# Supplementary material for: Novel Methods for Surface EMG Analysis and Exploration Based on Multi-Modal Gaussian Mixture Models
Source: PLoS One. 2016 Jun 30;11(6):e0157239. doi: 10.1371/journal.pone.0157239 (PMC4928879; doi:10.1371/journal.pone.0157239)
Supplement: S2 File — (ZIP) [file pone.0157239.s002.zip › Haf_horses_walk_data/Haf_h07_w1_emg.anc]

File_Type:	Analog R/C ASCII	Generation#:	2
Board_Type:	NI USB-6225	Polarity:	Bipolar
Trial_Name:	Mannukaw	Trial#:	1	Duration(Sec.):	9.999166	#Channels:	64
BitDepth:	16	PreciseRate:	1200.000000
Name	LDL	acc1x	acc1y	acc1z	GM1L	acc2x	acc2y	acc2z	GM2L	acc3x	acc3y	acc3z	GM3L	acc4x	acc4y	acc4z	LDR	acc5x	acc5y	acc5z	GM1R	acc6x	acc6y	acc6z	GM2R	acc7x	acc7y	acc7z	GM3R	acc8x	acc8y	acc8z	BLDL	acc9x	acc9y	acc9z	BGM1L	acc10x	acc10y	acc10z	BGM2L	acc11x	acc11y	acc11z	BGM3L	acc12x	acc12y	acc12z	BLDR
Rate	1200	1200	1200	1200	1200	1200	1200	1200	1200	1200	1200	1200	1200	1200	1200	1200	1200	1200	1200	1200	1200	1200	1200	1200	1200	1200	1200	1200	1200	1200	1200	1200	1200	1200	1200	1200	1200	1200	1200	1200	1200	1200	1200	1200	1200	1200	1200	1200	1200
Range	5000	5000	5000	5000	5000	5000	5000	5000	5000	5000	5000	5000	5000	5000	5000	5000	5000	5000	5000	5000	5000	5000	5000	5000	5000	5000	5000	5000	5000	5000	5000	5000	5000	5000	5000	5000	5000	5000	5000	5000	5000	5000	5000	5000	5000	5000	5000	5000	5000
0.000000	-5297	9078	-6212	-16784	-182	-1000	-7228	-12309	-403	-1519	-10168	-10154	326	-1469	-10826	-8537	-2820	7921	-1080	-15446	-788	-3391	7697	-17617	-287	-2643	8310	-12819	110	-247	8738	-7904	-150	-131	-126	-67	-62	-65	-107	38	-156	29	28	-76	-24	-58	79	-31	0
0.000833	-6051	9104	-6150	-16691	-215	-1137	-7152	-12246	-207	-1606	-10092	-10088	310	-1580	-10805	-8626	-2817	7887	-992	-15493	-1238	-3541	7846	-17264	-311	-2718	8420	-12884	115	-375	8769	-7871	-152	-145	-126	-69	-63	-61	-109	34	-153	15	26	-79	-22	-60	77	-32	-1
0.001667	-6723	9123	-6074	-16597	-3	-1288	-7069	-12174	-148	-1691	-10017	-10026	461	-1703	-10782	-8720	-2700	7853	-909	-15540	-1563	-3667	7974	-16897	-252	-2769	8485	-12934	148	-504	8820	-7855	-152	-128	-128	-69	-63	-68	-109	36	-151	16	32	-77	-4	-59	79	-32	-6
0.002500	-7096	9131	-5983	-16504	104	-1457	-7000	-12099	-258	-1779	-9955	-9965	334	-1829	-10756	-8793	-2384	7829	-833	-15587	-1757	-3783	8072	-16523	-348	-2809	8500	-12976	77	-634	8878	-7854	-150	-130	-122	-69	-65	-61	-110	39	-152	15	28	-79	-21	-62	67	-33	1
0.003333	-7359	9128	-5887	-16409	20	-1637	-6896	-12023	-173	-1861	-9897	-9914	-31	-1962	-10729	-8868	-2114	7803	-764	-15635	-1907	-3877	8141	-16143	-201	-2831	8476	-13004	215	-767	8943	-7872	-149	-128	-128	-69	-64	-61	-118	36	-150	16	30	-77	-22	-60	79	-31	0
0.004167	-7504	9127	-5783	-16312	-345	-1830	-6881	-11948	-231	-1945	-9846	-9874	-266	-2094	-10699	-8937	-1733	7784	-703	-15670	-2350	-3955	8184	-15756	-112	-2847	8400	-13025	312	-894	9011	-7909	-150	-130	-121	-66	-62	-59	-109	39	-155	18	33	-76	-22	-57	80	-33	0
0.005000	-7812	9103	-5680	-16208	-66	-2030	-6834	-11879	-297	-2025	-9801	-9864	-288	-2225	-10671	-8996	-1293	7770	-658	-15704	-2749	-4017	8196	-15371	-331	-2840	8287	-13020	251	-1015	9067	-7959	-150	-128	-122	-64	-63	-47	-103	38	-151	19	26	-74	-22	-57	82	-32	-1
0.005833	-7962	9083	-5575	-16095	79	-2239	-6796	-11810	-257	-2113	-9767	-9835	-58	-2358	-10641	-9043	-1121	7756	-624	-15733	-2471	-4070	8183	-14997	-51	-2835	8137	-13017	-127	-1130	9113	-8028	-150	-128	-122	-68	-64	-58	-107	39	-153	17	28	-80	-22	-60	80	-32	0
0.006667	-8036	9055	-5482	-15979	-142	-2456	-6763	-11753	-324	-2200	-9741	-9839	38	-2485	-10613	-9077	-770	7742	-603	-15746	-2411	-4107	8142	-14634	-230	-2823	7953	-13002	-626	-1234	9142	-8111	-150	-132	-127	-73	-67	-60	-114	36	-155	13	29	-80	-22	-61	78	-38	-6
0.007500	-8001	9024	-5407	-15850	-163	-2674	-6742	-11693	-217	-2294	-9723	-9862	-74	-2606	-10584	-9116	-471	7733	-590	-15744	-2374	-4129	8084	-14278	-214	-2804	7749	-12990	-530	-1324	9162	-8207	-150	-128	-125	-69	-66	-60	-107	34	-151	16	30	-79	-24	-63	77	-35	1
0.008333	-7975	8995	-5313	-15712	8	-2887	-6721	-11638	-79	-2388	-9698	-9897	-313	-2715	-10582	-9130	-213	7720	-586	-15733	-2143	-4144	8008	-13940	-126	-2780	7525	-12970	-309	-1407	9162	-8311	-160	-131	-122	-67	-75	-68	-108	36	-154	16	32	-79	-29	-61	79	-32	-3
0.009167	-7829	8960	-5249	-15566	-356	-3101	-6710	-11585	-108	-2495	-9702	-9946	-518	-2824	-10527	-9139	40	7705	-593	-15711	-1837	-4144	7935	-13621	-166	-2759	7286	-12962	-270	-1478	9138	-8430	-154	-131	-127	-68	-66	-61	-109	34	-155	10	28	-79	-27	-63	76	-38	-5
0.010000	-7996	8922	-5195	-15423	-150	-3314	-6706	-11535	-107	-2608	-9697	-10003	-578	-2941	-10506	-9134	93	7688	-607	-15670	-1740	-4146	7822	-13322	-246	-2734	7047	-12952	-202	-1539	9099	-8553	-147	-128	-122	-65	-66	-51	-107	32	-150	15	34	-77	-25	-60	81	-32	1
0.010833	-7855	8857	-5157	-15270	156	-3526	-6705	-11482	-16	-2733	-9697	-10071	-610	-3021	-10481	-9119	22	7665	-616	-15620	-1516	-4134	7720	-13047	-34	-2712	6810	-12962	-49	-1601	9042	-8680	-145	-131	-121	-65	-60	-57	-103	40	-148	16	33	-75	-18	-61	81	-32	3
0.011667	-7502	8820	-5136	-15124	-211	-3733	-6711	-11432	-16	-2872	-9706	-10143	-698	-3118	-10463	-9104	282	7625	-639	-15564	-1557	-4124	7615	-12801	-105	-2697	6579	-12977	-17	-1646	8963	-8819	-148	-128	-120	-65	-66	-61	-102	38	-147	16	45	-75	-22	-56	81	-31	-3
0.012500	-7260	8753	-5129	-14979	-97	-3937	-6725	-11383	6	-3024	-9713	-10223	-776	-3207	-10450	-9083	455	7573	-649	-15502	-1627	-4108	7510	-12572	-135	-2697	6363	-13009	77	-1696	8868	-8964	-146	-128	-121	-64	-62	-58	-101	35	-148	18	35	-76	-24	-58	79	-29	-1
0.013333	-6826	8674	-5137	-14862	-188	-4140	-6742	-11331	99	-3192	-9722	-10301	-843	-3300	-10443	-9059	573	7505	-662	-15432	-1434	-4094	7414	-12409	-160	-2688	6170	-13054	196	-1748	8760	-9110	-149	-126	-119	-57	-63	-60	-107	44	-149	11	35	-75	-21	-58	81	-28	1
0.014167	-6464	8586	-5155	-14753	-108	-4338	-6762	-11280	140	-3366	-9746	-10380	-822	-3397	-10441	-9036	682	7427	-672	-15361	-1336	-4076	7324	-12263	-161	-2694	5998	-13112	133	-1804	8642	-9251	-148	-126	-122	-64	-59	-58	-103	39	-149	18	33	-75	-19	-57	81	-30	-1
0.015000	-6055	8483	-5181	-14661	13	-4539	-6786	-11230	-53	-3555	-9767	-10452	-811	-3494	-10428	-9016	770	7326	-678	-15296	-1204	-4065	7242	-12157	-104	-2713	5850	-13187	184	-1867	8513	-9398	-151	-127	-129	-70	-65	-63	-109	34	-155	16	13	-79	-27	-62	79	-32	-3
0.015833	-5490	8366	-5242	-14586	-97	-4736	-6809	-11175	-181	-3750	-9790	-10512	-1324	-3597	-10441	-8992	899	7214	-677	-15224	-1029	-4047	7180	-12078	-185	-2737	5737	-13259	312	-1920	8389	-9538	-150	-128	-121	-68	-64	-61	-108	37	-153	15	34	-76	-22	-60	79	-31	-4
0.016667	-4786	8239	-5244	-14529	-7	-4927	-6827	-11117	-81	-3941	-9810	-10564	-1947	-3703	-10437	-8973	870	7089	-667	-15160	-953	-4034	7129	-12040	-220	-2772	5657	-13339	277	-1997	8261	-9674	-149	-126	-124	-68	-66	-60	-111	36	-167	15	34	-76	-22	-58	81	-28	0
0.017500	-4175	8099	-5268	-14495	-22	-5113	-6843	-11057	-128	-4139	-9835	-10608	-1881	-3812	-10435	-8951	797	6953	-658	-15100	-1007	-4022	7067	-12034	-32	-2818	5610	-13421	251	-2074	8137	-9809	-149	-127	-120	-66	-60	-58	-103	37	-149	19	36	-73	-18	-56	94	-6	-1
0.018333	-3787	7952	-5286	-14484	-194	-5296	-6853	-11009	-26	-4330	-9863	-10642	-1669	-3924	-10425	-8934	865	6809	-642	-15047	-1114	-4015	7060	-12068	-225	-2873	5588	-13502	460	-2157	8020	-9930	-144	-125	-118	-64	-63	-67	-100	40	-149	19	36	-73	-18	-55	86	-27	0
0.019167	-3240	7793	-5293	-14502	66	-5474	-6855	-10945	55	-4514	-9893	-10668	-1623	-4039	-10413	-8914	631	6659	-627	-15000	-616	-4012	7044	-12131	-57	-2941	5598	-13574	418	-2238	7913	-10054	-150	-126	-120	-63	-60	-58	-100	40	-149	20	35	-73	-18	-52	86	-29	1
0.020000	-2692	7631	-5287	-14531	-110	-5648	-6859	-10914	-78	-4696	-9918	-10686	-1392	-4143	-10392	-8895	643	6504	-617	-14965	-548	-4018	7036	-12234	-198	-3020	5634	-13641	216	-2329	7813	-10170	-150	-126	-119	-60	-63	-62	-104	37	-153	16	34	-76	-24	-60	84	-27	-1
0.020833	-2144	7460	-5265	-14583	-104	-5820	-6850	-10842	-165	-4862	-9948	-10702	-1187	-4285	-10368	-8874	619	6354	-607	-14944	-528	-4030	7038	-12363	-182	-3106	5690	-13696	230	-2449	7725	-10280	-152	-129	-127	-66	-66	-60	-105	37	-154	13	30	-76	-22	-59	81	-31	-4
0.021667	-1637	7288	-5224	-14648	124	-5972	-6832	-10798	-161	-5014	-9973	-10714	-1085	-4406	-10330	-8841	559	6211	-595	-14926	-341	-4045	7043	-12518	-167	-3202	5771	-13737	328	-2506	7659	-10379	-150	-129	-119	-68	-61	-58	-121	35	-152	15	30	-70	-21	-56	80	-28	0
0.022500	-1147	7115	-5160	-14723	-119	-6120	-6811	-10760	-128	-5149	-9988	-10725	-952	-4522	-10288	-8810	571	6071	-590	-14921	-263	-4073	7045	-12695	-120	-3307	5869	-13761	302	-2598	7602	-10476	-153	-131	-125	-67	-66	-60	-104	38	-152	17	34	-75	-29	-57	73	-31	0
0.023333	-871	6941	-5077	-14775	-139	-6257	-6784	-10725	-59	-5278	-10007	-10741	-890	-4644	-10235	-8765	543	5949	-584	-14929	-344	-4108	7047	-12905	-224	-3426	5964	-13774	218	-2687	7561	-10567	-154	-132	-125	-65	-67	-59	-107	32	-159	12	28	-78	-26	-60	77	-29	-4
0.024167	-509	6768	-4977	-14899	371	-6374	-6757	-10702	38	-5384	-10011	-10768	-684	-4763	-10174	-8713	294	5839	-581	-14942	-78	-4147	7071	-13104	-152	-3545	6076	-13768	195	-2765	7534	-10643	-150	-131	-124	-67	-63	-57	-105	37	-153	19	34	-77	-22	-56	81	-28	-10
0.025000	241	6600	-4851	-14984	1	-6483	-6718	-10682	344	-5478	-10001	-10798	-459	-4889	-10103	-8644	274	5752	-577	-14965	-75	-4198	7043	-13360	-224	-3677	6186	-13752	215	-2840	7520	-10719	-149	-138	-118	-70	-62	-59	-103	43	-148	16	23	-80	-23	-57	82	-29	-1
0.025833	908	6427	-4719	-15074	35	-6576	-6684	-10675	647	-5561	-9988	-10839	-353	-4994	-10031	-8572	353	5673	-579	-15000	-227	-4258	7025	-13597	-345	-3816	6295	-13723	120	-2920	7517	-10784	-153	-128	-121	-67	-62	-57	-105	36	-150	19	33	-75	-25	-58	78	-28	1
0.026667	1517	6259	-4564	-15154	89	-6655	-6655	-10675	728	-5641	-9962	-10890	-266	-5106	-9959	-8484	471	5617	-573	-15042	-14	-4330	6997	-13876	-313	-3960	6393	-13685	151	-2990	7527	-10848	-148	-131	-119	-42	-62	-58	-104	39	-150	10	30	-78	-22	-53	82	-29	1
0.027500	2157	6089	-4401	-15235	-41	-6726	-6629	-10685	657	-5713	-9916	-10953	-95	-5225	-9888	-8385	579	5572	-566	-15094	91	-4414	6954	-14146	-353	-4110	6487	-13641	242	-3069	7542	-10902	-147	-127	-124	-68	-65	-55	-104	39	-150	17	33	-78	-23	-53	77	-28	11
0.028333	2848	5917	-4243	-15302	-68	-6780	-6603	-10703	480	-5785	-9865	-11016	36	-5339	-9822	-8283	577	5547	-552	-15144	71	-4509	6902	-14412	-271	-4268	6557	-13591	253	-3144	7566	-10950	-154	-143	-117	-66	-63	-49	-104	40	-149	16	32	-77	-24	-53	81	-30	-1
0.029167	3494	5744	-4078	-15365	9	-6827	-6602	-10728	577	-5860	-9793	-11107	530	-5453	-9761	-8177	745	5529	-532	-15201	91	-4624	6834	-14684	-208	-4435	6615	-13541	116	-3221	7594	-10988	-151	-133	-119	-67	-66	-60	-104	38	-156	16	34	-76	-25	-56	79	-29	-4
0.030000	4273	5571	-3910	-15414	-163	-6865	-6600	-10760	508	-5938	-9705	-11186	1208	-5529	-9711	-8069	895	5522	-497	-15254	222	-4737	6759	-14953	-193	-4608	6656	-13494	27	-3306	7625	-11015	-151	-121	-118	-58	-63	-53	-107	40	-149	18	32	-75	-22	-57	79	-29	-1
0.030833	5045	5398	-3748	-15438	-309	-6890	-6614	-10799	436	-6018	-9601	-11271	1318	-5677	-9672	-7955	976	5520	-447	-15306	494	-4870	6674	-15204	51	-4759	6685	-13442	-32	-3390	7672	-11028	-146	-124	-115	-60	-64	-55	-101	43	-146	20	39	-73	-21	-49	85	-26	3
0.031667	5414	5220	-3593	-15498	-505	-6918	-6636	-10840	455	-6109	-9487	-11347	1157	-5791	-9646	-7851	1234	5529	-391	-15356	460	-5018	6581	-15456	-231	-4970	6682	-13404	-132	-3489	7705	-11040	-150	-127	-120	-62	-64	-56	-105	39	-153	16	35	-77	-25	-57	79	-30	-5
0.032500	5478	5034	-3454	-15537	-136	-6948	-6675	-10886	241	-6215	-9362	-11433	1198	-5904	-9636	-7756	1104	5512	-320	-15395	1018	-5165	6483	-15689	-214	-5164	6670	-13364	-232	-3592	7753	-11034	-150	-126	-116	-63	-62	-58	-107	38	-151	18	37	-65	-19	-52	81	-32	-3
0.033333	5648	4851	-3318	-15576	-357	-6970	-6728	-10935	87	-6320	-9228	-11501	1287	-6016	-9636	-7673	1062	5501	-233	-15426	1454	-5350	6384	-15910	-273	-5361	6640	-13337	-326	-3713	7792	-11015	-150	-125	-118	-66	-62	-57	-103	41	-149	17	38	-74	-22	-56	79	-32	2
0.034167	5690	4663	-3198	-15597	-227	-7004	-6772	-10982	148	-6442	-9084	-11554	1159	-6124	-9651	-7603	1134	5483	-129	-15447	1449	-5540	6287	-16119	-303	-5564	6597	-13311	-272	-3844	7845	-10986	-147	-124	-118	-63	-66	-56	-105	39	-149	18	38	-75	-23	-53	79	-31	-11
0.035000	5688	4472	-3094	-15626	-125	-7039	-6828	-11031	4	-6576	-8941	-11598	906	-6233	-9669	-7553	1083	5453	-29	-15458	1584	-5737	6194	-16308	-189	-5778	6539	-13293	-174	-3983	7894	-10948	-148	-136	-121	-64	-65	-56	-114	40	-145	16	36	-77	-23	-56	79	-31	1
0.035833	5684	4274	-3002	-15662	-232	-7088	-6888	-11078	-129	-6717	-8805	-11622	367	-6339	-9707	-7524	938	5414	84	-15453	1856	-5954	6110	-16479	-177	-6000	6481	-13279	-247	-4133	7951	-10903	-149	-129	-116	-65	-62	-58	-110	41	-152	17	38	-76	-21	-53	82	-30	7
0.036667	5237	4080	-2922	-15695	-368	-7145	-6946	-11126	-174	-6863	-8670	-11633	44	-6447	-9743	-7520	884	5361	208	-15436	1842	-6178	6044	-16641	-291	-6223	6413	-13271	-222	-4299	8007	-10847	-152	-128	-133	-88	-63	-56	-105	44	-152	32	38	-75	-19	-55	80	-32	0
0.037500	4638	3879	-2857	-15738	285	-7222	-7003	-11175	-149	-7018	-8551	-11627	530	-6564	-9782	-7541	708	5294	331	-15409	1847	-6418	5986	-16784	-144	-6453	6345	-13264	-267	-4478	8072	-10789	-146	-126	-119	-64	-61	-57	-105	43	-152	19	38	-73	-19	-51	86	-33	-7
0.038333	4559	3674	-2806	-15778	1	-7312	-7051	-11218	-277	-7177	-8447	-11612	903	-6677	-9817	-7589	665	5215	454	-15375	1894	-6664	5945	-16918	-97	-6694	6270	-13263	-328	-4672	8138	-10730	-147	-117	-119	-64	-60	-55	-103	44	-150	21	39	-75	-17	-53	85	-31	1
0.039167	4265	3466	-2765	-15829	-94	-7422	-7094	-11266	-380	-7345	-8361	-11582	936	-6813	-9844	-7670	697	5131	590	-15339	1791	-6928	5917	-17042	-166	-6938	6204	-13266	-538	-4873	8211	-10676	-146	-122	-118	-62	-59	-58	-108	42	-147	21	43	-74	-18	-56	85	-28	2
0.040000	3890	3255	-2735	-15887	-32	-7551	-7119	-11310	-434	-7516	-8302	-11554	675	-6932	-9867	-7774	607	5030	679	-15298	1733	-7203	5909	-17156	-132	-7193	6139	-13272	-584	-5090	8282	-10628	-154	-101	-122	-70	-62	-58	-114	40	-154	16	30	-80	-24	-58	80	-32	-6
0.040833	3656	3042	-2719	-15946	-83	-7707	-7137	-11354	-535	-7689	-8276	-11526	433	-7073	-9875	-7898	593	4921	778	-15259	1654	-7484	5920	-17265	-99	-7449	6082	-13274	-849	-5313	8364	-10581	-153	-128	-124	-68	-66	-60	-111	39	-156	16	33	-78	-26	-56	82	-32	-1
0.041667	3432	2823	-2701	-16000	-41	-7872	-7122	-11386	-528	-7859	-8276	-11494	443	-7218	-9865	-8049	654	4806	869	-15220	1657	-7774	5949	-17360	-36	-7706	6029	-13277	-2375	-5545	8433	-10549	-153	-127	-118	-65	-66	-58	-105	46	-151	16	35	-77	-28	-56	82	-31	-6
0.042500	3320	2604	-2690	-16057	94	-8064	-7098	-11419	-601	-8030	-8291	-11472	249	-7376	-9838	-8209	883	4695	946	-15187	1609	-8067	5994	-17452	-14	-7969	5983	-13283	-2653	-5784	8512	-10522	-150	-124	-121	-66	-63	-58	-109	40	-154	16	46	-75	-23	-52	81	-25	0
0.043333	3410	2395	-2677	-16107	36	-8278	-7022	-11441	-611	-8200	-8345	-11461	93	-7550	-9797	-8392	1150	4574	1004	-15169	1410	-8368	6060	-17531	-117	-8233	5938	-13286	-1799	-6033	8586	-10511	-148	-128	-119	-67	-63	-56	-105	41	-150	19	34	-76	-19	-53	85	-29	-4
0.044167	3426	2171	-2666	-16147	9	-8508	-6987	-11463	-451	-8371	-8423	-11469	282	-7732	-9736	-8583	1180	4454	1048	-15163	1482	-8676	6132	-17610	-7	-8508	5900	-13290	-1497	-6283	8656	-10510	-147	-125	-119	-64	-60	-58	-108	42	-152	20	36	-77	-18	-56	98	-26	0
0.045000	3238	1961	-2657	-16183	-223	-8764	-6900	-11467	-414	-8542	-8530	-11492	386	-7929	-9663	-8771	1467	4332	1080	-15171	1241	-8988	6217	-17674	-95	-8784	5860	-13301	-1029	-6544	8726	-10527	-154	-128	-116	-60	-61	-57	-102	43	-147	23	38	-74	-19	-53	85	-28	1
0.045833	2918	1752	-2646	-16204	154	-9039	-6803	-11472	-463	-8720	-8655	-11540	259	-8143	-9580	-8962	1531	4212	1100	-15205	1243	-9304	6307	-17730	-60	-9065	5815	-13308	-830	-6809	8776	-10550	-147	-128	-119	-63	-62	-56	-102	42	-152	17	36	-69	-18	-55	85	-23	-3
0.046667	2830	1545	-2625	-16212	-124	-9324	-6691	-11460	-445	-8896	-8793	-11608	88	-8370	-9485	-9152	1599	4086	1107	-15256	1347	-9624	6403	-17773	58	-9345	5771	-13325	-700	-7081	8821	-10594	-147	-129	-99	-66	-59	-53	-107	40	-150	21	37	-72	-16	-53	79	-28	0
0.047500	2581	1350	-2604	-16209	39	-9639	-6572	-11441	-448	-9078	-8947	-11702	68	-8609	-9384	-9331	1823	3961	1109	-15327	1157	-9948	6495	-17800	54	-9627	5717	-13344	-365	-7359	8857	-10642	-150	-127	-118	-63	-65	-56	-104	39	-154	19	58	-74	-22	-55	80	-25	-3
0.048333	2281	1164	-2580	-16194	103	-9960	-6445	-11403	-504	-9262	-9106	-11815	-108	-8863	-9285	-9501	1948	3837	1103	-15424	960	-10271	6587	-17817	179	-9917	5649	-13376	-303	-7644	8875	-10708	-161	-132	-126	-67	-68	-64	-107	37	-154	16	30	-80	-27	-61	80	-31	-10
0.049167	1986	979	-2551	-16163	112	-10290	-6319	-11359	-511	-9461	-9267	-11946	-234	-9120	-9186	-9649	2090	3720	1107	-15536	874	-10590	6679	-17813	74	-10201	5589	-13412	-85	-7928	8890	-10780	-150	-130	-120	-67	-60	-62	-108	38	-152	15	30	-77	-21	-58	79	-30	-4
0.050000	1558	809	-2512	-16118	-268	-10621	-6188	-11290	-492	-9652	-9410	-12090	-298	-9384	-9093	-9776	2179	3605	1112	-15670	861	-10910	6767	-17791	-96	-10485	5517	-13459	211	-8222	8892	-10848	-153	-130	-125	-67	-64	-58	-105	39	-151	19	35	-75	-24	-56	82	-25	1
0.050833	983	653	-2467	-16064	129	-10959	-6064	-11214	-499	-9854	-9545	-12241	-527	-9645	-9009	-9881	2039	3501	1132	-15818	1050	-11222	6858	-17751	4	-10763	5433	-13513	557	-8508	8881	-10939	-147	-122	-118	-62	-58	-59	-102	44	-152	20	36	-64	-23	-56	86	-25	1
0.051667	773	500	-2427	-16005	-26	-11299	-5953	-11125	-447	-10067	-9659	-12400	-563	-9914	-8943	-9966	1897	3397	1159	-15982	1103	-11536	6916	-17693	-7	-11041	5345	-13580	706	-8784	8865	-11029	-164	-126	-118	-65	-63	-61	-102	42	-149	21	35	-70	-19	-55	84	-26	0
0.052500	607	359	-2383	-15942	-129	-11636	-5860	-11029	-504	-10293	-9758	-12568	-508	-10184	-8895	-10031	1935	3298	1209	-16164	712	-11845	6974	-17621	-148	-11321	5246	-13665	577	-9113	8834	-11126	-147	-128	-142	-66	-62	-59	-100	54	-150	18	33	-75	-23	-55	82	-26	2
0.053333	398	219	-2342	-15880	-42	-11964	-5780	-10923	-430	-10530	-9829	-12721	-552	-10449	-8861	-10071	1875	3203	1278	-16351	542	-12151	7026	-17543	-172	-11593	5143	-13762	683	-9422	8799	-11221	-148	-126	-124	-68	-64	-56	-101	43	-150	20	38	-77	-18	-55	84	-25	-1
0.054167	259	89	-2308	-15824	-73	-12290	-5723	-10801	-328	-10775	-9883	-12871	-662	-10711	-8846	-10089	1745	3122	1361	-16541	446	-12452	7052	-17433	-242	-11868	5044	-13878	742	-9740	8755	-11317	-147	-131	-120	-66	-59	-66	-103	42	-148	17	34	-75	-19	-57	81	-25	1
0.055000	157	-32	-2280	-15776	63	-12607	-5684	-10696	-430	-11033	-9886	-13002	-471	-10964	-8846	-10088	1626	3043	1466	-16735	258	-12747	7070	-17317	-256	-12143	4939	-14000	575	-10055	8701	-11409	-147	-129	-121	-66	-62	-57	-105	42	-149	20	36	-74	-19	-56	81	-25	0
0.055833	228	-149	-2253	-15736	22	-12918	-5670	-10579	-331	-11303	-9875	-13118	-585	-11207	-8839	-10073	1582	2978	1593	-16927	91	-13033	7073	-17192	-187	-12399	4845	-14146	618	-10382	8644	-11498	-148	-128	-120	-68	-62	-58	-105	3	-151	19	35	-78	-23	-58	80	-28	0
0.056667	573	-256	-2255	-15708	-63	-13219	-5680	-10461	-267	-11578	-9833	-13211	-859	-11446	-8894	-10035	1619	2919	1741	-17109	-88	-13319	7061	-17067	-203	-12655	4752	-14296	625	-10712	8576	-11582	-149	-132	-124	-69	-66	-61	-105	38	-155	17	34	-79	-22	-57	80	-32	-3
0.057500	934	-360	-2243	-15694	172	-13511	-5711	-10349	-306	-11864	-9771	-13276	-910	-11675	-8929	-9983	1569	2874	1906	-17278	-94	-13587	7033	-16914	-191	-12905	4672	-14463	493	-11045	8504	-11653	-147	-126	-120	-66	-60	-57	-85	41	-150	18	37	-73	-22	-58	78	-28	0
0.058333	1243	-451	-2234	-15688	-127	-13792	-5760	-10235	-294	-12153	-9678	-13314	-863	-11894	-8964	-9910	1707	2838	2090	-17431	-426	-13859	6985	-16764	-269	-13150	4598	-14640	365	-11384	8425	-11717	-146	-128	-118	-66	-61	-60	-108	38	-148	18	33	-75	-21	-62	82	-28	-3
0.059167	1418	-533	-2272	-15700	1	-14065	-5828	-10128	-286	-12426	-9570	-13328	-720	-12104	-9000	-9830	1669	2813	2281	-17566	-633	-14113	6918	-16612	-351	-13389	4537	-14827	309	-11729	8334	-11757	-147	-125	-120	-63	-59	-55	-104	41	-151	21	37	-74	-18	-55	84	-30	2
0.060000	1823	-604	-2307	-15731	63	-14337	-5915	-10033	-276	-12747	-9449	-13311	-610	-12303	-9031	-9743	1424	2797	2478	-17683	-474	-14362	6827	-16459	-220	-13624	4485	-15016	373	-12082	8229	-11797	-148	-126	-118	-68	-63	-63	-109	40	-148	18	35	-76	-23	-55	82	-31	-12
0.060833	2240	-675	-2356	-15766	5	-14603	-6012	-9945	-317	-13046	-9317	-13278	-403	-12502	-9057	-9645	1391	2780	2675	-17786	-813	-14612	6722	-16306	-357	-13855	4446	-15220	426	-12436	8111	-11821	-150	-129	-120	-68	-65	-60	-107	39	-155	12	35	-95	-26	-58	79	-31	-3
0.061667	2725	-723	-2415	-15824	-101	-14869	-6115	-9867	-302	-13341	-9176	-13209	-144	-12686	-9063	-9541	1337	2772	2876	-17852	-1150	-14850	6598	-16154	-215	-14080	4419	-15418	336	-12789	7983	-11826	-150	-128	-122	-68	-62	-60	-108	36	-151	17	36	-78	-22	-55	80	-30	-17
0.062500	3266	-767	-2470	-15870	21	-15124	-6222	-9796	-329	-13623	-9035	-13119	-141	-12841	-9053	-9434	1297	2766	3075	-17900	-1273	-15079	6457	-16000	-217	-14300	4403	-15621	334	-13141	7833	-11810	-149	-129	-120	-67	-62	-60	-141	38	-151	18	35	-79	-25	-57	80	-32	0
0.063333	3768	-796	-2535	-15929	-411	-15380	-6328	-9740	-370	-13899	-8888	-13011	-315	-13048	-9030	-9322	1189	2764	3276	-17925	-1435	-15299	6296	-15851	-366	-14514	4391	-15824	259	-13497	7671	-11780	-148	-125	-122	-67	-63	-59	-105	39	-154	16	34	-64	-24	-53	79	-30	-4
0.064167	3866	-807	-2596	-15985	28	-15619	-6441	-9691	-255	-14165	-8747	-12882	-268	-13223	-8989	-9212	963	2750	3461	-17927	-1465	-15523	6118	-15700	-300	-14725	4392	-16023	154	-13849	7487	-11739	-156	-122	-119	-65	-47	-61	-103	42	-150	17	38	-73	-21	-55	85	-27	0
0.065000	4405	-805	-2657	-16045	103	-15884	-6523	-9651	-137	-14415	-8605	-12746	-87	-13401	-8930	-9100	675	2730	3639	-17917	-1281	-15747	5927	-15561	-259	-14927	4391	-16220	26	-14202	7285	-11686	-151	-128	-122	-68	-65	-59	-103	36	-152	16	35	-77	-22	-58	80	-30	0
0.065833	4956	-793	-2709	-16107	-277	-16131	-6601	-9622	-117	-14653	-8472	-12599	-206	-13569	-8850	-8996	629	2703	3811	-17883	-1578	-15959	5726	-15414	-440	-15135	4390	-16409	-114	-14532	7067	-11618	-148	-127	-117	-80	-63	-58	-102	16	-149	21	35	-77	-21	-55	82	-29	-1
0.066667	5313	-761	-2748	-16157	-113	-16363	-6664	-9602	-167	-14856	-8345	-12446	-376	-13750	-8764	-8886	614	2663	3977	-17839	-1762	-16181	5496	-15279	-436	-15339	4385	-16588	-124	-14860	6827	-11545	-150	-126	-121	-68	-63	-56	-103	39	-153	15	33	-78	-21	-53	82	-29	1
0.067500	5735	-728	-2771	-16201	-47	-16593	-6705	-9587	-58	-15074	-8224	-12286	-369	-13924	-8667	-8784	637	2602	4128	-17786	-1764	-16390	5292	-15144	-398	-15534	4370	-16762	-139	-15178	6578	-11466	-150	-126	-121	-68	-65	-60	-105	39	-150	16	32	-76	-22	-57	79	-30	-5
0.068333	6122	-682	-2779	-16237	10	-16805	-6722	-9584	-70	-15214	-8108	-12130	-476	-14095	-8560	-8693	670	2524	4277	-17720	-1793	-16602	5068	-15016	-346	-15732	4350	-16920	-172	-15476	6310	-11389	-151	-128	-125	-68	-63	-60	-108	36	-152	16	30	-79	-23	-53	77	-31	-3
0.069167	6526	-630	-2767	-16271	10	-17006	-6717	-9586	-120	-15360	-7996	-11974	-435	-14266	-8454	-8606	698	2424	4415	-17663	-1958	-16821	4842	-14895	-268	-15921	4323	-17068	-251	-15758	6038	-11316	-152	-129	-125	-67	-65	-59	-104	38	-153	15	29	-76	-23	-56	78	-30	-4
0.070000	7057	-570	-2738	-16297	-25	-17186	-6686	-9590	-81	-15485	-7888	-11816	-397	-14429	-8345	-8525	935	2303	4547	-17593	-2117	-17033	4617	-14778	-271	-16113	4278	-17190	-207	-16019	5759	-11249	-155	-126	-120	-65	-61	-59	-102	40	-152	19	34	-80	-22	-42	84	-30	4
0.070833	7474	-509	-2684	-16316	1	-17344	-6623	-9601	-34	-15592	-7776	-11662	-404	-14587	-8242	-8452	991	2162	4671	-17524	-1952	-17262	4394	-14668	-310	-16295	4227	-17298	-43	-16260	5480	-11197	-148	-122	-119	-64	-62	-59	-101	39	-151	20	37	-74	-18	-57	82	-27	1
0.071667	7737	-431	-2612	-16332	-220	-17478	-6529	-9610	-13	-15675	-7666	-11513	-496	-14739	-8147	-8384	1134	1997	4793	-17461	-2082	-17489	4176	-14564	-310	-16477	4156	-17368	-178	-16481	5204	-11159	-147	-122	-117	-63	-62	-57	-99	43	-148	20	36	-77	-22	-51	81	-27	4
0.072500	7695	-394	-2535	-16355	-91	-17594	-6440	-9630	-5	-15747	-7559	-11369	-550	-14890	-8067	-8331	1338	1800	4899	-17409	-2180	-17720	3960	-14471	-497	-16658	4068	-17457	-309	-16682	4927	-11153	-146	-122	-124	-68	-65	-36	-101	42	-150	20	34	-73	-19	-52	79	-27	1
0.073333	7656	-350	-2442	-16377	-3	-17681	-6288	-9652	-12	-15807	-7454	-11231	-377	-15015	-7997	-8284	1196	1585	4999	-17354	-1712	-17952	3748	-14390	-323	-16837	3962	-17502	-410	-16860	4661	-11147	-151	-126	-120	-67	-61	-59	-102	39	-149	17	36	-65	-26	-50	80	-32	0
0.074167	7548	-318	-2343	-16411	-132	-17744	-6132	-9673	-29	-15854	-7344	-11087	-392	-15131	-7935	-8248	1150	1352	5094	-17311	-1738	-18191	3547	-14318	-376	-17012	3848	-17514	-396	-17020	4418	-11192	-149	-127	-121	-65	-63	-72	-107	38	-149	19	35	-76	-22	-57	78	-27	-1
0.075000	7516	-292	-2237	-16442	-69	-17780	-5951	-9687	-23	-15889	-7226	-10960	-107	-15236	-7887	-8215	1070	1103	5182	-17272	-1531	-18444	3352	-14254	-401	-17185	3714	-17504	-327	-17151	4184	-11217	-149	-127	-118	-66	-64	-58	-103	41	-151	18	35	-76	-26	-58	79	-29	1
0.075833	7482	-286	-2136	-16483	45	-17791	-5751	-9700	-34	-15920	-7110	-10827	76	-15325	-7851	-8189	988	838	5258	-17247	-1278	-18661	3168	-14201	-322	-17353	3569	-17460	-395	-17265	3972	-11281	-148	-128	-122	-69	-62	-60	-107	41	-150	17	35	-75	-17	-57	80	-29	3
0.076667	7435	-297	-2037	-16532	-243	-17775	-5541	-9709	-17	-15941	-6994	-10705	-208	-15397	-7819	-8178	869	564	5326	-17220	-1303	-18889	2991	-14162	-236	-17517	3413	-17383	-421	-17362	3781	-11364	-146	-129	-118	-65	-58	-57	-101	43	-151	17	36	-74	-21	-59	79	-27	0
0.077500	7038	-321	-1953	-16593	72	-17747	-5319	-9707	54	-15962	-6873	-10568	-288	-15480	-7791	-8171	645	286	5389	-17204	-1252	-19111	2827	-14134	-329	-17679	3238	-17269	-298	-17442	3610	-11460	-148	-127	-117	-64	-61	-57	-104	43	-150	20	38	-72	-21	-58	82	-27	0
0.078333	6830	-366	-1882	-16656	355	-17699	-5090	-9698	-32	-15981	-6759	-10469	13	-15499	-7767	-8173	157	8	5442	-17190	-946	-19318	2672	-14115	-178	-17839	3053	-17125	-183	-17512	3464	-11568	-147	-122	-118	-66	-59	-56	-103	43	-149	23	33	-75	-19	-59	80	-44	2
0.079167	6827	-427	-1852	-16696	-164	-17638	-4867	-9678	-77	-16000	-6644	-10363	130	-15529	-7735	-8183	-189	-266	5482	-17189	-1008	-19515	2526	-14111	-250	-17994	2858	-16936	912	-17564	3344	-11685	-144	-145	-119	-63	-59	-57	-104	43	-145	20	36	-73	-14	-55	81	-23	4
0.080000	6669	-508	-1805	-16816	-29	-17568	-4633	-9647	-55	-16018	-6537	-10266	51	-15553	-7701	-8199	-461	-537	5510	-17184	-1006	-19698	2395	-14141	-274	-18152	2651	-16733	7718	-17617	3238	-11799	-145	-130	-119	-65	-60	-56	-105	42	-148	17	37	-75	-22	-59	84	-29	-1
0.080833	6651	-603	-1801	-16908	28	-17498	-4418	-9607	54	-16038	-6434	-10179	20	-15574	-7646	-8224	-594	-792	5532	-17192	-978	-19864	2254	-14139	-263	-18299	2437	-16490	13047	-17654	3152	-11911	-148	-128	-118	-78	-67	-60	-107	38	-152	13	35	-76	-25	-62	80	-28	0
0.081667	6718	-714	-1819	-16998	-103	-17422	-4209	-9550	95	-16056	-6344	-10104	95	-15579	-7603	-8259	-727	-1042	5545	-17200	-1042	-20007	2131	-14165	-265	-18445	2218	-16219	8858	-17695	3077	-12016	-152	-133	-122	-72	-65	-62	-112	37	-153	13	28	-79	-25	-64	75	-33	0
0.082500	6794	-833	-1862	-17095	-77	-17350	-4006	-9483	122	-16077	-6257	-10038	139	-15582	-7522	-8290	-890	-1271	5551	-17207	-1047	-20127	2017	-14202	-132	-18577	1999	-15919	6475	-17723	3022	-12104	-150	-130	-121	-76	-61	-60	-109	32	-154	16	32	-79	-24	-58	77	-30	0
0.083333	7001	-958	-1921	-17182	-31	-17276	-3818	-9390	170	-16088	-6179	-9977	153	-15584	-7430	-8323	-741	-1486	5552	-17198	-1175	-20226	1911	-14240	-74	-18703	1776	-15592	5553	-17750	2975	-12174	-150	-130	-119	-67	-65	-56	-104	43	-149	18	43	-75	-23	-72	77	-29	-3
0.084167	7367	-1087	-1992	-17272	-72	-17213	-3674	-9287	162	-16101	-6119	-9932	23	-15588	-7318	-8352	-517	-1680	5538	-17233	-1203	-20301	1807	-14287	-124	-18820	1552	-15244	3636	-17773	2938	-12217	-162	-129	-121	-65	-59	-55	-103	39	-154	17	35	-76	-21	-53	81	-28	-3
0.085000	7683	-1219	-2088	-17353	-163	-17156	-3490	-9176	131	-16115	-6066	-9901	6	-15600	-7192	-8384	-204	-1861	5521	-17257	-1087	-20355	1707	-14339	-85	-18920	1337	-14891	2815	-17793	2894	-12240	-147	-128	-119	-65	-61	-58	-104	42	-148	19	35	-76	-19	-57	85	-29	-4
0.085833	7589	-1348	-2191	-17433	-323	-17117	-3354	-9059	194	-16107	-6028	-9884	76	-15615	-7056	-8404	331	-2031	5487	-17272	-1060	-20389	1606	-14397	-183	-19013	1128	-14531	1785	-17812	2859	-12241	-147	-126	-118	-67	-62	-57	-118	39	-150	18	32	-75	-18	-53	81	-26	0
0.086667	7417	-1478	-2300	-17498	22	-17083	-3236	-8933	89	-16135	-6005	-9883	81	-15633	-6895	-8423	543	-2193	5446	-17302	-564	-20404	1511	-14455	-51	-19083	921	-14165	581	-17827	2818	-12206	-151	-130	-120	-64	-63	-57	-102	39	-151	17	35	-73	-21	-53	81	-29	-4
0.087500	7383	-1605	-2415	-17560	-149	-17062	-3117	-8806	-85	-16139	-5968	-9888	40	-15658	-6729	-8429	1024	-2338	5396	-17333	-328	-20399	1421	-14520	-126	-19145	727	-13804	-238	-17836	2775	-12157	-149	-128	-122	-66	-62	-51	-103	36	-151	18	30	-73	-21	-52	78	-28	1
0.088333	7429	-1720	-2527	-17609	-121	-17046	-3064	-8677	-6	-16142	-5993	-9910	-59	-15694	-6560	-8427	1539	-2478	5331	-17370	-201	-20383	1332	-14579	-66	-19185	545	-13451	-895	-17843	2724	-12066	-149	-131	-122	-66	-63	-57	-105	39	-172	18	35	-82	-22	-53	84	-31	-4
0.089167	7288	-1843	-2637	-17654	-72	-17039	-3007	-8552	-21	-16146	-6002	-9942	-98	-15732	-6387	-8404	2077	-2612	5260	-17414	-36	-20345	1245	-14643	-39	-19213	384	-13117	-1555	-17837	2675	-11961	-148	-128	-124	-67	-66	-61	-103	39	-152	17	27	-77	-24	-55	82	-30	-4
0.090000	6887	-1924	-2744	-17687	-382	-17044	-2962	-8432	-44	-16144	-6016	-9979	42	-15771	-6215	-8366	2650	-2747	5169	-17468	182	-20293	1165	-14701	22	-19221	232	-12799	-2195	-17838	2621	-11833	-150	-129	-122	-67	-67	-60	-102	38	-155	18	29	-63	-27	-56	80	-34	-9
0.090833	6228	-2013	-2840	-17710	-255	-17046	-2940	-8320	-100	-16138	-6026	-10021	-25	-15805	-6045	-8307	3024	-2867	5074	-17512	387	-20223	1098	-14752	-78	-19207	102	-12501	-2545	-17823	2573	-11685	-146	-110	-119	-64	-60	-57	-101	39	-111	20	35	-75	-21	-51	86	-26	3
0.091667	5848	-2094	-2914	-17720	237	-17046	-2926	-8211	-53	-16129	-6037	-10068	-94	-15837	-5881	-8228	3185	-2990	4962	-17572	878	-20143	1040	-14798	-70	-19183	-1	-12229	-2659	-17800	2523	-11527	-152	-126	-118	-67	-60	-59	-101	38	-148	19	35	-72	-18	-55	86	-30	-1
0.092500	5708	-2169	-3010	-17730	-105	-17045	-2935	-8123	74	-16121	-6028	-10123	-103	-15866	-5727	-8133	3558	-3111	4838	-17634	1038	-20051	994	-14845	-72	-19146	-92	-11993	-2963	-17804	2473	-11362	-150	-128	-131	-63	-60	-58	-105	41	-151	20	32	-74	-22	-53	82	-28	0
0.093333	5325	-2237	-3089	-17735	-102	-17047	-2957	-8051	45	-16111	-6050	-10169	-207	-15891	-5587	-8021	3755	-3227	4704	-17704	1009	-19946	964	-14882	3	-19098	-156	-11780	-3350	-17743	2435	-11186	-146	-126	-118	-67	-65	-60	-101	43	-149	22	37	-73	-24	-58	84	-26	2
0.094167	5033	-2304	-3149	-17730	7	-17039	-2995	-7995	-168	-16101	-6045	-10221	-296	-15896	-5458	-7888	3895	-3342	4558	-17775	1208	-19828	949	-14913	111	-19039	-203	-11602	-3332	-17700	2406	-11015	-149	-138	-125	-65	-62	-60	-105	40	-148	19	30	-76	-23	-52	85	-29	0
0.095000	4810	-2372	-3229	-17731	-98	-17016	-3041	-7946	-206	-16088	-6034	-10262	-443	-15892	-5345	-7739	4071	-3456	4400	-17849	1301	-19685	972	-14939	19	-18975	-227	-11454	-3403	-17653	2393	-10847	-148	-127	-121	-67	-65	-58	-103	41	-151	20	36	-76	-25	-45	85	-28	0
0.095833	4564	-2438	-3293	-17728	-159	-16992	-3098	-7918	-5	-16080	-6006	-10307	-435	-15885	-5248	-7582	4030	-3566	4237	-17924	1420	-19560	989	-14950	-4	-18903	-228	-11338	-3467	-17599	2395	-10688	-141	-128	-119	-65	-67	-60	-102	41	-151	19	35	-76	-23	-57	82	-28	0
0.096667	4367	-2509	-3357	-17729	-73	-16949	-3161	-7904	0	-16064	-5970	-10322	-304	-15856	-5166	-7415	4032	-3672	4068	-17987	1434	-19415	1045	-14954	-29	-18826	-207	-11245	-3647	-17534	2412	-10536	-146	-127	-119	-63	-61	-59	-105	43	-150	20	37	-73	17	-55	84	-27	1
0.097500	4207	-2583	-3421	-17730	-55	-16899	-3242	-7903	-69	-16048	-5924	-10335	-334	-15821	-5105	-7243	4041	-3776	3899	-18077	1444	-19255	1128	-14949	-57	-18747	-168	-11184	-3903	-17462	2449	-10399	-145	-121	-97	-61	-59	-56	-102	43	-148	21	38	-74	-18	-58	84	-27	1
0.098333	3907	-2663	-3489	-17738	69	-16838	-3302	-7911	-130	-16032	-5872	-10333	-289	-15776	-5046	-7073	3848	-3875	3727	-18160	1460	-19098	1232	-14937	133	-18673	-108	-11148	-3699	-17384	2504	-10279	-145	-126	-121	-67	-64	-60	-104	39	-148	19	36	-78	-24	-67	81	-30	1
0.099167	3314	-2754	-3559	-17756	-178	-16763	-3377	-7929	-184	-16010	-5813	-10321	-145	-15729	-5025	-6903	3772	-3965	3558	-18230	1038	-18927	1368	-14914	-59	-18593	-28	-11125	-3435	-17293	2584	-10177	-148	-124	-118	-63	-58	-57	-104	40	-151	19	38	-74	-22	-56	81	-30	0
0.100000	2527	-2848	-3626	-17774	132	-16680	-3448	-7952	-196	-15983	-5747	-10286	-31	-15669	-5008	-6747	3367	-4051	3392	-18304	1195	-18762	1521	-14880	-44	-18511	71	-11128	-3422	-17198	2678	-10082	-148	-126	-121	-64	-62	-60	-110	39	-152	53	37	-77	-21	-62	81	-40	1
0.100833	1893	-2949	-3703	-17803	-111	-16590	-3515	-7976	-178	-15955	-5687	-10240	-17	-15619	-5008	-6604	3082	-4134	3243	-18375	1194	-18593	1700	-14842	71	-18435	182	-11156	-3440	-17098	2789	-10013	-147	-129	-124	-68	-65	-59	-112	36	-151	16	33	-79	-23	-59	79	-33	-1
0.101667	1209	-3059	-3769	-17841	1	-16493	-3577	-8011	-173	-15926	-5622	-10173	1	-15567	-5020	-6476	2952	-4210	3101	-18444	1087	-18428	1899	-14823	-73	-18357	316	-11188	-3369	-16987	2922	-9960	-149	-126	-121	-65	-65	-58	-110	36	-150	18	35	-77	-23	-63	80	-29	-3
0.102500	405	-3173	-3856	-17892	85	-16391	-3630	-8039	-132	-15883	-5561	-10093	102	-15519	-5052	-6365	2621	-4273	2965	-18508	1293	-18269	2113	-14748	-171	-18278	460	-11230	-3162	-16875	3067	-9913	-148	-126	-121	-64	-65	-64	-104	42	-148	17	36	-77	-27	-59	79	-31	-3
0.103333	-405	-3287	-3936	-17948	1	-16291	-3680	-8066	-125	-15837	-5515	-9995	-50	-15482	-5090	-6278	2335	-4333	2844	-18567	1213	-18117	2336	-14696	-78	-18199	627	-11290	-3089	-16751	3225	-9894	-147	-126	-121	-66	-60	-59	-105	40	-153	16	34	-74	-19	-57	81	-29	0
0.104167	-1525	-3400	-4012	-18015	-55	-16190	-3716	-8085	-39	-15787	-5479	-9885	-305	-15456	-5147	-6215	2140	-4382	2732	-18624	1038	-17977	2567	-14635	-139	-18119	791	-11354	-3029	-16631	3395	-9883	-127	-122	-119	-67	-62	-56	-102	42	-151	19	37	-75	-22	-58	84	-30	0
0.105000	-2732	-3512	-4096	-18090	312	-16099	-3747	-8109	-12	-15731	-5452	-9767	-190	-15442	-5217	-6187	1699	-4420	2638	-18677	1129	-17853	2796	-14582	-139	-18036	997	-11427	-2881	-16510	3574	-9882	-149	-125	-121	-68	-60	-58	-105	40	-153	18	35	-83	-23	-56	85	-34	-6
0.105833	-3391	-3616	-4181	-18179	-180	-16011	-3754	-8121	-28	-15675	-5447	-9644	-260	-15443	-5306	-6166	1415	-4450	2539	-18731	972	-17744	3031	-14528	-135	-17954	1196	-11505	-2706	-16397	3760	-9898	-149	-107	-120	-68	-61	-56	-105	41	-149	17	34	-74	-24	-57	85	-28	-1
0.106667	-4109	-3715	-4267	-18274	-179	-15936	-3789	-8134	13	-15612	-5457	-9512	-276	-15455	-5408	-6178	1310	-4472	2456	-18778	588	-17659	3239	-14481	-153	-17876	1403	-11595	-2509	-16288	3935	-9917	-151	-129	-122	-68	-63	-58	-105	37	-159	10	30	-73	-22	-60	80	-33	-3
0.107500	-4826	-3808	-4355	-18382	-105	-15874	-3803	-8137	-94	-15546	-5485	-9379	54	-15481	-5527	-6214	1166	-4480	2375	-18819	352	-17581	3461	-14435	-116	-17790	1625	-11684	-2235	-16186	4122	-9943	-151	-147	-122	-67	-63	-60	-107	42	-153	16	32	-74	-24	-58	81	-30	-5
0.108333	-5450	-3883	-4439	-18494	-146	-15822	-3811	-8139	-133	-15479	-5524	-9243	33	-15516	-5667	-6279	1039	-4473	2334	-18858	165	-17525	3654	-14402	-170	-17704	1849	-11781	-1862	-16090	4304	-9981	-150	-126	-121	-72	-66	-60	-107	38	-151	15	22	-80	-25	-59	81	-31	-1
0.109167	-6043	-3949	-4526	-18602	78	-15778	-3818	-8133	-73	-15411	-5585	-9111	-3	-15562	-5800	-6337	884	-4458	2233	-18898	93	-17491	3832	-14369	-125	-17616	2079	-11880	-1699	-16011	4483	-10023	-152	-130	-125	-68	-66	-63	-108	40	-153	15	33	-76	-23	-61	80	-31	-5
0.110000	-6511	-3997	-4609	-18725	-60	-15764	-3821	-8126	-73	-15346	-5660	-8984	-33	-15614	-5952	-6419	845	-4425	2170	-18935	110	-17469	3995	-14346	-74	-17532	2310	-11975	-1709	-15939	4660	-10065	-149	-127	-120	-67	-63	-57	-105	40	-149	16	34	-79	-21	-55	82	-30	-3
0.110833	-6824	-4035	-4691	-18849	-234	-15756	-3813	-8116	-204	-15279	-5747	-8867	-107	-15668	-6106	-6514	855	-4386	2104	-18958	-23	-17460	4134	-14333	-172	-17447	2539	-12072	-1632	-15881	4829	-10110	-147	-138	-119	-63	-61	-64	-101	46	-152	20	35	-73	-19	-53	86	-27	-1
0.111667	-7225	-4057	-4773	-18974	89	-15765	-3828	-8110	-130	-15231	-5855	-8756	129	-15723	-6270	-6617	678	-4333	2041	-18987	-142	-17464	4245	-14330	170	-17365	2763	-12169	-1418	-15841	4985	-10169	-147	-122	-119	-65	-61	-55	-102	41	-151	17	30	-72	-18	-53	81	-47	0
0.112500	-7944	-4066	-4849	-19096	-300	-15787	-3839	-8105	-74	-15175	-5971	-8663	11	-15781	-6441	-6728	687	-4273	1981	-19019	-449	-17487	4335	-14338	732	-17299	2979	-12268	-1180	-15819	5125	-10225	-147	-127	-121	-66	-62	-56	-104	40	-149	18	36	-73	-18	-55	84	-30	3
0.113333	-8973	-4071	-4920	-19222	-167	-15824	-3851	-8102	-252	-15144	-6101	-8589	-120	-15833	-6610	-6838	507	-4201	1923	-19047	-320	-17513	4403	-14352	775	-17234	3178	-12363	-985	-15812	5272	-10282	-146	-128	-116	-64	-58	-55	-98	49	-151	16	35	-77	-23	-53	86	-30	0
0.114167	-9668	-4070	-4986	-19340	-134	-15874	-3871	-8102	-302	-15119	-6235	-8512	-1	-15884	-6777	-6952	226	-4124	1870	-19075	-66	-17546	4450	-14377	476	-17175	3369	-12461	-939	-15820	5396	-10347	-147	-124	-119	-67	-59	-55	-104	46	-148	17	35	-74	-21	-56	87	-28	2
0.115000	-10104	-4060	-5045	-19459	-22	-15932	-3899	-8108	-161	-15104	-6379	-8457	191	-15925	-6941	-7058	-16	-4031	1820	-19095	-98	-17586	4457	-14413	318	-17131	3539	-12542	-798	-15846	5503	-10410	-151	-128	-121	-69	-66	-59	-108	41	-153	13	27	-77	-39	-63	82	-33	0
0.115833	-10513	-4045	-5100	-19566	-227	-16001	-3945	-8117	-162	-15065	-6519	-8417	166	-15960	-7096	-7156	-320	-3940	1777	-19119	-67	-17620	4487	-14446	211	-17093	3695	-12620	-711	-15879	5605	-10462	-150	-128	-126	-70	-66	-59	-104	41	-152	16	33	-74	-22	-56	84	-30	0
0.116667	-10992	-4023	-5141	-19658	-196	-16074	-3960	-8121	-352	-15118	-6664	-8388	92	-15982	-7240	-7261	-687	-3834	1770	-19127	-139	-17654	4488	-14485	115	-17069	3830	-12699	-651	-15922	5696	-10519	-147	-129	-120	-66	-62	-55	-104	41	-154	18	33	-74	-21	-55	84	-29	-7
0.117500	-11585	-4003	-5175	-19739	-375	-16149	-3999	-8129	-323	-15141	-6800	-8368	98	-15998	-7377	-7322	-1025	-3712	1731	-19138	-235	-17692	4479	-14532	-40	-17051	3947	-12770	-406	-15973	5773	-10589	-147	-128	-116	-65	-60	-59	-108	44	-147	19	35	-74	-21	-51	85	-26	0
0.118333	-12313	-3977	-5203	-19815	109	-16226	-4034	-8138	-181	-15180	-6939	-8364	148	-15992	-7500	-7384	-1522	-3586	1724	-19146	-219	-17723	4461	-14575	-52	-17051	4037	-12843	-359	-16034	5845	-10603	-147	-127	-118	-64	-60	-57	-107	44	-148	20	45	-75	-19	-56	84	-26	0
0.119167	-12509	-3953	-5227	-19870	-17	-16307	-4075	-8144	-227	-15232	-7067	-8361	74	-16010	-7614	-7431	-1989	-3449	1731	-19129	-339	-17748	4435	-14622	-110	-17062	4115	-12910	-310	-16101	5906	-10628	-146	-127	-117	-66	-61	-58	-102	44	-148	19	35	-73	-22	-55	85	-26	0
0.120000	-12622	-3931	-5241	-19910	-55	-16386	-4121	-8150	-99	-15295	-7188	-8377	-91	-16006	-7717	-7465	-2278	-3298	1748	-19113	-660	-17770	4425	-14672	-264	-17073	4164	-12978	-181	-16169	5959	-10644	-149	-127	-120	-65	-59	-58	-108	41	-150	21	35	-74	-33	-57	74	-27	0
0.120833	-12697	-3905	-5260	-19940	-57	-16466	-4168	-8155	-52	-15368	-7297	-8404	-94	-16004	-7810	-7483	-2623	-3140	1781	-19096	-863	-17795	4407	-14720	-136	-17102	4193	-13048	-206	-16243	6006	-10642	-145	-137	-122	-67	-65	-64	-107	38	-152	19	33	-76	-25	-59	79	-29	-5
0.121667	-12626	-3875	-5265	-19948	-122	-16532	-4211	-8151	-149	-15443	-7396	-8434	-26	-15996	-7888	-7484	-2917	-2963	1824	-19062	-1037	-17803	4400	-14768	-188	-17136	4212	-13117	-113	-16314	6049	-10623	-150	-126	-121	-67	-64	-58	-107	38	-148	19	32	-53	-23	-57	76	-32	0
0.122500	-12506	-3847	-5268	-19940	96	-16595	-4254	-8151	-48	-15518	-7483	-8471	-16	-15978	-7953	-7467	-3307	-2777	1880	-19027	-1054	-17810	4397	-14816	-233	-17173	4222	-13187	63	-16385	6105	-10580	-149	-129	-122	-67	-63	-61	-109	36	-149	19	34	-77	-23	-57	77	-27	-3
0.123333	-12150	-3800	-5284	-19918	59	-16645	-4296	-8123	-95	-15598	-7553	-8521	-19	-15968	-8008	-7437	-3623	-2578	1941	-18986	-1074	-17815	4407	-14861	-198	-17218	4210	-13256	219	-16454	6136	-10522	-150	-129	-144	-70	-64	-64	-108	35	-153	6	9	-78	-25	-59	77	-34	-3
0.124167	-11306	-3752	-5297	-19886	-180	-16685	-4338	-8097	-214	-15670	-7621	-8577	49	-15943	-8049	-7388	-3852	-2365	2007	-18940	-1215	-17808	4431	-14904	-332	-17262	4200	-13322	411	-16516	6186	-10435	-147	-127	-125	-65	-61	-58	-108	35	-147	17	37	-76	-22	-57	79	-28	-3
0.125000	-10427	-3694	-5312	-19842	-150	-16707	-4371	-8066	-35	-15730	-7672	-8643	-18	-15918	-8076	-7330	-4118	-2146	2070	-18869	-1196	-17800	4468	-14954	-253	-17300	4178	-13387	212	-16574	6230	-10345	-148	-127	-122	-67	-63	-56	-107	39	-137	26	33	-75	-17	-59	76	-30	-3
0.125833	-9854	-3623	-5327	-19789	-344	-16718	-4413	-8061	129	-15777	-7716	-8713	-239	-15888	-8093	-7260	-3982	-1910	2133	-18838	-1390	-17790	4514	-15001	-232	-17337	4161	-13445	220	-16627	6285	-10234	-149	-116	-121	-66	-60	-58	-107	37	-152	21	35	-78	-19	-57	81	-29	0
0.126667	-9310	-3540	-5357	-19737	1	-16707	-4442	-7991	50	-15809	-7756	-8795	-245	-15851	-8090	-7184	-4010	-1678	2185	-18798	-1204	-17769	4573	-15052	-313	-17372	4141	-13509	319	-16678	6334	-10112	-152	-126	-119	-67	-61	-58	-105	36	-149	20	32	-78	-22	-59	77	-30	-3
0.127500	-8429	-3443	-5390	-19680	-34	-16682	-4476	-7935	-90	-15822	-7784	-8888	-207	-15806	-8088	-7103	-4175	-1439	2227	-18764	-661	-17745	4641	-15112	-264	-17403	4124	-13558	142	-16718	6389	-9983	-148	-125	-121	-67	-63	-58	-108	36	-152	17	35	-79	-21	-56	78	-29	0
0.128333	-7721	-3338	-5423	-19628	-117	-16635	-4506	-7910	-83	-15810	-7812	-8994	-221	-15754	-8072	-7019	-3974	-1203	2258	-18743	-618	-17711	4717	-15171	-289	-17417	4106	-13601	38	-16751	6447	-9844	-150	-130	-125	-67	-62	-68	-119	35	-153	17	34	-75	-23	-58	77	-28	-7
0.129167	-6934	-3219	-5460	-19578	-119	-16573	-4543	-7868	-116	-15775	-7836	-9107	-139	-15689	-8042	-6935	-3830	-969	2277	-18731	-369	-17670	4796	-15238	-173	-17424	4098	-13638	126	-16774	6509	-9702	-150	-128	-124	-68	-64	-58	-108	37	-155	16	29	-75	-23	-60	78	-49	-5
0.130000	-6127	-3089	-5502	-19540	-26	-16484	-4579	-7828	-88	-15711	-7856	-9223	-220	-15614	-8023	-6855	-3559	-744	2285	-18736	-195	-17620	4882	-15302	-232	-17412	4097	-13660	223	-16785	6574	-9568	-152	-127	-120	-66	-61	-55	-105	38	-151	19	33	-101	-22	-55	80	-30	-1
0.130833	-5416	-2945	-5541	-19518	-461	-16372	-4615	-7793	-55	-15619	-7875	-9345	-477	-15520	-7952	-6775	-3130	-522	2282	-18753	-34	-17558	4968	-15374	-344	-17392	4097	-13670	187	-16782	6636	-9434	-147	-119	-116	-65	-60	-55	-103	39	-145	20	35	-74	-19	-52	82	-27	2
0.131667	-5182	-2801	-5577	-19493	105	-16250	-4662	-7762	-86	-15506	-7892	-9477	-468	-15416	-7899	-6709	-2880	-321	2268	-18799	314	-17483	5049	-15456	-458	-17349	4094	-13679	275	-16773	6701	-9320	-150	-128	-126	-65	-64	-58	-107	37	-151	20	32	-78	-24	-56	79	-31	-3
0.132500	-4474	-2659	-5612	-19498	192	-16104	-4717	-7745	-101	-15373	-7914	-9611	-283	-15300	-7841	-6653	-2752	-136	2254	-18855	562	-17405	5127	-15537	-403	-17291	4091	-13664	285	-16742	6765	-9216	-147	-126	-119	-65	-62	-58	-104	38	-153	16	34	-76	-23	-55	82	-27	17
0.133333	-3606	-2512	-5630	-19513	-236	-15943	-4772	-7716	-60	-15207	-7927	-9738	-224	-15167	-7776	-6595	-2294	33	2241	-18932	332	-17308	5195	-15622	-491	-17213	4102	-13640	260	-16697	6825	-9125	-149	-132	-122	-65	-61	-55	-107	41	-150	22	35	-75	-21	-59	82	-29	0
0.134167	-3093	-2391	-5641	-19555	-208	-15772	-4840	-7717	163	-15027	-7942	-9864	-107	-15026	-7716	-6575	-1872	181	2232	-19023	344	-17205	5249	-15706	-497	-17116	4101	-13606	398	-16634	6883	-9056	-148	-126	-119	-67	-61	-57	-104	40	-152	18	33	-76	-21	-55	81	-30	-1
0.135000	-2494	-2239	-5642	-19605	-234	-15580	-4917	-7714	182	-14827	-7957	-9990	-116	-14869	-7658	-6586	-1522	302	2229	-19134	494	-17082	5293	-15792	-389	-16997	4100	-13571	406	-16553	6941	-9009	-151	-127	-125	-66	-65	-58	-105	41	-151	18	33	-81	-23	-51	81	-30	-3
0.135833	-1873	-2115	-5627	-19675	-110	-15380	-5001	-7723	0	-14618	-7970	-10102	-292	-14705	-7605	-6553	-1081	406	2247	-19251	504	-16952	5329	-15877	-487	-16868	4089	-13521	373	-16458	6993	-8980	-148	-127	-120	-66	-64	-57	-103	39	-150	16	34	-76	-24	-53	84	-31	-4
0.136667	-1308	-2007	-5596	-19762	33	-15169	-5091	-7733	-40	-14397	-7985	-10206	-394	-14533	-7557	-6566	-673	486	2282	-19373	370	-16808	5347	-15958	-512	-16715	4080	-13472	398	-16342	7038	-8977	-150	-127	-121	-65	-61	-56	-103	42	-149	20	36	-74	-15	-55	84	-29	0
0.137500	-461	-1906	-5546	-19867	37	-14956	-5182	-7755	19	-14173	-8000	-10296	-471	-14351	-7518	-6589	-284	541	2342	-19506	151	-16652	5357	-16036	-521	-16551	4066	-13405	365	-16211	7080	-8990	-147	-124	-117	-64	-60	-57	-102	45	-150	20	35	-72	-21	-53	87	-28	3
0.138333	355	-1843	-5487	-19986	-97	-14733	-5280	-7783	168	-13941	-8015	-10376	-474	-14167	-7489	-6628	11	571	2429	-19635	310	-16490	5354	-16109	-550	-16369	4039	-13364	403	-16063	7117	-9031	-147	-125	-119	-62	-57	-60	-103	39	-146	20	38	-70	-19	-53	85	-27	0
0.139167	990	-1789	-5412	-20111	-314	-14514	-5385	-7814	107	-13713	-8032	-10428	-408	-13981	-7472	-6672	320	587	2544	-19760	151	-16323	5343	-16174	-516	-16183	4012	-13318	310	-15902	7152	-9089	-147	-125	-120	-64	-60	-56	-103	42	-148	19	32	-72	-19	-52	86	-11	3
0.140000	1310	-1761	-5329	-20251	-48	-14287	-5486	-7853	-16	-13490	-8049	-10473	-273	-13801	-7469	-6738	601	573	2683	-19882	-183	-16150	5323	-16239	-669	-15984	3977	-13273	301	-15736	7177	-9168	-149	-129	-124	-70	-64	-61	-108	22	-151	12	32	-65	-22	-59	78	-31	-1
0.140833	1621	-1757	-5234	-20402	121	-14068	-5579	-7904	76	-13273	-8084	-10507	56	-13624	-7480	-6808	539	545	2857	-19991	104	-15975	5296	-16290	-533	-15785	3939	-13240	403	-15559	7206	-9259	-149	-128	-127	-72	-63	-61	-107	37	-150	18	29	-79	-27	-60	82	-29	-3
0.141667	1875	-1765	-5129	-20556	-130	-13847	-5679	-7949	153	-13059	-8109	-10519	-70	-13444	-7498	-6884	578	500	3054	-20091	127	-15808	5270	-16333	-579	-15581	3904	-13208	370	-15372	7224	-9366	-149	-131	-124	-69	-67	-62	-108	38	-154	19	32	-75	-23	-58	81	-32	1
0.142500	2048	-1792	-5013	-20705	-210	-13630	-5764	-8000	110	-12858	-8143	-10518	-538	-13271	-7526	-6966	514	446	3279	-20174	9	-15606	5240	-16359	-434	-15374	3868	-13189	99	-15185	7246	-9483	-151	-127	-122	-65	-63	-62	-109	37	-150	20	33	-74	-23	-59	84	-28	0
0.143333	2111	-1832	-4900	-20853	11	-13417	-5835	-8052	40	-12668	-8178	-10505	-511	-13107	-7565	-7051	344	379	3518	-20251	-190	-15427	5218	-16376	-379	-15169	3840	-13182	474	-14990	7269	-9611	-146	-125	-120	-67	-62	-61	-105	38	-149	20	32	-72	-22	-56	84	-29	1
0.144167	2296	-1887	-4782	-20993	-328	-13210	-5901	-8108	15	-12491	-8225	-10490	-351	-12952	-7610	-7146	102	297	3772	-20314	-256	-15242	5194	-16378	-545	-14966	3815	-13186	1681	-14796	7290	-9744	-149	-125	-121	-68	-62	-55	-104	38	-148	21	32	-74	-19	-57	79	-28	1
0.145000	1952	-1955	-4656	-21126	-178	-13015	-5951	-8168	-25	-12324	-8273	-10471	-513	-12807	-7665	-7243	-291	209	4031	-20392	-267	-15061	5168	-16364	-586	-14773	3799	-13203	1699	-14610	7313	-9881	-148	-125	-118	-67	-60	-59	-105	41	-147	18	36	-70	-18	-56	85	-27	1
0.145833	1755	-2033	-4537	-21253	88	-12829	-5991	-8228	66	-12175	-8321	-10451	-696	-12672	-7724	-7346	-951	107	4293	-20426	-70	-14880	5149	-16337	-380	-14595	3793	-13234	1072	-14435	7332	-10022	-151	-124	-119	-65	-60	-57	-104	37	-149	21	34	-73	-22	-56	80	-28	4
0.146667	1748	-2100	-4413	-21354	-253	-12651	-6009	-8292	229	-12038	-8372	-10434	-882	-12551	-7792	-7453	-1377	10	4543	-20484	-145	-14704	5130	-16294	-445	-14398	3796	-13274	913	-14243	7354	-10162	-145	-124	-119	-65	-61	-60	-107	37	-147	26	34	-75	-18	-55	84	-27	-3
0.147500	1567	-2174	-4298	-21441	17	-12489	-6021	-8357	268	-11917	-8429	-10426	-813	-12445	-7863	-7565	-1806	-109	4793	-20542	76	-14533	5111	-16232	-430	-14224	3807	-13333	752	-14069	7377	-10304	-147	-124	-118	-65	-63	-61	-104	39	-150	18	34	-74	-24	-60	81	-33	-1
0.148333	1463	-2243	-4166	-21511	-33	-12338	-6023	-8422	160	-11809	-8486	-10410	-1052	-12344	-7935	-7689	-2266	-229	5028	-20613	425	-14365	5092	-16160	-315	-14054	3831	-13395	259	-13903	7395	-10443	-152	-129	-124	-69	-46	-62	-113	32	-159	15	29	-78	-27	-60	79	-34	-6
0.149167	1270	-2308	-4043	-21559	-200	-12204	-6008	-8489	15	-11720	-8544	-10435	-1239	-12261	-8008	-7799	-2754	-355	5228	-20691	408	-14193	5076	-16061	-391	-13890	3864	-13466	-250	-13737	7413	-10568	-150	-133	-124	-70	-65	-64	-108	35	-154	12	30	-77	-27	-58	79	-33	-5
0.150000	1121	-2364	-3905	-21580	36	-12073	-5987	-8552	57	-11635	-8594	-10450	-1162	-12182	-8079	-7917	-3260	-481	5450	-20784	205	-14031	5062	-15950	-398	-13726	3911	-13539	-318	-13579	7431	-10680	-150	-126	-122	-65	-64	-61	-117	37	-152	19	58	-74	-22	-59	80	-28	-1
0.150833	1097	-2409	-3771	-21578	53	-11975	-5959	-8612	133	-11561	-8634	-10477	-1146	-12115	-8152	-8032	-3558	-611	5635	-20889	-237	-13868	5047	-15818	-320	-13570	3964	-13611	-412	-13421	7456	-10782	-149	-129	-120	-67	-62	-56	-103	40	-150	19	36	-76	-19	-56	84	-29	0
0.151667	1087	-2451	-3621	-21553	-85	-11856	-5926	-8674	47	-11503	-8682	-10516	-929	-12058	-8223	-8162	-3909	-754	5806	-21013	-660	-13710	5027	-15681	-340	-13424	4021	-13687	-447	-13269	7446	-10865	-147	-129	-118	-65	-60	-58	-99	40	-147	20	37	-75	-19	-57	85	-27	-1
0.152500	946	-2484	-3468	-21506	-94	-11770	-5897	-8733	-82	-11458	-8726	-10560	-764	-12018	-8301	-8273	-4334	-903	5963	-21161	-1182	-13564	5014	-15525	-274	-13287	4083	-13756	-410	-13120	7439	-10939	-151	-126	-116	-66	-60	-57	-102	40	-149	20	37	-72	-22	-55	84	-38	0
0.153333	485	-2510	-3303	-21433	-149	-11694	-5874	-8765	-30	-11418	-8765	-10611	-908	-11982	-8375	-8387	-4546	-1050	6114	-21319	-1780	-13423	4981	-15372	-241	-13153	4141	-13823	-367	-12976	7421	-10985	-148	-126	-114	-63	-60	-50	-105	38	-150	19	40	-72	-23	-56	81	-29	1
0.154167	-66	-2541	-3128	-21344	207	-11636	-5858	-8845	-75	-11393	-8803	-10671	-988	-11959	-8455	-8493	-4921	-1207	6256	-21487	-1399	-13291	4959	-15206	-69	-13029	4208	-13887	-351	-12833	7391	-11018	-147	-128	-119	-66	-63	-55	-101	42	-150	20	37	-74	-19	-58	80	-15	-3
0.155000	-618	-2559	-2947	-21236	-16	-11588	-5850	-8898	-50	-11375	-8842	-10727	-765	-11938	-8535	-8574	-5133	-1367	6396	-21663	-1200	-13172	4927	-15043	-190	-12917	4252	-13931	-431	-12691	7348	-11025	-150	-129	-118	-65	-61	-57	-112	40	-154	16	37	-76	-23	-57	82	-30	-1
0.155833	-1183	-2584	-2755	-21101	-73	-11547	-5849	-8945	80	-11367	-8877	-10781	-722	-11926	-8618	-8696	-5346	-1533	6545	-21844	-1014	-13061	4898	-14882	-331	-12822	4300	-13970	-494	-12556	7287	-11021	-151	-128	-117	-67	-61	-57	-109	41	-150	20	36	-73	-19	-58	81	-29	-4
0.156667	-1628	-2610	-2550	-20975	-87	-11520	-5864	-8994	-51	-11362	-8917	-10829	-901	-11925	-8708	-8784	-5513	-1699	6692	-22022	-468	-12963	4863	-14724	-435	-12715	4333	-13998	-806	-12426	7220	-10990	-150	-127	-119	-69	-63	-59	-115	39	-151	11	37	-76	-23	-58	78	-30	-1
0.157500	-1857	-2647	-2344	-20826	-193	-11500	-5891	-9032	-31	-11360	-8958	-10880	-927	-11922	-8800	-8860	-5675	-1860	6860	-22188	-154	-12878	4835	-14573	-463	-12630	4358	-14019	-1103	-12296	7146	-10944	-150	-128	-121	-63	-62	-56	-103	42	-150	19	38	-70	-21	-57	81	-27	-3
0.158333	-2358	-2690	-2125	-20664	-134	-11487	-5930	-9070	21	-11363	-9001	-10919	-878	-11918	-8898	-8931	-5793	-2019	7037	-22331	97	-12810	4799	-14435	-612	-12557	4371	-14030	-994	-12175	7055	-10885	-146	-133	-113	-61	-62	-58	-102	47	-151	17	37	-75	-19	-55	82	-27	1
0.159167	-2664	-2747	-1906	-20504	150	-11481	-5983	-9101	-92	-11368	-9051	-10953	-488	-11928	-9002	-8991	-5982	-2175	7227	-22452	458	-12758	4764	-14311	-574	-12491	4370	-14033	-996	-12066	6962	-10816	-148	-128	-118	-64	-60	-57	-102	45	-151	18	37	-72	-19	-55	85	-27	28
0.160000	-2523	-2815	-1688	-20336	-125	-11486	-6045	-9134	-107	-11382	-9109	-10979	75	-11935	-9116	-9040	-5989	-2319	7433	-22542	112	-12719	4725	-14206	-547	-12451	4357	-14032	-1057	-11969	6863	-10740	-150	-129	-118	-65	-65	-57	-104	42	-154	19	35	-74	-22	-53	84	-29	-3
0.160833	-2595	-2901	-1471	-20168	119	-11498	-6103	-9162	-38	-11394	-9171	-10997	549	-11946	-9240	-9095	-5908	-2460	7645	-22599	-372	-12702	4687	-14121	-424	-12412	4332	-14029	-946	-11889	6757	-10670	-125	-128	-122	-65	-60	-57	-108	40	-148	18	34	-77	-23	-58	80	-31	-1
0.161667	-2818	-3005	-1259	-20002	-35	-11513	-6204	-9193	-59	-11410	-9244	-11012	980	-11952	-9366	-9132	-5749	-2581	7869	-22611	-710	-12698	4651	-14058	-310	-12389	4290	-14024	-820	-11821	6660	-10599	-147	-127	-119	-66	-62	-58	-104	40	-131	16	33	-52	-18	-56	81	-32	-1
0.162500	-3085	-3119	-1055	-19830	-241	-11533	-6291	-9211	-90	-11420	-9318	-11019	1150	-11969	-9494	-9162	-5548	-2699	8085	-22586	-1090	-12707	4617	-14004	-314	-12376	4246	-14017	-790	-11768	6570	-10529	-148	-128	-121	-66	-61	-56	-102	42	-151	17	35	-74	-21	-53	82	-30	0
0.163333	-3386	-3246	-858	-19664	-40	-11562	-6379	-9236	-147	-11437	-9398	-11024	1037	-11978	-9627	-9188	-5374	-2795	8308	-22518	-1410	-12732	4583	-13985	-260	-12372	4198	-14013	-714	-11729	6486	-10476	-149	-127	-119	-66	-60	-56	-102	41	-151	20	32	-77	-21	-53	84	-29	0
0.164167	-3621	-3384	-679	-19502	75	-11588	-6471	-9257	-166	-11445	-9488	-11022	1011	-11992	-9762	-9206	-5007	-2885	8509	-22407	-1689	-12769	4550	-13978	-342	-12381	4147	-14008	-730	-11707	6416	-10435	-146	-127	-119	-66	-60	-55	-98	42	-151	20	36	-74	-21	-53	87	-27	-3
0.165000	-3586	-3526	-515	-19339	-112	-11625	-6567	-9274	-147	-11457	-9585	-11038	849	-12001	-9881	-9219	-4583	-2960	8690	-22262	-1802	-12825	4525	-13999	-488	-12395	4098	-14012	-1026	-11700	6361	-10427	-153	-128	-131	-65	-64	-58	-107	37	-153	17	32	-63	-24	-57	79	-30	0
0.165833	-3530	-3678	-371	-19184	-55	-11665	-6660	-9294	-181	-11472	-9675	-11019	379	-12015	-10032	-9226	-4296	-3019	8842	-22080	-2017	-12889	4505	-14033	-285	-12415	4048	-14009	-716	-11720	6326	-10429	-148	-127	-120	-68	-66	-53	-102	41	-149	19	34	-77	-19	-55	82	-28	1
0.166667	-3519	-3827	-239	-19029	-268	-11709	-6746	-9309	-110	-11483	-9773	-11010	-149	-12019	-10156	-9228	-3789	-3075	8959	-21870	-2261	-12960	4493	-14087	-422	-12444	4020	-14015	-200	-11712	6306	-10458	-149	-128	-120	-65	-64	-57	-103	40	-152	19	29	-77	-23	-56	84	-29	0
0.167500	-3376	-3975	-131	-18877	64	-11758	-6826	-9325	-63	-11500	-9866	-10999	-393	-12040	-10279	-9227	-3498	-3121	9026	-21646	-1751	-13039	4484	-14156	-491	-12471	4001	-14014	47	-11729	6304	-10513	-148	-126	-122	-68	-65	-60	-107	38	-152	17	32	-77	-23	-61	82	-30	-3
0.168333	-2955	-4113	-47	-18722	-151	-11810	-6906	-9337	-208	-11517	-9966	-10989	-438	-12056	-10393	-9216	-3111	-3162	9047	-21411	-1455	-13122	4488	-14238	-411	-12504	3991	-14021	264	-11752	6324	-10592	-152	-125	-126	-67	-66	-51	-104	38	-151	15	33	-77	-23	-58	81	-29	-1
0.169167	-2515	-4241	17	-18580	-221	-11866	-6981	-9351	-177	-11537	-10057	-10976	-509	-12074	-10497	-9202	-2750	-3192	9006	-21173	-1234	-13202	4503	-14336	-413	-12536	3999	-14017	407	-11772	6369	-10693	-151	-129	-125	-70	-64	-61	-104	37	-154	16	33	-69	-22	-61	79	-32	-1
0.170000	-1965	-4351	66	-18434	-120	-11927	-7050	-9364	-41	-11558	-10143	-10958	-415	-12095	-10591	-9181	-2387	-3229	8910	-20937	-798	-13294	4528	-14439	-412	-12561	4024	-14013	604	-11787	6430	-10808	-148	-127	-121	-85	-62	-59	-104	39	-144	17	34	-73	-21	-59	81	-29	1
0.170833	-1342	-4457	88	-18290	-59	-11994	-7111	-9366	9	-11582	-10221	-10929	-288	-12113	-10668	-9149	-2066	-3260	8752	-20715	-386	-13372	4571	-14551	-424	-12575	4060	-14006	775	-11791	6516	-10938	-144	-124	-121	-69	-60	-58	-104	41	-147	20	33	-72	-18	-52	84	-26	3
0.171667	-1134	-4503	85	-18150	-326	-12057	-7171	-9370	-36	-11615	-10294	-10903	-195	-12135	-10739	-9118	-1885	-3293	8533	-20519	-125	-13447	4623	-14670	-456	-12589	4121	-13991	763	-11787	6614	-11085	-147	-121	-119	-67	-63	-57	-102	41	-147	22	36	-72	-21	-57	84	-28	0
0.172500	-1196	-4537	62	-18021	174	-12135	-7235	-9378	-149	-11657	-10363	-10875	52	-12163	-10804	-9080	-1984	-3318	8254	-20361	525	-13511	4687	-14799	-268	-12589	4189	-13978	685	-11771	6732	-11240	-147	-124	-119	-66	-64	-58	-104	39	-146	18	36	-75	-21	-53	86	-27	3
0.173333	-854	-4558	0	-17895	-166	-12206	-7292	-9377	-229	-11704	-10422	-10844	332	-12196	-10862	-9037	-1970	-3350	7921	-20233	980	-13570	4763	-14934	-224	-12577	4262	-13963	579	-11752	6862	-11396	-147	-127	-125	-68	-63	-61	-107	38	-150	16	34	-77	-22	-58	81	-29	-4
0.174167	-682	-4545	-48	-17776	-199	-12289	-7355	-9385	-255	-11758	-10473	-10806	432	-12225	-10908	-8987	-1889	-3374	7538	-20145	983	-13612	4859	-15077	-141	-12551	4351	-13942	713	-11688	7008	-11552	-151	-126	-121	-65	-62	-59	-112	38	-152	17	33	-66	-21	-57	85	-36	0
0.175000	-717	-4492	-134	-17662	75	-12356	-7415	-9386	-162	-11819	-10516	-10758	540	-12262	-10954	-8935	-1913	-3395	7128	-20103	1165	-13638	4955	-15218	18	-12508	4446	-13923	807	-11625	7159	-11704	-146	-125	-120	-68	-63	-60	-101	36	-150	17	35	-76	-22	-57	79	-31	0
0.175833	-660	-4413	-241	-17558	111	-12457	-7473	-9384	-156	-11888	-10550	-10713	615	-12295	-10987	-8880	-1872	-3411	6681	-20100	1255	-13655	5075	-15392	55	-12454	4543	-13909	644	-11540	7328	-11849	-148	-124	-121	-66	-62	-60	-108	36	-151	18	34	-75	-21	-53	81	-29	-1
0.176667	-617	-4297	-371	-17464	188	-12545	-7528	-9387	-291	-11964	-10579	-10670	763	-12334	-11019	-8817	-1841	-3417	6210	-20148	1378	-13653	5205	-15517	62	-12382	4639	-13901	711	-11442	7494	-11992	-150	-122	-120	-67	-58	-56	-107	37	-150	19	38	-74	-18	-57	81	-28	0
0.177500	-473	-4147	-518	-17379	138	-12640	-7591	-9383	-298	-12047	-10597	-10616	1057	-12373	-11048	-8755	-1778	-3411	5737	-20235	1535	-13640	5343	-15680	92	-12302	4736	-13910	593	-11326	7669	-12127	-148	-125	-120	-63	-61	-58	-104	40	-150	19	37	-92	-18	-52	77	-29	0
0.178333	-63	-3978	-689	-17311	-30	-12741	-7645	-9383	-201	-12139	-10608	-10566	956	-12418	-11072	-8691	-1577	-3393	5259	-20356	1600	-13617	5489	-15846	87	-12209	4829	-13933	373	-11204	7839	-12307	-148	-122	-116	-63	-61	-56	-102	42	-147	18	39	-72	-19	-55	82	-27	0
0.179167	235	-3774	-876	-17254	-3	-12831	-7700	-9388	-233	-12235	-10616	-10514	752	-12463	-11072	-8624	-1442	-3362	4795	-20513	1789	-13586	5639	-16018	170	-12110	4916	-13978	474	-11070	8010	-12397	-143	-119	-117	-62	-60	-57	-104	42	-149	18	41	-72	-19	-50	88	-25	4
0.180000	450	-3547	-1083	-17210	-279	-12939	-7748	-9393	-187	-12340	-10618	-10467	687	-12510	-11105	-8559	-1132	-3315	4351	-20693	1758	-13549	5798	-16197	124	-12006	4997	-14048	403	-10933	8173	-12529	-153	-125	-102	-63	-61	-56	-102	42	-152	18	40	-74	-18	-52	82	-31	-3
0.180833	642	-3313	-1310	-17185	139	-13033	-7794	-9410	69	-12450	-10615	-10428	678	-12565	-11116	-8496	-938	-3248	3939	-20900	1950	-13511	5951	-16389	126	-11903	5070	-14151	233	-10807	8324	-12697	-148	-124	-119	-65	-64	-59	-105	42	-151	15	38	-77	-21	-53	75	-28	8
0.181667	1042	-3053	-1556	-17172	-79	-13135	-7826	-9427	-90	-12562	-10606	-10405	782	-12618	-11119	-8433	-799	-3171	3551	-21112	2344	-13472	6114	-16584	93	-11802	5137	-14286	338	-10676	8465	-12870	-154	-121	-121	-70	-67	-61	-108	38	-158	13	32	-79	-24	-58	78	-34	-4
0.182500	1378	-2785	-1817	-17170	-64	-13241	-7851	-9452	-407	-12676	-10593	-10358	905	-12671	-11102	-8368	-529	-3065	3216	-21322	2540	-13428	6272	-16785	7	-11696	5205	-14449	564	-10540	8607	-13063	-149	-124	-122	-67	-63	-60	-109	40	-153	15	19	-74	-21	-59	82	-29	0
0.183333	1858	-2499	-2075	-17173	-91	-13344	-7860	-9481	-236	-12788	-10570	-10328	770	-12724	-11090	-8308	-402	-2949	2926	-21529	2815	-13389	6423	-16989	59	-11598	5263	-14655	460	-10415	8740	-13292	-150	-127	-125	-66	-63	-59	-105	40	-152	16	35	-76	-24	-55	82	-29	0
0.184167	2375	-2216	-2367	-17194	-45	-13446	-7856	-9526	-83	-12933	-10545	-10315	530	-12780	-11062	-8247	-227	-2819	2682	-21719	2945	-13356	6580	-17200	17	-11514	5314	-14890	347	-10298	8862	-13558	-151	-125	-121	-66	-62	-58	-99	39	-151	17	35	-74	-19	-53	82	-28	0
0.185000	2678	-1941	-2661	-17220	-302	-13551	-7848	-9583	-132	-13014	-10513	-10313	359	-12840	-11027	-8206	39	-2676	2481	-21886	3069	-13330	6718	-17416	-59	-11433	5373	-15164	375	-10189	8977	-13868	-147	-125	-122	-66	-63	-57	-104	44	-148	18	36	-73	-19	-56	81	-31	0
0.185833	2757	-1671	-2964	-17252	258	-13659	-7826	-9654	-92	-13131	-10477	-10325	187	-12901	-10975	-8168	-18	-2525	2325	-22025	3427	-13315	6847	-17638	-63	-11372	5408	-15476	418	-10087	9086	-14228	-148	-124	-119	-65	-60	-58	-104	19	-150	16	32	-72	-15	-57	84	-26	0
0.186667	3264	-1409	-3278	-17288	211	-13769	-7793	-9741	-120	-13244	-10435	-10351	191	-12965	-10921	-8148	-27	-2374	2206	-22132	3464	-13310	6965	-17861	-30	-11313	5451	-15819	293	-10001	9191	-14639	-150	-125	-124	-66	-63	-60	-101	40	-150	19	34	-70	-23	-58	82	-28	-1
0.187500	3641	-1168	-3596	-17324	-11	-13879	-7751	-9842	-104	-13356	-10389	-10394	139	-13027	-10862	-8138	206	-2218	2125	-22201	3083	-13314	7070	-18083	-57	-11295	5488	-16191	35	-9922	9297	-15100	-148	-128	-122	-64	-63	-57	-103	40	-144	11	32	-75	-19	-52	84	-26	-1
0.188333	3954	-947	-3891	-17366	53	-13991	-7706	-9962	-91	-13468	-10341	-10458	-344	-13101	-10796	-8152	160	-2076	2063	-22231	2707	-13338	7161	-18307	-3	-11290	5530	-16591	57	-9863	9424	-15606	-149	-127	-121	-69	-65	-59	-104	39	-151	18	33	-76	-24	-58	80	-27	-3
0.189167	4407	-754	-4230	-17403	44	-14104	-7657	-10102	-297	-13584	-10289	-10519	-759	-13174	-10726	-8194	206	-1937	2025	-22214	2257	-13381	7239	-18534	-69	-11319	5564	-17011	172	-9825	9501	-16155	-151	-129	-126	-69	-76	-62	-108	39	-154	18	30	-78	-25	-56	81	-28	-3
0.190000	4749	-590	-4545	-17435	42	-14226	-7600	-10259	-269	-13697	-10228	-10626	-595	-13252	-10659	-8232	316	-1812	1994	-22159	1796	-13417	7309	-18757	-68	-11382	5604	-17447	305	-9809	9606	-16732	-154	-128	-126	-73	-67	-61	-103	36	-154	18	33	-77	-23	-56	82	-31	-1
0.190833	5051	-452	-4852	-17457	95	-14344	-7543	-10427	-282	-13809	-10162	-10732	-376	-13342	-10588	-8299	326	-1695	1974	-22070	1258	-13545	7377	-18979	82	-11487	5650	-17894	394	-9827	9714	-17322	-146	-125	-119	-66	-63	-56	-104	42	-150	22	35	-78	-26	-53	88	-23	0
0.191667	5488	-343	-5146	-17476	-15	-14467	-7465	-10604	-321	-13918	-10089	-10846	-553	-13424	-10525	-8388	411	-1593	1942	-21932	583	-13681	7432	-19199	112	-11647	5696	-18350	32	-9868	9815	-17923	-148	-125	-122	-66	-63	-57	-104	42	-150	19	35	-73	-21	-53	86	-24	-1
0.192500	5859	-273	-5427	-17483	63	-14595	-7423	-10794	-165	-14031	-10018	-10977	-665	-13526	-10470	-8500	353	-1513	1899	-21771	133	-13860	7493	-19423	185	-11869	5745	-18813	-267	-9991	9915	-18519	-149	-124	-124	-65	-62	-55	-99	42	-155	22	37	-74	-22	-52	87	-23	1
0.193333	5966	-236	-5692	-17488	-142	-14727	-7366	-10995	-119	-14137	-9943	-11113	-610	-13637	-10427	-8639	443	-1450	1831	-21590	-569	-14098	7549	-19644	205	-12158	5808	-19277	-50	-10154	10010	-19083	-147	-125	-120	-65	-64	-58	-101	41	-148	22	37	-72	-19	-51	87	-30	2
0.194167	5620	-228	-5939	-17478	-33	-14861	-7310	-11194	-107	-14235	-9861	-11253	-767	-13784	-10392	-8792	456	-1405	1741	-21390	-871	-14376	7617	-19867	139	-12520	5877	-19739	-1	-10376	10096	-19608	-145	-122	-124	-65	-64	-57	-101	43	-149	34	33	-73	-23	-53	85	-25	0
0.195000	5419	-257	-6166	-17469	-234	-15005	-7248	-11404	-76	-14363	-9779	-11391	-712	-13890	-10366	-8954	218	-1379	1618	-21179	-717	-14721	7694	-20089	175	-12949	5960	-20191	-82	-10659	10180	-20079	-151	-120	-121	-65	-63	-57	-103	41	-154	21	38	-73	-23	-51	87	-25	0
0.195833	5178	-315	-6368	-17446	-189	-15145	-7187	-11604	-72	-14476	-9693	-11530	-430	-14034	-10353	-9125	96	-1367	1465	-20958	-962	-15118	7787	-20310	204	-13452	6051	-20626	-107	-11004	10247	-20479	-149	-122	-118	-64	-64	-56	-109	40	-150	23	41	-55	-19	-56	85	-23	2
0.196667	4780	-397	-6549	-17426	-170	-15294	-7119	-11799	-180	-14587	-9606	-11661	-352	-14190	-10347	-9318	-110	-1375	1285	-20742	-1030	-15573	7894	-20537	214	-13999	6161	-21044	-120	-11411	10320	-20797	-149	-124	-118	-65	-61	-56	-103	43	-149	25	39	-73	-19	-51	87	-22	2
0.197500	4381	-505	-6710	-17402	-43	-15436	-7043	-11988	-195	-14705	-9520	-11800	-339	-14356	-10352	-9503	-245	-1397	1072	-20530	-1204	-16068	8020	-20717	175	-14628	6287	-21447	-104	-11880	10369	-21028	-149	-119	-118	-64	-60	-51	-99	43	-126	20	38	-73	-18	-49	87	-24	3
0.198333	3916	-634	-6851	-17378	-365	-15581	-6964	-12171	-166	-14825	-9438	-11914	-401	-14531	-10361	-9683	-407	-1436	831	-20328	-1361	-16610	8158	-20912	182	-15279	6417	-21820	-119	-12399	10423	-21166	-150	-121	-120	-65	-63	-57	-105	38	-149	21	38	-74	-21	-25	87	-27	0
0.199167	3051	-780	-6975	-17361	138	-15728	-6889	-12339	-187	-14949	-9352	-12029	-152	-14715	-10375	-9854	-713	-1480	571	-20134	-1263	-17172	8312	-21084	99	-15952	6597	-22160	-135	-12951	10472	-21200	-150	-122	-119	-65	-58	-55	-100	43	-148	24	39	-73	-17	-52	84	-23	3
0.200000	2525	-928	-7076	-17350	89	-15861	-6765	-12493	-196	-15071	-9272	-12136	97	-14893	-10385	-10006	-1074	-1537	288	-19955	-1176	-17756	8485	-21237	55	-16632	6780	-22467	-164	-13536	10522	-21146	-146	-128	-119	-65	-62	-58	-104	40	-150	20	40	-75	-19	-53	84	-24	2
0.200833	2007	-1097	-7171	-17342	-216	-15999	-6645	-12640	-121	-15206	-9194	-12237	-23	-15081	-10397	-10145	-1172	-1606	-4	-19789	-1427	-18347	8669	-21370	15	-17300	6984	-22746	-211	-14138	10573	-21000	-151	-126	-122	-66	-63	-57	-105	37	-153	20	34	-78	-25	-57	79	-31	0
0.201667	1482	-1267	-7249	-17344	44	-16134	-6515	-12776	129	-15340	-9123	-12328	36	-15259	-10400	-10260	-1165	-1671	-296	-19635	-1586	-18925	8868	-21475	71	-17933	7208	-22979	-164	-14736	10642	-20762	-153	-128	-122	-66	-63	-56	-104	36	-152	19	34	-75	-23	-56	81	-27	-4
0.202500	1103	-1435	-7320	-17352	-159	-16262	-6365	-12899	82	-15482	-9052	-12414	179	-15489	-10396	-10346	-1129	-1744	-590	-19493	-1852	-19478	9077	-21555	59	-18520	7457	-23180	-167	-15329	10722	-20449	-151	-125	-120	-74	-61	-59	-104	39	-152	15	33	-74	-22	-56	79	-26	-3
0.203333	613	-1601	-7381	-17368	-181	-16388	-6199	-13014	-18	-15628	-8983	-12493	121	-15606	-10376	-10407	-1099	-1819	-867	-19338	-2060	-20004	9293	-21614	-25	-19054	7726	-23344	-229	-15894	10826	-20060	-149	-125	-121	-64	-67	-56	-105	39	-150	20	35	-75	-26	-55	75	-27	3
0.204167	227	-1762	-7435	-17385	-45	-16512	-6018	-13119	42	-15763	-8920	-12566	368	-15764	-10352	-10437	-1045	-1895	-1132	-19236	-2274	-20484	9515	-21650	-90	-19525	8016	-23475	-168	-16427	10956	-19623	-145	-125	-119	-66	-52	-59	-104	39	-148	20	35	-75	-21	-55	81	-28	0
0.205000	165	-1916	-7500	-17408	-137	-16643	-5842	-13223	38	-15928	-8858	-12634	509	-15908	-10300	-10441	-861	-1969	-1374	-19119	-2507	-20923	9742	-21680	-199	-19927	8315	-23575	-66	-16914	11118	-19141	-149	-126	-121	-63	-61	-57	-102	39	-150	20	36	-74	-21	-55	82	-28	2
0.205833	104	-2058	-7535	-17431	-76	-16773	-5654	-13325	55	-16083	-8797	-12697	312	-16040	-10246	-10425	-776	-2042	-1590	-19006	-2582	-21314	9985	-21700	-279	-20277	8645	-23653	-90	-17354	11315	-18634	-150	-126	-120	-86	-63	-56	-107	41	-149	21	32	-67	-21	-55	79	-29	-1
0.206667	-151	-2187	-7578	-17447	-180	-16917	-5464	-13431	24	-16235	-8736	-12752	302	-16161	-10183	-10383	-528	-2110	-1779	-18894	-2775	-21660	10221	-21725	-253	-20568	8980	-23710	-124	-17745	11542	-18108	-151	-128	-121	-70	-66	-63	-108	37	-154	17	30	-79	-24	-58	78	-32	0
0.207500	-607	-2309	-7621	-17458	-104	-17067	-5276	-13532	-228	-16388	-8676	-12806	127	-16272	-10102	-10325	-323	-2174	-1931	-18780	-2784	-21960	10473	-21762	-320	-20803	9330	-23756	-82	-18080	11826	-17578	-153	-128	-122	-61	-65	-61	-107	38	-153	18	29	-78	-23	-58	79	-32	-6
0.208333	-932	-2416	-7651	-17447	16	-17230	-5093	-13639	-82	-16532	-8609	-12846	177	-16351	-10006	-10248	-508	-2226	-2048	-18680	-2308	-22218	10738	-21822	-211	-21007	9691	-23790	-40	-18371	12147	-17061	-152	-127	-122	-69	-65	-62	-108	36	-154	16	30	-76	-27	-60	81	-32	1
0.209167	-1261	-2510	-7682	-17429	-88	-17407	-4917	-13741	-27	-16672	-8541	-12888	338	-16425	-9910	-10166	-398	-2272	-2133	-18548	-2254	-22451	10987	-21912	-267	-21185	10058	-23829	157	-18613	12519	-16579	-161	-130	-127	-67	-61	-59	-108	39	-151	15	30	-78	-25	-60	78	-32	-7
0.210000	-1506	-2598	-7706	-17389	-131	-17600	-4761	-13861	-84	-16814	-8462	-12922	263	-16490	-9806	-10069	-373	-2303	-2185	-18420	-2115	-22659	11260	-22049	-288	-21354	10430	-23863	230	-18822	12939	-16133	-150	-128	-122	-66	-62	-60	-109	38	-152	15	32	-75	-21	-59	80	-23	0
0.210833	-1748	-2667	-7724	-17327	23	-17808	-4622	-13975	-147	-16937	-8378	-12948	258	-16542	-9710	-9969	-415	-2332	-2209	-18295	-1874	-22861	11548	-22232	-337	-21534	10808	-23900	129	-19003	13413	-15746	-147	-125	-118	-66	-62	-59	-129	41	-151	19	34	-79	-16	-53	82	-30	1
0.211667	-1899	-2735	-7737	-17252	-235	-18031	-4506	-14101	-236	-17057	-8293	-12964	180	-16583	-9599	-9871	-403	-2334	-2206	-18164	-1525	-23060	11841	-22482	-335	-21751	11177	-23945	156	-19170	13946	-15422	-147	-126	-119	-67	-60	-58	-104	39	-150	18	33	-73	-21	-53	80	-26	2
0.212500	-2423	-2796	-7746	-17155	-24	-18267	-4415	-14227	-99	-17193	-8203	-12982	270	-16621	-9500	-9775	-405	-2327	-2183	-18033	-992	-23271	12150	-22792	-353	-21953	11539	-24005	214	-19332	14523	-15180	-147	-129	-119	-66	-58	-58	-107	41	-149	17	35	-72	-16	-55	84	-28	0
0.213333	-2746	-2854	-7752	-17042	175	-18518	-4350	-14363	-239	-17286	-8105	-12996	477	-16658	-9408	-9676	-542	-2303	-2141	-17896	-401	-23520	12468	-23176	-219	-22213	11901	-24073	91	-19496	15161	-15027	-149	-125	-120	-63	-61	-57	-107	42	-150	19	34	-73	-19	-56	81	-27	0
0.214167	-2753	-2912	-7762	-16920	-247	-18774	-4312	-14500	-326	-17394	-8004	-13012	371	-16695	-9327	-9586	-426	-2283	-2096	-17767	-370	-23755	12798	-23625	-274	-22506	12248	-24147	18	-19670	15840	-14962	-149	-114	-119	-66	-58	-59	-103	43	-149	20	37	-72	-22	-56	84	-28	2
0.215000	-2849	-2962	-7766	-16789	-72	-19038	-4302	-14639	-237	-17500	-7907	-13026	311	-16735	-9255	-9497	-318	-2238	-2039	-17637	-405	-24038	13147	-24145	-235	-22839	12583	-24232	10	-19864	16568	-14989	-148	-127	-121	-68	-65	-63	-108	39	-153	16	32	-77	-24	-61	79	-31	-3
0.215833	-2880	-3021	-7778	-16654	-7	-19301	-4315	-14778	-224	-17604	-7808	-13025	269	-16777	-9195	-9410	-277	-2185	-1982	-17510	-213	-24345	13496	-24719	-167	-23190	12919	-24318	-29	-20068	17336	-15102	-152	-129	-133	-69	-62	-58	-105	39	-155	17	35	-72	-23	-56	84	-26	-1
0.216667	-2893	-3072	-7779	-16524	-62	-19554	-4344	-14910	-239	-17706	-7714	-13059	155	-16823	-9144	-9319	-270	-2116	-1923	-17390	-152	-24684	13860	-25347	-241	-23559	13241	-24412	-62	-20294	18134	-15299	-150	-124	-121	-64	-62	-58	-104	43	-151	19	30	-72	-19	-53	84	-27	2
0.217500	-2781	-3126	-7791	-16389	-39	-19800	-4394	-15037	-162	-17814	-7621	-13080	292	-16899	-9106	-9232	-201	-2044	-1874	-17275	-151	-25021	14231	-26014	-186	-23929	13580	-24504	-170	-20536	18952	-15567	-147	-125	-139	-65	-65	-55	-103	40	-150	3	41	-72	-23	-51	84	-26	1
0.218333	-2359	-3174	-7797	-16271	-65	-20034	-4455	-15160	-62	-17916	-7535	-13109	183	-16946	-9076	-9144	16	-1962	-1826	-17169	-185	-25381	14612	-26712	-172	-24274	13920	-24607	-126	-20788	19773	-15889	-148	-120	-115	-64	-61	-52	-102	44	-148	20	36	-74	-21	-51	86	-9	2
0.219167	-1773	-3220	-7809	-16173	-5	-20249	-4519	-15273	-215	-18028	-7459	-13143	-92	-17016	-9057	-9058	116	-1879	-1798	-17074	-122	-25741	14995	-27429	-170	-24619	14277	-24707	-256	-21050	20586	-16248	-153	-130	-117	-66	-60	-56	-101	44	-148	20	38	-69	-18	-50	86	-24	1
0.220000	-1296	-3262	-7820	-16087	-99	-20447	-4603	-15376	-299	-18141	-7399	-13192	-189	-17104	-9048	-8974	237	-1808	-1771	-16990	-4	-26095	15385	-28148	-119	-24907	14650	-24815	-315	-21305	21375	-16632	-148	-124	-115	-64	-61	-55	-99	39	-150	20	38	-70	-21	-51	84	-28	1
0.220833	-1048	-3298	-7830	-16029	-299	-20628	-4679	-15476	-239	-18257	-7348	-13251	-320	-17209	-9049	-8891	484	-1721	-1762	-16920	-84	-26431	15767	-28861	-236	-25133	15047	-24929	-260	-21557	22124	-17010	-151	-128	-118	-66	-66	-56	-104	38	-152	18	39	-62	-26	-53	81	-25	0
0.221667	-608	-3321	-7833	-15990	-128	-20795	-4749	-15556	-207	-18377	-7315	-13319	-182	-17315	-9059	-8811	387	-1640	-1756	-16856	320	-26725	16158	-29535	-137	-25280	15474	-25047	-378	-21783	22825	-17375	-150	-127	-120	-69	-61	-56	-103	43	-152	17	34	-74	-22	-56	80	-25	0
0.222500	-136	-3330	-7825	-15976	-255	-20919	-4805	-15609	-83	-18494	-7292	-13381	-15	-17429	-9068	-8736	552	-1569	-1755	-16800	331	-26974	16542	-30173	-149	-25363	15933	-25174	-465	-21982	23470	-17675	-150	-127	-118	-67	-65	-59	-103	41	-151	19	35	-74	-19	-51	84	-28	0
0.223333	234	-3330	-7810	-15980	-102	-21033	-4846	-15681	17	-18618	-7279	-13478	127	-17558	-9083	-8668	752	-1504	-1762	-16757	232	-27166	16917	-30762	-76	-25351	16418	-25316	-420	-22156	24036	-17948	-153	-128	-120	-68	-66	-60	-107	39	-152	18	30	-73	-26	-61	77	-29	-3
0.224167	645	-3311	-7778	-16012	-11	-21131	-4873	-15728	9	-18738	-7278	-13570	288	-17685	-9104	-8607	812	-1442	-1766	-16719	215	-27291	17288	-31282	10	-25253	16932	-25464	-402	-22286	24532	-18130	-150	-126	-120	-69	-62	-59	-109	39	-150	18	35	-74	-23	-55	79	-26	0
0.225000	1162	-3272	-7723	-16056	-259	-21206	-4871	-15757	-19	-18852	-7287	-13672	141	-17816	-9123	-8559	897	-1385	-1766	-16689	121	-27344	17655	-31731	3	-25058	17456	-25630	-444	-22384	24946	-18231	-148	-127	-120	-66	-59	-56	-103	39	-151	20	34	-73	-21	-56	78	-28	1
0.225833	1218	-3218	-7653	-16119	-141	-21268	-4853	-15781	-127	-18961	-7302	-13773	-47	-17936	-9141	-8530	933	-1334	-1757	-16666	182	-27320	18006	-32115	-191	-24838	17996	-25805	-342	-22444	25277	-18243	-148	-107	-118	-65	-59	-59	-107	38	-154	18	37	-72	-23	-53	81	-27	0
0.226667	1267	-3147	-7554	-16196	245	-21322	-4806	-15805	-56	-19066	-7321	-13887	-38	-18074	-9169	-8522	767	-1287	-1735	-16644	483	-27216	18347	-32434	-81	-24537	18505	-25995	-315	-22472	25532	-18157	-148	-125	-118	-68	-61	-56	-105	38	-150	20	34	-74	-22	-57	90	-28	0
0.227500	1690	-3064	-7429	-16284	-322	-21364	-4740	-15828	-5	-19160	-7343	-14002	-168	-18171	-9192	-8541	790	-1248	-1698	-16629	179	-27037	18673	-32603	-99	-24202	19041	-26201	-311	-22468	25713	-17980	-148	-125	-126	-68	-60	-61	-109	35	-149	18	30	-74	-21	-56	80	-28	-1
0.228333	1931	-2968	-7278	-16376	-249	-21399	-4647	-15850	-202	-19249	-7362	-14118	-262	-18305	-9223	-8581	873	-1201	-1643	-16615	-235	-26784	18991	-32714	-186	-23842	19534	-26408	-279	-22444	25833	-17721	-154	-126	-122	-66	-63	-58	-108	39	-153	18	32	-77	-22	-57	78	-30	1
0.229167	2164	-2856	-7100	-16471	-166	-21431	-4539	-15877	-311	-19326	-7377	-14237	-352	-18402	-9248	-8650	883	-1153	-1565	-16605	-197	-26468	19293	-32723	-160	-23474	19984	-26618	-337	-22408	25896	-17389	-151	-126	-118	-70	-65	-58	-109	37	-153	18	34	-78	-25	-58	79	-29	0
0.230000	2285	-2736	-6889	-16570	-188	-21457	-4408	-15907	-245	-19388	-7382	-14351	-447	-18489	-9279	-8745	882	-1101	-1464	-16586	38	-26091	19588	-32742	-150	-23124	20387	-26819	-296	-22360	25921	-17001	-150	-125	-118	-67	-61	-56	-107	40	-149	19	35	-75	-22	-58	77	-30	-1
0.230833	2284	-2611	-6659	-16665	-95	-21483	-4263	-15950	-224	-19437	-7381	-14457	-500	-18557	-9302	-8817	792	-1045	-1340	-16574	222	-25674	19882	-32666	-135	-22806	20734	-27002	-292	-22315	25922	-16573	-148	-122	-115	-64	-60	-55	-103	38	-136	19	38	-73	-19	-52	86	-28	2
0.231667	2413	-2482	-6404	-16756	-95	-21501	-4112	-15999	-154	-19480	-7375	-14569	-432	-18615	-9334	-9024	759	-988	-1200	-16563	334	-25231	20165	-32500	-114	-22537	21007	-27165	-323	-22287	25894	-16132	-154	-128	-121	-68	-65	-60	-107	38	-151	17	32	-75	-29	-57	78	-29	-6
0.232500	2589	-2352	-6133	-16849	-85	-21521	-3950	-16066	-153	-19513	-7356	-14675	-321	-18656	-9359	-9203	761	-919	-1032	-16551	399	-24776	20456	-32265	-74	-22318	21222	-27288	-328	-22270	25870	-15684	-136	-109	-120	-67	-63	-63	-104	39	-152	15	34	-73	-22	-57	81	-29	0
0.233333	2585	-2225	-5849	-16931	-130	-21530	-3782	-16137	-168	-19530	-7333	-14781	-650	-18681	-9380	-9406	585	-850	-853	-16534	302	-24318	20748	-31953	2	-22166	21372	-27365	-340	-22276	25846	-15264	-152	-128	-118	-65	-65	-57	-105	46	-155	20	34	-75	-17	-56	81	-31	0
0.234167	2204	-2102	-5555	-17012	-367	-21532	-3628	-16234	-251	-19539	-7299	-14881	-1025	-18696	-9396	-9632	490	-766	-653	-16527	43	-23877	21044	-31585	-154	-22084	21459	-27386	-259	-22314	25836	-14881	-146	-127	-117	-69	-64	-60	-105	38	-153	15	34	-75	-22	-58	81	-30	-3
0.235000	1584	-1991	-5265	-17085	71	-21529	-3467	-16338	-378	-19540	-7262	-14977	-1035	-18704	-9410	-9874	161	-683	-445	-16522	420	-23469	21357	-31153	-86	-22061	21495	-27345	-203	-22379	25844	-14554	-150	-126	-120	-68	-61	-58	-104	39	-150	17	32	-74	-22	-57	80	-31	0
0.235833	1127	-1884	-4975	-17159	-139	-21510	-3322	-16457	-298	-19536	-7220	-15072	-914	-18699	-9415	-10124	-80	-598	-224	-16518	594	-23096	21671	-30693	-115	-22109	21483	-27228	-170	-22473	25876	-14286	-150	-126	-117	-68	-73	-56	-103	36	-177	13	34	-74	-23	-55	82	-29	0
0.236667	676	-1791	-4694	-17231	23	-21478	-3181	-16585	-150	-19519	-7173	-15166	-774	-18691	-9409	-10393	-304	-508	0	-16522	529	-22779	21998	-30182	-154	-22231	21442	-27036	-96	-22594	25925	-14086	-151	-125	-119	-66	-61	-57	-105	44	-148	19	36	-74	-22	-56	82	-26	2
0.237500	180	-1709	-4425	-17301	97	-21437	-3062	-16724	-64	-19470	-7107	-15259	-459	-18688	-9395	-10655	-617	-418	224	-16530	569	-22518	22325	-29627	-105	-22359	21378	-26766	-90	-22742	25998	-13949	-148	-124	-116	-67	-59	-55	-102	41	-149	20	35	-76	-18	-52	84	-26	3
0.238333	-286	-1640	-4181	-17369	27	-21379	-2958	-16870	-39	-19466	-7091	-15354	-331	-18670	-9371	-10924	-974	-331	457	-16553	636	-22317	22659	-29036	-153	-22543	21309	-26415	-171	-22912	26090	-13875	-147	-124	-118	-67	-64	-56	-99	43	-148	17	33	-73	-18	-63	85	-25	4
0.239167	-1101	-1584	-3966	-17434	-189	-21308	-2874	-17022	-111	-19435	-7060	-15451	-314	-18661	-9339	-11185	-1356	-242	672	-16576	646	-22184	22982	-28414	-256	-22749	21250	-25991	-146	-23104	26197	-13854	-142	-125	-119	-67	-60	-56	-101	42	-149	19	36	-76	-24	-53	85	-26	0
0.240000	-1954	-1540	-3772	-17506	273	-21226	-2808	-17189	-245	-19392	-7033	-15557	-257	-18662	-9298	-11445	-1889	-163	884	-16620	816	-22115	23290	-27777	-121	-22968	21203	-25501	-144	-23300	26303	-13871	-148	-128	-122	-70	-64	-58	-105	36	-148	16	30	-67	-21	-59	87	-31	-1
0.240833	-2297	-1511	-3614	-17581	-52	-21137	-2763	-17354	-213	-19349	-7023	-15667	-357	-18669	-9244	-11695	-2188	-84	1092	-16664	857	-22107	23587	-27103	-97	-23185	21184	-24956	-242	-23502	26411	-13911	-148	-129	-116	-68	-65	-59	-107	38	-151	9	30	-78	-26	-59	81	-30	-1
0.241667	-2669	-1492	-3475	-17658	-59	-21033	-2725	-17517	-197	-19295	-7014	-15778	-362	-18678	-9185	-11930	-2352	-11	1297	-16723	570	-22144	23856	-26412	-275	-23393	21188	-24354	-180	-23696	26515	-13959	-153	-130	-120	-70	-66	-59	-105	33	-153	15	29	-76	-22	-58	78	-36	-3
0.242500	-2985	-1476	-3380	-17729	79	-20924	-2705	-17679	-378	-19230	-7016	-15908	-402	-18695	-9118	-12152	-2656	62	1499	-16786	532	-22226	24093	-25712	-249	-23571	21258	-23717	-139	-23881	26601	-13998	-151	-127	-118	-64	-65	-59	-104	39	-152	18	30	-77	-24	-59	79	-29	-3
0.243333	-3106	-1476	-3312	-17807	-38	-20813	-2696	-17834	-558	-19162	-7032	-16022	-451	-18719	-9042	-12359	-2693	130	1688	-16861	498	-22341	24285	-25003	-279	-23716	21346	-23058	-162	-24047	26680	-14020	-149	-128	-120	-67	-63	-59	-105	39	-156	18	32	-76	-21	-58	84	-26	0
0.244167	-3192	-1482	-3278	-17883	19	-20702	-2696	-17963	-326	-19091	-7058	-16157	-489	-18756	-8968	-12549	-2695	191	1870	-16949	332	-22475	24433	-24293	-325	-23832	21467	-22402	-137	-24208	26724	-14011	-149	-128	-119	-62	-64	-58	-105	39	-150	19	33	-76	-21	-58	79	-30	0
0.245000	-3246	-1503	-3245	-17959	-12	-20602	-2702	-18122	-164	-19018	-7094	-16293	-561	-18802	-8888	-12722	-2678	246	2065	-17037	394	-22624	24528	-23584	-290	-23909	21612	-21752	-234	-24291	26751	-13963	-148	-132	-118	-68	-61	-58	-103	41	-150	17	33	-76	-22	-57	80	-29	9
0.245833	-2988	-1528	-3248	-18039	-132	-20505	-2729	-18250	-489	-18946	-7137	-16439	-587	-18859	-8815	-12877	-2554	296	2220	-17138	529	-22766	24567	-22895	-357	-23944	21771	-21137	-283	-24361	26739	-13862	-148	-128	-116	-65	-72	-56	-102	42	-153	18	33	-72	-21	-59	78	-31	2
0.246667	-2690	-1567	-3265	-18115	4	-20430	-2711	-18366	-582	-18874	-7191	-16585	-647	-18916	-8740	-13018	-2450	337	2383	-17248	567	-22896	24549	-22224	-201	-23934	21932	-20562	-309	-24382	26700	-13750	-148	-128	-119	-67	-62	-59	-108	37	-151	18	34	-73	-19	-58	78	-28	0
0.247500	-2631	-1614	-3295	-18191	-253	-20364	-2713	-18467	-563	-18812	-7256	-16739	-649	-18988	-8680	-13141	-2083	373	2542	-17357	258	-23003	24470	-21580	-338	-23891	22075	-20045	-336	-24360	26624	-13590	-147	-132	-121	-67	-64	-61	-101	39	-153	17	35	-77	-25	-59	78	-31	0
0.248333	-2650	-1670	-3329	-18268	104	-20321	-2708	-18549	-618	-18754	-7318	-16895	-629	-19063	-8622	-13251	-1915	400	2689	-17472	304	-23077	24334	-20978	-375	-23813	22192	-19591	-236	-24282	26519	-13404	-154	-133	-124	-72	-66	-66	-110	34	-153	13	28	-94	-30	-61	77	-31	-7
0.249167	-2423	-1740	-3363	-18343	4	-20301	-2693	-18623	-558	-18712	-7389	-17049	-683	-19146	-8570	-13342	-1783	421	2835	-17590	490	-23103	24155	-20409	-258	-23707	22274	-19201	-207	-24132	26384	-13193	-156	-133	-125	-72	-65	-63	-105	36	-155	15	29	-78	-26	-61	76	-38	-4
0.250000	-2420	-1813	-3400	-18408	-7	-20296	-2664	-18654	-454	-18678	-7454	-17193	-715	-19227	-8531	-13425	-1566	439	2979	-17709	425	-23082	23921	-19892	-266	-23553	22301	-18884	-239	-23967	26216	-12975	-149	-130	-122	-67	-64	-60	-110	36	-153	13	33	-56	-21	-68	75	-32	0
0.250833	-2473	-1892	-3422	-18472	-91	-20322	-2624	-18669	-259	-18646	-7516	-17332	-703	-19311	-8501	-13472	-1401	453	3118	-17833	369	-23008	23641	-19425	-215	-23375	22262	-18633	-273	-23737	26018	-12761	-149	-127	-118	-81	-38	-55	-101	39	-148	19	37	-75	-18	-57	80	-30	1
0.251667	-2460	-1968	-3435	-18532	136	-20351	-2577	-18663	-88	-18662	-7576	-17461	-791	-19402	-8481	-13520	-1242	458	3248	-17968	326	-22883	23326	-19024	-296	-23176	22119	-18451	-306	-23453	25785	-12565	-147	-128	-118	-68	-63	-58	-103	39	-152	17	33	-75	-22	-55	84	-8	1
0.252500	-2676	-2078	-3436	-18599	-178	-20410	-2521	-18631	11	-18685	-7631	-17578	-911	-19494	-8475	-13562	-1025	454	3370	-18102	300	-22705	22967	-18679	-331	-22956	21950	-18319	-393	-23130	25509	-12392	-150	-149	-120	-66	-62	-58	-102	41	-149	18	34	-72	-19	-56	81	-28	-3
0.253333	-3133	-2179	-3421	-18658	247	-20489	-2462	-18581	-41	-18734	-7682	-17677	-816	-19614	-8481	-13586	-1121	443	3495	-18247	374	-22479	22578	-18403	-297	-22709	21661	-18233	-354	-22764	25194	-12252	-147	-124	-119	-66	-62	-57	-102	51	-151	9	37	-75	-22	-50	81	-29	1
0.254167	-3097	-2287	-3393	-18721	119	-20580	-2368	-18502	-28	-18803	-7726	-17761	-853	-19685	-8497	-13603	-1079	429	3608	-18405	352	-22201	22160	-18187	-301	-22439	21293	-18182	-262	-22373	24842	-12152	-147	-129	-125	-67	-64	-58	-102	40	-148	19	35	-74	-26	-52	84	-26	0
0.255000	-2985	-2393	-3346	-18773	-14	-20684	-2341	-18407	91	-18897	-7761	-17831	-873	-19785	-8520	-13615	-821	411	3724	-18579	102	-21887	21717	-18039	-349	-22157	20837	-18147	-308	-21958	24445	-12104	-149	-127	-124	-66	-62	-56	-107	41	-149	13	43	-76	-22	-56	82	-28	-1
0.255833	-2799	-2506	-3280	-18829	173	-20796	-2285	-18285	44	-19001	-7783	-17871	-730	-19880	-8554	-13621	-758	385	3832	-18757	25	-21544	21253	-17946	-253	-21849	20316	-18120	-268	-21529	24003	-12098	-151	-130	-121	-66	-61	-56	-105	41	-152	19	35	-74	-21	-53	84	-27	0
0.256667	-2606	-2606	-3197	-18889	43	-20918	-2241	-18147	234	-19140	-7802	-17895	-544	-19975	-8592	-13622	-577	354	3947	-18957	-18	-21183	20768	-17909	-341	-21533	19725	-18097	-271	-21092	23513	-12130	-149	-126	-120	-70	-63	-59	-103	37	-150	18	33	-79	-16	-58	82	-32	-1
0.257500	-2474	-2709	-3101	-18946	-24	-21065	-2211	-17993	487	-19286	-7813	-17885	-537	-20065	-8639	-13619	-365	321	4054	-19175	-148	-20809	20266	-17927	-304	-21201	19084	-18053	-273	-20672	22981	-12196	-148	-126	-127	-67	-64	-57	-104	40	-151	19	36	-78	-19	-53	85	-28	0
0.258333	-2196	-2797	-2981	-19001	73	-21164	-2189	-17821	528	-19442	-7812	-17865	-607	-20154	-8685	-13613	-148	288	4163	-19403	-316	-20440	19746	-17985	-219	-20860	18395	-17989	-277	-20218	22404	-12293	-146	-124	-119	-64	-62	-52	-104	41	-150	20	37	-55	-23	-55	84	-23	2
0.259167	-1663	-2883	-2858	-19060	-78	-21284	-2189	-17638	433	-19612	-7811	-17817	-596	-20236	-8737	-13603	119	247	4276	-19650	-475	-20086	19205	-18080	-337	-20517	17680	-17899	-323	-19799	21792	-12406	-150	-125	-119	-63	-62	-52	-102	40	-149	19	38	-70	-18	-51	85	-27	4
0.260000	-1050	-2950	-2716	-19118	-28	-21399	-2222	-17453	314	-19785	-7811	-17755	-507	-20313	-8786	-13613	291	200	4387	-19913	-413	-19753	18639	-18214	-211	-20181	16954	-17788	-395	-19409	21136	-12533	-147	-126	-117	-65	-60	-53	-104	39	-147	20	47	-72	-23	-56	86	-26	-1
0.260833	-607	-3006	-2571	-19184	-194	-21516	-2279	-17272	439	-19965	-7833	-17674	-227	-20388	-8848	-13599	711	143	4501	-20200	-774	-19463	18054	-18367	-184	-19859	16229	-17653	-406	-19042	20458	-12658	-149	-102	-119	-67	-65	-60	-99	40	-151	20	33	-75	-24	-56	82	-30	-3
0.261667	-491	-3033	-2411	-19250	76	-21613	-2358	-17083	618	-20142	-7820	-17583	-129	-20448	-8909	-13597	1092	86	4615	-20507	-1014	-19212	17451	-18541	-262	-19547	15516	-17499	-331	-18706	19758	-12775	-151	-130	-120	-65	-63	-57	-104	38	-152	17	36	-74	-23	-53	80	-27	-1
0.262500	-153	-3084	-2249	-19318	3	-21702	-2467	-16904	620	-20307	-7831	-17471	-249	-20497	-8965	-13598	1232	21	4738	-20801	-820	-19019	16834	-18725	-149	-19268	14834	-17328	-321	-18398	19048	-12871	-147	-129	-118	-67	-63	-57	-107	41	-151	19	37	-74	-19	-55	80	-29	0
0.263333	165	-3098	-2078	-19382	-10	-21786	-2601	-16735	346	-20466	-7853	-17358	-265	-20539	-9024	-13603	1474	-52	4863	-21110	-990	-18876	16199	-18914	-181	-19012	14180	-17154	-343	-18133	18336	-12942	-147	-125	-117	-65	-66	-56	-103	42	-152	21	29	-74	-26	-56	81	-28	0
0.264167	615	-3099	-1910	-19456	-1	-21862	-2765	-16577	271	-20616	-7888	-17240	-577	-20569	-9093	-13608	1789	-134	4989	-21430	-964	-18801	15545	-19112	-186	-18779	13568	-16987	-283	-17900	17645	-12994	-149	-126	-120	-65	-64	-57	-105	41	-150	21	35	-70	-21	-52	85	-26	2
0.265000	1105	-3087	-1739	-19529	80	-21926	-2955	-16429	286	-20753	-7938	-17129	-1116	-20583	-9165	-13617	2035	-225	5116	-21743	-918	-18785	14882	-19310	-167	-18614	12999	-16833	-227	-17705	16948	-13013	-149	-128	-122	-66	-63	-59	-109	39	-151	17	32	-75	-25	-61	78	-26	-3
0.265833	1463	-3071	-1578	-19612	-368	-21988	-3178	-16299	197	-20874	-8001	-17011	-1183	-20582	-9244	-13618	2269	-321	5252	-22061	-1084	-18826	14213	-19498	-148	-18473	12482	-16699	-257	-17537	16301	-13000	-149	-124	-118	-66	-65	-55	-105	39	-151	19	36	-74	-19	-55	82	-29	0
0.266667	1420	-3039	-1410	-19689	37	-22034	-3417	-16197	266	-20973	-8081	-16903	-1113	-20566	-9330	-13620	2433	-423	5384	-22364	-1009	-18927	13543	-19687	-189	-18370	12013	-16599	-270	-17407	15678	-12964	-149	-125	-117	-68	-65	-57	-105	40	-151	11	35	-75	-58	-57	80	-32	-1
0.267500	1646	-3002	-1256	-19772	27	-22076	-3682	-16110	51	-21060	-8177	-16807	-922	-20536	-9421	-13621	2510	-531	5517	-22663	-659	-19079	12874	-19873	-80	-18310	11586	-16540	-213	-17305	15099	-12879	-124	-126	-120	-70	-64	-59	-109	39	-152	19	32	-75	-23	-57	81	-29	-5
0.268333	1964	-2961	-1108	-19864	-446	-22114	-3961	-16047	-156	-21131	-8293	-16724	-653	-20485	-9531	-13614	2734	-644	5653	-22945	-758	-19270	12216	-20051	-105	-18280	11198	-16523	-142	-17223	14565	-12833	-151	-129	-120	-69	-63	-59	-105	40	-151	17	30	-73	-4	-56	80	-33	-1
0.269167	2174	-2917	-969	-19954	-217	-22153	-4263	-16004	20	-21188	-8426	-16653	-458	-20418	-9647	-13596	2908	-766	5790	-23209	-907	-19500	11566	-20230	-94	-18283	10838	-16546	-227	-17162	14087	-12752	-152	-130	-124	-69	-65	-59	-108	38	-152	16	32	-76	-25	-57	79	-29	-5
0.270000	2343	-2871	-842	-20052	-199	-22180	-4581	-15974	81	-21220	-8572	-16599	-413	-20336	-9793	-13570	3103	-879	5928	-23467	-980	-19750	10942	-20395	-81	-18303	10513	-16622	-242	-17116	13653	-12668	-151	-125	-120	-68	-63	-60	-107	41	-151	26	33	-74	-19	-59	80	-30	-1
0.270833	2342	-2825	-724	-20150	-220	-22201	-4907	-15964	96	-21234	-8728	-16557	-270	-20228	-9926	-13533	3260	-994	6063	-23681	-852	-20012	10339	-20561	-91	-18342	10207	-16741	-172	-17074	13272	-12584	-142	-124	-112	-67	-59	-61	-109	41	-150	18	37	-73	-19	-57	82	-28	2
0.271667	2314	-2774	-623	-20250	233	-22226	-5240	-15971	140	-21235	-8903	-16538	-194	-20111	-10090	-13487	3463	-1110	6208	-23888	-601	-20279	9772	-20728	-64	-18394	9913	-16900	-196	-17046	12938	-12520	-149	-121	-117	-66	-59	-56	-103	44	-147	18	32	-74	-18	-56	80	-28	2
0.272500	2440	-2739	-533	-20356	696	-22249	-5581	-15989	214	-21220	-9095	-16530	-223	-19974	-10277	-13431	3732	-1221	6329	-24075	-546	-20538	9232	-20899	-173	-18452	9624	-17093	-231	-17022	12638	-12489	-151	-127	-118	-66	-61	-61	-107	40	-150	17	34	-74	-21	-57	81	-28	3
0.273333	2558	-2698	-468	-20464	809	-22274	-5929	-16034	43	-21164	-9294	-16548	-150	-19829	-10476	-13370	3807	-1331	6458	-24242	-469	-20785	8738	-21069	-183	-18507	9330	-17320	-272	-16996	12376	-12445	-150	-128	-122	-70	-66	-57	-109	41	-152	16	29	-77	-19	-58	78	-33	-5
0.274167	2478	-2663	-412	-20576	484	-22295	-6276	-16088	-186	-21143	-9509	-16574	-97	-19664	-10691	-13289	3959	-1424	6582	-24386	-505	-20998	8285	-21243	-179	-18553	9033	-17559	-297	-16963	12172	-12437	-148	-129	-121	-69	-64	-59	-105	42	-150	10	29	-78	-22	-57	78	-30	-1
0.275000	2082	-2622	-375	-20675	257	-22309	-6617	-16145	-138	-21074	-9723	-16612	-134	-19484	-10925	-13210	4127	-1505	6708	-24509	-503	-21182	7873	-21422	-296	-18588	8732	-17812	-335	-16931	11937	-12461	-149	-130	-124	-70	-60	-59	-105	39	-155	15	33	-77	-21	-58	69	-33	0
0.275833	1781	-2581	-342	-20776	384	-22321	-6956	-16215	-126	-20989	-9952	-16664	-87	-19295	-11172	-13121	4043	-1594	6832	-24612	-4	-21329	7508	-21601	-177	-18606	8420	-18076	-371	-16892	11745	-12505	-147	-122	-118	-65	-61	-60	-105	39	-151	16	32	-76	-23	-58	79	-28	2
0.276667	1435	-2542	-331	-20877	185	-22325	-7283	-16291	-16	-20885	-10185	-16725	-11	-19097	-11430	-13055	4082	-1664	6947	-24701	193	-21426	7189	-21781	-229	-18607	8099	-18317	-265	-16841	11558	-12577	-148	-128	-121	-67	-63	-59	-104	40	-151	20	34	-77	-22	-58	72	-26	2
0.277500	1131	-2498	-325	-20970	-52	-22319	-7608	-16370	79	-20765	-10425	-16796	85	-18888	-11707	-12941	3945	-1722	7060	-24772	308	-21482	6914	-21967	-180	-18593	7768	-18557	-235	-16793	11376	-12666	-148	-124	-121	-65	-62	-57	-105	45	-150	15	32	-77	-19	-55	84	-28	0
0.278333	800	-2456	-338	-21052	189	-22307	-7914	-16452	98	-20625	-10669	-16870	247	-18675	-11976	-12854	3773	-1773	7166	-24824	382	-21488	6683	-22152	-253	-18559	7435	-18786	-259	-16721	11189	-12773	-146	-127	-120	-70	-60	-56	-104	43	-156	17	33	-75	-16	-55	79	-28	1
0.279167	396	-2407	-358	-21125	-53	-22273	-8212	-16535	118	-20466	-10924	-16949	464	-18456	-12286	-12776	3668	-1815	7263	-24861	322	-21447	6491	-22338	-322	-18509	7102	-19002	-184	-16653	10994	-12890	-143	-122	-118	-65	-60	-56	-104	46	-148	20	35	-75	-19	-58	84	-25	5
0.280000	-380	-2357	-392	-21190	34	-22230	-8498	-16617	213	-20295	-11186	-17034	666	-18240	-12590	-12706	3479	-1850	7346	-24887	374	-21358	6331	-22519	-300	-18452	6760	-19197	-176	-16581	10790	-13018	-149	-130	-118	-66	-63	-58	-103	42	-149	12	19	-78	-18	-57	81	-30	1
0.280833	-755	-2318	-435	-21246	226	-22164	-8773	-16703	249	-20105	-11454	-17126	520	-18030	-12904	-12652	3147	-1887	7423	-24904	656	-21231	6206	-22700	-190	-18383	6434	-19384	-181	-16509	10564	-13152	-149	-126	-120	-65	-60	-60	-111	39	-150	17	33	-79	-23	-61	80	-30	-3
0.281667	-821	-2261	-489	-21288	-259	-22078	-9034	-16784	162	-19904	-11727	-17216	317	-17817	-13224	-12609	3059	-1918	7473	-24902	408	-21067	6108	-22869	-320	-18305	6121	-19552	-65	-16435	10330	-13285	-152	-132	-124	-69	-69	-62	-112	37	-168	15	32	-81	-25	-62	66	-31	-5
0.282500	-1133	-2209	-548	-21316	-153	-21965	-9281	-16822	173	-19689	-12005	-17305	388	-17608	-13538	-12587	2960	-1939	7516	-24895	319	-20857	6044	-23025	-320	-18232	5826	-19709	36	-16346	10086	-13408	-150	-131	-122	-69	-65	-58	-108	41	-150	16	34	-79	-26	-62	82	-29	1
0.283333	-1296	-2154	-617	-21326	-196	-21819	-9513	-16887	273	-19457	-12286	-17384	667	-17400	-13860	-12580	2910	-1957	7540	-24872	392	-20626	5997	-23165	-237	-18146	5552	-19849	16	-16278	9828	-13533	-151	-127	-120	-63	-63	-61	-88	35	-149	17	34	-79	-23	-58	82	-31	-1
0.284167	-1358	-2107	-696	-21322	-405	-21648	-9733	-16954	189	-19228	-12571	-17465	950	-17204	-14173	-12587	2892	-1979	7542	-24835	364	-20373	5966	-23292	-240	-18067	5308	-19988	-109	-16202	9564	-13642	-149	-128	-118	-65	-63	-56	-107	40	-152	18	36	-74	-24	-59	80	-28	0
0.285000	-1374	-2060	-784	-21316	-279	-21452	-9951	-16986	194	-18987	-12856	-17540	904	-17013	-14486	-12621	2918	-1995	7516	-24793	349	-20107	5943	-23399	-245	-17995	5063	-20116	-104	-16146	9294	-13746	-149	-131	-119	-65	-63	-58	-111	41	-150	25	35	-74	-21	-56	97	-27	-3
0.285833	-1027	-2016	-882	-21291	-320	-21224	-10162	-17004	270	-18746	-13134	-17611	901	-16836	-14794	-12666	3055	-2001	7473	-24735	174	-19830	5929	-23480	-262	-17928	4851	-20235	-50	-16092	9016	-13844	-147	-127	-118	-65	-58	-59	-104	41	-151	22	37	-75	-23	-57	82	-28	-1
0.286667	-579	-1977	-988	-21259	-463	-20975	-10370	-16996	123	-18505	-13411	-17671	753	-16664	-15094	-12707	3041	-2011	7398	-24672	138	-19558	5909	-23542	-283	-17874	4660	-20354	-94	-16046	8747	-13938	-147	-128	-118	-64	-62	-58	-107	39	-148	18	43	-77	-21	-58	85	-26	1
0.287500	-400	-1944	-1109	-21216	-533	-20703	-10577	-16971	55	-18269	-13680	-17723	755	-16507	-15390	-12808	3032	-2009	7299	-24603	142	-19294	5885	-23573	-169	-17830	4488	-20460	-5	-16021	8478	-14054	-151	-130	-119	-68	-61	-58	-104	39	-152	17	35	-74	-24	-58	80	-29	-1
0.288333	-430	-1916	-1235	-21175	-581	-20417	-10788	-16924	-17	-18039	-13934	-17767	894	-16354	-15671	-12901	3261	-2002	7178	-24525	-25	-19043	5851	-23576	-247	-17795	4324	-20558	66	-15996	8216	-14117	-151	-127	-125	-68	-53	-58	-109	37	-141	16	35	-75	-23	-57	81	-28	0
0.289167	-501	-1896	-1376	-21124	-242	-20113	-10999	-16851	-9	-17820	-14180	-17795	803	-16215	-15944	-13008	3101	-1984	7030	-24433	486	-18808	5790	-23550	-199	-17740	4172	-20640	-52	-15995	7964	-14210	-149	-128	-121	-68	-63	-59	-110	40	-154	17	33	-77	-24	-61	79	-31	-7
0.290000	-476	-1872	-1525	-21073	-486	-19803	-11220	-16751	-51	-17603	-14411	-17810	758	-16085	-16197	-13123	3015	-1953	6858	-24335	629	-18599	5735	-23490	-289	-17753	4026	-20706	-69	-16002	7725	-14303	-151	-128	-122	-72	-65	-61	-95	35	-152	18	32	-81	-22	-60	80	-32	0
0.290833	-468	-1853	-1680	-21018	-337	-19480	-11443	-16630	-152	-17399	-14615	-17812	848	-15961	-16437	-13239	2926	-1901	6669	-24233	679	-18409	5654	-23390	-241	-17739	3885	-20748	-43	-16019	7505	-14402	-150	-124	-118	-66	-58	-58	-104	40	-147	17	35	-74	-19	-55	82	-29	3
0.291667	-567	-1834	-1841	-20958	-231	-19161	-11665	-16470	-60	-17206	-14798	-17799	700	-15849	-16655	-13361	2956	-1839	6459	-24121	816	-18265	5546	-23267	-187	-17737	3743	-20766	-39	-16053	7297	-14495	-150	-125	-118	-66	-62	-56	-103	38	-158	18	38	-76	-22	-55	82	-29	-1
0.292500	-551	-1817	-2004	-20903	-560	-18850	-11894	-16297	-31	-17027	-14964	-17776	377	-15748	-16861	-13493	2965	-1752	6234	-24006	786	-18126	5410	-23116	-204	-17736	3598	-20763	-128	-16101	7103	-14600	-151	-125	-117	-65	-61	-53	-105	39	-151	22	38	-70	-22	-57	80	-28	-3
0.293333	-847	-1799	-2179	-20855	-531	-18543	-12131	-16103	-393	-16859	-15117	-17741	296	-15658	-17051	-13616	2785	-1651	5994	-23884	888	-18027	5248	-22919	-241	-17745	3443	-20731	-205	-16155	6904	-14704	-147	-116	-118	-65	-60	-38	-102	38	-152	18	37	-74	-19	-53	87	-27	0
0.294167	-1112	-1782	-2352	-20809	73	-18250	-12363	-15889	-530	-16706	-15244	-17697	326	-15581	-17217	-13749	2459	-1532	5743	-23760	1362	-17955	5059	-22704	-90	-17749	3265	-20666	-176	-16223	6721	-14814	-150	-124	-116	-67	-62	-57	-107	40	-150	18	35	-73	-22	-58	84	-28	0
0.295000	-1051	-1756	-2523	-20767	-492	-17973	-12599	-15666	-480	-16563	-15356	-17657	261	-15517	-17365	-13873	2304	-1403	5489	-23631	1089	-17905	4843	-22451	-143	-17761	3121	-20582	-60	-16300	6546	-14913	-149	-126	-118	-66	-60	-61	-104	37	-149	24	36	-74	-25	-56	85	-28	1
0.295833	-1071	-1731	-2694	-20715	-430	-17703	-12826	-15424	-529	-16428	-15455	-17582	201	-15465	-17497	-13995	2177	-1237	5231	-23499	678	-17876	4606	-22174	-170	-17767	2950	-20465	-7	-16370	6373	-15007	-127	-127	-119	-64	-61	-56	-103	44	-149	18	38	-74	-19	-55	85	-25	3
0.296667	-890	-1698	-2856	-20696	-180	-17473	-13044	-15183	-564	-16306	-15547	-17514	10	-15430	-17612	-14123	2085	-1064	4977	-23359	728	-17859	4347	-21877	-125	-17776	2779	-20320	-1	-16452	6193	-15087	-146	-125	-115	-64	-59	-57	-109	40	-152	19	37	-74	-17	-50	81	-27	1
0.297500	-781	-1662	-3018	-20699	-322	-17254	-13249	-14940	-471	-16191	-15631	-17445	-191	-15407	-17711	-14237	2066	-887	4719	-23221	397	-17853	4073	-21560	-134	-17782	2606	-20150	63	-16530	6022	-15154	-147	-126	-118	-64	-57	-56	-102	42	-150	18	38	-72	-17	-53	86	-26	-1
0.298333	-669	-1622	-3160	-20645	-287	-17056	-13439	-14699	-492	-16084	-15703	-17375	-283	-15401	-17793	-14356	2006	-694	4472	-23082	42	-17853	3784	-21230	-70	-17784	2429	-19957	95	-16599	5839	-15200	-147	-125	-116	-56	-63	-58	-114	39	-151	20	34	-77	-22	-51	81	-29	1
0.299167	-310	-1582	-3307	-20625	-124	-16879	-13613	-14467	-490	-15984	-15789	-17306	-132	-15410	-17876	-14475	2089	-499	4231	-22940	-90	-17848	3489	-20880	-113	-17774	2286	-19733	81	-16661	5659	-15214	-148	-121	-119	-65	-63	-55	-103	43	-149	21	40	-74	-24	-50	84	-24	0
0.300000	265	-1537	-3431	-20605	-273	-16717	-13758	-14238	-361	-15888	-15870	-17236	-257	-15458	-17945	-14597	2093	-293	3999	-22798	-185	-17837	3190	-20528	-161	-17767	2082	-19495	-15	-16714	5469	-15203	-149	-128	-117	-65	-63	-58	-107	43	-152	19	36	-78	-24	-55	84	-27	0
0.300833	739	-1495	-3555	-20589	-259	-16578	-13886	-14032	-336	-15801	-15960	-17170	-539	-15476	-18010	-14719	2007	-114	3776	-22662	-476	-17817	2894	-20175	-81	-17747	1914	-19239	-108	-16753	5280	-15162	-148	-128	-116	-69	-65	-60	-110	41	-152	16	35	-77	-21	-57	77	-30	0
0.301667	947	-1451	-3672	-20580	-513	-16460	-13984	-13843	-408	-15722	-16059	-17109	-539	-15527	-18075	-14844	2250	69	3567	-22521	-921	-17778	2609	-19815	-227	-17714	1749	-18967	4	-16781	5085	-15077	-148	-125	-120	-66	-63	-59	-104	37	-151	19	35	-78	-27	-53	81	-27	0
0.302500	1045	-1397	-3778	-20571	-95	-16352	-14056	-13667	-193	-15647	-16164	-17049	-559	-15594	-18136	-14971	2158	241	3369	-22388	-710	-17715	2333	-19460	-66	-17666	1590	-18674	-29	-16786	4889	-14958	-149	-124	-120	-63	-65	-61	-107	42	-148	17	35	-75	-21	-51	82	-18	-4
0.303333	1339	-1376	-3881	-20564	-131	-16255	-14092	-13513	13	-15581	-16284	-16992	-457	-15672	-18203	-15096	2123	400	3187	-22256	-673	-17628	2082	-19119	-88	-17611	1439	-18367	-180	-16763	4693	-14808	-149	-130	-118	-62	-63	-58	-108	1	-150	20	35	-75	-22	-52	78	-28	0
0.304167	1680	-1348	-3983	-20559	-47	-16174	-14129	-13380	-78	-15520	-16411	-16938	-376	-15760	-18272	-15223	2232	541	3010	-22128	-920	-17522	1848	-18784	-136	-17540	1295	-18048	-134	-16720	4505	-14621	-151	-125	-117	-64	-64	-60	-109	42	-152	20	36	-76	-22	-52	82	-27	1
0.305000	2050	-1320	-4079	-20556	-230	-16107	-14131	-13273	-156	-15466	-16552	-16891	-569	-15860	-18348	-15330	2248	660	2847	-22002	-982	-17382	1647	-18468	-53	-17443	1159	-17724	-88	-16653	4321	-14398	-145	-125	-117	-65	-61	-56	-107	43	-149	21	37	-76	-17	-55	80	-32	4
0.305833	2368	-1303	-4181	-20563	-329	-16048	-14112	-13184	-18	-15426	-16699	-16846	-491	-15962	-18432	-15481	2308	762	2690	-21889	-843	-17225	1472	-18170	-44	-17334	1026	-17390	-127	-16563	4153	-14151	-145	-126	-121	-63	-60	-59	-105	41	-146	17	35	-75	-22	-51	81	-29	1
0.306667	2285	-1291	-4292	-20566	-503	-15995	-14075	-13122	-42	-15405	-16855	-16804	-510	-16076	-18524	-15606	2436	835	2543	-21781	-723	-17044	1334	-17900	-133	-17198	907	-17050	-194	-16449	3985	-13886	-151	-127	-124	-69	-66	-57	-110	35	-153	13	34	-80	-27	-58	77	-34	-5
0.307500	2173	-1288	-4406	-20582	122	-15960	-14034	-13083	-215	-15393	-17014	-16768	-445	-16189	-18617	-15723	2271	895	2400	-21679	-507	-16841	1227	-17654	-119	-17037	792	-16704	-141	-16304	3833	-13594	-151	-128	-124	-66	-66	-61	-108	37	-154	18	29	-76	-23	-55	78	-30	0
0.308333	2487	-1282	-4528	-20596	-316	-15922	-13975	-13059	-124	-15391	-17170	-16756	-323	-16308	-18716	-15833	2259	934	2267	-21579	-644	-16619	1155	-17433	-158	-16856	693	-16356	-139	-16134	3703	-13290	-152	-141	-127	-65	-57	-63	-109	36	-151	15	30	-78	-21	-56	80	-33	-4
0.309167	2774	-1280	-4659	-20619	-365	-15895	-13916	-13055	-167	-15409	-17337	-16689	-367	-16422	-18815	-15916	2352	958	2141	-21483	-807	-16386	1128	-17237	-149	-16648	603	-16007	-178	-15940	3588	-12979	-152	-128	-125	-67	-65	-60	-108	35	-153	13	29	-77	-24	-57	78	-34	-4
0.310000	3049	-1280	-4799	-20643	-88	-15873	-13857	-13068	-146	-15432	-17490	-16650	-310	-16538	-18921	-15994	2364	956	2017	-21395	-758	-16137	1105	-17070	-119	-16415	524	-15662	-300	-15719	3487	-12665	-155	-131	-124	-67	-63	-61	-104	27	-150	15	35	-78	-22	-58	79	-31	-4
0.310833	3163	-1274	-4947	-20650	-82	-15854	-13798	-13097	26	-15485	-17643	-16614	-191	-16649	-19019	-16043	2445	947	1895	-21309	-710	-15880	1126	-16937	-195	-16155	461	-15324	-300	-15465	3408	-12351	-147	-125	-111	-62	-60	-57	-103	40	-150	16	34	-74	-18	-55	80	-29	1
0.311667	3246	-1267	-5105	-20712	7	-15846	-13744	-13141	-18	-15547	-17780	-16579	-235	-16757	-19118	-16070	2482	918	1778	-21225	-606	-15622	1165	-16828	-169	-15875	414	-15003	-243	-15212	3339	-12047	-148	-126	-122	-67	-59	-58	-103	39	-150	23	34	-72	-19	-55	81	-27	0
0.312500	3467	-1258	-5267	-20752	33	-15850	-13705	-13200	0	-15627	-17914	-16538	-240	-16868	-19207	-16071	2655	882	1661	-21149	-652	-15367	1219	-16754	-130	-15565	378	-14697	-331	-14927	3285	-11755	-150	-125	-121	-65	-62	-57	-102	43	-152	19	30	-75	-21	-55	82	-30	2
0.313333	3804	-1242	-5436	-20796	-113	-15861	-13674	-13274	32	-15719	-18028	-16501	-299	-16970	-19284	-16044	2896	830	1550	-21077	-667	-15116	1287	-16705	-222	-15259	354	-14411	-268	-14634	3244	-11483	-146	-124	-121	-47	-61	-57	-105	39	-149	18	34	-75	-22	-57	77	-29	1
0.314167	3870	-1226	-5608	-20843	-64	-15881	-13659	-13357	-8	-15825	-18144	-16465	-396	-17070	-19358	-15984	2846	769	1442	-21008	-420	-14876	1360	-16680	-152	-14936	346	-14156	-79	-14317	3222	-11228	-148	-128	-125	-66	-65	-60	-105	39	-149	17	34	-79	-19	-56	81	-28	2
0.315000	3672	-1205	-5776	-20892	-395	-15911	-13655	-13494	26	-15943	-18241	-16429	-551	-17168	-19417	-15897	2884	698	1328	-20947	-496	-14644	1437	-16681	-199	-14584	356	-13931	-129	-13995	3204	-10998	-151	-132	-124	-72	-45	-63	-107	35	-155	11	28	-78	-24	-59	78	-33	-7
0.315833	3330	-1179	-5944	-20939	-29	-15953	-13664	-13562	10	-16076	-18323	-16397	-602	-17268	-19457	-15775	2867	625	1230	-20880	-343	-14416	1514	-16685	-191	-14225	382	-13738	-267	-13662	3194	-10787	-150	-128	-124	-67	-62	-59	-109	39	-149	16	32	-76	-21	-61	78	-34	0
0.316667	3212	-1145	-6102	-20984	-178	-16001	-13682	-13671	106	-16201	-18402	-16356	-414	-17350	-19484	-15616	2891	544	1134	-20819	-110	-14206	1583	-16741	-156	-13865	423	-13583	-81	-13325	3194	-10601	-147	-110	-124	-73	-64	-61	-100	47	-151	18	33	-78	-22	-57	81	-31	0
0.317500	2936	-1104	-6248	-21017	-15	-16057	-13713	-13790	249	-16345	-18460	-16325	-352	-17440	-19494	-15428	2975	458	1043	-20764	-174	-13998	1645	-16801	-201	-13502	474	-13472	-112	-12982	3205	-10437	-147	-126	-125	-68	-61	-58	-107	38	-151	17	35	-75	-21	-57	81	-31	2
0.318333	2587	-1064	-6385	-21055	145	-16121	-13750	-13914	79	-16493	-18511	-16288	-336	-17524	-19486	-15214	3015	370	962	-20710	-228	-13810	1697	-16872	-194	-13141	545	-13400	-211	-12639	3225	-10303	-143	-128	-121	-66	-63	-56	-108	39	-150	20	35	-75	-23	-53	82	-31	0
0.319167	2207	-1018	-6509	-21079	166	-16193	-13795	-14043	-4	-16628	-18561	-16258	-251	-17604	-19465	-14975	2922	280	886	-20661	-219	-13621	1737	-16963	-211	-12787	627	-13375	-83	-12302	3232	-10190	-145	-126	-118	-66	-57	-58	-105	42	-148	21	37	-74	-19	-56	85	-31	0
0.320000	1653	-973	-6624	-21098	-182	-16274	-13849	-14183	70	-16771	-18608	-16228	-249	-17684	-19431	-14706	2952	184	820	-20617	-293	-13442	1765	-17066	-258	-12443	724	-13394	-90	-11972	3250	-10104	-147	-126	-118	-62	-63	-58	-107	42	-151	19	35	-73	-18	-56	80	-31	2
0.320833	879	-927	-6726	-21116	369	-16357	-13904	-14327	112	-16917	-18654	-16209	-189	-17762	-19386	-14429	2905	89	761	-20577	-303	-13259	1786	-17182	-144	-12112	836	-13461	-146	-11651	3273	-10049	-150	-130	-121	-69	-64	-60	-109	36	-149	17	32	-78	-23	-56	77	-32	0
0.321667	723	-875	-6817	-21119	108	-16439	-13961	-14476	164	-17051	-18695	-16185	-95	-17832	-19332	-14127	2840	-4	711	-20541	-184	-13078	1800	-17309	12	-11788	945	-13563	-171	-11334	3298	-10005	-156	-128	-121	-68	-62	-56	-107	34	-153	18	36	-76	-22	-56	79	-29	-1
0.322500	406	-825	-6893	-21114	-93	-16523	-14014	-14623	142	-17180	-18734	-16165	4	-17902	-19268	-13819	2993	-96	672	-20505	-233	-12892	1814	-17440	-104	-11478	1067	-13701	-136	-11030	3333	-9985	-151	-131	-120	-68	-65	-58	-104	40	-150	20	35	-72	-24	-52	82	-30	0
0.323333	-9	-765	-6963	-21098	220	-16604	-14067	-14775	85	-17301	-18778	-16149	-116	-17965	-19194	-13503	3014	-183	639	-20478	-400	-12701	1825	-17580	-198	-11188	1203	-13873	-211	-10736	3366	-9982	-153	-130	-124	-70	-63	-59	-109	36	-153	13	33	-77	-22	-58	81	-32	-3
0.324167	-275	-714	-7028	-21085	247	-16683	-14116	-14936	29	-17411	-18817	-16139	-155	-18023	-19117	-13153	3054	-267	613	-20453	-550	-12496	1844	-17726	-231	-10907	1336	-14071	-177	-10454	3411	-9997	-149	-131	-125	-73	-63	-58	-104	37	-149	24	35	-76	-25	-57	82	-30	0
0.325000	-565	-652	-7085	-21073	181	-16749	-14154	-15091	-47	-17507	-18855	-16123	-66	-18072	-19040	-12865	3215	-343	597	-20427	-598	-12280	1868	-17878	-181	-10641	1477	-14289	-45	-10187	3450	-10021	-151	-127	-119	-69	-65	-56	-104	40	-151	22	36	-78	-23	-53	82	-28	0
0.325833	-725	-594	-7138	-21022	139	-16813	-14192	-15251	-223	-17589	-18888	-16113	-95	-18118	-18963	-12552	3369	-421	585	-20406	-546	-12054	1896	-18031	-108	-10393	1625	-14519	-44	-9926	3517	-10063	-148	-127	-121	-68	-60	-55	-103	40	-148	21	36	-76	-19	-53	84	-27	1
0.326667	-531	-528	-7195	-20990	1	-16867	-14224	-15413	-225	-17666	-18922	-16108	-220	-18160	-18893	-12244	3504	-490	570	-20385	-542	-11819	1962	-18184	-217	-10164	1767	-14755	-9	-9680	3603	-10110	-148	-128	-120	-69	-62	-56	-104	39	-154	20	36	-77	-24	-55	85	-29	-1
0.327500	-447	-471	-7256	-20961	-4	-16914	-14251	-15582	-87	-17712	-18944	-16097	-352	-18195	-18819	-11948	3485	-553	554	-20369	-451	-11568	2031	-18335	-130	-9940	1915	-14989	23	-9446	3656	-10167	-147	-126	-121	-70	-64	-59	-108	39	-152	20	36	-77	-22	-59	81	-25	2
0.328333	-680	-403	-7316	-20918	-160	-16947	-14270	-15753	-137	-17748	-18961	-16092	-338	-18222	-18771	-11661	3611	-618	537	-20354	-541	-11314	2121	-18477	-115	-9736	2057	-15220	-163	-9225	3747	-10237	-149	-127	-124	-68	-62	-58	-105	39	-151	19	34	-78	-25	-57	81	-28	2
0.329167	-1040	-343	-7387	-20907	75	-16973	-14285	-15926	-110	-17767	-18963	-16084	-246	-18243	-18731	-11388	3628	-680	514	-20341	-317	-11054	2234	-18615	-265	-9541	2200	-15433	-104	-9009	3848	-10283	-152	-128	-124	-65	-65	-52	-107	56	-153	20	35	-76	-27	-56	78	-30	-1
0.330000	-1302	-290	-7406	-20884	-41	-16987	-14294	-16101	-171	-17766	-18954	-16069	-250	-18260	-18684	-11131	3511	-735	486	-20326	86	-10783	2369	-18739	-172	-9354	2340	-15639	-22	-8805	3962	-10340	-149	-129	-120	-68	-62	-59	-103	36	-151	20	37	-80	-22	-58	78	-28	0
0.330833	-1649	-221	-7538	-20871	39	-16987	-14293	-16272	-206	-17745	-18927	-16047	-458	-18260	-18652	-10893	3454	-790	449	-20314	25	-10510	2528	-18853	-234	-9178	2480	-15805	-35	-8604	4089	-10395	-149	-126	-118	-64	-61	-59	-104	39	-149	23	37	-74	-21	-51	84	-22	1
0.331667	-1882	-163	-7625	-20862	-15	-16971	-14286	-16453	10	-17705	-18882	-16009	-424	-18258	-18637	-10665	3287	-842	397	-20301	30	-10237	2705	-18954	-250	-9012	2610	-15958	-26	-8419	4219	-10451	-152	-128	-103	-87	-64	-62	-107	37	-150	20	33	-77	-22	-59	79	-30	-1
0.332500	-2223	-120	-7723	-20870	96	-16955	-14284	-16627	9	-17655	-18824	-15991	-93	-18254	-18635	-10454	3117	-896	323	-20290	225	-9966	2902	-19039	-100	-8851	2738	-16082	-58	-8238	4370	-10502	-150	-128	-121	-66	-63	-75	-105	15	-152	19	37	-80	-22	-57	80	-27	0
0.333333	-2668	-75	-7816	-20885	-360	-16911	-14267	-16793	-204	-17584	-18747	-15946	51	-18238	-18642	-10259	2848	-944	254	-20273	417	-9702	3118	-19089	-76	-8700	2867	-16196	-132	-8061	4533	-10555	-152	-129	-119	-67	-64	-57	-101	38	-154	19	35	-76	-22	-58	79	-31	0
0.334167	-3522	-49	-7915	-20900	21	-16862	-14250	-16968	-95	-17498	-18641	-15892	-109	-18222	-18660	-10088	2316	-989	166	-20259	516	-9454	3344	-19161	-174	-8553	2992	-16259	-51	-7892	4698	-10601	-147	-126	-120	-68	-59	-57	-105	38	-152	18	37	-81	-22	-57	82	-28	1
0.335000	-3969	-28	-8021	-20931	240	-16794	-14230	-17129	115	-17400	-18547	-15821	-232	-18192	-18695	-9936	1675	-1033	57	-20240	733	-9209	3584	-19197	-53	-8413	3116	-16310	-90	-7731	4863	-10652	-153	-129	-120	-68	-60	-58	-102	38	-147	18	32	-75	-21	-57	79	-31	0
0.335833	-4385	-14	-8123	-20964	-208	-16714	-14198	-17291	157	-17292	-18427	-15736	-269	-18160	-18736	-9799	1346	-1071	-58	-20211	554	-8977	3835	-19217	-115	-8275	3246	-16343	-207	-7575	5064	-10703	-150	-126	-119	-67	-59	-58	-101	37	-164	16	33	-75	-19	-53	80	-31	1
0.336667	-4899	-19	-8222	-21007	-38	-16615	-14167	-17442	106	-17173	-18296	-15636	-342	-18118	-18794	-9683	1027	-1100	-187	-20190	370	-8757	4090	-19225	-145	-8143	3375	-16358	-179	-7425	5254	-10759	-150	-129	-120	-66	-63	-56	-103	38	-149	16	34	-73	-23	-55	81	-29	2
0.337500	-5220	-31	-8319	-21055	155	-16504	-14116	-17584	85	-17049	-18160	-15518	-288	-18077	-18867	-9586	640	-1116	-322	-20156	489	-8554	4347	-19220	-182	-8015	3506	-16359	-275	-7280	5451	-10822	-146	-128	-117	-67	-64	-56	-100	41	-148	19	53	-75	-19	-53	84	-29	1
0.338333	-5551	-59	-8414	-21107	192	-16371	-14066	-17717	142	-16920	-18014	-15384	-125	-18027	-18934	-9512	193	-1128	-465	-20122	739	-8364	4599	-19207	-153	-7892	3649	-16352	-317	-7147	5650	-10891	-146	-127	-118	-68	-61	-59	-99	42	-146	21	36	-69	-21	-57	84	-27	0
0.339167	-5856	-92	-8500	-21165	135	-16242	-13998	-17843	-1	-16801	-17872	-15237	-164	-17979	-19016	-9464	-164	-1124	-610	-20081	654	-8193	4847	-19182	-122	-7781	3784	-16341	-296	-7017	5850	-10969	-146	-126	-118	-67	-58	-56	-104	42	-147	33	36	-73	-21	-52	82	-29	2
0.340000	-5902	-134	-8582	-21225	-11	-16090	-13926	-17954	67	-16658	-17729	-15072	-116	-17918	-19114	-9435	-375	-1109	-755	-20039	421	-8042	5081	-19153	-217	-7678	3923	-16334	-194	-6908	6046	-11062	-149	-129	-122	-70	-62	-62	-102	36	-150	16	34	-76	-24	-59	79	-32	0
0.340833	-5875	-197	-8662	-21294	24	-15938	-13841	-18057	127	-16532	-17596	-14903	-121	-17860	-19212	-9432	-585	-1066	-894	-19992	541	-7906	5312	-19122	-144	-7588	4066	-16323	-126	-6805	6243	-11160	-150	-129	-122	-73	-64	-60	-107	36	-150	17	33	-76	-24	-53	70	-33	-4
0.341667	-6122	-257	-8730	-21361	-77	-15765	-13735	-18144	-51	-16398	-17461	-14717	-252	-17793	-19313	-9451	-807	-1025	-1025	-19942	241	-7790	5524	-19082	-134	-7508	4208	-16312	-252	-6696	6439	-11269	-158	-130	-113	-68	-65	-61	-109	38	-153	16	35	-75	-25	-58	79	-33	-1
0.342500	-6509	-324	-8792	-21425	133	-15588	-13614	-18214	43	-16272	-17336	-14517	-256	-17724	-19418	-9466	-1091	-955	-1138	-19886	-172	-7686	5720	-19042	-286	-7436	4351	-16311	-272	-6630	6630	-11386	-149	-128	-120	-67	-62	-59	-109	37	-154	18	34	-74	-23	-57	77	-31	0
0.343333	-6613	-389	-8847	-21493	296	-15409	-13482	-18274	60	-16147	-17217	-14318	-296	-17652	-19525	-9555	-1583	-866	-1233	-19833	244	-7602	5892	-18998	-91	-7383	4490	-16325	-340	-6564	6819	-11512	-150	-129	-119	-68	-63	-62	-108	39	-150	18	35	-74	-22	-56	79	-30	-3
0.344167	-6876	-455	-8897	-21564	116	-15230	-13333	-18320	-85	-16025	-17109	-14118	-304	-17579	-19650	-9636	-1907	-761	-1312	-19782	189	-7536	6048	-18967	-174	-7345	4625	-16331	-447	-6511	6995	-11642	-146	-127	-122	-69	-65	-56	-83	42	-153	19	33	-75	-26	-56	80	-31	-1
0.345000	-6994	-511	-8939	-21640	41	-15057	-13173	-18351	-95	-15906	-17014	-13915	-135	-17502	-19737	-9735	-2290	-645	-1372	-19727	120	-7488	6182	-18932	-191	-7322	4779	-16350	-566	-6471	7172	-11772	-148	-128	-117	-66	-63	-59	-103	40	-152	20	37	-74	-18	-53	85	-29	1
0.345833	-7038	-576	-8975	-21716	276	-14879	-12997	-18367	-72	-15789	-16929	-13719	-27	-17423	-19842	-9850	-2748	-514	-1431	-19680	196	-7455	6298	-18904	-176	-7316	4878	-16379	-706	-6445	7341	-11907	-148	-128	-118	-66	-60	-56	-105	40	-153	20	38	-70	-19	-52	82	-30	2
0.346667	-7098	-635	-9001	-21798	-87	-14721	-12810	-18372	-88	-15677	-16856	-13530	-57	-17342	-19943	-9974	-3168	-374	-1425	-19641	104	-7445	6388	-18874	-111	-7326	4989	-16415	-685	-6432	7501	-12033	-151	-132	-119	-65	-64	-58	-107	38	-151	20	36	-76	-22	-53	84	-30	-1
0.347500	-7601	-665	-9025	-21881	-84	-14566	-12622	-18356	-177	-15569	-16793	-13349	-70	-17258	-20013	-10109	-3741	-228	-1421	-19616	84	-7444	6462	-18853	-163	-7350	5093	-16457	-480	-6437	7656	-12157	-150	-130	-121	-68	-64	-57	-138	34	-155	18	60	-76	-23	-58	80	-29	-1
0.348333	-7877	-688	-9036	-21967	112	-14422	-12429	-18326	-179	-15463	-16743	-13181	-6	-17172	-20129	-10244	-4480	-74	-1401	-19583	335	-7467	6512	-18843	64	-7393	5187	-16499	-397	-6452	7801	-12265	-153	-131	-122	-70	-69	-64	-110	34	-156	11	29	-80	-28	-60	78	-33	-8
0.349167	-7755	-710	-9040	-22058	-366	-14299	-12238	-18283	-46	-15364	-16703	-13025	-79	-17090	-20204	-10378	-4951	74	-1360	-19564	268	-7497	6554	-18821	-31	-7442	5274	-16543	-354	-6476	7944	-12361	-151	-130	-124	-58	-66	-63	-108	33	-153	17	33	-81	-23	-58	80	-32	-1
0.350000	-7716	-712	-9029	-22153	-137	-14185	-12044	-18216	-62	-15254	-16667	-12882	-279	-16987	-20272	-10498	-5461	228	-1306	-19558	147	-7538	6582	-18816	-159	-7506	5351	-16583	-343	-6512	8078	-12437	-151	-130	-124	-67	-63	-61	-108	37	-153	16	29	-79	-24	-56	82	-29	-3
0.350833	-7705	-697	-9005	-22244	-81	-14079	-11856	-18129	-217	-15147	-16637	-12751	-425	-16890	-20326	-10609	-6053	372	-1240	-19555	302	-7595	6600	-18801	-57	-7575	5427	-16619	-245	-6550	8211	-12496	-150	-127	-120	-67	-64	-58	-103	39	-151	10	40	-75	-24	-53	85	-26	0
0.351667	-7697	-671	-8970	-22336	-180	-13994	-11679	-18026	-250	-15042	-16620	-12638	-466	-16782	-20370	-10703	-6614	514	-1165	-19569	319	-7666	6610	-18800	-39	-7654	5489	-16650	-179	-6604	8330	-12537	-147	-124	-118	-64	-60	-58	-100	42	-149	19	35	-77	-21	-56	85	-27	1
0.352500	-7625	-639	-8926	-22436	-48	-13926	-11521	-17913	-178	-14948	-16608	-12540	-293	-16673	-20397	-10787	-7103	648	-1090	-19595	189	-7748	6615	-18800	-99	-7742	5544	-16680	-304	-6661	8438	-12564	-151	-127	-119	-66	-56	-56	-103	39	-149	10	36	-77	-22	-58	85	-26	0
0.353333	-7342	-600	-8865	-22533	26	-13870	-11378	-17781	-85	-14852	-16607	-12457	-12	-16570	-20407	-10852	-7468	761	-1010	-19628	291	-7849	6618	-18809	-228	-7833	5593	-16706	-310	-6728	8542	-12572	-145	-125	-120	-64	-60	-56	-104	39	-151	18	30	-76	-28	-56	81	-47	3
0.354167	-6918	-558	-8797	-22634	-13	-13827	-11252	-17633	-59	-14756	-16609	-12389	28	-16457	-20403	-10901	-7785	865	-937	-19676	585	-7956	6618	-18813	-143	-7928	5635	-16721	-274	-6803	8631	-12568	-152	-130	-122	-65	-48	-61	-102	38	-152	15	34	-75	-21	-56	82	-29	0
0.355000	-6612	-515	-8716	-22728	-110	-13794	-11143	-17469	-62	-14665	-16615	-12334	-64	-16344	-20373	-10926	-8013	969	-867	-19731	630	-8079	6620	-18829	-39	-8015	5672	-16735	-264	-6887	8709	-12551	-147	-127	-121	-65	-65	-56	-103	38	-150	18	35	-77	-23	-59	79	-29	1
0.355833	-6564	-475	-8625	-22826	-143	-13775	-11054	-17294	4	-14580	-16626	-12290	67	-16228	-20326	-10945	-8028	1060	-804	-19756	373	-8219	6629	-18842	-294	-8121	5702	-16741	-171	-6979	8774	-12526	-147	-128	-120	-65	-66	-65	-103	38	-148	23	36	-77	-22	-59	82	-29	1
0.356667	-6482	-438	-8536	-22917	227	-13766	-10979	-17108	-32	-14496	-16642	-12264	7	-16115	-20258	-10931	-8314	1147	-750	-19873	592	-8363	6635	-18861	-112	-8220	5721	-16753	-185	-7077	8821	-12493	-151	-128	-124	-66	-65	-62	-109	37	-152	15	33	-79	-23	-62	76	-32	-3
0.357500	-6235	-408	-8419	-23008	-88	-13762	-10931	-16914	-193	-14416	-16660	-12241	-8	-15999	-20163	-10904	-8359	1230	-703	-19956	558	-8520	6650	-18877	-128	-8316	5741	-16751	-212	-7177	8865	-12456	-150	-128	-120	-66	-64	-59	-102	38	-152	19	53	-74	-23	-56	81	-30	-1
0.358333	-5914	-387	-8308	-23084	-88	-13757	-10887	-16711	-270	-14340	-16670	-12230	250	-15885	-20043	-10878	-8288	1315	-662	-20044	450	-8689	6665	-18900	-166	-8410	5757	-16751	-234	-7285	8890	-12420	-147	-126	-121	-65	-61	-59	-103	39	-149	18	36	-75	-21	-55	79	-29	0
0.359167	-5542	-376	-8188	-23161	56	-13762	-10863	-16503	-372	-14270	-16682	-12228	223	-15769	-19900	-10832	-8185	1398	-634	-20143	333	-8865	6682	-18924	-115	-8505	5765	-16748	-232	-7399	8908	-12387	-146	-124	-120	-52	-61	-57	-101	41	-148	20	37	-73	-19	-53	82	-26	3
0.360000	-5010	-375	-8070	-23237	-187	-13772	-10846	-16287	-480	-14206	-16687	-12238	-84	-15662	-19737	-10787	-7986	1485	-613	-20247	282	-9048	6699	-18950	-92	-8607	5769	-16749	-151	-7513	8905	-12364	-149	-126	-121	-67	-60	-57	-102	40	-148	21	35	-75	-16	-57	82	-30	2
0.360833	-4913	-388	-7958	-23312	-251	-13787	-10841	-16078	-332	-14152	-16693	-12262	-230	-15561	-19555	-10723	-7748	1577	-603	-20363	151	-9245	6706	-18984	-166	-8713	5765	-16751	-168	-7631	8894	-12347	-149	-129	-121	-68	-65	-60	-109	35	-153	17	32	-76	-23	-63	78	-30	0
0.361667	-4750	-408	-7846	-23377	161	-13803	-10833	-15861	-385	-14107	-16684	-12290	-206	-15464	-19351	-10678	-7560	1677	-593	-20479	80	-9438	6719	-19012	34	-8815	5763	-16749	-231	-7749	8870	-12338	-143	-129	-121	-64	-65	-59	-104	39	-152	17	35	-77	-23	-57	79	-31	-4
0.362500	-3935	-432	-7739	-23435	-325	-13820	-10839	-15654	-495	-14061	-16656	-12321	-186	-15368	-19127	-10603	-7201	1792	-592	-20604	-203	-9634	6721	-19043	36	-8925	5760	-16747	-193	-7865	8848	-12333	-149	-126	-120	-66	-42	-56	-105	37	-143	19	35	-76	-24	-56	81	-28	1
0.363333	-3222	-463	-7639	-23493	-78	-13834	-10837	-15439	-281	-14023	-16621	-12367	-36	-15275	-18884	-10558	-6601	1912	-597	-20733	-372	-9826	6716	-19072	7	-9033	5752	-16745	-88	-7975	8818	-12340	-148	-131	-121	-64	-63	-58	-103	41	-150	18	36	-75	-17	-52	81	-31	0
0.364167	-2437	-496	-7546	-23547	67	-13854	-10838	-15235	-262	-13998	-16573	-12417	30	-15189	-18629	-10501	-5874	2042	-593	-20870	-426	-10019	6699	-19101	24	-9153	5745	-16740	-94	-8086	8780	-12354	-148	-124	-105	-66	-62	-57	-109	40	-150	18	36	-77	-21	-55	82	-28	0
0.365000	-1677	-516	-7463	-23599	-170	-13875	-10827	-15032	-286	-13966	-16498	-12470	189	-15109	-18364	-10449	-5216	2175	-599	-21012	-596	-10207	6674	-19128	-49	-9275	5736	-16735	-200	-8193	8739	-12378	-153	-128	-125	-67	-64	-60	-105	38	-154	18	34	-75	-24	-57	79	-32	-5
0.365833	-981	-558	-7398	-23647	-191	-13897	-10818	-14836	-180	-13946	-16413	-12527	293	-15026	-18089	-10387	-4651	2320	-596	-21161	-710	-10387	6625	-19149	-73	-9398	5726	-16724	-194	-8285	8702	-12400	-149	-128	-120	-64	-60	-58	-104	39	-152	17	34	-75	-24	-56	82	-27	-1
0.366667	-9	-579	-7345	-23693	-8	-13916	-10796	-14638	-107	-13918	-16299	-12584	303	-14943	-17804	-10339	-3894	2469	-593	-21313	-870	-10559	6573	-19167	-103	-9523	5719	-16712	-121	-8372	8662	-12433	-148	-128	-122	-67	-63	-59	-107	40	-151	17	36	-74	-25	-59	81	-27	0
0.367500	1239	-589	-7282	-23738	-100	-13939	-10770	-14446	-296	-13895	-16174	-12616	338	-14858	-17514	-10283	-3067	2613	-584	-21470	-978	-10722	6509	-19170	-93	-9649	5707	-16694	-12	-8461	8625	-12462	-149	-129	-124	-65	-60	-57	-107	39	-161	17	35	-77	-24	-58	80	-30	-1
0.368333	2215	-591	-7246	-23779	-225	-13958	-10735	-14254	-391	-13865	-16029	-12683	193	-14769	-17223	-10225	-2434	2763	-575	-21630	-1051	-10879	6429	-19168	17	-9777	5699	-16666	-11	-8542	8593	-12493	-149	-127	-122	-68	-63	-59	-103	36	-152	18	34	-75	-21	-57	78	-34	-3
0.369167	2815	-576	-7218	-23815	-457	-13979	-10689	-14068	-53	-13832	-15891	-12725	4	-14671	-16926	-10168	-1610	2904	-555	-21793	-1209	-11017	6341	-19152	-264	-9895	5687	-16636	-3	-8619	8563	-12529	-153	-128	-122	-119	-67	-61	-108	37	-152	17	33	-76	-27	-60	79	-30	0
0.370000	3353	-551	-7206	-23850	32	-13996	-10638	-13881	-35	-13789	-15694	-12753	85	-14565	-16633	-10099	-1160	3038	-531	-21958	-880	-11150	6247	-19122	-179	-10008	5674	-16597	-38	-8689	8539	-12543	-149	-126	-121	-68	-63	-59	-105	39	-149	20	35	-77	-24	-55	80	-46	2
0.370833	4134	-509	-7200	-23879	-237	-14003	-10576	-13696	-171	-13735	-15505	-12772	206	-14448	-16341	-10024	-820	3181	-499	-22131	-779	-11266	6152	-19077	-198	-10112	5660	-16547	-238	-8755	8517	-12561	-144	-126	-118	-64	-59	-57	-99	41	-146	20	38	-69	-19	-53	81	-27	1
0.371667	4741	-453	-7207	-23903	-225	-14013	-10510	-13512	-288	-13670	-15309	-12773	101	-14324	-16046	-9937	-464	3274	-464	-22298	-715	-11376	6053	-19019	-252	-10205	5644	-16497	-237	-8826	8497	-12570	-149	-124	-118	-65	-62	-56	-104	41	-151	23	36	-72	-18	-53	84	-29	4
0.372500	5210	-386	-7223	-23922	-210	-14012	-10439	-13336	-272	-13598	-15109	-12763	38	-14190	-15775	-9851	-229	3371	-428	-22468	-505	-11470	5947	-18946	-190	-10290	5620	-16442	-165	-8883	8479	-12578	-150	-125	-122	-67	-46	-59	-102	41	-141	19	37	-72	-24	-56	79	-28	1
0.373333	5802	-310	-7250	-23937	-271	-14003	-10369	-13156	-92	-13513	-14909	-12736	102	-14046	-15475	-9745	-96	3448	-392	-22644	-340	-11566	5845	-18867	-207	-10357	5590	-16385	-231	-8949	8462	-12583	-148	-128	-119	-68	-65	-59	-108	35	-151	16	35	-82	-27	-61	79	-30	-1
0.374167	5915	-227	-7287	-23950	-475	-13983	-10288	-12981	-138	-13443	-14703	-12700	40	-13883	-15191	-9627	-9	3513	-355	-22815	-127	-11634	5756	-18766	-354	-10405	5563	-16319	-437	-9000	8448	-12586	-148	-126	-118	-67	-63	-57	-113	39	-150	19	36	-76	-19	-56	77	-31	0
0.375000	5890	-104	-7327	-23951	71	-13945	-10207	-12807	-185	-13305	-14498	-12640	171	-13726	-14914	-9495	-102	3563	-321	-22981	182	-11698	5666	-18643	-215	-10436	5533	-16253	-493	-9052	8432	-12570	-149	-128	-119	-68	-63	-60	-108	38	-153	19	36	-76	-23	-57	81	-30	0
0.375833	6512	-30	-7376	-23946	-181	-13891	-10119	-12632	-164	-13160	-14294	-12573	194	-13556	-14641	-9347	-135	3598	-291	-23148	156	-11739	5590	-18549	-170	-10448	5501	-16186	-495	-9096	8413	-12562	-149	-127	-117	-68	-46	-60	-103	22	-149	33	36	-73	-23	-55	81	-30	-1
0.376667	6870	73	-7431	-23931	-195	-13825	-10033	-12468	-98	-13049	-14095	-12499	19	-13380	-14369	-9180	-57	3617	-266	-23317	-132	-11771	5523	-18435	-270	-10442	5467	-16122	-510	-9134	8399	-12547	-148	-126	-118	-68	-61	-59	-105	37	-149	19	36	-78	-22	-53	85	-28	3
0.377500	7193	178	-7488	-23916	-80	-13732	-9939	-12304	-38	-12908	-13901	-12415	62	-13202	-14102	-9020	-28	3625	-252	-23482	-289	-11782	5469	-18313	-338	-10418	5433	-16059	-401	-9164	8377	-12534	-149	-126	-117	-66	-63	-56	-105	40	-148	20	37	-76	-19	-55	82	-27	0
0.378333	7645	279	-7552	-23888	-152	-13623	-9851	-12150	-109	-12761	-13711	-12322	270	-13025	-13839	-8801	-33	3622	-242	-23636	-327	-11782	5427	-18196	-360	-10383	5400	-15999	-329	-9184	8357	-12518	-147	-127	-118	-65	-60	-56	-104	40	-151	16	37	-75	-19	-52	86	-29	4
0.379167	7866	380	-7616	-23858	-16	-13494	-9773	-12003	-137	-12562	-13522	-12233	236	-12850	-13582	-8595	-31	3611	-245	-23794	-315	-11760	5396	-18079	-309	-10329	5374	-15947	-174	-9202	8330	-12508	-147	-150	-128	-65	-58	-56	-101	42	-147	22	37	-72	-18	-51	86	-26	0
0.380000	8076	473	-7688	-23816	57	-13350	-9664	-11866	-258	-12454	-13343	-12139	-51	-12685	-13326	-8375	90	3590	-255	-23948	-373	-11725	5377	-17970	-316	-10278	5346	-15899	-229	-9213	8306	-12497	-146	-127	-118	-66	-60	-58	-103	42	-149	17	37	-76	-19	-53	84	-29	-7
0.380833	8598	551	-7764	-23772	-77	-13188	-9570	-11742	-400	-12303	-13165	-12048	-145	-12529	-13080	-8203	219	3553	-277	-24103	-465	-11675	5366	-17870	-421	-10206	5318	-15864	-373	-9218	8275	-12500	-153	-130	-122	-68	-63	-61	-111	36	-153	17	35	-83	-24	-57	80	-31	0
0.381667	9059	626	-7837	-23719	-29	-12994	-9494	-11629	-396	-12152	-12991	-11965	-117	-12381	-12838	-7917	271	3518	-304	-24253	-538	-11607	5367	-17778	-301	-10151	5296	-15834	-302	-9216	8275	-12496	-152	-130	-121	-68	-67	-60	-109	38	-155	13	30	-82	-24	-60	79	-32	-4
0.382500	9269	682	-7923	-23667	-375	-12815	-9371	-11524	-516	-12000	-12816	-11880	-318	-12237	-12589	-7680	628	3468	-334	-24396	-801	-11515	5386	-17688	-424	-10064	5288	-15806	-134	-9204	8222	-12499	-151	-124	-121	-67	-59	-53	-105	42	-151	18	33	-77	-22	-56	84	-32	0
0.383333	9145	735	-8000	-23593	41	-12606	-9261	-11432	-500	-11851	-12638	-11794	-339	-12104	-12348	-7445	672	3414	-361	-24533	-591	-11409	5413	-17615	-376	-9995	5278	-15789	21	-9195	8197	-12512	-149	-126	-118	-67	-61	-60	-107	39	-151	17	35	-78	-24	-56	80	-31	-5
0.384167	9077	771	-8084	-23522	-63	-12396	-9151	-11350	-279	-11736	-12458	-11719	-248	-11983	-12107	-7208	611	3351	-389	-24661	-346	-11293	5450	-17546	-249	-9929	5280	-15776	-34	-9179	8179	-12519	-147	-127	-119	-65	-64	-58	-105	37	-151	19	35	-73	-22	-55	81	-29	1
0.385000	8924	796	-8164	-23444	23	-12167	-9031	-11287	-186	-11571	-12270	-11645	-344	-11869	-11868	-6979	734	3277	-411	-24781	-456	-11159	5497	-17490	-360	-9873	5282	-15775	-201	-9171	8164	-12533	-146	-125	-117	-63	-63	-56	-103	42	-151	20	35	-76	-23	-53	84	-29	-3
0.385833	8737	805	-8247	-23362	-49	-11943	-8901	-11226	-239	-11434	-12082	-11570	-501	-11764	-11640	-6759	799	3193	-430	-24893	-404	-11020	5547	-17440	-354	-9826	5291	-15767	-272	-9161	8156	-12552	-149	-119	-122	-65	-66	-57	-102	41	-152	18	34	-74	-22	-55	84	-28	-1
0.386667	8545	804	-8335	-23271	-38	-11717	-8765	-11183	-205	-11310	-11881	-11490	-338	-11662	-11391	-6551	807	3090	-432	-24984	-360	-10878	5608	-17400	-316	-9792	5305	-15770	-170	-9160	8155	-12568	-151	-127	-119	-63	-62	-58	-105	42	-153	22	32	-74	-26	-57	84	-29	-1
0.387500	8189	788	-8422	-23177	-407	-11497	-8619	-11148	-177	-11162	-11671	-11414	-188	-11565	-11145	-6351	805	2972	-424	-25065	-397	-10734	5674	-17366	-297	-9767	5327	-15771	-182	-9158	8166	-12583	-148	-126	-122	-65	-67	-58	-107	35	-151	20	35	-75	-21	-57	82	-30	2
0.388333	7672	768	-8506	-23076	77	-11281	-8460	-11121	-252	-11068	-11452	-11330	-213	-11467	-10897	-6164	628	2840	-396	-25123	-104	-10584	5745	-17340	-213	-9750	5361	-15780	-239	-9163	8186	-12592	-148	-127	-121	-66	-63	-59	-107	42	-151	18	20	-76	-24	-53	79	-31	-1
0.389167	7640	739	-8592	-22975	3	-11075	-8297	-11104	-248	-10952	-11214	-11242	-245	-11365	-10641	-5989	399	2690	-358	-25155	1	-10462	5822	-17320	-216	-9750	5381	-15780	-271	-9174	8223	-12595	-151	-134	-122	-69	-66	-60	-112	37	-152	20	32	-80	-22	-58	79	-29	-5
0.390000	7389	701	-8678	-22866	-121	-10877	-8104	-11087	-200	-10840	-10967	-11144	-421	-11264	-10378	-5827	339	2519	-291	-25163	-204	-10336	5902	-17302	-319	-9760	5418	-15781	-372	-9181	8269	-12590	-151	-132	-125	-68	-63	-59	-110	37	-154	19	29	-76	-23	-58	73	-33	-1
0.390833	7015	660	-8763	-22751	-35	-10689	-7904	-11076	-282	-10731	-10696	-11048	-586	-11149	-10079	-5668	125	2335	-213	-25139	-124	-10223	5994	-17285	-304	-9767	5465	-15771	-311	-9190	8331	-12568	-150	-126	-118	-65	-61	-55	-105	40	-149	22	35	-72	-22	-53	84	-27	0
0.391667	6738	624	-8839	-22630	-73	-10510	-7682	-11062	-354	-10610	-10412	-10915	-531	-11027	-9813	-5524	-81	2129	-116	-25085	-129	-10125	6089	-17268	-409	-9784	5514	-15767	-136	-9214	8401	-12545	-151	-126	-120	-65	-62	-53	-103	41	-149	22	34	-73	-22	-55	82	-27	-3
0.392500	6372	577	-8919	-22507	51	-10336	-7453	-11053	-280	-10503	-10127	-10786	-382	-10924	-9516	-5383	-257	1904	-7	-24998	-210	-10051	6184	-17258	-363	-9811	5567	-15753	-34	-9223	8486	-12498	-147	-124	-117	-65	-61	-56	-105	39	-148	20	36	-75	-19	-56	81	-25	1
0.393333	5947	526	-8996	-22385	42	-10180	-7214	-11040	-335	-10396	-9802	-10644	-286	-10765	-9205	-5265	-487	1657	109	-24880	-87	-9996	6286	-17247	-257	-9841	5623	-15735	-76	-9242	8576	-12460	-150	-129	-122	-64	-62	-56	-105	41	-148	15	36	-75	-21	-59	82	-29	0
0.394167	5774	473	-9070	-22261	-85	-10040	-6959	-11032	-299	-10290	-9472	-10495	-335	-10626	-8884	-5117	-752	1398	232	-24727	75	-9959	6389	-17236	-389	-9875	5684	-15712	-57	-9256	8670	-12409	-149	-128	-129	-66	-55	-59	-105	41	-151	19	32	-73	-23	-58	84	-26	0
0.395000	5746	415	-9142	-22135	205	-9909	-6701	-11021	-284	-10187	-9136	-10333	-394	-10484	-8554	-4993	-1109	1123	355	-24547	114	-9943	6496	-17221	-134	-9903	5754	-15684	8	-9271	8770	-12345	-149	-127	-121	-63	-62	-57	-105	41	-149	19	30	-75	-21	-55	91	-26	0
0.395833	5393	359	-9211	-22011	-215	-9787	-6434	-11009	-353	-10089	-8791	-10163	-421	-10347	-8216	-4863	-1239	838	473	-24333	-101	-9944	6606	-17207	-153	-9935	5825	-15651	79	-9287	8871	-12277	-141	-126	-113	-65	-62	-56	-103	38	-153	19	34	-77	-21	-56	81	-28	0
0.396667	4724	290	-9277	-21886	-38	-9677	-6166	-10993	-289	-9994	-8434	-9991	-339	-10200	-7875	-4741	-1462	540	579	-24099	-101	-9954	6721	-17189	-287	-9963	5905	-15611	153	-9297	8964	-12207	-147	-128	-120	-68	-63	-56	-103	41	-148	19	36	-76	-18	-56	81	-31	3
0.397500	4333	218	-9335	-21766	-15	-9581	-5896	-10977	-114	-9908	-8077	-9812	-372	-10064	-7520	-4613	-1836	241	671	-23840	138	-9999	6831	-17171	-148	-9990	5983	-15575	155	-9306	9058	-12134	-167	-125	-120	-65	-76	-57	-102	40	-151	20	34	-76	-17	-56	81	-26	3
0.398333	3875	137	-9387	-21645	-107	-9492	-5622	-10961	26	-9821	-7718	-9630	-477	-9936	-7171	-4495	-2042	-58	739	-23569	166	-10047	6937	-17153	-310	-10016	6066	-15534	225	-9318	9138	-12062	-149	-128	-120	-69	-66	-60	-104	38	-150	15	34	-78	-22	-57	82	-27	-4
0.399167	3581	46	-9440	-21529	-45	-9415	-5358	-10944	-107	-9749	-7367	-9455	-462	-9823	-6822	-4372	-2309	-357	783	-23284	411	-10100	7055	-17128	-228	-10038	6147	-15491	196	-9323	9206	-11991	-135	-127	-118	-63	-64	-55	-103	44	-149	21	36	-76	-21	-56	86	-26	2
0.400000	3311	-51	-9480	-21424	161	-9350	-5094	-10925	-120	-9680	-7014	-9276	-277	-9727	-6482	-4256	-2594	-646	793	-23005	495	-10161	7161	-17101	-310	-10059	6234	-15443	72	-9328	9271	-11927	-146	-126	-120	-67	-62	-59	-108	42	-147	20	37	-74	-23	-60	81	-27	3
0.400833	3022	-159	-9512	-21318	-339	-9295	-4843	-10907	4	-9623	-6680	-9120	-306	-9653	-6155	-4150	-2764	-928	773	-22705	224	-10227	7262	-17072	-345	-10075	6314	-15407	180	-9336	9321	-11861	-150	-127	-122	-67	-63	-57	-105	41	-159	18	33	-76	-22	-60	79	-30	-3
0.401667	2264	-276	-9536	-21225	94	-9254	-4592	-10891	-111	-9573	-6355	-8945	-332	-9592	-5838	-4043	-2979	-1189	719	-22416	9	-10287	7345	-17038	-308	-10090	6409	-15362	240	-9341	9358	-11796	-151	-126	-121	-69	-64	-61	-108	39	-152	20	37	-73	-25	-58	85	-24	0
0.402500	1877	-395	-9540	-21126	43	-9212	-4340	-10867	-51	-9523	-6046	-8798	-172	-9557	-5536	-3948	-3296	-1434	633	-22138	27	-10342	7442	-17000	-194	-10100	6469	-15321	77	-9344	9409	-11734	-149	-127	-121	-66	-62	-58	-103	41	-148	20	34	-76	-21	-56	82	-30	0
0.403333	1694	-525	-9533	-21044	-370	-9187	-4105	-10850	103	-9497	-5753	-8656	-138	-9541	-5252	-3866	-3386	-1658	514	-21869	-170	-10394	7514	-16957	-271	-10110	6534	-15282	5	-9348	9404	-11673	-147	-128	-119	-65	-64	-58	-104	24	-152	21	36	-73	-18	-58	85	-27	-3
0.404167	1395	-659	-9515	-20976	-3	-9170	-3869	-10827	-70	-9470	-5481	-8527	-259	-9549	-4988	-3795	-3411	-1853	366	-21626	-331	-10433	7580	-16909	-241	-10119	6594	-15242	75	-9371	9409	-11614	-152	-88	-120	-64	-60	-56	-102	42	-150	19	35	-72	-21	-53	84	-29	-3
0.405000	1280	-790	-9477	-20883	-104	-9170	-3642	-10808	-69	-9447	-5230	-8414	-315	-9576	-4747	-3736	-3429	-2023	198	-21398	-437	-10467	7626	-16857	-228	-10123	6650	-15208	164	-9360	9410	-11547	-146	-124	-117	-64	-59	-56	-103	42	-150	22	38	-72	-22	-55	86	-24	0
0.405833	1136	-921	-9425	-20813	-191	-9176	-3409	-10783	94	-9438	-4999	-8326	-447	-9618	-4533	-3698	-3402	-2170	-3	-21196	-469	-10486	7662	-16804	-193	-10128	6695	-15178	32	-9362	9403	-11485	-150	-126	-118	-65	-62	-56	-111	42	-148	22	37	-72	-22	-52	81	-25	0
0.406667	914	-1054	-9362	-20748	-121	-9199	-3186	-10765	27	-9421	-4792	-8240	-507	-9676	-4342	-3673	-3211	-2292	-210	-21060	-464	-10501	7684	-16747	-171	-10115	6726	-15147	-240	-9369	9396	-11420	-150	-130	-121	-67	-64	-58	-105	36	-154	15	30	-77	-24	-42	79	-30	-1
0.407500	887	-1179	-9285	-20688	-39	-9233	-2968	-10743	-8	-9416	-4600	-8170	-440	-9742	-4174	-3664	-2814	-2393	-425	-20864	-526	-10500	7691	-16685	-254	-10129	6754	-15118	-269	-9373	9382	-11344	-164	-128	-119	-68	-63	-59	-105	39	-151	20	35	-73	-24	-58	81	-26	-1
0.408333	819	-1290	-9192	-20629	38	-9282	-2752	-10710	-88	-9409	-4435	-8116	-313	-9815	-4021	-3660	-2488	-2467	-616	-20736	-408	-10500	7692	-16622	-190	-10128	6770	-15093	-277	-9374	9375	-11268	-150	-129	-120	-68	-67	-56	-103	39	-154	19	33	-77	-42	-56	77	-27	-3
0.409167	555	-1393	-9090	-20574	-401	-9350	-2535	-10678	-97	-9401	-4283	-8072	-281	-9888	-3891	-3673	-2179	-2524	-839	-20637	-430	-10472	7681	-16556	-101	-10123	6780	-15067	-335	-9374	9370	-11185	-150	-130	-124	-70	-62	-58	-104	38	-152	19	30	-74	-25	-56	80	-29	-1
0.410000	93	-1480	-8979	-20520	-235	-9410	-2323	-10641	-60	-9399	-4151	-8031	-319	-9955	-3780	-3694	-1685	-2561	-1017	-20553	-456	-10443	7681	-16484	-264	-10111	6789	-15041	-296	-9367	9365	-11097	-152	-126	-119	-66	-64	-58	-100	40	-151	20	32	-76	-26	-53	84	-30	1
0.410833	-139	-1551	-8859	-20467	-28	-9489	-2117	-10600	22	-9393	-4027	-7996	-232	-10018	-3680	-3714	-1397	-2584	-1178	-20493	-14	-10410	7648	-16415	-86	-10095	6798	-15008	-199	-9358	9367	-11009	-147	-125	-118	-59	-48	-56	-101	43	-149	23	38	-68	-22	-53	86	-23	0
0.411667	-393	-1608	-8743	-20409	-279	-9581	-1918	-10549	23	-9391	-3918	-7975	-187	-10073	-3596	-3739	-1010	-2597	-1307	-20455	-10	-10372	7637	-16348	-314	-10081	6804	-14982	-118	-9345	9372	-10918	-147	-122	-116	-63	-60	-55	-100	43	-150	22	34	-72	-19	-43	86	-27	2
0.412500	-738	-1650	-8605	-20362	-227	-9683	-1737	-10497	-62	-9387	-3823	-7940	-154	-10118	-3525	-3767	-562	-2602	-1407	-20435	153	-10333	7612	-16280	-252	-10064	6798	-14951	-141	-9328	9386	-10828	-148	-126	-119	-63	-59	-55	-99	44	-150	21	38	-70	-21	-50	85	-28	0
0.413333	-1109	-1680	-8478	-20309	-30	-9788	-1555	-10446	45	-9391	-3736	-7940	-124	-10152	-3463	-3799	-8	-2614	-1465	-20427	346	-10293	7593	-16216	-200	-10043	6794	-14922	-98	-9312	9398	-10742	-146	-125	-118	-63	-60	-56	-99	42	-149	20	38	-75	-24	-55	85	-28	1
0.414167	-1404	-1687	-8352	-20261	-302	-9901	-1391	-10384	-1	-9399	-3657	-7924	-35	-10169	-3412	-3825	564	-2597	-1491	-20435	331	-10256	7585	-16154	-265	-10021	6792	-14887	-99	-9284	9417	-10667	-146	-128	-119	-41	-62	-59	-104	41	-150	21	36	-75	-26	-52	85	-30	-3
0.415000	-2128	-1702	-8228	-20216	-6	-10009	-1239	-10324	0	-9411	-3584	-7911	46	-10179	-3370	-3847	1046	-2589	-1469	-20450	394	-10219	7587	-16103	-333	-10000	6794	-14853	23	-9263	9445	-10596	-150	-130	-120	-68	-65	-60	-104	38	-155	19	34	-82	-26	-58	77	-30	-11
0.415833	-2582	-1698	-8102	-20177	340	-10127	-1107	-10258	77	-9432	-3515	-7893	-139	-10175	-3331	-3864	1380	-2573	-1409	-20471	612	-10184	7599	-16050	-142	-9976	6798	-14811	84	-9228	9475	-10534	-146	-131	-114	-63	-63	-61	-105	40	-152	17	34	-78	-21	-55	84	-31	0
0.416667	-2684	-1686	-7971	-20129	-233	-10238	-981	-10191	79	-9453	-3446	-7873	-331	-10161	-3299	-3876	1969	-2535	-1308	-20494	495	-10154	7614	-16005	-176	-9952	6806	-14770	80	-9193	9513	-10482	-150	-128	-119	-65	-62	-57	-103	40	-153	19	34	-76	-21	-56	79	-33	-1
0.417500	-2858	-1669	-7845	-20090	-45	-10343	-873	-10107	180	-9487	-3388	-7846	-187	-10138	-3271	-3887	2528	-2529	-1175	-20520	368	-10128	7651	-15965	-103	-9928	6816	-14722	52	-9154	9552	-10446	-150	-127	-124	-62	-62	-57	-104	39	-151	19	35	-77	-19	-53	82	-28	1
0.418333	-2926	-1649	-7715	-20053	204	-10434	-784	-10043	188	-9532	-3316	-7819	-219	-10116	-3251	-3889	2986	-2498	-1013	-20545	274	-10106	7698	-15928	-92	-9905	6829	-14674	-53	-9119	9596	-10413	-149	-129	-119	-62	-62	-57	-102	24	-147	16	38	-74	-26	-51	84	-30	0
0.419167	-3035	-1627	-7580	-20019	149	-10523	-710	-9978	89	-9582	-3254	-7794	-228	-10087	-3230	-3892	3404	-2453	-821	-20572	212	-10095	7744	-15905	-97	-9886	6843	-14618	59	-9082	9636	-10397	-147	-126	-120	-62	-59	-56	-102	40	-149	18	35	-75	-16	-52	87	-26	1
0.420000	-3049	-1608	-7452	-19994	51	-10606	-649	-9900	163	-9644	-3195	-7765	-35	-10068	-3219	-3893	3825	-2401	-613	-20594	174	-10085	7797	-15885	15	-9868	6859	-14576	129	-9051	9675	-10386	-148	-127	-117	-63	-60	-58	-101	40	-150	19	34	-74	-21	-52	74	-38	-1
0.420833	-2904	-1589	-7324	-19973	114	-10680	-616	-9834	217	-9721	-3143	-7738	146	-10051	-3211	-3902	4331	-2335	-389	-20616	-42	-10084	7849	-15872	-85	-9860	6871	-14525	102	-9026	9710	-10389	-148	-129	-113	-66	-40	-57	-107	39	-149	18	35	-78	-23	-57	84	-30	-1
0.421667	-2685	-1571	-7186	-19955	-10	-10746	-586	-9770	176	-9806	-3090	-7704	265	-10040	-3203	-3913	4769	-2250	-165	-20634	-254	-10085	7905	-15861	-177	-9853	6885	-14476	155	-9005	9742	-10393	-151	-129	-124	-67	-62	-58	-104	39	-151	17	33	-77	-25	-57	86	-32	0
0.422500	-2509	-1549	-7046	-19939	-117	-10797	-570	-9709	77	-9918	-3038	-7676	354	-10036	-3197	-3923	5092	-2143	68	-20649	-452	-10090	7957	-15853	9	-9843	6897	-14426	93	-8990	9769	-10396	-142	-129	-122	-66	-61	-57	-102	38	-153	17	34	-78	-22	-55	84	-31	0
0.423333	-2562	-1532	-6905	-19926	-193	-10846	-576	-9649	10	-9997	-2998	-7655	301	-10046	-3193	-3952	5555	-2024	293	-20662	-672	-10100	7996	-15850	-172	-9839	6911	-14381	16	-8987	9782	-10405	-153	-132	-129	-70	-66	-60	-108	37	-153	17	27	-85	-27	-60	81	-31	-5
0.424167	-2590	-1504	-6762	-19920	121	-10890	-590	-9591	38	-10106	-2959	-7625	182	-10062	-3185	-3978	5790	-1879	514	-20673	-398	-10106	8033	-15843	33	-9838	6918	-14344	0	-8987	9796	-10405	-149	-127	-120	-67	-63	-60	-103	38	-153	19	33	-79	-25	-57	82	-30	0
0.425000	-2395	-1472	-6618	-19905	-45	-10925	-606	-9546	-13	-10209	-2921	-7597	77	-10083	-3176	-4011	6127	-1721	717	-20664	-395	-10111	8058	-15838	-36	-9840	6930	-14299	-59	-8998	9795	-10399	-148	-127	-120	-66	-64	-61	-105	38	-151	19	34	-73	-16	-57	81	-30	0
0.425833	-2264	-1435	-6477	-19891	-80	-10964	-638	-9502	-135	-10317	-2894	-7584	25	-10123	-3164	-4054	6503	-1541	916	-20697	-390	-10122	8067	-15829	-64	-9841	6934	-14269	102	-9056	9782	-10389	-145	-127	-120	-70	-61	-48	-104	39	-150	18	32	-76	-19	-57	80	-28	0
0.426667	-2472	-1390	-6343	-19879	-190	-10995	-677	-9461	-195	-10420	-2882	-7567	126	-10162	-3152	-4112	6840	-1367	1088	-20711	-343	-10131	8061	-15821	-48	-9846	6936	-14237	99	-9039	9759	-10367	-151	-126	-121	-68	-63	-58	-103	39	-151	18	35	-77	-17	-56	79	-53	2
0.427500	-2416	-1334	-6209	-19859	-843	-11063	-717	-9430	-139	-10518	-2876	-7563	129	-10215	-3141	-4180	7131	-1142	1246	-20725	-423	-10134	8042	-15812	-13	-9848	6937	-14217	-45	-9071	9722	-10340	-150	-122	-120	-70	-62	-58	-108	40	-150	17	34	-76	-23	-60	78	-31	-1
0.428333	-2650	-1263	-6086	-19840	-1116	-11080	-762	-9403	-121	-10608	-2878	-7560	-32	-10271	-3127	-4252	7284	-926	1379	-20728	-310	-10137	8007	-15792	-130	-9853	6930	-14198	-124	-9103	9678	-10298	-150	-128	-120	-67	-64	-60	-107	33	-154	18	32	-76	-9	-55	79	-33	-3
0.429167	-2984	-1181	-5970	-19817	-400	-11123	-803	-9382	-47	-10686	-2892	-7568	-59	-10326	-3107	-4334	7188	-710	1506	-20766	157	-10134	7963	-15772	-72	-9858	6924	-14186	-292	-9135	9620	-10254	-150	-128	-121	-68	-64	-59	-107	36	-151	17	32	-77	-24	-57	74	-33	0
0.430000	-2846	-1083	-5864	-19783	-711	-11176	-845	-9365	64	-10748	-2911	-7578	-98	-10383	-3090	-4472	7254	-488	1613	-20793	196	-10125	7903	-15749	-169	-9848	6916	-14169	-258	-9161	9559	-10198	-145	-128	-121	-68	-61	-58	-110	36	-149	8	34	-77	-19	-61	77	-33	-4
0.430833	-2923	-972	-5762	-19745	-553	-11231	-865	-9351	93	-10791	-2938	-7594	-320	-10439	-3072	-4518	7280	-267	1708	-20813	108	-10117	7839	-15716	-142	-9838	6913	-14157	-405	-9185	9490	-10136	-152	-125	-118	-65	-63	-56	-104	43	-149	21	34	-75	-21	-55	80	-30	0
0.431667	-3054	-862	-5670	-19702	-323	-11300	-911	-9337	17	-10817	-2977	-7619	-457	-10497	-3057	-4620	7178	-53	1787	-20849	312	-10099	7763	-15690	-51	-9831	6898	-14150	-446	-9198	9405	-10072	-149	-125	-121	-67	-62	-60	-109	38	-154	16	32	-77	-15	-60	74	-33	1
0.432500	-3234	-710	-5596	-19656	-374	-11371	-936	-9333	-56	-10834	-3025	-7648	-603	-10546	-3048	-4731	6953	144	1861	-20873	298	-10084	7691	-15651	-63	-9816	6884	-14139	-268	-9206	9323	-10004	-151	-130	-119	-64	-61	-59	-105	40	-148	15	32	-75	-19	-57	79	-32	0
0.433333	-3567	-560	-5523	-19604	-88	-11443	-954	-9328	-134	-10823	-3067	-7688	-830	-10592	-3040	-4843	6626	342	1930	-20904	215	-10066	7611	-15613	-23	-9796	6864	-14125	-389	-9201	9234	-9939	-144	-126	-119	-68	-58	-59	-134	38	-150	16	30	-80	-17	-57	80	-31	0
0.434167	-3837	-405	-5436	-19547	28	-11515	-970	-9325	-225	-10795	-3123	-7728	-884	-10637	-3039	-4958	6411	514	1989	-20929	237	-10046	7533	-15568	-86	-9771	6841	-14111	-414	-9170	9137	-9875	-147	-131	-124	-69	-63	-60	-105	42	-150	13	32	-79	-19	-59	81	-30	0
0.435000	-4072	-241	-5402	-19486	-34	-11589	-977	-9317	-96	-10756	-3177	-7776	-927	-10675	-3046	-5081	6107	669	2051	-20949	250	-10023	7457	-15529	-234	-9745	6811	-14090	-402	-9150	9053	-9808	-152	-129	-122	-67	-63	-60	-107	39	-151	16	30	-78	-23	-60	78	-34	2
0.435833	-4419	-78	-5362	-19424	214	-11657	-982	-9314	74	-10697	-3222	-7829	-1109	-10706	-3063	-5210	5606	816	2110	-20967	279	-10003	7384	-15485	-121	-9710	6778	-14065	-505	-9109	8958	-9749	-150	-124	-125	-77	-61	-61	-104	38	-151	17	30	-77	-19	-60	80	-32	0
0.436667	-5008	90	-5305	-19359	-17	-11719	-987	-9310	-47	-10636	-3270	-7888	-1077	-10734	-3092	-5337	5204	947	2183	-20978	8	-9988	7324	-15444	-310	-9673	6736	-14034	-478	-9056	8872	-9689	-148	-128	-120	-68	-64	-58	-104	39	-149	16	28	-80	-25	-56	81	-31	1
0.437500	-5740	252	-5262	-19329	296	-11768	-986	-9299	-92	-10556	-3305	-7951	-875	-10755	-3126	-5475	4550	1058	2232	-20982	166	-9970	7257	-15402	-136	-9636	6687	-13994	-446	-8987	8780	-9635	-147	-128	-119	-67	-61	-57	-103	43	-147	17	33	-75	-17	-56	84	-28	0
0.438333	-6360	412	-5216	-19238	154	-11804	-988	-9290	-51	-10480	-3342	-8017	-731	-10771	-3166	-5616	3917	1147	2304	-20967	351	-9956	7198	-15362	-77	-9592	6627	-13950	-539	-8911	8689	-9585	-147	-125	-120	-66	-59	-57	-103	33	-150	21	33	-76	-22	-56	80	-27	5
0.439167	-7172	566	-5179	-19182	265	-11826	-994	-9280	-92	-10394	-3368	-8083	-577	-10784	-3228	-5762	3263	1236	2366	-20949	249	-9948	7146	-15328	-177	-9552	6562	-13896	-562	-8828	8602	-9537	-148	-127	-119	-66	-62	-59	-102	42	-148	20	37	-74	-21	-56	82	-30	2
0.440000	-7881	714	-5129	-19128	232	-11833	-1009	-9266	-73	-10313	-3388	-8157	-305	-10788	-3294	-5912	2610	1301	2432	-20917	64	-9943	7095	-15295	-176	-9514	6483	-13848	-440	-8747	8512	-9501	-150	-129	-120	-68	-66	-57	-104	39	-135	15	32	-80	-24	-59	74	-32	-1
0.440833	-8423	845	-5090	-19085	22	-11826	-1029	-9245	-63	-10238	-3417	-8228	-24	-10800	-3369	-6071	2007	1364	2496	-20871	5	-9939	7046	-15266	-82	-9471	6397	-13788	-246	-8657	8424	-9460	-147	-127	-122	-68	-66	-62	-107	35	-152	18	33	-76	-22	-58	79	-30	-1
0.441667	-9272	976	-5036	-19045	-110	-11792	-1048	-9236	-5	-10159	-3409	-8296	19	-10798	-3457	-6230	1344	1424	2561	-20811	-64	-9933	7014	-15241	-252	-9431	6308	-13727	-142	-8570	8336	-9431	-152	-133	-121	-69	-63	-58	-107	38	-149	17	30	-83	-19	-58	81	-31	-3
0.442500	-10118	1104	-4988	-19012	489	-11741	-1076	-9222	-21	-10085	-3411	-8361	96	-10788	-3545	-6386	588	1473	2623	-20735	312	-9925	6959	-15217	-258	-9391	6213	-13660	-48	-8481	8250	-9420	-149	-130	-119	-68	-64	-60	-102	38	-155	18	35	-74	-22	-55	84	-32	-1
0.443333	-10377	1221	-4921	-18984	154	-11671	-1112	-9192	-48	-10020	-3411	-8418	321	-10773	-3645	-6544	94	1518	2683	-20646	354	-9915	6917	-15197	-179	-9352	6118	-13598	54	-8400	8162	-9382	-152	-128	-118	-66	-62	-56	-105	38	-149	1	33	-75	-24	-55	81	-30	-1
0.444167	-10666	1335	-4856	-18961	119	-11587	-1155	-9168	60	-9963	-3409	-8468	654	-10752	-3748	-6699	-233	1565	2736	-20544	-138	-9902	6873	-15182	-220	-9315	6019	-13530	59	-8325	8065	-9362	-149	-126	-119	-66	-63	-53	-104	40	-149	20	37	-74	-23	-55	85	-26	1
0.445000	-10918	1447	-4786	-18944	286	-11486	-1200	-9140	37	-9910	-3410	-8513	992	-10721	-3857	-6854	-699	1606	2782	-20435	-382	-9882	6827	-15166	-201	-9280	5921	-13470	-53	-8258	7984	-9352	-149	-126	-116	-63	-62	-53	-103	43	-149	20	38	-69	-19	-49	86	-30	0
0.445833	-11025	1553	-4715	-18937	248	-11368	-1249	-9115	-239	-9861	-3419	-8548	1152	-10679	-3967	-7007	-999	1653	2822	-20309	-491	-9853	6778	-15156	-178	-9250	5825	-13407	-58	-8203	7896	-9347	-147	-128	-118	-65	-62	-52	-102	42	-150	19	35	-70	-21	-53	86	-26	1
0.446667	-11133	1663	-4638	-18933	293	-11247	-1301	-9086	-478	-9817	-3431	-8576	1117	-10637	-4081	-7175	-1195	1697	2869	-20181	-613	-9819	6728	-15149	-208	-9215	5735	-13360	-72	-8156	7801	-9353	-147	-127	-122	-64	-60	-56	-101	42	-150	39	39	-68	-16	-53	87	-39	0
0.447500	-11246	1775	-4552	-18932	387	-11116	-1355	-9064	-338	-9784	-3458	-8599	1258	-10583	-4196	-7301	-1303	1745	2892	-20042	-744	-9777	6676	-15143	-207	-9190	5641	-13314	-127	-8121	7707	-9361	-124	-126	-120	-65	-63	-59	-104	39	-150	19	34	-75	-23	-57	84	-28	-1
0.448333	-11082	1882	-4464	-18933	103	-10979	-1407	-9035	-95	-9748	-3492	-8612	1651	-10528	-4331	-7441	-1249	1817	2916	-19897	-737	-9728	6623	-15138	-225	-9160	5552	-13269	-142	-8095	7606	-9378	-153	-129	-126	-70	-65	-58	-105	43	-153	16	29	-76	-27	-60	80	-30	-5
0.449167	-10912	1990	-4370	-18950	4	-10839	-1463	-9003	-167	-9716	-3547	-8625	1846	-10460	-4417	-7576	-1214	1851	2940	-19747	-565	-9671	6570	-15132	-103	-9135	5466	-13227	-272	-8076	7511	-9395	-152	-131	-122	-68	-64	-57	-107	40	-156	17	33	-76	-26	-58	80	-30	-9
0.450000	-10918	2101	-4267	-18938	-158	-10691	-1507	-8966	-213	-9680	-3604	-8624	1735	-10389	-4518	-7703	-977	1923	2968	-19594	-782	-9605	6519	-15124	-258	-9105	5387	-13193	-376	-8062	7411	-9413	-150	-129	-122	-68	-65	-58	-105	39	-146	18	36	-66	-22	-57	80	-26	0
0.450833	-11023	2222	-4155	-18919	268	-10519	-1546	-8937	-170	-9641	-3680	-8625	1467	-10310	-4612	-7831	-842	1986	3004	-19428	-539	-9533	6471	-15109	-252	-9074	5312	-13159	-394	-8057	7310	-9431	-149	-133	-118	-61	-59	-55	-101	43	-146	22	39	-72	-22	-55	85	-24	1
0.451667	-10955	2335	-4035	-18930	125	-10385	-1578	-8871	-225	-9607	-3767	-8631	1118	-10228	-4699	-7955	-697	2062	3037	-19270	-69	-9456	6426	-15100	-137	-9043	5237	-13132	-430	-8050	7211	-9454	-145	-122	-117	-63	-60	-57	-101	44	-148	21	40	-70	-21	-53	87	-28	3
0.452500	-10958	2452	-3910	-18926	211	-10234	-1608	-8815	-341	-9572	-3870	-8641	827	-10152	-4784	-8078	-539	2147	3076	-19110	-31	-9381	6382	-15083	-206	-9017	5156	-13112	-335	-8050	7105	-9469	-148	-126	-116	-63	-64	-53	-102	44	-150	18	39	-73	-23	-56	82	-26	-1
0.453333	-11042	2562	-3778	-18919	277	-10087	-1635	-8754	-538	-9534	-3984	-8659	348	-10071	-4857	-8199	-509	2241	3122	-18954	128	-9308	6337	-15070	-172	-8983	5079	-13088	-344	-8049	7003	-9485	-149	-125	-116	-64	-87	-58	-93	41	-151	20	38	-72	-21	-56	82	-26	-1
0.454167	-10985	2675	-3632	-18908	388	-9935	-1653	-8680	-686	-9489	-4103	-8682	18	-9990	-4923	-8321	-545	2344	3180	-18798	219	-9236	6307	-15048	-144	-8940	5020	-13072	-392	-8044	6901	-9494	-149	-125	-119	-65	-61	-59	-101	40	-151	19	37	-74	-24	-57	80	-28	3
0.455000	-11078	2784	-3481	-18898	-27	-9790	-1674	-8591	-712	-9447	-4228	-8720	-432	-9909	-4978	-8441	-783	2462	3250	-18646	143	-9164	6252	-15025	-165	-8910	4918	-13059	-360	-8030	6804	-9498	-149	-125	-115	-65	-62	-52	-107	39	-150	20	35	-73	-22	-56	82	-25	2
0.455833	-11273	2888	-3333	-18886	438	-9635	-1693	-8490	-540	-9402	-4353	-8775	-991	-9832	-5030	-8556	-1272	2594	3327	-18501	199	-9102	6214	-15000	-102	-8872	4828	-13045	-234	-8013	6700	-9498	-150	-128	-117	-65	-63	-59	-107	39	-151	19	38	-77	-22	-57	78	-28	-1
0.456667	-10911	2992	-3149	-18873	244	-9488	-1714	-8381	-348	-9353	-4479	-8842	-1136	-9752	-5077	-8669	-1786	2743	3415	-18359	162	-9047	6166	-14974	-74	-8834	4746	-13035	-197	-7985	6599	-9487	-150	-129	-122	-66	-63	-58	-109	34	-155	16	34	-76	-24	-59	79	-29	-4
0.457500	-10599	3091	-2972	-18864	60	-9339	-1737	-8251	-177	-9304	-4598	-8929	-1310	-9677	-5117	-8780	-2280	2910	3517	-18227	-113	-8991	6123	-14937	-222	-8783	4663	-13022	-314	-7939	6504	-9464	-151	-127	-119	-68	-63	-58	-104	39	-150	18	36	-74	-21	-56	82	-26	2
0.458333	-10275	3197	-2779	-18850	321	-9182	-1762	-8110	-134	-9245	-4709	-9024	-1617	-9593	-5151	-8883	-3039	3096	3630	-18101	-78	-8944	6072	-14902	-182	-8740	4573	-13012	-247	-7884	6409	-9437	-147	-126	-117	-64	-62	-56	-105	40	-150	16	36	-72	-19	-57	84	-25	1
0.459167	-9671	3292	-2579	-18847	133	-9026	-1795	-7955	-124	-9189	-4811	-9141	-1726	-9519	-5186	-8983	-3790	3301	3741	-17990	-173	-8899	6015	-14863	-173	-8681	4489	-13003	-135	-7815	6315	-9405	-148	-127	-118	-64	-60	-56	-101	41	-148	18	38	-73	-19	-56	87	-26	1
0.460000	-8909	3387	-2378	-18840	137	-8868	-1846	-7791	-3	-9128	-4907	-9267	-1550	-9446	-5223	-9077	-4462	3522	3859	-17888	-425	-8864	5951	-14825	-185	-8629	4400	-12998	59	-7739	6218	-9365	-149	-126	-117	-64	-61	-55	-107	39	-152	18	35	-76	-22	-58	80	-28	1
0.460833	-7984	3474	-2176	-18840	200	-8709	-1901	-7618	115	-9069	-4991	-9410	-1517	-9379	-5261	-9169	-5147	3757	3971	-17804	-436	-8825	5884	-14790	-143	-8571	4317	-12997	62	-7649	6123	-9323	-147	-129	-121	-68	-64	-59	-107	39	-149	18	36	-76	-24	-60	84	-27	-3
0.461667	-6784	3566	-1970	-18860	-135	-8551	-1970	-7439	162	-9010	-5077	-9560	-1215	-9315	-5301	-9258	-5783	4005	4080	-17738	-537	-8785	5808	-14750	-303	-8512	4239	-12998	-81	-7549	6031	-9275	-150	-127	-122	-66	-59	-82	-107	38	-153	16	36	-75	-23	-58	81	-28	-1
0.462500	-5571	3650	-1768	-18874	-173	-8380	-2050	-7256	160	-8949	-5128	-9709	-714	-9256	-5343	-9316	-6419	4272	4180	-17685	-655	-8740	5728	-14709	-197	-8445	4170	-12997	-61	-7439	5941	-9228	-148	-127	-121	-67	-63	-58	-107	38	-151	17	36	-73	-21	-47	79	-29	-1
0.463333	-4514	3737	-1564	-18898	-360	-8206	-2143	-7070	-70	-8881	-5184	-9868	-763	-9207	-5388	-9382	-6894	4547	4270	-17655	-834	-8691	5642	-14673	-183	-8377	4108	-12983	-75	-7325	5846	-9177	-145	-125	-118	-65	-61	-59	-102	41	-146	19	36	-77	-25	-58	82	-28	3
0.464167	-3701	3811	-1372	-18926	-11	-8035	-2248	-6884	-148	-8816	-5232	-10023	-899	-9167	-5442	-9438	-7476	4794	4333	-17649	-820	-8633	5554	-14636	-290	-8310	4049	-13010	-85	-7206	5758	-9127	-150	-128	-120	-67	-64	-58	-104	41	-151	19	38	-77	-6	-58	81	-30	-5
0.465000	-2607	3890	-1210	-18957	-125	-7855	-2355	-6704	-28	-8748	-5280	-10176	-819	-9136	-5495	-9490	-8138	5106	4386	-17662	-543	-8558	5463	-14602	-160	-8240	4000	-13021	-82	-7085	5662	-9082	-153	-113	-121	-65	-64	-53	-105	39	-151	18	34	-76	-27	-60	79	-31	-3
0.465833	-1623	3961	-1027	-19001	-194	-7678	-2499	-6534	63	-8680	-5324	-10324	-630	-9113	-5560	-9546	-8560	5387	4411	-17709	-576	-8480	5377	-14566	-238	-8164	3964	-13030	-47	-6963	5578	-9037	-150	-126	-119	-65	-66	-59	-104	39	-151	18	36	-75	-18	-57	81	-31	1
0.466667	-664	4033	-869	-19043	-98	-7484	-2634	-6377	-48	-8598	-5370	-10470	-422	-9095	-5625	-9607	-9025	5671	4415	-17778	-537	-8380	5280	-14532	-199	-8086	3928	-13046	-8	-6844	5472	-8997	-146	-118	-125	-67	-58	-56	-104	39	-150	17	33	-74	-21	-58	79	-30	1
0.467500	515	4094	-734	-19094	-55	-7302	-2779	-6235	-61	-8530	-5421	-10606	-352	-9080	-5694	-9684	-9376	5948	4401	-17871	-443	-8272	5191	-14500	-238	-8004	3902	-13053	-39	-6719	5399	-8965	-152	-126	-120	-66	-63	-58	-108	40	-152	18	35	-76	-21	-53	82	-33	1
0.468333	1539	4155	-613	-19147	-544	-7112	-2928	-6115	-62	-8448	-5481	-10746	-376	-9068	-5768	-9780	-9589	6216	4360	-17993	-424	-8146	5103	-14471	-220	-7915	3879	-13067	-105	-6602	5312	-8943	-150	-126	-113	-66	-63	-57	-108	37	-150	17	35	-77	-26	-60	76	-33	-1
0.469167	2047	4213	-514	-19205	-23	-6923	-3084	-6018	-165	-8357	-5543	-10881	-197	-9049	-5843	-9907	-9860	6479	4297	-18149	-289	-8010	5016	-14439	-212	-7818	3850	-13068	-162	-6481	5229	-8919	-150	-127	-122	-68	-67	-59	-113	38	-151	15	17	-77	-25	-56	79	-33	-4
0.470000	2827	4265	-437	-19265	111	-6725	-3248	-5944	-58	-8256	-5622	-11018	89	-9018	-5918	-10073	-10166	6725	4226	-18319	110	-7858	4933	-14409	-150	-7714	3828	-13069	-227	-6360	5153	-8913	-152	-125	-127	-67	-61	-56	-103	36	-150	16	36	-73	-25	-59	81	-31	-7
0.470833	3757	4316	-371	-19330	-256	-6525	-3400	-5899	-11	-8141	-5701	-11157	76	-8968	-5988	-10277	-10234	6973	4153	-18518	118	-7696	4853	-14380	-299	-7597	3797	-13055	-225	-6239	5081	-8904	-148	-124	-117	-62	-59	-56	-103	42	-151	17	38	-70	-18	-55	85	-29	0
0.471667	4579	4367	-326	-19399	-101	-6326	-3555	-5881	-80	-8018	-5799	-11306	-15	-8902	-6063	-10533	-10203	7205	4050	-18739	138	-7528	4773	-14349	-215	-7472	3764	-13038	-161	-6118	5011	-8909	-146	-125	-107	-63	-59	-50	-114	41	-148	24	38	-73	-22	-55	84	-29	1
0.472500	5263	4415	-306	-19470	-150	-6119	-3710	-5900	-97	-7878	-5902	-11465	-16	-8802	-6140	-10839	-10134	7425	3961	-18976	192	-7330	4691	-14326	-170	-7339	3714	-13009	-43	-5993	4941	-8920	-150	-122	-118	-65	-60	-53	-102	39	-152	20	38	-73	-24	-56	84	-32	1
0.473333	5876	4455	-304	-19542	-208	-5914	-3862	-5943	-12	-7725	-6018	-11642	-69	-8670	-6218	-11191	-9994	7634	3867	-19230	206	-7174	4607	-14299	-218	-7199	3656	-12974	-21	-5865	4875	-8934	-151	-130	-120	-65	-63	-59	-105	38	-153	18	34	-76	-23	-57	81	-31	-1
0.474167	6518	4505	-320	-19618	-203	-5701	-4014	-6023	110	-7549	-6138	-11837	-104	-8497	-6296	-11602	-9762	7839	3792	-19492	305	-6989	4524	-14273	-134	-7025	3584	-12919	-17	-5731	4808	-8963	-148	-128	-120	-65	-63	-55	-105	40	-154	18	34	-68	-15	-55	84	-32	0
0.475000	7099	4557	-344	-19691	-318	-5473	-4151	-6122	148	-7350	-6253	-12044	-118	-8275	-6363	-12019	-9307	8041	3735	-19753	277	-6794	4438	-14248	-257	-6845	3502	-12861	15	-5589	4742	-8994	-180	-130	-118	-66	-61	-57	-107	40	-150	19	37	-75	-18	-60	80	-31	-1
0.475833	7716	4611	-385	-19767	-260	-5240	-4287	-6250	234	-7122	-6376	-12270	-206	-8007	-6438	-12481	-8980	8238	3702	-20016	198	-6594	4355	-14224	-293	-6653	3406	-12791	62	-5444	4677	-9025	-151	-127	-119	-66	-64	-57	-105	40	-152	18	35	-79	-36	-50	82	-30	0
0.476667	8208	4672	-442	-19842	-384	-4992	-4405	-6366	251	-6869	-6490	-12512	-137	-7689	-6509	-12958	-8532	8430	3697	-20272	133	-6397	4265	-14202	-172	-6443	3303	-12710	-85	-5293	4611	-9064	-151	-125	-122	-68	-64	-32	-103	40	-147	18	33	-76	-22	-57	86	-29	0
0.477500	8143	4736	-511	-19916	-275	-4733	-4517	-6559	214	-6597	-6602	-12770	-210	-7314	-6583	-13438	-7790	8620	3722	-20528	168	-6190	4177	-14203	-306	-6226	3188	-12621	-174	-5136	4531	-9104	-147	-128	-116	-66	-63	-56	-100	41	-148	19	34	-77	-13	-58	86	-31	3
0.478333	8060	4803	-589	-19989	-127	-4456	-4614	-6738	242	-6294	-6699	-13037	-245	-6897	-6652	-13911	-7318	8810	3777	-20729	515	-5981	4085	-14162	-66	-5990	3067	-12522	-130	-4988	4446	-9145	-145	-127	-119	-63	-61	-57	-104	43	-148	19	39	-73	-15	-57	82	-28	3
0.479167	7926	4875	-672	-20051	-182	-4165	-4704	-6920	154	-5965	-6792	-13314	-307	-6436	-6713	-14351	-6750	8998	3867	-20918	332	-5764	3994	-14144	-197	-5747	2935	-12428	-208	-4814	4363	-9185	-146	-127	-117	-64	-58	-56	-100	36	-147	22	57	-74	-17	-56	84	-26	3
0.480000	7810	4949	-773	-20122	-216	-3884	-4776	-7110	-21	-5614	-6874	-13589	-459	-5944	-6796	-14755	-6097	9181	3979	-21087	287	-5544	3894	-14130	-132	-5500	2798	-12332	-269	-4649	4259	-9226	-147	-128	-133	-67	-61	-58	-101	40	-149	18	35	-74	-23	-55	85	-29	0
0.480833	7654	5021	-872	-20182	-104	-3536	-4832	-7300	92	-5245	-6951	-13861	-167	-5426	-6868	-15105	-5358	9358	4097	-21220	332	-5320	3796	-14123	-178	-5253	2665	-12238	-323	-4493	4166	-9270	-151	-127	-121	-66	-67	-60	-102	36	-151	17	32	-76	-26	-43	79	-25	2
0.481667	7366	5097	-973	-20246	-424	-3202	-4875	-7482	257	-4820	-7009	-14134	91	-4890	-6948	-15389	-4607	9532	4276	-21317	129	-5096	3694	-14118	-182	-5004	2536	-12144	-447	-4339	4055	-9308	-144	-130	-129	-68	-68	-70	-108	36	-153	17	33	-78	-26	-62	80	-31	0
0.482500	6432	5167	-1079	-20307	-93	-2856	-4899	-7653	173	-4448	-7071	-14353	113	-4346	-7002	-15598	-3916	9705	4447	-21369	46	-4878	3600	-14111	-234	-4755	2411	-12057	-349	-4182	3946	-9339	-152	-129	-121	-67	-63	-62	-104	45	-156	17	32	-77	-11	-58	75	-33	-5
0.483333	5765	5237	-1180	-20363	153	-2502	-4904	-7806	207	-4027	-7122	-14557	153	-3803	-7055	-15722	-3246	9870	4628	-21385	362	-4633	3503	-14111	-134	-4506	2299	-11979	-362	-4038	3841	-9368	-149	-129	-121	-68	-63	-61	-108	36	-153	18	34	-75	-22	-60	81	-27	-3
0.484167	5409	5303	-1282	-20419	-332	-2132	-4889	-7937	85	-3596	-7173	-14727	-74	-3279	-7104	-15769	-2299	10026	4803	-21361	356	-4402	3401	-14107	-183	-4280	2186	-11906	-326	-3900	3726	-9388	-151	-128	-120	-66	-63	-59	-102	38	-146	20	35	-76	-36	-59	82	-29	-4
0.485000	4694	5365	-1377	-20472	-93	-1767	-4859	-8052	-48	-3161	-7226	-14858	-216	-2784	-7151	-15724	-1416	10173	4978	-21302	266	-4176	3302	-14110	-184	-4062	2086	-11848	-436	-3769	3624	-9408	-146	-145	-121	-67	-60	-57	-101	39	-149	18	35	-76	-21	-56	82	-24	1
0.485833	4014	5412	-1472	-20528	-100	-1394	-4823	-8140	120	-2729	-7286	-14943	-172	-2324	-7189	-15611	-527	10318	5136	-21215	233	-3956	3205	-14113	-143	-3855	2000	-11793	-529	-3656	3520	-9427	-149	-128	-120	-66	-63	-58	-104	41	-149	21	36	-73	-23	-57	82	-24	0
0.486667	3323	5451	-1555	-20620	-104	-1033	-4766	-8204	113	-2305	-7364	-14985	-132	-1910	-7218	-15418	519	10431	5272	-21099	130	-3742	3109	-14116	-139	-3670	1920	-11755	-434	-3546	3427	-9438	-149	-125	-100	-70	-64	-58	-102	40	-150	18	35	-78	-21	-57	84	-26	0
0.487500	2604	5483	-1637	-20633	126	-688	-4701	-8240	-33	-1891	-7446	-14976	-15	-1549	-7245	-15163	1529	10540	5385	-20970	60	-3541	3016	-14122	-122	-3500	1859	-11725	-366	-3451	3344	-9446	-149	-128	-121	-69	-61	-58	-104	42	-149	18	37	-76	-23	-58	82	-33	0
0.488333	2020	5512	-1709	-20688	96	-339	-4629	-8250	-98	-1496	-7554	-14923	72	-1238	-7263	-14856	2676	10640	5470	-20833	-14	-3355	2930	-14129	-233	-3348	1801	-11708	-262	-3365	3283	-9450	-161	-126	-121	-68	-61	-57	-103	39	-150	19	30	-80	-22	-57	81	-28	0
0.489167	1385	5524	-1780	-20738	9	-46	-4558	-8236	-33	-1115	-7681	-14821	-16	-974	-7278	-14514	3830	10729	5529	-20701	85	-3183	2845	-14135	-243	-3218	1758	-11698	-323	-3291	3229	-9460	-151	-129	-125	-90	-67	-59	-107	45	-154	18	34	-78	-23	-58	82	-31	-4
0.490000	612	5544	-1840	-20780	-115	231	-4485	-8198	-52	-764	-7834	-14681	-57	-793	-7295	-14148	4945	10802	5562	-20576	136	-3031	2768	-14145	-39	-3104	1727	-11701	-301	-3237	3170	-9469	-155	-130	-122	-70	-68	-61	-108	35	-154	17	32	-80	-27	-61	77	-30	-4
0.490833	-258	5547	-1896	-20817	-214	485	-4410	-8135	66	-429	-8004	-14500	-50	-651	-7307	-13761	6169	10875	5574	-20470	-86	-2891	2704	-14144	-321	-3003	1710	-11702	-200	-3168	3188	-9463	-147	-124	-117	-67	-62	-58	-103	42	-147	20	37	-74	-19	-58	85	-30	1
0.491667	-1039	5563	-1947	-20841	133	710	-4345	-8049	228	-122	-8163	-14285	11	-560	-7326	-13376	7134	10943	5569	-20391	300	-2778	2651	-14147	-171	-2921	1697	-11719	-169	-3122	3191	-9468	-147	-124	-125	-66	-60	-55	-101	42	-146	20	34	-76	-17	-56	84	-27	2
0.492500	-1846	5574	-2002	-20864	-146	891	-4294	-7956	90	150	-8406	-14053	132	-507	-7354	-13020	8111	11004	5547	-20349	418	-2686	2603	-14151	-171	-2857	1696	-11737	-161	-3084	3217	-9470	-150	-126	-119	-66	-63	-56	-119	37	-151	20	39	-74	-22	-55	84	-28	-1
0.493333	-2749	5563	-2051	-20874	-99	1043	-4259	-7853	-134	396	-8633	-13801	189	-491	-7397	-12660	8973	11062	5516	-20350	325	-2607	2574	-14156	-179	-2808	1700	-11761	-149	-3052	3255	-9473	-147	-125	-118	-63	-63	-53	-107	41	-150	21	37	-74	-22	-59	84	-27	0
0.494167	-3670	5608	-2100	-20883	119	1155	-4248	-7741	-15	620	-8875	-13539	136	-499	-7437	-12344	9714	11111	5485	-20393	547	-2549	2540	-14155	-168	-2764	1713	-11793	-122	-3025	3317	-9478	-147	-128	-119	-64	-63	-58	-105	37	-150	21	37	-79	-22	-56	86	-26	2
0.495000	-4606	5639	-2150	-20905	-116	1240	-4258	-7627	43	818	-9103	-13276	118	-522	-7534	-12062	10273	11176	5464	-20488	716	-2505	2528	-14155	-167	-2736	1733	-11826	-63	-3005	3383	-9481	-136	-127	-120	-64	-62	-55	-104	41	-148	17	36	-75	-19	-57	84	-28	-4
0.495833	-5806	5673	-2200	-20864	-114	1287	-4297	-7525	-68	994	-9329	-13014	228	-546	-7641	-11816	10701	11234	5453	-20625	775	-2464	2522	-14153	-331	-2714	1762	-11862	-76	-2991	3475	-9477	-148	-128	-121	-67	-64	-56	-105	38	-150	19	33	-74	-22	-58	84	-27	2
0.496667	-6929	5721	-2252	-20845	277	1317	-4366	-7422	-86	1159	-9541	-12763	222	-566	-7775	-11615	10954	11305	5464	-20807	1095	-2453	2526	-14151	-88	-2702	1802	-11898	-31	-2983	3569	-9471	-150	-130	-122	-66	-62	-53	-102	41	-151	19	35	-78	-22	-56	86	-29	-4
0.497500	-7653	5775	-2300	-20822	-255	1320	-4467	-7345	-224	1309	-9728	-12525	73	-573	-7940	-11430	11210	11385	5528	-21028	908	-2439	2536	-14148	-86	-2697	1850	-11932	-25	-2977	3675	-9457	-151	-126	-119	-65	-61	-56	-102	40	-150	-23	17	-78	-22	-55	82	-30	0
0.498333	-8420	5821	-2346	-20794	-138	1310	-4598	-7284	-199	1452	-9883	-12297	55	-557	-8140	-11323	11503	11466	5572	-21279	550	-2429	2549	-14146	-206	-2695	1904	-11969	-187	-2985	3794	-9439	-150	-131	-121	-68	-63	-59	-105	38	-149	17	36	-77	-19	-61	80	-30	0
0.499167	-9034	5905	-2391	-20768	80	1286	-4768	-7251	-88	1585	-9998	-12095	106	-509	-8365	-11219	11606	11553	5676	-21556	592	-2420	2570	-14141	-137	-2704	1968	-12005	-184	-2991	3892	-9413	-146	-129	-121	-65	-53	-57	-102	41	-118	18	33	-79	-21	-57	87	-28	2
0.500000	-9654	5983	-2430	-20728	39	1262	-4966	-7241	-50	1721	-10076	-11912	-111	-432	-8621	-11142	11580	11653	5805	-21849	490	-2412	2591	-14136	-245	-2716	2040	-12041	-186	-3008	4005	-9380	-148	-127	-120	-67	-66	-58	-103	38	-149	17	35	-77	-27	-58	85	-28	2
0.500833	-10146	6065	-2460	-20721	-26	1235	-5194	-7261	-206	1851	-10107	-11753	-207	-314	-8905	-11084	11586	11763	5967	-22146	249	-2406	2612	-14135	-223	-2734	2116	-12074	-194	-3036	4097	-9337	-150	-131	-120	-66	-66	-59	-107	40	-150	16	27	-79	-26	-61	79	-32	-6
0.501667	-10186	6152	-2482	-20713	-59	1214	-5444	-7321	-373	1981	-10090	-11615	-100	-155	-9202	-11035	11566	11874	6156	-22440	-65	-2392	2637	-14128	-191	-2763	2195	-12104	-4	-3062	4191	-9285	-150	-130	-122	-88	-62	-60	-108	38	-150	13	34	-78	-21	-59	80	-32	-5
0.502500	-9808	6246	-2494	-20707	-98	1210	-5715	-7410	-282	2109	-10029	-11496	-42	53	-9516	-10983	11597	11996	6379	-22715	-351	-2373	2664	-14121	-324	-2795	2278	-12134	44	-3101	4272	-9227	-148	-129	-122	-68	-63	-61	-109	33	-151	16	33	-70	-22	-62	80	-31	1
0.503333	-9346	6371	-2493	-20709	-88	1215	-6006	-7536	-158	2237	-9921	-11397	-252	290	-9832	-10926	11536	12125	6597	-22968	-584	-2354	2692	-14114	-116	-2834	2360	-12143	20	-3148	4351	-9161	-149	-129	-122	-67	-63	-64	-109	36	-149	16	32	-78	-21	-59	80	-30	-1
0.504167	-8877	6448	-2479	-20727	-357	1244	-6304	-7695	-98	2359	-9776	-11322	-483	567	-10145	-10856	11474	12246	6830	-23189	-925	-2333	2726	-14098	-296	-2885	2434	-12175	111	-3203	4411	-9090	-147	-127	-120	-63	-61	-58	-105	39	-148	22	35	-76	-21	-59	80	-35	-3
0.505000	-8362	6567	-2451	-20754	115	1285	-6606	-7892	-163	2476	-9598	-11264	-471	885	-10444	-10766	11092	12401	7066	-23364	-692	-2311	2757	-14085	-196	-2946	2510	-12191	120	-3262	4457	-9013	-148	-128	-118	-64	-62	-58	-105	37	-151	18	36	-75	-21	-57	81	-31	0
0.505833	-7666	6668	-2406	-20794	-102	1352	-6917	-8118	-288	2586	-9401	-11223	-415	1225	-10723	-10665	10767	12541	7293	-23501	-668	-2291	2792	-14071	-145	-3004	2574	-12207	78	-3331	4493	-8936	-152	-130	-126	-66	-60	-59	-104	37	-154	8	36	-76	-18	-58	82	-11	0
0.506667	-6833	6789	-2346	-20849	-97	1433	-7211	-8379	-81	2677	-9191	-11196	-465	1588	-10976	-10536	10464	12683	7511	-23582	-749	-2278	2829	-14059	-227	-3079	2633	-12221	5	-3375	4507	-8865	-150	-126	-124	-69	-64	-62	-112	36	-153	12	29	-78	-24	-61	76	-32	-1
0.507500	-5832	6915	-2271	-20915	28	1544	-7500	-8667	30	2765	-8978	-11188	-556	1966	-11189	-10385	10003	12830	7704	-23602	-687	-2268	2874	-14037	-304	-3151	2680	-12226	-17	-3481	4516	-8786	-149	-128	-125	-70	-63	-61	-109	37	-149	18	34	-81	-23	-59	79	-30	-3
0.508333	-4726	7055	-2172	-20990	-21	1677	-7767	-8978	-10	2841	-8768	-11187	-671	2363	-11357	-10210	9509	12982	7871	-23565	-824	-2265	2923	-14018	-296	-3237	2715	-12226	67	-3561	4512	-8717	-151	-130	-124	-69	-66	-59	-107	40	-158	11	30	-78	-23	-59	79	-32	-6
0.509167	-3837	7207	-2066	-21074	-361	1820	-8006	-9314	-63	2905	-8575	-11203	-814	2762	-11477	-10023	8975	13127	8009	-23465	-890	-2272	2972	-14001	-255	-3319	2747	-12225	114	-3642	4502	-8652	-154	-133	-126	-70	-73	-62	-109	43	-151	13	29	-79	-24	-59	79	-33	-4
0.510000	-2944	7401	-1941	-21165	114	1984	-8220	-9672	-100	2955	-8410	-11228	-683	3147	-11545	-9822	8190	13269	8115	-23301	-426	-2291	3027	-13975	-81	-3409	2769	-12218	-45	-3719	4481	-8592	-150	-128	-122	-67	-61	-60	-108	39	-149	13	34	-77	-24	-57	80	-28	-1
0.510833	-1585	7557	-1801	-21259	-93	2162	-8403	-10047	-72	2999	-8271	-11259	-832	3531	-11554	-9607	7471	13409	8180	-23071	-67	-2318	3089	-13950	-108	-3485	2783	-12201	-74	-3788	4465	-8536	-145	-127	-122	-66	-61	-56	-102	42	-151	12	38	-73	-19	-53	97	-26	2
0.511667	-235	7761	-1647	-21355	-153	2353	-8555	-10445	-128	3033	-8174	-11309	-844	3892	-11517	-9396	6811	13542	8234	-22784	-83	-2363	3154	-13932	-187	-3565	2794	-12188	-105	-3850	4443	-8497	-146	-134	-121	-63	-59	-57	-104	42	-146	21	39	-73	-19	-57	81	-26	2
0.512500	1200	7978	-1483	-21461	-87	2541	-8673	-10839	-138	3064	-8120	-11374	-1024	4233	-11460	-9196	6032	13666	8246	-22442	49	-2420	3219	-13911	-68	-3643	2797	-12167	-133	-3915	4421	-8460	-146	-124	-120	-65	-57	-59	-105	40	-150	20	35	-90	-19	-53	79	-28	0
0.513333	2614	8210	-1337	-21559	-105	2740	-8754	-11244	-31	3095	-8113	-11436	-1384	4545	-11293	-9000	5232	13774	8234	-22044	171	-2485	3282	-13889	-31	-3712	2801	-12142	-45	-3963	4404	-8429	-148	-126	-121	-65	-60	-57	-102	44	-149	17	36	-76	-19	-56	81	-28	-4
0.514167	3995	8463	-1145	-21663	1	2938	-8802	-11661	-11	3129	-8162	-11518	-1157	4825	-11121	-8839	4362	13866	8199	-21605	215	-2560	3354	-13872	-118	-3769	2806	-12118	-51	-4003	4400	-8413	-149	-127	-119	-58	-59	-61	-107	39	-149	23	33	-76	-22	-56	81	-28	0
0.515000	5552	8732	-982	-21758	40	3130	-8813	-12077	-47	3175	-8240	-11606	-962	5067	-10921	-8691	3559	13935	8152	-21121	141	-2642	3421	-13857	-62	-3814	2803	-12087	-62	-4029	4424	-8402	-149	-128	-125	-66	-64	-61	-111	38	-151	16	28	-78	-25	-61	76	-34	0
0.515833	7260	9019	-806	-21857	-301	3322	-8797	-12493	-102	3233	-8374	-11711	-1137	5279	-10699	-8581	2693	13985	8098	-20583	21	-2726	3492	-13841	-163	-3847	2819	-12054	-42	-4038	4425	-8398	-148	-131	-120	-69	-64	-60	-109	40	-154	15	35	-79	-21	-58	81	-29	0
0.516667	8835	9324	-637	-21936	-134	3505	-8743	-12896	-233	3316	-8538	-11819	-1184	5445	-10466	-8512	1758	14006	8051	-20040	13	-2807	3563	-13827	-3	-3860	2855	-12021	-197	-4035	4459	-8399	-150	-131	-119	-67	-59	-59	-108	39	-150	16	32	-75	-23	-60	82	-30	-3
0.517500	10299	9647	-478	-22017	-250	3677	-8660	-13291	-234	3417	-8736	-11933	-1087	5574	-10260	-8481	1022	14000	8014	-19460	-228	-2887	3635	-13810	-141	-3857	2867	-11982	-386	-4014	4508	-8403	-148	-125	-119	-67	-61	-84	-109	41	-151	19	33	-74	-22	-55	85	-28	3
0.518333	11525	9976	-323	-22084	-73	3845	-8553	-13670	-141	3546	-8961	-12061	-882	5670	-10008	-8496	133	13954	7986	-18867	-194	-2954	3708	-13780	-214	-3840	2900	-11944	-2071	-3983	4574	-8416	-146	-130	-118	-66	-60	-59	-102	42	-149	19	35	-75	-18	-56	85	-28	-3
0.519167	12813	10316	-201	-22147	-215	3991	-8429	-14039	-168	3697	-9203	-12195	-815	5731	-9802	-8554	-768	13875	7980	-18261	-66	-3011	3779	-13782	-48	-3802	2945	-11908	-6515	-3935	4656	-8431	-148	-124	-116	-62	-55	-59	-105	41	-149	19	35	-73	-21	-58	84	-27	2
0.520000	13980	10660	-84	-22201	-101	4123	-8283	-14386	-29	3877	-9453	-12330	-810	5750	-9626	-8662	-1619	13753	7992	-17646	-214	-3061	3859	-13763	-130	-3749	2982	-11872	-7338	-3875	4757	-8453	-148	-129	-118	-65	-61	-57	-103	42	-149	21	36	-75	-21	-56	82	-27	0
0.520833	15003	11005	4	-22247	-223	4242	-8122	-14717	-51	4076	-9708	-12465	-590	5742	-9487	-8814	-2457	13590	8025	-17034	-282	-3093	3932	-13749	-86	-3687	3060	-11842	-5215	-3805	4872	-8478	-150	-130	-120	-67	-64	-58	-103	38	-153	16	36	-80	-23	-58	82	-16	-5
0.521667	15987	11343	76	-22284	-224	4342	-7950	-15020	-184	4291	-9946	-12599	-492	5710	-9385	-9007	-3186	13382	8081	-16426	-359	-3104	4016	-13734	-69	-3600	3137	-11807	-4699	-3726	5019	-8509	-149	-128	-121	-67	-66	-59	-105	39	-149	17	32	-77	-22	-58	77	-29	1
0.522500	16838	11686	130	-22304	-358	4424	-7756	-15304	-316	4524	-10173	-12730	-434	5658	-9326	-9240	-3717	13130	8157	-15826	-388	-3098	4103	-13714	-238	-3506	3221	-11778	-3883	-3631	5144	-8543	-148	-129	-121	-64	-66	-59	-110	38	-145	18	33	-77	-26	-61	79	-30	0
0.523333	17211	12031	162	-22319	72	4486	-7557	-15562	-300	4762	-10370	-12846	-292	5588	-9310	-9503	-4286	12839	8244	-15264	-259	-3081	4195	-13694	-218	-3405	3318	-11751	-2919	-3530	5301	-8583	-149	-132	-122	-67	-66	-64	-109	39	-152	16	29	-77	-25	-60	75	-32	-3
0.524167	17813	12326	171	-22318	-172	4525	-7352	-15803	-183	5002	-10538	-12956	-252	5513	-9335	-9794	-4872	12506	8344	-14674	-204	-3029	4298	-13665	-13	-3289	3433	-11726	-2215	-3417	5468	-8619	-149	-128	-120	-65	-65	-60	-108	37	-148	17	26	-77	-21	-60	78	-32	2
0.525000	18543	12626	164	-22307	-219	4559	-7136	-16009	-177	5240	-10669	-13039	-301	5432	-9405	-10104	-5088	12133	8448	-14127	-429	-2967	4412	-13637	-170	-3184	3564	-11704	-1583	-3298	5626	-8658	-148	-127	-120	-65	-63	-63	-107	38	-151	18	33	-74	-23	-57	80	-31	1
0.525833	19112	12904	137	-22282	-17	4567	-6911	-16197	-205	5460	-10756	-13113	-272	5345	-9516	-10431	-5319	11721	8545	-13598	-620	-2883	4534	-13607	-131	-3045	3703	-11688	-1121	-3171	5831	-8702	-147	-128	-119	-65	-65	-59	-103	40	-147	18	32	-77	-26	-59	80	-29	1
0.526667	19583	13153	88	-22246	-147	4589	-6688	-16364	-239	5657	-10804	-13160	-177	5276	-9662	-10764	-5604	11287	8629	-13103	-681	-2787	4669	-13579	-146	-2920	3859	-11676	-601	-3040	6026	-8747	-147	-127	-119	-64	-62	-60	-107	37	-148	16	34	-75	-19	-57	80	-31	1
0.527500	19933	13377	27	-22199	-91	4536	-6455	-16505	-183	5822	-10808	-13193	17	5201	-9844	-11100	-5764	10826	8696	-12635	-538	-2676	4814	-13546	-185	-2800	4030	-11671	-53	-2908	6220	-8791	-150	-129	-120	-67	-62	-74	-104	52	-153	18	30	-76	-25	-57	79	-32	-5
0.528333	20280	13562	-45	-22139	63	4493	-6229	-16625	-64	5955	-10772	-13189	113	5152	-10052	-11425	-5752	10344	8734	-12210	-474	-2555	4976	-13515	-100	-2677	4216	-11664	356	-2769	6425	-8829	-148	-128	-119	-67	-66	-60	-105	38	-153	17	33	-76	-21	-56	87	-4	3
0.529167	20718	13734	-131	-22064	-69	4442	-5995	-16717	-142	6048	-10702	-13170	181	5123	-10279	-11740	-5545	9859	8742	-11827	-627	-2420	5143	-13482	-182	-2562	4418	-11671	755	-2636	6630	-8869	-151	-129	-121	-67	-66	-64	-108	37	-152	17	32	-76	-24	-57	78	-34	-3
0.530000	20962	13859	-224	-21974	47	4378	-5766	-16802	-256	6090	-10585	-13125	294	5092	-10522	-12027	-5377	9373	8713	-11489	-707	-2280	5330	-13455	-26	-2444	4635	-11676	1174	-2498	6838	-8889	-146	-128	-120	-65	-63	-61	-109	37	-152	18	36	-74	-23	-59	81	-29	1
0.530833	20954	13957	-320	-21867	-173	4305	-5533	-16844	-271	6096	-10443	-13056	425	5090	-10774	-12287	-5210	8896	8649	-11196	-798	-2132	5531	-13418	-119	-2332	4866	-11689	1946	-2364	7052	-8910	-148	-126	-118	-65	-60	-58	-102	42	-149	19	50	-72	-16	-53	82	-28	0
0.531667	20579	14021	-423	-21761	114	4224	-5308	-16875	-228	6046	-10281	-12973	543	5100	-11030	-12514	-5022	8439	8543	-10967	-664	-1984	5739	-13394	-314	-2232	5107	-11708	2522	-2239	7264	-8917	-151	-130	-121	-65	-60	-59	-104	40	-154	17	33	-75	-22	-55	82	-33	-1
0.532500	20124	14035	-531	-21614	-13	4129	-5093	-16880	-49	5951	-10103	-12873	765	5127	-11297	-12707	-5043	8002	8401	-10796	-379	-1835	5955	-13371	-64	-2131	5359	-11730	2424	-2120	7477	-8913	-150	-127	-121	-84	-60	-56	-102	42	-148	17	35	-73	-19	-55	82	-30	0
0.533333	19498	14023	-631	-21461	-23	4035	-4883	-16857	-3	5814	-9927	-12760	957	5169	-11548	-12854	-5076	7599	8234	-10692	-292	-1684	6188	-13352	-282	-2039	5617	-11759	2385	-2010	7695	-8898	-149	-125	-121	-66	-62	-59	-104	38	-152	16	32	-75	-15	-57	82	-27	0
0.534167	18848	13976	-730	-21299	46	3930	-4689	-16813	-122	5642	-9741	-12636	886	5225	-11805	-12958	-5130	7232	8026	-10651	-86	-1534	6422	-13335	-198	-1951	5884	-11789	2286	-1910	7915	-8868	-154	-131	-121	-65	-60	-58	-105	40	-153	20	37	-72	-22	-57	81	-30	1
0.535000	18061	13897	-820	-21117	81	3825	-4507	-16738	-186	5431	-9563	-12509	790	5281	-12027	-13018	-5115	6914	7811	-10683	-11	-1389	6660	-13320	-292	-1866	6156	-11828	2205	-1824	8134	-8827	-149	-128	-120	-67	-61	-62	-105	39	-148	16	35	-75	-22	-58	81	-29	1
0.535833	17073	13787	-905	-20919	-238	3706	-4342	-16642	-40	5209	-9392	-12381	793	5343	-12245	-13036	-5181	6637	7582	-10787	-107	-1250	6907	-13317	-917	-1784	6429	-11872	2210	-1749	8356	-8773	-151	-126	-121	-69	-62	-58	-76	42	-148	20	33	-74	-21	-55	84	-31	0
0.536667	15667	13643	-978	-20711	185	3584	-4197	-16524	-7	4938	-9240	-12257	697	5411	-12445	-12996	-5361	6413	7352	-10962	-107	-1113	7148	-13290	-1102	-1706	6698	-11923	2228	-1691	8573	-8709	-150	-127	-120	-65	-62	-60	-108	40	-150	19	34	-76	-19	-58	85	-28	1
0.537500	14708	13473	-1045	-20483	172	3453	-4076	-16386	-27	4673	-9102	-12139	574	5470	-12621	-12914	-5487	6238	7132	-11209	89	-985	7390	-13313	-538	-1628	6971	-11972	2200	-1644	8804	-8635	-146	-125	-119	-68	-64	-57	-100	42	-149	21	39	-73	-21	-55	82	-28	2
0.538333	13798	13303	-1091	-20243	-151	3312	-3974	-16229	58	4402	-8989	-12031	449	5514	-12774	-12791	-5490	6115	6930	-11518	32	-863	7623	-13315	-593	-1557	7236	-12032	2004	-1611	9028	-8557	-145	-125	-117	-65	-62	-56	-102	43	-148	22	35	-74	-18	-55	86	-27	2
0.539167	12605	13063	-1130	-19996	-148	3164	-3899	-16053	16	4135	-8897	-11938	438	5550	-12894	-12629	-5655	6035	6752	-11896	-85	-751	7846	-13321	-490	-1485	7492	-12096	1784	-1594	9247	-8478	-145	-139	-119	-63	-62	-59	-104	43	-148	22	37	-75	-18	-55	86	-28	2
0.540000	11581	12831	-1151	-19735	-188	3002	-3852	-15867	-103	3874	-8832	-11861	337	5564	-12993	-12430	-5706	6004	6607	-12326	-217	-652	8052	-13330	-320	-1422	7734	-12164	1769	-1592	9461	-8400	-148	-126	-121	-68	-62	-61	-108	38	-150	20	35	-77	-22	-59	79	-33	1
0.540833	10620	12573	-1164	-19470	-39	2825	-3832	-15674	-82	3628	-8785	-11797	138	5558	-13054	-12201	-5710	6014	6493	-12815	-315	-565	8249	-13348	-305	-1357	7964	-12234	1509	-1598	9674	-8327	-149	-129	-121	-67	-65	-62	-99	38	-150	43	35	-83	-23	-56	81	-32	-1
0.541667	9723	12307	-1143	-19191	38	2647	-3839	-15432	-64	3408	-8755	-11773	-68	5533	-13089	-11936	-5613	6060	6418	-13346	-427	-489	8428	-13362	-187	-1304	8175	-12319	1500	-1613	9877	-8256	-150	-128	-124	-67	-64	-58	-109	39	-152	18	33	-76	-25	-57	78	-31	-3
0.542500	9012	12042	-1129	-18912	-82	2459	-3865	-15257	-46	3217	-8742	-11755	-163	5484	-13090	-11643	-5281	6138	6378	-13911	-654	-424	8581	-13382	-263	-1249	8373	-12368	1527	-1632	10071	-8197	-152	-127	-124	-67	-59	-64	-109	38	-151	19	35	-76	-27	-59	84	-29	0
0.543333	8400	11770	-1087	-18620	-73	2268	-3917	-15047	1	3049	-8740	-11760	50	5406	-13045	-11331	-5012	6229	6374	-14507	-664	-369	8720	-13405	-291	-1201	8552	-12436	1240	-1653	10257	-8152	-148	-127	-125	-65	-57	-58	-108	39	-151	18	43	-75	0	-58	81	-32	0
0.544167	7597	11498	-1030	-18337	-230	2072	-3994	-14842	-137	2908	-8751	-11793	74	5309	-12966	-11001	-4692	6376	6398	-15117	-661	-332	8835	-13427	-264	-1162	8708	-12497	1097	-1671	10431	-8121	-125	-126	-120	-64	-61	-58	-112	39	-149	20	37	-76	-22	-56	81	-31	1
0.545000	6472	11233	-959	-18048	10	1880	-4093	-14643	-304	2800	-8756	-11840	-262	5178	-12856	-10660	-4345	6522	6444	-15740	-929	-306	8927	-13455	-363	-1143	8840	-12548	1006	-1694	10585	-8105	-147	-128	-120	-63	-65	-57	-107	40	-148	19	36	-77	-22	-56	82	-30	1
0.545833	5623	10974	-876	-17767	10	1687	-4208	-14448	-310	2736	-8771	-11913	-272	5030	-12711	-10307	-4218	6682	6501	-16368	-821	-294	8993	-13491	-96	-1114	8950	-12592	932	-1706	10724	-8102	-147	-127	-107	-63	-64	-58	-105	39	-147	21	36	-75	-19	-53	84	-30	0
0.546667	4796	10729	-786	-17481	-160	1501	-4342	-14268	-331	2665	-8784	-12005	-376	4858	-12533	-9949	-3995	6849	6569	-16987	-813	-292	9042	-13529	-287	-1100	9038	-12623	865	-1713	10839	-8119	-148	-127	-122	-62	-62	-58	-108	41	-148	21	35	-74	-21	-58	81	-32	0
0.547500	3888	10495	-683	-17211	-3	1322	-4490	-14102	-267	2631	-8795	-12114	-394	4662	-12299	-9585	-3811	7023	6635	-17589	-746	-307	9066	-13567	-292	-1103	9101	-12657	733	-1714	10942	-8148	-149	-130	-150	-59	-62	-59	-107	37	-154	18	29	-76	-22	-56	81	-31	-1
0.548333	3001	10278	-580	-16943	130	1166	-4645	-13947	-243	2616	-8802	-12238	-147	4454	-12090	-9229	-3548	7197	6692	-18161	-563	-337	9076	-13614	-341	-1118	9137	-12670	674	-1704	11019	-8192	-152	-134	-128	-66	-66	-62	-112	33	-156	16	30	-91	-26	-60	74	-35	-11
0.549167	2211	10081	-473	-16696	-186	1022	-4806	-13815	-320	2609	-8798	-12374	-363	4233	-11837	-8880	-3347	7383	6739	-18713	-540	-377	9072	-13665	-340	-1144	9155	-12670	545	-1687	11081	-8237	-150	-132	-126	-66	-65	-63	-110	37	-154	13	28	-79	-25	-57	79	-33	-6
0.550000	1073	9908	-369	-16448	6	907	-4975	-13683	-201	2622	-8790	-12514	-526	4007	-11556	-8543	-3281	7565	6764	-19218	-580	-421	9064	-13729	-319	-1177	9159	-12657	359	-1657	11122	-8294	-151	-131	-125	-68	-63	-59	-110	36	-150	17	32	-76	-21	-57	78	-31	0
0.550833	69	9758	-264	-16218	130	818	-5136	-13570	-165	2635	-8773	-12653	-249	3787	-11266	-8216	-3359	7752	6773	-19679	-439	-479	9051	-13774	-90	-1222	9148	-12634	277	-1617	11152	-8346	-149	-126	-119	-62	-64	-58	-107	28	-148	19	35	-78	-25	-53	84	-30	3
0.551667	-742	9627	-171	-15997	-251	749	-5294	-13468	-337	2647	-8750	-12794	-285	3551	-10968	-7918	-3297	7940	6754	-20097	-592	-544	9038	-13831	-72	-1281	9120	-12599	265	-1576	11157	-8402	-148	-126	-124	-65	-62	-57	-103	41	-147	17	33	-74	-21	-53	85	-39	0
0.552500	-1710	9515	-93	-15802	-24	709	-5451	-13383	-268	2660	-8727	-12944	-404	3322	-10684	-7640	-3205	8122	6708	-20465	-679	-624	9026	-13900	-85	-1352	9081	-12568	149	-1532	11156	-8462	-145	-127	-120	-68	-76	-57	-105	39	-152	19	36	-75	-19	-55	80	-29	0
0.553333	-2631	9417	-25	-15622	-57	690	-5596	-13306	-82	2637	-8696	-13068	-314	3098	-10380	-7387	-3041	8308	6644	-20778	-654	-710	9018	-13967	-162	-1429	9033	-12522	59	-1490	11143	-8501	-147	-129	-125	-66	-64	-60	-107	40	-147	18	27	-76	-18	-53	81	-27	1
0.554167	-3461	9334	23	-15454	-116	693	-5733	-13234	-32	2617	-8668	-13190	-146	2879	-10077	-7173	-2848	8497	6550	-21028	-591	-804	9019	-14039	-317	-1515	8982	-12480	12	-1446	11124	-8543	-146	-126	-122	-70	-63	-58	-105	41	-149	20	35	-78	-22	-56	84	-29	2
0.555000	-4255	9277	47	-15309	-52	723	-5861	-13175	-266	2572	-8640	-13293	-52	2680	-9804	-6990	-2751	8682	6439	-21228	-482	-907	9031	-14112	-230	-1607	8925	-12436	35	-1402	11085	-8560	-149	-128	-124	-68	-62	-61	-105	39	-149	20	32	-92	-21	-58	82	-30	0
0.555833	-4986	9228	50	-15177	-16	764	-5971	-13120	-105	2508	-8615	-13383	-27	2490	-9549	-6848	-2518	8866	6322	-21360	-493	-1013	9055	-14186	-171	-1699	8876	-12398	77	-1369	11049	-8572	-149	-127	-119	-66	-57	-60	-108	34	-150	17	34	-77	-22	-57	77	-30	0
0.556667	-5615	9187	34	-15067	-82	819	-6078	-13065	85	2422	-8596	-13450	-29	2316	-9315	-6748	-2316	9052	6185	-21436	-430	-1134	9084	-14267	-109	-1799	8825	-12370	-30	-1344	11012	-8572	-151	-128	-120	-67	-64	-61	-108	35	-151	17	35	-79	-24	-72	78	-34	0
0.557500	-6240	9151	-6	-14973	-122	882	-6166	-13009	-141	2316	-8586	-13499	183	2152	-9102	-6687	-2211	9234	6053	-21449	-351	-1250	9135	-14335	88	-1888	8788	-12347	-134	-1322	10976	-8552	-147	-125	-116	-66	-58	-58	-104	37	-150	20	36	-76	-19	-57	82	-30	1
0.558333	-7115	9130	-61	-14896	-208	956	-6234	-12946	-81	2192	-8577	-13514	270	2015	-8916	-6665	-1867	9415	5918	-21398	-472	-1375	9186	-14407	-63	-1979	8757	-12336	-170	-1314	10942	-8521	-149	-125	-121	-65	-61	-60	-102	39	-153	21	36	-72	-18	-55	85	-30	2
0.559167	-7957	9106	-142	-14839	-1	1026	-6296	-12884	1	2040	-8575	-13512	227	1881	-8762	-6691	-1741	9587	5790	-21301	-127	-1504	9251	-14477	211	-2064	8733	-12337	-162	-1317	10908	-8483	-149	-122	-119	-63	-60	-57	-102	43	-145	21	36	-73	-18	-53	80	-28	3
0.560000	-8625	9087	-240	-14793	-253	1089	-6346	-12814	-105	1876	-8582	-13484	265	1761	-8638	-6750	-1564	9750	5662	-21157	-28	-1640	9317	-14551	57	-2146	8722	-12354	-191	-1332	10876	-8431	-147	-124	-118	-61	-61	-58	-102	40	-153	17	39	-72	-23	-52	76	-26	2
0.560833	-9277	9067	-354	-14775	-135	1132	-6382	-12743	-40	1692	-8598	-13439	298	1652	-8543	-6860	-1383	9897	5541	-20950	-12	-1779	9381	-14620	71	-2221	8720	-12389	-309	-1357	10847	-8379	-151	-128	-120	-62	-62	-58	-103	39	-152	20	36	-74	-23	-55	80	-29	-5
0.561667	-9791	9047	-482	-14764	-28	1164	-6409	-12665	45	1499	-8619	-13367	399	1551	-8478	-7004	-1185	10035	5436	-20706	104	-1922	9446	-14682	94	-2294	8725	-12433	-362	-1391	10822	-8312	-150	-127	-122	-66	-63	-57	-104	38	-153	17	37	-73	-22	-56	84	-28	-10
0.562500	-10134	9029	-619	-14764	-266	1178	-6423	-12573	-59	1295	-8639	-13275	509	1457	-8436	-7183	-989	10154	5324	-20426	181	-2060	9509	-14753	109	-2353	8745	-12485	-422	-1436	10797	-8251	-152	-128	-120	-67	-62	-59	-103	38	-147	18	36	-74	-19	-51	82	-28	1
0.563333	-10695	9009	-755	-14781	-238	1170	-6425	-12481	-138	1088	-8667	-13170	404	1364	-8415	-7386	-814	10261	5223	-20118	209	-2199	9567	-14817	-33	-2412	8768	-12548	-417	-1489	10785	-8183	-147	-136	-119	-66	-62	-55	-104	39	-148	17	33	-74	-21	-55	84	-27	2
0.564167	-11044	8986	-896	-14812	41	1138	-6421	-12374	-67	884	-8681	-13046	383	1270	-8419	-7618	-796	10345	5123	-19785	483	-2334	9618	-14876	176	-2467	8802	-12614	-355	-1549	10773	-8121	-149	-129	-117	-65	-65	-57	-101	42	-151	18	36	-72	-21	-51	84	-26	0
0.565000	-10981	8963	-1034	-14856	-352	1077	-6406	-12261	-31	683	-8699	-12914	183	1175	-8440	-7871	-602	10412	5022	-19441	512	-2472	9656	-14940	256	-2525	8831	-12683	-458	-1614	10760	-8062	-149	-128	-119	-65	-63	-61	-102	51	-153	16	32	-76	-16	-55	84	-31	-3
0.565833	-10933	8935	-1172	-14913	-88	989	-6383	-12148	127	475	-8708	-12772	34	1072	-8478	-8141	-437	10455	4919	-19085	468	-2598	9690	-15002	124	-2573	8873	-12753	-635	-1683	10750	-8007	-149	-126	-120	-66	-63	-59	-105	41	-151	19	35	-72	-19	-52	81	-29	3
0.566667	-10696	8915	-1296	-14974	-117	881	-6349	-12021	164	281	-8707	-12623	25	969	-8525	-8413	-384	10473	4812	-18729	603	-2716	9719	-15058	109	-2625	8906	-12808	-637	-1756	10746	-7952	-151	-126	-121	-65	-61	-57	-99	41	-148	20	34	-77	-23	-55	84	-28	0
0.567500	-10356	8890	-1409	-15052	-87	748	-6312	-11894	98	94	-8691	-12468	27	848	-8570	-8688	-187	10471	4696	-18379	598	-2836	9736	-15117	91	-2704	8941	-12856	-495	-1837	10736	-7905	-149	-127	-120	-67	-69	-60	-102	41	-150	19	36	-75	-24	-52	82	-29	-5
0.568333	-9998	8861	-1507	-15134	47	587	-6253	-11760	120	-92	-8664	-12316	-7	717	-8638	-8960	-38	10443	4570	-18043	656	-2943	9742	-15179	132	-2752	8965	-12897	-529	-1918	10732	-7861	-148	-128	-118	-64	-49	-50	-105	41	-151	18	36	-78	-24	-58	81	-28	-4
0.569167	-9376	8830	-1591	-15225	-138	403	-6192	-11624	179	-268	-8621	-12157	-337	580	-8664	-9222	195	10393	4433	-17724	751	-3045	9748	-15237	60	-2824	8992	-12924	-506	-1999	10724	-7817	-149	-128	-120	-69	-67	-61	-108	39	-152	19	33	-76	-24	-55	81	-28	-3
0.570000	-8623	8799	-1659	-15319	-60	208	-6111	-11483	160	-443	-8556	-12005	-428	430	-8707	-9461	470	10321	4284	-17426	637	-3136	9747	-15295	-57	-2907	9004	-12933	-390	-2085	10717	-7774	-151	-127	-117	-65	-43	-59	-95	62	-149	19	35	-74	-22	-56	82	-31	-1
0.570833	-7939	8759	-1709	-15418	-53	-9	-6019	-11338	-17	-624	-8475	-11849	-174	275	-8734	-9677	506	10225	4132	-17151	605	-3227	9749	-15354	109	-2996	9015	-12928	-410	-2175	10712	-7724	-151	-122	-115	-62	-61	-56	-103	40	-148	22	38	-70	-17	-51	82	-26	4
0.571667	-7320	8721	-1738	-15518	-382	-241	-5913	-11194	-149	-802	-8369	-11700	-228	103	-8757	-9865	785	10113	3967	-16903	413	-3304	9743	-15416	-91	-3097	9015	-12909	-434	-2271	10698	-7678	-144	-122	-114	-63	-59	-59	-102	43	-151	22	25	-72	-18	-52	77	-29	1
0.572500	-6895	8667	-1761	-15613	49	-489	-5800	-11049	-164	-983	-8256	-11553	-400	-81	-8762	-10033	836	9970	3795	-16686	619	-3400	9736	-15480	90	-3215	9003	-12881	-458	-2373	10684	-7622	-149	-124	-119	-66	-60	-58	-103	39	-150	21	37	-75	-21	-53	81	-25	2
0.573333	-6280	8604	-1762	-15734	-267	-748	-5671	-10903	-96	-1181	-8124	-11411	-581	-275	-8758	-10164	798	9810	3622	-16496	773	-3486	9731	-15545	139	-3350	8983	-12842	-448	-2486	10667	-7583	-150	-129	-121	-68	-88	-59	-104	41	-153	18	33	-76	-22	-56	79	-32	-6
0.574167	-5726	8532	-1753	-15840	-239	-1015	-5530	-10762	-43	-1387	-7974	-11273	-706	-474	-8734	-10258	825	9636	3457	-16318	614	-3570	9724	-15609	58	-3475	8957	-12785	-458	-2597	10649	-7499	-148	-125	-121	-64	-61	-58	-107	37	-153	19	34	-73	-22	-58	80	-29	0
0.575000	-5287	8450	-1732	-15942	-213	-1282	-5379	-10614	-42	-1600	-7815	-11137	-637	-661	-8696	-10316	727	9448	3296	-16188	743	-3665	9724	-15673	-29	-3638	8921	-12722	-537	-2720	10626	-7430	-152	-126	-122	-66	-64	-62	-132	40	-151	19	34	-75	-23	-58	81	-31	-3
0.575833	-4740	8354	-1701	-16045	-322	-1562	-5212	-10472	-7	-1825	-7640	-11004	-493	-899	-8639	-10342	612	9245	3146	-16064	856	-3761	9724	-15740	-122	-3798	8883	-12660	-508	-2838	10600	-7351	-151	-126	-122	-67	-61	-59	-105	38	-149	17	32	-75	-19	-56	79	-31	3
0.576667	-4405	8238	-1664	-16139	-486	-1840	-5041	-10330	-142	-2051	-7468	-10875	-359	-1120	-8551	-10336	514	9032	3015	-15959	762	-3863	9726	-15807	-219	-3961	8841	-12582	-376	-2971	10575	-7266	-148	-127	-121	-65	-75	-69	-104	38	-136	19	36	-73	-21	-57	78	-30	2
0.577500	-4250	8111	-1619	-16231	127	-2122	-4863	-10197	-50	-2295	-7292	-10753	-284	-1349	-8478	-10300	309	8808	2909	-15863	995	-3976	9730	-15871	-42	-4137	8796	-12505	-352	-3107	10546	-7180	-147	-122	-121	-66	-61	-62	-104	41	-150	18	37	-73	-23	-56	81	-28	-3
0.578333	-3718	7964	-1581	-16306	-138	-2406	-4679	-10066	98	-2529	-7112	-10632	-243	-1584	-8370	-10238	192	8582	2820	-15778	984	-4100	9737	-15935	-43	-4312	8750	-12431	-525	-3243	10513	-7095	-159	-126	-122	-66	-66	-56	-108	44	-149	20	38	-72	-18	-55	80	-28	2
0.579167	-3298	7803	-1537	-16383	-47	-2686	-4495	-9945	-126	-2787	-6946	-10522	-159	-1825	-8252	-10157	151	8356	2761	-15699	558	-4232	9740	-15999	-159	-4490	8701	-12360	-655	-3379	10482	-7009	-145	-126	-121	-64	-58	-55	-101	45	-146	18	37	-72	-17	-56	85	-26	0
0.580000	-2863	7631	-1500	-16449	-55	-2969	-4306	-9832	-94	-3024	-6783	-10414	78	-2072	-8124	-10059	40	8123	2725	-15622	529	-4376	9746	-16063	-79	-4674	8657	-12289	-629	-3515	10448	-6931	-148	-125	-120	-103	-63	-57	-102	42	-134	20	38	-76	-22	-57	81	-28	0
0.580833	-2329	7436	-1470	-16511	-239	-3257	-4130	-9731	13	-3277	-6642	-10316	-26	-2325	-7989	-9953	-38	7894	2712	-15546	594	-4540	9743	-16128	-188	-4857	8611	-12228	-509	-3660	10421	-6864	-153	-129	-121	-66	-66	-60	-105	38	-151	17	34	-77	-26	-56	78	-30	-1
0.581667	-1940	7230	-1445	-16563	-116	-3542	-3952	-9643	-8	-3513	-6511	-10225	-365	-2582	-7846	-9838	-57	7667	2724	-15471	388	-4716	9737	-16187	-166	-5040	8569	-12166	-522	-3797	10375	-6803	-151	-129	-128	-70	-67	-64	-112	36	-154	13	28	-79	-24	-62	78	-30	-5
0.582500	-1337	7017	-1427	-16608	-23	-3833	-3782	-9570	41	-3741	-6399	-10143	-361	-2843	-7701	-9729	36	7448	2761	-15382	72	-4905	9732	-16245	-124	-5224	8535	-12109	-626	-3932	10344	-6752	-148	-129	-121	-67	-66	-60	-105	40	-150	18	35	-78	-26	-61	78	-28	-1
0.583333	-432	6794	-1412	-16639	-125	-4121	-3603	-9504	-75	-3951	-6297	-10063	-351	-3108	-7548	-9617	177	7235	2818	-15298	-12	-5108	9714	-16299	-263	-5387	8503	-12057	-629	-4058	10308	-6715	-149	-129	-122	-69	-66	-63	-109	39	-152	17	33	-76	-21	-59	78	-29	-1
0.584167	310	6569	-1409	-16665	29	-4410	-3437	-9457	-116	-4158	-6218	-10004	-305	-3372	-7398	-9509	230	7032	2886	-15203	91	-5336	9687	-16344	-155	-5560	8478	-12009	-497	-4185	10285	-6692	-149	-130	-120	-66	-62	-58	-104	41	-152	19	35	-75	-22	-58	79	-30	-6
0.585000	827	6340	-1416	-16686	-117	-4715	-3274	-9423	-61	-4350	-6153	-9957	-135	-3639	-7247	-9416	434	6834	2968	-15113	-309	-5565	9650	-16390	-345	-5725	8456	-11967	-460	-4306	10257	-6686	-150	-126	-118	-66	-62	-67	-103	37	-151	17	35	-75	-19	-59	81	-29	0
0.585833	1140	6113	-1429	-16697	200	-5023	-3113	-9416	-111	-4531	-6103	-9908	-32	-3910	-7117	-9331	474	6646	3050	-15019	-483	-5819	9602	-16425	-355	-5895	8442	-11928	-511	-4430	10235	-6694	-148	-126	-118	-68	-65	-58	-104	42	-152	20	36	-77	-22	-56	78	-29	-4
0.586667	1671	5886	-1446	-16704	-34	-5340	-2958	-9420	-81	-4735	-6069	-9880	15	-4177	-6983	-9262	532	6465	3133	-14928	-268	-6089	9543	-16458	-174	-6049	8427	-11889	-524	-4540	10218	-6714	-148	-130	-152	-67	-63	-58	-104	43	-150	17	37	-74	-23	-58	80	-26	-5
0.587500	2135	5697	-1475	-16707	-48	-5670	-2805	-9444	-67	-4876	-6050	-9861	130	-4448	-6861	-9209	727	6292	3212	-14836	-273	-6373	9489	-16481	-237	-6211	8420	-11857	-429	-4655	10200	-6753	-150	-128	-120	-66	-61	-57	-104	40	-151	19	35	-75	-23	-60	79	-33	0
0.588333	2549	5460	-1503	-16708	-15	-6009	-2657	-9501	-169	-5046	-6037	-9849	179	-4746	-6747	-9169	796	6126	3282	-14752	-210	-6675	9390	-16498	-228	-6369	8415	-11826	-413	-4771	10189	-6798	-153	-130	-119	-73	-63	-59	-103	38	-152	17	33	-75	-23	-59	78	-30	0
0.589167	3033	5256	-1538	-16708	-9	-6352	-2512	-9550	-202	-5228	-6037	-9853	344	-4999	-6652	-9147	816	5970	3337	-14679	-79	-6989	9294	-16505	-227	-6528	8412	-11795	-391	-4889	10181	-6862	-155	-132	-121	-68	-67	-58	-104	38	-153	15	36	-80	-26	-48	78	-35	-6
0.590000	3354	5062	-1571	-16705	-470	-6711	-2367	-9637	-108	-5415	-6058	-9867	652	-5276	-6562	-9138	989	5810	3374	-14611	10	-7314	9200	-16507	-332	-6691	8414	-11765	-385	-5006	10177	-6931	-152	-136	-120	-69	-68	-59	-108	35	-154	12	26	-79	-26	-61	76	-30	-3
0.590833	3356	4879	-1599	-16705	146	-7083	-2227	-9727	-87	-5615	-6040	-9888	1019	-5555	-6480	-9142	951	5661	3401	-14543	328	-7656	9103	-16490	-263	-6845	8423	-11730	-298	-5117	10180	-7001	-150	-129	-116	-65	-62	-53	-100	41	-149	21	36	-76	-17	-53	82	-27	1
0.591667	3712	4713	-1620	-16702	110	-7455	-2085	-9838	-152	-5834	-6046	-9915	1195	-5846	-6409	-9155	847	5518	3415	-14490	607	-7971	8999	-16471	-130	-7007	8430	-11702	-189	-5241	10182	-7081	-146	-126	-115	-64	-63	-56	-101	43	-149	18	34	-73	-24	-56	82	-26	3
0.592500	4035	4549	-1625	-16702	-68	-7840	-1955	-9965	-40	-6079	-6051	-9957	1531	-6125	-6351	-9186	959	5370	3393	-14449	426	-8321	8892	-16440	-318	-7169	8433	-11674	-223	-5369	10187	-7167	-149	-126	-120	-65	-62	-56	-100	41	-147	20	34	-74	-18	-53	84	-25	0
0.593333	4331	4396	-1661	-16703	177	-8232	-1832	-10111	-26	-6351	-6054	-10007	1812	-6422	-6299	-9223	933	5227	3364	-14413	413	-8648	8794	-16407	-316	-7338	8442	-11641	-309	-5517	10194	-7260	-148	-124	-116	-62	-59	-52	-100	42	-152	19	35	-74	-21	-53	84	-26	1
0.594167	4574	4248	-1672	-16707	-65	-8620	-1711	-10270	-64	-6655	-6051	-10069	1528	-6729	-6252	-9275	934	5082	3317	-14392	395	-8979	8691	-16358	-214	-7510	8449	-11612	-240	-5643	10200	-7355	-148	-126	-118	-64	-63	-56	-101	38	-150	23	38	-70	-24	-55	84	-28	0
0.595000	4698	4105	-1676	-16710	-91	-9015	-1607	-10443	-91	-6988	-6045	-10156	1350	-7043	-6213	-9327	1035	4935	3268	-14376	302	-9310	8607	-16305	-153	-7689	8451	-11585	-70	-5793	10205	-7451	-150	-127	-119	-64	-63	-57	-101	41	-149	21	39	-75	-22	-57	85	-30	-1
0.595833	4904	3971	-1675	-16712	94	-9402	-1507	-10629	-77	-7343	-6028	-10222	1359	-7365	-6175	-9386	1122	4791	3206	-14372	328	-9629	8528	-16243	-96	-7866	8459	-11562	49	-5949	10215	-7552	-149	-125	-119	-65	-62	-58	-101	38	-149	22	37	-72	-19	-52	82	-28	0
0.596667	5305	3833	-1665	-16706	20	-9782	-1420	-10823	-128	-7726	-5992	-10318	1330	-7692	-6139	-9450	1263	4644	3146	-14369	348	-9936	8457	-16181	-217	-8045	8461	-11535	110	-6108	10221	-7656	-158	-121	-117	-64	-63	-55	-102	39	-151	23	37	-72	-23	-56	84	-27	0
0.597500	5676	3696	-1654	-16697	96	-10154	-1341	-11023	-155	-8126	-5970	-10424	1018	-8024	-6105	-9517	1325	4499	3084	-14376	351	-10231	8398	-16110	-136	-8230	8464	-11517	155	-6277	10226	-7762	-149	-125	-120	-64	-61	-57	-100	43	-151	20	37	-72	-21	-52	87	-45	5
0.598333	5786	3560	-1636	-16673	-114	-10510	-1282	-11233	-208	-8533	-5924	-10548	547	-8365	-6071	-9591	1529	4352	3033	-14385	56	-10506	8349	-16040	-204	-8415	8463	-11504	197	-6455	10229	-7872	-144	-115	-121	-65	-62	-68	-102	38	-152	18	38	-74	-24	-56	82	-29	0
0.599167	5666	3419	-1624	-16648	-17	-10854	-1233	-11450	-287	-8980	-5873	-10685	288	-8709	-6035	-9660	1643	4224	2991	-14403	-4	-10765	8314	-15963	-333	-8598	8464	-11495	159	-6631	10237	-7987	-147	-124	-119	-64	-64	-57	-101	42	-132	22	38	-72	-21	-52	77	-25	0
0.600000	5773	3280	-1609	-16601	-139	-11170	-1198	-11667	-236	-9416	-5812	-10837	144	-9047	-6001	-9729	1570	4059	2968	-14417	403	-11004	8287	-15887	-101	-8780	8463	-11493	110	-6799	10237	-8105	-149	-124	-124	-49	-62	-56	-100	40	-149	21	38	-74	-21	-53	84	-28	2
0.600833	5780	3134	-1598	-16546	4	-11476	-1177	-11888	-263	-9847	-5739	-11005	165	-9386	-5969	-9808	1699	3916	2955	-14444	384	-11228	8266	-15810	-275	-8965	8457	-11498	96	-7001	10237	-8232	-149	-128	-119	-65	-64	-61	-107	36	-152	19	36	-75	-24	-58	84	-28	-3
0.601667	5783	2982	-1592	-16476	-64	-11755	-1166	-12102	-212	-10269	-5657	-11197	163	-9724	-5915	-9883	1781	3783	2963	-14468	306	-11433	8266	-15733	-264	-9145	8452	-11510	-40	-7187	10233	-8358	-154	-128	-119	-67	-63	-59	-104	23	-152	18	32	-75	-24	-57	81	-29	0
0.602500	5680	2830	-1589	-16388	-18	-12006	-1170	-12316	-154	-10671	-5569	-11388	68	-10042	-5907	-9964	1916	3642	2990	-14502	242	-11613	8269	-15654	-263	-9301	8447	-11530	-276	-7371	10235	-8482	-148	-127	-124	-67	-62	-57	-107	39	-154	19	34	-67	-21	-52	81	-28	1
0.603333	5409	2671	-1597	-16284	-271	-12235	-1149	-12516	-189	-11034	-5477	-11593	-42	-10356	-5881	-10047	2028	3508	3036	-14532	310	-11770	8283	-15575	-318	-9483	8440	-11555	-357	-7565	10236	-8608	-164	-126	-117	-65	-57	-57	-100	39	-146	18	37	-74	-18	-53	84	-29	-1
0.604167	4892	2514	-1611	-16164	13	-12440	-1211	-12712	-120	-11415	-5374	-11814	-221	-10653	-5854	-10132	2039	3393	3101	-14572	394	-11911	8300	-15498	-329	-9645	8430	-11591	-260	-7728	10231	-8731	-149	-125	-121	-65	-61	-55	-104	42	-149	18	36	-72	-18	-56	85	-24	3
0.605000	4787	2354	-1633	-16041	1	-12616	-1244	-12890	-131	-11745	-5305	-12041	-538	-10933	-5840	-10222	2124	3270	3174	-14617	421	-12030	8331	-15420	-159	-9801	8417	-11630	-230	-7899	10229	-8853	-147	-104	-118	-64	-58	-65	-104	44	-146	18	37	-76	-22	-56	81	-26	0
0.605833	4772	2194	-1667	-15897	-191	-12768	-1287	-13057	-182	-12039	-5181	-12273	-952	-11195	-5830	-10316	2265	3160	3260	-14669	68	-12132	8363	-15345	-246	-9956	8410	-11681	-219	-8064	10226	-8971	-149	-127	-120	-67	-59	-57	-104	39	-153	16	36	-75	-22	-57	84	-29	0
0.606667	4707	2033	-1707	-15756	-27	-12899	-1333	-13184	-82	-12302	-5087	-12510	-1158	-11442	-5833	-10426	2310	3054	3350	-14727	-227	-12216	8406	-15269	-197	-10100	8387	-11738	-195	-8222	10219	-9087	-150	-125	-124	-70	-64	-59	-131	39	-153	17	34	-76	-25	-63	78	-30	-4
0.607500	4601	1873	-1755	-15610	-4	-13014	-1393	-13337	35	-12534	-5003	-12746	-1371	-11667	-5848	-10530	2381	2957	3448	-14783	-379	-12278	8449	-15191	-162	-10240	8368	-11796	-186	-8367	10218	-9186	-149	-128	-121	-68	-64	-61	-108	37	-151	16	32	-78	-24	-59	80	-32	-6
0.608333	4361	1715	-1807	-15460	57	-13078	-1448	-13439	-81	-12724	-4918	-12977	-1554	-11871	-5862	-10640	2586	2859	3538	-14860	-390	-12339	8500	-15113	-182	-10377	8346	-11862	-99	-8510	10215	-9276	-150	-127	-131	-72	-65	-59	-105	38	-150	15	36	-79	-25	-60	79	-33	0
0.609167	4249	1561	-1857	-15316	47	-13178	-1506	-13529	-200	-12890	-4852	-13208	-1641	-12058	-5885	-10759	2759	2771	3624	-14941	-319	-12382	8550	-15034	-193	-10512	8324	-11933	-104	-8643	10213	-9358	-151	-129	-121	-70	-62	-62	-108	35	-152	16	34	-81	-22	-60	76	-32	0
0.610000	4397	1406	-1910	-15181	-14	-13249	-1561	-13597	-87	-13019	-4797	-13430	-1545	-12229	-5915	-10872	2991	2679	3698	-15024	-422	-12417	8607	-14956	-356	-10641	8300	-12002	-231	-8767	10214	-9425	-149	-131	-122	-70	-66	-62	-109	40	-152	18	36	-76	-27	-57	80	-31	-3
0.610833	4540	1260	-1951	-15047	76	-13291	-1614	-13642	-114	-13124	-4753	-13645	-1487	-12384	-5946	-10983	3108	2594	3765	-15114	-446	-12446	8661	-14868	-195	-10768	8270	-12078	-338	-8882	10215	-9478	-149	-125	-118	-68	-61	-57	-103	44	-148	20	36	-78	-23	-56	85	-28	1
0.611667	4472	1111	-1988	-14932	-93	-13329	-1664	-13668	-215	-13202	-4726	-13852	-1257	-12530	-5985	-11097	3127	2499	3806	-15210	-552	-12476	8714	-14787	-75	-10895	8240	-12146	-410	-8998	10216	-9523	-145	-126	-118	-67	-62	-58	-94	43	-146	16	37	-76	-16	-55	82	-28	0
0.612500	4118	957	-2015	-14827	73	-13372	-1712	-13681	-18	-13276	-4720	-14053	-985	-12664	-6021	-11204	3158	2399	3818	-15310	-791	-12505	8777	-14706	-386	-11029	8208	-12223	-372	-9117	10215	-9560	-148	-125	-118	-67	-62	-59	-100	40	-148	17	35	-75	-19	-51	79	-29	2
0.613333	3833	804	-2031	-14739	189	-13435	-1752	-13677	-30	-13324	-4725	-14247	-1163	-12795	-6055	-11306	2887	2291	3843	-15416	-508	-12546	8803	-14627	-147	-11166	8175	-12295	-311	-9229	10213	-9586	-146	-117	-117	-66	-62	-62	-104	43	-149	19	37	-77	-22	-60	81	-32	2
0.614167	3549	650	-2037	-14668	-52	-13449	-1788	-13663	-208	-13370	-4748	-14435	-1222	-12927	-6085	-11399	2740	2175	3835	-15517	-378	-12591	8851	-14545	-200	-11307	8137	-12370	-308	-9349	10218	-9606	-149	-126	-119	-70	-62	-59	-105	39	-151	18	33	-77	-25	-59	78	-31	0
0.615000	3219	495	-2025	-14612	62	-13501	-1817	-13643	-188	-13406	-4787	-14624	-960	-13052	-6108	-11478	2598	2048	3804	-15626	-320	-12652	8863	-14466	-208	-11453	8099	-12443	-249	-9470	10246	-9620	-155	-134	-124	-69	-67	-63	-109	35	-155	17	32	-80	-25	-60	78	-35	-6
0.615833	2812	336	-1998	-14572	138	-13547	-1836	-13612	-128	-13442	-4834	-14789	-1045	-13182	-6121	-11546	2417	1918	3759	-15717	-376	-12725	8886	-14388	-291	-11604	8062	-12513	-177	-9599	10222	-9630	-147	-129	-122	-68	-63	-62	-105	37	-152	17	34	-79	-35	-61	78	-34	-3
0.616667	2435	182	-1954	-14540	-285	-13603	-1843	-13568	-176	-13476	-4875	-14950	-1253	-13309	-6114	-11596	2222	1776	3706	-15810	-493	-12808	8896	-14310	-163	-11763	8025	-12581	135	-9729	10233	-9643	-151	-130	-118	-69	-63	-62	-102	37	-147	16	33	-82	-21	-59	82	-28	1
0.617500	1707	24	-1895	-14527	34	-13668	-1837	-13524	-200	-13511	-4945	-15101	-1620	-13446	-6096	-11633	1958	1627	3645	-15886	-378	-12904	8902	-14235	-159	-11931	7988	-12642	347	-9876	10239	-9656	-150	-128	-119	-66	-63	-61	-103	39	-148	22	35	-76	-3	-59	79	-31	1
0.618333	1148	-129	-1824	-14520	239	-13742	-1808	-13479	-121	-13553	-5027	-15247	-1844	-13587	-6059	-11655	1655	1473	3582	-15952	-327	-13017	8896	-14164	17	-12102	7955	-12706	98	-10025	10255	-9670	-147	-127	-120	-65	-64	-60	-103	40	-151	19	33	-77	-21	-57	82	-29	3
0.619167	780	-281	-1746	-14520	-109	-13836	-1800	-13427	-70	-13608	-5074	-15380	-1647	-13734	-6008	-11662	1654	1315	3513	-16005	-632	-13147	8888	-14092	-203	-12290	7918	-12768	-36	-10190	10266	-9690	-146	-129	-119	-65	-62	-55	-100	42	-142	17	36	-75	-22	-55	84	-29	0
0.620000	326	-432	-1657	-14531	106	-13941	-1769	-13394	-63	-13675	-5134	-15505	-1516	-13887	-5940	-11660	1608	1155	3452	-16039	-702	-13293	8868	-14027	-236	-12486	7884	-12827	8	-10364	10285	-9716	-190	-130	-119	-66	-60	-58	-103	41	-149	17	33	-75	-17	-55	84	-28	-1
0.620833	-12	-577	-1574	-14546	-21	-14062	-1733	-13326	32	-13750	-5189	-15620	-1331	-14049	-5861	-11651	1566	990	3396	-16058	-822	-13458	8844	-13963	-78	-12685	7862	-12885	-33	-10542	10299	-9755	-151	-128	-120	-65	-63	-58	-107	39	-150	20	34	-79	-21	-57	80	-19	0
0.621667	-440	-719	-1488	-14566	-210	-14192	-1688	-13272	87	-13844	-5236	-15715	-1291	-14199	-5766	-11618	1556	830	3342	-16062	-964	-13621	8823	-13906	-125	-12895	7826	-12945	-144	-10731	10324	-9796	-151	-127	-120	-69	-63	-59	-98	36	-150	18	30	-79	-23	-57	81	-32	0
0.622500	-887	-855	-1406	-14584	-108	-14336	-1636	-13216	-59	-13948	-5265	-15811	-1223	-14383	-5659	-11609	1445	672	3302	-16045	-992	-13803	8802	-13849	-136	-13108	7805	-13001	-183	-10931	10355	-9848	-152	-128	-122	-68	-65	-61	-107	38	-150	17	34	-80	-23	-59	97	-30	0
0.623333	-1121	-935	-1328	-14609	-9	-14494	-1585	-13160	-69	-14065	-5285	-15891	-924	-14557	-5548	-11582	1379	517	3265	-16018	-1051	-13987	8780	-13794	-132	-13332	7790	-13059	-91	-11140	10357	-9909	-148	-130	-122	-69	-66	-63	-109	37	-152	13	29	-80	-26	-59	76	-32	-4
0.624167	-1171	-1085	-1267	-14628	-74	-14666	-1529	-13100	40	-14197	-5285	-15954	-918	-14734	-5433	-11556	1356	370	3236	-15972	-1032	-14179	8769	-13739	-99	-13556	7775	-13109	-85	-11345	10429	-9968	-151	-127	-122	-68	-63	-58	-108	38	-148	0	32	-82	-26	-58	81	-30	-3
0.625000	-1339	-1181	-1207	-14646	-277	-14841	-1469	-13032	-133	-14337	-5266	-16006	-905	-14904	-5315	-11532	1423	233	3227	-15915	-1003	-14373	8761	-13691	-100	-13786	7768	-13163	-205	-11562	10475	-10037	-149	-128	-120	-62	-64	-60	-105	39	-151	13	33	-79	-25	-59	81	-28	-3
0.625833	-1877	-1267	-1172	-14665	-225	-15035	-1411	-12953	-260	-14493	-5229	-16041	-767	-15077	-5201	-11507	1423	92	3213	-15822	-1153	-14569	8766	-13645	-389	-14018	7778	-13209	-237	-11776	10530	-10118	-150	-126	-117	-67	-64	-59	-104	37	-151	17	35	-69	-24	-56	78	-32	0
0.626667	-2347	-1339	-1144	-14682	196	-15234	-1356	-12875	-124	-14652	-5172	-16054	-499	-15249	-5098	-11496	1210	-32	3203	-15778	-800	-14766	8778	-13603	-96	-14247	7789	-13259	-257	-11995	10585	-10197	-151	-128	-122	-73	-62	-59	-105	40	-150	18	33	-76	-24	-58	77	-28	0
0.627500	-2812	-1404	-1138	-14701	-132	-15445	-1308	-12787	-66	-14822	-5097	-16087	-143	-15420	-5000	-11485	1142	-159	3191	-15704	-708	-14982	8804	-13565	-184	-14474	7812	-13304	-277	-12211	10653	-10280	-148	-128	-119	-68	-67	-59	-107	40	-152	16	33	-80	-24	-64	78	-29	-1
0.628333	-3324	-1453	-1168	-14720	-154	-15660	-1258	-12694	7	-14993	-5008	-16097	407	-15583	-4916	-11483	1024	-280	3179	-15631	-723	-15153	8838	-13532	-254	-14701	7844	-13350	-242	-12428	10715	-10364	-148	-130	-96	-69	-64	-57	-105	39	-150	15	32	-78	-25	-60	78	-31	0
0.629167	-3698	-1490	-1175	-14741	-9	-15885	-1219	-12591	86	-15171	-4904	-16090	889	-15742	-4835	-11478	848	-401	3159	-15562	-535	-15343	8886	-13503	-306	-14923	7892	-13387	-240	-12637	10791	-10453	-150	-129	-118	-69	-63	-58	-107	38	-169	15	32	-79	-21	-57	78	-30	0
0.630000	-3903	-1524	-1209	-14738	-191	-16105	-1175	-12481	-23	-15343	-4781	-16077	1418	-15895	-4778	-11496	559	-511	3135	-15502	-423	-15523	8949	-13482	-285	-15129	7943	-13423	-306	-12838	10858	-10546	-151	-115	-117	-67	-64	-57	-109	39	-148	18	33	-75	-22	-57	78	-28	-4
0.630833	-4611	-1532	-1257	-14792	-301	-16334	-1140	-12364	-49	-15508	-4645	-16050	2061	-16042	-4727	-11497	353	-619	3105	-15450	-287	-15698	9028	-13464	-359	-15330	8025	-13451	-297	-13030	10930	-10628	-149	-130	-121	-66	-61	-56	-102	42	-154	16	37	-74	-21	-53	85	-28	-1
0.631667	-5326	-1543	-1315	-14827	61	-16562	-1095	-12241	30	-15651	-4501	-16018	2364	-16182	-4685	-11506	18	-729	3064	-15412	232	-15870	9115	-13453	-228	-15516	8110	-13479	-205	-13211	10994	-10722	-151	-129	-119	-70	-60	-57	-111	35	-150	18	35	-76	-23	-57	79	-31	-5
0.632500	-5631	-1549	-1388	-14875	-271	-16799	-1058	-12122	60	-15812	-4356	-15977	2136	-16318	-4655	-11511	-166	-835	3012	-15390	353	-16033	9209	-13456	-319	-15692	8206	-13500	-212	-13381	11053	-10809	-148	-127	-120	-66	-61	-56	-104	45	-152	16	38	-75	-21	-59	86	-27	1
0.633333	-6064	-1550	-1461	-14916	-83	-17035	-1007	-11994	23	-15940	-4201	-15924	2089	-16441	-4624	-11507	-374	-936	2957	-15380	179	-16193	9313	-13461	-391	-15849	8313	-13519	-314	-13537	11105	-10903	-149	-127	-121	-66	-64	-59	-102	38	-146	19	36	-78	-18	-53	86	-28	1
0.634167	-6387	-1537	-1539	-14981	78	-17249	-956	-11872	-262	-16053	-4045	-15864	2037	-16562	-4596	-11486	-629	-1030	2885	-15388	172	-16339	9422	-13480	-202	-15992	8434	-13533	-356	-13680	11147	-10993	-148	-125	-119	-68	-64	-58	-108	34	-150	18	35	-77	-23	-57	81	-28	0
0.635000	-6701	-1533	-1617	-15049	-111	-17466	-890	-11752	-170	-16152	-3891	-15794	1644	-16676	-4562	-11479	-900	-1127	2827	-15412	252	-16478	9538	-13508	-236	-16121	8562	-13545	-356	-13805	11180	-11086	-151	-130	-121	-68	-64	-58	-104	39	-149	16	35	-75	-22	-53	82	-27	-1
0.635833	-6951	-1516	-1703	-15126	-48	-17680	-819	-11639	95	-16226	-3742	-15720	1311	-16776	-4525	-11448	-1142	-1210	2759	-15444	373	-16612	9647	-13545	-219	-16231	8694	-13554	-398	-13917	11198	-11177	-150	-128	-125	-64	-62	-56	-105	37	-151	18	33	-81	-41	-55	82	-18	1
0.636667	-7023	-1497	-1788	-15212	12	-17878	-728	-11533	11	-16282	-3593	-15629	1199	-16873	-4483	-11403	-1167	-1288	2692	-15490	320	-16735	9768	-13587	-93	-16322	8837	-13560	-411	-14011	11208	-11268	-147	-127	-119	-70	-64	-60	-101	37	-149	20	37	-75	-22	-51	84	-27	0
0.637500	-6940	-1479	-1868	-15299	-161	-18063	-626	-11436	-116	-16325	-3451	-15537	916	-16961	-4422	-11346	-1203	-1356	2624	-15539	190	-16851	9893	-13643	-155	-16402	8975	-13565	-377	-14096	11199	-11355	-148	-128	-120	-63	-62	-56	-102	37	-149	22	40	-74	-21	-66	84	-28	2
0.638333	-6882	-1459	-1945	-15392	-193	-18231	-487	-11352	-88	-16346	-3312	-15439	550	-17042	-4350	-11276	-1231	-1412	2567	-15595	191	-16954	9976	-13702	10	-16466	9122	-13569	-409	-14163	11183	-11444	-146	-125	-121	-64	-60	-56	-104	40	-150	20	36	-72	-18	-50	85	-27	3
0.639167	-6929	-1434	-2028	-15497	-248	-18377	-374	-11280	-81	-16357	-3187	-15335	463	-17116	-4266	-11201	-1089	-1461	2514	-15649	-98	-17047	10062	-13772	-218	-16523	9244	-13573	-499	-14223	11153	-11517	-146	-125	-118	-63	-59	-55	-115	40	-148	26	39	-73	-19	-51	82	-29	2
0.640000	-6991	-1410	-2107	-15611	164	-18505	-224	-11228	-100	-16355	-3067	-15225	485	-17180	-4164	-11115	-1097	-1495	2467	-15704	-81	-17136	10134	-13848	-135	-16572	9373	-13585	-461	-14276	11112	-11591	-148	-135	-119	-65	-64	-63	-105	38	-151	20	35	-75	-27	-56	82	-29	-3
0.640833	-6957	-1381	-2193	-15724	-75	-18611	-68	-11189	-130	-16350	-2958	-15118	401	-17240	-4048	-11022	-1015	-1525	2432	-15760	-34	-17210	10197	-13925	-120	-16612	9478	-13594	-423	-14318	11065	-11656	-148	-128	-125	-64	-65	-60	-105	37	-147	15	34	-78	-14	-56	80	-33	-3
0.641667	-7010	-1348	-2277	-15839	-95	-18686	101	-11159	-46	-16331	-2849	-15003	245	-17297	-3919	-10920	-824	-1532	2405	-15806	-109	-17273	10239	-14007	-174	-16653	9575	-13604	-468	-14357	11015	-11717	-150	-130	-124	-57	-62	-60	-105	36	-155	17	35	-76	-19	-56	82	-34	0
0.642500	-7006	-1314	-2358	-15949	-1	-18732	279	-11144	41	-16312	-2754	-14889	-39	-17335	-3773	-10821	-639	-1529	2393	-15846	-154	-17325	10267	-14086	-100	-16681	9654	-13618	-357	-14389	10956	-11758	-151	-130	-122	-65	-62	-59	-108	38	-153	17	36	-75	-19	-43	79	-32	-5
0.643333	-6885	-1283	-2446	-16061	153	-18751	457	-11141	22	-16291	-2666	-14770	-283	-17371	-3622	-10710	-446	-1515	2393	-15875	-260	-17371	10276	-14163	-114	-16696	9715	-13636	-299	-14424	10904	-11788	-149	-128	-125	-66	-65	-56	-104	38	-153	16	35	-77	-24	-59	81	-32	-4
0.644167	-6981	-1235	-2540	-16171	-186	-18744	638	-11140	-64	-16271	-2580	-14647	-583	-17395	-3442	-10610	-206	-1495	2406	-15899	-466	-17402	10270	-14238	-299	-16739	9756	-13659	-322	-14452	10851	-11811	-149	-128	-120	-66	-60	-66	-103	40	-149	5	33	-72	-18	-56	80	-32	0
0.645000	-7078	-1186	-2640	-16281	30	-18709	808	-11149	-105	-16263	-2502	-14519	-863	-17424	-3312	-10511	-176	-1467	2422	-15921	-194	-17428	10249	-14313	-300	-16772	9773	-13686	-334	-14486	10807	-11820	-146	-127	-119	-63	-62	-61	-103	41	-147	20	33	-75	-22	-55	82	-28	1
0.645833	-6752	-1158	-2748	-16387	-68	-18646	971	-11154	-69	-16246	-2424	-14387	-1307	-17443	-3162	-10416	-24	-1434	2445	-15941	57	-17444	10215	-14381	-401	-16803	9773	-13716	-313	-14520	10755	-11816	-148	-128	-122	-66	-61	-57	-105	42	-151	20	36	-105	-19	-56	78	-27	0
0.646667	-6529	-1120	-2859	-16489	131	-18564	1117	-11155	-104	-16241	-2356	-14252	-1400	-17448	-3022	-10328	228	-1394	2478	-15957	-97	-17454	10168	-14441	-561	-16839	9743	-13752	-293	-14554	10714	-11802	-149	-126	-122	-66	-62	-59	-103	42	-149	16	33	-76	-22	-57	80	-29	-1
0.647500	-6335	-1080	-2984	-16590	8	-18456	1243	-11154	-70	-16242	-2292	-14106	-1296	-17457	-2891	-10250	331	-1374	2510	-15976	-70	-17455	10112	-14496	-474	-16879	9696	-13785	-284	-14595	10678	-11782	-149	-128	-121	-69	-65	-59	-105	42	-144	17	26	-75	-27	-60	77	-28	0
0.648333	-6163	-1047	-3109	-16686	-183	-18331	1353	-11144	7	-16249	-2232	-13958	-1327	-17452	-2780	-10183	467	-1326	2551	-15999	-136	-17456	10048	-14546	-448	-16918	9621	-13822	-214	-14636	10646	-11750	-155	-129	-125	-68	-68	-63	-111	37	-155	17	27	-81	-29	-61	77	-34	-6
0.649167	-6043	-1023	-3245	-16784	2	-18196	1419	-11125	-4	-16257	-2177	-13796	-1228	-17443	-2692	-10114	486	-1297	2584	-16026	-112	-17448	9977	-14585	-429	-16957	9531	-13860	-201	-14678	10612	-11711	-149	-129	-122	-69	-67	-65	-116	39	-146	18	33	-79	-25	-60	75	-31	-1
0.650000	-5879	-1000	-3376	-16869	50	-18039	1473	-11088	-143	-16263	-2122	-13625	-1203	-17421	-2618	-10055	563	-1269	2619	-16063	-135	-17435	9911	-14617	-414	-16997	9422	-13898	-265	-14721	10587	-11666	-150	-130	-119	-68	-64	-62	-105	41	-151	16	34	-78	-26	-58	81	-30	-1
0.650833	-5639	-986	-3517	-16961	-105	-17874	1498	-11035	-133	-16271	-2073	-13443	-1101	-17388	-2565	-9999	696	-1251	2648	-16107	-199	-17414	9842	-14640	-500	-17033	9300	-13928	19	-14759	10564	-11610	-149	-127	-117	-65	-63	-60	-107	43	-151	20	37	-69	-19	-60	82	-27	0
0.651667	-5574	-979	-3656	-17045	-97	-17702	1496	-10969	-59	-16274	-2030	-13254	-1048	-17345	-2541	-9949	647	-1244	2673	-16159	32	-17392	9774	-14661	-329	-17072	9161	-13959	908	-14802	10531	-11558	-146	-127	-117	-29	-59	-56	-105	41	-150	19	37	-73	-23	-58	80	-28	2
0.652500	-5639	-983	-3795	-17133	-294	-17532	1456	-10890	0	-16276	-1998	-13055	-1097	-17293	-2548	-9896	769	-1252	2686	-16233	-21	-17376	9705	-14674	-438	-17106	9010	-13990	1135	-14846	10495	-11503	-148	-127	-115	-67	-62	-57	-107	39	-150	19	51	-75	-18	-56	84	-26	2
0.653333	-5948	-1000	-3927	-17240	-23	-17358	1399	-10799	28	-16274	-1971	-12852	-856	-17231	-2568	-9858	655	-1266	2688	-16311	143	-17350	9643	-14683	-368	-17136	8842	-14018	563	-14891	10449	-11452	-148	-126	-114	-67	-61	-57	-105	44	-148	20	35	-73	-19	-53	82	-17	1
0.654167	-6087	-1027	-4057	-17306	-236	-17185	1313	-10696	-53	-16262	-1957	-12643	-719	-17151	-2614	-9807	388	-1290	2683	-16404	539	-17323	9576	-14688	-185	-17163	8672	-14038	392	-14931	10386	-11398	-148	-127	-118	-67	-63	-61	-104	43	-151	19	37	-75	-24	-55	85	-28	0
0.655000	-6379	-1059	-4176	-17392	24	-17016	1207	-10581	-130	-16236	-1954	-12434	-889	-17065	-2680	-9777	220	-1327	2660	-16506	519	-17292	9519	-14690	-271	-17186	8494	-14058	281	-14971	10317	-11349	-153	-126	-116	-67	-61	-60	-103	42	-152	19	36	-74	-19	-57	81	-32	0
0.655833	-6741	-1102	-4284	-17481	-93	-16856	1078	-10464	-133	-16205	-1961	-12227	-815	-16968	-2760	-9741	32	-1375	2634	-16621	335	-17261	9459	-14695	-231	-17201	8314	-14070	94	-15015	10230	-11303	-148	-127	-118	-66	-61	-61	-105	38	-142	16	37	-75	-18	-58	81	-29	0
0.656667	-7039	-1151	-4367	-17575	-134	-16702	940	-10335	-156	-16156	-1982	-12026	-621	-16861	-2852	-9695	-128	-1427	2596	-16740	278	-17231	9404	-14695	-159	-17213	8150	-14084	56	-15055	10128	-11260	-152	-134	-122	-69	-67	-60	-110	36	-155	15	33	-78	-25	-57	78	-30	-6
0.657500	-7485	-1201	-4459	-17664	-310	-16556	790	-10209	-212	-16104	-2020	-11832	-655	-16747	-2960	-9655	-232	-1446	2536	-16860	298	-17190	9348	-14692	-204	-17213	7952	-14090	46	-15093	10013	-11212	-149	-129	-124	-66	-62	-56	-108	41	-150	18	32	-78	-5	-57	87	-28	-1
0.658333	-8143	-1253	-4521	-17745	189	-16413	639	-10074	-133	-16027	-2066	-11645	-665	-16622	-3054	-9617	-481	-1532	2505	-16986	485	-17148	9292	-14695	-83	-17211	7793	-14097	-66	-15143	9885	-11172	-148	-128	-118	-66	-60	-57	-105	38	-147	19	37	-74	-24	-57	85	-33	3
0.659167	-8308	-1301	-4571	-17834	-73	-16287	485	-9945	-19	-15943	-2133	-11478	-818	-16499	-3150	-9567	-671	-1582	2458	-17112	594	-17097	9237	-14696	-1	-17207	7612	-14100	-147	-15184	9741	-11131	-145	-126	-124	-65	-59	-82	-105	42	-148	19	38	-75	-18	-56	85	-28	4
0.660000	-8441	-1349	-4603	-17925	-216	-16168	332	-9818	27	-15845	-2212	-11320	-879	-16374	-3248	-9548	-636	-1631	2406	-17238	382	-17044	9174	-14704	-148	-17197	7451	-14105	-121	-15234	9586	-11088	-145	-126	-124	-64	-60	-57	-103	41	-147	18	36	-76	-22	-55	84	-26	1
0.660833	-8560	-1392	-4621	-18005	-47	-16062	179	-9698	-48	-15742	-2313	-11192	-850	-16257	-3337	-9522	-539	-1664	2353	-17342	198	-16986	9106	-14717	-45	-17188	7297	-14111	-214	-15289	9429	-11047	-146	-130	-121	-66	-62	-58	-105	38	-153	16	33	-79	-25	-58	78	-31	-1
0.661667	-8399	-1434	-4625	-18088	-112	-15971	35	-9583	-116	-15633	-2436	-11075	-893	-16146	-3418	-9498	-451	-1715	2302	-17480	-24	-16927	9034	-14733	-56	-17175	7161	-14119	-321	-15343	9264	-11000	-142	-128	-125	-62	-65	-61	-109	38	-149	15	32	-78	-19	-60	79	-30	2
0.662500	-8060	-1460	-4613	-18162	-65	-15879	-95	-9471	-83	-15510	-2550	-10987	-771	-16042	-3491	-9478	-311	-1739	2267	-17594	-263	-16852	8961	-14755	-124	-17156	7036	-14123	-382	-15402	9099	-10946	-146	-129	-121	-68	-64	-57	-104	34	-150	36	33	-79	-25	-61	77	-31	-3
0.663333	-7487	-1480	-4592	-18244	35	-15801	-218	-9364	-78	-15387	-2685	-10916	-652	-15941	-3540	-9460	-61	-1755	2237	-17698	-283	-16779	8876	-14781	-40	-17135	6922	-14132	-350	-15460	8941	-10882	-150	-128	-120	-67	-63	-59	-108	38	-154	18	33	-77	-19	-59	79	-51	-3
0.664167	-6520	-1496	-4564	-18299	-56	-15731	-328	-9260	-52	-15277	-2835	-10872	-598	-15854	-3586	-9446	357	-1763	2214	-17798	-352	-16694	8793	-14812	-158	-17113	6822	-14137	-210	-15522	8783	-10809	-149	-130	-125	-67	-62	-58	-108	38	-148	15	37	-77	-22	-59	78	-30	-1
0.665000	-5457	-1504	-4536	-18349	30	-15670	-430	-9155	-44	-15141	-2983	-10843	-611	-15776	-3616	-9431	656	-1765	2206	-17894	-480	-16610	8704	-14852	-139	-17091	6741	-14147	-262	-15578	8642	-10728	-153	-129	-122	-66	-63	-62	-111	35	-152	18	33	-80	-22	-61	80	-34	0
0.665833	-4458	-1511	-4502	-18408	-117	-15618	-518	-9056	33	-15028	-3139	-10840	-683	-15714	-3639	-9419	998	-1754	2209	-17991	-607	-16518	8617	-14896	-222	-17063	6673	-14152	-264	-15633	8510	-10633	-148	-129	-121	-66	-61	-59	-111	38	-162	18	34	-74	-23	-59	77	-31	0
0.666667	-3543	-1514	-4467	-18450	153	-15569	-598	-8951	-61	-14916	-3289	-10845	-769	-15657	-3659	-9399	1264	-1746	2226	-18072	-515	-16431	8523	-14941	-321	-17032	6624	-14161	-166	-15681	8394	-10517	-149	-128	-121	-66	-63	-60	-108	35	-153	15	33	-77	-21	-56	79	-31	0
0.667500	-2513	-1516	-4435	-18485	24	-15530	-663	-8848	-173	-14814	-3442	-10868	-935	-15612	-3674	-9376	1318	-1732	2252	-18157	-114	-16340	8432	-14993	-52	-16996	6579	-14164	-219	-15721	8294	-10396	-151	-130	-127	-72	-65	-58	-109	38	-152	16	29	-77	-27	-57	77	-30	-1
0.668333	-1525	-1524	-4410	-18514	-13	-15493	-723	-8743	-177	-14724	-3594	-10897	-1464	-15570	-3683	-9349	1528	-1718	2289	-18228	-218	-16251	8343	-15050	-213	-16963	6550	-14158	-379	-15751	8216	-10254	-153	-131	-124	-70	-64	-61	-108	34	-153	12	30	-79	-23	-59	79	-25	0
0.669167	-323	-1534	-4391	-18532	-39	-15462	-780	-8638	-219	-14641	-3734	-10931	-1896	-15537	-3697	-9318	1551	-1705	2333	-18296	-321	-16165	8258	-15110	-136	-16918	6538	-14151	-507	-15769	8158	-10105	-149	-122	-130	-68	-61	-65	-113	37	-151	16	32	-79	-24	-60	78	-31	-1
0.670000	847	-1551	-4380	-18546	88	-15432	-826	-8536	-214	-14575	-3863	-10967	-1728	-15511	-3716	-9274	1487	-1698	2383	-18357	-204	-16080	8179	-15165	-95	-16870	6534	-14134	-444	-15764	8122	-9942	-149	-127	-119	-67	-63	-63	-109	37	-150	18	30	-80	-21	-57	80	-30	-1
0.670833	1751	-1578	-4370	-18547	-231	-15404	-869	-8433	-235	-14513	-3975	-10994	-1669	-15483	-3745	-9233	1485	-1693	2436	-18424	-65	-15998	8106	-15226	-104	-16810	6547	-14110	-511	-15747	8107	-9769	-148	-125	-122	-65	-57	-58	-104	40	-147	4	34	-76	-29	-56	85	-27	0
0.671667	2331	-1618	-4366	-18545	125	-15381	-910	-8345	-166	-14466	-4109	-11014	-1585	-15456	-3785	-9154	1276	-1697	2490	-18452	58	-15926	8041	-15286	-155	-16751	6563	-14080	-581	-15715	8112	-9597	-151	-125	-118	-65	-62	-62	-105	41	-148	19	35	-77	-24	-52	82	-28	-1
0.672500	3260	-1674	-4373	-18544	11	-15356	-947	-8257	-53	-14431	-4158	-11018	-986	-15436	-3836	-9082	941	-1716	2535	-18490	274	-15860	7986	-15347	-111	-16685	6585	-14036	-481	-15657	8131	-9406	-149	-125	-119	-70	-62	-58	-98	40	-150	22	35	-79	-24	-57	84	-28	0
0.673333	4107	-1741	-4380	-18537	-262	-15332	-988	-8188	-96	-14406	-4233	-11014	-1017	-15410	-3903	-8998	880	-1741	2573	-18515	223	-15803	7930	-15406	-238	-16612	6610	-13991	-439	-15584	8171	-9225	-149	-129	-124	-69	-62	-62	-105	42	-152	15	29	-79	-25	-58	80	-30	-3
0.674167	4701	-1825	-4397	-18527	-47	-15309	-1027	-8135	-56	-14396	-4286	-10989	-1812	-15386	-3980	-8911	670	-1781	2604	-18524	197	-15749	7898	-15461	-137	-16533	6647	-13926	-452	-15488	8229	-9044	-150	-127	-147	-68	-61	-63	-105	57	-151	18	34	-77	-19	-55	80	-31	-1
0.675000	5288	-1920	-4406	-18514	-181	-15281	-1064	-8097	-76	-14383	-4325	-10943	-1925	-15362	-4068	-8806	414	-1826	2623	-18523	136	-15702	7874	-15528	-74	-16448	6688	-13876	-248	-15388	8303	-8867	-148	-127	-121	-69	-65	-60	-105	40	-151	17	34	-78	-25	-58	78	-31	0
0.675833	5740	-2026	-4413	-18496	-29	-15260	-1099	-8086	-211	-14381	-4352	-10874	-1482	-15339	-4161	-8700	219	-1888	2629	-18505	68	-15661	7857	-15552	-172	-16360	6727	-13775	86	-15246	8390	-8697	-149	-127	-117	-69	-65	-63	-108	33	-149	25	35	-79	-22	-56	81	-31	-1
0.676667	6038	-2141	-4387	-18481	149	-15233	-1135	-8095	-159	-14382	-4371	-10788	-1002	-15315	-4263	-8592	84	-1957	2625	-18474	43	-15625	7847	-15594	-148	-16285	6771	-13688	74	-15105	8484	-8538	-147	-130	-118	-68	-60	-61	-105	42	-152	17	36	-76	-19	-56	81	-32	0
0.677500	6340	-2269	-4409	-18463	9	-15209	-1168	-8136	-203	-14393	-4373	-10688	-591	-15298	-4363	-8502	144	-2030	2590	-18432	-51	-15591	7844	-15625	-172	-16172	6820	-13590	-13	-14950	8592	-8393	-147	-126	-119	-69	-67	-61	-114	38	-150	19	80	-74	-22	-56	82	-28	0
0.678333	6537	-2418	-4396	-18444	-103	-15185	-1200	-8199	-136	-14409	-4374	-10579	-283	-15288	-4462	-8375	86	-2118	2581	-18379	-141	-15558	7852	-15645	-112	-16077	6865	-13491	-150	-14788	8707	-8262	-148	-125	-119	-68	-64	-59	-104	42	-146	20	37	-76	-22	-55	81	-36	0
0.679167	6502	-2527	-4369	-18427	-215	-15161	-1228	-8302	3	-14429	-4380	-10456	-120	-15283	-4549	-8269	-57	-2205	2542	-18323	-379	-15525	7864	-15661	-33	-15979	6914	-13380	-218	-14620	8831	-8146	-164	-125	-119	-75	-57	-59	-105	41	-146	17	37	-73	-16	-55	84	-28	2
0.680000	6176	-2658	-4327	-18409	-62	-15137	-1253	-8412	153	-14459	-4367	-10335	-105	-15294	-4624	-8175	-136	-2300	2497	-18258	-407	-15495	7882	-15667	-203	-15885	6964	-13269	-112	-14457	8956	-8051	-147	-125	-117	-64	-58	-53	-104	41	-150	20	37	-73	-18	-55	81	-34	0
0.680833	5937	-2787	-4288	-18399	116	-15122	-1280	-8562	364	-14493	-4370	-10221	145	-15305	-4690	-8089	-353	-2401	2445	-18196	11	-15465	7892	-15670	124	-15791	7010	-13160	-145	-14296	9078	-7969	-148	-128	-121	-68	-63	-61	-105	37	-154	15	28	-75	-25	-57	80	-32	-1
0.681667	5581	-2907	-4234	-18385	32	-15110	-1298	-8751	474	-14536	-4374	-10111	564	-15358	-4735	-8016	-438	-2502	2392	-18135	-220	-15432	7911	-15661	-5	-15699	7061	-13049	-365	-14130	9204	-7922	-153	-132	-125	-73	-64	-61	-109	35	-151	13	30	-80	-24	-61	78	-33	-3
0.682500	5074	-3021	-4169	-18371	-49	-15095	-1313	-8913	245	-14585	-4376	-10023	864	-15413	-4755	-7946	-610	-2604	2344	-18076	-584	-15392	7935	-15640	8	-15609	7114	-12933	-414	-13991	9337	-7861	-150	-132	-113	-70	-65	-63	-108	40	-126	15	33	-76	-23	-59	79	-31	-5
0.683333	4568	-3114	-4094	-18352	-181	-15084	-1317	-9103	182	-14639	-4393	-9947	835	-15485	-4750	-7892	-713	-2688	2307	-18023	-670	-15346	7945	-15616	47	-15511	7173	-12823	-272	-13847	9465	-7828	-155	-132	-124	-69	-63	-59	-105	38	-153	15	34	-77	-24	-59	79	-31	-3
0.684167	4146	-3193	-4011	-18335	-827	-15076	-1321	-9306	166	-14696	-4414	-9898	554	-15576	-4721	-7852	-723	-2768	2280	-17985	-679	-15296	7983	-15571	5	-15418	7232	-12713	-269	-13716	9591	-7811	-151	-130	-127	-70	-60	-59	-108	37	-151	4	33	-76	-19	-60	81	-31	1
0.685000	3287	-3252	-3935	-18319	-562	-15076	-1315	-9515	22	-14762	-4436	-9878	274	-15679	-4671	-7823	-767	-2845	2263	-17958	-677	-15241	8009	-15520	-72	-15316	7296	-12608	-453	-13596	9720	-7803	-147	-132	-120	-72	-60	-59	-104	39	-147	11	34	-76	-21	-57	81	-30	-1
0.685833	2717	-3299	-3850	-18300	-217	-15079	-1306	-9719	-5	-14837	-4461	-9893	431	-15792	-4597	-7810	-927	-2914	2269	-17946	-341	-15183	8034	-15468	145	-15216	7365	-12504	-625	-13487	9842	-7812	-151	-129	-120	-67	-40	-56	-104	35	-147	8	35	-76	-21	-57	80	-30	0
0.686667	2448	-3328	-3776	-18284	-589	-15088	-1289	-9916	-75	-14912	-4488	-9942	610	-15927	-4509	-7810	-909	-2966	2286	-17954	-322	-15117	8065	-15405	66	-15109	7439	-12402	-659	-13388	9958	-7830	-149	-131	-120	-68	-62	-57	-105	40	-145	20	35	-75	-17	-59	81	-28	-1
0.687500	2101	-3330	-3704	-18268	-285	-15104	-1272	-10101	6	-14996	-4524	-10024	795	-16073	-4399	-7844	-887	-3008	2330	-17975	-353	-15053	8090	-15333	-19	-15000	7517	-12307	-584	-13298	10069	-7852	-147	-130	-118	-68	-61	-57	-111	38	-151	6	35	-77	-23	-58	79	-29	0
0.688333	1737	-3325	-3646	-18253	-208	-15124	-1241	-10274	172	-15079	-4546	-10143	849	-16217	-4290	-7846	-821	-3039	2383	-18016	-241	-14981	8112	-15240	127	-14882	7596	-12212	-452	-13218	10180	-7880	-149	-130	-125	-68	-62	-58	-105	38	-151	17	29	-79	-23	-52	81	-29	-1
0.689167	1372	-3293	-3595	-18236	-180	-15153	-1210	-10428	-17	-15162	-4566	-10295	990	-16374	-4167	-7882	-749	-3059	2464	-18068	-298	-14913	8160	-15165	86	-14758	7687	-12124	-351	-13143	10283	-7919	-151	-110	-121	-58	-66	-58	-107	37	-151	17	30	-80	-27	-59	81	-30	-3
0.690000	1163	-3252	-3558	-18221	-146	-15189	-1169	-10568	-160	-15247	-4577	-10472	1184	-16515	-4047	-7927	-659	-3072	2557	-18133	-319	-14842	8200	-15077	-39	-14622	7781	-12033	-448	-13070	10378	-7962	-151	-132	-126	-70	-69	-60	-109	37	-155	16	30	-77	-25	-59	78	-31	-7
0.690833	1222	-3196	-3527	-18203	-88	-15231	-1124	-10688	-210	-15325	-4581	-10674	1267	-16653	-3906	-7979	-469	-3067	2673	-18197	-302	-14767	8253	-14964	-159	-14483	7884	-11942	-437	-12994	10473	-7999	-148	-126	-118	-65	-64	-57	-105	42	-149	20	39	-78	-23	-57	84	-27	0
0.691667	1297	-3121	-3505	-18187	-105	-15268	-1063	-10786	-285	-15395	-4568	-10885	1597	-16773	-3807	-8040	-263	-3056	2793	-18270	-233	-14697	8310	-14854	-176	-14341	7990	-11854	-296	-12928	10550	-8047	-148	-127	-120	-65	-62	-53	-102	41	-148	20	36	-73	-22	-55	85	-26	1
0.692500	1327	-3054	-3501	-18167	-220	-15322	-1002	-10877	-118	-15466	-4542	-11113	2031	-16887	-3699	-8111	-126	-3042	2927	-18335	-44	-14628	8374	-14733	-50	-14199	8097	-11765	-385	-12850	10638	-8094	-150	-132	-119	-65	-52	-53	-95	41	-150	20	36	-73	-19	-53	82	-28	1
0.693333	1189	-2979	-3496	-18153	-132	-15381	-930	-10953	60	-15524	-4510	-11343	2133	-16977	-3604	-8193	107	-3036	3062	-18405	17	-14587	8442	-14611	-322	-14052	8211	-11676	-506	-12775	10707	-8141	-149	-126	-119	-63	-63	-60	-103	41	-149	0	37	-73	-23	-53	84	-11	1
0.694167	1137	-2903	-3487	-18137	185	-15445	-856	-11022	-7	-15577	-4459	-11576	2183	-17052	-3526	-8275	-8	-2996	3193	-18450	268	-14509	8523	-14476	-114	-13909	8329	-11586	-338	-12698	10773	-8190	-147	-127	-118	-66	-64	-55	-103	42	-149	20	34	-77	-23	-52	81	-27	0
0.695000	1101	-2830	-3510	-18119	-15	-15512	-772	-11086	-265	-15618	-4390	-11796	2314	-17096	-3456	-8364	-88	-2972	3320	-18488	340	-14455	8608	-14341	-293	-13771	8447	-11496	-283	-12611	10829	-8239	-148	-127	-121	-66	-63	-58	-104	40	-149	19	36	-74	-17	-52	85	-26	0
0.695833	1119	-2759	-3522	-18097	5	-15580	-679	-11153	-227	-15651	-4312	-12013	2342	-17120	-3403	-8457	-220	-2950	3442	-18507	271	-14407	8702	-14200	-241	-13640	8577	-11409	-285	-12525	10877	-8275	-149	-124	-119	-64	-60	-58	-100	38	-156	20	35	-74	-21	-55	80	-29	2
0.696667	1307	-2692	-3525	-18076	155	-15651	-579	-11216	-234	-15672	-4213	-12204	2237	-17114	-3367	-8554	-343	-2921	3548	-18512	326	-14370	8799	-14055	-153	-13521	8696	-11319	-346	-12427	10921	-8329	-149	-125	-119	-62	-62	-58	-105	38	-150	21	36	-70	-19	-55	84	-19	-1
0.697500	1492	-2636	-3529	-18050	-87	-15717	-472	-11266	-358	-15686	-4101	-12378	2202	-17093	-3347	-8647	-496	-2893	3638	-18496	329	-14334	8909	-13908	-153	-13409	8823	-11231	-447	-12329	10957	-8368	-147	-126	-118	-61	-70	-59	-104	39	-152	22	38	-72	-25	-52	81	-28	0
0.698333	1341	-2590	-3531	-18022	-323	-15783	-362	-11361	-357	-15687	-3980	-12535	1973	-17044	-3334	-8746	-722	-2868	3708	-18467	208	-14306	9018	-13762	-279	-13318	8947	-11145	-311	-12226	10984	-8406	-149	-126	-119	-66	-61	-57	-107	34	-152	29	40	-73	-22	-55	79	-28	-3
0.699167	1261	-2560	-3531	-17991	57	-15839	-248	-11446	-437	-15684	-3852	-12666	1494	-16979	-3331	-8839	-1055	-2836	3757	-18418	357	-14282	9136	-13615	-267	-13238	9072	-11049	-259	-12120	11005	-8434	-147	-126	-117	-64	-59	-53	-101	41	-150	22	38	-67	-18	-55	82	-27	4
0.700000	1430	-2536	-3519	-17953	-115	-15888	-127	-11548	-572	-15670	-3710	-12778	834	-16893	-3333	-8952	-1153	-2803	3784	-18356	207	-14265	9253	-13470	-361	-13173	9193	-10984	-285	-12014	11025	-8449	-144	-126	-116	-64	-57	-57	-102	39	-149	24	37	-74	-21	-55	77	-28	2
0.700833	1611	-2528	-3513	-17913	165	-15928	-8	-11654	-1007	-15656	-3567	-12873	579	-16802	-3347	-9006	-1227	-2767	3783	-18291	6	-14252	9373	-13333	-466	-13128	9309	-10917	-240	-11907	11031	-8462	-151	-128	-120	-67	-63	-56	-105	39	-152	19	35	-75	-23	-55	78	-32	-5
0.701667	1911	-2530	-3500	-17875	163	-15955	111	-11772	-1154	-15634	-3417	-12954	405	-16696	-3363	-9082	-1182	-2726	3760	-18223	19	-14245	9499	-13199	-430	-13097	9422	-10846	-247	-11799	11044	-8462	-147	-129	-119	-69	-64	-57	-105	39	-153	17	32	-75	-23	-61	80	-28	-3
0.702500	2237	-2542	-3479	-17820	41	-15964	234	-11889	-690	-15603	-3264	-13021	-199	-16584	-3372	-9152	-1039	-2673	3723	-18150	-79	-14231	9623	-13067	-404	-13070	9528	-10781	-204	-11689	11043	-8450	-151	-130	-118	-68	-61	-56	-107	39	-150	19	35	-74	-23	-55	80	-30	-4
0.703333	2575	-2558	-3457	-17774	242	-15962	352	-12015	-509	-15569	-3111	-13078	-650	-16443	-3380	-9204	-980	-2613	3666	-18083	-135	-14216	9750	-12945	-415	-13062	9633	-10724	-163	-11578	11053	-8427	-146	-127	-117	-70	-62	-53	-103	39	-153	19	35	-74	-19	-56	82	-32	0
0.704167	2893	-2579	-3439	-17720	291	-15940	465	-12135	-455	-15530	-2962	-13135	-781	-16353	-3384	-9257	-737	-2547	3595	-18029	-83	-14198	9874	-12831	-456	-13054	9729	-10676	-166	-11467	11057	-8395	-151	-130	-118	-65	-62	-57	-104	39	-148	17	38	-74	-19	-55	79	-31	0
0.705000	3359	-2601	-3416	-17669	12	-15901	573	-12258	-321	-15488	-2813	-13190	-1104	-16242	-3382	-9251	-428	-2469	3514	-17990	-207	-14178	9995	-12725	-477	-13050	9819	-10624	-198	-11365	11065	-8346	-147	-128	-118	-67	-62	-57	-102	25	-152	18	40	-73	-22	-51	81	-30	0
0.705833	3761	-2625	-3393	-17618	-44	-15849	677	-12365	-377	-15436	-2671	-13253	-1353	-16133	-3365	-9329	-207	-2386	3428	-17970	-393	-14141	10117	-12628	-302	-13043	9896	-10591	-128	-11254	11077	-8291	-149	-130	-122	-68	-63	-58	-103	42	-151	16	36	-75	-18	-55	82	-30	0
0.706667	3843	-2646	-3370	-17573	-207	-15781	774	-12467	-379	-15377	-2545	-13324	-1552	-16033	-3343	-9357	263	-2296	3336	-17968	-667	-14111	10231	-12543	-464	-13037	9970	-10542	-16	-11151	11082	-8227	-151	-131	-120	-69	-63	-59	-107	39	-134	16	33	-43	-26	-57	80	-36	-3
0.707500	3681	-2635	-3351	-17527	59	-15692	862	-12552	25	-15312	-2422	-13404	-1747	-15936	-3308	-9383	375	-2198	3253	-17990	-431	-14044	10343	-12459	-321	-13012	10016	-10502	-68	-11045	11096	-8156	-153	-130	-120	-68	-64	-61	-107	39	-151	16	36	-77	-22	-58	81	-33	-3
0.708333	3515	-2664	-3325	-17483	-178	-15603	945	-12611	298	-15234	-2309	-13493	-1826	-15837	-3271	-9400	577	-2098	3177	-18031	-268	-13977	10454	-12391	-337	-12984	10091	-10466	-137	-10935	11119	-8078	-152	-130	-120	-73	-63	-59	-97	37	-150	17	37	-83	-25	-57	81	-33	-3
0.709167	3156	-2639	-3305	-17454	-164	-15498	1020	-12651	438	-15141	-2203	-13595	-1980	-15752	-3199	-9426	869	-1991	3108	-18098	-404	-13894	10552	-12325	-305	-12938	10140	-10427	-161	-10831	11145	-7997	-149	-130	-124	-73	-64	-60	-103	39	-152	11	34	-78	-22	-56	80	-31	-4
0.710000	2797	-2644	-3282	-17425	-98	-15382	1087	-12666	469	-15044	-2113	-13707	-1955	-15660	-3125	-9452	1056	-1891	3053	-18178	-499	-13798	10650	-12269	-153	-12873	10184	-10385	-109	-10722	11171	-7911	-147	-129	-119	-68	-64	-58	-104	45	-150	19	22	-76	-23	-58	80	-28	-3
0.710833	2348	-2610	-3257	-17407	-55	-15261	1152	-12661	308	-14926	-2033	-13819	-1737	-15567	-3038	-9481	1156	-1790	3005	-18270	-577	-13690	10737	-12213	-113	-12790	10220	-10340	-60	-10608	11203	-7818	-136	-122	-119	-68	-63	-59	-101	41	-150	20	39	-74	-24	-56	86	-27	0
0.711667	1430	-2556	-3235	-17394	-344	-15139	1206	-12620	257	-14798	-1967	-13941	-2241	-15471	-2941	-9519	1186	-1692	2975	-18372	-552	-13568	10818	-12158	-255	-12691	10247	-10296	-62	-10500	11236	-7733	-148	-125	-117	-62	-59	-56	-100	40	-150	21	38	-76	-21	-55	101	-30	-5
0.712500	237	-2495	-3216	-17405	84	-15013	1255	-12566	202	-14659	-1911	-14065	-2634	-15369	-2834	-9570	854	-1602	2951	-18478	-224	-13444	10883	-12122	-130	-12581	10271	-10243	-60	-10387	11266	-7651	-147	-126	-117	-64	-61	-58	-103	40	-145	19	40	-73	-17	-53	82	-28	5
0.713333	-632	-2416	-3196	-17412	-32	-14891	1297	-12486	111	-14511	-1865	-14189	-2686	-15260	-2722	-9646	664	-1521	2932	-18582	-143	-13311	10940	-12082	-69	-12454	10280	-10192	-124	-10277	11288	-7566	-148	-124	-112	-63	-61	-58	-103	44	-148	18	38	-74	-17	-58	82	-29	2
0.714167	-1722	-2325	-3183	-17438	36	-14775	1332	-12392	147	-14351	-1839	-14304	-2651	-15141	-2604	-9712	585	-1448	2920	-18680	-241	-13181	10976	-12032	-134	-12316	10287	-10134	-88	-10172	11306	-7486	-150	-126	-119	-66	-65	-58	-105	39	-151	20	36	-73	-21	-56	82	-28	2
0.715000	-2818	-2220	-3174	-17473	-13	-14656	1366	-12279	151	-14182	-1823	-14416	-2212	-15011	-2480	-9808	446	-1386	2911	-18762	-294	-13045	10999	-12013	-22	-12170	10285	-10075	-156	-10064	11315	-7410	-151	-127	-124	-67	-62	-45	-105	38	-152	18	34	-77	-23	-60	77	-33	-6
0.715833	-4001	-2122	-3169	-17522	-115	-14546	1396	-12160	-118	-14011	-1816	-14511	-1806	-14864	-2355	-9919	317	-1331	2898	-18826	-513	-12914	11010	-11983	-19	-12018	10281	-10006	-252	-9957	11323	-7333	-146	-127	-119	-66	-65	-57	-108	40	-153	16	35	-77	-22	-56	81	-27	-3
0.716667	-5269	-1987	-3167	-17573	47	-14430	1427	-12026	-211	-13827	-1815	-14587	-1453	-14709	-2236	-10059	61	-1271	2888	-18867	-631	-12789	11006	-11959	-28	-11863	10265	-9939	-205	-9859	11318	-7259	-149	-128	-121	-65	-63	-45	-105	40	-151	20	35	-76	-22	-56	81	-29	-1
0.717500	-6394	-1857	-3169	-17635	130	-14318	1449	-11889	-104	-13643	-1823	-14656	-834	-14544	-2112	-10211	-91	-1231	2869	-18880	-582	-12672	10981	-11936	5	-11710	10259	-9866	-84	-9763	11306	-7181	-147	-121	-117	-64	-62	-56	-103	38	-152	21	37	-76	-21	-53	81	-27	1
0.718333	-7206	-1731	-3180	-17700	53	-14220	1467	-11755	-212	-13459	-1839	-14710	-488	-14373	-2004	-10394	-224	-1185	2846	-18866	-516	-12566	10943	-11918	-52	-11568	10222	-9792	-45	-9680	11277	-7106	-148	-125	-119	-67	-82	-57	-104	35	-147	20	35	-76	-22	-52	82	-27	-1
0.719167	-7917	-1599	-3197	-17772	143	-14120	1484	-11624	-296	-13277	-1864	-14751	-383	-14196	-1896	-10599	-516	-1144	2815	-18824	-458	-12475	10885	-11908	-9	-11437	10192	-9715	-55	-9606	11247	-7019	-147	-126	-117	-62	-59	-53	-103	43	-153	23	40	-74	-16	-51	87	-25	-4
0.720000	-8687	-1480	-3226	-17845	-103	-14018	1496	-11498	-420	-13101	-1894	-14783	-174	-14024	-1806	-10829	-527	-1095	2773	-18756	-742	-12393	10809	-11905	-194	-11313	10140	-9639	-4	-9542	11198	-6938	-148	-122	-119	-63	-59	-38	-105	43	-149	21	51	-76	-16	-56	85	-26	-5
0.720833	-9501	-1366	-3260	-17923	268	-13923	1498	-11383	-459	-12927	-1934	-14809	245	-13851	-1736	-11088	-805	-1048	2720	-18663	-870	-12334	10711	-11915	-83	-11214	10084	-9569	-92	-9497	11144	-6844	-148	-127	-121	-66	-63	-57	-105	39	-156	18	36	-79	-24	-56	84	-28	-3
0.721667	-9979	-1259	-3312	-18007	63	-13823	1496	-11279	-639	-12767	-1984	-14833	712	-13686	-1678	-11376	-1233	-994	2661	-18545	-762	-12282	10601	-11929	32	-11135	10020	-9498	-243	-9466	11084	-6750	-154	-129	-119	-67	-63	-58	-103	37	-159	20	35	-75	-24	-55	80	-31	-5
0.722500	-10411	-1165	-3370	-18084	177	-13720	1489	-11194	-867	-12608	-2034	-14853	844	-13530	-1640	-11687	-1435	-939	2598	-18409	-874	-12253	10477	-11948	-121	-11072	9947	-9430	-73	-9448	11018	-6645	-149	-128	-119	-66	-63	-57	-107	39	-150	18	35	-76	-22	-55	82	-29	10
0.723333	-10717	-1085	-3424	-18149	267	-13616	1474	-11107	-654	-12461	-2070	-14874	1043	-13381	-1623	-12017	-1740	-872	2530	-18258	-767	-12237	10343	-11980	-87	-11030	9861	-9365	41	-9453	10950	-6540	-158	-131	-125	-67	-83	-59	-101	38	-154	19	35	-78	-24	-56	79	-33	-5
0.724167	-10881	-1020	-3495	-18212	342	-13509	1449	-11045	-540	-12319	-2161	-14899	1465	-13251	-1620	-12371	-2080	-791	2462	-18098	-827	-12228	10196	-12022	-70	-11006	9772	-9302	-4	-9474	10876	-6422	-150	-128	-118	-66	-63	-61	-105	40	-152	16	32	-76	-24	-56	84	-25	-3
0.725000	-11121	-965	-3567	-18258	39	-13393	1420	-10986	-477	-12178	-2251	-14929	1534	-13129	-1641	-12736	-2306	-708	2396	-17930	-853	-12238	10045	-12071	-212	-11005	9680	-9247	39	-9513	10812	-6303	-148	-132	-121	-68	-63	-46	-103	36	-153	19	30	-75	-23	-56	82	-28	-1
0.725833	-11470	-923	-3648	-18298	279	-13281	1380	-10946	-325	-12054	-2305	-14964	1621	-13022	-1681	-13112	-2727	-617	2333	-17764	-432	-12260	9888	-12130	-160	-11024	9584	-9196	101	-9571	10743	-6182	-148	-127	-118	-68	-62	-60	-102	39	-154	20	35	-77	-21	-53	84	-28	2
0.726667	-11306	-901	-3731	-18324	-48	-13152	1333	-10917	-219	-11931	-2390	-15014	1599	-12925	-1747	-13504	-3144	-527	2274	-17607	73	-12292	9732	-12194	40	-11059	9482	-9154	41	-9646	10676	-6064	-150	-130	-126	-67	-48	-60	-105	41	-148	21	36	-79	-22	-55	84	-27	1
0.727500	-11006	-876	-3820	-18333	-161	-13027	1274	-10902	34	-11822	-2485	-15072	1554	-12838	-1830	-13903	-3293	-431	2225	-17455	220	-12337	9575	-12267	-173	-11114	9377	-9121	60	-9745	10608	-5951	-149	-128	-120	-66	-63	-59	-104	40	-158	17	33	-77	-23	-55	81	-32	-3
0.728333	-10606	-889	-3910	-18330	0	-12899	1205	-10896	235	-11710	-2587	-15148	1639	-12740	-1925	-14309	-3454	-335	2185	-17316	554	-12389	9423	-12347	-127	-11177	9282	-9094	-28	-9856	10552	-5844	-150	-135	-122	-68	-64	-58	-107	39	-173	13	34	-76	-18	-56	82	-30	0
0.729167	-10026	-892	-3997	-18314	-149	-12772	1124	-10903	181	-11599	-2698	-15229	1376	-12684	-2043	-14717	-3498	-245	2158	-17195	979	-12447	9277	-12431	-80	-11254	9184	-9080	-165	-9981	10498	-5746	-149	-131	-120	-70	-63	-61	-107	36	-152	16	32	-80	-24	-58	84	-30	-3
0.730000	-9451	-909	-4083	-18279	-202	-12648	1034	-10925	198	-11496	-2815	-15329	1531	-12619	-2171	-15138	-3486	-165	2145	-17085	1091	-12510	9145	-12521	-113	-11334	9095	-9067	-102	-10114	10448	-5658	-150	-131	-121	-68	-65	-61	-104	42	-147	18	35	-76	-19	-56	82	-30	0
0.730833	-8745	-928	-4161	-18229	-49	-12520	932	-10958	193	-11393	-2952	-15453	2384	-12546	-2318	-15566	-3433	-92	2144	-16994	1216	-12579	9026	-12614	1	-11421	9007	-9070	4	-10259	10407	-5587	-148	-129	-118	-65	-60	-57	-104	39	-151	21	36	-75	-22	-55	82	-30	0
0.731667	-7778	-953	-4231	-18170	-136	-12399	818	-11010	326	-11287	-3094	-15601	2724	-12479	-2474	-16034	-3263	-29	2158	-16923	1407	-12649	8916	-12712	-203	-11513	8923	-9078	-103	-10407	10359	-5538	-148	-130	-122	-69	-64	-61	-105	37	-153	18	25	-77	-23	-58	87	-31	-1
0.732500	-6837	-985	-4290	-18120	-325	-12293	690	-11078	598	-11189	-3257	-15778	2317	-12414	-2644	-16481	-3153	15	2189	-16863	1448	-12717	8824	-12814	-105	-11602	8844	-9104	-135	-10557	10337	-5505	-147	-127	-119	-68	-62	-59	-104	41	-151	19	35	-77	-21	-57	97	-28	0
0.733333	-6121	-1014	-4336	-18031	-671	-12189	554	-11161	538	-11085	-3432	-15991	1923	-12348	-2817	-16975	-2901	43	2229	-16822	1534	-12786	8747	-12922	-17	-11703	8768	-9136	-230	-10708	10278	-5498	-147	-132	-128	-69	-51	-62	-104	38	-150	17	35	-75	-22	-58	81	-27	-1
0.734167	-5761	-1045	-4370	-17956	-414	-12103	402	-11270	637	-10998	-3625	-16236	1660	-12285	-3013	-17498	-2732	53	2284	-16786	1393	-12850	8686	-13034	-197	-11800	8693	-9182	-436	-10857	10269	-5511	-153	-130	-122	-66	-64	-61	-107	37	-150	19	35	-78	-24	-61	80	-28	6
0.735000	-5334	-1077	-4379	-17884	-346	-12030	239	-11402	722	-10906	-3832	-16515	1154	-12235	-3215	-18049	-2704	51	2346	-16771	1192	-12915	8645	-13151	-81	-11894	8620	-9236	-430	-10997	10243	-5546	-147	-129	-122	-67	-65	-59	-105	40	-151	21	35	-75	-23	-58	79	-28	1
0.735833	-5046	-1110	-4370	-17812	-298	-11979	61	-11553	500	-10830	-4061	-16837	743	-12184	-3425	-18631	-2526	34	2420	-16748	1113	-12971	8618	-13273	-190	-11985	8550	-9298	-413	-11125	10219	-5602	-149	-129	-124	-69	-60	-59	-107	38	-150	18	32	-76	-21	-60	80	-27	1
0.736667	-4901	-1138	-4339	-17753	-339	-11948	-127	-11733	467	-10761	-4309	-17192	317	-12152	-3649	-19247	-2456	0	2500	-16733	1015	-13028	8604	-13401	-102	-12079	8482	-9379	-420	-11249	10200	-5678	-150	-128	-121	-68	-26	-60	-104	34	-154	22	35	-74	-22	-59	80	-30	0
0.737500	-4944	-1150	-4284	-17701	-236	-11966	-320	-11932	532	-10708	-4572	-17582	-177	-12134	-3889	-19899	-2411	-45	2590	-16712	946	-13078	8620	-13541	-128	-12168	8407	-9469	-316	-11364	10178	-5773	-148	-127	-120	-65	-60	-57	-107	40	-150	22	36	-74	-22	-59	79	-27	3
0.738333	-5142	-1197	-4201	-17665	-606	-11969	-531	-12153	290	-10684	-4861	-18004	-452	-12146	-4149	-20562	-2434	-97	2678	-16686	827	-13131	8622	-13680	-163	-12259	8335	-9565	-391	-11466	10155	-5889	-145	-124	-111	-66	-61	-59	-108	38	-144	22	38	-75	-19	-57	81	-26	4
0.739167	-5722	-1227	-4094	-17643	-183	-12021	-747	-12395	124	-10669	-5172	-18451	-655	-12192	-4425	-21240	-2561	-156	2768	-16652	632	-13178	8658	-13832	-179	-12355	8259	-9674	-405	-11561	10130	-6018	-143	-125	-117	-63	-59	-56	-104	41	-148	23	37	-75	-17	-58	80	-28	2
0.740000	-5874	-1261	-3963	-17644	-143	-12120	-973	-12660	118	-10677	-5501	-18914	-498	-12271	-4723	-21924	-2786	-217	2854	-16612	283	-13237	8683	-13992	56	-12454	8181	-9794	-215	-11653	10097	-6159	-150	-126	-120	-60	-64	-59	-112	38	-154	22	33	-75	-25	-59	76	-28	0
0.740833	-5924	-1295	-3817	-17661	-378	-12258	-1211	-12943	126	-10752	-5855	-19386	-229	-12395	-5051	-22592	-2687	-281	2939	-16557	108	-13297	8725	-14161	-74	-12553	8103	-9922	-213	-11741	10066	-6311	-148	-129	-121	-67	-67	-61	-108	36	-156	18	33	-76	-28	-61	76	-31	-5
0.741667	-6094	-1333	-3631	-17699	42	-12441	-1455	-13239	158	-10844	-6230	-19853	-121	-12552	-5399	-23237	-2679	-341	3020	-16472	-29	-13367	8772	-14338	-172	-12660	8025	-10057	-236	-11820	10025	-6470	-152	-129	-122	-66	-67	-62	-113	36	-149	16	32	-76	-22	-63	79	-30	-1
0.742500	-6111	-1371	-3429	-17752	248	-12663	-1704	-13552	12	-10983	-6619	-20313	-313	-12753	-5783	-23830	-2727	-385	3099	-16402	-242	-13445	8829	-14517	-143	-12771	7944	-10184	-139	-11906	9983	-6631	-149	-128	-122	-67	-63	-60	-107	38	-152	19	33	-74	-22	-58	77	-21	0
0.743333	-5995	-1409	-3204	-17823	392	-12940	-1964	-13878	-241	-11171	-7029	-20784	-666	-12982	-6193	-24362	-2619	-426	3172	-16306	-122	-13537	8876	-14706	-152	-12892	7877	-10330	-90	-11992	9917	-6794	-148	-127	-122	-67	-69	-61	-107	37	-150	19	33	-75	-24	-57	79	-29	-3
0.744167	-5660	-1451	-2971	-17906	692	-13271	-2237	-14220	-453	-11415	-7458	-21159	-722	-13246	-6639	-24808	-2421	-456	3239	-16199	141	-13639	8925	-14900	-100	-13017	7808	-10467	-41	-12083	9884	-6958	-151	-127	-120	-65	-65	-62	-107	38	-150	19	32	-75	-25	-56	82	-31	0
0.745000	-4990	-1491	-2721	-18000	838	-13664	-2523	-14586	-501	-11714	-7899	-21526	-780	-13522	-7106	-25151	-2058	-475	3301	-16094	190	-13760	8969	-15100	-167	-13156	7740	-10598	137	-12181	9835	-7114	-150	-127	-121	-66	-63	-59	-107	37	-151	18	36	-74	-22	-57	82	-28	0
0.745833	-4235	-1533	-2462	-18079	586	-14119	-2822	-14973	-465	-12079	-8354	-21853	-1341	-13811	-7609	-25380	-1835	-483	3359	-15982	208	-13899	9006	-15313	-119	-13303	7682	-10724	2362	-12292	9779	-7267	-147	-127	-121	-66	-61	-60	-108	38	-150	18	34	-74	-22	-58	80	-31	-1
0.746667	-3494	-1571	-2195	-18219	227	-14637	-3143	-15376	-317	-12497	-8816	-22129	-1843	-14101	-8138	-25475	-1662	-480	3414	-15875	349	-14060	9030	-15512	-114	-13460	7630	-10840	7836	-12414	9725	-7410	-150	-128	-119	-65	-61	-68	-107	37	-151	18	55	-77	-19	-56	80	-32	0
0.747500	-2868	-1603	-1930	-18336	403	-15214	-3477	-15811	-268	-12970	-9292	-22358	-1723	-14369	-8691	-25430	-1424	-474	3468	-15776	254	-14232	9040	-15720	-319	-13631	7579	-10945	8106	-12556	9671	-7548	-151	-129	-122	-70	-64	-60	-107	38	-153	16	33	-78	-24	-58	80	-22	-8
0.748333	-2068	-1644	-1668	-18454	280	-15846	-3838	-16271	-288	-13518	-9766	-22533	-1467	-14614	-9259	-25193	-1581	-459	3522	-15692	-48	-14422	9032	-15933	-25	-13809	7531	-11037	4877	-12704	9619	-7683	-154	-129	-125	-69	-73	-62	-110	36	-153	12	29	-80	-25	-59	79	-34	-4
0.749167	-1110	-1672	-1411	-18565	-103	-16523	-4220	-16753	-251	-14059	-10244	-22655	-1474	-14818	-9836	-24879	-1502	-442	3576	-15628	-184	-14615	9007	-16139	-203	-13995	7492	-11115	4250	-12865	9574	-7791	-153	-129	-125	-68	-66	-63	-108	35	-153	15	29	-79	-27	-58	78	-33	-3
0.750000	-108	-1692	-1160	-18671	-118	-17212	-4627	-17258	-344	-14640	-10710	-22732	-1309	-14964	-10410	-24369	-1372	-418	3643	-15585	-345	-14831	8958	-16350	-206	-14190	7448	-11173	3223	-13042	9534	-7894	-151	-129	-111	-69	-64	-64	-107	36	-154	16	33	-78	-22	-58	80	-33	-4
0.750833	851	-1710	-921	-18766	-66	-17962	-5060	-17784	-431	-15225	-11170	-22756	-1169	-15053	-10976	-23714	-1296	-393	3721	-15568	-368	-15044	8890	-16559	-179	-14383	7408	-11218	2191	-13225	9495	-7987	-150	-130	-122	-65	-58	-59	-105	40	-151	20	36	-74	-21	-55	82	-30	0
0.751667	1705	-1720	-690	-18857	-478	-18699	-5517	-18322	-319	-15797	-11616	-22742	-1116	-15078	-11529	-22905	-1256	-372	3805	-15583	-476	-15256	8793	-16760	-223	-14581	7366	-11256	1481	-13422	9456	-8074	-150	-127	-120	-67	-61	-57	-101	42	-149	16	34	-74	-21	-53	82	-28	1
0.752500	2233	-1728	-482	-18935	-442	-19419	-6004	-18870	-109	-16332	-12049	-22700	-1125	-15032	-12062	-21965	-1348	-346	3896	-15634	-747	-15468	8667	-16974	-349	-14782	7316	-11280	627	-13632	9415	-8157	-151	-126	-122	-65	-60	-59	-103	40	-150	20	37	-74	-31	-60	81	-28	0
0.753333	3105	-1732	-286	-19005	-230	-20094	-6514	-19416	-111	-16814	-12470	-22628	-899	-14919	-12563	-20899	-1591	-327	4004	-15720	-1052	-15674	8516	-17169	-208	-14978	7253	-11302	63	-13843	9376	-8240	-146	-125	-119	-82	-65	-55	-103	40	-150	18	34	-77	-22	-56	82	-28	2
0.754167	4150	-1737	-109	-19063	-685	-20723	-7049	-19950	-80	-17215	-12862	-22537	-767	-14745	-13021	-19745	-1526	-317	4122	-15856	-1074	-15863	8332	-17360	-254	-15170	7178	-11325	-418	-14055	9328	-8312	-147	-127	-124	-68	-61	-59	-103	40	-148	18	35	-76	-22	-56	84	-28	1
0.755000	5050	-1741	52	-19113	-599	-21272	-7601	-20465	-163	-17520	-13233	-22421	-604	-14512	-13455	-18509	-1552	-303	4257	-15992	-1008	-16036	8122	-17572	-257	-15358	7092	-11347	-868	-14269	9279	-8384	-147	-128	-121	-67	-60	-58	-104	8	-152	18	34	-76	-23	-56	81	-29	-1
0.755833	6156	-1747	199	-19148	-418	-21727	-8162	-20936	-227	-17716	-13564	-22284	-610	-14238	-13796	-17228	-1596	-294	4404	-16173	-1006	-16190	7884	-17786	-243	-15529	6997	-11379	-1223	-14475	9218	-8460	-148	-126	-124	-68	-65	-61	-102	40	-150	19	36	-73	-23	-58	81	-27	0
0.756667	7253	-1750	332	-19170	-297	-22074	-8736	-21356	45	-17795	-13864	-22122	-703	-13931	-14103	-15915	-1584	-285	4565	-16378	-1092	-16326	7617	-17971	-220	-15699	6861	-11424	-1507	-14674	9144	-8540	-152	-118	-125	-68	-63	-60	-110	42	-151	2	30	-79	-25	-60	78	-31	-4
0.757500	8267	-1761	443	-19191	-205	-22300	-9305	-21709	-87	-17748	-14129	-21928	-457	-13610	-14377	-14592	-1697	-272	4739	-16596	-1046	-16438	7346	-18158	-164	-15858	6724	-11484	-1814	-14860	9063	-8618	-147	-127	-121	-68	-63	-57	-103	38	-151	19	37	-73	-21	-57	80	-21	0
0.758333	9458	-1769	560	-19192	-189	-22391	-9867	-21969	-210	-17582	-14352	-21689	-235	-13286	-14593	-13297	-1698	-256	4927	-16822	-814	-16529	7020	-18340	-242	-15998	6561	-11562	-1929	-15030	8962	-8697	-144	-124	-119	-63	-55	-62	-102	41	-151	21	35	-72	-23	-59	86	-25	0
0.759167	10755	-1779	658	-19190	-105	-22356	-10416	-22144	-159	-17292	-14530	-21403	-373	-12993	-14771	-12061	-1633	-231	5124	-17051	-646	-16601	6667	-18513	-259	-16134	6382	-11666	-2092	-15182	8852	-8779	-146	-124	-119	-67	-59	-55	-101	42	-148	23	33	-69	-18	-53	87	-31	3
0.760000	11786	-1791	749	-19177	-107	-22204	-10952	-22219	-234	-16907	-14667	-21067	-651	-12733	-14916	-10910	-1523	-211	5324	-17275	-343	-16658	6349	-18679	-99	-16269	6177	-11799	-2479	-15313	8724	-8864	-149	-128	-118	-64	-62	-57	-99	43	-147	19	37	-72	-18	-56	87	-26	0
0.760833	12395	-1819	829	-19165	-156	-21905	-11465	-22189	-289	-16448	-14761	-20655	-746	-12537	-15044	-9867	-1327	-180	5531	-17490	-73	-16713	5990	-18838	-318	-16397	5959	-11959	-2432	-15422	8577	-8955	-148	-128	-121	-69	-64	-61	-105	40	-151	19	34	-73	-22	-60	84	-28	-3
0.761667	13023	-1830	905	-19140	92	-21515	-11944	-22050	-260	-15931	-14822	-20184	-535	-12413	-15161	-8949	-1538	-139	5739	-17679	-88	-16735	5627	-18977	-153	-16517	5725	-12150	-2354	-15505	8420	-9041	-148	-126	-118	-68	-63	-60	-107	30	-150	18	30	-79	-25	-61	82	-27	-3
0.762500	13730	-1844	977	-19111	-57	-21030	-12384	-21816	-273	-15379	-14851	-19639	-305	-12374	-15287	-8168	-1567	-79	5945	-17839	87	-16759	5269	-19102	-225	-16637	5475	-12367	-2545	-15559	8257	-9126	-149	-129	-117	-67	-62	-62	-104	39	-151	18	36	-75	-18	-57	85	-27	-1
0.763333	14300	-1854	1051	-19067	52	-20474	-12771	-21497	-315	-14838	-14847	-19024	-142	-12432	-15434	-7550	-1534	-10	6153	-17964	352	-16779	4912	-19215	-151	-16754	5236	-12623	-2493	-15592	8084	-9228	-149	-126	-119	-66	-61	-61	-105	38	-151	19	35	-74	-21	-62	81	-31	0
0.764167	14647	-1857	1119	-19023	30	-19898	-13150	-21113	-285	-14322	-14885	-18346	84	-12596	-15633	-7098	-1583	69	6346	-18056	532	-16798	4564	-19312	-141	-16872	4986	-12885	-2361	-15602	7916	-9288	-148	-127	-121	-67	-64	-62	-103	38	-150	18	26	-74	-23	-58	82	-26	0
0.765000	14986	-1854	1188	-18967	-245	-19297	-13467	-20688	-267	-13890	-14931	-17636	231	-12874	-15888	-6818	-1540	166	6533	-18103	690	-16823	4233	-19393	-166	-16988	4740	-13180	-2372	-15593	7743	-9365	-149	-129	-122	-50	-62	-60	-107	39	-151	16	30	-77	-21	-60	81	-29	-3
0.765833	14866	-1843	1251	-18908	-191	-18705	-13745	-20245	-316	-13522	-14997	-16891	292	-13258	-16221	-6710	-1344	278	6703	-18113	827	-16851	3930	-19463	-335	-17104	4510	-13490	-2334	-15562	7581	-9435	-149	-128	-117	-68	-62	-64	-107	36	-152	19	35	-76	-25	-61	84	-30	0
0.766667	14542	-1814	1326	-18836	231	-18164	-13977	-19825	-306	-13286	-15126	-16154	495	-13748	-16643	-6770	-1425	400	6858	-18077	755	-16883	3656	-19517	-166	-17214	4292	-13817	-2095	-15519	7426	-9506	-151	-128	-119	-69	-70	-62	-104	37	-153	19	32	-77	-26	-62	79	-31	-1
0.767500	14282	-1774	1397	-18759	-64	-17685	-14167	-19452	-391	-13182	-15334	-15439	530	-14340	-17172	-6977	-1238	538	6996	-18006	838	-16924	3414	-19536	-134	-17321	4094	-14153	-1886	-15468	7287	-9575	-154	-129	-122	-66	-63	-66	-110	36	-152	16	29	-81	-22	-59	80	-52	-5
0.768333	13943	-1719	1465	-18671	-57	-17271	-14328	-19158	-258	-13236	-15636	-14779	583	-15030	-17814	-7327	-1042	680	7108	-17899	831	-16972	3213	-19598	-218	-17425	3922	-14499	-1684	-15418	7161	-9645	-149	-130	-118	-66	-58	-61	-107	34	-152	18	33	-78	-24	-60	77	-34	-3
0.769167	13427	-1646	1538	-18579	-93	-17004	-14459	-18955	-199	-13436	-16048	-14197	603	-15788	-18555	-7775	-826	842	7194	-17765	630	-17028	3053	-19631	-146	-17522	3778	-14847	-1603	-15361	7056	-9711	-149	-128	-124	-72	-63	-63	-111	35	-148	19	24	-82	-23	-62	82	-30	-1
0.770000	12572	-1557	1608	-18477	-93	-16825	-14570	-18882	-307	-13820	-16570	-13728	726	-16603	-19400	-8352	-539	1005	7257	-17609	545	-17086	2940	-19663	-239	-17609	3670	-15187	-1622	-15321	6967	-9781	-148	-132	-120	-92	-63	-64	-109	37	-149	18	33	-79	-21	-61	80	-34	0
0.770833	11507	-1446	1674	-18373	5	-16764	-14658	-18944	-387	-14291	-17201	-13403	1020	-17446	-20315	-8971	-382	1170	7295	-17436	342	-17151	2871	-19694	-173	-17687	3592	-15523	-1467	-15282	6910	-9851	-147	-125	-119	-65	-62	-60	-110	36	-148	20	35	-76	-22	-53	84	-26	2
0.771667	10583	-1318	1737	-18265	-43	-16815	-14741	-19150	-461	-14915	-17940	-13241	1176	-18273	-21299	-9621	-143	1334	7296	-17256	180	-17215	2854	-19736	-93	-17757	3551	-15843	-1293	-15266	6866	-9935	-145	-126	-116	-64	-56	-58	-104	33	-146	20	39	-75	-19	-58	80	-32	1
0.772500	9793	-1183	1789	-18158	-41	-16977	-14826	-19502	-282	-15644	-18773	-13249	1092	-19150	-22329	-10281	164	1491	7273	-17086	-112	-17285	2883	-19803	-228	-17820	3539	-16153	-1200	-15269	6843	-10024	-146	-126	-118	-67	-62	-59	-105	38	-152	19	36	-80	-36	-55	82	-30	-3
0.773333	8747	-1031	1829	-18057	64	-17230	-14915	-19988	-17	-16448	-19690	-13452	1011	-19961	-23369	-10912	304	1637	7214	-16927	-396	-17353	2956	-19855	-91	-17873	3560	-16446	-1175	-15299	6830	-10129	-149	-131	-125	-72	-62	-63	-109	37	-152	15	30	-80	-23	-59	80	-31	-9
0.774167	7296	-866	1849	-17958	-300	-17564	-15024	-20599	-43	-17310	-20665	-13847	1025	-20716	-24384	-11483	648	1766	7131	-16786	-452	-17385	3070	-19938	-311	-17916	3621	-16715	-1038	-15343	6841	-10241	-148	-128	-119	-67	-62	-59	-110	34	-152	15	33	-82	-21	-59	79	-27	1
0.775000	5620	-688	1860	-17866	59	-17948	-15149	-21304	-96	-18180	-21657	-14421	1032	-21392	-25347	-11972	770	1886	7019	-16669	-830	-17478	3222	-20036	-193	-17950	3704	-16965	-979	-15418	6857	-10368	-153	-129	-122	-64	-72	-60	-107	39	-150	19	33	-78	-24	-59	80	-32	-4
0.775833	4151	-501	1845	-17780	-108	-18370	-15301	-22079	-23	-19032	-22642	-15160	936	-21975	-26225	-12354	895	1987	6882	-16580	-1101	-17532	3409	-20155	-86	-17981	3814	-17190	-931	-15508	6887	-10507	-150	-128	-124	-66	-61	-61	-109	38	-150	11	35	-79	-18	-57	81	-31	-3
0.776667	2642	-310	1808	-17705	-251	-18801	-15484	-22887	17	-19832	-23581	-16033	730	-22458	-26997	-12615	1056	2060	6723	-16533	-1394	-17585	3618	-20292	-133	-18005	3949	-17393	-820	-15621	6922	-10665	-152	-128	-127	-67	-62	-58	-121	36	-149	17	35	-77	-18	-56	81	-33	1
0.777500	1086	-114	1740	-17642	-121	-19226	-15706	-23703	-31	-20572	-24433	-17020	391	-22832	-27644	-12749	1279	2114	6545	-16518	-1702	-17638	3839	-20452	-154	-18026	4102	-17567	-844	-15753	6962	-10833	-146	-126	-124	-67	-60	-60	-105	40	-152	15	32	-81	-18	-57	81	-53	4
0.778333	-372	78	1641	-17589	-119	-19621	-15994	-24472	54	-21213	-25175	-18078	60	-23092	-28144	-12739	1460	2137	6357	-16540	-1778	-17685	4082	-20629	-135	-18045	4266	-17726	-831	-15897	7011	-11014	-147	-124	-121	-68	-60	-56	-103	42	-148	19	38	-78	-18	-53	84	-30	0
0.779167	-2032	271	1511	-17549	-419	-19972	-16266	-25185	94	-21753	-25772	-19174	-412	-23243	-28509	-12595	1477	2138	6171	-16598	-1631	-17735	4323	-20828	-258	-18072	4435	-17866	-690	-16049	7064	-11213	-148	-124	-119	-62	-60	-57	-102	41	-151	20	36	-74	-18	-52	82	-28	1
0.780000	-3793	457	1342	-17517	105	-20270	-16615	-25798	-41	-22172	-26194	-20255	-681	-23300	-28694	-12324	1265	2111	5954	-16689	-1874	-17793	4567	-21046	-46	-18097	4620	-17987	-516	-16205	7116	-11424	-142	-121	-119	-62	-62	-53	-104	44	-148	22	38	-77	-22	-53	82	-30	1
0.780833	-5029	636	1135	-17505	-238	-20508	-17004	-26298	111	-22468	-26430	-21283	-794	-23263	-28752	-11945	1295	2057	5748	-16817	-1973	-17857	4792	-21282	-96	-18136	4798	-18106	-427	-16363	7174	-11643	-150	-127	-122	-67	-64	-58	-109	38	-151	17	35	-83	-22	-58	81	-29	1
0.781667	-6130	801	885	-17498	-186	-20680	-17428	-26654	206	-22638	-26465	-22216	-970	-23157	-28679	-11472	1470	1983	5544	-16971	-1694	-17929	5003	-21533	-282	-18179	4972	-18206	-368	-16512	7235	-11876	-153	-132	-130	-75	-65	-68	-108	28	-154	9	33	-81	-24	-61	79	-32	-7
0.782500	-6955	964	608	-17495	36	-20784	-17877	-26850	52	-22692	-26304	-23013	-1079	-22983	-28490	-10927	1417	1906	5361	-17137	-1485	-18010	5202	-21793	-143	-18227	5153	-18298	-351	-16649	7313	-12106	-147	-127	-125	-66	-63	-61	-109	43	-151	16	38	-79	-22	-59	78	-28	0
0.783333	-7583	1111	296	-17496	-81	-20822	-18342	-26884	106	-22634	-25949	-23643	-996	-22765	-28206	-10343	1454	1784	5182	-17320	-1298	-18101	5374	-22058	-200	-18285	5322	-18386	-316	-16765	7395	-12325	-148	-127	-127	-72	-64	-59	-111	39	-150	17	35	-78	-21	-60	78	-31	0
0.784167	-8134	1250	-44	-17499	-1	-20811	-18814	-26763	163	-22484	-25443	-24085	-1013	-22529	-27863	-9759	1535	1660	4997	-17510	-1075	-18216	5523	-22339	-285	-18354	5481	-18478	-328	-16865	7492	-12586	-149	-127	-120	-68	-63	-57	-107	40	-127	13	34	-75	-22	-58	79	-32	-3
0.785000	-8319	1372	-414	-17506	-14	-20757	-19280	-26493	17	-22258	-24797	-24315	-958	-22283	-27483	-9204	1625	1532	4862	-17705	-739	-18350	5647	-22621	-186	-18433	5633	-18570	-280	-16939	7600	-12824	-184	-127	-120	-52	-62	-59	-107	37	-149	20	35	-76	-24	-56	79	-29	1
0.785833	-8078	1493	-804	-17507	-109	-20671	-19719	-26078	-102	-21971	-24071	-24331	-725	-22045	-27099	-8720	1825	1393	4721	-17911	-458	-18504	5742	-22904	-215	-18520	5770	-18667	-131	-16994	7724	-13060	-150	-127	-122	-64	-65	-59	-105	41	-151	18	33	-77	-26	-65	80	-29	0
0.786667	-7806	1602	-1212	-17505	99	-20566	-20118	-25528	-221	-21652	-23295	-24141	-562	-21827	-26735	-8325	1925	1251	4587	-18088	-176	-18685	5819	-23196	-64	-18617	5896	-18773	-122	-17017	7865	-13298	-148	-127	-121	-69	-62	-53	-105	41	-147	17	32	-77	-19	-57	81	-29	0
0.787500	-7573	1700	-1630	-17503	-229	-20457	-20461	-24942	-338	-21311	-22524	-23728	-445	-21635	-26405	-8060	2225	1106	4463	-18265	166	-18887	5891	-23488	-208	-18730	6006	-18889	-141	-17021	8020	-13537	-150	-127	-120	-66	-62	-58	-108	38	-151	16	25	-77	-25	-60	77	-31	0
0.788333	-7430	1792	-2049	-17494	-73	-20354	-20734	-24266	-242	-20964	-21791	-23123	-444	-21473	-26134	-7938	2246	967	4345	-18427	258	-19110	5911	-23780	-200	-18848	6109	-19012	-124	-16999	8197	-13768	-151	-141	-119	-65	-65	-60	-110	39	-154	18	33	-78	-28	-58	81	-30	-3
0.789167	-6992	1883	-2467	-17479	-198	-20264	-20916	-23551	-287	-20625	-21140	-22360	-318	-21342	-25927	-7985	2170	830	4222	-18580	213	-19352	5935	-24068	-133	-18978	6196	-19148	-26	-16955	8386	-13995	-151	-128	-126	-68	-63	-62	-125	38	-152	12	39	-78	-26	-59	79	-31	-5
0.790000	-6493	1966	-2875	-17463	-6	-20198	-21007	-22817	-325	-20310	-20603	-21457	-87	-21259	-25794	-8193	2233	698	4108	-18715	208	-19618	5948	-24359	-321	-19119	6274	-19289	49	-16901	8590	-14224	-152	-131	-124	-68	-64	-63	-115	35	-152	12	29	-79	-25	-58	76	-34	-4
0.790833	-5958	2047	-3265	-17445	-58	-20157	-20994	-22089	-296	-20016	-20209	-20464	-83	-21200	-25727	-8564	2237	585	3991	-18828	499	-19892	5967	-24627	-271	-19260	6354	-19434	43	-16835	8812	-14440	-147	-126	-120	-66	-61	-58	-105	42	-150	17	36	-77	-18	-55	82	-30	-1
0.791667	-5267	2130	-3627	-17422	10	-20145	-20864	-21383	-297	-19750	-19967	-19408	96	-21156	-25710	-9095	2212	476	3867	-18922	838	-20178	5980	-24900	-199	-19412	6430	-19584	55	-16767	9049	-14657	-149	-130	-132	-65	-63	-59	-105	42	-147	19	34	-76	-21	-55	81	-29	1
0.792500	-4782	2203	-3966	-17404	-334	-20167	-20626	-20723	-83	-19525	-19885	-18347	30	-21136	-25741	-9771	2179	384	3732	-18994	949	-20470	5998	-25157	-243	-19572	6499	-19739	57	-16710	9286	-14876	-149	-124	-117	-64	-61	-60	-102	43	-151	21	35	-73	-21	-59	80	-32	-4
0.793333	-4690	2279	-4269	-17395	4	-20223	-20292	-20106	61	-19331	-19965	-17296	-46	-21116	-25788	-10565	1964	303	3597	-19063	1197	-20764	6023	-25402	-203	-19739	6571	-19903	8	-16659	9536	-15087	-151	-126	-120	-65	-63	-59	-105	38	-151	17	37	-75	-22	-53	81	-32	1
0.794167	-4131	2347	-4541	-17390	-135	-20298	-19851	-19540	-67	-19164	-20176	-16317	49	-21099	-25840	-11443	1832	240	3428	-19104	1385	-21047	6056	-25626	-126	-19909	6654	-20060	11	-16630	9789	-15302	-149	-129	-122	-65	-61	-57	-107	39	-151	18	32	-77	-22	-53	79	-31	-4
0.795000	-3471	2427	-4772	-17400	-257	-20398	-19328	-19022	0	-19022	-20503	-15431	56	-21074	-25864	-12372	1844	194	3300	-19130	1419	-21329	6100	-25834	-294	-20086	6743	-20212	113	-16627	10044	-15509	-147	-126	-117	-65	-64	-58	-105	43	-151	18	36	-77	-18	-53	82	-30	0
0.795833	-2893	2461	-4966	-17426	-138	-20506	-18728	-18558	33	-18891	-20910	-14672	-171	-21026	-25842	-13322	1684	166	3140	-19148	1489	-21584	6157	-26018	-245	-20262	6845	-20361	78	-16655	10290	-15720	-150	-127	-121	-67	-60	-61	-108	43	-150	20	34	-73	-19	-55	79	-31	-3
0.796667	-2347	2509	-5117	-17465	-133	-20613	-18076	-18124	-93	-18775	-21356	-14067	-171	-20955	-25746	-14259	1533	155	2990	-19134	1368	-21823	6223	-26181	-167	-20438	6961	-20499	108	-16738	10531	-15924	-148	-126	-119	-74	-64	-60	-105	41	-150	17	35	-78	-22	-56	78	-29	0
0.797500	-1805	2544	-5230	-17528	32	-20712	-17388	-17746	-17	-18658	-21808	-13604	23	-20850	-25566	-15152	1458	157	2835	-19115	1267	-22018	6300	-26315	-191	-20606	7089	-20631	235	-16815	10770	-16126	-150	-127	-125	-68	-63	-59	-103	42	-149	20	35	-76	-17	-55	82	-10	0
0.798333	-1227	2571	-5305	-17558	-4	-20787	-16688	-17401	69	-18538	-22222	-13315	-19	-20718	-25278	-15964	1503	181	2690	-19084	1285	-22203	6383	-26427	-191	-20775	7230	-20745	244	-16944	10992	-16321	-151	-129	-121	-72	-61	-58	-104	41	-149	16	34	-76	-17	-56	81	-30	0
0.799167	-441	2584	-5353	-17723	-82	-20832	-15994	-17022	18	-18408	-22563	-13190	-27	-20531	-24884	-16682	1576	212	2552	-19044	1184	-22341	6469	-26515	-345	-20930	7392	-20852	143	-17108	11202	-16509	-146	-127	-119	-66	-55	-55	-102	43	-147	20	26	-75	-19	-55	81	-28	2
0.800000	292	2595	-5347	-17853	84	-20837	-15315	-16669	35	-18262	-22792	-13216	33	-20349	-24380	-17267	1439	263	2429	-18993	1061	-22437	6554	-26581	-274	-21078	7556	-20946	0	-17302	11389	-16686	-149	-130	-120	-67	-59	-58	-103	40	-148	20	32	-76	-21	-57	79	-29	1
0.800833	801	2588	-5361	-18015	-301	-20798	-14684	-16311	40	-18097	-22888	-13386	-62	-20118	-23773	-17721	1481	315	2308	-18967	715	-22499	6635	-26623	-243	-21212	7727	-21029	-40	-17520	11558	-16856	-154	-129	-124	-66	-60	-59	-107	37	-154	18	34	-77	-22	-58	85	-27	0
0.801667	1066	2573	-5334	-18200	-41	-20707	-14107	-15948	-97	-17917	-22834	-13673	-92	-19888	-23068	-18037	1439	380	2222	-18886	432	-22516	6710	-26653	-297	-21329	7904	-21098	-29	-17754	11706	-17012	-149	-130	-124	-68	-67	-60	-107	33	-152	15	30	-79	-26	-57	81	-32	-3
0.802500	1475	2550	-5296	-18404	-76	-20559	-13595	-15568	-162	-17727	-22617	-14045	88	-19587	-22269	-18200	1188	448	2148	-18829	536	-22492	6779	-26663	-57	-21422	8082	-21151	-27	-17996	11836	-17147	-147	-130	-125	-72	-65	-56	-105	40	-160	16	33	-77	-16	-56	80	-29	-1
0.803333	1727	2520	-5249	-18624	-65	-20362	-13157	-15183	62	-17521	-22242	-14489	178	-19289	-21409	-18222	1154	518	2099	-18765	301	-22428	6839	-26661	-240	-21493	8256	-21196	10	-18244	11941	-17270	-149	-130	-120	-69	-62	-57	-108	40	-149	19	32	-75	-22	-60	81	-30	2
0.804167	1910	2482	-5198	-18882	27	-20115	-12797	-14793	119	-17301	-21710	-14972	110	-18979	-20509	-18112	1015	588	2067	-18710	-10	-22329	6883	-26655	-286	-21549	8426	-21231	47	-18484	12029	-17371	-149	-126	-125	-70	-63	-59	-103	40	-151	19	34	-74	-18	-55	78	-30	2
0.805000	2110	2439	-5144	-19141	196	-19827	-12523	-14405	-42	-17081	-21047	-15451	73	-18658	-19595	-17879	919	649	2053	-18660	-251	-22195	6914	-26646	-253	-21576	8578	-21254	69	-18710	12093	-17452	-153	-108	-121	-64	-62	-52	-104	40	-153	19	35	-74	-24	-59	80	-30	-1
0.805833	2153	2387	-5104	-19424	-236	-19508	-12288	-14034	111	-16863	-20269	-15911	-211	-18326	-18693	-17548	908	707	2061	-18618	-281	-22034	6930	-26637	-292	-21579	8710	-21271	105	-18917	12138	-17515	-149	-127	-120	-66	-65	-59	-105	39	-141	20	36	-75	-22	-56	81	-29	15
0.806667	1740	2327	-5043	-19714	-8	-19175	-12131	-13685	122	-16665	-19420	-16331	-448	-17996	-17824	-17128	619	753	2086	-18584	-181	-21856	6936	-26638	-349	-21568	8822	-21282	102	-19099	12146	-17565	-152	-129	-124	-76	-63	-58	-110	35	-154	17	32	-78	-24	-61	75	-31	-3
0.807500	1728	2263	-5048	-20024	157	-18842	-12023	-13390	8	-16472	-18524	-16684	-403	-17657	-17004	-16634	235	793	2123	-18561	5	-21660	6929	-26643	-107	-21529	8910	-21288	26	-19246	12175	-17590	-151	-127	-121	-67	-65	-62	-105	38	-154	20	30	-77	-33	-59	80	-33	-1
0.808333	1841	2196	-5028	-20328	-15	-18507	-11949	-13146	69	-16299	-17606	-16959	-509	-17308	-16256	-16092	210	818	2181	-18554	-61	-21446	6915	-26658	-232	-21477	8974	-21291	45	-19360	12178	-17602	-152	-127	-121	-68	-65	-58	-105	41	-152	20	30	-76	-23	-57	79	-34	0
0.809167	1677	2122	-5035	-20641	49	-18199	-11897	-12943	61	-16153	-16697	-17148	-658	-16958	-15595	-15515	76	829	2245	-18560	-58	-21233	6897	-26687	-193	-21411	9009	-21289	49	-19440	12167	-17597	-152	-130	-121	-68	-66	-50	-108	42	-150	13	32	-79	-24	-57	82	-31	-1
0.810000	1540	2039	-5048	-20964	-170	-17923	-11849	-12825	47	-16036	-15832	-17246	-602	-16615	-15034	-14925	-35	831	2315	-18583	-86	-21018	6877	-26727	-113	-21327	9018	-21286	8	-19483	12146	-17582	-152	-122	-120	-67	-65	-61	-108	42	-151	19	33	-76	-19	-59	79	-33	-1
0.810833	1320	1954	-5073	-21271	7	-17681	-11792	-12788	122	-15945	-15036	-17249	-537	-16264	-14573	-14334	15	820	2393	-18615	-133	-20801	6860	-26738	-143	-21239	9011	-21280	62	-19487	12129	-17552	-149	-128	-117	-66	-59	-56	-108	42	-148	21	35	-66	-17	-55	85	-27	-1
0.811667	1089	1858	-5110	-21583	161	-17492	-11707	-12831	115	-15886	-14326	-17166	-629	-15922	-14218	-13743	51	792	2472	-18669	0	-20598	6851	-26839	-94	-21144	8975	-21276	150	-19463	12107	-17504	-149	-122	-119	-79	-59	-53	-99	45	-148	20	37	-70	-18	-50	85	-28	-1
0.812500	1011	1747	-5163	-21891	-119	-17360	-11595	-12963	28	-15858	-13721	-17013	-573	-15594	-13964	-13172	43	751	2554	-18734	62	-20414	6848	-26913	-298	-21053	8924	-21265	84	-19415	12086	-17475	-147	-124	-116	-63	-61	-55	-102	39	-148	22	38	-72	-19	-52	84	-26	3
0.813333	893	1631	-5207	-22196	-172	-17282	-11436	-13172	-21	-15856	-13219	-16801	-401	-15283	-13801	-12633	16	696	2618	-18819	162	-20244	6859	-26993	-243	-20965	8852	-21258	36	-19337	12068	-17430	-149	-126	-116	-63	-60	-55	-100	46	-147	22	34	-74	-21	-52	84	-25	0
0.814167	571	1503	-5294	-22492	-253	-17257	-11230	-13457	82	-15873	-12819	-16542	-391	-14988	-13715	-12119	135	606	2680	-18920	140	-20096	6882	-27063	-144	-20887	8775	-21248	51	-19242	12055	-17379	-150	-128	-117	-66	-62	-58	-108	41	-154	16	15	-75	-21	-53	86	-29	-1
0.815000	-33	1348	-5369	-22778	-134	-17281	-10967	-13810	-19	-15911	-12528	-16264	-384	-14725	-13699	-11657	202	555	2738	-19033	52	-19970	6924	-27135	-377	-20811	8692	-21236	54	-19140	12055	-17332	-159	-129	-121	-67	-65	-60	-101	40	-152	17	34	-74	-25	-56	81	-31	-4
0.815833	-538	1211	-5453	-23055	-57	-17351	-10660	-14222	-55	-15962	-12318	-15979	-334	-14489	-13725	-11211	-163	477	2790	-19160	359	-19864	6988	-27203	-91	-20748	8616	-21225	87	-19024	12052	-17283	-150	-126	-121	-66	-64	-58	-101	41	-155	13	34	-74	-19	-61	87	-28	0
0.816667	-1064	1055	-5535	-23313	-165	-17448	-10295	-14669	-25	-16018	-12172	-15705	-449	-14295	-13777	-10818	-193	381	2834	-19294	240	-19778	7071	-27255	-255	-20698	8548	-21209	49	-18903	12066	-17232	-152	-137	-121	-67	-65	-58	-104	40	-149	19	37	-73	-23	-53	81	-27	-5
0.817500	-1585	886	-5611	-23559	-126	-17577	-9892	-15147	-53	-16080	-12082	-15465	-460	-14150	-13840	-10452	-191	287	2875	-19434	188	-19717	7178	-27295	-162	-20658	8495	-21193	-7	-18781	12094	-17189	-149	-126	-118	-65	-64	-56	-105	41	-148	18	41	-77	-22	-55	86	-27	2
0.818333	-2176	708	-5690	-23784	-19	-17726	-9451	-15647	49	-16144	-12017	-15272	-481	-14052	-13890	-10149	-269	183	2910	-19589	374	-19673	7308	-27314	-107	-20624	8462	-21176	29	-18660	12136	-17152	-148	-127	-119	-65	-57	-56	-101	43	-147	21	36	-69	-19	-51	87	-25	2
0.819167	-2754	533	-5764	-23989	-319	-17871	-8988	-16159	108	-16211	-11965	-15141	-459	-14013	-13918	-9878	-309	81	2948	-19748	303	-19649	7459	-27313	-222	-20616	8450	-21155	-30	-18545	12192	-17113	-152	-125	-116	-64	-58	-55	-101	44	-147	21	37	-72	-17	-50	89	-27	3
0.820000	-3620	340	-5830	-24178	-1	-18023	-8512	-16677	63	-16276	-11898	-15087	-415	-14029	-13904	-9664	-514	-26	2982	-19907	313	-19644	7628	-27292	-264	-20609	8477	-21136	-107	-18440	12281	-17085	-150	-124	-120	-66	-61	-55	-102	43	-148	21	37	-70	-22	-52	86	-25	0
0.820833	-4127	156	-5890	-24342	192	-18169	-8035	-17190	53	-16353	-11806	-15111	-287	-14111	-13839	-9491	-730	-142	3023	-20078	441	-19656	7822	-27249	-121	-20615	8527	-21117	-73	-18340	12342	-17068	-153	-127	-118	-66	-64	-56	-104	40	-153	17	33	-70	-25	-56	85	-31	-4
0.821667	-4369	-38	-5933	-24484	-263	-18301	-7576	-17689	-12	-16431	-11674	-15217	-188	-14245	-13715	-9398	-635	-255	3073	-20241	150	-19678	8033	-27177	-275	-20623	8616	-21096	-46	-18248	12440	-17043	-150	-129	-121	-77	-62	-56	-105	42	-150	17	34	-74	-19	-58	82	-29	0
0.822500	-4672	-218	-5959	-24595	-166	-18416	-7126	-18168	-101	-16510	-11480	-15401	-187	-14439	-13521	-9346	-616	-372	3139	-20401	-51	-19705	8267	-27076	-194	-20628	8741	-21078	-66	-18160	12555	-17052	-151	-127	-120	-66	-59	-58	-107	38	-150	20	38	-77	-25	-59	82	-29	0
0.823333	-4697	-397	-5971	-24683	-215	-18509	-6715	-18623	-16	-16598	-11229	-15662	-250	-14675	-13266	-9353	-516	-489	3212	-20560	-164	-19747	8518	-26952	-75	-20639	8899	-21061	-38	-18080	12685	-17057	-154	-131	-125	-73	-68	-63	-109	39	-150	15	28	-78	-27	-61	76	-32	-4
0.824167	-4672	-562	-5963	-24744	-177	-18580	-6339	-19063	106	-16699	-10918	-15993	-233	-14953	-12943	-9423	-323	-597	3308	-20708	-292	-19781	8792	-26797	-67	-20640	9094	-21044	-35	-17997	12835	-17062	-147	-128	-124	-68	-63	-58	-107	38	-149	16	33	-73	-19	-59	77	-31	1
0.825000	-4557	-716	-5929	-24791	-63	-18636	-5997	-19469	96	-16802	-10547	-16368	-96	-15255	-12562	-9547	-243	-707	3417	-20852	-356	-19824	9085	-26615	-47	-20638	9321	-21018	-69	-17913	12998	-17070	-148	-126	-120	-68	-63	-58	-105	42	-153	17	33	-76	-19	-56	82	-31	0
0.825833	-4248	-854	-5869	-24787	-132	-18669	-5693	-19852	-14	-16918	-10131	-16790	-128	-15580	-12138	-9737	27	-814	3542	-20986	-454	-19861	9396	-26403	-210	-20627	9574	-21021	-166	-17837	13170	-17079	-151	-129	-122	-67	-64	-59	-97	43	-151	17	25	-77	-28	-59	79	-31	0
0.826667	-3863	-975	-5784	-24771	-138	-18697	-5429	-20208	-16	-17045	-9673	-17232	-132	-15911	-11675	-9982	250	-914	3691	-21119	-532	-19902	9729	-26166	-219	-20609	9850	-21018	-179	-17751	13353	-17097	-150	-129	-122	-70	-64	-59	-107	40	-147	18	29	-74	-21	-57	80	-30	0
0.827500	-3495	-1080	-5677	-24746	-188	-18706	-5199	-20533	-27	-17181	-9194	-17686	-80	-16243	-11190	-10279	363	-1008	3846	-21235	-561	-19936	10078	-25905	-40	-20575	10130	-21020	-138	-17674	13547	-17096	-152	-129	-125	-67	-62	-58	-107	36	-151	23	30	-97	-23	-59	77	-31	-1
0.828333	-3310	-1147	-5539	-24698	-326	-18711	-5002	-20824	-119	-17322	-8698	-18136	-76	-16555	-10688	-10626	602	-1093	4019	-21344	-827	-19970	10447	-25621	-313	-20535	10433	-21028	-125	-17585	13757	-17092	-151	-130	-121	-70	-62	-60	-110	40	-153	19	32	-77	-23	-59	81	-31	0
0.829167	-3130	-1228	-5369	-24641	-17	-18710	-4821	-21088	-163	-17464	-8190	-18566	45	-16844	-10193	-11009	526	-1168	4196	-21442	-592	-19989	10833	-25308	-75	-20476	10729	-21037	-69	-17500	13967	-17080	-150	-132	-120	-86	-63	-62	-109	40	-153	16	29	-77	-23	-61	79	-35	-5
0.830000	-2874	-1274	-5180	-24571	-67	-18710	-4657	-21313	-184	-17604	-7729	-18956	-77	-17099	-9713	-11427	459	-1233	4387	-21557	-614	-20007	11235	-24974	-233	-20408	11032	-21054	-58	-17414	14183	-17057	-151	-129	-124	-68	-62	-63	-109	37	-151	15	30	-76	-22	-60	80	-32	-3
0.830833	-2507	-1296	-4959	-24493	-6	-18702	-4497	-21493	-160	-17733	-7286	-19307	10	-17313	-9275	-11855	470	-1280	4584	-21605	-722	-20016	11659	-24615	-308	-20323	11331	-21074	-25	-17326	14405	-17018	-150	-125	-120	-66	-62	-56	-104	41	-151	15	28	-75	-15	-56	84	-31	-1
0.831667	-2187	-1301	-4715	-24416	42	-18696	-4339	-21637	-144	-17845	-6891	-19604	178	-17479	-8853	-12295	492	-1319	4778	-21674	-668	-20018	12085	-24241	-191	-20233	11617	-21097	-57	-17245	14613	-16944	-147	-129	-121	-68	-62	-58	-104	41	-151	13	35	-75	-19	-57	82	-28	-3
0.832500	-1866	-1293	-4453	-24337	-90	-18694	-4178	-21712	-62	-17933	-6559	-19845	206	-17597	-8484	-12758	443	-1347	4976	-21731	-702	-20012	12523	-23845	-109	-20135	11892	-21125	-222	-17161	14854	-16897	-152	-128	-117	-66	-63	-55	-102	42	-152	19	33	-75	-19	-57	84	-33	-3
0.833333	-1784	-1270	-4166	-24263	-29	-18686	-4002	-21742	-47	-17987	-6274	-20034	193	-17664	-8166	-13163	382	-1347	5169	-21802	-646	-20002	12964	-23436	-236	-20027	12145	-21157	-138	-17082	15081	-16815	-147	-127	-119	-68	-63	-58	-104	40	-152	18	34	-75	-19	-50	91	-29	1
0.834167	-1791	-1236	-3869	-24193	286	-18674	-3813	-21706	-179	-18005	-6064	-20163	82	-17683	-7911	-13559	42	-1350	5358	-21818	-298	-19980	13402	-23009	-87	-19914	12389	-21187	-125	-17012	15309	-16716	-151	-128	-119	-52	-61	-59	-102	40	-148	19	35	-75	-19	-55	80	-32	0
0.835000	-1574	-1195	-3558	-24133	-13	-18658	-3608	-21614	-159	-17988	-5916	-20244	-48	-17659	-7704	-13921	-172	-1327	5538	-21850	-318	-19953	13843	-22572	-148	-19793	12613	-21214	-144	-16952	15534	-16609	-150	-127	-122	-64	-63	-56	-107	39	-150	16	34	-74	-21	-58	71	-31	-3
0.835833	-1322	-1146	-3239	-24076	30	-18629	-3389	-21450	-174	-17919	-5839	-20278	-16	-17603	-7553	-14244	-289	-1293	5716	-21876	-557	-19918	14278	-22123	-287	-19679	12826	-21240	-67	-16901	15762	-16490	-150	-129	-131	-65	-63	-58	-104	45	-151	19	36	-78	-22	-55	81	-30	-3
0.836667	-955	-1094	-2909	-24030	56	-18594	-3153	-21224	-208	-17810	-5811	-20275	-12	-17496	-7444	-14518	-356	-1242	5889	-21889	-465	-19873	14698	-21671	-250	-19561	13019	-21262	-88	-16860	15986	-16358	-147	-125	-119	-63	-64	-59	-102	42	-151	18	33	-74	-19	-57	82	-29	1
0.837500	-644	-1041	-2589	-23992	21	-18536	-2911	-20934	-189	-17608	-5836	-20237	-95	-17369	-7370	-14744	-396	-1184	6054	-21897	-491	-19820	15109	-21212	-310	-19444	13199	-21277	-116	-16829	16209	-16230	-169	-126	-120	-66	-61	-55	-101	40	-149	20	38	-74	-22	-52	82	-31	0
0.838333	-345	-986	-2260	-23963	109	-18465	-2664	-20578	-269	-17457	-5897	-20176	-199	-17220	-7348	-14910	-503	-1110	6223	-21894	-728	-19762	15496	-20752	-328	-19331	13366	-21288	-190	-16810	16431	-16093	-150	-124	-116	-61	-60	-55	-99	42	-150	21	37	-73	-8	-51	85	-28	0
0.839167	118	-931	-1944	-23941	98	-18373	-2417	-20165	-306	-17221	-5984	-20099	-236	-17061	-7338	-15029	-432	-1028	6380	-21887	-783	-19694	15866	-20300	-294	-19217	13525	-21287	-214	-16804	16642	-15957	-147	-124	-120	-67	-61	-53	-100	44	-146	21	39	-69	-18	-53	85	-27	1
0.840000	826	-880	-1633	-23930	-39	-18262	-2186	-19697	-235	-16959	-6085	-20010	-270	-16900	-7350	-15095	-460	-940	6539	-21866	-707	-19623	16210	-19854	-350	-19117	13667	-21284	-119	-16809	16849	-15833	-151	-128	-119	-69	-63	-56	-104	40	-149	19	35	-94	-25	-57	78	-30	0
0.840833	1493	-833	-1342	-23929	44	-18131	-1968	-19188	-319	-16676	-6182	-19919	-252	-16736	-7366	-15118	-594	-847	6687	-21846	-893	-19541	16535	-19418	-150	-19016	13807	-21262	-94	-16826	17050	-15708	-150	-130	-128	-68	-68	-57	-99	41	-151	17	32	-73	-23	-57	79	-30	-1
0.841667	2111	-780	-1056	-23921	-144	-17978	-1762	-18642	-441	-16376	-6265	-19818	-151	-16584	-7383	-15100	-343	-744	6840	-21810	-1246	-19453	16807	-18996	-377	-18923	13934	-21233	-191	-16852	17242	-15592	-153	-128	-122	-67	-64	-59	-104	38	-155	18	34	-76	0	-57	79	-34	2
0.842500	2636	-728	-780	-23921	177	-17804	-1581	-18065	-200	-16070	-6317	-19716	51	-16440	-7387	-15051	-455	-633	6997	-21764	-1091	-19359	17100	-18589	-265	-18824	14060	-21190	-150	-16884	17391	-15487	-149	-131	-132	-69	-65	-58	-103	38	-152	17	37	-75	-22	-56	79	-29	-3
0.843333	3255	-670	-520	-23923	-163	-17611	-1428	-17473	-120	-15774	-6344	-19613	150	-16306	-7379	-14982	-551	-517	7154	-21707	-1074	-19254	17341	-18202	-169	-18739	14174	-21133	-121	-16921	17596	-15391	-147	-131	-121	-64	-62	-60	-105	40	-153	17	34	-76	-24	-59	79	-27	-3
0.844167	3923	-612	-276	-23925	-152	-17411	-1302	-16872	-219	-15489	-6323	-19494	60	-16184	-7349	-14894	-425	-404	7312	-21646	-1179	-19146	17554	-17840	-245	-18652	14288	-21060	-149	-16960	17758	-15311	-150	-129	-118	-68	-63	-59	-110	41	-149	18	35	-77	-23	-57	81	-28	0
0.845000	4698	-550	-50	-23927	-13	-17186	-1205	-16270	-149	-15227	-6263	-19375	-8	-16080	-7302	-14826	-257	-289	7474	-21576	-973	-19027	17738	-17497	-215	-18577	14391	-20982	-39	-17004	17901	-15239	-150	-125	-120	-67	-63	-58	-107	41	-150	19	33	-82	-24	-59	81	-26	-4
0.845833	5506	-486	164	-23929	-171	-16957	-1133	-15681	-74	-14994	-6157	-19238	16	-15977	-7228	-14715	-183	-177	7628	-21502	-879	-18901	17889	-17183	-129	-18503	14489	-20881	-23	-17045	18033	-15185	-151	-131	-99	-64	-63	-61	-107	40	-149	17	36	-74	-21	-56	84	-26	-3
0.846667	5995	-417	356	-23923	-386	-16724	-1089	-15115	-119	-14792	-6009	-19088	-178	-15896	-7137	-14637	-102	-66	7790	-21398	-878	-18768	18008	-16903	-317	-18434	14583	-20769	-31	-17087	18149	-15139	-150	-129	-121	-67	-60	-59	-104	41	-149	18	57	-76	-21	-59	78	-29	0
0.847500	6403	-345	539	-23928	187	-16492	-1064	-14576	-38	-14630	-5834	-18909	-289	-15813	-7027	-14577	-289	35	7948	-21332	-662	-18635	18092	-16649	-252	-18374	14665	-20646	-44	-17126	18250	-15106	-152	-129	-124	-69	-62	-60	-110	38	-150	16	34	-76	-19	-59	81	-31	0
0.848333	7234	-274	705	-23911	-35	-16256	-1044	-14076	-39	-14502	-5621	-18704	-167	-15738	-6904	-14542	-362	132	8107	-21244	-443	-18494	18136	-16438	-161	-18317	14739	-20510	-101	-17163	18338	-15086	-150	-129	-125	-69	-64	-61	-109	37	-153	13	27	-77	-33	-66	77	-36	-3
0.849167	7879	-204	857	-23900	-92	-16030	-1041	-13613	1	-14409	-5391	-18465	-151	-15660	-6768	-14523	-221	223	8265	-21153	-458	-18349	18143	-16254	-156	-18266	14814	-20357	25	-17187	18420	-15068	-153	-129	-124	-72	-66	-62	-114	35	-152	13	30	-80	-24	-60	78	-31	-5
0.850000	8421	-129	998	-23883	-32	-15799	-1026	-13187	111	-14342	-5146	-18196	-349	-15575	-6628	-14517	-212	309	8417	-21062	-584	-18197	18114	-16103	-94	-18221	14874	-20192	-30	-17216	18483	-15060	-151	-131	-122	-70	-64	-60	-105	36	-150	13	33	-80	-16	-59	78	-32	0
0.850833	8874	-63	1144	-23861	-121	-15579	-1010	-12813	106	-14304	-4904	-17885	-438	-15479	-6490	-14557	-92	378	8568	-20972	-529	-18043	18045	-15991	-178	-18181	14933	-20009	-105	-17233	18542	-15055	-149	-130	-124	-66	-64	-58	-107	38	-148	18	33	-75	-18	-55	84	-28	4
0.851667	9142	4	1246	-23835	-130	-15361	-981	-12489	127	-14283	-4673	-17545	-407	-15372	-6360	-14606	-1	439	8711	-20883	-284	-17872	17938	-15913	-153	-18145	14989	-19814	-137	-17245	18583	-15057	-147	-127	-117	-68	-58	-55	-104	39	-147	20	36	-80	-17	-55	80	-31	-3
0.852500	9375	68	1348	-23808	-148	-15156	-944	-12217	45	-14255	-4461	-17177	-293	-15257	-6240	-14672	143	485	8855	-20804	-198	-17731	17785	-15875	-169	-18122	15031	-19599	-184	-17259	18617	-15059	-148	-128	-119	-65	-60	-58	-104	39	-152	19	36	-76	-21	-56	82	-31	2
0.853333	9732	121	1444	-23777	-341	-14956	-889	-11997	-60	-14269	-4279	-16782	-362	-15129	-6145	-14773	363	517	8986	-20732	-128	-17577	17597	-15866	-160	-18097	15066	-19379	-109	-17264	18642	-15069	-148	-127	-121	-62	-64	-50	-104	38	-150	19	34	-77	-23	-55	82	-32	-1
0.854167	9936	192	1524	-23745	-203	-14759	-820	-11826	-22	-14266	-4129	-16366	-463	-14983	-6063	-14825	350	536	9111	-20668	10	-17428	17374	-15897	58	-18077	15096	-19141	-32	-17264	18651	-15078	-147	-129	-119	-67	-63	-59	-105	38	-152	15	35	-78	-17	-52	85	-30	-4
0.855000	9742	214	1599	-23709	-375	-14567	-731	-11702	11	-14245	-4021	-15936	-420	-14830	-6013	-14899	487	540	9231	-20612	-135	-17284	17114	-15959	-224	-18067	15125	-18886	-4	-17268	18668	-15087	-151	-130	-120	-66	-64	-58	-107	38	-149	20	57	-53	-23	-56	78	-32	0
0.855833	9185	252	1658	-23676	-36	-14377	-633	-11631	-66	-14203	-3950	-15506	-406	-14658	-5987	-14957	449	533	9341	-20566	-23	-17143	16826	-16053	-145	-18061	15154	-18617	-44	-17272	18667	-15089	-149	-128	-120	-67	-61	-59	-103	37	-151	16	33	-79	-21	-57	80	-32	1
0.856667	8760	286	1711	-23636	-99	-14185	-515	-11603	-86	-14129	-3924	-15083	-400	-14473	-5960	-14999	441	511	9441	-20536	145	-17005	16515	-16173	12	-18055	15157	-18341	-88	-17283	18659	-15101	-153	-132	-126	-66	-61	-61	-107	37	-177	16	32	-75	-21	-58	53	-35	-5
0.857500	8214	302	1750	-23593	34	-13994	-395	-11621	-7	-14030	-3936	-14672	-340	-14278	-6016	-15007	563	477	9540	-20511	-76	-16876	16183	-16320	-206	-18048	15164	-18047	-120	-17291	18645	-15108	-147	-127	-121	-66	-63	-59	-102	38	-151	18	34	-76	-23	-55	82	-30	1
0.858333	7731	340	1790	-23548	-48	-13793	-274	-11670	-21	-13887	-3980	-14280	-264	-14067	-6061	-14976	555	437	9627	-20481	-58	-16758	15841	-16488	-97	-18042	15164	-17745	-49	-17303	18620	-15110	-151	-128	-124	-66	-47	-55	-101	41	-159	24	35	-73	-22	-53	85	-30	0
0.859167	7188	364	1814	-23508	-5	-13593	-162	-11761	-162	-13713	-4058	-13921	-195	-13848	-6127	-14913	498	390	9706	-20493	-61	-16644	15485	-16683	0	-18036	15152	-17438	-14	-17323	18579	-15113	-148	-128	-116	-63	-60	-56	-105	42	-149	22	36	-75	-17	-55	86	-25	4
0.860000	6353	383	1825	-23456	-122	-13381	-62	-11888	-151	-13500	-4157	-13600	-367	-13622	-6209	-14800	512	333	9770	-20504	-196	-16547	15135	-16890	-174	-18037	15133	-17127	-56	-17354	18526	-15121	-148	-126	-117	-64	-50	-57	-101	41	-148	23	35	-73	-13	-55	82	-29	1
0.860833	5488	394	1826	-23407	311	-13168	13	-12051	-105	-13258	-4275	-13331	-308	-13388	-6302	-14640	463	274	9822	-20525	-67	-16459	14780	-17121	-108	-18036	15096	-16826	-41	-17393	18455	-15131	-149	-119	-117	-65	-63	-59	-107	39	-151	18	33	-75	-24	-57	80	-30	-3
0.861667	5087	406	1810	-23358	70	-12945	64	-12236	-164	-12983	-4399	-13106	-164	-13147	-6401	-14430	359	213	9874	-20559	95	-16384	14435	-17354	73	-18038	15051	-16527	-161	-17440	18366	-15134	-149	-129	-120	-66	-63	-58	-104	37	-148	18	30	-77	-26	-57	81	-27	1
0.862500	4632	417	1793	-23296	-101	-12713	89	-12441	-186	-12683	-4525	-12933	-385	-12893	-6493	-14165	495	157	9889	-20593	-202	-16316	14105	-17611	-125	-18037	14990	-16237	-215	-17496	18263	-15143	-146	-129	-118	-65	-65	-57	-104	40	-153	18	33	-76	-25	-58	81	-29	-4
0.863333	4232	423	1760	-23242	123	-12475	73	-12666	-177	-12363	-4649	-12786	-351	-12629	-6584	-13851	623	102	9901	-20643	-338	-16255	13794	-17870	-101	-18039	14911	-15960	-124	-17558	18141	-15145	-149	-128	-142	-68	-61	-59	-139	37	-149	17	32	-75	-18	-57	82	-30	0
0.864167	3895	422	1722	-23179	98	-12230	20	-12900	-184	-12022	-4766	-12739	-114	-12361	-6663	-13490	687	54	9904	-20696	-393	-16208	13498	-18133	-90	-18043	14822	-15721	-80	-17630	18000	-15150	-150	-129	-118	-65	-62	-57	-102	42	-152	16	32	-74	-24	-57	81	-27	-3
0.865000	3529	433	1674	-23113	2	-11979	-74	-13146	-128	-11674	-4867	-12716	21	-12082	-6732	-13091	775	13	9886	-20757	-546	-16170	13223	-18405	-139	-18043	14714	-15468	-78	-17707	17841	-15151	-148	-129	-122	-69	-64	-57	-104	44	-151	17	30	-29	-18	-59	80	-31	-1
0.865833	3300	430	1621	-23043	-80	-11751	-210	-13391	-186	-11328	-4955	-12733	-12	-11803	-6787	-12663	1057	-14	9867	-20817	-514	-16139	12976	-18678	-101	-18048	14596	-15274	-127	-17791	17663	-15146	-149	-128	-121	-65	-64	-56	-105	40	-150	17	34	-75	-26	-58	81	-27	-1
0.866667	3242	436	1561	-22971	-64	-11465	-382	-13629	-257	-10983	-5028	-12786	-112	-11518	-6821	-12200	1467	-33	9829	-20884	-565	-16114	12757	-18950	-213	-18053	14466	-15082	-85	-17873	17475	-15133	-152	-129	-119	-67	-63	-59	-101	40	-152	17	32	-74	-15	-56	84	-32	-1
0.867500	3002	428	1505	-22896	52	-11203	-585	-13860	-179	-10644	-5095	-12876	-156	-11229	-6853	-11725	1608	-46	9785	-20954	-564	-16100	12556	-19228	-76	-18068	14321	-14939	-82	-17963	17269	-15110	-149	-127	-121	-66	-62	-56	-107	40	-148	18	33	-74	-23	-61	79	-29	-1
0.868333	2462	435	1451	-22821	-208	-10946	-834	-14075	-97	-10325	-5147	-12993	-119	-10939	-6894	-11240	1821	-44	9733	-21025	-577	-16091	12379	-19500	-93	-18062	14168	-14818	-174	-18049	17056	-15076	-151	-127	-120	-66	-67	-59	-108	41	-152	17	13	-76	-26	-57	82	-29	-5
0.869167	1595	433	1399	-22746	128	-10688	-1102	-14267	-46	-10014	-5194	-13126	-154	-10655	-6869	-10751	1946	-29	9670	-21097	-444	-16083	12226	-19790	-190	-18064	14006	-14735	-246	-18133	16836	-15026	-147	-129	-119	-67	-63	-59	-105	40	-153	16	33	-76	-22	-57	80	-31	-3
0.870000	925	428	1356	-22678	12	-10439	-1399	-14438	-22	-9724	-5258	-13272	-188	-10374	-6862	-10278	1939	-9	9606	-21172	63	-16082	12102	-20044	3	-18065	13842	-14682	-147	-18210	16616	-14958	-151	-128	-122	-74	-63	-61	-108	58	-151	16	33	-76	-22	-56	81	-30	0
0.870833	67	432	1326	-22604	-78	-10218	-1706	-14580	2	-9454	-5284	-13421	-179	-10102	-6852	-9816	2090	26	9545	-21239	167	-16077	12001	-20309	-179	-18063	13682	-14659	-18	-18281	16402	-14869	-151	-125	-119	-69	-60	-56	-101	41	-150	21	34	-75	-19	-55	84	-30	1
0.871667	-755	436	1304	-22537	-49	-9955	-2028	-14693	-66	-9204	-5340	-13570	-188	-9834	-6837	-9381	1982	72	9485	-21306	331	-16081	11913	-20560	-155	-18055	13515	-14666	38	-18340	16193	-14757	-145	-126	-119	-64	-61	-57	-100	42	-149	18	34	-73	-16	-52	86	-27	-4
0.872500	-1459	433	1287	-22490	3	-9724	-2347	-14778	-105	-8981	-5410	-13718	-274	-9586	-6834	-8981	1922	129	9430	-21379	446	-16083	11845	-20817	-137	-18037	13354	-14702	26	-18396	15979	-14630	-146	-126	-120	-65	-59	-57	-105	40	-148	17	36	-75	-22	-57	84	-28	3
0.873333	-2109	436	1290	-22421	-448	-9515	-2679	-14833	-46	-8774	-5529	-13814	-396	-9351	-6833	-8619	1848	193	9378	-21450	642	-16090	11786	-21058	-187	-18039	13193	-14762	-87	-18440	15784	-14488	-149	-131	-122	-68	-63	-55	-110	36	-149	16	33	-76	-18	-56	81	-31	-1
0.874167	-3087	436	1296	-22374	1	-9311	-2996	-14865	-90	-8582	-5614	-13985	-314	-9130	-6845	-8295	1624	267	9341	-21504	958	-16094	11750	-21261	-220	-18021	13045	-14840	-45	-18472	15602	-14319	-149	-128	-119	-65	-63	-60	-103	40	-150	18	36	-73	-25	-55	80	-36	0
0.875000	-3759	439	1313	-22327	46	-9120	-3303	-14860	-121	-8403	-5762	-14097	-254	-8923	-6861	-8013	1366	354	9313	-21584	1176	-16098	11722	-21492	-93	-17999	12901	-14941	-30	-18489	15435	-14134	-151	-126	-122	-68	-64	-59	-108	41	-162	15	30	-77	-24	-56	81	-29	-3
0.875833	-4440	443	1335	-22287	-280	-8944	-3595	-14836	-197	-8241	-5907	-14196	-423	-8741	-6895	-7783	1387	446	9296	-21646	1041	-16100	11714	-21682	-228	-17973	12769	-15053	-23	-18498	15282	-13943	-152	-131	-120	-67	-63	-61	-104	39	-153	13	37	-77	-22	-57	80	-33	-6
0.876667	-5354	446	1370	-22253	-105	-8780	-3868	-14792	-270	-8089	-6087	-14273	-455	-8572	-6939	-7591	1336	543	9299	-21711	876	-16101	11716	-21856	-185	-17944	12652	-15177	-52	-18489	15149	-13722	-149	-129	-120	-63	-62	-60	-102	27	-152	17	54	-75	-22	-55	80	-29	0
0.877500	-6260	447	1404	-22221	-103	-8631	-4116	-14731	-263	-7945	-6291	-14338	-439	-8422	-6997	-7446	1130	658	9314	-21769	836	-16099	11737	-21999	-144	-17905	12540	-15308	-224	-18469	15032	-13503	-147	-126	-118	-65	-59	-57	-103	40	-149	20	37	-75	-19	-56	81	-28	-3
0.878333	-7197	450	1437	-22192	-90	-8499	-4349	-14664	-297	-7813	-6510	-14383	-432	-8289	-7066	-7342	1020	774	9345	-21826	827	-16094	11772	-22124	-243	-17869	12439	-15442	-183	-18436	14930	-13274	-146	-125	-117	-49	-61	-55	-102	41	-151	19	38	-72	-17	-53	85	-28	2
0.879167	-7992	455	1470	-22166	42	-8376	-4556	-14587	-228	-7690	-6745	-14417	-318	-8162	-7149	-7286	949	893	9392	-21883	685	-16085	11817	-22222	-211	-17829	12348	-15584	-97	-18393	14844	-13050	-146	-125	-115	-60	-59	-57	-104	44	-146	21	37	-70	-17	-48	85	-27	0
0.880000	-8374	458	1498	-22144	-41	-8271	-4745	-14512	-241	-7575	-6984	-14441	-171	-8059	-7240	-7262	969	1015	9447	-21938	646	-16078	11884	-22294	-257	-17786	12262	-15729	-154	-18339	14768	-12823	-147	-124	-129	-55	-59	-55	-101	43	-149	19	32	-78	-19	-56	82	-29	0
0.880833	-8631	458	1515	-22136	-51	-8177	-4909	-14441	-287	-7475	-7230	-14448	-194	-7965	-7342	-7280	1019	1134	9509	-21997	753	-16066	11959	-22346	-188	-17745	12189	-15876	-122	-18280	14701	-12621	-151	-129	-120	-64	-63	-60	-104	39	-150	19	33	-77	-22	-57	80	-32	-3
0.881667	-8737	456	1525	-22100	-201	-8096	-5054	-14382	-130	-7389	-7465	-14446	-352	-7885	-7447	-7330	1072	1247	9585	-22055	574	-16046	12055	-22374	-125	-17705	12108	-16018	-122	-18205	14645	-12400	-150	-128	-122	-67	-66	-61	-109	37	-156	20	30	-77	-19	-61	77	-32	-3
0.882500	-8816	469	1532	-22072	-159	-8020	-5179	-14329	-58	-7310	-7685	-14428	-419	-7808	-7558	-7400	1103	1370	9671	-22103	284	-16024	12165	-22372	-345	-17660	12047	-16155	-57	-18120	14603	-12201	-152	-129	-121	-66	-65	-61	-105	38	-151	17	32	-78	-25	-59	79	-44	-15
0.883333	-8574	476	1534	-22038	-25	-7954	-5277	-14289	-329	-7247	-7885	-14413	-213	-7739	-7668	-7498	743	1486	9760	-22152	537	-15993	12292	-22353	-55	-17611	11979	-16292	-149	-18026	14567	-12009	-136	-128	-119	-64	-61	-56	-103	38	-150	13	29	-77	-23	-59	79	-28	0
0.884167	-8037	491	1523	-22002	-197	-7896	-5370	-14261	-341	-7193	-8061	-14361	-255	-7674	-7780	-7617	608	1591	9854	-22197	428	-15965	12431	-22313	-202	-17565	11923	-16424	-179	-17921	14540	-11839	-149	-130	-119	-65	-61	-59	-104	40	-152	20	34	-74	-22	-57	85	-28	0
0.885000	-7398	509	1518	-21966	-193	-7846	-5442	-14255	-183	-7157	-8207	-14314	-343	-7618	-7892	-7754	525	1694	9947	-22240	270	-15911	12579	-22260	-185	-17511	11865	-16550	-160	-17812	14513	-11683	-149	-128	-119	-64	-76	-61	-91	43	-153	19	33	-77	-22	-55	84	-26	0
0.885833	-6677	532	1501	-21926	-35	-7769	-5501	-14259	-187	-7137	-8324	-14258	-246	-7563	-8003	-7905	469	1780	10043	-22283	408	-15860	12737	-22189	-161	-17457	11813	-16678	-203	-17693	14500	-11548	-149	-125	-122	-66	-64	-59	-104	41	-150	20	33	-74	-22	-53	85	-27	0
0.886667	-5650	562	1486	-21890	-337	-7760	-5547	-14283	-169	-7134	-8419	-14199	-277	-7515	-8096	-8070	476	1863	10137	-22320	386	-15801	12898	-22108	-170	-17400	11754	-16789	-100	-17566	14485	-11428	-149	-129	-119	-64	-63	-58	-104	63	-154	19	34	-70	-19	-55	84	-28	-1
0.887500	-5050	588	1468	-21853	-97	-7725	-5587	-14319	-179	-7139	-8457	-14134	-318	-7475	-8227	-8250	300	1931	10231	-22359	326	-15738	13058	-22022	-166	-17333	11704	-16897	-38	-17434	14455	-11324	-148	-127	-121	-67	-61	-57	-103	42	-149	22	35	-75	-19	-53	85	-28	-3
0.888333	-4177	626	1460	-21819	179	-7699	-5613	-14364	-228	-7161	-8481	-14083	-199	-7436	-8340	-8439	-109	1993	10315	-22393	456	-15665	13210	-21924	-16	-17263	11648	-17008	-176	-17294	14474	-11237	-147	-120	-118	-63	-64	-59	-103	42	-152	18	36	-76	-23	-56	85	-30	-3
0.889167	-3003	639	1451	-21793	-246	-7678	-5631	-14421	-137	-7190	-8473	-13993	-191	-7410	-8451	-8638	-250	2038	10396	-22425	223	-15585	13352	-21823	-179	-17176	11599	-17106	-168	-17151	14479	-11166	-151	-126	-121	-66	-64	-56	-103	39	-152	20	35	-75	-23	-49	84	-26	-1
0.890000	-2160	696	1452	-21771	-19	-7664	-5643	-14483	-87	-7224	-8446	-13932	-206	-7382	-8569	-8844	-335	2085	10478	-22459	-82	-15500	13479	-21719	-118	-17084	11546	-17203	-28	-17011	14490	-11111	-151	-129	-121	-68	-65	-73	-105	37	-155	16	33	-76	-27	-59	80	-31	-4
0.890833	-1458	734	1452	-21760	88	-7656	-5642	-14546	-190	-7268	-8394	-13856	11	-7364	-8679	-9050	-461	2121	10558	-22487	-90	-15404	13596	-21609	-18	-16971	11504	-17283	-4	-16849	14515	-11062	-154	-127	-118	-66	-63	-55	-101	44	-150	18	39	-72	-19	-51	84	-26	2
0.891667	-752	777	1480	-21752	-52	-7648	-5623	-14604	-183	-7303	-8331	-13787	414	-7345	-8790	-9263	-590	2155	10636	-22513	-57	-15301	13693	-21493	-103	-16851	11461	-17362	-109	-16700	14541	-11025	-147	-124	-115	-65	-60	-53	-102	43	-145	18	68	-74	-19	-52	85	-26	1
0.892500	-260	821	1502	-21761	-72	-7657	-5602	-14665	-222	-7339	-8260	-13724	470	-7341	-8902	-9483	-746	2178	10699	-22539	86	-15192	13756	-21384	-110	-16720	11420	-17429	-66	-16545	14577	-11002	-149	-125	-116	-64	-61	-58	-101	44	-149	21	40	-74	-22	-50	84	-27	0
0.893333	80	852	1531	-21779	60	-7665	-5571	-14728	-155	-7373	-8191	-13673	356	-7336	-9019	-9708	-734	2200	10763	-22567	131	-15075	13794	-21270	-167	-16577	11380	-17496	-77	-16392	14621	-10987	-163	-127	-116	-63	-53	-56	-100	44	-149	19	37	-73	-22	-52	86	-25	0
0.894167	331	888	1560	-21808	-12	-7685	-5529	-14772	-39	-7405	-8121	-13625	300	-7333	-9129	-9934	-838	2212	10817	-22594	15	-14949	13800	-21164	-137	-16421	11351	-17554	-148	-16240	14673	-10982	-150	-124	-117	-65	-63	-59	-102	40	-146	22	37	-75	-22	-50	85	-25	0
0.895000	230	921	1595	-21851	-133	-7708	-5476	-14816	-110	-7424	-8057	-13597	312	-7338	-9241	-10163	-1018	2227	10863	-22621	191	-14812	13782	-21050	-45	-16268	11323	-17599	-70	-16093	14731	-10981	-150	-125	-116	-92	-63	-56	-102	42	-153	20	36	-75	-22	-53	82	-30	0
0.895833	-334	957	1621	-21915	-133	-7738	-5413	-14848	-50	-7434	-8003	-13566	503	-7339	-9340	-10386	-951	2240	10904	-22648	146	-14668	13727	-20939	-299	-16105	11299	-17637	22	-15949	14796	-10987	-147	-127	-115	-64	-61	-56	-103	39	-153	19	38	-75	-23	-51	86	-30	-3
0.896667	-983	990	1661	-21956	20	-7773	-5336	-14871	79	-7436	-7948	-13553	626	-7341	-9436	-10620	-1215	2244	10938	-22678	277	-14513	13649	-20834	24	-15944	11284	-17669	10	-15810	14865	-11000	-148	-122	-117	-65	-40	-58	-100	42	-154	39	37	-73	-26	-53	84	-30	-3
0.897500	-1615	1026	1730	-22019	-257	-7815	-5251	-14883	43	-7430	-7931	-13548	415	-7337	-9520	-10841	-1355	2248	10964	-22707	285	-14351	13540	-20727	-124	-15782	11273	-17692	-17	-15677	14946	-11018	-149	-127	-115	-63	-61	-57	-99	40	-151	20	38	-74	-21	-53	87	-30	-10
0.898333	-2394	1064	1708	-22086	-132	-7856	-5158	-14881	41	-7420	-7915	-13559	192	-7337	-9600	-11064	-1499	2248	10980	-22741	69	-14185	13410	-20622	-220	-15623	11267	-17710	53	-15547	15025	-11057	-149	-125	-135	-64	-60	-56	-103	39	-149	20	39	-76	-21	-56	81	-28	1
0.899167	-3210	1108	1722	-22159	79	-7904	-5065	-14869	162	-7402	-7918	-13577	257	-7329	-9661	-11275	-1638	2247	10988	-22774	-18	-14013	13257	-20519	-264	-15475	11267	-17719	71	-15425	15113	-11075	-145	-126	-114	-65	-60	-53	-99	42	-149	20	38	-75	-17	-51	85	-25	1
0.900000	-3991	1159	1729	-22227	-214	-7955	-4956	-14841	145	-7379	-7929	-13604	351	-7316	-9710	-11481	-1814	2244	10988	-22808	1	-13839	13092	-20417	-294	-15332	11270	-17723	-17	-15309	15194	-11118	-148	-126	-116	-64	-35	-55	-100	39	-151	19	36	-74	-19	-53	81	-30	-1
0.900833	-5172	1210	1727	-22284	-277	-8005	-4855	-14808	-59	-7356	-7954	-13639	103	-7301	-9748	-11677	-2051	2237	10972	-22846	-141	-13668	12906	-20322	-345	-15204	11276	-17720	5	-15203	15279	-11165	-150	-126	-118	-68	-62	-58	-102	37	-151	16	32	-77	-23	-58	82	-29	0
0.901667	-6107	1266	1716	-22371	311	-8062	-4751	-14756	-33	-7337	-7991	-13683	44	-7285	-9756	-11858	-2434	2224	10946	-22890	-126	-13498	12719	-20229	-127	-15087	11289	-17714	-25	-15098	15366	-11222	-153	-130	-119	-66	-63	-57	-103	40	-156	19	37	-77	-22	-57	84	-31	-5
0.902500	-6678	1337	1707	-22433	-93	-8114	-4654	-14691	32	-7319	-8033	-13731	-100	-7265	-9785	-12021	-2451	2212	10924	-22934	-113	-13331	12530	-20143	-204	-14985	11305	-17705	-63	-14994	15454	-11287	-151	-128	-120	-67	-63	-57	-103	38	-152	17	33	-79	-36	-55	78	-32	-16
0.903333	-7480	1412	1693	-22499	-117	-8181	-4559	-14617	-75	-7306	-8073	-13774	-269	-7247	-9787	-12174	-2380	2196	10889	-22981	-189	-13184	12338	-20054	-266	-14888	11326	-17689	-158	-14887	15536	-11360	-144	-126	-120	-69	-62	-58	-103	38	-149	18	36	-78	-23	-58	81	-30	0
0.904167	-8163	1500	1676	-22555	16	-8225	-4476	-14527	-8	-7299	-8121	-13837	-423	-7225	-9775	-12302	-2432	2185	10854	-23030	-233	-13038	12156	-19978	-104	-14810	11351	-17672	-314	-14792	15617	-11442	-147	-126	-117	-65	-58	-55	-102	38	-152	18	34	-78	3	-52	82	-28	-4
0.905000	-8927	1591	1663	-22612	-66	-8284	-4374	-14428	-42	-7296	-8163	-13896	-559	-7213	-9753	-12414	-2418	2155	10806	-23088	-363	-12924	11979	-19896	-163	-14743	11377	-17651	-300	-14692	15696	-11527	-150	-120	-119	-70	-62	-57	-102	42	-155	18	35	-75	-21	-53	82	-27	2
0.905833	-9713	1708	1653	-22658	34	-8344	-4330	-14322	-47	-7313	-8199	-13951	-572	-7205	-9726	-12508	-2366	2127	10755	-23147	-385	-12825	11817	-19827	-263	-14695	11404	-17621	-288	-14597	15763	-11618	-149	-129	-121	-66	-61	-57	-103	40	-152	17	35	-78	-21	-55	82	-13	-4
0.906667	-10267	1783	1648	-22706	-6	-8407	-4275	-14214	-7	-7345	-8229	-14008	-400	-7203	-9701	-12585	-2132	2093	10705	-23213	-358	-12750	11665	-19763	-242	-14646	11428	-17591	-315	-14499	15821	-11719	-150	-131	-122	-69	-40	-60	-109	38	-153	18	33	-79	-26	-60	77	-31	-6
0.907500	-10846	1886	1646	-22751	-203	-8473	-4234	-14102	-146	-7367	-8255	-14071	-394	-7214	-9660	-12641	-1903	2058	10654	-23279	-268	-12686	11531	-19702	-233	-14607	11457	-17549	-285	-14404	15873	-11814	-151	-129	-119	-65	-64	-59	-105	39	-151	18	35	-77	-23	-58	77	-31	0
0.908333	-11545	1982	1655	-22795	-90	-8540	-4195	-13982	-167	-7406	-8261	-14125	-550	-7235	-9620	-12682	-1881	2011	10603	-23351	-185	-12667	11412	-19647	-85	-14577	11481	-17500	-300	-14303	15912	-11910	-150	-128	-121	-69	-69	-56	-105	39	-152	19	29	-76	-23	-55	80	-29	0
0.909167	-12424	2076	1666	-22834	-211	-8607	-4169	-13874	-135	-7457	-8257	-14189	-648	-7268	-9583	-12709	-1620	1964	10553	-23426	-440	-12661	11312	-19596	-324	-14547	11505	-17443	-372	-14207	15938	-12004	-148	-128	-125	-66	-64	-61	-104	39	-149	15	34	-67	-25	-58	80	-31	0
0.910000	-13353	2156	1684	-22873	129	-8680	-4148	-13769	-137	-7516	-8238	-14247	-699	-7314	-9542	-12725	-1603	1898	10509	-23507	-275	-12685	11228	-19549	-179	-14526	11531	-17370	-377	-14108	15948	-12092	-156	-127	-122	-66	-66	-60	-104	38	-152	17	33	-75	-23	-55	80	-29	0
0.910833	-14087	2229	1710	-22907	-61	-8749	-4132	-13671	-111	-7580	-8204	-14311	-744	-7372	-9507	-12729	-1633	1834	10465	-23587	7	-12723	11164	-19507	-118	-14503	11555	-17287	-415	-14019	15940	-12172	-148	-124	-119	-64	-60	-58	-105	42	-150	21	37	-73	-21	-57	81	-27	2
0.911667	-14821	2292	1735	-22942	21	-8826	-4120	-13579	-147	-7651	-8153	-14372	-592	-7442	-9467	-12720	-1589	1767	10428	-23673	30	-12784	11115	-19467	-162	-14481	11575	-17192	-439	-13932	15921	-12240	-146	-124	-119	-61	-61	-56	-98	39	-147	6	37	-72	-18	-53	85	-26	3
0.912500	-15534	2336	1758	-22974	179	-8902	-4107	-13509	-142	-7729	-8091	-14444	-339	-7533	-9434	-12722	-1561	1676	10393	-23764	200	-12861	11077	-19432	-193	-14462	11592	-17087	-363	-13852	15882	-12302	-147	-125	-121	-64	-60	-55	-101	40	-148	18	36	-72	-17	-48	81	-28	4
0.913333	-16164	2362	1776	-23016	66	-8974	-4104	-13455	-200	-7811	-8022	-14520	-165	-7628	-9401	-12719	-1556	1586	10362	-23853	340	-12950	11051	-19400	-148	-14445	11602	-16963	-358	-13769	15826	-12351	-117	-127	-120	-63	-60	-56	-104	39	-147	16	38	-73	-22	-53	82	-26	0
0.914167	-16818	2370	1784	-23052	-239	-9047	-4094	-13418	-335	-7909	-7939	-14597	-266	-7740	-9374	-12720	-1540	1485	10341	-23946	194	-13043	11038	-19370	-242	-14429	11614	-16828	-333	-13721	15745	-12395	-150	-125	-122	-66	-63	-55	-104	41	-149	17	34	-73	-24	-53	77	-28	-6
0.915000	-17542	2365	1784	-23090	328	-9119	-4089	-13403	-110	-7999	-7853	-14680	-277	-7861	-9342	-12722	-1771	1386	10315	-24041	292	-13141	11026	-19348	-94	-14413	11624	-16686	-361	-13675	15654	-12424	-162	-126	-125	-68	-85	-60	-105	35	-154	17	34	-76	-23	-56	80	-31	0
0.915833	-17758	2344	1765	-23131	28	-9181	-4080	-13406	79	-8097	-7757	-14769	-204	-7986	-9311	-12726	-1848	1281	10299	-24132	506	-13233	11029	-19283	-55	-14400	11635	-16528	-407	-13642	15551	-12441	-150	-129	-121	-67	-61	-58	-104	40	-151	17	33	-73	-19	-57	79	-29	1
0.916667	-17793	2308	1733	-23161	-59	-9233	-4073	-13424	71	-8195	-7656	-14858	-314	-8116	-9275	-12734	-1779	1175	10284	-24215	388	-13320	11030	-19287	-223	-14391	11641	-16362	-353	-13621	15428	-12447	-153	-128	-125	-67	-65	-58	-107	36	-158	21	35	-75	-22	-55	82	-31	0
0.917500	-17705	2262	1684	-23191	0	-9279	-4055	-13461	93	-8290	-7553	-14950	-300	-8249	-9239	-12753	-1746	1072	10273	-24299	367	-13391	11013	-19254	-208	-14375	11649	-16188	-395	-13614	15298	-12446	-151	-126	-122	-63	-63	-56	-102	43	-152	19	35	-73	-21	-56	82	-10	-3
0.918333	-17412	2207	1617	-23221	-199	-9317	-4041	-13532	138	-8392	-7456	-15046	-424	-8386	-9198	-12773	-1610	971	10266	-24379	294	-13450	11048	-19214	-273	-14368	11653	-16009	-442	-13638	15152	-12429	-147	-126	-119	-64	-57	-57	-102	40	-147	19	37	-76	-17	-52	85	-26	1
0.919167	-16958	2143	1529	-23246	-104	-9345	-4022	-13582	237	-8492	-7359	-15147	-600	-8536	-9157	-12802	-1511	869	10259	-24452	111	-13493	11053	-19170	-163	-14360	11659	-15827	-391	-13635	15002	-12411	-147	-124	-120	-64	-62	-59	-100	42	-149	21	45	-78	-16	-59	85	-26	1
0.920000	-16146	2078	1427	-23244	33	-9364	-4007	-13671	300	-8595	-7270	-15247	-420	-8660	-9112	-12831	-1335	777	10247	-24523	-3	-13519	11057	-19119	-152	-14358	11651	-15647	-404	-13665	14842	-12382	-164	-125	-93	-64	-61	-56	-99	40	-148	20	34	-74	-18	-53	81	-28	0
0.920833	-14863	2007	1300	-23278	-86	-9377	-3990	-13765	296	-8694	-7183	-15350	-275	-8796	-9065	-12870	-1082	683	10230	-24588	-62	-13512	11057	-19061	-296	-14351	11645	-15476	-452	-13698	14674	-12350	-148	-125	-125	-70	-65	-59	-105	38	-153	17	32	-76	-21	-56	80	-24	-1
0.921667	-13565	1936	1166	-23285	-84	-9385	-3969	-13872	128	-8796	-7114	-15451	-186	-8927	-9016	-12928	-936	619	10208	-24639	-374	-13516	11052	-18986	-104	-14347	11627	-15305	-398	-13737	14504	-12305	-148	-128	-121	-87	-67	-52	-104	39	-163	18	32	-78	-22	-56	82	-28	0
0.922500	-12407	1867	1020	-23285	-400	-9385	-3946	-13984	129	-8891	-7045	-15548	-109	-9053	-8963	-12947	-656	534	10184	-24687	-817	-13486	11047	-18899	-294	-14331	11609	-15143	-338	-13776	14329	-12251	-150	-129	-121	-67	-65	-58	-107	37	-152	19	33	-87	-24	-56	90	-30	1
0.923333	-11231	1812	887	-23271	-25	-9391	-3920	-14102	188	-8982	-6992	-15643	30	-9174	-8912	-12982	-516	472	10152	-24725	-731	-13448	11032	-18794	-267	-14322	11572	-14994	-279	-13814	14131	-12192	-154	-130	-122	-70	-67	-64	-109	35	-152	15	30	-79	-29	-60	78	-31	-4
0.924167	-9727	1754	727	-23256	-70	-9393	-3887	-14225	198	-9070	-6941	-15731	82	-9294	-8857	-13026	-401	422	10117	-24756	-547	-13386	11021	-18669	-39	-14294	11532	-14847	-264	-13837	13980	-12112	-148	-127	-121	-70	-65	-61	-107	38	-149	18	37	-79	-24	-55	80	-48	1
0.925000	-8104	1711	589	-23226	93	-9388	-3849	-14342	154	-9180	-6905	-15813	-87	-9399	-8800	-13037	-110	381	10069	-24774	-665	-13325	11002	-18534	-169	-14269	11481	-14717	-300	-13858	13805	-12023	-126	-129	-120	-69	-61	-61	-105	40	-149	16	32	-76	-21	-56	81	-28	0
0.925833	-6262	1672	456	-23193	57	-9400	-3808	-14459	-62	-9226	-6869	-15889	-110	-9503	-8746	-13055	87	347	10019	-24783	-584	-13262	10976	-18377	-165	-14220	11421	-14593	-270	-13861	13629	-11922	-152	-127	-121	-70	-63	-60	-105	38	-151	16	34	-76	-18	-49	81	-30	0
0.926667	-4215	1638	339	-23157	24	-9416	-3763	-14567	-61	-9298	-6850	-15955	-204	-9609	-8702	-13070	173	322	9962	-24783	-506	-13181	10952	-18210	-180	-14182	11353	-14485	-128	-13855	13454	-11806	-148	-125	-121	-66	-63	-59	-105	38	-152	19	33	-76	-22	-59	77	-29	0
0.927500	-2323	1620	239	-23123	-413	-9447	-3716	-14673	107	-9369	-6837	-16014	-339	-9704	-8658	-13072	276	303	9899	-24774	-597	-13106	10914	-18024	-251	-14125	11271	-14383	-161	-13828	13280	-11678	-149	-127	-122	-68	-61	-62	-108	38	-148	17	34	-78	-4	-55	81	-29	-1
0.928333	-754	1601	164	-23100	110	-9490	-3665	-14770	-44	-9432	-6835	-16068	-145	-9807	-8620	-13066	265	291	9833	-24757	-377	-13035	10885	-17830	-203	-14064	11184	-14293	-214	-13787	13102	-11530	-150	-127	-125	-67	-61	-56	-105	39	-154	16	35	-78	-22	-57	80	-33	0
0.929167	1292	1588	110	-23079	-51	-9545	-3614	-14854	-86	-9505	-6835	-16111	45	-9899	-8586	-13052	350	282	9764	-24731	-53	-12973	10844	-17621	-76	-13990	11090	-14208	-164	-13726	12929	-11380	-148	-128	-121	-70	-61	-60	-110	36	-153	13	33	-79	-22	-57	82	-31	-3
0.930000	3366	1583	85	-23084	-331	-9617	-3563	-14925	-133	-9574	-6844	-16146	197	-10004	-8565	-13028	591	279	9698	-24696	-35	-12914	10807	-17407	-186	-13909	10992	-14131	17	-13653	12754	-11208	-153	-126	-121	-66	-65	-58	-107	39	-150	17	33	-78	-24	-57	78	-31	-5
0.930833	5176	1577	81	-23083	-180	-9704	-3512	-14981	-173	-9641	-6854	-16167	213	-10102	-8542	-12987	679	279	9635	-24651	-85	-12860	10767	-17183	-200	-13823	10894	-14058	183	-13568	12586	-11023	-147	-125	-117	-64	-59	-58	-107	39	-150	16	34	-74	-17	-55	80	-26	2
0.931667	6737	1572	105	-23109	-129	-9802	-3465	-15018	-124	-9711	-6868	-16185	241	-10204	-8529	-12944	888	278	9577	-24608	-254	-12815	10728	-16971	-163	-13735	10793	-13985	156	-13467	12414	-10830	-150	-130	-120	-64	-77	-51	-107	41	-129	16	34	-75	-22	-56	80	-29	-5
0.932500	8112	1565	144	-23160	-143	-9918	-3426	-15048	-232	-9787	-6895	-16191	276	-10295	-8531	-12890	1108	279	9520	-24553	-350	-12784	10687	-16757	-155	-13641	10689	-13915	20	-13356	12247	-10628	-145	-128	-118	-66	-60	-56	-104	39	-150	13	29	-76	-12	-57	80	-19	0
0.933333	9576	1549	206	-23226	-193	-10040	-3390	-15054	-34	-9860	-6922	-16186	142	-10393	-8534	-12830	1315	273	9478	-24494	-231	-12756	10647	-16546	-150	-13534	10593	-13846	-40	-13239	12086	-10415	-150	-130	-119	-66	-62	-56	-103	41	-152	16	30	-79	-22	-55	82	-32	-1
0.934167	11148	1524	278	-23312	-136	-10179	-3363	-15049	80	-9939	-6956	-16170	185	-10489	-8548	-12764	1559	265	9444	-24430	-344	-12736	10604	-16348	-255	-13464	10493	-13773	-73	-13119	11909	-10205	-149	-126	-119	-68	-63	-57	-107	38	-152	17	32	-78	-13	-55	79	-34	-1
0.935000	12487	1489	357	-23414	88	-10322	-3349	-15030	-97	-10023	-6991	-16148	242	-10584	-8568	-12691	1584	254	9416	-24362	-303	-12727	10561	-16152	-105	-13375	10397	-13704	-88	-12998	11741	-9985	-150	-136	-124	-68	-64	-67	-105	39	-151	17	33	-79	-19	-57	78	-31	0
0.935833	13412	1442	439	-23526	-100	-10479	-3345	-15002	-42	-10108	-7034	-16113	162	-10675	-8593	-12615	1697	236	9399	-24294	-317	-12723	10517	-15975	-122	-13298	10300	-13628	-100	-12881	11577	-9767	-148	-127	-122	-65	-61	-53	-105	36	-150	17	29	-78	-18	-57	57	-33	-12
0.936667	14079	1374	522	-23652	82	-10634	-3352	-14960	-126	-10190	-7072	-16069	139	-10758	-8627	-12539	1710	214	9392	-24219	-262	-12718	10467	-15807	-285	-13224	10204	-13549	-40	-12764	11409	-9552	-145	-127	-121	-68	-61	-61	-107	39	-147	20	35	-76	-22	-58	84	-29	1
0.937500	14778	1293	600	-23779	-88	-10791	-3369	-14906	-342	-10277	-7118	-16014	187	-10835	-8661	-12459	1604	185	9396	-24132	124	-12719	10423	-15646	-147	-13159	10110	-13472	19	-12654	11251	-9328	-148	-122	-121	-64	-60	-57	-105	42	-149	21	30	-76	-19	-56	81	-29	1
0.938333	15344	1189	661	-23915	60	-10946	-3398	-14847	-326	-10365	-7163	-15950	173	-10904	-8702	-12376	1705	143	9404	-24066	68	-12723	10375	-15507	-290	-13104	10012	-13387	0	-12553	11090	-9106	-144	-126	-137	-64	-62	-57	-101	41	-151	21	38	-74	-18	-55	84	-30	0
0.939167	15880	1060	708	-24031	57	-11102	-3438	-14787	-277	-10444	-7206	-15880	75	-10969	-8745	-12296	1703	102	9406	-23988	54	-12729	10322	-15379	-92	-13059	9912	-13308	-1763	-12464	10933	-8908	-145	-122	-120	-62	-60	-57	-104	50	-147	26	33	-73	-22	-55	82	-29	2
0.940000	16342	904	739	-24152	39	-11249	-3491	-14722	-224	-10524	-7250	-15799	97	-11030	-8785	-12216	1696	35	9433	-23910	52	-12740	10268	-15264	85	-13022	9812	-13228	-5955	-12387	10780	-8708	-145	-126	-120	-70	-63	-57	-104	39	-149	17	36	-79	-19	-58	79	-30	0
0.940833	16673	727	745	-24264	-339	-11404	-3552	-14654	-142	-10606	-7295	-15719	140	-11081	-8820	-12140	1606	-38	9459	-23825	0	-12743	10209	-15160	291	-12999	9706	-13150	-6531	-12320	10629	-8514	-150	-129	-121	-67	-66	-60	-107	39	-155	19	32	-78	-25	-61	81	-30	-1
0.941667	16589	525	741	-24358	99	-11548	-3611	-14580	-161	-10683	-7326	-15619	68	-11124	-8857	-12064	1458	-119	9475	-23745	120	-12749	10149	-15064	321	-12978	9601	-13072	-4999	-12262	10482	-8325	-150	-127	-130	-68	-66	-61	-87	37	-153	18	30	-78	-24	-59	79	-32	-3
0.942500	16656	302	717	-24436	215	-11682	-3673	-14508	-311	-10754	-7351	-15526	89	-11166	-8875	-11984	1264	-212	9500	-23657	183	-12751	10098	-14978	196	-12966	9491	-12998	-4631	-12212	10341	-8143	-150	-130	-124	-65	-61	-60	-107	39	-148	15	32	-80	-23	-58	79	-50	1
0.943333	16796	55	677	-24501	-164	-11809	-3733	-14432	-516	-10822	-7367	-15416	34	-11196	-8889	-11906	1165	-314	9517	-23566	-186	-12754	10026	-14896	-4	-12964	9373	-12921	-3766	-12187	10208	-7968	-149	-130	-124	-68	-64	-60	-109	39	-153	17	33	-76	-19	-57	80	-31	0
0.944167	16765	-215	635	-24543	-16	-11930	-3793	-14357	-572	-10892	-7366	-15311	18	-11231	-8891	-11831	1105	-426	9536	-23470	-385	-12752	9957	-14826	-30	-12960	9270	-12850	-3121	-12138	10072	-7799	-149	-128	-120	-67	-61	-61	-109	50	-152	16	32	-77	4	-57	77	-31	-3
0.945000	16733	-503	577	-24571	-38	-12046	-3846	-14278	-392	-10956	-7375	-15192	92	-11263	-8878	-11752	1096	-550	9552	-23371	-411	-12751	9894	-14760	-58	-12963	9158	-12777	-2445	-12113	9951	-7637	-152	-108	-121	-67	-60	-61	-108	39	-150	18	36	-74	-22	-57	82	-29	-5
0.945833	16673	-805	512	-24585	-74	-12153	-3886	-14200	-310	-11023	-7341	-15076	142	-11297	-8857	-11673	1049	-688	9560	-23267	-420	-12750	9825	-14698	299	-12970	9048	-12713	-2039	-12095	9830	-7482	-149	-129	-120	-67	-62	-59	-104	40	-150	17	36	-69	-22	-56	78	-30	-1
0.946667	16633	-1125	452	-24600	-45	-12255	-3922	-14118	-254	-11092	-7310	-14956	92	-11329	-8820	-11595	1040	-821	9562	-23161	-452	-12751	9755	-14646	549	-12977	8928	-12648	-2301	-12080	9709	-7329	-147	-128	-119	-65	-63	-60	-108	39	-150	17	35	-75	-22	-55	81	-31	-4
0.947500	16662	-1461	394	-24565	-144	-12345	-3943	-14031	-296	-11161	-7268	-14829	70	-11364	-8777	-11511	1241	-965	9559	-23045	-625	-12750	9687	-14599	177	-12991	8811	-12584	-2407	-12065	9588	-7186	-149	-129	-119	-68	-63	-60	-107	41	-155	17	39	-75	-23	-56	80	-33	0
0.948333	16619	-1806	360	-24539	-17	-12432	-3951	-13943	-332	-11234	-7224	-14699	194	-11401	-8722	-11432	1161	-1115	9548	-22936	-653	-12756	9613	-14563	174	-12999	8673	-12522	-1903	-12066	9467	-7041	-148	-133	-121	-69	-64	-63	-111	35	-155	13	33	-77	-26	-60	79	-33	-5
0.949167	16603	-2159	299	-24493	-273	-12509	-3953	-13843	-238	-11309	-7171	-14560	165	-11442	-8663	-11321	1062	-1262	9535	-22813	-723	-12759	9545	-14527	269	-13008	8567	-12457	-1464	-12050	9346	-6905	-152	-134	-124	-73	-65	-50	-109	32	-153	16	34	-75	-24	-59	78	-33	-5
0.950000	16281	-2512	285	-24437	-231	-12566	-3931	-13735	-274	-11390	-7114	-14416	280	-11472	-8594	-11253	1186	-1409	9518	-22687	-840	-12769	9476	-14499	75	-13015	8416	-12390	-1068	-12039	9222	-6758	-153	-135	-124	-69	-66	-63	-109	36	-156	13	32	-79	-24	-57	81	-30	-1
0.950833	15865	-2869	257	-24363	-32	-12616	-3899	-13617	-259	-11468	-7054	-14260	385	-11501	-8523	-11157	910	-1548	9495	-22559	-418	-12773	9412	-14475	396	-13019	8320	-12315	-555	-12035	9095	-6631	-151	-131	-118	-65	-62	-60	-107	43	-147	21	37	-75	-22	-59	82	-27	-5
0.951667	15459	-3225	256	-24278	-132	-12656	-3852	-13491	-92	-11551	-6997	-14100	80	-11530	-8447	-11053	931	-1683	9471	-22420	-444	-12792	9347	-14465	143	-13023	8187	-12243	-11	-12026	8964	-6501	-147	-127	-107	-66	-60	-57	-109	42	-149	18	35	-74	-18	-55	84	-27	0
0.952500	15070	-3580	263	-24181	-133	-12685	-3801	-13361	-160	-11634	-6949	-13937	-26	-11558	-8379	-10960	970	-1814	9440	-22287	-574	-12818	9282	-14465	135	-13029	8050	-12167	522	-12023	8822	-6368	-150	-130	-121	-68	-60	-57	-104	38	-138	17	37	-75	-16	-52	80	-32	0
0.953333	14555	-3925	287	-24071	-94	-12704	-3737	-13224	-296	-11717	-6905	-13766	-55	-11580	-8311	-10862	882	-1930	9406	-22156	-490	-12847	9208	-14475	102	-13037	7907	-12083	628	-12023	8675	-6239	-148	-128	-122	-65	-62	-59	-104	38	-149	15	34	-78	-21	-55	81	-28	1
0.954167	14055	-4267	308	-23947	-400	-12710	-3670	-13079	-262	-11794	-6869	-13590	-141	-11593	-8249	-10758	775	-2030	9373	-22020	-342	-12883	9142	-14492	-161	-13042	7760	-12000	573	-12024	8524	-6116	-146	-131	-125	-70	-64	-59	-107	34	-150	15	35	-78	-23	-56	82	-26	-4
0.955000	13141	-4595	339	-23811	-171	-12707	-3605	-12928	-271	-11874	-6845	-13412	-255	-11608	-8190	-10656	567	-2124	9334	-21889	-268	-12926	9075	-14519	-356	-13052	7608	-11911	988	-12033	8366	-5993	-178	-126	-120	-68	-65	-58	-105	39	-152	16	36	-79	-24	-57	80	-27	0
0.955833	12305	-4908	372	-23660	125	-12699	-3527	-12772	-272	-11937	-6826	-13234	-269	-11612	-8136	-10557	214	-2200	9293	-21765	-191	-12976	9001	-14562	-126	-13066	7457	-11822	1232	-12041	8203	-5875	-147	-127	-125	-69	-63	-60	-109	40	-151	21	33	-78	-22	-56	92	-25	0
0.956667	11697	-5210	402	-23492	-220	-12682	-3452	-12615	-234	-11996	-6845	-13061	-245	-11609	-8085	-10455	167	-2257	9255	-21637	-514	-13036	8929	-14607	-377	-13086	7293	-11728	1296	-12061	8035	-5765	-151	-126	-121	-73	-64	-62	-110	39	-153	15	29	-81	-25	-57	78	-30	-3
0.957500	11071	-5496	425	-23315	-93	-12656	-3382	-12457	-318	-12038	-6815	-12883	-327	-11596	-8037	-10351	176	-2297	9218	-21515	-683	-13097	8856	-14661	-473	-13102	7141	-11624	1631	-12080	7867	-5654	-150	-126	-120	-68	-62	-57	-101	37	-150	17	29	-76	-22	-52	81	-29	0
0.958333	10613	-5746	446	-23118	-139	-12624	-3299	-12295	-239	-12066	-6813	-12716	-509	-11580	-7987	-10248	103	-2311	9180	-21397	-621	-13167	8777	-14721	-369	-13129	6985	-11524	1892	-12112	7701	-5538	-147	-124	-120	-68	-64	-55	-105	41	-148	18	35	-76	-23	-55	80	-26	1
0.959167	10158	-5991	449	-22911	-171	-12594	-3246	-12139	-173	-12078	-6814	-12546	-603	-11556	-7941	-10149	76	-2318	9136	-21279	-517	-13245	8693	-14785	-470	-13162	6822	-11418	2135	-12146	7533	-5440	-146	-120	-118	-65	-63	-59	-102	35	-147	21	36	-77	-19	-56	86	-26	2
0.960000	9693	-6205	440	-22693	34	-12562	-3186	-11987	-222	-12077	-6818	-12397	-476	-11532	-7895	-10051	49	-2292	9087	-21173	-464	-13312	8608	-14858	-562	-13199	6666	-11316	2258	-12186	7367	-5345	-147	-120	-121	-65	-58	-53	-101	41	-149	21	34	-75	-21	-55	81	-28	2
0.960833	9438	-6391	407	-22470	18	-12538	-3140	-11845	7	-12061	-6819	-12255	-533	-11511	-7850	-9962	218	-2262	9030	-21070	-730	-13414	8511	-14934	-646	-13248	6514	-11213	2205	-12238	7206	-5257	-149	-124	-119	-66	-60	-59	-108	35	-148	19	21	-76	-39	-55	79	-29	0
0.961667	9262	-6552	363	-22240	-161	-12513	-3096	-11713	67	-12030	-6817	-12131	-666	-11477	-7810	-9871	403	-2209	8975	-20970	-797	-13504	8412	-15015	-614	-13297	6363	-11116	2328	-12292	7045	-5181	-150	-124	-118	-66	-64	-56	-107	37	-151	18	36	-77	-21	-58	77	-32	0
0.962500	8928	-6681	298	-22001	-186	-12498	-3060	-11583	-17	-11984	-6799	-12016	-614	-11443	-7747	-9782	408	-2140	8888	-20878	-863	-13594	8309	-15094	-455	-13349	6222	-11021	2371	-12347	6895	-5095	-149	-126	-122	-67	-62	-55	-105	35	-151	17	30	-75	-18	-56	81	-28	1
0.963333	8406	-6774	216	-21763	-217	-12482	-3028	-11466	-116	-11928	-6779	-11913	-618	-11410	-7705	-9698	574	-2056	8846	-20780	-1299	-13679	8202	-15172	-739	-13397	6090	-10927	2557	-12408	6751	-5025	-148	-124	-119	-66	-63	-55	-104	38	-150	19	35	-74	-18	-58	80	-25	-3
0.964167	7972	-6836	121	-21524	120	-12480	-3002	-11366	-66	-11859	-6741	-11824	-379	-11378	-7648	-9620	441	-1958	8753	-20691	-1096	-13775	8084	-15250	-524	-13465	5963	-10838	2883	-12468	6612	-4960	-149	-126	-117	-65	-63	-58	-103	39	-152	19	35	-75	-24	-58	84	-27	0
0.965000	7637	-6860	8	-21289	-113	-12481	-2980	-11266	-53	-11790	-6700	-11752	-421	-11347	-7593	-9546	490	-1855	8657	-20609	-1066	-13868	7976	-15323	-601	-13526	5841	-10756	2744	-12530	6481	-4909	-152	-125	-121	-65	-63	-58	-105	37	-149	17	33	-75	-22	-57	82	-28	-3
0.965833	7378	-6852	-116	-21062	-179	-12487	-2963	-11186	-32	-11716	-6644	-11691	-587	-11317	-7537	-9469	461	-1738	8546	-20521	-1160	-13952	7844	-15396	-568	-13589	5734	-10675	2645	-12589	6359	-4857	-147	-126	-117	-66	-62	-56	-104	38	-153	19	25	-73	-18	-57	82	-30	0
0.966667	7171	-6802	-242	-20835	81	-12499	-2946	-11111	191	-11634	-6570	-11639	-573	-11291	-7479	-9408	465	-1620	8426	-20437	-1024	-14039	7718	-15467	-569	-13647	5626	-10604	2663	-12648	6238	-4816	-150	-129	-121	-65	-62	-57	-104	40	-153	19	34	-73	-22	-57	82	-30	-4
0.967500	6873	-6724	-372	-20623	-127	-12516	-2933	-11051	212	-11561	-6495	-11598	-612	-11262	-7420	-9341	537	-1492	8295	-20352	-885	-14119	7588	-15528	-630	-13704	5532	-10544	2309	-12701	6127	-4780	-149	-127	-122	-69	-62	-57	-105	39	-155	19	29	-73	-22	-59	82	-28	0
0.968333	6170	-6605	-507	-20422	-259	-12528	-2923	-11001	130	-11489	-6409	-11568	-670	-11234	-7365	-9292	503	-1368	8153	-20272	-828	-14199	7458	-15586	-774	-13755	5478	-10480	2088	-12752	6019	-4755	-152	-130	-120	-67	-63	-60	-104	37	-150	18	32	-76	-26	-66	82	-29	-5
0.969167	5461	-6452	-631	-20228	242	-12540	-2914	-10963	9	-11418	-6316	-11536	-447	-11210	-7311	-9243	273	-1244	7998	-20192	-575	-14269	7319	-15645	-486	-13817	5352	-10429	2160	-12795	5923	-4733	-147	-128	-122	-79	-64	-59	-108	37	-150	16	26	-76	-21	-57	80	-30	0
0.970000	5007	-6266	-754	-20052	-133	-12546	-2903	-10929	-47	-11362	-6221	-11527	-271	-11187	-7260	-9201	229	-1125	7823	-20098	-557	-14336	7184	-15694	-521	-13870	5268	-10380	2193	-12832	5811	-4718	-149	-133	-121	-70	-63	-60	-107	39	-148	16	32	-75	-19	-59	82	-31	-6
0.970833	4315	-6051	-856	-19882	-23	-12543	-2890	-10903	61	-11309	-6121	-11512	-350	-11162	-7209	-9143	267	-1005	7669	-20027	-466	-14397	7050	-15740	-683	-13915	5192	-10335	2188	-12862	5718	-4702	-148	-129	-119	-64	-63	-57	-105	39	-148	3	33	-72	-18	-56	85	-30	2
0.971667	3496	-5802	-954	-19725	103	-12530	-2876	-10885	124	-11261	-6033	-11500	-353	-11137	-7159	-9132	173	-894	7496	-19950	-174	-14449	6917	-15777	-510	-13958	5116	-10311	2084	-12891	5624	-4691	-146	-126	-119	-68	-61	-55	-101	41	-146	22	37	-76	-19	-55	85	-26	3
0.972500	2498	-5524	-1027	-19584	-30	-12509	-2871	-10878	176	-11224	-5948	-11516	-205	-11114	-7120	-9111	21	-793	7320	-19876	-69	-14503	6777	-15820	-468	-14002	5034	-10261	1949	-12908	5528	-4680	-147	-127	-120	-64	-61	-56	-109	41	-147	20	32	-76	-19	-56	79	-28	1
0.973333	1379	-5234	-1092	-19456	-22	-12474	-2865	-10877	121	-11193	-5868	-11499	-154	-11092	-7078	-9095	-158	-704	7140	-19806	97	-14548	6642	-15856	-442	-14041	4950	-10229	1793	-12921	5435	-4679	-148	-132	-122	-73	-65	-60	-110	32	-150	16	33	-72	-24	-60	78	-30	-3
0.974167	354	-4897	-1140	-19336	63	-12424	-2863	-10878	0	-11170	-5800	-11502	-64	-11072	-7036	-9089	-324	-626	6970	-19733	260	-14582	6511	-15888	-483	-14071	4868	-10202	1567	-12918	5351	-4669	-148	-132	-119	-68	-63	-60	-107	38	-150	18	29	-78	-23	-58	80	-29	-3
0.975000	-696	-4590	-1175	-19225	26	-12360	-2853	-10880	46	-11144	-5734	-11500	17	-11046	-6992	-9082	-548	-557	6807	-19668	204	-14611	6378	-15918	-572	-14099	4786	-10173	1421	-12910	5268	-4659	-149	-130	-122	-67	-65	-61	-108	35	-150	22	32	-78	-13	-57	77	-30	0
0.975833	-1939	-4248	-1197	-19116	-53	-12281	-2857	-10883	192	-11124	-5684	-11510	-117	-11024	-6948	-9083	-964	-489	6647	-19608	237	-14622	6250	-15946	-368	-14118	4697	-10148	1197	-12892	5187	-4639	-147	-129	-115	-69	-64	-61	-107	36	-150	17	30	-79	-24	-59	78	-30	1
0.976667	-3512	-3898	-1209	-19020	-285	-12189	-2859	-10893	45	-11100	-5641	-11517	-285	-11001	-6895	-9087	-1177	-437	6497	-19554	180	-14627	6122	-15973	-589	-14108	4605	-10121	995	-12859	5114	-4616	-148	-132	-124	-67	-63	-61	-107	37	-150	15	34	-74	-23	-57	107	-46	-4
0.977500	-5167	-3541	-1211	-18918	177	-12086	-2860	-10898	-47	-11075	-5606	-11531	-243	-10980	-6838	-9094	-1649	-389	6363	-19496	382	-14614	5996	-15995	-464	-14127	4517	-10094	1031	-12811	5041	-4583	-148	-133	-120	-66	-56	-60	-108	38	-152	19	34	-76	-22	-60	78	-29	0
0.978333	-6540	-3184	-1214	-18829	-38	-11976	-2873	-10904	-5	-11045	-5582	-11538	-137	-10953	-6776	-9102	-2040	-344	6221	-19446	527	-14593	5873	-16012	-465	-14117	4425	-10070	973	-12754	4975	-4544	-147	-127	-121	-67	-62	-60	-104	41	-147	22	38	-70	-19	-57	82	-24	3
0.979167	-8009	-2832	-1219	-18740	16	-11858	-2882	-10914	-27	-11013	-5568	-11557	-11	-10930	-6707	-9109	-2423	-313	6126	-19403	711	-14555	5751	-16028	-462	-14098	4329	-10037	739	-12684	4913	-4500	-125	-126	-117	-64	-56	-57	-102	40	-144	21	34	-76	-18	-55	79	-27	4
0.980000	-9406	-2486	-1222	-18656	-39	-11737	-2903	-10919	-36	-10969	-5555	-11571	1	-10904	-6624	-9116	-2865	-276	6022	-19366	883	-14511	5628	-16038	-304	-14063	4233	-10012	727	-12600	4855	-4450	-145	-125	-117	-62	-61	-59	-105	40	-146	22	24	-76	-22	-56	81	-24	1
0.980833	-10596	-2152	-1238	-18574	-115	-11616	-2919	-10929	-19	-10925	-5548	-11598	-30	-10882	-6555	-9125	-3301	-246	5924	-19335	882	-14442	5510	-16046	-355	-14016	4133	-9988	672	-12506	4795	-4398	-145	-134	-122	-66	-61	-58	-107	40	-151	13	32	-77	-22	-61	77	-32	-6
0.981667	-11925	-1831	-1266	-18495	-372	-11497	-2946	-10944	-96	-10869	-5553	-11621	-40	-10854	-6471	-9136	-3680	-215	5829	-19305	888	-14370	5380	-16047	-411	-13955	4056	-9960	469	-12402	4742	-4341	-153	-129	-124	-70	-64	-63	-112	34	-153	13	28	-80	-24	-63	78	-35	-1
0.982500	-13322	-1523	-1299	-18423	78	-11382	-2957	-10959	-16	-10807	-5553	-11645	1	-10821	-6388	-9139	-4059	-174	5748	-19276	1024	-14274	5273	-16028	-136	-13872	3955	-9931	284	-12287	4688	-4284	-154	-134	-121	-68	-62	-60	-108	38	-154	17	32	-78	-22	-62	76	-35	1
0.983333	-14192	-1228	-1344	-18343	-24	-11265	-2977	-10964	25	-10734	-5552	-11665	115	-10776	-6290	-9132	-4243	-120	5671	-19271	1049	-14169	5158	-15999	-215	-13773	3874	-9896	128	-12157	4639	-4226	-150	-131	-122	-68	-65	-60	-115	35	-151	15	33	-76	-21	-60	77	-34	-4
0.984167	-14831	-951	-1405	-18271	74	-11156	-2980	-10981	-64	-10650	-5546	-11690	148	-10727	-6212	-9127	-4413	-70	5584	-19221	1010	-14051	5047	-15958	-333	-13652	3787	-9864	19	-12022	4587	-4177	-162	-130	-122	-67	-65	-63	-109	37	-151	17	33	-76	-22	-60	79	-31	-3
0.985000	-15281	-683	-1476	-18206	79	-11059	-3003	-10995	-118	-10564	-5541	-11712	52	-10671	-6124	-9115	-4609	-6	5496	-19195	986	-13923	4938	-15901	-315	-13516	3721	-9827	-84	-11879	4540	-4129	-149	-128	-120	-68	-65	-60	-107	37	-152	17	7	-78	-18	-58	78	-32	-6
0.985833	-15517	-437	-1564	-18143	44	-10965	-3007	-11010	-199	-10471	-5530	-11731	-116	-10604	-6043	-9098	-4658	69	5397	-19170	826	-13783	4834	-15824	-324	-13367	3655	-9793	-145	-11741	4488	-4092	-156	-128	-116	-67	-35	-59	-105	38	-153	20	35	-75	-22	-58	80	-31	-6
0.986667	-15644	-199	-1665	-18086	125	-10884	-3004	-11036	-189	-10378	-5513	-11754	-169	-10529	-5968	-9074	-4633	151	5291	-19144	831	-13646	4730	-15738	-147	-13203	3588	-9759	-258	-11599	4435	-4063	-150	-128	-122	-65	-62	-58	-104	38	-149	18	33	-74	-19	-58	81	-29	0
0.987500	-15512	21	-1778	-18032	218	-10808	-2992	-11061	-63	-10280	-5476	-11774	-262	-10439	-5898	-9048	-4520	246	5157	-19116	775	-13481	4631	-15631	-153	-13025	3527	-9726	-333	-11458	4359	-4049	-150	-129	-124	-66	-61	-57	-105	38	-150	17	33	-76	-21	-57	79	-29	-3
0.988333	-15098	233	-1903	-17987	76	-10737	-2975	-11100	-28	-10188	-5453	-11791	-415	-10346	-5832	-9017	-4434	348	5014	-19083	866	-13322	4532	-15512	-283	-12838	3468	-9689	-409	-11323	4324	-4055	-149	-126	-121	-68	-62	-57	-107	39	-153	16	34	-48	-23	-56	80	-30	-1
0.989167	-14635	435	-2036	-17947	-45	-10673	-2951	-11138	-33	-10089	-5415	-11808	-280	-10240	-5771	-8988	-4410	453	4844	-19050	1016	-13160	4438	-15382	-90	-12638	3412	-9657	-572	-11200	4262	-4070	-150	-132	-125	-69	-63	-62	-107	38	-153	17	33	-77	-27	-60	81	-34	-3
0.990000	-14157	636	-2179	-17911	-299	-10611	-2915	-11190	-78	-10003	-5358	-11826	-39	-10124	-5711	-8951	-4062	557	4661	-19016	656	-12990	4347	-15240	-254	-12441	3348	-9625	-528	-11081	4206	-4103	-153	-131	-126	-72	-63	-66	-107	34	-154	13	20	-80	-25	-59	78	-31	-4
0.990833	-13855	833	-2329	-17884	69	-10552	-2874	-11244	-42	-9917	-5291	-11839	96	-10005	-5655	-8911	-3915	681	4455	-18970	864	-12813	4271	-15084	-249	-12232	3294	-9585	-466	-10966	4167	-4141	-151	-127	-122	-67	-82	-58	-103	40	-151	20	35	-74	-19	-56	84	-29	-1
0.991667	-13403	1044	-2473	-17845	-184	-10484	-2813	-11305	-25	-9828	-5209	-11849	199	-9879	-5597	-8869	-3850	808	4231	-18923	1110	-12633	4191	-14926	-119	-12023	3229	-9551	-587	-10868	4105	-4198	-147	-126	-117	-64	-60	-59	-102	41	-150	19	35	-76	-24	-57	81	-28	7
0.992500	-12841	1252	-2626	-17824	-218	-10432	-2752	-11366	-34	-9754	-5115	-11836	239	-9754	-5537	-8829	-3666	925	3986	-18877	1008	-12457	4122	-14761	-210	-11823	3164	-9516	-632	-10782	4061	-4268	-151	-124	-121	-67	-63	-57	-102	42	-151	22	36	-75	-15	-57	84	-28	0
0.993333	-12169	1472	-2779	-17801	-305	-10350	-2682	-11436	-64	-9681	-5018	-11877	151	-9617	-5475	-8788	-3512	1043	3725	-18822	1085	-12273	4056	-14594	-164	-11627	3091	-9483	-635	-10704	4024	-4351	-147	-126	-119	-66	-60	-65	-101	38	-153	20	36	-74	-19	-56	85	-29	-1
0.994167	-11475	1737	-2930	-17779	-237	-10280	-2604	-11509	-111	-9617	-4908	-11891	72	-9486	-5405	-8753	-3397	1152	3454	-18773	1060	-12092	3998	-14421	-96	-11432	3019	-9445	-759	-10633	3997	-4443	-145	-126	-120	-64	-62	-57	-103	37	-148	20	35	-75	-23	-56	80	-28	-1
0.995000	-10908	1955	-3074	-17759	-339	-10197	-2520	-11581	-215	-9550	-4796	-11906	-65	-9352	-5334	-8713	-3358	1249	3175	-18720	938	-11909	3950	-14243	-204	-11251	2937	-9410	-811	-10570	3981	-4542	-148	-128	-120	-64	-64	-56	-105	40	-149	23	33	-75	-29	-60	80	-31	0
0.995833	-10534	2218	-3217	-17758	114	-10108	-2428	-11625	-223	-9502	-4672	-11922	-28	-9223	-5250	-8687	-3456	1367	2884	-18669	986	-11722	3909	-14066	-155	-11074	2860	-9369	-806	-10505	3970	-4634	-149	-128	-95	-64	-63	-58	-107	40	-149	18	33	-75	-18	-59	82	-31	0
0.996667	-9745	2508	-3348	-17717	-238	-10013	-2333	-11717	-143	-9414	-4552	-11935	19	-9098	-5163	-8658	-3473	1471	2595	-18622	1183	-11533	3878	-13881	26	-10912	2782	-9328	-870	-10446	3976	-4760	-145	-125	-120	-63	-58	-57	-109	40	-148	22	34	-75	-24	-59	82	-29	1
0.997500	-8939	2816	-3473	-17683	-281	-9905	-2227	-11792	-82	-9344	-4428	-11947	-267	-8971	-5065	-8636	-3313	1569	2314	-18575	947	-11342	3850	-13691	-136	-10758	2705	-9289	-867	-10369	3994	-4878	-147	-130	-101	-69	-65	-59	-103	41	-148	21	34	-76	-23	-56	84	-29	1
0.998333	-8232	3143	-3589	-17676	-28	-9791	-2125	-11824	-178	-9270	-4315	-11963	-288	-8846	-4964	-8623	-3150	1670	2037	-18543	782	-11152	3835	-13495	-134	-10616	2628	-9243	-903	-10309	4024	-4995	-147	-127	-126	-64	-62	-55	-120	38	-150	18	33	-77	-24	-56	80	-31	0
0.999167	-7517	3487	-3695	-17657	-92	-9694	-2016	-11865	-172	-9185	-4197	-11975	-107	-8728	-4852	-8610	-2945	1755	1778	-18497	743	-10959	3828	-13293	-111	-10472	2567	-9192	-857	-10242	4071	-5114	-148	-125	-120	-65	-63	-57	-104	42	-147	19	35	-73	-19	-55	86	-31	1
1.000000	-6713	3848	-3781	-17630	-107	-9542	-1907	-11890	-130	-9088	-4086	-11984	-148	-8611	-4741	-8608	-2779	1847	1535	-18468	626	-10768	3830	-13071	-92	-10356	2510	-9141	-539	-10144	4123	-5234	-147	-126	-120	-66	-63	-57	-103	41	-148	21	32	-74	-15	-57	84	-31	0
1.000833	-5694	4222	-3856	-17600	-128	-9409	-1792	-11908	-148	-8984	-3983	-11992	-180	-8492	-4624	-8618	-2447	1933	1303	-18443	600	-10574	3827	-12847	-68	-10241	2468	-9106	-131	-10047	4189	-5360	-149	-128	-121	-68	-66	-60	-105	37	-151	19	33	-75	-23	-59	81	-31	-1
1.001667	-4337	4610	-3932	-17593	-139	-9271	-1676	-11911	-145	-8869	-3885	-12000	-113	-8384	-4510	-8639	-2034	2021	1102	-18427	478	-10379	3837	-12612	-275	-10136	2434	-9040	-26	-9936	4260	-5483	-150	-129	-126	-68	-63	-60	-105	38	-151	17	29	-79	-24	-60	78	-36	0
1.002500	-2919	5002	-3984	-17581	-92	-9125	-1558	-11902	-155	-8744	-3795	-12003	-214	-8268	-4394	-8665	-1804	2111	920	-18419	313	-10185	3845	-12361	-182	-10030	2417	-8985	-104	-9807	4348	-5604	-149	-128	-124	-65	-62	-60	-109	37	-150	16	32	-76	-21	-56	84	-30	-3
1.003333	-1672	5401	-4023	-17571	-368	-8972	-1441	-11877	-116	-8610	-3711	-12000	-325	-8153	-4282	-8705	-1394	2194	765	-18413	174	-9989	3857	-12098	-168	-9931	2417	-8931	-215	-9677	4438	-5728	-149	-128	-120	-63	-64	-60	-104	40	-145	18	33	-78	-18	-57	81	-32	-4
1.004167	-610	5793	-4044	-17571	-156	-8825	-1325	-11846	-16	-8462	-3623	-11992	-410	-8036	-4172	-8756	-1129	2288	640	-18416	86	-9794	3863	-11827	-211	-9831	2435	-8875	-277	-9534	4538	-5852	-149	-127	-122	-66	-61	-59	-111	39	-153	18	32	-74	-18	-56	81	-29	1
1.005000	558	6181	-4055	-17578	-222	-8669	-1210	-11803	39	-8310	-3539	-11981	-469	-7923	-4075	-8815	-1079	2382	538	-18422	253	-9598	3867	-11534	41	-9732	2468	-8822	-225	-9381	4640	-5975	-148	-125	-121	-66	-59	-60	-100	41	-149	18	35	-74	-21	-56	81	-32	-3
1.005833	1513	6553	-4053	-17602	-188	-8516	-1096	-11759	-201	-8153	-3455	-11966	-452	-7799	-3979	-8888	-845	2469	460	-18436	301	-9404	3865	-11243	-91	-9636	2515	-8774	-442	-9236	4770	-6097	-146	-127	-130	-64	-64	-59	-104	39	-151	16	32	-75	-22	-55	85	-26	0
1.006667	2485	6910	-4041	-17641	-236	-8364	-992	-11698	-187	-7995	-3374	-11945	-395	-7681	-3903	-8971	-718	2557	407	-18456	278	-9225	3862	-10943	-57	-9538	2575	-8725	-609	-9056	4849	-6231	-154	-130	-125	-68	-64	-61	-107	36	-155	17	33	-55	-29	-57	78	-30	-5
1.007500	3328	7245	-4013	-17682	-116	-8215	-891	-11642	118	-7831	-3289	-11920	-463	-7557	-3828	-9060	-520	2658	380	-18475	413	-9012	3852	-10636	-85	-9435	2683	-8676	-724	-8886	4959	-6357	-149	-126	-121	-65	-62	-61	-108	40	-151	18	32	-76	-19	-59	81	-27	-1
1.008333	3968	7556	-3974	-17773	-438	-8073	-791	-11578	35	-7673	-3201	-11890	-452	-7431	-3765	-9161	-355	2756	375	-18502	523	-8813	3841	-10326	-149	-9327	2738	-8631	-1008	-8713	5068	-6491	-153	-129	-125	-69	-64	-60	-104	38	-181	17	28	-77	-14	-57	80	-31	0
1.009167	4240	7841	-3936	-17869	20	-7931	-700	-11521	-50	-7511	-3111	-11857	-357	-7301	-3715	-9262	-500	2855	386	-18527	641	-8617	3823	-10016	-32	-9213	2833	-8593	-1065	-8550	5177	-6625	-151	-128	-125	-66	-63	-63	-105	37	-153	13	29	-78	-24	-58	80	-40	-4
1.010000	4696	8090	-3870	-17991	86	-7795	-614	-11459	30	-7354	-3016	-11822	-393	-7212	-3675	-9363	-784	2965	415	-18559	773	-8418	3809	-9706	123	-9087	2945	-8556	-1038	-8379	5290	-6763	-151	-130	-126	-72	-52	-59	-105	57	-152	18	33	-79	-26	-57	79	-29	-3
1.010833	5274	8314	-3804	-18137	-239	-7661	-537	-11401	67	-7205	-2921	-11782	-375	-7040	-3641	-9462	-642	3072	465	-18589	412	-8212	3799	-9398	-104	-8949	3060	-8525	-922	-8210	5400	-6900	-146	-125	-121	-66	-61	-56	-101	43	-148	16	33	-76	-19	-53	85	-26	2
1.011667	5835	8503	-3735	-18310	32	-7539	-463	-11348	-26	-7055	-2826	-11738	-318	-6904	-3615	-9561	-500	3187	526	-18623	290	-8007	3793	-9099	-60	-8808	3181	-8488	-873	-8049	5517	-7044	-149	-127	-124	-66	-59	-56	-100	42	-149	20	30	-75	-24	-53	95	-27	2
1.012500	6689	8661	-3659	-18513	-90	-7424	-397	-11285	-141	-6918	-2737	-11701	-282	-6775	-3598	-9658	-514	3314	603	-18651	282	-7803	3785	-8809	-47	-8654	3309	-8460	-1138	-7900	5628	-7196	-159	-126	-118	-66	-60	-59	-104	41	-148	20	32	-77	-21	-53	81	-28	1
1.013333	7629	8785	-3589	-18733	-46	-7311	-338	-11249	-1	-6783	-2640	-11656	-188	-6641	-3587	-9749	-601	3443	685	-18686	113	-7595	3792	-8531	-28	-8483	3440	-8432	-1184	-7732	5747	-7354	-147	-110	-121	-84	-62	-58	-103	42	-147	18	36	-75	-19	-52	81	-28	0
1.014167	8678	8878	-3515	-18977	57	-7204	-285	-11204	72	-6661	-2571	-11620	-144	-6515	-3578	-9829	-621	3582	780	-18715	27	-7387	3804	-8260	7	-8308	3572	-8409	-945	-7579	5868	-7518	-148	-130	-122	-67	-61	-57	-103	40	-151	16	34	-78	-23	-56	79	-29	0
1.015000	9949	8944	-3461	-19239	-115	-7098	-241	-11155	17	-6538	-2493	-11579	-250	-6389	-3569	-9903	-471	3731	878	-18745	-43	-7179	3830	-8002	-72	-8114	3709	-8384	-909	-7432	5986	-7685	-149	-131	-125	-67	-66	-59	-105	40	-153	19	33	-79	-39	-57	80	-30	-3
1.015833	11441	8989	-3412	-19510	-77	-6994	-178	-11107	32	-6421	-2428	-11541	-366	-6270	-3557	-9964	-473	3896	989	-18762	27	-6963	3875	-7751	-23	-7905	3849	-8362	-850	-7273	6114	-7864	-154	-127	-125	-66	-63	-59	-105	40	-151	15	33	-79	-23	-57	82	-29	-3
1.016667	12848	9012	-3380	-19790	-153	-6879	-148	-11046	74	-6302	-2373	-11502	-206	-6153	-3539	-10015	-405	4072	1105	-18778	-208	-6745	3936	-7514	38	-7683	3992	-8333	-860	-7115	6248	-8039	-149	-129	-124	-66	-64	-58	-103	62	-153	16	36	-77	-19	-52	82	-32	-3
1.017500	13845	9018	-3356	-20066	-173	-6761	-96	-10983	-72	-6187	-2324	-11467	-24	-6041	-3519	-10057	-282	4266	1221	-18778	-570	-6527	4008	-7286	-191	-7445	4131	-8309	-849	-6956	6386	-8226	-164	-126	-124	-65	-63	-56	-104	42	-150	18	36	-75	-22	-57	82	-29	-1
1.018333	14651	9012	-3357	-20339	-127	-6637	-53	-10910	-108	-6072	-2292	-11434	72	-5964	-3488	-10085	-503	4474	1341	-18770	-398	-6310	4098	-7073	28	-7195	4286	-8282	-785	-6786	6528	-8417	-147	-127	-120	-66	-63	-60	-102	40	-147	20	36	-79	-19	-55	85	-29	2
1.019167	14951	8995	-3382	-20583	-44	-6501	-3	-10830	131	-5957	-2275	-11408	101	-5842	-3450	-10109	-482	4683	1458	-18751	-597	-6098	4200	-6871	-77	-6933	4432	-8259	-804	-6612	6673	-8612	-146	-128	-120	-62	-58	-53	-103	42	-149	20	37	-74	-19	-53	86	-27	-4
1.020000	14599	8969	-3433	-20846	9	-6353	47	-10736	62	-5837	-2265	-11374	149	-5750	-3402	-10124	-365	4906	1575	-18719	-806	-5866	4314	-6679	-32	-6660	4584	-8232	-792	-6429	6820	-8816	-148	-124	-119	-63	-60	-62	-87	37	-144	20	39	-75	-26	-51	84	-31	2
1.020833	13795	8940	-3511	-21078	42	-6193	101	-10638	-53	-5723	-2271	-11352	171	-5673	-3356	-10135	-148	5139	1686	-18679	-965	-5638	4437	-6504	-64	-6380	4739	-8211	-746	-6248	6962	-9017	-148	-127	-126	-64	-62	-59	-103	39	-150	20	36	-78	-27	-58	80	-29	-1
1.021667	12573	8907	-3615	-21263	-250	-6024	154	-10530	-83	-5605	-2281	-11335	-60	-5605	-3301	-10135	71	5377	1785	-18619	-1120	-5412	4567	-6339	-173	-6092	4897	-8191	-722	-6030	7109	-9219	-150	-129	-124	-68	-67	-61	-108	37	-153	18	35	-80	-26	-57	78	-32	-4
1.022500	10545	8875	-3749	-21423	-17	-5834	213	-10408	-124	-5483	-2305	-11322	-345	-5543	-3236	-10136	174	5619	1879	-18549	-1032	-5175	4704	-6188	-166	-5796	5059	-8172	-703	-5808	7255	-9416	-150	-128	-124	-67	-63	-59	-109	36	-148	17	34	-78	-23	-61	77	-32	-3
1.023333	8337	8844	-3896	-21552	247	-5632	271	-10284	-105	-5362	-2336	-11309	-291	-5483	-3173	-10126	123	5861	1958	-18472	-957	-4934	4835	-6052	62	-5498	5224	-8158	-751	-5572	7394	-9610	-153	-131	-150	-53	-67	-62	-109	29	-154	16	32	-80	-23	-61	77	-32	0
1.024167	5981	8818	-4069	-21642	-136	-5420	328	-10157	-36	-5230	-2373	-11303	-341	-5440	-3108	-10115	430	6102	2026	-18375	-1356	-4682	4975	-5933	-184	-5189	5397	-8146	-816	-5315	7530	-9793	-147	-128	-125	-67	-65	-59	-105	37	-151	17	32	-80	-24	-59	80	-26	0
1.025000	3342	8793	-4253	-21696	66	-5189	387	-10023	25	-5096	-2410	-11296	-394	-5395	-3042	-10098	821	6342	2077	-18272	-1622	-4420	5108	-5822	-250	-4883	5570	-8142	-970	-5045	7659	-9968	-146	-130	-127	-68	-63	-59	-108	35	-151	19	32	-76	-21	-57	79	-29	-1
1.025833	792	8777	-4452	-21712	111	-4950	443	-9892	-28	-4966	-2447	-11292	-461	-5360	-2983	-10083	1175	6571	2116	-18165	-1554	-4149	5240	-5734	-191	-4577	5751	-8147	-1089	-4749	7777	-10140	-151	-129	-122	-67	-62	-60	-107	39	-150	19	35	-75	-22	-57	82	-30	0
1.026667	-1602	8753	-4660	-21697	-160	-4706	481	-9769	-215	-4831	-2496	-11293	-476	-5305	-2932	-10060	1565	6794	2124	-18055	-1493	-3871	5358	-5668	-253	-4276	5926	-8165	-954	-4457	7892	-10294	-149	-128	-122	-65	-62	-62	-107	40	-151	19	35	-72	-22	-58	80	-28	-1
1.027500	-3794	8741	-4872	-21648	-183	-4452	520	-9652	-149	-4699	-2544	-11296	-425	-5297	-2888	-10039	1843	7006	2130	-17941	-1615	-3584	5473	-5624	-218	-3978	6096	-8194	-913	-4143	7996	-10468	-151	-130	-121	-67	-61	-58	-109	38	-148	18	35	-76	-21	-57	80	-29	-4
1.028333	-5628	8728	-5075	-21573	51	-4209	542	-9548	-97	-4569	-2591	-11298	-591	-5267	-2858	-10013	2240	7210	2113	-17829	-1767	-3293	5585	-5612	-275	-3690	6279	-8242	-883	-3821	8097	-10582	-150	-127	-120	-60	-64	-59	-107	36	-153	20	35	-77	-22	-57	80	-27	-3
1.029167	-7049	8720	-5264	-21474	40	-3961	555	-9453	-182	-4441	-2645	-11302	-688	-5251	-2846	-9985	2543	7400	2075	-17727	-1643	-2992	5694	-5621	-355	-3417	6451	-8303	-632	-3486	8186	-10712	-149	-130	-124	-68	-65	-61	-109	38	-150	17	32	-77	-21	-57	90	-27	-13
1.030000	-8188	8719	-5451	-21352	-128	-3713	547	-9374	-130	-4314	-2701	-11298	-632	-5227	-2846	-9944	2797	7581	2027	-17630	-1502	-2690	5796	-5663	-153	-3127	6621	-8385	-670	-3148	8271	-10833	-151	-129	-124	-69	-61	-58	-105	46	-155	18	32	-76	-23	-55	80	-30	-3
1.030833	-9257	8718	-5606	-21214	-198	-3473	533	-9308	-29	-4187	-2752	-11287	-530	-5202	-2865	-9910	3184	7756	1970	-17539	-1572	-2380	5902	-5734	-334	-2853	6792	-8483	-713	-2805	8358	-10950	-145	-129	-122	-66	-60	-58	-102	40	-150	19	35	-75	-19	-55	81	-28	1
1.031667	-10103	8726	-5741	-21064	245	-3237	501	-9259	-68	-4071	-2811	-11273	-307	-5180	-2902	-9868	3088	7918	1904	-17465	-1348	-2080	6001	-5843	-165	-2594	6947	-8608	-631	-2475	8440	-11069	-146	-127	-120	-65	-62	-57	-104	39	-151	21	33	-74	-22	-55	77	-29	0
1.032500	-10616	8747	-5848	-20910	73	-3023	451	-9230	-119	-3959	-2870	-11253	-221	-5153	-2957	-9819	3040	8071	1831	-17403	-1202	-1781	6125	-5978	-268	-2336	7098	-8753	-740	-2126	8528	-11190	-148	-128	-122	-66	-61	-57	-107	39	-148	17	35	-75	-22	-53	82	-26	-12
1.033333	-10971	8747	-5919	-20747	8	-2801	386	-9209	-116	-3851	-2930	-11216	-345	-5128	-3029	-9759	3017	8219	1759	-17355	-1085	-1490	6250	-6153	-249	-2093	7241	-8922	-772	-1820	8616	-11320	-159	-128	-118	-62	-66	-57	-105	38	-151	21	35	-77	-21	-55	82	-30	-3
1.034167	-11219	8767	-5944	-20582	110	-2601	308	-9209	-99	-3744	-2994	-11173	-507	-5100	-3113	-9697	2940	8362	1689	-17321	-969	-1209	6384	-6362	-292	-1830	7385	-9119	-690	-1516	8711	-11463	-149	-128	-122	-66	-62	-60	-103	40	-151	19	35	-73	-22	-55	84	-29	-4
1.035000	-11241	8795	-5965	-20420	54	-2416	212	-9220	-143	-3648	-3061	-11120	-487	-5063	-3219	-9621	2786	8493	1626	-17300	-935	-943	6535	-6606	-210	-1614	7515	-9340	-505	-1233	8819	-11619	-148	-122	-120	-63	-63	-57	-103	52	-148	19	35	-87	-22	-53	80	-29	0
1.035833	-11445	8827	-5943	-20256	129	-2235	104	-9239	-180	-3555	-3130	-11058	-376	-5040	-3334	-9536	2536	8618	1570	-17293	-913	-689	6702	-6881	-371	-1377	7646	-9582	-545	-974	8937	-11800	-146	-126	-120	-65	-63	-56	-105	38	-149	20	36	-76	-19	-57	84	-27	0
1.036667	-11464	8875	-5883	-20097	457	-2075	-15	-9268	-218	-3469	-3200	-10988	-149	-5009	-3465	-9439	2074	8736	1532	-17297	-932	-448	6892	-7188	-224	-1143	7770	-9850	-1101	-741	9067	-12005	-147	-126	-116	-62	-61	-56	-102	42	-149	24	36	-75	-23	-56	82	-28	1
1.037500	-11053	8944	-5793	-19939	-3	-1924	-135	-9302	-256	-3385	-3267	-10907	-56	-4975	-3601	-9329	1834	8843	1505	-17310	-1030	-229	7100	-7522	-171	-908	7894	-10137	-1358	-531	9212	-12240	-147	-124	-118	-64	-62	-57	-102	45	-148	23	36	-70	-17	-53	87	-27	2
1.038333	-10572	8993	-5679	-19780	146	-1788	-267	-9344	-191	-3331	-3340	-10823	32	-4936	-3752	-9211	1655	8942	1496	-17331	-1049	-19	7323	-7881	-300	-671	8017	-10446	-1062	-358	9373	-12503	-147	-125	-117	-62	-60	-55	-101	43	-151	23	37	-73	-19	-56	86	-29	0
1.039167	-9789	9063	-5547	-19623	213	-1665	-407	-9386	-191	-3237	-3414	-10727	386	-4895	-3902	-9084	1385	9029	1507	-17360	-1233	164	7546	-8269	-228	-434	8141	-10770	-818	-208	9552	-12798	-146	-121	-121	-62	-61	-56	-100	45	-148	22	36	-74	-17	-50	88	-43	3
1.040000	-8964	9142	-5396	-19466	21	-1557	-552	-9433	-305	-3169	-3487	-10642	733	-4856	-4060	-8948	1278	9103	1541	-17393	-1420	331	7815	-8676	-230	-183	8263	-11103	-644	-93	9737	-13123	-146	-134	-120	-63	-62	-85	-104	40	-147	21	34	-76	-24	-61	81	-30	-1
1.040833	-8208	9207	-5238	-19314	-30	-1463	-701	-9481	-232	-3113	-3554	-10554	872	-4810	-4215	-8808	1114	9165	1590	-17436	-1476	483	8080	-9104	-222	68	8392	-11448	-431	6	9946	-13470	-148	-125	-120	-64	-65	-59	-108	42	-151	20	35	-74	-22	-57	81	-30	0
1.041667	-6943	9310	-5074	-19145	-33	-1382	-851	-9520	-208	-3050	-3625	-10472	1067	-4762	-4373	-8662	955	9214	1664	-17476	-1540	623	8356	-9546	-254	323	8519	-11776	-291	79	10158	-13844	-148	-128	-124	-68	-63	-59	-105	39	-154	17	30	-78	-24	-60	80	-31	0
1.042500	-5081	9402	-4907	-18977	-138	-1315	-995	-9557	-224	-2997	-3690	-10394	1260	-4697	-4524	-8513	941	9251	1763	-17519	-1472	746	8632	-9995	-282	588	8653	-12102	-88	148	10388	-14236	-151	-125	-120	-67	-65	-62	-107	38	-151	20	33	-76	-22	-56	78	-31	-3
1.043333	-3310	9484	-4746	-18805	-132	-1262	-1188	-9589	-134	-2944	-3753	-10331	1145	-4632	-4669	-8366	859	9275	1881	-17563	-1328	860	8908	-10450	74	861	8778	-12419	-23	210	10629	-14628	-151	-125	-121	-66	-72	-59	-105	41	-149	21	32	-76	-24	-58	77	-31	0
1.044167	-1632	9565	-4598	-18632	-352	-1218	-1291	-9612	-92	-2893	-3817	-10269	936	-4557	-4805	-8225	1062	9289	2016	-17627	-1323	954	9176	-10916	-139	1135	8902	-12710	-22	273	10876	-15028	-147	-128	-119	-67	-62	-59	-105	40	-151	18	34	-75	-18	-56	92	-28	-3
1.045000	508	9633	-4461	-18447	-1	-1195	-1437	-9634	-176	-2842	-3881	-10223	891	-4486	-4942	-8094	897	9288	2172	-17663	-1153	1051	9438	-11382	-93	1408	9028	-12981	108	343	11122	-15411	-148	-126	-120	-66	-66	-57	-102	43	-156	19	34	-75	-24	-56	79	-31	-3
1.045833	3101	9688	-4362	-18264	-201	-1183	-1581	-9647	-138	-2801	-3945	-10188	950	-4383	-5061	-7972	769	9276	2342	-17715	-926	1131	9684	-11844	-22	1680	9140	-13222	291	425	11373	-15777	-148	-125	-121	-69	-61	-58	-102	41	-152	18	34	-75	-19	-56	81	-30	-1
1.046667	5497	9724	-4254	-18076	-16	-1184	-1722	-9656	-193	-2772	-4010	-10168	853	-4281	-5179	-7855	784	9253	2528	-17776	-720	1205	9915	-12304	-7	1947	9245	-13431	371	540	11613	-16117	-148	-125	-121	-67	-61	-51	-107	44	-146	22	33	-74	-19	-57	79	-28	0
1.047500	7085	9743	-4186	-17893	-33	-1206	-1865	-9663	-122	-2730	-4081	-10156	714	-4176	-5287	-7773	702	9220	2717	-17840	-529	1266	10118	-12752	1	2196	9337	-13608	123	684	11851	-16407	-149	-126	-121	-68	-60	-58	-107	37	-150	18	33	-76	-19	-56	79	-28	0
1.048333	8051	9737	-4148	-17717	-250	-1235	-1999	-9662	-117	-2708	-4162	-10157	527	-4065	-5397	-7705	730	9173	2911	-17916	-405	1314	10304	-13189	40	2431	9406	-13752	103	864	12072	-16649	-155	-134	-125	-82	-67	-59	-109	37	-156	15	28	-77	-26	-59	78	-32	-9
1.049167	9337	9705	-4133	-17550	-331	-1280	-2131	-9667	-256	-2682	-4238	-10163	322	-3949	-5498	-7642	725	9124	3108	-17993	-152	1362	10463	-13613	-43	2651	9469	-13860	338	1086	12283	-16820	-153	-128	-124	-72	-64	-60	-108	38	-156	13	27	-77	-25	-66	76	-30	-6
1.050000	10742	9656	-4144	-17394	332	-1328	-2253	-9657	-174	-2659	-4348	-10168	354	-3825	-5595	-7593	391	9063	3306	-18078	297	1390	10610	-14010	80	2838	9508	-13943	408	1345	12471	-16919	-158	-130	-126	-72	-67	-57	-107	38	-147	15	32	-77	-18	-59	79	-35	-3
1.050833	12573	9584	-4170	-17250	-53	-1385	-2368	-9651	-120	-2648	-4413	-10173	225	-3705	-5692	-7557	234	9003	3495	-18169	706	1415	10732	-14391	98	3001	9540	-13997	360	1651	12648	-16935	-144	-128	-120	-67	-60	-55	-105	39	-149	15	32	-75	-18	-56	79	-28	2
1.051667	14143	9488	-4225	-17130	-137	-1448	-2475	-9637	-130	-2639	-4509	-10179	-14	-3586	-5794	-7534	223	8931	3672	-18268	880	1423	10836	-14749	-4	3127	9542	-14034	395	1994	12793	-16872	-149	-128	-120	-69	-65	-57	-104	42	-148	15	41	-76	-22	-53	81	-27	0
1.052500	15260	9376	-4290	-17039	-146	-1520	-2576	-9627	20	-2640	-4612	-10175	19	-3470	-5902	-7518	108	8856	3837	-18377	1078	1427	10914	-15082	153	3211	9531	-14064	498	2375	12913	-16721	-146	-125	-120	-68	-62	-56	-107	40	-151	16	34	-76	-19	-55	73	-28	-1
1.053333	16240	9238	-4382	-16982	-346	-1592	-2666	-9617	-45	-2646	-4706	-10166	-80	-3362	-6010	-7513	103	8773	3978	-18493	1214	1413	10980	-15387	141	3255	9499	-14087	441	2778	13008	-16493	-162	-127	-121	-69	-59	-53	-101	40	-150	19	35	-75	-21	-56	84	-30	-4
1.054167	17022	9097	-4478	-16961	-116	-1665	-2750	-9608	-165	-2667	-4836	-10149	-389	-3261	-6129	-7508	148	8689	4102	-18614	1384	1389	11023	-15675	105	3250	9456	-14119	378	3196	13075	-16189	-148	-127	-120	-67	-63	-58	-104	41	-150	13	35	-76	-25	-56	82	-22	0
1.055000	17617	8949	-4580	-16986	-69	-1743	-2824	-9599	-102	-2688	-4949	-10110	-612	-3166	-6252	-7508	104	8608	4195	-18738	1688	1356	11064	-15933	192	3210	9407	-14157	437	3616	13109	-15822	-148	-129	-122	-68	-66	-56	-107	64	-149	16	37	-72	-22	-56	81	-30	-5
1.055833	18170	8804	-4682	-17056	-197	-1822	-2895	-9594	-68	-2720	-5065	-10083	-762	-3083	-6374	-7509	70	8526	4265	-18864	1686	1311	11083	-16170	30	3113	9348	-14230	454	4024	13112	-15398	-151	-128	-120	-68	-65	-57	-108	42	-155	16	34	-77	-25	-57	82	-31	0
1.056667	18516	8664	-4783	-17178	-73	-1899	-2957	-9582	-121	-2756	-5181	-10026	-1025	-3008	-6504	-7505	22	8446	4301	-18993	1582	1258	11090	-16384	72	2986	9290	-14314	274	4403	13086	-14931	-149	-132	-122	-73	-64	-59	-107	42	-152	1	33	-78	-24	-61	79	-31	-4
1.057500	18561	8537	-4880	-17352	-343	-1977	-3014	-9573	-167	-2805	-5296	-9968	-1111	-2936	-6632	-7498	205	8373	4318	-19113	1765	1201	11095	-16566	-45	2814	9238	-14438	253	4749	13033	-14434	-150	-127	-117	-66	-61	-57	-105	41	-150	19	37	-74	-25	-57	84	-30	-6
1.058333	18169	8430	-4957	-17576	17	-2051	-3062	-9559	-161	-2847	-5399	-9891	-1023	-2874	-6763	-7482	189	8314	4299	-19231	1998	1140	11085	-16743	-63	2608	9191	-14599	295	5041	12947	-13926	-136	-120	-118	-69	-62	-56	-105	40	-149	21	34	-74	-19	-55	81	-28	0
1.059167	17687	8342	-5027	-17845	-136	-2130	-3113	-9548	-163	-2895	-5496	-9818	-1081	-2820	-6883	-7467	145	8257	4271	-19341	2199	1076	11065	-16899	1	2368	9153	-14806	306	5266	12834	-13421	-143	-128	-115	-63	-58	-55	-101	43	-148	19	38	-75	-18	-58	84	-35	0
1.060000	16877	8272	-5090	-18188	-171	-2209	-3167	-9536	-173	-2946	-5586	-9735	-1247	-2765	-6999	-7448	215	8224	4177	-19445	2130	1010	11040	-17044	-100	2108	9137	-15052	309	5416	12687	-12934	-145	-126	-116	-65	-61	-57	-105	45	-147	23	38	-72	-18	-55	85	-28	4
1.060833	15802	8226	-5140	-18512	-204	-2289	-3218	-9525	-233	-2998	-5670	-9654	-1379	-2719	-7110	-7429	158	8199	4071	-19541	2212	948	11001	-17179	-87	1826	9154	-15344	264	5476	12516	-12487	-148	-126	-119	-68	-60	-57	-102	38	-150	19	33	-75	-22	-59	81	-30	2
1.061667	14666	8208	-5189	-18893	-47	-2368	-3286	-9513	-227	-3047	-5748	-9580	-1280	-2669	-7213	-7413	155	8183	3925	-19628	2292	881	10959	-17305	-164	1534	9149	-15678	253	5446	12321	-12078	-151	-129	-121	-68	-64	-52	-112	37	-153	20	36	-68	-25	-57	80	-33	0
1.062500	13206	8205	-5227	-19279	-281	-2441	-3349	-9502	-152	-3087	-5815	-9503	-1444	-2625	-7299	-7389	213	8203	3781	-19697	2030	832	10913	-17420	-202	1242	9188	-16047	218	5331	12099	-11721	-152	-128	-120	-66	-63	-59	-103	38	-149	21	38	-77	-24	-59	79	-32	0
1.063333	11260	8227	-5264	-19665	261	-2506	-3425	-9487	-148	-3101	-5874	-9427	-1705	-2576	-7368	-7370	-21	8238	3607	-19756	1856	780	10860	-17537	-91	950	9253	-16452	200	5125	11855	-11421	-81	-124	-119	-66	-63	-58	-107	35	-151	22	37	-75	-21	-55	79	-31	-3
1.064167	9657	8257	-5308	-20036	38	-2582	-3509	-9480	-81	-3136	-5929	-9363	-1515	-2527	-7431	-7356	-289	8310	3411	-19804	1924	741	10797	-17649	-75	667	9337	-16883	162	4831	11587	-11184	-149	-126	-119	-66	-61	-59	-103	37	-151	19	38	-77	-12	-58	78	-33	1
1.065000	8043	8292	-5362	-20373	-242	-2643	-3600	-9466	-23	-3156	-5997	-9308	-1248	-2479	-7476	-7350	-308	8365	3201	-19842	1608	706	10743	-17758	-215	404	9437	-17337	53	4469	11305	-11012	-150	-128	-126	-64	-64	-60	-105	35	-153	20	30	-76	-21	-56	79	-30	-3
1.065833	6303	8322	-5432	-20664	-73	-2692	-3699	-9462	0	-3128	-6032	-9262	-989	-2425	-7509	-7347	-344	8459	2975	-19862	1187	689	10685	-17843	-115	166	9560	-17793	23	4047	11011	-10895	-149	-129	-122	-66	-65	-58	-102	37	-150	19	34	-75	-22	-56	85	-32	-1
1.066667	4521	8351	-5517	-20888	-102	-2734	-3805	-9451	-60	-3096	-6078	-9224	-618	-2374	-7527	-7351	-353	8575	2745	-19872	1023	674	10625	-17972	-176	-35	9692	-18250	9	3575	10699	-10826	-148	-121	-119	-63	-65	-59	-96	38	-151	19	37	-74	-22	-53	81	-29	0
1.067500	2711	8363	-5632	-21041	-136	-2760	-3918	-9443	-198	-3045	-6133	-9191	-320	-2321	-7542	-7370	-391	8701	2508	-19872	643	672	10564	-18077	-257	-210	9829	-18702	-63	3071	10375	-10803	-152	-127	-119	-67	-62	-57	-104	38	-154	17	36	-75	-23	-56	81	-30	-1
1.068333	881	8354	-5770	-21112	-64	-2772	-4038	-9442	-101	-2978	-6189	-9173	-168	-2269	-7544	-7398	-349	8838	2269	-19863	259	682	10500	-18183	-184	-343	9967	-19141	-67	2553	10046	-10808	-152	-126	-120	-66	-63	-57	-104	37	-153	16	35	-75	-23	-56	80	-33	-1
1.069167	-764	8317	-5941	-21085	-162	-2771	-4151	-9434	0	-2893	-6261	-9156	-188	-2219	-7543	-7436	-225	8981	2038	-19844	86	699	10435	-18284	-311	-436	10104	-19552	-44	2042	9712	-10835	-151	-128	-121	-66	-63	-61	-104	55	-150	16	59	-75	-25	-56	80	-33	-5
1.070000	-2420	8252	-6143	-20966	-47	-2749	-4244	-9426	-171	-2792	-6333	-9155	-132	-2175	-7536	-7484	-255	9134	1813	-19817	-182	723	10367	-18385	-289	-487	10226	-19927	129	1557	9381	-10865	-151	-132	-121	-67	-65	-61	-105	41	-153	13	35	-75	-24	-55	81	-28	-4
1.070833	-4357	8163	-6368	-20748	-351	-2711	-4374	-9410	-162	-2678	-6416	-9147	-92	-2132	-7523	-7538	-135	9282	1600	-19778	-524	758	10301	-18474	-253	-492	10338	-20254	428	1119	9057	-10887	-149	-126	-119	-66	-60	-55	-105	42	-148	20	37	-70	-18	-53	81	-28	1
1.071667	-6426	8037	-6623	-20434	-264	-2656	-4476	-9395	7	-2550	-6509	-9150	-80	-2048	-7511	-7601	7	9428	1400	-19737	-805	799	10229	-18572	-342	-459	10421	-20543	571	730	8737	-10891	-147	-122	-114	-67	-60	-53	-107	32	-148	18	37	-75	-18	-55	82	-29	0
1.072500	-8370	7875	-6901	-20037	-273	-2584	-4570	-9374	-163	-2415	-6614	-9155	82	-2065	-7504	-7675	-9	9564	1214	-19695	-880	843	10126	-18661	-196	-390	10475	-20779	395	408	8428	-10869	-150	-127	-122	-66	-59	-55	-103	43	-151	13	35	-73	-19	-52	82	-30	0
1.073333	-10375	7686	-7200	-19562	-170	-2499	-4654	-9345	-245	-2323	-6732	-9163	107	-2043	-7502	-7754	174	9689	1055	-19647	-1041	887	10057	-18745	-370	-282	10485	-20957	283	165	8136	-10816	-147	-129	-121	-69	-64	-59	-105	39	-150	12	30	-77	-24	-59	79	-30	-3
1.074167	-12322	7478	-7509	-19027	-216	-2409	-4730	-9308	-1	-2151	-6859	-9174	88	-2034	-7498	-7816	243	9799	916	-19594	-1134	935	9962	-18825	-284	-144	10464	-21072	312	8	7869	-10717	-152	-128	-122	-68	-63	-57	-107	42	-152	16	18	-75	-22	-59	80	-29	-4
1.075000	-14098	7250	-7815	-18444	-82	-2308	-4783	-9256	-39	-2020	-7032	-9180	323	-2025	-7499	-7915	279	9897	804	-19538	-1399	982	9858	-18894	-323	15	10401	-21128	244	-59	7625	-10577	-150	-124	-119	-58	-61	-58	-105	37	-151	18	33	-77	-23	-58	79	-32	0
1.075833	-15689	7006	-8125	-17827	-324	-2203	-4834	-9207	-201	-1902	-7138	-9188	330	-2026	-7503	-7997	482	9975	716	-19483	-1739	1023	9741	-18936	-454	196	10271	-21124	116	-44	7416	-10395	-149	-128	-120	-69	-65	-58	-103	39	-149	17	35	-75	-24	-51	82	-30	1
1.076667	-17374	6756	-8418	-17194	93	-2106	-4869	-9144	-66	-1796	-7287	-9193	200	-2050	-7516	-8062	493	10042	658	-19424	-1785	1062	9623	-19014	-422	384	10138	-21058	-39	59	7239	-10173	-151	-139	-119	-66	-58	-56	-119	39	-150	18	36	-76	-21	-56	81	-32	2
1.077500	-18619	6506	-8692	-16570	155	-2008	-4893	-9070	-55	-1709	-7437	-9207	674	-2047	-7530	-8126	472	10087	622	-19369	-1812	1094	9493	-19069	-186	583	9942	-20935	-200	233	7095	-9916	-147	-126	-119	-68	-60	-53	-104	40	-147	19	37	-75	-18	-59	79	-29	2
1.078333	-19531	6268	-8934	-15967	-46	-1931	-4914	-8991	-72	-1671	-7600	-9215	1191	-2071	-7553	-8176	784	10121	612	-19312	-2046	1114	9355	-19110	-228	776	9698	-20761	-305	475	6989	-9627	-146	-122	-118	-63	-62	-55	-104	43	-148	20	39	-74	-24	-55	84	-28	1
1.079167	-20269	6034	-9149	-15398	211	-1864	-4923	-8906	-4	-1594	-7755	-9223	973	-2099	-7577	-8214	887	10138	622	-19249	-2085	1125	9208	-19150	-165	963	9416	-20535	-426	771	6934	-9325	-147	-125	-117	-65	-59	-55	-102	47	-146	16	39	-74	-14	-55	86	-27	4
1.080000	-20531	5828	-9315	-14880	110	-1817	-4937	-8844	17	-1571	-7916	-9240	727	-2128	-7611	-8238	1098	10145	655	-19208	-2148	1119	9058	-19184	-280	1134	9095	-20272	-444	1108	6916	-9010	-141	-122	-117	-64	-57	-55	-102	44	-146	20	36	-73	-23	-52	87	-27	1
1.080833	-20370	5638	-9460	-14427	9	-1797	-4950	-8737	40	-1573	-8073	-9253	736	-2168	-7655	-8249	1346	10134	692	-19157	-2390	1095	8892	-19216	-340	1282	8740	-19968	-253	1466	6934	-8702	-148	-125	-120	-67	-64	-57	-103	41	-150	20	37	-75	-24	-57	95	-30	0
1.081667	-19744	5480	-9554	-14042	107	-1800	-4971	-8653	22	-1597	-8236	-9275	615	-2216	-7711	-8254	1571	10115	743	-19113	-2650	1052	8722	-19251	-231	1403	8359	-19638	-61	1830	6992	-8399	-152	-130	-125	-68	-69	-60	-79	39	-154	17	34	-83	-25	-60	82	-32	-3
1.082500	-18584	5351	-9594	-13737	30	-1825	-4993	-8578	73	-1636	-8383	-9295	471	-2255	-7763	-8237	2025	10085	805	-19064	-2817	997	8559	-19268	-275	1503	7962	-19272	-73	2203	7097	-8110	-153	-130	-119	-69	-67	-59	-105	40	-154	19	37	-77	-24	-53	82	-29	-3
1.083333	-17163	5263	-9594	-13501	-11	-1872	-5006	-8503	114	-1693	-8526	-9316	355	-2301	-7829	-8211	2354	10060	874	-19019	-2851	924	8380	-19302	-138	1573	7547	-18886	-333	2554	7236	-7848	-150	-126	-118	-67	-62	-58	-108	38	-151	19	37	-75	-23	-60	80	-29	0
1.084167	-15648	5205	-9550	-13355	-206	-1941	-5060	-8439	-1	-1764	-8659	-9341	283	-2346	-7904	-8177	2665	10025	951	-18974	-2920	840	8202	-19324	-69	1614	7125	-18481	-623	2874	7415	-7617	-150	-128	-119	-65	-65	-57	-103	40	-151	30	38	-76	-22	-53	51	-29	-1
1.085000	-14171	5185	-9466	-13280	-88	-2009	-5115	-8372	-32	-1846	-8782	-9368	259	-2394	-7993	-8133	3126	9988	987	-18927	-3027	715	8019	-19346	-359	1626	6702	-18069	-493	3157	7621	-7430	-150	-127	-93	-65	-63	-58	-102	42	-151	22	38	-76	-22	-56	85	-27	-1
1.085833	-12498	5191	-9347	-13280	50	-2133	-5178	-8352	-61	-1935	-8897	-9398	340	-2444	-8090	-8088	3206	9942	1032	-18882	-2640	576	7833	-19374	-14	1608	6281	-17649	-564	3392	7849	-7272	-146	-125	-117	-63	-62	-58	-109	43	-148	23	38	-75	-22	-53	86	-24	-5
1.086667	-10803	5237	-9192	-13343	-38	-2247	-5258	-8333	-194	-2028	-9000	-9430	388	-2494	-8203	-8039	3410	9895	1061	-18830	-2358	439	7652	-19397	-150	1561	5873	-17225	-667	3571	8102	-7159	-151	-125	-114	-63	-59	-75	-102	41	-146	23	41	-77	-21	-55	82	-26	2
1.087500	-9076	5308	-9013	-13461	-30	-2371	-5344	-8335	-64	-2125	-9088	-9457	347	-2539	-8329	-7992	3643	9844	1072	-18798	-2210	273	7459	-19423	-219	1489	5482	-16802	-528	3695	8371	-7088	-148	-126	-119	-62	-62	-59	-107	41	-150	20	37	-73	-24	-46	82	-27	0
1.088333	-7445	5401	-8810	-13621	180	-2493	-5444	-8355	84	-2222	-9167	-9484	346	-2587	-8469	-7939	3853	9795	1060	-18728	-1988	98	7275	-19453	-127	1403	5108	-16381	-421	3761	8648	-7055	-149	-127	-119	-65	-62	-57	-101	38	-151	20	38	-76	-19	-55	79	-31	-3
1.089167	-5937	5517	-8591	-13812	-180	-2618	-5559	-8398	57	-2317	-9226	-9509	216	-2627	-8622	-7898	4084	9743	1033	-18670	-1579	-91	7084	-19486	-65	1298	4760	-15966	-255	3765	8927	-7055	-149	-129	-121	-66	-66	-60	-109	43	-152	9	35	-76	-31	-57	81	-29	-4
1.090000	-4942	5648	-8361	-14024	-132	-2737	-5685	-8462	42	-2416	-9277	-9528	95	-2665	-8770	-7852	4267	9690	979	-18605	-1176	-287	6895	-19519	-180	1181	4444	-15545	-291	3711	9200	-7087	-155	-135	-124	-67	-65	-59	-107	35	-156	17	33	-77	-27	-58	76	-34	-5
1.090833	-3807	5799	-8118	-14243	177	-2847	-5820	-8552	-56	-2507	-9308	-9533	69	-2688	-8923	-7800	4222	9649	913	-18527	-618	-486	6711	-19548	-109	1069	4163	-15152	-356	3619	9471	-7137	-149	-125	-117	-65	-60	-56	-105	38	-146	20	37	-75	-18	-56	81	-11	2
1.091667	-2478	5962	-7861	-14455	-163	-2937	-5951	-8654	59	-2592	-9340	-9528	-224	-2706	-9084	-7752	4396	9610	822	-18445	-322	-685	6531	-19579	-256	951	3919	-14759	-496	3472	9723	-7210	-145	-122	-151	-63	-59	-64	-99	42	-146	21	37	-73	-22	-55	79	-27	1
1.092500	-1497	6127	-7604	-14656	-3	-3016	-6097	-8784	160	-2679	-9324	-9512	-461	-2721	-9246	-7689	4627	9571	711	-18360	-44	-888	6356	-19613	-254	834	3713	-14378	-575	3290	9958	-7295	-146	-125	-120	-64	-60	-57	-105	38	-166	19	34	-77	-17	-53	66	-27	-1
1.093333	-616	6299	-7343	-14842	-95	-3081	-6230	-8932	-51	-2766	-9314	-9486	-489	-2723	-9402	-7629	4774	9533	594	-18265	305	-1085	6187	-19646	-235	727	3548	-14003	-418	3070	10166	-7388	-149	-125	-117	-63	-63	-56	-105	39	-152	20	37	-75	-21	-57	81	-29	0
1.094167	59	6472	-7091	-14996	-127	-3132	-6387	-9101	-58	-2847	-9295	-9445	-543	-2717	-9553	-7562	4868	9505	464	-18164	478	-1276	6019	-19681	-332	624	3421	-13640	-363	2840	10345	-7482	-148	-126	-118	-66	-60	-59	-104	33	-150	17	36	-76	-22	-58	82	-28	0
1.095000	557	6642	-6836	-15130	153	-3179	-6533	-9284	33	-2934	-9270	-9398	-721	-2700	-9691	-7487	4935	9478	328	-18058	877	-1462	5866	-19712	-236	533	3341	-13293	-258	2586	10487	-7574	-152	-126	-111	-64	-62	-56	-107	40	-150	20	34	-76	-21	-57	81	-30	-3
1.095833	1182	6812	-6586	-15239	39	-3190	-6672	-9483	-111	-3014	-9232	-9335	-750	-2676	-9814	-7399	5053	9465	188	-17944	1118	-1632	5723	-19745	-300	451	3302	-12952	-224	2328	10598	-7656	-148	-127	-120	-64	-61	-58	-105	19	-151	13	36	-76	-19	-50	81	-29	0
1.096667	1796	6981	-6335	-15325	-104	-3194	-6807	-9686	-111	-3093	-9193	-9261	-664	-2644	-9918	-7303	5182	9443	47	-17827	1316	-1797	5596	-19773	-387	382	3310	-12624	-243	2070	10668	-7732	-147	-127	-118	-63	-62	-57	-104	39	-149	19	36	-75	-22	-58	84	-31	-3
1.097500	2168	7149	-6095	-15388	-125	-3188	-6927	-9895	-72	-3161	-9156	-9176	-752	-2580	-10005	-7195	5320	9432	-87	-17711	1733	-1943	5479	-19797	-181	321	3358	-12311	-152	1815	10704	-7781	-148	-125	-121	-65	-60	-58	-102	38	-149	44	34	-70	-19	-56	84	-30	3
1.098333	2243	7312	-5862	-15439	-308	-3170	-7039	-10104	-80	-3229	-9125	-9087	-917	-2562	-10069	-7083	5548	9413	-213	-17594	1915	-2080	5376	-19819	-355	262	3453	-12012	29	1571	10701	-7827	-158	-130	-124	-66	-63	-58	-102	37	-149	18	35	-77	-18	-55	79	-31	-1
1.099167	2215	7470	-5632	-15477	-121	-3150	-7136	-10316	62	-3290	-9094	-8988	-977	-2518	-10111	-6958	5433	9406	-324	-17475	2298	-2201	5290	-19836	-212	214	3582	-11720	149	1347	10664	-7850	-148	-128	-117	-63	-62	-29	-102	30	-151	19	35	-76	-18	-55	84	-30	1
1.100000	2145	7625	-5417	-15511	-183	-3117	-7216	-10514	-16	-3334	-9071	-8892	-974	-2478	-10126	-6834	5436	9390	-424	-17360	2452	-2311	5222	-19849	-257	161	3753	-11451	275	1140	10595	-7855	-147	-129	-119	-66	-61	-57	-102	39	-150	16	37	-76	-21	-56	84	-30	-3
1.100833	2102	7770	-5206	-15547	-73	-3089	-7279	-10711	-41	-3371	-9060	-8797	-756	-2445	-10125	-6712	5441	9368	-498	-17248	2541	-2416	5166	-19857	-206	108	3959	-11200	280	951	10489	-7848	-148	-127	-120	-64	-62	-59	-105	38	-153	16	33	-77	-21	-56	82	-28	0
1.101667	2020	7908	-5013	-15595	-38	-3065	-7326	-10890	-100	-3391	-9063	-8708	-575	-2413	-10107	-6593	5378	9336	-563	-17137	2607	-2510	5127	-19858	-279	46	4200	-10968	236	784	10363	-7825	-141	-130	-122	-68	-63	-60	-105	37	-152	16	35	-77	-21	-57	84	-32	0
1.102500	1984	8039	-4821	-15645	-220	-3040	-7344	-11048	-207	-3409	-9078	-8627	-568	-2390	-10066	-6485	5352	9297	-591	-17026	2633	-2598	5111	-19853	-228	-19	4468	-10757	130	641	10216	-7781	-150	-130	-124	-69	-65	-79	-109	38	-149	17	34	-77	-23	-58	84	-29	-1
1.103333	1553	8163	-4643	-15711	-142	-3023	-7345	-11185	-44	-3405	-9105	-8552	-583	-2383	-10011	-6382	5217	9252	-600	-16915	2706	-2681	5117	-19830	-311	-100	4762	-10564	87	519	10059	-7726	-151	-132	-124	-67	-65	-57	-103	38	-152	17	37	-77	-23	-55	80	-31	4
1.104167	1087	8275	-4478	-15789	284	-2986	-7328	-11306	32	-3386	-9147	-8502	-454	-2388	-9946	-6303	4890	9189	-582	-16803	2954	-2769	5132	-19807	-165	-202	5081	-10400	35	415	9892	-7660	-151	-129	-120	-75	-63	-60	-99	41	-153	18	36	-73	-23	-58	84	-28	0
1.105000	924	8371	-4328	-15883	-207	-3015	-7289	-11398	59	-3356	-9201	-8447	-413	-2411	-9875	-6247	4751	9113	-545	-16694	2753	-2856	5162	-19767	-189	-325	5415	-10253	54	329	9724	-7587	-148	-128	-121	-66	-64	-58	-102	40	-149	20	35	-73	-23	-56	85	-18	-1
1.105833	606	8459	-4192	-15984	-49	-3025	-7230	-11464	74	-3313	-9266	-8429	-484	-2450	-9804	-6194	4593	9020	-483	-16576	2498	-2953	5220	-19721	-211	-452	5750	-10140	38	257	9560	-7504	-149	-132	-121	-68	-66	-58	-102	40	-150	17	34	-73	-21	-55	86	-31	1
1.106667	266	8516	-4068	-16101	-45	-3056	-7154	-11510	88	-3264	-9335	-8420	-484	-2508	-9733	-6208	4460	8909	-398	-16461	2486	-3061	5283	-19661	-189	-604	6091	-10051	-133	194	9399	-7424	-150	-129	-122	-70	-67	-61	-105	38	-153	18	34	-75	-25	-59	81	-29	2
1.107500	-101	8580	-3957	-16217	-203	-3095	-7070	-11534	36	-3199	-9433	-8437	-568	-2583	-9671	-6240	4290	8790	-292	-16333	2394	-3175	5362	-19581	-252	-774	6429	-9986	-116	139	9253	-7339	-149	-131	-121	-66	-66	-61	-107	36	-152	18	34	-74	-22	-57	78	-28	0
1.108333	-429	8619	-3855	-16340	19	-3146	-6969	-11532	-127	-3143	-9492	-8465	-468	-2666	-9609	-6292	4090	8653	-173	-16202	2168	-3299	5446	-19487	-130	-958	6758	-9946	-203	89	9127	-7260	-150	-131	-120	-70	-65	-61	-105	35	-153	19	35	-75	-21	-62	84	-31	-1
1.109167	-655	8646	-3764	-16454	63	-3204	-6865	-11511	-68	-3071	-9572	-8516	-173	-2767	-9564	-6380	3991	8506	-42	-16064	2049	-3439	5539	-19370	-199	-1154	7070	-9931	-385	40	9017	-7188	-148	-129	-121	-69	-58	-61	-103	38	-151	18	34	-77	-26	-58	79	-29	-1
1.110000	-653	8653	-3691	-16562	-10	-3278	-6762	-11472	55	-3021	-9644	-8581	-290	-2874	-9529	-6495	3791	8347	96	-15923	2102	-3587	5635	-19233	-258	-1358	7359	-9934	-428	-14	8931	-7121	-150	-130	-121	-69	-64	-62	-108	35	-148	17	37	-75	-22	-57	81	-27	-12
1.110833	-757	8653	-3618	-16659	11	-3352	-6656	-11420	191	-2986	-9704	-8660	-370	-2990	-9506	-6633	3601	8188	243	-15766	2079	-3742	5736	-19072	11	-1565	7622	-9959	-421	-67	8869	-7067	-153	-127	-120	-66	-60	-57	-102	36	-149	20	37	-75	-19	-55	79	-30	0
1.111667	-1170	8647	-3559	-16738	-327	-3434	-6571	-11358	507	-2916	-9755	-8750	-143	-3104	-9497	-6803	3557	8020	387	-15606	1773	-3906	5824	-18890	-246	-1772	7849	-10001	-311	-131	8826	-7028	-146	-125	-116	-65	-60	-60	-103	40	-148	21	39	-72	-21	-51	87	-26	2
1.112500	-1629	8622	-3510	-16803	78	-3522	-6477	-11290	688	-2880	-9793	-8851	336	-3222	-9504	-6992	3243	7848	522	-15446	1859	-4075	5906	-18677	-146	-1974	8038	-10060	-306	-203	8807	-7010	-147	-125	-124	-65	-59	-56	-120	44	-149	23	37	-74	-19	-53	81	-27	3
1.113333	-1902	8595	-3472	-16851	-156	-3610	-6414	-11218	667	-2856	-9819	-8970	484	-3335	-9523	-7195	2954	7677	662	-15281	1706	-4251	5975	-18442	-73	-2174	8183	-10132	-276	-286	8805	-7010	-148	-127	-119	-64	-62	-59	-104	34	-150	21	38	-76	-21	-55	84	-29	2
1.114167	-2315	8559	-3461	-16870	-5	-3696	-6361	-11145	640	-2824	-9830	-9094	342	-3444	-9553	-7412	2645	7514	759	-15119	1279	-4422	6039	-18180	-182	-2363	8284	-10214	-276	-388	8819	-7041	-151	-133	-121	-67	-62	-60	-105	36	-150	19	36	-76	-22	-56	80	-28	-4
1.115000	-2728	8520	-3424	-16873	-14	-3785	-6333	-11078	603	-2863	-9830	-9225	319	-3547	-9592	-7632	2366	7355	849	-14963	1032	-4592	6075	-17893	-137	-2540	8334	-10304	-266	-478	8842	-7089	-154	-131	-121	-66	-68	-62	-111	35	-155	16	36	-78	-27	-61	79	-31	-6
1.115833	-3039	8473	-3417	-16854	-252	-3872	-6320	-11014	420	-2889	-9816	-9387	226	-3639	-9632	-7855	2047	7206	924	-14806	727	-4754	6114	-17578	-73	-2698	8343	-10398	-265	-581	8874	-7157	-152	-147	-121	-69	-59	-61	-107	37	-152	19	32	-76	-19	-58	80	-32	-1
1.116667	-3612	8425	-3419	-16808	-383	-3950	-6325	-10954	368	-2936	-9789	-9496	323	-3715	-9668	-8073	1658	7066	977	-14656	375	-4905	6125	-17241	-265	-2847	8302	-10487	-306	-694	8908	-7251	-149	-124	-121	-68	-65	-60	-107	38	-153	13	33	-75	-23	-57	82	-32	17
1.117500	-4191	8372	-3433	-16740	218	-4025	-6345	-10906	245	-2998	-9730	-9638	542	-3784	-9707	-8281	1090	6946	1005	-14514	312	-5041	6126	-16887	-86	-2969	8220	-10589	-335	-810	8942	-7372	-148	-118	-120	-67	-59	-39	-103	38	-148	19	35	-77	-19	-56	81	-30	1
1.118333	-4221	8313	-3459	-16659	-93	-4100	-6381	-10852	103	-3082	-9713	-9787	602	-3837	-9736	-8478	693	6847	1010	-14378	34	-5162	6118	-16531	-25	-3085	8096	-10684	-348	-927	8967	-7513	-146	-126	-118	-67	-61	-56	-108	42	-151	17	18	-74	-17	-64	85	-28	2
1.119167	-4246	8243	-3501	-16555	-121	-4173	-6432	-10807	249	-3180	-9677	-9939	638	-3886	-9758	-8660	469	6739	992	-14261	-378	-5266	6096	-16125	-141	-3190	7928	-10780	-233	-1043	8986	-7673	-151	-124	-120	-65	-61	-56	-105	42	-148	20	35	-74	-18	-55	84	-33	3
1.120000	-4282	8165	-3557	-16441	62	-4246	-6490	-10778	113	-3297	-9639	-10094	470	-3923	-9772	-8826	222	6654	955	-14156	-628	-5353	6067	-15726	7	-3282	7729	-10877	-204	-1163	8985	-7856	-145	-127	-117	-64	-58	-58	-104	41	-149	19	33	-91	-17	-56	84	-30	-19
1.120833	-4146	8077	-3630	-16316	-25	-4318	-6558	-10753	-131	-3422	-9606	-10255	360	-3958	-9774	-8974	89	6583	895	-14065	-1000	-5424	6031	-15320	-70	-3364	7500	-10975	-162	-1280	8963	-8059	-151	-126	-124	-66	-65	-29	-108	39	-150	19	32	-73	-21	-58	80	-33	0
1.121667	-3812	7973	-3714	-16184	-95	-4404	-6627	-10735	-257	-3566	-9588	-10425	317	-3994	-9771	-9102	-65	6519	817	-13985	-1275	-5476	5994	-14915	-92	-3445	7244	-11076	-161	-1396	8924	-8269	-149	-129	-126	-67	-62	-60	-108	38	-154	16	29	-78	-24	-58	77	-35	1
1.122500	-3291	7858	-3817	-16045	-132	-4484	-6696	-10715	-420	-3712	-9569	-10589	107	-4019	-9753	-9210	-121	6464	735	-13918	-1487	-5508	5962	-14510	-25	-3512	6977	-11175	-129	-1507	8858	-8489	-143	-129	-115	-72	-64	-60	-109	40	-149	17	33	-74	-21	-61	80	-32	0
1.123333	-2567	7734	-3922	-15899	-153	-4569	-6760	-10702	-470	-3867	-9566	-10755	-128	-4061	-9727	-9291	-49	6412	644	-13860	-1715	-5523	5935	-14114	-101	-3582	6695	-11278	-146	-1616	8774	-8717	-151	-131	-122	-69	-66	-64	-112	35	-156	15	26	-78	-28	-63	75	-36	-4
1.124167	-1715	7597	-4038	-15763	-7	-4650	-6819	-10689	-333	-4026	-9571	-10916	-160	-4100	-9692	-9350	-122	6357	549	-13814	-1860	-5518	5924	-13719	72	-3651	6408	-11378	-188	-1744	8667	-8940	-152	-129	-102	-68	-65	-60	-105	37	-153	16	33	-75	-23	-57	79	-35	1
1.125000	-958	7448	-4157	-15614	-281	-4740	-6869	-10675	-250	-4182	-9578	-11073	79	-4143	-9653	-9393	75	6309	466	-13775	-2305	-5498	5918	-13352	-168	-3710	6125	-11488	-170	-1824	8539	-9163	-151	-129	-121	-67	-64	-60	-105	38	-151	16	32	-75	-26	-59	78	-32	0
1.125833	-439	7290	-4279	-15482	80	-4835	-6899	-10655	-360	-4338	-9594	-11222	675	-4195	-9609	-9415	108	6251	379	-13743	-2309	-5465	5933	-12982	-187	-3774	5846	-11603	138	-1924	8390	-9375	-149	-127	-121	-88	-63	-60	-104	39	-150	19	36	-76	-18	-56	81	-33	0
1.126667	251	7122	-4394	-15351	-77	-4931	-6945	-10637	-602	-4491	-9621	-11361	1009	-4259	-9566	-9423	38	6186	306	-13713	-2163	-5431	5961	-12647	-82	-3839	5580	-11729	550	-2027	8222	-9588	-147	-127	-119	-65	-59	-57	-109	40	-151	21	35	-76	-30	-60	81	-29	2
1.127500	930	6950	-4506	-15234	-101	-5035	-6971	-10616	-615	-4645	-9650	-11486	832	-4333	-9531	-9422	125	6105	245	-13696	-2292	-5370	5999	-12331	-276	-3907	5328	-11866	526	-2132	8042	-9789	-153	-129	-134	-66	-60	-86	-105	37	-148	19	34	-75	-21	-56	80	-30	1
1.128333	1596	6776	-4607	-15124	-178	-5139	-6992	-10593	-513	-4788	-9681	-11603	745	-4419	-9504	-9409	126	6026	196	-13676	-2248	-5312	6057	-12048	-159	-3982	5097	-12017	261	-2245	7850	-9979	-151	-129	-120	-65	-62	-59	-105	36	-153	20	34	-76	-27	-55	78	-35	-1
1.129167	2199	6601	-4679	-15029	-31	-5247	-7007	-10565	-487	-4928	-9707	-11702	618	-4520	-9482	-9392	116	5915	168	-13664	-2172	-5253	6122	-11792	-152	-4052	4886	-12176	115	-2353	7651	-10157	-147	-128	-121	-67	-63	-62	-109	37	-152	18	33	-76	-23	-57	79	-32	-4
1.130000	2534	6429	-4748	-14942	-353	-5360	-7020	-10542	-447	-5065	-9733	-11784	257	-4631	-9473	-9367	104	5787	155	-13638	-1985	-5193	6206	-11569	-293	-4125	4713	-12357	-300	-2474	7458	-10317	-149	-128	-119	-69	-65	-58	-104	38	-150	17	30	-77	-19	-59	76	-32	-5
1.130833	2591	6263	-4786	-14870	175	-5477	-7031	-10514	-533	-5196	-9753	-11846	314	-4749	-9473	-9343	-169	5682	159	-13635	-1607	-5128	6296	-11374	-199	-4204	4569	-12551	-1049	-2593	7267	-10468	-147	-126	-117	-66	-66	-57	-124	38	-149	21	36	-73	-19	-53	78	-28	2
1.131667	2965	6106	-4796	-14807	191	-5598	-7040	-10488	-644	-5328	-9769	-11892	398	-4878	-9495	-9323	-414	5547	174	-13622	-1188	-5073	6394	-11214	-98	-4286	4453	-12766	-1265	-2716	7077	-10611	-149	-128	-119	-67	-60	-57	-105	38	-150	20	35	-74	-17	-53	82	-30	1
1.132500	3158	5953	-4779	-14758	5	-5729	-7057	-10450	-642	-5437	-9776	-11919	162	-5018	-9525	-9307	-492	5411	201	-13608	-1025	-5021	6489	-11092	-294	-4368	4374	-12990	-1014	-2840	6924	-10741	-149	-121	-124	-64	-65	-56	-103	40	-152	20	38	-75	-19	-51	82	-26	-1
1.133333	3261	5814	-4728	-14715	-75	-5855	-7075	-10435	-516	-5585	-9778	-11933	-216	-5162	-9571	-9301	-725	5269	237	-13579	-903	-4977	6585	-11005	-241	-4453	4323	-13234	-842	-2975	6753	-10867	-150	-129	-117	-66	-63	-61	-111	39	-149	36	37	-66	-23	-53	80	-28	0
1.134167	3299	5686	-4655	-14687	-143	-5988	-7100	-10412	-505	-5715	-9772	-11934	-527	-5316	-9625	-9304	-926	5124	279	-13587	-802	-4939	6673	-10955	-172	-4548	4307	-13491	-701	-3105	6615	-10985	-143	-129	-121	-66	-60	-58	-108	41	-155	20	36	-75	-21	-55	84	-27	-1
1.135000	3177	5563	-4556	-14664	-28	-6130	-7124	-10397	-520	-5852	-9763	-11920	-591	-5476	-9696	-9322	-1096	4982	318	-13579	-712	-4914	6763	-10935	-203	-4639	4318	-13765	-660	-3237	6494	-11105	-153	-130	-122	-66	-63	-60	-103	41	-150	18	36	-74	-24	-57	82	-29	-5
1.135833	3018	5451	-4428	-14651	40	-6275	-7162	-10387	-436	-5986	-9757	-11899	-729	-5634	-9772	-9342	-1185	4852	361	-13577	-718	-4902	6824	-10952	-170	-4733	4360	-14042	-579	-3371	6397	-11228	-149	-129	-109	-68	-62	-56	-102	41	-151	18	29	-74	-21	-51	85	-27	0
1.136667	2999	5342	-4283	-14640	-110	-6419	-7196	-10382	-336	-6120	-9731	-11871	-1112	-5796	-9856	-9380	-1245	4722	394	-13563	-740	-4898	6878	-11003	-290	-4828	4429	-14320	-437	-3504	6320	-11342	-149	-126	-120	-66	-59	-56	-103	37	-148	20	26	-73	-21	-52	82	-28	1
1.137500	2961	5238	-4113	-14637	-177	-6570	-7236	-10383	-267	-6258	-9680	-11837	-1198	-5967	-9945	-9427	-1482	4615	421	-13581	-599	-4905	6918	-11083	-265	-4925	4517	-14604	-307	-3672	6261	-11461	-145	-122	-118	-29	-60	-53	-101	43	-149	22	37	-75	-21	-51	85	-28	2
1.138333	2687	5134	-3937	-14639	-393	-6721	-7277	-10397	-321	-6389	-9695	-11802	-978	-6130	-10033	-9484	-1576	4516	437	-13589	-620	-4924	6940	-11194	-245	-5023	4629	-14885	-21	-3769	6226	-11583	-149	-127	-119	-67	-60	-55	-99	41	-150	20	38	-69	7	-53	86	-29	0
1.139167	2175	5025	-3748	-14646	98	-6864	-7315	-10419	-460	-6528	-9680	-11768	-958	-6296	-10122	-9554	-1785	4433	442	-13608	-504	-4953	6939	-11333	-340	-5126	4748	-15164	185	-3905	6204	-11703	-146	-122	-119	-64	-59	-58	-101	43	-147	22	37	-72	-22	-55	88	-28	2
1.140000	1812	4918	-3560	-14656	22	-7022	-7350	-10451	-532	-6663	-9669	-11738	-995	-6455	-10211	-9623	-2160	4366	430	-13639	-164	-4999	6924	-11500	-257	-5224	4884	-15426	99	-4041	6204	-11844	-149	-129	-120	-65	-63	-57	-104	41	-153	19	38	-73	-25	-56	82	-27	0
1.140833	1369	4798	-3370	-14671	-156	-7171	-7385	-10494	-419	-6797	-9684	-11718	-936	-6618	-10292	-9702	-2374	4316	407	-13673	-183	-5055	6889	-11689	-376	-5322	5024	-15678	144	-4177	6213	-11979	-154	-127	-120	-65	-63	-63	-108	39	-151	19	35	-76	-27	-59	82	-29	-3
1.141667	1051	4677	-3188	-14690	-143	-7315	-7397	-10536	-325	-6920	-9661	-11696	-902	-6770	-10362	-9779	-2576	4279	372	-13732	-172	-5122	6842	-11897	-266	-5426	5171	-15908	136	-4310	6240	-12116	-150	-128	-125	-72	-67	-63	-109	38	-153	17	32	-74	-23	-57	81	-34	-4
1.142500	761	4532	-3020	-14706	19	-7450	-7401	-10593	-329	-7046	-9659	-11684	-866	-6920	-10421	-9847	-2752	4256	331	-13762	-293	-5196	6779	-12123	-237	-5525	5315	-16116	38	-4448	6278	-12269	-150	-128	-129	-68	-64	-60	-103	38	-149	16	36	-74	-21	-58	78	-31	1
1.143333	388	4387	-2863	-14725	-306	-7579	-7390	-10650	-410	-7153	-9661	-11679	-918	-7053	-10464	-9880	-2912	4246	281	-13821	-382	-5286	6705	-12365	-336	-5628	5456	-16299	108	-4587	6330	-12392	-148	-126	-122	-67	-61	-64	-107	27	-148	21	34	-72	-26	-56	81	-30	0
1.144167	-184	4211	-2722	-14743	80	-7699	-7358	-10708	-426	-7257	-9663	-11684	-1071	-7183	-10496	-9965	-3139	4245	227	-13881	-215	-5382	6625	-12620	-333	-5735	5586	-16454	73	-4729	6393	-12523	-152	-129	-121	-68	-62	-59	-102	38	-152	18	36	-76	-24	-58	80	-32	0
1.145000	-334	4061	-2601	-14762	45	-7815	-7314	-10770	-387	-7353	-9660	-11695	-1160	-7268	-10505	-10011	-3386	4255	172	-13945	-34	-5494	6535	-12884	-176	-5848	5711	-16583	-56	-4873	6465	-12663	-149	-127	-120	-68	-64	-63	-109	40	-150	19	34	-69	-35	-58	82	-22	-1
1.145833	-360	3886	-2505	-14782	-144	-7924	-7240	-10846	-283	-7442	-9657	-11713	-1179	-7402	-10499	-10034	-3435	4252	113	-14023	-220	-5614	6447	-13159	-354	-5967	5824	-16683	91	-5021	6544	-12797	-155	-126	-119	-70	-59	-59	-104	42	-150	20	35	-74	-22	-56	82	-30	-1
1.146667	-412	3702	-2427	-14800	154	-8024	-7162	-10896	-279	-7523	-9645	-11737	-1107	-7489	-10469	-10043	-3473	4256	67	-14101	-134	-5749	6356	-13438	-276	-6092	5917	-16755	256	-5172	6634	-12915	-146	-124	-118	-69	-62	-59	-104	41	-149	38	36	-77	-17	-58	97	-27	0
1.147500	-402	3513	-2373	-14817	-30	-8119	-7059	-10958	-373	-7597	-9624	-11771	-1151	-7567	-10430	-10034	-3497	4253	27	-14182	54	-5897	6261	-13722	-223	-6229	5997	-16798	285	-5329	6727	-13036	-150	-126	-124	-67	-63	-58	-108	39	-149	19	34	-76	-24	-57	78	-34	-5
1.148333	-429	3323	-2346	-14834	-150	-8213	-6941	-11018	-279	-7677	-9592	-11806	-1188	-7636	-10366	-10003	-3509	4240	-5	-14267	22	-6060	6171	-14009	-304	-6382	6055	-16813	404	-5492	6831	-13154	-152	-129	-120	-73	-65	-61	-111	34	-159	13	34	-80	-38	-60	78	-32	-4
1.149167	-262	3127	-2334	-14851	-63	-8275	-6808	-11068	-255	-7749	-9546	-11841	-1132	-7687	-10288	-9957	-3487	4224	-18	-14345	90	-6231	6089	-14296	-267	-6540	6104	-16799	329	-5653	6932	-13259	-153	-127	-122	-68	-65	-61	-110	37	-153	15	29	-79	-24	-61	78	-33	-7
1.150000	77	2948	-2341	-14860	-112	-8382	-6664	-11115	-238	-7819	-9477	-11878	-1055	-7726	-10202	-9886	-3299	4189	-15	-14429	208	-6419	6010	-14566	-371	-6724	6132	-16755	167	-5821	7054	-13355	-151	-129	-121	-69	-65	-62	-108	38	-146	13	33	-81	-24	-59	80	-29	-4
1.150833	275	2774	-2365	-14869	-69	-8460	-6482	-11152	-359	-7887	-9391	-11910	-1059	-7751	-10085	-9801	-3145	4146	2	-14512	367	-6614	5941	-14835	-259	-6911	6145	-16691	129	-5983	7151	-13444	-150	-126	-122	-69	-63	-57	-107	41	-149	19	30	-75	-19	-56	84	-26	0
1.151667	258	2608	-2404	-14872	-187	-8536	-6350	-11182	-290	-7959	-9290	-11942	-1100	-7771	-9966	-9696	-2945	4092	41	-14592	247	-6826	5881	-15096	-97	-7119	6143	-16598	-144	-6157	7288	-13524	-149	-126	-118	-66	-60	-58	-105	40	-152	18	34	-75	-18	-53	86	-34	1
1.152500	54	2449	-2451	-14876	24	-8598	-6191	-11202	-81	-8038	-9167	-11974	-905	-7787	-9843	-9586	-2750	4021	92	-14678	196	-7051	5829	-15347	-271	-7339	6123	-16489	-350	-6338	7398	-13602	-166	-126	-120	-64	-61	-57	-108	42	-149	20	33	-75	-21	-56	82	-28	1
1.153333	13	2310	-2510	-14880	154	-8700	-6042	-11220	-119	-8113	-9027	-11999	-710	-7802	-9718	-9464	-2804	3938	160	-14761	801	-7284	5783	-15582	-107	-7583	6088	-16361	-324	-6504	7509	-13667	-145	-125	-118	-66	-59	-56	-105	40	-148	12	33	-77	-18	-56	84	-26	3
1.154167	-146	2195	-2577	-14874	-42	-8784	-5897	-11229	-132	-8196	-8872	-12023	-820	-7816	-9587	-9339	-2750	3841	241	-14848	1024	-7526	5750	-15803	-153	-7832	6039	-16220	-355	-6680	7611	-13723	-147	-126	-125	-65	-61	-58	-105	41	-150	19	35	-74	-18	-57	82	-25	0
1.155000	-412	2067	-2643	-14880	23	-8877	-5763	-11238	-110	-8294	-8707	-12039	-939	-7832	-9461	-9206	-2755	3738	332	-14942	1255	-7785	5721	-16007	-48	-8099	5975	-16063	-436	-6860	7707	-13778	-149	-128	-122	-66	-62	-56	-105	38	-152	19	32	-79	-23	-63	78	-27	-1
1.155833	-744	1966	-2715	-14886	107	-8973	-5641	-11238	28	-8390	-8531	-12052	-1003	-7861	-9336	-9081	-2784	3623	426	-15022	1281	-8054	5703	-16190	-88	-8370	5905	-15896	-311	-7037	7788	-13818	-154	-129	-120	-67	-62	-60	-105	42	-150	20	35	-76	-21	-57	84	-28	-3
1.156667	-919	1876	-2775	-14882	-210	-9076	-5533	-11233	52	-8499	-8355	-12061	-860	-7893	-9210	-8969	-2702	3501	529	-15117	1199	-8330	5697	-16357	-3	-8654	5817	-15724	-362	-7222	7867	-13854	-148	-130	-125	-67	-64	-61	-111	39	-151	17	35	-82	-24	-57	80	-28	-4
1.157500	-1470	1795	-2842	-14886	22	-9180	-5437	-11226	-135	-8615	-8174	-12061	-506	-7937	-9093	-8834	-2790	3374	628	-15205	1297	-8609	5700	-16498	-83	-8935	5726	-15537	-703	-7412	7953	-13870	-148	-128	-117	-64	-62	-61	-104	40	-153	20	36	-75	-22	-56	84	-28	1
1.158333	-1905	1727	-2885	-14882	144	-9297	-5362	-11211	-111	-8730	-7996	-12057	-174	-7990	-8971	-8725	-3033	3245	732	-15303	1551	-8899	5718	-16616	-23	-9216	5622	-15357	-975	-7596	7991	-13882	-147	-127	-119	-62	-63	-72	-104	42	-151	13	37	-77	-25	-55	84	-27	0
1.159167	-2089	1660	-2928	-14892	-352	-9422	-5301	-11201	87	-8860	-7825	-12052	-126	-8057	-8859	-8629	-2924	3119	826	-15406	1301	-9190	5743	-16717	-6	-9504	5511	-15171	-804	-7791	8035	-13881	-147	-127	-118	-67	-62	-59	-102	43	-147	21	35	-75	-18	-56	84	-25	0
1.160000	-2352	1597	-2955	-14899	-33	-9546	-5254	-11189	33	-8992	-7672	-12051	-134	-8137	-8746	-8543	-2885	2990	907	-15510	1123	-9487	5773	-16790	-32	-9774	5384	-14995	-577	-7991	8072	-13868	-144	-124	-118	-63	-58	-53	-104	43	-149	21	36	-76	-58	-53	84	-25	2
1.160833	-2476	1538	-2983	-14928	-34	-9683	-5220	-11179	-46	-9132	-7530	-12041	-197	-8240	-8640	-8475	-2841	2859	976	-15627	1101	-9789	5809	-16850	-18	-10043	5259	-14826	-486	-8200	8090	-13849	-149	-131	-120	-66	-55	-61	-103	40	-149	18	35	-74	-22	-57	82	-28	1
1.161667	-2545	1463	-2993	-14937	-97	-9830	-5206	-11174	-118	-9275	-7416	-12043	-246	-8355	-8536	-8423	-2769	2737	1040	-15747	1008	-10093	5867	-16889	-12	-10309	5128	-14670	-363	-8422	8104	-13813	-149	-130	-121	-65	-65	-61	-108	38	-150	19	34	-78	-25	-60	82	-31	-4
1.162500	-2519	1389	-2993	-14965	57	-9995	-5193	-11171	-171	-9414	-7316	-12038	-8	-8483	-8429	-8380	-2699	2621	1086	-15869	869	-10392	5909	-16903	279	-10548	5000	-14520	-395	-8641	8112	-13768	-151	-128	-119	-64	-65	-58	-110	40	-149	19	35	-76	-23	-57	80	-27	-3
1.163333	-2252	1312	-2983	-14997	-49	-10136	-5192	-11167	-55	-9560	-7244	-12040	-23	-8627	-8325	-8352	-2391	2514	1128	-15998	644	-10686	5969	-16904	560	-10783	4848	-14386	-325	-8875	8110	-13714	-147	-129	-119	-64	-63	-34	-105	43	-145	20	34	-75	-21	-56	80	-31	0
1.164167	-1919	1209	-2962	-15045	-117	-10303	-5193	-11169	34	-9700	-7199	-12053	-165	-8781	-8213	-8337	-2182	2413	1154	-16132	523	-10979	6024	-16889	564	-11014	4713	-14271	-265	-9106	8106	-13653	-148	-129	-121	-67	-60	-59	-105	40	-148	18	33	-76	-19	-57	81	-30	1
1.165000	-1668	1142	-2941	-15097	-144	-10469	-5196	-11176	50	-9842	-7178	-12069	-211	-8955	-8108	-8338	-2019	2319	1171	-16274	325	-11264	6082	-16867	616	-11234	4562	-14176	-286	-9365	8088	-13591	-153	-130	-125	-68	-64	-60	-105	38	-151	17	33	-77	-23	-56	78	-33	0
1.165833	-1539	1032	-2911	-15157	-190	-10651	-5205	-11188	63	-9973	-7179	-12092	-361	-9128	-8001	-8346	-1660	2243	1187	-16411	20	-11540	6137	-16829	342	-11440	4425	-14097	-276	-9616	8076	-13517	-143	-128	-121	-64	-61	-58	-111	39	-151	19	36	-76	-22	-59	81	-27	0
1.166667	-1404	951	-2878	-15233	74	-10824	-5211	-11196	53	-10099	-7198	-12124	-190	-9319	-7896	-8358	-1650	2180	1198	-16559	266	-11807	6188	-16782	361	-11645	4287	-14041	-232	-9876	8052	-13448	-148	-127	-120	-66	-63	-59	-107	42	-160	18	36	-65	-21	-48	81	-30	-1
1.167500	-1276	826	-2847	-15319	-260	-11005	-5197	-11212	28	-10223	-7240	-12168	40	-9516	-7791	-8382	-1396	2124	1209	-16705	228	-12067	6226	-16733	229	-11850	4136	-14010	-151	-10141	8026	-13379	-149	-121	-120	-67	-62	-59	-105	40	-151	15	34	-78	-22	-57	80	-31	-3
1.168333	-1071	742	-2814	-15411	-149	-11191	-5220	-11229	1	-10339	-7294	-12219	137	-9722	-7692	-8409	-1113	2087	1225	-16855	180	-12310	6251	-16681	158	-12046	4024	-13997	-97	-10417	7986	-13305	-152	-129	-120	-67	-58	-60	-102	38	-153	29	30	-77	-22	-60	79	-33	-7
1.169167	-840	644	-2759	-15516	23	-11378	-5224	-11248	57	-10447	-7363	-12277	158	-9925	-7599	-8435	-973	2056	1250	-16998	235	-12545	6257	-16621	-62	-12242	3903	-14006	-97	-10696	7941	-13229	-150	-128	-121	-67	-66	-59	-108	38	-152	17	29	-79	-25	-58	80	-40	-3
1.170000	-739	546	-2765	-15629	-203	-11563	-5220	-11260	71	-10551	-7439	-12349	126	-10125	-7510	-8464	-747	2038	1282	-17139	161	-12764	6251	-16560	-181	-12435	3791	-14037	-170	-10972	7880	-13160	-148	-133	-124	-68	-62	-62	-105	36	-148	16	34	-82	-24	-59	80	-31	-5
1.170833	-990	450	-2747	-15747	-102	-11751	-5212	-11271	-39	-10651	-7505	-12412	23	-10327	-7430	-8481	-552	2043	1335	-17272	91	-12975	6225	-16497	-253	-12630	3692	-14100	-100	-11253	7807	-13084	-159	-128	-119	-65	-64	-60	-103	42	-149	17	35	-78	-18	-55	84	-30	1
1.171667	-1063	371	-2732	-15873	321	-11935	-5209	-11272	8	-10737	-7567	-12483	-387	-10520	-7358	-8499	-685	2057	1403	-17393	321	-13172	6178	-16432	-179	-12819	3605	-14153	-17	-11534	7718	-13005	-148	-127	-120	-63	-59	-53	-102	43	-152	18	36	-75	-26	-57	84	-28	-7
1.172500	-790	298	-2731	-16005	-74	-12121	-5207	-11271	42	-10837	-7634	-12552	-666	-10711	-7298	-8512	-627	2082	1491	-17507	316	-13365	6101	-16369	-355	-13005	3524	-14240	-109	-11824	7606	-12926	-150	-125	-119	-64	-60	-56	-102	40	-149	19	33	-77	-17	-56	84	-29	1
1.173333	-678	229	-2736	-16143	-68	-12305	-5194	-11259	30	-10931	-7683	-12622	-623	-10893	-7251	-8518	-474	2116	1594	-17610	192	-13550	6001	-16305	-428	-13201	3456	-14342	28	-12123	7469	-12840	-149	-124	-125	-70	-69	-65	-105	35	-150	15	29	-81	-23	-59	78	-31	0
1.174167	-454	188	-2745	-16280	-181	-12486	-5186	-11238	24	-11030	-7715	-12689	-592	-11069	-7211	-8515	-448	2162	1727	-17694	202	-13736	5886	-16235	-373	-13390	3405	-14456	114	-12412	7313	-12738	-146	-126	-121	-66	-64	-59	-105	39	-150	18	33	-79	-23	-61	80	-34	0
1.175000	-253	122	-2761	-16414	-258	-12656	-5176	-11201	47	-11132	-7739	-12737	-486	-11225	-7184	-8500	-380	2217	1878	-17766	63	-13905	5741	-16169	-444	-13574	3353	-14580	32	-12701	7132	-12630	-150	-127	-120	-70	-66	-61	-105	36	-155	18	34	-77	-21	-58	81	-33	0
1.175833	-156	87	-2779	-16538	-39	-12828	-5168	-11152	104	-11242	-7733	-12779	-418	-11376	-7170	-8491	-250	2283	2053	-17819	-104	-14078	5582	-16095	-463	-13755	3322	-14716	35	-12997	6929	-12484	-152	-126	-120	-67	-64	-58	-102	38	-152	19	34	-77	-24	-60	79	-32	-1
1.176667	187	66	-2799	-16663	4	-12991	-5162	-11090	145	-11356	-7715	-12799	-323	-11506	-7162	-8469	-95	2360	2248	-17881	-304	-14258	5402	-16016	-539	-13930	3297	-14857	133	-13280	6705	-12353	-147	-126	-121	-66	-65	-61	-105	38	-149	18	35	-67	-26	-57	82	-29	0
1.177500	736	53	-2815	-16769	-67	-13146	-5181	-11018	5	-11484	-7680	-12811	-393	-11638	-7165	-8449	18	2439	2465	-17883	-525	-14437	5213	-15936	-617	-14104	3284	-15005	30	-13565	6458	-12186	-147	-126	-122	-67	-59	-57	-105	39	-148	17	35	-75	-22	-56	80	-30	0
1.178333	1189	49	-2828	-16869	-10	-13295	-5153	-10930	-91	-11619	-7636	-12805	-419	-11775	-7172	-8427	145	2523	2696	-17889	-667	-14623	5010	-15851	-486	-14262	3279	-15158	-83	-13843	6196	-11999	-148	-127	-119	-63	-58	-52	-104	17	-153	20	37	-74	-19	-55	82	-31	0
1.179167	1553	44	-2832	-16948	-317	-13435	-5149	-10835	-93	-11765	-7572	-12771	-342	-11865	-7188	-8412	385	2614	2948	-17886	-1051	-14817	4798	-15763	-645	-14425	3289	-15312	-63	-14118	5916	-11793	-147	-125	-116	-64	-56	-55	-101	41	-147	21	39	-73	-19	-58	85	-26	4
1.180000	1875	67	-2829	-17011	89	-13569	-5151	-10729	-159	-11918	-7500	-12723	-133	-11966	-7198	-8397	277	2704	3213	-17869	-835	-15025	4583	-15669	-538	-14577	3292	-15467	-99	-14383	5635	-11566	-144	-124	-119	-81	-59	-56	-102	38	-152	21	39	-74	-21	-50	85	-28	1
1.180833	2173	80	-2816	-17024	-109	-13697	-5155	-10619	-174	-12087	-7427	-12661	69	-12067	-7234	-8399	403	2790	3479	-17852	-831	-15238	4364	-15575	-551	-14727	3298	-15626	-47	-14643	5342	-11332	-147	-126	-120	-67	-63	-57	-107	40	-146	16	34	-77	-21	-56	80	-31	-3
1.181667	2405	97	-2792	-17091	-16	-13818	-5159	-10502	-221	-12259	-7352	-12583	179	-12167	-7261	-8412	525	2878	3750	-17817	-1236	-15467	4147	-15489	-562	-14883	3303	-15776	-132	-14885	5051	-11080	-152	-132	-124	-69	-65	-61	-110	37	-156	-8	32	-80	-22	-57	76	-35	0
1.182500	2952	121	-2754	-17102	-14	-13930	-5164	-10379	-219	-12428	-7275	-12485	271	-12260	-7284	-8433	576	2956	4032	-17785	-1485	-15698	3944	-15388	-476	-15025	3319	-15916	-200	-15109	4767	-10816	-152	-130	-122	-67	-60	-57	-109	38	-154	18	36	-76	-24	-56	76	-31	-5
1.183333	3714	144	-2682	-17093	-170	-14031	-5166	-10252	-52	-12603	-7201	-12371	282	-12351	-7306	-8467	660	3032	4309	-17746	-1744	-15940	3743	-15295	-494	-15174	3323	-16049	-78	-15318	4506	-10544	-149	-152	-130	-66	-53	-57	-105	40	-153	17	34	-76	-25	-55	80	-30	-1
1.184167	4152	166	-2605	-17069	-267	-14130	-5172	-10120	59	-12775	-7138	-12245	209	-12454	-7329	-8520	671	3096	4576	-17702	-1908	-16183	3557	-15204	-556	-15326	3325	-16169	-121	-15509	4261	-10286	-150	-128	-122	-66	-60	-55	-105	39	-149	19	35	-76	-19	-53	75	-28	-3
1.185000	4441	188	-2510	-17037	340	-14217	-5176	-9991	3	-12948	-7084	-12119	290	-12558	-7347	-8605	435	3151	4838	-17660	-1728	-16442	3381	-15122	-389	-15479	3310	-16273	-151	-15678	4034	-10028	-147	-128	-120	-65	-60	-55	-107	36	-149	35	34	-76	-19	-51	79	-27	-1
1.185833	5203	210	-2394	-16997	-76	-14294	-5181	-9863	-35	-13108	-7042	-11985	585	-12664	-7368	-8665	442	3189	5080	-17614	-1717	-16699	3217	-15046	-373	-15632	3291	-16358	-114	-15824	3831	-9787	-146	-129	-122	-66	-60	-56	-109	40	-151	22	37	-74	-21	-57	84	-28	2
1.186667	5882	224	-2268	-16949	-110	-14373	-5184	-9733	-13	-13266	-7017	-11845	748	-12779	-7383	-8757	605	3209	5311	-17569	-1841	-16957	3065	-14977	-442	-15807	3250	-16425	-170	-15950	3664	-9565	-149	-128	-117	-66	-68	-56	-104	40	-149	19	36	-78	-8	-52	85	-27	3
1.187500	6549	230	-2133	-16909	-5	-14443	-5185	-9612	34	-13412	-7005	-11723	672	-12894	-7398	-8860	648	3209	5519	-17529	-1616	-17214	2926	-14923	-386	-15979	3195	-16484	-180	-16060	3521	-9367	-148	-126	-120	-66	-63	-59	-107	43	-148	20	36	-73	-23	-57	82	-29	0
1.188333	7244	229	-1985	-16863	-51	-14512	-5191	-9494	131	-13550	-7014	-11600	743	-13018	-7416	-8963	771	3189	5701	-17488	-1556	-17466	2796	-14880	-343	-16163	3121	-16488	-159	-16145	3410	-9202	-144	-142	-122	-67	-63	-61	-108	37	-149	17	34	-78	-24	-55	80	-29	-3
1.189167	7974	217	-1803	-16833	-51	-14576	-5192	-9378	2	-13675	-7032	-11482	963	-13143	-7430	-9081	880	3142	5864	-17452	-1467	-17713	2677	-14852	-296	-16355	3030	-16477	-167	-16215	3325	-9064	-151	-129	-124	-69	-68	-58	-107	38	-152	17	35	-77	-25	-56	80	-33	-4
1.190000	8809	200	-1676	-16807	-85	-14640	-5192	-9263	-105	-13790	-7075	-11377	879	-13272	-7447	-9191	991	3073	6003	-17412	-1316	-17955	2570	-14842	-318	-16556	2920	-16440	-260	-16271	3259	-8957	-152	-131	-126	-85	-64	-95	-110	36	-152	16	28	-79	-27	-60	77	-33	-5
1.190833	9687	174	-1527	-16801	-145	-14699	-5193	-9154	-102	-13893	-7121	-11271	809	-13398	-7465	-9294	1060	2975	6124	-17375	-1319	-18183	2471	-14841	-391	-16741	2800	-16369	-273	-16309	3224	-8879	-148	-127	-122	-70	-64	-61	-103	35	-148	18	35	-76	-19	-53	84	-29	-1
1.191667	10336	148	-1371	-16793	-15	-14753	-5189	-9038	-103	-13978	-7179	-11178	815	-13520	-7483	-9385	903	2843	6225	-17337	-1141	-18392	2382	-14859	-254	-16960	2665	-16269	-101	-16343	3209	-8834	-144	-128	-122	-65	-61	-57	-105	41	-149	20	26	-74	-24	-57	81	-28	0
1.192500	10765	96	-1234	-16817	-215	-14791	-5188	-8928	47	-14058	-7247	-11093	695	-13643	-7500	-9466	963	2713	6305	-17304	-1145	-18598	2299	-14893	-368	-17173	2515	-16137	-170	-16370	3203	-8815	-148	-126	-118	-63	-62	-60	-107	38	-150	20	36	-74	-23	-56	82	-27	2
1.193333	10896	57	-1107	-16855	99	-14869	-5194	-8825	23	-14130	-7330	-11017	423	-13763	-7527	-9529	777	2545	6366	-17273	-804	-18783	2222	-14939	-316	-17380	2354	-15982	-285	-16396	3207	-8824	-172	-128	-118	-66	-62	-65	-109	38	-151	19	35	-74	-19	-57	82	-30	0
1.194167	10952	5	-1000	-16907	-222	-14923	-5181	-8723	-165	-14190	-7419	-10948	222	-13875	-7551	-9573	498	2353	6410	-17249	-420	-18955	2147	-15001	-181	-17590	2188	-15793	-246	-16424	3220	-8850	-150	-130	-119	-67	-61	-60	-105	36	-151	19	35	-76	-17	-55	84	-6	-1
1.195000	10922	-60	-910	-16978	-90	-14978	-5179	-8622	-154	-14243	-7502	-10884	184	-13980	-7584	-9600	248	2144	6441	-17227	-301	-19114	2080	-15083	-250	-17791	2023	-15585	-340	-16459	3233	-8897	-149	-128	-125	-62	-62	-47	-105	35	-149	21	34	-75	-19	-57	82	-32	0
1.195833	10952	-124	-840	-17062	-63	-15034	-5179	-8525	-80	-14290	-7595	-10822	113	-14075	-7610	-9598	-101	1922	6457	-17205	-111	-19261	2013	-15170	-223	-17985	1859	-15348	-228	-16500	3248	-8948	-148	-128	-121	-65	-63	-59	-108	36	-152	18	36	-75	-23	-56	81	-28	0
1.196667	10924	-197	-796	-17160	-18	-15093	-5174	-8424	-94	-14330	-7675	-10761	380	-14163	-7640	-9578	-425	1684	6460	-17190	137	-19388	1958	-15268	-204	-18165	1698	-15095	-181	-16550	3263	-9013	-149	-126	-120	-66	-63	-59	-105	40	-148	26	35	-77	-23	-57	82	-29	0
1.197500	10463	-272	-770	-17269	-370	-15149	-5171	-8333	-35	-14370	-7766	-10704	467	-14241	-7671	-9534	-730	1439	6451	-17185	259	-19504	1907	-15378	-224	-18339	1544	-14826	-326	-16612	3278	-9078	-148	-129	-122	-63	-60	-61	-105	39	-150	17	32	-78	-22	-53	81	-30	1
1.198333	9666	-352	-764	-17380	137	-15205	-5169	-8241	73	-14406	-7843	-10643	344	-14338	-7708	-9472	-1308	1191	6431	-17178	433	-19609	1862	-15492	-227	-18494	1404	-14541	-289	-16690	3287	-9147	-150	-129	-124	-66	-62	-63	-108	38	-149	17	35	-75	-24	-56	82	-31	0
1.199167	9370	-436	-783	-17494	11	-15261	-5169	-8154	13	-14438	-7911	-10579	434	-14377	-7734	-9384	-1865	949	6399	-17181	639	-19699	1828	-15613	-148	-18635	1280	-14240	-288	-16775	3299	-9203	-147	-126	-120	-62	-61	-59	-104	42	-150	20	35	-74	-19	-52	73	-27	0
1.200000	8916	-517	-819	-17609	-177	-15308	-5173	-8067	35	-14461	-7964	-10512	468	-14428	-7760	-9287	-2117	707	6356	-17187	474	-19778	1798	-15734	-191	-18761	1167	-13941	-214	-16874	3309	-9260	-144	-149	-128	-64	-60	-57	-94	36	-145	19	35	-74	-17	-55	85	-29	0
1.200833	8310	-604	-874	-17724	15	-15360	-5174	-7987	4	-14492	-8013	-10445	465	-14478	-7784	-9177	-2455	474	6297	-17201	465	-19851	1781	-15860	-196	-18877	1073	-13637	-218	-16987	3319	-9313	-148	-128	-124	-69	-64	-59	-107	41	-150	13	29	-80	-21	-56	81	-30	0
1.201667	7892	-700	-947	-17839	-78	-15410	-5178	-7911	-41	-14518	-8044	-10375	316	-14527	-7808	-9044	-2803	249	6217	-17220	397	-19915	1772	-15980	-213	-18968	1001	-13330	-384	-17099	3335	-9358	-152	-130	-126	-69	-65	-63	-104	39	-138	12	33	-75	-30	-60	80	-31	-1
1.202500	7388	-790	-1022	-17942	-41	-15453	-5183	-7842	-64	-14541	-8069	-10300	142	-14558	-7825	-8929	-2941	42	6131	-17241	353	-19961	1779	-16101	-224	-19047	949	-13030	-333	-17214	3359	-9393	-152	-129	-125	-66	-63	-60	-107	38	-151	16	33	-78	-21	-53	79	-30	-3
1.203333	6950	-889	-1120	-18039	130	-15495	-5190	-7781	33	-14568	-8076	-10222	66	-14588	-7831	-8794	-3028	-151	6024	-17267	325	-20000	1800	-16212	-151	-19107	916	-12730	-219	-17335	3400	-9426	-117	-128	-138	-67	-62	-59	-103	37	-149	16	36	-76	-22	-55	78	-30	-1
1.204167	6777	-983	-1219	-18124	64	-15528	-5201	-7724	115	-14587	-8075	-10145	142	-14616	-7836	-8664	-2992	-326	5909	-17293	195	-20026	1833	-16301	-154	-19150	904	-12445	-196	-17445	3445	-9451	-148	-127	-121	-64	-64	-58	-104	40	-150	20	35	-78	-23	-56	81	-36	0
1.205000	6476	-1084	-1326	-18205	85	-15561	-5216	-7677	-107	-14610	-8065	-10065	51	-14634	-7832	-8534	-2883	-491	5765	-17326	310	-20038	1884	-16403	-117	-19179	913	-12166	-274	-17543	3507	-9478	-146	-127	-122	-64	-62	-65	-104	42	-148	18	34	-75	-19	-56	82	-27	1
1.205833	5972	-1188	-1435	-18272	-109	-15586	-5232	-7639	-75	-14638	-8051	-9983	-78	-14649	-7824	-8406	-2579	-643	5609	-17353	288	-20037	1946	-16477	-153	-19197	940	-11905	-380	-17621	3581	-9506	-150	-125	-121	-65	-62	-57	-103	37	-149	18	35	-76	-22	-57	78	-29	0
1.206667	5234	-1293	-1551	-18335	32	-15610	-5260	-7612	69	-14665	-8033	-9903	114	-14656	-7814	-8285	-2267	-779	5437	-17387	164	-20025	2020	-16540	-189	-19203	984	-11661	-799	-17699	3672	-9542	-152	-128	-121	-68	-43	-61	-108	37	-171	18	32	-76	-24	-58	78	-31	0
1.207500	4641	-1407	-1671	-18398	-19	-15628	-5282	-7601	-32	-14691	-8010	-9836	334	-14661	-7793	-8173	-1994	-905	5251	-17416	463	-19995	2116	-16583	-18	-19196	1039	-11425	-1923	-17745	3780	-9578	-151	-129	-121	-64	-63	-58	-105	41	-150	16	36	-76	-22	-58	79	-30	11
1.208333	3930	-1521	-1783	-18438	-100	-15638	-5309	-7597	-30	-14722	-7982	-9760	517	-14663	-7766	-8068	-1472	-1018	5056	-17442	503	-19952	2218	-16603	-179	-19180	1114	-11229	-2240	-17766	3902	-9626	-154	-128	-122	-81	-64	-59	-116	37	-152	17	32	-78	-24	-59	81	-29	-1
1.209167	3264	-1632	-1901	-18478	-149	-15646	-5336	-7602	-26	-14740	-7953	-9691	650	-14645	-7740	-7971	-997	-1130	4848	-17466	484	-19887	2336	-16609	-190	-19151	1206	-11044	-1818	-17767	4041	-9680	-150	-126	-122	-70	-67	-59	-103	39	-154	16	35	-82	-24	-58	79	-32	-1
1.210000	2760	-1744	-2013	-18520	45	-15645	-5365	-7619	-42	-14766	-7929	-9630	550	-14626	-7701	-7881	-419	-1235	4635	-17491	560	-19811	2466	-16588	-182	-19115	1302	-10882	-1823	-17739	4193	-9743	-146	-128	-124	-68	-64	-60	-105	36	-150	16	34	-78	-24	-58	79	-29	-4
1.210833	2260	-1853	-2117	-18553	-320	-15648	-5384	-7648	-67	-14789	-7896	-9574	559	-14603	-7666	-7800	264	-1333	4415	-17508	609	-19716	2611	-16560	-90	-19072	1416	-10746	-1654	-17683	4357	-9823	-148	-127	-120	-64	-60	-52	-105	38	-148	19	37	-73	-19	-55	79	-27	0
1.211667	1274	-1958	-2229	-18581	43	-15644	-5402	-7690	-161	-14802	-7863	-9520	684	-14578	-7600	-7725	655	-1424	4192	-17525	852	-19611	2764	-16490	-16	-19015	1537	-10628	-1180	-17606	4529	-9902	-146	-125	-122	-63	-59	-52	-101	41	-148	16	37	-72	-18	-55	84	-24	2
1.212500	657	-2063	-2331	-18588	10	-15637	-5410	-7738	-265	-14812	-7833	-9475	645	-14549	-7587	-7661	976	-1519	3967	-17535	1058	-19492	2926	-16415	30	-18960	1666	-10554	-929	-17509	4709	-9997	-149	-129	-117	-65	-62	-55	-101	44	-147	18	36	-76	-18	-57	86	-26	-1
1.213333	211	-2164	-2433	-18635	-196	-15631	-5415	-7802	-263	-14821	-7775	-9442	511	-14521	-7545	-7606	1597	-1610	3748	-17549	639	-19370	3094	-16328	-61	-18893	1802	-10484	-654	-17396	4893	-10099	-148	-121	-118	-65	-61	-53	-102	37	-151	17	37	-75	-19	-52	81	-26	0
1.214167	-406	-2258	-2530	-18660	-61	-15625	-5402	-7876	-172	-14816	-7755	-9413	290	-14498	-7508	-7554	2089	-1707	3556	-17561	579	-19240	3265	-16229	-17	-18819	1947	-10454	-363	-17269	5076	-10208	-151	-128	-121	-64	-62	-56	-103	40	-152	19	36	-75	-23	-55	85	-27	-3
1.215000	-1077	-2347	-2628	-18685	-230	-15615	-5382	-7959	-93	-14803	-7713	-9400	20	-14481	-7470	-7513	2413	-1779	3318	-17578	567	-19107	3440	-16123	-56	-18745	2094	-10449	-276	-17135	5256	-10319	-148	-109	-122	-70	-63	-59	-104	36	-150	17	34	-80	-22	-56	80	-28	0
1.215833	-1920	-2429	-2723	-18702	-86	-15606	-5338	-8047	-69	-14781	-7659	-9391	-39	-14460	-7430	-7472	2758	-1858	3115	-17591	421	-18964	3623	-16002	-158	-18659	2234	-10469	12	-16995	5437	-10426	-149	-128	-122	-67	-63	-56	-104	38	-149	22	37	-76	-19	-53	84	-27	-1
1.216667	-2774	-2503	-2815	-18715	-63	-15598	-5285	-8143	-173	-14749	-7602	-9393	-101	-14416	-7393	-7435	3134	-1929	2921	-17608	529	-18824	3802	-15878	-86	-18570	2418	-10513	109	-16855	5606	-10523	-149	-127	-120	-66	-61	-57	-103	38	-150	19	33	-78	-23	-56	86	-25	0
1.217500	-3366	-2572	-2910	-18720	-131	-15586	-5214	-8244	-167	-14704	-7533	-9403	-183	-14442	-7355	-7403	3556	-2003	2737	-17629	349	-18686	3982	-15765	-90	-18471	2592	-10583	92	-16721	5774	-10619	-148	-124	-120	-70	-62	-57	-102	38	-148	21	35	-75	-21	-53	89	-24	0
1.218333	-3696	-2629	-3007	-18720	-3	-15573	-5129	-8352	-23	-14658	-7461	-9429	-83	-14443	-7321	-7378	3864	-2065	2569	-17652	64	-18549	4158	-15626	-69	-18369	2772	-10678	385	-16599	5938	-10703	-145	-124	-144	-64	-61	-55	-101	41	-149	20	36	-75	-21	-52	85	-22	1
1.219167	-3989	-2685	-3105	-18717	-243	-15562	-5036	-8466	-131	-14600	-7383	-9465	-76	-14451	-7290	-7353	4253	-2123	2409	-17682	-217	-18419	4325	-15501	-92	-18261	2963	-10789	753	-16488	6061	-10769	-145	-125	-118	-64	-62	-56	-99	43	-149	23	34	-80	-17	-51	90	-3	2
1.220000	-4562	-2736	-3199	-18700	-125	-15551	-4931	-8608	-203	-14541	-7302	-9514	-362	-14467	-7256	-7334	4670	-2176	2261	-17715	-514	-18289	4494	-15382	-202	-18148	3159	-10924	917	-16393	6183	-10818	-144	-126	-116	-44	-58	-52	-100	43	-147	22	38	-74	-22	-53	89	-23	1
1.220833	-4938	-2787	-3322	-18687	53	-15541	-4818	-8704	-91	-14480	-7220	-9572	-513	-14497	-7229	-7322	4743	-2229	2124	-17764	-340	-18170	4645	-15270	-40	-18033	3364	-11079	850	-16316	6281	-10859	-150	-125	-120	-65	-62	-58	-105	41	-150	21	36	-74	-22	-57	86	-26	-9
1.221667	-5201	-2835	-3443	-18658	-75	-15528	-4708	-8825	-161	-14423	-7139	-9643	-389	-14534	-7209	-7303	5058	-2271	2000	-17803	-555	-18056	4790	-15164	-179	-17919	3570	-11249	934	-16258	6371	-10878	-148	-127	-122	-67	-66	-59	-102	39	-153	17	36	-78	-23	-56	84	-27	-4
1.222500	-5395	-2880	-3570	-18627	-27	-15512	-4594	-8945	-316	-14369	-7057	-9725	-311	-14570	-7184	-7307	5369	-2307	1890	-17868	-669	-17943	4933	-15063	-149	-17790	3787	-11428	1027	-16207	6442	-10873	-151	-127	-121	-66	-65	-58	-104	38	-152	19	36	-77	-30	-51	85	-31	-1
1.223333	-5633	-2930	-3702	-18587	120	-15495	-4462	-9059	-266	-14322	-6980	-9814	-297	-14616	-7165	-7308	5737	-2339	1794	-17930	-750	-17833	5059	-14976	-165	-17669	4005	-11621	970	-16180	6492	-10854	-148	-132	-122	-68	-66	-61	-109	38	-155	20	32	-78	-28	-60	79	-31	-3
1.224167	-5785	-2979	-3848	-18546	-170	-15484	-4380	-9174	-101	-14283	-6908	-9905	-405	-14661	-7143	-7308	6214	-2360	1712	-17998	-899	-17728	5178	-14886	-204	-17539	4230	-11823	980	-16151	6541	-10808	-149	-125	-124	-68	-61	-60	-107	39	-150	17	23	-77	-19	-63	81	-30	1
1.225000	-6125	-3020	-3985	-18498	-22	-15460	-4282	-9276	-24	-14253	-6833	-9997	-596	-14701	-7128	-7313	6656	-2372	1644	-18071	-945	-17625	5293	-14811	-191	-17408	4456	-12030	992	-16137	6577	-10751	-148	-126	-127	-63	-64	-64	-105	43	-148	22	35	-75	-23	-53	84	-29	0
1.225833	-6111	-3064	-4128	-18451	348	-15442	-4193	-9375	-16	-14239	-6781	-10099	-684	-14743	-7113	-7321	7052	-2377	1589	-18151	-734	-17521	5402	-14754	-111	-17274	4675	-12239	977	-16121	6605	-10677	-148	-127	-124	-66	-64	-58	-105	39	-152	18	36	-74	-22	-56	85	-26	-4
1.226667	-5878	-3100	-4275	-18407	-55	-15420	-4122	-9466	12	-14236	-6740	-10190	-815	-14787	-7113	-7333	7756	-2372	1549	-18234	-924	-17420	5509	-14682	-189	-17144	4890	-12453	920	-16107	6629	-10594	-153	-127	-119	-64	-61	-56	-99	40	-149	22	37	-74	-23	-53	84	-29	-3
1.227500	-5791	-3136	-4420	-18371	-76	-15405	-4069	-9546	-60	-14251	-6707	-10281	-938	-14822	-7104	-7353	8407	-2354	1518	-18320	-1178	-17322	5608	-14635	-171	-16989	5101	-12664	707	-16092	6648	-10501	-149	-127	-121	-65	-63	-61	-108	40	-152	19	35	-74	-22	-40	79	-31	0
1.228333	-5589	-3167	-4559	-18340	-101	-15387	-4028	-9607	-109	-14280	-6649	-10368	-921	-14855	-7106	-7378	9003	-2333	1503	-18413	-1115	-17223	5702	-14586	-114	-16882	5294	-12878	579	-16065	6672	-10405	-151	-130	-127	-66	-61	-58	-108	39	-151	19	29	-75	-23	-57	81	-31	-4
1.229167	-5379	-3190	-4698	-18318	-162	-15373	-4008	-9661	-45	-14323	-6680	-10441	-808	-14879	-7114	-7404	9680	-2301	1501	-18504	-1120	-17123	5795	-14554	-107	-16752	5484	-13088	539	-16029	6713	-10308	-150	-128	-122	-67	-62	-60	-105	39	-151	16	33	-77	-24	-56	80	-30	-4
1.230000	-5216	-3203	-4830	-18291	55	-15358	-4003	-9704	-10	-14374	-6682	-10505	-797	-14900	-7128	-7431	10321	-2252	1509	-18594	-1190	-17025	5893	-14529	-91	-16625	5656	-13293	407	-15989	6758	-10214	-151	-130	-126	-66	-59	-58	-105	38	-153	18	34	-80	-23	-58	80	-31	-3
1.230833	-4821	-3205	-4945	-18315	78	-15352	-4013	-9737	-53	-14442	-6698	-10558	-741	-14912	-7152	-7461	10966	-2195	1532	-18683	-1141	-16923	5989	-14513	-56	-16505	5809	-13494	374	-15924	6818	-10123	-150	-129	-120	-63	-62	-59	-105	40	-152	19	34	-74	-23	-56	82	-31	0
1.231667	-4318	-3195	-5059	-18330	-82	-15347	-4040	-9754	-58	-14510	-6724	-10583	-711	-14914	-7181	-7489	11411	-2134	1566	-18770	-957	-16823	6090	-14507	-56	-16383	5950	-13687	398	-15856	6892	-10040	-150	-128	-124	-68	-63	-56	-108	40	-156	19	34	-77	-21	-59	81	-32	0
1.232500	-4004	-3173	-5160	-18365	-114	-15350	-4083	-9760	-73	-14586	-6760	-10633	-656	-14915	-7215	-7526	11663	-2064	1606	-18852	-921	-16720	6196	-14510	9	-16271	6070	-13878	318	-15773	6991	-9965	-149	-126	-121	-66	-62	-58	-105	41	-153	19	50	-78	-25	-58	84	-26	0
1.233333	-3999	-3136	-5250	-18407	-217	-15352	-4137	-9759	-169	-14669	-6799	-10651	-655	-14910	-7257	-7561	11858	-1992	1663	-18930	-940	-16621	6300	-14531	-167	-16176	6171	-14055	155	-15682	7118	-9908	-146	-126	-125	-68	-64	-63	-107	41	-149	20	34	-75	-24	-59	85	-28	-3
1.234167	-3960	-3087	-5333	-18468	53	-15364	-4204	-9743	-208	-14740	-6849	-10667	-713	-14902	-7303	-7568	11550	-1906	1722	-19002	-436	-16515	6408	-14555	-55	-16060	6256	-14230	66	-15587	7235	-9860	-147	-127	-120	-67	-63	-61	-109	41	-151	16	32	-76	-23	-60	81	-29	0
1.235000	-3799	-3029	-5408	-18544	-66	-15371	-4273	-9728	-46	-14819	-6905	-10671	-727	-14891	-7353	-7627	11199	-1831	1790	-19062	-255	-16414	6519	-14596	-63	-15965	6326	-14391	110	-15488	7404	-9827	-146	-128	-119	-67	-62	-63	-103	40	-149	17	36	-75	-22	-59	80	-28	1
1.235833	-3629	-2949	-5471	-18627	-137	-15397	-4364	-9707	105	-14886	-6967	-10670	-721	-14881	-7411	-7651	10647	-1747	1866	-19111	-169	-16316	6635	-14667	-60	-15878	6379	-14545	63	-15389	7557	-9807	-147	-126	-120	-70	-62	-58	-103	40	-150	18	32	-74	-22	-56	80	-28	15
1.236667	-3503	-2869	-5529	-18725	-98	-15420	-4451	-9678	28	-14949	-7031	-10667	-765	-14864	-7464	-7670	9795	-1664	1945	-19147	-108	-16214	6750	-14722	-121	-15794	6423	-14681	59	-15290	7741	-9801	-151	-146	-121	-68	-63	-58	-103	37	-149	19	37	-74	-21	-56	81	-26	0
1.237500	-3169	-2780	-5575	-18829	-248	-15440	-4538	-9653	-84	-14998	-7093	-10663	-719	-14853	-7521	-7682	8790	-1572	2027	-19163	-84	-16108	6868	-14806	-130	-15717	6451	-14801	177	-15198	7940	-9810	-147	-126	-119	-67	-61	-56	-103	41	-146	20	36	-75	-19	-57	84	-26	2
1.238333	-3073	-2686	-5611	-18940	-306	-15475	-4629	-9617	-166	-15037	-7160	-10659	-667	-14845	-7571	-7681	7689	-1486	2112	-19170	-141	-16014	6988	-14902	-169	-15646	6465	-14909	227	-15111	8155	-9828	-146	-126	-117	-66	-59	-58	-101	40	-149	21	37	-73	-18	-52	82	-27	1
1.239167	-2895	-2597	-5639	-19054	303	-15498	-4714	-9591	-143	-15066	-7227	-10660	-498	-14835	-7621	-7672	6344	-1396	2196	-19156	269	-15916	7107	-15011	-68	-15579	6493	-14994	84	-15036	8369	-9864	-148	-122	-118	-64	-53	-55	-91	41	-149	21	36	-70	-15	-53	81	-28	3
1.240000	-2238	-2505	-5662	-19177	-22	-15528	-4800	-9566	-33	-15082	-7294	-10665	-408	-14836	-7666	-7642	5101	-1307	2283	-19125	350	-15822	7223	-15136	-142	-15519	6504	-15064	-254	-14975	8582	-9905	-148	-127	-121	-66	-62	-58	-105	37	-152	19	35	-75	-21	-58	82	-27	0
1.240833	-2019	-2422	-5681	-19294	-81	-15553	-4882	-9538	-10	-15091	-7360	-10676	-411	-14845	-7708	-7585	3721	-1216	2366	-19078	118	-15730	7339	-15271	-178	-15460	6520	-15111	-194	-14922	8808	-9959	-151	-128	-120	-70	-62	-61	-103	39	-152	18	30	-77	-22	-48	82	-29	0
1.241667	-1982	-2344	-5685	-19411	-49	-15579	-4955	-9506	-5	-15081	-7422	-10689	-403	-14855	-7738	-7546	2349	-1120	2448	-19009	106	-15643	7448	-15420	-88	-15408	6534	-15137	-33	-14882	9021	-10018	-150	-136	-121	-69	-64	-60	-107	38	-153	17	33	-74	-23	-58	77	-27	-1
1.242500	-1867	-2277	-5685	-19524	-185	-15592	-5017	-9485	-33	-15062	-7482	-10703	-449	-14864	-7762	-7472	1143	-1021	2526	-18920	0	-15548	7559	-15573	-145	-15351	6551	-15135	41	-14848	9228	-10086	-154	-132	-121	-67	-73	-51	-104	38	-151	18	34	-76	-22	-58	79	-29	-5
1.243333	-1692	-2210	-5682	-19629	-52	-15595	-5071	-9459	-47	-15028	-7540	-10718	-614	-14868	-7778	-7378	-121	-920	2605	-18821	-45	-15463	7662	-15734	-169	-15299	6568	-15116	179	-14821	9425	-10157	-149	-132	-119	-68	-63	-57	-102	37	-151	16	33	-75	-12	-55	81	-28	4
1.244167	-1150	-2166	-5670	-19730	121	-15592	-5116	-9442	51	-14984	-7585	-10736	-555	-14877	-7786	-7272	-1222	-815	2675	-18709	-60	-15379	7756	-15901	-193	-15229	6590	-15078	230	-14796	9606	-10239	-150	-129	-121	-65	-62	-82	-104	40	-151	16	36	-75	-23	-58	79	-26	-1
1.245000	-265	-2127	-5653	-19822	-144	-15576	-5147	-9403	10	-14930	-7627	-10744	-386	-14881	-7794	-7153	-2254	-708	2740	-18585	-163	-15309	7843	-16073	-284	-15166	6608	-15019	269	-14777	9766	-10316	-147	-127	-121	-65	-60	-55	-103	41	-150	20	30	-76	-21	-53	81	-26	-1
1.245833	303	-2098	-5638	-19907	-185	-15545	-5168	-9373	75	-14865	-7657	-10747	-357	-14879	-7799	-7044	-3348	-606	2791	-18452	-198	-15218	7916	-16243	-204	-15096	6635	-14946	212	-14756	9903	-10405	-149	-129	-121	-67	-82	-56	-102	40	-149	20	35	-73	-19	-52	81	-27	0
1.246667	495	-2073	-5612	-19986	-188	-15500	-5182	-9340	34	-14799	-7683	-10746	-319	-14870	-7803	-6894	-4178	-497	2834	-18319	-358	-15146	7973	-16419	-275	-15019	6652	-14863	231	-14725	10008	-10494	-145	-125	-118	-66	-60	-61	-101	40	-149	18	37	-76	-23	-55	81	-28	1
1.247500	519	-2059	-5604	-20051	170	-15442	-5183	-9305	-172	-14723	-7700	-10734	-191	-14853	-7814	-6756	-5251	-397	2864	-18194	75	-15076	8017	-16592	-145	-14938	6668	-14774	198	-14706	10095	-10592	-145	-130	-121	-68	-58	-58	-104	41	-162	17	34	-75	-21	-57	80	-28	0
1.248333	607	-2046	-5596	-20085	-215	-15365	-5179	-9268	-16	-14647	-7707	-10711	-272	-14823	-7827	-6621	-6228	-305	2883	-18068	158	-15013	8039	-16760	-162	-14853	6672	-14686	206	-14668	10146	-10690	-153	-132	-124	-68	-64	-62	-108	35	-156	13	30	-82	-26	-60	75	-35	2
1.249167	692	-2042	-5588	-20164	-164	-15274	-5166	-9230	-32	-14554	-7700	-10667	-322	-14775	-7843	-6492	-7137	-213	2895	-17955	62	-14947	8054	-16923	-230	-14750	6678	-14595	45	-14619	10174	-10788	-143	-132	-126	-68	-65	-59	-114	38	-151	16	34	-76	-21	-60	77	-30	1
1.250000	826	-2031	-5584	-20202	-122	-15164	-5146	-9179	-158	-14465	-7688	-10611	-296	-14717	-7863	-6371	-8007	-136	2898	-17853	198	-14885	8046	-17075	-240	-14644	6674	-14514	-182	-14555	10172	-10884	-151	-132	-122	-68	-67	-62	-107	36	-153	16	34	-78	-26	-60	77	-28	-6
1.250833	752	-2023	-5587	-20235	-307	-15038	-5116	-9128	-108	-14370	-7660	-10535	-276	-14639	-7888	-6264	-8741	-72	2893	-17772	259	-14817	8024	-17212	-181	-14527	6657	-14443	-264	-14475	10145	-10973	-149	-127	-125	-67	-66	-63	-107	42	-150	16	30	-76	-23	-56	80	-31	0
1.251667	187	-2012	-5590	-20278	-367	-14895	-5080	-9075	-63	-14269	-7632	-10447	-269	-14549	-7920	-6168	-9429	-15	2881	-17701	499	-14743	7985	-17336	-224	-14405	6630	-14386	-354	-14383	10077	-11063	-148	-125	-119	-63	-63	-56	-102	41	-149	20	36	-73	-22	-57	79	-27	0
[truncated: 10,497 more rows]
[truncated: 15 more columns]
