# Supplementary material for: Novel Methods for Surface EMG Analysis and Exploration Based on Multi-Modal Gaussian Mixture Models
Source: PLoS One. 2016 Jun 30;11(6):e0157239. doi: 10.1371/journal.pone.0157239 (PMC4928879; doi:10.1371/journal.pone.0157239)
Supplement: S2 File — (ZIP) [file pone.0157239.s002.zip › Haf_horses_walk_data/Haf_h07_w1_kin.trc]

PathFileType	4	(X/Y/Z)	D:\Users\zsoldosr\Desktop\HaflingerProjektEMGBiopsy\RawData\M2\Mannukaw1r.trc
DataRate	CameraRate	NumFrames	NumMarkers	Units	OrigDataRate	OrigDataStartFrame	OrigNumFrames
120.00	120.00	1200	7	mm	120.00	1	1200
Frame#	Time	Head			Withers			Sacrum			HFL			HFR			HHL			HHR
		X1	Y1	Z1	X2	Y2	Z2	X3	Y3	Z3	X4	Y4	Z4	X5	Y5	Z5	X6	Y6	Z6	X7	Y7	Z7
1	0.000	950.20526	53.67599	1395.18713	-165.54082	308.44879	1301.02612	-944.59113	374.12231	1289.38379	403.08450	338.27869	-5.34305	-214.26912	105.80790	84.49750	-1103.55139	540.49622	-6.63579	-466.70184	189.12903	43.57239
2	0.008	952.60809	52.33033	1391.97742	-167.80562	308.39340	1300.82434	-946.03638	373.77975	1286.10461	390.19165	338.92526	-5.55692	-195.10901	102.16169	84.67725	-1116.40613	541.58142	-6.46386	-444.97220	187.36272	43.24830
3	0.017	954.94818	50.98258	1388.84460	-170.01439	308.31241	1300.62354	-947.36462	373.43973	1282.84656	377.24112	339.68405	-5.70418	-175.68619	99.09623	84.40113	-1129.33826	542.61725	-6.37426	-424.66779	185.69240	42.67997
4	0.025	957.18781	49.63624	1385.85291	-172.11890	308.17169	1300.42456	-948.48810	373.10031	1279.62671	364.19226	340.58478	-5.74579	-155.75870	96.90536	83.45821	-1142.36633	543.58698	-6.36850	-406.81976	184.18057	41.67765
5	0.033	959.31573	48.28902	1383.04028	-174.08240	307.94443	1300.22913	-949.36224	372.75528	1276.45410	351.04831	341.60751	-5.69085	-135.16051	95.50201	81.90536	-1155.45667	544.53815	-6.37120	-391.95108	182.90353	40.09697
6	0.042	961.33008	46.93637	1380.41577	-175.87624	307.63278	1300.04114	-949.98212	372.39084	1273.32532	337.86801	342.69168	-5.61230	-113.81845	94.54262	79.92386	-1168.56250	545.53369	-6.31078	-380.21289	182.01257	37.80230
7	0.050	963.22607	45.59421	1377.97278	-177.47469	307.26178	1299.86572	-950.37274	371.98270	1270.22070	324.72028	343.75256	-5.58156	-91.71210	93.66871	77.70267	-1181.66382	546.56403	-6.19189	-371.59360	181.71292	34.64620
8	0.058	964.99487	44.29706	1375.70325	-178.85486	306.86426	1299.70642	-950.58154	371.50482	1267.10803	311.62274	344.75385	-5.57776	-68.83383	92.65824	75.39184	-1194.78552	547.56036	-6.08682	-366.04807	182.19121	30.48430
9	0.067	966.62537	43.06178	1373.60876	-180.00008	306.48303	1299.56348	-950.66949	370.93628	1263.95544	298.54224	345.72604	-5.52627	-45.19725	91.44612	73.07787	-1207.95569	548.48633	-6.05929	-363.48746	183.59256	25.24376
10	0.075	968.10748	41.87168	1371.70166	-180.90146	306.17169	1299.43176	-950.69476	370.25528	1260.74451	285.44440	346.72415	-5.39569	-20.85530	90.10683	70.77715	-1221.16565	549.37573	-6.09800	-363.67487	185.99290	19.07455
11	0.083	969.43500	40.69998	1369.99695	-181.55928	305.97128	1299.29688	-950.69476	369.43771	1257.47717	272.32764	347.76285	-5.22534	4.12576	88.79200	68.45790	-1234.39807	550.28650	-6.13660	-366.15155	189.27374	12.53794
12	0.092	970.60718	39.52908	1368.50671	-181.98738	305.88290	1299.13660	-950.68311	368.46967	1254.18286	259.20334	348.79871	-5.08576	29.69064	87.63744	66.10756	-1247.64258	551.24750	-6.13097	-370.36771	192.98106	6.63690
13	0.100	971.63000	38.36038	1367.23547	-182.21426	305.86578	1298.92334	-950.66064	367.36514	1250.92334	246.06226	349.80029	-5.01949	55.79500	86.70085	63.80129	-1260.86804	552.24988	-6.09960	-376.06781	196.35175	2.48462
14	0.108	972.51068	37.22136	1366.18640	-182.27353	305.85675	1298.62781	-950.61847	366.18430	1247.79346	232.90433	350.77563	-5.02890	82.40242	85.98344	61.65657	-1274.02429	553.26160	-6.10649	-383.52811	198.69586	0.63949
15	0.117	973.24854	36.14489	1365.37683	-182.19057	305.78952	1298.22131	-950.53448	365.03293	1244.91931	219.77071	351.72955	-5.08997	109.47914	85.48750	59.70642	-1287.06836	554.25281	-6.19363	-393.14954	199.89305	0.63270
16	0.125	973.83313	35.14647	1364.84167	-181.98012	305.60818	1297.68298	-950.37866	364.02203	1242.44495	206.70558	352.65790	-5.14410	136.97945	85.19041	57.87030	-1299.97461	555.23749	-6.30379	-404.79550	200.38536	1.30780
17	0.133	974.24762	34.23101	1364.61780	-181.65312	305.27679	1297.00610	-950.12579	363.22662	1240.50366	193.72610	353.56140	-5.13200	164.82536	85.04004	56.04236	-1312.71924	556.26929	-6.27973	-417.71503	200.72899	1.68287
18	0.142	974.46912	33.39831	1364.73401	-181.22128	304.78458	1296.19666	-949.76355	362.69672	1239.19006	180.82689	354.44778	-5.06214	192.92625	85.01964	54.17054	-1325.22339	557.37128	-5.89907	-431.04535	201.25545	1.46471
19	0.150	974.46948	32.63632	1365.21582	-180.69556	304.14676	1295.26917	-949.29242	362.49048	1238.55054	167.98730	355.33118	-5.00061	221.24156	85.09665	52.26652	-1337.32117	558.50299	-4.89544	-444.25626	201.95981	0.93160
20	0.158	974.22040	31.92309	1366.08459	-180.08412	303.39676	1294.24133	-948.72302	362.66980	1238.58582	155.19547	356.19946	-4.99969	249.80095	85.16951	50.35885	-1348.84229	559.61224	-3.07097	-457.20828	202.64182	0.47979
21	0.167	973.69971	31.23448	1367.34973	-179.39435	302.57227	1293.13269	-948.07007	363.26398	1239.26147	142.45477	357.01642	-5.05653	278.63672	85.15685	48.45919	-1359.73608	560.68481	-0.42348	-469.96729	203.21826	0.25207
22	0.175	972.89496	30.55351	1369.00439	-178.63501	301.71213	1291.96753	-947.34198	364.24094	1240.52136	129.76007	357.77917	-5.12850	307.71619	85.04822	46.57244	-1370.06775	561.70447	2.92151	-482.60648	203.77122	0.14807
23	0.183	971.80371	29.88403	1371.02905	-177.81374	300.86194	1290.77563	-946.53552	365.49753	1242.30273	117.10501	358.49698	-5.18806	336.94098	84.86406	44.70963	-1379.88220	562.60754	6.88661	-495.12619	204.32367	0.05926
24	0.192	970.43329	29.25360	1373.39490	-176.93367	300.06827	1289.58752	-945.63757	366.87408	1244.54236	104.50235	359.15213	-5.23688	366.17548	84.59266	42.88882	-1389.09497	563.35095	11.50794	-507.53903	204.81909	-0.04993
25	0.200	968.79626	28.69328	1376.06750	-175.99467	299.36078	1288.42883	-944.63446	368.19833	1247.17346	91.95178	359.74442	-5.27502	395.27338	84.15925	41.10930	-1397.49695	563.96027	16.83720	-519.93561	205.29617	-0.20561
26	0.208	966.90363	28.21553	1379.00781	-174.99973	298.74066	1287.31824	-943.52173	369.33255	1250.12073	79.40256	360.31186	-5.30675	424.09790	83.49748	39.32836	-1404.79419	564.45062	22.81267	-532.37872	205.81390	-0.38918
27	0.217	964.76453	27.81538	1382.17017	-173.96463	298.18414	1286.26880	-942.30463	370.19324	1253.30652	66.78830	360.89853	-5.34485	452.55420	82.55835	37.51475	-1410.60864	564.72192	29.24934	-544.88599	206.31573	-0.52510
28	0.225	962.39630	27.48232	1385.50623	-172.91832	297.65076	1285.28882	-940.99414	370.75235	1256.66223	54.10495	361.52130	-5.38321	480.63019	81.19334	35.73528	-1414.52295	564.49945	35.94232	-557.51404	206.79526	-0.60371
29	0.233	959.82758	27.20074	1388.96716	-171.88855	297.09439	1284.38538	-939.60852	371.03583	1260.13477	41.41071	362.16330	-5.40884	508.36774	79.19386	34.16179	-1416.14819	563.50354	42.78943	-570.23907	207.34535	-0.66114
30	0.242	957.08875	26.94894	1392.50208	-170.89082	296.47665	1283.56714	-938.18182	371.10599	1263.68237	28.72534	362.81631	-5.43281	535.74414	76.49138	32.97590	-1415.14551	561.82330	49.74535	-582.93750	207.98764	-0.67280
31	0.250	954.20630	26.71311	1396.06140	-169.93040	295.77313	1282.84131	-936.76031	371.01804	1267.27234	15.99240	363.50378	-5.47128	562.49921	73.26009	32.20321	-1411.43225	559.86523	56.50629	-595.62329	208.69789	-0.60832
32	0.258	951.20978	26.50000	1399.59912	-169.00620	294.97211	1282.21228	-935.38153	370.79355	1270.88855	3.15674	364.25455	-5.51282	587.95081	69.84869	31.57656	-1405.43018	557.83936	62.32674	-608.42346	209.48445	-0.50040
33	0.267	948.13507	26.32701	1403.07019	-168.11127	294.07031	1281.68311	-934.06250	370.43442	1274.53271	-9.77032	365.08746	-5.53846	610.98749	66.60963	30.56960	-1397.78186	555.59888	66.37907	-621.35553	210.34286	-0.41690
34	0.275	945.01691	26.20357	1406.42859	-167.23558	293.06979	1281.25684	-932.81055	369.94110	1278.20984	-22.72363	365.99539	-5.56226	630.51807	63.78099	28.58051	-1388.78589	552.94464	68.26782	-634.33453	211.25887	-0.38912
35	0.283	941.88165	26.13028	1409.63257	-166.36679	291.97357	1280.93408	-931.63013	369.32248	1281.91956	-35.64462	366.92569	-5.61190	646.15302	61.47115	25.19704	-1378.26782	549.86145	68.11214	-647.28796	212.24023	-0.36885
36	0.292	938.75024	26.11107	1412.64941	-165.48303	290.77844	1280.71228	-930.51617	368.60187	1285.65393	-48.53348	367.82150	-5.67916	658.40558	59.66339	20.52221	-1365.86011	546.51300	66.30272	-660.19360	213.29070	-0.29920
37	0.300	935.64423	26.15173	1415.45483	-164.54800	289.47470	1280.58545	-929.45227	367.81256	1289.39734	-61.44305	368.68964	-5.72689	668.18390	58.29144	15.29672	-1351.26599	543.09338	63.30995	-673.09509	214.39091	-0.18889
38	0.308	932.58698	26.24353	1418.02637	-163.52036	288.05273	1280.54553	-928.41388	366.99692	1293.12878	-74.41452	369.59729	-5.73250	676.12897	57.34380	10.57409	-1334.36206	539.70514	59.62617	-686.06091	215.50404	-0.07639
39	0.317	929.60168	26.36254	1420.34155	-162.36940	286.50537	1280.58447	-927.37158	366.20682	1296.82629	-87.41760	370.61703	-5.68840	682.34784	56.79967	7.21784	-1315.18970	536.38794	55.74628	-699.09253	216.56824	0.03288
40	0.325	926.71136	26.48705	1422.38245	-161.08165	284.82422	1280.69861	-926.29633	365.48120	1300.46362	-100.36511	371.80167	-5.56691	686.52423	56.52057	5.47621	-1293.90405	533.19305	52.11360	-712.11951	217.50697	0.17935
41	0.333	923.94684	26.60746	1424.13843	-159.65572	283.00113	1280.88745	-925.16486	364.82217	1304.00903	-113.20963	373.17081	-5.34204	688.13660	56.36526	4.75543	-1270.69092	530.20050	49.08570	-725.11365	218.30148	0.39066
42	0.342	921.35730	26.72060	1425.60559	-158.09460	281.04205	1281.14722	-923.96082	364.21552	1307.42639	-126.01932	374.64868	-5.05854	686.70367	56.37659	4.09985	-1245.68616	527.50665	46.93896	-738.17102	219.05772	0.62411
43	0.350	919.00708	26.81825	1426.78284	-156.40231	278.97723	1281.46753	-922.67236	363.67105	1310.68054	-138.91135	376.04886	-4.81917	682.11981	56.71082	3.11416	-1218.99768	525.16467	45.81099	-751.39502	219.93095	0.80843
44	0.358	916.96271	26.88320	1427.66516	-154.58835	276.85422	1281.83618	-921.29572	363.21335	1313.74231	-151.91635	377.20966	-4.69004	674.87958	57.40219	2.09119	-1190.80518	523.10992	45.62739	-764.71661	220.96136	0.90958
45	0.367	915.28241	26.89184	1428.23999	-152.67560	274.72781	1282.25000	-919.84686	362.83661	1316.58960	-164.94730	378.14124	-4.64514	665.79724	58.29508	1.36381	-1161.37598	521.20380	46.16422	-777.96301	222.02219	0.95096
46	0.375	914.01147	26.81604	1428.49182	-150.70238	272.65839	1282.72351	-918.36560	362.49637	1319.20020	-177.87112	379.00204	-4.57865	655.44318	59.17861	0.95541	-1130.97522	519.34015	47.17705	-791.05920	222.94958	1.00588
47	0.383	913.17969	26.62905	1428.41309	-148.71901	270.70401	1283.28845	-916.91077	362.13965	1321.54810	-190.56052	379.94873	-4.34872	644.02216	59.95077	0.73016	-1099.80859	517.46698	48.42147	-804.03760	223.71883	1.13146
48	0.392	912.79669	26.31106	1428.00916	-146.78734	268.90402	1283.98450	-915.55310	361.71902	1323.60840	-202.88596	381.03705	-3.82830	631.74066	60.67081	0.57747	-1068.05225	515.56250	49.61009	-816.92847	224.43665	1.30673
49	0.400	912.85229	25.85067	1427.29504	-144.98187	267.27179	1284.84888	-914.36890	361.18930	1325.35999	-214.73154	382.24332	-2.94984	618.99396	61.45213	0.43060	-1035.88599	513.58362	50.44255	-829.74817	225.17953	1.47718
50	0.408	913.32391	25.24944	1426.28503	-143.38803	265.80420	1285.90613	-913.43188	360.52460	1326.78198	-226.05148	383.54440	-1.73027	606.15503	62.33306	0.25279	-1003.48761	511.40948	50.75114	-842.52856	225.94859	1.60984
51	0.417	914.18494	24.52312	1424.98450	-142.09328	264.49643	1287.15967	-912.80347	359.73993	1327.85132	-236.87704	384.96570	-0.23854	593.39435	63.26205	0.07322	-971.04388	508.93610	50.69627	-855.28503	226.75891	1.66688
52	0.425	915.40930	23.69676	1423.38965	-141.16698	263.35437	1288.59045	-912.52588	358.87817	1328.54590	-247.26505	386.53516	1.47432	580.72986	64.15854	-0.04550	-938.80957	506.20755	50.74306	-867.96509	227.66910	1.58980
53	0.433	916.97699	22.80227	1421.49805	-140.63896	262.40286	1290.16467	-912.62238	357.98431	1328.85352	-257.25314	388.22382	3.41468	568.12183	64.98184	-0.09649	-907.10461	503.36716	51.26146	-880.49060	228.68707	1.37418
54	0.442	918.87701	21.87408	1419.31653	-140.49988	261.67850	1291.84204	-913.10309	357.09973	1328.77307	-266.83029	389.98102	5.67150	555.51715	65.75273	-0.12018	-876.14117	500.57019	52.14014	-892.89624	229.69675	1.13367
55	0.450	921.09686	20.94118	1416.85999	-140.72432	261.20874	1293.58093	-913.96777	356.26685	1328.31042	-275.90201	391.78012	8.41998	542.88660	66.51123	-0.14068	-845.83325	497.95410	52.90565	-905.33850	230.57541	1.00557
56	0.458	923.60889	20.02300	1414.14807	-141.29199	260.99353	1295.34399	-915.21069	355.52301	1327.47363	-284.22079	393.58868	11.81133	530.26233	67.30618	-0.17748	-815.81836	495.60184	53.18709	-917.89185	231.35553	1.00695
57	0.467	926.36688	19.13231	1411.20898	-142.19194	260.99686	1297.09937	-916.82397	354.88766	1326.27075	-291.31357	395.37683	15.81488	517.70642	68.19955	-0.26486	-785.68250	493.55768	52.96864	-930.44556	232.16748	1.05177
58	0.475	929.31769	18.28182	1408.08044	-143.41412	261.15533	1298.81738	-918.78839	354.36322	1324.71143	-296.61026	397.16702	20.20920	505.23944	69.17414	-0.39137	-755.19989	491.87384	52.47225	-942.85730	233.08975	1.05616
59	0.483	932.40607	17.48825	1404.80505	-144.93893	261.40442	1300.46729	-921.06097	353.94327	1322.80554	-299.71915	398.97531	24.78008	492.81140	70.10155	-0.47771	-724.43335	490.58289	51.92358	-955.14740	234.09692	1.00318
60	0.492	935.56860	16.77282	1401.42603	-146.73158	261.70209	1302.01404	-923.57532	353.61380	1320.56201	-300.43265	400.72583	29.62005	480.33875	70.89612	-0.47415	-693.67535	489.65662	51.39356	-967.51990	235.04707	0.97251
61	0.500	938.73639	16.15640	1397.98450	-148.74126	262.03223	1303.41846	-926.25250	353.36099	1317.99426	-298.40323	402.32501	35.25492	467.80463	71.62071	-0.43618	-663.31226	489.03043	50.78158	-980.13898	235.79277	1.05254
62	0.508	941.85205	15.65538	1394.51648	-150.90399	262.39380	1304.64587	-929.01471	353.17868	1315.12891	-292.99332	403.80060	42.28224	455.27454	72.38927	-0.45082	-633.69629	488.64813	49.92426	-992.95209	236.33804	1.23657
63	0.517	944.87695	15.28167	1391.05371	-153.15103	262.79147	1305.67249	-931.79517	353.05692	1312.01013	-283.67886	405.27448	50.67284	442.76990	73.22604	-0.52041	-605.06421	488.47638	48.70324	-1005.82324	236.79765	1.46751
64	0.525	947.78485	15.02985	1387.63269	-155.42114	263.23096	1306.49133	-934.53357	352.98468	1308.70337	-270.61301	406.76312	59.42439	430.23706	74.07856	-0.57782	-577.51208	488.49121	47.06750	-1018.62878	237.34616	1.64389
65	0.533	950.55725	14.86808	1384.29480	-157.67107	263.70999	1307.11462	-937.16125	352.97668	1305.29541	-254.61935	408.04321	67.01192	417.65704	74.93147	-0.58820	-551.04468	488.66345	45.01836	-1031.24329	238.16629	1.65160
66	0.542	953.18420	14.75906	1381.08252	-159.87767	264.20978	1307.57117	-939.59723	353.07367	1301.88293	-236.62332	408.78790	72.27834	405.07172	75.81967	-0.58579	-525.67511	488.94534	42.58926	-1043.72485	239.23199	1.54700
67	0.550	955.66357	14.67964	1378.03809	-162.02827	264.70267	1307.89294	-941.76312	353.31384	1298.54980	-217.18777	408.82907	75.02412	392.48206	76.75286	-0.62510	-501.48364	489.25580	39.81219	-1056.34668	240.31033	1.51682
68	0.558	957.99420	14.61876	1375.19775	-164.10634	265.16965	1308.10620	-943.60779	353.71338	1295.34766	-196.51138	408.20584	75.88745	379.82678	77.70834	-0.71313	-478.63306	489.49149	36.68795	-1069.22461	241.29260	1.61773
69	0.567	960.16608	14.57234	1372.58618	-166.08572	265.59998	1308.23047	-945.11951	354.26227	1292.28967	-174.67441	406.99655	75.74599	367.10419	78.67979	-0.80364	-457.37787	489.55377	33.17469	-1082.16040	242.25992	1.75126
70	0.575	962.16467	14.53886	1370.22241	-167.93631	265.98026	1308.28308	-946.31848	354.93558	1289.35901	-151.81815	405.21979	75.22015	354.40814	79.66667	-0.85960	-438.04138	489.39728	29.20721	-1094.94617	243.20485	1.83668
71	0.583	963.98126	14.52068	1368.12891	-169.63074	266.30292	1308.27673	-947.23871	355.71396	1286.52087	-128.18100	402.88824	74.58468	341.79822	80.64170	-0.88658	-420.95593	489.08347	24.72263	-1107.56067	244.01967	1.87431
72	0.592	965.61523	14.52914	1366.33057	-171.14751	266.57916	1308.21765	-947.90918	356.58337	1283.73499	-104.05020	400.05511	73.92170	329.22632	81.58378	-0.90009	-406.41925	488.77005	19.67838	-1120.10986	244.72565	1.91601
73	0.600	967.07251	14.57203	1364.84302	-172.47412	266.83112	1308.10681	-948.34314	357.52090	1280.96033	-79.66071	396.78638	73.24654	316.60522	82.48599	-0.88924	-394.72528	488.66376	14.12661	-1132.77185	245.44861	2.02383
74	0.608	968.36292	14.64080	1363.66626	-173.60971	267.07642	1307.94177	-948.54437	358.50073	1278.15918	-55.12244	393.14731	72.54705	303.88654	83.32439	-0.84222	-386.28406	488.95584	8.33281	-1145.63269	246.26857	2.19620
75	0.617	969.49652	14.72779	1362.78748	-174.56227	267.31808	1307.71802	-948.52319	359.51169	1275.30359	-30.43170	389.20078	71.79288	291.08777	84.11478	-0.78645	-381.70294	489.72217	2.83709	-1158.55322	247.19597	2.37196
76	0.625	970.48151	14.84458	1362.19043	-175.34151	267.54330	1307.43115	-948.30554	360.56570	1272.38428	-5.50449	384.98602	70.92915	278.27515	84.95008	-0.75092	-381.54437	490.87561	-1.68351	-1171.39709	248.20619	2.51551
77	0.633	971.31995	15.01257	1361.86328	-175.95526	267.73242	1307.07642	-947.93512	361.69379	1269.41406	19.79245	380.54025	69.87749	265.49182	85.89423	-0.72548	-385.71930	492.22424	-4.81030	-1184.27368	249.25795	2.61880
78	0.642	972.00598	15.24339	1361.80017	-176.41249	267.86426	1306.64709	-947.47321	362.92468	1266.42432	45.58466	375.93768	68.58500	252.70094	86.90601	-0.70055	-393.21588	493.55835	-6.64003	-1197.37061	250.30122	2.65141
79	0.650	972.52863	15.52494	1362.00146	-176.72780	267.91571	1306.12866	-946.99109	364.26050	1263.46509	71.93137	371.28702	67.07996	239.83507	87.90598	-0.69479	-402.85150	494.72751	-7.54620	-1210.63513	251.39778	2.53659
80	0.658	972.87665	15.82895	1362.47339	-176.92072	267.87161	1305.49780	-946.55200	365.67471	1260.61108	98.80902	366.71802	65.45871	226.88390	88.85835	-0.71470	-414.11279	495.71930	-7.87133	-1223.71411	252.72092	2.20073
81	0.667	973.04114	16.13877	1363.22510	-177.01128	267.73932	1304.73376	-946.19708	367.11908	1257.96191	126.14014	362.33588	63.80924	213.91588	89.76507	-0.73629	-426.73065	496.64371	-7.92091	-1236.25330	254.26375	1.68225
82	0.675	973.01349	16.46205	1364.26733	-177.01788	267.54620	1303.83081	-945.94037	368.52127	1255.63159	153.84424	358.15262	62.15153	201.02650	90.65015	-0.76116	-439.96942	497.59442	-7.96328	-1248.31152	255.67139	1.18850
83	0.683	972.78064	16.82272	1365.61023	-176.95811	267.32382	1302.79468	-945.76935	369.78680	1253.73022	181.87660	354.10980	60.43441	188.26241	91.60774	-0.85382	-453.06787	498.56909	-8.11763	-1260.34082	256.44928	1.05953
84	0.692	972.32581	17.25044	1367.25793	-176.84882	267.09756	1301.63611	-945.65240	370.81348	1252.34497	210.22440	350.16870	58.56522	175.58748	92.75491	-1.05923	-465.87091	499.53247	-8.35384	-1272.62671	256.62161	1.45135
85	0.700	971.63483	17.76805	1369.20398	-176.70517	266.88324	1300.37158	-945.55377	371.50909	1251.52600	238.89565	346.35196	56.46078	162.90541	94.03271	-1.29560	-478.58655	500.48993	-8.60686	-1284.93408	256.98703	2.05666
86	0.708	970.70081	18.38479	1371.43909	-176.53967	266.68359	1299.02393	-945.44745	371.81107	1251.28430	267.93365	342.73291	54.07654	150.13567	95.20191	-1.42865	-491.33368	501.48264	-8.83784	-1296.80725	258.06512	2.56954
87	0.717	969.52258	19.10398	1373.95752	-176.36090	266.49078	1297.61841	-945.32080	371.70850	1251.60071	297.39981	339.36087	51.37421	137.30214	96.13667	-1.43214	-504.07452	502.55362	-9.01651	-1308.05200	259.34839	3.23615
88	0.725	968.09912	19.92921	1376.75391	-176.17372	266.29886	1296.18286	-945.16882	371.25681	1252.43774	327.32068	336.18814	48.32125	124.51735	96.98062	-1.37852	-516.73572	503.73352	-9.11338	-1318.81030	260.19510	4.48722
89	0.733	966.42780	20.85687	1379.81396	-175.98116	266.11563	1294.75000	-944.98431	370.57285	1253.74719	357.66971	333.13876	44.96069	111.87047	97.94917	-1.33252	-529.29340	505.01001	-9.13610	-1329.24805	260.70148	6.33206
90	0.742	964.51001	21.87067	1383.10925	-175.78412	265.96545	1293.35486	-944.75104	369.80792	1255.47400	388.38968	330.20914	41.42817	99.34837	99.07726	-1.31266	-541.77081	506.30026	-9.15584	-1339.34448	261.31268	8.45292
91	0.750	962.35620	22.94995	1386.59863	-175.58026	265.88474	1292.02734	-944.44525	369.10788	1257.55701	419.42163	327.45905	37.89291	86.86125	100.23027	-1.30980	-554.19110	507.52185	-9.25543	-1348.91956	262.20129	10.57040
92	0.758	959.98071	24.07946	1390.23926	-175.36839	265.90936	1290.78503	-944.04254	368.57770	1259.93542	450.69711	324.97183	34.53092	74.34569	101.31125	-1.31215	-566.56671	508.67630	-9.44044	-1357.76038	263.19409	12.53023
93	0.767	957.39789	25.25701	1393.99487	-175.15498	266.06042	1289.63611	-943.52661	368.26416	1262.55420	482.05176	322.83459	31.53175	61.82674	102.36395	-1.32221	-578.92578	509.81119	-9.62566	-1365.85034	263.90747	14.33576
94	0.775	954.62628	26.49807	1397.83716	-174.95255	266.34360	1288.58594	-942.90234	368.15994	1265.36401	513.13361	321.09879	29.05506	49.35387	103.46440	-1.36183	-591.31622	510.94717	-9.70932	-1373.40845	263.96790	16.17883
95	0.783	951.69171	27.81701	1401.73877	-174.77214	266.75958	1287.63977	-942.20496	368.21460	1268.31433	543.41571	319.74850	27.14180	36.89922	104.58324	-1.44448	-603.77856	512.06281	-9.65845	-1380.57959	263.45813	18.20807
96	0.792	948.62280	29.20173	1405.66772	-174.61913	267.31012	1286.80396	-941.49152	368.34866	1271.35352	572.27625	318.72662	25.63306	24.37592	105.62536	-1.55093	-616.32031	513.11627	-9.53102	-1387.24890	263.10471	20.35132
97	0.800	945.44489	30.62182	1409.58459	-174.49367	267.99799	1286.08667	-940.81732	368.48218	1274.44116	599.06812	317.97391	24.14895	11.75171	106.57032	-1.64674	-628.92383	514.08368	-9.41025	-1393.09717	263.73550	22.55529
98	0.808	942.17889	32.06302	1413.44434	-174.39005	268.82471	1285.49597	-940.22247	368.56650	1277.55725	623.18298	317.43918	22.19947	-0.93098	107.47845	-1.69498	-641.57050	514.97833	-9.32299	-1397.45483	265.65112	24.90415
99	0.817	938.84412	33.53967	1417.20337	-174.29367	269.79114	1285.03735	-939.73175	368.59546	1280.69275	644.17261	317.09583	19.39034	-13.62926	108.37860	-1.65945	-654.24585	515.82025	-9.23276	-1399.14868	268.55417	27.28013
100	0.825	935.46082	35.06928	1420.82434	-174.18089	270.89948	1284.71252	-939.35095	368.59750	1283.83948	661.90527	316.97284	15.59210	-26.31787	109.24953	-1.54221	-666.93384	516.59717	-9.11337	-1396.92090	271.80475	29.15506
101	0.833	932.04968	36.65081	1424.27710	-174.02045	272.15009	1284.52002	-939.05573	368.62122	1286.99475	676.59497	317.16235	11.01287	-38.98077	110.09903	-1.40916	-679.62659	517.29340	-8.99852	-1390.15405	274.76746	29.95553
102	0.842	928.63123	38.26568	1427.53748	-173.76959	273.53784	1284.45605	-938.78906	368.71118	1290.17017	688.63110	317.78137	6.19787	-51.64294	110.97133	-1.33843	-692.33899	517.95001	-8.92199	-1379.15137	277.08850	29.60093
103	0.850	925.22864	39.87958	1430.58752	-173.37131	275.05798	1284.51526	-938.48126	368.87988	1293.38708	698.33203	318.90445	1.96588	-64.36357	111.88931	-1.35829	-705.09253	518.62708	-8.85759	-1364.82214	278.65219	28.49424
104	0.858	921.86853	41.45399	1433.41174	-172.76375	276.71146	1284.68933	-938.07971	369.09833	1296.65552	705.79242	320.52625	-0.88267	-77.16643	112.82892	-1.44258	-717.89038	519.33636	-8.75417	-1348.18628	279.40225	27.05564
105	0.867	918.57507	42.97199	1435.98804	-171.89842	278.49969	1284.97131	-937.56055	369.31564	1299.95850	710.88885	322.52744	-2.12412	-90.01958	113.73513	-1.52213	-730.72156	520.07648	-8.58666	-1330.01758	279.33997	25.51848
106	0.875	915.36768	44.43807	1438.28796	-170.75354	280.41354	1285.35474	-936.91962	369.49023	1303.25854	713.27869	324.58426	-2.32102	-102.89500	114.57867	-1.51746	-743.57739	520.85938	-8.37563	-1310.70850	278.52524	24.05515
107	0.883	912.26685	45.84982	1440.28894	-169.33607	282.42886	1285.83191	-936.16034	369.60669	1306.51514	712.32385	326.24402	-2.27467	-115.80223	115.40913	-1.41238	-756.45264	521.67462	-8.17254	-1290.28918	276.95703	22.83025
108	0.892	909.30377	47.18488	1441.98376	-167.67676	284.50964	1286.39551	-935.28442	369.67783	1309.69629	707.36890	327.26260	-2.40449	-128.74034	116.32191	-1.27317	-769.33777	522.50928	-8.01353	-1268.57544	274.58954	21.95119
109	0.900	906.52692	48.41315	1443.37585	-165.82373	286.60870	1287.04089	-934.28790	369.73743	1312.77930	698.47705	327.79221	-2.70539	-141.66069	117.34956	-1.17643	-782.21350	523.37512	-7.90909	-1245.41699	271.45380	21.48014
110	0.908	903.99976	49.51405	1444.46765	-163.83989	288.66849	1287.76416	-933.17291	369.81384	1315.73779	686.74872	328.22086	-3.03751	-154.53165	118.40720	-1.13843	-795.06824	524.26392	-7.86987	-1220.82434	267.65768	21.46160
111	0.917	901.79083	50.48061	1445.25708	-161.80273	290.62924	1288.55762	-931.96802	369.90231	1318.53149	673.70544	328.88428	-3.31714	-167.39867	119.38507	-1.11588	-807.91101	525.13739	-7.89116	-1194.90308	263.31824	21.87088
112	0.925	899.96124	51.31261	1445.74365	-159.79964	292.44122	1289.41089	-930.73389	369.97861	1321.11194	660.46527	329.86340	-3.53394	-180.29970	120.26699	-1.05191	-820.74707	525.98553	-7.91984	-1167.80969	258.49933	22.61521
113	0.933	898.55743	52.01247	1445.93066	-157.91669	294.07419	1290.31494	-929.55383	370.04034	1323.42651	647.47076	331.01492	-3.71083	-193.15633	121.11304	-0.89745	-833.55768	526.88318	-7.86411	-1139.74817	253.26744	23.62431
114	0.942	897.60535	52.58202	1445.82019	-156.22897	295.52487	1291.26746	-928.51849	370.12106	1325.41626	634.70477	332.16620	-3.88276	-205.81525	121.97005	-0.60202	-846.30670	528.01587	-7.62219	-1110.90417	247.87067	24.83071
115	0.950	897.10724	53.02406	1445.40747	-154.79619	296.81903	1292.27527	-927.70740	370.27188	1327.02661	622.00452	333.24115	-4.07915	-218.15842	122.83702	-0.11705	-858.95935	529.53632	-7.15665	-1081.39502	242.65573	26.10069
116	0.958	897.04608	53.35017	1444.68201	-153.66289	297.99149	1293.35510	-927.17419	370.54532	1328.22083	609.27100	334.25601	-4.29090	-230.12181	123.66562	0.59418	-871.52722	531.29388	-6.60385	-1051.32446	237.79819	27.30953
117	0.967	897.39325	53.57281	1443.63708	-152.85995	299.05804	1294.52466	-926.94330	370.97626	1328.98389	596.52136	335.26019	-4.46849	-241.66460	124.38075	1.55647	-884.08618	532.90417	-6.20853	-1020.82733	233.32269	28.43258
118	0.975	898.11346	53.68635	1442.27246	-152.40309	300.01154	1295.79041	-927.01953	371.55768	1329.31787	583.80255	336.28015	-4.57165	-252.77957	124.94669	2.77618	-896.70697	534.14197	-6.08841	-990.01337	229.25110	29.51322
119	0.983	899.16907	53.67056	1440.59363	-152.29286	300.83597	1297.13892	-927.40417	372.24063	1329.23633	571.10907	337.30295	-4.59978	-263.49811	125.37003	4.25639	-909.39655	535.07678	-6.15283	-958.95294	225.56093	30.61215
120	0.992	900.52667	53.51561	1438.61401	-152.52130	301.51941	1298.53796	-928.10181	372.95670	1328.76135	558.40442	338.30499	-4.58248	-273.88403	125.59921	6.06894	-922.12048	535.89288	-6.24092	-927.74591	222.11543	31.79340
121	1.000	902.15723	53.23203	1436.35767	-153.07756	302.05875	1299.93909	-929.11194	373.64145	1327.92029	545.67548	339.28290	-4.57657	-284.08438	125.53773	8.38901	-934.83453	536.73737	-6.25377	-896.53137	218.73994	33.08311
122	1.008	904.02814	52.84274	1433.85010	-153.94661	302.45517	1301.28589	-930.41937	374.25418	1326.74231	532.95142	340.25739	-4.63382	-294.32913	125.22972	11.37251	-947.50104	537.68781	-6.18563	-865.43433	215.35013	34.43262
123	1.017	906.09875	52.37694	1431.10876	-155.10652	302.71606	1302.52515	-931.99249	374.78186	1325.25330	520.27612	341.25916	-4.73784	-304.72559	124.90496	15.05310	-960.11005	538.73108	-6.09763	-834.51422	211.97440	35.76176
124	1.025	908.32324	51.85410	1428.14990	-156.52826	302.86188	1303.61670	-933.79443	375.22195	1323.47144	507.66788	342.30212	-4.82213	-314.92542	124.69077	19.57534	-972.69440	539.73328	-6.07585	-803.73511	208.65869	37.04593
125	1.033	910.65778	51.26691	1425.00415	-158.17737	302.92010	1304.53687	-935.79895	375.56854	1321.40466	495.12256	343.36902	-4.85844	-323.89929	124.29053	25.48756	-985.33057	540.48175	-6.21296	-773.01373	205.38039	38.34501
126	1.042	913.06427	50.59705	1421.71558	-160.01749	302.91434	1305.27649	-937.99036	375.81708	1319.05896	482.62286	344.41681	-4.88191	-330.10812	123.10071	33.39386	-998.08142	540.85443	-6.56436	-742.32123	202.08351	39.72134
127	1.050	915.51135	49.84122	1418.32703	-162.01468	302.86420	1305.83643	-940.35065	375.97049	1316.45093	470.13187	345.39978	-4.93397	-332.15994	120.73301	43.11732	-1010.90778	541.02991	-7.03773	-711.72839	198.77414	41.14799
128	1.058	917.97290	49.01065	1414.86926	-164.13867	302.79050	1306.22437	-942.84900	376.03848	1313.60657	457.60361	346.31168	-5.01400	-329.45810	117.31008	53.41146	-1023.69177	541.42310	-7.39939	-681.39703	195.52441	42.53200
129	1.067	920.42700	48.12010	1411.36987	-166.35947	302.71948	1306.45581	-945.43439	376.03467	1310.55347	445.00522	347.18219	-5.08838	-322.28616	113.23346	62.62899	-1036.35144	542.33270	-7.45260	-651.55505	192.39568	43.78361
130	1.075	922.85358	47.18531	1407.86389	-168.64619	302.67908	1306.55493	-948.03369	375.97046	1307.32227	432.34042	348.03290	-5.13133	-311.43884	108.90292	69.62967	-1048.88440	543.73596	-7.17299	-622.44696	189.37444	44.82071
131	1.083	925.23285	46.22122	1404.39160	-170.96909	302.68353	1306.55249	-950.56335	375.84900	1303.95569	419.63953	348.88181	-5.14971	-297.80371	104.65146	74.18616	-1061.35315	545.35297	-6.72323	-594.31244	186.41862	45.53064
132	1.092	927.54822	45.23994	1400.98694	-173.29767	302.72641	1306.47754	-952.94763	375.66309	1300.50818	406.90985	349.77774	-5.16366	-282.11032	100.65159	76.83881	-1073.86511	546.84814	-6.34841	-567.38373	183.58562	45.79055
133	1.100	929.79175	44.25149	1397.67212	-175.59914	302.79242	1306.34961	-955.13245	375.39514	1297.03687	394.13058	350.74475	-5.18682	-264.89496	96.88290	78.45305	-1086.50610	548.06982	-6.19147	-541.84033	180.97253	45.57838
134	1.108	931.96362	43.26194	1394.46289	-177.84352	302.86649	1306.17676	-957.08667	375.01727	1293.59521	381.30051	351.71381	-5.24018	-246.60097	93.34563	79.72530	-1099.27429	549.09631	-6.22289	-517.77728	178.55507	45.02566
135	1.117	934.06445	42.27481	1391.37366	-180.00848	302.93283	1305.96167	-958.79633	374.50067	1290.22815	368.45264	352.65051	-5.33085	-227.66499	90.24419	80.90168	-1112.10059	550.06476	-6.32461	-495.24130	176.27423	44.28636
136	1.125	936.09320	41.29514	1388.41589	-182.07921	302.97186	1305.70813	-960.26233	373.83963	1286.96423	355.62357	353.64804	-5.42229	-208.45569	87.89344	81.82906	-1124.92688	551.05066	-6.38570	-474.31256	174.18510	43.36552
137	1.133	938.04883	40.32275	1385.59668	-184.04855	302.95468	1305.42188	-961.49701	373.06580	1283.81360	342.82904	354.74216	-5.47825	-189.12057	86.49554	82.22352	-1137.75500	552.06439	-6.36208	-455.17538	172.39783	42.12681
138	1.142	939.92902	39.34902	1382.92285	-185.91595	302.84335	1305.10791	-962.51624	372.23007	1280.76990	330.05493	355.83197	-5.48244	-169.54416	86.02572	81.93098	-1150.61987	553.07306	-6.28878	-438.11377	170.98569	40.44003
139	1.150	941.73010	38.37257	1380.40454	-187.68362	302.60519	1304.77002	-963.33881	371.37375	1277.81140	317.25949	356.85507	-5.41577	-149.45233	86.28275	80.98696	-1163.53406	554.04913	-6.21884	-423.44730	170.00597	38.24238
140	1.158	943.44690	37.40978	1378.05640	-189.35165	302.23294	1304.41113	-963.99219	370.51486	1274.90027	304.40030	357.84589	-5.29207	-128.57803	86.99533	79.50333	-1176.48022	555.01416	-6.16528	-411.46664	169.52835	35.45633
141	1.167	945.06915	36.47975	1375.89111	-190.91057	301.75662	1304.03467	-964.51501	369.64883	1271.98877	291.46564	358.83878	-5.15787	-106.79324	87.87063	77.59410	-1189.44543	556.00220	-6.11832	-402.38791	169.60585	31.91131
142	1.175	946.58405	35.58792	1373.91260	-192.33633	301.23715	1303.64978	-964.95184	368.75613	1269.02905	278.47253	359.82919	-5.02960	-84.11395	88.64178	75.39008	-1202.44800	557.00049	-6.07430	-396.32394	170.27307	27.37812
143	1.183	947.98126	34.73262	1372.12573	-193.59363	300.74582	1303.27124	-965.34064	367.81274	1265.98352	265.43976	360.79346	-4.91061	-60.61363	89.15924	73.02239	-1215.51318	557.96991	-6.03079	-393.24048	171.56183	21.74937
144	1.192	949.25378	33.91396	1370.54626	-194.64604	300.34109	1302.90942	-965.69940	366.79465	1262.83862	252.36261	361.72452	-4.82509	-36.34406	89.38014	70.58649	-1228.63342	558.89838	-5.98654	-392.88986	173.42961	15.31078
145	1.200	950.39709	33.13644	1369.19910	-195.46695	300.05118	1302.56201	-966.02228	365.67444	1259.61426	239.22183	362.64816	-4.78852	-11.31580	89.26512	68.15189	-1241.77771	559.81158	-5.94968	-394.81345	175.66913	8.90239
146	1.208	951.40466	32.42015	1368.10767	-196.04674	299.86502	1302.21240	-966.28772	364.41995	1256.36499	226.03029	363.57407	-4.80207	14.45691	88.78293	65.75607	-1254.92139	560.74829	-5.93110	-398.58597	177.94783	3.72459
147	1.217	952.26318	31.79369	1367.29150	-196.39697	299.73596	1301.83289	-966.47510	363.00793	1253.17346	212.83948	364.50314	-4.84655	40.91200	88.02250	63.35737	-1268.04492	561.72089	-5.94245	-404.22385	179.91866	0.70367
148	1.225	952.95514	31.25847	1366.76672	-196.54776	299.59869	1301.38965	-966.57550	361.45190	1250.14490	199.70255	365.46790	-4.87508	67.97734	87.19766	60.84340	-1281.12793	562.71362	-6.00044	-412.16022	181.32059	-0.14507
149	1.233	953.46381	30.77863	1366.54358	-196.53717	299.38757	1300.84937	-966.59229	359.81784	1247.39954	186.66158	366.44998	-4.87434	95.64949	86.46069	58.12521	-1294.15845	563.71545	-6.10094	-422.58585	182.13011	0.31090
150	1.242	953.77393	30.30940	1366.62720	-196.40088	299.05045	1300.18579	-966.53357	358.21609	1245.06287	173.72606	367.36984	-4.87364	123.98067	85.78986	55.19963	-1307.10828	564.71625	-6.17142	-434.97061	182.59900	0.98699
151	1.250	953.87329	29.82113	1367.02771	-196.16797	298.55939	1299.38562	-966.40222	356.77908	1243.25195	160.85172	368.21136	-4.88394	152.96730	85.12095	52.10654	-1319.89990	565.70331	-6.05208	-448.33408	183.03052	1.23566
152	1.258	953.75378	29.30655	1367.76257	-195.86113	297.90857	1298.45093	-966.19672	355.63098	1242.05591	147.98883	369.02573	-4.91476	182.50499	84.43584	48.89606	-1332.41528	566.68036	-5.52468	-461.81595	183.58115	1.00086
153	1.267	953.40839	28.77661	1368.84778	-195.49632	297.10379	1297.39648	-965.92065	354.85959	1241.51794	135.14154	369.85379	-4.99306	212.48137	83.69144	45.66114	-1344.51819	567.65961	-4.37482	-474.98444	184.26581	0.52663
154	1.275	952.82898	28.24366	1370.28796	-195.08194	296.16562	1296.24719	-965.58685	354.50385	1241.63538	122.35498	370.69620	-5.10852	242.84282	82.84489	42.51841	-1356.08008	568.63531	-2.46879	-487.80148	185.02536	0.03772
155	1.283	952.00531	27.71169	1372.07373	-194.62112	295.14111	1295.03650	-965.20874	354.55212	1242.37512	109.65765	371.50446	-5.20565	273.53522	81.91480	39.53992	-1367.02441	569.56818	0.22097	-500.38525	185.76430	-0.35330
156	1.292	950.92737	27.18709	1374.18860	-194.11685	294.09909	1293.80017	-964.78937	354.94550	1243.68872	97.03442	372.24463	-5.23502	304.43805	80.89696	36.74241	-1377.34155	570.39526	3.67748	-512.81635	186.39278	-0.61666
157	1.300	949.58972	26.69152	1376.61755	-193.57483	293.10931	1292.56873	-964.31647	355.58707	1245.52002	84.45135	372.95276	-5.19396	335.37775	79.73193	34.13037	-1387.00537	571.08472	7.88901	-525.14618	186.91075	-0.79298
158	1.308	947.99243	26.25936	1379.34436	-193.00139	292.21805	1291.36475	-963.76544	356.35748	1247.80493	71.88925	373.65042	-5.13481	366.16943	78.35979	31.73619	-1395.89246	571.68054	12.83065	-537.45520	187.41095	-0.95840
159	1.317	946.13977	25.92000	1382.34009	-192.40208	291.43350	1290.20508	-963.11029	357.14157	1250.47107	59.34961	374.28787	-5.11799	396.63757	76.69237	29.60998	-1403.80603	572.24432	18.42371	-549.81262	187.95631	-1.14992
160	1.325	944.04358	25.68196	1385.55994	-191.78300	290.73419	1289.10107	-962.33978	357.85529	1253.44116	46.83856	374.83014	-5.16842	426.64655	74.62040	27.77707	-1410.50513	572.74890	24.52130	-562.21753	188.51611	-1.33428
161	1.333	941.72284	25.53711	1388.94934	-191.15088	290.08353	1288.06262	-961.46558	358.44901	1256.63403	34.33990	375.32663	-5.27719	456.14905	72.09538	26.25132	-1415.68237	573.02301	30.97242	-574.61938	189.02335	-1.44752
162	1.342	939.19452	25.47505	1392.44727	-190.51241	289.43539	1287.10046	-960.51520	358.88940	1259.96729	21.80478	375.87106	-5.39864	485.16669	69.13360	25.08173	-1419.02173	572.73779	37.73334	-586.98413	189.43616	-1.44299
163	1.350	936.47479	25.48751	1395.99158	-189.87592	288.74292	1286.22437	-959.52045	359.15002	1263.36951	9.19162	376.51740	-5.46957	513.66278	65.79514	24.32853	-1420.27991	571.58301	44.89654	-599.32477	189.74176	-1.30798
164	1.358	933.58997	25.56449	1399.53259	-189.25330	287.96588	1285.44043	-958.51196	359.21588	1266.79578	-3.48981	377.24023	-5.47276	541.33862	62.20889	23.97613	-1419.25586	569.62335	52.46626	-611.71350	190.04189	-1.10936
165	1.367	930.57922	25.69230	1403.03577	-188.65666	287.07251	1284.75110	-957.52026	359.07687	1270.23022	-16.21048	377.99182	-5.45111	567.42377	58.59298	23.81083	-1415.91162	567.23126	59.88971	-624.26477	190.60481	-0.99365
166	1.375	927.48499	25.85373	1406.47192	-188.09117	286.04547	1284.15735	-956.57117	358.72180	1273.67676	-28.97699	378.77826	-5.44351	590.73425	55.25442	23.30698	-1410.55212	564.59637	65.94132	-637.02643	191.57901	-1.02913
167	1.383	924.34283	26.03529	1409.80920	-187.54965	284.87955	1283.66016	-955.67969	358.15625	1277.14893	-41.81656	379.63919	-5.44749	610.21338	52.49076	21.75484	-1403.51221	561.63873	69.41702	-649.93811	192.77924	-1.11049
168	1.392	921.17798	26.24013	1413.01086	-187.01346	283.56592	1283.25818	-954.85010	357.41284	1280.66150	-54.71936	380.57910	-5.45431	625.57697	50.39861	18.72543	-1394.70911	558.31079	69.94339	-662.94897	193.95564	-1.09970
169	1.400	918.00739	26.48591	1416.04187	-186.45592	282.09012	1282.94836	-954.07751	356.53406	1284.22168	-67.63300	381.56009	-5.47674	637.38220	48.83117	14.49142	-1383.77454	554.70703	68.04270	-676.04565	195.04646	-0.98608
170	1.408	914.84503	26.78860	1418.87805	-185.84166	280.45074	1282.73022	-953.34540	355.55707	1287.82520	-80.53387	382.54144	-5.52759	646.48505	47.57012	9.99490	-1370.50659	550.95337	64.61143	-689.16846	196.07893	-0.84325
171	1.417	911.71021	27.14940	1421.50391	-185.12834	278.66388	1282.60461	-952.62714	354.51523	1291.45776	-93.47025	383.49957	-5.58993	653.48029	46.48379	6.39213	-1355.01941	547.10388	60.43059	-702.24872	197.06372	-0.70012
172	1.425	908.63251	27.55187	1423.90332	-184.28128	276.74380	1282.57068	-951.89252	353.44424	1295.09680	-106.49734	384.44467	-5.62239	658.51733	45.53019	4.41026	-1337.54028	543.16132	56.00856	-715.33203	198.02185	-0.53460
173	1.433	905.64935	27.97079	1426.05737	-183.28976	274.69470	1282.62573	-951.11176	352.37759	1298.71497	-119.60794	385.42307	-5.59882	661.43011	44.72517	3.83728	-1318.21313	539.17578	51.68834	-728.54572	198.97264	-0.33958
174	1.442	902.80170	28.38135	1427.94800	-182.16672	272.52127	1282.76746	-950.25665	351.33728	1302.28564	-132.75607	386.46011	-5.52240	661.90668	44.20660	3.72125	-1297.09778	535.28870	47.81055	-741.89014	199.90074	-0.12170
175	1.450	900.13684	28.76229	1429.56274	-180.93317	270.24026	1282.99451	-949.30603	350.34232	1305.78564	-145.90390	387.52628	-5.40447	659.60974	44.21535	3.30183	-1274.26208	531.67297	44.78990	-755.19775	200.79793	0.11647
176	1.458	897.71051	29.09791	1430.89429	-179.60359	267.88821	1283.30688	-948.25281	349.41843	1309.18896	-159.03073	388.57333	-5.26939	654.45367	44.86874	2.58904	-1249.87732	528.43121	43.06677	-768.38525	201.71893	0.32978
177	1.467	895.57965	29.37384	1431.93433	-178.18367	265.51892	1283.70581	-947.10663	348.58121	1312.46069	-172.12839	389.57443	-5.15547	646.93719	45.97749	1.95070	-1224.27222	525.55231	42.91655	-781.54486	202.70802	0.45260
178	1.475	893.79596	29.56653	1432.67273	-176.68077	263.18823	1284.19299	-945.89484	347.81680	1315.55859	-185.18784	390.53802	-5.06221	637.95148	47.12497	1.53097	-1197.82556	522.96222	44.19502	-794.73486	203.69650	0.50936
179	1.483	892.40118	29.64156	1433.10535	-175.11757	260.93628	1284.77539	-944.66547	347.09384	1318.43921	-198.16446	391.48984	-4.91608	628.05371	47.98633	1.25488	-1170.71851	520.59808	46.30497	-807.88977	204.60092	0.59082
180	1.492	891.41943	29.57258	1433.23926	-173.53737	258.78207	1285.47168	-943.48413	346.37842	1321.06104	-210.94479	392.44223	-4.60840	617.21301	48.59408	1.04223	-1142.85352	518.41339	48.47727	-820.94165	205.44086	0.73898
181	1.500	890.85217	29.36188	1433.08411	-172.00006	256.73380	1286.30981	-942.41718	345.62903	1323.39050	-223.37338	393.43555	-4.03074	605.36810	49.20221	0.83797	-1114.06836	516.31030	50.05156	-833.89380	206.26820	0.93119
182	1.508	890.68408	29.02999	1432.63989	-170.57666	254.79890	1287.31445	-941.51447	344.80740	1325.40869	-235.33194	394.58090	-3.08594	592.81256	49.96152	0.62241	-1084.35535	514.12354	50.62312	-846.78540	207.10262	1.10695
183	1.517	890.89655	28.59210	1431.89697	-169.34476	252.98668	1288.49475	-940.81433	343.90231	1327.11121	-246.78348	395.94742	-1.75039	579.96533	50.85991	0.41943	-1053.84131	511.72723	50.17127	-859.64136	207.95546	1.19637
184	1.525	891.47699	28.05940	1430.85193	-168.37842	251.30951	1289.83789	-940.36047	342.92557	1328.49036	-257.75931	397.47864	-0.10528	567.08820	51.83644	0.24118	-1022.67004	509.11200	49.07779	-872.42969	208.83099	1.17665
185	1.533	892.41730	27.45611	1429.51758	-167.73448	249.78528	1291.30811	-940.20221	341.89590	1329.52344	-268.32187	399.12320	1.76753	554.26495	52.82027	0.08749	-991.02679	506.32285	47.94905	-885.05725	209.71747	1.07558
186	1.542	893.70789	26.82288	1427.91724	-167.44519	248.43852	1292.85461	-940.37848	340.83704	1330.18359	-278.50131	400.90384	3.85897	541.49988	53.74745	-0.01701	-959.26215	503.38190	47.37480	-897.49164	210.60530	0.94151
187	1.550	895.33429	26.20327	1426.07166	-167.52066	247.29584	1294.42261	-940.90973	339.78149	1330.45410	-288.26358	402.79529	6.18459	528.79553	54.59645	-0.05608	-927.85962	500.30167	47.70786	-909.86023	211.51689	0.82671
188	1.558	897.27753	25.63261	1423.99255	-167.95589	246.37752	1295.96472	-941.80035	338.77017	1330.32678	-297.54178	404.68961	8.78053	516.17462	55.39754	-0.07211	-897.17114	497.14795	48.87974	-922.31061	212.48225	0.75519
189	1.567	899.50958	25.13845	1421.68738	-168.73663	245.69156	1297.45020	-943.04413	337.84521	1329.79651	-306.21750	406.50616	11.75581	503.64081	56.20229	-0.12550	-867.18610	494.01843	50.40433	-934.86023	213.43445	0.75246
190	1.575	901.98578	24.73631	1419.17126	-169.84593	245.22984	1298.86548	-944.62421	337.03787	1328.86511	-314.03506	408.23145	15.23809	491.14307	57.02093	-0.22192	-837.60596	490.93967	51.68934	-947.47736	214.22968	0.86489
191	1.583	904.65057	24.41824	1416.46851	-171.26959	244.96391	1300.20715	-946.51019	336.36047	1327.54688	-320.56717	409.86789	19.24340	478.62555	57.80920	-0.31597	-808.12018	487.87726	52.41792	-960.16150	214.84024	1.06679
192	1.592	907.45099	24.15705	1413.60767	-172.99179	244.84418	1301.47461	-948.66443	335.80219	1325.86450	-325.30118	411.41812	23.66273	466.09216	58.54215	-0.36919	-778.60791	484.83533	52.63181	-972.89233	215.39261	1.26635
193	1.600	910.34009	23.92677	1410.62244	-174.98337	244.81068	1302.66797	-951.05231	335.33386	1323.84143	-327.78592	412.88214	28.42573	453.56757	59.26389	-0.39350	-749.16394	481.86975	52.52410	-985.60779	216.02374	1.41778
194	1.608	913.26764	23.71460	1407.55090	-177.19568	244.81924	1303.78857	-953.63727	334.92737	1321.50513	-327.65549	414.22754	33.70135	441.05060	60.03322	-0.42630	-719.98987	479.02609	52.22633	-998.26019	216.78859	1.51427
195	1.617	916.17786	23.51870	1404.42847	-179.56429	244.86363	1304.83752	-956.36884	334.56598	1318.89050	-324.47775	415.40952	39.88421	428.54559	60.85013	-0.46964	-691.28198	476.29187	51.75097	-1010.85962	217.63573	1.53989
196	1.625	919.02167	23.34438	1401.28699	-182.01904	244.96422	1305.80945	-959.18207	334.23828	1316.03613	-317.74814	416.41385	47.21426	416.06586	61.68562	-0.50167	-663.21606	473.63068	51.06387	-1023.44116	218.49484	1.49992
197	1.633	921.76617	23.19872	1398.15796	-184.49576	245.13802	1306.69446	-962.00281	333.93936	1312.98560	-307.25101	417.20941	55.30118	403.59021	62.54838	-0.52930	-635.97083	471.05765	50.14931	-1036.01489	219.38451	1.43422
198	1.642	924.39203	23.08574	1395.06995	-186.94402	245.38646	1307.48584	-964.75177	333.67398	1309.79309	-293.38321	417.67938	63.09370	391.06702	63.44032	-0.56797	-609.71918	468.62332	48.97415	-1048.57678	220.32695	1.38363
199	1.650	926.89063	23.00988	1392.04736	-189.33159	245.69000	1308.18311	-967.35126	333.45721	1306.52051	-276.97092	417.66980	69.40997	378.47650	64.30608	-0.59761	-584.61859	466.33316	47.42808	-1061.09961	221.25409	1.37393
200	1.658	929.26538	22.97677	1389.11646	-191.64331	246.00629	1308.78320	-969.73401	333.32187	1303.22729	-258.78354	417.11588	73.56910	365.85663	65.11723	-0.59692	-560.80432	464.15961	45.37024	-1073.52698	222.08565	1.42286
201	1.667	931.52789	22.98285	1386.30518	-193.87054	246.29222	1309.27466	-971.85168	333.31519	1299.96509	-239.25162	416.06674	75.63992	353.24225	65.92892	-0.59164	-538.36108	462.11475	42.73824	-1085.91016	222.82849	1.54675
202	1.675	933.69128	23.01276	1383.63440	-196.00162	246.52490	1309.64136	-973.67755	333.47028	1296.77869	-218.53903	414.56485	76.21201	340.62152	66.79796	-0.62457	-517.33081	460.24359	39.57129	-1098.45801	223.58072	1.72620
203	1.683	935.76398	23.05278	1381.11523	-198.02252	246.69910	1309.87244	-975.20764	333.78287	1293.69812	-196.75925	412.59424	75.98972	327.97675	67.71867	-0.69931	-497.80298	458.57611	35.94565	-1111.24561	224.46114	1.84120
204	1.692	937.74884	23.09947	1378.75488	-199.92055	246.82076	1309.96680	-976.45923	334.21594	1290.72852	-174.09738	410.15283	75.50687	315.31293	68.66167	-0.77534	-479.98779	457.10400	31.88527	-1124.04321	225.59886	1.71867
205	1.700	939.64520	23.15826	1376.56030	-201.68481	246.90527	1309.93115	-977.45978	334.72278	1287.85242	-150.76974	407.24078	74.99500	302.63019	69.60686	-0.79820	-464.18030	455.81329	27.30828	-1136.63953	227.12126	1.29719
206	1.708	941.44836	23.24201	1374.54065	-203.30716	246.97214	1309.77734	-978.23468	335.27576	1285.03845	-126.93033	403.79849	74.41601	289.90546	70.52439	-0.72740	-450.68408	454.74582	22.08389	-1149.16064	228.84439	0.75268
207	1.717	943.14716	23.36320	1372.70813	-204.78453	247.03619	1309.51868	-978.80768	335.87799	1282.24548	-102.65988	399.78729	73.66246	277.09839	71.40504	-0.57401	-439.79718	453.95834	16.16700	-1161.99768	230.15019	0.46888
208	1.725	944.72559	23.52574	1371.07642	-206.11885	247.10510	1309.16846	-979.20532	336.55164	1279.42761	-78.02094	395.29996	72.72153	264.17889	72.29514	-0.41884	-431.86157	453.43533	9.75843	-1175.42102	230.75572	0.69759
209	1.733	946.16888	23.73401	1369.66309	-207.31125	247.18030	1308.73950	-979.45441	337.32010	1276.54773	-53.04532	390.50583	71.64924	251.15932	73.21327	-0.34235	-427.30872	453.11087	3.46429	-1189.25171	231.20822	1.23922
210	1.742	947.46674	24.00167	1368.48755	-208.35464	247.25528	1308.24268	-979.57849	338.19421	1273.58838	-27.68256	385.54840	70.48962	238.08434	74.10262	-0.33463	-426.49396	452.94296	-1.78963	-1202.98315	232.03355	1.70024
211	1.750	948.61322	24.34253	1367.56384	-209.23425	247.31830	1307.68286	-979.59332	339.17392	1270.55627	-1.83499	380.53168	69.26010	224.99617	74.93454	-0.32225	-429.28339	452.94775	-5.32586	-1216.19092	233.08536	1.89769
212	1.758	949.60724	24.75668	1366.89648	-209.93402	247.35849	1307.05627	-979.50360	340.25363	1267.48596	24.56253	375.51941	67.95889	211.92659	75.76482	-0.28739	-435.01343	453.17334	-7.21119	-1228.90479	234.05365	1.85578
213	1.767	950.44971	25.22472	1366.48389	-210.44308	247.36826	1306.35046	-979.31158	341.41031	1264.44324	51.52142	370.52243	66.57688	198.89680	76.64688	-0.30508	-443.16162	453.62888	-7.97127	-1241.71851	234.92882	1.68973
214	1.775	951.14111	25.71484	1366.32373	-210.76172	247.34024	1305.54761	-979.02911	342.58945	1261.52332	79.01840	365.52939	65.11395	185.90129	77.56573	-0.43208	-453.67926	454.27698	-8.07774	-1255.33716	235.72145	1.57502
215	1.783	951.67865	26.20035	1366.41956	-210.90439	247.26363	1304.63062	-978.67578	343.71353	1258.84058	106.99619	360.53735	63.57225	172.90480	78.48262	-0.61382	-466.25854	455.09317	-7.91633	-1269.72998	236.17233	1.61000
216	1.792	952.05383	26.67346	1366.78040	-210.89345	247.12863	1303.58789	-978.27179	344.70154	1256.51196	135.37405	355.55139	61.93789	159.87782	79.39538	-0.75140	-479.82556	456.06335	-7.84297	-1283.77649	236.24193	1.69060
217	1.800	952.25256	27.14668	1367.41724	-210.74998	246.93475	1302.41382	-977.83551	345.47980	1254.63745	164.10168	350.61087	60.18497	146.84972	80.34333	-0.82050	-493.27612	457.13687	-8.03676	-1296.18726	236.46075	1.69025
218	1.808	952.25641	27.64696	1368.34412	-210.49272	246.68790	1301.10742	-977.38422	345.98312	1253.28711	193.19807	345.80002	58.29564	133.90175	81.36050	-0.86967	-506.27710	458.21173	-8.44896	-1306.93115	237.20601	1.68417
219	1.817	952.04492	28.20960	1369.57898	-210.14160	246.39423	1299.67334	-976.93427	346.15237	1252.49536	222.74350	341.17072	56.24459	121.07381	82.42252	-0.93479	-519.05457	459.19135	-8.92596	-1317.17969	238.26714	1.82595
220	1.825	951.60211	28.87111	1371.13403	-209.71806	246.06297	1298.12732	-976.50043	345.93506	1252.26270	252.80565	336.67386	53.96951	108.32481	83.47535	-1.01586	-531.80841	460.08521	-9.32507	-1327.80249	239.42934	2.16444
221	1.833	950.92267	29.65918	1373.00757	-209.24155	245.71051	1296.49792	-976.09381	345.30164	1252.56409	283.34467	332.21869	51.43077	95.61397	84.49461	-1.11034	-544.53760	460.98999	-9.57527	-1338.67358	240.78647	2.68367
222	1.842	950.01013	30.58121	1375.18604	-208.72588	245.35524	1294.82202	-975.71399	344.27280	1253.36121	314.23828	327.79150	48.70309	82.95485	85.47754	-1.21050	-557.18719	461.96619	-9.70725	-1349.33594	242.27222	3.44001
223	1.850	948.86554	31.62088	1377.65234	-208.17848	245.01015	1293.13635	-975.33887	342.93079	1254.61047	345.38477	323.46881	45.93649	70.36653	86.44316	-1.28642	-569.75616	463.02890	-9.79569	-1359.58838	243.35669	4.67039
224	1.858	947.47906	32.75383	1380.38647	-207.60425	244.68407	1291.47754	-974.92487	341.39920	1256.26636	376.72650	319.34424	43.25559	57.81224	87.44138	-1.31452	-582.27905	464.22955	-9.86492	-1369.41040	243.65965	6.57251
225	1.867	945.83838	33.96772	1383.36011	-207.01114	244.38765	1289.88330	-974.41791	339.80478	1258.28308	408.19727	315.47644	40.75235	45.21809	88.50560	-1.30889	-594.79492	465.62082	-9.89830	-1378.76221	243.50810	8.96803
226	1.875	943.94421	35.26007	1386.53723	-206.40933	244.13124	1288.38708	-973.77179	338.25754	1260.61572	439.66440	311.90970	38.53667	32.55447	89.63445	-1.30831	-607.33167	467.12878	-9.90039	-1387.56909	243.40704	11.46397
227	1.883	941.81152	36.62590	1389.87805	-205.80502	243.91956	1287.01050	-972.96423	336.86035	1263.21851	470.89880	308.75015	36.74847	19.87570	90.80707	-1.34357	-619.88147	468.56158	-9.89487	-1395.74414	243.42078	13.78296
228	1.892	939.46106	38.06042	1393.34045	-205.19743	243.75864	1285.75903	-972.00684	335.69879	1266.04443	501.58148	306.14890	35.49083	7.25046	91.97580	-1.41308	-632.41748	469.78137	-9.89566	-1403.17212	243.29797	15.83178
229	1.900	936.91791	39.56996	1396.88123	-204.58145	243.66858	1284.63013	-970.93988	334.80621	1269.04260	531.31403	304.18063	34.69948	-5.33025	93.10079	-1.48679	-644.95215	470.82092	-9.90567	-1409.78613	242.91977	17.68930
230	1.908	934.21252	41.16782	1400.45947	-203.95251	243.68243	1283.61926	-969.81482	334.16571	1272.16113	559.57819	302.76389	34.05078	-17.92120	94.20822	-1.54429	-657.53589	471.81149	-9.91500	-1415.75305	242.66634	19.52640
231	1.917	931.37665	42.86032	1404.03918	-203.30884	243.83229	1282.72314	-968.67859	333.74561	1275.35828	585.69861	301.68176	33.02000	-30.54208	95.33660	-1.59494	-670.19263	472.81750	-9.90086	-1421.32837	243.25851	21.51006
232	1.925	928.43823	44.64293	1407.58838	-202.64877	244.13879	1281.93774	-967.56824	333.51321	1278.60742	608.95355	300.72433	31.09669	-43.19382	96.43091	-1.65186	-682.89929	473.78485	-9.84698	-1426.17114	245.03261	23.83526
233	1.933	925.42578	46.49924	1411.07654	-201.96500	244.61192	1281.25757	-966.50720	333.42328	1281.89111	628.84558	299.82516	27.99915	-55.88373	97.41353	-1.71175	-695.62543	474.65170	-9.75271	-1429.01660	247.64821	26.55520
234	1.942	922.37378	48.40270	1414.46790	-201.23798	245.25665	1280.67285	-965.49933	333.41638	1285.20251	645.33960	299.03802	23.72870	-68.60178	98.33051	-1.76164	-708.35840	475.42950	-9.62621	-1428.36499	250.61913	29.22143
235	1.950	919.31567	50.32784	1417.72192	-200.43436	246.07533	1280.17407	-964.53009	333.44003	1288.54260	658.85223	298.45490	18.54181	-81.34119	99.27798	-1.78922	-721.09534	476.19409	-9.46620	-1423.38525	253.63519	31.07604
236	1.958	916.27368	52.25856	1420.79956	-199.51515	247.06369	1279.75818	-963.58002	333.46265	1291.90283	669.98828	298.15915	12.91826	-94.13881	100.22518	-1.78678	-733.83240	477.10217	-9.23282	-1414.16650	256.37640	31.70816
237	1.967	913.25885	54.18972	1423.66833	-198.44290	248.21010	1279.43176	-962.63611	333.46936	1295.26086	679.18445	298.18793	7.47124	-107.04129	101.06170	-1.75705	-746.57275	478.30341	-8.88560	-1401.39893	258.52924	31.26561
238	1.975	910.28070	56.12186	1426.30005	-197.18198	249.50479	1279.20642	-961.68445	333.46326	1298.59448	686.37402	298.50787	2.82302	-120.03668	101.79928	-1.72102	-759.35046	479.70108	-8.47983	-1385.94385	259.95538	30.12170
239	1.983	907.36072	58.05010	1428.66956	-195.70271	250.94553	1279.09460	-960.69922	333.46964	1301.88831	690.86261	299.02655	-0.55534	-133.06561	102.56361	-1.69304	-772.20770	480.99350	-8.13126	-1368.49292	260.63010	28.58943
240	1.992	904.53851	59.96150	1430.76257	-193.99168	252.53146	1279.10791	-959.64514	333.52011	1305.12683	691.64014	299.63342	-2.54917	-146.09151	103.41290	-1.64449	-785.14417	482.03082	-7.87698	-1349.33459	260.52457	26.89525
241	2.000	901.86804	61.83496	1432.57959	-192.05763	254.25098	1279.25525	-958.48584	333.62857	1308.29297	688.03040	300.19919	-3.43826	-159.12524	104.32220	-1.53758	-798.12671	482.90137	-7.68323	-1328.44019	259.58563	25.23521
242	2.008	899.41309	63.63492	1434.12915	-189.93013	256.07037	1279.54028	-957.19482	333.77795	1311.36890	680.23169	300.59763	-3.67306	-172.18732	105.27810	-1.39531	-811.13049	483.71140	-7.55752	-1305.76636	257.74084	23.79042
243	2.017	897.24567	65.31940	1435.41895	-187.65608	257.93140	1279.96277	-955.76581	333.93063	1314.33484	669.32281	300.85818	-3.65558	-185.26532	106.26952	-1.28863	-824.15027	484.50446	-7.53446	-1281.36121	254.96214	22.65996
244	2.025	895.44080	66.86032	1436.44873	-185.29764	259.76001	1280.51880	-954.22119	334.05173	1317.15930	656.73322	301.20764	-3.66462	-198.32335	107.24754	-1.24241	-837.17731	485.31055	-7.58289	-1255.31445	251.32445	21.81515
245	2.033	894.06067	68.25195	1437.20667	-182.92987	261.48331	1281.19849	-952.61584	334.12320	1319.78979	643.61627	301.84283	-3.81736	-211.32939	108.16413	-1.19586	-850.18744	486.14236	-7.61224	-1227.76074	246.94463	21.19637
246	2.042	893.13953	69.50552	1437.67529	-180.63507	263.04761	1281.98975	-951.02673	334.15991	1322.16174	630.55170	302.76813	-4.06878	-224.23550	109.02452	-1.06734	-863.17346	487.00360	-7.54554	-1198.84644	241.93176	20.79193
247	2.050	892.68799	70.63524	1437.84058	-178.49655	264.42810	1282.88538	-949.53577	334.22321	1324.21582	617.65515	303.88083	-4.31322	-236.94351	109.85062	-0.80253	-876.15778	487.90265	-7.36552	-1168.67114	236.41161	20.60861
248	2.058	892.70331	71.64622	1437.69434	-176.59415	265.62152	1283.88647	-948.22174	334.39349	1325.90710	604.84711	305.05710	-4.50917	-249.31577	110.63086	-0.35878	-889.14722	488.82193	-7.13451	-1137.33923	230.52884	20.67288
249	2.067	893.17285	72.53212	1437.23486	-174.99809	266.63016	1285.00098	-947.16272	334.71078	1327.20215	592.03619	306.16779	-4.69075	-261.27539	111.35194	0.30220	-902.11914	489.74612	-6.95087	-1105.03503	224.44609	21.04030
250	2.075	894.07727	73.28452	1436.46558	-173.75955	267.45520	1286.23816	-946.42999	335.15115	1328.08142	579.18402	307.15262	-4.88352	-272.96948	112.00353	1.24348	-915.05658	490.70441	-6.86566	-1071.99487	218.35709	21.73043
251	2.083	895.39148	73.91422	1435.38928	-172.90442	268.10422	1287.59949	-946.06708	335.66275	1328.55103	566.30945	308.07364	-5.06178	-284.83078	112.56358	2.60848	-927.95557	491.70483	-6.86740	-1038.43005	212.45219	22.67842
252	2.092	897.08313	74.45251	1434.00696	-172.43890	268.59595	1289.07153	-946.08130	336.21228	1328.63953	553.45398	309.04657	-5.18700	-297.42395	113.08356	4.59270	-940.82593	492.70523	-6.90645	-1004.50543	206.84454	23.77454
253	2.100	899.11719	74.91788	1432.32080	-172.36418	268.95303	1290.62341	-946.46204	336.79294	1328.37244	540.62854	310.11246	-5.25928	-311.16028	113.72593	7.34439	-953.69202	493.67731	-6.92065	-970.38220	201.53273	24.93287
254	2.108	901.45941	75.30246	1430.33557	-172.68396	269.19147	1292.20959	-947.19855	337.40033	1327.75452	527.81348	311.21091	-5.31393	-326.04498	114.62592	10.91885	-966.54718	494.62875	-6.88245	-936.27856	196.45070	26.13390
255	2.117	904.06812	75.60168	1428.05847	-173.39549	269.31543	1293.77588	-948.28497	338.01736	1326.77380	515.01111	312.30298	-5.36454	-341.54849	115.74796	15.39854	-979.34393	495.60782	-6.80378	-902.47040	191.53473	27.43240
256	2.125	906.89191	75.83000	1425.50098	-174.47485	269.31763	1295.26685	-949.71771	338.62347	1325.41821	502.25006	313.42175	-5.38251	-356.53922	116.83678	21.17108	-992.05414	496.68005	-6.70219	-869.18225	186.73412	28.88174
257	2.133	909.87659	76.00212	1422.68335	-175.87437	269.18683	1296.62891	-951.48535	339.20120	1323.68726	489.54675	314.56500	-5.35385	-369.29114	117.38971	28.96939	-1004.69897	497.82086	-6.61948	-836.45972	182.02066	30.42285
258	2.142	912.96545	76.12009	1419.63318	-177.53561	268.91940	1297.81799	-953.55975	339.73102	1321.59595	476.88898	315.65033	-5.32661	-377.86453	116.77776	39.24806	-1017.35437	498.81992	-6.67026	-804.19281	177.39268	31.92252
259	2.150	916.09851	76.17902	1416.37830	-179.40514	268.52682	1298.80603	-955.89734	340.19269	1319.17188	464.23615	316.62524	-5.36422	-380.88113	114.59622	51.38213	-1030.13330	499.39218	-6.97163	-772.27063	172.82922	33.31278
260	2.158	919.21997	76.17531	1412.94531	-181.44193	268.03558	1299.58203	-958.44720	340.57520	1316.44983	451.53662	317.54581	-5.45841	-378.09924	110.91228	63.67778	-1043.05872	499.57065	-7.44634	-740.65417	168.27153	34.61435
261	2.167	922.29333	76.10983	1409.36401	-183.61768	267.47775	1300.15295	-961.15521	340.87839	1313.46838	438.77237	318.48642	-5.53941	-370.30951	106.20052	74.26991	-1055.99023	499.83353	-7.82110	-709.34888	163.66072	35.87595
262	2.175	925.30627	75.98944	1405.67126	-185.91383	266.87692	1300.54285	-963.96143	341.10150	1310.26978	425.97766	319.44095	-5.57090	-358.72009	101.08768	82.08596	-1068.77319	500.62207	-7.89684	-678.40698	158.96710	37.13286
263	2.183	928.26184	75.82156	1401.90649	-188.31406	266.25281	1300.78674	-966.79376	341.23334	1306.90186	413.20401	320.34656	-5.58972	-344.37296	96.06166	87.18433	-1081.39441	501.94989	-7.69953	-647.92688	154.20163	38.36031
264	2.192	931.17035	75.60338	1398.10669	-190.79297	265.63751	1300.92151	-969.56970	341.25507	1303.41821	400.47342	321.15808	-5.65482	-327.95883	91.35289	90.37620	-1093.96301	503.50748	-7.39640	-618.04407	149.41972	39.48745
265	2.200	934.04449	75.32281	1394.30200	-193.30855	265.07040	1300.98035	-972.20508	341.14874	1299.87805	387.75278	321.92557	-5.76635	-309.97745	87.05390	92.56219	-1106.59277	504.95898	-7.15343	-588.99182	144.71907	40.49470
266	2.208	936.88940	74.97595	1390.51990	-195.80736	264.57959	1300.98413	-974.62506	340.89960	1296.33899	374.98868	322.78043	-5.85214	-290.95819	83.29052	94.26872	-1119.31091	506.16998	-7.03426	-561.10516	140.23869	41.42124
267	2.217	939.69434	74.58234	1386.78833	-198.24002	264.17044	1300.93738	-976.77692	340.50140	1292.84351	362.18964	323.79559	-5.85653	-271.47321	80.25813	95.56511	-1132.08362	507.19394	-7.01369	-534.72046	136.12445	42.24787
268	2.225	942.43494	74.18468	1383.13086	-200.57195	263.82285	1300.83704	-978.63873	339.96924	1289.41272	349.40973	324.91663	-5.78623	-251.90091	78.07336	96.29701	-1144.89319	508.12762	-7.04578	-510.14432	132.46310	42.82830
269	2.233	945.07690	73.84060	1379.56689	-202.78354	263.49594	1300.68579	-980.21490	339.34274	1286.04980	336.64725	326.03088	-5.66829	-232.22725	76.64617	96.36096	-1157.74084	509.05368	-7.07820	-487.69031	129.26219	42.93962
270	2.242	947.57495	73.61236	1376.11841	-204.86642	263.14032	1300.49683	-981.52075	338.67419	1282.74683	323.84320	327.05444	-5.53253	-212.13701	75.77194	95.76545	-1170.61841	510.01965	-7.05401	-467.66364	126.49530	42.38607
271	2.250	949.88879	73.53590	1372.81946	-206.81984	262.71500	1300.28638	-982.57098	338.00726	1279.48901	310.96695	327.99084	-5.40652	-191.26843	75.27442	94.54642	-1183.52002	511.01834	-6.95344	-450.31519	124.16223	41.06358
272	2.258	952.01239	73.57249	1369.71716	-208.64442	262.19742	1300.06714	-983.38403	337.35190	1276.25745	298.04758	328.90952	-5.30799	-169.39307	75.01221	92.73071	-1196.45825	512.02808	-6.81921	-435.83301	122.31438	38.92585
273	2.267	953.97308	73.62517	1366.86047	-210.33160	261.58838	1299.84497	-983.99030	336.67825	1273.03296	285.12988	329.84534	-5.25108	-146.46667	74.83089	90.37537	-1209.44299	513.04138	-6.71743	-424.38507	121.01521	35.91434
274	2.275	955.79718	73.62743	1364.28516	-211.85773	260.91699	1299.62097	-984.42816	335.93756	1269.80005	272.22345	330.78067	-5.22535	-122.59135	74.55412	87.60160	-1222.46875	514.03772	-6.68027	-416.15091	120.29080	31.94292
275	2.283	957.48914	73.57219	1362.00610	-213.19002	260.23303	1299.39246	-984.73456	335.08527	1266.54810	259.28741	331.71826	-5.19123	-97.92506	74.00387	84.59242	-1235.53210	514.99640	-6.68549	-411.23083	120.17090	26.93113
276	2.292	959.04028	73.46915	1360.02478	-214.29663	259.59247	1299.15540	-984.93878	334.09265	1263.27307	246.25691	332.68384	-5.13171	-72.58791	73.04012	81.55383	-1248.64111	515.94037	-6.67909	-409.47406	120.77103	20.89885
277	2.300	960.43665	73.32404	1358.34106	-215.15326	259.05032	1298.90601	-985.06012	332.94519	1259.98132	233.10120	333.67371	-5.07633	-46.62866	71.61873	78.64471	-1261.79639	516.90515	-6.62615	-410.42227	122.16985	14.20666
278	2.308	961.65833	73.14515	1356.95825	-215.74966	258.64972	1298.63477	-985.10876	331.63358	1256.69495	219.86040	334.65259	-5.06621	-20.05482	69.83484	75.91544	-1274.98254	517.87604	-6.55244	-413.46097	124.10886	7.79811
279	2.317	962.68457	72.94991	1355.88123	-216.09503	258.40228	1298.31921	-985.08984	330.15054	1253.45764	206.61101	335.60275	-5.11235	7.14053	67.89027	73.29630	-1288.17969	518.81763	-6.52075	-418.17996	126.01380	2.96496
280	2.325	963.50330	72.76201	1355.11389	-216.21741	258.27722	1297.92603	-985.01190	328.50961	1250.34180	193.39296	336.56714	-5.17488	34.96446	65.97768	70.65784	-1301.36182	519.74908	-6.56733	-424.71848	127.44261	0.51320
281	2.333	964.11206	72.59377	1354.66272	-216.15723	258.20923	1297.41858	-984.88861	326.77170	1247.44788	180.20122	337.58600	-5.20409	63.40047	64.19884	67.89962	-1314.47974	520.72083	-6.67493	-433.54633	128.36003	0.12465
282	2.342	964.51215	72.43257	1354.53748	-215.95770	258.11688	1296.76672	-984.72980	325.03809	1244.89246	167.04443	338.60529	-5.20107	92.40157	62.58612	64.99435	-1327.46790	521.74023	-6.76448	-444.73334	128.93542	0.69339
283	2.350	964.70294	72.25797	1354.75012	-215.65585	257.92194	1295.95239	-984.53326	323.41879	1242.79224	153.94859	339.53842	-5.19186	121.89967	61.12987	61.97465	-1340.27173	522.77533	-6.68112	-457.59933	129.29599	1.20483
284	2.358	964.67737	72.07433	1355.31311	-215.27951	257.56845	1294.97180	-984.28998	322.02554	1241.24854	140.91852	340.36908	-5.18600	151.81145	59.76554	58.88641	-1352.83594	523.79926	-6.21545	-471.12894	129.57776	1.22233
285	2.367	964.42084	71.91118	1356.23804	-214.84935	257.04053	1293.83569	-984.00104	320.97357	1240.33093	127.95807	341.11938	-5.21518	182.06718	58.41807	55.75459	-1365.06567	524.79407	-5.16740	-484.56665	129.97812	0.81227
286	2.375	963.91479	71.79492	1357.53308	-214.38039	256.36838	1292.57019	-983.68402	320.34964	1240.06592	115.08502	341.81232	-5.32509	212.62749	57.08422	52.59114	-1376.84338	525.73663	-3.41792	-497.62476	130.57518	0.26785
287	2.383	963.14105	71.73358	1359.19531	-213.88255	255.61124	1291.21252	-983.35828	320.17578	1240.43591	102.29187	342.50375	-5.48663	243.43065	55.78658	49.41512	-1388.07593	526.60675	-0.93590	-510.33511	131.24605	-0.15545
288	2.392	962.08923	71.72291	1361.20605	-213.36218	254.82739	1289.80420	-983.02869	320.40765	1241.39221	89.55026	343.22549	-5.61850	274.36664	54.45459	46.25266	-1398.70166	527.40002	2.28998	-522.84729	131.87025	-0.39283
289	2.400	960.75757	71.76637	1363.53430	-212.82397	254.05951	1288.38281	-982.68365	320.95624	1242.87415	76.85678	343.91879	-5.68898	305.31390	52.96226	43.12846	-1408.66772	528.11206	6.27151	-535.30945	132.46774	-0.53098
290	2.408	959.14673	71.88590	1366.13989	-212.27130	253.33618	1286.98206	-982.29895	321.70462	1244.82239	64.22787	344.52695	-5.72050	336.14594	51.25766	40.05883	-1417.90454	528.72662	10.96104	-547.79834	133.08313	-0.67189
291	2.417	957.26062	72.09221	1368.98108	-211.70714	252.66687	1285.63464	-981.84308	322.52087	1247.17651	51.65073	345.08975	-5.72701	366.73041	49.33125	37.05586	-1426.29590	529.25549	16.23520	-560.30292	133.67174	-0.84706
292	2.425	955.11877	72.34988	1372.01807	-211.13730	252.03625	1284.37183	-981.28723	323.28101	1249.86646	39.06326	345.68500	-5.69738	396.98163	47.08308	34.17260	-1433.63672	529.73450	21.95283	-572.76965	134.14502	-1.00577
293	2.433	952.76080	72.59409	1375.21289	-210.57077	251.41122	1283.21899	-980.61694	323.89624	1252.81445	26.42023	346.31995	-5.65677	426.93109	44.33560	31.54266	-1439.62061	530.07300	27.99755	-585.19061	134.50742	-1.09589
294	2.442	950.23102	72.77997	1378.53015	-210.01572	250.74899	1282.19104	-979.83887	324.32224	1255.94324	13.75580	346.93887	-5.68569	456.71539	40.95450	29.34800	-1443.92334	529.94531	34.33217	-597.66559	134.93053	-1.15866
295	2.450	947.55896	72.91070	1381.93420	-209.47876	250.00392	1281.28979	-978.98187	324.54382	1259.18616	1.12106	347.52405	-5.82174	486.43658	36.91964	27.75027	-1446.22229	529.00385	41.07115	-610.28613	135.58893	-1.26092
296	2.458	944.76111	73.02211	1385.38342	-208.96796	249.13885	1280.50854	-978.09003	324.55121	1262.49414	-11.49811	348.13489	-5.99255	515.97302	32.36031	26.82787	-1446.10461	527.22925	48.30268	-622.98712	136.44766	-1.37008
297	2.467	941.85419	73.14349	1388.83423	-208.49384	248.13239	1279.84021	-977.20648	324.33438	1265.83667	-24.14722	348.85068	-6.08733	544.77716	27.54281	26.49191	-1443.27063	524.89105	55.61715	-635.64618	137.34500	-1.39652
298	2.475	938.85870	73.27531	1392.24951	-208.06741	246.97726	1279.28381	-976.35870	323.89993	1269.20178	-36.82944	349.69681	-6.07403	571.76038	22.78111	26.37047	-1437.92480	522.18518	61.90306	-648.24377	138.19653	-1.30402
299	2.483	935.79730	73.40266	1395.59778	-207.69476	245.67365	1278.84473	-975.55707	323.28198	1272.59460	-49.51666	350.62656	-6.02055	595.53802	18.37156	25.78802	-1430.59729	519.12286	65.83896	-660.86731	139.02634	-1.13927
300	2.492	932.69446	73.52104	1398.84058	-207.36925	244.22009	1278.53015	-974.80029	322.53387	1276.02942	-62.20731	351.56845	-6.00856	615.04382	14.55422	24.00591	-1421.51746	515.70770	66.70575	-673.61194	139.91185	-1.00262
301	2.500	929.57489	73.64301	1401.92224	-207.06757	242.60989	1278.34436	-974.07672	321.71255	1279.51709	-74.93570	352.48987	-6.05097	630.07434	11.39584	20.68448	-1410.43030	512.02008	64.73743	-686.43231	140.88751	-0.94003
302	2.508	926.46271	73.78282	1404.78247	-206.75012	240.83289	1278.28601	-973.36487	320.85925	1283.06055	-87.73965	353.41980	-6.09616	641.28821	8.71893	16.24795	-1397.00964	508.15195	60.74294	-699.20300	141.88321	-0.87861
303	2.517	923.37891	73.93860	1407.37866	-206.36484	238.87920	1278.34741	-972.63672	319.98795	1286.65479	-100.63104	354.40170	-6.09116	649.61688	6.24242	11.78383	-1381.25537	504.15817	55.62315	-711.98450	142.86281	-0.76041
304	2.525	920.34082	74.09503	1409.69690	-205.85564	236.74780	1278.51611	-971.86816	319.09302	1290.28662	-113.58859	355.43469	-6.02031	655.60480	3.79240	8.46896	-1363.53235	500.06281	50.43651	-724.95428	143.89699	-0.63598
305	2.533	917.37146	74.24367	1411.74561	-205.17503	234.44992	1278.77612	-971.04413	318.16806	1293.93518	-126.58401	356.47021	-5.91252	659.27881	1.39626	6.83091	-1344.46130	495.87982	46.74313	-738.06244	144.96312	-0.53076
306	2.542	914.50525	74.39199	1413.53442	-204.29437	231.99672	1279.10974	-970.14856	317.21997	1297.57568	-139.60446	357.44876	-5.82487	660.46661	-0.73765	6.29763	-1324.78784	491.66367	46.22924	-751.07916	145.87822	-0.36327
307	2.550	911.78644	74.55077	1415.06140	-203.20514	229.39563	1279.50330	-969.15521	316.27060	1301.18213	-152.63962	358.35638	-5.77898	659.01642	-2.29774	5.68062	-1305.05188	487.57202	49.26400	-763.97351	146.58780	-0.09997
308	2.558	909.26776	74.72105	1416.32764	-201.91248	226.67294	1279.95276	-968.03235	315.35178	1304.72791	-165.68198	359.24591	-5.73298	654.87628	-3.02297	4.37793	-1285.14905	483.84448	54.10199	-776.96021	147.30225	0.15775
309	2.567	907.00549	74.89258	1417.34802	-200.43053	223.88651	1280.46521	-966.75861	314.49234	1308.18567	-178.74112	360.16605	-5.64561	648.27509	-2.89024	2.81838	-1264.32568	480.67416	58.24216	-790.19507	148.18448	0.33875
310	2.575	905.05450	75.04260	1418.13086	-198.78487	221.10703	1281.05371	-965.34131	313.69891	1311.52307	-191.82248	361.09271	-5.52924	639.72437	-2.15181	1.66479	-1241.77368	478.09525	60.26495	-803.60962	149.15018	0.49642
311	2.583	903.46539	75.13986	1418.66125	-197.01361	218.39902	1281.73071	-963.81848	312.95227	1314.70056	-204.88492	361.97311	-5.41870	629.68268	-1.17708	1.07639	-1217.20410	475.96411	60.14274	-817.01184	150.10248	0.65771
312	2.592	902.27710	75.16827	1418.91431	-195.16020	215.81323	1282.50476	-962.24231	312.22394	1317.67700	-217.82785	362.82413	-5.28935	618.38971	-0.23800	0.81509	-1190.86047	473.99704	58.55675	-830.25378	151.07243	0.74939
313	2.600	901.51282	75.13960	1418.87817	-193.27026	213.38092	1283.38391	-960.67194	311.48120	1320.41553	-230.51364	363.75464	-5.00000	606.08673	0.60856	0.63052	-1163.21313	471.86743	56.30344	-843.29199	152.04764	0.75124
314	2.608	901.18427	75.07436	1418.55615	-191.40143	211.11456	1284.37659	-959.17645	310.68027	1322.88708	-242.79947	364.90549	-4.34757	593.19238	1.44598	0.41972	-1134.73669	469.34021	54.04569	-856.17444	152.96669	0.74365
315	2.617	901.29205	74.99271	1417.95215	-189.63135	209.01373	1285.48889	-957.82654	309.77997	1325.06812	-254.56369	366.39691	-3.20759	580.15143	2.32510	0.20634	-1105.80237	466.35541	52.30755	-869.01160	153.88243	0.76277
316	2.625	901.82147	74.91198	1417.06091	-188.05064	207.07071	1286.72046	-956.68268	308.76767	1326.93567	-265.72543	368.30627	-1.59979	567.20074	3.20229	0.04599	-1076.62598	463.02014	51.45734	-881.86670	154.87653	0.77282
317	2.633	902.75006	74.82124	1415.87231	-186.74545	205.27934	1288.06262	-955.79480	307.66803	1328.46423	-276.26517	370.60413	0.35624	554.36090	4.02790	-0.05296	-1047.24817	459.51294	51.58218	-894.71338	155.88393	0.77334
318	2.642	904.05188	74.67937	1414.38171	-185.77853	203.64377	1289.49902	-955.20709	306.53070	1329.62988	-286.23978	373.10577	2.50557	541.57965	4.83041	-0.12959	-1017.52936	455.98340	52.46534	-907.54016	156.73737	0.82627
319	2.650	905.68921	74.45456	1412.59985	-185.17908	202.18216	1291.00879	-954.96014	305.41016	1330.41492	-295.76053	375.60236	4.74855	528.81543	5.66449	-0.22021	-987.22388	452.53558	53.76919	-920.34430	157.39359	0.96842
320	2.658	907.61072	74.15208	1410.55542	-184.94713	200.92468	1292.56787	-955.08887	304.34726	1330.80750	-304.90567	378.02878	7.10839	516.06226	6.51356	-0.31770	-956.12378	449.24640	55.24209	-933.05859	158.05710	1.15173
321	2.667	909.76337	73.80853	1408.28906	-185.06776	199.90366	1294.14868	-955.61835	303.36282	1330.80396	-313.61801	380.39954	9.67765	503.35852	7.32845	-0.39445	-924.16638	446.17096	56.80080	-945.64441	158.95673	1.29330
322	2.675	912.10388	73.46652	1405.84045	-185.52599	199.13571	1295.72241	-956.55450	302.46832	1330.40906	-321.68552	382.65793	12.53242	490.73212	8.12389	-0.45404	-891.52948	443.32996	58.48630	-958.17566	160.07433	1.33989
323	2.683	914.60388	73.14279	1403.24072	-186.31522	198.60201	1297.26245	-957.87598	301.67282	1329.63306	-328.82565	384.69727	15.72771	478.14960	8.94553	-0.51782	-858.72089	440.69049	60.33826	-970.77637	161.14433	1.32328
324	2.692	917.24438	72.82707	1400.51221	-187.43265	198.24982	1298.74805	-959.54291	300.97580	1328.48779	-334.80887	386.44049	19.31281	465.54828	9.78304	-0.58144	-826.49219	438.18460	62.26263	-983.51978	161.90080	1.35148
325	2.700	920.00482	72.51466	1397.67139	-188.86263	198.02782	1300.16199	-961.51031	300.37149	1326.98792	-339.48203	387.84283	23.31195	452.87952	10.59255	-0.63022	-795.51208	435.75366	63.98213	-996.34180	162.40340	1.44934
326	2.708	922.85126	72.22175	1394.73303	-190.56424	197.91811	1301.48743	-963.72949	299.85840	1325.15308	-342.61588	388.91833	27.81447	440.15186	11.38076	-0.66667	-766.04395	433.37881	65.15583	-1009.07318	162.96043	1.51841
327	2.717	925.72998	71.98424	1391.70764	-192.47649	197.92770	1302.70764	-966.14856	299.42535	1323.00378	-343.73483	389.73407	33.17712	427.44843	12.19123	-0.68915	-737.88336	431.12140	65.60757	-1021.61017	163.72365	1.51517
328	2.725	928.58032	71.85089	1388.60120	-194.53612	198.06015	1303.81238	-968.71832	299.03818	1320.55688	-342.10269	390.28256	39.91891	414.83423	13.00904	-0.67942	-710.55066	429.15790	65.42169	-1034.01501	164.60382	1.49892
329	2.733	931.36334	71.83886	1385.43250	-196.69374	198.30429	1304.79895	-971.38922	298.65454	1317.82971	-336.95914	390.43213	48.11519	402.26837	13.77682	-0.64507	-683.58459	427.69971	64.80822	-1046.45874	165.42410	1.53331
330	2.742	934.07019	71.89131	1382.25476	-198.91719	198.64114	1305.66907	-974.10187	298.25623	1314.85266	-328.00601	390.05746	56.89854	389.67468	14.52043	-0.64301	-656.77551	426.82700	63.91762	-1059.08545	166.05002	1.65271
331	2.750	936.69873	71.91733	1379.14673	-201.18350	199.04770	1306.42322	-976.78503	297.87033	1311.67517	-315.67953	389.15707	64.75513	377.04871	15.34084	-0.71271	-630.21753	426.44189	62.78431	-1071.87866	166.53853	1.83417
332	2.758	939.23248	71.87135	1376.17773	-203.47018	199.49689	1307.05908	-979.36633	297.55319	1308.35498	-300.79214	387.79431	70.40618	364.43353	16.26131	-0.80915	-604.18604	426.40082	61.39578	-1084.68994	167.11266	1.96592
333	2.767	941.64636	71.77087	1373.38660	-205.75116	199.96606	1307.57654	-981.78577	297.35034	1304.94189	-283.98013	385.98059	73.48672	351.84216	17.19331	-0.85408	-578.98523	426.62698	59.75281	-1097.43323	167.94377	1.90466
334	2.775	943.92419	71.65901	1370.78943	-207.99835	200.43942	1307.98120	-983.99951	297.27893	1301.47888	-265.58212	383.71222	74.56679	339.24896	18.07143	-0.83231	-554.88342	427.05399	57.82927	-1110.18359	168.98924	1.61559
335	2.783	946.06488	71.57449	1368.39368	-210.18599	200.89983	1308.28088	-985.97418	297.33331	1298.01013	-245.84299	381.07166	74.64152	326.63098	18.93349	-0.80104	-532.12335	427.51498	55.50050	-1123.02698	170.04222	1.27222
336	2.792	948.07489	71.54412	1366.20313	-212.28954	201.33371	1308.48279	-987.68561	297.48505	1294.57861	-225.03110	378.15277	74.53757	313.98920	19.84734	-0.81822	-510.96680	427.75851	52.54853	-1135.88745	170.98668	1.09914
337	2.800	949.95953	71.58105	1364.21704	-214.28061	201.74054	1308.59106	-989.12146	297.68970	1291.21729	-203.41946	374.90729	74.61540	301.32880	20.81699	-0.88219	-491.72638	427.57056	48.75072	-1148.67700	171.91243	1.13845
338	2.808	951.72443	71.68291	1362.42908	-216.12964	202.12808	1308.60779	-990.28357	297.91544	1287.94495	-181.25601	371.23950	74.85426	288.64154	21.78498	-0.93452	-474.70740	426.86780	43.97476	-1161.54895	172.89053	1.31884
339	2.817	953.37714	71.84200	1360.83008	-217.81525	202.50346	1308.53748	-991.18262	298.16348	1284.76636	-158.72153	367.19730	75.09077	275.90289	22.69683	-0.91210	-460.08447	425.70352	38.21740	-1174.73999	173.84032	1.57575
340	2.825	954.91937	72.06406	1359.41431	-219.32625	202.87344	1308.38867	-991.83191	298.46613	1281.67273	-135.85904	362.85925	75.12350	263.08429	23.55133	-0.81049	-447.88116	424.20862	31.57653	-1188.17139	174.76111	1.78298
341	2.833	956.34491	72.36163	1358.18286	-220.65558	203.24741	1308.16980	-992.24664	298.87549	1278.64307	-112.56857	358.17841	74.75164	250.18434	24.40292	-0.69200	-438.11090	422.52802	24.19207	-1201.44238	175.89359	1.74151
342	2.842	957.64502	72.72893	1357.14355	-221.79997	203.63211	1307.88391	-992.45001	299.44638	1275.64368	-88.70480	353.11957	73.88676	237.23161	25.29816	-0.61326	-430.95044	420.81879	16.26252	-1214.19312	177.41539	1.34267
343	2.850	958.80780	73.15065	1356.30981	-222.76193	204.01961	1307.52539	-992.47632	300.21774	1272.63171	-64.17841	347.80975	72.60135	224.24440	26.20649	-0.57063	-426.82861	419.29175	8.23404	-1226.46643	178.99809	0.81056
344	2.858	959.81268	73.63072	1355.69263	-223.54150	204.38039	1307.08374	-992.36359	301.20148	1269.56555	-38.98349	342.46460	71.05247	211.21825	27.05616	-0.53634	-426.30145	418.17297	1.00188	-1238.78369	179.99458	0.60764
345	2.867	960.63818	74.18614	1355.29260	-224.12997	204.67506	1306.54712	-992.14423	302.37564	1266.42175	-13.17874	337.24268	69.39481	198.15111	27.82908	-0.50903	-429.54425	417.56717	-4.36189	-1251.66016	180.28040	0.87049
346	2.875	961.27618	74.81528	1355.10461	-224.51900	204.88391	1305.90210	-991.84241	303.69293	1263.20923	13.15750	332.18210	67.72882	185.05858	28.57368	-0.51019	-435.88715	417.38504	-7.38594	-1265.09985	180.45003	1.24961
347	2.883	961.73523	75.49223	1355.13232	-224.71017	205.02448	1305.13403	-991.47644	305.10278	1259.97559	39.99292	327.23465	66.07254	171.97798	29.34678	-0.56184	-444.36572	417.46213	-8.51299	-1278.67969	180.98161	1.42273
348	2.892	962.02655	76.19260	1355.39453	-224.71465	205.13736	1304.22900	-991.06250	306.55350	1256.80701	67.35031	322.38821	64.38280	158.95433	30.18559	-0.67104	-454.70190	417.75226	-8.56339	-1291.91406	181.84274	1.37185
349	2.900	962.14990	76.89900	1355.91650	-224.55096	205.26016	1303.17505	-990.61938	307.97128	1253.82288	95.25528	317.72687	62.59793	146.00011	31.11740	-0.81497	-466.92438	418.31201	-8.25082	-1304.63818	182.92653	1.19348
350	2.908	962.09277	77.58475	1356.71704	-224.24565	205.41487	1301.96497	-990.17126	309.26050	1251.15894	123.70135	313.29434	60.63330	133.08595	32.15860	-0.95087	-480.34686	419.11523	-8.07014	-1317.12207	184.23158	1.00797
351	2.917	961.83862	78.22510	1357.80566	-223.83084	205.60837	1300.59851	-989.74341	310.33081	1248.94470	152.66292	309.01328	58.40611	120.20299	33.29411	-1.06654	-493.88623	420.02408	-8.20301	-1329.59668	185.58177	1.03223
352	2.925	961.36884	78.82477	1359.18408	-223.33664	205.83871	1299.08313	-989.35156	311.11484	1247.27930	182.12273	304.80887	55.91225	107.38988	34.45284	-1.19035	-507.01819	420.90015	-8.55589	-1341.85522	186.62169	1.43847
353	2.933	960.66107	79.42505	1360.84460	-222.78543	206.10239	1297.43921	-988.99536	311.56662	1246.22131	212.06772	300.67776	53.20084	94.64922	35.52653	-1.31915	-519.84857	421.67566	-8.97590	-1353.55591	187.19568	2.16257
354	2.942	959.69470	80.07889	1362.77429	-222.19241	206.39291	1295.70203	-988.66180	311.65579	1245.79236	242.48006	296.63254	50.29000	81.91225	36.45031	-1.39945	-532.59515	422.41803	-9.35959	-1364.70068	187.49216	3.06825
355	2.950	958.46240	80.80151	1364.96509	-221.56662	206.69467	1293.91333	-988.33392	311.36847	1245.98706	273.33801	292.67468	47.18725	69.13612	37.26183	-1.40875	-545.29541	423.35480	-9.61568	-1375.60559	187.79245	4.18964
356	2.958	956.96930	81.55537	1367.41455	-220.90804	206.98834	1292.11157	-987.98645	310.72064	1246.77795	304.57303	288.80322	43.94809	56.36632	38.07921	-1.38900	-557.85541	424.74298	-9.64824	-1386.47034	188.17148	5.69030
357	2.967	955.22382	82.30123	1370.11548	-220.20969	207.26028	1290.32739	-987.57526	309.77890	1248.11914	336.05386	285.03180	40.66908	43.68352	39.01353	-1.38067	-570.21442	426.62195	-9.44127	-1397.07410	188.45418	7.68451
358	2.975	953.23718	83.04209	1373.04919	-219.46718	207.50381	1288.58276	-987.04285	308.66940	1249.95117	367.63937	281.42468	37.46175	31.12038	40.09866	-1.38770	-582.44397	428.69604	-9.15049	-1406.91858	188.46744	10.10294
359	2.983	951.02130	83.80713	1376.18201	-218.68384	207.72179	1286.89185	-986.34039	307.55191	1252.20483	399.19940	278.13135	34.46627	18.62572	41.29730	-1.41456	-594.67889	430.57751	-9.00156	-1415.67200	188.33667	12.61928
360	2.992	948.58563	84.61601	1379.46716	-217.86801	207.93056	1285.26489	-985.44763	306.55612	1254.80200	430.59628	275.37369	31.86547	6.11490	42.52845	-1.47286	-606.98206	432.12485	-9.07087	-1423.41980	188.43915	14.76853
361	3.000	945.94336	85.46854	1382.85205	-217.03191	208.15404	1283.71570	-984.37756	305.73529	1257.66089	461.66306	273.35565	29.83233	-6.43860	43.73064	-1.56290	-619.33972	433.45276	-9.24593	-1430.48914	188.86124	16.38385
362	3.008	943.11450	86.36212	1386.28442	-216.19339	208.41438	1282.26208	-983.16748	305.09222	1260.70911	492.17096	272.17892	28.43677	-18.98885	44.92356	-1.67519	-631.74005	434.70645	-9.37383	-1437.20325	189.16913	17.82792
363	3.017	940.11700	87.30779	1389.71741	-215.37151	208.73457	1280.92334	-981.86310	304.63699	1263.89502	521.81226	271.83762	27.58064	-31.49754	46.13970	-1.78546	-644.18677	435.90396	-9.39541	-1443.72131	189.18480	19.51188
364	3.025	936.96429	88.32014	1393.11133	-214.57776	209.14883	1279.71350	-980.50525	304.39389	1267.18616	550.20294	272.21606	26.96554	-43.98489	47.33911	-1.86250	-656.68054	436.97766	-9.34979	-1449.74023	189.54111	21.49854
365	3.033	933.67297	89.40042	1396.43567	-213.81207	209.70032	1278.64038	-979.12628	304.36053	1270.56042	576.83752	273.07480	26.09955	-56.48898	48.44696	-1.89729	-669.23004	437.91492	-9.28821	-1454.26917	190.98557	23.73900
366	3.042	930.26923	90.53897	1399.66797	-213.06218	210.42194	1277.70789	-977.76233	304.49194	1273.99878	601.03052	274.16965	24.43784	-69.03354	49.42820	-1.90986	-681.85840	438.76462	-9.22113	-1455.98535	193.65346	26.08307
367	3.050	926.79059	91.72748	1402.79089	-212.30341	211.32396	1276.92041	-976.45941	304.73462	1277.48364	622.05579	275.45581	21.63225	-81.65799	50.30330	-1.92474	-694.58130	439.55093	-9.13055	-1453.90283	197.19347	27.99391
368	3.058	923.28241	92.95735	1405.78357	-211.49878	212.40381	1276.28284	-975.25470	305.05664	1281.00647	639.52271	277.11093	17.66199	-94.40834	51.11454	-1.95116	-707.38672	440.28146	-9.00596	-1447.63623	201.06473	28.80983
369	3.067	919.78778	94.21445	1408.61450	-210.60025	213.66235	1275.79822	-974.15308	305.44080	1284.57568	653.63123	279.33054	12.79021	-107.27026	51.90230	-1.97874	-720.23743	440.98096	-8.86133	-1437.35620	204.71214	28.29314
370	3.075	916.33508	95.49098	1411.23950	-209.55585	215.10706	1275.46960	-973.12848	305.86880	1288.20776	664.94983	282.13434	7.53716	-120.17072	52.69810	-1.97765	-733.09399	441.66858	-8.71433	-1423.69922	207.76225	26.72030
371	3.083	912.93457	96.79466	1413.60962	-208.32181	216.74579	1275.30664	-972.14209	306.31503	1291.90637	673.78247	285.35889	2.68449	-133.06691	53.51210	-1.92123	-745.94763	442.35687	-8.57690	-1407.48438	210.00528	24.62287
372	3.092	909.59277	98.13579	1415.68359	-206.87167	218.57834	1275.32275	-971.15265	306.75452	1295.65356	679.66187	288.70670	-0.95968	-145.98248	54.34203	-1.81986	-758.82300	443.06897	-8.46410	-1389.40820	211.23140	22.54002
373	3.100	906.33417	99.50661	1417.43774	-205.19835	220.58826	1275.52417	-970.11560	307.17810	1299.41931	681.54584	291.72369	-3.03113	-158.94069	55.20995	-1.72545	-771.74268	443.81674	-8.37616	-1369.87061	211.29657	20.79922
374	3.108	903.21051	100.87256	1418.87122	-203.31104	222.74071	1275.90503	-968.98657	307.58627	1303.17285	678.68176	293.89020	-3.80570	-171.90715	56.17527	-1.68871	-784.70520	444.59695	-8.28808	-1348.95972	210.28633	19.45969
375	3.117	900.29333	102.18848	1420.00146	-201.23129	224.98828	1276.45605	-967.73511	307.97400	1306.87976	671.34222	294.96954	-3.88496	-184.84538	57.26294	-1.70132	-797.68158	445.42801	-8.18256	-1326.65735	208.43568	18.51628
376	3.125	897.66022	103.41962	1420.84961	-198.99304	227.27702	1277.17212	-966.35815	308.33664	1310.49548	660.73993	295.29224	-3.77787	-197.79953	58.38102	-1.70325	-810.63049	446.33264	-8.07636	-1302.97925	205.92868	18.03344
377	3.133	895.38239	104.54142	1421.42615	-196.64815	229.54623	1278.04858	-964.88599	308.67841	1313.96924	648.35858	295.53476	-3.73608	-210.83830	59.38046	-1.64667	-823.54810	447.28040	-7.99887	-1277.93726	202.83403	18.05478
378	3.142	893.51324	105.53419	1421.73010	-194.26744	231.73087	1279.07703	-963.37439	309.01443	1317.25037	635.36475	296.18848	-3.79849	-223.93593	60.19971	-1.52031	-836.47644	448.20386	-7.95145	-1251.58447	199.17537	18.53485
379	3.150	892.08221	106.38667	1421.75684	-191.93221	233.77567	1280.24548	-961.88965	309.37622	1320.29028	622.36987	297.27499	-3.91956	-236.96844	60.92319	-1.31722	-849.43945	449.06088	-7.90271	-1224.08948	195.01711	19.39697
380	3.158	891.09570	107.09872	1421.50427	-189.72800	235.64893	1281.54138	-960.50299	309.80020	1323.04114	609.51990	298.50635	-4.09530	-249.77711	61.69434	-1.00184	-862.41119	449.87347	-7.81669	-1195.64111	190.44591	20.59303
381	3.167	890.54297	107.67806	1420.97156	-187.74103	237.34406	1282.95471	-959.28699	310.30423	1325.45715	596.74652	299.66711	-4.35469	-262.20377	62.56533	-0.51199	-875.35645	450.72418	-7.67691	-1166.33423	185.57607	22.06077
382	3.175	890.40662	108.13694	1420.16296	-186.04590	238.87347	1284.47876	-958.30536	310.89081	1327.49915	583.95776	300.77646	-4.65372	-274.14529	63.45665	0.21882	-888.26477	451.67734	-7.51050	-1136.21570	180.62108	23.65619
383	3.183	890.66992	108.49348	1419.09021	-184.69048	240.25812	1286.10718	-957.60748	311.56647	1329.13562	571.12622	301.91122	-4.88828	-285.65903	64.25508	1.25069	-901.14093	452.71332	-7.38564	-1105.36475	175.77284	25.23402
384	3.192	891.31476	108.76500	1417.76416	-183.69424	241.51407	1287.83118	-957.22534	312.34677	1330.34509	558.29407	303.05347	-5.01320	-297.05243	64.91989	2.66116	-913.98218	453.76889	-7.34621	-1073.90344	171.10260	26.76477
385	3.200	892.31934	108.95393	1416.18933	-183.06200	242.64365	1289.63232	-957.16705	313.25104	1331.12402	545.50714	304.14505	-5.07712	-308.84949	65.51435	4.59399	-926.77625	454.79614	-7.36037	-1041.98901	166.69217	28.27732
386	3.208	893.66437	109.04870	1414.37073	-182.79976	243.64052	1291.47717	-957.42188	314.27979	1331.48779	532.77094	305.18384	-5.14832	-321.55692	66.14467	7.23605	-939.52740	455.78943	-7.35552	-1009.77631	162.62294	29.77534
387	3.217	895.33490	109.03535	1412.32092	-182.91934	244.50742	1293.32117	-957.98212	315.38318	1331.45789	520.06470	306.22119	-5.24676	-335.29541	66.89485	10.66282	-952.26050	456.78458	-7.28823	-977.39453	158.82692	31.28326
388	3.225	897.31079	108.90716	1410.05981	-183.43222	245.26872	1295.11938	-958.86035	316.46674	1331.04565	507.36386	307.28705	-5.34327	-349.54108	67.88725	14.69887	-964.99170	457.81400	-7.17802	-944.97296	155.13582	32.85711
389	3.233	899.55389	108.66856	1407.60986	-184.33807	245.96182	1296.83093	-960.08276	317.44156	1330.24951	494.65656	308.36508	-5.39164	-363.22687	69.34814	19.02843	-977.71558	458.87238	-7.08171	-912.61426	151.44498	34.49884
390	3.242	902.00415	108.33112	1404.99133	-185.61336	246.61578	1298.41956	-961.66235	318.26447	1329.06506	481.93774	309.41730	-5.38024	-375.11435	71.36786	23.60525	-990.42029	459.91711	-7.03818	-880.35773	147.73393	36.15500
391	3.250	904.58948	107.90933	1402.22021	-187.20766	247.23691	1299.85681	-963.58038	318.93622	1327.49377	469.20218	310.39606	-5.36214	-384.02493	73.51065	28.94612	-1003.11047	460.87650	-7.05899	-848.22491	143.97693	37.79905
392	3.258	907.23682	107.42020	1399.31018	-189.05244	247.80817	1301.12195	-965.79285	319.48764	1325.54224	456.47165	311.29419	-5.39118	-388.89893	74.91963	35.77673	-1015.81787	461.65723	-7.17198	-816.28479	140.14709	39.43773
393	3.267	909.87488	106.88121	1396.27783	-191.07716	248.29713	1302.19666	-968.24695	319.96677	1323.22388	443.77869	312.17072	-5.46503	-389.02698	74.89703	44.28678	-1028.57434	462.20053	-7.40918	-784.63287	136.27304	41.06020
394	3.275	912.43689	106.30853	1393.14526	-193.22250	248.67021	1303.06567	-970.88879	320.41647	1320.56470	431.11014	313.07617	-5.56229	-384.33759	73.27034	53.77140	-1041.36755	462.60492	-7.71992	-753.30664	132.41649	42.62000
395	3.283	914.87537	105.71850	1389.94165	-195.44284	248.90826	1303.72498	-973.65887	320.85757	1317.60999	418.43332	314.01013	-5.66305	-375.37073	70.39006	62.89864	-1054.15173	463.10916	-7.96276	-722.27899	128.64571	44.04733
396	3.292	917.17450	105.12987	1386.70361	-197.70374	249.01753	1304.19043	-976.48669	321.28259	1314.42554	405.74597	314.96341	-5.73228	-362.97754	66.97156	70.32155	-1066.89648	463.89075	-8.02071	-691.57922	125.05783	45.27567
397	3.300	919.34930	104.56668	1383.47083	-199.98405	249.03076	1304.49353	-979.29456	321.66132	1311.08655	393.05353	315.92764	-5.75064	-347.99298	63.77501	75.29174	-1079.57239	464.97989	-7.88564	-661.40106	121.74091	46.27752
398	3.308	921.43536	104.05865	1380.27466	-202.27692	248.99467	1304.66907	-982.00739	321.96338	1307.65771	380.35464	316.86679	-5.75132	-331.03421	61.26772	77.91034	-1092.14941	466.30682	-7.64767	-632.08698	118.65723	47.07395
399	3.317	923.47644	103.62752	1377.13452	-204.58189	248.95584	1304.74402	-984.55945	322.17114	1304.18884	367.65594	317.75671	-5.78233	-312.51166	59.54347	78.84917	-1104.68164	467.71011	-7.43291	-604.00439	115.64764	47.67991
400	3.325	925.51282	103.26590	1374.06348	-206.89127	248.95828	1304.73755	-986.89740	322.26291	1300.72229	354.95184	318.64447	-5.83766	-292.80893	58.49853	78.81963	-1117.30347	469.00970	-7.30826	-577.40472	112.62625	48.04513
401	3.333	927.56879	102.93868	1371.07642	-209.18146	249.04199	1304.66431	-988.98419	322.20142	1297.29944	342.21103	319.58099	-5.87016	-272.40018	58.03993	78.24055	-1130.08313	470.14520	-7.24289	-552.38007	109.70068	48.09445
402	3.342	929.64276	102.61368	1368.19531	-211.41867	249.23332	1304.53650	-990.80219	321.95963	1293.95728	329.40945	320.52728	-5.85775	-251.69904	58.14055	77.28852	-1142.96326	471.18271	-7.18112	-528.95361	107.04778	47.81348
403	3.350	931.70917	102.28351	1365.44812	-213.57021	249.53610	1304.36267	-992.35199	321.55151	1290.71912	316.55972	321.43390	-5.80492	-230.82141	58.77069	76.07292	-1155.85583	472.19992	-7.11280	-507.23346	104.78308	47.21650
404	3.358	933.72876	101.95409	1362.86462	-215.60904	249.93402	1304.14832	-993.64844	321.02646	1287.58484	303.70483	322.33878	-5.71935	-209.59721	59.83525	74.65123	-1168.73486	473.19751	-7.06076	-487.50970	102.99346	46.23210
405	3.367	935.66553	101.62252	1360.47583	-217.51489	250.39801	1303.89758	-994.71234	320.43851	1284.53308	290.88074	323.27359	-5.62242	-187.77812	61.16591	72.99598	-1181.63086	474.14056	-7.03363	-470.17828	101.73654	44.70924
406	3.375	937.49738	101.27013	1358.31348	-219.27554	250.88922	1303.61243	-995.56311	319.81989	1281.52966	278.07330	324.19193	-5.53259	-165.19397	62.57755	71.06850	-1194.56628	475.05719	-7.00834	-455.55746	100.97552	42.52261
407	3.383	939.20801	100.87775	1356.40417	-220.88649	251.36670	1303.29333	-996.21820	319.17352	1278.53308	265.22156	325.07587	-5.43756	-141.79207	63.94694	68.92072	-1207.52527	476.00082	-6.96485	-443.81561	100.64820	39.57108
408	3.392	940.77527	100.44417	1354.76270	-222.34775	251.80325	1302.94214	-996.69482	318.48621	1275.50293	252.27542	325.98810	-5.31697	-117.62772	65.20659	66.72562	-1220.49524	476.95569	-6.92080	-435.04425	100.79434	35.69096
409	3.400	942.17542	99.97873	1353.39575	-223.65390	252.19582	1302.56226	-997.01196	317.73648	1272.41150	239.23448	326.98358	-5.17223	-92.85733	66.27940	64.71475	-1233.50378	477.88260	-6.90160	-429.29483	101.51353	30.70135
410	3.408	943.39221	99.48697	1352.30774	-224.78636	252.56433	1302.15430	-997.19299	316.88681	1269.24902	226.13582	328.03491	-5.04123	-67.68016	67.10011	63.06829	-1246.58044	478.80228	-6.90052	-426.52020	102.80664	24.60577
411	3.417	944.41986	98.97391	1351.50415	-225.72319	252.94052	1301.71252	-997.26324	315.88995	1266.02563	213.02843	329.03857	-4.99191	-42.22084	67.67223	61.85468	-1259.71265	479.76019	-6.89705	-426.51434	104.52881	17.76723
412	3.425	945.26410	98.44748	1350.99609	-226.45499	253.34804	1301.22681	-997.25128	314.70987	1262.76257	199.94312	329.92575	-5.04097	-16.47462	68.05667	61.03778	-1272.85315	480.75027	-6.88055	-428.87268	106.45009	10.95609
413	3.433	945.93884	97.91338	1350.80151	-226.98566	253.78622	1300.68640	-997.19122	313.34088	1259.48413	186.87444	330.76447	-5.10829	9.63556	68.36389	60.48045	-1285.94592	481.72375	-6.84847	-433.09235	108.27627	5.22342
414	3.442	946.45795	97.37392	1350.93616	-227.32414	254.23322	1300.07947	-997.11139	311.81958	1256.23242	173.80840	331.66571	-5.12423	36.16869	68.74341	59.96205	-1298.96130	482.66083	-6.81901	-438.93539	109.74181	1.46135
415	3.450	946.82971	96.82813	1351.40674	-227.48221	254.65704	1299.39148	-997.01880	310.20953	1253.08740	160.76590	332.63492	-5.10850	63.14046	69.29308	59.28037	-1311.91028	483.59338	-6.83554	-446.62729	110.80734	-0.17281
416	3.458	947.05438	96.27007	1352.21265	-227.47421	255.01994	1298.60632	-996.89722	308.58139	1250.16467	147.78911	333.60977	-5.10540	90.56801	70.00352	58.35339	-1324.81384	484.54495	-6.92783	-456.46259	111.62405	-0.34412
417	3.467	947.12012	95.69289	1353.35315	-227.31329	255.28525	1297.70776	-996.71771	307.02963	1247.60168	134.88470	334.54694	-5.13492	118.49809	70.83784	57.18628	-1337.66553	485.49155	-7.06178	-468.24399	112.29312	0.00542
418	3.475	947.00293	95.09045	1354.83301	-227.00993	255.42911	1296.68323	-996.45483	305.68433	1245.53613	122.02371	335.40286	-5.20854	146.97926	71.78282	55.76703	-1350.40515	486.41907	-7.09895	-481.22165	112.85274	0.21287
419	3.483	946.67358	94.45499	1356.65015	-226.57593	255.44252	1295.52771	-996.09961	304.67435	1244.07739	109.18826	336.16550	-5.31712	176.00838	72.81419	54.03514	-1362.92810	487.36383	-6.79881	-494.55389	113.42761	0.05295
420	3.492	946.10394	93.78581	1358.78296	-226.03021	255.32559	1294.24841	-995.65887	304.08313	1243.28577	96.37650	336.91394	-5.42149	205.52040	73.90078	51.94252	-1375.14038	488.33652	-5.91467	-507.75647	114.15052	-0.37275
421	3.500	945.26843	93.10014	1361.19739	-225.39967	255.08743	1292.86389	-995.14642	303.94006	1243.17065	83.58539	337.72342	-5.49258	235.42735	75.02548	49.52832	-1386.96826	489.26175	-4.30448	-520.72168	114.96426	-0.83862
422	3.508	944.14539	92.43121	1363.86780	-224.71088	254.75031	1291.40295	-994.57654	304.22552	1243.69995	70.81473	338.56439	-5.53069	265.62622	76.16566	46.91946	-1398.32544	490.05203	-1.92251	-533.48315	115.67104	-1.17795
423	3.517	942.72095	91.80969	1366.78662	-223.98038	254.34715	1289.90112	-993.96082	304.87091	1244.81250	58.07367	339.34818	-5.54915	295.97797	77.26344	44.24501	-1409.11426	490.68481	1.25458	-546.07343	116.12456	-1.32693
424	3.525	940.99353	91.23195	1369.95813	-223.21346	253.91599	1288.39868	-993.29889	305.76794	1246.43628	45.37582	340.01147	-5.56498	326.31897	78.24437	41.55484	-1419.23743	491.18207	5.23594	-558.51282	116.29825	-1.27622
425	3.533	938.97308	90.65126	1373.38733	-222.41069	253.49770	1286.93701	-992.57050	306.78900	1248.50659	32.72507	340.56064	-5.59186	356.51379	79.06714	38.84041	-1428.57275	491.60657	9.99631	-570.87286	116.31628	-1.10148
426	3.542	936.67810	90.00607	1377.07324	-221.57390	253.12602	1285.55432	-991.74377	307.81238	1250.96436	20.11328	341.06638	-5.63585	386.50818	79.69285	36.13649	-1436.94897	492.06549	15.46795	-583.27277	116.42948	-0.98076
427	3.550	934.13147	89.24486	1381.00476	-220.70493	252.80750	1284.27856	-990.79498	308.74512	1253.74536	7.53662	341.60855	-5.69782	416.32733	80.00450	33.57841	-1444.14685	492.57986	21.50240	-595.74036	116.79716	-1.02935
428	3.558	931.35596	88.33664	1385.15344	-219.80164	252.51846	1283.12512	-989.71710	309.53461	1256.77747	-5.01154	342.19836	-5.78405	446.03448	79.81284	31.37013	-1449.91443	492.94452	27.89772	-608.20221	117.35413	-1.17603
429	3.567	928.36975	87.28893	1389.47009	-218.86249	252.22650	1282.10095	-988.51978	310.15976	1259.98804	-17.56607	342.77551	-5.90353	475.68024	78.96797	29.71864	-1454.01550	492.77582	34.56692	-620.62427	117.96028	-1.28276
430	3.575	925.17896	86.15810	1393.89197	-217.89618	251.90865	1281.20886	-987.23505	310.60818	1263.31201	-30.16281	343.31146	-6.04229	505.19507	77.51730	28.73636	-1456.22986	491.76337	41.66750	-633.04053	118.54549	-1.29913
431	3.583	921.77826	85.03110	1398.35071	-216.92220	251.55356	1280.44922	-985.91205	310.86646	1266.70215	-42.79111	343.85760	-6.17061	534.15088	75.76250	28.31871	-1456.26440	489.96957	49.39097	-645.49603	119.11016	-1.26032
432	3.592	918.17017	83.98679	1402.78235	-215.96335	251.15207	1279.81714	-984.59406	310.93085	1270.13525	-55.42221	344.48682	-6.26353	561.53375	74.08061	28.07969	-1453.90588	487.72791	57.37830	-658.02936	119.70985	-1.19866
433	3.600	914.38177	83.05757	1407.13464	-215.03915	250.68147	1279.30005	-983.30573	310.81143	1273.60840	-68.07016	345.24863	-6.28942	585.90839	72.70446	27.39287	-1449.32031	485.17786	64.40613	-670.66272	120.42149	-1.10977
434	3.608	910.45966	82.22475	1411.36841	-214.16174	250.11116	1278.88159	-982.05762	310.52176	1277.12708	-80.78604	346.15463	-6.22965	606.09094	71.73256	25.56655	-1442.82214	482.20749	68.98170	-683.38928	121.26471	-0.99219
435	3.617	906.45386	81.45522	1415.45630	-213.33025	249.43076	1278.54883	-980.85144	310.07504	1280.69604	-93.58609	347.14294	-6.13587	621.81110	71.22453	22.18318	-1434.35083	478.81470	70.33038	-696.19495	122.18861	-0.86712
436	3.625	902.40790	80.72871	1419.38098	-212.52527	248.65303	1278.29797	-979.68311	309.49799	1284.31738	-106.42365	348.07736	-6.11115	633.73889	71.15929	17.47014	-1423.48572	475.19464	68.76454	-709.08527	123.15525	-0.75794
437	3.633	898.35547	80.02817	1423.13098	-211.70691	247.78534	1278.13318	-978.54169	308.83984	1287.99097	-119.26132	348.87476	-6.19839	642.92810	71.40900	12.36414	-1409.91345	471.53244	65.28815	-722.05280	124.17853	-0.67966
438	3.642	894.32245	79.33766	1426.69128	-210.82047	246.81508	1278.06152	-977.40979	308.14697	1291.70642	-132.12088	349.63901	-6.31224	650.21631	71.86897	8.09525	-1393.71875	467.90790	60.97129	-735.05701	125.26110	-0.63098
439	3.650	890.33295	78.66403	1430.04053	-209.80910	245.72243	1278.08704	-976.27228	307.43665	1295.43262	-145.03922	350.56674	-6.31904	655.91705	72.55145	5.53497	-1375.27710	464.33395	56.53473	-748.08032	126.34212	-0.57579
440	3.658	886.41467	78.04161	1433.15540	-208.62677	244.49667	1278.20715	-975.11957	306.71783	1299.12390	-158.00247	351.68454	-6.20014	659.82806	73.52050	4.66998	-1354.95740	460.79672	52.30405	-761.15613	127.34928	-0.46781
441	3.667	882.60455	77.51302	1436.01501	-207.24686	243.14282	1278.41455	-973.94312	306.01965	1302.73633	-170.95163	352.78680	-6.08343	661.39673	74.80621	4.60507	-1332.92908	457.35501	48.41570	-774.30548	128.29131	-0.30949
442	3.675	878.95612	77.10137	1438.60278	-205.66525	241.67937	1278.69995	-972.72809	305.37457	1306.23535	-183.86563	353.69968	-6.07292	660.00311	76.38847	4.31583	-1309.18579	454.21594	45.03955	-787.48627	129.24306	-0.14814
443	3.683	875.53864	76.78930	1440.91125	-203.89503	240.13210	1279.05713	-971.45178	304.78894	1309.59436	-196.81674	354.49319	-6.11404	655.44464	78.20029	3.47010	-1283.72595	451.61432	42.52608	-800.61841	130.24225	-0.01590
444	3.692	872.42700	76.52613	1442.94104	-201.95674	238.53561	1279.48730	-970.09393	304.25244	1312.78931	-209.89676	355.36218	-6.07892	648.25189	80.10568	2.41279	-1256.75220	449.62808	41.38484	-813.66040	131.25018	0.09391
445	3.700	869.69244	76.25514	1444.69238	-199.87654	236.94241	1279.99866	-968.64966	303.77032	1315.80005	-223.07870	356.39749	-5.92523	639.32471	81.87872	1.54586	-1228.66577	448.18195	41.93472	-826.65454	132.22647	0.19755
446	3.708	867.39459	75.93001	1446.16138	-197.69446	235.41953	1280.60425	-967.13568	303.36050	1318.61145	-236.19772	357.55930	-5.68457	629.25140	83.29871	0.97428	-1199.78601	447.20923	43.85200	-839.67249	133.19052	0.29998
447	3.717	865.57275	75.51315	1447.34668	-195.46986	234.02722	1281.32104	-965.59601	303.01263	1321.20923	-249.05325	358.82501	-5.31836	618.15381	84.33846	0.62702	-1170.10522	446.70306	46.16877	-852.73346	134.15387	0.40200
448	3.725	864.24390	74.97711	1448.25146	-193.28012	232.80119	1282.16907	-964.09857	302.67169	1323.57397	-261.45914	360.28577	-4.68672	606.10382	85.18907	0.43060	-1139.42761	446.61627	47.83076	-865.80170	135.07826	0.50212
449	3.733	863.40936	74.31602	1448.87415	-191.21460	231.74959	1283.16541	-962.72009	302.27020	1325.67651	-273.24991	362.10974	-3.67047	593.40039	86.04825	0.32800	-1107.71472	446.78381	48.26495	-878.82996	135.95187	0.60510
450	3.742	863.06744	73.54594	1449.20313	-189.36501	230.85895	1284.31873	-961.53479	301.75989	1327.47925	-284.33347	364.43683	-2.25808	580.41187	86.95003	0.25659	-1075.16162	446.92401	47.48879	-891.78766	136.80133	0.72451
451	3.750	863.21930	72.69109	1449.22375	-187.81540	230.10612	1285.62463	-960.60858	301.11020	1328.94275	-294.71103	367.29907	-0.51456	567.37109	87.83619	0.14085	-1042.01062	446.76440	45.90929	-904.66284	137.64856	0.85779
452	3.758	863.86121	71.77710	1448.93140	-186.63336	229.47784	1287.06226	-959.99274	300.31104	1330.03418	-304.43808	370.58990	1.46914	554.39001	88.68393	-0.06944	-1008.48431	446.24469	44.13829	-917.46234	138.51590	0.97481
453	3.767	864.97125	70.83693	1448.33472	-185.86029	228.98871	1288.59851	-959.72345	299.40057	1330.72839	-313.61313	374.06784	3.61424	541.53259	89.49507	-0.33065	-974.90204	445.53500	42.84863	-930.20886	139.41870	1.01906
454	3.775	866.50964	69.90689	1447.44727	-185.50648	228.67767	1290.20032	-959.83002	298.46829	1331.00073	-322.34158	377.46802	5.91740	528.80505	90.27675	-0.53493	-941.71539	444.81921	42.55709	-942.91248	140.36240	0.94501
455	3.783	868.43384	69.00642	1446.28271	-185.55592	228.58028	1291.84033	-960.33960	297.61243	1330.82727	-330.61136	380.65231	8.46084	516.14069	91.08533	-0.62991	-909.27771	444.16208	43.36255	-955.59497	141.33974	0.81021
456	3.792	870.70837	68.13330	1444.85840	-185.97913	228.70645	1293.49524	-961.26331	296.89728	1330.19763	-338.22232	383.59991	11.32526	503.47620	91.97668	-0.66321	-877.56860	443.56958	44.84187	-968.35089	142.27483	0.77462
457	3.800	873.30042	67.28673	1443.19397	-186.74663	229.04227	1295.14270	-962.58099	296.34302	1329.12402	-344.88614	386.29700	14.50961	490.80396	92.91099	-0.70300	-846.25903	443.01315	46.29150	-981.27032	143.05324	0.94287
458	3.808	876.17236	66.48752	1441.30164	-187.83534	229.56180	1296.75732	-964.24854	295.93381	1327.63525	-350.39658	388.69016	17.94715	478.11481	93.81418	-0.76692	-815.06128	442.41635	47.18096	-994.28241	143.69351	1.24021
459	3.817	879.28040	65.77057	1439.18225	-189.22591	230.23236	1298.30957	-966.21832	295.62952	1325.76477	-354.66763	390.75525	21.69225	465.39325	94.67691	-0.83649	-783.97144	441.73209	47.41076	-1007.19635	144.36972	1.49405
460	3.825	882.57947	65.16428	1436.83752	-190.89613	231.01675	1299.76746	-968.45062	295.38806	1323.54492	-357.46402	392.63849	26.23256	452.68188	95.52193	-0.88682	-753.22675	440.99310	47.17821	-1019.90015	145.18428	1.61093
461	3.833	886.02356	64.68163	1434.28357	-192.81528	231.87906	1301.10437	-970.90894	295.18665	1321.00842	-358.00308	394.63412	32.51214	440.03717	96.35601	-0.89375	-723.08594	440.26620	46.69067	-1032.42554	146.07266	1.60934
462	3.842	889.56158	64.31720	1431.55420	-194.94083	232.79013	1302.30249	-973.54761	295.01651	1318.18896	-354.99948	396.92178	41.25092	427.44989	97.18269	-0.85262	-693.66028	439.62122	46.04876	-1044.85876	146.97092	1.52780
463	3.850	893.13885	64.04617	1428.69629	-197.21793	233.73148	1303.35022	-976.30469	294.87189	1315.11829	-347.43405	399.37537	51.95616	414.88440	98.02383	-0.80315	-664.93738	439.11926	45.29308	-1057.26160	147.93219	1.37051
464	3.858	896.70496	63.83915	1425.76001	-199.58110	234.70012	1304.23804	-979.10620	294.75586	1311.83118	-335.39786	401.66119	62.71103	402.33112	98.91275	-0.79955	-636.92737	438.75937	44.42628	-1069.68237	149.05234	1.12954
465	3.867	900.21710	63.67393	1422.79211	-201.96399	235.69971	1304.96313	-981.87091	294.68869	1308.37451	-320.00717	403.47043	71.18978	389.76740	99.84882	-0.84551	-609.78723	438.45242	43.39842	-1082.24292	150.27202	0.87086
466	3.875	903.63837	63.53378	1419.83447	-204.31485	236.71539	1305.53271	-984.51117	294.70294	1304.80981	-302.45291	404.65988	76.07404	377.13440	100.77427	-0.89990	-583.83667	438.08423	42.11640	-1095.09680	151.28778	0.75735
467	3.883	906.93652	63.40985	1416.92688	-206.60004	237.71022	1305.95923	-986.93878	294.82947	1301.20044	-283.31705	405.28436	77.69361	364.40027	101.62855	-0.93565	-559.45599	437.56815	40.44572	-1108.18909	151.89920	0.86863
468	3.892	910.08588	63.30351	1414.10889	-208.79350	238.65292	1306.25500	-989.08368	295.09100	1297.59692	-262.73495	405.53973	77.51254	351.61017	102.42361	-0.96433	-536.96991	436.82922	38.20610	-1121.23267	152.36250	1.06481
469	3.900	913.06744	63.22132	1411.41602	-210.87001	239.53439	1306.43201	-990.90930	295.49905	1294.03625	-240.85886	405.60632	77.08104	338.84497	103.23723	-1.01186	-516.61890	435.83057	35.19724	-1134.02954	153.07608	1.17291
470	3.908	915.87097	63.16722	1408.87732	-212.80724	240.35696	1306.50476	-992.41425	296.04462	1290.54199	-218.01413	405.54562	77.30310	326.15137	104.12611	-1.06935	-498.59167	434.66330	31.25417	-1146.66992	154.09964	1.19584
471	3.917	918.49738	63.14074	1406.51794	-214.58896	241.12561	1306.48962	-993.62201	296.70264	1287.12170	-194.57034	405.32986	78.32131	313.51270	105.06780	-1.08770	-483.06561	433.55530	26.31166	-1159.38159	155.20566	1.22265
472	3.925	920.95142	63.14626	1404.36792	-216.20062	241.85648	1306.40149	-994.55896	297.45575	1283.77002	-170.77921	404.88177	79.77556	300.86322	105.99663	-1.04259	-470.25092	432.75119	20.42463	-1172.27197	156.21133	1.28057
473	3.933	923.23242	63.19387	1402.45789	-217.62244	242.58600	1306.25146	-995.23547	298.30756	1280.47754	-146.69431	404.10489	81.13251	288.13239	106.88391	-0.97137	-460.44702	432.37668	13.78441	-1185.27173	157.11021	1.36081
474	3.942	925.33917	63.28360	1400.80725	-218.83232	243.35646	1306.04041	-995.64575	299.28159	1277.23499	-122.19345	402.93842	81.95082	275.29858	107.75474	-0.91643	-454.10852	432.38864	6.86658	-1198.29175	157.93643	1.46565
475	3.950	927.27277	63.39929	1399.41724	-219.81506	244.18571	1305.75842	-995.78479	300.41663	1274.03406	-97.10770	401.37848	82.01859	262.39752	108.63334	-0.86932	-451.76544	432.62073	0.57804	-1211.32739	158.66797	1.58327
476	3.958	929.02686	63.51755	1398.27686	-220.56772	245.05582	1305.39404	-995.67188	301.75183	1270.87158	-71.36899	399.46704	81.37312	249.46709	109.52207	-0.81091	-453.57715	432.91562	-4.06218	-1224.40234	159.32500	1.68343
477	3.967	930.58643	63.61657	1397.37500	-221.10284	245.92635	1304.94275	-995.35767	303.30249	1267.76257	-45.03110	397.28339	80.23971	236.51414	110.42615	-0.76395	-458.95374	433.25156	-6.68313	-1237.50488	160.05273	1.73624
478	3.975	931.93866	63.68903	1396.70935	-221.44426	246.75259	1304.40295	-994.90808	305.04053	1264.75037	-18.18491	394.91885	78.90079	223.52635	111.35240	-0.75948	-467.06995	433.71082	-7.79031	-1250.61499	161.02632	1.71303
479	3.983	933.07617	63.74817	1396.28943	-221.61349	247.50096	1303.76624	-994.38538	306.88928	1261.90259	9.10321	392.46567	77.57612	210.48735	112.28272	-0.78799	-477.56494	434.36469	-8.12419	-1263.74243	162.24500	1.60192
480	3.992	933.98712	63.81654	1396.12817	-221.62350	248.16150	1303.01392	-993.83569	308.73584	1259.30371	36.80649	390.00668	76.37172	197.42610	113.18782	-0.81325	-490.04529	435.21402	-8.16021	-1276.84058	163.44934	1.44978
481	4.000	934.65088	63.91761	1396.23315	-221.48515	248.75003	1302.12439	-993.28876	310.45493	1257.05530	64.91492	387.55093	75.25639	184.43773	114.08060	-0.81501	-503.47388	436.16592	-8.15847	-1289.65991	164.32974	1.36613
482	4.008	935.04669	64.06947	1396.60571	-221.21442	249.29256	1301.08325	-992.76477	311.93280	1255.26904	93.41010	385.01007	74.06184	171.59618	115.00459	-0.81419	-516.83942	437.08127	-8.25777	-1301.89258	164.83493	1.44561
483	4.017	935.16016	64.27556	1397.24634	-220.83223	249.80795	1299.89001	-992.27295	313.08273	1254.03906	122.27441	382.29916	72.56454	158.87993	115.97646	-0.86198	-529.84052	437.90186	-8.49579	-1313.54980	165.21333	1.68607
484	4.025	934.98279	64.52847	1398.15601	-220.35970	250.30371	1298.55835	-991.80652	313.84741	1253.41345	151.50734	379.43744	70.62254	146.20265	116.97923	-0.98446	-542.60785	438.70514	-8.84045	-1324.99841	165.73605	2.02662
485	4.033	934.50964	64.82053	1399.33484	-219.81601	250.77637	1297.11340	-991.35022	314.18954	1253.38684	181.13426	376.50687	68.22962	133.48586	117.97345	-1.12947	-555.27588	439.62054	-9.20056	-1336.50171	166.42203	2.51266
486	4.042	933.74121	65.15073	1400.78223	-219.21968	251.21310	1295.58606	-990.89130	314.08957	1253.91455	211.18039	373.55585	65.45241	120.71239	118.93259	-1.20789	-567.89240	440.72519	-9.45459	-1347.81396	167.08574	3.32224
487	4.050	932.68317	65.53122	1402.49512	-218.58640	251.60190	1294.01221	-990.41882	313.56317	1254.93274	241.60938	370.60199	62.36292	107.93568	119.88512	-1.19198	-580.46893	442.00790	-9.53269	-1358.43823	167.65590	4.53687
488	4.058	931.34235	65.98151	1404.46484	-217.92377	251.94106	1292.43201	-989.91425	312.68784	1256.37646	272.33765	367.66202	59.02669	95.22444	120.88381	-1.13642	-593.01642	443.38864	-9.49194	-1368.22693	168.26552	6.08098
489	4.067	929.72504	66.51613	1406.67700	-217.23404	252.23390	1290.88306	-989.34875	311.60825	1258.18774	303.31668	364.72250	55.50169	82.57231	121.96589	-1.12160	-605.54858	444.77283	-9.47825	-1377.39661	168.98349	7.91510
490	4.075	927.84412	67.14275	1409.11206	-216.52449	252.47726	1289.39539	-988.68964	310.49695	1260.31482	334.55176	361.75415	51.83822	69.90282	123.15213	-1.19308	-618.08038	446.10388	-9.59416	-1386.07056	169.68881	10.06048
491	4.083	925.72314	67.86363	1411.74487	-215.81310	252.67001	1287.99060	-987.90924	309.49564	1262.70703	366.05612	358.79282	48.12186	57.19444	124.44878	-1.33664	-630.62170	447.38669	-9.80909	-1394.14526	170.19202	12.49721
492	4.092	923.38861	68.67531	1414.54712	-215.12294	252.83640	1286.68274	-986.99426	308.68924	1265.31580	397.81543	355.95557	44.50863	44.51326	125.82925	-1.50253	-643.17438	448.67438	-9.99161	-1401.53418	170.45059	15.05727
493	4.100	920.86243	69.57022	1417.48779	-214.47095	253.02878	1285.47961	-985.95593	308.11838	1268.10034	429.78281	353.37543	41.20369	31.87975	127.19093	-1.63979	-655.74689	450.00397	-10.03723	-1408.40051	170.78195	17.30303
494	4.108	918.16327	70.54062	1420.52734	-213.86130	253.30658	1284.38623	-984.83240	307.80161	1271.02515	461.86108	351.16003	38.41582	19.22324	128.40218	-1.72143	-668.34595	451.32965	-9.97020	-1415.00354	171.64330	18.82589
495	4.117	915.30823	71.58086	1423.61926	-213.28978	253.71771	1283.40735	-983.67609	307.74631	1274.05078	493.84198	349.39084	36.28748	6.50121	129.45653	-1.75909	-680.96033	452.53986	-9.90267	-1421.29114	173.20567	19.80662
496	4.125	912.31537	72.69240	1426.72522	-212.75308	254.29240	1282.54944	-982.53516	307.93970	1277.13574	525.35730	348.10052	34.82626	-6.25256	130.46942	-1.78102	-693.59131	453.56653	-9.89481	-1426.80005	175.40573	20.95305
497	4.133	909.21088	73.88568	1429.82092	-212.25153	255.04599	1281.82349	-981.44269	308.33185	1280.24829	555.87677	347.23145	33.86928	-19.00679	131.48962	-1.80253	-706.28009	454.45581	-9.89038	-1430.79858	178.19498	22.82251
498	4.142	906.03235	75.16388	1432.88574	-211.78207	255.98238	1281.24146	-980.41571	308.84204	1283.36987	584.70294	346.63391	33.04537	-31.77513	132.46057	-1.82234	-719.06958	455.27985	-9.81296	-1432.35181	181.57953	25.29137
499	4.150	902.82379	76.51358	1435.89392	-211.33015	257.08890	1280.81055	-979.45673	309.39874	1286.49268	610.97632	346.15512	31.80287	-44.57391	133.36630	-1.83604	-731.95483	456.04343	-9.67043	-1430.50854	185.54546	27.63458
500	4.158	899.62482	77.91629	1438.81104	-210.86848	258.33774	1280.52954	-978.55396	309.97400	1289.62207	633.84845	345.76385	29.60892	-57.40895	134.27057	-1.85074	-744.89349	456.75186	-9.51252	-1424.72192	189.93826	29.08920
501	4.167	896.46191	79.34531	1441.59753	-210.35991	259.70612	1280.39246	-977.68860	310.57407	1292.76538	652.83466	345.54730	26.19855	-70.30531	135.20305	-1.87230	-757.85022	457.45218	-9.36219	-1415.11548	194.43488	29.34101
502	4.175	893.34564	80.76353	1444.21631	-209.75833	261.19110	1280.39355	-976.84656	311.20782	1295.91418	668.03162	345.59601	21.66937	-83.27502	136.10658	-1.88430	-770.80719	458.16434	-9.23474	-1402.27515	198.71562	28.53006
503	4.183	890.27606	82.14159	1446.63647	-209.01126	262.80350	1280.52393	-976.02197	311.86877	1299.04370	679.94763	345.96231	16.41427	-96.27496	136.92355	-1.85825	-783.76123	458.89679	-9.13600	-1386.83765	202.59914	26.97316
504	4.192	887.25494	83.46405	1448.83557	-208.07050	264.55887	1280.76501	-975.20630	312.54385	1302.12915	689.07245	346.69379	11.00235	-109.25369	137.67281	-1.77682	-796.72363	459.68567	-9.02769	-1369.23767	205.94313	25.01897
505	4.200	884.29419	84.72371	1450.79431	-206.90503	266.47400	1281.08960	-974.37347	313.23264	1305.15588	695.50378	347.82071	6.07031	-122.22113	138.41370	-1.64656	-809.70190	460.52454	-8.86672	-1349.66833	208.57668	23.03615
506	4.208	881.41516	85.91845	1452.49109	-205.50400	268.56079	1281.46863	-973.48358	313.94321	1308.11218	698.86340	349.28070	2.19241	-135.22452	139.19609	-1.50201	-822.69409	461.34888	-8.67102	-1328.23181	210.37433	21.35573
507	4.217	878.64740	87.04935	1453.90430	-203.87038	270.81848	1281.87817	-972.50616	314.66885	1310.97522	698.58594	350.85468	-0.36448	-148.26202	140.07071	-1.39445	-835.70313	462.13464	-8.50711	-1305.09937	211.26430	20.17977
508	4.225	876.03302	88.12398	1455.02332	-202.01439	273.22540	1282.30249	-971.43103	315.38229	1313.71069	694.43201	352.22818	-1.81170	-161.28426	141.04761	-1.34612	-848.72656	462.92334	-8.42009	-1280.43408	211.27042	19.50104
509	4.233	873.62854	89.15073	1455.84827	-199.95132	275.73459	1282.73621	-970.25543	316.05176	1316.29126	686.77002	353.16788	-2.59279	-174.28691	142.02757	-1.31274	-861.74475	463.75607	-8.38762	-1254.27576	210.57953	19.16144
510	4.242	871.50073	90.11639	1456.38074	-197.70557	278.27631	1283.18188	-968.96997	316.65958	1318.70313	676.40051	353.67441	-3.03339	-187.32722	142.90436	-1.23076	-874.74548	464.63818	-8.34622	-1226.60815	209.41986	19.04861
511	4.250	869.71594	90.97838	1456.61987	-195.31808	280.76422	1283.64368	-967.56256	317.21051	1320.93372	664.27716	354.02115	-3.33157	-200.43031	143.70866	-1.10567	-887.74475	465.53510	-8.25881	-1197.47949	207.91586	19.15657
512	4.258	868.32922	91.68944	1456.56201	-192.85039	283.10880	1284.12659	-966.03888	317.72418	1322.95801	651.32874	354.58347	-3.60772	-213.52805	144.52632	-1.00261	-900.75867	466.39481	-8.14113	-1167.06909	206.07025	19.53922
513	4.267	867.38245	92.22768	1456.20203	-190.38345	285.23969	1284.63843	-964.43970	318.22195	1324.73730	638.23761	355.53986	-3.85038	-226.48785	145.35928	-0.92827	-913.77698	467.19324	-8.03628	-1135.65088	203.85132	20.29835
514	4.275	866.90833	92.60722	1455.53516	-188.01201	287.12231	1285.18933	-962.84052	318.73557	1326.22778	625.29089	356.77252	-4.00325	-239.16031	146.17145	-0.76737	-926.77881	467.96573	-7.96880	-1103.45667	201.39728	21.47641
515	4.283	866.92432	92.86935	1454.55969	-185.83423	288.75659	1285.79309	-961.34021	319.32849	1327.38940	612.47913	358.06122	-4.09986	-251.42340	146.96042	-0.37328	-939.74121	468.82208	-7.90139	-1070.61694	199.05019	22.94719
516	4.292	867.42499	93.05659	1453.27905	-183.94069	290.17044	1286.46899	-960.04462	320.07458	1328.19214	599.71411	359.28387	-4.22656	-263.21939	147.71469	0.30471	-952.62183	469.89908	-7.76389	-1037.27087	197.07404	24.50782
517	4.300	868.38519	93.18578	1451.70349	-182.40654	291.41327	1287.23645	-959.04388	321.00189	1328.61462	586.95691	360.40866	-4.41813	-274.57199	148.38226	1.22137	-965.36676	471.29327	-7.51483	-1003.66028	195.48405	26.03000
518	4.308	869.77020	93.24486	1449.84778	-181.28465	292.53513	1288.10388	-958.39264	322.07263	1328.63757	574.22040	361.44601	-4.62853	-285.64404	148.91180	2.35136	-977.97003	473.00528	-7.15934	-970.04968	194.17780	27.49682
519	4.317	871.54132	93.20690	1447.72510	-180.59897	293.55743	1289.06311	-958.11108	323.21216	1328.24512	561.52246	362.46768	-4.77568	-296.82193	149.30319	3.79246	-990.52148	474.82074	-6.79016	-936.62097	193.05542	28.97464
520	4.325	873.65845	93.04291	1445.34058	-180.34465	294.46353	1290.09375	-958.20050	324.34473	1327.43286	548.84320	363.52716	-4.83077	-308.63538	149.61957	5.76920	-1003.14850	476.35742	-6.57105	-903.48541	192.00616	30.56276
521	4.333	876.08167	92.73418	1442.69714	-180.49883	295.22220	1291.16943	-958.65668	325.41498	1326.21082	536.14038	364.57431	-4.85447	-321.41721	149.95523	8.52565	-1015.91168	477.33743	-6.60347	-870.69067	190.92139	32.29710
522	4.342	878.77112	92.27917	1439.80603	-181.03136	295.82031	1292.25610	-959.47455	326.39218	1324.60156	523.41803	365.54892	-4.92317	-334.95541	150.37915	12.22807	-1028.78638	477.76334	-6.85224	-838.18311	189.73799	34.10566
523	4.350	881.69006	91.69139	1436.69116	-181.90768	296.27344	1293.30981	-960.64557	327.26212	1322.63391	510.71994	366.48801	-5.04524	-348.37607	150.84076	17.09258	-1041.68762	477.95355	-7.16312	-805.86230	188.43111	35.89707
524	4.358	884.80566	90.99641	1433.38513	-183.08833	296.61078	1294.27673	-962.15155	328.01965	1320.32837	498.05548	367.48322	-5.15849	-360.15915	151.04999	23.61377	-1054.50671	478.37158	-7.35392	-773.69904	186.98164	37.64507
525	4.367	888.07977	90.22252	1429.92212	-184.52980	296.85626	1295.10413	-963.96234	328.67746	1317.68970	485.40884	368.55103	-5.21425	-368.35431	150.52127	32.30270	-1067.17017	479.30551	-7.34243	-741.75354	185.36577	39.35290
526	4.375	891.46326	89.38418	1426.33264	-186.18680	297.02283	1295.75537	-966.03802	329.27542	1314.71838	472.78540	369.60617	-5.23931	-371.27124	148.86557	42.91278	-1079.66113	480.75208	-7.16124	-710.09344	183.58551	40.99386
527	4.383	894.90503	88.48112	1422.64844	-188.01660	297.12039	1296.21729	-968.33521	329.86395	1311.42676	460.18896	370.58209	-5.28147	-368.29352	146.03601	54.14360	-1092.02893	482.44998	-6.90809	-678.75470	181.67053	42.53328
528	4.392	898.36353	87.51320	1418.90637	-189.98326	297.16415	1296.50024	-970.80841	330.47266	1307.84460	447.60638	371.49301	-5.34767	-360.03311	142.31192	64.30016	-1104.39172	484.00897	-6.69477	-647.80701	179.63866	43.96483
529	4.400	901.80756	86.48738	1415.14771	-192.05841	297.17743	1296.63464	-973.40063	331.09027	1304.01794	435.01984	372.39291	-5.41554	-347.73700	138.14395	72.17030	-1116.85461	485.21625	-6.56420	-617.44611	177.51442	45.28204
530	4.408	905.21460	85.41380	1411.41541	-194.21786	297.19171	1296.66028	-976.03656	331.66992	1300.00562	422.39746	373.32486	-5.46018	-332.56973	133.97504	77.43156	-1129.44592	486.15778	-6.49233	-587.96570	175.36023	46.44918
531	4.417	908.57452	84.29881	1407.74829	-196.43716	297.24426	1296.61316	-978.62671	332.15875	1295.87427	409.71344	374.29233	-5.46668	-315.27460	130.06561	80.56783	-1142.14307	487.01212	-6.46287	-559.60950	173.24313	47.41924
532	4.425	911.88745	83.14667	1404.17664	-198.68710	297.37051	1296.51721	-981.07428	332.52689	1291.69861	396.97372	375.27393	-5.43584	-296.27844	126.45751	82.43654	-1154.90308	487.88541	-6.47150	-532.53143	171.21736	48.13897
533	4.433	915.15222	81.96516	1400.72229	-200.92989	297.59311	1296.38562	-983.28149	332.77271	1287.56201	384.18631	376.23404	-5.39584	-275.97162	123.16302	83.69020	-1167.68079	488.81647	-6.49491	-506.92200	169.37445	48.51498
534	4.442	918.35907	80.75647	1397.40295	-203.12109	297.91367	1296.22937	-985.16772	332.90625	1283.54431	371.34457	377.14206	-5.39079	-254.83580	120.35633	84.47285	-1180.46533	489.80582	-6.49785	-483.08856	167.86847	48.38710
535	4.450	921.49060	79.51073	1394.23547	-205.21991	298.30826	1296.06311	-986.69482	332.93375	1279.68909	358.44968	378.01721	-5.42934	-233.32098	118.29315	84.60737	-1193.28113	490.81671	-6.46457	-461.41248	166.82539	47.54818
536	4.458	924.53009	78.22028	1391.23413	-207.19746	298.72668	1295.90405	-987.87616	332.86740	1275.98279	345.53003	378.89429	-5.46840	-211.61703	117.08023	83.94322	-1206.14368	491.79092	-6.42096	-442.26416	166.22835	45.79815
537	4.467	927.47180	76.88750	1388.40747	-209.03693	299.10028	1295.76404	-988.75476	332.74121	1272.37354	332.62946	379.77957	-5.45040	-189.59848	116.63251	82.49151	-1219.04456	492.70776	-6.40982	-425.95477	165.94244	42.99929
538	4.475	930.31964	75.51044	1385.76099	-210.72968	299.36392	1295.64563	-989.37384	332.59595	1268.80505	319.76105	380.68051	-5.35849	-167.01935	116.78191	80.39320	-1231.98242	493.61697	-6.43487	-412.75107	165.81848	39.11375
539	4.483	933.07404	74.07341	1383.30298	-212.26933	299.48083	1295.54626	-989.76367	332.44095	1265.23450	306.89319	381.61700	-5.23693	-143.70262	117.31941	77.86520	-1244.98926	494.57129	-6.45683	-402.87781	165.78217	34.16315
540	4.492	935.72083	72.56886	1381.04749	-213.64423	299.45612	1295.46521	-989.94336	332.23303	1261.63721	293.97736	382.60440	-5.12169	-119.59295	118.02593	75.13035	-1258.10266	495.55914	-6.44452	-396.46725	165.89018	28.16837
541	4.500	938.23401	71.02705	1379.01440	-214.83188	299.33606	1295.40601	-989.92340	331.89270	1258.00879	280.97699	383.62292	-4.99673	-94.75591	118.71812	72.35874	-1271.31641	496.54395	-6.39845	-393.48206	166.25140	21.29178
542	4.508	940.58026	69.50511	1377.23010	-215.80109	299.19232	1295.37476	-989.70935	331.34354	1254.36487	267.88788	384.61652	-4.84818	-69.33177	119.23701	69.66640	-1284.58618	497.52026	-6.33833	-393.57031	166.90077	14.08655
543	4.517	942.72260	68.04733	1375.72412	-216.52136	299.09726	1295.37134	-989.31030	330.55383	1250.74280	254.72470	385.55975	-4.70056	-43.44772	119.45451	67.13679	-1297.86426	498.49805	-6.28908	-395.97580	167.79488	7.53740
544	4.525	944.62897	66.66893	1374.52429	-216.97263	299.10406	1295.37952	-988.75043	329.55658	1247.20190	241.49301	386.47601	-4.60174	-17.16496	119.36574	64.79086	-1311.10327	499.47546	-6.27079	-399.91272	168.86011	2.78550
545	4.533	946.27826	65.36781	1373.65344	-217.15367	299.23068	1295.36328	-988.07208	328.43073	1243.82666	228.20691	387.40665	-4.58008	9.52306	119.11328	62.56903	-1324.25732	500.44681	-6.29506	-405.31580	169.99316	0.49977
546	4.542	947.65936	64.13875	1373.13586	-217.08763	299.44745	1295.27502	-987.32434	327.27042	1240.72778	214.93192	388.37622	-4.61796	36.67921	118.81043	60.40354	-1337.30994	501.41821	-6.35809	-412.91745	171.06561	0.30236
547	4.550	948.76617	62.97985	1372.99902	-216.81647	299.68677	1295.06763	-986.55060	326.17853	1238.02734	201.76122	389.33179	-4.69248	64.38329	118.43707	58.24543	-1350.27087	502.41400	-6.41843	-423.22150	172.00958	1.01991
548	4.558	949.58813	61.88917	1373.26758	-216.38559	299.87662	1294.70544	-985.78394	325.26880	1235.83923	188.72295	390.19550	-4.78708	92.67323	117.99634	55.99482	-1363.10266	503.46912	-6.36552	-435.68365	172.86862	1.57096
549	4.567	950.10333	60.86242	1373.95325	-215.83072	299.96848	1294.16748	-985.04468	324.64893	1234.25806	175.76178	390.99307	-4.85621	121.53242	117.60558	53.50313	-1375.67627	504.59735	-5.99850	-449.14243	173.74174	1.51939
550	4.575	950.28308	59.89750	1375.05579	-215.17563	299.94147	1293.45215	-984.34094	324.39783	1233.35181	162.82442	391.80963	-4.86304	150.92046	117.32661	50.69853	-1387.82349	505.76767	-5.05154	-462.68045	174.69453	0.99720
551	4.583	950.10181	58.99280	1376.57239	-214.43852	299.78918	1292.57910	-983.67413	324.56201	1233.15173	149.91580	392.66791	-4.83585	180.80107	117.03344	47.66788	-1399.41235	506.93378	-3.30428	-475.88400	175.63544	0.39355
552	4.592	949.54828	58.14306	1378.50171	-213.63852	299.50967	1291.58276	-983.04297	325.15976	1233.64819	137.07495	393.53430	-4.82497	211.13823	116.55422	44.56186	-1410.38708	508.06049	-0.70324	-488.68069	176.36691	0.03119
553	4.600	948.63293	57.33908	1380.83984	-212.79416	299.11475	1290.49866	-982.43939	326.16959	1234.79785	124.32306	394.38867	-4.82939	241.87035	115.86118	41.45000	-1420.74036	509.10397	2.67786	-501.21103	176.87866	-0.07070
554	4.608	947.37823	56.56685	1383.57214	-211.91435	298.64322	1289.35901	-981.84106	327.51120	1236.53589	111.64853	395.23193	-4.82336	272.90704	115.01734	38.34357	-1430.42969	510.03784	6.79240	-513.68793	177.35852	-0.09379
555	4.617	945.80042	55.81555	1386.67114	-210.99452	298.15558	1288.19556	-981.21198	329.05011	1238.78955	99.02936	396.03113	-4.82492	304.15210	114.00824	35.32472	-1439.33838	510.91635	11.64263	-526.21356	177.88460	-0.13500
556	4.625	943.90283	55.09234	1390.09937	-210.02509	297.71173	1287.03894	-980.51105	330.63626	1241.48462	86.44543	396.73688	-4.86456	335.51422	112.74898	32.52650	-1447.28516	511.83682	17.14785	-538.74506	178.37480	-0.17527
557	4.633	941.68250	54.42474	1393.80994	-209.00153	297.34476	1285.91699	-979.70142	332.14856	1244.54480	73.88394	397.36789	-4.92547	366.89508	111.17387	30.01442	-1453.99353	512.81146	23.08575	-551.20160	178.77908	-0.21043
558	4.642	939.14124	53.83954	1397.74622	-207.92810	297.05029	1284.85242	-978.76123	333.51282	1247.88831	61.34534	397.98227	-4.97261	398.17780	109.20317	27.81335	-1459.09204	513.66510	29.22822	-563.56262	179.14127	-0.26295
559	4.650	936.29401	53.33921	1401.84912	-206.81766	296.80026	1283.86499	-977.69373	334.69391	1251.42883	48.83102	398.58881	-5.00512	429.22272	106.71304	25.99097	-1462.23560	514.06354	35.57294	-575.89325	179.53122	-0.33796
560	4.658	933.16699	52.91199	1406.06848	-205.69128	296.55850	1282.97107	-976.52283	335.68051	1255.08545	36.33624	399.15903	-5.05922	459.87262	103.57593	24.66386	-1463.15137	513.77789	42.41646	-588.27301	179.99599	-0.42603
561	4.667	929.79272	52.55432	1410.36133	-204.57681	296.28201	1282.18188	-975.28149	336.47345	1258.79077	23.85382	399.70370	-5.16042	489.97614	99.72867	23.95154	-1461.55579	512.94733	49.95399	-600.72864	180.55760	-0.50389
562	4.675	926.21155	52.25760	1414.68738	-203.50433	295.92432	1281.50195	-974.00696	337.07941	1262.49536	11.36774	400.29169	-5.27857	519.34406	95.32487	23.83282	-1457.33008	511.87747	57.58311	-613.25214	181.22043	-0.53182
563	4.683	922.46960	51.99152	1419.00647	-202.50005	295.44836	1280.93225	-972.73999	337.49774	1266.17163	-1.15570	400.98688	-5.36067	547.57257	90.79063	24.01665	-1450.79028	510.64413	63.80502	-625.82153	181.96707	-0.48909
564	4.692	918.60852	51.72831	1423.28125	-201.57877	294.83145	1280.47742	-971.51996	337.70981	1269.81665	-13.75751	401.80997	-5.38966	573.87726	86.58897	24.00734	-1442.37671	509.12286	67.13101	-638.41974	182.77748	-0.40176
565	4.700	914.66046	51.46556	1427.47791	-200.73708	294.05862	1280.14734	-970.37201	337.69296	1273.44751	-26.45135	402.75446	-5.39312	597.18011	82.93239	23.29166	-1432.11230	507.28888	67.06554	-651.06580	183.67538	-0.31848
566	4.708	910.65314	51.21003	1431.56201	-199.95178	293.11758	1279.95056	-969.29852	337.45215	1277.09131	-39.20718	403.79205	-5.40787	616.59094	79.75634	21.50530	-1419.67139	505.28659	64.13941	-663.79242	184.69783	-0.26323
567	4.717	906.61487	50.96128	1435.49390	-199.18738	291.99854	1279.88916	-968.28644	337.04062	1280.77332	-51.99158	404.87921	-5.43139	631.97614	76.91302	18.56880	-1404.85181	503.23279	59.30653	-676.60266	185.81395	-0.21049
568	4.725	902.57355	50.71739	1439.23047	-198.40710	290.69601	1279.95813	-967.32196	336.54871	1284.50378	-64.81369	405.96515	-5.43432	643.97491	74.33891	14.82688	-1387.81458	501.09671	53.70637	-689.47302	186.94281	-0.12068
569	4.733	898.55536	50.48037	1442.73328	-197.57603	289.20746	1280.14856	-966.39154	336.06235	1288.27539	-77.70367	407.00098	-5.41639	653.40173	72.07481	11.06119	-1369.04883	498.79724	48.93327	-702.39514	188.03195	0.00766
570	4.742	894.58862	50.25725	1445.97583	-196.65802	287.52658	1280.45044	-965.47162	335.62408	1292.06641	-90.65262	407.97888	-5.39978	660.66046	70.17692	8.20425	-1349.28650	496.30704	46.91270	-715.39502	189.08810	0.15130
571	4.750	890.70825	50.05768	1448.94800	-195.61980	285.64728	1280.85596	-964.52875	335.23431	1295.84717	-103.61365	408.92050	-5.39050	665.61652	68.64432	6.78462	-1329.26733	493.69647	48.70216	-728.47693	190.14264	0.29500
572	4.758	886.95465	49.88757	1451.64661	-194.44135	283.58401	1281.35876	-963.53064	334.88214	1299.58093	-116.56589	409.80362	-5.37887	667.87250	67.48180	6.44312	-1309.25134	491.18994	53.24569	-741.58740	191.19708	0.42754
573	4.767	883.36914	49.74318	1454.06482	-193.11703	281.38275	1281.95129	-962.45410	334.56400	1303.22571	-129.53732	410.62091	-5.34054	667.10571	66.80782	6.14589	-1288.73218	489.09851	57.97153	-754.68298	192.21298	0.53929
574	4.775	879.99542	49.60665	1456.19348	-191.64886	279.10928	1282.62207	-961.28809	334.27844	1306.73926	-142.56985	411.49298	-5.24159	663.25507	66.77910	5.14497	-1266.81677	487.60779	60.81432	-767.77844	193.14160	0.63433
575	4.783	876.88171	49.44678	1458.02673	-190.04416	276.83078	1283.36121	-960.03510	334.01404	1310.08411	-155.67490	412.51300	-5.09652	656.62781	67.36330	3.61680	-1242.91040	486.66565	61.29761	-780.90326	193.98143	0.73575
576	4.792	874.08124	49.22769	1459.55945	-188.31860	274.60114	1284.16797	-958.70660	333.74884	1313.22852	-168.81180	413.55573	-4.98203	647.85632	68.27670	2.23238	-1217.00818	486.01810	60.02357	-794.05908	194.80203	0.86355
577	4.800	871.64435	48.92498	1460.78711	-186.49828	272.45810	1285.05225	-957.32135	333.46078	1316.14661	-181.91794	414.45557	-4.93789	637.58514	69.19508	1.37924	-1189.50146	485.31799	57.82629	-807.21942	195.67412	1.01064
578	4.808	869.60675	48.53257	1461.70703	-184.62146	270.43164	1286.02905	-955.91577	333.13092	1318.81982	-194.92935	415.24130	-4.89885	626.21539	69.98743	0.98384	-1160.88416	484.29449	55.40772	-820.33630	196.61259	1.15866
579	4.817	867.98621	48.04687	1462.31726	-182.74055	268.54279	1287.11060	-954.54639	332.73755	1321.23901	-207.75632	416.04889	-4.74097	614.00439	70.73337	0.81718	-1131.58972	482.86353	53.32349	-833.36646	197.59070	1.29570
580	4.825	866.79224	47.44951	1462.61609	-180.92442	266.79242	1288.29993	-953.27747	332.25302	1323.39697	-220.28915	416.97388	-4.32853	601.25708	71.55037	0.71442	-1101.93530	481.11945	51.99840	-846.30579	198.55518	1.40193
581	4.833	866.03168	46.71018	1462.60657	-179.25879	265.16296	1289.58752	-952.17334	331.65005	1325.27429	-232.43771	418.09406	-3.51212	588.31305	72.44878	0.59790	-1072.06763	479.25372	51.63761	-859.18048	199.42735	1.46278
582	4.842	865.70422	45.80447	1462.30383	-177.83611	263.63525	1290.95410	-951.30048	330.92496	1326.83728	-244.13992	419.46613	-2.19789	575.41168	73.36263	0.44557	-1041.91663	477.43054	52.12914	-872.01501	200.15123	1.50888
583	4.850	865.79956	44.72393	1461.73755	-176.73311	262.20187	1292.37354	-950.72021	330.11646	1328.04944	-255.36362	421.06573	-0.45273	562.62805	74.26591	0.26469	-1011.25549	475.73453	53.14558	-884.80438	200.79065	1.57531
584	4.858	866.30414	43.46994	1460.94324	-175.99384	260.86938	1293.81396	-950.47314	329.28656	1328.88452	-266.11282	422.82889	1.54400	549.93488	75.18810	0.08790	-979.84192	474.22842	54.39232	-897.49146	201.52104	1.62532
585	4.867	867.20740	42.05127	1459.94971	-175.63011	259.66061	1295.24475	-950.57581	328.48215	1329.33496	-276.39932	424.71228	3.66440	537.29382	76.12749	-0.03539	-947.53070	472.97830	55.74595	-910.02289	202.44756	1.58736
586	4.875	868.49841	40.50393	1458.76880	-175.63185	258.61783	1296.64734	-951.02905	327.72412	1329.40967	-286.21518	426.71564	5.93006	524.67578	77.02811	-0.08027	-914.38855	472.00333	57.21886	-922.46509	203.49211	1.46081
587	4.883	870.15833	38.92064	1457.39075	-175.97894	257.78632	1298.01465	-951.82654	327.02451	1329.12524	-295.52664	428.85980	8.45420	512.05859	77.85868	-0.08762	-880.83801	471.23187	58.85806	-934.96533	204.52216	1.32975
588	4.892	872.15527	37.43335	1455.79187	-176.65276	257.18420	1299.34131	-952.95996	326.39734	1328.49561	-304.22824	431.08029	11.31781	499.45886	78.66448	-0.13811	-847.66077	470.52853	60.63937	-947.56738	205.48157	1.27254
589	4.900	874.44403	36.12827	1453.95740	-177.64246	256.79123	1300.61731	-954.42151	325.84836	1327.53186	-312.09641	433.23849	14.55632	486.90900	79.50964	-0.26401	-815.71063	469.76743	62.36246	-960.18060	206.34953	1.29320
590	4.908	876.97144	34.99088	1451.89673	-178.94165	256.56351	1301.82874	-956.20001	325.36624	1326.24182	-318.81186	435.29929	18.20905	474.38092	80.37267	-0.40178	-785.48840	468.90192	63.68461	-972.72144	207.12570	1.34382
591	4.917	879.68591	33.95408	1449.63782	-180.53912	256.45227	1302.96106	-958.27258	324.93634	1324.62720	-324.01877	437.36169	22.28460	461.81097	81.16690	-0.45687	-756.90509	467.99976	64.36555	-985.20911	207.86075	1.40681
592	4.925	882.53937	32.97022	1447.20996	-182.40836	256.41571	1304.00183	-960.59711	324.55850	1322.68201	-327.40268	439.48300	26.73822	449.20538	81.89078	-0.42294	-729.41821	467.17261	64.42783	-997.71808	208.60599	1.50764
593	4.933	885.48584	32.03358	1444.63147	-184.50194	256.42786	1304.94336	-963.11414	324.24640	1320.39758	-328.71622	441.56186	31.61707	436.62457	82.64909	-0.38065	-702.41638	466.48773	64.04488	-1010.26447	209.38387	1.63090
594	4.942	888.48071	31.17608	1441.90527	-186.75470	256.48373	1305.78076	-965.76166	324.01083	1317.77319	-327.64401	443.41223	37.23192	424.06616	83.50153	-0.37621	-675.54510	465.98041	63.37305	-1022.81927	210.21997	1.70853
595	4.950	891.47900	30.45994	1439.02295	-189.09811	256.59213	1306.51050	-968.48663	323.85168	1314.82800	-323.66769	444.90161	43.99914	411.47266	84.40572	-0.39962	-648.80292	465.67578	62.50285	-1035.38037	211.17558	1.66683
596	4.958	894.43286	29.95662	1435.97913	-191.47942	256.75726	1307.13062	-971.23462	323.76816	1311.60791	-316.25754	445.99063	51.91194	398.83429	85.31281	-0.45375	-622.46289	465.57193	61.46235	-1047.91089	212.37335	1.41261
597	4.967	897.30298	29.69325	1432.79297	-193.86455	256.96994	1307.64246	-973.93848	323.76929	1308.18042	-305.32486	446.66272	60.16898	386.17749	86.21814	-0.55415	-596.91028	465.62210	60.19476	-1060.32617	213.92679	0.87381
598	4.975	900.07367	29.59350	1429.52417	-196.22559	257.21622	1308.05054	-976.51984	323.87418	1304.62317	-291.40695	446.86292	67.45654	373.50562	87.12310	-0.68636	-572.47870	465.75494	58.58051	-1072.68884	215.61902	0.23228
599	4.983	902.74927	29.50217	1426.26025	-198.53850	257.48495	1308.36084	-978.90051	324.10260	1301.01440	-275.31339	446.54727	72.69322	360.81995	88.01157	-0.79727	-549.37555	465.91971	56.51099	-1085.24365	216.79178	-0.03029
600	4.992	905.33545	29.29431	1423.07764	-200.78754	257.76666	1308.57568	-981.01447	324.46274	1297.42322	-257.63321	445.74252	75.59212	348.13782	88.86748	-0.83646	-527.72180	466.07364	53.89249	-1098.08643	217.05522	0.34236
601	5.000	907.83380	28.93883	1420.01758	-202.95911	258.05563	1308.69214	-982.81726	324.95157	1293.90002	-238.61716	444.47345	76.62636	335.47699	89.71579	-0.82159	-507.63336	466.15927	50.62431	-1111.05542	216.82175	1.06956
602	5.008	910.24683	28.46691	1417.09717	-205.03412	258.35425	1308.70508	-984.29218	325.56183	1290.47375	-218.39108	442.69904	76.58270	322.83856	90.61821	-0.83119	-489.25330	466.13065	46.64007	-1124.05249	216.80141	1.73923
603	5.017	912.57434	27.92206	1414.32751	-206.98904	258.66562	1308.61304	-985.45056	326.28452	1287.15747	-197.13046	440.39325	76.14918	310.18524	91.58195	-0.90119	-472.71924	465.96793	41.93504	-1137.19031	217.38319	2.09482
604	5.025	914.80817	27.33815	1411.72156	-208.79944	258.98669	1308.41833	-986.31909	327.10651	1283.95496	-175.06497	437.60645	75.71659	297.46674	92.53040	-0.96806	-458.11761	465.68500	36.55006	-1150.54370	218.43385	2.04684
605	5.033	916.93433	26.73274	1409.29578	-210.44324	259.31476	1308.12402	-986.92303	328.00870	1280.86292	-152.41971	434.40314	75.36703	284.67194	93.40820	-0.95435	-445.49719	465.33289	30.54471	-1163.92725	219.53395	1.75133
606	5.042	918.93933	26.11257	1407.07202	-211.90497	259.65146	1307.73450	-987.28375	328.97076	1277.86646	-129.36801	430.79398	74.99699	271.82068	94.25063	-0.87507	-434.95337	464.95969	23.96992	-1177.08105	220.45840	1.50657
607	5.050	920.81537	25.49277	1405.07202	-213.17699	259.99939	1307.25806	-987.42828	329.97662	1274.93152	-105.99173	426.74432	74.47261	258.92004	95.12458	-0.80138	-426.73492	464.58038	16.91499	-1190.03149	221.24443	1.53004
608	5.058	922.55927	24.90854	1403.30896	-214.25571	260.36093	1306.70935	-987.39325	331.01428	1272.00793	-82.26666	422.23608	73.72414	245.96501	96.04877	-0.76381	-421.29138	464.18100	9.67960	-1202.98804	222.01242	1.85754
609	5.067	924.16675	24.40017	1401.78308	-215.13885	260.73203	1306.10510	-987.21869	332.08282	1269.04150	-58.10782	417.31723	72.75279	232.97200	96.98472	-0.74596	-419.17517	463.73456	2.95318	-1215.93237	222.87677	2.33004
610	5.075	925.63019	23.98960	1400.48364	-215.82907	261.08884	1305.45703	-986.94244	333.20654	1265.99109	-33.44754	412.10980	71.59996	219.97365	97.88121	-0.72231	-420.68384	463.24152	-2.35610	-1228.71619	223.86981	2.66885
611	5.083	926.94208	23.67929	1399.39807	-216.33539	261.38916	1304.76428	-986.59784	334.43188	1262.84546	-8.27264	406.79254	70.33001	206.98958	98.72692	-0.69259	-425.45947	462.77954	-5.76621	-1241.45203	224.92802	2.65628
612	5.092	928.09674	23.46622	1398.52417	-216.66800	261.59250	1304.01331	-986.21252	335.79605	1259.63647	17.39828	401.53555	69.00822	194.01988	99.55019	-0.69965	-432.82013	462.51862	-7.54102	-1254.42456	225.96379	2.34229
613	5.100	929.09381	23.34526	1397.87476	-216.83667	261.67969	1303.18091	-985.81030	337.28229	1256.44128	43.53250	396.40219	67.67219	181.04704	100.36704	-0.76997	-442.52789	462.64285	-8.21064	-1267.77515	227.01514	2.02287
614	5.108	929.93701	23.30038	1397.47266	-216.85406	261.66074	1302.24182	-985.41083	338.80212	1253.37012	70.07242	391.34088	66.33231	168.05244	101.18639	-0.85555	-454.46100	463.21252	-8.20178	-1281.35474	228.21417	1.91711
615	5.117	930.62079	23.30584	1397.33850	-216.73474	261.56735	1301.17517	-985.02301	340.22736	1250.55322	96.96249	386.28531	64.98297	155.04884	102.04529	-0.88776	-467.74323	464.12186	-7.95672	-1294.70630	229.49252	1.97957
616	5.125	931.12128	23.34686	1397.48523	-216.49265	261.43811	1299.96985	-984.64087	341.43762	1248.12891	124.19379	381.23425	63.59171	142.09276	102.97202	-0.86630	-481.17096	465.18369	-7.87144	-1307.34473	230.50296	2.07920
617	5.133	931.40717	23.43622	1397.92224	-216.14337	261.30933	1298.62537	-984.24854	342.34589	1246.22400	151.78381	376.25894	62.10909	129.24263	103.95039	-0.86065	-494.20441	466.24002	-8.06117	-1319.20874	230.95149	2.20330
618	5.142	931.45593	23.60499	1398.65942	-215.70386	261.21216	1297.15015	-983.82880	342.89551	1244.92993	179.74591	371.44348	60.48678	116.49147	104.94918	-0.93208	-506.97211	467.22217	-8.39484	-1330.67261	230.96585	2.43403
619	5.150	931.25671	23.87452	1399.70715	-215.18747	261.16595	1295.56287	-983.37427	343.04172	1244.28540	208.11269	366.80911	58.65713	103.76543	105.95182	-1.07854	-519.70166	468.14801	-8.70400	-1342.02551	231.06258	2.80096
620	5.158	930.80432	24.23769	1401.07129	-214.60440	261.17053	1293.89368	-982.89569	342.75620	1244.27539	236.93617	362.31287	56.53272	90.99840	106.96033	-1.24805	-532.45514	469.08163	-8.90978	-1353.16541	231.72394	3.25286
621	5.167	930.09357	24.67324	1402.74951	-213.96704	261.20862	1292.17859	-982.40924	342.05945	1244.85022	266.23694	357.86093	54.05147	78.21147	107.99582	-1.38156	-545.18079	470.08594	-9.02920	-1363.94263	232.93987	3.86212
622	5.175	929.11737	25.17356	1404.72729	-213.28979	261.26129	1290.45691	-981.91394	341.03183	1245.94934	295.98572	353.31296	51.22578	65.50307	109.06429	-1.44984	-557.81592	471.19946	-9.12023	-1374.47412	234.11717	4.93455
623	5.183	927.86908	25.75126	1406.97729	-212.58321	261.32501	1288.77075	-981.38550	339.78513	1247.51343	326.11615	348.58417	48.15746	52.91841	110.13343	-1.46917	-570.34747	472.42184	-9.23029	-1384.79346	234.71846	6.68284
624	5.192	926.34833	26.43009	1409.46313	-211.85202	261.41064	1287.16260	-980.78632	338.44028	1249.49048	356.51328	343.75540	44.99068	40.39673	111.19922	-1.48615	-582.81372	473.70996	-9.37452	-1394.59033	234.93698	8.89696
625	5.200	924.56659	27.23104	1412.14600	-211.10118	261.52728	1285.66675	-980.07739	337.12506	1251.83679	387.00635	339.01474	41.85246	27.88792	112.32056	-1.54664	-595.25916	475.01617	-9.53181	-1403.61304	235.29984	11.17929
626	5.208	922.54871	28.15111	1414.98706	-210.34016	261.67203	1284.30481	-979.22736	335.95386	1254.50928	417.41956	334.51675	38.83951	15.39751	113.53059	-1.66774	-607.70178	476.32416	-9.65872	-1411.88379	235.84142	13.36323
627	5.217	920.32880	29.15780	1417.94849	-209.57776	261.83832	1283.08606	-978.22131	334.99243	1257.45850	447.63062	330.35876	36.03452	2.90550	114.77296	-1.81611	-620.14465	477.63184	-9.71902	-1419.44373	236.18307	15.45914
628	5.225	917.94116	30.21112	1420.99121	-208.81638	262.03540	1282.01038	-977.06879	334.25479	1260.62891	477.55899	326.65027	33.52998	-9.63391	115.97296	-1.92790	-632.59875	478.90948	-9.71782	-1426.35815	236.32066	17.33280
629	5.233	915.41260	31.28904	1424.07263	-208.05432	262.29559	1281.07019	-975.80432	333.73596	1263.96619	507.10742	323.52856	31.44380	-22.22374	117.10683	-1.96608	-645.09192	480.08551	-9.70701	-1432.80884	236.87921	18.79402
630	5.242	912.76501	32.39434	1427.14844	-207.29007	262.65341	1280.25586	-974.47241	333.42493	1267.42981	536.11536	321.09579	29.87044	-34.84734	118.17085	-1.94912	-657.65540	481.09811	-9.72494	-1438.74060	238.46735	20.05824
631	5.250	910.02325	33.54165	1430.17297	-206.52179	263.12360	1279.55994	-973.11096	333.28220	1270.99329	564.32849	319.32660	28.75341	-47.52657	119.16678	-1.93602	-670.30383	481.97287	-9.73448	-1443.54248	241.09860	21.75898
632	5.258	907.21655	34.73821	1433.10486	-205.74283	263.70535	1278.97974	-971.74902	333.24146	1274.63269	591.30212	318.04962	27.79245	-60.27716	120.13287	-1.97359	-683.02911	482.79547	-9.67043	-1446.24487	244.40051	24.26306
633	5.267	904.37384	35.97790	1435.91040	-204.93652	264.39758	1278.51379	-970.40497	333.25848	1278.32349	616.27325	317.06158	26.48899	-73.05923	121.11741	-2.04861	-695.81116	483.60803	-9.53262	-1445.86401	248.07233	27.17345
634	5.275	901.52258	37.24954	1438.55994	-204.07378	265.20163	1278.15979	-969.07727	333.34607	1282.05420	638.28345	316.25415	24.30891	-85.83984	122.10441	-2.10512	-708.63593	484.40619	-9.36659	-1441.70044	251.90201	29.67467
635	5.283	898.69257	38.54703	1441.02454	-203.11382	266.11862	1277.91248	-967.75116	333.54718	1285.82385	656.61243	315.66129	20.90805	-98.64839	123.02367	-2.09394	-721.49524	485.19684	-9.18571	-1433.68579	255.53433	31.24401
636	5.292	895.91492	39.86855	1443.27551	-202.00806	267.15289	1277.76355	-966.41736	333.88010	1289.62219	671.13916	315.41107	16.33011	-111.52274	123.85684	-2.01313	-734.37018	485.98364	-8.98919	-1422.36206	258.51111	31.91533
637	5.300	893.21454	41.20369	1445.28821	-200.70796	268.31781	1277.70361	-965.07458	334.31409	1293.42371	682.25342	315.60767	11.05105	-124.45695	124.66795	-1.91196	-747.24835	486.75385	-8.80968	-1408.39758	260.58487	31.96591
638	5.308	890.60553	42.53210	1447.04187	-199.17412	269.63492	1277.72583	-963.72211	334.79007	1297.19788	690.35828	316.28470	5.86204	-137.42468	125.52066	-1.83870	-760.14905	487.52246	-8.67170	-1392.24634	261.86108	31.58485
639	5.317	888.09851	43.83831	1448.51892	-197.38335	271.12347	1277.82690	-962.35809	335.25491	1300.91772	695.37292	317.41476	1.61254	-150.40466	126.41743	-1.78941	-773.09521	488.30692	-8.56071	-1374.16028	262.57809	30.86543
640	5.325	885.71161	45.11456	1449.70715	-195.33301	272.78796	1278.00464	-960.97528	335.68344	1304.56165	696.69366	318.82693	-1.18429	-163.38437	127.30959	-1.71951	-786.07965	489.07736	-8.46884	-1354.26807	262.78467	29.94265
641	5.333	883.47760	46.34694	1450.60144	-193.04045	274.61346	1278.25879	-959.55353	336.07837	1308.10901	693.74988	320.15524	-2.61194	-176.37477	128.15401	-1.60079	-799.07703	489.83221	-8.40531	-1332.64868	262.27917	29.04131
642	5.342	881.44324	47.50573	1451.20081	-190.53851	276.56476	1278.59326	-958.06610	336.44995	1311.53491	686.66571	321.03558	-3.16464	-189.41322	128.96878	-1.46124	-812.06921	490.63934	-8.36478	-1309.40393	260.89557	28.34438
643	5.350	879.66760	48.54580	1451.50439	-187.87105	278.58151	1279.01477	-956.49438	336.79889	1314.80896	676.36804	321.43198	-3.34845	-202.52852	129.81706	-1.36618	-825.05829	491.52606	-8.33150	-1284.65015	258.71179	27.86263
644	5.358	878.22272	49.41876	1451.51392	-185.09355	280.58060	1279.52734	-954.83215	337.12726	1317.89844	664.15344	321.68732	-3.47836	-215.69905	130.73721	-1.34309	-838.05859	492.43707	-8.29351	-1258.49561	255.86388	27.54313
645	5.367	877.18646	50.09543	1451.23181	-182.27773	282.47342	1280.13000	-953.08618	337.46066	1320.77258	651.16608	322.16943	-3.66940	-228.83388	131.70602	-1.32299	-851.07190	493.32709	-8.23994	-1231.04468	252.36494	27.41777
646	5.375	876.62244	50.57135	1450.65503	-179.51376	284.18668	1280.81750	-951.28931	337.84866	1323.39600	638.09937	322.96887	-3.89136	-241.77397	132.65846	-1.18119	-864.07697	494.18915	-8.17063	-1202.34302	248.24094	27.54638
647	5.383	876.56580	50.85513	1449.77039	-176.90616	285.67252	1281.58398	-949.51129	338.34302	1325.72375	625.19495	323.98007	-4.08118	-254.33643	133.51125	-0.81190	-877.04388	495.02930	-8.09723	-1172.36499	243.64439	27.92646
648	5.392	877.02234	50.96337	1448.56287	-174.55962	286.91663	1282.42993	-947.85175	338.97519	1327.70251	612.41290	325.08542	-4.24482	-266.39218	134.18112	-0.14806	-889.93939	495.93478	-8.00275	-1141.17310	238.79654	28.50217
649	5.400	877.97345	50.91791	1447.02783	-172.56236	287.94391	1283.36621	-946.41968	339.74335	1329.27905	599.63959	326.21609	-4.42405	-277.92755	134.64487	0.83070	-902.72583	497.11224	-7.81705	-1109.03882	233.97423	29.18421
650	5.408	879.38428	50.73811	1445.17236	-170.97968	288.80417	1284.40833	-945.30951	340.61444	1330.41101	586.83557	327.35977	-4.60839	-289.11292	134.97774	2.10927	-915.39282	498.69882	-7.49418	-1076.30725	229.44685	29.89189
651	5.417	881.21179	50.43789	1443.00452	-169.85521	289.54669	1285.56592	-944.58636	341.54703	1331.07666	574.03467	328.50742	-4.76275	-300.36288	135.28897	3.73266	-928.00311	500.51605	-7.11928	-1043.19702	225.31232	30.60868
652	5.425	883.41101	50.02905	1440.52820	-169.20949	290.20541	1286.83862	-944.28699	342.51120	1331.27405	561.26379	329.60962	-4.88911	-312.20865	135.64069	5.89165	-940.65472	502.18234	-6.84493	-1009.81677	221.49911	31.36617
653	5.433	885.94122	49.52208	1437.74756	-169.04071	290.79550	1288.21350	-944.43152	343.47937	1331.01062	548.51752	330.63522	-5.00479	-324.94321	136.04118	8.83862	-953.37512	503.49841	-6.71726	-976.29871	217.88187	32.21001
654	5.442	888.76672	48.92810	1434.67151	-169.33347	291.31757	1289.66602	-945.03021	344.41324	1330.29761	535.79053	331.60059	-5.11172	-338.34845	136.50729	12.69735	-966.10925	504.55164	-6.65746	-942.85083	214.33522	33.16968
655	5.450	891.85266	48.26313	1431.31140	-170.06181	291.76773	1291.16187	-946.08130	345.27539	1329.15234	523.09265	332.53732	-5.19550	-351.68567	137.14066	17.46703	-978.81683	505.49631	-6.58853	-909.69196	210.80334	34.20214
656	5.458	895.16107	47.54508	1427.67761	-171.18268	292.14008	1292.65540	-947.56897	346.04901	1327.60022	510.42615	333.49637	-5.23826	-363.73779	137.97104	23.35338	-991.52740	506.36993	-6.53205	-876.91217	207.32848	35.22189
657	5.467	898.64563	46.78829	1423.78174	-172.63660	292.42020	1294.08936	-949.46655	346.73962	1325.66541	497.78290	334.53680	-5.23965	-372.86798	138.55577	30.92585	-1004.30560	507.07318	-6.60690	-844.41528	203.95425	36.19798
658	5.475	902.24884	46.00528	1419.64392	-174.35966	292.58807	1295.40381	-951.73285	347.36008	1323.36304	485.16693	335.65915	-5.22539	-377.45288	138.05174	40.50816	-1017.17328	507.51700	-6.91061	-812.05743	200.66670	37.14701
659	5.483	905.90741	45.20935	1415.29968	-176.29498	292.63449	1296.54785	-954.30872	347.91852	1320.70801	472.57703	336.76953	-5.23950	-376.60333	135.90024	51.39368	-1030.06104	507.81717	-7.36715	-779.81567	197.44101	38.05106
660	5.492	909.56232	44.41038	1410.79858	-178.39749	292.57297	1297.48877	-957.12726	348.41699	1317.72632	459.98938	337.75958	-5.29948	-370.48193	132.18185	61.99651	-1042.87476	508.24991	-7.75268	-747.78546	194.26828	38.81773
661	5.500	913.16840	43.61151	1406.19812	-180.63631	292.43423	1298.22058	-960.12518	348.85455	1314.45447	447.38538	338.62592	-5.36416	-359.99594	127.40324	70.76932	-1055.58459	509.00873	-7.89875	-716.07599	191.11739	39.34777
662	5.508	916.69659	42.81839	1401.55762	-182.99680	292.25082	1298.76721	-963.23767	349.23154	1310.94031	434.74292	339.45892	-5.38227	-346.25378	122.20080	76.94382	-1068.19385	510.13464	-7.78920	-684.79492	187.88278	39.68453
663	5.517	920.13141	42.04338	1396.93152	-185.47522	292.04959	1299.17188	-966.38922	349.54520	1307.24780	422.01727	340.32602	-5.34764	-330.13318	117.09770	80.67997	-1080.71484	511.57043	-7.50339	-654.09399	184.41905	40.00013
664	5.525	923.46515	41.28565	1392.36755	-188.06270	291.85818	1299.47607	-969.49316	349.77969	1303.45410	409.18716	341.21698	-5.29944	-312.17297	112.38389	82.70049	-1093.22839	513.11029	-7.17787	-624.14911	180.69781	40.37235
665	5.533	926.68921	40.52269	1387.90723	-190.72980	291.70605	1299.70471	-972.45374	349.90988	1299.64343	396.28738	342.10190	-5.28434	-292.76208	108.15755	83.74932	-1105.84363	514.47998	-6.95006	-595.13391	176.86073	40.71006
666	5.542	929.78821	39.73570	1383.58752	-193.42632	291.60852	1299.86877	-975.17059	349.91391	1295.89783	383.37949	343.00140	-5.30640	-272.34369	104.42698	84.25691	-1118.58337	515.58777	-6.85709	-567.22327	173.08517	40.88809
667	5.550	932.74414	38.92368	1379.43823	-196.09563	291.55411	1299.97534	-977.55829	349.78082	1292.28271	370.51245	343.95642	-5.32654	-251.40897	101.23537	84.30313	-1131.40234	516.55164	-6.83162	-540.60785	169.52016	40.81041
668	5.558	935.54150	38.08369	1375.48035	-198.69029	291.51245	1300.03406	-979.57220	349.52023	1288.83044	357.69415	344.95111	-5.31601	-230.28857	98.69116	83.78371	-1144.26318	517.50018	-6.80543	-515.53912	166.29791	40.40484
669	5.567	938.17017	37.20039	1371.72559	-201.17886	291.44440	1300.05688	-981.21710	349.16949	1285.53638	344.89725	345.93115	-5.27711	-208.97406	96.83293	82.62950	-1157.13257	518.47272	-6.77222	-492.34503	163.47543	39.66193
670	5.575	940.62964	36.26002	1368.18103	-203.54305	291.30533	1300.05396	-982.52930	348.77936	1282.36707	332.09116	346.88663	-5.22044	-187.19757	95.54591	80.89701	-1169.98242	519.46069	-6.75097	-471.37982	161.03870	38.61217
671	5.583	942.92633	35.26226	1364.85718	-205.76997	291.05801	1300.03137	-983.55377	348.37790	1279.27625	319.24954	347.85251	-5.15952	-164.69409	94.67022	78.70797	-1182.83325	520.44891	-6.73830	-452.99219	159.00531	37.22357
672	5.592	945.06360	34.22784	1361.76855	-207.84366	290.69193	1299.99133	-984.33728	347.94806	1276.22156	306.35019	348.84546	-5.10791	-141.36923	94.09130	76.16261	-1195.74744	521.43115	-6.71239	-437.50879	157.45396	35.37266
673	5.600	947.03479	33.19262	1358.92798	-209.73770	290.22803	1299.93225	-984.92548	347.44669	1273.17297	293.38782	349.85193	-5.04911	-117.25778	93.66824	73.33681	-1208.76697	522.41931	-6.66061	-425.15091	156.46130	32.88432
674	5.608	948.82538	32.17717	1356.34326	-211.41479	289.70422	1299.85083	-985.35089	346.84317	1270.11401	280.37769	350.85141	-4.93997	-92.41668	93.20538	70.35255	-1221.88135	523.42200	-6.59809	-416.00113	156.08357	29.53483
675	5.617	950.42175	31.17299	1354.01636	-212.83649	289.16248	1299.74780	-985.62543	346.13245	1267.04016	267.34009	351.82703	-4.77665	-66.89108	92.53157	67.39253	-1235.04944	524.42493	-6.55623	-410.07443	156.41013	25.11672
676	5.625	951.81653	30.16900	1351.94641	-213.97574	288.64859	1299.63000	-985.75104	345.31958	1263.95508	254.26923	352.78018	-4.61589	-40.73457	91.53361	64.61654	-1248.23462	525.41016	-6.54555	-407.27368	157.56435	19.63991
677	5.633	953.00818	29.17167	1350.13879	-214.82195	288.21069	1299.50623	-985.74127	344.40121	1260.87158	241.13332	353.73560	-4.50713	-14.02158	90.19997	62.08281	-1261.41992	526.37628	-6.54276	-407.24512	159.58273	13.50066
678	5.642	954.00269	28.19001	1348.61304	-215.37997	287.88510	1299.37793	-985.62720	343.36005	1257.81494	227.93364	354.70319	-4.46011	13.17393	88.64670	59.74731	-1274.59863	527.33630	-6.52322	-409.43185	162.24249	7.54237
679	5.650	954.81104	27.22260	1347.39600	-215.67047	287.67633	1299.22803	-985.44403	342.18710	1254.82471	214.72859	355.66275	-4.46792	40.81898	87.03049	57.51003	-1287.76208	528.31146	-6.49636	-413.43930	165.01961	2.91883
680	5.658	955.43652	26.27369	1346.50781	-215.72765	287.54376	1299.01953	-985.21875	340.91864	1251.95496	201.57536	356.61627	-4.49932	68.94704	85.48032	55.25781	-1300.88818	529.31110	-6.49977	-419.40024	167.29938	0.49487
681	5.667	955.86627	25.36348	1345.95728	-215.58995	287.40866	1298.70532	-984.97095	339.63452	1249.27979	188.48689	357.58539	-4.51432	97.63341	84.06052	52.91039	-1313.94250	530.31439	-6.55552	-427.75241	168.73270	0.14862
682	5.675	956.07806	24.50328	1345.75110	-215.29330	287.18100	1298.24365	-984.71338	338.41718	1246.89734	175.44681	358.54440	-4.51825	126.91539	82.73312	50.45411	-1326.89648	531.29657	-6.63655	-438.51788	169.43857	0.85371
683	5.683	956.05237	23.67552	1345.89978	-214.87444	286.78796	1297.60974	-984.44763	337.33170	1244.92126	162.44153	359.44742	-4.54905	156.73329	81.40429	47.91610	-1339.72668	532.27570	-6.64320	-450.99753	169.84444	1.49870
684	5.692	955.77673	22.85374	1346.41553	-214.37253	286.19342	1296.80273	-984.16595	336.44385	1243.45801	149.47430	360.31784	-4.61067	186.96767	80.00764	45.32867	-1352.37280	533.31000	-6.36195	-464.21780	170.32640	1.55120
685	5.700	955.24329	22.02691	1347.30969	-213.82086	285.40793	1295.84180	-983.86279	335.83316	1242.58179	136.55536	361.20874	-4.67660	217.52837	78.50945	42.75287	-1364.70801	534.41528	-5.50114	-477.49637	170.97240	1.10102
686	5.708	954.44562	21.19616	1348.58850	-213.23845	284.48462	1294.75720	-983.54047	335.57983	1242.32678	123.68835	362.09570	-4.74285	248.38234	76.86229	40.29370	-1376.57080	535.50684	-3.85416	-490.57834	171.66335	0.49448
687	5.717	953.38129	20.36763	1350.25049	-212.63297	283.49469	1293.58118	-983.20496	335.73862	1242.69189	110.86981	362.91180	-4.80762	279.47754	75.01928	38.03120	-1387.82495	536.47864	-1.38700	-503.44580	172.30328	-0.01233
688	5.725	952.05585	19.56012	1352.28210	-212.00754	282.49637	1292.34570	-982.85760	336.31506	1243.64880	98.11334	363.62030	-4.85368	310.69135	72.96824	35.97304	-1398.39307	537.31641	1.87471	-516.14203	172.87772	-0.34226
689	5.733	950.48108	18.80204	1354.65381	-211.36415	281.52356	1291.07959	-982.48645	337.25131	1245.14844	85.44168	364.21918	-4.89123	341.89301	70.69402	34.11270	-1408.23462	538.09204	5.94526	-528.72632	173.40924	-0.52033
690	5.742	948.66748	18.11151	1357.32458	-210.70364	280.59653	1289.80786	-982.06274	338.42426	1247.13025	72.83401	364.77621	-4.94007	372.98053	68.14811	32.49085	-1417.32581	538.83405	10.79134	-541.26215	173.92947	-0.59821
691	5.750	946.61896	17.49061	1360.25513	-210.02367	279.73102	1288.55359	-981.54901	339.67087	1249.53040	60.23648	365.40103	-4.98797	403.82697	65.25840	31.19756	-1425.66357	539.40698	16.21992	-553.77661	174.43228	-0.63246
692	5.758	944.33276	16.93668	1363.41113	-209.32007	278.93396	1287.33838	-980.91638	340.83646	1252.28052	47.62036	366.10635	-5.02409	434.27692	61.93977	30.32172	-1433.19629	539.55310	21.93603	-566.25299	174.89156	-0.67723
693	5.767	941.80670	16.44881	1366.75659	-208.59442	278.19318	1286.18030	-980.15491	341.80609	1255.29712	34.99695	366.78473	-5.06813	464.21143	58.15487	29.87835	-1439.61487	539.12830	27.76044	-578.69031	175.31575	-0.75089
694	5.775	939.04834	16.02708	1370.24683	-207.86266	277.47363	1285.09253	-979.27374	342.50690	1258.48560	22.39041	367.35294	-5.13479	493.55072	54.00148	29.80073	-1444.22681	538.34448	33.83553	-591.14050	175.73727	-0.81854
695	5.783	936.08173	15.67109	1373.82959	-207.15648	276.72610	1284.08521	-978.30066	342.90033	1261.75867	9.80139	367.85559	-5.20842	522.13556	49.70477	29.97563	-1446.24280	537.60840	40.51582	-603.66284	176.19400	-0.83669
696	5.792	932.94385	15.37523	1377.45142	-206.51559	275.90173	1283.17017	-977.28003	342.98245	1265.05444	-2.81067	368.41577	-5.26285	549.52905	45.48187	30.24177	-1445.29529	537.03113	47.88467	-616.26331	176.74545	-0.81746
697	5.800	929.67371	15.12044	1381.06421	-205.97646	274.95813	1282.36182	-976.26398	342.79187	1268.34363	-15.49329	369.12579	-5.28247	574.91193	41.45125	30.33716	-1441.62512	536.29449	55.32295	-628.89063	177.47430	-0.81739
698	5.808	926.30811	14.88029	1384.62500	-205.56160	273.86072	1281.67310	-975.29974	342.39551	1271.62305	-28.23776	369.97653	-5.28684	597.30768	37.72663	29.84084	-1435.81714	535.00134	61.57796	-641.50464	178.41022	-0.85339
699	5.817	922.88531	14.64638	1388.09229	-205.27161	272.59216	1281.11316	-974.42053	341.84924	1274.90137	-40.98135	370.86548	-5.33382	616.09015	34.46400	28.27955	-1428.34863	532.99921	65.38384	-654.14215	179.43857	-0.86459
700	5.825	919.44220	14.43833	1391.42627	-205.08340	271.16019	1280.68347	-973.64258	341.17780	1278.19019	-53.68570	371.72211	-5.44447	631.34039	31.73895	25.43374	-1419.26855	530.41632	66.17593	-666.87598	180.38487	-0.77605
701	5.833	916.00549	14.28192	1394.59143	-204.95383	269.58377	1280.37683	-972.96631	340.39230	1281.50049	-66.38004	372.59308	-5.55559	643.70264	29.50096	21.57919	-1408.27844	527.49292	64.24573	-679.73193	181.19576	-0.57766
702	5.842	912.59015	14.18838	1397.55603	-204.82338	267.87094	1280.18420	-972.37805	339.51523	1284.84070	-79.12256	373.53833	-5.59657	653.88702	27.64447	17.44093	-1395.08093	524.40857	60.31641	-692.67078	181.96268	-0.33105
703	5.850	909.20917	14.15033	1400.29358	-204.62401	266.01556	1280.09827	-971.85309	338.58820	1288.21594	-91.94110	374.53162	-5.57005	662.21918	26.07858	13.85709	-1379.62842	521.24011	55.23451	-705.63043	182.82880	-0.12915
704	5.858	905.88525	14.14190	1402.78235	-204.29704	264.00970	1280.11206	-971.35693	337.65503	1291.62646	-104.81573	375.49713	-5.53645	668.50177	24.78903	11.36218	-1362.18079	517.99487	50.15699	-718.58301	183.89336	-0.02764
705	5.867	902.64960	14.12622	1405.00574	-203.80621	261.85309	1280.21741	-970.84351	336.73257	1295.06250	-117.71921	376.39920	-5.53929	672.23712	23.84827	9.96021	-1343.32764	514.64758	46.79648	-731.55054	185.10938	0.01163
706	5.875	899.53638	14.07406	1406.95239	-203.13289	259.55356	1280.40527	-970.25922	335.80685	1298.50183	-130.65756	377.30212	-5.54621	673.01550	23.36775	9.12173	-1323.91772	511.20438	46.83610	-744.57104	186.28529	0.06458
707	5.883	896.58270	13.97904	1408.61694	-202.26993	257.12610	1280.66699	-969.55292	334.86649	1301.91772	-143.65567	378.29608	-5.48188	670.76160	23.45745	8.03596	-1304.61072	507.77002	50.41190	-757.65875	187.27643	0.15589
708	5.892	893.82855	13.85528	1409.99451	-201.22322	254.59702	1280.99329	-968.68549	333.92505	1305.28137	-156.72385	379.36047	-5.32854	665.70599	24.17483	6.24888	-1285.30359	504.53241	55.54131	-770.79425	188.13005	0.27319
709	5.900	891.31830	13.72081	1411.07971	-200.00952	252.00626	1281.37769	-967.64056	332.99902	1308.56055	-169.84189	380.39615	-5.15570	658.24139	25.42542	4.12498	-1265.16809	501.65955	59.73400	-783.95514	188.98378	0.40148
710	5.908	889.10455	13.58129	1411.86414	-198.65015	249.39804	1281.81860	-966.43457	332.08539	1311.71863	-182.96481	381.35547	-5.04967	648.86328	26.91873	2.40524	-1243.34167	499.20148	61.78823	-797.13062	189.91026	0.51672
711	5.917	887.24561	13.41930	1412.33521	-197.17032	246.81284	1282.32056	-965.11353	331.17847	1314.71875	-196.04807	382.24716	-5.04083	638.12860	28.31269	1.44249	-1219.50098	497.05756	61.88908	-810.29718	190.88231	0.60308
712	5.925	885.79187	13.19485	1412.48425	-195.60338	244.28827	1282.89587	-963.73999	330.28595	1317.52991	-209.06180	383.09781	-5.06826	626.49670	29.43021	1.07014	-1193.86450	495.00473	60.77360	-823.41089	191.81845	0.66973
713	5.933	884.77332	12.86764	1412.31030	-193.99420	241.85513	1283.56885	-962.38898	329.40723	1320.12598	-221.95938	383.98566	-4.98456	614.22321	30.31474	0.95387	-1166.89673	492.78412	59.15098	-836.43243	192.67145	0.73219
714	5.942	884.19641	12.42031	1411.81226	-192.39813	239.53085	1284.37195	-961.14307	328.51953	1322.48047	-234.62503	385.02747	-4.61093	601.48389	31.10155	0.86454	-1139.05505	490.20190	57.55713	-849.37415	193.47134	0.80661
715	5.950	884.04706	11.85209	1410.98743	-190.87881	237.32339	1285.33521	-960.07697	327.59155	1324.56702	-246.89505	386.27338	-3.82084	588.51135	31.86587	0.72800	-1110.66357	487.17822	56.39577	-862.31177	194.26546	0.90453
716	5.958	884.29578	11.16156	1409.84192	-189.50972	235.24106	1286.47095	-959.24597	326.59003	1326.36316	-258.65756	387.68820	-2.59088	575.53400	32.61527	0.54089	-1081.88696	483.76422	55.95894	-875.30634	195.06430	1.01279
717	5.967	884.90961	10.35767	1408.39294	-188.37054	233.29633	1287.76648	-958.68665	325.48627	1327.84827	-269.91275	389.26654	-0.97902	562.65033	33.39065	0.29465	-1052.76160	480.13904	56.38163	-888.32092	195.86354	1.10897
718	5.975	885.86475	9.47719	1406.66162	-187.53143	231.50156	1289.18774	-958.42004	324.27869	1329.00232	-280.71561	391.07108	0.91905	549.83728	34.26044	0.01029	-1023.22650	476.53668	57.60007	-901.24481	196.68059	1.17353
719	5.983	887.14569	8.56468	1404.66467	-187.03563	229.86729	1290.68835	-958.45691	323.00662	1329.80920	-291.06888	393.14020	2.99436	537.06335	35.20757	-0.21540	-993.16156	473.11356	59.37349	-913.99921	197.54198	1.17606
720	5.992	888.73236	7.64021	1402.41455	-186.89409	228.41209	1292.22290	-958.80670	321.73242	1330.25854	-300.91830	395.42218	5.17161	524.32513	36.13657	-0.30325	-962.46051	469.89606	61.40427	-926.59814	198.45486	1.10643
721	6.000	890.59454	6.70627	1399.92419	-187.09496	227.16725	1293.75867	-959.48175	320.51068	1330.34717	-310.24368	397.78409	7.47429	511.60931	36.99570	-0.30215	-931.11511	466.88031	63.50694	-939.10370	199.41344	1.00902
722	6.008	892.69989	5.77649	1397.21484	-187.62001	226.15897	1295.27747	-960.49274	319.37451	1330.08057	-319.05069	400.08304	10.02918	498.91010	37.79306	-0.31700	-899.29468	464.08838	65.64615	-951.57690	200.38333	0.96000
723	6.017	895.01727	4.87548	1394.31970	-188.45465	225.38770	1296.77100	-961.84058	318.33429	1329.47034	-327.23080	402.27148	12.98359	486.24597	38.53659	-0.37500	-867.40668	461.46460	67.79018	-964.08606	201.29036	1.01015
724	6.025	897.50940	4.01663	1391.27881	-189.58733	224.82750	1298.23486	-963.50952	317.38678	1328.52502	-334.49741	404.40021	16.38146	473.62091	39.26021	-0.43291	-836.05231	458.85834	69.78391	-976.69336	202.10579	1.14059
725	6.033	900.12854	3.19382	1388.13330	-191.00351	224.43970	1299.66406	-965.46332	316.53369	1327.24829	-340.49850	406.48984	20.09720	461.01917	40.02225	-0.45188	-805.81287	456.18964	71.38954	-989.40485	202.88612	1.30754
726	6.042	902.82446	2.39361	1384.92090	-192.67906	224.18555	1301.05005	-967.64948	315.78729	1325.64429	-344.98154	408.45432	23.94966	448.43146	40.82536	-0.42132	-776.97797	453.54724	72.42403	-1002.15228	203.71092	1.48382
727	6.050	905.55591	1.61346	1381.66687	-194.57597	224.03357	1302.37939	-970.01068	315.16040	1323.72205	-347.80496	410.20102	27.97320	435.85583	41.64876	-0.36756	-749.41797	451.08878	72.85174	-1014.83453	204.65871	1.60523
728	6.058	908.29468	0.86759	1378.38208	-196.64191	223.96359	1303.63611	-972.49591	314.65704	1321.49487	-348.71347	411.75757	32.60279	423.28839	42.51811	-0.35534	-722.71301	448.88785	72.74930	-1027.40063	205.73581	1.61485
729	6.067	911.02167	0.17641	1375.07629	-198.81839	223.96309	1304.80701	-975.06378	314.26486	1318.98218	-347.11362	413.18994	38.50792	410.74164	43.44277	-0.43573	-696.44495	446.94299	72.21732	-1039.88086	206.77805	1.58188
730	6.075	913.72144	-0.44547	1371.76892	-201.05661	224.01697	1305.88757	-977.67786	313.95825	1316.21448	-342.23215	414.42056	46.03757	398.26343	44.36321	-0.58157	-670.42542	445.26718	71.33386	-1052.29785	207.58722	1.62226
731	6.083	916.38062	-0.99096	1368.48389	-203.32410	224.10947	1306.87695	-980.30194	313.71649	1313.23279	-333.65164	415.24689	54.65890	385.90656	45.22794	-0.70870	-644.71545	443.85440	70.12688	-1064.64734	208.14105	1.76146
732	6.092	918.99042	-1.45498	1365.23975	-205.59868	224.22681	1307.77002	-982.89465	313.53766	1310.08508	-321.69064	415.51074	63.00068	373.67188	46.06937	-0.76974	-619.50934	442.64590	68.58328	-1076.97864	208.57170	1.94961
733	6.100	921.54913	-1.82994	1362.04700	-207.86288	224.34958	1308.55823	-985.40393	313.43646	1306.82495	-307.15213	415.17719	69.59279	361.49493	46.94294	-0.78357	-595.02979	441.59030	66.69769	-1089.34570	209.05576	2.09377
734	6.108	924.05890	-2.10955	1358.91101	-210.10089	224.45692	1309.23352	-987.76801	313.43503	1303.50891	-290.73062	414.29688	73.67782	349.29004	47.82167	-0.77461	-571.49188	440.67352	64.46856	-1101.71875	209.72552	2.11206
735	6.117	926.51855	-2.29528	1355.83752	-212.29819	224.53612	1309.78796	-989.92737	313.54956	1300.19263	-272.76004	412.95764	75.48718	337.02002	48.63379	-0.75352	-549.11475	439.86597	61.83076	-1114.00757	210.56758	2.04061
736	6.125	928.92078	-2.39007	1352.83398	-214.44354	224.57401	1310.21240	-991.83728	313.77277	1296.92358	-253.40158	411.25665	75.89300	324.71405	49.39343	-0.74738	-528.13110	439.06189	58.61744	-1126.20386	211.48694	1.97320
737	6.133	931.25873	-2.38686	1349.90845	-216.52617	224.55470	1310.49939	-993.47168	314.07220	1293.73621	-232.86282	409.22235	75.79045	312.41559	50.20266	-0.77074	-508.76367	438.12772	54.63200	-1138.51477	212.48607	1.89481
738	6.142	933.52979	-2.27649	1347.06982	-218.52829	224.47952	1310.64709	-994.82391	314.41510	1290.64648	-211.44089	406.74750	75.69124	300.13971	51.11166	-0.79037	-491.19360	437.01993	49.78105	-1151.16272	213.57880	1.75549
739	6.150	935.73096	-2.06361	1344.32605	-220.42365	224.37912	1310.66101	-995.90509	314.79144	1287.65735	-189.43021	403.70578	75.71112	287.84784	52.06279	-0.76283	-475.55658	435.79242	44.11138	-1164.08447	214.60718	1.66333
740	6.158	937.85620	-1.76617	1341.68713	-222.18349	224.29601	1310.55225	-996.73779	315.21014	1284.76367	-166.99905	400.10745	75.75141	275.44244	52.98381	-0.67548	-461.95801	434.50226	37.72060	-1177.03369	215.38626	1.78399
741	6.167	939.89838	-1.39750	1339.16833	-223.78186	224.25812	1310.33301	-997.35370	315.67432	1281.94617	-144.15475	396.06033	75.65870	262.84210	53.86655	-0.56136	-450.50604	433.18271	30.67846	-1189.89990	215.87195	2.11372
742	6.175	941.85168	-0.94286	1336.78870	-225.19995	224.26230	1310.01636	-997.79535	316.16953	1279.15930	-120.82175	391.65796	75.30946	250.05278	54.74960	-0.49280	-441.37354	431.88544	23.06178	-1202.88391	216.14551	2.48547
743	6.183	943.70801	-0.36457	1334.56702	-226.43170	224.27205	1309.61670	-998.10864	316.68362	1276.33679	-96.94781	386.94858	74.63110	237.13429	55.65636	-0.51134	-434.88055	430.69971	15.10792	-1216.20605	216.50159	2.69926
744	6.192	945.45544	0.35766	1332.51868	-227.48518	224.23578	1309.14844	-998.32538	317.22974	1273.41809	-72.54166	381.94519	73.61307	224.14156	56.57349	-0.56932	-431.54016	429.73499	7.40007	-1229.59326	217.35703	2.65598
745	6.200	947.08130	1.20410	1330.65979	-228.37312	224.11333	1308.62036	-998.45508	317.84085	1270.36865	-47.61844	376.65671	72.33353	211.10854	57.48429	-0.59434	-431.85486	429.05414	0.82872	-1242.73047	218.78195	2.43539
746	6.208	948.57220	2.13633	1329.01025	-229.09694	223.89096	1308.03113	-998.49103	318.54501	1267.18823	-22.17108	371.15482	70.95463	198.05522	58.38984	-0.58474	-435.83234	428.62027	-3.87165	-1256.00122	220.33670	2.21760
747	6.217	949.91486	3.12676	1327.59253	-229.64105	223.58344	1307.37000	-998.42053	319.34772	1263.91394	3.76895	365.58060	69.64330	184.99782	59.29801	-0.60150	-442.84967	428.37936	-6.63436	-1269.73096	221.61337	2.12862
748	6.225	951.10345	4.16758	1326.42578	-229.98628	223.22067	1306.61938	-998.23950	320.22507	1260.62158	30.11118	360.04028	68.47020	171.94118	60.20378	-0.68552	-452.25891	428.37140	-7.99908	-1283.31299	222.73233	2.11033
749	6.233	952.14020	5.26013	1325.52527	-230.12633	222.82852	1305.75757	-997.96558	321.11932	1257.42078	56.76974	354.54587	67.39789	158.87199	61.08797	-0.80344	-463.77136	428.70389	-8.59346	-1296.01489	223.98372	1.94301
750	6.242	953.02209	6.39658	1324.90906	-230.07231	222.42351	1304.76282	-997.63428	321.94757	1254.44360	83.70038	349.06494	66.33495	145.78990	61.95884	-0.87672	-476.90863	429.42041	-8.79018	-1307.90686	225.43207	1.45851
751	6.250	953.73602	7.55907	1324.60095	-229.85240	222.01714	1303.62122	-997.28229	322.62506	1251.82666	110.90805	343.55112	65.16486	132.74385	62.87965	-0.87455	-490.67517	430.40018	-8.76486	-1319.50439	227.15567	0.74053
752	6.258	954.26666	8.74044	1324.62683	-229.51068	221.62094	1302.32971	-996.93561	323.08017	1249.69189	138.45078	337.95050	63.77023	119.79427	63.91977	-0.87811	-504.21619	431.43057	-8.67973	-1331.19971	229.01045	0.18985
753	6.267	954.60022	9.95496	1325.00708	-229.09483	221.25113	1300.89783	-996.60785	323.24951	1248.13074	166.39740	332.24347	62.07409	106.93422	65.07568	-0.99780	-517.33539	432.37393	-8.70303	-1343.15918	230.30559	0.27372
754	6.275	954.72015	11.22423	1325.75134	-228.63780	220.92172	1299.34595	-996.30383	323.07187	1247.19360	194.76529	326.44427	60.04686	94.09685	66.24953	-1.21947	-530.20746	433.21274	-8.90814	-1355.18799	230.70494	0.97086
755	6.283	954.60614	12.55580	1326.86633	-228.15202	220.63051	1297.69873	-996.02454	322.49896	1246.89014	223.51221	320.55667	57.67444	81.25041	67.32245	-1.41367	-542.97803	434.02176	-9.23664	-1366.79907	230.70975	1.82978
756	6.292	954.23724	13.93342	1328.36389	-227.63776	220.36098	1295.98291	-995.76111	321.52164	1247.19910	252.57506	314.60764	54.96267	68.45525	68.25601	-1.49015	-555.67700	434.94067	-9.55550	-1377.76624	230.72548	2.75447
757	6.300	953.59631	15.32763	1330.25562	-227.09259	220.09831	1294.22876	-995.48126	320.19708	1248.08081	281.88467	308.68948	51.97928	55.80040	69.12074	-1.47332	-568.27356	436.05994	-9.75627	-1388.24219	230.77481	4.05778
758	6.308	952.67413	16.71782	1332.53906	-226.51343	219.83763	1292.47119	-995.12872	318.64581	1249.48218	311.35855	302.88977	48.83943	43.27892	70.03358	-1.44167	-580.74640	437.31683	-9.83880	-1398.24976	230.96306	5.83871
759	6.317	951.47113	18.11309	1335.19165	-225.89407	219.57813	1290.74365	-994.64319	317.01080	1251.34241	340.93420	297.23398	45.63519	30.78816	71.05562	-1.44588	-593.11548	438.59293	-9.89520	-1407.57397	231.28920	7.95735
760	6.325	949.99176	19.55844	1338.17517	-225.22748	219.31635	1289.07361	-993.98596	315.42261	1253.60205	370.60809	291.73380	42.41685	18.27229	72.15453	-1.48357	-605.40930	439.89935	-9.98381	-1416.09692	231.47299	10.27216
761	6.333	948.23810	21.11303	1341.44263	-224.51324	219.05130	1287.48328	-993.14789	313.99185	1256.20300	400.41745	286.45639	39.25445	5.77834	73.28647	-1.52950	-617.63794	441.40326	-10.03217	-1423.92065	231.32722	12.54250
762	6.342	946.21191	22.81321	1344.94458	-223.76231	218.79559	1285.99292	-992.13904	312.79675	1259.07935	430.41052	281.54626	36.27726	-6.64926	74.45908	-1.57867	-629.81775	443.22742	-9.91252	-1431.20862	230.92419	14.45716
763	6.350	943.92383	24.64650	1348.62927	-222.99222	218.57246	1284.61841	-990.97699	311.86572	1262.15613	460.60864	277.19083	33.65359	-19.03938	75.67902	-1.65111	-642.00232	445.19736	-9.62098	-1438.06213	230.41600	15.93880
764	6.358	941.40283	26.55425	1352.44617	-222.21976	218.40353	1283.36938	-989.68854	311.19424	1265.36377	490.89362	273.55130	31.55636	-31.43822	76.90137	-1.76329	-654.26587	446.92816	-9.30133	-1444.59497	230.00266	17.24281
765	6.367	938.69452	28.47077	1356.34753	-221.45749	218.31107	1282.25085	-988.31726	310.77264	1268.64978	520.90131	270.63998	30.06634	-43.86421	78.05060	-1.89973	-666.65051	448.22009	-9.07884	-1450.84546	230.02127	18.77017
766	6.375	935.84595	30.36299	1360.28662	-220.71179	218.32323	1281.26672	-986.91876	310.57144	1271.97607	550.04523	268.21478	29.01726	-56.32906	79.08066	-2.00890	-679.14325	449.17474	-8.97271	-1456.33252	230.76288	20.89304
767	6.383	932.89105	32.22976	1364.21582	-219.98029	218.46225	1280.42175	-985.54346	310.52045	1275.31665	577.58344	265.90518	27.95311	-68.84425	80.02372	-2.05101	-691.70178	449.95901	-8.94480	-1459.86694	232.26477	23.66524
768	6.392	929.84912	34.08870	1368.08630	-219.25101	218.73180	1279.71997	-984.22687	310.54529	1278.65918	602.65106	263.51248	26.29186	-81.42523	80.94669	-2.04542	-704.29535	450.67654	-8.93647	-1460.04260	234.41626	26.50420
769	6.400	926.73480	35.96788	1371.85071	-218.50543	219.12427	1279.16272	-982.99481	310.61548	1282.00134	624.43866	261.11975	23.58075	-94.09959	81.86852	-2.04240	-716.92871	451.39484	-8.89539	-1455.90930	237.00771	28.48404
770	6.408	923.57361	37.86968	1375.46350	-217.72021	219.63971	1278.74817	-981.86871	310.73538	1285.34546	642.57037	258.93103	19.68732	-106.86478	82.76846	-2.06470	-729.63000	452.13507	-8.81059	-1447.27832	239.62195	29.05141
771	6.417	920.40344	39.74688	1378.88062	-216.86432	220.29163	1278.47339	-980.85596	310.90958	1288.70154	657.28387	257.11786	14.88371	-119.66113	83.64049	-2.08969	-742.41437	452.87949	-8.69686	-1434.68115	241.76633	28.30419
772	6.425	917.25635	41.54703	1382.06641	-215.89713	221.09103	1278.33655	-979.93323	311.13626	1292.08801	669.11835	255.77881	9.79604	-132.44676	84.49388	-2.08217	-755.27283	453.62347	-8.56028	-1419.10718	243.15215	26.70782
773	6.433	914.15015	43.26179	1384.99756	-214.77170	222.03329	1278.33435	-979.04510	311.41940	1295.51758	678.44031	254.92117	5.20226	-145.27747	85.33598	-2.03255	-768.19568	454.36511	-8.41058	-1401.49976	243.71422	24.74618
774	6.442	911.09784	44.91461	1387.65259	-213.44330	223.10440	1278.45996	-978.12769	311.75919	1298.97717	685.23157	254.44702	1.76865	-158.24185	86.19122	-1.95014	-781.17688	455.09183	-8.27295	-1382.31909	243.42883	22.78860
775	6.450	908.11987	46.52677	1390.00830	-211.87910	224.28912	1278.70313	-977.13666	312.12524	1302.42773	689.15576	254.15405	-0.26062	-171.33560	87.09851	-1.84486	-794.19580	455.83374	-8.15044	-1361.58667	242.27577	21.07813
776	6.458	905.24738	48.10767	1392.04504	-210.06586	225.56644	1279.05005	-976.05237	312.46420	1305.82385	689.76501	253.79108	-1.29149	-184.47617	88.05088	-1.72716	-807.22229	456.64423	-8.01655	-1339.19995	240.32288	19.76344
777	6.467	902.51746	49.65388	1393.75354	-208.01253	226.90228	1279.48413	-974.86804	312.73883	1309.12744	686.74292	253.20967	-2.04872	-197.60309	88.98882	-1.60774	-820.24573	457.50778	-7.87098	-1315.10144	237.72530	18.92914
778	6.475	899.97400	51.14980	1395.13696	-205.74640	228.25421	1279.98999	-973.57837	312.94318	1312.31189	680.09253	252.53143	-2.87433	-210.70390	89.87741	-1.49938	-833.27917	458.36807	-7.74863	-1289.35229	234.61928	18.51780
779	6.483	897.67419	52.57412	1396.20410	-203.30862	229.57837	1280.56091	-972.17932	313.09326	1315.35852	670.28491	252.12421	-3.62000	-223.79483	90.73912	-1.41821	-846.32489	459.21194	-7.66877	-1262.23218	230.91025	18.35674
780	6.492	895.68829	53.89740	1396.95752	-200.75600	230.82390	1281.20093	-970.67950	313.22998	1318.24609	658.27106	252.29822	-4.12261	-236.89455	91.60943	-1.37192	-859.36377	460.04666	-7.61730	-1234.13818	226.28886	18.41993
781	6.500	894.08673	55.08538	1397.38989	-198.16431	231.93048	1281.92200	-969.11029	313.41562	1320.93774	645.18921	253.03093	-4.42023	-249.97076	92.48584	-1.33482	-872.38086	460.86996	-7.55874	-1205.22754	220.71474	18.86022
782	6.508	892.92181	56.12493	1397.48523	-195.62669	232.84711	1282.73669	-967.52576	313.70309	1323.38342	631.91425	254.05647	-4.60804	-262.91321	93.32206	-1.23328	-885.37695	461.69046	-7.45744	-1175.34448	214.64790	19.73200
783	6.517	892.21588	57.04299	1397.22058	-193.24698	233.55730	1283.65308	-965.99457	314.11905	1325.53918	618.82727	255.15646	-4.73930	-275.57120	94.06247	-0.95430	-898.36359	462.53088	-7.31930	-1144.41638	208.61215	20.92916
784	6.525	891.96460	57.88839	1396.56787	-191.12756	234.08481	1284.67358	-964.59186	314.68124	1327.37280	605.92834	256.28320	-4.84950	-287.80304	94.67983	-0.38713	-911.34375	463.42053	-7.19222	-1112.65259	202.77510	22.34119
785	6.533	892.15179	58.68689	1395.50195	-189.35367	234.47844	1285.79443	-963.39459	315.40765	1328.85547	593.09650	257.44577	-4.97773	-299.53461	95.18256	0.50502	-924.29633	464.37744	-7.10811	-1080.33179	197.07475	23.87499
786	6.542	892.76288	59.42073	1394.01929	-187.98079	234.79131	1287.00745	-962.47559	316.29205	1329.95752	580.26355	258.59662	-5.14747	-310.89026	95.56828	1.69501	-937.20715	465.37558	-7.05923	-1047.64331	191.56372	25.40099
787	6.550	893.78790	60.05903	1392.15686	-187.03294	235.06021	1288.30334	-961.89325	317.28552	1330.64661	567.42023	259.69421	-5.33799	-322.28540	95.83347	3.20476	-950.08966	466.35010	-7.03201	-1014.71625	186.43340	26.81232
788	6.558	895.21313	60.58720	1389.97754	-186.51314	235.29208	1289.67090	-961.68488	318.31891	1330.89417	554.57544	260.77100	-5.48903	-334.29666	96.06234	5.16128	-962.94287	467.26727	-7.02605	-981.68402	181.75757	28.12988
789	6.567	897.01251	61.00177	1387.52808	-186.41528	235.46835	1291.09399	-961.86731	319.33466	1330.68787	541.76459	261.84824	-5.55819	-347.35114	96.40446	7.73217	-975.73364	468.18494	-7.02440	-948.72693	177.35556	29.48562
790	6.575	899.14728	61.30481	1384.82446	-186.72858	235.56117	1292.54810	-962.44324	320.29559	1330.03564	529.03699	262.88745	-5.56265	-361.43091	96.97852	11.00889	-988.43970	469.20172	-6.97128	-916.06274	172.96605	30.97489
791	6.583	901.57062	61.50650	1381.87036	-187.43436	235.54617	1293.99622	-963.40887	321.17737	1328.95471	516.39038	263.87140	-5.55759	-375.97189	97.82022	15.02663	-1001.06952	470.35202	-6.81297	-883.87097	168.49365	32.55944
792	6.592	904.23102	61.61641	1378.67566	-188.50194	235.41054	1295.39160	-964.75690	321.96140	1327.46399	503.75537	264.83463	-5.58798	-389.91101	98.75027	20.06936	-1013.64124	471.57883	-6.56808	-852.17651	163.99046	34.12973
793	6.600	907.07184	61.63716	1375.26135	-189.88754	235.15787	1296.68396	-966.46887	322.64511	1325.58130	491.07941	265.81763	-5.64749	-401.71014	99.22562	26.84283	-1026.21057	472.69342	-6.39029	-820.79767	159.48044	35.61888
794	6.608	910.02899	61.56709	1371.65381	-191.54010	234.80115	1297.82642	-968.51245	323.24969	1323.32324	478.38495	266.82996	-5.70384	-409.57758	98.51341	35.93593	-1038.90759	473.38483	-6.52053	-789.48657	154.89551	37.04158
795	6.617	913.03662	61.40406	1367.88293	-193.41296	234.35089	1298.78052	-970.84656	323.79614	1320.70959	465.72665	267.82782	-5.76925	-412.12933	96.13013	46.98166	-1051.78613	473.59589	-7.01258	-758.15540	150.14142	38.46232
796	6.625	916.04218	61.15940	1363.98621	-195.47188	233.81693	1299.52356	-973.42303	324.28635	1317.76978	453.12271	268.75601	-5.87855	-409.01361	92.08583	58.51485	-1064.68677	473.77887	-7.57070	-726.92645	145.19786	39.95393
797	6.633	919.01801	60.86631	1360.00757	-197.69525	233.21677	1300.05469	-976.18866	324.71194	1314.53845	440.53210	269.63611	-6.00303	-400.89856	86.84175	68.67102	-1077.41785	474.45612	-7.82421	-695.99036	140.16183	41.55310
798	6.642	921.95703	60.56015	1355.98877	-200.07062	232.57994	1300.39075	-979.09393	325.06006	1311.04553	427.90323	270.54715	-6.06657	-388.91290	81.12044	76.09774	-1089.95947	475.72156	-7.67128	-665.52222	135.17735	43.20942
799	6.650	924.85962	60.25348	1351.96387	-202.58826	231.95102	1300.55920	-982.09100	325.30933	1307.32190	415.24042	271.50024	-6.05186	-374.07520	75.57396	80.52256	-1102.42310	477.25711	-7.31897	-635.72742	130.33844	44.77557
800	6.658	927.72919	59.93518	1347.95862	-205.23308	231.38139	1300.59436	-985.11572	325.43509	1303.42017	402.57825	272.44925	-6.01344	-357.10718	70.50896	82.67088	-1114.92395	478.66928	-7.05630	-606.84680	125.69015	46.09402
801	6.667	930.57043	59.58910	1343.99536	-207.97464	230.90816	1300.53149	-988.07825	325.41904	1299.42017	389.90076	273.39877	-5.99694	-338.58502	65.92225	83.61913	-1127.52026	479.80054	-6.98933	-579.10809	121.28085	47.12711
802	6.675	933.38104	59.21376	1340.10107	-210.76114	230.54346	1300.39917	-990.86896	325.25256	1295.41296	377.15631	274.36218	-6.01379	-319.10263	61.76322	84.11970	-1140.21570	480.73694	-7.02784	-552.72217	117.16859	47.95195
803	6.683	936.14984	58.82831	1336.31287	-213.52875	230.27957	1300.21497	-993.38074	324.94012	1291.48120	364.35049	275.30466	-6.06136	-299.21265	58.09407	84.39713	-1152.97241	481.61157	-7.06751	-527.90247	113.41220	48.60289
804	6.692	938.86462	58.45454	1332.66858	-216.21930	230.09743	1299.98987	-995.54108	324.50198	1287.67664	351.55081	276.20120	-6.12996	-279.19241	55.01125	84.37654	-1165.74377	482.50018	-7.07366	-504.90048	110.11156	48.95807
805	6.700	941.51550	58.09715	1329.19336	-218.79099	229.97466	1299.73340	-997.33380	323.96338	1284.00684	338.78668	277.07037	-6.19687	-258.92267	52.52280	83.93402	-1178.52966	483.43280	-7.04399	-484.04562	107.39772	48.78237
806	6.708	944.09222	57.74878	1325.90222	-221.22025	229.88673	1299.45691	-998.78741	323.33734	1280.44299	326.00735	277.95599	-6.21944	-238.05914	50.52284	82.97384	-1191.37634	484.40918	-6.98041	-465.70575	105.30961	47.86920
807	6.717	946.58765	57.40526	1322.80725	-223.49780	229.80273	1299.17566	-999.94403	322.62149	1276.94617	313.14532	278.90021	-6.15462	-216.30151	48.84892	81.44680	-1204.31384	485.40402	-6.89718	-450.19049	103.75211	46.12059
808	6.725	949.00214	57.07007	1319.91760	-225.61884	229.69157	1298.90625	-1000.83795	321.80786	1273.48352	300.19290	279.89337	-6.00903	-193.52811	47.34449	79.38551	-1217.32593	486.38696	-6.82921	-437.70023	102.63919	43.46991
809	6.733	951.33533	56.75180	1317.23779	-227.57285	229.53560	1298.66125	-1001.49188	320.88831	1270.03137	287.21472	280.86993	-5.85152	-169.80550	45.85094	76.93959	-1230.37915	487.34653	-6.80946	-428.34406	102.01950	39.77542
810	6.742	953.57538	56.46035	1314.77539	-229.34169	229.33255	1298.44299	-1001.91748	319.85260	1266.57996	274.27429	281.80582	-5.73096	-145.34204	44.21602	74.38164	-1243.44800	488.29666	-6.83744	-422.18335	101.96428	34.86023
811	6.750	955.70190	56.19623	1312.54834	-230.90477	229.09290	1298.23999	-1002.11621	318.68579	1263.14270	261.35498	282.75757	-5.62675	-120.39278	42.35918	72.02364	-1256.52002	489.25470	-6.88102	-419.24164	102.41489	28.67247
812	6.758	957.69299	55.94236	1310.57996	-232.24222	228.84569	1298.03345	-1002.09186	317.37173	1259.75159	248.38083	283.75867	-5.52374	-95.12824	40.29249	70.08742	-1269.60718	490.22845	-6.90196	-419.41479	103.30513	21.46168
813	6.767	959.52570	55.67801	1308.88892	-233.33191	228.63760	1297.80603	-1001.87390	315.90054	1256.43445	235.30443	284.75766	-5.45513	-69.58257	38.09629	68.64554	-1282.72705	491.22388	-6.87938	-422.28354	104.68544	13.91910
814	6.775	961.17743	55.39969	1307.48926	-234.15088	228.51221	1297.54419	-1001.52710	314.27551	1253.20020	222.14632	285.69043	-5.44534	-43.72206	35.87775	67.63330	-1295.86157	492.23038	-6.82669	-427.09271	106.51595	7.15585
815	6.783	962.63049	55.11596	1306.39197	-234.68666	228.48676	1297.23389	-1001.13629	312.51294	1250.05127	208.96796	286.57278	-5.47060	-17.51611	33.73194	66.89592	-1308.96045	493.20389	-6.78518	-433.20709	108.47702	2.35143
816	6.792	963.87506	54.82306	1305.60876	-234.94763	228.54274	1296.85645	-1000.77417	310.64209	1247.01440	195.82355	287.49536	-5.47962	9.03731	31.74787	66.26016	-1321.98779	494.11249	-6.78801	-440.68051	110.16042	0.09661
817	6.800	964.90601	54.50595	1305.15271	-234.96228	228.63098	1296.38977	-1000.47601	308.72195	1244.16785	182.73210	288.49966	-5.44784	35.92781	29.99023	65.59324	-1334.93872	494.99576	-6.83605	-450.07126	111.33513	-0.05146
818	6.808	965.71747	54.17191	1305.03503	-234.77104	228.68860	1295.81018	-1000.24036	306.85074	1241.63525	169.70055	289.50809	-5.41006	63.17256	28.45882	64.81873	-1347.82727	495.94086	-6.89295	-461.55988	111.99915	0.75217
819	6.817	966.30109	53.85872	1305.26697	-234.41890	228.66051	1295.09570	-1000.04504	305.14828	1239.55151	156.74106	290.44034	-5.40612	90.80608	27.13094	63.88412	-1360.66235	496.99847	-6.85925	-474.51370	112.37055	1.41917
820	6.825	966.64868	53.59343	1305.86670	-233.95032	228.51230	1294.23523	-999.86066	303.73718	1238.02734	143.84518	291.30817	-5.43259	118.82472	25.99715	62.71613	-1373.36621	498.13388	-6.54563	-487.95920	112.78227	1.45033
821	6.833	966.75446	53.36258	1306.85730	-233.40158	228.22812	1293.23389	-999.65912	302.73206	1237.12891	130.99014	292.13785	-5.48289	147.17183	25.00152	61.25284	-1385.72583	499.26324	-5.70664	-501.22159	113.41728	0.95353
822	6.842	966.61658	53.12640	1308.25574	-232.79486	227.80469	1292.11096	-999.42169	302.21436	1236.87317	118.17804	292.91492	-5.55625	175.80247	24.02045	59.52097	-1397.51514	500.33173	-4.14647	-514.09766	114.19718	0.31166
823	6.850	966.23737	52.84635	1310.06262	-232.13974	227.25290	1290.89612	-999.14417	302.19910	1237.23364	105.43268	293.64777	-5.62236	204.72618	22.97215	57.59218	-1408.66602	501.32867	-1.80524	-526.66522	114.94377	-0.18470
824	6.858	965.61835	52.50805	1312.25867	-231.43822	226.60187	1289.62744	-998.83099	302.62512	1238.15344	92.77527	294.39365	-5.64697	233.93867	21.89659	55.46851	-1419.25427	502.22784	1.26894	-539.06311	115.55811	-0.46930
825	6.867	964.75647	52.12951	1314.80969	-230.69029	225.89621	1288.34863	-998.48102	303.37552	1239.56555	80.22455	295.22849	-5.61081	263.35950	20.83665	53.09314	-1429.31824	502.97250	5.00879	-551.38684	116.05243	-0.61429
826	6.875	963.64850	51.74515	1317.67773	-229.89828	225.18832	1287.10205	-998.07593	304.30405	1241.41028	67.77249	296.19482	-5.50249	292.87195	19.71525	50.44884	-1438.75415	503.53918	9.38292	-563.69086	116.47874	-0.71856
827	6.883	962.30023	51.37985	1320.82507	-229.06750	224.52449	1285.92419	-997.57886	305.25684	1243.64539	55.34708	297.20425	-5.37223	322.37665	18.40632	47.59794	-1447.36890	503.97778	14.37795	-576.02637	116.86556	-0.84779
828	6.892	960.72949	51.03568	1324.20911	-228.20381	223.92407	1284.84424	-996.95007	306.09674	1246.24255	42.86111	298.06549	-5.33251	351.80719	16.81958	44.64283	-1454.92456	504.36801	19.92666	-588.43695	117.24435	-1.00642
829	6.900	958.95801	50.69909	1327.78540	-227.31143	223.37093	1283.88171	-996.16663	306.73306	1249.17053	30.31247	298.70834	-5.41820	381.14752	14.88503	41.68506	-1461.10547	504.73331	25.91163	-600.90656	117.67493	-1.15184
830	6.908	957.00208	50.35428	1331.51575	-226.39264	222.82947	1283.04443	-995.23083	307.13019	1252.38013	17.77744	299.28259	-5.52495	410.45166	12.51932	38.84913	-1465.55420	504.95309	32.27853	-613.35785	118.18007	-1.25006
831	6.917	954.87463	49.99594	1335.36865	-225.45056	222.26868	1282.33154	-994.16827	307.28009	1255.80432	5.29974	299.92200	-5.56497	439.82538	9.60197	36.32780	-1468.02856	504.69843	39.08615	-625.75513	118.74631	-1.31374
832	6.925	952.59503	49.63503	1339.31213	-224.49368	221.66895	1281.73926	-993.02100	307.17578	1259.37024	-7.16098	300.56119	-5.58237	469.33472	6.00647	34.36533	-1468.45703	503.57498	46.39391	-638.15674	119.39732	-1.36067
833	6.933	950.19171	49.28089	1343.31348	-223.53944	221.00748	1281.26147	-991.83252	306.81964	1263.01685	-19.68640	301.12146	-5.64904	498.81171	1.73532	33.13667	-1466.81091	501.50995	54.00856	-650.62299	120.15800	-1.35965
834	6.942	947.69305	48.92512	1347.33997	-222.61198	220.24763	1280.89185	-990.63538	306.23639	1266.70117	-32.33224	301.70175	-5.74829	527.62476	-2.96149	32.55788	-1463.12036	498.80145	61.18671	-663.17493	121.01030	-1.27359
835	6.950	945.12018	48.54905	1351.35608	-221.73453	219.35150	1280.62756	-989.45129	305.46362	1270.39697	-45.06412	302.48569	-5.80105	554.62463	-7.62045	32.15855	-1457.58691	495.66406	66.71281	-675.86963	121.92609	-1.11691
836	6.958	942.48639	48.13259	1355.32251	-220.92148	218.29913	1280.46960	-988.29572	304.54269	1274.09351	-57.78339	303.51331	-5.77344	578.44708	-11.71942	31.16951	-1450.37158	492.07770	69.59637	-688.77515	122.85201	-0.91924
837	6.967	939.79663	47.66922	1359.19849	-220.17139	217.09319	1280.41943	-987.17676	303.52161	1277.79309	-70.46509	304.63281	-5.71958	598.09320	-14.91858	28.88472	-1441.31714	488.07764	69.70342	-701.83130	123.74145	-0.70579
838	6.975	937.04919	47.19429	1362.94446	-219.46411	215.74884	1280.47266	-986.09332	302.44708	1281.50378	-83.20370	305.70987	-5.69240	613.40637	-17.24799	25.09125	-1430.10071	483.82019	67.63628	-714.86169	124.65224	-0.53938
839	6.983	934.24365	46.77604	1366.52808	-218.76236	214.27847	1280.61987	-985.03516	301.34549	1285.23279	-96.07986	306.73578	-5.68124	625.06006	-18.98696	20.23066	-1416.57886	479.42792	64.20658	-727.78613	125.67068	-0.47152
840	6.992	931.38757	46.45707	1369.92773	-218.01624	212.67651	1280.85095	-983.98413	300.22443	1288.98059	-109.05136	307.74115	-5.65602	634.04126	-20.35784	15.20299	-1400.88159	474.97311	60.10824	-740.71204	126.78520	-0.46141
841	7.000	928.49719	46.23698	1373.12158	-217.17267	210.91557	1281.15662	-982.91888	299.09827	1292.73438	-122.02994	308.73117	-5.60776	641.01434	-21.41299	10.96934	-1383.23755	470.51016	55.86224	-753.74078	127.93628	-0.43689
842	7.008	925.59290	46.10585	1376.07849	-216.18715	208.96776	1281.52783	-981.81696	298.00610	1296.46594	-135.00082	309.69217	-5.54545	646.00671	-22.14494	8.15175	-1363.78235	466.07861	51.86111	-766.81476	129.07495	-0.38410
843	7.017	922.70203	46.04506	1378.77234	-215.03116	206.83383	1281.95300	-980.65192	296.99146	1300.14148	-148.00339	310.63614	-5.48662	648.55475	-22.54449	6.71645	-1342.53186	461.77054	48.40903	-779.82239	130.11720	-0.30831
844	7.025	919.86646	46.01696	1381.19507	-213.69135	204.54880	1282.41565	-979.39392	296.06555	1303.73096	-161.05087	311.60480	-5.44762	648.13379	-22.51550	5.91480	-1319.47070	457.74371	45.70229	-792.70807	130.92430	-0.14814
845	7.033	917.14368	45.98817	1383.34961	-212.16158	202.16751	1282.89563	-978.01990	295.20703	1307.20764	-174.12704	312.60620	-5.42667	644.53394	-21.87862	4.88288	-1294.63611	454.10886	43.79124	-805.45770	131.35744	0.21608
846	7.042	914.60077	45.94506	1385.23718	-210.43790	199.75192	1283.37512	-976.52332	294.39117	1310.54382	-187.22855	313.59479	-5.40234	637.93958	-20.61168	3.46106	-1268.16040	450.87598	42.62064	-818.14667	131.44376	0.82222
847	7.050	912.30994	45.88172	1386.85254	-208.52483	197.36334	1283.84949	-974.91382	293.60007	1313.71191	-200.35843	314.53146	-5.35732	628.80518	-19.02859	2.10860	-1240.24780	448.01907	42.12392	-831.02594	131.62578	1.43515
848	7.058	910.34259	45.78897	1388.18359	-206.44470	195.05508	1284.33557	-973.21429	292.81763	1316.68457	-213.49191	315.42477	-5.30003	617.74121	-17.58472	1.17680	-1211.10681	445.53052	42.26778	-844.31140	132.50812	1.66235
849	7.067	908.75916	45.65326	1389.21875	-204.24066	192.86575	1284.86853	-971.46460	292.02557	1319.43176	-226.56998	316.31628	-5.23728	605.44745	-16.51799	0.65910	-1180.93396	443.37598	42.98632	-857.83618	134.07220	1.43434
850	7.075	907.59979	45.46079	1389.95178	-201.97685	190.81653	1285.49121	-969.72504	291.18985	1321.92261	-239.49582	317.25693	-5.10415	592.58484	-15.73553	0.41422	-1149.94238	441.41238	44.06926	-871.19238	135.64998	1.10265
851	7.083	906.87976	45.20952	1390.37964	-199.73721	188.91550	1286.24255	-968.07153	290.26349	1324.12878	-252.12729	318.28159	-4.74792	579.58789	-15.01128	0.31171	-1118.35205	439.40518	45.16911	-884.22229	136.78757	0.96522
852	7.092	906.58765	44.91491	1390.49768	-197.62137	187.16714	1287.15027	-966.58350	289.21747	1326.02881	-264.31760	319.40152	-4.01139	566.61279	-14.20594	0.24785	-1086.36243	437.14697	45.94314	-897.11707	137.61938	0.99492
853	7.100	906.69324	44.59533	1390.30786	-195.73843	185.57764	1288.22253	-965.33453	288.05371	1327.60864	-275.98373	320.63412	-2.84199	553.66321	-13.29795	0.14936	-1054.14197	434.57233	46.22440	-910.04791	138.46579	1.04180
854	7.108	907.16302	44.25701	1389.82556	-194.19312	184.15570	1289.44409	-964.39105	286.79468	1328.85559	-287.11069	322.01123	-1.32647	540.73041	-12.32989	-0.02447	-1021.82513	431.77988	46.14314	-922.95459	139.45795	1.04040
855	7.117	907.97015	43.89420	1389.06799	-193.06154	182.91591	1290.78406	-963.81091	285.47662	1329.74780	-297.70609	323.56778	0.38807	527.85541	-11.37692	-0.26002	-989.53571	428.93103	46.07357	-935.72729	140.53902	0.98173
856	7.125	909.09259	43.49368	1388.04272	-192.37459	181.88095	1292.20959	-963.64172	284.13800	1330.25415	-307.78922	325.34708	2.23124	515.09064	-10.50484	-0.47473	-957.43457	426.12946	46.36942	-948.36438	141.60323	0.87594
857	7.133	910.50665	43.04269	1386.75000	-192.12280	181.07393	1293.69312	-963.91669	282.80798	1330.34900	-317.37485	327.36877	4.26601	502.42493	-9.71540	-0.58499	-925.69440	423.38910	47.07390	-960.97168	142.58118	0.78338
858	7.142	912.18445	42.54982	1385.19153	-192.27698	180.50673	1295.21423	-964.64819	281.51721	1330.02161	-326.42636	329.58258	6.60520	489.78705	-8.93373	-0.60452	-894.36475	420.66608	47.88178	-973.71509	143.46210	0.79683
859	7.150	914.09613	42.05458	1383.37622	-192.80800	180.17383	1296.75635	-965.82294	280.31619	1329.27185	-334.87289	331.90384	9.33678	477.12476	-8.09988	-0.61959	-863.29041	417.92615	48.43319	-986.65161	144.28905	0.97216
860	7.158	916.21301	41.60177	1381.32300	-193.69377	180.05363	1298.30298	-967.40509	279.26758	1328.10217	-342.69534	334.29926	12.55161	464.45441	-7.25519	-0.66124	-832.23181	415.22357	48.61697	-999.61414	145.11563	1.25708
861	7.167	918.50739	41.21433	1379.06396	-194.91251	180.11630	1299.83105	-969.34424	278.41345	1326.51404	-349.95096	336.79800	16.38255	451.80804	-6.44910	-0.68512	-801.05127	412.69833	48.56690	-1012.38318	145.94446	1.49723
862	7.175	920.94794	40.88980	1376.64026	-196.43123	180.33545	1301.30750	-971.58246	277.75311	1324.51123	-356.60190	339.37619	21.02719	439.18567	-5.63374	-0.67249	-769.76477	410.45370	48.46310	-1024.89136	146.76520	1.54861
863	7.183	923.49683	40.60400	1374.09570	-198.19934	180.69482	1302.69592	-974.05835	277.25150	1322.10828	-362.14584	341.87982	26.82064	426.59241	-4.75725	-0.66190	-738.50439	408.47076	48.39784	-1037.20410	147.57211	1.41155
864	7.192	926.10901	40.32127	1371.47351	-200.15553	181.18170	1303.96777	-976.70911	276.86636	1319.33386	-365.38815	344.11304	34.23668	414.04968	-3.85652	-0.69105	-707.51251	406.66837	48.36548	-1049.45422	148.32201	1.24273
865	7.200	928.73566	40.01772	1368.81360	-202.24428	181.77576	1305.10620	-979.47394	276.56931	1316.22827	-364.81210	345.92157	43.49094	401.54547	-2.99769	-0.75535	-677.12952	404.96078	48.28416	-1061.86646	149.03226	1.19913
866	7.208	931.33075	39.69454	1366.14722	-204.42545	182.44937	1306.10474	-982.29785	276.34573	1312.84070	-359.46054	347.19229	53.91414	389.01910	-2.21774	-0.81281	-647.71063	403.24664	48.01205	-1074.67383	149.86433	1.27855
867	7.217	933.85815	39.36424	1363.49707	-206.66867	183.17598	1306.96326	-985.12561	276.18515	1309.22974	-349.53989	347.88110	63.92760	376.41882	-1.50139	-0.83109	-619.52930	401.45804	47.39897	-1087.88916	150.95605	1.34463
868	7.225	936.29230	39.03469	1360.88501	-208.94516	183.93059	1307.68530	-987.88397	276.08542	1305.47144	-336.10947	348.02859	71.91640	363.75159	-0.76916	-0.82867	-592.74158	399.62784	46.34010	-1101.22681	152.23277	1.28099
869	7.233	938.61591	38.71048	1358.33606	-211.22801	184.68289	1308.27295	-990.47864	276.06168	1301.65784	-320.25388	347.69370	77.20254	351.05267	0.05166	-0.84222	-567.41687	397.84583	44.78172	-1114.38757	153.50342	1.06331
870	7.242	940.81567	38.40236	1355.87756	-213.49170	185.39987	1308.72534	-992.81750	276.13953	1297.87598	-302.60947	346.90317	80.24755	338.35004	0.94918	-0.87598	-543.60516	396.17175	42.70475	-1127.39600	154.62244	0.75898
871	7.250	942.87885	38.14015	1353.53308	-215.70483	186.05899	1309.04553	-994.83466	276.34235	1294.18311	-283.44699	345.68970	82.07494	325.65698	1.86848	-0.91698	-521.41357	394.62543	40.09860	-1140.60107	155.34604	0.57608
872	7.258	944.79510	37.98081	1351.32043	-217.82938	186.65164	1309.24622	-996.49835	276.68546	1290.59924	-262.93405	344.11105	83.56345	312.94965	2.79115	-0.96101	-501.05499	393.23648	36.91886	-1154.39941	155.26811	0.79271
873	7.267	946.55847	37.99303	1349.24988	-219.83150	187.17505	1309.34778	-997.80933	277.16705	1287.11707	-241.30374	342.19415	85.11964	300.18384	3.72639	-0.99617	-482.84546	392.04443	33.02747	-1168.70850	154.53102	1.38157
874	7.275	948.16840	38.21284	1347.32947	-221.68690	187.63252	1309.36877	-998.78979	277.76385	1283.71851	-218.88132	339.92090	86.72937	287.37274	4.67673	-1.00035	-467.13916	391.06635	28.19071	-1182.60217	154.34552	1.83387
875	7.283	949.63782	38.59974	1345.57483	-223.37309	188.04138	1309.31970	-999.46210	278.44647	1280.38977	-195.97018	337.26208	88.16146	274.58356	5.63219	-0.95610	-454.26666	390.33383	22.24166	-1195.10498	155.68478	1.74492
876	7.292	950.99713	39.05693	1344.01416	-224.86493	188.42612	1309.20288	-999.83893	279.19891	1277.12061	-172.68588	334.17722	89.16238	261.82013	6.55387	-0.85004	-444.56598	389.90768	15.30766	-1206.40588	157.89914	1.32146
877	7.300	952.27716	39.50250	1342.67554	-226.14182	188.80447	1309.01782	-999.93500	280.02475	1273.89343	-148.95810	330.64798	89.57721	248.99937	7.41094	-0.70026	-438.46155	389.78387	7.93933	-1217.60022	159.77936	0.95157
878	7.308	953.48944	39.90144	1341.57593	-227.19144	189.18826	1308.76270	-999.77838	280.94830	1270.68347	-124.69388	326.74286	89.38960	236.07030	8.23505	-0.58269	-436.39709	389.85745	1.13007	-1229.47302	161.14128	0.70658
879	7.317	954.62408	40.25319	1340.72327	-228.00667	189.58516	1308.42810	-999.40814	282.00958	1267.47449	-99.86133	322.59903	88.69856	223.06267	9.07698	-0.56837	-438.45367	390.01526	-4.00472	-1242.02246	162.52522	0.46862
880	7.325	955.65479	40.58188	1340.12646	-228.58688	189.98816	1307.99561	-998.87372	283.24115	1264.27454	-74.45349	318.34601	87.64905	210.01799	9.95230	-0.65130	-444.01074	390.19159	-6.97799	-1254.85254	164.10226	0.21062
881	7.333	956.54572	40.91793	1339.79968	-228.94153	190.37230	1307.44189	-998.23834	284.63776	1261.12207	-48.44931	314.04590	86.34265	196.95256	10.83521	-0.77409	-452.20752	390.38901	-8.21059	-1267.66077	165.46826	0.05669
882	7.342	957.26581	41.26687	1339.76587	-229.08597	190.70741	1306.74609	-997.57007	286.14221	1258.08862	-21.83929	309.71408	84.81358	183.88435	11.67625	-0.87733	-462.65869	390.71262	-8.45367	-1280.37195	166.25528	0.13206
883	7.350	957.79846	41.60825	1340.06030	-229.03462	190.97540	1305.89355	-996.92200	287.65549	1255.28027	5.33612	305.41336	83.08760	170.84401	12.45793	-0.92072	-475.04138	391.27094	-8.34722	-1293.06152	166.47833	0.42333
884	7.358	958.13483	41.92579	1340.71924	-228.80069	191.18173	1304.87268	-996.32336	289.05630	1252.82874	33.02786	301.24780	81.19141	157.85460	13.21797	-0.90594	-488.40295	392.03464	-8.35858	-1305.85059	166.47574	0.75663
885	7.367	958.26099	42.23228	1341.75671	-228.40204	191.34961	1303.67236	-995.78278	290.22064	1250.86731	61.22812	297.25308	79.09859	144.91982	14.00858	-0.87154	-501.71533	392.89249	-8.64080	-1318.71680	166.78064	0.92419
886	7.375	958.15118	42.57883	1343.14685	-227.86655	191.49710	1302.28967	-995.29529	291.04236	1249.50305	89.94922	293.41263	76.73204	132.04442	14.88663	-0.87141	-514.65533	393.77518	-9.05291	-1331.41235	167.71155	0.91778
887	7.383	957.77307	43.03499	1344.84204	-227.23354	191.62035	1300.73914	-994.84839	291.45230	1248.79480	119.19876	289.75348	74.00266	119.25285	15.90713	-0.95776	-527.40112	394.66370	-9.43338	-1343.58093	169.07324	0.91351
888	7.392	957.10236	43.63993	1346.81543	-226.54596	191.70667	1299.05469	-994.42810	291.43161	1248.75049	148.97707	286.29642	70.82620	106.57109	17.06403	-1.14302	-540.10315	395.56116	-9.73705	-1354.97754	170.29131	1.19391
889	7.400	956.12994	44.37834	1349.07678	-225.83702	191.76125	1297.27930	-994.02295	291.00867	1249.33887	179.29816	282.99088	67.15660	93.98744	18.27515	-1.37215	-552.75342	396.49377	-9.96627	-1365.68591	170.78059	2.18445
890	7.408	954.85992	45.20440	1351.65735	-225.12364	191.80814	1295.45593	-993.61731	290.23743	1250.50659	210.20451	279.78867	63.01790	81.43867	19.43742	-1.54359	-565.31171	397.49670	-10.11046	-1375.95569	170.56111	4.08803
891	7.417	953.30463	46.07654	1354.58093	-224.41072	191.86481	1293.62476	-993.18018	289.18805	1252.18762	241.71391	276.69391	58.49422	68.85310	20.49153	-1.58954	-577.78882	398.60303	-10.17089	-1385.82385	170.40828	6.50962
892	7.425	951.47333	46.97552	1357.83350	-223.69992	191.92445	1291.82422	-992.66919	287.96432	1254.30725	273.76697	273.74329	53.71905	56.21434	21.46229	-1.54387	-590.23560	399.85693	-10.19632	-1395.12109	170.97688	8.85329
893	7.433	949.36530	47.90947	1361.35352	-222.99509	191.96584	1290.08948	-992.04700	286.70667	1256.78406	306.25278	270.99039	48.86420	43.57256	22.43455	-1.48926	-602.69299	401.25867	-10.26833	-1403.69482	172.09201	10.88588
894	7.442	946.98199	48.90561	1365.05920	-222.30176	191.97948	1288.44727	-991.29456	285.54883	1259.53540	339.05881	268.46997	44.09275	30.98140	23.47249	-1.47049	-615.15906	402.67819	-10.43968	-1411.53955	173.04602	12.72955
895	7.450	944.34003	49.98884	1368.88135	-221.62465	191.98737	1286.91272	-990.40771	284.56885	1262.48572	372.08636	266.20221	39.54089	18.43776	24.58102	-1.49565	-627.60742	403.95313	-10.66843	-1418.84314	173.18365	14.59559
896	7.458	941.46875	51.16357	1372.77344	-220.96695	192.04681	1285.49475	-989.39172	283.78693	1265.57446	405.22617	264.27545	35.36520	5.91278	25.74924	-1.56618	-640.02740	405.08072	-10.82815	-1425.85608	172.39336	16.53868
897	7.467	938.40204	52.41098	1376.71265	-220.33069	192.23654	1284.20117	-988.27118	283.20190	1268.75415	438.31485	262.85806	31.74702	-6.60374	26.95567	-1.66903	-652.44312	406.18063	-10.83216	-1432.67883	171.33368	18.38281
898	7.475	935.17505	53.69554	1380.69287	-219.71860	192.62708	1283.03979	-987.09857	282.81512	1271.98560	471.09680	262.07642	28.81166	-19.12444	28.12865	-1.76303	-664.88562	407.29175	-10.73281	-1439.17993	170.91696	20.06075
899	7.483	931.82043	54.98328	1384.70166	-219.13715	193.25500	1282.01636	-985.93787	282.62207	1275.24011	503.21155	261.92755	26.56223	-31.67320	29.18861	-1.80432	-677.36902	408.32745	-10.64170	-1444.89734	171.60564	21.84795
900	7.492	928.36597	56.27021	1388.70056	-218.59200	194.11948	1281.13281	-984.83533	282.59631	1278.49744	534.21979	262.31979	24.86905	-44.25589	30.11754	-1.78925	-689.90845	409.22192	-10.58412	-1448.83093	173.36163	23.94618
901	7.500	924.83948	57.57955	1392.63623	-218.07620	195.19547	1280.38708	-983.81506	282.69131	1281.74390	563.61084	263.12531	23.44983	-56.86034	30.95737	-1.74648	-702.51721	410.05188	-10.47935	-1449.54663	175.96529	25.98015
902	7.508	921.27789	58.91902	1396.45398	-217.56476	196.45441	1279.77649	-982.89349	282.85547	1284.96960	590.73041	264.20618	21.85350	-69.48769	31.77592	-1.70081	-715.15796	411.01736	-10.21906	-1445.82458	179.14729	27.17724
903	7.517	917.72595	60.26531	1400.09985	-217.02036	197.88370	1279.29932	-982.07709	283.04904	1288.17163	614.75415	265.48798	19.57975	-82.16066	32.63272	-1.67903	-727.75677	412.28241	-9.76165	-1437.36304	182.50684	27.04486
904	7.525	914.22314	61.60122	1403.52368	-216.39954	199.48904	1278.95532	-981.34473	283.25525	1291.35962	634.92651	267.02240	16.31121	-94.90849	33.53698	-1.71400	-740.30920	413.75330	-9.22016	-1424.87476	185.50871	25.73821
905	7.533	910.79401	62.93792	1406.68848	-215.65387	201.27940	1278.74585	-980.64575	283.47986	1294.54932	650.95447	268.92267	12.07027	-107.74105	34.44756	-1.80628	-752.90930	415.10605	-8.80890	-1409.53247	187.72253	23.80182
906	7.542	907.45300	64.28966	1409.57410	-214.73442	203.25195	1278.67151	-979.91742	283.73611	1297.74902	663.07343	271.23163	7.27494	-120.61230	35.33604	-1.90137	-765.64325	416.13184	-8.62968	-1392.32495	189.00775	21.74390
907	7.550	904.21527	65.65317	1412.18054	-213.60497	205.38765	1278.72827	-979.10675	284.02933	1300.95874	671.63086	273.87619	2.71916	-133.45306	36.21931	-1.92603	-778.51953	416.91208	-8.58017	-1373.74609	189.43410	19.88783
908	7.558	901.10205	67.01826	1414.52161	-212.25159	207.65999	1278.90564	-978.18164	284.35043	1304.17261	676.65906	276.73120	-0.73082	-146.27496	37.11343	-1.85203	-791.49561	417.64188	-8.49938	-1353.85449	189.13536	18.42338
909	7.567	898.13904	68.37532	1416.60168	-210.67967	210.04767	1279.18884	-977.13287	284.67365	1307.37109	677.89453	279.61090	-2.70146	-159.17297	37.99921	-1.71101	-804.50793	418.43610	-8.33873	-1332.56201	188.14598	17.44835
910	7.575	895.35217	69.70435	1418.39905	-208.90755	212.53668	1279.56494	-975.96741	284.96616	1310.52002	675.16614	282.15045	-3.50125	-172.19322	38.86902	-1.54775	-817.49414	419.30963	-8.17126	-1309.85840	186.32687	16.96235
911	7.583	892.77277	70.96693	1419.87903	-206.96387	215.10922	1280.02612	-974.69666	285.21057	1313.58057	668.74127	283.93082	-3.69128	-185.26813	39.76312	-1.39464	-830.42993	420.24130	-8.07243	-1285.83667	183.57404	16.88308
912	7.592	890.44855	72.11516	1421.01892	-204.88632	217.72595	1280.57043	-973.33209	285.41553	1316.51501	659.34961	284.88559	-3.67872	-198.31027	40.71947	-1.28380	-843.33624	421.19345	-8.04533	-1260.63293	180.04210	17.11910
913	7.600	888.44550	73.11078	1421.81921	-202.71841	220.31647	1281.19641	-971.89093	285.60992	1319.28394	647.94324	285.42877	-3.67515	-211.30811	41.71696	-1.22736	-856.25311	422.12335	-8.04181	-1234.32910	176.06393	17.63262
914	7.608	886.83502	73.94131	1422.29834	-200.50594	222.79547	1281.89905	-970.40326	285.83173	1321.84241	635.42969	286.07617	-3.75537	-224.28076	42.70157	-1.19254	-869.20874	423.01984	-8.00124	-1206.91687	171.87643	18.45039
915	7.617	885.67273	74.62148	1422.47253	-198.29991	225.09406	1282.67053	-968.91559	286.11087	1324.14075	622.49933	287.01428	-3.90043	-237.17171	43.64433	-1.11076	-882.18555	423.89734	-7.88083	-1178.40796	167.50021	19.60216
916	7.625	884.98083	75.18372	1422.33521	-196.16226	227.17720	1283.50574	-967.49457	286.45654	1326.12659	609.54956	288.10321	-4.07961	-249.83090	44.53030	-0.87315	-895.13702	424.77432	-7.68655	-1148.93018	162.91937	21.02452
917	7.633	884.74792	75.66940	1421.85901	-194.16319	229.04373	1284.40564	-966.22089	286.86993	1327.75049	596.71106	289.20074	-4.29370	-262.09140	45.32948	-0.35253	-908.04816	425.67188	-7.47896	-1118.69470	158.31619	22.54812
918	7.642	884.94702	76.11000	1421.01941	-192.37328	230.71864	1285.37805	-965.16998	287.36829	1328.97998	583.96033	290.29367	-4.53179	-273.85837	46.02465	0.51781	-920.93787	426.60498	-7.33075	-1087.91943	154.03629	23.98677
919	7.650	885.55682	76.51279	1419.81799	-190.85854	232.23820	1286.43726	-964.39734	287.97809	1329.80688	571.24225	291.37048	-4.75331	-285.21103	46.63433	1.74158	-933.81183	427.57397	-7.27338	-1056.76685	150.31097	25.24728
920	7.658	886.55994	76.87360	1418.27808	-189.67522	233.63016	1287.59839	-963.93573	288.70255	1330.23682	558.52631	292.39526	-4.92367	-296.51254	47.18319	3.37107	-946.65002	428.56741	-7.28803	-1025.29919	147.11888	26.38129
921	7.667	887.92871	77.18906	1416.42163	-188.85944	234.90076	1288.86621	-963.79889	289.50504	1330.27954	545.80872	293.40488	-5.03826	-308.36349	47.67503	5.57542	-959.42908	429.57068	-7.33282	-993.51636	144.32761	27.52444
922	7.675	889.62231	77.45229	1414.25964	-188.42279	236.04333	1290.22998	-963.98822	290.32666	1329.95007	533.11182	294.46674	-5.12678	-321.26321	48.14252	8.55109	-972.14331	430.57880	-7.36492	-961.47833	141.81284	28.79109
923	7.683	891.59387	77.65408	1411.79773	-188.36363	237.06119	1291.66101	-964.50195	291.11588	1329.26440	520.44757	295.56195	-5.22008	-335.15845	48.74731	12.33421	-984.81628	431.59631	-7.35559	-929.34167	139.42075	30.23838
924	7.692	893.80084	77.79462	1409.04431	-188.67967	237.97441	1293.11169	-965.33936	291.83847	1328.23328	507.78198	296.62329	-5.31137	-349.30011	49.76232	16.75897	-997.49463	432.58813	-7.31916	-897.27100	136.98514	31.86338
925	7.700	896.20795	77.89108	1406.01965	-189.36446	238.80083	1294.52136	-966.49774	292.46503	1326.85999	495.09180	297.63275	-5.38701	-362.49045	51.30017	21.76688	-1010.22650	433.42392	-7.33445	-865.38184	134.43491	33.59354
926	7.708	898.78259	77.97023	1402.75513	-190.39343	239.53723	1295.82947	-967.96948	292.96982	1325.14380	482.40015	298.61536	-5.45634	-373.35339	52.99938	27.76170	-1023.03943	433.97626	-7.49100	-833.71387	131.81030	35.33011
927	7.717	901.48816	78.04964	1399.28467	-191.71692	240.16409	1296.98560	-969.73926	293.35251	1323.08765	469.72333	299.59744	-5.52252	-380.53552	54.12378	35.40099	-1035.90637	434.33569	-7.78238	-802.20728	129.18906	37.02390
928	7.725	904.28290	78.12428	1395.64429	-193.26990	240.66251	1297.95300	-971.77679	293.64310	1320.70715	457.06076	300.60010	-5.57688	-383.02826	54.01845	44.89567	-1048.73499	434.78650	-8.09682	-770.77863	126.62540	38.68305
929	7.733	907.12415	78.17001	1391.87830	-194.98819	241.02515	1298.71216	-974.03455	293.87897	1318.02661	444.42148	301.63037	-5.62435	-380.49042	52.40201	55.56513	-1061.43445	435.53714	-8.30594	-739.44507	124.13113	40.31013
930	7.742	909.97455	78.15854	1388.03967	-196.81898	241.25719	1299.26477	-976.45953	294.08832	1315.07007	431.81085	302.66785	-5.67680	-373.30151	49.44354	66.00671	-1073.97559	436.64276	-8.30776	-708.33679	121.70830	41.87087
931	7.750	912.80994	78.06499	1384.18066	-198.72852	241.37595	1299.62939	-979.00220	294.28738	1311.86328	419.20996	303.68762	-5.72242	-362.30768	45.76076	74.70074	-1086.38977	438.07907	-8.06665	-677.64392	119.36784	43.32228
932	7.758	915.62012	77.87299	1380.34290	-200.70639	241.41263	1299.83960	-981.60944	294.48123	1308.44604	406.58023	304.67996	-5.73510	-348.43378	42.13504	80.72405	-1098.76880	439.67072	-7.69722	-647.61975	117.11015	44.62307
933	7.767	918.40216	77.59132	1376.55493	-202.75708	241.41026	1299.94214	-984.21503	294.66595	1304.87219	393.89761	305.62445	-5.72839	-332.41031	39.05526	84.10074	-1111.22546	441.12134	-7.40709	-618.56396	114.92136	45.71725
934	7.775	921.15601	77.25623	1372.84131	-204.88144	241.41745	1299.98608	-986.74084	294.82791	1301.20044	381.18967	306.49863	-5.75262	-314.74966	36.58399	85.53378	-1123.81750	442.27084	-7.29414	-590.72827	112.76456	46.54144
935	7.783	923.88550	76.90666	1369.23010	-207.06223	241.48041	1300.00879	-989.10712	294.94629	1297.48962	368.50497	307.32574	-5.82970	-295.87384	34.62183	85.82762	-1136.53418	443.19397	-7.28514	-564.25922	110.59447	47.04584
936	7.792	926.59509	76.56300	1365.74902	-209.26324	241.63098	1300.02942	-991.24554	294.99503	1293.79919	355.83429	308.16046	-5.93076	-276.20764	33.16736	85.49598	-1149.32593	444.04794	-7.26425	-539.22888	108.41229	47.21649
937	7.800	929.28625	76.22327	1362.42163	-211.44008	241.87376	1300.05286	-993.11371	294.93835	1290.18152	343.11160	309.04156	-6.00455	-256.14221	32.32558	84.71642	-1162.13257	444.93896	-7.18337	-515.69635	106.27036	47.09316
938	7.808	931.95288	75.87654	1359.26807	-213.55296	242.17990	1300.07776	-994.70398	294.74731	1286.66870	330.30713	309.98328	-6.00679	-235.89619	32.17771	83.48515	-1174.92090	445.89514	-7.07958	-493.76910	104.24580	46.72514
939	7.817	934.57727	75.52383	1356.30249	-215.57341	242.49704	1300.09729	-996.03833	294.42923	1283.26611	317.47681	310.97769	-5.91729	-215.41331	32.67989	81.79434	-1187.70386	446.88983	-7.01484	-473.65143	102.43226	46.08469
940	7.825	937.13605	75.17567	1353.53064	-217.48291	242.77423	1300.10107	-997.14587	294.02411	1279.95874	304.69971	311.97739	-5.76378	-194.43808	33.65842	79.70123	-1200.51880	447.88501	-6.99066	-455.64963	100.91029	45.05242
941	7.833	939.60791	74.83662	1350.95044	-219.26892	242.97781	1300.07837	-998.04492	293.57138	1276.72046	291.98447	312.91611	-5.62394	-172.71964	34.88881	77.27093	-1213.37952	448.85321	-6.95788	-440.10532	99.72739	43.45892
942	7.842	941.97272	74.51149	1348.55542	-220.92206	243.09009	1300.02344	-998.74420	293.09052	1273.51733	279.26971	313.78909	-5.53910	-150.15222	36.20530	74.53188	-1226.25830	449.78000	-6.89861	-427.31116	98.93623	41.09993
943	7.850	944.21069	74.21144	1346.34473	-222.43280	243.11172	1299.93591	-999.25165	292.58807	1270.31396	266.49646	314.67209	-5.45308	-126.76797	37.53574	71.55379	-1239.14355	450.68091	-6.84078	-417.48532	98.63501	37.75289
944	7.858	946.31042	73.93697	1344.33691	-223.78755	243.07191	1299.82251	-999.58051	292.06308	1267.08276	253.63974	315.63660	-5.31209	-102.66816	38.80679	68.54417	-1252.07471	451.60605	-6.80092	-410.75867	98.92244	33.23009
945	7.867	948.27081	73.67023	1342.57166	-224.96756	243.02684	1299.69470	-999.75372	291.49957	1263.80469	240.69818	316.68576	-5.15370	-78.00175	39.90185	65.79593	-1265.09180	452.59598	-6.77237	-407.12543	99.81213	27.47177
946	7.875	950.09076	73.39856	1341.09192	-225.95352	243.03937	1299.56250	-999.80371	290.86389	1260.47192	227.68806	317.76151	-5.04645	-52.96510	40.77095	63.52617	-1278.18542	453.62897	-6.77288	-406.38733	101.24900	20.69633
947	7.883	951.76123	73.12981	1339.92969	-226.73233	243.15366	1299.42639	-999.76733	290.11679	1257.09534	214.64038	318.77386	-5.02208	-27.71834	41.47869	61.77750	-1291.30725	454.63593	-6.83660	-408.11713	103.14680	13.55451
948	7.892	953.26752	72.86880	1339.10266	-227.29955	243.38158	1299.27307	-999.67480	289.23785	1253.70801	201.57756	319.67227	-5.06372	-2.28459	42.14957	60.42752	-1304.41089	455.57443	-6.95118	-411.73825	105.30081	7.11457
949	7.900	954.59546	72.60199	1338.61084	-227.65784	243.70398	1299.07959	-999.53925	288.23807	1250.36877	188.49219	320.51947	-5.11712	23.42383	42.93502	59.26777	-1317.47144	456.46957	-7.06408	-416.88046	107.35046	2.51082
950	7.908	955.73468	72.32494	1338.43115	-227.81627	244.07658	1298.81519	-999.35754	287.15002	1247.16003	175.38518	321.41769	-5.14287	49.50047	43.92929	58.13034	-1330.46777	457.38440	-7.14456	-423.76776	108.97473	0.30430
951	7.917	956.67609	72.06163	1338.53210	-227.79048	244.43964	1298.44299	-999.12122	286.02258	1244.18188	162.30673	322.35944	-5.15110	75.99254	45.10695	56.95358	-1343.38416	458.36615	-7.19199	-432.94623	110.10339	0.05125
952	7.925	957.41107	71.84096	1338.90967	-227.60187	244.73618	1297.92603	-998.82703	284.93784	1241.54980	149.30420	323.25537	-5.16051	102.91328	46.41873	55.71459	-1356.22229	459.42499	-7.18774	-444.42938	110.87361	0.63437
953	7.933	957.93378	71.67136	1339.59961	-227.27690	244.92871	1297.23767	-998.47687	284.02219	1239.38501	136.36453	324.09207	-5.16562	130.25560	47.87425	54.34926	-1368.94238	460.54575	-7.04285	-457.38712	111.45234	1.06209
954	7.942	958.23767	71.54141	1340.65039	-226.84543	245.00214	1296.37195	-998.07495	283.42010	1237.79187	123.46280	324.93832	-5.17511	158.00008	49.50240	52.77395	-1381.40771	461.69000	-6.57229	-470.76178	111.96825	0.94247
955	7.950	958.30536	71.43843	1342.08276	-226.33551	244.96078	1295.34216	-997.62970	283.24478	1236.83667	110.61234	325.83353	-5.21659	186.12602	51.27954	50.96952	-1393.45325	462.79855	-5.53670	-483.92633	112.53857	0.41517
956	7.958	958.11157	71.36151	1343.88269	-225.76678	244.82529	1294.17273	-997.15552	283.54736	1236.54333	97.83603	326.75439	-5.28138	214.59230	53.10193	48.99451	-1404.98560	463.82828	-3.76646	-496.75809	113.22678	-0.16944
957	7.967	957.63654	71.30893	1346.02930	-225.14740	244.62817	1292.89246	-996.66565	284.32092	1236.90039	85.15155	327.63873	-5.33705	243.31914	54.83966	46.90475	-1415.97168	464.78040	-1.24493	-509.34995	113.96410	-0.56356
958	7.975	956.86926	71.26791	1348.50891	-224.47739	244.41425	1291.53284	-996.15973	285.50980	1237.87561	72.58862	328.42227	-5.37576	272.21448	56.42592	44.72530	-1426.35938	465.67725	1.97458	-521.77771	114.63129	-0.75864
959	7.983	955.80627	71.23428	1351.30298	-223.75620	244.23541	1290.12634	-995.61853	287.00549	1239.42639	60.16513	329.07550	-5.41344	301.18665	57.88046	42.49069	-1436.05591	466.52118	5.87425	-534.05780	115.17277	-0.86727
960	7.992	954.45422	71.22099	1354.38208	-222.98799	244.12659	1288.70447	-995.00854	288.66229	1241.50134	47.86154	329.60873	-5.47479	330.13672	59.24311	40.22378	-1444.96204	467.29727	10.44187	-546.18835	115.55519	-0.93169
961	8.000	952.82916	71.24385	1357.71216	-222.18048	244.09033	1287.29663	-994.29517	290.33948	1244.03333	35.64844	330.07242	-5.57155	358.98273	60.49007	37.90239	-1452.96045	468.01044	15.59846	-558.20551	115.77309	-0.91592
962	8.008	950.94873	71.32648	1361.25366	-221.33978	244.11151	1285.92859	-993.45752	291.92078	1246.93591	23.50757	330.54764	-5.68014	387.67859	61.50763	35.54189	-1459.86218	468.67789	21.17292	-570.19366	115.94140	-0.82943
963	8.017	948.82373	71.50240	1364.95776	-220.47017	244.17136	1284.62317	-992.49536	293.31549	1250.10864	11.41635	331.09555	-5.76302	416.22589	62.11903	33.27818	-1465.39355	469.25085	26.94915	-582.20172	116.23497	-0.76707
964	8.025	946.45917	71.78355	1368.77283	-219.57913	244.24234	1283.40100	-991.42621	294.47937	1253.45154	-0.65012	331.71115	-5.81628	444.69165	62.15517	31.29383	-1469.26147	469.52518	32.81007	-594.18689	116.71127	-0.80408
965	8.033	943.86353	72.13660	1372.65125	-218.68069	244.28314	1282.28101	-990.28021	295.41818	1256.88147	-12.69028	332.34357	-5.86682	473.15607	61.56875	29.70465	-1471.19226	469.23297	38.87695	-606.07556	117.27965	-0.90561
966	8.042	941.06195	72.49603	1376.55249	-217.79735	244.24571	1281.27771	-989.09326	296.14609	1260.33972	-24.67490	332.95618	-5.93621	501.57031	60.44772	28.57285	-1470.85620	468.35443	45.40978	-617.85535	117.85844	-0.99100
967	8.050	938.10138	72.79335	1380.44653	-216.95844	244.08994	1280.40161	-987.90082	296.65668	1263.79382	-36.59265	333.54755	-6.03204	529.57336	58.88822	27.94817	-1467.98914	467.11584	52.30260	-629.59174	118.45894	-1.02806
968	8.058	935.03986	72.98088	1384.30640	-216.19026	243.79303	1279.66052	-986.73645	296.94067	1267.23218	-48.48187	334.14160	-6.13491	556.35468	56.99385	27.72011	-1462.72900	465.57736	58.59506	-641.37549	119.09592	-1.02345
969	8.067	931.92346	73.05174	1388.09265	-215.50406	243.34381	1279.06152	-985.63086	297.01123	1270.65515	-60.40717	334.78119	-6.20163	580.74475	55.01974	27.38878	-1455.51367	463.58917	62.81431	-653.27612	119.76830	-0.97133
970	8.075	928.77490	73.04927	1391.75269	-214.89154	242.73413	1278.61084	-984.60583	296.90442	1274.06824	-72.41406	335.50098	-6.22143	601.65009	53.30969	26.16615	-1446.53613	461.15158	63.98732	-665.32184	120.54382	-0.86075
971	8.083	925.60120	73.05203	1395.23438	-214.33029	241.96169	1278.30872	-983.66974	296.66296	1277.48059	-84.49863	336.30804	-6.22822	618.58820	52.05644	23.45638	-1435.56079	458.47122	62.18348	-677.49426	121.48032	-0.71378
972	8.092	922.40643	73.14964	1398.50037	-213.78868	241.03354	1278.14734	-982.81281	296.32263	1280.90271	-96.62845	337.21484	-6.23533	631.84741	51.22551	19.29785	-1422.28540	455.70038	58.19258	-689.76050	122.48965	-0.55524
973	8.100	919.19598	73.41182	1401.53137	-213.22444	239.95618	1278.11414	-982.00659	295.91281	1284.34436	-108.79654	338.23022	-6.21998	642.14966	50.63982	14.44260	-1406.70984	452.84537	53.12251	-702.09009	123.44548	-0.37433
974	8.108	915.97729	73.85402	1404.32202	-212.58664	238.72592	1278.19702	-981.21472	295.45969	1287.81238	-121.01498	339.28189	-6.18919	650.15564	50.12214	10.03712	-1389.22839	449.89221	48.46993	-714.44849	124.35749	-0.17563
975	8.117	912.76318	74.44289	1406.86633	-211.82484	237.33051	1278.38416	-980.40759	294.98560	1291.30420	-133.28098	340.25226	-6.18427	656.16089	49.67289	7.07064	-1370.57886	446.85791	46.06478	-726.82446	125.31963	-0.01509
976	8.125	909.57678	75.13202	1409.15161	-210.90096	235.75836	1278.66248	-979.56073	294.52145	1294.80640	-145.59494	341.12527	-6.20082	660.05371	49.48531	5.80067	-1351.58606	443.78543	47.03178	-739.24280	126.33974	0.06718
977	8.133	906.45770	75.88310	1411.16809	-209.79666	234.01280	1279.01746	-978.64618	294.11133	1298.29761	-157.98141	341.98203	-6.19069	661.45148	49.75150	5.48839	-1332.59521	440.81836	50.54068	-751.72656	127.31685	0.10490
978	8.142	903.46118	76.67101	1412.91675	-208.50940	232.12369	1279.43567	-977.63629	293.78372	1301.75098	-170.45969	342.85739	-6.14650	659.92194	50.51391	4.97154	-1313.10559	438.21222	54.28004	-764.26941	128.18848	0.15164
979	8.150	900.64844	77.47827	1414.40527	-207.04520	230.14342	1279.91016	-976.51251	293.52612	1305.13135	-183.00894	343.70844	-6.10494	655.28729	51.65426	3.76332	-1292.16052	436.19083	56.36835	-776.85376	129.00677	0.21605
980	8.158	898.07898	78.28479	1415.63855	-205.41957	228.13043	1280.44434	-975.26654	293.29828	1308.39917	-195.59146	344.47720	-6.09117	647.91565	52.94898	2.33836	-1269.10864	434.79126	56.35448	-789.48279	129.84929	0.29578
981	8.167	895.81232	79.06456	1416.61328	-203.65958	226.14206	1281.05042	-973.90674	293.06491	1311.51819	-208.20645	345.17422	-6.08426	638.62506	54.17524	1.32754	-1243.93689	433.84885	54.75577	-802.16577	130.75476	0.40720
982	8.175	893.90961	79.78754	1417.32446	-201.80090	224.23637	1281.74756	-972.47040	292.80881	1314.45789	-220.87589	345.94476	-6.01479	628.16711	55.22334	0.85345	-1217.05151	433.11115	52.36766	-814.88666	131.73228	0.54887
983	8.183	892.42670	80.42711	1417.77271	-199.88806	222.45872	1282.56079	-971.02179	292.51685	1317.19214	-233.56735	346.93396	-5.82736	616.87451	56.13550	0.65533	-1188.94775	432.33368	49.90391	-827.61359	132.74034	0.69107
984	8.192	891.39917	80.96854	1417.96326	-197.97853	220.82681	1283.51526	-969.63806	292.16351	1319.69495	-246.16245	348.13440	-5.48427	604.85669	57.02600	0.48327	-1160.04858	431.32870	47.86593	-840.33795	133.69717	0.80356
985	8.200	890.83313	81.40099	1417.90125	-196.14090	219.33994	1284.62878	-968.39581	291.72260	1321.93774	-258.48044	349.50903	-4.86739	592.34937	57.96748	0.26718	-1130.66675	430.04868	46.55787	-853.08112	134.55911	0.87949
986	8.208	890.71179	81.71451	1417.58716	-194.44662	217.99527	1285.90540	-967.35645	291.19736	1323.89380	-270.32315	351.13239	-3.81931	579.68103	58.95105	0.06122	-1100.98267	428.58963	46.09175	-865.85486	135.35497	0.94284
987	8.217	891.01038	81.92210	1417.01880	-192.96393	216.79010	1287.32959	-966.55695	290.62103	1325.54407	-281.55411	353.12524	-2.30972	567.01862	59.91688	-0.08302	-1071.01611	427.05505	46.36029	-878.64502	136.14066	1.02742
988	8.225	891.70483	82.06532	1416.20227	-191.75296	215.72424	1288.86584	-966.01624	290.02283	1326.87695	-292.15280	355.52533	-0.46562	554.35907	60.83458	-0.19219	-1040.63940	425.53146	47.12844	-891.43127	136.94676	1.13689
989	8.233	892.77106	82.18150	1415.14929	-190.85822	214.81090	1290.46814	-965.74921	289.40823	1327.87939	-302.18124	358.26398	1.55532	541.67401	61.73094	-0.31800	-1009.66760	424.18689	48.18664	-904.18677	137.79463	1.23134
990	8.242	894.18127	82.27957	1413.86511	-190.30550	214.08131	1292.09436	-965.77155	288.77032	1328.53467	-311.71005	361.25812	3.66909	528.94604	62.62934	-0.43885	-977.94745	423.22125	49.40836	-916.87549	138.72966	1.26519
991	8.250	895.90167	82.36234	1412.34949	-190.10765	213.57231	1293.71277	-966.09735	288.10809	1328.83130	-320.74490	364.44699	5.85311	516.18573	63.52964	-0.49432	-945.43445	422.71011	50.73750	-929.47729	139.75963	1.22417
992	8.258	897.89148	82.45717	1410.61316	-190.26965	213.30695	1295.30249	-966.73761	287.43921	1328.76685	-329.21579	367.73694	8.13484	503.45081	64.42212	-0.49713	-912.34015	422.54721	52.16065	-942.01025	140.82803	1.13499
993	8.267	900.10291	82.60069	1408.68811	-190.78856	213.28467	1296.85278	-967.69800	286.80804	1328.34009	-337.08200	370.99896	10.63190	490.76367	65.28872	-0.52024	-879.26245	422.49802	53.63658	-954.53088	141.89427	1.04974
994	8.275	902.48352	82.81114	1406.61987	-191.65147	213.48293	1298.36133	-968.97784	286.27371	1327.54639	-344.40878	374.12036	13.50904	478.07434	66.12102	-0.58620	-847.06274	422.32874	55.00794	-967.09534	142.93350	0.98731
995	8.283	904.98254	83.09566	1404.45239	-192.83511	213.86084	1299.82751	-970.56976	285.87988	1326.38147	-351.28885	377.04074	16.90032	465.36670	66.92742	-0.64263	-816.44568	421.94888	55.99539	-979.71307	143.89775	0.92602
996	8.292	907.55682	83.45093	1402.21655	-194.30885	214.36563	1301.24438	-972.45251	285.62836	1324.84790	-357.67551	379.78183	20.97383	452.69586	67.73327	-0.65813	-787.54858	421.44586	56.34055	-992.35840	144.76158	0.88554
997	8.300	910.17078	83.84793	1399.92688	-196.03435	214.95093	1302.59705	-974.58148	285.48187	1322.95703	-363.16281	382.44241	26.10836	440.09338	68.57240	-0.67002	-759.92188	421.02417	55.99961	-1004.98773	145.58499	0.91459
998	8.308	912.79553	84.25404	1397.59033	-197.95898	215.59763	1303.86438	-976.88611	285.39743	1320.73743	-366.76675	385.07281	32.91402	427.52521	69.43971	-0.69741	-732.88031	420.92822	55.16125	-1017.58075	146.43454	1.01460
999	8.317	915.40558	84.66687	1395.21973	-200.01746	216.31029	1305.02234	-979.28491	285.35068	1318.23816	-367.04642	387.54425	41.77586	414.94366	70.28877	-0.71122	-705.89551	421.33331	54.05855	-1030.23682	147.19843	1.18451
1000	8.325	917.97327	85.10556	1392.83508	-202.14615	217.09128	1306.05286	-981.70435	285.32980	1315.51660	-362.84109	389.64087	52.11813	402.33484	71.10847	-0.72719	-678.81433	422.25842	52.81249	-1043.06836	147.74030	1.41072
1001	8.333	920.47412	85.58069	1390.45471	-204.29265	217.92590	1306.95166	-984.08167	285.33234	1312.62463	-354.07462	391.25015	62.26395	389.71484	71.94568	-0.79676	-651.84979	423.61014	51.45399	-1055.99292	148.20485	1.57587
1002	8.342	922.89832	86.08725	1388.09363	-206.41379	218.79219	1307.72253	-986.35706	285.37466	1309.60217	-341.66605	392.34442	70.31467	377.09180	72.82724	-0.89965	-625.39880	425.27252	49.99149	-1068.83521	148.87122	1.55930
1003	8.350	925.25012	86.61981	1385.76794	-208.47321	219.67230	1308.36841	-988.47095	285.49277	1306.47839	-326.67709	392.86887	75.31185	364.43195	73.70805	-0.96104	-599.84607	427.10352	48.38567	-1081.55981	149.84967	1.38928
1004	8.358	927.53674	87.17523	1383.49573	-210.44295	220.54553	1308.89099	-990.37604	285.72620	1303.27661	-309.75119	392.81165	77.66238	351.68854	74.54145	-0.97012	-575.46906	428.89661	46.51109	-1094.29590	151.00821	1.21473
1005	8.367	929.76324	87.74463	1381.29150	-212.30528	221.38260	1309.29651	-992.05200	286.09418	1300.01965	-291.21359	392.30646	78.61273	338.87665	75.36458	-0.99731	-552.47559	430.42413	44.19266	-1107.18994	152.09492	1.16278
1006	8.375	931.93475	88.31955	1379.16345	-214.05121	222.15958	1309.59229	-993.49927	286.59222	1296.73804	-271.36862	391.56400	79.40016	326.07288	76.24345	-1.08277	-531.11761	431.52661	41.26159	-1120.25488	152.98148	1.22105
1007	8.383	934.05707	88.90189	1377.11658	-215.67136	222.87416	1309.78064	-994.71704	287.21527	1293.47046	-250.59769	390.73209	80.71384	313.33014	77.17446	-1.18285	-511.72900	432.15814	37.58173	-1133.35583	153.77374	1.28506
1008	8.392	936.13501	89.50092	1375.15833	-217.14966	223.54376	1309.86182	-995.69440	287.96756	1290.25073	-229.24008	389.80878	82.60106	300.63306	78.09539	-1.23896	-494.61914	432.37634	33.07431	-1146.36011	154.60858	1.31738
1009	8.400	938.17023	90.12259	1373.30176	-218.47234	224.19028	1309.84119	-996.42004	288.84769	1287.09070	-207.45169	388.65836	84.66210	287.93109	78.96692	-1.22614	-479.95856	432.29214	27.73855	-1159.25562	155.40553	1.38448
1010	8.408	940.15326	90.76698	1371.56689	-219.63704	224.83173	1309.73022	-996.89435	289.83920	1283.97998	-185.19278	387.11172	86.35857	275.17816	79.82919	-1.14287	-467.80347	432.02527	21.63089	-1172.05945	156.00488	1.54443
1011	8.417	942.05475	91.44310	1369.97864	-220.64914	225.48271	1309.54163	-997.13641	290.92139	1280.89490	-162.33481	385.08575	87.31266	262.33789	80.74713	-1.00941	-458.24506	431.71008	14.89593	-1184.73511	156.46349	1.77314
1012	8.425	943.83356	92.18163	1368.56335	-221.51494	226.15039	1309.28467	-997.18787	292.08688	1277.79993	-138.77878	382.62387	87.44708	249.39790	81.71060	-0.87216	-451.58252	431.48862	7.93493	-1197.35669	157.03540	1.95379
1013	8.433	945.45178	93.02556	1367.34668	-222.24048	226.83002	1308.96570	-997.10150	293.35449	1274.65820	-114.49393	379.86865	86.91875	236.38130	82.66674	-0.78256	-448.35547	431.44757	1.53564	-1210.20386	157.96571	1.92571
1014	8.442	946.87970	94.01053	1366.35059	-222.83008	227.50902	1308.58618	-996.91406	294.77222	1271.45459	-89.50491	377.06360	86.00245	223.31987	83.60031	-0.75758	-448.99146	431.60199	-3.37037	-1223.38281	159.22632	1.69209
1015	8.450	948.10242	95.14172	1365.58789	-223.28192	228.17671	1308.13745	-996.63489	296.39514	1268.20837	-63.87445	374.44843	84.98699	210.24413	84.50961	-0.77325	-453.24847	431.94458	-6.35411	-1236.60156	160.46980	1.48927
1016	8.458	949.12848	96.36931	1365.06763	-223.58728	228.83035	1307.59705	-996.26794	298.24030	1264.96887	-37.66821	372.05432	84.04436	197.18919	85.37704	-0.80196	-460.38080	432.44879	-7.79103	-1249.62720	161.42781	1.50707
1017	8.467	949.97693	97.60164	1364.80676	-223.73602	229.47057	1306.93481	-995.83545	300.26355	1261.81409	-10.91846	369.73285	83.16430	184.17079	86.20029	-0.83784	-469.96216	433.06808	-8.33643	-1262.52002	162.08087	1.72480
1018	8.475	950.65295	98.76524	1364.83105	-223.72357	230.09386	1306.12268	-995.37006	302.38126	1258.85413	16.37561	367.35760	82.20852	171.17516	87.01770	-0.88583	-481.77838	433.79099	-8.43449	-1275.38306	162.51823	2.00565
1019	8.483	951.14386	99.84404	1365.17212	-223.55368	230.69568	1305.14063	-994.89465	304.49841	1256.22656	44.22055	364.88608	80.99709	158.20558	87.90201	-0.93687	-495.00262	434.62054	-8.40003	-1288.21777	163.04977	2.12937
1020	8.492	951.42932	100.86607	1365.86353	-223.23973	231.28006	1303.97974	-994.41626	306.51392	1254.07190	72.61542	362.33466	79.39510	145.31407	88.90333	-0.97462	-508.46417	435.49805	-8.48332	-1300.84741	164.14899	1.88204
1021	8.500	951.48602	101.86765	1366.92957	-222.80704	231.85698	1302.64331	-993.92981	308.31924	1252.50354	101.55908	359.74069	77.35395	132.54506	89.98480	-1.01708	-521.56073	436.34491	-8.75500	-1313.01147	165.95798	1.31350
1022	8.508	951.28900	102.87379	1368.36438	-222.28964	232.42819	1301.14917	-993.42474	309.80426	1251.58789	131.04422	357.08969	74.85539	119.87254	91.05826	-1.10693	-534.33527	437.16107	-9.12812	-1324.70654	167.95296	0.85184
1023	8.517	950.81549	103.90465	1370.12537	-221.71899	232.98398	1299.52771	-992.89453	310.87170	1251.33850	161.02705	354.34076	71.90041	107.23161	92.06775	-1.23544	-546.99597	438.03922	-9.46901	-1336.18433	169.25179	1.08410
1024	8.525	950.05249	104.97897	1372.16162	-221.11093	233.51508	1297.81738	-992.33752	311.46655	1251.72412	191.43698	351.50140	68.57384	94.60179	93.00410	-1.33508	-559.64380	439.09579	-9.67152	-1347.50317	169.52000	2.26594
1025	8.533	949.00372	106.11391	1374.44885	-220.46072	234.02048	1296.05835	-991.74438	311.60291	1252.68848	222.24187	348.59259	65.00470	82.02361	93.89156	-1.36674	-572.25391	440.36066	-9.71395	-1358.41040	169.36758	4.07746
1026	8.542	947.68042	107.34048	1376.98462	-219.75198	234.49710	1294.28650	-991.08820	311.36591	1254.16687	253.42706	345.61475	61.28130	69.50792	94.78969	-1.35164	-584.76630	441.72882	-9.67315	-1368.75244	169.52469	6.07108
1027	8.550	946.08783	108.70738	1379.75647	-218.97285	234.93245	1292.53455	-990.33185	310.89108	1256.09180	284.90396	342.60529	57.47284	56.97786	95.76375	-1.32209	-597.17566	443.05688	-9.66912	-1378.61072	170.12910	8.14355
1028	8.558	944.22974	110.24626	1382.73962	-218.12347	235.32214	1290.83179	-989.44104	310.33209	1258.39209	316.53238	339.63434	53.65636	44.37593	96.84541	-1.30402	-609.52759	444.30188	-9.77596	-1387.99463	170.95139	10.39249
1029	8.567	942.11938	111.94872	1385.91699	-217.21320	235.68686	1289.20410	-988.38727	309.82660	1260.99670	348.20944	336.72498	49.88641	31.76955	98.03447	-1.33263	-621.87048	445.53589	-9.96414	-1396.74121	171.71542	12.81308
1030	8.575	939.77655	113.79141	1389.27258	-216.25850	236.06119	1287.67102	-987.15570	309.46683	1263.83521	379.88474	333.88928	46.20547	19.25980	99.29750	-1.42934	-634.23511	446.82080	-10.13609	-1404.72668	172.19447	15.26593
1031	8.583	937.22412	115.75716	1392.77502	-215.28357	236.47400	1286.24585	-985.76324	309.29077	1266.83276	411.54141	331.24231	42.69737	6.83788	100.56447	-1.57157	-646.62427	448.11472	-10.22784	-1412.00098	172.41035	17.56171
1032	8.592	934.48444	117.82329	1396.37183	-214.31598	236.94881	1284.93689	-984.25739	309.31174	1269.91931	443.17920	329.00455	39.50597	-5.58504	101.78372	-1.71200	-659.02002	449.34055	-10.25461	-1418.69702	172.76129	19.55396
1033	8.600	931.57562	119.95906	1399.99939	-213.37521	237.51050	1283.75024	-982.69385	309.54639	1273.05066	474.74283	327.40482	36.79385	-18.05269	102.95976	-1.81850	-671.42957	450.48676	-10.24962	-1424.85999	173.75670	21.30723
1034	8.608	928.51794	122.13763	1403.59814	-212.46576	238.17342	1282.69226	-981.12268	309.99356	1276.21326	506.02441	326.57739	34.65308	-30.55005	104.08565	-1.88692	-683.89954	451.55939	-10.21368	-1430.29810	175.66037	23.16166
1035	8.617	925.34442	124.33356	1407.12549	-211.58061	238.93156	1281.77112	-979.58496	310.61279	1279.40796	536.61584	326.47299	33.00074	-43.07976	105.09942	-1.92205	-696.46588	452.50641	-10.14594	-1434.36401	178.49597	25.39224
1036	8.625	922.10077	126.52586	1410.55334	-210.70515	239.77458	1280.99500	-978.11279	311.35062	1282.63806	565.86755	326.84857	31.51775	-55.68190	105.98408	-1.93052	-709.11969	453.30240	-10.06172	-1435.90283	182.20230	27.75144
1037	8.633	918.83246	128.71695	1413.85645	-209.81694	240.70605	1280.36792	-976.73364	312.16904	1285.90479	592.85657	327.39523	29.67423	-68.38051	106.82633	-1.93362	-721.83630	454.02451	-9.97006	-1433.71411	186.59554	29.55445
1038	8.642	915.57465	130.92249	1417.00330	-208.88669	241.73987	1279.88574	-975.46332	313.04330	1289.21045	616.55286	327.92157	26.88323	-81.14740	107.70657	-1.94797	-734.60425	454.74417	-9.88017	-1427.23145	191.29807	30.24931
1039	8.650	912.35175	133.14038	1419.95801	-207.88014	242.88904	1279.53845	-974.28894	313.95135	1292.55762	636.24609	328.47406	22.79272	-93.92831	108.61540	-1.95632	-747.41595	455.44742	-9.80523	-1416.75000	195.85681	29.77799
1040	8.658	909.18219	135.35086	1422.68457	-206.75952	244.16571	1279.31531	-973.17432	314.86667	1295.94226	651.92780	329.26993	17.51648	-106.70688	109.50715	-1.93320	-760.25879	456.12122	-9.73118	-1403.09338	199.96165	28.44390
1041	8.667	906.08344	137.53795	1425.15051	-205.48711	245.58450	1279.21118	-972.08032	315.75922	1299.34717	664.21027	330.45117	11.59571	-119.53477	110.36696	-1.87745	-773.12042	456.81296	-9.62577	-1387.17944	203.47508	26.66573
1042	8.675	903.07605	139.69383	1427.32837	-204.02982	247.15994	1279.22632	-970.97321	316.61188	1302.74597	673.74719	331.95139	5.82727	-132.46159	111.20403	-1.80382	-785.99194	457.57684	-9.48293	-1369.70557	206.22589	24.88750
1043	8.683	900.18298	141.80472	1429.19214	-202.36374	248.90305	1279.36060	-969.82416	317.43231	1306.10791	680.60144	333.60214	1.11521	-145.45410	112.03802	-1.73497	-798.87671	458.41956	-9.31777	-1350.88599	207.99263	23.44390
1044	8.692	897.42896	143.84317	1430.72083	-200.47884	250.81830	1279.61084	-968.61304	318.23990	1309.39758	684.11127	335.23654	-1.84823	-158.44408	112.91711	-1.69238	-811.79883	459.29721	-9.14409	-1330.51221	208.71591	22.41918
1045	8.700	894.84564	145.78372	1431.90625	-198.38252	252.89317	1279.97046	-967.32813	319.04904	1312.58081	683.47314	336.65826	-3.06249	-171.43298	113.87273	-1.66879	-824.78210	460.16302	-8.98308	-1308.35327	208.49686	21.74565
1046	8.708	892.47998	147.61653	1432.75562	-196.10139	255.08243	1280.43018	-965.95953	319.86749	1315.63550	678.53748	337.65994	-3.22685	-184.48268	114.83833	-1.62231	-837.81519	461.03049	-8.85649	-1284.39587	207.47615	21.35472
1047	8.717	890.39508	149.34436	1433.28149	-193.67920	257.30658	1280.98376	-964.50244	320.69885	1318.54785	669.98596	338.20978	-3.12161	-197.60727	115.72389	-1.52640	-850.86340	461.93933	-8.76688	-1258.81836	205.80916	21.19447
1048	8.725	888.66443	150.98492	1433.48792	-191.17111	259.47296	1281.63416	-962.96692	321.54541	1321.29675	658.91101	338.57541	-3.14157	-210.74016	116.56027	-1.40563	-863.90851	462.87314	-8.69969	-1231.87415	203.61768	21.21396
1049	8.733	887.35925	152.57175	1433.36877	-188.64362	261.49939	1282.38782	-961.38354	322.41031	1323.84656	646.42194	339.13699	-3.33186	-223.79602	117.43574	-1.28321	-876.93945	463.78677	-8.62804	-1203.73877	200.96013	21.39185
1050	8.742	886.53357	154.13673	1432.91345	-186.18042	263.32950	1283.24731	-959.80566	323.29669	1326.14868	633.41107	340.06180	-3.59388	-236.68707	118.35635	-1.12794	-889.93518	464.66110	-8.53251	-1174.48218	197.87683	21.78448
1051	8.750	886.21729	155.69078	1432.11328	-183.87952	264.94958	1284.21338	-958.30591	324.21786	1328.14185	620.38940	341.24130	-3.84388	-249.29971	119.26055	-0.86010	-902.89270	465.50116	-8.41936	-1144.16968	194.44072	22.47939
1052	8.758	886.41168	157.22453	1430.96570	-181.83783	266.39337	1285.28821	-956.96515	325.21240	1329.76904	607.49823	342.51300	-4.05995	-261.53131	120.05804	-0.37689	-915.82770	466.35999	-8.29324	-1112.88757	190.78694	23.48712
1053	8.767	887.08838	158.72656	1429.47205	-180.13452	267.71686	1286.47449	-955.85706	326.33224	1330.99841	594.69751	343.77844	-4.25468	-273.37396	120.64835	0.39962	-928.73096	467.31989	-8.15372	-1080.72241	187.13016	24.72312
1054	8.775	888.20569	160.19789	1427.63831	-178.81978	268.96091	1287.77014	-955.03815	327.60452	1331.82214	581.94666	344.95245	-4.45023	-285.01727	121.03484	1.49416	-941.57764	468.38583	-8.03259	-1047.78235	183.71860	26.07300
1055	8.783	889.72894	161.65073	1425.47791	-177.91164	270.13095	1289.16687	-954.54895	329.00720	1332.23950	569.23157	346.00494	-4.63996	-296.91870	121.39607	2.94604	-954.38068	469.46231	-7.98076	-1014.20258	180.68231	27.47262
1056	8.792	891.63190	163.09384	1423.01208	-177.40492	271.20599	1290.64966	-954.42023	330.48102	1332.24890	556.51038	347.00873	-4.78260	-309.68100	121.94612	4.90536	-967.17383	470.47491	-8.00861	-980.14911	177.94759	28.93995
1057	8.800	893.88812	164.51639	1420.26172	-177.28862	272.16406	1292.19507	-954.67230	331.95422	1331.85132	543.74371	348.04181	-4.86018	-323.70084	122.76622	7.57875	-979.94708	471.47668	-8.05168	-945.84607	175.33940	30.53214
1058	8.808	896.46454	165.88452	1417.24426	-177.55539	272.99677	1293.77148	-955.31201	333.35757	1331.05176	530.95807	349.11118	-4.89468	-338.82556	123.82559	11.06133	-992.64935	472.58676	-8.00766	-911.55566	172.74541	32.29769
1059	8.817	899.31970	167.15718	1413.97742	-178.19624	273.70392	1295.33691	-956.33496	334.63998	1329.85669	518.20782	350.18259	-4.91013	-354.26752	125.08163	15.36368	-1005.25549	473.84909	-7.81975	-877.50128	170.18954	34.25047
1060	8.825	902.40356	168.30927	1410.48425	-179.19017	274.28586	1296.83923	-957.72803	335.78638	1328.27246	505.51166	351.22217	-4.92204	-368.71310	126.42428	20.72694	-1017.81372	475.14822	-7.55484	-843.83521	167.75031	36.33187
1061	8.833	905.65045	169.33875	1406.79614	-180.50056	274.74512	1298.22205	-959.47052	336.81491	1326.31006	492.85815	352.21378	-4.94926	-380.45917	127.46655	27.76774	-1030.41992	476.23663	-7.40277	-810.65887	165.43767	38.40579
1062	8.842	908.97607	170.25609	1402.95703	-182.07953	275.08453	1299.43286	-961.53265	337.75250	1323.98792	480.22516	353.17197	-5.00441	-387.74133	127.54013	36.97165	-1043.11792	477.00525	-7.48826	-778.01617	163.19838	40.34302
1063	8.850	912.29364	171.07726	1399.02283	-183.87729	275.30362	1300.43079	-963.87274	338.62238	1321.33411	467.60587	354.13870	-5.08426	-389.37613	126.11116	47.93029	-1055.83826	477.68893	-7.70102	-745.88684	160.96967	42.09507
1064	8.858	915.53955	171.82037	1395.05261	-185.85379	275.40765	1301.19360	-966.43884	339.44073	1318.38428	455.02576	355.14297	-5.17892	-385.26324	123.20982	59.22200	-1068.46545	478.62894	-7.80675	-714.23804	158.67303	43.65589
1065	8.867	918.68524	172.50441	1391.10144	-187.98538	275.41815	1301.71997	-969.17590	340.20435	1315.17505	442.47607	356.17551	-5.26485	-376.25342	119.40199	69.09401	-1080.94617	479.97113	-7.65713	-683.09131	156.25067	45.02470
1066	8.875	921.73010	173.15271	1387.21790	-190.26019	275.36465	1302.02466	-972.02948	340.89218	1311.73950	429.87024	357.20105	-5.30415	-363.54620	115.38097	76.34284	-1093.34607	481.57965	-7.30220	-652.54254	153.73007	46.25052
1067	8.883	924.68835	173.79292	1383.43591	-192.66626	275.26984	1302.13416	-974.93842	341.48306	1308.11304	417.13715	358.17120	-5.28444	-348.15332	111.60951	80.78677	-1105.79468	483.13727	-6.93528	-622.72870	151.17651	47.42198
1068	8.892	927.58063	174.45280	1379.76990	-195.17941	275.15317	1302.08435	-977.82428	341.96429	1304.34485	404.30954	359.06677	-5.23548	-330.74365	108.29556	83.10001	-1118.36218	484.42233	-6.69906	-593.79517	148.61893	48.57430
1069	8.900	930.42377	175.15012	1376.22534	-197.75819	275.04718	1301.91492	-980.59119	342.33484	1300.50830	391.48633	359.92160	-5.20561	-311.81393	105.56045	84.22383	-1131.04065	485.44873	-6.60890	-565.91962	146.09363	49.65535
1070	8.908	933.21973	175.88083	1372.81641	-200.35025	274.99634	1301.66211	-983.13800	342.60876	1296.69202	378.73279	360.76489	-5.24348	-291.88757	103.50628	84.79384	-1143.79468	486.34509	-6.61939	-539.36078	143.69377	50.56171
1071	8.917	935.95703	176.62077	1369.56616	-202.90511	275.03693	1301.35596	-985.37695	342.80573	1292.97522	366.02203	361.60202	-5.35780	-271.50470	102.17125	84.95209	-1156.56641	487.23035	-6.66460	-514.45935	141.51483	51.17543
1072	8.925	938.61560	177.33472	1366.50183	-205.38376	275.18167	1301.02222	-987.25635	342.93304	1289.40479	353.29028	362.45868	-5.48122	-251.01157	101.52693	84.58026	-1169.30627	488.17300	-6.69384	-491.58218	139.63571	51.36420
1073	8.933	941.17230	177.98892	1363.65637	-207.75635	275.41742	1300.68457	-988.77588	342.99081	1285.98950	340.52103	363.37207	-5.52130	-230.35599	101.50807	83.60313	-1182.02527	489.16452	-6.70905	-471.06705	138.16296	50.95016
1074	8.942	943.61420	178.57193	1361.07080	-209.99185	275.71213	1300.36414	-989.97180	342.99088	1282.70898	327.73474	364.33899	-5.44413	-209.18187	102.01020	82.06625	-1194.77527	490.13391	-6.72893	-453.18466	137.18866	49.75347
1075	8.950	945.93909	179.10193	1358.78442	-212.05777	276.02740	1300.07581	-990.88574	342.94601	1279.51929	314.95020	365.29727	-5.29715	-187.19795	102.88988	80.06016	-1207.59375	491.03583	-6.73314	-438.11783	136.70514	47.69139
1076	8.958	948.14362	179.60948	1356.82141	-213.93045	276.33130	1299.82385	-991.55219	342.84256	1276.35742	302.17300	366.18744	-5.15673	-164.38007	103.97632	77.68686	-1220.48816	491.90283	-6.69207	-425.99524	136.60626	44.75563
1077	8.967	950.21851	180.12152	1355.18408	-215.59875	276.60727	1299.59949	-992.00024	342.63947	1273.15576	289.37024	367.04810	-5.05032	-140.84563	105.07095	75.10249	-1233.44922	492.79752	-6.63168	-416.94162	136.79688	40.88005
1078	8.975	952.15027	180.65810	1353.85950	-217.05556	276.85858	1299.38354	-992.24835	342.29260	1269.87024	276.48248	367.96957	-4.95031	-116.71955	105.96310	72.54387	-1246.47034	493.74823	-6.60807	-411.09491	137.33542	35.87864
1079	8.983	953.92224	181.23030	1352.83411	-218.28995	277.10791	1299.15857	-992.29895	341.77405	1266.49438	263.48468	368.95990	-4.82886	-92.13049	106.48317	70.26160	-1259.54749	494.73886	-6.62558	-408.56598	138.38730	29.59177
1080	8.992	955.52185	181.82941	1352.09998	-219.28766	277.39160	1298.91968	-992.14893	341.07129	1263.05176	250.39357	369.96619	-4.68294	-67.18822	106.58276	68.39085	-1272.65588	495.74286	-6.63253	-409.28131	139.97243	22.19722
1081	9.000	956.94641	182.42154	1351.65332	-220.03757	277.74435	1298.67139	-991.80573	340.18008	1259.58252	237.24257	370.95877	-4.54348	-41.93364	106.37149	66.90372	-1285.76648	496.73810	-6.59551	-412.77902	141.84549	14.42222
1082	9.008	958.19781	182.97556	1351.49365	-220.53935	278.17535	1298.41382	-991.30115	339.09937	1256.13379	224.07487	371.91876	-4.46812	-16.34480	106.03198	65.68335	-1298.88245	497.69971	-6.53480	-418.22385	143.63115	7.45882
1083	9.017	959.27472	183.49593	1351.62598	-220.80711	278.65918	1298.13171	-990.69617	337.83795	1252.75757	210.92268	372.82141	-4.49156	9.62537	105.67800	64.60418	-1312.00427	498.61667	-6.49085	-424.86664	145.05386	2.54165
1084	9.025	960.17200	184.00810	1352.06067	-220.86716	279.14807	1297.79370	-990.06482	336.44537	1249.52075	197.80467	373.65707	-4.59874	36.01912	105.32064	63.54160	-1325.08887	499.51123	-6.48672	-432.63815	146.06439	0.26040
1085	9.033	960.88037	184.52132	1352.80884	-220.75456	279.58551	1297.35754	-989.46582	335.03458	1246.51648	184.74261	374.46759	-4.73411	62.85686	104.97894	62.34116	-1338.07983	500.43927	-6.51976	-442.07446	146.77423	0.10437
1086	9.042	961.38519	185.02213	1353.87427	-220.50877	279.91599	1296.78259	-988.92731	333.75620	1243.85425	171.73897	375.33218	-4.83482	90.14552	104.72256	60.85031	-1350.94031	501.46399	-6.55674	-453.48929	147.36856	0.81961
1087	9.050	961.66998	185.49152	1355.25208	-220.16441	280.09839	1296.04138	-988.45490	332.75262	1241.64197	158.76659	376.27118	-4.88085	117.89128	104.55900	59.00678	-1363.64368	502.61331	-6.48210	-466.41602	148.02945	1.31313
1088	9.058	961.72040	185.91847	1356.93713	-219.74478	280.11600	1295.12793	-988.04333	332.12900	1239.97205	145.80954	377.22092	-4.88864	146.09105	104.37798	56.85902	-1376.13538	503.86041	-6.05903	-479.93436	148.81075	1.21727
1089	9.067	961.52295	186.30319	1358.92798	-219.26440	279.97754	1294.05505	-987.68158	331.94107	1238.90771	132.88107	378.11691	-4.87921	174.72841	104.04944	54.48945	-1388.28760	505.13629	-5.02577	-493.32251	149.64343	0.74556
1090	9.075	961.06665	186.64641	1361.22058	-218.73285	279.71576	1292.84790	-987.35413	332.19269	1238.47363	119.99734	378.94370	-4.87990	203.78600	103.53693	51.92749	-1399.92151	506.35620	-3.24700	-506.34729	150.42906	0.25926
1091	9.083	960.34973	186.94139	1363.80786	-218.15480	279.37918	1291.53992	-987.03986	332.84558	1238.65747	107.16702	379.70483	-4.91550	233.26353	102.86754	49.16681	-1410.93237	507.44885	-0.73900	-519.10730	151.07764	-0.03426
1092	9.092	959.38055	187.18637	1366.67786	-217.53250	279.01086	1290.17249	-986.71002	333.83328	1239.42212	94.39835	380.39606	-4.98526	263.16583	102.03815	46.23460	-1421.34790	508.38135	2.43634	-531.74438	151.56790	-0.15019
1093	9.100	958.16791	187.39496	1369.80847	-216.87076	278.63010	1288.79126	-986.33173	335.06128	1240.71692	81.68695	381.05103	-5.04962	293.44940	101.05330	43.17048	-1431.20483	509.17719	6.27021	-544.32471	151.96204	-0.18716
1094	9.108	956.71454	187.58585	1373.16821	-216.17670	278.23773	1287.44080	-985.87439	336.40210	1242.48572	69.02362	381.73492	-5.06585	324.01031	99.95685	40.00820	-1440.42371	509.91693	10.79687	-556.85699	152.33313	-0.20512
1095	9.117	955.02301	187.76689	1376.72546	-215.45486	277.83304	1286.16003	-985.31006	337.71777	1244.67114	56.41397	382.44507	-5.05688	354.73218	98.70891	36.84821	-1448.82422	510.68860	15.98832	-569.32214	152.75136	-0.25480
1096	9.125	953.10236	187.92882	1380.45154	-214.70242	277.41760	1284.97998	-984.61481	338.89706	1247.21692	43.85019	383.11752	-5.08725	385.50439	97.13994	33.87460	-1456.15491	511.49588	21.67822	-581.73706	153.27106	-0.37950
1097	9.133	950.97046	188.05916	1384.31494	-213.91000	276.98849	1283.92053	-983.77985	339.86722	1250.06567	31.29633	383.72733	-5.17109	416.20844	95.08646	31.27283	-1462.07373	512.18164	27.66173	-594.17053	153.86595	-0.55216
1098	9.142	948.65320	188.16144	1388.27332	-213.07159	276.53717	1282.99084	-982.81580	340.58511	1253.15649	18.73157	384.31033	-5.26254	446.70880	92.49745	29.19180	-1466.20276	512.42474	33.92677	-606.65295	154.46214	-0.69492
1099	9.150	946.17804	188.24852	1392.27332	-212.19496	276.04800	1282.19189	-981.74323	341.03281	1256.42737	6.16541	384.91245	-5.31974	476.83057	89.40733	27.77053	-1468.16174	511.95605	40.74541	-619.14929	155.03589	-0.74867
1100	9.158	943.56970	188.32207	1396.26099	-211.30214	275.49197	1281.52124	-980.58795	341.21945	1259.82056	-6.40359	385.55432	-5.33795	506.33417	85.89252	27.08413	-1467.50134	510.89078	48.36464	-631.64160	155.62309	-0.70729
1101	9.167	940.85114	188.36812	1400.19556	-210.42316	274.83511	1280.97681	-979.38293	341.17883	1263.29431	-19.00171	386.24106	-5.34221	534.82245	82.13480	26.98095	-1463.92114	509.59183	56.39543	-644.16687	156.28206	-0.62424
1102	9.175	938.04529	188.36963	1404.05042	-209.58943	274.05634	1280.55737	-978.16333	340.95758	1266.82471	-31.64703	386.98468	-5.36845	561.52405	78.48807	26.97603	-1457.68335	508.15259	63.56329	-656.77277	157.06577	-0.56012
1103	9.183	935.17584	188.32024	1407.80359	-208.82715	273.15097	1280.25952	-976.95721	340.59692	1270.40137	-44.33096	387.80411	-5.43213	585.28937	75.34128	26.36225	-1449.40955	506.35849	68.34874	-669.48346	157.98212	-0.51376
1104	9.192	932.26355	188.22452	1411.43201	-208.14655	272.11948	1280.07507	-975.77924	340.11450	1274.02417	-57.03464	388.70218	-5.51430	605.12213	72.86678	24.53379	-1439.40393	504.08319	69.97852	-682.29309	158.98004	-0.44535
1105	9.200	929.32489	188.08250	1414.91003	-207.52982	270.95767	1279.99036	-974.62756	339.50439	1277.70154	-69.75922	389.66229	-5.58053	620.78278	70.98047	21.31759	-1427.47998	501.43320	68.78040	-695.15723	159.99130	-0.33381
1106	9.208	926.37787	187.88535	1418.20422	-206.92850	269.65781	1279.99146	-973.49103	338.76492	1281.44202	-82.53049	390.67258	-5.60340	632.80750	69.54829	17.09493	-1413.36865	498.59668	65.70223	-708.01819	160.99327	-0.19041
1107	9.217	923.44482	187.63503	1421.27441	-206.27219	268.21310	1280.07178	-972.36328	337.92459	1285.24121	-95.35608	391.71500	-5.58022	642.03729	68.51079	12.68806	-1397.04272	495.68710	61.62451	-720.85852	162.00917	-0.04659
1108	9.225	920.54517	187.35701	1424.08655	-205.48480	266.61511	1280.23181	-971.24628	337.03564	1289.07800	-108.20642	392.74438	-5.53544	649.11707	67.82808	9.06397	-1378.67761	492.72598	57.11068	-733.70233	163.04478	0.07505
1109	9.233	917.69543	187.08939	1426.61890	-204.50375	264.85141	1280.47546	-970.13898	336.14706	1292.91821	-121.07034	393.72479	-5.49192	654.26678	67.45055	6.86861	-1358.44983	489.74017	52.57101	-746.59344	164.08090	0.18273
1110	9.242	914.91785	186.86847	1428.85645	-203.29352	262.90939	1280.80469	-969.02856	335.28625	1296.72156	-133.99582	394.67004	-5.44050	657.36884	67.36081	5.98650	-1336.42383	486.83698	48.40550	-759.59821	165.10484	0.30701
1111	9.250	912.23981	186.71935	1430.78809	-201.84506	260.78375	1281.21619	-967.89185	334.45914	1300.44495	-147.03940	395.62790	-5.36007	658.11377	67.60298	5.56925	-1312.59827	484.17822	44.98660	-772.74744	166.10112	0.46814
1112	9.258	909.69556	186.64842	1432.41064	-200.16750	258.49237	1281.70068	-966.70062	333.66666	1304.04749	-160.18271	396.62659	-5.27031	656.11108	68.26439	4.73461	-1287.03027	481.88275	42.60999	-785.96234	167.04469	0.65191
1113	9.267	907.33380	186.64529	1433.73059	-198.28023	256.08945	1282.24536	-965.42511	332.92270	1307.49658	-173.32809	397.61584	-5.22498	651.19092	69.36163	3.34016	-1259.92896	479.98520	41.47768	-799.14282	167.92976	0.81875
1114	9.275	905.21881	186.69351	1434.75513	-196.21004	253.65680	1282.84119	-964.03961	332.24738	1310.77344	-186.39316	398.49930	-5.23901	643.69391	70.71202	1.92774	-1231.61475	478.47678	41.65214	-812.28101	168.79811	0.92926
1115	9.283	903.42322	186.77504	1435.48853	-193.99463	251.27808	1283.49084	-962.53278	331.63971	1313.86450	-199.38943	399.28549	-5.25362	634.28046	72.00627	0.97266	-1202.35486	477.32370	42.95170	-825.40778	169.72070	0.97122
1116	9.292	902.01263	186.86942	1435.93335	-191.68750	249.01794	1284.21277	-960.92358	331.05756	1316.74927	-212.36215	400.11850	-5.17258	623.49860	73.04663	0.47554	-1172.22986	476.47528	44.92508	-838.51465	170.72580	0.97250
1117	9.300	901.02887	186.96381	1436.08911	-189.36006	246.91977	1285.03711	-959.27075	330.43130	1319.39905	-225.24606	401.11780	-4.90090	611.68182	73.86629	0.21402	-1141.18616	475.86569	46.98006	-851.56885	171.75272	0.98969
1118	9.308	900.48755	187.06010	1435.95349	-187.10002	245.01053	1285.99268	-957.66443	329.70319	1321.78198	-237.82864	402.30280	-4.34513	599.13977	74.61986	0.05270	-1109.23584	475.38528	48.57471	-864.56189	172.68999	1.07399
1119	9.317	900.38757	187.16533	1435.52808	-185.00711	243.29373	1287.09277	-956.20789	328.84503	1323.86401	-249.87338	403.67960	-3.41238	586.23743	75.42747	-0.04446	-1076.57104	474.87601	49.37034	-877.51831	173.47971	1.22857
1120	9.325	900.71985	187.28610	1434.81580	-183.18594	241.74210	1288.33081	-955.00043	327.85580	1325.61060	-261.25613	405.31677	-2.05304	573.25531	76.32318	-0.10746	-1043.47461	474.15848	49.32335	-890.44482	174.19467	1.40802
1121	9.333	901.46863	187.42545	1433.81384	-181.73135	240.31372	1289.68567	-954.12195	326.77139	1326.98865	-271.96054	407.34375	-0.29227	560.30450	77.25720	-0.17699	-1010.20197	473.11905	48.76805	-903.30048	174.96239	1.55717
1122	9.342	902.60876	187.57536	1432.51807	-180.71107	238.98428	1291.12708	-953.62750	325.65790	1327.96545	-281.97702	409.89102	1.80964	547.41016	78.14220	-0.28951	-977.00555	471.80731	48.37100	-916.03394	175.86383	1.61265
1123	9.350	904.10559	187.72099	1430.93494	-180.15659	237.76627	1292.62305	-953.55157	324.57178	1328.51245	-291.27426	412.95859	4.18992	534.57672	78.95683	-0.45457	-944.19287	470.34802	48.73692	-928.62714	176.95010	1.49760
1124	9.358	905.92053	187.85013	1429.07983	-180.06259	236.70181	1294.15063	-953.91199	323.53696	1328.61536	-299.85660	416.31079	6.78484	521.80475	79.76283	-0.62388	-912.00012	468.78680	49.92008	-941.13629	178.16563	1.23257
1125	9.367	908.01880	187.96033	1426.96948	-180.39598	235.83649	1295.69971	-954.70880	322.55902	1328.27820	-307.75369	419.61163	9.58354	509.12665	80.61475	-0.73298	-880.37939	467.13577	51.40795	-953.67798	179.27380	1.00399
1126	9.375	910.37073	188.07001	1424.62317	-181.11372	235.19550	1297.26428	-955.92224	321.64630	1327.51868	-314.94485	422.67084	12.66478	496.56653	81.52877	-0.78167	-849.01978	465.45557	52.59800	-966.30469	180.10710	0.96933
1127	9.383	912.94250	188.21063	1422.06372	-182.17783	234.78032	1298.83093	-957.51593	320.81842	1326.36182	-321.36197	425.45874	16.13799	484.06012	82.48699	-0.81522	-817.60486	463.80951	53.23367	-978.96930	180.75563	1.09164
1128	9.392	915.69226	188.39864	1419.31189	-183.55708	234.57632	1300.37402	-959.44604	320.09201	1324.83374	-326.97244	427.97760	20.13098	471.51599	83.41833	-0.83923	-786.02930	462.24054	53.43798	-991.64917	181.36688	1.24819
1129	9.400	918.57611	188.62811	1416.39319	-185.21985	234.55759	1301.86206	-961.66504	319.45999	1322.95630	-331.74246	430.24506	24.92331	458.92389	84.25594	-0.82473	-754.42053	460.78119	53.45038	-1004.39398	181.98331	1.36578
1130	9.408	921.54779	188.88431	1413.34741	-187.12733	234.69058	1303.26721	-964.11871	318.89954	1320.75427	-335.30490	432.31686	31.06188	446.31873	85.01688	-0.78860	-723.03406	459.42200	53.40444	-1017.23749	182.59671	1.45555
1131	9.417	924.56049	189.15347	1410.22449	-189.23477	234.93787	1304.56836	-966.75116	318.39960	1318.26001	-336.63559	434.14835	39.16827	433.70020	85.76524	-0.78356	-692.15662	458.13113	53.29964	-1030.14490	183.19217	1.59537
1132	9.425	927.57715	189.43159	1407.07092	-191.49658	235.26480	1305.75037	-969.51501	317.96970	1315.50366	-334.35031	435.46884	49.34980	421.04553	86.51177	-0.81474	-662.06244	456.94415	53.05373	-1043.03101	183.78514	1.82341
1133	9.433	930.56592	189.72664	1403.92151	-193.86867	235.65018	1306.80188	-972.36462	317.63037	1312.51196	-327.59256	435.98969	60.65329	408.35388	87.22636	-0.84760	-632.98663	455.96964	52.54476	-1055.77808	184.47772	2.04167
1134	9.442	933.48962	190.04694	1400.80127	-196.30812	236.08324	1307.71545	-975.23633	317.40500	1309.32532	-316.61948	435.67569	71.25900	395.64655	87.94547	-0.87725	-605.11652	455.26859	51.63056	-1068.32739	185.36713	2.11293
1135	9.450	936.31494	190.39236	1397.73083	-198.77209	236.55067	1308.48572	-978.04382	317.31152	1306.00330	-302.45493	434.71243	79.49504	382.93359	88.75261	-0.92354	-578.62573	454.80362	50.15795	-1080.77686	186.41016	2.03527
1136	9.458	939.02448	190.75980	1394.73218	-201.21788	237.03558	1309.11279	-980.69092	317.35605	1302.61292	-286.09647	433.33435	84.80658	370.21387	89.66158	-0.97913	-553.73175	454.54645	47.99484	-1093.29834	187.49113	1.92648
1137	9.467	941.61060	191.15039	1391.83582	-203.60634	237.52036	1309.60669	-983.08356	317.53540	1299.21582	-268.11148	431.69751	87.81065	357.49738	90.59706	-1.00914	-530.69794	454.54480	45.05261	-1106.01050	188.54680	1.86238
1138	9.475	944.06897	191.56459	1389.08057	-205.90260	237.98885	1309.98755	-985.14063	317.84161	1295.85632	-248.73434	429.84067	89.58920	344.79468	91.48380	-0.99964	-509.77637	454.83539	41.25687	-1118.95459	189.56363	1.81043
1139	9.483	946.40167	191.99060	1386.50317	-208.07179	238.43692	1310.27808	-986.81335	318.26031	1292.55505	-228.09885	427.73083	91.00052	332.11108	92.32404	-0.97219	-491.18732	455.34982	36.53229	-1132.07568	190.51834	1.72371
1140	9.492	948.61523	192.40869	1384.12744	-210.07956	238.87357	1310.49414	-988.09656	318.77145	1289.31250	-206.39578	425.29617	92.41883	319.45074	93.16150	-0.94901	-475.15735	455.93890	30.85924	-1145.21057	191.34781	1.63505
1141	9.500	950.71033	192.80730	1381.96582	-211.89706	239.30270	1310.64172	-989.01813	319.35422	1286.12000	-183.91147	422.45026	93.81162	306.79102	94.02142	-0.94085	-461.94128	456.45410	24.34047	-1158.20044	192.02975	1.62310
1142	9.508	952.67773	193.19043	1380.02625	-213.50052	239.71074	1310.72253	-989.61487	319.98880	1282.96301	-160.92477	419.13953	94.94632	294.08325	94.91821	-0.94831	-451.82874	456.78009	17.22508	-1171.02856	192.71732	1.74748
1143	9.517	954.50586	193.57582	1378.31421	-214.86823	240.07545	1310.73816	-989.91467	320.66678	1279.82642	-137.53891	415.36377	95.57989	281.29553	95.84932	-0.94198	-445.17889	456.81854	9.95286	-1183.81714	193.65225	2.00618
1144	9.525	956.18652	193.98680	1376.83447	-215.98201	240.38351	1310.68445	-989.93329	321.41434	1276.70459	-113.65671	411.18365	95.57319	268.42926	96.79343	-0.89315	-442.37433	456.49698	3.24411	-1196.71655	194.88629	2.24638
1145	9.533	957.71460	194.43880	1375.59595	-216.83563	240.63364	1310.54724	-989.68744	322.29712	1273.60779	-89.15100	406.70120	94.91967	255.50145	97.73972	-0.83481	-443.53931	455.84375	-2.03523	-1209.71582	196.19244	2.23349
1146	9.542	959.08600	194.92836	1374.61389	-217.44162	240.82727	1310.30725	-989.21454	323.38672	1270.56372	-64.00806	401.99295	93.70570	242.51634	98.66914	-0.82590	-448.26373	455.06314	-5.42870	-1222.56433	197.30902	1.94222
1147	9.550	960.29236	195.44498	1373.90527	-217.82510	240.96913	1309.94788	-988.58124	324.71558	1267.62097	-38.28922	397.13287	92.06490	229.46501	99.54404	-0.87663	-455.92615	454.48505	-7.20987	-1235.11938	198.24789	1.54897
1148	9.558	961.31299	195.99873	1373.47900	-218.01022	241.07581	1309.45447	-987.87134	326.25394	1264.84436	-12.01672	392.27832	90.14915	216.36662	100.35501	-0.95363	-466.22644	454.39932	-7.93255	-1247.77075	199.09337	1.22290
1149	9.567	962.11981	196.61252	1373.33386	-218.01372	241.17496	1308.81177	-987.16577	327.90268	1262.30457	14.86072	387.57809	88.06650	203.27449	101.13947	-1.01611	-478.76788	454.89053	-8.00016	-1261.21887	199.57437	1.18725
1150	9.575	962.69135	197.28342	1373.46741	-217.84756	241.29640	1308.00232	-986.53101	329.49881	1260.07068	42.39487	383.01065	85.81258	190.23726	101.94981	-1.03049	-492.40204	455.78769	-7.78321	-1275.51147	199.60057	1.52896
1151	9.583	963.01923	197.97318	1373.88721	-217.52522	241.46570	1307.01318	-986.00830	330.85968	1258.21082	70.56772	378.47931	83.31071	177.27510	102.81444	-0.99213	-505.83777	456.79968	-7.69007	-1289.45386	199.85759	1.90020
1152	9.592	963.10205	198.62970	1374.61194	-217.06973	241.69736	1305.84399	-985.60687	331.84326	1256.79443	99.31131	374.01102	80.51340	164.38237	103.73153	-0.95280	-518.63446	457.72998	-7.95657	-1301.74072	201.01582	1.89288
1153	9.600	962.93231	199.21359	1375.66455	-216.51888	241.98489	1304.51221	-985.30902	332.36743	1255.88269	128.57803	369.67398	77.38754	151.53978	104.69125	-0.98839	-531.12140	458.59482	-8.51043	-1312.47412	202.89703	1.53196
1154	9.608	962.49274	199.71623	1377.06140	-215.91605	242.30249	1303.05029	-985.08533	332.39758	1255.51257	158.38370	365.39038	73.84431	138.72429	105.69248	-1.10966	-543.68799	459.55020	-9.08847	-1322.76819	204.54897	1.35859
1155	9.617	961.76587	200.15865	1378.80005	-215.29138	242.62238	1301.49463	-984.90405	331.94046	1255.68604	188.75221	361.04736	69.80653	125.92436	106.74281	-1.24539	-556.42786	460.69348	-9.47355	-1333.41235	205.03937	2.00295
1156	9.625	960.74463	200.57578	1380.85779	-214.65506	242.92203	1299.87817	-984.72992	331.04581	1256.37012	219.64359	356.69751	65.31702	113.15446	107.82771	-1.33017	-569.23505	461.98523	-9.61083	-1344.44678	204.64706	3.44617
1157	9.633	959.43427	200.99365	1383.20068	-214.00754	243.17328	1298.23083	-984.51727	329.80579	1257.51001	250.98685	352.48752	60.50560	100.44313	108.90366	-1.36330	-581.98120	463.34271	-9.57133	-1355.43579	204.60887	5.14040
1158	9.642	957.84576	201.41478	1385.79590	-213.34996	243.34047	1296.58411	-984.21228	328.35217	1259.04688	282.72153	348.48279	55.49901	87.80537	109.97359	-1.38896	-594.60010	464.70264	-9.48937	-1365.87085	205.46826	6.84686
1159	9.650	955.98877	201.83185	1388.61377	-212.68671	243.40233	1294.97302	-983.76678	326.85327	1260.93030	314.77917	344.63947	50.41771	75.22108	111.11778	-1.45099	-607.10120	466.01367	-9.50299	-1375.51318	206.63977	8.74941
1160	9.658	953.87073	202.25058	1391.62378	-212.02457	243.37712	1293.42822	-983.15546	325.48956	1263.11938	347.08017	340.90149	45.42269	62.63524	112.36782	-1.55028	-619.53693	467.26178	-9.66619	-1384.39099	207.42836	10.94213
1161	9.667	951.49750	202.68369	1394.78845	-211.37064	243.32162	1291.96973	-982.38501	324.38928	1265.56860	379.54599	337.30194	40.71183	50.01237	113.61462	-1.64329	-631.95703	468.50360	-9.88465	-1392.55774	207.68195	13.24175
1162	9.675	948.87402	203.12938	1398.06274	-210.73068	243.30315	1290.60718	-981.48767	323.57831	1268.21838	412.09756	333.96310	36.45793	37.38829	114.75008	-1.69460	-644.38989	469.79614	-9.99336	-1399.99805	207.60040	15.37601
1163	9.683	946.01147	203.57159	1401.40137	-210.11382	243.37088	1289.34497	-980.50275	323.01147	1271.00500	444.62140	331.01593	32.76482	24.83031	115.81933	-1.71418	-656.84271	471.08270	-9.93659	-1406.73535	207.49287	17.18808
1164	9.692	942.93921	203.99872	1404.77124	-209.53783	243.54753	1288.18652	-979.46716	322.64737	1273.86987	476.88995	328.55707	29.69688	12.36340	116.91592	-1.73509	-669.31549	472.23785	-9.81606	-1412.91943	207.72369	18.80331
1165	9.700	939.70367	204.41479	1408.15198	-209.02335	243.84238	1287.13684	-978.42334	322.47632	1276.76062	508.52094	326.62766	27.29641	-0.05357	118.03413	-1.78002	-681.81665	473.23138	-9.74551	-1418.60706	208.56648	20.68437
1166	9.708	936.35260	204.83418	1411.52002	-208.58148	244.27156	1286.20215	-977.42297	322.48950	1279.63428	539.03467	325.14209	25.47059	-12.48622	119.11322	-1.85397	-694.34076	474.13025	-9.73687	-1423.31140	210.11978	23.28854
1167	9.717	932.92175	205.26962	1414.83972	-208.20775	244.86374	1285.38721	-976.51428	322.65411	1282.46753	567.89380	323.88058	23.88789	-24.95216	120.12355	-1.94169	-706.84894	474.95667	-9.74234	-1425.88513	212.41479	26.46684
1168	9.725	929.43097	205.72163	1418.07227	-207.88402	245.64891	1284.69153	-975.72375	322.92987	1285.26282	594.46686	322.65976	22.09338	-37.40738	121.07124	-2.01543	-719.31274	475.68774	-9.72147	-1424.96741	215.45753	29.33787
1169	9.733	925.88867	206.17877	1421.18579	-207.58231	246.64673	1284.11182	-975.04980	323.28943	1288.04431	618.07825	321.49683	19.71991	-49.82469	121.97800	-2.06559	-731.74890	476.35730	-9.65020	-1419.63013	219.09764	30.92674
1170	9.742	922.30884	206.63277	1424.15649	-207.26842	247.85956	1283.64624	-974.47034	323.71100	1290.84143	638.23877	320.55444	16.59987	-62.23598	122.87621	-2.10250	-744.18231	477.04504	-9.53032	-1409.82605	222.93634	30.86471
1171	9.750	918.72388	207.08372	1426.96399	-206.90210	249.26968	1283.29858	-973.95331	324.16086	1293.66797	654.88318	319.95377	12.79943	-74.66231	123.79108	-2.11562	-756.60681	477.79279	-9.40540	-1396.29810	226.46422	29.45963
1172	9.758	915.17822	207.53035	1429.58362	-206.43526	250.85193	1283.07471	-973.46387	324.58926	1296.51343	668.33063	319.65997	8.62699	-87.07510	124.69587	-2.07744	-768.99988	478.56680	-9.32899	-1380.02466	229.30872	27.29439
1173	9.767	911.71533	207.96997	1431.98608	-205.81726	252.59320	1282.97510	-972.96722	324.94540	1299.34717	678.92035	319.55386	4.62091	-99.45658	125.53617	-2.00233	-781.36151	479.30334	-9.30031	-1361.73779	231.34569	24.87949
1174	9.775	908.36584	208.40681	1434.14282	-205.00795	254.48874	1282.99023	-972.42719	325.20560	1302.13208	686.63263	319.59018	1.44092	-111.84006	126.30182	-1.93676	-793.71375	479.98834	-9.25600	-1341.75000	232.62250	22.56093
1175	9.783	905.14270	208.85063	1436.03186	-203.98457	256.52631	1283.10718	-971.80890	325.38855	1304.84180	691.04211	319.81512	-0.48280	-124.26904	127.02874	-1.89098	-806.07300	480.67444	-9.14269	-1320.03394	233.18530	20.52732
1176	9.792	902.05493	209.30859	1437.64331	-202.73932	258.68658	1283.31396	-971.08490	325.53714	1307.46594	691.68555	320.23154	-1.34399	-136.73598	127.78625	-1.84660	-818.44592	481.42279	-8.98042	-1296.48352	232.94131	18.84488
1177	9.800	899.12671	209.77452	1438.97717	-201.27869	260.94391	1283.60291	-970.23718	325.69073	1310.00098	688.49268	320.71057	-1.79543	-149.19498	128.64008	-1.79986	-830.84180	482.25021	-8.83341	-1271.14380	231.73245	17.55488
1178	9.808	896.40588	210.22389	1440.03491	-199.62491	263.25177	1283.97034	-969.25580	325.87775	1312.43579	681.83325	321.08173	-2.28518	-161.63513	129.56834	-1.74824	-843.26953	483.13574	-8.72625	-1244.21680	229.55219	16.70358
1179	9.817	893.95966	210.62823	1440.81848	-197.81184	265.53906	1284.41528	-968.14014	326.11774	1314.74280	672.34387	321.32150	-2.80620	-174.09134	130.47978	-1.67522	-855.73187	484.03848	-8.62974	-1215.88367	226.56674	16.30168
1180	9.825	891.86261	210.96921	1441.33215	-195.87889	267.72946	1284.93689	-966.90826	326.41739	1316.87708	660.90173	321.61646	-3.23196	-186.59636	131.31584	-1.57379	-868.22241	484.90912	-8.51737	-1186.19751	222.95541	16.34504
1181	9.833	890.17969	211.23856	1441.57776	-193.87070	269.76520	1285.53320	-965.60260	326.77469	1318.78943	648.50500	322.18909	-3.54513	-199.15179	132.09277	-1.46443	-880.72675	485.71634	-8.39620	-1155.20020	218.88089	16.83046
1182	9.842	888.95428	211.44951	1441.55188	-191.84288	271.61285	1286.20520	-964.27960	327.19464	1320.44373	635.89502	323.07761	-3.77612	-211.70071	132.87265	-1.36793	-893.23523	486.46783	-8.29614	-1123.09399	214.56615	17.72927
1183	9.850	888.20679	211.65451	1441.24475	-189.86211	273.25800	1286.96094	-962.99847	327.69696	1321.82373	623.36279	324.13071	-3.93748	-224.13159	133.69931	-1.24982	-905.75665	487.22610	-8.22893	-1090.20947	210.26764	19.00041
1184	9.858	887.93799	211.93169	1440.63623	-187.99741	274.70718	1287.81433	-961.82336	328.30676	1322.91919	610.91315	325.18326	-4.04106	-236.33723	134.55219	-1.00822	-918.29584	488.11298	-8.14571	-1056.84180	206.19377	20.58509
1185	9.867	888.13214	212.34785	1439.69714	-186.31300	275.99136	1288.77417	-960.82300	329.03857	1323.71313	598.47809	326.18634	-4.12728	-248.24124	135.36205	-0.54269	-930.81726	489.28622	-7.94257	-1023.18298	202.49043	22.33806
1186	9.875	888.76062	212.93507	1438.40601	-184.86670	277.15414	1289.83508	-960.05646	329.88077	1324.18433	586.00983	327.17773	-4.24444	-259.80817	136.07556	0.16782	-943.27826	490.82336	-7.55299	-989.39209	199.20970	24.06453
1187	9.883	889.78778	213.68442	1436.76001	-183.70911	278.22595	1290.97363	-959.55469	330.79172	1324.32312	573.47119	328.15710	-4.40367	-271.13019	136.70166	1.10948	-955.72046	492.54459	-7.07527	-955.65417	196.27129	25.69110
1188	9.892	891.18274	214.55147	1434.77051	-182.88135	279.20950	1292.15125	-959.31500	331.71738	1324.13953	560.81531	329.07202	-4.57068	-282.52097	137.27055	2.37413	-968.25403	494.09778	-6.72062	-922.15112	193.53793	27.33380
1189	9.900	892.92694	215.47696	1432.45215	-182.41104	280.08963	1293.32166	-959.32025	332.61475	1323.64905	548.03070	329.94675	-4.69377	-294.46033	137.78253	4.18855	-980.93109	495.30112	-6.59290	-889.04407	190.91754	29.15472
1190	9.908	895.00171	216.41483	1429.82043	-182.30951	280.85052	1294.44031	-959.56561	333.46100	1322.85608	535.18024	330.89493	-4.74880	-307.32144	138.23691	6.76903	-993.72766	496.21283	-6.63516	-856.46130	188.38022	31.16265
1191	9.917	897.37329	217.34792	1426.89514	-182.57254	281.48349	1295.47437	-960.06122	334.24683	1321.75610	522.35107	331.97290	-4.76954	-321.02692	138.69818	10.15318	-1006.64209	496.87317	-6.78637	-824.41321	185.91612	33.18661
1192	9.925	899.99823	218.28186	1423.70300	-183.18338	281.98715	1296.40613	-960.81464	334.96225	1320.34924	509.58377	333.12015	-4.81337	-334.92987	139.31956	14.21045	-1019.68848	497.25903	-7.04121	-792.76514	183.49910	35.05688
1193	9.933	902.83215	219.22745	1420.28345	-184.11453	282.36429	1297.22620	-961.82031	335.59082	1318.64124	496.86819	334.25055	-4.89259	-347.93671	140.15131	18.96208	-1032.79236	497.54181	-7.33814	-761.36835	181.08211	36.76221
1194	9.942	905.82471	220.18420	1416.69116	-185.32684	282.61346	1297.92188	-963.06439	336.12482	1316.63464	484.16965	335.32156	-4.97913	-358.62250	140.81551	24.90088	-1045.79932	498.09027	-7.53491	-730.17670	178.62361	38.39327
1195	9.950	908.91241	221.13441	1412.98132	-186.77078	282.72638	1298.47766	-964.52441	336.58920	1314.32813	471.44257	336.32498	-5.05481	-365.41248	140.58752	32.65263	-1058.60657	499.12216	-7.53806	-699.23340	176.14078	39.99512
1196	9.958	912.02277	222.05295	1409.19202	-188.39285	282.69537	1298.88062	-966.16534	337.03165	1311.72705	458.65643	337.27942	-5.11432	-367.08575	138.89780	42.12630	-1071.23291	500.56003	-7.36226	-668.65613	173.69479	41.54033
1197	9.967	915.08862	222.92258	1405.34058	-190.14255	282.52213	1299.12744	-967.94733	337.47919	1308.84338	445.82330	338.20630	-5.17057	-363.30334	135.64047	52.20541	-1083.78308	502.16730	-7.09058	-638.66284	171.27110	43.02510
1198	9.975	918.06189	223.73169	1401.43616	-191.97728	282.22092	1299.23352	-969.83954	337.92538	1305.69421	432.97031	339.09167	-5.25924	-354.66278	131.11969	61.38133	-1096.37891	503.69830	-6.82023	-609.50549	168.72891	44.54768
1199	9.983	920.92859	224.46983	1397.49219	-193.86371	281.81830	1299.23340	-971.81610	338.35974	1302.32104	420.08878	339.90152	-5.38862	-342.40637	125.83227	68.74585	-1109.08301	505.03796	-6.59360	-581.25714	165.93913	46.23138
1200	9.992	923.72223	225.15263	1393.52808	-195.77483	281.35693	1299.17651	-973.84113	338.78516	1298.81470	407.16675	340.64133	-5.53225	-328.20316	120.22607	74.66368	-1121.86877	506.24146	-6.39236	-553.61902	162.94641	48.06792
