# Supplementary material for: Novel Methods for Surface EMG Analysis and Exploration Based on Multi-Modal Gaussian Mixture Models
Source: PLoS One. 2016 Jun 30;11(6):e0157239. doi: 10.1371/journal.pone.0157239 (PMC4928879; doi:10.1371/journal.pone.0157239)
Supplement: S2 File — (ZIP) [file pone.0157239.s002.zip › Haf_horses_walk_data/Haf_h07_w2_emg.anc]

File_Type:	Analog R/C ASCII	Generation#:	2
Board_Type:	NI USB-6225	Polarity:	Bipolar
Trial_Name:	Mannukaw	Trial#:	2	Duration(Sec.):	9.999166	#Channels:	64
BitDepth:	16	PreciseRate:	1200.000000
Name	LDL	acc1x	acc1y	acc1z	GM1L	acc2x	acc2y	acc2z	GM2L	acc3x	acc3y	acc3z	GM3L	acc4x	acc4y	acc4z	LDR	acc5x	acc5y	acc5z	GM1R	acc6x	acc6y	acc6z	GM2R	acc7x	acc7y	acc7z	GM3R	acc8x	acc8y	acc8z	BLDL	acc9x	acc9y	acc9z	BGM1L	acc10x	acc10y	acc10z	BGM2L	acc11x	acc11y	acc11z	BGM3L	acc12x	acc12y	acc12z	BLDR
Rate	1200	1200	1200	1200	1200	1200	1200	1200	1200	1200	1200	1200	1200	1200	1200	1200	1200	1200	1200	1200	1200	1200	1200	1200	1200	1200	1200	1200	1200	1200	1200	1200	1200	1200	1200	1200	1200	1200	1200	1200	1200	1200	1200	1200	1200	1200	1200	1200	1200
Range	5000	5000	5000	5000	5000	5000	5000	5000	5000	5000	5000	5000	5000	5000	5000	5000	5000	5000	5000	5000	5000	5000	5000	5000	5000	5000	5000	5000	5000	5000	5000	5000	5000	5000	5000	5000	5000	5000	5000	5000	5000	5000	5000	5000	5000	5000	5000	5000	5000
0.000000	2533	1586	2118	-24451	-239	-9743	-3689	-15068	-34	-8665	-7841	-15955	-13	-8353	-9829	-12932	-1057	987	9736	-24138	490	-11396	15046	-17751	33	-12818	14963	-14524	-186	-13114	18550	-9957	-152	-128	-124	-68	-65	-63	-110	33	-156	12	36	-75	-24	-62	78	-26	-5
0.000833	4001	1539	2182	-24469	-3	-9757	-3767	-15162	-127	-8694	-7851	-16035	61	-8338	-9854	-12857	-1015	970	9767	-24136	267	-11311	14815	-17703	-9	-12716	14996	-14479	-241	-13133	18382	-9989	-152	-131	-133	-74	-66	-58	-108	34	-154	16	32	-77	-25	-59	78	-33	-6
0.001667	5444	1486	2252	-24480	-139	-9760	-3831	-15258	-118	-8720	-7854	-16099	87	-8332	-9870	-12783	-1082	938	9802	-24128	288	-11247	14574	-17662	120	-12631	15007	-14438	-188	-13154	18195	-10016	-151	-127	-126	-74	-72	-62	-108	17	-155	18	7	-81	-24	-61	79	-31	-4
0.002500	6746	1417	2327	-24484	-350	-9756	-3887	-15344	67	-8734	-7849	-16150	47	-8338	-9880	-12710	-1063	931	9838	-24119	264	-11200	14331	-17627	153	-12558	15005	-14397	-183	-13184	18002	-10033	-148	-127	-120	-67	-64	-59	-102	39	-150	18	36	-73	-24	-57	81	-28	-3
0.003333	7878	1355	2405	-24480	-202	-9739	-3934	-15429	20	-8747	-7836	-16170	36	-8357	-9884	-12643	-968	906	9879	-24105	189	-11175	14084	-17593	160	-12503	14979	-14366	-249	-13218	17795	-10042	-148	-122	-120	-66	-62	-55	-102	38	-149	20	37	-75	-24	-55	82	-29	0
0.004167	9092	1280	2484	-24470	-150	-9721	-3975	-15509	-142	-8754	-7816	-16221	26	-8386	-9886	-12587	-804	882	9913	-24093	128	-11175	13830	-17568	103	-12465	14926	-14339	-260	-13250	17591	-10050	-149	-124	-120	-65	-62	-60	-107	37	-151	18	36	-73	-22	-56	82	-25	0
0.005000	10253	1204	2548	-24456	-185	-9693	-3992	-15579	-135	-8758	-7795	-16241	-94	-8407	-9890	-12538	-720	833	9948	-24074	12	-11191	13584	-17542	160	-12447	14849	-14317	-307	-13284	17365	-10049	-148	-121	-119	-66	-60	-55	-103	37	-149	22	32	-75	-21	-65	79	-33	0
0.005833	11027	1134	2609	-24442	-169	-9666	-4014	-15643	-95	-8755	-7766	-16248	-236	-8481	-9886	-12501	-607	837	9978	-24055	-207	-11236	13337	-17520	108	-12445	14741	-14303	-367	-13313	17142	-10036	-163	-126	-120	-65	-63	-59	-104	38	-154	20	34	-75	-22	-56	82	-29	-1
0.006667	11390	1063	2660	-24405	46	-9632	-4020	-15687	-198	-8753	-7729	-16243	-187	-8547	-9882	-12475	-417	820	10006	-24049	-318	-11298	13103	-17495	-354	-12462	14606	-14286	-762	-13341	16919	-10022	-154	-127	-124	-68	-66	-61	-104	37	-152	16	33	-79	-22	-56	80	-32	-5
0.007500	11872	997	2693	-24375	114	-9600	-4019	-15722	135	-8747	-7692	-16231	61	-8612	-9869	-12452	-573	814	10028	-24017	-51	-11373	12881	-17470	-18	-12488	14445	-14268	-1226	-13356	16707	-9991	-149	-126	-121	-66	-63	-59	-104	38	-154	16	32	-76	-24	-55	81	-30	-1
0.008333	12218	941	2714	-24334	-12	-9565	-4007	-15733	986	-8739	-7644	-16203	-82	-8685	-9848	-12443	-496	810	10044	-23998	-120	-11466	12662	-17443	-290	-12526	14263	-14255	-1189	-13363	16491	-9957	-151	-126	-128	-66	-62	-55	-103	33	-149	20	36	-74	-19	-53	80	-28	0
0.009167	12089	902	2726	-24287	114	-9537	-3992	-15731	1468	-8732	-7596	-16170	-212	-8762	-9828	-12442	-435	819	10061	-23979	-214	-11573	12454	-17411	-490	-12573	14050	-14240	-1048	-13361	16267	-9908	-148	-124	-120	-65	-61	-59	-104	38	-149	22	36	-74	-22	-58	82	-29	0
0.010000	11797	865	2703	-24237	68	-9516	-3974	-15706	921	-8728	-7545	-16127	-148	-8844	-9797	-12451	-365	831	10069	-23970	-387	-11698	12262	-17378	-376	-12630	13823	-14226	-928	-13343	16073	-9852	-147	-124	-118	-66	-64	-58	-100	42	-149	15	40	-74	-18	-51	70	-28	2
0.010833	11712	838	2671	-24184	-194	-9501	-3951	-15672	461	-8730	-7506	-16082	-269	-8928	-9764	-12468	-234	847	10072	-23953	-653	-11824	12077	-17341	-270	-12695	13573	-14208	-767	-13304	15865	-9789	-144	-122	-143	-62	-60	-57	-98	43	-147	19	38	-74	-17	-51	86	-26	1
0.011667	11258	817	2617	-24127	-61	-9496	-3934	-15618	205	-8739	-7457	-16032	-634	-9017	-9725	-12498	-203	864	10071	-23946	-819	-11964	11900	-17307	-203	-12761	13306	-14182	-757	-13276	15659	-9721	-147	-124	-118	-62	-72	-58	-102	39	-150	13	38	-70	-23	-52	82	-26	1
0.012500	10633	803	2544	-24073	247	-9502	-3918	-15553	-478	-8761	-7427	-15980	-705	-9107	-9688	-12539	-410	879	10058	-23949	-729	-12103	11733	-17270	154	-12835	13022	-14156	-893	-13228	15450	-9651	-151	-126	-122	-66	-65	-59	-104	38	-152	17	33	-76	-21	-56	76	-35	-3
0.013333	10131	793	2459	-24017	-105	-9522	-3907	-15476	-996	-8786	-7400	-15931	-907	-9189	-9643	-12584	-288	890	10041	-23952	-921	-12244	11574	-17228	28	-12910	12733	-14117	-1063	-13169	15245	-9571	-149	-127	-124	-86	-63	-62	-104	38	-152	9	34	-75	-21	-57	82	-30	-4
0.014167	9574	788	2324	-23964	-61	-9546	-3898	-15381	-863	-8824	-7394	-15877	-891	-9292	-9601	-12638	-95	896	10022	-23958	-1250	-12379	11430	-17180	-119	-12977	12445	-14068	-988	-13099	15032	-9492	-153	-127	-121	-69	-62	-61	-105	38	-151	20	33	-76	-24	-56	81	-30	-5
0.015000	9077	790	2256	-23902	153	-9581	-3899	-15281	-907	-8867	-7388	-15827	-597	-9395	-9561	-12695	25	888	9997	-23971	-1306	-12514	11288	-17138	-148	-13044	12146	-14014	-809	-13026	14817	-9415	-153	-127	-125	-69	-65	-62	-109	53	-158	15	10	-85	-25	-56	79	-35	-7
0.015833	8490	785	2139	-23848	205	-9625	-3901	-15172	-983	-8916	-7395	-15778	-499	-9479	-9522	-12755	301	888	9967	-23989	-1262	-12635	11161	-17079	-135	-13091	11859	-13945	-592	-12942	14598	-9326	-151	-127	-121	-69	-64	-61	-105	38	-150	19	34	-76	-19	-57	81	-31	-1
0.016667	7849	793	2035	-23786	96	-9672	-3906	-15054	-923	-8972	-7408	-15712	-787	-9567	-9481	-12824	520	866	9940	-24008	-1293	-12750	11038	-17027	17	-13148	11569	-13877	-375	-12864	14363	-9245	-149	-128	-119	-68	-61	-61	-107	42	-151	19	36	-73	-25	-58	82	-30	0
0.017500	7298	776	1932	-23729	144	-9729	-3913	-14934	-802	-9034	-7430	-15681	-1281	-9656	-9443	-12874	709	832	9906	-24027	-1394	-12849	10921	-16970	-3	-13186	11294	-13793	-285	-12780	14127	-9161	-146	-127	-117	-69	-58	-60	-104	41	-147	20	34	-75	-19	-47	84	-28	0
0.018333	6881	783	1829	-23676	80	-9787	-3926	-14816	-843	-9106	-7462	-15638	-1730	-9742	-9413	-12934	859	781	9873	-24049	-1339	-12940	10810	-16913	11	-13223	11021	-13706	-174	-12705	13870	-9084	-149	-128	-117	-67	-59	-60	-107	41	-149	19	34	-75	-23	-57	82	-31	-3
0.019167	6336	762	1737	-23620	-6	-9851	-3942	-14698	-917	-9177	-7493	-15598	-1731	-9821	-9377	-12987	955	713	9833	-24073	-1167	-13016	10700	-16860	297	-13241	10759	-13619	-220	-12633	13608	-9005	-149	-128	-117	-65	-64	-60	-107	36	-153	17	33	-75	-25	-56	74	-30	-3
0.020000	5495	739	1653	-23561	-138	-9917	-3954	-14581	-703	-9249	-7527	-15558	-1986	-9893	-9348	-13035	1228	631	9791	-24093	-1249	-13082	10598	-16805	-211	-13254	10511	-13531	-380	-12568	13331	-8927	-150	-129	-120	-67	-67	-59	-99	39	-144	16	34	-80	-22	-58	79	-32	-4
0.020833	4541	702	1585	-23516	207	-9983	-3962	-14466	-503	-9314	-7562	-15519	-1898	-9960	-9316	-13071	1238	538	9750	-24109	-1027	-13134	10505	-16751	-188	-13257	10271	-13445	-397	-12512	13042	-8847	-147	-132	-121	-69	-62	-61	-108	38	-152	13	30	-78	-23	-58	79	-31	-6
0.021667	3630	654	1531	-23440	-85	-10053	-3960	-14356	-435	-9381	-7587	-15478	-1576	-10013	-9279	-13096	1379	428	9709	-24119	-804	-13171	10414	-16703	133	-13245	10056	-13369	-166	-12458	12740	-8755	-154	-129	-130	-70	-57	-63	-105	39	-153	17	34	-76	-26	-60	80	-32	-3
0.022500	2712	597	1491	-23369	-66	-10118	-3956	-14254	-366	-9444	-7608	-15437	-1603	-10054	-9245	-13107	1501	316	9674	-24119	-636	-13198	10328	-16656	4	-13224	9847	-13300	53	-12416	12434	-8661	-150	-128	-122	-68	-65	-60	-105	42	-149	18	25	-76	-25	-52	81	-26	-3
0.023333	1910	530	1464	-23298	0	-10177	-3942	-14153	-370	-9498	-7619	-15389	-1472	-10085	-9205	-13099	1586	182	9635	-24116	-480	-13217	10250	-16615	-144	-13198	9654	-13234	143	-12375	12116	-8558	-153	-128	-119	-68	-67	-60	-109	39	-152	19	35	-77	-24	-58	77	-29	-4
0.024167	1142	446	1445	-23215	-77	-10243	-3925	-14063	-187	-9548	-7616	-15342	-888	-10107	-9162	-13078	1520	53	9596	-24101	-412	-13224	10175	-16582	-136	-13159	9476	-13182	89	-12338	11787	-8454	-147	-126	-119	-68	-62	-57	-102	42	-149	22	35	-75	-19	-50	79	-29	1
0.025000	90	349	1435	-23124	-229	-10305	-3891	-13976	-100	-9581	-7601	-15289	-725	-10114	-9110	-13043	1345	-84	9552	-24076	-391	-13220	10102	-16559	-383	-13114	9309	-13150	147	-12302	11459	-8309	-127	-125	-116	-64	-61	-56	-103	39	-151	20	36	-73	-19	-57	82	-27	0
0.025833	-930	239	1425	-23022	116	-10363	-3851	-13899	-49	-9619	-7575	-15235	-477	-10110	-9054	-12992	973	-218	9514	-24066	-158	-13214	10036	-16544	-297	-13065	9153	-13131	434	-12268	11122	-8203	-152	-127	-118	-65	-63	-59	-103	38	-149	21	35	-76	-22	-58	80	-26	-1
0.026667	-1528	119	1421	-22917	-176	-10420	-3805	-13836	94	-9643	-7550	-15177	-304	-10095	-8990	-12923	825	-348	9473	-24007	-47	-13204	9975	-16540	-353	-13013	9007	-13123	520	-12225	10785	-8057	-147	-124	-120	-62	-63	-51	-105	43	-153	17	30	-75	-22	-57	81	-26	0
0.027500	-2073	-14	1412	-22799	-77	-10473	-3753	-13767	74	-9661	-7492	-15115	-284	-10073	-8921	-12841	867	-477	9427	-23957	-212	-13188	9899	-16545	-486	-12950	8872	-13129	450	-12175	10448	-7898	-148	-126	-118	-64	-59	-55	-102	39	-150	25	36	-73	-18	-53	81	-28	0
0.028333	-2444	-154	1390	-22672	33	-10519	-3696	-13719	125	-9669	-7438	-15050	-179	-10041	-8848	-12750	738	-593	9380	-23906	-182	-13167	9861	-16563	-412	-12890	8743	-13176	396	-12121	10114	-7724	-146	-125	-117	-63	-66	-56	-103	40	-151	21	35	-77	-24	-53	86	-26	0
0.029167	-2654	-306	1380	-22537	-34	-10579	-3634	-13663	148	-9671	-7371	-14981	108	-10009	-8772	-12644	661	-703	9334	-23840	-76	-13141	9806	-16590	-457	-12822	8621	-13187	456	-12052	9784	-7548	-150	-122	-118	-65	-62	-56	-100	40	-133	22	39	-72	-22	-52	86	-21	1
0.030000	-2831	-466	1351	-22387	-28	-10616	-3572	-13611	133	-9670	-7339	-14911	336	-9971	-8690	-12533	592	-799	9281	-23775	-117	-13114	9756	-16621	-427	-12753	8503	-13236	484	-11975	9460	-7356	-151	-120	-116	-59	-56	-55	-101	46	-148	22	39	-73	-21	-56	84	-24	1
0.030833	-2840	-632	1310	-22232	-67	-10674	-3514	-13574	193	-9661	-7231	-14837	146	-9933	-8607	-12415	567	-885	9222	-23709	-135	-13084	9706	-16668	-423	-12688	8383	-13289	200	-11880	9141	-7156	-145	-121	-117	-65	-59	-55	-104	42	-149	19	39	-75	-17	-49	88	-26	2
0.031667	-2531	-804	1263	-22073	-67	-10710	-3458	-13537	175	-9653	-7166	-14766	51	-9897	-8531	-12297	576	-964	9158	-23639	-160	-13055	9654	-16725	-569	-12622	8265	-13354	226	-11782	8826	-6963	-150	-125	-117	-66	-62	-59	-107	42	-153	20	36	-75	-23	-55	81	-28	-1
0.032500	-2454	-985	1189	-21911	13	-10746	-3414	-13515	155	-9646	-7102	-14696	-78	-9864	-8453	-12176	583	-1027	9090	-23571	-263	-13019	9606	-16785	-390	-12555	8142	-13422	465	-11668	8529	-6755	-147	-124	-124	-68	-63	-67	-109	41	-154	18	32	-75	-22	-56	86	-29	0
0.033333	-2789	-1165	1114	-21747	-253	-10771	-3367	-13486	107	-9633	-7040	-14623	-550	-9826	-8376	-12057	910	-1084	9017	-23502	-435	-12979	9560	-16849	-599	-12494	8011	-13493	461	-11547	8243	-6558	-152	-130	-124	-64	-64	-57	-104	42	-155	16	34	-74	-22	-55	82	-33	-6
0.034167	-3092	-1345	1032	-21570	156	-10787	-3331	-13462	119	-9622	-6981	-14550	-800	-9797	-8308	-11896	831	-1114	8942	-23433	-214	-12934	9508	-16910	-539	-12423	7876	-13563	469	-11424	7966	-6363	-148	-125	-121	-64	-62	-55	-102	44	-158	22	33	-76	-24	-52	86	-29	-5
0.035000	-2993	-1526	940	-21398	-127	-10793	-3302	-13423	183	-9606	-6927	-14481	-621	-9762	-8243	-11820	731	-1148	8858	-23367	-111	-12890	9464	-16975	-417	-12358	7731	-13632	318	-11294	7728	-6180	-150	-129	-119	-68	-64	-56	-103	43	-154	19	36	-77	-24	-53	87	-30	-1
0.035833	-2854	-1706	845	-21229	-108	-10792	-3281	-13411	165	-9598	-6883	-14412	-139	-9737	-8186	-11712	820	-1172	8776	-23321	-132	-12839	9415	-17039	-532	-12297	7578	-13697	108	-11165	7457	-6009	-146	-126	-119	-64	-59	-58	-107	45	-152	21	35	-45	-21	-56	86	-26	2
0.036667	-2580	-1882	752	-21065	-69	-10782	-3270	-13389	39	-9588	-6844	-14343	280	-9720	-8141	-11604	852	-1192	8685	-23239	23	-12786	9368	-17095	-518	-12238	7416	-13753	51	-11037	7218	-5852	-145	-120	-119	-63	-59	-58	-104	45	-146	20	36	-73	-18	-51	87	-27	2
0.037500	-2264	-2050	655	-20905	-60	-10760	-3270	-13366	18	-9585	-6812	-14277	710	-9700	-8125	-11503	1020	-1196	8593	-23173	-35	-12725	9312	-17149	-496	-12178	7232	-13798	129	-10921	7000	-5714	-148	-125	-118	-62	-61	-51	-102	43	-164	21	34	-72	-21	-50	84	-29	-3
0.038333	-2022	-2217	563	-20758	-281	-10732	-3281	-13350	161	-9581	-6787	-14217	821	-9685	-8082	-11411	1180	-1210	8497	-23107	-35	-12668	9250	-17211	-615	-12123	7044	-13836	219	-10814	6790	-5592	-147	-124	-118	-64	-61	-56	-104	42	-149	19	38	-75	-18	-55	87	-26	-5
0.039167	-1799	-2366	478	-20625	105	-10701	-3297	-13329	91	-9583	-6769	-14155	861	-9675	-8067	-11329	1026	-1218	8396	-23036	276	-12603	9184	-17242	-561	-12084	6841	-13863	198	-10715	6591	-5496	-151	-127	-119	-66	-67	-56	-107	52	-151	19	34	-75	-22	-53	81	-28	-5
0.040000	-1024	-2505	401	-20506	-155	-10667	-3320	-13315	51	-9585	-6755	-14097	914	-9673	-8057	-11248	984	-1227	8289	-22963	339	-12540	9104	-17279	-448	-12044	6627	-13878	103	-10608	6403	-5412	-151	-130	-121	-69	-65	-60	-109	38	-155	13	28	-77	-26	-58	79	-30	-7
0.040833	-98	-2634	333	-20403	-49	-10619	-3348	-13301	142	-9590	-6744	-14038	1048	-9667	-8060	-11175	1165	-1233	8182	-22881	301	-12473	9024	-17302	-562	-12005	6413	-13876	53	-10564	6234	-5347	-151	-129	-126	-69	-65	-59	-108	39	-152	16	30	-79	-25	-56	85	-25	-3
0.041667	897	-2738	286	-20320	12	-10569	-3377	-13280	156	-9593	-6728	-13982	1270	-9661	-8071	-11103	1264	-1233	8082	-22783	320	-12405	8932	-17320	-481	-11974	6200	-13858	103	-10502	6074	-5296	-148	-129	-120	-67	-68	-58	-105	41	-152	16	33	-78	-27	-58	82	-27	0
0.042500	1988	-2824	243	-20244	-79	-10522	-3410	-13269	205	-9597	-6721	-13920	1174	-9658	-8082	-11037	1266	-1233	7978	-22677	225	-12338	8829	-17332	-441	-11949	5969	-13823	107	-10465	5920	-5262	-148	-115	-119	-64	-62	-60	-107	44	-148	20	35	-76	-21	-56	85	-26	-1
0.043333	3049	-2857	220	-20193	26	-10474	-3436	-13255	267	-9599	-6702	-13862	1103	-9660	-8099	-10971	1292	-1232	7878	-22554	302	-12265	8717	-17340	-351	-11927	5748	-13778	88	-10433	5783	-5238	-146	-127	-117	-67	-58	-57	-104	43	-149	20	35	-74	-19	-56	81	-26	-10
0.044167	4160	-2936	201	-20161	37	-10435	-3467	-13245	269	-9605	-6694	-13806	1212	-9668	-8118	-10913	1500	-1232	7776	-22424	399	-12203	8587	-17337	-284	-11917	5528	-13719	85	-10417	5655	-5223	-149	-128	-117	-64	-63	-56	-104	36	-152	22	30	-77	-21	-55	84	-27	2
0.045000	5492	-2967	195	-20148	-18	-10402	-3489	-13238	180	-9609	-6684	-13748	1325	-9674	-8139	-10852	1765	-1228	7670	-22278	547	-12142	8451	-17334	-564	-11915	5308	-13653	94	-10409	5531	-5220	-151	-131	-117	-66	-62	-57	-103	40	-151	20	36	-75	-23	-55	84	-29	-1
0.045833	6952	-2973	193	-20151	11	-10369	-3506	-13232	46	-9617	-6672	-13696	1246	-9678	-8157	-10793	1784	-1218	7570	-22122	815	-12086	8303	-17334	-402	-11919	5093	-13574	66	-10409	5412	-5219	-147	-127	-116	-67	-62	-58	-105	45	-148	18	34	-79	-16	-58	82	-27	1
0.046667	8207	-2972	197	-20175	-305	-10349	-3518	-13227	-61	-9621	-6664	-13642	1025	-9701	-8170	-10736	2062	-1206	7473	-21959	694	-12037	8146	-17327	-426	-11930	4887	-13490	85	-10413	5306	-5222	-146	-128	-121	-67	-60	-59	-104	39	-148	18	34	-76	-21	-58	81	-28	0
0.047500	9151	-2930	206	-20213	51	-10338	-3524	-13225	-148	-9628	-6656	-13588	835	-9720	-8178	-10678	2202	-1169	7375	-21790	643	-11996	7982	-17324	-551	-11946	4689	-13407	115	-10421	5203	-5215	-149	-129	-149	-67	-61	-58	-104	28	-151	17	34	-78	-21	-58	78	-31	0
0.048333	10270	-2882	215	-20264	-97	-10330	-3518	-13224	-75	-9628	-6648	-13543	626	-9747	-8181	-10621	2153	-1163	7279	-21614	765	-11967	7804	-17323	-195	-11967	4503	-13317	77	-10439	5102	-5212	-155	-132	-124	-68	-66	-63	-107	35	-154	15	32	-81	-23	-60	86	-31	-19
0.049167	11290	-2820	225	-20328	-84	-10330	-3504	-13215	-59	-9634	-6643	-13492	615	-9777	-8174	-10559	2251	-1128	7191	-21432	675	-11935	7631	-17317	-382	-11992	4328	-13221	94	-10451	5011	-5200	-150	-129	-121	-67	-62	-59	-107	35	-150	19	9	-76	-24	-58	80	-31	0
0.050000	12341	-2742	230	-20391	-33	-10333	-3480	-13214	-73	-9638	-6635	-13440	435	-9800	-8157	-10503	2244	-1078	7108	-21251	760	-11917	7451	-17317	-441	-12021	4167	-13125	74	-10453	4921	-5186	-148	-127	-118	-64	-61	-60	-110	38	-151	20	35	-76	-22	-59	82	-29	-1
0.050833	13218	-2652	229	-20473	124	-10344	-3450	-13201	-85	-9638	-6628	-13395	277	-9834	-8130	-10439	2315	-1024	7029	-21061	776	-11907	7277	-17309	-320	-12049	4022	-13031	-52	-10470	4842	-5165	-148	-126	-117	-65	-65	-59	-108	35	-148	20	36	-75	-21	-56	86	-31	0
0.051667	13894	-2553	218	-20552	-323	-10358	-3377	-13185	-66	-9646	-6623	-13348	-163	-9861	-8100	-10377	2430	-959	6953	-20905	631	-11908	7104	-17302	-355	-12083	3882	-12933	-48	-10479	4767	-5138	-147	-128	-117	-65	-60	-59	-107	40	-152	18	34	-76	-18	-53	84	-28	1
0.052500	14163	-2453	201	-20636	124	-10375	-3379	-13162	-103	-9658	-6617	-13302	-436	-9896	-8070	-10323	2242	-889	6889	-20743	652	-11922	6933	-17292	-324	-12117	3759	-12840	-69	-10483	4702	-5112	-153	-129	-120	-70	-62	-59	-105	37	-148	17	35	-77	-22	-57	82	-30	-1
0.053333	14510	-2342	171	-20720	176	-10396	-3342	-13137	-129	-9676	-6620	-13262	-288	-9924	-8020	-10269	2087	-805	6828	-20596	701	-11943	6770	-17278	-150	-12151	3658	-12745	-57	-10487	4637	-5074	-150	-127	-120	-72	-64	-60	-108	38	-152	15	34	-80	-25	-56	81	-31	-5
0.054167	14726	-2230	136	-20806	-154	-10413	-3302	-13098	-41	-9688	-6612	-13222	-358	-9947	-7970	-10212	2187	-713	6778	-20456	387	-11975	6618	-17252	-236	-12181	3555	-12639	-24	-10484	4587	-5034	-150	-132	-119	-68	-75	-59	-108	38	-154	18	33	-79	-25	-56	82	-31	-6
0.055000	14702	-2116	92	-20879	-92	-10426	-3271	-13047	-10	-9711	-6602	-13174	-253	-9962	-7922	-10160	2130	-609	6743	-20328	285	-12013	6474	-17214	-131	-12205	3444	-12532	-135	-10481	4534	-4990	-149	-127	-121	-67	-61	-57	-108	35	-150	17	34	-76	-21	-56	80	-32	-1
0.055833	14519	-1999	38	-20957	-149	-10442	-3227	-12982	-108	-9740	-6586	-13130	-180	-9960	-7872	-10112	2090	-499	6716	-20212	287	-12063	6343	-17168	-190	-12227	3406	-12413	-129	-10478	4506	-4950	-148	-127	-120	-65	-63	-59	-110	37	-149	24	35	-81	-19	-56	78	-29	0
0.056667	13883	-1885	-18	-21018	-108	-10453	-3197	-12911	-39	-9769	-6567	-13090	-195	-9973	-7821	-10068	2032	-387	6693	-20112	156	-12120	6222	-17108	-254	-12247	3349	-12291	-6	-10474	4477	-4908	-153	-132	-122	-68	-65	-60	-108	36	-156	17	32	-76	-25	-57	77	-32	-3
0.057500	13061	-1772	-82	-21075	79	-10461	-3178	-12829	-30	-9789	-6543	-13044	-77	-9964	-7780	-10008	1987	-266	6681	-20024	97	-12182	6114	-17029	-190	-12260	3308	-12158	-45	-10465	4467	-4862	-147	-127	-110	-45	-62	-57	-108	37	-156	19	36	-73	-21	-53	84	-30	-1
0.058333	12419	-1663	-145	-21112	-31	-10456	-3157	-12735	-131	-9827	-6508	-13001	-80	-9944	-7714	-9995	2050	-142	6678	-19946	25	-12251	6014	-16932	-323	-12270	3282	-12016	-178	-10461	4463	-4822	-149	-127	-118	-63	-58	-56	-102	40	-148	19	37	-70	-18	-52	82	-28	-1
0.059167	11397	-1558	-211	-21139	-76	-10453	-3145	-12638	-154	-9861	-6469	-12958	-259	-9919	-7664	-9962	1929	-19	6678	-19883	283	-12331	5927	-16826	-216	-12277	3262	-11865	-182	-10462	4472	-4786	-147	-127	-121	-70	-64	-59	-103	42	-153	15	32	-75	-23	-53	84	-30	0
0.060000	9856	-1462	-277	-21154	-262	-10446	-3132	-12528	-302	-9888	-6417	-12919	-255	-9887	-7608	-9936	1827	97	6681	-19827	190	-12411	5848	-16699	-77	-12274	3255	-11708	-169	-10474	4485	-4758	-150	-127	-124	-72	-66	-59	-105	38	-150	16	35	-78	-23	-57	81	-29	-4
0.060833	8038	-1368	-334	-21149	-62	-10429	-3123	-12413	-388	-9914	-6365	-12885	-120	-9848	-7553	-9916	1649	215	6682	-19781	80	-12498	5780	-16559	-249	-12274	3254	-11540	-167	-10471	4520	-4731	-149	-128	-121	-65	-63	-57	-104	43	-155	16	36	-77	-26	-55	80	-28	-4
0.061667	6245	-1290	-390	-21127	-33	-10410	-3119	-12301	-222	-9934	-6302	-12846	-92	-9809	-7494	-9900	1160	327	6686	-19737	492	-12580	5719	-16390	43	-12265	3268	-11362	-121	-10467	4560	-4713	-152	-128	-120	-66	-64	-59	-107	36	-154	19	36	-77	-23	-57	81	-30	-5
0.062500	4279	-1210	-437	-21085	-128	-10387	-3110	-12182	-271	-9939	-6235	-12807	-206	-9765	-7430	-9890	765	433	6689	-19698	579	-12664	5665	-16235	-50	-12255	3292	-11174	-136	-10494	4614	-4696	-149	-122	-67	-61	-58	-57	-103	42	-149	21	38	-74	-17	-58	81	-27	2
0.063333	2410	-1140	-477	-21020	-121	-10360	-3100	-12069	-437	-9940	-6154	-12768	-383	-9718	-7360	-9871	259	530	6685	-19680	713	-12746	5616	-16061	0	-12241	3325	-10984	-161	-10513	4685	-4689	-146	-120	-116	-63	-57	-60	-100	43	-147	21	40	-70	-17	-50	86	-27	0
0.064167	441	-1084	-512	-20943	54	-10332	-3089	-11963	-310	-9935	-6076	-12735	-585	-9683	-7287	-9863	-221	614	6674	-19636	913	-12827	5573	-15863	54	-12227	3363	-10791	-211	-10537	4758	-4690	-146	-124	-117	-65	-72	-56	-99	40	-151	20	40	-68	-21	-55	81	-29	-4
0.065000	-1591	-1060	-543	-20860	-307	-10303	-3074	-11863	-274	-9921	-5992	-12704	-681	-9651	-7208	-9854	-828	687	6654	-19612	1010	-12904	5528	-15670	75	-12217	3403	-10602	-155	-10570	4853	-4698	-150	-126	-125	-67	-64	-59	-107	37	-154	12	32	-77	-24	-58	81	-28	-3
0.065833	-3942	-1002	-567	-20753	-117	-10274	-3053	-11770	-338	-9899	-5905	-12666	-845	-9617	-7117	-9843	-1683	746	6627	-19581	1210	-12964	5493	-15459	49	-12198	3458	-10402	-168	-10600	4943	-4707	-150	-128	-120	-65	-61	-59	-82	39	-151	17	35	-75	-23	-57	80	-29	-3
0.066667	-5987	-972	-585	-20636	166	-10235	-3019	-11681	-155	-9868	-5816	-12624	-891	-9602	-7019	-9819	-2663	801	6596	-19555	1473	-13023	5459	-15242	184	-12184	3530	-10195	-237	-10639	5054	-4726	-146	-126	-120	-65	-63	-59	-105	39	-152	16	33	-78	-23	-56	80	-30	-4
0.067500	-7745	-951	-604	-20510	-118	-10219	-2983	-11601	-273	-9829	-5723	-12579	-891	-9593	-6916	-9795	-3307	840	6549	-19528	1377	-13066	5427	-15024	-6	-12160	3587	-10013	-222	-10676	5178	-4748	-151	-125	-121	-65	-63	-59	-104	52	-149	18	32	-78	-21	-56	80	-29	-3
0.068333	-9423	-935	-618	-20380	-46	-10193	-2939	-11530	-409	-9790	-5632	-12531	-412	-9594	-6807	-9766	-3864	873	6498	-19492	1231	-13099	5398	-14798	-42	-12142	3657	-9822	-268	-10720	5313	-4772	-147	-122	-120	-68	-66	-59	-104	40	-151	19	32	-78	-26	-46	81	-27	2
0.069167	-10858	-925	-635	-20242	12	-10175	-2887	-11466	-348	-9748	-5539	-12468	41	-9606	-6689	-9730	-4440	893	6441	-19468	1144	-13111	5373	-14563	18	-12122	3740	-9628	-237	-10760	5456	-4802	-150	-134	-119	-42	-63	-61	-108	45	-150	17	33	-76	-19	-57	80	-26	1
0.070000	-12210	-914	-658	-20105	-70	-10158	-2826	-11408	-314	-9695	-5446	-12403	-57	-9622	-6570	-9690	-4802	907	6378	-19438	1077	-13104	5354	-14322	-33	-12086	3825	-9444	-296	-10807	5603	-4837	-148	-121	-118	-65	-58	-57	-103	38	-150	20	34	-76	-18	-56	80	-28	2
0.070833	-13217	-908	-683	-19959	-166	-10153	-2761	-11358	-341	-9654	-5351	-12328	-110	-9644	-6448	-9656	-4968	914	6306	-19402	993	-13088	5334	-14079	9	-12070	3916	-9258	-342	-10855	5765	-4876	-144	-121	-115	-64	-61	-60	-103	33	-146	19	30	-74	-15	-57	82	-25	3
0.071667	-13726	-903	-718	-19845	-31	-10149	-2685	-11314	-323	-9614	-5259	-12253	-145	-9678	-6325	-9593	-4867	914	6228	-19370	698	-13050	5324	-13830	-122	-12034	4013	-9080	-274	-10902	5926	-4923	-147	-125	-118	-64	-58	-57	-103	38	-148	17	34	-77	-17	-56	81	-28	-3
0.072500	-13973	-897	-763	-19696	66	-10157	-2608	-11281	-289	-9589	-5169	-12173	-225	-9718	-6207	-9547	-4597	908	6138	-19338	493	-12999	5309	-13570	-115	-12016	4111	-8903	-366	-10959	6087	-4973	-150	-129	-119	-52	-63	-59	-104	36	-155	15	29	-78	-22	-58	80	-30	-3
0.073333	-14036	-891	-822	-19572	-187	-10174	-2522	-11244	-267	-9558	-5078	-12090	-31	-9761	-6086	-9503	-4238	900	6043	-19325	248	-12935	5297	-13307	-14	-11979	4215	-8733	-493	-11017	6256	-5034	-153	-132	-125	-73	-67	-62	-110	30	-155	13	28	-80	-24	-62	75	-45	-27
0.074167	-14098	-870	-884	-19458	-169	-10196	-2428	-11212	-357	-9536	-4991	-12002	187	-9812	-5969	-9455	-3614	899	5947	-19272	-64	-12852	5296	-13022	-331	-11938	4330	-8561	-395	-11071	6425	-5090	-150	-128	-126	-67	-64	-62	-108	46	-152	16	32	-79	-26	-57	80	-30	0
0.075000	-13900	-839	-961	-19346	159	-10225	-2323	-11178	-391	-9518	-4893	-11908	209	-9836	-5853	-9412	-3113	899	5840	-19242	164	-12757	5298	-12739	-8	-11893	4448	-8395	-395	-11131	6587	-5155	-147	-128	-120	-65	-62	-62	-108	35	-149	13	34	-75	-18	-57	81	-28	1
0.075833	-13551	-797	-1041	-19239	51	-10254	-2215	-11148	-233	-9512	-4803	-11827	144	-9875	-5745	-9352	-2411	901	5727	-19204	121	-12651	5298	-12442	-117	-11845	4568	-8229	-532	-11191	6744	-5227	-154	-128	-118	-68	-64	-60	-108	37	-160	17	33	-76	-22	-58	78	-34	-4
0.076667	-13199	-748	-1142	-19142	55	-10292	-2099	-11120	-56	-9507	-4710	-11737	173	-9902	-5634	-9352	-1709	913	5607	-19168	-107	-12537	5305	-12143	-104	-11790	4694	-8065	-500	-11253	6899	-5305	-151	-128	-120	-68	-65	-60	-107	37	-153	18	33	-77	-22	-58	81	-30	-1
0.077500	-12804	-676	-1237	-19050	102	-10328	-1976	-11096	13	-9505	-4622	-11658	352	-9920	-5537	-9334	-1096	925	5477	-19136	-237	-12416	5310	-11829	-32	-11737	4827	-7906	-458	-11317	7044	-5393	-151	-128	-120	-68	-60	-62	-104	37	-151	16	33	-75	-26	-57	80	-31	-1
0.078333	-12224	-597	-1353	-18964	-185	-10368	-1852	-11079	69	-9518	-4536	-11591	403	-9933	-5436	-9323	-430	943	5337	-19104	-241	-12290	5316	-11511	-88	-11679	4960	-7752	-538	-11375	7186	-5488	-148	-127	-119	-68	-60	-59	-109	34	-151	16	32	-73	-19	-56	82	-28	0
0.079167	-11932	-498	-1475	-18883	-95	-10399	-1723	-11057	27	-9526	-4449	-11535	335	-9938	-5349	-9322	129	972	5184	-19072	-293	-12161	5328	-11186	-203	-11620	5099	-7601	-447	-11433	7315	-5592	-147	-134	-126	-70	-65	-59	-134	40	-153	17	35	-75	-22	-57	80	-31	-3
0.080000	-11552	-388	-1602	-18803	119	-10426	-1592	-11047	-187	-9538	-4371	-11492	521	-9927	-5260	-9324	371	1008	5019	-19038	-196	-12033	5335	-10856	-40	-11563	5241	-7457	-383	-11492	7439	-5705	-150	-128	-121	-67	-65	-62	-108	37	-154	16	32	-78	-25	-59	81	-31	-5
0.080833	-10817	-256	-1740	-18727	-424	-10451	-1460	-11042	-193	-9547	-4295	-11463	653	-9911	-5175	-9337	764	1046	4844	-19018	-313	-11908	5343	-10525	-198	-11504	5380	-7322	-422	-11541	7549	-5828	-153	-130	-124	-72	-72	-61	-107	37	-155	23	33	-77	-25	-59	80	-34	-5
0.081667	-10060	-111	-1879	-18656	-204	-10465	-1330	-11045	-105	-9555	-4224	-11449	696	-9883	-5093	-9350	1130	1094	4660	-18985	-567	-11776	5347	-10194	-231	-11446	5524	-7198	-396	-11586	7655	-5963	-153	-133	-125	-72	-70	-65	-110	35	-154	12	27	-80	-30	-62	76	-35	-3
0.082500	-9201	53	-2021	-18580	-131	-10465	-1198	-11056	-159	-9557	-4152	-11446	635	-9841	-5007	-9362	1148	1148	4470	-18955	-704	-11651	5358	-9858	-146	-11380	5672	-7066	-354	-11606	7764	-6095	-149	-130	-121	-67	-63	-62	-108	39	-153	18	35	-76	-19	-56	82	-31	-4
0.083333	-8381	237	-2154	-18505	-149	-10439	-1063	-11066	-176	-9545	-4078	-11455	814	-9784	-4920	-9369	1117	1210	4271	-18922	-750	-11518	5364	-9524	-222	-11319	5821	-6954	-371	-11624	7864	-6245	-147	-127	-119	-66	-59	-57	-103	40	-150	19	35	-76	-22	-57	84	-12	-8
0.084167	-7571	437	-2292	-18437	-138	-10414	-938	-11094	-121	-9538	-4012	-11477	896	-9719	-4834	-9376	1052	1268	4065	-18904	-773	-11401	5367	-9192	-144	-11256	5964	-6850	-401	-11627	7964	-6402	-152	-128	-119	-65	-65	-59	-105	51	-149	17	37	-75	-23	-56	85	-29	-1
0.085000	-6501	653	-2428	-18371	-258	-10370	-818	-11130	-63	-9521	-3950	-11516	783	-9654	-4749	-9378	891	1330	3854	-18888	-978	-11285	5370	-8862	-144	-11192	6126	-6763	-391	-11613	8056	-6568	-151	-128	-122	-69	-64	-59	-104	39	-150	20	34	-76	-21	-57	85	-41	1
0.085833	-5278	886	-2558	-18315	-314	-10310	-701	-11173	56	-9504	-3883	-11568	648	-9577	-4663	-9368	587	1390	3641	-18874	-1046	-11169	5369	-8544	-297	-11130	6235	-6683	-436	-11579	8153	-6741	-149	-124	-125	-64	-60	-60	-104	64	-149	16	34	-75	-22	-57	82	-29	-3
0.086667	-4199	1169	-2681	-18267	-329	-10238	-598	-11218	93	-9472	-3820	-11621	501	-9490	-4573	-9350	145	1449	3428	-18868	-975	-11056	5372	-8229	-122	-11057	6391	-6620	-406	-11530	8249	-6925	-150	-128	-122	-67	-63	-58	-105	39	-150	19	34	-75	-18	-55	84	-31	2
0.087500	-3480	1401	-2788	-18228	-455	-10154	-500	-11274	-7	-9439	-3747	-11687	407	-9405	-4482	-9328	-152	1507	3223	-18867	-1205	-10947	5369	-7931	-359	-10983	6481	-6577	-280	-11460	8344	-7106	-147	-129	-128	-66	-65	-59	-105	39	-152	18	33	-78	-24	-59	84	-31	-3
0.088333	-2836	1684	-2889	-18205	-25	-10060	-412	-11334	196	-9393	-3670	-11754	416	-9310	-4389	-9296	-867	1559	3025	-18876	-1061	-10840	5364	-7636	-167	-10899	6594	-6543	-218	-11373	8441	-7313	-149	-129	-124	-67	-64	-58	-104	39	-127	19	34	-76	-24	-58	80	-31	0
0.089167	-2126	1985	-2970	-18199	-270	-9961	-332	-11395	143	-9348	-3591	-11822	370	-9210	-4296	-9255	-1433	1605	2836	-18890	-1097	-10731	5364	-7353	-251	-10807	6691	-6535	-222	-11265	8509	-7519	-147	-127	-122	-68	-59	-61	-105	39	-149	21	30	-78	-22	-59	82	-30	3
0.090000	-1655	2297	-3038	-18216	-233	-9850	-259	-11455	-116	-9296	-3502	-11897	480	-9107	-4198	-9209	-1959	1647	2657	-18918	-1337	-10624	5369	-7088	-328	-10711	6775	-6535	-239	-11141	8627	-7732	-149	-132	-122	-69	-66	-61	-110	35	-151	15	32	-79	-25	-60	82	-30	-5
0.090833	-1416	2621	-3091	-18251	-11	-9736	-197	-11515	-83	-9239	-3407	-11966	552	-8999	-4104	-9160	-2610	1695	2491	-18953	-1339	-10508	5366	-6831	-273	-10605	6855	-6558	-216	-10999	8716	-7951	-149	-129	-119	-66	-62	-81	-107	40	-152	0	35	-75	-19	-57	82	-32	0
0.091667	-1324	2952	-3114	-18312	11	-9612	-141	-11573	-135	-9168	-3298	-12018	305	-8882	-4002	-9109	-3297	1737	2362	-18996	-1394	-10386	5370	-6594	-324	-10471	6923	-6600	-152	-10842	8803	-8170	-147	-125	-120	-65	-61	-56	-103	40	-149	20	36	-74	-21	-53	84	-28	0
0.092500	-1601	3301	-3127	-18399	-162	-9491	-95	-11623	-249	-9099	-3193	-12071	-144	-8763	-3909	-9058	-3990	1780	2245	-19052	-1496	-10262	5379	-6373	-409	-10357	6977	-6641	-90	-10674	8877	-8404	-171	-130	-122	-69	-61	-60	-105	37	-151	18	32	-77	-19	-58	82	-32	-1
0.093333	-2158	3647	-3123	-18516	334	-9366	-59	-11673	-339	-9019	-3077	-12115	-139	-8634	-3815	-9014	-4858	1833	2147	-19121	-1475	-10129	5386	-6175	-266	-10222	7017	-6755	-53	-10498	8942	-8640	-152	-129	-125	-73	-64	-60	-109	33	-151	12	30	-80	-30	-56	76	-31	-3
0.094167	-2508	3995	-3098	-18661	-13	-9237	-27	-11707	-294	-8936	-2956	-12144	-78	-8495	-3724	-8971	-5637	1888	2076	-19194	-1596	-9982	5412	-5990	-303	-10073	7061	-6860	-13	-10313	8994	-8874	-146	-128	-120	-70	-67	-61	-104	41	-151	18	32	-76	-22	-62	79	-32	0
0.095000	-2738	4342	-3057	-18836	-42	-9107	0	-11736	-67	-8825	-2833	-12166	-408	-8350	-3638	-8938	-6243	1958	2034	-19276	-1676	-9824	5438	-5822	-256	-9920	7078	-6990	-61	-10124	9035	-9109	-148	-126	-120	-69	-62	-60	-107	40	-151	19	33	-77	-23	-46	84	-30	-6
0.095833	-2682	4683	-3005	-19037	115	-8970	20	-11752	-45	-8702	-2714	-12166	-584	-8198	-3555	-8915	-6839	2041	2016	-19363	-1695	-9654	5467	-5684	-146	-9758	7121	-7138	-79	-9930	9053	-9349	-136	-127	-120	-68	-61	-40	-109	40	-152	19	32	-76	-19	-56	78	-29	0
0.096667	-2422	5013	-2939	-19254	-4	-8829	39	-11758	-72	-8589	-2590	-12156	-619	-8035	-3478	-8903	-7470	2139	2023	-19451	-1757	-9463	5507	-5569	-187	-9591	7144	-7308	17	-9731	9059	-9587	-150	-128	-117	-66	-61	-58	-105	39	-150	18	36	-73	-19	-57	86	-30	2
0.097500	-1973	5334	-2871	-19494	-27	-8694	50	-11731	-36	-8453	-2468	-12136	-661	-7863	-3408	-8904	-7937	2257	2053	-19549	-1704	-9265	5553	-5482	-110	-9417	7160	-7498	-63	-9535	9040	-9806	-148	-131	-121	-66	-40	-58	-109	38	-149	17	35	-74	-21	-58	79	-30	2
0.098333	-1098	5638	-2801	-19755	63	-8543	62	-11734	37	-8308	-2369	-12103	-879	-7690	-3351	-8925	-8162	2392	2096	-19643	-1726	-9059	5607	-5419	-143	-9238	7174	-7708	-121	-9340	8999	-10049	-154	-132	-122	-69	-65	-61	-115	36	-153	15	36	-79	-25	-68	76	-33	-3
0.099167	158	5916	-2739	-20025	-53	-8398	75	-11708	-58	-8152	-2269	-12061	-1200	-7506	-3298	-8950	-8453	2551	2175	-19736	-1800	-8824	5668	-5387	-282	-9051	7187	-7933	-98	-9142	8940	-10262	-164	-130	-121	-69	-61	-60	-109	37	-154	15	30	-76	-24	-60	78	-34	-3
0.100000	1322	6183	-2682	-20298	-50	-8244	87	-11656	-308	-7981	-2182	-12005	-1199	-7326	-3256	-8992	-8724	2731	2266	-19823	-1624	-8581	5737	-5386	-85	-8844	7197	-8175	-189	-8941	8856	-10468	-154	-134	-126	-73	-66	-61	-109	38	-154	18	30	-80	-22	-60	80	-31	3
0.100833	2213	6427	-2639	-20575	-308	-8084	105	-11597	-229	-7806	-2105	-11947	-1027	-7134	-3224	-9043	-8663	2936	2376	-19902	-1697	-8334	5815	-5412	-262	-8653	7194	-8426	-292	-8743	8756	-10659	-151	-132	-125	-69	-65	-63	-109	39	-153	10	30	-81	-24	-62	78	-31	-4
0.101667	2841	6649	-2617	-20841	121	-7920	123	-11523	-146	-7619	-2040	-11877	-1100	-6951	-3201	-9105	-8702	3155	2496	-19973	-1577	-8069	5899	-5474	-289	-8443	7199	-8686	-208	-8543	8639	-10837	-152	-131	-122	-73	-69	-63	-111	37	-153	16	30	-79	-19	-59	77	-39	-3
0.102500	3400	6848	-2611	-21085	-138	-7754	148	-11447	-221	-7424	-1982	-11811	-1158	-6770	-3183	-9174	-8682	3397	2631	-20020	-1263	-7807	5992	-5562	-181	-8215	7192	-8951	-118	-8338	8511	-10992	-145	-128	-117	-67	-60	-59	-109	40	-149	19	37	-76	-22	-61	77	-30	0
0.103333	3609	7029	-2631	-21335	-148	-7582	176	-11325	-301	-7222	-1940	-11738	-981	-6587	-3171	-9250	-8610	3646	2773	-20053	-1242	-7526	6088	-5685	-255	-7978	7188	-9216	-182	-8131	8381	-11136	-150	-127	-119	-66	-64	-58	-103	41	-151	19	37	-75	-28	-58	81	-13	1
0.104167	3529	7187	-2685	-21555	-112	-7405	211	-11211	-210	-7018	-1918	-11673	-1021	-6416	-3179	-9343	-8547	3911	2917	-20065	-1128	-7261	6186	-5844	-273	-7728	7167	-9487	-194	-7930	8241	-11268	-148	-131	-122	-58	-62	-55	-102	43	-152	18	33	-74	-23	-57	81	-29	-3
0.105000	3181	7326	-2773	-21756	-24	-7222	245	-11087	-41	-6811	-1899	-11609	-1037	-6253	-3186	-9433	-8403	4178	3062	-20048	-996	-6985	6290	-6037	-280	-7465	7141	-9749	-203	-7728	8104	-11390	-151	-127	-118	-66	-62	-56	-104	40	-151	20	33	-76	-4	-56	81	-30	0
0.105833	2263	7447	-2891	-21932	-322	-7036	284	-10939	-73	-6602	-1893	-11553	-954	-6102	-3202	-9537	-8163	4443	3204	-20005	-896	-6708	6393	-6261	-378	-7191	7107	-10007	-154	-7532	7972	-11507	-151	-152	-120	-67	-63	-56	-104	43	-150	17	35	-76	-18	-56	81	-29	1
0.106667	848	7562	-3043	-22080	127	-6841	322	-10813	-250	-6392	-1908	-11510	-870	-5958	-3219	-9639	-8051	4704	3342	-19916	-608	-6432	6498	-6518	-167	-6906	7059	-10262	-107	-7341	7855	-11620	-152	-134	-124	-67	-65	-60	-108	39	-154	13	28	-79	-33	-59	80	-32	-14
0.107500	-242	7660	-3226	-22201	-23	-6637	364	-10674	-325	-6182	-1903	-11472	-681	-5821	-3243	-9747	-7942	4959	3478	-19828	-520	-6156	6602	-6800	-55	-6596	7014	-10495	-372	-7152	7759	-11735	-150	-124	-121	-66	-63	-59	-108	37	-155	16	34	-76	-25	-60	80	-32	-3
0.108333	-1443	7762	-3426	-22289	-17	-6423	406	-10523	-245	-5961	-1952	-11438	-551	-5714	-3261	-9857	-7642	5202	3605	-19685	-719	-5874	6708	-7113	-90	-6270	6956	-10714	-383	-6970	7686	-11854	-150	-128	-118	-64	-62	-58	-105	40	-151	19	35	-74	-24	-58	78	-30	0
0.109167	-2641	7852	-3657	-22352	144	-6196	465	-10379	-137	-5746	-1989	-11415	-458	-5569	-3277	-9970	-7274	5438	3721	-19512	-749	-5599	6812	-7451	199	-5936	6894	-10918	-108	-6795	7639	-11992	-150	-129	-119	-64	-39	-58	-107	36	-155	17	33	-76	-19	-57	79	-30	-3
0.110000	-3697	7945	-3907	-22390	15	-5966	481	-10235	67	-5530	-2032	-11403	-289	-5453	-3291	-10088	-6902	5653	3819	-19308	-689	-5316	6917	-7804	53	-5591	6823	-11105	-11	-6628	7634	-12148	-148	-130	-121	-63	-62	-57	-105	39	-151	16	33	-75	-23	-59	73	-30	0
0.110833	-4769	8044	-4167	-22404	6	-5723	512	-10098	166	-5317	-2086	-11399	-262	-5335	-3305	-10203	-6571	5854	3905	-19081	-546	-5037	7019	-8179	96	-5240	6754	-11277	21	-6466	7662	-12329	-148	-128	-119	-64	-59	-61	-104	40	-153	15	30	-74	-21	-58	82	-28	1
0.111667	-5765	8141	-4440	-22390	181	-5472	536	-9969	172	-5102	-2146	-11407	-370	-5236	-3315	-10322	-5998	6033	3972	-18835	-302	-4759	7124	-8560	613	-4880	6683	-11434	-25	-6313	7722	-12542	-146	-129	-122	-65	-59	-57	-101	40	-147	13	23	-96	-19	-58	82	-28	1
0.112500	-6547	8251	-4716	-22361	148	-5215	550	-9852	372	-4895	-2218	-11423	-180	-5136	-3323	-10435	-5268	6198	4008	-18574	-219	-4482	7217	-8956	555	-4525	6607	-11576	-41	-6163	7815	-12779	-148	-130	-121	-66	-63	-57	-107	37	-154	16	30	-78	-25	-62	80	-33	1
0.113333	-7308	8359	-4989	-22312	239	-4955	554	-9747	400	-4688	-2294	-11443	37	-5041	-3330	-10549	-4610	6341	4019	-18312	-253	-4202	7310	-9356	269	-4172	6543	-11704	-111	-6007	7943	-13076	-150	-132	-121	-67	-64	-60	-111	36	-154	21	30	-73	-19	-61	73	-31	-4
0.114167	-8146	8485	-5253	-22241	-122	-4693	545	-9655	252	-4482	-2378	-11467	18	-4950	-3341	-10654	-3673	6488	4006	-18050	-349	-3922	7406	-9749	54	-3825	6480	-11822	-202	-5853	8104	-13391	-153	-131	-121	-67	-66	-57	-107	37	-153	17	30	-75	-25	-60	77	-36	-3
0.115000	-9188	8613	-5509	-22153	205	-4420	526	-9576	198	-4282	-2471	-11499	56	-4859	-3349	-10754	-2932	6620	3963	-17806	-152	-3642	7498	-10142	236	-3495	6420	-11932	-156	-5685	8291	-13742	-151	-134	-126	-70	-67	-62	-108	35	-155	10	28	-78	-24	-51	79	-32	-6
0.115833	-9907	8749	-5751	-22044	132	-4151	492	-9508	155	-4124	-2572	-11530	210	-4773	-3359	-10844	-2367	6747	3883	-17580	223	-3358	7596	-10514	748	-3176	6378	-12031	-174	-5499	8507	-14113	-151	-132	-147	-69	-62	-55	-107	37	-149	16	30	-76	-22	-60	79	-32	-1
0.116667	-10535	8897	-5970	-21921	64	-3888	454	-9451	224	-3903	-2675	-11566	305	-4686	-3371	-10921	-1561	6879	3777	-17394	294	-3081	7693	-10874	481	-2878	6341	-12132	-162	-5291	8738	-14511	-147	-129	-124	-67	-62	-56	-103	40	-151	16	29	-77	-24	-59	79	-45	-1
0.117500	-10924	9045	-6174	-21787	1	-3631	379	-9405	165	-3720	-2790	-11606	426	-4603	-3391	-10990	-869	7004	3640	-17258	399	-2805	7790	-11217	315	-2609	6320	-12235	23	-5089	8981	-14911	-152	-130	-122	-69	-63	-57	-104	36	-153	19	34	-76	-23	-59	81	-31	0
0.118333	-10748	9197	-6352	-21639	49	-3386	328	-9380	84	-3547	-2915	-11647	689	-4507	-3423	-11053	-172	7144	3471	-17177	622	-2535	7891	-11544	406	-2359	6308	-12342	191	-4793	9235	-15302	-149	-129	-119	-65	-65	-58	-102	38	-151	22	34	-76	-29	-59	80	-32	0
0.119167	-10169	9346	-6503	-21486	-392	-3164	244	-9361	147	-3383	-3042	-11691	590	-4444	-3465	-11102	563	7289	3295	-17172	822	-2269	7996	-11849	195	-2139	6311	-12454	81	-4487	9484	-15675	-147	-129	-127	-68	-65	-61	-107	37	-148	19	29	-77	-22	-58	79	-30	1
0.120000	-9432	9494	-6663	-21316	27	-2929	145	-9353	47	-3229	-3183	-11739	476	-4372	-3517	-11142	1121	7443	3086	-17238	1100	-2011	8102	-12139	-40	-1953	6329	-12577	0	-4146	9721	-16005	-150	-130	-120	-68	-61	-61	-105	37	-149	18	35	-77	-19	-60	72	-32	0
0.120833	-7762	9634	-6791	-21141	-108	-2730	32	-9360	76	-3080	-3331	-11788	542	-4297	-3579	-11177	1655	7608	2866	-17388	1294	-1763	8227	-12411	-269	-1792	6363	-12712	-200	-3752	9955	-16287	-149	-114	-125	-69	-67	-61	-109	37	-156	16	34	-77	-24	-59	81	-31	-6
0.121667	-5420	9768	-6910	-20960	-290	-2541	-86	-9370	0	-2939	-3483	-11841	455	-4221	-3655	-11200	2336	7788	2634	-17629	1167	-1521	8355	-12664	-735	-1657	6410	-12863	-442	-3313	10173	-16500	-151	-130	-126	-70	-64	-60	-105	36	-152	19	29	-75	-22	-57	82	-31	0
0.122500	-2661	9893	-7020	-20778	69	-2369	-210	-9387	-110	-2804	-3646	-11898	500	-4143	-3743	-11214	2815	7983	2411	-17944	1231	-1288	8489	-12896	-888	-1545	6469	-13026	-321	-2831	10370	-16634	-149	-127	-116	-68	-65	-60	-102	38	-151	18	36	-76	-24	-56	82	-29	1
0.123333	422	10005	-7104	-20589	-15	-2215	-363	-9413	-27	-2673	-3811	-11953	382	-4060	-3844	-11225	3237	8185	2180	-18349	1350	-1068	8630	-13126	-998	-1457	6545	-13207	-170	-2311	10542	-16689	-151	-130	-122	-69	-64	-60	-104	37	-151	20	44	-77	-23	-57	82	-33	-1
0.124167	3602	10085	-7189	-20410	-115	-2081	-516	-9449	-102	-2556	-3985	-12016	201	-3988	-3957	-11231	3726	8396	1981	-18824	1279	-859	8776	-13342	-951	-1392	6631	-13409	-104	-1771	10685	-16649	-152	-129	-117	-58	-63	-58	-103	38	-152	22	37	-75	-24	-57	81	-27	-1
0.125000	6897	10190	-7259	-20231	23	-1959	-681	-9483	-40	-2436	-4158	-12069	59	-3905	-4079	-11230	4256	8614	1790	-19370	1347	-664	8927	-13555	-859	-1343	6734	-13623	-128	-1192	10802	-16515	-150	-126	-118	-64	-63	-60	-104	40	-148	22	37	-68	-21	-53	79	-34	2
0.125833	10251	10266	-7325	-20060	163	-1844	-849	-9526	108	-2326	-4332	-12130	-38	-3823	-4216	-11224	4926	8830	1626	-19977	1430	-480	9080	-13765	-940	-1307	6843	-13858	-114	-624	10878	-16303	-151	-127	-119	-64	-61	-61	-102	37	-152	20	36	-75	-23	-58	81	-30	0
0.126667	13329	10330	-7378	-19898	71	-1761	-1020	-9575	15	-2229	-4507	-12182	-12	-3741	-4358	-11214	5427	9046	1501	-20617	1447	-315	9230	-13977	-757	-1284	6963	-14110	-156	-42	10936	-15998	-149	-127	-120	-66	-62	-59	-102	37	-153	18	36	-78	-21	-55	84	-27	1
0.127500	16137	10385	-7418	-19753	-163	-1691	-1184	-9629	-249	-2142	-4678	-12234	69	-3656	-4506	-11197	5829	9254	1414	-21281	1360	-151	9380	-14186	-681	-1264	7089	-14375	-92	512	10950	-15629	-149	-104	-120	-68	-62	-55	-101	40	-153	17	35	-75	-18	-53	82	-29	-1
0.128333	18519	10431	-7448	-19622	99	-1613	-1357	-9688	-406	-2065	-4853	-12272	44	-3569	-4654	-11173	6211	9454	1374	-21947	1368	-3	9523	-14400	-786	-1251	7228	-14663	-161	1041	10940	-15200	-150	-127	-118	-66	-64	-56	-103	37	-150	22	34	-78	-21	-55	82	-28	0
0.129167	20643	10472	-7456	-19509	66	-1566	-1525	-9752	-237	-1991	-5013	-12303	-31	-3486	-4805	-11138	6441	9637	1363	-22607	1698	132	9660	-14618	-480	-1234	7378	-14956	-90	1520	10890	-14736	-149	-128	-117	-67	-59	-58	-101	40	-149	22	35	-76	-18	-53	86	-28	3
0.130000	22344	10511	-7446	-19428	-55	-1499	-1683	-9822	-186	-1930	-5166	-12329	-144	-3398	-4956	-11094	6734	9807	1404	-23241	1601	260	9794	-14839	-627	-1214	7532	-15263	136	1940	10839	-14241	-146	-124	-117	-62	-56	-55	-99	41	-148	22	33	-74	-22	-53	84	-27	5
0.130833	23764	10540	-7415	-19374	-93	-1450	-1840	-9912	-294	-1876	-5306	-12340	-212	-3315	-5109	-11038	6897	9957	1483	-23829	1444	378	9895	-15063	-513	-1188	7693	-15576	-42	2294	10751	-13742	-144	-128	-118	-77	-65	-57	-100	43	-150	18	38	-72	-18	-51	86	-26	0
0.131667	24905	10568	-7354	-19351	-27	-1405	-1991	-9980	-232	-1834	-5454	-12343	-273	-3231	-5261	-10979	7059	10086	1613	-24356	1201	486	9988	-15291	-533	-1152	7859	-15902	-247	2569	10640	-13263	-149	-128	-119	-67	-65	-58	-101	37	-153	15	35	-77	-25	-59	80	-33	-1
0.132500	25668	10593	-7268	-19367	-390	-1362	-2137	-10068	-248	-1797	-5588	-12334	-390	-3142	-5405	-10907	7191	10196	1749	-24811	901	587	10068	-15519	-556	-1108	8037	-16232	-397	2769	10521	-12815	-149	-127	-117	-65	-64	-59	-108	38	-152	19	36	-77	-23	-58	84	-29	0
0.133333	25815	10614	-7155	-19427	37	-1320	-2271	-10160	-257	-1762	-5712	-12313	-572	-3052	-5540	-10822	7320	10299	1923	-25185	870	690	10134	-15750	-514	-1046	8218	-16567	-448	2887	10389	-12414	-150	-130	-120	-67	-64	-59	-101	37	-154	13	35	-74	-15	-58	80	-32	-5
0.134167	25930	10623	-7012	-19529	189	-1279	-2404	-10256	-207	-1726	-5823	-12282	-594	-2956	-5682	-10726	7324	10355	2118	-25465	921	786	10185	-15975	-332	-966	8413	-16896	-426	2932	10257	-12071	-151	-127	-117	-63	-65	-59	-104	37	-151	13	36	-74	-24	-56	81	-31	-3
0.135000	26054	10647	-6839	-19678	-327	-1223	-2527	-10353	-72	-1687	-5927	-12243	-597	-2854	-5813	-10615	7421	10412	2317	-25650	640	882	10226	-16196	-388	-872	8610	-17230	-235	2901	10118	-11793	-151	-127	-120	-65	-65	-58	-107	41	-152	17	30	-75	-22	-68	84	-30	-5
0.135833	25935	10660	-6644	-19873	-125	-1167	-2642	-10450	-96	-1643	-6032	-12194	-559	-2748	-5941	-10505	7554	10460	2520	-25741	379	976	10251	-16407	-367	-757	8816	-17555	-60	2812	9974	-11585	-151	-124	-115	-63	-66	-57	-102	43	-149	20	35	-76	-21	-56	87	-29	0
0.136667	25610	10656	-6433	-20114	-134	-1108	-2764	-10552	-172	-1590	-6124	-12139	-697	-2627	-6063	-10386	7750	10494	2717	-25739	128	1107	10265	-16612	-310	-628	9026	-17870	-78	2667	9859	-11449	-149	-121	-116	-63	-63	-56	-101	41	-130	22	39	-72	-24	-65	84	-28	1
0.137500	24927	10650	-6204	-20397	-218	-1043	-2871	-10654	-164	-1529	-6215	-12085	-745	-2501	-6184	-10262	7821	10527	2897	-25650	-112	1166	10269	-16810	-331	-475	9250	-18177	-162	2495	9738	-11383	-148	-122	-117	-63	-64	-59	-104	41	-150	19	36	-76	-23	-58	82	-28	1
0.138333	23947	10630	-5973	-20718	-18	-970	-2989	-10755	-105	-1453	-6293	-12021	-584	-2361	-6303	-10138	7709	10557	3052	-25483	-190	1258	10266	-16998	-229	-306	9454	-18463	-168	2306	9633	-11376	-148	-122	-117	-63	-84	-59	-103	38	-149	66	37	-75	-21	-52	82	-29	0
0.139167	22794	10601	-5744	-21071	-100	-887	-3104	-10855	-90	-1367	-6382	-11961	-677	-2213	-6419	-10005	7770	10588	3174	-25238	-272	1349	10260	-17176	-230	-120	9662	-18729	25	2118	9534	-11419	-149	-135	-116	-64	-64	-57	-104	39	-150	19	37	-77	-26	-59	81	-30	-3
0.140000	21444	10559	-5528	-21450	-213	-801	-3222	-10951	-99	-1267	-6463	-11894	-821	-2053	-6540	-9884	7771	10640	3262	-24949	-288	1433	10246	-17348	-273	81	9868	-18980	-52	1951	9451	-11498	-153	-130	-125	-70	-67	-62	-110	35	-159	13	32	-82	-26	-60	80	-11	-6
0.140833	19721	10507	-5329	-21844	-237	-705	-3330	-11040	-147	-1157	-6538	-11823	-830	-1894	-6657	-9763	7761	10677	3315	-24578	-487	1522	10235	-17508	-170	303	10068	-19190	-213	1826	9377	-11603	-152	-130	-121	-69	-66	-62	-108	37	-156	16	30	-77	-26	-59	80	-35	-10
0.141667	17332	10448	-5156	-22231	-245	-599	-3441	-11121	-324	-1026	-6609	-11745	-965	-1686	-6777	-9637	7786	10741	3324	-24184	-894	1602	10226	-17663	-366	539	10255	-19371	-317	1752	9326	-11711	-152	-126	-121	-67	-65	-61	-109	34	-148	24	32	-79	-21	-58	79	-30	0
0.142500	14687	10384	-5011	-22610	-35	-486	-3547	-11192	-323	-884	-6671	-11666	-856	-1486	-6893	-9521	7499	10821	3302	-23760	-665	1679	10219	-17805	-59	794	10433	-19515	-466	1750	9287	-11811	-152	-128	-122	-67	-64	-58	-104	38	-152	18	36	-77	-22	-51	82	-29	0
0.143333	11999	10319	-4909	-22966	-241	-368	-3652	-11254	-203	-732	-6735	-11581	-473	-1276	-7005	-9410	7428	10920	3242	-23316	-751	1749	10214	-17943	-143	1057	10587	-19629	-419	1826	9259	-11891	-148	-125	-114	-68	-59	-57	-110	33	-149	19	35	-80	-19	-55	85	-28	-1
0.144167	9158	10248	-4855	-23293	-234	-246	-3756	-11311	-86	-574	-6787	-11489	-371	-1062	-7132	-9310	7222	11030	3140	-22866	-767	1810	10197	-18079	-82	1302	10716	-19698	-322	1972	9242	-11948	-145	-128	-119	-68	-61	-58	-103	39	-148	19	37	-75	-19	-57	84	-28	1
0.145000	6205	10173	-4848	-23570	-118	-121	-3858	-11358	-14	-422	-6847	-11398	-488	-851	-7259	-9207	6917	11153	3010	-22415	-612	1862	10195	-18213	-119	1596	10819	-19733	-196	2200	9226	-11966	-149	-125	-117	-64	-59	-57	-104	37	-122	20	36	-76	-26	-58	79	-31	1
0.145833	3263	10102	-4880	-23790	-379	0	-3958	-11395	-240	-264	-6899	-11300	-334	-638	-7390	-9130	6620	11299	2851	-21971	-796	1905	10180	-18347	-214	1872	10883	-19732	-185	2508	9222	-11940	-147	-126	-118	-65	-61	-61	-107	37	-151	19	36	-76	-21	-59	81	-28	-1
0.146667	-63	10035	-4962	-23938	-272	124	-4052	-11420	-213	-112	-6954	-11201	-188	-425	-7527	-9052	6205	11443	2669	-21540	-878	1942	10168	-18477	-269	2143	10912	-19695	-248	2888	9226	-11866	-150	-127	-122	-65	-61	-58	-93	37	-152	26	36	-76	-21	-56	79	-29	-6
0.147500	-3220	9972	-5087	-24017	133	243	-4145	-11438	-28	26	-7014	-11101	-23	-246	-7665	-8981	5672	11614	2482	-21126	-572	1973	10142	-18635	-99	2407	10903	-19629	-443	3324	9237	-11744	-153	-127	-121	-67	-64	-57	-107	35	-154	18	32	-75	-22	-56	80	-21	0
0.148333	-5920	9919	-5245	-24009	-219	357	-4233	-11443	40	158	-7076	-11001	-91	-73	-7806	-8922	5355	11784	2281	-20730	-634	1999	10109	-18746	-187	2667	10846	-19534	-440	3802	9250	-11586	-152	-130	-126	-68	-65	-60	-109	33	-152	15	30	-79	-23	-59	75	-32	-5
0.149167	-8439	9872	-5433	-23912	-141	467	-4322	-11443	-3	279	-7145	-10900	-251	90	-7952	-8866	5093	11961	2087	-20347	-865	2017	10066	-18884	-203	2918	10750	-19409	-328	4316	9273	-11377	-150	-128	-119	-64	-66	-58	-104	39	-152	16	33	-79	-22	-53	74	-30	0
0.150000	-10615	9832	-5638	-23728	-46	573	-4403	-11425	-176	389	-7211	-10811	-112	251	-8101	-8814	4636	12134	1895	-19983	-960	2034	10012	-19013	-29	3155	10611	-19260	-315	4845	9305	-11143	-149	-127	-119	-67	-87	-56	-93	37	-150	18	36	-78	-22	-55	84	-28	-3
0.150833	-12436	9801	-5861	-23455	110	666	-4484	-11397	-127	477	-7296	-10711	17	345	-8251	-8768	4286	12307	1718	-19631	-889	2047	9942	-19146	-60	3368	10421	-19096	-375	5368	9343	-10873	-150	-127	-117	-62	-60	-55	-103	41	-152	20	37	-74	-21	-51	82	-30	2
0.151667	-13911	9772	-6082	-23105	162	747	-4569	-11372	-39	560	-7390	-10628	-38	440	-8412	-8730	4069	12478	1555	-19298	-827	2055	9850	-19278	-156	3566	10190	-18908	-359	5868	9386	-10592	-146	-122	-117	-66	-61	-62	-107	41	-147	20	38	-72	-22	-50	81	-27	0
0.152500	-14931	9744	-6303	-22674	-8	818	-4657	-11333	-174	614	-7496	-10555	-92	507	-8577	-8694	3907	12636	1418	-18978	-848	2065	9743	-19408	-314	3742	9911	-18709	-296	6328	9449	-10303	-150	-126	-120	-64	-63	-57	-105	34	-151	18	35	-76	-23	-53	78	-32	0
0.153333	-15337	9733	-6514	-22181	-172	868	-4785	-11299	-262	659	-7619	-10497	-120	556	-8743	-8664	3690	12780	1299	-18667	-774	2058	9612	-19540	-412	3892	9592	-18493	-285	6727	9526	-10015	-149	-129	-125	-67	-64	-57	-108	38	-159	17	35	-75	-24	-53	82	-31	-3
0.154167	-15472	9681	-6704	-21625	-122	908	-4845	-11245	-120	691	-7748	-10451	-256	585	-8914	-8635	3310	12913	1204	-18365	-845	2057	9468	-19677	-108	4022	9237	-18263	-197	7077	9617	-9733	-155	-128	-119	-65	-65	-58	-104	37	-151	17	35	-74	-22	-55	82	-34	-5
0.155000	-15600	9641	-6867	-21019	-201	935	-4951	-11217	-94	724	-7892	-10415	-325	579	-9084	-8606	3139	13037	1148	-18064	-1165	2050	9301	-19782	-333	4127	8854	-18021	-85	7337	9731	-9461	-167	-129	-114	-66	-64	-57	-103	40	-153	17	36	-73	-22	-52	81	-32	0
0.155833	-15546	9585	-7005	-20375	37	942	-5058	-11141	-241	739	-8048	-10396	-203	601	-9259	-8585	2841	13142	1110	-17765	-834	2039	9111	-19907	-195	4213	8447	-17766	-139	7520	9862	-9205	-151	-127	-121	-67	-61	-56	-103	40	-149	20	37	-75	-19	-52	87	-29	0
0.156667	-15127	9520	-7102	-19716	-262	938	-5185	-11084	-189	751	-8213	-10395	-277	593	-9438	-8560	2607	13231	1097	-17479	-522	2019	8913	-19997	-162	4272	8013	-17497	-82	7614	10013	-8972	-149	-131	-137	-66	-64	-59	-104	38	-151	15	34	-76	-25	-56	82	-27	-4
0.157500	-14640	9434	-7172	-19049	-104	917	-5309	-11030	-38	762	-8393	-10404	-333	578	-9617	-8538	2419	13302	1109	-17193	-332	1994	8698	-20091	-114	4314	7576	-17210	-74	7624	10185	-8757	-149	-127	-119	-63	-64	-59	-107	40	-146	21	37	-74	-24	-52	82	-27	0
0.158333	-14058	9340	-7196	-18379	-159	891	-5444	-10970	-24	775	-8574	-10424	-234	563	-9791	-8522	2174	13365	1144	-16907	-84	1970	8466	-20174	-64	4338	7128	-16913	-170	7548	10350	-8564	-149	-126	-120	-62	-61	-59	-104	40	-152	18	37	-74	-24	-56	84	-30	0
0.159167	-13359	9226	-7188	-17731	-319	843	-5598	-10916	-148	790	-8760	-10456	-407	545	-9963	-8503	1930	13409	1197	-16610	-1	1935	8219	-20250	-53	4347	6689	-16600	-81	7399	10567	-8394	-150	-127	-120	-69	-64	-59	-105	37	-152	19	38	-77	-21	-55	80	-30	-1
0.160000	-12930	9095	-7148	-17106	-242	797	-5756	-10854	-13	801	-8967	-10499	-514	534	-10133	-8496	1690	13427	1263	-16359	182	1899	7964	-20317	-97	4347	6262	-16278	-76	7175	10770	-8243	-152	-151	-121	-58	-63	-61	-105	38	-153	18	34	-75	-24	-58	79	-30	-1
0.160833	-12433	8948	-7073	-16515	327	742	-5926	-10827	102	814	-9138	-10550	-319	523	-10298	-8485	1247	13435	1344	-16097	691	1856	7701	-20380	73	4334	5855	-15941	-66	6895	10977	-8103	-147	-130	-121	-68	-66	-59	-107	35	-154	15	34	-79	-24	-44	80	-28	-1
0.161667	-11558	8790	-6967	-15972	-184	669	-6103	-10787	0	818	-9328	-10608	-289	519	-10456	-8489	957	13424	1433	-15849	848	1816	7431	-20427	42	4314	5476	-15598	-65	6564	11178	-7973	-151	-131	-125	-70	-65	-58	-109	39	-153	19	32	-76	-21	-58	84	-27	-1
0.162500	-10684	8630	-6837	-15477	-186	628	-6285	-10756	88	847	-9516	-10663	-428	522	-10596	-8489	786	13405	1531	-15613	867	1777	7160	-20462	-27	4293	5130	-15244	-132	6203	11369	-7852	-149	-131	-119	-67	-62	-56	-104	41	-152	18	35	-74	-24	-56	81	-28	3
0.163333	-9749	8466	-6682	-15035	-23	576	-6471	-10732	118	866	-9692	-10721	-468	527	-10729	-8499	529	13367	1630	-15392	1121	1740	6889	-20491	43	4275	4815	-14889	-80	5819	11538	-7735	-136	-125	-117	-67	-60	-56	-102	40	-147	23	38	-75	-18	-53	82	-27	2
0.164167	-8941	8307	-6519	-14658	-86	526	-6672	-10723	16	880	-9870	-10778	-446	534	-10856	-8516	274	13308	1731	-15195	1169	1695	6612	-20520	60	4248	4566	-14540	-69	5415	11673	-7625	-147	-126	-119	-64	-61	-53	-108	39	-145	23	38	-75	-18	-58	73	-27	3
0.165000	-8136	8151	-6339	-14343	-31	489	-6869	-10718	-10	887	-10047	-10832	-405	537	-10968	-8542	87	13232	1824	-15018	1091	1656	6341	-20544	126	4222	4352	-14194	-75	5016	11776	-7518	-150	-131	-119	-67	-64	-59	-108	33	-152	17	33	-79	-24	-61	78	-32	0
0.165833	-7207	8005	-6148	-14090	-9	445	-7069	-10729	43	888	-10198	-10884	-303	540	-11066	-8571	-16	13127	1918	-14862	1041	1623	6074	-20555	73	4196	4196	-13857	24	4625	11837	-7398	-148	-128	-118	-67	-62	-57	-104	39	-150	17	35	-84	-25	-58	70	-30	1
0.166667	-6155	7886	-5954	-13898	-25	413	-7264	-10744	13	887	-10350	-10926	-298	543	-11151	-8601	-128	13037	2000	-14725	1043	1595	5828	-20564	-55	4166	4088	-13535	91	4256	11851	-7282	-150	-130	-119	-67	-66	-57	-104	36	-154	17	37	-75	-23	-59	79	-28	-4
0.167500	-5225	7788	-5756	-13767	62	407	-7458	-10770	-141	878	-10499	-10961	-292	540	-11231	-8635	-357	12915	2079	-14618	930	1562	5586	-20569	113	4136	4039	-13233	4	3907	11811	-7159	-152	-130	-120	-66	-62	-56	-103	30	-149	17	36	-75	-23	-56	81	-28	0
0.168333	-4441	7719	-5564	-13693	-257	430	-7649	-10799	-96	853	-10636	-10989	-1	530	-11291	-8665	-438	12778	2148	-14520	605	1534	5363	-20564	-35	4115	4042	-12954	-53	3590	11722	-7038	-147	-127	-118	-69	-62	-55	-102	37	-150	17	29	-77	-23	-57	84	-28	0
0.169167	-3779	7677	-5378	-13680	115	415	-7835	-10837	182	825	-10770	-11010	200	510	-11345	-8699	-687	12621	2209	-14447	736	1506	5157	-20555	30	4054	4097	-12700	22	3310	11576	-6919	-148	-126	-119	-66	-62	-53	-103	46	-149	19	36	-76	-24	-45	82	-28	1
0.170000	-3110	7668	-5192	-13716	-144	429	-8014	-10878	228	785	-10891	-11023	235	480	-11389	-8728	-929	12457	2256	-14392	687	1476	4968	-20536	173	3999	4202	-12480	37	3061	11374	-6798	-146	-126	-117	-65	-61	-53	-101	41	-149	21	36	-74	-21	-57	84	-28	4
0.170833	-2507	7691	-5019	-13801	-74	454	-8182	-10920	70	734	-11006	-11029	220	442	-11431	-8753	-1148	12275	2296	-14357	335	1444	4808	-20507	37	3933	4347	-12288	72	2850	11124	-6680	-147	-122	-117	-65	-62	-55	-101	39	-150	21	33	-73	-14	-52	86	-32	4
0.171667	-1898	7744	-4846	-13927	25	483	-8337	-10970	-94	677	-11115	-11029	86	390	-11466	-8773	-1285	12087	2325	-14330	207	1405	4670	-20474	-10	3853	4528	-12134	87	2672	10847	-6574	-147	-127	-116	-69	-61	-55	-99	42	-148	21	40	-70	-22	-55	85	-28	0
0.172500	-1316	7823	-4688	-14099	55	514	-8483	-11018	-134	601	-11214	-11029	30	328	-11500	-8790	-1300	11886	2351	-14326	144	1358	4559	-20427	39	3753	4739	-12015	67	2530	10495	-6480	-150	-129	-117	-65	-63	-57	-103	34	-158	18	37	-75	-24	-55	84	-28	0
0.173333	-938	7921	-4537	-14309	-237	544	-8615	-11067	-249	517	-11312	-11023	-40	251	-11527	-8801	-1397	11675	2354	-14333	46	1307	4474	-20363	-19	3637	4976	-11930	112	2426	10130	-6402	-152	-132	-122	-69	-66	-59	-109	35	-153	16	30	-77	-24	-58	81	-31	-5
0.174167	-793	8043	-4398	-14546	288	569	-8729	-11114	-332	426	-11393	-11014	1	166	-11553	-8797	-1626	11466	2365	-14341	1	1251	4429	-20276	73	3509	5236	-11874	110	2332	9754	-6333	-153	-127	-124	-68	-63	-57	-104	36	-151	16	36	-84	-21	-56	82	-30	0
0.175000	-267	8187	-4250	-14805	24	597	-8817	-11144	-101	338	-11454	-10999	-6	81	-11575	-8788	-1719	11257	2366	-14358	-197	1191	4412	-20168	74	3368	5503	-11850	22	2271	9368	-6282	-148	-127	-119	-66	-62	-59	-105	40	-150	18	34	-76	-22	-56	86	-28	-5
0.175833	207	8336	-4109	-15084	-124	612	-8891	-11179	-78	241	-11504	-10989	-151	-18	-11596	-8789	-1689	11052	2373	-14398	-445	1122	4431	-20038	17	3211	5775	-11859	5	2232	8983	-6246	-151	-129	-119	-68	-65	-59	-104	41	-150	17	30	-76	-23	-56	86	-27	-1
0.176667	595	8487	-3969	-15381	0	620	-8944	-11201	-300	142	-11540	-10975	-255	-119	-11616	-8751	-1703	10852	2377	-14403	-629	1050	4484	-19883	147	3044	6045	-11886	183	2209	8615	-6239	-171	-127	-119	-64	-64	-57	-105	40	-150	18	33	-73	-24	-53	86	-30	-3
0.177500	1079	8640	-3831	-15683	-128	607	-8968	-11222	-216	40	-11559	-10963	-111	-230	-11636	-8725	-1616	10659	2381	-14422	-890	974	4563	-19702	78	2865	6307	-11942	402	2195	8266	-6237	-147	-127	-120	-65	-61	-58	-102	40	-150	20	35	-72	-25	-58	84	-31	-1
0.178333	1517	8779	-3694	-15996	-50	577	-8974	-11237	-55	-63	-11567	-10948	41	-341	-11652	-8697	-1465	10475	2388	-14458	-1033	894	4673	-19505	79	2681	6558	-12015	206	2208	7959	-6264	-150	-126	-119	-63	-60	-58	-107	40	-151	17	33	-74	-19	-55	84	-28	-1
0.179167	1966	8912	-3562	-16289	-31	530	-8955	-11246	-85	-173	-11553	-10928	-65	-457	-11668	-8670	-1226	10304	2400	-14486	-1175	812	4821	-19262	97	2495	6780	-12104	35	2193	7697	-6312	-151	-128	-120	-64	-62	-53	-104	40	-148	9	34	-75	-21	-53	84	-31	-8
0.180000	2638	9021	-3433	-16583	-194	465	-8921	-11243	-111	-283	-11527	-10928	-165	-576	-11676	-8636	-1026	10142	2415	-14516	-1218	733	4989	-19010	-129	2302	6982	-12208	36	2198	7483	-6380	-152	-128	-121	-91	-64	-59	-105	36	-153	13	30	-80	-22	-58	81	-31	-4
0.180833	3250	9113	-3304	-16863	-86	375	-8864	-11245	20	-391	-11481	-10921	-284	-700	-11685	-8606	-980	9992	2436	-14548	-1089	657	5171	-18729	-8	2121	7163	-12323	15	2197	7325	-6460	-152	-130	-125	-72	-64	-60	-108	36	-154	17	28	-78	-31	-59	79	-41	-5
0.181667	3632	9188	-3179	-17123	-385	234	-8790	-11227	13	-506	-11426	-10917	-513	-826	-11691	-8579	-750	9857	2464	-14582	-1371	585	5399	-18435	-78	1939	7305	-12454	95	2197	7224	-6559	-152	-133	-129	-68	-67	-61	-111	35	-154	10	27	-81	-28	-60	79	-34	-6
0.182500	3659	9234	-3065	-17351	-96	130	-8699	-11229	-119	-615	-11355	-10901	-484	-949	-11670	-8565	-620	9739	2505	-14609	-1355	525	5636	-18120	-161	1774	7435	-12567	91	2198	7194	-6675	-149	-128	-122	-63	-65	-63	-110	41	-167	16	34	-74	-19	-55	84	-28	0
0.183333	3735	9270	-2952	-17533	-65	-11	-8594	-11211	-75	-723	-11268	-10885	-471	-1078	-11674	-8513	-669	9633	2551	-14635	-1028	473	5890	-17796	8	1615	7534	-12692	-77	2199	7220	-6799	-146	-124	-120	-66	-60	-56	-102	44	-149	20	34	-74	-21	-55	84	-30	2
0.184167	3736	9275	-2860	-17698	32	-181	-8486	-11199	5	-837	-11179	-10870	-459	-1220	-11668	-8487	-658	9529	2600	-14665	-1058	420	6153	-17466	-173	1456	7602	-12822	-102	2177	7306	-6941	-149	-128	-120	-64	-63	-56	-104	37	-152	20	36	-74	-22	-55	82	-30	0
0.185000	3525	9265	-2788	-17815	-104	-368	-8368	-11178	-134	-955	-11084	-10855	-332	-1339	-11647	-8461	-713	9428	2646	-14699	-1033	372	6427	-17134	-132	1314	7645	-12951	-29	2158	7443	-7090	-177	-127	-120	-64	-63	-58	-102	39	-150	20	37	-75	-21	-55	81	-28	0
0.185833	2820	9238	-2720	-17885	10	-566	-8252	-11169	-215	-1075	-10986	-10831	-243	-1471	-11624	-8431	-727	9336	2699	-14752	-1082	331	6709	-16806	-170	1173	7666	-13084	68	2129	7630	-7249	-152	-127	-120	-65	-61	-57	-104	38	-148	19	37	-78	-22	-53	82	-29	0
0.186667	1764	9198	-2684	-17910	-271	-766	-8138	-11153	-19	-1198	-10889	-10808	-239	-1609	-11605	-8404	-705	9236	2744	-14770	-1045	288	6989	-16487	-320	1039	7667	-13210	54	2091	7856	-7418	-150	-128	-125	-68	-64	-59	-104	39	-153	19	36	-78	-19	-55	81	-29	-4
0.187500	469	9152	-2661	-17891	168	-983	-8034	-11140	-15	-1328	-10795	-10776	-166	-1746	-11566	-8377	-954	9135	2793	-14825	-851	241	7271	-16186	-332	908	7658	-13339	-137	2047	8113	-7594	-149	-127	-120	-65	-48	-59	-105	40	-151	23	35	-77	-22	-55	80	-29	0
0.188333	-419	9102	-2660	-17825	262	-1202	-7930	-11122	-101	-1460	-10700	-10743	-58	-1878	-11563	-8347	-1231	9025	2828	-14857	-775	191	7550	-15897	-158	776	7637	-13463	-320	1994	8393	-7772	-148	-127	-121	-66	-63	-61	-105	39	-147	20	33	-78	-23	-53	80	-30	-1
0.189167	-1392	9054	-2681	-17713	-58	-1414	-7841	-11109	-64	-1600	-10613	-10701	-11	-2016	-11536	-8314	-1394	8909	2858	-14899	-1047	132	7826	-15629	-262	636	7614	-13587	-190	1929	8686	-7956	-148	-130	-122	-65	-62	-58	-103	41	-155	20	36	-75	-18	-56	79	-28	-5
0.190000	-2545	9003	-2719	-17557	-85	-1630	-7761	-11094	-64	-1741	-10528	-10654	79	-2145	-11524	-8278	-1557	8779	2878	-14951	-1197	54	8091	-15386	-242	488	7586	-13710	-86	1861	8985	-8148	-148	-130	-124	-73	-66	-62	-105	37	-151	19	33	-78	-24	-57	79	-30	-3
0.190833	-3562	8959	-2778	-17366	-53	-1839	-7703	-11081	-16	-1884	-10453	-10603	13	-2278	-11513	-8239	-1504	8637	2887	-15005	-1279	-42	8354	-15166	-303	335	7568	-13828	-222	1780	9276	-8342	-150	-127	-120	-65	-59	-58	-103	40	-149	19	33	-74	-16	-56	81	-27	1
0.191667	-4533	8924	-2842	-17139	-23	-2037	-7644	-11065	13	-2025	-10380	-10546	60	-2395	-11495	-8192	-1506	8486	2885	-15062	-1287	-139	8605	-14976	-331	166	7553	-13946	-306	1694	9560	-8541	-149	-127	-117	-61	-60	-55	-103	42	-150	22	35	-72	-19	-51	85	-25	1
0.192500	-5407	8894	-2923	-16892	22	-2219	-7606	-11047	79	-2172	-10318	-10487	288	-2516	-11484	-8136	-1541	8318	2866	-15128	-1079	-273	8840	-14811	-204	-16	7544	-14064	-391	1596	9823	-8747	-149	-128	-133	-65	-61	-47	-102	40	-160	19	34	-74	-19	-56	80	-29	-3
0.193333	-6000	8856	-3011	-16630	-24	-2400	-7577	-11033	-63	-2320	-10271	-10428	350	-2630	-11480	-8085	-1388	8139	2835	-15200	-1006	-431	9055	-14676	-339	-216	7532	-14185	-456	1476	10053	-8956	-153	-131	-122	-66	-64	-65	-105	38	-150	18	32	-78	-26	-57	79	-32	-7
0.194167	-6438	8843	-3093	-16356	-99	-2570	-7556	-11017	-245	-2460	-10219	-10364	218	-2738	-11458	-8023	-1399	7957	2796	-15277	-909	-613	9261	-14575	-314	-428	7564	-14294	-891	1368	10260	-9172	-148	-129	-124	-68	-65	-60	-105	38	-145	16	32	-80	-23	-57	80	-30	-1
0.195000	-6932	8835	-3171	-16080	-406	-2728	-7522	-11002	-169	-2601	-10175	-10306	23	-2834	-11461	-7957	-1263	7771	2743	-15359	-840	-821	9445	-14501	-304	-655	7598	-14400	-1676	1241	10431	-9393	-146	-131	-120	-64	-62	-57	-105	38	-151	12	34	-74	-21	-59	81	-32	-3
0.195833	-7550	8804	-3240	-15807	-90	-2880	-7523	-10984	-122	-2736	-10137	-10241	75	-2930	-11447	-7893	-1032	7578	2685	-15444	-781	-1057	9609	-14459	-428	-893	7643	-14501	-1396	1104	10567	-9622	-146	-128	-120	-66	-63	-56	-109	39	-150	15	39	-74	-17	-51	82	-30	1
0.196667	-7776	8782	-3299	-15548	-40	-3023	-7505	-10968	-60	-2860	-10102	-10179	142	-3006	-11430	-7820	-1054	7384	2621	-15535	-310	-1316	9748	-14441	-87	-1144	7706	-14598	-1007	950	10674	-9847	-147	-126	-117	-67	-58	-60	-104	40	-149	17	35	-75	-19	-57	81	-32	1
0.197500	-7899	8751	-3331	-15310	-196	-3166	-7486	-10956	60	-2980	-10070	-10128	80	-3078	-11402	-7746	-935	7194	2549	-15631	-42	-1594	9863	-14456	-225	-1401	7774	-14692	-987	791	10735	-10095	-147	-126	-122	-67	-36	-58	-104	38	-151	13	32	-74	-22	-58	81	-28	0
0.198333	-7886	8694	-3351	-15094	-33	-3301	-7463	-10943	-92	-3093	-10046	-10075	135	-3147	-11373	-7678	-736	7002	2467	-15731	256	-1906	9950	-14501	-193	-1672	7850	-14779	-748	618	10772	-10346	-151	-132	-127	-70	-65	-58	-110	38	-154	13	32	-78	-24	-60	78	-32	-8
0.199167	-7885	8644	-3349	-14908	34	-3442	-7430	-10936	-179	-3201	-10019	-10031	258	-3208	-11330	-7636	-544	6823	2393	-15822	367	-2210	10016	-14569	-150	-1931	7940	-14856	-434	438	10781	-10592	-150	-128	-121	-68	-52	-59	-110	40	-154	19	33	-78	-23	-58	77	-31	-6
0.200000	-7919	8568	-3331	-14739	-419	-3575	-7387	-10928	-148	-3289	-9989	-9981	147	-3255	-11275	-7536	-352	6646	2313	-15922	532	-2532	10047	-14666	-180	-2193	8034	-14922	-350	236	10738	-10845	-152	-129	-124	-72	-67	-61	-108	40	-152	13	30	-79	-24	-59	80	-33	0
0.200833	-8146	8474	-3287	-14598	-160	-3712	-7332	-10923	-224	-3375	-9961	-9944	71	-3299	-11212	-7466	-274	6475	2239	-16005	919	-2861	10054	-14792	-172	-2455	8128	-14982	-357	34	10734	-11096	-150	-131	-124	-69	-66	-59	-108	35	-153	10	32	-80	-21	-60	74	-33	1
0.201667	-7859	8356	-3234	-14479	108	-3855	-7272	-10926	-127	-3453	-9932	-9911	252	-3334	-11138	-7404	-315	6304	2163	-16083	1226	-3196	10032	-14941	57	-2706	8219	-15028	-136	-181	10690	-11349	-149	-129	-124	-67	-65	-60	-110	37	-154	15	34	-77	-24	-59	79	-32	0
0.202500	-7354	8218	-3163	-14380	-199	-3983	-7195	-10924	-33	-3526	-9881	-9874	165	-3367	-11051	-7328	-98	6142	2090	-16148	1347	-3517	9993	-15118	4	-2953	8306	-15068	55	-403	10638	-11587	-149	-129	-120	-70	-59	-57	-105	42	-147	18	33	-76	-22	-57	82	-30	0
0.203333	-7041	8058	-3093	-14296	-74	-4121	-7113	-10934	-170	-3594	-9870	-9848	19	-3388	-10950	-7290	58	5980	2020	-16198	1662	-3833	9919	-15318	148	-3188	8383	-15099	9	-637	10586	-11816	-145	-126	-122	-67	-59	-53	-104	45	-147	17	33	-76	-18	-55	85	-27	2
0.204167	-6520	7875	-3004	-14228	-81	-4258	-7023	-10948	-337	-3659	-9836	-9832	74	-3443	-10851	-7243	194	5816	1945	-16234	1770	-4144	9819	-15545	423	-3412	8448	-15120	11	-885	10528	-12045	-149	-127	-120	-67	-62	-55	-105	45	-151	21	36	-74	-26	-55	82	-30	-4
0.205000	-5926	7674	-2926	-14172	-81	-4396	-6931	-10969	-189	-3729	-9806	-9811	165	-3432	-10745	-7204	380	5654	1870	-16253	1744	-4443	9696	-15788	569	-3634	8493	-15133	30	-1141	10478	-12253	-145	-130	-118	-64	-58	-53	-104	43	-150	19	35	-77	-19	-56	81	-27	-1
0.205833	-5375	7457	-2857	-14105	10	-4531	-6838	-10989	-43	-3796	-9767	-9797	105	-3480	-10641	-7195	478	5486	1789	-16253	1920	-4728	9558	-16051	473	-3846	8527	-15137	92	-1412	10430	-12447	-147	-127	-122	-66	-63	-58	-111	43	-147	18	34	-66	-19	-55	81	-28	-1
0.206667	-4611	7224	-2791	-14044	-17	-4671	-6743	-11014	-208	-3871	-9730	-9792	46	-3479	-10534	-7152	757	5316	1705	-16235	2017	-5000	9393	-16331	430	-4054	8539	-15143	111	-1688	10390	-12629	-150	-131	-125	-69	-66	-60	-109	38	-154	17	32	-79	-21	-61	77	-33	-1
0.207500	-3764	6983	-2750	-13978	-58	-4807	-6658	-11046	-206	-3953	-9700	-9790	-56	-3510	-10432	-7140	1004	5139	1617	-16196	1966	-5260	9219	-16615	472	-4259	8539	-15133	10	-1988	10369	-12775	-149	-127	-121	-68	-68	-59	-107	40	-149	0	34	-79	-24	-58	81	-30	1
0.208333	-3033	6738	-2723	-13899	-156	-4934	-6566	-11071	60	-4036	-9650	-9789	-306	-3539	-10332	-7137	1181	4967	1523	-16137	1767	-5498	9045	-16912	546	-4465	8506	-15124	-99	-2289	10356	-12908	-152	-129	-124	-66	-62	-58	-104	38	-151	18	34	-77	-19	-57	82	-32	-3
0.209167	-2617	6501	-2713	-13814	-168	-5059	-6483	-11089	-34	-4128	-9603	-9793	-301	-3580	-10243	-7140	1440	4787	1422	-16062	1390	-5733	8844	-17209	414	-4677	8479	-15109	-108	-2601	10352	-13012	-149	-128	-145	-66	-63	-59	-104	39	-136	17	33	-77	-19	-56	82	-31	-1
0.210000	-2095	6259	-2719	-13718	-34	-5183	-6406	-11125	-150	-4227	-9553	-9808	-190	-3631	-10162	-7155	1397	4611	1309	-15968	1501	-5958	8653	-17498	476	-4888	8437	-15096	-393	-2924	10358	-13093	-150	-129	-120	-66	-62	-60	-103	41	-149	18	34	-75	-21	-56	81	-30	-1
0.210833	-1475	6030	-2755	-13613	-108	-5305	-6340	-11149	-42	-4336	-9503	-9825	-56	-3696	-10092	-7172	1585	4396	1196	-15862	1604	-6170	8461	-17783	233	-5109	8355	-15080	-555	-3259	10375	-13142	-148	-127	-120	-66	-62	-58	-102	40	-148	18	33	-79	-17	-53	78	-30	1
0.211667	-876	5802	-2805	-13503	11	-5430	-6274	-11169	-78	-4453	-9449	-9846	-6	-3766	-10032	-7198	1684	4261	1076	-15751	1476	-6395	8273	-18053	84	-5341	8277	-15065	-406	-3603	10399	-13170	-147	-127	-119	-67	-62	-57	-101	43	-148	20	34	-74	-19	-55	85	-28	0
0.212500	-279	5599	-2869	-13391	136	-5551	-6222	-11184	-36	-4583	-9396	-9874	-112	-3855	-9986	-7232	1740	4089	951	-15634	1200	-6612	8096	-18306	-45	-5592	8184	-15047	-409	-3957	10426	-13167	-145	-130	-119	-64	-94	-62	-105	37	-152	19	33	-78	-22	-59	79	-30	-1
0.213333	382	5403	-2942	-13287	-299	-5674	-6177	-11200	11	-4719	-9336	-9904	-313	-3956	-9952	-7270	1877	3921	824	-15518	988	-6828	7928	-18541	-200	-5860	8079	-15033	-332	-4314	10459	-13153	-151	-130	-120	-66	-62	-63	-110	35	-152	17	30	-78	-23	-60	79	-31	-9
0.214167	734	5226	-3021	-13183	-99	-5799	-6130	-11205	-165	-4856	-9277	-9937	-395	-4072	-9924	-7306	1937	3757	697	-15397	874	-7060	7784	-18744	-481	-6137	7981	-15019	-236	-4673	10496	-13102	-151	-128	-127	-67	-60	-60	-107	36	-152	8	29	-76	-23	-58	80	-30	-5
0.215000	1255	5066	-3101	-13089	445	-5932	-6085	-11206	-180	-5016	-9215	-9967	-547	-4198	-9901	-7342	1918	3605	576	-15286	1016	-7294	7654	-18925	-462	-6438	7879	-15006	-189	-5030	10535	-13030	-154	-129	-126	-70	-65	-62	-111	32	-155	16	26	-80	-25	-60	77	-33	-1
0.215833	2096	4919	-3175	-13014	32	-6066	-6039	-11202	-130	-5169	-9154	-10002	-639	-4337	-9882	-7370	2106	3463	469	-15178	707	-7533	7550	-19063	-614	-6738	7784	-14992	-152	-5386	10575	-12928	-152	-131	-122	-66	-72	-61	-88	39	-149	18	32	-66	-22	-60	81	-31	-3
0.216667	2766	4794	-3237	-12962	46	-6200	-5985	-11184	-118	-5323	-9086	-10024	-669	-4485	-9859	-7390	2135	3324	373	-15081	472	-7781	7474	-19174	-694	-7061	7689	-14981	-78	-5743	10620	-12809	-150	-126	-122	-67	-64	-59	-107	37	-152	16	30	-79	-26	-59	81	-32	-1
0.217500	3487	4677	-3285	-12924	-28	-6349	-5927	-11165	-53	-5486	-9012	-10050	-751	-4646	-9836	-7404	2090	3192	290	-14995	416	-8044	7419	-19252	-643	-7398	7601	-14969	-61	-6090	10660	-12670	-152	-133	-122	-68	-63	-66	-107	39	-152	12	29	-76	-19	-53	82	-31	-1
0.218333	4200	4576	-3313	-12918	-46	-6506	-5865	-11141	-180	-5651	-8951	-10077	-610	-4818	-9807	-7414	2189	3070	225	-14924	180	-8314	7385	-19293	-634	-7745	7518	-14967	-107	-6435	10697	-12512	-150	-128	-121	-68	-62	-57	-108	37	-152	17	33	-79	-24	-56	91	-30	-3
0.219167	4795	4482	-3323	-12944	30	-6683	-5794	-11116	-137	-5821	-8882	-10081	-424	-5000	-9774	-7415	2264	2953	175	-14868	112	-8596	7383	-19301	-555	-8104	7443	-14964	67	-6767	10730	-12340	-151	-128	-122	-69	-66	-38	-109	38	-153	17	32	-76	-21	-56	81	-30	-3
0.220000	5455	4380	-3311	-13002	-100	-6851	-5713	-11087	-28	-5995	-8816	-10105	-297	-5188	-9736	-7407	2357	2842	139	-14823	119	-8883	7408	-19277	-603	-8466	7370	-14965	183	-7093	10755	-12154	-151	-130	-122	-66	-63	-59	-110	36	-152	15	29	-77	-24	-57	81	-34	-1
0.220833	6050	4296	-3270	-13090	-212	-7041	-5625	-11058	-34	-6168	-8747	-10110	-402	-5383	-9687	-7393	2455	2738	135	-14792	156	-9177	7457	-19214	-699	-8831	7305	-14977	87	-7406	10771	-11947	-152	-130	-126	-69	-64	-62	-116	35	-159	12	30	-86	-25	-58	80	-32	-3
0.221667	6347	4201	-3213	-13209	-221	-7244	-5528	-11022	-152	-6348	-8681	-10114	-483	-5587	-9626	-7370	2480	2640	131	-14773	96	-9471	7529	-19121	-584	-9195	7244	-14993	187	-7707	10783	-11737	-152	-130	-126	-70	-63	-61	-107	38	-151	13	30	-78	-22	-58	81	-31	-3
0.222500	6281	4103	-3135	-13354	-395	-7440	-5431	-10992	-130	-6537	-8617	-10115	-423	-5794	-9556	-7341	2541	2550	150	-14764	-190	-9763	7624	-18993	-797	-9561	7182	-15015	497	-8049	10784	-11515	-152	-126	-114	-66	-62	-58	-107	38	-152	16	29	-76	-23	-52	81	-28	2
0.223333	5994	4000	-3038	-13525	-67	-7655	-5322	-10961	-43	-6715	-8548	-10105	-406	-6009	-9481	-7312	2334	2463	182	-14766	24	-10057	7736	-18839	-616	-9918	7120	-15049	537	-8286	10776	-11290	-151	-128	-121	-69	-67	-58	-107	36	-151	16	30	-77	-23	-55	80	-31	-7
0.224167	5615	3878	-2933	-13722	-211	-7879	-5218	-10930	-186	-6907	-8491	-10127	-506	-6229	-9394	-7283	2164	2384	220	-14776	12	-10347	7863	-18654	-619	-10274	7051	-15094	434	-8566	10756	-11061	-147	-129	-132	-68	-64	-44	-104	40	-150	13	33	-75	-21	-53	82	-27	0
0.225000	4987	3744	-2813	-13932	-25	-8109	-5109	-10899	-241	-7103	-8424	-10095	-541	-6445	-9312	-7263	1947	2312	266	-14790	-158	-10634	8000	-18447	-669	-10637	6984	-15146	339	-8836	10720	-10834	-147	-127	-120	-67	-64	-60	-109	38	-149	19	35	-73	-17	-53	86	-26	0
0.225833	4267	3598	-2694	-14153	-98	-8343	-5006	-10874	-136	-7300	-8367	-10099	-511	-6665	-9226	-7251	1835	2241	318	-14808	-212	-10910	8141	-18223	-581	-10956	6904	-15213	256	-9107	10668	-10603	-150	-126	-119	-69	-61	-62	-108	34	-151	28	30	-72	-23	-55	79	-27	0
0.226667	3574	3433	-2616	-14389	-253	-8587	-4914	-10851	-67	-7505	-8319	-10093	-423	-6885	-9141	-7248	1678	2173	361	-14834	-201	-11165	8282	-17976	-497	-11290	6808	-15279	237	-9370	10607	-10380	-150	-128	-121	-65	-60	-59	-107	38	-154	18	33	-74	-24	-52	84	-34	-1
0.227500	2481	3251	-2470	-14613	-378	-8832	-4830	-10826	-66	-7714	-8271	-10095	-371	-7106	-9061	-7262	1383	2110	406	-14856	-374	-11433	8420	-17715	-653	-11605	6706	-15357	239	-9640	10529	-10161	-150	-126	-124	-69	-63	-61	-104	40	-150	19	32	-75	-18	-55	81	-27	0
0.228333	1194	3053	-2374	-14840	17	-9082	-4758	-10798	-130	-7933	-8233	-10104	-481	-7326	-8989	-7287	931	2048	448	-14877	-254	-11677	8546	-17423	-540	-11922	6585	-15438	208	-9910	10439	-9949	-150	-127	-118	-67	-65	-57	-103	41	-158	4	33	-76	-19	-53	84	-28	-1
0.229167	322	2841	-2291	-15050	-78	-9343	-4699	-10765	-162	-8152	-8198	-10117	-556	-7539	-8927	-7335	671	1988	466	-14905	-210	-11916	8657	-17149	-401	-12221	6454	-15524	141	-10180	10333	-9749	-149	-126	-120	-67	-63	-52	-92	40	-151	21	35	-72	-15	-51	84	-27	2
0.230000	-584	2621	-2228	-15249	-48	-9597	-4650	-10737	-167	-8378	-8172	-10139	-672	-7745	-8876	-7402	529	1932	483	-14927	-360	-12141	8745	-16858	-434	-12504	6309	-15622	129	-10459	10212	-9560	-147	-122	-116	-65	-60	-57	-101	43	-147	23	36	-72	-22	-56	84	-27	2
0.230833	-1389	2377	-2185	-15426	-113	-9863	-4621	-10702	-57	-8606	-8153	-10166	-560	-7945	-8840	-7491	294	1875	486	-14951	-431	-12360	8813	-16562	-432	-12789	6151	-15692	93	-10736	10080	-9387	-148	-124	-116	-64	-63	-59	-103	42	-148	22	38	-73	-30	-52	85	-25	1
0.231667	-1984	2131	-2158	-15581	-110	-10128	-4606	-10659	-22	-8835	-8137	-10202	-304	-8144	-8815	-7599	107	1814	478	-14973	-504	-12562	8849	-16272	-459	-13061	5981	-15760	-141	-11021	9929	-9227	-149	-126	-118	-65	-64	-59	-105	38	-150	20	35	-77	-23	-56	77	-30	15
0.232500	-2507	1878	-2165	-15709	-104	-10407	-4607	-10619	-141	-9075	-8133	-10247	-232	-8333	-8802	-7729	59	1756	455	-14991	-578	-12757	8853	-15981	-353	-13319	5802	-15850	-213	-11303	9769	-9080	-158	-125	-121	-65	-63	-58	-105	35	-153	21	35	-77	-21	-55	84	-29	-4
0.233333	-2905	1622	-2191	-15806	-43	-10685	-4611	-10566	-195	-9313	-8134	-10295	-184	-8518	-8802	-7878	87	1699	421	-15012	-728	-12942	8830	-15697	-350	-13569	5616	-15921	-191	-11588	9592	-8955	-159	-131	-121	-69	-66	-60	-105	33	-156	17	30	-77	-24	-58	79	-29	-7
0.234167	-2963	1374	-2233	-15868	-68	-10967	-4628	-10506	-129	-9550	-8139	-10344	-218	-8691	-8807	-8038	189	1638	382	-15028	-844	-13123	8755	-15425	-449	-13802	5432	-15983	-184	-11863	9398	-8842	-149	-127	-116	-68	-61	-67	-105	39	-134	18	30	-77	-23	-53	79	-28	0
0.235000	-2963	1128	-2297	-15902	2	-11258	-4650	-10453	-112	-9785	-8137	-10411	-372	-8863	-8818	-8213	237	1580	331	-15043	-932	-13298	8652	-15148	-167	-14012	5253	-16042	-170	-12132	9192	-8746	-152	-128	-120	-66	-65	-59	-105	38	-152	21	35	-75	-27	-55	82	-28	0
0.235833	-3052	905	-2371	-15906	-253	-11554	-4671	-10394	-167	-10023	-8141	-10477	-291	-9032	-8835	-8348	458	1529	279	-15055	-1303	-13466	8516	-14919	-294	-14207	5075	-16093	-277	-12388	8969	-8668	-147	-126	-116	-70	-63	-60	-99	38	-152	21	30	-76	-23	-56	80	-29	-1
0.236667	-3057	685	-2462	-15880	181	-11851	-4694	-10333	-132	-10255	-8144	-10547	-180	-9199	-8851	-8590	510	1477	223	-15070	-1194	-13630	8342	-14697	-367	-14383	4916	-16134	-331	-12633	8732	-8606	-150	-127	-117	-67	-62	-60	-104	38	-154	19	34	-74	-19	-53	84	-28	-1
0.237500	-2900	480	-2560	-15828	-46	-12153	-4718	-10277	-148	-10481	-8143	-10623	-185	-9368	-8867	-8788	618	1436	173	-15080	-971	-13787	8137	-14498	-398	-14532	4756	-16173	-303	-12861	8473	-8570	-149	-124	-121	-68	-61	-58	-104	37	-147	20	35	-73	-19	-56	79	-30	2
0.238333	-2838	300	-2665	-15757	-64	-12458	-4731	-10223	10	-10721	-8139	-10704	-128	-9540	-8877	-8986	825	1396	122	-15091	-893	-13944	7899	-14320	-440	-14658	4619	-16206	-383	-13069	8202	-8549	-148	-126	-117	-63	-62	-60	-107	36	-149	21	36	-75	-24	-41	82	-28	3
0.239167	-2606	141	-2773	-15670	12	-12763	-4737	-10175	-62	-10951	-8134	-10787	146	-9715	-8883	-9184	950	1365	81	-15102	-824	-14094	7639	-14168	-454	-14758	4497	-16237	-504	-13254	7916	-8550	-152	-103	-119	-65	-62	-59	-107	38	-149	18	32	-76	-22	-57	80	-30	0
0.240000	-2304	5	-2876	-15571	-78	-13064	-4747	-10137	-289	-11177	-8123	-10883	257	-9899	-8880	-9376	1016	1344	46	-15112	-796	-14241	7356	-14045	-530	-14827	4393	-16246	-688	-13416	7618	-8574	-151	-134	-124	-68	-65	-64	-111	32	-158	11	28	-79	-26	-60	79	-33	-10
0.240833	-2256	-112	-2988	-15473	-343	-13361	-4744	-10107	-124	-11402	-8109	-10973	158	-10088	-8878	-9565	1142	1360	27	-15122	-698	-14377	7060	-13946	-821	-14871	4318	-16275	-625	-13556	7310	-8620	-152	-131	-124	-68	-64	-64	-109	36	-154	33	37	-77	-24	-61	78	-31	0
0.241667	-2317	-193	-3081	-15375	284	-13647	-4730	-10084	-28	-11617	-8089	-11068	244	-10282	-8850	-9741	1086	1336	30	-15128	-503	-14495	6754	-13870	-882	-14878	4256	-16286	-445	-13673	6992	-8680	-152	-131	-121	-66	-65	-60	-107	38	-151	15	32	-79	-3	-59	79	-31	11
0.242500	-2063	-253	-3164	-15272	76	-13917	-4714	-10071	-149	-11828	-8061	-11157	288	-10485	-8822	-9901	1035	1352	55	-15129	-434	-14628	6448	-13815	-733	-14855	4223	-16278	-565	-13740	6675	-8767	-148	-115	-121	-64	-66	-58	-109	42	-151	16	33	-75	-21	-56	81	-28	-4
0.243333	-2050	-288	-3233	-15186	-26	-14175	-4699	-10069	-119	-12034	-8036	-11258	207	-10696	-8785	-10060	1207	1398	105	-15131	-547	-14739	6138	-13784	-783	-14796	4206	-16264	-555	-13832	6355	-8879	-147	-126	-117	-65	-62	-57	-108	39	-150	17	35	-76	-28	-58	78	-28	30
0.244167	-2017	-300	-3291	-15122	2	-14420	-4693	-10075	28	-12233	-8008	-11366	138	-10913	-8742	-10205	1355	1436	168	-15133	-487	-14847	5829	-13776	-704	-14718	4206	-16232	-501	-13883	6036	-9007	-147	-124	-118	-64	-65	-63	-103	40	-147	20	36	-76	-19	-56	80	-29	3
0.245000	-1809	-296	-3334	-15075	-14	-14644	-4661	-10102	103	-12431	-7981	-11453	42	-11134	-8696	-10336	1549	1499	261	-15133	-412	-14945	5539	-13779	-608	-14618	4219	-16185	-462	-13920	5727	-9167	-151	-125	-118	-63	-62	-56	-103	42	-151	20	35	-75	-18	-56	92	-28	-4
0.245833	-1696	-268	-3363	-15050	-15	-14848	-4648	-10136	-5	-12615	-7954	-11553	-76	-11357	-8647	-10452	1755	1575	377	-15133	-385	-15037	5255	-13796	-384	-14493	4236	-16116	-346	-13937	5426	-9348	-148	-122	-168	-66	-64	-57	-91	41	-151	18	34	-74	-22	-57	84	-27	1
0.246667	-1483	-229	-3370	-15050	-3	-15034	-4635	-10172	-86	-12793	-7927	-11653	-211	-11579	-8596	-10557	1945	1668	523	-15134	-411	-15126	4989	-13820	-210	-14358	4229	-16028	-380	-13942	5142	-9554	-149	-128	-124	-67	-61	-56	-108	41	-151	18	33	-74	-21	-57	80	-30	1
0.247500	-1023	-172	-3363	-15075	0	-15196	-4629	-10197	-63	-12963	-7899	-11754	-139	-11804	-8539	-10651	2156	1768	698	-15132	-358	-15218	4739	-13846	-377	-14210	4287	-15907	-281	-13935	4875	-9778	-148	-128	-118	-66	-63	-56	-104	36	-153	18	33	-79	-22	-56	82	-29	0
0.248333	-506	-107	-3334	-15123	77	-15337	-4626	-10271	-134	-13120	-7866	-11854	-117	-12017	-8485	-10729	2218	1887	898	-15131	-220	-15309	4503	-13871	-592	-14061	4310	-15760	-215	-13922	4627	-10029	-152	-128	-124	-70	-68	-62	-112	37	-155	7	27	-77	-25	-62	80	-28	-4
0.249167	-82	-28	-3294	-15188	-187	-15463	-4592	-10324	7	-13263	-7832	-11954	-195	-12225	-8429	-10792	2478	2018	1125	-15127	-510	-15403	4291	-13880	-845	-13912	4324	-15584	-264	-13895	4413	-10288	-151	-126	-124	-66	-61	-57	-112	40	-148	18	32	-74	-19	-59	80	-31	1
0.250000	223	58	-3231	-15271	94	-15562	-4622	-10376	125	-13389	-7789	-12049	-268	-12415	-8369	-10840	2560	2155	1381	-15121	-332	-15510	4092	-13886	-761	-13772	4325	-15394	-167	-13861	4220	-10565	-148	-124	-121	-65	-64	-55	-105	40	-154	19	35	-70	-18	-55	82	-29	-5
0.250833	819	146	-3152	-15368	60	-15650	-4620	-10429	88	-13504	-7744	-12146	-200	-12598	-8309	-10877	2481	2328	1663	-15117	-223	-15622	3913	-13874	-564	-13642	4309	-15136	-66	-13818	4054	-10866	-149	-124	-119	-56	-61	-53	-117	41	-151	23	37	-74	-17	-56	82	-27	-3
0.251667	1393	243	-3063	-15465	51	-15719	-4623	-10481	140	-13599	-7694	-12236	-225	-12757	-8248	-10899	2476	2462	1954	-15113	-443	-15760	3744	-13843	-681	-13536	4275	-14871	-80	-13769	3919	-11170	-147	-121	-116	-66	-58	-55	-103	41	-151	20	36	-76	-21	-50	84	-26	0
0.252500	2033	335	-2962	-15604	-77	-15761	-4616	-10533	130	-13683	-7637	-12330	-379	-12899	-8183	-10912	2365	2617	2283	-15117	-204	-15893	3585	-13794	-440	-13456	4212	-14581	-135	-13700	3810	-11492	-150	-142	-121	-67	-62	-58	-104	40	-151	20	36	-75	-23	-57	82	-30	-3
0.253333	2758	424	-2853	-15714	12	-15825	-4612	-10582	56	-13758	-7573	-12422	-478	-13028	-8116	-10913	2317	2776	2626	-15128	-242	-16053	3431	-13711	-308	-13404	4127	-14270	-74	-13658	3729	-11820	-152	-129	-122	-66	-64	-60	-107	35	-151	16	34	-77	-4	-56	79	-30	3
0.254167	3343	515	-2736	-15841	-350	-15843	-4599	-10632	-42	-13810	-7494	-12508	-342	-13130	-8040	-10900	2260	2943	2981	-15136	-441	-16224	3277	-13639	-314	-13378	4021	-13935	-45	-13597	3678	-12157	-148	-143	-118	-67	-80	-59	-105	40	-151	19	38	-75	-23	-56	80	-28	0
0.255000	3472	604	-2610	-15963	77	-15879	-4576	-10671	-22	-13845	-7411	-12589	-73	-13212	-7952	-10876	2000	3100	3352	-15145	-533	-16413	3125	-13533	-190	-13389	3892	-13590	-145	-13526	3646	-12476	-152	-125	-118	-65	-60	-58	-103	35	-150	21	37	-75	-24	-61	76	-28	0
0.255833	4103	685	-2475	-16092	62	-15891	-4545	-10708	34	-13868	-7313	-12658	-55	-13268	-7865	-10846	1791	3263	3733	-15163	-530	-16608	2969	-13410	-22	-13430	3737	-13235	-152	-13453	3637	-12804	-152	-127	-122	-84	-64	-61	-119	39	-152	21	35	-73	-23	-55	79	-27	-1
0.256667	4744	760	-2346	-16214	-144	-15894	-4506	-10756	-52	-13879	-7210	-12734	-335	-13311	-7763	-10809	1715	3414	4120	-15185	-620	-16811	2806	-13269	-70	-13494	3560	-12883	51	-13382	3644	-13133	-152	-127	-124	-72	-64	-62	-108	35	-151	19	33	-80	-35	-56	79	-33	-6
0.257500	5288	825	-2213	-16339	-15	-15885	-4457	-10798	-23	-13877	-7102	-12798	-436	-13326	-7654	-10761	1636	3564	4511	-15215	-787	-17014	2641	-13126	51	-13621	3366	-12530	193	-13310	3675	-13446	-147	-125	-125	-73	-62	-57	-103	36	-155	21	34	-74	-22	-52	84	-27	-3
0.258333	5925	884	-2076	-16463	-118	-15861	-4397	-10837	43	-13869	-6982	-12857	-297	-13326	-7532	-10705	1558	3701	4902	-15251	-1041	-17219	2468	-12967	106	-13758	3156	-12190	135	-13238	3716	-13752	-149	-129	-120	-67	-64	-58	-101	40	-137	18	49	-74	-21	-53	84	-26	-1
0.259167	6502	931	-1970	-16588	-170	-15835	-4330	-10880	-122	-13852	-6862	-12908	-189	-13311	-7407	-10651	1354	3825	5292	-15289	-1185	-17418	2289	-12810	104	-13927	2937	-11867	37	-13174	3766	-14034	-149	-128	-116	-67	-59	-59	-105	38	-152	18	32	-75	-25	-53	84	-28	0
0.260000	7128	962	-1815	-16730	-28	-15798	-4251	-10925	-181	-13830	-6742	-12956	-3	-13286	-7278	-10590	1217	3932	5671	-15340	-1236	-17610	2103	-12657	224	-14114	2709	-11569	-27	-13121	3824	-14307	-153	-128	-121	-72	-65	-58	-103	37	-151	19	30	-73	-23	-55	81	-15	-8
0.260833	7882	984	-1681	-16869	-121	-15750	-4172	-10971	-120	-13808	-6621	-12997	84	-13244	-7147	-10523	1234	4024	6046	-15395	-1349	-17781	1922	-12514	183	-14322	2478	-11299	-3	-13086	3890	-14555	-153	-129	-122	-48	-64	-59	-108	36	-149	16	32	-77	-26	-59	80	-29	-1
0.261667	8605	990	-1548	-17018	-105	-15694	-4088	-11021	-201	-13775	-6500	-13027	-57	-13194	-7020	-10450	1059	4100	6408	-15462	-1213	-17934	1745	-12380	269	-14548	2252	-11054	-17	-13059	3961	-14778	-152	-130	-120	-70	-65	-62	-109	35	-151	19	40	-78	-22	-55	80	-29	-4
0.262500	9183	984	-1412	-17171	-296	-15628	-3999	-11074	-223	-13743	-6386	-13053	-70	-13140	-6890	-10373	947	4141	6752	-15518	-1330	-18057	1584	-12261	362	-14778	2032	-10848	-4	-13052	4038	-14966	-150	-126	-119	-62	-58	-57	-102	40	-147	18	37	-72	-21	-53	84	-28	-3
0.263333	9320	956	-1279	-17333	-126	-15558	-3908	-11132	-227	-13711	-6273	-13064	-193	-13080	-6763	-10292	919	4163	7079	-15617	-1321	-18160	1434	-12166	300	-15018	1829	-10677	-6	-13072	4114	-15126	-147	-124	-116	-65	-61	-56	-104	40	-152	18	35	-79	-16	-53	84	-28	1
0.264167	9490	916	-1143	-17523	38	-15482	-3821	-11195	-160	-13680	-6172	-13077	-274	-13020	-6659	-10214	621	4151	7383	-15656	-852	-18236	1305	-12091	457	-15256	1637	-10549	-324	-13122	4187	-15248	-152	-132	-117	-63	-69	-59	-103	40	-151	20	37	-73	-22	-55	84	-28	-4
0.265000	9463	855	-1008	-17683	67	-15407	-3737	-11263	-16	-13651	-6082	-13086	-279	-12963	-6561	-10129	379	4108	7659	-15719	-792	-18290	1201	-12049	300	-15497	1463	-10466	-414	-13201	4259	-15338	-151	-128	-122	-67	-65	-58	-105	37	-154	15	29	-76	-31	-57	81	-28	0
0.265833	9274	779	-871	-17870	29	-15326	-3642	-11330	-62	-13623	-6001	-13090	-292	-12907	-6482	-10042	194	4037	7912	-15811	-617	-18302	1138	-12030	339	-15726	1318	-10417	-251	-13306	4332	-15382	-149	-130	-144	-66	-61	-58	-102	39	-152	18	37	-75	-21	-55	85	-28	-1
0.266667	9117	690	-731	-18054	116	-15238	-3583	-11398	-62	-13591	-5929	-13084	-206	-12855	-6419	-9957	-17	3931	8138	-15890	-449	-18297	1106	-12047	310	-15949	1198	-10418	-243	-13451	4398	-15389	-147	-130	-119	-65	-61	-62	-105	37	-150	17	33	-76	-22	-60	80	-30	0
0.267500	8883	591	-589	-18232	-298	-15155	-3518	-11462	18	-13559	-5864	-13072	-97	-12809	-6380	-9873	-296	3792	8338	-15967	-322	-18261	1119	-12087	281	-16156	1109	-10454	-1270	-13624	4464	-15346	-149	-126	-120	-64	-66	-59	-104	39	-149	17	34	-76	-21	-55	82	-30	0
0.268333	8141	476	-453	-18411	67	-15061	-3460	-11534	-1	-13526	-5815	-13061	-138	-12749	-6357	-9791	-611	3620	8509	-16041	-128	-18197	1175	-12166	277	-16349	1053	-10531	-6563	-13835	4522	-15270	-150	-128	-119	-65	-65	-57	-105	40	-154	17	34	-74	-23	-58	81	-30	-1
0.269167	7715	364	-315	-18579	276	-14965	-3412	-11604	49	-13492	-5775	-13045	-195	-12726	-6356	-9714	-1025	3420	8648	-16115	26	-18123	1280	-12271	380	-16525	1032	-10643	-10749	-14070	4574	-15127	-146	-127	-118	-64	-64	-58	-104	39	-150	17	35	-75	-23	-56	85	-30	0
0.270000	7465	227	-183	-18735	-181	-14874	-3370	-11662	-94	-13458	-5742	-13020	-245	-12695	-6372	-9650	-1283	3187	8759	-16188	-63	-18023	1417	-12402	246	-16684	1041	-10793	-8414	-14335	4622	-14981	-148	-127	-116	-65	-59	-56	-104	43	-147	20	36	-75	-17	-55	81	-27	1
0.270833	6953	89	-58	-18875	-86	-14776	-3336	-11726	-203	-13419	-5718	-12998	-380	-12665	-6392	-9588	-1637	2924	8837	-16258	29	-17912	1623	-12571	319	-16827	1084	-10978	-6860	-14623	4660	-14772	-146	-136	-116	-66	-61	-57	-99	43	-150	18	34	-76	-17	-56	85	-26	1
0.271667	6565	-49	57	-18993	-5	-14671	-3311	-11776	-100	-13376	-5710	-12973	-396	-12637	-6466	-9547	-1937	2634	8893	-16327	-11	-17795	1858	-12758	362	-16951	1162	-11187	-6001	-14932	4690	-14526	-146	-125	-120	-63	-61	-56	-104	40	-146	21	36	-73	-24	-55	85	-30	4
0.272500	6248	-170	165	-19094	79	-14564	-3293	-11826	-177	-13337	-5707	-12947	-285	-12620	-6536	-9518	-2124	2325	8920	-16395	-120	-17667	2128	-12960	214	-17081	1263	-11432	-4261	-15241	4711	-14244	-148	-126	-119	-65	-61	-59	-104	38	-151	20	32	-77	-25	-58	85	-31	0
0.273333	5997	-332	262	-19176	54	-14463	-3285	-11873	-148	-13300	-5715	-12923	-116	-12614	-6620	-9517	-2365	1976	8918	-16467	-25	-17541	2424	-13188	265	-17161	1397	-11694	-1971	-15595	4722	-13931	-156	-134	-125	-72	-67	-64	-109	35	-158	12	29	-104	-27	-62	78	-36	-4
0.274167	5940	-464	344	-19231	-56	-14354	-3278	-11914	-77	-13253	-5727	-12897	206	-12600	-6710	-9523	-2411	1642	8900	-16532	47	-17401	2753	-13419	330	-17237	1566	-11970	-460	-15926	4735	-13573	-149	-131	-122	-67	-66	-62	-107	37	-150	17	32	-79	-26	-60	79	-32	0
0.275000	5917	-604	422	-19263	-69	-14239	-3268	-11942	-121	-13201	-5735	-12865	193	-12589	-6799	-9571	-2459	1283	8862	-16611	182	-17266	3101	-13655	281	-17298	1752	-12262	-193	-16245	4742	-13193	-150	-129	-124	-69	-65	-62	-108	35	-152	15	26	-77	-21	-57	79	-29	0
0.275833	5821	-733	488	-19271	-134	-14122	-3256	-11967	-56	-13154	-5752	-12829	198	-12584	-6900	-9608	-2496	911	8801	-16664	88	-17128	3461	-13890	312	-17348	1963	-12560	480	-16556	4746	-12787	-149	-131	-121	-68	-63	-59	-103	36	-150	17	30	-75	-22	-56	79	-30	-3
0.276667	5470	-872	537	-19265	-162	-14008	-3248	-11983	-78	-13109	-5771	-12801	492	-12581	-6998	-9725	-2452	534	8724	-16735	-6	-16992	3822	-14122	180	-17386	2189	-12858	1219	-16837	4748	-12350	-149	-128	-121	-66	-64	-62	-104	38	-160	17	30	-61	-24	-58	81	-29	0
0.277500	5161	-991	584	-19239	25	-13893	-3233	-11986	-47	-13064	-5798	-12766	562	-12583	-7090	-9784	-2704	155	8631	-16806	536	-16858	4184	-14343	323	-17407	2431	-13163	1577	-17093	4762	-11900	-149	-130	-122	-65	-61	-60	-104	38	-150	17	34	-75	-18	-57	85	-29	-3
0.278333	4884	-1124	618	-19204	-216	-13783	-3219	-11994	-29	-13026	-5829	-12734	608	-12589	-7177	-9903	-2773	-224	8526	-16882	641	-16722	4536	-14552	182	-17420	2680	-13457	1855	-17313	4778	-11440	-148	-127	-120	-66	-66	-59	-103	36	-148	18	32	-76	-21	-55	80	-29	0
0.279167	4611	-1246	641	-19161	-110	-13677	-3200	-11998	-60	-12985	-5858	-12702	533	-12604	-7266	-10043	-2874	-600	8407	-16963	694	-16590	4869	-14764	202	-17410	2943	-13736	2181	-17494	4804	-10969	-151	-127	-121	-67	-68	-62	-104	39	-153	17	33	-74	-25	-53	80	0	-4
0.280000	4360	-1365	658	-19110	-55	-13578	-3176	-11993	-36	-12954	-5897	-12680	366	-12655	-7344	-10186	-3082	-965	8272	-17050	833	-16456	5189	-14916	225	-17397	3199	-14000	2392	-17628	4845	-10497	-148	-128	-124	-68	-67	-60	-91	42	-154	17	30	-77	-23	-56	78	-29	-5
0.280833	3985	-1483	664	-19058	-379	-13465	-3150	-11985	-103	-12926	-5940	-12653	314	-12652	-7413	-10362	-3163	-1333	8130	-17147	802	-16321	5483	-15071	261	-17366	3463	-14237	2530	-17707	4902	-10018	-152	-125	-124	-67	-67	-61	-108	35	-152	19	33	-77	-22	-57	77	-31	0
0.281667	3014	-1597	667	-19004	-169	-13406	-3119	-11978	-277	-12885	-5989	-12634	202	-12686	-7479	-10534	-3288	-1680	7973	-17250	768	-16180	5751	-15206	127	-17316	3713	-14457	2547	-17737	4982	-9567	-155	-131	-127	-62	-67	-63	-112	36	-159	12	29	-78	-25	-58	76	-34	-8
0.282500	2149	-1710	660	-18953	296	-13339	-3090	-11962	-282	-12888	-6044	-12613	344	-12723	-7530	-10704	-3727	-2003	7819	-17358	991	-16035	5998	-15320	294	-17241	3972	-14634	2520	-17704	5099	-9115	-150	-124	-122	-65	-65	-58	-107	39	-153	1	32	-73	-21	-44	80	-30	0
0.283333	1587	-1806	652	-18902	-154	-13272	-3052	-11937	-204	-12865	-6099	-12598	394	-12767	-7571	-10870	-3833	-2309	7647	-17473	1001	-15883	6218	-15415	277	-17145	4215	-14773	2541	-17624	5236	-8685	-142	-124	-124	-65	-61	-40	-101	39	-152	20	36	-72	-24	-52	82	-25	0
0.284167	768	-1901	632	-18859	-63	-13224	-3021	-11914	-227	-12856	-6172	-12587	197	-12821	-7609	-11028	-3913	-2592	7475	-17599	942	-15730	6427	-15496	245	-17023	4446	-14881	2543	-17487	5399	-8282	-148	-124	-121	-67	-63	-56	-102	40	-150	19	37	-77	-25	-53	82	-27	1
0.285000	-86	-1991	606	-18830	59	-13187	-2995	-11891	-279	-12854	-6250	-12611	73	-12882	-7646	-11179	-4120	-2855	7287	-17735	979	-15571	6575	-15564	317	-16882	4669	-14940	2542	-17300	5591	-7913	-146	-125	-120	-103	-63	-58	-108	43	-149	3	36	-74	-21	-53	81	-27	0
0.285833	-819	-2072	568	-18798	-46	-13165	-2975	-11865	-273	-12840	-6335	-12602	-61	-12948	-7668	-11313	-4322	-3090	7100	-17882	933	-15406	6722	-15622	246	-16713	4874	-14962	2564	-17067	5808	-7574	-148	-124	-120	-66	-64	-57	-104	39	-147	20	35	-76	-24	-56	79	-24	-1
0.286667	-1513	-2143	524	-18779	-184	-13154	-2963	-11838	-341	-12833	-6403	-12615	-60	-13015	-7694	-11425	-4558	-3296	6910	-18031	750	-15236	6847	-15672	160	-16511	5068	-14932	2612	-16788	6052	-7279	-149	-125	-119	-67	-65	-58	-104	10	-152	19	36	-72	-23	-53	80	-26	-1
0.287500	-2212	-2198	473	-18763	-229	-13152	-2958	-11806	-328	-12826	-6527	-12646	39	-13088	-7715	-11526	-4628	-3468	6718	-18195	550	-15057	6962	-15716	107	-16281	5265	-14860	2674	-16476	6315	-7020	-148	-124	-118	-68	-62	-56	-105	40	-149	18	35	-75	-16	-53	81	-28	-3
0.288333	-2874	-2243	415	-18756	-93	-13136	-2964	-11772	-83	-12820	-6630	-12676	-94	-13153	-7731	-11598	-4641	-3613	6527	-18357	405	-14869	7063	-15759	46	-16028	5419	-14748	2881	-16132	6597	-6805	-150	-125	-117	-66	-62	-58	-105	39	-155	19	36	-74	-21	-57	80	-30	-1
0.289167	-3623	-2272	345	-18752	-42	-13167	-2984	-11731	-98	-12812	-6742	-12724	-147	-13214	-7746	-11653	-4734	-3727	6343	-18532	179	-14672	7157	-15792	143	-15740	5580	-14593	3328	-15768	6884	-6632	-148	-128	-119	-64	-60	-59	-104	39	-148	19	37	-74	-21	-56	82	-27	0
0.290000	-4436	-2287	270	-18755	-332	-13185	-3014	-11691	-237	-12805	-6855	-12777	-93	-13271	-7760	-11682	-4677	-3803	6168	-18714	-143	-14472	7247	-15838	-52	-15432	5726	-14405	3662	-15387	7181	-6501	-149	-124	-119	-69	-64	-58	-104	38	-159	17	30	-78	-22	-57	79	-31	0
0.290833	-5120	-2291	181	-18761	29	-13207	-3059	-11648	-139	-12796	-6964	-12841	-198	-13315	-7773	-11689	-4789	-3854	5999	-18898	159	-14261	7335	-15878	46	-15109	5873	-14180	3303	-14993	7483	-6404	-146	-125	-120	-67	-62	-55	-102	38	-149	19	38	-73	-18	-52	84	-28	5
0.291667	-5619	-2272	110	-18763	-231	-13223	-3104	-11598	-108	-12781	-7069	-12909	-363	-13345	-7785	-11677	-4759	-3867	5851	-19079	359	-14046	7422	-15920	12	-14755	6006	-13929	2854	-14604	7771	-6347	-145	-125	-117	-64	-69	-57	-104	42	-149	21	37	-73	-19	-56	88	-25	3
0.292500	-6189	-2241	29	-18774	-144	-13244	-3167	-11541	-72	-12768	-7173	-12979	-393	-13363	-7791	-11647	-4703	-3853	5716	-19265	300	-13836	7510	-15961	-102	-14397	6133	-13656	2535	-14215	8050	-6323	-146	-126	-120	-64	-63	-61	-110	39	-137	21	36	-75	-24	-57	82	-28	-4
0.293333	-6779	-2203	-59	-18788	76	-13267	-3249	-11487	-87	-12759	-7274	-13062	-317	-13372	-7807	-11602	-4666	-3813	5600	-19443	157	-13622	7596	-16007	-32	-14037	6255	-13372	2182	-13845	8311	-6330	-151	-128	-122	-67	-53	-60	-109	34	-151	17	33	-78	-22	-59	77	-35	-1
0.294167	-7146	-2151	-143	-18801	-166	-13283	-3323	-11431	-44	-12746	-7359	-13137	-148	-13356	-7818	-11537	-4592	-3744	5510	-19622	253	-13415	7682	-16047	55	-13676	6372	-13077	1945	-13500	8560	-6346	-148	-127	-122	-67	-66	-60	-107	36	-154	17	35	-77	-10	-57	58	-51	0
0.295000	-7619	-2089	-221	-18824	-324	-13289	-3409	-11365	56	-12733	-7432	-13214	-121	-13324	-7829	-11459	-4435	-3650	5443	-19782	310	-13209	7772	-16084	-141	-13328	6482	-12778	1725	-13171	8782	-6383	-151	-128	-94	-65	-50	-61	-109	38	-151	16	34	-77	-19	-57	80	-29	-3
0.295833	-7886	-2016	-293	-18853	260	-13293	-3501	-11300	23	-12721	-7492	-13287	-105	-13285	-7840	-11362	-4417	-3535	5403	-19933	433	-13014	7855	-16154	-82	-13000	6584	-12487	1361	-12873	8980	-6421	-148	-126	-120	-65	-64	-60	-107	38	-151	16	34	-78	-24	-55	84	-28	0
0.296667	-7676	-1948	-360	-18890	-107	-13290	-3576	-11230	-172	-12710	-7533	-13354	-241	-13224	-7852	-11254	-4289	-3401	5391	-20073	285	-12843	7932	-16140	-159	-12695	6676	-12210	1127	-12607	9154	-6462	-149	-119	-120	-68	-62	-58	-111	38	-149	17	33	-75	-22	-58	85	-29	1
0.297500	-7549	-1870	-418	-18932	-125	-13276	-3687	-11165	-28	-12702	-7577	-13408	-429	-13151	-7867	-11133	-4089	-3247	5407	-20194	132	-12687	8000	-16160	-227	-12427	6756	-11945	1028	-12377	9302	-6501	-150	-127	-121	-65	-63	-58	-107	37	-154	16	32	-77	-24	-58	84	-34	-4
0.298333	-7262	-1800	-470	-18986	-42	-13261	-3785	-11076	131	-12689	-7597	-13456	-542	-13071	-7882	-11001	-3867	-3081	5442	-20306	180	-12558	8051	-16171	-201	-12188	6824	-11703	670	-12187	9441	-6532	-152	-129	-124	-72	-69	-64	-110	35	-153	12	33	-82	-25	-60	78	-30	-3
0.299167	-6717	-1732	-510	-19053	-82	-13233	-3885	-11028	-17	-12680	-7602	-13486	-512	-12984	-7912	-10854	-3605	-2902	5509	-20391	180	-12452	8094	-16165	-117	-11999	6883	-11483	629	-12034	9513	-6550	-147	-127	-121	-67	-62	-60	-111	37	-148	17	33	-80	-24	-53	78	-34	-1
0.300000	-6061	-1669	-541	-19131	46	-13197	-3977	-10951	-65	-12666	-7593	-13496	-401	-12889	-7907	-10707	-3345	-2717	5591	-20462	212	-12377	8114	-16148	239	-11853	6923	-11294	648	-11923	9585	-6558	-148	-154	-124	-70	-67	-64	-109	32	-155	16	32	-79	-25	-60	80	-34	-3
0.300833	-5294	-1615	-563	-19219	133	-13147	-4062	-10884	0	-12646	-7568	-13490	-354	-12792	-7920	-10551	-2915	-2522	5691	-20514	183	-12330	8116	-16112	328	-11759	6948	-11134	355	-11857	9626	-6547	-153	-130	-124	-68	-64	-61	-109	36	-152	16	30	-78	-26	-57	80	-31	-7
0.301667	-4278	-1569	-581	-19321	-5	-13099	-4146	-10816	78	-12623	-7536	-13465	-297	-12691	-7926	-10378	-2523	-2322	5802	-20555	227	-12318	8094	-16062	132	-11722	6951	-11009	156	-11825	9647	-6522	-154	-129	-128	-74	-65	-60	-107	36	-155	12	27	-78	-23	-58	80	-31	-3
0.302500	-3300	-1530	-594	-19433	-60	-13021	-4217	-10743	81	-12587	-7492	-13416	-250	-12591	-7930	-10214	-2282	-2125	5919	-20579	334	-12339	8052	-15987	277	-11727	6936	-10907	47	-11836	9639	-6484	-149	-132	-122	-67	-62	-58	-105	39	-151	-1	35	-79	-18	-55	82	-29	-5
0.303333	-2466	-1505	-599	-19552	-275	-12941	-4288	-10672	105	-12544	-7440	-13346	-322	-12496	-7926	-10026	-1723	-1922	6047	-20590	208	-12391	7982	-15899	144	-11785	6897	-10840	-223	-11890	9607	-6437	-146	-125	-121	-64	-59	-53	-107	40	-151	20	34	-77	-17	-55	85	-27	1
0.304167	-1954	-1493	-608	-19684	75	-12853	-4340	-10606	89	-12491	-7383	-13258	-279	-12407	-7920	-9854	-1476	-1730	6165	-20597	424	-12454	7882	-15793	60	-11889	6858	-10798	-541	-11983	9549	-6385	-147	-125	-121	-66	-66	-57	-104	40	-151	22	36	-75	-21	-56	84	-28	0
0.305000	-1372	-1492	-619	-19823	-177	-12754	-4384	-10540	-12	-12425	-7330	-13153	-251	-12314	-7909	-9680	-1345	-1536	6279	-20598	618	-12592	7761	-15666	18	-12033	6782	-10790	-916	-12108	9460	-6336	-148	-127	-124	-63	-52	-53	-105	40	-147	19	35	-75	-22	-56	82	-27	-1
0.305833	-903	-1502	-637	-19967	-34	-12649	-4427	-10476	-78	-12346	-7272	-13030	-321	-12236	-7893	-9511	-1043	-1353	6381	-20604	724	-12734	7619	-15519	50	-12215	6691	-10800	-1077	-12260	9358	-6294	-147	-128	-120	-65	-59	-57	-107	35	-152	18	35	-77	-18	-53	82	-30	0
0.306667	-626	-1522	-660	-20112	-162	-12531	-4478	-10414	-31	-12253	-7252	-12894	-311	-12159	-7875	-9353	-865	-1173	6467	-20608	919	-12900	7456	-15376	191	-12425	6581	-10837	-1111	-12448	9219	-6264	-154	-128	-122	-68	-64	-60	-109	38	-154	17	30	-77	-23	-59	79	-33	-6
0.307500	-414	-1554	-695	-20258	-148	-12415	-4489	-10355	-48	-12150	-7175	-12744	-311	-12085	-7862	-9190	-776	-1006	6544	-20611	1024	-13079	7283	-15209	325	-12652	6460	-10884	-1322	-12648	9068	-6245	-150	-128	-122	-70	-67	-57	-108	38	-154	19	13	-80	-23	-56	82	-36	0
0.308333	-533	-1579	-736	-20392	-311	-12280	-4502	-10281	44	-12030	-7134	-12581	-254	-12002	-7810	-9041	-658	-848	6605	-20622	1191	-13268	7095	-15034	138	-12890	6319	-10947	-1418	-12867	8894	-6252	-151	-131	-126	-68	-62	-57	-107	37	-150	20	34	-74	-23	-56	81	-30	-1
0.309167	-880	-1616	-788	-20524	191	-12152	-4512	-10213	46	-11901	-7103	-12408	-149	-11888	-7773	-8892	-789	-696	6655	-20639	1305	-13465	6899	-14851	-76	-13134	6178	-11021	-1426	-13094	8705	-6286	-149	-127	-121	-67	-63	-58	-107	42	-150	19	33	-78	-23	-55	86	-29	-3
0.310000	-710	-1659	-858	-20649	-107	-12020	-4518	-10146	-39	-11759	-7069	-12233	-154	-11832	-7729	-8757	-945	-555	6689	-20666	962	-13659	6705	-14664	-189	-13370	6028	-11099	-1736	-13323	8498	-6351	-147	-126	-110	-63	-65	-59	-104	40	-150	19	34	-77	-19	-57	80	-29	2
0.310833	-719	-1697	-935	-20763	-365	-11889	-4522	-10067	-18	-11617	-7061	-12062	-145	-11738	-7689	-8624	-847	-421	6708	-20696	303	-13846	6503	-14475	-313	-13603	5868	-11180	-1813	-13547	8282	-6450	-145	-125	-119	-65	-59	-53	-105	43	-148	20	35	-75	-21	-57	81	-29	-9
0.311667	-832	-1731	-1028	-20845	-142	-11764	-4524	-9998	-77	-11468	-7057	-11884	-38	-11637	-7648	-8497	-839	-301	6715	-20736	-145	-14018	6317	-14290	-285	-13801	5712	-11261	-1474	-13760	8051	-6589	-147	-121	-118	-66	-60	-57	-107	40	-148	22	35	-74	-18	-57	82	-29	2
0.312500	-976	-1763	-1129	-20946	-129	-11643	-4528	-9913	-33	-11321	-7065	-11712	228	-11523	-7599	-8389	-788	-188	6715	-20782	-590	-14178	6131	-14116	-424	-13984	5553	-11346	-1353	-13958	7819	-6767	-147	-127	-116	-66	-70	-59	-107	38	-149	21	34	-75	-23	-60	78	-35	-1
0.313333	-1085	-1792	-1242	-21026	-200	-11538	-4537	-9833	-23	-11182	-7083	-11549	317	-11406	-7586	-8273	-664	-92	6707	-20836	-978	-14316	5947	-13949	-475	-14139	5392	-11414	-1344	-14130	7580	-6984	-168	-128	-121	-70	-63	-61	-110	33	-156	15	32	-77	-26	-60	76	-36	-4
0.314167	-860	-1817	-1360	-21082	-80	-11444	-4546	-9741	34	-11046	-7108	-11391	299	-11276	-7561	-8168	-568	1	6692	-20889	-1296	-14427	5779	-13787	-458	-14259	5237	-11502	-1166	-14267	7352	-7232	-152	-132	-124	-68	-65	-59	-111	40	-153	16	24	-80	-17	-62	75	-34	-4
0.315000	-231	-1827	-1483	-21129	-137	-11355	-4557	-9645	-38	-10914	-7141	-11238	218	-11138	-7543	-8065	-423	85	6668	-20942	-1301	-14516	5609	-13637	-708	-14349	5085	-11570	-1078	-14371	7125	-7518	-152	-131	-125	-62	-66	-63	-111	34	-154	12	30	-82	-24	-64	76	-36	-3
0.315833	418	-1834	-1611	-21165	-94	-11289	-4572	-9548	-144	-10794	-7181	-11093	18	-10990	-7537	-7971	-336	160	6639	-20994	-1020	-14564	5470	-13496	-700	-14397	4943	-11635	-1110	-14439	6915	-7835	-152	-129	-124	-74	-64	-60	-108	37	-151	16	28	-77	-21	-61	76	-35	-1
0.316667	984	-1827	-1729	-21187	-417	-11206	-4585	-9443	-98	-10688	-7222	-10954	-11	-10840	-7539	-7881	-58	233	6613	-21044	-1108	-14594	5297	-13373	-857	-14418	4801	-11689	-1132	-14462	6715	-8181	-152	-130	-121	-68	-63	-60	-108	40	-154	13	30	-79	-23	-60	78	-33	-5
0.317500	1424	-1819	-1846	-21201	98	-11190	-4614	-9329	-165	-10593	-7266	-10822	-52	-10685	-7562	-7808	76	296	6579	-21086	-1033	-14593	5142	-13266	-1057	-14397	4669	-11736	-1182	-14440	6526	-8553	-150	-126	-121	-68	-66	-63	-111	39	-151	17	33	-77	-26	-61	79	-32	0
0.318333	2128	-1800	-1953	-21206	55	-11169	-4644	-9211	-239	-10513	-7317	-10699	-125	-10539	-7578	-7725	62	347	6536	-21117	-886	-14561	4986	-13171	-945	-14354	4539	-11782	-1185	-14380	6355	-8944	-147	-128	-120	-70	-64	-61	-108	39	-151	17	33	-79	-23	-60	79	-33	0
0.319167	2714	-1777	-2056	-21207	-67	-11162	-4679	-9092	-142	-10452	-7368	-10565	-133	-10398	-7614	-7663	236	392	6485	-21150	-884	-14510	4822	-13090	-990	-14282	4410	-11822	-932	-14273	6205	-9344	-149	-132	-121	-69	-62	-62	-108	36	-152	16	34	-77	-22	-59	80	-31	-1
0.320000	3162	-1756	-2148	-21200	-75	-11173	-4713	-8965	-78	-10407	-7420	-10471	-56	-10266	-7663	-7613	325	431	6436	-21165	-670	-14438	4655	-13019	-960	-14188	4284	-11859	-448	-14133	6090	-9753	-152	-132	-126	-69	-80	-63	-110	38	-151	16	29	-79	-19	-60	77	-31	-5
0.320833	3444	-1732	-2234	-21182	64	-11193	-4754	-8849	-96	-10377	-7472	-10362	-18	-10154	-7723	-7568	448	466	6379	-21170	-645	-14351	4480	-12957	-858	-14056	4161	-11890	1385	-13959	5948	-10159	-151	-130	-124	-68	-64	-63	-107	38	-152	13	28	-78	-24	-61	81	-32	-5
0.321667	3389	-1712	-2308	-21160	-245	-11214	-4799	-8721	-129	-10356	-7519	-10255	-225	-10057	-7789	-7536	586	489	6312	-21170	-680	-14254	4295	-12908	-953	-13958	4033	-11926	2280	-13755	5844	-10559	-153	-129	-127	-73	-68	-62	-107	38	-152	17	28	-79	-23	-59	79	-31	-3
0.322500	2729	-1694	-2373	-21131	322	-11271	-4837	-8591	-212	-10351	-7569	-10145	-240	-9982	-7859	-7519	467	508	6245	-21150	-530	-14148	4100	-12867	-1117	-13828	3903	-11958	364	-13528	5755	-10946	-152	-129	-120	-66	-64	-61	-110	38	-151	17	38	-77	-23	-59	82	-30	0
0.323333	2266	-1697	-2440	-21094	79	-11322	-4880	-8467	-327	-10356	-7617	-10045	-408	-9931	-7937	-7505	353	520	6170	-21125	-538	-14049	3891	-12829	-1004	-13697	3771	-11989	-1519	-13292	5673	-11306	-150	-128	-125	-66	-63	-65	-111	38	-149	18	32	-77	-18	-58	79	-30	-3
0.324167	1752	-1684	-2481	-21046	-308	-11381	-4928	-8345	-336	-10373	-7666	-9945	-525	-9912	-8022	-7510	369	520	6092	-21087	-940	-13946	3676	-12798	-1171	-13567	3629	-12028	-1650	-13049	5602	-11651	-148	-124	-120	-66	-63	-58	-132	38	-147	18	35	-88	-24	-56	81	-30	0
0.325000	1167	-1695	-2524	-20984	-86	-11435	-4968	-8219	-259	-10395	-7710	-9840	-241	-9908	-8102	-7520	250	520	6012	-21039	-1179	-13858	3451	-12774	-1250	-13447	3483	-12066	-1320	-12805	5532	-11963	-149	-120	-120	-63	-63	-60	-108	38	-154	18	34	-74	-19	-55	84	-27	1
0.325833	607	-1718	-2565	-20912	-189	-11492	-5003	-8100	-210	-10427	-7757	-9739	-275	-9936	-8181	-7545	225	506	5920	-20983	-1384	-13779	3225	-12749	-1253	-13341	3326	-12113	-1321	-12570	5462	-12245	-149	-127	-119	-65	-62	-57	-103	39	-149	17	35	-80	-31	-55	85	-28	-5
0.326667	8	-1765	-2611	-20829	-100	-11553	-5044	-7988	-265	-10465	-7813	-9642	-90	-9989	-8264	-7583	135	488	5841	-20923	-1637	-13718	2995	-12726	-1283	-13249	3159	-12163	-1240	-12351	5387	-12487	-148	-125	-120	-66	-63	-58	-104	39	-153	16	27	-76	-21	-55	84	-28	0
0.327500	-362	-1824	-2651	-20731	4	-11606	-5077	-7878	-216	-10507	-7866	-9553	143	-10070	-8343	-7628	20	459	5755	-20861	-1701	-13677	2762	-12704	-1147	-13171	2982	-12225	-1351	-12155	5303	-12695	-149	-126	-122	-66	-62	-58	-99	39	-150	13	23	-76	-24	-56	85	-25	-4
0.328333	-460	-1898	-2693	-20619	-177	-11658	-5124	-7772	-206	-10557	-7927	-9464	130	-10170	-8416	-7675	138	430	5670	-20780	-1738	-13657	2532	-12683	-1200	-13121	2795	-12290	-1572	-11991	5210	-12865	-147	-127	-120	-63	-62	-56	-103	37	-150	20	35	-77	-21	-55	82	-29	1
0.329167	-439	-1989	-2735	-20493	-18	-11705	-5145	-7671	-255	-10608	-7990	-9382	249	-10289	-8483	-7733	74	394	5585	-20702	-1691	-13663	2307	-12661	-1093	-13087	2603	-12363	54	-11846	5096	-12994	-147	-125	-118	-63	-63	-61	-103	40	-150	20	35	-74	-34	-56	86	-24	0
0.330000	-457	-2093	-2778	-20349	-208	-11746	-5192	-7572	-333	-10662	-8058	-9301	246	-10425	-8545	-7793	132	346	5500	-20615	-1767	-13686	2089	-12643	-977	-13077	2403	-12445	6875	-11740	4972	-13088	-146	-121	-117	-45	-60	-56	-101	40	-147	21	34	-75	-19	-56	84	-27	3
0.330833	-892	-2218	-2822	-20196	-81	-11784	-5205	-7480	-424	-10721	-8138	-9235	246	-10568	-8602	-7854	189	296	5413	-20529	-1780	-13737	1882	-12625	-1016	-13090	2195	-12532	10565	-11670	4816	-13152	-144	-126	-118	-61	-61	-56	-101	39	-148	20	37	-68	-19	-53	87	-25	2
0.331667	-1224	-2355	-2866	-20029	-78	-11820	-5227	-7389	-201	-10795	-8223	-9173	148	-10725	-8651	-7921	28	237	5326	-20441	-1481	-13807	1686	-12612	-643	-13126	1992	-12633	6568	-11639	4643	-13189	-149	-128	-120	-63	-61	-53	-104	36	-151	17	35	-75	-19	-56	79	-30	0
0.332500	-1658	-2504	-2912	-19858	-250	-11851	-5268	-7310	-130	-10859	-8312	-9122	-134	-10886	-8699	-7984	44	183	5237	-20352	-1393	-13897	1501	-12600	-637	-13182	1757	-12740	4911	-11630	4453	-13195	-147	-127	-118	-65	-64	-56	-103	38	-156	15	35	-79	-24	-55	81	-28	-5
0.333333	-2090	-2661	-2990	-19684	-159	-11882	-5298	-7229	-320	-10932	-8413	-9082	-103	-11052	-8738	-8048	4	109	5148	-20263	-1143	-14002	1331	-12599	-534	-13258	1535	-12859	3974	-11657	4242	-13191	-151	-133	-125	-69	-65	-58	-107	37	-156	16	32	-79	-27	-57	82	-30	-7
0.334167	-2468	-2820	-2990	-19500	47	-11914	-5334	-7152	-302	-11016	-8514	-9039	45	-11222	-8772	-8101	-4	56	5046	-20168	-747	-14110	1181	-12599	-427	-13335	1319	-12976	2485	-11706	4016	-13176	-148	-126	-121	-67	-64	-57	-122	42	-150	17	33	-78	-19	-57	93	-29	2
0.335000	-2892	-2977	-3021	-19312	-272	-11948	-5356	-7075	-249	-11093	-8613	-9006	39	-11376	-8798	-8148	71	-28	4973	-20074	-233	-14226	1049	-12607	-422	-13423	1109	-13097	1721	-11776	3782	-13152	-164	-125	-119	-69	-62	-60	-105	37	-148	17	35	-76	-19	-56	82	-28	2
0.335833	-3675	-3129	-3044	-19124	32	-11982	-5416	-7009	-202	-11179	-8712	-8983	-19	-11533	-8825	-8188	73	-103	4882	-19957	297	-14341	935	-12628	-429	-13514	903	-13227	837	-11863	3537	-13136	-149	-127	-121	-66	-64	-57	-109	39	-151	32	33	-77	-35	-52	84	-31	-3
0.336667	-4066	-3259	-3058	-18944	196	-12029	-5471	-6949	-220	-11268	-8810	-8956	-74	-11685	-8848	-8221	-85	-182	4794	-19880	912	-14455	835	-12655	-243	-13603	708	-13352	28	-11963	3296	-13126	-150	-128	-119	-65	-66	-59	-107	35	-153	19	36	-76	-24	-55	84	-29	0
0.337500	-4032	-3419	-3066	-18768	-97	-12077	-5529	-6888	-395	-11364	-8905	-8935	-260	-11843	-8868	-8241	5	-266	4703	-19784	1137	-14552	755	-12699	-274	-13685	523	-13496	-518	-12063	3056	-13143	-147	-127	-120	-65	-55	-56	-105	38	-150	19	1	-77	-22	-55	86	-29	1
0.338333	-3872	-3539	-3062	-18602	124	-12138	-5593	-6845	-323	-11464	-8992	-8912	-405	-11978	-8887	-8247	147	-352	4608	-19686	1427	-14635	682	-12759	-238	-13755	347	-13639	-1050	-12160	2826	-13193	-148	-126	-121	-67	-62	-58	-104	38	-150	17	32	-77	-19	-70	85	-30	0
0.339167	-3616	-3669	-3054	-18443	-15	-12210	-5671	-6802	-190	-11570	-9072	-8888	-419	-12119	-8913	-8247	187	-442	4513	-19603	1757	-14704	635	-12820	-193	-13805	195	-13780	-1556	-12248	2614	-13284	-148	-131	-124	-67	-64	-51	-107	35	-150	13	28	-78	-22	-57	81	-32	0
0.340000	-3426	-3769	-3032	-18301	-81	-12294	-5759	-6782	-155	-11675	-9142	-8867	-479	-12255	-8938	-8233	263	-540	4414	-19511	1922	-14752	593	-12902	-284	-13835	55	-13931	-1964	-12327	2439	-13429	-155	-131	-124	-70	-68	-62	-111	33	-158	11	28	-84	-31	-63	78	-35	-7
0.340833	-3167	-3862	-3004	-18166	115	-12392	-5853	-6767	-200	-11782	-9196	-8842	-432	-12384	-8962	-8209	421	-642	4318	-19422	2118	-14768	567	-12993	-280	-13829	-56	-14072	-2228	-12375	2262	-13630	-153	-130	-122	-70	-66	-66	-110	35	-152	12	29	-80	-25	-56	80	-33	-3
0.341667	-2604	-3935	-2960	-18038	64	-12492	-5929	-6766	-191	-11888	-9238	-8812	-534	-12509	-8990	-8172	514	-747	4219	-19334	2278	-14748	552	-13096	-254	-13794	-147	-14223	-2446	-12410	2134	-13907	-154	-129	-124	-70	-66	-62	-111	35	-154	12	30	-81	-26	-59	79	-36	-3
0.342500	-2008	-3988	-2911	-17926	-64	-12599	-6046	-6780	-117	-11993	-9259	-8782	-627	-12619	-9015	-8123	502	-860	4119	-19247	2340	-14700	544	-13203	-230	-13725	-217	-14370	-2595	-12391	2049	-14258	-156	-129	-124	-66	-64	-61	-102	35	-151	12	34	-77	-19	-59	80	-32	-3
0.343333	-1556	-4035	-2856	-17827	-198	-12716	-6146	-6811	-121	-12100	-9279	-8755	-506	-12728	-9042	-8069	542	-980	4015	-19163	2217	-14615	549	-13315	-180	-13623	-255	-14516	-2726	-12350	2008	-14695	-150	-128	-119	-65	-63	-56	-104	40	-152	17	36	-75	-17	-57	82	-31	-4
0.344167	-1464	-4069	-2795	-17737	-86	-12843	-6250	-6864	-103	-12206	-9283	-8731	-580	-12831	-9072	-8010	600	-1099	3907	-19087	1871	-14510	552	-13441	-457	-13490	-275	-14678	-2815	-12275	2003	-15215	-149	-126	-120	-64	-59	-80	-108	39	-153	19	34	-75	-22	-83	82	-29	-3
0.345000	-1525	-4095	-2733	-17658	229	-12974	-6352	-6936	-120	-12308	-9275	-8712	-718	-12930	-9106	-7944	330	-1246	3794	-19014	1836	-14376	563	-13563	-314	-13322	-265	-14840	-2804	-12166	2055	-15817	-147	-126	-120	-66	-61	-57	-103	38	-150	18	35	-77	-21	-57	84	-29	1
0.345833	-1626	-4109	-2668	-17594	-83	-13104	-6447	-7025	-81	-12414	-9263	-8706	-850	-13017	-9134	-7879	158	-1387	3678	-18987	1481	-14224	579	-13691	-320	-13136	-236	-15002	-2759	-12029	2141	-16503	-148	-126	-121	-63	-60	-62	-104	34	-176	15	33	-78	-25	-57	82	-29	0
0.346667	-1780	-4126	-2611	-17538	-75	-13238	-6539	-7132	54	-12515	-9246	-8706	-857	-13103	-9179	-7811	-122	-1547	3555	-18895	1106	-14065	605	-13820	-185	-12934	-172	-15169	-2774	-11859	2280	-17257	-150	-125	-120	-65	-65	-61	-108	37	-152	17	36	-76	-22	-58	81	-32	-1
0.347500	-2058	-4135	-2546	-17486	50	-13373	-6624	-7268	78	-12616	-9222	-8715	-717	-13182	-9220	-7749	-388	-1700	3438	-18840	705	-13904	639	-13956	-234	-12718	-91	-15342	-2748	-11670	2461	-18072	-150	-128	-120	-66	-61	-59	-109	38	-154	9	35	-75	-23	-60	76	-32	-1
0.348333	-2218	-4147	-2491	-17435	-236	-13507	-6701	-7417	30	-12712	-9199	-8734	-758	-13251	-9257	-7688	-679	-1864	3312	-18794	331	-13757	681	-14092	-318	-12508	20	-15515	-2584	-11468	2689	-18918	-153	-129	-124	-66	-68	-62	-109	35	-154	15	32	-80	-26	-60	79	-32	-4
0.349167	-2797	-4140	-2446	-17388	-121	-13639	-6766	-7587	20	-12815	-9177	-8764	-848	-13313	-9296	-7628	-1040	-2020	3189	-18752	90	-13621	749	-14226	-387	-12302	151	-15703	-2443	-11249	2961	-19791	-153	-127	-119	-66	-62	-57	-104	37	-151	-6	32	-75	-21	-56	77	-32	0
0.350000	-3310	-4132	-2407	-17376	310	-13760	-6818	-7771	-66	-12904	-9153	-8800	-723	-13365	-9327	-7577	-1536	-2181	3068	-18713	-93	-13527	831	-14376	-179	-12120	309	-15888	-2566	-11033	3273	-20659	-122	-125	-119	-63	-60	-59	-103	39	-151	16	35	-75	-18	-58	81	-28	0
0.350833	-3323	-4125	-2377	-17283	-158	-13876	-6857	-7964	-112	-12992	-9137	-8844	-752	-13413	-9361	-7528	-1817	-2337	2921	-18678	-495	-13478	936	-14526	-344	-11969	489	-16075	-2599	-10830	3619	-21509	-150	-127	-120	-64	-61	-59	-105	42	-149	33	39	-73	-18	-55	86	-27	0
0.351667	-3395	-4074	-2359	-17228	-76	-13992	-6885	-8172	-101	-13085	-9127	-8900	-826	-13464	-9392	-7487	-2062	-2487	2822	-18649	-927	-13476	1068	-14683	-339	-11866	687	-16266	-2502	-10640	4002	-22315	-150	-125	-116	-66	-63	-59	-101	42	-148	21	38	-76	-23	-55	84	-26	2
0.352500	-3382	-4087	-2361	-17170	-5	-14102	-6910	-8397	19	-13175	-9125	-8960	-797	-13515	-9425	-7461	-2254	-2631	2703	-18627	-1238	-13543	1219	-14858	-147	-11815	908	-16453	-2256	-10479	4407	-23048	-152	-138	-102	-64	-62	-60	-105	38	-154	18	36	-75	-21	-55	82	-30	-1
0.353333	-3384	-4059	-2376	-17112	-109	-14208	-6922	-8626	113	-13267	-9130	-9030	-621	-13554	-9453	-7438	-2400	-2768	2588	-18606	-1568	-13670	1397	-15042	-142	-11825	1146	-16641	-1876	-10347	4828	-23702	-149	-130	-120	-69	-61	-60	-105	37	-151	19	33	-78	-21	-59	79	-32	1
0.354167	-3427	-4023	-2408	-17045	-142	-14308	-6922	-8867	108	-13355	-9137	-9098	-653	-13603	-9475	-7423	-2495	-2888	2476	-18580	-1927	-13864	1601	-15236	75	-11898	1411	-16815	-1706	-10244	5274	-24245	-150	-129	-120	-69	-64	-60	-107	37	-153	20	37	-77	-25	-53	81	-29	-1
0.355000	-3166	-3975	-2451	-16974	-16	-14399	-6905	-9109	21	-13443	-9147	-9167	-749	-13648	-9488	-7417	-2377	-3001	2371	-18549	-2165	-14118	1835	-15439	120	-12040	1691	-16977	-1613	-10183	5725	-24671	-151	-130	-121	-65	-62	-60	-103	40	-151	18	37	-76	-21	-55	80	-30	-6
0.355833	-2686	-3917	-2514	-16909	35	-14478	-6884	-9356	-44	-13530	-9165	-9235	-634	-13701	-9496	-7401	-2304	-3105	2271	-18518	-2450	-14433	2085	-15660	39	-12255	1996	-17130	-1264	-10151	6189	-24969	-153	-134	-120	-65	-63	-61	-118	38	-155	19	33	-76	1	-55	79	-32	-4
0.356667	-2420	-3852	-2593	-16846	-85	-14553	-6845	-9606	-10	-13614	-9178	-9306	-793	-13762	-9495	-7435	-2238	-3195	2173	-18482	-2585	-14801	2350	-15884	280	-12533	2316	-17270	-1081	-10158	6653	-25138	-151	-133	-125	-72	-65	-66	-105	36	-156	16	32	-78	-24	-59	79	-31	-3
0.357500	-2625	-3773	-2679	-16789	-245	-14619	-6800	-9857	-44	-13702	-9194	-9381	-891	-13832	-9485	-7455	-1843	-3276	2084	-18439	-2805	-15207	2626	-16114	256	-12877	2664	-17389	-1133	-10204	7114	-25157	-148	-128	-121	-85	-65	-60	-101	42	-150	18	34	-79	-24	-53	82	-28	-1
0.358333	-2791	-3681	-2778	-16742	111	-14669	-6730	-10102	55	-13779	-9201	-9456	-672	-13904	-9464	-7485	-1862	-3341	1975	-18390	-2562	-15637	2912	-16353	405	-13279	3034	-17487	-1027	-10279	7559	-25052	-148	-129	-124	-69	-62	-63	-108	38	-150	17	36	-65	-19	-52	81	-28	-7
0.359167	-2775	-3574	-2885	-16701	-173	-14714	-6652	-10355	92	-13860	-9185	-9531	-353	-13990	-9432	-7524	-1743	-3407	1906	-18334	-2399	-16092	3198	-16598	443	-13737	3416	-17569	-880	-10379	7985	-24818	-150	-130	-122	-66	-61	-61	-97	37	-133	19	35	-77	-23	-56	79	-33	-6
0.360000	-2822	-3475	-2979	-16679	-55	-14758	-6561	-10597	-25	-13941	-9192	-9607	-292	-14089	-9394	-7578	-1460	-3461	1823	-18272	-2313	-16553	3478	-16852	508	-14239	3813	-17637	-835	-10510	8388	-24463	-156	-129	-122	-68	-65	-64	-110	35	-155	18	33	-76	-25	-57	76	-31	-4
0.360833	-2889	-3338	-3125	-16660	56	-14786	-6450	-10839	49	-14018	-9170	-9688	-257	-14196	-9348	-7623	-1263	-3512	1737	-18202	-1941	-17010	3750	-17101	483	-14744	4227	-17694	-827	-10656	8756	-23989	-152	-130	-124	-67	-62	-66	-104	37	-141	13	37	-75	-22	-53	78	-33	-4
0.361667	-2898	-3199	-3251	-16652	-111	-14817	-6329	-11072	130	-14095	-9134	-9773	-169	-14314	-9293	-7697	-960	-3557	1658	-18129	-1689	-17445	4011	-17361	451	-15273	4652	-17741	-793	-10824	9095	-23414	-147	-128	-122	-72	-62	-62	-105	36	-152	13	33	-79	-21	-55	80	-32	-3
0.362500	-3185	-3059	-3377	-16666	-196	-14836	-6185	-11293	19	-14170	-9082	-9869	-274	-14442	-9230	-7765	-754	-3596	1579	-18050	-1448	-17855	4264	-17617	432	-15804	5087	-17789	-625	-11003	9364	-22752	-151	-129	-122	-67	-67	-60	-105	39	-151	20	36	-75	-18	-50	79	-29	-1
0.363333	-3595	-2899	-3492	-16679	241	-14855	-6030	-11516	-70	-14242	-9015	-9965	-225	-14577	-9160	-7834	-855	-3629	1507	-17964	-703	-18236	4499	-17884	624	-16305	5527	-17843	-461	-11194	9640	-22020	-149	-124	-119	-64	-60	-59	-103	41	-148	20	37	-73	-24	-53	82	-45	0
0.364167	-3479	-2730	-3610	-16702	-234	-14876	-5862	-11726	-144	-14318	-8931	-10068	-65	-14724	-9105	-7912	-590	-3659	1433	-17886	-139	-18582	4723	-18166	596	-16822	5966	-17909	-411	-11406	9845	-21229	-148	-126	-120	-66	-41	-60	-104	39	-147	20	28	-75	-25	-51	81	-29	0
0.365000	-3424	-2554	-3722	-16722	-206	-14903	-5673	-11931	-66	-14394	-8831	-10185	197	-14877	-9029	-7990	-400	-3684	1365	-17807	56	-18897	4946	-18464	491	-17288	6398	-17999	-453	-11629	10005	-20395	-150	-128	-122	-70	-64	-62	-109	38	-153	16	28	-80	-22	-58	76	-33	-4
0.365833	-3434	-2369	-3824	-16762	-31	-14941	-5485	-12127	-16	-14475	-8720	-10305	201	-15034	-8968	-8071	-344	-3700	1297	-17731	438	-19171	5171	-18780	614	-17711	6831	-18106	-388	-11856	10142	-19520	-147	-126	-120	-69	-65	-58	-105	36	-151	-11	34	-78	-19	-56	81	-30	0
0.366667	-3393	-2169	-3916	-16782	-160	-14982	-5277	-12309	-73	-14550	-8593	-10432	119	-15189	-8911	-8158	-96	-3708	1242	-17655	826	-19416	5404	-19132	633	-18090	7255	-18239	-341	-12107	10250	-18630	-151	-129	-121	-67	-64	-60	-109	35	-150	17	34	-78	-21	-55	77	-32	2
0.367500	-3293	-1961	-3993	-16802	-149	-15035	-5068	-12486	-100	-14632	-8458	-10566	94	-15346	-8860	-8233	-31	-3701	1184	-17586	1125	-19631	5661	-19510	679	-18416	7668	-18409	-334	-12372	10361	-17727	-149	-131	-120	-67	-60	-61	-104	42	-159	16	32	-77	-23	-57	80	-30	-6
0.368333	-2952	-1746	-4069	-16814	-59	-15103	-4857	-12651	-4	-14715	-8317	-10708	130	-15497	-8822	-8313	107	-3685	1131	-17525	1300	-19823	5952	-19941	649	-18691	8080	-18608	-229	-12650	10483	-16835	-150	-127	-122	-68	-60	-58	-105	38	-151	15	33	-77	-19	-58	81	-30	-3
0.369167	-2424	-1522	-4130	-16821	-101	-15185	-4647	-12813	82	-14804	-8173	-10858	323	-15637	-8794	-8395	407	-3651	1087	-17477	1335	-20010	6294	-20423	500	-18920	8469	-18836	-204	-12949	10634	-15960	-148	-138	-118	-65	-45	-57	-105	39	-150	18	34	-79	-24	-55	82	-29	0
0.370000	-1946	-1292	-4185	-16826	-24	-15287	-4443	-12967	-92	-14889	-8032	-11011	413	-15775	-8784	-8475	507	-3603	1042	-17438	1420	-20183	6692	-20955	630	-19098	8853	-19092	-93	-13260	10839	-15113	-149	-124	-120	-65	-63	-60	-107	39	-147	18	36	-77	-19	-55	82	-28	-1
0.370833	-1751	-1058	-4235	-16813	-318	-15402	-4252	-13117	-135	-14978	-7895	-11167	208	-15897	-8788	-8559	701	-3531	1003	-17403	1359	-20357	7156	-21564	463	-19240	9231	-19371	23	-13594	11112	-14299	-144	-126	-118	-63	-59	-56	-104	40	-147	21	37	-75	-15	-56	84	-29	3
0.371667	-1816	-819	-4280	-16808	127	-15534	-4075	-13267	-110	-15072	-7771	-11324	142	-16009	-8807	-8647	734	-3442	964	-17378	1659	-20542	7695	-22226	365	-19339	9602	-19666	-80	-13946	11477	-13530	-144	-124	-116	-64	-59	-57	-104	38	-145	21	36	-77	-17	-51	102	-29	3
0.372500	-1598	-587	-4329	-16788	-112	-15683	-3921	-13418	-82	-15173	-7666	-11492	257	-16105	-8842	-8742	749	-3339	922	-17368	1732	-20735	8311	-22958	303	-19436	9968	-19987	29	-14341	11936	-12818	-154	-127	-119	-68	-63	-59	-104	39	-151	19	32	-77	-21	-56	80	-33	-1
0.373333	-1400	-359	-4381	-16777	-35	-15851	-3789	-13574	-148	-15283	-7578	-11660	453	-16188	-8894	-8842	821	-3216	876	-17364	1434	-20941	9006	-23754	257	-19509	10336	-20317	59	-14715	12502	-12166	-151	-131	-124	-72	-66	-64	-111	34	-158	12	28	-82	-25	-62	76	-32	-6
0.374167	-1195	-137	-4433	-16766	3	-16026	-3684	-13729	-118	-15381	-7515	-11830	232	-16254	-8957	-8940	827	-3076	837	-17362	1327	-21160	9791	-24591	267	-19569	10718	-20655	34	-15113	13186	-11570	-152	-131	-124	-68	-61	-61	-107	38	-148	18	33	-78	-24	-59	81	-31	0
0.375000	-980	80	-4490	-16757	88	-16206	-3598	-13880	-70	-15499	-7471	-11996	-110	-16300	-9035	-9039	757	-2914	803	-17365	1098	-21390	10647	-25473	149	-19638	11105	-20996	209	-15528	13971	-11046	-153	-132	-121	-69	-62	-63	-107	37	-155	16	30	-79	-24	-58	81	-33	2
0.375833	-1003	287	-4545	-16753	-101	-16401	-3546	-14044	-132	-15610	-7451	-12184	55	-16341	-9127	-9145	784	-2738	770	-17375	708	-21628	11564	-26377	38	-19710	11515	-21343	297	-15958	14854	-10585	-150	-129	-124	-69	-63	-59	-107	38	-159	17	30	-76	-19	-58	79	-29	0
0.376667	-1276	480	-4616	-16753	314	-16596	-3528	-14211	-234	-15729	-7466	-12334	329	-16361	-9233	-9251	606	-2555	739	-17377	614	-21869	12536	-27289	91	-19802	11940	-21699	388	-16397	15833	-10192	-152	-129	-120	-67	-62	-60	-105	36	-152	18	32	-77	-19	-58	79	-30	1
0.377500	-1232	656	-4686	-16781	-29	-16798	-3539	-14383	-69	-15857	-7504	-12504	349	-16377	-9345	-9359	432	-2358	712	-17384	484	-22110	13536	-28192	85	-19910	12395	-22063	512	-16837	16869	-9874	-153	-127	-119	-68	-72	-65	-107	38	-154	16	33	-79	-22	-55	81	-32	-3
0.378333	-1301	816	-4766	-16809	-94	-17001	-3576	-14568	-31	-15977	-7573	-12680	298	-16388	-9473	-9469	510	-2165	689	-17389	84	-22338	14565	-29068	-36	-20049	12876	-22441	453	-17285	17936	-9625	-150	-130	-121	-68	-62	-63	-108	40	-151	17	33	-78	-22	-57	79	-34	0
0.379167	-1335	957	-4851	-16853	141	-17207	-3643	-14755	-153	-16110	-7666	-12858	190	-16393	-9610	-9572	442	-1968	671	-17388	-84	-22556	15581	-29898	-55	-20215	13383	-22832	508	-17720	19018	-9446	-152	-122	-122	-68	-61	-58	-107	39	-150	17	32	-78	-23	-56	79	-32	0
0.380000	-1328	1068	-4942	-16911	9	-17418	-3741	-14946	-112	-16248	-7787	-13037	281	-16401	-9754	-9676	353	-1777	659	-17386	-156	-22750	16588	-30663	-114	-20402	13919	-23244	579	-18160	20079	-9336	-153	-131	-125	-66	-63	-60	-107	39	-153	17	32	-79	-23	-57	79	-30	-5
0.380833	-1530	1172	-5034	-16986	0	-17621	-3862	-15143	-170	-16391	-7933	-13224	300	-16406	-9915	-9776	339	-1580	657	-17372	-355	-22913	17557	-31356	-128	-20606	14478	-23678	420	-18567	21099	-9295	-152	-130	-121	-72	-65	-60	-101	39	-152	15	35	-81	-23	-57	77	-31	-4
0.381667	-1582	1243	-5123	-17074	-40	-17825	-4004	-15337	-142	-16534	-8100	-13419	239	-16419	-10068	-9875	253	-1396	664	-17359	-526	-23044	18468	-31967	-135	-20828	15085	-24140	409	-18968	22042	-9328	-158	-135	-125	-73	-68	-63	-111	34	-155	13	27	-82	-26	-60	77	-35	-6
0.382500	-1296	1300	-5201	-17171	-281	-18036	-4163	-15533	25	-16677	-8283	-13621	257	-16433	-10232	-9967	298	-1213	684	-17327	-574	-23135	19308	-32414	-230	-21054	15692	-24637	583	-19340	22904	-9419	-150	-129	-121	-69	-64	-59	-105	36	-152	16	29	-78	-24	-58	80	-30	-3
0.383333	-1037	1342	-5264	-17278	-174	-18229	-4336	-15724	-39	-16831	-8475	-13828	113	-16452	-10404	-10056	224	-1039	717	-17292	-672	-23186	20069	-32593	-72	-21287	16338	-25159	494	-19677	23623	-9581	-152	-126	-119	-66	-64	-61	-104	38	-149	18	34	-75	-27	-51	82	-27	0
0.384167	-910	1355	-5319	-17393	-368	-18426	-4523	-15913	12	-16989	-8684	-14052	-141	-16483	-10585	-10149	273	-870	753	-17250	-995	-23194	20744	-32689	-110	-21506	16997	-25717	300	-19985	24215	-9811	-147	-120	-119	-64	-64	-59	-103	42	-150	19	34	-73	-19	-56	78	-31	0
0.385000	-946	1353	-5347	-17522	-44	-18636	-4726	-16094	165	-17147	-8900	-14286	-387	-16515	-10769	-10237	319	-712	801	-17201	-885	-23164	21324	-32717	-204	-21708	17667	-26304	284	-20247	24674	-10095	-147	-125	-121	-64	-62	-57	-105	39	-152	18	34	-73	-22	-55	84	-30	1
0.385833	-704	1332	-5371	-17654	-198	-18840	-4934	-16273	24	-17306	-9122	-14551	-382	-16557	-10959	-10331	143	-559	851	-17148	-607	-23102	21807	-32733	-91	-21908	18338	-26914	209	-20469	24992	-10447	-154	-128	-121	-85	-41	-59	-107	36	-153	15	33	-74	-24	-56	81	-32	0
0.386667	-476	1301	-5365	-17789	-292	-19045	-5145	-16438	-92	-17462	-9347	-14782	-305	-16601	-11154	-10430	75	-405	916	-17089	-577	-23019	22197	-32751	-213	-22069	19005	-27535	115	-20645	25179	-10843	-152	-126	-120	-64	-64	-60	-104	39	-152	19	33	-77	-24	-52	85	-31	3
0.387500	-144	1255	-5336	-17927	-51	-19252	-5357	-16588	-86	-17625	-9568	-15051	-240	-16648	-11351	-10530	-6	-257	984	-17029	-702	-22885	22503	-32735	-219	-22195	19672	-28161	35	-20768	25253	-11285	-153	-126	-93	-63	-65	-59	-104	40	-150	17	33	-76	-23	-55	86	-28	-4
0.388333	312	1200	-5285	-18059	59	-19459	-5568	-16740	-39	-17765	-9787	-15323	-255	-16700	-11548	-10639	-92	-112	1079	-16966	-769	-22731	22737	-32751	-283	-22283	20325	-28768	-14	-20839	25230	-11756	-151	-128	-118	-65	-63	-58	-104	40	-152	16	34	-77	-35	-57	81	-39	0
0.389167	743	1142	-5207	-18188	-577	-19665	-5773	-16880	-107	-17901	-9993	-15600	-342	-16745	-11745	-10758	-150	28	1141	-16905	-626	-22587	22901	-32731	-420	-22326	20952	-29346	37	-20860	25137	-12252	-148	-128	-118	-63	-63	-59	-112	37	-152	20	35	-75	-22	-55	85	-30	4
0.390000	845	1079	-5113	-18307	41	-19868	-5978	-17007	-44	-18032	-10194	-15878	-368	-16792	-11940	-10891	-441	172	1230	-16846	-377	-22421	23020	-32766	-412	-22328	21550	-29880	10	-20830	24999	-12761	-155	-125	-122	-65	-65	-59	-105	36	-156	18	33	-76	-24	-57	82	-33	-5
0.390833	1428	1012	-4996	-18418	95	-20068	-6172	-17127	67	-18148	-10379	-16153	-230	-16840	-12124	-11039	-803	322	1324	-16787	-184	-22250	23104	-32648	-243	-22270	22114	-30347	-9	-20747	24852	-13264	-152	-124	-118	-60	-58	-57	-100	37	-151	21	32	-75	-24	-52	88	-28	0
0.391667	2166	957	-4868	-18509	-164	-20246	-6348	-17232	-1	-18243	-10547	-16426	-13	-16854	-12307	-11183	-886	469	1427	-16734	-405	-22086	23168	-32363	-301	-22174	22633	-30733	-31	-20625	24719	-13755	-149	-126	-119	-61	-63	-58	-102	42	-148	20	38	-74	-21	-52	86	-28	1
0.392500	2833	898	-4719	-18585	144	-20418	-6512	-17333	-207	-18326	-10701	-16691	-59	-16875	-12477	-11349	-1046	616	1528	-16696	-402	-21931	23225	-31976	-130	-22038	23105	-31037	-67	-20469	24611	-14211	-149	-125	-121	-65	-63	-58	-104	40	-149	18	33	-80	-21	-53	86	-28	-1
0.393333	3608	839	-4575	-18656	-109	-20583	-6666	-17433	-181	-18388	-10843	-16953	-128	-16890	-12637	-11530	-1266	749	1627	-16665	-259	-21780	23277	-31503	-65	-21862	23519	-31227	-28	-20277	24575	-14626	-151	-129	-127	-68	-65	-61	-105	41	-153	16	32	-77	-21	-53	84	-28	-7
0.394167	4276	794	-4426	-18698	-270	-20725	-6803	-17526	1	-18432	-10956	-17195	-315	-16887	-12780	-11720	-1418	900	1742	-16641	-193	-21642	23346	-30974	-122	-21648	23887	-31302	-57	-20064	24609	-14980	-147	-146	-122	-63	-64	-29	-103	40	-148	19	34	-76	-23	-53	85	-28	0
0.395000	4919	746	-4280	-18726	-12	-20845	-6911	-17617	-93	-18451	-11061	-17420	-375	-16874	-12906	-11916	-1488	1039	1856	-16629	-253	-21513	23431	-30392	-34	-21407	24183	-31242	-90	-19844	24718	-15268	-149	-125	-119	-67	-63	-58	-104	38	-151	18	33	-74	-23	-52	84	-15	-3
0.395833	5731	722	-4140	-18731	-51	-20936	-6999	-17710	-117	-18451	-11148	-17629	-280	-16872	-13013	-12127	-1438	1170	1971	-16628	-229	-21383	23535	-29770	-97	-21144	24415	-31056	9	-19622	24901	-15481	-148	-117	-118	-62	-63	-56	-98	43	-150	20	36	-74	-22	-53	81	-28	0
0.396667	6496	689	-4009	-18723	-113	-21011	-7065	-17806	-64	-18432	-11216	-17821	-282	-16810	-13097	-12346	-1516	1295	2085	-16642	63	-21256	23655	-29105	-77	-20869	24579	-30731	49	-19404	25160	-15602	-148	-122	-118	-63	-62	-58	-104	41	-153	19	35	-74	-22	-51	85	-27	3
0.397500	7079	665	-3897	-18699	-340	-21053	-7104	-17901	6	-18393	-11272	-17995	-253	-16764	-13163	-12571	-1492	1403	2197	-16670	190	-21128	23792	-28407	-112	-20578	24670	-30273	40	-19209	25473	-15635	-152	-122	-118	-64	-63	-57	-103	38	-152	21	38	-74	-19	-51	84	-31	0
0.398333	7278	644	-3798	-18662	-143	-21073	-7120	-18015	122	-18342	-11317	-18157	-328	-16706	-13206	-12802	-1410	1533	2306	-16714	293	-20990	23933	-27688	-211	-20289	24689	-29693	89	-19043	25827	-15588	-152	-128	-121	-67	-63	-61	-103	38	-154	16	32	-79	-24	-55	81	-29	-3
0.399167	7561	622	-3724	-18616	-35	-21089	-7112	-18132	-1	-18278	-11345	-18301	-287	-16644	-13225	-13029	-1614	1585	2411	-16770	731	-20853	24084	-26949	107	-19993	24649	-28984	-48	-18901	26210	-15451	-150	-125	-141	-69	-61	-59	-104	40	-150	20	36	-80	-24	-52	81	-27	-1
0.400000	7684	608	-3659	-18563	-193	-21033	-7076	-18252	-113	-18199	-11377	-18434	-90	-16573	-13222	-13254	-1563	1656	2513	-16838	868	-20693	24226	-26205	111	-19714	24532	-28174	-227	-18792	26581	-15241	-152	-130	-119	-66	-63	-61	-109	42	-152	19	34	-79	-24	-55	82	-28	-5
0.400833	7663	586	-3609	-18501	-255	-20977	-7012	-18383	32	-18113	-11395	-18546	-44	-16499	-13202	-13457	-1439	1709	2612	-16922	1026	-20511	24354	-25464	309	-19439	24364	-27269	-472	-18718	26935	-14951	-152	-128	-118	-98	-65	-60	-112	39	-152	20	33	-75	-23	-56	82	-31	0
0.401667	7547	573	-3582	-18430	-139	-20904	-6934	-18524	-19	-18022	-11408	-18656	57	-16427	-13166	-13693	-1283	1754	2709	-17012	1191	-20307	24456	-24742	266	-19179	24135	-26295	-750	-18680	27239	-14609	-150	-128	-121	-66	-65	-58	-110	40	-150	20	34	-83	-23	-59	77	-29	0
0.402500	7324	555	-3562	-18363	-473	-20817	-6833	-18674	-77	-17928	-11419	-18754	114	-16350	-13112	-13897	-1021	1782	2801	-17115	1318	-20085	24522	-24046	-16	-18928	23873	-25261	-615	-18666	27490	-14234	-149	-126	-118	-66	-62	-60	-108	41	-151	21	36	-76	-23	-55	84	-26	0
0.403333	6613	540	-3552	-18292	-93	-20711	-6712	-18821	-18	-17837	-11434	-18847	164	-16297	-13045	-14106	-824	1802	2889	-17230	1525	-19836	24558	-23381	-182	-18700	23545	-24206	-453	-18670	27657	-13812	-149	-125	-117	-64	-62	-56	-104	57	-153	21	38	-72	-17	-51	85	-28	0
0.404167	6218	518	-3546	-18233	82	-20611	-6583	-18997	-51	-17748	-11452	-18942	220	-16202	-12968	-14261	-749	1808	2980	-17351	1709	-19569	24539	-22766	-72	-18489	23200	-23144	-522	-18690	27735	-13390	-137	-124	-115	-66	-60	-57	-104	42	-149	21	36	-75	-19	-51	84	-28	1
0.405000	5981	498	-3552	-18177	-326	-20493	-6440	-19150	-108	-17669	-11476	-19037	79	-16139	-12892	-14428	-461	1782	3066	-17488	1322	-19283	24491	-22199	-210	-18294	22826	-22092	-565	-18711	27717	-12976	-150	-127	-118	-65	-61	-59	-108	43	-148	20	35	-73	-28	-57	82	-28	-5
0.405833	5523	477	-3544	-18128	-113	-20384	-6299	-19372	-153	-17598	-11530	-19133	45	-16083	-12814	-14565	-268	1792	3157	-17631	954	-18986	24351	-21689	-224	-18115	22434	-21077	-510	-18723	27605	-12584	-156	-126	-116	-66	-66	-59	-105	41	-150	21	34	-77	-26	-56	84	-26	1
0.406667	5073	457	-3540	-18089	-208	-20280	-6154	-19501	-167	-17535	-11533	-19228	207	-16033	-12737	-14692	-56	1782	3248	-17783	827	-18675	24176	-21243	-195	-17951	22040	-20101	-504	-18727	27399	-12233	-152	-128	-121	-70	-68	-65	-109	37	-153	15	39	-79	-24	-58	84	-31	-4
0.407500	4503	439	-3543	-18058	-205	-20181	-6016	-19679	-158	-17482	-11573	-19325	357	-15991	-12666	-14793	78	1774	3349	-17938	648	-18360	23955	-20851	-227	-17801	21651	-19180	-501	-18698	27109	-11927	-150	-131	-120	-66	-64	-59	-108	40	-151	18	34	-78	-25	-60	77	-33	-1
0.408333	3943	428	-3505	-18037	86	-20089	-5875	-19838	-124	-17430	-11606	-19416	234	-15953	-12599	-14882	85	1779	3465	-18097	481	-18048	23681	-20522	-181	-17660	21253	-18331	-528	-18632	26750	-11686	-148	-127	-121	-69	-83	-62	-121	36	-145	17	33	-78	-24	-60	80	-30	-1
0.409167	3681	418	-3468	-18023	-66	-20007	-5745	-20000	-126	-17391	-11642	-19503	215	-15925	-12545	-14931	240	1775	3588	-18264	33	-17739	23371	-20242	-322	-17528	20878	-17572	-474	-18528	26335	-11517	-151	-131	-120	-66	-62	-59	-107	38	-150	13	33	-77	-18	-59	80	-32	-5
0.410000	3413	408	-3434	-18023	-158	-19937	-5628	-20162	-211	-17368	-11671	-19584	383	-15904	-12503	-14975	247	1784	3725	-18433	-194	-17448	23018	-20013	-391	-17405	20519	-16868	-303	-18385	25878	-11421	-147	-128	-121	-67	-62	-58	-105	39	-164	15	33	-76	-19	-57	79	-46	0
0.410833	2971	403	-3382	-18033	-167	-19877	-5525	-20303	-251	-17339	-11703	-19659	286	-15897	-12481	-14995	159	1810	3875	-18607	-341	-17171	22638	-19827	-314	-17283	20186	-16258	-272	-18191	25387	-11401	-150	-127	-119	-67	-62	-56	-104	41	-147	21	36	-77	-21	-55	82	-27	1
0.411667	2199	402	-3322	-18056	-121	-19825	-5438	-20441	-137	-17321	-11721	-19721	16	-15889	-12468	-15003	159	1859	4039	-18785	-769	-16919	22232	-19675	-609	-17171	19864	-15737	-168	-17954	24892	-11462	-146	-125	-117	-65	-59	-49	-103	41	-148	20	28	-73	-19	-57	84	-26	1
0.412500	1422	400	-3261	-18089	72	-19784	-5372	-20564	28	-17308	-11733	-19765	28	-15897	-12474	-15003	-172	1892	4215	-18970	-687	-16697	21804	-19549	-470	-17074	19567	-15290	13	-17681	24397	-11597	-150	-126	-121	-67	-62	-61	-107	39	-151	17	33	-75	-9	-58	80	-45	-1
0.413333	591	394	-3195	-18132	-204	-19750	-5323	-20664	0	-17298	-11733	-19796	88	-15914	-12502	-14988	-372	1949	4401	-19155	-885	-16509	21358	-19445	-569	-16962	19287	-14929	-65	-17378	23920	-11803	-151	-121	-121	-70	-67	-68	-105	37	-152	11	32	-80	-24	-59	77	-33	-4
0.414167	-144	367	-3130	-18186	-159	-19714	-5288	-20777	-231	-17288	-11717	-19802	107	-15932	-12535	-14967	-543	2014	4597	-19340	-1222	-16338	20901	-19352	-602	-16863	19041	-14640	-95	-17044	23472	-12062	-152	-125	-121	-69	-66	-60	-105	32	-152	13	33	-79	-24	-58	79	-33	-4
0.415000	-849	374	-3062	-18243	0	-19675	-5261	-20855	-255	-17280	-11685	-19788	121	-15955	-12583	-14943	-742	2085	4799	-19531	-1310	-16213	20435	-19267	-522	-16767	18772	-14428	52	-16701	23046	-12380	-155	-130	-125	-73	-65	-64	-108	35	-154	15	30	-62	-28	-63	76	-31	-7
0.415833	-1586	360	-2997	-18305	-101	-19640	-5246	-20922	-72	-17274	-11639	-19746	137	-15985	-12637	-14915	-952	2165	5007	-19729	-1233	-16110	19965	-19178	-567	-16667	18525	-14285	94	-16344	22683	-12729	-151	-126	-122	-68	-62	-61	-105	35	-150	16	29	-77	-22	-57	79	-30	0
0.416667	-2629	335	-2930	-18366	39	-19583	-5232	-20965	-22	-17256	-11574	-19680	164	-16010	-12706	-14883	-1164	2260	5215	-19923	-1246	-16036	19486	-19085	-784	-16583	18284	-14214	114	-15993	22304	-13115	-153	-126	-125	-68	-62	-62	-107	36	-150	16	33	-75	-27	-56	79	-30	-6
0.417500	-3457	306	-2865	-18424	140	-19520	-5228	-20992	-105	-17244	-11494	-19589	127	-16050	-12774	-14855	-1507	2330	5423	-20123	-1098	-15983	19000	-18995	-609	-16498	18051	-14217	199	-15654	21979	-13522	-149	-127	-121	-69	-62	-59	-103	38	-149	16	29	-77	-26	-58	81	-34	0
0.418333	-3855	259	-2807	-18490	-138	-19442	-5223	-21006	-151	-17200	-11399	-19471	-63	-16088	-12848	-14831	-1615	2403	5615	-20330	-1186	-15968	18507	-18904	-671	-16424	17773	-14280	205	-15342	21675	-13933	-149	-126	-122	-65	-63	-60	-103	40	-150	16	34	-76	-19	-53	81	-29	-3
0.419167	-4320	204	-2751	-18544	243	-19353	-5215	-21002	-166	-17213	-11298	-19339	-222	-16129	-12924	-14809	-1641	2468	5797	-20530	-1267	-15965	18005	-18814	-699	-16362	17504	-14417	156	-15066	21388	-14343	-151	-129	-120	-68	-62	-58	-103	37	-150	18	33	-75	-24	-59	79	-34	-3
0.420000	-4688	138	-2705	-18593	136	-19250	-5207	-20986	-10	-17194	-11188	-19183	-259	-16165	-12995	-14792	-1668	2522	5959	-20746	-1323	-15984	17494	-18734	-578	-16303	17213	-14623	98	-14831	21113	-14741	-150	-127	-121	-72	-63	-61	-108	18	-152	19	36	-79	-23	-56	80	-32	0
0.420833	-4991	59	-2647	-18632	53	-19153	-5190	-20951	-73	-17176	-11069	-19020	-284	-16203	-13063	-14775	-1633	2558	6104	-20952	-1297	-16018	16982	-18666	-577	-16262	16909	-14897	101	-14643	20834	-15127	-149	-131	-119	-69	-63	-59	-108	39	-151	18	34	-77	-22	-56	79	-28	-5
0.421667	-5223	-27	-2612	-18666	171	-18994	-5162	-20907	-243	-17159	-10951	-18842	-291	-16237	-13121	-14758	-1513	2578	6226	-21166	-1051	-16066	16470	-18622	-555	-16237	16584	-15231	153	-14500	20556	-15481	-152	-130	-121	-49	-65	-61	-107	36	-153	16	32	-79	-21	-58	80	-31	-1
0.422500	-5193	-125	-2568	-18688	142	-18852	-5130	-20847	-243	-17136	-10832	-18657	-146	-16277	-13172	-14743	-1269	2579	6320	-21378	-923	-16122	15955	-18626	-570	-16231	16242	-15636	40	-14414	20265	-15804	-149	-130	-124	-73	-62	-58	-105	39	-153	20	40	-75	-19	-57	81	-25	-1
0.423333	-4901	-221	-2522	-18701	124	-18694	-5088	-20772	-247	-17115	-10720	-18467	-143	-16308	-13208	-14724	-1100	2559	6389	-21587	-803	-16202	15439	-18616	-677	-16245	15884	-16101	12	-14380	19961	-16093	-144	-127	-120	-69	-63	-62	-104	40	-153	17	32	-77	-26	-58	82	-30	0
0.424167	-4724	-325	-2485	-18710	189	-18547	-5045	-20693	-197	-17097	-10610	-18283	-268	-16335	-13237	-14700	-1049	2521	6430	-21791	-526	-16305	14934	-18674	-565	-16276	15514	-16617	139	-14393	19633	-16341	-149	-127	-119	-66	-63	-58	-107	42	-149	22	36	-74	-22	-53	81	-29	-4
0.425000	-4804	-426	-2443	-18705	-7	-18392	-4995	-20604	-154	-17086	-10515	-18101	-429	-16361	-13258	-14673	-653	2463	6441	-22004	-374	-16387	14439	-18779	-785	-16336	15137	-17185	72	-14458	19285	-16548	-149	-129	-122	-67	-60	-57	-104	41	-146	19	35	-78	-22	-57	80	-30	-1
0.425833	-4761	-524	-2404	-18700	362	-18246	-4949	-20507	-191	-17055	-10431	-17930	-425	-16379	-13261	-14630	-518	2382	6425	-22207	107	-16503	13956	-18938	-616	-16420	14746	-17800	-109	-14563	18922	-16715	-151	-128	-119	-67	-60	-58	-105	39	-153	19	35	-75	-17	-56	84	-15	1
0.426667	-4521	-624	-2366	-18692	217	-18113	-4903	-20407	-196	-17037	-10351	-17776	-139	-16415	-13255	-14588	-495	2284	6383	-22402	364	-16627	13527	-19151	-528	-16523	14383	-18430	-94	-14705	18536	-16835	-148	-128	-119	-73	-55	-59	-103	41	-150	18	36	-75	-22	-57	82	-29	0
0.427500	-4333	-706	-2331	-18685	159	-17999	-4866	-20306	-97	-17014	-10314	-17636	-259	-16405	-13238	-14530	-538	2173	6320	-22592	466	-16771	13119	-19422	-560	-16658	14010	-19089	-16	-14877	18146	-16910	-150	-129	-120	-66	-63	-58	-104	43	-153	17	34	-75	-23	-58	84	-29	-4
0.428333	-3994	-786	-2302	-18680	214	-17893	-4844	-20199	-100	-16993	-10279	-17510	-563	-16407	-13211	-14460	-544	2049	6230	-22766	694	-16924	12756	-19743	-563	-16802	13650	-19752	32	-15065	17752	-16936	-151	-127	-120	-63	-62	-56	-104	38	-152	21	40	-75	-25	-55	80	-30	0
0.429167	-3466	-848	-2274	-18682	102	-17820	-4830	-20092	-159	-16966	-10261	-17405	-523	-16403	-13178	-14379	-403	1923	6132	-22931	860	-17097	12442	-20115	-487	-16970	13305	-20409	76	-15264	17359	-16913	-147	-126	-117	-65	-61	-56	-104	41	-147	21	38	-76	-29	-69	84	-28	4
0.430000	-3216	-903	-2251	-18696	-41	-17769	-4837	-19980	-231	-16937	-10257	-17324	-405	-16395	-13136	-14296	-373	1792	6013	-23085	900	-17284	12179	-20538	-596	-17149	12986	-21038	70	-15466	16970	-16842	-145	-124	-122	-65	-57	-57	-102	42	-150	39	38	-72	-18	-52	80	-28	2
0.430833	-2934	-944	-2244	-18716	526	-17740	-4868	-19874	-143	-16907	-10269	-17264	-336	-16380	-13097	-14203	-615	1658	5892	-23222	1076	-17481	11979	-20993	-434	-17342	12682	-21632	-35	-15664	16593	-16724	-150	-126	-116	-62	-60	-57	-100	41	-151	21	40	-75	-19	-52	82	-30	2
0.431667	-2255	-978	-2228	-18751	131	-17740	-4920	-19777	22	-16871	-10291	-17219	-263	-16356	-13047	-14106	-700	1528	5759	-23347	1028	-17695	11835	-21489	-345	-17539	12400	-22181	-107	-15854	16237	-16565	-148	-131	-118	-66	-77	-57	-103	37	-156	19	35	-77	-23	-53	81	-29	1
0.432500	-1675	-1008	-2230	-18804	58	-17761	-5001	-19673	5	-16837	-10331	-17214	-118	-16329	-13002	-14012	-600	1396	5621	-23474	831	-17903	11753	-22002	-461	-17734	12136	-22673	-201	-16023	15897	-16356	-153	-129	-119	-63	-63	-59	-102	38	-154	17	37	-74	-21	-55	81	-33	-4
0.433333	-1072	-1029	-2252	-18873	112	-17801	-5100	-19595	-146	-16793	-10378	-17221	-215	-16293	-12954	-13916	-572	1281	5489	-23541	714	-18137	11724	-22532	-458	-17933	11895	-23097	-246	-16171	15581	-16107	-135	-133	-121	-67	-65	-61	-107	35	-154	11	35	-76	-24	-57	81	-30	0
0.434167	-487	-1043	-2254	-18957	-41	-17854	-5224	-19473	-145	-16741	-10433	-17249	-165	-16250	-12907	-13821	-538	1177	5360	-23615	612	-18343	11750	-23057	-490	-18106	11675	-23438	-79	-16293	15297	-15815	-150	-130	-121	-66	-64	-59	-102	37	-149	17	35	-77	-25	-59	84	-29	0
0.435000	118	-1049	-2280	-19053	-88	-17920	-5371	-19380	-15	-16689	-10483	-17294	-88	-16198	-12866	-13737	-442	1080	5240	-23671	641	-18576	11821	-23568	-455	-18271	11470	-23694	-26	-16392	15031	-15489	-149	-128	-118	-61	-64	-61	-102	32	-151	16	36	-77	-23	-57	84	-29	0
0.435833	791	-1081	-2313	-19173	-166	-17987	-5534	-19294	12	-16631	-10564	-17356	-169	-16144	-12829	-13663	-232	991	5125	-23713	555	-18778	11922	-24061	-487	-18402	11277	-23859	-32	-16462	14786	-15137	-148	-127	-120	-69	-64	-60	-102	38	-150	17	37	-76	-22	-56	84	-9	0
0.436667	1695	-1069	-2351	-19300	-222	-18050	-5711	-19208	-120	-16578	-10636	-17435	-275	-16083	-12799	-13604	-44	907	5021	-23737	386	-18963	12047	-24507	-573	-18528	11091	-23932	13	-16513	14552	-14766	-149	-128	-117	-65	-64	-57	-103	40	-141	19	39	-74	-21	-52	79	-26	2
0.437500	2567	-1082	-2396	-19442	-132	-18110	-5902	-19130	-147	-16504	-10718	-17522	-420	-16017	-12774	-13561	61	830	4946	-23743	227	-19122	12180	-24911	-154	-18616	10908	-23911	80	-16540	14332	-14375	-148	-127	-116	-64	-64	-60	-104	39	-149	20	38	-77	-25	-51	85	-28	0
0.438333	3026	-1092	-2450	-19594	-334	-18154	-6097	-19056	-100	-16435	-10805	-17625	-551	-15947	-12760	-13532	322	753	4849	-23747	-72	-19240	12311	-25255	-296	-18674	10723	-23802	172	-16550	14108	-13990	-150	-125	-120	-63	-61	-57	-104	41	-149	15	37	-73	-17	-55	85	-30	-4
0.439167	3221	-1111	-2508	-19758	75	-18181	-6293	-18993	-69	-16363	-10897	-17735	-535	-15876	-12753	-13524	350	675	4779	-23734	99	-19330	12451	-25540	-337	-18703	10535	-23615	208	-16557	13888	-13604	-149	-128	-120	-66	-63	-61	-103	37	-154	12	35	-72	-22	-56	82	-24	0
0.440000	3470	-1136	-2574	-19930	-172	-18184	-6486	-18928	-56	-16297	-10994	-17825	-449	-15808	-12758	-13537	373	587	4718	-23719	158	-19380	12511	-25747	-256	-18698	10336	-23350	141	-16551	13653	-13237	-151	-132	-128	-61	-65	-60	-107	37	-151	9	32	-79	-24	-59	82	-30	-4
0.440833	3566	-1163	-2634	-20105	-98	-18164	-6677	-18882	-50	-16226	-11099	-17974	-432	-15735	-12768	-13564	434	497	4666	-23693	101	-19380	12561	-25873	-234	-18660	10144	-23011	-1	-16536	13432	-12889	-150	-129	-120	-68	-64	-59	-105	35	-151	12	33	-78	-22	-58	80	-30	-1
0.441667	3705	-1194	-2710	-20279	-246	-18111	-6849	-18836	-171	-16152	-11199	-18094	-462	-15665	-12786	-13614	500	402	4622	-23669	225	-19335	12558	-25916	-195	-18589	9923	-22621	41	-16521	13136	-12542	-151	-128	-124	-72	-66	-62	-107	38	-153	16	35	-78	-24	-61	80	-30	0
0.442500	3828	-1223	-2775	-20453	-197	-18031	-7009	-18794	-152	-16082	-11305	-18211	-325	-15589	-12803	-13667	497	291	4591	-23667	287	-19239	12502	-25873	-273	-18484	9692	-22175	101	-16500	12849	-12290	-150	-129	-120	-65	-64	-59	-105	40	-152	5	33	-48	-24	-60	86	-28	-3
0.443333	3487	-1263	-2846	-20622	-452	-17925	-7158	-18763	-34	-16011	-11406	-18317	-260	-15519	-12831	-13736	497	188	4557	-23626	361	-19105	12381	-25742	-275	-18349	9457	-21688	68	-16484	12533	-12057	-147	-130	-119	-68	-61	-57	-103	42	-148	17	35	-70	-17	-57	85	-26	0
0.444167	2802	-1303	-2912	-20792	-16	-17790	-7297	-18739	16	-15945	-11513	-18418	-326	-15459	-12867	-13821	331	63	4526	-23616	596	-18926	12185	-25545	-222	-18187	9202	-21177	126	-16459	12190	-11869	-146	-126	-117	-64	-61	-56	-102	43	-148	17	36	-73	-17	-55	84	-28	-1
0.445000	2669	-1353	-2983	-20955	-275	-17636	-7421	-18730	-132	-15887	-11615	-18509	-242	-15397	-12905	-13910	167	-67	4486	-23618	567	-18712	11929	-25234	-251	-18006	8941	-20649	-35	-16436	11828	-11739	-150	-128	-125	-64	-60	-33	-107	42	-153	18	34	-72	-17	-55	87	-29	2
0.445833	2398	-1403	-3053	-21112	-380	-17463	-7531	-18717	-216	-15832	-11717	-18585	-264	-15343	-12951	-14010	230	-202	4449	-23629	404	-18471	11607	-24860	-311	-17782	8673	-20116	-87	-16411	11440	-11659	-151	-126	-120	-63	-60	-60	-107	42	-150	21	34	-72	-21	-62	85	-30	-1
0.446667	1966	-1460	-3119	-21262	-228	-17288	-7636	-18720	-10	-15777	-11808	-18647	-279	-15286	-13002	-14108	232	-338	4410	-23659	409	-18199	11220	-24426	-223	-17584	8394	-19583	35	-16378	11044	-11637	-141	-124	-119	-41	-58	-56	-105	40	-153	16	33	-74	-22	-55	86	-30	0
0.447500	1558	-1523	-3190	-21406	-204	-17095	-7732	-18719	-72	-15739	-11895	-18696	-405	-15254	-13054	-14208	154	-476	4358	-23708	212	-17922	10781	-23923	-210	-17353	8108	-19058	62	-16338	10634	-11665	-148	-128	-124	-67	-64	-57	-105	41	-151	17	34	-73	-29	-55	82	-29	-19
0.448333	1162	-1582	-3248	-21543	-166	-16907	-7812	-18721	-117	-15702	-11976	-18727	-419	-15221	-13114	-14309	139	-610	4305	-23768	51	-17633	10289	-23375	-153	-17114	7824	-18550	-69	-16283	10220	-11742	-150	-131	-125	-68	-66	-61	-110	40	-153	17	32	-77	-26	-61	78	-30	-3
0.449167	723	-1649	-3316	-21670	-256	-16722	-7913	-18727	26	-15666	-12043	-18740	-268	-15193	-13153	-14409	223	-733	4248	-23843	-32	-17338	9756	-22772	-93	-16866	7547	-18054	-142	-16211	9825	-11858	-150	-129	-122	-66	-65	-61	-104	42	-150	21	34	-74	-23	-72	81	-33	1
0.450000	434	-1713	-3374	-21785	-338	-16543	-8002	-18725	-27	-15634	-12097	-18737	-276	-15172	-13241	-14501	386	-842	4189	-23930	-161	-17048	9203	-22141	-217	-16618	7267	-17582	-101	-16118	9437	-12014	-147	-131	-120	-64	-40	-58	-107	41	-153	20	35	-76	-22	-58	79	-33	0
0.450833	56	-1782	-3439	-21894	-50	-16384	-8096	-18716	-56	-15612	-12147	-18718	-248	-15161	-13317	-14596	406	-944	4126	-24032	-297	-16779	8628	-21488	-34	-16374	6997	-17138	-52	-16006	9073	-12200	-147	-127	-121	-64	-59	-57	-108	37	-149	22	36	-75	-19	-53	84	-29	1
0.451667	-604	-1848	-3497	-21993	-296	-16241	-8188	-18699	-32	-15592	-12192	-18684	-155	-15162	-13405	-14690	603	-1029	4061	-24142	-567	-16522	8048	-20827	41	-16139	6727	-16717	-10	-15875	8730	-12407	-146	-124	-114	-60	-62	-55	-105	44	-150	21	35	-73	-21	-53	82	-32	-5
0.452500	-1498	-1917	-3559	-22090	-62	-16126	-8309	-18673	-112	-15577	-12220	-18646	-300	-15177	-13500	-14782	664	-1100	3998	-24260	-429	-16293	7468	-20173	27	-15916	6465	-16328	-59	-15723	8417	-12628	-148	-124	-124	-65	-63	-58	-109	42	-152	11	30	-78	-19	-56	81	-31	0
0.453333	-2191	-1985	-3627	-22176	-207	-16034	-8433	-18631	-63	-15571	-12257	-18592	-308	-15198	-13610	-14876	640	-1158	3927	-24375	-222	-16091	6900	-19521	121	-15704	6216	-15976	-138	-15556	8137	-12856	-152	-126	-124	-70	-65	-59	-108	40	-153	18	30	-78	-23	-58	79	-34	-4
0.454167	-2825	-2047	-3689	-22251	-149	-15968	-8569	-18565	-22	-15573	-12285	-18536	-220	-15227	-13725	-14964	877	-1214	3874	-24466	-547	-15909	6362	-18888	-90	-15501	5970	-15628	-110	-15362	7917	-13080	-153	-127	-122	-65	-63	-58	-107	38	-153	19	30	-79	-27	-58	89	-33	-4
0.455000	-3268	-2103	-3753	-22317	-165	-15929	-8714	-18486	-22	-15567	-12310	-18474	-186	-15272	-13857	-15053	1031	-1219	3822	-24587	-525	-15759	5854	-18285	-35	-15316	5742	-15317	-235	-15158	7738	-13292	-151	-129	-122	-64	-75	-52	-109	40	-152	19	33	-76	-23	-61	80	-32	-3
0.455833	-3660	-2154	-3819	-22373	-111	-15921	-8874	-18385	-76	-15577	-12346	-18409	-121	-15325	-14003	-15147	1131	-1234	3788	-24669	-386	-15634	5386	-17700	81	-15146	5520	-15035	-256	-14946	7574	-13488	-150	-129	-121	-67	-62	-62	-108	39	-150	19	29	-78	-24	-57	81	-34	-1
0.456667	-4107	-2203	-3887	-22412	-414	-15937	-9043	-18256	-4	-15577	-12385	-18339	-134	-15389	-14157	-15239	1299	-1245	3748	-24737	-505	-15533	4967	-17215	-7	-14997	5310	-14779	-186	-14721	7459	-13693	-154	-127	-127	-70	-65	-64	-111	37	-150	17	29	-81	-24	-61	77	-32	-3
0.457500	-4853	-2239	-3960	-22440	60	-15977	-9224	-18115	5	-15605	-12435	-18282	-62	-15465	-14325	-15333	1289	-1266	3732	-24774	-476	-15448	4603	-16752	42	-14860	5110	-14546	-211	-14491	7382	-13807	-152	-127	-120	-64	-62	-61	-107	39	-150	12	32	-76	-21	-56	82	-33	0
0.458333	-5038	-2263	-4029	-22446	-119	-16034	-9392	-17951	-24	-15621	-12491	-18224	-17	-15545	-14497	-15425	1269	-1256	3721	-24781	-398	-15381	4287	-16349	127	-14738	4917	-14342	-151	-14239	7339	-13910	-149	-128	-121	-65	-64	-59	-109	38	-154	15	32	-78	-21	-57	81	-35	-1
0.459167	-5008	-2280	-4104	-22444	-323	-16114	-9599	-17759	-69	-15650	-12563	-18168	-35	-15642	-14680	-15520	1476	-1266	3724	-24763	-593	-15329	4026	-15999	-94	-14629	4736	-14165	-122	-14035	7319	-13985	-152	-128	-119	-65	-65	-60	-107	39	-150	17	37	-78	-23	-56	82	-32	0
0.460000	-5011	-2291	-4184	-22419	-94	-16217	-9798	-17558	-100	-15679	-12655	-18129	5	-15743	-14868	-15614	1583	-1285	3732	-24708	-687	-15283	3821	-15718	-8	-14534	4560	-14021	-202	-13817	7318	-14017	-148	-126	-120	-67	-62	-62	-111	36	-152	16	33	-79	-25	-59	80	-31	-1
0.460833	-4814	-2287	-4269	-22382	-299	-16332	-9999	-17338	-50	-15724	-12757	-18088	-131	-15853	-15059	-15708	1751	-1316	3752	-24617	-667	-15241	3672	-15499	-16	-14450	4398	-13900	-169	-13612	7329	-14017	-149	-127	-124	-70	-63	-60	-107	35	-151	17	33	-75	-22	-57	82	-32	-1
0.461667	-4527	-2273	-4354	-22321	-259	-16459	-10201	-17104	29	-15774	-12878	-18063	-203	-15970	-15252	-15795	1999	-1355	3774	-24490	-662	-15193	3565	-15340	-36	-14372	4239	-13810	-33	-13418	7348	-13974	-153	-134	-120	-68	-65	-63	-108	36	-152	15	33	-77	-25	-61	80	-29	-6
0.462500	-4072	-2247	-4448	-22245	161	-16593	-10400	-16860	30	-15827	-13014	-18036	-116	-16067	-15445	-15878	2205	-1407	3799	-24333	-589	-15145	3512	-15244	30	-14299	4089	-13749	-103	-13234	7372	-13889	-148	-128	-121	-65	-64	-60	-108	43	-143	16	34	-74	-19	-56	84	-25	-5
0.463333	-3271	-2204	-4524	-22153	528	-16728	-10596	-16604	13	-15890	-13160	-18025	-80	-16203	-15629	-15954	2487	-1467	3824	-24138	-432	-15078	3500	-15209	-75	-14233	3957	-13717	-250	-13063	7391	-13774	-146	-130	-115	-63	-61	-58	-103	42	-151	20	38	-72	-19	-56	85	-29	1
0.464167	-2557	-2159	-4637	-22046	640	-16871	-10793	-16353	30	-15959	-13324	-18022	-94	-16323	-15809	-16026	2646	-1537	3843	-23929	-391	-15006	3523	-15234	27	-14170	3827	-13721	-156	-12922	7398	-13629	-148	-124	-117	-63	-60	-60	-107	37	-149	17	36	-72	-35	-56	82	-28	0
0.465000	-2156	-2103	-4740	-21928	197	-17015	-10981	-16102	-56	-16045	-13495	-18028	-96	-16442	-15988	-16093	2896	-1622	3851	-23696	-653	-14920	3574	-15308	38	-14110	3709	-13758	-220	-12797	7390	-13453	-153	-130	-124	-67	-80	-63	-107	34	-155	16	34	-74	-26	-59	79	-31	-6
0.465833	-1942	-2040	-4852	-21802	362	-17162	-11167	-15849	-84	-16133	-13677	-18045	-267	-16560	-16151	-16142	3051	-1699	3852	-23444	-631	-14818	3659	-15429	-239	-14042	3607	-13823	-334	-12684	7374	-13250	-149	-127	-118	-66	-64	-56	-103	40	-152	18	33	-75	-22	-46	82	-25	0
0.466667	-1490	-1968	-4959	-21671	391	-17301	-11343	-15610	-23	-16220	-13858	-18071	-189	-16671	-16307	-16185	2882	-1791	3833	-23182	-134	-14699	3757	-15593	1	-13976	3513	-13916	-152	-12589	7337	-13035	-148	-130	-112	-57	-62	-60	-107	38	-149	20	35	-73	-21	-57	85	-25	-3
0.467500	-1141	-1885	-5072	-21535	242	-17430	-11510	-15356	-132	-16324	-14050	-18102	-249	-16775	-16448	-16213	2922	-1876	3810	-22914	-170	-14553	3868	-15792	-109	-13910	3435	-14041	-113	-12510	7281	-12799	-153	-126	-120	-64	-62	-58	-104	46	-150	20	36	-75	-22	-58	85	-28	2
0.468333	-792	-1799	-5173	-21401	325	-17558	-11666	-15129	-162	-16423	-14240	-18136	-357	-16874	-16577	-16236	2882	-1952	3765	-22651	-208	-14418	3986	-16021	-72	-13836	3377	-14188	-285	-12444	7207	-12561	-150	-128	-119	-65	-65	-60	-104	38	-151	18	35	-73	-21	-56	85	-29	0
0.469167	-313	-1710	-5288	-21269	381	-17672	-11817	-14914	75	-16525	-14428	-18182	-216	-16975	-16691	-16242	2758	-2016	3693	-22389	-118	-14259	4111	-16278	-79	-13752	3335	-14355	-342	-12390	7120	-12319	-146	-127	-117	-63	-62	-56	-101	39	-149	19	36	-72	-22	-53	85	-28	-3
0.470000	231	-1622	-5398	-21150	-189	-17779	-11953	-14713	49	-16626	-14615	-18229	-188	-17040	-16785	-16240	2678	-2065	3643	-22135	-110	-14086	4231	-16553	-149	-13662	3312	-14542	-386	-12340	7016	-12084	-138	-126	-119	-65	-60	-58	-100	41	-147	21	36	-73	-16	-53	87	-24	3
0.470833	257	-1529	-5499	-21040	279	-17868	-12075	-14530	-88	-16729	-14795	-18278	-107	-17113	-16866	-16231	2525	-2101	3561	-21890	20	-13907	4352	-16832	-224	-13561	3299	-14741	-308	-12295	6896	-11862	-146	-126	-113	-61	-58	-53	-102	43	-145	23	38	-72	-15	-55	86	-26	3
0.471667	627	-1442	-5598	-20946	471	-17939	-12187	-14368	-62	-16820	-14979	-18331	-92	-17173	-16929	-16211	2244	-2112	3471	-21663	212	-13724	4459	-17139	-25	-13462	3318	-14950	-178	-12262	6770	-11647	-144	-122	-118	-61	-61	-53	-102	44	-150	21	37	-72	-22	-53	88	-26	0
0.472500	1146	-1360	-5691	-20870	-174	-18008	-12284	-14228	-39	-16908	-15143	-18389	-206	-17228	-16977	-16186	2228	-2110	3370	-21459	51	-13539	4555	-17437	-98	-13346	3345	-15174	-176	-12230	6630	-11463	-150	-127	-120	-67	-66	-58	-101	41	-148	-6	34	-75	-22	-53	82	-28	-1
0.473333	1518	-1284	-5777	-20816	126	-18059	-12370	-14116	-21	-16987	-15307	-18450	-195	-17278	-17008	-16162	2172	-2089	3272	-21275	11	-13358	4636	-17743	-130	-13224	3385	-15397	-67	-12203	6468	-11300	-151	-131	-122	-69	-66	-60	-108	37	-155	12	30	-78	-28	-60	80	-30	-5
0.474167	1953	-1218	-5852	-20784	2	-18082	-12436	-14024	41	-17050	-15463	-18504	-290	-17316	-17021	-16121	2005	-2041	3174	-21097	-125	-13170	4711	-18034	-122	-13086	3458	-15614	-48	-12165	6349	-11158	-151	-128	-119	-69	-64	-58	-104	41	-152	17	34	-76	-24	-65	80	-29	-1
0.475000	2214	-1151	-5916	-20760	-313	-18090	-12480	-13955	-18	-17098	-15604	-18554	-479	-17350	-17010	-16087	1974	-1974	3084	-20939	-316	-12987	4773	-18314	-118	-12940	3543	-15822	-146	-12121	6212	-11046	-152	-128	-122	-65	-66	-57	-105	39	-153	16	33	-78	-26	-58	80	-30	-3
0.475833	2602	-1092	-5968	-20761	-73	-18076	-12504	-13908	12	-17128	-15731	-18593	-432	-17375	-16988	-16044	1911	-1883	3001	-20797	-453	-12810	4828	-18578	-45	-12779	3643	-16023	-247	-12082	6086	-10958	-150	-127	-118	-65	-63	-59	-104	38	-148	18	36	-53	-23	-50	84	-27	-1
0.476667	3206	-1040	-6015	-20777	-5	-18049	-12510	-13893	43	-17149	-15827	-18632	-260	-17404	-16951	-16011	1876	-1799	2929	-20669	-590	-12637	4872	-18828	-193	-12611	3753	-16215	-331	-12024	5971	-10893	-131	-126	-116	-67	-62	-56	-101	40	-149	18	35	-77	-19	-56	85	-28	0
0.477500	3719	-1003	-6053	-20819	-191	-18003	-12495	-13900	-172	-17159	-15954	-18667	-259	-17411	-16897	-15974	1884	-1712	2861	-20553	-449	-12473	4907	-19057	-165	-12441	3870	-16390	-264	-11959	5869	-10852	-149	-126	-116	-65	-62	-53	-102	41	-166	15	35	-72	-22	-57	85	-28	-1
0.478333	4111	-975	-6089	-20869	-265	-17944	-12462	-13933	-203	-17156	-16041	-18694	-294	-17453	-16834	-15940	1917	-1598	2807	-20452	-454	-12316	4937	-19262	36	-12256	3999	-16555	-202	-11883	5786	-10835	-148	-127	-117	-64	-62	-53	-101	40	-151	21	37	-74	-22	-52	82	-27	3
0.479167	4083	-952	-6115	-20933	-252	-17877	-12406	-13987	-79	-17147	-16114	-18710	-215	-17481	-16757	-15909	2047	-1493	2761	-20359	-546	-12165	4965	-19446	-184	-12070	4123	-16702	-16	-11790	5721	-10827	-149	-124	-120	-65	-62	-55	-102	42	-150	18	30	-74	-18	-53	82	-28	2
0.480000	4021	-941	-6149	-21012	-108	-17796	-12328	-14062	-110	-17129	-16167	-18717	-68	-17514	-16682	-15885	1824	-1395	2722	-20272	-153	-12022	4989	-19597	0	-11879	4249	-16828	24	-11700	5678	-10811	-153	-126	-120	-68	-65	-56	-103	39	-151	21	33	-74	-24	-53	82	-27	-5
0.480833	4045	-934	-6178	-21092	-327	-17703	-12233	-14162	-110	-17110	-16203	-18719	-112	-17554	-16598	-15866	1716	-1301	2693	-20193	-96	-11885	5023	-19732	-107	-11691	4369	-16939	-47	-11571	5653	-10857	-153	-127	-118	-67	-63	-58	-107	39	-149	20	33	-76	-24	-51	72	-26	-1
0.481667	3907	-936	-6209	-21191	-266	-17610	-12117	-14277	-129	-17091	-16223	-18709	-134	-17600	-16513	-15849	1632	-1219	2663	-20122	-44	-11760	5046	-19840	-195	-11507	4482	-17033	-60	-11438	5684	-10877	-149	-130	-116	-72	-69	-64	-111	36	-154	17	33	-77	-27	-60	76	-29	-6
0.482500	3551	-944	-6244	-21272	-126	-17514	-11995	-14409	-155	-17070	-16222	-18690	-85	-17653	-16429	-15830	1513	-1168	2639	-20051	70	-11631	5084	-19915	-141	-11320	4592	-17104	-110	-11286	5678	-10893	-148	-127	-118	-66	-63	-59	-103	39	-153	16	35	-74	-18	-56	78	-29	0
0.483333	3220	-956	-6276	-21360	-405	-17411	-11850	-14552	-150	-17048	-16198	-18654	-173	-17698	-16332	-15813	1390	-1081	2619	-19984	22	-11505	5124	-19974	-148	-11137	4677	-17158	-223	-11120	5728	-10909	-151	-126	-119	-69	-60	-55	-101	38	-152	21	35	-69	-19	-53	82	-25	0
0.484167	2351	-966	-6315	-21447	-287	-17304	-11695	-14706	-115	-17040	-16155	-18615	-301	-17755	-16248	-15804	1212	-1032	2589	-19920	113	-11385	5170	-20008	-306	-10966	4769	-17189	-243	-10949	5795	-10925	-149	-127	-120	-65	-62	-56	-102	39	-151	21	35	-70	-24	-57	82	-25	0
0.485000	1602	-987	-6361	-21524	191	-17205	-11543	-14872	-159	-17040	-16100	-18568	-298	-17823	-16170	-15788	854	-988	2557	-19862	487	-11268	5223	-20027	-58	-10806	4833	-17205	-100	-10772	5881	-10934	-150	-127	-119	-66	-64	-56	-102	38	-149	21	36	-75	-18	-55	81	-26	0
0.485833	1212	-1010	-6412	-21613	-348	-17107	-11380	-15052	-178	-17042	-16027	-18521	-369	-17891	-16099	-15774	661	-958	2515	-19804	545	-11156	5283	-20026	-197	-10652	4889	-17202	-104	-10585	5981	-10936	-149	-127	-119	-68	-63	-57	-102	40	-151	26	36	-79	-19	-56	82	-29	0
0.486667	526	-1032	-6458	-21689	-307	-17017	-11217	-15234	-96	-17057	-15940	-18463	-333	-17961	-16035	-15754	456	-929	2462	-19753	545	-11031	5347	-20011	-335	-10516	4924	-17166	-102	-10398	6096	-10935	-148	-127	-127	-68	-63	-58	-104	40	-153	22	34	-74	-27	-57	79	-27	-4
0.487500	-62	-1057	-6514	-21757	-210	-16923	-11061	-15422	28	-17079	-15842	-18398	-133	-18029	-15987	-15734	283	-906	2400	-19707	438	-10918	5415	-19985	-313	-10389	4947	-17137	-102	-10202	6225	-10931	-150	-127	-121	-67	-61	-60	-107	51	-153	17	34	-73	-22	-55	81	-33	0
0.488333	-568	-1078	-6563	-21816	-306	-16831	-10911	-15610	6	-17108	-15733	-18327	-253	-18108	-15943	-15703	126	-886	2323	-19660	281	-10806	5492	-19948	-427	-10278	4968	-17078	-219	-10016	6356	-10921	-149	-128	-124	-67	-62	-58	-104	37	-150	16	35	-75	-18	-57	79	-32	1
0.489167	-1062	-1096	-6612	-21873	-111	-16751	-10773	-15806	-130	-17143	-15618	-18275	-353	-18182	-15923	-15670	-168	-862	2232	-19622	330	-10691	5568	-19903	-437	-10178	4964	-17007	-193	-9831	6493	-10913	-149	-126	-120	-67	-63	-59	-104	39	-152	19	32	-75	-22	-56	80	-29	0
0.490000	-1366	-1109	-6664	-21915	-132	-16668	-10643	-15999	-115	-17179	-15499	-18176	-365	-18256	-15895	-15632	-277	-837	2133	-19582	166	-10581	5653	-19847	-431	-10099	4961	-16918	-132	-9660	6624	-10903	-154	-131	-118	-68	-63	-60	-108	36	-155	18	33	-75	-24	-58	79	-35	0
0.490833	-1365	-1119	-6710	-21957	-297	-16591	-10528	-16197	-165	-17221	-15382	-18092	-423	-18322	-15891	-15582	-378	-807	2018	-19549	43	-10473	5737	-19784	-593	-10031	4951	-16818	-259	-9495	6761	-10894	-146	-124	-118	-65	-61	-57	-105	40	-150	18	34	-72	-17	-55	80	-35	0
0.491667	-1460	-1116	-6753	-21982	-113	-16513	-10422	-16387	-104	-17256	-15258	-18005	-500	-18384	-15896	-15525	-548	-771	1895	-19519	3	-10368	5823	-19715	-453	-9976	4938	-16710	-334	-9347	6891	-10886	-149	-127	-120	-66	-62	-57	-103	41	-148	19	37	-75	-21	-53	84	-29	1
0.492500	-2036	-1109	-6791	-22005	-264	-16440	-10335	-16576	30	-17288	-15144	-17913	-451	-18445	-15915	-15465	-462	-728	1762	-19489	-334	-10273	5912	-19639	-482	-9937	4925	-16598	-260	-9212	7008	-10893	-148	-125	-120	-68	-62	-59	-105	40	-142	18	33	-78	-23	-56	79	-31	-1
0.493333	-2523	-1097	-6835	-22025	62	-16371	-10270	-16770	-90	-17319	-15042	-17819	-264	-18506	-15955	-15399	-629	-688	1610	-19469	-218	-10186	5995	-19560	-356	-9915	4913	-16480	-219	-9101	7108	-10904	-150	-130	-122	-69	-64	-63	-108	41	-151	16	33	-77	-23	-57	79	-33	-1
0.494167	-2654	-1069	-6870	-22029	-121	-16303	-10212	-16957	-238	-17344	-14943	-17719	-296	-18553	-16002	-15324	-693	-641	1466	-19461	-148	-10099	6080	-19471	-405	-9902	4902	-16362	-180	-9002	7205	-10921	-149	-127	-119	-66	-62	-58	-107	36	-150	17	32	-76	-22	-58	76	-36	1
0.495000	-2903	-1023	-6905	-22026	12	-16234	-10170	-17142	-158	-17355	-14853	-17614	-359	-18593	-16060	-15249	-700	-583	1310	-19431	-188	-10026	6157	-19377	-326	-9896	4897	-16251	-224	-8920	7290	-10943	-149	-128	-121	-63	-62	-61	-108	35	-152	15	35	-74	-22	-58	80	-31	0
0.495833	-3070	-985	-6939	-22014	0	-16162	-10142	-17310	-144	-17354	-14772	-17504	-195	-18635	-16133	-15167	-672	-512	1143	-19419	-179	-9966	6242	-19274	-269	-9899	4903	-16140	-165	-8858	7355	-10976	-152	-129	-122	-64	-64	-57	-105	39	-151	13	36	-76	-23	-43	80	-29	0
0.496667	-2987	-923	-6970	-21997	-354	-16097	-10123	-17475	-215	-17343	-14703	-17391	-16	-18656	-16216	-15078	-625	-445	997	-19411	-238	-9911	6313	-19170	-313	-9948	4912	-16040	-191	-8808	7411	-11014	-149	-147	-116	-67	-62	-59	-103	40	-150	17	34	-77	-22	-56	82	-29	0
0.497500	-3303	-865	-7007	-21972	-455	-16028	-10115	-17628	-232	-17322	-14646	-17273	114	-18676	-16307	-14991	-492	-368	835	-19411	-259	-9865	6381	-19064	-361	-9925	4934	-15952	-201	-8778	7448	-11054	-149	-130	-121	-66	-61	-61	-105	29	-152	17	36	-73	-21	-53	79	-30	1
0.498333	-3711	-791	-7044	-21936	68	-15962	-10121	-17770	-288	-17289	-14603	-17153	103	-18692	-16413	-14897	-435	-282	687	-19418	-4	-9852	6433	-18955	-137	-9940	4954	-15881	-205	-8759	7478	-11103	-151	-129	-124	-68	-64	-63	-107	39	-154	13	30	-78	-28	-57	81	-29	-1
0.499167	-3544	-718	-7079	-21901	-282	-15899	-10133	-17893	-320	-17245	-14568	-17026	172	-18699	-16527	-14803	-305	-188	538	-19434	20	-9815	6482	-18845	-118	-9950	4990	-15811	-249	-8746	7502	-11152	-151	-130	-124	-67	-68	-56	-107	37	-146	18	36	-69	-24	-56	82	-29	0
0.500000	-3431	-637	-7112	-21849	-228	-15833	-10150	-17995	-243	-17188	-14545	-16904	153	-18694	-16645	-14702	-70	-79	398	-19457	-135	-9805	6522	-18742	-156	-9963	5025	-15768	-224	-8741	7514	-11205	-150	-136	-121	-69	-65	-63	-107	39	-150	16	30	-77	-24	-58	77	-30	0
0.500833	-3318	-552	-7148	-21804	-143	-15767	-10174	-18080	-159	-17126	-14530	-16770	77	-18681	-16769	-14600	148	40	267	-19490	-74	-9801	6560	-18639	3	-9966	5069	-15729	-237	-8737	7521	-11257	-153	-132	-122	-70	-64	-60	-107	35	-154	10	33	-80	-23	-58	81	-29	-4
0.501667	-3123	-458	-7186	-21756	-144	-15696	-10201	-18161	-185	-17055	-14530	-16639	216	-18664	-16903	-14494	343	171	146	-19538	-93	-9804	6573	-18545	23	-9962	5109	-15711	-195	-8756	7527	-11311	-153	-127	-126	-72	-65	-62	-107	36	-155	16	29	-77	-24	-58	79	-32	-5
0.502500	-2945	-390	-7226	-21699	-231	-15643	-10238	-18183	-249	-16976	-14540	-16506	56	-18626	-17034	-14382	619	314	42	-19590	37	-9814	6583	-18459	1	-9951	5166	-15696	-132	-8736	7535	-11357	-150	-127	-122	-67	-63	-60	-110	38	-153	17	35	-75	-24	-53	84	-28	0
0.503333	-2658	-308	-7261	-21644	-167	-15573	-10277	-18195	-162	-16889	-14560	-16373	-100	-18593	-17170	-14268	981	468	-51	-19656	161	-9828	6585	-18381	-96	-9927	5217	-15696	-73	-8732	7543	-11404	-149	-125	-118	-66	-60	-58	-102	41	-147	20	34	-74	-18	-51	84	-26	3
0.504167	-2243	-229	-7296	-21594	-208	-15515	-10325	-18188	-290	-16799	-14595	-16245	207	-18547	-17306	-14151	1204	632	-135	-19735	47	-9847	6570	-18320	-109	-9904	5262	-15704	-126	-8724	7550	-11444	-146	-128	-118	-67	-59	-55	-101	40	-149	17	35	-76	-19	-52	85	-25	0
0.505000	-1903	-161	-7336	-21552	-181	-15468	-10380	-18160	-310	-16712	-14639	-16125	313	-18491	-17449	-14030	1377	800	-205	-19830	12	-9870	6549	-18273	347	-9870	5313	-15722	-193	-8712	7563	-11487	-149	-126	-121	-67	-64	-53	-104	38	-151	20	35	-73	-22	-53	81	-28	1
0.505833	-1874	-87	-7370	-21519	-471	-15403	-10444	-18107	-154	-16620	-14701	-16009	241	-18424	-17588	-13908	1756	986	-256	-19933	-58	-9897	6514	-18244	252	-9834	5358	-15747	-250	-8699	7578	-11517	-148	-126	-117	-63	-61	-60	-105	37	-150	20	36	-76	-28	-57	81	-28	3
0.506667	-2074	-28	-7403	-21491	-129	-15356	-10515	-18037	-128	-16528	-14772	-15896	383	-18351	-17728	-13783	1825	1170	-299	-20051	265	-9929	6476	-18231	348	-9776	5396	-15773	-306	-8676	7593	-11553	-151	-128	-122	-68	-65	-59	-110	35	-152	17	29	-77	-24	-57	79	-29	0
0.507500	-2046	44	-7431	-21483	-187	-15308	-10594	-17948	-67	-16439	-14854	-15792	384	-18268	-17864	-13652	1910	1361	-327	-20174	475	-9956	6435	-18231	398	-9754	5432	-15798	-324	-8646	7622	-11578	-151	-129	-118	-68	-65	-57	-103	38	-152	12	33	-77	-21	-57	80	-31	-4
0.508333	-2084	114	-7454	-21477	0	-15263	-10683	-17836	55	-16348	-14954	-15690	385	-18169	-17985	-13525	1971	1552	-338	-20303	396	-9985	6380	-18250	150	-9710	5465	-15823	-314	-8616	7655	-11599	-150	-127	-121	-68	-64	-58	-108	35	-153	19	33	-76	-22	-57	78	-30	0
0.509167	-2011	183	-7473	-21492	-96	-15218	-10773	-17706	113	-16254	-15061	-15600	321	-18060	-18101	-13398	1939	1745	-342	-20435	301	-10011	6344	-18283	196	-9670	5493	-15844	-281	-8575	7691	-11622	-149	-127	-118	-64	-61	-56	-107	40	-150	20	34	-75	-18	-55	81	-28	2
0.510000	-1879	258	-7491	-21522	-218	-15188	-10880	-17562	-67	-16166	-15177	-15511	177	-17943	-18206	-13266	1999	1936	-337	-20575	201	-10043	6299	-18330	243	-9636	5509	-15862	-267	-8540	7733	-11638	-147	-122	-116	-62	-63	-56	-104	40	-149	22	37	-76	-21	-55	84	-26	3
0.510833	-2071	330	-7508	-21570	-412	-15141	-10989	-17403	-220	-16082	-15303	-15431	159	-17815	-18298	-13132	2030	2125	-332	-20726	149	-10071	6258	-18390	0	-9608	5521	-15878	-382	-8493	7777	-11655	-147	-122	-119	-65	-63	-53	-101	44	-149	13	37	-70	-18	-52	81	-35	0
0.511667	-2417	411	-7523	-21626	368	-15100	-11109	-17231	-200	-15998	-15436	-15357	171	-17679	-18374	-13017	1806	2311	-315	-20855	348	-10099	6221	-18463	47	-9589	5523	-15876	-419	-8452	7823	-11669	-148	-120	-115	-63	-59	-55	-103	44	-147	23	36	-73	-17	-53	84	-28	-7
0.512500	-2134	497	-7540	-21710	58	-15071	-11238	-17046	-120	-15899	-15577	-15288	-42	-17538	-18434	-12895	1611	2488	-304	-20996	337	-10131	6188	-18550	102	-9578	5518	-15892	-435	-8419	7863	-11683	-146	-125	-124	-64	-62	-52	-101	39	-148	21	35	-74	-18	-55	81	-28	0
0.513333	-1994	587	-7562	-21808	-171	-15048	-11375	-16855	-81	-15837	-15725	-15219	-166	-17394	-18480	-12786	1574	2657	-291	-21133	-75	-10164	6164	-18654	119	-9581	5509	-15896	-428	-8393	7904	-11699	-150	-127	-120	-65	-67	-63	-104	40	-152	18	33	-76	-26	-58	78	-34	-1
0.514167	-1755	685	-7576	-21915	-5	-15018	-11511	-16647	-22	-15759	-15867	-15167	-70	-17236	-18501	-12708	1490	2823	-287	-21264	-188	-10194	6144	-18753	337	-9585	5486	-15893	-276	-8362	7947	-11710	-148	-125	-119	-63	-65	-60	-111	41	-171	18	33	-77	-21	-53	79	-29	-1
0.515000	-1365	799	-7596	-22032	-191	-14990	-11643	-16427	6	-15682	-16007	-15084	7	-17077	-18499	-12570	1355	2981	-285	-21388	-220	-10227	6136	-18858	250	-9608	5461	-15889	-294	-8338	7986	-11722	-154	-132	-121	-67	-66	-62	-109	36	-154	12	29	-80	-25	-57	80	-33	-5
0.515833	-1136	895	-7623	-22165	-151	-14961	-11777	-16200	-29	-15603	-16142	-15016	103	-16913	-18467	-12464	1283	3155	-290	-21506	-435	-10261	6136	-18963	256	-9628	5433	-15878	-285	-8323	8028	-11736	-149	-128	-119	-66	-65	-58	-130	38	-154	17	4	-79	-23	-53	82	-29	-3
0.516667	-767	1007	-7645	-22293	54	-14931	-11897	-15962	-101	-15526	-16265	-14943	16	-16747	-18427	-12359	1332	3281	-302	-21614	-618	-10296	6140	-19067	67	-9690	5402	-15868	-201	-8316	8065	-11750	-150	-129	-122	-70	-62	-60	-105	39	-152	19	33	-76	-22	-51	82	-31	0
0.517500	76	1117	-7672	-22434	-46	-14896	-12013	-15720	-84	-15447	-16384	-14870	-16	-16573	-18359	-12248	1349	3423	-318	-21718	-537	-10340	6144	-19167	-309	-9695	5367	-15857	-294	-8313	8090	-11767	-148	-125	-124	-68	-61	-58	-104	38	-143	16	30	-78	-22	-52	84	-30	-3
0.518333	803	1226	-7701	-22576	-101	-14863	-12115	-15474	-108	-15365	-16486	-14786	77	-16405	-18270	-12141	1221	3551	-344	-21813	-329	-10385	6150	-19265	4	-9736	5340	-15843	-351	-8320	8117	-11788	-151	-128	-119	-68	-63	-59	-105	40	-153	19	33	-76	-60	-56	81	-30	-4
0.519167	1252	1329	-7729	-22714	-339	-14828	-12204	-15221	-183	-15284	-16575	-14706	11	-16236	-18162	-12023	1269	3668	-378	-21902	-510	-10437	6151	-19350	11	-9776	5311	-15833	-352	-8334	8135	-11811	-151	-127	-120	-62	-61	-59	-105	37	-149	20	29	-79	-22	-57	81	-30	1
0.520000	1493	1428	-7778	-22883	54	-14789	-12279	-14971	8	-15196	-16646	-14614	1	-16063	-18042	-11899	1153	3778	-413	-21991	-497	-10494	6144	-19425	-188	-9824	5290	-15823	-337	-8357	8169	-11839	-150	-128	-122	-67	-64	-60	-109	35	-152	20	33	-77	-25	-53	81	-29	-3
0.520833	1965	1518	-7780	-22987	-130	-14743	-12325	-14721	39	-15104	-16700	-14526	75	-15899	-17902	-11765	994	3876	-451	-22077	-74	-10552	6139	-19483	-3	-9854	5270	-15819	-256	-8379	8162	-11871	-154	-128	-124	-66	-64	-60	-107	38	-151	16	32	-76	-21	-58	79	-34	-6
0.521667	2259	1593	-7808	-23114	-130	-14692	-12360	-14477	-181	-15008	-16734	-14425	-12	-15731	-17744	-11607	945	3960	-490	-22157	0	-10617	6122	-19537	-144	-9886	5257	-15813	-240	-8414	8173	-11905	-147	-130	-126	-69	-63	-61	-105	38	-153	13	30	-76	-21	-57	81	-42	-3
0.522500	2531	1660	-7825	-23231	-221	-14639	-12367	-14205	-215	-14904	-16749	-14318	-42	-15565	-17574	-11438	810	4026	-522	-22233	36	-10683	6097	-19564	-151	-9915	5263	-15812	10	-8444	8167	-11944	-155	-132	-125	-69	-56	-58	-105	39	-150	17	34	-78	-19	-55	82	-29	0
0.523333	2833	1714	-7836	-23344	-24	-14576	-12357	-14002	24	-14792	-16743	-14217	5	-15395	-17388	-11249	585	4078	-546	-22299	113	-10751	6061	-19580	-146	-9939	5269	-15815	168	-8481	8177	-11983	-151	-130	-124	-67	-65	-58	-108	38	-156	17	30	-78	-25	-56	82	-27	-4
0.524167	2886	1751	-7852	-23444	-259	-14507	-12328	-13780	105	-14674	-16701	-14106	71	-15229	-17194	-11038	438	4111	-562	-22383	182	-10813	6015	-19583	-296	-9954	5287	-15818	-43	-8516	8177	-12029	-152	-128	-119	-65	-62	-58	-94	39	-148	21	34	-75	-21	-50	86	-32	0
0.525000	2495	1785	-7856	-23527	254	-14433	-12275	-13570	68	-14549	-16667	-13995	104	-15066	-16986	-10811	137	4123	-562	-22460	411	-10879	5958	-19589	-225	-9965	5296	-15839	-98	-8561	8173	-12079	-148	-127	-124	-66	-63	-59	-107	40	-150	19	29	-74	-23	-55	84	-26	0
0.525833	2567	1802	-7858	-23610	268	-14349	-12205	-13372	23	-14416	-16573	-13877	84	-14898	-16765	-10565	-268	4114	-553	-22536	491	-10938	5892	-19552	-21	-9966	5330	-15841	-288	-8598	8168	-12126	-147	-128	-122	-66	-62	-57	-100	40	-149	20	32	-76	-22	-55	80	-28	1
0.526667	2746	1810	-7836	-23675	-98	-14259	-12121	-13188	42	-14278	-16504	-13760	-11	-14736	-16532	-10296	-426	4073	-527	-22608	191	-10993	5822	-19522	-235	-9970	5357	-15861	-490	-8642	8156	-12181	-153	-130	-121	-65	-62	-58	-105	39	-156	18	35	-75	-23	-56	82	-31	-4
0.527500	2819	1807	-7856	-23733	-76	-14162	-12027	-13023	8	-14137	-16391	-13648	-29	-14566	-16286	-10018	-567	4012	-481	-22678	54	-11040	5744	-19487	-164	-9962	5389	-15883	-348	-8682	8156	-12233	-149	-128	-119	-66	-61	-58	-101	39	-152	16	35	-73	-21	-56	82	-28	1
0.528333	2908	1801	-7851	-23781	-48	-14058	-11919	-12867	32	-13986	-16253	-13519	-3	-14397	-16027	-9725	-679	3919	-418	-22749	-9	-11073	5671	-19437	-210	-9945	5418	-15910	-230	-8717	8152	-12285	-150	-130	-121	-66	-63	-59	-107	39	-152	19	36	-75	-21	-56	84	-29	0
0.529167	2806	1789	-7848	-23816	50	-13947	-11800	-12729	70	-13835	-16061	-13396	-83	-14226	-15749	-9417	-806	3816	-341	-22810	-149	-11101	5597	-19384	-212	-9937	5443	-15936	-176	-8756	8149	-12331	-148	-125	-120	-60	-61	-58	-105	42	-152	21	34	-74	-18	-57	82	-27	-1
0.530000	2892	1751	-7846	-23843	50	-13824	-11676	-12597	67	-13677	-15912	-13270	-146	-14053	-15460	-9103	-892	3682	-250	-22862	-260	-11111	5525	-19324	-130	-9921	5468	-15964	-135	-8788	8146	-12383	-146	-124	-117	-64	-60	-56	-102	42	-146	20	39	-74	-19	-55	82	-25	2
0.530833	3276	1756	-7846	-23864	-153	-13697	-11544	-12482	-27	-13520	-15712	-13148	-93	-13880	-15165	-8782	-810	3523	-145	-22909	-305	-11115	5464	-19263	-282	-9912	5485	-16007	-273	-8823	8141	-12417	-147	-126	-118	-62	-59	-56	-102	46	-149	21	37	-70	-18	-53	85	-27	0
0.531667	3480	1731	-7851	-23880	-100	-13565	-11402	-12379	-113	-13363	-15489	-13021	-230	-13708	-14840	-8463	-763	3337	-35	-22942	-293	-11108	5400	-19195	-275	-9907	5483	-16046	-217	-8854	8136	-12457	-153	-126	-120	-64	-64	-62	-105	38	-149	21	35	-75	-23	-55	85	-31	0
0.532500	3630	1709	-7865	-23882	-272	-13424	-11287	-12288	-100	-13214	-15248	-12919	-303	-13536	-14513	-8147	-656	3136	80	-22961	-360	-11085	5365	-19125	-298	-9899	5497	-16090	82	-8888	8133	-12494	-149	-119	-118	-63	-61	-57	-105	41	-148	20	36	-74	-21	-57	85	-30	-3
0.533333	3484	1681	-7882	-23884	-49	-13281	-11108	-12206	-17	-13064	-14981	-12767	-87	-13364	-14172	-7834	-675	2909	195	-22964	-317	-11056	5329	-19049	-543	-9903	5493	-16135	106	-8921	8135	-12519	-151	-128	-120	-67	-68	-61	-108	38	-152	17	34	-78	-24	-62	79	-30	-1
0.534167	3514	1654	-7900	-23877	12	-13131	-10939	-12126	-78	-12917	-14697	-12636	-41	-13223	-13826	-7528	-861	2673	309	-22950	-159	-11014	5315	-18962	-311	-9910	5483	-16181	-147	-8947	8139	-12534	-152	-129	-126	-65	-63	-57	-108	49	-153	17	30	-75	-24	-56	84	-30	-3
0.535000	3489	1628	-7926	-23866	-1	-12976	-10763	-12056	-56	-12781	-14395	-12497	-272	-13034	-13473	-7232	-754	2423	414	-22916	-397	-10967	5323	-18892	-458	-9924	5471	-16228	-324	-8979	8149	-12544	-151	-127	-119	-66	-61	-57	-102	38	-155	17	34	-73	-22	-55	84	-30	-1
0.535833	3517	1588	-7957	-23845	-171	-12820	-10575	-11988	68	-12647	-14064	-12355	-372	-12875	-13116	-6952	-669	2163	508	-22868	-302	-10917	5328	-18774	-469	-9937	5462	-16272	-398	-9010	8157	-12548	-150	-128	-122	-64	-64	-57	-109	41	-144	21	36	-69	-19	-53	81	-27	1
0.536667	3517	1567	-7989	-23824	-305	-12659	-10381	-11931	-63	-12525	-13745	-12212	-260	-12725	-12769	-6678	-566	1899	589	-22799	-303	-10861	5361	-18668	-520	-9959	5449	-16312	-423	-9043	8166	-12543	-149	-125	-118	-64	-60	-58	-104	42	-148	20	35	-73	-22	-56	84	-22	3
0.537500	3425	1504	-8025	-23796	-1371	-12505	-10173	-11869	-29	-12403	-13403	-12060	-304	-12581	-12417	-6419	-501	1631	646	-22718	-393	-10811	5393	-18559	-646	-9990	5442	-16346	-334	-9074	8188	-12533	-150	-120	-117	-63	-63	-57	-104	40	-149	20	38	-74	-22	-53	85	-27	0
0.538333	3007	1447	-8060	-23764	-1324	-12351	-9952	-11816	140	-12297	-13048	-11895	-245	-12449	-12077	-6171	-514	1363	681	-22636	-232	-10757	5444	-18438	-572	-10025	5434	-16379	-276	-9112	8208	-12516	-151	-125	-118	-62	-63	-57	-101	41	-152	20	39	-73	-23	-51	86	-30	0
0.539167	2878	1377	-8101	-23736	-431	-12204	-9720	-11771	99	-12193	-12691	-11723	-203	-12327	-11748	-5953	-579	1102	692	-22523	13	-10710	5500	-18318	-188	-10067	5437	-16400	-188	-9154	8238	-12488	-150	-126	-121	-63	-63	-58	-104	40	-152	20	35	-70	-24	-53	82	-28	-1
0.540000	2851	1293	-8141	-23702	-754	-12057	-9479	-11723	10	-12104	-12331	-11540	-293	-12221	-11437	-5743	-549	842	676	-22418	18	-10674	5566	-18197	-418	-10111	5446	-16414	-127	-9202	8269	-12459	-154	-131	-126	-70	-67	-61	-109	37	-154	17	29	-81	-24	-56	78	-33	-9
0.540833	2878	1196	-8174	-23672	-563	-11922	-9226	-11679	59	-12020	-11972	-11347	-323	-12121	-11145	-5540	-453	595	636	-22311	51	-10643	5638	-18064	-411	-10158	5465	-16412	-35	-9243	8311	-12417	-150	-129	-120	-74	-61	-41	-105	39	-143	15	30	-80	-26	-57	80	-30	-1
0.541667	2945	1085	-8204	-23629	-283	-11788	-8962	-11632	-28	-11933	-11612	-11134	-325	-12031	-10849	-5364	-327	360	578	-22204	-32	-10627	5718	-17938	-313	-10208	5502	-16397	29	-9295	8359	-12371	-153	-131	-125	-70	-66	-63	-105	37	-153	12	28	-77	-25	-63	79	-27	-9
0.542500	2864	963	-8222	-23589	-291	-11675	-8689	-11586	-81	-11855	-11255	-10909	-343	-11953	-10580	-5190	-215	142	500	-22095	-128	-10607	5802	-17802	-355	-10257	5549	-16363	103	-9345	8412	-12309	-151	-128	-121	-67	-64	-60	-104	39	-153	16	32	-77	-25	-56	78	-30	-5
0.543333	2782	827	-8239	-23548	-100	-11550	-8416	-11539	-13	-11773	-10901	-10670	-456	-11884	-10325	-5048	-96	-58	400	-22001	-41	-10613	5883	-17670	-251	-10313	5604	-16317	260	-9398	8475	-12252	-148	-127	-119	-64	-61	-60	-104	39	-150	19	36	-74	-19	-51	82	-27	-1
0.544167	2977	671	-8246	-23508	88	-11443	-8131	-11495	-40	-11698	-10556	-10425	-453	-11828	-10087	-4890	77	-242	287	-21917	74	-10628	5968	-17544	-315	-10375	5669	-16259	339	-9460	8530	-12189	-146	-128	-114	-66	-62	-60	-102	41	-152	17	35	-74	-23	-52	81	-29	-5
0.545000	3265	497	-8250	-23471	0	-11354	-7862	-11461	-83	-11626	-10224	-10171	-323	-11786	-9866	-4757	179	-411	162	-21855	290	-10666	6046	-17428	-315	-10441	5739	-16193	361	-9522	8589	-12116	-148	-124	-120	-66	-62	-60	-105	42	-150	16	30	-76	-22	-55	76	-27	2
0.545833	3173	314	-8246	-23435	6	-11270	-7585	-11414	-182	-11547	-9901	-9905	-248	-11748	-9655	-4632	300	-563	32	-21790	179	-10711	6133	-17315	-213	-10514	5814	-16109	252	-9586	8648	-12041	-150	-127	-118	-66	-62	-60	-101	40	-152	18	35	-75	-19	-53	82	-31	0
0.546667	2832	119	-8236	-23400	116	-11200	-7312	-11377	-372	-11484	-9589	-9636	-308	-11720	-9454	-4519	465	-692	-97	-21750	-55	-10786	6210	-17209	-516	-10592	5888	-16019	378	-9654	8703	-11959	-149	-124	-119	-64	-65	-59	-104	39	-150	2	33	-79	-24	-56	81	-30	0
0.547500	2691	-88	-8207	-23362	367	-11127	-7052	-11333	-318	-11412	-9287	-9366	-309	-11702	-9260	-4414	394	-803	-221	-21728	320	-10861	6290	-17115	-246	-10679	5964	-15923	465	-9724	8732	-11875	-127	-129	-125	-67	-63	-61	-105	40	-149	15	36	-76	-19	-55	81	-29	-1
0.548333	2504	-303	-8195	-23325	233	-11090	-6795	-11290	-307	-11346	-8997	-9063	-177	-11693	-9075	-4321	416	-895	-335	-21717	372	-10958	6364	-17031	-281	-10773	6035	-15818	227	-9798	8792	-11793	-151	-131	-121	-72	-62	-63	-131	35	-153	17	33	-80	-26	-61	75	-33	-5
0.549167	2192	-525	-8164	-23295	251	-11054	-6547	-11247	-440	-11278	-8717	-8824	-193	-11683	-8885	-4232	430	-975	-436	-21719	209	-11064	6441	-16947	-317	-10863	6105	-15702	50	-9865	8833	-11696	-147	-125	-124	-65	-63	-60	-108	40	-152	18	32	-76	-21	-56	82	-30	0
0.550000	1961	-746	-8131	-23255	416	-11015	-6302	-11199	-327	-11210	-8447	-8555	-281	-11678	-8699	-4146	550	-1038	-522	-21733	92	-11180	6514	-16875	-298	-10977	6165	-15582	74	-9936	8858	-11604	-149	-126	-119	-65	-61	-59	-103	39	-150	1	37	-75	-19	-56	86	-13	-3
0.550833	1846	-971	-8100	-23212	138	-10994	-6077	-11145	-216	-11153	-8191	-8300	-299	-11678	-8510	-4061	627	-1096	-580	-21763	89	-11311	6584	-16808	-231	-11086	6217	-15465	18	-10009	8880	-11503	-150	-81	-117	-65	-60	-58	-105	37	-151	18	38	-73	-18	-52	82	-32	1
0.551667	1315	-1197	-8062	-23171	291	-10978	-5849	-11102	-231	-11096	-7948	-8055	-413	-11675	-8321	-3983	537	-1127	-616	-21799	19	-11445	6651	-16743	-281	-11197	6258	-15341	-90	-10086	8891	-11408	-147	-125	-120	-67	-60	-74	-104	42	-145	20	33	-73	-17	-53	85	-28	2
0.552500	1102	-1411	-8027	-23127	663	-10971	-5638	-11051	-333	-11050	-7721	-7821	-338	-11683	-8130	-3906	386	-1188	-629	-21846	91	-11586	6708	-16687	-190	-11321	6286	-15222	-102	-10161	8892	-11307	-148	-127	-122	-66	-61	-58	-104	39	-148	17	34	-78	-33	-57	82	-30	0
0.553333	1264	-1637	-7998	-23085	235	-10972	-5438	-11005	-374	-11010	-7504	-7601	-280	-11692	-7935	-3828	482	-1237	-617	-21899	-77	-11724	6767	-16632	-298	-11435	6307	-15095	-86	-10242	8886	-11207	-148	-126	-125	-69	-68	-68	-105	37	-152	13	33	-78	-23	-58	81	-30	-5
0.554167	1215	-1826	-7964	-23027	362	-10980	-5242	-10955	-291	-10983	-7301	-7396	-367	-11702	-7732	-3749	583	-1289	-574	-21946	-167	-11860	6815	-16574	-283	-11545	6323	-14963	-84	-10318	8875	-11104	-154	-128	-121	-67	-66	-62	-107	39	-152	18	32	-77	-23	-58	80	-31	0
0.555000	1385	-2045	-7932	-22967	328	-10995	-5056	-10906	-207	-10956	-7108	-7187	-324	-11706	-7533	-3683	659	-1340	-504	-22003	-346	-11995	6864	-16514	-242	-11653	6333	-14831	-165	-10392	8866	-10999	-151	-127	-119	-66	-66	-61	-109	36	-153	17	36	-86	-25	-58	82	-31	0
0.555833	1524	-2275	-7904	-22901	290	-11015	-4870	-10855	-292	-10949	-6932	-7022	-301	-11719	-7332	-3590	840	-1410	-413	-22051	-635	-12118	6906	-16454	-349	-11755	6336	-14699	-249	-10467	8830	-10894	-154	-128	-121	-67	-64	-58	-109	39	-155	18	34	-73	-19	-59	79	-32	-7
0.556667	1770	-2425	-7873	-22827	344	-11037	-4691	-10805	-215	-10949	-6770	-6856	-371	-11728	-7123	-3510	1049	-1492	-302	-22094	-654	-12237	6940	-16389	-304	-11849	6334	-14558	-301	-10541	8836	-10782	-149	-132	-124	-68	-52	-63	-111	37	-151	12	33	-77	-23	-61	79	-32	-3
0.557500	2217	-2596	-7845	-22725	306	-11072	-4517	-10759	-162	-10963	-6622	-6706	-231	-11736	-6914	-3427	1429	-1584	-158	-22131	-756	-12348	6971	-16314	-326	-11924	6333	-14412	-329	-10609	8827	-10669	-149	-128	-121	-67	-60	-58	-107	39	-151	21	36	-74	-22	-58	80	-28	-3
0.558333	2668	-2754	-7807	-22662	183	-11103	-4357	-10705	-266	-10978	-6486	-6562	-340	-11743	-6706	-3348	1756	-1693	0	-22158	-814	-12442	6997	-16239	-432	-11997	6333	-14269	-447	-10674	8820	-10547	-149	-125	-119	-67	-66	-60	-110	39	-150	19	34	-77	-22	-58	82	-28	0
0.559167	3134	-2906	-7765	-22570	130	-11147	-4177	-10653	-237	-11005	-6360	-6434	-478	-11753	-6502	-3267	1911	-1808	170	-22170	-842	-12504	7038	-16156	-302	-12030	6338	-14122	-534	-10730	8816	-10421	-145	-126	-122	-72	-63	-58	-107	40	-151	18	32	-75	-21	-56	79	-28	0
0.560000	3277	-3040	-7718	-22476	-3	-11191	-4014	-10604	-215	-11045	-6253	-6319	-351	-11774	-6304	-3199	2284	-1956	352	-22170	-943	-12600	7032	-16074	-500	-12104	6343	-13978	-428	-10787	8813	-10294	-150	-126	-120	-66	-61	-63	-105	42	-151	19	40	-77	-21	-59	79	-31	-1
0.560833	3297	-3167	-7662	-22376	325	-11248	-3853	-10555	-108	-11090	-6156	-6206	-291	-11777	-6113	-3141	2449	-2105	550	-22154	-534	-12667	7042	-15988	-254	-12139	6355	-13832	-366	-10835	8813	-10159	-151	-113	-120	-68	-63	-64	-109	39	-151	18	33	-75	-22	-57	82	-29	-3
0.561667	3423	-3285	-7597	-22269	18	-11302	-3693	-10506	-94	-11141	-6069	-6108	-354	-11794	-5927	-3087	2629	-2270	749	-22123	-443	-12721	7053	-15902	-262	-12167	6369	-13689	-179	-10867	8819	-10020	-151	-128	-120	-66	-72	-63	-108	38	-152	17	32	-77	-21	-58	79	-32	-7
0.562500	3503	-3391	-7518	-22161	11	-11362	-3536	-10454	-134	-11193	-5990	-6015	-383	-11807	-5745	-3042	2685	-2442	950	-22070	-483	-12767	7065	-15817	-319	-12185	6395	-13547	-16	-10893	8835	-9874	-145	-125	-119	-65	-60	-56	-107	37	-152	17	36	-75	-17	-53	79	-24	2
0.563333	3450	-3484	-7425	-22050	93	-11426	-3382	-10400	6	-11263	-5913	-5930	-194	-11825	-5570	-3015	2737	-2618	1157	-21997	-333	-12803	7078	-15721	-252	-12192	6428	-13409	42	-10910	8847	-9721	-145	-143	-119	-64	-58	-57	-102	43	-150	19	39	-73	-19	-52	84	-29	-1
0.564167	3455	-3570	-7321	-21943	85	-11503	-3225	-10342	-73	-11310	-5851	-5854	-110	-11849	-5403	-3003	2786	-2794	1354	-21916	-255	-12838	7078	-15636	-203	-12195	6457	-13290	18	-10926	8859	-9572	-148	-124	-120	-66	-61	-55	-102	42	-150	19	32	-76	-23	-53	84	-28	-1
0.565000	3096	-3644	-7213	-21838	-57	-11584	-3073	-10283	-193	-11376	-5768	-5795	-210	-11878	-5249	-3011	2773	-2969	1545	-21818	-156	-12867	7097	-15551	-293	-12199	6497	-13175	-83	-10935	8870	-9428	-151	-128	-122	-105	-65	-58	-104	38	-152	20	33	-76	-22	-57	79	-31	-3
0.565833	2673	-3713	-7092	-21738	390	-11679	-2922	-10223	-67	-11444	-5725	-5743	-148	-11906	-5099	-3031	2489	-3130	1740	-21705	56	-12891	7114	-15470	-67	-12192	6544	-13066	-59	-10937	8881	-9279	-149	-126	-117	-64	-64	-56	-101	39	-147	17	37	-80	-22	-55	81	-32	0
0.566667	2729	-3771	-6951	-21640	19	-11773	-2767	-10153	-36	-11509	-5654	-5698	53	-11935	-4961	-3066	2369	-3279	1918	-21586	-13	-12914	7130	-15395	-110	-12189	6589	-12974	-52	-10938	8889	-9140	-147	-128	-121	-68	-69	-61	-107	38	-150	16	34	-79	-21	-53	84	-30	1
0.567500	2406	-3811	-6804	-21545	35	-11875	-2614	-10080	-186	-11572	-5582	-5673	123	-11970	-4818	-3122	2247	-3405	2092	-21452	-223	-12923	7153	-15323	-198	-12182	6624	-12896	-126	-10935	8889	-9007	-150	-127	-124	-66	-63	-58	-104	40	-151	15	33	-78	-19	-55	84	-33	0
0.568333	2161	-3853	-6660	-21457	88	-11984	-2455	-9999	-165	-11640	-5506	-5644	-56	-12003	-4689	-3191	2033	-3510	2250	-21315	-304	-12944	7177	-15256	-1	-12179	6685	-12825	-172	-10936	8889	-8883	-147	-126	-120	-61	-63	-61	-103	40	-152	18	36	-75	-22	-57	84	-30	0
0.569167	2147	-3875	-6509	-21371	68	-12099	-2306	-9920	-56	-11706	-5421	-5656	-184	-12040	-4563	-3274	1845	-3591	2403	-21178	-279	-12954	7208	-15190	-57	-12173	6732	-12768	-303	-10931	8881	-8780	-151	-127	-117	-63	-61	-56	-101	40	-150	19	37	-76	-19	-55	84	-31	-3
0.570000	2007	-3891	-6357	-21296	193	-12221	-2151	-9835	-67	-11775	-5324	-5673	-292	-12077	-4439	-3364	1645	-3640	2537	-21038	-238	-12964	7244	-15131	-50	-12171	6773	-12722	-229	-10930	8868	-8682	-144	-128	-117	-63	-62	-52	-100	43	-152	19	37	-76	-22	-50	86	-25	0
0.570833	1844	-3891	-6183	-21224	205	-12347	-1995	-9745	4	-11831	-5223	-5706	-303	-12112	-4321	-3460	1510	-3662	2657	-20903	-307	-12971	7283	-15077	-16	-12166	6813	-12687	-133	-10936	8845	-8604	-147	-118	-119	-64	-62	-52	-97	43	-149	19	37	-74	-17	-50	86	-28	1
0.571667	1830	-3881	-6049	-21156	124	-12473	-1842	-9655	140	-11890	-5107	-5756	-142	-12153	-4208	-3566	1415	-3648	2768	-20767	-420	-12974	7320	-15029	-222	-12165	6847	-12663	-274	-10924	8819	-8543	-148	-125	-115	-62	-58	-62	-101	38	-149	23	39	-74	-19	-51	88	-28	2
0.572500	1653	-3854	-5897	-21098	138	-12599	-1695	-9566	26	-11944	-4985	-5826	-159	-12188	-4097	-3676	1260	-3614	2843	-20648	-370	-12977	7357	-14981	-63	-12164	6875	-12646	-265	-10928	8783	-8501	-148	-128	-119	-63	-63	-62	-102	41	-147	19	38	-70	-9	-56	84	-29	0
0.573333	1308	-3817	-5750	-21042	-197	-12725	-1558	-9472	73	-12000	-4854	-5915	-413	-12232	-3992	-3784	1326	-3550	2935	-20530	-487	-12981	7395	-14947	-177	-12165	6895	-12640	-198	-10928	8742	-8480	-152	-133	-116	-68	-66	-60	-107	37	-154	13	33	-82	-27	-60	77	-34	-5
0.574167	718	-3768	-5605	-20993	266	-12847	-1418	-9392	210	-12043	-4709	-6018	-393	-12267	-3883	-3887	1167	-3458	3001	-20420	-404	-12976	7446	-14908	-116	-12160	6936	-12626	-147	-10918	8701	-8464	-151	-130	-119	-68	-65	-60	-107	38	-153	17	32	-76	-22	-57	69	-31	-3
0.575000	396	-3703	-5458	-20935	-18	-12953	-1283	-9301	15	-12077	-4554	-6127	-189	-12298	-3774	-3983	1017	-3339	3058	-20313	-390	-12959	7481	-14870	-40	-12150	6931	-12622	-78	-10906	8657	-8466	-153	-128	-100	-67	-51	-61	-108	39	-156	16	32	-76	-21	-58	77	-32	-3
0.575833	1	-3621	-5348	-20882	0	-13054	-1158	-9218	-60	-12102	-4390	-6251	-154	-12330	-3667	-4073	1059	-3196	3102	-20212	-427	-12941	7526	-14839	-47	-12140	6940	-12617	97	-10887	8619	-8478	-148	-128	-119	-65	-63	-60	-105	39	-153	16	34	-76	-23	-57	81	-29	-1
0.576667	-489	-3524	-5178	-20829	70	-13145	-1039	-9139	32	-12117	-4229	-6391	39	-12359	-3561	-4157	902	-3041	3136	-20125	-386	-12917	7565	-14808	-28	-12129	6937	-12615	225	-10861	8575	-8505	-150	-132	-125	-60	-61	-52	-104	40	-147	8	36	-75	-17	-56	84	-28	1
0.577500	-851	-3421	-5041	-20775	-38	-13221	-929	-9071	32	-12131	-4054	-6541	240	-12388	-3451	-4235	751	-2866	3167	-20038	-428	-12892	7607	-14786	-79	-12114	6934	-12609	188	-10826	8537	-8541	-145	-127	-120	-65	-60	-59	-105	41	-150	18	35	-75	-21	-41	84	-28	-1
0.578333	-1464	-3306	-4915	-20723	-310	-13286	-835	-9009	17	-12132	-3876	-6702	127	-12418	-3339	-4306	694	-2679	3187	-19960	-435	-12865	7647	-14760	-199	-12096	6923	-12605	60	-10784	8503	-8564	-150	-124	-120	-68	-67	-62	-105	41	-152	18	34	-73	-22	-57	84	-30	-3
0.579167	-2504	-3187	-4790	-20668	311	-13335	-738	-8954	-9	-12126	-3696	-6870	89	-12437	-3228	-4375	328	-2501	3208	-19879	-158	-12827	7687	-14743	-87	-12077	6911	-12602	-69	-10738	8476	-8640	-147	-130	-120	-66	-60	-58	-105	37	-150	20	35	-74	-34	-56	81	-31	-1
0.580000	-3135	-3056	-4679	-20613	73	-13372	-656	-8917	27	-12117	-3513	-7049	371	-12458	-3115	-4449	-87	-2279	3225	-19804	-107	-12793	7726	-14733	19	-12055	6892	-12598	6	-10682	8455	-8699	-150	-129	-121	-68	-46	-63	-108	33	-124	20	34	-75	-21	-56	78	-31	-1
0.580833	-3745	-2925	-4571	-20583	-115	-13393	-578	-8892	-52	-12095	-3333	-7232	428	-12477	-3002	-4518	-444	-2067	3245	-19726	-375	-12752	7764	-14726	-154	-12032	6868	-12596	8	-10607	8432	-8771	-151	-132	-125	-69	-64	-62	-109	37	-152	18	32	-75	-26	-58	79	-33	-5
0.581667	-4545	-2790	-4473	-20495	66	-13408	-515	-8880	-103	-12085	-3155	-7421	273	-12494	-2869	-4581	-939	-1849	3263	-19650	-360	-12712	7802	-14730	-102	-12009	6840	-12595	-203	-10557	8421	-8831	-153	-135	-120	-72	-69	-66	-113	32	-155	11	28	-80	-25	-59	76	-36	-7
0.582500	-5352	-2654	-4386	-20433	-24	-13407	-452	-8876	-16	-12049	-2977	-7610	394	-12502	-2760	-4674	-1542	-1628	3288	-19566	-282	-12667	7845	-14730	-102	-11979	6814	-12590	-162	-10480	8420	-8891	-149	-131	-122	-67	-63	-60	-107	40	-152	16	33	-76	-23	-57	74	-28	-3
0.583333	-6161	-2507	-4301	-20363	-49	-13391	-386	-8884	-50	-12016	-2798	-7798	504	-12505	-2630	-4753	-2095	-1399	3331	-19481	-153	-12614	7884	-14736	-101	-11945	6787	-12592	-199	-10403	8423	-8950	-146	-126	-122	-66	-70	-58	-104	39	-149	20	35	-73	-25	-55	85	-24	0
0.584167	-6993	-2364	-4230	-20301	-7	-13371	-332	-8906	-56	-11987	-2632	-7985	99	-12506	-2509	-4850	-2619	-1178	3366	-19394	-87	-12567	7922	-14747	-99	-11910	6752	-12599	-314	-10329	8423	-9014	-151	-128	-124	-66	-66	-57	-104	39	-152	18	36	-75	-23	-53	82	-25	-3
0.585000	-7656	-2221	-4169	-20235	-257	-13344	-283	-8948	-63	-11962	-2473	-8165	-262	-12505	-2389	-4951	-3148	-951	3411	-19303	-105	-12513	7953	-14775	-204	-11872	6711	-12611	-370	-10255	8422	-9068	-148	-128	-130	-66	-49	-58	-105	40	-139	17	34	-77	-22	-55	84	-26	1
0.585833	-8393	-2073	-4117	-20176	-199	-13313	-239	-9001	-3	-11934	-2325	-8346	-345	-12502	-2273	-5064	-3750	-729	3451	-19209	-40	-12457	7981	-14800	-73	-11830	6677	-12639	-491	-10181	8417	-9116	-147	-129	-122	-68	-63	-59	-102	41	-152	19	37	-75	-19	-57	79	-27	-3
0.586667	-9385	-1929	-4069	-20113	-439	-13279	-200	-9066	0	-11916	-2203	-8513	-402	-12492	-2164	-5188	-4099	-504	3501	-19110	-210	-12399	8003	-14837	-155	-11784	6632	-12649	-490	-10112	8406	-9156	-150	-119	-125	-65	-61	-57	-108	37	-151	18	36	-76	-25	-58	82	-28	0
0.587500	-10648	-1774	-4026	-20058	-118	-13244	-168	-9149	-42	-11897	-2076	-8668	-454	-12476	-2065	-5317	-4519	-286	3550	-19010	-114	-12341	8017	-14870	-228	-11727	6582	-12675	-461	-10046	8387	-9180	-150	-128	-124	-67	-64	-60	-104	40	-152	18	38	-78	-26	-56	85	-26	-1
0.588333	-11789	-1618	-3989	-19999	-186	-13207	-143	-9235	46	-11880	-1976	-8810	-598	-12458	-1981	-5454	-5087	-69	3599	-18905	185	-12275	8026	-14911	-100	-11662	6532	-12706	-713	-9982	8356	-9195	-145	-131	-120	-67	-64	-56	-102	39	-151	18	37	-77	-23	-57	80	-30	-1
0.589167	-13077	-1461	-3944	-19953	-247	-13169	-125	-9334	-22	-11872	-1894	-8939	-676	-12433	-1908	-5598	-5380	143	3642	-18802	121	-12204	8021	-14956	-270	-11591	6478	-12738	-837	-9920	8314	-9191	-148	-127	-120	-67	-63	-57	-104	41	-150	18	37	-76	-18	-56	85	-26	-1
0.590000	-14116	-1298	-3900	-19904	-254	-13130	-112	-9435	-41	-11860	-1833	-9047	-608	-12406	-1856	-5744	-5674	349	3678	-18691	113	-12130	8011	-15001	-187	-11515	6419	-12776	-636	-9864	8255	-9175	-154	-128	-120	-67	-61	-72	-119	39	-151	17	34	-75	-21	-57	81	-32	-1
0.590833	-15078	-1127	-3850	-19855	-150	-13097	-112	-9550	-46	-11848	-1799	-9137	-637	-12371	-1824	-5890	-6015	556	3715	-18583	163	-12048	7992	-15046	-193	-11418	6358	-12791	-482	-9801	8183	-9130	-150	-125	-119	-63	-60	-59	-101	39	-153	16	38	-70	-23	-57	82	-27	-18
0.591667	-16081	-949	-3787	-19828	-551	-13057	-115	-9653	-107	-11833	-1786	-9207	-774	-12329	-1819	-6040	-6121	761	3743	-18477	184	-11963	7963	-15085	-173	-11321	6293	-12853	-404	-9750	8095	-9068	-149	-129	-121	-65	-60	-56	-102	40	-150	21	38	-74	-23	-56	87	-26	0
0.592500	-17301	-771	-3717	-19797	-113	-13018	-129	-9760	-84	-11819	-1799	-9260	-819	-12278	-1838	-6187	-6354	965	3768	-18389	359	-11866	7921	-15129	-61	-11211	6219	-12893	-410	-9694	7988	-8988	-147	-128	-120	-65	-61	-58	-104	39	-152	16	34	-75	-17	-56	81	-29	1
0.593333	-17946	-591	-3647	-19778	-60	-12984	-155	-9866	-128	-11792	-1840	-9301	-641	-12228	-1892	-6343	-6717	1162	3789	-18273	518	-11772	7874	-15178	-31	-11093	6142	-12931	-573	-9638	7865	-8884	-150	-128	-120	-67	-64	-59	-104	36	-154	15	35	-77	-23	-59	85	-33	-6
0.594167	-18507	-409	-3541	-19761	-268	-12946	-198	-9962	-233	-11764	-1904	-9324	-566	-12168	-1969	-6489	-6805	1366	3801	-18170	391	-11664	7819	-15219	-212	-10970	6065	-12963	-525	-9580	7732	-8758	-149	-129	-121	-65	-63	-62	-105	36	-151	15	34	-75	-24	-64	79	-21	-1
0.595000	-19011	-227	-3431	-19750	10	-12905	-256	-10042	-229	-11717	-1987	-9325	-426	-12101	-2072	-6629	-6898	1568	3818	-18076	270	-11555	7756	-15254	-181	-10839	5981	-12988	-213	-9514	7591	-8612	-143	-129	-120	-67	-65	-57	-108	38	-151	17	34	-74	-21	-58	82	-33	0
0.595833	-19174	-44	-3304	-19739	-129	-12855	-299	-10112	-46	-11672	-2091	-9319	-102	-12028	-2208	-6777	-6934	1776	3836	-17981	192	-11434	7692	-15289	-147	-10702	5897	-13012	-184	-9448	7442	-8448	-148	-130	-125	-66	-64	-58	-105	38	-150	16	35	-74	-24	-58	84	-31	0
0.596667	-19208	140	-3158	-19738	-286	-12798	-366	-10181	-111	-11604	-2214	-9306	158	-11943	-2361	-6922	-6914	1990	3857	-17894	184	-11314	7619	-15324	-142	-10566	5806	-13022	-191	-9375	7286	-8267	-146	-129	-118	-72	-50	-60	-105	36	-150	18	36	-76	-23	-59	84	-30	-1
0.597500	-19166	315	-3001	-19741	-120	-12733	-441	-10190	-284	-11531	-2358	-9278	263	-11854	-2544	-7074	-6854	2196	3879	-17815	139	-11189	7545	-15354	-24	-10429	5712	-13028	-133	-9302	7130	-8078	-151	-130	-119	-66	-61	-62	-104	39	-151	26	35	-73	-23	-57	82	-33	0
0.598333	-18969	485	-2828	-19747	-151	-12663	-524	-10189	-256	-11453	-2513	-9249	547	-11756	-2744	-7226	-6727	2427	3902	-17747	96	-11063	7463	-15387	-48	-10298	5613	-13028	-202	-9227	6968	-7872	-154	-131	-126	-72	-66	-63	-110	33	-155	11	24	-79	-25	-62	78	-34	-3
0.599167	-18700	650	-2642	-19762	-167	-12577	-617	-10187	-311	-11361	-2677	-9222	985	-11651	-2960	-7383	-6670	2657	3934	-17680	127	-10934	7379	-15411	-101	-10166	5515	-13015	-227	-9147	6818	-7681	-149	-131	-124	-69	-60	-62	-109	36	-151	11	30	-74	-24	-60	84	-32	-3
0.600000	-18429	813	-2439	-19773	-328	-12450	-711	-10141	-136	-11266	-2837	-9189	1120	-11535	-3175	-7545	-6494	2896	3982	-17626	108	-10808	7291	-15438	-178	-10049	5416	-12996	-269	-9071	6671	-7485	-154	-131	-122	-70	-61	-62	-108	32	-153	13	28	-78	-22	-61	79	-38	0
0.600833	-18306	964	-2223	-19794	-151	-12356	-813	-10073	127	-11162	-3008	-9159	1164	-11414	-3399	-7724	-6221	3140	4034	-17583	275	-10684	7195	-15465	-334	-9939	5322	-12965	-403	-8995	6544	-7296	-149	-133	-127	-70	-66	-63	-111	38	-152	13	28	-77	-24	-63	79	-35	-4
0.601667	-17879	1115	-1999	-19815	-91	-12225	-923	-9977	-22	-11054	-3175	-9138	1298	-11289	-3631	-7907	-6194	3392	4102	-17551	710	-10562	7092	-15488	-61	-9843	5217	-12927	-408	-8919	6393	-7119	-151	-132	-128	-72	-60	-63	-111	34	-153	16	28	-78	-30	-63	76	-35	-3
0.602500	-17370	1264	-1769	-19838	-262	-12079	-1032	-9852	-190	-10958	-3339	-9116	1287	-11144	-3846	-8105	-6080	3652	4178	-17535	598	-10444	6991	-15510	-233	-9755	5111	-12880	-310	-8841	6273	-6956	-148	-129	-122	-68	-62	-62	-111	37	-135	7	29	-77	-22	-59	80	-31	2
0.603333	-16878	1412	-1529	-19864	-284	-11889	-1142	-9697	-116	-10858	-3490	-9105	1174	-10997	-4058	-8306	-5894	3913	4273	-17527	568	-10329	6882	-15529	-193	-9681	5006	-12824	-291	-8780	6166	-6821	-148	-126	-119	-66	-60	-59	-104	40	-149	15	35	-73	-21	-58	80	-29	-1
0.604167	-16284	1553	-1293	-19892	-200	-11728	-1259	-9521	-111	-10765	-3639	-9100	1111	-10848	-4258	-8523	-5621	4177	4374	-17547	662	-10222	6764	-15527	-95	-9627	4900	-12766	-358	-8704	6063	-6711	-148	-129	-119	-66	-61	-59	-107	36	-154	16	35	-75	-19	-57	79	-31	-1
0.605000	-15420	1692	-1051	-19925	-587	-11531	-1371	-9314	-85	-10696	-3774	-9115	838	-10693	-4449	-8753	-5264	4449	4485	-17571	379	-10125	6642	-15570	-188	-9580	4792	-12700	-370	-8643	5969	-6635	-148	-129	-119	-66	-52	-58	-109	41	-148	19	33	-75	-16	-59	80	-30	0
0.605833	-15156	1837	-818	-19963	-124	-11326	-1486	-9089	34	-10603	-3906	-9116	624	-10530	-4625	-8984	-4958	4719	4605	-17617	377	-10039	6511	-15604	-304	-9554	4677	-12631	-331	-8587	5886	-6590	-149	-129	-118	-67	-63	-59	-103	39	-152	13	32	-78	-18	-57	80	-30	-3
0.606667	-14592	1980	-593	-20005	146	-11109	-1598	-8844	-47	-10534	-4023	-9142	615	-10366	-4792	-9230	-4703	4984	4734	-17682	732	-9955	6375	-15601	-87	-9536	4565	-12563	-420	-8538	5814	-6587	-143	-131	-126	-61	-64	-63	-110	35	-155	13	30	-79	-26	-59	79	-35	-5
0.607500	-13708	2128	-372	-20053	-87	-10887	-1707	-8572	-222	-10473	-4131	-9181	185	-10197	-4941	-9475	-4212	5256	4870	-17745	511	-9881	6252	-15611	-216	-9523	4445	-12488	-474	-8489	5747	-6614	-148	-129	-119	-67	-62	-59	-108	39	-152	18	33	-78	-24	-79	77	-29	-3
0.608333	-12951	2283	-158	-20115	72	-10655	-1806	-8261	-255	-10411	-4228	-9220	-222	-10024	-5078	-9720	-3719	5522	5011	-17864	308	-9813	6090	-15614	-206	-9521	4332	-12412	-477	-8445	5704	-6677	-149	-128	-122	-68	-66	-64	-108	38	-152	16	33	-77	-23	-60	81	-31	-1
0.609167	-11894	2443	43	-20145	-75	-10418	-1900	-7971	-95	-10355	-4316	-9278	-373	-9859	-5200	-9960	-3231	5788	5156	-17980	123	-9744	5943	-15610	-155	-9519	4207	-12336	-457	-8402	5633	-6773	-148	-127	-120	-66	-60	-58	-102	42	-151	18	29	-74	-21	-68	79	-29	0
0.610000	-10865	2607	226	-20201	-62	-10185	-1968	-7656	-205	-10265	-4394	-9344	-544	-9680	-5314	-10205	-2717	6045	5304	-18122	-70	-9690	5796	-15600	-291	-9516	4087	-12260	-388	-8359	5581	-6903	-146	-125	-121	-75	-62	-60	-103	42	-151	20	37	-77	-18	-53	84	-30	-1
0.610833	-9724	2781	401	-20259	116	-9947	-2064	-7333	-390	-10239	-4466	-9426	-648	-9511	-5422	-10437	-2189	6298	5442	-18274	-189	-9626	5651	-15585	-501	-9515	3964	-12198	-412	-8319	5529	-7060	-146	-122	-118	-64	-59	-56	-103	43	-150	20	38	-72	-21	-55	82	-42	-1
0.611667	-8219	2945	554	-20321	97	-9711	-2134	-7007	-445	-10172	-4531	-9525	-800	-9340	-5522	-10666	-1547	6543	5578	-18451	-313	-9574	5503	-15564	-844	-9499	3844	-12110	-442	-8272	5486	-7242	-147	-124	-112	-63	-63	-53	-101	44	-149	17	39	-73	-19	-51	85	-28	0
0.612500	-6679	3111	690	-20390	70	-9483	-2189	-6676	-431	-10092	-4583	-9645	-1023	-9168	-5615	-10889	-866	6770	5704	-18646	-206	-9512	5358	-15535	-931	-9480	3724	-12046	-286	-8229	5432	-7436	-148	-127	-124	-65	-60	-70	-103	43	-150	19	60	-73	-22	-55	82	-28	1
0.613333	-5123	3276	812	-20468	49	-9259	-2226	-6351	-252	-10002	-4634	-9787	-919	-9003	-5708	-11099	-130	6991	5814	-18853	-351	-9444	5215	-15503	-771	-9451	3608	-11977	-167	-8180	5379	-7630	-148	-126	-122	-67	-62	-58	-104	41	-154	19	32	-77	-25	-58	81	-32	0
0.614167	-3646	3435	913	-20545	33	-9037	-2273	-6037	-256	-9887	-4667	-9943	-986	-8837	-5795	-11299	494	7194	5913	-19048	-617	-9366	5081	-15458	-906	-9397	3502	-11913	-178	-8128	5338	-7863	-151	-127	-122	-67	-62	-60	-109	41	-152	19	46	-74	-22	-57	78	-36	-1
0.615000	-2147	3592	1006	-20626	107	-8815	-2296	-5735	-272	-9754	-4686	-10129	-1142	-8681	-5882	-11492	965	7394	6001	-19318	-466	-9280	4949	-15407	-546	-9327	3405	-11850	-95	-8074	5290	-8084	-153	-130	-122	-68	-69	-62	-107	37	-154	12	30	-80	-26	-60	77	-33	-5
0.615833	-346	3735	1083	-20717	-30	-8599	-2304	-5449	-304	-9594	-4695	-10330	-990	-8527	-5958	-11673	1625	7576	6090	-19564	-570	-9179	4833	-15345	-547	-9233	3330	-11786	-83	-8005	5247	-8293	-150	-127	-121	-68	-65	-60	-107	39	-152	20	33	-84	-21	-57	81	-28	0
0.616667	1578	3871	1145	-20804	82	-8376	-2296	-5186	-448	-9409	-4695	-10555	-758	-8376	-6035	-11847	2139	7743	6131	-19816	-516	-9061	4720	-15278	-530	-9122	3261	-11728	-122	-7935	5204	-8492	-152	-137	-122	-66	-64	-58	-107	36	-153	19	35	-76	-24	-57	77	-34	-1
0.617500	3349	3997	1194	-20892	132	-8152	-2279	-4953	-539	-9203	-4679	-10809	-589	-8229	-6106	-12031	2614	7894	6182	-20080	-391	-8938	4612	-15207	-495	-8988	3209	-11668	-90	-7854	5159	-8678	-151	-126	-119	-61	-65	-61	-105	36	-149	21	53	-75	-23	-56	81	-30	0
0.618333	5340	4108	1232	-20986	-197	-7926	-2249	-4749	-451	-8971	-4652	-11087	-510	-8096	-6174	-12202	3048	8028	6210	-20336	-481	-8794	4518	-15128	-348	-8835	3174	-11615	-42	-7764	5116	-8847	-144	-126	-119	-65	-61	-59	-104	38	-150	18	30	-75	-23	-55	79	-31	-3
0.619167	7035	4204	1257	-21086	-53	-7687	-2208	-4585	-434	-8716	-4613	-11389	-491	-7975	-6239	-12388	3348	8142	6231	-20588	-481	-8642	4428	-15043	-355	-8667	3157	-11556	109	-7665	5075	-8987	-153	-127	-120	-65	-66	-58	-107	38	-155	16	33	-80	-22	-57	81	-30	-3
0.620000	8728	4289	1268	-21184	248	-7439	-2154	-4458	-267	-8446	-4562	-11711	-289	-7865	-6301	-12577	3444	8238	6246	-20840	-143	-8476	4346	-14953	-116	-8480	3156	-11512	34	-7559	5032	-9110	-152	-128	-125	-67	-41	-61	-107	36	-153	16	32	-76	-23	-58	79	-33	-5
0.620833	10526	4362	1273	-21291	-249	-7179	-2092	-4376	-91	-8164	-4517	-12049	-332	-7769	-6360	-12781	3623	8319	6261	-21080	-55	-8303	4273	-14855	-183	-8283	3169	-11462	-78	-7441	4998	-9208	-151	-130	-122	-68	-65	-60	-104	35	-155	12	32	-80	-25	-59	80	-33	1
0.621667	12010	4418	1261	-21388	150	-6901	-2022	-4342	-88	-7851	-4460	-12405	-480	-7683	-6413	-13010	3764	8381	6276	-21303	22	-8120	4204	-14758	-269	-8077	3203	-11415	37	-7313	4965	-9281	-153	-131	-124	-67	-67	-61	-110	35	-153	16	29	-79	-25	-59	77	-36	-5
0.622500	13488	4470	1242	-21486	213	-6618	-1950	-4348	-99	-7574	-4407	-12777	-379	-7607	-6458	-13259	3868	8428	6296	-21504	122	-7931	4141	-14649	-148	-7862	3247	-11372	17	-7177	4933	-9330	-150	-132	-120	-66	-73	-61	-105	34	-153	28	34	-76	-25	-60	78	-31	-3
0.623333	14733	4517	1195	-21585	-39	-6307	-1870	-4402	-29	-7268	-4355	-13159	-434	-7538	-6505	-13545	3983	8463	6323	-21691	-6	-7738	4087	-14537	-78	-7626	3310	-11320	190	-7026	4901	-9360	-150	-129	-121	-68	-64	-63	-108	35	-153	18	30	-78	-22	-59	79	-32	-4
0.624167	15839	4552	1171	-21676	53	-5991	-1792	-4513	131	-6973	-4314	-13551	-601	-7479	-6546	-13869	4035	8481	6359	-21849	-18	-7533	4037	-14418	84	-7416	3376	-11292	352	-6869	4879	-9371	-152	-130	-119	-70	-62	-59	-104	37	-151	13	33	-77	-23	-53	80	-32	0
0.625000	16821	4591	1115	-21754	20	-5651	-1715	-4668	159	-6673	-4285	-13944	-768	-7412	-6578	-14232	4097	8489	6402	-21985	-7	-7332	3992	-14300	98	-7193	3448	-11258	129	-6706	4858	-9369	-149	-128	-122	-61	-64	-61	-105	34	-153	17	34	-77	-24	-56	80	-31	0
0.625833	17611	4626	1050	-21843	-235	-5299	-1646	-4872	129	-6399	-4268	-14349	-884	-7347	-6610	-14644	4013	8490	6459	-22096	-74	-7120	3957	-14176	-73	-6966	3522	-11228	143	-6540	4839	-9361	-149	-130	-119	-66	-64	-59	-104	35	-151	18	21	-77	-21	-58	79	-29	-3
0.626667	18074	4659	972	-21922	-219	-4938	-1588	-5123	253	-6135	-4277	-14757	-1072	-7267	-6636	-15110	3905	8474	6521	-22191	-217	-6905	3923	-14053	122	-6744	3594	-11204	187	-6368	4817	-9343	-152	-117	-119	-66	-61	-58	-104	36	-152	16	29	-78	-22	-56	84	-28	0
0.627500	17928	4691	879	-21988	-316	-4564	-1539	-5414	302	-5872	-4306	-15165	-1381	-7167	-6660	-15631	3965	8455	6597	-22250	-464	-6681	3901	-13925	8	-6514	3670	-11180	167	-6190	4805	-9326	-149	-128	-120	-68	-61	-60	-109	37	-149	20	33	-77	-22	-62	84	-29	-3
0.628333	17521	4737	774	-22049	25	-4218	-1508	-5749	262	-5622	-4367	-15570	-1539	-7048	-6666	-16194	3710	8433	6684	-22295	-256	-6448	3880	-13798	160	-6284	3731	-11166	216	-6013	4791	-9306	-150	-127	-121	-67	-64	-60	-104	38	-151	19	32	-77	-24	-56	81	-27	1
0.629167	17078	4783	655	-22097	-198	-3807	-1491	-6116	231	-5377	-4450	-15970	-1688	-6893	-6678	-16799	3532	8416	6767	-22315	-195	-6206	3868	-13671	76	-6055	3790	-11149	285	-5837	4786	-9291	-151	-126	-120	-67	-60	-58	-102	36	-152	20	37	-75	-32	-53	84	-30	0
0.630000	16212	4838	530	-22129	-141	-3422	-1495	-6516	315	-5140	-4557	-16359	-1613	-6697	-6682	-17442	3350	8390	6864	-22319	-233	-5952	3860	-13548	77	-5817	3833	-11140	332	-5659	4784	-9278	-145	-126	-117	-66	-62	-57	-103	41	-148	21	38	-75	-16	-56	81	-27	3
0.630833	15127	4896	396	-22171	-128	-3046	-1519	-6933	371	-4902	-4698	-16734	-1235	-6465	-6690	-18114	3108	8370	6959	-22313	-318	-5687	3859	-13430	105	-5591	3866	-11134	282	-5478	4778	-9274	-148	-128	-121	-64	-59	-59	-105	40	-148	20	36	-75	-28	-53	87	-26	0
0.631667	13952	4961	245	-22189	-335	-2670	-1561	-7368	321	-4688	-4865	-17086	-1076	-6185	-6695	-18800	2937	8353	7055	-22289	-490	-5405	3863	-13324	74	-5331	3882	-11132	295	-5299	4773	-9278	-145	-129	-121	-67	-64	-60	-107	38	-150	18	35	-76	-22	-56	79	-31	-1
0.632500	12336	5031	90	-22204	-374	-2307	-1626	-7815	256	-4403	-5051	-17422	-871	-5853	-6699	-19529	2695	8340	7150	-22261	-503	-5111	3871	-13222	-11	-5073	3886	-11133	333	-5116	4780	-9277	-147	-129	-120	-64	-62	-59	-103	40	-154	33	38	-76	-22	-55	82	-33	2
0.633333	10706	5108	-69	-22207	125	-1942	-1704	-8263	213	-4126	-5274	-17728	-492	-5467	-6709	-20141	2241	8334	7238	-22226	-189	-4805	3878	-13137	108	-4809	3873	-11151	231	-4935	4784	-9284	-150	-131	-122	-67	-62	-61	-108	38	-151	16	36	-77	-22	-59	80	-30	-5
0.634167	9460	5188	-230	-22204	-293	-1592	-1805	-8704	132	-3820	-5516	-17994	-394	-5031	-6718	-20754	2028	8336	7324	-22187	-126	-4485	3891	-13068	13	-4534	3847	-11144	205	-4744	4796	-9281	-150	-128	-121	-66	-65	-62	-105	33	-151	18	33	-118	-25	-55	79	-30	-4
0.635000	7921	5276	-400	-22196	-297	-1248	-1910	-9129	166	-3484	-5767	-18215	-19	-4551	-6734	-21308	1944	8347	7402	-22142	-299	-4151	3910	-13008	10	-4247	3815	-11155	179	-4551	4812	-9267	-152	-127	-124	-69	-63	-59	-104	41	-151	19	32	-75	-24	-53	82	-28	0
0.635833	6284	5369	-565	-22182	-74	-913	-2030	-9533	193	-3115	-6039	-18391	415	-4027	-6762	-21802	1734	8372	7477	-22098	-356	-3811	3925	-12968	79	-3955	3770	-11166	1	-4355	4830	-9259	-147	-125	-119	-65	-61	-62	-103	40	-147	24	36	-74	-25	-55	84	-29	0
0.636667	4722	5459	-710	-22159	-109	-566	-2147	-9908	180	-2710	-6318	-18505	591	-3463	-6801	-22161	1593	8404	7536	-22041	-379	-3463	3942	-12951	-100	-3659	3724	-11180	-151	-4149	4855	-9239	-150	-80	-118	-65	-63	-59	-104	41	-149	19	37	-74	-22	-51	82	-26	-1
0.637500	3210	5552	-905	-22136	-220	-279	-2294	-10254	52	-2269	-6611	-18571	632	-2876	-6851	-22429	1493	8447	7588	-21971	-327	-3114	3959	-12950	27	-3358	3668	-11202	-213	-3940	4881	-9202	-147	-126	-117	-63	-61	-59	-103	44	-148	16	41	-73	-23	-56	81	-27	2
0.638333	1724	5632	-1072	-22106	-181	19	-2433	-10562	-51	-1786	-6913	-18568	738	-2282	-6916	-22576	1437	8506	7626	-21905	-360	-2771	3978	-12971	77	-3073	3616	-11229	-225	-3728	4916	-9154	-147	-128	-119	-64	-60	-59	-103	42	-151	21	35	-74	-21	-51	84	-28	-3
0.639167	560	5723	-1244	-22083	-247	308	-2567	-10839	106	-1292	-7217	-18504	1011	-1685	-7000	-22592	1448	8575	7651	-21816	-371	-2424	4000	-13012	-149	-2762	3567	-11266	-212	-3511	4948	-9095	-151	-124	-119	-65	-61	-59	-113	38	-155	42	35	-101	-23	-55	82	-31	0
0.640000	-659	5804	-1410	-22054	-111	576	-2706	-11075	291	-736	-7530	-18379	1063	-1099	-7105	-22475	1355	8661	7656	-21709	-112	-2088	4018	-13069	109	-2475	3524	-11313	-283	-3300	4985	-9019	-152	-128	-124	-66	-65	-64	-109	35	-155	16	33	-76	-26	-59	79	-32	-3
0.640833	-2292	5876	-1594	-22023	-253	842	-2841	-11273	25	-182	-7843	-18191	947	-539	-7225	-22223	1420	8765	7647	-21571	-152	-1761	4053	-13117	-76	-2203	3492	-11367	-363	-3085	5035	-8934	-154	-128	-120	-66	-63	-59	-105	38	-152	18	32	-79	-24	-57	80	-31	-3
0.641667	-3988	5943	-1771	-22006	215	1088	-2968	-11431	-215	389	-8153	-17941	881	0	-7365	-21836	1386	8889	7625	-21404	-42	-1451	4091	-13222	-195	-1955	3473	-11431	-243	-2891	5090	-8839	-154	-128	-120	-66	-66	-60	-108	39	-158	15	28	-78	-25	-55	84	-30	-6
0.642500	-5354	5999	-1958	-21947	82	1320	-3090	-11552	-152	962	-8460	-17644	805	493	-7521	-21328	1264	9030	7587	-21203	250	-1151	4142	-13306	-58	-1716	3475	-11502	-234	-2670	5149	-8737	-150	-126	-120	-66	-63	-58	-101	40	-149	18	37	-74	-19	-53	84	-30	0
0.643333	-6852	6054	-2137	-21905	56	1533	-3214	-11645	-154	1527	-8768	-17291	765	939	-7701	-20709	1080	9193	7538	-20969	287	-875	4190	-13404	-92	-1509	3495	-11587	-318	-2484	5211	-8635	-144	-121	-117	-62	-57	-57	-104	41	-146	21	36	-73	-19	-52	82	-26	3
0.644167	-8256	6093	-2325	-21863	131	1722	-3342	-11713	-178	2073	-9065	-16918	623	1326	-7911	-19993	924	9370	7466	-20702	357	-623	4273	-13501	-97	-1328	3531	-11681	-331	-2308	5282	-8537	-146	-124	-117	-63	-61	-59	-102	50	-149	20	39	-70	-17	-53	81	-28	1
0.645000	-9517	6125	-2516	-21811	188	1886	-3501	-11764	-95	2579	-9358	-16522	517	1655	-8142	-19205	838	9584	7385	-20398	418	-393	4361	-13601	-63	-1182	3585	-11799	-215	-2151	5356	-8447	-132	-121	-116	-63	-61	-57	-103	40	-150	22	37	-77	-19	-57	80	-29	0
0.645833	-10847	6152	-2708	-21763	-243	2026	-3638	-11792	-74	3050	-9634	-16120	519	1940	-8403	-18348	622	9816	7287	-20059	387	-188	4459	-13698	-144	-1068	3657	-11889	-163	-2016	5437	-8375	-147	-124	-120	-66	-62	-59	-103	39	-149	22	36	-74	-18	-56	80	-28	2
0.646667	-12219	6175	-2895	-21698	302	2142	-3806	-11817	-14	3465	-9898	-15723	405	2173	-8693	-17459	179	10063	7191	-19704	631	-8	4575	-13787	-57	-988	3732	-11999	-234	-1904	5523	-8323	-148	-125	-117	-62	-61	-61	-101	40	-148	19	38	-75	-18	-57	80	-34	0
0.647500	-13027	6193	-3082	-21635	63	2226	-3996	-11840	-121	3821	-10143	-15340	233	2360	-9009	-16546	-101	10334	7086	-19326	546	140	4709	-13873	-6	-939	3863	-12108	-269	-1813	5625	-8286	-151	-127	-118	-64	-62	-62	-100	37	-152	16	34	-70	-19	-56	80	-30	-1
0.648333	-13617	6210	-3263	-21561	-132	2290	-4216	-11862	-310	4119	-10367	-15007	365	2514	-9354	-15626	-287	10622	6982	-18939	334	266	4855	-13941	-98	-924	3985	-12218	-228	-1740	5727	-8283	-150	-130	-121	-69	-65	-61	-105	36	-150	17	33	-79	-19	-38	78	-34	-5
0.649167	-14004	6227	-3424	-21489	108	2323	-4472	-11894	-99	4344	-10566	-14699	534	2640	-9722	-14710	-527	10936	6884	-18539	490	370	5017	-14011	-64	-936	4124	-12314	-191	-1698	5841	-8296	-147	-128	-118	-66	-61	-59	-108	40	-148	15	34	-75	-23	-55	81	-30	2
0.650000	-14058	6251	-3567	-21399	0	2342	-4757	-11933	36	4504	-10730	-14458	331	2753	-10114	-13826	-697	11256	6795	-18146	417	451	5194	-14062	-182	-971	4277	-12405	-195	-1674	5943	-8344	-147	-129	-121	-65	-61	-60	-103	39	-151	20	35	-74	-19	-53	82	-30	-3
0.650833	-13914	6286	-3696	-21315	-70	2334	-5082	-11988	-152	4596	-10868	-14272	45	2851	-10524	-12976	-839	11594	6721	-17767	233	502	5372	-14103	-152	-1029	4432	-12487	-254	-1670	6087	-8416	-148	-126	-119	-62	-62	-58	-104	42	-149	18	36	-79	-25	-58	82	-27	12
0.651667	-13519	6327	-3794	-21222	-82	2310	-5438	-12064	-340	4623	-10973	-14152	-96	2948	-10956	-12169	-856	11934	6659	-17414	8	532	5567	-14134	-67	-1099	4600	-12556	-284	-1691	6219	-8522	-145	-127	-120	-65	-63	-59	-103	37	-147	19	37	-74	-19	-53	82	-29	3
0.652500	-12734	6382	-3855	-21123	-223	2278	-5852	-12160	-207	4587	-11054	-14102	-146	3047	-11378	-11424	-790	12273	6622	-17094	-169	541	5758	-14161	-168	-1187	4766	-12615	-290	-1720	6348	-8636	-149	-126	-121	-67	-61	-58	-113	40	-151	17	36	-77	-22	-60	77	-31	0
0.653333	-11869	6445	-3881	-21026	2	2228	-6296	-12285	-51	4493	-11082	-14119	-317	3153	-11834	-10732	-892	12603	6601	-16816	-118	517	5945	-14175	-74	-1288	4932	-12658	-235	-1768	6482	-8773	-149	-131	-121	-67	-65	-62	-111	37	-151	16	33	-77	-25	-59	78	-33	-1
0.654167	-10989	6526	-3868	-20923	-206	2180	-6773	-12436	-144	4352	-11086	-14196	-761	3266	-12268	-10106	-788	12922	6604	-16583	-289	498	6136	-14183	-143	-1388	5110	-12691	-258	-1827	6612	-8918	-151	-130	-122	-72	-64	-59	-107	37	-153	16	33	-75	-18	-60	77	-33	0
0.655000	-10236	6627	-3827	-20816	92	2112	-7277	-12609	-160	4176	-11058	-14329	-875	3410	-12681	-9537	-639	13217	6636	-16397	-208	454	6319	-14181	-240	-1490	5286	-12711	-247	-1911	6747	-9068	-143	-132	-121	-68	-65	-60	-107	38	-156	13	33	-74	-24	-57	80	-30	-3
0.655833	-9283	6749	-3703	-20710	-64	2105	-7799	-12810	-153	3971	-11006	-14513	-688	3553	-13074	-9053	-635	13486	6704	-16262	179	391	6492	-14174	-110	-1586	5455	-12720	-252	-1969	6871	-9221	-151	-131	-122	-69	-63	-59	-109	36	-148	18	35	-100	-22	-56	78	-29	-3
0.656667	-8171	6891	-3553	-20608	-98	2079	-8335	-13044	-229	3746	-10937	-14732	-770	3708	-13439	-8585	-431	13726	6775	-16181	164	316	6647	-14166	-243	-1682	5613	-12727	-337	-2049	6987	-9334	-149	-131	-121	-69	-66	-63	-113	37	-151	15	30	-77	-24	-59	78	-32	-3
0.657500	-6982	7052	-3366	-20509	-73	2074	-8876	-13290	-258	3521	-10851	-14978	-842	3867	-13754	-8187	-269	13917	6878	-16147	93	229	6793	-14149	-224	-1771	5787	-12723	-279	-2128	7108	-9502	-152	-129	-119	-69	-65	-59	-134	39	-194	16	37	-77	-22	-57	82	-29	0
0.658333	-5918	7260	-3127	-20407	28	2091	-9404	-13564	-203	3306	-10757	-15230	-661	4024	-14020	-7841	-125	14064	7008	-16155	36	129	6918	-14132	-166	-1856	5943	-12729	-231	-2217	7219	-9622	-149	-127	-118	-68	-61	-57	-105	39	-149	19	32	-74	-24	-60	82	-27	0
0.659167	-4941	7452	-2860	-20311	-509	2130	-9922	-13862	-75	3098	-10665	-15481	-642	4174	-14227	-7546	72	14155	7151	-16205	17	15	7029	-14110	-151	-1935	6096	-12726	-297	-2307	7326	-9727	-146	-126	-118	-87	-60	-56	-105	40	-147	19	37	-72	-19	-56	81	-28	0
0.660000	-4243	7685	-2560	-20226	45	2192	-10415	-14185	-135	2919	-10592	-15728	-714	4306	-14388	-7299	69	14185	7309	-16291	126	-110	7116	-14089	-112	-2019	6236	-12724	-195	-2403	7418	-9814	-147	-127	-122	-70	-63	-58	-104	41	-153	17	35	-74	-19	-57	79	-31	0
0.660833	-3112	7939	-2229	-20145	93	2278	-10870	-14529	-290	2775	-10540	-15941	-681	4422	-14473	-7094	68	14143	7477	-16391	310	-247	7188	-14066	-88	-2098	6368	-12751	-45	-2497	7513	-9881	-151	-131	-120	-67	-64	-61	-107	39	-154	13	34	-75	-23	-56	82	-31	-3
0.661667	-1815	8222	-1888	-20068	-235	2387	-11278	-14877	-206	2667	-10513	-16116	-756	4511	-14494	-6935	243	14053	7657	-16512	84	-392	7238	-14036	-229	-2181	6491	-12774	-52	-2600	7598	-9931	-151	-127	-118	-68	-65	-60	-110	38	-152	16	34	-75	-23	-57	79	-33	-3
0.662500	-661	8517	-1537	-19997	-86	2514	-11632	-15239	-34	2609	-10524	-16229	-803	4571	-14448	-6814	368	13892	7839	-16637	-11	-548	7274	-14006	-137	-2266	6603	-12805	-55	-2706	7687	-9950	-148	-124	-119	-66	-61	-62	-126	40	-149	17	34	-73	-19	-56	84	-26	1
0.663333	431	8836	-1182	-19932	-202	2662	-11919	-15622	5	2601	-10570	-16326	-799	4610	-14340	-6735	450	13666	8025	-16760	-26	-706	7297	-13967	-145	-2360	6705	-12844	18	-2809	7769	-9956	-150	-126	-118	-64	-63	-57	-105	43	-150	22	37	-70	-21	-52	87	-27	-9
0.664167	1619	9170	-840	-19881	-217	2815	-12146	-16007	-98	2643	-10665	-16349	-911	4611	-14205	-6706	433	13377	8203	-16870	-144	-884	7303	-13928	-86	-2468	6788	-12895	-82	-2921	7845	-9947	-148	-126	-114	-64	-75	-57	-109	42	-150	18	33	-74	-24	-53	85	-25	0
0.665000	2957	9518	-516	-19835	-262	2978	-12303	-16387	-155	2716	-10793	-16315	-902	4584	-13987	-6724	437	13026	8372	-16969	-253	-1069	7294	-13887	-63	-2577	6861	-12953	-215	-3044	7913	-9927	-152	-127	-120	-70	-68	-62	-107	39	-151	19	32	-78	-22	-55	82	-31	-1
0.665833	4513	9885	-214	-19798	-269	3139	-12387	-16768	-325	2844	-10966	-16224	-616	4540	-13745	-6784	544	12620	8537	-17041	-327	-1259	7284	-13835	-324	-2714	6927	-13012	-183	-3163	7985	-9891	-148	-125	-120	-63	-62	-64	-104	40	-148	-1	34	-75	-23	-58	81	-29	0
0.666667	6173	10259	57	-19763	43	3293	-12390	-17131	-227	3004	-11165	-16066	-412	4476	-13493	-6899	504	12165	8688	-17087	-99	-1461	7242	-13784	-304	-2856	6978	-13068	-168	-3285	8052	-9844	-152	-129	-120	-67	-62	-60	-108	36	-154	17	34	-74	-23	-55	94	-28	-4
0.667500	7648	10637	296	-19731	-163	3438	-12324	-17481	-43	3206	-11398	-15861	-517	4424	-13227	-7067	557	11676	8828	-17104	-141	-1667	7242	-13725	-171	-3006	7017	-13122	-173	-3408	8113	-9784	-152	-127	-105	-65	-60	-57	-109	39	-151	18	33	-73	-22	-57	80	-31	-1
0.668333	8857	11018	493	-19708	-139	3567	-12191	-17818	-163	3414	-11648	-15605	-598	4329	-12961	-7280	521	11147	8960	-17090	-315	-1878	7206	-13662	-309	-3166	7049	-13166	-168	-3534	8170	-9727	-149	-126	-118	-66	-63	-62	-104	38	-151	20	33	-75	-23	-55	86	-42	-3
0.669167	10256	11398	652	-19680	-135	3672	-11985	-18124	-111	3645	-11905	-15310	-545	4263	-12709	-7544	267	10601	9049	-17055	-43	-2093	7192	-13596	-49	-3333	7072	-13197	-139	-3652	8218	-9654	-148	-125	-119	-65	-61	-58	-103	40	-147	18	34	-74	-17	-53	81	-28	0
0.670000	11688	11765	759	-19659	-257	3753	-11722	-18396	-105	3878	-12163	-14991	-590	4206	-12482	-7849	190	10033	9131	-17015	-68	-2308	7174	-13531	-268	-3507	7113	-13206	-84	-3766	8263	-9583	-148	-125	-117	-64	-58	-56	-102	40	-151	21	35	-74	-17	-52	92	-27	10
0.670833	13031	12115	832	-19636	-190	3805	-11402	-18637	-190	4110	-12408	-14644	-510	4169	-12288	-8200	4	9457	9192	-16903	-162	-2526	7159	-13464	-227	-3677	7103	-13203	-80	-3871	8297	-9501	-147	-126	-120	-52	-62	-53	-104	33	-149	22	35	-72	-18	-52	82	-25	0
0.671667	14261	12451	868	-19615	55	3830	-11039	-18841	-95	4324	-12629	-14282	-349	4153	-12143	-8582	-253	8885	9224	-16797	-384	-2736	7151	-13395	-112	-3846	7113	-13170	-39	-3971	8326	-9410	-144	-125	-117	-62	-60	-56	-102	43	-148	23	39	-75	-21	-53	87	-25	4
0.672500	15443	12735	865	-19591	-437	3827	-10638	-19000	-9	4517	-12820	-13914	-337	4160	-12047	-8994	-338	8314	9253	-16694	-459	-2952	7146	-13336	-187	-4009	7120	-13115	-66	-4058	8344	-9327	-148	-128	-119	-66	-61	-59	-103	41	-148	21	32	-76	-19	-55	84	-29	0
0.673333	16154	13023	831	-19567	-216	3789	-10211	-19125	-66	4674	-12976	-13556	-439	4191	-12003	-9420	-521	7755	9251	-16581	-301	-3157	7149	-13286	-276	-4168	7123	-13035	-28	-4137	8351	-9212	-153	-131	-125	-68	-66	-64	-103	41	-151	17	28	-86	-28	-62	78	-34	-4
0.674167	17049	13265	774	-19541	36	3724	-9761	-19198	-156	4798	-13085	-13208	-329	4256	-12012	-9850	-875	7222	9227	-16471	-197	-3348	7164	-13234	-49	-4306	7132	-12915	77	-4189	8360	-9091	-136	-130	-122	-67	-63	-63	-108	35	-151	15	32	-77	-25	-59	79	-28	-5
0.675000	18014	13437	705	-19500	-221	3647	-9287	-19225	-79	4886	-13138	-12865	-138	4339	-12066	-10275	-932	6712	9189	-16363	-386	-3524	7192	-13194	-199	-4433	7149	-12779	53	-4231	8359	-8962	-151	-130	-122	-66	-63	-60	-108	36	-151	18	32	-76	-22	-57	80	-34	-3
0.675833	18772	13572	623	-19459	-118	3532	-8809	-19211	-56	4933	-13141	-12549	-13	4446	-12160	-10685	-1006	6230	9133	-16267	-451	-3683	7227	-13167	-207	-4535	7167	-12613	115	-4262	8358	-8822	-150	-128	-113	-65	-63	-59	-105	35	-152	19	33	-76	-21	-57	80	-30	0
0.676667	19677	13654	540	-19407	-190	3433	-8333	-19149	-135	4934	-13099	-12257	-48	4563	-12303	-11070	-1171	5771	9064	-16190	-438	-3833	7273	-13145	-146	-4623	7189	-12426	133	-4269	8353	-8665	-154	-132	-124	-64	-62	-63	-107	37	-150	17	33	-76	-21	-56	80	-30	-3
0.677500	20466	13680	467	-19355	-119	3306	-7869	-19047	-186	4896	-13003	-11991	70	4688	-12474	-11414	-1233	5350	8971	-16137	-509	-3960	7323	-13136	-221	-4685	7214	-12220	12	-4254	8349	-8498	-150	-128	-122	-63	-60	-59	-103	37	-151	17	29	-75	-22	-56	81	-27	0
0.678333	21005	13646	388	-19297	0	3165	-7422	-18908	-94	4814	-12858	-11757	243	4812	-12693	-11713	-1292	4960	8843	-16108	-667	-4072	7385	-13137	-132	-4730	7250	-12001	-51	-4244	8346	-8320	-146	-127	-121	-67	-63	-58	-105	39	-154	23	36	-75	-21	-53	82	-26	0
0.679167	21540	13549	337	-19233	-128	3017	-6990	-18731	-65	4697	-12675	-11549	225	4927	-12861	-11949	-1175	4604	8765	-16096	-677	-4168	7452	-13150	-197	-4757	7283	-11776	46	-4217	8349	-8135	-149	-127	-124	-65	-62	-58	-102	40	-149	18	35	-76	-19	-55	82	-26	0
0.680000	22057	13394	295	-19163	-197	2869	-6587	-18525	-129	4547	-12454	-11363	274	5024	-13065	-12133	-1106	4276	8658	-16109	-581	-4251	7526	-13177	-227	-4762	7329	-11544	68	-4181	8356	-7949	-148	-127	-120	-65	-62	-61	-105	39	-150	19	34	-78	-24	-58	81	-29	0
0.680833	22441	13181	287	-19087	-237	2719	-6214	-18295	-164	4370	-12202	-11209	468	5102	-13251	-12246	-1109	3977	8539	-16145	-766	-4319	7604	-13210	-112	-4752	7375	-11319	-77	-4144	8368	-7758	-149	-129	-120	-66	-64	-64	-108	37	-151	20	33	-77	-26	-61	80	-30	-1
0.681667	22434	12906	297	-19010	-109	2555	-5874	-18043	-116	4171	-11942	-11072	434	5150	-13419	-12288	-1006	3710	8424	-16204	-810	-4384	7686	-13253	-430	-4723	7424	-11101	-50	-4098	8387	-7569	-153	-130	-129	-69	-67	-64	-114	34	-152	27	29	-81	-26	-61	75	-31	-6
0.682500	22297	12579	333	-18926	-16	2402	-5571	-17769	-100	3962	-11664	-10951	137	5177	-13555	-12264	-1176	3473	8312	-16271	-303	-4409	7784	-13297	-172	-4681	7482	-10889	-53	-4048	8426	-7383	-154	-130	-122	-66	-62	-58	-105	37	-152	19	34	-75	-21	-56	78	-32	-7
0.683333	22003	12216	400	-18833	-319	2244	-5295	-17475	-102	3750	-11368	-10841	132	5193	-13645	-12167	-1237	3270	8215	-16350	-294	-4438	7867	-13349	-224	-4625	7543	-10699	-102	-4004	8469	-7200	-147	-128	-119	-65	-59	-60	-104	45	-149	15	37	-74	-21	-55	84	-28	2
0.684167	21599	11802	454	-18744	-126	2087	-5058	-17173	-66	3526	-11081	-10743	72	5128	-13699	-12009	-1326	3088	8124	-16439	-249	-4460	7968	-13399	-234	-4563	7602	-10530	60	-3960	8526	-7043	-149	-127	-120	-66	-61	-59	-104	40	-146	19	35	-77	-17	-55	82	-28	1
0.685000	21113	11357	585	-18652	106	1928	-4857	-16866	-126	3306	-10798	-10655	-65	5052	-13705	-11786	-1464	2936	8035	-16523	-45	-4473	8067	-13458	-137	-4503	7665	-10385	130	-3927	8589	-6897	-151	-126	-119	-66	-63	-57	-101	33	-152	19	35	-76	-21	-55	81	-31	-1
0.685833	20522	10878	700	-18555	-112	1762	-4746	-16551	-236	3099	-10520	-10571	23	4952	-13663	-11504	-1603	2807	7963	-16615	-49	-4482	8169	-13511	-104	-4432	7728	-10267	179	-3894	8664	-6768	-146	-128	-120	-64	-64	-60	-107	39	-151	21	36	-74	-22	-58	79	-29	-1
0.686667	19451	10388	834	-18456	-9	1597	-4563	-16229	-316	2897	-10258	-10489	56	4826	-13570	-11173	-1731	2708	7912	-16687	-9	-4484	8275	-13562	-167	-4369	7794	-10181	365	-3875	8750	-6664	-146	-130	-119	-68	-62	-60	-104	45	-149	18	34	-68	-21	-58	80	-31	-3
0.687500	18336	9876	971	-18358	359	1431	-4465	-15908	-405	2708	-10006	-10407	90	4679	-13425	-10799	-1984	2638	7855	-16755	210	-4479	8382	-13614	30	-4303	7863	-10119	293	-3865	8848	-6588	-150	-128	-121	-72	-66	-60	-105	37	-153	18	33	-76	-24	-58	77	-30	-1
0.688333	17420	9371	1106	-18260	-151	1264	-4396	-15583	-168	2533	-9772	-10323	112	4522	-13236	-10399	-2164	2595	7817	-16799	210	-4466	8491	-13658	-90	-4244	7932	-10084	217	-3860	8947	-6532	-151	-128	-121	-66	-40	-59	-108	19	-152	19	34	-76	-24	-60	79	-30	-1
0.689167	16280	8868	1239	-18159	38	1094	-4354	-15257	-141	2378	-9545	-10236	-24	4351	-13008	-9954	-2327	2586	7789	-16822	114	-4450	8598	-13701	-185	-4192	7998	-10079	290	-3859	9058	-6503	-148	-126	-117	-67	-64	-59	-108	39	-149	19	35	-77	-23	-57	79	-30	-15
0.690000	15099	8374	1363	-18059	51	933	-4337	-14931	-161	2234	-9334	-10149	-79	4187	-12755	-9506	-2399	2616	7763	-16827	27	-4427	8709	-13737	-161	-4158	8064	-10093	230	-3872	9173	-6503	-152	-129	-117	-68	-65	-59	-107	36	-155	15	32	-79	-27	-51	77	-33	-6
0.690833	13866	7892	1475	-17974	5	761	-4342	-14605	-61	2105	-9139	-10059	82	4016	-12453	-9039	-2452	2655	7749	-16807	61	-4394	8823	-13769	-154	-4127	8133	-10127	188	-3881	9297	-6514	-149	-126	-116	-73	-62	-56	-105	38	-150	20	36	-75	-17	-55	81	-29	2
0.691667	12522	7442	1579	-17855	147	607	-4359	-14276	-15	1993	-8951	-9959	103	3854	-12130	-8568	-2562	2743	7741	-16750	47	-4359	8932	-13791	-83	-4109	8198	-10177	191	-3904	9426	-6552	-150	-128	-115	-64	-63	-57	-115	41	-149	21	37	-70	-19	-56	80	-29	0
0.692500	11381	7020	1661	-17753	162	459	-4398	-13953	-41	1889	-8771	-9858	129	3710	-11797	-8093	-2548	2866	7729	-16688	-100	-4315	9035	-13814	-193	-4105	8261	-10242	39	-3926	9555	-6600	-147	-125	-114	-64	-59	-58	-102	39	-149	17	35	-75	-24	-51	82	-27	0
0.693333	10395	6622	1720	-17660	109	311	-4452	-13632	-95	1782	-8602	-9759	286	3568	-11454	-7639	-2472	3017	7711	-16609	-116	-4271	9135	-13837	-284	-4120	8323	-10325	-86	-3955	9685	-6665	-153	-132	-119	-73	-63	-60	-108	38	-151	16	29	-79	-24	-59	78	-29	-1
0.694167	9242	6264	1766	-17572	133	175	-4512	-13309	-63	1707	-8435	-9656	333	3443	-11104	-7186	-2426	3210	7698	-16501	-148	-4219	9232	-13852	8	-4146	8383	-10401	-151	-3979	9816	-6731	-149	-130	-118	-67	-63	-60	-107	35	-153	12	33	-80	-24	-60	79	-30	-6
0.695000	8004	5944	1793	-17465	-21	55	-4575	-12988	-138	1631	-8268	-9555	179	3334	-10754	-6751	-2250	3437	7676	-16385	-232	-4167	9322	-13861	-247	-4183	8453	-10482	-128	-4007	9950	-6799	-150	-126	-120	-68	-63	-61	-107	38	-146	19	34	-76	-23	-61	80	-31	0
0.695833	6821	5667	1784	-17368	322	-51	-4643	-12678	-110	1555	-8110	-9430	199	3237	-10413	-6339	-2278	3698	7654	-16251	61	-4113	9399	-13869	-95	-4233	8517	-10554	-61	-4038	10081	-6866	-149	-128	-117	-66	-62	-63	-104	37	-149	17	34	-78	-25	-59	81	-29	-3
0.696667	5712	5423	1801	-17268	59	-144	-4711	-12372	-63	1487	-7950	-9311	253	3145	-10092	-5939	-2105	3995	7620	-16118	185	-4064	9475	-13878	-124	-4296	8581	-10627	-31	-4061	10208	-6933	-148	-126	-115	-68	-63	-59	-108	39	-148	25	37	-78	-23	-57	82	-28	1
0.697500	4502	5229	1785	-17169	-51	-214	-4777	-12071	-130	1420	-7800	-9193	115	3064	-9746	-5578	-1884	4316	7578	-15983	143	-4010	9540	-13888	-274	-4374	8640	-10691	-182	-4065	10332	-6989	-148	-126	-120	-67	-62	-59	-105	39	-147	17	32	-76	-21	-59	80	-29	2
0.698333	3288	5055	1756	-17072	-83	-277	-4836	-11781	-235	1356	-7651	-9068	72	2979	-9430	-5247	-1724	4657	7526	-15858	153	-3973	9588	-13899	-197	-4452	8700	-10749	-339	-4116	10445	-7037	-152	-130	-119	-72	-62	-62	-103	33	-155	13	32	-79	-23	-62	81	-32	-5
0.699167	2158	4920	1718	-16974	-173	-319	-4885	-11503	-215	1292	-7506	-8947	144	2898	-9130	-4947	-1569	5024	7474	-15738	218	-3935	9640	-13908	-76	-4534	8761	-10800	-378	-4141	10551	-7079	-150	-129	-119	-66	-63	-58	-107	38	-149	16	33	-76	-22	-58	82	-31	-4
0.700000	626	4829	1674	-16872	-188	-341	-4915	-11239	-264	1234	-7366	-8823	136	2809	-8844	-4685	-1434	5406	7407	-15632	229	-3914	9677	-13924	-174	-4625	8819	-10841	-560	-4169	10645	-7108	-149	-130	-125	-68	-62	-59	-109	35	-147	10	46	-80	-22	-59	81	-31	-3
0.700833	-923	4762	1625	-16772	287	-345	-4926	-10979	-268	1178	-7236	-8702	106	2715	-8569	-4445	-1551	5798	7330	-15543	441	-3901	9714	-13940	-36	-4717	8872	-10878	-649	-4195	10726	-7131	-149	-131	-142	-69	-64	-60	-105	37	-150	15	32	-78	-23	-58	80	-31	-6
0.701667	-2009	4728	1573	-16665	-150	-334	-4922	-10743	-127	1128	-7114	-8583	73	2609	-8291	-4248	-1503	6201	7256	-15475	391	-3904	9743	-13961	-62	-4806	8923	-10912	-687	-4219	10789	-7149	-149	-131	-121	-69	-66	-59	-107	37	-161	15	28	-80	-23	-60	81	-31	-6
0.702500	-3218	4713	1523	-16558	-199	-309	-4890	-10519	17	1081	-6997	-8465	184	2491	-8045	-4091	-1249	6600	7176	-15427	262	-3917	9772	-13984	-260	-4892	8981	-10939	-725	-4244	10841	-7166	-149	-128	-120	-68	-64	-60	-103	35	-151	18	34	-75	-24	-49	85	-32	0
0.703333	-4419	4744	1479	-16443	-81	-272	-4834	-10307	-3	1042	-6895	-8354	172	2363	-7798	-3972	-1009	6996	7100	-15398	304	-3941	9807	-14012	-200	-4973	9026	-10969	-660	-4270	10874	-7177	-148	-119	-121	-70	-61	-58	-113	39	-147	19	33	-75	-21	-55	85	-26	0
0.704167	-5582	4787	1432	-16337	-180	-228	-4754	-10121	-18	1005	-6780	-8251	270	2215	-7557	-3893	-863	7379	7013	-15398	218	-3988	9839	-14050	-207	-5051	9071	-10999	-741	-4296	10890	-7196	-146	-125	-119	-63	-61	-58	-104	40	-149	20	35	-73	-23	-52	85	-28	-1
0.705000	-6736	4848	1390	-16223	-151	-178	-4650	-9949	-51	971	-6686	-8152	270	2060	-7328	-3857	-776	7753	6922	-15421	220	-4047	9869	-14089	-221	-5127	9111	-11037	-678	-4325	10883	-7223	-148	-127	-119	-64	-62	-60	-103	38	-148	19	34	-73	-23	-57	84	-30	0
0.705833	-7735	4932	1351	-16112	-139	-125	-4523	-9796	-10	938	-6594	-8083	-21	1893	-7097	-3864	-587	8101	6832	-15466	173	-4121	9904	-14139	-233	-5197	9147	-11083	-665	-4388	10861	-7255	-148	-127	-119	-66	-59	-60	-105	38	-152	20	34	-72	-18	-55	85	-31	0
0.706667	-8449	5036	1320	-16004	-212	-70	-4372	-9663	5	905	-6511	-8022	-156	1714	-6871	-3922	-426	8425	6735	-15534	12	-4212	9936	-14187	-515	-5271	9174	-11134	-863	-4391	10824	-7304	-156	-131	-122	-67	-64	-34	-104	36	-152	16	30	-68	-23	-57	80	-34	-7
0.707500	-9173	5151	1294	-15893	-45	-24	-4207	-9548	-88	864	-6424	-7980	-198	1537	-6648	-3993	-421	8724	6639	-15617	26	-4314	9973	-14241	-346	-5334	9199	-11192	-790	-4421	10774	-7359	-150	-130	-122	-67	-64	-58	-109	33	-152	15	33	-76	-23	-55	79	-30	-1
0.708333	-9968	5296	1279	-15785	-156	23	-4019	-9440	23	831	-6331	-7948	-332	1360	-6428	-4110	-152	9000	6538	-15712	-186	-4425	10009	-14293	-377	-5398	9221	-11257	-711	-4455	10718	-7425	-149	-100	-120	-78	-75	-60	-105	40	-151	20	34	-75	-24	-59	81	-29	-3
0.709167	-10825	5449	1272	-15681	107	56	-3820	-9347	45	788	-6237	-7940	-169	1183	-6205	-4261	-98	9248	6441	-15819	-193	-4546	10049	-14343	-286	-5461	9235	-11331	-747	-4486	10648	-7501	-145	-126	-118	-67	-59	-57	-104	42	-148	20	34	-77	-21	-56	85	-27	4
0.710000	-11385	5617	1274	-15584	-172	77	-3607	-9266	-66	743	-6131	-7951	-86	1012	-5992	-4447	-59	9463	6331	-15940	-131	-4678	10084	-14398	-212	-5525	9250	-11411	-722	-4522	10575	-7593	-147	-126	-120	-67	-63	-57	-103	47	-148	17	33	-70	-18	-53	84	-27	3
0.710833	-11826	5806	1281	-15484	27	85	-3394	-9198	-39	681	-6024	-7988	-160	855	-5779	-4660	19	9645	6223	-16059	-277	-4817	10116	-14450	-289	-5591	9259	-11496	-678	-4559	10506	-7694	-147	-124	-97	-61	-60	-55	-101	41	-147	19	36	-72	-17	-52	81	-28	0
0.711667	-12098	5998	1298	-15402	-21	76	-3184	-9138	-76	611	-5906	-8038	-255	707	-5557	-4899	72	9800	6114	-16179	-360	-4960	10143	-14503	-282	-5659	9268	-11583	-653	-4593	10423	-7806	-142	-125	-117	-61	-61	-53	-116	40	-148	20	39	-72	-15	-51	81	-24	0
0.712500	-12243	6217	1325	-15323	-144	50	-2980	-9084	-120	522	-5775	-8112	-357	561	-5368	-5164	168	9926	5997	-16303	-331	-5105	10184	-14551	-251	-5731	9265	-11675	-828	-4630	10343	-7920	-147	-126	-114	-63	-59	-56	-107	43	-149	21	38	-73	-19	-53	81	-28	1
0.713333	-12433	6402	1346	-15264	-370	3	-2788	-9034	-115	420	-5636	-8212	-320	430	-5174	-5448	150	10020	5879	-16412	-325	-5253	10170	-14596	-288	-5809	9260	-11771	-725	-4664	10272	-8041	-154	-127	-120	-60	-63	-60	-107	43	-150	16	34	-75	-19	-55	79	-33	-1
0.714167	-12545	6605	1374	-15208	349	-60	-2601	-8980	-147	303	-5488	-8312	-234	311	-4988	-5747	98	10094	5765	-16518	-322	-5393	10177	-14633	-253	-5885	9256	-11859	-516	-4702	10211	-8164	-149	-127	-118	-67	-63	-58	-108	38	-149	18	34	-75	-22	-56	79	-32	-4
0.715000	-12071	6811	1403	-15167	133	-141	-2434	-8928	-179	171	-5330	-8432	-63	195	-4810	-6057	91	10130	5652	-16618	-300	-5532	10174	-14668	-150	-5964	9251	-11951	-535	-4741	10153	-8281	-153	-129	-125	-69	-58	-87	-109	34	-172	12	30	-78	-24	-58	75	-29	-3
0.715833	-11487	7004	1430	-15140	-155	-240	-2283	-8865	-88	23	-5163	-8567	-95	86	-4641	-6373	116	10166	5544	-16705	-487	-5661	10171	-14685	-171	-6030	9245	-12035	-509	-4772	10104	-8392	-149	-128	-120	-66	-62	-60	-105	42	-152	18	36	-74	-23	-57	80	-27	-3
0.716667	-10838	7193	1459	-15122	-49	-345	-2143	-8792	-105	-135	-4991	-8704	-185	-22	-4474	-6698	277	10177	5443	-16777	-670	-5782	10155	-14702	-149	-6101	9238	-12114	-567	-4801	10064	-8498	-149	-126	-120	-65	-60	-57	-107	37	-153	18	45	-78	-24	-55	81	-31	-1
0.717500	-10077	7359	1477	-15119	-147	-471	-2023	-8708	-104	-309	-4819	-8848	-180	-131	-4327	-7020	421	10162	5348	-16844	-706	-5887	10137	-14707	-162	-6164	9231	-12187	-533	-4836	10035	-8593	-147	-126	-122	-67	-64	-59	-105	38	-151	18	33	-73	-22	-55	78	-30	0
0.718333	-9162	7516	1490	-15127	-254	-608	-1922	-8617	-112	-495	-4641	-9000	-344	-251	-4190	-7342	507	10131	5271	-16894	-615	-5987	10112	-14708	-199	-6219	9225	-12260	-473	-4868	10014	-8673	-151	-125	-119	-64	-57	-63	-104	38	-149	18	37	-74	-23	-60	81	-28	0
0.719167	-7992	7641	1488	-15152	-332	-752	-1836	-8513	-121	-688	-4468	-9152	-567	-377	-4062	-7659	771	10085	5205	-16943	-653	-6073	10083	-14702	-242	-6271	9223	-12323	-409	-4899	10001	-8760	-149	-128	-120	-65	-65	-58	-108	38	-151	20	35	-73	-23	-53	89	-31	-1
0.720000	-6601	7738	1473	-15191	-354	-905	-1758	-8397	-42	-900	-4302	-9302	-543	-522	-3950	-7969	1098	10018	5146	-16977	-579	-6141	10053	-14689	-314	-6312	9216	-12388	-361	-4928	9993	-8830	-146	-127	-121	-70	-45	-59	-105	39	-150	21	55	-77	-24	-59	81	-31	-4
0.720833	-5349	7805	1437	-15242	-202	-1084	-1696	-8276	39	-1091	-4145	-9447	-448	-677	-3846	-8268	1241	9939	5107	-17008	-291	-6195	10019	-14669	-155	-6345	9213	-12441	-376	-4957	9993	-8885	-152	-131	-125	-66	-64	-60	-108	38	-153	16	33	-77	-24	-58	84	-30	-3
0.721667	-4251	7842	1388	-15304	-428	-1228	-1633	-8140	115	-1295	-3996	-9588	-610	-853	-3778	-8556	1520	9838	5087	-17035	-387	-6235	9985	-14636	-307	-6368	9209	-12496	-355	-4989	10000	-8936	-154	-129	-121	-67	-65	-60	-105	12	-151	17	34	-77	-22	-57	81	-34	-4
0.722500	-3365	7849	1318	-15372	-80	-1392	-1578	-8006	190	-1492	-3855	-9719	-681	-1042	-3674	-8823	1752	9730	5081	-17055	-331	-6258	9956	-14604	-378	-6381	9208	-12544	-256	-5020	10016	-8970	-150	-127	-122	-67	-64	-59	-103	39	-153	17	45	-76	-22	-53	102	-29	-6
0.723333	-2442	7823	1234	-15450	-118	-1565	-1521	-7859	91	-1686	-3734	-9846	-578	-1251	-3603	-9080	1793	9604	5091	-17084	50	-6267	9923	-14562	-120	-6380	9210	-12591	-196	-5050	10033	-9005	-150	-128	-125	-80	-63	-53	-103	41	-151	17	32	-77	-22	-55	82	-29	-1
0.724167	-1689	7767	1130	-15539	75	-1727	-1463	-7717	-64	-1877	-3613	-9967	-553	-1476	-3545	-9313	1867	9467	5120	-17102	131	-6266	9894	-14515	-247	-6368	9207	-12632	-108	-5080	10054	-9022	-146	-127	-119	-65	-61	-59	-103	41	-150	19	37	-75	-22	-57	84	-28	-1
0.725000	-977	7688	1007	-15629	7	-1894	-1399	-7573	-135	-2049	-3512	-10068	-533	-1709	-3495	-9530	1833	9314	5155	-17126	275	-6256	9865	-14463	-205	-6372	9213	-12671	-42	-5115	10079	-9044	-150	-124	-120	-67	-84	-59	-103	38	-152	18	34	-74	-23	-57	85	-29	0
0.725833	-497	7573	872	-15724	80	-2062	-1332	-7440	-36	-2231	-3421	-10170	-457	-1956	-3459	-9728	1842	9151	5211	-17144	329	-6234	9839	-14409	-242	-6357	9210	-12706	-187	-5148	10106	-9057	-148	-124	-119	-64	-61	-57	-101	38	-149	22	36	-74	-22	-52	82	-12	-1
0.726667	-171	7443	723	-15830	-215	-2236	-1261	-7315	42	-2399	-3357	-10262	-444	-2209	-3436	-9905	1804	8973	5262	-17163	409	-6210	9810	-14355	-333	-6348	9206	-12734	-255	-5185	10130	-9069	-147	-126	-120	-69	-62	-51	-105	37	-149	18	34	-70	-17	-56	84	-28	0
0.727500	-297	7293	559	-15932	218	-2409	-1186	-7205	78	-2566	-3286	-10351	-515	-2463	-3420	-10079	1554	8786	5318	-17177	572	-6181	9786	-14286	-270	-6338	9199	-12755	-143	-5229	10157	-9082	-151	-129	-119	-68	-61	-58	-103	41	-149	16	35	-75	-17	-63	82	-30	-1
0.728333	-103	7130	392	-16036	229	-2585	-1111	-7107	194	-2729	-3238	-10426	-409	-2708	-3409	-10225	1222	8586	5380	-17187	641	-6149	9762	-14240	-142	-6332	9197	-12768	-161	-5270	10191	-9103	-159	-128	-99	-66	-61	-58	-102	42	-151	17	36	-74	-18	-56	87	-28	0
0.729167	124	6958	219	-16144	-7	-2765	-1029	-7022	172	-2882	-3197	-10498	-343	-2944	-3409	-10365	1088	8381	5441	-17189	547	-6119	9741	-14180	-274	-6331	9188	-12768	-125	-5315	10223	-9093	-149	-126	-116	-64	-57	-56	-99	39	-147	19	36	-74	-17	-53	85	-31	2
0.730000	201	6780	46	-16249	143	-2950	-951	-6973	112	-3035	-3168	-10564	-95	-3169	-3441	-10488	1024	8179	5489	-17186	413	-6099	9717	-14127	-232	-6337	9174	-12758	-72	-5362	10252	-9095	-148	-124	-116	-65	-60	-55	-99	41	-152	17	35	-75	-22	-53	87	-28	-1
0.730833	359	6596	-124	-16357	208	-3141	-871	-6915	105	-3193	-3151	-10626	124	-3380	-3436	-10604	856	7962	5528	-17177	211	-6082	9692	-14070	-152	-6350	9165	-12740	-121	-5416	10285	-9099	-146	-127	-116	-69	-63	-56	-101	41	-149	18	39	-73	-23	-53	87	-25	2
0.731667	468	6424	-287	-16464	229	-3343	-802	-6890	32	-3346	-3148	-10687	189	-3575	-3463	-10717	637	7750	5559	-17153	158	-6075	9666	-14025	-166	-6378	9135	-12705	-103	-5476	10298	-9095	-149	-128	-116	-65	-61	-64	-104	38	-151	19	34	-74	-21	-56	84	-29	0
0.732500	695	6247	-447	-16577	136	-3556	-735	-6896	-126	-3524	-3155	-10743	234	-3750	-3496	-10816	482	7523	5576	-17120	183	-6075	9641	-13967	-211	-6406	9114	-12656	-35	-5540	10316	-9088	-147	-127	-119	-67	-62	-57	-102	42	-144	19	36	-73	-17	-56	82	-28	-5
0.733333	1152	6081	-596	-16684	143	-3777	-679	-6902	-147	-3679	-3173	-10797	104	-3906	-3541	-10916	451	7316	5580	-17080	74	-6093	9605	-13934	-353	-6450	9082	-12596	-103	-5616	10329	-9076	-159	-129	-121	-68	-67	-63	-107	36	-151	15	34	-77	-27	-61	79	-30	0
0.734167	1684	5925	-729	-16794	156	-4008	-626	-6952	-15	-3873	-3199	-10846	49	-4042	-3587	-11010	308	7108	5569	-17027	120	-6121	9580	-13893	-257	-6494	9055	-12517	-204	-5690	10335	-9055	-149	-129	-119	-69	-64	-58	-107	38	-153	16	33	-76	-23	-52	78	-28	-1
0.735000	2162	5781	-847	-16904	-199	-4252	-579	-7012	-21	-4054	-3235	-10897	133	-4166	-3641	-11105	337	6900	5549	-16963	63	-6147	9547	-13857	-197	-6543	9023	-12431	-155	-5771	10333	-9021	-149	-142	-119	-69	-61	-57	-93	38	-149	18	33	-74	-21	-57	79	-31	1
0.735833	2238	5643	-951	-17020	146	-4508	-542	-7093	17	-4243	-3284	-10944	40	-4271	-3701	-11200	399	6693	5517	-16896	-103	-6183	9514	-13824	-288	-6604	8984	-12331	-109	-5856	10321	-8980	-151	-130	-118	-67	-62	-57	-103	38	-152	17	36	-73	-21	-56	85	-28	0
0.736667	2445	5515	-1033	-17132	109	-4775	-506	-7192	124	-4436	-3340	-10987	176	-4375	-3768	-11299	243	6495	5476	-16821	87	-6249	9480	-13794	-28	-6654	8950	-12221	-108	-5951	10293	-8926	-149	-125	-118	-64	-60	-60	-103	44	-149	19	35	-73	-19	-55	82	-29	-5
0.737500	2753	5398	-1104	-17251	-155	-5052	-481	-7309	-17	-4633	-3409	-11034	104	-4465	-3840	-11394	328	6302	5424	-16747	94	-6320	9442	-13769	-234	-6712	8913	-12103	-96	-6046	10264	-8860	-145	-125	-115	-64	-62	-57	-104	41	-149	19	36	-58	-21	-53	81	-29	1
0.738333	3129	5288	-1158	-17370	-167	-5337	-462	-7439	-113	-4834	-3485	-11081	4	-4557	-3914	-11494	304	6115	5366	-16672	205	-6395	9407	-13741	-210	-6772	8869	-11984	-69	-6148	10213	-8784	-158	-158	-116	-64	-61	-59	-103	41	-148	18	38	-73	-16	-53	81	-29	-4
0.739167	3521	5182	-1197	-17487	-159	-5634	-444	-7587	-121	-5040	-3569	-11128	79	-4652	-3990	-11598	266	5932	5305	-16600	235	-6488	9368	-13724	-249	-6836	8827	-11863	-41	-6248	10156	-8694	-148	-128	-119	-65	-62	-59	-102	40	-153	18	34	-74	-18	-57	81	-31	0
0.740000	3912	5075	-1226	-17607	-523	-5946	-435	-7749	-252	-5248	-3655	-11184	22	-4761	-4071	-11698	222	5750	5237	-16536	284	-6594	9321	-13705	-335	-6900	8782	-11748	1	-6357	10077	-8602	-153	-132	-124	-74	-65	-60	-107	43	-154	12	28	-78	-26	-60	78	-32	-5
0.740833	3840	4964	-1240	-17720	-266	-6256	-427	-7931	-271	-5465	-3747	-11230	111	-4870	-4147	-11800	80	5582	5177	-16482	379	-6704	9281	-13690	-242	-6966	8736	-11633	36	-6452	9994	-8498	-153	-128	-120	-66	-66	-60	-109	37	-152	16	30	-79	-25	-59	78	-31	-1
0.741667	3983	4877	-1240	-17826	-62	-6561	-417	-8111	-196	-5670	-3830	-11279	276	-4992	-4224	-11899	-86	5418	5117	-16435	577	-6830	9235	-13674	-81	-7034	8693	-11518	-34	-6550	9904	-8405	-151	-130	-122	-60	-70	-63	-108	40	-151	16	32	-78	-25	-57	78	-31	-4
0.742500	4307	4783	-1230	-17918	-389	-6873	-409	-8302	-121	-5882	-3909	-11335	202	-5130	-4286	-12003	-107	5261	5065	-16400	467	-6964	9191	-13657	-238	-7109	8646	-11412	18	-6635	9805	-8269	-149	-127	-118	-67	-59	-58	-102	39	-148	13	34	-80	-21	-58	80	-30	1
0.743333	4496	4688	-1212	-18002	-270	-7182	-402	-8504	-147	-6093	-3979	-11390	147	-5282	-4351	-12102	-146	5106	5015	-16372	274	-7107	9144	-13645	-121	-7193	8601	-11312	79	-6744	9699	-8169	-148	-125	-121	-65	-61	-58	-103	38	-151	22	36	-73	-19	-55	86	-27	-3
0.744167	4730	4589	-1189	-18072	-262	-7483	-394	-8716	-197	-6313	-4037	-11457	136	-5454	-4407	-12204	-145	4958	4971	-16361	158	-7262	9097	-13630	-33	-7283	8553	-11226	20	-6788	9585	-8044	-148	-126	-120	-64	-63	-60	-101	39	-148	18	36	-81	-22	-59	81	-45	0
0.745000	4866	4486	-1167	-18123	-324	-7780	-393	-8932	-180	-6536	-4083	-11521	225	-5629	-4457	-12305	-184	4804	4930	-16359	-86	-7429	9044	-13621	-125	-7389	8504	-11148	-13	-6846	9467	-7935	-147	-124	-120	-65	-61	-61	-107	39	-152	18	35	-75	-19	-58	82	-28	1
0.745833	4995	4375	-1144	-18160	-199	-8071	-387	-9160	-139	-6764	-4112	-11604	151	-5843	-4499	-12408	-181	4654	4896	-16361	-52	-7601	9010	-13611	-81	-7505	8453	-11084	62	-6896	9353	-7843	-147	-127	-119	-64	-61	-58	-104	39	-150	18	37	-75	-17	-57	84	-44	-3
0.746667	5262	4255	-1127	-18172	-147	-8352	-380	-9384	50	-7001	-4125	-11693	-46	-6066	-4530	-12504	-81	4505	4869	-16377	-51	-7786	8943	-13597	-112	-7635	8401	-11031	54	-6936	9236	-7751	-146	-126	-122	-63	-75	-51	-104	41	-151	15	33	-76	-22	-56	82	-28	-1
0.747500	5461	4133	-1111	-18171	-124	-8623	-382	-9620	93	-7241	-4115	-11792	-27	-6301	-4557	-12603	-141	4349	4842	-16391	-99	-7975	8889	-13588	-137	-7774	8346	-10992	74	-6967	9123	-7682	-148	-127	-124	-68	-61	-59	-108	37	-151	17	33	-75	-19	-56	97	-32	-1
0.748333	5581	4005	-1104	-18143	-191	-8876	-385	-9850	-109	-7501	-4088	-11897	-137	-6552	-4578	-12698	-111	4194	4820	-16407	-61	-8171	8833	-13577	-94	-7926	8294	-10966	53	-6992	9016	-7625	-152	-155	-122	-69	-66	-60	-105	36	-153	15	34	-82	-26	-60	79	-32	-3
0.749167	5421	3862	-1106	-18105	-189	-9123	-378	-10090	-40	-7744	-4030	-12016	-128	-6807	-4588	-12789	-44	4035	4800	-16417	-233	-8362	8783	-13561	-394	-8081	8244	-10943	-4	-7001	8915	-7579	-147	-126	-121	-68	-63	-59	-107	40	-150	17	37	-76	-24	-55	87	-27	3
0.750000	5308	3722	-1118	-18036	35	-9348	-373	-10322	24	-8006	-3956	-12136	-48	-7072	-4588	-12879	-263	3869	4786	-16419	28	-8555	8734	-13545	-120	-8244	8196	-10937	-19	-7005	8824	-7556	-147	-124	-108	-65	-61	-57	-108	35	-151	20	37	-76	-19	-59	79	-29	2
0.750833	5225	3571	-1141	-17957	-173	-9568	-367	-10549	-214	-8272	-3862	-12275	-329	-7346	-4590	-12966	-197	3704	4771	-16417	-18	-8747	8684	-13521	-224	-8414	8148	-10936	-108	-7003	8740	-7545	-149	-126	-117	-65	-64	-59	-107	37	-148	21	38	-74	-21	-56	81	-25	2
0.751667	5062	3415	-1169	-17860	-102	-9772	-354	-10776	-361	-8542	-3749	-12422	-387	-7625	-4583	-13049	-82	3529	4757	-16404	-99	-8929	8640	-13507	-247	-8581	8100	-10945	-101	-7001	8671	-7533	-152	-124	-118	-63	-58	-57	-102	40	-148	20	36	-73	-18	-56	80	-29	1
0.752500	4911	3246	-1213	-17757	178	-9963	-344	-10997	-303	-8817	-3625	-12575	-388	-7901	-4573	-13131	-195	3345	4738	-16380	-134	-9112	8595	-13491	-162	-8746	8054	-10956	-57	-7002	8616	-7577	-145	-122	-121	-65	-60	-53	-104	36	-149	19	36	-75	-23	-55	79	-30	0
0.753333	4890	3056	-1267	-17650	-202	-10141	-328	-11206	-267	-9098	-3491	-12742	-555	-8181	-4558	-13205	-270	3161	4719	-16348	-279	-9285	8552	-13470	-60	-8905	8004	-10973	-99	-7005	8566	-7619	-118	-131	-121	-67	-65	-59	-109	36	-151	16	34	-77	-24	-60	77	-32	-3
0.754167	4516	2895	-1330	-17541	-237	-10312	-310	-11416	-262	-9375	-3349	-12913	-665	-8455	-4535	-13263	-238	2975	4698	-16302	-263	-9454	8518	-13443	-149	-9055	7963	-10987	-56	-7003	8538	-7662	-151	-128	-124	-66	-62	-59	-105	38	-153	13	28	-75	-18	-57	79	-31	-4
0.755000	4392	2715	-1397	-17424	12	-10463	-284	-11605	-234	-9643	-3190	-13093	-737	-8725	-4505	-13320	-418	2790	4677	-16250	-119	-9602	8489	-13411	-15	-9189	7929	-11001	-75	-7009	8525	-7722	-147	-127	-117	-69	-62	-60	-99	37	-154	17	34	-75	-23	-57	82	-32	-3
0.755833	4674	2530	-1464	-17311	-300	-10616	-250	-11784	-203	-9908	-3047	-13275	-860	-8984	-4469	-13362	-436	2606	4662	-16190	-289	-9748	8463	-13383	-100	-9304	7892	-11012	-101	-7023	8527	-7792	-154	-128	-120	-66	-62	-60	-104	37	-152	16	33	-79	-23	-55	81	-31	-5
0.756667	4724	2346	-1531	-17212	2	-10754	-212	-11945	-125	-10163	-2897	-13462	-771	-9242	-4426	-13395	-332	2430	4640	-16128	-395	-9884	8442	-13355	-169	-9401	7859	-11015	-92	-7041	8543	-7868	-149	-130	-122	-76	-65	-61	-108	39	-152	15	33	-76	-23	-57	79	-33	-3
0.757500	4857	2158	-1599	-17118	-55	-10881	-169	-12092	-167	-10402	-2755	-13653	-654	-9489	-4370	-13399	-205	2257	4622	-16063	-291	-10008	8430	-13319	-58	-9478	7832	-11011	-127	-7068	8568	-7946	-148	-125	-118	-66	-61	-56	-103	42	-149	22	35	-73	-23	-55	84	-26	0
0.758333	5121	1980	-1653	-17034	-141	-10996	-113	-12224	-299	-10626	-2613	-13837	-728	-9722	-4304	-13411	-27	2090	4606	-15996	-360	-10124	8415	-13280	-62	-9537	7807	-11002	-124	-7098	8606	-8033	-138	-125	-120	-67	-64	-59	-107	42	-149	21	35	-73	-21	-55	81	-28	1
0.759167	5349	1803	-1700	-16959	1	-11114	-51	-12341	-239	-10835	-2481	-14027	-750	-9948	-4238	-13399	92	1928	4598	-15935	-293	-10228	8417	-13246	-55	-9577	7788	-10985	-188	-7139	8657	-8122	-148	-122	-119	-64	-59	-56	-100	40	-147	21	37	-73	-25	-53	86	-32	0
0.760000	5722	1625	-1738	-16906	104	-11247	15	-12453	-161	-11037	-2364	-14216	-626	-10164	-4141	-13377	275	1768	4585	-15885	-258	-10341	8413	-13211	39	-9608	7770	-10965	-135	-7188	8711	-8217	-150	-115	-119	-65	-63	-57	-104	36	-153	20	35	-73	-21	-56	78	-30	1
0.760833	6122	1455	-1741	-16862	3	-11340	92	-12543	-255	-11216	-2256	-14399	-484	-10377	-4047	-13345	421	1614	4577	-15844	-351	-10442	8412	-13174	-29	-9622	7753	-10941	-100	-7246	8768	-8313	-151	-130	-121	-64	-64	-62	-103	39	-153	20	33	-75	-24	-55	82	-35	-5
0.761667	6390	1286	-1766	-16834	-79	-11442	176	-12623	-321	-11380	-2160	-14578	-391	-10581	-3936	-13297	535	1466	4576	-15812	-362	-10538	8422	-13138	12	-9624	7745	-10910	-186	-7307	8828	-8413	-150	-114	-120	-67	-57	-58	-102	41	-155	19	30	-75	-23	-55	82	-27	-1
0.762500	6398	1128	-1755	-16818	-227	-11555	270	-12699	-196	-11528	-2074	-14755	-500	-10775	-3816	-13250	819	1319	4581	-15797	-495	-10631	8430	-13099	-143	-9617	7741	-10878	-70	-7373	8881	-8514	-149	-128	-121	-65	-60	-55	-104	40	-154	19	33	-75	-19	-55	85	-27	-1
0.763333	6344	976	-1724	-16804	129	-11665	369	-12763	-225	-11666	-2001	-14921	-421	-10968	-3686	-13175	853	1179	4591	-15789	-258	-10720	8442	-13063	60	-9611	7737	-10848	-134	-7448	8932	-8624	-147	-122	-115	-61	-60	-53	-105	43	-149	24	37	-73	-18	-51	84	-23	2
0.764167	6291	835	-1682	-16809	-48	-11779	471	-12832	-237	-11788	-1934	-15080	-113	-11161	-3554	-13109	914	1033	4600	-15802	-148	-10804	8449	-13027	-14	-9606	7748	-10820	-149	-7528	8974	-8738	-148	-124	-117	-64	-63	-57	-102	41	-148	20	34	-75	-21	-55	86	-25	0
0.765000	6109	700	-1623	-16818	-38	-11900	572	-12894	-196	-11900	-1883	-15234	-143	-11359	-3416	-13042	1011	883	4611	-15826	-197	-10914	8459	-12998	-77	-9610	7756	-10804	-47	-7618	9001	-8860	-151	-127	-117	-66	-92	-59	-104	38	-154	18	32	-77	-24	-59	80	-29	-1
0.765833	5898	566	-1555	-16836	-19	-12029	692	-12961	-187	-12013	-1834	-15379	-224	-11546	-3271	-12973	1145	732	4636	-15862	-199	-11004	8469	-12968	-93	-9618	7772	-10784	-139	-7706	9025	-8990	-147	-125	-119	-69	-63	-58	-104	40	-148	19	32	-66	-23	-55	86	-27	0
0.766667	5638	448	-1472	-16845	-154	-12155	809	-13021	25	-12116	-1790	-15510	-242	-11740	-3124	-12905	1317	579	4634	-15907	-199	-11093	8482	-12939	-90	-9640	7789	-10780	-215	-7801	9009	-9130	-148	-127	-120	-66	-64	-57	-105	39	-152	16	33	-76	-23	-57	84	-29	-1
0.767500	4993	330	-1383	-16855	-221	-12288	923	-13082	-44	-12215	-1757	-15635	-220	-11933	-2977	-12838	1393	421	4639	-15956	-219	-11188	8493	-12914	-225	-9674	7814	-10784	-104	-7900	9034	-9275	-147	-126	-120	-65	-60	-57	-105	41	-152	18	28	-75	-17	-55	86	-28	0
0.768333	4272	237	-1288	-16859	291	-12413	1037	-13140	-199	-12313	-1724	-15748	-73	-12133	-2834	-12779	1251	263	4643	-16011	-31	-11280	8507	-12887	-67	-9726	7843	-10798	-132	-8005	9026	-9429	-151	-126	-119	-65	-63	-56	-102	41	-147	18	33	-73	-23	-56	86	-29	-3
0.769167	3913	125	-1197	-16862	-148	-12569	1152	-13199	-148	-12416	-1698	-15850	-75	-12329	-2694	-12722	1334	105	4635	-16073	-59	-11365	8517	-12870	-108	-9792	7875	-10827	-196	-8108	9015	-9587	-149	-126	-117	-65	-60	-56	-103	40	-132	17	34	-74	-26	-62	88	-27	-1
0.770000	3405	35	-1110	-16853	-117	-12712	1262	-13258	-15	-12518	-1671	-15941	-279	-12530	-2558	-12674	1465	-56	4617	-16131	-328	-11457	8536	-12850	-218	-9874	7913	-10867	-98	-8220	8990	-9755	-144	-122	-122	-66	-60	-47	-100	41	-148	19	33	-73	-17	-53	87	-25	3
0.770833	2922	-48	-1023	-16836	68	-12864	1366	-13297	35	-12628	-1651	-16023	-205	-12736	-2434	-12629	1528	-214	4587	-16187	-339	-11545	8551	-12836	-159	-9974	7948	-10913	-80	-8334	8978	-9925	-145	-125	-118	-63	-58	-53	-104	42	-147	19	35	-73	-23	-53	84	-27	4
0.771667	2459	-129	-951	-16811	28	-13009	1467	-13349	-15	-12741	-1632	-16086	44	-12939	-2312	-12591	1712	-369	4547	-16234	-372	-11627	8576	-12824	-173	-10089	7993	-10969	-146	-8447	8962	-10097	-159	-125	-115	-64	-60	-56	-101	44	-147	17	37	-70	-18	-52	88	-25	2
0.772500	2042	-200	-884	-16776	55	-13160	1551	-13373	57	-12858	-1617	-16150	-117	-13147	-2204	-12564	2002	-517	4491	-16275	-421	-11711	8598	-12820	-104	-10219	8027	-11040	-154	-8578	8939	-10269	-148	-125	-121	-66	-61	-56	-104	38	-150	20	30	-68	-24	-56	85	-30	0
0.773333	1839	-268	-853	-16732	55	-13318	1628	-13398	47	-12988	-1603	-16198	-246	-13357	-2109	-12539	2272	-663	4418	-16310	-480	-11795	8619	-12818	-117	-10363	8084	-11116	-21	-8709	8926	-10443	-153	-129	-127	-70	-66	-63	-111	34	-155	10	27	-78	-28	-61	78	-32	-5
0.774167	1838	-329	-800	-16681	-21	-13468	1695	-13409	-66	-13119	-1591	-16229	-11	-13562	-2024	-12517	2558	-783	4342	-16323	-419	-11863	8658	-12815	-243	-10512	8105	-11189	-45	-8834	8916	-10584	-148	-130	-124	-67	-63	-60	-109	38	-155	13	30	-75	-22	-62	80	-32	-3
0.775000	1644	-378	-769	-16629	1	-13611	1757	-13405	-63	-13254	-1575	-16237	108	-13759	-1941	-12487	2708	-909	4261	-16323	-352	-11949	8701	-12815	-94	-10667	8148	-11266	-176	-8965	8918	-10718	-153	-131	-119	-68	-64	-59	-109	37	-155	15	30	-77	-21	-56	84	-31	-3
0.775833	1228	-422	-749	-16536	-376	-13752	1811	-13381	-69	-13392	-1555	-16234	-126	-13958	-1872	-12461	3124	-1010	4176	-16281	-378	-12022	8754	-12815	-286	-10823	8190	-11342	-133	-9095	8920	-10832	-151	-129	-121	-67	-63	-55	-107	41	-152	19	33	-73	-17	-55	81	-29	15
0.776667	746	-458	-755	-16461	249	-13892	1849	-13353	13	-13530	-1540	-16211	-180	-14146	-1814	-12432	3344	-1099	4086	-16268	-390	-12096	8808	-12820	-241	-10984	8228	-11415	-134	-9278	8927	-10918	-135	-126	-120	-65	-61	-59	-104	40	-152	15	30	-78	-22	-57	84	-30	-1
0.777500	451	-487	-748	-16379	131	-14028	1883	-13300	-48	-13669	-1522	-16173	5	-14330	-1761	-12400	3409	-1175	3996	-16219	-406	-12172	8873	-12824	-212	-11142	8267	-11483	-155	-9367	8947	-10979	-147	-124	-118	-68	-63	-57	-102	43	-149	19	30	-76	-19	-53	85	-28	1
0.778333	38	-508	-755	-16295	-17	-14172	1904	-13237	-194	-13812	-1502	-16120	106	-14508	-1718	-12365	3552	-1233	3908	-16156	-236	-12248	8947	-12832	-219	-11302	8301	-11550	-113	-9504	8962	-11016	-147	-125	-119	-66	-59	-55	-107	39	-148	19	34	-74	-21	-55	85	-27	3
0.779167	-298	-528	-778	-16214	-102	-14289	1920	-13162	-78	-13950	-1482	-16050	75	-14679	-1712	-12326	3744	-1279	3824	-16079	37	-12332	9030	-12840	-76	-11455	8334	-11601	-194	-9640	8983	-11018	-149	-127	-117	-66	-62	-60	-104	40	-147	18	51	-75	-11	-55	84	-30	-3
0.780000	-564	-545	-806	-16110	-67	-14411	1929	-13077	57	-14088	-1461	-15960	-166	-14843	-1662	-12286	3892	-1305	3744	-15990	91	-12416	9115	-12858	-128	-11608	8366	-11652	-202	-9783	8998	-10992	-150	-126	-124	-78	-62	-59	-108	40	-152	16	34	-76	-22	-60	82	-32	-1
0.780833	-1112	-553	-840	-16057	-218	-14544	1935	-12986	-85	-14227	-1434	-15856	-200	-14997	-1646	-12240	3916	-1327	3673	-15889	72	-12506	9204	-12872	-281	-11757	8392	-11689	-87	-9927	9019	-10935	-152	-129	-120	-68	-65	-61	-111	33	-154	13	33	-78	-25	-64	81	-29	-6
0.781667	-1851	-563	-886	-15987	296	-14665	1942	-12881	-127	-14346	-1407	-15738	131	-15146	-1637	-12192	3615	-1339	3606	-15797	-14	-12601	9304	-12895	-216	-11901	8422	-11722	-70	-10071	9036	-10852	-152	-131	-126	-70	-67	-62	-108	35	-158	11	30	-80	-25	-59	76	-34	-6
0.782500	-2095	-574	-940	-15919	-66	-14786	1949	-12776	-81	-14486	-1371	-15611	109	-15295	-1630	-12131	3455	-1336	3549	-15690	-45	-12695	9409	-12915	-148	-12037	8453	-11738	-95	-10208	9059	-10735	-151	-131	-122	-63	-65	-60	-104	40	-171	10	34	-76	-21	-57	80	-31	-1
0.783333	-2403	-576	-994	-15802	-178	-14898	1958	-12651	-103	-14598	-1330	-15462	-115	-15405	-1627	-12075	3426	-1324	3500	-15588	-12	-12796	9510	-12940	-252	-12168	8484	-11748	-96	-10347	9080	-10597	-151	-128	-120	-65	-62	-61	-105	39	-151	17	37	-74	-19	-58	84	-28	-1
0.784167	-2754	-577	-1059	-15798	54	-15017	1972	-12535	-72	-14712	-1288	-15311	-212	-15524	-1631	-12012	3168	-1309	3452	-15501	-50	-12904	9617	-12969	-202	-12306	8513	-11754	-84	-10488	9095	-10441	-150	-125	-117	-65	-60	-59	-102	40	-153	1	35	-74	-13	-56	81	-26	0
0.785000	-3020	-589	-1138	-15752	-15	-15137	1988	-12397	-131	-14817	-1240	-15161	-280	-15637	-1640	-11952	2916	-1293	3410	-15413	-128	-13018	9722	-12998	-210	-12440	8541	-11752	-61	-10627	9111	-10269	-147	-121	-122	-66	-59	-58	-103	38	-149	18	37	-75	-22	-56	80	-28	0
0.785833	-3306	-603	-1228	-15708	17	-15258	2006	-12286	-142	-14922	-1192	-15002	-420	-15744	-1652	-11885	2683	-1269	3366	-15334	-164	-13135	9821	-13029	-208	-12573	8570	-11742	-99	-10768	9122	-10082	-146	-126	-119	-65	-60	-58	-107	39	-151	23	36	-73	-23	-49	79	-28	0
0.786667	-3603	-623	-1344	-15656	60	-15373	2033	-12160	-167	-15013	-1141	-14844	-398	-15846	-1664	-11823	2400	-1251	3322	-15274	-262	-13255	9915	-13065	-135	-12706	8579	-11731	-201	-10900	9136	-9881	-144	-125	-119	-67	-64	-61	-108	37	-152	15	36	-76	-19	-58	78	-28	-3
0.787500	-3685	-649	-1437	-15643	46	-15493	2057	-12041	-228	-15103	-1092	-14688	-259	-15943	-1678	-11756	2166	-1235	3278	-15222	-362	-13372	10000	-13095	-279	-12840	8628	-11713	-208	-11033	9151	-9678	-147	-126	-119	-66	-62	-59	-107	38	-150	20	37	-75	-38	-60	79	-30	1
0.788333	-3737	-678	-1564	-15619	131	-15611	2088	-11924	-44	-15187	-1040	-14532	-264	-16032	-1685	-11688	1837	-1199	3227	-15184	-249	-13492	10074	-13121	-116	-12979	8658	-11693	-142	-11154	9176	-9469	-149	-125	-119	-65	-64	-57	-104	36	-150	18	38	-74	-22	-58	79	-31	-1
0.789167	-3868	-720	-1687	-15596	-263	-15733	2119	-11806	64	-15267	-989	-14379	-274	-16123	-1693	-11622	1731	-1200	3176	-15161	-56	-13607	10142	-13146	-107	-13114	8688	-11670	-156	-11271	9199	-9261	-153	-125	-119	-67	-63	-52	-105	37	-151	23	36	-78	-21	-57	80	-29	-1
0.790000	-4160	-772	-1837	-15575	39	-15845	2149	-11695	-42	-15338	-944	-14235	-154	-16204	-1695	-11548	1503	-1148	3112	-15147	-121	-13722	10194	-13165	-266	-13255	8716	-11638	-247	-11380	9228	-9046	-148	-127	-122	-68	-61	-59	-107	36	-153	9	33	-77	-19	-57	81	-30	-1
0.790833	-4266	-833	-1977	-15562	-95	-15959	2181	-11585	-128	-15415	-902	-14097	-155	-16287	-1691	-11477	1041	-1123	3052	-15139	-21	-13828	10247	-13172	-91	-13389	8752	-11613	-205	-11476	9264	-8839	-154	-128	-120	-68	-61	-56	-104	38	-147	18	37	-75	-21	-55	89	-30	-3
0.791667	-4444	-896	-2120	-15545	-126	-16070	2214	-11472	-57	-15477	-867	-13959	-185	-16362	-1681	-11397	743	-1094	2984	-15135	-5	-13923	10268	-13178	-243	-13521	8788	-11576	-180	-11571	9305	-8631	-177	-125	-117	-67	-63	-56	-105	40	-150	17	35	-75	-19	-53	81	-28	2
0.792500	-4576	-968	-2278	-15531	-59	-16172	2235	-11374	-59	-15537	-835	-13829	-201	-16437	-1665	-11316	428	-1067	2916	-15141	-148	-14014	10285	-13169	-294	-13649	8826	-11537	-221	-11650	9358	-8424	-167	-126	-118	-66	-62	-56	-102	39	-152	18	39	-73	-22	-56	84	-28	0
0.793333	-4570	-1048	-2430	-15519	-10	-16277	2250	-11281	-189	-15600	-821	-13708	-84	-16509	-1649	-11238	110	-1046	2841	-15147	-145	-14096	10290	-13155	-177	-13773	8857	-11496	-198	-11722	9415	-8233	-150	-128	-120	-68	-64	-59	-104	35	-153	13	34	-79	-24	-59	79	-30	-1
0.794167	-4706	-1132	-2582	-15514	-410	-16376	2265	-11191	-276	-15647	-811	-13599	-62	-16574	-1626	-11174	-129	-1024	2769	-15151	-28	-14173	10287	-13129	-177	-13882	8897	-11442	-208	-11779	9477	-8043	-150	-128	-120	-79	-63	-60	-105	38	-150	17	37	-79	-17	-55	82	-28	-1
0.795000	-5218	-1221	-2727	-15505	188	-16464	2274	-11106	-148	-15701	-810	-13474	-77	-16630	-1597	-11079	-530	-1005	2698	-15146	85	-14227	10282	-13094	-249	-13976	8940	-11375	-212	-11854	9548	-7867	-150	-128	-119	-66	-63	-59	-107	37	-151	17	36	-75	-23	-57	79	-30	0
0.795833	-5142	-1300	-2866	-15502	103	-16547	2274	-11031	43	-15744	-820	-13357	5	-16677	-1601	-11000	-896	-992	2634	-15134	8	-14278	10270	-13047	-103	-14061	8982	-11300	-125	-11877	9628	-7699	-150	-126	-118	-67	-64	-62	-108	36	-152	16	36	-80	-25	-51	80	-30	-1
0.796667	-4906	-1388	-2995	-15497	-270	-16619	2278	-10956	3	-15784	-841	-13243	-45	-16714	-1537	-10921	-979	-992	2574	-15118	8	-14318	10263	-13035	-164	-14118	9030	-11211	-143	-11889	9718	-7546	-151	-128	-118	-65	-63	-56	-102	40	-151	18	36	-76	-22	-53	84	-28	0
0.797500	-4843	-1472	-3112	-15512	-100	-16687	2269	-10898	-86	-15817	-867	-13132	-184	-16738	-1510	-10848	-1073	-995	2517	-15092	25	-14346	10251	-12942	-82	-14180	9076	-11110	-207	-11950	9810	-7407	-147	-124	-117	-63	-62	-62	-107	39	-149	15	37	-74	-19	-57	84	-27	2
0.798333	-4610	-1549	-3220	-15527	-224	-16741	2260	-10841	-159	-15840	-924	-13025	-266	-16752	-1488	-10789	-1119	-1014	2467	-15058	39	-14368	10241	-12881	4	-14213	9128	-10998	-197	-11982	9903	-7289	-152	-131	-124	-68	-62	-63	-107	39	-153	18	33	-76	-23	-58	82	-32	-6
0.799167	-4417	-1628	-3314	-15552	-254	-16796	2246	-10797	-187	-15863	-980	-12915	-146	-16751	-1470	-10727	-1189	-1039	2426	-15008	19	-14375	10237	-12822	-22	-14225	9182	-10872	-203	-12012	10002	-7188	-151	-129	-119	-67	-63	-61	-85	40	-149	17	32	-77	-22	-57	82	-28	0
0.800000	-4212	-1696	-3394	-15580	-59	-16835	2237	-10758	-109	-15877	-1045	-12805	-122	-16736	-1460	-10680	-1126	-1074	2393	-14957	-40	-14383	10221	-12766	-24	-14222	9243	-10727	-190	-12045	10108	-7106	-150	-130	-121	-64	-69	-62	-105	39	-151	16	32	-77	-24	-55	81	-31	-1
0.800833	-3820	-1760	-3458	-15621	-69	-16861	2220	-10731	-52	-15886	-1121	-12704	-11	-16714	-1460	-10638	-958	-1119	2358	-14889	63	-14381	10244	-12712	-115	-14203	9304	-10582	-205	-12075	10206	-7046	-147	-129	-124	-65	-63	-61	-105	40	-150	12	34	-76	-24	-58	79	-28	-5
0.801667	-3487	-1815	-3503	-15667	28	-16884	2203	-10714	29	-15884	-1209	-12598	172	-16663	-1470	-10610	-954	-1177	2344	-14817	146	-14378	10257	-12667	-52	-14176	9371	-10422	-169	-12104	10313	-7006	-152	-131	-122	-66	-63	-60	-109	41	-158	15	34	-76	-23	-65	82	-30	-5
0.802500	-3260	-1869	-3547	-15721	-240	-16894	2179	-10695	167	-15875	-1301	-12496	93	-16608	-1493	-10591	-750	-1236	2331	-14734	301	-14375	10276	-12629	-11	-14132	9444	-10259	-185	-12112	10418	-6991	-148	-130	-113	-63	-63	-58	-105	42	-151	18	35	-75	-19	-57	79	-30	-1
0.803333	-3204	-1910	-3572	-15781	-79	-16894	2165	-10718	4	-15860	-1400	-12398	7	-16535	-1523	-10566	-539	-1304	2323	-14649	339	-14370	10299	-12599	-231	-14084	9524	-10086	-130	-12177	10525	-6987	-148	-127	-116	-62	-60	-60	-101	43	-146	16	37	-59	-23	-53	85	-29	-1
0.804167	-2979	-1954	-3588	-15849	77	-16887	2141	-10732	-41	-15835	-1505	-12307	16	-16459	-1568	-10580	-590	-1377	2313	-14565	63	-14369	10325	-12577	-128	-14035	9604	-9918	-70	-12219	10630	-7009	-154	-111	-118	-63	-60	-58	-100	45	-146	19	37	-75	-23	-52	84	-27	0
0.805000	-2863	-1996	-3592	-15924	-60	-16874	2117	-10762	127	-15821	-1616	-12230	-10	-16377	-1624	-10590	-494	-1452	2304	-14482	-84	-14337	10354	-12569	-277	-13993	9683	-9756	-53	-12262	10731	-7043	-147	-128	-119	-61	-61	-56	-102	47	-147	16	35	-73	-18	-55	89	-26	1
0.805833	-2773	-2041	-3591	-16005	-77	-16856	2079	-10801	-17	-15791	-1703	-12159	-25	-16290	-1694	-10607	-503	-1532	2294	-14403	-223	-14379	10382	-12567	-161	-13953	9765	-9600	-161	-12309	10823	-7092	-149	-129	-120	-83	-62	-57	-104	43	-150	19	36	-73	-19	-56	82	-30	-4
0.806667	-2795	-2083	-3576	-16085	-16	-16836	2036	-10858	-97	-15764	-1847	-12105	-51	-16204	-1778	-10638	-620	-1600	2288	-14328	-322	-14398	10408	-12579	-177	-13925	9840	-9462	-270	-12366	10920	-7156	-153	-130	-124	-65	-64	-62	-107	38	-155	13	32	-76	-25	-62	76	-36	-8
0.807500	-2836	-2128	-3558	-16170	-534	-16808	1979	-10914	15	-15731	-1961	-12060	27	-16113	-1869	-10675	-707	-1664	2286	-14262	-486	-14418	10439	-12589	-168	-13901	9917	-9327	-204	-12416	11014	-7224	-151	-121	-119	-65	-64	-63	-107	42	-147	18	32	-75	-21	-60	81	-30	0
0.808333	-3323	-2175	-3527	-16251	-152	-16782	1917	-10997	-60	-15698	-2071	-12027	96	-16028	-1972	-10712	-865	-1718	2267	-14206	-738	-14445	10471	-12604	-250	-13895	9989	-9213	-198	-12471	11100	-7289	-148	-132	-122	-67	-60	-60	-103	42	-152	17	37	-75	-19	-55	79	-32	-3
0.809167	-3597	-2232	-3488	-16334	158	-16763	1839	-11085	-171	-15664	-2177	-12008	-15	-15943	-2080	-10761	-1155	-1763	2300	-14155	-971	-14482	10506	-12622	-114	-13903	10056	-9113	-201	-12520	11189	-7352	-150	-125	-115	-65	-60	-61	-104	43	-152	19	34	-72	-19	-58	84	-30	0
0.810000	-3675	-2289	-3442	-16412	-181	-16721	1747	-11176	-150	-15635	-2275	-12006	-189	-15866	-2197	-10814	-1362	-1798	2308	-14124	-842	-14528	10536	-12626	-246	-13926	10113	-9037	-147	-12580	11269	-7415	-150	-129	-120	-65	-61	-59	-102	41	-149	21	35	-72	-15	-55	81	-30	-1
0.810833	-3911	-2355	-3392	-16490	81	-16695	1638	-11281	-79	-15602	-2370	-12015	-136	-15798	-2339	-10874	-1443	-1815	2333	-14106	-624	-14576	10568	-12651	-221	-13964	10156	-8979	-185	-12634	11341	-7469	-148	-126	-120	-70	-59	-57	-103	43	-143	23	35	-73	-17	-55	81	-28	3
0.811667	-4075	-2435	-3336	-16562	22	-16665	1516	-11389	32	-15579	-2458	-12047	12	-15736	-2453	-10929	-1404	-1820	2361	-14106	-749	-14631	10600	-12654	-162	-14013	10194	-8943	-354	-12692	11410	-7513	-145	-122	-118	-64	-58	-56	-102	43	-146	21	22	-69	-19	-56	97	-29	0
0.812500	-4192	-2506	-3273	-16627	-139	-16638	1396	-11500	-45	-15561	-2542	-12097	120	-15685	-2589	-10989	-1403	-1819	2396	-14129	-847	-14696	10634	-12661	-286	-14081	10208	-8929	-370	-12752	11470	-7540	-148	-128	-119	-65	-61	-60	-105	42	-147	18	36	-75	-22	-59	79	-29	0
0.813333	-4338	-2592	-3207	-16701	58	-16621	1224	-11619	-83	-15542	-2618	-12155	118	-15647	-2729	-11053	-1281	-1803	2439	-14188	-707	-14768	10665	-12663	-249	-14161	10215	-8933	-231	-12812	11523	-7567	-148	-129	-122	-69	-64	-63	-114	39	-151	18	32	-76	12	-61	80	-33	-1
0.814167	-4300	-2690	-3134	-16760	0	-16608	1039	-11744	137	-15536	-2691	-12232	43	-15622	-2873	-11111	-1120	-1781	2493	-14237	-631	-14836	10697	-12655	-249	-14248	10204	-8956	-118	-12862	11562	-7575	-151	-131	-120	-69	-61	-60	-104	35	-152	15	35	-74	-19	-62	76	-35	-4
0.815000	-4143	-2770	-3057	-16817	-137	-16593	888	-11855	-18	-15532	-2753	-12316	162	-15598	-3015	-11169	-1023	-1749	2558	-14328	-551	-14913	10726	-12644	-187	-14341	10182	-8997	-97	-12931	11593	-7573	-153	-131	-126	-73	-64	-62	-108	30	-154	12	28	-77	-24	-61	77	-35	0
0.815833	-4069	-2858	-2975	-16867	-125	-16570	716	-11969	-183	-15536	-2816	-12412	402	-15584	-3153	-11217	-793	-1709	2628	-14443	-167	-14983	10758	-12631	-138	-14432	10150	-9046	-132	-12983	11611	-7555	-153	-130	-118	-69	-62	-59	-110	36	-150	17	34	-77	-22	-59	77	-32	-5
0.816667	-4141	-2944	-2889	-16912	-16	-16563	539	-12071	-67	-15530	-2876	-12514	455	-15578	-3291	-11254	-500	-1664	2702	-14577	-19	-15059	10783	-12615	-535	-14533	10102	-9111	-199	-13044	11614	-7523	-149	-128	-121	-68	-65	-59	-109	38	-152	13	30	-78	-17	-57	78	-34	-6
0.817500	-4147	-3028	-2789	-16951	29	-16551	378	-12167	-104	-15529	-2937	-12624	498	-15573	-3427	-11283	-567	-1620	2778	-14754	-184	-15127	10805	-12597	-269	-14622	10043	-9190	-156	-13101	11604	-7486	-146	-145	-124	-69	-61	-59	-107	38	-149	12	34	-73	-18	-58	79	-32	-4
0.818333	-4009	-3102	-2716	-16989	-146	-16538	190	-12254	-30	-15537	-3005	-12736	438	-15568	-3560	-11309	-525	-1580	2861	-14948	-4	-15199	10819	-12586	-308	-14716	9975	-9275	-127	-13163	11579	-7442	-148	-127	-121	-69	-62	-62	-104	39	-151	19	34	-74	-23	-60	80	-33	0
0.819167	-3729	-3173	-2630	-17018	110	-16529	20	-12331	114	-15544	-3075	-12855	477	-15579	-3690	-11311	-573	-1542	2938	-15164	40	-15272	10826	-12582	-274	-14800	9906	-9370	-87	-13221	11540	-7394	-148	-128	-121	-73	-64	-59	-104	39	-150	17	29	-78	-24	-59	80	-30	-3
0.820000	-3404	-3233	-2542	-17057	61	-16515	-143	-12393	-28	-15551	-3155	-12976	354	-15584	-3848	-11311	-454	-1510	3016	-15403	72	-15341	10825	-12588	-289	-14887	9820	-9471	-6	-13284	11477	-7342	-151	-132	-120	-67	-64	-59	-108	37	-151	16	53	-78	-26	-61	79	-34	-3
0.820833	-3008	-3285	-2459	-17087	-185	-16504	-299	-12441	-176	-15558	-3240	-13093	139	-15589	-3935	-11298	-313	-1488	3090	-15661	87	-15403	10817	-12604	-314	-14962	9736	-9576	-38	-13339	11402	-7285	-150	-129	-139	-70	-61	-69	-114	39	-151	17	30	-79	-23	-61	79	-31	-1
0.821667	-2941	-3322	-2377	-17109	-5	-16480	-444	-12475	-194	-15562	-3335	-13197	228	-15595	-4052	-11274	-358	-1471	3162	-15927	89	-15459	10803	-12653	-342	-15030	9652	-9685	0	-13396	11314	-7224	-151	-127	-125	-69	-64	-60	-108	39	-158	10	28	-76	-29	-67	78	-33	-8
0.822500	-2712	-3355	-2302	-17130	164	-16463	-613	-12496	-160	-15563	-3442	-13303	422	-15593	-4165	-11243	-587	-1468	3236	-16209	-88	-15516	10778	-12676	-163	-15092	9566	-9797	-7	-13456	11213	-7162	-153	-129	-124	-68	-64	-62	-109	35	-152	16	30	-76	-22	-58	78	-29	-1
0.823333	-2075	-3366	-2226	-17149	-198	-16435	-707	-12494	-265	-15562	-3561	-13391	374	-15600	-4277	-11201	-659	-1465	3306	-16490	-46	-15569	10751	-12732	-237	-15152	9479	-9909	-38	-13510	11096	-7097	-151	-130	-126	-67	-66	-60	-107	37	-151	16	23	-78	-16	-60	81	-30	-6
0.824167	-1596	-3372	-2157	-17169	-130	-16463	-835	-12482	-253	-15554	-3681	-13477	374	-15581	-4380	-11154	-720	-1481	3377	-16766	166	-15616	10717	-12798	-203	-15204	9398	-10021	-26	-13562	10976	-7026	-148	-125	-117	-64	-66	-59	-104	39	-151	16	30	-76	-23	-59	82	-28	-4
0.825000	-1114	-3367	-2091	-17180	-160	-16377	-946	-12453	-48	-15539	-3807	-13550	263	-15565	-4486	-11106	-761	-1509	3452	-17043	226	-15657	10671	-12883	-130	-15256	9319	-10135	-150	-13613	10842	-6956	-150	-132	-124	-66	-62	-59	-103	41	-150	5	34	-61	-21	-55	78	-29	1
0.825833	-600	-3350	-2031	-17194	-170	-16342	-1058	-12417	-88	-15520	-3949	-13614	86	-15549	-4594	-11057	-905	-1536	3511	-17304	103	-15697	10627	-12976	-269	-15301	9243	-10248	-206	-13665	10703	-6884	-149	-117	-122	-63	-63	-58	-100	41	-150	16	33	-76	-23	-56	85	-27	2
0.826667	-163	-3331	-1974	-17205	-16	-16305	-1168	-12372	-48	-15497	-4094	-13659	-6	-15526	-4704	-11049	-1035	-1575	3576	-17547	116	-15760	10569	-13084	-220	-15348	9169	-10357	-234	-13711	10558	-6810	-151	-130	-121	-65	-63	-61	-104	40	-151	24	30	-75	-22	-38	84	-28	0
0.827500	244	-3299	-1936	-17207	66	-16265	-1281	-12318	35	-15463	-4246	-13702	-170	-15501	-4819	-10960	-1030	-1613	3653	-17765	318	-15770	10515	-13194	-237	-15387	9122	-10462	-235	-13756	10410	-6717	-146	-127	-120	-64	-61	-57	-104	39	-150	19	37	-76	-21	-57	79	-29	1
0.828333	504	-3269	-1875	-17222	21	-16226	-1389	-12265	-56	-15427	-4403	-13732	-310	-15467	-4938	-10916	-1162	-1659	3725	-17958	384	-15802	10444	-13318	-317	-15431	9030	-10560	-210	-13801	10267	-6650	-148	-129	-117	-64	-60	-59	-102	40	-151	18	36	-69	-21	-57	85	-28	0
0.829167	534	-3236	-1834	-17229	-59	-16187	-1502	-12209	6	-15385	-4558	-13754	-425	-15437	-5057	-10880	-1284	-1704	3807	-18122	522	-15833	10379	-13441	-135	-15478	8959	-10652	-182	-13818	10127	-6570	-151	-128	-120	-65	-61	-57	-102	41	-148	19	37	-74	-18	-52	85	-28	0
0.830000	261	-3208	-1797	-17239	-317	-16145	-1613	-12157	-25	-15337	-4717	-13771	-494	-15397	-5183	-10843	-1154	-1753	3892	-18257	752	-15859	10301	-13568	-429	-15517	8892	-10739	-142	-13886	9994	-6488	-147	-126	-121	-63	-61	-53	-100	44	-153	18	33	-69	-19	-51	85	-26	1
0.830833	-208	-3182	-1768	-17247	-88	-16100	-1729	-12104	-3	-15286	-4879	-13775	-552	-15357	-5317	-10813	-1424	-1807	3978	-18356	624	-15887	10220	-13690	-235	-15560	8825	-10812	-191	-13926	9861	-6408	-150	-127	-121	-65	-58	-55	-99	43	-149	19	39	-72	-19	-51	85	-27	0
0.831667	-735	-3159	-1736	-17258	-337	-16063	-1844	-12071	9	-15231	-5036	-13791	-695	-15318	-5455	-10778	-1560	-1855	4067	-18412	568	-15913	10125	-13815	-196	-15605	8752	-10878	-176	-13969	9732	-6335	-149	-128	-120	-64	-62	-60	-103	41	-153	18	29	-75	-23	-59	82	-30	2
0.832500	-1517	-3143	-1716	-17280	-258	-16029	-1963	-12046	-31	-15174	-5189	-13800	-514	-15282	-5594	-10756	-1594	-1904	4163	-18464	486	-15945	10025	-13930	-213	-15646	8652	-10930	-163	-14006	9616	-6262	-147	-129	-119	-66	-63	-60	-103	39	-148	18	37	-76	-18	-56	82	-29	0
0.833333	-2430	-3129	-1692	-17288	-232	-15990	-2078	-12029	-10	-15113	-5335	-13808	-482	-15240	-5739	-10730	-1669	-1950	4260	-18473	497	-15973	9911	-14043	-266	-15688	8602	-10978	-124	-14047	9511	-6198	-151	-131	-124	-65	-64	-59	-105	27	-152	15	29	-76	-24	-57	77	-31	-4
0.834167	-3351	-3119	-1668	-17304	-282	-15950	-2193	-12030	-66	-15052	-5476	-13810	-541	-15208	-5878	-10695	-1714	-1994	4359	-18443	624	-15999	9791	-14144	-333	-15723	8525	-11000	-101	-14080	9410	-6139	-150	-127	-122	-68	-66	-60	-105	35	-152	15	34	-76	-23	-55	81	-30	-7
0.835000	-4696	-3112	-1655	-17317	-301	-15908	-2291	-12035	-97	-14993	-5603	-13809	-582	-15171	-6013	-10654	-1809	-2058	4464	-18384	710	-16025	9663	-14238	-411	-15755	8447	-11014	-211	-14108	9328	-6090	-150	-130	-119	-68	-66	-58	-104	39	-152	17	60	-78	-24	-56	77	-32	-4
0.835833	-6091	-3100	-1634	-17337	107	-15870	-2390	-12067	80	-14925	-5720	-13808	-538	-15140	-6140	-10603	-2001	-2074	4568	-18306	340	-16054	9526	-14321	-173	-15778	8369	-11018	-163	-14131	9219	-6052	-147	-128	-129	-68	-62	-58	-104	38	-152	19	35	-76	-22	-55	82	-29	0
0.836667	-7017	-3093	-1614	-17358	-351	-15828	-2474	-12096	270	-14865	-5826	-13808	-672	-15113	-6261	-10545	-1988	-2113	4672	-18204	225	-16083	9379	-14392	-28	-15798	8287	-11007	-166	-14149	9183	-6022	-148	-128	-122	-67	-62	-58	-103	38	-144	18	28	-77	-19	-57	81	-29	1
0.837500	-8077	-3080	-1588	-17372	-263	-15784	-2550	-12138	285	-14810	-5921	-13794	-785	-15091	-6369	-10464	-1962	-2152	4782	-18078	547	-16109	9224	-14437	-114	-15812	8202	-10961	-161	-14161	9138	-6008	-147	-127	-119	-67	-60	-57	-102	38	-152	16	35	-78	-19	-52	81	-28	0
0.838333	-9216	-3067	-1566	-17394	-177	-15738	-2614	-12204	86	-14752	-5997	-13786	-820	-15074	-6462	-10379	-1965	-2189	4891	-17939	541	-16137	9065	-14506	-70	-15811	8118	-10958	-148	-14163	9078	-6004	-146	-126	-122	-68	-53	-58	-82	40	-148	20	38	-79	-18	-51	82	-27	0
0.839167	-10252	-3045	-1537	-17410	-402	-15690	-2670	-12276	-69	-14704	-6062	-13763	-680	-15062	-6546	-10266	-1869	-2223	4998	-17779	480	-16162	8897	-14572	-88	-15807	8054	-10924	-213	-14173	9028	-6020	-148	-126	-118	-66	-63	-57	-108	40	-151	19	35	-78	-24	-58	76	-30	0
0.840000	-11140	-3015	-1508	-17431	-222	-15639	-2712	-12354	20	-14657	-6116	-13739	-122	-15055	-6618	-10149	-1826	-2265	5108	-17601	527	-16185	8726	-14585	-69	-15801	7959	-10879	-186	-14152	8982	-6045	-153	-130	-125	-70	-66	-64	-107	33	-116	16	21	-81	-26	-56	76	-36	-1
0.840833	-11878	-2978	-1474	-17445	-107	-15583	-2738	-12440	-47	-14620	-6158	-13705	-96	-15052	-6670	-10012	-1732	-2305	5220	-17441	484	-16198	8561	-14610	-104	-15782	7887	-10832	-114	-14135	8941	-6093	-148	-130	-122	-67	-47	-62	-109	36	-150	16	33	-79	-23	-59	79	-33	-3
0.841667	-12294	-2922	-1433	-17455	-294	-15517	-2757	-12522	-127	-14580	-6180	-13662	-313	-15052	-6711	-9859	-1578	-2335	5331	-17265	411	-16206	8395	-14628	-301	-15755	7819	-10782	-82	-14113	8904	-6137	-150	-129	-121	-72	-64	-60	-110	34	-152	13	33	-77	-23	-59	77	-32	0
0.842500	-12558	-2864	-1385	-17464	-174	-15443	-2762	-12607	-26	-14543	-6196	-13611	-290	-15053	-6730	-9697	-1597	-2373	5448	-17087	347	-16198	8242	-14630	-142	-15718	7761	-10717	-120	-14080	8864	-6196	-153	-128	-122	-67	-62	-58	-107	39	-152	17	32	-78	-19	-56	80	-33	-1
0.843333	-13034	-2791	-1336	-17465	-378	-15359	-2760	-12694	-113	-14506	-6198	-13550	-542	-15054	-6740	-9525	-1437	-2400	5564	-16908	430	-16182	8093	-14630	-300	-15681	7712	-10673	-128	-14049	8827	-6262	-148	-127	-118	-72	-83	-53	-101	39	-153	20	35	-76	-16	-53	82	-30	-1
0.844167	-13567	-2716	-1285	-17445	-22	-15272	-2752	-12776	-277	-14475	-6198	-13486	-548	-15055	-6733	-9351	-1576	-2425	5680	-16741	149	-16154	7956	-14623	-393	-15630	7672	-10624	-141	-14023	8779	-6340	-148	-126	-121	-68	-61	-56	-104	40	-150	16	36	-74	-21	-55	80	-28	0
0.845000	-13655	-2628	-1233	-17465	-170	-15178	-2742	-12857	-315	-14445	-6194	-13417	-97	-15058	-6715	-9176	-1670	-2449	5796	-16567	-65	-16115	7828	-14612	-322	-15587	7638	-10577	-193	-13997	8735	-6419	-147	-125	-119	-65	-63	-57	-102	39	-151	16	35	-58	-25	-53	84	-28	0
0.845833	-13704	-2539	-1183	-17461	-75	-15072	-2728	-12929	-191	-14413	-6182	-13347	5	-15057	-6707	-9002	-1624	-2462	5906	-16441	-233	-16058	7720	-14590	-396	-15540	7622	-10534	-228	-13968	8679	-6504	-150	-127	-120	-69	-62	-56	-104	40	-149	17	35	-76	-21	-55	82	-28	1
0.846667	-13503	-2443	-1127	-17448	-146	-14960	-2709	-12997	-181	-14376	-6171	-13277	-81	-15047	-6708	-8837	-1706	-2458	6014	-16316	-426	-15993	7628	-14568	-367	-15495	7604	-10498	-203	-13958	8632	-6590	-147	-127	-119	-68	-59	-58	-103	37	-167	16	32	-76	-23	-58	81	-29	1
0.847500	-13032	-2349	-1077	-17437	9	-14840	-2690	-13063	-281	-14338	-6157	-13203	108	-15031	-6653	-8679	-1756	-2476	6110	-16209	-462	-15913	7548	-14537	-319	-15447	7600	-10464	-129	-13948	8576	-6670	-147	-128	-121	-68	-64	-60	-105	39	-150	12	35	-75	-22	-55	84	-23	-4
0.848333	-12722	-2258	-1029	-17407	-141	-14714	-2671	-13118	-231	-14289	-6152	-13148	-39	-15003	-6623	-8533	-1835	-2476	6198	-16126	-480	-15821	7490	-14504	-415	-15405	7613	-10437	-125	-13955	8521	-6746	-152	-126	-122	-69	-64	-45	-107	38	-154	16	29	-79	-26	-58	79	-32	-3
0.849167	-12466	-2167	-983	-17375	274	-14580	-2654	-13168	-291	-14232	-6127	-13073	-70	-14959	-6583	-8396	-2077	-2467	6274	-16063	-815	-15709	7450	-14465	-385	-15353	7632	-10413	-160	-13962	8475	-6810	-148	-126	-119	-68	-62	-59	-105	38	-151	16	36	-78	-22	-55	84	-30	1
0.850000	-11558	-2085	-937	-17331	111	-14430	-2627	-13203	27	-14158	-6107	-13013	5	-14895	-6538	-8274	-2265	-2447	6333	-16028	-895	-15608	7435	-14417	-331	-15311	7666	-10395	-188	-13982	8430	-6864	-150	-125	-116	-66	-64	-61	-103	41	-149	0	34	-76	-18	-55	96	-31	0
0.850833	-10569	-2011	-896	-17283	61	-14280	-2601	-13236	655	-14082	-6087	-12962	-30	-14813	-6488	-8161	-2183	-2432	6369	-16017	-830	-15489	7435	-14369	-380	-15273	7701	-10379	-203	-14014	8397	-6903	-147	-124	-119	-67	-61	-60	-102	42	-148	16	29	-74	-17	-53	84	-28	4
0.851667	-9556	-1946	-861	-17221	261	-14131	-2572	-13258	619	-13975	-6066	-12909	11	-14714	-6448	-8059	-2163	-2408	6385	-16030	-942	-15372	7457	-14312	-208	-15236	7754	-10369	-333	-14058	8373	-6929	-147	-122	-118	-66	-60	-58	-99	41	-145	29	36	-72	-18	-56	85	-27	4
0.852500	-8400	-1890	-827	-17151	130	-13976	-2538	-13277	345	-13864	-6040	-12868	-340	-14592	-6378	-7974	-2139	-2389	6382	-16070	-786	-15258	7493	-14270	-350	-15203	7809	-10366	-276	-14105	8365	-6941	-149	-125	-117	-68	-61	-59	-103	38	-151	18	35	-77	-24	-55	84	-29	-1
0.853333	-7110	-1851	-803	-17083	80	-13821	-2503	-13300	317	-13752	-6010	-12836	-477	-14449	-6313	-7902	-2136	-2375	6345	-16140	-576	-15145	7540	-14200	-841	-15173	7873	-10363	-183	-14159	8370	-6938	-148	-126	-124	-69	-66	-62	-103	41	-153	10	30	-75	-25	-57	80	-28	-5
0.854167	-5588	-1822	-774	-17001	138	-13665	-2457	-13293	382	-13594	-5970	-12805	-440	-14287	-6244	-7838	-1989	-2355	6291	-16216	-385	-15032	7607	-14140	-1073	-15139	7949	-10362	-223	-14215	8403	-6919	-150	-128	-119	-67	-60	-60	-109	37	-150	17	34	-75	-23	-58	77	-31	0
0.855000	-3662	-1801	-756	-16913	27	-13509	-2406	-13294	285	-13436	-5916	-12774	-497	-14104	-6158	-7776	-1715	-2342	6227	-16315	-151	-14928	7688	-14070	-916	-15105	8036	-10356	-257	-14266	8451	-6884	-147	-125	-121	-66	-62	-64	-73	35	-149	16	34	-76	-24	-57	82	-31	0
0.855833	-1622	-1796	-737	-16826	166	-13356	-2340	-13284	126	-13271	-5855	-12750	-375	-13905	-6082	-7730	-1663	-2338	6119	-16425	-22	-14831	7781	-14003	-545	-15084	8132	-10352	-354	-14313	8530	-6839	-150	-125	-118	-64	-64	-61	-105	41	-149	16	33	-74	-25	-52	82	-28	0
0.856667	296	-1804	-727	-16737	-138	-13206	-2274	-13274	-77	-13096	-5776	-12724	-199	-13685	-5997	-7686	-1368	-2333	6000	-16550	167	-14742	7881	-13940	-496	-15042	8227	-10352	-318	-14351	8629	-6782	-151	-129	-124	-68	-66	-62	-108	36	-130	15	32	-74	-23	-57	79	-29	-3
0.857500	2032	-1820	-711	-16654	180	-13061	-2200	-13254	-150	-12916	-5691	-12698	-179	-13456	-5899	-7646	-1131	-2352	5874	-16671	156	-14662	7998	-13868	-523	-15001	8340	-10352	-225	-14371	8759	-6713	-148	-131	-125	-65	-62	-59	-104	38	-152	16	34	-73	-17	-55	82	-29	-1
0.858333	4037	-1844	-699	-16569	-3	-12921	-2115	-13231	1	-12733	-5582	-12663	-331	-13220	-5802	-7613	-1012	-2367	5738	-16793	236	-14592	8117	-13794	-271	-14960	8453	-10332	-196	-14381	8910	-6642	-150	-110	-119	-64	-50	-58	-103	41	-152	19	35	-73	-22	-52	86	-28	0
0.859167	6079	-1883	-690	-16503	-162	-12788	-2023	-13204	-35	-12547	-5460	-12631	-721	-12981	-5699	-7587	-796	-2390	5621	-16913	377	-14531	8244	-13723	-272	-14912	8581	-10315	-150	-14373	9081	-6573	-147	-127	-120	-66	-65	-58	-103	40	-148	18	35	-73	-22	-51	85	-28	0
0.860000	8012	-1921	-680	-16445	-176	-12666	-1931	-13178	-234	-12367	-5324	-12596	-1009	-12749	-5601	-7570	-742	-2420	5458	-17027	442	-14475	8373	-13658	-216	-14862	8707	-10303	-189	-14355	9265	-6505	-148	-129	-119	-65	-63	-62	-105	30	-151	16	33	-77	-27	-59	82	-29	-3
0.860833	9811	-1965	-669	-16407	-1	-12551	-1830	-13148	-378	-12199	-5174	-12552	-1076	-12519	-5499	-7565	-638	-2460	5326	-17135	605	-14431	8510	-13594	-110	-14804	8838	-10278	-119	-14303	9471	-6438	-147	-129	-135	-67	-62	-61	-108	40	-150	17	32	-75	-21	-58	82	-29	0
0.861667	11460	-2015	-659	-16383	-182	-12445	-1723	-13113	-371	-12038	-5011	-12503	-1133	-12304	-5402	-7572	-501	-2499	5212	-17227	554	-14388	8648	-13529	-61	-14745	8972	-10254	-62	-14245	9687	-6379	-150	-134	-124	-67	-62	-60	-117	39	-154	15	32	-75	-26	-59	80	-31	-6
0.862500	12503	-2060	-643	-16379	146	-12348	-1613	-13080	-249	-11895	-4830	-12444	-918	-12101	-5308	-7606	-513	-2536	5109	-17307	264	-14353	8790	-13465	-117	-14664	9111	-10223	-18	-14165	9912	-6330	-151	-127	-122	-66	-67	-60	-107	37	-154	17	34	-66	-23	-56	85	-29	-1
0.863333	13562	-2103	-620	-16397	-7	-12259	-1495	-13038	-268	-11764	-4638	-12382	-362	-11920	-5216	-7651	-567	-2570	5038	-17375	19	-14312	8937	-13407	26	-14596	9245	-10191	-85	-14068	10140	-6292	-147	-126	-118	-64	-62	-51	-103	43	-147	22	37	-70	-22	-53	86	-29	0
0.864167	14354	-2192	-600	-16440	-245	-12175	-1375	-13002	-168	-11652	-4437	-12318	278	-11755	-5127	-7724	-510	-2602	4989	-17433	29	-14284	9085	-13337	-104	-14523	9370	-10154	-227	-13958	10361	-6266	-148	-126	-124	-65	-62	-56	-105	42	-150	17	32	-74	-22	-53	85	-28	-1
0.865000	14814	-2183	-577	-16512	-31	-12105	-1252	-12963	-117	-11533	-4229	-12252	776	-11618	-5025	-7824	-578	-2630	4961	-17482	-171	-14253	9232	-13305	-124	-14438	9500	-10121	-196	-13839	10578	-6254	-151	-131	-127	-73	-63	-46	-108	41	-145	17	33	-86	-22	-57	82	-28	-1
0.865833	15058	-2211	-531	-16600	0	-12040	-1124	-12922	-228	-11483	-4019	-12185	808	-11512	-4967	-7950	-656	-2645	4972	-17517	-273	-14219	9387	-13254	-16	-14353	9622	-10074	-170	-13710	10783	-6249	-150	-128	-125	-66	-63	-56	-107	41	-152	18	34	-76	-22	-55	84	-27	-1
0.866667	14977	-2231	-515	-16710	133	-11979	-981	-12875	-215	-11425	-3800	-12115	422	-11427	-4882	-8103	-678	-2641	5003	-17554	-370	-14188	9540	-13212	72	-14261	9737	-10036	-176	-13582	10982	-6257	-149	-130	-122	-66	-57	-60	-104	66	-151	11	34	-74	-22	-56	85	-28	-5
0.867500	14822	-2243	-480	-16838	163	-11926	-837	-12826	-227	-11388	-3587	-12053	-43	-11371	-4803	-8284	-694	-2642	5065	-17579	-767	-14152	9695	-13168	109	-14167	9843	-10001	-174	-13450	11165	-6267	-148	-127	-121	-65	-62	-57	-103	42	-149	16	33	-75	-23	-56	81	-31	0
0.868333	14776	-2247	-444	-16980	62	-11881	-685	-12771	-254	-11364	-3386	-11988	-183	-11343	-4715	-8491	-525	-2621	5144	-17604	-1150	-14118	9847	-13131	-1	-14080	9944	-9944	-286	-13315	11329	-6287	-163	-128	-121	-65	-63	-49	-107	36	-151	19	35	-75	-23	-52	84	-28	-3
0.869167	14513	-2245	-405	-17138	176	-11839	-522	-12713	-260	-11355	-3174	-11941	-326	-11344	-4623	-8721	-365	-2590	5240	-17631	-1469	-14078	10005	-13076	113	-13991	10030	-9897	-352	-13191	11476	-6312	-150	-127	-119	-67	-61	-58	-105	40	-149	20	37	-74	-22	-52	69	-28	0
0.870000	13905	-2238	-369	-17303	-272	-11805	-346	-12644	-222	-11361	-2977	-11900	-277	-11366	-4518	-8963	-161	-2548	5343	-17661	-1424	-14031	10166	-13052	249	-13908	10117	-9848	-125	-13069	11609	-6335	-147	-126	-119	-63	-60	-59	-104	41	-151	19	38	-72	-18	-51	87	-26	-1
0.870833	12928	-2233	-337	-17470	-172	-11774	-145	-12566	-195	-11379	-2801	-11867	344	-11407	-4403	-9222	-40	-2494	5454	-17688	-1715	-13982	10325	-13008	90	-13826	10196	-9799	-4	-12958	11725	-6355	-150	-125	-119	-61	-61	-55	-100	39	-146	21	36	-70	-18	-49	86	-27	0
0.871667	11900	-2215	-308	-17634	-185	-11744	32	-12483	-241	-11403	-2633	-11851	832	-11467	-4268	-9484	-97	-2434	5568	-17727	-2383	-13937	10484	-12969	385	-13753	10268	-9750	-59	-12861	11819	-6369	-145	-120	-116	-62	-59	-57	-101	52	-147	24	37	-72	-18	-52	87	-26	1
0.872500	10613	-2206	-288	-17800	-334	-11725	237	-12390	-142	-11438	-2482	-11856	874	-11549	-4121	-9747	4	-2374	5668	-17772	-2375	-13890	10640	-12927	228	-13684	10336	-9703	-99	-12777	11906	-6382	-146	-126	-118	-67	-64	-58	-102	41	-151	20	37	-82	-25	-50	86	-25	-3
0.873333	9352	-2200	-280	-17960	-97	-11714	449	-12288	142	-11479	-2351	-11888	613	-11647	-3952	-10012	-70	-2314	5759	-17827	-2294	-13843	10794	-12884	219	-13632	10395	-9662	-161	-12703	11974	-6391	-169	-135	-124	-70	-65	-64	-109	36	-155	17	29	-81	-26	-60	78	-32	-5
0.874167	8134	-2199	-281	-18111	80	-11708	673	-12176	327	-11521	-2227	-11922	1287	-11748	-3759	-10256	-119	-2250	5841	-17885	-2153	-13795	10954	-12836	222	-13576	10465	-9608	-170	-12636	12039	-6388	-152	-129	-122	-67	-62	-64	-107	37	-149	17	33	-75	-22	-55	81	-27	-4
0.875000	6850	-2202	-287	-18233	-373	-11700	911	-12051	217	-11561	-2096	-11972	1803	-11860	-3543	-10478	-231	-2192	5910	-17937	-1842	-13743	11103	-12773	159	-13530	10524	-9556	-164	-12582	12094	-6377	-151	-132	-120	-56	-65	-58	-103	39	-146	16	35	-76	-22	-57	79	-28	-6
0.875833	5003	-2218	-307	-18344	-66	-11701	1148	-11917	715	-11596	-2004	-12053	1356	-11971	-3305	-10680	-385	-2132	5960	-17995	-1701	-13700	11253	-12712	107	-13486	10594	-9501	-159	-12534	12147	-6360	-150	-126	-113	-64	-64	-60	-104	38	-150	19	35	-75	-25	-53	82	-26	-4
0.876667	3367	-2241	-338	-18438	89	-11704	1395	-11781	1847	-11630	-1900	-12153	1472	-12097	-3040	-10866	-521	-2088	5996	-18054	-1767	-13662	11401	-12644	325	-13457	10657	-9452	-212	-12496	12188	-6344	-149	-127	-117	-68	-60	-59	-102	39	-153	10	35	-79	-19	-56	82	-29	-3
0.877500	1882	-2273	-383	-18509	-233	-11716	1642	-11641	1739	-11660	-1805	-12269	2044	-12209	-2760	-11006	-336	-2051	6016	-18112	-1534	-13624	11532	-12569	182	-13428	10725	-9400	-339	-12464	12235	-6319	-146	-122	-120	-64	-61	-58	-101	42	-151	17	35	-72	-19	-49	86	-26	2
0.878333	338	-2323	-440	-18562	69	-11721	1887	-11497	1086	-11687	-1711	-12401	2205	-12326	-2461	-11120	-161	-2030	6022	-18162	-1341	-13594	11671	-12489	95	-13405	10794	-9354	-440	-12439	12279	-6299	-148	-127	-132	-64	-60	-58	-100	41	-148	17	33	-75	-21	-51	84	-25	2
0.879167	-990	-2383	-504	-18592	67	-11748	2128	-11351	991	-11707	-1608	-12551	2075	-12439	-2157	-11207	-11	-2012	6016	-18213	-1375	-13558	11797	-12402	98	-13390	10867	-9313	-387	-12419	12317	-6278	-146	-127	-118	-65	-61	-58	-105	40	-147	18	35	-78	-17	-53	80	-11	-11
0.880000	-2331	-2452	-578	-18607	16	-11774	2365	-11211	700	-11724	-1494	-12713	2025	-12553	-1839	-11268	178	-2012	5999	-18254	-1495	-13562	11912	-12320	73	-13373	10945	-9272	-442	-12400	12357	-6265	-146	-127	-116	-68	-62	-58	-115	40	-150	19	58	-76	-22	-55	79	-30	1
0.880833	-3523	-2532	-650	-18598	21	-11804	2593	-11072	397	-11734	-1375	-12884	1806	-12655	-1527	-11303	329	-2019	5979	-18285	-1302	-13553	12018	-12228	94	-13358	11024	-9241	-542	-12361	12393	-6249	-148	-125	-120	-65	-63	-60	-104	41	-150	17	30	-77	-22	-60	80	-31	0
0.881667	-4473	-2615	-738	-18566	22	-11840	2811	-10941	259	-11740	-1246	-13059	1428	-12756	-1218	-11319	547	-2036	5953	-18307	-1147	-13553	12116	-12137	3	-13350	11102	-9216	-414	-12380	12429	-6245	-153	-132	-125	-74	-68	-66	-111	56	-152	15	29	-82	-26	-60	76	-35	-7
0.882500	-5414	-2701	-818	-18514	156	-11877	3017	-10817	75	-11743	-1094	-13240	1221	-12855	-912	-11315	676	-2054	5920	-18319	-1161	-13551	12205	-12043	-29	-13338	11185	-9193	-349	-12370	12465	-6240	-147	-130	-124	-69	-63	-57	-103	40	-150	12	32	-79	-26	-53	79	-34	-3
0.883333	-6535	-2788	-886	-18445	81	-11909	3215	-10686	-12	-11736	-918	-13408	1203	-12934	-614	-11300	638	-2071	5903	-18317	-999	-13552	12288	-11946	50	-13326	11274	-9179	-286	-12359	12502	-6240	-146	-129	-117	-68	-63	-57	-111	37	-152	19	35	-76	-22	-53	81	-31	0
0.884167	-7970	-2871	-948	-18349	-10	-11947	3401	-10577	-85	-11728	-734	-13580	768	-13016	-345	-11286	601	-2089	5878	-18304	-954	-13552	12358	-11851	-282	-13335	11362	-9176	-203	-12351	12530	-6242	-149	-127	-119	-67	-61	-57	-103	40	-151	20	33	-77	-18	-53	81	-30	-3
0.885000	-9347	-2955	-1002	-18243	167	-11987	3570	-10476	-88	-11720	-534	-13737	420	-13087	-115	-11264	220	-2105	5852	-18284	-1368	-13554	12420	-11759	-118	-13307	11448	-9184	-163	-12353	12558	-6248	-149	-130	-119	-67	-63	-56	-105	35	-152	18	32	-75	-21	-55	81	-30	1
0.885833	-10646	-3027	-1043	-18117	112	-12030	3732	-10376	-328	-11711	-318	-13882	151	-13158	119	-11254	2	-2118	5831	-18253	-1437	-13550	12475	-11709	-166	-13293	11539	-9213	-99	-12350	12580	-6253	-150	-129	-122	-72	-62	-58	-104	38	-149	21	33	-75	-21	-56	81	-30	0
0.886667	-11759	-3095	-1068	-17988	243	-12072	3879	-10291	-1161	-11725	-93	-14009	-145	-13221	305	-11251	-246	-2120	5812	-18214	-1353	-13554	12522	-11591	-165	-13285	11625	-9228	-126	-12356	12601	-6262	-151	-127	-98	-66	-64	-57	-108	38	-154	24	28	-79	-24	-55	84	-28	-7
0.887500	-12774	-3156	-1072	-17845	337	-12113	4016	-10213	-2471	-11701	149	-14108	-122	-13276	466	-11260	-532	-2115	5794	-18165	-1266	-13548	12560	-11516	-182	-13271	11714	-9257	-107	-12362	12614	-6271	-149	-127	-118	-70	-63	-61	-109	39	-151	19	32	-76	-15	-57	82	-30	-1
0.888333	-13574	-3203	-1065	-17688	34	-12153	4129	-10141	-3428	-11694	399	-14187	155	-13323	594	-11279	-696	-2102	5773	-18109	-1089	-13542	12591	-11446	-163	-13263	11803	-9297	-51	-12372	12630	-6277	-146	-127	-120	-66	-63	-60	-108	39	-147	19	33	-77	-25	-58	78	-31	2
0.889167	-14463	-3245	-1040	-17538	80	-12203	4272	-10080	-3306	-11693	653	-14236	237	-13358	694	-11322	-913	-2080	5773	-18050	-705	-13534	12618	-11384	-311	-13256	11888	-9335	-100	-12383	12636	-6282	-149	-129	-121	-67	-65	-61	-109	37	-148	18	32	-73	-21	-55	81	-31	-4
0.890000	-15013	-3277	-1002	-17375	285	-12242	4392	-10024	-2796	-11694	908	-14256	278	-13388	739	-11375	-1322	-2051	5733	-17982	-562	-13520	12644	-11335	-155	-13249	11970	-9377	-94	-12400	12637	-6288	-152	-129	-124	-68	-62	-60	-112	37	-152	15	30	-76	-22	-60	78	-32	-4
0.890833	-14933	-3301	-951	-17205	-333	-12288	4507	-9985	-2381	-11703	1162	-14247	-142	-13406	818	-11442	-1468	-2014	5708	-17908	-39	-13510	12665	-11291	-246	-13240	12051	-9417	-111	-12416	12641	-6291	-147	-126	-116	-64	-61	-61	-105	39	-150	20	35	-74	-24	-56	82	-28	0
0.891667	-14704	-3319	-882	-17066	-199	-12326	4632	-9946	-2267	-11708	1414	-14206	-426	-13410	877	-11530	-1527	-1970	5685	-17832	662	-13498	12687	-11260	-323	-13237	12128	-9461	-13	-12433	12654	-6297	-148	-122	-113	-66	-61	-60	-107	36	-147	21	33	-77	-18	-53	85	-26	1
0.892500	-14140	-3337	-811	-16927	-88	-12368	4753	-9924	-2049	-11723	1661	-14148	-522	-13404	878	-11635	-1495	-1927	5652	-17755	1279	-13490	12696	-11243	-212	-13237	12198	-9496	38	-12453	12659	-6310	-147	-125	-119	-65	-59	-56	-105	39	-147	20	34	-73	-17	-53	84	-28	0
0.893333	-13340	-3357	-742	-16802	-250	-12414	4873	-9915	-1739	-11739	1899	-14078	-645	-13391	889	-11760	-1383	-1887	5617	-17677	1881	-13490	12719	-11237	-150	-13240	12258	-9535	40	-12476	12663	-6327	-152	-128	-124	-68	-66	-63	-110	38	-151	13	32	-76	-21	-58	80	-29	-1
0.894167	-12529	-3380	-669	-16694	-165	-12453	4997	-9926	-1534	-11757	2118	-14006	-741	-13360	901	-11909	-1279	-1841	5586	-17600	2351	-13492	12736	-11245	-64	-13244	12315	-9569	113	-12496	12671	-6349	-149	-130	-121	-67	-61	-60	-112	40	-150	17	32	-78	-22	-56	79	-30	0
0.895000	-11519	-3403	-599	-16607	-50	-12488	5127	-9953	-1090	-11771	2331	-13953	-384	-13319	918	-12082	-1060	-1804	5554	-17514	2888	-13496	12758	-11269	-119	-13246	12360	-9602	51	-12512	12683	-6377	-150	-127	-136	-43	-65	-61	-105	42	-152	21	33	-77	-23	-58	84	-28	-1
0.895833	-10293	-3437	-533	-16541	-61	-12525	5260	-10004	-748	-11786	2522	-13873	112	-13262	948	-12287	-880	-1772	5519	-17429	3297	-13498	12779	-11303	-201	-13257	12392	-9630	44	-12528	12691	-6416	-148	-128	-120	-65	-62	-61	-108	41	-149	22	30	-75	-24	-59	81	-30	0
0.896667	-9215	-3475	-478	-16504	-127	-12553	5395	-10082	-865	-11776	2703	-13834	418	-13197	991	-12523	-827	-1748	5490	-17345	3708	-13515	12793	-11361	-23	-13269	12410	-9666	69	-12538	12707	-6468	-146	-128	-120	-93	-61	-74	-108	41	-149	19	34	-74	-21	-56	81	-28	2
0.897500	-8420	-3523	-434	-16489	-419	-12579	5527	-10186	-922	-11807	2849	-13836	396	-13128	1043	-12802	-593	-1736	5476	-17261	4069	-13533	12815	-11434	-286	-13280	12412	-9706	132	-12548	12719	-6532	-144	-126	-117	-68	-61	-57	-104	40	-148	19	36	-75	-18	-56	80	-29	1
0.898333	-7780	-3581	-402	-16511	-59	-12604	5654	-10331	-710	-11819	2978	-13884	530	-13042	1113	-13125	-753	-1734	5438	-17178	3800	-13555	12827	-11532	-113	-13303	12391	-9757	129	-12557	12736	-6613	-152	-130	-119	-63	-64	-62	-110	35	-152	18	34	-75	-22	-58	81	-28	0
0.899167	-7165	-3649	-387	-16565	-271	-12626	5777	-10493	-590	-11828	3076	-13985	589	-12960	1196	-13492	-792	-1738	5421	-17091	3703	-13577	12844	-11643	-155	-13325	12358	-9811	0	-12563	12750	-6704	-153	-129	-119	-66	-62	-63	-109	38	-151	19	33	-41	-22	-60	84	-31	-4
0.900000	-6633	-3722	-380	-16644	-304	-12654	5890	-10684	-453	-11826	3148	-14137	239	-12867	1289	-13893	-692	-1751	5407	-17005	3582	-13601	12862	-11779	-234	-13356	12307	-9884	1	-12563	12765	-6808	-148	-129	-125	-87	-63	-61	-108	37	-151	13	28	-77	-24	-57	81	-31	-5
0.900833	-6333	-3799	-389	-16749	-267	-12685	5986	-10901	-242	-11844	3192	-14346	-182	-12797	1383	-14348	-700	-1772	5397	-16914	3374	-13629	12875	-11936	-95	-13386	12240	-9966	74	-12564	12772	-6923	-154	-131	-125	-69	-65	-61	-105	35	-153	16	34	-76	-26	-57	79	-30	-5
0.901667	-6009	-3880	-402	-16885	-496	-12730	6060	-11144	-66	-11888	3191	-14612	-148	-12728	1471	-14851	-707	-1795	5396	-16820	3233	-13659	12883	-12116	-63	-13423	12159	-10066	15	-12568	12780	-7046	-151	-132	-125	-69	-67	-66	-108	37	-156	11	32	-79	-27	-61	79	-32	-3
0.902500	-5954	-3957	-420	-17044	-465	-12801	6106	-11401	7	-11896	3157	-14926	-215	-12680	1548	-15389	-799	-1825	5395	-16722	2985	-13693	12895	-12312	-287	-13462	12062	-10183	108	-12566	12784	-7178	-148	-129	-122	-69	-63	-62	-107	35	-149	21	34	-76	-21	-56	81	-32	0
0.903333	-6046	-4024	-439	-17222	197	-12893	6109	-11670	38	-11943	3079	-15276	-327	-12647	1597	-15964	-1086	-1847	5402	-16608	2187	-13724	12903	-12532	-136	-13507	11957	-10316	181	-12580	12783	-7312	-147	-125	-114	-66	-60	-60	-103	40	-148	19	37	-70	-22	-57	84	-27	4
0.904167	-5692	-4082	-463	-17414	-254	-13029	6099	-11948	168	-12021	2953	-15661	-737	-12640	1614	-16566	-1203	-1870	5419	-16495	1563	-13768	12902	-12752	-98	-13560	11841	-10465	10	-12566	12773	-7447	-150	-127	-120	-65	-62	-58	-107	36	-150	20	37	-74	-23	-56	85	-27	-1
0.905000	-5598	-4130	-483	-17627	-336	-13205	6019	-12201	304	-12132	2778	-16067	-1254	-12667	1584	-17190	-1173	-1888	5411	-16371	1343	-13812	12905	-13035	-292	-13618	11716	-10629	-1	-12573	12751	-7587	-147	-131	-121	-67	-65	-51	-104	38	-151	15	35	-74	-21	-57	81	-33	-1
0.905833	-5627	-4167	-498	-17847	-169	-13443	5920	-12494	326	-12285	2549	-16482	-1832	-12730	1502	-17837	-1170	-1900	5411	-16238	1097	-13868	12895	-13322	-298	-13675	11587	-10808	52	-12580	12724	-7726	-151	-128	-122	-68	-64	-57	-105	37	-153	18	34	-76	-22	-55	80	-28	-1
0.906667	-5612	-4183	-504	-18073	-141	-13742	5763	-12755	340	-12486	2250	-16904	-2578	-12839	1355	-18505	-1214	-1904	5415	-16098	796	-13931	12877	-13615	-250	-13761	11456	-10993	52	-12600	12681	-7864	-158	-130	-125	-68	-64	-59	-137	34	-152	18	33	-76	-22	-57	77	-33	-5
0.907500	-5507	-4186	-493	-18304	-59	-14114	5557	-13001	406	-12745	1928	-17320	-3278	-12990	1152	-19165	-1197	-1895	5413	-15955	598	-14002	12861	-13928	-183	-13841	11324	-11182	250	-12620	12641	-7987	-149	-127	-119	-69	-63	-57	-104	37	-151	16	30	-78	-26	-55	84	-30	0
0.908333	-5177	-4173	-471	-18533	58	-14549	5315	-13226	562	-13065	1534	-17721	-3850	-13180	883	-19833	-999	-1881	5407	-15806	596	-14087	12823	-14254	-237	-13927	11191	-11367	348	-12650	12588	-8108	-168	-127	-124	-65	-63	-56	-107	37	-149	18	35	-73	-23	-53	82	-27	-4
0.909167	-4734	-4143	-423	-18762	-77	-15070	5014	-13433	644	-13460	1083	-18109	-4456	-13422	542	-20500	-841	-1850	5399	-15651	544	-14183	12774	-14596	-338	-14016	11062	-11544	172	-12685	12527	-8219	-149	-125	-117	-63	-62	-56	-108	42	-147	21	34	-73	-22	-58	81	-26	0
0.910000	-4312	-4096	-361	-18987	-147	-15666	4679	-13619	648	-13922	581	-18482	-4992	-13705	145	-21156	-801	-1816	5392	-15500	318	-14291	12715	-14942	-198	-14111	10935	-11706	126	-12728	12455	-8316	-150	-124	-108	-65	-61	-57	-104	64	-148	22	33	-72	-21	-50	85	-27	1
0.910833	-4043	-4046	-277	-19200	-158	-16354	4308	-13791	728	-14450	25	-18837	-5627	-14029	-307	-21807	-434	-1772	5385	-15357	383	-14408	12636	-15295	-435	-14214	10799	-11854	164	-12784	12383	-8405	-146	-124	-118	-61	-61	-53	-101	42	-152	24	38	-68	-16	-50	85	-27	0
0.911667	-3997	-3978	-177	-19410	298	-17108	3901	-13944	939	-15050	-572	-19184	-5950	-14385	-813	-22449	-232	-1723	5378	-15227	-33	-14545	12532	-15657	-333	-14316	10673	-11981	63	-12846	12304	-8472	-143	-121	-117	-69	-61	-53	-104	41	-145	22	36	-70	-16	-48	85	-25	3
0.912500	-3652	-3914	-63	-19613	121	-17916	3471	-14089	1132	-15706	-1220	-19536	-6222	-14779	-1355	-23067	-128	-1678	5369	-15116	-471	-14691	12411	-16021	-251	-14430	10537	-12085	-50	-12923	12215	-8557	-148	-122	-117	-62	-60	-56	-126	39	-149	22	32	-69	-24	-53	84	-28	3
0.913333	-3200	-3855	66	-19812	227	-18784	3015	-14225	1106	-16417	-1908	-19883	-6282	-15186	-1919	-23654	49	-1629	5362	-15027	-680	-14846	12263	-16391	-359	-14550	10391	-12168	-87	-13001	12108	-8617	-149	-128	-116	-65	-64	-58	-108	35	-153	19	34	-77	-23	-53	84	-28	-1
0.914167	-2590	-3802	199	-20006	103	-19660	2534	-14357	922	-17151	-2626	-20244	-6019	-15595	-2496	-24195	144	-1589	5362	-14964	-847	-15011	12089	-16751	-331	-14675	10241	-12228	-147	-13091	12029	-8662	-152	-127	-120	-66	-62	-57	-107	40	-151	21	34	-75	-21	-53	81	-30	-9
0.915000	-1797	-3758	342	-20189	95	-20557	2037	-14488	865	-17895	-3354	-20602	-5338	-15991	-3074	-24675	259	-1544	5363	-14928	-942	-15185	11879	-17117	-356	-14807	10076	-12265	-198	-13192	11927	-8698	-153	-144	-122	-69	-65	-41	-109	37	-153	12	27	-77	-24	-56	81	-31	-5
0.915833	-1176	-3727	482	-20366	-186	-21431	1518	-14612	1003	-18622	-4112	-21004	-4484	-16360	-3636	-25080	431	-1514	5374	-14924	-910	-15357	11637	-17471	-402	-14939	9914	-12284	-349	-13293	11820	-8717	-155	-128	-125	-66	-64	-58	-105	39	-151	19	32	-79	-24	-45	82	-26	-1
0.916667	-767	-3708	627	-20535	249	-22264	986	-14738	972	-19323	-4866	-21415	-3427	-16687	-4181	-25391	439	-1483	5393	-14951	-1083	-15533	11375	-17820	-285	-15085	9730	-12293	-482	-13401	11720	-8727	-148	-127	-117	-66	-62	-58	-105	40	-151	19	34	-79	-26	-56	85	-29	-1
0.917500	149	-3708	761	-20701	56	-23030	435	-14865	854	-19926	-5619	-21854	-2473	-16957	-4697	-25596	391	-1469	5420	-15018	-1136	-15709	11076	-18155	-195	-15237	9531	-12288	-421	-13518	11581	-8722	-148	-127	-118	-67	-64	-56	-105	40	-148	20	35	-75	-19	-57	84	-30	0
0.918333	1217	-3726	883	-20863	-129	-23708	-135	-15007	763	-20468	-6373	-22310	-1513	-17156	-5182	-25670	507	-1461	5446	-15111	-1011	-15884	10741	-18487	-287	-15405	9316	-12287	-394	-13645	11445	-8709	-147	-128	-120	-67	-63	-57	-104	40	-153	18	32	-75	-25	-60	81	-28	-6
0.919167	2424	-3751	981	-21019	-5	-24289	-741	-15135	508	-20895	-7107	-22773	-349	-17270	-5636	-25602	644	-1463	5484	-15241	-1068	-16057	10374	-18801	-242	-15581	9086	-12293	-427	-13769	11304	-8681	-150	-127	-121	-66	-67	-58	-107	38	-150	7	33	-76	-24	-58	86	-31	-1
0.920000	3685	-3800	1060	-21172	25	-24735	-1364	-15275	352	-21191	-7818	-23225	381	-17287	-6064	-25383	891	-1472	5528	-15394	-1198	-16225	9984	-19107	-241	-15772	8848	-12312	-413	-13903	11145	-8646	-152	-128	-120	-68	-64	-55	-111	37	-151	16	32	-76	-22	-60	78	-32	0
0.920833	4780	-3855	1119	-21315	-75	-25044	-2048	-15420	201	-21340	-8504	-23659	673	-17196	-6476	-24997	1083	-1487	5579	-15570	-1364	-16390	9569	-19388	-182	-15972	8602	-12355	-409	-14042	10979	-8601	-149	-130	-121	-68	-63	-59	-109	33	-152	18	33	-77	-22	-58	81	-47	-5
0.921667	6021	-3924	1146	-21451	-124	-25202	-2763	-15561	17	-21333	-9155	-24038	753	-16997	-6894	-24443	1191	-1507	5636	-15761	-1301	-16550	9138	-19645	-178	-16188	8346	-12419	-444	-14190	10799	-8547	-156	-133	-126	-67	-66	-59	-109	36	-153	15	30	-81	-24	-60	79	-34	-3
0.922500	7559	-4000	1147	-21578	-25	-25206	-3521	-15705	-100	-21172	-9789	-24363	701	-16678	-7324	-23724	1368	-1519	5705	-15955	-1274	-16706	8693	-19882	-338	-16418	8086	-12516	-344	-14345	10604	-8486	-153	-130	-124	-72	-64	-62	-108	32	-153	11	19	-80	-25	-59	80	-35	-4
0.923333	8841	-4069	1122	-21690	115	-25063	-4332	-15846	-176	-20838	-10378	-24590	441	-16245	-7797	-22845	1338	-1527	5781	-16154	-1382	-16861	8244	-20097	-151	-16654	7831	-12649	-170	-14510	10399	-8423	-152	-131	-127	-70	-64	-59	-108	36	-151	16	33	-79	-27	-61	80	-33	-3
0.924167	9722	-4134	1074	-21787	-247	-24769	-5207	-15991	-72	-20359	-10938	-24697	-280	-15713	-8303	-21823	1467	-1521	5873	-16339	-1120	-17013	7793	-20277	-240	-16904	7582	-12823	-36	-14676	10189	-8357	-149	-128	-124	-70	-60	-57	-107	38	-149	17	30	-81	-46	-58	84	-30	3
0.925000	10254	-4191	998	-21864	91	-24337	-6131	-16136	-151	-19736	-11465	-24667	-544	-15081	-8916	-20683	1493	-1505	5971	-16516	-1285	-17169	7348	-20431	-315	-17158	7344	-13030	-13	-14856	9961	-8293	-147	-129	-127	-69	-63	-58	-108	38	-152	16	32	-79	-19	-59	86	-32	0
0.925833	10876	-4230	906	-21923	-12	-23795	-7106	-16288	-348	-19001	-11971	-24494	-464	-14380	-9611	-19434	1359	-1470	6084	-16665	-1412	-17326	6923	-20576	-97	-17424	7122	-13274	10	-15046	9731	-8234	-149	-127	-121	-68	-64	-57	-104	39	-149	19	38	-77	-24	-58	85	-36	3
0.926667	11343	-4253	793	-21962	38	-23153	-8125	-16480	-426	-18168	-12465	-24171	-684	-13615	-10415	-18119	1398	-1414	6209	-16796	-1279	-17489	6514	-20648	-221	-17692	6922	-13553	89	-15244	9495	-8186	-148	-131	-131	-67	-62	-59	-108	38	-148	16	34	-76	-23	-58	84	-31	0
0.927500	11639	-4258	667	-21970	55	-22450	-9180	-16649	-444	-17271	-12950	-23675	-1028	-12823	-11326	-16774	1364	-1342	6342	-16893	-1306	-17657	6139	-20709	-178	-17967	6739	-13862	51	-15463	9255	-8152	-148	-128	-124	-69	-62	-57	-105	38	-150	16	23	-75	-18	-50	81	-34	-1
0.928333	11763	-4239	545	-21950	11	-21695	-10263	-16874	-178	-16326	-13443	-23032	-1129	-12028	-12381	-15437	1377	-1246	6480	-16954	-1083	-17830	5790	-20743	-204	-18231	6594	-14192	-79	-15684	8995	-8133	-146	-127	-120	-68	-61	-58	-108	36	-152	19	35	-73	-19	-58	84	-29	-7
0.929167	11617	-4191	409	-21905	-297	-20917	-11362	-17142	-184	-15379	-13955	-22258	-975	-11270	-13549	-14150	1451	-1126	6629	-16988	-805	-18012	5484	-20742	-323	-18495	6468	-14536	-115	-15920	8783	-8131	-147	-126	-121	-66	-62	-59	-103	58	-150	21	36	-73	-22	-59	82	-28	-1
0.930000	11109	-4114	287	-21805	42	-20142	-12452	-17458	-340	-14466	-14497	-21375	-396	-10566	-14822	-12944	1316	-983	6781	-16991	-818	-18200	5223	-20716	-342	-18754	6373	-14888	-56	-16157	8561	-8153	-147	-129	-117	-64	-61	-59	-100	42	-147	20	37	-75	-18	-52	85	-27	-1
0.930833	10829	-4015	167	-21719	-151	-19393	-13509	-17836	-103	-13606	-15069	-20413	223	-9954	-16200	-11857	1060	-804	6935	-16972	-778	-18398	5005	-20669	-152	-18997	6315	-15236	-166	-16407	8347	-8206	-145	-122	-120	-65	-60	-55	-103	43	-148	22	38	-72	-21	-56	87	-27	-3
0.931667	10443	-3884	68	-21584	-272	-18688	-14515	-18282	79	-12826	-15697	-19400	533	-9456	-17679	-10919	1045	-639	7087	-16928	-299	-18597	4829	-20605	-241	-19233	6280	-15578	-191	-16663	8140	-8281	-149	-125	-116	-67	-62	-58	-105	43	-151	18	36	-75	-23	-56	82	-26	0
0.932500	9924	-3734	-9	-21423	-143	-18050	-15488	-18801	185	-12137	-16372	-18370	977	-9094	-19228	-10150	1090	-444	7234	-16874	151	-18801	4705	-20523	-256	-19449	6279	-15908	-52	-16926	7949	-8383	-148	-94	-86	-67	-65	-59	-107	50	-148	24	37	-75	-22	-55	82	-26	0
0.933333	9306	-3555	-64	-21232	-179	-17480	-16356	-19392	250	-11588	-17101	-17358	1398	-8887	-20775	-9577	1103	-241	7374	-16803	684	-19004	4614	-20434	-245	-19655	6295	-16212	79	-17192	7775	-8523	-153	-126	-119	-68	-63	-59	-107	38	-151	21	34	-75	-27	-59	58	-33	-1
0.934167	8577	-3358	-97	-21022	-65	-16989	-17131	-20047	296	-11165	-17862	-16412	1748	-8835	-22322	-9198	1159	-31	7502	-16730	1119	-19202	4565	-20336	-229	-19834	6340	-16482	109	-17446	7626	-8686	-156	-124	-118	-66	-65	-59	-108	39	-162	19	37	-75	-23	-57	81	-27	-1
0.935000	7922	-3141	-99	-20787	-86	-16575	-17770	-20758	445	-10880	-18669	-15571	2217	-8952	-23818	-9019	1366	179	7619	-16655	1635	-19390	4556	-20240	-177	-19992	6398	-16718	37	-17699	7498	-8875	-149	-127	-115	-66	-63	-59	-105	42	-150	21	37	-74	-23	-56	81	-28	0
0.935833	7474	-2907	-74	-20540	-322	-16246	-18270	-21506	590	-10740	-19488	-14850	2521	-9221	-25214	-9026	1611	382	7718	-16594	2067	-19566	4577	-20149	-237	-20128	6467	-16917	-25	-17938	7392	-9091	-148	-125	-116	-67	-34	-63	-103	41	-152	33	34	-73	-23	-58	81	-27	0
0.936667	6893	-2666	-22	-20284	-336	-15989	-18616	-22276	1215	-10738	-20304	-14311	2561	-9642	-26495	-9212	1673	575	7804	-16538	2106	-19720	4621	-20064	-122	-20233	6545	-17066	-143	-18163	7314	-9327	-150	-128	-117	-64	-61	-53	-101	42	-154	21	36	-72	-21	-55	84	-26	-4
0.937500	6115	-2420	57	-20018	-483	-15802	-18808	-23050	1291	-10874	-21102	-13938	2659	-10198	-27603	-9545	1862	758	7873	-16500	2518	-19855	4679	-19997	-115	-20312	6620	-17180	-334	-18374	7257	-9580	-149	-124	-115	-64	-63	-56	-104	41	-147	21	36	-74	-21	-53	82	-25	1
0.938333	5140	-2168	151	-19756	-352	-15670	-18842	-23799	767	-11130	-21856	-13761	2842	-10866	-28515	-9994	2047	914	7919	-16476	2698	-19969	4743	-19946	-263	-20363	6693	-17250	-463	-18568	7229	-9852	-147	-126	-117	-65	-62	-57	-104	44	-147	22	37	-74	-24	-51	84	-26	2
0.939167	4342	-1921	268	-19502	-340	-15596	-18721	-24512	601	-11507	-22546	-13782	2739	-11629	-29208	-10530	2056	1044	7951	-16481	2474	-20051	4814	-19917	-39	-20389	6751	-17283	-621	-18734	7224	-10134	-148	-125	-115	-64	-59	-57	-103	39	-148	18	36	-76	-22	-58	81	-27	0
0.940000	3317	-1679	394	-19255	-252	-15560	-18469	-25156	507	-11977	-23146	-13992	2502	-12462	-29682	-11114	2295	1145	7961	-16503	2381	-20108	4875	-19911	-246	-20395	6796	-17278	-724	-18884	7236	-10424	-153	-135	-120	-69	-67	-63	-110	38	-153	15	29	-78	-25	-61	76	-32	6
0.940833	2162	-1443	530	-19015	-257	-15567	-18093	-25713	301	-12539	-23637	-14387	2384	-13319	-29931	-11688	2461	1218	7960	-16557	2027	-20127	4930	-19930	-143	-20365	6830	-17240	-649	-19006	7273	-10711	-150	-128	-120	-70	-65	-53	-110	17	-176	19	33	-76	-23	-60	76	-33	-1
0.941667	1113	-1210	659	-18788	-81	-15606	-17631	-26160	148	-13174	-24008	-14944	2068	-14258	-29965	-12270	2638	1261	7944	-16583	1760	-20121	4962	-19973	-22	-20315	6838	-17176	-612	-19102	7328	-10997	-151	-132	-125	-67	-63	-64	-111	34	-153	15	33	-78	-25	-62	77	-31	0
0.942500	143	-989	794	-18595	-413	-15684	-17108	-26486	20	-13880	-24252	-15654	1842	-15202	-29799	-12773	2852	1267	7913	-16646	1697	-20083	4981	-20037	-111	-20246	6822	-17091	-568	-19174	7406	-11274	-150	-128	-131	-67	-60	-58	-105	39	-149	18	34	-76	-23	-58	79	-30	-3
0.943333	-1159	-780	910	-18386	-219	-15798	-16567	-26694	-126	-14651	-24361	-16482	1690	-16155	-29456	-13184	2819	1232	7869	-16715	1450	-20023	4975	-20131	-221	-20158	6781	-16986	-568	-19232	7491	-11535	-148	-126	-119	-65	-60	-57	-108	41	-155	18	38	-74	-12	-59	81	-28	-3
0.944167	-2135	-582	1005	-18213	194	-15960	-16033	-26766	-206	-15478	-24351	-17406	1437	-17116	-28998	-13484	2593	1183	7808	-16793	992	-19939	4939	-20242	33	-20057	6713	-16877	-707	-19270	7591	-11802	-153	-130	-120	-63	-61	-58	-103	41	-147	21	36	-73	-18	-59	81	-28	0
0.945000	-2969	-396	1072	-18055	-130	-16176	-15564	-26716	-229	-16353	-24206	-18387	960	-18078	-28443	-13656	2714	1093	7737	-16877	970	-19845	4879	-20379	-42	-19951	6618	-16769	-748	-19295	7683	-12016	-150	-125	-120	-62	-61	-59	-103	39	-151	19	33	-76	-22	-56	82	-28	0
0.945833	-3846	-222	1109	-17918	-50	-16449	-15170	-26551	-274	-17267	-23968	-19394	660	-19032	-27841	-13702	2715	973	7650	-16956	745	-19734	4793	-20534	-119	-19838	6502	-16660	-628	-19308	7779	-12230	-147	-127	-122	-67	-65	-56	-103	44	-147	21	36	-75	-19	-56	82	-28	0
0.946667	-4557	-60	1114	-17796	52	-16780	-14946	-26282	-267	-18216	-23659	-20401	519	-19990	-27233	-13621	2639	826	7549	-17030	394	-19624	4681	-20707	-10	-19734	6360	-16561	-625	-19314	7877	-12426	-147	-127	-119	-66	-60	-55	-104	39	-151	18	34	-77	-21	-48	82	-31	-1
0.947500	-5169	86	1078	-17690	-15	-17180	-14859	-25935	-336	-19187	-23290	-21373	310	-20947	-26670	-13436	2693	655	7434	-17104	271	-19519	4555	-20898	-15	-19624	6201	-16471	-598	-19320	7965	-12604	-149	-126	-125	-55	-62	-59	-107	42	-151	19	33	-75	-19	-53	82	-29	1
0.948333	-5570	230	1009	-17600	69	-17646	-14947	-25529	-572	-20184	-22935	-22280	249	-21903	-26194	-13166	2721	465	7308	-17166	91	-19419	4405	-21099	26	-19534	6023	-16404	-539	-19330	8048	-12762	-152	-127	-124	-70	-66	-61	-107	36	-154	8	34	-81	-24	-62	79	-33	-1
0.949167	-5660	362	900	-17525	106	-18185	-15242	-25087	-543	-21185	-22596	-23093	320	-22845	-25837	-12829	2897	264	7164	-17228	-101	-19334	4250	-21311	10	-19450	5840	-16348	-574	-19337	8129	-12901	-150	-130	-124	-67	-62	-58	-104	40	-149	18	35	-75	-22	-52	82	-28	0
0.950000	-5582	486	756	-17457	107	-18768	-15729	-24625	-444	-22171	-22313	-23784	331	-23774	-25623	-12476	2977	46	7004	-17281	-316	-19263	4089	-21534	-52	-19392	5650	-16310	-517	-19356	8191	-13032	-151	-126	-120	-65	-65	-56	-103	43	-152	19	36	-73	-21	-48	81	-30	-3
0.950833	-5636	604	574	-17399	-67	-19412	-16421	-24179	-607	-23125	-22123	-24340	242	-24679	-25600	-12130	2971	-176	6837	-17314	-376	-19214	3927	-21765	-5	-19352	5458	-16294	-501	-19380	8248	-13148	-151	-125	-117	-63	-56	-60	-103	38	-151	24	37	-70	-19	-52	86	-29	1
0.951667	-5902	713	365	-17355	-81	-20094	-17293	-23768	-695	-24043	-22058	-24752	258	-25566	-25702	-11836	3184	-404	6655	-17352	-580	-19192	3766	-21997	-186	-19335	5269	-16300	-504	-19419	8292	-13259	-149	-126	-118	-62	-61	-57	-102	42	-149	22	39	-72	-24	-55	85	-25	-1
0.952500	-5839	817	125	-17319	179	-20794	-18333	-23406	-784	-24902	-22141	-25015	675	-26412	-26004	-11616	2949	-631	6457	-17384	-1099	-19198	3618	-22234	62	-19348	5080	-16319	-357	-19466	8327	-13365	-147	-124	-119	-63	-63	-56	-104	41	-148	18	35	-77	-21	-51	86	-26	0
0.953333	-5612	910	-135	-17299	44	-21516	-19505	-23109	-690	-25690	-22384	-25128	951	-27204	-26471	-11505	2806	-863	6253	-17418	-1082	-19231	3475	-22475	-55	-19388	4906	-16370	-361	-19526	8352	-13480	-148	-127	-124	-69	-63	-59	-105	41	-133	17	40	-74	-23	-55	71	-31	-3
0.954167	-5346	990	-407	-17294	23	-22233	-20744	-22883	-587	-26385	-22799	-25103	865	-27933	-27073	-11513	2822	-1079	6035	-17448	-1310	-19297	3351	-22716	-42	-19458	4743	-16428	-352	-19598	8370	-13600	-150	-128	-119	-68	-61	-58	-105	42	-155	17	32	-75	-25	-56	82	-28	-5
0.955000	-4984	1071	-687	-17293	-39	-22931	-22092	-22732	-689	-26966	-23372	-24945	678	-28583	-27788	-11650	2738	-1295	5821	-17481	-1640	-19391	3244	-22955	-19	-19556	4607	-16496	-168	-19676	8386	-13705	-151	-128	-122	-67	-64	-59	-104	42	-158	19	33	-72	-24	-56	84	-36	1
0.955833	-4598	1144	-974	-17306	-394	-23594	-23405	-22649	-672	-27421	-24078	-24691	607	-29149	-28580	-11923	2567	-1497	5613	-17516	-1887	-19510	3152	-23189	-95	-19679	4482	-16581	-160	-19765	8397	-13834	-150	-128	-111	-68	-62	-58	-108	37	-149	17	34	-73	-23	-58	78	-31	0
0.956667	-4593	1205	-1254	-17334	-219	-24211	-24683	-22637	-505	-27745	-24948	-24354	579	-29621	-29413	-12316	2424	-1699	5409	-17562	-2217	-19664	3072	-23416	-228	-19830	4379	-16671	-197	-19868	8412	-13967	-151	-127	-125	-70	-63	-60	-109	37	-150	16	30	-76	-22	-56	79	-28	0
0.957500	-4352	1251	-1527	-17379	121	-24769	-25848	-22680	-526	-27930	-25894	-23971	744	-30003	-30249	-12814	2020	-1874	5223	-17610	-2742	-19834	3019	-23634	-18	-20007	4296	-16764	-122	-19970	8426	-14110	-148	-126	-117	-65	-62	-56	-102	40	-154	22	37	-75	-21	-53	84	-30	-3
0.958333	-3594	1287	-1782	-17427	-188	-25258	-26877	-22751	-609	-27968	-26908	-23564	456	-30275	-31031	-13389	1798	-2046	5053	-17667	-2742	-20036	2970	-23847	-47	-20207	4236	-16866	-1	-20082	8446	-14266	-151	-127	-121	-66	-63	-57	-111	36	-153	21	54	-73	-21	-53	81	-28	0
0.959167	-2909	1327	-2021	-17498	-46	-25657	-27720	-22855	-373	-27870	-27939	-23161	285	-30453	-31755	-14016	1671	-2205	4904	-17736	-2578	-20259	2931	-24042	-85	-20423	4200	-16963	44	-20195	8468	-14429	-149	-126	-117	-65	-61	-58	-104	40	-147	22	35	-73	-21	-55	82	-27	0
0.960000	-2182	1319	-2246	-17586	32	-26036	-28348	-22962	-213	-27641	-28946	-22794	338	-30539	-32275	-14652	1465	-2358	4774	-17816	-2250	-20502	2898	-24237	-31	-20663	4174	-17063	-31	-20326	8494	-14601	-149	-127	-124	-67	-64	-59	-108	38	-150	18	32	-88	-23	-55	82	-29	-1
0.960833	-1527	1313	-2442	-17695	-5	-26307	-28727	-23070	-247	-27292	-29897	-22455	218	-30530	-32503	-15290	1295	-2504	4685	-17906	-1718	-20765	2874	-24405	-36	-20913	4173	-17159	10	-20452	8530	-14782	-150	-128	-124	-69	-64	-58	-105	35	-153	18	35	-75	-22	-56	80	-31	0
0.961667	-907	1287	-2611	-17819	-21	-26503	-28844	-23131	-276	-26845	-30683	-22222	279	-30435	-32585	-15871	1131	-2641	4621	-18005	-1595	-21050	2835	-24564	-24	-21177	4185	-17249	154	-20588	8564	-14961	-150	-129	-126	-69	-61	-59	-108	38	-153	19	24	-80	-3	-56	81	-26	-4
0.962500	-73	1244	-2742	-17965	-36	-26623	-28686	-23156	-187	-26310	-31324	-22035	270	-30262	-32637	-16370	969	-2773	4593	-18111	-1686	-21346	2823	-24696	-115	-21449	4230	-17327	101	-20726	8604	-15138	-154	-128	-120	-66	-63	-59	-107	39	-152	21	34	-73	-23	-55	84	-34	-1
0.963333	717	1184	-2867	-18117	-130	-26666	-28265	-23151	-117	-25709	-31768	-21914	73	-30016	-32635	-16766	781	-2899	4594	-18221	-1691	-21652	2795	-24811	-151	-21722	4267	-17392	167	-20872	8650	-15306	-147	-126	-119	-64	-62	-58	-109	42	-150	20	37	-78	-22	-55	82	-31	0
0.964167	1177	1103	-2955	-18297	-124	-26634	-27555	-23074	-162	-25073	-31975	-21862	87	-29711	-32643	-17029	626	-3024	4623	-18343	-1478	-21977	2766	-24909	-53	-22001	4330	-17447	323	-21022	8697	-15470	-158	-131	-118	-68	-60	-58	-105	38	-147	18	33	-74	-17	-52	85	-28	2
0.965000	1496	1001	-3020	-18492	-180	-26533	-26652	-22948	-212	-24429	-31937	-21868	-53	-29363	-32365	-17167	627	-3153	4667	-18469	-1221	-22317	2724	-24988	-279	-22287	4400	-17490	446	-21185	8732	-15622	-151	-129	-122	-67	-63	-59	-108	39	-153	16	34	-50	-22	-55	81	-34	3
0.965833	1693	871	-3082	-18709	12	-26372	-25522	-22766	-234	-23779	-31630	-21904	-15	-28966	-31754	-17151	230	-3284	4741	-18597	-1507	-22658	2700	-25044	-27	-22567	4488	-17515	465	-21346	8777	-15750	-152	-129	-122	-45	-65	-60	-107	39	-154	19	34	-75	-25	-57	82	-31	-1
0.966667	1815	728	-3079	-18937	-166	-26144	-24212	-22522	-147	-23183	-31044	-21945	-168	-28534	-30900	-16997	-103	-3417	4828	-18729	-1596	-23006	2671	-25074	-57	-22841	4586	-17532	336	-21511	8811	-15859	-151	-128	-122	-69	-60	-58	-104	39	-150	17	32	-75	-22	-57	87	-33	-3
0.967500	1816	559	-3083	-19180	32	-25871	-22779	-22242	-114	-22632	-30199	-21983	-366	-28069	-29842	-16708	-417	-3558	4921	-18864	-1424	-23359	2641	-25088	-170	-23110	4697	-17526	257	-21687	8842	-15942	-159	-126	-122	-65	-62	-57	-105	39	-152	15	29	-78	-23	-55	82	-30	0
0.968333	1767	366	-3075	-19443	42	-25552	-21257	-21922	-164	-22144	-29097	-21985	-445	-27583	-28624	-16301	-736	-3705	5013	-18994	-1301	-23710	2617	-25079	-246	-23368	4825	-17519	199	-21861	8869	-15999	-147	-129	-125	-67	-64	-61	-107	33	-151	16	34	-75	-19	-59	81	-30	0
0.969167	1789	177	-3056	-19713	-45	-25202	-19682	-21575	-187	-21736	-27779	-21930	-490	-27076	-27275	-15790	-964	-3853	5105	-19124	-1186	-24057	2609	-25053	-177	-23621	4966	-17502	167	-22033	8896	-16025	-154	-127	-124	-65	-61	-56	-104	41	-149	18	34	-78	-23	-58	84	-30	-1
0.970000	1490	-68	-3035	-19997	-133	-24829	-18100	-21222	-119	-21420	-26280	-21793	-487	-26549	-25831	-15202	-1249	-4015	5180	-19251	-971	-24399	2635	-25007	-281	-23858	5126	-17468	195	-22203	8914	-16023	-149	-124	-118	-64	-62	-60	-104	44	-149	19	36	-72	-21	-56	89	-30	-1
0.970833	1020	-317	-3012	-20288	262	-24439	-16553	-20868	-126	-21197	-24650	-21562	-230	-26005	-24333	-14559	-1849	-4181	5242	-19375	-1090	-24724	2641	-24945	-141	-24086	5300	-17429	98	-22366	8930	-15989	-149	-117	-117	-63	-51	-58	-101	41	-146	21	36	-74	-21	-53	82	-31	3
0.971667	957	-583	-2995	-20587	-91	-24055	-15082	-20531	-128	-21067	-22941	-21226	-369	-25438	-22810	-13882	-2180	-4362	5279	-19493	-1100	-25048	2680	-24873	-111	-24296	5493	-17391	18	-22520	8951	-15926	-146	-122	-115	-63	-64	-57	-102	42	-148	20	36	-82	-18	-51	85	-46	1
0.972500	943	-865	-2988	-20889	-114	-23682	-13715	-20219	-182	-21030	-21210	-20782	-532	-24863	-21314	-13212	-2210	-4546	5291	-19611	-863	-25322	2756	-24791	-232	-24494	5699	-17357	-63	-22657	8972	-15836	-150	-125	-119	-65	-61	-58	-102	40	-149	19	34	-74	-21	-55	82	-31	13
0.973333	1062	-1159	-2996	-21196	-63	-23341	-12476	-19949	-44	-21078	-19502	-20225	-511	-24279	-19880	-12568	-2325	-4745	5274	-19726	-591	-25589	2845	-24708	-136	-24683	5923	-17318	-214	-22783	8989	-15723	-152	-130	-124	-68	-67	-61	-108	33	-158	13	29	-77	-25	-60	76	-39	-4
0.974167	1236	-1465	-3023	-21505	-158	-23033	-11311	-19718	119	-21200	-17874	-19583	-504	-23686	-18541	-11967	-2444	-4942	5224	-19832	-346	-25815	2977	-24605	-264	-24842	6159	-17285	-172	-22884	9019	-15576	-152	-129	-127	-69	-62	-60	-105	38	-155	17	29	-78	-22	-58	79	-34	-3
0.975000	1377	-1774	-3062	-21803	-45	-22767	-10407	-19537	34	-21369	-16359	-18848	-555	-23084	-17337	-11430	-2396	-5134	5136	-19931	-179	-26006	3134	-24505	-322	-24988	6429	-17262	-148	-22958	9062	-15407	-152	-128	-125	-69	-64	-60	-108	37	-152	12	30	-83	-24	-56	80	-53	-4
0.975833	1594	-2089	-3128	-22098	62	-22572	-9600	-19408	-60	-21584	-15000	-18056	-556	-22498	-16237	-10975	-2321	-5331	5059	-20027	232	-26164	3324	-24401	-212	-25111	6705	-17246	-292	-22971	9117	-15218	-135	-128	-121	-69	-64	-58	-103	38	-150	19	36	-73	-19	-55	80	-28	2
0.976667	2086	-2402	-3209	-22388	-6	-22439	-8938	-19338	24	-21820	-13825	-17232	-446	-21919	-15306	-10617	-2236	-5522	4945	-20117	628	-26275	3539	-24298	-290	-25218	6989	-17237	-257	-23034	9183	-15008	-151	-128	-119	-66	-62	-57	-102	41	-160	19	36	-78	-26	-56	81	-29	-1
0.977500	2581	-2716	-3322	-22668	98	-22406	-8422	-19322	47	-22067	-12839	-16389	-360	-21370	-14545	-10367	-2062	-5705	4808	-20201	715	-26343	3779	-24201	-136	-25301	7280	-17240	-207	-23027	9266	-14783	-142	-125	-118	-68	-64	-58	-102	42	-149	21	37	-74	-22	-53	84	-29	0
0.978333	2789	-3023	-3453	-22935	-248	-22416	-8026	-19356	-115	-22309	-12050	-15573	-518	-20843	-13950	-10230	-1732	-5875	4659	-20284	935	-26363	4045	-24109	-408	-25367	7583	-17259	-230	-22995	9362	-14548	-150	-124	-120	-66	-62	-58	-102	43	-146	20	35	-72	-21	-55	81	-32	2
0.979167	2746	-3323	-3614	-23193	114	-22526	-7740	-19444	-41	-22538	-11460	-14810	-439	-20383	-13515	-10202	-1713	-6035	4496	-20362	1094	-26336	4331	-24027	-335	-25416	7879	-17282	-230	-22931	9481	-14301	-146	-128	-119	-67	-63	-57	-103	39	-152	16	37	-73	-19	-56	82	-28	-4
0.980000	2947	-3618	-3798	-23432	-82	-22709	-7540	-19569	66	-22739	-11051	-14125	-317	-19977	-13248	-10289	-1670	-6176	4329	-20457	1115	-26265	4637	-23958	-162	-25443	8171	-17316	-267	-22846	9607	-14053	-155	-127	-119	-66	-63	-56	-103	39	-153	17	38	-70	-22	-56	80	-35	-7
0.980833	3164	-3897	-4002	-23659	-30	-22967	-7411	-19729	-28	-22898	-10807	-13545	-310	-19631	-13076	-10465	-1513	-6293	4162	-20509	989	-26149	4953	-23901	-316	-25449	8455	-17360	-242	-22735	9754	-13796	-149	-131	-119	-69	-60	-40	-109	38	-154	15	32	-76	-22	-58	79	-31	0
0.981667	3211	-4160	-4225	-23864	10	-23275	-7324	-19893	-26	-23017	-10691	-13084	-345	-19360	-13031	-10743	-1491	-6385	3998	-20582	839	-25996	5274	-23854	-293	-25436	8719	-17410	-309	-22606	9912	-13544	-153	-134	-128	-73	-64	-64	-107	34	-159	11	28	-81	-26	-64	79	-33	-7
0.982500	3153	-4408	-4460	-24055	19	-23671	-7264	-20065	11	-23099	-10683	-12759	-457	-19166	-13064	-11089	-1505	-6458	3847	-20649	783	-25803	5615	-23817	-268	-25398	8968	-17459	-315	-22451	10096	-13288	-152	-128	-121	-67	-67	-59	-108	38	-152	18	33	-80	-29	-58	82	-30	13
0.983333	2969	-4634	-4701	-24216	-248	-24001	-7203	-20227	1	-23126	-10749	-12571	-559	-19046	-13148	-11495	-1396	-6493	3706	-20718	710	-25573	5961	-23796	-409	-25339	9197	-17507	-274	-22275	10288	-13044	-148	-127	-125	-70	-65	-59	-103	39	-152	17	50	-76	-21	-57	80	-28	-1
0.984167	2642	-4839	-4949	-24368	252	-24381	-7132	-20367	0	-23123	-10829	-12538	-274	-19008	-13260	-11936	-1493	-6501	3584	-20781	609	-25315	6312	-23792	-336	-25262	9397	-17559	-325	-22087	10494	-12808	-148	-126	-119	-67	-61	-57	-104	40	-149	19	35	-75	-21	-61	82	-26	0
0.985000	2806	-5030	-5203	-24481	26	-24753	-7041	-20473	-122	-23089	-10934	-12644	-414	-19046	-13377	-12408	-1560	-6477	3466	-20852	573	-25041	6677	-23803	-238	-25163	9566	-17602	-425	-21887	10709	-12590	-148	-128	-120	-67	-61	-55	-118	35	-150	19	36	-66	-16	-58	85	-26	0
0.985833	2769	-5199	-5454	-24635	-99	-25088	-6914	-20537	-66	-23033	-11018	-12885	-443	-19153	-13467	-12894	-1385	-6429	3374	-20925	514	-24748	7018	-23834	-293	-25050	9702	-17653	-463	-21683	10932	-12398	-150	-127	-119	-66	-63	-57	-103	38	-148	19	36	-79	-23	-56	82	-29	0
0.986667	2629	-5347	-5693	-24656	113	-25376	-6745	-20548	63	-22954	-11061	-13240	-304	-19312	-13509	-13391	-1435	-6293	3300	-21000	471	-24448	7375	-23876	-199	-24915	9807	-17684	-325	-21467	11164	-12212	-149	-127	-120	-66	-64	-58	-108	39	-151	24	35	-78	-23	-55	80	-23	0
0.987500	2730	-5476	-5924	-24706	10	-25592	-6534	-20500	24	-22870	-11038	-13705	-417	-19520	-13487	-13815	-1390	-6230	3225	-21077	520	-24140	7739	-23932	-263	-24765	9879	-17716	-260	-21244	11400	-12061	-149	-130	-120	-67	-61	-57	-103	40	-150	13	33	-79	-21	-56	81	-28	-4
0.988333	2863	-5582	-6133	-24737	99	-25748	-6280	-20391	-9	-22780	-10945	-14248	-289	-19751	-13391	-14231	-1201	-6095	3170	-21155	631	-23839	8102	-24005	-180	-24593	9929	-17743	-305	-21016	11643	-11934	-150	-129	-119	-66	-64	-67	-103	42	-152	15	33	-78	-23	-56	82	-28	0
0.989167	3029	-5671	-6313	-24745	191	-25820	-5989	-20218	-124	-22698	-10770	-14834	-176	-20012	-13217	-14601	-1071	-5921	3127	-21235	742	-23542	8480	-24084	-81	-24412	9950	-17764	-306	-20786	11880	-11841	-150	-129	-120	-68	-63	-58	-105	38	-150	17	35	-79	-21	-57	80	-28	-1
0.990000	3537	-5739	-6502	-24737	0	-25813	-5664	-19994	-185	-22628	-10512	-15455	-412	-20275	-12963	-14919	-859	-5723	3094	-21320	777	-23256	8865	-24178	-269	-24207	9950	-17785	-310	-20554	12120	-11781	-153	-128	-122	-68	-63	-60	-107	36	-154	18	28	-79	-24	-58	79	-28	-3
0.990833	4082	-5785	-6654	-24714	156	-25726	-5318	-19715	-16	-22566	-10170	-16079	-424	-20512	-12633	-15182	-844	-5502	3062	-21405	835	-22987	9264	-24278	-76	-23992	9942	-17797	-410	-20318	12356	-11750	-139	-130	-120	-68	-63	-58	-107	41	-152	16	35	-78	-21	-53	82	-28	-4
0.991667	4387	-5809	-6770	-24670	-136	-25563	-4952	-19389	-1	-22514	-9764	-16688	-344	-20736	-12232	-15386	-586	-5259	3047	-21487	1056	-22738	9672	-24384	-101	-23766	9922	-17812	-441	-20081	12591	-11755	-149	-126	-119	-66	-61	-61	-105	37	-147	18	35	-98	-21	-55	82	-30	2
0.992500	4457	-5811	-6866	-24620	57	-25339	-4582	-19037	-41	-22475	-9290	-17269	-307	-20924	-11781	-15537	-419	-4998	3024	-21576	1016	-22509	10094	-24503	-269	-23531	9897	-17823	-353	-19844	12816	-11792	-147	-125	-116	-66	-62	-63	-105	39	-147	18	36	-72	-21	-56	80	-11	2
0.993333	4786	-5794	-6925	-24556	-15	-25067	-4219	-18661	-119	-22444	-8762	-17797	-410	-21074	-11296	-15639	-478	-4723	3005	-21660	937	-22309	10528	-24605	-62	-23290	9876	-17848	-188	-19611	13036	-11867	-151	-129	-118	-67	-67	-60	-108	39	-153	15	33	-78	-21	-58	77	-35	-3
0.994167	4977	-5760	-6963	-24491	-104	-24756	-3868	-18280	-40	-22420	-8223	-18261	-447	-21168	-10779	-15696	-300	-4434	2987	-21746	1036	-22129	10976	-24713	-167	-23040	9868	-17874	-182	-19374	13250	-11977	-149	-129	-122	-68	-62	-61	-109	34	-152	13	30	-77	-24	-56	78	-31	-4
0.995000	5197	-5701	-6965	-24417	-235	-24416	-3532	-17900	40	-22389	-7659	-18649	-396	-21214	-10265	-15717	-213	-4150	2969	-21819	1046	-21971	11437	-24810	-183	-22792	9885	-17906	-345	-19140	13458	-12105	-152	-130	-119	-67	-63	-62	-108	54	-149	18	32	-77	-30	-56	81	-31	-5
0.995833	5518	-5618	-6941	-24343	-130	-24066	-3221	-17543	-30	-22354	-7098	-18960	-318	-21206	-9759	-15703	-131	-3823	2953	-21894	842	-21840	11904	-24900	-149	-22548	9914	-17950	-368	-18916	13662	-12290	-150	-127	-118	-66	-61	-62	-107	38	-152	17	33	-75	-17	-53	82	-31	2
0.996667	5682	-5517	-6887	-24262	-383	-23710	-2937	-17213	4	-22301	-6550	-19193	-487	-21162	-9280	-15677	8	-3507	2940	-21973	532	-21734	12381	-24970	-136	-22303	9983	-18011	-292	-18691	13858	-12462	-149	-127	-119	-67	-57	-57	-105	38	-147	17	35	-47	-22	-53	79	-29	0
0.997500	5428	-5389	-6805	-24184	115	-23370	-2684	-16926	-101	-22229	-6033	-19356	-496	-21047	-8849	-15636	33	-3191	2931	-22021	279	-21655	12848	-25021	-155	-22063	10078	-18088	-258	-18479	14050	-12671	-149	-124	-120	-65	-64	-59	-104	40	-149	15	32	-75	-21	-52	81	-25	0
0.998333	5683	-5251	-6706	-24113	27	-23037	-2461	-16685	-189	-22132	-5560	-19445	-544	-20910	-8468	-15598	-36	-2881	2917	-22078	-23	-21597	13313	-25059	-135	-21850	10208	-18180	-239	-18288	14244	-12905	-151	-131	-131	-67	-64	-61	-105	37	-151	12	32	-79	-21	-57	79	-30	0
0.999167	5977	-5092	-6576	-24042	-133	-22725	-2262	-16497	-75	-22001	-5122	-19479	-645	-20738	-8142	-15570	0	-2572	2919	-22119	-195	-21557	13780	-25066	-254	-21640	10377	-18292	-184	-18103	14437	-13152	-150	-127	-119	-66	-62	-60	-107	38	-151	16	32	-76	-22	-57	81	-30	-1
1.000000	5988	-4908	-6425	-23971	-92	-22430	-2082	-16359	37	-21834	-4737	-19456	-661	-20540	-7879	-15548	28	-2265	2916	-22156	-387	-21533	14227	-25049	-171	-21449	10585	-18416	-203	-17936	14629	-13413	-152	-127	-120	-67	-64	-60	-107	27	-152	16	34	-70	-19	-55	79	-30	-1
1.000833	6160	-4706	-6258	-23900	-327	-22155	-1923	-16277	76	-21639	-4419	-19406	-658	-20335	-7672	-15552	114	-1969	2939	-22181	-666	-21525	14661	-25002	-180	-21275	10823	-18564	-422	-17786	14822	-13688	-152	-129	-143	-66	-63	-61	-107	37	-152	13	32	-76	-23	-60	78	-31	-1
1.001667	6315	-4492	-6073	-23834	-172	-21891	-1777	-16240	-81	-21397	-4159	-19338	-544	-20130	-7525	-15577	211	-1685	2966	-22201	-842	-21528	15072	-24933	-210	-21119	11094	-18729	-367	-17660	15026	-13966	-151	-127	-122	-67	-64	-60	-111	35	-152	16	32	-77	-29	-58	81	-30	-5
1.002500	6354	-4263	-5883	-23764	-45	-21639	-1637	-16242	-100	-21122	-3956	-19262	-544	-19899	-7428	-15620	312	-1414	3004	-22206	-1144	-21537	15460	-24832	-130	-20984	11405	-18909	-265	-17555	15228	-14248	-151	-124	-118	-68	-63	-58	-105	39	-152	18	34	-75	-42	-57	82	-30	-3
1.003333	6616	-4018	-5671	-23699	-135	-21396	-1504	-16276	-58	-20811	-3795	-19198	-406	-19684	-7351	-15679	512	-1155	3057	-22205	-1522	-21549	15826	-24700	-232	-20865	11733	-19107	-249	-17471	15443	-14520	-150	-101	-119	-62	-58	-57	-110	38	-149	17	36	-70	-16	-53	86	-26	-1
1.004167	6803	-3770	-5460	-23623	-134	-21143	-1368	-16333	-87	-20473	-3703	-19156	-528	-19477	-7322	-15758	428	-922	3127	-22192	-1584	-21560	16168	-24540	-172	-20769	12073	-19319	-207	-17413	15658	-14792	-149	-122	-120	-64	-61	-56	-103	43	-146	22	38	-75	-18	-52	85	-25	1
1.005000	6666	-3518	-5250	-23569	-342	-20889	-1236	-16405	-59	-20117	-3652	-19159	-920	-19287	-7300	-15854	443	-706	3233	-22174	-1558	-21570	16478	-24369	-126	-20695	12457	-19544	-325	-17382	15874	-15060	-147	-122	-116	-64	-63	-62	-102	44	-149	-6	36	-76	-13	-57	85	-26	0
1.005833	6255	-3262	-5042	-23472	-93	-20626	-1100	-16470	-134	-19737	-3635	-19204	-998	-19114	-7292	-15953	585	-512	3305	-22156	-1627	-21575	16761	-24173	-237	-20638	12836	-19781	-642	-17373	16085	-15311	-149	-124	-119	-66	-65	-57	-103	40	-152	20	38	-76	-21	-55	84	-27	2
1.006667	5966	-3008	-4839	-23450	30	-20345	-958	-16523	-127	-19350	-3653	-19305	-774	-18944	-7272	-16057	408	-335	3416	-22127	-1357	-21574	17017	-23965	-32	-20596	13217	-20031	-798	-17390	16315	-15558	-149	-126	-122	-67	-62	-58	-98	39	-153	2	30	-77	-23	-60	84	-27	-3
1.007500	5546	-2763	-4676	-23394	-65	-20047	-820	-16561	-68	-18959	-3694	-19453	-642	-18788	-7236	-16163	406	-184	3540	-22092	-1454	-21560	17251	-23744	-235	-20571	13606	-20280	-487	-17440	16539	-15786	-154	-124	-121	-66	-65	-58	-105	41	-152	19	37	-74	-19	-55	86	-18	0
1.008333	5150	-2523	-4466	-23334	-176	-19727	-675	-16564	-268	-18561	-3743	-19662	-648	-18633	-7184	-16258	322	-50	3675	-22055	-1532	-21533	17460	-23514	-205	-20555	13988	-20536	-359	-17481	16756	-16004	-151	-130	-119	-66	-61	-57	-102	36	-151	19	36	-74	-23	-56	80	-28	0
1.009167	4746	-2289	-4301	-23279	-5	-19391	-532	-16541	-414	-18166	-3801	-19901	-382	-18481	-7098	-16344	170	61	3812	-22042	-1427	-21492	17649	-23279	-252	-20553	14359	-20791	-392	-17551	16970	-16204	-145	-124	-118	-63	-63	-59	-104	40	-149	21	39	-73	-19	-52	84	-14	-3
1.010000	4250	-2074	-4152	-23224	-245	-19037	-391	-16479	-333	-17780	-3859	-20172	-384	-18322	-6996	-16410	-121	151	3954	-21968	-1367	-21436	17825	-23040	-359	-20557	14718	-21046	-247	-17642	17178	-16392	-150	-122	-117	-62	-61	-57	-102	45	-148	20	39	-70	-11	-52	86	-28	-1
1.010833	3333	-1862	-4026	-23169	-73	-18677	-252	-16373	-194	-17407	-3911	-20490	-331	-18148	-6860	-16467	-503	219	4095	-21919	-1265	-21370	17985	-22809	-341	-20572	15058	-21300	-231	-17741	17378	-16569	-150	-122	-117	-64	-59	-58	-102	37	-150	19	36	-70	-18	-52	84	-27	3
1.011667	2792	-1683	-3922	-23120	30	-18306	-135	-16262	-186	-17045	-3952	-20805	-24	-17953	-6708	-16511	-948	270	4226	-21874	-963	-21293	18127	-22576	-103	-20592	15374	-21546	-219	-17855	17561	-16732	-149	-124	-118	-63	-63	-59	-100	46	-148	15	37	-68	-17	-53	87	-26	3
1.012500	2600	-1524	-3838	-23066	-169	-17942	-24	-16114	-122	-16704	-3980	-21122	-195	-17743	-6542	-16528	-1090	303	4359	-21822	-1107	-21215	18255	-22355	-217	-20620	15663	-21788	-38	-17977	17737	-16893	-147	-124	-117	-63	-62	-58	-100	42	-148	21	37	-72	-25	-51	88	-27	0
1.013333	2301	-1368	-3784	-23022	-52	-17588	67	-15948	-3	-16373	-3985	-21416	-59	-17504	-6367	-16539	-1207	314	4471	-21774	-1230	-21119	18371	-22145	-207	-20656	15925	-22021	-31	-18106	17886	-17046	-151	-129	-120	-67	-64	-61	-105	28	-150	18	35	-74	-18	-59	80	-30	-3
1.014167	2050	-1233	-3744	-22976	-165	-17244	144	-15769	-103	-16058	-3975	-21671	173	-17231	-6191	-16528	-1328	314	4573	-21721	-1232	-21019	18478	-21938	-204	-20697	16156	-22230	-174	-18236	18027	-17189	-149	-128	-122	-70	-61	-60	-104	42	-152	16	29	-75	-24	-58	82	-30	-3
1.015000	1873	-1118	-3727	-22934	-32	-16914	211	-15594	-181	-15755	-3938	-21863	103	-16930	-6021	-16504	-1504	298	4659	-21666	-1263	-20918	18567	-21747	-132	-20744	16362	-22442	-265	-18369	18149	-17333	-154	-131	-122	-73	-70	-65	-109	38	-154	18	27	-80	-26	-60	79	-32	-6
1.015833	1725	-1017	-3726	-22888	-3	-16631	261	-15428	-93	-15466	-3886	-21994	136	-16587	-5863	-16457	-1699	280	4731	-21603	-1241	-20807	18645	-21559	-53	-20788	16537	-22640	-372	-18504	18259	-17462	-151	-128	-119	-65	-65	-61	-104	40	-150	19	33	-77	-22	-56	79	-32	0
1.016667	1737	-924	-3738	-22846	11	-16323	301	-15272	20	-15174	-3791	-22040	179	-16212	-5715	-16396	-1624	252	4791	-21540	-1246	-20703	18704	-21382	-144	-20846	16678	-22779	-247	-18637	18349	-17592	-149	-130	-119	-68	-63	-62	-129	37	-154	16	17	-75	-23	-56	82	-28	-4
1.017500	1896	-849	-3762	-22801	20	-16058	336	-15148	12	-14897	-3717	-22001	240	-15807	-5593	-16318	-1671	216	4833	-21473	-1000	-20598	18744	-21213	-36	-20906	16793	-22914	-152	-18771	18422	-17715	-152	-130	-119	-67	-63	-59	-105	40	-151	20	34	-72	-21	-57	80	-32	-1
1.018333	1851	-789	-3791	-22765	-187	-15821	361	-15062	-80	-14612	-3615	-21867	273	-15372	-5493	-16221	-1720	180	4865	-21402	-810	-20495	18756	-21056	60	-20970	16876	-23026	-326	-18904	18481	-17825	-151	-129	-128	-68	-59	-60	-108	40	-151	15	29	-75	-21	-58	81	-29	-1
1.019167	1473	-733	-3830	-22726	-198	-15599	386	-15010	2	-14339	-3503	-21633	27	-14924	-5418	-16104	-1649	159	4883	-21332	-882	-20376	18745	-20900	-162	-21040	16932	-23110	-346	-19038	18525	-17936	-151	-130	-122	-68	-64	-61	-107	38	-151	17	32	-75	-24	-58	80	-32	8
1.020000	1242	-692	-3865	-22695	-33	-15392	414	-14996	20	-14066	-3387	-21316	-45	-14414	-5365	-15962	-1899	102	4894	-21258	-576	-20303	18705	-20759	-1	-21119	16957	-23168	-239	-19168	18558	-18030	-148	-130	-122	-72	-65	-62	-108	45	-150	11	32	-80	-22	-59	79	-29	-1
1.020833	982	-656	-3897	-22666	-122	-15197	446	-15020	50	-13787	-3270	-20907	-225	-13985	-5333	-15798	-1945	64	4902	-21176	-494	-20214	18639	-20623	-130	-21198	16964	-23189	-171	-19295	18572	-18117	-155	-133	-122	-73	-69	-63	-108	36	-154	15	30	-80	-24	-61	77	-34	-4
1.021667	578	-624	-3910	-22641	-142	-15007	488	-15086	82	-13507	-3157	-20427	-214	-13512	-5319	-15600	-1918	37	4913	-21093	-394	-20131	18537	-20491	-66	-21282	16942	-23187	-68	-19426	18584	-18188	-152	-133	-120	-66	-65	-60	-111	35	-156	17	32	-80	-29	-62	76	-34	-1
1.022500	131	-609	-3918	-22620	-30	-14814	536	-15178	-14	-13224	-3048	-19872	-15	-13046	-5315	-15373	-1820	12	4917	-21010	-162	-20043	18409	-20366	-83	-21365	16902	-23147	0	-19547	18585	-18240	-152	-130	-127	-70	-63	-63	-109	38	-150	13	28	-78	-45	-60	61	-31	2
1.023333	-271	-579	-3908	-22593	-177	-14612	596	-15307	82	-12938	-2943	-19253	-153	-12594	-5320	-15103	-1819	-1	4935	-20923	30	-19961	18250	-20248	-203	-21449	16850	-23078	66	-19668	18581	-18278	-164	-133	-121	-68	-63	-62	-105	38	-152	13	29	-78	-23	-60	77	-32	-1
1.024167	-1266	-560	-3875	-22574	-75	-14393	661	-15429	67	-12652	-2850	-18618	-340	-12165	-5322	-14798	-1944	-11	4961	-20837	129	-19877	18069	-20134	-378	-21528	16782	-22962	102	-19785	18576	-18288	-149	-129	-121	-65	-63	-59	-104	37	-152	16	35	-77	-19	-56	82	-29	-4
1.025000	-2075	-549	-3816	-22557	243	-14161	742	-15562	-79	-12368	-2764	-17955	85	-11770	-5329	-14454	-2124	-10	4996	-20754	373	-19795	17861	-20035	-154	-21605	16706	-22854	124	-19903	18561	-18291	-152	-132	-120	-42	-62	-60	-109	37	-151	15	32	-79	-22	-57	78	-32	-6
1.025833	-2526	-545	-3738	-22544	-180	-13907	821	-15698	-88	-12087	-2685	-17284	298	-11407	-5317	-14066	-2029	0	5037	-20674	361	-19715	17635	-19941	-159	-21677	16622	-22706	184	-20017	18548	-18262	-152	-128	-120	-64	-59	-57	-108	39	-149	16	34	-74	-19	-59	82	-27	1
1.026667	-3162	-538	-3632	-22527	21	-13629	904	-15811	-79	-11811	-2619	-16624	71	-11078	-5283	-13640	-2058	15	5099	-20597	131	-19634	17395	-19853	-218	-21739	16530	-22534	146	-20127	18536	-18214	-149	-128	-121	-56	-60	-58	-105	40	-148	21	35	-77	-21	-55	82	-30	0
1.027500	-3707	-539	-3503	-22516	99	-13330	983	-15905	-131	-11545	-2561	-15977	-110	-10792	-5276	-13170	-2160	42	5172	-20528	97	-19548	17143	-19782	-316	-21794	16442	-22344	149	-20235	18523	-18152	-148	-126	-120	-64	-60	-58	-105	36	-150	15	34	-79	-21	-56	82	-30	0
1.028333	-4422	-543	-3352	-22503	-107	-13009	1052	-15965	-142	-11304	-2512	-15365	103	-10551	-5229	-12674	-2059	71	5255	-20470	151	-19460	16895	-19718	-325	-21833	16348	-22133	210	-20342	18516	-18063	-148	-129	-121	-66	-63	-59	-104	42	-150	15	36	-77	-21	-56	85	-28	0
1.029167	-5108	-545	-3175	-22494	-72	-12669	1111	-15996	-169	-11038	-2464	-14796	149	-10351	-5162	-12150	-1894	114	5355	-20414	158	-19367	16645	-19666	-174	-21863	16262	-21911	204	-20444	18515	-17962	-144	-127	-116	-65	-59	-58	-104	43	-149	19	37	-75	-22	-59	81	-27	0
1.030000	-5468	-549	-2980	-22485	-21	-12316	1153	-15979	-204	-10806	-2418	-14271	144	-10192	-5080	-11606	-1790	162	5466	-20370	114	-19271	16408	-19627	-275	-21866	16188	-21675	147	-20539	18518	-17836	-145	-125	-117	-65	-55	-56	-102	43	-149	17	34	-75	-18	-55	86	-27	1
1.030833	-5720	-529	-2770	-22480	-60	-11954	1187	-15925	-186	-10587	-2383	-13804	229	-10071	-4984	-11051	-1758	214	5583	-20335	160	-19170	16185	-19605	-352	-21863	16115	-21431	107	-20655	18521	-17705	-151	-125	-119	-62	-61	-56	-102	43	-149	20	36	-76	-21	-55	84	-30	2
1.031667	-5991	-560	-2548	-22472	-88	-11590	1169	-15832	-144	-10386	-2346	-13388	214	-9986	-4875	-10496	-1672	274	5709	-20315	245	-19066	15976	-19597	-197	-21837	16061	-21180	171	-20724	18535	-17555	-150	-124	-119	-61	-66	-63	-108	37	-152	7	34	-76	-21	-60	82	-29	-1
1.032500	-6415	-565	-2317	-22468	-153	-11233	1136	-15697	-59	-10207	-2314	-13025	193	-9933	-4746	-9950	-1268	336	5842	-20303	-39	-18957	15801	-19607	-464	-21792	16020	-20921	259	-20805	18559	-17393	-147	-122	-118	-65	-60	-56	-102	42	-151	19	33	-74	-64	-56	80	-30	-1
1.033333	-6946	-562	-2084	-22467	168	-10872	1078	-15535	-104	-10040	-2284	-12716	321	-9899	-4607	-9426	-1202	401	5978	-20302	-64	-18843	15645	-19620	-342	-21733	15986	-20663	210	-20884	18589	-17224	-154	-128	-127	-73	-64	-59	-103	35	-156	12	29	-75	-24	-58	82	-33	-1
1.034167	-7221	-557	-1851	-22468	-181	-10560	1000	-15342	-163	-9892	-2260	-12446	108	-9885	-4467	-8937	-1136	471	6119	-20314	67	-18726	15502	-19649	-352	-21648	15973	-20399	177	-20954	18624	-17043	-151	-128	-120	-65	-62	-61	-105	40	-151	19	33	-75	-21	-60	81	-28	-3
1.035000	-7484	-538	-1619	-22470	-115	-10257	896	-15133	-154	-9761	-2235	-12220	176	-9879	-4322	-8484	-997	545	6263	-20331	87	-18598	15430	-19685	-329	-21547	15976	-20131	95	-21015	18676	-16858	-150	-125	-121	-59	-63	-45	-108	40	-152	16	32	-77	-22	-57	84	-27	-3
1.035833	-7712	-516	-1394	-22479	-117	-9974	773	-14911	-216	-9643	-2221	-12034	299	-9883	-4184	-8083	-840	618	6409	-20364	99	-18470	15371	-19738	-284	-21429	15994	-19857	51	-21063	18734	-16663	-150	-127	-118	-64	-62	-58	-103	42	-154	18	35	-77	-21	-56	85	-29	-3
1.036667	-7775	-475	-1167	-22487	-135	-9731	632	-14690	-235	-9541	-2210	-11879	233	-9890	-4058	-7741	-683	693	6561	-20402	107	-18337	15341	-19790	-233	-21286	16029	-19586	107	-21106	18801	-16464	-146	-125	-116	-49	-63	-59	-101	43	-151	20	33	-75	-22	-57	82	-27	0
1.037500	-8140	-422	-955	-22497	-325	-9523	484	-14481	-207	-9452	-2221	-11750	158	-9887	-3946	-7465	-533	761	6715	-20454	-10	-18208	15342	-19855	-350	-21127	16078	-19310	162	-21129	18881	-16263	-149	-124	-117	-63	-62	-58	-102	40	-152	23	36	-72	-21	-53	92	-29	1
1.038333	-8537	-365	-751	-22510	23	-9349	325	-14286	-92	-9375	-2248	-11648	251	-9877	-3860	-7260	-604	824	6868	-20510	132	-18063	15365	-19922	-203	-20951	16141	-19031	54	-21150	18969	-16059	-146	-141	-118	-43	-58	-60	-103	41	-148	21	36	-73	-24	-57	81	-27	1
1.039167	-8462	-293	-556	-22525	-315	-9221	162	-14108	-44	-9310	-2289	-11562	4	-9856	-3799	-7129	-483	881	7026	-20576	104	-17925	15420	-19991	-185	-20763	16217	-18751	47	-21138	19070	-15854	-146	-125	-119	-65	-64	-57	-105	40	-151	19	34	-74	-13	-45	80	-27	0
1.040000	-8542	-210	-368	-22546	-249	-9120	11	-13962	-199	-9250	-2382	-11501	101	-9818	-3765	-7079	-232	926	7186	-20651	-246	-17779	15493	-20063	-291	-20562	16304	-18476	57	-21114	19176	-15653	-154	-130	-124	-69	-47	-61	-107	37	-154	13	30	-77	-24	-59	76	-30	-8
1.040833	-8532	-116	-199	-22569	-7	-9057	-134	-13852	-239	-9197	-2436	-11452	276	-9764	-3773	-7096	-162	963	7352	-20731	-408	-17628	15590	-20129	-159	-20344	16411	-18197	-22	-21069	19291	-15439	-153	-129	-122	-68	-62	-59	-107	38	-156	16	29	-76	-23	-57	81	-29	-5
1.041667	-8392	-11	-12	-22587	-181	-9017	-260	-13766	-69	-9122	-2540	-11418	63	-9690	-3814	-7170	-72	995	7527	-20816	-435	-17476	15700	-20187	-240	-20109	16516	-17917	-17	-21001	19429	-15229	-153	-105	-121	-67	-66	-62	-107	22	-155	18	28	-78	-26	-60	79	-29	-3
1.042500	-8257	102	161	-22607	-167	-9001	-374	-13715	-111	-9100	-2669	-11402	168	-9597	-3894	-7339	-42	1016	7704	-20909	-375	-17321	15819	-20243	-227	-19862	16631	-17636	-13	-20908	19566	-15017	-151	-128	-121	-65	-61	-60	-105	39	-149	20	30	-77	-21	-49	82	-26	0
1.043333	-8044	224	333	-22624	-19	-9001	-469	-13694	-122	-9050	-2818	-11402	269	-9488	-4008	-7555	119	1028	7888	-21004	-309	-17160	15960	-20285	-234	-19601	16760	-17357	-103	-20786	19679	-14806	-147	-128	-117	-67	-46	-56	-104	41	-149	21	36	-74	-18	-55	85	-25	0
1.044167	-7823	348	505	-22642	-135	-9021	-547	-13706	-48	-9002	-2995	-11428	-52	-9365	-4160	-7828	192	1027	8076	-21101	-139	-16995	16099	-20323	-387	-19331	16887	-17085	-109	-20645	19868	-14595	-147	-128	-118	-65	-59	-58	-102	39	-147	22	35	-74	-21	-59	84	-27	2
1.045000	-7865	468	674	-22665	-87	-9052	-612	-13752	-146	-8958	-3190	-11468	-230	-9233	-4351	-8150	122	1016	8266	-21214	-19	-16825	16240	-20351	-128	-19053	17017	-16824	-19	-20472	20021	-14386	-150	-128	-119	-66	-60	-60	-102	40	-149	22	37	-75	-19	-56	81	-27	2
1.045833	-8199	589	874	-22681	-439	-9087	-664	-13812	-264	-8912	-3401	-11537	-291	-9098	-4574	-8502	417	1002	8457	-21322	-253	-16652	16383	-20366	-277	-18762	17144	-16568	-36	-20276	20180	-14182	-148	-127	-118	-63	-61	-59	-102	41	-149	20	38	-76	-18	-53	80	-27	-1
1.046667	-8742	700	1010	-22704	-1	-9122	-707	-13896	-125	-8863	-3630	-11608	-81	-8953	-4823	-8887	384	980	8648	-21441	20	-16475	16517	-20373	-255	-18464	17270	-16325	-78	-20049	20341	-13977	-148	-124	-93	-65	-64	-56	-104	26	-149	20	34	-74	-21	-52	81	-27	0
1.047500	-9122	803	1172	-22726	-112	-9152	-746	-13991	-41	-8818	-3877	-11750	9	-8807	-5096	-9294	236	948	8843	-21556	378	-16292	16652	-20368	-173	-18200	17388	-16093	-103	-19801	20500	-13782	-150	-130	-118	-66	-61	-59	-105	39	-152	18	36	-75	-18	-53	84	-30	0
1.048333	-9723	897	1330	-22746	12	-9177	-778	-14096	-127	-8771	-4135	-11894	10	-8664	-5389	-9702	243	916	9024	-21678	452	-16110	16768	-20355	-249	-17859	17500	-15879	-116	-19529	20650	-13594	-145	-132	-122	-68	-62	-60	-107	33	-153	13	34	-76	-22	-57	79	-32	0
1.049167	-10401	977	1485	-22773	-65	-9196	-828	-14205	-49	-8715	-4399	-12067	-58	-8524	-5697	-10115	173	884	9206	-21799	658	-15920	16884	-20322	-200	-17541	17602	-15679	-151	-19238	20808	-13407	-151	-129	-122	-66	-60	-60	-107	39	-151	19	-4	-75	-24	-56	82	-26	0
1.050000	-10937	1049	1637	-22799	-215	-9212	-875	-14307	-98	-8660	-4662	-12258	-60	-8393	-6006	-10497	201	862	9391	-21923	736	-15723	16989	-20283	-245	-17227	17688	-15497	-189	-18927	20956	-13226	-148	-127	-119	-64	-62	-57	-107	37	-150	17	35	-78	-23	-53	85	-27	-1
1.050833	-11601	1097	1778	-22831	-354	-9187	-935	-14406	-93	-8596	-4926	-12475	-184	-8276	-6326	-10869	154	836	9567	-22050	794	-15525	17084	-20235	-348	-16910	17761	-15335	-221	-18596	21123	-13055	-149	-127	-119	-70	-64	-55	-103	40	-150	18	36	-73	-16	-56	78	-26	2
1.051667	-12537	1137	1905	-22866	148	-9163	-1013	-14498	-24	-8534	-5194	-12706	-154	-8169	-6643	-11214	-111	817	9740	-22169	861	-15321	17162	-20180	-211	-16597	17813	-15193	-195	-18257	21229	-12893	-144	-125	-122	-64	-61	-57	-104	43	-151	19	36	-74	-19	-55	81	-27	1
1.052500	-13046	1159	2020	-22911	-56	-9129	-1111	-14580	-56	-8467	-5457	-12956	-196	-8074	-6963	-11540	-137	804	9891	-22293	797	-15115	17227	-20112	-143	-16288	17842	-15072	-208	-17909	21357	-12739	-149	-124	-118	-64	-64	-56	-105	41	-150	20	34	-74	-18	-43	82	-28	-3
1.053333	-13546	1163	2118	-22958	-84	-9091	-1232	-14644	-70	-8397	-5719	-13220	-237	-8001	-7274	-11790	-119	800	10064	-22412	642	-14908	17277	-20042	-288	-15983	17846	-14975	-204	-17564	21468	-12594	-152	-127	-120	-70	-66	-58	-108	36	-150	17	32	-78	-25	-57	78	-33	-5
1.054167	-14032	1155	2193	-23019	-118	-9026	-1379	-14710	-85	-8323	-5972	-13488	-147	-7936	-7573	-12013	-212	804	10226	-22536	715	-14696	17313	-19960	-197	-15684	17827	-14892	-202	-17210	21574	-12454	-151	-128	-124	-67	-64	-58	-107	39	-152	17	33	-78	-31	-57	80	-34	0
1.055000	-14308	1136	2259	-23085	-191	-8954	-1541	-14757	17	-8241	-6214	-13760	-147	-7890	-7858	-12192	-142	811	10369	-22649	805	-14479	17342	-19881	-142	-15397	17787	-14826	-166	-16859	21662	-12320	-152	-129	-101	-68	-60	-58	-102	38	-150	18	34	-75	-24	-56	81	-30	-4
1.055833	-14345	1106	2304	-23158	0	-8877	-1726	-14791	154	-8156	-6448	-14027	-300	-7853	-8130	-12318	-178	821	10516	-22766	690	-14259	17352	-19791	-141	-15120	17720	-14778	-51	-16512	21737	-12186	-149	-129	-121	-68	-66	-59	-103	40	-153	12	35	-75	-21	-55	84	-28	-3
1.056667	-14097	1073	2335	-23243	-109	-8794	-1927	-14821	86	-8067	-6670	-14292	-469	-7834	-8388	-12403	-195	843	10653	-22879	639	-14039	17351	-19698	-95	-14850	17624	-14745	-87	-16177	21795	-12070	-151	-132	-128	-69	-64	-82	-108	38	-151	15	32	-76	-24	-56	80	-30	-5
1.057500	-13554	1034	2347	-23332	-142	-8706	-2149	-14838	-69	-7978	-6884	-14548	-445	-7828	-8626	-12443	13	865	10790	-22986	705	-13818	17334	-19598	-193	-14588	17509	-14719	-93	-15847	21839	-11936	-149	-122	-119	-67	-64	-56	-102	39	-150	18	44	-75	-21	-55	82	-29	-1
1.058333	-12794	994	2350	-23434	28	-8615	-2372	-14843	57	-7882	-7080	-14792	-333	-7829	-8846	-12446	110	884	10919	-23094	779	-13595	17309	-19505	-17	-14340	17371	-14704	-134	-15530	21856	-11815	-126	-128	-121	-69	-64	-57	-104	40	-148	19	34	-75	-22	-53	84	-26	1
1.059167	-12034	960	2337	-23537	-284	-8527	-2630	-14851	166	-7784	-7263	-15024	-491	-7851	-9047	-12414	306	901	11042	-23202	585	-13370	17268	-19403	-49	-14104	17215	-14698	-241	-15233	21854	-11691	-149	-126	-117	-65	-61	-56	-102	41	-146	21	35	-73	-24	-56	82	-26	0
1.060000	-11530	926	2318	-23653	89	-8443	-2885	-14858	45	-7689	-7430	-15235	-505	-7873	-9230	-12359	340	915	11156	-23309	594	-13145	17213	-19304	-147	-13880	17039	-14696	-225	-14949	21830	-11567	-149	-129	-113	-69	-62	-58	-104	40	-152	18	30	-74	-19	-56	81	-28	0
1.060833	-10615	899	2289	-23774	-29	-8365	-3143	-14867	71	-7609	-7588	-15433	-407	-7907	-9397	-12284	120	921	11266	-23412	872	-12919	17144	-19204	41	-13667	16846	-14692	-256	-14682	21765	-11440	-150	-131	-121	-69	-64	-57	-105	40	-153	16	33	-77	-24	-58	75	-28	-7
1.061667	-9599	876	2252	-23895	-32	-8293	-3402	-14876	149	-7526	-7725	-15608	-328	-7945	-9539	-12193	114	922	11357	-23518	919	-12701	17061	-19109	-137	-13467	16645	-14692	-251	-14429	21682	-11307	-156	-129	-122	-73	-66	-60	-108	37	-154	17	33	-78	-24	-59	79	-30	-4
1.062500	-8508	862	2222	-24021	-93	-8226	-3652	-14887	-29	-7452	-7843	-15766	-384	-7993	-9663	-12107	107	916	11442	-23621	1053	-12477	16967	-19012	-35	-13274	16432	-14683	-122	-14188	21577	-11174	-151	-132	-117	-75	-62	-60	-99	36	-154	19	35	-76	-22	-59	79	-27	-3
1.063333	-7191	860	2192	-24141	-95	-8164	-3893	-14894	30	-7384	-7947	-15896	-316	-8033	-9769	-12009	106	905	11520	-23725	1055	-12259	16852	-18916	-62	-13091	16214	-14673	-224	-13967	21444	-11030	-148	-125	-117	-65	-63	-59	-101	40	-148	19	33	-72	-21	-55	85	-26	0
1.064167	-5997	861	2165	-24261	-377	-8121	-4122	-14906	96	-7332	-8035	-16009	-328	-8076	-9859	-11932	89	845	11576	-23826	1058	-12045	16721	-18821	-204	-12913	15988	-14661	-322	-13760	21280	-10889	-150	-128	-120	-69	-64	-57	-99	42	-149	19	36	-76	-22	-59	84	-25	0
1.065000	-5117	870	2142	-24381	164	-8079	-4337	-14920	41	-7290	-8111	-16100	-121	-8121	-9938	-11868	-208	855	11627	-23933	1120	-11836	16563	-18738	-152	-12752	15753	-14645	-292	-13570	21091	-10745	-150	-130	-122	-69	-67	-60	-105	34	-152	15	32	-79	-24	-58	79	-33	-5
1.065833	-3713	883	2128	-24499	-44	-8055	-4530	-14937	81	-7255	-8173	-16164	52	-8162	-10007	-11827	-434	824	11664	-24035	1128	-11626	16392	-18659	-52	-12590	15530	-14619	-263	-13389	20880	-10597	-148	-127	-117	-67	-64	-51	-103	40	-149	20	37	-76	4	-55	87	-27	-3
1.066667	-2166	903	2122	-24601	-242	-8073	-4699	-14948	-11	-7235	-8216	-16213	-136	-8196	-10056	-11806	-375	792	11693	-24133	905	-11429	16192	-18585	-207	-12419	15301	-14590	-264	-13224	20643	-10444	-150	-127	-120	-67	-63	-61	-108	39	-150	18	36	-76	-22	-60	81	-29	2
1.067500	-780	921	2126	-24696	36	-8025	-4844	-14958	-116	-7230	-8254	-16243	-251	-8224	-10104	-11810	-435	760	11708	-24231	840	-11239	15970	-18518	-196	-12297	15074	-14555	-259	-13068	20391	-10295	-148	-127	-121	-67	-63	-61	-115	38	-149	21	36	-75	-23	-55	82	-29	1
1.068333	626	941	2138	-24782	-120	-8024	-4959	-14966	-67	-7240	-8281	-16235	-211	-8254	-10142	-11842	-342	717	11718	-24326	763	-11058	15724	-18455	-177	-12157	14849	-14518	-204	-12924	20121	-10149	-149	-126	-120	-68	-63	-57	-104	41	-150	19	37	-76	-19	-59	80	-11	0
1.069167	2204	959	2147	-24858	-83	-8025	-5052	-14972	-55	-7260	-8303	-16218	-127	-8264	-10178	-11897	-243	685	11718	-24417	657	-10881	15455	-18404	-136	-12029	14623	-14477	-254	-12786	19842	-10005	-146	-114	-119	-66	-61	-58	-104	41	-153	18	38	-76	-19	-53	85	-29	2
1.070000	3825	976	2176	-24920	55	-8033	-5114	-14961	-202	-7290	-8320	-16186	-160	-8279	-10210	-11976	-107	652	11715	-24502	606	-10719	15166	-18352	-143	-11909	14400	-14432	-252	-12656	19550	-9868	-149	-125	-117	-68	-58	-56	-100	40	-150	20	39	-75	-19	-51	84	-28	-1
1.070833	5412	987	2195	-24973	-72	-8050	-5156	-14954	-221	-7332	-8334	-16137	-168	-8285	-10236	-12072	250	622	11708	-24585	526	-10565	14851	-18315	-289	-11798	14178	-14388	-245	-12533	19248	-9738	-146	-121	-118	-65	-61	-58	-103	41	-149	19	38	-82	-16	-56	85	-28	1
1.071667	6759	997	2217	-25017	-130	-8066	-5175	-14929	-151	-7381	-8351	-16085	-111	-8291	-10282	-12182	527	591	11703	-24662	437	-10430	14523	-18270	-152	-11696	13954	-14336	-249	-12417	18939	-9617	-148	-126	-118	-63	-61	-57	-100	43	-144	23	41	-70	-22	-55	86	-24	5
1.072500	7807	1004	2239	-25051	-280	-8091	-5176	-14899	-184	-7440	-8370	-16024	-289	-8294	-10322	-12303	1000	562	11700	-24738	141	-10305	14176	-18243	-75	-11608	13723	-14299	-221	-12303	18623	-9512	-147	-127	-118	-65	-61	-57	-101	40	-148	19	35	-76	-21	-56	84	-28	-1
1.073333	8361	1001	2252	-25084	-79	-8118	-5164	-14864	-138	-7507	-8396	-15967	-344	-8301	-10369	-12428	1556	536	11690	-24817	4	-10195	13812	-18221	-262	-11535	13491	-14259	-263	-12202	18301	-9413	-151	-131	-127	-72	-65	-63	-107	36	-155	11	30	-79	-22	-59	78	-34	-6
1.074167	8649	1001	2257	-25105	-74	-8150	-5130	-14819	-128	-7580	-8426	-15901	-189	-8309	-10417	-12549	1735	500	11697	-24879	214	-10105	13443	-18198	-70	-11467	13264	-14220	-349	-12097	17986	-9325	-151	-128	-124	-66	-65	-60	-102	36	-151	16	34	-77	-23	-59	82	-32	-1
1.075000	8797	1000	2262	-25120	-59	-8175	-5100	-14764	-132	-7651	-8449	-15838	-289	-8315	-10466	-12661	2038	470	11711	-24941	128	-10029	13068	-18180	-231	-11419	13032	-14181	-342	-11998	17670	-9254	-147	-129	-124	-67	-66	-62	-108	37	-151	18	33	-76	-21	-57	84	-28	12
1.075833	8947	1008	2258	-25129	7	-8203	-5061	-14701	-13	-7726	-8481	-15780	-359	-8336	-10519	-12760	2533	439	11728	-24997	17	-9964	12701	-18161	-165	-11365	12796	-14140	-342	-11900	17348	-9187	-151	-126	-122	-64	-59	-58	-107	40	-148	18	40	-75	-22	-58	81	-28	0
1.076667	8965	1016	2242	-25139	54	-8232	-5023	-14628	-87	-7798	-8513	-15724	-408	-8362	-10572	-12843	3092	406	11748	-25052	-269	-9921	12338	-18132	-190	-11337	12561	-14101	-297	-11806	17036	-9137	-150	-126	-118	-64	-66	-59	-105	37	-151	18	36	-74	-24	-55	79	-29	-4
1.077500	8855	1026	2215	-25148	-263	-8267	-4990	-14553	-252	-7844	-8547	-15681	-646	-8405	-10622	-12910	3577	363	11774	-25104	-418	-9893	11988	-18137	-133	-11316	12320	-14076	-249	-11714	16719	-9093	-148	-125	-148	-67	-49	-53	-101	40	-148	19	34	-75	-19	-53	82	-28	-1
1.078333	8227	1040	2177	-25160	188	-8303	-4968	-14478	-232	-7953	-8588	-15638	-513	-8454	-10665	-12956	3878	315	11803	-25158	-282	-9884	11649	-18134	-73	-11310	12081	-14045	-351	-11627	16405	-9065	-148	-122	-117	-64	-59	-57	-105	40	-152	18	34	-74	-13	-57	84	-29	-1
1.079167	7879	1066	2143	-25175	406	-8341	-4955	-14399	-186	-8033	-8619	-15604	-176	-8525	-10706	-12978	4071	263	11831	-25211	-100	-9893	11325	-18125	88	-11307	11842	-14018	-413	-11545	16096	-9041	-129	-126	-120	-63	-62	-56	-102	42	-151	19	36	-74	-23	-55	82	-26	0
1.080000	7676	1101	2077	-25191	109	-8380	-4956	-14319	-151	-8113	-8650	-15576	-313	-8608	-10742	-12979	4585	209	11853	-25264	-334	-9915	11022	-18127	-29	-11316	11617	-13991	-360	-11465	15785	-9023	-149	-124	-120	-63	-63	-57	-104	40	-150	17	33	-76	-21	-52	82	-50	1
1.080833	7153	1139	2015	-25212	357	-8432	-4973	-14240	-168	-8194	-8673	-15557	-220	-8709	-10763	-12964	5038	167	11874	-25318	-457	-9961	10741	-18125	-57	-11333	11370	-13967	-424	-11390	15474	-9015	-149	-129	-121	-70	-61	-59	-107	21	-151	15	30	-70	-22	-59	81	-29	-1
1.081667	6729	1193	1951	-25236	212	-8485	-5004	-14167	-240	-8277	-8692	-15527	-214	-8826	-10777	-12931	5357	78	11887	-25376	-472	-10011	10483	-18153	57	-11352	11142	-13946	-464	-11317	15162	-9007	-153	-130	-124	-69	-68	-63	-110	34	-154	13	25	-83	-28	-64	76	-33	-3
1.082500	6293	1245	1883	-25268	-15	-8540	-5043	-14099	-245	-8362	-8699	-15498	-302	-8949	-10777	-12878	5761	11	11893	-25429	-534	-10092	10253	-18133	-36	-11372	10920	-13917	-465	-11235	14855	-9000	-151	-132	-121	-67	-65	-62	-110	36	-151	18	28	-77	-23	-57	79	-29	0
1.083333	5689	1311	1823	-25287	10	-8600	-5094	-14028	-138	-8446	-8695	-15461	-250	-9084	-10761	-12810	6132	-55	11879	-25475	-473	-10175	10050	-18136	-77	-11386	10705	-13892	-456	-11169	14554	-8994	-151	-127	-121	-64	-64	-57	-104	39	-150	18	33	-77	-19	-59	85	-33	0
1.084167	5126	1377	1761	-25312	-8	-8669	-5154	-13966	-42	-8536	-8685	-15421	-305	-9221	-10731	-12736	6449	-125	11884	-25523	-530	-10274	9870	-18145	-60	-11407	10501	-13861	-441	-11101	14256	-8987	-150	-128	-119	-64	-63	-59	-110	35	-148	20	32	-78	-18	-57	79	-29	0
1.085000	4739	1440	1705	-25339	26	-8745	-5217	-13920	-51	-8628	-8665	-15381	-383	-9369	-10695	-12657	6517	-198	11861	-25566	-458	-10380	9712	-18151	-35	-11424	10308	-13834	-492	-11039	13959	-8991	-149	-129	-120	-64	-63	-59	-104	36	-148	17	33	-78	-22	-58	79	-27	-1
1.085833	4094	1497	1656	-25363	-77	-8836	-5279	-13881	-35	-8724	-8642	-15327	-494	-9516	-10645	-12572	6555	-270	11826	-25605	-368	-10498	9575	-18162	110	-11432	10128	-13805	-428	-10978	13668	-8987	-149	-126	-121	-64	-65	-50	-105	46	-153	16	33	-77	-21	-57	82	-28	0
1.086667	2979	1546	1615	-25381	-131	-8929	-5335	-13847	-120	-8826	-8612	-15273	-462	-9652	-10590	-12489	6642	-344	11784	-25639	-396	-10620	9457	-18166	-133	-11435	9959	-13774	-366	-10917	13380	-8988	-150	-131	-122	-64	-64	-59	-105	35	-150	15	32	-77	-22	-56	94	-26	-4
1.087500	1862	1585	1579	-25396	162	-9033	-5383	-13820	-275	-8936	-8586	-15205	-126	-9783	-10525	-12406	6261	-414	11734	-25665	-51	-10747	9359	-18174	121	-11436	9791	-13743	-291	-10859	13102	-8985	-149	-128	-120	-66	-63	-58	-107	37	-154	15	32	-78	-22	-58	81	-29	-1
1.088333	991	1601	1554	-25403	26	-9150	-5418	-13808	-308	-9049	-8547	-15133	-145	-9911	-10452	-12328	6015	-483	11676	-25679	57	-10874	9279	-18172	44	-11421	9643	-13710	-149	-10798	12830	-8986	-152	-130	-122	-67	-63	-60	-105	37	-146	17	36	-76	-19	-60	84	-29	0
1.089167	229	1604	1537	-25399	-9	-9273	-5438	-13803	-265	-9167	-8515	-15053	-12	-10025	-10381	-12253	5699	-547	11618	-25686	23	-11003	9206	-18170	-114	-11408	9501	-13681	-265	-10744	12560	-8977	-148	-129	-124	-63	-62	-59	-104	37	-150	16	33	-76	-23	-56	81	-30	1
1.090000	-486	1580	1526	-25385	13	-9412	-5439	-13802	-79	-9288	-8480	-14969	137	-10131	-10308	-12183	5367	-608	11558	-25679	47	-11135	9147	-18181	-84	-11382	9371	-13648	-427	-10685	12299	-8972	-151	-129	-124	-70	-66	-60	-105	35	-153	16	33	-80	-22	-56	80	-31	-3
1.090833	-1125	1533	1518	-25359	-270	-9553	-5422	-13805	-114	-9412	-8452	-14885	-120	-10219	-10232	-12119	4951	-661	11498	-25658	155	-11252	9098	-18146	-3	-11349	9247	-13617	-504	-10628	12043	-8956	-150	-128	-124	-64	-64	-53	-102	32	-149	16	36	-77	-24	-57	84	-27	-3
1.091667	-2043	1464	1518	-25315	-233	-9694	-5379	-13805	-239	-9539	-8419	-14789	-181	-10291	-10166	-12057	4403	-700	11446	-25625	124	-11367	9058	-18124	-182	-11313	9132	-13585	-462	-10566	11784	-8944	-145	-127	-119	-64	-59	-61	-102	38	-148	19	37	-68	-17	-56	82	-26	3
1.092500	-2932	1362	1517	-25257	63	-9847	-5319	-13789	-168	-9669	-8401	-14698	-100	-10360	-10094	-12004	3571	-735	11402	-25573	155	-11470	9021	-18097	-31	-11274	9016	-13561	-455	-10510	11528	-8920	-144	-125	-120	-66	-61	-58	-102	39	-150	21	38	-77	-18	-53	82	-29	2
1.093333	-3497	1228	1517	-25185	-189	-10006	-5245	-13809	-114	-9806	-8376	-14610	-332	-10414	-10022	-11957	3053	-758	11358	-25510	-36	-11564	8981	-18062	-67	-11234	8903	-13541	-813	-10450	11274	-8888	-148	-127	-121	-68	-61	-61	-109	35	-150	23	32	-78	-17	-56	81	-30	-4
1.094167	-3963	1074	1508	-25099	21	-10163	-5158	-13805	-97	-9942	-8347	-14526	-143	-10458	-9976	-11913	2526	-771	11329	-25433	-233	-11645	8947	-18016	-145	-11190	8790	-13517	-1332	-10384	11016	-8850	-151	-129	-120	-65	-53	-61	-104	37	-152	15	38	-77	-21	-57	82	-31	-7
1.095000	-4275	889	1498	-24995	-16	-10321	-5051	-13789	-247	-10073	-8341	-14445	-58	-10491	-9920	-11866	1718	-766	11308	-25335	-298	-11709	8923	-17967	-64	-11148	8683	-13497	-1142	-10333	10754	-8794	-147	-125	-122	-67	-64	-59	-105	37	-153	18	35	-75	-17	-53	82	-28	-3
1.095833	-4560	683	1486	-24863	-60	-10474	-4937	-13763	-374	-10201	-8336	-14370	-271	-10527	-9868	-11826	1070	-748	11297	-25224	-438	-11764	8887	-17904	-6	-11103	8572	-13482	-749	-10273	10480	-8728	-150	-121	-120	-65	-61	-56	-105	41	-149	20	37	-74	-22	-55	80	-29	-3
1.096667	-4707	454	1467	-24723	17	-10627	-4821	-13728	-250	-10325	-8308	-14301	-438	-10549	-9816	-11784	436	-711	11291	-25091	-591	-11802	8858	-17835	176	-11065	8459	-13468	-822	-10215	10203	-8638	-149	-122	-119	-63	-60	-56	-100	40	-153	19	35	-75	-22	-53	82	-52	-5
1.097500	-4668	206	1437	-24562	-104	-10772	-4703	-13680	-60	-10444	-8288	-14238	-286	-10568	-9771	-11745	-206	-668	11291	-24965	-630	-11827	8827	-17764	229	-11028	8344	-13457	-808	-10163	9910	-8538	-150	-125	-126	-64	-62	-57	-103	37	-148	21	39	-73	-18	-52	82	-31	0
1.098333	-4421	-55	1406	-24388	-200	-10917	-4594	-13627	-113	-10557	-8266	-14188	-169	-10588	-9727	-11711	-884	-607	11292	-24841	-641	-11843	8789	-17688	86	-11002	8221	-13450	-551	-10122	9603	-8418	-149	-126	-121	-65	-65	-59	-105	37	-154	18	59	-68	-23	-55	81	-31	-1
1.099167	-4158	-336	1366	-24209	-103	-11055	-4489	-13555	-190	-10661	-8240	-14146	-188	-10600	-9679	-11677	-1597	-531	11290	-24663	-717	-11846	8757	-17603	89	-10976	8097	-13440	-277	-10076	9285	-8277	-139	-125	-121	-67	-64	-61	-103	42	-150	17	36	-74	-23	-53	82	-27	-1
1.100000	-4204	-615	1326	-23996	-335	-11180	-4391	-13476	-73	-10749	-8210	-14107	-327	-10606	-9632	-11648	-2061	-451	11277	-24522	-934	-11839	8721	-17514	-322	-10965	7970	-13432	-44	-10042	8952	-8124	-154	-127	-120	-64	-63	-59	-107	37	-152	20	34	-78	-25	-57	79	-30	0
1.100833	-4293	-905	1283	-23781	-58	-11300	-4305	-13390	72	-10827	-8172	-14077	-537	-10607	-9586	-11618	-2769	-357	11275	-24313	-732	-11825	8685	-17428	-218	-10958	7837	-13425	-10	-10013	8607	-7949	-152	-129	-119	-68	-68	-63	-107	37	-155	22	35	-78	-25	-56	80	-34	-3
1.101667	-4169	-1195	1240	-23553	-148	-11409	-4233	-13298	90	-10886	-8131	-14052	-1154	-10601	-9537	-11595	-3287	-262	11252	-24124	-641	-11802	8647	-17336	-96	-10959	7700	-13416	-79	-9995	8253	-7759	-150	-127	-124	-67	-66	-60	-105	36	-152	13	34	-77	-43	-56	77	-35	0
1.102500	-4084	-1489	1198	-23343	-108	-11505	-4175	-13194	-25	-10938	-8085	-14026	-1608	-10580	-9482	-11572	-3767	-159	11218	-23931	-685	-11776	8601	-17245	54	-10970	7559	-13401	37	-9980	7894	-7556	-151	-128	-121	-67	-63	-60	-109	38	-153	17	34	-75	-21	-56	81	-30	0
1.103333	-3931	-1768	1166	-23076	-119	-11584	-4125	-13104	-57	-10965	-8036	-14002	-1835	-10547	-9425	-11555	-4270	-58	11173	-23720	-594	-11750	8554	-17148	64	-10986	7411	-13387	199	-9974	7530	-7336	-148	-126	-118	-63	-61	-58	-107	43	-149	21	40	-69	-21	-48	87	-30	-1
1.104167	-3768	-2039	1137	-22838	-297	-11656	-4089	-13007	19	-10975	-7984	-13977	-2057	-10506	-9371	-11539	-4563	41	11108	-23517	-501	-11720	8502	-17059	62	-11015	7256	-13373	297	-9969	7170	-7111	-147	-114	-121	-63	-64	-57	-102	41	-152	18	34	-72	-23	-55	84	-28	-5
1.105000	-3897	-2301	1115	-22592	-354	-11709	-4064	-12912	32	-10969	-7929	-13951	-1881	-10450	-9317	-11527	-4806	135	11026	-23299	-360	-11694	8438	-16971	-264	-11056	7096	-13359	362	-9979	6810	-6884	-150	-125	-124	-66	-62	-56	-102	43	-150	19	37	-68	-24	-63	82	-30	0
1.105833	-4114	-2543	1104	-22355	273	-11743	-4051	-12824	-88	-10916	-7869	-13918	-1400	-10381	-9265	-11511	-5351	225	10932	-23078	-75	-11674	8368	-16888	-165	-11099	6924	-13342	399	-9996	6465	-6655	-133	-126	-119	-64	-61	-36	-105	43	-149	15	34	-73	-18	-55	85	-28	0
1.106667	-4054	-2770	1103	-22125	-91	-11759	-4042	-12746	-189	-10906	-7810	-13877	-1292	-10303	-9216	-11496	-5663	298	10819	-22841	-98	-11661	8283	-16815	-129	-11150	6745	-13327	333	-10007	6129	-6429	-149	-131	-121	-69	-64	-59	-105	39	-150	17	32	-77	-21	-57	79	-30	-5
1.107500	-4066	-2973	1112	-21907	-221	-11758	-4041	-12678	-181	-10848	-7749	-13828	-1324	-10207	-9170	-11478	-5711	372	10703	-22612	-333	-11649	8191	-16742	-354	-11206	6564	-13307	408	-10024	5812	-6204	-132	-126	-122	-66	-61	-59	-108	41	-150	18	33	-75	-23	-60	82	-32	0
1.108333	-4038	-3147	1137	-21704	-115	-11737	-4036	-12621	-114	-10768	-7689	-13759	-1527	-10109	-9120	-11449	-5786	432	10576	-22369	-348	-11644	8082	-16677	-318	-11269	6371	-13281	541	-10046	5522	-5988	-152	-129	-124	-69	-63	-59	-105	38	-168	18	34	-75	-23	-55	84	-31	-4
1.109167	-3813	-3299	1171	-21511	-137	-11692	-4037	-12571	37	-10675	-7626	-13686	-1607	-9972	-9080	-11410	-5756	483	10444	-22119	-296	-11640	7964	-16617	-386	-11335	6172	-13258	534	-10066	5268	-5781	-149	-129	-120	-68	-63	-56	-104	41	-150	18	34	-76	-21	-58	82	-28	1
1.110000	-3366	-3416	1214	-21338	-132	-11630	-4035	-12531	132	-10564	-7558	-13589	-1209	-9836	-9036	-11362	-5706	524	10307	-21854	-365	-11651	7838	-16566	-398	-11403	5964	-13224	501	-10084	5016	-5592	-146	-126	-121	-66	-65	-57	-107	40	-149	18	34	-51	-22	-56	84	-27	0
1.110833	-2611	-3504	1263	-21190	-69	-11544	-4029	-12506	119	-10444	-7503	-13488	-783	-9698	-8983	-11307	-5599	552	10173	-21592	-458	-11660	7693	-16526	-314	-11478	5752	-13197	447	-10105	4805	-5421	-148	-125	-117	-67	-65	-56	-105	61	-150	18	35	-74	-21	-55	81	-30	0
1.111667	-1463	-3563	1317	-21062	-80	-11441	-4024	-12500	19	-10313	-7432	-13372	-493	-9552	-8960	-11229	-5340	558	10046	-21322	-659	-11678	7543	-16498	-147	-11553	5535	-13160	415	-10129	4624	-5265	-146	-126	-121	-66	-61	-56	-105	38	-150	18	36	-76	-18	-55	81	-28	2
1.112500	-160	-3575	1372	-20962	6	-11317	-4008	-12487	70	-10175	-7365	-13252	-351	-9404	-8920	-11142	-5107	583	9926	-21050	-800	-11704	7383	-16463	-27	-11632	5313	-13120	471	-10162	4473	-5146	-149	-125	-119	-64	-61	-60	-104	37	-147	19	37	-75	-23	-57	84	-29	1
1.113333	1157	-3583	1424	-20889	-406	-11183	-3997	-12506	84	-10033	-7299	-13126	-166	-9263	-8880	-11036	-4598	588	9807	-20777	-1096	-11738	7218	-16447	-586	-11716	5086	-13076	486	-10190	4350	-5011	-149	-129	-122	-69	-64	-57	-117	36	-152	13	28	-79	-28	-57	80	-31	-5
1.114167	2512	-3553	1476	-20841	23	-11062	-3959	-12531	86	-9888	-7230	-12994	549	-9117	-8839	-10918	-4359	586	9715	-20505	-961	-11776	7052	-16436	-365	-11799	4865	-13034	433	-10248	4252	-4914	-149	-135	-128	-70	-63	-60	-110	36	-152	15	32	-79	-21	-59	77	-31	-1
1.115000	4327	-3485	1507	-20818	-94	-10868	-3962	-12562	69	-9738	-7159	-12864	1032	-8978	-8790	-10787	-4163	585	9626	-20234	-817	-11820	6884	-16431	166	-11888	4650	-12964	520	-10278	4174	-4829	-151	-129	-127	-72	-68	-66	-110	33	-154	12	29	-80	-26	-61	79	-33	-4
1.115833	6360	-3392	1534	-20821	-12	-10702	-3937	-12600	9	-9591	-7080	-12736	1319	-8844	-8729	-10637	-3643	583	9558	-19971	-974	-11866	6730	-16428	89	-11969	4445	-12888	561	-10329	4126	-4764	-149	-111	-171	-70	-64	-64	-103	36	-151	15	34	-75	-24	-57	81	-29	-5
1.116667	8550	-3270	1550	-20840	36	-10522	-3909	-12638	19	-9451	-6998	-12614	1503	-8717	-8660	-10480	-3185	580	9516	-19710	-837	-11914	6579	-16433	-73	-12057	4248	-12809	430	-10396	4088	-4702	-153	-127	-124	-67	-63	-60	-105	34	-153	18	30	-100	-25	-59	80	-33	-4
1.117500	10840	-3126	1548	-20884	-80	-10347	-3879	-12686	-43	-9315	-6915	-12499	1666	-8601	-8586	-10325	-2760	587	9464	-19471	-828	-11979	6432	-16441	-151	-12147	4061	-12718	381	-10470	4068	-4655	-147	-127	-118	-67	-62	-64	-107	37	-150	17	35	-75	-23	-56	84	-29	0
1.118333	12933	-2966	1524	-20941	-373	-10171	-3849	-12728	-21	-9190	-6824	-12398	1787	-8497	-8502	-10167	-2278	595	9433	-19249	-874	-12040	6302	-16453	-274	-12237	3888	-12620	343	-10557	4052	-4614	-148	-124	-124	-67	-62	-60	-105	41	-150	19	33	-75	-21	-58	81	-32	-1
1.119167	14776	-2791	1506	-21016	249	-10004	-3820	-12778	135	-9073	-6733	-12307	1881	-8399	-8406	-10009	-2040	608	9414	-19048	-553	-12109	6178	-16471	-162	-12330	3739	-12517	345	-10659	4060	-4576	-150	-125	-121	-66	-63	-63	-105	37	-152	16	35	-74	-26	-59	81	-29	0
1.120000	17000	-2599	1413	-21099	12	-9844	-3786	-12813	109	-8974	-6639	-12235	1922	-8316	-8301	-9871	-1722	631	9399	-18881	-423	-12183	6071	-16488	-137	-12425	3605	-12402	213	-10770	4045	-4542	-150	-125	-121	-66	-62	-65	-104	38	-152	15	32	-75	-23	-58	80	-30	-3
1.120833	19138	-2406	1324	-21195	-97	-9692	-3732	-12850	119	-8888	-6545	-12182	1917	-8241	-8191	-9741	-1314	665	9390	-18743	-481	-12262	5977	-16510	-412	-12525	3486	-12288	144	-10890	4047	-4499	-149	-132	-122	-73	-61	-60	-105	37	-147	12	34	-77	-23	-56	82	-28	-5
1.121667	21156	-2209	1210	-21296	24	-9558	-3715	-12880	197	-8818	-6448	-12143	1956	-8177	-8072	-9630	-1076	707	9381	-18630	-401	-12347	5898	-16541	-471	-12617	3392	-12168	173	-11018	4042	-4452	-151	-129	-125	-70	-63	-61	-107	37	-152	15	33	-80	-23	-55	80	-31	-6
1.122500	23154	-2008	1088	-21390	-196	-9439	-3675	-12898	40	-8762	-6352	-12120	1872	-8123	-7948	-9542	-784	766	9375	-18574	-407	-12436	5829	-16552	-479	-12707	3324	-12052	161	-11154	4041	-4393	-152	-128	-121	-66	-63	-60	-105	40	-153	16	33	-75	-24	-57	81	-29	-3
1.123333	24935	-1806	941	-21495	-219	-9330	-3630	-12902	-109	-8708	-6253	-12109	1655	-8076	-7823	-9473	-562	840	9361	-18551	-239	-12527	5777	-16570	-507	-12808	3275	-11926	114	-11288	4032	-4327	-152	-127	-120	-68	-66	-61	-105	40	-153	16	34	-75	-4	-55	78	-30	-5
1.124167	26357	-1616	782	-21591	-179	-9240	-3581	-12894	-57	-8681	-6160	-12116	1526	-8036	-7691	-9425	-410	928	9344	-18566	155	-12622	5739	-16591	-545	-12902	3251	-11808	75	-11413	4024	-4250	-148	-118	-119	-64	-63	-55	-102	41	-149	19	38	-75	-22	-56	80	-29	-1
1.125000	27546	-1424	621	-21677	-210	-9162	-3525	-12872	-125	-8655	-6066	-12132	1387	-8006	-7563	-9399	-224	1033	9312	-18630	405	-12725	5706	-16607	-637	-12998	3247	-11694	20	-11547	4008	-4163	-147	-125	-116	-65	-62	-58	-104	41	-149	18	37	-77	-17	-61	85	-28	2
1.125833	28383	-1241	452	-21766	-31	-9098	-3458	-12833	-153	-8637	-5980	-12159	1131	-7986	-7438	-9391	-313	1148	9269	-18736	598	-12830	5691	-16624	-465	-13090	3267	-11589	62	-11658	3982	-4069	-146	-125	-116	-66	-62	-57	-101	44	-151	19	38	-73	-18	-52	84	-29	0
1.126667	28727	-1073	282	-21830	-247	-9050	-3386	-12783	-141	-8628	-5903	-12192	828	-7971	-7313	-9395	-281	1276	9219	-18897	527	-12941	5679	-16635	-486	-13181	3306	-11492	116	-11771	3957	-3967	-150	-122	-118	-67	-64	-57	-102	38	-152	19	67	-70	-19	-55	84	-27	0
1.127500	28484	-910	136	-21904	154	-9014	-3310	-12716	-22	-8623	-5836	-12235	409	-7965	-7199	-9413	-273	1416	9140	-19074	550	-13051	5676	-16642	-484	-13264	3358	-11402	12	-11863	3920	-3858	-152	-126	-121	-62	-62	-58	-102	40	-150	19	36	-73	-24	-55	80	-30	-4
1.128333	28123	-759	-32	-21947	-6	-8988	-3219	-12633	68	-8619	-5770	-12275	-419	-7958	-7086	-9430	-530	1568	9054	-19295	786	-13168	5684	-16643	-326	-13347	3428	-11323	-137	-11935	3886	-3746	-147	-127	-119	-64	-58	-60	-103	42	-151	19	32	-78	-21	-55	80	-29	-3
1.129167	27521	-630	-172	-21993	-48	-8968	-3122	-12538	-45	-8611	-5713	-12319	-645	-7979	-6979	-9456	-658	1732	8946	-19548	723	-13281	5695	-16635	-393	-13417	3516	-11253	-219	-11963	3845	-3633	-149	-125	-125	-66	-63	-56	-99	44	-146	18	36	-74	-21	-53	84	-28	-1
1.130000	26668	-491	-288	-22021	-125	-8954	-3015	-12433	-75	-8601	-5662	-12354	-454	-7993	-6903	-9475	-869	1901	8814	-19825	696	-13393	5714	-16620	-245	-13484	3618	-11187	-253	-12021	3805	-3523	-144	-126	-118	-64	-59	-57	-101	44	-150	19	36	-73	-19	-66	87	-45	-1
1.130833	25643	-370	-390	-22045	-58	-8951	-2900	-12321	-84	-8592	-5614	-12389	-440	-8016	-6787	-9488	-1164	2071	8700	-20121	692	-13503	5736	-16597	-251	-13539	3724	-11125	-236	-12035	3764	-3417	-149	-107	-119	-63	-60	-56	-102	42	-148	20	39	-73	-19	-55	85	-29	5
1.131667	24421	-258	-460	-22054	-348	-8951	-2782	-12205	-225	-8578	-5571	-12412	-355	-8042	-6704	-9473	-1500	2242	8564	-20426	643	-13608	5743	-16565	-292	-13584	3831	-11072	-254	-12031	3722	-3321	-151	-127	-121	-64	-65	-55	-108	39	-178	17	36	-75	-25	-50	79	-30	-1
1.132500	22792	-158	-506	-22053	52	-8947	-2660	-12088	-345	-8565	-5522	-12426	-220	-8072	-6622	-9484	-1996	2410	8421	-20734	648	-13705	5786	-16516	-290	-13615	3947	-11013	-365	-12005	3694	-3230	-147	-126	-119	-65	-61	-56	-103	40	-148	16	37	-74	-21	-56	84	-27	-3
1.133333	21361	-58	-525	-22046	68	-8961	-2533	-11969	-182	-8542	-5482	-12427	-80	-8106	-6545	-9437	-2482	2566	8273	-21034	500	-13791	5816	-16461	-190	-13636	4060	-10960	-556	-11969	3664	-3151	-150	-131	-121	-67	-62	-55	-104	38	-158	16	10	-78	-24	-62	80	-32	0
1.134167	19871	24	-522	-22027	-104	-8968	-2402	-11857	-198	-8524	-5413	-12414	9	-8139	-6474	-9427	-2777	2711	8125	-21319	99	-13864	5847	-16392	-374	-13638	4171	-10897	-500	-11917	3640	-3090	-155	-128	-124	-67	-63	-58	-105	36	-156	15	34	-76	-24	-59	80	-31	-5
1.135000	18256	109	-488	-21997	105	-8974	-2271	-11744	-219	-8508	-5344	-12389	-200	-8168	-6404	-9377	-3240	2842	7982	-21580	-119	-13922	5883	-16303	-396	-13619	4275	-10826	-397	-11853	3645	-3029	-151	-128	-125	-66	-64	-57	-102	30	-150	16	27	-75	-23	-56	82	-29	-5
1.135833	16688	197	-431	-21950	32	-8984	-2172	-11645	-92	-8490	-5262	-12349	-361	-8197	-6337	-9318	-3592	2963	7846	-21816	-296	-13963	5919	-16207	-331	-13588	4375	-10747	-513	-11782	3655	-2983	-147	-132	-119	-65	-62	-58	-102	41	-150	16	33	-74	-18	-59	82	-28	-4
1.136667	15044	273	-363	-21893	-40	-8999	-2017	-11557	-57	-8479	-5168	-12298	-441	-8231	-6264	-9256	-3832	3055	7718	-22019	-349	-13986	5955	-16095	-318	-13537	4467	-10660	-736	-11706	3675	-2951	-148	-127	-120	-69	-62	-56	-103	39	-150	19	33	-78	-4	-56	86	-28	-1
1.137500	13523	355	-276	-21820	35	-9022	-1901	-11477	-66	-8478	-5062	-12235	-615	-8254	-6195	-9180	-4025	3129	7601	-22179	-359	-13993	5994	-15973	-338	-13470	4548	-10566	-3073	-11622	3713	-2930	-149	-126	-117	-66	-62	-53	-103	42	-147	21	32	-74	-22	-56	82	-27	1
1.138333	12055	431	-187	-21734	-8	-9046	-1787	-11413	-78	-8485	-4938	-12154	-939	-8278	-6118	-9112	-4087	3174	7493	-22299	-224	-13982	6031	-15830	-445	-13390	4623	-10458	-8361	-11551	3766	-2918	-149	-122	-119	-66	-64	-74	-102	39	-146	21	37	-74	-19	-55	84	-30	-1
1.139167	10480	509	-94	-21622	-12	-9080	-1681	-11358	-176	-8503	-4804	-12071	-1278	-8307	-6042	-9041	-4193	3198	7392	-22368	-28	-13951	6070	-15683	-396	-13292	4675	-10345	-8897	-11479	3830	-2922	-147	-127	-119	-64	-61	-56	-107	38	-152	19	36	-74	-18	-57	76	-29	0
1.140000	8816	589	-8	-21497	-283	-9120	-1588	-11317	-142	-8542	-4662	-11983	-1248	-8314	-5957	-8982	-4248	3191	7297	-22394	-210	-13914	6099	-15522	-460	-13184	4742	-10227	-6269	-11413	3920	-2934	-152	-132	-120	-70	-66	-61	-110	34	-158	12	32	-81	-23	-57	77	-33	-3
1.140833	6792	667	69	-21349	-84	-9180	-1497	-11289	-40	-8592	-4535	-11891	-919	-8374	-5865	-8932	-4235	3162	7215	-22365	-279	-13849	6137	-15346	-672	-13066	4795	-10100	-5473	-11345	4050	-2950	-152	-131	-122	-68	-65	-62	-107	39	-154	13	30	-80	-25	-59	79	-30	-9
1.141667	4834	751	137	-21170	7	-9225	-1411	-11270	-52	-8654	-4353	-11787	-719	-8407	-5762	-8891	-4522	3104	7136	-22292	53	-13770	6174	-15162	-360	-12938	4842	-9970	-4393	-11282	4145	-2975	-151	-127	-121	-70	-68	-61	-109	40	-155	13	51	-79	-30	-58	77	-31	-5
1.142500	2869	842	209	-20972	-97	-9289	-1336	-11253	-161	-8728	-4193	-11691	-641	-8448	-5651	-8863	-4522	3035	7061	-22173	36	-13675	6211	-14953	-400	-12810	4885	-9835	-3364	-11226	4286	-3001	-151	-129	-124	-69	-63	-61	-109	39	-151	16	33	-73	-21	-70	79	-28	-6
1.143333	855	940	214	-20746	-101	-9360	-1264	-11262	-201	-8816	-4028	-11592	-706	-8491	-5527	-8867	-4541	2948	6984	-22011	99	-13570	6251	-14748	-343	-12656	4931	-9701	-2624	-11167	4443	-3031	-148	-128	-119	-60	-60	-55	-107	40	-151	15	34	-79	-17	-52	81	-29	-1
1.144167	-1185	1035	215	-20508	17	-9447	-1194	-11231	-198	-8912	-3871	-11502	-740	-8541	-5396	-8854	-4477	2843	6901	-21820	283	-13452	6289	-14530	-375	-12512	4972	-9566	-1718	-11116	4609	-3072	-149	-127	-121	-67	-62	-57	-104	43	-151	17	33	-76	-19	-56	81	-29	0
1.145000	-3242	1129	184	-20238	-300	-9545	-1128	-11228	-436	-9022	-3721	-11418	-377	-8599	-5260	-8876	-4339	2731	6807	-21593	595	-13327	6325	-14302	-334	-12374	5014	-9437	-912	-11066	4789	-3112	-150	-126	-117	-64	-62	-56	-102	43	-149	21	36	-74	-28	-60	79	-26	0
1.145833	-5650	1225	122	-19958	56	-9650	-1060	-11218	-599	-9130	-3581	-11343	-215	-8656	-5116	-8913	-4328	2606	6689	-21351	810	-13195	6364	-14067	-398	-12236	5050	-9306	-272	-11011	4980	-3146	-146	-125	-120	-64	-63	-57	-107	42	-148	16	36	-74	-23	-52	85	-26	0
1.146667	-7838	1326	33	-19655	172	-9765	-993	-11212	-472	-9242	-3452	-11277	-215	-8716	-4972	-8960	-4425	2483	6527	-21088	1001	-13057	6403	-13831	-265	-12106	5090	-9178	200	-10962	5186	-3218	-146	-126	-117	-65	-60	-56	-104	19	-147	23	34	-75	-21	-55	80	-31	1
1.147500	-9794	1427	-87	-19346	-228	-9887	-925	-11205	-532	-9350	-3338	-11226	-182	-8779	-4818	-9034	-4157	2367	6394	-20818	981	-12917	6446	-13588	-274	-11983	5122	-9052	579	-10901	5398	-3278	-148	-128	-118	-65	-63	-58	-110	39	-147	17	35	-78	-19	-57	80	-29	-19
1.148333	-11778	1518	-239	-19033	-91	-10022	-853	-11189	-427	-9451	-3237	-11189	-186	-8840	-4661	-9113	-3842	2254	6205	-20544	1056	-12775	6485	-13341	-277	-11866	5155	-8927	1058	-10845	5615	-3347	-151	-133	-119	-69	-65	-63	-115	37	-152	16	30	-79	-25	-59	78	-32	-5
1.149167	-13467	1613	-419	-18718	-124	-10159	-767	-11168	-254	-9550	-3145	-11161	-154	-8895	-4506	-9193	-3634	2153	5984	-20278	1169	-12621	6533	-13083	-254	-11752	5185	-8791	1432	-10771	5846	-3417	-153	-130	-118	-65	-62	-57	-103	41	-153	15	35	-75	-23	-53	80	-28	0
1.150000	-14995	1710	-624	-18401	-129	-10291	-673	-11128	-260	-9620	-3064	-11147	12	-8934	-4350	-9284	-3477	2066	5731	-20016	1289	-12467	6584	-12824	-242	-11639	5209	-8665	1642	-10696	6079	-3500	-150	-133	-121	-65	-60	-58	-107	42	-131	23	36	-75	-21	-53	78	-29	1
1.150833	-16355	1809	-851	-18094	-19	-10420	-572	-11083	-212	-9685	-2992	-11145	198	-8972	-4199	-9377	-3237	1994	5448	-19769	1372	-12310	6638	-12564	-149	-11535	5231	-8536	1899	-10610	6311	-3592	-147	-128	-118	-67	-64	-57	-102	42	-149	20	35	-80	-21	-52	82	-26	1
1.151667	-17390	1909	-1100	-17802	-115	-10547	-457	-11031	-194	-9733	-2924	-11161	276	-8990	-4048	-9485	-2841	1931	5125	-19547	1276	-12150	6694	-12302	-211	-11430	5247	-8401	2160	-10517	6548	-3697	-148	-130	-120	-65	-62	-70	-103	44	-151	18	34	-74	-18	-53	82	-28	3
1.152500	-18176	2015	-1368	-17546	-70	-10666	-336	-10970	-264	-9762	-2860	-11185	313	-9004	-3905	-9580	-2581	1887	4782	-19338	1227	-11987	6751	-12038	-220	-11324	5260	-8268	2303	-10417	6778	-3818	-145	-129	-119	-65	-60	-58	-104	42	-151	18	33	-77	-22	-57	79	-28	4
1.153333	-18771	2129	-1651	-17279	-103	-10768	-200	-10897	-172	-9775	-2797	-11227	241	-8999	-3770	-9685	-2344	1850	4404	-19168	1113	-11827	6811	-11776	8	-11213	5268	-8130	2353	-10310	6999	-3949	-149	-130	-125	-67	-87	-64	-109	39	-151	11	35	-76	-25	-60	79	-30	0
1.154167	-19433	2252	-1946	-17056	-199	-10857	-65	-10813	-62	-9770	-2734	-11276	37	-8982	-3642	-9787	-1912	1829	4002	-19022	974	-11655	6874	-11510	194	-11092	5261	-7997	2369	-10191	7216	-4096	-153	-131	-126	-68	-64	-61	-111	37	-152	13	33	-78	-26	-60	76	-31	-3
1.155000	-19956	2396	-2244	-16857	63	-10918	84	-10717	-51	-9743	-2659	-11332	46	-8941	-3515	-9891	-1905	1818	3588	-18905	1225	-11479	6942	-11244	740	-10956	5275	-7854	2405	-10060	7433	-4254	-151	-130	-120	-67	-63	-52	-110	34	-161	16	40	-77	-21	-57	77	-30	-4
1.155833	-20420	2561	-2549	-16693	-86	-10955	245	-10615	39	-9698	-2579	-11398	40	-8892	-3400	-9998	-1773	1814	3158	-18808	1114	-11299	7010	-10980	377	-10812	5279	-7720	2568	-9927	7628	-4423	-151	-129	-120	-66	-64	-62	-107	41	-151	17	33	-76	-26	-58	79	-32	-5
1.156667	-20778	2739	-2849	-16562	-77	-10965	404	-10503	-65	-9645	-2488	-11466	-80	-8826	-3289	-10103	-1599	1809	2722	-18754	931	-11117	7075	-10721	227	-10649	5280	-7591	2469	-9785	7815	-4607	-149	-131	-125	-69	-65	-62	-108	37	-156	10	32	-79	-18	-60	78	-30	-6
1.157500	-20972	2947	-3117	-16464	-51	-10944	566	-10382	-134	-9573	-2388	-11556	3	-8746	-3182	-10211	-1393	1810	2290	-18716	723	-10927	7147	-10460	149	-10464	5305	-7463	2279	-9628	7997	-4797	-152	-129	-124	-66	-62	-57	-107	40	-150	18	36	-75	-18	-55	82	-42	1
1.158333	-21070	3190	-3424	-16402	-297	-10886	732	-10257	-79	-9480	-2267	-11652	61	-8653	-3083	-10314	-1153	1825	1871	-18712	679	-10734	7212	-10198	62	-10263	5308	-7350	2183	-9469	8160	-4994	-166	-128	-115	-66	-63	-60	-107	40	-150	18	35	-77	-23	-57	81	-28	0
1.159167	-21335	3457	-3692	-16371	-77	-10795	897	-10124	-59	-9371	-2147	-11729	25	-8549	-2974	-10429	-1066	1831	1468	-18755	730	-10532	7283	-9940	-50	-10042	5334	-7244	2074	-9296	8313	-5198	-150	-130	-120	-68	-63	-58	-102	41	-150	22	36	-75	-19	-58	84	-30	1
1.160000	-21375	3758	-3940	-16377	303	-10669	1058	-9999	-62	-9249	-2009	-11822	204	-8437	-2870	-10544	-1202	1839	1089	-18791	778	-10326	7343	-9691	36	-9804	5367	-7160	2044	-9116	8448	-5406	-149	-128	-120	-67	-62	-58	-108	40	-141	19	39	-77	-26	-63	79	-31	-4
1.160833	-20943	4093	-4170	-16414	-234	-10514	1208	-9876	-61	-9116	-1877	-11917	79	-8321	-2768	-10657	-1011	1846	740	-18868	456	-10118	7397	-9440	-92	-9550	5414	-7086	1905	-8921	8568	-5612	-149	-156	-124	-68	-64	-61	-110	38	-150	19	34	-75	-19	-60	80	-31	1
1.161667	-20409	4456	-4364	-16481	-9	-10322	1354	-9761	3	-8967	-1733	-12008	-69	-8203	-2665	-10776	-832	1851	425	-18962	127	-9902	7450	-9194	-184	-9281	5471	-7031	1772	-8719	8690	-5817	-147	-128	-118	-69	-64	-61	-107	38	-150	18	33	-77	-25	-61	78	-33	-3
1.162500	-19647	4845	-4528	-16575	17	-10104	1492	-9653	59	-8803	-1588	-12097	-215	-8072	-2551	-10894	-748	1869	163	-19079	-129	-9684	7498	-8953	-214	-9003	5532	-6990	1842	-8499	8797	-6012	-150	-128	-121	-69	-66	-60	-105	41	-152	17	32	-79	-21	-53	82	-30	-3
1.163333	-18543	5263	-4657	-16691	-86	-9857	1615	-9548	50	-8620	-1441	-12177	-583	-7945	-2434	-11011	-583	1888	-51	-19203	-216	-9453	7536	-8705	-287	-8715	5628	-6964	1789	-8271	8892	-6204	-149	-128	-127	-66	-62	-58	-108	43	-147	21	35	-72	-22	-53	86	-28	-3
1.164167	-17030	5695	-4753	-16826	-99	-9587	1737	-9468	90	-8430	-1303	-12254	-472	-7810	-2319	-11124	-491	1918	-213	-19339	-142	-9214	7561	-8468	-328	-8423	5723	-6955	1544	-8028	8973	-6384	-147	-125	-119	-66	-61	-59	-105	44	-149	20	32	-76	-22	-53	81	-28	0
1.165000	-15224	6139	-4815	-16981	-189	-9305	1837	-9399	143	-8228	-1177	-12324	-160	-7676	-2202	-11240	-285	1947	-333	-19488	-219	-8968	7577	-8225	-371	-8133	5826	-6969	1504	-7780	9041	-6564	-151	-129	-127	-69	-63	-64	-107	40	-151	15	33	-77	-25	-56	79	-30	-4
1.165833	-13422	6595	-4840	-17171	-153	-9005	1922	-9347	61	-8021	-1060	-12395	-248	-7545	-2083	-11344	-101	1994	-392	-19634	-305	-8712	7582	-7982	-472	-7836	5938	-6984	1467	-7513	9099	-6731	-148	-128	-117	-67	-62	-57	-104	42	-149	17	35	-77	-21	-53	80	-28	0
1.166667	-11702	7046	-4828	-17332	-29	-8696	1998	-9304	-13	-7795	-953	-12448	-80	-7411	-1963	-11443	-50	2052	-397	-19777	-407	-8451	7569	-7738	-412	-7557	6060	-7011	1390	-7250	9144	-6891	-149	-128	-120	-67	-53	-59	-109	43	-151	12	37	-78	-24	-56	81	-32	-1
1.167500	-10270	7491	-4784	-17505	-101	-8389	2060	-9283	-10	-7568	-866	-12499	214	-7273	-1848	-11528	168	2125	-351	-19908	-669	-8168	7539	-7487	-574	-7290	6183	-7046	1257	-6973	9172	-7043	-151	-127	-122	-66	-60	-57	-104	41	-151	16	35	-75	-22	-57	80	-30	6
1.168333	-8921	7918	-4718	-17709	250	-8083	2103	-9275	-3	-7334	-794	-12533	345	-7134	-1737	-11600	101	2214	-252	-20030	-436	-7883	7501	-7234	-422	-7011	6304	-7083	1063	-6690	9188	-7194	-146	-104	-119	-65	-60	-59	-111	39	-149	19	33	-74	-21	-56	81	-31	0
1.169167	-7566	8324	-4627	-17899	1	-7781	2136	-9289	67	-7100	-741	-12561	451	-6996	-1634	-11654	197	2323	-111	-20133	-419	-7597	7445	-6974	-534	-6755	6429	-7120	979	-6406	9184	-7339	-146	-126	-120	-65	-65	-57	-103	42	-147	19	34	-76	-23	-53	103	-29	-1
1.170000	-6439	8700	-4521	-18090	50	-7489	2157	-9313	66	-6865	-710	-12579	652	-6850	-1542	-11689	271	2441	66	-20220	-623	-7268	7365	-6711	-610	-6511	6537	-7157	864	-6122	9163	-7479	-146	-128	-119	-62	-64	-57	-103	46	-153	18	53	-75	-18	-55	84	-30	1
1.170833	-5227	9052	-4404	-18271	201	-7207	2162	-9346	99	-6635	-695	-12586	594	-6702	-1461	-11707	406	2585	281	-20281	-677	-6946	7269	-6442	-507	-6282	6666	-7193	718	-5843	9117	-7623	-120	-127	-121	-65	-61	-56	-102	42	-149	20	37	-73	-22	-53	85	-28	0
1.171667	-3911	9360	-4286	-18459	64	-6947	2158	-9394	151	-6413	-700	-12583	453	-6554	-1395	-11701	552	2745	525	-20320	-763	-6618	7154	-6176	-513	-6067	6738	-7231	730	-5560	9057	-7763	-145	-121	-122	-64	-82	-55	-82	43	-147	20	33	-74	-21	-55	84	-28	0
1.172500	-2842	9626	-4180	-18636	-263	-6699	2140	-9448	-30	-6201	-724	-12571	437	-6401	-1350	-11672	611	2917	783	-20335	-920	-6300	7016	-5913	-737	-5867	6816	-7267	694	-5293	8966	-7911	-147	-127	-120	-65	-62	-56	-102	43	-147	20	36	-70	-19	-56	84	-27	3
1.173333	-1734	9852	-4088	-18812	367	-6460	2106	-9514	-4	-6005	-765	-12558	223	-6253	-1330	-11624	522	3104	1049	-20332	-765	-5960	6857	-5658	-586	-5681	6882	-7310	527	-5036	8854	-8037	-149	-131	-126	-72	-63	-60	-109	39	-152	12	26	-80	-24	-61	77	-31	-3
1.174167	36	10037	-4023	-18988	94	-6268	2057	-9583	189	-5818	-822	-12531	113	-6097	-1327	-11555	659	3300	1320	-20304	-1007	-5624	6687	-5408	-520	-5504	6937	-7341	439	-4783	8720	-8208	-150	-130	-127	-73	-68	-62	-108	36	-155	15	32	-77	-25	-58	78	-30	-7
1.175000	1953	10191	-3974	-19144	-4	-6074	2007	-9651	53	-5640	-884	-12494	-43	-5936	-1355	-11465	896	3515	1599	-20248	-1489	-5289	6491	-5161	-579	-5334	6978	-7381	371	-4543	8568	-8362	-151	-129	-125	-90	-64	-60	-109	37	-155	17	22	-76	-23	-61	79	-32	0
1.175833	3848	10310	-3962	-19313	268	-5894	1941	-9721	26	-5482	-962	-12446	-101	-5773	-1381	-11348	1029	3742	1866	-20179	-1594	-4960	6281	-4928	-466	-5173	7012	-7424	192	-4321	8400	-8520	-148	-129	-121	-65	-63	-57	-108	35	-149	19	33	-72	-17	-55	79	-29	0
1.176667	5968	10397	-3988	-19452	215	-5726	1870	-9791	82	-5335	-1050	-12395	201	-5609	-1436	-11217	1240	3980	2113	-20094	-1795	-4638	6066	-4717	-432	-5016	7006	-7473	75	-4101	8204	-8680	-149	-127	-122	-69	-61	-55	-107	38	-145	17	34	-75	-23	-56	81	-30	-1
1.177500	8370	10459	-4051	-19598	45	-5575	1778	-9860	119	-5205	-1150	-12341	110	-5444	-1524	-11071	1393	4219	2340	-20002	-2090	-4319	5840	-4531	-403	-4864	6998	-7538	59	-3903	8004	-8846	-147	-128	-119	-66	-60	-58	-105	40	-151	17	36	-73	-23	-57	85	-25	0
1.178333	10822	10496	-4154	-19743	212	-5431	1676	-9925	5	-5083	-1257	-12279	-75	-5281	-1628	-10919	1527	4469	2536	-19901	-2230	-4024	5609	-4371	-395	-4699	6976	-7618	-11	-3720	7781	-9016	-148	-129	-120	-53	-65	-56	-105	41	-147	19	32	-70	-19	-56	84	-29	-1
1.179167	13367	10523	-4292	-19887	95	-5295	1567	-9990	-156	-4975	-1373	-12213	-116	-5113	-1753	-10755	1619	4723	2706	-19797	-2285	-3732	5380	-4241	-521	-4531	6939	-7709	-1	-3553	7564	-9193	-150	-126	-121	-64	-60	-55	-104	37	-151	18	33	-76	-24	-55	84	-30	0
1.180000	15685	10531	-4467	-20027	-200	-5169	1437	-10053	-302	-4872	-1495	-12147	-112	-4953	-1892	-10589	1649	4984	2832	-19697	-2196	-3445	5137	-4145	-287	-4353	6884	-7820	-58	-3404	7336	-9380	-149	-129	-124	-68	-69	-44	-107	39	-152	19	34	-75	-22	-61	80	-30	0
1.180833	17528	10540	-4665	-20177	-497	-5044	1296	-10106	-970	-4773	-1624	-12079	33	-4796	-2061	-10420	1952	5257	2930	-19603	-2353	-3173	4910	-4087	-378	-4165	6819	-7950	-184	-3267	7113	-9572	-152	-130	-122	-68	-65	-58	-108	39	-151	15	33	-79	-24	-60	80	-33	-1
1.181667	19030	10545	-4885	-20305	-72	-4918	1143	-10158	-1517	-4675	-1760	-12011	256	-4639	-2240	-10260	1949	5530	2984	-19517	-2279	-2907	4693	-4069	-340	-3950	6740	-8094	-262	-3148	6893	-9780	-152	-136	-127	-73	-65	-64	-112	41	-156	9	29	-80	-25	-61	77	-34	-4
1.182500	20361	10554	-5123	-20436	-316	-4793	975	-10207	-1245	-4577	-1894	-11941	476	-4493	-2428	-10104	1868	5806	3008	-19435	-2016	-2640	4480	-4084	-200	-3714	6658	-8256	-431	-3039	6685	-9998	-152	-129	-121	-70	-67	-62	-107	36	-153	18	32	-69	-12	-59	76	-32	-4
1.183333	21230	10578	-5351	-20555	-190	-4694	801	-10247	-981	-4464	-2032	-11867	346	-4340	-2623	-9950	1846	6095	3005	-19365	-1973	-2376	4316	-4139	-237	-3449	6569	-8429	-471	-2941	6493	-10247	-150	-127	-133	-68	-64	-60	-112	40	-152	20	34	-74	-23	-58	81	-27	-3
1.184167	21601	10611	-5590	-20665	-133	-4516	613	-10281	-803	-4345	-2176	-11804	173	-4199	-2821	-9811	1802	6382	2989	-19308	-1712	-2113	4167	-4237	-208	-3160	6467	-8617	-454	-2857	6320	-10491	-148	-126	-118	-67	-62	-58	-104	41	-148	17	45	-78	-17	-58	81	-50	-1
1.185000	21537	10651	-5816	-20768	-77	-4378	415	-10317	-644	-4215	-2326	-11746	145	-4063	-3022	-9693	1693	6670	2901	-19269	-1374	-1852	4037	-4383	-130	-2848	6363	-8822	-567	-2782	6169	-10776	-146	-127	-121	-69	-76	-57	-107	42	-153	17	32	-74	-21	-57	82	-29	1
1.185833	20867	10709	-6026	-20855	-368	-4217	211	-10349	-539	-4073	-2488	-11698	131	-3934	-3225	-9592	1590	6960	2810	-19278	-1370	-1588	3931	-4572	-107	-2502	6253	-9024	-616	-2720	6039	-11088	-151	-129	-120	-67	-63	-57	-107	41	-150	21	34	-77	-21	-56	102	-40	-3
1.186667	19402	10780	-6216	-20921	223	-4039	2	-10380	-378	-3915	-2653	-11655	62	-3811	-3423	-9504	1418	7254	2707	-19228	-1151	-1320	3870	-4793	-39	-2128	6140	-9241	-630	-2665	5936	-11463	-150	-126	-121	-68	-62	-59	-95	42	-150	18	30	-79	-25	-56	82	-30	1
1.187500	18016	10862	-6380	-20966	12	-3872	-211	-10410	-304	-3744	-2823	-11631	240	-3691	-3614	-9442	1179	7530	2593	-19230	-773	-1051	3835	-5053	-33	-1724	6029	-9455	-660	-2617	5864	-11831	-148	-127	-119	-72	-67	-57	-104	42	-151	16	33	-77	-22	-58	80	-30	0
1.188333	16333	10961	-6516	-20981	-255	-3680	-425	-10436	-245	-3549	-3000	-11609	357	-3576	-3793	-9398	1145	7829	2473	-19238	-814	-781	3834	-5353	-99	-1300	5906	-9663	-689	-2575	5819	-12256	-147	-130	-119	-68	-62	-55	-104	43	-153	20	35	-75	-21	-57	81	-29	-3
1.189167	14221	11064	-6615	-20973	-132	-3475	-637	-10465	-150	-3342	-3179	-11605	209	-3468	-3957	-9373	1157	8111	2354	-19259	-843	-507	3862	-5688	8	-848	5805	-9863	-609	-2515	5804	-12716	-148	-128	-120	-67	-63	-60	-108	39	-147	19	54	-75	-21	-55	82	-27	0
1.190000	11923	11182	-6684	-20931	-290	-3252	-843	-10514	-155	-3119	-3365	-11614	450	-3363	-4112	-9369	1227	8388	2244	-19288	-835	-227	3925	-6055	-49	-383	5697	-10056	-784	-2462	5816	-13211	-151	-127	-121	-69	-63	-59	-107	38	-152	18	35	-79	-26	-59	79	-33	-3
1.190833	9497	11303	-6726	-20860	-274	-3027	-1047	-10524	15	-2884	-3553	-11634	619	-3256	-4251	-9381	1227	8666	2145	-19320	-806	51	4018	-6443	-84	96	5596	-10227	-1022	-2384	5860	-13735	-148	-128	-118	-67	-62	-60	-107	38	-151	20	36	-74	-31	-57	85	-27	0
1.191667	7109	11427	-6740	-20760	-55	-2775	-1232	-10537	185	-2636	-3742	-11672	587	-3150	-4374	-9410	1278	8939	2062	-19353	-874	330	4140	-6851	-87	580	5492	-10379	-972	-2284	5942	-14283	-147	-126	-117	-68	-62	-56	-102	43	-153	19	38	-74	-18	-53	86	-25	-1
1.192500	4935	11550	-6738	-20626	-60	-2523	-1411	-10583	191	-2380	-3943	-11719	512	-3040	-4487	-9455	1490	9209	1994	-19392	-874	607	4282	-7280	-238	1057	5395	-10507	-836	-2152	6032	-14835	-150	-125	-117	-64	-61	-55	-103	42	-154	19	36	-74	-21	-52	86	-27	0
1.193333	2814	11646	-6715	-20468	-77	-2262	-1579	-10621	114	-2114	-4144	-11785	165	-2930	-4588	-9516	1569	9468	1947	-19432	-729	880	4445	-7717	-48	1532	5291	-10615	-789	-1989	6149	-15398	-151	-129	-121	-70	-64	-59	-105	38	-152	17	34	-75	-19	-58	82	-28	-5
1.194167	497	11777	-6687	-20292	-463	-1996	-1740	-10661	88	-1850	-4355	-11856	-44	-2817	-4685	-9588	1862	9730	1922	-19469	-937	1143	4625	-8165	11	1987	5190	-10692	-736	-1784	6295	-15945	-149	-126	-121	-68	-63	-58	-99	47	-151	18	18	-79	-23	-56	84	-26	0
1.195000	-1940	11877	-6648	-20094	-67	-1719	-1882	-10700	156	-1578	-4557	-11943	62	-2691	-4776	-9662	2071	9991	1915	-19503	-897	1408	4820	-8611	46	2427	5094	-10732	-581	-1527	6461	-16465	-150	-127	-121	-68	-62	-58	-104	40	-149	19	38	-75	-22	-56	84	-24	0
1.195833	-3960	11968	-6612	-19876	-47	-1441	-2011	-10743	266	-1313	-4765	-12030	36	-2559	-4859	-9744	2093	10253	1934	-19527	-475	1661	5025	-9052	273	2828	4995	-10762	-679	-1213	6643	-16954	-148	-126	-117	-65	-61	-55	-103	41	-153	22	38	-74	-24	-53	84	-26	0
1.196667	-5890	12041	-6597	-19659	-35	-1164	-2153	-10792	412	-1047	-4971	-12119	-18	-2416	-4956	-9835	2326	10522	1969	-19550	-345	1904	5230	-9482	136	3199	4897	-10757	-627	-839	6831	-17387	-145	-125	-118	-66	-60	-60	-104	42	-148	21	37	-74	-17	-57	84	-27	-1
1.197500	-7621	12101	-6545	-19431	-205	-888	-2244	-10845	495	-790	-5178	-12209	211	-2262	-5057	-9920	2523	10792	2020	-19564	-194	2140	5441	-9900	156	3530	4795	-10737	-466	-405	7053	-17754	-149	-122	-117	-65	-67	-57	-103	40	-151	20	36	-62	-22	-55	85	-29	-1
1.198333	-9059	12135	-6527	-19205	-33	-616	-2349	-10898	566	-543	-5382	-12296	217	-2094	-5166	-10012	2631	11063	2080	-19578	56	2360	5641	-10307	127	3811	4693	-10703	-582	94	7281	-18048	-149	-126	-122	-69	-64	-59	-109	37	-154	18	32	-76	-22	-55	79	-27	-3
1.199167	-10336	12168	-6523	-18994	-358	-342	-2450	-10954	516	-305	-5620	-12377	43	-1918	-5284	-10092	2761	11343	2149	-19577	468	2579	5848	-10687	114	4049	4597	-10657	-618	655	7517	-18249	-150	-127	-119	-65	-61	-55	-100	42	-154	21	38	-74	-21	-56	82	-30	-6
1.200000	-11743	12180	-6520	-18783	54	-72	-2545	-11010	450	-69	-5771	-12436	-94	-1723	-5422	-10162	2771	11637	2227	-19570	925	2781	6036	-11049	67	4232	4502	-10619	-673	1273	7761	-18352	-150	-126	-119	-70	-65	-58	-107	37	-150	18	34	-78	-19	-57	84	-29	-3
1.200833	-12521	12182	-6529	-18587	151	199	-2636	-11064	342	151	-5950	-12481	-179	-1521	-5577	-10225	2732	11935	2303	-19559	1329	2982	6221	-11388	85	4371	4414	-10592	-538	1940	8017	-18351	-152	-128	-124	-70	-64	-58	-104	36	-149	18	33	-79	-22	-57	81	-24	-4
1.201667	-13022	12171	-6546	-18410	-197	470	-2729	-11122	394	363	-6122	-12506	-403	-1301	-5751	-10272	2863	12239	2380	-19542	1451	3167	6391	-11702	-18	4459	4332	-10581	-421	2658	8276	-18246	-151	-129	-121	-67	-65	-59	-108	38	-155	15	28	-79	-23	-56	80	-33	-12
1.202500	-13582	12149	-6567	-18247	-138	734	-2837	-11174	467	561	-6283	-12500	-804	-1073	-5947	-10304	2879	12552	2450	-19518	1539	3347	6550	-11993	59	4510	4273	-10597	-406	3399	8538	-18038	-154	-128	-124	-58	-64	-57	-105	39	-152	16	32	-77	-21	-56	81	-30	0
1.203333	-13856	12131	-6578	-18098	-177	1006	-2944	-11220	380	759	-6421	-12474	-1104	-836	-6150	-10314	2920	12874	2518	-19487	1645	3524	6698	-12259	-17	4515	4228	-10654	-245	4161	8796	-17732	-148	-125	-117	-64	-60	-53	-103	42	-149	19	35	-77	-21	-57	81	-28	1
1.204167	-13823	12101	-6587	-17967	-208	1273	-3063	-11266	258	947	-6555	-12414	-1056	-599	-6364	-10312	2968	13199	2575	-19451	1644	3691	6832	-12510	-61	4486	4205	-10757	-215	4921	9049	-17335	-146	-125	-118	-68	-62	-58	-107	41	-148	20	35	-75	-19	-55	85	-27	0
1.205000	-13367	12072	-6593	-17841	-63	1545	-3191	-11307	276	1120	-6664	-12329	-1032	-354	-6611	-10292	2945	13526	2617	-19412	1804	3864	6954	-12744	59	4433	4212	-10917	-308	5657	9286	-16870	-147	-122	-119	-64	-61	-58	-103	42	-148	19	35	-76	-22	-53	81	-30	1
1.205833	-12682	12042	-6583	-17731	-60	1813	-3331	-11344	227	1287	-6766	-12218	-1012	-116	-6860	-10256	3029	13855	2650	-19375	2059	4030	7070	-12968	-60	4361	4243	-11143	-128	6377	9514	-16334	-147	-122	-120	-65	-48	-58	-100	38	-149	20	32	-73	-21	-53	82	-26	1
1.206667	-12075	12013	-6537	-17633	-137	2086	-3479	-11373	113	1445	-6857	-12086	-969	121	-7118	-10205	3027	14182	2670	-19332	2208	4197	7178	-13183	10	4272	4307	-11435	-283	7040	9719	-15760	-151	-130	-122	-66	-64	-58	-110	38	-151	15	30	-78	-23	-59	78	-33	-6
1.207500	-11477	11981	-6515	-17528	-336	2354	-3649	-11394	-79	1594	-6964	-11923	-1057	351	-7376	-10131	3030	14509	2686	-19281	2125	4367	7284	-13390	37	4190	4414	-11799	-477	7642	9903	-15150	-150	-128	-121	-64	-62	-57	-107	33	-153	15	30	-75	-24	-56	78	-33	-3
1.208333	-11094	11966	-6452	-17422	-44	2628	-3818	-11407	-11	1744	-7014	-11747	-1027	573	-7628	-10046	3041	14828	2691	-19231	2120	4547	7385	-13591	-214	4119	4559	-12233	-351	8162	10052	-14534	-150	-128	-122	-66	-61	-61	-102	39	-150	17	33	-76	-29	-53	81	-30	-3
1.209167	-10580	11952	-6364	-17308	-4	2899	-3996	-11411	75	1867	-7091	-11551	-1119	782	-7873	-9947	2780	15141	2697	-19179	2370	4728	7490	-13798	43	4056	4746	-12730	-389	8592	10178	-13927	-105	-128	-120	-65	-60	-59	-105	40	-149	18	32	-77	-19	-52	82	-26	1
1.210000	-10104	11946	-6264	-17192	-136	3168	-4183	-11400	-186	2020	-7141	-11352	-1203	975	-8111	-9835	2639	15443	2691	-19127	2196	4918	7589	-14012	-79	4023	4970	-13284	-434	8918	10264	-13341	-148	-127	-121	-64	-65	-55	-104	41	-147	18	36	-74	-22	-53	84	-26	0
1.210833	-9615	11938	-6143	-17059	23	3423	-4374	-11383	-195	2147	-7207	-11150	-1232	1153	-8362	-9721	2610	15738	2688	-19077	2049	5118	7697	-14227	-28	4019	5230	-13891	-412	9148	10316	-12798	-150	-125	-118	-63	-61	-53	-103	40	-153	19	39	-73	-22	-50	86	-28	1
1.211667	-9017	11938	-6015	-16920	142	3669	-4547	-11361	-52	2275	-7272	-10943	-1494	1313	-8547	-9603	2567	16023	2685	-19010	1838	5325	7797	-14452	-101	4046	5532	-14535	-214	9265	10329	-12303	-146	-125	-117	-62	-58	-57	-103	43	-148	21	38	-73	-18	-55	86	-23	2
1.212500	-8540	11942	-5873	-16768	-365	3899	-4749	-11358	-132	2393	-7345	-10743	-1470	1454	-8739	-9478	2424	16291	2687	-18954	1590	5537	7904	-14689	-207	4115	5862	-15217	-146	9272	10307	-11876	-147	-125	-122	-61	-62	-53	-103	22	-147	21	38	-75	-21	-52	84	-28	0
1.213333	-8539	11942	-5735	-16612	-3	4110	-4933	-11295	-108	2505	-7432	-10559	-1273	1584	-8911	-9354	2232	16540	2682	-18901	1625	5760	8003	-14946	-285	4220	6216	-15910	-287	9186	10254	-11522	-149	-128	-121	-65	-62	-57	-108	36	-153	18	36	-78	-23	-53	78	-27	-5
1.214167	-8292	11946	-5605	-16452	189	4300	-5105	-11254	-66	2610	-7525	-10391	-1262	1693	-9060	-9240	1984	16779	2690	-18850	1546	5985	8103	-15208	-109	4363	6591	-16600	-304	9004	10164	-11243	-153	-129	-121	-65	-65	-61	-84	40	-150	17	37	-75	-19	-58	81	-28	-4
1.215000	-7744	11947	-5475	-16303	-246	4468	-5264	-11201	-76	2721	-7635	-10239	-1131	1794	-9196	-9118	1929	17003	2703	-18796	1056	6222	8202	-15491	-230	4543	6982	-17292	-344	8750	10057	-11034	-149	-131	-121	-68	-66	-59	-108	36	-154	17	32	-77	-24	-59	78	-28	-4
1.215833	-7190	11943	-5365	-16133	50	4606	-5408	-11149	-22	2825	-7752	-10110	-752	1887	-9306	-9003	1853	17215	2724	-18745	698	6464	8300	-15772	-223	4767	7388	-17923	-417	8444	9926	-10890	-151	-127	-121	-65	-62	-60	-101	35	-151	20	29	-76	-21	-57	82	-28	0
1.216667	-6471	11947	-5266	-15984	89	4729	-5533	-11086	-31	2928	-7886	-9999	-414	1974	-9398	-8891	1726	17411	2754	-18695	433	6706	8387	-16065	-229	5020	7787	-18525	-409	8064	9776	-10816	-152	-127	-119	-64	-61	-58	-107	39	-153	19	36	-76	-21	-56	85	-26	0
1.217500	-5682	11922	-5190	-15858	8	4815	-5646	-11023	42	3030	-8026	-9918	-272	2050	-9473	-8782	1698	17586	2783	-18650	139	6946	8463	-16363	-277	5295	8181	-19072	-426	7708	9620	-10798	-148	-127	-118	-65	-68	-59	-101	39	-150	16	38	-74	-21	-56	84	-27	-1
1.218333	-4947	11902	-5129	-15760	2	4879	-5745	-10960	-66	3126	-8188	-9861	-277	2121	-9537	-8685	1752	17747	2826	-18611	-141	7181	8533	-16665	-309	5589	8564	-19558	-419	7331	9457	-10831	-148	-125	-118	-64	-66	-56	-104	43	-150	21	33	-76	-10	-55	84	-22	-1
1.219167	-4099	11859	-5095	-15702	-126	4913	-5831	-10898	-202	3220	-8353	-9825	-150	2191	-9592	-8587	1861	17883	2864	-18572	-397	7406	8592	-16964	-371	5899	8921	-19967	-332	6978	9295	-10898	-154	-152	-119	-66	-64	-59	-102	42	-150	19	34	-73	-22	-56	84	-28	-3
1.220000	-3144	11807	-5081	-15687	-34	4927	-5907	-10843	-206	3306	-8530	-9813	-1	2258	-9640	-8499	1801	17996	2913	-18539	-653	7618	8639	-17263	-359	6209	9250	-20295	-308	6658	9133	-10998	-150	-126	-120	-66	-64	-57	-102	37	-151	19	34	-76	-25	-58	79	-30	-5
1.220833	-2327	11737	-5083	-15728	-59	4915	-5980	-10791	-258	3386	-8707	-9824	-115	2330	-9685	-8413	1877	18084	2960	-18510	-989	7813	8676	-17549	-230	6519	9542	-20541	-431	6400	8985	-11110	-151	-126	-119	-66	-65	-61	-108	36	-154	19	34	-77	-23	-47	80	-27	-5
1.221667	-1833	11655	-5100	-15827	-254	4894	-6037	-10739	-144	3461	-8883	-9853	-222	2395	-9727	-8330	2030	18151	3006	-18490	-1328	7986	8710	-17813	-412	6819	9793	-20712	-438	6213	8854	-11227	-155	-128	-120	-66	-67	-59	-107	37	-153	19	33	-80	-24	-59	80	-14	-5
1.222500	-1349	11553	-5122	-15988	-88	4852	-6103	-10696	-121	3527	-9061	-9897	-22	2466	-9772	-8247	1833	18188	3050	-18470	-1305	8137	8733	-18076	-142	7101	9998	-20792	-334	6104	8740	-11342	-152	-129	-122	-66	-64	-57	-105	37	-155	17	29	-77	-23	-58	82	-29	-3
1.223333	-768	11442	-5153	-16206	-80	4807	-6165	-10661	-103	3585	-9232	-9947	213	2528	-9826	-8171	1762	18192	3083	-18452	-1505	8259	8748	-18309	-282	7364	10162	-20797	-217	6080	8646	-11443	-154	-130	-120	-69	-63	-61	-102	38	-151	17	33	-78	-30	-58	84	-33	-1
1.224167	-156	11310	-5189	-16491	-3	4764	-6240	-10636	-19	3626	-9396	-10009	211	2594	-9882	-8091	1524	18168	3127	-18433	-1634	8349	8762	-18525	-243	7601	10275	-20734	-197	6140	8581	-11529	-141	-124	-112	-67	-62	-59	-103	35	-149	18	32	-76	-22	-55	84	-27	0
1.225000	257	11171	-5218	-16829	24	4687	-6318	-10609	-22	3662	-9543	-10074	305	2655	-9948	-8020	1372	18102	3150	-18416	-1706	8404	8762	-18720	-164	7804	10340	-20621	-432	6280	8531	-11599	-148	-128	-121	-68	-65	-59	-104	36	-151	18	35	-74	-23	-58	84	-28	17
1.225833	492	11022	-5246	-17221	-286	4619	-6416	-10598	25	3679	-9686	-10137	465	2710	-10030	-7931	1265	18008	3165	-18391	-1688	8416	8766	-18888	-149	7973	10353	-20449	-403	6489	8516	-11648	-149	-126	-107	-67	-65	-57	-105	40	-142	20	34	-75	-24	-59	85	-28	1
1.226667	374	10862	-5275	-17657	-207	4550	-6526	-10592	-31	3680	-9816	-10198	199	2757	-10122	-7884	1028	17873	3163	-18367	-1612	8399	8759	-19037	-300	8100	10317	-20236	-182	6761	8524	-11681	-150	-127	-118	-68	-62	-60	-104	36	-149	20	33	-74	-18	-57	85	-31	8
1.227500	420	10699	-5295	-18118	225	4485	-6655	-10602	-253	3663	-9934	-10225	261	2793	-10228	-7826	619	17698	3153	-18329	-1378	8330	8749	-19165	-134	8190	10238	-20000	-372	7073	8560	-11696	-148	-126	-119	-78	-62	-59	-102	32	-151	20	36	-74	-23	-59	81	-31	0
1.228333	660	10534	-5317	-18597	-168	4412	-6800	-10616	-343	3627	-10037	-10297	406	2825	-10342	-7773	474	17490	3118	-18291	-1478	8224	8728	-19274	-93	8242	10122	-19739	-621	7411	8632	-11700	-149	-125	-119	-66	-64	-61	-104	39	-148	21	29	-73	-21	-53	97	-29	-1
1.229167	781	10372	-5334	-19073	-79	4338	-6957	-10634	-273	3576	-10131	-10328	202	2838	-10471	-7730	305	17250	3068	-18227	-1490	8081	8709	-19363	-155	8253	9963	-19476	-610	7754	8728	-11696	-150	-122	-118	-65	-63	-56	-105	42	-149	20	37	-73	-22	-56	84	-30	-1
1.230000	971	10220	-5350	-19538	67	4264	-7132	-10663	-216	3505	-10218	-10343	206	2845	-10602	-7695	3	16975	2998	-18183	-1384	7899	8676	-19442	-80	8220	9770	-19209	-525	8085	8857	-11686	-150	-129	-119	-66	-59	-57	-101	41	-149	16	36	-72	-17	-53	86	-27	0
1.230833	1041	10077	-5371	-19976	44	4181	-7314	-10690	-208	3417	-10295	-10360	260	2833	-10759	-7658	-210	16666	2910	-18073	-1302	7685	8636	-19508	-104	8165	9551	-18952	-428	8382	9010	-11682	-148	-126	-118	-67	-62	-55	-100	29	-148	20	44	-70	-18	-56	86	-27	0
1.231667	1067	9926	-5393	-20368	110	4090	-7503	-10728	-86	3308	-10373	-10331	139	2806	-10890	-7661	-355	16333	2805	-17976	-1178	7436	8580	-19571	-107	8070	9304	-18703	-508	8631	9193	-11677	-150	-130	-119	-67	-60	-57	-103	39	-151	16	33	-74	-25	-49	81	-29	-3
1.232500	1285	9825	-5430	-20708	44	3988	-7693	-10768	-22	3184	-10443	-10300	80	2761	-11037	-7664	-333	15981	2688	-17868	-1165	7163	8516	-19623	-72	7956	9041	-18463	-491	8839	9407	-11675	-148	-129	-139	-68	-66	-56	-102	41	-149	20	36	-73	-23	-53	81	-27	1
1.233333	1562	9730	-5468	-20974	-121	3875	-7887	-10809	-154	3059	-10518	-10264	222	2705	-11179	-7678	-277	15606	2574	-17744	-1041	6866	8432	-19678	-196	7808	8754	-18248	-516	8928	9640	-11683	-150	-128	-120	-69	-65	-61	-107	37	-151	16	34	-78	-27	-58	77	-32	12
1.234167	1769	9649	-5519	-21170	-110	3724	-8074	-10855	-236	2918	-10586	-10209	675	2627	-11313	-7706	-237	15216	2411	-17612	-944	6553	8332	-19731	-32	7652	8462	-18041	-582	8965	9899	-11692	-141	-128	-119	-67	-63	-59	-107	39	-151	19	34	-78	-22	-53	80	-30	0
1.235000	1776	9587	-5574	-21280	-190	3598	-8239	-10895	-151	2769	-10669	-10146	985	2540	-11441	-7742	43	14817	2259	-17468	-914	6209	8219	-19784	-164	7482	8165	-17852	-583	8917	10181	-11706	-152	-127	-121	-66	-63	-57	-103	38	-152	20	35	-74	-21	-53	81	-31	-3
1.235833	1660	9543	-5646	-21302	201	3435	-8389	-10933	-125	2614	-10753	-10080	756	2463	-11550	-7789	33	14411	2102	-17318	-413	5906	8094	-19845	-19	7303	7860	-17670	-664	8792	10478	-11725	-148	-127	-115	-76	-61	-57	-103	43	-150	19	38	-76	-24	-53	81	-28	1
1.236667	1740	9516	-5724	-21240	-22	3258	-8520	-10976	-159	2461	-10841	-10011	498	2323	-11647	-7846	7	14004	1944	-17169	-188	5576	7955	-19903	-137	7128	7560	-17500	-626	8587	10793	-11742	-150	-130	-118	-65	-63	-56	-104	41	-150	18	36	-75	-22	-51	81	-29	-4
1.237500	1798	9508	-5808	-21096	-60	3061	-8624	-11013	-227	2278	-10935	-9955	417	2192	-11730	-7905	68	13599	1785	-17017	-7	5255	7803	-19970	-158	6929	7261	-17339	-593	8317	11110	-11745	-148	-125	-117	-67	-63	-57	-103	41	-149	18	35	-75	-15	-51	84	-28	0
1.238333	1807	9510	-5901	-20874	19	2853	-8705	-11049	-129	2149	-11036	-9883	210	2055	-11791	-7969	137	13195	1623	-16871	167	4944	7641	-20043	-28	6740	6979	-17176	-513	7984	11429	-11755	-149	-127	-116	-68	-61	-57	-100	43	-152	21	33	-73	-18	-52	89	-28	0
1.239167	1924	9522	-5988	-20587	-94	2631	-8757	-11128	-57	1992	-11134	-9840	-199	1906	-11832	-8034	309	12802	1474	-16729	279	4636	7476	-20123	-64	6555	6709	-17017	-466	7606	11746	-11748	-151	-128	-64	-66	-62	-57	-104	37	-151	18	35	-76	-26	-52	81	-29	0
1.240000	1745	9544	-6076	-20240	-343	2401	-8782	-11114	-164	1846	-11236	-9811	-604	1750	-11862	-8097	508	12412	1317	-16599	545	4343	7305	-20210	-234	6371	6459	-16854	-513	7205	12044	-11727	-151	-131	-124	-69	-67	-61	-110	38	-153	16	29	-79	-25	-57	78	-27	-5
1.240833	1592	9568	-6158	-19842	189	2165	-8779	-11138	-187	1704	-11338	-9814	-535	1589	-11867	-8155	510	12043	1172	-16474	919	4070	7143	-20293	-112	6192	6239	-16687	-448	6790	12328	-11688	-149	-133	-117	-69	-61	-46	-108	39	-151	18	36	-77	-22	-57	80	-30	-4
1.241667	1877	9599	-6226	-19387	-92	1938	-8743	-11156	-114	1573	-11425	-9801	-400	1430	-11855	-8202	694	11671	1033	-16364	936	3814	6989	-20384	-171	6023	6048	-16514	-269	6373	12589	-11626	-153	-135	-121	-69	-62	-61	-111	37	-154	17	30	-77	-27	-57	80	-34	-5
1.242500	2000	9630	-6281	-18949	-124	1708	-8687	-11171	-34	1448	-11509	-9826	-567	1268	-11833	-8234	795	11322	904	-16262	920	3577	6849	-20475	-235	5840	5894	-16328	-125	5965	12820	-11558	-152	-129	-119	-86	-64	-57	-107	39	-151	19	35	-76	-24	-55	79	-32	-1
1.243333	2089	9664	-6318	-18476	-51	1496	-8609	-11179	-60	1338	-11574	-9874	-619	1113	-11787	-8257	816	10983	779	-16171	949	3358	6724	-20569	-166	5667	5778	-16136	-155	5588	13017	-11438	-149	-126	-116	-65	-59	-55	-103	40	-153	19	37	-75	-19	-53	84	-35	-1
1.244167	2221	9688	-6340	-18010	-128	1285	-8513	-11178	-116	1228	-11653	-9946	-545	959	-11738	-8269	987	10650	657	-16097	990	3150	6629	-20661	-200	5483	5705	-15942	-199	5241	13180	-11312	-150	-128	-118	-67	-60	-50	-101	44	-148	21	36	-76	-19	-51	86	-29	-1
1.245000	2387	9709	-6349	-17547	-70	1097	-8409	-11176	-125	1124	-11677	-10034	-552	807	-11676	-8268	1170	10332	540	-16026	1033	2952	6553	-20761	-104	5295	5676	-15746	-160	4935	13272	-11159	-148	-127	-116	-65	-61	-55	-102	44	-149	20	36	-76	-22	-53	85	-30	-1
1.245833	2556	9722	-6338	-17112	-77	937	-8299	-11162	-146	1024	-11711	-10128	-541	665	-11613	-8259	1437	10023	424	-15972	929	2765	6509	-20853	-174	5102	5701	-15552	-169	4673	13327	-10990	-149	-126	-116	-67	-63	-55	-104	45	-148	21	34	-73	-19	-52	85	-29	1
1.246667	2781	9729	-6313	-16702	-127	762	-8189	-11147	-113	920	-11721	-10262	-531	530	-11545	-8239	1558	9727	314	-15921	920	2583	6485	-20947	-327	4896	5813	-15365	-155	4455	13331	-10801	-147	-126	-117	-66	-61	-55	-107	44	-150	22	35	-76	-25	-52	81	-29	0
1.247500	2978	9725	-6275	-16334	-62	613	-8084	-11117	-57	824	-11721	-10390	-612	404	-11478	-8211	1640	9444	204	-15880	968	2400	6501	-21045	-68	4677	5890	-15182	8	4286	13273	-10592	-149	-128	-107	-68	-64	-56	-105	39	-148	20	35	-74	-17	-57	81	-30	-1
1.248333	2788	9717	-6226	-16006	-395	483	-7987	-11080	-211	722	-11705	-10527	-805	285	-11408	-8182	1929	9175	104	-15843	439	2224	6544	-21139	-225	4443	6055	-15016	59	4156	13183	-10370	-150	-131	-121	-66	-61	-57	-108	37	-153	16	28	-75	-25	-59	81	-33	-5
1.249167	2255	9696	-6152	-15718	-28	366	-7902	-11029	-212	616	-11681	-10655	-828	180	-11339	-8152	1850	8920	-1	-15802	380	2040	6617	-21229	-183	4202	6277	-14861	75	4070	13043	-10128	-131	-128	-120	-63	-65	-59	-105	38	-153	20	35	-73	-23	-57	84	-31	0
1.250000	1830	9675	-6120	-15467	-164	259	-7825	-10966	-77	510	-11637	-10772	-741	84	-11272	-8119	1820	8679	-97	-15764	533	1856	6723	-21313	-91	3940	6533	-14731	75	4011	12859	-9883	-150	-127	-119	-64	-60	-58	-101	41	-148	19	32	-75	-21	-67	82	-31	-7
1.250833	1250	9647	-6061	-15261	-61	161	-7771	-10897	-127	400	-11585	-10877	-684	-1	-11206	-8097	1923	8456	-188	-15721	233	1665	6855	-21391	-136	3669	6830	-14614	72	3974	12642	-9624	-149	-127	-117	-63	-62	-73	-105	39	-154	23	36	-75	-21	-55	82	-32	-1
1.251667	664	9617	-6006	-15093	-122	67	-7729	-10816	-193	284	-11534	-10968	-728	-84	-11145	-8064	1962	8246	-272	-15670	103	1472	7010	-21457	-60	3397	7158	-14523	235	3951	12394	-9361	-148	-127	-117	-61	-60	-52	-103	42	-150	21	37	-73	-21	-53	84	-28	13
1.252500	52	9575	-5956	-14964	-39	-18	-7707	-10726	-149	171	-11476	-11037	-1067	-166	-11084	-8045	2080	8058	-345	-15630	101	1274	7183	-21518	-107	3115	7498	-14459	356	3936	12130	-9094	-148	-126	-119	-66	-58	-56	-103	39	-150	19	33	-77	-19	-56	84	-28	1
1.253333	-790	9533	-5919	-14856	-211	-116	-7697	-10633	-110	36	-11413	-11082	-1101	-242	-11021	-8040	2186	7879	-413	-15583	-114	1069	7370	-21563	-171	2829	7858	-14423	679	3911	11851	-8829	-152	-128	-122	-68	-66	-61	-104	38	-151	18	27	-78	-22	-58	78	-32	-3
1.254167	-1904	9490	-5884	-14777	229	-216	-7706	-10542	-105	-97	-11347	-11106	-886	-323	-10977	-8037	2069	7724	-461	-15528	-191	867	7573	-21591	-96	2548	8221	-14410	743	3876	11570	-8559	-149	-127	-124	-60	-63	-60	-103	39	-151	16	33	-77	-25	-59	80	-28	-4
[truncated: 10,494 more rows]
[truncated: 15 more columns]
