# Supplementary material for: Novel Methods for Surface EMG Analysis and Exploration Based on Multi-Modal Gaussian Mixture Models
Source: PLoS One. 2016 Jun 30;11(6):e0157239. doi: 10.1371/journal.pone.0157239 (PMC4928879; doi:10.1371/journal.pone.0157239)
Supplement: S2 File — (ZIP) [file pone.0157239.s002.zip › Haf_horses_walk_data/Haf_h07_w2_kin.trc]

PathFileType	4	(X/Y/Z)	D:\Users\zsoldosr\Desktop\HaflingerProjektEMGBiopsy\RawData\M2\Mannukaw2r.trc
DataRate	CameraRate	NumFrames	NumMarkers	Units	OrigDataRate	OrigDataStartFrame	OrigNumFrames
120.00	120.00	1200	7	mm	120.00	1	1200
Frame#	Time	Head			Withers			Sacrum			HFL			HFR			HHL			HHR
		X1	Y1	Z1	X2	Y2	Z2	X3	Y3	Z3	X4	Y4	Z4	X5	Y5	Z5	X6	Y6	Z6	X7	Y7	Z7
1	0.000	960.01971	331.23373	1383.76160	-127.82498	234.69081	1279.96313	-895.68512	324.33728	1308.35168	698.82043	318.08676	-3.64037	-162.10172	121.79194	-1.32792	-776.09131	474.31699	-7.61713	-1140.72620	240.80135	23.92999
2	0.008	959.98151	332.75479	1382.83777	-124.59957	235.76996	1280.75708	-893.28320	324.52811	1310.85547	686.25903	319.47412	-3.76425	-174.41217	122.58231	-1.24222	-788.74506	475.09012	-7.50500	-1108.42993	236.77721	25.65867
3	0.017	960.10669	334.24203	1381.79993	-121.45374	236.76807	1281.60535	-890.93549	324.76352	1313.22461	673.82013	320.76328	-3.90722	-186.40466	123.29060	-0.91070	-801.33887	475.89490	-7.40379	-1075.66687	232.52354	27.44313
4	0.025	960.50861	335.68173	1380.56335	-118.47371	237.62590	1282.55762	-888.70490	325.08530	1315.35498	661.48657	321.92563	-4.09685	-197.88695	123.82479	-0.22853	-813.86823	476.78931	-7.28296	-1042.20178	228.10629	29.29862
5	0.033	961.23846	337.07492	1379.08093	-115.75159	238.31592	1283.65259	-886.66113	325.53021	1317.18469	649.14856	322.97043	-4.34857	-208.88116	124.17731	0.77523	-826.35864	477.79184	-7.11996	-1008.15076	223.89078	31.19617
6	0.042	962.30212	338.42795	1377.33606	-113.37439	238.83382	1284.91187	-884.87122	326.11493	1318.68188	636.76233	323.92322	-4.63051	-219.68419	124.45007	2.06980	-838.80688	478.83029	-6.96570	-973.86499	220.21075	33.10388
7	0.050	963.68530	339.75015	1375.33386	-111.40946	239.18796	1286.33374	-883.39337	326.82281	1319.82056	624.38452	324.85391	-4.85468	-230.80693	124.75250	3.73994	-851.18915	479.82693	-6.90037	-939.68201	217.08875	35.03677
8	0.058	965.37390	341.04797	1373.08997	-109.89651	239.39511	1287.88989	-882.27472	327.61337	1320.57251	612.05859	325.82510	-4.95896	-242.71753	125.13771	5.97800	-863.50427	480.78320	-6.93288	-905.82263	214.31516	37.02217
9	0.067	967.35181	342.32135	1370.61780	-108.84786	239.47153	1289.53271	-881.55157	328.43579	1320.91614	599.76563	326.82632	-4.98790	-255.52242	125.61399	8.95703	-875.77002	481.75760	-6.97639	-872.43079	211.67175	38.99270
10	0.075	969.58673	343.56177	1367.92957	-108.25064	239.42525	1291.20837	-881.25238	329.23355	1320.84509	587.48755	327.83145	-5.01674	-268.79050	126.13812	12.80414	-888.00311	482.81610	-6.91092	-839.57080	209.00938	40.80182
11	0.083	972.02838	344.74619	1365.04932	-108.06981	239.26364	1292.86328	-881.39539	329.95706	1320.36560	575.23035	328.84045	-5.05661	-281.50717	126.53020	17.87284	-900.22028	483.97113	-6.68119	-807.19006	206.20140	42.37067
12	0.092	974.61658	345.84634	1362.02393	-108.25507	239.00719	1294.44299	-881.97607	330.58124	1319.49268	562.99792	329.83475	-5.08185	-292.02118	126.33086	24.92463	-912.46069	485.03583	-6.43122	-775.12378	203.09683	43.72995
13	0.100	977.28717	346.84518	1358.92029	-108.74902	238.69052	1295.89392	-882.95642	331.10663	1318.24829	550.79028	330.78308	-5.07523	-298.27304	124.84450	34.58005	-924.78241	485.64270	-6.48879	-743.15601	199.53487	44.94532
14	0.108	979.97961	347.72662	1355.81250	-109.49472	238.34793	1297.17383	-884.26984	331.54657	1316.66125	538.60107	331.68182	-5.04704	-298.66348	121.55893	46.36216	-937.18250	485.72974	-6.97714	-711.14099	195.41931	46.06808
15	0.117	982.64728	348.45761	1352.76709	-110.44472	237.99866	1298.25964	-885.83752	331.91165	1314.76843	526.40869	332.55042	-5.03323	-292.94165	116.59840	58.46588	-949.57373	485.78134	-7.57247	-679.11652	190.79156	47.10131
16	0.125	985.26678	348.99966	1349.83618	-111.56794	237.64661	1299.14746	-887.58228	332.19925	1312.61694	514.19110	333.42419	-5.04692	-282.11884	110.70664	68.67333	-961.88788	486.29550	-7.86666	-647.29248	185.80835	48.00049
17	0.133	987.84363	349.34183	1347.05835	-112.84612	237.28716	1299.84412	-889.42853	332.39847	1310.25916	501.93500	334.35254	-5.06073	-267.57272	104.75574	75.61102	-974.11121	487.37317	-7.75425	-615.94708	180.60803	48.72001
18	0.142	990.39856	349.51620	1344.46240	-114.26285	236.91360	1300.36060	-891.29865	332.50656	1307.74744	489.62195	335.35864	-5.05008	-250.36090	99.24068	79.31060	-986.24658	488.82715	-7.41542	-585.35339	175.24289	49.18973
19	0.150	992.94073	349.57855	1342.07361	-115.79510	236.52783	1300.71667	-893.11096	332.53735	1305.13428	477.24249	336.39301	-5.02204	-231.14941	94.19880	80.81912	-998.35052	490.34860	-7.10860	-555.75616	169.77750	49.26463
20	0.158	995.46289	349.58890	1339.91699	-117.40832	236.14603	1300.94409	-894.78363	332.51004	1302.47717	464.83139	337.33881	-5.03000	-210.41974	89.54300	81.35065	-1010.54358	491.68216	-6.97132	-527.36920	164.30429	48.80991
21	0.167	997.95581	349.60535	1338.01221	-119.05453	235.78920	1301.08020	-896.24988	332.43271	1299.83044	452.41901	338.11322	-5.13232	-188.66473	85.34666	81.63093	-1022.90186	492.76782	-6.97855	-500.41162	158.79468	47.81577
22	0.175	1000.41174	349.64740	1336.36841	-120.67840	235.47272	1301.15979	-897.47491	332.29742	1297.22644	439.96811	338.79916	-5.28504	-166.44342	81.80338	81.78313	-1035.39148	493.69611	-7.03974	-475.17755	153.11893	46.31398
23	0.183	1002.81250	349.66290	1334.98499	-122.23141	235.20387	1301.20959	-898.45746	332.08701	1294.66602	427.43594	339.59036	-5.36464	-144.19865	79.09447	81.59104	-1047.93311	494.58649	-7.07805	-452.05292	147.24762	44.22939
24	0.192	1005.12366	349.58148	1333.85510	-123.68469	234.98152	1301.24817	-899.21991	331.78860	1292.12366	414.85577	340.57416	-5.31749	-121.99583	77.31823	80.79514	-1060.48303	495.50470	-7.07348	-431.47186	141.27924	41.43019
25	0.200	1007.30695	349.39316	1332.97241	-125.02622	234.80025	1301.29077	-899.79407	331.40894	1289.55615	402.29770	341.64716	-5.20702	-99.52948	76.41148	79.29115	-1073.04004	496.44299	-7.06424	-413.84686	135.31876	37.86878
26	0.208	1009.34442	349.14200	1332.33459	-126.24699	234.65869	1301.35400	-900.20636	330.97421	1286.91223	389.77502	342.64041	-5.13878	-76.41973	76.16122	77.19362	-1085.62183	497.36749	-7.08127	-399.47333	129.43619	33.60152
27	0.217	1011.25037	348.86484	1331.95044	-127.33708	234.56502	1301.45337	-900.46936	330.51154	1284.14673	377.22263	343.49628	-5.16243	-52.46720	76.31494	74.72993	-1098.25342	498.27002	-7.09925	-388.50201	123.69640	28.70517
28	0.225	1013.05579	348.56097	1331.83594	-128.29112	234.53685	1301.59607	-900.58130	330.02686	1281.23181	364.56863	344.31039	-5.23581	-27.68640	76.62724	72.09788	-1110.95264	499.17191	-7.07482	-381.01782	118.18103	23.24338
29	0.233	1014.77979	348.21902	1331.99622	-129.10779	234.58936	1301.77673	-900.53247	329.48917	1278.16260	351.81561	345.18616	-5.29517	-2.18742	76.88037	69.45085	-1123.71997	500.08792	-7.00485	-377.04846	112.97954	17.38779
30	0.242	1016.41345	347.84225	1332.40942	-129.78387	234.71733	1301.97815	-900.31635	328.83392	1274.96008	339.02811	346.13422	-5.29991	23.93300	76.94501	66.94844	-1136.55115	501.00427	-6.91803	-376.39838	108.22093	11.55928
31	0.250	1017.93237	347.43433	1333.03748	-130.31049	234.89223	1302.17102	-899.94379	327.99371	1271.67273	326.24164	347.11108	-5.22041	50.60060	76.80400	64.72320	-1149.43701	501.90759	-6.83801	-378.50940	104.17067	6.40887
32	0.258	1019.31500	347.00470	1333.85229	-130.67355	235.07806	1302.31494	-899.45343	326.93585	1268.37341	313.43311	348.04950	-5.08170	77.76096	76.52582	62.77772	-1162.34595	502.80869	-6.78176	-382.71405	101.20245	2.63018
33	0.267	1020.54340	346.59073	1334.84973	-130.86096	235.24776	1302.36340	-898.90613	325.68274	1265.15930	300.57327	348.90179	-4.96398	105.40649	76.22891	60.95330	-1175.22778	503.71332	-6.76339	-388.84430	99.55707	0.59791
34	0.275	1021.60535	346.23218	1336.04370	-130.87256	235.38567	1302.27417	-898.35883	324.30194	1262.14966	287.66412	349.68555	-4.90520	133.57855	76.04428	59.03936	-1188.05737	504.60199	-6.78067	-397.33209	99.11397	0.06522
35	0.283	1022.49469	345.91675	1337.45081	-130.72333	235.48309	1302.01758	-897.83728	322.88293	1259.47791	274.73175	350.44357	-4.86848	162.33908	76.09391	56.90674	-1200.86426	505.46512	-6.80789	-408.36176	99.43707	0.32757
36	0.292	1023.20154	345.56674	1339.08240	-130.43871	235.53616	1301.58179	-897.33228	321.52841	1257.27942	261.79346	351.20963	-4.80964	191.72195	76.44731	54.53805	-1213.67505	506.32462	-6.78488	-421.20367	100.08992	0.67641
37	0.300	1023.71222	345.09225	1340.94556	-130.04843	235.54398	1300.97217	-896.81622	320.34454	1255.67126	248.83484	352.00000	-4.73471	221.69754	77.04149	51.97821	-1226.41895	507.20923	-6.58356	-434.66046	100.85738	0.70971
38	0.308	1024.01282	344.45587	1343.04016	-129.57986	235.50793	1300.20862	-896.26294	319.41272	1254.72388	235.83160	352.77927	-4.68993	252.18024	77.70856	49.28363	-1238.93359	508.12732	-5.98558	-447.92664	101.65732	0.40631
39	0.317	1024.09167	343.69791	1345.35779	-129.05347	235.43767	1299.32190	-895.66156	318.76559	1254.44360	222.79382	353.50858	-4.70318	283.06128	78.32701	46.51722	-1251.06177	509.05307	-4.73651	-460.86487	102.43454	-0.03470
40	0.325	1023.95209	342.91852	1347.89270	-128.48279	235.35294	1298.34900	-895.02075	318.39304	1254.77808	209.77573	354.22632	-4.75136	314.23456	78.87785	43.75586	-1262.70300	509.93823	-2.66627	-473.67285	103.17601	-0.42793
41	0.333	1023.62024	342.20816	1350.63843	-127.87576	235.27194	1297.32458	-894.35852	318.26791	1255.64124	196.83118	354.97949	-4.79943	345.61502	79.33489	41.07468	-1273.79517	510.73459	0.26076	-486.50659	103.88342	-0.69079
42	0.342	1023.12091	341.57590	1353.56335	-127.23370	235.20079	1296.28015	-893.68762	318.35675	1256.94263	183.95941	355.74731	-4.83779	377.16641	79.57901	38.54985	-1284.29077	511.42520	4.00512	-499.37109	104.53444	-0.83441
43	0.350	1022.45514	340.96304	1356.61292	-126.55173	235.13345	1295.24744	-893.01331	318.60483	1258.60315	171.11212	356.49548	-4.86505	408.90073	79.46158	36.27692	-1294.12720	512.06995	8.48943	-512.19122	105.12006	-0.93165
44	0.358	1021.60999	340.30667	1359.73755	-125.82574	235.05487	1294.25854	-892.33685	318.93317	1260.55420	158.25684	357.21658	-4.87519	440.80508	78.88705	34.36131	-1303.16370	512.77637	13.59627	-524.91412	105.67749	-1.05730
45	0.367	1020.57520	339.56702	1362.90662	-125.05961	234.94641	1293.33911	-891.65289	319.26181	1262.73499	145.41071	357.91608	-4.87519	472.79813	77.81226	32.88681	-1311.17065	513.56250	19.19177	-537.56122	106.25146	-1.22615
46	0.375	1019.35242	338.73782	1366.10547	-124.26474	234.79095	1292.50366	-890.94727	319.53082	1265.09741	132.60846	358.61267	-4.89222	504.78885	76.24515	31.90051	-1317.89099	514.22278	25.15493	-550.19391	106.85329	-1.38148
47	0.383	1017.96179	337.85968	1369.32507	-123.45445	234.57130	1291.75769	-890.20343	319.70544	1267.60889	119.86017	359.32321	-4.95109	536.66614	74.27931	31.41434	-1323.04309	514.36060	31.46046	-562.85504	107.47960	-1.46529
48	0.392	1016.43262	336.98175	1372.54395	-122.63988	234.26997	1291.09851	-889.41565	319.76770	1270.24927	107.15686	360.04272	-5.03749	568.07520	72.13313	31.34719	-1326.15552	513.72052	38.32674	-575.54987	108.14366	-1.48789
49	0.400	1014.78644	336.09451	1375.72290	-121.82946	233.87540	1290.51868	-888.59540	319.69473	1273.00391	94.49237	360.78073	-5.09004	598.17163	70.11618	31.42345	-1326.45605	512.54108	46.08739	-588.25446	108.84874	-1.49629
50	0.408	1013.03619	335.14563	1378.81409	-121.03174	233.38423	1290.01587	-887.76624	319.44611	1275.85889	81.84802	361.58047	-5.05872	625.68591	68.47966	31.18192	-1323.29810	511.30786	54.52400	-600.94055	109.56125	-1.50166
51	0.417	1011.19928	334.12277	1381.77100	-120.25906	232.79561	1289.59778	-886.95935	318.98090	1278.79980	69.20282	362.45020	-4.98323	649.43518	67.30898	30.11521	-1316.83716	510.18918	62.33396	-613.60413	110.27989	-1.47536
52	0.425	1009.30969	333.08459	1384.56372	-119.52444	232.10774	1289.27478	-886.20679	318.29056	1281.81274	56.58075	363.31802	-4.96920	668.96887	66.55278	27.84023	-1307.89893	509.01730	67.69997	-626.26440	111.07436	-1.40122
53	0.433	1007.41650	332.12048	1387.18860	-118.82970	231.32027	1289.05188	-885.52570	317.41473	1284.88684	44.01874	364.11920	-5.05258	684.73718	66.09604	24.26986	-1297.12415	507.59122	69.54782	-638.92712	111.98560	-1.30054
54	0.442	1005.56549	331.29645	1389.65686	-118.15544	230.43298	1288.92896	-884.91052	316.41879	1288.01318	31.49835	364.91171	-5.14592	697.63892	65.82275	19.71921	-1284.58472	505.77203	68.11799	-651.56104	112.98157	-1.20033
55	0.450	1003.77722	330.62366	1391.97205	-117.46078	229.43909	1288.90649	-884.33978	315.35651	1291.18091	18.96997	365.80920	-5.16352	708.43762	65.67220	14.84217	-1270.12195	503.52774	64.44823	-664.13123	114.03493	-1.09839
56	0.458	1002.04297	330.07126	1394.12476	-116.69306	228.31972	1288.98523	-883.78156	314.25507	1294.37463	6.41089	366.80270	-5.13011	717.40796	65.63891	10.42352	-1253.66113	500.96906	59.57996	-676.63678	115.13893	-0.98208
57	0.467	1000.34192	329.59399	1396.10413	-115.80347	227.05028	1289.16406	-883.19513	313.12912	1297.57605	-6.16589	367.78189	-5.11891	724.29346	65.69099	7.12112	-1235.21021	498.26273	54.23539	-689.10596	116.25803	-0.86333
58	0.475	998.66107	329.12454	1397.90125	-114.76074	225.61723	1289.43677	-882.53326	312.00177	1300.76782	-18.72974	368.71210	-5.14533	728.61365	65.75188	5.18782	-1214.81543	495.54620	48.99089	-701.59290	117.33276	-0.75783
59	0.483	997.00140	328.58798	1399.49988	-113.55584	224.02805	1289.79004	-881.74658	310.90329	1303.93689	-31.26776	369.65820	-5.16838	730.03882	65.83709	4.28382	-1192.64441	492.92932	44.58214	-714.17896	118.32082	-0.64977
60	0.492	995.37994	327.96210	1400.87646	-112.19949	222.30997	1290.20593	-880.79401	309.84976	1307.07275	-43.80579	370.65854	-5.15867	728.42310	66.15219	3.71302	-1169.11401	490.48642	41.93554	-726.89142	119.20927	-0.50622
61	0.500	993.82941	327.28012	1402.01355	-110.71379	220.50725	1290.67102	-879.65735	308.83978	1310.16028	-56.37555	371.66940	-5.11900	723.70288	66.92902	3.02897	-1144.81506	488.23386	41.71982	-739.62598	120.02119	-0.32338
62	0.508	992.39319	326.57852	1402.90845	-109.12326	218.68004	1291.18408	-878.34924	307.87521	1313.17078	-68.97260	372.63443	-5.06549	716.03027	68.14777	2.28445	-1120.09485	486.20200	43.78113	-752.26074	120.84249	-0.16079
63	0.517	991.12048	325.88931	1403.56958	-107.45644	216.89940	1291.75891	-876.90723	306.96362	1316.05908	-81.57416	373.54657	-5.02750	705.92383	69.52565	1.68188	-1094.69861	484.49930	47.17628	-764.79724	121.77841	-0.10304
64	0.525	990.06366	325.25687	1404.00342	-105.75534	215.23213	1292.41711	-875.38953	306.09601	1318.76758	-94.17889	374.42892	-5.02689	694.16553	70.77762	1.26226	-1068.00635	483.21289	50.82650	-777.30591	122.81979	-0.15946
65	0.533	989.27625	324.71100	1404.20740	-104.07920	213.72267	1293.18030	-873.87793	305.24149	1321.23120	-106.78052	375.30164	-5.03250	681.58533	71.80637	0.97377	-1039.63721	482.27249	54.02669	-789.83246	123.82556	-0.23731
66	0.542	988.80676	324.23468	1404.17517	-102.50174	212.38081	1294.06958	-872.47339	304.36630	1323.39063	-119.29413	376.19321	-4.95817	668.83789	72.67820	0.79124	-1009.72638	481.45682	56.46672	-802.38440	124.70358	-0.24133
67	0.550	988.68555	323.78949	1403.90771	-101.10803	211.17984	1295.10498	-871.28033	303.44946	1325.20337	-131.53827	377.18619	-4.68566	656.23938	73.49724	0.67871	-978.70294	480.50876	58.10524	-814.94012	125.50879	-0.15988
68	0.558	988.90936	323.36664	1403.41589	-99.98315	210.07788	1296.29614	-870.39154	302.48553	1326.64014	-143.30902	378.44217	-4.07465	643.80188	74.31590	0.55671	-946.99451	479.21869	59.12717	-827.47827	126.31192	-0.03919
69	0.567	989.43945	322.99969	1402.71436	-99.18714	209.05527	1297.63171	-869.87567	301.48453	1327.68213	-154.47076	380.13068	-3.01139	631.41101	75.13904	0.36769	-914.98499	477.45248	59.91771	-839.99915	127.09218	0.08364
70	0.575	990.21753	322.72049	1401.81128	-98.73219	208.13513	1299.08032	-869.76465	300.46802	1328.32764	-164.98602	382.30310	-1.50142	618.99316	75.96922	0.14194	-883.12964	475.20724	60.99796	-852.49792	127.82211	0.19219
71	0.583	991.19006	322.51611	1400.71057	-98.58395	207.37460	1300.59851	-870.04816	299.45740	1328.59009	-174.86963	384.85541	0.31457	606.57117	76.81142	-0.03590	-851.93750	472.64526	62.86320	-864.94067	128.56473	0.24934
72	0.592	992.32465	322.34811	1399.42102	-98.69149	206.83348	1302.14160	-870.69043	298.46417	1328.48425	-184.12457	387.62170	2.28416	594.19421	77.66193	-0.13499	-821.68842	470.00781	65.67482	-877.28589	129.41563	0.20423
73	0.600	993.61438	322.19543	1397.95837	-99.02582	206.53934	1303.67761	-871.65454	297.49338	1328.01697	-192.74408	390.49268	4.38460	581.85352	78.52739	-0.21041	-792.17090	467.49710	69.07458	-889.54510	130.39941	0.07892
74	0.608	995.06860	322.05920	1396.33899	-99.59451	206.47531	1305.18750	-872.91113	296.55664	1327.18774	-200.75604	393.42426	6.73666	569.48938	79.41177	-0.31553	-762.80084	465.24368	72.42126	-901.83075	131.43845	-0.00550
75	0.617	996.69049	321.95032	1394.57373	-100.42296	206.59470	1306.65625	-874.43414	295.68188	1325.99414	-208.15967	396.36804	9.48426	557.05371	80.28021	-0.43783	-733.03033	463.33972	75.23978	-914.26550	132.39697	0.05100
76	0.625	998.45782	321.88675	1392.66125	-101.52620	206.84610	1308.06775	-876.19690	294.90717	1324.43481	-214.79529	399.24506	12.65669	544.54858	81.10365	-0.52974	-702.70599	461.82980	77.42905	-926.80237	133.20920	0.20808
77	0.633	1000.32117	321.88379	1390.59033	-102.89598	207.19069	1309.40515	-878.17267	294.25314	1322.50854	-220.40265	401.93286	16.15064	532.03528	81.90622	-0.55780	-672.16718	460.62991	79.10957	-939.24463	134.00708	0.30305
78	0.642	1002.21912	321.93192	1388.36084	-104.50246	207.60616	1310.65430	-880.32977	293.70636	1320.21729	-224.86414	404.29785	19.90059	519.57288	82.70975	-0.52317	-642.02991	459.56088	80.39590	-951.47900	135.01242	0.20456
79	0.650	1004.10077	321.99353	1386.00281	-106.29707	208.08685	1311.80615	-882.61823	293.24124	1317.57581	-228.23273	406.34460	24.18120	507.15775	83.50591	-0.46806	-612.80304	458.53345	81.32624	-963.63373	136.17336	0.02863
80	0.658	1005.93738	322.04230	1383.56555	-108.21639	208.64113	1312.85693	-884.96564	292.84805	1314.61926	-230.30688	408.25211	29.75456	494.78091	84.30865	-0.44902	-584.64380	457.61609	81.87954	-975.97174	137.09315	0.08849
81	0.667	1007.71796	322.10205	1381.09741	-110.19444	209.27824	1313.80579	-887.29395	292.53412	1311.40125	-230.20166	410.11737	37.49423	482.46512	85.14253	-0.48674	-557.45251	456.92581	82.01349	-988.60205	137.50635	0.49381
82	0.675	1009.44458	322.22308	1378.64575	-112.17737	209.99438	1314.64978	-889.53473	292.31662	1307.98547	-226.63257	411.73947	47.54610	470.18820	85.98330	-0.55442	-531.14941	456.52234	81.71533	-1001.38196	137.58276	1.00804
83	0.683	1011.12665	322.40814	1376.25830	-114.12813	210.77582	1315.38367	-891.63080	292.21933	1304.43628	-218.83771	412.78458	58.73304	457.86203	86.77867	-0.60331	-505.82098	456.34839	80.96627	-1014.08984	137.71640	1.32354
84	0.692	1012.76349	322.56467	1373.96155	-116.02032	211.61327	1316.00232	-893.53625	292.26657	1300.81201	-207.15338	413.07663	68.95099	445.42618	87.51886	-0.60193	-481.65631	456.23199	79.65958	-1026.56702	138.24280	1.27632
85	0.700	1014.34503	322.55786	1371.74377	-117.83199	212.49948	1316.49817	-895.21741	292.47974	1297.16406	-192.60858	412.66104	76.39409	432.90512	88.25673	-0.57756	-458.81516	455.99405	77.63833	-1038.81592	139.21811	0.94335
86	0.708	1015.88300	322.32913	1369.57935	-119.54492	213.41177	1316.86255	-896.65283	292.87637	1293.53699	-176.10931	411.71643	80.56084	420.35318	89.05491	-0.59207	-437.36108	455.53168	74.80077	-1051.05396	140.40958	0.60020
87	0.717	1017.42078	321.94431	1367.46643	-121.14474	214.31525	1317.08948	-897.83508	293.45401	1289.96704	-158.09296	410.44907	82.25669	407.80002	89.91504	-0.66061	-417.31308	454.78668	71.12261	-1063.55750	141.64117	0.44585
88	0.725	1019.00098	321.53339	1365.42554	-122.61974	215.18645	1317.18066	-898.77045	294.17514	1286.48096	-138.71722	408.99304	82.81745	395.25522	90.76996	-0.74110	-398.75174	453.69919	66.60543	-1076.39380	142.91710	0.45753
89	0.733	1020.63721	321.20111	1363.47412	-123.96094	216.02075	1317.14441	-899.47028	294.98172	1283.09521	-118.13672	407.38602	83.31834	382.70926	91.56966	-0.80573	-381.85617	452.20459	61.22610	-1089.31885	144.13705	0.50159
90	0.742	1022.31647	320.98544	1361.61816	-125.15936	216.82161	1316.99036	-899.94135	295.82489	1279.81335	-96.62079	405.61676	84.24830	370.14755	92.34665	-0.87655	-366.84470	450.27655	54.92730	-1102.01709	145.10474	0.45494
91	0.750	1024.01208	320.87402	1359.85718	-126.20152	217.59389	1316.72534	-900.18799	296.68262	1276.62061	-74.49536	403.67136	85.59764	357.57822	93.15131	-0.97834	-353.88965	447.98752	47.64894	-1114.42554	145.86809	0.30127
92	0.758	1025.69531	320.83795	1358.18347	-127.07258	218.34381	1316.35266	-900.22528	297.56680	1273.48462	-51.96893	401.52951	87.05716	345.02121	93.98978	-1.08899	-343.08636	445.47916	39.36053	-1126.73230	146.64558	0.15261
93	0.767	1027.34802	320.85703	1356.58215	-127.76408	219.08110	1315.87219	-900.08661	298.52069	1270.36267	-29.01740	399.11383	88.18663	332.48865	94.86112	-1.16591	-334.52185	442.89377	30.10737	-1139.15637	147.41791	0.13917
94	0.775	1028.96130	320.92560	1355.04456	-128.27643	219.82053	1315.28540	-899.81757	299.59741	1267.20825	-5.45868	396.32953	88.60822	319.98456	95.76520	-1.19929	-328.42532	440.40491	20.15852	-1151.78455	148.01334	0.30696
95	0.783	1030.52966	321.04068	1353.58472	-128.61517	220.57545	1314.60083	-899.45728	300.83618	1263.97729	18.87415	393.19937	88.15443	307.48987	96.67346	-1.20681	-325.27618	438.25479	10.26950	-1164.56616	148.55980	0.58875
96	0.792	1032.05530	321.19739	1352.23511	-128.78568	221.34714	1313.82947	-899.02228	302.26129	1260.64026	44.03943	389.86612	86.85972	294.95178	97.56342	-1.19393	-325.58566	436.66467	1.75645	-1177.42346	149.40140	0.86168
97	0.800	1033.54297	321.39383	1351.02515	-128.78986	222.12535	1312.97302	-898.50653	303.89325	1257.20239	70.00586	386.45367	84.89140	282.32025	98.44402	-1.14593	-329.29391	435.71909	-4.12287	-1190.30151	150.59027	1.07084
98	0.808	1034.98108	321.62790	1349.97766	-128.62662	222.90002	1312.02063	-897.89215	305.74228	1253.71082	96.70020	383.00739	82.50910	269.57773	99.32464	-1.06004	-335.66479	435.36572	-7.11858	-1203.14832	151.79788	1.22121
99	0.817	1036.34155	321.89154	1349.12036	-128.29395	223.67050	1310.95874	-897.16187	307.78622	1250.25000	124.03522	379.57135	80.00134	256.73306	100.20242	-0.98334	-344.21338	435.48712	-8.05373	-1215.91125	152.73001	1.25466
100	0.825	1037.59387	322.16708	1348.49121	-127.79289	224.44658	1309.77954	-896.31213	309.95300	1246.93225	151.91840	376.26053	77.58281	243.82822	101.07341	-0.97635	-355.05249	435.96765	-8.02556	-1228.54761	153.45380	1.10020
101	0.833	1038.71057	322.42621	1348.13721	-127.13649	225.24020	1308.48120	-895.36426	312.12054	1243.88318	180.26666	373.20703	75.33082	230.92847	101.92809	-1.01323	-367.84756	436.69919	-7.83404	-1241.02441	154.21671	0.87142
102	0.842	1039.67456	322.64145	1348.11316	-126.35410	226.05905	1307.06519	-894.36163	314.13840	1241.22290	209.03442	370.47171	73.20161	218.07309	102.74818	-1.00131	-381.43326	437.56305	-7.84166	-1253.27905	155.04880	0.89395
103	0.850	1040.47620	322.80392	1348.47510	-125.47980	226.91545	1305.53662	-893.35052	315.86053	1239.05359	238.23083	368.02765	71.07115	205.25809	103.55330	-0.93443	-394.80908	438.48740	-8.05052	-1265.19580	155.74028	1.45663
104	0.858	1041.09827	322.91946	1349.26611	-124.53397	227.83476	1303.90417	-892.35736	317.17438	1237.45215	267.90854	365.74866	68.76252	192.45142	104.43763	-0.93106	-407.76660	439.45749	-8.35151	-1276.66162	156.12265	2.56232
105	0.867	1041.51563	322.98593	1350.51038	-123.51615	228.84592	1302.18298	-891.38129	318.02136	1236.46533	298.13098	363.45053	66.09555	179.62115	105.47900	-1.07487	-420.51981	440.45422	-8.68135	-1287.64014	156.23077	3.98984
106	0.875	1041.70679	322.98853	1352.22510	-122.41413	229.96121	1300.39514	-890.40326	318.40094	1236.11157	328.91510	361.05933	62.97033	166.76883	106.63002	-1.30259	-433.22491	441.46515	-9.00078	-1298.17725	156.25601	5.55155
107	0.883	1041.65723	322.91138	1354.42871	-121.21654	231.16391	1298.56799	-889.39545	318.35461	1236.38611	360.20056	358.67322	59.40375	153.92212	107.78126	-1.49768	-445.89865	442.51047	-9.26437	-1308.33398	156.37549	7.23037
108	0.892	1041.35034	322.74081	1357.12805	-119.91556	232.41783	1296.72827	-888.31915	317.95343	1237.27136	391.89453	356.41107	55.48776	141.12061	108.89136	-1.60831	-458.52731	443.61420	-9.44524	-1318.11633	156.62918	9.11082
109	0.900	1040.76257	322.46512	1360.31055	-118.50619	233.68456	1294.89771	-887.12457	317.30551	1238.74097	423.90747	354.32794	51.37704	128.40027	109.99930	-1.64558	-471.12122	444.78333	-9.56629	-1327.45776	156.97452	11.24719
110	0.908	1039.86951	322.08075	1363.95093	-116.99094	234.92780	1293.09485	-885.76630	316.55096	1240.75696	456.13660	352.49792	47.30160	115.74377	111.15019	-1.64305	-483.70850	446.02200	-9.68006	-1336.23083	157.40137	13.60749
111	0.917	1038.65234	321.59113	1368.01392	-115.38435	236.11328	1291.33789	-884.22223	315.81934	1243.26733	488.47394	351.04184	43.49710	103.10507	112.33408	-1.63319	-496.30615	447.33908	-9.81416	-1344.23181	157.96329	16.03953
112	0.925	1037.10425	320.99420	1372.45569	-113.71027	237.21899	1289.64417	-882.49463	315.19418	1246.21008	520.80933	350.06467	40.14045	90.48561	113.51585	-1.64459	-508.89624	448.72424	-9.94585	-1351.23511	158.73096	18.27332
113	0.933	1035.23889	320.28384	1377.22571	-111.99492	238.25055	1288.03259	-880.60211	314.72470	1249.51428	552.97900	349.65311	37.36153	77.92357	114.71969	-1.70233	-521.45026	450.12479	-10.02278	-1357.14136	159.79724	20.11109
114	0.942	1033.08374	319.46686	1382.26294	-110.26385	239.24487	1286.52515	-878.57764	314.44604	1253.10132	584.73486	349.90692	35.22464	65.43050	115.97897	-1.79681	-533.96777	451.43060	-10.01868	-1361.84338	161.38010	21.66590
115	0.950	1030.66296	318.56058	1387.49524	-108.54288	240.25090	1285.14197	-876.47083	314.37286	1256.89160	615.76678	350.89514	33.68357	52.95323	117.20947	-1.87573	-546.47394	452.50763	-9.97284	-1364.86902	163.77890	23.32776
116	0.958	1027.99719	317.57825	1392.84583	-106.85294	241.30644	1283.89502	-874.34448	314.49701	1260.81543	645.73230	352.55130	32.54076	40.41156	118.28677	-1.90445	-558.99817	453.33954	-9.93640	-1365.37415	167.13390	25.37238
117	0.967	1025.11548	316.53360	1398.24194	-105.19991	242.43384	1282.78992	-872.25537	314.80035	1264.82349	674.21979	354.64035	31.38929	27.79170	119.21470	-1.90487	-571.55945	454.08566	-9.89383	-1362.48560	171.34636	27.53684
118	0.975	1022.06158	315.45148	1403.61719	-103.56995	243.64464	1281.82886	-870.23700	315.25281	1268.88220	700.60358	356.90384	29.68653	15.14249	120.07148	-1.90948	-584.15875	454.89835	-9.79100	-1355.63147	176.15500	29.12174
119	0.983	1018.89008	314.36356	1408.90759	-101.93103	244.94365	1281.01294	-868.30078	315.80545	1272.96130	724.02893	359.24310	26.98490	2.47952	120.87942	-1.91013	-596.78607	455.76855	-9.61631	-1344.77881	181.13208	29.59239
120	0.992	1015.66058	313.29370	1414.05115	-100.23888	246.33771	1280.34509	-866.44464	316.40530	1277.03149	743.78784	361.70523	23.10045	-10.21692	121.65665	-1.87808	-609.42365	456.60394	-9.41908	-1330.49744	185.77911	28.93707
121	1.000	1012.43213	312.25012	1418.98474	-98.44419	247.84589	1279.83301	-864.65509	317.01309	1281.07153	759.76050	364.33130	18.17640	-22.93987	122.47295	-1.81176	-622.05927	457.37262	-9.26128	-1313.63562	189.75128	27.46790
122	1.008	1009.25494	311.22882	1423.64368	-96.49738	249.50146	1279.48547	-862.90967	317.60394	1285.06897	772.34668	367.10461	12.69474	-35.67961	123.35918	-1.73796	-634.70898	458.12314	-9.16460	-1294.76184	192.91338	25.53376
123	1.017	1006.16376	310.21994	1427.97913	-94.35571	251.33864	1279.30774	-861.18396	318.15662	1289.01196	781.91675	370.00436	7.38950	-48.46864	124.26691	-1.67896	-647.40521	458.89532	-9.11032	-1273.97327	195.25323	23.47794
124	1.025	1003.17267	309.21655	1431.97339	-91.99415	253.37277	1279.29871	-859.45514	318.64880	1292.88245	788.31097	372.97385	3.04351	-61.33296	125.14973	-1.64015	-660.17017	459.68066	-9.07575	-1251.23328	196.82143	21.65241
125	1.033	1000.28540	308.21573	1435.62500	-89.41208	255.59201	1279.45251	-857.69568	319.06870	1296.65674	790.82739	375.81418	0.14024	-74.23528	126.03348	-1.62000	-673.00580	460.48514	-9.04729	-1226.69006	197.66342	20.32572
126	1.042	997.52533	307.20764	1438.92773	-86.63057	257.96143	1279.76257	-855.87103	319.43018	1300.31042	788.80200	378.19223	-1.44783	-87.12263	126.98534	-1.60543	-685.88690	461.34811	-9.00696	-1200.65466	197.78833	19.58924
127	1.050	994.95313	306.17838	1441.86548	-83.68439	260.43082	1280.22083	-853.94690	319.77054	1303.82434	782.30078	379.85410	-2.25706	-99.99680	128.00450	-1.56275	-698.77026	462.27145	-8.93102	-1173.42310	197.27077	19.36113
128	1.058	992.65649	305.11761	1444.41650	-80.61710	262.94424	1280.81519	-851.89435	320.13019	1307.18933	772.24500	380.88931	-2.70086	-112.88255	129.00467	-1.45915	-711.63721	463.21085	-8.81276	-1145.15271	196.30634	19.48637
129	1.067	990.73108	304.01517	1446.56323	-77.48041	265.44537	1281.53271	-849.69653	320.53412	1310.40161	759.98535	381.69693	-2.93494	-125.72326	129.91159	-1.27215	-724.52252	464.15244	-8.67435	-1115.86987	195.05501	19.89521
130	1.075	989.25775	302.85962	1448.29761	-74.33582	267.87961	1282.36450	-847.36566	320.99695	1313.44556	746.78674	382.62787	-3.05828	-138.32898	130.69502	-0.95128	-737.47595	465.11523	-8.54893	-1085.56738	193.51219	20.67183
131	1.083	988.28339	301.64359	1449.61951	-71.25979	270.20129	1283.30603	-844.95673	321.53644	1316.28259	733.47644	383.75565	-3.18099	-150.46185	131.34616	-0.39701	-750.50134	466.08276	-8.46049	-1054.27417	191.63315	21.90877
132	1.092	987.82025	300.36478	1450.53394	-68.34740	272.38165	1284.35449	-842.56140	322.16855	1318.85779	720.35254	384.97797	-3.36942	-161.99655	131.86865	0.50050	-763.56348	467.03094	-8.41128	-1022.06836	189.54892	23.50749
133	1.100	987.85895	299.02325	1451.04895	-65.70570	274.40680	1285.50989	-840.29297	322.89777	1321.11047	707.35663	386.18719	-3.62360	-173.04478	132.25552	1.80691	-776.63757	468.04459	-8.36191	-989.10925	187.59833	25.18846
134	1.108	988.38293	297.62192	1451.17419	-63.43832	276.26956	1286.77612	-838.27667	323.72302	1322.98047	694.34821	387.33197	-3.89072	-184.02560	132.50397	3.55377	-789.70239	469.33493	-8.21575	-955.66895	186.13245	26.70501
135	1.117	989.37579	296.17139	1450.91577	-61.62905	277.96417	1288.15955	-836.63837	324.64023	1324.41553	681.27368	388.40533	-4.10169	-195.57536	132.65138	5.82841	-802.70874	471.03751	-7.88889	-922.07483	185.29721	28.02268
136	1.125	990.81519	294.68445	1450.27429	-60.32873	279.48465	1289.66077	-835.48743	325.62885	1325.37744	668.17700	389.43445	-4.22241	-208.16754	132.74608	8.82322	-815.63287	472.96262	-7.44905	-888.60016	184.98328	29.29959
137	1.133	992.66138	293.15680	1449.24939	-59.54840	280.82486	1291.26282	-834.90216	326.64655	1325.84265	655.12750	390.48285	-4.26769	-221.64986	132.81686	12.81508	-828.52594	474.70477	-7.07547	-855.41705	184.95944	30.70505
138	1.142	994.86005	291.56940	1447.84448	-59.26296	281.98218	1292.92151	-834.91760	327.64459	1325.80151	642.15594	391.59161	-4.27877	-235.01276	132.87984	18.21069	-841.44604	476.06271	-6.84516	-822.59583	185.05174	32.25542
139	1.150	997.35718	289.91589	1446.07019	-59.42820	282.96243	1294.56689	-835.51874	328.58960	1325.26160	629.25720	392.72778	-4.31549	-246.45486	132.83113	25.56485	-854.38110	477.16443	-6.69995	-790.07990	185.19626	33.82758
140	1.158	1000.09558	288.21152	1443.95032	-60.00121	283.78406	1296.12073	-836.64868	329.46814	1324.24902	616.42249	393.84445	-4.43605	-253.82318	132.27647	35.19892	-867.27765	478.18246	-6.60575	-757.70349	185.34497	35.32981
141	1.167	1003.00208	286.47037	1441.52576	-60.94765	284.48062	1297.51880	-838.22894	330.26584	1322.79956	603.64032	394.94104	-4.62865	-255.49333	130.71158	46.50660	-880.14209	479.06720	-6.65024	-725.29541	185.36105	36.82151
142	1.175	1006.00385	284.67935	1438.85242	-62.23623	285.09735	1298.72400	-840.17859	330.95932	1320.94678	590.89490	396.03128	-4.78765	-251.13083	127.98479	57.79135	-893.05652	479.59094	-6.96916	-692.76111	185.06244	38.41887
143	1.183	1009.05365	282.79517	1435.99463	-63.83443	285.68430	1299.73108	-842.42627	331.53842	1318.71606	578.18060	397.07870	-4.81356	-241.58386	124.42008	67.07791	-906.02374	479.74731	-7.50961	-660.08997	184.35023	40.14531
144	1.192	1012.12231	280.77524	1433.01526	-65.70949	286.28946	1300.56567	-844.90985	332.01114	1316.13208	565.50256	398.01834	-4.70660	-228.12473	120.52966	73.20589	-918.89288	479.95624	-7.96477	-627.34973	183.21631	41.95234
145	1.200	1015.18451	278.61588	1429.97290	-67.82719	286.94879	1301.26990	-847.56519	332.38306	1313.22852	552.85547	398.87637	-4.54305	-211.84665	116.72160	76.30890	-931.53003	480.67090	-8.06911	-594.71814	181.68590	43.80071
146	1.208	1018.22784	276.35535	1426.92688	-70.14701	287.67569	1301.88416	-850.31531	332.65103	1310.05750	540.21790	399.74371	-4.41387	-193.51790	113.22814	77.42374	-943.96631	481.98114	-7.83184	-562.50018	179.83574	45.63885
147	1.217	1021.25519	274.04364	1423.93433	-72.61871	288.45972	1302.43787	-853.06122	332.81589	1306.69128	527.58270	400.63211	-4.36337	-173.70216	110.22909	77.65954	-956.34467	483.59995	-7.48077	-531.04199	177.79211	47.35747
148	1.225	1024.26221	271.71109	1421.04614	-75.18060	289.27365	1302.94714	-855.68298	332.89133	1303.21655	514.96918	401.50867	-4.36009	-152.91780	107.93253	77.61473	-968.78223	485.09915	-7.25835	-500.58881	175.62950	48.81102
149	1.233	1027.21411	269.36145	1418.30664	-77.75996	290.08255	1303.41895	-858.06079	332.88495	1299.72229	502.38483	402.37067	-4.35677	-131.66606	106.49082	77.32476	-981.30505	486.25104	-7.22292	-471.27087	173.28909	49.87679
150	1.242	1030.04956	266.99042	1415.75525	-80.28021	290.85248	1303.85632	-860.10535	332.77203	1296.28369	489.81543	403.20728	-4.34503	-110.29483	105.91655	76.54230	-993.89294	487.13083	-7.26249	-443.24469	170.64494	50.49376
151	1.250	1032.71497	264.59738	1413.42627	-82.66902	291.56110	1304.25977	-861.78107	332.51755	1292.94958	477.25421	404.00122	-4.34521	-88.84966	106.14731	75.06645	-1006.52887	487.91891	-7.27230	-416.77295	167.66379	50.63535
152	1.258	1035.19080	262.17792	1411.34912	-84.86449	292.20135	1304.62256	-863.10748	332.12802	1289.73438	464.68744	404.76563	-4.38140	-67.07368	107.12741	72.92472	-1019.20172	488.73590	-7.23560	-392.18085	164.48221	50.23612
153	1.267	1037.47937	259.71835	1409.54724	-86.83089	292.76648	1304.93408	-864.13428	331.66525	1286.62231	452.06876	405.53403	-4.45143	-44.61761	108.74292	70.34555	-1031.89758	489.61890	-7.18553	-369.81793	161.30875	49.17599
154	1.275	1039.58691	257.20123	1408.03479	-88.56731	293.24265	1305.19849	-864.91034	331.21188	1283.58044	439.36365	406.34305	-4.52797	-21.32066	110.78873	67.61433	-1044.60669	490.55832	-7.15496	-350.01459	158.26163	47.35119
155	1.283	1041.51929	254.62155	1406.81372	-90.08440	293.63361	1305.43933	-865.47064	330.82751	1280.57727	426.58362	407.24030	-4.58686	2.71658	113.07672	64.97047	-1057.34412	491.54181	-7.13969	-333.02234	155.35201	44.72166
156	1.292	1043.27881	252.00314	1405.87415	-91.37891	293.97992	1305.67761	-865.83893	330.52802	1277.59326	413.74936	408.26178	-4.61020	27.30138	115.44734	62.63035	-1070.14783	492.55710	-7.10203	-319.01892	152.64766	41.27076
157	1.300	1044.85803	249.38577	1405.20325	-92.43692	294.34470	1305.91406	-866.03351	330.29364	1274.61633	400.86734	409.36664	-4.58882	52.29672	117.69132	60.82597	-1083.04150	493.57666	-7.01962	-308.13690	150.37524	36.94566
158	1.308	1046.24170	246.79210	1404.79614	-93.24726	294.78934	1306.13281	-866.07404	330.08536	1271.63391	387.94324	410.45004	-4.53386	77.60312	119.64859	59.71397	-1096.00378	494.57507	-6.90833	-300.42212	148.80258	31.65628
159	1.317	1047.42102	244.21466	1404.64917	-93.80536	295.35849	1306.31580	-865.98206	329.85065	1268.63501	374.98965	411.45044	-4.47611	103.13116	121.36334	59.24128	-1108.98877	495.54501	-6.80158	-295.77820	148.07651	25.38603
160	1.325	1048.40759	241.62628	1404.74658	-94.11150	296.07407	1306.44983	-865.77710	329.52228	1265.61633	362.02609	412.40228	-4.45225	128.86536	122.98534	59.15523	-1121.97449	496.49554	-6.72884	-293.96533	148.16547	18.41432
161	1.333	1049.22327	239.00194	1405.06494	-94.17006	296.93137	1306.52185	-865.47656	329.02563	1262.58789	349.06699	413.37042	-4.47527	154.89780	124.56477	59.15377	-1134.96924	497.44754	-6.69113	-294.59833	148.90247	11.44625
162	1.342	1049.87463	236.34612	1405.58923	-93.99297	297.89740	1306.51526	-865.10052	328.30423	1259.57996	336.11703	414.36328	-4.51966	181.35715	126.08214	59.01516	-1147.98022	498.40518	-6.65500	-297.18256	150.07718	5.46646
163	1.350	1050.34167	233.69757	1406.31555	-93.60678	298.91541	1306.41162	-864.66919	327.35684	1256.65442	323.18164	415.33203	-4.55544	208.29785	127.61318	58.61192	-1160.99268	499.34265	-6.60460	-301.41766	151.44962	1.39848
164	1.358	1050.59900	231.09059	1407.25061	-93.05382	299.91620	1306.18896	-864.19556	326.25034	1253.90515	310.25854	416.24323	-4.57672	235.68246	129.29289	57.87579	-1173.96436	500.24359	-6.57381	-307.59589	152.73007	-0.35388
165	1.367	1050.63953	228.51970	1408.41089	-92.38374	300.82822	1305.82239	-863.68536	325.08508	1251.44031	297.33374	417.12463	-4.57441	263.46896	131.12276	56.80414	-1186.86255	501.11600	-6.59323	-316.30682	153.69170	-0.25310
166	1.375	1050.47314	225.95892	1409.81506	-91.64464	301.58929	1305.29175	-863.14606	323.95752	1249.36157	284.40018	418.01907	-4.52156	291.64542	132.94955	55.43982	-1199.69287	501.97723	-6.63096	-327.51196	154.33710	0.59915
167	1.383	1050.10962	223.39397	1411.46912	-90.87559	302.16626	1304.59314	-862.59265	322.95923	1247.75513	271.46765	418.92374	-4.41386	320.18622	134.60214	53.80959	-1212.44897	502.86163	-6.56447	-340.28381	154.87668	1.18102
168	1.392	1049.54321	220.82550	1413.36438	-90.10072	302.56470	1303.74243	-862.04462	322.18222	1246.68359	258.56049	419.79675	-4.30438	349.03760	135.94554	51.93774	-1225.04565	503.79593	-6.17011	-353.52643	155.48654	1.10844
169	1.400	1048.74939	218.26837	1415.48926	-89.33451	302.81427	1302.76892	-861.51843	321.70471	1246.17676	245.70810	420.60349	-4.27316	378.14651	136.90884	49.86024	-1237.32544	504.75522	-5.18754	-366.62476	156.15961	0.61115
170	1.408	1047.69995	215.74297	1417.83911	-88.59032	302.94986	1301.70728	-861.02209	321.57437	1246.23511	232.92252	421.36069	-4.33931	407.49496	137.52686	47.57657	-1249.13525	505.68781	-3.44183	-379.44775	156.82446	0.09044
171	1.417	1046.38171	213.25125	1420.41479	-87.87766	303.00388	1300.59082	-860.55334	321.80002	1246.84021	220.19016	422.12769	-4.42231	437.09213	137.86096	45.07167	-1260.38452	506.55753	-0.88327	-392.03107	157.45734	-0.24145
172	1.425	1044.79102	210.77309	1423.21667	-87.19714	303.00473	1299.45154	-860.09937	322.34244	1247.96069	207.50037	422.92551	-4.43682	466.92844	137.88721	42.38220	-1271.02148	507.33728	2.48558	-404.41687	158.05038	-0.40194
173	1.433	1042.91443	208.28635	1426.23621	-86.54396	302.97629	1298.32251	-859.63525	323.11102	1249.55493	194.86218	423.69495	-4.40143	496.96121	137.50107	39.60077	-1281.00061	507.98053	6.65144	-416.69696	158.60611	-0.51342
174	1.442	1040.73145	205.78999	1429.45325	-85.91315	302.92740	1297.23267	-859.12933	323.97946	1251.57202	182.27777	424.37387	-4.39771	527.11987	136.55789	36.86766	-1290.32202	508.36371	11.52510	-428.99542	159.14746	-0.67383
175	1.450	1038.23962	203.30721	1432.83875	-85.29964	302.84286	1296.20081	-858.55713	324.82086	1253.95349	169.73242	424.96259	-4.46380	557.27490	134.88303	34.36679	-1299.06543	508.23456	16.88992	-441.39136	159.69461	-0.89880
176	1.458	1035.46594	200.85135	1436.35767	-84.69651	302.69415	1295.23584	-857.90839	325.54556	1256.63586	157.20392	425.49835	-4.57907	587.21582	132.35077	32.28787	-1307.20789	507.38568	22.54012	-453.88751	160.26477	-1.14466
177	1.467	1032.45251	198.39899	1439.97144	-84.09821	302.46024	1294.34705	-857.18286	326.11719	1259.55566	144.67200	426.02664	-4.69704	616.65173	128.99501	30.77183	-1314.27356	505.99933	28.57328	-466.41663	160.86336	-1.34851
178	1.475	1029.24023	195.90961	1443.64014	-83.50402	302.12988	1293.54846	-856.38818	326.53433	1262.65100	132.14404	426.58875	-4.76802	645.16187	125.01138	29.81870	-1319.32385	504.55841	35.44928	-478.91614	161.46356	-1.45103
179	1.483	1025.87122	193.35043	1447.33240	-82.92039	301.68268	1292.85388	-855.54291	326.79633	1265.86462	119.65338	427.20419	-4.78251	672.14832	120.69588	29.18450	-1321.43579	503.31473	43.55195	-491.39667	162.04628	-1.43197
180	1.492	1022.38733	190.70354	1451.03394	-82.36317	301.08807	1292.26990	-854.67584	326.88760	1269.15137	107.20184	427.87448	-4.78290	696.87439	116.36028	28.41019	-1320.17578	502.10809	52.55191	-503.88989	162.65373	-1.34378
181	1.500	1018.81348	187.97635	1454.74023	-81.85085	300.33200	1291.79407	-853.81946	326.78806	1272.48328	94.72772	428.62256	-4.78548	718.57898	112.21413	26.99310	-1315.74390	500.67218	61.13306	-516.38776	163.32756	-1.24820
182	1.508	1015.15363	185.20190	1458.43726	-81.39169	299.42621	1291.41907	-852.99786	326.48804	1275.84900	82.15582	429.49442	-4.74574	736.72241	108.32934	24.58730	-1308.74023	498.92386	67.48417	-528.89148	164.03529	-1.14025
183	1.517	1011.40344	182.42609	1462.08350	-80.97755	298.38797	1291.13953	-852.21771	325.99783	1279.24646	69.47723	430.48019	-4.65563	751.22925	104.68448	21.22002	-1299.70020	496.95605	70.33969	-541.46552	164.73087	-0.99160
184	1.525	1007.55933	179.69809	1465.61682	-80.58421	297.22580	1290.95398	-851.46826	325.35379	1282.67590	56.75012	431.49298	-4.58354	762.37305	101.21548	17.42046	-1288.82275	494.86096	69.70638	-554.17554	165.43149	-0.81032
185	1.533	1003.62634	177.04089	1468.98315	-80.17329	295.94263	1290.85938	-850.73090	324.60959	1286.13721	44.01318	432.47385	-4.56162	770.43872	97.90842	14.03916	-1276.09534	492.68677	66.63386	-567.00781	166.20767	-0.63308
186	1.542	999.63086	174.42096	1472.15637	-79.69632	294.53857	1290.85059	-849.98779	323.81412	1289.62939	31.23969	433.43994	-4.54100	775.60547	94.88334	11.78386	-1261.52515	490.50183	62.32540	-579.90375	167.11845	-0.49393
187	1.550	995.62439	171.77856	1475.13184	-79.10481	293.00925	1290.92395	-849.22400	323.00046	1293.14673	18.39008	434.39713	-4.49337	777.99915	92.39500	10.67778	-1245.15894	488.40228	57.51310	-592.83405	168.14713	-0.40693
188	1.558	991.66827	169.08789	1477.91321	-78.36392	291.35065	1291.07800	-848.42474	322.19550	1296.67139	5.46344	435.32831	-4.44917	777.68677	90.75051	9.87838	-1226.98511	486.49246	52.57198	-605.80237	169.19836	-0.35288
189	1.567	987.81433	166.37399	1480.50415	-77.45953	289.56793	1291.30994	-847.57239	321.43063	1300.17432	-7.51727	436.26553	-4.43341	774.67285	90.19159	8.39486	-1206.99390	484.87024	47.98931	-618.80603	170.19379	-0.28637
190	1.575	984.10114	163.68578	1482.89746	-76.39583	287.68112	1291.61743	-846.65088	320.73502	1303.62244	-20.52338	437.23550	-4.44623	769.00488	90.73013	6.13273	-1185.37598	483.63031	44.67382	-631.81909	171.14334	-0.18259
191	1.583	980.56213	161.07133	1485.06848	-75.19036	285.73309	1292.00220	-845.65509	320.12137	1306.98511	-33.51904	438.20258	-4.47383	760.92358	91.97655	3.91066	-1162.58411	482.84915	43.69688	-644.80591	172.08200	-0.05491
192	1.592	977.23444	158.56531	1486.98926	-73.87010	283.78940	1292.47290	-844.59711	319.58530	1310.23145	-46.48523	439.13779	-4.48339	750.87793	93.29668	2.48060	-1139.06335	482.53989	45.39285	-657.74182	173.00421	0.08030
193	1.600	974.16833	156.16983	1488.64893	-72.46696	281.92023	1293.04395	-843.50464	319.11743	1313.32593	-59.42151	440.03168	-4.45029	739.38574	94.29127	1.89807	-1114.85474	482.69144	48.82209	-670.64020	173.89340	0.22601
194	1.608	971.42438	153.84727	1490.05481	-71.01442	280.17975	1293.73645	-842.41882	318.71188	1316.22571	-72.29083	440.86618	-4.36285	726.93506	95.00666	1.78223	-1089.58057	483.32886	52.45451	-683.55005	174.76761	0.38827
195	1.617	969.05298	151.53822	1491.21826	-69.55279	278.59616	1294.57507	-841.39056	318.36395	1318.88599	-84.98077	441.70193	-4.14150	713.97290	95.69341	1.77855	-1062.88623	484.40720	55.19433	-696.50659	175.65723	0.55660
196	1.625	967.07965	149.18526	1492.14575	-68.13799	277.17191	1295.58032	-840.47284	318.06079	1321.27002	-97.33252	442.73151	-3.59748	700.86719	96.52678	1.71294	-1034.78137	485.67047	56.65350	-709.50208	176.55396	0.70281
197	1.633	965.51379	146.75174	1492.83521	-66.83768	275.89392	1296.76062	-839.71100	317.77173	1323.35669	-109.20184	444.13599	-2.55421	687.83875	97.53568	1.54743	-1005.54846	486.75702	56.91981	-722.49506	177.42502	0.80112
198	1.642	964.36157	144.22664	1493.27783	-65.72003	274.75229	1298.11011	-839.13684	317.45572	1325.13806	-120.51361	445.92706	-1.00324	674.95447	98.66355	1.29504	-975.46930	487.43683	56.34900	-735.43188	178.26292	0.85295
199	1.650	963.62714	141.62077	1493.46326	-64.84886	273.75238	1299.60596	-838.76831	317.07928	1326.61353	-131.27747	447.98065	0.92410	662.18726	99.83174	0.98859	-944.68518	487.64789	55.38641	-748.28833	179.09729	0.87625
200	1.658	963.30627	138.96652	1493.38464	-64.27904	272.90842	1301.20984	-838.61627	316.62515	1327.78113	-141.53955	450.19495	3.12517	649.47729	100.93529	0.70049	-913.25256	487.39084	54.43470	-761.08691	179.96329	0.88573
201	1.667	963.38037	136.30820	1493.04041	-64.04637	272.22931	1302.87598	-838.69495	316.10153	1328.63147	-151.29730	452.56360	5.59966	636.79700	101.85567	0.51293	-881.31042	486.71768	53.86816	-773.82837	180.86867	0.88838
202	1.675	963.81781	133.68340	1492.43213	-64.16206	271.71524	1304.56189	-839.02869	315.55133	1329.14893	-160.44159	455.07727	8.39083	624.17358	102.56424	0.44826	-849.19342	485.73981	54.04400	-786.44849	181.81224	0.85119
203	1.683	964.58179	131.11641	1491.56616	-64.61768	271.36072	1306.23682	-839.64984	315.03873	1329.31458	-168.75452	457.64099	11.54883	611.62207	103.15565	0.44746	-817.33673	484.54401	55.14051	-798.90649	182.79701	0.70764
204	1.692	965.63269	128.62570	1490.45508	-65.39543	271.14969	1307.88367	-840.58801	314.61951	1329.10889	-175.93665	460.17456	15.14322	599.09180	103.74258	0.43475	-786.01355	483.14056	56.96164	-811.27686	183.78131	0.47887
205	1.700	966.92798	126.23141	1489.11511	-66.47538	271.05142	1309.49109	-841.85608	314.32440	1328.51868	-181.64215	462.72192	19.22231	586.52722	104.38847	0.39194	-755.16772	481.53793	59.01371	-823.69708	184.67218	0.32307
206	1.708	968.42694	123.95030	1487.56372	-67.83395	271.03043	1311.04358	-843.44250	314.16229	1327.54700	-185.56012	465.36813	23.74459	573.93494	105.13068	0.35003	-724.54303	479.80704	60.83825	-836.24658	185.40367	0.38272
207	1.717	970.09375	121.78040	1485.82275	-69.43910	271.06207	1312.51819	-845.31403	314.12369	1326.21460	-187.50507	468.10693	28.66465	561.35999	105.98438	0.33533	-693.99323	478.02393	62.22111	-848.90845	186.00604	0.64001
208	1.725	971.89551	119.69882	1483.91931	-71.24835	271.14328	1313.88831	-847.42432	314.17642	1324.55298	-187.34473	470.85767	34.19068	548.85083	106.90926	0.34438	-663.68665	476.21368	63.14450	-861.60767	186.59340	0.94414
209	1.733	973.80194	117.67787	1481.88171	-73.20715	271.29733	1315.13184	-849.72095	314.27490	1322.59607	-184.75226	473.53143	40.85164	536.42554	107.82704	0.35431	-634.01965	474.36469	63.65081	-874.25354	187.27438	1.14052
210	1.742	975.78607	115.69824	1479.72925	-75.25244	271.56351	1316.23389	-852.14771	314.38171	1320.37585	-179.13116	476.05261	49.07546	524.02930	108.70341	0.33922	-605.32635	472.45795	63.74035	-886.79816	188.08597	1.18393
211	1.750	977.82300	113.74881	1477.47266	-77.32628	271.97531	1317.18677	-854.64618	314.47916	1317.92383	-169.99475	478.37164	58.56598	511.58316	109.57012	0.28561	-577.67725	470.53235	63.38690	-899.26697	188.99673	1.13314
212	1.758	979.88855	111.81859	1475.12585	-79.38901	272.54474	1317.98950	-857.15692	314.57614	1315.27197	-157.46338	480.40509	68.11543	499.08286	110.44708	0.21372	-550.92657	468.72308	62.61290	-911.71924	189.93298	1.05419
213	1.767	981.95825	109.89572	1472.71729	-81.42365	273.25345	1318.63989	-859.62195	314.71301	1312.45837	-142.28040	481.98120	76.15066	486.58652	111.31674	0.16508	-524.90851	467.19809	61.47891	-924.20483	190.82161	0.98778
214	1.775	984.01013	107.98105	1470.28931	-83.43063	274.05405	1319.12817	-861.98962	314.94247	1309.53052	-125.30188	482.90906	81.58615	474.11905	112.19489	0.15485	-499.60419	466.10080	60.03382	-936.73645	191.64073	0.97375
215	1.783	986.03052	106.10129	1467.88708	-85.41451	274.89252	1319.44434	-864.21967	315.30804	1306.54333	-107.02966	483.06061	84.29779	461.62967	113.10867	0.16372	-475.16785	465.52576	58.29126	-949.30054	192.42079	1.02710
216	1.792	988.01001	104.30104	1465.55139	-87.37160	275.73474	1319.58813	-866.28296	315.83939	1303.54749	-87.60315	482.42242	84.99199	449.04507	114.01018	0.16285	-451.85300	465.46716	56.18729	-961.91138	193.18542	1.10965
217	1.800	989.93225	102.61278	1463.31750	-89.29009	276.56796	1319.57178	-868.16028	316.54193	1300.57959	-67.06519	481.09485	84.68876	436.35684	114.84781	0.12010	-429.95773	465.80246	53.54900	-974.60217	193.93982	1.16074
218	1.808	991.77234	101.03705	1461.21436	-91.15619	277.38766	1319.41907	-869.84198	317.39307	1297.65784	-45.56366	479.17322	84.17629	423.63412	115.65357	0.02521	-409.81598	466.35104	50.12704	-987.37457	194.71185	1.15795
219	1.817	993.51184	99.55553	1459.25977	-92.95357	278.19354	1319.16199	-871.32416	318.35907	1294.78210	-23.38501	476.62769	83.75967	410.93967	116.46518	-0.07849	-391.77139	466.96719	45.68088	-1000.19891	195.52078	1.12812
220	1.825	995.14716	98.15361	1457.46704	-94.65849	278.98792	1318.83142	-872.60419	319.41235	1291.93823	-0.83221	473.33664	83.37086	398.25998	117.28209	-0.13991	-376.10709	467.60129	40.08237	-1013.01599	196.33542	1.09582
221	1.833	996.68060	96.82529	1455.85193	-96.24049	279.76666	1318.44763	-873.67834	320.53934	1289.10388	21.93146	469.24612	82.84394	385.53000	118.12130	-0.16914	-362.97830	468.26086	33.38100	-1025.77698	197.11110	1.07679
222	1.842	998.11206	95.56789	1454.42615	-97.67236	280.51178	1318.01904	-874.54401	321.73523	1286.25403	44.90143	464.46411	82.09449	372.71713	118.99399	-0.21431	-352.43643	468.92606	25.80293	-1038.51343	197.85349	1.10628
223	1.850	999.43481	94.38269	1453.18567	-98.93832	281.19623	1317.54639	-875.20294	322.99573	1283.36572	68.13739	459.18158	81.11821	359.86490	119.85413	-0.29049	-344.55872	469.52002	17.72929	-1051.28027	198.66385	1.19661
224	1.858	1000.63519	93.27908	1452.11523	-100.02910	281.79706	1317.02686	-875.66406	324.31711	1280.42346	91.70581	453.54834	79.93915	347.04425	120.66920	-0.37400	-339.58582	469.93478	9.73432	-1064.06848	199.66122	1.30423
225	1.867	1001.70068	92.26836	1451.20215	-100.93522	282.30179	1316.45862	-875.94244	325.69907	1277.42529	115.68506	447.62653	78.57185	334.29041	121.48730	-0.44895	-337.91705	470.09091	2.66226	-1076.84985	200.81281	1.39011
226	1.875	1002.62964	91.35327	1450.44226	-101.65074	282.70810	1315.83594	-876.05579	327.15094	1274.38489	140.16296	441.44965	76.99590	321.59561	122.37177	-0.52623	-339.81268	470.02441	-2.59189	-1089.65112	201.92957	1.46671
227	1.883	1003.43079	90.53232	1449.83411	-102.17990	283.02618	1315.14563	-876.02698	328.69360	1271.33057	165.22015	435.09830	75.17858	308.91403	123.33205	-0.61912	-345.03369	469.92340	-5.71973	-1102.54065	202.83798	1.56430
228	1.892	1004.11487	89.80952	1449.37549	-102.53708	283.27570	1314.37012	-875.89185	330.34433	1268.30908	190.88174	428.61572	73.11012	296.15656	124.32314	-0.71282	-353.06680	470.02811	-7.22511	-1115.53943	203.52751	1.67057
229	1.900	1004.68457	89.18698	1449.06470	-102.74049	283.47583	1313.49170	-875.69873	332.09091	1265.39282	217.07999	421.90970	70.80417	283.25488	125.26804	-0.77406	-363.60364	470.47287	-7.80413	-1128.60132	204.17673	1.71736
230	1.908	1005.12439	88.65106	1448.90356	-102.80719	283.64304	1312.49402	-875.49335	333.87747	1262.67859	243.72495	414.89682	68.27719	270.27609	126.12538	-0.78367	-376.16861	471.22552	-7.88635	-1141.69824	205.03175	1.64640
231	1.917	1005.40466	88.17635	1448.90100	-102.75366	283.80142	1311.36682	-875.30115	335.62036	1260.27808	270.79349	407.67184	65.55024	257.38297	126.95205	-0.74481	-389.60791	472.15314	-7.80192	-1154.78577	206.19983	1.48722
232	1.925	1005.49921	87.74464	1449.07520	-102.59903	283.98904	1310.10535	-875.12061	337.23312	1258.30493	298.31085	400.41949	62.67280	244.65289	127.85509	-0.69252	-402.77802	473.13968	-7.85909	-1167.68164	207.51385	1.37806
233	1.933	1005.39838	87.35919	1449.44910	-102.36545	284.24655	1308.71130	-874.93164	338.63644	1256.85876	326.29449	393.23453	59.69774	232.02777	128.88344	-0.69403	-415.40692	474.15155	-8.16258	-1180.10303	208.63260	1.47943
234	1.942	1005.10449	87.04001	1450.04236	-102.07379	284.60034	1307.19470	-874.71149	339.76074	1256.00171	354.71826	386.08600	56.62569	219.41260	129.98244	-0.77647	-427.83691	475.19986	-8.59300	-1191.79102	209.33664	1.81370
235	1.950	1004.61682	86.80470	1450.86365	-101.74007	285.05206	1305.57800	-874.44812	340.54999	1255.74609	383.49573	378.90845	53.42142	206.75168	131.05049	-0.88100	-440.33459	476.28314	-8.97928	-1202.68042	209.75772	2.25967
236	1.958	1003.91901	86.65411	1451.90930	-101.37605	285.57925	1303.89380	-874.14258	340.96631	1256.06726	412.51730	371.70413	50.09505	194.07822	132.04156	-0.94553	-452.88898	477.39465	-9.22394	-1213.07544	210.32251	2.74890
237	1.967	1002.98047	86.57738	1453.16980	-100.99012	286.14819	1302.18103	-873.79932	341.00650	1256.92273	441.70361	364.55475	46.72339	181.49100	133.01256	-0.98795	-465.40927	478.54337	-9.32302	-1223.42102	211.35506	3.38108
238	1.975	1001.77069	86.56209	1454.63354	-100.58876	286.72342	1300.47961	-873.41101	340.72592	1258.26111	471.01611	357.54968	43.38106	169.02676	134.05296	-1.05965	-477.87851	479.74075	-9.33964	-1233.78833	212.67709	4.36697
239	1.983	1000.27521	86.59628	1456.28552	-100.18136	287.27094	1298.82751	-872.95618	340.24106	1260.02344	500.44363	350.78537	40.12473	156.61951	135.17331	-1.14323	-490.31662	480.98672	-9.34785	-1243.87573	213.73497	5.92420
240	1.992	998.50250	86.66919	1458.10291	-99.78185	287.76874	1297.25793	-872.40936	339.70212	1262.14539	529.97986	344.43539	37.07485	144.18936	136.30431	-1.16618	-502.72488	482.25540	-9.39626	-1253.42090	214.23232	8.07654
241	2.000	996.47943	86.77794	1460.05017	-99.40335	288.21747	1295.79419	-871.75110	339.25861	1264.56128	559.58441	338.72290	34.43531	131.70203	137.38110	-1.11519	-515.10950	483.48581	-9.51028	-1262.32080	214.44562	10.53154
242	2.008	994.24176	86.93262	1462.08350	-99.05184	288.64011	1294.44702	-870.97137	339.03180	1267.20605	589.11841	333.83881	32.38777	119.17734	138.38715	-1.05832	-527.49658	484.63235	-9.67367	-1270.52405	214.76306	12.90898
243	2.017	991.82300	87.14911	1464.16370	-98.72495	289.07489	1293.21655	-870.07733	339.08871	1270.01733	618.25110	329.89334	30.94158	106.65411	139.35942	-1.05937	-539.90863	485.72559	-9.81792	-1277.99829	215.26749	14.95527
244	2.025	989.24792	87.43700	1466.25830	-98.41655	289.56573	1292.09961	-869.10382	339.42957	1272.93701	646.40387	326.84009	29.81204	94.12918	140.35928	-1.11687	-552.35962	486.82870	-9.88451	-1284.75195	215.92813	16.51593
245	2.033	986.53894	87.79607	1468.33276	-98.12241	290.15018	1291.09473	-868.11121	340.00940	1275.91956	672.78442	324.47849	28.45603	81.57269	141.40056	-1.17421	-564.86469	487.92331	-9.89366	-1290.83423	216.85733	17.62921
246	2.042	983.72296	88.22318	1470.34521	-97.84117	290.85272	1290.20020	-867.16327	340.77594	1278.93921	696.51953	322.64877	26.32137	68.99135	142.44504	-1.17631	-577.42828	488.91632	-9.90994	-1296.21680	218.20804	18.74141
247	2.050	980.83124	88.71347	1472.24768	-97.56883	291.68811	1289.41016	-866.29901	341.68729	1281.98767	716.92761	321.41345	23.10517	56.41245	143.47572	-1.12870	-590.03729	489.79529	-9.93622	-1300.53333	219.95549	20.53519
248	2.058	977.89789	89.25528	1473.99902	-97.28986	292.66333	1288.71716	-865.52594	342.70410	1285.06616	733.83710	321.01114	18.83797	43.81306	144.48538	-1.09530	-602.68054	490.65820	-9.90047	-1302.88562	221.98828	23.24705
249	2.067	974.96002	89.83679	1475.57324	-96.97000	293.77875	1288.11951	-864.83289	343.78476	1288.17920	747.66565	321.63446	13.83536	31.12132	145.42410	-1.11828	-615.35986	491.54062	-9.76961	-1302.05115	224.34735	26.25817
250	2.075	972.05127	90.45917	1476.95374	-96.55732	295.03879	1287.62317	-864.20337	344.89572	1291.32996	759.08612	323.25452	8.63547	18.29716	146.27492	-1.16366	-628.09052	492.35938	-9.60242	-1297.13354	227.11011	28.59910
251	2.083	969.19482	91.13429	1478.12329	-95.99303	296.46106	1287.23572	-863.61938	346.02002	1294.51367	768.45715	325.66275	3.95603	5.36853	147.11736	-1.17806	-640.89490	493.07687	-9.46499	-1288.10242	230.11119	29.71713
252	2.092	966.40692	91.86971	1479.05994	-95.22563	298.07129	1286.96484	-863.06079	347.15500	1297.71765	775.47382	328.59686	0.49831	-7.60564	148.02167	-1.15657	-653.77820	493.78070	-9.36403	-1275.65503	232.96005	29.64340
253	2.100	963.70880	92.65459	1479.74219	-94.22224	299.89008	1286.82092	-862.50330	348.30350	1300.92603	779.30444	331.72794	-1.48861	-20.56697	148.96478	-1.12057	-666.70886	494.55161	-9.28150	-1260.61694	235.29536	28.71382
254	2.108	961.13617	93.45619	1480.15698	-92.97563	301.91507	1286.81763	-861.91669	349.46454	1304.12146	779.05908	334.58240	-2.40879	-33.48347	149.89807	-1.07443	-679.63702	495.36270	-9.21668	-1243.52893	236.96901	27.32764
255	2.117	958.73700	94.23376	1480.30359	-91.50517	304.10516	1286.96619	-861.26221	350.62805	1307.28601	774.32074	336.64178	-2.87087	-46.37323	150.81673	-1.01554	-692.53882	496.16537	-9.16689	-1224.61401	238.02458	25.80520
256	2.125	956.56598	94.95807	1480.18799	-89.85278	306.38367	1287.27380	-860.49884	351.77451	1310.40198	765.53021	337.67465	-3.17781	-59.27434	151.73782	-0.96311	-705.42889	496.98956	-9.10658	-1203.87915	238.58202	24.33831
257	2.133	954.68311	95.61244	1479.82056	-88.07803	308.66104	1287.74597	-859.60095	352.88434	1313.44592	753.96680	337.98785	-3.38202	-72.19307	152.65190	-0.94146	-718.32336	497.88266	-9.02515	-1181.30054	238.66513	23.10391
258	2.142	953.14996	96.17790	1479.21606	-86.25402	310.85269	1288.38635	-858.57397	353.95816	1316.38257	741.15887	338.22720	-3.51441	-85.09821	153.52109	-0.93555	-731.20514	498.81894	-8.94669	-1157.04480	238.08672	22.33231
259	2.150	952.01978	96.62660	1478.38611	-84.46245	312.88705	1289.18994	-857.45856	355.02045	1319.16357	728.15118	338.84543	-3.60723	-97.93263	154.33374	-0.88672	-744.04395	499.75104	-8.87033	-1131.39685	236.64043	22.18110
260	2.158	951.32294	96.93533	1477.33032	-82.78757	314.72070	1290.14075	-856.32501	356.09280	1321.72852	715.30804	339.81085	-3.69977	-110.60751	155.13741	-0.70540	-756.84204	500.67783	-8.75194	-1104.50183	234.35132	22.64519
261	2.167	951.05933	97.10062	1476.03943	-81.31075	316.35022	1291.21790	-855.25964	357.17722	1324.01587	702.59869	340.84460	-3.87136	-123.02252	155.97501	-0.28404	-769.63831	501.59845	-8.57823	-1076.38208	231.49107	23.61003
262	2.175	951.20520	97.13321	1474.50549	-80.10420	317.79660	1292.40149	-854.34894	358.26990	1325.97644	689.88647	341.79669	-4.17254	-135.09839	156.79715	0.44241	-782.46606	502.49789	-8.38849	-1047.15723	228.46658	24.93026
263	2.183	951.72559	97.04089	1472.72998	-79.22418	319.08038	1293.67700	-853.66626	359.37201	1327.57849	677.09235	342.70688	-4.52472	-146.76541	157.48483	1.46004	-795.31427	503.40262	-8.22670	-1017.07825	225.64009	26.48174
264	2.192	952.58710	96.82281	1470.72314	-78.70673	320.20880	1295.03320	-853.26221	360.48502	1328.80408	664.25604	343.63605	-4.76750	-157.96924	157.97577	2.74084	-808.12775	504.33829	-8.13735	-986.39111	223.18872	28.15834
265	2.200	953.76416	96.48627	1468.49536	-78.56580	321.17706	1296.45215	-853.16687	361.60880	1329.64233	651.48303	344.59344	-4.82641	-168.74004	158.33241	4.33633	-820.85999	505.27557	-8.15397	-955.28760	221.15076	29.83663
266	2.208	955.23462	96.06186	1466.05115	-78.79681	321.97928	1297.90601	-853.40137	362.74069	1330.08655	638.83441	345.57153	-4.78131	-179.26727	158.65674	6.43239	-833.52667	506.19165	-8.23546	-923.92523	219.55669	31.40123
267	2.217	956.96991	95.58775	1463.39465	-79.38589	322.61557	1299.36157	-853.98737	363.86798	1330.13550	626.26288	346.56204	-4.75867	-189.89635	159.01042	9.31270	-846.17712	507.09738	-8.28515	-892.41174	218.46326	32.81858
268	2.225	958.93457	95.07803	1460.53699	-80.31752	323.09494	1300.78674	-854.94446	364.96539	1329.79395	613.68219	347.57935	-4.79951	-200.92259	159.48611	13.20391	-858.82330	508.00839	-8.24777	-860.85571	217.87817	34.16891
269	2.233	961.09241	94.51447	1457.49524	-81.57695	323.44122	1302.15527	-856.27960	366.00946	1329.07397	601.08838	348.64658	-4.86190	-212.17885	160.26321	18.13488	-871.43079	508.94727	-8.13931	-829.45996	217.71107	35.58517
270	2.242	963.40778	93.86998	1454.28406	-83.14795	323.69205	1303.44922	-857.97992	366.99149	1327.99658	588.54456	349.72299	-4.91103	-222.66153	161.40643	23.99824	-883.97260	509.93793	-8.01145	-798.46582	217.81148	37.12098
271	2.250	965.83978	93.13354	1450.91113	-85.00824	323.88611	1304.66113	-860.01410	367.91153	1326.58716	576.06598	350.73322	-4.94399	-230.54060	162.56616	30.69916	-896.47913	510.99173	-7.91433	-768.01019	218.03979	38.67388
272	2.258	968.34137	92.31519	1447.38025	-87.12643	324.05133	1305.79163	-862.34052	368.77359	1324.86743	563.58856	351.67792	-4.96676	-233.81677	163.06396	38.01370	-909.01788	512.07574	-7.87873	-738.06543	218.30127	40.07517
273	2.267	970.87000	91.44614	1443.69885	-89.45658	324.19839	1306.83936	-864.91443	369.59363	1322.85437	551.03418	352.61798	-5.00236	-231.36188	162.30385	45.32282	-921.62183	513.09875	-7.91332	-708.46497	218.51227	41.25333
274	2.275	973.39667	90.57976	1439.88416	-91.93242	324.31808	1307.79248	-867.69226	370.40009	1320.56250	538.37549	353.58276	-5.07011	-223.45004	160.00146	51.81095	-934.27283	513.99237	-7.99789	-678.98157	218.58737	42.28590
275	2.283	975.90118	89.77565	1435.96484	-94.47659	324.38751	1308.63000	-870.63031	371.22177	1318.01111	525.65015	354.56381	-5.13462	-211.31140	156.14532	57.01539	-946.93762	514.80243	-8.08479	-649.42261	218.49652	43.30695
276	2.292	978.36737	89.06992	1431.98267	-97.02149	324.38248	1309.33032	-873.67242	372.07590	1315.22803	512.92444	355.53293	-5.14147	-196.30612	150.89804	61.04587	-959.57648	515.68213	-8.11374	-619.73041	218.27452	44.39897
277	2.300	980.78839	88.46132	1427.98242	-99.52280	324.28699	1309.87500	-876.74054	372.96182	1312.25195	500.23669	356.45322	-5.10229	-179.44604	144.62871	64.25344	-972.14270	516.81464	-8.01862	-590.05304	217.94792	45.56769
278	2.308	983.16797	87.92099	1423.99927	-101.95966	324.10187	1310.25256	-879.74414	373.85773	1309.12708	487.57532	357.32281	-5.08754	-161.33194	137.97272	66.83096	-984.61334	518.28235	-7.75986	-560.69928	217.50214	46.75724
279	2.317	985.51306	87.41269	1420.05652	-104.32764	323.84818	1310.46790	-882.60193	374.72437	1305.89832	474.91467	358.18573	-5.13886	-142.29613	131.60529	68.77543	-997.04028	519.92102	-7.40852	-532.03571	216.95639	47.85054
280	2.325	987.82739	86.90930	1416.17126	-106.63396	323.56009	1310.54736	-885.25671	375.51404	1302.61060	462.25470	359.08466	-5.22763	-122.59917	125.96354	70.02714	-1009.53040	521.41754	-7.12369	-504.44275	216.44995	48.68238
281	2.333	990.10425	86.39886	1412.35938	-108.89222	323.28186	1310.53455	-887.67810	376.18158	1299.30811	449.61417	360.02023	-5.30466	-102.50877	121.28511	70.49174	-1022.13751	522.62573	-6.98678	-478.24554	216.19130	49.09192
282	2.342	992.32489	85.87534	1408.64294	-111.10976	323.06967	1310.47290	-889.85565	376.69717	1296.03064	436.99619	360.95602	-5.35280	-82.18276	117.71687	70.03492	-1034.83044	523.63074	-6.95681	-453.63837	216.33258	48.97169
283	2.350	994.46411	85.32405	1405.05432	-113.28003	322.97589	1310.39246	-891.78894	377.05548	1292.81067	424.36469	361.86591	-5.37480	-61.53602	115.24115	68.60648	-1047.56763	524.56012	-6.97144	-430.74457	216.91573	48.28444
284	2.358	996.49377	84.72324	1401.63074	-115.38931	323.02307	1310.30908	-893.48523	377.27176	1289.67102	411.66318	362.78912	-5.36259	-40.31676	113.63138	66.36986	-1060.32739	525.47455	-6.99427	-409.70636	217.86679	47.08166
285	2.367	998.38611	84.05936	1398.40857	-117.42446	323.19992	1310.23132	-894.96478	377.37653	1286.62329	398.87155	363.78595	-5.31839	-18.33618	112.59414	63.66028	-1073.08667	526.37726	-7.00308	-390.65436	219.06471	45.46359
286	2.375	1000.12134	83.33679	1395.42041	-119.37276	323.47720	1310.16321	-896.25647	377.40924	1283.66931	386.03360	364.83380	-5.28894	4.39450	111.89053	60.81945	-1085.84192	527.26941	-6.98339	-373.65894	220.47946	43.44524
287	2.383	1001.69232	82.56776	1392.68994	-121.21930	323.82230	1310.10046	-897.38470	377.39648	1280.80444	373.21249	365.86057	-5.32129	27.73616	111.32841	58.07117	-1098.63135	528.17590	-6.93030	-358.75433	222.18623	40.90955
288	2.392	1003.09601	81.75626	1390.22876	-122.94659	324.19965	1310.02832	-898.36499	377.33597	1278.01941	360.44006	366.83154	-5.40211	51.57756	110.76706	55.53554	-1111.48694	529.10950	-6.86219	-345.98737	224.20461	37.75273
289	2.400	1004.32507	80.90524	1388.03650	-124.53484	324.56912	1309.92700	-899.21002	377.20602	1275.29431	347.71680	367.74286	-5.47534	75.88908	110.12544	53.30368	-1124.37305	530.05243	-6.81395	-335.48004	226.35754	34.02540
290	2.408	1005.37250	80.03143	1386.10681	-125.96236	324.89307	1309.77808	-899.93384	376.98523	1272.59241	335.01926	368.61893	-5.48800	100.66791	109.37199	51.41216	-1137.21240	530.98682	-6.79191	-327.48395	228.37810	29.82025
291	2.417	1006.24048	79.15393	1384.43701	-127.20810	325.14731	1309.56738	-900.54895	376.66324	1269.86816	322.30988	369.51855	-5.42108	125.88425	108.57635	49.76948	-1149.97437	531.91687	-6.75996	-322.32593	230.14888	25.07971
292	2.425	1006.94147	78.28494	1383.03137	-128.25311	325.33209	1309.28308	-901.05994	376.23859	1267.08679	309.57785	370.46558	-5.31140	151.48300	107.90281	48.20686	-1162.68970	532.85547	-6.68009	-320.22565	231.74059	19.71578
293	2.433	1007.49249	77.44398	1381.89294	-129.08243	325.46924	1308.92065	-901.46167	375.71512	1264.23682	296.84631	371.40533	-5.21728	177.41486	107.49155	46.61234	-1175.39417	533.79565	-6.55179	-321.08795	233.28207	13.90768
294	2.442	1007.90674	76.65894	1381.02246	-129.69232	325.57568	1308.48291	-901.74396	375.10684	1261.32617	284.12109	372.29175	-5.15086	203.65543	107.39157	44.97631	-1188.11194	534.71240	-6.41672	-324.37994	234.85666	8.27725
295	2.450	1008.18939	75.94461	1380.42871	-130.09491	325.64148	1307.97607	-901.89954	374.44427	1258.38220	271.37280	373.16156	-5.09503	230.24719	107.53435	43.32574	-1200.86182	535.60632	-6.32515	-329.30774	236.45183	3.86089
296	2.458	1008.33960	75.29033	1380.12830	-130.31096	325.63797	1307.40210	-901.93274	373.77945	1255.46118	258.57150	374.08203	-5.05176	257.32932	107.74794	41.66735	-1213.63452	536.51294	-6.29618	-335.43024	237.98233	1.56636
297	2.467	1008.35126	74.66483	1380.13452	-130.36214	325.53873	1306.75354	-901.86157	373.18042	1252.65479	245.71176	375.06982	-5.02828	285.02969	107.92263	39.99357	-1226.39502	537.45239	-6.30939	-343.08301	239.36037	1.34578
298	2.475	1008.21399	74.03271	1380.45435	-130.27312	325.33453	1306.01587	-901.71332	372.70953	1250.07947	232.82367	376.06854	-5.03260	313.32361	108.12752	38.30619	-1239.11792	538.43463	-6.31317	-352.84167	240.52959	2.16217
299	2.483	1007.91949	73.37671	1381.09070	-130.07507	325.03555	1305.17383	-901.51733	372.40549	1247.85986	219.96140	377.01239	-5.06076	342.05566	108.47240	36.63874	-1251.77295	539.50684	-6.22048	-364.61664	241.50601	2.86205
300	2.492	1007.46478	72.70914	1382.04443	-129.80199	324.65857	1304.21765	-901.29651	372.28937	1246.11304	207.15491	377.91165	-5.07140	371.06339	108.94588	35.06257	-1264.27173	540.69830	-5.89584	-377.53790	242.42778	2.89177
301	2.500	1006.84619	72.06348	1383.31836	-129.48402	324.21112	1303.14624	-901.05884	372.38336	1244.93652	194.39871	378.81830	-5.04789	400.22415	109.44464	33.65123	-1276.45691	541.95166	-5.14919	-390.62085	243.42967	2.33215
302	2.508	1006.05060	71.47491	1384.91516	-129.14247	323.69690	1301.97058	-900.79810	372.71414	1244.40112	181.69397	379.73492	-5.03639	429.41330	109.87937	32.44685	-1288.14185	543.17859	-3.76516	-403.37671	244.45023	1.56740
303	2.517	1005.05347	70.96341	1386.82922	-128.78677	323.13620	1300.70837	-900.50201	373.29752	1244.54187	169.06018	380.61575	-5.07173	458.48019	110.22110	31.47303	-1299.18555	544.32709	-1.57769	-415.85175	245.32452	0.93711
304	2.525	1003.82697	70.53220	1389.04321	-128.41704	322.56952	1299.37720	-900.15851	374.12552	1245.34875	156.49640	381.41074	-5.14591	487.25754	110.48191	30.74519	-1309.55518	545.39618	1.47254	-428.26074	246.01276	0.56075
305	2.533	1002.35187	70.17499	1391.53467	-128.02879	322.03809	1297.99268	-899.75330	375.16202	1246.76794	143.94708	382.10776	-5.23593	515.57690	110.66678	30.24411	-1319.27881	546.42102	5.35351	-440.72253	246.57712	0.41030
306	2.542	1000.62231	69.88171	1394.27917	-127.61687	321.56418	1296.57263	-899.26825	376.34204	1248.71265	131.34253	382.75214	-5.30838	543.31250	110.70852	29.93795	-1328.33618	547.42871	9.98908	-453.24524	247.04790	0.41958
307	2.550	998.64313	69.64719	1397.24670	-127.17966	321.15015	1295.13940	-898.68463	377.57825	1251.07568	118.69379	383.37985	-5.34417	570.41846	110.45657	29.84539	-1336.59766	548.42523	15.25866	-465.78143	247.43863	0.47979
308	2.558	996.42572	69.47223	1400.40454	-126.72112	320.78687	1293.71729	-897.99048	378.77792	1253.74280	106.08429	383.98047	-5.35808	596.90613	109.81614	30.00200	-1343.81226	549.40173	20.95874	-478.27875	247.81134	0.46971
309	2.567	993.98816	69.35556	1403.71936	-126.24976	320.45526	1292.33057	-897.18750	379.86053	1256.60657	93.54175	384.56705	-5.36680	622.74780	108.85780	30.40078	-1349.62720	550.27136	26.84128	-490.72528	248.26181	0.34654
310	2.575	991.35370	69.29373	1407.15173	-125.77812	320.12262	1291.00232	-896.29639	380.76688	1259.57715	80.99945	385.19806	-5.36839	647.69067	107.72388	30.99063	-1353.65820	550.82190	32.78632	-503.16150	248.83350	0.17084
311	2.583	988.54291	69.28210	1410.65613	-125.32200	319.75012	1289.75159	-895.35461	381.46399	1262.58777	68.41144	385.88971	-5.35785	671.09241	106.53806	31.59006	-1355.52661	550.89111	38.94662	-515.63898	249.48180	0.02854
312	2.592	985.57129	69.31067	1414.18811	-124.89874	319.31171	1288.58997	-894.40826	381.94574	1265.59717	55.82526	386.57098	-5.34647	692.02832	105.43405	31.76938	-1354.84119	550.62103	45.59266	-528.17102	250.15176	-0.05618
313	2.600	982.45636	69.37082	1417.71082	-124.52485	318.80157	1287.52454	-893.50165	382.22687	1268.58801	43.29639	387.19147	-5.35676	709.74304	104.55899	30.94604	-1351.41943	550.31757	52.61320	-540.73907	250.83897	-0.10723
314	2.608	979.22571	69.46393	1421.19324	-124.21099	318.22577	1286.56348	-892.66547	382.32950	1271.56335	30.79114	387.82101	-5.39682	724.08899	104.04086	28.73513	-1345.63281	550.05017	59.12545	-553.32715	251.56061	-0.13602
315	2.617	975.91492	69.59564	1424.60535	-123.95349	317.59485	1285.71716	-891.90747	382.26053	1274.53784	18.22113	388.57126	-5.45044	735.53174	103.96387	25.33338	-1338.18433	549.63202	63.80357	-565.93494	252.32768	-0.13190
316	2.625	972.55432	69.76645	1427.91418	-123.72752	316.91623	1284.99182	-891.21533	382.00031	1277.53137	5.53949	389.47415	-5.49068	744.74524	104.28442	21.56087	-1329.42712	548.92242	65.74557	-578.58282	253.16772	-0.08676
317	2.633	969.15839	69.97522	1431.08215	-123.48892	316.18512	1284.38867	-890.56854	381.52612	1280.56555	-7.24023	390.48370	-5.49884	752.17102	104.78522	18.38395	-1319.14478	547.95740	64.92280	-591.31000	254.12086	-0.01350
318	2.642	965.72736	70.23114	1434.07007	-123.18131	315.38016	1283.90759	-889.94775	380.85162	1283.66113	-20.08795	391.55493	-5.47759	757.85718	105.30527	16.24873	-1306.94604	546.84570	61.86412	-604.12799	255.18437	0.06502
319	2.650	962.25787	70.54700	1436.84583	-122.74323	314.46249	1283.54712	-889.33295	380.03662	1286.83228	-32.97083	392.65573	-5.44751	761.59387	106.02449	14.81749	-1292.61621	545.66339	57.26487	-616.98993	256.30756	0.14482
320	2.658	958.75848	70.91382	1439.38916	-122.11898	313.38147	1283.30164	-888.69885	379.15720	1290.08484	-45.85620	393.71957	-5.43123	763.10742	107.27847	13.34901	-1276.16992	544.44263	52.01896	-629.84888	257.45157	0.22499
321	2.667	955.26410	71.30051	1441.68799	-121.26925	312.09290	1283.16016	-888.01563	378.27228	1293.41370	-58.73071	394.69879	-5.43377	762.19116	109.11485	11.28686	-1257.87341	543.16614	47.40155	-642.71045	258.58307	0.28916
322	2.675	951.83594	71.68256	1443.73352	-120.17466	310.58063	1283.11157	-887.25226	377.41919	1296.80127	-71.60028	395.63977	-5.43384	758.81177	111.22707	8.56083	-1238.32275	541.77753	44.91199	-655.60742	259.63382	0.34538
323	2.683	948.54974	72.05768	1445.51709	-118.83484	308.86658	1283.15076	-886.38202	376.62933	1300.21851	-84.48059	396.59613	-5.41147	753.20190	113.21325	5.62912	-1218.29834	540.29254	45.50100	-668.56348	260.55359	0.41696
324	2.692	945.48364	72.43478	1447.02820	-117.26737	307.00421	1283.28125	-885.39362	375.93582	1303.62866	-97.39642	397.54236	-5.37611	745.89465	114.80155	3.25368	-1198.23010	538.88062	48.68273	-681.57825	261.37265	0.48610
325	2.700	942.70660	72.81259	1448.25513	-115.50811	305.06494	1283.51001	-884.30206	375.36163	1306.99036	-110.36041	398.43683	-5.35395	737.56494	115.96557	1.91779	-1177.79712	537.76300	52.72939	-694.62878	262.18777	0.52780
326	2.708	940.27350	73.16214	1449.18518	-113.61259	303.12396	1283.84583	-883.14539	374.89413	1310.25769	-123.34558	399.28073	-5.35725	728.65808	116.88253	1.44758	-1156.26184	537.03296	55.97714	-707.68781	263.09473	0.56798
327	2.717	938.23102	73.43231	1449.80750	-111.65342	301.24756	1284.30054	-881.97388	374.47449	1313.38196	-136.29260	400.11444	-5.34019	719.11401	117.75578	1.32723	-1133.13843	536.59460	57.73734	-720.73480	264.09113	0.65383
328	2.725	936.62262	73.57388	1450.11658	-109.71223	299.48444	1284.88965	-880.84235	374.02762	1316.31812	-149.10681	401.02670	-5.17661	708.56628	118.68771	1.19739	-1108.43909	536.27820	58.15387	-733.75085	265.06439	0.80072
329	2.733	935.48047	73.55963	1450.11426	-107.87257	297.86273	1285.63159	-879.80243	373.51001	1319.03223	-161.64063	402.11499	-4.73582	696.87988	119.67792	0.96822	-1082.47485	535.94019	57.69445	-746.72235	265.92654	0.98256
330	2.742	934.81818	73.38931	1449.80237	-106.21465	296.38892	1286.54309	-878.89685	372.92093	1321.50110	-173.74341	403.37729	-3.97438	684.37671	120.67014	0.68988	-1055.59180	535.42090	56.80925	-759.65753	266.70364	1.15361
331	2.750	934.63385	73.07822	1449.18054	-104.80945	295.05630	1287.63306	-878.16119	372.26788	1323.70776	-185.34998	404.73767	-2.90427	671.54077	121.61097	0.43864	-1028.04504	534.54193	55.83225	-772.57257	267.46124	1.28000
332	2.758	934.91730	72.64075	1448.24976	-103.71529	293.86609	1288.90027	-877.62897	371.54190	1325.63562	-196.49377	406.21201	-1.51666	658.70667	122.50495	0.24704	-1000.00586	533.22656	55.04511	-785.44855	268.22821	1.35700
333	2.767	935.64929	72.08890	1447.01343	-102.97510	292.83215	1290.33240	-877.33490	370.73819	1327.26477	-207.23474	407.91620	0.19675	646.00513	123.38699	0.09324	-971.62683	531.56274	54.74863	-798.23981	269.01019	1.39624
334	2.775	936.80249	71.43799	1445.47522	-102.61411	291.96390	1291.90454	-877.31836	369.88101	1328.56812	-217.57880	409.89301	2.18471	633.41443	124.25681	-0.05154	-943.09204	529.69482	55.22291	-810.91315	269.84723	1.39117
335	2.783	938.35010	70.70926	1443.63953	-102.64336	291.26062	1293.58447	-877.62598	369.01563	1329.51465	-227.47418	412.04370	4.37991	620.87317	125.10899	-0.18869	-914.57776	527.69684	56.58028	-823.44934	270.81000	1.32116
336	2.792	940.26752	69.93436	1441.51331	-103.06741	290.72028	1295.33801	-878.30652	368.18802	1330.08191	-236.84448	414.24011	6.79530	608.37598	125.96053	-0.30330	-886.15009	525.61957	58.65030	-835.83862	271.84558	1.22299
337	2.800	942.52228	69.15979	1439.10876	-103.88960	290.33826	1297.13391	-879.39685	367.43652	1330.26160	-245.55872	416.41687	9.51524	595.91833	126.80356	-0.38298	-857.71777	523.56787	61.02673	-848.11395	272.69986	1.21403
338	2.808	945.06659	68.43796	1436.44861	-105.11112	290.09442	1298.94629	-880.91077	366.79092	1330.05249	-253.38885	418.55740	12.61436	583.44189	127.62741	-0.42459	-829.10504	521.64331	63.26867	-860.37262	273.17834	1.38546
339	2.817	947.83887	67.80835	1433.56006	-106.72285	289.95032	1300.75659	-882.83612	366.27441	1329.45300	-260.03259	420.67926	16.10421	570.90674	128.46806	-0.44752	-800.22571	519.87427	65.11626	-872.75684	273.48712	1.67807
340	2.825	950.77460	67.29218	1430.46863	-108.69742	289.86249	1302.55078	-885.13666	365.90274	1328.46008	-265.18945	422.85236	19.89761	558.33081	129.36024	-0.47911	-771.24811	518.23395	66.55354	-885.39178	274.08795	1.91489
341	2.833	953.81653	66.89722	1427.20471	-110.98547	289.80518	1304.31348	-887.75610	365.67221	1327.07654	-268.64929	425.20020	23.87906	545.74902	130.28236	-0.51032	-742.56305	516.68140	67.67272	-898.25354	275.14273	1.98587
342	2.842	956.90729	66.61868	1423.80835	-113.51475	289.78870	1306.02222	-890.62964	365.55219	1325.31494	-270.25159	427.87735	28.18270	533.17651	131.17964	-0.51377	-714.53510	515.16473	68.49791	-911.14990	276.37503	1.93709
343	2.850	959.97882	66.43839	1420.32825	-116.20100	289.85196	1307.64661	-893.69623	365.49765	1323.19678	-269.59930	431.02487	33.39997	520.60059	132.03400	-0.50012	-687.28430	513.64771	68.97504	-923.91016	277.49176	1.85799
344	2.858	962.95728	66.33023	1416.81897	-118.96881	290.02750	1309.15332	-896.89551	365.46310	1320.75586	-265.87164	434.72412	40.26190	508.03110	132.87762	-0.50083	-660.68909	512.16760	69.08321	-936.51105	278.43396	1.78679
345	2.867	965.78076	66.26935	1413.34131	-121.76158	290.31781	1310.51416	-900.15796	365.41699	1318.04358	-258.26392	438.95090	48.86235	495.52292	133.72417	-0.51164	-634.55017	510.82690	68.86654	-949.02856	279.25269	1.74748
346	2.875	968.41541	66.23715	1409.95044	-124.53731	290.70599	1311.71082	-903.40448	365.36240	1315.12622	-246.75275	443.48749	58.15263	483.08261	134.56754	-0.50138	-608.77258	509.72900	68.37070	-961.54053	279.99655	1.76686
347	2.883	970.85510	66.22083	1406.68323	-127.26656	291.16977	1312.73804	-906.55743	365.33682	1312.07422	-232.21777	447.91690	66.33570	470.63327	135.44371	-0.47267	-583.44928	508.91006	67.59035	-974.06824	280.74033	1.82820
348	2.892	973.10999	66.21490	1403.55530	-129.93384	291.67715	1313.60278	-909.55212	365.38416	1308.95117	-215.75024	451.81665	71.89954	458.11655	136.38750	-0.46602	-558.79712	508.29321	66.46332	-986.61768	281.57208	1.88357
349	2.900	975.19525	66.22388	1400.57007	-132.53246	292.18695	1314.31946	-912.33887	365.53253	1305.81042	-197.99713	454.95697	74.40572	445.52530	137.35104	-0.49272	-535.03467	507.72934	64.90472	-999.23444	282.49274	1.91009
350	2.908	977.12634	66.25601	1397.73352	-135.05765	292.65939	1314.90222	-914.88129	365.79736	1302.70020	-179.11469	457.31592	74.49867	432.84268	138.26147	-0.52250	-512.30908	507.10464	62.84671	-1011.95557	283.41217	1.91876
351	2.917	978.91534	66.31430	1395.06531	-137.50465	293.06329	1315.36145	-917.15710	366.18832	1299.66296	-159.08722	458.98486	73.33596	420.05142	139.12985	-0.54857	-490.70065	506.38931	60.24345	-1024.75098	284.27841	1.92274
352	2.925	980.56622	66.39630	1392.59167	-139.86781	293.37903	1315.70239	-919.16132	366.69794	1296.72888	-138.03339	460.08398	71.96408	407.18741	140.01727	-0.59449	-470.28326	505.58612	57.05466	-1037.55920	285.15808	1.91305
353	2.933	982.07843	66.49597	1390.33069	-142.14079	293.59995	1315.92554	-920.90485	367.29581	1293.90503	-116.30695	460.68210	70.97756	394.32248	140.92776	-0.66178	-451.17773	504.67957	53.23845	-1050.35278	286.14395	1.87788
354	2.942	983.45685	66.61111	1388.28821	-144.31693	293.73004	1316.02881	-922.40918	367.95242	1291.17468	-94.31604	460.73993	70.48698	381.50778	141.82352	-0.73915	-433.54092	503.64322	48.76326	-1063.15784	287.20523	1.83230
355	2.950	984.71423	66.75049	1386.45740	-146.38721	293.78244	1316.01001	-923.70392	368.65018	1288.50854	-72.27850	460.17938	70.30474	368.75839	142.72519	-0.83068	-417.52161	502.46063	43.63334	-1076.02112	288.20609	1.81697
356	2.958	985.86230	66.92172	1384.81897	-148.34357	293.77863	1315.87244	-924.83228	369.36472	1285.87451	-50.17517	459.01602	70.18990	356.06070	143.69261	-0.93001	-403.23010	501.14859	37.90028	-1088.92444	289.07242	1.86862
357	2.967	986.90631	67.12247	1383.34668	-150.18370	293.74554	1315.63013	-925.84766	370.06824	1283.24255	-27.86755	457.36194	69.95548	343.37332	144.69688	-1.01141	-390.74615	499.79303	31.63937	-1101.74744	289.86621	1.97390
358	2.975	987.85046	67.35831	1382.01819	-151.90630	293.70642	1315.30322	-926.79297	370.76749	1280.58691	-5.22223	455.30835	69.47695	330.66431	145.64713	-1.05866	-380.17270	498.54398	24.91587	-1114.38794	290.66101	2.08275
359	2.983	988.69867	67.65469	1380.82214	-153.50455	293.66919	1314.90698	-927.68152	371.51178	1277.88159	17.83502	452.86908	68.74357	317.92883	146.54974	-1.07098	-371.71631	497.53424	17.81317	-1126.93701	291.46368	2.16541
360	2.992	989.44824	68.03503	1379.75916	-154.96982	293.62515	1314.44824	-928.49756	372.34436	1275.09656	41.31866	450.04233	67.87573	305.13501	147.48383	-1.04815	-365.78305	496.81073	10.58528	-1139.66675	292.33386	2.21406
361	3.000	990.08862	68.49277	1378.83630	-156.29959	293.55600	1313.93054	-929.21271	373.26447	1272.20349	65.19714	446.88440	67.03358	292.23654	148.45251	-0.98681	-362.99429	496.36954	3.85880	-1152.74487	293.34766	2.25158
362	3.008	990.60944	68.99606	1378.05884	-157.49648	293.44153	1313.35669	-929.80664	374.25204	1269.18579	89.40704	443.50018	66.32232	279.25992	149.40163	-0.89320	-363.87552	496.20535	-1.48358	-1166.02100	294.40796	2.33169
363	3.017	991.00922	69.51477	1377.42725	-158.55957	293.26804	1312.72253	-930.28052	375.30966	1266.04980	113.87427	439.97260	65.77804	266.28979	150.31436	-0.80601	-368.30054	496.28363	-4.93549	-1179.21680	295.33047	2.46142
364	3.025	991.29358	70.03952	1376.94019	-159.48166	293.03207	1312.01428	-930.65546	376.45844	1262.83228	138.56012	436.30920	65.37179	253.36356	151.19478	-0.78543	-375.48056	496.54343	-6.78459	-1192.23486	296.06366	2.59693
365	3.033	991.46698	70.58234	1376.59753	-160.25613	292.74249	1311.21631	-930.96002	377.69348	1259.60083	163.49152	432.42688	64.98248	240.45151	152.04442	-0.84793	-384.76093	496.96729	-7.67074	-1205.14966	296.73254	2.72380
366	3.042	991.52698	71.16431	1376.40344	-160.88495	292.42291	1310.31885	-931.22272	378.95111	1256.44714	188.71869	428.21594	64.43578	227.53348	152.90323	-0.94344	-395.98648	497.58014	-8.01705	-1217.95398	297.46588	2.85732
367	3.050	991.46429	71.80185	1376.37097	-161.38045	292.10818	1309.31384	-931.46973	380.12747	1253.47754	214.27054	423.64688	63.61061	214.61990	153.84001	-1.01281	-408.78922	498.36496	-8.05648	-1230.54675	298.24316	2.98462
368	3.058	991.26489	72.49908	1376.52600	-161.76144	291.83313	1308.18958	-931.71991	381.12970	1250.80737	240.16693	418.76105	62.47274	201.71780	154.86504	-1.02785	-422.18747	499.24039	-8.02112	-1243.01453	299.07404	3.03856
369	3.067	990.91443	73.25287	1376.90137	-162.05072	291.61902	1306.93555	-931.97809	381.90231	1248.55457	266.40689	413.58325	61.03517	188.84622	155.89665	-0.99689	-435.30768	500.14166	-8.09805	-1255.56567	300.06357	2.96041
370	3.075	990.40192	74.06082	1377.52979	-162.27405	291.46600	1305.55188	-932.23120	382.41568	1246.82373	292.92697	408.11200	59.33186	176.03897	156.85558	-0.96388	-448.01056	501.08041	-8.33832	-1268.11353	301.08374	2.84303
371	3.083	989.71796	74.91821	1378.44116	-162.45326	291.35840	1304.05151	-932.44971	382.65143	1245.69177	319.61716	402.35550	57.40102	163.30051	157.76427	-0.96996	-460.58771	502.10931	-8.66865	-1280.29309	301.81680	2.91888
372	3.092	988.85022	75.81226	1379.65942	-162.59909	291.27853	1302.45715	-932.59955	382.60336	1245.19958	346.38129	396.32449	55.26751	150.61386	158.71152	-1.01713	-473.22650	503.24469	-8.98242	-1291.92224	302.26801	3.32359
373	3.100	987.78174	76.73090	1381.19507	-162.71222	291.21790	1300.79895	-932.66040	382.28204	1245.34363	373.16431	390.02704	52.94577	137.97568	159.72884	-1.08445	-485.90253	504.42987	-9.22535	-1303.18457	302.83200	4.00575
374	3.108	986.49451	77.67612	1383.04456	-162.78674	291.17722	1299.11206	-932.63147	381.71832	1246.07874	399.91843	383.51340	50.44056	125.38022	160.76999	-1.15235	-498.53372	505.58630	-9.39999	-1314.30164	303.77454	4.91009
375	3.117	984.97009	78.66162	1385.19421	-162.81239	291.16119	1297.43030	-932.52002	380.97089	1247.33899	426.56421	376.88638	47.74449	112.81439	161.83011	-1.21967	-511.07886	506.69608	-9.53377	-1325.21912	304.91794	6.08190
376	3.125	983.19061	79.69922	1387.62402	-162.77946	291.17712	1295.78564	-932.32574	380.12817	1249.05798	453.04132	370.23486	44.86873	100.27075	162.97304	-1.30012	-523.54120	507.81714	-9.66135	-1335.71118	305.90765	7.56494
377	3.133	981.14667	80.78838	1390.30945	-162.68503	291.23203	1294.20886	-932.03552	379.28830	1251.17578	479.41046	363.60950	41.87385	87.72960	164.20450	-1.38097	-535.94727	509.01056	-9.80278	-1345.56848	306.55704	9.32772
378	3.142	978.84491	81.92249	1393.22375	-162.53500	291.32977	1292.72485	-931.63531	378.52948	1253.63525	505.86035	357.12009	38.88125	75.17577	165.42615	-1.42492	-548.33643	510.27402	-9.94029	-1354.55811	306.82892	11.28761
379	3.150	976.30695	83.10605	1396.33533	-162.34151	291.47586	1291.34839	-931.12640	377.90292	1256.37891	532.59070	351.03003	36.08989	62.63924	166.55536	-1.42597	-560.74951	511.57581	-10.01400	-1362.46313	306.74945	13.29969
380	3.158	973.56250	84.35162	1399.60291	-162.11942	291.68188	1290.08691	-930.52527	377.44592	1259.35144	559.63818	345.68567	33.75116	50.15582	167.61604	-1.41356	-573.20117	512.88379	-9.96933	-1369.32520	306.46609	15.13733
381	3.167	970.64502	85.66260	1402.97302	-161.88304	291.96262	1288.94373	-929.85248	377.18152	1262.50354	586.71442	341.32410	32.07136	37.69693	168.66721	-1.40480	-585.68237	514.11127	-9.83648	-1375.49731	306.22003	16.64911
382	3.175	967.59106	87.03055	1406.38611	-161.64319	292.33099	1287.92041	-929.12817	377.10220	1265.78735	613.16577	337.94998	31.06712	25.18939	169.70708	-1.39472	-598.19873	515.15045	-9.72608	-1381.35962	306.27539	17.98900
383	3.183	964.43500	88.43678	1409.78784	-161.40652	292.79602	1287.02039	-928.37421	377.16681	1269.15308	638.10950	335.33490	30.39694	12.60352	170.71317	-1.39687	-610.76624	515.99957	-9.71477	-1386.91699	306.90665	19.57823
384	3.192	961.20062	89.85532	1413.13477	-161.17480	293.36237	1286.25000	-927.61169	377.32678	1272.56152	660.63513	333.10159	29.34194	-0.02055	171.70476	-1.44527	-623.38123	516.77380	-9.75823	-1391.49377	308.24997	21.79087
385	3.200	957.90509	91.26764	1416.39185	-160.94165	294.02863	1285.61572	-926.85583	377.55478	1275.99402	679.98425	330.96701	27.13182	-12.64459	172.68274	-1.53273	-636.03491	517.58118	-9.74756	-1393.85706	310.18866	24.57003
386	3.208	954.56927	92.66602	1419.52612	-160.68877	294.79022	1285.11597	-926.11505	377.83847	1279.44580	695.75934	328.97919	23.39995	-25.29042	173.58615	-1.59600	-648.73206	518.42181	-9.63796	-1392.77722	312.52856	27.28367
387	3.217	951.21991	94.04428	1422.50513	-160.38284	295.65033	1284.73877	-925.39014	378.15915	1282.91541	708.13507	327.40659	18.36125	-38.00013	174.39325	-1.58308	-661.46539	519.21924	-9.48018	-1387.53296	315.08530	29.11896
388	3.225	947.88287	95.39554	1425.29907	-159.97540	296.62225	1284.46851	-924.67017	378.49634	1286.39917	717.80054	326.44827	12.66988	-50.76322	175.19315	-1.51162	-674.21179	519.92480	-9.33958	-1378.15747	317.54312	29.66693
389	3.233	944.57745	96.71500	1427.88391	-159.40837	297.72107	1284.29211	-923.93317	378.84598	1289.88892	725.44916	326.14896	7.17631	-63.53365	176.06929	-1.45476	-686.96405	520.56067	-9.23367	-1365.34814	319.48669	29.10397
390	3.242	941.31567	98.00212	1430.24072	-158.62398	298.96198	1284.19849	-923.15497	379.22125	1293.37146	731.15247	326.48425	2.70746	-76.30226	176.97766	-1.46476	-699.73126	521.19885	-9.13907	-1350.00232	320.61710	27.92199
391	3.250	938.10925	99.26300	1432.35144	-157.57687	300.36133	1284.18066	-922.31915	379.63123	1296.83228	734.22522	327.38876	-0.23277	-89.09134	177.83804	-1.52471	-712.52234	521.92090	-9.02627	-1332.78613	320.87439	26.53731
392	3.258	934.97833	100.50671	1434.19922	-156.24374	301.92688	1284.23987	-921.41907	380.05896	1300.25757	733.74011	328.64212	-1.79533	-101.91468	178.66498	-1.58275	-725.35052	522.74237	-8.89478	-1314.03540	320.35724	25.15650
393	3.267	931.95502	101.73672	1435.77185	-154.62634	303.64658	1284.38464	-920.45044	380.46661	1303.63464	729.18433	329.79291	-2.61304	-114.78539	179.52661	-1.60022	-738.22864	523.58832	-8.77696	-1293.86926	319.12878	23.93244
394	3.275	929.08722	102.94312	1437.06555	-152.75009	305.48724	1284.62366	-919.40399	380.82605	1306.94763	720.80072	330.42670	-3.15155	-127.71284	180.45309	-1.56491	-751.14386	524.40607	-8.69378	-1272.31323	317.18448	23.00940
395	3.283	926.44470	104.09256	1438.08459	-150.66200	307.39621	1284.96204	-918.26758	381.14050	1310.17383	709.59625	330.56628	-3.48733	-140.67036	181.41248	-1.48893	-764.04730	525.24683	-8.62853	-1249.37524	314.56589	22.40249
396	3.292	924.11041	105.12477	1438.83875	-148.42859	309.30368	1285.40295	-917.04260	381.43701	1313.28406	696.94165	330.64087	-3.62437	-153.60498	182.32829	-1.39793	-776.87036	526.20172	-8.54091	-1225.10974	311.30109	22.06774
397	3.300	922.16302	105.97983	1439.33594	-146.13196	311.12811	1285.94897	-915.76099	381.75131	1316.23889	683.91693	331.06290	-3.66563	-166.48132	183.13318	-1.31090	-789.56421	527.35809	-8.36132	-1199.61255	307.33752	22.04760
398	3.308	920.66626	106.64474	1439.57312	-143.86681	312.78387	1286.60327	-914.48309	382.12305	1318.98413	671.01624	331.92621	-3.72363	-179.27061	183.83812	-1.21789	-802.14319	528.76324	-8.02321	-1172.95801	302.72852	22.38288
399	3.317	919.66364	107.16393	1439.53857	-141.73669	314.19952	1287.37244	-913.28418	382.58487	1321.45850	658.33289	333.04395	-3.86007	-191.90331	184.51941	-1.06253	-814.68634	530.28821	-7.57113	-1145.21045	297.73611	22.99780
400	3.325	919.17291	107.58896	1439.22290	-139.84494	315.34543	1288.26746	-912.24457	383.14304	1323.60620	645.80133	334.14874	-4.10714	-204.27296	185.20511	-0.75833	-827.27509	531.67480	-7.15153	-1116.45642	292.62622	23.78560
401	3.333	919.18628	107.93042	1438.62158	-138.28084	316.24359	1289.29919	-911.43573	383.77863	1325.38257	633.30865	335.08276	-4.45226	-216.27748	185.82877	-0.24537	-839.93304	532.80762	-6.86469	-1086.80896	287.49225	24.69686
402	3.342	919.67194	108.16919	1437.72998	-137.10793	316.94537	1290.47302	-910.90283	384.47189	1326.75574	620.75702	335.90164	-4.79925	-227.85194	186.31860	0.48331	-852.63538	533.77893	-6.71847	-1056.43091	282.38589	25.65772
403	3.350	920.57849	108.28918	1436.54395	-136.35822	317.49591	1291.78479	-910.66302	385.21722	1327.71167	608.12372	336.77890	-5.02959	-238.99365	186.66611	1.41900	-865.35242	534.72260	-6.68729	-1025.50793	277.49075	26.53049
404	3.358	921.85437	108.27992	1435.06323	-136.03491	317.91745	1293.21753	-910.72290	386.01242	1328.25256	595.45874	337.80222	-5.10795	-249.81166	186.90585	2.58355	-878.06360	535.69812	-6.72683	-994.19727	273.01392	27.25428
405	3.367	923.47064	108.12408	1433.29370	-136.12462	318.21823	1294.74084	-911.09735	386.84012	1328.38623	582.81842	338.91406	-5.09037	-260.62286	187.07100	4.07607	-890.74390	536.68872	-6.76280	-962.63867	268.99796	27.91058
406	3.375	925.41467	107.80623	1431.24792	-136.61107	318.40271	1296.31104	-911.81372	387.66434	1328.11902	570.22913	339.99939	-5.06564	-271.96262	187.14279	6.11255	-903.35693	537.66339	-6.71903	-930.98816	265.31540	28.62832
407	3.383	927.66650	107.33517	1428.94250	-137.47829	318.47797	1297.87805	-912.90009	388.44287	1327.45886	557.69238	340.98080	-5.09905	-284.31500	187.04944	8.95904	-915.87952	538.62061	-6.57984	-899.43738	261.78940	29.50745
408	3.392	930.18457	106.74677	1426.38989	-138.70396	318.46185	1299.39685	-914.36780	389.14545	1326.42017	545.18860	341.86133	-5.18392	-297.68036	186.74763	12.82482	-928.33728	539.56683	-6.42534	-868.17175	258.30988	30.56656
409	3.400	932.90649	106.07880	1423.59338	-140.25578	318.37668	1300.83374	-916.20392	389.76334	1325.02124	532.68896	342.70810	-5.25050	-311.27704	186.19781	17.97338	-940.79700	540.45221	-6.38135	-837.24756	254.88449	31.70052
410	3.408	935.76172	105.34381	1420.55420	-142.09485	318.23294	1302.16370	-918.37524	390.29822	1323.27905	520.18060	343.60718	-5.25026	-323.49133	185.14348	24.89201	-953.32037	541.12408	-6.54608	-806.53418	251.60776	32.76954
411	3.417	938.68250	104.53139	1417.28674	-144.18018	318.02759	1303.36536	-920.83655	390.74994	1321.21252	507.67862	344.60129	-5.21625	-332.26489	183.08423	33.92504	-965.92792	541.45416	-6.93974	-775.84363	248.52853	33.76183
412	3.425	941.60425	103.63135	1413.82751	-146.47327	317.75705	1304.41992	-923.54077	391.11993	1318.84521	495.21106	345.65433	-5.22249	-335.99835	179.63911	44.53649	-978.58374	541.59631	-7.43344	-745.13281	245.54097	34.79130
413	3.433	944.46729	102.64462	1410.22607	-148.94347	317.43146	1305.31543	-926.44519	391.41592	1316.20776	482.77942	346.69550	-5.29274	-334.29099	174.84360	55.24121	-991.21771	541.94476	-7.78411	-714.53583	242.46397	35.92689
414	3.442	947.22284	101.57921	1406.53308	-151.56709	317.08087	1306.05200	-929.50568	391.64606	1313.34277	470.33722	347.67996	-5.36262	-327.82031	169.09100	64.42545	-1003.77417	542.77576	-7.81884	-684.20862	239.21335	37.10394
415	3.450	949.83752	100.44342	1402.79907	-154.31873	316.74738	1306.63879	-932.66284	391.81458	1310.30725	457.83069	348.59869	-5.34598	-317.66956	162.85590	71.20735	-1016.23425	544.08350	-7.54158	-654.24536	235.86404	38.20116
416	3.458	952.29553	99.24429	1399.07544	-157.16231	316.46835	1307.08789	-935.83636	391.92181	1307.16357	445.25204	349.44730	-5.24717	-304.81738	156.41316	75.71764	-1028.62036	545.66174	-7.10956	-624.78064	232.56201	39.11843
417	3.467	954.60107	97.99831	1395.40710	-160.04797	316.26181	1307.41138	-938.93597	391.96338	1303.96777	432.63428	350.23178	-5.16702	-289.99878	149.81725	78.74276	-1041.00464	547.20959	-6.73315	-596.08484	229.41382	39.78505
418	3.475	956.77167	96.73718	1391.82898	-162.91841	316.12128	1307.62036	-941.87463	391.93024	1300.76965	420.01169	351.01086	-5.18454	-273.77051	143.14441	81.05477	-1053.46204	548.49829	-6.53635	-568.48883	226.42154	40.18741
419	3.483	958.82635	95.49709	1388.36658	-165.72565	316.02277	1307.72595	-944.57446	391.80725	1297.61389	407.39560	351.85037	-5.29520	-256.59607	136.64690	82.98837	-1066.00378	549.51044	-6.51607	-542.23523	223.50104	40.36491
420	3.492	960.78021	94.30818	1385.03748	-168.44223	315.93777	1307.74011	-946.97650	391.57611	1294.53284	394.76666	352.76135	-5.44306	-238.85109	130.67636	84.49136	-1078.60156	550.37756	-6.60009	-517.43530	220.63956	40.31625
421	3.500	962.64197	93.18198	1381.85657	-171.05626	315.84152	1307.67456	-949.05493	391.22690	1291.54004	382.09494	353.71350	-5.55373	-220.77734	125.55453	85.35476	-1091.24902	551.22583	-6.70037	-494.15704	217.97003	39.98833
422	3.508	964.41602	92.09837	1378.84180	-173.56012	315.70850	1307.54382	-950.82202	390.76321	1288.63599	369.37891	354.65833	-5.57571	-202.42372	121.45367	85.38287	-1103.95361	552.11096	-6.74669	-472.54315	215.62914	39.35845
423	3.517	966.10748	91.02234	1376.00818	-175.94254	315.50787	1307.36279	-952.31396	390.20456	1285.81738	356.64581	355.57910	-5.51942	-183.63416	118.29573	84.53394	-1116.70142	553.02832	-6.71317	-452.82635	213.66101	38.44439
424	3.525	967.71991	89.93799	1373.36267	-178.18860	315.21341	1307.14233	-953.57349	389.59140	1283.07898	343.92001	356.52002	-5.44221	-164.17424	115.80852	82.98007	-1129.47253	553.95007	-6.62582	-435.23206	212.07735	37.26197
425	3.533	969.24976	88.85341	1370.90698	-180.28545	314.81940	1306.88757	-954.64124	388.97015	1280.41138	331.20389	357.51584	-5.38818	-143.89854	113.69635	81.00262	-1142.27332	554.87744	-6.52778	-419.93390	210.90279	35.79092
426	3.542	970.68414	87.78116	1368.64026	-182.22256	314.34540	1306.60205	-955.55066	388.36411	1277.79968	318.48224	358.52368	-5.35199	-122.78117	111.73402	78.85625	-1155.11023	555.83173	-6.44307	-407.13635	210.15022	33.93436
427	3.550	972.00165	86.72604	1366.56262	-183.98825	313.82800	1306.29468	-956.32703	387.76611	1275.22205	305.74173	359.47144	-5.30725	-100.88012	109.79353	76.71036	-1167.96143	556.80444	-6.38482	-397.12506	209.84523	31.47557
428	3.558	973.18066	85.68483	1364.67749	-185.56870	313.31479	1305.98145	-956.99249	387.15341	1272.64392	292.97079	360.35980	-5.24140	-78.34112	107.84666	74.63648	-1180.80139	557.76508	-6.35944	-390.16412	210.07054	28.10205
429	3.567	974.20679	84.65656	1362.98999	-186.94991	312.86285	1305.67725	-957.57025	386.49396	1270.02002	280.14804	361.25986	-5.15123	-55.32854	105.90469	72.66006	-1193.62427	558.69562	-6.35003	-386.39044	210.91391	23.57160
430	3.575	975.07343	83.65559	1361.50366	-188.12083	312.52679	1305.38525	-958.07922	385.74805	1267.31104	267.26349	362.21387	-5.04186	-31.90170	103.97180	70.83192	-1206.45532	559.59821	-6.32776	-385.76184	212.34209	17.99682
431	3.583	975.78406	82.70938	1360.22363	-189.07408	312.33752	1305.09521	-958.52551	384.88794	1264.50439	254.33466	363.19360	-4.94253	-8.01801	102.08118	69.18307	-1219.33447	560.48822	-6.27919	-387.89771	214.11282	12.04312
432	3.592	976.35315	81.83868	1359.15820	-189.80527	312.28394	1304.78870	-958.90009	383.91382	1261.62512	241.37607	364.15598	-4.88416	16.38220	100.33407	67.63476	-1232.26270	561.38617	-6.21819	-392.05206	215.89720	6.76128
433	3.600	976.79633	81.04121	1358.31738	-190.31635	312.31192	1304.44287	-959.18988	382.84491	1258.73291	228.39435	365.09314	-4.86719	41.33350	98.83744	66.05572	-1245.18787	562.30640	-6.18329	-397.60754	217.52676	3.10114
434	3.608	977.11719	80.29559	1357.71301	-190.61795	312.34540	1304.03088	-959.38959	381.71027	1255.91150	215.42273	366.02228	-4.87199	66.83051	97.60740	64.38956	-1258.06152	563.23871	-6.21067	-404.67615	219.01050	1.42130
435	3.617	977.30328	79.57336	1357.35852	-190.72897	312.30807	1303.52466	-959.50250	380.54764	1253.26172	202.50165	366.96127	-4.87059	92.83060	96.59208	62.65342	-1270.87695	564.15186	-6.29409	-413.87390	220.33688	1.29915
436	3.625	977.33148	78.84821	1357.26794	-190.67659	312.13232	1302.89844	-959.53528	379.40598	1250.89551	189.64005	367.91058	-4.84427	119.28442	95.73674	60.85643	-1283.65210	565.03790	-6.38036	-425.33075	221.44228	1.81869
437	3.633	977.17712	78.10458	1357.46057	-190.49580	311.76938	1302.13354	-959.49475	378.35077	1248.92590	176.83655	368.84030	-4.81781	146.14081	94.97121	58.97359	-1296.38000	565.94592	-6.39453	-438.22900	222.35306	2.15400
438	3.642	976.82013	77.34047	1357.96558	-190.22511	311.20410	1301.22461	-959.38770	377.46613	1247.44873	164.09686	369.72031	-4.83349	173.33264	94.22073	56.96747	-1308.98572	566.95685	-6.22668	-451.43927	223.18471	1.98765
439	3.650	976.24335	76.56485	1358.81409	-189.89819	310.45981	1300.18066	-959.22198	376.84650	1246.52490	151.41260	370.56335	-4.89067	200.83105	93.45976	54.81765	-1321.32239	568.10437	-5.70247	-464.34625	224.04234	1.45391
440	3.658	975.42883	75.79498	1360.02734	-189.53763	309.58438	1299.02051	-959.00879	376.57388	1246.17261	138.75555	371.39612	-4.95803	228.70291	92.68888	52.53364	-1333.22095	569.32281	-4.62754	-476.97644	224.96744	0.81303
441	3.667	974.35773	75.04880	1361.61292	-189.15652	308.63324	1297.76660	-958.76270	376.68826	1246.37598	126.09393	372.22192	-5.01777	257.03452	91.90402	50.11495	-1344.57275	570.50696	-2.87768	-489.52856	225.89406	0.25634
442	3.675	973.01312	74.33871	1363.57019	-188.76376	307.66245	1296.44397	-958.49445	377.16806	1247.10193	113.42480	373.04776	-5.06505	285.79941	91.12038	47.52719	-1355.35547	571.61401	-0.42660	-502.03503	226.69637	-0.12141
443	3.683	971.38226	73.67163	1365.89221	-188.36377	306.72470	1295.08325	-958.19983	377.93539	1248.31140	100.79468	373.86740	-5.10402	314.85355	90.32074	44.77819	-1365.57166	572.65894	2.71132	-514.45935	227.30882	-0.30083
444	3.692	969.45630	73.04745	1368.56384	-187.95331	305.85876	1293.72119	-957.85742	378.87970	1249.96265	88.24475	374.62292	-5.15309	344.04922	89.40481	41.96002	-1375.18774	573.61774	6.54994	-526.82446	227.74976	-0.30841
445	3.700	967.23157	72.45786	1371.56165	-187.52173	305.07764	1292.39307	-957.43774	379.88040	1252.01062	75.74670	375.28568	-5.21535	373.29617	88.29795	39.15514	-1384.12061	574.42804	11.13564	-539.18988	228.08482	-0.21916
446	3.708	964.71350	71.89291	1374.85352	-187.05588	304.36481	1291.12366	-956.91650	380.82043	1254.40649	63.23773	375.92102	-5.25495	402.51865	87.00531	36.39283	-1392.23315	575.10187	16.46285	-551.63531	228.42767	-0.15023
447	3.717	961.91766	71.35043	1378.39832	-186.54803	303.68799	1289.92615	-956.28442	381.59921	1257.09851	50.69769	376.58768	-5.24193	431.63229	85.47166	33.74981	-1399.32983	575.70917	22.37564	-564.19312	228.88503	-0.17773
448	3.725	958.87329	70.84512	1382.14673	-186.00415	303.01627	1288.80823	-955.54828	382.15128	1260.02856	38.15717	377.25070	-5.20810	460.58035	83.53391	31.38511	-1405.17407	576.18109	28.61477	-576.75995	229.44368	-0.26622
449	3.733	955.62701	70.40744	1386.04724	-185.44774	302.31696	1287.77869	-954.72351	382.45847	1263.13342	25.63391	377.86072	-5.22462	489.33176	81.07745	29.44069	-1409.53638	576.20496	35.03093	-589.22253	230.01096	-0.32588
450	3.742	952.23505	70.06418	1390.04895	-184.91278	301.54926	1286.84912	-953.82861	382.53885	1266.35364	13.09686	378.43671	-5.32662	517.80957	78.14320	27.98671	-1412.19946	575.46545	41.72272	-601.62848	230.56540	-0.32559
451	3.750	948.74524	69.82626	1394.10059	-184.42943	300.67786	1286.02905	-952.88623	382.41766	1269.64453	0.50934	379.03583	-5.47668	545.79089	74.88263	27.03304	-1412.89539	574.00574	48.83033	-614.09528	231.16174	-0.31213
452	3.758	945.18561	69.68991	1398.15002	-184.01355	299.68195	1285.32068	-951.92554	382.10577	1272.97620	-12.13300	379.72812	-5.60085	572.73218	71.50451	26.46073	-1411.44116	572.10718	56.03791	-626.66327	231.84682	-0.32919
453	3.767	941.56842	69.63971	1402.14587	-183.66554	298.54852	1284.71729	-950.98627	381.60205	1276.32739	-24.81152	380.56870	-5.65257	597.60022	68.25860	25.87925	-1407.98145	569.82935	62.33000	-639.31647	232.64391	-0.35564
454	3.775	937.90240	69.65652	1406.04407	-183.37537	297.27060	1284.20874	-950.11444	380.91620	1279.68286	-37.50067	381.51880	-5.64217	619.09705	65.33455	24.63632	-1402.76807	567.01764	66.48872	-652.03796	233.55421	-0.33505
455	3.783	934.20398	69.72144	1409.81152	-183.12640	295.84720	1283.78552	-949.34326	380.08466	1283.03381	-50.19537	382.47925	-5.61029	636.31909	62.74584	22.11897	-1395.69922	563.68372	67.91820	-664.80750	234.55234	-0.24774
456	3.792	930.50140	69.80984	1413.42212	-182.89264	294.27771	1283.44055	-948.67609	379.15536	1286.37732	-62.92450	383.43024	-5.58113	649.24329	60.41948	18.16924	-1386.34277	560.07837	66.92011	-677.60535	235.59923	-0.12449
457	3.800	926.82983	69.89182	1416.84973	-182.63306	292.56183	1283.16968	-948.08429	378.15903	1289.71411	-75.71893	384.42972	-5.55537	658.58057	58.34918	13.33747	-1374.37891	556.45795	64.26615	-690.43750	236.65648	-0.00249
458	3.808	923.22211	69.95078	1420.07104	-182.29358	290.70380	1282.96912	-947.51636	377.10291	1293.04492	-88.59161	385.48468	-5.54018	665.20117	56.52710	8.77551	-1359.88574	552.91876	60.67454	-703.33008	237.69965	0.09447
459	3.817	919.70471	69.99954	1423.06946	-181.82117	288.70816	1282.83447	-946.91382	375.98727	1296.36670	-101.53949	386.54761	-5.54322	669.64783	54.80996	5.62943	-1343.22876	549.42999	56.65527	-716.29724	238.72018	0.16359
460	3.825	916.30017	70.07129	1425.83484	-181.17842	286.57114	1282.76025	-946.22711	374.82034	1299.66846	-114.53864	387.59418	-5.54325	672.02795	53.07961	4.18051	-1324.77515	545.97070	52.61336	-729.31488	239.71854	0.23438
461	3.833	913.03308	70.19672	1428.36292	-180.34946	284.28479	1282.74268	-945.42346	373.61761	1302.93188	-127.55450	388.60620	-5.50868	672.16370	51.54877	3.66013	-1304.71973	542.60956	48.91410	-742.34509	240.69403	0.33936
462	3.842	909.93597	70.38959	1430.65369	-179.34081	281.85474	1282.78223	-944.48853	372.39410	1306.13464	-140.57074	389.56744	-5.42785	669.86060	50.65788	3.15903	-1283.08984	539.47675	45.83829	-755.39954	241.63274	0.47842
463	3.850	907.05188	70.64008	1432.70544	-178.17500	279.31244	1282.88062	-943.42285	371.16370	1309.25269	-153.58923	390.49707	-5.32037	665.23730	50.63653	2.46843	-1259.86133	536.68634	43.52795	-768.52368	242.53867	0.62546
464	3.858	904.43213	70.90820	1434.51587	-176.87598	276.71609	1283.03711	-942.23798	369.94485	1312.25964	-166.60077	391.40411	-5.23406	658.76343	51.31156	1.85633	-1235.08105	534.27576	41.99955	-781.70544	243.46497	0.76547
465	3.867	902.13416	71.12897	1436.08716	-175.46121	274.14307	1283.25159	-940.96021	368.75708	1315.12366	-179.57825	392.26120	-5.18900	650.84277	52.25677	1.47849	-1208.90942	532.18762	41.20356	-794.85992	244.44226	0.90685
466	3.875	900.21320	71.23712	1437.42456	-173.95096	271.67023	1283.53345	-939.63586	367.60660	1317.80725	-192.47217	393.08298	-5.11466	641.53174	53.09885	1.26092	-1181.56396	530.30664	41.08421	-807.92383	245.41156	1.03660
467	3.883	898.71008	71.18423	1438.52551	-172.38266	269.35184	1283.90771	-938.33160	366.47754	1320.27173	-205.16913	393.99561	-4.86003	630.80627	53.77660	1.06980	-1153.24231	528.54517	41.61742	-820.90796	246.28639	1.12229
468	3.892	897.64221	70.93271	1439.37915	-170.81326	267.20911	1284.41235	-937.12494	365.33850	1322.48218	-217.48907	395.18683	-4.26059	618.90552	54.45392	0.84195	-1124.10059	526.87817	42.76893	-833.83789	247.03706	1.18150
469	3.900	897.00299	70.45398	1439.97754	-169.31241	265.23532	1285.08752	-936.08813	364.15973	1324.41174	-229.28516	396.73953	-3.23307	606.29211	55.22827	0.61786	-1094.29175	525.25342	44.35292	-846.71375	247.71902	1.26676
470	3.908	896.77393	69.74716	1440.32251	-167.95599	263.41418	1285.96191	-935.27515	362.92389	1326.04150	-240.56000	398.49603	-1.83857	593.41846	56.06297	0.45930	-1064.01013	523.50513	45.95257	-859.53906	248.43111	1.38440
471	3.917	896.93988	68.85562	1440.42188	-166.81967	261.73840	1287.03809	-934.72028	361.62375	1327.35742	-251.45819	400.17090	-0.21873	580.57202	56.90923	0.35611	-1033.49780	521.42377	47.08991	-872.31616	249.21504	1.49361
472	3.925	897.49451	67.85748	1440.28418	-165.96873	260.21478	1288.29114	-934.44537	360.26013	1328.34631	-262.13287	401.61917	1.52784	567.84167	57.75986	0.23983	-1002.99121	518.92438	47.56366	-884.99908	250.04813	1.55651
473	3.933	898.43420	66.83243	1439.91663	-165.44585	258.85950	1289.67908	-934.46667	358.85370	1328.99634	-272.59979	402.93878	3.39207	555.19958	58.61968	0.06865	-972.66809	516.12842	47.64177	-897.52423	250.93134	1.54495
474	3.942	899.74939	65.83212	1439.32349	-165.26497	257.69824	1291.15955	-934.80042	357.45667	1329.29846	-282.67395	404.37662	5.43526	542.61584	59.45899	-0.11415	-942.64496	513.22308	47.85016	-909.89624	251.89011	1.44069
475	3.950	901.42328	64.88501	1438.49805	-165.41855	256.76151	1292.69934	-935.46399	356.13773	1329.24133	-292.11096	406.11426	7.76004	530.09717	60.23330	-0.22405	-912.97552	510.27264	48.48587	-922.18408	252.90631	1.26863
476	3.958	903.43292	64.01758	1437.42688	-165.89272	256.06702	1294.27527	-936.46582	354.95294	1328.81360	-300.84705	408.02905	10.47718	517.65076	60.98672	-0.24657	-883.60144	507.25751	49.38103	-934.46478	253.92781	1.09971
477	3.967	905.74756	63.25485	1436.10571	-166.67740	255.60625	1295.86829	-937.79626	353.93213	1328.01343	-308.91589	409.79346	13.67142	505.25949	61.82652	-0.26145	-854.33972	504.19662	50.16611	-946.80457	254.92369	0.99246
478	3.975	908.32678	62.60617	1434.54590	-167.76511	255.34662	1297.46057	-939.43396	353.07584	1326.84912	-316.10400	411.30072	17.37257	492.89206	62.75831	-0.33031	-824.98926	501.12122	50.63814	-959.24792	255.87215	0.96337
479	3.983	911.11823	62.05688	1432.76538	-169.14400	255.23877	1299.03687	-941.35309	352.35913	1325.33398	-321.88580	412.75665	21.51733	480.51749	63.67415	-0.41731	-795.45752	498.02887	50.83693	-971.78406	256.69586	1.03888
480	3.992	914.06512	61.57211	1430.77966	-170.79297	255.22208	1300.58276	-943.51776	351.74713	1323.48462	-325.71899	414.30341	25.96446	468.11887	64.50522	-0.45278	-765.77655	494.91974	50.90065	-984.31042	257.32706	1.22799
481	4.000	917.12219	61.11136	1428.59839	-172.67877	255.23848	1302.07910	-945.87897	351.21112	1321.32239	-327.23376	415.82306	30.67336	455.69235	65.27830	-0.41730	-736.05353	491.80539	50.92904	-996.68469	257.90161	1.40934
482	4.008	920.25909	60.64871	1426.22754	-174.75412	255.25385	1303.50012	-948.38263	350.73352	1318.87402	-326.09155	417.14297	35.90174	443.24612	66.05441	-0.35210	-706.48340	488.69156	50.93959	-1008.87024	258.70215	1.41222
483	4.017	923.44519	60.18161	1423.67529	-176.96268	255.26552	1304.82104	-950.97961	350.30301	1316.17126	-321.82263	418.22647	42.05847	430.81107	66.89458	-0.32678	-677.39240	485.61127	50.88983	-1021.02246	259.78815	1.25061
484	4.025	926.63239	59.71912	1420.96265	-179.24844	255.28622	1306.02625	-953.62561	349.91599	1313.25134	-314.02374	419.13086	49.20716	418.38821	67.82123	-0.37552	-649.16901	482.61652	50.68858	-1033.40540	260.86032	1.15498
485	4.033	929.75726	59.26871	1418.12756	-181.56308	255.32370	1307.11060	-956.27319	349.58585	1310.15747	-302.76984	419.90427	56.74103	405.91122	68.77267	-0.46703	-622.09973	479.71997	50.19752	-1046.14404	261.65952	1.29556
486	4.042	932.76422	58.83463	1415.21973	-183.87196	255.37280	1308.07202	-958.86969	349.33618	1306.93835	-288.68127	420.52313	63.60044	393.33572	69.66727	-0.56367	-596.28662	476.92969	49.29504	-1059.09082	262.29382	1.57568
487	4.050	935.62567	58.41864	1412.29187	-186.15559	255.42267	1308.90381	-961.36255	349.17960	1303.64331	-272.52655	420.86481	68.84509	380.70407	70.49358	-0.64903	-571.69653	474.30975	47.94069	-1072.03003	262.97729	1.80162
488	4.058	938.33691	58.02173	1409.39038	-188.40137	255.46971	1309.59473	-963.70355	349.11890	1300.31885	-254.82813	420.77496	72.12193	368.07828	71.28920	-0.68432	-548.24432	471.96179	46.17739	-1084.87720	263.75940	1.90242
489	4.067	940.89954	57.64929	1406.54761	-190.59549	255.51573	1310.13928	-965.84924	349.16235	1297.00720	-235.80280	420.14780	73.71090	355.47678	72.10709	-0.64514	-525.86163	469.96585	44.11370	-1097.64282	264.61807	1.92781
490	4.075	943.31818	57.31131	1403.78271	-192.72198	255.55933	1310.54053	-967.76447	349.30991	1293.74438	-215.55151	418.93604	74.22369	342.89011	73.00984	-0.59426	-504.58221	468.29889	41.84882	-1110.36169	265.52316	1.97376
491	4.083	945.60333	57.01517	1401.10913	-194.76093	255.59703	1310.80383	-969.43274	349.53815	1290.55676	-194.23334	417.15274	74.23528	330.29584	73.99464	-0.60284	-484.61716	466.81223	39.35506	-1123.04968	266.41699	2.09905
492	4.092	947.76575	56.76248	1398.54077	-196.68698	255.62297	1310.93433	-970.85864	349.82159	1287.46008	-172.07367	414.81183	74.04396	317.65109	74.97123	-0.64720	-466.33374	465.32803	36.46587	-1135.71216	267.27890	2.24793
493	4.100	949.80969	56.54984	1396.09888	-198.47449	255.63023	1310.94104	-972.04919	350.15802	1284.46216	-149.29065	411.88385	73.70004	304.93213	75.87371	-0.66079	-450.13251	463.74008	32.97155	-1148.40137	268.14700	2.29707
494	4.108	951.73145	56.36761	1393.81018	-200.10497	255.62497	1310.83643	-972.99670	350.56653	1281.56360	-126.05701	408.40704	73.21955	292.17886	76.71225	-0.61525	-436.31567	462.04144	28.69629	-1161.14270	269.05322	2.19634
495	4.117	953.52460	56.20517	1391.69189	-201.56725	255.62431	1310.63245	-973.69202	351.06070	1278.75427	-102.48407	404.52576	72.65931	279.44812	77.53784	-0.53071	-425.04565	460.30270	23.53498	-1173.81104	270.10767	1.97357
496	4.125	955.18610	56.05746	1389.74585	-202.85405	255.62993	1310.34045	-974.14362	351.62958	1276.00964	-78.59406	400.34448	72.02000	266.73502	78.40540	-0.45388	-416.43063	458.61179	17.50907	-1186.25000	271.61279	1.60172
497	4.133	956.71100	55.93179	1387.96826	-203.96310	255.61963	1309.97412	-974.37378	352.25735	1273.29102	-54.32379	395.85910	71.21784	253.98035	79.31477	-0.41367	-410.66629	457.01309	10.87760	-1198.52881	273.68860	1.06541
498	4.142	958.08575	55.85306	1386.35693	-204.89705	255.56520	1309.54761	-974.40796	352.94693	1270.55212	-29.59644	391.07520	70.19579	241.13474	80.21803	-0.39908	-408.09152	455.53824	4.29461	-1211.02515	275.69849	0.62691
499	4.150	959.29071	55.85129	1384.91516	-205.65810	255.43951	1309.06714	-974.27747	353.70828	1267.75024	-4.39099	386.11322	69.03557	228.20947	81.10487	-0.39027	-409.00003	454.29666	-1.23911	-1224.14307	276.68729	0.70204
500	4.158	960.30554	55.93329	1383.65405	-206.24451	255.21257	1308.52295	-974.01959	354.53751	1264.86487	21.26599	381.11575	67.88852	215.27454	82.00143	-0.39014	-413.23038	453.45169	-4.95648	-1237.82458	276.64954	1.30110
501	4.167	961.11719	56.07059	1382.58911	-206.65239	254.86484	1307.89136	-973.66919	355.41858	1261.91260	47.33044	376.10248	66.80923	202.39871	82.90939	-0.42733	-420.11203	453.09286	-6.91852	-1251.56506	276.55310	1.97822
502	4.175	961.72913	56.21622	1381.73633	-206.87949	254.40891	1307.14355	-973.25500	356.33282	1258.95081	73.75287	371.01862	65.75624	189.59735	83.81175	-0.52949	-429.10379	453.18649	-7.75779	-1264.98535	277.00931	2.37448
503	4.183	962.15790	56.33295	1381.11108	-206.92931	253.88686	1306.25134	-972.80518	357.24939	1256.06641	100.49487	365.86646	64.69390	176.84201	84.70979	-0.68354	-440.10083	453.64978	-8.02575	-1277.99951	277.78885	2.38811
504	4.192	962.41815	56.40912	1380.72742	-206.81577	253.34460	1305.19202	-972.35052	358.11041	1253.36096	127.53638	360.71234	63.59240	164.09940	85.62653	-0.83149	-452.74774	454.41977	-8.06283	-1290.54407	278.47491	2.05217
505	4.200	962.51257	56.45847	1380.59924	-206.56793	252.81209	1303.95569	-971.92035	358.83514	1250.94470	154.87793	355.64081	62.39618	151.34219	86.58134	-0.91126	-466.06812	455.40796	-8.14229	-1302.61182	278.94818	1.63615
506	4.208	962.43164	56.50650	1380.74658	-206.22803	252.30496	1302.54871	-971.53503	359.33838	1248.92981	182.55005	350.72064	61.03730	138.54358	87.56210	-0.90603	-479.18854	456.45944	-8.41571	-1314.37427	279.36163	1.56619
507	4.217	962.15796	56.57904	1381.19885	-205.83765	251.83589	1300.98877	-971.20117	359.54877	1247.41772	210.58105	345.93796	59.43994	125.71445	88.52677	-0.86606	-491.92938	457.44833	-8.83994	-1325.99121	279.93054	2.01935
508	4.225	961.66809	56.70465	1381.98083	-205.42247	251.41350	1299.30261	-970.91089	359.42145	1246.48340	238.95932	341.18604	57.53508	112.93384	89.45583	-0.88591	-504.51001	458.37262	-9.26473	-1337.45679	280.76611	2.79196
509	4.233	960.93396	56.91678	1383.10168	-204.99002	251.03592	1297.52515	-970.64648	358.94135	1246.16455	267.66724	336.37854	55.30543	100.28543	90.37830	-1.03082	-517.07715	459.30502	-9.57941	-1348.66492	281.78265	3.65197
510	4.242	959.92908	57.24680	1384.55872	-204.53792	250.69705	1295.69666	-970.38574	358.12683	1246.45935	296.70370	331.55042	52.79518	87.77188	91.30062	-1.25510	-529.62378	460.30313	-9.77185	-1359.47217	282.76324	4.64266
511	4.250	958.63995	57.71204	1386.34485	-204.05968	250.39835	1293.85291	-970.09888	357.04248	1247.33362	326.03961	326.80856	50.05762	75.32889	92.19158	-1.42737	-542.11334	461.39462	-9.88067	-1369.73193	283.56995	5.93011
512	4.258	957.06934	58.30649	1388.44580	-203.54654	250.14799	1292.02222	-969.74548	355.79376	1248.73474	355.62167	322.22739	47.11914	62.90115	93.09102	-1.46941	-554.53857	462.59479	-9.94078	-1379.39136	284.20990	7.51838
513	4.267	955.22845	59.00940	1390.83691	-202.99118	249.95105	1290.22766	-969.28198	354.49146	1250.60217	385.40765	317.84854	44.03008	50.46655	94.10525	-1.42962	-566.90222	463.92480	-9.96334	-1388.53210	284.70914	9.25827
514	4.275	953.13348	59.80716	1393.48621	-202.39189	249.80521	1288.48999	-968.67371	353.22507	1252.86841	415.36014	313.73294	40.91732	38.00662	95.25739	-1.40226	-579.19910	465.44327	-9.91927	-1397.23718	285.02328	11.01870
515	4.283	950.80463	60.70471	1396.35388	-201.75433	249.70668	1286.82898	-967.90649	352.06613	1255.45569	445.45129	310.00327	37.96671	25.49753	96.44896	-1.43202	-591.43225	467.18332	-9.76914	-1405.43164	285.08853	12.73232
516	4.292	948.25775	61.71414	1399.39050	-201.08926	249.66617	1285.26672	-966.99097	351.06790	1258.28052	475.63867	306.86096	35.38992	12.94681	97.58160	-1.50625	-603.64899	468.99207	-9.55500	-1412.92065	284.87180	14.34580
517	4.300	945.50153	62.83264	1402.54700	-200.40788	249.71822	1283.82458	-965.95660	350.24762	1261.26697	505.77631	304.48276	33.37048	0.39987	98.65475	-1.58949	-615.92078	470.59396	-9.38371	-1419.64978	284.44421	15.78182
518	4.308	942.55115	64.03513	1405.78333	-199.72079	249.90048	1282.51660	-964.83850	349.58481	1264.35779	535.57483	302.89737	31.97363	-12.12654	99.73151	-1.66172	-628.27893	471.87265	-9.30038	-1425.81372	284.11533	16.98075
519	4.317	939.44073	65.29245	1409.06323	-199.03987	250.22758	1281.35168	-963.66998	349.05411	1267.52112	564.60950	301.98798	31.08568	-24.66391	100.84579	-1.72989	-640.71484	472.91241	-9.28041	-1431.48035	284.29102	18.09917
520	4.325	936.21722	66.58926	1412.34521	-198.37572	250.69702	1280.33325	-962.48749	348.65292	1270.74683	592.28644	301.53156	30.39486	-37.22404	101.96176	-1.79679	-653.21973	473.81403	-9.29239	-1436.13965	285.16595	19.54890
521	4.333	932.92590	67.91626	1415.58350	-197.73038	251.30899	1279.45886	-961.33221	348.38419	1274.03613	617.84625	301.25320	29.40479	-49.78639	103.00456	-1.84841	-665.78235	474.62585	-9.28516	-1438.71313	286.67361	21.53367
522	4.342	929.60254	69.26199	1418.72900	-197.09204	252.06938	1278.72461	-960.24042	348.22433	1277.38855	640.49237	300.96970	27.56605	-62.34766	103.92862	-1.88134	-678.38068	475.37662	-9.19823	-1437.91382	288.56570	23.58973
523	4.350	926.27673	70.61923	1421.73071	-196.43648	252.98236	1278.12830	-959.23224	348.12524	1280.80054	659.62482	300.70334	24.51761	-74.92220	104.77647	-1.90818	-691.00049	476.08871	-9.03765	-1432.76807	290.48560	24.83899
524	4.358	922.97491	71.98730	1424.54187	-195.73013	254.05116	1277.67102	-958.30408	348.04395	1284.26672	675.10583	300.62399	20.25756	-87.53186	105.64033	-1.93458	-703.64886	476.78848	-8.87975	-1423.12061	292.06223	24.73688
525	4.367	919.71985	73.36624	1427.12573	-194.93097	255.28357	1277.35437	-957.42944	347.96600	1287.77966	687.30750	300.90125	15.14154	-100.22118	106.53448	-1.94707	-716.34479	477.51154	-8.77250	-1409.69604	292.94449	23.50987
526	4.375	916.53180	74.74677	1429.45776	-193.99039	256.68539	1277.17700	-956.56934	347.90594	1291.32996	696.78296	301.61710	9.76347	-113.00421	107.38186	-1.92159	-729.09729	478.27966	-8.68230	-1393.63037	292.88535	21.87389
527	4.383	913.43372	76.10356	1431.52820	-192.85974	258.24707	1277.13391	-955.68024	347.88901	1294.90784	703.80157	302.78897	4.82134	-125.80829	108.15324	-1.85058	-741.90039	479.06778	-8.56205	-1375.85107	291.90073	20.36020
528	4.392	910.45190	77.39873	1433.33875	-191.50298	259.94559	1277.21729	-954.71912	347.93579	1298.50146	708.10736	304.39276	0.96792	-138.56848	108.92200	-1.75131	-754.74585	479.82748	-8.41974	-1356.73743	290.22604	19.02091
529	4.400	907.61285	78.58823	1434.89441	-189.90872	261.75894	1277.42004	-953.65027	348.06326	1302.08972	709.08386	306.26233	-1.47406	-151.32416	109.76460	-1.64077	-767.62756	480.57483	-8.29000	-1336.28442	288.04147	17.77740
530	4.408	904.94556	79.64047	1436.19336	-188.08812	263.67029	1277.73572	-952.44983	348.27393	1305.64221	706.21802	308.01669	-2.73283	-164.13873	110.67949	-1.52908	-780.52991	481.38596	-8.18845	-1314.50610	285.24161	16.78542
531	4.417	902.49677	80.56082	1437.22253	-186.06363	265.65808	1278.15735	-951.10773	348.53287	1309.12720	699.51758	309.25256	-3.32062	-177.01814	111.62011	-1.43249	-793.41986	482.27829	-8.11594	-1291.60730	281.53491	16.35704
532	4.425	900.33582	81.38174	1437.96399	-183.86493	267.68405	1278.67773	-949.62823	348.78192	1312.51331	689.63446	309.88507	-3.59371	-189.94304	112.57316	-1.36927	-806.27020	483.19266	-8.06121	-1267.80847	276.90079	16.61886
533	4.433	898.53870	82.12001	1438.40198	-181.53073	269.68826	1279.29138	-948.02972	348.98334	1315.76318	677.68524	310.24182	-3.72061	-202.88428	113.56374	-1.34429	-819.09406	484.08002	-7.99194	-1243.14697	271.76233	17.36305
534	4.442	897.17041	82.75851	1438.52234	-179.11130	271.59396	1279.99231	-946.35059	349.14343	1318.82874	664.83740	310.74826	-3.81550	-215.77780	114.57991	-1.31844	-831.92084	484.92584	-7.88095	-1217.52917	266.51297	18.30788
535	4.450	896.27820	83.27156	1438.31604	-176.67392	273.32053	1280.77283	-944.65540	349.30472	1321.65442	651.88031	311.55325	-3.93416	-228.51471	115.54698	-1.18555	-844.75037	485.73672	-7.74225	-1190.88892	261.18387	19.35340
536	4.458	895.88745	83.64577	1437.78857	-174.30508	274.80429	1281.62769	-943.02991	349.51987	1324.18311	639.10071	312.54211	-4.07442	-240.95679	116.40128	-0.83159	-857.57312	486.54352	-7.61853	-1163.25098	255.67622	20.52248
537	4.467	895.99677	83.88333	1436.95740	-172.10286	276.02072	1282.56055	-941.56512	349.82727	1326.36108	626.44727	313.60043	-4.22283	-252.98264	117.14607	-0.22871	-870.39923	487.36996	-7.53485	-1134.69153	249.97560	21.82654
538	4.475	896.58044	84.00420	1435.83691	-170.16266	276.99622	1283.58240	-940.34259	350.24115	1328.14490	613.76086	314.67987	-4.38640	-264.57495	117.79935	0.59208	-883.24371	488.22006	-7.47479	-1105.31677	244.14276	23.22216
539	4.483	897.60120	84.02780	1434.43298	-168.56079	277.79871	1284.70605	-939.42322	350.75525	1329.50757	600.96472	315.71997	-4.57587	-275.96234	118.31751	1.67113	-896.09985	489.11993	-7.40895	-1075.29590	238.35641	24.60921
540	4.492	899.02362	83.95193	1432.74976	-167.34641	278.50311	1285.93994	-938.84106	351.35172	1330.43823	588.12445	316.68057	-4.77186	-287.69617	118.64006	3.20141	-908.93335	490.09875	-7.33544	-1044.80591	232.87349	25.89135
541	4.500	900.81781	83.76726	1430.79187	-166.54770	279.15527	1287.28247	-938.61005	352.00299	1330.93457	575.35443	317.59662	-4.93676	-300.43719	118.82700	5.47636	-921.71875	491.13120	-7.27213	-1013.92773	227.80742	27.08679
542	4.508	902.95233	83.48087	1428.56213	-166.17979	279.76404	1288.72144	-938.74066	352.67093	1330.99780	562.70313	318.54532	-5.04401	-314.51154	119.11250	8.69123	-934.45880	492.15875	-7.22633	-982.69537	223.05251	28.33717
543	4.517	905.38818	83.10974	1426.06299	-166.24466	280.31421	1290.23279	-939.24823	353.31650	1330.63477	550.13074	319.56625	-5.10082	-329.61536	119.79162	12.76486	-947.14758	493.15958	-7.17833	-951.20532	218.42787	29.76871
544	4.525	908.08032	82.66681	1423.29932	-166.72751	280.78278	1291.78076	-940.14404	353.91223	1329.85681	537.56598	320.62708	-5.14891	-344.82300	120.99232	17.47905	-959.76678	494.17422	-7.08147	-919.58807	213.83611	31.36622
545	4.533	910.98340	82.16348	1420.28516	-167.59460	281.15521	1293.32068	-941.42023	354.44125	1328.67786	524.96906	321.68640	-5.21331	-358.68750	122.45615	22.91704	-972.32245	495.26294	-6.90606	-887.92749	209.29375	33.01320
546	4.542	914.04968	81.61205	1417.04309	-168.79611	281.42892	1294.80542	-943.04706	354.88736	1327.11462	512.34802	322.73593	-5.27550	-369.44748	123.56355	29.62264	-984.84802	496.43253	-6.70234	-856.24219	204.82045	34.64217
547	4.550	917.22437	81.02280	1413.59717	-170.27466	281.60464	1296.18921	-944.98511	355.23151	1325.18787	499.73819	323.77820	-5.31893	-375.56396	123.63821	38.05734	-997.40137	497.51398	-6.63034	-824.49023	200.37823	36.28551
548	4.558	920.45514	80.40155	1409.96924	-171.97343	281.68152	1297.42944	-947.19287	355.46777	1322.92090	487.18176	324.81250	-5.35674	-376.30609	122.20872	47.92975	-1010.05359	498.17682	-6.87252	-792.62531	195.95325	37.99192
549	4.567	923.70673	79.74957	1406.18335	-173.83925	281.65884	1298.48767	-949.62439	355.62424	1320.33923	474.69543	325.80777	-5.41019	-371.87177	119.12277	58.17075	-1022.79840	498.36523	-7.38233	-760.72858	191.63522	39.76537
550	4.575	926.96027	79.06952	1402.26953	-175.82584	281.54007	1299.33752	-952.22986	355.74722	1317.47229	462.23767	326.71497	-5.48470	-363.07718	114.65240	67.44933	-1035.51282	498.54590	-7.82660	-729.03662	187.57074	41.55989
551	4.583	930.20160	78.36935	1398.26221	-177.90359	281.34079	1299.97729	-954.95886	355.86209	1314.35364	449.74475	327.55298	-5.55380	-350.93817	109.44942	74.74014	-1048.08472	499.22424	-7.92160	-697.82874	183.83749	43.27491
552	4.592	933.41418	77.65643	1394.19922	-180.06497	281.09351	1300.43311	-957.75922	355.96362	1311.02014	437.20389	328.42096	-5.56933	-336.33679	104.21917	79.67119	-1060.52124	500.47861	-7.68558	-667.35632	180.41412	44.75816
553	4.600	936.57556	76.93433	1390.12512	-182.31429	280.84033	1300.74866	-960.57574	356.03052	1307.51184	424.64569	329.40060	-5.50958	-319.88721	99.41145	82.51605	-1072.91443	502.00995	-7.35335	-637.82520	177.24164	45.87362
554	4.608	939.65942	76.20348	1386.08887	-184.64877	280.61710	1300.97241	-963.35175	356.03073	1303.87634	412.08688	330.45721	-5.42214	-302.01462	95.20078	83.87584	-1085.34473	503.43414	-7.14865	-609.36353	174.23958	46.60664
555	4.617	942.64819	75.45795	1382.13953	-187.04559	280.44614	1301.14661	-966.02588	355.92648	1300.17053	399.52542	331.45096	-5.39664	-283.12799	91.63252	84.30429	-1097.82300	504.57422	-7.11145	-582.04974	171.36589	47.02035
556	4.625	945.53937	74.68765	1378.32166	-189.46149	280.34277	1301.29675	-968.52704	355.68753	1296.45923	386.95483	332.30511	-5.45996	-263.67056	88.72424	84.11269	-1110.33936	505.50238	-7.13635	-555.99200	168.70590	47.12072
557	4.633	948.33105	73.88535	1374.67114	-191.84448	280.31769	1301.43030	-970.78381	355.30304	1292.80945	374.36139	333.10873	-5.54181	-243.94836	86.48121	83.40269	-1122.91260	506.35721	-7.13779	-531.34155	166.38251	46.88193
558	4.642	951.00909	73.04559	1371.21631	-194.14911	280.36768	1301.54456	-972.74481	354.78827	1289.27332	361.73608	333.97229	-5.58141	-223.95441	84.85571	82.21675	-1135.55139	507.22775	-7.11527	-508.26526	164.44971	46.30889
559	4.650	953.55505	72.16287	1367.98413	-196.34598	280.46921	1301.63525	-974.39178	354.17755	1285.87207	349.08096	334.90091	-5.58372	-203.45309	83.69783	80.64822	-1148.23816	508.15237	-7.09336	-486.95117	162.93974	45.39419
560	4.658	955.95709	71.23346	1365.00391	-198.42006	280.58240	1301.70068	-975.73608	353.50400	1282.60095	336.39951	335.86716	-5.56213	-182.24684	82.81032	78.81201	-1160.96753	509.12585	-7.06936	-467.60437	161.87245	44.10173
561	4.667	958.20721	70.25946	1362.30261	-200.36098	280.66043	1301.73901	-976.80426	352.78561	1279.44727	323.69687	336.85089	-5.52531	-160.30812	82.07471	76.75809	-1173.74097	510.11368	-7.03312	-450.42175	161.22032	42.37586
562	4.675	960.29626	69.25363	1359.90259	-202.15588	280.66077	1301.74585	-977.62323	352.02567	1276.39709	310.98453	337.80505	-5.49243	-137.69547	81.44426	74.49956	-1186.54309	511.08362	-6.99305	-435.59692	160.94812	40.13203
563	4.683	962.21564	68.24213	1357.81909	-203.79001	280.55139	1301.71472	-978.21674	351.21854	1273.43359	298.27158	338.71765	-5.44830	-114.47524	80.82553	72.15200	-1199.36304	512.02234	-6.96110	-423.34888	161.05165	37.25755
564	4.692	963.95801	67.25577	1356.05872	-205.24908	280.31741	1301.63953	-978.61212	350.35269	1270.53662	285.54935	339.64044	-5.34621	-90.74918	80.08710	69.97424	-1212.21375	512.94055	-6.94366	-413.89758	161.53842	33.58272
565	4.700	965.51294	66.31485	1354.62256	-206.51968	279.97455	1301.51770	-978.84369	349.41443	1267.68469	272.78394	340.60254	-5.19035	-66.65793	79.17337	68.21182	-1225.10254	513.85736	-6.95282	-407.37195	162.41403	28.88456
566	4.708	966.87067	65.42786	1353.51196	-207.58853	279.57434	1301.35059	-978.94586	348.39151	1264.85278	259.93582	341.57794	-5.05167	-42.30544	78.12701	66.92509	-1238.02173	514.77997	-6.98997	-403.75586	163.69640	23.07065
567	4.717	968.03259	64.59756	1352.72424	-208.44084	279.18851	1301.14038	-978.94672	347.26843	1262.01501	247.00970	342.52911	-4.99199	-17.69499	77.03423	65.98981	-1250.96094	515.71436	-7.02219	-402.87555	165.38678	16.47138
568	4.725	969.00848	63.81973	1352.24438	-209.06146	278.88348	1300.88818	-978.86584	346.02243	1259.15344	234.06134	343.44196	-4.99808	7.26483	75.99186	65.22369	-1263.90063	516.67194	-7.00567	-404.34393	167.42731	9.93183
569	4.733	969.80042	63.08615	1352.04895	-209.44351	278.69696	1300.59106	-978.71680	344.63470	1256.26978	221.12933	344.34894	-5.00423	32.68442	75.10393	64.46577	-1276.81396	517.64429	-6.93755	-407.64069	169.69086	4.52508
570	4.742	970.39789	62.39200	1352.12158	-209.59688	278.62228	1300.23669	-978.50989	343.11368	1253.39648	208.19995	345.31000	-4.98615	58.60260	74.43990	63.59724	-1289.68701	518.60370	-6.86924	-412.52020	171.94817	1.05900
571	4.750	970.79175	61.73630	1352.46265	-209.54681	278.60971	1299.80078	-978.25470	341.51624	1250.60193	195.26108	346.34097	-4.98101	84.98784	73.98563	62.56196	-1302.52271	519.54791	-6.85652	-419.32495	173.87556	-0.32566
572	4.758	970.98566	61.12161	1353.08533	-209.32605	278.58392	1299.25256	-977.96246	339.94205	1247.98621	182.34595	347.38254	-5.00608	111.81314	73.69019	61.33866	-1315.31030	520.51147	-6.89757	-428.55682	175.19666	-0.21220
573	4.767	970.99170	60.55270	1354.01001	-208.96863	278.46783	1298.56519	-977.64771	338.50308	1245.66638	169.50110	348.35126	-5.03850	139.06815	73.52651	59.90111	-1328.00513	521.51654	-6.90401	-440.04449	175.89090	0.46194
574	4.775	970.81665	60.02765	1355.25476	-208.50847	278.20325	1297.72461	-977.32379	337.30371	1243.75793	156.73895	349.20172	-5.07096	166.71677	73.48502	58.22018	-1340.54126	522.55475	-6.71001	-452.82471	176.22400	0.94607
575	4.783	970.44995	59.52945	1356.82776	-207.97925	277.76361	1296.73096	-976.99426	336.43781	1242.36169	144.03271	349.95239	-5.10879	194.71317	73.52989	56.27853	-1352.82251	523.62280	-6.10038	-465.88110	176.51172	0.98346
576	4.792	969.86035	59.03375	1358.72668	-207.41302	277.15839	1295.60022	-976.65051	335.97833	1241.55530	131.34442	350.67847	-5.13217	223.03030	73.57069	54.10241	-1364.71667	524.72400	-4.87170	-478.77161	176.99091	0.66817
577	4.800	969.00421	58.52954	1360.94397	-206.83415	276.42413	1294.36145	-976.27954	335.96103	1241.37903	118.66669	351.44720	-5.13435	251.62851	73.52951	51.75653	-1376.12256	525.82355	-2.93762	-491.56128	177.84348	0.13913
578	4.808	967.84534	58.02844	1363.47046	-206.25145	275.61121	1293.05103	-975.87109	336.37225	1241.83069	106.03088	352.25287	-5.14778	280.43198	73.41779	49.27663	-1387.01013	526.84180	-0.34668	-504.32727	178.99515	-0.44757
579	4.817	966.37280	57.55090	1366.29968	-205.65723	274.77588	1291.70374	-975.41461	337.13739	1242.87939	93.45349	353.05536	-5.17728	309.36380	73.26038	46.66034	-1397.35999	527.69702	2.85230	-516.91937	180.03212	-0.88173
580	4.825	964.59924	57.11057	1369.42737	-205.03412	273.96887	1290.34668	-974.89233	338.12738	1244.48340	80.90137	353.82922	-5.18786	338.37912	72.98839	43.92192	-1407.08765	528.35468	6.70399	-529.23767	180.61993	-1.05717
581	4.833	962.54346	56.71887	1372.83948	-204.36363	273.22607	1288.99841	-974.28131	339.18826	1246.59167	68.33905	354.53391	-5.18464	367.43637	72.49050	41.09777	-1416.04443	528.86145	11.27634	-541.44171	180.83438	-1.03276
582	4.842	960.21576	56.39154	1376.50403	-203.63440	272.56866	1287.67371	-973.56177	340.17633	1249.13696	55.78229	355.12408	-5.22000	396.46622	71.70178	38.22211	-1424.05176	529.32697	16.55587	-553.72473	180.99463	-0.94598
583	4.850	957.61884	56.14041	1380.37842	-202.84717	271.99493	1286.38892	-972.72302	340.99332	1252.03479	43.27191	355.62799	-5.30531	425.41476	70.56303	35.35396	-1430.87671	529.80768	22.41784	-566.10339	181.32265	-0.93085
584	4.858	954.76483	55.96783	1384.41931	-202.01566	271.47122	1285.16223	-971.76617	341.60568	1255.19275	30.81549	356.13864	-5.38902	454.29617	68.92837	32.65821	-1436.20166	530.16296	28.66584	-578.50537	181.79185	-1.01469
585	4.867	951.68115	55.86487	1388.58203	-201.16728	270.94330	1284.01379	-970.70758	342.02188	1258.52454	18.37787	356.72198	-5.43925	483.14688	66.57164	30.42603	-1439.70618	530.05865	35.14803	-590.90344	182.27037	-1.10624
586	4.875	948.39923	55.81241	1392.81616	-200.34050	270.35477	1282.96118	-969.57642	342.24585	1261.95667	5.90967	357.39572	-5.48123	511.88321	63.34827	28.91816	-1441.15271	529.21124	41.87541	-603.31335	182.72000	-1.12874
587	4.883	944.94696	55.79666	1397.06885	-199.57590	269.65634	1282.01929	-968.40619	342.25403	1265.43005	-6.62030	358.16788	-5.53933	540.18921	59.38662	28.17207	-1440.34094	527.66638	48.89389	-615.75275	183.20787	-1.10501
588	4.892	941.35272	55.82047	1401.29333	-198.90570	268.81152	1281.20129	-967.22888	342.01004	1268.90784	-19.19415	359.01779	-5.60215	567.49243	55.09683	27.95519	-1437.20093	525.68762	55.83186	-628.22827	183.81555	-1.09432
589	4.900	937.64783	55.88882	1405.45313	-198.34616	267.79971	1280.51965	-966.07440	341.49622	1272.37939	-31.76422	359.88089	-5.65399	592.91833	51.00610	27.76860	-1432.00305	523.36597	61.65939	-640.72314	184.57291	-1.09683
590	4.908	933.86829	55.99362	1409.51636	-197.89316	266.61859	1279.98352	-964.96930	340.73273	1275.85083	-44.32648	360.72293	-5.69335	615.31128	47.54090	26.89061	-1425.13989	520.58557	65.21686	-653.22974	185.45886	-1.05445
591	4.917	930.05402	56.11911	1413.44800	-197.52200	265.28342	1279.59412	-963.93384	339.76904	1279.33240	-56.94177	361.57053	-5.72085	633.64490	44.80928	24.64504	-1416.66016	517.32227	66.01122	-665.80103	186.45264	-0.92729
592	4.925	926.24567	56.25858	1417.21106	-197.19019	263.81317	1279.33801	-962.97931	338.66208	1282.83276	-69.65430	362.44571	-5.73847	647.65405	42.57980	20.80271	-1406.26416	513.75085	64.36674	-678.50403	187.53029	-0.74999
593	4.933	922.48022	56.41971	1420.76880	-196.84097	262.21408	1279.19080	-962.10034	337.46976	1286.36182	-82.43774	363.34570	-5.75037	657.96570	40.55482	15.81784	-1393.67993	510.09399	60.96447	-691.34271	188.62091	-0.60423
594	4.942	918.78400	56.61151	1424.09070	-196.40810	260.47980	1279.13049	-961.27002	336.25223	1289.92883	-95.25104	364.27960	-5.74626	665.51050	38.56686	10.75295	-1378.86401	506.45883	56.44387	-704.26672	189.65219	-0.52789
595	4.950	915.16931	56.83389	1427.15723	-195.82553	258.60202	1279.14648	-960.44501	335.05756	1293.53247	-108.08594	365.25494	-5.71062	670.84790	36.46532	6.85312	-1361.94958	502.83472	51.43904	-717.21930	190.62086	-0.47860
596	4.958	911.64276	57.08298	1429.96069	-195.04431	256.57440	1279.23853	-959.57794	333.90451	1297.15271	-120.94745	366.23483	-5.66145	673.99304	34.12103	4.79129	-1343.24243	499.20352	46.89497	-730.17169	191.56737	-0.39960
597	4.967	908.21985	57.35846	1432.50378	-194.04704	254.39394	1279.40894	-958.63159	332.78839	1300.75623	-133.83936	367.17142	-5.63472	674.68665	31.74744	4.09129	-1323.31689	495.58463	44.17895	-743.13385	192.52762	-0.28056
598	4.975	904.93439	57.65881	1434.79553	-192.84756	252.06538	1279.65564	-957.58435	331.70547	1304.31030	-146.76447	368.08279	-5.61920	672.75903	29.93119	3.63101	-1302.90283	492.01517	44.45289	-756.12720	193.51776	-0.15084
599	4.983	901.83813	57.96872	1436.84387	-191.47603	249.60733	1279.97205	-956.42615	330.66357	1307.79041	-159.71582	369.04630	-5.55393	668.39124	29.13702	2.84714	-1282.40088	488.60913	47.53923	-769.15051	194.50679	-0.04837
600	4.992	898.99445	58.25748	1438.64905	-189.96277	247.06114	1280.34900	-955.15662	329.66669	1311.17285	-172.67938	370.07904	-5.42380	662.10083	29.33812	2.01092	-1261.49988	485.59433	51.74465	-782.17816	195.42914	0.01489
601	5.000	896.47058	58.49347	1440.20190	-188.33296	244.49628	1280.78113	-953.79504	328.70364	1314.42468	-185.64447	371.07098	-5.30912	654.36865	30.13967	1.46110	-1239.45142	483.15436	55.18131	-795.18695	196.27753	0.07149
602	5.008	894.32977	58.65524	1441.48853	-186.61288	241.99548	1281.27295	-952.38776	327.75165	1317.50378	-198.58423	371.93277	-5.25673	645.33984	31.10378	1.16477	-1215.71118	481.24451	56.94464	-808.16394	197.13307	0.16739
603	5.017	892.61938	58.72662	1442.49817	-184.84082	239.62531	1281.84375	-951.00061	326.78137	1320.36609	-211.41815	372.74521	-5.14984	634.99597	31.97017	0.95082	-1190.25464	479.61172	57.07949	-821.08984	198.06735	0.31776
604	5.025	891.36377	58.68369	1443.22632	-183.07465	237.41608	1282.52344	-949.70264	325.77393	1322.97314	-224.01141	373.67493	-4.78477	623.48169	32.70593	0.74958	-1163.41797	477.96530	56.05251	-833.95892	199.05179	0.50078
605	5.033	890.57037	58.49475	1443.67493	-181.38867	235.36734	1283.34229	-948.55585	324.73248	1325.29504	-236.21875	374.83627	-4.01870	611.18457	33.43357	0.56115	-1135.60742	476.11920	54.39777	-846.79938	199.98050	0.66309
606	5.042	890.23969	58.13852	1443.84814	-179.86136	233.46622	1284.32385	-947.61609	323.65128	1327.30432	-247.94073	376.25479	-2.82451	598.55945	34.25930	0.37382	-1107.14734	474.01242	52.58247	-859.64209	200.77600	0.75293
607	5.050	890.36499	57.62164	1443.75085	-178.56380	231.69829	1285.47961	-946.93597	322.49197	1328.97131	-259.15125	377.87964	-1.27820	585.88269	35.14190	0.18530	-1078.25439	471.63828	51.01002	-872.48541	201.45720	0.80114
608	5.058	890.92584	56.98325	1443.38977	-177.55400	230.05643	1286.80212	-946.55914	321.22330	1330.26831	-269.87335	379.64795	0.49973	573.19739	35.99063	0.02677	-1049.05920	468.99146	50.03154	-885.28564	202.11658	0.89044
609	5.067	891.89160	56.28281	1442.77063	-176.87355	228.55440	1288.26489	-946.51605	319.86365	1331.17554	-280.12122	381.56201	2.42320	560.49255	36.81037	-0.08265	-1019.64136	466.10266	49.89111	-897.96375	202.85883	1.00941
610	5.075	893.23389	55.57700	1441.89783	-176.54269	227.22542	1289.83118	-946.82605	318.47513	1331.67957	-289.85132	383.68985	4.47645	547.82458	37.65556	-0.15969	-990.04718	463.09692	50.64190	-910.45258	203.74585	1.05028
611	5.083	894.92877	54.90771	1440.77734	-176.55997	226.10414	1291.46423	-947.49597	317.13644	1331.77576	-299.00873	386.06335	6.70648	535.24146	38.52105	-0.22615	-960.26154	460.17773	52.09974	-922.77344	204.76807	0.96145
612	5.092	896.94891	54.30392	1439.41406	-176.91354	225.21698	1293.13293	-948.51599	315.91711	1331.47278	-307.61090	388.56952	9.20772	522.73071	39.34481	-0.28308	-930.17712	457.51825	53.90870	-935.03540	205.85931	0.80471
613	5.100	899.25897	53.77859	1437.80908	-177.59489	224.57785	1294.81177	-949.86737	314.85471	1330.79077	-315.66132	391.01385	12.08430	510.26700	40.10679	-0.31425	-899.65906	455.15103	55.71756	-947.32898	206.97408	0.64618
614	5.108	901.81580	53.32693	1435.96545	-178.59995	224.17589	1296.47729	-951.52893	313.95142	1329.75378	-322.97388	393.27319	15.37687	497.81796	40.87399	-0.31275	-868.69958	452.99164	57.33017	-959.66797	208.09671	0.50020
615	5.117	904.56976	52.93411	1433.89343	-179.92087	223.96924	1298.10547	-953.47278	313.19165	1328.38281	-329.20837	395.30707	19.03019	485.34073	41.69829	-0.29862	-837.55139	450.97028	58.71413	-972.06561	209.10390	0.42512
616	5.125	907.46637	52.58249	1431.61023	-181.54019	223.89427	1299.67419	-955.65973	312.55502	1326.69531	-334.06995	397.07883	22.95353	472.83279	42.53547	-0.29035	-806.70099	449.07590	59.88847	-984.59253	209.79530	0.54177
617	5.133	910.44891	52.25015	1429.14038	-183.42841	223.88312	1301.16638	-958.04541	312.01776	1324.70508	-337.35156	398.55011	27.14985	460.33292	43.33775	-0.28177	-776.65979	447.28799	60.80994	-997.27667	210.19756	0.87643
618	5.142	913.46332	51.91165	1426.51685	-185.54091	223.88708	1302.56897	-960.58661	311.55270	1322.42126	-338.71973	399.74768	31.86161	447.86032	44.15519	-0.28312	-747.72833	445.56433	61.36505	-1009.99805	210.61801	1.26796
619	5.150	916.46478	51.54843	1423.77393	-187.81589	223.89249	1303.86865	-963.23669	311.13742	1319.85278	-337.52466	400.74982	37.54783	435.41110	45.06329	-0.33020	-719.89111	443.89148	61.44306	-1022.61523	211.27722	1.51430
620	5.158	919.42126	51.15509	1420.93665	-190.18272	223.91316	1305.05054	-965.94116	310.76620	1317.01831	-332.98352	401.58298	44.50306	422.98660	46.02657	-0.41400	-692.89740	442.31879	61.00341	-1035.16052	212.10039	1.57423
621	5.167	922.31067	50.73648	1418.02356	-192.57964	223.97035	1306.10571	-968.64392	310.44534	1313.95251	-324.69141	402.20612	52.32822	410.56955	46.93559	-0.48125	-666.46667	440.96310	60.10032	-1047.77063	212.92120	1.55412
622	5.175	925.11676	50.30704	1415.05701	-194.96443	224.08023	1307.03357	-971.29681	310.17758	1310.70642	-312.96136	402.54480	59.84390	398.11386	47.77686	-0.52266	-640.46332	439.94345	58.84302	-1060.46143	213.71544	1.53508
623	5.183	927.82642	49.88861	1412.07043	-197.31114	224.24835	1307.83618	-973.85822	309.96503	1307.33801	-298.59363	402.48938	65.71453	385.59659	48.63721	-0.57591	-614.94971	439.28232	57.30623	-1073.10400	214.57274	1.51341
624	5.192	930.42853	49.50485	1409.10376	-199.60233	224.46106	1308.51318	-976.28357	309.82138	1303.90540	-282.32043	401.95663	69.26088	373.03616	49.55613	-0.65282	-590.14185	438.89706	55.48875	-1085.63574	215.51263	1.49837
625	5.200	932.91437	49.17435	1406.19800	-201.82391	224.68585	1309.06299	-978.52332	309.76523	1300.46399	-264.52649	400.96039	70.72159	360.44022	50.49118	-0.72551	-566.31110	438.66876	53.34497	-1098.11755	216.46590	1.52079
626	5.208	935.27985	48.90451	1403.39001	-203.96344	224.88306	1309.48572	-980.53217	309.80634	1297.06494	-245.38696	399.54984	70.87251	347.78137	51.37752	-0.75723	-543.68359	438.47388	50.79450	-1110.56360	217.42413	1.55178
627	5.217	937.52576	48.69247	1400.70398	-206.01059	225.01782	1309.78052	-982.28015	309.94388	1293.74841	-225.09827	397.71384	70.50427	335.04877	52.18829	-0.73200	-522.40778	438.18909	47.71914	-1123.00220	218.42111	1.55704
628	5.225	939.65302	48.53174	1398.14868	-207.95673	225.07367	1309.94690	-983.75366	310.16299	1290.53857	-203.95734	395.40381	70.12246	322.28687	52.99275	-0.68772	-502.61774	437.73056	44.01295	-1135.64844	219.40384	1.56924
629	5.233	941.66034	48.41583	1395.72205	-209.78967	225.06276	1309.98706	-984.95447	310.43433	1287.44690	-182.27039	392.59534	69.87643	309.56052	53.89030	-0.69134	-484.51337	437.07578	39.63266	-1148.67468	220.26389	1.63233
630	5.242	943.54590	48.34021	1393.42261	-211.49008	225.02151	1309.90503	-985.89716	310.73499	1284.47522	-160.21667	389.25720	69.64058	296.88828	54.86189	-0.74478	-468.34119	436.23410	34.59502	-1161.94446	220.97523	1.74426
631	5.250	945.31158	48.30222	1391.25879	-213.03741	224.98997	1309.71033	-986.60480	311.07150	1281.61011	-137.81171	385.33737	69.19834	284.21790	55.79508	-0.76690	-454.29706	435.23077	28.94329	-1175.19348	221.66225	1.84759
632	5.258	946.96124	48.30017	1389.24707	-214.41884	224.98970	1309.41956	-987.10449	311.47879	1278.82019	-114.99689	380.88434	68.43190	271.46793	56.64115	-0.70118	-442.49554	434.11850	22.71717	-1188.29211	222.47670	1.87151
633	5.267	948.49445	48.33279	1387.39966	-215.63222	225.01463	1309.05115	-987.42529	312.00076	1276.06445	-91.72424	376.12704	67.39198	258.59610	57.45623	-0.59687	-433.07059	432.96918	15.98316	-1201.26135	223.44221	1.82552
634	5.275	949.90717	48.39651	1385.71960	-216.68182	225.03598	1308.61731	-987.59668	312.66718	1273.29993	-67.95441	371.32751	66.22814	245.63562	58.31660	-0.55417	-426.31995	431.86545	9.00120	-1214.18945	224.48683	1.80826
635	5.283	951.19373	48.48447	1384.20703	-217.56824	225.02115	1308.12109	-987.64514	313.48239	1270.48804	-43.65875	366.57178	65.06483	232.65173	59.23615	-0.60325	-422.75024	430.92337	2.45569	-1227.15662	225.52692	1.87551
636	5.292	952.34106	48.59427	1382.86816	-218.28543	224.94810	1307.55640	-987.59143	314.42627	1267.59998	-18.86578	361.78415	63.93631	219.67328	60.16034	-0.67264	-422.82050	430.26135	-2.68712	-1240.17029	226.50053	1.95701
637	5.300	953.33154	48.73166	1381.71680	-218.83112	224.80054	1306.90857	-987.45044	315.46619	1264.62610	6.34515	356.89804	62.83750	206.70602	61.04700	-0.70198	-426.45477	429.93356	-5.89382	-1253.20837	227.40472	1.96271
638	5.308	954.15417	48.89999	1380.76672	-219.21262	224.56625	1306.15588	-987.23535	316.57251	1261.59009	31.89325	351.94504	61.79611	193.78296	61.91502	-0.72986	-433.04630	429.93970	-7.49088	-1266.28455	228.27512	1.89691
639	5.317	954.80402	49.09854	1380.03064	-219.44000	224.24817	1305.27600	-986.96393	317.71460	1258.55676	57.71844	347.03738	60.84852	180.93640	62.79454	-0.81642	-442.10776	430.25241	-8.15633	-1279.32104	229.06949	1.83477
640	5.325	955.27209	49.33505	1379.52710	-219.52280	223.86787	1304.25415	-986.65997	318.84137	1255.62878	83.81366	342.27515	59.98155	168.15479	63.69685	-0.94353	-453.41391	430.82346	-8.33334	-1292.11401	229.70082	1.85740
641	5.333	955.54303	49.62042	1379.28357	-219.47777	223.45352	1303.08728	-986.34985	319.87564	1252.93408	110.24988	337.65213	59.13938	155.40082	64.62554	-1.03561	-466.35635	431.59464	-8.28688	-1304.59448	230.32648	1.93821
642	5.342	955.59924	49.94800	1379.32996	-219.33383	223.03152	1301.77954	-986.05902	320.73349	1250.60510	137.12616	333.09775	58.23590	142.64389	65.56714	-1.03887	-479.83121	432.48874	-8.28258	-1316.80237	231.34610	1.87729
643	5.350	955.42859	50.29599	1379.68994	-219.12616	222.63210	1300.33887	-985.80884	321.35074	1248.75769	164.49719	328.58499	57.15104	129.88489	66.49683	-0.97931	-493.00174	433.41232	-8.48373	-1328.60535	232.93892	1.50012
644	5.358	955.02832	50.65411	1380.37744	-218.88637	222.28526	1298.77844	-985.60669	321.68842	1247.47607	192.34894	324.13983	55.78583	117.16605	67.40360	-0.95981	-505.74994	434.30115	-8.84982	-1339.88062	234.78743	0.95122
645	5.367	954.39960	51.03854	1381.39600	-218.63588	222.00284	1297.11987	-985.44287	321.71429	1246.80652	220.63190	319.77756	54.11929	104.52637	68.29730	-1.06705	-518.32831	435.15775	-9.23720	-1350.82800	236.24403	0.75771
646	5.375	953.53741	51.47739	1382.74341	-218.38403	221.77191	1295.39160	-985.29724	321.39517	1246.75732	249.31241	315.45999	52.17212	91.94833	69.20908	-1.27408	-530.91382	436.03107	-9.54418	-1361.75488	236.82489	1.45802
647	5.383	952.42719	51.98929	1384.41223	-218.12950	221.56613	1293.62341	-985.14441	320.71472	1247.30298	278.37616	311.12466	49.96812	79.37944	70.17825	-1.46926	-543.52124	436.98184	-9.74628	-1372.65564	236.69359	3.07457
648	5.392	951.05103	52.57999	1386.38757	-217.86232	221.36292	1291.84485	-984.95282	319.70038	1248.39478	307.77380	306.79605	47.58097	66.81795	71.21391	-1.57296	-556.08325	438.07385	-9.86373	-1383.18970	236.40747	5.17869
649	5.400	949.39594	53.24741	1388.64844	-217.56749	221.15933	1290.08533	-984.68414	318.44855	1249.97192	337.39026	302.61218	45.14837	54.32454	72.29140	-1.60107	-568.51056	439.36337	-9.92188	-1393.09314	236.31293	7.37255
650	5.408	947.46014	53.98782	1391.16968	-217.22946	220.97794	1288.37341	-984.29407	317.11755	1251.97058	367.08450	298.68491	42.79210	41.90718	73.39295	-1.61845	-580.75073	440.90967	-9.90944	-1402.45630	236.53265	9.42357
651	5.417	945.25604	54.80380	1393.92737	-216.83592	220.85562	1286.73340	-983.74103	315.86523	1254.32886	396.73099	295.02625	40.56443	29.46596	74.51187	-1.65703	-592.84210	442.74539	-9.79564	-1411.42859	237.05307	11.24232
652	5.425	942.80591	55.70221	1396.89880	-216.38162	220.82478	1285.18372	-983.00354	314.78259	1256.98853	426.22433	291.64178	38.47682	16.92728	75.63377	-1.70715	-604.90582	444.72980	-9.61503	-1419.88525	237.60513	12.92869
653	5.433	940.13336	56.68585	1400.05713	-215.86972	220.90276	1283.73853	-982.09460	313.88669	1259.89075	455.48566	288.62918	36.56173	4.36487	76.75862	-1.76584	-617.06873	446.54947	-9.46067	-1427.62866	237.89468	14.58321
654	5.442	937.25604	57.75458	1403.36475	-215.31134	221.09456	1282.40881	-981.05493	313.16119	1262.97217	484.44586	286.17654	34.92305	-8.10590	77.90193	-1.84161	-629.37720	447.99652	-9.38082	-1434.66064	237.92213	16.11547
655	5.450	934.18695	58.91327	1406.77515	-214.72481	221.40109	1281.20581	-979.93018	312.59073	1266.17126	512.98267	284.44247	33.69749	-20.49115	79.05370	-1.92112	-641.78790	449.11426	-9.36644	-1441.13062	237.95129	17.40084
656	5.458	930.94495	60.17081	1410.23962	-214.13213	221.82219	1280.14429	-978.76459	312.15848	1269.44043	540.87012	283.39502	32.88015	-32.88693	80.19149	-1.98485	-654.24207	450.05475	-9.38769	-1447.14233	238.32483	18.55884
657	5.467	927.56403	61.52762	1413.71143	-213.55429	222.35612	1279.24084	-977.61261	311.82614	1272.74780	567.72296	282.79877	32.17205	-45.35764	81.29634	-2.03767	-666.72559	450.92725	-9.37831	-1452.41187	239.31648	19.95228
658	5.475	924.08984	62.97964	1417.14490	-213.00554	223.00343	1278.50732	-976.53772	311.54044	1276.07410	592.91565	282.35843	31.04918	-57.91694	82.32037	-2.07942	-679.25922	451.75476	-9.27287	-1455.89722	241.00580	21.75751
659	5.483	920.56885	64.53311	1420.49805	-212.48705	223.76845	1277.94666	-975.58466	311.27591	1279.41528	615.63086	281.86584	29.00602	-70.55553	83.22234	-2.08358	-691.86700	452.51773	-9.09304	-1456.00659	243.22966	23.53681
660	5.492	917.04089	66.19196	1423.73792	-211.98230	224.65652	1277.55432	-974.75439	311.05768	1282.78271	635.13367	281.31274	25.78016	-83.25068	84.03529	-2.03956	-704.56183	453.22284	-8.92386	-1451.49988	245.66071	24.45354
661	5.500	913.53595	67.93558	1426.83972	-211.45508	225.67480	1277.32190	-974.01068	310.92950	1286.18848	651.13678	280.89539	21.43887	-95.98930	84.83548	-1.98412	-717.33478	453.89981	-8.80088	-1442.20459	247.91010	23.98069
662	5.508	910.07092	69.72659	1429.77979	-210.85245	226.83087	1277.23633	-973.30560	310.91266	1289.63306	663.96301	280.84689	16.32331	-108.77927	85.66299	-1.96151	-730.15649	454.57205	-8.68491	-1428.92761	249.58742	22.33231
663	5.517	906.65222	71.53470	1432.53271	-210.11411	228.12485	1277.28406	-972.59705	310.99796	1293.10803	674.27643	281.25018	10.92917	-121.61165	86.51139	-1.96919	-742.99231	455.27036	-8.53796	-1412.92029	250.36832	20.24450
664	5.525	903.28741	73.33688	1435.07739	-209.18353	229.54788	1277.45752	-971.85419	311.15424	1296.59766	682.51599	281.99103	5.80833	-134.42821	87.37608	-1.96768	-755.81372	456.02554	-8.36660	-1395.29370	250.10251	18.34732
665	5.533	899.99225	75.10745	1437.40271	-208.01880	231.09158	1277.75134	-971.05664	311.33911	1300.08105	688.42993	282.89478	1.52822	-147.17743	88.25655	-1.93188	-768.61908	456.83716	-8.19726	-1376.56165	248.88138	16.77747
666	5.542	896.78705	76.82956	1439.50598	-206.60159	232.75406	1278.15283	-970.18689	311.51712	1303.53967	691.07782	283.88669	-1.45889	-159.89795	89.12663	-1.86252	-781.44385	457.67969	-8.04723	-1356.66650	246.93184	15.43016
667	5.550	893.69427	78.50249	1441.38574	-204.93674	234.53378	1278.64160	-969.22314	311.66818	1306.96008	689.45441	284.89719	-3.11584	-172.69516	89.97706	-1.75756	-794.31506	458.52466	-7.92875	-1335.46265	244.35391	14.34611
668	5.558	890.74597	80.13113	1443.03638	-203.04437	236.41556	1279.19824	-968.14404	311.77783	1310.32471	683.32013	285.68817	-3.84023	-185.63226	90.85847	-1.61975	-807.22351	459.36157	-7.85817	-1313.06262	241.02975	13.72846
669	5.567	887.99225	81.71999	1444.45032	-200.95735	238.35721	1279.81250	-966.93933	311.83792	1313.60217	673.50415	286.04913	-4.07176	-198.67352	91.80562	-1.48295	-820.15668	460.21024	-7.83583	-1289.75549	236.92668	13.73832
670	5.575	885.50598	83.26730	1445.62219	-198.72414	240.28537	1280.48279	-965.61627	311.86139	1316.74951	661.47900	286.12653	-4.08991	-211.74338	92.78088	-1.39105	-833.10352	461.08804	-7.82477	-1265.72070	232.33295	14.31694
671	5.583	883.37482	84.75439	1446.54846	-196.40842	242.10760	1281.20923	-964.20587	311.88446	1319.71741	648.60968	286.33221	-4.08932	-224.79080	93.73695	-1.34792	-846.03650	461.96851	-7.77186	-1240.89905	227.59410	15.24201
672	5.592	881.67950	86.15225	1447.22534	-194.08603	243.73900	1281.98694	-962.76605	311.95465	1322.44934	635.65997	286.97629	-4.15851	-237.75372	94.64412	-1.28161	-858.93951	462.80243	-7.65181	-1215.15137	222.75740	16.36841
673	5.600	880.47363	87.43942	1447.64746	-191.84314	245.12404	1282.80908	-961.37341	312.11667	1324.88501	622.86090	288.05865	-4.25803	-250.51334	95.47739	-1.06774	-871.81787	463.59241	-7.48304	-1188.39990	217.66193	17.66448
674	5.608	879.77887	88.60449	1447.80750	-189.77074	246.24496	1283.67688	-960.10883	312.40591	1326.97339	610.21619	289.32846	-4.35384	-262.92554	96.23320	-0.61803	-884.66589	464.42172	-7.30854	-1160.65625	212.28995	19.05891
675	5.617	879.59192	89.64304	1447.69849	-187.95338	247.12680	1284.60718	-959.04517	312.85184	1328.68457	597.65527	290.51770	-4.49532	-274.89023	96.91249	0.06480	-897.46570	465.35892	-7.16993	-1132.06482	206.89038	20.42693
676	5.625	879.89111	90.55890	1447.31787	-186.46094	247.82906	1285.63000	-958.24036	313.47385	1330.00439	585.09277	291.53049	-4.72301	-286.40683	97.51771	0.93451	-910.21063	466.36957	-7.09049	-1102.80823	201.79138	21.68691
677	5.633	880.64081	91.35985	1446.66870	-185.34305	248.41861	1286.77356	-957.73810	314.26126	1330.91992	572.49817	292.44113	-4.99163	-297.62125	98.07443	2.00224	-922.91418	467.37778	-7.07190	-1072.94263	197.12436	22.84493
678	5.642	881.80157	92.05682	1445.75818	-184.62387	248.94788	1288.04529	-957.56683	315.16043	1331.41870	559.89343	293.36298	-5.22708	-308.89490	98.60101	3.40494	-935.60559	468.34036	-7.10200	-1042.42053	192.77032	23.95627
679	5.650	883.34052	92.66739	1444.59473	-184.30409	249.44617	1289.42725	-957.73901	316.08560	1331.49622	547.28760	294.32922	-5.40497	-320.77371	99.11052	5.37007	-948.30029	469.25739	-7.14943	-1011.21503	188.56615	25.07788
680	5.658	885.23340	93.20192	1443.18408	-184.37271	249.91679	1290.88489	-958.25513	316.95108	1331.15784	534.66077	295.31635	-5.53025	-333.70880	99.66104	8.09120	-960.97516	470.17517	-7.15950	-979.41315	184.40732	26.28382
681	5.667	887.45538	93.64169	1441.52637	-184.81898	250.34384	1292.37646	-959.11206	317.70657	1330.41333	522.00555	296.33722	-5.59617	-347.70926	100.35420	11.63153	-973.59656	471.14371	-7.09373	-947.23108	180.19043	27.64312
682	5.675	889.96899	93.94641	1439.61804	-185.63387	250.70660	1293.85791	-960.31128	318.34061	1329.27124	509.34674	297.40320	-5.61420	-362.20584	101.27153	15.99574	-986.15314	472.17557	-6.96801	-914.95349	175.84616	29.14809
683	5.683	892.72003	94.08575	1437.46106	-186.79820	250.98917	1295.28479	-961.85126	318.85162	1327.73901	496.71674	298.46024	-5.61902	-376.07828	102.31114	21.41510	-998.64716	473.26465	-6.82701	-882.84058	171.40549	30.72550
684	5.692	895.64557	94.05695	1435.06909	-188.27272	251.18011	1296.61194	-963.71136	319.23480	1325.82751	484.14606	299.46640	-5.62931	-387.72134	103.00264	28.47813	-1011.09167	474.38855	-6.70813	-851.01001	166.94629	32.30155
685	5.700	898.68231	93.88878	1432.47156	-190.00317	251.26715	1297.79346	-965.85187	319.49976	1323.55176	471.66571	300.44696	-5.65472	-395.36722	102.65845	37.60854	-1023.55511	475.40988	-6.68702	-819.40466	162.52444	33.83301
686	5.708	901.76923	93.63730	1429.71094	-191.93423	251.23747	1298.78967	-968.22656	319.67657	1320.93481	459.27115	301.42349	-5.70966	-397.77271	100.85681	48.30172	-1036.14746	476.05710	-6.89709	-787.94006	158.14412	35.31110
687	5.717	904.84998	93.35840	1426.83411	-194.02061	251.08684	1299.57751	-970.78613	319.79645	1318.01294	446.90680	302.36371	-5.79709	-394.73480	97.68633	59.09909	-1048.86694	476.28976	-7.33704	-756.66638	153.72485	36.74419
688	5.725	907.88031	93.08090	1423.88452	-196.23163	250.82809	1300.15735	-973.47498	319.87640	1314.83545	434.50797	303.23831	-5.89817	-386.95508	93.58069	68.37492	-1061.55994	476.52579	-7.75120	-725.77148	149.17609	38.10730
689	5.733	910.83459	92.80841	1420.90076	-198.54683	250.49402	1300.54883	-976.23456	319.91492	1311.45508	422.03085	304.08963	-5.97986	-375.48474	89.06934	75.16660	-1074.10962	477.21173	-7.88381	-695.48468	144.52509	39.30910
690	5.742	913.70807	92.53137	1417.91443	-200.94693	250.13231	1300.78064	-979.00378	319.90024	1307.92310	409.45819	304.98883	-6.02059	-361.25919	84.57404	79.47700	-1086.54614	478.41599	-7.72836	-666.00342	139.87106	40.23663
691	5.750	916.51440	92.23642	1414.94763	-203.40616	249.79034	1300.88330	-981.71716	319.82663	1304.28918	396.80075	305.95389	-6.01828	-344.97134	80.29925	81.98775	-1098.97131	479.88690	-7.47027	-637.46210	135.26608	40.81124
692	5.758	919.27399	91.91879	1412.01538	-205.88927	249.50162	1300.88562	-984.30267	319.69580	1300.60461	384.08994	306.94739	-5.97834	-327.19177	76.33746	83.46819	-1111.47339	481.28931	-7.29624	-609.94165	130.73145	41.00619
693	5.767	921.99579	91.59079	1409.13037	-208.35236	249.28644	1300.81262	-986.68579	319.50943	1296.92651	371.37354	307.92712	-5.92530	-308.47162	72.85007	84.34122	-1124.08374	482.44415	-7.25989	-583.51581	126.30797	40.87612
694	5.775	924.67181	91.27267	1406.31274	-210.75046	249.15532	1300.68286	-988.80585	319.26147	1293.31348	358.69858	308.87421	-5.90271	-289.28467	70.01228	84.70158	-1136.77295	483.40625	-7.29504	-558.29272	122.04722	40.53345
695	5.783	927.28778	90.97375	1403.59729	-213.04810	249.10014	1300.50671	-990.63550	318.93066	1289.80920	346.06622	309.78894	-5.92746	-269.90570	67.86012	84.54301	-1149.48718	484.33536	-7.32181	-534.41791	118.01991	40.05415
696	5.792	929.83002	90.69089	1401.02490	-215.22394	249.08716	1300.29065	-992.18146	318.48856	1286.43005	333.43002	310.69183	-5.95843	-250.34267	66.35878	83.84052	-1162.18848	485.32974	-7.31434	-512.06195	114.34091	39.44524
697	5.800	932.28290	90.43021	1398.62512	-217.26988	249.06921	1300.04480	-993.46893	317.91876	1283.16760	320.75143	311.60864	-5.93440	-230.36055	65.47134	82.56278	-1174.88184	486.36383	-7.28341	-491.44629	111.18570	38.65181
698	5.808	934.62677	90.22638	1396.40625	-219.18573	249.00031	1299.78198	-994.52380	317.22955	1279.99951	308.02612	312.54852	-5.83994	-209.63568	65.06065	80.73692	-1187.61279	487.36691	-7.23475	-472.88354	108.76591	37.55019
699	5.817	936.83966	90.12772	1394.36096	-220.96986	248.83932	1299.51074	-995.36145	316.45361	1276.90344	295.26715	313.51263	-5.71876	-187.95874	64.87796	78.47607	-1200.41626	488.32098	-7.17689	-456.74207	107.24904	35.97094
700	5.825	938.90344	90.14706	1392.47754	-222.61258	248.56122	1299.23254	-995.98969	315.63065	1273.86218	282.48395	314.48120	-5.62351	-165.31836	64.67224	75.93758	-1213.28430	489.24933	-7.13432	-443.36176	106.71021	33.71598
701	5.833	940.80597	90.23575	1390.74280	-224.09500	248.17603	1298.94812	-996.42365	314.77820	1270.85852	269.67157	315.40814	-5.55804	-141.85741	64.27497	73.30312	-1226.19751	490.16821	-7.11339	-432.98987	107.13506	30.55873
702	5.842	942.53711	90.31650	1389.15173	-225.39136	247.73160	1298.66138	-996.69714	313.87625	1267.86682	256.81174	316.29321	-5.47494	-117.78831	63.63523	70.79697	-1239.14819	491.08997	-7.08935	-425.74023	108.42621	26.31310
703	5.850	944.08191	90.33539	1387.72754	-226.47554	247.30106	1298.37915	-996.85626	312.88519	1264.85938	243.87775	317.21588	-5.34177	-93.30619	62.78553	68.63806	-1252.13123	492.02853	-7.04472	-421.55164	110.41446	20.98747
704	5.858	945.41888	90.28258	1386.52405	-227.32802	246.96400	1298.10522	-996.94208	311.77512	1261.81653	230.85666	318.23328	-5.19146	-68.52509	61.75454	66.92316	-1265.14014	492.98712	-6.98571	-420.15497	112.87335	14.92097
705	5.867	946.52942	90.17708	1385.59644	-227.94080	246.77446	1297.83423	-996.98199	310.53287	1258.73108	217.77625	319.28790	-5.09475	-43.44180	60.56896	65.57201	-1278.16711	493.95178	-6.93338	-421.14905	115.50119	8.83972
706	5.875	947.40967	90.04233	1384.97559	-228.32054	246.73297	1297.54956	-996.98560	309.15012	1255.61938	204.69135	320.26559	-5.10687	-17.94879	59.36415	64.38255	-1291.20435	494.89828	-6.92459	-424.24493	117.90887	3.76270
707	5.883	948.06732	89.89449	1384.66663	-228.48845	246.78967	1297.22009	-996.94629	307.62732	1252.54053	191.64935	321.13080	-5.21897	8.06360	58.34166	63.15524	-1304.22583	495.82358	-6.98603	-429.50177	119.75201	0.55489
708	5.892	948.51166	89.74939	1384.66052	-228.47569	246.87003	1296.80603	-996.84924	306.00278	1249.59656	178.67712	321.96768	-5.34139	34.61349	57.56512	61.80335	-1317.16431	496.76541	-7.09718	-437.22595	120.95406	-0.66666
709	5.900	948.74670	89.62967	1384.94373	-228.31433	246.89911	1296.27148	-996.68182	304.36481	1246.91504	165.78223	322.86349	-5.38526	61.66455	56.94590	60.33502	-1329.95825	497.76193	-7.19926	-447.47949	121.71475	-0.60107
710	5.908	948.76862	89.55072	1385.50220	-228.03149	246.81500	1295.59436	-996.44220	302.82089	1244.62537	152.95520	323.80490	-5.35455	89.19617	56.39789	58.75656	-1342.61230	498.79047	-7.22172	-459.69568	122.28834	-0.20145
711	5.917	948.56708	89.50459	1386.32776	-227.65050	246.57375	1294.77087	-996.14319	301.46634	1242.83765	140.17847	324.71869	-5.31519	117.19855	55.86294	57.05170	-1355.14221	499.78305	-7.06715	-472.87134	122.83611	-0.08242
712	5.925	948.12988	89.46419	1387.42700	-227.19328	246.15639	1293.81250	-995.80359	300.38364	1241.63135	127.44000	325.55350	-5.31705	145.63953	55.26785	55.21648	-1367.47559	500.72400	-6.54996	-486.11237	123.41603	-0.34160
713	5.933	947.44861	89.40533	1388.81921	-226.68123	245.57828	1292.74097	-995.43665	299.64371	1241.04431	114.72937	326.33328	-5.36526	174.45892	54.57230	53.25605	-1379.46899	501.67822	-5.41451	-499.00275	124.01373	-0.77604
714	5.942	946.51593	89.32654	1390.51733	-226.13113	244.88696	1291.58557	-995.04614	299.29337	1241.07202	102.04266	327.11359	-5.43613	203.61075	53.78379	51.17365	-1391.00024	502.68088	-3.50324	-511.57837	124.61414	-1.18843
715	5.950	945.31952	89.24272	1392.50989	-225.54892	244.14507	1290.37952	-994.62738	299.34558	1241.68372	89.40674	327.86450	-5.51042	233.07553	52.88923	48.99151	-1402.00623	503.65277	-0.85155	-524.03265	125.23493	-1.49951
716	5.958	943.84613	89.16754	1394.77124	-224.92931	243.41049	1289.15466	-994.16840	299.77313	1242.83826	76.85852	328.52054	-5.57338	262.79303	51.85136	46.73862	-1412.45435	504.46680	2.43707	-536.46167	125.85973	-1.69732
717	5.967	942.09479	89.11108	1397.28284	-224.26167	242.72763	1287.93738	-993.64819	300.50378	1244.48975	64.39240	329.13208	-5.59590	292.64844	50.68068	44.40237	-1422.28540	505.05597	6.33481	-548.84106	126.41158	-1.79901
718	5.975	940.07935	89.08702	1400.03479	-223.53583	242.12796	1286.74939	-993.03687	301.43008	1246.58801	51.95618	329.81296	-5.56525	322.53049	49.43909	41.94559	-1431.36572	505.44794	10.88345	-561.13220	126.82512	-1.83655
719	5.983	937.81744	89.11029	1403.01367	-222.74467	241.62451	1285.60974	-992.30060	302.43326	1249.08032	39.50507	330.55267	-5.53287	352.35117	48.12860	39.36501	-1439.50708	505.73676	16.09279	-573.35443	127.10237	-1.84002
720	5.992	935.31934	89.18781	1406.19568	-221.88542	241.19740	1284.53540	-991.41211	303.40408	1251.90698	27.04596	331.21515	-5.57515	382.03806	46.59404	36.71858	-1446.49146	506.03189	21.86350	-585.58710	127.32645	-1.84403
721	6.000	932.58691	89.31818	1409.55139	-220.96402	240.79214	1283.54028	-990.36426	304.24536	1254.99585	14.60791	331.74091	-5.68801	411.53922	44.56313	34.15709	-1452.02344	506.38626	28.01916	-597.89026	127.60886	-1.86432
722	6.008	929.62616	89.49318	1413.04895	-220.00061	240.34296	1282.63440	-989.18042	304.87454	1258.26880	2.19592	332.22296	-5.78574	440.85623	41.80084	31.92160	-1455.78601	506.65585	34.42445	-610.23230	127.99497	-1.86749
723	6.017	926.46234	89.69444	1416.65369	-219.02577	239.79871	1281.82227	-987.90430	305.24597	1261.66089	-10.20337	332.76010	-5.82828	470.05881	38.23612	30.24901	-1457.64783	506.40753	41.09249	-622.55725	128.46538	-1.81559
724	6.025	923.13922	89.89775	1420.32849	-218.07014	239.13016	1281.10754	-986.58118	305.36005	1265.13147	-22.61835	333.36963	-5.86598	499.15970	33.96811	29.26682	-1457.69958	505.18896	48.13011	-634.87543	128.99625	-1.71500
725	6.033	919.70435	90.07991	1424.03992	-217.15842	238.32401	1280.49939	-985.25085	305.23819	1268.65747	-35.09210	334.04749	-5.94768	527.85669	29.20741	28.93538	-1456.00220	502.99051	55.34624	-647.25220	129.59712	-1.60427
726	6.042	916.19623	90.22565	1427.75793	-216.30948	237.37515	1280.01245	-983.95148	304.90308	1272.22156	-47.63293	334.79645	-6.06019	555.33118	24.25105	28.97705	-1452.49194	500.20313	61.84639	-659.74274	130.31512	-1.51211
727	6.050	912.63965	90.34572	1431.44690	-215.53461	236.28099	1279.66077	-982.71948	304.38275	1275.80994	-60.20172	335.61551	-6.14991	580.31006	19.50439	28.79434	-1447.13025	497.14200	66.34068	-672.32855	131.19118	-1.43462
728	6.058	909.04651	90.48988	1435.06030	-214.83035	235.03786	1279.44934	-981.58575	303.70804	1279.41479	-72.77942	336.51465	-6.17348	601.49854	15.39067	27.59021	-1439.84668	493.90350	68.03440	-684.94305	132.21854	-1.35870
729	6.067	905.42383	90.71707	1438.54773	-214.17310	233.64197	1279.37183	-980.56525	302.90472	1283.03479	-85.38300	337.50208	-6.13783	618.22302	12.09776	24.80074	-1430.40918	490.54987	67.09073	-697.57483	133.31976	-1.27120
730	6.075	901.78442	91.05069	1441.86926	-213.52171	232.09497	1279.41370	-979.64349	302.00668	1286.67285	-98.02136	338.54895	-6.08954	630.77966	9.46800	20.53337	-1418.61096	487.15311	64.28515	-710.28137	134.37314	-1.15046
731	6.083	898.14911	91.48329	1444.99719	-212.82498	230.40726	1279.55872	-978.78027	301.06772	1290.33118	-110.69843	339.58945	-6.07155	640.12268	7.23491	15.59541	-1404.48633	483.75018	60.44977	-723.09967	135.34015	-1.01416
732	6.092	894.54541	91.99684	1447.91040	-212.03001	228.59560	1279.79211	-977.92834	300.13675	1294.00269	-123.43549	340.57358	-6.08460	647.15955	5.32226	11.07584	-1388.24976	480.38757	56.23127	-735.99591	136.31143	-0.92240
733	6.100	891.01001	92.55217	1450.59753	-211.09445	226.67372	1280.09985	-977.04498	299.22351	1297.66919	-136.25439	341.51721	-6.08219	652.24915	3.83527	7.83104	-1370.12305	477.15057	52.09953	-748.92041	137.35303	-0.87139
734	6.108	887.58673	93.10001	1453.05005	-209.99757	224.64154	1280.46765	-976.09882	298.31168	1301.30444	-149.15057	342.46347	-6.02569	655.20068	2.84942	6.09030	-1350.24658	474.11313	48.38333	-761.87244	138.40245	-0.77555
735	6.117	884.32068	93.61795	1455.25171	-208.74117	222.49007	1280.88306	-975.07446	297.40164	1304.87549	-162.09753	343.41901	-5.92752	655.57922	2.36042	5.28584	-1328.68823	471.32672	45.31266	-774.87256	139.36069	-0.58911
736	6.125	881.25909	94.10307	1457.18323	-207.34268	220.22284	1281.33948	-973.96747	296.51688	1308.34766	-175.07977	344.36353	-5.81961	653.02063	2.41396	4.51658	-1305.51807	468.85818	43.11911	-787.91187	140.20407	-0.37190
737	6.133	878.45331	94.53197	1458.83435	-205.82773	217.87057	1281.83411	-972.77917	295.67581	1311.68958	-188.09717	345.26993	-5.72644	647.48938	3.09333	3.41625	-1280.90601	466.76920	42.07904	-800.95270	141.00040	-0.21727
738	6.142	875.96027	94.86136	1460.20056	-204.22313	215.48776	1282.36951	-971.52393	294.88165	1314.87292	-201.12793	346.11505	-5.67198	639.39258	4.31392	2.29086	-1255.14771	465.06021	42.35320	-813.96033	141.84334	-0.14059
739	6.150	873.83820	95.07860	1461.27563	-202.55370	213.13705	1282.95996	-970.23358	294.13077	1317.86804	-214.11908	346.92712	-5.65642	629.38904	5.77147	1.47542	-1228.54565	463.68240	43.76579	-826.93994	142.78094	-0.08540
740	6.158	872.13251	95.23070	1462.05310	-200.84564	210.86911	1283.63184	-968.94830	293.41354	1320.63989	-227.00873	347.78452	-5.62561	618.06030	7.13278	0.98558	-1201.22815	462.59290	45.79996	-839.91565	143.82408	-0.03524
741	6.167	870.87006	95.38080	1462.53455	-199.13300	208.71170	1284.41370	-967.70453	292.70819	1323.15442	-239.69635	348.77908	-5.46476	605.84485	8.22636	0.69695	-1173.12231	461.73163	47.79638	-852.87219	144.93277	-0.01201
742	6.175	870.06757	95.55823	1462.73145	-197.46420	206.67984	1285.32874	-966.53729	291.98322	1325.38831	-252.00885	350.06418	-4.99603	593.16895	9.08581	0.53210	-1144.14185	460.96698	49.17310	-865.77075	145.98354	0.00842
743	6.183	869.73358	95.76923	1462.65417	-195.90695	204.79028	1286.39050	-965.48999	291.20758	1327.33252	-263.77234	351.80075	-4.05877	580.40784	9.83057	0.44830	-1114.33130	460.13705	49.61863	-878.60187	146.86845	0.06604
744	6.192	869.86377	96.01154	1462.29993	-194.54498	203.05324	1287.59570	-964.61743	290.34674	1328.98145	-274.93884	353.93134	-2.66233	567.71619	10.53019	0.37929	-1083.80054	459.11517	49.18941	-891.39337	147.59726	0.15840
745	6.200	870.44727	96.25845	1461.65942	-193.46164	201.45880	1288.91846	-963.97778	289.36469	1330.31787	-285.59375	356.20038	-0.97292	555.03760	11.21371	0.27260	-1052.61523	457.82742	48.22137	-904.17688	148.26599	0.26662
746	6.208	871.47308	96.46889	1460.72998	-192.71582	199.99367	1290.31445	-963.62610	288.25763	1331.30994	-295.81683	358.44952	0.86626	542.29724	11.93143	0.13816	-1020.83917	456.28476	47.16238	-916.94617	148.98891	0.37670
747	6.217	872.92554	96.61873	1459.51868	-192.32736	198.66971	1291.73621	-963.60895	287.07553	1331.92261	-305.59833	360.71387	2.80830	529.52783	12.73264	0.00890	-988.66528	454.56488	46.44918	-929.64697	149.86285	0.44043
748	6.225	874.77747	96.70477	1458.03857	-192.28458	197.52438	1293.14502	-963.95831	285.89682	1332.13147	-314.90039	363.08273	4.85822	516.83093	13.62009	-0.10189	-956.45093	452.71326	46.40505	-942.21936	150.91861	0.38988
749	6.233	876.99036	96.73257	1456.30334	-192.56508	196.59831	1294.51501	-964.69019	284.79144	1331.92859	-323.71069	365.59052	7.06512	504.25803	14.55457	-0.18929	-924.57611	450.73303	47.12467	-954.66785	152.06261	0.24985
750	6.242	879.51733	96.71318	1454.32947	-193.15366	195.91000	1295.83142	-965.80450	283.80414	1331.31750	-331.98743	368.17651	9.52426	491.74759	15.46725	-0.24804	-893.20349	448.63367	48.37522	-967.08295	153.13205	0.14808
751	6.250	882.30774	96.66020	1452.13879	-194.04585	195.44252	1297.08875	-967.27820	282.95386	1330.30994	-339.59534	370.70395	12.32728	479.21841	16.29144	-0.28731	-862.18646	446.42340	49.68479	-979.57617	154.02533	0.18341
752	6.258	885.31085	96.58400	1449.75549	-195.23798	195.15305	1298.28735	-969.06653	282.24231	1328.92578	-346.33301	373.03598	15.50623	466.68594	17.04705	-0.34321	-831.27588	444.12589	50.67454	-992.18188	154.74316	0.35857
753	6.267	888.47168	96.49687	1447.20581	-196.71706	194.99292	1299.42981	-971.11200	281.66846	1327.18701	-352.00940	375.07422	19.04492	454.21683	17.84968	-0.44878	-800.41241	441.77011	51.26167	-1004.82697	155.35739	0.61154
754	6.275	891.72961	96.41808	1444.52185	-198.45576	194.92155	1300.51685	-973.35327	281.23798	1325.11011	-356.45996	376.76758	23.02308	441.82828	18.76246	-0.57221	-769.80554	439.32718	51.51508	-1017.41925	155.95438	0.86712
755	6.283	895.03015	96.36009	1441.73865	-200.40790	194.91597	1301.54431	-975.73712	280.95599	1322.70459	-359.40955	378.13956	27.83873	429.46750	19.69770	-0.63540	-739.77563	436.77316	51.48136	-1029.92834	156.59209	1.06905
756	6.292	898.33575	96.31438	1438.88257	-202.51559	194.97137	1302.50488	-978.22638	280.80615	1319.98169	-360.18628	379.22977	34.18894	417.04440	20.53947	-0.61306	-710.55457	434.20642	51.19012	-1042.37000	157.32654	1.17784
757	6.300	901.62128	96.26656	1435.96472	-204.72847	195.09018	1303.39111	-980.79315	280.74731	1316.96777	-357.66602	379.97687	42.51799	404.49271	21.29040	-0.56702	-682.21136	431.80426	50.67353	-1054.79980	158.19098	1.18747
758	6.308	904.85419	96.23422	1432.98547	-207.00806	195.27252	1304.20203	-983.40259	280.74777	1313.71179	-350.88916	380.23279	52.24401	391.84543	22.04379	-0.58144	-654.71124	429.69995	49.93194	-1067.30908	159.11737	1.13754
759	6.317	907.98309	96.28076	1429.94946	-209.31711	195.51358	1304.94348	-985.99939	280.81177	1310.28320	-339.85461	379.88031	61.63803	379.22183	22.88142	-0.67901	-628.02625	427.93597	48.94742	-1079.94788	160.00342	1.05525
760	6.325	910.95410	96.46602	1426.87292	-211.62061	195.79892	1305.62207	-988.50781	280.96490	1306.76025	-325.46106	378.87625	68.76250	366.69443	23.80707	-0.80024	-602.20935	426.46643	47.70835	-1092.67725	160.85028	0.93582
761	6.333	913.74329	96.77896	1423.78979	-213.89529	196.10341	1306.23535	-990.84448	281.22861	1303.21851	-308.71051	377.23892	72.69018	354.21231	24.73845	-0.86822	-577.41113	425.19427	46.18895	-1105.41943	161.73999	0.82217
762	6.342	916.36792	97.13971	1420.75989	-216.12672	196.40472	1306.77063	-992.93695	281.60974	1299.71863	-290.20612	375.08820	73.90224	341.69849	25.58973	-0.86011	-553.86682	424.03595	44.33402	-1118.12744	162.71303	0.79988
763	6.350	918.86139	97.46992	1417.85767	-218.29840	196.69579	1307.21277	-994.74139	282.09766	1296.29504	-270.24829	372.62143	73.69131	329.16034	26.37753	-0.81937	-531.84369	422.92389	42.05950	-1130.80981	163.70355	0.87390
764	6.358	921.24286	97.74635	1415.13806	-220.38870	196.97713	1307.55408	-996.24365	282.66763	1292.95667	-249.07703	369.97824	73.29379	316.65524	27.20728	-0.81268	-511.55688	421.77328	39.27178	-1143.50342	164.60361	0.95764
765	6.367	923.51648	97.99158	1412.62073	-222.37335	197.24530	1307.79419	-997.44592	283.30304	1289.70239	-226.98541	367.18552	73.40022	304.18561	28.12509	-0.85246	-493.16193	420.49493	35.90314	-1156.22363	165.38614	1.00946
766	6.375	925.68292	98.24271	1410.29980	-224.22469	197.49902	1307.93469	-998.35632	284.01663	1286.53394	-204.29956	364.19284	74.10050	291.67407	29.03436	-0.86491	-476.83267	419.02145	31.90799	-1168.96558	166.09058	1.07527
767	6.383	927.74164	98.53354	1408.16260	-225.91180	197.74805	1307.97583	-998.99213	284.83813	1283.45264	-181.25348	360.90152	75.07022	279.03433	29.83091	-0.77503	-462.78931	417.32187	27.21414	-1181.74121	166.74667	1.17747
768	6.392	929.68878	98.88004	1406.20337	-227.41093	198.00313	1307.91687	-999.38556	285.78528	1280.44458	-157.88062	357.21219	75.85153	266.23666	30.56297	-0.60961	-451.26410	415.40463	21.71236	-1194.57666	167.41830	1.27773
769	6.400	931.51227	99.27679	1404.42822	-228.71321	198.26332	1307.76025	-999.57947	286.85779	1277.47070	-134.06482	353.08676	76.10026	253.31851	31.36791	-0.47308	-442.49380	413.31049	15.37978	-1207.49097	168.22595	1.35744
770	6.408	933.18884	99.71695	1402.85083	-229.81540	198.52380	1307.50977	-999.61511	288.05338	1274.47961	-109.68701	348.58807	75.70842	240.34741	32.29781	-0.44032	-436.75040	411.12817	8.53386	-1220.48047	169.23425	1.43104
771	6.417	934.69257	100.21288	1401.48328	-230.70905	198.78717	1307.16602	-999.52173	289.37698	1271.43152	-84.69635	343.85574	74.78352	227.36801	33.28773	-0.50446	-434.35431	409.00601	2.01663	-1233.50867	170.37631	1.49994
772	6.425	936.00409	100.78589	1400.33545	-231.38408	199.05687	1306.72693	-999.31323	290.84180	1268.30957	-59.09448	339.02139	73.54606	214.39029	34.26816	-0.60596	-435.49637	407.12201	-3.09153	-1246.51550	171.51111	1.56120
773	6.433	937.10968	101.43568	1399.42163	-231.83601	199.33090	1306.19092	-998.99341	292.46103	1265.12805	-32.92700	334.18488	72.23160	201.41696	35.21458	-0.68219	-439.89182	405.65125	-6.25693	-1259.42004	172.48001	1.62040
774	6.442	937.99878	102.13504	1398.76648	-232.06664	199.60912	1305.55115	-998.56909	294.22083	1261.93494	-6.27008	329.46854	71.02602	188.46158	36.10062	-0.70859	-446.89661	404.74567	-7.82030	-1272.16321	173.17101	1.66641
775	6.450	938.66754	102.85316	1398.40344	-232.08263	199.90128	1304.79114	-998.05725	296.06293	1258.80786	20.81268	324.97501	70.01132	175.54825	36.91273	-0.71981	-456.14807	404.48428	-8.38081	-1284.82764	173.70830	1.67202
776	6.458	939.11847	103.57333	1398.36401	-231.89735	200.22304	1303.89014	-997.47870	297.90112	1255.84656	48.27673	320.69806	69.14629	162.69675	37.69643	-0.76654	-467.57205	404.81024	-8.34521	-1297.63843	174.43515	1.63879
777	6.467	939.35260	104.29288	1398.66418	-231.53722	200.57796	1302.83093	-996.85205	299.64066	1253.16553	76.08142	316.59103	68.31705	149.90097	38.51638	-0.84115	-480.65405	405.53763	-8.11774	-1310.64893	175.47040	1.62734
778	6.475	939.36493	105.02095	1399.30127	-231.04369	200.94421	1301.60315	-996.19562	301.18506	1250.88293	104.23291	312.65875	67.38062	137.12753	39.39022	-0.88521	-494.34576	406.45184	-8.09416	-1323.51147	176.53430	1.67427
779	6.483	939.14587	105.78134	1400.26563	-230.46164	201.28644	1300.20557	-995.52795	302.45187	1249.10522	132.82275	308.90591	66.17265	124.34726	40.29136	-0.88484	-507.79001	407.42047	-8.40006	-1335.78052	177.44489	1.68170
780	6.492	938.68231	106.60220	1401.55261	-229.82323	201.57788	1298.64771	-994.86285	303.38394	1247.91199	161.97125	305.27094	64.53543	111.57016	41.20224	-0.91756	-520.76434	408.40176	-8.90523	-1347.30688	178.43568	1.55210
781	6.500	937.96130	107.49214	1403.16260	-229.14407	201.80484	1296.95056	-994.20850	303.93799	1247.34448	191.72095	301.67566	62.37408	98.84073	42.13642	-1.05565	-533.45422	409.39203	-9.41763	-1358.31677	179.62120	1.52797
782	6.508	936.97461	108.44014	1405.09106	-228.42932	201.96095	1295.14758	-993.56952	304.07306	1247.40479	222.00272	298.13925	59.72683	86.18472	43.11292	-1.25549	-546.04449	410.41446	-9.79518	-1369.24695	180.51588	2.21423
783	6.517	935.71863	109.44196	1407.32324	-227.68010	202.05034	1293.28271	-992.94543	303.76392	1248.06506	252.71512	294.79239	56.75138	73.57951	44.13997	-1.40713	-558.56494	411.49875	-10.00132	-1380.29761	180.68459	3.94295
784	6.525	934.19080	110.50482	1409.83740	-226.89838	202.09238	1291.40198	-992.32214	303.03488	1249.27588	283.80371	291.72830	53.58838	61.00943	45.21854	-1.46255	-570.98730	412.65918	-10.10091	-1391.14429	180.46988	6.29095
785	6.533	932.39404	111.62367	1412.61072	-226.08971	202.11607	1289.54529	-991.66620	301.98196	1250.97095	315.23938	288.86984	50.28592	48.49876	46.32845	-1.45829	-583.31665	413.92139	-10.16991	-1401.32910	180.48724	8.61228
786	6.542	930.34467	112.78055	1415.61584	-225.25948	202.14630	1287.74731	-990.93127	300.74878	1253.07654	346.94977	286.06412	46.86507	36.04895	47.42923	-1.43849	-595.58228	415.29114	-10.24856	-1410.73621	180.94493	10.67558
787	6.550	928.06720	113.97165	1418.80981	-224.40739	202.19164	1286.03735	-990.07294	299.47452	1255.51990	378.79578	283.31622	43.40393	23.62280	48.52528	-1.42195	-607.81042	416.68930	-10.36732	-1419.54077	181.79385	12.49341
788	6.558	925.58325	115.21112	1422.13672	-223.52960	202.25183	1284.43872	-989.06146	298.26779	1258.23352	410.61395	280.83527	40.05688	11.21210	49.68192	-1.43355	-620.01782	418.00528	-10.53240	-1427.97778	182.93268	14.08786
789	6.567	922.90735	116.50887	1425.54260	-222.62755	202.34309	1282.96741	-987.89374	297.21097	1261.15601	442.26108	278.85172	37.02100	-1.16254	50.91593	-1.48718	-632.23743	419.20972	-10.69177	-1436.00452	183.99425	15.65788
790	6.575	920.05560	117.85791	1428.98438	-221.71353	202.50676	1281.63049	-986.59924	296.35876	1264.23267	473.58984	277.51788	34.49810	-13.51001	52.14304	-1.54548	-644.52893	420.35971	-10.77354	-1443.03174	184.52480	17.49328
791	6.583	917.05243	119.23827	1432.42847	-220.80630	202.79008	1280.42761	-985.22681	295.73456	1267.42261	504.40729	276.93335	32.63568	-25.86623	53.27794	-1.56810	-656.91309	421.50452	-10.76441	-1448.60388	184.79768	19.63667
792	6.592	913.92706	120.62445	1435.84656	-219.92273	203.22414	1279.35706	-983.82458	295.34454	1270.70337	534.47699	277.10495	31.41184	-38.26040	54.31731	-1.57264	-669.33447	422.65866	-10.69421	-1452.96533	185.82013	22.01715
793	6.600	910.71045	121.99503	1439.21008	-219.07082	203.81696	1278.42102	-982.43433	295.18597	1274.06116	563.45618	277.89075	30.54590	-50.71207	55.29909	-1.59829	-681.72375	423.89926	-10.52673	-1456.11389	188.26198	24.64659
794	6.608	907.43945	123.34302	1442.48694	-218.24429	204.56183	1277.62317	-981.09375	295.23541	1277.47815	590.75055	279.00647	29.53006	-63.22063	56.24239	-1.65194	-694.07397	425.32672	-10.17934	-1457.07483	191.98892	27.24794
795	6.617	904.15607	124.67422	1445.64124	-217.42142	205.44788	1276.96509	-979.82953	295.44083	1280.93604	615.50104	280.13522	27.79989	-75.75904	57.16111	-1.71870	-706.45319	426.82489	-9.69375	-1454.59644	196.45862	29.12425
796	6.625	900.89978	125.99579	1448.63708	-216.56891	206.46298	1276.44543	-978.64807	295.73093	1284.42786	636.82953	281.16943	24.97232	-88.33030	58.06918	-1.78075	-718.94354	428.09763	-9.24445	-1448.06738	201.06308	29.73241
797	6.633	897.70135	127.30992	1451.43933	-215.64667	207.59721	1276.06177	-977.53510	296.03375	1287.95813	654.24878	282.27359	20.98493	-100.98661	58.95609	-1.81681	-731.56903	429.02313	-8.94766	-1437.78674	205.31281	29.10428
798	6.642	894.57953	128.61688	1454.00854	-214.61066	208.85043	1275.81189	-976.46155	296.29742	1291.53003	667.93652	283.61575	16.09576	-113.74550	59.82649	-1.81375	-744.29382	429.73260	-8.78310	-1424.58105	208.93857	27.63447
799	6.650	891.54425	129.92194	1456.30237	-213.41754	210.23375	1275.69360	-975.39081	296.50824	1295.13452	678.54700	285.19171	10.83337	-126.56207	60.71761	-1.77871	-757.06677	430.38559	-8.68523	-1409.24146	211.82866	25.70662
800	6.658	888.60785	131.23163	1458.28918	-212.03438	211.76163	1275.70459	-974.28638	296.68549	1298.75159	686.63989	286.90826	5.89782	-139.40463	61.62325	-1.73250	-769.87115	431.05756	-8.61858	-1392.25452	213.88846	23.62335
801	6.667	885.79663	132.53912	1459.95374	-210.44560	213.44409	1275.84094	-973.11865	296.85138	1302.35632	692.20447	288.67139	1.99912	-152.28661	62.48247	-1.68444	-782.73065	431.77438	-8.57261	-1373.77527	214.98721	21.69527
802	6.675	883.14795	133.81868	1461.29138	-208.65080	215.27960	1276.09534	-971.86890	297.01627	1305.91748	694.69684	290.38599	-0.44752	-165.21942	63.28191	-1.61716	-795.65265	432.54910	-8.52875	-1353.69043	215.06763	20.17618
803	6.683	880.69836	135.02933	1462.30103	-206.65823	217.24626	1276.45654	-970.53180	297.18173	1309.39270	693.53906	291.89954	-1.67238	-178.17719	64.10489	-1.51377	-808.61633	433.38351	-8.45902	-1331.88147	214.14857	19.15258
804	6.692	878.48407	136.13062	1462.98169	-204.48070	219.30396	1276.91174	-969.11169	297.33533	1312.73523	688.55585	293.01511	-2.34428	-191.13290	65.03904	-1.39729	-821.60925	434.25391	-8.35384	-1308.50195	212.15172	18.54806
805	6.700	876.55103	137.11115	1463.33655	-202.13518	221.40546	1277.45068	-967.61163	297.45459	1315.90674	680.09204	293.67825	-2.88914	-204.11099	66.06125	-1.30959	-834.61896	435.13153	-8.22676	-1283.82800	209.03113	18.18210
806	6.708	874.95612	137.98648	1463.37903	-199.64487	223.49887	1278.06909	-966.02991	297.52866	1318.88220	669.00775	294.09119	-3.32810	-217.13776	67.05792	-1.24822	-847.61774	436.01993	-8.09834	-1257.96704	205.02357	17.91403
807	6.717	873.76123	138.76486	1463.12744	-197.04160	225.52655	1278.76868	-964.37274	297.56625	1321.64270	656.47009	294.57993	-3.63429	-230.15186	67.94448	-1.17051	-860.57880	436.91751	-7.98888	-1230.89917	200.48514	17.76196
808	6.725	873.02728	139.44408	1462.58533	-194.37048	227.43452	1279.55505	-962.66870	297.59357	1324.16406	643.46820	295.38147	-3.84790	-243.02371	68.71767	-1.03955	-873.48956	437.78287	-7.90219	-1202.63745	195.63669	17.80701
809	6.733	872.80402	140.03302	1461.73389	-191.69696	229.18417	1280.43359	-960.97491	297.65881	1326.41199	630.50439	296.50314	-3.99033	-255.60907	69.41783	-0.80679	-886.36780	438.60770	-7.81346	-1173.26709	190.54300	18.07706
810	6.742	873.11536	140.55275	1460.54736	-189.11008	230.75847	1281.40796	-959.37024	297.82132	1328.34448	617.70392	297.76373	-4.09376	-267.76019	70.07700	-0.38288	-899.25494	439.44989	-7.69781	-1142.94800	185.22754	18.57328
811	6.750	873.95630	141.02808	1459.01270	-186.71475	232.16443	1282.48120	-957.93799	298.11823	1329.91919	605.02863	298.98239	-4.23326	-279.43265	70.69483	0.32232	-912.17004	440.36725	-7.55708	-1111.91321	179.82730	19.29869
812	6.758	875.30566	141.47810	1457.13416	-184.61368	233.42805	1283.65417	-956.75049	298.54794	1331.10071	592.38330	300.08301	-4.46152	-290.92078	71.25990	1.38814	-925.08307	441.37958	-7.40994	-1080.38196	174.58490	20.22538
813	6.767	877.14264	141.90341	1454.92639	-182.89021	234.58060	1284.91882	-955.86169	299.08591	1331.86853	579.69897	301.08719	-4.74403	-302.96085	71.76382	2.96591	-937.93890	442.46487	-7.27831	-1048.45752	169.67329	21.28347
814	6.775	879.45209	142.28496	1452.40198	-181.60155	235.64632	1286.25562	-955.30878	299.70596	1332.21729	566.99048	302.08298	-4.98129	-316.43890	72.21701	5.29669	-950.70135	443.56326	-7.18572	-1016.17627	165.10136	22.39794
815	6.783	882.21826	142.59328	1449.56726	-180.77818	236.63768	1287.63696	-955.11829	300.38654	1332.14893	554.31604	303.12994	-5.10980	-331.80994	72.72015	8.57239	-963.37372	444.61960	-7.14761	-983.63055	160.77112	23.51936
816	6.792	885.41284	142.79594	1446.42554	-180.42731	237.55244	1289.03503	-955.31061	301.10406	1331.66504	541.71960	304.19040	-5.16293	-348.68286	73.48882	12.77673	-975.98175	445.63220	-7.14355	-950.97308	156.60089	24.65326
817	6.800	888.98895	142.86200	1442.98438	-180.54013	238.37350	1290.42053	-955.89899	301.82452	1330.77014	529.21472	305.20944	-5.20800	-365.87088	74.74039	17.71143	-988.54333	446.62717	-7.12321	-918.32513	152.58109	25.88864
818	6.808	892.87769	142.77814	1439.26160	-181.09700	239.07883	1291.76025	-956.88635	302.50525	1329.47498	516.77588	306.20416	-5.26385	-381.68738	76.47960	23.33164	-1001.06262	447.56998	-7.08073	-885.72546	148.71814	27.34012
819	6.817	896.98804	142.56490	1435.28540	-182.06342	239.65295	1293.01697	-958.26379	303.10962	1327.79980	504.35910	307.22849	-5.31588	-394.22348	78.30032	30.04748	-1013.57092	448.32837	-7.11092	-853.16278	145.00284	29.03670
820	6.825	901.21863	142.26195	1431.09448	-183.38284	240.08740	1294.15234	-960.01093	303.62491	1325.77161	491.94092	308.29492	-5.36712	-401.80676	79.45324	38.38683	-1026.12854	448.80060	-7.33095	-820.64075	141.43602	30.90238
821	6.833	905.47443	141.90698	1426.73877	-184.98344	240.37584	1295.13086	-962.09045	304.06409	1323.41614	479.51807	309.36954	-5.42167	-403.63959	79.23810	48.25335	-1038.74365	449.10699	-7.71773	-788.21637	138.02876	32.83581
822	6.842	909.67834	141.53094	1422.27441	-186.79910	240.51337	1295.92542	-964.44714	304.44583	1320.75073	467.09082	310.42615	-5.45641	-400.00372	77.40129	58.67433	-1051.34460	449.52936	-8.08678	-755.98096	134.75867	34.78714
823	6.850	913.77484	141.14070	1417.75586	-188.78342	240.50221	1296.52161	-967.02264	304.77673	1317.78552	454.65375	311.43625	-5.46993	-391.82715	74.26728	68.25871	-1063.85913	450.26404	-8.25207	-724.03986	131.53955	36.76962
824	6.858	917.73285	140.71078	1413.23132	-190.90997	240.36380	1296.91943	-969.76733	305.05170	1314.53040	442.18079	312.35034	-5.50802	-380.15576	70.53665	75.87431	-1076.27124	451.36584	-8.14949	-692.53278	128.29655	38.80163
825	6.867	921.54877	140.21681	1408.73877	-193.17116	240.14505	1297.13806	-972.63379	305.26126	1311.00781	429.64304	313.17050	-5.58746	-365.86356	66.89514	81.08069	-1088.61084	452.79285	-7.85366	-661.63239	125.06751	40.84661
826	6.875	925.24286	139.65919	1404.30872	-195.57146	239.90440	1297.21631	-975.56824	305.39914	1307.26050	417.05054	313.96048	-5.66737	-349.56281	63.77745	84.09597	-1100.95044	454.34613	-7.54152	-631.52069	121.97359	42.80981
827	6.883	928.84601	139.04965	1399.96802	-198.10577	239.68944	1297.20508	-978.50775	305.46555	1303.34875	404.42856	314.77884	-5.71094	-331.70950	61.39244	85.42387	-1113.38000	455.75330	-7.36687	-602.38068	119.06915	44.57641
828	6.892	932.38281	138.40170	1395.73792	-200.73941	239.53258	1297.15247	-981.37500	305.45758	1299.34534	391.77902	315.65799	-5.71573	-312.77411	59.81325	85.51578	-1125.93579	456.91876	-7.33629	-574.38800	116.21010	46.07351
829	6.900	935.86011	137.73676	1391.63354	-203.40895	239.45944	1297.09216	-984.07410	305.36301	1295.33191	379.10339	316.59085	-5.71169	-293.23355	59.00254	84.68401	-1138.58325	457.92670	-7.35686	-547.72174	113.19853	47.28849
830	6.908	939.26404	137.09081	1387.66907	-206.03851	239.48341	1297.04163	-986.50281	305.17502	1291.38977	366.41174	317.53436	-5.73632	-273.39337	58.79428	83.18440	-1151.26941	458.84488	-7.36016	-522.58423	110.11989	48.19132
831	6.917	942.56146	136.50868	1383.86572	-208.56009	239.59216	1297.00476	-988.58655	304.90518	1287.57739	353.69873	318.45627	-5.78450	-253.24872	58.95137	81.25333	-1163.97180	459.69940	-7.33658	-499.16980	107.33769	48.66761
832	6.925	945.70746	136.02203	1380.25293	-210.92934	239.75027	1296.97546	-990.30481	304.57312	1283.91138	340.94992	319.36230	-5.81683	-232.56995	59.33134	79.02097	-1176.71460	460.54044	-7.30361	-477.66663	105.17915	48.53648
833	6.933	948.66913	135.63300	1376.86743	-213.12517	239.91437	1296.94434	-991.68384	304.18707	1280.37170	328.14734	320.27792	-5.80703	-211.15939	59.93633	76.48463	-1189.53784	461.41733	-7.27304	-458.33746	103.72562	47.65910
834	6.942	951.44318	135.32095	1373.75195	-215.13959	240.04478	1296.90552	-992.76825	303.73441	1276.91772	315.27185	321.22195	-5.74813	-188.97327	60.74188	73.63502	-1202.44983	462.34180	-7.23949	-441.51483	102.78911	46.04683
835	6.950	954.04181	135.06047	1370.94666	-216.97136	240.11420	1296.85706	-993.59698	303.19119	1273.50818	302.33841	322.19604	-5.64893	-166.03740	61.56281	70.57044	-1215.42395	463.29907	-7.18818	-427.50159	102.13612	43.73707
836	6.958	956.46802	134.83344	1368.47046	-218.62108	240.11913	1296.79871	-994.19232	302.54123	1270.11890	289.39059	323.19086	-5.51712	-142.39394	62.13787	67.52283	-1228.43921	464.27518	-7.10923	-416.52869	101.71538	40.59043
837	6.967	958.71063	134.62878	1366.31909	-220.08327	240.08765	1296.73145	-994.56451	301.77783	1266.75183	276.44922	324.18893	-5.34234	-118.15015	62.30208	64.81548	-1241.49243	465.27155	-7.01583	-408.73431	101.58795	36.35291
838	6.975	960.75049	134.43774	1364.47876	-221.34186	240.07454	1296.65820	-994.72778	300.89050	1263.42493	263.50848	325.16138	-5.14462	-93.51606	62.08999	62.69191	-1254.57568	466.28500	-6.94396	-404.09332	101.82907	30.85379
839	6.983	962.56403	134.25830	1362.93762	-222.37903	240.14595	1296.58069	-994.71545	299.86252	1260.14990	250.55188	326.10492	-4.98166	-68.72132	61.70631	61.14467	-1267.66357	467.28375	-6.92226	-402.38580	102.52904	24.16148
840	6.992	964.13165	134.10176	1361.69177	-223.19055	240.35704	1296.49548	-994.57751	298.68231	1256.92859	237.55814	327.04453	-4.89272	-43.84013	61.36240	59.98934	-1280.72852	468.23334	-6.95139	-403.25098	103.73830	16.75814
841	7.000	965.44421	133.97968	1360.74426	-223.78618	240.72662	1296.39160	-994.36212	297.34933	1253.76245	224.53537	327.96869	-4.89613	-18.75327	61.14030	59.05599	-1293.75793	469.14026	-7.00549	-406.21265	105.36656	9.65796
842	7.008	966.50470	133.88597	1360.09912	-224.17717	241.22392	1296.25159	-994.10126	295.87939	1250.66199	211.51956	328.85291	-4.97605	6.68951	61.02477	58.24249	-1306.75366	470.04486	-7.04885	-410.77234	107.15500	4.16343
843	7.017	967.32581	133.80511	1359.75525	-224.37439	241.78307	1296.05078	-993.81409	294.31824	1247.65771	198.51501	329.74017	-5.05908	32.54774	60.99074	57.48280	-1319.71802	470.98477	-7.07825	-416.78015	108.82965	1.13832
844	7.025	967.91852	133.72403	1359.70837	-224.39517	242.33475	1295.75598	-993.51648	292.73752	1244.80652	185.49731	330.69940	-5.08385	58.84009	61.04070	56.72047	-1332.64746	471.98416	-7.12290	-424.61646	110.27400	0.37814
845	7.033	968.27954	133.62531	1359.95728	-224.26178	242.82793	1295.32971	-993.22229	291.21637	1242.18994	172.47412	331.72366	-5.05398	85.60565	61.21761	55.86257	-1345.51685	473.04590	-7.17558	-434.66217	111.47214	0.80916
846	7.042	968.39355	133.48483	1360.50891	-223.99548	243.23169	1294.74268	-992.94049	289.84399	1239.90796	159.48438	332.73593	-4.99963	112.85907	61.54346	54.78242	-1358.26367	474.13821	-7.14442	-446.64264	112.40540	1.31420
847	7.050	968.24493	133.28113	1361.37683	-223.61623	243.52866	1293.98254	-992.67371	288.72974	1238.07056	146.56281	333.67731	-4.95554	140.55322	61.93990	53.40197	-1370.80225	475.23438	-6.83719	-459.66736	113.12245	1.34088
848	7.058	967.82813	133.00186	1362.57141	-223.14444	243.71049	1293.05444	-992.41724	287.98010	1236.77917	133.74231	334.53284	-4.97271	168.62006	62.29598	51.73175	-1383.03174	476.34015	-6.00088	-472.81744	113.74909	0.93289
849	7.067	967.14893	132.64920	1364.09460	-222.59918	243.78079	1291.97693	-992.15771	287.65649	1236.10474	121.04736	335.28992	-5.08706	197.00720	62.58092	49.81621	-1394.82166	477.41183	-4.46333	-485.61713	114.33240	0.43408
850	7.075	966.21521	132.24818	1365.94482	-221.99475	243.76086	1290.78015	-991.87842	287.76047	1236.07605	108.46149	335.96872	-5.25369	225.65619	62.84446	47.67398	-1406.04980	478.33545	-2.22314	-498.06262	114.84278	0.10694
851	7.083	965.02563	131.84137	1368.11938	-221.33763	243.69044	1289.50256	-991.56635	288.24487	1236.67871	95.94849	336.65744	-5.36201	254.48624	63.13268	45.31469	-1416.66919	479.05496	0.65359	-510.36389	115.33649	-0.09047
852	7.092	963.57159	131.45671	1370.60864	-220.62622	243.62027	1288.18481	-991.21106	289.02640	1237.86536	83.49512	337.40607	-5.35612	283.44379	63.41943	42.77037	-1426.68152	479.62347	4.16858	-522.69122	115.92921	-0.33492
853	7.100	961.84619	131.08693	1373.38965	-219.85594	243.59483	1286.86353	-990.79517	289.99762	1239.57410	71.08502	338.13693	-5.30743	312.52707	63.64445	40.06306	-1436.05334	480.11990	8.37382	-535.08917	116.62418	-0.64972
854	7.108	959.84674	130.71323	1376.43005	-219.02829	243.63376	1285.57092	-990.28857	291.04306	1241.74377	58.68658	338.74084	-5.33106	341.71652	63.75710	37.19819	-1444.67798	480.60052	13.27964	-547.49365	117.27443	-0.90133
855	7.117	957.57361	130.33524	1379.69788	-218.15683	243.73038	1284.33594	-989.65674	292.05380	1244.31555	46.29254	339.23160	-5.44211	370.92258	63.66384	34.22458	-1452.37524	481.09836	18.80393	-559.81482	117.72863	-0.99647
856	7.125	955.03650	129.97081	1383.16235	-217.26343	243.86369	1283.18689	-988.87860	292.94278	1247.22534	33.90997	339.72583	-5.55493	400.05289	63.21249	31.25962	-1458.88525	481.55899	24.77796	-572.05371	118.00462	-0.99245
857	7.133	952.25848	129.64157	1386.78723	-216.36972	244.00438	1282.14734	-987.95978	293.65683	1250.39758	21.53021	340.28305	-5.61672	429.11850	62.23919	28.47760	-1463.87524	481.76129	31.04512	-584.27771	118.26777	-0.99806
858	7.142	949.27344	129.35846	1390.52747	-215.49396	244.11578	1281.23132	-986.92841	294.17828	1253.75281	9.14447	340.87982	-5.64359	458.19894	60.57756	26.11467	-1467.03223	481.34531	37.59394	-596.51740	118.64781	-1.03334
859	7.150	946.11969	129.11414	1394.33423	-214.65381	244.15273	1280.44397	-985.82263	294.51151	1257.22571	-3.25330	341.50818	-5.64795	487.28647	58.09254	24.42817	-1468.12537	480.00198	44.53066	-608.77014	119.15213	-1.05603
860	7.158	942.83160	128.88918	1398.15698	-213.87117	244.06018	1279.78589	-984.68256	294.65909	1260.77393	-15.67017	342.18369	-5.63098	516.19836	54.80183	23.57810	-1466.94934	477.74118	51.75212	-621.03564	119.72534	-1.04560
861	7.167	939.43445	128.66446	1401.94653	-213.17032	243.78880	1279.25464	-983.54724	294.61377	1264.36865	-28.09399	342.90341	-5.62148	544.51941	50.97076	23.49967	-1463.41211	474.87109	58.53263	-633.31927	120.34418	-1.00670
862	7.175	935.94849	128.43234	1405.66077	-212.56609	243.32013	1278.84619	-982.45398	294.37442	1267.98767	-40.51605	343.65665	-5.65607	571.44177	47.07906	23.79986	-1457.70801	471.65967	63.62275	-645.64893	121.04916	-0.94629
863	7.183	932.39941	128.20297	1409.27234	-212.05388	242.66632	1278.55444	-981.43256	293.95834	1271.61768	-52.97662	344.44144	-5.73562	595.72388	43.68296	23.76285	-1450.10205	468.19336	66.00606	-658.08667	121.89922	-0.86489
864	7.192	928.82300	127.99142	1412.76709	-211.60832	241.84770	1278.37317	-980.49762	293.40485	1275.25574	-65.53088	345.26233	-5.82779	616.12061	41.15764	22.63131	-1440.58386	464.50095	65.53365	-670.68848	122.90752	-0.75815
865	7.200	925.26056	127.79330	1416.13562	-211.18878	240.87706	1278.29626	-979.64380	292.77246	1278.90747	-78.18988	346.14001	-5.89030	632.05383	39.45619	20.05049	-1428.96802	460.61160	62.77490	-683.44244	123.98451	-0.62313
866	7.208	921.75110	127.58961	1419.35925	-210.74710	239.75424	1278.31946	-978.84241	292.11908	1282.58374	-90.93677	347.10599	-5.89474	643.84583	38.23531	16.30665	-1415.21130	456.55231	58.47635	-696.29077	124.98785	-0.46145
867	7.217	918.32123	127.38695	1422.40369	-210.23221	238.47025	1278.44092	-978.04419	291.48462	1286.29834	-103.75562	348.15891	-5.85692	652.33228	37.23182	12.23797	-1399.47107	452.39764	53.39253	-709.19971	125.89523	-0.29087
868	7.225	914.97888	127.23242	1425.23010	-209.59441	237.02319	1278.65930	-977.19592	290.89279	1290.05811	-116.61499	349.26028	-5.81149	658.28296	36.40525	8.90008	-1382.03345	448.26901	48.56104	-722.15820	126.84137	-0.15505
869	7.233	911.72064	127.17233	1427.81409	-208.79301	235.42558	1278.97180	-976.26343	290.34946	1293.84717	-129.48578	350.35895	-5.75853	662.03662	35.83244	6.96496	-1363.38184	444.22968	45.46260	-735.14801	127.92415	-0.08442
870	7.242	908.55072	127.21384	1430.14905	-207.80193	233.69344	1279.37195	-975.23517	289.83792	1297.62756	-142.39075	351.38461	-5.68446	663.48755	35.64017	6.15323	-1344.16199	440.26981	45.40116	-748.15900	129.07672	-0.03959
871	7.250	905.49573	127.33459	1432.23474	-206.61041	231.83804	1279.85120	-974.10510	289.33374	1301.35352	-155.37616	352.30359	-5.59541	662.30273	35.96803	5.48319	-1324.75317	436.49457	48.25802	-761.19836	130.17148	0.05182
872	7.258	902.61243	127.49969	1434.07690	-205.22147	229.87488	1280.39905	-972.85980	288.82681	1304.98047	-168.43958	353.18448	-5.49994	658.21985	36.84899	4.31444	-1304.84253	433.24509	52.24944	-774.25763	131.15070	0.19278
873	7.267	899.98181	127.65245	1435.68530	-203.64732	227.83885	1281.00378	-971.48694	288.32394	1308.47034	-181.52161	354.10764	-5.40502	651.35144	38.12344	2.89831	-1283.62549	430.88318	55.36803	-787.31616	132.04355	0.31943
874	7.275	897.68958	127.72159	1437.05896	-201.90579	225.78609	1281.65283	-969.99280	287.83661	1311.79077	-194.56268	355.05200	-5.33258	642.23596	39.51884	1.80551	-1260.47864	429.46436	56.67144	-800.38129	132.91776	0.40315
875	7.283	895.80310	127.67813	1438.18030	-200.02359	223.77921	1282.33630	-968.40802	287.37463	1314.91284	-207.54449	355.94858	-5.29501	631.52197	40.79936	1.21840	-1235.36475	428.69601	56.24501	-813.47162	133.82013	0.47418
876	7.292	894.35718	127.57129	1439.02991	-198.04103	221.87273	1283.05139	-966.78058	286.94635	1317.80994	-220.44537	356.80298	-5.23717	619.68359	41.83829	0.95886	-1208.69299	428.16742	54.64650	-826.56598	134.74460	0.55899
877	7.300	893.35687	127.47459	1439.59961	-196.01019	220.10800	1283.80908	-965.17041	286.55521	1320.45825	-233.16443	357.72775	-5.02126	607.08704	42.63341	0.84495	-1180.96753	427.55615	52.49918	-839.59741	135.65347	0.65505
878	7.308	892.79254	127.41492	1439.89282	-193.99217	218.50977	1284.63989	-963.64862	286.18802	1322.83606	-245.54016	358.87512	-4.47557	594.14539	43.32238	0.77690	-1152.58813	426.67249	50.29454	-852.50830	136.53531	0.75167
879	7.317	892.65619	127.37082	1439.91919	-192.05939	217.08138	1285.58704	-962.29333	285.79541	1324.91797	-257.43805	360.33618	-3.48547	581.23608	44.09562	0.67408	-1123.82947	425.44308	48.39998	-865.31860	137.40228	0.84824
880	7.325	892.94580	127.31245	1439.68372	-190.29825	215.80783	1286.68359	-961.18262	285.29990	1326.66882	-268.78247	362.10474	-2.07612	568.51770	45.00666	0.51352	-1094.85376	423.92148	47.12254	-878.09161	138.24161	0.95413
881	7.333	893.65973	127.22391	1439.18262	-188.80615	214.66965	1287.93701	-960.38458	284.64688	1328.04883	-279.54114	364.14587	-0.38586	555.92175	45.95448	0.35093	-1065.69714	422.25226	46.65382	-890.84106	139.04335	1.06916
882	7.342	894.78864	127.10040	1438.40686	-187.67479	213.65881	1289.33069	-959.95148	283.84448	1329.02576	-289.72333	366.44434	1.44884	543.31885	46.86446	0.22944	-1036.25793	420.61078	46.96427	-903.53003	139.85004	1.17174
883	7.350	896.30945	126.94574	1437.34802	-186.96205	212.78824	1290.83691	-959.92065	282.95288	1329.58215	-299.35876	368.98849	3.38605	530.68640	47.74627	0.12625	-1006.32166	419.19717	47.82481	-916.12988	140.70705	1.24103
884	7.358	898.18402	126.77612	1436.00391	-186.67697	212.08659	1292.42688	-960.31439	282.04901	1329.71497	-308.47058	371.76691	5.50174	518.09753	48.59801	0.00285	-975.64667	418.17636	48.95259	-928.66309	141.55258	1.29661
885	7.367	900.36542	126.61436	1434.38513	-186.79285	211.58328	1294.07446	-961.13153	281.20737	1329.43469	-317.07361	374.72165	7.90956	505.58347	49.40337	-0.14530	-944.10278	417.57721	50.15034	-941.17059	142.29280	1.36246
886	7.375	902.80560	126.47577	1432.51172	-187.27359	211.29767	1295.75708	-962.34094	280.49374	1328.75854	-325.11493	377.69000	10.63562	493.10721	50.18073	-0.28451	-911.79858	417.29437	51.33930	-953.61035	143.03050	1.38084
887	7.383	905.45935	126.36523	1430.40454	-188.09047	211.23071	1297.45154	-963.89117	279.94772	1327.70325	-332.39819	380.47925	13.59575	480.63901	50.95129	-0.37618	-879.13635	417.15945	52.48743	-965.95032	143.93469	1.31516
888	7.392	908.28571	126.28464	1428.08350	-189.22107	211.35786	1299.13171	-965.72729	279.56784	1326.28564	-338.67822	382.95514	16.68072	468.17203	51.73074	-0.41867	-846.75348	417.01285	53.54305	-978.32678	144.93948	1.27868
889	7.400	911.24768	126.23172	1425.57410	-190.63919	211.63876	1300.76782	-967.79907	279.32349	1324.53027	-343.85425	385.04187	19.86090	455.69754	52.53544	-0.43131	-815.31506	416.76691	54.40731	-990.85480	145.88538	1.35568
890	7.408	914.31158	126.19891	1422.90796	-192.30704	212.03888	1302.32471	-970.05951	279.18134	1322.47058	-347.94690	386.77457	23.29715	443.21896	53.35125	-0.41765	-785.21509	416.42868	54.92286	-1003.42157	146.74944	1.46417
891	7.417	917.44379	126.17871	1420.11487	-194.17508	212.53442	1303.76697	-972.46082	279.11801	1320.13855	-350.76331	388.36075	27.46100	430.76932	54.17620	-0.39190	-756.39789	416.09006	54.95304	-1015.84131	147.59593	1.51112
892	7.425	920.60510	126.16136	1417.22168	-196.18935	213.10477	1305.07068	-974.95215	279.12000	1317.56067	-351.57642	390.03241	33.10860	418.37155	55.05849	-0.41100	-728.46857	415.92593	54.50702	-1028.11230	148.47681	1.49765
893	7.433	923.75592	126.13428	1414.25623	-198.30176	213.73500	1306.22766	-977.48517	279.19000	1314.76123	-349.27161	391.78683	40.81093	405.99478	56.01279	-0.51863	-700.98523	416.13232	53.71690	-1040.44971	149.35310	1.46090
894	7.442	926.86383	126.09290	1411.24854	-200.47795	214.41615	1307.24268	-980.02393	279.34213	1311.76489	-343.00183	393.35870	50.17971	393.57181	56.96404	-0.66817	-673.70331	416.80347	52.70232	-1053.04236	150.13612	1.41712
895	7.450	929.90063	126.04967	1408.23108	-202.69479	215.13817	1308.12769	-982.54150	279.58926	1308.60034	-332.79248	394.43839	59.63095	381.05038	57.82042	-0.75753	-646.65771	417.90027	51.50588	-1065.86206	150.85426	1.36882
896	7.458	932.83484	126.03694	1405.23755	-204.93094	215.89163	1308.89697	-985.00085	279.94818	1305.31128	-319.44220	394.85013	67.20176	368.45535	58.58421	-0.74511	-620.07977	419.29730	50.09837	-1078.77026	151.63214	1.33762
897	7.467	935.63202	126.10924	1402.29712	-207.16539	216.66447	1309.55676	-987.34448	280.43893	1301.95764	-303.84515	394.60559	71.75800	355.89218	59.36459	-0.69192	-594.24573	420.83331	48.42126	-1091.65991	152.51025	1.35384
898	7.475	938.25952	126.33751	1399.42615	-209.38040	217.43158	1310.10229	-989.50885	281.06268	1298.60120	-286.51819	393.87427	73.51120	343.41776	60.25874	-0.68595	-569.38092	422.38086	46.45036	-1104.45093	153.41837	1.42504
899	7.483	940.69299	126.76591	1396.63403	-211.55618	218.16586	1310.52490	-991.44519	281.78674	1295.29041	-267.67438	392.84882	73.57170	330.95126	61.24842	-0.75256	-545.66107	423.85416	44.16378	-1117.09985	154.31444	1.52977
900	7.492	942.93463	127.35135	1393.94312	-213.66339	218.86009	1310.81812	-993.12646	282.56641	1292.05481	-247.50293	391.61096	73.16300	318.38895	62.21483	-0.83731	-523.28613	425.15762	41.46361	-1129.66223	155.24786	1.61586
901	7.500	945.02069	127.98441	1391.39612	-215.66586	219.52913	1310.97937	-994.54370	283.38315	1288.90845	-226.33423	390.15024	73.11388	305.73203	63.05186	-0.85849	-502.54071	426.23041	38.20908	-1142.27710	156.21600	1.63443
902	7.508	946.99268	128.59076	1389.03479	-217.53020	220.19746	1311.01123	-995.69751	284.25061	1285.85706	-204.58679	388.44980	73.70203	293.05374	63.78341	-0.79434	-483.75589	427.11703	34.27642	-1155.06030	157.09229	1.60857
903	7.517	948.86829	129.17743	1386.87744	-219.23221	220.88297	1310.92371	-996.58667	285.19595	1282.90356	-182.52936	386.48309	74.71384	280.40048	64.52415	-0.71057	-467.21057	427.89691	29.55063	-1167.97546	157.83426	1.61321
904	7.525	950.64496	129.78183	1384.92102	-220.75653	221.58676	1310.73206	-997.20618	286.24966	1280.04370	-160.13824	384.18610	75.67345	267.74258	65.33748	-0.66050	-453.10315	428.60172	23.95859	-1180.81506	158.58134	1.65608
905	7.533	952.31537	130.42052	1383.15393	-222.09247	222.30719	1310.45227	-997.56451	287.44034	1277.25708	-137.23657	381.51428	76.13648	255.01190	66.20268	-0.61703	-441.63892	429.25491	17.58421	-1193.41199	159.43979	1.67141
906	7.542	953.87128	131.09094	1381.56543	-223.23085	223.05582	1310.09790	-997.69952	288.78754	1274.50281	-113.70056	378.50522	75.88882	242.18643	67.09869	-0.55473	-433.15344	429.90311	10.77344	-1205.90723	160.36525	1.66645
907	7.550	955.30017	131.78490	1380.14551	-224.16396	223.83896	1309.68152	-997.66797	290.29462	1271.72937	-89.49646	375.24573	74.98267	229.30753	68.03755	-0.51082	-428.16071	430.57315	4.17379	-1218.68042	161.30301	1.72233
908	7.558	956.58771	132.48941	1378.88269	-224.88847	224.63272	1309.21069	-997.52515	291.94443	1268.88806	-64.61768	371.80695	73.62915	216.42032	68.99301	-0.52231	-427.15594	431.24774	-1.37784	-1231.86755	162.27386	1.81957
909	7.567	957.72797	133.19418	1377.77539	-225.40718	225.39145	1308.68274	-997.31256	293.71304	1265.94434	-39.07904	368.24710	72.06255	203.54633	69.88516	-0.57658	-430.14417	431.88608	-5.24449	-1245.10876	163.31201	1.79616
910	7.575	958.72284	133.90271	1376.84082	-225.72630	226.07762	1308.08289	-997.05127	295.58743	1262.89807	-12.96387	364.66443	70.48634	190.69009	70.67554	-0.64541	-436.44257	432.45386	-7.39213	-1257.96741	164.44507	1.51019
911	7.583	959.56665	134.62633	1376.10535	-225.85275	226.68153	1307.38879	-996.74634	297.55200	1259.80090	13.59326	361.19940	69.04912	177.82425	71.41106	-0.71925	-445.24652	432.96600	-8.30472	-1270.41138	165.64447	1.04934
912	7.592	960.23669	135.37413	1375.59143	-225.79678	227.21648	1306.57349	-996.40356	299.56171	1256.75208	40.49548	357.93274	67.78605	164.91104	72.16833	-0.79372	-456.17343	433.52032	-8.55351	-1282.76404	166.70758	0.70773
913	7.600	960.70245	136.15118	1375.31873	-225.57806	227.69922	1305.60791	-996.04041	301.54340	1253.88098	67.72241	354.82404	66.61248	151.96890	72.98338	-0.85323	-468.82510	434.22577	-8.54947	-1295.28943	167.44830	0.64883
914	7.608	960.93909	136.95135	1375.30725	-225.22971	228.13940	1304.46960	-995.68103	303.41989	1251.32800	95.29889	351.81845	65.41629	139.07248	73.85124	-0.89763	-482.27628	435.08466	-8.53617	-1307.94043	167.98183	0.77623
915	7.617	960.93188	137.75900	1375.57568	-224.79559	228.54445	1303.15259	-995.34625	305.11465	1249.22510	123.26526	348.91232	64.10638	126.28070	74.78384	-0.96063	-495.60214	436.02008	-8.62240	-1320.50769	168.54883	1.02377
916	7.625	960.67395	138.56944	1376.13892	-224.31923	228.92715	1301.66895	-995.04584	306.53345	1247.67798	151.66840	346.07779	62.56498	113.58722	75.79610	-1.05866	-508.52487	436.97211	-8.81014	-1332.85449	169.23708	1.48764
917	7.633	960.16638	139.39368	1377.00122	-223.82840	229.30640	1300.04236	-994.77509	307.57324	1246.75464	180.55493	343.27051	60.67314	100.92224	76.84094	-1.15079	-521.21075	437.90256	-9.05579	-1344.93823	169.98409	2.23100
918	7.642	959.41553	140.24104	1378.14954	-223.32858	229.69797	1298.30383	-994.51721	308.16315	1246.47913	209.94263	340.50931	58.41907	88.23282	77.84601	-1.19852	-533.81250	438.79523	-9.32861	-1356.65894	170.70644	3.18611
919	7.650	958.42395	141.11014	1379.55457	-222.81120	230.10175	1296.49182	-994.24963	308.28937	1246.83459	239.79800	337.85104	55.89734	75.57587	78.80313	-1.22286	-546.36322	439.69586	-9.60183	-1367.79016	171.42699	4.27538
920	7.658	957.18732	141.99185	1381.19299	-222.26649	230.50264	1294.64783	-993.94629	308.00220	1247.77783	270.06458	335.30875	53.19613	63.04333	79.77202	-1.25686	-558.86218	440.69257	-9.82735	-1378.15942	172.23691	5.52122
921	7.667	955.70227	142.87912	1383.06335	-221.68903	230.88458	1292.81152	-993.57501	307.41968	1249.25049	300.69339	332.83292	50.34476	50.60663	80.80075	-1.30558	-571.31665	441.85065	-9.96673	-1387.82385	173.13298	7.01374
922	7.675	953.97021	143.78403	1385.16931	-221.07883	231.24159	1291.01917	-993.10022	306.70264	1251.18274	331.60239	330.37756	47.36790	38.15033	81.87451	-1.37336	-583.72815	443.16846	-10.03788	-1396.97375	173.99924	8.82656
923	7.683	951.98987	144.73706	1387.49792	-220.44197	231.58521	1289.30164	-992.49121	306.00015	1253.49890	362.62878	327.96774	44.32885	25.63290	82.96584	-1.46174	-596.08752	444.56433	-10.10587	-1405.72168	174.70801	10.95185
924	7.692	949.75629	145.75995	1390.01819	-219.78879	231.94482	1287.68298	-991.72919	305.41168	1256.12512	393.58618	325.67896	41.31038	13.10815	84.07857	-1.55455	-608.40131	445.92322	-10.22163	-1414.05334	175.18222	13.24409
925	7.700	947.27466	146.85315	1392.69116	-219.12959	232.35403	1286.17932	-990.81201	304.98776	1258.99438	424.33777	323.60031	38.41318	0.62479	85.22139	-1.64617	-620.70471	447.17953	-10.36629	-1421.92383	175.40701	15.46170
926	7.708	944.56482	148.00833	1395.47717	-218.47401	232.84012	1284.79980	-989.75623	304.74817	1262.04907	454.79102	321.85370	35.76870	-11.81349	86.40372	-1.75116	-633.03699	448.34241	-10.46684	-1429.33093	175.45580	17.41482
927	7.717	941.65167	149.21266	1398.32898	-217.83376	233.43030	1283.54724	-988.59180	304.69611	1265.24036	484.86603	320.60080	33.51093	-24.23550	87.62080	-1.86501	-645.41919	449.43301	-10.48354	-1436.27246	175.60547	19.05314
928	7.725	938.56390	150.44170	1401.18286	-217.22023	234.15752	1282.42175	-987.35547	304.82373	1268.52405	514.46204	319.99692	31.73625	-36.69458	88.80674	-1.94406	-657.85657	450.44101	-10.44887	-1442.59888	176.35301	20.48429
929	7.733	935.34686	151.66266	1403.97925	-216.63895	235.05144	1281.42664	-986.08899	305.11172	1271.86206	543.41785	320.06989	30.41772	-49.21189	89.87292	-1.95746	-670.34033	451.37650	-10.40125	-1447.92065	178.13026	21.97244
930	7.742	932.06226	152.84973	1406.68445	-216.08954	236.12869	1280.57104	-984.83875	305.52701	1275.23254	571.40637	320.61774	29.28997	-61.74200	90.79651	-1.93485	-682.85974	452.27997	-10.33121	-1451.57837	181.03294	23.73748
931	7.750	928.76642	153.99501	1409.27344	-215.56482	237.39285	1279.86414	-983.65186	306.02295	1278.62952	597.76990	321.33173	27.89414	-74.26893	91.62845	-1.92289	-695.42200	453.14755	-10.20978	-1452.62061	184.84906	25.59012
932	7.758	925.49152	155.10712	1411.71362	-215.04305	238.83675	1279.30945	-982.56836	306.54831	1282.05078	621.54712	322.03922	25.78297	-86.85362	92.44168	-1.93206	-708.04242	453.94858	-10.03531	-1450.01904	189.17218	26.93518
933	7.767	922.24915	156.20576	1413.97278	-214.48474	240.44670	1278.90234	-981.60803	307.06595	1285.49231	641.83295	322.78488	22.68743	-99.52522	93.30490	-1.95175	-720.72070	454.69516	-9.84818	-1443.20532	193.48701	27.27611
934	7.775	919.04651	157.31447	1416.02466	-213.83911	242.21138	1278.63306	-980.75385	307.56830	1288.95557	658.23145	323.70035	18.60040	-112.24022	94.24296	-1.96826	-733.44104	455.41788	-9.70024	-1432.45422	197.33273	26.57584
935	7.783	915.89532	158.44679	1417.84473	-213.05273	244.12611	1278.49036	-979.95154	308.07275	1292.44763	670.99976	324.83154	13.80648	-124.97104	95.17416	-1.94996	-746.18219	456.14548	-9.59370	-1418.63257	200.43576	25.13196
936	7.792	912.81085	159.59396	1419.40051	-212.07800	246.19435	1278.46521	-979.12805	308.60333	1295.97107	680.70770	326.12250	8.83070	-137.74217	95.99252	-1.87416	-758.93372	456.90945	-9.48043	-1402.59082	202.69568	23.31049
937	7.800	909.81097	160.72961	1420.65308	-210.88138	248.42729	1278.55054	-978.21509	309.17856	1299.51831	687.67871	327.53183	4.32973	-150.57758	96.73134	-1.77604	-771.70807	457.70700	-9.33774	-1384.82410	204.13068	21.45316
938	7.808	906.91998	161.82195	1421.57947	-209.44788	250.83173	1278.73743	-977.17163	309.80612	1303.07263	691.68878	329.08652	0.90395	-163.46278	97.52081	-1.69951	-784.51727	458.52240	-9.19049	-1365.52637	204.82124	19.86903
939	7.817	904.17712	162.83551	1422.19141	-207.78079	253.39435	1279.01465	-975.99445	310.47751	1306.60376	692.18658	330.77869	-1.22588	-176.37630	98.40966	-1.62480	-797.35773	459.36826	-9.06451	-1344.77124	204.82001	18.70960
940	7.825	901.63965	163.73734	1422.51978	-205.89717	256.08246	1279.37073	-974.69855	311.17358	1310.07117	688.81348	332.39447	-2.36149	-189.32970	99.34921	-1.51558	-810.23450	460.23572	-8.96772	-1322.65991	204.12462	17.92080
941	7.833	899.37329	164.50954	1422.58789	-203.81812	258.85315	1279.79553	-973.28876	311.88297	1313.43713	681.73798	333.56641	-2.97551	-202.33366	100.32722	-1.39496	-823.15063	461.09116	-8.89335	-1299.32690	202.71719	17.44686
942	7.842	897.43719	165.14963	1422.40027	-201.56654	261.64914	1280.28101	-971.76233	312.60950	1316.67358	671.67664	334.15454	-3.33839	-215.35663	101.38641	-1.31694	-836.08325	461.94070	-8.82684	-1274.84314	200.57959	17.34515
943	7.850	895.87463	165.67284	1421.93713	-199.18019	264.39005	1280.82056	-970.13135	313.36005	1319.75012	659.72034	334.47385	-3.56888	-228.34819	102.49150	-1.27583	-849.01123	462.79959	-8.76322	-1249.22717	197.76363	17.65059
944	7.858	894.71484	166.12569	1421.15076	-196.72047	266.98471	1281.40833	-968.43213	314.13699	1322.62683	646.94641	334.98059	-3.76750	-241.24936	103.49239	-1.18078	-861.93396	463.65533	-8.69554	-1222.51074	194.47557	18.28059
945	7.867	893.98279	166.57112	1419.98804	-194.26587	269.35889	1282.04004	-966.72040	314.94983	1325.25940	634.02759	335.83942	-3.97814	-253.96922	104.27927	-0.92950	-874.85254	464.52560	-8.58901	-1194.75562	190.93958	19.12452
946	7.875	893.70654	167.04306	1418.43213	-191.90448	271.47394	1282.71606	-965.06982	315.82529	1327.59839	621.19293	336.92899	-4.15883	-266.39606	104.90520	-0.46851	-887.75385	465.49683	-8.39391	-1166.05017	187.23756	20.13542
947	7.883	893.91016	167.52687	1416.51526	-189.72879	273.33417	1283.44751	-963.56836	316.79852	1329.59216	608.44226	338.10062	-4.27712	-278.42194	105.49518	0.22277	-900.58698	466.72153	-8.06544	-1136.50500	183.43295	21.28747
948	7.892	894.59747	167.98482	1414.28772	-187.82455	274.98828	1284.25781	-962.30396	317.89850	1331.19897	595.73236	339.27869	-4.38874	-289.97363	106.10021	1.15394	-913.28253	468.30756	-7.60158	-1106.27185	179.70963	22.50333
949	7.900	895.74213	168.39635	1411.78394	-186.25859	276.51077	1285.17542	-961.34460	319.13931	1332.39368	583.06226	340.44107	-4.56152	-301.12164	106.70907	2.33803	-925.84485	470.09955	-7.11209	-1075.51660	176.30005	23.66800
950	7.908	897.29865	168.76685	1409.01624	-185.07454	277.96500	1286.21997	-960.72821	320.50000	1333.16101	570.45428	341.58035	-4.77904	-312.22888	107.31557	3.85268	-938.37317	471.74625	-6.75882	-1044.33276	173.33577	24.71556
951	7.917	899.22363	169.09761	1405.98608	-184.29611	279.37378	1287.39404	-960.46936	321.90726	1333.49524	557.90454	342.67755	-4.96533	-323.92142	107.91599	5.89597	-950.94958	473.05237	-6.59816	-1012.70728	170.76921	25.67821
952	7.925	901.48376	169.37025	1402.69873	-183.93225	280.71924	1288.68274	-960.57544	323.26532	1333.40161	545.39160	343.73267	-5.07197	-336.73856	108.55299	8.70874	-963.56079	474.09125	-6.56640	-980.60303	168.45688	26.64154
953	7.933	904.05115	169.56097	1399.17017	-183.97940	281.96887	1290.05261	-961.05402	324.50702	1332.89502	532.89685	344.75299	-5.13025	-350.67029	109.36527	12.41185	-976.15210	475.03384	-6.56376	-948.10669	166.28174	27.69985
954	7.942	906.89520	169.65079	1395.42700	-184.42387	283.09787	1291.45520	-961.90643	325.60361	1331.98779	520.40369	345.72885	-5.19654	-364.97897	110.50137	16.98594	-988.70288	475.99652	-6.50938	-915.44666	164.18422	28.93090
955	7.950	909.96960	169.62596	1391.49854	-185.24136	284.09378	1292.83484	-963.11987	326.54648	1330.68433	507.90091	346.68964	-5.26284	-378.39697	111.94780	22.52509	-1001.22351	476.99500	-6.39487	-882.84839	162.16634	30.34172
956	7.958	913.20648	169.48074	1387.41345	-186.39172	284.95428	1294.13660	-964.66583	327.34540	1328.99084	495.38864	347.69781	-5.29658	-389.40305	113.35609	29.47966	-1013.72693	477.94998	-6.31508	-850.43970	160.28188	31.85685
957	7.967	916.53088	169.22583	1383.20471	-187.81953	285.67950	1295.30872	-966.50330	328.03250	1326.92603	482.88266	348.76489	-5.32363	-396.46927	114.09946	38.32199	-1026.24890	478.68399	-6.43718	-818.29163	158.59790	33.38523
958	7.975	919.88074	168.88737	1378.91162	-189.46545	286.26624	1296.30933	-968.58588	328.64874	1324.51685	470.40503	349.84009	-5.38905	-398.48032	113.64638	48.80083	-1038.85046	479.03378	-6.86321	-786.46478	157.14764	34.87997
959	7.983	923.21332	168.49355	1374.57629	-191.28094	286.71906	1297.11658	-970.87018	329.22888	1321.79175	457.97644	350.86368	-5.49259	-395.18317	111.86761	59.70350	-1051.52563	479.14520	-7.44306	-754.99701	155.90274	36.32347
960	7.992	926.49908	168.07053	1370.24670	-193.23743	287.05731	1297.73279	-973.32019	329.79446	1318.77954	445.60629	351.82446	-5.59243	-387.20316	109.05885	69.40728	-1064.15430	479.47858	-7.84187	-723.91589	154.82535	37.66167
961	8.000	929.71631	167.64192	1365.97766	-195.32263	287.30542	1298.17993	-975.90045	330.35278	1315.51416	433.25659	352.75211	-5.63653	-375.58221	105.78227	76.67982	-1076.61389	480.39368	-7.84496	-693.31934	153.92114	38.80389
962	8.008	932.85760	167.21025	1361.81677	-197.52640	287.49438	1298.49231	-978.56128	330.90060	1312.04028	420.83951	353.65424	-5.60792	-361.27795	102.59039	81.19453	-1088.90161	481.88312	-7.51235	-663.42047	153.18973	39.71177
963	8.017	935.93329	166.74908	1357.79358	-199.82930	287.67300	1298.70850	-981.23523	331.41992	1308.41309	408.29245	354.53076	-5.53880	-344.97195	99.76572	83.49499	-1101.14575	483.61594	-7.09909	-634.47607	152.57510	40.42552
964	8.025	938.95129	166.23038	1353.92529	-202.19928	287.89584	1298.86475	-983.84900	331.87738	1304.68750	395.64667	355.41019	-5.47731	-327.15491	97.33392	84.46381	-1113.49695	485.17700	-6.84248	-606.67578	151.98166	40.99952
965	8.033	941.89771	165.64951	1350.23328	-204.59094	288.19836	1298.98865	-986.33167	332.24304	1300.91406	382.99518	356.29819	-5.46531	-308.28619	95.34933	84.71674	-1126.00037	486.38013	-6.78032	-580.10889	151.33807	41.44745
966	8.042	944.74902	165.02007	1346.74805	-206.95061	288.59274	1299.09668	-988.61694	332.50900	1297.14331	370.38477	357.16330	-5.51342	-288.84799	94.01938	84.41145	-1138.60181	487.32355	-6.80077	-554.81915	150.69553	41.71311
967	8.050	947.49017	164.36018	1343.49927	-209.23061	289.07196	1299.19666	-990.64978	332.68707	1293.42822	357.77298	358.00842	-5.57058	-269.20407	93.46313	83.50963	-1151.23218	488.18942	-6.79948	-530.90149	150.21310	41.70162
968	8.058	950.11206	163.68326	1340.50439	-211.39975	289.61200	1299.29260	-992.39539	332.78964	1289.81812	345.11432	358.87366	-5.57181	-249.40952	93.52345	82.05695	-1163.85010	489.08392	-6.74728	-508.54633	150.02072	41.35655
969	8.067	952.60565	162.99738	1337.77148	-213.44241	290.18112	1299.38550	-993.84424	332.82434	1286.34363	332.42395	359.78476	-5.51151	-229.23663	93.93507	80.19631	-1176.48096	490.01895	-6.67878	-488.00006	150.16348	40.67463
970	8.075	954.96655	162.31407	1335.30786	-215.35312	290.74463	1299.47119	-995.00989	332.80560	1283.00916	319.73013	360.74033	-5.42660	-208.40689	94.56503	78.04085	-1189.20752	490.96915	-6.63900	-469.51672	150.65187	39.65762
971	8.083	957.19470	161.64845	1333.12256	-217.12914	291.26321	1299.54126	-995.91827	332.75165	1279.80066	307.03314	361.69406	-5.35099	-186.76912	95.41633	75.62235	-1202.06458	491.91431	-6.62713	-453.32306	151.51173	38.25554
972	8.092	959.28632	161.00888	1331.22498	-218.76483	291.70493	1299.58630	-996.59467	332.66455	1276.70020	294.30612	362.60504	-5.28482	-164.31372	96.47275	72.96788	-1214.98267	492.83041	-6.60511	-439.57922	152.77870	36.35481
973	8.100	961.23016	160.39165	1329.62585	-220.24953	292.06467	1299.59937	-997.06067	332.52386	1273.69397	281.50351	363.52710	-5.18553	-141.13681	97.60188	70.20460	-1227.87561	493.69077	-6.55361	-428.38348	154.46359	33.82702
974	8.108	963.01031	159.78313	1328.34131	-221.56935	292.36923	1299.58069	-997.34436	332.30673	1270.76843	268.59824	364.52405	-5.03096	-117.42047	98.61487	67.59431	-1240.74316	494.52142	-6.48723	-419.82904	156.57358	30.54034
975	8.117	964.60962	159.16638	1327.38599	-222.71370	292.66699	1299.53723	-997.48737	332.01163	1267.90173	255.60974	365.54138	-4.86861	-93.36555	99.38668	65.45576	-1253.65906	495.40784	-6.42748	-414.03552	159.12955	26.35623
976	8.125	966.01526	158.52615	1326.76770	-223.67712	293.00821	1299.47375	-997.53577	331.65356	1265.06128	242.57129	366.47714	-4.76721	-69.09459	99.90428	63.99821	-1266.67517	496.40231	-6.39201	-411.06958	162.10678	21.25229
977	8.133	967.21771	157.85782	1326.48999	-224.45395	293.42615	1299.38464	-997.52765	331.23767	1262.20740	229.49509	367.31964	-4.74695	-44.64506	100.25357	63.19794	-1279.76953	497.46692	-6.39196	-410.79565	165.40518	15.48696
978	8.142	968.20386	157.17447	1326.55408	-225.03777	293.93076	1299.25439	-997.48499	330.74991	1259.30798	216.38715	368.15720	-4.76715	-20.00903	100.58434	62.83076	-1292.87842	498.52747	-6.41324	-412.84119	168.84334	9.68309
979	8.150	968.96124	156.48630	1326.95850	-225.42821	294.51074	1299.06238	-997.41138	330.17404	1256.35999	203.27335	369.07767	-4.77979	4.89197	101.05629	62.64808	-1305.94678	499.53738	-6.42720	-416.79175	172.09908	4.79357
980	8.158	969.49249	155.77562	1327.69922	-225.63472	295.13104	1298.78625	-997.30023	329.51361	1253.40100	190.18759	370.07367	-4.78692	30.17546	101.77805	62.52007	-1318.95630	500.48508	-6.45374	-422.54443	174.78409	1.70782
981	8.167	969.81366	155.01408	1328.76477	-225.67336	295.72708	1298.40527	-997.14624	328.80756	1250.50854	177.14215	371.06808	-4.81791	55.86559	102.78046	62.37626	-1331.91797	501.39777	-6.56205	-430.39789	176.72418	0.59711
982	8.175	969.93671	154.19539	1330.12988	-225.56226	296.21851	1297.90161	-996.94379	328.13663	1247.79456	164.13635	372.00012	-4.87888	81.89563	104.03594	62.10590	-1344.83032	502.34244	-6.74839	-440.55096	178.05646	0.76026
983	8.183	969.86005	153.33548	1331.77100	-225.32019	296.54471	1297.26294	-996.68396	327.61176	1245.39258	151.18384	372.85849	-4.95342	108.24698	105.44345	61.61559	-1357.64331	503.38998	-6.86215	-452.58014	178.97202	1.22798
984	8.192	969.57422	152.45604	1333.68640	-224.96683	296.69150	1296.48401	-996.36316	327.34741	1243.43518	138.29309	373.69370	-5.01224	134.96439	106.84090	60.88266	-1370.25488	504.56796	-6.68277	-465.59290	179.56349	1.40149
985	8.200	969.06989	151.57751	1335.89917	-224.52193	296.69180	1295.56934	-995.98920	327.43903	1242.03003	125.44287	374.58524	-5.02605	162.06360	108.16717	59.87708	-1382.53699	505.82608	-6.00752	-478.78418	179.96390	1.16739
986	8.208	968.33740	150.71355	1338.44556	-224.00380	296.60889	1294.53589	-995.57495	327.94794	1241.24353	112.61591	375.54898	-4.99955	189.51587	109.54545	58.52653	-1394.37061	507.06631	-4.68383	-491.76331	180.38034	0.69090
987	8.217	967.36505	149.85948	1341.35632	-223.42567	296.50879	1293.40906	-995.12500	328.89172	1241.10107	99.83960	376.49557	-4.97763	217.29633	111.09705	56.78901	-1405.67358	508.22672	-2.64717	-504.49792	180.95284	0.18775
988	8.225	966.14551	148.98785	1344.63586	-222.78888	296.44247	1292.21680	-994.62732	330.24390	1241.59521	87.16724	377.30585	-5.00332	245.38596	112.78180	54.68180	-1416.40845	509.30081	0.08367	-517.08667	181.66924	-0.22250
989	8.233	964.68024	148.06699	1348.26001	-222.08115	296.44785	1290.98474	-994.05652	331.92996	1242.69202	74.60815	377.96973	-5.07002	273.70288	114.46545	52.25863	-1426.55640	510.29559	3.48720	-529.60046	182.37480	-0.48896
990	8.242	962.97211	147.09140	1352.19385	-221.28448	296.54758	1289.73755	-993.38464	333.82043	1244.33179	62.10016	378.58868	-5.13995	302.09348	116.00756	49.60672	-1436.07654	511.21939	7.58247	-542.07129	182.89542	-0.55262
991	8.250	961.01385	146.09726	1356.40454	-220.38541	296.73956	1288.49878	-992.58728	335.75494	1246.43848	49.58624	379.21466	-5.20324	330.44986	117.29637	46.80582	-1444.88135	512.09222	12.37926	-554.50751	183.20938	-0.44303
992	8.258	958.78790	145.15535	1360.85962	-219.38312	297.00220	1287.29089	-991.64423	337.59146	1248.93372	37.08386	379.80435	-5.27218	358.76407	118.30964	43.85954	-1452.80640	512.94055	17.79746	-566.86993	183.46777	-0.36427
993	8.267	956.27692	144.33644	1365.52576	-218.29260	297.30634	1286.13171	-990.54541	339.23349	1251.74097	24.63568	380.32800	-5.34417	387.05801	119.08556	40.75151	-1459.56799	513.76471	23.64692	-579.11749	183.84471	-0.50932
994	8.275	953.47455	143.66164	1370.36658	-217.14053	297.61639	1285.03149	-989.29944	340.63092	1254.78271	12.23132	380.82114	-5.41205	415.36258	119.57843	37.58617	-1464.79565	514.47211	29.74495	-591.28986	184.38266	-0.83241
995	8.283	950.38782	143.09845	1375.33850	-215.95956	297.89148	1283.99597	-987.93457	341.77222	1257.98425	-0.16962	381.33316	-5.48996	443.74283	119.61321	34.59540	-1468.17114	514.80774	36.07117	-603.47485	185.00777	-1.12239
996	8.292	947.04059	142.61160	1380.39282	-214.78635	298.09320	1283.03625	-986.49219	342.66846	1261.28247	-12.57788	381.87234	-5.59662	472.25534	119.01123	32.02245	-1469.49670	514.45197	42.74615	-615.72974	185.67357	-1.25056
997	8.300	943.47711	142.18773	1385.48474	-213.65869	298.19186	1282.16858	-985.01331	343.33655	1264.63354	-24.99609	382.43378	-5.71328	500.82925	117.73994	30.04599	-1468.59253	513.35522	49.78193	-628.07227	186.37988	-1.24166
998	8.308	939.75116	141.81332	1390.57715	-212.60797	298.16599	1281.40845	-983.52673	343.79141	1268.01404	-37.45453	383.04907	-5.79981	529.07861	115.96298	28.72398	-1465.36035	511.81000	56.70426	-640.49677	187.11322	-1.17885
999	8.317	935.90625	141.46602	1395.63379	-211.64868	298.00159	1280.76648	-982.05475	344.04556	1271.41748	-49.97601	383.76642	-5.85001	556.12891	113.99490	27.86460	-1459.99963	510.06006	62.45417	-652.99329	187.89024	-1.13593
1000	8.325	931.97070	141.12860	1400.61157	-210.77280	297.69839	1280.24976	-980.62274	344.11053	1274.84790	-62.55298	384.60382	-5.88584	580.66370	112.19146	26.91535	-1452.82080	508.13086	65.95282	-665.57471	188.77838	-1.13094
1001	8.333	927.96710	140.79648	1405.46472	-209.95343	297.27060	1279.86182	-979.25739	343.99362	1278.31079	-75.18341	385.53583	-5.91059	601.35461	110.76007	25.12202	-1443.83691	506.01782	66.77691	-678.24988	189.81979	-1.11183
1002	8.342	923.92023	140.47858	1410.15332	-209.15231	296.73355	1279.60400	-977.97742	343.70334	1281.80701	-87.87769	386.52283	-5.90499	617.53735	109.64488	21.97703	-1432.78442	503.75882	65.18904	-690.98853	190.96419	-1.02357
1003	8.350	919.85693	140.19463	1414.64612	-208.32495	296.09229	1279.47253	-976.78650	343.26801	1285.33606	-100.62311	387.53073	-5.87223	629.54810	108.70461	17.58708	-1419.44678	501.39813	61.74502	-703.76532	192.08310	-0.87064
1004	8.358	915.80328	139.96669	1418.91943	-207.42496	295.33908	1279.45667	-975.67230	342.74384	1288.89795	-113.38379	388.51505	-5.85831	638.32056	107.93719	12.70533	-1403.81714	498.98526	57.05124	-716.59576	193.07523	-0.69849
1005	8.367	911.78357	139.81239	1422.95801	-206.41187	294.45782	1279.54395	-974.61139	342.19781	1292.48779	-126.13794	389.43338	-5.89247	644.65649	107.41187	8.42993	-1386.06506	496.58276	51.84735	-729.49774	193.95476	-0.53551
1006	8.375	907.82574	139.73994	1426.75574	-205.26108	293.43411	1279.72656	-973.57764	341.68304	1296.08960	-138.90833	390.27829	-5.92978	648.83740	107.12202	5.57993	-1366.52673	494.26355	47.27391	-742.46216	194.81482	-0.38294
1007	8.383	903.96460	139.74269	1430.30969	-203.96906	292.26389	1279.99792	-972.54639	341.22464	1299.67554	-151.75653	391.08432	-5.89928	650.68799	107.04150	4.11483	-1345.76318	492.06952	44.85894	-755.47137	195.71843	-0.24936
1008	8.392	900.24017	139.80101	1433.61243	-202.54474	290.95599	1280.34656	-971.49585	340.81589	1303.20911	-164.71924	391.92773	-5.78346	649.81787	107.24584	3.31404	-1324.45410	490.02042	45.68823	-768.51740	196.65663	-0.14992
1009	8.400	896.69958	139.89423	1436.64783	-200.99696	289.53677	1280.76025	-970.40698	340.43353	1306.65344	-177.74963	392.86224	-5.63954	645.95215	107.86586	2.59746	-1302.95972	488.21472	49.26369	-781.58997	197.60536	-0.07854
1010	8.408	893.40149	140.01225	1439.39587	-199.33565	288.05344	1281.23730	-969.26349	340.06882	1309.97961	-190.76141	393.82767	-5.56152	639.21582	108.89957	1.90545	-1280.96960	486.81219	53.61530	-794.66345	198.55820	-0.00652
1011	8.417	890.41504	140.15645	1441.83789	-197.58112	286.56311	1281.78699	-968.05908	339.73291	1313.16809	-203.73401	394.72931	-5.58220	630.05652	110.12302	1.37033	-1257.77515	485.86600	56.81616	-807.70026	199.50450	0.09520
1012	8.425	887.81146	140.32376	1443.96143	-195.76999	285.11298	1282.42505	-966.80817	339.42517	1316.19861	-216.70001	395.58536	-5.61358	619.00000	111.25687	1.02513	-1232.87451	485.26898	58.08818	-820.67566	200.43475	0.23471
1013	8.433	885.64868	140.48701	1445.76160	-193.95602	283.73233	1283.17371	-965.54657	339.11407	1319.04224	-229.61047	396.51685	-5.50375	606.64319	112.20329	0.80757	-1206.24683	484.83899	57.64109	-833.60095	201.34955	0.38887
1014	8.442	883.95850	140.59476	1447.23987	-192.20515	282.44055	1284.06458	-964.32806	338.75848	1321.66272	-242.29236	397.63708	-5.10895	593.66724	113.04449	0.63906	-1178.20093	484.38013	56.06103	-846.49414	202.23778	0.51464
1015	8.450	882.74377	140.58743	1448.40308	-190.58965	281.25232	1285.12695	-963.22192	338.33929	1324.02527	-254.56079	398.96173	-4.33283	580.62683	113.87750	0.48069	-1149.11768	483.72195	53.93414	-859.34766	203.08081	0.59917
1016	8.458	881.98273	140.41705	1449.26062	-189.18576	280.17181	1286.37195	-962.30304	337.86142	1326.09656	-266.32422	400.44705	-3.14676	567.75903	114.76548	0.31707	-1119.29224	482.75555	51.74297	-872.14581	203.87965	0.68627
1017	8.467	881.64246	140.06400	1449.82202	-188.06538	279.19724	1287.78613	-961.63470	337.32458	1327.83960	-277.58636	402.10956	-1.57798	555.03198	115.74861	0.13058	-1088.90479	481.45624	49.87912	-884.88892	204.66461	0.81234
1018	8.475	881.69550	139.53812	1450.09851	-187.27977	278.33841	1289.33801	-961.26135	336.71054	1329.21619	-288.37811	403.99048	0.28233	542.35425	116.78534	-0.05872	-1058.07422	479.90369	48.65470	-897.58582	205.47304	0.94117
1019	8.483	882.12274	138.87279	1450.10205	-186.84973	277.62097	1290.98804	-961.21643	336.00818	1330.19226	-298.69830	406.05893	2.31021	529.70105	117.76143	-0.19431	-1026.90637	478.26144	48.25974	-910.22455	206.32764	0.99003
1020	8.492	882.90741	138.12306	1449.84290	-186.77011	277.07971	1292.69373	-961.52698	335.24072	1330.74072	-308.51263	408.26382	4.47598	517.07129	118.62228	-0.26843	-995.46759	476.70337	48.68476	-922.76184	207.26276	0.91198
1021	8.500	884.03259	137.35648	1449.32861	-187.02341	276.75198	1294.41370	-962.20587	334.46231	1330.84863	-317.76770	410.59070	6.86803	504.45242	119.42329	-0.33153	-963.74194	475.33826	49.72142	-935.17694	208.31339	0.75218
1022	8.508	885.47992	136.63634	1448.57068	-187.59457	276.66211	1296.11230	-963.24768	333.73355	1330.52197	-326.36707	413.02374	9.57509	491.85654	120.21954	-0.39913	-931.67285	474.19043	51.09755	-947.52191	209.44571	0.60991
1023	8.517	887.22363	136.00877	1447.59009	-188.47943	276.80493	1297.76245	-964.63397	333.10410	1329.77698	-334.13782	415.51904	12.63552	479.31808	121.01656	-0.44126	-899.28595	473.24792	52.62094	-959.87738	210.55310	0.54058
1024	8.525	889.22333	135.49123	1446.41418	-189.67879	277.14795	1299.34619	-966.33612	332.61136	1328.63232	-340.83655	418.03604	16.06780	466.85629	121.83860	-0.45885	-866.80255	472.50125	54.18571	-972.28754	211.52516	0.52588
1025	8.533	891.42419	135.06906	1445.07031	-191.18159	277.64655	1300.85156	-968.31622	332.27625	1327.10938	-346.21265	420.58923	19.87044	454.45248	122.71291	-0.48667	-834.66040	471.91495	55.65929	-984.73132	212.37398	0.51008
1026	8.542	893.76520	134.71034	1443.58362	-192.95410	278.25528	1302.26917	-970.53162	332.08813	1325.23450	-350.06702	423.22000	24.05320	442.04721	123.60057	-0.53178	-803.39557	471.41766	56.82269	-997.12427	213.26698	0.43273
1027	8.550	896.18597	134.38722	1441.97754	-194.94370	278.93286	1303.58936	-972.93652	332.00620	1323.03650	-352.14636	425.89380	28.81942	429.57858	124.43628	-0.56173	-773.41321	470.96823	57.46459	-1009.44403	214.24194	0.32241
1028	8.558	898.63098	134.08572	1440.27905	-197.08810	279.64886	1304.80249	-975.47937	331.98669	1320.54663	-351.86401	428.50391	34.70385	417.03464	125.21198	-0.55604	-744.78064	470.61902	57.49621	-1021.85022	215.05688	0.32972
1029	8.567	901.05334	133.80005	1438.52441	-199.32352	280.39264	1305.90076	-978.09973	332.00131	1317.80481	-348.24341	430.96906	42.22475	404.45108	125.98520	-0.54824	-717.20917	470.52869	56.95484	-1034.51526	215.57451	0.52528
1030	8.575	903.41705	133.52455	1436.75500	-201.58969	281.17621	1306.87830	-980.72522	332.03806	1314.86353	-340.45801	433.25052	51.14747	391.86893	126.81559	-0.58982	-690.24695	470.90137	55.94470	-1047.42065	215.98145	0.81095
1031	8.583	905.69800	133.25203	1435.00549	-203.83092	282.02460	1307.72986	-983.27576	332.10803	1311.78271	-328.53247	435.31915	60.21671	379.30728	127.69795	-0.67625	-663.54016	471.87308	54.59655	-1060.41064	216.49411	1.10398
1032	8.592	907.88666	132.97391	1433.29785	-206.00203	282.95444	1308.44897	-985.67566	332.25192	1308.62073	-313.34637	437.13550	67.82666	366.75925	128.57462	-0.75576	-637.00146	473.46967	53.04463	-1073.28760	217.19337	1.37235
1033	8.600	909.98517	132.68555	1431.64368	-208.07986	283.95596	1309.02844	-987.86462	332.52307	1305.42944	-295.94336	438.64771	72.99686	354.20810	129.42630	-0.80434	-610.82593	475.62335	51.36837	-1085.93835	218.07495	1.54695
1034	8.608	911.99695	132.40013	1430.05066	-210.06216	284.99823	1309.46350	-989.80640	332.95331	1302.25159	-276.95111	439.82819	75.78139	341.65347	130.29802	-0.83876	-585.39984	478.15414	49.50786	-1098.46606	219.05017	1.59054
1035	8.617	913.92242	132.14545	1428.53003	-211.95410	286.04779	1309.75439	-991.49243	333.53165	1299.11707	-256.57043	440.66699	76.93478	329.11484	131.19641	-0.86195	-561.20068	480.80637	47.25356	-1111.05151	220.02399	1.55296
1036	8.625	915.76221	131.94028	1427.10425	-213.75871	287.07785	1309.90430	-992.93036	334.21893	1296.04346	-234.89679	441.12329	77.30533	316.59546	132.06400	-0.85328	-538.72235	483.36713	44.32517	-1123.74512	220.96286	1.51644
1037	8.633	917.51306	131.78758	1425.80176	-215.47314	288.07306	1309.91626	-994.13062	334.97873	1293.03711	-212.14221	441.14886	77.46011	304.05182	132.90976	-0.82536	-518.38916	485.70111	40.44502	-1136.49731	221.85425	1.53991
1038	8.642	919.16406	131.68283	1424.64722	-217.08405	289.03555	1309.79736	-995.10455	335.79346	1290.09375	-188.60413	440.74115	77.62263	291.42285	133.82280	-0.81748	-500.47476	487.71048	35.41818	-1149.27344	222.69984	1.61953
1039	8.650	920.70282	131.61607	1423.65881	-218.56726	289.98038	1309.56226	-995.86548	336.66431	1287.19788	-164.54413	439.91449	77.75057	278.69260	134.82068	-0.81198	-485.10049	489.36255	29.25167	-1162.08508	223.53900	1.69083
1040	8.658	922.12402	131.58342	1422.84839	-219.89365	290.92419	1309.22839	-996.42426	337.60788	1284.32410	-140.10809	438.64709	77.68378	265.90222	135.81171	-0.74717	-472.33936	490.72256	22.18485	-1174.98999	224.42365	1.69945
1041	8.667	923.43207	131.59836	1422.22168	-221.03369	291.87799	1308.81213	-996.78778	338.65073	1281.43970	-115.29736	436.93295	77.31258	253.08234	136.71297	-0.62468	-462.37735	491.88269	14.62518	-1188.05530	225.35516	1.67262
1042	8.675	924.63708	131.67598	1421.77979	-221.96472	292.83728	1308.32642	-996.96313	339.81403	1278.51257	-90.02368	434.85114	76.62334	240.21643	137.53229	-0.52162	-455.62827	492.89014	7.18181	-1201.25659	226.29913	1.68676
1043	8.683	925.74841	131.81760	1421.52026	-222.68213	293.77155	1307.77966	-996.95880	341.10080	1275.51782	-64.21460	432.52856	75.63821	227.28854	138.34113	-0.49734	-452.63159	493.78448	0.72444	-1214.45227	227.24982	1.76259
1044	8.692	926.76355	132.02051	1421.43933	-223.19952	294.62836	1307.17358	-996.78284	342.50998	1272.44604	-37.83630	430.10040	74.40083	214.31055	139.18213	-0.53684	-453.63904	494.65005	-3.93289	-1227.50830	228.16713	1.84204
1045	8.700	927.65808	132.28436	1421.53589	-223.53488	295.35611	1306.50122	-996.44537	344.05798	1269.31689	-10.85840	427.67834	72.97046	201.30136	140.01942	-0.58433	-458.29199	495.57153	-6.61935	-1240.35193	228.93924	1.86167
1046	8.708	928.39764	132.60153	1421.81653	-223.70062	295.92743	1305.74707	-995.96704	345.76505	1266.19006	16.70331	425.27905	71.37573	188.28384	140.82915	-0.61655	-465.98993	496.54596	-7.83510	-1252.93579	229.57404	1.79835
1047	8.717	928.95764	132.95395	1422.29224	-223.70383	296.34775	1304.88916	-995.38080	347.61319	1263.16528	44.73785	422.86786	69.64266	175.29709	141.68140	-0.66309	-476.38495	497.50314	-8.17412	-1265.31396	230.25916	1.69109
1048	8.725	929.32556	133.32877	1422.97131	-223.55165	296.65338	1303.90100	-994.72046	349.52319	1260.36670	73.11951	420.47672	67.84135	162.39310	142.65587	-0.75053	-488.95648	498.41254	-8.06653	-1277.67627	231.06586	1.66831
1049	8.733	929.49084	133.72789	1423.85876	-223.25746	296.90076	1302.75842	-994.01355	351.37222	1257.91345	101.80591	418.18210	66.02193	149.59738	143.74937	-0.86805	-502.51535	499.29776	-7.89821	-1290.20898	231.87836	1.83148
1050	8.742	929.43811	134.15324	1424.96558	-222.84315	297.14618	1301.44910	-993.28387	353.03137	1255.89551	130.83484	416.02777	64.15125	136.87448	144.89272	-1.00115	-515.88550	500.18073	-7.94096	-1302.94702	232.71640	2.09015
1051	8.750	929.14832	134.59824	1426.30908	-222.33748	297.42773	1299.97424	-992.55414	354.39569	1254.37134	160.27295	414.02127	62.14575	124.16061	145.97951	-1.14215	-528.73633	501.06946	-8.21956	-1315.67249	233.73154	2.27684
1052	8.758	928.60107	135.06544	1427.90332	-221.77107	297.76233	1298.34790	-991.84509	355.39642	1253.37500	190.17511	412.12399	59.92398	111.41745	146.90695	-1.25058	-541.35181	501.97931	-8.59531	-1328.01184	234.92932	2.36116
1053	8.767	927.77911	135.57642	1429.75049	-221.16664	298.15387	1296.59583	-991.17480	355.99677	1252.91833	220.55902	410.24557	57.42564	98.66135	147.68439	-1.28453	-553.98804	502.95197	-8.92473	-1339.72046	236.22250	2.43504
1054	8.775	926.67462	136.15559	1431.84314	-220.53128	298.60168	1294.75562	-990.55591	356.18250	1252.98730	251.39633	408.34784	54.63229	85.94299	148.45210	-1.26511	-566.66846	504.01837	-9.14374	-1350.77832	237.41507	2.73812
1055	8.783	925.29187	136.81847	1434.16956	-219.86234	299.10016	1292.87183	-989.98602	355.97083	1253.54736	282.62045	406.51721	51.58841	73.27887	149.34067	-1.23881	-579.31659	505.14673	-9.27937	-1361.36340	238.12277	3.70142
1056	8.792	923.64227	137.57295	1436.71411	-219.15964	299.63861	1290.99463	-989.43433	355.43271	1254.55798	314.14734	404.83575	48.36732	60.65416	150.38783	-1.22937	-591.87476	506.29169	-9.39423	-1371.64453	238.30029	5.49300
1057	8.800	921.74451	138.41643	1439.45349	-218.42801	300.20862	1289.17639	-988.84125	354.68799	1255.98254	345.90189	403.26886	45.04404	48.07828	151.56708	-1.25674	-604.32855	507.47214	-9.51315	-1381.43604	238.47173	7.66472
1058	8.808	919.62146	139.33618	1442.35449	-217.67154	300.80627	1287.46155	-988.14075	353.86633	1257.78406	377.81970	401.77887	41.74817	35.55814	152.81203	-1.33852	-616.70251	508.73431	-9.62023	-1390.39880	239.00327	9.68127
1059	8.817	917.29163	140.31912	1445.37769	-216.88876	301.43015	1285.87842	-987.28491	353.08032	1259.91907	409.81915	400.46021	38.68975	23.06049	154.04520	-1.45751	-629.04846	510.06512	-9.70489	-1398.54004	239.68124	11.45683
1060	8.825	914.76819	141.35576	1448.48145	-216.07359	302.08417	1284.43811	-986.25623	352.42941	1262.33728	441.78452	399.49997	36.08288	10.55063	155.22699	-1.56716	-641.41687	511.40210	-9.76961	-1406.14795	240.10400	13.13019
1061	8.833	912.06781	142.44020	1451.62610	-215.22528	302.77698	1283.13879	-985.06726	351.99945	1264.98840	473.56430	399.06525	34.04955	-1.96425	156.35678	-1.64315	-653.82544	512.68311	-9.81425	-1413.37952	240.11113	14.68159
1062	8.842	909.21582	143.57608	1454.77466	-214.35658	303.51691	1281.97253	-983.75378	351.83224	1267.82788	504.93555	399.20444	32.58678	-14.44551	157.43967	-1.70515	-666.26392	513.85724	-9.84141	-1420.24463	239.86963	15.99872
1063	8.850	906.24774	144.77580	1457.89050	-213.48822	304.31464	1280.93433	-982.36530	351.90378	1270.81763	535.53064	399.79379	31.59314	-26.87932	158.49174	-1.77599	-678.72986	514.91791	-9.85453	-1426.85120	239.71680	17.21841
1064	8.858	903.20380	146.04263	1460.93701	-212.63675	305.18738	1280.02246	-980.95251	352.15280	1273.92603	564.79480	400.60822	30.84781	-39.30981	159.54512	-1.84201	-691.24005	515.90204	-9.84986	-1433.20508	239.96664	18.80953
1065	8.867	900.12042	147.35686	1463.87952	-211.80754	306.15985	1279.23645	-979.55255	352.52576	1277.13037	592.00592	401.45016	29.94210	-51.79768	160.59445	-1.86967	-703.80829	516.81909	-9.81886	-1438.67957	240.80272	21.20165
1066	8.875	897.02820	148.68597	1466.69080	-210.99301	307.26007	1278.57703	-978.18591	352.98483	1280.41321	616.38110	402.22076	28.36367	-64.37970	161.57336	-1.85448	-716.43213	517.64288	-9.74627	-1441.92163	242.29005	24.27289
1067	8.883	893.95490	150.01259	1469.34998	-210.17378	308.51141	1278.04468	-976.86755	353.49695	1283.75464	637.33020	402.93680	25.72178	-77.07117	162.44739	-1.83411	-729.09973	518.37885	-9.62205	-1441.39795	244.47476	27.18824
1068	8.892	890.92517	151.34451	1471.83386	-209.31979	309.92773	1277.63782	-975.61298	354.04041	1287.13416	654.73560	403.70947	21.90643	-89.85061	163.27487	-1.83670	-741.79553	519.08209	-9.46225	-1436.13037	247.33217	28.87806
1069	8.900	887.95734	152.68942	1474.11133	-208.38937	311.51038	1277.35144	-974.42883	354.61545	1290.53918	668.97260	404.67563	17.13287	-102.66017	164.11305	-1.84134	-754.51440	519.79694	-9.30316	-1426.10242	250.57365	28.81534
1070	8.908	885.06409	154.03134	1476.14856	-207.32999	313.24884	1277.17883	-973.30273	355.23758	1293.96265	680.59833	405.91858	11.89750	-115.46024	164.96381	-1.82066	-767.26599	520.53137	-9.17192	-1412.11658	253.67978	27.31215
1071	8.917	882.26031	155.33890	1477.91650	-206.08450	315.13492	1277.11243	-972.20789	355.92209	1297.39294	689.93073	407.46149	6.87248	-128.25273	165.84236	-1.78502	-780.04852	521.29089	-9.06474	-1395.26196	256.18832	25.09559
1072	8.925	879.56873	156.58945	1479.39233	-204.60335	317.17932	1277.14429	-971.11700	356.67065	1300.80933	696.77521	409.28143	2.75349	-141.05177	166.75771	-1.75370	-792.84906	522.08032	-8.95671	-1376.35999	257.90439	22.75578
1073	8.933	877.01782	157.77747	1480.55908	-202.85733	319.40601	1277.26685	-969.99963	357.46487	1304.19348	700.48639	411.24103	-0.02099	-153.87567	167.66043	-1.73313	-805.67957	522.89307	-8.82787	-1355.77502	258.81143	20.60225
1074	8.942	874.64050	158.90030	1481.40588	-200.84163	321.82446	1277.47607	-968.80756	358.27155	1307.53796	700.35522	413.04315	-1.53405	-166.75844	168.52698	-1.72334	-818.57318	523.70514	-8.68721	-1333.66968	258.84094	18.80807
1075	8.950	872.47858	159.94142	1481.92542	-198.57062	324.40631	1277.77100	-967.48218	359.05627	1310.83472	696.02533	414.35266	-2.23873	-179.71852	169.39577	-1.70021	-831.53900	524.47656	-8.57664	-1310.20215	257.92929	17.45907
1076	8.958	870.58661	160.86484	1482.11511	-196.07170	327.08453	1278.15210	-965.98517	359.79507	1314.05835	687.76996	415.04099	-2.54720	-192.72899	170.26941	-1.62409	-844.54224	525.21741	-8.52254	-1285.42102	256.23563	16.50385
1077	8.967	869.03381	161.62830	1481.98108	-193.38647	329.76886	1278.62024	-964.31573	360.49188	1317.16467	676.59106	415.36206	-2.68898	-205.75256	171.09787	-1.49081	-857.53113	526.00287	-8.48995	-1259.28101	254.00284	15.86110
1078	8.975	867.90179	162.21063	1481.53088	-190.57927	332.36359	1279.17505	-962.50171	361.19427	1320.10339	663.87238	415.79150	-2.79595	-218.75986	171.87415	-1.34849	-870.46948	526.87653	-8.41385	-1231.80908	251.33394	15.54200
1079	8.983	867.27094	162.62401	1480.76111	-187.74101	334.78293	1279.81079	-960.59253	361.96967	1322.82886	650.73016	416.60898	-2.93394	-231.68362	172.64116	-1.23212	-883.35535	527.80994	-8.26842	-1203.07495	248.27130	15.56953
1080	8.992	867.19971	162.90073	1479.65247	-184.98080	336.96304	1280.52209	-958.66577	362.85431	1325.29504	637.70923	417.73004	-3.10515	-244.38608	173.40172	-1.07082	-896.21893	528.74719	-8.09494	-1173.10498	244.88138	15.92002
1081	9.000	867.71143	163.06958	1478.17896	-182.41319	338.87848	1281.31152	-956.82758	363.84143	1327.44751	624.93152	418.90662	-3.30252	-256.68906	174.10335	-0.71025	-909.07654	529.64612	-7.95213	-1141.95752	241.27040	16.57421
1082	9.008	868.79419	163.13455	1476.32288	-180.14455	340.55637	1282.19116	-955.19568	364.91187	1329.23169	612.33160	419.97443	-3.54688	-268.44885	174.68967	-0.05065	-921.89685	530.52728	-7.85066	-1109.84985	237.63948	17.50719
1083	9.017	870.41248	163.07047	1474.08337	-178.25961	342.06445	1283.17615	-953.87006	366.05359	1330.60583	599.80566	420.95383	-3.84217	-279.61084	175.12082	0.88758	-934.65710	531.47357	-7.76451	-1077.13525	234.19930	18.65816
1084	9.025	872.52411	162.84174	1471.47107	-176.81201	343.47076	1284.27747	-952.90955	367.25580	1331.54834	587.26959	421.95319	-4.13159	-290.19934	175.38342	2.03257	-947.38898	532.54218	-7.68124	-1044.08801	231.04892	19.94189
1085	9.033	875.08441	162.42465	1468.49683	-175.82001	344.80493	1285.49487	-952.33514	368.49826	1332.05310	574.67993	423.01001	-4.34252	-300.35126	175.49998	3.36473	-960.12177	533.69031	-7.61512	-1010.77478	228.23410	21.25490
1086	9.042	878.04254	161.81673	1465.16785	-175.26926	346.05121	1286.81348	-952.15558	369.75879	1332.11755	562.05176	424.08191	-4.45853	-310.47958	175.50183	5.00550	-972.84247	534.80560	-7.58557	-977.18848	225.78914	22.51890
1087	9.050	881.34833	161.03532	1461.49084	-175.12558	347.17136	1288.20166	-952.38391	371.02866	1331.74170	549.42523	425.13574	-4.52303	-321.28946	175.39722	7.23767	-985.53088	535.81604	-7.58911	-943.40112	223.68323	23.74373
1088	9.058	884.96185	160.11407	1457.47241	-175.35269	348.13013	1289.61365	-953.03510	372.30048	1330.93005	536.82111	426.19473	-4.58701	-333.35196	175.14531	10.42581	-998.17786	536.73828	-7.59367	-909.58264	221.82692	25.01700
1089	9.067	888.85284	159.09637	1453.12134	-175.92552	348.90338	1290.99817	-954.11597	373.54700	1329.69080	524.24475	427.30734	-4.66245	-346.53275	174.67789	14.92473	-1010.77417	537.63135	-7.56290	-875.94861	220.09016	26.43788
1090	9.075	892.99121	158.02286	1448.45105	-176.83156	349.47717	1292.30627	-955.61456	374.73120	1328.03552	511.69269	428.46564	-4.72649	-359.76999	174.01059	21.06736	-1023.32019	538.55310	-7.49490	-842.66376	218.31937	28.03347
1091	9.083	897.33264	156.92450	1443.48743	-178.06207	349.85623	1293.49744	-957.49683	375.81949	1325.97937	499.14502	429.61697	-4.75574	-371.23911	173.22101	29.13655	-1035.83936	539.53687	-7.43570	-809.77362	216.43564	29.73189
1092	9.092	901.80646	155.83209	1438.27979	-179.60406	350.07919	1294.54773	-959.71472	376.78235	1323.54480	486.58765	430.74072	-4.74325	-378.85510	172.22292	39.05071	-1048.35144	540.57159	-7.43734	-777.22461	214.47078	31.45649
1093	9.100	906.32178	154.77663	1432.90051	-181.43733	350.21204	1295.45337	-962.21722	377.60706	1320.75952	474.04153	431.81580	-4.70969	-381.13043	170.75587	49.94479	-1060.84668	541.60327	-7.51163	-744.92834	212.47098	33.20206
1094	9.108	910.79352	153.76775	1427.43127	-183.53165	350.32281	1296.23022	-964.94568	378.30811	1317.65442	461.53671	432.80325	-4.68645	-377.82324	168.71649	60.31811	-1073.31909	542.57721	-7.62286	-712.84344	210.43669	34.98807
1095	9.117	915.16608	152.78503	1421.95288	-185.84534	350.46912	1296.90710	-967.82367	378.91241	1314.26501	449.06256	433.70123	-4.67393	-369.73080	166.32175	68.80013	-1085.79822	543.49597	-7.70557	-681.05701	208.33351	36.79642
1096	9.125	919.41333	151.80533	1416.53711	-188.32954	350.69809	1297.51172	-970.76318	379.43649	1310.63562	436.56854	434.52277	-4.65657	-357.97842	163.85992	74.82469	-1098.31885	544.40436	-7.71796	-649.76831	206.11697	38.55928
1097	9.133	923.52411	150.82799	1411.23706	-190.93015	351.03625	1298.05835	-973.67981	379.88086	1306.81714	424.00085	435.28760	-4.63957	-343.50977	161.42606	78.72748	-1110.90076	545.32153	-7.68903	-619.18884	203.75995	40.18750
1098	9.142	927.49359	149.86188	1406.08374	-193.58522	351.47333	1298.54602	-976.49542	380.24872	1302.86255	411.32828	436.06256	-4.63820	-326.95987	158.97554	81.33004	-1123.54956	546.23730	-7.67822	-589.52637	201.26532	41.63887
1099	9.150	931.32141	148.90691	1401.09229	-196.23013	351.96588	1298.96899	-979.13190	380.55835	1298.83130	398.55966	436.91434	-4.65872	-308.80066	156.57889	83.34200	-1136.25146	547.15125	-7.70363	-561.03870	198.73657	42.91929
1100	9.158	935.00488	147.96310	1396.27393	-198.81201	352.45691	1299.32581	-981.51324	380.82104	1294.78882	385.74362	437.84534	-4.69896	-289.55685	154.55142	84.99444	-1148.99890	548.07806	-7.73359	-534.01929	196.48438	43.96369
1101	9.167	938.53204	147.03812	1391.64966	-201.29761	352.89307	1299.62012	-983.57910	381.01624	1290.79199	372.93652	438.81223	-4.74914	-269.83765	153.26622	86.11742	-1161.81348	549.02600	-7.73410	-508.72064	194.93695	44.59021
1102	9.175	941.88776	146.13953	1387.25378	-203.66864	353.23489	1299.85681	-985.29913	381.10593	1286.87683	360.16251	439.78510	-4.78652	-250.10904	152.89835	86.44600	-1174.69885	549.98157	-7.71302	-485.32983	194.32776	44.63919
1103	9.183	945.06274	145.27228	1383.11853	-205.91400	353.46362	1300.04150	-986.67926	381.07040	1283.05847	347.40268	440.77393	-4.78358	-230.42723	153.42351	85.83730	-1187.59937	550.92383	-7.70708	-464.02643	194.50623	44.11518
1104	9.192	948.05591	144.43533	1379.25562	-208.02310	353.58359	1300.17969	-987.75452	380.92224	1279.34253	334.63840	441.79575	-4.72760	-210.46001	154.72762	84.32850	-1200.46045	551.85748	-7.72574	-445.02612	195.14275	43.12792
1105	9.200	950.87146	143.61024	1375.65784	-209.98138	353.61844	1300.27527	-988.57312	380.69162	1275.73596	321.87823	442.84305	-4.62291	-189.78560	156.63203	82.08692	-1213.30249	552.80969	-7.73903	-428.55157	196.07698	41.69173
1106	9.208	953.51520	142.76482	1372.31470	-211.77042	353.59857	1300.32898	-989.17883	380.39719	1272.24597	309.11594	443.87988	-4.49483	-168.11731	158.88771	79.31516	-1226.19763	553.77747	-7.73042	-414.80566	197.38242	39.63002
1107	9.217	955.99426	141.87657	1369.22205	-213.36929	353.55426	1300.34106	-989.60168	380.02573	1268.87415	296.30627	444.84882	-4.38975	-145.35143	161.20299	76.18866	-1239.19568	554.73157	-7.71620	-404.00623	199.19400	36.65189
1108	9.225	958.31769	140.95160	1366.37817	-214.75647	353.52109	1300.31458	-989.86127	379.54056	1265.60767	283.40500	445.72174	-4.32369	-121.57815	163.32675	72.84858	-1252.25269	555.72925	-7.67900	-396.37109	201.56697	32.47011
1109	9.233	960.48920	140.02351	1363.77783	-215.91205	353.53827	1300.25281	-989.97681	378.90094	1262.41626	270.40710	446.55103	-4.25133	-96.99345	165.08664	69.43465	-1265.20825	556.97284	-7.50948	-392.01245	204.43845	26.92544
1110	9.242	962.50140	139.13295	1361.41418	-216.82072	353.63364	1300.15576	-989.97137	378.07233	1259.25598	257.33469	447.42606	-4.12842	-71.73766	166.36035	66.10989	-1277.92651	558.60919	-7.10140	-390.84290	207.68916	20.18444
1111	9.250	964.33832	138.30081	1359.28723	-217.47566	353.81329	1300.02026	-989.86548	377.03165	1256.08826	244.21616	448.38550	-3.98390	-45.89458	167.15260	62.99158	-1290.49182	560.44348	-6.54385	-392.48767	211.17168	12.95934
1112	9.258	965.98151	137.52231	1357.40833	-217.87910	354.06488	1299.83789	-989.67023	375.76926	1252.90381	231.08789	449.40747	-3.89425	-19.56181	167.65129	60.08107	-1303.13428	562.06177	-6.08981	-396.30627	214.55594	6.50096
1113	9.267	967.41455	136.78784	1355.79565	-218.04172	354.36377	1299.59119	-989.39337	374.29492	1249.73413	217.98532	450.44965	-3.88851	7.22122	168.06029	57.33896	-1315.96558	563.28857	-5.88033	-401.82471	217.28113	2.12884
1114	9.275	968.62427	136.09683	1354.46631	-217.98383	354.67218	1299.25452	-989.04321	372.65814	1246.64917	204.92834	451.45667	-3.93037	34.53667	168.45296	54.74667	-1328.91467	564.29608	-5.84988	-409.19305	218.96127	0.39415
1115	9.283	969.60175	135.45020	1353.43591	-217.73550	354.93628	1298.80212	-988.62329	370.96225	1243.75195	191.92184	452.40576	-3.98089	62.49852	168.82466	52.23739	-1341.86328	565.30078	-5.88124	-418.86157	219.81203	0.59540
1116	9.292	970.34375	134.84346	1352.72278	-217.33292	355.09772	1298.21301	-988.13635	369.34860	1241.16711	178.96509	453.34863	-4.01811	91.14052	169.19954	49.68142	-1354.73242	566.36566	-5.87727	-430.72803	220.37344	1.38755
1117	9.300	970.84943	134.26917	1352.34900	-216.81210	355.11441	1297.47192	-987.59601	367.96616	1239.01990	166.06067	454.32571	-4.03593	120.40500	169.66357	47.01048	-1367.46106	567.45483	-5.69288	-443.86823	220.91797	1.85864
1118	9.308	971.11163	133.72321	1352.33435	-216.20305	354.97058	1296.57166	-987.02631	366.93939	1237.41553	153.19830	455.30219	-4.06207	150.21994	170.27245	44.30093	-1379.93677	568.54321	-5.09283	-457.21490	221.46805	1.82197
1119	9.317	971.11426	133.20547	1352.69299	-215.52618	354.67767	1295.51611	-986.45093	366.34271	1236.42419	140.34546	456.22833	-4.13837	180.53809	170.94473	41.67913	-1391.98267	569.63226	-3.82063	-470.26721	222.08607	1.44731
1120	9.325	970.83826	132.71028	1353.43469	-214.79231	354.27426	1294.32373	-985.88538	366.20059	1236.07947	127.48938	457.07901	-4.27794	211.28531	171.52133	39.20561	-1403.45801	570.69611	-1.74139	-483.03210	222.79718	0.97849
1121	9.333	970.26581	132.22481	1354.56384	-214.00664	353.81693	1293.02649	-985.33319	366.50275	1236.38184	114.66803	457.85056	-4.44795	242.34567	171.91905	36.88593	-1414.34277	571.68176	1.10144	-495.63660	223.53456	0.57618
1122	9.342	969.37805	131.73805	1356.08069	-213.17393	353.36368	1291.66504	-984.78284	367.20572	1237.30603	101.93091	458.58752	-4.58300	273.61127	172.13631	34.72221	-1424.67163	572.56396	4.60288	-508.16589	224.27368	0.26688
1123	9.350	968.15686	131.24295	1357.98206	-212.29758	352.96207	1290.28101	-984.20868	368.22379	1238.80896	89.29034	459.34729	-4.63795	304.98035	172.11685	32.73371	-1434.40308	573.36859	8.75345	-520.65967	225.01624	0.04093
1124	9.358	966.59436	130.74023	1360.25708	-211.37688	352.63971	1288.91125	-983.57544	369.43503	1240.83691	76.72559	460.11078	-4.63206	336.30249	171.74287	30.93877	-1443.38647	574.15027	13.64181	-533.12292	225.69887	-0.11432
1125	9.367	964.69562	130.24197	1362.88110	-210.41173	352.39789	1287.58630	-982.84625	370.71097	1243.32849	64.20508	460.80969	-4.61180	367.36844	170.97307	29.32931	-1451.44067	574.90857	19.27679	-545.52490	226.23448	-0.23707
1126	9.375	962.47382	129.75957	1365.82104	-209.40778	352.21613	1286.33008	-981.99048	371.94650	1246.21692	51.70105	461.42877	-4.59263	397.95877	169.84366	27.89941	-1458.39111	575.45740	25.46578	-557.85718	226.61630	-0.35235
1127	9.383	959.95325	129.29715	1369.03784	-208.37491	352.06277	1285.16077	-980.99036	373.06677	1249.43091	39.21100	461.99915	-4.58509	427.90897	168.30600	26.68536	-1463.98645	575.42535	31.96640	-570.18158	226.93031	-0.46028
1128	9.392	957.17303	128.86601	1372.48315	-207.32553	351.90399	1284.09326	-979.84711	374.01819	1252.89600	26.75537	462.52805	-4.62353	457.16898	166.16893	25.75478	-1467.79297	574.56232	38.76704	-582.55072	227.27583	-0.54859
1129	9.400	954.17657	128.49225	1376.09985	-206.27589	351.71234	1283.13806	-978.57996	374.75952	1256.53906	14.32599	463.02356	-4.70695	485.81717	163.24857	25.17658	-1469.20239	573.08374	46.08437	-594.96973	227.72058	-0.58996
1130	9.408	950.99933	128.19698	1379.83252	-205.24606	351.46826	1282.30103	-977.22113	375.25815	1260.29553	1.86328	463.54565	-4.78440	513.97729	159.51364	25.00561	-1467.78638	571.43353	53.87358	-607.44629	228.29642	-0.57282
1131	9.417	947.66754	127.97708	1383.63440	-204.25462	351.14355	1281.58276	-975.81671	375.49414	1264.11304	-10.68005	464.16516	-4.83367	541.58618	155.08145	25.23013	-1463.76160	569.71436	61.34945	-619.97107	228.98483	-0.51745
1132	9.425	944.20544	127.81743	1387.46277	-203.31398	350.68768	1280.98096	-974.42487	375.47137	1267.95313	-23.27771	464.90302	-4.89017	568.08777	150.21643	25.64466	-1457.84497	567.66687	67.21420	-632.50085	229.76208	-0.44972
1133	9.433	940.64233	127.70706	1391.27783	-202.43188	350.04520	1280.49280	-973.09741	375.22525	1271.79370	-35.87378	465.73676	-4.98638	592.38806	145.34435	25.77913	-1450.58325	565.08234	70.45881	-645.03320	230.65717	-0.38397
1134	9.442	937.01379	127.63097	1395.04504	-201.60760	349.18530	1280.11450	-971.86377	374.81177	1275.62805	-48.46417	466.63635	-5.10150	613.30579	140.86205	25.02904	-1441.97852	562.00427	70.94864	-657.62903	231.69293	-0.32368
1135	9.450	933.35645	127.56491	1398.73340	-200.81909	348.10608	1279.84021	-970.73212	374.29086	1279.45483	-61.09332	467.57755	-5.18847	630.23425	136.90271	22.94648	-1431.67651	558.63342	69.26814	-670.32373	232.81648	-0.26545
1136	9.458	929.70477	127.49335	1402.31458	-200.01880	346.81787	1279.66699	-969.69153	373.72452	1283.27332	-73.78094	468.54013	-5.22463	643.41858	133.38998	19.53750	-1419.34399	555.15491	66.12638	-683.08630	233.93199	-0.19586
1137	9.467	926.09100	127.42151	1405.76660	-199.14850	345.32828	1279.59998	-968.70978	373.17148	1287.08911	-86.50012	469.50833	-5.21420	653.63452	130.20367	15.37810	-1404.86670	551.68829	62.05399	-695.88257	234.96997	-0.09933
1138	9.475	922.54523	127.35970	1409.07239	-198.16061	343.64127	1279.64893	-967.73407	372.67035	1290.91479	-99.22687	470.47357	-5.16764	661.59656	127.20851	11.40689	-1388.31458	548.35498	57.50357	-708.70367	235.93762	0.01417
1139	9.483	919.09937	127.30289	1412.20898	-197.02794	341.76807	1279.81592	-966.69843	372.23553	1294.76233	-111.97095	471.43762	-5.10353	667.53210	124.28019	8.46698	-1369.81091	545.29669	52.93862	-721.53809	236.90878	0.11736
1140	9.492	915.78668	127.23843	1415.14661	-195.74084	339.73141	1280.08740	-965.53943	371.86319	1298.62646	-124.76703	472.39197	-5.04581	671.17700	121.40663	6.82475	-1349.42383	542.61743	48.80712	-734.38922	237.93266	0.22275
1141	9.500	912.63849	127.16136	1417.86035	-194.30061	337.55780	1280.44202	-964.21490	371.53583	1302.47681	-137.64825	473.30765	-4.99743	672.13428	118.75906	5.97824	-1327.20569	540.35925	45.53573	-747.30090	238.96344	0.37834
1142	9.508	909.69177	127.06741	1420.33752	-192.71054	335.27420	1280.86279	-962.71338	371.23285	1306.26416	-150.60651	474.18411	-4.93870	670.24316	116.69216	5.12095	-1303.35156	538.52582	43.54459	-760.30902	239.92107	0.57890
1143	9.517	906.99634	126.94560	1422.57227	-190.97141	332.91464	1281.34167	-961.05334	370.94473	1309.92847	-163.58405	475.04535	-4.86918	665.68835	115.60432	3.94688	-1278.26489	537.08478	43.16087	-773.37964	240.79268	0.75312
1144	9.525	904.60291	126.78897	1424.56189	-189.08755	330.52362	1281.87842	-959.27277	370.67612	1313.40881	-176.52539	475.85294	-4.82870	658.85425	115.61586	2.78100	-1252.40710	535.96759	44.37609	-786.44604	241.62538	0.85894
1145	9.533	902.54968	126.59544	1426.30383	-187.07539	328.14929	1282.47632	-957.41693	370.43402	1316.65674	-189.42487	476.55164	-4.83069	650.07178	116.39363	1.96627	-1226.03650	535.10535	46.67780	-799.48120	242.46375	0.92599
1146	9.542	900.86761	126.34236	1427.79114	-184.96359	325.83618	1283.13989	-955.53662	370.21237	1319.64075	-202.29285	477.22186	-4.78331	639.56555	117.41957	1.49976	-1199.08521	534.44482	49.23196	-812.48193	243.32828	0.99852
1147	9.550	899.58752	125.97812	1429.01343	-182.78870	323.62485	1283.87756	-953.68860	369.98434	1322.34143	-215.06616	478.02350	-4.53622	627.69507	118.38049	1.21292	-1171.31775	533.93622	51.27211	-825.43604	244.22269	1.08689
1148	9.558	898.73590	125.45895	1429.96313	-180.59572	321.55331	1284.70581	-951.93164	369.69830	1324.74524	-227.57886	479.02234	-3.96566	615.03186	119.23252	0.99767	-1142.60474	533.54761	52.34331	-838.34009	245.13087	1.18417
1149	9.567	898.32452	124.78027	1430.64001	-178.44547	319.65009	1285.64404	-950.32532	369.29315	1326.84216	-239.66223	480.24405	-2.95388	602.10425	120.01678	0.83526	-1113.00146	533.23846	52.34475	-851.20483	246.00436	1.29189
1150	9.575	898.34692	123.96881	1431.04956	-176.41914	317.91870	1286.70105	-948.92480	368.73447	1328.62109	-251.25659	481.75800	-1.40973	589.19910	120.76420	0.71143	-1082.58484	532.90039	51.50071	-864.04340	246.78467	1.41026
1151	9.583	898.78229	123.06767	1431.19543	-174.61560	316.33301	1287.86877	-947.77405	368.02228	1330.06396	-262.39880	483.55197	0.60653	576.37988	121.52243	0.57814	-1051.35974	532.39600	50.25098	-876.86273	247.46442	1.51572
1152	9.592	899.59821	122.13022	1431.07104	-173.13763	314.85983	1289.12708	-946.91064	367.17017	1331.14343	-273.13550	485.49741	2.89640	563.60278	122.32465	0.41566	-1019.40405	531.63116	49.06535	-889.65210	248.14053	1.55932
1153	9.600	900.75720	121.20041	1430.66016	-172.06482	313.49390	1290.45483	-946.37665	366.21451	1331.82886	-283.45917	487.48593	5.29387	550.84045	123.15768	0.25343	-987.01447	530.56036	48.32915	-902.37274	248.96822	1.48899
1154	9.608	902.22681	120.28986	1429.94934	-171.42749	312.27289	1291.83887	-946.21814	365.23441	1332.09497	-293.31177	489.48438	7.77384	538.11584	124.01291	0.12060	-954.62567	529.19775	48.31231	-914.97388	250.01331	1.29399
1155	9.617	903.98389	119.38976	1428.93945	-171.20657	311.25888	1293.27344	-946.47168	364.32657	1331.92822	-302.62415	491.49576	10.43534	525.44080	124.88460	0.03454	-922.57800	527.63068	49.06027	-927.45190	251.15248	1.06742
1156	9.625	906.01013	118.49962	1427.64514	-171.36035	310.49869	1294.75061	-947.14880	363.55389	1331.33350	-311.28552	493.52789	13.42726	512.79858	125.73981	0.00172	-890.94403	525.97162	50.28045	-939.88403	252.14490	0.97382
1157	9.633	908.28479	117.62692	1426.08838	-171.85124	309.99393	1296.25208	-948.23151	362.92291	1330.33276	-319.06610	495.60199	16.87519	500.20828	126.56741	-0.01028	-859.55334	524.29767	51.50282	-952.36658	252.87129	1.07339
1158	9.642	910.77905	116.77521	1424.29382	-172.65378	309.70605	1297.75073	-949.68103	362.40500	1328.95557	-325.61401	497.75494	20.81558	487.71402	127.38350	-0.05290	-828.19403	522.62109	52.42057	-964.92236	253.47055	1.24391
1159	9.650	913.45776	115.94765	1422.28748	-173.74850	309.58618	1299.21863	-951.44727	361.97467	1327.23230	-330.52722	499.97278	25.15714	475.29562	128.17601	-0.12131	-796.81494	520.90057	53.01703	-977.50317	254.15541	1.33737
1160	9.658	916.28326	115.14999	1420.09534	-175.11255	309.58972	1300.62903	-953.47571	361.63019	1325.18750	-333.44348	502.16559	29.76999	462.88071	128.93341	-0.15738	-765.57928	519.08185	53.40019	-990.05518	254.98987	1.32664
1161	9.667	919.21600	114.38940	1417.74475	-176.71378	309.67133	1301.95532	-955.71216	361.38199	1322.83545	-334.07996	504.23785	34.69257	450.41965	129.69284	-0.15412	-734.77612	517.11798	53.61754	-1002.56055	255.91994	1.25631
1162	9.675	922.21667	113.67380	1415.26624	-178.50925	309.78882	1303.17224	-958.10413	361.22211	1320.18774	-332.15234	506.09991	40.22838	437.89835	130.49899	-0.17597	-704.68982	514.99976	53.64047	-1015.04419	256.90192	1.15519
1163	9.683	925.24799	113.00719	1412.69128	-180.44812	309.91599	1304.26318	-960.60291	361.11426	1317.26318	-327.28455	507.64502	46.74046	425.32693	131.35329	-0.25123	-675.50232	512.81018	53.43127	-1027.52722	257.91907	1.03031
1164	9.692	928.27155	112.38503	1410.04797	-182.48082	310.04581	1305.22363	-963.16370	361.02667	1314.09180	-319.12201	508.80731	54.23478	412.72672	132.22125	-0.32885	-647.25885	510.69836	52.96665	-1040.00989	258.90656	0.89649
1165	9.700	931.24554	111.79846	1407.36230	-184.56920	310.18066	1306.05444	-965.73999	360.96362	1310.71667	-307.65240	509.56857	62.07264	400.10464	133.08188	-0.36997	-619.92139	508.79330	52.23743	-1052.56152	259.70544	0.84782
1166	9.708	934.13495	111.24411	1404.66260	-186.68886	310.32135	1306.75354	-968.27930	360.96259	1307.19482	-293.36639	509.88022	69.14971	387.46970	133.95728	-0.41021	-593.48499	507.16821	51.24015	-1065.32837	260.19327	1.04169
1167	9.717	936.92725	110.72530	1401.98242	-188.82385	310.46753	1307.31604	-970.72162	361.07114	1303.58997	-276.96442	509.67615	74.48866	374.85385	134.86116	-0.48558	-568.05353	505.82016	49.93311	-1078.32300	260.49969	1.50194
1168	9.725	939.62659	110.24347	1399.35803	-190.95943	310.61899	1307.74414	-972.99945	361.32147	1299.96411	-258.94299	508.93152	77.73472	362.27432	135.76591	-0.57196	-543.80585	504.68353	48.24201	-1091.31055	260.92801	2.05666
1169	9.733	942.23083	109.79288	1396.82068	-193.07556	310.76855	1308.05017	-975.04352	361.71414	1296.37146	-239.52631	507.65427	79.18212	349.70270	136.65152	-0.63361	-520.91809	503.71786	46.13885	-1104.06677	261.62842	2.51516
1170	9.742	944.72601	109.36264	1394.39673	-195.14317	310.90588	1308.24890	-976.79626	362.21820	1292.85229	-218.84625	505.83704	79.45417	337.09604	137.52097	-0.66068	-499.54498	502.92557	43.63818	-1116.65674	262.54230	2.74378
1171	9.750	947.09460	108.93895	1392.11243	-197.12471	311.03094	1308.35095	-978.22241	362.79361	1289.43066	-197.07141	503.39984	79.12376	324.44031	138.37875	-0.65841	-479.85651	502.28265	40.72407	-1129.31323	263.58636	2.66379
1172	9.758	949.32153	108.50879	1389.99146	-198.97998	311.15439	1308.36194	-979.31122	363.42578	1286.11609	-174.43146	500.22461	78.50594	311.75467	139.24342	-0.63514	-462.06628	501.73999	37.33455	-1142.13171	264.66876	2.36337
1173	9.767	951.40082	108.07111	1388.04614	-200.67456	311.28381	1308.28296	-980.07410	364.13794	1282.90234	-151.18054	496.29474	77.71842	299.04532	140.14734	-0.59614	-446.41724	501.25854	33.35715	-1155.00146	265.69296	2.07936
1174	9.775	953.33887	107.63989	1386.27930	-202.18535	311.41266	1308.11182	-980.53864	364.96509	1279.76929	-127.52209	491.73395	76.83049	286.27939	141.08228	-0.54695	-433.13947	500.79373	28.61473	-1167.79883	266.65738	1.97328
1175	9.783	955.14966	107.22534	1384.69531	-203.50128	311.52640	1307.84778	-980.73779	365.91815	1276.69165	-103.54962	486.69165	75.88635	273.43698	141.97827	-0.48474	-422.42938	500.31644	22.94730	-1180.53467	267.60422	2.02762
1176	9.792	956.84412	106.82571	1383.30627	-204.61975	311.62134	1307.49719	-980.70715	366.97601	1273.64685	-79.26422	481.26077	74.86318	260.54886	142.79048	-0.39232	-414.48340	499.85721	16.39526	-1193.33167	268.51276	2.17130
1177	9.800	958.42175	106.44753	1382.12463	-205.53992	311.70822	1307.07153	-980.48889	368.11285	1270.61206	-54.62225	475.52328	73.71218	247.64804	143.56760	-0.27748	-409.57556	499.46307	9.37889	-1206.32996	269.34070	2.38399
1178	9.808	959.87585	106.11072	1381.15442	-206.25757	311.79553	1306.58130	-980.12994	369.32104	1267.56018	-29.55505	469.60724	72.43394	234.72479	144.39639	-0.20143	-408.07126	499.14563	2.77382	-1219.55615	270.15256	2.61508
1179	9.817	961.19904	105.83136	1380.39233	-206.76521	311.87665	1306.02966	-979.67560	370.60538	1264.46729	-4.00024	463.63992	71.06515	221.75931	145.31433	-0.22144	-410.15204	498.89999	-2.37157	-1232.85486	271.10388	2.72938
1180	9.825	962.38019	105.61772	1379.83594	-207.05542	311.93085	1305.40820	-979.16138	371.97015	1261.32813	22.06873	457.66959	69.61614	208.76285	146.28325	-0.30859	-415.38934	498.74231	-5.53499	-1245.93604	272.24307	2.64538
1181	9.833	963.40497	105.47594	1379.48914	-207.12683	311.93378	1304.69751	-978.61230	373.40601	1258.16699	48.65320	451.67633	68.07156	195.77579	147.24289	-0.38362	-422.98669	498.74481	-7.04265	-1258.53320	273.40286	2.47349
1182	9.842	964.25830	105.40952	1379.36340	-206.99048	311.87323	1303.87122	-978.04517	374.87833	1255.03906	75.72412	445.64069	66.43681	182.84647	148.17227	-0.43677	-432.60126	499.01678	-7.54840	-1270.83289	274.28494	2.41573
1183	9.850	964.92261	105.41615	1379.47510	-206.67209	311.75781	1302.90527	-977.47327	376.32004	1252.02954	103.20032	439.57819	64.74754	169.99957	149.07512	-0.52161	-444.20993	499.61655	-7.56140	-1283.65405	274.73553	2.49182
1184	9.858	965.37915	105.48302	1379.84253	-206.20944	311.60748	1301.78516	-976.91180	377.62921	1249.25220	130.99640	433.52667	63.03419	157.21155	149.96565	-0.65017	-457.17661	500.49600	-7.49352	-1297.42871	275.02487	2.52929
1185	9.867	965.61322	105.58720	1380.48694	-205.64584	311.43753	1300.50549	-976.37689	378.69043	1246.83948	159.10608	427.53067	61.28598	144.43094	150.88483	-0.78171	-470.41013	501.52170	-7.62783	-1311.13916	275.55969	2.51616
1186	9.875	965.61243	105.70721	1381.43628	-205.01999	311.25421	1299.06824	-975.87408	379.41885	1244.92139	187.58563	421.62109	59.43452	131.62820	151.85239	-0.87138	-483.33267	502.55902	-7.96557	-1323.39758	276.28928	2.67991
1187	9.883	965.35986	105.83521	1382.71729	-204.35974	311.05783	1297.48669	-975.39178	379.78360	1243.60352	216.46783	415.78400	57.36189	118.82053	152.84009	-0.90084	-496.02740	503.56058	-8.33149	-1334.20374	276.89050	3.15073
1188	9.892	964.83508	105.98370	1384.34021	-203.68132	310.84799	1295.79053	-974.90680	379.79282	1242.95264	245.73944	409.97678	54.96173	106.05902	153.84482	-0.90212	-508.69992	504.56390	-8.58649	-1344.56470	277.41443	3.86792
1189	9.900	964.02435	106.18044	1386.29211	-202.98930	310.62848	1294.02161	-974.39532	379.47223	1242.99060	275.38379	404.18872	52.23261	93.39095	154.89105	-0.92710	-521.38898	505.61740	-8.70555	-1355.00647	278.13287	4.79121
1190	9.908	962.92401	106.44772	1388.54822	-202.28047	310.40335	1292.22473	-973.84082	378.86203	1243.69263	305.39890	398.44843	49.27727	80.80701	155.96399	-0.98859	-534.03186	506.72470	-8.74860	-1365.28137	279.02115	5.94053
1191	9.917	961.53467	106.78874	1391.08142	-201.55098	310.17270	1290.43921	-973.22961	378.02930	1244.99402	335.75418	392.77313	46.18872	68.25758	157.03471	-1.06274	-546.57898	507.85559	-8.79358	-1375.12085	279.92764	7.30423
1192	9.925	959.86102	107.19629	1393.85669	-200.79807	309.94495	1288.69629	-972.53827	377.07977	1246.81030	366.35931	387.18964	43.00148	55.73091	158.10413	-1.12583	-559.02484	509.01016	-8.87434	-1384.57410	280.82462	8.86341
1193	9.933	957.91901	107.66824	1396.83081	-200.01788	309.74805	1287.02014	-971.73291	376.14474	1249.05530	397.10614	381.80652	39.77283	43.24731	159.18724	-1.17929	-571.39331	510.22845	-8.97397	-1393.65222	281.61176	10.61181
1194	9.942	955.73395	108.20940	1399.96338	-199.20770	309.61804	1285.43298	-970.78204	375.33951	1251.65100	427.91144	376.77463	36.64169	30.79855	160.29471	-1.24923	-583.72058	511.49649	-9.07591	-1402.20361	282.12088	12.49567
1195	9.950	953.33069	108.82104	1403.22498	-198.36978	309.58182	1283.95374	-969.66779	374.72928	1254.52734	458.71112	372.20779	33.77810	18.36041	161.42627	-1.34940	-596.03918	512.72217	-9.18952	-1410.09912	282.35156	14.38878
1196	9.958	950.73169	109.49396	1406.59143	-197.51132	309.65823	1282.59497	-968.38910	374.33182	1257.62097	489.40442	368.19736	31.31514	5.92709	162.57588	-1.46087	-608.36951	513.85522	-9.30788	-1417.24792	282.51053	16.06854
1197	9.967	947.95813	110.21365	1410.03174	-196.64093	309.86539	1281.35962	-966.96094	374.13861	1260.87122	519.78351	364.83871	29.33582	-6.50903	163.72769	-1.55734	-620.72327	514.93341	-9.38514	-1423.59595	282.94724	17.28342
1198	9.975	945.02997	110.97147	1413.50427	-195.76234	310.21313	1280.23816	-965.40967	374.12921	1264.22034	549.56555	362.18445	27.86683	-18.97490	164.82962	-1.61864	-633.11279	515.99677	-9.38230	-1429.13110	284.00607	18.03419
1199	9.983	941.97601	111.76398	1416.97363	-194.87408	310.68600	1279.20532	-963.76794	374.27045	1267.62122	578.59399	360.14716	26.84090	-31.49026	165.81023	-1.62041	-645.55341	517.05945	-9.30335	-1433.83740	285.76923	18.65240
1200	9.992	938.84869	112.57980	1420.42908	-193.97748	311.23419	1278.22070	-962.07629	374.50192	1271.04248	607.07275	358.46490	26.07482	-44.04267	166.67203	-1.56332	-658.03882	518.13068	-9.18190	-1437.92090	287.97458	19.38624
