# Supplementary material for: Novel Methods for Surface EMG Analysis and Exploration Based on Multi-Modal Gaussian Mixture Models
Source: PLoS One. 2016 Jun 30;11(6):e0157239. doi: 10.1371/journal.pone.0157239 (PMC4928879; doi:10.1371/journal.pone.0157239)
Supplement: S2 File — (ZIP) [file pone.0157239.s002.zip › Haf_horses_walk_data/Haf_h07_w3_emg.anc]

File_Type:	Analog R/C ASCII	Generation#:	2
Board_Type:	NI USB-6225	Polarity:	Bipolar
Trial_Name:	Mannukaw	Trial#:	3	Duration(Sec.):	9.999166	#Channels:	64
BitDepth:	16	PreciseRate:	1200.000000
Name	LDL	acc1x	acc1y	acc1z	GM1L	acc2x	acc2y	acc2z	GM2L	acc3x	acc3y	acc3z	GM3L	acc4x	acc4y	acc4z	LDR	acc5x	acc5y	acc5z	GM1R	acc6x	acc6y	acc6z	GM2R	acc7x	acc7y	acc7z	GM3R	acc8x	acc8y	acc8z	BLDL	acc9x	acc9y	acc9z	BGM1L	acc10x	acc10y	acc10z	BGM2L	acc11x	acc11y	acc11z	BGM3L	acc12x	acc12y	acc12z	BLDR
Rate	1200	1200	1200	1200	1200	1200	1200	1200	1200	1200	1200	1200	1200	1200	1200	1200	1200	1200	1200	1200	1200	1200	1200	1200	1200	1200	1200	1200	1200	1200	1200	1200	1200	1200	1200	1200	1200	1200	1200	1200	1200	1200	1200	1200	1200	1200	1200	1200	1200
Range	5000	5000	5000	5000	5000	5000	5000	5000	5000	5000	5000	5000	5000	5000	5000	5000	5000	5000	5000	5000	5000	5000	5000	5000	5000	5000	5000	5000	5000	5000	5000	5000	5000	5000	5000	5000	5000	5000	5000	5000	5000	5000	5000	5000	5000	5000	5000	5000	5000
0.000000	901	285	-3538	-16752	-289	-13938	-5222	-10390	-47	-13176	-7394	-11758	22	-12925	-7961	-8988	-2085	1914	2534	-16457	-677	-15915	3077	-13372	-168	-15661	2914	-14288	-170	-15853	5091	-13231	-151	-129	-120	-69	-66	-63	-107	36	-151	19	34	-76	-24	-56	80	-30	0
0.000833	559	273	-3597	-16808	89	-14073	-5272	-10403	-144	-13306	-7353	-11636	71	-12961	-7967	-8885	-2213	1897	2482	-16415	-565	-16131	2982	-13561	-91	-15802	2863	-14371	-122	-16006	4987	-13270	-149	-129	-119	-66	-62	-58	-104	37	-160	20	34	-77	-23	-59	80	-29	0
0.001667	385	217	-3656	-16877	-14	-14217	-5324	-10421	-214	-13439	-7316	-11511	259	-12998	-7963	-8781	-2430	1865	2434	-16376	-362	-16362	2896	-13758	54	-15949	2803	-14451	-248	-16162	4890	-13308	-149	-129	-120	-69	-63	-61	-107	37	-151	20	33	-75	-21	-57	80	-29	0
0.002500	208	253	-3700	-16952	-42	-14358	-5372	-10433	-242	-13563	-7285	-11372	149	-13038	-7951	-8676	-2493	1842	2387	-16339	-386	-16610	2810	-13959	-160	-16108	2731	-14538	-366	-16281	4778	-13342	-149	-144	-118	-69	-63	-65	-126	38	-152	16	33	-77	-19	-57	81	-31	-6
0.003333	101	250	-3742	-17029	-126	-14508	-5419	-10436	-156	-13680	-7261	-11259	197	-13078	-7932	-8568	-2678	1798	2348	-16304	-359	-16887	2723	-14174	-180	-16264	2650	-14623	-538	-16405	4660	-13370	-147	-127	-122	-68	-65	-62	-109	37	-153	18	29	-77	-21	-58	78	-32	-1
0.004167	68	253	-3769	-17110	-59	-14648	-5458	-10430	-39	-13790	-7233	-11142	285	-13117	-7911	-8464	-2813	1798	2318	-16271	-373	-17142	2635	-14351	-112	-16426	2557	-14705	-623	-16525	4533	-13392	-150	-131	-124	-68	-63	-81	-111	37	-148	18	29	-77	-21	-58	79	-33	-5
0.005000	-43	258	-3793	-17183	-443	-14784	-5494	-10413	-74	-13890	-7232	-11038	138	-13162	-7888	-8344	-2943	1778	2295	-16245	-409	-17421	2544	-14540	-162	-16593	2455	-14784	-596	-16637	4402	-13398	-149	-100	-124	-72	-64	-61	-107	36	-150	12	32	-79	-25	-60	79	-32	-3
0.005833	-359	259	-3808	-17278	112	-14925	-5530	-10383	-266	-13978	-7228	-10948	180	-13204	-7863	-8230	-3277	1758	2282	-16223	-294	-17703	2445	-14718	-144	-16758	2346	-14867	-617	-16745	4261	-13403	-152	-132	-139	-70	-61	-61	-110	34	-150	16	28	-79	-21	-59	74	-32	0
0.006667	-190	263	-3812	-17358	-6	-15047	-5553	-10345	-249	-14059	-7231	-10872	257	-13250	-7842	-8122	-3599	1739	2280	-16211	-314	-17986	2335	-14890	-105	-16926	2225	-14944	-721	-16844	4116	-13388	-152	-132	-124	-72	-63	-63	-109	35	-153	13	26	-81	-22	-59	78	-35	-4
0.007500	164	263	-3818	-17437	-230	-15161	-5576	-10300	-42	-14121	-7238	-10809	158	-13290	-7827	-8007	-3838	1718	2278	-16201	-389	-18263	2218	-15047	-237	-17091	2112	-15010	-771	-16937	3971	-13356	-146	-126	-120	-66	-63	-63	-107	39	-152	18	29	-74	-21	-60	80	-31	1
0.008333	569	256	-3810	-17500	0	-15263	-5590	-10226	-29	-14174	-7248	-10771	165	-13335	-7814	-7897	-4062	1693	2289	-16201	-418	-18540	2092	-15195	-232	-17261	1990	-15076	-761	-17026	3830	-13314	-148	-128	-124	-64	-62	-62	-109	38	-149	18	32	-76	-24	-60	81	-30	0
0.009167	1088	243	-3806	-17561	21	-15347	-5603	-10146	19	-14214	-7262	-10747	223	-13383	-7809	-7791	-4107	1664	2302	-16206	-508	-18806	1958	-15335	-275	-17427	1872	-15132	-704	-17099	3694	-13256	-149	-125	-141	-66	-62	-58	-107	51	-152	19	34	-75	-21	-57	81	-30	1
0.010000	1553	226	-3804	-17613	-103	-15420	-5608	-10059	-47	-14244	-7282	-10747	156	-13423	-7813	-7696	-4221	1624	2315	-16220	-531	-19061	1816	-15467	-298	-17597	1751	-15187	-690	-17177	3561	-13184	-149	-129	-121	-66	-61	-60	-104	40	-151	16	32	-78	-23	-58	78	-33	0
0.010833	1904	202	-3803	-17657	-97	-15478	-5614	-9966	-39	-14276	-7299	-10762	46	-13469	-7817	-7606	-4250	1573	2331	-16243	-626	-19308	1666	-15596	-322	-17769	1638	-15232	-649	-17248	3439	-13098	-151	-129	-125	-72	-65	-56	-107	38	-156	15	28	-76	-23	-60	78	-33	-3
0.011667	2522	166	-3806	-17688	-84	-15512	-5609	-9859	5	-14262	-7324	-10790	56	-13512	-7827	-7526	-4092	1513	2350	-16278	-638	-19535	1523	-15711	-476	-17939	1528	-15266	-579	-17311	3335	-12997	-152	-130	-121	-66	-63	-60	-105	38	-151	15	30	-77	-38	-61	79	-35	-4
0.012500	3274	136	-3808	-17710	84	-15530	-5604	-9749	-115	-14251	-7345	-10834	7	-13556	-7838	-7455	-4025	1446	2367	-16311	-451	-19743	1374	-15828	-361	-18109	1418	-15291	-561	-17355	3249	-12885	-149	-127	-121	-66	-65	-59	-108	34	-153	15	32	-77	-26	-58	78	-31	-1
0.013333	3736	92	-3819	-17728	-135	-15545	-5599	-9634	-176	-14234	-7365	-10883	-94	-13605	-7854	-7402	-3714	1361	2380	-16357	-575	-19932	1232	-15938	-331	-18280	1316	-15306	-516	-17422	3172	-12762	-150	-129	-121	-64	-66	-57	-107	39	-154	18	44	-78	-23	-57	81	-29	-4
0.014167	3831	46	-3828	-17734	-72	-15537	-5591	-9516	-223	-14207	-7387	-10936	-233	-13657	-7862	-7354	-3444	1267	2394	-16408	-603	-20099	1102	-16048	-421	-18451	1221	-15313	-659	-17470	3113	-12631	-151	-131	-121	-68	-61	-63	-104	38	-152	18	32	-78	-22	-56	82	-31	-3
0.015000	4064	-4	-3841	-17740	-103	-15525	-5587	-9400	-46	-14175	-7410	-10986	-230	-13710	-7872	-7327	-3330	1154	2403	-16467	-482	-20247	977	-16163	-296	-18620	1131	-15309	-780	-17514	3072	-12499	-153	-128	-124	-69	-68	-60	-107	36	-160	16	30	-77	-25	-58	79	-30	-9
0.015833	4256	-65	-3859	-17743	0	-15501	-5585	-9292	-17	-14147	-7432	-11037	-224	-13769	-7873	-7309	-2935	1036	2411	-16527	-451	-20368	868	-16272	-411	-18781	1040	-15298	-669	-17554	3056	-12363	-150	-126	-162	-68	-63	-59	-107	39	-149	17	32	-75	-23	-58	77	-28	0
0.016667	4402	-116	-3874	-17745	-46	-15468	-5584	-9182	-127	-14104	-7454	-11067	-179	-13823	-7873	-7301	-2628	908	2410	-16595	-354	-20468	781	-16384	-375	-18942	953	-15273	-619	-17584	3035	-12227	-149	-127	-120	-66	-64	-62	-110	37	-155	17	9	-75	-19	-63	80	-30	-1
0.017500	4300	-173	-3888	-17747	81	-15432	-5590	-9081	-9	-14067	-7482	-11092	-68	-13886	-7863	-7304	-2346	769	2414	-16659	-371	-20541	708	-16503	-352	-19078	867	-15247	-556	-17612	3036	-12099	-150	-128	-119	-70	-63	-61	-110	37	-151	17	35	-78	-24	-59	79	-33	0
0.018333	4000	-224	-3907	-17757	-197	-15403	-5601	-8988	171	-14031	-7515	-11094	-230	-13943	-7845	-7318	-1911	611	2409	-16735	-375	-20593	658	-16626	-419	-19238	783	-15207	-538	-17638	3049	-11978	-153	-129	-124	-67	-63	-62	-108	36	-153	12	34	-76	-24	-59	80	-32	-5
0.019167	3315	-275	-3924	-17772	85	-15367	-5644	-8908	226	-14002	-7549	-11082	-208	-13997	-7818	-7333	-1611	480	2399	-16804	-229	-20625	631	-16748	-442	-19367	704	-15163	-649	-17664	3065	-11866	-145	-118	-120	-67	-67	-51	-109	36	-152	17	30	-76	-28	-59	79	-32	-6
0.020000	3002	-322	-3938	-17791	163	-15338	-5645	-8835	205	-13978	-7587	-11041	-11	-14053	-7785	-7352	-1461	332	2375	-16877	-11	-20615	629	-16874	-269	-19485	626	-15111	-651	-17676	3087	-11762	-148	-129	-121	-69	-63	-60	-107	34	-155	17	33	-78	-18	-57	82	-30	3
0.020833	2777	-359	-3946	-17816	-64	-15306	-5674	-8766	84	-13956	-7631	-10983	-8	-14102	-7749	-7367	-1063	190	2373	-16948	-86	-20628	654	-17001	-331	-19577	556	-15052	-641	-17687	3112	-11649	-147	-130	-121	-67	-62	-49	-107	40	-151	18	35	-73	-21	-55	84	-29	0
0.021667	2420	-389	-3957	-17851	206	-15290	-5713	-8716	30	-13947	-7685	-10901	19	-14149	-7709	-7381	-796	46	2357	-17011	-75	-20605	698	-17129	-281	-19660	482	-14994	-685	-17697	3136	-11599	-147	-129	-117	-66	-62	-59	-104	40	-150	17	33	-72	-32	-55	82	-29	1
0.022500	2212	-420	-3968	-17889	72	-15279	-5742	-8678	0	-13940	-7743	-10800	-247	-14187	-7673	-7394	-595	-86	2331	-17092	-30	-20570	757	-17257	-265	-19719	421	-14932	-664	-17703	3155	-11541	-152	-129	-121	-68	-66	-59	-109	37	-154	18	32	-73	-24	-58	82	-32	-1
0.023333	1772	-437	-3978	-17936	-64	-15276	-5822	-8647	-82	-13946	-7807	-10685	-383	-14219	-7641	-7396	-402	-211	2311	-17163	-49	-20526	838	-17383	-269	-19762	362	-14874	-570	-17707	3178	-11499	-154	-129	-119	-69	-66	-60	-105	35	-154	15	30	-78	-27	-59	77	-35	-5
0.024167	1307	-455	-3987	-17988	89	-15284	-5901	-8625	29	-13967	-7870	-10554	-280	-14242	-7617	-7386	-143	-326	2286	-17237	27	-20471	940	-17497	-220	-19781	319	-14810	-631	-17704	3195	-11466	-152	-132	-128	-68	-67	-60	-107	38	-153	17	30	-75	-21	-56	80	-32	-1
0.025000	1075	-459	-4005	-18036	9	-15294	-5960	-8607	79	-13976	-7937	-10413	-115	-14252	-7602	-7369	172	-429	2265	-17306	244	-20410	1056	-17606	-282	-19779	283	-14753	-699	-17697	3217	-11444	-152	-129	-120	-67	-63	-62	-110	36	-154	17	30	-76	-26	-63	79	-32	3
0.025833	800	-463	-4020	-18088	-116	-15317	-6043	-8592	-41	-13999	-8004	-10263	45	-14254	-7603	-7342	297	-523	2248	-17377	446	-20348	1186	-17700	-205	-19761	268	-14697	-1292	-17680	3244	-11429	-150	-128	-121	-66	-61	-46	-108	36	-151	18	32	-76	-23	-57	81	-31	-4
0.026667	442	-465	-4039	-18132	-254	-15344	-6122	-8588	45	-14029	-8070	-10117	135	-14248	-7618	-7301	561	-608	2239	-17449	247	-20276	1327	-17783	-99	-19729	265	-14648	-2111	-17663	3270	-11444	-147	-127	-122	-69	-62	-59	-104	39	-141	17	28	-73	-23	-56	81	-35	-1
0.027500	-246	-472	-4063	-18181	-97	-15381	-6209	-8586	101	-14065	-8128	-9972	174	-14233	-7646	-7255	804	-685	2234	-17523	103	-20207	1475	-17849	-239	-19695	290	-14598	-1677	-17633	3307	-11454	-149	-126	-119	-66	-63	-57	-104	37	-151	18	33	-76	-23	-55	82	-32	1
0.028333	-773	-478	-4094	-18221	-25	-15418	-6298	-8584	-17	-14107	-8179	-9839	-31	-14210	-7685	-7208	609	-751	2239	-17596	465	-20135	1636	-17894	-132	-19620	322	-14558	-1309	-17600	3348	-11479	-149	-127	-118	-64	-59	-57	-108	40	-146	19	36	-73	-17	-58	81	-30	-4
0.029167	-1185	-493	-4130	-18258	-158	-15470	-6389	-8586	-128	-14148	-8225	-9721	-208	-14190	-7769	-7144	750	-817	2250	-17677	511	-20070	1799	-17926	-231	-19554	383	-14526	-1275	-17558	3409	-11503	-146	-125	-118	-62	-60	-56	-104	39	-151	18	34	-74	-18	-53	82	-29	2
0.030000	-1666	-515	-4172	-18290	-121	-15524	-6476	-8590	-222	-14205	-8262	-9620	-75	-14167	-7864	-7088	877	-876	2274	-17764	502	-20002	1964	-17930	-215	-19478	463	-14506	-951	-17521	3478	-11538	-154	-127	-125	-67	-62	-58	-105	38	-153	19	33	-77	-27	-57	82	-32	0
0.030833	-2196	-547	-4221	-18323	-48	-15579	-6564	-8600	-290	-14272	-8293	-9540	-102	-14147	-7978	-7035	938	-943	2304	-17857	484	-19941	2133	-17925	-200	-19403	566	-14494	-723	-17476	3564	-11602	-152	-133	-124	-69	-63	-58	-105	36	-152	15	30	-81	-24	-58	80	-32	-7
0.031667	-2615	-587	-4275	-18355	-308	-15643	-6649	-8605	-138	-14325	-8308	-9482	-56	-14130	-8108	-6981	981	-1010	2341	-17959	409	-19874	2309	-17896	-206	-19325	695	-14485	-488	-17422	3669	-11618	-152	-131	-128	-70	-65	-59	-109	34	-156	15	29	-82	-43	-60	79	-38	-3
0.032500	-3280	-639	-4328	-18383	-17	-15706	-6726	-8596	-61	-14387	-8315	-9445	137	-14119	-8242	-6935	947	-1073	2404	-18067	492	-19808	2484	-17849	-322	-19222	854	-14486	-299	-17361	3795	-11656	-149	-129	-124	-69	-62	-59	-107	37	-154	18	30	-83	-25	-59	79	-34	-3
0.033333	-3601	-690	-4376	-18409	225	-15770	-6791	-8617	-200	-14443	-8325	-9422	125	-14117	-8388	-6899	735	-1141	2465	-18186	621	-19739	2664	-17784	-180	-19157	1033	-14494	-255	-17292	3943	-11695	-151	-129	-122	-68	-66	-59	-103	37	-153	7	35	-79	-22	-58	82	-33	-3
0.034167	-3587	-756	-4427	-18437	-227	-15886	-6846	-8627	-195	-14506	-8289	-9418	143	-14123	-8536	-6870	809	-1216	2542	-18306	554	-19668	2850	-17706	-256	-19079	1239	-14512	-94	-17232	4110	-11734	-150	-126	-121	-68	-62	-56	-101	39	-150	19	34	-75	-24	-57	79	-32	1
0.035000	-3705	-823	-4476	-18472	61	-15899	-6890	-8639	-212	-14572	-8261	-9431	198	-14145	-8686	-6862	890	-1293	2620	-18441	510	-19597	3026	-17619	-276	-18994	1464	-14529	101	-17155	4292	-11769	-145	-126	-120	-64	-64	-58	-104	41	-148	18	37	-77	-23	-56	84	-30	-1
0.035833	-3574	-900	-4521	-18510	-48	-15965	-6908	-8654	-524	-14639	-8244	-9462	168	-14188	-8835	-6869	886	-1383	2702	-18583	398	-19525	3224	-17527	-165	-18918	1698	-14557	154	-17080	4485	-11804	-146	-127	-119	-62	-60	-56	-104	42	-151	18	36	-77	-17	-59	78	-32	1
0.036667	-3251	-980	-4557	-18554	-194	-16030	-6949	-8676	-645	-14703	-8212	-9502	321	-14241	-8949	-6895	829	-1473	2785	-18733	442	-19446	3414	-17434	-210	-18838	1962	-14592	298	-17008	4701	-11837	-147	-127	-120	-65	-59	-58	-109	36	-150	0	36	-77	-18	-56	82	-32	0
0.037500	-2875	-1064	-4589	-18581	25	-16092	-6956	-8699	-505	-14774	-8189	-9548	430	-14313	-9095	-6941	788	-1582	2872	-18887	521	-19360	3604	-17323	-218	-18757	2230	-14629	400	-16938	4919	-11868	-153	-126	-120	-65	-63	-57	-102	41	-152	19	35	-76	-19	-55	85	-32	-6
0.038333	-2354	-1153	-4611	-18662	-22	-16152	-6956	-8734	-478	-14843	-8174	-9600	253	-14402	-9225	-7003	1044	-1700	2936	-19045	523	-19270	3794	-17234	-215	-18676	2513	-14667	382	-16868	5151	-11900	-149	-127	-119	-65	-62	-59	-108	37	-149	16	38	-78	-21	-56	77	-32	-3
0.039167	-1658	-1240	-4624	-18719	-69	-16207	-6951	-8770	-317	-14913	-8164	-9655	-5	-14510	-9299	-7081	1305	-1807	3043	-19204	580	-19178	3984	-17141	-322	-18587	2797	-14710	327	-16803	5382	-11925	-154	-129	-98	-67	-65	-59	-108	38	-152	18	35	-80	-24	-60	79	-34	-4
0.040000	-1218	-1327	-4621	-18788	-169	-16260	-6916	-8815	-149	-14981	-8171	-9709	112	-14626	-9369	-7177	1470	-1925	3127	-19357	649	-19072	4171	-17056	-324	-18493	3086	-14755	288	-16738	5622	-11945	-153	-131	-124	-67	-67	-62	-108	37	-155	18	44	-82	-24	-59	101	-35	-1
0.040833	-1245	-1418	-4609	-18846	-333	-16306	-6882	-8868	-198	-15046	-8185	-9757	170	-14755	-9420	-7291	1920	-2046	3220	-19506	719	-18963	4357	-16975	-407	-18384	3382	-14791	338	-16674	5866	-11961	-146	-124	-117	-63	-60	-58	-104	43	-149	19	36	-77	-19	-57	85	-29	1
0.041667	-1101	-1504	-4582	-18904	79	-16345	-6833	-8921	-184	-15113	-8214	-9800	-25	-14896	-9454	-7413	2100	-2167	3309	-19658	964	-18850	4533	-16906	-220	-18275	3669	-14837	247	-16618	6103	-11979	-151	-126	-120	-63	-63	-58	-105	42	-150	23	34	-77	-24	-56	82	-28	-3
0.042500	-814	-1589	-4547	-18955	-224	-16380	-6785	-8985	-173	-15181	-8262	-9841	18	-15048	-9460	-7546	2388	-2294	3393	-19777	778	-18731	4702	-16846	-275	-18154	3947	-14876	313	-16565	6334	-11993	-153	-127	-121	-66	-67	-59	-103	40	-156	19	36	-77	-24	-56	80	-33	-3
0.043333	-625	-1675	-4504	-18997	-186	-16409	-6735	-9056	-103	-15240	-8318	-9876	108	-15202	-9454	-7689	2657	-2415	3483	-19892	784	-18605	4863	-16802	-260	-18026	4218	-14910	510	-16518	6558	-12008	-146	-127	-118	-63	-69	-58	-103	39	-149	18	42	-78	-18	-58	79	-31	1
0.044167	-471	-1764	-4451	-19038	-95	-16431	-6683	-9133	-69	-15307	-8398	-9904	-16	-15358	-9426	-7833	2866	-2527	3567	-19997	937	-18475	5014	-16768	-254	-17887	4471	-14945	564	-16472	6770	-12017	-156	-127	-120	-66	-62	-58	-107	37	-149	17	32	-76	-18	-55	81	-29	0
0.045000	-282	-1842	-4401	-19063	-303	-16455	-6629	-9210	-189	-15370	-8486	-9925	-147	-15509	-9394	-7975	3227	-2651	3660	-20080	956	-18341	5158	-16745	-208	-17740	4710	-14974	606	-16432	6966	-12038	-150	-126	-118	-66	-62	-58	-104	37	-152	17	34	-76	-23	-56	79	-39	-1
0.045833	-440	-1922	-4345	-19083	-357	-16469	-6580	-9287	-153	-15427	-8588	-9952	-293	-15658	-9346	-8113	3557	-2742	3746	-20152	815	-18209	5291	-16734	-216	-17590	4926	-15002	670	-16394	7148	-12050	-148	-131	-120	-51	-63	-60	-107	39	-152	13	36	-76	-23	-57	81	-29	-5
0.046667	-648	-2002	-4286	-19091	181	-16479	-6532	-9366	-118	-15485	-8686	-9972	-245	-15793	-9294	-8283	3611	-2835	3839	-20206	759	-18073	5416	-16731	-130	-17435	5123	-15024	652	-16355	7324	-12068	-149	-127	-117	-65	-59	-58	-103	39	-146	20	37	-72	-22	-53	79	-28	-1
0.047500	-473	-2073	-4233	-19097	-148	-16490	-6494	-9440	-116	-15539	-8789	-9995	-15	-15919	-9238	-8359	3918	-2908	3929	-20244	510	-17938	5531	-16736	-242	-17274	5278	-15042	638	-16314	7473	-12081	-146	-125	-116	-64	-60	-59	-103	41	-151	18	36	-74	-22	-58	81	-28	-3
0.048333	-342	-2144	-4190	-19092	-117	-16497	-6462	-9511	-62	-15589	-8894	-10023	-38	-16034	-9185	-8460	4260	-2976	4014	-20272	303	-17804	5632	-16754	-251	-17112	5449	-15065	543	-16282	7606	-12105	-152	-129	-122	-70	-61	-61	-103	38	-154	16	30	-78	-23	-43	79	-31	-3
0.049167	-75	-2206	-4150	-19091	-47	-16501	-6435	-9585	60	-15637	-8992	-10054	-146	-16123	-9136	-8537	4524	-3026	4104	-20287	283	-17668	5735	-16774	-165	-16949	5584	-15074	377	-16241	7728	-12116	-146	-125	-119	-65	-63	-57	-102	41	-148	19	35	-79	-23	-53	85	-25	0
0.050000	127	-2267	-4116	-19081	-152	-16506	-6416	-9637	79	-15675	-9076	-10089	-63	-16197	-9094	-8592	4902	-3055	4187	-20292	97	-17538	5823	-16805	-147	-16790	5691	-15087	394	-16200	7823	-12149	-147	-127	-124	-70	-64	-58	-104	37	-149	12	35	-72	-22	-53	80	-28	-3
0.050833	306	-2329	-4092	-19074	82	-16516	-6407	-9691	60	-15715	-9157	-10136	-85	-16252	-9066	-8627	5200	-3089	4266	-20288	-258	-17418	5909	-16843	-161	-16642	5775	-15097	412	-16157	7906	-12173	-150	-131	-122	-68	-66	-60	-107	38	-150	13	33	-76	-26	-58	81	-31	-3
0.051667	661	-2387	-4081	-19083	148	-16525	-6408	-9745	69	-15754	-9221	-10190	-161	-16288	-9048	-8636	5484	-3105	4342	-20255	-397	-17298	5987	-16887	-203	-16496	5849	-15102	194	-16109	7975	-12194	-149	-130	-124	-68	-62	-61	-107	37	-151	12	33	-74	-58	-58	80	-29	-4
0.052500	1199	-2413	-4065	-19095	-58	-16534	-6415	-9790	-3	-15783	-9268	-10254	-180	-16295	-9042	-8620	5773	-3108	4411	-20261	-439	-17182	6062	-16936	-294	-16367	5923	-15111	-60	-16061	8031	-12210	-151	-127	-120	-66	-63	-59	-108	40	-150	16	33	-73	-22	-58	79	-14	1
0.053333	1596	-2495	-4064	-19114	-19	-16547	-6429	-9834	56	-15797	-9301	-10324	-309	-16292	-9044	-8577	5918	-3102	4468	-20241	-564	-17080	6131	-16986	-197	-16230	5945	-15115	-28	-16004	8081	-12217	-147	-126	-120	-46	-66	-56	-105	38	-150	1	36	-76	-23	-55	81	-26	0
0.054167	1761	-2549	-4065	-19141	-317	-16575	-6446	-9873	135	-15827	-9315	-10409	-447	-16256	-9080	-8513	6167	-3093	4515	-20226	-826	-16979	6198	-17044	-204	-16126	5971	-15119	-48	-15941	8122	-12219	-148	-125	-116	-63	-62	-58	-103	41	-151	20	38	-74	-19	-55	82	-28	-1
0.055000	1760	-2615	-4066	-19192	56	-16570	-6473	-9917	119	-15842	-9319	-10500	-305	-16214	-9116	-8428	6140	-3083	4553	-20203	-659	-16891	6261	-17109	-87	-16012	5995	-15127	-26	-15875	8154	-12207	-146	-126	-117	-63	-59	-58	-109	39	-150	20	36	-73	-17	-56	81	-27	0
0.055833	1827	-2685	-4070	-19249	-96	-16580	-6505	-9964	-16	-15859	-9313	-10599	-200	-16160	-9174	-8325	6102	-3081	4577	-20189	-654	-16818	6310	-17177	-97	-15922	6006	-15140	148	-15815	8188	-12184	-146	-128	-119	-67	-60	-56	-102	42	-149	20	33	-72	-19	-53	82	-27	-3
0.056667	1832	-2760	-4074	-19318	15	-16601	-6542	-10013	-70	-15870	-9294	-10709	-181	-16073	-9241	-8209	6033	-3083	4591	-20180	-683	-16752	6353	-17258	-132	-15849	6009	-15160	115	-15749	8221	-12146	-152	-129	-125	-74	-72	-59	-107	33	-156	8	30	-76	-23	-56	77	-31	-5
0.057500	1714	-2846	-4073	-19397	-31	-16615	-6585	-10069	66	-15875	-9266	-10821	-101	-16011	-9314	-8087	5847	-3092	4596	-20169	-505	-16698	6392	-17337	-72	-15777	6016	-15178	51	-15678	8251	-12089	-148	-129	-121	-67	-63	-60	-105	38	-151	19	36	-76	-25	-58	81	-29	-5
0.058333	1692	-2933	-4061	-19478	-193	-16626	-6626	-10127	106	-15876	-9233	-10941	-81	-15926	-9395	-7953	5661	-3107	4597	-20169	-513	-16653	6423	-17426	24	-15731	6019	-15203	-4	-15609	8282	-12022	-150	-129	-124	-64	-65	-60	-108	39	-153	12	35	-79	-26	-58	81	-29	-6
0.059167	1466	-3027	-4051	-19567	-473	-16635	-6678	-10193	32	-15875	-9197	-11037	-193	-15840	-9475	-7820	5392	-3143	4582	-20174	-586	-16617	6448	-17520	-22	-15691	6026	-15231	-97	-15543	8311	-11913	-150	-129	-127	-68	-64	-60	-107	37	-150	18	35	-76	-25	-59	82	-29	-3
0.060000	1007	-3125	-4024	-19646	121	-16639	-6725	-10258	148	-15872	-9159	-11137	-179	-15750	-9555	-7690	4929	-3186	4573	-20181	-390	-16590	6468	-17615	55	-15658	6032	-15267	-39	-15477	8341	-11837	-150	-126	-119	-65	-64	-57	-104	38	-151	21	36	-77	-24	-65	85	-28	-1
0.060833	916	-3249	-3990	-19726	-122	-16632	-6778	-10326	107	-15863	-9120	-11230	-73	-15655	-9630	-7566	4583	-3246	4565	-20201	-480	-16572	6482	-17720	116	-15640	6044	-15308	-74	-15413	8371	-11723	-158	-122	-118	-63	-67	-56	-102	42	-150	24	35	-73	-22	-53	86	-26	1
0.061667	656	-3336	-3945	-19794	-204	-16631	-6835	-10398	43	-15853	-9091	-11308	13	-15568	-9715	-7451	4224	-3321	4549	-20220	-716	-16560	6488	-17831	-25	-15628	6048	-15347	-218	-15356	8393	-11592	-145	-126	-116	-59	-61	-51	-102	43	-150	21	36	-73	-18	-55	84	-29	-1
0.062500	320	-3445	-3897	-19854	25	-16622	-6898	-10467	57	-15844	-9070	-11381	-43	-15488	-9761	-7360	3732	-3415	4547	-20263	-771	-16560	6484	-17952	-18	-15630	6061	-15399	-413	-15303	8411	-11461	-146	-125	-116	-64	-64	-59	-105	41	-150	22	35	-72	-19	-55	86	-29	0
0.063333	105	-3555	-3838	-19890	-57	-16604	-6945	-10540	-65	-15835	-9060	-11434	0	-15413	-9812	-7282	3229	-3518	4553	-20305	-975	-16561	6481	-18074	-39	-15642	6065	-15455	-608	-15257	8413	-11319	-149	-122	-118	-62	-58	-51	-103	39	-152	39	37	-74	-24	-55	84	-30	-3
0.064167	-92	-3662	-3783	-19914	-26	-16583	-7028	-10607	-115	-15819	-9046	-11472	13	-15343	-9848	-7222	2630	-3634	4566	-20361	-1222	-16574	6468	-18201	43	-15662	6069	-15516	-473	-15219	8416	-11167	-155	-129	-118	-63	-60	-56	-104	38	-153	18	35	-75	-22	-55	85	-27	-1
0.065000	-262	-3770	-3707	-19922	-94	-16556	-7090	-10669	-67	-15801	-9051	-11498	95	-15285	-9876	-7189	1996	-3763	4591	-20428	-1481	-16587	6461	-18334	114	-15688	6068	-15583	-297	-15190	8398	-11013	-156	-129	-122	-66	-67	-57	-107	38	-154	18	29	-69	-22	-44	81	-14	-8
0.065833	-280	-3880	-3634	-19914	-224	-16522	-7162	-10723	90	-15781	-9068	-11507	370	-15229	-9887	-7169	1283	-3887	4637	-20494	-1524	-16603	6451	-18469	37	-15714	6065	-15647	-298	-15163	8373	-10851	-151	-128	-119	-67	-65	-58	-107	36	-152	19	30	-78	-22	-56	81	-31	0
0.066667	-516	-3980	-3550	-19882	-118	-16478	-7216	-10769	64	-15742	-9082	-11500	345	-15182	-9905	-7173	409	-4015	4694	-20573	-1563	-16621	6442	-18601	150	-15747	6054	-15719	-205	-15146	8334	-10684	-153	-131	-121	-83	-62	-58	-101	40	-154	20	35	-74	-24	-53	86	-28	0
0.067500	-852	-4074	-3462	-19834	-407	-16430	-7272	-10803	-87	-15704	-9111	-11477	140	-15140	-9876	-7193	-237	-4140	4780	-20652	-1988	-16639	6434	-18757	-32	-15785	6033	-15790	-253	-15134	8282	-10514	-148	-126	-120	-64	-60	-56	-103	42	-147	21	33	-77	-19	-52	87	-47	0
0.068333	-1222	-4173	-3375	-19773	62	-16378	-7325	-10831	59	-15655	-9144	-11445	227	-15135	-9864	-7230	-1056	-4259	4873	-20738	-1820	-16665	6427	-18870	-44	-15823	6002	-15862	-371	-15135	8213	-10344	-150	-125	-118	-65	-61	-56	-101	40	-145	21	37	-72	-19	-51	85	-28	0
0.069167	-1383	-4267	-3290	-19697	159	-16322	-7366	-10849	-10	-15602	-9195	-11411	160	-15086	-9843	-7289	-1931	-4368	4987	-20821	-1442	-16688	6424	-19006	145	-15859	5970	-15931	-353	-15141	8112	-10172	-147	-122	-117	-63	-60	-58	-107	42	-149	20	36	-75	-21	-57	86	-27	1
0.070000	-1568	-4367	-3191	-19622	981	-16271	-7405	-10856	-121	-15536	-9248	-11368	9	-15069	-9827	-7360	-2505	-4467	5111	-20904	-1428	-16719	6417	-19133	35	-15910	5906	-16004	-259	-15154	8032	-9997	-144	-124	-118	-66	-61	-60	-109	25	-151	15	35	-76	-19	-56	84	-30	2
0.070833	-1609	-4462	-3101	-19538	1094	-16223	-7436	-10857	12	-15470	-9309	-11333	-30	-15065	-9815	-7444	-2975	-4553	5246	-20984	-1377	-16747	6411	-19259	-22	-15956	5828	-16076	-293	-15175	7916	-9818	-148	-129	-125	-68	-62	-62	-107	37	-149	17	34	-77	-22	-60	80	-31	-1
0.071667	-1603	-4560	-3011	-19453	822	-16168	-7458	-10845	78	-15399	-9375	-11296	-137	-15061	-9804	-7542	-3389	-4633	5393	-21055	-1221	-16781	6401	-19370	-25	-16007	5744	-16143	-225	-15197	7806	-9649	-151	-131	-122	-66	-64	-60	-108	36	-168	18	33	-75	-23	-57	82	-32	-5
0.072500	-1788	-4661	-2915	-19371	432	-16117	-7470	-10820	-161	-15320	-9442	-11263	-366	-15064	-9804	-7639	-3795	-4666	5542	-21107	-1115	-16804	6382	-19471	-93	-16051	5640	-16205	-156	-15223	7680	-9480	-152	-129	-122	-67	-64	-61	-109	37	-151	18	33	-77	-19	-61	82	-33	-6
0.073333	-2142	-4754	-2836	-19290	769	-16075	-7488	-10783	-195	-15238	-9511	-11274	-349	-15074	-9811	-7744	-4365	-4697	5690	-21154	-882	-16852	6367	-19564	-115	-16101	5520	-16268	-166	-15251	7550	-9310	-149	-131	-139	-70	-65	-70	-109	36	-150	12	32	-80	-24	-58	81	-32	-5
0.074167	-1957	-4854	-2757	-19221	569	-16043	-7479	-10737	78	-15161	-9582	-11228	-222	-15085	-9832	-7853	-4892	-4707	5835	-21174	-749	-16887	6339	-19630	-31	-16146	5395	-16320	-177	-15278	7430	-9139	-150	-130	-126	-68	-61	-60	-102	37	-150	18	32	-75	-24	-58	82	-28	0
0.075000	-1792	-4949	-2677	-19153	259	-16017	-7468	-10673	140	-15089	-9653	-11224	-268	-15101	-9841	-7962	-5282	-4698	5975	-21182	-817	-16923	6297	-19687	-165	-16195	5248	-16370	-138	-15304	7281	-8975	-154	-127	-125	-69	-65	-60	-104	36	-153	9	32	-79	-25	-59	81	-32	1
0.075833	-1689	-5044	-2613	-19099	194	-15996	-7465	-10600	-5	-15017	-9720	-11237	-471	-15121	-9918	-8072	-5789	-4668	6098	-21166	-655	-16964	6234	-19722	-239	-16236	5092	-16418	-88	-15330	7142	-8858	-150	-128	-125	-70	-62	-60	-108	37	-150	16	33	-75	-22	-59	79	-29	0
0.076667	-1399	-5137	-2547	-19056	-3	-15995	-7458	-10508	107	-14964	-9795	-11280	-457	-15147	-9979	-8171	-6265	-4625	6206	-21130	-489	-17003	6160	-19739	-166	-16282	4922	-16446	-148	-15355	7006	-8674	-131	-128	-122	-69	-62	-87	-103	40	-152	15	32	-78	-24	-59	81	-30	-5
0.077500	-1137	-5226	-2494	-19027	-53	-15998	-7462	-10417	82	-14914	-9867	-11295	-272	-15173	-10056	-8290	-6521	-4571	6282	-21076	-353	-17038	6067	-19731	-204	-16322	4745	-16470	-137	-15373	6871	-8541	-150	-126	-127	-72	-64	-62	-105	37	-153	17	29	-82	-25	-60	89	-31	-3
0.078333	-911	-5310	-2450	-19003	27	-16012	-7470	-10306	18	-14886	-9936	-11317	-221	-15196	-10145	-8387	-6367	-4503	6342	-20998	-232	-17065	5954	-19708	-232	-16357	4564	-16481	-167	-15386	6741	-8422	-150	-128	-122	-61	-64	-62	-80	36	-151	16	35	-77	-26	-63	78	-32	0
0.079167	-435	-5392	-2415	-18991	-163	-16033	-7492	-10186	87	-14870	-10009	-11381	-227	-15225	-10243	-8483	-5937	-4433	6366	-20908	-136	-17089	5826	-19661	-214	-16391	4375	-16481	-187	-15394	6618	-8317	-151	-130	-127	-70	-66	-63	-107	36	-153	13	32	-79	-22	-61	80	-32	-7
0.080000	34	-5468	-2389	-18980	-133	-16056	-7520	-10054	-52	-14872	-10080	-11479	-223	-15255	-10346	-8570	-5634	-4356	6359	-20798	23	-17091	5690	-19593	-63	-16407	4191	-16457	-258	-15396	6494	-8229	-150	-127	-125	-70	-62	-64	-100	37	-142	15	33	-76	-18	-58	79	-35	-1
0.080833	265	-5537	-2365	-18978	-452	-16081	-7569	-9914	0	-14883	-10149	-11474	-344	-15277	-10448	-8643	-5064	-4272	6320	-20677	67	-17083	5536	-19511	-172	-16419	4008	-16419	-276	-15387	6379	-8157	-149	-126	-121	-66	-60	-58	-105	40	-149	21	35	-75	-19	-58	82	-29	0
0.081667	63	-5607	-2351	-18984	-225	-16110	-7641	-9765	194	-14917	-10222	-11518	-409	-15306	-10559	-8734	-4403	-4195	6240	-20552	331	-17060	5376	-19406	-446	-16422	3825	-16361	-265	-15376	6268	-8107	-152	-128	-124	-70	-52	-61	-121	35	-172	18	29	-77	-24	-60	78	-34	-3
0.082500	66	-5673	-2349	-18994	-321	-16135	-7729	-9618	176	-14965	-10305	-11556	-538	-15326	-10668	-8761	-3890	-4117	6124	-20419	863	-17012	5209	-19286	-238	-16409	3646	-16282	-321	-15353	6169	-8070	-149	-127	-121	-63	-61	-59	-103	38	-151	15	33	-74	-21	-56	84	-33	-1
0.083333	3	-5736	-2347	-19000	-515	-16148	-7833	-9459	68	-15016	-10382	-11576	-810	-15343	-10771	-8800	-3321	-4047	5981	-20295	1105	-16945	5042	-19151	-260	-16379	3487	-16182	-373	-15321	6071	-8062	-152	-128	-122	-40	-47	-58	-104	39	-152	16	32	-77	-24	-55	80	-29	-4
0.084167	-141	-5784	-2349	-19007	-534	-16156	-7956	-9304	-112	-15084	-10464	-11584	-653	-15356	-10867	-8828	-2898	-3982	5803	-20167	1459	-16851	4879	-19006	-220	-16335	3333	-16061	-457	-15254	5978	-8069	-148	-128	-119	-65	-66	-60	-102	40	-150	17	32	-77	-19	-57	85	-28	-1
0.085000	-349	-5847	-2363	-19020	-353	-16157	-8100	-9149	-270	-15151	-10553	-11583	-515	-15368	-10956	-8828	-2518	-3932	5595	-20063	1859	-16737	4727	-18856	-163	-16271	3202	-15918	-562	-15233	5892	-8094	-149	-127	-121	-67	-68	-59	-103	41	-152	19	33	-76	-21	-68	82	-31	-1
0.085833	-708	-5903	-2376	-19032	-834	-16126	-8255	-9000	-212	-15217	-10650	-11564	-704	-15370	-11036	-8847	-2193	-3884	5366	-19943	1892	-16597	4584	-18692	-224	-16187	3077	-15758	-825	-15166	5816	-8141	-147	-127	-122	-63	-62	-59	-103	38	-149	17	34	-76	-24	-56	84	-27	0
0.086667	-1584	-5940	-2400	-19043	-360	-16122	-8426	-8858	-246	-15254	-10751	-11528	-731	-15367	-11101	-8841	-2124	-3848	5119	-19851	1540	-16439	4456	-18523	-321	-16082	2984	-15568	-699	-15096	5747	-8204	-154	-126	-120	-64	-63	-57	-104	40	-147	20	35	-76	-22	-52	86	-25	-1
0.087500	-1986	-5980	-2429	-19052	-198	-16081	-8603	-8721	-345	-15334	-10858	-11478	-574	-15363	-11158	-8822	-2280	-3819	4851	-19777	1008	-16254	4348	-18352	-314	-15956	2903	-15362	-220	-15012	5687	-8283	-144	-127	-120	-63	-59	-56	-102	43	-147	20	35	-73	-19	-68	81	-27	0
0.088333	-2162	-6012	-2467	-19064	-756	-16031	-8783	-8616	-318	-15375	-10976	-11410	-270	-15352	-11203	-8797	-2285	-3802	4580	-19707	348	-16054	4256	-18175	-444	-15812	2847	-15145	836	-14910	5633	-8380	-151	-126	-112	-62	-61	-57	-103	42	-151	22	38	-73	-18	-52	84	-26	0
0.089167	-2335	-6040	-2507	-19075	-583	-15968	-8963	-8483	-377	-15401	-11093	-11333	-76	-15335	-11233	-8765	-2323	-3794	4304	-19658	36	-15844	4181	-18003	-350	-15649	2814	-14919	1350	-14801	5587	-8493	-146	-125	-116	-63	-60	-60	-100	40	-151	18	38	-72	-21	-57	81	-28	1
0.090000	-2299	-6061	-2580	-19089	-572	-15898	-9137	-8382	-382	-15414	-11222	-11244	-145	-15313	-11254	-8711	-2303	-3798	4026	-19629	-115	-15625	4124	-17821	-299	-15475	2793	-14681	959	-14680	5547	-8621	-153	-130	-122	-65	-63	-61	-111	37	-154	21	32	-78	-24	-57	79	-30	-3
0.090833	-2317	-6067	-2661	-19111	-465	-15823	-9307	-8296	-199	-15406	-11357	-11154	-299	-15288	-11266	-8685	-2357	-3808	3750	-19609	-28	-15399	4087	-17641	-310	-15283	2789	-14434	742	-14543	5521	-8766	-153	-132	-124	-66	-63	-59	-107	35	-155	12	35	-78	-25	-58	81	-31	-4
0.091667	-2213	-6069	-2750	-19134	-388	-15739	-9455	-8213	-96	-15374	-11489	-11059	-262	-15256	-11263	-8636	-2377	-3816	3491	-19596	220	-15172	4059	-17459	-354	-15082	2802	-14179	588	-14391	5509	-8917	-151	-128	-121	-69	-65	-65	-105	37	-154	11	30	-80	-19	-58	80	-31	-5
0.092500	-1686	-6054	-2855	-19158	-535	-15649	-9584	-8146	-177	-15320	-11619	-10948	-17	-15217	-11249	-8566	-2112	-3834	3254	-19590	475	-14949	4048	-17273	-441	-14870	2834	-13928	365	-14232	5504	-9086	-149	-130	-124	-67	-64	-58	-108	37	-152	18	34	-75	-23	-57	80	-30	-5
0.093333	-876	-6018	-2975	-19211	-406	-15560	-9692	-8086	-77	-15253	-11745	-10840	13	-15173	-11230	-8499	-1839	-3850	3015	-19581	793	-14733	4037	-17081	-378	-14657	2870	-13677	109	-14063	5511	-9267	-149	-129	-116	-66	-61	-61	-112	40	-148	18	35	-76	-26	-56	84	-29	0
0.094167	-45	-5971	-3119	-19230	-465	-15472	-9780	-8043	28	-15164	-11865	-10730	-69	-15123	-11207	-8421	-1523	-3871	2797	-19575	712	-14533	4032	-16894	-293	-14442	2914	-13431	-75	-13889	5528	-9466	-149	-124	-122	-66	-65	-60	-105	39	-148	20	34	-75	-21	-56	84	-28	0
0.095000	620	-5901	-3282	-19281	-305	-15385	-9838	-8003	-52	-15066	-11978	-10631	-214	-15076	-11177	-8334	-1024	-3893	2594	-19560	678	-14348	4028	-16701	-386	-14236	2960	-13190	-355	-13714	5556	-9679	-147	-126	-117	-62	-63	-57	-103	41	-149	21	35	-74	-26	-57	81	-29	-1
0.095833	1424	-5835	-3463	-19342	-92	-15313	-9875	-7974	-153	-14958	-12077	-10527	-308	-15022	-11149	-8245	-747	-3917	2415	-19546	999	-14186	4008	-16512	-247	-14038	2998	-12961	-530	-13532	5591	-9908	-148	-125	-119	-65	-61	-61	-105	38	-150	20	35	-74	-21	-56	84	-31	-5
0.096667	2084	-5717	-3662	-19393	-246	-15220	-9886	-7952	-204	-14835	-12161	-10426	-354	-14965	-11120	-8138	-400	-3935	2249	-19521	689	-14045	3985	-16320	-339	-13854	3034	-12747	-782	-13360	5637	-10151	-146	-124	-118	-68	-7	-57	-102	37	-149	20	36	-78	-19	-58	79	-32	0
0.097500	2094	-5599	-3877	-19461	-234	-15179	-9876	-7939	-237	-14723	-12234	-10335	-472	-14906	-11089	-8023	-139	-3956	2095	-19505	430	-13927	3946	-16123	-286	-13685	3059	-12547	-1241	-13189	5693	-10403	-146	-128	-122	-67	-62	-60	-105	36	-153	13	34	-113	-21	-59	80	-33	-3
0.098333	1754	-5473	-4105	-19530	-144	-15123	-9843	-7936	-124	-14609	-12290	-10247	-321	-14851	-11064	-7900	82	-3974	1957	-19463	454	-13835	3894	-15936	-302	-13535	3079	-12368	-1755	-13033	5751	-10675	-153	-129	-127	-67	-66	-60	-110	33	-156	15	29	-80	-25	-61	75	-33	-9
0.099167	1491	-5332	-4368	-19601	-397	-15079	-9797	-7934	-77	-14493	-12311	-10161	-527	-14785	-11044	-7764	357	-3977	1832	-19428	407	-13769	3830	-15742	-373	-13401	3091	-12201	-1676	-12885	5817	-10942	-152	-129	-122	-67	-67	-63	-108	34	-156	15	32	-78	-27	-61	81	-32	1
0.100000	551	-5175	-4583	-19665	-250	-15034	-9731	-7932	-168	-14359	-12309	-10063	-948	-14720	-11015	-7617	382	-3973	1717	-19394	378	-13716	3763	-15537	-380	-13288	3098	-12056	-1565	-12750	5892	-11220	-151	-127	-124	-68	-63	-55	-125	5	-153	17	34	-75	-23	-59	81	-35	0
0.100833	-155	-5007	-4822	-19725	61	-14995	-9652	-7942	-197	-14276	-12285	-9989	-767	-14653	-11011	-7463	138	-3955	1621	-19368	663	-13688	3681	-15343	-212	-13192	3083	-11936	-1641	-12630	5965	-11498	-147	-126	-121	-64	-60	-57	-103	36	-147	19	34	-76	-19	-58	62	-31	1
0.101667	-255	-4839	-5060	-19779	-363	-14964	-9576	-7959	-135	-14183	-12235	-9908	-621	-14589	-11010	-7299	158	-3934	1526	-19355	644	-13681	3587	-15147	-308	-13115	3084	-11837	-1650	-12533	6043	-11780	-150	-131	-127	-64	-64	-57	-99	40	-152	19	35	-78	-23	-57	82	-33	-3
0.102500	-324	-4665	-5289	-19823	-146	-14936	-9496	-7987	-231	-14100	-12163	-9829	-834	-14521	-11016	-7130	211	-3894	1439	-19359	580	-13691	3488	-14965	-264	-13062	3067	-11765	-1817	-12451	6120	-12055	-148	-126	-118	-67	-64	-59	-104	39	-150	19	35	-76	-30	-59	82	-33	-3
0.103333	-49	-4497	-5510	-19861	-14	-14906	-9414	-8021	-375	-14026	-12066	-9745	-957	-14454	-11027	-6965	310	-3848	1362	-19376	516	-13716	3388	-14762	-249	-13020	3052	-11710	-1424	-12381	6191	-12320	-181	-126	-146	-100	-63	-57	-108	37	-152	20	34	-76	-19	-56	84	-31	-3
0.104167	323	-4334	-5717	-19879	-193	-14876	-9339	-8059	-358	-13966	-11950	-9659	-1002	-14389	-11050	-6793	300	-3786	1287	-19415	403	-13748	3292	-14576	-282	-12982	3033	-11686	-1067	-12339	6254	-12573	-149	-125	-120	-65	-63	-57	-105	40	-152	18	30	-76	-21	-59	82	-28	-1
0.105000	855	-4176	-5904	-19883	-163	-14846	-9268	-8109	-281	-13915	-11819	-9580	-929	-14324	-11072	-6629	143	-3714	1225	-19481	334	-13790	3196	-14396	-183	-12986	3018	-11687	-860	-12303	6311	-12810	-151	-128	-119	-67	-63	-60	-97	37	-152	20	34	-78	-19	-58	81	-32	-3
0.105833	1597	-4034	-6073	-19876	-93	-14811	-9202	-8162	-350	-13876	-11673	-9495	-917	-14263	-11103	-6469	106	-3635	1169	-19570	353	-13839	3113	-14221	-301	-12992	2999	-11695	-507	-12282	6355	-13026	-152	-130	-121	-65	-64	-56	-107	40	-154	20	33	-76	-23	-57	81	-34	-8
0.106667	2288	-3910	-6214	-19847	-68	-14776	-9140	-8221	-428	-13848	-11520	-9410	-866	-14205	-11133	-6318	-76	-3545	1124	-19678	382	-13884	3041	-14067	-363	-13000	2978	-11758	-311	-12269	6409	-13220	-151	-130	-138	-66	-64	-60	-112	38	-154	16	30	-78	-22	-61	80	-32	-4
0.107500	2768	-3797	-6335	-19808	-13	-14739	-9090	-8282	-334	-13820	-11360	-9323	-527	-14149	-11162	-6174	-406	-3452	1087	-19804	271	-13932	2987	-13914	-145	-13014	2966	-11830	-83	-12261	6405	-13383	-149	-129	-122	-63	-62	-58	-107	41	-141	21	32	-74	-24	-52	84	-30	0
0.108333	2703	-3703	-6431	-19759	-217	-14696	-9036	-8343	-301	-13802	-11197	-9237	-185	-14092	-11188	-6040	-635	-3352	1062	-19948	10	-13975	2948	-13774	-114	-13038	2948	-11920	214	-12255	6408	-13520	-150	-127	-122	-65	-62	-58	-96	39	-151	20	33	-74	-21	-55	81	-31	0
0.109167	2318	-3632	-6500	-19696	87	-14641	-8988	-8405	-243	-13787	-11036	-9150	-55	-14036	-11210	-5923	-1226	-3250	1046	-20100	168	-14014	2919	-13656	29	-13055	2933	-12033	321	-12248	6390	-13629	-149	-127	-120	-63	-63	-53	-104	42	-150	22	36	-75	-22	-53	92	-29	0
0.110000	2182	-3579	-6547	-19629	-136	-14594	-8941	-8466	-288	-13778	-10883	-9069	22	-13993	-11224	-5830	-1582	-3150	1041	-20258	68	-14048	2914	-13549	-5	-13085	2909	-12166	369	-12238	6354	-13714	-151	-151	-118	-66	-62	-58	-105	38	-153	20	35	-78	-28	-58	82	-31	-3
0.110833	1940	-3553	-6579	-19563	61	-14547	-8892	-8526	-317	-13776	-10748	-8989	-49	-13948	-11231	-5740	-1937	-3062	1046	-20417	-45	-14078	2917	-13468	90	-13106	2884	-12315	384	-12220	6293	-13775	-152	-130	-121	-68	-65	-63	-112	38	-152	20	32	-79	-23	-60	80	-32	-13
0.111667	1470	-3538	-6586	-19485	245	-14499	-8840	-8578	-318	-13756	-10622	-8910	-31	-13909	-11227	-5670	-2307	-2975	1061	-20563	-173	-14090	2936	-13397	-42	-13131	2860	-12481	167	-12196	6219	-13806	-151	-122	-120	-70	-62	-45	-109	41	-152	20	30	-77	-25	-58	79	-32	-4
0.112500	1169	-3537	-6583	-19408	-66	-14454	-8780	-8625	-299	-13766	-10508	-8842	108	-13871	-11207	-5616	-2606	-2912	1080	-20698	-361	-14103	2961	-13344	-129	-13150	2824	-12655	-9	-12161	6132	-13819	-151	-127	-119	-66	-64	-59	-107	37	-152	16	33	-75	-21	-56	87	-32	0
0.113333	484	-3555	-6554	-19336	-238	-14383	-8711	-8667	-262	-13760	-10407	-8776	280	-13836	-11178	-5584	-2811	-2832	1104	-20816	-473	-14105	2996	-13318	-170	-13166	2786	-12842	10	-12123	6023	-13813	-146	-126	-121	-29	-61	-57	-104	39	-150	21	32	-78	-23	-55	80	-28	0
0.114167	-182	-3580	-6534	-19271	323	-14361	-8637	-8699	-314	-13762	-10321	-8721	357	-13802	-11135	-5561	-3203	-2778	1127	-20913	-218	-14102	3029	-13307	-46	-13181	2742	-13039	242	-12071	5906	-13801	-150	-127	-119	-66	-62	-56	-103	39	-159	20	35	-76	-25	-53	82	-32	10
0.115000	-210	-3617	-6500	-19208	-109	-14327	-8557	-8727	-370	-13759	-10252	-8670	104	-13770	-11082	-5561	-3460	-2742	1146	-20986	-100	-14096	3059	-13313	-138	-13184	2691	-13250	337	-12019	5773	-13787	-154	-129	-121	-68	-68	-62	-107	38	-152	10	32	-73	-25	-55	78	-32	-4
0.115833	-179	-3657	-6465	-19152	-142	-14300	-8469	-8756	-242	-13760	-10194	-8639	121	-13745	-11015	-5574	-3588	-2710	1166	-21029	-19	-14081	3086	-13337	-227	-13187	2633	-13451	387	-11957	5639	-13762	-146	-125	-120	-69	-63	-58	-103	41	-151	20	30	-78	-22	-50	82	-28	0
0.116667	-102	-3695	-6435	-19102	-80	-14274	-8374	-8770	-256	-13755	-10148	-8619	234	-13721	-10942	-5601	-3735	-2696	1176	-21050	198	-14061	3099	-13377	-185	-13177	2566	-13684	505	-11902	5494	-13750	-149	-155	-124	-69	-63	-60	-105	38	-151	20	34	-77	-23	-53	78	-29	-1
0.117500	18	-3730	-6400	-19060	-84	-14255	-8280	-8789	-237	-13757	-10112	-8606	261	-13693	-10860	-5655	-3839	-2697	1174	-21040	377	-14032	3098	-13432	-194	-13167	2491	-13916	465	-11842	5352	-13757	-152	-127	-118	-69	-64	-59	-103	40	-154	19	34	-78	-23	-55	80	-31	-3
0.118333	271	-3766	-6379	-19025	90	-14251	-8182	-8808	-214	-13754	-10081	-8615	301	-13675	-10772	-5709	-4035	-2702	1165	-21010	654	-13999	3077	-13501	-171	-13151	2409	-14151	567	-11788	5194	-13782	-151	-128	-120	-95	-63	-51	-105	41	-155	19	33	-76	-25	-56	79	-31	-4
0.119167	698	-3795	-6363	-18992	18	-14249	-8088	-8830	-231	-13754	-10070	-8639	216	-13659	-10683	-5786	-4204	-2717	1144	-20954	980	-13960	3037	-13585	-180	-13124	2314	-14398	796	-11742	5060	-13842	-150	-127	-122	-69	-65	-63	-107	40	-153	19	33	-77	-26	-59	77	-29	0
0.120000	1287	-3817	-6357	-18960	-153	-14256	-7998	-8859	-141	-13754	-10054	-8687	93	-13641	-10591	-5877	-4313	-2742	1113	-20884	1009	-13912	2971	-13675	-190	-13093	2216	-14649	782	-11703	4926	-13939	-148	-166	-124	-69	-62	-62	-105	39	-149	17	35	-75	-21	-52	82	-28	0
0.120833	1695	-3835	-6360	-18925	27	-14263	-7909	-8896	-84	-13751	-10042	-8746	-170	-13629	-10496	-5984	-4471	-2771	1075	-20797	973	-13854	2888	-13772	-92	-13063	2111	-14908	644	-11674	4791	-14080	-148	-124	-119	-63	-60	-56	-105	42	-151	21	36	-72	-18	-53	77	-31	0
0.121667	1661	-3848	-6370	-18891	-81	-14286	-7837	-8953	-80	-13751	-10037	-8835	-296	-13622	-10407	-6108	-4445	-2804	1023	-20697	910	-13795	2780	-13880	-306	-13022	1991	-15179	592	-11666	4675	-14269	-146	-122	-119	-63	-64	-58	-104	40	-149	19	35	-77	-18	-52	82	-27	-1
0.122500	1493	-3857	-6397	-18852	297	-14306	-7771	-9012	-207	-13756	-10032	-8947	-282	-13620	-10323	-6256	-4713	-2846	965	-20608	1265	-13728	2650	-14001	-335	-12987	1865	-15461	527	-11671	4550	-14519	-148	-125	-122	-65	-62	-58	-105	41	-149	16	36	-78	-21	-55	82	-30	-1
0.123333	1418	-3863	-6435	-18807	-58	-14342	-7717	-9096	-182	-13762	-10031	-9086	-464	-13625	-10243	-6413	-4933	-2888	899	-20497	1190	-13669	2502	-14130	-344	-12967	1729	-15760	412	-11696	4437	-14817	-152	-127	-124	-66	-60	-60	-109	36	-153	13	27	-76	-24	-57	79	-31	-1
0.124167	1156	-3872	-6477	-18753	-421	-14381	-7682	-9196	-30	-13774	-10028	-9246	-414	-13637	-10173	-6591	-5009	-2927	826	-20398	908	-13614	2351	-14257	-412	-12948	1591	-16060	167	-11743	4350	-15167	-149	-128	-128	-65	-58	-58	-107	39	-148	13	36	-76	-18	-56	80	-29	-1
0.125000	908	-3872	-6526	-18678	-1186	-14421	-7655	-9312	-27	-13786	-10025	-9418	-462	-13653	-10111	-6815	-5180	-2967	756	-20305	745	-13577	2199	-14399	-384	-12963	1449	-16370	-63	-11815	4272	-15580	-150	-128	-122	-68	-64	-58	-108	38	-149	15	32	-75	-21	-55	81	-33	-3
0.125833	699	-3879	-6576	-18591	-956	-14468	-7640	-9447	-60	-13798	-10014	-9616	-540	-13683	-10059	-6998	-5365	-3003	679	-20224	440	-13561	2055	-14566	-259	-12998	1314	-16690	-235	-11916	4211	-16039	-151	-126	-124	-68	-64	-58	-110	41	-151	17	34	-74	-24	-59	84	-31	-4
0.126667	175	-3876	-6630	-18488	-824	-14521	-7643	-9600	-198	-13824	-10005	-9829	-586	-13721	-10018	-7225	-5444	-3038	609	-20150	22	-13581	1928	-14705	-280	-13074	1179	-17021	-267	-12051	4179	-16542	-146	-96	-124	-64	-61	-58	-110	41	-151	19	33	-75	-23	-56	82	-31	1
0.127500	-504	-3872	-6681	-18367	-309	-14581	-7654	-9773	-230	-13853	-9987	-10052	-568	-13769	-9989	-7471	-5703	-3073	534	-20097	-251	-13646	1824	-14871	-222	-13194	1057	-17345	-235	-12216	4167	-17085	-146	-125	-121	-66	-62	-61	-107	40	-152	21	34	-72	-22	-59	84	-28	1
0.128333	-658	-3874	-6730	-18208	-350	-14646	-7677	-9942	-228	-13891	-9969	-10290	-491	-13825	-9970	-7725	-5843	-3099	463	-20054	-791	-13775	1762	-15047	-207	-13371	947	-17675	-116	-12413	4180	-17657	-152	-124	-116	-65	-61	-55	-102	44	-146	22	36	-74	-15	-55	81	-28	2
0.129167	-943	-3871	-6773	-18073	-203	-14720	-7706	-10163	-252	-13943	-9944	-10531	-510	-13892	-9964	-7999	-5907	-3130	368	-20027	-1282	-13968	1739	-15255	-215	-13606	853	-18005	-23	-12648	4222	-18253	-145	-127	-119	-64	-60	-56	-107	43	-151	22	36	-72	-18	-56	84	-29	-3
0.130000	-1267	-3866	-6817	-17895	74	-14796	-7740	-10381	-155	-14004	-9918	-10776	-584	-13978	-9972	-8285	-6107	-3163	308	-20014	-1689	-14231	1765	-15444	-220	-13904	788	-18331	-61	-12918	4291	-18866	-149	-126	-121	-66	-69	-46	-103	41	-150	20	33	-77	-22	-59	80	-31	0
0.130833	-1479	-3859	-6849	-17713	-76	-14894	-7779	-10615	45	-14082	-9885	-11020	-492	-14075	-9991	-8583	-6141	-3193	224	-20014	-2335	-14571	1839	-15662	-265	-14263	752	-18646	-16	-13227	4384	-19473	-151	-130	-122	-67	-64	-61	-113	39	-154	17	29	-77	-26	-61	76	-35	-4
0.131667	-1552	-3844	-6878	-17515	57	-14989	-7803	-10852	145	-14168	-9849	-11265	-260	-14181	-10015	-8887	-6176	-3225	138	-20031	-2711	-14980	1978	-15889	-152	-14676	756	-18947	13	-13564	4515	-20072	-153	-131	-147	-68	-67	-59	-111	36	-152	15	29	-81	-24	-61	78	-36	-7
0.132500	-1566	-3822	-6898	-17314	206	-15093	-7840	-11096	120	-14267	-9812	-11503	-332	-14299	-10041	-9185	-6195	-3253	46	-20046	-2797	-15451	2172	-16119	-148	-15141	801	-19220	25	-13924	4669	-20636	-150	-128	-120	-67	-66	-61	-107	41	-155	17	29	-76	-22	-58	81	-31	-6
0.133333	-1412	-3799	-6907	-17109	44	-15202	-7849	-11341	34	-14375	-9765	-11733	-417	-14424	-10070	-9483	-6058	-3282	-52	-20065	-2932	-15984	2421	-16354	-210	-15642	897	-19469	49	-14303	4850	-21164	-151	-130	-120	-67	-64	-60	-107	41	-154	22	33	-74	-24	-60	80	-32	0
0.134167	-1157	-3735	-6913	-16906	257	-15316	-7850	-11595	33	-14498	-9725	-11952	-155	-14559	-10102	-9776	-5890	-3313	-160	-20073	-3066	-16565	2714	-16592	-3	-16176	1043	-19691	157	-14699	5051	-21642	-147	-125	-119	-65	-62	-59	-104	42	-150	20	34	-77	-21	-55	81	-16	-3
0.135000	-996	-3676	-6921	-16713	50	-15423	-7831	-11844	59	-14631	-9696	-12166	-19	-14706	-10135	-10064	-5464	-3349	-281	-20098	-3200	-17181	3052	-16833	-112	-16720	1241	-19873	62	-15102	5273	-22066	-148	-121	-104	-64	-62	-59	-104	44	-149	20	34	-75	-23	-55	85	-28	0
0.135833	-1181	-3604	-6928	-16534	422	-15569	-7794	-12096	138	-14779	-9646	-12373	-40	-14859	-10162	-10341	-5254	-3385	-408	-20105	-2761	-17813	3422	-17070	-169	-17266	1496	-20023	2	-15509	5507	-22422	-149	-126	-116	-65	-65	-56	-104	44	-154	24	35	-73	-29	-58	81	-28	0
0.136667	-1278	-3517	-6930	-16378	286	-15712	-7739	-12345	157	-14929	-9617	-12573	9	-15015	-10185	-10597	-5163	-3422	-548	-20101	-2255	-18443	3811	-17303	-113	-17800	1811	-20137	115	-15899	5756	-22697	-148	-125	-114	-66	-62	-59	-105	42	-149	23	35	-75	-22	-55	84	-28	0
0.137500	-1349	-3419	-6942	-16241	259	-15853	-7666	-12592	225	-15092	-9597	-12776	187	-15180	-10198	-10841	-4803	-3465	-698	-20093	-2134	-19056	4218	-17527	-279	-18308	2180	-20219	171	-16280	6014	-22887	-149	-128	-117	-66	-60	-58	-105	41	-126	19	36	-75	-19	-57	79	-31	-1
0.138333	-1419	-3310	-6958	-16129	321	-16006	-7563	-12837	244	-15261	-9577	-12958	200	-15341	-10204	-11058	-4524	-3498	-849	-20075	-1934	-19643	4633	-17747	-207	-18772	2613	-20271	232	-16627	6299	-22983	-149	-126	-119	-64	-61	-60	-105	38	-153	19	35	-73	-24	-58	81	-31	-7
0.139167	-1399	-3184	-6979	-16040	535	-16159	-7451	-13070	182	-15436	-9571	-13142	236	-15511	-10202	-11248	-4263	-3535	-998	-20048	-1651	-20186	5053	-17948	-158	-19192	3105	-20298	400	-16946	6574	-22984	-150	-129	-119	-67	-67	-60	-104	38	-154	17	32	-80	-27	-59	80	-31	-5
0.140000	-1439	-3048	-7005	-15976	124	-16315	-7317	-13297	112	-15616	-9571	-13318	500	-15673	-10189	-11419	-3845	-3560	-1159	-20016	-1253	-20672	5468	-18146	-174	-19557	3652	-20298	467	-17219	6875	-22879	-152	-130	-125	-68	-64	-62	-108	39	-156	15	29	-80	-24	-59	79	-30	-4
0.140833	-1939	-2902	-7032	-15936	515	-16492	-7174	-13515	78	-15789	-9574	-13482	716	-15836	-10164	-11559	-3624	-3570	-1307	-19967	-593	-21091	5881	-18322	-98	-19859	4262	-20301	52	-17445	7205	-22661	-152	-130	-121	-63	-60	-62	-105	40	-152	20	35	-76	-23	-60	84	-29	0
0.141667	-1909	-2743	-7061	-15907	497	-16664	-7020	-13714	123	-15971	-9584	-13640	661	-15998	-10129	-11667	-3436	-3578	-1440	-19921	-174	-21443	6285	-18496	-24	-20109	4926	-20298	-194	-17628	7557	-22339	-149	-127	-118	-67	-65	-61	-104	41	-151	18	33	-78	-19	-59	79	-29	0
0.142500	-1869	-2587	-7092	-15908	279	-16850	-6864	-13906	78	-16144	-9573	-13790	312	-16153	-10091	-11743	-3069	-3570	-1562	-19880	-88	-21725	6677	-18661	-58	-20298	5631	-20303	-125	-17754	7939	-21916	-151	-128	-122	-75	-61	-62	-103	42	-149	18	34	-76	-21	-56	82	-28	0
0.143333	-1901	-2423	-7124	-15914	514	-17037	-6714	-14084	99	-16325	-9603	-13928	113	-16304	-10049	-11794	-2777	-3530	-1667	-19858	247	-21947	7066	-18832	-75	-20442	6378	-20326	-100	-17834	8354	-21399	-151	-129	-121	-69	-63	-60	-104	39	-149	16	33	-80	-26	-55	80	-29	-3
0.144167	-1882	-2263	-7155	-15936	409	-17235	-6570	-14249	92	-16518	-9608	-14055	349	-16450	-10001	-11814	-2365	-3493	-1749	-19800	688	-22107	7454	-19009	-125	-20535	7160	-20365	-43	-17866	8809	-20787	-148	-129	-120	-69	-73	-65	-107	30	-150	17	36	-76	-22	-58	79	-30	-3
0.145000	-1896	-2105	-7182	-15962	216	-17437	-6438	-14397	50	-16679	-9615	-14168	490	-16591	-9954	-11808	-1877	-3431	-1807	-19771	1041	-22211	7844	-19200	-63	-20590	7962	-20439	173	-17850	9321	-20096	-150	-125	-120	-67	-61	-60	-102	37	-149	19	34	-77	-23	-59	79	-32	-1
0.145833	-1745	-1953	-7209	-15988	299	-17646	-6326	-14527	51	-16855	-9620	-14263	290	-16724	-9908	-11771	-1525	-3353	-1843	-19756	1283	-22277	8242	-19410	-29	-20619	8777	-20546	458	-17802	9869	-19323	-149	-127	-122	-66	-64	-61	-109	11	-150	17	30	-77	-16	-55	78	-30	1
0.146667	-1383	-1810	-7232	-16017	345	-17853	-6232	-14645	-35	-17032	-9601	-14346	337	-16859	-9864	-11706	-1135	-3228	-1851	-19759	1396	-22307	8657	-19647	-109	-20626	9598	-20690	436	-17723	10473	-18495	-148	-125	-119	-70	-62	-59	-104	38	-148	20	33	-79	-21	-46	88	-30	0
0.147500	-997	-1701	-7256	-16054	354	-18071	-6163	-14747	-18	-17212	-9581	-14411	340	-16980	-9821	-11615	-899	-3136	-1846	-19766	1445	-22316	9093	-19935	-22	-20616	10407	-20871	373	-17619	11134	-17626	-170	-128	-119	-68	-60	-57	-103	40	-153	15	33	-76	-17	-56	79	-28	0
0.148333	-859	-1577	-7274	-16084	-11	-18284	-6116	-14831	10	-17396	-9546	-14459	84	-17099	-9784	-11505	-662	-3010	-1809	-19789	1290	-22313	9550	-20266	-52	-20599	11195	-21091	327	-17507	11843	-16734	-151	-130	-124	-72	-61	-62	-104	37	-151	16	29	-81	-21	-59	78	-32	-5
0.149167	-1183	-1486	-7301	-16121	228	-18501	-6078	-14902	-83	-17588	-9501	-14493	115	-17212	-9748	-11367	-366	-2872	-1761	-19830	1410	-22308	10048	-20647	-148	-20576	11948	-21335	292	-17389	12603	-15830	-144	-119	-122	-68	-62	-58	-102	39	-149	15	29	-76	-23	-55	79	-25	0
0.150000	-1195	-1413	-7325	-16156	268	-18706	-6095	-14954	-74	-17781	-9449	-14512	99	-17320	-9722	-11210	-273	-2735	-1702	-19879	1783	-22303	10574	-21087	-166	-20571	12657	-21609	278	-17274	13405	-14942	-151	-130	-122	-68	-63	-58	-105	36	-150	19	32	-79	-23	-79	76	-30	-3
0.150833	-1192	-1367	-7353	-16200	234	-18915	-6122	-15000	-10	-17979	-9386	-14519	-7	-17427	-9704	-11037	-151	-2582	-1627	-19942	1792	-22310	11128	-21590	-478	-20531	13308	-21900	208	-17170	14247	-14079	-143	-130	-115	-72	-59	-61	-108	35	-153	15	27	-82	-26	-60	79	-31	-5
0.151667	-1229	-1342	-7384	-16247	228	-19115	-6167	-15029	-77	-18179	-9314	-14515	-93	-17539	-9684	-10847	-86	-2435	-1545	-20014	1693	-22325	11708	-22148	-469	-20508	13910	-22201	159	-17079	15114	-13262	-150	-131	-122	-73	-64	-60	-105	39	-153	15	30	-78	-19	-58	79	-28	-4
0.152500	-1219	-1334	-7414	-16286	310	-19303	-6224	-15050	-184	-18384	-9227	-14498	-156	-17645	-9662	-10642	28	-2281	-1463	-20086	1566	-22342	12332	-22773	-373	-20473	14449	-22501	179	-17016	16002	-12519	-147	-125	-120	-68	-60	-53	-103	36	-152	18	28	-77	-22	-57	77	-30	1
0.153333	-1181	-1347	-7453	-16340	-277	-19488	-6290	-15060	-153	-18585	-9140	-14476	-122	-17747	-9668	-10420	176	-2133	-1381	-20164	1364	-22370	12971	-23457	-363	-20434	14919	-22787	49	-16951	16892	-11858	-148	-125	-119	-66	-63	-61	-105	38	-150	19	32	-81	-45	-59	82	-28	0
0.154167	-1528	-1375	-7499	-16394	45	-19673	-6361	-15061	-130	-18790	-9050	-14457	-468	-17864	-9639	-10207	93	-1989	-1305	-20244	1243	-22399	13634	-24194	-424	-20386	15322	-23059	-200	-16918	17801	-11297	-148	-126	-116	-90	-62	-57	-102	39	-154	19	34	-74	-23	-53	81	-29	-5
0.155000	-1464	-1424	-7542	-16449	228	-19832	-6431	-15053	-221	-18991	-8954	-14432	-1465	-17978	-9623	-9981	-117	-1848	-1231	-20324	1333	-22424	14305	-24973	-299	-20319	15664	-23316	-334	-16899	18655	-10843	-148	-124	-117	-63	-60	-55	-102	40	-152	19	35	-74	-18	-53	84	-31	0
0.155833	-1214	-1478	-7589	-16510	-132	-19992	-6494	-15044	-145	-19178	-8864	-14413	-2625	-18099	-9610	-9757	50	-1710	-1167	-20397	1206	-22440	14975	-25785	-305	-20234	15944	-23516	-396	-16901	19500	-10512	-149	-127	-117	-58	-59	-57	-105	36	-149	20	36	-73	-18	-55	81	-28	-1
0.156667	-1065	-1537	-7635	-16572	-97	-20147	-6550	-15032	-191	-19363	-8775	-14395	-2740	-18235	-9597	-9536	115	-1578	-1110	-20470	952	-22458	15632	-26621	-171	-20134	16177	-23698	-405	-16922	20314	-10300	-153	-129	-121	-67	-64	-59	-109	35	-166	12	34	-78	-18	-55	81	-34	-4
0.157500	-804	-1607	-7658	-16639	-218	-20299	-6587	-15022	-288	-19535	-8686	-14389	-2275	-18369	-9576	-9316	121	-1451	-1063	-20535	674	-22422	16281	-27460	-49	-20003	16374	-23835	-441	-16947	21083	-10208	-151	-129	-124	-69	-62	-58	-105	38	-151	17	34	-77	-24	-53	80	-29	-5
0.158333	-454	-1666	-7703	-16694	-163	-20436	-6598	-14989	-213	-19684	-8593	-14379	-1998	-18510	-9554	-9110	146	-1303	-1013	-20586	489	-22373	16911	-28295	-86	-19854	16545	-23934	-668	-16984	21798	-10232	-153	-130	-122	-66	-65	-59	-107	39	-152	16	33	-79	-21	-57	82	-30	-13
0.159167	-105	-1724	-7718	-16754	5	-20572	-6585	-14965	-126	-19818	-8503	-14383	-1678	-18652	-9530	-8922	189	-1193	-976	-20627	174	-22296	17506	-29104	-93	-19682	16707	-24000	-696	-17028	22458	-10369	-147	-132	-128	-68	-65	-41	-104	36	-154	16	34	-76	-26	-56	80	-32	-6
0.160000	367	-1770	-7717	-16808	-73	-20698	-6554	-14943	-169	-19932	-8414	-14392	-1401	-18802	-9499	-8748	389	-1067	-936	-20651	-57	-22184	18067	-29872	-179	-19493	16868	-24034	-565	-17076	23065	-10604	-150	-126	-119	-67	-63	-57	-103	42	-153	17	35	-77	-9	-48	84	-28	-9
0.160833	794	-1803	-7692	-16859	-103	-20816	-6486	-14921	-142	-20022	-8321	-14407	-1130	-18942	-9464	-8596	499	-940	-897	-20666	-16	-22041	18584	-30586	-148	-19297	17044	-24040	-439	-17127	23616	-10927	-147	-126	-114	-62	-62	-60	-103	44	-148	20	37	-73	-21	-51	86	-26	0
0.161667	1074	-1826	-7643	-16903	-274	-20927	-6391	-14893	-125	-20094	-8226	-14430	-827	-19088	-9427	-8475	701	-821	-851	-20661	-380	-21872	19056	-31236	-64	-19097	17243	-24036	-428	-17187	24102	-11323	-150	-126	-116	-60	-61	-56	-102	41	-148	21	39	-74	-19	-50	84	-50	2
0.162500	1089	-1830	-7565	-16940	-248	-21030	-6275	-14878	-73	-20144	-8128	-14457	-451	-19226	-9390	-8386	878	-694	-810	-20645	-764	-21685	19478	-31816	-334	-18905	17475	-24024	-558	-17257	24536	-11772	-151	-124	-116	-60	-66	-58	-103	44	-149	19	38	-70	-21	-51	86	-27	-1
0.163333	1147	-1819	-7465	-16984	-120	-21122	-6124	-14854	-61	-20173	-8024	-14488	-99	-19359	-9347	-8334	649	-574	-729	-20606	-457	-21474	19860	-32304	-221	-18727	17749	-24015	-288	-17336	24916	-12261	-151	-127	-117	-66	-59	-57	-99	43	-148	17	35	-73	-21	-52	88	-28	-1
0.164167	1139	-1796	-7332	-17027	-236	-21199	-5953	-14841	-167	-20182	-7916	-14518	113	-19473	-9307	-8313	613	-459	-700	-20554	-516	-21261	20192	-32569	-210	-18578	18063	-24019	-138	-17430	25249	-12771	-136	-126	-119	-64	-66	-57	-104	42	-155	15	35	-76	-22	-52	85	-30	-1
0.165000	1122	-1761	-7177	-17063	-215	-21263	-5761	-14833	-160	-20179	-7802	-14554	375	-19573	-9266	-8331	564	-349	-632	-20484	-638	-21045	20485	-32663	-237	-18454	18420	-24039	-316	-17544	25543	-13296	-153	-131	-125	-66	-62	-59	-107	36	-153	13	34	-79	-22	-58	79	-38	-1
0.165833	1089	-1707	-6990	-17097	-56	-21305	-5556	-14830	-81	-20128	-7680	-14586	481	-19659	-9226	-8390	418	-231	-544	-20395	-689	-20834	20747	-32726	-250	-18373	18819	-24088	-366	-17676	25810	-13810	-150	-127	-120	-64	-61	-60	-104	43	-151	15	35	-78	-24	-57	82	-27	-3
0.166667	1084	-1647	-6773	-17125	-430	-21325	-5331	-14829	12	-20107	-7548	-14613	478	-19716	-9176	-8480	314	-118	-447	-20289	-825	-20641	20982	-32726	-229	-18337	19259	-24168	-483	-17831	26047	-14311	-149	-126	-120	-68	-62	-59	-105	41	-148	19	34	-76	-22	-55	85	-29	0
0.167500	678	-1577	-6540	-17151	-170	-21318	-5100	-14839	-46	-20051	-7416	-14634	563	-19747	-9129	-8605	166	-9	-335	-20160	-707	-20467	21193	-32748	-304	-18354	19744	-24285	-490	-18019	26264	-14784	-143	-127	-118	-65	-61	-58	-101	43	-147	18	35	-74	-23	-59	82	-28	3
0.168333	442	-1505	-6294	-17182	199	-21287	-4872	-14858	-186	-19983	-7280	-14653	408	-19753	-9083	-8765	-156	94	-207	-20020	-510	-20327	21396	-32729	-127	-18425	20206	-24437	-265	-18235	26475	-15230	-146	-126	-119	-63	-63	-58	-101	45	-150	18	36	-74	-39	-50	85	-27	2
0.169167	625	-1429	-6036	-17222	-353	-21229	-4638	-14885	-150	-19904	-7145	-14666	233	-19733	-9037	-8955	-285	199	-68	-19862	-781	-20223	21598	-32665	-155	-18557	20695	-24625	-194	-18490	26670	-15639	-145	-120	-116	-64	-75	-55	-101	42	-148	18	35	-75	-18	-57	82	-29	1
0.170000	732	-1364	-5769	-17232	-180	-21142	-4416	-14923	-73	-19815	-7016	-14672	91	-19682	-8990	-9175	-336	296	79	-19696	-756	-20139	21798	-32361	-191	-18744	21179	-24845	-306	-18774	26869	-16013	-148	-122	-120	-64	-60	-57	-104	40	-148	18	35	-77	-19	-57	85	-29	-1
0.170833	890	-1306	-5508	-17257	-67	-21027	-4199	-14973	-126	-19725	-6896	-14676	-254	-19613	-8944	-9426	-361	394	240	-19517	-615	-20135	22012	-31901	-187	-18985	21654	-25094	-301	-19097	27065	-16350	-152	-125	-120	-68	-62	-47	-104	40	-151	13	32	-75	-21	-60	81	-32	-5
0.171667	989	-1258	-5249	-17279	-39	-20883	-3993	-15042	-90	-19620	-6781	-14671	-236	-19509	-8892	-9691	-341	491	415	-19329	-454	-20152	22249	-31316	-247	-19268	22108	-25360	-214	-19467	27265	-16637	-150	-126	-125	-66	-63	-57	-105	38	-161	11	30	-91	-23	-57	84	-31	-3
0.172500	1061	-1218	-4994	-17292	-16	-20712	-3793	-15100	-41	-19503	-6677	-14662	-78	-19382	-8836	-9972	-232	586	593	-19128	-203	-20208	22500	-30623	-162	-19591	22542	-25633	-160	-19866	27469	-16887	-151	-128	-121	-65	-60	-55	-103	39	-153	18	35	-75	-19	-57	81	-32	-3
0.173333	1463	-1200	-4750	-17308	-165	-20513	-3608	-15191	-150	-19385	-6591	-14653	80	-19234	-8782	-10269	-9	681	778	-18932	-111	-20304	22786	-29844	-103	-19943	22935	-25905	-126	-20287	27675	-17086	-154	-129	-124	-68	-68	-59	-103	41	-150	16	34	-80	-9	-58	79	-31	-5
0.174167	2093	-1201	-4518	-17322	-145	-20295	-3433	-15277	-190	-19254	-6519	-14640	123	-19077	-8721	-10568	179	775	960	-18723	12	-20428	23104	-28993	-95	-20312	23305	-26153	-14	-20728	27882	-17241	-158	-131	-119	-65	-64	-59	-104	42	-153	19	35	-76	-22	-57	82	-31	0
0.175000	2439	-1214	-4294	-17327	-131	-20054	-3262	-15372	-90	-19115	-6466	-14627	107	-18901	-8652	-10876	443	869	1159	-18519	-11	-20579	23451	-28087	19	-20693	23642	-26379	58	-21196	28084	-17354	-150	-125	-118	-66	-61	-58	-105	38	-151	18	36	-75	-23	-58	79	-31	2
0.175833	2431	-1251	-4087	-17336	-258	-19801	-3104	-15474	-92	-18969	-6429	-14614	226	-18719	-8583	-11183	926	962	1342	-18321	-165	-20755	23826	-27163	-159	-21070	23945	-26565	93	-21676	28286	-17422	-135	-126	-119	-72	-64	-58	-107	40	-149	22	33	-73	-22	-57	81	-28	-1
0.176667	2480	-1307	-3888	-17341	158	-19536	-2949	-15578	-218	-18818	-6412	-14599	395	-18532	-8506	-11489	1066	1049	1527	-18125	129	-20937	24219	-26221	-16	-21435	24217	-26703	213	-22162	28473	-17438	-151	-127	-120	-66	-62	-56	-103	37	-153	19	34	-75	-26	-56	78	-30	-1
0.177500	2588	-1384	-3704	-17353	-66	-19271	-2801	-15686	-489	-18658	-6406	-14589	556	-18349	-8427	-11795	1270	1134	1705	-17942	243	-21129	24626	-25290	26	-21782	24468	-26780	309	-22646	28647	-17412	-150	-126	-120	-66	-65	-62	-109	37	-149	18	33	-76	-24	-59	81	-30	-3
0.178333	2668	-1476	-3530	-17356	-137	-19005	-2647	-15791	-682	-18495	-6411	-14588	674	-18169	-8341	-12082	1534	1218	1876	-17772	301	-21313	25049	-24385	-3	-22095	24697	-26793	271	-23106	28797	-17337	-148	-126	-121	-66	-63	-60	-104	40	-143	26	33	-76	-23	-67	79	-29	-5
0.179167	2680	-1580	-3363	-17367	-6	-18738	-2496	-15896	-408	-18331	-6423	-14588	625	-18005	-8251	-12362	1825	1284	2045	-17618	297	-21495	25464	-23546	15	-22376	24903	-26735	131	-23553	28930	-17217	-153	-131	-82	-67	-65	-60	-107	34	-155	12	33	-76	-24	-57	76	-31	-4
0.180000	2621	-1699	-3202	-17382	-174	-18486	-2339	-15982	-325	-18162	-6437	-14597	607	-17856	-8160	-12626	2067	1369	2210	-17487	327	-21662	25870	-22763	50	-22609	25092	-26600	70	-23957	29033	-17051	-153	-130	-124	-66	-65	-56	-102	40	-153	19	51	-76	-24	-55	82	-28	-6
0.180833	2149	-1821	-3049	-17399	-224	-18244	-2185	-16062	-426	-17998	-6443	-14607	571	-17723	-8057	-12876	2177	1412	2370	-17378	470	-21799	26246	-22079	-14	-22797	25256	-26402	131	-24318	29109	-16842	-146	-121	-115	-65	-61	-57	-101	43	-152	18	35	-76	-18	-52	81	-29	0
0.181667	1720	-1958	-2897	-17426	213	-18022	-2025	-16126	-73	-17840	-6449	-14635	542	-17613	-7959	-13111	2054	1453	2521	-17304	759	-21921	26585	-21497	55	-22937	25397	-26110	10	-24636	29146	-16601	-152	-131	-124	-69	-65	-60	-104	38	-153	19	27	-77	-21	-56	76	-29	-1
0.182500	1572	-2089	-2752	-17452	-279	-17821	-1865	-16179	20	-17690	-6436	-14673	443	-17530	-7850	-13317	2231	1487	2676	-17259	557	-22009	26874	-21017	-18	-23027	25515	-25769	-168	-24888	29184	-16318	-153	-127	-119	-67	-62	-59	-107	40	-150	18	33	-77	-22	-57	81	-27	0
0.183333	1312	-2218	-2608	-17503	-110	-17643	-1704	-16205	-151	-17547	-6398	-14713	361	-17474	-7746	-13504	2395	1507	2840	-17254	226	-22072	27100	-20660	-72	-23070	25600	-25357	-204	-25079	29125	-16016	-148	-127	-118	-64	-68	-61	-103	40	-143	18	41	-76	-22	-58	81	-27	1
0.184167	1146	-2347	-2463	-17543	-34	-17491	-1544	-16220	-153	-17424	-6343	-14772	229	-17446	-7638	-13672	2394	1513	2978	-17283	88	-22103	27257	-20426	-6	-23076	25642	-24907	-329	-25197	29064	-15697	-153	-130	-120	-69	-61	-58	-104	38	-155	17	36	-78	-25	-57	79	-27	-4
0.185000	912	-2471	-2322	-17623	-267	-17370	-1386	-16207	-264	-17320	-6260	-14837	212	-17444	-7525	-13812	2427	1503	3128	-17355	51	-22104	27330	-20295	-38	-23040	25634	-24426	-380	-25246	28937	-15360	-152	-127	-120	-68	-65	-58	-108	38	-151	19	35	-80	-22	-59	80	-29	13
0.185833	615	-2588	-2183	-17690	-171	-17276	-1230	-16177	-287	-17232	-6160	-14913	424	-17470	-7416	-13931	2443	1482	3283	-17463	-85	-22074	27318	-20299	-43	-22974	25569	-23916	-454	-25224	28778	-15020	-154	-127	-118	-68	-61	-58	-104	38	-151	20	36	-77	-24	-59	80	-29	0
0.186667	554	-2697	-2047	-17772	-19	-17210	-1084	-16132	-393	-17170	-6019	-15000	556	-17517	-7297	-14021	2554	1444	3449	-17617	-311	-22025	27211	-20396	-69	-22880	25430	-23398	-522	-25133	28578	-14685	-149	-127	-120	-64	-62	-60	-103	43	-148	18	37	-76	-22	-58	82	-26	0
0.187500	901	-2797	-1934	-17856	-208	-17171	-941	-16060	-472	-17135	-5855	-15095	640	-17588	-7179	-14099	2634	1396	3607	-17809	-268	-21950	27014	-20587	-186	-22770	25213	-22889	-484	-24981	28331	-14362	-151	-128	-118	-65	-60	-56	-102	38	-151	20	38	-76	-18	-53	84	-30	0
0.188333	1046	-2890	-1774	-17946	-254	-17163	-813	-15977	-179	-17124	-5671	-15193	604	-17682	-7055	-14148	2655	1342	3777	-18039	-224	-21862	26714	-20860	-111	-22651	24912	-22401	-461	-24769	28030	-14061	-146	-124	-118	-65	-61	-56	-100	41	-152	17	37	-73	-19	-56	84	-27	0
0.189167	833	-2981	-1631	-18043	-350	-17181	-692	-15901	-14	-17144	-5467	-15323	318	-17793	-6928	-14187	2844	1275	3957	-18307	-766	-21761	26324	-21193	-201	-22524	24522	-21950	-531	-24515	27683	-13798	-145	-126	-128	-66	-63	-55	-100	43	-150	21	37	-76	-23	-52	85	-26	2
0.190000	618	-3063	-1509	-18143	86	-17227	-581	-15777	-181	-17195	-5254	-15453	138	-17919	-6799	-14209	2688	1208	4144	-18615	-822	-21653	25843	-21579	-91	-22407	24030	-21546	-498	-24222	27284	-13553	-152	-131	-124	-68	-63	-61	-107	39	-151	17	32	-84	-26	-56	81	-28	-1
0.190833	687	-3146	-1385	-18247	-293	-17261	-488	-15667	-248	-17272	-5033	-15589	101	-18056	-6666	-14217	2646	1123	4327	-18945	-918	-21546	25284	-21992	-88	-22293	23458	-21180	-528	-23889	26835	-13354	-154	-129	-121	-67	-67	-60	-107	38	-154	18	33	-78	-25	-58	79	-30	-4
0.191667	702	-3225	-1253	-18347	-220	-17383	-405	-15553	-602	-17372	-4802	-15729	75	-18216	-6520	-14207	2696	1043	4525	-19295	-1193	-21437	24655	-22420	-135	-22190	22792	-20884	-613	-23544	26342	-13193	-152	-130	-121	-68	-64	-60	-105	42	-155	17	60	-76	-24	-58	76	-29	-3
0.192500	751	-3291	-1145	-18436	-55	-17487	-340	-15439	-801	-17492	-4575	-15866	-124	-18337	-6376	-14189	2660	965	4730	-19656	-1121	-21342	23961	-22842	-182	-22101	22054	-20645	-599	-23200	25806	-13076	-149	-128	-122	-67	-63	-61	-108	36	-153	18	37	-74	-24	-56	81	-30	-3
0.193333	835	-3360	-997	-18525	-161	-17609	-287	-15330	-516	-17619	-4362	-16006	-439	-18482	-6230	-14161	2621	883	4943	-20029	-939	-21254	23215	-23242	-198	-22028	21253	-20442	-632	-22825	25230	-13000	-147	-128	-118	-66	-68	-61	-103	39	-150	5	36	-77	-21	-56	81	-29	0
0.194167	511	-3422	-873	-18613	-386	-17743	-251	-15229	-369	-17796	-4164	-16144	-349	-18622	-6077	-14133	2647	799	5159	-20407	-882	-21183	22428	-23612	-180	-21974	20408	-20307	-621	-22467	24621	-12966	-149	-107	-117	-65	-63	-62	-103	39	-152	18	36	-76	-19	-53	80	-29	-1
0.195000	98	-3492	-755	-18691	206	-17888	-236	-15133	-464	-17963	-3994	-16270	-41	-18753	-5931	-14097	2456	721	5385	-20772	-617	-21129	21621	-23930	-15	-21937	19521	-20203	-587	-22129	23988	-12976	-148	-127	-118	-63	-62	-58	-102	42	-149	22	37	-73	-22	-55	86	-29	-3
0.195833	302	-3553	-638	-18765	-97	-18042	-237	-15051	-404	-18126	-3852	-16390	-77	-18883	-5782	-14061	2333	623	5605	-21134	-672	-21103	20797	-24198	-52	-21920	18626	-20141	-630	-21807	23320	-13021	-149	-125	-115	-64	-62	-59	-103	39	-147	19	36	-76	-19	-52	84	-28	0
0.196667	430	-3612	-530	-18835	-87	-18202	-263	-14980	-250	-18330	-3747	-16500	-24	-19000	-5640	-14024	2335	529	5831	-21482	-853	-21094	19966	-24403	-174	-21916	17732	-20109	-613	-21506	22642	-13095	-149	-129	-124	-65	-109	-59	-113	41	-150	20	30	-73	-21	-56	81	-28	0
0.197500	435	-3663	-425	-18899	111	-18370	-314	-14922	-92	-18518	-3678	-16598	119	-19107	-5511	-13983	2256	431	6063	-21800	-684	-21113	19139	-24550	-128	-21928	16856	-20091	-699	-21235	21956	-13200	-153	-129	-119	-67	-63	-59	-104	39	-149	18	34	-75	-24	-56	81	-30	-3
0.198333	425	-3709	-331	-18955	3	-18540	-389	-14877	129	-18699	-3646	-16680	50	-19200	-5395	-13943	2222	322	6271	-22100	-701	-21162	18325	-24618	-115	-21947	16029	-20082	-630	-20995	21277	-13326	-153	-131	-124	-70	-69	-65	-109	36	-153	25	30	-78	-24	-59	75	-30	-4
0.199167	473	-3748	-242	-19009	-32	-18711	-491	-14829	236	-18880	-3656	-16745	-30	-19284	-5295	-13900	2241	208	6522	-22372	-412	-21233	17537	-24625	-129	-21969	15264	-20064	-527	-20799	20645	-13465	-153	-129	-120	-68	-66	-60	-108	37	-153	18	30	-79	-27	-58	78	-31	-4
0.200000	655	-3779	-166	-19053	-63	-18875	-615	-14809	213	-19043	-3702	-16785	-146	-19348	-5213	-13846	2298	81	6753	-22615	-38	-21329	16783	-24569	-97	-21994	14571	-20039	-567	-20595	19977	-13615	-152	-126	-118	-72	-62	-61	-105	37	-139	22	34	-75	-22	-57	80	-33	-3
0.200833	1004	-3794	-94	-19091	-101	-19037	-764	-14791	224	-19192	-3787	-16803	-204	-19402	-5158	-13790	2441	-48	6985	-22820	-32	-21447	16070	-24459	-145	-22018	13961	-20001	-586	-20439	19366	-13767	-150	-122	-116	-66	-60	-59	-101	42	-149	20	35	-69	-22	-53	81	-28	2
0.201667	1162	-3811	-44	-19123	-141	-19193	-949	-14774	248	-19332	-3917	-16805	-166	-19439	-5134	-13725	2474	-201	7209	-23005	67	-21593	15396	-24304	-219	-22041	13436	-19942	-603	-20316	18801	-13924	-148	-121	-115	-68	-62	-56	-101	39	-147	23	45	-76	-21	-51	84	-25	0
0.202500	1014	-3818	-5	-19158	-533	-19345	-1159	-14762	260	-19457	-4082	-16793	-300	-19463	-5139	-13650	2692	-362	7427	-23165	79	-21759	14770	-24110	-465	-22074	12996	-19867	-599	-20216	18282	-14078	-147	-126	-117	-63	-63	-56	-102	42	-150	21	39	-70	-19	-51	82	-26	-3
0.203333	602	-3821	18	-19184	-85	-19489	-1402	-14743	228	-19573	-4277	-16759	-349	-19471	-5178	-13565	2714	-538	7629	-23305	389	-21942	14188	-23895	-638	-22071	12649	-19771	-544	-20137	17814	-14222	-149	-124	-115	-64	-60	-57	-103	37	-153	21	38	-73	-18	-52	85	-25	3
0.204167	398	-3813	28	-19211	-340	-19623	-1669	-14749	200	-19662	-4502	-16710	-315	-19477	-5259	-13472	2653	-728	7822	-23424	580	-22145	13653	-23662	-651	-22077	12383	-19661	-535	-20089	17399	-14355	-145	-126	-117	-63	-64	-60	-103	42	-152	21	36	-74	-23	-51	85	-27	0
0.205000	29	-3806	16	-19233	-305	-19752	-1958	-14741	231	-19745	-4752	-16646	-357	-19467	-5370	-13361	2611	-927	8002	-23532	559	-22360	13169	-23432	-773	-22074	12189	-19554	-403	-20048	17038	-14474	-150	-121	-117	-67	-64	-57	-102	42	-151	19	25	-76	-23	-49	86	-26	0
0.205833	-328	-3794	-8	-19247	-197	-19867	-2275	-14736	167	-19789	-5022	-16573	-236	-19442	-5525	-13239	2411	-1136	8162	-23616	719	-22577	12726	-23214	-952	-22060	12057	-19448	-304	-20027	16727	-14560	-151	-126	-121	-67	-61	-58	-100	42	-149	18	37	-74	-19	-51	85	-26	-1
0.206667	-755	-3778	-43	-19272	-176	-19974	-2611	-14721	132	-19865	-5310	-16508	-18	-19408	-5715	-13107	2300	-1352	8304	-23694	702	-22798	12325	-23021	-1190	-22048	11970	-19333	-323	-20014	16459	-14650	-149	-126	-122	-70	-65	-59	-119	38	-148	19	33	-77	-23	-55	81	-32	-3
0.207500	-1456	-3761	-93	-19294	-672	-20074	-2961	-14707	128	-19904	-5604	-16401	71	-19360	-5940	-12968	2338	-1567	8424	-23756	635	-23011	11966	-22859	-1435	-22021	11921	-19234	-332	-20002	16234	-14700	-150	-125	-119	-64	-61	-58	-107	42	-151	21	37	-73	-18	-51	87	-28	-6
0.208333	-2470	-3738	-144	-19303	-11	-20159	-3324	-14685	297	-19926	-5901	-16300	127	-19304	-6183	-12818	2100	-1780	8519	-23813	781	-23223	11638	-22732	-1303	-21994	11885	-19165	-392	-19995	16040	-14719	-149	-127	-121	-63	-60	-77	-104	39	-151	19	36	-73	-26	-53	86	-27	-4
0.209167	-2955	-3714	-211	-19315	59	-20244	-3699	-14664	391	-19946	-6201	-16198	112	-19235	-6489	-12666	1866	-1990	8592	-23862	744	-23417	11340	-22657	-786	-21964	11859	-19119	-304	-19985	15862	-14717	-149	-124	-119	-63	-65	-59	-104	41	-148	20	38	-74	-19	-52	86	-27	0
0.210000	-3487	-3691	-281	-19332	481	-20298	-4075	-14639	222	-19949	-6500	-16097	60	-19141	-6812	-12509	1902	-2189	8635	-23901	507	-23592	11074	-22639	-459	-21934	11805	-19113	-224	-19972	15690	-14675	-147	-122	-120	-64	-60	-57	-108	23	-150	20	35	-76	-14	-56	78	-29	-1
0.210833	-4068	-3667	-357	-19347	1012	-20358	-4455	-14620	282	-19946	-6793	-15997	155	-19076	-7157	-12363	1897	-2381	8642	-23933	448	-23748	10819	-22670	-223	-21897	11730	-19144	-282	-19949	15526	-14607	-150	-126	-121	-66	-65	-60	-112	35	-152	19	34	-78	-23	-57	78	-32	-4
0.211667	-4424	-3642	-437	-19364	646	-20403	-4823	-14595	374	-19934	-7083	-15884	144	-18981	-7522	-12222	1922	-2559	8623	-23955	195	-23869	10594	-22749	-180	-21880	11622	-19213	-329	-19918	15333	-14503	-149	-128	-120	-65	-65	-59	-108	38	-152	15	36	-74	-19	-57	80	-32	-1
0.212500	-4880	-3605	-510	-19380	578	-20439	-5186	-14572	234	-19910	-7358	-15794	-8	-18880	-7898	-12087	1929	-2709	8579	-23972	-57	-23956	10380	-22872	-219	-21848	11466	-19321	-214	-19874	15129	-14371	-149	-126	-125	-66	-64	-62	-108	38	-151	18	35	-79	-24	-57	79	-30	1
0.213333	-5223	-3576	-591	-19393	604	-20465	-5537	-14531	188	-19871	-7625	-15691	-3	-18769	-8286	-11964	2069	-2845	8504	-23970	-167	-24008	10179	-23041	-161	-21812	11263	-19466	-101	-19820	14899	-14219	-149	-169	-121	-65	-62	-58	-109	35	-150	18	37	-78	-22	-53	79	-30	-3
0.214167	-5254	-3545	-667	-19415	466	-20505	-5873	-14526	163	-19840	-7882	-15600	-48	-18664	-8677	-11862	2393	-2954	8395	-23962	-260	-24019	9979	-23242	-78	-21775	11006	-19641	-187	-19781	14628	-14043	-147	-128	-121	-65	-63	-60	-107	40	-150	16	33	-77	-23	-55	81	-30	-5
0.215000	-5337	-3511	-747	-19439	387	-20487	-6196	-14501	110	-19793	-8137	-15508	-288	-18551	-9069	-11779	2551	-3047	8275	-23945	-223	-23988	9792	-23464	-59	-21731	10698	-19846	-229	-19692	14324	-13856	-155	-132	-126	-70	-63	-60	-109	36	-154	15	33	-77	-26	-52	78	-33	-19
0.215833	-5573	-3475	-823	-19467	-87	-20489	-6467	-14484	78	-19733	-8380	-15416	-326	-18440	-9460	-11712	2772	-3109	8101	-23915	-451	-23915	9605	-23698	-84	-21672	10343	-20062	-282	-19611	13983	-13657	-153	-129	-122	-66	-62	-62	-105	37	-150	19	34	-76	-23	-58	81	-27	-1
0.216667	-6025	-3429	-896	-19491	110	-20471	-6777	-14463	78	-19663	-8616	-15325	-307	-18321	-9842	-11690	3059	-3146	7917	-23875	-440	-23799	9422	-23923	-142	-21596	9941	-20292	-285	-19532	13606	-13457	-178	-129	-122	-68	-65	-62	-105	43	-152	17	35	-77	-24	-56	80	-30	-3
0.217500	-6332	-3386	-973	-19517	88	-20449	-7043	-14447	184	-19586	-8853	-15240	-568	-18217	-10215	-11642	3160	-3166	7711	-23826	-90	-23642	9236	-24146	-207	-21510	9505	-20524	-219	-19450	13193	-13266	-151	-127	-122	-68	-65	-60	-107	38	-154	17	32	-77	-24	-58	79	-30	-5
0.218333	-6563	-3347	-1052	-19546	-6	-20420	-7291	-14428	302	-19507	-9090	-15151	-909	-18108	-10576	-11638	3337	-3160	7487	-23772	-219	-23447	9047	-24345	-363	-21397	9037	-20744	-131	-19359	12753	-13091	-152	-129	-122	-68	-62	-62	-109	34	-150	32	34	-76	-22	-57	78	-29	-1
0.219167	-6647	-3307	-1138	-19577	-208	-20379	-7522	-14414	216	-19402	-9329	-15067	-631	-18012	-10923	-11654	3460	-3135	7250	-23712	-279	-23212	8861	-24509	-178	-21267	8558	-20949	-29	-19273	12290	-12943	-151	-129	-121	-69	-61	-64	-107	37	-153	17	32	-74	-25	-63	77	-31	0
0.220000	-6830	-3262	-1228	-19605	-155	-20333	-7735	-14394	-38	-19300	-9568	-14981	-421	-17920	-11255	-11702	3652	-3088	7001	-23645	-127	-22946	8675	-24624	38	-21110	8069	-21133	-36	-19183	11822	-12825	-150	-126	-121	-67	-64	-52	-103	37	-152	19	35	-76	-24	-55	81	-26	0
0.220833	-7097	-3221	-1324	-19628	-494	-20272	-7939	-14366	-42	-19183	-9812	-14894	-746	-17834	-11576	-11734	3796	-3021	6734	-23574	-127	-22649	8493	-24688	237	-20931	7585	-21284	-149	-19094	11339	-12755	-152	-128	-124	-64	-61	-58	-103	39	-148	18	35	-72	-21	-56	85	-25	-6
0.221667	-7758	-3187	-1428	-19651	-83	-20207	-8138	-14347	-31	-19069	-10067	-14809	-861	-17758	-11886	-11790	3645	-2938	6468	-23501	-4	-22331	8305	-24695	447	-20728	7118	-21405	-105	-19002	10858	-12730	-145	-128	-117	-63	-75	-61	-111	41	-152	18	35	-73	-22	-56	82	-27	0
0.222500	-7776	-3161	-1544	-19675	46	-20135	-8333	-14316	-27	-18945	-10333	-14728	-772	-17693	-12187	-11866	3428	-2851	6198	-23427	126	-21998	8119	-24640	818	-20503	6649	-21498	-68	-18908	10389	-12766	-148	-125	-122	-68	-61	-59	-101	40	-149	21	35	-77	-25	-55	77	-27	1
0.223333	-7649	-3136	-1667	-19695	-286	-20059	-8531	-14284	49	-18803	-10610	-14647	-1202	-17634	-12486	-11944	3415	-2739	5927	-23361	-303	-21647	7931	-24521	896	-20267	6253	-21551	-101	-18812	9937	-12860	-152	-129	-122	-64	-65	-63	-107	36	-155	12	29	-80	-27	-61	80	-28	-4
0.224167	-7873	-3130	-1813	-19709	-34	-19975	-8733	-14247	-124	-18701	-10883	-14568	-1687	-17588	-12776	-12027	3361	-2629	5658	-23289	-474	-21293	7748	-24363	836	-20009	5883	-21559	-43	-18673	9513	-13011	-152	-129	-119	-66	-64	-62	-104	36	-150	15	34	-76	-23	-58	81	-27	0
0.225000	-7928	-3112	-1953	-19717	-145	-19883	-8933	-14199	-98	-18576	-11167	-14493	-1707	-17551	-13059	-12115	3293	-2505	5395	-23219	-409	-20936	7562	-24082	773	-19736	5552	-21538	34	-18593	9109	-13226	-150	-129	-120	-69	-65	-60	-103	37	-152	19	34	-78	-24	-60	80	-29	-1
0.225833	-7875	-3106	-2099	-19722	-262	-19799	-9140	-14146	-65	-18458	-11455	-14413	-1630	-17521	-13349	-12195	3225	-2375	5139	-23145	-376	-20582	7373	-23773	710	-19459	5254	-21476	19	-18453	8739	-13487	-150	-128	-119	-65	-66	-61	-103	40	-152	20	33	-76	-22	-57	81	-27	0
0.226667	-7666	-3106	-2278	-19725	-119	-19704	-9363	-14093	-4	-18343	-11750	-14342	-1381	-17477	-13636	-12279	3091	-2243	4891	-23072	-460	-20237	7184	-23411	708	-19177	5027	-21383	30	-18329	8400	-13795	-151	-130	-118	-62	-60	-61	-108	41	-151	21	36	-73	-25	-57	82	-29	0
0.227500	-7225	-3109	-2452	-19725	-250	-19616	-9588	-14030	119	-18241	-12045	-14276	-1130	-17481	-13920	-12358	3067	-2113	4652	-22997	-725	-19908	6988	-22999	610	-18891	4830	-21263	36	-18178	8103	-14138	-147	-124	-118	-63	-61	-57	-100	40	-148	19	33	-74	-22	-56	85	-27	1
0.228333	-6704	-3116	-2640	-19725	-304	-19526	-9819	-13964	45	-18153	-12344	-14216	-1145	-17475	-14203	-12424	2961	-1990	4424	-22921	-686	-19593	6793	-22545	557	-18611	4675	-21109	-10	-18015	7831	-14510	-153	-121	-116	-62	-62	-56	-117	42	-146	22	38	-73	-18	-55	85	-26	2
0.229167	-6301	-3126	-2830	-19724	-442	-19445	-10058	-13894	58	-18074	-12633	-14162	-1125	-17475	-14485	-12502	2868	-1868	4198	-22838	-828	-19299	6573	-22069	517	-18344	4555	-20940	16	-17841	7590	-14892	-146	-122	-115	-63	-59	-53	-101	42	-150	20	33	-74	-19	-53	84	-24	3
0.230000	-6251	-3132	-3031	-19736	-439	-19371	-10300	-13820	52	-18008	-12929	-14121	-1062	-17489	-14766	-12571	2949	-1757	3980	-22751	-885	-19030	6369	-21568	275	-18083	4462	-20743	55	-17658	7372	-15274	-150	-129	-121	-62	-59	-55	-138	40	-149	18	39	-75	-22	-56	82	-28	-5
0.230833	-5851	-3140	-3244	-19751	-379	-19308	-10548	-13750	11	-17965	-13208	-14085	-921	-17492	-15051	-12636	2743	-1658	3772	-22659	-561	-18788	6139	-21056	372	-17844	4388	-20538	17	-17465	7171	-15644	-152	-130	-121	-67	-64	-61	-109	37	-152	16	33	-78	-23	-57	79	-33	0
0.231667	-5356	-3138	-3456	-19769	-383	-19252	-10790	-13677	93	-17936	-13485	-14061	-628	-17510	-15328	-12694	2693	-1571	3575	-22558	-665	-18572	5902	-20550	141	-17613	4336	-20311	53	-17264	6998	-15992	-152	-130	-113	-69	-90	-63	-103	36	-151	12	30	-78	-27	-58	78	-29	-4
0.232500	-4942	-3125	-3669	-19797	-207	-19204	-11028	-13604	193	-17922	-13751	-14045	-271	-17528	-15596	-12741	2549	-1494	3388	-22440	-703	-18390	5658	-20040	155	-17402	4294	-20068	36	-17056	6840	-16290	-151	-126	-121	-64	-67	-57	-108	40	-154	19	34	-77	-26	-57	81	-28	-5
0.233333	-4420	-3102	-3877	-19824	-242	-19165	-11263	-13528	8	-17919	-14000	-14035	114	-17548	-15847	-12781	2422	-1426	3205	-22317	-563	-18206	5400	-19545	158	-17202	4248	-19811	-25	-16843	6691	-16542	-150	-129	-122	-63	-66	-58	-108	36	-153	18	34	-77	-23	-55	80	-28	0
0.234167	-3808	-3094	-4089	-19856	-637	-19134	-11471	-13453	-132	-17928	-14239	-14041	621	-17575	-16092	-12815	2496	-1372	3031	-22178	-563	-18058	5137	-19073	-33	-17025	4198	-19548	-43	-16627	6550	-16736	-149	-125	-121	-67	-60	-55	-103	40	-149	20	33	-74	-18	-58	81	-30	0
0.235000	-3759	-3018	-4296	-19901	-396	-19113	-11676	-13386	-127	-17958	-14469	-14052	879	-17601	-16323	-12845	2443	-1330	2823	-22034	-601	-17929	4865	-18636	-210	-16861	4133	-19274	-70	-16414	6412	-16867	-148	-122	-117	-64	-61	-58	-103	40	-151	20	40	-73	-21	-58	81	-27	4
0.235833	-3406	-2955	-4495	-19968	-29	-19108	-11862	-13322	-55	-17996	-14685	-14081	1000	-17633	-16540	-12866	2189	-1299	2702	-21874	-233	-17824	4596	-18230	-172	-16715	4051	-18996	0	-16202	6277	-16928	-148	-122	-120	-64	-65	-53	-102	43	-149	20	36	-76	-23	-52	82	-28	-3
0.236667	-2706	-2882	-4691	-19990	-377	-19089	-12043	-13263	-58	-18044	-14893	-14121	1039	-17669	-16740	-12878	2193	-1271	2542	-21713	-207	-17729	4318	-17865	-326	-16582	3938	-18712	-69	-15997	6140	-16919	-151	-124	-117	-66	-63	-53	-104	41	-153	18	32	-74	-23	-53	81	-26	-1
0.237500	-2245	-2794	-4879	-20042	-345	-19084	-12196	-13211	-121	-18094	-15092	-14172	931	-17700	-16922	-12884	2149	-1259	2385	-21545	-322	-17645	4043	-17539	-346	-16458	3804	-18424	-156	-15794	6005	-16843	-151	-128	-120	-66	-63	-56	-105	38	-149	18	35	-75	-22	-56	80	-27	-1
0.238333	-1623	-2695	-5054	-20089	-274	-19083	-12343	-13165	-67	-18159	-15279	-14236	976	-17737	-17091	-12879	2148	-1240	2239	-21371	-277	-17568	3775	-17259	-352	-16344	3645	-18137	-33	-15601	5868	-16697	-150	-125	-117	-67	-66	-57	-103	38	-149	18	32	-77	-23	-56	82	-27	0
0.239167	-932	-2590	-5220	-20134	-258	-19082	-12478	-13132	24	-18218	-15453	-14311	1107	-17779	-17241	-12870	2202	-1228	2094	-21199	-164	-17493	3519	-17023	-468	-16233	3463	-17853	-26	-15408	5725	-16494	-151	-127	-125	-69	-65	-58	-105	38	-151	18	32	-77	-25	-59	79	-27	-1
0.240000	-379	-2468	-5367	-20173	-264	-19080	-12598	-13101	-137	-18295	-15619	-14393	1117	-17820	-17379	-12847	2208	-1209	1956	-21021	-28	-17419	3267	-16842	-447	-16127	3258	-17573	-64	-15224	5588	-16235	-152	-130	-126	-72	-72	-60	-108	30	-150	17	30	-79	-23	-60	78	-29	-1
0.240833	223	-2344	-5510	-20208	-242	-19075	-12707	-13080	-93	-18338	-15765	-14482	1201	-17864	-17480	-12821	2280	-1182	1826	-20843	9	-17331	3032	-16697	-524	-16013	3040	-17296	-14	-15034	5455	-15926	-148	-125	-119	-65	-63	-59	-104	36	-151	23	37	-72	-21	-52	82	-24	5
0.241667	971	-2218	-5618	-20233	-277	-19060	-12807	-13062	-15	-18390	-15904	-14584	1107	-17906	-17576	-12787	2278	-1148	1700	-20673	82	-17231	2830	-16603	-577	-15894	2803	-17016	-14	-14852	5321	-15575	-148	-124	-115	-65	-63	-56	-104	38	-151	21	36	-73	-21	-56	80	-29	1
0.242500	1590	-2091	-5722	-20259	-263	-19044	-12905	-13061	-91	-18441	-16031	-14690	749	-17962	-17651	-12747	2281	-1111	1579	-20510	113	-17123	2639	-16555	-491	-15771	2559	-16758	-27	-14672	5195	-15198	-147	-124	-120	-68	-62	-57	-105	36	-151	21	35	-77	-19	-57	73	-28	1
0.243333	1727	-1974	-5810	-20276	-285	-19016	-12998	-13066	-100	-18520	-16145	-14806	691	-18020	-17707	-12707	2465	-1059	1465	-20355	88	-16997	2471	-16548	-626	-15633	2312	-16512	-35	-14490	5070	-14796	-151	-126	-119	-66	-65	-58	-102	41	-149	22	36	-77	-22	-57	80	-29	-3
0.244167	1740	-1846	-5881	-20292	47	-18981	-13091	-13084	-128	-18531	-16247	-14930	741	-18078	-17747	-12659	2319	-998	1351	-20211	242	-16850	2326	-16583	-394	-15485	2063	-16287	-6	-14304	4954	-14380	-149	-130	-118	-66	-64	-58	-104	37	-155	17	34	-74	-23	-57	81	-28	-4
0.245000	1910	-1758	-5940	-20306	-287	-18941	-13185	-13107	-94	-18565	-16325	-15052	559	-18144	-17772	-12623	2203	-934	1245	-20077	66	-16683	2205	-16650	-474	-15319	1830	-16080	55	-14115	4845	-13953	-150	-130	-119	-66	-62	-58	-102	38	-153	32	37	-74	-24	-55	81	-31	-3
0.245833	2110	-1663	-6003	-20320	-77	-18889	-13277	-13145	-24	-18594	-16405	-15182	442	-18214	-17776	-12575	2102	-851	1152	-19955	90	-16498	2109	-16754	-458	-15137	1609	-15897	49	-13922	4744	-13528	-151	-128	-119	-69	-62	-59	-104	39	-151	19	32	-77	-21	-55	79	-30	-3
0.246667	2369	-1586	-6020	-20332	54	-18831	-13372	-13201	-83	-18618	-16465	-15311	409	-18290	-17770	-12536	2056	-769	1055	-19846	216	-16291	2031	-16887	-341	-14941	1407	-15735	-9	-13722	4648	-13105	-173	-130	-118	-67	-62	-58	-101	40	-148	20	37	-74	-18	-56	80	-27	-5
0.247500	2627	-1521	-6047	-20346	-268	-18766	-13472	-13257	-177	-18644	-16511	-15448	351	-18364	-17748	-12497	1999	-678	985	-19747	281	-16066	1982	-17050	-304	-14727	1232	-15596	-15	-13517	4559	-12695	-148	-125	-120	-65	-63	-57	-105	39	-150	20	35	-74	-24	-63	78	-28	0
0.248333	2430	-1468	-6067	-20365	-276	-18681	-13568	-13327	-149	-18667	-16544	-15581	398	-18446	-17719	-12460	1856	-589	888	-19662	126	-15826	1927	-17241	-393	-14502	1083	-15487	-69	-13303	4474	-12299	-147	-117	-120	-68	-62	-63	-111	38	-151	17	34	-75	-26	-59	81	-32	-7
0.249167	2222	-1434	-6091	-20387	328	-18623	-13667	-13417	-125	-18669	-16567	-15719	388	-18530	-17679	-12433	1658	-497	815	-19589	149	-15574	1899	-17445	-293	-14257	967	-15401	-49	-13084	4394	-11915	-148	-125	-117	-66	-60	-57	-102	38	-148	19	37	-73	-18	-58	78	-25	-1
0.250000	2467	-1407	-6110	-20411	-67	-18545	-13755	-13511	-183	-18677	-16580	-15849	391	-18613	-17634	-12401	1674	-412	745	-19525	21	-15289	1877	-17669	-286	-14007	878	-15345	-57	-12861	4311	-11557	-147	-129	-124	-78	-62	-56	-105	37	-152	20	35	-74	-21	-59	78	-30	-1
0.250833	2627	-1394	-6115	-20443	-79	-18464	-13846	-13621	-147	-18683	-16585	-15980	280	-18702	-17589	-12387	1673	-333	679	-19473	-48	-15013	1861	-17910	-300	-13751	813	-15312	-147	-12635	4221	-11220	-153	-132	-124	-69	-67	-62	-111	34	-155	15	32	-79	-25	-60	77	-33	-9
0.251667	2778	-1392	-6172	-20481	-1	-18385	-13929	-13736	-83	-18688	-16588	-16103	-52	-18786	-17537	-12370	1597	-259	620	-19431	-17	-14725	1858	-18145	-358	-13490	785	-15303	-146	-12396	4138	-10903	-149	-144	-118	-66	-64	-72	-107	36	-152	15	34	-76	-23	-59	78	-33	0
0.252500	3043	-1392	-6214	-20517	58	-18307	-14001	-13859	-130	-18694	-16587	-16223	-75	-18870	-17489	-12351	1615	-197	564	-19394	-34	-14437	1854	-18394	-313	-13221	785	-15308	-178	-12159	4042	-10610	-151	-131	-121	-66	-63	-62	-108	38	-151	40	35	-78	-19	-61	78	-32	0
0.253333	3393	-1396	-6263	-20541	130	-18223	-14069	-13991	-154	-18694	-16586	-16328	45	-18952	-17447	-12333	1740	-154	512	-19370	-114	-14150	1850	-18624	-264	-12956	802	-15335	-199	-11926	3948	-10340	-150	-129	-120	-74	-65	-56	-108	38	-152	20	33	-78	-23	-57	78	-30	-1
0.254167	3908	-1405	-6327	-20599	62	-18148	-14125	-14120	-110	-18697	-16586	-16427	11	-19027	-17414	-12314	1916	-118	455	-19350	-138	-13870	1844	-18850	-361	-12690	842	-15370	-198	-11689	3850	-10095	-150	-128	-121	-66	-62	-59	-103	41	-150	19	37	-75	-22	-57	81	-28	-4
0.255000	4453	-1402	-6400	-20639	71	-18075	-14179	-14251	-126	-18700	-16583	-16510	-68	-19099	-17389	-12274	2067	-98	406	-19338	-160	-13595	1842	-19065	-457	-12437	890	-15414	-121	-11454	3745	-9876	-147	-129	-120	-62	-62	-56	-109	42	-148	16	33	-64	-21	-59	80	-30	1
0.255833	4783	-1396	-6477	-20681	161	-18007	-14225	-14379	-173	-18702	-16616	-16580	-75	-19170	-17377	-12272	2211	-94	346	-19333	-335	-13335	1831	-19262	-334	-12190	952	-15456	-103	-11220	3636	-9676	-147	-129	-119	-64	-61	-59	-107	40	-151	18	35	-76	-21	-59	81	-28	0
0.256667	4956	-1384	-6570	-20710	-205	-17916	-14267	-14502	-148	-18701	-16647	-16628	20	-19233	-17380	-12247	2535	-103	286	-19331	-573	-13088	1815	-19435	-414	-11952	1015	-15501	-290	-10998	3518	-9506	-153	-131	-128	-68	-62	-62	-109	36	-153	13	32	-81	-24	-63	74	-36	-4
0.257500	5011	-1355	-6667	-20743	178	-17876	-14310	-14626	-152	-18704	-16688	-16654	-125	-19288	-17394	-12220	2600	-107	224	-19337	-217	-12858	1797	-19576	-413	-11724	1087	-15531	-254	-10776	3419	-9356	-152	-131	-121	-66	-66	-65	-108	36	-151	16	33	-76	-24	-58	79	-33	-4
0.258333	5168	-1313	-6764	-20759	-147	-17813	-14340	-14730	-148	-18699	-16738	-16660	-501	-19334	-17425	-12181	2716	-150	154	-19347	8	-12638	1783	-19687	-453	-11506	1153	-15552	-230	-10559	3315	-9223	-151	-126	-120	-69	-68	-62	-109	36	-153	15	30	-82	-23	-60	77	-35	-7
0.259167	5184	-1257	-6863	-20774	-85	-17751	-14377	-14823	-76	-18692	-16807	-16642	-492	-19367	-17465	-12133	2930	-183	76	-19357	19	-12443	1765	-19764	-454	-11304	1212	-15554	-309	-10351	3223	-9124	-151	-133	-122	-67	-65	-61	-109	38	-153	10	29	-78	-24	-73	76	-32	-5
0.260000	5185	-1184	-6959	-20776	34	-17689	-14410	-14905	-136	-18676	-16892	-16599	-346	-19389	-17521	-12078	3079	-222	0	-19375	54	-12256	1754	-19801	-468	-11108	1269	-15539	-237	-10153	3139	-9034	-153	-133	-122	-66	-74	-59	-104	38	-152	18	34	-76	-22	-59	79	-32	-1
0.260833	5209	-1091	-7049	-20768	8	-17633	-14447	-14978	-24	-18654	-16988	-16533	-494	-19399	-17589	-12018	3181	-251	-74	-19397	155	-12092	1738	-19811	-432	-10925	1314	-15505	-248	-9959	3072	-8979	-150	-128	-119	-64	-64	-60	-105	39	-151	15	30	-77	-26	-57	84	-29	-3
0.261667	4747	-990	-7135	-20753	-388	-17572	-14483	-15037	115	-18619	-17101	-16446	-489	-19397	-17670	-11947	3210	-277	-161	-19419	188	-11948	1730	-19766	-480	-10747	1355	-15444	-269	-9778	3010	-8943	-149	-143	-115	-65	-61	-56	-102	38	-152	20	36	-73	-18	-55	81	-27	0
0.262500	4090	-874	-7214	-20733	226	-17514	-14531	-15089	-94	-18579	-17223	-16348	-369	-19375	-17762	-11874	3005	-289	-245	-19448	210	-11816	1723	-19700	-400	-10586	1386	-15372	-225	-9602	2989	-8933	-147	-125	-119	-62	-62	-58	-104	38	-152	15	34	-75	-19	-56	80	-32	1
0.263333	3945	-781	-7296	-20711	7	-17459	-14581	-15137	-363	-18518	-17361	-16226	-325	-19343	-17865	-11792	2837	-304	-332	-19478	45	-11706	1720	-19605	-304	-10432	1408	-15275	-264	-9442	2975	-8945	-153	-128	-118	-63	-62	-60	-108	38	-149	21	34	-76	-19	-56	81	-31	-3
0.264167	3597	-620	-7354	-20678	-68	-17402	-14638	-15183	-372	-18447	-17513	-16097	-299	-19296	-17979	-11709	2764	-305	-413	-19514	10	-11605	1723	-19474	-310	-10290	1433	-15162	-199	-9289	2980	-8979	-149	-126	-118	-66	-61	-61	-105	40	-151	20	34	-60	-25	-57	73	-32	0
0.265000	3175	-481	-7412	-20646	122	-17347	-14696	-15223	-284	-18360	-17679	-15958	-222	-19228	-18097	-11618	2575	-275	-492	-19554	146	-11517	1733	-19322	-267	-10153	1448	-15035	-156	-9141	3009	-9033	-154	-129	-120	-66	-61	-62	-110	34	-155	17	30	-75	-26	-58	78	-36	-6
0.265833	2912	-346	-7466	-20616	-34	-17283	-14754	-15267	-200	-18256	-17839	-15818	-150	-19138	-18219	-11522	2412	-235	-574	-19592	118	-11432	1763	-19146	-258	-10021	1466	-14893	-243	-9002	3065	-9106	-152	-127	-122	-65	-63	-59	-107	37	-152	18	32	-76	-22	-55	81	-33	-5
0.266667	2603	-204	-7507	-20583	33	-17216	-14808	-15306	-49	-18127	-18004	-15668	-269	-19028	-18344	-11421	2143	-181	-621	-19630	75	-11357	1799	-18957	-260	-9896	1486	-14744	-260	-8874	3141	-9195	-150	-125	-117	-66	-62	-58	-107	38	-153	19	33	-75	-22	-56	84	-31	0
0.267500	2306	-75	-7550	-20556	106	-17143	-14859	-15351	-180	-17986	-18174	-15530	-423	-18904	-18474	-11321	1953	-110	-676	-19665	-223	-11281	1850	-18751	-258	-9774	1515	-14588	-181	-8751	3239	-9295	-149	-128	-129	-63	-61	-59	-112	41	-149	19	36	-70	-18	-55	85	-29	0
0.268333	2360	55	-7593	-20533	13	-17076	-14913	-15401	-309	-17827	-18341	-15388	-339	-18762	-18605	-11214	1870	-25	-713	-19702	-390	-11210	1911	-18541	-251	-9659	1567	-14440	-191	-8643	3353	-9411	-147	-121	-120	-63	-60	-55	-104	41	-150	20	33	-75	-19	-52	87	-29	1
0.269167	2357	161	-7636	-20518	114	-17001	-14957	-15453	-170	-17657	-18501	-15256	-514	-18599	-18738	-11114	1596	63	-751	-19741	-277	-11134	1985	-18327	-179	-9550	1592	-14294	-263	-8542	3485	-9535	-147	-124	-116	-62	-58	-55	-104	42	-145	22	36	-78	-19	-53	88	-26	0
0.270000	1973	263	-7682	-20512	-262	-16927	-14995	-15513	-191	-17476	-18658	-15148	-648	-18436	-18872	-11011	1584	166	-775	-19781	-415	-11057	2075	-18117	-245	-9449	1640	-14163	-285	-8452	3656	-9663	-146	-122	-118	-64	-63	-56	-104	43	-149	22	36	-77	-18	-53	86	-28	0
0.270833	1526	350	-7732	-20517	251	-16849	-15025	-15577	-296	-17285	-18799	-15052	-365	-18253	-19007	-10915	1455	266	-800	-19824	-183	-10976	2175	-17919	-196	-9353	1700	-14045	-184	-8375	3781	-9796	-151	-129	-124	-69	-63	-58	-119	27	-152	15	34	-76	-23	-57	84	-32	-5
0.271667	1336	423	-7789	-20530	34	-16772	-15042	-15642	-234	-17092	-18928	-14966	-328	-18061	-19138	-10814	948	366	-808	-19857	-39	-10883	2290	-17723	-55	-9261	1775	-13941	-162	-8307	3944	-9926	-150	-125	-120	-63	-63	-56	-102	38	-153	20	35	-75	-25	-56	85	-33	-3
0.272500	1034	481	-7850	-20546	-38	-16687	-15050	-15709	-229	-16897	-19041	-14890	-497	-17859	-19271	-10719	568	467	-816	-19892	-90	-10782	2416	-17540	-97	-9175	1861	-13857	-178	-8245	4111	-10055	-147	-98	-120	-66	-62	-60	-102	41	-149	19	34	-75	-23	-55	85	-28	-3
0.273333	868	529	-7918	-20574	35	-16599	-15047	-15771	-303	-16685	-19136	-14827	-746	-17660	-19401	-10626	263	556	-815	-19930	13	-10676	2555	-17372	-22	-9100	1954	-13793	-144	-8202	4280	-10184	-150	-129	-121	-68	-67	-60	-108	36	-153	17	30	-80	-27	-58	81	-34	-1
0.274167	795	558	-7996	-20616	180	-16515	-15035	-15835	-163	-16490	-19215	-14777	-742	-17456	-19525	-10539	9	646	-832	-19967	20	-10554	2706	-17212	-97	-9025	2062	-13754	-142	-8154	4450	-10298	-148	-124	-118	-74	-61	-58	-105	40	-149	22	30	-73	-22	-52	84	-29	1
0.275000	463	576	-8077	-20664	-184	-16420	-15006	-15893	-133	-16287	-19269	-14726	-530	-17254	-19646	-10452	-297	728	-843	-20002	180	-10424	2862	-17068	-190	-8958	2168	-13742	-242	-8126	4614	-10416	-150	-129	-119	-68	-64	-56	-102	40	-150	17	35	-73	-23	-53	84	-30	-6
0.275833	-277	587	-8166	-20718	377	-16324	-14973	-15949	-220	-16099	-19307	-14681	-437	-17057	-19767	-10370	-843	797	-854	-20038	508	-10293	3020	-16946	-43	-8902	2296	-13752	-314	-8110	4776	-10528	-150	-126	-119	-65	-65	-56	-102	38	-145	18	34	-75	-23	-51	84	-30	-1
0.276667	-495	578	-8258	-20735	180	-16231	-14929	-16001	-56	-15921	-19328	-14638	-492	-16868	-19883	-10296	-1270	864	-880	-20076	592	-10159	3179	-16837	42	-8851	2421	-13795	-293	-8100	4930	-10636	-151	-130	-120	-68	-62	-56	-102	39	-149	20	35	-75	-25	-53	80	-38	-1
0.277500	-783	567	-8352	-20850	-79	-16131	-14882	-16046	-95	-15751	-19334	-14593	-541	-16688	-19996	-10229	-1572	923	-917	-20120	505	-10013	3337	-16748	-67	-8802	2545	-13860	-221	-8099	5072	-10738	-149	-127	-97	-67	-63	-58	-99	39	-153	15	32	-77	-21	-53	81	-32	-4
0.278333	-1269	542	-8450	-20927	157	-16034	-14828	-16088	-147	-15591	-19317	-14534	-607	-16521	-20103	-10170	-1986	975	-959	-20163	549	-9869	3492	-16671	-29	-8758	2679	-13948	-160	-8107	5210	-10839	-149	-131	-122	-69	-64	-57	-108	39	-152	17	33	-75	-24	-55	80	-30	-1
0.279167	-1657	521	-8545	-21007	57	-15935	-14773	-16125	-86	-15443	-19286	-14468	-635	-16371	-20208	-10119	-2299	1029	-1009	-20211	472	-9726	3636	-16614	-129	-8726	2806	-14061	-60	-8118	5328	-10939	-149	-129	-124	-68	-66	-58	-143	38	-155	17	32	-75	-24	-57	78	-31	-4
0.280000	-2001	489	-8638	-21095	-84	-15834	-14712	-16159	-130	-15305	-19246	-14388	-673	-16222	-20305	-10079	-2640	1086	-1071	-20261	563	-9585	3775	-16572	-113	-8689	2937	-14191	47	-8135	5443	-11037	-149	-128	-124	-67	-66	-58	-107	40	-151	18	33	-75	-21	-52	78	-30	-3
0.280833	-2277	465	-8726	-21184	63	-15730	-14649	-16185	-168	-15174	-19195	-14287	-645	-16099	-20397	-10037	-2997	1143	-1136	-20312	612	-9450	3908	-16546	70	-8673	3060	-14341	6	-8155	5545	-11137	-149	-129	-121	-66	-62	-63	-101	28	-150	18	36	-85	-24	-56	79	-29	-4
0.281667	-2271	433	-8806	-21277	21	-15633	-14585	-16206	-100	-15051	-19134	-14189	-592	-15977	-20482	-10031	-3140	1205	-1211	-20367	499	-9329	4026	-16536	-102	-8656	3185	-14504	1	-8174	5637	-11237	-150	-127	-119	-68	-68	-60	-108	39	-154	18	29	-77	-19	-55	81	-31	-4
0.282500	-2198	399	-8885	-21375	36	-15533	-14527	-16233	-107	-14936	-19075	-14077	-567	-15873	-20560	-10028	-3383	1269	-1291	-20424	558	-9210	4136	-16546	-122	-8645	3290	-14688	11	-8191	5714	-11335	-143	-127	-115	-63	-59	-59	-104	40	-151	22	36	-72	-19	-52	80	-31	0
0.283333	-2287	371	-8953	-21471	-264	-15427	-14459	-16250	-101	-14822	-19004	-13942	-568	-15761	-20627	-10039	-3599	1341	-1367	-20495	275	-9104	4243	-16572	-62	-8639	3394	-14876	-11	-8206	5786	-11437	-148	-127	-119	-63	-65	-62	-108	38	-149	21	36	-75	-24	-56	82	-29	0
0.284167	-2815	345	-9013	-21570	6	-15329	-14391	-16280	-156	-14715	-18930	-13804	-619	-15670	-20733	-10068	-3892	1420	-1446	-20558	290	-9006	4332	-16610	-119	-8639	3486	-15074	37	-8211	5850	-11535	-148	-125	-122	-65	-64	-58	-107	35	-150	19	36	-73	-21	-55	81	-30	-5
0.285000	-3105	323	-9068	-21648	4	-15229	-14326	-16290	-193	-14609	-18860	-13657	-530	-15577	-20738	-10107	-4425	1505	-1520	-20626	728	-8919	4419	-16672	81	-8641	3569	-15266	54	-8211	5903	-11630	-147	-126	-120	-64	-65	-60	-109	42	-152	16	35	-75	-18	-58	84	-28	0
0.285833	-3388	304	-9111	-21773	-118	-15128	-14255	-16304	-237	-14498	-18791	-13507	-567	-15484	-20781	-10166	-4732	1591	-1584	-20698	656	-8847	4500	-16742	78	-8647	3646	-15473	9	-8206	5959	-11724	-148	-128	-118	-64	-49	-64	-105	42	-151	21	35	-78	-23	-52	85	-26	-1
0.286667	-3596	279	-9145	-21874	-117	-15029	-14179	-16317	-182	-14394	-18719	-13354	-783	-15392	-20807	-10231	-5083	1681	-1640	-20776	394	-8803	4577	-16832	132	-8634	3710	-15668	-48	-8187	6009	-11815	-147	-125	-119	-65	-62	-58	-107	42	-150	20	32	-77	-18	-56	86	-28	-12
0.287500	-3667	292	-9176	-21976	123	-14924	-14103	-16323	12	-14283	-18649	-13206	-985	-15293	-20828	-10307	-5437	1769	-1684	-20857	366	-8726	4655	-16935	67	-8664	3767	-15854	-78	-8161	6063	-11900	-149	-125	-121	-66	-63	-56	-103	42	-147	19	36	-73	-19	-53	86	-26	1
0.288333	-3802	294	-9198	-22077	-355	-14824	-14015	-16331	-142	-14172	-18579	-13065	-922	-15192	-20835	-10389	-5629	1860	-1714	-20937	293	-8680	4730	-17051	42	-8676	3816	-16030	-128	-8125	6120	-11981	-147	-128	-119	-61	-60	-56	-103	43	-151	21	36	-72	-22	-53	84	-35	0
0.289167	-4427	301	-9213	-22181	-85	-14722	-13926	-16328	-153	-14058	-18515	-12927	-670	-15074	-20838	-10478	-6004	1945	-1726	-21024	63	-8647	4803	-17183	3	-8682	3863	-16185	-173	-8084	6179	-12058	-145	-125	-114	-62	-78	-57	-103	43	-149	20	36	-75	-17	-56	84	-29	3
0.290000	-4508	304	-9226	-22281	81	-14620	-13826	-16324	-8	-13944	-18443	-12808	-513	-14972	-20829	-10566	-6517	2020	-1727	-21117	-9	-8620	4874	-17328	47	-8690	3895	-16331	-212	-8042	6243	-12134	-147	-130	-121	-65	-63	-62	-109	37	-152	17	30	-78	-27	-61	79	-31	-7
0.290833	-4231	336	-9238	-22389	-257	-14518	-13721	-16316	-151	-13834	-18378	-12695	-338	-14846	-20813	-10657	-6694	2087	-1715	-21212	-270	-8603	4941	-17477	6	-8694	3931	-16450	-51	-7982	6327	-12203	-151	-128	-121	-65	-72	-61	-110	36	-153	17	32	-79	-23	-60	79	-35	-4
0.291667	-3997	368	-9241	-22483	-153	-14410	-13599	-16295	-138	-13716	-18304	-12598	-81	-14710	-20783	-10735	-6848	2146	-1681	-21310	-495	-8587	5010	-17635	22	-8688	3968	-16547	56	-7923	6418	-12272	-147	-130	-122	-65	-63	-58	-108	34	-152	18	33	-76	-22	-58	78	-50	-3
0.292500	-3863	407	-9240	-22578	-151	-14296	-13467	-16266	-74	-13593	-18228	-12513	118	-14568	-20738	-10798	-7109	2197	-1634	-21412	-539	-8581	5080	-17792	0	-8677	4005	-16618	-72	-7861	6526	-12325	-151	-172	-124	-67	-65	-76	-110	38	-153	20	37	-78	-23	-58	80	-30	-1
0.293333	-3893	448	-9235	-22675	-49	-14183	-13327	-16230	-116	-13483	-18146	-12440	157	-14418	-20690	-10855	-7451	2241	-1578	-21521	-702	-8576	5149	-17947	-17	-8660	4047	-16666	-143	-7799	6647	-12379	-149	-128	-120	-64	-65	-58	-104	38	-152	19	34	-74	-24	-53	81	-32	0
0.294167	-3713	495	-9231	-22770	51	-14064	-13177	-16176	-188	-13376	-18058	-12379	351	-14232	-20628	-10892	-7658	2267	-1515	-21628	-798	-8578	5215	-18105	-19	-8644	4090	-16689	-131	-7741	6779	-12425	-145	-126	-125	-66	-16	-57	-101	39	-153	18	35	-75	-21	-56	81	-29	0
0.295000	-3121	544	-9225	-22878	85	-13946	-13016	-16134	-240	-13261	-17964	-12332	362	-14108	-20555	-10918	-7680	2289	-1442	-21748	-725	-8587	5283	-18245	-125	-8620	4145	-16688	-143	-7685	6924	-12470	-149	-122	-118	-61	-62	-53	-101	43	-147	21	35	-73	-22	-51	82	-27	-1
0.295833	-2585	595	-9219	-22957	49	-13820	-12847	-16077	-211	-13162	-17864	-12298	122	-13945	-20472	-10919	-7755	2303	-1371	-21876	-621	-8600	5347	-18376	-101	-8590	4201	-16669	-197	-7636	7078	-12502	-146	-128	-116	-65	-69	-56	-101	41	-148	18	36	-76	-18	-56	81	-26	0
0.296667	-2256	646	-9210	-23052	-284	-13697	-12671	-16008	-172	-13064	-17757	-12278	-63	-13791	-20364	-10908	-7627	2308	-1300	-22005	-660	-8624	5408	-18492	-47	-8562	4270	-16632	-294	-7593	7237	-12530	-151	-130	-122	-67	-61	-56	-102	42	-152	19	36	-76	-15	-57	79	-30	-4
0.297500	-2080	694	-9195	-23148	-180	-13572	-12514	-15940	-139	-12944	-17644	-12262	-14	-13636	-20245	-10878	-7331	2318	-1231	-22144	-612	-8643	5459	-18592	-366	-8533	4346	-16581	-294	-7559	7400	-12546	-148	-127	-139	-67	-61	-60	-104	38	-153	17	33	-77	-24	-61	79	-29	-3
0.298333	-1717	746	-9186	-23240	84	-13444	-12306	-15864	-145	-12888	-17522	-12256	27	-13488	-20114	-10827	-7345	2319	-1145	-22293	-276	-8678	5513	-18666	-232	-8507	4435	-16518	-265	-7540	7568	-12563	-152	-128	-126	-70	-70	-61	-107	36	-154	13	33	-81	-29	-60	72	-31	-7
0.299167	-1388	787	-9172	-23338	-127	-13314	-12115	-15795	-113	-12811	-17389	-12255	74	-13346	-19960	-10761	-7118	2329	-1110	-22444	-436	-8714	5567	-18719	-264	-8482	4535	-16446	-258	-7521	7736	-12566	-151	-129	-126	-73	-65	-41	-105	38	-153	16	29	-82	-27	-60	78	-29	-4
0.300000	-1025	812	-9153	-23432	-50	-13182	-11917	-15699	-100	-12736	-17246	-12255	302	-13217	-19785	-10685	-6780	2344	-1058	-22603	-514	-8768	5623	-18746	-320	-8450	4645	-16362	-247	-7514	7898	-12553	-150	-128	-122	-67	-67	-61	-107	40	-151	15	35	-77	-22	-57	81	-42	0
0.300833	-647	872	-9128	-23522	118	-13049	-11719	-15610	-262	-12667	-17101	-12248	287	-13090	-19598	-10589	-6414	2364	-1010	-22759	-412	-8803	5677	-18745	-340	-8449	4775	-16281	-258	-7516	8061	-12530	-150	-130	-133	-65	-60	-56	-102	41	-151	20	38	-74	-21	-57	81	-31	0
0.301667	-300	907	-9101	-23611	-375	-12919	-11522	-15520	-260	-12600	-16942	-12256	95	-12979	-19379	-10495	-6013	2398	-973	-22929	-287	-8861	5728	-18722	-367	-8440	4910	-16198	-282	-7526	8217	-12504	-148	-126	-119	-63	-61	-60	-104	38	-150	19	38	-73	-19	-56	84	-28	-1
0.302500	-418	948	-9076	-23706	-137	-12792	-11320	-15426	-126	-12543	-16782	-12260	40	-12882	-19151	-10390	-5541	2438	-936	-23107	-173	-8926	5785	-18681	-538	-8444	5053	-16120	-350	-7551	8365	-12464	-147	-117	-122	-48	-62	-56	-102	41	-149	20	37	-74	-23	-53	81	-28	-3
0.303333	-320	980	-9049	-23801	278	-12669	-11140	-15338	-166	-12486	-16615	-12264	28	-12797	-18906	-10281	-5096	2489	-910	-23288	-3	-8991	5844	-18615	-227	-8456	5210	-16044	-326	-7578	8509	-12411	-148	-127	-121	-64	-62	-58	-103	38	-154	23	36	-76	-21	-52	86	-29	0
0.304167	116	1015	-9018	-23895	-269	-12537	-10950	-15240	-224	-12433	-16446	-12277	105	-12726	-18648	-10173	-4437	2552	-883	-23478	-97	-9078	5909	-18537	-224	-8475	5369	-15975	-271	-7611	8641	-12357	-151	-127	-148	-65	-61	-85	-104	37	-151	18	36	-75	-19	-55	82	-32	-1
0.305000	408	1050	-8984	-23990	-126	-12428	-10766	-15147	-265	-12381	-16274	-12272	288	-12667	-18375	-10065	-3853	2628	-858	-23669	3	-9162	5972	-18447	-269	-8504	5537	-15914	-237	-7656	8771	-12289	-149	-126	-119	-63	-61	-56	-104	37	-152	19	36	-73	-21	-55	82	-30	0
0.305833	592	1083	-8952	-24085	-25	-12315	-10586	-15045	-238	-12337	-16102	-12272	323	-12616	-18094	-9957	-3454	2716	-824	-23863	73	-9251	6050	-18338	-207	-8539	5707	-15856	-269	-7703	8892	-12212	-151	-128	-124	-67	-62	-57	-104	40	-148	18	32	-75	-24	-56	85	-32	-5
0.306667	848	1123	-8915	-24178	-115	-12211	-10417	-14943	-309	-12286	-15927	-12270	299	-12579	-17805	-9850	-2949	2812	-791	-24059	-91	-9347	6131	-18235	-233	-8582	5879	-15809	-288	-7754	9012	-12135	-150	-129	-120	-68	-64	-59	-108	38	-154	13	40	-78	-23	-55	82	-40	-3
0.307500	1147	1191	-8883	-24268	5	-12122	-10249	-14836	-305	-12237	-15747	-12268	216	-12552	-17505	-9752	-2435	2917	-741	-24253	-128	-9446	6227	-18117	-252	-8622	6055	-15763	-282	-7799	9127	-12054	-147	-128	-146	-65	-61	-59	-107	38	-149	20	38	-74	-19	-58	85	-29	-3
0.308333	1689	1214	-8844	-24357	-15	-12014	-10086	-14717	-193	-12185	-15565	-12258	193	-12527	-17202	-9652	-1957	3037	-684	-24442	-292	-9545	6329	-18005	-343	-8670	6228	-15726	-253	-7851	9238	-11963	-147	-126	-118	-66	-67	-57	-105	41	-151	18	35	-76	-24	-55	85	-34	0
0.309167	2423	1263	-8813	-24444	-281	-11938	-9922	-14598	-147	-12139	-15381	-12248	148	-12510	-16895	-9558	-1532	3158	-617	-24628	-305	-9645	6445	-17895	-341	-8713	6394	-15695	-167	-7895	9345	-11878	-147	-125	-120	-65	-63	-56	-102	43	-147	21	36	-76	-19	-57	86	-29	1
0.310000	2870	1315	-8783	-24525	-341	-11845	-9772	-14474	-112	-12098	-15201	-12240	157	-12503	-16588	-9467	-1193	3284	-538	-24805	-211	-9750	6569	-17799	-176	-8761	6545	-15669	-147	-7936	9448	-11793	-147	-128	-117	-64	-63	-56	-105	38	-150	17	35	-76	-23	-58	81	-21	-13
0.310833	3145	1364	-8760	-24608	-418	-11774	-9628	-14340	-21	-12057	-14996	-12212	208	-12498	-16283	-9378	-752	3412	-449	-24972	-448	-9860	6701	-17701	-354	-8803	6689	-15650	-111	-7975	9550	-11712	-137	-131	-121	-70	-73	-57	-108	40	-152	16	35	-77	-21	-59	77	-33	-4
0.311667	3498	1419	-8733	-24679	-16	-11709	-9484	-14204	-33	-12017	-14822	-12213	331	-12493	-15973	-9292	-586	3543	-353	-25123	-300	-9963	6843	-17608	-242	-8843	6824	-15631	-127	-8006	9650	-11630	-151	-128	-119	-66	-59	-61	-107	37	-150	19	35	-76	-22	-61	81	-31	0
0.312500	3812	1469	-8715	-24747	-187	-11651	-9345	-14060	-117	-11976	-14627	-12192	437	-12487	-15666	-9197	-428	3673	-223	-25257	-380	-10065	6994	-17539	-284	-8870	6946	-15614	-229	-8027	9747	-11553	-149	-126	-119	-68	-64	-62	-108	37	-151	19	33	-78	-23	-57	82	-30	0
0.313333	4028	1520	-8703	-24806	-214	-11596	-9210	-13909	8	-11941	-14429	-12176	356	-12479	-15355	-9100	-243	3800	-101	-25376	-490	-10157	7153	-17474	-262	-8895	7046	-15602	-290	-8044	9836	-11483	-149	-128	-119	-67	-66	-62	-107	38	-150	19	33	-78	-26	-60	80	-48	-3
0.314167	4356	1562	-8697	-24856	-87	-11549	-9078	-13763	-36	-11908	-14222	-12151	233	-12464	-15051	-9000	-132	3923	25	-25475	-533	-10245	7318	-17422	-311	-8913	7137	-15592	-264	-8050	9923	-11420	-151	-128	-118	-69	-63	-46	-109	33	-150	17	33	-76	-24	-58	79	-34	-1
0.315000	4896	1597	-8695	-24901	-188	-11510	-8948	-13604	-204	-11866	-14016	-12127	245	-12446	-14748	-8893	-62	4042	159	-25555	-461	-10323	7479	-17380	-323	-8925	7207	-15585	-288	-8053	9995	-11366	-150	-132	-121	-70	-64	-62	-108	34	-154	16	33	-77	-22	-61	76	-34	-5
0.315833	4874	1628	-8706	-24943	-346	-11479	-8826	-13450	-44	-11829	-13808	-12100	334	-12419	-14466	-8777	47	4154	293	-25616	-202	-10398	7640	-17349	-333	-8929	7266	-15585	-398	-8044	10065	-11312	-149	-148	-120	-62	-64	-60	-104	36	-154	18	32	-75	-23	-58	79	-32	0
0.316667	4741	1651	-8717	-24968	105	-11443	-8693	-13291	-56	-11787	-13589	-12068	222	-12380	-14128	-8644	-104	4266	401	-25657	110	-10452	7803	-17327	-184	-8927	7304	-15588	-522	-8036	10122	-11273	-153	-129	-118	-69	-64	-62	-104	34	-151	15	34	-77	-22	-65	78	-34	-6
0.317500	5056	1660	-8743	-24987	-336	-11416	-8567	-13142	-100	-11745	-13365	-12038	22	-12327	-13819	-8498	-108	4350	545	-25682	-30	-10500	7945	-17316	-292	-8922	7328	-15595	-415	-8025	10169	-11239	-185	-130	-122	-68	-65	-58	-110	38	-151	16	32	-76	-21	-58	77	-31	-5
0.318333	5269	1656	-8767	-25003	-166	-11393	-8449	-12995	-59	-11696	-13140	-12004	45	-12264	-13512	-8342	7	4427	657	-25689	-250	-10535	8086	-17310	-266	-8912	7352	-15601	-356	-8017	10202	-11209	-152	-128	-120	-69	-65	-62	-108	37	-151	17	33	-81	-24	-57	78	-33	-8
0.319167	5619	1646	-8801	-25006	-118	-11371	-8326	-12854	-94	-11640	-12900	-11970	112	-12186	-13195	-8171	53	4510	758	-25682	-125	-10546	8205	-17318	-92	-8903	7359	-15612	-318	-8004	10221	-11186	-145	-122	-121	-69	-64	-74	-110	33	-154	12	29	-79	-23	-57	78	-33	-4
0.320000	5917	1619	-8842	-25001	-371	-11344	-8202	-12717	-53	-11578	-12681	-11932	29	-12090	-12879	-7982	163	4567	844	-25660	-39	-10540	8320	-17323	-171	-8889	7366	-15623	-200	-7995	10232	-11167	-150	-133	-122	-68	-63	-59	-107	39	-151	15	32	-75	-23	-61	79	-29	-4
0.320833	6189	1590	-8877	-24984	-167	-11320	-8081	-12596	32	-11505	-12446	-11893	-199	-11978	-12558	-7780	232	4619	918	-25631	-138	-10520	8409	-17332	-139	-8871	7362	-15632	-173	-7989	10229	-11145	-149	-127	-122	-64	-59	-56	-103	41	-148	20	33	-75	-18	-51	84	-27	1
0.321667	6454	1546	-8919	-24954	24	-11291	-7958	-12474	38	-11425	-12207	-11850	-172	-11854	-12235	-7561	373	4652	970	-25591	-27	-10487	8478	-17345	-55	-8858	7361	-15643	-69	-7993	10216	-11145	-145	-126	-119	-66	-62	-55	-103	42	-148	15	38	-74	-21	-57	80	-28	2
0.322500	6703	1493	-8957	-24917	-115	-11264	-7819	-12368	41	-11342	-11969	-11812	-168	-11720	-11910	-7344	525	4670	1015	-25547	56	-10443	8526	-17364	-203	-8852	7353	-15654	21	-8040	10190	-11136	-147	-125	-120	-67	-62	-57	-103	42	-147	20	34	-77	-18	-52	84	-27	3
0.323333	6830	1429	-8995	-24866	-118	-11236	-7723	-12272	-82	-11248	-11724	-11768	-366	-11569	-11586	-7129	592	4667	1032	-25502	-58	-10387	8547	-17383	-212	-8852	7346	-15656	-28	-8030	10158	-11134	-151	-130	-125	-70	-68	-58	-112	37	-153	16	32	-78	-24	-55	77	-30	-3
0.324167	6660	1358	-9027	-24801	-361	-11203	-7610	-12189	-76	-11166	-11488	-11725	-195	-11408	-11255	-6888	893	4654	1040	-25448	-320	-10315	8550	-17392	-228	-8848	7344	-15651	37	-8057	10136	-11128	-158	-124	-122	-68	-63	-60	-104	42	-148	19	35	-77	-24	-55	80	-28	0
0.325000	6312	1283	-9055	-24720	143	-11159	-7488	-12108	73	-11048	-11241	-11674	97	-11234	-10917	-6652	1039	4622	1034	-25395	-114	-10238	8536	-17405	-98	-8854	7342	-15636	224	-8093	10081	-11122	-150	-129	-121	-66	-65	-60	-107	39	-151	17	35	-77	-21	-55	84	-28	-5
0.325833	6097	1201	-9069	-24621	-201	-11115	-7371	-12040	1	-10941	-10995	-11620	212	-11057	-10581	-6420	1143	4576	1018	-25334	-46	-10152	8508	-17410	-33	-8868	7346	-15615	165	-8138	10037	-11117	-180	-128	-120	-64	-56	-58	-107	41	-152	18	36	-76	-24	-57	78	-29	-5
0.326667	5811	1119	-9075	-24511	-80	-11068	-7258	-11981	58	-10838	-10743	-11562	8	-10879	-10237	-6193	1240	4507	987	-25277	-212	-10045	8461	-17406	8	-8882	7352	-15583	115	-8187	10000	-11105	-148	-125	-119	-65	-64	-55	-105	38	-150	21	37	-73	-1	-53	82	-28	-1
0.327500	5601	1029	-9072	-24385	127	-10987	-7140	-11930	90	-10730	-10489	-11496	-499	-10695	-9895	-5976	1398	4418	960	-25211	-206	-9979	8404	-17393	-90	-8901	7359	-15543	137	-8239	9962	-11078	-149	-122	-120	-64	-61	-52	-102	40	-149	20	37	-74	-18	-51	81	-29	-1
0.328333	5318	949	-9057	-24240	-30	-10956	-7016	-11890	-73	-10626	-10225	-11424	-705	-10511	-9555	-5771	1561	4315	932	-25144	-60	-9897	8337	-17377	-68	-8927	7372	-15491	82	-8290	9928	-11071	-144	-120	-117	-60	-59	-58	-102	41	-147	20	41	-66	-19	-52	82	-22	4
0.329167	4627	863	-9033	-24094	-367	-10889	-6884	-11849	-102	-10527	-9955	-11342	-613	-10334	-9209	-5578	1643	4185	902	-25075	-56	-9821	8272	-17348	-88	-8954	7384	-15432	95	-8342	9914	-11052	-146	-122	-118	-57	-81	-55	-103	44	-147	23	42	-73	-19	-50	85	-29	-1
0.330000	3814	779	-9000	-23922	278	-10826	-6750	-11826	-143	-10439	-9681	-11258	-716	-10164	-8866	-5404	1575	4033	874	-25002	89	-9756	8202	-17296	-29	-8986	7394	-15365	-33	-8389	9868	-11030	-147	-124	-119	-62	-61	-56	-107	42	-150	19	36	-76	-21	-60	84	-28	-3
0.330833	3641	693	-8968	-23756	41	-10761	-6605	-11804	-181	-10369	-9400	-11159	-663	-10006	-8529	-5247	1609	3853	852	-24917	2	-9701	8130	-17268	-8	-9020	7405	-15296	-331	-8434	9842	-11003	-150	-127	-122	-75	-62	-59	-104	41	-149	18	36	-77	-23	-58	82	-32	-3
0.331667	3378	616	-8926	-23581	-134	-10697	-6462	-11794	-180	-10279	-9105	-11050	-544	-9858	-8189	-5104	1844	3655	846	-24824	-386	-9659	8070	-17215	-97	-9050	7410	-15224	-407	-8470	9824	-10977	-149	-129	-125	-69	-64	-61	-105	36	-153	18	30	-79	-25	-59	80	-29	-1
0.332500	3122	541	-8882	-23399	-135	-10627	-6298	-11784	-154	-10207	-8796	-10927	-627	-9716	-7850	-4978	1936	3433	849	-24720	-488	-9627	8020	-17144	-147	-9074	7422	-15141	-354	-8488	9811	-10944	-151	-126	-124	-65	-66	-58	-109	39	-152	19	37	-76	-19	-56	77	-30	-4
0.333333	2915	473	-8833	-23213	-9	-10552	-6115	-11772	-28	-10141	-8474	-10792	-579	-9586	-7519	-4866	2086	3195	865	-24594	-607	-9606	7980	-17066	-186	-9096	7419	-15066	-410	-8495	9803	-10914	-150	-127	-126	-67	-63	-59	-124	32	-152	13	34	-77	-21	-61	78	-28	-1
0.334167	2812	414	-8789	-23034	170	-10481	-5919	-11753	0	-10077	-8145	-10645	-472	-9468	-7191	-4768	2176	2931	893	-24459	-667	-9595	7950	-16984	-222	-9113	7427	-14990	-454	-8472	9792	-10886	-147	-125	-120	-68	-59	-60	-104	39	-148	18	37	-78	-19	-56	81	-29	0
0.335000	2962	349	-8753	-22846	104	-10415	-5710	-11762	-38	-10026	-7806	-10488	-671	-9368	-6871	-4685	2294	2651	928	-24301	-689	-9595	7933	-16894	-215	-9133	7417	-14922	-420	-8469	9788	-10861	-146	-122	-121	-65	-62	-60	-103	41	-147	22	36	-74	-22	-56	80	-27	0
0.335833	3210	292	-8724	-22672	-108	-10349	-5487	-11759	-59	-9978	-7466	-10325	-712	-9275	-6557	-4614	2490	2348	966	-24127	-733	-9603	7918	-16800	-212	-9133	7399	-14858	-443	-8433	9785	-10825	-151	-126	-124	-52	-66	-60	-103	36	-150	17	36	-75	-21	-57	81	-27	0
0.336667	3319	229	-8707	-22499	-30	-10282	-5248	-11754	-66	-9937	-7115	-10151	-546	-9198	-6254	-4555	2605	2031	1040	-23935	-581	-9618	7917	-16706	-76	-9135	7378	-14802	-266	-8392	9778	-10837	-149	-125	-119	-66	-61	-58	-102	38	-144	20	37	-75	-23	-58	80	-32	-1
0.337500	3247	168	-8694	-22334	-304	-10226	-4999	-11746	86	-9903	-6762	-9973	-436	-9132	-5957	-4505	2789	1707	1052	-23723	-679	-9634	7918	-16608	-147	-9132	7345	-14759	-144	-8334	9773	-10838	-148	-127	-118	-66	-63	-60	-108	36	-151	21	36	-75	-19	-58	80	-27	0
0.338333	2882	102	-8704	-22178	96	-10169	-4736	-11731	39	-9867	-6416	-9796	-508	-9076	-5673	-4413	2768	1374	1090	-23492	-627	-9652	7929	-16509	-132	-9115	7304	-14727	-303	-8271	9764	-10848	-152	-128	-119	-67	-66	-60	-104	39	-151	19	34	-78	-26	-59	79	-32	-4
0.339167	2730	34	-8721	-22023	-146	-10122	-4473	-11716	-205	-9835	-6081	-9621	-386	-9032	-5399	-4424	2679	1035	1119	-23246	-525	-9661	7935	-16417	-134	-9100	7256	-14707	-436	-8200	9755	-10862	-152	-128	-117	-68	-68	-61	-105	36	-153	13	33	-77	-24	-59	79	-32	-4
0.340000	2613	-42	-8751	-21880	-156	-10077	-4181	-11684	-126	-9802	-5735	-9447	-215	-8999	-5139	-4392	2720	688	1138	-22993	-592	-9659	7945	-16325	-367	-9072	7199	-14698	-430	-8133	9746	-10904	-156	-131	-126	-69	-66	-59	-105	35	-158	16	33	-50	-27	-57	79	-34	-7
0.340833	2491	-120	-8785	-21724	-16	-10037	-3913	-11645	60	-9773	-5415	-9279	-93	-8969	-4886	-4362	2602	353	1146	-22709	-397	-9664	7955	-16238	-333	-9037	7140	-14691	-409	-8076	9734	-10945	-146	-103	-118	-31	-59	-59	-102	41	-148	19	33	-75	-19	-57	82	-28	-1
0.341667	2333	-202	-8826	-21603	12	-10004	-3608	-11596	64	-9737	-5102	-9119	-129	-8950	-4641	-4331	2617	20	1136	-22427	-345	-9653	7960	-16157	-319	-9001	7079	-14700	-403	-7981	9722	-10999	-146	-129	-119	-68	-63	-58	-103	39	-148	22	34	-78	-19	-57	84	-30	1
0.342500	2002	-288	-8872	-21476	-568	-9977	-3323	-11538	-34	-9706	-4810	-8974	-203	-8939	-4416	-4304	2602	-304	1110	-22147	-438	-9633	7958	-16088	-348	-8962	7010	-14718	-368	-7912	9701	-11061	-151	-126	-120	-63	-62	-58	-103	43	-150	18	34	-73	-26	-55	84	-29	0
0.343333	1328	-387	-8922	-21348	52	-9957	-3044	-11472	-67	-9674	-4535	-8836	-247	-8936	-4203	-4283	2329	-620	1066	-21867	-193	-9608	7947	-16029	-351	-8923	6947	-14740	-457	-7851	9688	-11126	-151	-128	-119	-65	-67	-61	-122	40	-151	12	35	-73	-29	-55	84	-29	-3
0.344167	1089	-480	-8946	-21226	24	-9952	-2767	-11398	-166	-9642	-4283	-8732	-380	-8943	-4001	-4260	2086	-923	1009	-21593	7	-9565	7940	-15978	-344	-8881	6887	-14769	-623	-7793	9664	-11202	-147	-127	-119	-60	-66	-58	-107	40	-150	18	35	-78	-18	-59	84	-29	0
0.345000	919	-582	-9009	-21109	-107	-9944	-2497	-11316	-92	-9607	-4051	-8637	-218	-8953	-3810	-4237	2033	-1216	932	-21336	-104	-9515	7916	-15933	-498	-8840	6829	-14801	-579	-7739	9650	-11263	-148	-124	-119	-65	-63	-60	-107	41	-147	21	34	-74	-22	-53	87	-32	0
0.345833	677	-685	-9043	-20989	118	-9959	-2239	-11228	-70	-9575	-3840	-8562	103	-8975	-3631	-4224	1879	-1500	846	-21092	-155	-9461	7905	-15907	-550	-8797	6780	-14835	-511	-7699	9627	-11328	-152	-129	-119	-64	-64	-59	-104	40	-154	19	35	-75	-25	-58	81	-30	-3
0.346667	503	-786	-9064	-20877	-126	-9957	-1992	-11137	-156	-9545	-3651	-8505	54	-9000	-3461	-4213	1721	-1767	751	-20870	-208	-9398	7881	-15886	-682	-8750	6738	-14868	-522	-7660	9601	-11389	-150	-124	-116	-63	-64	-59	-105	38	-149	21	37	-70	-18	-55	82	-28	0
0.347500	414	-884	-9072	-20761	-126	-9969	-1757	-11039	-57	-9512	-3477	-8468	-116	-9038	-3307	-4201	1738	-2021	646	-20676	-176	-9331	7860	-15837	-781	-8708	6706	-14902	-553	-7635	9568	-11433	-150	-125	-116	-63	-60	-56	-103	41	-150	19	39	-76	-22	-55	84	-28	-4
0.348333	397	-977	-9064	-20652	-75	-9993	-1538	-10944	-143	-9485	-3329	-8448	-222	-9081	-3162	-4199	1723	-2257	539	-20509	-144	-9265	7831	-15869	-662	-8670	6682	-14936	-538	-7609	9544	-11464	-150	-128	-117	-65	-65	-59	-108	33	-164	15	34	-77	-21	-45	81	-31	-4
0.349167	552	-1066	-9037	-20542	-29	-10019	-1331	-10827	-44	-9462	-3191	-8445	-405	-9132	-3025	-4203	1802	-2489	436	-20374	-95	-9192	7811	-15870	-654	-8623	6671	-14959	-376	-7585	9514	-11477	-151	-127	-121	-64	-61	-56	-107	39	-149	21	38	-75	-22	-52	82	-30	-1
0.350000	798	-1136	-8994	-20428	46	-10047	-1136	-10747	85	-9436	-3067	-8449	-547	-9187	-2906	-4210	1791	-2708	338	-20266	20	-9124	7787	-15876	-488	-8586	6663	-14983	-345	-7577	9479	-11469	-149	-127	-119	-65	-65	-57	-107	38	-150	18	40	-76	-24	-53	77	-31	0
0.350833	894	-1209	-8938	-20323	-212	-10086	-962	-10670	44	-9423	-2959	-8470	-504	-9253	-2798	-4230	1923	-2916	248	-20195	-77	-9056	7762	-15887	-520	-8543	6663	-15002	-337	-7565	9440	-11442	-151	-121	-122	-70	-64	-59	-107	36	-152	17	33	-79	-22	-55	82	-32	-6
0.351667	684	-1265	-8861	-20212	153	-10122	-801	-10563	-53	-9416	-2864	-8499	-249	-9297	-2697	-4249	2082	-3110	177	-20149	114	-8992	7740	-15904	-610	-8504	6671	-15009	-311	-7552	9394	-11389	-148	-128	-119	-65	-62	-57	-104	39	-155	17	32	-78	-23	-56	85	-32	-3
0.352500	890	-1309	-8754	-20107	105	-10162	-654	-10468	-129	-9409	-2765	-8526	-139	-9386	-2609	-4276	1950	-3289	113	-20126	359	-8926	7718	-15921	-302	-8456	6687	-14992	-270	-7535	9347	-11315	-146	-126	-118	-65	-62	-58	-107	37	-148	21	36	-75	-22	-55	82	-29	-1
0.353333	1070	-1337	-8667	-19987	6	-10203	-526	-10380	-59	-9412	-2685	-8564	-196	-9465	-2535	-4313	1935	-3463	73	-20130	138	-8868	7697	-15937	-406	-8412	6694	-15000	-310	-7520	9301	-11212	-148	-125	-116	-67	-59	-57	-104	38	-155	18	36	-78	-22	-56	84	-27	2
0.354167	1217	-1360	-8551	-19883	-94	-10245	-405	-10307	-14	-9417	-2601	-8600	-185	-9540	-2475	-4355	1869	-3628	52	-20157	104	-8812	7675	-15953	-268	-8365	6707	-14984	-613	-7502	9252	-11093	-150	-137	-122	-65	-62	-57	-107	38	-149	18	37	-74	-22	-53	85	-28	-3
0.355000	1352	-1356	-8429	-19759	1	-10283	-304	-10219	-186	-9434	-2527	-8636	-10	-9621	-2429	-4400	1893	-3766	55	-20189	187	-8757	7656	-15966	-143	-8311	6710	-14958	-783	-7480	9196	-10952	-150	-125	-117	-64	-60	-56	-101	38	-150	19	37	-76	-23	-53	87	-31	-4
0.355833	1362	-1353	-8300	-19649	-331	-10329	-215	-10146	-131	-9456	-2460	-8665	38	-9705	-2394	-4451	1982	-3918	76	-20235	387	-8711	7630	-15989	-84	-8259	6707	-14923	-537	-7459	9131	-10797	-147	-127	-119	-70	-63	-62	-105	41	-147	19	34	-74	-22	-55	85	-27	1
0.356667	997	-1336	-8171	-19539	136	-10368	-147	-10082	49	-9483	-2404	-8703	80	-9791	-2377	-4505	1902	-4048	122	-20281	764	-8663	7602	-16005	-85	-8206	6692	-14880	-275	-7433	9063	-10623	-151	-129	-122	-70	-63	-60	-104	33	-154	13	36	-80	-23	-60	79	-34	1
0.357500	983	-1307	-8042	-19428	254	-10413	-97	-10019	129	-9518	-2350	-8726	259	-9875	-2375	-4560	1769	-4162	185	-20323	916	-8615	7572	-16022	25	-8147	6674	-14813	-135	-7400	8999	-10442	-150	-127	-120	-69	-66	-63	-109	35	-152	16	33	-76	-21	-61	81	-32	0
0.358333	1132	-1270	-7903	-19316	-139	-10446	-52	-9955	197	-9552	-2302	-8746	249	-9962	-2383	-4568	1819	-4256	276	-20359	716	-8566	7550	-16032	-16	-8085	6636	-14762	-22	-7367	8933	-10250	-148	-128	-122	-72	-64	-59	-104	37	-152	16	33	-76	-22	-58	78	-32	0
0.359167	1145	-1227	-7775	-19209	76	-10479	-32	-9898	137	-9592	-2265	-8757	50	-10046	-2406	-4658	1795	-4334	382	-20382	813	-8515	7520	-16049	-28	-8021	6585	-14696	96	-7331	8864	-10057	-154	-130	-126	-70	-65	-63	-108	35	-153	15	30	-83	-22	-59	79	-32	-1
0.360000	1181	-1172	-7640	-19097	-288	-10511	-19	-9845	79	-9636	-2237	-8767	11	-10132	-2446	-4711	1804	-4392	520	-20388	902	-8464	7492	-16064	9	-7961	6529	-14612	291	-7293	8792	-9866	-151	-128	-121	-68	-62	-60	-107	37	-161	17	33	-83	-33	-57	78	-31	-5
0.360833	1184	-1116	-7506	-18990	-557	-10540	0	-9801	-29	-9679	-2218	-8768	93	-10214	-2491	-4749	1909	-4424	657	-20378	1018	-8410	7464	-16084	-4	-7896	6461	-14525	469	-7273	8727	-9701	-149	-126	-118	-67	-60	-55	-102	38	-149	16	35	-76	-19	-55	81	-28	1
0.361667	1224	-1062	-7379	-18887	-372	-10566	-43	-9758	-142	-9727	-2214	-8764	248	-10296	-2557	-4790	1956	-4434	809	-20348	1022	-8359	7431	-16101	27	-7834	6381	-14427	412	-7217	8664	-9497	-146	-126	-118	-63	-60	-53	-98	42	-145	20	39	-77	-21	-56	84	-29	0
0.362500	1508	-1005	-7256	-18789	-439	-10590	-80	-9722	-202	-9777	-2226	-8753	456	-10380	-2641	-4827	2121	-4417	968	-20304	908	-8309	7400	-16123	-10	-7779	6290	-14328	351	-7182	8595	-9329	-146	-126	-121	-63	-59	-57	-102	40	-151	16	34	-75	-18	-56	82	-30	3
0.363333	1775	-958	-7137	-18697	-297	-10615	-135	-9692	-75	-9827	-2250	-8734	620	-10477	-2739	-4865	2317	-4372	1128	-20246	925	-8259	7357	-16154	-18	-7728	6199	-14222	430	-7159	8533	-9184	-147	-131	-122	-67	-68	-47	-104	41	-131	17	34	-77	-21	-57	81	-29	-1
0.364167	1835	-910	-7016	-18604	-340	-10635	-208	-9676	13	-9880	-2292	-8710	788	-10550	-2848	-4903	2464	-4293	1289	-20169	595	-8215	7310	-16187	-24	-7683	6100	-14110	578	-7139	8468	-9049	-132	-128	-121	-66	-61	-61	-103	39	-150	17	34	-77	-23	-57	82	-29	-1
0.365000	1507	-869	-6901	-18536	-289	-10655	-293	-9660	-74	-9927	-2344	-8674	792	-10633	-2974	-4942	2697	-4190	1440	-20089	402	-8170	7254	-16224	-274	-7651	6002	-13998	646	-7128	8410	-8939	-148	-132	-126	-70	-66	-61	-108	37	-150	15	29	-81	-25	-59	80	-31	-9
0.365833	1435	-837	-6785	-18467	-76	-10673	-396	-9654	-60	-9980	-2415	-8631	452	-10714	-3108	-4984	2707	-4043	1587	-19993	627	-8129	7217	-16266	-52	-7625	5910	-13879	793	-7120	8360	-8837	-152	-129	-120	-66	-64	-59	-107	36	-150	18	33	-79	-25	-56	77	-31	-3
0.366667	1267	-810	-6666	-18402	-101	-10680	-507	-9653	-29	-10030	-2491	-8577	394	-10795	-3255	-5025	2792	-3865	1714	-19896	320	-8093	7170	-16307	-80	-7606	5824	-13759	923	-7126	8311	-8778	-147	-129	-120	-67	-66	-56	-104	40	-149	0	34	-79	-22	-56	82	-32	0
0.367500	1049	-787	-6545	-18341	-212	-10693	-629	-9651	-56	-10081	-2582	-8513	429	-10874	-3407	-5075	2932	-3659	1832	-19797	217	-8065	7113	-16352	-66	-7604	5744	-13651	748	-7135	8270	-8729	-145	-129	-122	-66	-58	-57	-103	41	-150	19	32	-76	-22	-57	81	-29	-6
0.368333	891	-779	-6432	-18297	-42	-10704	-761	-9655	-170	-10128	-2685	-8446	259	-10963	-3567	-5136	3000	-3442	1924	-19698	192	-8051	7055	-16396	-145	-7612	5682	-13522	646	-7157	8228	-8702	-148	-127	-119	-66	-64	-58	-105	42	-148	21	37	-75	-19	-57	81	-28	0
0.369167	654	-765	-6316	-18254	-228	-10713	-906	-9663	-217	-10179	-2797	-8358	0	-11029	-3738	-5202	3128	-3170	1996	-19604	-144	-8042	6995	-16435	-72	-7634	5626	-13410	525	-7191	8211	-8690	-146	-125	-119	-64	-61	-58	-104	41	-148	23	37	-74	-23	-55	84	-28	1
0.370000	-180	-769	-6200	-18223	-151	-10722	-1046	-9668	5	-10229	-2909	-8272	-31	-11109	-3909	-5279	3363	-2893	2024	-19524	-236	-8048	6936	-16471	-66	-7671	5587	-13302	365	-7231	8159	-8702	-147	-128	-120	-66	-61	-60	-107	36	-150	19	38	-75	-18	-51	82	-32	0
0.370833	-735	-774	-6090	-18203	241	-10738	-1189	-9671	-70	-10280	-3037	-8187	-104	-11188	-4086	-5380	3474	-2599	2056	-19455	18	-8067	6872	-16499	-1	-7722	5561	-13204	304	-7277	8123	-8727	-149	-128	-119	-67	-64	-61	-107	38	-149	21	34	-75	-22	-57	80	-31	-3
0.371667	-935	-782	-5984	-18186	-15	-10747	-1337	-9669	-153	-10329	-3167	-8096	-308	-11264	-4256	-5485	3783	-2300	2052	-19392	-196	-8103	6812	-16518	-34	-7782	5541	-13117	335	-7348	8098	-8764	-148	-128	-118	-69	-66	-61	-110	43	-143	19	34	-78	-21	-55	79	-31	0
0.372500	-1476	-796	-5878	-18177	156	-10758	-1477	-9657	-8	-10377	-3300	-8004	-386	-11340	-4425	-5603	4137	-1981	2024	-19343	-481	-8144	6756	-16524	7	-7856	5539	-13036	355	-7418	8071	-8814	-149	-129	-120	-67	-63	-60	-103	38	-150	19	34	-75	-23	-57	79	-30	-3
0.373333	-1898	-785	-5781	-18174	226	-10775	-1608	-9641	-164	-10425	-3432	-7913	-340	-11415	-4590	-5732	4396	-1668	1976	-19305	-558	-8208	6696	-16519	-59	-7940	5547	-12973	211	-7496	8046	-8874	-152	-131	-120	-70	-70	-63	-115	35	-152	21	34	-78	-26	-58	77	-30	-4
0.374167	-2178	-786	-5697	-18174	73	-10789	-1744	-9611	-136	-10468	-3570	-7830	-258	-11488	-4752	-5869	4737	-1355	1907	-19273	-531	-8281	6647	-16495	-109	-8030	5565	-12908	130	-7539	8020	-8936	-150	-129	-121	-67	-62	-58	-109	39	-150	16	35	-76	-22	-56	79	-32	-5
0.375000	-2399	-773	-5608	-18177	-18	-10804	-1856	-9569	-34	-10505	-3703	-7747	-281	-11552	-4901	-6012	5148	-1050	1823	-19248	-420	-8369	6598	-16459	-23	-8127	5591	-12862	287	-7654	7995	-9008	-147	-126	-119	-69	-62	-59	-109	37	-153	17	35	-74	-41	-57	77	-49	0
0.375833	-2403	-761	-5536	-18180	84	-10825	-1970	-9513	-131	-10542	-3838	-7676	-263	-11620	-5052	-6165	5621	-757	1737	-19231	-281	-8475	6549	-16405	-125	-8230	5617	-12812	428	-7739	7963	-9063	-149	-129	-120	-70	-64	-60	-105	39	-150	18	33	-78	-23	-56	80	-30	0
0.376667	-2471	-740	-5477	-18192	-128	-10848	-2072	-9447	-124	-10564	-3976	-7617	-235	-11673	-5195	-6315	5948	-480	1643	-19212	-264	-8590	6501	-16338	-211	-8343	5635	-12788	356	-7820	7932	-9162	-151	-126	-137	-69	-67	-59	-107	29	-155	16	32	-78	-24	-56	80	-29	-1
0.377500	-2725	-714	-5430	-18198	-555	-10873	-2169	-9366	-78	-10608	-4112	-7566	-233	-11725	-5339	-6469	6093	-222	1545	-19193	-242	-8724	6450	-16262	-17	-8450	5657	-12759	192	-7902	7899	-9249	-150	-129	-122	-70	-66	-61	-109	35	-153	16	34	-77	-27	-58	78	-32	-1
0.378333	-3342	-682	-5389	-18210	-520	-10907	-2260	-9274	-97	-10634	-4245	-7527	-277	-11768	-5460	-6618	6256	13	1459	-19175	-174	-8865	6403	-16172	-197	-8565	5665	-12739	98	-7972	7860	-9337	-149	-127	-121	-70	-81	-61	-107	37	-151	40	29	-77	-23	-56	81	-30	-1
0.379167	-4042	-647	-5365	-18231	-91	-10936	-2344	-9177	-258	-10656	-4385	-7498	-186	-11798	-5622	-6764	6076	226	1378	-19149	145	-9019	6350	-16074	-92	-8672	5669	-12710	151	-8041	7813	-9423	-151	-130	-124	-73	-66	-63	-108	36	-155	16	29	-77	-23	-57	79	-32	-6
0.380000	-4686	-603	-5349	-18223	-316	-10967	-2427	-9067	-188	-10672	-4525	-7482	57	-11816	-5768	-6902	5878	426	1312	-19108	277	-9178	6294	-15972	-109	-8788	5660	-12685	12	-8103	7766	-9529	-149	-125	-122	-69	-64	-60	-108	12	-150	18	44	-79	-24	-57	77	-33	-1
0.380833	-5571	-557	-5338	-18229	-22	-11002	-2504	-8953	-31	-10682	-4663	-7476	197	-11821	-5911	-7035	5554	585	1262	-19061	395	-9345	6234	-15863	-161	-8897	5637	-12653	-270	-8150	7719	-9623	-148	-124	-121	-66	-63	-59	-109	36	-151	19	35	-74	-23	-58	81	-29	-1
0.381667	-6589	-508	-5337	-18232	40	-11034	-2585	-8832	-84	-10693	-4807	-7483	179	-11823	-6063	-7160	5131	724	1230	-19009	411	-9518	6166	-15756	-195	-9005	5596	-12623	-258	-8196	7658	-9722	-150	-126	-121	-70	-62	-63	-109	37	-154	19	32	-79	-26	-59	77	-35	-4
0.382500	-7714	-460	-5344	-18238	-159	-11073	-2668	-8717	-144	-10700	-4957	-7502	148	-11805	-6216	-7277	4708	844	1219	-18957	490	-9687	6095	-15640	-131	-9113	5561	-12587	-223	-8227	7602	-9815	-149	-127	-125	-67	-61	-61	-108	37	-151	19	30	-75	-22	-57	84	-31	11
0.383333	-9342	-405	-5347	-18238	-117	-11100	-2746	-8592	-158	-10705	-5105	-7525	102	-11778	-6374	-7390	4206	937	1228	-18875	572	-9857	6017	-15537	-215	-9219	5477	-12542	-316	-8259	7537	-9910	-151	-121	-122	-67	-62	-58	-105	37	-149	19	33	-73	-22	-58	80	-32	0
0.384167	-10964	-349	-5348	-18238	317	-11134	-2831	-8483	-172	-10709	-5257	-7560	2	-11743	-6534	-7493	3449	1014	1263	-18797	762	-10022	5938	-15438	-53	-9323	5397	-12500	-369	-8281	7473	-9994	-147	-126	-122	-67	-66	-61	-105	37	-155	19	29	-76	-19	-55	82	-31	0
0.385000	-12151	-292	-5348	-18237	-93	-11154	-2919	-8374	-115	-10710	-5410	-7606	-203	-11681	-6695	-7597	2764	1070	1313	-18714	808	-10185	5855	-15337	-75	-9423	5305	-12452	-343	-8297	7402	-10070	-150	-127	-126	-67	-63	-60	-107	38	-149	18	27	-77	-4	-55	81	-30	-5
0.385833	-13504	-243	-5338	-18235	22	-11189	-3010	-8265	-95	-10718	-5574	-7655	-243	-11651	-6860	-7701	2168	1115	1383	-18632	556	-10336	5770	-15246	-242	-9532	5203	-12391	-382	-8316	7330	-10125	-150	-128	-121	-66	-63	-60	-105	38	-151	17	33	-76	-19	-56	78	-33	1
0.386667	-14778	-164	-5319	-18233	118	-11194	-3104	-8166	-70	-10725	-5732	-7714	-118	-11599	-7018	-7800	1514	1141	1469	-18553	380	-10477	5683	-15158	-269	-9630	5096	-12356	-508	-8331	7251	-10176	-148	-126	-126	-69	-62	-57	-116	40	-150	18	30	-74	-18	-55	84	-28	0
0.387500	-15980	-86	-5281	-18228	-60	-11205	-3200	-8071	67	-10717	-5898	-7779	-117	-11541	-7169	-7914	884	1165	1571	-18476	354	-10614	5599	-15075	-344	-9731	4984	-12312	-594	-8347	7173	-10203	-147	-126	-120	-66	-62	-57	-101	41	-147	19	33	-74	-22	-53	85	-30	1
0.388333	-17106	-13	-5235	-18228	96	-11208	-3305	-7983	-67	-10718	-6062	-7850	-213	-11483	-7314	-8027	194	1180	1679	-18401	234	-10722	5512	-14997	-365	-9828	4867	-12270	-543	-8368	7086	-10205	-145	-125	-119	-73	-63	-57	-102	44	-148	22	36	-73	-23	-53	84	-29	0
0.389167	-17910	70	-5176	-18227	175	-11200	-3417	-7896	-34	-10714	-6230	-7934	-196	-11421	-7448	-8144	-563	1194	1794	-18340	132	-10822	5427	-14928	-363	-9925	4751	-12248	-530	-8392	6988	-10185	-146	-122	-117	-66	-60	-57	-103	41	-147	22	36	-73	-19	-58	79	-28	4
0.390000	-18451	154	-5097	-18233	96	-11185	-3540	-7817	23	-10706	-6399	-8027	-168	-11369	-7567	-8269	-1232	1188	1903	-18297	60	-10919	5344	-14867	-469	-10022	4622	-12229	-558	-8424	6887	-10137	-150	-132	-126	-70	-64	-56	-110	38	-150	13	28	-77	-22	-57	75	-33	-6
0.390833	-19005	240	-5013	-18260	180	-11153	-3663	-7739	-48	-10700	-6569	-8133	-241	-11306	-7672	-8402	-1901	1209	2022	-18260	-154	-10996	5266	-14809	-334	-10105	4506	-12223	-524	-8460	6773	-10063	-147	-128	-124	-70	-63	-59	-109	34	-151	17	30	-77	-22	-57	75	-34	-1
0.391667	-19652	334	-4910	-18246	-190	-11118	-3795	-7656	-15	-10679	-6738	-8245	-370	-11238	-7748	-8537	-2452	1231	2133	-18237	-376	-11063	5186	-14751	-419	-10197	4384	-12232	-506	-8497	6651	-9960	-152	-128	-124	-67	-63	-59	-112	36	-133	16	33	-77	-23	-59	79	-30	0
0.392500	-20245	431	-4799	-18255	219	-11062	-3929	-7563	-3	-10646	-6900	-8375	-376	-11169	-7817	-8668	-3188	1263	2238	-18231	-70	-11113	5118	-14695	-255	-10273	4262	-12255	-510	-8540	6520	-9831	-151	-129	-126	-67	-62	-60	-107	39	-148	17	33	-78	-19	-57	78	-31	-4
0.393333	-20580	535	-4678	-18271	-14	-10989	-4079	-7468	32	-10606	-7065	-8514	-266	-11098	-7861	-8801	-3913	1303	2331	-18236	-42	-11157	5045	-14649	-206	-10342	4140	-12291	-558	-8609	6380	-9676	-149	-131	-121	-88	-66	-59	-107	39	-153	11	30	-76	-19	-57	79	-31	-5
0.394167	-20902	636	-4556	-18288	10	-10909	-4232	-7363	7	-10553	-7213	-8665	-241	-11019	-7883	-8935	-4506	1356	2418	-18248	-267	-11202	4973	-14603	-184	-10398	4024	-12345	-683	-8637	6226	-9504	-149	-129	-122	-68	-62	-57	-105	39	-149	18	35	-75	-19	-56	80	-31	-1
0.395000	-21024	741	-4422	-18310	131	-10805	-4389	-7247	-149	-10486	-7366	-8835	-303	-10934	-7887	-9068	-5081	1432	2501	-18269	-331	-11214	4900	-14566	-101	-10451	3901	-12410	-608	-8688	6055	-9318	-144	-126	-119	-62	-57	-57	-103	44	-146	17	36	-73	-17	-56	84	-27	3
0.395833	-21032	843	-4292	-18342	202	-10691	-4552	-7118	-228	-10409	-7494	-8997	-354	-10844	-7880	-9193	-5626	1525	2573	-18291	-373	-11237	4825	-14533	-88	-10490	3772	-12483	-458	-8744	5877	-9128	-146	-127	-119	-65	-62	-59	-105	41	-148	20	36	-76	-17	-55	82	-18	1
0.396667	-21251	951	-4154	-18372	-126	-10560	-4720	-6972	-311	-10314	-7623	-9182	-292	-10738	-7860	-9314	-6104	1642	2643	-18314	-350	-11244	4742	-14509	-182	-10523	3650	-12566	-493	-8798	5685	-8940	-147	-127	-117	-70	-62	-61	-108	42	-149	17	34	-76	-24	-58	79	-31	-3
0.397500	-21601	1053	-4020	-18416	460	-10415	-4886	-6818	-283	-10208	-7730	-9373	-315	-10622	-7831	-9434	-6729	1779	2697	-18327	-131	-11247	4649	-14493	-70	-10550	3519	-12655	-504	-8852	5486	-8754	-150	-127	-120	-66	-64	-61	-113	42	-152	18	33	-65	-22	-61	81	-29	-6
0.398333	-21459	1158	-3876	-18459	126	-10252	-5055	-6647	-207	-10089	-7823	-9558	-426	-10499	-7793	-9534	-7165	1939	2762	-18326	-223	-11239	4549	-14486	-46	-10569	3385	-12744	-489	-8905	5279	-8586	-177	-130	-122	-68	-65	-65	-109	36	-154	13	32	-77	-27	-62	76	-35	-7
0.399167	-21214	1256	-3754	-18512	11	-10081	-5219	-6465	-342	-9960	-7897	-9748	-609	-10362	-7749	-9630	-7363	2129	2827	-18312	-442	-11234	4442	-14488	-219	-10574	3255	-12828	-411	-8948	5080	-8435	-154	-130	-124	-70	-66	-64	-113	35	-154	16	29	-78	-26	-59	79	-30	-6
0.400000	-20813	1356	-3615	-18566	265	-9891	-5365	-6269	-456	-9830	-7946	-9931	-780	-10213	-7707	-9715	-7639	2343	2892	-18270	-371	-11197	4336	-14493	-178	-10576	3120	-12901	-353	-8986	4874	-8312	-152	-136	-121	-69	-68	-59	-108	39	-153	16	34	-77	-24	-57	80	-28	-3
0.400833	-20270	1462	-3474	-18623	-11	-9688	-5506	-6061	-513	-9669	-7975	-10102	-624	-10050	-7659	-9792	-7900	2579	2965	-18205	-383	-11164	4215	-14501	-168	-10573	2989	-12962	-340	-9014	4676	-8216	-146	-125	-117	-64	-60	-55	-107	38	-147	23	36	-72	-17	-56	85	-32	1
0.401667	-19528	1558	-3338	-18688	105	-9486	-5626	-5848	-542	-9518	-7983	-10276	-541	-9888	-7617	-9858	-8070	2833	3039	-18122	-468	-11124	4089	-14524	-156	-10562	2855	-13010	-534	-9039	4481	-8157	-151	-125	-116	-64	-62	-55	-102	41	-151	23	36	-72	-22	-56	85	-28	-3
0.402500	-18305	1652	-3203	-18764	223	-9271	-5736	-5630	-448	-9367	-7974	-10428	-540	-9721	-7578	-9916	-8043	3106	3115	-18023	-360	-11079	3953	-14549	-112	-10550	2723	-13045	-506	-9052	4305	-8136	-147	-125	-119	-63	-60	-53	-103	40	-150	19	29	-73	-34	-55	82	-26	0
0.403333	-16506	1739	-3069	-18850	69	-9051	-5822	-5415	-552	-9214	-7944	-10571	-412	-9559	-7546	-9973	-7849	3387	3193	-17894	-391	-11025	3810	-14581	-220	-10528	2598	-13056	-266	-9057	4137	-8160	-146	-127	-118	-66	-62	-57	-104	40	-150	21	37	-73	-21	-59	84	-26	1
0.404167	-14568	1824	-2928	-18941	112	-8831	-5890	-5197	-506	-9066	-7896	-10707	-477	-9405	-7520	-10022	-7747	3682	3274	-17754	-481	-10975	3670	-14600	-87	-10505	2476	-13049	-282	-9056	3985	-8210	-148	-126	-117	-63	-63	-56	-104	41	-147	22	42	-75	-26	-57	84	-27	0
0.405000	-12566	1901	-2789	-19048	-263	-8615	-5927	-4990	-372	-8896	-7835	-10824	-513	-9257	-7485	-10066	-7497	3980	3350	-17609	-546	-10913	3529	-14622	-120	-10476	2365	-13022	-334	-9037	3852	-8301	-145	-125	-119	-87	-62	-58	-104	42	-148	24	33	-75	-21	-56	84	-28	2
0.405833	-10414	1976	-2654	-19161	151	-8399	-5946	-4797	-404	-8783	-7759	-10931	-274	-9124	-7455	-10106	-7198	4277	3429	-17457	-466	-10855	3387	-14636	-111	-10444	2260	-12974	-481	-9014	3742	-8429	-150	-126	-118	-65	-62	-58	-100	30	-150	19	33	-75	-23	-59	86	-31	-3
0.406667	-7780	2036	-2516	-19285	26	-8192	-5940	-4619	-300	-8653	-7672	-11029	-53	-9005	-7421	-10154	-7009	4568	3486	-17313	-392	-10795	3248	-14647	53	-10407	2165	-12905	-614	-8974	3651	-8589	-150	-128	-121	-67	-68	-61	-107	39	-152	18	33	-75	-19	-57	80	-30	-3
0.407500	-4895	2092	-2385	-19423	106	-7990	-5906	-4457	-182	-8530	-7580	-11116	106	-8929	-7388	-10194	-6647	4851	3543	-17171	-517	-10731	3121	-14640	52	-10347	2085	-12814	-598	-8927	3584	-8760	-146	-124	-122	-64	-65	-59	-103	47	-148	22	35	-74	-23	-56	81	-28	1
0.408333	-1552	2146	-2254	-19564	87	-7801	-5854	-4310	-237	-8413	-7488	-11192	202	-8814	-7336	-10245	-6349	5119	3589	-17052	-562	-10668	2997	-14623	41	-10287	2010	-12713	-647	-8863	3535	-8960	-149	-126	-119	-66	-61	-59	-103	38	-149	22	34	-75	-19	-56	85	-28	1
0.409167	2021	2186	-2134	-19722	63	-7620	-5782	-4193	-193	-8305	-7400	-11270	135	-8757	-7291	-10311	-5899	5368	3609	-16957	-472	-10604	2882	-14596	-80	-10217	1945	-12602	-686	-8793	3503	-9171	-149	-124	-119	-64	-61	-57	-101	45	-151	20	37	-69	-19	-53	84	-28	-4
0.410000	5489	2218	-2022	-19889	-342	-7458	-5695	-4108	-8	-8209	-7322	-11343	-14	-8695	-7231	-10394	-5282	5595	3635	-16895	-359	-10541	2774	-14557	-55	-10135	1888	-12486	-694	-8716	3485	-9396	-152	-127	-120	-63	-64	-59	-102	35	-149	17	35	-76	-19	-55	82	-29	-1
0.410833	8532	2244	-1922	-20062	137	-7313	-5601	-4048	-78	-8117	-7256	-11420	-159	-8677	-7169	-10500	-4943	5802	3634	-16875	-318	-10479	2673	-14507	88	-10038	1837	-12372	-729	-8634	3478	-9611	-153	-131	-122	-66	-65	-62	-104	36	-150	18	28	-78	-27	-55	78	-31	-3
0.411667	11900	2261	-1834	-20246	90	-7181	-5495	-4025	-149	-8033	-7207	-11503	-243	-8625	-7102	-10628	-4572	5974	3621	-16892	-505	-10412	2583	-14445	97	-9930	1786	-12252	-574	-8541	3479	-9826	-149	-128	-122	-64	-62	-58	-105	38	-152	16	32	-77	-18	-55	79	-30	-1
0.412500	15018	2278	-1757	-20432	-9	-7062	-5384	-4025	-45	-7942	-7173	-11585	-217	-8595	-7023	-10783	-3957	6129	3595	-16954	-699	-10339	2495	-14374	-47	-9806	1752	-12139	-446	-8447	3488	-10036	-151	-129	-120	-68	-63	-57	-105	37	-151	19	35	-76	-22	-57	82	-32	-3
0.413333	17849	2290	-1691	-20619	130	-6960	-5272	-4065	-28	-7863	-7154	-11677	-156	-8561	-6942	-10970	-3377	6259	3578	-17063	-695	-10257	2397	-14293	-4	-9668	1709	-12039	-555	-8348	3491	-10235	-149	-131	-118	-66	-61	-59	-104	38	-150	16	34	-75	-23	-55	81	-30	-3
0.414167	20273	2296	-1648	-20811	-34	-6873	-5166	-4139	58	-7781	-7155	-11771	-241	-8524	-6864	-11185	-2767	6367	3535	-17222	-840	-10167	2330	-14214	-73	-9515	1671	-11953	-530	-8249	3495	-10415	-148	-128	-119	-65	-64	-58	-104	49	-155	18	36	-74	-22	-56	81	-30	0
0.415000	22025	2308	-1614	-21019	-74	-6801	-5062	-4243	120	-7685	-7176	-11876	-551	-8461	-6788	-11429	-2147	6455	3502	-17423	-863	-10066	2249	-14133	-60	-9354	1624	-11886	-304	-8153	3491	-10583	-150	-128	-122	-63	-65	-62	-108	35	-151	17	33	-77	-25	-59	79	-33	-1
0.415833	23263	2314	-1603	-21192	-103	-6732	-4966	-4379	663	-7589	-7214	-11977	-733	-8382	-6707	-11698	-1522	6522	3478	-17678	-903	-9953	2170	-14048	-63	-9180	1578	-11832	-197	-8043	3468	-10721	-151	-126	-120	-64	-65	-62	-108	37	-150	16	34	-70	-22	-56	80	-28	0
0.416667	24149	2329	-1597	-21369	-213	-6667	-4872	-4539	1049	-7473	-7262	-12074	-686	-8273	-6653	-11980	-785	6582	3466	-17946	-896	-9816	2090	-13969	-328	-8998	1537	-11805	-160	-7944	3435	-10838	-149	-125	-120	-68	-61	-60	-107	37	-153	18	32	-74	-19	-56	79	-31	-15
0.417500	24409	2359	-1615	-21549	-66	-6606	-4787	-4729	639	-7349	-7320	-12171	-820	-8133	-6595	-12273	-204	6626	3473	-18262	-556	-9671	2006	-13897	-186	-8823	1471	-11795	-138	-7835	3392	-10930	-149	-122	-124	-64	-73	-59	-107	33	-152	17	33	-74	-21	-55	81	-31	-3
0.418333	23875	2386	-1643	-21716	-296	-6542	-4708	-4953	647	-7210	-7385	-12259	-819	-7957	-6559	-12572	501	6669	3501	-18600	-660	-9502	1910	-13835	-196	-8637	1412	-11806	-50	-7731	3326	-10997	-148	-127	-124	-64	-63	-60	-108	38	-153	17	34	-75	-26	-57	80	-39	-5
0.419167	22427	2424	-1681	-21882	-150	-6475	-4635	-5191	710	-7053	-7450	-12330	-806	-7744	-6532	-12860	1214	6708	3553	-18970	-712	-9316	1835	-13777	-397	-8458	1349	-11839	-8	-7621	3253	-11036	-149	-128	-124	-64	-57	-63	-110	39	-153	13	30	-78	-24	-59	80	-30	-3
0.420000	20761	2471	-1720	-22035	-221	-6401	-4566	-5446	397	-6874	-7513	-12384	-1008	-7501	-6526	-13130	1600	6747	3632	-19349	-333	-9110	1749	-13726	-241	-8282	1290	-11884	-38	-7509	3162	-11050	-151	-128	-121	-61	-63	-59	-109	41	-149	20	35	-73	-22	-56	84	-28	0
0.420833	18802	2528	-1786	-22172	-251	-6308	-4495	-5711	338	-6680	-7566	-12380	-1104	-7222	-6534	-13364	2075	6803	3747	-19738	-298	-8887	1668	-13688	-482	-8108	1226	-11948	-76	-7394	3057	-11037	-146	-124	-117	-61	-60	-56	-109	41	-147	23	34	-45	-15	-53	85	-27	3
0.421667	16726	2594	-1850	-22294	-253	-6199	-4432	-5989	428	-6464	-7607	-12417	-1011	-6906	-6561	-13564	2509	6862	3884	-20131	-271	-8654	1584	-13665	-413	-7939	1166	-12026	-206	-7284	2946	-10999	-149	-124	-122	-63	-63	-55	-102	41	-149	21	36	-76	-18	-51	85	-27	0
0.422500	14445	2663	-1915	-22411	-69	-6089	-4369	-6274	253	-6236	-7640	-12394	-941	-6554	-6609	-13713	2852	6942	4047	-20524	-315	-8407	1500	-13641	-281	-7785	1109	-12119	-144	-7163	2828	-10943	-149	-126	-120	-81	-63	-56	-104	41	-155	19	35	-74	-22	-55	85	-28	0
0.423333	11882	2736	-1985	-22506	-510	-5959	-4302	-6558	58	-5997	-7658	-12345	-886	-6217	-6671	-13809	3176	7033	4248	-20907	-480	-8155	1425	-13636	-285	-7636	1059	-12217	50	-7046	2705	-10870	-151	-130	-125	-66	-65	-62	-110	37	-154	16	32	-77	-24	-57	81	-28	-4
0.424167	8925	2811	-2051	-22587	-178	-5818	-4236	-6841	16	-5743	-7664	-12267	-666	-5853	-6752	-13820	3271	7149	4426	-21291	-373	-7887	1358	-13632	-303	-7492	1024	-12319	155	-6924	2592	-10774	-150	-127	-122	-63	-61	-58	-107	40	-152	17	33	-75	-23	-57	82	-30	-1
0.425000	6349	2897	-2111	-22645	38	-5660	-4163	-7108	90	-5483	-7645	-12153	-445	-5481	-6839	-13795	3202	7290	4637	-21656	-117	-7624	1301	-13641	-169	-7352	998	-12423	5	-6804	2480	-10676	-150	-127	-120	-65	-64	-62	-109	38	-150	17	34	-74	-19	-59	78	-30	0
0.425833	4072	2975	-2168	-22683	-387	-5491	-4090	-7368	70	-5224	-7618	-12020	-394	-5139	-6943	-13686	3360	7453	4847	-22001	-296	-7363	1257	-13652	-319	-7220	982	-12529	0	-6686	2382	-10552	-148	-126	-121	-64	-64	-59	-91	39	-156	19	36	-74	-26	-57	80	-31	0
0.426667	1901	3077	-2214	-22699	-191	-5317	-4020	-7605	39	-4966	-7579	-11863	-273	-4761	-7048	-13508	3365	7640	5054	-22325	-441	-7105	1225	-13667	-319	-7088	983	-12632	212	-6567	2300	-10428	-150	-127	-120	-63	-64	-60	-105	40	-148	20	35	-72	-24	-56	84	-28	-3
0.427500	-9	3126	-2250	-22692	-138	-5137	-3950	-7841	-31	-4710	-7531	-11687	-193	-4427	-7157	-13268	3307	7844	5248	-22621	-525	-6853	1212	-13694	-247	-6959	997	-12729	64	-6453	2238	-10303	-150	-126	-119	-65	-59	-55	-103	42	-153	20	36	-72	-19	-55	85	-31	-3
0.428333	-1599	3191	-2275	-22665	-147	-4956	-3873	-8027	-147	-4471	-7477	-11499	-451	-4121	-7265	-12963	3267	8067	5419	-22892	-636	-6612	1211	-13720	-197	-6832	1020	-12824	-12	-6345	2196	-10173	-145	-127	-118	-61	-59	-53	-101	43	-147	18	37	-67	-17	-52	86	-25	2
0.429167	-2835	3254	-2287	-22614	12	-4773	-3806	-8203	-151	-4242	-7420	-11310	-420	-3834	-7375	-12619	3242	8301	5570	-23133	-639	-6387	1229	-13746	-61	-6697	1058	-12907	200	-6243	2175	-10048	-147	-125	-121	-62	-60	-53	-101	42	-147	21	34	-67	-18	-55	85	-27	0
0.430000	-3699	3308	-2284	-22568	-49	-4597	-3746	-8360	-205	-4036	-7368	-11117	96	-3603	-7475	-12228	3267	8551	5686	-23338	-618	-6177	1262	-13778	-114	-6572	1102	-12981	271	-6149	2176	-9929	-150	-125	-118	-62	-61	-53	-100	44	-151	19	36	-73	-21	-55	85	-30	1
0.430833	-4163	3357	-2272	-22448	-163	-4433	-3697	-8492	-322	-3850	-7315	-10936	728	-3398	-7567	-11817	3051	8799	5766	-23510	-439	-5988	1311	-13814	-149	-6436	1154	-13050	231	-6063	2197	-9821	-151	-131	-122	-65	-63	-52	-109	41	-153	16	33	-75	-22	-58	82	-31	-3
0.431667	-4490	3406	-2240	-22334	-290	-4280	-3658	-8602	-308	-3687	-7274	-10768	1169	-3235	-7653	-11389	2922	9050	5815	-23640	-302	-5827	1371	-13849	-121	-6304	1211	-13108	627	-5986	2242	-9721	-151	-128	-127	-66	-65	-60	-105	40	-155	13	26	-80	-27	-59	79	-30	-4
0.432500	-4867	3449	-2198	-22199	-221	-4131	-3628	-8681	-229	-3540	-7232	-10607	1199	-3106	-7717	-10950	2885	9297	5829	-23722	-252	-5659	1453	-13881	-257	-6164	1276	-13143	949	-5912	2312	-9632	-155	-129	-120	-58	-62	-59	-108	38	-152	15	33	-76	-21	-56	79	-31	-3
0.433333	-4897	3500	-2131	-22041	-94	-3994	-3610	-8755	-307	-3411	-7197	-10471	1121	-3000	-7771	-10521	2586	9538	5814	-23756	-19	-5521	1553	-13915	10	-6026	1341	-13171	652	-5851	2394	-9551	-148	-127	-119	-66	-66	-59	-107	39	-149	17	33	-76	-19	-42	82	-29	2
0.434167	-4616	3554	-2054	-21870	-162	-3872	-3606	-8806	-400	-3308	-7162	-10362	976	-2921	-7820	-10110	2334	9768	5758	-23736	50	-5390	1662	-13947	-113	-5887	1404	-13180	552	-5786	2498	-9482	-147	-129	-119	-64	-62	-108	-107	40	-149	18	37	-74	-18	-56	84	-29	-1
0.435000	-4035	3609	-1967	-21677	-190	-3762	-3618	-8841	-533	-3216	-7157	-10279	732	-2868	-7837	-9730	2059	9979	5682	-23664	176	-5275	1785	-13981	-116	-5745	1469	-13178	536	-5733	2609	-9419	-149	-125	-118	-63	-59	-57	-104	40	-151	19	35	-74	-19	-58	82	-33	-1
0.435833	-3435	3688	-1864	-21476	29	-3665	-3651	-8876	-530	-3142	-7145	-10225	652	-2845	-7856	-9385	1892	10199	5584	-23543	380	-5176	1913	-14012	-66	-5625	1525	-13162	534	-5688	2738	-9364	-148	-126	-118	-64	-63	-49	-100	70	-148	21	33	-74	-19	-53	85	-29	0
0.436667	-2955	3768	-1757	-21264	-155	-3573	-3695	-8898	-355	-3077	-7137	-10198	502	-2792	-7869	-9086	1690	10349	5468	-23363	552	-5079	2083	-14042	-56	-5504	1582	-13126	487	-5644	2869	-9320	-151	-129	-119	-62	-62	-55	-101	40	-149	17	34	-78	-21	-50	85	-33	-5
0.437500	-2850	3863	-1643	-21018	-36	-3493	-3763	-8926	-358	-3012	-7135	-10208	467	-2761	-7876	-8835	1424	10502	5347	-23130	687	-4989	2198	-14080	-191	-5387	1635	-13078	339	-5605	3010	-9278	-147	-128	-120	-67	-57	-59	-105	40	-150	17	30	-77	-21	-55	85	-29	-3
0.438333	-2454	3972	-1526	-20813	139	-3416	-3845	-8952	-441	-2951	-7122	-10239	580	-2721	-7886	-8638	1002	10643	5221	-22845	1033	-4900	2349	-14108	-36	-5267	1686	-13010	216	-5567	3146	-9231	-152	-131	-122	-67	-63	-56	-103	40	-152	16	33	-78	-21	-56	84	-31	-5
0.439167	-1675	4102	-1407	-20578	-288	-3346	-3945	-8987	-487	-2886	-7107	-10293	315	-2670	-7917	-8488	725	10760	5103	-22508	855	-4811	2504	-14145	-96	-5191	1737	-12931	127	-5534	3282	-9186	-154	-129	-124	-65	-65	-57	-103	40	-153	12	30	-79	-23	-57	81	-36	0
0.440000	-1040	4239	-1343	-20338	-50	-3277	-4063	-9036	-553	-2811	-7088	-10374	-11	-2600	-7921	-8396	511	10867	4995	-22122	647	-4718	2655	-14178	-80	-5104	1792	-12829	47	-5498	3417	-9141	-153	-131	-126	-72	-65	-60	-107	34	-153	13	29	-80	-23	-56	80	-34	-5
0.440833	-334	4397	-1179	-20094	-95	-3197	-4194	-9090	-564	-2723	-7053	-10462	106	-2505	-7958	-8338	204	10967	4910	-21688	805	-4614	2833	-14203	-82	-5028	1856	-12726	-121	-5452	3560	-9078	-151	-128	-117	-63	-66	-56	-103	42	-148	17	52	-76	-22	-53	87	-28	0
0.441667	532	4583	-1077	-19852	-203	-3113	-4333	-9157	-488	-2614	-7015	-10567	89	-2386	-7992	-8325	-72	11055	4842	-21226	777	-4512	3005	-14233	-86	-4962	1929	-12608	-239	-5408	3695	-9017	-148	-127	-118	-68	-60	-58	-105	40	-149	20	32	-77	-21	-56	85	-29	0
0.442500	1563	4756	-986	-19613	-75	-3027	-4487	-9248	-503	-2494	-6966	-10676	-345	-2246	-8047	-8350	-342	11132	4804	-20725	714	-4408	3170	-14263	-35	-4908	2008	-12482	-248	-5366	3828	-8946	-146	-126	-129	-63	-62	-57	-107	40	-149	19	34	-76	-22	-58	85	-29	1
0.443333	2683	4950	-912	-19382	44	-2924	-4646	-9359	-406	-2356	-6912	-10789	-633	-2076	-8116	-8403	-509	11203	4786	-20206	729	-4290	3347	-14290	-133	-4858	2103	-12355	-349	-5311	3955	-8868	-147	-127	-118	-67	-61	-61	-104	40	-147	19	33	-74	-19	-55	80	-30	0
0.444167	3733	5149	-858	-19155	-10	-2783	-4812	-9488	26	-2203	-6849	-10907	-581	-1888	-8196	-8478	-634	11270	4797	-19665	614	-4174	3530	-14317	-93	-4815	2211	-12224	-352	-5249	4083	-8784	-150	-128	-121	-39	-62	-59	-103	56	-154	18	34	-76	-23	-57	82	-32	-3
0.445000	4717	5358	-825	-18938	-38	-2667	-4979	-9636	204	-2033	-6781	-11009	-565	-1674	-8286	-8565	-835	11333	4835	-19113	442	-4054	3718	-14341	47	-4770	2342	-12096	-282	-5177	4211	-8696	-147	-125	-120	-67	-64	-58	-108	38	-151	17	34	-75	-24	-55	80	-29	1
0.445833	5372	5557	-808	-18731	-218	-2507	-5142	-9802	28	-1847	-6714	-11091	-843	-1447	-8382	-8667	-885	11389	4897	-18564	277	-3934	3911	-14362	-229	-4725	2484	-11972	-316	-5100	4340	-8604	-150	-127	-120	-67	-63	-59	-132	37	-151	21	35	-76	-24	-58	82	-29	0
0.446667	6010	5763	-818	-18543	153	-2335	-5297	-9986	-14	-1652	-6655	-11193	-790	-1209	-8480	-8759	-1068	11441	4981	-18020	382	-3815	4141	-14385	-64	-4676	2650	-11863	-336	-5009	4476	-8507	-149	-125	-121	-68	-60	-59	-105	40	-152	17	32	-75	-23	-55	82	-29	0
0.447500	6737	5964	-831	-18373	7	-2136	-5442	-10187	-7	-1445	-6605	-11264	-701	-962	-8577	-8854	-1171	11486	5082	-17492	22	-3699	4322	-14392	-147	-4621	2833	-11761	-344	-4912	4611	-8415	-160	-127	-120	-40	-62	-58	-102	40	-151	18	34	-76	-22	-55	84	-30	-4
0.448333	7449	6161	-894	-18223	-125	-1912	-5580	-10404	-88	-1230	-6568	-11323	-750	-713	-8669	-8935	-1270	11528	5196	-16991	-270	-3592	4541	-14408	-178	-4559	3037	-11677	-372	-4806	4748	-8328	-149	-127	-124	-67	-64	-59	-108	39	-154	12	32	-78	-19	-58	81	-31	-1
0.449167	8141	6356	-968	-18103	-16	-1674	-5701	-10632	-73	-1011	-6549	-11367	-796	-446	-8747	-9010	-1299	11561	5315	-16495	-293	-3492	4757	-14412	-221	-4485	3260	-11606	-511	-4692	4899	-8242	-144	-130	-119	-67	-59	-60	-102	40	-150	23	37	-75	-24	-55	85	-27	0
0.450000	8826	6558	-1047	-18007	-127	-1410	-5797	-10867	-50	-791	-6557	-11396	-969	-221	-8806	-9071	-1232	11585	5443	-16045	-430	-3399	4982	-14416	-235	-4423	3494	-11561	-543	-4571	5049	-8168	-148	-125	-121	-64	-61	-57	-103	42	-149	21	32	-76	-21	-56	85	-27	0
0.450833	9030	6756	-1147	-17948	-165	-1129	-5878	-11115	-109	-572	-6602	-11417	-1080	23	-8849	-9124	-1286	11600	5562	-15628	-443	-3310	5210	-14412	-363	-4321	3746	-11528	-404	-4451	5206	-8105	-150	-126	-125	-66	-63	-59	-97	38	-150	19	32	-74	-23	-59	79	-30	0
0.451667	9226	6958	-1251	-17917	310	-835	-5938	-11368	-170	-356	-6657	-11420	-973	241	-8866	-9161	-1470	11602	5678	-15248	-308	-3238	5436	-14407	-173	-4226	4004	-11517	-366	-4333	5372	-8051	-151	-127	-120	-64	-66	-60	-105	39	-154	16	34	-75	-27	-57	80	-29	-3
0.452500	9833	7168	-1358	-17925	-88	-531	-5973	-11623	-197	-138	-6752	-11416	-922	458	-8855	-9188	-1424	11598	5783	-14909	-484	-3167	5665	-14398	-182	-4124	4282	-11519	-310	-4204	5533	-8008	-158	-155	-122	-66	-69	-59	-103	39	-151	18	35	-75	-23	-56	82	-31	-3
0.453333	10342	7387	-1461	-17969	50	-201	-5985	-11883	-77	75	-6876	-11413	-886	661	-8820	-9238	-1377	11582	5877	-14611	-730	-3107	5890	-14380	-252	-4014	4565	-11541	-299	-4086	5724	-7976	-149	-125	-121	-64	-61	-59	-104	39	-149	10	33	-74	-18	-55	82	-25	2
0.454167	10989	7619	-1561	-18054	61	106	-5977	-12137	-97	283	-7033	-11403	-894	860	-8759	-9237	-1234	11552	5957	-14351	-734	-3049	6115	-14357	-189	-3907	4851	-11566	-284	-3973	5911	-7953	-148	-125	-120	-63	-63	-64	-108	38	-148	23	37	-72	-21	-55	86	-29	3
0.455000	11569	7865	-1655	-18165	-117	459	-5947	-12394	-129	487	-7216	-11383	-982	1045	-8680	-9260	-1042	11513	6015	-14133	-638	-2996	6330	-14335	-173	-3800	5136	-11607	-221	-3864	6098	-7947	-147	-124	-118	-61	-61	-57	-101	37	-150	20	37	-73	-21	-53	81	-30	-3
0.455833	12046	8122	-1728	-18313	-61	787	-5904	-12641	-41	687	-7424	-11374	-1107	1223	-8583	-9289	-840	11461	6058	-13961	-672	-2952	6535	-14308	-153	-3699	5417	-11651	-238	-3763	6293	-7935	-151	-120	-117	-63	-62	-59	-103	38	-154	22	36	-73	-18	-53	84	-29	-3
0.456667	12676	8398	-1783	-18489	-22	1109	-5840	-12882	-83	886	-7654	-11367	-1500	1389	-8476	-9323	-615	11400	6084	-13826	-775	-2908	6733	-14278	-241	-3606	5687	-11699	-237	-3675	6486	-7936	-154	-132	-122	-66	-64	-60	-104	35	-155	23	30	-75	-23	-52	81	-33	-5
0.457500	13428	8683	-1825	-18699	-45	1416	-5771	-13117	-215	1088	-7901	-11372	-1705	1553	-8366	-9367	-465	11336	6096	-13725	-694	-2860	6919	-14245	-315	-3517	5955	-11739	-211	-3588	6685	-7916	-151	-121	-121	-66	-61	-61	-107	37	-154	15	30	-75	-19	-57	82	-30	-3
0.458333	13946	8989	-1843	-18898	94	1717	-5684	-13333	-208	1296	-8151	-11378	-1548	1714	-8261	-9422	-425	11259	6095	-13662	-669	-2830	7099	-14208	-131	-3436	6214	-11776	-243	-3511	6884	-7919	-152	-129	-122	-67	-67	-61	-107	37	-153	17	34	-78	-26	-55	76	-31	-3
0.459167	14148	9303	-1835	-19122	-130	1998	-5586	-13539	-124	1508	-8405	-11393	-1244	1867	-8169	-9488	-277	11183	6088	-13632	-889	-2767	7268	-14171	-263	-3372	6454	-11799	-266	-3436	7086	-7906	-150	-128	-117	-66	-70	-61	-107	37	-151	13	30	-78	-26	-57	80	-30	-5
0.460000	14259	9624	-1810	-19343	263	2260	-5491	-13729	-104	1715	-8644	-11413	-908	2020	-8096	-9567	-332	11095	6072	-13630	-700	-2716	7429	-14137	-121	-3315	6672	-11804	-411	-3364	7289	-7879	-151	-128	-120	-65	-63	-56	-103	38	-152	19	35	-74	-18	-52	81	-30	-1
0.460833	14420	9951	-1758	-19553	43	2497	-5388	-13903	-202	1948	-8865	-11441	-696	2169	-8053	-9658	-361	11014	6056	-13649	-465	-2663	7588	-14097	-169	-3268	6896	-11797	-422	-3296	7488	-7843	-138	-124	-118	-46	-59	-53	-104	40	-148	20	35	-73	-19	-56	86	-27	2
0.461667	14333	10282	-1696	-19750	62	2706	-5283	-14062	-256	2159	-9078	-11474	-704	2314	-8042	-9763	-407	10922	6032	-13698	-386	-2613	7737	-14087	-317	-3234	7098	-11771	-367	-3229	7688	-7793	-146	-121	-117	-65	-64	-58	-100	40	-147	22	37	-70	-19	-45	80	-26	4
0.462500	14108	10595	-1618	-19921	94	2882	-5179	-14203	-246	2381	-9267	-11516	-1002	2450	-8071	-9878	-461	10824	6030	-13771	-172	-2562	7880	-14028	-271	-3205	7281	-11733	-317	-3158	7890	-7756	-149	-125	-125	-66	-64	-55	-102	39	-148	22	37	-74	-22	-52	81	-26	0
0.463333	13776	10905	-1537	-20065	78	3032	-5076	-14326	-115	2604	-9423	-11557	-1236	2579	-8146	-10005	-494	10717	6023	-13860	-86	-2514	8027	-13998	-214	-3185	7450	-11669	-372	-3080	8086	-7666	-151	-124	-121	-65	-58	-56	-104	47	-148	19	38	-75	-18	-53	82	-27	-1
0.464167	13111	11202	-1450	-20174	-130	3148	-4956	-14428	5	2836	-9555	-11603	-1097	2700	-8269	-10141	-668	10619	6021	-13966	-28	-2467	8174	-13974	-275	-3169	7611	-11592	-457	-3004	8284	-7592	-146	-125	-124	-72	-95	-59	-104	38	-148	19	34	-74	-22	-57	81	-30	0
0.465000	12058	11477	-1366	-20234	360	3231	-4870	-14526	-25	3034	-9641	-11647	-869	2807	-8437	-10286	-975	10509	6031	-14094	386	-2422	8323	-13957	-287	-3149	7760	-11500	-470	-2920	8478	-7507	-150	-128	-120	-72	-68	-60	-108	34	-152	16	30	-76	-25	-57	78	-32	-3
0.465833	11196	11744	-1289	-20254	-45	3282	-4761	-14603	-24	3237	-9702	-11693	-843	2905	-8651	-10424	-1166	10397	6054	-14226	384	-2384	8481	-13941	-264	-3121	7910	-11393	-499	-2825	8682	-7416	-152	-111	-121	-67	-65	-56	-104	28	-150	17	32	-73	-19	-56	79	-32	-1
0.466667	10300	11992	-1221	-20217	-68	3309	-4648	-14661	-45	3433	-9714	-11725	-671	2989	-8902	-10580	-1240	10277	6086	-14374	206	-2349	8634	-13931	-306	-3087	8052	-11274	-298	-2727	8885	-7324	-152	-126	-120	-68	-63	-53	-103	35	-153	21	39	-73	-19	-39	79	-30	0
0.467500	9360	12211	-1168	-20134	231	3322	-4531	-14703	-104	3610	-9697	-11759	-409	3055	-9186	-10727	-1330	10151	6125	-14525	130	-2317	8814	-13923	-225	-3037	8193	-11148	47	-2617	9088	-7233	-150	-107	-125	-64	-62	-52	-103	39	-149	20	33	-75	-22	-53	82	-28	-1
0.468333	8442	12418	-1130	-20004	-15	3271	-4410	-14736	-78	3766	-9645	-11782	-360	3105	-9495	-10870	-1416	10025	6174	-14682	87	-2294	8991	-13923	-258	-2975	8341	-11023	275	-2509	9294	-7149	-147	-125	-120	-64	-60	-58	-103	41	-149	21	35	-76	-17	-55	84	-44	3
0.469167	7417	12597	-1116	-19824	-118	3227	-4285	-14761	-82	3900	-9565	-11804	-425	3139	-9821	-11016	-1525	9886	6230	-14851	64	-2271	9179	-13923	-235	-2899	8491	-10899	246	-2398	9503	-7079	-146	-122	-121	-66	-66	-39	-104	38	-147	21	36	-72	-19	-52	80	-28	2
0.470000	6413	12756	-1116	-19604	165	3143	-4154	-14775	-83	3996	-9455	-11820	-245	3156	-10157	-11148	-1559	9738	6284	-15018	-68	-2255	9367	-13927	-143	-2811	8638	-10784	75	-2285	9718	-7015	-148	-125	-120	-63	-62	-57	-102	41	-150	19	34	-73	-23	-47	79	-26	1
0.470833	5635	12891	-1140	-19353	112	3049	-4022	-14786	-147	4061	-9319	-11830	-194	3157	-10496	-11280	-1422	9582	6334	-15197	-166	-2246	9561	-13930	-283	-2710	8790	-10675	28	-2170	9932	-6972	-156	-128	-122	-68	-65	-69	-105	37	-151	19	34	-76	-17	-57	78	-31	-1
0.471667	4882	13010	-1170	-19069	2	2944	-3884	-14782	-183	4088	-9169	-11830	-105	3143	-10818	-11398	-1337	9422	6384	-15369	-220	-2232	9755	-13929	-73	-2594	8942	-10581	66	-2059	10148	-6939	-148	-126	-120	-66	-61	-57	-108	39	-150	19	45	-73	-22	-62	86	-30	-1
0.472500	3908	13108	-1222	-18760	-408	2828	-3748	-14776	-148	4082	-8998	-11825	26	3123	-11121	-11501	-1171	9247	6420	-15540	-323	-2222	9948	-13926	-99	-2470	9099	-10500	13	-1951	10374	-6918	-150	-127	-125	-68	-64	-60	-105	37	-151	18	35	-76	-19	-56	80	-30	-1
0.473333	2737	13188	-1268	-18433	-133	2705	-3608	-14765	8	4037	-8818	-11823	52	3092	-11393	-11597	-1120	9070	6449	-15711	-10	-2208	10137	-13920	-120	-2340	9253	-10441	-117	-1850	10595	-6931	-152	-131	-127	-68	-67	-60	-109	36	-156	3	30	-77	-23	-58	77	-31	-6
0.474167	1839	13247	-1321	-18079	-160	2577	-3486	-14765	-1	3947	-8628	-11813	215	3060	-11622	-11670	-1151	8883	6467	-15876	245	-2188	10323	-13900	38	-2202	9411	-10393	-269	-1749	10823	-6945	-141	-125	-122	-65	-63	-58	-108	37	-150	20	35	-75	-19	-53	79	-28	-1
0.475000	979	13299	-1367	-17756	-102	2456	-3341	-14728	-34	3833	-8435	-11805	454	3023	-11812	-11729	-1031	8696	6468	-16035	139	-2166	10504	-13872	-136	-2074	9563	-10373	-303	-1665	11040	-6977	-149	-128	-120	-67	-65	-60	-108	38	-149	21	34	-76	-24	-55	80	-29	-5
0.475833	210	13326	-1404	-17425	-176	2329	-3221	-14715	3	3680	-8230	-11806	577	2985	-11952	-11765	-918	8504	6457	-16185	318	-2134	10667	-13839	-176	-1948	9707	-10367	-115	-1585	11259	-7019	-165	-127	-126	-61	-63	-58	-107	40	-150	17	32	-73	-21	-56	81	-30	0
0.476667	-572	13338	-1428	-17100	-117	2205	-3116	-14692	-30	3500	-8065	-11804	819	2940	-12040	-11782	-849	8308	6436	-16321	353	-2097	10820	-13791	-142	-1833	9846	-10384	-55	-1523	11469	-7072	-153	-128	-122	-67	-62	-57	-104	40	-153	17	33	-72	-19	-52	77	-32	-5
0.477500	-1478	13297	-1433	-16793	-509	2077	-3029	-14672	-114	3291	-7890	-11814	1038	2902	-12078	-11778	-771	8119	6395	-16444	237	-2050	10958	-13741	-173	-1734	9979	-10421	-165	-1469	11672	-7136	-148	-131	-121	-66	-62	-59	-109	39	-153	17	32	-77	-21	-55	80	-31	-3
0.478333	-2605	13306	-1416	-16510	-62	1958	-2957	-14649	-134	3066	-7728	-11839	1011	2859	-12065	-11751	-839	7929	6347	-16551	418	-1997	11081	-13679	-121	-1651	10106	-10472	-210	-1428	11858	-7197	-149	-131	-124	-69	-64	-57	-108	40	-152	13	28	-95	-24	-53	87	-28	-3
0.479167	-3233	13265	-1374	-16241	-237	1833	-2908	-14634	-160	2826	-7586	-11875	1117	2817	-11999	-11701	-932	7744	6300	-16632	566	-1934	11193	-13611	-50	-1592	10227	-10544	-234	-1401	12024	-7264	-165	-129	-120	-67	-66	-59	-107	39	-152	15	29	-75	-28	-58	79	-30	-6
0.480000	-3786	13202	-1308	-16001	-578	1704	-2886	-14607	-134	2582	-7455	-11925	1200	2772	-11890	-11624	-793	7569	6246	-16699	369	-1858	11294	-13538	-178	-1550	10345	-10623	-298	-1383	12189	-7331	-149	-122	-119	-67	-65	-60	-104	37	-149	18	34	-72	-23	-53	81	-30	-1
0.480833	-4431	13127	-1211	-15782	-318	1580	-2852	-14586	3	2340	-7346	-11994	1370	2727	-11744	-11522	-702	7396	6203	-16738	347	-1777	11379	-13460	-92	-1531	10456	-10711	-303	-1382	12325	-7371	-149	-122	-118	-63	-62	-52	-107	42	-149	20	35	-70	-21	-53	80	-29	0
0.481667	-4921	13024	-1095	-15592	-217	1446	-2911	-14572	-13	2097	-7260	-12082	1355	2676	-11559	-11399	-680	7247	6157	-16757	369	-1694	11455	-13381	-145	-1545	10554	-10810	-262	-1390	12441	-7450	-148	-127	-119	-65	-63	-58	-109	38	-150	15	40	-75	-24	-55	82	-33	-4
0.482500	-5405	12905	-964	-15426	-142	1315	-2967	-14561	-66	1871	-7196	-12193	993	2613	-11352	-11257	-727	7084	6117	-16757	196	-1605	11524	-13314	-82	-1575	10649	-10910	-265	-1406	12533	-7505	-147	-121	-118	-66	-65	-56	-104	42	-150	20	33	-74	-23	-53	81	-28	0
0.483333	-5795	12762	-807	-15288	5	1173	-3044	-14548	-4	1660	-7152	-12321	1091	2554	-11120	-11091	-759	6944	6088	-16734	25	-1516	11581	-13250	93	-1635	10745	-11013	-156	-1438	12608	-7549	-148	-126	-118	-67	-64	-56	-107	37	-153	19	32	-74	-19	-47	82	-27	-4
0.484167	-5997	12606	-643	-15174	-16	1036	-3144	-14542	51	1475	-7128	-12469	1266	2481	-10877	-10912	-624	6816	6070	-16690	103	-1427	11637	-13187	-120	-1714	10832	-11111	-96	-1476	12658	-7573	-155	-126	-116	-66	-65	-57	-102	41	-150	21	35	-72	-17	-53	82	-30	-3
0.485000	-6082	12423	-468	-15078	20	893	-3269	-14534	127	1315	-7124	-12641	1208	2402	-10632	-10717	-616	6703	6062	-16633	174	-1341	11685	-13141	-44	-1823	10909	-11205	-70	-1523	12685	-7626	-150	-125	-118	-63	-61	-56	-107	38	-152	19	33	-70	-22	-52	79	-23	-3
0.485833	-6262	12219	-292	-15007	-425	757	-3412	-14524	75	1189	-7134	-12836	1356	2310	-10383	-10507	-558	6607	6064	-16563	-76	-1269	11734	-13102	17	-1924	10978	-11293	-53	-1575	12695	-7653	-153	-126	-119	-66	-36	-57	-102	40	-152	20	34	-74	-21	-53	82	-28	-1
0.486667	-6682	12000	-114	-14953	-247	624	-3574	-14525	-32	1089	-7163	-13035	1446	2211	-10142	-10291	-492	6527	6079	-16484	-126	-1205	11776	-13079	-64	-2049	11042	-11371	-137	-1631	12687	-7673	-148	-124	-118	-66	-61	-53	-102	43	-151	17	32	-87	-17	-51	84	-26	-1
0.487500	-6747	11764	52	-14919	-167	501	-3747	-14523	35	1026	-7201	-13253	1182	2106	-9902	-10069	-630	6451	6099	-16402	55	-1152	11813	-13068	70	-2183	11100	-11440	-276	-1719	12661	-7692	-148	-121	-119	-65	-61	-56	-100	40	-150	23	36	-69	-19	-50	85	-27	1
0.488333	-6756	11516	215	-14895	-234	389	-3932	-14519	9	995	-7250	-13486	1154	2001	-9680	-9845	-687	6402	6129	-16322	-139	-1117	11848	-13071	-196	-2321	11146	-11500	-263	-1762	12625	-7710	-147	-122	-117	-63	-61	-55	-102	41	-147	24	37	-74	-23	-52	81	-25	0
0.489167	-6750	11246	359	-14894	-130	292	-4123	-14518	-66	992	-7304	-13724	924	1879	-9480	-9632	-759	6363	6161	-16245	-180	-1100	11877	-13088	-137	-2464	11181	-11550	-298	-1834	12573	-7722	-146	-124	-117	-66	-62	-61	-101	41	-147	23	39	-69	-22	-56	84	-25	-3
0.490000	-6588	10991	492	-14902	-40	209	-4317	-14516	-38	1017	-7363	-13967	534	1754	-9291	-9423	-843	6343	6200	-16196	-237	-1107	11902	-13132	-67	-2607	11201	-11602	-205	-1911	12509	-7742	-149	-125	-120	-67	-64	-58	-105	37	-152	39	34	-78	-23	-60	77	-29	-5
0.490833	-6357	10712	600	-14931	-436	149	-4512	-14517	-65	1058	-7430	-14209	399	1632	-9118	-9225	-901	6338	6224	-16131	-284	-1130	11913	-13167	-159	-2740	11215	-11649	-142	-1991	12445	-7759	-149	-124	-122	-69	-63	-62	-105	36	-151	18	29	-75	-17	-58	80	-30	0
0.491667	-6457	10439	700	-14958	7	105	-4695	-14512	-62	1122	-7489	-14445	239	1511	-8944	-9040	-1041	6349	6260	-16095	-120	-1176	11911	-13225	-281	-2867	11213	-11692	-256	-2075	12370	-7776	-150	-127	-122	-66	-64	-63	-107	36	-152	19	22	-82	-26	-61	71	-33	-3
0.492500	-6176	10164	786	-15003	88	78	-4875	-14497	19	1201	-7544	-14671	209	1397	-8808	-8870	-1153	6382	6288	-16068	38	-1245	11902	-13294	-153	-2985	11200	-11739	-410	-2160	12319	-7798	-150	-128	-122	-67	-65	-60	-105	34	-154	18	36	-75	-24	-57	79	-29	-6
0.493333	-5724	9898	856	-15047	-224	102	-5036	-14481	-24	1283	-7596	-14885	211	1269	-8667	-8724	-1069	6433	6314	-16064	-53	-1328	11880	-13366	-302	-3091	11178	-11792	-490	-2251	12233	-7821	-151	-127	-120	-67	-63	-52	-101	38	-150	-15	59	-74	-24	-57	81	-30	-3
0.494167	-5238	9640	918	-15104	-43	138	-5188	-14459	-64	1369	-7646	-15074	57	1191	-8536	-8592	-983	6495	6336	-16081	20	-1436	11836	-13451	-354	-3185	11142	-11849	-439	-2342	12162	-7848	-151	-128	-119	-67	-62	-58	-104	39	-152	16	34	-75	-19	-55	81	-29	0
0.495000	-4758	9399	970	-15167	-64	185	-5320	-14428	50	1448	-7681	-15253	20	1094	-8412	-8488	-962	6578	6351	-16116	-58	-1566	11772	-13535	-302	-3262	11094	-11929	-252	-2439	12094	-7883	-148	-127	-124	-66	-60	-60	-102	39	-149	21	35	-75	-21	-56	82	-28	2
0.495833	-4288	9174	1019	-15235	-73	257	-5427	-14391	104	1521	-7708	-15402	41	1015	-8291	-8405	-867	6677	6374	-16165	-171	-1707	11689	-13623	-305	-3332	11034	-12019	-230	-2533	12022	-7917	-146	-116	-119	-57	-62	-58	-104	38	-150	18	33	-75	-19	-57	79	-28	0
0.496667	-3812	8960	1061	-15313	-49	336	-5528	-14351	142	1574	-7735	-15535	-105	947	-8170	-8352	-765	6787	6392	-16232	-110	-1867	11587	-13711	-257	-3387	10963	-12118	-287	-2633	11954	-7965	-147	-130	-124	-67	-63	-51	-105	37	-149	18	35	-75	-18	-58	80	-30	-1
0.497500	-3346	8760	1112	-15402	-52	428	-5606	-14300	123	1611	-7750	-15647	-210	884	-8053	-8317	-647	6908	6402	-16312	-95	-2043	11461	-13794	-309	-3437	10863	-12235	-365	-2737	11880	-8017	-151	-128	-121	-67	-67	-60	-105	37	-149	17	35	-78	-27	-60	79	-32	-1
0.498333	-2876	8595	1160	-15490	55	516	-5660	-14245	51	1627	-7751	-15733	-236	833	-7933	-8299	-541	7035	6420	-16406	-41	-2228	11314	-13876	-242	-3478	10785	-12368	-457	-2828	11805	-8072	-150	-132	-126	-73	-65	-63	-117	33	-155	13	28	-77	-25	-65	76	-35	-4
0.499167	-2577	8443	1214	-15574	-269	608	-5694	-14180	-33	1621	-7743	-15800	-317	800	-7814	-8321	-487	7171	6443	-16503	-120	-2420	11154	-13941	-172	-3513	10681	-12503	-476	-2920	11730	-8130	-151	-130	-136	-69	-65	-60	-108	33	-152	10	30	-80	-24	-59	77	-36	-5
0.500000	-2661	8310	1280	-15682	-303	696	-5699	-14114	-109	1590	-7714	-15839	-380	783	-7689	-8358	-394	7314	6475	-16601	-153	-2618	10980	-14001	-403	-3538	10568	-12646	-396	-3002	11651	-8198	-151	-130	-124	-70	-67	-60	-110	37	-149	15	37	-78	-13	-56	78	-30	0
0.500833	-2814	8203	1372	-15782	-87	778	-5689	-14035	-168	1543	-7679	-15863	-355	775	-7563	-8405	-413	7461	6515	-16696	106	-2814	10799	-14046	-162	-3562	10446	-12785	-256	-3080	11560	-8263	-148	-111	-121	-65	-64	-58	-107	39	-150	17	35	-76	-23	-57	80	-31	1
0.501667	-3134	8108	1439	-15886	-115	837	-5661	-13955	-170	1473	-7634	-15871	-472	778	-7432	-8480	-425	7601	6561	-16793	29	-3008	10610	-14084	-280	-3589	10309	-12930	-180	-3147	11475	-8334	-148	-129	-122	-66	-61	-57	-107	37	-151	16	34	-76	-18	-57	82	-30	-4
0.502500	-3615	8027	1523	-15998	-184	884	-5614	-13870	-66	1377	-7580	-15864	-547	783	-7311	-8566	-521	7733	6614	-16878	121	-3203	10409	-14105	-296	-3620	10163	-13077	-136	-3210	11372	-8417	-151	-128	-120	-66	-62	-59	-104	38	-154	16	35	-74	-22	-58	80	-30	-5
0.503333	-4251	7968	1610	-16110	-57	900	-5557	-13778	-90	1270	-7516	-15841	-567	780	-7192	-8663	-495	7864	6677	-16953	262	-3393	10213	-14121	-376	-3652	10010	-13200	71	-3263	11267	-8500	-151	-128	-120	-66	-64	-57	-126	36	-149	16	34	-78	-19	-55	80	-28	2
0.504167	-4903	7916	1696	-16262	-308	905	-5481	-13683	-92	1148	-7440	-15810	-600	815	-7076	-8775	-532	7983	6740	-17015	304	-3570	10017	-14122	-368	-3693	9848	-13311	248	-3302	11150	-8586	-148	-132	-95	-68	-62	-58	-105	38	-150	16	35	-77	-23	-53	82	-29	0
0.505000	-5988	7874	1783	-16357	-178	883	-5393	-13581	-13	1016	-7363	-15771	-569	829	-6967	-8897	-617	8101	6811	-17067	375	-3733	9832	-14118	-353	-3735	9678	-13407	364	-3343	11024	-8679	-151	-128	-121	-67	-62	-58	-107	38	-151	16	32	-81	-25	-56	82	-30	-4
0.505833	-6913	7842	1860	-16486	167	847	-5295	-13468	-100	888	-7277	-15719	-610	846	-6867	-9031	-806	8210	6881	-17094	418	-3882	9652	-14105	-196	-3785	9503	-13481	874	-3374	10888	-8774	-132	-130	-119	-69	-64	-59	-107	39	-153	17	34	-75	-23	-56	80	-30	0
0.506667	-7526	7818	1929	-16612	-137	790	-5191	-13356	-217	753	-7191	-15671	-700	860	-6778	-9168	-856	8306	6960	-17106	67	-4012	9486	-14090	-217	-3846	9322	-13535	990	-3405	10743	-8868	-151	-130	-124	-66	-63	-64	-105	41	-154	13	34	-86	-26	-58	78	-29	-3
0.507500	-8195	7792	1987	-16741	-107	717	-5079	-13238	-223	625	-7096	-15570	-682	868	-6698	-9312	-809	8404	7029	-17098	-138	-4124	9334	-14067	-203	-3901	9128	-13555	637	-3421	10597	-8961	-148	-130	-120	-65	-62	-60	-105	41	-150	17	35	-73	-21	-56	84	-26	-1
0.508333	-8668	7776	2033	-16861	-153	638	-4955	-13099	-158	512	-7004	-15483	-595	867	-6630	-9449	-714	8493	7100	-17073	-222	-4214	9198	-14048	-211	-3968	8960	-13559	397	-3444	10438	-9055	-150	-126	-116	-65	-58	-57	-104	40	-149	-3	38	-78	-25	-57	82	-24	0
0.509167	-9077	7766	2061	-16982	-47	541	-4832	-12957	-118	408	-6912	-15378	-506	866	-6574	-9608	-655	8570	7148	-17028	-409	-4287	9075	-14030	-202	-4044	8779	-13530	286	-3481	10277	-9149	-145	-127	-119	-63	-61	-58	-108	43	-149	21	37	-72	-19	-55	85	-25	1
0.510000	-9341	7739	2071	-17101	54	442	-4696	-12816	-88	318	-6828	-15260	-362	849	-6526	-9761	-607	8644	7189	-16970	-453	-4335	8968	-14018	-199	-4123	8599	-13490	235	-3486	10108	-9229	-148	-124	-117	-65	-58	-58	-107	40	-149	20	40	-70	-21	-55	88	-28	-5
0.510833	-9246	7720	2061	-17229	60	333	-4569	-12659	-246	242	-6751	-15127	-395	831	-6504	-9916	-280	8707	7215	-16908	-413	-4371	8875	-14018	-248	-4206	8424	-13430	132	-3514	9942	-9310	-152	-127	-118	-63	-64	-62	-108	37	-155	15	34	-74	-22	-57	81	-27	-3
0.511667	-8844	7694	2035	-17315	45	229	-4431	-12505	-217	180	-6679	-14980	-569	802	-6488	-10067	-93	8788	7218	-16831	-436	-4387	8797	-14015	-351	-4293	8256	-13344	129	-3546	9769	-9369	-151	-130	-124	-68	-65	-59	-109	73	-150	18	34	-75	-19	-55	82	-25	-4
0.512500	-8439	7675	2000	-17400	-43	121	-4289	-12342	-66	140	-6615	-14805	-698	773	-6483	-10221	89	8813	7212	-16747	-379	-4388	8731	-14024	-274	-4380	8094	-13249	82	-3582	9599	-9415	-151	-124	-120	-66	-63	-60	-109	39	-151	18	33	-75	-23	-55	84	-25	-3
0.513333	-8251	7652	1949	-17473	-96	12	-4149	-12174	-240	109	-6562	-14618	-993	741	-6516	-10373	437	8854	7180	-16664	-405	-4372	8682	-14041	-449	-4468	7945	-13142	216	-3629	9429	-9450	-151	-130	-118	-66	-62	-62	-105	4	-154	19	47	-72	-22	-52	85	-28	0
0.514167	-7941	7635	1893	-17529	158	-96	-4004	-12006	-221	104	-6517	-14410	-1008	707	-6504	-10522	426	8887	7133	-16584	-331	-4349	8634	-14066	-320	-4556	7805	-13026	205	-3681	9261	-9465	-149	-122	-120	-62	-62	-57	-107	41	-153	19	34	-75	-21	-56	82	-28	-1
0.515000	-7532	7608	1827	-17567	-198	-206	-3866	-11841	-210	102	-6484	-14186	-756	672	-6534	-10663	547	8907	7056	-16512	-415	-4310	8596	-14096	-397	-4642	7676	-12923	-69	-3743	9092	-9467	-151	-128	-124	-68	-70	-60	-105	38	-153	18	34	-83	-26	-56	80	-30	-5
0.515833	-7181	7585	1758	-17590	54	-317	-3728	-11676	-203	103	-6462	-13949	-624	636	-6570	-10809	679	8915	6973	-16447	-311	-4286	8560	-14134	-324	-4726	7561	-12812	-174	-3803	8933	-9443	-134	-124	-119	-68	-64	-59	-105	39	-150	19	33	-77	-21	-55	85	-28	2
0.516667	-6665	7562	1693	-17592	71	-420	-3587	-11512	-64	114	-6451	-13689	-542	609	-6612	-10945	834	8915	6867	-16396	-212	-4252	8524	-14175	-311	-4810	7454	-12699	-118	-3876	8778	-9404	-151	-128	-118	-39	-65	-63	-108	-9	-154	19	34	-76	-22	-56	86	-28	-1
0.517500	-6119	7538	1627	-17568	-219	-525	-3456	-11359	-185	116	-6447	-13422	-570	578	-6667	-11078	949	8897	6753	-16359	-158	-4218	8484	-14221	-366	-4886	7359	-12596	-293	-3952	8629	-9349	-151	-126	-119	-66	-65	-60	-105	39	-149	17	34	-79	-25	-56	80	-32	-3
0.518333	-5937	7512	1566	-17535	-217	-634	-3338	-11216	-237	113	-6433	-13145	-704	553	-6719	-11208	953	8869	6629	-16340	-75	-4193	8439	-14268	-368	-4962	7278	-12497	-423	-4031	8490	-9273	-151	-127	-124	-67	-64	-59	-96	34	-151	15	33	-95	-23	-57	84	-28	-4
0.519167	-5661	7482	1505	-17482	233	-739	-3221	-11081	-182	96	-6468	-12863	-521	525	-6802	-11330	798	8828	6493	-16340	153	-4169	8388	-14310	-188	-5028	7195	-12407	-373	-4114	8353	-9181	-151	-128	-142	-70	-64	-60	-107	36	-151	17	32	-78	-19	-56	79	-33	-1
0.520000	-5069	7448	1455	-17416	-241	-848	-3122	-10958	-138	69	-6491	-12583	-392	501	-6879	-11442	776	8773	6358	-16356	318	-4157	8325	-14352	-361	-5090	7144	-12322	-434	-4191	8232	-9077	-147	-126	-119	-66	-63	-59	-109	23	-153	18	34	-72	-17	-57	82	-30	-4
0.520833	-4622	7451	1414	-17337	-288	-953	-3053	-10842	-150	21	-6518	-12302	-509	474	-6971	-11559	890	8711	6222	-16391	449	-4155	8252	-14386	-474	-5142	7089	-12244	-556	-4273	8118	-8958	-152	-128	-119	-66	-66	-59	-103	41	-152	18	34	-74	-23	-55	84	-28	-3
0.521667	-4051	7375	1371	-17242	-65	-1056	-2961	-10741	-164	-46	-6550	-12028	-458	445	-7068	-11645	904	8641	6097	-16442	515	-4156	8168	-14418	-303	-5188	7042	-12172	-601	-4354	8013	-8834	-148	-125	-119	-65	-61	-57	-107	34	-150	17	35	-76	-25	-55	81	-30	-3
0.522500	-3448	7326	1331	-17162	-28	-1166	-2909	-10659	-98	-142	-6585	-11765	-337	402	-7173	-11757	997	8558	5969	-16510	521	-4175	8067	-14444	-368	-5197	6999	-12108	-572	-4431	7922	-8706	-146	-126	-121	-65	-66	-56	-105	42	-150	17	35	-73	-25	-57	82	-25	3
0.523333	-2924	7277	1295	-17051	10	-1274	-2878	-10585	-28	-256	-6629	-11517	-253	330	-7291	-11847	989	8469	5851	-16592	555	-4206	7955	-14461	-392	-5267	6951	-12052	-619	-4505	7835	-8578	-150	-129	-120	-69	-63	-59	-108	36	-150	11	30	-79	-24	-58	79	-33	-4
0.524167	-2286	7221	1255	-16959	-111	-1391	-2870	-10525	-84	-396	-6666	-11285	-88	285	-7410	-11924	1005	8375	5744	-16677	574	-4241	7830	-14463	-300	-5296	6914	-12002	-560	-4577	7760	-8446	-151	-128	-121	-67	-67	-57	-105	41	-150	17	33	-75	-25	-58	82	-29	-1
0.525000	-1530	7167	1214	-16860	-191	-1507	-2874	-10473	-173	-560	-6708	-11064	-130	208	-7537	-11992	1164	8278	5648	-16760	604	-4286	7699	-14465	-318	-5319	6866	-11947	-561	-4647	7694	-8320	-151	-128	-122	-68	-62	-59	-107	39	-166	13	28	-81	-26	-60	77	-30	-1
0.525833	-800	7112	1167	-16769	122	-1622	-2903	-10431	-138	-737	-6748	-10860	-19	113	-7663	-12044	1165	8176	5564	-16854	571	-4340	7559	-14458	-75	-5344	6822	-11894	-678	-4711	7649	-8202	-150	-129	-120	-66	-64	-61	-107	40	-152	15	35	-75	-23	-57	81	-32	-1
0.526667	-207	7048	1114	-16687	95	-1746	-2949	-10426	-236	-932	-6785	-10695	54	-5	-7793	-12086	1249	8079	5495	-16938	329	-4398	7413	-14442	-112	-5363	6768	-11850	-660	-4777	7586	-8087	-150	-128	-119	-66	-62	-105	-105	40	-151	15	34	-74	-23	-57	80	-31	-3
0.527500	161	6987	1053	-16610	355	-1874	-3016	-10384	-271	-1142	-6824	-10510	0	-139	-7921	-12116	1244	7976	5431	-17015	428	-4466	7263	-14418	101	-5381	6710	-11808	-584	-4833	7547	-7984	-149	-128	-120	-66	-63	-58	-105	38	-152	19	32	-75	-21	-58	81	-27	11
0.528333	632	6928	981	-16549	59	-2007	-3095	-10372	-119	-1364	-6862	-10363	-12	-292	-8052	-12131	1261	7880	5379	-17081	601	-4534	7115	-14392	69	-5405	6643	-11767	-586	-4893	7513	-7893	-150	-127	-118	-64	-81	-56	-102	40	-149	17	35	-70	-18	-55	85	-27	0
0.529167	1105	6874	899	-16491	144	-2150	-3188	-10368	-115	-1586	-6896	-10230	-29	-462	-8173	-12130	1363	7783	5333	-17135	594	-4605	6971	-14373	79	-5434	6577	-11729	-545	-4952	7485	-7812	-149	-125	-117	-64	-62	-56	-103	38	-152	17	37	-74	-18	-55	72	-29	0
0.530000	1551	6816	811	-16450	114	-2300	-3290	-10372	-238	-1816	-6929	-10121	15	-662	-8294	-12120	1373	7688	5294	-17181	414	-4685	6833	-14333	192	-5465	6496	-11698	-558	-5014	7457	-7746	-143	-127	-117	-65	-59	-58	-108	40	-150	19	35	-75	-25	-58	79	-29	-3
0.530833	2050	6760	712	-16425	-28	-2469	-3401	-10382	-112	-2049	-6965	-10031	93	-870	-8411	-12098	1318	7597	5256	-17216	249	-4769	6705	-14309	-11	-5528	6409	-11669	-665	-5082	7435	-7691	-149	-130	-119	-70	-65	-58	-108	36	-150	13	30	-81	-25	-58	87	-32	-4
0.531667	2277	6708	606	-16408	-474	-2646	-3517	-10404	-21	-2277	-6997	-9961	198	-1096	-8519	-12069	1282	7505	5220	-17240	103	-4853	6589	-14288	-225	-5555	6325	-11644	-803	-5154	7416	-7645	-155	-132	-122	-73	-52	-63	-111	32	-154	15	29	-78	-25	-60	74	-35	-6
0.532500	2294	6659	500	-16401	150	-2834	-3627	-10425	-93	-2510	-7029	-9900	275	-1331	-8619	-12026	1060	7426	5197	-17244	200	-4936	6488	-14267	-182	-5609	6242	-11619	-811	-5229	7404	-7608	-150	-130	-120	-69	-65	-63	-107	34	-153	16	34	-77	-26	-61	79	-31	-3
0.533333	2717	6615	396	-16400	-83	-3033	-3736	-10446	-78	-2731	-7053	-9851	247	-1569	-8703	-11975	901	7342	5161	-17245	277	-5027	6402	-14252	-68	-5671	6153	-11595	-741	-5306	7396	-7584	-150	-129	-119	-70	-65	-61	-107	35	-151	18	35	-75	-25	-57	81	-31	0
0.534167	3116	6569	299	-16405	-236	-3243	-3834	-10474	-81	-2951	-7079	-9824	251	-1816	-8784	-11923	900	7251	5136	-17236	165	-5117	6339	-14243	-241	-5744	6096	-11574	-565	-5390	7390	-7565	-148	-128	-117	-73	-61	-58	-104	38	-150	20	32	-74	-25	-57	81	-45	-1
0.535000	3564	6522	200	-16423	-47	-3468	-3925	-10508	-95	-3169	-7106	-9811	149	-2066	-8858	-11865	860	7190	5104	-17222	75	-5217	6285	-14249	-197	-5827	6031	-11552	-510	-5479	7380	-7554	-148	-125	-120	-66	-61	-60	-126	38	-151	20	35	-76	-22	-55	80	-31	-3
0.535833	4048	6474	108	-16446	-215	-3700	-4003	-10545	-76	-3386	-7138	-9809	148	-2313	-8925	-11805	822	7114	5077	-17210	-24	-5315	6244	-14262	-85	-5919	5979	-11535	-584	-5581	7385	-7553	-148	-126	-119	-70	-62	-57	-104	38	-151	19	32	-72	-21	-56	78	-30	0
0.536667	4465	6427	28	-16469	-224	-3951	-4071	-10582	-119	-3603	-7164	-9822	142	-2561	-8980	-11747	820	7035	5044	-17195	-141	-5425	6241	-14282	-126	-6017	5945	-11518	-526	-5693	7392	-7553	-152	-128	-118	-69	-59	-59	-104	35	-150	20	35	-78	-22	-53	80	-31	-1
0.537500	4964	6368	-44	-16500	-39	-4210	-4126	-10624	-58	-3831	-7161	-9845	142	-2802	-9031	-11688	813	6952	5014	-17180	-306	-5543	6244	-14304	-102	-6126	5920	-11498	-559	-5806	7401	-7562	-150	-127	-121	-96	-63	-61	-107	38	-150	19	33	-75	-23	-57	80	-30	-5
0.538333	5639	6308	-117	-16530	-84	-4459	-4165	-10667	-82	-4062	-7226	-9877	172	-3057	-9069	-11627	867	6867	4983	-17164	-376	-5668	6261	-14331	-256	-6246	5914	-11475	-521	-5929	7423	-7572	-152	-127	-121	-69	-64	-59	-107	34	-152	16	30	-77	-23	-56	78	-32	-3
0.539167	6177	6239	-166	-16563	-90	-4762	-4190	-10705	-173	-4297	-7258	-9916	271	-3301	-9098	-11567	899	6778	4951	-17151	-353	-5801	6290	-14366	-67	-6371	5927	-11451	-378	-6056	7447	-7591	-150	-130	-122	-70	-64	-61	-108	36	-152	17	29	-78	-23	-59	81	-31	-4
0.540000	6436	6165	-230	-16595	-405	-5059	-4200	-10743	-126	-4543	-7291	-9963	290	-3543	-9118	-11499	966	6676	4930	-17139	-566	-5949	6330	-14395	-90	-6505	5953	-11424	-298	-6192	7485	-7608	-153	-130	-111	-69	-65	-65	-108	34	-153	13	27	-81	-29	-57	77	-32	-3
0.540833	6347	6079	-267	-16619	96	-5353	-4194	-10775	-124	-4799	-7316	-10011	188	-3787	-9121	-11426	863	6568	4912	-17125	-481	-6085	6388	-14417	-74	-6636	6003	-11389	-207	-6323	7538	-7623	-148	-127	-122	-72	-62	-58	-104	37	-148	18	30	-75	-17	-55	79	-27	2
0.541667	6424	5996	-307	-16641	-183	-5653	-4170	-10801	-53	-5062	-7346	-10060	308	-4031	-9116	-11349	709	6452	4902	-17103	-251	-6258	6448	-14434	19	-6782	6071	-11348	-279	-6471	7597	-7645	-148	-125	-120	-65	-62	-58	-103	38	-152	16	33	-75	-22	-56	80	-30	-5
0.542500	6360	5898	-356	-16659	-216	-5961	-4143	-10822	-83	-5340	-7372	-10107	446	-4280	-9092	-11272	733	6320	4894	-17082	-310	-6430	6515	-14447	-72	-6929	6138	-11306	-220	-6603	7664	-7669	-152	-127	-122	-69	-65	-61	-110	36	-151	19	35	-77	-22	-57	79	-28	-6
0.543333	6067	5800	-406	-16671	-95	-6278	-4107	-10838	-91	-5631	-7398	-10157	340	-4544	-9068	-11185	694	6191	4890	-17054	-262	-6610	6586	-14448	-83	-7087	6235	-11258	-130	-6746	7744	-7698	-150	-125	-120	-69	-61	-62	-104	37	-150	20	33	-80	-24	-56	80	-28	-5
0.544167	5821	5695	-463	-16678	-63	-6601	-4054	-10849	-60	-5933	-7417	-10205	339	-4809	-9023	-11091	519	6030	4887	-17020	-134	-6807	6660	-14438	-164	-7247	6325	-11203	-135	-6887	7829	-7727	-150	-128	-118	-64	-64	-61	-104	36	-154	18	33	-77	-19	-55	79	-30	0
0.545000	5458	5584	-529	-16670	-300	-6925	-3995	-10855	-172	-6245	-7432	-10247	339	-5090	-8970	-10995	347	5889	4894	-16977	-115	-7008	6740	-14415	-146	-7415	6435	-11147	-41	-7031	7923	-7766	-155	-126	-121	-66	-67	-61	-102	37	-149	17	36	-74	-23	-58	78	-28	-1
0.545833	4714	5475	-601	-16665	254	-7252	-3927	-10852	-143	-6564	-7436	-10288	280	-5378	-8901	-10886	37	5731	4899	-16923	-121	-7217	6821	-14380	-79	-7586	6549	-11089	76	-7163	8019	-7799	-151	-127	-119	-66	-65	-58	-102	34	-154	22	33	-77	-19	-55	81	-32	-4
0.546667	4395	5360	-669	-16649	111	-7579	-3856	-10847	-165	-6882	-7437	-10327	422	-5681	-8826	-10781	-270	5568	4904	-16855	-129	-7435	6902	-14334	11	-7762	6691	-11029	50	-7274	8122	-7843	-151	-128	-120	-65	-64	-58	-101	39	-152	19	33	-75	-18	-55	79	-34	-5
0.547500	4167	5246	-776	-16625	-16	-7913	-3771	-10844	-167	-7215	-7424	-10362	263	-6046	-8742	-10666	-385	5408	4907	-16782	-331	-7662	6984	-14273	-40	-7948	6798	-10970	-75	-7431	8229	-7886	-150	-127	-118	-56	-61	-60	-102	39	-150	16	32	-75	-22	-56	81	-28	0
0.548333	3921	5128	-879	-16593	124	-8249	-3685	-10832	-5	-7544	-7399	-10397	-84	-6323	-8647	-10550	-532	5240	4902	-16702	-411	-7900	7071	-14202	-41	-8136	6931	-10914	-153	-7571	8334	-7936	-147	-130	-125	-66	-63	-62	-104	40	-151	16	33	-77	-23	-60	79	-31	-4
0.549167	3790	5012	-991	-16559	8	-8585	-3593	-10827	-3	-7876	-7362	-10433	-67	-6657	-8545	-10433	-620	5081	4896	-16612	-401	-8142	7161	-14122	-77	-8328	7062	-10859	-251	-7674	8434	-7989	-147	-128	-118	-66	-60	-58	-100	43	-152	16	33	-75	-24	-56	82	-26	-1
0.550000	3692	4896	-1099	-16510	0	-8915	-3491	-10818	-324	-8195	-7307	-10470	71	-6998	-8437	-10324	-690	4921	4876	-16517	-522	-8387	7251	-14035	-65	-8519	7192	-10810	-299	-7787	8514	-8047	-141	-128	-120	-68	-64	-59	-102	42	-148	17	34	-78	-19	-56	80	-30	-3
0.550833	3791	4776	-1218	-16460	161	-9250	-3390	-10821	-358	-8519	-7243	-10508	214	-7348	-8375	-10217	-752	4771	4846	-16419	-715	-8642	7340	-13945	-45	-8715	7324	-10771	-181	-7898	8619	-8114	-150	-128	-125	-67	-64	-60	-103	39	-152	13	27	-77	-24	-61	77	-31	-3
0.551667	4125	4655	-1340	-16408	36	-9581	-3289	-10826	-70	-8835	-7160	-10551	239	-7696	-8211	-10116	-679	4616	4805	-16326	-647	-8901	7431	-13855	-196	-8905	7449	-10732	16	-7995	8710	-8183	-152	-126	-125	-68	-66	-63	-108	40	-151	16	33	-78	-19	-60	78	-30	-3
0.552500	4553	4529	-1455	-16346	-48	-9895	-3183	-10840	4	-9139	-7062	-10601	275	-8044	-8081	-10019	-706	4476	4755	-16236	-510	-9161	7530	-13761	-91	-9096	7573	-10701	160	-8083	8790	-8257	-147	-128	-122	-79	-63	-60	-107	40	-177	13	34	-81	-22	-60	77	-31	-5
0.553333	4975	4398	-1565	-16272	-331	-10207	-3076	-10859	-166	-9436	-6949	-10654	511	-8376	-7958	-9933	-594	4336	4685	-16139	-696	-9423	7635	-13664	-94	-9280	7689	-10679	202	-8155	8872	-8331	-144	-129	-120	-67	-63	-61	-108	40	-152	19	35	-79	-23	-57	80	-32	1
0.554167	5100	4262	-1670	-16226	-10	-10507	-2967	-10892	-155	-9719	-6818	-10713	378	-8705	-7829	-9896	-419	4203	4604	-16088	-693	-9686	7744	-13573	-299	-9451	7802	-10668	125	-8219	8945	-8410	-149	-127	-121	-67	-62	-58	-104	41	-152	16	32	-75	-22	-61	78	-32	-1
0.555000	5389	4115	-1768	-16167	-51	-10798	-2861	-10930	-97	-9993	-6680	-10786	110	-9014	-7692	-9795	-505	4073	4512	-16034	-301	-9949	7856	-13488	-64	-9611	7904	-10668	2	-8268	9020	-8481	-147	-127	-124	-70	-59	-57	-107	40	-150	17	34	-76	-19	-56	81	-31	0
0.555833	5690	3957	-1859	-16110	-224	-11066	-2755	-10976	-163	-10255	-6528	-10863	111	-9311	-7552	-9745	-530	3936	4404	-15997	-264	-10210	7978	-13409	-176	-9762	7997	-10673	-1	-8306	9090	-8574	-149	-130	-121	-68	-62	-56	-103	33	-149	17	33	-77	-21	-45	80	-33	-1
0.556667	6049	3802	-1936	-16051	-200	-11324	-2650	-11035	-248	-10507	-6365	-10950	143	-9588	-7405	-9706	-493	3805	4296	-15978	-391	-10469	8091	-13342	-190	-9902	8073	-10689	-94	-8333	9156	-8654	-149	-133	-127	-70	-62	-61	-114	36	-154	12	28	-79	-24	-62	74	-32	-3
0.557500	6314	3609	-2010	-16016	-60	-11559	-2551	-11093	-228	-10744	-6195	-11044	27	-9847	-7251	-9677	-431	3669	4176	-15974	-402	-10715	8219	-13270	-186	-10018	8163	-10708	-143	-8347	9222	-8723	-153	-132	-124	-67	-67	-61	-111	47	-152	16	32	-79	-25	-58	77	-32	-4
0.558333	6561	3426	-2072	-15974	-396	-11773	-2444	-11168	-143	-10965	-6011	-11142	-150	-10076	-7093	-9654	-414	3526	4055	-15988	-272	-10956	8353	-13211	-223	-10126	8234	-10742	-52	-8350	9289	-8790	-152	-131	-126	-69	-65	-62	-110	33	-155	12	28	-80	-25	-59	77	-33	-9
0.559167	6408	3226	-2130	-15940	72	-11969	-2341	-11245	-45	-11171	-5817	-11246	-195	-10291	-6933	-9642	-544	3383	3934	-16012	-100	-11188	8492	-13157	-212	-10217	8308	-10766	-119	-8351	9346	-8845	-153	-132	-125	-73	-68	-61	-100	34	-152	16	29	-80	-24	-59	76	-32	-5
0.560000	6447	3022	-2179	-15918	-22	-12150	-2237	-11326	-194	-11363	-5623	-11355	-276	-10483	-6763	-9636	-685	3212	3822	-16048	43	-11407	8635	-13112	-26	-10293	8363	-10803	-133	-8338	9405	-8872	-149	-130	-124	-68	-66	-60	-108	37	-155	18	29	-80	-22	-58	77	-32	-3
0.560833	6597	2809	-2228	-15902	-355	-12285	-2129	-11401	-305	-11532	-5419	-11460	-412	-10648	-6586	-9637	-675	3042	3715	-16091	-22	-11606	8779	-13066	-109	-10355	8442	-10829	-50	-8318	9458	-8914	-148	-128	-121	-68	-62	-60	-105	43	-150	16	35	-74	-23	-56	81	-27	-3
0.561667	6646	2589	-2281	-15894	-99	-12411	-2023	-11483	-238	-11690	-5216	-11573	-543	-10812	-6409	-9642	-751	2850	3622	-16139	81	-11790	8929	-13031	-98	-10409	8509	-10859	-170	-8315	9508	-8925	-147	-129	-120	-64	-61	-57	-105	36	-150	16	36	-74	-19	-55	82	-30	2
0.562500	6719	2368	-2330	-15897	-148	-12518	-1913	-11557	-194	-11829	-5010	-11686	-720	-10953	-6232	-9653	-739	2648	3533	-16190	180	-11961	9073	-13000	-139	-10453	8570	-10891	-105	-8288	9545	-8920	-149	-126	-120	-63	-64	-61	-105	34	-150	20	35	-73	-22	-52	85	-27	-1
0.563333	6658	2146	-2392	-15908	-160	-12606	-1804	-11629	-235	-11953	-4806	-11800	-979	-11091	-6054	-9671	-806	2436	3460	-16241	113	-12115	9221	-12971	-167	-10493	8634	-10916	34	-8281	9574	-8897	-150	-127	-119	-63	-61	-60	-103	36	-147	18	34	-73	-19	-58	80	-27	-1
0.564167	6410	1921	-2459	-15932	-28	-12680	-1693	-11698	-166	-12058	-4608	-11914	-920	-11217	-5873	-9693	-895	2202	3395	-16289	-46	-12255	9362	-12952	-142	-10530	8694	-10939	80	-8275	9596	-8859	-149	-128	-121	-65	-62	-58	-109	35	-151	19	25	-75	-21	-57	78	-28	-3
0.565000	6268	1699	-2546	-15960	-82	-12741	-1577	-11762	-29	-12152	-4415	-12026	-858	-11341	-5696	-9726	-701	1963	3343	-16335	-343	-12378	9496	-12931	-242	-10566	8754	-10961	-8	-8285	9599	-8798	-149	-132	-125	-67	-66	-63	-108	34	-152	13	29	-78	-22	-60	77	-32	-8
0.565833	6206	1481	-2617	-15999	-43	-12794	-1461	-11805	-4	-12228	-4229	-12138	-993	-11464	-5517	-9755	-646	1712	3307	-16378	-526	-12485	9628	-12911	-256	-10605	8811	-10972	-119	-8299	9600	-8721	-150	-126	-125	-67	-65	-59	-108	35	-165	29	29	-75	-24	-51	80	-28	0
0.566667	5832	1274	-2710	-16036	-79	-12827	-1339	-11833	-59	-12284	-4049	-12245	-1046	-11582	-5340	-9792	-652	1454	3270	-16401	-629	-12575	9749	-12893	-225	-10644	8864	-10978	-103	-8325	9598	-8627	-150	-130	-125	-68	-62	-57	-103	36	-151	17	34	-75	-19	-53	82	-27	-3
0.567500	5166	1073	-2795	-16076	-97	-12859	-1219	-11849	-68	-12326	-3877	-12354	-1083	-11708	-5167	-9838	-627	1194	3248	-16427	-835	-12657	9857	-12878	-415	-10692	8915	-10978	-69	-8363	9572	-8520	-149	-129	-120	-94	-63	-60	-105	38	-151	18	35	-74	-23	-55	82	-26	-1
0.568333	4650	882	-2883	-16121	-83	-12892	-1101	-11861	-14	-12366	-3717	-12462	-865	-11841	-4999	-9887	-744	933	3227	-16442	-727	-12729	9954	-12863	-151	-10746	8957	-10977	-79	-8414	9543	-8405	-148	-126	-121	-68	-61	-57	-103	40	-148	22	32	-75	-22	-52	85	-25	0
0.569167	3967	705	-2995	-16168	-125	-12922	-982	-11850	9	-12394	-3575	-12569	-642	-11977	-4833	-9947	-603	665	3205	-16457	-702	-12791	10035	-12853	-188	-10812	8990	-10969	-59	-8480	9506	-8284	-148	-122	-120	-61	-60	-56	-103	39	-148	20	35	-74	-16	-53	82	-26	1
0.570000	3315	529	-3093	-16216	-23	-12925	-865	-11825	9	-12415	-3440	-12673	-474	-12116	-4677	-10015	-473	406	3178	-16473	-710	-12850	10101	-12847	-190	-10887	9008	-10959	45	-8558	9456	-8151	-150	-121	-118	-61	-62	-61	-105	42	-148	22	35	-74	-19	-56	84	-25	0
0.570833	2706	364	-3199	-16262	81	-13001	-754	-11781	-69	-12431	-3321	-12783	-389	-12270	-4506	-10090	-334	148	3151	-16487	-638	-12901	10152	-12846	-177	-10975	9010	-10950	13	-8652	9397	-8050	-147	-127	-119	-67	-62	-58	-109	39	-149	19	33	-76	-19	-58	78	-31	0
0.571667	2066	207	-3270	-16310	-167	-13053	-651	-11724	-34	-12447	-3217	-12895	-284	-12419	-4382	-10171	-204	-97	3107	-16505	-648	-12948	10187	-12852	-95	-11089	8996	-10938	-65	-8748	9340	-7934	-150	-127	-125	-65	-61	-56	-108	40	-152	17	33	-77	-21	-57	79	-30	-1
0.572500	1084	64	-3383	-16348	210	-13109	-534	-11642	-82	-12461	-3114	-13000	-108	-12573	-4242	-10255	-224	-334	3064	-16515	-661	-12988	10209	-12858	-279	-11176	8974	-10927	-324	-8859	9276	-7830	-150	-128	-118	-65	-64	-59	-104	22	-152	20	35	-77	-25	-55	81	-30	-6
0.573333	404	-77	-3460	-16390	494	-13177	-430	-11548	0	-12477	-3032	-13112	-91	-12726	-4104	-10342	-333	-560	3008	-16540	-461	-13030	10239	-12874	-128	-11298	8935	-10916	-501	-8973	9209	-7742	-150	-128	-124	-69	-67	-58	-108	37	-155	15	30	-79	-26	-57	68	-32	-1
0.574167	59	-211	-3532	-16428	-98	-13257	-324	-11434	143	-12500	-2952	-13220	-32	-12878	-3974	-10451	-97	-771	2946	-16562	-188	-13057	10227	-12889	-182	-11408	8886	-10904	-316	-9090	9146	-7663	-148	-128	-124	-66	-61	-56	-104	42	-147	-3	35	-76	-21	-56	81	-27	0
0.575000	-349	-336	-3587	-16457	37	-13336	-215	-11304	106	-12523	-2874	-13328	99	-13026	-3846	-10506	86	-968	2875	-16590	51	-13089	10224	-12918	-262	-11533	8820	-10893	-323	-9206	9083	-7599	-149	-126	-121	-64	-61	-56	-107	42	-147	16	35	-77	-19	-53	81	-28	1
0.575833	-607	-462	-3633	-16491	34	-13434	-108	-11156	80	-12553	-2801	-13438	165	-13170	-3722	-10594	158	-1152	2780	-16621	168	-13117	10208	-12949	-129	-11658	8747	-10886	-304	-9331	9020	-7556	-148	-128	-120	-69	-64	-60	-111	42	-149	18	33	-76	-19	-57	85	-28	0
0.576667	-781	-582	-3667	-16523	-36	-13536	0	-11001	116	-12590	-2732	-13546	-74	-13308	-3604	-10665	429	-1319	2707	-16661	296	-13136	10188	-13009	-250	-11781	8662	-10882	-285	-9451	8957	-7526	-150	-127	-118	-66	-63	-60	-105	42	-149	17	33	-79	-24	-59	80	-28	1
0.577500	-905	-700	-3693	-16545	39	-13646	106	-10839	119	-12652	-2665	-13645	-84	-13436	-3488	-10736	684	-1477	2613	-16704	507	-13158	10164	-13042	-241	-11912	8568	-10882	-297	-9573	8900	-7515	-155	-126	-121	-68	-64	-28	-105	39	-151	18	30	-80	-26	-56	81	-31	-1
0.578333	-809	-814	-3709	-16565	-88	-13756	212	-10662	-62	-12687	-2595	-13751	114	-13560	-3369	-10800	1003	-1617	2517	-16747	709	-13154	10133	-13099	-263	-12033	8470	-10882	-210	-9693	8845	-7515	-149	-131	-119	-66	-66	-60	-108	37	-156	15	36	-77	-22	-57	79	-34	-3
0.579167	-493	-924	-3716	-16586	-113	-13870	317	-10479	-132	-12742	-2528	-13846	-118	-13666	-3251	-10865	1235	-1744	2421	-16793	864	-13186	10099	-13159	-350	-12147	8375	-10885	-248	-9806	8799	-7526	-151	-128	-120	-68	-63	-59	-112	36	-153	17	33	-79	-22	-58	81	-33	-4
0.580000	-283	-1032	-3717	-16604	-21	-13976	425	-10306	-9	-12801	-2458	-13938	-136	-13769	-3132	-10914	1316	-1856	2328	-16836	1085	-13195	10063	-13224	-177	-12253	8278	-10889	-215	-9922	8755	-7541	-150	-129	-119	-67	-65	-58	-105	39	-152	17	34	-76	-24	-55	81	-33	-6
0.580833	-473	-1135	-3717	-16619	-241	-14079	529	-10125	72	-12860	-2394	-14019	-135	-13858	-3004	-10954	1507	-1953	2235	-16875	1200	-13205	10022	-13297	-400	-12345	8184	-10892	-131	-10033	8720	-7559	-148	-130	-120	-68	-64	-57	-103	42	-153	17	33	-76	-21	-51	85	-33	0
0.581667	-815	-1252	-3718	-16632	11	-14175	631	-9953	8	-12924	-2327	-14095	-288	-13938	-2874	-11004	1274	-2045	2147	-16915	1178	-13217	9973	-13377	-208	-12430	8093	-10901	-95	-10144	8687	-7590	-152	-128	-120	-66	-64	-59	-110	35	-151	17	32	-77	-23	-59	73	-31	-6
0.582500	-1115	-1337	-3722	-16647	-134	-14262	725	-9794	-77	-12993	-2270	-14161	-445	-13984	-2745	-11041	1101	-2122	2063	-16951	1069	-13232	9920	-13449	-222	-12502	8005	-10910	-53	-10250	8665	-7605	-156	-129	-120	-57	-55	-57	-107	36	-152	13	33	-78	-19	-56	81	-29	0
0.583333	-1473	-1426	-3725	-16658	-160	-14335	820	-9635	-47	-13051	-2200	-14218	-498	-14070	-2598	-11078	947	-2188	1988	-16978	855	-13250	9853	-13526	-199	-12557	7928	-10923	-76	-10358	8647	-7621	-150	-131	-122	-70	-61	-57	-107	36	-150	16	32	-86	-21	-56	81	-31	-8
0.584167	-1911	-1512	-3735	-16668	-44	-14398	868	-9502	-58	-13115	-2144	-14270	-333	-14127	-2453	-11110	623	-2247	1918	-17004	629	-13262	9790	-13605	-172	-12609	7859	-10934	-212	-10463	8631	-7628	-151	-128	-120	-67	-57	-57	-105	36	-133	19	32	-77	-21	-55	81	-31	-7
0.585000	-2432	-1594	-3747	-16682	-176	-14448	988	-9381	-15	-13176	-2086	-14307	-251	-14179	-2306	-11140	273	-2298	1853	-17025	540	-13287	9714	-13683	-197	-12647	7800	-10947	-269	-10570	8623	-7632	-139	-126	-121	-67	-66	-59	-107	35	-151	17	33	-75	-24	-55	78	-30	-3
0.585833	-3424	-1664	-3769	-16693	-326	-14488	1061	-9284	-11	-13232	-2032	-14341	-408	-14232	-2157	-11166	-38	-2340	1799	-17033	398	-13314	9632	-13759	-288	-12680	7750	-10962	-242	-10682	8618	-7627	-146	-128	-125	-67	-62	-59	-107	28	-151	18	30	-76	-25	-58	79	-30	-5
0.586667	-4380	-1730	-3794	-16706	195	-14525	1128	-9205	23	-13286	-1982	-14362	-320	-14275	-2006	-11190	-516	-2383	1750	-17046	92	-13347	9544	-13839	-113	-12705	7716	-10978	-201	-10789	8619	-7614	-150	-127	-120	-68	-63	-57	-107	36	-149	21	36	-73	-21	-53	82	-30	0
0.587500	-4922	-1786	-3815	-16712	-102	-14544	1187	-9154	5	-13332	-1933	-14377	-58	-14322	-1858	-11207	-867	-2417	1707	-17050	-94	-13382	9454	-13904	-110	-12726	7681	-10999	-198	-10897	8620	-7608	-148	-126	-115	-68	-61	-58	-105	41	-147	21	35	-70	-17	-56	81	-30	1
0.588333	-5560	-1837	-3840	-16725	-153	-14562	1238	-9120	-1	-13383	-1885	-14385	37	-14370	-1715	-11224	-1193	-2453	1673	-17054	-153	-13428	9355	-13977	-154	-12728	7657	-11024	-152	-11009	8628	-7574	-148	-127	-119	-64	-63	-56	-104	40	-148	22	35	-72	-23	-52	85	-32	2
0.589167	-6189	-1879	-3869	-16742	-52	-14578	1285	-9116	82	-13429	-1839	-14389	133	-14418	-1588	-11230	-1585	-2481	1642	-17055	-273	-13472	9257	-14043	-108	-12776	7643	-11053	-40	-11115	8638	-7552	-148	-126	-103	-62	-59	-56	-104	39	-145	22	39	-69	-18	-52	84	-31	-1
0.590000	-6677	-1916	-3899	-16757	-189	-14592	1322	-9132	141	-13481	-1795	-14389	-15	-14476	-1459	-11238	-1860	-2521	1609	-17062	-545	-13527	9157	-14095	-155	-12818	7630	-11085	-127	-11225	8645	-7531	-151	-130	-122	-68	-62	-57	-107	38	-150	12	33	-75	-23	-56	80	-32	-4
0.590833	-6940	-1953	-3922	-16785	-245	-14611	1352	-9175	69	-13535	-1756	-14389	-179	-14519	-1352	-11238	-1924	-2555	1579	-17064	-680	-13579	9064	-14173	-92	-12854	7630	-11121	-59	-11337	8656	-7508	-152	-134	-125	-79	-66	-61	-109	36	-150	11	30	-76	-24	-56	79	-33	-5
0.591667	-6979	-1972	-3935	-16807	-147	-14634	1381	-9237	54	-13588	-1715	-14379	-188	-14598	-1259	-11224	-1862	-2583	1561	-17069	-637	-13643	8969	-14235	-152	-12904	7632	-11156	95	-11444	8667	-7493	-152	-128	-126	-68	-66	-59	-109	38	-152	17	29	-77	-22	-57	89	-35	-1
0.592500	-6783	-1986	-3952	-16835	-198	-14662	1402	-9316	61	-13643	-1672	-14319	-377	-14666	-1186	-11204	-1852	-2612	1542	-17077	-524	-13691	8886	-14291	-273	-12963	7645	-11192	87	-11551	8681	-7482	-150	-130	-126	-68	-66	-59	-105	39	-153	17	30	-74	-22	-57	80	-33	-1
0.593333	-6402	-1993	-3956	-16869	-205	-14699	1425	-9418	18	-13709	-1633	-14360	-250	-14737	-1134	-11176	-1818	-2627	1529	-17082	-468	-13751	8811	-14346	-19	-13031	7659	-11226	265	-11654	8699	-7477	-148	-130	-122	-68	-62	-59	-108	39	-149	15	33	-77	-19	-57	81	-30	-4
0.594167	-6054	-1995	-3952	-16908	-269	-14747	1437	-9532	109	-13775	-1594	-14344	-120	-14813	-1108	-11141	-1487	-2662	1514	-17095	-490	-13812	8745	-14402	-255	-13112	7682	-11257	379	-11755	8713	-7482	-148	-127	-120	-70	-65	-63	-108	41	-151	18	33	-76	-22	-55	85	-31	1
0.595000	-5744	-1991	-3944	-16948	246	-14804	1445	-9667	245	-13854	-1563	-14337	-103	-14894	-1102	-11097	-1409	-2683	1500	-17106	-564	-13868	8693	-14475	-200	-13203	7704	-11285	386	-11859	8731	-7496	-149	-126	-120	-68	-63	-59	-102	41	-149	19	34	-75	-21	-55	82	-34	1
0.595833	-5224	-1984	-3928	-16994	-31	-14875	1450	-9811	18	-13940	-1540	-14327	-133	-14977	-1117	-11061	-1357	-2702	1491	-17123	-501	-13928	8649	-14513	-109	-13302	7727	-11311	388	-11953	8753	-7523	-148	-126	-122	-65	-63	-57	-105	39	-153	19	35	-75	-19	-53	84	-31	0
0.596667	-4886	-1971	-3911	-17048	20	-14957	1445	-9965	-190	-14036	-1522	-14322	-184	-15070	-1158	-11000	-1215	-2712	1483	-17138	-361	-13977	8620	-14565	-145	-13414	7751	-11334	321	-12052	8777	-7565	-149	-130	-120	-66	-59	-57	-102	42	-149	16	35	-73	-22	-56	87	-31	-7
0.597500	-4499	-1962	-3892	-17104	33	-15052	1432	-10132	-45	-14137	-1511	-14312	-269	-15166	-1217	-10948	-1167	-2720	1481	-17156	-370	-14047	8598	-14628	-119	-13528	7778	-11352	323	-12150	8802	-7612	-156	-130	-126	-65	-63	-61	-105	39	-150	16	34	-77	-23	-59	81	-31	-4
0.598333	-4042	-1946	-3869	-17165	46	-15156	1412	-10303	-18	-14261	-1516	-14308	-287	-15266	-1297	-10895	-1196	-2728	1462	-17177	-410	-14110	8587	-14682	-128	-13647	7807	-11371	299	-12250	8831	-7676	-152	-133	-126	-70	-66	-62	-109	36	-153	12	30	-80	-27	-60	75	-49	-10
0.599167	-3965	-1933	-3848	-17234	-100	-15271	1379	-10486	-133	-14388	-1530	-14304	-440	-15371	-1388	-10841	-1082	-2725	1481	-17190	-327	-14169	8592	-14731	-144	-13769	7841	-11378	197	-12343	8871	-7742	-154	-132	-122	-62	-64	-60	-102	37	-169	15	30	-80	-26	-59	81	-32	-6
0.600000	-4092	-1913	-3823	-17297	344	-15389	1343	-10656	-121	-14513	-1558	-14295	-385	-15475	-1493	-10791	-1114	-2715	1490	-17206	-370	-14235	8601	-14774	-75	-13888	7871	-11384	108	-12440	8914	-7817	-152	-131	-125	-67	-64	-60	-105	39	-149	17	33	-76	-23	-57	81	-28	-3
0.600833	-3802	-1895	-3797	-17362	-124	-15510	1296	-10833	-77	-14649	-1597	-14289	-122	-15578	-1601	-10738	-1171	-2699	1510	-17214	-418	-14296	8622	-14814	-36	-14008	7908	-11389	118	-12536	8964	-7902	-147	-129	-120	-64	-64	-57	-101	42	-146	19	37	-74	-18	-53	87	-31	2
0.601667	-3642	-1878	-3776	-17434	-205	-15640	1234	-11016	-126	-14784	-1652	-14279	-161	-15690	-1723	-10696	-1117	-2679	1533	-17223	-327	-14366	8648	-14855	-99	-14124	7944	-11395	132	-12639	9016	-7993	-146	-126	-117	-63	-63	-61	-104	42	-149	20	37	-72	-21	-53	85	-26	12
0.602500	-3427	-1875	-3760	-17504	-38	-15794	1161	-11220	-56	-14929	-1727	-14269	-191	-15807	-1843	-10655	-1205	-2658	1560	-17229	-353	-14439	8669	-14888	-41	-14239	7978	-11404	103	-12742	9078	-8090	-147	-133	-116	-84	-65	-58	-101	42	-148	19	35	-73	-24	-56	84	-28	0
0.603333	-3052	-1872	-3753	-17576	-184	-15912	1073	-11375	-79	-15074	-1809	-14252	-280	-15924	-1963	-10619	-1233	-2634	1594	-17233	-356	-14516	8696	-14920	-62	-14352	8014	-11416	10	-12849	9146	-8193	-146	-125	-117	-65	-61	-58	-108	35	-148	16	36	-58	-21	-51	85	-29	1
0.604167	-2755	-1879	-3750	-17647	28	-16048	1010	-11546	-80	-15224	-1903	-14238	-365	-16049	-2085	-10597	-1113	-2613	1628	-17234	-301	-14604	8725	-14939	-88	-14460	8047	-11438	-43	-12960	9212	-8296	-150	-131	-82	-63	-61	-57	-103	38	-150	21	38	-74	-19	-55	82	-29	0
0.605000	-2324	-1889	-3765	-17718	89	-16185	876	-11711	-65	-15372	-2010	-14219	-234	-16170	-2202	-10572	-847	-2591	1670	-17233	-324	-14697	8757	-14961	-55	-14566	8083	-11465	-86	-13073	9288	-8401	-149	-127	-117	-68	-62	-60	-105	38	-152	19	36	-77	-23	-52	85	-28	-4
0.605833	-1582	-1910	-3779	-17793	-144	-16320	768	-11864	-167	-15523	-2126	-14194	47	-16295	-2319	-10549	-598	-2571	1709	-17230	-378	-14791	8786	-14963	-154	-14670	8114	-11503	-162	-13190	9359	-8506	-152	-132	-119	-55	-64	-58	-104	43	-158	20	35	-75	-22	-55	84	-31	-5
0.606667	-889	-1937	-3804	-17858	-7	-16455	648	-12006	-128	-15674	-2245	-14171	181	-16424	-2430	-10525	-516	-2555	1749	-17265	-298	-14895	8814	-14944	-6	-14773	8147	-11551	-182	-13311	9431	-8608	-150	-128	-122	-69	-64	-63	-108	36	-154	16	34	-73	-23	-58	82	-30	-1
0.607500	-317	-1976	-3839	-17931	-273	-16587	517	-12138	24	-15822	-2366	-14139	73	-16553	-2541	-10496	-227	-2539	1790	-17218	-183	-15003	8841	-14951	-164	-14867	8184	-11605	-210	-13441	9509	-8704	-149	-127	-120	-66	-61	-58	-103	41	-148	22	35	-73	-23	-51	86	-26	0
0.608333	11	-2015	-3880	-17993	-4	-16715	412	-12242	-48	-15970	-2481	-14105	176	-16684	-2644	-10458	-78	-2521	1832	-17210	-205	-15114	8875	-14936	-227	-14964	8216	-11673	-267	-13549	9576	-8795	-148	-125	-120	-65	-61	-58	-103	42	-148	18	33	-77	-28	-51	86	-24	3
0.609167	451	-2065	-3933	-18058	-340	-16838	296	-12325	-91	-16114	-2597	-14063	226	-16810	-2747	-10413	2	-2513	1862	-17202	-168	-15231	8907	-14913	-56	-15064	8252	-11744	-228	-13666	9641	-8880	-147	-141	-118	-65	-65	-58	-91	44	-149	22	36	-73	-22	-50	90	-25	1
0.610000	933	-2123	-3990	-18122	-340	-16969	178	-12406	154	-16262	-2705	-14021	42	-16944	-2850	-10364	243	-2507	1889	-17197	-160	-15339	8941	-14886	-189	-15163	8284	-11827	-251	-13785	9702	-8963	-149	-122	-117	-65	-61	-59	-102	39	-150	19	35	-74	-22	-52	85	-33	0
0.610833	1458	-2189	-4058	-18185	-119	-17091	68	-12460	211	-16405	-2807	-13952	27	-17078	-2960	-10304	375	-2509	1909	-17201	-238	-15483	8972	-14852	-167	-15264	8314	-11913	-322	-13903	9753	-9035	-147	-125	-119	-68	-65	-61	-105	37	-153	18	34	-76	-22	-55	79	-30	1
0.611667	1981	-2265	-4127	-18244	-118	-17217	-35	-12493	-25	-16548	-2905	-13922	191	-17214	-3070	-10234	574	-2511	1922	-17201	-248	-15613	9004	-14811	-100	-15367	8332	-12006	-281	-14015	9800	-9101	-148	-127	-121	-68	-63	-59	-103	38	-152	17	32	-77	-22	-55	66	-28	2
0.612500	2388	-2337	-4193	-18300	-559	-17334	-131	-12499	-124	-16687	-2997	-13859	38	-17340	-3174	-10153	713	-2519	1931	-17206	-73	-15740	9044	-14767	-160	-15471	8380	-12091	-258	-14111	9844	-9169	-152	-122	-118	-66	-65	-63	-107	39	-155	19	35	-77	-22	-55	82	-29	-1
0.613333	2479	-2420	-4259	-18351	64	-17452	-207	-12494	-65	-16825	-3070	-13791	-50	-17470	-3284	-10062	585	-2529	1955	-17217	-81	-15866	9088	-14717	-112	-15574	8413	-12177	-310	-14218	9885	-9213	-149	-125	-120	-67	-62	-59	-104	41	-152	20	33	-80	-24	-56	81	-28	-1
0.614167	2884	-2503	-4325	-18409	77	-17568	-279	-12443	-81	-16948	-3145	-13715	-51	-17592	-3391	-9964	586	-2535	1925	-17235	-215	-15993	9127	-14666	33	-15679	8440	-12254	-303	-14312	9922	-9260	-168	-125	-122	-64	-62	-59	-104	17	-152	19	32	-77	-24	-55	85	-28	1
0.615000	3240	-2595	-4383	-18456	-49	-17681	-336	-12427	-92	-17095	-3213	-13630	-223	-17711	-3505	-9861	819	-2549	1920	-17262	91	-16117	9174	-14595	-137	-15784	8473	-12324	-292	-14404	9954	-9307	-154	-128	-120	-66	-64	-60	-103	37	-154	16	35	-75	-23	-57	80	-34	-4
0.615833	3447	-2682	-4435	-18506	140	-17793	-388	-12380	-142	-17229	-3278	-13538	-369	-17826	-3612	-9729	929	-2559	1911	-17296	339	-16234	9221	-14554	-160	-15885	8503	-12379	-281	-14482	9991	-9346	-150	-126	-121	-58	-63	-60	-108	40	-153	13	34	-76	-21	-59	80	-29	-3
0.616667	3652	-2772	-4474	-18545	-8	-17899	-419	-12314	-162	-17347	-3339	-13438	-383	-17934	-3718	-9639	1032	-2556	1902	-17337	344	-16353	9269	-14495	-146	-15980	8536	-12420	-190	-14554	10022	-9383	-149	-131	-122	-65	-63	-60	-107	39	-153	2	36	-77	-18	-56	81	-30	-5
0.617500	3659	-2876	-4504	-18587	10	-18002	-444	-12247	-72	-17470	-3405	-13326	-108	-18036	-3817	-9528	1211	-2581	1898	-17387	325	-16456	9312	-14438	-163	-16076	8566	-12450	-200	-14621	10026	-9420	-149	-129	-127	-63	-61	-60	-104	38	-151	17	37	-75	-22	-57	82	-30	-4
0.618333	3585	-2941	-4525	-18626	110	-18105	-458	-12173	62	-17584	-3467	-13207	34	-18130	-3914	-9422	1400	-2592	1896	-17453	279	-16560	9363	-14379	-127	-16163	8597	-12462	-234	-14685	10086	-9462	-152	-129	-119	-65	-66	-60	-105	40	-151	19	34	-77	-39	-56	81	-28	-1
0.619167	3726	-3023	-4534	-18657	47	-18205	-463	-12104	129	-17694	-3535	-13084	13	-18216	-4002	-9320	1528	-2598	1900	-17523	286	-16652	9398	-14321	-252	-16240	8630	-12460	-222	-14741	10117	-9503	-143	-122	-121	-68	-63	-46	-107	36	-153	18	36	-77	-23	-60	79	-31	-1
0.620000	3745	-3099	-4531	-18688	107	-18296	-457	-12031	148	-17802	-3599	-12949	250	-18292	-4081	-9228	1477	-2610	1913	-17606	239	-16740	9442	-14265	-102	-16307	8663	-12441	-286	-14789	10152	-9543	-148	-128	-119	-67	-66	-59	-105	39	-149	20	37	-77	-24	-48	84	-30	0
0.620833	3432	-3170	-4517	-18710	-183	-18384	-441	-11955	37	-17900	-3687	-12815	262	-18358	-4146	-9145	1519	-2618	1935	-17698	331	-16813	9478	-14210	-103	-16373	8694	-12409	-345	-14834	10181	-9589	-145	-126	-121	-65	-65	-57	-102	43	-148	21	37	-74	-19	-53	81	-28	1
0.621667	2754	-3232	-4496	-18729	108	-18467	-419	-11901	-27	-17998	-3744	-12673	228	-18412	-4201	-9068	1601	-2629	1949	-17799	223	-16880	9508	-14161	-277	-16430	8727	-12364	-325	-14872	10205	-9640	-149	-126	-116	-64	-60	-58	-103	38	-151	23	38	-78	-21	-52	84	-29	-3
0.622500	2290	-3287	-4471	-18744	205	-18542	-372	-11851	40	-18085	-3817	-12532	394	-18460	-4245	-9009	1422	-2643	2005	-17910	-41	-16936	9528	-14112	-139	-16480	8759	-12312	-204	-14908	10223	-9698	-151	-121	-119	-65	-60	-57	-107	40	-146	21	36	-76	-23	-55	84	-30	-1
0.623333	1766	-3338	-4442	-18759	132	-18615	-360	-11808	9	-18178	-3888	-12396	337	-18503	-4271	-8952	1239	-2657	2061	-18031	-72	-16986	9544	-14071	-310	-16525	8789	-12256	-169	-14946	10235	-9756	-151	-128	-121	-70	-66	-62	-105	36	-158	12	33	-80	-24	-56	78	-33	-6
0.624167	1110	-3383	-4410	-18756	-43	-18680	-324	-11773	-100	-18258	-3959	-12265	426	-18526	-4292	-8906	1161	-2677	2109	-18153	-58	-17017	9557	-14030	-230	-16553	8823	-12198	-251	-14974	10241	-9808	-147	-129	-126	-69	-62	-56	-104	37	-153	20	30	-77	-21	-56	80	-31	-1
0.625000	494	-3408	-4373	-18766	-34	-18726	-277	-11745	-46	-18325	-4022	-12131	463	-18540	-4295	-8864	1163	-2694	2180	-18273	-170	-17027	9560	-13996	-220	-16583	8877	-12136	-273	-15003	10237	-9861	-152	-128	-120	-70	-60	-60	-103	37	-153	18	33	-79	-23	-55	82	-32	-3
0.625833	-135	-3438	-4344	-18764	-137	-18765	-225	-11727	-117	-18390	-4073	-12009	297	-18545	-4284	-8828	1067	-2715	2265	-18396	-317	-17051	9560	-13969	-193	-16599	8898	-12073	-294	-15027	10223	-9914	-148	-132	-121	-73	-64	-60	-107	44	-150	22	34	-78	-23	-58	79	-30	-3
0.626667	-1085	-3454	-4310	-18759	182	-18794	-177	-11719	-376	-18443	-4120	-11897	173	-18542	-4265	-8789	850	-2737	2357	-18508	-598	-17046	9537	-13943	-293	-16611	8933	-12018	-259	-15048	10204	-9955	-147	-127	-124	-66	-62	-56	-105	40	-145	17	35	-84	-24	-58	82	-28	-3
0.627500	-1592	-3469	-4286	-18742	64	-18789	-126	-11713	-389	-18485	-4152	-11785	148	-18530	-4230	-8750	534	-2763	2448	-18614	-822	-17031	9536	-13926	-258	-16625	8976	-11964	-161	-15065	10169	-9988	-147	-127	-118	-68	-61	-60	-101	40	-150	19	36	-76	-16	-56	84	-29	-1
0.628333	-1940	-3475	-4263	-18728	-160	-18798	-73	-11722	-288	-18516	-4170	-11689	61	-18510	-4192	-8708	450	-2795	2553	-18683	-830	-16996	9517	-13917	-280	-16627	9020	-11922	-224	-15085	10134	-10019	-147	-126	-118	-64	-60	-57	-103	37	-151	23	35	-75	-19	-50	80	-29	5
0.629167	-2361	-3474	-4245	-18708	24	-18772	-17	-11740	-322	-18544	-4169	-11600	-223	-18478	-4138	-8662	305	-2823	2663	-18781	-844	-16947	9492	-13910	-263	-16627	9065	-11881	-308	-15096	10091	-10032	-146	-122	-105	-63	-60	-51	-102	38	-149	22	38	-72	-19	-52	81	-29	2
0.630000	-2640	-3480	-4238	-18684	-40	-18731	35	-11750	-424	-18533	-4159	-11520	-266	-18437	-4086	-8609	199	-2857	2772	-18840	-672	-16887	9467	-13910	-184	-16628	9107	-11851	-246	-15111	10039	-10041	-146	-129	-120	-63	-60	-57	-103	41	-150	19	38	-77	-17	-55	81	-32	-1
0.630833	-2852	-3485	-4235	-18666	-79	-18674	61	-11775	-491	-18521	-4141	-11457	-152	-18391	-4029	-8549	226	-2897	2879	-18887	-529	-16821	9434	-13921	-150	-16627	9145	-11831	-187	-15123	9962	-10038	-150	-130	-128	-67	-62	-62	-108	36	-153	17	32	-77	-23	-58	77	-33	-1
0.631667	-2867	-3494	-4239	-18644	18	-18599	124	-11802	-403	-18492	-4082	-11400	-325	-18338	-3969	-8483	208	-2942	2984	-18924	-394	-16741	9393	-13927	-198	-16628	9183	-11813	-251	-15133	9930	-10018	-152	-133	-125	-68	-66	-61	-111	33	-155	16	32	-78	-22	-68	75	-36	-5
0.632500	-2788	-3505	-4248	-18615	19	-18499	164	-11830	-329	-18437	-4015	-11346	-360	-18268	-3911	-8399	222	-2973	3088	-18912	-208	-16648	9368	-13929	-442	-16618	9221	-11793	-264	-15136	9888	-9982	-187	-132	-121	-67	-66	-61	-105	36	-153	15	30	-78	-25	-57	79	-32	-1
0.633333	-2623	-3512	-4259	-18588	135	-18382	206	-11851	-251	-18356	-3927	-11298	-342	-18185	-3849	-8282	163	-3015	3185	-18900	-80	-16544	9337	-13932	-459	-16608	9257	-11775	-151	-15140	9845	-9938	-149	-131	-122	-65	-64	-62	-104	37	-148	15	35	-76	-4	-56	81	-31	-1
0.634167	-2412	-3527	-4270	-18567	-125	-18248	243	-11875	-250	-18264	-3824	-11259	-514	-18089	-3791	-8219	263	-3055	3278	-18866	171	-16441	9308	-13931	-402	-16597	9286	-11750	-155	-15158	9811	-9876	-151	-129	-120	-65	-60	-59	-103	36	-150	19	33	-78	-24	-56	79	-29	1
0.635000	-2487	-3547	-4283	-18537	-176	-18098	271	-11903	-188	-18137	-3704	-11221	-925	-17979	-3742	-8121	507	-3090	3356	-18820	292	-16336	9293	-13923	-614	-16584	9309	-11719	-108	-15137	9792	-9822	-149	-127	-118	-64	-66	-60	-104	39	-147	18	35	-76	-23	-56	79	-29	0
0.635833	-2424	-3571	-4295	-18509	-4	-17938	297	-11924	-165	-17970	-3572	-11191	-1563	-17860	-3695	-8025	330	-3129	3423	-18765	223	-16229	9265	-13911	-360	-16568	9324	-11684	-212	-15136	9784	-9754	-144	-128	-121	-66	-53	-57	-105	38	-151	20	32	-75	-18	-58	78	-30	0
0.636667	-2307	-3603	-4306	-18490	-113	-17767	319	-11947	-151	-17829	-3435	-11159	-1783	-17717	-3657	-7935	331	-3166	3479	-18702	309	-16131	9245	-13887	-479	-16550	9333	-11631	-255	-15131	9793	-9684	-148	-130	-121	-65	-60	-60	-105	35	-153	18	34	-75	-22	-55	82	-28	-5
0.637500	-2244	-3640	-4314	-18493	-68	-17581	342	-11965	-137	-17647	-3285	-11133	-1345	-17561	-3628	-7860	343	-3207	3525	-18635	323	-16034	9236	-13853	-419	-16513	9331	-11570	-111	-15127	9817	-9618	-150	-129	-122	-63	-64	-56	-104	37	-150	19	35	-78	-23	-56	80	-31	-1
0.638333	-2218	-3679	-4314	-18453	86	-17395	359	-11984	-121	-17444	-3129	-11105	-1060	-17388	-3604	-7810	314	-3243	3566	-18572	460	-15949	9233	-13813	-361	-16503	9325	-11494	-147	-15121	9856	-9548	-149	-130	-118	-65	-62	-60	-109	36	-147	19	34	-78	-19	-56	81	-30	-3
0.639167	-2135	-3724	-4304	-18438	-289	-17202	382	-11997	-41	-17224	-2970	-11082	-806	-17203	-3588	-7757	305	-3285	3588	-18506	501	-15873	9241	-13753	-435	-16474	9313	-11403	-217	-15158	9912	-9479	-152	-129	-121	-65	-65	-60	-109	37	-152	19	34	-77	-28	-58	80	-32	-6
0.640000	-2575	-3776	-4288	-18424	-167	-17011	409	-12012	-83	-16996	-2813	-11061	-387	-17003	-3579	-7738	188	-3317	3605	-18446	296	-15804	9252	-13692	-530	-16444	9300	-11302	-223	-15116	9982	-9415	-155	-129	-124	-68	-67	-62	-108	32	-158	15	28	-80	-23	-57	80	-33	-8
0.640833	-2847	-3827	-4259	-18413	264	-16809	443	-12022	-70	-16754	-2652	-11038	-211	-16783	-3575	-7747	-121	-3358	3624	-18390	-11	-15742	9285	-13613	-291	-16398	9294	-11180	-264	-15105	10075	-9356	-152	-129	-122	-58	-60	-59	-105	40	-148	22	35	-73	-19	-55	84	-29	-1
0.641667	-2735	-3873	-4211	-18399	-287	-16613	493	-12026	71	-16504	-2497	-11017	-378	-16552	-3575	-7786	-202	-3398	3641	-18342	-70	-15698	9320	-13526	-354	-16355	9284	-11049	-242	-15099	10179	-9304	-145	-126	-118	-62	-60	-56	-104	42	-158	20	34	-75	-24	-55	82	-28	0
0.642500	-2763	-3931	-4158	-18388	-300	-16421	545	-12033	112	-16248	-2349	-11001	-472	-16322	-3575	-7859	-218	-3441	3662	-18309	-42	-15661	9367	-13436	-311	-16309	9282	-10910	-195	-15099	10293	-9262	-148	-126	-118	-65	-64	-58	-102	40	-150	21	37	-73	-18	-57	81	-29	1
0.643333	-2664	-3986	-4088	-18383	-263	-16233	612	-12039	-77	-15995	-2215	-10990	-490	-16084	-3576	-7959	-253	-3483	3688	-18284	-150	-15638	9426	-13340	-139	-16257	9286	-10768	-114	-15096	10413	-9222	-148	-126	-119	-66	-62	-55	-103	40	-155	23	35	-75	-21	-52	85	-27	-3
0.644167	-2746	-4048	-4006	-18375	-286	-16053	690	-12043	-191	-15748	-2086	-10980	-692	-15846	-3573	-8105	-203	-3526	3713	-18266	-245	-15621	9494	-13244	-213	-16204	9306	-10617	-92	-15098	10537	-9190	-147	-126	-119	-47	-67	-60	-104	39	-150	19	34	-74	-23	-52	81	-30	-1
0.645000	-2968	-4093	-3907	-18367	-249	-15875	782	-12044	-64	-15502	-1975	-10981	-567	-15612	-3566	-8272	-204	-3574	3748	-18265	-96	-15613	9572	-13147	-205	-16138	9337	-10469	-148	-15097	10665	-9164	-149	-126	-120	-66	-62	-60	-105	39	-151	20	35	-74	-22	-58	79	-29	-17
0.645833	-2973	-4143	-3790	-18361	-273	-15706	887	-12038	239	-15269	-1872	-10984	-41	-15378	-3538	-8466	-155	-3617	3793	-18254	23	-15608	9662	-13049	-268	-16097	9381	-10322	-177	-15095	10799	-9140	-149	-116	-114	-66	-65	-58	-107	38	-148	22	33	-73	-21	-56	80	-27	0
0.646667	-2897	-4189	-3663	-18360	-218	-15544	1001	-12022	457	-15046	-1792	-11009	287	-15165	-3501	-8682	-116	-3667	3857	-18263	41	-15605	9760	-12952	-259	-16043	9440	-10183	-168	-15096	10924	-9115	-149	-124	-120	-66	-62	-56	-104	44	-149	2	35	-70	-21	-56	80	-30	0
0.647500	-3026	-4230	-3519	-18358	-144	-15394	1122	-12003	481	-14837	-1726	-11031	661	-14959	-3440	-8908	-64	-3708	3897	-18272	218	-15608	9867	-12865	-41	-15993	9515	-10057	-142	-15096	11040	-9092	-151	-126	-117	-65	-61	-56	-100	38	-155	21	34	-73	-19	-53	85	-29	-4
0.648333	-3603	-4262	-3365	-18361	-196	-15253	1255	-11971	264	-14645	-1672	-11071	718	-14770	-3362	-9150	67	-3727	3953	-18291	167	-15612	9978	-12783	-313	-15944	9609	-9934	-172	-15103	11156	-9071	-153	-126	-118	-67	-65	-57	-103	39	-153	18	37	-73	-25	-57	79	-30	-3
0.649167	-4230	-4290	-3204	-18370	129	-15126	1384	-11928	75	-14471	-1634	-11123	118	-14610	-3255	-9379	-44	-3786	4017	-18307	-207	-15614	10101	-12704	-167	-15898	9719	-9828	-132	-15108	11286	-9038	-145	-138	-118	-64	-60	-52	-101	43	-149	20	32	-70	-18	-53	85	-26	4
0.650000	-4701	-4304	-3026	-18383	38	-15002	1523	-11862	137	-14306	-1608	-11190	-198	-14471	-3123	-9618	-13	-3832	4073	-18326	-171	-15614	10229	-12631	-152	-15862	9841	-9739	-131	-15104	11360	-9008	-149	-128	-117	-66	-60	-53	-100	43	-152	22	35	-74	-21	-57	86	-27	0
0.650833	-5042	-4317	-2835	-18405	30	-14898	1654	-11791	197	-14171	-1599	-11272	-149	-14360	-2966	-9826	6	-3849	4135	-18354	-270	-15618	10357	-12573	-181	-15833	9970	-9672	-105	-15108	11444	-8975	-151	-126	-118	-62	-64	-59	-105	39	-152	18	33	-75	-24	-60	80	-28	-4
0.651667	-5284	-4322	-2665	-18434	-43	-14806	1781	-11704	206	-14048	-1596	-11367	-59	-14276	-2786	-10022	101	-3871	4189	-18373	-495	-15621	10487	-12514	-196	-15807	10110	-9620	-17	-15113	11524	-8935	-152	-127	-120	-67	-66	-59	-102	38	-149	24	32	-75	-28	-55	80	-30	-7
0.652500	-5513	-4313	-2480	-18457	-124	-14721	1904	-11598	321	-13942	-1595	-11476	71	-14215	-2580	-10190	135	-3880	4246	-18406	-695	-15616	10620	-12465	-93	-15776	10259	-9588	-114	-15114	11589	-8887	-146	-122	-118	-68	-63	-57	-102	42	-148	18	36	-77	-22	-56	82	-28	-1
0.653333	-6018	-4304	-2292	-18511	-212	-14654	2020	-11480	99	-13855	-1579	-11597	-508	-14181	-2354	-10321	138	-3885	4292	-18434	-879	-15612	10752	-12426	-111	-15773	10413	-9568	-117	-15114	11660	-8837	-148	-128	-118	-48	-64	-58	-105	17	-150	18	36	-73	-21	-57	82	-27	1
0.654167	-6328	-4283	-2108	-18571	58	-14597	2128	-11346	-36	-13780	-1598	-11730	-1089	-14174	-2119	-10434	-15	-3879	4334	-18457	-1125	-15609	10883	-12389	128	-15767	10561	-9567	-201	-15118	11722	-8781	-149	-127	-118	-64	-63	-58	-103	41	-149	21	36	-75	-26	-57	81	-28	-1
0.655000	-6058	-4260	-1930	-18614	-267	-14557	2227	-11201	136	-13722	-1598	-11873	-896	-14186	-1874	-10503	-3	-3864	4374	-18484	-1214	-15603	11008	-12361	64	-15769	10716	-9581	-253	-15113	11788	-8724	-144	-125	-115	-67	-59	-55	-101	40	-150	19	38	-78	-19	-56	82	-27	5
0.655833	-5881	-4233	-1764	-18679	-223	-14521	2314	-11053	72	-13677	-1590	-12028	-954	-14221	-1622	-10537	114	-3839	4410	-18513	-1097	-15593	11131	-12340	-153	-15774	10854	-9610	-146	-15111	11853	-8678	-147	-127	-120	-64	-60	-56	-101	43	-148	16	36	-75	-19	-57	80	-28	0
0.656667	-5664	-4208	-1608	-18748	-182	-14497	2388	-10898	17	-13640	-1572	-12185	-1549	-14273	-1374	-10533	156	-3804	4444	-18543	-917	-15589	11247	-12328	-48	-15784	10991	-9654	-58	-15109	11922	-8602	-151	-130	-124	-66	-68	-61	-107	36	-155	16	33	-78	-26	-61	79	-31	-4
0.657500	-5526	-4181	-1467	-18822	-191	-14485	2451	-10740	38	-13615	-1539	-12344	-1767	-14343	-1134	-10501	95	-3768	4481	-18565	-934	-15594	11360	-12316	28	-15791	11119	-9702	-82	-15096	11998	-8540	-148	-129	-120	-67	-64	-59	-107	38	-150	16	36	-77	-22	-52	79	-26	-5
0.658333	-5371	-4155	-1338	-18895	-131	-14478	2502	-10579	-4	-13595	-1493	-12496	-1564	-14423	-908	-10434	-25	-3721	4516	-18595	-1106	-15575	11473	-12312	61	-15807	11236	-9754	-178	-15084	12082	-8472	-151	-128	-125	-66	-65	-59	-104	39	-153	16	30	-79	-24	-57	82	-31	-4
0.659167	-5157	-4132	-1224	-18972	-204	-14474	2554	-10429	-21	-13582	-1430	-12654	-1451	-14507	-703	-10347	39	-3669	4555	-18620	-1233	-15567	11577	-12307	-19	-15817	11346	-9807	-189	-15064	12170	-8404	-150	-129	-122	-66	-66	-60	-109	37	-154	15	34	-77	-25	-60	79	-30	-6
0.660000	-4887	-4108	-1130	-19045	-237	-14474	2586	-10288	22	-13573	-1357	-12814	-1245	-14593	-521	-10232	37	-3609	4608	-18647	-1315	-15567	11680	-12308	-110	-15822	11445	-9859	-176	-15042	12267	-8332	-149	-127	-121	-66	-63	-60	-109	39	-151	20	35	-79	-24	-57	82	-29	0
0.660833	-4824	-4089	-1052	-19118	-110	-14478	2612	-10158	159	-13571	-1268	-12928	-550	-14690	-362	-10108	-79	-3550	4666	-18671	-1464	-15560	11777	-12306	28	-15815	11536	-9902	-215	-15003	12373	-8259	-146	-126	-121	-66	-64	-60	-105	42	-148	16	37	-76	-22	-53	84	-28	0
0.661667	-5068	-4073	-991	-19190	-366	-14482	2625	-10047	99	-13554	-1168	-13018	-504	-14783	-228	-9978	61	-3494	4734	-18691	-1701	-15559	11872	-12326	-246	-15829	11615	-9943	-300	-14958	12477	-8185	-149	-128	-103	-64	-59	-50	-105	42	-153	19	36	-76	-22	-57	84	-29	-1
0.662500	-5448	-4065	-948	-19254	162	-14485	2624	-9959	132	-13572	-1060	-13142	-543	-14870	-137	-9850	-178	-3438	4808	-18717	-2454	-15560	11960	-12341	-191	-15836	11688	-9969	-307	-14908	12588	-8105	-147	-124	-119	-63	-61	-64	-107	40	-154	19	36	-49	-21	-53	82	-29	-8
0.663333	-5562	-4062	-926	-19312	55	-14488	2631	-9890	306	-13581	-941	-13228	-349	-14961	-75	-9726	-298	-3390	4892	-18733	-2924	-15562	12051	-12359	-158	-15815	11753	-9988	-282	-14845	12698	-8025	-103	-125	-117	-68	-62	-59	-103	40	-147	19	36	-76	-21	-55	80	-30	0
0.664167	-5587	-4069	-919	-19369	36	-14484	2587	-9853	225	-13594	-839	-13292	-111	-15033	-43	-9621	-227	-3351	4982	-18748	-3043	-15569	12133	-12388	-275	-15802	11808	-9994	-384	-14778	12803	-7932	-148	-127	-122	-64	-64	-58	-107	38	-154	16	35	-76	-19	-55	82	-31	-3
0.665000	-5643	-4079	-923	-19414	125	-14478	2555	-9832	59	-13605	-732	-13336	1234	-15097	-45	-9533	-305	-3319	5082	-18759	-3107	-15578	12216	-12415	-241	-15783	11862	-9986	-382	-14704	12901	-7840	-153	-130	-122	-70	-64	-56	-107	34	-199	15	34	-79	-26	-58	78	-33	-7
0.665833	-5676	-4090	-943	-19453	120	-14467	2508	-9844	-129	-13625	-630	-13365	3312	-15152	-75	-9466	-271	-3295	5191	-18767	-3114	-15586	12305	-12444	-186	-15758	11887	-9962	-246	-14619	13001	-7727	-150	-125	-122	-67	-65	-59	-108	38	-154	17	33	-79	-23	-57	78	-30	-1
0.666667	-5912	-4112	-961	-19478	-113	-14449	2459	-9873	-387	-13641	-562	-13373	4336	-15188	-129	-9427	-256	-3278	5305	-18771	-2835	-15595	12385	-12474	-306	-15725	11963	-9927	-119	-14529	13090	-7611	-147	-110	-124	-68	-61	-62	-104	37	-148	17	34	-75	-19	-56	80	-29	-3
0.667500	-6310	-4131	-989	-19491	316	-14420	2401	-9924	-560	-13658	-461	-13364	4334	-15212	-211	-9414	-613	-3273	5426	-18767	-2749	-15608	12465	-12506	-169	-15687	12014	-9877	-25	-14442	13169	-7482	-146	-126	-120	-64	-62	-53	-99	40	-149	18	35	-76	-21	-38	82	-28	2
0.668333	-6236	-4163	-1015	-19502	55	-14393	2337	-10003	-660	-13675	-400	-13347	3620	-15224	-313	-9436	-841	-3276	5542	-18756	-2413	-15621	12548	-12543	-101	-15648	12068	-9819	59	-14351	13239	-7344	-147	-119	-118	-64	-60	-57	-101	43	-149	20	35	-73	-23	-52	81	-26	2
0.669167	-6264	-4194	-1044	-19501	54	-14356	2269	-10091	-569	-13691	-356	-13322	3088	-15215	-434	-9489	-926	-3287	5661	-18747	-1565	-15634	12630	-12579	-186	-15606	12124	-9757	-56	-14263	13303	-7194	-144	-121	-120	-64	-58	-55	-99	43	-147	22	36	-78	-26	-55	85	-26	2
0.670000	-6361	-4233	-1073	-19496	95	-14323	2203	-10202	-590	-13704	-336	-13286	2802	-15193	-574	-9578	-1140	-3312	5777	-18727	-837	-15651	12707	-12619	-134	-15566	12179	-9690	-229	-14183	13349	-7042	-147	-122	-117	-67	-72	-58	-101	43	-148	22	37	-73	-22	-52	85	-27	2
0.670833	-6478	-4275	-1091	-19483	145	-14282	2133	-10325	-689	-13731	-337	-13256	1944	-15163	-734	-9706	-1252	-3348	5888	-18712	24	-15673	12780	-12667	-230	-15527	12234	-9625	-270	-14118	13389	-6879	-152	-127	-122	-66	-63	-58	-104	36	-151	18	35	-76	-36	-56	79	-32	0
0.671667	-6665	-4322	-1108	-19463	400	-14245	2068	-10453	-680	-13748	-351	-13227	1563	-15110	-899	-9854	-1447	-3388	5993	-18675	861	-15698	12853	-12707	-264	-15491	12295	-9559	-307	-14051	13428	-6704	-155	-127	-128	-65	-66	-57	-104	37	-154	18	35	-75	-24	-55	81	-30	-6
0.672500	-6798	-4367	-1110	-19446	308	-14204	2017	-10585	-1236	-13767	-396	-13202	2160	-15061	-1069	-10034	-1568	-3432	6083	-18637	1482	-15720	12921	-12754	-208	-15456	12357	-9497	-391	-14000	13454	-6532	-149	-127	-119	-67	-64	-56	-103	38	-149	38	36	-76	-22	-52	80	-31	-5
0.673333	-6733	-4414	-1098	-19423	227	-14165	1971	-10717	-1514	-13776	-452	-13184	2285	-14972	-1244	-10236	-1662	-3487	6168	-18601	2026	-15750	12984	-12805	-310	-15429	12422	-9445	-366	-13962	13476	-6357	-152	-130	-122	-68	-66	-60	-107	34	-159	16	32	-81	-25	-58	79	-33	-7
0.674167	-6546	-4461	-1086	-19406	485	-14129	1946	-10844	-930	-13788	-521	-13176	2340	-14887	-1418	-10464	-1927	-3554	6242	-18559	2467	-15776	13049	-12853	-255	-15403	12492	-9401	-274	-13933	13497	-6185	-150	-129	-121	-69	-60	-59	-104	40	-152	20	33	-75	-19	-53	90	-33	-1
0.675000	-6505	-4504	-1054	-19380	121	-14090	1932	-10963	-349	-13794	-596	-13164	2629	-14792	-1586	-10694	-1881	-3596	6300	-18510	2918	-15806	13109	-12910	-367	-15387	12559	-9366	-248	-13920	13511	-6019	-147	-128	-121	-67	-66	-59	-102	41	-154	16	34	-76	-19	-52	82	-32	0
0.675833	-6727	-4529	-1013	-19360	340	-14056	1950	-11072	-173	-13794	-678	-13200	2783	-14693	-1753	-10953	-1994	-3656	6344	-18443	2841	-15835	13146	-12971	-254	-15371	12629	-9344	-215	-13914	13525	-5865	-149	-129	-121	-67	-64	-55	-105	42	-150	19	53	-74	-23	-55	78	-33	-3
0.676667	-6622	-4580	-946	-19342	78	-14026	1975	-11175	-139	-13791	-765	-13245	2371	-14588	-1912	-11228	-2222	-3713	6377	-18398	2806	-15867	13211	-13036	-189	-15371	12694	-9344	-249	-13917	13541	-5717	-147	-126	-118	-66	-64	-56	-103	39	-150	18	36	-79	-23	-56	79	-30	2
0.677500	-6505	-4614	-893	-19336	66	-14001	2026	-11275	-129	-13776	-850	-13340	1861	-14484	-2077	-11523	-2271	-3771	6395	-18339	2852	-15898	13255	-13109	-337	-15374	12757	-9358	-258	-13934	13550	-5589	-148	-129	-121	-69	-65	-57	-107	46	-153	19	35	-87	-18	-55	80	-31	-3
0.678333	-6265	-4639	-822	-19333	-41	-13973	2094	-11375	-345	-13755	-935	-13411	1523	-14374	-2202	-11842	-2357	-3825	6403	-18272	2848	-15930	13294	-13190	-185	-15386	12815	-9388	-234	-13958	13562	-5478	-149	-131	-119	-67	-61	-58	-104	39	-150	15	36	-78	-24	-57	81	-30	-3
0.679167	-5932	-4658	-742	-19335	-319	-13939	2186	-11476	-432	-13723	-1005	-13543	1286	-14261	-2342	-12189	-2364	-3877	6403	-18204	2917	-15960	13333	-13287	-166	-15402	12872	-9435	-178	-13983	13575	-5395	-150	-129	-121	-69	-68	-60	-109	40	-151	16	35	-74	-22	-59	79	-27	-7
0.680000	-5698	-4668	-652	-19343	-729	-13921	2296	-11590	-253	-13674	-1072	-13720	735	-14156	-2449	-12573	-2325	-3923	6395	-18127	2871	-15981	13365	-13389	-260	-15422	12920	-9502	-101	-13999	13587	-5326	-150	-113	-139	-67	-62	-58	-105	41	-152	19	37	-78	-24	-56	80	-31	-5
0.680833	-5622	-4668	-557	-19356	-188	-13862	2420	-11719	-300	-13606	-1128	-13941	650	-14037	-2555	-13008	-2495	-3962	6384	-18047	2490	-16005	13387	-13503	-241	-15447	12957	-9589	-79	-14037	13605	-5280	-146	-127	-117	-67	-62	-60	-103	38	-150	18	35	-73	-21	-58	82	-28	1
0.681667	-4992	-4655	-456	-19373	-367	-13810	2559	-11868	-408	-13525	-1176	-14220	958	-13923	-2653	-13485	-2651	-3996	6369	-17964	2153	-16023	13419	-13635	-160	-15477	12981	-9698	44	-14073	13621	-5266	-150	-126	-127	-65	-65	-58	-105	39	-152	18	35	-77	-26	-58	80	-33	-3
0.682500	-4333	-4639	-354	-19395	-419	-13752	2698	-12060	-327	-13424	-1210	-14562	1036	-13807	-2738	-13997	-2635	-4022	6348	-17873	2323	-16034	13442	-13779	-181	-15505	12994	-9822	49	-14087	13640	-5270	-149	-129	-118	-63	-60	-56	-103	38	-154	12	40	-75	-19	-56	84	-27	-3
0.683333	-3744	-4613	-252	-19420	-190	-13684	2846	-12276	-220	-13305	-1242	-14959	1006	-13692	-2824	-14620	-2642	-4039	6342	-17776	2252	-16041	13467	-13939	-109	-15535	12994	-9967	-27	-14113	13652	-5309	-152	-133	-120	-65	-63	-57	-108	41	-152	15	36	-76	-23	-58	80	-30	-4
0.684167	-3087	-4577	-142	-19445	-385	-13617	2983	-12545	-225	-13171	-1272	-15423	612	-13579	-2905	-15282	-2556	-4038	6339	-17672	2164	-16043	13482	-14119	-130	-15564	12976	-10134	-28	-14124	13666	-5370	-148	-128	-119	-69	-62	-58	-108	37	-152	16	33	-78	-21	-59	80	-32	0
0.685000	-2452	-4535	-36	-19467	-252	-13552	3106	-12853	-292	-13025	-1304	-15945	288	-13473	-2992	-16018	-2430	-4031	6328	-17567	2144	-16038	13505	-14307	-65	-15588	12947	-10315	-41	-14132	13678	-5459	-158	-125	-125	-68	-62	-60	-109	37	-151	16	35	-74	-21	-57	78	-34	-3
0.685833	-1778	-4491	67	-19488	-156	-13498	3206	-13205	-65	-12877	-1347	-16522	-113	-13369	-3090	-16820	-2316	-4002	6339	-17466	2074	-16028	13521	-14512	-28	-15606	12894	-10511	8	-14133	13685	-5572	-149	-127	-121	-67	-65	-59	-108	38	-151	15	34	-78	-25	-59	79	-29	0
0.686667	-936	-4439	166	-19507	-309	-13462	3272	-13599	-26	-12721	-1405	-17159	-876	-13279	-3200	-17685	-2112	-3959	6346	-17334	2105	-16012	13537	-14733	-155	-15625	12817	-10720	-38	-14129	13691	-5706	-147	-129	-119	-69	-65	-59	-105	41	-150	15	36	-79	-19	-57	79	-31	0
0.687500	-62	-4388	268	-19517	-215	-13455	3302	-14032	-310	-12575	-1486	-17836	-1428	-13192	-3331	-18606	-1977	-3898	6367	-17206	1851	-15991	13548	-14963	-9	-15636	12739	-10945	-147	-14116	13678	-5865	-148	-127	-122	-66	-61	-80	-90	40	-151	18	33	-128	-21	-59	81	-27	0
0.688333	446	-4337	357	-19525	-468	-13491	3282	-14503	-412	-12449	-1600	-18538	-1779	-13145	-3488	-19570	-1768	-3823	6391	-17076	1770	-15966	13555	-15206	29	-15646	12636	-11174	-162	-14097	13663	-6049	-148	-124	-118	-67	-63	-61	-103	38	-146	17	37	-73	-18	-56	81	-30	1
0.689167	434	-4292	439	-19524	-289	-13576	3207	-14997	-527	-12351	-1750	-19268	-2012	-13111	-3677	-20564	-1717	-3721	6420	-16944	1602	-15952	13559	-15462	-132	-15650	12514	-11413	-118	-14080	13629	-6248	-146	-124	-116	-62	-62	-59	-104	42	-144	19	38	-73	-29	-57	81	-28	0
0.690000	664	-4250	516	-19509	-267	-13762	3072	-15507	-524	-12291	-1941	-20005	-2110	-13107	-3894	-21586	-1854	-3613	6446	-16815	1355	-15915	13551	-15731	86	-15654	12368	-11655	-149	-14053	13570	-6470	-149	-130	-150	-68	-64	-62	-110	35	-150	11	36	-78	-23	-59	79	-31	-3
0.690833	942	-4219	580	-19515	18	-13952	2875	-16016	-211	-12292	-2188	-20741	-2434	-13141	-4158	-22613	-1775	-3486	6476	-16698	1386	-15891	13542	-16001	-15	-15655	12216	-11893	-61	-14026	13528	-6708	-153	-131	-120	-69	-64	-61	-110	36	-158	15	33	-92	-26	-61	79	-39	-7
0.691667	1245	-4194	629	-19502	85	-14249	2617	-16517	-39	-12345	-2484	-21463	-3220	-13208	-4453	-23624	-1765	-3342	6505	-16559	1145	-15868	13516	-16276	29	-15649	12043	-12126	-74	-14000	13458	-6954	-150	-131	-124	-70	-65	-65	-109	36	-156	15	32	-75	-25	-57	78	-29	-3
0.692500	1545	-4169	696	-19485	85	-14638	2315	-16998	36	-12481	-2839	-22147	-3908	-13312	-4788	-24603	-1627	-3183	6543	-16435	794	-15843	13481	-16551	-23	-15640	11859	-12353	-224	-13972	13378	-7209	-151	-129	-120	-69	-65	-65	-109	42	-150	16	35	-78	-22	-53	79	-32	-4
0.693333	1756	-4148	746	-19479	-99	-15111	1954	-17451	60	-12701	-3249	-22800	-4561	-13468	-5161	-25529	-1505	-3011	6571	-16325	609	-15810	13429	-16836	-80	-15636	11664	-12566	-246	-13951	13286	-7467	-150	-130	-119	-68	-64	-60	-107	38	-152	11	33	-78	-22	-56	79	-28	-3
0.694167	1456	-4148	788	-19454	354	-15671	1542	-17860	95	-13011	-3711	-23407	-4969	-13662	-5573	-26393	-1542	-2841	6600	-16226	343	-15808	13359	-17116	-26	-15631	11463	-12752	-413	-13935	13183	-7729	-149	-128	-119	-68	-63	-60	-104	41	-150	1	35	-84	-21	-55	79	-28	-3
0.695000	1566	-4144	832	-19445	232	-16318	1102	-18220	250	-13419	-4223	-23956	-4916	-13899	-5999	-27180	-1614	-2646	6634	-16142	-86	-15798	13270	-17396	113	-15632	11253	-12924	-414	-13922	13067	-7986	-149	-126	-124	-55	-64	-57	-105	39	-153	20	33	-79	-21	-55	81	-25	-1
0.695833	1959	-4144	874	-19441	-141	-17032	631	-18523	463	-13925	-4785	-24457	-4848	-14178	-6463	-27874	-1446	-2461	6660	-16074	-53	-15789	13174	-17678	25	-15632	11043	-13067	-254	-13921	12944	-8238	-149	-128	-119	-68	-62	-59	-102	41	-153	15	37	-77	-19	-52	82	-28	-3
0.696667	2331	-4141	915	-19444	76	-17818	135	-18763	544	-14524	-5396	-24901	-4489	-14491	-6948	-28463	-1313	-2273	6693	-16025	-12	-15793	13016	-17953	22	-15643	10826	-13188	-163	-13920	12815	-8483	-151	-126	-119	-68	-62	-59	-100	39	-154	18	35	-78	-23	-55	80	-27	0
0.697500	2854	-4141	966	-19458	30	-18644	-376	-18954	260	-15233	-6043	-25293	-4112	-14830	-7435	-28921	-1106	-2094	6721	-15996	-173	-15805	12847	-18226	-4	-15664	10612	-13286	-33	-13951	12677	-8713	-150	-128	-120	-70	-62	-62	-108	38	-149	17	34	-78	-23	-57	77	-29	-4
0.698333	3487	-4137	1019	-19480	78	-19503	-901	-19076	197	-15963	-6722	-25640	-3721	-15184	-7931	-29236	-884	-1924	6753	-15987	-534	-15826	12648	-18499	-81	-15697	10395	-13357	88	-13982	12536	-8922	-152	-129	-122	-72	-65	-60	-111	36	-155	16	32	-81	-27	-60	75	-32	-4
0.699167	4060	-4129	1072	-19511	109	-20376	-1436	-19133	265	-16758	-7416	-25932	-3253	-15539	-8414	-29377	-771	-1745	6779	-15998	-745	-15856	12418	-18757	-39	-15741	10189	-13401	210	-14023	12399	-9107	-150	-128	-121	-73	-66	-64	-110	37	-144	15	33	-78	-24	-62	80	-28	-4
0.700000	4842	-4111	1113	-19540	-6	-21226	-1964	-19122	161	-17569	-8119	-26177	-3069	-15883	-8876	-29349	-515	-1614	6813	-16028	-695	-15895	12165	-19006	-86	-15801	9988	-13428	171	-14076	12261	-9264	-151	-127	-122	-68	-63	-60	-104	38	-151	15	34	-76	-21	-55	81	-31	-3
0.700833	5865	-4087	1204	-19575	-42	-22038	-2523	-19064	47	-18374	-8820	-26389	-2798	-16198	-9311	-29110	-360	-1479	6844	-16075	-991	-15950	11875	-19246	-66	-15875	9789	-13431	64	-14138	12124	-9395	-149	-126	-119	-67	-62	-62	-107	38	-144	18	34	-62	-21	-51	85	-27	-1
0.701667	6802	-4071	1274	-19626	-88	-22790	-3085	-18953	12	-19138	-9516	-26563	-2491	-16489	-9718	-28669	-150	-1365	6874	-16138	-1228	-16019	11557	-19468	3	-15972	9598	-13428	-27	-14201	11983	-9496	-147	-124	-120	-66	-61	-58	-103	42	-148	18	36	-73	-19	-51	84	-28	-3
0.702500	7516	-4021	1343	-19647	-167	-23466	-3669	-18802	59	-19848	-10207	-26717	-2331	-16725	-10080	-28008	157	-1274	6896	-16214	-1439	-16108	11206	-19682	-189	-16086	9414	-13415	7	-14296	11852	-9560	-149	-124	-118	-64	-59	-59	-108	39	-152	19	32	-75	-21	-52	84	-25	1
0.703333	8286	-3977	1414	-19677	-143	-24044	-4282	-18620	-34	-20461	-10868	-26824	-1970	-16906	-10418	-27133	1	-1196	6914	-16305	-1886	-16212	10828	-19871	0	-16225	9237	-13414	-25	-14391	11716	-9598	-149	-127	-121	-66	-60	-58	-104	38	-149	17	37	-73	-21	-53	86	-27	0
0.704167	8977	-3921	1479	-19698	-158	-24512	-4925	-18420	-166	-20956	-11506	-26928	-1755	-16968	-10723	-26053	91	-1137	6927	-16404	-1917	-16338	10426	-20059	-124	-16389	9066	-13404	-36	-14497	11585	-9605	-148	-128	-120	-67	-60	-57	-107	39	-149	28	33	-86	-19	-55	84	-28	0
0.705000	9532	-3867	1536	-19672	-49	-24852	-5606	-18214	-12	-21315	-12105	-26951	-1800	-17056	-11006	-24782	258	-1094	6932	-16512	-2119	-16487	10003	-20218	-141	-16570	8908	-13410	-12	-14633	11448	-9567	-151	-127	-124	-68	-65	-58	-102	40	-153	18	35	-73	-23	-52	84	-29	-3
0.705833	10168	-3800	1592	-19715	-4	-25064	-6320	-18016	-35	-21518	-12671	-26947	-1862	-17018	-11279	-23346	291	-1061	6930	-16624	-2342	-16652	9570	-20364	-167	-16776	8754	-13439	-3	-14741	11312	-9526	-150	-126	-119	-67	-64	-59	-105	41	-146	16	33	-76	-26	-52	85	-30	-4
0.706667	10919	-3732	1630	-19702	-380	-25141	-7075	-17839	-77	-21558	-13198	-26879	-1970	-16909	-11561	-21779	322	-1044	6916	-16737	-2236	-16837	9117	-20486	-168	-17006	8605	-13488	-57	-14879	11164	-9451	-153	-130	-124	-70	-66	-62	-107	38	-158	15	30	-76	-27	-60	80	-50	0
0.707500	11233	-3655	1656	-19681	-193	-25087	-7869	-17696	-105	-21433	-13690	-26745	-1980	-16730	-11859	-20129	342	-1025	6904	-16848	-2041	-17040	8663	-20588	-272	-17251	8473	-13569	-146	-15027	11039	-9353	-150	-125	-118	-65	-59	-58	-104	64	-149	19	32	-77	-21	-56	84	-29	0
0.708333	11712	-3573	1669	-19642	34	-24904	-8706	-17598	-237	-21141	-14137	-26508	-1482	-16481	-12205	-18436	93	-1009	6876	-16956	-2044	-17263	8208	-20675	-115	-17514	8338	-13670	-152	-15184	10897	-9244	-149	-128	-119	-64	-62	-57	-104	37	-148	18	36	-73	-21	-52	85	-27	0
0.709167	12392	-3487	1665	-19596	-515	-24602	-9566	-17565	-151	-20702	-14549	-26184	-1319	-16194	-12619	-16767	114	-1000	6839	-17062	-1611	-17498	7767	-20743	-276	-17790	8216	-13823	-147	-15357	10751	-9120	-150	-126	-117	-65	-62	-56	-102	42	-152	21	27	-73	-19	-51	84	-31	0
0.710000	12823	-3398	1641	-19536	-242	-24203	-10452	-17603	-165	-20132	-14934	-25750	-1131	-15861	-13101	-15161	281	-971	6794	-17164	-1112	-17745	7333	-20796	-358	-18077	8097	-14000	-156	-15542	10599	-8996	-148	-125	-117	-64	-62	-57	-105	41	-150	21	36	-73	-23	-53	84	-27	1
0.710833	13219	-3305	1597	-19468	-227	-23725	-11344	-17724	-267	-19457	-15295	-25209	-776	-15509	-13697	-13669	277	-941	6743	-17261	-766	-18005	6923	-20838	-313	-18368	7980	-14211	-201	-15746	10436	-8882	-151	-128	-120	-66	-62	-59	-105	37	-144	21	35	-78	-23	-57	81	-33	-3
0.711667	13376	-3213	1536	-19393	-351	-23182	-12196	-17926	-266	-18700	-15656	-24549	-441	-15135	-14393	-12338	276	-906	6691	-17349	-274	-18266	6534	-20863	-352	-18663	7863	-14451	-268	-15958	10280	-8767	-151	-130	-120	-65	-66	-58	-107	39	-156	17	34	-76	-21	-57	81	-30	-3
0.712500	13599	-3109	1464	-19303	-286	-22588	-13102	-18220	-500	-17903	-16013	-23770	18	-14761	-15206	-11202	346	-850	6636	-17422	261	-18522	6183	-20874	-287	-18945	7768	-14713	-413	-16179	10101	-8667	-150	-131	-120	-68	-63	-56	-105	40	-152	19	36	-75	-22	-53	84	-29	-5
0.713333	13806	-3010	1378	-19211	-250	-21973	-13948	-18606	-498	-17040	-16386	-22896	287	-14405	-16136	-10299	507	-782	6587	-17485	822	-18775	5858	-20883	-368	-19219	7668	-14995	-391	-16409	9922	-8584	-149	-128	-120	-66	-62	-55	-108	39	-151	19	33	-76	-19	-56	82	-34	0
0.714167	13826	-2905	1273	-19110	-233	-21349	-14751	-19080	-270	-16207	-16807	-21935	543	-14067	-17189	-9645	581	-703	6534	-17528	1259	-19022	5568	-20878	-410	-19474	7579	-15287	-313	-16653	9732	-8523	-149	-129	-120	-68	-62	-60	-105	44	-149	20	35	-79	-22	-56	82	-30	0
0.715000	13647	-2795	1173	-19001	-363	-20737	-15489	-19634	-241	-15414	-17238	-20900	746	-13766	-18336	-9245	592	-613	6494	-17559	1662	-19252	5320	-20869	-287	-19710	7487	-15591	-398	-16910	9535	-8495	-151	-129	-126	-88	-62	-58	-108	37	-149	16	30	-78	-23	-57	79	-31	0
0.715833	13054	-2687	1051	-18887	-435	-20158	-16166	-20264	-147	-14683	-17732	-19828	742	-13503	-19590	-9094	838	-511	6452	-17567	2131	-19476	5113	-20854	-477	-19914	7405	-15877	-436	-17142	9335	-8489	-149	-132	-121	-67	-64	-55	-100	38	-152	18	35	-72	-22	-55	81	-28	-3
0.716667	12092	-2550	940	-18753	-55	-19609	-16758	-20949	-224	-14033	-18283	-18732	1204	-13287	-20912	-9182	721	-395	6427	-17554	2057	-19647	4944	-20846	-273	-20089	7306	-16163	-410	-17387	9123	-8522	-153	-131	-122	-66	-62	-56	-108	36	-151	16	35	-76	-22	-60	76	-26	-3
0.717500	11018	-2460	826	-18620	-310	-19139	-17265	-21693	-272	-13486	-18912	-17655	1425	-13126	-22280	-9482	804	-277	6403	-17520	2100	-19813	4811	-20823	-379	-20230	7252	-16427	-436	-17628	8912	-8583	-150	-118	-125	-74	-66	-61	-109	37	-154	19	32	-77	-26	-57	80	-31	-5
0.718333	9811	-2349	716	-18475	-305	-18695	-17678	-22471	-57	-13064	-19565	-16633	1583	-13028	-23659	-9961	922	-154	6389	-17463	2193	-19942	4721	-20810	-448	-20332	7181	-16666	-443	-17856	8698	-8678	-148	-128	-124	-68	-62	-60	-107	38	-149	19	29	-78	-22	-58	79	-31	1
0.719167	8373	-2237	613	-18321	-231	-18330	-17999	-23268	130	-12770	-20283	-15701	1721	-12987	-25017	-10573	988	-32	6377	-17392	2217	-20048	4660	-20799	-302	-20401	7117	-16872	-390	-18067	8489	-8806	-149	-129	-121	-67	-65	-62	-109	34	-153	18	53	-77	-23	-57	79	-30	-3
0.720000	6993	-2129	518	-18161	-384	-18032	-18214	-24066	192	-12611	-21032	-14904	1632	-13020	-26332	-11283	1100	94	6375	-17301	2144	-20118	4639	-20795	-289	-20431	7059	-17042	-340	-18257	8284	-8967	-151	-129	-122	-66	-64	-59	-107	35	-152	18	34	-74	-23	-55	76	-31	-4
0.720833	5201	-2020	445	-17990	-181	-17802	-18338	-24847	147	-12581	-21797	-14261	1697	-13118	-27566	-12039	1049	218	6376	-17194	1974	-20159	4641	-20796	-436	-20428	7004	-17172	-350	-18434	8091	-9151	-146	-128	-120	-65	-60	-39	-104	40	-149	17	34	-73	-15	-53	84	-27	-5
0.721667	3318	-1913	382	-17816	306	-17641	-18368	-25592	93	-12690	-22565	-13802	1872	-13296	-28678	-12795	820	335	6374	-17080	1599	-20171	4670	-20804	-211	-20391	6952	-17268	-337	-18589	7907	-9366	-151	-129	-119	-63	-60	-57	-100	38	-150	22	35	-73	-18	-52	85	-29	-6
0.722500	1898	-1817	320	-17647	-199	-17543	-18322	-26297	81	-12929	-23318	-13552	1554	-13550	-29635	-13513	884	451	6361	-16966	1488	-20160	4712	-20831	-161	-20336	6901	-17324	-213	-18717	7751	-9605	-148	-121	-121	-65	-52	-59	-102	36	-151	20	33	-76	-18	-53	80	-30	-1
0.723333	247	-1723	276	-17476	-4	-17506	-18211	-26947	29	-13276	-24031	-13519	1304	-13880	-30487	-14154	1007	553	6333	-16855	1238	-20126	4765	-20873	-224	-20252	6853	-17350	-165	-18828	7608	-9870	-152	-132	-124	-70	-69	-62	-107	34	-151	17	32	-81	-18	-57	79	-30	-6
0.724167	-1444	-1635	242	-17309	168	-17524	-18049	-27525	43	-13740	-24687	-13707	1061	-14291	-31150	-14687	1098	653	6314	-16746	947	-20069	4833	-20929	-132	-20152	6808	-17337	-87	-18901	7497	-10150	-152	-128	-120	-66	-63	-69	-105	35	-149	18	26	-77	-18	-57	80	-33	-1
0.725000	-3001	-1550	230	-17150	52	-17586	-17854	-28014	162	-14280	-25266	-14105	891	-14778	-31649	-15084	1186	740	6269	-16648	804	-19995	4903	-20999	-144	-20045	6767	-17297	77	-18958	7414	-10442	-137	-128	-122	-67	-64	-62	-108	36	-154	16	32	-78	-23	-58	81	-31	-6
0.725833	-4436	-1459	209	-16993	33	-17694	-17654	-28412	240	-14906	-25765	-14702	783	-15348	-31990	-15325	1300	817	6195	-16568	552	-19905	4969	-21091	-193	-19932	6720	-17237	91	-18994	7364	-10752	-150	-129	-121	-66	-63	-60	-102	37	-152	16	34	-73	-23	-59	80	-31	0
0.726667	-5698	-1370	202	-16855	151	-17843	-17488	-28721	261	-15594	-26173	-15473	691	-15999	-32178	-15405	1594	878	6131	-16507	290	-19813	5031	-21216	-167	-19821	6676	-17168	47	-19009	7352	-11072	-148	-127	-120	-65	-64	-61	-108	36	-148	19	33	-78	-22	-57	82	-29	-1
0.727500	-6682	-1288	201	-16729	91	-18024	-17364	-28919	188	-16337	-26488	-16393	451	-16730	-32238	-15315	1786	922	6029	-16467	-18	-19709	5079	-21338	-214	-19719	6629	-17079	91	-19010	7374	-11399	-141	-126	-121	-64	-56	-60	-107	38	-150	18	34	-76	-22	-57	79	-30	0
0.728333	-7542	-1200	198	-16611	15	-18239	-17322	-29029	170	-17115	-26727	-17413	283	-17522	-32177	-15066	1873	951	5907	-16453	-291	-19599	5110	-21493	-75	-19625	6578	-16994	91	-19000	7435	-11736	-148	-125	-118	-63	-60	-58	-107	41	-148	21	36	-76	-17	-56	85	-28	0
0.729167	-8471	-1103	191	-16512	-291	-18484	-17379	-29039	162	-17920	-26887	-18495	299	-18381	-32035	-14669	2243	958	5762	-16463	-398	-19500	5125	-21672	-211	-19559	6522	-16918	60	-18986	7527	-12072	-146	-122	-117	-62	-56	-57	-100	45	-148	23	36	-72	-22	-51	85	-28	-3
0.730000	-9416	-1002	174	-16432	90	-18763	-17565	-28956	80	-18738	-26990	-19604	518	-19296	-31820	-14156	2320	941	5595	-16505	-983	-19404	5114	-21874	-120	-19510	6458	-16858	55	-18970	7655	-12417	-149	-124	-120	-64	-61	-59	-103	41	-150	17	35	-75	-19	-53	82	-28	-1
0.730833	-10022	-896	144	-16366	34	-19066	-17888	-28784	74	-19560	-27054	-20693	403	-20261	-31579	-13537	2365	897	5403	-16573	-1178	-19320	5079	-22100	-81	-19487	6382	-16819	-120	-18960	7813	-12771	-151	-132	-122	-67	-61	-59	-105	38	-153	17	34	-77	-24	-56	80	-33	-5
0.731667	-10441	-782	105	-16316	27	-19395	-18357	-28531	90	-20375	-27096	-21724	269	-21251	-31323	-12854	2491	831	5203	-16661	-1025	-19245	5015	-22344	-139	-19487	6296	-16798	-212	-18953	7993	-13121	-151	-133	-127	-72	-65	-61	-111	34	-156	11	28	-80	-25	-61	76	-33	-3
0.732500	-10632	-656	44	-16278	-76	-19741	-18970	-28200	53	-21165	-27132	-22647	133	-22252	-31084	-12135	2537	746	4988	-16765	-938	-19174	4935	-22599	-48	-19503	6218	-16807	-173	-18956	8202	-13462	-153	-130	-122	-64	-62	-60	-105	39	-152	19	35	-76	-21	-58	81	-28	-4
0.733333	-10562	-516	-22	-16248	-60	-20107	-19717	-27796	-8	-21929	-27184	-23433	104	-23248	-30876	-11414	2608	639	4773	-16891	-869	-19116	4832	-22868	-121	-19542	6126	-16842	-239	-18970	8422	-13806	-150	-125	-120	-70	-65	-61	-104	37	-151	19	33	-81	-27	-56	81	-30	0
0.734167	-10487	-371	-117	-16229	-271	-20485	-20597	-27334	-42	-22639	-27269	-24056	46	-24213	-30703	-10735	2737	510	4548	-17013	-705	-19072	4710	-23154	-264	-19604	6035	-16903	-315	-19000	8650	-14146	-151	-127	-122	-80	-67	-60	-88	45	-154	18	36	-73	-22	-55	80	-29	0
0.735000	-10433	-218	-230	-16219	103	-20881	-21579	-26826	-108	-23308	-27405	-24504	265	-25139	-30636	-10120	2479	362	4325	-17148	-849	-19045	4570	-23447	-15	-19682	5941	-16989	-292	-19047	8886	-14478	-147	-128	-120	-66	-64	-55	-103	41	-147	19	37	-72	-23	-56	81	-26	0
0.735833	-9773	-58	-368	-16219	-197	-21282	-22647	-26277	-30	-23911	-27598	-24756	195	-26003	-30616	-9600	2297	177	4105	-17282	-986	-19032	4415	-23744	36	-19773	5843	-17102	-329	-19106	9115	-14803	-149	-126	-120	-66	-62	-59	-86	45	-148	21	34	-77	-19	-50	85	-27	1
0.736667	-9058	124	-524	-16225	-284	-21675	-23748	-25705	-60	-24440	-27855	-24816	-7	-26780	-30677	-9223	2386	18	3898	-17421	-836	-19032	4252	-24044	-75	-19877	5730	-17238	-346	-19182	9334	-15118	-149	-125	-121	-68	-60	-57	-102	42	-151	18	34	-74	-16	-52	85	-28	-9
0.737500	-8302	265	-701	-16240	-122	-22068	-24853	-25119	-170	-24900	-28170	-24695	-36	-27455	-30798	-8982	2459	-170	3705	-17550	-716	-19054	4083	-24342	16	-19990	5656	-17389	-459	-19245	9542	-15418	-149	-126	-120	-66	-67	-53	-102	38	-155	17	36	-73	-23	-55	84	-28	-3
0.738333	-7389	432	-896	-16262	4	-22442	-25940	-24522	-141	-25269	-28544	-24402	-72	-28012	-30981	-8897	2589	-359	3529	-17668	-806	-19088	3895	-24629	-6	-20105	5571	-17549	-521	-19375	9723	-15703	-150	-128	-121	-64	-64	-55	-107	38	-150	20	37	-75	-26	-53	79	-31	-8
0.739167	-6354	583	-1104	-16289	105	-22804	-26940	-23935	-75	-25541	-28961	-23968	-51	-28469	-31202	-8965	2624	-552	3370	-17782	-962	-19144	3740	-24903	-48	-20221	5494	-17723	-352	-19493	9885	-15962	-152	-127	-120	-68	-72	-57	-105	25	-156	15	28	-75	-23	-57	81	-30	-5
0.740000	-5263	736	-1335	-16326	164	-23141	-27823	-23362	-104	-25719	-29403	-23435	68	-28741	-31449	-9194	2651	-748	3234	-17882	-940	-19220	3575	-25163	-59	-20338	5431	-17901	-336	-19624	10014	-16203	-155	-132	-124	-70	-66	-60	-109	34	-154	17	30	-79	-27	-56	80	-32	-6
0.740833	-4074	884	-1554	-16372	54	-23439	-28544	-22815	-179	-25792	-29846	-22823	211	-28897	-31701	-9560	2772	-924	3133	-17964	-877	-19307	3416	-25396	-110	-20449	5370	-18068	-337	-19753	10119	-16418	-150	-124	-117	-58	-60	-50	-104	16	-151	20	34	-77	-23	-56	82	-27	-1
0.741667	-2998	1027	-1780	-16423	53	-23696	-29082	-22295	-105	-25755	-30289	-22160	241	-28918	-31934	-10065	2665	-1098	3050	-18037	-859	-19419	3265	-25613	66	-20557	5334	-18237	-337	-19897	10192	-16607	-150	-125	-118	-67	-66	-58	-104	39	-149	22	38	-75	-18	-52	82	-25	2
0.742500	-2055	1161	-1997	-16482	-216	-23918	-29405	-21819	55	-25620	-30696	-21503	45	-28806	-32130	-10677	2750	-1258	2991	-18101	-1064	-19547	3120	-25786	-28	-20664	5305	-18401	-379	-20045	10230	-16766	-148	-125	-120	-65	-70	-57	-104	40	-150	21	33	-75	-24	-58	82	-27	0
0.743333	-1447	1284	-2214	-16562	99	-24086	-29513	-21385	161	-25382	-31049	-20874	-57	-28567	-32269	-11366	2762	-1409	2956	-18153	-1443	-19689	2982	-25938	-83	-20769	5290	-18549	-328	-20194	10237	-16899	-149	-126	-118	-66	-63	-61	-103	38	-148	20	35	-81	-40	-57	81	-29	-1
0.744167	-852	1396	-2415	-16653	-24	-24206	-29375	-21001	250	-25049	-31323	-20307	-34	-28217	-32338	-12114	2559	-1541	2948	-18198	-1511	-19877	2851	-26063	72	-20873	5290	-18688	-292	-20348	10207	-17003	-150	-127	-112	-62	-61	-60	-107	40	-164	22	34	-74	-24	-59	80	-29	-4
0.745000	-435	1499	-2599	-16766	63	-24270	-29005	-20666	191	-24633	-31497	-19824	162	-27763	-32305	-12875	2462	-1657	2956	-18239	-1558	-20075	2736	-26143	-13	-20979	5298	-18811	-271	-20499	10150	-17074	-152	-128	-116	-65	-64	-62	-107	35	-153	20	35	-77	-26	-58	80	-28	-3
0.745833	-38	1594	-2761	-16900	59	-24268	-28393	-20376	172	-24141	-31552	-19437	68	-27220	-32169	-13639	2318	-1769	2988	-18280	-1740	-20285	2636	-26193	-9	-21094	5320	-18920	-308	-20651	10066	-17118	-150	-127	-119	-64	-61	-59	-105	38	-148	18	34	-76	-21	-57	81	-29	-3
0.746667	336	1673	-2901	-17054	160	-24216	-27568	-20138	168	-23594	-31473	-19153	-24	-26606	-31905	-14351	2288	-1844	3031	-18317	-1848	-20521	2541	-26220	-68	-21218	5344	-19014	-249	-20801	9956	-17130	-148	-125	-119	-63	-60	-58	-103	40	-153	17	34	-74	-17	-52	85	-28	-1
0.747500	458	1740	-3011	-17230	-118	-24101	-26549	-19933	42	-22987	-31237	-18974	-125	-25936	-31518	-14999	2258	-1913	3090	-18357	-1920	-20768	2465	-26202	-130	-21346	5379	-19094	-179	-20951	9821	-17117	-150	-127	-119	-66	-61	-55	-107	38	-149	19	35	-75	-19	-57	84	-30	-1
0.748333	274	1803	-3095	-17435	225	-23930	-25349	-19766	39	-22349	-30842	-18895	185	-25231	-30996	-15559	1981	-1970	3163	-18404	-1810	-21034	2401	-26159	-55	-21495	5408	-19164	-253	-21102	9667	-17087	-150	-127	-118	-67	-62	-59	-104	41	-154	15	32	-77	-26	-56	81	-29	-19
0.749167	742	1838	-3158	-17669	112	-23705	-24016	-19626	0	-21698	-30258	-18897	242	-24506	-30342	-16007	1778	-2014	3243	-18455	-1895	-21319	2359	-26090	-22	-21654	5450	-19217	-221	-21240	9500	-17030	-150	-124	-117	-65	-61	-49	-99	42	-147	19	37	-74	-18	-53	84	-27	1
0.750000	1102	1865	-3190	-17926	13	-23424	-22590	-19502	-64	-21041	-29536	-18960	131	-23778	-29563	-16329	1797	-2044	3331	-18513	-2153	-21626	2334	-26005	-237	-21835	5482	-19265	-85	-21382	9313	-16959	-149	-127	-118	-68	-61	-58	-108	39	-151	16	33	-76	-21	-56	79	-29	-3
0.750833	1316	1870	-3203	-18219	198	-23101	-21106	-19395	-155	-20409	-28645	-19085	-17	-23060	-28663	-16529	1731	-2070	3420	-18584	-2183	-21919	2326	-25898	-165	-22039	5514	-19303	-86	-21523	9116	-16868	-149	-130	-120	-69	-66	-65	-111	37	-174	13	33	-78	-23	-59	76	-31	-4
0.751667	1684	1867	-3195	-18536	-27	-22743	-19597	-19295	-179	-19805	-27597	-19196	-128	-22361	-27651	-16592	1710	-2089	3508	-18659	-2255	-22217	2346	-25768	-117	-22261	5539	-19338	-185	-21656	8921	-16767	-152	-130	-121	-70	-64	-61	-105	39	-156	15	34	-77	-15	-59	78	-29	-1
0.752500	1989	1835	-3175	-18875	-103	-22356	-18108	-19195	-136	-19239	-26405	-19312	210	-21687	-26554	-16527	1810	-2099	3598	-18739	-2205	-22514	2387	-25645	-166	-22494	5566	-19363	-247	-21778	8728	-16650	-154	-130	-126	-68	-62	-61	-107	37	-149	15	30	-77	-22	-57	81	-30	-1
0.753333	2355	1783	-3144	-19240	26	-21947	-16648	-19092	-268	-18731	-25100	-19393	216	-21059	-25392	-16341	1869	-2113	3687	-18828	-2128	-22800	2463	-25510	-82	-22744	5589	-19388	-204	-21896	8535	-16534	-150	-128	-122	-72	-64	-58	-105	35	-152	16	32	-72	-23	-70	80	-32	-5
0.754167	2943	1712	-3107	-19628	66	-21534	-15263	-18983	-344	-18290	-23721	-19431	-122	-20470	-24189	-16056	1958	-2115	3763	-18921	-2218	-23074	2564	-25372	-95	-23003	5614	-19409	-219	-22004	8359	-16407	-150	-126	-121	-69	-52	-58	-107	36	-149	17	34	-73	-22	-58	81	-32	-1
0.755000	3590	1617	-3069	-20034	142	-21126	-13978	-18871	-348	-17926	-22286	-19403	-110	-19934	-22967	-15686	1946	-2122	3835	-19021	-1974	-23318	2693	-25231	-25	-23268	5639	-19428	-137	-22095	8186	-16281	-150	-129	-120	-67	-63	-58	-108	38	-149	18	34	-72	-21	-58	79	-31	-1
0.755833	4049	1499	-3055	-20454	-141	-20736	-12807	-18757	-442	-17641	-20834	-19301	-66	-19445	-21763	-15238	2025	-2132	3895	-19122	-1643	-23541	2851	-25100	-169	-23534	5665	-19455	-43	-22196	8047	-16150	-152	-129	-120	-73	-68	-59	-105	38	-154	15	32	-73	-23	-53	79	-32	0
0.756667	4098	1361	-3047	-20879	244	-20381	-11762	-18643	-404	-17440	-19385	-19129	-148	-19015	-20558	-14760	2047	-2150	3940	-19182	-1496	-23728	3038	-24979	-336	-23792	5699	-19480	-116	-22273	7923	-16023	-152	-133	-126	-73	-63	-58	-105	35	-154	13	32	-79	-24	-60	79	-34	4
0.757500	4362	1192	-3026	-21316	147	-20063	-10850	-18536	-411	-17322	-17975	-18885	-235	-18634	-19421	-14261	1810	-2168	3979	-19325	-1328	-23876	3254	-24852	-107	-24039	5744	-19505	-148	-22331	7832	-15895	-177	-131	-120	-67	-65	-60	-104	36	-158	15	29	-78	-23	-58	82	-32	-5
0.758333	4535	1008	-3092	-21745	64	-19794	-10050	-18430	-403	-17276	-16624	-18566	-224	-18305	-18348	-13767	1701	-2193	4001	-19419	-1101	-23980	3497	-24738	-274	-24260	5805	-19529	-95	-22373	7767	-15767	-149	-131	-122	-72	-63	-61	-110	36	-153	16	32	-75	-25	-59	79	-30	-4
0.759167	4480	808	-3148	-22170	80	-19586	-9378	-18343	-373	-17311	-15365	-18205	-101	-18033	-17360	-13296	1561	-2220	4008	-19518	-1045	-24040	3767	-24625	-314	-24461	5879	-19557	-121	-22396	7740	-15643	-152	-121	-120	-69	-62	-60	-108	35	-154	15	29	-76	-23	-60	80	-32	-1
0.760000	4336	581	-3239	-22587	77	-19442	-8817	-18282	-326	-17412	-14219	-17804	-235	-17793	-16465	-12874	1484	-2250	3998	-19609	-859	-24043	4059	-24519	-275	-24624	5966	-19580	-56	-22393	7751	-15519	-153	-130	-122	-68	-64	-61	-108	37	-150	17	34	-73	-23	-55	78	-31	0
0.760833	4097	344	-3356	-22979	-325	-19360	-8352	-18255	-311	-17567	-13194	-17388	-585	-17609	-15662	-12516	1359	-2284	3976	-19691	-575	-24024	4370	-24417	-387	-24747	6088	-19601	9	-22367	7795	-15392	-148	-134	-118	-64	-63	-59	-119	41	-152	19	35	-73	-24	-56	81	-31	2
0.761667	3250	82	-3498	-23358	39	-19354	-7971	-18235	-349	-17772	-12298	-16975	-486	-17460	-14958	-12234	1037	-2319	3936	-19756	-334	-23956	4698	-24318	-429	-24832	6223	-19620	0	-22309	7887	-15272	-150	-127	-116	-64	-63	-59	-104	38	-150	20	35	-72	-23	-60	82	-30	-1
0.762500	2760	-186	-3670	-23706	141	-19411	-7654	-18268	-367	-18019	-11528	-16593	-255	-17358	-14353	-12044	636	-2354	3880	-19848	-167	-23844	5036	-24218	-163	-24873	6381	-19636	-104	-22231	8008	-15154	-148	-128	-117	-63	-60	-57	-102	43	-148	20	36	-69	-21	-58	84	-29	-1
0.763333	2554	-469	-3874	-24034	-184	-19538	-7386	-18341	-679	-18292	-10890	-16254	-281	-17294	-13843	-11940	520	-2389	3810	-19923	-310	-23701	5389	-24121	-273	-24863	6558	-19651	-125	-22115	8168	-15034	-148	-126	-118	-66	-64	-58	-104	39	-194	18	32	-70	-21	-43	84	-27	0
0.764167	2041	-762	-4098	-24332	105	-19717	-7142	-18446	-828	-18585	-10374	-15974	-352	-17266	-13411	-11932	353	-2424	3721	-19995	-269	-23525	5752	-24011	-249	-24806	6753	-19658	-42	-21969	8364	-14923	-153	-129	-122	-65	-65	-57	-102	40	-150	17	32	-76	-23	-56	82	-31	-5
0.765000	1536	-1065	-4341	-24594	19	-19949	-6924	-18595	-759	-18885	-9967	-15787	-240	-17269	-13051	-12011	223	-2453	3625	-20071	-257	-23333	6125	-23897	-176	-24705	6980	-19661	-66	-21798	8590	-14809	-151	-132	-120	-68	-66	-64	-108	37	-155	12	28	-80	-23	-61	80	-33	-5
0.765833	1110	-1374	-4597	-24829	-50	-20218	-6700	-18775	-744	-19181	-9653	-15678	-91	-17305	-12746	-12141	-8	-2478	3518	-20139	-241	-23110	6500	-23770	-237	-24550	7209	-19647	-52	-21583	8852	-14697	-152	-133	-121	-67	-45	-60	-103	36	-154	17	34	-75	-21	-57	79	-29	-4
0.766667	692	-1679	-4857	-25020	125	-20508	-6464	-18975	-453	-19465	-9413	-15655	-73	-17358	-12484	-12387	-221	-2494	3415	-20208	-90	-22880	6883	-23607	-236	-24353	7468	-19627	-92	-21342	9139	-14588	-151	-127	-119	-65	-63	-60	-104	37	-152	13	33	-77	-16	-50	81	-32	0
0.767500	452	-2006	-5119	-25177	41	-20818	-6213	-19196	-221	-19734	-9223	-15725	124	-17441	-12254	-12656	-170	-2508	3298	-20278	-33	-22644	7270	-23478	-375	-24113	7742	-19594	-185	-21070	9442	-14489	-129	-127	-119	-65	-63	-61	-103	41	-149	18	36	-73	-19	-57	86	-27	0
0.768333	292	-2284	-5373	-25297	-16	-21132	-5946	-19423	-352	-19988	-9077	-15887	170	-17548	-12039	-12936	-348	-2515	3191	-20347	-6	-22400	7670	-23310	-415	-23840	8032	-19558	-158	-20771	9778	-14394	-145	-126	-117	-66	-59	-57	-103	42	-148	21	33	-76	-21	-56	84	-10	1
0.769167	-96	-2581	-5620	-25393	-103	-21450	-5649	-19655	-332	-20212	-8947	-16129	69	-17672	-11828	-13277	-497	-2522	3081	-20420	-172	-22166	8073	-23124	-290	-23542	8332	-19504	-174	-20447	10121	-14311	-150	-127	-118	-62	-62	-59	-96	43	-150	20	37	-74	-18	-53	87	-27	2
0.770000	-742	-2868	-5855	-25449	-78	-21726	-5333	-19874	-231	-20408	-8823	-16431	75	-17814	-11618	-13601	-464	-2529	2979	-20494	-249	-21931	8491	-22928	-533	-23222	8641	-19443	-137	-20108	10466	-14239	-149	-125	-117	-61	-60	-59	-102	42	-149	18	34	-73	-13	-57	85	-30	-1
0.770833	-1120	-3148	-6070	-25479	-25	-21990	-4999	-20080	-160	-20578	-8695	-16786	239	-17969	-11394	-13906	-687	-2535	2884	-20570	20	-21717	8892	-22717	-336	-22880	8959	-19376	-94	-19749	10825	-14181	-150	-126	-95	-67	-65	-63	-105	39	-155	16	32	-77	-23	-55	81	-32	-3
0.771667	-1448	-3410	-6256	-25483	-195	-22214	-4647	-20256	-96	-20721	-8534	-17180	68	-18130	-11156	-14181	-731	-2539	2805	-20647	102	-21506	9311	-22483	-346	-22527	9284	-19295	-127	-19382	11185	-14135	-149	-129	-124	-66	-63	-57	-104	40	-150	11	33	-76	-32	-57	77	-31	-3
0.772500	-1686	-3652	-6412	-25471	-235	-22396	-4283	-20393	-51	-20829	-8348	-17581	18	-18288	-10894	-14411	-905	-2543	2740	-20720	244	-21310	9736	-22259	-357	-22170	9619	-19203	-253	-19003	11549	-14104	-145	-105	-118	-66	-63	-59	-105	37	-150	15	32	-77	-18	-57	81	-30	0
0.773333	-1871	-3876	-6534	-25419	-77	-22526	-3918	-20499	47	-20906	-8125	-17982	-19	-18450	-10617	-14601	-1042	-2551	2686	-20791	366	-21128	10163	-22014	-410	-21811	9957	-19107	-271	-18626	11907	-14089	-153	-132	-126	-69	-64	-63	-108	36	-152	15	32	-80	-25	-47	79	-31	-3
0.774167	-1980	-4076	-6624	-25360	-380	-22612	-3553	-20557	87	-20952	-7870	-18356	-476	-18605	-10324	-14734	-1118	-2547	2667	-20855	430	-20955	10603	-21758	-398	-21454	10300	-18996	-254	-18246	12263	-14084	-152	-126	-121	-69	-63	-58	-99	40	-152	18	30	-77	-22	-57	82	-28	-3
0.775000	-2454	-4251	-6674	-25282	-181	-22639	-3191	-20566	52	-20961	-7576	-18687	-619	-18739	-10023	-14816	-1292	-2548	2658	-20918	502	-20797	11039	-21506	-427	-21105	10640	-18878	-230	-17874	12625	-14099	-150	-128	-126	-68	-64	-60	-105	39	-151	16	34	-75	-21	-58	80	-26	0
0.775833	-2750	-4399	-6689	-25195	208	-22614	-2848	-20530	33	-20935	-7264	-18968	-408	-18831	-9713	-14847	-1637	-2543	2675	-20968	527	-20655	11478	-21241	-263	-20765	10997	-18754	-179	-17512	12980	-14121	-147	-130	-122	-65	-65	-55	-108	39	-149	19	36	-77	-23	-57	81	-29	0
0.776667	-2527	-4521	-6664	-25105	-230	-22549	-2520	-20454	-13	-20888	-6921	-19184	-249	-18959	-9411	-14841	-1747	-2535	2711	-21008	396	-20524	11914	-20986	-283	-20445	11350	-18623	-212	-17165	13329	-14159	-148	-126	-119	-67	-64	-61	-108	39	-149	37	34	-76	-24	-57	88	-29	0
0.777500	-2288	-4611	-6619	-25006	-218	-22436	-2220	-20334	-33	-20802	-6570	-19331	-179	-19039	-9116	-14803	-1872	-2527	2765	-21045	642	-20399	12342	-20737	-266	-20140	11702	-18490	-206	-16839	13682	-14206	-148	-127	-120	-66	-64	-59	-105	38	-149	18	37	-75	-23	-62	79	-31	0
0.778333	-2021	-4679	-6521	-24912	-219	-22283	-1942	-20181	8	-20683	-6216	-19405	-340	-19082	-8839	-14743	-2033	-2512	2867	-21063	757	-20283	12770	-20491	-135	-19854	12057	-18349	-128	-16527	14025	-14259	-149	-129	-121	-67	-62	-43	-109	37	-152	15	35	-73	-23	-56	81	-32	-3
0.779167	-1740	-4712	-6398	-24818	-263	-22093	-1689	-19995	57	-20535	-5868	-19411	-129	-19104	-8585	-14666	-2085	-2486	2933	-21074	750	-20173	13186	-20259	-112	-19579	12409	-18206	-114	-16243	14366	-14317	-153	-128	-122	-66	-63	-57	-108	40	-151	18	34	-74	-23	-59	76	-31	-1
0.780000	-1372	-4723	-6251	-24722	-237	-21877	-1472	-19785	55	-20361	-5541	-19355	-55	-19091	-8350	-14592	-2108	-2466	3041	-21072	869	-20070	13590	-20039	-103	-19332	12757	-18066	-207	-15983	14710	-14373	-149	-128	-121	-68	-61	-58	-111	38	-153	20	35	-75	-19	-58	78	-30	-4
0.780833	-685	-4730	-6072	-24631	-220	-21630	-1270	-19552	79	-20152	-5234	-19244	-190	-19047	-8161	-14528	-2135	-2410	3167	-21052	820	-19967	13985	-19828	-117	-19100	13103	-17924	-235	-15753	15046	-14432	-151	-131	-90	-66	-62	-57	-103	43	-154	18	37	-75	-24	-57	84	-30	-3
0.781667	182	-4655	-5873	-24543	-182	-21377	-1100	-19302	108	-19927	-4959	-19096	-255	-18975	-7986	-14481	-2254	-2363	3308	-21028	735	-19866	14363	-19633	-243	-18893	13446	-17784	-155	-15548	15399	-14486	-149	-129	-120	-67	-62	-60	-107	34	-152	2	27	-76	-22	-59	80	-33	0
0.782500	882	-4593	-5657	-24469	-271	-21107	-968	-19045	-26	-19675	-4718	-18926	-287	-18877	-7843	-14464	-2481	-2306	3458	-20994	694	-19766	14726	-19446	-263	-18694	13787	-17648	-194	-15374	15730	-14536	-151	-131	-122	-66	-63	-59	-108	38	-149	18	35	-75	-23	-57	79	-31	-3
0.783333	1385	-4503	-5417	-24391	-302	-20823	-826	-18774	-52	-19407	-4511	-18742	-318	-18740	-7722	-14474	-2541	-2232	3625	-20954	559	-19666	15080	-19280	-409	-18520	14114	-17521	-177	-15229	16089	-14580	-150	-130	-122	-68	-59	-59	-110	38	-153	18	30	-77	-19	-58	80	-30	-1
0.784167	1873	-4401	-5172	-24326	10	-20537	-715	-18499	114	-19125	-4351	-18564	-78	-18614	-7621	-14518	-2840	-2154	3798	-20903	826	-19564	15417	-19125	-189	-18352	14442	-17397	-122	-15106	16430	-14621	-151	-133	-122	-68	-63	-58	-108	37	-151	19	35	-78	-21	-56	78	-30	0
0.785000	2410	-4277	-4906	-24263	-355	-20250	-619	-18229	154	-18833	-4227	-18411	-115	-18459	-7536	-14604	-2980	-2068	3977	-20851	999	-19459	15738	-18985	-263	-18222	14758	-17282	-92	-15033	16767	-14649	-149	-129	-117	-68	-60	-62	-110	38	-132	18	33	-78	-19	-62	81	-31	-9
0.785833	2857	-4144	-4637	-24207	-315	-19966	-535	-17954	55	-18539	-4131	-18288	-122	-18291	-7456	-14705	-3144	-1979	4173	-20796	1027	-19357	16052	-18853	-214	-18102	15078	-17177	-164	-14973	17112	-14673	-150	-129	-120	-69	-64	-61	-108	39	-149	17	32	-77	-23	-56	81	-30	0
0.786667	3317	-3994	-4361	-24144	-241	-19682	-458	-17683	12	-18236	-4076	-18214	-82	-18118	-7378	-14835	-3367	-1888	4364	-20735	1011	-19246	16351	-18735	-133	-17997	15365	-17081	-169	-14955	17443	-14687	-149	-131	-122	-65	-63	-58	-102	40	-152	16	34	-75	-22	-56	81	-31	-5
0.787500	3902	-3840	-4080	-24091	-362	-19403	-391	-17412	52	-17947	-4019	-18187	-13	-17938	-7292	-14985	-3571	-1790	4574	-20678	1029	-19140	16640	-18653	-65	-17906	15660	-16994	-81	-14957	17773	-14699	-147	-127	-117	-65	-61	-58	-109	40	-149	19	35	-63	-23	-58	82	-29	-1
0.788333	4125	-3675	-3799	-24034	-248	-19124	-317	-17147	182	-17655	-3987	-18213	-16	-17757	-7192	-15145	-3759	-1697	4752	-20613	1035	-19026	16923	-18530	-221	-17838	15939	-16921	-73	-14992	18091	-14706	-135	-124	-120	-64	-58	-57	-65	42	-147	22	36	-75	-17	-52	86	-31	1
0.789167	4338	-3501	-3522	-23977	259	-18855	-247	-16882	119	-17376	-3965	-18296	29	-17583	-7077	-15302	-4150	-1607	4938	-20557	1009	-18920	17195	-18432	-95	-17788	16217	-16858	-126	-15051	18401	-14710	-146	-126	-119	-63	-58	-56	-103	42	-154	19	37	-74	-19	-51	87	-30	1
0.790000	4980	-3324	-3249	-23917	-40	-18591	-171	-16626	6	-17113	-3927	-18430	-224	-17416	-6943	-15459	-4305	-1521	5124	-20506	868	-18816	17460	-18370	-28	-17754	16466	-16809	-266	-15139	18693	-14723	-156	-131	-122	-63	-63	-60	-107	36	-153	11	32	-78	-25	-53	81	-35	-7
0.790833	5535	-3142	-2978	-23854	-50	-18327	-96	-16376	123	-16861	-3909	-18614	-337	-17256	-6784	-15598	-4312	-1436	5304	-20453	753	-18712	17721	-18295	-39	-17740	16711	-16766	-457	-15250	18974	-14730	-149	-128	-121	-66	-64	-59	-109	39	-153	13	32	-80	-22	-58	76	-33	-11
0.791667	5936	-2956	-2713	-23791	-50	-18069	-9	-16119	33	-16615	-3865	-18828	-215	-17115	-6606	-15709	-4340	-1360	5471	-20401	595	-18613	17972	-18246	26	-17743	16946	-16737	-382	-15382	19249	-14743	-152	-130	-128	-90	-65	-59	-110	36	-150	18	27	-80	-23	-55	82	-32	-5
0.792500	6218	-2756	-2454	-23716	-68	-17813	89	-15875	-30	-16374	-3800	-19061	-198	-16944	-6386	-15795	-4364	-1285	5640	-20353	382	-18520	18215	-18192	47	-17762	17173	-16713	-264	-15537	19505	-14759	-149	-127	-120	-67	-64	-63	-103	37	-153	18	32	-80	-26	-59	84	-32	-5
0.793333	6608	-2560	-2204	-23643	-38	-17557	212	-15638	71	-16146	-3717	-19307	-238	-16787	-6157	-15852	-4389	-1223	5797	-20310	267	-18432	18451	-18147	108	-17800	17386	-16699	-219	-15706	19743	-14783	-118	-109	-121	-65	-64	-62	-105	37	-149	18	33	-78	-21	-57	84	-31	-1
0.794167	7075	-2352	-1957	-23562	-77	-17301	314	-15408	-13	-15926	-3609	-19543	-372	-16636	-5906	-15875	-4239	-1167	5952	-20265	240	-18348	18675	-18106	-19	-17853	17587	-16693	-127	-15895	19966	-14813	-148	-126	-121	-67	-64	-57	-104	35	-151	21	32	-77	-24	-57	84	-29	-16
0.795000	7675	-2146	-1721	-23483	-156	-17046	441	-15189	-10	-15706	-3485	-19754	-478	-16493	-5645	-15869	-3997	-1114	6089	-20227	301	-18277	18883	-18084	-161	-17925	17770	-16691	-134	-16090	20170	-14850	-149	-127	-121	-66	-66	-60	-104	36	-150	17	34	-75	-16	-55	84	-29	-3
0.795833	8133	-1935	-1494	-23384	-8	-16793	581	-14981	19	-15492	-3340	-19930	-281	-16309	-5377	-15836	-3875	-1075	6230	-20186	308	-18208	19074	-18063	74	-18008	17942	-16699	-199	-16299	20363	-14892	-148	-125	-120	-66	-64	-58	-103	37	-150	20	34	-75	-21	-55	79	-31	0
0.796667	7978	-1720	-1272	-23317	-227	-16545	728	-14793	41	-15274	-3182	-20057	-477	-16128	-5106	-15784	-3525	-1040	6365	-20157	148	-18149	19241	-18056	-207	-18107	18092	-16715	-130	-16514	20537	-14947	-150	-124	-121	-47	-64	-59	-111	36	-147	21	34	-75	-18	-58	82	-31	-3
0.797500	7599	-1510	-1064	-23237	26	-16300	884	-14619	2	-15052	-3018	-20125	-456	-15938	-4881	-15706	-3435	-1015	6492	-20161	318	-18101	19389	-18056	-162	-18219	18228	-16742	-74	-16740	20684	-15002	-149	-126	-124	-67	-61	-60	-107	35	-152	29	33	-73	-22	-57	79	-31	-3
0.798333	7482	-1298	-863	-23161	-170	-16053	1058	-14462	-116	-14827	-2841	-20127	-512	-15717	-4587	-15621	-3394	-997	6620	-20106	385	-18060	19504	-18069	-99	-18346	18341	-16771	-105	-16961	20818	-15074	-166	-131	-128	-68	-42	-60	-110	33	-160	15	29	-78	-25	-60	79	-33	-7
0.799167	7047	-1092	-670	-23090	-42	-15803	1219	-14325	-47	-14588	-2669	-20049	-655	-15478	-4350	-15527	-3232	-977	6747	-20082	495	-18021	19595	-18091	-220	-18474	18428	-16806	-64	-17181	20941	-15126	-154	-128	-124	-68	-64	-61	-111	36	-156	19	30	-77	-24	-57	79	-27	-10
0.800000	6329	-877	-482	-23019	-45	-15547	1398	-14209	-84	-14338	-2490	-19896	-563	-15224	-4130	-15424	-2985	-958	6876	-20066	713	-17990	19660	-18122	-184	-18611	18524	-16845	-68	-17400	21049	-15185	-153	-132	-126	-68	-66	-63	-112	35	-154	16	34	-75	-25	-59	82	-29	-5
0.800833	5602	-665	-300	-22955	-43	-15290	1582	-14110	-133	-14076	-2330	-19675	-491	-14912	-3934	-15323	-2796	-941	7006	-20058	644	-17957	19692	-18161	-145	-18747	18590	-16890	-168	-17606	21148	-15249	-149	-128	-119	-64	-62	-57	-104	40	-149	20	36	-70	-19	-53	85	-31	-3
0.801667	4665	-466	-128	-22899	-165	-15035	1763	-14037	-55	-13801	-2178	-19383	-445	-14585	-3763	-15221	-2702	-920	7136	-20053	577	-17933	19708	-18213	-268	-18892	18638	-16940	-98	-17809	21230	-15306	-148	-125	-120	-64	-56	-56	-102	41	-150	18	36	-69	-18	-55	85	-23	1
0.802500	3453	-271	34	-22852	248	-14774	1939	-13983	-198	-13513	-2041	-19030	-233	-14232	-3623	-15126	-2796	-902	7261	-20062	732	-17910	19690	-18286	-231	-19037	18670	-16997	76	-18003	21302	-15373	-148	-126	-122	-65	-63	-55	-104	38	-151	21	42	-72	-13	-55	84	-30	1
0.803333	2506	-84	191	-22814	-108	-14510	2113	-13958	-236	-13211	-1918	-18631	-363	-13851	-3511	-15033	-2651	-874	7384	-20073	647	-17891	19645	-18365	-182	-19184	18687	-17062	4	-18184	21361	-15428	-149	-122	-118	-66	-60	-56	-104	40	-151	19	33	-73	-16	-56	84	-28	3
0.804167	1353	91	333	-22777	-91	-14236	2279	-13942	-75	-12902	-1810	-18197	-302	-13451	-3426	-14941	-2523	-841	7503	-20096	317	-17873	19577	-18457	-200	-19325	18693	-17129	-63	-18355	21412	-15479	-149	-124	-118	-66	-62	-56	-101	40	-147	21	38	-74	-17	-53	86	-28	-3
0.805000	188	260	472	-22749	-39	-13958	2434	-13947	18	-12587	-1721	-17745	-114	-13033	-3369	-14844	-2488	-808	7620	-20130	302	-17855	19494	-18566	-203	-19465	18690	-17201	59	-18515	21450	-15528	-149	-125	-118	-74	-60	-57	-104	26	-150	18	35	-72	-22	-56	80	-32	-1
0.805833	-982	412	598	-22742	-83	-13666	2579	-13967	-64	-12270	-1642	-17282	-152	-12598	-3323	-14739	-2343	-764	7726	-20175	286	-17834	19397	-18688	-264	-19598	18674	-17273	35	-18661	21480	-15564	-149	-128	-124	-66	-64	-58	-105	39	-148	18	34	-72	-18	-55	82	-27	-3
0.806667	-2271	556	717	-22706	29	-13372	2702	-14000	-82	-11946	-1576	-16821	-134	-12156	-3297	-14621	-2289	-715	7830	-20225	54	-17817	19285	-18825	-206	-19731	18653	-17355	6	-18796	21498	-15594	-154	-130	-125	-63	-66	-58	-108	37	-154	18	29	-76	-27	-60	79	-34	-6
0.807500	-3530	685	821	-22687	3	-13072	2812	-14043	-72	-11622	-1513	-16381	-35	-11710	-3286	-14481	-2151	-658	7928	-20256	-113	-17792	19170	-18975	-151	-19850	18635	-17426	88	-18910	21504	-15605	-148	-126	-118	-64	-62	-59	-104	39	-151	18	49	-72	-19	-44	82	-32	0
0.808333	-4383	808	922	-22661	-86	-12750	2903	-14088	-115	-11300	-1455	-15972	-17	-11276	-3264	-14318	-1874	-595	8024	-20347	-248	-17770	19050	-19139	-254	-19960	18611	-17508	50	-19018	21497	-15604	-145	-120	-118	-63	-65	-58	-104	38	-149	20	36	-75	-22	-52	84	-29	0
0.809167	-5387	917	1009	-22637	26	-12426	2972	-14135	78	-10985	-1387	-15602	-55	-10851	-3244	-14119	-1733	-530	8108	-20420	-230	-17746	18939	-19313	-145	-20061	18585	-17586	-73	-19111	21480	-15586	-147	-125	-117	-62	-61	-57	-102	41	-145	19	37	-73	-21	-39	85	-23	0
0.810000	-6615	1009	1087	-22613	-271	-12086	3018	-14185	137	-10675	-1339	-15282	-149	-10451	-3225	-13893	-1460	-464	8190	-20501	-306	-17724	18820	-19497	-198	-20159	18564	-17671	-51	-19192	21441	-15547	-159	-124	-117	-59	-63	-55	-104	39	-152	20	36	-72	-21	-51	82	-32	-3
0.810833	-7902	1087	1156	-22584	57	-11761	3037	-14238	63	-10397	-1258	-15025	183	-10071	-3194	-13628	-1479	-398	8267	-20589	-349	-17703	18702	-19698	-167	-20240	18543	-17756	-76	-19267	21390	-15488	-148	-129	-119	-65	-63	-59	-108	35	-156	16	35	-73	-36	-53	78	-31	-10
0.811667	-8914	1154	1211	-22551	58	-11427	3033	-14280	43	-10126	-1181	-14814	359	-9725	-3149	-13321	-1521	-334	8344	-20686	-273	-17685	18601	-19902	-81	-20309	18520	-17840	-202	-19328	21328	-15407	-151	-131	-110	-65	-63	-57	-105	36	-152	16	34	-78	-21	-53	81	-31	-4
0.812500	-9772	1209	1267	-22509	84	-11086	3006	-14318	0	-9867	-1094	-14661	305	-9406	-3084	-12978	-1270	-267	8423	-20783	-393	-17664	18503	-20120	-233	-20364	18506	-17927	-259	-19375	21248	-15300	-148	-129	-121	-63	-62	-57	-105	38	-149	15	43	-76	-24	-52	81	-30	0
0.813333	-10449	1253	1307	-22489	-77	-10748	2955	-14348	-59	-9627	-998	-14559	344	-9130	-3010	-12603	-1140	-205	8502	-20881	-520	-17645	18417	-20341	-228	-20403	18498	-18008	-237	-19402	21154	-15169	-154	-130	-121	-66	-62	-59	-107	37	-148	20	35	-78	-21	-55	79	-30	-1
0.814167	-10955	1291	1353	-22414	-85	-10416	2876	-14370	-112	-9408	-900	-14506	303	-8886	-2916	-12196	-964	-141	8590	-20993	-567	-17629	18341	-20574	-276	-20425	18490	-18096	-113	-19438	21046	-15018	-150	-128	-118	-65	-65	-58	-105	39	-152	19	35	-99	-24	-52	82	-33	-4
0.815000	-11451	1314	1388	-22358	-432	-10098	2780	-14391	28	-9205	-791	-14484	122	-8685	-2811	-11776	-785	-83	8683	-21091	-598	-17613	18278	-20810	-222	-20430	18485	-18183	-109	-19457	20925	-14845	-152	-133	-124	-69	-77	-63	-107	36	-151	16	30	-79	-22	-57	80	-32	-3
0.815833	-12101	1325	1424	-22295	113	-9789	2658	-14396	-59	-9023	-694	-14497	323	-8515	-2691	-11337	-862	-23	8793	-21193	-338	-17598	18223	-21054	-93	-20410	18497	-18263	-96	-19466	20800	-14647	-151	-128	-121	-63	-63	-61	-105	39	-152	18	33	-77	-26	-53	82	-30	0
0.816667	-12281	1335	1465	-22224	49	-9489	2522	-14395	-152	-8888	-594	-14523	418	-8377	-2563	-10890	-848	41	8908	-21297	-158	-17586	18186	-21295	-46	-20371	18483	-18344	-138	-19460	20669	-14435	-149	-128	-118	-68	-66	-63	-109	37	-151	17	34	-76	-22	-57	81	-32	-1
0.817500	-12280	1333	1505	-22153	-177	-9212	2372	-14387	-73	-8702	-506	-14564	236	-8274	-2434	-10456	-613	105	9038	-21400	-473	-17572	18155	-21542	-141	-20313	18480	-18427	-230	-19444	20533	-14209	-151	-127	-125	-64	-63	-57	-125	39	-152	22	32	-78	-19	-56	81	-32	-3
0.818333	-12014	1330	1548	-22081	-4	-8960	2203	-14375	-72	-8561	-438	-14599	175	-8190	-2307	-10037	-561	174	9172	-21499	-527	-17555	18136	-21792	-78	-20231	18478	-18503	-161	-19417	20395	-13975	-149	-125	-124	-67	-64	-59	-108	36	-156	18	33	-75	-23	-57	84	-36	-1
0.819167	-11546	1314	1595	-22006	-98	-8717	2030	-14362	5	-8438	-389	-14622	58	-8130	-2187	-9652	-389	247	9311	-21596	-482	-17540	18129	-22049	-86	-20127	18473	-18580	-143	-19381	20270	-13733	-154	-128	-124	-65	-64	-60	-108	39	-152	17	33	-59	-24	-58	80	-33	23
0.820000	-11045	1296	1648	-21935	-107	-8507	1853	-14349	45	-8325	-383	-14631	58	-8083	-2084	-9300	-258	331	9489	-21691	-633	-17519	18136	-22293	-153	-20000	18471	-18649	-190	-19331	20152	-13488	-150	-126	-133	-67	-55	-58	-107	38	-153	17	33	-76	-25	-56	81	-31	-4
0.820833	-10439	1277	1703	-21860	-26	-8314	1665	-14331	-69	-8213	-374	-14614	49	-8050	-2002	-8995	-127	424	9670	-21779	-590	-17493	18146	-22534	-118	-19851	18467	-18713	-178	-19265	20041	-13233	-151	-128	-120	-64	-61	-58	-104	42	-150	18	38	-73	-24	-53	86	-27	-6
0.821667	-9494	1259	1768	-21790	-11	-8150	1487	-14316	-62	-8113	-425	-14566	-99	-8025	-1939	-8743	131	527	9838	-21864	-600	-17462	18180	-22774	-219	-19689	18458	-18771	-195	-19192	19944	-12985	-148	-124	-119	-62	-60	-55	-102	42	-151	21	36	-73	-18	-55	85	-32	-3
0.822500	-8499	1232	1831	-21731	-29	-8018	1309	-14308	-136	-8017	-500	-14494	-124	-8004	-1911	-8557	187	638	10012	-21946	-527	-17425	18211	-23011	-198	-19504	18449	-18829	-195	-19106	19867	-12747	-150	-126	-124	-67	-65	-57	-108	40	-149	20	34	-83	-21	-56	86	-29	-4
0.823333	-7771	1219	1892	-21673	-289	-7906	1135	-14304	-232	-7931	-626	-14398	-84	-7989	-1922	-8439	411	755	10187	-22024	-562	-17386	18249	-23243	-249	-19314	18435	-18880	-135	-19006	19808	-12517	-152	-126	-126	-67	-66	-62	-107	39	-152	17	33	-82	-28	-61	81	-31	-6
0.824167	-7341	1194	1954	-21632	-1	-7819	975	-14305	-229	-7846	-785	-14276	-24	-7972	-1961	-8381	494	880	10357	-22118	-597	-17330	18300	-23464	-362	-19108	18427	-18919	-134	-18898	19766	-12292	-149	-127	-125	-68	-66	-59	-105	40	-153	16	34	-69	-36	-57	82	-29	-5
0.825000	-6714	1187	2019	-21590	-150	-7756	834	-14307	-173	-7760	-977	-14129	-19	-7953	-2044	-8388	433	1011	10522	-22161	-294	-17263	18359	-23672	-190	-18897	18417	-18950	-167	-18773	19745	-12081	-152	-125	-122	-67	-62	-58	-104	41	-151	19	34	-77	-22	-59	81	-34	0
0.825833	-6097	1176	2078	-21561	-304	-7712	704	-14323	-152	-7686	-1209	-13965	-94	-7932	-2167	-8462	655	1148	10674	-22218	-239	-17186	18414	-23878	-334	-18682	18406	-18974	-223	-18640	19744	-11876	-149	-127	-125	-67	-65	-61	-105	36	-153	18	35	-70	-26	-58	82	-34	-6
0.826667	-5379	1182	2134	-21536	-237	-7692	592	-14338	-117	-7616	-1465	-13797	-160	-7910	-2326	-8591	633	1281	10821	-22269	-104	-17095	18480	-24046	-303	-18462	18396	-18994	-301	-18495	19762	-11684	-150	-124	-125	-68	-66	-58	-104	38	-151	18	36	-78	-24	-57	81	-31	-3
0.827500	-4626	1191	2181	-21527	88	-7682	486	-14361	-4	-7548	-1757	-13624	-51	-7904	-2521	-8773	637	1411	10947	-22317	-62	-16990	18545	-24205	-315	-18245	18382	-18993	-179	-18337	19804	-11497	-147	-126	-121	-65	-62	-55	-105	37	-169	17	35	-74	-21	-57	84	-26	-1
0.828333	-3842	1211	2226	-21529	-309	-7682	399	-14383	-10	-7490	-2065	-13455	-302	-7858	-2752	-8999	713	1542	11063	-22355	-186	-16868	18616	-24337	-343	-18029	18368	-18987	-108	-18169	19859	-11321	-132	-124	-119	-61	-60	-56	-103	39	-148	22	37	-74	-17	-52	82	-29	1
0.829167	-3517	1233	2262	-21536	10	-7705	319	-14412	-59	-7441	-2384	-13297	-348	-7830	-3014	-9256	622	1665	11167	-22388	-160	-16727	18665	-24447	-338	-17815	18349	-18974	-178	-17999	19932	-11150	-145	-120	-119	-65	-59	-51	-103	42	-147	22	32	-74	-17	-55	84	-39	1
0.830000	-2859	1268	2291	-21559	112	-7730	247	-14407	-218	-7404	-2715	-13154	-167	-7808	-3303	-9540	487	1772	11249	-22427	-44	-16573	18746	-24529	-212	-17609	18321	-18953	-208	-17823	20014	-10994	-148	-128	-120	-57	-60	-55	-100	40	-148	17	36	-74	-23	-53	82	-28	0
0.830833	-1992	1308	2312	-21592	-228	-7774	176	-14478	-215	-7383	-3054	-13050	-310	-7787	-3622	-9845	675	1864	11325	-22456	-238	-16406	18807	-24585	-338	-17411	18285	-18924	-153	-17642	20106	-10839	-153	-127	-126	-66	-64	-58	-105	36	-156	17	32	-77	-24	-60	80	-32	-21
0.831667	-1302	1346	2323	-21622	-68	-7814	87	-14512	63	-7372	-3385	-12965	-281	-7773	-3961	-10156	763	1952	11386	-22489	-276	-16212	18858	-24611	-305	-17212	18243	-18886	-144	-17452	20212	-10690	-169	-130	-129	-67	-69	-62	-110	36	-154	12	30	-79	-25	-59	75	-33	-9
0.832500	-547	1401	2335	-21685	-53	-7859	29	-14542	-75	-7368	-3713	-12908	-304	-7757	-4319	-10458	763	2023	11445	-22509	-300	-15999	18905	-24602	-183	-17014	18190	-18836	-202	-17259	20327	-10540	-154	-127	-125	-69	-64	-60	-110	36	-148	17	33	-62	-24	-60	79	-32	0
0.833333	184	1458	2385	-21736	-58	-7900	-46	-14567	-93	-7373	-4022	-12874	-379	-7745	-4660	-10747	869	2075	11490	-22533	-309	-15768	18947	-24552	-184	-16817	18130	-18777	-185	-17062	20451	-10395	-152	-128	-124	-69	-63	-61	-108	38	-153	17	34	-75	-22	-58	78	-31	0
0.834167	957	1521	2353	-21800	5	-7949	-136	-14590	42	-7393	-4317	-12876	-291	-7758	-5019	-11015	1037	2112	11532	-22533	-349	-15516	18972	-24484	-146	-16622	18053	-18710	-137	-16866	20570	-10248	-149	-124	-121	-65	-63	-58	-105	38	-150	19	29	-78	-21	-57	66	-34	-1
0.835000	1865	1579	2359	-21876	20	-7988	-245	-14609	42	-7419	-4585	-12906	-360	-7730	-5371	-11258	1297	2133	11568	-22576	-539	-15254	18984	-24379	-227	-16426	17959	-18639	-92	-16666	20694	-10107	-147	-124	-124	-66	-63	-82	-108	37	-148	18	34	-74	-21	-55	81	-30	1
0.835833	2736	1635	2365	-21954	-50	-8035	-362	-14629	68	-7458	-4843	-12962	-297	-7731	-5718	-11477	1395	2130	11594	-22597	-348	-14975	18984	-24229	-194	-16234	17856	-18554	-121	-16470	20814	-9968	-150	-124	-119	-65	-62	-57	-103	37	-150	18	37	-70	-18	-56	81	-33	3
0.836667	3428	1687	2376	-22048	-250	-8075	-501	-14663	-3	-7497	-5076	-13043	-305	-7728	-6054	-11657	1469	2117	11626	-22618	-151	-14685	18964	-24100	-53	-16031	17738	-18463	-184	-16271	20931	-9827	-148	-126	-121	-65	-62	-58	-108	36	-153	17	35	-74	-21	-57	81	-31	1
0.837500	3641	1731	2389	-22137	-78	-8111	-658	-14654	-94	-7539	-5295	-13143	-592	-7729	-6372	-11799	1684	2082	11648	-22644	-174	-14386	18927	-23915	-233	-15828	17602	-18369	-204	-16076	21044	-9697	-150	-127	-121	-68	-61	-61	-107	37	-149	17	39	-77	-21	-56	81	-31	-3
0.838333	3836	1769	2404	-22238	7	-8146	-834	-14666	-62	-7585	-5476	-13260	-517	-7729	-6673	-11909	1562	2037	11671	-22672	114	-14078	18870	-23720	-62	-15623	17455	-18265	-216	-15879	21147	-9576	-149	-128	-124	-65	-62	-59	-105	38	-152	15	34	-76	-23	-56	82	-30	-6
0.839167	4029	1792	2421	-22346	-212	-8181	-1025	-14676	-26	-7626	-5641	-13386	-411	-7729	-6955	-11980	1621	1981	11688	-22711	213	-13768	18794	-23508	-221	-15413	17296	-18154	-139	-15690	21242	-9453	-154	-128	-125	-69	-65	-59	-108	35	-151	19	43	-78	-23	-57	78	-38	-5
0.840000	4018	1808	2450	-22459	-143	-8210	-1233	-14681	-164	-7662	-5794	-13520	-306	-7729	-7216	-12026	1554	1911	11704	-22730	460	-13460	18693	-23291	-193	-15202	17126	-18045	-76	-15496	21322	-9342	-151	-130	-126	-74	-66	-63	-111	35	-151	12	30	-79	-25	-63	79	-34	-5
0.840833	3839	1808	2479	-22580	37	-8242	-1446	-14699	-104	-7689	-5924	-13651	-292	-7722	-7455	-12035	1491	1838	11723	-22758	605	-13147	18583	-23057	-143	-14980	16959	-17917	-150	-15307	21400	-9238	-149	-124	-119	-68	-64	-58	-102	40	-149	19	38	-72	-26	-56	85	-29	1
0.841667	3522	1808	2523	-22700	-375	-8258	-1662	-14702	-55	-7692	-6042	-13786	-240	-7707	-7668	-12014	1531	1762	11741	-22783	573	-12837	18451	-22817	-98	-14755	16777	-17791	-162	-15115	21463	-9142	-150	-126	-122	-64	-61	-58	-104	38	-145	17	37	-73	-21	-58	86	-29	0
0.842500	2737	1782	2566	-22831	-206	-8291	-1887	-14712	-194	-7713	-6149	-13913	-171	-7692	-7866	-12011	1421	1686	11757	-22815	615	-12542	18302	-22580	-158	-14532	16594	-17653	-76	-14926	21507	-9074	-150	-125	-119	-69	-64	-56	-103	33	-147	20	38	-70	-21	-56	82	-28	2
0.843333	2146	1750	2613	-22965	314	-8315	-2112	-14723	-172	-7717	-6254	-14042	-111	-7681	-8048	-11930	1038	1617	11769	-22841	779	-12243	18142	-22344	-29	-14294	16405	-17514	-81	-14735	21532	-9016	-149	-128	-122	-67	-63	-57	-101	41	-150	15	37	-74	-21	-57	81	-31	-5
0.844167	1843	1707	2667	-23105	-197	-8343	-2333	-14734	-169	-7707	-6350	-14155	-338	-7652	-8210	-11876	955	1544	11781	-22865	593	-11966	17963	-22108	-116	-14084	16226	-17373	-41	-14550	21550	-8974	-149	-128	-119	-65	-60	-58	-107	55	-152	19	30	-74	-19	-56	85	-30	-1
0.845000	1286	1645	2717	-23247	-105	-8360	-2545	-14750	-121	-7691	-6447	-14260	-242	-7639	-8362	-11807	980	1485	11797	-22889	467	-11694	17779	-21880	-187	-13862	16046	-17227	8	-14366	21544	-8954	-151	-128	-118	-67	-63	-60	-103	41	-148	18	35	-68	-18	-59	80	-30	0
0.845833	574	1582	2772	-23386	-18	-8387	-2734	-14765	27	-7670	-6542	-14358	25	-7609	-8503	-11734	902	1439	11809	-22901	452	-11438	17589	-21652	-120	-13646	15871	-17070	-58	-14178	21527	-8952	-149	-128	-120	-64	-64	-57	-103	38	-151	15	35	-70	-21	-59	85	-42	-1
0.846667	-136	1507	2822	-23520	-90	-8416	-2908	-14778	-62	-7634	-6644	-14450	57	-7582	-8638	-11671	779	1396	11820	-22929	334	-11197	17393	-21434	-102	-13430	15701	-16905	-181	-13995	21491	-8969	-153	-129	-121	-66	-61	-57	-103	42	-148	19	34	-68	-19	-57	84	-30	0
0.847500	-595	1425	2876	-23662	88	-8427	-3077	-14791	-164	-7591	-6747	-14537	52	-7554	-8762	-11613	663	1370	11839	-22945	260	-10973	17191	-21220	-90	-13224	15541	-16763	-142	-13813	21435	-9000	-149	-125	-121	-64	-58	-55	-102	41	-152	19	30	-70	-19	-56	84	-28	0
0.848333	-831	1339	2919	-23790	46	-8441	-3221	-14804	-145	-7551	-6857	-14611	54	-7521	-8888	-11564	648	1350	11849	-22957	119	-10766	16987	-21012	-202	-13029	15396	-16604	-186	-13613	21364	-9054	-150	-127	-124	-68	-63	-58	-103	37	-148	19	35	-72	-22	-58	82	-30	0
0.849167	-763	1241	2954	-23909	-46	-8450	-3353	-14822	-160	-7507	-6975	-14686	-164	-7486	-9014	-11555	605	1346	11856	-22970	17	-10571	16783	-20810	-201	-12830	15260	-16446	-293	-13463	21274	-9119	-147	-126	-117	-63	-59	-60	-101	60	-146	20	36	-70	-18	-57	79	-28	2
0.850000	-734	1148	2980	-24009	-7	-8450	-3458	-14825	5	-7447	-7093	-14749	-298	-7448	-9139	-11507	545	1349	11872	-22981	-56	-10400	16580	-20613	41	-12648	15137	-16286	-317	-13294	21168	-9198	-149	-137	-121	-66	-62	-55	-102	42	-150	21	35	-70	-18	-56	84	-30	-1
0.850833	-1060	1041	3002	-24098	-78	-8447	-3559	-14835	24	-7396	-7223	-14821	-213	-7407	-9267	-11502	657	1358	11874	-22992	-321	-10246	16373	-20424	-186	-12479	15016	-16137	-340	-13139	21039	-9297	-150	-129	-124	-66	-61	-60	-104	38	-151	10	36	-74	-24	-62	82	-31	-5
0.851667	-1205	932	3003	-24163	281	-8434	-3642	-14839	154	-7342	-7353	-14885	-93	-7365	-9396	-11514	347	1370	11879	-23005	-247	-10111	16170	-20245	-87	-12318	14930	-15983	-472	-12985	20897	-9390	-151	-130	-124	-68	-66	-59	-107	37	-154	17	34	-73	-25	-57	78	-31	-1
0.852500	-1183	828	3001	-24207	50	-8409	-3710	-14845	211	-7279	-7486	-14947	-63	-7316	-9522	-11538	295	1388	11879	-23014	-195	-9990	15964	-20063	-115	-12164	14828	-15834	-518	-12843	20739	-9508	-148	-127	-122	-67	-82	-61	-104	40	-151	19	32	-75	-24	-61	80	-29	-3
0.853333	-1231	716	2980	-24228	50	-8375	-3777	-14835	182	-7218	-7614	-15005	-103	-7264	-9646	-11573	283	1406	11869	-23023	-195	-9875	15761	-19889	-111	-12023	14746	-15691	-335	-12704	20568	-9622	-148	-126	-120	-68	-63	-61	-107	40	-151	19	37	-77	-23	-56	81	-28	2
0.854167	-1271	614	2949	-24221	105	-8327	-3832	-14826	234	-7159	-7740	-15066	-228	-7211	-9772	-11622	202	1408	11853	-23035	-148	-9808	15560	-19722	-99	-11892	14680	-15548	-247	-12580	20377	-9740	-149	-126	-122	-65	-63	-57	-112	41	-167	17	34	-74	-27	-58	78	-30	-4
0.855000	-1247	509	2908	-24190	-103	-8273	-3890	-14807	227	-7095	-7862	-15124	-231	-7151	-9883	-11682	209	1425	11827	-23047	-204	-9747	15355	-19561	-75	-11776	14612	-15409	-231	-12462	20169	-9853	-150	-126	-120	-66	-62	-56	-105	35	-149	21	39	-75	-22	-58	80	-32	-3
0.855833	-1595	406	2858	-24139	-134	-8208	-3948	-14779	156	-7035	-7978	-15180	-286	-7093	-9994	-11761	210	1427	11793	-23057	-154	-9706	15149	-19404	-178	-11673	14548	-15283	-220	-12361	19949	-9968	-151	-127	-122	-66	-61	-59	-104	39	-149	20	33	-76	-16	-57	79	-29	-1
0.856667	-2019	304	2799	-24066	314	-8141	-4007	-14749	-22	-6982	-8083	-15235	-165	-7035	-10090	-11830	-51	1411	11752	-23078	-1	-9688	14937	-19263	-17	-11580	14479	-15161	-55	-12268	19712	-10075	-151	-131	-126	-66	-66	-60	-109	34	-156	15	30	-79	-23	-59	78	-32	2
0.857500	-2160	211	2741	-23973	-108	-8061	-4073	-14727	0	-6929	-8174	-15283	-243	-6979	-10174	-11912	-53	1391	11698	-23095	-28	-9685	14729	-19118	2	-11493	14419	-15040	85	-12183	19464	-10177	-153	-129	-124	-66	-64	-62	-105	35	-154	19	37	-75	-22	-60	78	-33	-4
0.858333	-2451	122	2675	-23860	-39	-7983	-4142	-14649	-17	-6878	-8244	-15327	-145	-6922	-10236	-11995	136	1360	11642	-23111	-90	-9703	14512	-19002	-38	-11420	14345	-14927	-246	-12107	19198	-10270	-153	-129	-122	-67	-64	-60	-112	35	-154	16	33	-79	-19	-58	77	-30	-5
0.859167	-2789	42	2629	-23738	47	-7902	-4217	-14581	-201	-6831	-8302	-15369	-284	-6869	-10282	-12080	239	1313	11550	-23133	-230	-9738	14296	-18856	36	-11359	14266	-14821	-472	-12039	18921	-10347	-151	-129	-126	-72	-67	-59	-93	36	-154	17	47	-86	-25	-59	79	-31	-3
0.860000	-3142	-29	2588	-23603	-104	-7827	-4298	-14521	-206	-6792	-8343	-15402	-438	-6824	-10315	-12161	349	1258	11508	-23147	-285	-9793	14071	-18737	-4	-11308	14175	-14718	-329	-11997	18652	-10410	-152	-128	-122	-69	-63	-60	-109	36	-149	18	33	-81	-24	-56	75	-30	-5
0.860833	-3484	-88	2554	-23458	-35	-7749	-4379	-14426	-96	-6757	-8361	-15427	-345	-6784	-10324	-12238	461	1184	11434	-23163	-176	-9863	13853	-18622	49	-11270	14077	-14615	-579	-11925	18328	-10462	-150	-126	-121	-67	-63	-58	-119	37	-149	19	38	-80	-23	-55	82	-29	0
0.861667	-3799	-135	2540	-23309	27	-7676	-4459	-14330	-200	-6731	-8365	-15443	-210	-6747	-10317	-12313	657	1106	11358	-23178	-119	-9948	13627	-18515	13	-11251	13960	-14516	-1021	-11878	18014	-10503	-151	-126	-118	-63	-61	-56	-102	40	-150	20	35	-74	-23	-55	81	-29	1
0.862500	-3962	-172	2539	-23166	-100	-7617	-4544	-14238	-382	-6711	-8349	-15455	-235	-6727	-10293	-12385	842	1012	11280	-23197	-113	-10049	13396	-18416	-81	-11233	13829	-14416	-924	-11834	17679	-10501	-147	-125	-120	-66	-62	-79	-107	40	-147	19	36	-76	-18	-57	84	-29	0
0.863333	-4168	-195	2555	-23025	-58	-7565	-4628	-14139	-444	-6706	-8325	-15461	-382	-6717	-10266	-12450	844	907	11203	-23216	-128	-10160	13168	-18323	16	-11219	13682	-14322	-729	-11798	17344	-10494	-147	-127	-121	-65	-66	-58	-102	39	-151	18	34	-78	-22	-56	76	-32	0
0.864167	-4696	-204	2589	-22890	-258	-7525	-4703	-14042	-437	-6705	-8283	-15465	-497	-6714	-10222	-12511	1052	792	11131	-23234	-195	-10284	12933	-18235	-298	-11253	13518	-14226	-766	-11759	16994	-10463	-151	-130	-122	-66	-64	-61	-105	40	-152	15	36	-75	-22	-56	79	-28	-3
0.865000	-5354	-204	2638	-22761	192	-7491	-4775	-13944	-526	-6718	-8239	-15461	-311	-6722	-10176	-12563	995	663	11058	-23254	17	-10415	12700	-18151	-269	-11286	13344	-14130	-688	-11708	16633	-10412	-156	-153	-124	-66	-66	-60	-108	36	-155	15	29	-78	-26	-59	78	-36	-6
0.865833	-5795	-193	2720	-22653	-19	-7476	-4830	-13848	-557	-6734	-8181	-15451	-308	-6740	-10122	-12606	947	537	10993	-23268	8	-10551	12470	-18071	-221	-11323	13158	-14028	-488	-11687	16271	-10332	-152	-131	-122	-66	-63	-60	-108	36	-159	13	34	-76	-23	-50	79	-31	-3
0.866667	-6258	-162	2814	-22543	-36	-7464	-4871	-13759	-421	-6755	-8120	-15437	-194	-6769	-10068	-12646	1051	403	10938	-23286	-92	-10690	12240	-17968	-194	-11373	12962	-13928	-362	-11652	15899	-10228	-155	-131	-125	-65	-63	-63	-104	41	-153	17	32	-76	-23	-58	76	-31	-4
0.867500	-6563	-127	2924	-22450	-57	-7462	-4899	-13668	-361	-6784	-8056	-15399	-124	-6805	-10013	-12671	1132	273	10891	-23305	-34	-10830	12015	-17902	-119	-11432	12756	-13820	-238	-11617	15528	-10102	-149	-128	-119	-65	-66	-60	-111	40	-149	19	30	-73	-21	-51	84	-29	2
0.868333	-6745	-91	3041	-22368	-241	-7467	-4916	-13606	-487	-6818	-7995	-15404	-114	-6847	-9962	-12693	1216	136	10846	-23325	-107	-10969	11772	-17818	-107	-11495	12546	-13732	-228	-11584	15148	-9957	-149	-128	-124	-64	-62	-58	-103	42	-147	19	33	-75	-21	-55	85	-28	1
0.869167	-7118	-41	3167	-22304	-460	-7484	-4916	-13547	-548	-6860	-7921	-15385	-251	-6902	-9915	-12708	1223	2	10806	-23344	-56	-11108	11562	-17734	-299	-11572	12332	-13607	-352	-11549	14773	-9793	-145	-125	-119	-65	-60	-57	-102	52	-146	20	36	-74	-57	-57	85	-26	-1
0.870000	-7507	3	3296	-22249	179	-7508	-4907	-13500	-546	-6901	-7890	-15371	-97	-6967	-9875	-12718	943	-128	10773	-23369	233	-11248	11336	-17649	-301	-11636	12115	-13497	-393	-11515	14389	-9611	-146	-126	-119	-66	-63	-57	-102	40	-149	22	37	-70	-23	-53	84	-26	0
0.870833	-7371	43	3428	-22211	-113	-7538	-4886	-13472	-662	-6950	-7858	-15358	215	-7033	-9844	-12727	830	-254	10749	-23398	119	-11383	11112	-17564	-176	-11723	11891	-13398	-279	-11485	14002	-9425	-151	-128	-118	-66	-62	-68	-104	41	-151	20	34	-78	-26	-56	84	-29	-3
0.871667	-7184	78	3552	-22184	-122	-7573	-4858	-13460	-631	-7001	-7832	-15351	160	-7109	-9812	-12727	939	-373	10723	-23430	-171	-11509	10891	-17480	-280	-11797	11672	-13297	-105	-11454	13622	-9224	-152	-128	-122	-68	-64	-64	-107	40	-148	17	30	-77	-19	-56	77	-31	0
0.872500	-6864	109	3670	-22171	24	-7608	-4823	-13459	-488	-7050	-7815	-15342	-105	-7191	-9783	-12718	963	-479	10707	-23454	-61	-11625	10672	-17390	-241	-11867	11454	-13195	-171	-11424	13248	-9017	-149	-127	-121	-68	-62	-57	-103	-5	-151	19	34	-77	-23	-59	79	-30	-3
0.873333	-6227	125	3777	-22167	-58	-7651	-4787	-13470	-586	-7100	-7809	-15333	-64	-7266	-9757	-12705	990	-576	10689	-23484	-26	-11742	10441	-17303	-310	-11935	11235	-13099	-185	-11398	12873	-8810	-151	-131	-122	-72	-67	-66	-114	36	-153	16	32	-78	-25	-61	78	-33	-11
0.874167	-5458	129	3867	-22172	15	-7690	-4743	-13494	-510	-7148	-7826	-15327	-38	-7348	-9727	-12686	1023	-663	10680	-23510	-129	-11842	10239	-17213	-283	-11988	11022	-13009	173	-11371	12513	-8601	-151	-128	-122	-67	-63	-60	-105	11	-151	17	33	-76	-22	-58	79	-36	0
0.875000	-4615	124	3949	-22187	23	-7733	-4700	-13494	-300	-7195	-7821	-15318	-119	-7423	-9698	-12657	1156	-737	10672	-23537	-127	-11941	10026	-17125	-188	-12035	10808	-12926	102	-11358	12153	-8398	-149	-120	-121	-66	-62	-60	-110	35	-151	19	30	-76	-22	-55	80	-31	0
0.875833	-3434	109	4004	-22204	11	-7771	-4661	-13560	-325	-7245	-7835	-15309	-323	-7503	-9664	-12629	1371	-805	10664	-23569	-67	-12033	9818	-17041	-374	-12073	10591	-12856	-279	-11334	11798	-8200	-150	-126	-119	-67	-64	-60	-108	38	-149	19	37	-79	-21	-61	78	-33	0
0.876667	-2108	77	4045	-22233	173	-7815	-4628	-13602	-288	-7296	-7856	-15301	-410	-7577	-9636	-12590	1396	-858	10660	-23583	-23	-12120	9612	-16961	-178	-12107	10367	-12792	-275	-11327	11456	-8008	-149	-128	-118	-67	-65	-61	-107	37	-151	18	36	-74	-23	-58	82	-31	1
0.877500	-942	34	4069	-22266	-223	-7860	-4595	-13645	-242	-7377	-7878	-15289	-377	-7647	-9602	-12549	1630	-906	10653	-23600	-29	-12195	9407	-16886	-70	-12127	10138	-12743	-198	-11323	11118	-7826	-149	-130	-124	-65	-60	-59	-82	37	-150	17	33	-77	-19	-58	81	-34	-3
0.878333	-43	-19	4071	-22304	-6	-7903	-4578	-13690	-307	-7404	-7897	-15270	-390	-7709	-9569	-12501	1790	-944	10650	-23615	225	-12262	9209	-16819	-15	-12142	9898	-12701	-111	-11329	10789	-7660	-148	-128	-121	-68	-64	-60	-110	36	-153	13	29	-77	-21	-59	81	-32	-4
0.879167	1100	-82	4056	-22346	-245	-7951	-4563	-13731	-250	-7449	-7905	-15249	-908	-7764	-9532	-12448	1672	-979	10649	-23620	390	-12337	9013	-16760	193	-12150	9658	-12667	-62	-11344	10468	-7506	-154	-129	-121	-68	-66	-49	-104	39	-150	4	36	-76	-24	-56	79	-32	-5
0.880000	2365	-147	4024	-22399	-186	-8004	-4560	-13773	-163	-7518	-7915	-15220	-1862	-7814	-9495	-12394	1620	-1004	10647	-23620	211	-12395	8829	-16711	246	-12156	9402	-12644	-48	-11363	10151	-7360	-151	-129	-121	-69	-66	-60	-107	39	-155	13	33	-78	-25	-57	80	-33	-5
0.880833	3763	-218	3978	-22433	-102	-8059	-4559	-13800	-51	-7578	-7913	-15155	-1967	-7852	-9453	-12331	1457	-1030	10643	-23611	285	-12448	8651	-16670	344	-12152	9140	-12628	57	-11386	9852	-7225	-146	-126	-119	-69	-61	-39	-107	40	-148	18	34	-75	-18	-57	79	-28	1
0.881667	5106	-283	3920	-22482	-149	-8121	-4566	-13821	90	-7638	-7909	-15138	-1507	-7887	-9417	-12268	1486	-1051	10645	-23594	514	-12496	8480	-16636	284	-12151	8863	-12623	68	-11418	9549	-7097	-150	-127	-120	-68	-61	-58	-107	36	-153	17	32	-78	-22	-60	79	-31	-1
0.882500	6121	-354	3845	-22518	-473	-8195	-4579	-13840	273	-7715	-7897	-15087	-1658	-7938	-9391	-12202	1485	-1071	10637	-23573	541	-12536	8312	-16610	89	-12151	8573	-12618	102	-11450	9261	-6975	-147	-130	-122	-67	-64	-63	-108	37	-150	16	32	-73	-21	-56	80	-29	0
0.883333	6870	-413	3761	-22549	140	-8266	-4595	-13843	349	-7765	-7875	-15019	-1982	-7933	-9367	-12131	1182	-1086	10629	-23537	527	-12567	8157	-16581	77	-12144	8277	-12621	212	-11492	8971	-6868	-148	-129	-120	-65	-63	-60	-107	37	-152	18	34	-79	-24	-50	78	-31	0
0.884167	7929	-468	3666	-22582	10	-8360	-4616	-13837	256	-7820	-7847	-14949	-1844	-7934	-9349	-12065	1007	-1100	10617	-23498	482	-12591	8010	-16585	205	-12148	7974	-12626	250	-11523	8690	-6762	-148	-129	-120	-67	-55	-60	-109	35	-150	16	33	-77	-22	-59	78	-29	-4
0.885000	8900	-514	3563	-22620	-260	-8451	-4634	-13826	377	-7892	-7818	-14872	-1736	-7962	-9341	-11995	1088	-1112	10597	-23451	315	-12601	7876	-16582	21	-12150	7660	-12626	262	-11558	8409	-6656	-148	-131	-119	-67	-63	-59	-105	35	-150	15	33	-77	-23	-59	78	-29	0
0.885833	9596	-550	3452	-22640	-147	-8557	-4652	-13806	478	-7952	-7791	-14784	-1524	-7965	-9343	-11924	1053	-1120	10568	-23396	137	-12606	7749	-16581	13	-12159	7347	-12629	261	-11591	8136	-6552	-151	-129	-121	-69	-63	-62	-108	33	-155	8	29	-76	-22	-57	79	-29	-1
0.886667	10167	-582	3333	-22657	-127	-8671	-4672	-13776	331	-8007	-7760	-14690	-1099	-7969	-9349	-11855	1096	-1123	10535	-23332	40	-12585	7634	-16592	35	-12170	7032	-12625	409	-11620	7865	-6447	-151	-129	-120	-66	-63	-59	-105	37	-149	18	32	-77	-24	-62	79	-39	-3
0.887500	10634	-599	3209	-22671	-84	-8785	-4686	-13771	-32	-8058	-7732	-14590	-698	-7970	-9367	-11780	1205	-1115	10493	-23263	0	-12585	7527	-16581	-103	-12190	6718	-12618	520	-11639	7593	-6338	-152	-128	-119	-65	-62	-58	-103	36	-151	17	33	-75	-19	-55	77	-28	1
0.888333	10988	-611	3082	-22681	-50	-8910	-4696	-13699	-697	-8106	-7712	-14488	-413	-7976	-9394	-11710	1273	-1106	10438	-23192	-98	-12562	7429	-16581	-177	-12212	6413	-12603	362	-11655	7330	-6232	-148	-129	-115	-66	-58	-56	-103	38	-149	20	35	-74	-18	-55	71	-27	0
0.889167	11388	-616	2951	-22692	-117	-9044	-4707	-13658	-702	-8151	-7699	-14383	-195	-8004	-9431	-11642	1433	-1082	10375	-23121	-373	-12534	7341	-16581	-293	-12247	6114	-12584	365	-11667	7067	-6115	-147	-127	-116	-65	-63	-58	-97	37	-149	19	30	-80	-17	-56	79	-24	0
0.890000	11757	-621	2813	-22701	-112	-9178	-4710	-13611	-576	-8190	-7696	-14278	18	-7999	-9479	-11579	1484	-1051	10295	-23049	-529	-12505	7255	-16575	-252	-12292	5838	-12562	516	-11673	6803	-5999	-152	-131	-122	-69	-64	-60	-108	37	-154	15	28	-79	-24	-56	79	-29	-5
0.890833	11883	-628	2674	-22707	-268	-9308	-4713	-13570	-505	-8237	-7676	-14173	116	-8018	-9536	-11516	1652	-1008	10214	-22974	-610	-12468	7177	-16575	-105	-12337	5551	-12527	385	-11674	6540	-5880	-149	-131	-122	-76	-67	-60	-108	56	-150	10	26	-82	-24	-64	78	-30	-6
0.891667	11659	-625	2538	-22712	-17	-9436	-4712	-13522	-268	-8274	-7716	-14067	390	-8039	-9597	-11449	1823	-952	10116	-22902	-465	-12437	7098	-16568	-139	-12394	5298	-12484	319	-11671	6285	-5754	-151	-131	-124	-73	-69	-64	-109	36	-153	16	27	-80	-23	-60	71	-31	-4
0.892500	11624	-633	2407	-22716	-27	-9553	-4706	-13478	-253	-8317	-7741	-13967	581	-8070	-9659	-11385	1748	-883	10010	-22825	-205	-12400	7040	-16555	-97	-12461	5057	-12431	323	-11661	6035	-5636	-149	-125	-121	-69	-51	-61	-110	38	-156	15	30	-80	-23	-61	76	-32	-4
0.893333	11643	-643	2276	-22717	-125	-9667	-4700	-13434	-111	-8355	-7772	-13860	667	-8092	-9720	-11324	1863	-797	9903	-22749	-432	-12377	6971	-16542	-218	-12532	4844	-12378	288	-11654	5795	-5492	-149	-129	-124	-67	-64	-61	-108	35	-150	17	33	-81	-26	-60	79	-30	-1
0.894167	11582	-662	2151	-22724	-250	-9769	-4690	-13403	0	-8413	-7810	-13767	746	-8128	-9781	-11262	1994	-708	9781	-22676	-518	-12356	6916	-16526	-154	-12608	4646	-12316	234	-11643	5564	-5361	-151	-128	-125	-64	-63	-40	-107	38	-148	19	33	-79	-21	-58	79	-30	-5
0.895000	11543	-692	2022	-22730	49	-9861	-4684	-13346	-126	-8450	-7858	-13671	639	-8166	-9835	-11200	2169	-607	9655	-22603	-457	-12345	6861	-16511	-211	-12694	4473	-12250	121	-11632	5340	-5236	-147	-128	-124	-66	-67	-58	-110	37	-151	15	32	-79	-22	-58	79	-27	-1
0.895833	11540	-730	1904	-22738	-174	-9936	-4676	-13304	-7	-8503	-7906	-13585	842	-8210	-9888	-11139	2371	-503	9516	-22528	-493	-12346	6805	-16492	-294	-12779	4322	-12181	-6	-11625	5128	-5104	-147	-128	-120	-68	-61	-55	-105	38	-148	16	33	-79	-21	-57	81	-29	0
0.896667	11307	-780	1793	-22744	113	-10005	-4675	-13269	156	-8566	-7963	-13510	1039	-8260	-9927	-11080	2481	-388	9372	-22457	-376	-12354	6746	-16479	-342	-12868	4184	-12116	0	-11624	4929	-4979	-152	-126	-121	-66	-61	-58	-109	40	-148	16	30	-55	-21	-59	81	-31	23
0.897500	11414	-842	1697	-22751	51	-10064	-4675	-13228	197	-8629	-8019	-13439	740	-8310	-9960	-11019	2487	-272	9219	-22390	-282	-12392	6687	-16465	-224	-12958	4064	-12050	-10	-11608	4747	-4862	-149	-128	-122	-67	-63	-58	-107	37	-151	17	32	-78	-22	-58	81	-30	-1
0.898333	11686	-912	1574	-22758	-268	-10115	-4679	-13190	196	-8704	-8074	-13383	608	-8369	-9974	-10960	2760	-161	9061	-22318	-507	-12437	6637	-16455	-363	-13045	3961	-11993	-43	-11637	4577	-4752	-152	-130	-126	-70	-66	-61	-109	35	-155	11	26	-80	-26	-62	78	-32	-5
0.899167	11983	-996	1473	-22766	12	-10155	-4690	-13152	176	-8779	-8129	-13331	873	-8423	-9987	-10899	2927	-51	8895	-22249	-373	-12496	6569	-16445	-428	-13122	3880	-11928	11	-11644	4430	-4647	-152	-129	-124	-67	-68	-62	-110	38	-168	15	30	-78	-24	-60	80	-33	-6
0.900000	12438	-1083	1379	-22756	-144	-10181	-4695	-13105	267	-8854	-8170	-13290	987	-8484	-9960	-10838	3107	58	8722	-22167	-174	-12564	6510	-16432	-469	-13194	3808	-11874	-4	-11661	4299	-4552	-147	-129	-121	-67	-62	-60	-107	38	-149	17	33	-80	-24	-60	79	-35	-3
0.900833	12780	-1177	1296	-22740	-166	-10212	-4706	-13065	323	-8936	-8207	-13269	991	-8543	-9931	-10773	3267	157	8552	-22091	-193	-12644	6449	-16424	-453	-13257	3750	-11823	-56	-11677	4189	-4462	-148	-125	-119	-65	-65	-59	-113	42	-151	20	35	-73	-22	-58	81	-30	0
0.901667	13169	-1272	1224	-22711	9	-10234	-4716	-13014	299	-9016	-8239	-13223	1067	-8603	-9879	-10707	3349	250	8373	-22008	-220	-12734	6391	-16414	-438	-13310	3703	-11780	-88	-11700	4095	-4385	-147	-125	-118	-64	-62	-56	-105	40	-149	18	37	-73	-22	-58	79	-30	-11
0.902500	13715	-1370	1130	-22670	-124	-10257	-4732	-12960	343	-9126	-8258	-13204	1117	-8664	-9813	-10641	3558	332	8185	-21930	-271	-12838	6324	-16406	-522	-13359	3661	-11750	-79	-11725	4019	-4315	-150	-119	-117	-64	-60	-39	-105	38	-149	18	40	-78	-18	-56	82	-27	0
0.903333	14117	-1468	1052	-22614	-29	-10280	-4748	-12905	439	-9177	-8265	-13191	752	-8728	-9737	-10580	3701	404	8002	-21849	-263	-12942	6257	-16395	-341	-13397	3624	-11727	-207	-11757	3954	-4259	-148	-127	-121	-65	-62	-55	-103	42	-150	17	25	-73	-18	-55	94	-24	-3
0.904167	14343	-1559	976	-22535	-13	-10306	-4758	-12864	364	-9258	-8262	-13184	-109	-8792	-9651	-10512	3900	470	7807	-21761	-267	-13051	6191	-16385	-228	-13425	3598	-11709	-351	-11790	3908	-4203	-150	-131	-118	-65	-63	-63	-102	37	-152	17	35	-74	-22	-56	85	-31	0
0.905000	14097	-1644	901	-22454	-80	-10332	-4762	-12783	280	-9329	-8246	-13174	-498	-8852	-9553	-10448	4099	532	7619	-21679	-299	-13163	6126	-16388	-550	-13440	3575	-11716	-262	-11825	3873	-4166	-150	-127	-119	-65	-59	-56	-107	39	-150	19	37	-77	-23	-56	79	-27	-3
0.905833	13729	-1717	825	-22313	-15	-10364	-4764	-12720	280	-9398	-8209	-13171	-82	-8946	-9451	-10383	3877	588	7433	-21593	-18	-13271	6057	-16346	-315	-13451	3554	-11703	-307	-11863	3844	-4129	-151	-126	-118	-66	-63	-56	-103	40	-150	28	36	-79	-22	-57	82	-27	-1
0.906667	13161	-1778	751	-22170	-67	-10399	-4758	-12649	235	-9459	-8173	-13170	122	-8977	-9343	-10321	3907	633	7251	-21519	-13	-13374	5992	-16321	-317	-13458	3536	-11711	-318	-11902	3825	-4103	-153	-128	-122	-66	-64	-59	-108	37	-151	11	39	-79	-21	-60	81	-49	-3
0.907500	12250	-1825	674	-22002	-100	-10437	-4745	-12581	176	-9512	-8117	-13166	-39	-9036	-9230	-10254	3811	685	7081	-21432	41	-13467	5928	-16281	-324	-13456	3524	-11720	-292	-11936	3817	-4057	-151	-122	-117	-64	-63	-56	-101	40	-153	18	36	-75	-21	-52	85	-27	-3
0.908333	11239	-1857	604	-21808	-86	-10468	-4713	-12503	239	-9552	-8043	-13150	-156	-9085	-9120	-10215	3657	735	6924	-21353	137	-13552	5864	-16239	-365	-13448	3515	-11729	-373	-11968	3810	-4063	-149	-121	-118	-65	-66	-57	-103	42	-160	19	38	-74	-17	-53	86	-23	-1
0.909167	10196	-1869	530	-21594	-358	-10504	-4683	-12432	241	-9591	-7959	-13137	-348	-9132	-9014	-10134	3569	783	6770	-21276	0	-13632	5800	-16187	-448	-13439	3509	-11741	-313	-11999	3804	-4047	-148	-124	-118	-67	-62	-55	-100	42	-147	20	39	-73	-21	-52	82	-24	1
0.910000	8725	-1862	451	-21364	-74	-10540	-4635	-12355	23	-9623	-7869	-13116	-565	-9172	-8906	-10080	3271	836	6631	-21195	4	-13688	5741	-16119	-544	-13430	3504	-11748	-257	-12017	3802	-4051	-150	-121	-117	-64	-61	-56	-102	40	-146	19	38	-78	-19	-46	84	-29	2
0.910833	7406	-1847	365	-21124	123	-10574	-4582	-12284	57	-9653	-7778	-13095	-367	-9206	-8809	-10034	2691	882	6502	-21141	325	-13752	5683	-16063	-346	-13418	3500	-11757	-274	-12035	3793	-4061	-146	-125	-117	-65	-58	-53	-108	38	-149	17	35	-79	-19	-59	80	-30	-3
0.911667	6226	-1810	276	-20879	-290	-10602	-4522	-12217	178	-9677	-7672	-13061	-110	-9230	-8715	-9993	2405	939	6389	-21084	258	-13795	5625	-15988	-370	-13406	3497	-11756	-306	-12040	3790	-4069	-150	-126	-120	-64	-62	-60	-108	35	-154	17	35	-84	-15	-58	82	-28	0
0.912500	4792	-1756	180	-20622	-29	-10620	-4453	-12131	157	-9693	-7562	-13019	45	-9241	-8626	-9950	2119	988	6299	-21027	191	-13826	5579	-15901	-351	-13390	3498	-11745	-359	-12034	3790	-4062	-148	-125	-119	-63	-63	-60	-103	40	-151	18	33	-75	-22	-56	80	-28	0
0.913333	3333	-1683	86	-20362	-52	-10633	-4378	-12079	139	-9709	-7451	-12975	158	-9243	-8542	-9916	1639	1040	6218	-20977	97	-13843	5533	-15813	-385	-13377	3499	-11723	-351	-12014	3784	-4108	-145	-125	-119	-68	-63	-56	-102	38	-149	10	32	-78	-19	-55	81	-31	-1
0.914167	1881	-1599	-18	-20110	-98	-10638	-4297	-12011	81	-9716	-7337	-12921	332	-9235	-8465	-9886	1158	1093	6145	-20938	-152	-13853	5487	-15716	-527	-13359	3502	-11696	-286	-11985	3777	-4134	-151	-117	-121	-65	-64	-61	-108	39	-150	18	34	-75	-22	-59	81	-28	-3
0.915000	473	-1496	-132	-19864	72	-10632	-4214	-11947	304	-9724	-7228	-12867	624	-9213	-8389	-9860	566	1152	6085	-20900	-138	-13846	5446	-15612	-442	-13341	3504	-11652	-195	-11941	3765	-4165	-150	-128	-124	-69	-65	-62	-110	35	-151	15	27	-80	-24	-55	77	-31	-30
0.915833	-770	-1382	-259	-19633	113	-10616	-4131	-11892	505	-9725	-7120	-12803	868	-9182	-8318	-9834	59	1192	6033	-20861	-23	-13834	5412	-15510	-438	-13317	3511	-11600	-162	-11886	3761	-4195	-132	-129	-122	-70	-66	-60	-105	38	-150	16	33	-78	-19	-56	80	-30	1
0.916667	-1824	-1249	-384	-19411	28	-10590	-4043	-11833	366	-9721	-7008	-12743	1021	-9141	-8249	-9809	-609	1234	5984	-20827	-4	-13811	5377	-15403	-464	-13287	3515	-11543	-249	-11819	3753	-4230	-149	-130	-124	-70	-64	-59	-127	37	-150	16	28	-78	-22	-57	80	-29	-3
0.917500	-2956	-1106	-522	-19219	-167	-10551	-3960	-11778	217	-9710	-6907	-12676	1101	-9091	-8183	-9784	-1429	1272	5933	-20795	-30	-13783	5348	-15295	-306	-13275	3520	-11466	-255	-11743	3740	-4266	-149	-128	-121	-69	-65	-63	-109	38	-153	18	30	-78	-21	-52	80	-31	-23
0.918333	-4313	-957	-666	-19042	-230	-10505	-3879	-11730	162	-9698	-6819	-12617	716	-9037	-8114	-9757	-2007	1300	5883	-20759	-79	-13742	5316	-15187	-631	-13208	3526	-11391	-201	-11658	3730	-4301	-152	-130	-116	-67	-64	-62	-119	36	-148	16	28	-79	-23	-60	74	-31	-1
0.919167	-5539	-789	-820	-18890	99	-10452	-3803	-11686	-13	-9676	-6717	-12545	225	-8974	-8050	-9725	-2944	1318	5827	-20728	165	-13701	5287	-15078	-493	-13159	3530	-11307	-179	-11573	3723	-4332	-148	-130	-124	-68	-65	-66	-111	36	-154	15	29	-77	-26	-61	78	-33	-3
0.920000	-6529	-615	-979	-18759	-149	-10394	-3726	-11642	-83	-9642	-6630	-12480	385	-8913	-7975	-9691	-3852	1329	5768	-20689	225	-13648	5262	-14967	-435	-13096	3536	-11223	-158	-11471	3720	-4359	-148	-129	-125	-68	-62	-61	-108	30	-152	16	24	-85	-22	-59	78	-32	0
0.920833	-7498	-429	-1148	-18656	-105	-10322	-3650	-11601	-52	-9605	-6543	-12418	739	-8842	-7902	-9646	-4597	1335	5685	-20644	235	-13588	5241	-14850	-358	-13023	3541	-11122	-258	-11367	3720	-4381	-150	-130	-124	-65	-62	-58	-107	38	-147	17	35	-74	-15	-56	84	-26	1
0.921667	-8338	-238	-1315	-18571	-56	-10244	-3576	-11557	-49	-9557	-6462	-12355	498	-8775	-7830	-9588	-5409	1329	5624	-20594	126	-13524	5222	-14731	-423	-12946	3551	-11039	-314	-11268	3719	-4402	-151	-128	-117	-64	-62	-51	-104	40	-152	15	34	-75	-21	-56	82	-30	-3
0.922500	-8843	-48	-1485	-18515	-217	-10171	-3506	-11527	0	-9508	-6380	-12295	236	-8711	-7744	-9547	-6221	1316	5493	-20543	150	-13455	5196	-14615	-458	-12859	3554	-10949	-231	-11170	3716	-4423	-150	-130	-119	-66	-64	-57	-105	37	-150	18	32	-72	-21	-56	80	-33	-1
0.923333	-9518	150	-1665	-18484	-219	-10094	-3436	-11500	-8	-9450	-6308	-12244	244	-8655	-7661	-9489	-6894	1295	5374	-20489	205	-13382	5174	-14488	-495	-12766	3558	-10860	-280	-11078	3712	-4441	-152	-130	-121	-68	-65	-62	-97	36	-153	12	28	-77	-28	-62	78	-31	-6
0.924167	-10001	348	-1844	-18471	157	-10017	-3366	-11464	-163	-9384	-6214	-12176	325	-8599	-7566	-9423	-7722	1272	5241	-20423	193	-13302	5177	-14349	-279	-12656	3565	-10746	-324	-10988	3721	-4458	-149	-130	-121	-68	-61	-57	-107	37	-153	15	32	-75	-22	-59	79	-31	-4
0.925000	-9714	546	-2016	-18474	-219	-9937	-3289	-11430	-341	-9314	-6115	-12114	231	-8532	-7467	-9357	-8214	1251	5091	-20351	162	-13215	5135	-14205	-246	-12538	3574	-10673	-326	-10904	3722	-4478	-150	-129	-122	-70	-64	-57	-104	26	-151	17	29	-75	-18	-58	78	-32	-3
0.925833	-9401	744	-2178	-18504	-134	-9860	-3208	-11423	-297	-9238	-6016	-12051	121	-8505	-7355	-9287	-8514	1232	4937	-20271	212	-13121	5115	-14050	-328	-12416	3580	-10575	-303	-10826	3746	-4500	-152	-129	-120	-68	-64	-61	-108	37	-153	16	32	-76	-27	-59	80	-29	0
0.926667	-8881	938	-2338	-18529	33	-9784	-3123	-11375	-306	-9156	-5904	-11984	-23	-8470	-7242	-9216	-8819	1213	4774	-20189	259	-13020	5098	-13881	-240	-12286	3591	-10480	-163	-10754	3739	-4527	-150	-127	-119	-67	-64	-56	-103	35	-151	16	36	-74	-22	-57	81	-32	-3
0.927500	-8215	1131	-2489	-18574	2	-9711	-3027	-11342	-239	-9085	-5782	-11910	44	-8436	-7108	-9142	-8882	1203	4604	-20097	103	-12908	5075	-13694	-255	-12153	3601	-10376	-30	-10689	3750	-4559	-147	-128	-119	-63	-62	-55	-108	41	-148	17	35	-72	-19	-56	78	-29	0
0.928333	-7603	1318	-2629	-18628	-153	-9651	-2926	-11313	-107	-9006	-5657	-11836	361	-8411	-6969	-9072	-8820	1204	4419	-20006	155	-12791	5052	-13492	-183	-12014	3609	-10266	-15	-10624	3765	-4605	-151	-127	-119	-63	-63	-58	-103	39	-149	19	37	-70	-18	-56	80	-29	1
0.929167	-6843	1502	-2761	-18685	-139	-9573	-2812	-11283	-180	-8933	-5495	-11758	432	-8390	-6822	-9008	-8554	1214	4233	-19905	344	-12663	5034	-13270	-146	-11873	3617	-10154	63	-10570	3784	-4659	-148	-125	-117	-63	-60	-55	-102	43	-148	22	38	-74	-19	-53	82	-30	0
0.930000	-5826	1686	-2882	-18753	-103	-9511	-2686	-11256	-169	-8863	-5328	-11679	476	-8374	-6660	-8954	-8371	1236	4038	-19810	430	-12525	4997	-13045	-177	-11736	3617	-10033	9	-10516	3806	-4727	-149	-124	-116	-46	-60	-55	-104	39	-152	20	35	-73	-19	-55	82	-32	1
0.930833	-4899	1866	-2998	-18821	-45	-9450	-2554	-11228	-151	-8798	-5169	-11602	542	-8365	-6493	-8906	-8282	1273	3840	-19715	366	-12381	4960	-12798	96	-11599	3609	-9913	-18	-10465	3828	-4813	-150	-127	-122	-66	-63	-60	-109	37	-151	17	33	-76	-22	-60	73	-33	-3
0.931667	-4279	2042	-3105	-18890	-290	-9393	-2411	-11201	-277	-8741	-5018	-11524	436	-8353	-6316	-8867	-7757	1320	3637	-19624	223	-12234	4912	-12548	-9	-11463	3595	-9780	0	-10424	3861	-4907	-154	-133	-128	-67	-68	-61	-110	33	-156	10	28	-82	-23	-60	75	-35	-7
0.932500	-3910	2224	-3200	-18956	104	-9333	-2254	-11170	-391	-8682	-4803	-11448	478	-8352	-6126	-8837	-7411	1387	3434	-19531	535	-12079	4864	-12274	18	-11319	3578	-9637	-116	-10368	3902	-5008	-148	-131	-125	-68	-64	-58	-109	37	-151	15	30	-76	-22	-56	73	-29	-8
0.933333	-3552	2418	-3286	-19015	-86	-9271	-2079	-11132	-484	-8625	-4611	-11373	424	-8340	-5925	-8811	-7071	1474	3232	-19440	639	-11896	4808	-11991	-104	-11182	3555	-9495	-115	-10321	3950	-5126	-149	-128	-121	-67	-64	-56	-107	36	-152	20	33	-78	-24	-58	79	-32	-3
0.934167	-3400	2616	-3369	-19075	-30	-9211	-1908	-11103	-421	-8572	-4411	-11306	351	-8331	-5720	-8801	-6527	1570	3040	-19362	592	-11712	4723	-11704	-237	-11044	3521	-9346	-94	-10266	4001	-5254	-151	-126	-120	-69	-65	-59	-110	37	-151	19	33	-76	-23	-60	81	-30	-3
0.935000	-3421	2832	-3442	-19127	77	-9152	-1729	-11068	-309	-8518	-4219	-11249	219	-8319	-5491	-8795	-6010	1679	2816	-19293	535	-11523	4673	-11411	-242	-10910	3479	-9197	-184	-10213	4060	-5390	-149	-126	-120	-64	-62	-57	-104	38	-142	22	33	-76	-24	-59	79	-30	1
0.935833	-3411	3051	-3520	-19160	71	-9084	-1544	-11035	-356	-8466	-4018	-11199	115	-8300	-5306	-8798	-5492	1797	2604	-19234	406	-11332	4596	-11119	-274	-10779	3436	-9048	-91	-10158	4127	-5533	-146	-127	-119	-68	-61	-58	-105	40	-148	22	35	-75	-17	-56	78	-16	0
0.936667	-3635	3300	-3592	-19218	-108	-9017	-1359	-11002	-418	-8415	-3828	-11165	161	-8279	-5098	-8817	-4871	1923	2396	-19184	317	-11131	4514	-10827	-394	-10651	3368	-8897	17	-10098	4193	-5679	-174	-145	-117	-66	-62	-58	-102	40	-149	22	36	-76	-22	-56	80	-29	0
0.937500	-4200	3561	-3665	-19261	451	-8954	-1178	-10967	-463	-8362	-3645	-11140	171	-8248	-4897	-8832	-4457	2043	2182	-19153	401	-10921	4429	-10541	-254	-10523	3301	-8754	-59	-10033	4267	-5832	-150	-126	-120	-65	-63	-57	-104	37	-153	20	35	-80	-21	-55	81	-31	13
0.938333	-4418	3842	-3743	-19291	98	-8879	-996	-10939	-380	-8305	-3469	-11133	109	-8207	-4698	-8862	-3939	2179	1975	-19141	339	-10713	4343	-10255	-163	-10398	3229	-8611	-28	-9969	4342	-5985	-151	-130	-107	-69	-61	-57	-116	38	-152	19	36	-73	-25	-56	77	-32	-4
0.939167	-4542	4143	-3819	-19326	-179	-8808	-830	-10906	-219	-8245	-3305	-11136	71	-8160	-4507	-8895	-3264	2303	1767	-19144	137	-10499	4255	-9967	-362	-10275	3155	-8475	-66	-9900	4416	-6142	-151	-130	-121	-66	-65	-59	-108	37	-154	16	35	-75	-23	-61	78	-18	3
0.940000	-4773	4467	-3900	-19359	-118	-8729	-665	-10875	-182	-8181	-3150	-11150	-199	-8099	-4324	-8936	-2749	2426	1562	-19164	-65	-10286	4173	-9707	-296	-10149	3077	-8351	-199	-9829	4489	-6295	-155	-134	-135	-65	-65	-60	-107	35	-162	16	33	-79	-25	-59	76	-33	-10
0.940833	-5092	4812	-3978	-19392	-97	-8645	-514	-10838	-165	-8109	-3008	-11178	-499	-8026	-4159	-8964	-2129	2552	1370	-19200	-201	-10059	4102	-9436	-193	-10018	3009	-8227	-270	-9746	4571	-6438	-147	-127	-118	-68	-62	-56	-101	40	-151	19	36	-78	-21	-55	81	-28	-6
0.941667	-5327	5177	-4053	-19419	-61	-8557	-370	-10800	-162	-7969	-2864	-11209	-403	-7940	-3997	-9003	-1520	2665	1189	-19254	-333	-9839	4036	-9174	-264	-9881	2946	-8107	-208	-9663	4644	-6584	-151	-135	-119	-65	-63	-53	-101	38	-149	21	35	-73	-23	-55	81	-29	-4
0.942500	-5310	5556	-4126	-19453	35	-8467	-248	-10770	-156	-7947	-2745	-11256	-325	-7846	-3855	-9042	-1050	2773	1020	-19323	-614	-9620	3968	-8921	-246	-9742	2885	-7996	-221	-9577	4717	-6727	-151	-126	-118	-63	-65	-57	-103	37	-149	19	37	-80	-24	-57	82	-28	0
0.943333	-5017	5944	-4193	-19495	-125	-8378	-137	-10753	-126	-7853	-2626	-11305	-475	-7744	-3720	-9083	-664	2876	866	-19414	-651	-9400	3923	-8672	-247	-9598	2841	-7888	-279	-9468	4787	-6866	-149	-126	-118	-66	-63	-57	-104	41	-150	20	36	-78	-21	-55	81	-29	-3
0.944167	-4697	6338	-4254	-19546	-112	-8278	-42	-10705	-136	-7773	-2518	-11364	-457	-7636	-3593	-9129	-398	2969	743	-19517	-390	-9180	3878	-8426	-162	-9443	2802	-7782	-335	-9384	4848	-7001	-147	-126	-120	-64	-63	-56	-104	40	-151	17	35	-78	-24	-57	85	-29	-4
0.945000	-4497	6738	-4305	-19608	-223	-8180	36	-10673	-87	-7681	-2423	-11418	-598	-7513	-3477	-9176	20	3056	608	-19628	-654	-8964	3840	-8188	-274	-9282	2783	-7678	-311	-9275	4914	-7135	-150	-127	-118	-65	-62	-59	-105	37	-154	19	17	-77	-23	-56	82	-32	0
0.945833	-4595	7136	-4345	-19673	78	-8082	105	-10642	-91	-7585	-2324	-11474	-626	-7388	-3368	-9219	188	3145	519	-19752	-804	-8745	3812	-7946	-236	-9108	2778	-7575	-243	-9154	4976	-7268	-153	-125	-119	-62	-61	-58	-105	36	-150	20	37	-75	-21	-58	79	-32	-4
0.946667	-4627	7528	-4368	-19755	-16	-7979	156	-10617	-17	-7491	-2232	-11504	-396	-7263	-3263	-9258	207	3230	450	-19889	-712	-8535	3789	-7712	-116	-8922	2788	-7469	-265	-9025	5044	-7396	-136	-132	-118	-63	-65	-40	-103	38	-149	18	37	-75	-19	-51	82	-28	-1
0.947500	-4849	7906	-4379	-19848	57	-7870	202	-10576	120	-7396	-2148	-11582	-298	-7135	-3158	-9299	340	3314	406	-20029	-978	-8323	3772	-7476	-270	-8726	2819	-7366	-301	-8879	5107	-7526	-148	-126	-119	-65	-64	-56	-101	42	-152	19	36	-76	-21	-53	85	-28	-3
0.948333	-5193	8267	-4378	-19957	-156	-7767	235	-10544	80	-7299	-2068	-11629	-423	-7005	-3056	-9345	287	3410	385	-20169	-929	-8106	3755	-7248	-149	-8523	2865	-7260	-338	-8724	5154	-7653	-148	-126	-137	-66	-64	-56	-104	39	-153	18	33	-77	-23	-53	81	-29	-1
0.949167	-5791	8604	-4369	-20080	-92	-7665	261	-10512	144	-7205	-1990	-11673	-528	-6878	-2955	-9381	263	3503	395	-20315	-853	-7889	3742	-7029	-126	-8308	2936	-7157	-240	-8549	5240	-7777	-147	-124	-119	-66	-59	-56	-101	40	-150	23	38	-70	-17	-50	79	-28	2
0.950000	-6657	8925	-4337	-20209	-336	-7555	286	-10477	208	-7107	-1909	-11710	-686	-6755	-2851	-9418	357	3617	431	-20459	-964	-7671	3731	-6793	-207	-8083	3018	-7056	-233	-8357	5310	-7903	-148	-122	-119	-64	-62	-56	-107	40	-148	19	35	-76	-24	-52	85	-29	-3
0.950833	-7748	9210	-4306	-20354	218	-7451	304	-10437	214	-7010	-1834	-11739	-654	-6637	-2750	-9447	173	3737	488	-20606	-827	-7455	3722	-6560	-169	-7860	3118	-6956	-344	-8156	5383	-8032	-149	-128	-122	-68	-66	-60	-107	39	-153	15	33	-79	-25	-56	78	-28	-4
0.951667	-8337	9471	-4273	-20505	26	-7345	322	-10399	-86	-6915	-1780	-11765	-338	-6519	-2646	-9477	-41	3867	571	-20738	-814	-7230	3711	-6361	-137	-7632	3234	-6867	-340	-7929	5461	-8155	-143	-130	-124	-61	-67	-63	-108	36	-151	16	30	-79	-27	-59	78	-29	-4
0.952500	-8647	9695	-4238	-20660	-313	-7235	345	-10353	-144	-6812	-1696	-11777	-484	-6418	-2538	-9494	-34	4016	675	-20866	-941	-6996	3708	-6152	-294	-7397	3376	-6782	-379	-7686	5550	-8275	-150	-125	-120	-68	-65	-61	-105	39	-152	18	34	-63	-19	-51	81	-38	-3
0.953333	-8897	9890	-4204	-20817	-73	-7128	373	-10316	77	-6707	-1627	-11789	-886	-6315	-2435	-9511	-73	4187	798	-20985	-935	-6750	3703	-5957	-241	-7160	3527	-6710	-434	-7431	5638	-8396	-150	-126	-117	-64	-63	-60	-107	36	-151	19	34	-74	-23	-57	80	-31	-5
0.954167	-8637	10053	-4190	-20981	-142	-7011	404	-10264	84	-6595	-1565	-11790	-966	-6221	-2333	-9511	-44	4376	933	-21095	-994	-6508	3701	-5775	-237	-6927	3692	-6659	-392	-7156	5737	-8501	-148	-127	-121	-68	-65	-60	-107	37	-152	20	33	-76	-22	-57	82	-6	-1
0.955000	-7935	10187	-4186	-21140	-177	-6894	446	-10213	-7	-6486	-1510	-11791	-957	-6137	-2236	-9513	-5	4576	1087	-21188	-917	-6237	3709	-5597	-183	-6697	3866	-6624	-360	-6873	5835	-8615	-147	-126	-117	-60	-64	-61	-105	39	-152	16	35	-75	-23	-61	81	-28	-4
0.955833	-6801	10288	-4204	-21294	7	-6779	491	-10166	-265	-6362	-1461	-11788	-959	-6051	-2147	-9508	41	4796	1243	-21269	-797	-5965	3718	-5443	-117	-6471	4051	-6612	-346	-6577	5942	-8716	-148	-128	-122	-67	-64	-61	-107	38	-153	17	33	-75	-21	-60	82	-31	-1
0.956667	-4976	10359	-4254	-21442	15	-6658	549	-10110	-359	-6236	-1421	-11788	-749	-5977	-2070	-9498	167	5031	1402	-21332	-807	-5687	3742	-5303	-323	-6244	4244	-6628	-319	-6278	6053	-8822	-147	-138	-122	-68	-67	-63	-108	35	-152	17	29	-79	-26	-59	77	-32	-7
0.957500	-2927	10405	-4330	-21581	-41	-6536	612	-10057	-271	-6108	-1386	-11777	-452	-5905	-2001	-9484	130	5287	1563	-21391	-858	-5396	3773	-5183	-216	-6015	4442	-6670	-380	-5972	6172	-8917	-149	-127	-125	-66	-64	-60	-108	38	-156	-3	29	-77	-22	-57	90	-30	-4
0.958333	-1008	10430	-4438	-21705	-260	-6409	683	-9999	-233	-5964	-1353	-11764	-292	-5838	-1951	-9473	282	5557	1720	-21403	-972	-5098	3816	-5082	-142	-5784	4650	-6742	-457	-5670	6293	-9017	-152	-131	-124	-73	-64	-61	-105	36	-155	16	32	-79	-24	-57	79	-33	-3
0.959167	538	10429	-4574	-21813	35	-6279	762	-9945	-300	-5825	-1334	-11758	-127	-5778	-1913	-9469	530	5840	1873	-21397	-790	-4795	3875	-5006	-248	-5552	4856	-6846	-365	-5373	6411	-9118	-151	-128	-122	-67	-64	-61	-111	36	-153	17	30	-78	-26	-62	79	-33	-7
0.960000	1860	10413	-4745	-21906	-22	-6146	846	-9886	-155	-5673	-1318	-11746	282	-5719	-1896	-9462	468	6134	2011	-21380	-415	-4489	3948	-4948	-62	-5310	5067	-6973	-385	-5089	6538	-9228	-149	-127	-120	-68	-62	-64	-108	36	-152	17	32	-77	-25	-58	81	-33	-1
0.960833	2698	10386	-4943	-21974	-150	-6009	939	-9835	-152	-5522	-1309	-11738	418	-5662	-1891	-9462	499	6434	2142	-21344	-404	-4173	4045	-4912	-148	-5057	5277	-7131	-334	-4809	6667	-9335	-148	-125	-119	-61	-61	-57	-103	39	-149	20	33	-74	-19	-57	80	-31	0
0.961667	3065	10343	-5166	-22025	-266	-5883	1025	-9783	-255	-5367	-1306	-11729	-17	-5606	-1902	-9467	551	6739	2248	-21259	-286	-3860	4153	-4898	-120	-4794	5483	-7317	-221	-4551	6799	-9468	-147	-126	-120	-63	-61	-58	-77	38	-148	17	35	-73	-18	-56	82	-30	-1
0.962500	2984	10286	-5413	-22046	-138	-5716	1115	-9736	-145	-5211	-1313	-11720	-320	-5555	-1933	-9483	631	7038	2330	-21151	-269	-3546	4248	-4909	-102	-4510	5690	-7528	-266	-4306	6931	-9609	-148	-125	-119	-63	-61	-56	-100	40	-146	17	35	-75	-23	-56	82	-35	-1
0.963333	2627	10224	-5670	-22045	-472	-5581	1195	-9689	-94	-5057	-1328	-11713	-166	-5500	-1971	-9507	723	7331	2409	-21027	-272	-3236	4432	-4951	-100	-4213	5890	-7764	-170	-4089	7067	-9778	-146	-125	-119	-64	-62	-58	-105	39	-150	17	37	-75	-22	-58	82	-33	-3
0.964167	1773	10160	-5939	-22025	13	-5402	1270	-9650	-204	-4905	-1351	-11708	-308	-5443	-2010	-9539	640	7616	2453	-20871	-82	-2927	4605	-5007	-124	-3898	6082	-8020	-134	-3898	7198	-9978	-151	-128	-122	-64	-62	-58	-103	39	-152	13	35	-75	-23	-50	78	-31	-6
0.965000	1045	10089	-6212	-21968	195	-5236	1335	-9612	-266	-4762	-1383	-11714	-693	-5382	-2086	-9574	409	7887	2473	-20689	-53	-2616	4796	-5095	24	-3559	6271	-8286	-345	-3726	7335	-10212	-155	-129	-124	-67	-67	-58	-107	36	-159	10	29	-76	-25	-59	79	-34	-6
0.965833	622	10017	-6476	-21891	-141	-5059	1384	-9580	-204	-4617	-1416	-11693	-768	-5318	-2154	-9612	469	8139	2473	-20482	-444	-2306	5004	-5201	-86	-3193	6451	-8541	-429	-3573	7478	-10479	-150	-130	-122	-67	-66	-58	-104	37	-151	15	36	-76	-24	-56	79	-33	-5
0.966667	339	9957	-6712	-21779	127	-4869	1425	-9550	-183	-4473	-1457	-11685	-804	-5246	-2217	-9659	491	8377	2458	-20248	-751	-1999	5246	-5334	-101	-2806	6624	-8836	-354	-3451	7617	-10796	-152	-127	-119	-63	-61	-57	-105	41	-153	16	35	-76	-19	-53	85	-29	-1
0.967500	392	9897	-6932	-21642	61	-4672	1448	-9512	-195	-4332	-1498	-11666	-860	-5168	-2281	-9692	536	8592	2418	-20001	-786	-1693	5497	-5487	-70	-2391	6790	-9110	-309	-3317	7757	-11105	-146	-124	-119	-66	-63	-55	-100	39	-152	18	39	-69	-19	-52	85	-28	1
0.968333	765	9844	-7122	-21459	-186	-4468	1429	-9487	-33	-4202	-1554	-11645	-803	-5090	-2348	-9735	682	8780	2363	-19733	-876	-1387	5763	-5662	-174	-1959	6942	-9376	-287	-3208	7898	-11470	-147	-125	-127	-62	-58	-58	-101	41	-149	18	36	-72	-22	-56	84	-28	0
0.969167	1405	9804	-7272	-21297	-48	-4248	1431	-9469	12	-4078	-1610	-11623	-644	-5004	-2408	-9770	835	8943	2291	-19459	-928	-1081	6039	-5863	-174	-1510	7078	-9623	-122	-3095	8033	-11846	-146	-121	-117	-63	-61	-55	-101	41	-150	22	40	-70	-17	-62	85	-29	1
0.970000	2522	9768	-7380	-21092	13	-4025	1389	-9451	-124	-3956	-1695	-11593	-527	-4920	-2467	-9804	1068	9084	2206	-19181	-855	-775	6323	-6082	-220	-1048	7198	-9853	-176	-2980	8155	-12255	-143	-124	-117	-63	-61	-79	-102	41	-150	20	38	-72	-18	-55	84	-28	-1
0.970833	3937	9740	-7448	-20878	-95	-3796	1332	-9440	-178	-3842	-1750	-11566	-526	-4836	-2520	-9831	1137	9195	2111	-18909	-913	-477	6602	-6326	-165	-580	7301	-10058	-247	-2855	8291	-12660	-150	-121	-116	-67	-63	-58	-105	39	-149	20	35	-75	-19	-53	85	-23	0
0.971667	5397	9723	-7464	-20655	-241	-3557	1257	-9436	-171	-3750	-1835	-11535	-439	-4751	-2575	-9857	1232	9285	2013	-18649	-1098	-173	6893	-6581	-82	-104	7379	-10236	-236	-2708	8406	-13066	-150	-124	-143	-86	-65	-58	-103	39	-150	17	30	-74	-21	-57	81	-30	-4
0.972500	6603	9725	-7432	-20421	32	-3315	1162	-9433	-134	-3628	-1921	-11490	-189	-4664	-2617	-9868	1500	9355	1913	-18399	-1133	123	7172	-6854	-220	371	7439	-10373	-164	-2528	8531	-13452	-151	-127	-120	-66	-61	-57	-105	37	-158	12	35	-75	-23	-60	80	-29	-4
0.973333	7819	9733	-7347	-20189	248	-3064	1051	-9434	-53	-3524	-2015	-11446	2	-4586	-2664	-9882	1446	9411	1814	-18180	-706	419	7441	-7147	32	843	7474	-10476	-84	-2314	8627	-13815	-151	-131	-122	-70	-66	-59	-105	38	-155	15	28	-77	-25	-61	79	-31	-8
0.974167	9103	9757	-7221	-19959	-39	-2812	922	-9445	-285	-3423	-2118	-11399	194	-4508	-2708	-9910	1534	9452	1725	-17984	-594	713	7697	-7437	-190	1303	7493	-10534	-79	-2055	8730	-14133	-148	-125	-120	-66	-60	-57	-102	38	-152	16	34	-74	-23	-56	85	-35	0
0.975000	10298	9798	-7049	-19735	-153	-2562	801	-9452	-563	-3317	-2227	-11341	334	-4433	-2753	-9885	1712	9486	1644	-17827	-397	1002	7935	-7740	-161	1747	7485	-10554	-92	-1750	8822	-14408	-150	-128	-117	-66	-62	-52	-97	40	-149	19	34	-72	-21	-55	84	-26	0
0.975833	11238	9853	-6839	-19513	-17	-2313	650	-9469	-392	-3218	-2344	-11288	299	-4369	-2809	-9884	1819	9513	1579	-17719	-286	1280	8149	-8049	-110	2163	7454	-10529	-139	-1387	8904	-14620	-154	-127	-120	-66	-61	-55	-102	37	-151	17	32	-74	-21	-56	80	-27	-1
0.976667	12120	9922	-6600	-19323	-258	-2070	498	-9495	-348	-3106	-2466	-11229	313	-4309	-2877	-9881	1862	9537	1528	-17636	-249	1551	8338	-8345	11	2556	7408	-10466	-102	-970	8971	-14767	-146	-127	-124	-66	-64	-58	-103	39	-148	20	35	-73	-24	-53	84	-27	-3
0.977500	12469	10007	-6337	-19141	-21	-1837	339	-9523	-434	-2998	-2597	-11176	250	-4255	-2952	-9882	1864	9560	1497	-17611	-52	1808	8499	-8642	96	2915	7338	-10366	-17	-503	9036	-14842	-150	-127	-122	-66	-65	-60	-104	38	-151	5	34	-74	-25	-57	80	-31	-1
0.978333	12739	10104	-6027	-18975	315	-1611	179	-9566	-318	-2880	-2735	-11123	541	-4199	-3041	-9885	1782	9581	1480	-17636	260	2054	8623	-8932	345	3241	7256	-10228	-53	30	9090	-14842	-151	-127	-121	-66	-66	-63	-105	40	-152	18	33	-73	-25	-58	82	-31	-3
0.979167	13144	10216	-5782	-18831	-216	-1391	16	-9602	-39	-2757	-2878	-11072	562	-4149	-3149	-9888	1875	9612	1487	-17709	163	2285	8727	-9207	316	3530	7159	-10067	-43	595	9142	-14767	-149	-127	-120	-66	-66	-58	-103	39	-149	18	35	-81	-24	-59	78	-31	-1
0.980000	13192	10342	-5498	-18703	-55	-1186	-151	-9655	108	-2629	-3029	-11032	349	-4095	-3268	-9899	1950	9645	1510	-17833	193	2505	8795	-9469	232	3782	7054	-9884	-15	1218	9197	-14619	-151	-127	-125	-64	-53	-55	-108	36	-154	17	33	-76	-19	-57	81	-31	-4
0.980833	13059	10479	-5220	-18598	-77	-990	-311	-9696	10	-2490	-3183	-10993	343	-4035	-3410	-9910	1978	9685	1563	-17978	519	2710	8840	-9715	350	3997	6950	-9690	-100	1881	9250	-14395	-149	-127	-119	-66	-62	-59	-104	42	-148	17	35	-75	-33	-56	82	-29	12
0.981667	12697	10627	-4954	-18511	-152	-804	-476	-9757	-77	-2340	-3346	-10970	235	-3966	-3565	-9927	2079	9730	1624	-18209	708	2897	8848	-9942	286	4168	6842	-9488	-33	2573	9302	-14096	-149	-130	-125	-67	-63	-58	-107	38	-154	13	32	-77	-23	-60	82	-32	-7
0.982500	11996	10774	-4711	-18454	78	-635	-641	-9814	-63	-2186	-3517	-10938	309	-3886	-3737	-9947	2194	9779	1709	-18446	751	3070	8838	-10148	216	4308	6741	-9301	-23	3285	9365	-13774	-152	-127	-126	-67	-64	-58	-108	39	-152	21	30	-75	-4	-56	84	-32	-4
0.983333	11218	10933	-4490	-18416	140	-473	-802	-9877	-24	-2025	-3689	-10928	345	-3791	-3929	-9959	2246	9832	1812	-18718	738	3229	8802	-10339	141	4405	6651	-9125	-32	4002	9438	-13396	-152	-128	-120	-67	-62	-59	-108	36	-152	13	33	-75	-24	-57	81	-28	-3
0.984167	10362	11085	-4296	-18412	-75	-322	-966	-9936	-5	-1854	-3866	-10927	191	-3681	-4137	-9972	2310	9889	1927	-19013	808	3354	8748	-10511	19	4478	6575	-8986	-8	4714	9515	-12984	-150	-129	-125	-68	-65	-58	-108	39	-153	2	37	-76	-21	-57	81	-31	-4
0.985000	9234	11239	-4125	-18436	-198	-185	-1138	-9999	-70	-1685	-4025	-10939	225	-3550	-4351	-9979	2438	9943	2058	-19318	855	3497	8676	-10670	91	4517	6514	-8889	25	5409	9602	-12555	-170	-130	-124	-69	-60	-48	-108	39	-151	15	30	-77	-21	-56	84	-30	-3
0.985833	7691	11383	-3992	-18492	-191	-59	-1295	-10063	-99	-1506	-4236	-10956	353	-3403	-4577	-9983	2622	9992	2200	-19628	654	3610	8597	-10815	-46	4529	6483	-8843	4	6076	9702	-12116	-151	-127	-122	-70	-63	-60	-105	37	-151	15	32	-85	-22	-56	81	-32	0
0.986667	5980	11515	-3884	-18575	104	62	-1461	-10124	46	-1330	-4431	-10983	381	-3230	-4814	-9981	2504	10044	2354	-19927	768	3712	8507	-10950	92	4524	6468	-8857	-97	6701	9810	-11684	-149	-125	-122	-66	-64	-61	-108	39	-149	17	35	-75	-26	-60	81	-28	0
0.987500	4346	11639	-3805	-18681	-155	177	-1629	-10177	108	-1150	-4621	-11018	296	-3039	-5050	-9961	2485	10092	2509	-20220	741	3801	8414	-11085	-178	4504	6485	-8937	-147	7276	9929	-11271	-148	-124	-117	-68	-63	-46	-108	40	-148	20	42	-75	-22	-53	85	-27	-1
0.988333	2815	11746	-3761	-18809	-118	262	-1796	-10228	53	-970	-4822	-11061	251	-2829	-5288	-9935	2369	10135	2668	-20491	640	3888	8324	-11216	-266	4468	6527	-9094	-95	7779	10046	-10889	-148	-125	-119	-64	-60	-56	-107	43	-150	17	37	-74	-18	-55	81	-28	-3
0.989167	1382	11824	-3734	-18959	-67	389	-1969	-10280	-40	-797	-5024	-11104	188	-2600	-5523	-9902	2229	10178	2820	-20733	699	3962	8232	-11355	-260	4428	6599	-9326	-75	8208	10170	-10537	-145	-124	-119	-66	-60	-57	-107	42	-149	13	37	-73	-16	-52	82	-25	0
0.990000	55	11893	-3736	-19111	-258	494	-2140	-10322	-63	-624	-5225	-11147	242	-2358	-5753	-9852	2118	10217	2970	-20948	639	4035	8145	-11498	-300	4380	6694	-9636	-166	8549	10278	-10227	-149	-147	-121	-67	-66	-60	-109	39	-153	17	35	-75	-21	-59	80	-31	-4
0.990833	-1463	11929	-3765	-19269	-228	591	-2314	-10364	24	-458	-5433	-11192	404	-2109	-5980	-9785	1949	10260	3112	-21127	533	4103	8068	-11652	-482	4336	6816	-10022	-44	8805	10392	-9983	-149	-131	-121	-66	-65	-62	-109	39	-153	10	33	-79	-21	-56	81	-31	-5
0.991667	-3023	11947	-3807	-19412	158	698	-2481	-10393	-66	-294	-5632	-11233	179	-1846	-6191	-9715	1597	10308	3241	-21262	692	4171	8001	-11815	-321	4300	6967	-10484	-42	8963	10478	-9792	-155	-130	-120	-68	-66	-61	-109	38	-152	15	32	-76	-23	-56	79	-32	-6
0.992500	-4202	11956	-3868	-19534	-249	808	-2644	-10415	23	-131	-5829	-11258	-273	-1578	-6387	-9627	1434	10375	3362	-21352	498	4246	7948	-11986	-453	4273	7141	-11003	-177	9028	10552	-9649	-151	-128	-122	-67	-64	-60	-108	38	-152	13	30	-76	-22	-57	79	-29	-3
0.993333	-5377	11937	-3948	-19624	-10	918	-2808	-10433	98	32	-6015	-11272	-304	-1309	-6567	-9536	1398	10453	3460	-21404	180	4325	7905	-12177	-564	4262	7336	-11578	-65	8996	10600	-9559	-150	-127	-122	-67	-63	-60	-104	39	-151	18	35	-75	-24	-57	81	-30	-4
0.994167	-6636	11907	-4036	-19675	148	1034	-2961	-10442	-66	187	-6196	-11275	-348	-1045	-6730	-9443	1189	10532	3542	-21411	224	4405	7874	-12381	-438	4263	7546	-12195	-101	8878	10619	-9530	-147	-127	-122	-66	-63	-59	-105	41	-151	16	32	-68	-25	-60	79	-31	0
0.995000	-8078	11861	-4141	-19680	0	1154	-3108	-10447	-38	344	-6363	-11261	-738	-786	-6878	-9345	1037	10672	3602	-21381	247	4497	7859	-12603	-451	4282	7767	-12837	-224	8681	10600	-9551	-148	-151	-121	-66	-65	-58	-105	36	-149	19	34	-73	-23	-56	84	-31	-1
0.995833	-9655	11801	-4258	-19632	34	1278	-3251	-10444	-152	495	-6522	-11234	-905	-537	-7012	-9247	986	10819	3625	-21311	248	4577	7856	-12839	-386	4318	7988	-13496	-204	8414	10542	-9617	-148	-126	-120	-65	-65	-53	-102	42	-148	17	34	-73	4	-56	74	-28	0
0.996667	-11087	11739	-4387	-19537	22	1396	-3388	-10434	-129	648	-6671	-11189	-788	-289	-7128	-9158	900	10996	3649	-21211	253	4695	7860	-13093	-422	4377	8199	-14161	-239	8084	10446	-9725	-149	-128	-122	-65	-62	-58	-107	38	-150	17	33	-73	-18	-56	82	-29	-1
0.997500	-12433	11671	-4533	-19386	-103	1526	-3517	-10429	-25	796	-6802	-11130	-770	-62	-7232	-9076	811	11197	3636	-21084	252	4807	7877	-13364	-578	4450	8426	-14809	-197	7720	10306	-9870	-148	-127	-121	-56	-64	-57	-105	50	-152	17	53	-74	-21	-56	77	-32	-3
0.998333	-13921	11596	-4695	-19192	-108	1646	-3647	-10421	-59	943	-6924	-11057	-873	158	-7327	-9008	715	11430	3591	-20937	274	4921	7901	-13658	-359	4546	8627	-15430	-145	7326	10131	-10040	-152	-130	-125	-69	-66	-61	-112	34	-154	13	29	-79	-25	-61	76	-33	-6
0.999167	-15594	11524	-4870	-18956	-407	1765	-3768	-10401	-78	1084	-7031	-10977	-938	362	-7410	-8951	810	11695	3524	-20765	189	5046	7942	-13956	-443	4660	8812	-16006	-194	6927	9917	-10227	-153	-130	-121	-66	-65	-58	-107	37	-148	16	32	-84	-22	-58	78	-34	-4
1.000000	-17385	11454	-5050	-18678	-28	1881	-3879	-10378	-79	1230	-7119	-10882	-739	567	-7481	-8900	743	11988	3430	-20580	337	5177	7987	-14274	-372	4789	8973	-16535	-219	6538	9690	-10420	-152	-128	-125	-68	-66	-57	-109	38	-155	16	28	-75	-24	-60	79	-32	-3
1.000833	-18865	11390	-5252	-18376	-152	1996	-3995	-10348	-55	1371	-7192	-10775	-603	758	-7549	-8867	614	12307	3314	-20385	327	5311	8044	-14595	-332	4935	9115	-17000	-196	6173	9402	-10634	-150	-127	-122	-67	-61	-55	-100	22	-151	18	37	-73	-18	-57	69	-33	-1
1.001667	-20025	11324	-5453	-18062	-141	2100	-4105	-10318	39	1502	-7257	-10670	-716	941	-7614	-8841	521	12641	3180	-20187	143	5442	8101	-14938	-287	5091	9218	-17410	-320	5843	9110	-10845	-150	-124	-119	-62	-61	-53	-107	41	-148	17	35	-76	-18	-53	82	-30	0
1.002500	-20792	11257	-5670	-17744	-208	2192	-4216	-10295	-9	1628	-7308	-10565	-731	1113	-7685	-8850	405	12986	3020	-19988	77	5568	8160	-15288	-304	5258	9289	-17744	-345	5566	8797	-11052	-146	-127	-121	-65	-58	-59	-104	41	-147	17	34	-75	-19	-57	84	-29	-1
1.003333	-21210	11199	-5880	-17430	-203	2274	-4331	-10260	-43	1748	-7356	-10459	-700	1273	-7754	-8833	316	13339	2846	-19790	38	5679	8232	-15649	-306	5421	9327	-18014	-292	5351	8489	-11252	-147	-124	-116	-65	-62	-56	-107	39	-148	19	35	-77	-22	-56	81	-35	0
1.004167	-21457	11116	-6104	-17130	-366	2344	-4443	-10231	-41	1860	-7396	-10363	-688	1425	-7826	-8843	262	13690	2653	-19600	-17	5798	8304	-16023	-216	5586	9337	-18222	-280	5207	8180	-11440	-148	-126	-119	-65	-64	-61	-108	39	-144	19	36	-75	-25	-56	79	-31	0
1.005000	-21494	11038	-6318	-16861	248	2405	-4556	-10201	-14	1957	-7440	-10271	-753	1562	-7910	-8854	24	14029	2454	-19406	-76	5895	8376	-16400	-76	5745	9309	-18365	-266	5135	7873	-11616	-148	-127	-125	-62	-61	-59	-108	39	-150	18	37	-75	-22	-58	78	-32	2
1.005833	-20696	10943	-6519	-16590	-93	2457	-4672	-10170	70	2045	-7483	-10189	-919	1695	-8000	-8865	-133	14354	2248	-19216	-110	5968	8449	-16784	-119	5893	9253	-18456	-228	5144	7615	-11784	-149	-128	-119	-65	-62	-59	-112	39	-152	18	57	-77	-21	-57	81	-35	-3
1.006667	-19545	10836	-6705	-16361	-241	2501	-4780	-10137	54	2124	-7527	-10117	-998	1809	-8095	-8876	-141	14657	2038	-19046	-42	6037	8531	-17172	-171	6030	9154	-18504	-222	5225	7370	-11929	-153	-128	-121	-69	-64	-61	-110	37	-153	15	35	-83	-23	-59	79	-36	-5
1.007500	-18069	10706	-6872	-16166	-32	2535	-4895	-10104	54	2188	-7580	-10052	-1046	1913	-8180	-8878	-231	14928	1829	-18871	-272	6075	8610	-17565	-39	6153	9069	-18509	-225	5378	7171	-12058	-147	-128	-119	-63	-63	-61	-104	42	-152	18	37	-73	-18	-56	85	-28	0
1.008333	-16340	10566	-7009	-16004	-113	2569	-5002	-10070	37	2244	-7640	-10003	-930	2002	-8310	-8872	-289	15169	1624	-18698	-456	6099	8688	-17959	-43	6256	8945	-18484	-194	5588	7010	-12179	-150	-127	-119	-65	-60	-62	-107	39	-150	20	39	-73	-24	-55	82	-28	-1
1.009167	-14647	10406	-7117	-15870	-68	2593	-5113	-10037	-45	2282	-7711	-9965	-782	2074	-8430	-8825	-329	15340	1425	-18532	-460	6092	8760	-18351	-4	6336	8807	-18460	-294	5849	6906	-12275	-148	-122	-118	-63	-61	-58	-107	39	-147	19	38	-78	-18	-51	78	-27	1
1.010000	-12634	10217	-7194	-15769	-62	2634	-5223	-10005	-154	2307	-7792	-9942	-706	2125	-8555	-8822	-297	15527	1233	-18368	-679	6058	8831	-18743	4	6397	8661	-18418	-256	6144	6853	-12358	-149	-126	-120	-64	-59	-58	-102	43	-146	21	40	-72	-18	-52	88	-26	-3
1.010833	-10353	10015	-7233	-15702	-129	2629	-5334	-9978	-161	2312	-7893	-9928	-666	2152	-8691	-8776	-154	15642	1053	-18208	-845	5995	8890	-19136	-129	6429	8506	-18385	-216	6458	6856	-12428	-150	-126	-118	-68	-63	-42	-105	41	-151	19	34	-77	-23	-57	82	-28	-3
1.011667	-8288	9796	-7242	-15663	64	2642	-5430	-9954	-111	2310	-8003	-9928	-671	2160	-8833	-8720	-172	15705	881	-18056	-788	5908	8938	-19521	-15	6443	8347	-18351	-194	6780	6927	-12479	-148	-128	-122	-72	-63	-62	-108	38	-150	18	35	-76	-23	-56	82	-28	0
1.012500	-6473	9563	-7212	-15642	-255	2652	-5555	-9931	-59	2291	-8134	-9933	-646	2147	-8973	-8647	30	15732	729	-17892	-916	5799	8979	-19896	-130	6437	8193	-18341	-194	7096	7045	-12506	-151	-127	-120	-65	-62	-64	-103	40	-152	16	39	-74	-22	-53	84	-28	-4
1.013333	-5038	9319	-7149	-15642	240	2658	-5671	-9905	-125	2259	-8256	-9944	-627	2121	-9121	-8562	127	15715	588	-17737	-832	5670	8999	-20268	-66	6417	8042	-18346	-185	7384	7222	-12525	-149	-126	-119	-66	-64	-59	-109	38	-148	20	38	-74	-21	-55	84	-38	-3
1.014167	-3510	9083	-7065	-15661	135	2665	-5786	-9891	-65	2214	-8395	-9968	-358	2068	-9266	-8478	125	15654	460	-17581	-684	5509	9007	-20628	189	6375	7894	-18368	-193	7636	7452	-12519	-148	-125	-119	-66	-64	-60	-107	42	-152	20	37	-76	-24	-53	84	-30	-3
1.015000	-2134	8842	-6950	-15698	47	2658	-5903	-9877	-21	2157	-8547	-9996	-130	2002	-9412	-8383	139	15560	343	-17428	-599	5337	8990	-20976	142	6319	7751	-18406	-135	7844	7732	-12493	-149	-125	-125	-42	-64	-59	-108	39	-154	18	30	-76	-24	-58	80	-29	-1
1.015833	-1006	8610	-6827	-15757	-67	2654	-6024	-9867	-159	2090	-8706	-10028	-167	1920	-9560	-8290	118	15447	240	-17275	-360	5153	8958	-21301	200	6252	7617	-18464	-166	7994	8061	-12443	-152	-127	-120	-67	-59	-58	-103	40	-153	21	38	-76	-18	-56	84	-28	-1
1.016667	141	8388	-6686	-15820	-94	2641	-6148	-9862	-183	2016	-8866	-10064	-66	1828	-9703	-8195	204	15270	155	-17126	-211	4954	8897	-21608	154	6183	7490	-18530	-321	8080	8429	-12374	-152	-125	-122	-67	-64	-58	-107	37	-154	16	35	-74	-21	-55	80	-28	-5
1.017500	1131	8201	-6554	-15904	-426	2622	-6280	-9878	-233	1929	-9032	-10106	-60	1732	-9851	-8109	185	15082	73	-16979	-31	4747	8816	-21891	88	6107	7366	-18609	-619	8100	8825	-12277	-151	-127	-125	-67	-64	-59	-104	38	-152	19	36	-76	-18	-57	79	-28	-3
1.018333	1551	8034	-6426	-16006	53	2590	-6419	-9867	-211	1837	-9207	-10150	55	1617	-9991	-8033	5	14872	4	-16836	321	4535	8708	-22157	140	6022	7249	-18679	-932	8056	9252	-12161	-152	-126	-124	-68	-62	-59	-104	39	-152	17	33	-78	-22	-56	82	-31	-3
1.019167	2250	7890	-6319	-16119	-93	2544	-6562	-9875	-210	1746	-9375	-10191	126	1506	-10133	-7972	-120	14652	-56	-16698	536	4323	8578	-22390	178	5944	7138	-18747	-890	7947	9692	-12022	-149	-127	-124	-72	-65	-60	-105	37	-156	17	32	-73	-22	-57	79	-31	-6
1.020000	3023	7785	-6230	-16246	-195	2492	-6711	-9892	-215	1651	-9547	-10244	133	1397	-10271	-7929	-208	14404	-108	-16562	625	4111	8423	-22594	15	5866	7026	-18797	-581	7776	10126	-11857	-151	-126	-122	-67	-64	-62	-107	38	-153	17	33	-77	-25	-61	80	-29	0
1.020833	3662	7708	-6167	-16385	122	2421	-6861	-9910	-124	1557	-9711	-10290	271	1295	-10409	-7896	-351	14150	-153	-16428	946	3904	8249	-22764	26	5791	6925	-18822	-511	7559	10595	-11668	-150	-121	-120	-66	-66	-58	-101	46	-147	21	38	-69	-22	-56	81	-26	0
1.021667	4323	7668	-6138	-16530	58	2347	-7016	-9933	-24	1466	-9875	-10341	468	1200	-10546	-7889	-382	13889	-196	-16302	1023	3711	8054	-22905	64	5716	6820	-18822	-436	7295	11039	-11465	-148	-122	-118	-64	-60	-57	-102	41	-147	20	38	-75	-19	-53	80	-33	-1
1.022500	4897	7658	-6142	-16691	-93	2252	-7174	-9966	-64	1372	-10039	-10399	601	1109	-10676	-7903	-445	13614	-237	-16183	981	3517	7840	-23016	-10	5631	6712	-18796	-286	6995	11461	-11246	-148	-126	-119	-65	-61	-68	-109	40	-152	21	33	-76	-22	-55	81	-28	0
1.023333	5370	7695	-6183	-16854	-59	2152	-7330	-10007	-245	1285	-10195	-10444	554	1026	-10808	-7940	-525	13340	-277	-16070	1100	3335	7622	-23096	-85	5548	6607	-18736	-213	6671	11856	-11018	-153	-127	-125	-66	-65	-60	-107	37	-154	15	30	-76	-23	-60	77	-36	-6
1.024167	5995	7727	-6258	-17024	-75	2041	-7488	-10057	-284	1203	-10338	-10500	505	946	-10935	-7995	-453	13064	-318	-15964	1167	3163	7367	-23143	-96	5463	6504	-18632	-217	6339	12219	-10778	-153	-127	-122	-67	-64	-57	-107	33	-152	16	33	-101	-24	-57	78	-30	-4
1.025000	6522	7808	-6353	-17205	-24	1929	-7632	-10108	-207	1132	-10476	-10553	498	891	-11056	-8068	-487	12782	-361	-15864	1182	3001	7113	-23159	80	5366	6398	-18497	-102	6002	12534	-10534	-151	-129	-117	-65	-64	-59	-108	38	-150	18	34	-76	-26	-59	77	-30	-4
1.025833	6730	7907	-6476	-17341	-253	1808	-7773	-10170	-194	1068	-10605	-10610	497	838	-11169	-8151	-489	12510	-406	-15773	1086	2853	6855	-23153	4	5260	6294	-18331	89	5675	12795	-10289	-149	-128	-124	-64	-63	-58	-105	39	-150	13	34	-77	-21	-56	80	-29	-3
1.026667	6558	8021	-6617	-17485	-5	1679	-7898	-10236	-320	1009	-10715	-10662	241	785	-11276	-8254	-547	12228	-455	-15686	1203	2710	6609	-23120	-166	5139	6192	-18130	171	5361	12995	-10051	-151	-128	-120	-65	-61	-58	-107	40	-152	19	36	-73	-18	-58	81	-24	-3
1.027500	6504	8160	-6764	-17609	46	1561	-8011	-10313	-207	956	-10815	-10711	29	738	-11376	-8360	-785	11956	-503	-15611	1303	2571	6337	-23062	49	5003	6103	-17904	116	5069	13139	-9822	-145	-127	-117	-62	-62	-57	-101	39	-144	18	34	-77	-23	-53	84	-29	0
1.028333	6446	8303	-6913	-17719	-22	1441	-8112	-10395	22	907	-10899	-10763	118	693	-11462	-8472	-770	11685	-562	-15543	808	2440	6085	-22995	190	4845	6019	-17653	96	4805	13213	-9605	-149	-126	-117	-63	-65	-57	-102	40	-153	19	36	-74	-21	-51	84	-28	-12
1.029167	6268	8458	-7054	-17799	-178	1324	-8194	-10483	-68	863	-10965	-10814	19	644	-11534	-8581	-724	11442	-614	-15477	663	2316	5848	-22901	296	4673	5947	-17389	148	4571	13219	-9404	-147	-122	-116	-60	-60	-56	-99	47	-145	21	35	-70	-19	-56	85	-26	1
1.030000	6011	8629	-7178	-17853	4	1210	-8261	-10575	-166	820	-11015	-10862	-148	589	-11590	-8697	-770	11162	-673	-15423	571	2183	5628	-22800	79	4472	5892	-17125	101	4373	13166	-9227	-146	-124	-117	-63	-58	-57	-105	41	-148	23	36	-70	-18	-52	85	-26	2
1.030833	5757	8774	-7278	-17881	-277	1092	-8302	-10673	-118	770	-11051	-10912	-188	527	-11639	-8808	-678	10907	-734	-15377	278	2052	5434	-22692	-7	4255	5844	-16856	21	4200	13048	-9074	-150	-128	-122	-66	-62	-56	-107	38	-133	17	34	-81	-19	-57	80	-31	-4
1.031667	4966	8938	-7349	-17883	79	980	-8332	-10773	-131	719	-11073	-10959	-292	455	-11669	-8909	-641	10657	-789	-15338	308	1909	5266	-22574	-118	4009	5823	-16596	22	4057	12879	-8939	-152	-131	-129	-67	-66	-64	-109	35	-156	12	29	-77	-28	-59	80	-29	-6
1.032500	4379	9096	-7382	-17854	146	872	-8335	-10867	-229	664	-11081	-11007	-349	378	-11651	-8994	-687	10422	-841	-15293	248	1763	5144	-22448	-176	3750	5832	-16328	39	3953	12668	-8827	-156	-136	-122	-65	-64	-60	-109	37	-155	16	35	-74	-24	-53	84	-29	-9
1.033333	4041	9257	-7365	-17792	-225	774	-8315	-10953	-308	604	-11061	-11049	-435	293	-11662	-9060	-459	10200	-860	-15248	-133	1607	5059	-22313	-232	3475	5867	-16086	3	3874	12422	-8736	-151	-128	-121	-68	-64	-60	-109	39	-153	16	32	-76	-23	-57	80	-27	-7
1.034167	3569	9419	-7307	-17706	93	671	-8278	-11036	-141	554	-11036	-11090	-574	195	-11631	-9113	-213	9989	-913	-15214	-327	1441	5023	-22174	-73	3190	5933	-15862	47	3811	12152	-8667	-151	-129	-122	-67	-59	-60	-104	40	-152	19	36	-73	-24	-57	85	-27	0
1.035000	3299	9581	-7205	-17597	53	569	-8221	-11116	28	452	-11000	-11131	-530	89	-11589	-9152	18	9784	-934	-15174	-663	1263	5044	-22034	-155	2897	6036	-15665	111	3773	11875	-8618	-177	-126	-117	-64	-64	-58	-100	41	-152	19	33	-76	-25	-55	86	-27	0
1.035833	2997	9732	-7065	-17465	-138	464	-8151	-11185	-63	356	-10952	-11168	-308	-26	-11529	-9171	286	9588	-944	-15135	-966	1075	5115	-21884	-196	2599	6161	-15487	192	3742	11590	-8584	-150	-127	-120	-66	-63	-56	-104	40	-149	21	33	-75	-23	-52	86	-25	-1
1.036667	2512	9886	-6883	-17307	-14	360	-8071	-11243	-168	252	-10898	-11206	-365	-151	-11452	-9175	574	9411	-942	-15093	-1129	881	5244	-21731	-206	2307	6320	-15339	150	3722	11318	-8567	-145	-128	-117	-66	-62	-57	-101	44	-150	19	35	-76	-21	-53	85	-26	0
1.037500	2297	10023	-6671	-17146	49	247	-7980	-11296	-182	135	-10838	-11242	-346	-279	-11364	-9165	960	9240	-927	-15048	-1254	676	5429	-21573	-341	2018	6511	-15215	99	3711	11068	-8564	-150	-149	-118	-65	-61	-60	-108	41	-150	21	33	-74	-21	-56	82	-28	0
1.038333	2199	10164	-6441	-16952	-10	133	-7884	-11341	-109	6	-10774	-11270	-151	-413	-11271	-9143	1245	9081	-899	-14999	-1338	470	5672	-21398	-305	1742	6727	-15119	150	3697	10854	-8569	-150	-127	-118	-69	-63	-59	-102	41	-149	18	30	-78	-22	-51	84	-36	-1
1.039167	1807	10289	-6193	-16742	-221	19	-7785	-11376	-31	-133	-10709	-11307	-148	-544	-11165	-9111	1643	8927	-862	-14949	-1481	264	5974	-21224	-245	1487	6968	-15047	173	3687	10677	-8582	-153	-125	-121	-68	-68	-58	-105	37	-154	19	30	-76	-23	-53	80	-31	-5
1.040000	1055	10405	-5939	-16521	-171	-108	-7688	-11409	-7	-276	-10641	-11310	-167	-672	-11062	-9072	2125	8784	-815	-14891	-1511	76	6325	-21039	-427	1256	7225	-14996	156	3671	10540	-8602	-153	-131	-125	-72	-65	-64	-105	37	-154	15	28	-79	-25	-60	78	-32	-7
1.040833	389	10510	-5688	-16284	3	-236	-7590	-11433	29	-424	-10587	-11320	-293	-799	-10947	-9021	2244	8653	-753	-14827	-1295	-125	6728	-20831	-260	1057	7503	-14963	32	3661	10462	-8616	-150	-127	-124	-67	-63	-70	-103	41	-153	17	34	-75	-19	-55	84	-27	-1
1.041667	-306	10604	-5437	-16029	-100	-358	-7493	-11448	97	-565	-10504	-11315	-372	-907	-10837	-8966	2473	8529	-694	-14753	-1323	-298	7160	-20614	-370	889	7785	-14947	38	3645	10431	-8635	-151	-128	-121	-65	-60	-59	-104	40	-149	22	35	-75	-17	-52	82	-23	0
1.042500	-970	10684	-5214	-15765	-150	-482	-7410	-11458	78	-708	-10442	-11307	-132	-1014	-10734	-8909	2793	8410	-629	-14690	-1372	-459	7631	-20386	-292	750	8067	-14945	145	3622	10448	-8653	-124	-127	-118	-55	-60	-58	-102	40	-147	18	33	-78	-19	-52	82	-28	1
1.043333	-1738	10733	-5017	-15496	-48	-611	-7334	-11492	38	-843	-10381	-11294	-18	-1110	-10621	-8845	2879	8292	-572	-14615	-1460	-595	8119	-20143	-419	649	8345	-14955	52	3594	10508	-8670	-147	-129	-122	-68	-63	-56	-102	43	-150	17	51	-77	-23	-52	84	-29	-5
1.044167	-2634	10766	-4868	-15217	-269	-711	-7267	-11517	-67	-971	-10323	-11272	-110	-1188	-10545	-8786	2884	8188	-512	-14540	-1582	-705	8618	-19891	-464	581	8607	-14971	-40	3552	10608	-8689	-148	-127	-118	-67	-65	-57	-105	40	-150	15	35	-78	-22	-56	82	-28	-4
1.045000	-3904	10775	-4704	-14939	-91	-853	-7213	-11547	-15	-1077	-10270	-11242	-98	-1250	-10463	-8720	2965	8085	-465	-14458	-1641	-791	9112	-19621	-526	541	8853	-14991	98	3529	10734	-8705	-151	-129	-119	-67	-65	-60	-104	39	-149	17	33	-76	-21	-55	82	-31	-1
1.045833	-4840	10760	-4602	-14662	185	-966	-7167	-11578	0	-1151	-10220	-11207	-93	-1297	-10391	-8650	2815	7985	-424	-14376	-1557	-840	9594	-19342	-406	546	9076	-15012	140	3494	10886	-8733	-146	-127	-143	-64	-40	-59	-104	40	-146	20	35	-73	-17	-57	79	-26	3
1.046667	-5407	10721	-4530	-14391	-280	-1071	-7135	-11619	-110	-1250	-10169	-11162	-171	-1330	-10308	-8572	2819	7891	-398	-14296	-1585	-865	10047	-19050	-468	572	9266	-15032	135	3452	11051	-8742	-147	-126	-119	-64	-60	-60	-104	35	-146	19	38	-69	-22	-56	84	-27	0
1.047500	-5987	10648	-4489	-14127	10	-1168	-7106	-11666	-280	-1309	-10124	-11119	-153	-1349	-10282	-8485	2811	7798	-384	-14209	-1626	-861	10474	-18750	-563	622	9423	-15054	368	3405	11225	-8768	-145	-128	-120	-64	-58	-57	-103	42	-148	17	33	-74	-21	-53	80	-29	0
1.048333	-6338	10567	-4482	-13887	37	-1262	-7088	-11720	-231	-1351	-10084	-11089	-318	-1343	-10242	-8399	2638	7708	-388	-14127	-1748	-832	10854	-18440	-483	687	9542	-15070	383	3358	11390	-8797	-149	-128	-118	-65	-64	-81	-107	37	-151	17	32	-75	-22	-59	81	-29	0
1.049167	-6528	10431	-4499	-13668	-135	-1341	-7079	-11774	-66	-1373	-10048	-11022	-550	-1339	-10213	-8303	2552	7618	-402	-14042	-1760	-771	11194	-18125	-384	768	9630	-15081	359	3308	11547	-8842	-160	-127	-117	-64	-62	-57	-101	40	-146	20	35	-73	-21	-55	84	-30	0
1.050000	-6596	10321	-4527	-13469	-25	-1410	-7061	-11831	-147	-1379	-10002	-10969	-327	-1315	-10190	-8174	2521	7531	-436	-13960	-1641	-694	11470	-17804	-382	855	9674	-15086	404	3249	11682	-8880	-149	-125	-120	-64	-60	-58	-102	40	-152	15	33	-73	-23	-55	80	-29	-1
1.050833	-6446	10165	-4573	-13305	27	-1472	-7022	-11893	-186	-1373	-9967	-10918	-207	-1285	-10186	-8084	2422	7441	-469	-13883	-1609	-601	11686	-17482	-517	948	9683	-15088	208	3176	11785	-8940	-150	-133	-125	-66	-65	-60	-108	37	-152	17	34	-74	-24	-61	79	-29	0
1.051667	-6019	9995	-4627	-13180	47	-1530	-7051	-11947	-174	-1360	-9936	-10870	-256	-1255	-10187	-7967	2413	7350	-514	-13813	-1557	-501	11842	-17160	-552	1034	9657	-15086	104	3110	11861	-9007	-148	-131	-120	-70	-67	-60	-108	37	-152	13	30	-80	-27	-59	81	-30	-6
1.052500	-5558	9808	-4681	-13091	56	-1606	-7038	-11995	-165	-1333	-9897	-10813	-296	-1211	-10195	-7842	2445	7254	-564	-13744	-1573	-393	11934	-16837	-386	1118	9609	-15076	105	3033	11902	-9085	-153	-130	-122	-69	-67	-59	-109	38	-155	15	32	-73	-22	-57	82	-31	-4
1.053333	-5291	9621	-4727	-13040	-137	-1618	-7022	-12037	-33	-1289	-9856	-10756	-363	-1163	-10208	-7712	2497	7164	-614	-13679	-1549	-280	11962	-16517	-607	1190	9533	-15058	22	2943	11905	-9181	-150	-129	-122	-67	-59	-60	-107	38	-163	15	34	-75	-21	-59	81	-31	-3
1.054167	-5002	9425	-4768	-13031	114	-1653	-7009	-12069	-55	-1278	-9810	-10693	-229	-1128	-10231	-7589	2348	7061	-664	-13625	-1143	-178	11929	-16205	-446	1245	9442	-15038	-78	2847	11872	-9284	-151	-128	-121	-69	-66	-60	-105	37	-149	18	35	-76	-21	-57	84	-28	0
1.055000	-4464	9227	-4782	-13056	-163	-1687	-6989	-12090	-117	-1257	-9766	-10629	27	-1092	-10262	-7465	2358	6963	-705	-13580	-826	-81	11842	-15904	-402	1289	9331	-15009	-695	2737	11803	-9399	-148	-128	-126	-65	-63	-57	-105	39	-149	18	36	-73	-21	-62	81	-31	-1
1.055833	-3842	9028	-4785	-13122	-43	-1721	-6969	-12110	-90	-1246	-9719	-10559	-198	-1059	-10292	-7344	2344	6841	-746	-13537	-568	-5	11706	-15614	-380	1302	9221	-14978	-1486	2621	11706	-9525	-135	-128	-120	-67	-61	-60	-107	35	-149	18	36	-74	-18	-55	81	-31	-1
1.056667	-3298	8830	-4767	-13217	-1	-1756	-6943	-12097	-35	-1245	-9669	-10464	-392	-1038	-10338	-7233	2344	6723	-774	-13510	-331	56	11525	-15343	-423	1294	9104	-14943	-1272	2489	11575	-9660	-152	-129	-125	-69	-68	-62	-109	38	-156	16	29	-73	-27	-61	80	-34	-7
1.057500	-2683	8632	-4730	-13342	-190	-1799	-6917	-12083	21	-1263	-9618	-10400	-219	-1020	-10364	-7125	2310	6603	-786	-13486	-94	95	11315	-15088	-398	1267	8998	-14898	-1135	2354	11431	-9796	-151	-128	-121	-69	-65	-62	-109	35	-153	16	33	-77	-25	-55	81	-32	-4
1.058333	-2348	8457	-4669	-13480	-141	-1839	-6882	-12050	62	-1289	-9559	-10310	-358	-1016	-10414	-7027	2265	6472	-787	-13475	67	112	11070	-14856	-383	1209	8902	-14853	-1030	2206	11268	-9939	-149	-130	-142	-70	-64	-61	-101	34	-154	15	32	-76	-23	-58	77	-34	-4
1.059167	-2203	8287	-4587	-13634	326	-1894	-6852	-12013	168	-1334	-9496	-10214	-361	-1024	-10426	-6937	2045	6342	-772	-13466	370	110	10807	-14647	-268	1128	8825	-14799	-660	2053	11092	-10073	-149	-130	-124	-69	-64	-63	-108	36	-152	12	29	-79	-24	-61	78	-32	-4
1.060000	-1611	8116	-4490	-13787	-185	-1958	-6820	-11963	-19	-1392	-9436	-10110	-167	-1052	-10449	-6859	1946	6208	-718	-13467	557	80	10541	-14468	-285	1024	8756	-14742	-551	1894	10915	-10207	-153	-130	-125	-67	-66	-63	-99	38	-150	16	35	-77	-28	-57	80	-35	0
1.060833	-980	7939	-4366	-13942	-146	-2034	-6782	-11908	-108	-1469	-9370	-10001	-100	-1069	-10464	-6782	1823	6073	-694	-13472	804	29	10267	-14319	-224	903	8715	-14679	-430	1731	10740	-10323	-147	-127	-124	-69	-63	-58	-107	39	-150	18	32	-79	-22	-58	80	-31	0
1.061667	-488	7815	-4234	-14079	95	-2113	-6749	-11845	12	-1556	-9302	-9888	-152	-1107	-10478	-6712	1700	5954	-635	-13481	1128	-41	10002	-14203	-139	760	8698	-14606	-337	1561	10573	-10436	-151	-131	-122	-68	-63	-58	-111	38	-148	0	34	-75	-19	-56	85	-29	0
1.062500	-31	7682	-4084	-14206	-32	-2214	-6716	-11784	-79	-1660	-9237	-9773	-240	-1162	-10470	-6655	1725	5808	-562	-13494	1186	-137	9743	-14124	-145	595	8698	-14533	-462	1391	10412	-10528	-146	-126	-119	-63	-63	-55	-103	41	-148	20	35	-75	-22	-55	82	-26	-1
1.063333	343	7539	-3931	-14313	-130	-2326	-6687	-11716	-134	-1774	-9164	-9666	-183	-1224	-10462	-6603	1690	5678	-483	-13510	1266	-254	9495	-14083	-79	416	8717	-14449	-623	1211	10265	-10605	-149	-149	-119	-66	-65	-64	-104	39	-150	17	34	-76	-21	-59	84	-32	-4
1.064167	839	7405	-3765	-14397	-128	-2447	-6657	-11654	-200	-1900	-9102	-9541	-80	-1299	-10441	-6557	1688	5553	-392	-13526	1475	-388	9267	-14078	-57	223	8754	-14381	-534	1027	10130	-10659	-148	-128	-120	-67	-66	-60	-103	38	-153	17	33	-78	-25	-59	80	-31	-1
1.065000	1556	7272	-3590	-14458	-8	-2587	-6624	-11591	-136	-2032	-9037	-9425	39	-1382	-10416	-6512	1711	5426	-315	-13549	1738	-535	9057	-14108	-187	17	8795	-14271	-342	847	10011	-10692	-153	-133	-127	-69	-65	-65	-109	33	-149	13	29	-78	-25	-60	78	-35	-4
1.065833	2105	7133	-3419	-14494	129	-2725	-6590	-11529	-105	-2170	-8977	-9315	81	-1475	-10378	-6467	1591	5323	-194	-13560	1815	-697	8877	-14171	-84	-190	8860	-14164	-182	658	9914	-10697	-151	-130	-121	-66	-63	-59	-105	36	-153	16	35	-78	-22	-57	81	-35	-4
1.066667	2411	6992	-3231	-14506	-177	-2871	-6545	-11461	-231	-2306	-8912	-9197	22	-1571	-10325	-6422	1642	5224	-92	-13571	1693	-870	8718	-14270	-151	-406	8922	-14054	-52	461	9828	-10679	-151	-128	-120	-66	-61	-61	-109	34	-154	18	34	-75	-19	-59	81	-30	-1
1.067500	2711	6847	-3045	-14493	136	-3021	-6498	-11396	-176	-2443	-8857	-9102	27	-1678	-10266	-6378	1534	5132	11	-13581	2104	-1054	8586	-14390	-28	-629	8986	-13940	-125	261	9761	-10638	-147	-128	-116	-65	-63	-59	-103	39	-148	19	38	-76	-16	-57	85	-31	1
1.068333	3128	6695	-2856	-14467	-105	-3177	-6442	-11322	-215	-2583	-8802	-8995	-98	-1789	-10205	-6333	1472	5046	109	-13594	2247	-1249	8470	-14549	0	-857	9043	-13821	-241	51	9704	-10567	-147	-125	-120	-61	-60	-56	-101	41	-149	9	33	-73	-17	-53	86	-28	2
1.069167	3378	6535	-2671	-14429	-12	-3333	-6378	-11255	-196	-2723	-8754	-8919	-72	-1907	-10141	-6288	1468	4967	197	-13599	2248	-1457	8375	-14724	-17	-1089	9083	-13694	-219	-167	9660	-10480	-147	-128	-121	-63	-59	-56	-99	42	-150	19	39	-73	-19	-56	87	-27	-4
1.070000	3539	6356	-2477	-14382	-22	-3491	-6305	-11184	-95	-2865	-8709	-8840	-60	-2033	-10069	-6247	1415	4902	287	-13604	2415	-1676	8295	-14924	-12	-1320	9111	-13569	-232	-397	9622	-10374	-145	-124	-118	-62	-59	-58	-102	0	-150	8	35	-74	-16	-52	84	-28	-1
1.070833	3731	6168	-2290	-14340	-55	-3652	-6226	-11107	-130	-3004	-8671	-8772	-309	-2167	-10007	-6214	1314	4835	351	-13615	2355	-1911	8223	-15139	-18	-1558	9117	-13441	-187	-639	9586	-10253	-149	-130	-122	-67	-63	-63	-107	39	-150	19	34	-76	-23	-61	82	-29	0
1.071667	3567	5972	-2102	-14299	-258	-3814	-6136	-11025	-258	-3151	-8640	-8712	-331	-2311	-9957	-6180	1190	4776	408	-13624	2172	-2156	8163	-15361	-108	-1804	9099	-13315	-216	-893	9555	-10122	-149	-128	-122	-67	-62	-58	-108	41	-150	17	26	-77	-24	-60	84	-33	-4
1.072500	3178	5771	-1917	-14258	161	-3978	-6037	-10939	-187	-3297	-8604	-8660	-193	-2453	-9877	-6159	903	4726	445	-13635	2246	-2410	8107	-15591	-93	-2051	9059	-13186	-408	-1150	9529	-9978	-151	-129	-120	-66	-64	-62	-107	38	-150	18	32	-76	-23	-69	79	-31	-3
1.073333	3264	5568	-1735	-14233	-236	-4137	-5931	-10846	-212	-3449	-8576	-8616	-229	-2609	-9817	-6142	731	4674	466	-13650	2024	-2687	8050	-15830	-105	-2317	8989	-13063	-742	-1424	9499	-9828	-153	-129	-125	-62	-67	-63	-110	35	-154	17	30	-81	-26	-63	77	-34	-7
1.074167	3315	5356	-1555	-14220	-235	-4306	-5819	-10746	-146	-3606	-8548	-8575	-234	-2767	-9756	-6128	619	4627	468	-13670	1752	-2979	8016	-16059	-170	-2588	8896	-12925	-645	-1696	9473	-9681	-150	-128	-120	-66	-65	-61	-109	38	-152	19	34	-79	-25	-57	81	-31	-1
1.075000	3416	5145	-1381	-14213	-102	-4475	-5695	-10636	-66	-3763	-8523	-8541	-203	-2925	-9711	-6132	470	4581	453	-13694	1584	-3283	7936	-16291	-179	-2875	8776	-12818	-447	-1979	9439	-9535	-151	-129	-122	-67	-61	-62	-105	40	-142	19	34	-77	-23	-62	82	-34	-3
1.075833	3589	4937	-1207	-14226	-260	-4651	-5569	-10524	43	-3932	-8501	-8514	-194	-3096	-9638	-6146	504	4538	416	-13722	1397	-3608	7872	-16515	-172	-3176	8628	-12700	-426	-2274	9405	-9393	-150	-128	-121	-67	-61	-60	-105	41	-151	19	36	-75	-24	-56	82	-29	0
1.076667	3726	4735	-1052	-14245	-325	-4833	-5443	-10405	57	-4128	-8482	-8493	-77	-3272	-9585	-6175	555	4489	361	-13763	1382	-3954	7800	-16732	-155	-3493	8458	-12599	-344	-2567	9369	-9261	-149	-128	-120	-67	-63	-59	-101	45	-147	21	36	-77	-23	-55	81	-30	-3
1.077500	4030	4533	-907	-14285	-164	-5022	-5321	-10287	17	-4290	-8466	-8475	30	-3459	-9535	-6213	632	4443	306	-13815	1201	-4322	7720	-16942	-186	-3841	8262	-12502	-237	-2868	9333	-9139	-149	-127	-118	-66	-64	-58	-105	40	-151	18	35	-77	-38	-56	82	-36	-4
1.078333	4587	4339	-772	-14339	-75	-5222	-5188	-10158	88	-4482	-8450	-8464	109	-3650	-9482	-6268	732	4393	193	-13876	1083	-4708	7631	-17142	-237	-4201	8051	-12416	-168	-3174	9290	-9030	-152	-128	-121	-66	-63	-63	-108	34	-151	20	34	-77	-23	-57	80	-34	-5
1.079167	5002	4153	-654	-14398	-41	-5430	-5083	-10038	97	-4680	-8444	-8453	120	-3846	-9436	-6332	644	4343	89	-13946	1001	-5117	7539	-17336	-92	-4589	7825	-12341	-230	-3486	9247	-8931	-149	-125	-121	-67	-66	-58	-105	39	-151	20	33	-77	-19	-56	81	-31	0
1.080000	5203	3986	-550	-14460	-419	-5646	-4972	-9909	79	-4881	-8433	-8449	-87	-4051	-9384	-6411	800	4290	-23	-14028	525	-5542	7442	-17508	-222	-4987	7591	-12281	-156	-3805	9205	-8848	-150	-130	-127	-73	-63	-56	-103	39	-148	19	32	-77	-19	-57	84	-29	0
1.080833	5329	3830	-457	-14524	-141	-5864	-4871	-9783	6	-5087	-8428	-8449	-317	-4253	-9335	-6498	876	4239	-138	-14119	473	-5988	7346	-17668	-291	-5407	7352	-12226	-27	-4126	9163	-8780	-146	-124	-121	-66	-59	-55	-105	42	-148	21	34	-76	-19	-58	85	-28	0
1.081667	5667	3680	-387	-14594	-372	-6090	-4778	-9655	-21	-5289	-8427	-8456	-375	-4470	-9273	-6598	738	4192	-257	-14222	544	-6448	7250	-17827	-177	-5850	7101	-12187	-90	-4458	9120	-8725	-149	-126	-120	-68	-65	-59	-105	37	-150	22	32	-77	-23	-57	85	-28	0
1.082500	5879	3542	-337	-14665	-194	-6320	-4698	-9533	-49	-5501	-8436	-8470	-359	-4689	-9236	-6706	753	4143	-377	-14309	298	-6919	7158	-17969	-292	-6307	6851	-12157	-13	-4798	9080	-8680	-153	-124	-118	-65	-65	-58	-103	42	-154	21	35	-77	-24	-60	79	-32	1
1.083333	6113	3420	-299	-14726	-67	-6520	-4624	-9412	-180	-5708	-8440	-8481	-265	-4908	-9188	-6816	660	4100	-487	-14447	215	-7408	7070	-18094	-205	-6785	6599	-12146	74	-5147	9042	-8652	-165	-127	-119	-46	-64	-59	-107	41	-149	19	35	-76	-22	-56	82	-30	-1
1.084167	6256	3306	-285	-14781	0	-6791	-4565	-9291	-62	-5918	-8451	-8504	-134	-5137	-9143	-6935	520	4061	-583	-14571	244	-7901	7012	-18209	-183	-7269	6354	-12140	114	-5504	9000	-8636	-148	-124	-125	-65	-61	-53	-103	40	-150	16	34	-75	-21	-57	90	-32	-3
1.085000	6324	3198	-287	-14837	-352	-7033	-4519	-9173	40	-6128	-8473	-8537	52	-5356	-9099	-7060	483	4024	-679	-14697	217	-8400	6925	-18304	-246	-7761	6112	-12154	253	-5872	8971	-8630	-147	-126	-119	-68	-62	-40	-109	37	-154	-3	34	-77	-18	-56	82	-31	-3
1.085833	6130	3102	-300	-14873	174	-7267	-4482	-9058	-29	-6333	-8493	-8574	222	-5592	-9060	-7193	243	3997	-736	-14826	193	-8896	6871	-18375	-83	-8260	5873	-12176	188	-6258	8934	-8629	-150	-130	-119	-65	-62	-57	-104	40	-153	17	35	-75	-23	-56	84	-29	-7
1.086667	6245	3010	-331	-14919	34	-7509	-4456	-8949	-272	-6540	-8523	-8619	-136	-5822	-9026	-7322	-85	3977	-781	-14955	192	-9390	6826	-18426	17	-8762	5641	-12215	174	-6656	8905	-8635	-150	-124	-119	-64	-61	-55	-104	36	-156	17	32	-75	-22	-56	84	-27	-1
1.087500	6252	2929	-373	-14948	-193	-7745	-4440	-8839	-162	-6746	-8555	-8673	-479	-6053	-9001	-7461	-180	3965	-801	-15084	-69	-9875	6794	-18461	-117	-9261	5415	-12262	197	-7067	8871	-8652	-148	-127	-122	-66	-61	-60	-104	39	-148	16	33	-74	-19	-57	82	-28	1
1.088333	6046	2851	-427	-14974	-92	-7986	-4438	-8733	-77	-6955	-8590	-8726	-504	-6286	-8988	-7593	-257	3963	-796	-15212	-361	-10352	6770	-18444	-55	-9754	5193	-12324	165	-7491	8843	-8668	-169	-124	-119	-93	-63	-57	-103	43	-148	20	34	-78	-22	-56	85	-26	1
1.089167	5850	2773	-491	-14998	-148	-8227	-4444	-8631	-189	-7167	-8626	-8809	-564	-6522	-8980	-7732	-318	3970	-764	-15336	-461	-10816	6754	-18407	-43	-10238	4981	-12394	245	-7928	8806	-8691	-145	-127	-118	-65	-60	-59	-103	41	-148	21	35	-74	-16	-56	85	-26	0
1.090000	5553	2715	-564	-15018	-17	-8469	-4461	-8539	-135	-7383	-8670	-8901	-610	-6756	-8983	-7879	-355	3984	-705	-15456	-584	-11265	6740	-18339	-69	-10730	4771	-12479	181	-8374	8760	-8721	-152	-126	-120	-68	-63	-60	-107	44	-151	17	30	-78	-25	-58	77	-30	0
1.090833	5163	2644	-649	-15045	-15	-8721	-4487	-8453	-156	-7608	-8713	-8984	-617	-6996	-8999	-8027	-339	4012	-620	-15570	-766	-11703	6733	-18235	-47	-11218	4564	-12566	181	-8829	8713	-8750	-151	-130	-124	-67	-64	-65	-109	34	-151	16	30	-78	-26	-59	78	-31	-4
1.091667	4881	2589	-729	-15064	-132	-8973	-4520	-8367	-147	-7835	-8756	-9086	-564	-7239	-9010	-8174	-218	4049	-503	-15674	-827	-12120	6712	-18085	-90	-11668	4363	-12665	487	-9297	8652	-8784	-152	-129	-126	-69	-63	-59	-103	35	-151	16	32	-79	-25	-59	76	-30	-5
1.092500	4635	2537	-815	-15093	19	-9232	-4560	-8288	-95	-8076	-8798	-9193	-578	-7479	-9044	-8325	-116	4098	-363	-15776	-888	-12518	6693	-17894	-16	-12123	4163	-12762	619	-9758	8581	-8814	-153	-129	-120	-68	-65	-60	-108	37	-155	15	30	-78	-40	-56	79	-19	-6
1.093333	4219	2488	-906	-15123	-229	-9500	-4602	-8217	-83	-8329	-8841	-9307	-462	-7724	-9073	-8479	78	4157	-198	-15864	-1254	-12900	6661	-17668	-124	-12567	3969	-12870	350	-10219	8493	-8852	-152	-129	-120	-90	-62	-60	-108	38	-151	17	33	-79	-19	-58	77	-32	-4
1.094167	3506	2449	-993	-15164	-178	-9778	-4659	-8156	19	-8578	-8880	-9422	-379	-7972	-9107	-8631	202	4221	-6	-15953	-1409	-13270	6614	-17401	-259	-12998	3782	-12981	296	-10677	8391	-8882	-151	-127	-120	-67	-62	-58	-108	36	-154	15	32	-75	-21	-56	82	-22	-4
1.095000	3037	2417	-1089	-15214	-129	-10072	-4711	-8099	-61	-8846	-8934	-9546	-394	-8224	-9144	-8799	188	4293	207	-16027	-1193	-13621	6548	-17091	-48	-13412	3597	-13094	340	-11126	8267	-8920	-152	-129	-122	-67	-64	-55	-74	37	-151	15	33	-72	-23	-52	78	-29	-1
1.095833	2603	2395	-1182	-15270	-76	-10362	-4775	-8051	-242	-9123	-8955	-9675	-392	-8483	-9177	-8944	366	4373	438	-16099	-1295	-13956	6463	-16754	-189	-13817	3418	-13207	242	-11545	8121	-8954	-148	-127	-119	-65	-63	-59	-103	41	-148	18	33	-79	-21	-53	86	-27	0
1.096667	2223	2382	-1276	-15341	-46	-10692	-4840	-8010	-48	-9405	-8991	-9807	-420	-8743	-9210	-9096	557	4455	681	-16165	-1293	-14273	6349	-16390	-221	-14207	3242	-13328	20	-12003	7948	-8995	-148	-100	-118	-63	-61	-59	-105	39	-151	21	34	-75	-18	-53	81	-31	0
1.097500	1905	2386	-1376	-15423	154	-11025	-4913	-7979	30	-9704	-9027	-9943	-243	-9017	-9237	-9245	836	4538	943	-16231	-1303	-14573	6209	-16007	-146	-14583	3072	-13453	-49	-12423	7748	-9038	-150	-127	-118	-67	-64	-63	-104	38	-149	16	42	-78	-25	-61	81	-30	1
1.098333	1482	2402	-1479	-15518	-365	-11377	-4992	-7953	-145	-9980	-9060	-10080	-274	-9293	-9263	-9392	931	4618	1216	-16294	-1451	-14864	6040	-15602	-109	-14936	2912	-13583	-48	-12827	7526	-9080	-132	-130	-126	-72	-79	-63	-108	35	-154	13	26	-80	-24	-60	77	-33	-5
1.099167	781	2439	-1586	-15619	-24	-11740	-5078	-7935	-164	-10324	-9092	-10218	-382	-9570	-9282	-9529	824	4702	1503	-16350	-1305	-15128	5845	-15190	-161	-15260	2762	-13707	-13	-13219	7277	-9138	-151	-130	-119	-68	-63	-62	-107	34	-153	13	32	-80	-25	-64	76	-31	0
1.100000	533	2493	-1691	-15731	212	-12107	-5163	-7911	-246	-10633	-9122	-10350	-223	-9843	-9264	-9650	830	4779	1794	-16403	-1041	-15378	5634	-14777	-78	-15562	2625	-13838	-47	-13590	7011	-9190	-149	-132	-120	-67	-67	-65	-113	36	-152	17	32	-77	-25	-56	79	-31	-1
1.100833	363	2571	-1802	-15845	-124	-12493	-5250	-7893	-229	-10947	-9144	-10485	-220	-10124	-9297	-9765	1067	4850	2099	-16454	-1136	-15604	5398	-14348	-211	-15839	2500	-13975	-141	-13955	6713	-9250	-148	-129	-118	-68	-64	-60	-105	38	-149	17	30	-81	-21	-57	79	-30	-6
1.101667	240	2670	-1917	-15972	81	-12880	-5345	-7877	-145	-11263	-9168	-10619	-80	-10398	-9291	-9862	1218	4918	2411	-16508	-1097	-15807	5141	-13974	-247	-16081	2385	-14115	-211	-14304	6395	-9318	-149	-124	-119	-68	-65	-59	-107	39	-150	19	33	-80	-21	-56	82	-31	0
1.102500	498	2785	-2034	-16097	15	-13271	-5440	-7866	-67	-11584	-9192	-10747	37	-10678	-9287	-9948	1258	4971	2725	-16559	-1063	-15996	4869	-13599	-168	-16294	2283	-14266	-211	-14649	6060	-9399	-150	-129	-118	-67	-59	-60	-104	37	-149	10	34	-75	-19	-56	79	-30	-1
1.103333	613	2917	-2161	-16234	-15	-13667	-5547	-7856	-84	-11898	-9209	-10876	-94	-10949	-9273	-10016	1239	5015	3046	-16620	-1116	-16160	4590	-13253	-105	-16480	2198	-14422	-167	-14977	5707	-9489	-152	-127	-122	-65	-62	-57	-104	37	-151	13	32	-77	-18	-57	81	-33	0
1.104167	570	3065	-2285	-16372	-43	-14051	-5646	-7846	-153	-12210	-9226	-11002	-155	-11222	-9256	-10071	1287	5046	3368	-16676	-1228	-16312	4305	-12935	-90	-16628	2125	-14586	-182	-15295	5341	-9592	-148	-130	-121	-67	-63	-58	-105	38	-152	18	33	-75	-18	-70	79	-31	-5
1.105000	730	3223	-2409	-16510	-101	-14430	-5752	-7836	-97	-12512	-9225	-11124	-67	-11486	-9236	-10110	1453	5072	3704	-16737	-1417	-16445	4020	-12663	-151	-16742	2071	-14762	-219	-15605	4964	-9711	-147	-129	-121	-68	-59	-59	-107	42	-178	15	28	-80	-19	-60	78	-32	-1
1.105833	1097	3389	-2537	-16650	-14	-14793	-5854	-7836	-130	-12803	-9241	-11246	3	-11742	-9204	-10134	1438	5084	4046	-16799	-1233	-16567	3744	-12426	-74	-16827	2022	-14942	-222	-15911	4585	-9850	-150	-126	-121	-66	-64	-60	-107	39	-150	17	32	-78	-24	-59	75	-31	-1
1.106667	1473	3558	-2651	-16786	-144	-15131	-5957	-7840	-143	-13083	-9241	-11363	-25	-11994	-9171	-10148	1477	5086	4390	-16862	-1149	-16679	3479	-12239	-7	-16882	2009	-15137	-228	-16206	4205	-10005	-149	-126	-125	-68	-63	-62	-110	34	-152	15	28	-81	-26	-64	77	-32	-1
1.107500	1571	3723	-2762	-16928	-25	-15445	-6055	-7849	-98	-13348	-9226	-11480	137	-12219	-9126	-10150	1677	5082	4741	-16929	-1246	-16782	3238	-12091	-250	-16905	2005	-15326	-224	-16484	3832	-10187	-150	-128	-124	-66	-63	-58	-109	38	-174	13	33	-77	-19	-62	87	-29	-3
1.108333	1920	3876	-2859	-17055	104	-15730	-6143	-7867	-64	-13594	-9199	-11584	172	-12456	-9072	-10140	1532	5070	5101	-16988	-1029	-16884	3013	-11991	-133	-16910	2010	-15530	-272	-16758	3467	-10386	-146	-151	-120	-67	-60	-61	-109	39	-149	18	29	-78	-19	-60	80	-30	1
1.109167	2474	4017	-2943	-17185	63	-15976	-6226	-7899	46	-13823	-9161	-11686	36	-12668	-9014	-10127	1483	5049	5466	-17055	-1002	-16993	2807	-11927	-187	-16890	2030	-15731	-225	-17012	3117	-10606	-146	-126	-120	-64	-60	-60	-107	40	-147	20	33	-73	-21	-56	84	-28	-1
1.110000	3067	4127	-3011	-17310	-64	-16190	-6292	-7933	-143	-14032	-9111	-11786	-77	-12864	-8944	-10108	1371	5018	5835	-17117	-791	-17109	2636	-11908	-124	-16869	2055	-15932	-130	-17256	2784	-10855	-132	-125	-120	-68	-62	-57	-104	39	-148	19	32	-76	-17	-56	80	-28	-1
1.110833	3626	4210	-3059	-17436	-78	-16369	-6350	-8006	-263	-14223	-9049	-11884	-44	-13046	-8864	-10089	1344	4975	6203	-17188	-631	-17238	2478	-11924	-138	-16837	2077	-16129	-172	-17481	2469	-11123	-147	-128	-127	-69	-61	-60	-110	38	-152	12	29	-77	-21	-61	93	-29	0
1.111667	4264	4254	-3090	-17554	-169	-16509	-6395	-8082	-117	-14392	-8975	-11949	6	-13210	-8778	-10069	1393	4925	6571	-17251	-664	-17395	2344	-11963	-142	-16807	2104	-16317	-205	-17687	2181	-11414	-153	-135	-122	-67	-45	-58	-110	37	-155	15	29	-78	-22	-61	81	-32	-1
1.112500	4481	4257	-3085	-17666	-36	-16615	-6417	-8175	-59	-14542	-8879	-12061	-12	-13354	-8679	-10046	1339	4870	6940	-17314	-569	-17578	2230	-12020	-149	-16774	2128	-16484	-204	-17869	1925	-11719	-147	-128	-120	-68	-64	-58	-108	39	-152	16	28	-76	-18	-58	81	-31	1
1.113333	4734	4216	-3061	-17775	157	-16687	-6424	-8279	70	-14659	-8767	-12139	-61	-13473	-8568	-10025	1086	4799	7299	-17372	-283	-17775	2131	-12089	51	-16747	2103	-16641	-146	-18028	1697	-12024	-149	-132	-127	-69	-62	-59	-108	38	-151	13	33	-77	-22	-59	81	-30	-4
1.114167	5249	4126	-3006	-17874	-177	-16731	-6412	-8413	70	-14760	-8640	-12215	-151	-13569	-8451	-10001	1022	4742	7651	-17425	-365	-18010	2055	-12168	-122	-16738	2140	-16764	-61	-18164	1501	-12368	-149	-132	-121	-69	-61	-59	-107	40	-152	15	30	-78	-22	-56	81	-28	-8
1.115000	5691	3984	-2927	-17973	69	-16749	-6378	-8555	-19	-14840	-8497	-12280	-126	-13645	-8330	-9986	987	4621	7991	-17482	-468	-18277	1954	-12248	-238	-16747	2121	-16857	-87	-18273	1331	-12709	-149	-132	-124	-72	-64	-61	-114	41	-151	13	32	-78	-23	-60	76	-30	0
1.115833	6294	3789	-2822	-18062	-28	-16750	-6323	-8715	-61	-14899	-8347	-12341	-25	-13697	-8195	-9966	997	4512	8312	-17526	-394	-18567	1866	-12315	-102	-16772	2080	-16910	-193	-18358	1200	-13047	-147	-131	-125	-67	-60	-59	-109	37	-152	16	30	-76	-24	-58	82	-30	-3
1.116667	6765	3551	-2687	-18145	-80	-16733	-6242	-8884	-125	-14920	-8176	-12390	-82	-13724	-8054	-9949	1006	4380	8617	-17572	-335	-18888	1765	-12375	-172	-16831	2014	-16924	-276	-18418	1096	-13381	-145	-129	-120	-66	-66	-61	-109	37	-151	16	30	-75	-21	-58	81	-29	0
1.117500	7038	3259	-2536	-18216	52	-16705	-6153	-9067	-142	-14955	-7999	-12439	-129	-13731	-7912	-9917	889	4226	8890	-17614	-309	-19234	1653	-12419	-195	-16919	1909	-16894	-248	-18458	1017	-13706	-151	-131	-120	-66	-62	-61	-109	40	-150	13	18	-76	-24	-60	78	-30	-1
1.118333	7607	2920	-2364	-18285	81	-16682	-6043	-9266	-111	-14956	-7813	-12482	-122	-13719	-7769	-9928	933	4052	9136	-17654	-246	-19599	1521	-12447	-255	-17031	1770	-16816	-206	-18476	954	-14013	-149	-130	-105	-68	-64	-61	-111	36	-151	18	33	-77	-23	-60	81	-29	-1
1.119167	8331	2544	-2179	-18346	-27	-16654	-5918	-9466	-67	-14946	-7624	-12518	-55	-13690	-7626	-9924	974	3850	9348	-17687	-196	-19975	1364	-12454	-362	-17182	1599	-16688	-205	-18482	935	-14297	-151	-130	-120	-66	-67	-59	-109	38	-151	17	34	-80	-23	-59	78	-34	-5
1.120000	8717	2124	-1980	-18401	-147	-16638	-5777	-9677	-32	-14924	-7432	-12554	-19	-13645	-7483	-9921	893	3623	9532	-17720	-186	-20362	1180	-12445	-160	-17366	1388	-16508	-275	-18470	920	-14548	-158	-129	-125	-67	-63	-59	-108	37	-156	16	32	-74	-21	-58	80	-28	0
1.120833	8743	1674	-1779	-18443	-256	-16626	-5625	-9890	99	-14892	-7238	-12578	-91	-13587	-7345	-9925	836	3369	9678	-17747	-180	-20743	969	-12413	-300	-17580	1143	-16277	-313	-18450	923	-14766	-150	-130	-122	-64	-63	-58	-104	37	-151	20	36	-75	13	-52	85	-29	0
1.121667	8640	1204	-1571	-18476	132	-16624	-5465	-10103	94	-14851	-7050	-12601	-113	-13529	-7211	-9936	506	3092	9789	-17771	27	-21114	729	-12376	-155	-17822	860	-15997	-321	-18429	934	-14943	-150	-125	-116	-65	-61	-59	-104	43	-148	19	35	-76	-23	-57	86	-24	-1
1.122500	8498	711	-1369	-18508	-102	-16644	-5301	-10317	-93	-14809	-6864	-12625	-6	-13467	-7087	-9960	383	2784	9856	-17807	-15	-21475	464	-12329	-161	-18106	544	-15673	-326	-18408	945	-15079	-148	-126	-117	-65	-65	-57	-103	43	-148	22	46	-75	-24	-56	84	-26	-1
1.123333	8233	206	-1171	-18537	-48	-16678	-5163	-10536	-174	-14770	-6691	-12653	249	-13405	-6972	-9989	173	2457	9878	-17825	-70	-21809	172	-12281	-229	-18418	196	-15319	-267	-18399	955	-15160	-150	-129	-120	-66	-64	-63	-105	40	-152	13	30	-78	-24	-60	79	-29	-3
1.124167	7743	-302	-994	-18562	-14	-16731	-4965	-10747	-120	-14731	-6527	-12673	248	-13354	-6866	-10037	-160	2102	9865	-17847	-284	-22115	-142	-12232	-351	-18755	-162	-14921	-257	-18391	966	-15199	-152	-127	-121	-67	-62	-62	-104	39	-153	17	34	-80	-21	-56	80	-29	-15
1.125000	7329	-805	-818	-18576	-179	-16794	-4790	-10951	-47	-14689	-6377	-12693	189	-13308	-6776	-10081	-427	1731	9809	-17867	-477	-22382	-453	-12198	-290	-19112	-543	-14504	-358	-18399	966	-15183	-150	-127	-102	-65	-63	-57	-109	40	-155	19	34	-74	-25	-57	77	-29	-1
1.125833	6575	-1300	-664	-18596	-211	-16872	-4619	-11151	-5	-14659	-6232	-12716	7	-13275	-6698	-10144	-675	1346	9715	-17889	-355	-22611	-774	-12169	-245	-19489	-926	-14067	-315	-18426	958	-15106	-150	-126	-120	-66	-64	-61	-104	39	-149	17	32	-77	-32	-58	81	-27	0
1.126667	5768	-1780	-528	-18613	256	-16964	-4445	-11339	7	-14634	-6109	-12739	-82	-13262	-6631	-10215	-1186	945	9580	-17905	-134	-22796	-1089	-12165	-114	-19880	-1313	-13623	-225	-18473	939	-14966	-152	-116	-121	-64	-60	-58	-102	43	-151	18	35	-73	-19	-57	82	-29	-3
1.127500	5323	-2241	-411	-18634	-82	-17062	-4269	-11518	22	-14622	-5993	-12763	-32	-13261	-6578	-10297	-1527	555	9405	-17923	-216	-22936	-1393	-12183	-196	-20280	-1689	-13180	-303	-18542	910	-14798	-152	-125	-116	-63	-61	-59	-104	16	-155	18	36	-75	-25	-55	84	-29	-3
1.128333	4728	-2696	-320	-18658	-75	-17165	-4096	-11688	20	-14619	-5896	-12791	50	-13281	-6542	-10390	-1833	129	9200	-17941	-415	-23034	-1674	-12225	-309	-20679	-2043	-12749	-319	-18635	864	-14573	-168	-128	-117	-64	-61	-58	-107	41	-148	19	35	-75	-19	-55	81	-28	1
1.129167	4216	-3079	-247	-18692	-56	-17276	-3917	-11845	62	-14637	-5811	-12824	107	-13323	-6519	-10486	-2154	-279	8965	-17957	-558	-23092	-1925	-12292	-215	-21080	-2376	-12330	-345	-18748	802	-14296	-146	-122	-117	-63	-60	-55	-100	43	-148	17	41	-72	-16	-51	84	-26	15
1.130000	3724	-3455	-199	-18726	-86	-17389	-3755	-11985	-22	-14656	-5740	-12861	-168	-13383	-6509	-10597	-2319	-683	8679	-17972	-690	-23107	-2137	-12391	-135	-21466	-2674	-11947	-341	-18892	726	-13989	-150	-125	-119	-66	-60	-57	-102	43	-147	21	37	-74	-21	-52	84	-30	0
1.130833	3285	-3804	-176	-18778	-31	-17503	-3576	-12122	-125	-14701	-5691	-12908	-400	-13470	-6514	-10712	-2658	-1084	8377	-17993	-730	-23079	-2311	-12515	-155	-21840	-2941	-11599	-235	-19061	633	-13649	-149	-127	-120	-69	-62	-62	-104	39	-153	13	30	-78	-26	-60	76	-29	-3
1.131667	3124	-4114	-178	-18836	33	-17613	-3407	-12245	-108	-14759	-5654	-12960	-139	-13574	-6529	-10833	-2926	-1474	8050	-18013	-593	-23054	-2437	-12663	-283	-22193	-3162	-11285	-351	-19250	534	-13291	-155	-129	-126	-73	-70	-66	-110	35	-154	11	28	-82	-27	-63	77	-36	-6
1.132500	3461	-4390	-198	-18895	-215	-17718	-3242	-12355	-207	-14823	-5624	-13020	18	-13689	-6545	-10950	-3036	-1842	7710	-18031	-461	-22983	-2501	-12825	-301	-22517	-3332	-11014	-532	-19458	431	-12897	-150	-127	-125	-69	-62	-61	-101	34	-152	15	27	-91	-26	-60	78	-31	-1
1.133333	3998	-4632	-238	-18971	-126	-17808	-3075	-12446	-249	-14900	-5605	-13083	-182	-13818	-6564	-11068	-3177	-2201	7354	-18053	-413	-22901	-2513	-12996	-194	-22808	-3453	-10778	-490	-19675	316	-12502	-150	-131	-122	-68	-64	-61	-109	38	-152	13	32	-77	-21	-57	80	-32	-3
1.134167	3888	-4844	-297	-19028	-249	-17891	-2916	-12529	-139	-14991	-5596	-13156	-137	-13959	-6590	-11185	-3156	-2542	7014	-18068	-580	-22798	-2466	-13185	-286	-23058	-3523	-10599	-342	-19917	201	-12108	-148	-127	-121	-68	-60	-59	-108	39	-148	19	32	-77	-23	-58	79	-32	-1
1.135000	3346	-5024	-379	-19102	16	-17968	-2766	-12606	-44	-15091	-5596	-13237	120	-14110	-6615	-11300	-3459	-2867	6615	-18097	-391	-22695	-2368	-13366	-142	-23274	-3543	-10459	-186	-20164	84	-11714	-149	-122	-120	-46	-62	-62	-105	16	-148	19	33	-76	-22	-57	82	-30	-3
1.135833	3040	-5173	-482	-19174	-204	-18030	-2618	-12669	-64	-15201	-5614	-13329	111	-14268	-6640	-11409	-3678	-3177	6244	-18131	-81	-22587	-2209	-13547	-129	-23443	-3514	-10366	-234	-20416	-25	-11338	-148	-125	-121	-65	-60	-59	-104	40	-147	19	29	-76	-19	-56	79	-32	2
1.136667	2528	-5302	-599	-19251	-18	-18080	-2501	-12729	-144	-15318	-5637	-13432	73	-14428	-6659	-11504	-3676	-3468	5874	-18160	-40	-22483	-2006	-13717	-171	-23573	-3441	-10299	-293	-20669	-127	-10973	-148	-128	-122	-66	-62	-57	-104	38	-150	13	33	-75	-19	-55	81	-30	1
1.137500	2166	-5407	-734	-19317	-85	-18120	-2372	-12784	-17	-15442	-5646	-13542	69	-14588	-6678	-11601	-3768	-3743	5519	-18199	-73	-22384	-1757	-13871	-159	-23657	-3322	-10296	-180	-20920	-217	-10645	-149	-130	-124	-65	-64	-53	-105	36	-151	19	30	-69	-17	-53	81	-33	-6
1.138333	1896	-5489	-884	-19385	-127	-18150	-2275	-12839	32	-15568	-5707	-13658	222	-14759	-6694	-11684	-3918	-3997	5180	-18243	94	-22291	-1472	-14006	-203	-23699	-3166	-10314	-254	-21164	-299	-10341	-144	-130	-120	-67	-60	-60	-107	38	-151	21	29	-75	-23	-59	80	-31	0
1.139167	1104	-5552	-1047	-19445	-349	-18168	-2198	-12885	37	-15697	-5748	-13777	371	-14922	-6705	-11755	-4046	-4239	4850	-18295	281	-22217	-1151	-14110	-271	-23693	-2973	-10360	-298	-21392	-340	-10069	-151	-128	-124	-67	-62	-59	-107	37	-148	18	36	-76	-15	-55	81	-31	-4
1.140000	241	-5598	-1217	-19495	143	-18174	-2143	-12934	-122	-15828	-5798	-13901	229	-15077	-6717	-11810	-4420	-4460	4543	-18350	600	-22123	-808	-14194	-204	-23657	-2753	-10426	-272	-21604	-369	-9831	-153	-131	-121	-69	-64	-61	-112	35	-154	16	28	-80	-25	-62	77	-35	-5
1.140833	-27	-5631	-1394	-19544	-163	-18167	-2109	-12980	-202	-15946	-5843	-14023	140	-15227	-6725	-11850	-4581	-4661	4267	-18410	767	-22041	-440	-14242	-198	-23573	-2496	-10500	-265	-21787	-362	-9627	-149	-129	-119	-66	-66	-58	-107	40	-150	23	34	-74	-19	-56	80	-39	-4
1.141667	-507	-5644	-1568	-19572	-238	-18148	-2094	-13020	-251	-16057	-5887	-14138	405	-15369	-6727	-11874	-4487	-4844	4014	-18471	613	-21962	-63	-14265	-305	-23460	-2219	-10594	-253	-21951	-324	-9455	-147	-127	-118	-66	-63	-57	-105	40	-148	20	35	-77	-22	-57	84	-30	-3
1.142500	-1016	-5648	-1749	-19598	43	-18123	-2105	-13067	-186	-16167	-5931	-14252	583	-15501	-6735	-11889	-4510	-5009	3792	-18540	649	-21884	316	-14261	-254	-23318	-1924	-10692	-241	-22081	-254	-9322	-151	-125	-119	-64	-61	-61	-92	47	-152	20	34	-65	-21	-55	81	-29	0
1.143333	-1353	-5644	-1926	-19617	-5	-18082	-2144	-13114	-80	-16267	-5976	-14361	487	-15625	-6750	-11882	-4491	-5154	3589	-18610	669	-21793	700	-14233	-176	-23147	-1612	-10791	-270	-22180	-146	-9223	-151	-126	-119	-64	-61	-57	-103	38	-150	22	37	-74	-23	-55	81	-32	0
1.144167	-1556	-5632	-2098	-19622	-44	-18039	-2208	-13158	-130	-16364	-6018	-14465	416	-15736	-6785	-11860	-4399	-5280	3417	-18706	635	-21695	1076	-14185	-48	-22957	-1285	-10887	-277	-22242	4	-9150	-147	-126	-118	-63	-64	-56	-103	41	-153	22	36	-73	-21	-58	80	-28	-5
1.145000	-1700	-5611	-2269	-19623	34	-17981	-2294	-13199	-190	-16448	-6055	-14561	323	-15839	-6795	-11830	-4253	-5382	3275	-18766	522	-21584	1449	-14120	-69	-22749	-949	-10978	-264	-22267	194	-9094	-152	-127	-118	-64	-65	-57	-102	41	-147	19	34	-76	-21	-53	81	-29	-3
1.145833	-1758	-5584	-2424	-19621	-45	-17927	-2398	-13237	-205	-16518	-6092	-14645	161	-15929	-6830	-11784	-4056	-5461	3148	-18848	414	-21460	1799	-14038	-128	-22525	-600	-11059	-158	-22250	429	-9080	-146	-125	-119	-64	-63	-53	-102	41	-152	20	39	-74	-41	-52	84	-26	5
1.146667	-1810	-5552	-2547	-19612	-19	-17883	-2518	-13266	-97	-16582	-6124	-14721	109	-16010	-6871	-11725	-3849	-5518	3071	-18934	403	-21312	2151	-13960	87	-22286	-243	-11137	-77	-22197	700	-9078	-149	-121	-122	-66	-63	-55	-102	41	-147	22	36	-73	-19	-52	84	-26	0
1.147500	-2176	-5517	-2701	-19605	-409	-17792	-2656	-13287	-110	-16643	-6158	-14806	136	-16080	-6928	-11654	-3480	-5544	3002	-19014	26	-21150	2479	-13880	-143	-22041	119	-11202	-218	-22103	1017	-9089	-148	-124	-119	-67	-62	-53	-100	38	-158	19	36	-76	-23	-50	84	-23	-1
1.148333	-2697	-5476	-2823	-19597	-49	-17719	-2813	-13300	-81	-16687	-6184	-14850	280	-16144	-6994	-11580	-3328	-5548	2951	-19105	87	-20965	2793	-13806	-262	-21790	494	-11257	-249	-21975	1359	-9115	-150	-126	-119	-66	-66	-60	-103	41	-151	18	37	-76	-25	-55	82	-28	-1
1.149167	-2863	-5435	-2930	-19595	-73	-17645	-2973	-13301	-68	-16721	-6216	-14909	217	-16196	-7068	-11495	-3153	-5525	2921	-19171	365	-20755	3100	-13737	-18	-21524	874	-11307	-76	-21809	1738	-9140	-147	-120	-118	-62	-60	-56	-103	44	-148	20	39	-73	-19	-49	84	-40	2
1.150000	-3097	-5391	-3025	-19594	-6	-17564	-3115	-13285	-141	-16746	-6247	-14950	-127	-16237	-7152	-11406	-2872	-5476	2903	-19277	353	-20528	3388	-13685	-7	-21260	1255	-11340	-52	-21611	2145	-9171	-145	-124	-118	-65	-61	-57	-104	39	-149	20	37	-72	-17	-51	80	-27	1
1.150833	-3307	-5346	-3109	-19595	-79	-17490	-3312	-13267	-148	-16765	-6283	-14999	45	-16277	-7253	-11321	-2613	-5406	2893	-19368	381	-20284	3657	-13652	-22	-20989	1631	-11379	-102	-21391	2573	-9211	-152	-126	-122	-66	-66	-57	-105	39	-179	16	26	-80	-25	-57	78	-30	-5
1.151667	-3586	-5303	-3184	-19611	-12	-17414	-3472	-13236	-120	-16772	-6325	-15038	213	-16304	-7360	-11234	-2225	-5312	2895	-19454	367	-20025	3916	-13639	-57	-20713	2023	-11407	-44	-21139	3021	-9245	-156	-127	-126	-66	-64	-63	-109	38	-153	13	34	-78	-23	-56	81	-29	-5
1.152500	-3918	-5261	-3250	-19623	-415	-17331	-3651	-13187	-39	-16771	-6370	-15072	-47	-16320	-7472	-11145	-1736	-5186	2903	-19539	204	-19746	4170	-13645	-143	-20434	2397	-11431	37	-20863	3485	-9274	-149	-125	-119	-66	-61	-60	-97	38	-149	15	15	-75	-19	-56	79	-32	-5
1.153333	-4470	-5219	-3318	-19645	189	-17252	-3812	-13134	11	-16757	-6418	-15097	-323	-16322	-7578	-11059	-1497	-5069	2906	-19626	388	-19458	4413	-13669	-50	-20150	2774	-11455	-64	-20574	3953	-9291	-148	-128	-122	-68	-62	-59	-109	37	-153	13	33	-76	-21	-56	80	-28	0
1.154167	-4644	-5178	-3366	-19668	115	-17171	-3959	-13069	-34	-16733	-6475	-15116	-205	-16321	-7695	-10977	-1228	-4926	2909	-19709	684	-19157	4648	-13717	106	-19858	3146	-11477	-74	-20271	4422	-9298	-154	-130	-119	-66	-63	-60	-108	26	-150	40	36	-78	-24	-58	79	-30	-1
1.155000	-4809	-5142	-3421	-19701	-182	-17087	-4124	-13003	-49	-16689	-6538	-15132	-69	-16310	-7812	-10894	-738	-4766	2910	-19788	464	-18853	4879	-13784	-10	-19562	3505	-11502	-61	-19969	4885	-9298	-146	-126	-119	-65	-60	-60	-107	36	-151	18	34	-76	-22	-53	78	-29	-1
1.155833	-5068	-5106	-3473	-19744	77	-17007	-4224	-12933	97	-16649	-6608	-15144	-224	-16289	-7929	-10826	-369	-4599	2896	-19869	452	-18546	5100	-13865	38	-19263	3854	-11532	-213	-19639	5347	-9285	-151	-128	-121	-67	-60	-59	-109	39	-150	18	35	-75	-23	-58	78	-33	-4
1.156667	-5214	-5074	-3530	-19782	64	-16926	-4336	-12865	-39	-16588	-6690	-15146	-231	-16259	-8048	-10761	143	-4427	2889	-19943	455	-18245	5310	-13969	37	-18960	4188	-11567	-254	-19322	5797	-9260	-152	-129	-121	-69	-64	-62	-111	34	-151	16	32	-82	-26	-60	76	-36	-11
1.157500	-5479	-5050	-3594	-19841	82	-16849	-4432	-12801	-166	-16517	-6770	-15138	-159	-16224	-8160	-10700	601	-4252	2869	-20016	326	-17943	5518	-14073	-7	-18646	4513	-11600	-239	-18996	6222	-9215	-152	-129	-127	-90	-66	-62	-110	37	-153	1	32	-80	-23	-59	77	-31	-6
1.158333	-5869	-5018	-3683	-19887	137	-16765	-4508	-12736	-139	-16437	-6855	-15120	-98	-16172	-8271	-10645	994	-4074	2844	-20082	290	-17648	5722	-14190	70	-18333	4812	-11639	-260	-18662	6631	-9161	-151	-132	-126	-68	-65	-61	-107	37	-154	13	32	-80	-25	-60	77	-34	-7
1.159167	-6027	-5001	-3732	-19948	0	-16684	-4568	-12683	-148	-16345	-6939	-15089	-156	-16090	-8367	-10598	1567	-3896	2808	-20144	344	-17362	5920	-14312	-60	-18010	5107	-11670	-159	-18358	7011	-9091	-151	-131	-124	-69	-65	-64	-111	35	-148	18	30	-80	-27	-58	74	-33	-4
1.160000	-6212	-4982	-3787	-20006	149	-16599	-4608	-12631	-185	-16247	-7024	-15050	-344	-16050	-8476	-10555	2010	-3713	2778	-20197	352	-17083	6108	-14435	-58	-17687	5375	-11705	-93	-18049	7363	-8998	-154	-132	-122	-67	-62	-66	-109	33	-151	19	32	-79	-23	-62	74	-33	-4
1.160833	-6683	-4970	-3893	-20068	-45	-16519	-4632	-12597	-205	-16142	-7104	-14993	-537	-15977	-8569	-10519	2407	-3526	2744	-20244	147	-16820	6295	-14554	-36	-17361	5632	-11730	-147	-17733	7698	-8909	-150	-129	-119	-66	-61	-60	-109	36	-151	22	36	-77	-18	-55	79	-31	1
1.161667	-7527	-4960	-3984	-20131	91	-16435	-4637	-12564	-138	-16029	-7180	-14926	-498	-15892	-8660	-10485	2610	-3351	2711	-20282	416	-16562	6477	-14665	-200	-17035	5863	-11753	-251	-17429	7998	-8797	-145	-128	-116	-64	-58	-59	-104	41	-147	18	34	-75	-18	-55	81	-30	-1
1.162500	-8231	-4957	-4080	-20192	-38	-16353	-4624	-12542	-63	-15919	-7248	-14850	-461	-15804	-8744	-10461	2594	-3174	2677	-20314	665	-16328	6642	-14774	-102	-16711	6086	-11769	-283	-17130	8274	-8676	-144	-127	-118	-68	-62	-57	-85	39	-148	17	35	-76	-19	-52	79	-27	1
1.163333	-8850	-4959	-4175	-20254	-147	-16274	-4598	-12526	-59	-15806	-7313	-14760	-667	-15714	-8827	-10446	2708	-3001	2654	-20336	277	-16105	6798	-14879	-255	-16388	6284	-11779	-182	-16837	8512	-8549	-148	-131	-119	-67	-63	-59	-108	41	-151	20	34	-76	-19	-57	79	-30	-4
1.164167	-9362	-4961	-4275	-20320	-96	-16199	-4565	-12516	-84	-15697	-7372	-14680	-676	-15622	-8902	-10430	2723	-2826	2638	-20350	361	-15898	6941	-14966	-258	-16082	6469	-11779	-212	-16550	8726	-8411	-149	-128	-119	-68	-66	-60	-108	39	-148	18	32	-79	-22	-60	79	-29	0
1.165000	-9894	-4969	-4378	-20384	107	-16122	-4517	-12511	-76	-15593	-7421	-14562	-515	-15527	-8971	-10422	2749	-2654	2628	-20358	449	-15709	7065	-15046	-196	-15776	6630	-11774	-222	-16293	8911	-8272	-149	-135	-127	-70	-64	-62	-110	36	-152	12	30	-79	-25	-60	79	-31	-3
1.165833	-10574	-4977	-4472	-20443	-376	-16053	-4459	-12511	17	-15494	-7465	-14449	-432	-15432	-9034	-10415	2631	-2481	2642	-20348	157	-15532	7193	-15119	-198	-15485	6773	-11755	-248	-15989	9076	-8124	-152	-130	-120	-65	-61	-56	-105	36	-149	22	35	-77	-22	-55	78	-29	-3
1.166667	-11721	-5002	-4552	-20496	-15	-15978	-4375	-12502	57	-15393	-7496	-14322	-585	-15339	-9086	-10410	2399	-2306	2664	-20329	71	-15372	7262	-15180	-246	-15205	6901	-11725	-145	-15717	9206	-7979	-150	-128	-122	-67	-67	-59	-108	39	-153	19	33	-76	-21	-55	80	-28	3
1.167500	-12247	-4971	-4632	-20540	156	-15907	-4327	-12517	-93	-15328	-7528	-14201	-628	-15248	-9128	-10408	2153	-2137	2708	-20295	184	-15225	7329	-15233	-205	-14944	6999	-11688	-92	-15447	9318	-7836	-146	-128	-99	-65	-62	-59	-104	41	-141	17	36	-76	-22	-56	84	-28	0
1.168333	-12120	-4961	-4695	-20579	-334	-15841	-4260	-12486	-45	-15222	-7560	-14064	-507	-15163	-9162	-10409	2056	-1974	2767	-20256	-88	-15096	7364	-15282	-263	-14707	7073	-11647	-265	-15178	9407	-7704	-149	-127	-118	-64	-61	-58	-104	36	-149	20	35	-75	-19	-56	85	-30	-1
1.169167	-11725	-4947	-4749	-20605	-100	-15775	-4190	-12474	25	-15148	-7587	-13935	-506	-15082	-9188	-10411	1882	-1815	2845	-20204	-296	-14974	7374	-15322	-195	-14485	7132	-11599	-300	-14940	9472	-7580	-148	-122	-117	-61	-56	-52	-100	40	-154	22	38	-72	-24	-51	86	-29	0
1.170000	-11151	-4927	-4785	-20613	-80	-15715	-4143	-12451	-165	-15082	-7621	-13806	-612	-15011	-9196	-10407	1710	-1662	2941	-20135	-469	-14873	7352	-15358	-215	-14290	7154	-11558	-102	-14701	9520	-7471	-144	-125	-119	-65	-62	-52	-103	41	-151	19	40	-74	-22	-53	88	-27	1
1.170833	-10464	-4893	-4803	-20628	-32	-15657	-4075	-12418	-102	-15026	-7666	-13677	-698	-14966	-9202	-10408	1475	-1520	3041	-20064	-589	-14784	7301	-15391	-249	-14123	7144	-11516	363	-14474	9534	-7386	-151	-130	-119	-65	-62	-58	-105	38	-149	17	35	-73	-26	-56	82	-30	-6
1.171667	-9556	-4855	-4803	-20626	28	-15601	-4034	-12382	79	-14975	-7717	-13555	-617	-14898	-9191	-10402	1188	-1387	3177	-19977	-606	-14706	7215	-15418	-125	-13985	7100	-11479	822	-14260	9532	-7321	-152	-130	-122	-65	-65	-57	-105	38	-152	18	34	-77	-22	-56	84	-30	-3
1.172500	-8458	-4796	-4781	-20606	-193	-15556	-4001	-12328	87	-14923	-7778	-13426	-637	-14848	-9173	-10394	1007	-1262	3317	-19885	-781	-14636	7102	-15434	-357	-13863	7022	-11454	578	-14059	9514	-7278	-151	-131	-151	-68	-66	-58	-105	55	-149	17	30	-74	-22	-56	82	-30	-3
1.173333	-7358	-4734	-4743	-20580	-103	-15506	-3986	-12262	-5	-14880	-7858	-13313	-710	-14808	-9145	-10369	680	-1152	3471	-19782	-797	-14582	6956	-15454	-448	-13773	6910	-11435	112	-13875	9474	-7269	-151	-131	-127	-70	-63	-60	-109	35	-153	11	30	-81	-27	-59	80	-30	-4
1.174167	-6302	-4659	-4676	-20541	-220	-15464	-3987	-12181	-60	-14831	-7934	-13201	-741	-14775	-9112	-10341	387	-1055	3639	-19669	-771	-14530	6793	-15461	-322	-13701	6770	-11424	-114	-13706	9414	-7287	-149	-129	-122	-66	-66	-61	-104	41	-150	20	35	-97	-22	-58	82	-28	-1
1.175000	-5694	-4575	-4580	-20491	-230	-15425	-4002	-12078	40	-14784	-8043	-13094	-627	-14745	-9067	-10297	211	-962	3821	-19547	-676	-14485	6609	-15457	-462	-13651	6590	-11430	-85	-13553	9340	-7343	-151	-127	-122	-65	-60	-59	-107	37	-150	21	34	-76	-23	-58	86	-29	0
1.175833	-5063	-4479	-4480	-20432	-51	-15386	-4036	-11963	90	-14733	-8159	-12987	-453	-14719	-9025	-10245	-239	-893	4009	-19422	-195	-14451	6406	-15446	-223	-13627	6381	-11448	-242	-13419	9245	-7434	-149	-130	-120	-64	-62	-60	-104	39	-149	8	36	-74	-17	-40	86	-27	-4
1.176667	-4251	-4383	-4356	-20365	-161	-15353	-4093	-11837	-8	-14685	-8291	-12890	-532	-14700	-8983	-10181	-505	-831	4203	-19296	9	-14423	6188	-15428	-415	-13615	6143	-11481	-679	-13309	9129	-7563	-148	-126	-120	-63	-59	-57	-103	39	-150	19	33	-75	-21	-57	80	-30	0
1.177500	-3420	-4279	-4209	-20297	-270	-15323	-4172	-11698	-67	-14630	-8439	-12795	-559	-14688	-8947	-10105	-884	-787	4397	-19167	97	-14405	5961	-15399	-414	-13621	5881	-11530	-1075	-13211	8993	-7726	-146	-129	-120	-98	-63	-61	-105	38	-149	19	34	-77	-22	-57	84	-28	0
1.178333	-2542	-4176	-4045	-20229	-115	-15296	-4273	-11536	-133	-14577	-8595	-12705	-599	-14665	-8918	-10015	-1288	-756	4594	-19031	-63	-14389	5736	-15365	-303	-13638	5604	-11599	-1339	-13138	8840	-7929	-150	-127	-119	-69	-62	-60	-104	39	-151	20	30	-78	-21	-56	80	-26	7
1.179167	-1586	-4063	-3869	-20159	-367	-15264	-4393	-11364	-152	-14517	-8765	-12614	-538	-14622	-8896	-9912	-1738	-737	4793	-18900	-377	-14380	5510	-15309	-308	-13667	5315	-11676	-1493	-13080	8672	-8158	-148	-130	-119	-64	-61	-59	-101	38	-153	15	35	-75	-22	-56	85	-30	-4
1.180000	-1271	-3951	-3674	-20086	-391	-15233	-4530	-11183	-160	-14454	-8939	-12520	-333	-14619	-8896	-9800	-2338	-731	4998	-18768	-584	-14380	5295	-15240	-415	-13694	5023	-11773	-1448	-13044	8481	-8423	-153	-128	-120	-67	-67	-59	-105	39	-151	18	33	-79	-24	-57	81	-30	-4
1.180833	-1178	-3834	-3465	-20019	-127	-15198	-4688	-10990	-18	-14388	-9121	-12426	-229	-14592	-8908	-9650	-3093	-732	5201	-18641	-616	-14380	5090	-15172	-323	-13741	4736	-11882	-1425	-13015	8277	-8709	-148	-127	-122	-65	-61	-56	-97	42	-151	18	30	-77	-19	-55	81	-29	-1
1.181667	-895	-3719	-3243	-19950	-423	-15154	-4864	-10788	-23	-14322	-9306	-12322	-200	-14557	-8940	-9538	-3510	-745	5396	-18515	-783	-14394	4899	-15092	-361	-13773	4454	-12003	-1315	-13008	8056	-9019	-150	-131	-121	-69	-63	-58	-107	39	-155	15	32	-78	-24	-57	86	-31	-8
1.182500	-810	-3603	-3011	-19891	-60	-15110	-5046	-10583	-88	-14252	-9490	-12215	-13	-14521	-8992	-9397	-3891	-765	5597	-18394	-821	-14410	4731	-15006	-271	-13823	4194	-12136	-1063	-13009	7827	-9345	-147	-127	-116	-70	-61	-60	-104	39	-155	18	33	-77	-23	-56	81	-32	0
1.183333	-762	-3483	-2768	-19834	-68	-15051	-5259	-10367	77	-14180	-9671	-12093	113	-14475	-9070	-9233	-4338	-793	5793	-18284	-693	-14437	4575	-14913	-232	-13863	3956	-12275	-969	-13023	7573	-9677	-148	-128	-120	-65	-62	-55	-105	37	-127	21	35	-99	-19	-53	81	-33	0
1.184167	-778	-3364	-2515	-19780	-149	-14985	-5476	-10153	42	-14113	-9850	-11968	44	-14423	-9167	-9094	-4689	-832	5988	-18177	-513	-14473	4444	-14814	-458	-13901	3740	-12430	-817	-13051	7322	-10017	-150	-155	-118	-46	-62	-58	-102	40	-151	13	34	-77	-24	-57	79	-28	-5
1.185000	-721	-3245	-2257	-19733	-9	-14915	-5705	-9937	-68	-14033	-10017	-11831	-25	-14368	-9284	-8937	-4954	-873	6185	-18082	-274	-14519	4330	-14707	-575	-13934	3556	-12584	-630	-13082	7057	-10343	-148	-128	-119	-66	-64	-58	-107	37	-150	17	35	-75	-23	-53	81	-28	-4
1.185833	-487	-3130	-1991	-19689	-31	-14835	-5939	-9720	-146	-13949	-10184	-11689	-56	-14303	-9422	-8780	-5117	-926	6379	-17994	-63	-14572	4232	-14621	-595	-13962	3402	-12752	-552	-13119	6792	-10663	-148	-127	-119	-65	-58	-55	-108	40	-151	19	35	-73	-19	-56	78	-30	-5
1.186667	2	-3015	-1728	-19648	-75	-14742	-6184	-9514	-17	-13889	-10324	-11533	-194	-14230	-9577	-8625	-5409	-988	6574	-17920	157	-14637	4145	-14529	-595	-13991	3276	-12919	-540	-13162	6524	-10963	-147	-127	-118	-65	-62	-58	-105	40	-142	8	35	-74	-22	-62	82	-28	1
1.187500	436	-2901	-1462	-19615	-201	-14651	-6425	-9301	57	-13819	-10458	-11368	-266	-14153	-9748	-8467	-5650	-1058	6770	-17858	104	-14710	4071	-14434	-432	-14018	3180	-13096	-710	-13207	6260	-11244	-150	-125	-117	-62	-61	-56	-102	42	-148	19	35	-72	-18	-50	82	-27	-1
1.188333	378	-2791	-1201	-19582	-344	-14543	-6678	-9095	-39	-13750	-10581	-11201	-171	-14083	-9930	-8308	-5638	-1136	6962	-17807	-103	-14792	4005	-14346	-558	-14029	3106	-13269	-685	-13252	6004	-11490	-149	-125	-117	-64	-60	-56	-138	40	-154	17	40	-73	-22	-51	84	-29	2
1.189167	79	-2691	-941	-19559	159	-14438	-6933	-8896	-14	-13681	-10683	-11029	-149	-13985	-10120	-8156	-5833	-1226	7158	-17774	185	-14886	3939	-14268	-398	-14039	3057	-13446	489	-13298	5758	-11709	-146	-128	-119	-62	-62	-55	-100	44	-150	20	39	-73	-19	-51	87	-25	0
1.190000	-246	-2592	-686	-19537	-91	-14335	-7184	-8700	0	-13618	-10775	-10856	-235	-13898	-10314	-8006	-5873	-1322	7350	-17761	165	-14978	3876	-14198	-441	-14049	3016	-13627	1752	-13338	5517	-11888	-149	-130	-121	-67	-64	-58	-102	38	-150	13	29	-79	-21	-55	84	-29	-4
1.190833	-920	-2508	-448	-19519	-224	-14236	-7436	-8515	-171	-13562	-10857	-10679	-227	-13808	-10515	-7858	-6016	-1438	7539	-17759	133	-15093	3812	-14136	-435	-14054	3002	-13798	1138	-13376	5294	-12036	-152	-130	-122	-69	-67	-60	-105	38	-152	15	37	-76	-24	-53	82	-27	-5
1.191667	-1679	-2424	-210	-19510	-98	-14139	-7682	-8332	-195	-13499	-10926	-10501	-66	-13715	-10713	-7712	-6086	-1552	7729	-17776	153	-15203	3747	-14096	-277	-14059	2987	-13968	900	-13406	5087	-12138	-151	-128	-118	-67	-69	-61	-107	36	-144	15	34	-79	-36	-57	84	-30	-4
1.192500	-2336	-2347	16	-19496	-134	-14046	-7922	-8156	-78	-13434	-10977	-10318	-118	-13620	-10906	-7562	-6070	-1678	7907	-17816	112	-15304	3684	-14035	-217	-14056	2981	-14125	1183	-13424	4904	-12203	-150	-130	-120	-67	-64	-60	-105	37	-150	13	37	-76	-21	-55	84	-30	-4
1.193333	-3390	-2284	236	-19489	-143	-13973	-8159	-7979	-130	-13374	-11023	-10142	-117	-13526	-11089	-7388	-6084	-1806	8081	-17862	57	-15408	3618	-13997	-251	-14053	2980	-14276	860	-13430	4735	-12228	-149	-128	-119	-68	-66	-58	-99	38	-151	18	39	-79	-23	-56	82	-28	-1
1.194167	-4402	-2219	439	-19486	233	-13913	-8382	-7816	-124	-13314	-11066	-9964	-68	-13435	-11265	-7268	-6206	-1941	8234	-17936	303	-15505	3554	-13970	-31	-14053	2974	-14407	560	-13422	4590	-12220	-148	-129	-115	-67	-64	-60	-104	37	-152	16	37	-76	-22	-53	86	-28	-4
1.195000	-4779	-2168	640	-19476	-327	-13863	-8594	-7654	-110	-13257	-11103	-9783	-206	-13343	-11434	-7120	-6070	-2080	8380	-18021	168	-15592	3496	-13951	-67	-14048	2968	-14524	277	-13401	4464	-12182	-150	-126	-120	-66	-62	-56	-100	39	-153	18	37	-72	-32	-55	85	-28	2
1.195833	-5077	-2122	829	-19472	-198	-13835	-8794	-7501	-174	-13198	-11151	-9607	-308	-13236	-11587	-6972	-5845	-2223	8508	-18135	-90	-15673	3444	-13949	-103	-14042	2954	-14621	161	-13364	4370	-12115	-146	-122	-121	-64	-43	-52	-103	41	-149	19	39	-70	-18	-53	87	-26	0
1.196667	-5259	-2082	1004	-19459	84	-13815	-8985	-7350	-215	-13137	-11176	-9435	-102	-13170	-11726	-6824	-5603	-2360	8613	-18264	-48	-15736	3403	-13950	-76	-14037	2938	-14697	50	-13317	4280	-12031	-147	-125	-118	-66	-61	-56	-104	40	-148	19	36	-79	-21	-58	84	-27	-4
1.197500	-5179	-2054	1170	-19445	-73	-13823	-9156	-7216	-133	-13085	-11221	-9263	-155	-13096	-11859	-6677	-5334	-2505	8694	-18412	-187	-15789	3370	-13970	-142	-14051	2917	-14751	-91	-13257	4221	-11926	-152	-126	-122	-67	-61	-58	-103	40	-154	17	34	-75	-24	-57	85	-28	-19
1.198333	-4847	-2028	1318	-19427	-91	-13842	-9314	-7083	-237	-13027	-11273	-9091	-354	-13021	-11978	-6543	-5037	-2630	8748	-18579	-281	-15822	3351	-14001	-112	-14032	2894	-14779	-234	-13184	4183	-11820	-155	-131	-127	-68	-64	-67	-110	37	-150	13	30	-76	-16	-64	80	-32	-3
1.199167	-4115	-2013	1458	-19395	4	-13877	-9452	-6959	-459	-12969	-11327	-8925	-194	-12954	-12073	-6388	-4535	-2762	8785	-18761	-430	-15838	3358	-14042	-114	-14026	2872	-14769	-506	-13097	4177	-11701	-150	-121	-126	-73	-66	-60	-104	38	-155	15	32	-79	-24	-58	81	-27	-4
1.200000	-3047	-2001	1588	-19347	-205	-13915	-9565	-6847	-206	-12910	-11388	-8758	-88	-12889	-12156	-6259	-4068	-2880	8793	-18960	-453	-15837	3376	-14098	-219	-14016	2857	-14744	-630	-13001	4190	-11586	-152	-132	-127	-69	-66	-59	-107	39	-155	15	32	-75	-24	-47	85	-28	-6
1.200833	-2454	-1994	1708	-19304	-97	-13963	-9653	-6741	-56	-12853	-11452	-8592	-33	-12825	-12222	-6113	-3607	-2981	8789	-19165	-376	-15816	3419	-14168	-167	-14006	2849	-14686	-602	-12896	4237	-11478	-150	-126	-122	-66	-63	-57	-104	41	-148	20	33	-75	-19	-56	85	-29	0
1.201667	-2579	-1993	1800	-19182	-107	-14017	-9721	-6652	-310	-12794	-11522	-8432	-87	-12773	-12269	-5988	-2968	-3076	8757	-19389	-567	-15783	3475	-14253	-357	-13992	2850	-14599	-354	-12789	4305	-11380	-147	-125	-120	-65	-61	-58	-101	43	-159	11	36	-70	-18	-58	85	-26	-3
1.202500	-2950	-2008	1879	-19064	327	-14066	-9767	-6574	-323	-12741	-11603	-8276	-239	-12725	-12304	-5867	-2644	-3149	8710	-19614	-390	-15746	3550	-14357	-289	-13977	2861	-14495	-251	-12684	4400	-11305	-137	-124	-119	-64	-61	-53	-100	42	-147	19	37	-75	-19	-53	82	-28	0
1.203333	-2968	-2032	1934	-18927	8	-14130	-9794	-6510	-151	-12692	-11681	-8131	-448	-12682	-12341	-5761	-2275	-3217	8641	-19850	-238	-15696	3632	-14480	-266	-13961	2880	-14372	-555	-12577	4523	-11255	-145	-127	-121	-65	-63	-56	-125	70	-147	16	34	-73	-18	-55	86	-26	0
1.204167	-2963	-2067	1967	-18759	16	-14183	-9793	-6464	-139	-12649	-11763	-7993	-600	-12649	-12323	-5663	-1879	-3273	8555	-20092	0	-15638	3728	-14620	-313	-13965	2915	-14236	-882	-12480	4667	-11234	-149	-125	-119	-64	-65	-56	-104	41	-151	19	34	-74	-22	-55	82	-32	0
1.205000	-3165	-2119	1981	-18563	12	-14232	-9772	-6434	-136	-12608	-11839	-7861	-402	-12618	-12307	-5577	-1527	-3312	8450	-20334	371	-15565	3828	-14781	-220	-13917	2964	-14099	-683	-12371	4840	-11239	-145	-126	-117	-64	-62	-57	-104	39	-150	20	36	-63	-19	-53	81	-29	1
1.205833	-3187	-2181	1961	-18348	-73	-14275	-9726	-6432	-188	-12581	-11900	-7739	-101	-12598	-12281	-5505	-1194	-3341	8334	-20582	494	-15523	3931	-14954	-85	-13893	3018	-13967	-333	-12275	5034	-11281	-155	-127	-118	-62	-73	-56	-104	43	-148	21	36	-74	-22	-51	84	-31	-4
1.206667	-3234	-2263	1918	-18106	-326	-14319	-9664	-6432	-323	-12555	-11968	-7626	-183	-12584	-12240	-5436	-895	-3355	8200	-20829	574	-15475	4032	-15145	-42	-13864	3084	-13854	-215	-12187	5244	-11358	-154	-129	-122	-67	-65	-66	-108	38	-155	12	29	-76	-26	-57	80	-33	-7
1.207500	-3311	-2359	1842	-17849	361	-14351	-9586	-6457	-189	-12542	-12013	-7518	-294	-12580	-12183	-5388	-867	-3362	8053	-21072	826	-15429	4127	-15351	80	-13825	3161	-13751	-173	-12099	5478	-11468	-148	-127	-120	-64	-62	-59	-100	44	-151	20	36	-75	-21	-55	82	-30	2
1.208333	-2634	-2470	1745	-17575	174	-14382	-9483	-6495	-205	-12545	-12040	-7416	-353	-12583	-12115	-5340	-722	-3354	7896	-21308	825	-15398	4213	-15571	158	-13783	3241	-13688	0	-12020	5720	-11626	-147	-125	-116	-64	-59	-59	-100	37	-151	21	33	-76	-29	-48	88	-28	1
1.209167	-1990	-2598	1617	-17296	-38	-14410	-9366	-6556	-283	-12533	-12045	-7320	-326	-12589	-12039	-5303	-460	-3340	7716	-21541	809	-15372	4286	-15799	60	-13734	3328	-13657	88	-11941	5978	-11815	-153	-127	-119	-63	-59	-57	-100	46	-149	19	37	-72	-19	-51	86	-28	0
1.210000	-1164	-2738	1459	-17015	18	-14440	-9241	-6638	-231	-12549	-12034	-7232	-160	-12608	-11977	-5275	-360	-3323	7525	-21766	861	-15362	4343	-16032	223	-13685	3411	-13677	150	-11874	6241	-12051	-145	-124	-120	-62	-61	-57	-100	41	-148	23	34	-79	-19	-51	84	-28	2
1.210833	-221	-2892	1272	-16743	30	-14477	-9109	-6742	-222	-12574	-11997	-7152	-69	-12637	-11877	-5254	-264	-3302	7314	-21985	764	-15370	4379	-16273	299	-13635	3488	-13740	259	-11798	6506	-12330	-160	-126	-119	-63	-64	-61	-109	42	-148	21	35	-75	-21	-53	79	-30	0
1.211667	725	-3057	1066	-16483	130	-14511	-8967	-6863	-287	-12615	-11941	-7073	-16	-12677	-11788	-5246	-199	-3282	7084	-22189	625	-15384	4407	-16509	196	-13583	3573	-13861	268	-11746	6781	-12651	-147	-127	-119	-64	-65	-61	-105	38	-149	24	34	-77	-22	-50	79	-34	-1
1.212500	1856	-3230	833	-16226	172	-14549	-8818	-7003	-297	-12659	-11859	-6998	-56	-12721	-11694	-5232	4	-3256	6847	-22373	395	-15404	4419	-16734	172	-13527	3657	-14008	189	-11684	7057	-13002	-149	-126	-119	-60	-62	-58	-103	41	-151	21	36	-74	-24	-51	82	-28	0
1.213333	3146	-3398	580	-16027	30	-14586	-8664	-7164	-391	-12716	-11769	-6924	-156	-12772	-11600	-5196	305	-3235	6591	-22541	188	-15427	4429	-16944	21	-13473	3733	-14234	174	-11630	7346	-13398	-151	-136	-102	-62	-62	-60	-105	27	-151	19	35	-75	-23	-56	81	-31	-6
1.214167	4350	-3572	308	-15840	46	-14631	-8510	-7345	-356	-12779	-11637	-6855	-62	-12830	-11506	-5223	487	-3220	6321	-22693	106	-15456	4429	-17142	93	-13426	3812	-14493	218	-11581	7635	-13829	-151	-126	-120	-62	-62	-60	-107	40	-151	17	35	-78	-23	-57	82	-30	0
1.215000	5103	-3738	16	-15682	-138	-14671	-8354	-7544	-243	-12850	-11499	-6791	13	-12899	-11415	-5244	811	-3210	6033	-22824	-170	-15482	4432	-17311	-59	-13380	3894	-14787	205	-11541	7923	-14293	-150	-129	-125	-65	-65	-59	-105	40	-149	18	33	-78	-22	-69	82	-31	-5
1.215833	5469	-3898	-292	-15566	231	-14714	-8212	-7760	-309	-12926	-11344	-6731	247	-12967	-11323	-5242	960	-3203	5741	-22927	-223	-15507	4439	-17456	-158	-13343	3981	-15111	306	-11509	8221	-14786	-145	-126	-120	-64	-63	-59	-103	41	-152	21	33	-79	-23	-56	85	-31	-1
1.216667	6041	-4043	-612	-15479	33	-14750	-8036	-7989	-289	-13003	-11182	-6676	377	-13040	-11230	-5263	1040	-3210	5425	-23008	-228	-15527	4455	-17576	-41	-13323	4081	-15466	232	-11493	8520	-15301	-150	-128	-124	-66	-63	-76	-105	40	-152	20	35	-79	-21	-59	84	-30	-3
1.217500	6265	-4166	-924	-15428	7	-14785	-7876	-8237	-189	-13084	-11014	-6632	330	-13121	-11144	-5296	1294	-3224	5134	-23059	-413	-15551	4493	-17667	-177	-13323	4189	-15844	193	-11494	8825	-15821	-148	-127	-127	-63	-62	-60	-107	40	-151	20	29	-78	-22	-60	80	-26	0
1.218333	6386	-4269	-1268	-15418	55	-14813	-7712	-8500	-181	-13169	-10835	-6593	367	-13198	-11062	-5332	1539	-3242	4818	-23088	-544	-15575	4556	-17734	-83	-13345	4318	-16230	257	-11517	9133	-16346	-151	-133	-124	-66	-64	-60	-111	36	-154	28	29	-78	-23	-58	82	-33	-1
1.219167	6481	-4349	-1603	-15421	151	-14833	-7540	-8770	-232	-13250	-10659	-6567	337	-13279	-10981	-5392	1717	-3266	4507	-23088	-593	-15603	4652	-17785	-149	-13401	4485	-16629	216	-11580	9433	-16870	-151	-129	-125	-66	-61	-60	-110	39	-153	16	30	-79	-25	-60	80	-34	-7
1.220000	6280	-4405	-1944	-15484	-371	-14848	-7365	-9051	-137	-13331	-10480	-6550	121	-13356	-10897	-5458	1979	-3297	4191	-23059	-694	-15650	4791	-17823	-240	-13498	4666	-17034	162	-11639	9746	-17359	-149	-127	-126	-68	-66	-64	-110	37	-164	19	27	-81	-23	-58	80	-32	-1
1.220833	5551	-4427	-2279	-15557	104	-14844	-7175	-9328	47	-13407	-10300	-6545	-108	-13434	-10821	-5543	2140	-3332	3883	-23007	-556	-15708	4975	-17850	-188	-13633	4890	-17433	70	-11747	10050	-17821	-148	-127	-125	-64	-61	-60	-109	40	-150	20	30	-76	-17	-57	82	-31	0
1.221667	5107	-4416	-2610	-15644	123	-14835	-6981	-9606	-83	-13482	-10124	-6553	102	-13510	-10740	-5616	2187	-3366	3576	-22915	-361	-15793	5208	-17878	-234	-13823	5152	-17848	148	-11895	10361	-18240	-147	-125	-122	-63	-56	-56	-104	40	-152	3	30	-72	-21	-59	81	-28	1
1.222500	4665	-4376	-2936	-15755	-202	-14819	-6766	-9883	-241	-13556	-9950	-6587	313	-13586	-10662	-5745	2429	-3405	3265	-22841	-581	-15912	5492	-17919	-230	-14062	5451	-18262	114	-12075	10661	-18616	-149	-130	-127	-67	-61	-57	-108	39	-150	17	30	-78	-23	-59	81	-29	-4
1.223333	4013	-4311	-3253	-15874	-55	-14790	-6545	-10156	-242	-13628	-9783	-6628	176	-13660	-10584	-5868	2786	-3440	2967	-22727	-590	-16073	5827	-17981	-75	-14360	5792	-18684	21	-12291	10957	-18942	-153	-122	-127	-69	-64	-59	-108	37	-158	17	27	-81	-23	-60	79	-31	-4
1.224167	3397	-4214	-3567	-16010	-212	-14766	-6304	-10417	-81	-13693	-9616	-6695	-29	-13733	-10506	-6001	3165	-3472	2668	-22600	-556	-16265	6220	-18055	-52	-14703	6185	-19108	103	-12561	11249	-19210	-150	-128	-124	-69	-67	-59	-105	37	-150	20	32	-77	-24	-60	81	-31	-1
1.225000	2676	-4083	-3867	-16135	-189	-14725	-6040	-10663	-35	-13755	-9443	-6777	-42	-13795	-10415	-6137	3396	-3496	2379	-22452	-590	-16498	6660	-18174	-56	-15091	6601	-19535	20	-12802	11539	-19434	-151	-128	-126	-66	-63	-56	-104	37	-156	17	30	-76	-27	-60	77	-29	-4
1.225833	1999	-3932	-4158	-16265	-104	-14701	-5759	-10898	-93	-13817	-9301	-6879	-1	-13875	-10328	-6283	3671	-3519	2094	-22294	-404	-16766	7146	-18319	6	-15511	7055	-19961	-13	-13089	11833	-19625	-185	-131	-125	-65	-62	-59	-108	36	-151	18	33	-75	-21	-58	81	-29	-3
1.226667	1549	-3750	-4440	-16386	-94	-14650	-5460	-11113	-57	-13874	-9102	-7000	72	-13956	-10227	-6432	4111	-3535	1818	-22122	-233	-17064	7674	-18506	-44	-15961	7539	-20407	26	-13388	12127	-19784	-154	-128	-125	-65	-77	-57	-104	38	-151	23	32	-76	-22	-58	80	-33	-5
1.227500	974	-3554	-4710	-16505	22	-14620	-5144	-11316	-66	-13930	-8926	-7145	96	-14033	-10115	-6576	4428	-3540	1546	-21940	-105	-17380	8229	-18751	-32	-16419	8049	-20853	-96	-13683	12434	-19928	-146	-127	-122	-64	-60	-59	-108	38	-152	20	34	-74	-18	-57	80	-5	1
1.228333	302	-3332	-4974	-16610	-301	-14589	-4805	-11499	-4	-13983	-8741	-7311	-3	-14117	-9963	-6714	4806	-3546	1285	-21746	-130	-17712	8814	-18983	-28	-16878	8569	-21303	-165	-13972	12753	-20075	-148	-127	-121	-65	-60	-57	-109	33	-147	20	36	-73	-21	-56	82	-27	0
1.229167	-673	-3099	-5250	-16707	-41	-14572	-4449	-11671	115	-14038	-8554	-7496	-12	-14202	-9856	-6841	5079	-3539	1029	-21544	60	-18046	9416	-19272	-126	-17320	9094	-21760	-243	-14234	13092	-20238	-146	-124	-120	-61	-59	-53	-102	42	-148	20	35	-73	-19	-53	85	-26	3
1.230000	-1435	-2853	-5476	-16792	-38	-14559	-4080	-11826	16	-14096	-8362	-7700	75	-14299	-9706	-6959	5056	-3530	778	-21333	460	-18371	10025	-19590	-55	-17728	9622	-22213	-233	-14476	13446	-20433	-147	-130	-120	-65	-60	-59	-104	41	-149	21	38	-73	-18	-56	82	-28	-3
1.230833	-2021	-2610	-5714	-16868	-186	-14561	-3708	-11971	-21	-14154	-8162	-7924	84	-14400	-9543	-7068	5211	-3524	538	-21115	451	-18676	10628	-19935	-193	-18097	10137	-22671	-236	-14692	13823	-20665	-152	-130	-124	-66	-61	-59	-111	39	-152	17	29	-77	-19	-61	78	-33	-5
1.231667	-2604	-2349	-5951	-16928	-86	-14584	-3333	-12107	13	-14213	-7956	-8162	21	-14513	-9369	-7155	5325	-3510	309	-20889	557	-18954	11215	-20294	-163	-18411	10652	-23124	-498	-14867	14227	-20938	-152	-130	-125	-70	-69	-62	-113	35	-152	15	26	-80	-26	-62	76	-35	-6
1.232500	-3182	-2094	-6188	-16969	303	-14618	-2958	-12234	-52	-14273	-7740	-8414	60	-14610	-9174	-7226	5423	-3492	99	-20650	630	-19186	11798	-20679	-184	-18661	11163	-23564	-1203	-15002	14663	-21248	-149	-126	-122	-68	-66	-59	-107	38	-152	16	29	-79	-25	-61	76	-30	-1
1.233333	-3638	-1840	-6389	-16994	-120	-14662	-2581	-12348	-85	-14325	-7514	-8670	-94	-14713	-8966	-7275	5538	-3471	-101	-20402	514	-19373	12357	-21038	-189	-18847	11659	-23988	-1638	-15103	15118	-21595	-152	-131	-121	-65	-65	-58	-108	37	-153	18	33	-74	-22	-59	77	-30	-4
1.234167	-4436	-1591	-6594	-16996	77	-14721	-2216	-12458	-156	-14381	-7281	-8930	-285	-14805	-8753	-7311	5469	-3443	-282	-20142	455	-19512	12895	-21413	-194	-18966	12148	-24400	-1301	-15171	15597	-21964	-151	-127	-119	-68	-63	-58	-107	38	-150	19	33	-77	-21	-59	78	-33	0
1.235000	-4740	-1349	-6792	-16988	104	-14798	-1871	-12567	-76	-14437	-7048	-9193	-183	-14891	-8525	-7327	5230	-3434	-449	-19875	419	-19607	13410	-21792	-129	-19020	12628	-24793	-1178	-15220	16095	-22341	-145	-129	-121	-64	-58	-57	-105	39	-150	19	32	-73	-18	-53	79	-28	2
1.235833	-4731	-1125	-6979	-16959	-87	-14889	-1546	-12673	46	-14494	-6814	-9454	-199	-14967	-8296	-7336	5117	-3385	-599	-19601	-48	-19651	13895	-22161	-200	-19019	13100	-25165	-1120	-15253	16603	-22718	-150	-134	-118	-62	-62	-59	-102	41	-151	19	34	-75	-18	-55	84	-28	-4
1.236667	-4863	-916	-7158	-16910	288	-14992	-1251	-12778	-46	-14549	-6577	-9708	-216	-15026	-8069	-7332	5013	-3329	-729	-19329	-625	-19665	14353	-22534	-159	-18979	13568	-25521	-1046	-15288	17121	-23071	-149	-128	-143	-64	-62	-56	-102	41	-149	16	32	-75	-21	-55	82	-29	1
1.237500	-4747	-729	-7321	-16850	127	-15106	-982	-12881	-215	-14601	-6337	-9961	-197	-15078	-7842	-7322	4868	-3313	-842	-19049	-986	-19663	14789	-22909	-104	-18900	14040	-25856	-912	-15332	17639	-23382	-150	-129	-120	-64	-62	-62	-107	40	-150	18	35	-74	-17	-58	86	-43	0
1.238333	-4478	-559	-7467	-16771	-27	-15226	-763	-12988	-174	-14651	-6106	-10215	-180	-15105	-7623	-7311	4606	-3271	-935	-18769	-1161	-19616	15210	-23289	-143	-18811	14501	-26172	-583	-15397	18155	-23625	-150	-127	-120	-83	-61	-60	-108	39	-150	19	34	-77	-21	-57	82	-31	-3
1.239167	-4185	-415	-7597	-16683	125	-15355	-556	-13091	-27	-14695	-5879	-10431	-150	-15119	-7417	-7303	4374	-3222	-1013	-18487	-1350	-19586	15610	-23681	-213	-18728	14956	-26470	-546	-15502	18653	-23792	-152	-126	-121	-69	-64	-64	-105	39	-152	17	34	-78	-25	-61	80	-31	-3
1.240000	-3540	-296	-7714	-16577	163	-15487	-402	-13194	-7	-14741	-5664	-10654	-142	-15117	-7203	-7298	4266	-3174	-1065	-18209	-1530	-19567	16011	-24091	-326	-18666	15398	-26761	-548	-15655	19160	-23867	-155	-132	-128	-48	-66	-66	-113	33	-154	6	25	-80	-26	-62	77	-35	-7
1.240833	-2742	-204	-7812	-16466	137	-15615	-281	-13298	-112	-14783	-5455	-10857	-81	-15092	-7040	-7295	4071	-3114	-1098	-17924	-1619	-19574	16406	-24521	-272	-18642	15834	-27025	-317	-15857	19663	-23837	-150	-127	-124	-68	-61	-59	-111	39	-149	19	35	-75	-21	-56	82	-29	-1
1.241667	-2109	-133	-7881	-16341	-83	-15728	-194	-13391	-60	-14811	-5258	-11050	-27	-15054	-6872	-7308	3892	-3048	-1113	-17643	-1787	-19622	16807	-24985	-223	-18676	16246	-27287	-148	-16130	20149	-23701	-149	-124	-118	-67	-62	-61	-104	24	-151	20	36	-78	-22	-55	85	-32	0
1.242500	-1847	-80	-7933	-16220	-72	-15838	-145	-13486	-35	-14844	-5073	-11241	-30	-15001	-6721	-7328	3847	-2983	-1110	-17372	-1903	-19724	17205	-25490	-420	-18782	16638	-27550	-7	-16467	20630	-23458	-149	-128	-119	-67	-60	-60	-105	39	-151	18	37	-73	-18	-61	84	-30	0
1.243333	-1467	-90	-7968	-16102	39	-15937	-131	-13580	-28	-14877	-4904	-11423	-53	-14946	-6592	-7371	3350	-2917	-1091	-17102	-1524	-19889	17621	-26034	-251	-18968	16995	-27813	109	-16887	21096	-23113	-158	-127	-121	-65	-58	-59	-105	39	-150	19	35	-74	-23	-58	82	-30	0
1.244167	-961	-111	-7983	-15985	-204	-16021	-150	-13667	-70	-14907	-4751	-11599	-33	-14889	-6486	-7420	3087	-2846	-1057	-16845	-1392	-20129	18065	-26618	-308	-19243	17301	-28081	166	-17356	21562	-22672	-148	-127	-122	-68	-60	-56	-107	38	-152	18	32	-74	-21	-56	82	-29	11
1.245000	-468	-159	-7974	-15880	-255	-16087	-190	-13752	102	-14938	-4611	-11772	-44	-14824	-6391	-7491	2808	-2770	-1008	-16590	-1192	-20435	18481	-27235	-373	-19595	17619	-28350	208	-17895	22018	-22148	-148	-127	-121	-68	-60	-55	-104	38	-150	35	37	-73	-18	-55	84	-31	-1
1.245833	-32	-222	-7940	-15788	-103	-16137	-255	-13832	69	-14966	-4491	-11949	-101	-14771	-6313	-7576	2473	-2691	-941	-16340	-1012	-20811	18924	-27886	-435	-20035	17888	-28627	554	-18495	22475	-21549	-146	-125	-121	-66	-58	-57	-107	43	-148	21	34	-74	-16	-56	88	-27	0
1.246667	414	-319	-7889	-15714	-403	-16176	-334	-13907	-42	-14999	-4379	-12130	-149	-14740	-6249	-7670	2153	-2608	-865	-16105	-1051	-21249	19377	-28550	-362	-20547	18120	-28907	1575	-19141	22932	-20900	-149	-137	-118	-73	-64	-60	-103	40	-148	21	30	-74	-18	-55	86	-29	0
1.247500	364	-426	-7814	-15653	-197	-16197	-432	-13980	1	-15033	-4294	-12320	-373	-14681	-6197	-7796	1655	-2508	-773	-15872	-780	-21744	19831	-29230	-372	-21126	18330	-29195	2214	-19820	23389	-20209	-148	-125	-121	-65	-61	-58	-109	40	-151	21	34	-73	-21	-55	80	-27	-3
1.248333	461	-546	-7721	-15619	40	-16208	-539	-14053	-27	-15074	-4219	-12514	-277	-14649	-6150	-7922	937	-2426	-670	-15655	-411	-22287	20289	-29901	-224	-21756	18521	-29484	1962	-20519	23842	-19496	-150	-118	-120	-64	-64	-60	-110	38	-149	19	35	-75	-22	-56	80	-27	-1
1.249167	960	-678	-7605	-15608	-353	-16207	-649	-14123	2	-15123	-4159	-12721	-290	-14635	-6109	-8065	415	-2324	-558	-15440	-626	-22860	20751	-30551	-180	-22415	18716	-29775	1756	-21215	24294	-18775	-148	-124	-119	-66	-62	-58	-102	42	-149	20	37	-76	-18	-56	84	-28	0
1.250000	1312	-808	-7466	-15617	-134	-16201	-755	-14192	66	-15170	-4111	-12936	-427	-14626	-6054	-8216	-181	-2218	-434	-15239	-542	-23453	21196	-31175	-90	-23091	18896	-30065	1394	-21904	24741	-18058	-148	-125	-122	-66	-59	-60	-105	39	-153	19	33	-75	-21	-55	86	-26	0
1.250833	1608	-934	-7309	-15646	-115	-16191	-860	-14261	49	-15230	-4070	-13163	-331	-14632	-6029	-8383	-692	-2103	-298	-15046	-356	-24047	21629	-31747	-30	-23753	19093	-30354	1119	-22575	25181	-17360	-158	-129	-124	-67	-63	-61	-104	37	-154	17	34	-75	-23	-56	81	-30	7
[truncated: 10,498 more rows]
[truncated: 15 more columns]
