# Supplementary material for: Novel Methods for Surface EMG Analysis and Exploration Based on Multi-Modal Gaussian Mixture Models
Source: PLoS One. 2016 Jun 30;11(6):e0157239. doi: 10.1371/journal.pone.0157239 (PMC4928879; doi:10.1371/journal.pone.0157239)
Supplement: S2 File — (ZIP) [file pone.0157239.s002.zip › Haf_horses_walk_data/Haf_h07_w3_kin.trc]

PathFileType	4	(X/Y/Z)	D:\Users\zsoldosr\Desktop\HaflingerProjektEMGBiopsy\RawData\M2\Mannukaw3r.trc
DataRate	CameraRate	NumFrames	NumMarkers	Units	OrigDataRate	OrigDataStartFrame	OrigNumFrames
120.00	120.00	1200	7	mm	120.00	1	1200
Frame#	Time	Head			Withers			Sacrum			HFL			HFR			HHL			HHR
		X1	Y1	Z1	X2	Y2	Z2	X3	Y3	Z3	X4	Y4	Z4	X5	Y5	Z5	X6	Y6	Z6	X7	Y7	Z7
1	0.000	937.38092	73.66008	1369.78430	-208.18416	359.84888	1303.39526	-980.85083	411.79041	1260.83801	289.80905	415.01306	-4.81853	-132.46916	150.77974	69.44455	-1250.91553	608.79932	-4.67071	-394.35126	209.09856	30.94770
2	0.008	938.63654	73.85793	1370.20593	-209.38319	359.57681	1303.25049	-980.85938	409.95029	1257.86218	276.91000	416.09540	-4.58722	-107.93224	150.30919	67.34265	-1263.86877	609.74915	-4.62880	-393.82111	213.17871	23.48106
3	0.017	940.28009	73.58600	1370.80798	-210.00436	359.53589	1303.01160	-980.80640	409.41486	1255.14111	263.91983	417.08206	-4.43408	-83.21651	149.90581	65.35107	-1276.90234	610.67920	-4.62953	-394.64633	217.23154	15.96618
4	0.025	941.35699	73.34003	1371.76721	-210.49655	359.45123	1302.82275	-980.68347	407.15060	1252.03772	250.81921	417.99954	-4.36863	-58.15165	149.55263	63.52748	-1290.01489	611.63275	-4.64245	-397.40216	221.08685	8.97235
5	0.033	942.47833	72.95747	1372.76648	-210.59052	359.26022	1302.57031	-980.44055	405.82645	1249.08020	237.66028	418.93240	-4.35948	-32.58613	149.19951	61.86786	-1303.14880	612.64655	-4.62813	-402.00922	224.38243	3.66493
6	0.042	943.48004	73.16765	1374.02869	-210.55331	358.95010	1302.31384	-980.34595	404.34116	1246.10400	224.51291	419.89548	-4.38100	-6.43035	148.84190	60.33021	-1316.25610	613.67865	-4.61820	-408.47485	226.74004	0.94005
7	0.050	944.44092	73.41675	1375.36475	-210.29173	358.30948	1301.90906	-979.76318	401.91687	1243.23975	211.39932	420.86078	-4.39577	20.30246	148.54404	58.85138	-1329.32678	614.66809	-4.66651	-417.15598	228.07056	0.58346
8	0.058	944.91248	72.95264	1376.98999	-209.86218	357.63522	1301.42822	-979.19434	399.38437	1240.66858	198.29691	421.84222	-4.37208	47.53947	148.36641	57.35576	-1342.36169	615.62457	-4.75461	-428.18500	228.68646	1.42369
9	0.067	945.17609	72.84662	1378.92371	-209.25607	356.90533	1300.76282	-978.44739	398.31070	1238.51221	185.19955	422.87363	-4.32151	75.21826	148.28543	55.78337	-1355.29919	616.61346	-4.73698	-440.97803	229.10316	2.20398
10	0.075	945.56451	73.13024	1381.11499	-208.43250	356.06821	1300.06726	-977.68811	396.09924	1236.76379	172.14078	423.93604	-4.27847	103.31169	148.25433	54.10637	-1367.95898	617.69592	-4.33851	-454.54614	229.70776	2.30894
11	0.083	945.72614	73.43400	1383.42737	-207.70128	355.17542	1299.32788	-976.63635	394.49277	1235.91394	159.18358	424.95331	-4.28146	131.83784	148.24484	52.31587	-1380.08435	618.90088	-3.26319	-468.11267	230.56735	1.86126
12	0.092	945.67169	73.96273	1386.07983	-206.75308	354.02585	1298.31482	-976.09131	394.02112	1235.45044	146.38248	425.85278	-4.34952	160.82512	148.17778	50.40550	-1391.47058	620.20880	-1.36418	-481.33936	231.52435	1.27226
13	0.100	945.05249	74.39632	1389.08032	-205.84178	353.13040	1297.21875	-975.26147	394.01361	1235.75317	133.71133	426.61627	-4.45315	190.24992	147.93498	48.35947	-1402.07959	621.55475	1.30385	-494.17218	232.39001	0.81172
14	0.108	944.40881	74.80350	1392.48584	-204.82414	351.61569	1296.20435	-974.55035	394.01373	1236.47974	121.07190	427.29895	-4.54074	220.04826	147.44421	46.17149	-1412.02222	622.86395	4.62046	-506.68466	233.03325	0.54942
15	0.117	943.36169	75.64974	1396.05994	-203.91875	350.82220	1295.17029	-974.04150	394.76059	1237.80701	108.41373	427.96893	-4.59400	250.15987	146.68724	43.87678	-1421.42908	624.08118	8.55699	-519.03015	233.44299	0.45271
16	0.125	942.04004	76.58908	1399.79907	-202.64723	349.74985	1294.06030	-973.18042	395.83600	1239.42407	95.78510	428.63687	-4.63268	280.53302	145.65511	41.53125	-1430.35107	625.16248	13.17314	-531.35583	233.74136	0.43293
17	0.133	940.22968	77.29285	1404.12390	-201.35213	348.81598	1292.87610	-972.14978	396.65845	1241.62744	83.24240	429.30432	-4.66659	311.11041	144.33371	39.16598	-1438.72815	626.01898	18.49550	-543.70538	234.05611	0.38980
18	0.142	938.22217	78.00889	1408.58215	-200.17926	347.73117	1291.78491	-971.15289	397.67737	1244.13538	70.77711	429.98367	-4.69577	341.81702	142.68114	36.78995	-1446.35681	626.46204	24.44792	-556.04877	234.42424	0.27494
19	0.150	935.98914	78.81332	1413.35730	-198.75574	347.00949	1290.72119	-969.95978	398.06656	1247.23059	58.34901	430.63538	-4.74133	372.54956	140.59154	34.42474	-1452.83765	626.24652	30.93603	-568.37268	234.82693	0.12461
20	0.158	933.11316	79.72329	1418.13403	-197.29871	345.75723	1289.62073	-968.70032	398.51599	1250.45068	45.94174	431.20767	-4.81222	403.18048	137.89688	32.13977	-1457.56348	625.15051	37.94058	-580.68414	235.25659	0.01604
21	0.167	930.53400	80.32824	1422.90271	-195.86996	345.04037	1288.64258	-966.96875	399.03024	1254.03894	33.56219	431.72061	-4.88870	433.57495	134.36713	30.09555	-1459.75952	623.08313	45.43489	-592.98065	235.76262	-0.02528
22	0.175	927.08276	81.65568	1428.10693	-194.64293	344.17319	1287.55188	-965.70422	398.80469	1257.71594	21.19611	432.24139	-4.96189	463.59705	129.74840	28.55193	-1458.65540	620.28418	53.17619	-605.27979	236.42735	-0.03760
23	0.183	923.80585	82.02995	1432.88599	-193.24458	343.00571	1286.66675	-963.98108	398.84689	1261.54700	8.79099	432.82593	-5.03692	493.13348	123.90192	27.77783	-1453.99084	617.21588	60.46449	-617.63293	237.26822	-0.04692
24	0.192	920.12268	83.34578	1438.11560	-191.92644	341.87366	1286.05237	-962.35553	398.19281	1265.11902	-3.70901	433.51624	-5.10878	522.10669	116.96866	27.86279	-1446.39014	614.10059	66.20108	-630.08698	238.18631	-0.04396
25	0.200	916.23615	83.93998	1443.13489	-190.77757	340.56839	1285.30005	-961.03558	397.04681	1269.12671	-16.31903	434.35294	-5.15339	550.31042	109.44501	28.54200	-1436.90540	610.80762	69.54202	-642.64856	239.05211	-0.02238
26	0.208	912.64984	84.92388	1448.15149	-189.62379	339.03070	1284.72205	-959.47614	396.58710	1272.74854	-29.00046	435.33514	-5.15203	577.09589	102.05702	29.19050	-1426.24146	607.12671	70.48403	-655.29504	239.84518	0.02222
27	0.217	908.75403	85.87946	1452.98560	-188.64005	337.39102	1284.27026	-957.80817	395.55655	1276.38696	-41.70325	436.38470	-5.12996	601.26190	95.41568	29.04807	-1414.57666	602.95752	69.60502	-668.02026	240.67609	0.10988
28	0.225	904.77667	87.06725	1457.50549	-187.39186	335.61792	1283.88354	-956.64691	394.23978	1280.13367	-54.42007	437.41412	-5.13010	621.52173	89.68408	27.53946	-1401.79846	598.37756	67.38430	-680.84375	241.66101	0.24296
29	0.233	901.03021	87.16529	1461.91699	-186.62675	333.79141	1283.91882	-955.25769	393.08804	1283.92542	-67.18393	438.39694	-5.15824	637.35944	84.61557	24.46840	-1387.60791	593.62134	63.98582	-693.76178	242.79102	0.37817
30	0.242	897.37695	88.18726	1466.09937	-185.62247	332.06064	1284.04297	-954.02258	391.82971	1287.60791	-80.02948	439.34259	-5.19086	649.40314	79.90350	20.12299	-1371.57410	588.95532	59.58429	-706.72437	243.94212	0.46881
31	0.250	893.49011	89.42987	1470.14417	-184.50374	329.99234	1284.17419	-952.68903	390.96539	1291.12805	-92.95853	440.27383	-5.20971	658.80725	75.38110	15.32393	-1353.33252	584.57953	54.68599	-719.68811	245.01299	0.52370
32	0.258	889.94476	90.07099	1473.72791	-183.36125	327.85040	1284.46216	-951.57599	389.93008	1294.81213	-105.93365	441.22046	-5.20129	666.24811	70.97723	11.15684	-1332.78809	580.62054	50.21533	-732.64099	246.02176	0.59081
33	0.267	886.33594	90.23751	1477.25244	-181.87175	325.39886	1284.77698	-950.21454	389.64255	1298.28149	-118.91159	442.17651	-5.15463	671.49573	66.66657	8.41920	-1310.22424	577.13629	47.45009	-745.57788	247.02472	0.69745
34	0.275	882.71490	91.57361	1480.44275	-180.33095	323.03287	1285.16785	-949.15033	388.57614	1301.54578	-131.88165	443.10550	-5.08592	673.80829	62.51453	7.11713	-1286.28149	574.05731	47.51522	-758.50769	247.96892	0.85151
35	0.283	879.98651	92.04559	1483.45117	-178.56279	320.54236	1285.80957	-947.89771	387.83203	1304.72778	-144.87244	443.98779	-5.03071	672.66364	58.81936	6.39603	-1261.67444	571.17743	50.40653	-771.45886	248.75174	1.06183
36	0.292	876.91669	93.26984	1485.92444	-176.75583	317.40958	1286.14111	-946.80267	386.79556	1307.41711	-157.91638	444.82248	-4.99672	668.23682	56.14786	5.31702	-1236.77026	568.30475	54.66784	-784.46295	249.42146	1.29855
37	0.300	874.27661	93.74108	1488.41345	-174.73325	314.88425	1286.44482	-945.55310	386.12976	1310.31921	-171.01398	445.63461	-4.95215	661.28839	54.97675	3.80546	-1211.42822	565.38770	58.39260	-797.56152	250.17746	1.47230
38	0.308	871.73395	94.75056	1490.28955	-172.67108	311.74542	1286.84924	-943.72144	385.62079	1312.93201	-184.12775	446.47855	-4.86208	652.60468	55.22031	2.45554	-1185.21558	562.47540	60.40337	-810.79126	251.15259	1.50136
39	0.317	870.20349	94.51355	1492.28662	-170.64250	308.81473	1287.13049	-942.41681	384.43808	1315.31616	-197.18271	447.38965	-4.70640	642.57294	56.24232	1.63966	-1157.74670	559.63977	60.52063	-824.10864	252.28275	1.39870
40	0.325	868.52625	95.55348	1493.70740	-168.27948	305.92218	1287.81750	-940.81757	383.50079	1317.29871	-210.05560	448.37756	-4.43650	631.31610	57.35397	1.26998	-1128.87378	556.91711	59.19066	-837.37732	253.41235	1.27571
41	0.333	867.59918	95.94387	1495.06836	-166.03369	303.38971	1288.42493	-938.97028	382.76273	1319.49036	-222.58487	449.47095	-3.92352	619.07495	58.24571	1.12235	-1098.66406	554.23553	57.03999	-850.49731	254.44708	1.24286
42	0.342	867.25702	96.68587	1495.88586	-163.77806	301.11063	1289.33643	-937.52411	381.41818	1321.15466	-234.64035	450.70496	-3.00544	606.28711	58.98480	1.01791	-1067.29395	551.43597	54.61942	-863.47363	255.35826	1.32034
43	0.350	867.64447	96.52557	1496.43628	-161.82478	298.95520	1290.47583	-935.95074	380.56067	1322.62634	-246.18802	452.07413	-1.61886	593.37860	59.73717	0.84679	-1034.98389	548.41522	52.36816	-876.34003	256.13211	1.44843
44	0.358	868.46802	96.53561	1496.60120	-160.01457	296.68958	1291.55591	-934.53394	378.20761	1323.77124	-257.25687	453.54898	0.16387	580.56873	60.57627	0.60500	-1001.97504	545.18384	50.62045	-889.11035	256.81567	1.54487
45	0.367	869.96844	96.22255	1496.61401	-158.92450	294.38718	1292.69910	-933.69092	377.26114	1324.47351	-267.87247	455.12915	2.23969	567.84131	61.47330	0.36763	-968.50635	541.79205	49.57817	-901.78632	257.55222	1.53947
46	0.375	871.23639	96.00919	1496.03357	-158.06033	292.46677	1294.05054	-933.11005	375.67822	1324.82361	-278.04575	456.82446	4.55130	555.10107	62.35324	0.19657	-934.80566	538.30304	49.33600	-914.37817	258.46793	1.39833
47	0.383	873.89258	95.44312	1495.29065	-157.79616	290.62390	1295.17810	-932.74017	374.53479	1324.76013	-287.76669	458.59613	7.08596	542.33917	63.17075	0.10146	-901.06970	534.82428	49.92125	-926.96198	259.50400	1.18997
48	0.392	876.33514	95.59037	1494.41431	-157.74495	288.63315	1296.49219	-932.76971	373.38943	1324.48010	-296.95334	460.38327	9.88456	529.61285	63.95477	0.05675	-867.39771	531.48639	51.26230	-939.67517	260.41803	1.10190
49	0.400	879.19910	94.92047	1492.85242	-157.82195	287.74423	1297.66406	-933.07117	371.83905	1323.43091	-305.41226	462.17563	13.03194	516.93597	64.73814	0.02178	-833.77051	528.39917	53.15627	-952.56323	261.06723	1.25792
50	0.408	882.37469	94.95957	1491.16418	-158.25192	286.68338	1298.73169	-933.58453	371.08777	1322.39160	-312.84830	464.00198	16.59267	504.28308	65.49173	-0.03751	-800.15302	525.64136	55.31739	-965.48303	261.59631	1.55852
51	0.417	886.26727	94.20055	1489.41455	-158.87038	285.54630	1299.96875	-934.53412	370.77448	1320.85535	-318.86838	465.85440	20.57082	491.65167	66.19970	-0.12560	-766.64038	523.24304	57.45797	-978.25598	262.19946	1.82997
52	0.425	890.03552	93.87168	1486.98547	-159.89966	284.77798	1300.97302	-935.85577	370.57877	1319.09058	-322.99655	467.65985	24.90973	479.06036	66.90750	-0.20405	-733.52582	521.13794	59.33076	-990.85919	262.88885	2.02247
53	0.433	894.14221	93.92754	1484.50610	-161.14531	284.43570	1301.86902	-937.50903	369.65521	1316.78918	-324.76218	469.30457	29.53255	466.53412	67.65111	-0.22059	-701.24127	519.18030	60.75574	-1003.40564	263.58389	2.16556
54	0.442	898.61560	93.66809	1481.31543	-162.59525	284.02765	1302.78503	-939.01569	369.15613	1314.36072	-323.77615	470.64014	34.50258	454.09113	68.44202	-0.18571	-670.17462	517.29443	61.66294	-1015.99268	264.25421	2.25450
55	0.450	903.18250	93.19656	1478.66589	-164.53592	283.72592	1303.58838	-941.22009	367.84454	1311.21387	-319.68979	471.48871	40.14285	441.69708	69.29460	-0.17583	-640.44067	515.54681	62.08771	-1028.61194	264.94720	2.24937
56	0.458	907.73816	92.84041	1475.57886	-166.49638	283.43073	1304.28125	-943.35815	368.17993	1308.04138	-312.15219	471.71976	46.78893	429.26862	70.19442	-0.23582	-611.81201	514.01666	62.11054	-1041.19666	265.75388	2.14132
57	0.467	912.09082	93.07884	1472.31567	-168.21509	283.08044	1304.81592	-945.65491	367.19833	1304.60681	-300.98508	471.32568	54.29578	416.75702	71.09100	-0.34163	-583.92096	512.69495	61.82754	-1053.71631	266.74619	1.98675
58	0.475	916.25867	92.41722	1468.96997	-170.11833	282.65408	1305.34192	-947.72388	366.55023	1301.17456	-286.45444	470.36038	61.83641	404.18036	71.94070	-0.44650	-556.53973	511.52515	61.33952	-1066.21240	267.86319	1.87144
59	0.483	920.61853	91.23151	1465.45642	-172.12698	282.90314	1305.66089	-949.52753	366.42868	1297.32996	-269.25253	468.82355	68.26283	391.55420	72.75278	-0.51905	-529.74408	510.44473	60.70159	-1078.76233	268.90543	1.84621
60	0.492	924.79193	91.27683	1462.40100	-173.90065	282.73575	1305.89343	-950.87329	365.98758	1293.68787	-250.13522	466.61636	72.71983	378.87354	73.58366	-0.55978	-503.92041	509.34839	59.85160	-1091.40540	269.75183	1.88786
61	0.500	928.78827	90.53660	1459.02380	-175.72272	282.88705	1306.07361	-952.42206	365.84006	1289.97559	-229.58389	463.60071	75.01768	366.17682	74.45956	-0.58316	-479.61902	508.04996	58.55869	-1104.13525	270.46652	1.94341
62	0.508	932.31458	89.85252	1455.79358	-177.28792	282.19733	1306.15320	-953.38031	365.70978	1286.26770	-207.76419	459.74167	75.58005	353.52887	75.35262	-0.58408	-457.35553	506.35043	56.46214	-1116.95532	271.15823	2.00368
63	0.517	936.19434	89.73150	1452.60913	-179.03378	281.58856	1306.14197	-954.09668	365.64407	1282.71875	-184.73203	455.15704	75.11568	340.93201	76.24036	-0.56011	-437.48584	504.15833	53.23374	-1129.83936	271.90680	2.07615
64	0.525	939.95538	88.76366	1449.72424	-180.21797	281.70578	1306.02905	-954.64655	366.09744	1278.98267	-160.64664	449.99225	74.24749	328.31995	77.13809	-0.55111	-420.18292	501.51663	48.72596	-1142.66785	272.78561	2.12936
65	0.533	943.54553	87.92575	1446.92053	-181.68648	280.76694	1305.86755	-955.00769	366.09058	1275.59485	-135.78967	444.31189	73.29826	315.64197	78.06488	-0.59958	-405.49341	498.56503	42.96122	-1155.31799	273.77963	2.12969
66	0.542	946.83801	87.69559	1444.00830	-182.82922	280.12869	1305.65149	-955.00580	366.46460	1271.96008	-110.43188	438.12210	72.32599	302.91107	78.98759	-0.67203	-393.42700	495.51828	36.01872	-1167.84045	274.78549	2.09666
67	0.550	949.99597	87.24546	1441.58789	-183.62616	279.38513	1305.39502	-954.67670	366.64886	1268.64197	-84.72009	431.43927	71.30105	290.13708	79.84853	-0.66652	-384.03937	492.62317	27.97839	-1180.47705	275.80087	2.08284
68	0.558	953.39020	86.42720	1439.11548	-184.31941	278.60019	1305.06470	-954.28662	367.17212	1265.37183	-58.66391	424.34882	70.23113	277.27148	80.66246	-0.53587	-377.53589	490.10590	19.04368	-1193.41064	276.90131	2.12351
69	0.567	956.07764	86.46321	1437.00708	-184.80275	277.57083	1304.72839	-953.71185	367.52203	1262.11963	-32.19919	417.00690	69.14294	264.28955	81.50670	-0.36781	-374.34045	488.14328	9.86560	-1206.57971	278.03241	2.22127
70	0.575	958.77063	86.43107	1435.00623	-184.99757	276.73239	1304.27173	-952.88129	367.87103	1258.61230	-5.24579	409.53723	67.99145	251.25938	82.41545	-0.27814	-374.87115	486.81665	1.73122	-1219.83691	279.05969	2.34978
71	0.583	961.28278	86.22510	1433.31616	-184.92361	275.95776	1303.90051	-951.53741	369.02771	1255.46985	22.28522	401.96851	66.66538	238.25191	83.35066	-0.27749	-378.95459	486.07574	-4.01465	-1233.09937	279.92181	2.45465
72	0.592	963.53528	85.66081	1431.81030	-184.57918	275.62766	1303.47559	-950.47308	370.04196	1252.21521	50.47462	394.32581	65.09371	225.26561	84.26274	-0.30650	-385.71619	485.81274	-7.00319	-1246.25793	280.63098	2.48557
73	0.600	965.78711	85.84878	1430.41357	-184.04227	274.56458	1302.79456	-948.99298	371.12674	1248.79114	79.35416	386.68228	63.28538	212.29482	85.15462	-0.34505	-394.52747	485.97552	-7.96733	-1259.18481	281.29303	2.41155
74	0.608	967.64844	85.73107	1429.64075	-183.07216	273.63632	1302.18408	-947.69489	372.95529	1245.58740	108.89676	379.10556	61.30603	199.39497	86.08315	-0.43289	-405.43286	486.51526	-7.92527	-1271.91479	282.10577	2.20181
75	0.617	969.14746	86.15045	1428.89563	-182.06609	272.64410	1301.33508	-945.84259	374.75793	1242.97424	139.03011	371.67111	59.26213	186.61647	87.09165	-0.59179	-418.14471	487.27002	-7.64626	-1284.55957	283.13245	1.95130
76	0.625	970.19476	85.80789	1428.92151	-180.81268	272.22189	1300.23914	-944.15717	376.45831	1240.70044	169.67075	364.48755	57.23604	173.90392	88.16447	-0.76996	-431.60431	488.04807	-7.55452	-1297.06091	284.18793	1.94210
77	0.633	971.74036	86.34577	1428.92773	-179.29195	271.45715	1299.06567	-942.52368	377.24106	1238.60791	200.78049	357.62836	55.22081	161.13112	89.24107	-0.89874	-444.88629	488.80685	-7.72093	-1309.24731	285.08072	2.32619
78	0.642	972.42596	86.72751	1429.42773	-177.90723	270.93698	1297.74011	-940.73792	378.66287	1237.57581	232.38596	351.07797	53.14441	148.23573	90.25229	-0.97938	-457.78290	489.64484	-8.02078	-1321.00232	285.76538	2.92684
79	0.650	972.67053	87.11765	1430.07495	-176.28185	270.00443	1296.33728	-939.71063	377.78012	1237.16089	264.53732	344.77463	50.92437	135.28197	91.16865	-1.06128	-470.48035	490.63101	-8.32920	-1332.32764	286.29333	3.55021
80	0.658	972.74011	87.73153	1431.53259	-174.72415	269.73837	1294.76697	-938.10614	376.91446	1237.39941	297.25894	338.67578	48.50784	122.42242	92.01997	-1.14599	-483.12158	491.71838	-8.57938	-1343.36572	286.74390	4.31518
81	0.667	972.67316	88.27825	1433.19458	-173.26537	268.90411	1293.11560	-936.86737	376.35553	1238.48853	330.51703	332.76367	45.89792	109.80946	92.84899	-1.18804	-495.70331	492.81406	-8.75935	-1354.27087	287.06509	5.52864
82	0.675	971.96063	88.06396	1435.07861	-171.44447	268.51181	1291.45337	-935.53741	374.78781	1239.85938	364.21478	327.03137	43.15298	97.45352	93.67842	-1.18288	-508.18048	493.87924	-8.90207	-1364.98682	287.06323	7.32046
83	0.683	970.72913	88.94624	1437.53503	-169.77765	268.02542	1289.85913	-934.34222	373.04080	1241.89917	398.23889	321.49371	40.37979	85.17537	94.54604	-1.17388	-520.54681	494.95609	-9.05519	-1375.21484	286.57254	9.57113
84	0.692	969.40680	90.27869	1440.31714	-168.02682	267.82980	1288.27588	-932.72839	371.89801	1244.45532	432.48727	316.21198	37.72749	72.79463	95.52082	-1.19062	-532.82904	496.11868	-9.24666	-1384.61279	285.54883	12.11544
85	0.700	967.87964	90.67169	1443.17651	-166.11414	266.79919	1286.64673	-930.95526	369.54123	1247.08679	466.81708	311.31677	35.35907	60.31041	96.65971	-1.23600	-545.06714	497.40997	-9.46264	-1392.98486	284.22269	14.77170
86	0.708	965.65424	92.10681	1446.20081	-164.27147	266.30695	1285.29089	-929.69006	368.51001	1250.21741	500.98834	306.99197	33.42539	47.83179	97.95383	-1.31601	-557.30170	498.81247	-9.64774	-1400.28516	283.06155	17.28782
87	0.717	963.52710	92.99232	1449.25867	-162.31723	266.30463	1283.90515	-927.36243	367.81268	1254.03870	534.65240	303.43765	32.04527	35.41954	99.30536	-1.43942	-569.55981	500.23419	-9.74435	-1406.51733	282.49750	19.48156
88	0.725	961.11157	94.00687	1452.44543	-160.51634	265.99350	1282.72168	-925.16388	366.74756	1257.56165	567.35046	300.83667	31.23316	23.04250	100.58455	-1.58260	-581.85901	501.54150	-9.73704	-1411.62109	282.92285	21.46717
89	0.733	958.45331	94.81469	1455.45825	-158.30565	265.59296	1281.47729	-923.11700	366.52911	1261.36609	598.53418	299.25867	30.77974	10.63145	101.73002	-1.68507	-594.22198	502.66208	-9.65800	-1415.31006	284.59985	23.70895
90	0.742	955.84125	95.94413	1458.66797	-156.53955	265.29147	1280.51563	-920.60834	365.51273	1265.40918	627.63135	298.52246	30.19370	-1.84814	102.77374	-1.70700	-606.67578	503.62610	-9.55926	-1416.87317	287.40408	26.54307
91	0.750	953.27405	97.71069	1461.67334	-154.50832	265.51273	1279.43164	-918.53888	366.11688	1269.09814	654.09979	298.24142	28.84964	-14.38168	103.76601	-1.67275	-619.24139	504.49194	-9.47465	-1415.17871	290.96204	29.53414
92	0.758	950.48517	99.10616	1464.50610	-152.96193	265.86548	1278.71057	-916.30383	366.01807	1273.16125	677.44177	298.12460	26.30435	-26.96893	104.70084	-1.63528	-631.90991	505.28101	-9.39655	-1409.19751	294.88721	31.67796
93	0.767	947.61658	100.48294	1467.22375	-150.94568	266.30566	1277.97363	-914.23303	366.25949	1277.03748	697.29865	298.18890	22.50012	-39.64207	105.54787	-1.63338	-644.61829	506.03241	-9.26480	-1398.71387	298.77765	32.29942
94	0.775	944.95746	102.39919	1469.78076	-149.17593	267.03961	1277.35828	-911.68811	366.59286	1281.31091	713.67639	298.62601	17.71662	-52.39494	106.33807	-1.68032	-657.28082	506.90723	-8.97827	-1384.41992	302.20944	31.51243
95	0.783	942.59796	102.83087	1471.95239	-147.26559	267.80936	1276.92151	-910.06879	367.11771	1285.12830	727.03125	299.54037	12.43992	-65.16986	107.15404	-1.74236	-669.86804	508.06232	-8.50250	-1367.36377	304.80188	29.91686
96	0.792	939.80585	104.65026	1473.82434	-145.41298	268.77719	1276.49207	-908.07031	368.17484	1289.31006	737.94910	300.85898	7.29379	-77.93681	108.03665	-1.75349	-682.44257	509.36896	-7.98174	-1348.39648	306.33261	28.09109
97	0.800	937.70087	105.39928	1475.36707	-143.08778	269.83868	1276.17383	-906.14203	367.80161	1293.11426	746.59631	302.44699	2.96294	-90.72565	108.94466	-1.68283	-695.10046	510.52289	-7.61655	-1327.90674	306.85345	26.32371
98	0.808	935.46252	106.97504	1476.88489	-140.71628	271.01077	1275.94482	-904.33881	368.02612	1296.88403	752.42847	304.23364	-0.04388	-103.56843	109.81723	-1.56866	-707.88049	511.42157	-7.44101	-1305.85352	306.57883	24.67515
99	0.817	933.34686	107.41820	1478.05542	-138.10120	272.72369	1276.11682	-902.23853	368.20227	1300.69373	754.47980	306.11429	-1.74302	-116.45995	110.64982	-1.47563	-720.74170	512.19098	-7.34790	-1282.06104	305.59195	23.16546
100	0.825	931.78314	109.04586	1478.73169	-135.24306	274.16583	1276.26465	-900.32458	368.35577	1304.42212	752.04492	307.77042	-2.65266	-129.38425	111.48736	-1.42166	-733.62415	512.97192	-7.26365	-1256.47412	303.77515	21.83264
101	0.833	930.32172	109.86678	1479.19226	-132.31334	275.96143	1276.51831	-898.24707	368.51569	1307.91272	745.22485	308.84512	-3.24764	-142.33731	112.36088	-1.36678	-746.50977	513.82806	-7.18745	-1229.18188	301.01834	20.71290
102	0.842	928.94574	110.22539	1479.49622	-129.00835	277.41687	1277.17212	-895.76251	368.16367	1311.41748	734.99188	309.34430	-3.65884	-155.30579	113.25262	-1.27740	-759.41608	514.74609	-7.12578	-1200.32739	297.35864	19.82554
103	0.850	928.45685	110.82282	1479.22620	-125.64136	279.13428	1277.50061	-893.54028	368.45584	1314.53271	722.77930	309.66873	-3.90879	-168.23146	114.12984	-1.16499	-772.35187	515.67328	-7.06538	-1170.05396	292.92676	19.15463
104	0.858	928.28424	111.06464	1478.92285	-122.46053	280.48029	1278.36853	-890.94012	368.54163	1317.64233	709.86469	310.23099	-4.07055	-180.99135	114.97663	-1.03299	-785.29956	516.56940	-6.99510	-1138.47510	287.83615	18.67420
105	0.867	928.49402	111.13732	1478.15735	-119.14838	281.31308	1279.26880	-888.51984	367.77304	1320.24695	696.95984	311.12799	-4.20792	-193.39063	115.76563	-0.78902	-798.22314	517.43219	-6.91863	-1105.66125	282.14056	18.38837
106	0.875	929.75037	110.58907	1477.50598	-116.05552	282.46265	1280.16675	-886.07849	368.36334	1322.66760	684.22827	312.18460	-4.37623	-205.24091	116.43898	-0.25020	-811.08173	518.30548	-6.83865	-1071.73169	275.93243	18.33194
107	0.883	931.46692	111.20283	1476.21362	-113.02105	282.92468	1281.40100	-884.03339	367.98593	1324.38843	671.57263	313.23499	-4.61646	-216.60088	116.93073	0.74194	-823.85352	519.24866	-6.74836	-1036.94971	269.48013	18.53133
108	0.892	933.30841	110.46546	1474.09180	-110.53307	283.30609	1282.66748	-881.86639	367.96097	1326.38062	658.90051	314.26355	-4.89354	-227.99515	117.21828	2.28026	-836.55084	520.27563	-6.65292	-1001.62360	263.13147	18.98515
109	0.900	935.83612	109.40364	1472.20728	-108.23837	283.77783	1284.02393	-880.09106	368.75327	1327.55591	646.21875	315.31808	-5.12477	-240.32336	117.39455	4.48750	-849.20569	521.33795	-6.58495	-965.96252	257.03870	19.70059
110	0.908	939.00177	109.32603	1470.17627	-106.69014	284.56107	1285.52441	-878.84509	368.95828	1328.32349	633.57568	316.40936	-5.26474	-254.38571	117.67516	7.55313	-861.84131	522.36597	-6.57216	-930.09894	251.11777	20.68317
111	0.917	942.23712	108.71404	1467.55408	-105.76621	284.53207	1287.08301	-878.16077	369.79395	1328.88098	620.98633	317.49246	-5.33017	-270.27917	118.29301	11.66529	-874.46027	523.32837	-6.58240	-894.21954	245.29050	21.85902
112	0.925	945.69617	107.73840	1464.90808	-104.99391	285.00238	1288.91968	-877.99414	370.06012	1328.50598	608.43457	318.52103	-5.36190	-287.10870	119.35400	17.04734	-887.05518	524.26160	-6.53054	-858.60291	239.63109	23.08303
113	0.933	949.84552	106.67402	1461.64050	-104.83617	285.43149	1290.52417	-878.31470	371.05710	1327.95032	595.90430	319.51868	-5.38050	-303.14462	120.67165	24.15516	-899.62885	525.22198	-6.37547	-823.50769	234.24518	24.26304
114	0.942	954.14648	105.34298	1458.28088	-105.17239	285.21643	1292.28259	-878.89398	371.67435	1326.90332	583.37976	320.54095	-5.39990	-316.23090	121.62416	33.66332	-912.19897	526.19678	-6.20616	-789.04688	229.12463	25.40482
115	0.950	958.59155	104.66969	1454.26868	-105.69865	285.09412	1293.64099	-879.92920	372.67380	1325.53479	570.84906	321.58838	-5.45508	-324.37592	121.33040	45.87670	-924.78601	527.05487	-6.21023	-755.17139	224.19879	26.52364
116	0.958	963.22675	102.94394	1450.17004	-106.57928	284.95154	1294.93970	-881.65546	372.56616	1323.61572	558.31763	322.62103	-5.56313	-326.43127	119.17218	60.01159	-937.40979	527.65076	-6.50906	-721.73914	219.43983	27.61833
117	0.967	967.95001	102.08097	1445.90747	-107.69902	284.87082	1295.84192	-883.51978	372.70981	1321.37830	545.80634	323.61743	-5.68797	-322.46924	115.20057	74.19574	-950.05969	528.07593	-6.97548	-688.60803	214.83096	28.71891
118	0.975	972.99713	100.76729	1441.20483	-109.12552	284.07104	1296.66895	-885.70654	373.90244	1318.86560	533.32855	324.58905	-5.77360	-313.54129	110.11200	86.31242	-962.66626	528.66858	-7.30313	-655.72925	210.30150	29.85980
119	0.983	977.37207	99.25573	1436.52356	-110.50744	283.47821	1297.04724	-888.11261	373.80319	1316.10510	520.86475	325.55832	-5.78346	-300.98145	104.81756	95.05768	-975.15021	529.67212	-7.30936	-623.15680	205.76184	31.05253
120	0.992	981.92065	98.32205	1431.48242	-112.33356	283.10434	1297.38977	-890.63635	373.95135	1312.87634	508.36719	326.52609	-5.72132	-285.79968	99.94093	100.45753	-987.50153	531.04230	-7.06792	-590.94690	201.16986	32.33721
121	1.000	986.56720	97.74354	1426.35535	-114.27573	282.57925	1297.64417	-893.57355	373.83505	1309.40088	495.80450	327.47119	-5.64149	-268.55475	95.66388	103.51364	-999.80304	532.53943	-6.78668	-559.15778	196.57106	33.76757
122	1.008	991.23706	96.21242	1421.15906	-116.73307	282.22125	1297.88916	-896.00604	374.36566	1305.97681	483.19235	328.37473	-5.61072	-249.61353	91.90730	105.36961	-1012.17700	533.90320	-6.63920	-528.01117	192.07172	35.31941
123	1.017	995.73700	95.07432	1416.15710	-119.03658	282.30338	1298.16614	-899.04370	374.34689	1302.08899	470.56378	329.23364	-5.64526	-229.44565	88.58194	106.69429	-1024.69360	535.02679	-6.64844	-497.94141	187.74179	36.87242
124	1.025	1000.23761	93.67343	1411.20374	-121.50051	282.03006	1298.33081	-901.72693	374.64490	1298.37573	457.92889	330.07239	-5.69373	-208.65773	85.73573	107.60617	-1037.33154	535.96106	-6.71305	-469.44781	183.59622	38.24178
125	1.033	1004.35242	92.64347	1406.16479	-124.06924	281.94016	1298.51599	-903.98535	373.77396	1294.49329	445.26996	330.93536	-5.69019	-187.73723	83.52551	107.94630	-1050.02832	536.79272	-6.73837	-442.97556	179.63037	39.20531
126	1.042	1008.17914	91.37092	1401.62451	-126.16829	282.06995	1298.85962	-905.48438	373.69876	1290.94873	432.56677	331.85742	-5.62449	-166.78329	82.07191	107.54437	-1062.75110	537.60913	-6.70336	-418.89362	175.79175	39.54997
127	1.050	1012.24036	90.31335	1396.94141	-128.41383	282.16907	1299.05408	-906.58618	373.21936	1287.68054	419.82867	332.84335	-5.54257	-145.49376	81.31994	106.34142	-1075.50745	538.48749	-6.64541	-397.47525	172.01558	39.12857
128	1.058	1015.51422	88.98800	1392.85730	-130.32631	281.95267	1299.47925	-907.13086	372.11209	1284.43860	407.08673	333.84998	-5.50085	-123.40647	81.02088	104.40845	-1088.30225	539.43964	-6.62271	-378.89755	168.31558	37.91349
129	1.067	1018.58875	88.32148	1389.18079	-131.98001	281.94980	1299.84924	-907.64697	371.07333	1281.30359	394.34680	334.81744	-5.53863	-100.21470	80.88087	101.87407	-1101.11633	540.41211	-6.66611	-363.29517	164.75633	35.99373
130	1.075	1021.72186	87.03391	1385.95166	-133.75105	281.52509	1300.07935	-908.10931	369.99545	1277.94324	381.56967	335.74365	-5.64404	-75.91544	80.71037	98.84531	-1113.93542	541.36316	-6.74148	-350.82260	161.41084	33.46100
131	1.083	1024.49829	85.79281	1382.99988	-135.20541	280.90662	1300.27112	-908.11212	369.00607	1274.78418	368.71191	336.68704	-5.74095	-50.67545	80.39632	95.44388	-1126.77100	542.31018	-6.76644	-341.66489	158.43396	30.26009
132	1.092	1026.72095	84.86140	1380.43530	-136.47946	279.99219	1300.45654	-908.10187	368.07343	1271.47803	355.78830	337.69107	-5.75844	-24.63020	79.80527	91.86757	-1139.64685	543.29785	-6.68017	-335.92807	156.10226	26.17758
133	1.100	1029.17480	83.06543	1377.92297	-137.30171	279.46494	1300.51709	-907.99506	367.43582	1267.72778	342.86429	338.73364	-5.70125	2.14977	78.80929	88.33129	-1152.58215	544.34100	-6.50528	-333.45828	154.69150	21.04907
134	1.108	1030.79968	82.39706	1376.46289	-138.11578	278.98807	1300.55933	-907.40015	366.19791	1264.25232	329.99341	339.74625	-5.62685	29.59702	77.40038	84.95016	-1165.57068	545.40265	-6.33738	-333.79700	154.31145	15.04277
135	1.117	1031.96875	81.04284	1374.66882	-138.52808	279.02808	1300.63525	-906.85938	364.89151	1260.83801	317.18527	340.67764	-5.58983	57.63405	75.74216	81.69611	-1178.56604	546.42139	-6.25902	-336.35919	154.83838	8.87564
136	1.125	1033.14685	79.99371	1373.86902	-138.56334	279.08734	1300.51843	-905.87671	362.78152	1257.44202	304.40457	341.56140	-5.60477	86.22116	74.07874	78.46269	-1191.50891	547.36938	-6.26963	-340.75238	155.96053	3.77595
137	1.133	1033.56482	80.37219	1372.86560	-138.31520	279.27692	1300.44067	-905.12720	360.70996	1254.32129	291.59668	342.50269	-5.62486	115.40126	72.57622	75.14703	-1204.37317	548.28015	-6.31874	-347.04224	157.30797	0.83149
138	1.142	1033.93469	79.85402	1372.78381	-137.80733	279.47668	1300.14368	-904.37811	358.73145	1251.95923	278.73749	343.54474	-5.58544	145.24477	71.28353	71.66770	-1217.16284	549.20508	-6.37870	-355.57794	158.56627	0.11566
139	1.150	1033.99377	79.63599	1372.75061	-137.19778	279.89917	1299.92896	-903.58124	357.04938	1249.59216	265.85452	344.58029	-5.48490	175.72203	70.19648	67.98398	-1229.88049	550.16962	-6.43307	-366.37573	159.54092	0.66862
140	1.158	1033.76233	79.18090	1372.99353	-136.48016	280.03714	1299.32861	-902.74213	355.74103	1247.63904	252.99863	345.45630	-5.39556	206.69887	69.26633	64.14156	-1242.51709	551.17792	-6.41360	-378.78897	160.24234	1.32931
141	1.167	1033.51099	77.44509	1373.85156	-135.48596	280.04810	1298.62439	-902.05560	354.59915	1246.34692	240.19662	346.13727	-5.38958	238.05940	68.41682	60.25262	-1255.02490	552.20233	-6.17873	-391.86938	160.85135	1.45580
142	1.175	1032.86047	77.85990	1375.21057	-134.59024	279.93469	1297.57434	-901.53546	353.30923	1245.55396	227.43674	346.73950	-5.45972	269.74615	67.60201	56.40857	-1267.28064	553.18494	-5.51451	-404.91684	161.50285	1.04471
143	1.183	1031.83118	76.71515	1376.95203	-133.37587	279.82504	1296.39172	-901.03650	352.89774	1245.43042	214.71262	347.40454	-5.53793	301.71277	66.76787	52.64760	-1279.11597	554.08472	-4.17433	-417.67902	162.17480	0.41815
144	1.192	1030.72253	76.46373	1379.07434	-132.38901	279.42029	1295.18384	-900.38788	352.74344	1246.09937	202.04512	348.15948	-5.57823	333.90271	65.79949	49.00684	-1290.40918	554.86206	-2.00301	-430.21277	162.78323	-0.11816
145	1.200	1029.21045	74.98357	1381.33716	-131.67334	279.03012	1293.87915	-899.56183	352.78040	1247.20203	189.44193	348.94092	-5.57414	366.23730	64.58511	45.53841	-1301.11523	555.45703	1.01005	-442.64139	163.29651	-0.42637
146	1.208	1027.39160	74.09638	1384.53882	-130.57988	278.82623	1292.55579	-898.88220	353.42688	1248.88501	176.88931	349.68143	-5.54372	398.59058	63.08318	42.25806	-1311.19629	555.87317	4.84833	-455.00964	163.75266	-0.54099
147	1.217	1024.62415	75.56043	1386.93945	-129.79846	278.67532	1291.11157	-898.42450	354.32315	1250.82617	164.38045	350.34357	-5.52124	430.80420	61.31834	39.13199	-1320.56445	556.21350	9.52316	-467.31024	164.18266	-0.58280
148	1.225	1022.10077	73.97980	1390.49231	-128.86545	278.42386	1289.68494	-897.57953	355.30179	1253.33093	151.90889	350.94421	-5.52625	462.77576	59.33405	36.15496	-1329.07373	556.57269	14.95998	-479.55835	164.55792	-0.64883
149	1.233	1019.42395	72.53041	1394.26355	-128.17822	278.15875	1288.59497	-896.78424	356.22256	1255.93665	139.46640	351.52179	-5.56385	494.51593	57.11543	33.43338	-1336.50610	556.91278	20.95775	-491.80499	164.86952	-0.77528
150	1.242	1016.32672	73.37093	1397.41187	-127.53787	277.75470	1287.57690	-895.85193	356.86761	1259.01575	127.05768	352.07751	-5.63886	526.07574	54.58970	31.15552	-1342.55798	556.99475	27.33507	-504.09854	165.21173	-0.96273
151	1.250	1012.82385	74.21964	1401.29883	-126.65367	277.25232	1286.54956	-894.84607	357.65863	1262.18188	114.68550	352.60016	-5.73968	557.42975	51.70598	29.49872	-1346.86829	556.43616	34.09359	-516.44580	165.69185	-1.17801
152	1.258	1009.26001	73.97983	1405.17346	-125.77103	277.16840	1285.67261	-893.85876	357.97031	1265.23877	102.32309	353.11972	-5.82702	588.34882	48.50033	28.52165	-1349.03796	554.98236	41.40625	-528.81940	166.29184	-1.34900
153	1.267	1005.51898	73.24304	1409.29150	-124.97425	276.04666	1284.83643	-892.68518	357.81030	1268.37793	89.91200	353.70508	-5.83624	618.21313	45.17943	28.01962	-1348.64233	552.77625	49.32957	-541.20093	166.92337	-1.42134
154	1.275	1001.69440	73.54343	1413.25549	-124.00330	275.41956	1284.21057	-891.57062	357.62967	1271.34021	77.41368	354.40079	-5.73766	645.93048	42.09550	27.51747	-1345.47095	550.14423	57.33545	-553.60693	167.59497	-1.42262
155	1.283	997.49554	73.62090	1417.03247	-123.25002	274.47348	1283.63074	-890.48492	356.89767	1274.49792	64.85785	355.16211	-5.62098	670.27594	39.52174	26.46097	-1339.83862	547.12213	64.14413	-566.07697	168.39885	-1.41851
156	1.292	993.45319	74.36958	1421.03235	-122.47981	273.26340	1283.20923	-889.26782	356.33383	1277.49536	52.28885	355.90915	-5.61416	690.55585	37.52404	24.40174	-1332.33850	543.51141	68.32095	-578.61792	169.33234	-1.40532
157	1.300	989.52765	73.79523	1424.77869	-121.87453	271.70074	1282.82544	-888.23859	355.61575	1280.59290	39.69328	356.66376	-5.70384	706.96503	36.07388	21.18741	-1323.23755	539.27112	69.22170	-591.17053	170.26057	-1.30957
158	1.308	985.22491	74.41293	1428.42712	-121.31342	270.57837	1282.58679	-887.11554	355.39630	1283.73438	27.03735	357.52527	-5.75786	720.29340	35.16913	17.18689	-1312.35181	534.56415	67.29752	-603.71112	171.10890	-1.11436
159	1.317	980.80444	74.24717	1431.79785	-120.74830	269.24802	1282.60193	-885.91046	353.70844	1287.02527	14.32556	358.51837	-5.71254	731.33789	34.80045	13.27360	-1299.41736	529.57214	63.51044	-616.34363	172.00543	-0.92700
160	1.325	976.84174	73.69028	1435.24304	-120.31319	267.28906	1282.59399	-884.94257	353.04895	1290.14233	1.57059	359.59122	-5.62206	740.47949	34.91011	10.43834	-1284.35706	524.41211	58.64530	-629.16223	173.09322	-0.84471
161	1.333	972.53705	73.98024	1438.19080	-119.61992	265.67337	1282.62573	-884.06848	351.71436	1293.33618	-11.24930	360.69717	-5.55207	747.61249	35.49230	9.23771	-1267.25159	519.17242	53.24476	-642.10132	174.27194	-0.81224
162	1.342	968.50702	73.95572	1441.23071	-118.85154	263.68176	1282.92688	-883.06573	350.61755	1296.85559	-24.14349	361.78018	-5.51789	752.39282	36.67538	9.36156	-1248.26941	513.95752	48.02283	-655.05786	175.31580	-0.72278
163	1.350	964.59595	74.46483	1443.81812	-117.63833	261.72006	1283.20972	-882.08392	349.09943	1300.16846	-37.05942	362.78842	-5.50292	754.50775	38.62570	9.68965	-1227.74512	508.86646	44.17402	-668.03809	176.16687	-0.57250
164	1.358	960.73212	73.87442	1446.07263	-116.33161	259.34521	1283.71191	-881.03156	348.48520	1303.52539	-49.94635	363.73221	-5.49161	753.71613	41.34789	9.07894	-1206.22278	503.98917	43.04625	-681.06824	176.97081	-0.42872
165	1.367	957.05768	74.29910	1448.34302	-114.89213	257.06213	1284.16565	-879.95624	347.49051	1306.89941	-62.82547	364.66748	-5.47848	749.90619	44.51140	7.27695	-1184.14758	499.47983	45.04070	-694.09863	177.88757	-0.33105
166	1.375	953.52802	74.30800	1450.19202	-113.13598	254.43285	1284.91516	-878.77960	346.97708	1310.11646	-75.74545	365.64859	-5.44317	743.32471	47.47538	4.97882	-1161.41113	495.58865	48.87710	-707.08545	178.94373	-0.26132
167	1.383	950.60077	73.87096	1451.77795	-111.43267	251.93877	1285.35999	-877.25378	345.74292	1313.10168	-88.71561	366.67776	-5.36728	734.61493	49.62769	3.06849	-1137.37463	492.54346	52.47682	-720.03979	180.01398	-0.14481
168	1.392	947.99658	73.66322	1453.17554	-109.44604	249.62453	1286.14136	-875.58508	346.05573	1315.91248	-101.69855	367.69629	-5.27588	724.51428	50.80524	1.93079	-1111.48181	490.33978	54.46065	-732.95978	180.91801	0.10329
169	1.400	945.42560	73.36119	1454.19312	-107.23304	247.55745	1286.91052	-874.08136	344.88364	1318.62573	-114.62051	368.67178	-5.18219	713.50214	51.37333	1.39093	-1083.76831	488.68018	54.57726	-745.85535	181.62357	0.45109
170	1.408	943.74298	72.70545	1454.71460	-105.30225	245.95514	1287.86182	-872.64117	344.03424	1321.01514	-127.36349	369.64621	-5.01129	701.73627	51.84616	1.10069	-1054.73950	487.13165	53.22819	-758.82104	182.31447	0.73416
171	1.417	941.96686	72.72588	1455.34595	-102.98596	244.51971	1288.83167	-870.91321	343.72815	1323.21521	-139.76840	370.70422	-4.61898	689.34314	52.45816	0.87367	-1024.94531	485.30981	51.00620	-771.91956	183.15070	0.85074
172	1.425	941.19739	72.64175	1455.40112	-101.04459	242.89732	1289.90125	-869.68127	342.83685	1325.05579	-151.69144	371.95401	-3.86568	676.59918	53.19144	0.69383	-994.77484	483.01715	48.50182	-785.04248	184.08423	0.86515
173	1.433	940.73950	72.34960	1455.20410	-99.29186	242.03870	1291.13025	-868.60046	341.82419	1326.70569	-163.06595	373.48267	-2.69520	663.78455	54.04863	0.54159	-964.48120	480.31488	46.26770	-798.02051	184.99275	0.87232
174	1.442	940.45264	71.61163	1454.82996	-97.71609	241.06439	1292.58582	-867.77222	340.98080	1328.14832	-173.91278	375.28857	-1.15457	651.05969	55.02944	0.36874	-934.24353	477.41547	44.80215	-810.77820	185.85104	0.88023
175	1.450	940.85193	69.71381	1453.76245	-96.57021	240.47058	1293.97229	-867.56445	339.71130	1329.08179	-184.29855	377.31689	0.68117	638.45227	56.01437	0.19661	-904.19977	474.50150	44.43894	-823.32312	186.73889	0.83187
176	1.458	941.47034	68.94341	1452.76538	-96.16210	239.23987	1295.39258	-867.58948	338.02914	1329.59509	-194.25830	379.52734	2.77504	625.88794	56.89751	0.08113	-874.41315	471.71857	45.21054	-835.71344	187.72852	0.69139
177	1.467	942.74146	67.67040	1451.20251	-96.16790	238.60719	1296.92358	-868.11420	336.85944	1329.75513	-203.75418	381.85913	5.11671	613.31219	57.69430	0.01273	-844.76227	469.23502	46.83846	-848.05963	188.74310	0.52750
178	1.475	944.26819	66.69491	1449.56726	-96.50320	238.07611	1298.56213	-868.67316	335.64368	1329.68604	-212.68173	384.21445	7.72213	600.76160	58.46912	-0.05581	-814.91962	467.15475	48.83009	-860.46582	189.59607	0.47229
179	1.483	946.15173	65.92442	1447.18921	-97.22636	238.14607	1300.18372	-870.03125	334.68198	1329.31470	-220.85181	386.52518	10.67016	588.27771	59.25749	-0.12845	-784.56464	465.42392	50.63781	-872.98035	190.21986	0.58125
180	1.492	948.15546	64.80559	1445.03674	-98.19709	237.77090	1301.87378	-871.76666	333.63730	1328.41064	-227.98019	388.79242	14.07017	575.83575	60.04848	-0.18120	-753.68024	463.88867	51.88751	-885.61340	190.76343	0.78708
181	1.500	950.77167	64.30206	1442.57495	-99.56665	238.33482	1303.32886	-873.76141	332.69116	1327.12207	-233.73508	391.04993	17.92944	563.39032	60.82832	-0.21208	-722.67090	462.40332	52.51843	-898.30493	191.44130	0.96850
182	1.508	953.23358	63.19237	1439.61511	-101.30180	238.59077	1305.07678	-876.09888	332.40182	1325.41357	-237.82413	393.28558	22.09652	550.90759	61.61062	-0.22423	-692.19983	460.87021	52.66983	-910.93127	192.33160	1.05207
183	1.517	956.11554	62.55550	1436.60291	-103.13688	238.91881	1306.39355	-878.70679	331.59467	1323.26489	-240.02609	395.43689	26.52074	538.37830	62.39951	-0.20902	-662.82562	459.24570	52.44510	-923.43518	193.31575	1.07435
184	1.525	959.10455	61.80356	1433.62585	-105.44375	239.14807	1307.71790	-881.40088	330.89539	1320.97888	-240.00937	397.49365	31.63261	525.84442	63.20459	-0.17931	-634.68243	457.57101	51.83280	-935.85760	194.22771	1.10884
185	1.533	962.14539	61.26078	1430.40588	-107.83625	239.91574	1308.63672	-884.36517	330.65033	1318.32153	-237.10092	399.54822	38.20908	513.35260	64.07528	-0.17792	-607.46698	455.96738	50.82923	-948.26495	195.01828	1.15781
186	1.542	965.08374	60.88060	1427.18689	-110.13712	240.63075	1309.66199	-887.12720	330.58832	1315.38892	-230.49265	401.68109	46.57835	500.90759	65.02461	-0.23289	-580.74054	454.57874	49.53401	-960.72791	195.69229	1.19154
187	1.550	967.83325	61.03574	1423.79675	-112.54743	241.06059	1310.41357	-890.26355	329.86099	1312.06128	-219.89642	403.80362	55.92204	488.49829	65.96767	-0.31615	-554.28638	453.51810	48.08698	-973.29797	196.19397	1.23983
188	1.558	970.95471	60.64713	1420.10754	-115.10388	242.21117	1310.87585	-893.20667	329.46463	1308.58875	-205.90848	405.64935	64.49054	476.09424	66.82448	-0.37287	-528.24420	452.80890	46.54047	-985.96124	196.56123	1.35353
189	1.567	973.85803	60.69300	1416.75867	-117.34704	242.96448	1311.35010	-895.92181	328.89233	1305.29102	-189.58624	406.93149	70.64382	463.63293	67.63118	-0.39197	-502.97717	452.34656	44.79840	-998.60956	197.07722	1.49986
190	1.575	976.42444	60.21733	1413.37244	-119.59561	244.04077	1311.37939	-898.55945	328.79321	1301.61340	-171.72809	407.50870	73.79324	451.06262	68.45517	-0.40299	-478.85254	451.96967	42.69041	-1011.10388	197.94249	1.58731
191	1.583	979.21777	60.75412	1410.22375	-121.97702	244.52917	1311.46716	-901.10468	328.31403	1298.12793	-152.62460	407.42297	74.51756	438.38715	69.28323	-0.42389	-456.11615	451.59094	40.12265	-1023.49902	199.00421	1.58593
192	1.592	981.95660	60.67426	1407.14502	-124.29978	245.12915	1311.58350	-902.82318	328.67480	1294.80969	-132.33017	406.83197	73.97989	425.65424	70.08522	-0.46040	-434.90332	451.23474	37.13527	-1036.09180	200.08286	1.52954
193	1.600	984.06555	61.01156	1404.30920	-126.30675	245.84425	1311.43494	-904.28082	328.60373	1291.41223	-110.97247	405.89661	73.21757	412.90131	70.88992	-0.53797	-415.34082	450.95801	33.78642	-1049.00293	201.16870	1.44303
194	1.608	986.39508	60.73971	1401.76672	-128.24835	246.42056	1311.13916	-905.60309	328.80536	1288.30847	-88.82288	404.66367	72.74620	400.14398	71.73905	-0.68279	-397.64014	450.76910	29.99904	-1061.95483	202.20850	1.36642
195	1.617	988.82343	60.77808	1399.51367	-130.23993	246.37517	1310.72070	-906.73492	329.72256	1285.03821	-66.18280	403.03589	72.58886	387.39996	72.63216	-0.85729	-382.09619	450.63858	25.57023	-1074.70459	203.11449	1.36340
196	1.625	990.64471	60.67443	1397.20972	-131.91333	246.74843	1310.26978	-907.52557	330.31693	1282.08044	-43.25778	400.86145	72.53001	374.66724	73.53780	-0.97841	-369.02332	450.53958	20.32467	-1087.32983	203.96431	1.42120
197	1.633	992.71625	60.56165	1395.25122	-133.54984	247.55745	1309.82678	-908.07227	330.50946	1279.01843	-20.12503	398.06360	72.32250	361.92242	74.42415	-1.00725	-358.74506	450.44229	14.26398	-1099.98901	204.91602	1.46467
198	1.642	994.40442	60.34645	1393.51257	-134.96710	247.71017	1309.28442	-908.10852	331.01013	1276.21448	3.25946	394.72870	71.79292	349.17505	75.28603	-0.97341	-351.65356	450.33960	7.73330	-1112.74609	205.94382	1.48932
199	1.650	996.37769	60.66743	1391.89209	-135.94165	248.39066	1308.76648	-908.48376	331.71060	1273.28894	27.04034	391.06467	70.90363	336.45581	76.14925	-0.93916	-348.20178	450.30597	1.55500	-1125.60693	206.88396	1.52680
200	1.658	997.97931	60.77023	1390.64648	-137.07990	248.34718	1308.09949	-908.38025	331.98880	1269.93262	51.37157	387.24951	69.72673	323.74945	77.02715	-0.94742	-348.62848	450.45331	-3.25904	-1138.53210	207.73476	1.53603
201	1.667	999.26459	60.68444	1389.51672	-137.94351	248.51607	1307.44666	-908.25629	333.28809	1266.90491	76.30482	383.34418	68.34373	311.02490	77.90467	-0.98337	-352.55219	450.81677	-6.23558	-1151.45459	208.70746	1.46700
202	1.675	1000.99792	61.07820	1388.48096	-138.72411	248.70238	1307.03235	-908.15991	334.13763	1263.66699	101.77170	379.35703	66.82288	298.30896	78.78429	-1.00936	-359.18579	451.34094	-7.72138	-1164.34790	209.91420	1.37464
203	1.683	1002.11615	60.93028	1387.87842	-139.33104	249.05244	1306.21729	-907.81506	335.61215	1260.45251	127.66595	375.35785	65.27787	285.62109	79.69317	-1.02236	-368.12073	451.96106	-8.32335	-1177.27051	210.97574	1.42590
204	1.692	1002.94525	60.55436	1387.22888	-139.54704	249.23529	1305.50269	-907.50818	337.20398	1257.56995	153.93893	371.45313	63.82244	272.91028	80.64018	-1.04141	-379.29291	452.66348	-8.44501	-1190.41772	211.25264	1.74750
205	1.700	1003.83698	61.12345	1387.08960	-139.74115	248.94637	1304.44385	-907.34106	339.15305	1254.80347	180.60335	367.66449	62.44159	260.15472	81.60074	-1.06146	-392.12085	453.47772	-8.37938	-1203.87964	210.92563	2.16904
206	1.708	1004.58356	61.24315	1387.11682	-139.84583	248.87045	1303.39453	-907.20349	340.26898	1252.44604	207.65936	363.94016	61.00303	247.40288	82.54952	-1.05751	-405.47882	454.40881	-8.37635	-1217.08203	211.19405	2.26731
207	1.717	1005.08734	61.69578	1387.38855	-139.41833	248.63832	1302.08313	-907.08868	341.48550	1250.71130	235.08905	360.27179	59.38502	234.68703	83.50660	-1.03268	-418.57190	455.39801	-8.53420	-1229.21313	212.77029	1.84037
208	1.725	1005.41638	62.17810	1387.90125	-139.28108	248.71063	1300.80676	-907.03827	341.82706	1249.76660	262.93634	356.73932	57.53008	221.99791	84.49696	-1.02466	-431.29980	456.37738	-8.80156	-1240.30713	215.09657	1.16195
209	1.733	1005.23914	62.51201	1388.82898	-139.24173	248.57809	1299.16101	-906.53278	342.68588	1249.22168	291.30585	353.42816	55.40597	209.31410	85.47279	-1.06017	-443.86627	457.33942	-9.07512	-1251.03638	217.15050	0.78078
210	1.742	1005.09033	63.03543	1390.21558	-138.98549	248.74144	1297.69287	-906.18732	342.59546	1249.74951	320.24652	350.31165	52.97511	196.63402	86.38575	-1.13875	-456.40411	458.32971	-9.27487	-1261.85876	218.10365	1.24925
211	1.750	1004.70081	63.67379	1391.56799	-138.80988	248.71712	1296.04211	-905.98242	342.60025	1250.57971	349.69861	347.27472	50.22244	183.99840	87.28798	-1.24506	-468.92163	459.38690	-9.38814	-1272.80688	217.86421	2.69897
212	1.758	1003.70575	64.05194	1393.39648	-138.52844	248.94151	1294.44470	-905.91382	341.49658	1251.95911	379.56122	344.21652	47.17881	171.45335	88.26945	-1.34721	-481.38928	460.50616	-9.46767	-1283.59595	217.36018	4.63586
213	1.767	1002.66663	64.36085	1395.48022	-138.07828	248.96655	1292.73254	-905.71912	340.08356	1253.53198	409.74710	341.08536	43.90801	158.99153	89.35285	-1.40472	-493.79529	461.66730	-9.58274	-1293.85181	217.52982	6.54591
214	1.775	1001.46527	65.62981	1397.77930	-137.79794	248.99606	1291.26880	-905.83911	338.17957	1255.48364	440.14999	337.91702	40.51908	146.53395	90.48379	-1.39926	-506.14679	462.88644	-9.76280	-1303.37109	218.39058	8.40554
215	1.783	999.69586	66.22922	1400.59412	-137.55904	248.98373	1289.96118	-905.55048	336.89383	1257.70361	470.60843	334.85669	37.17506	134.00218	91.61590	-1.36752	-518.46924	464.20660	-9.96509	-1312.18286	219.37122	10.41012
216	1.792	998.19067	67.62372	1403.24341	-137.22308	248.97789	1288.77026	-904.89819	336.05630	1260.36206	500.95258	332.07947	34.05208	121.44327	92.77670	-1.38438	-530.79956	465.61530	-10.11190	-1320.41040	219.96112	12.62426
217	1.800	995.99994	68.16766	1406.07166	-136.99709	249.28214	1287.63477	-904.57135	334.81314	1262.92041	531.06390	329.70569	31.30982	108.99236	93.98909	-1.47490	-543.15125	467.00568	-10.17449	-1328.11609	220.01883	14.91853
218	1.808	993.93329	69.55765	1409.08093	-136.52643	249.41245	1286.65601	-903.91156	333.84149	1265.93481	560.83801	327.81302	29.08553	96.66867	95.18472	-1.57786	-555.50708	468.26276	-10.18403	-1335.33960	219.79370	17.03576
219	1.817	991.49292	70.96168	1412.05579	-136.17674	249.82338	1286.18005	-902.71350	333.27014	1269.04700	590.09705	326.48062	27.45702	84.34349	96.27281	-1.62418	-567.86011	469.35553	-10.18180	-1342.18481	219.70497	18.81088
220	1.825	989.14258	71.99083	1415.15845	-135.83212	250.21703	1285.38330	-902.04364	332.45084	1272.15515	618.54529	325.73386	26.36592	71.93321	97.24825	-1.60867	-580.23773	470.32300	-10.19504	-1348.67261	220.07877	20.41223
221	1.833	986.48090	73.74207	1418.31689	-135.53636	250.80609	1284.81885	-901.41254	332.78268	1275.20874	645.72241	325.44241	25.52760	59.46741	98.19144	-1.58709	-592.68115	471.21863	-10.21713	-1354.43872	221.09203	22.27077
222	1.842	983.59076	74.69774	1421.39661	-135.28125	251.25702	1284.57532	-900.82281	332.44476	1278.40234	670.92340	325.37003	24.42799	46.96440	99.17165	-1.61046	-605.21027	472.07928	-10.20486	-1358.67322	222.85251	24.63871
223	1.850	980.78644	76.30054	1424.36011	-134.89258	252.20000	1284.35486	-900.16541	332.77307	1281.59668	693.26294	325.36081	22.50380	34.38771	100.16248	-1.64898	-617.80896	472.92215	-10.12180	-1360.36621	225.39935	27.22431
224	1.858	978.23169	77.58390	1427.14661	-134.50543	253.03197	1284.31604	-899.65411	332.68161	1284.73145	712.02991	325.41058	19.40160	21.73656	101.08292	-1.63049	-630.45551	473.74948	-9.97255	-1358.59009	228.59340	29.36514
225	1.867	975.61401	78.89574	1429.60730	-134.14250	254.28412	1284.33093	-899.39630	332.33469	1287.94568	727.08002	325.58978	15.14812	9.05550	101.91982	-1.55979	-643.15356	474.53845	-9.80043	-1352.80969	232.05901	30.53292
226	1.875	972.83679	80.63094	1432.24243	-133.70221	255.86166	1284.46411	-899.10907	332.16702	1291.31531	738.83881	326.00342	10.19666	-3.65733	102.74448	-1.52110	-655.90710	475.26178	-9.65430	-1343.17212	235.32123	30.60419
227	1.883	970.03833	81.59599	1434.48450	-133.20860	256.92841	1284.59790	-898.67621	332.11310	1294.45483	747.86499	326.77884	5.34860	-16.44669	103.61341	-1.55605	-668.69598	475.95639	-9.54007	-1330.42297	238.02438	29.75783
228	1.892	967.26953	83.66668	1436.57800	-132.34659	258.62836	1284.85620	-898.06854	332.38217	1297.78772	754.34058	327.99506	1.51309	-29.30928	104.51384	-1.60913	-681.49738	476.70557	-9.41959	-1315.40369	239.99623	28.29522
229	1.900	964.65564	85.41605	1438.47620	-131.33983	260.22949	1285.24854	-897.43939	332.30002	1301.20581	757.91663	329.58163	-0.75066	-42.18532	105.39198	-1.60455	-694.30188	477.51413	-9.27192	-1298.63477	241.19693	26.53900
230	1.908	962.02753	86.28021	1440.22546	-130.08130	262.13815	1285.58057	-896.72211	332.80667	1304.31934	758.03571	331.26022	-1.66407	-55.03814	106.21501	-1.52267	-707.11176	478.30646	-9.12117	-1280.31763	241.65466	24.77348
231	1.917	959.69366	88.41393	1441.70166	-128.63551	263.76999	1286.18701	-895.96399	332.16727	1307.64807	754.35785	332.64597	-1.98718	-67.88655	107.01691	-1.39798	-719.94794	479.07370	-8.99192	-1260.49780	241.35678	23.22137
232	1.925	957.19861	89.29362	1442.74280	-126.84348	265.94641	1286.77930	-895.12622	332.59058	1310.77576	747.00049	333.51086	-2.25172	-80.75931	107.87381	-1.28475	-732.82898	479.87634	-8.89670	-1239.15417	240.22647	22.02721
233	1.933	954.84015	91.01119	1443.60193	-125.09074	267.98474	1287.53748	-894.17224	332.94940	1313.95410	736.65613	333.97693	-2.52009	-93.66626	108.82645	-1.21877	-745.73688	480.70300	-8.86007	-1216.27515	238.21469	21.25014
234	1.942	952.79163	92.99335	1444.11951	-122.99977	270.05420	1288.22314	-892.85681	332.89450	1316.89429	724.46216	334.42532	-2.74459	-106.60845	109.82925	-1.19123	-758.63647	481.50244	-8.87411	-1191.89331	235.33615	20.89040
235	1.950	951.15320	93.86028	1444.28516	-120.82368	272.34698	1289.00537	-891.38666	332.99692	1319.68152	711.53070	335.17014	-2.95955	-119.57742	110.79642	-1.16790	-771.51697	482.31177	-8.86665	-1166.07813	231.66162	20.91236
236	1.958	950.06000	94.84189	1444.16431	-118.74429	274.12115	1290.00891	-890.11279	332.47961	1322.30872	698.53198	336.20190	-3.20893	-132.53220	111.70358	-1.11698	-784.39258	483.18744	-8.78509	-1138.93164	227.35611	21.23678
237	1.967	949.16577	96.10595	1444.02124	-116.51476	275.76096	1290.87134	-888.75079	333.06500	1324.76782	685.66431	337.29910	-3.48453	-145.38510	112.59337	-0.99419	-797.27216	484.11108	-8.65057	-1110.53943	222.65924	21.76425
238	1.975	948.93835	96.48688	1443.45898	-114.76278	277.03516	1291.84778	-887.33167	332.48871	1326.65100	672.88672	338.32858	-3.74475	-158.02379	113.48198	-0.72620	-810.14575	485.06488	-8.50388	-1080.96289	217.73605	22.45926
239	1.983	949.19794	97.00552	1442.55566	-113.04820	277.92422	1292.63489	-886.07794	333.02820	1328.33362	660.12683	339.32028	-3.97690	-170.35707	114.33997	-0.23672	-822.99866	486.05447	-8.38111	-1050.33936	212.65843	23.34958
240	1.992	949.79291	97.82768	1441.43164	-111.79250	278.87494	1293.47131	-885.54883	333.24582	1329.41992	647.35779	340.35208	-4.19743	-182.34389	115.15593	0.51308	-835.81836	487.03922	-8.32195	-1018.95178	207.60556	24.41229
241	2.000	950.68506	98.60506	1439.87878	-110.68963	279.68134	1294.45984	-885.03870	333.39914	1330.03979	634.59583	341.46533	-4.39565	-193.98607	115.95148	1.52223	-848.59839	487.99393	-8.31952	-987.11633	202.85210	25.56292
242	2.008	951.59918	99.20536	1438.17224	-110.10329	280.45175	1295.66052	-884.85724	333.82153	1330.27832	621.87158	342.62189	-4.54055	-205.33705	116.74915	2.80088	-861.33069	489.00183	-8.28828	-954.99402	198.49460	26.75460
243	2.017	953.12500	98.74236	1436.33972	-109.68984	281.28287	1296.71460	-885.07324	334.59689	1330.11938	609.20331	343.73840	-4.62803	-216.53290	117.53645	4.42350	-873.98035	490.21359	-8.10914	-922.59137	194.43294	27.98511
244	2.025	954.93518	99.37193	1434.05945	-109.70100	281.92465	1298.27539	-885.53406	335.12421	1329.67761	596.57568	344.78494	-4.68603	-227.74982	118.25954	6.52940	-886.51501	491.72900	-7.72308	-889.93335	190.59924	29.24592
245	2.033	956.70990	99.22405	1431.62769	-110.05520	282.48218	1299.59766	-886.16168	335.58749	1328.89441	583.95062	345.78619	-4.75970	-239.09531	118.88885	9.25869	-898.98193	493.43686	-7.23720	-857.17029	187.02234	30.53550
246	2.042	959.28186	99.64456	1428.98718	-110.80918	282.90167	1300.99060	-887.35138	335.98169	1327.71289	571.31616	346.77429	-4.87176	-250.52049	119.49986	12.64083	-911.48438	495.03329	-6.87133	-824.50806	183.72385	31.87441
247	2.050	961.74097	99.13006	1426.17737	-111.95222	283.24478	1302.08850	-888.97827	336.52029	1326.18628	558.68274	347.79449	-4.97429	-261.74353	120.24414	16.60102	-924.07556	496.27209	-6.75789	-792.08472	180.63791	33.25788
248	2.058	964.23132	99.34853	1423.01831	-113.62567	283.51486	1303.30591	-890.77271	336.64798	1324.27368	546.04102	348.84338	-5.00441	-272.12848	121.12832	21.26471	-936.75433	497.05420	-6.90120	-759.98602	177.63058	34.62768
249	2.067	967.13574	98.83407	1419.67432	-115.39481	283.99356	1304.28418	-893.23260	336.55240	1322.09485	533.38617	349.84045	-4.96848	-280.58569	121.78246	27.19654	-949.52942	497.39969	-7.25334	-728.30621	174.61313	35.91096
250	2.075	970.09369	99.09167	1416.35376	-117.39848	284.19379	1304.98840	-895.63525	337.21140	1319.49719	520.75769	350.75659	-4.91056	-285.74774	121.60366	34.97085	-962.37451	497.53595	-7.69110	-697.07556	171.62527	37.05576
251	2.083	972.88892	98.89901	1412.64392	-119.97301	284.19604	1305.79333	-898.22339	336.66180	1316.91589	508.20432	351.65430	-4.85793	-286.48279	120.17741	44.39495	-975.17285	497.83047	-8.03159	-666.23010	168.74066	38.05711
252	2.092	975.42944	98.38521	1408.99963	-122.09347	284.33145	1306.06543	-901.15637	337.17023	1313.77087	495.72107	352.58948	-4.82817	-282.38095	117.48259	54.32945	-987.81470	498.53146	-8.15342	-635.71838	165.91750	38.97471
253	2.100	978.59332	98.52686	1405.21912	-124.18399	284.22992	1306.26123	-904.54590	336.50485	1310.12622	483.23413	353.56146	-4.82807	-273.85767	113.84832	63.25656	-1000.29431	499.68637	-8.04220	-605.56934	163.04080	39.87487
254	2.108	981.04395	97.75515	1401.19678	-126.70000	284.17346	1306.46204	-907.29260	337.24255	1306.77429	470.65393	354.54010	-4.82687	-261.82764	109.82840	70.03543	-1012.68073	501.20792	-7.76026	-575.90234	160.02621	40.76176
255	2.117	983.61493	97.60860	1397.18945	-129.06017	284.31976	1306.38684	-910.62396	336.83051	1303.20752	457.95746	355.50961	-4.78935	-247.21169	105.93450	74.37762	-1025.07703	502.85345	-7.44275	-546.94629	156.85468	41.57497
256	2.125	986.36566	97.33594	1393.28003	-131.72623	283.88394	1306.35132	-913.16626	336.38458	1299.80420	445.20224	356.46368	-4.74029	-230.66518	102.41406	76.78729	-1037.58179	504.31299	-7.24120	-519.00720	153.69725	42.20716
257	2.133	988.66046	97.20685	1389.50403	-134.27908	284.05112	1306.20947	-915.66467	336.76108	1296.26270	432.44955	357.37738	-4.74099	-212.64380	99.33600	78.07376	-1050.22363	505.46722	-7.20194	-492.37061	150.95935	42.52695
258	2.142	991.06927	96.53711	1385.92273	-136.80373	284.01932	1306.00378	-917.88507	336.43045	1292.85608	419.72189	358.23187	-4.82761	-193.58926	96.77268	78.86734	-1062.95801	506.43536	-7.24655	-467.25021	149.00600	42.42596
259	2.150	993.62323	95.90469	1382.26746	-139.23874	284.11624	1305.83618	-919.80554	335.72198	1289.52832	407.01813	359.07306	-4.97878	-173.98004	94.79381	79.42291	-1075.73145	507.37317	-7.27075	-443.82767	147.84192	41.90568
260	2.158	995.46954	96.08276	1378.83618	-141.35396	284.04700	1305.60828	-921.04962	335.19086	1286.32556	394.29715	359.99173	-5.10957	-154.21791	93.42944	79.68687	-1088.52539	508.33920	-7.22889	-422.29260	147.15443	41.09239
261	2.167	997.94263	95.52077	1375.48218	-143.73027	284.15546	1305.42163	-922.63025	334.20752	1283.24207	381.49451	361.00513	-5.14624	-134.47789	92.72814	79.49559	-1101.34399	509.31744	-7.14385	-402.83917	146.68961	40.08385
262	2.175	999.74799	94.95703	1372.23865	-145.61241	283.79712	1305.21985	-923.72552	333.28204	1280.08508	368.60013	362.03925	-5.10812	-114.62010	92.71446	78.77171	-1114.19128	510.29071	-7.06041	-385.66711	146.47406	38.83303
263	2.183	1001.64819	94.69367	1369.45898	-147.28256	284.19739	1304.84668	-924.67212	332.23059	1277.01086	355.67062	363.04010	-5.07386	-94.28497	93.27689	77.57174	-1127.06665	511.27145	-7.00247	-370.99966	146.67096	37.17640
264	2.192	1003.42047	94.35418	1366.94592	-149.15385	283.83502	1304.42456	-925.29382	331.25436	1274.28601	342.77420	364.00684	-5.10241	-73.14948	94.20702	75.98411	-1139.97070	512.26880	-6.96496	-359.08499	147.38751	34.86157
265	2.200	1005.10651	93.40886	1364.17566	-150.78526	283.33231	1304.15356	-925.86035	330.72986	1271.13232	329.93756	364.96405	-5.17948	-51.08842	95.32338	74.06074	-1152.91101	513.26929	-6.92334	-350.17221	148.63101	31.56100
266	2.208	1006.53448	93.15205	1362.12500	-152.28357	282.85211	1303.81421	-926.28925	329.76196	1268.30713	317.12326	365.94299	-5.21837	-28.12781	96.47353	71.85841	-1165.88806	514.26349	-6.86325	-344.47476	150.32448	26.98170
267	2.217	1007.82794	92.50407	1360.31042	-153.47266	282.55298	1303.49963	-926.40375	328.88583	1265.38940	304.26447	366.94495	-5.14953	-4.33797	97.46097	69.47652	-1178.87891	515.24591	-6.80006	-342.06888	152.33397	21.10170
268	2.225	1009.11890	91.99471	1358.50293	-154.61339	282.10001	1303.17737	-926.76263	327.85770	1262.30249	291.31491	367.94965	-4.98827	20.21191	98.11169	67.02983	-1191.86145	516.20538	-6.74640	-342.70532	154.52209	14.40726
269	2.233	1009.89056	90.99658	1357.29797	-155.44937	282.00476	1302.75049	-926.90521	326.06342	1259.08936	278.27188	368.94525	-4.80440	45.45497	98.40749	64.61179	-1204.85156	517.14398	-6.69182	-345.74133	156.78735	7.93394
270	2.242	1010.42834	90.35454	1356.33313	-156.05847	281.63434	1302.40442	-926.95587	324.25388	1256.11353	265.18005	369.93033	-4.66325	71.33322	98.44516	62.27901	-1217.88733	518.07800	-6.63604	-350.46469	159.03052	2.94933
271	2.250	1010.92639	89.76883	1355.87610	-156.26143	281.55792	1302.07446	-926.85089	321.94547	1252.74951	252.09833	370.91812	-4.59207	97.83305	98.31420	60.02604	-1230.97058	519.02179	-6.60136	-356.68979	161.07080	0.26432
272	2.258	1011.12781	89.41143	1355.47595	-156.30013	281.49780	1301.64490	-926.99408	320.79846	1249.95642	239.05428	371.91907	-4.58823	124.99721	98.08344	57.76220	-1244.03833	519.98547	-6.60387	-364.89227	162.64816	-0.30651
273	2.267	1011.64703	88.46910	1355.63977	-156.14784	281.39618	1301.01660	-926.89771	318.56918	1247.32996	226.04578	372.90714	-4.63456	152.84938	97.80104	55.35977	-1257.01184	520.98059	-6.63014	-375.46527	163.62329	0.26749
274	2.275	1011.83838	87.98746	1355.94519	-155.80757	281.39728	1300.29150	-926.60736	316.80145	1245.02576	213.07127	373.82751	-4.70498	181.33153	97.45695	52.74203	-1269.85974	522.01758	-6.62413	-387.97375	164.17218	0.93085
275	2.283	1011.61975	87.85607	1356.30322	-155.46182	281.08426	1299.27393	-926.48584	315.54465	1243.40784	200.13791	374.66351	-4.77459	210.36510	96.99899	49.93488	-1282.56274	523.09119	-6.44853	-401.35309	164.64810	1.08199
276	2.292	1011.24463	87.95293	1357.64282	-154.96722	280.58344	1298.42322	-926.26624	314.40729	1242.42834	187.26198	375.46133	-4.83484	239.92009	96.37759	47.05650	-1295.03333	524.16882	-5.85055	-414.67908	165.28235	0.69344
277	2.300	1010.69360	88.13414	1358.85657	-154.53236	279.94238	1297.16638	-925.87384	312.81821	1242.11169	174.46393	376.26459	-4.89940	269.98444	95.59337	44.22881	-1307.11584	525.19366	-4.55537	-427.60449	166.08925	0.06584
278	2.308	1009.57092	87.29647	1360.66309	-153.97162	279.41431	1295.93494	-925.62659	312.17044	1242.46729	161.74530	377.08719	-4.97318	300.49976	94.70683	41.51076	-1318.65735	526.11316	-2.43215	-440.20560	166.93843	-0.49924
279	2.317	1008.36182	87.62067	1363.27100	-153.38541	278.47180	1294.65198	-925.45966	312.24365	1243.51428	149.09848	377.91553	-5.03643	331.33453	93.76993	38.92955	-1329.56555	526.91168	0.49652	-452.63211	167.67816	-0.85669
280	2.325	1007.13373	87.36516	1365.73450	-153.03052	277.61554	1293.43958	-925.06927	312.48941	1245.04492	136.53102	378.70795	-5.06159	362.30542	92.77894	36.49725	-1339.79675	527.60516	4.18726	-464.95547	168.22647	-1.00540
281	2.333	1005.13129	86.98125	1368.63110	-152.57718	277.10352	1292.17664	-924.84106	313.26556	1247.03662	124.03574	379.45297	-5.02381	393.21613	91.69580	34.19386	-1349.29431	528.21973	8.64580	-477.21136	168.56821	-1.01291
282	2.342	1002.96417	86.44055	1371.88843	-151.98990	276.04190	1290.93164	-924.40100	314.64957	1249.45117	111.56580	380.15778	-4.94477	423.86993	90.46709	31.99846	-1357.95081	528.77319	13.86934	-489.46686	168.79572	-0.98444
283	2.350	1000.89417	86.13329	1375.87512	-151.37650	275.55917	1289.67847	-924.14673	315.29941	1252.04761	99.08144	380.77228	-4.91462	454.06464	88.99651	29.92603	-1365.61328	529.23511	19.73528	-501.81750	169.10446	-1.02894
284	2.358	997.97583	86.44144	1379.31104	-150.93085	274.91382	1288.59888	-923.20178	316.92181	1255.18237	86.60153	381.25311	-4.99972	483.63824	87.11655	28.03002	-1372.10791	529.47626	25.99248	-514.27484	169.59047	-1.15701
285	2.367	995.13025	85.18793	1383.07324	-150.24126	274.97629	1287.63074	-922.47937	317.36823	1258.51819	74.17215	381.67325	-5.15643	512.57306	84.66325	26.40079	-1377.25110	529.23669	32.44360	-526.68933	170.13808	-1.26852
286	2.375	992.18793	86.52837	1387.29382	-149.60329	274.62143	1286.90259	-921.67761	317.44348	1261.85425	61.78098	382.17511	-5.27497	541.00476	81.60387	25.15178	-1380.78467	528.26489	39.14171	-538.89935	170.55890	-1.25908
287	2.383	988.98273	85.93252	1391.53687	-148.98006	273.78970	1286.06201	-921.03351	317.35031	1265.12415	49.34846	382.83517	-5.28628	569.04633	78.03732	24.36800	-1382.29065	526.60522	46.28962	-550.96942	170.82428	-1.11705
288	2.392	985.64502	85.75806	1395.74097	-148.49545	273.39560	1285.50916	-920.02808	317.33951	1268.77039	36.83263	383.61301	-5.21475	596.53784	74.13986	24.00586	-1381.41125	524.51056	53.73931	-563.18311	171.15817	-0.95140
289	2.400	981.91583	85.38242	1399.87195	-147.75319	272.61707	1284.82922	-919.10065	316.72522	1272.12744	24.27380	384.42831	-5.13493	622.82648	70.15878	23.80317	-1378.25720	522.04791	60.57312	-575.74121	171.79791	-0.88381
290	2.408	978.53925	85.60880	1404.06055	-147.17957	271.70044	1284.40112	-917.94324	316.54083	1275.76782	11.69553	385.25970	-5.09724	646.77344	66.32224	23.30098	-1373.28113	519.13000	65.42676	-588.56189	172.73347	-0.91483
291	2.417	974.70325	85.76933	1408.31812	-146.88814	270.70404	1284.08875	-917.02356	315.65884	1279.31213	-0.95670	386.14005	-5.10721	667.21387	62.76197	21.95082	-1366.66602	515.80817	67.35217	-601.43616	173.77727	-0.94750
292	2.425	971.23474	86.08137	1412.21387	-146.41226	269.54517	1283.73938	-916.15460	315.17636	1282.65649	-13.73532	387.07199	-5.14840	683.60120	59.56681	19.33173	-1358.09839	512.24823	66.34165	-614.25763	174.78294	-0.90264
293	2.433	967.51733	85.71721	1416.09058	-146.04401	268.38342	1283.68811	-915.55634	313.89096	1286.16321	-26.61407	388.00473	-5.20590	696.21637	56.77383	15.53157	-1347.17261	508.57321	63.10314	-627.05969	175.76060	-0.78655
294	2.442	963.78198	85.90855	1419.70459	-145.60428	266.80838	1283.56250	-914.94672	313.13538	1289.59937	-39.52554	388.89682	-5.27446	705.77039	54.28660	11.35553	-1333.80701	504.85840	58.51490	-639.91772	176.79700	-0.66355
295	2.450	960.14453	86.29813	1423.25476	-145.23303	265.42963	1283.68152	-914.49231	312.49701	1293.20508	-52.44052	389.76114	-5.33961	712.85931	51.90625	7.98619	-1318.24817	501.17804	53.42612	-652.85986	177.90178	-0.57845
296	2.458	956.79437	85.79189	1426.36499	-144.45251	263.36884	1283.68860	-913.62970	311.50714	1296.66785	-65.38687	390.64740	-5.36447	717.71991	49.51660	6.21508	-1300.90649	497.60620	48.93785	-665.87616	178.99857	-0.52468
297	2.467	953.39001	85.83672	1429.34790	-143.62442	261.13412	1283.85181	-912.97400	310.94730	1300.15320	-78.40378	391.58734	-5.32719	720.28094	47.24512	5.80321	-1282.34546	494.18420	46.51659	-678.97229	180.02286	-0.47615
298	2.475	949.78107	86.26038	1431.80664	-142.55992	259.46136	1283.94788	-911.97534	309.81882	1303.95105	-91.49460	392.56326	-5.25111	720.29834	45.41235	5.68230	-1263.24951	490.92099	47.20043	-692.14465	180.98473	-0.41203
299	2.483	946.65582	86.56811	1434.42834	-141.44583	257.05606	1284.33740	-910.74280	308.78287	1307.47205	-104.62711	393.52960	-5.17424	717.52441	44.34621	4.97694	-1244.07080	487.90375	50.46448	-705.34692	181.94113	-0.32264
300	2.492	943.56476	86.27155	1436.56824	-139.96051	254.79955	1284.59082	-909.71979	308.19086	1310.86096	-117.76733	394.45261	-5.11133	712.00305	44.20148	3.72336	-1224.61011	485.35809	54.41534	-718.54224	182.90256	-0.21638
301	2.500	940.54303	86.68269	1438.36121	-138.64569	252.45663	1285.11829	-908.47620	307.27448	1314.44653	-130.89487	395.35074	-5.04175	704.26849	44.84288	2.51660	-1204.14856	483.45758	57.33084	-731.72223	183.80988	-0.08734
302	2.508	938.08649	86.62797	1439.76660	-137.00818	250.25189	1285.40625	-906.75708	305.93552	1317.49475	-143.98444	396.27939	-4.92776	695.01208	45.88906	1.74055	-1182.07849	482.12692	58.61619	-744.87030	184.63660	0.08814
303	2.517	935.72882	86.47552	1441.14197	-135.40067	247.75298	1286.04321	-905.16479	306.26151	1320.51672	-156.96786	397.26727	-4.73834	684.57788	46.95425	1.34406	-1158.30127	481.11978	58.51579	-757.98279	185.45284	0.28340
304	2.525	934.30219	86.97775	1441.94971	-133.72820	245.52997	1286.54834	-903.66675	305.22052	1323.17529	-169.71201	398.31631	-4.41178	673.06158	47.88186	1.12375	-1133.08655	480.17398	57.55510	-771.07611	186.33748	0.42975
305	2.533	932.90100	86.33937	1442.84802	-131.93440	243.99315	1287.26013	-902.33881	304.45007	1325.69824	-182.06561	399.42795	-3.82261	660.73456	48.71101	0.94990	-1106.77209	479.05820	56.24324	-784.13025	187.28078	0.50180
306	2.542	932.08569	86.30305	1443.40259	-130.20937	242.15291	1288.01648	-901.18933	303.62106	1327.62976	-193.95914	400.61108	-2.84932	648.03851	49.49287	0.78993	-1079.63916	477.63245	54.95765	-797.09058	188.19975	0.53881
307	2.550	931.72333	85.53913	1443.26392	-128.63434	240.60841	1289.14014	-900.38464	303.13184	1329.54138	-205.43140	401.90265	-1.45381	635.28247	50.25018	0.64121	-1051.90527	475.90015	53.94287	-809.93823	189.01814	0.59481
308	2.558	931.72668	84.83659	1443.16956	-127.21783	238.85231	1290.29187	-899.65448	302.39020	1330.86218	-216.53693	403.33749	0.30489	622.55920	51.03185	0.47784	-1023.70459	473.93530	53.36842	-822.70502	189.74556	0.68975
309	2.567	932.14148	84.36147	1442.75061	-125.98837	237.22174	1291.72400	-899.08691	301.78568	1332.21399	-227.27444	404.90033	2.31287	609.88281	51.88481	0.28426	-995.07135	471.79956	53.35539	-835.41559	190.46759	0.80212
310	2.575	933.16730	82.98709	1441.93042	-125.24276	236.07323	1293.07605	-898.74554	300.78183	1332.91125	-237.61197	406.56842	4.50252	597.27618	52.78873	0.08018	-965.96051	469.56705	53.94913	-848.05975	191.24524	0.88777
311	2.583	934.89636	82.12290	1440.82556	-124.92995	234.35529	1294.50586	-898.69269	299.39081	1333.08105	-247.51334	408.35065	6.90679	584.74664	53.66593	-0.10928	-936.30896	467.35303	55.09307	-860.61401	192.07886	0.89363
312	2.592	936.25043	81.86513	1439.40259	-125.00958	233.06004	1295.88416	-898.88855	298.70187	1333.13855	-256.91959	410.22574	9.58583	572.25555	54.46500	-0.26298	-906.10107	465.25342	56.64334	-873.06714	192.96181	0.78958
313	2.600	938.51630	80.98525	1437.61487	-125.32169	232.21442	1297.17688	-899.81970	297.61758	1332.68213	-265.72134	412.11502	12.57096	559.74738	55.21653	-0.36221	-875.38672	463.30328	58.43781	-885.45172	193.88292	0.62406
314	2.608	941.02124	80.07505	1435.93237	-125.72089	231.84773	1298.59009	-900.74677	297.83704	1331.98157	-273.72092	413.96228	15.89977	547.20306	55.98096	-0.39394	-844.28003	461.50616	60.35407	-897.82813	194.78888	0.49799
315	2.617	943.37512	79.75165	1433.59424	-126.61230	231.46748	1299.95142	-902.28809	297.56448	1330.90918	-280.59335	415.77728	19.61296	534.66187	56.76279	-0.35242	-812.99976	459.82428	62.27246	-910.20746	195.65793	0.43745
316	2.625	946.17834	79.30148	1431.55420	-128.00322	231.13000	1301.33789	-904.13672	297.23621	1329.21350	-285.92056	417.58401	23.68297	522.18793	57.54670	-0.26820	-781.90613	458.17599	64.02880	-922.54962	196.55548	0.37399
317	2.633	949.37610	78.13631	1428.90332	-129.87440	230.98441	1302.59790	-906.22125	296.98505	1327.29651	-289.29141	419.35376	28.01820	509.81055	58.37600	-0.21394	-751.43262	456.52728	65.46247	-934.85693	197.47430	0.30724
318	2.642	952.31421	78.18890	1426.10034	-131.88112	230.90756	1304.10742	-908.87476	296.20206	1325.01416	-290.35959	420.99579	32.63823	497.51294	59.27794	-0.23969	-721.90271	454.92575	66.48489	-947.22424	198.24928	0.36984
319	2.650	955.31274	77.02287	1423.59912	-134.09428	230.23608	1305.07996	-910.97278	296.85730	1323.02222	-288.77219	422.40271	37.83396	485.25818	60.18684	-0.32780	-693.37366	453.42035	67.07464	-959.75165	198.79047	0.63497
320	2.658	958.54114	76.56573	1420.59143	-136.24924	230.70541	1306.12170	-913.67444	297.07230	1320.29919	-284.08664	423.48267	43.97662	472.99023	61.03548	-0.42293	-665.67017	452.02765	67.22954	-972.40979	199.26237	0.96478
321	2.667	961.93726	76.44051	1417.57947	-138.94206	229.98006	1307.05530	-916.23492	297.12198	1317.38550	-275.95132	424.20175	51.04294	460.64240	61.83297	-0.48186	-638.56372	450.77521	66.94685	-985.07269	199.89374	1.17281
322	2.675	965.20093	75.92382	1414.54749	-141.14204	230.37531	1307.76331	-919.07843	296.94797	1314.11438	-264.45657	424.61914	58.36958	448.18799	62.62666	-0.50311	-611.92627	449.71802	66.24313	-997.66504	200.73007	1.23772
323	2.683	968.46399	75.80362	1411.65613	-143.58276	229.80589	1308.41772	-921.73370	296.75064	1310.59167	-250.18301	424.78821	64.91824	435.67126	63.45221	-0.51135	-585.77185	448.90247	65.16910	-1010.17816	201.68788	1.23131
324	2.692	971.30286	75.22806	1408.62378	-145.82118	230.13091	1309.00867	-924.48053	296.15894	1307.16675	-233.84872	424.63409	69.81523	423.15277	64.31572	-0.50987	-560.21332	448.31763	63.78495	-1022.61957	202.72327	1.18121
325	2.700	973.94305	74.47157	1405.38599	-148.04053	230.28293	1309.43005	-926.70343	296.86951	1303.65295	-215.94986	424.01578	72.75996	410.62695	65.20839	-0.49330	-535.41846	447.85718	62.09623	-1035.03247	203.82359	1.11196
326	2.708	976.92871	74.48725	1402.70679	-150.38045	229.81078	1309.89294	-928.83337	296.24045	1300.50793	-196.70386	422.85175	74.05515	398.03253	66.12017	-0.49851	-511.59729	447.33167	60.00908	-1047.51758	204.89528	1.07785
327	2.717	979.72107	74.07684	1400.03296	-152.72899	229.73976	1310.12048	-930.68878	296.79660	1297.16296	-176.22818	421.10974	74.30678	385.34436	67.02398	-0.55273	-489.00299	446.55078	57.37589	-1060.19885	205.78384	1.11469
328	2.725	982.05090	73.78280	1397.41809	-154.70334	229.86279	1310.23425	-932.16809	297.30884	1294.13757	-154.70499	418.76611	74.05438	372.61072	67.89455	-0.60609	-467.92780	445.41364	54.07634	-1073.08887	206.48860	1.21654
329	2.733	984.62372	73.22808	1395.20166	-156.87460	229.13890	1310.29077	-933.18463	297.95410	1291.20557	-132.39136	415.83713	73.58129	359.88837	68.75637	-0.61172	-448.66364	443.91211	50.03803	-1086.02856	207.22411	1.33466
330	2.742	986.77063	73.26749	1392.94360	-158.71918	229.08908	1310.22656	-934.33301	298.20630	1288.29675	-109.51810	412.36411	72.96724	347.17596	69.66795	-0.60260	-431.43768	442.06781	45.22807	-1098.88062	208.12857	1.41798
331	2.750	988.62244	72.48673	1390.87256	-160.32063	228.86087	1310.04456	-935.19904	298.80490	1285.39368	-86.20688	408.37000	72.22479	334.43567	70.64941	-0.63285	-416.38422	439.91226	39.65597	-1111.66052	209.12265	1.45909
332	2.758	991.26379	72.68733	1388.85217	-161.85292	228.48677	1309.88977	-935.71570	299.58923	1282.64502	-62.48804	403.91043	71.36417	321.64917	71.65510	-0.71209	-403.57343	437.51312	33.35448	-1124.44165	210.12648	1.48016
333	2.767	992.72101	72.35878	1387.24487	-163.23103	227.93256	1309.65784	-935.99866	300.18866	1280.02429	-38.35239	399.13184	70.39815	308.82959	72.62018	-0.79723	-393.08319	434.98969	26.34691	-1137.29858	211.16176	1.51196
334	2.775	994.83142	71.77212	1385.83289	-164.36621	227.71681	1309.25024	-936.32007	301.25677	1277.35742	-13.76398	394.20065	69.33374	295.99420	73.50684	-0.81779	-385.09521	432.52170	18.69634	-1150.32410	212.21440	1.57700
335	2.783	996.25232	71.66885	1384.28821	-165.34534	227.77223	1308.94031	-936.39801	301.48154	1274.70044	11.32693	389.17807	68.16694	283.14124	74.34320	-0.74667	-380.00171	430.33444	10.71566	-1163.54858	213.17401	1.68910
336	2.792	997.64282	71.43227	1382.86157	-166.17014	227.50714	1308.32947	-936.27826	302.91995	1272.03613	36.93909	384.01733	66.90169	270.25140	75.22991	-0.64247	-378.40045	428.62939	3.20120	-1176.80408	213.95453	1.86957
337	2.800	999.10095	71.14273	1381.94556	-166.97957	226.91344	1307.99878	-936.18384	304.61301	1269.26611	63.03439	378.67810	65.56755	257.30518	76.22671	-0.58402	-380.68591	427.50421	-2.73885	-1189.82800	214.59079	2.10222
338	2.808	999.73010	70.93870	1380.78149	-167.36317	226.16666	1307.36914	-936.27789	305.68307	1266.30566	89.54138	373.21234	64.21470	244.30635	77.26780	-0.59100	-386.41370	426.92569	-6.41914	-1202.64380	215.25557	2.27723
339	2.817	1000.66663	71.56654	1380.23730	-167.45773	225.65428	1306.79724	-935.79791	307.02762	1263.19202	116.40364	367.75171	62.90851	231.29073	78.26073	-0.63956	-394.52521	426.78668	-8.06777	-1215.61914	216.19991	2.26033
340	2.825	1001.21521	71.84013	1379.88220	-167.46768	225.27562	1306.10425	-935.49994	308.30383	1260.12915	143.59833	362.40286	61.70256	218.30156	79.18770	-0.71301	-404.44824	426.99557	-8.42593	-1228.91772	217.44456	2.06320
341	2.833	1001.71051	71.22780	1379.61450	-167.31320	224.52637	1305.07703	-935.07843	310.16144	1257.36230	171.10698	357.16681	60.58962	205.37761	80.07890	-0.80635	-416.18433	427.50372	-8.20581	-1242.19458	218.62753	1.86064
342	2.842	1002.11713	71.18824	1379.67297	-166.81024	224.16006	1304.01062	-934.39148	311.69934	1254.71558	198.92465	351.97940	59.48146	192.54341	80.96193	-0.91359	-429.26965	428.26227	-7.96874	-1255.04346	219.43819	1.79102
343	2.850	1002.00232	71.00796	1380.10559	-166.37846	223.68143	1302.78516	-933.99988	312.57697	1252.43066	227.10602	346.78607	58.23270	179.75331	81.84763	-1.01828	-442.69720	429.17444	-8.02050	-1267.39856	219.97476	1.83797
344	2.858	1001.78223	71.53701	1380.63928	-165.75023	223.81438	1301.23914	-933.54443	313.54358	1250.67114	255.72427	341.58807	56.71146	166.91420	82.72903	-1.08708	-455.81860	430.12402	-8.33776	-1279.35474	220.50183	1.92436
345	2.867	1001.07715	71.72206	1381.68030	-165.21478	223.32164	1299.73083	-933.20239	313.56479	1249.64832	284.79367	336.41547	54.87200	154.01149	83.58625	-1.10381	-468.62152	431.06564	-8.74420	-1290.88501	221.18065	2.03477
346	2.875	1000.47534	71.75225	1383.08105	-164.74072	223.14340	1298.07532	-932.58533	314.18341	1249.02112	314.27252	331.24347	52.74289	141.14229	84.41238	-1.10437	-481.29657	432.03671	-9.10535	-1301.85278	222.11626	2.20866
347	2.883	999.45264	71.25404	1384.86841	-164.33202	222.91620	1296.35034	-932.17273	313.95978	1248.86072	344.09766	326.04865	50.38370	128.43047	85.25506	-1.14042	-493.91370	433.07733	-9.37723	-1312.28760	223.20331	2.59727
348	2.892	997.97491	71.71745	1386.95142	-163.77640	223.10162	1294.69556	-931.73755	313.01227	1249.75537	374.19995	320.88354	47.87693	115.92165	86.20556	-1.22494	-506.43268	434.19086	-9.56210	-1322.55957	223.97017	3.54540
349	2.900	996.32361	72.28648	1389.45764	-163.13367	223.04637	1292.85266	-931.39990	311.13824	1250.80273	404.50314	315.77164	45.28488	103.53362	87.29732	-1.32610	-518.82599	435.36975	-9.66618	-1332.95410	224.13814	5.25846
350	2.908	994.46661	72.66458	1392.39880	-162.25432	223.43211	1291.08569	-931.07965	309.54974	1252.33838	434.90979	310.68994	42.61950	91.14539	88.44563	-1.40371	-531.12708	436.59564	-9.72813	-1343.15649	224.06639	7.49019
351	2.917	992.02124	72.87652	1395.50598	-161.64662	223.15114	1289.30200	-930.48669	308.28799	1254.54749	465.31049	305.68649	39.91682	78.72972	89.55934	-1.45663	-543.39392	437.83221	-9.83762	-1352.54565	224.21523	9.82101
352	2.925	989.56348	73.60500	1398.99646	-160.97414	223.16653	1287.63733	-929.72913	306.79489	1256.87927	495.60739	300.87329	37.28664	66.33328	90.66719	-1.51917	-555.66553	439.07886	-10.04333	-1360.83191	224.55020	11.99432
353	2.933	986.89441	73.68523	1402.58447	-160.20718	223.29643	1286.13550	-928.66553	305.32596	1259.30762	525.69836	296.38089	34.88144	53.96263	91.84987	-1.60691	-567.95319	440.36603	-10.28464	-1368.17029	224.67624	13.93049
354	2.942	983.81799	74.73769	1406.17188	-159.27127	223.52733	1284.75806	-927.45734	304.30563	1262.45337	555.43579	292.38074	32.87889	41.56670	93.10309	-1.69765	-580.26215	441.67267	-10.45929	-1374.88647	224.41534	15.62341
355	2.950	980.50934	74.43609	1410.14978	-158.55138	223.64806	1283.45410	-926.23981	304.43384	1265.37231	584.58997	289.01736	31.39636	29.11729	94.34528	-1.76435	-592.60840	442.94223	-10.50418	-1381.23022	224.16476	17.10854
356	2.958	976.95752	75.60835	1413.89307	-157.53893	223.99089	1282.31653	-924.67236	304.14539	1268.63379	612.79395	286.26685	30.31017	16.64714	95.51154	-1.78977	-605.00745	444.14026	-10.43263	-1387.17432	224.49380	18.63087
357	2.967	973.46552	75.98801	1417.96899	-156.73096	224.10947	1281.44812	-923.18402	303.62900	1271.91882	639.47620	283.95401	29.22172	4.19167	96.58479	-1.76117	-617.47638	445.24060	-10.32425	-1392.27832	225.54785	20.69155
358	2.975	969.99054	76.94305	1421.70215	-155.93579	224.45667	1280.40039	-921.61572	303.30890	1275.21521	663.88574	281.90622	27.62611	-8.26994	97.57809	-1.70060	-630.03326	446.21140	-10.24543	-1395.70471	227.16798	23.59340
359	2.983	966.14050	77.67461	1425.79785	-155.07289	225.08502	1279.69385	-920.36896	303.66867	1278.53992	685.28235	280.01349	25.08893	-20.79440	98.52215	-1.67101	-642.65967	447.03149	-10.19792	-1396.34448	229.28801	26.94066
360	2.992	962.17651	78.82301	1429.16016	-154.48434	226.19794	1279.13452	-919.11676	303.67874	1281.59082	703.21411	278.23724	21.40312	-33.41552	99.43488	-1.69534	-655.30945	447.72943	-10.13338	-1393.17041	231.89641	29.76311
361	3.000	958.64233	79.74754	1432.71289	-153.81296	227.25871	1278.43445	-918.14807	304.06430	1284.53918	717.71161	276.66675	16.71698	-46.12206	100.30095	-1.72185	-667.95789	448.38959	-10.00023	-1385.73560	234.85962	31.19687
362	3.008	954.92084	80.86781	1435.90576	-153.13419	228.19299	1277.93591	-916.72522	304.21793	1288.29797	729.20526	275.47095	11.50637	-58.87827	101.11877	-1.70842	-680.59741	449.10846	-9.79605	-1374.37549	237.95366	31.03009
363	3.017	951.01862	81.48750	1438.84961	-152.14926	229.40559	1277.54456	-915.83203	304.81027	1291.53564	738.13574	274.75739	6.43789	-71.64353	101.93886	-1.67629	-693.22070	450.01538	-9.52943	-1359.88586	240.93507	29.62859
364	3.025	947.63287	82.10989	1441.91577	-151.18636	230.49037	1277.40259	-914.86835	305.12512	1294.86707	744.52881	274.54120	2.22714	-84.39899	102.80175	-1.66583	-705.84070	451.23279	-9.17094	-1343.01855	243.52109	27.53046
365	3.033	944.04749	83.05295	1444.38525	-149.82916	231.93153	1277.32422	-913.86340	305.61121	1298.17822	747.88257	274.79669	-0.62569	-97.17239	103.68309	-1.68350	-718.49860	452.67032	-8.74118	-1324.27490	245.35408	25.22683
366	3.042	940.54095	84.11412	1446.72424	-147.94469	233.66113	1277.35767	-912.43542	306.10870	1301.60120	747.50317	275.39771	-2.18559	-110.00318	104.56297	-1.70020	-731.24097	454.03741	-8.35555	-1303.94055	246.07074	23.16057
367	3.050	937.40302	84.60155	1448.79321	-146.11154	235.27765	1277.46692	-910.98273	306.89532	1304.88281	743.03351	276.02173	-2.99448	-122.90091	105.48511	-1.68830	-744.08105	455.15558	-8.10655	-1282.08960	245.51880	21.64278
368	3.058	934.54718	85.66277	1449.99963	-143.91818	237.13936	1277.81006	-909.63562	307.40628	1308.21692	734.79529	276.34836	-3.50120	-135.85931	106.48271	-1.64269	-756.98413	456.08136	-7.98947	-1258.63342	243.89192	20.67787
369	3.067	931.51855	86.04677	1451.40955	-141.58948	239.32278	1278.26501	-907.91486	307.72391	1311.21240	723.81232	276.40918	-3.82379	-148.85857	107.50566	-1.56841	-769.90198	456.94077	-7.95046	-1233.47437	241.52263	20.02949
370	3.075	929.03210	86.87905	1452.60474	-139.09305	241.18098	1278.59155	-906.07574	308.08932	1314.44678	711.41321	276.57019	-4.00210	-161.84006	108.46484	-1.47215	-782.80646	457.78510	-7.93621	-1206.63550	238.55746	19.53017
371	3.083	926.99854	87.16973	1453.22949	-136.68204	243.06378	1279.23755	-904.43390	307.91104	1317.28589	698.59814	277.14960	-4.12661	-174.70999	109.30933	-1.34579	-795.69141	458.60486	-7.90205	-1178.27271	234.95082	19.21700
372	3.092	925.26324	87.08624	1453.71716	-134.19711	244.47379	1279.95007	-902.36145	308.85925	1319.98779	685.78381	278.12476	-4.27406	-187.36172	110.03285	-1.12277	-808.55322	459.40741	-7.81942	-1148.58276	230.70457	19.17722
373	3.100	924.35675	87.44305	1453.83435	-131.82883	245.87355	1280.71082	-900.77228	309.30774	1322.23120	673.03552	279.23328	-4.48197	-199.68042	110.62642	-0.68803	-821.38049	460.24625	-7.68355	-1117.73364	225.92198	19.44821
374	3.108	924.12238	87.18504	1453.68799	-129.57509	246.73068	1281.64502	-899.39081	309.75378	1324.02380	660.33313	280.29739	-4.72925	-211.55197	111.07401	0.02685	-834.17059	461.18295	-7.50456	-1085.87378	220.71066	20.06826
375	3.117	924.16962	87.36357	1453.22424	-127.50365	247.55865	1282.44092	-897.57550	310.33221	1325.89185	647.65735	281.31244	-4.95369	-222.91583	111.41759	0.99278	-846.93506	462.21344	-7.31309	-1053.20190	215.25656	21.04218
376	3.125	924.39038	87.40366	1452.41321	-126.08817	248.33090	1283.57080	-896.76422	311.11984	1327.20251	634.98566	282.29703	-5.13329	-233.88533	111.75342	2.18727	-859.68481	463.24774	-7.17797	-1020.01178	209.86391	22.27998
377	3.133	925.23541	87.17910	1451.26770	-124.84466	248.84174	1284.85181	-896.13159	312.00931	1327.95117	622.30847	283.25211	-5.29061	-244.88687	112.12120	3.76060	-872.41949	464.20471	-7.16029	-986.58533	204.76190	23.65915
378	3.142	926.62543	87.39413	1449.64001	-124.13157	249.53256	1286.25378	-895.91821	312.87732	1328.40149	609.65045	284.19873	-5.43168	-256.60306	112.49080	6.03893	-885.11566	465.08923	-7.22961	-953.09412	200.01395	25.07781
379	3.150	928.32043	86.99945	1448.32886	-123.75631	249.76413	1287.85217	-895.80042	314.02365	1328.61169	597.03766	285.15555	-5.54299	-269.57465	112.90565	9.30597	-897.75238	465.95825	-7.27912	-919.67517	195.59056	26.47278
380	3.158	930.59412	87.04247	1446.28491	-123.66757	250.23251	1289.21875	-896.21991	314.71854	1328.21167	584.46448	286.12131	-5.61985	-283.67218	113.57889	13.59609	-910.34192	466.87231	-7.22271	-886.52496	191.38913	27.86097
381	3.167	932.84412	86.48380	1443.97058	-124.15971	250.36351	1290.86755	-896.80457	315.24283	1327.63428	571.91022	287.05933	-5.67687	-297.80591	114.70899	18.82509	-922.90381	467.87399	-7.05292	-853.85266	187.26300	29.29912
382	3.175	935.58893	85.74245	1441.33374	-125.09103	250.26553	1292.49500	-897.90814	315.90283	1326.16077	559.37183	287.92554	-5.73296	-310.06067	116.06441	25.18402	-935.45203	468.93835	-6.84867	-821.74579	183.12338	30.77700
383	3.183	938.52167	85.44455	1438.45166	-126.43359	250.66609	1294.12183	-899.73853	316.74893	1324.84985	546.85797	288.78317	-5.77623	-318.29529	116.87608	33.11095	-948.01892	469.89056	-6.77233	-790.08252	179.00026	32.20661
384	3.192	941.73859	84.01392	1435.55896	-128.14455	250.54176	1295.32983	-901.40332	317.08594	1322.68713	534.36121	289.74521	-5.78957	-321.03851	116.30852	42.62878	-960.64502	470.47781	-6.98604	-758.62274	174.95544	33.53204
385	3.200	944.92529	83.57899	1432.20837	-129.83339	250.82492	1296.75330	-904.09076	316.85165	1320.38940	521.85852	290.78638	-5.79764	-318.05957	113.96918	52.93027	-973.32068	470.71378	-7.44154	-727.20300	170.94342	34.81172
386	3.208	947.79352	82.56063	1428.84753	-131.96037	250.45911	1297.76624	-906.07654	317.92224	1317.89600	509.32892	291.80859	-5.82029	-310.12848	110.00534	62.73506	-985.97009	471.00092	-7.84703	-695.80841	166.85155	36.15206
387	3.217	950.75623	81.31485	1425.40979	-134.11612	250.57495	1298.49072	-908.96478	318.00604	1314.79199	496.76654	292.78180	-5.84034	-298.35907	104.91054	70.91367	-998.52869	471.72473	-7.95999	-664.51422	162.67068	37.57546
388	3.225	953.75629	80.24597	1421.68091	-136.26047	250.10686	1298.95911	-911.51251	318.83456	1311.77319	484.18573	293.70993	-5.84013	-283.76849	99.25990	76.89783	-1010.99707	472.93484	-7.79165	-633.43890	158.51227	39.00771
389	3.233	956.80072	79.33095	1418.09973	-138.52417	249.23399	1299.30359	-914.42218	318.67148	1308.15906	471.59576	294.61328	-5.80042	-267.11707	93.52077	80.75120	-1023.42969	474.41809	-7.52542	-602.74890	154.46008	40.37912
390	3.242	959.44873	78.05747	1414.53796	-140.66057	249.27260	1299.39063	-917.12897	318.71796	1304.63379	458.98114	295.53052	-5.71654	-248.89375	88.01891	82.91460	-1035.90454	475.87238	-7.34577	-572.68042	150.53894	41.63389
391	3.250	962.41534	77.18667	1411.19104	-143.07600	248.74757	1299.60669	-919.93396	318.90808	1300.89087	446.32483	296.46344	-5.64962	-229.45407	83.00056	83.85966	-1048.47070	477.09430	-7.31580	-543.53143	146.82771	42.64753
392	3.258	965.07928	75.51282	1407.53223	-145.45552	248.59767	1299.49866	-922.01593	319.21875	1297.36316	433.62549	297.38321	-5.66567	-209.16785	78.64277	83.89171	-1061.11609	478.07080	-7.37628	-515.60443	143.44057	43.27991
393	3.267	967.89575	74.02554	1404.14331	-147.74011	248.13617	1299.62231	-924.05133	319.89291	1293.81152	420.89215	298.29630	-5.72719	-188.39348	74.98424	83.14499	-1073.80542	478.89160	-7.43376	-489.15179	140.38475	43.50291
394	3.275	970.25342	73.05274	1400.85657	-149.83978	247.77473	1299.62573	-925.89917	319.83505	1290.47156	408.14063	299.22906	-5.75143	-167.33672	71.94481	81.70289	-1086.52832	479.66431	-7.43718	-464.37906	137.55971	43.37442
395	3.283	972.93103	71.62424	1397.77063	-151.90926	247.99551	1299.56824	-927.35687	319.46619	1287.08875	395.39218	300.15375	-5.74032	-145.95422	69.41441	79.70570	-1099.28918	480.48859	-7.39675	-441.46310	134.90350	42.93283
396	3.292	975.46521	70.57215	1394.63721	-153.78566	248.31860	1299.65820	-928.46826	318.93695	1283.84009	382.65472	301.02649	-5.74495	-124.02410	67.24063	77.33227	-1112.08337	481.41193	-7.34961	-420.56390	132.47610	42.15569
397	3.300	977.39240	68.59583	1392.03015	-155.60378	248.57137	1299.55640	-929.60052	318.14038	1280.62988	369.89600	301.87549	-5.77880	-101.35240	65.21534	74.71574	-1124.91479	482.39957	-7.32715	-401.88428	130.41348	40.96050
398	3.308	979.75812	68.28662	1389.38928	-157.10693	248.36934	1299.41101	-930.31287	317.73199	1277.67603	357.07275	302.75830	-5.84856	-77.89455	63.17300	71.92059	-1137.79639	483.38879	-7.33693	-385.70316	128.84088	39.21571
399	3.317	981.52618	66.57973	1387.27173	-158.75735	248.62718	1299.43420	-930.77875	317.25485	1274.69373	344.18762	303.69336	-5.95452	-53.71257	61.09266	68.99359	-1150.71631	484.37802	-7.34652	-372.30219	127.81091	36.74295
400	3.325	983.56903	65.38357	1385.49231	-159.84927	248.67789	1299.39624	-931.10138	317.24756	1271.54602	331.28348	304.67810	-6.02740	-28.91423	59.06247	66.04382	-1163.63696	485.40759	-7.30632	-361.89709	127.29287	33.31568
401	3.333	985.23535	63.87949	1383.73694	-161.01671	248.10413	1299.32605	-931.33032	316.53751	1268.37573	318.39825	305.70950	-5.97490	-3.64171	57.09309	63.29580	-1176.53882	486.45749	-7.20187	-354.63947	127.19214	28.72858
402	3.342	987.03131	62.41051	1382.02393	-161.83780	247.82101	1299.20520	-931.45038	316.32642	1265.34265	305.53067	306.78113	-5.78601	21.94908	55.03152	61.02145	-1189.43909	487.44720	-7.07399	-350.59070	127.38646	22.96171
403	3.350	988.38263	61.93130	1380.85278	-162.72771	247.08676	1299.02734	-931.38800	315.49429	1262.31567	292.64432	307.86243	-5.54557	47.72194	52.76833	59.36756	-1202.36108	488.34744	-6.98105	-349.60455	127.80654	16.36081
404	3.358	989.75098	60.48356	1380.12903	-163.01201	247.09810	1298.90637	-931.35187	314.61514	1258.95422	279.71097	308.89197	-5.36215	73.58911	50.42701	58.26331	-1215.31689	489.22375	-6.93742	-351.22092	128.47847	9.74545
405	3.367	990.87201	58.49502	1379.43787	-163.11121	247.05811	1298.78210	-931.19220	313.08817	1255.74646	266.73090	309.84052	-5.28331	99.56252	48.21674	57.48750	-1228.30505	490.15240	-6.90786	-354.78934	129.44305	4.27584
406	3.375	991.38324	57.17158	1379.08923	-163.00160	247.14558	1298.75452	-930.72583	311.91202	1252.64612	253.72083	310.74246	-5.28444	125.76045	46.23590	56.78220	-1241.30054	491.14526	-6.87361	-359.94443	130.61575	0.92042
407	3.383	992.22662	56.13650	1378.92395	-162.56352	247.62112	1298.53442	-930.48682	310.61942	1249.60156	240.70895	311.63483	-5.32231	152.31145	44.51941	55.94098	-1254.26025	492.17587	-6.86581	-366.96072	131.71982	-0.14960
408	3.392	992.47711	55.74913	1379.06519	-162.01971	248.20825	1298.22559	-929.89502	309.63373	1246.94385	227.72086	312.52283	-5.36286	179.26250	43.10184	54.87026	-1267.15271	493.22784	-6.90949	-376.30798	132.48117	0.32406
409	3.400	992.81244	54.65945	1379.81982	-161.38324	248.80450	1297.49097	-929.29419	308.13211	1244.52576	214.76309	313.39645	-5.38067	206.58330	41.95773	53.57482	-1279.96069	494.29221	-6.94321	-387.83829	132.94879	1.17006
410	3.408	993.22626	54.42648	1380.48242	-160.73163	248.82584	1296.83350	-928.79572	306.84482	1242.50781	201.84367	314.23938	-5.37789	234.24181	40.97305	52.09178	-1292.62878	495.35645	-6.78039	-400.68961	133.43065	1.51771
411	3.417	993.07141	53.06636	1381.70654	-159.99583	248.70813	1295.79272	-928.16968	306.31744	1241.29419	188.98743	315.05389	-5.39065	262.25598	39.98932	50.46012	-1305.02490	496.41467	-6.15978	-413.90210	134.11818	1.20475
412	3.425	992.81158	52.41151	1383.15332	-159.51756	248.50136	1294.64404	-927.59863	306.18842	1240.64758	176.21512	315.87567	-5.44674	290.64063	38.89516	48.70553	-1316.98425	497.45660	-4.87958	-426.91782	134.96149	0.56869
413	3.433	992.02820	50.70185	1384.75793	-158.78471	247.84688	1293.30542	-926.97101	306.53882	1240.77002	163.52655	316.73929	-5.52335	319.33429	37.69675	46.82790	-1328.38977	498.44830	-2.88145	-439.62628	135.83139	-0.01969
414	3.442	991.12036	49.28914	1386.81506	-158.09662	247.49306	1291.99902	-926.58136	306.53699	1241.30151	150.90044	317.65005	-5.56194	348.22229	36.45898	44.81924	-1339.19922	499.35324	-0.19733	-452.14081	136.63809	-0.40852
415	3.450	990.26599	49.03760	1389.41919	-157.32352	247.06912	1290.74805	-926.10901	307.38022	1242.41577	138.32224	318.55383	-5.53827	377.19897	35.22429	42.68125	-1349.39539	500.16650	3.15343	-464.57092	137.33350	-0.63422
416	3.458	988.77960	48.11001	1392.14844	-156.66289	246.88316	1289.24023	-925.74316	308.60327	1244.05212	125.81084	319.33557	-5.49907	406.18634	34.00280	40.43915	-1358.91797	500.91245	7.19361	-476.94778	137.89888	-0.78293
417	3.467	986.81659	47.28963	1395.11877	-155.81145	246.32574	1287.84814	-924.87585	310.25964	1246.02588	113.38629	319.92804	-5.50555	435.12189	32.74616	38.14898	-1367.63965	501.62540	11.91974	-489.24924	138.36031	-0.90947
418	3.475	984.79156	46.89839	1398.32141	-155.19437	246.12437	1286.64978	-924.16510	311.14890	1248.76367	101.03694	320.40118	-5.57351	463.93500	31.35211	35.87527	-1375.38208	502.33838	17.23719	-501.45801	138.79608	-1.04699
419	3.483	982.59473	45.81282	1401.98694	-154.43721	245.76411	1285.17908	-923.28979	312.06302	1251.42310	88.72491	320.89850	-5.67585	492.55029	29.72424	33.69910	-1381.90540	503.04120	22.97927	-513.62213	139.28128	-1.21544
420	3.492	980.07202	45.40666	1405.49927	-153.60394	245.31270	1284.14734	-922.34692	313.03839	1254.73132	76.39862	321.50150	-5.77268	520.96814	27.77600	31.76954	-1386.86548	503.60779	28.98034	-525.81519	139.83249	-1.40450
421	3.500	977.31317	44.70089	1409.15979	-152.60812	245.13145	1282.96155	-921.11670	313.85880	1257.92578	64.01913	322.17087	-5.83592	549.29077	25.44418	30.29313	-1389.90198	503.76288	35.18681	-538.06207	140.40442	-1.57663
422	3.508	974.25385	43.95210	1412.88660	-151.89638	245.10690	1281.95679	-920.13293	314.10321	1261.13818	51.58183	322.82849	-5.85609	577.53510	22.78097	29.43541	-1390.78552	503.24164	41.75333	-550.37744	140.93135	-1.68385
423	3.517	971.39722	43.21197	1416.65503	-151.04909	244.60045	1281.22705	-918.98553	313.69763	1264.44324	39.11487	323.45764	-5.84931	605.35583	19.99791	29.19176	-1389.38013	502.09406	48.86060	-562.81232	141.42381	-1.69893
424	3.525	968.01965	42.57214	1420.37952	-150.41017	243.75142	1280.41089	-917.80841	313.79156	1267.91699	26.65802	324.09592	-5.85889	631.92963	17.37817	29.28093	-1385.68164	500.59628	56.13990	-575.36646	141.96936	-1.64504
425	3.533	964.82629	41.99663	1424.50293	-149.73267	242.95705	1279.75793	-916.81848	313.50784	1271.35046	14.20987	324.79849	-5.90998	656.12366	15.14270	29.14823	-1380.01196	498.78918	62.37321	-587.91095	142.60631	-1.55962
426	3.542	961.42535	41.70523	1428.08472	-149.20743	241.76021	1279.31189	-915.96991	313.30118	1274.64441	1.71243	325.63147	-5.95741	676.93298	13.43373	28.13242	-1372.79028	496.45660	66.15125	-600.36017	143.31328	-1.43941
427	3.550	958.12872	40.87133	1431.41589	-148.71770	240.72495	1279.04688	-915.33032	312.63766	1278.00293	-10.87265	326.61432	-5.93361	693.91870	12.36383	25.78829	-1364.01917	493.51938	66.84248	-612.84167	144.09637	-1.26978
428	3.558	954.90918	40.61493	1434.69861	-148.44720	239.58748	1278.88367	-914.03546	312.41483	1281.45605	-23.51563	327.66299	-5.86045	707.30365	11.95148	22.22919	-1353.28247	490.16052	64.80290	-625.50195	144.96785	-1.06387
429	3.567	951.51379	40.00126	1437.78650	-148.18080	237.81851	1278.84143	-913.23328	311.65906	1285.12622	-36.18246	328.66397	-5.83675	717.70099	12.08588	18.16774	-1340.21851	486.62897	60.87600	-638.30054	145.87402	-0.83357
430	3.575	948.50787	39.80762	1440.56921	-147.83853	236.67125	1278.84277	-912.67120	311.63452	1288.41614	-48.87985	329.58554	-5.89972	725.67090	12.65883	14.52896	-1324.81714	483.04343	55.90718	-651.13074	146.75626	-0.59458
431	3.583	945.58362	39.72660	1443.38831	-147.31604	234.73131	1278.89294	-911.67572	310.27829	1291.87842	-61.61557	330.46918	-5.98749	731.38495	13.65630	11.91565	-1307.34961	479.38071	50.71412	-663.96252	147.65320	-0.39203
432	3.592	942.36597	39.14933	1445.91443	-146.55821	233.23944	1279.12061	-911.15930	309.34045	1295.37585	-74.39798	331.36133	-6.03421	734.64111	15.10176	10.28416	-1288.23706	475.60797	46.41138	-676.81305	148.64548	-0.25185
433	3.600	939.28625	38.71664	1448.04309	-145.65269	231.51468	1279.44849	-910.10602	308.52451	1298.90173	-87.25580	332.28979	-6.02297	735.15491	16.95322	9.03802	-1268.04028	471.76459	44.42542	-689.70410	149.75008	-0.15516
434	3.608	936.53998	38.12733	1450.05188	-144.33185	229.44576	1279.90894	-909.17371	308.21945	1302.26062	-100.18692	333.25305	-5.97237	732.82806	19.04233	7.52069	-1247.33691	467.96918	45.60951	-702.64600	150.89799	-0.07061
435	3.617	933.99432	38.71507	1451.66113	-142.95409	227.00931	1280.34241	-908.00409	307.24356	1305.89197	-113.14139	334.22388	-5.91623	727.80109	21.13139	5.57076	-1226.31250	464.44824	49.21053	-715.61670	151.97615	0.03416
436	3.625	931.49933	37.58537	1453.09436	-141.33499	225.00826	1280.77344	-906.55255	306.67932	1309.33276	-126.08347	335.18445	-5.87597	720.37408	23.03096	3.61098	-1204.50635	461.47510	53.22336	-728.59283	152.93112	0.17211
437	3.633	929.21954	37.52971	1454.53015	-139.71130	222.48999	1281.34705	-905.40570	305.87955	1312.48877	-139.02344	336.13733	-5.83820	710.97906	24.62613	2.15815	-1181.17407	459.16956	55.89388	-741.58673	153.81020	0.31794
438	3.642	927.34271	37.40616	1455.11414	-137.75920	219.92992	1281.74780	-903.69611	305.13684	1315.78369	-151.98477	337.09827	-5.76581	700.14984	25.87863	1.35570	-1155.91772	457.40894	56.59922	-754.61816	154.68315	0.43991
439	3.650	926.21826	36.87961	1455.77820	-135.71501	218.01888	1282.41516	-901.90607	304.53311	1318.62561	-164.92816	338.09845	-5.62418	688.37823	26.86845	1.00757	-1128.91223	455.93756	55.61426	-767.67065	155.59692	0.53295
440	3.658	924.99615	36.79762	1456.23389	-133.62590	215.86060	1283.01379	-900.72266	303.66031	1321.35999	-177.69748	339.17557	-5.35727	676.02002	27.73450	0.86479	-1100.63232	454.49295	53.57429	-780.69855	156.57030	0.61540
441	3.667	924.53503	35.93493	1456.48755	-131.48779	213.95695	1283.83923	-899.18024	303.57370	1323.81714	-190.06763	340.37790	-4.84955	663.34369	28.56216	0.77086	-1071.52454	452.85236	51.09518	-793.66431	157.56706	0.70546
442	3.675	924.56622	35.14485	1456.22620	-129.39893	212.25954	1284.74548	-897.53503	303.06952	1325.96375	-201.84958	341.81339	-3.97182	650.54608	29.36384	0.64044	-1041.91223	450.86032	48.63420	-806.55341	158.50708	0.80859
443	3.683	925.29236	34.63347	1455.63306	-127.67204	211.45717	1285.96277	-896.77289	301.73230	1327.86902	-212.95724	343.65869	-2.66095	637.71472	30.12137	0.44081	-1012.02374	448.49152	46.57745	-819.39044	159.32912	0.91756
444	3.692	926.22498	33.68721	1455.14832	-126.00713	210.13588	1287.56433	-896.06903	301.05673	1329.38647	-223.41898	346.02356	-0.95940	624.88580	30.84263	0.20894	-982.00244	445.88019	45.29043	-832.21558	160.05363	1.01278
445	3.700	927.06708	32.78009	1454.14783	-124.60822	208.84093	1289.05286	-895.56750	300.28348	1330.48206	-233.34622	348.78281	0.97896	612.13019	31.58934	0.00762	-951.88831	443.25964	44.98405	-845.00269	160.79344	1.07684
446	3.708	929.00452	31.54708	1453.12549	-123.89003	207.93483	1290.55066	-895.46350	298.90591	1331.26331	-242.85745	351.63708	2.97520	599.51471	32.43115	-0.14651	-921.61121	440.85339	45.59950	-857.66846	161.65755	1.09674
447	3.717	930.81848	30.14212	1451.44763	-123.66843	206.99736	1292.22009	-895.47522	297.66794	1331.76746	-251.99661	354.36774	4.98944	587.01605	33.36030	-0.26981	-891.02405	438.75082	46.84506	-870.18213	162.62457	1.06003
448	3.725	933.51300	29.15334	1449.90173	-123.64997	206.34790	1293.91919	-895.83801	295.92395	1331.71643	-260.70706	356.95218	7.16050	574.53821	34.28627	-0.36513	-859.97211	436.87399	48.33274	-882.61688	163.58124	0.98606
449	3.733	936.06488	27.68802	1447.94299	-124.12016	205.85356	1295.57629	-896.64532	295.15201	1331.43958	-268.83224	359.45261	9.66792	562.01477	35.15916	-0.43674	-828.41968	435.10187	49.74189	-895.08881	164.47035	0.94249
450	3.742	938.88635	27.23299	1445.63049	-124.91563	205.59666	1297.31189	-897.90143	294.99066	1330.44763	-276.12241	361.87091	12.58552	549.47058	36.02572	-0.49725	-796.60730	433.37042	50.91219	-907.63745	165.31119	0.99930
451	3.750	942.37756	25.89759	1443.32532	-125.84067	205.84891	1299.01648	-899.72180	294.22092	1329.36792	-282.31894	364.10117	15.83458	536.98450	36.91637	-0.52567	-765.07336	431.66083	51.81843	-920.20227	166.13858	1.14621
452	3.758	945.65833	25.37340	1440.47583	-127.36444	205.87764	1300.69861	-901.42798	293.96008	1327.91113	-287.31473	366.02078	19.30304	524.58905	37.79170	-0.48600	-734.44794	429.95599	52.45281	-932.73651	166.97731	1.29207
453	3.767	949.14020	25.02995	1437.81787	-129.02606	206.33214	1302.11353	-903.86426	293.38510	1326.00000	-291.12631	367.66296	23.15126	512.21661	38.63215	-0.40657	-705.14307	428.20496	52.70509	-945.25006	167.81329	1.38334
454	3.775	952.76782	24.23318	1434.88269	-130.93381	206.46246	1303.61792	-906.31384	293.14282	1323.63562	-293.45145	369.23868	28.02481	499.78687	39.46952	-0.36675	-677.16125	426.37088	52.41006	-957.75092	168.60773	1.43962
455	3.783	956.11835	23.84687	1431.77844	-133.08601	206.95644	1304.74646	-908.70593	292.88028	1321.17981	-293.29105	370.90677	34.75189	487.30353	40.31883	-0.38901	-650.15790	424.54498	51.53455	-970.25995	169.34514	1.47081
456	3.792	959.64551	23.69982	1428.88599	-135.25491	207.03825	1305.92102	-911.50342	292.71811	1318.16907	-289.36172	372.59744	43.53398	474.79968	41.16613	-0.41744	-623.68958	422.95380	50.24247	-982.82416	170.03812	1.46138
457	3.800	962.77386	23.38289	1426.03308	-137.77283	207.92471	1306.82190	-914.30487	292.30115	1314.99817	-281.03445	374.10239	53.29768	462.26831	42.00319	-0.41466	-597.46033	421.82629	48.76839	-995.42938	170.74036	1.41423
458	3.808	965.59332	23.06766	1422.53491	-140.05144	208.36505	1307.64929	-916.87762	292.37650	1311.69263	-268.78030	375.21124	62.00147	449.69818	42.80855	-0.41023	-571.44666	421.25793	47.25619	-1007.98688	171.52817	1.36246
459	3.817	968.49768	22.57533	1419.71362	-142.34433	208.60751	1308.37952	-919.58038	292.32092	1308.23694	-253.67355	375.77060	67.84850	437.12164	43.57719	-0.45226	-545.87054	421.15717	45.68279	-1020.46320	172.41641	1.34635
460	3.825	970.89746	21.89144	1417.09290	-144.42215	209.66711	1308.94958	-922.24139	292.57635	1304.74475	-236.59659	375.75665	70.35963	424.58887	44.38875	-0.54605	-521.06543	421.29343	43.92142	-1032.93030	173.35681	1.35798
461	3.833	973.50031	22.13376	1414.27466	-146.72580	210.50540	1309.56824	-924.48212	292.96320	1301.21851	-217.95181	375.30051	70.43452	412.09589	45.31222	-0.63466	-497.35931	421.42725	41.86311	-1045.42920	174.30618	1.33725
462	3.842	975.46210	21.31296	1411.85010	-148.95755	210.41446	1309.87671	-926.46326	292.94339	1297.84131	-197.90610	374.61481	69.57378	399.57019	46.29019	-0.65785	-475.04822	421.40051	39.42936	-1057.90723	175.24847	1.25893
463	3.850	978.06866	21.85799	1409.36121	-150.74371	211.31860	1310.04187	-927.81952	293.46399	1294.47107	-176.73145	373.86661	69.00134	386.95074	47.21643	-0.62454	-454.39923	421.13550	36.52058	-1070.38293	176.16890	1.17408
464	3.858	979.53412	20.96272	1407.18750	-152.46153	212.14037	1310.11938	-929.14917	294.34750	1291.27905	-154.86160	373.04202	69.21183	374.25714	48.05641	-0.58994	-435.63855	420.60999	33.03005	-1083.05176	177.02296	1.17586
465	3.867	981.81122	20.48859	1405.19910	-154.12265	212.60382	1310.05750	-930.27112	295.05872	1288.06982	-132.64548	371.95535	70.03568	361.54395	48.85605	-0.58144	-418.95898	419.81720	28.87699	-1096.05676	177.79556	1.30433
466	3.875	983.10455	20.73493	1403.36475	-155.74159	212.51839	1309.90820	-931.00574	295.50256	1284.77625	-110.16068	370.44165	70.99793	348.81964	49.66885	-0.58218	-404.53320	418.72849	24.00608	-1109.24243	178.57394	1.44889
467	3.883	984.81458	19.95677	1401.62415	-157.40906	213.10738	1309.66626	-931.58429	296.32712	1281.58887	-87.28806	368.49622	71.64648	336.06873	50.51963	-0.58330	-392.50464	417.34222	18.41307	-1122.37488	179.46347	1.47282
468	3.892	986.28625	19.97846	1400.08911	-158.67584	213.54430	1309.45081	-932.00171	296.84854	1278.60449	-63.87573	366.19543	71.68272	323.30835	51.43449	-0.61241	-383.03400	415.76532	12.23783	-1135.41614	180.45752	1.40925
469	3.900	987.47778	19.89853	1398.87671	-159.83249	214.03244	1309.15527	-932.00690	297.45859	1275.81042	-39.82593	363.54486	70.96984	310.55194	52.40768	-0.68051	-376.42139	414.17737	5.90142	-1148.40039	181.46417	1.39303
470	3.908	988.43744	20.03760	1397.68738	-160.63644	214.42534	1308.69861	-931.87500	298.47391	1273.02039	-15.10580	360.49606	69.56588	297.76428	53.35336	-0.73191	-373.13171	412.75354	0.18198	-1161.33228	182.42821	1.48191
471	3.917	989.46912	20.34447	1396.55859	-161.46017	214.61955	1308.00977	-931.88055	298.68286	1269.86230	10.25851	357.11197	67.76143	284.91418	54.20438	-0.69894	-373.49310	411.65869	-4.06640	-1174.23950	183.34059	1.62524
472	3.925	990.24615	20.88235	1395.98755	-162.21526	214.60249	1307.41870	-931.51917	300.29404	1266.69666	36.16467	353.62460	65.97810	272.03113	55.00871	-0.60629	-377.27814	411.01624	-6.55408	-1187.15564	184.20197	1.75428
473	3.933	990.88293	20.51162	1395.11426	-162.65457	215.17987	1306.90906	-931.48688	301.04095	1263.46509	62.43797	350.25708	64.53410	259.15466	55.85438	-0.56138	-383.89465	410.85092	-7.71964	-1200.12378	185.06969	1.84562
474	3.942	991.61719	20.83446	1394.72742	-162.85243	215.38327	1306.06335	-931.28510	302.14432	1260.13440	88.91214	347.02267	63.48176	246.27437	56.77693	-0.62694	-393.02863	411.09424	-8.11691	-1213.18604	185.99550	1.89773
475	3.950	991.90393	21.26606	1394.47461	-163.04294	215.23439	1305.28186	-931.02197	304.13821	1257.14038	115.51149	343.76498	62.66296	233.35579	57.75861	-0.76224	-404.52106	411.63416	-8.05901	-1226.20093	186.87498	1.89606
476	3.958	992.04803	21.34209	1394.23621	-163.13698	215.27870	1304.18604	-930.84827	305.51508	1254.27527	142.27020	340.34454	61.87212	220.40538	58.75389	-0.88229	-417.63556	412.37500	-7.85736	-1238.82300	187.60121	1.79164
477	3.967	992.06506	22.17776	1394.30359	-162.94295	215.44438	1303.00464	-930.89233	306.68970	1251.72424	169.29742	336.74359	60.94846	207.48570	59.72205	-0.93020	-431.16919	413.24835	-7.86813	-1250.88306	188.39319	1.51666
478	3.975	991.89954	22.28759	1394.54309	-162.71651	215.42618	1301.66516	-930.84375	307.03943	1249.79309	196.69434	333.05704	59.78527	194.66249	60.66211	-0.92291	-444.31616	414.17365	-8.22628	-1262.57788	189.54025	1.15855
479	3.983	991.27954	22.86046	1395.12390	-162.31038	215.87041	1300.09436	-930.69409	307.85751	1248.62354	224.49815	329.39740	58.31581	181.95467	61.60129	-0.93620	-457.01965	415.06570	-8.78346	-1274.17603	190.81741	1.06910
480	3.992	990.90991	23.24207	1395.97083	-162.13680	215.90475	1298.63916	-930.39172	307.68753	1248.17285	252.70605	325.77133	56.50200	169.32549	62.53185	-1.00893	-469.57410	415.90115	-9.31396	-1285.73621	191.77377	1.54453
481	4.000	990.38489	23.77008	1396.83618	-161.88498	215.87250	1296.95715	-929.83813	308.14804	1248.57776	281.29825	322.08514	54.33036	156.71815	63.41288	-1.09639	-482.15680	416.75848	-9.68919	-1297.10083	192.39128	2.54164
482	4.008	989.35779	24.54425	1398.07532	-161.43607	215.84813	1295.17126	-929.40521	308.00089	1249.55200	310.22049	318.28677	51.80298	144.12810	64.26804	-1.14720	-494.72974	417.76843	-9.88980	-1308.04053	192.89398	3.90948
483	4.017	987.79584	24.86848	1399.73340	-160.92358	215.80042	1293.54126	-929.02252	306.13705	1250.83398	339.39935	314.43390	48.94265	131.61473	65.19567	-1.16801	-507.21094	419.00861	-9.94893	-1318.38330	193.35666	5.59873
484	4.025	986.39117	26.11642	1401.19727	-160.55934	215.98853	1291.69995	-928.68207	304.42926	1252.60400	368.78445	310.62378	45.81598	119.20607	66.25323	-1.19905	-519.60260	420.42355	-9.93399	-1328.07886	193.83693	7.53921
485	4.033	984.52155	26.91898	1403.34863	-160.08647	215.96671	1290.01453	-928.28168	303.58478	1254.67920	398.34042	306.92377	42.52704	106.82829	67.40516	-1.27038	-531.95593	421.85535	-9.94627	-1337.17908	194.47292	9.58752
486	4.042	982.53180	27.97218	1405.37720	-159.52045	216.29512	1288.52075	-927.73029	302.55142	1257.31189	428.02673	303.38046	39.17978	94.37628	68.59497	-1.37884	-544.30615	423.17282	-10.06925	-1345.73242	195.23975	11.64538
487	4.050	980.12994	28.08103	1407.65930	-159.11447	216.25812	1287.03210	-926.98853	302.11893	1260.02673	457.81500	300.05328	35.85738	81.84538	69.81203	-1.49113	-556.66492	424.36200	-10.29178	-1353.73828	195.82901	13.68582
488	4.058	978.10925	29.71580	1409.88489	-158.42839	216.41382	1285.61279	-926.20313	301.29422	1263.05676	487.69742	297.02325	32.64706	69.33540	71.05759	-1.57706	-569.02795	425.50681	-10.50345	-1361.20068	195.98500	15.61799
489	4.067	975.51447	30.18673	1412.60266	-157.77370	217.02443	1284.35571	-925.50250	299.72678	1265.59851	517.65479	294.42334	29.68676	56.90077	72.28415	-1.63340	-581.39117	426.70239	-10.59511	-1368.12671	195.90903	17.22208
490	4.075	972.60547	31.80195	1414.89380	-157.13124	217.42595	1283.24963	-924.17316	299.73260	1268.79639	547.60327	292.46387	27.17466	44.47240	73.42952	-1.67384	-593.77734	427.94388	-10.56175	-1374.49683	196.13113	18.36755
491	4.083	969.67340	31.73144	1417.68225	-156.60251	218.00243	1282.32837	-922.83966	300.02515	1272.12048	577.34180	291.30331	25.28487	31.97118	74.48579	-1.70977	-606.22400	429.10883	-10.47843	-1380.21106	197.03796	19.28693
492	4.092	966.77740	33.60188	1419.90942	-156.07251	218.67528	1281.49707	-921.90723	299.72665	1275.25342	606.48938	290.84476	24.01578	19.40178	75.47585	-1.73677	-618.74176	430.10400	-10.39346	-1384.88916	198.72427	20.43677
493	4.100	963.82391	34.30080	1422.61414	-155.54892	219.67839	1280.78284	-920.96173	299.25327	1278.30261	634.40332	290.75751	23.07022	6.79684	76.40764	-1.74218	-631.30804	430.96558	-10.29621	-1387.75574	201.12497	22.03564
494	4.108	960.76685	35.40000	1425.05798	-155.15161	220.52235	1280.34326	-920.18103	299.14410	1281.64624	660.17456	290.72095	21.85092	-5.83342	77.29132	-1.72252	-643.90564	431.77808	-10.16839	-1387.84131	204.03265	23.85464
495	4.117	957.66522	36.75000	1427.32996	-154.67795	221.74773	1279.83289	-919.50665	299.34616	1284.92798	682.82446	290.61276	19.68363	-18.48055	78.14690	-1.67517	-656.55127	432.56439	-10.02718	-1384.35645	207.09825	25.41248
496	4.125	954.58948	37.93678	1429.54590	-154.31227	223.39119	1279.61890	-918.84979	299.29562	1288.29297	701.66113	290.55927	16.23233	-31.14500	78.97765	-1.60107	-669.28046	433.28278	-9.91319	-1377.03125	209.95941	26.25594
497	4.133	951.65796	39.14255	1431.57751	-153.67563	224.82695	1279.58337	-917.98895	300.12659	1291.89917	716.54883	290.86694	11.75942	-43.86797	79.77954	-1.53102	-682.10919	433.91718	-9.83319	-1366.18945	212.37761	26.14536
498	4.142	948.72217	40.31424	1433.43958	-153.08437	226.02966	1279.64148	-917.58472	300.50778	1294.95093	727.81317	291.80576	7.01513	-56.69858	80.58002	-1.50062	-695.00934	434.52567	-9.75048	-1352.46240	214.26797	25.13840
499	4.150	946.14941	41.33394	1435.22424	-152.11676	228.10086	1279.84656	-916.76056	300.39413	1298.71313	735.74188	293.43518	2.89747	-69.62126	81.42024	-1.49787	-707.91046	435.22385	-9.62269	-1336.45190	215.59036	23.54990
500	4.158	943.31281	42.93357	1436.39001	-150.97842	230.11096	1280.07178	-916.22607	300.66315	1301.99976	740.14771	295.59808	0.01675	-82.56487	82.30511	-1.48064	-720.74139	436.18967	-9.38991	-1318.63037	216.19986	21.82847
501	4.167	940.68445	43.92614	1437.62866	-149.84293	231.85379	1280.40674	-915.17615	301.47299	1305.69080	740.50232	297.88892	-1.61891	-95.48843	83.22839	-1.43503	-733.48547	437.54047	-9.00017	-1299.31689	215.88351	20.39378
502	4.175	938.57086	45.38564	1438.59863	-148.07741	234.01736	1280.87488	-914.16742	302.76825	1309.06519	736.47192	299.70355	-2.42467	-108.41811	84.20163	-1.38546	-746.19568	439.10434	-8.51860	-1278.64600	214.58658	19.46019
503	4.183	936.07440	46.19603	1439.15637	-146.35471	236.46478	1281.59241	-913.07751	303.15970	1312.49658	728.38367	300.63641	-2.79632	-121.38985	85.21194	-1.35430	-758.95093	440.54993	-8.10266	-1256.66223	212.48253	19.01036
504	4.192	934.03827	47.11875	1439.68701	-144.53880	238.77364	1282.10559	-912.25305	302.57977	1315.52087	717.33386	300.85498	-2.97483	-134.37711	86.21110	-1.32873	-771.79218	441.75293	-7.84338	-1233.42993	209.78984	18.95186
505	4.200	932.69543	47.69580	1439.61206	-142.63518	241.44861	1282.83228	-910.81805	303.04169	1318.75549	704.75867	300.95285	-3.11530	-147.31519	87.14245	-1.27414	-784.69983	442.79288	-7.72747	-1209.02197	206.63287	19.20652
506	4.208	931.11365	48.58232	1439.42700	-140.54681	243.47054	1283.49756	-909.25415	303.76080	1321.73914	691.76031	301.43051	-3.28603	-160.18745	87.97465	-1.16531	-797.62170	443.72461	-7.70523	-1183.46851	203.05099	19.70471
507	4.217	930.12030	49.14581	1439.08044	-138.70358	245.75668	1284.46899	-908.08502	303.83005	1324.35059	678.83105	302.33533	-3.49301	-173.00180	88.75141	-0.97488	-810.52393	444.55487	-7.71511	-1156.77356	199.06134	20.43290
508	4.225	929.44934	49.82191	1438.56213	-136.48933	247.42395	1285.45227	-906.82819	303.90045	1326.54114	666.04767	303.40265	-3.73385	-185.68102	89.55058	-0.64507	-823.40656	445.32120	-7.69320	-1129.00293	194.72687	21.44040
509	4.233	929.63739	50.04961	1437.63391	-134.82330	248.60394	1286.41748	-905.66675	304.94281	1328.55957	653.34460	304.43796	-3.99184	-198.05640	90.38499	-0.11254	-836.27954	446.09674	-7.60835	-1100.30591	190.15530	22.73248
510	4.242	930.08069	50.02905	1436.31702	-133.34560	249.86061	1287.22876	-905.16168	305.23480	1329.76282	640.65735	305.43311	-4.22826	-209.96844	91.20314	0.65422	-849.15039	446.95532	-7.48025	-1070.83643	185.49429	24.18641
511	4.250	931.19092	50.77822	1434.82129	-132.23628	250.84639	1288.48145	-904.63904	305.61047	1330.99902	627.95117	306.43692	-4.41043	-221.35928	91.94393	1.67509	-862.01428	447.92368	-7.36239	-1040.72559	181.00375	25.59966
512	4.258	932.46411	50.13857	1433.24988	-131.37502	252.28604	1289.40051	-904.39960	306.19424	1331.75635	615.22467	307.48068	-4.54642	-232.31866	92.56150	3.00453	-874.83978	448.95740	-7.30407	-1010.09161	176.97137	26.83539
513	4.267	933.78198	49.79471	1430.85022	-130.83673	253.43700	1290.98901	-904.56061	307.40005	1331.99390	602.50916	308.56573	-4.68672	-243.11865	93.03414	4.76713	-887.59460	449.97955	-7.30892	-979.01337	173.46837	27.90953
514	4.275	935.80914	49.89682	1428.43835	-130.64120	254.46718	1292.43164	-904.96075	307.99716	1331.96399	589.83582	309.66531	-4.84747	-254.20662	93.38187	7.15505	-900.28308	450.94495	-7.33001	-947.53210	170.34082	28.92614
515	4.283	937.58826	49.82273	1426.05383	-130.77443	255.11345	1294.04150	-905.68030	309.11649	1331.31506	577.20740	310.76721	-4.96469	-265.97778	93.70932	10.31810	-912.93292	451.88904	-7.30791	-915.69812	167.41451	29.99690
516	4.292	939.98199	49.80657	1423.32361	-131.50528	256.04877	1295.54651	-906.64166	309.91141	1330.54797	564.60522	311.86896	-4.98582	-278.35812	94.21889	14.22018	-925.55566	452.90091	-7.20897	-883.62439	164.59610	31.21770
517	4.300	942.09607	49.37854	1420.30347	-132.78253	256.45026	1297.06458	-908.07617	310.36963	1329.28845	552.00842	312.93124	-4.94346	-290.56842	95.12910	18.69154	-938.13403	454.02173	-7.04053	-851.48346	161.87352	32.60099
518	4.308	944.76196	49.25654	1417.16614	-134.10599	257.01483	1298.37341	-910.13367	311.05127	1327.82642	539.40717	313.91431	-4.89679	-301.24225	96.46170	23.73127	-950.66101	455.19409	-6.85267	-819.42957	159.28784	34.04769
519	4.317	947.29956	48.31662	1413.77747	-135.80679	257.77722	1299.90491	-912.07214	311.69525	1325.89856	526.80420	314.83191	-4.87331	-308.77948	97.79005	29.69873	-963.19617	456.20898	-6.77394	-787.54279	156.84843	35.46944
520	4.325	949.96960	47.94276	1410.36475	-137.92055	258.15573	1301.06006	-914.49683	312.16562	1323.49683	514.21777	315.73203	-4.88192	-311.86224	98.33842	36.96471	-975.84583	456.75574	-6.98732	-755.82452	154.48796	36.87264
521	4.333	952.61548	47.32108	1406.77271	-140.13835	258.80978	1302.27368	-917.18628	312.43405	1320.86829	501.66644	316.66269	-4.91781	-309.92590	97.47371	45.34102	-988.62555	456.84637	-7.49333	-724.23523	152.13026	38.28880
522	4.342	955.26935	46.76359	1403.05847	-142.38683	259.20111	1303.07629	-919.79169	312.46375	1318.25476	489.14542	317.64020	-4.96301	-303.23206	95.04467	53.99357	-1001.39874	456.99908	-7.99384	-692.78625	149.75267	39.70691
523	4.350	958.05078	46.09914	1399.61743	-144.80362	259.23245	1303.93701	-922.67804	313.31604	1314.93469	476.63507	318.61948	-5.01377	-292.57520	91.35815	61.84370	-1014.01587	457.70212	-8.18693	-661.60425	147.38089	41.07650
524	4.358	960.08984	46.14478	1395.94592	-147.33293	259.13922	1304.22168	-925.47339	313.25018	1311.78381	464.11234	319.53107	-5.07584	-278.93143	86.99993	68.03553	-1026.45618	458.98019	-8.03674	-630.90588	145.07109	42.31818
525	4.367	962.91339	45.20411	1392.25952	-149.45653	259.29541	1304.43945	-928.40472	313.62878	1308.23169	451.55768	320.37372	-5.13335	-263.15735	82.61411	72.21796	-1038.82642	460.50357	-7.72280	-600.94995	142.86517	43.34590
526	4.375	965.13831	45.14545	1388.54688	-151.69604	259.29471	1304.58350	-931.12402	313.93628	1304.55920	438.97174	321.22354	-5.15989	-245.81302	78.68681	74.55225	-1051.25818	461.89856	-7.45849	-571.99323	140.74062	44.09870
527	4.383	967.86621	44.69961	1385.03271	-153.91591	258.73401	1304.49841	-933.92651	313.75348	1300.94458	426.35660	322.13394	-5.15202	-227.23196	75.45229	75.49792	-1063.79956	463.02643	-7.33870	-544.24945	138.69852	44.51748
528	4.392	970.21838	43.69944	1381.68701	-156.22830	259.13440	1304.42273	-936.36536	314.45746	1297.21216	413.70288	323.08423	-5.13241	-207.71707	73.01202	75.51572	-1076.42383	463.98557	-7.32355	-517.87518	136.91658	44.50425
529	4.400	972.29797	44.02817	1378.21558	-158.52849	258.75922	1304.44177	-938.54034	314.19485	1293.90576	401.00818	324.03442	-5.12793	-187.60991	71.45879	74.87682	-1089.10913	464.90164	-7.34133	-492.98087	135.62756	44.00264
530	4.408	974.57617	42.57916	1375.22290	-160.67509	259.23251	1304.39392	-939.98676	313.90488	1290.63440	388.27203	324.98080	-5.14954	-167.17245	70.78893	73.68697	-1101.85217	465.83673	-7.35546	-469.69083	134.78973	43.13412
531	4.417	976.47925	42.31149	1372.46301	-162.85927	259.08472	1304.23425	-941.80377	313.14297	1287.13831	375.49545	325.94586	-5.18325	-146.44550	70.80792	72.01334	-1114.64771	466.80978	-7.35289	-448.21231	134.11472	42.10906
532	4.425	978.72699	41.36237	1369.44177	-164.67810	259.95297	1304.07642	-943.38776	312.39227	1284.14331	362.68951	326.93597	-5.20953	-125.27057	71.23627	69.96449	-1127.48975	467.80460	-7.32701	-428.80084	133.45825	40.97054
533	4.433	980.54724	40.32211	1367.09058	-166.65559	260.08087	1304.02844	-944.22308	312.39505	1281.15112	349.86838	327.92950	-5.23331	-103.46695	71.88351	67.67052	-1140.37256	468.79010	-7.28463	-411.65442	132.98807	39.53574
534	4.442	982.11920	40.31398	1364.92102	-168.25339	259.95865	1303.66296	-945.11859	311.85217	1278.09387	337.04028	328.91260	-5.25749	-80.97438	72.69700	65.20970	-1153.28235	469.75006	-7.24098	-396.90295	133.01018	37.54555
535	4.450	983.90155	38.85700	1363.02808	-169.84898	260.19928	1303.51135	-945.93921	310.85764	1275.29297	324.20380	329.89267	-5.24867	-57.81332	73.63906	62.61052	-1166.20117	470.68634	-7.19887	-384.71436	133.68822	34.81137
536	4.458	985.51056	37.62255	1361.38989	-171.37708	260.16534	1303.24268	-946.34222	310.28436	1272.36462	311.35941	330.86951	-5.18015	-33.98359	74.56604	59.92931	-1179.11914	471.61993	-7.14861	-375.33606	134.92163	31.24401
537	4.467	986.59796	37.08877	1360.01282	-172.81322	259.86569	1302.82251	-946.90839	309.42047	1269.38953	298.50656	331.84943	-5.06122	-9.50922	75.29380	57.28278	-1192.03723	472.58304	-7.09455	-368.99396	136.52573	26.77189
538	4.475	988.25854	35.71787	1358.82458	-173.86237	259.64157	1302.52515	-947.33276	308.60883	1266.54553	285.62842	332.85559	-4.90951	15.48988	75.73341	54.81436	-1204.96814	473.58527	-7.06169	-365.76746	138.37631	21.39722
539	4.483	989.35126	34.61633	1357.72339	-175.00117	259.23770	1302.15588	-947.46478	307.75235	1263.82202	272.70764	333.87436	-4.75118	40.87401	75.89646	52.64408	-1217.93530	474.59723	-7.05666	-365.48553	140.34924	15.44214
540	4.492	990.00446	34.33915	1356.96997	-175.71552	259.16953	1301.86560	-947.56750	306.97906	1260.71301	259.73233	334.86432	-4.62400	66.56909	75.83791	50.81690	-1230.95117	475.58316	-7.04914	-367.66235	142.33905	9.64091
541	4.500	990.68896	33.84460	1356.82544	-176.35498	259.47009	1301.55261	-947.74677	305.85114	1257.72595	246.68718	335.81183	-4.56095	92.55965	75.65165	49.27351	-1244.00928	476.54852	-7.01409	-371.70020	144.33897	4.91903
542	4.508	991.42023	32.80837	1356.64905	-176.66866	259.61029	1301.26160	-947.46088	304.90274	1254.73743	233.58432	336.70819	-4.59276	118.87077	75.43524	47.88893	-1257.09912	477.53516	-6.96934	-377.39191	146.34889	1.97404
543	4.517	991.98773	32.68581	1356.91467	-176.73804	260.07327	1300.95276	-947.65741	303.18597	1251.67847	220.47997	337.53259	-4.71824	145.54558	75.23981	46.53246	-1270.18896	478.56165	-6.96352	-385.08215	148.24060	0.86151
544	4.525	992.45001	31.86289	1357.39038	-176.73686	260.18787	1300.19458	-947.27417	301.55228	1248.99072	207.42087	338.32483	-4.85932	172.61446	75.11020	45.09774	-1283.20947	479.59839	-7.02379	-395.09119	149.81366	0.94100
545	4.533	992.63025	30.69136	1358.02246	-176.50572	260.29575	1299.75854	-946.88666	300.48065	1246.63391	194.41469	339.18445	-4.92346	200.10432	75.10117	43.54488	-1296.07446	480.63062	-7.08254	-407.08521	150.96542	1.31786
546	4.542	992.71405	30.60899	1358.97620	-176.33362	260.32562	1298.89075	-946.61627	299.76755	1244.79492	181.47122	340.15384	-4.90141	228.04546	75.19045	41.91917	-1308.69080	481.69882	-6.95481	-420.12717	151.78699	1.38223
547	4.550	992.68085	29.95753	1360.23059	-175.94527	260.03430	1297.79871	-946.46552	299.12738	1243.29004	168.61906	341.18042	-4.85638	256.43695	75.26384	40.28159	-1320.96399	482.82919	-6.40789	-433.26904	152.50172	1.01368
548	4.558	992.14948	29.48629	1361.68872	-175.40683	259.30920	1296.76697	-945.99921	299.18976	1242.64905	155.87341	342.18854	-4.84843	285.22443	75.23808	38.64169	-1332.83240	483.97937	-5.25683	-446.08783	153.30679	0.41312
549	4.567	991.76434	29.07051	1363.60620	-175.02492	258.69852	1295.64148	-945.64520	299.64240	1242.57349	143.21904	343.12985	-4.88689	314.31567	75.12753	36.98986	-1344.26135	485.07471	-3.42755	-458.69434	154.25867	-0.19830
550	4.575	990.55170	28.25421	1365.95593	-174.56546	258.09680	1294.22437	-945.21808	300.25464	1243.04614	130.62927	343.97067	-4.93744	343.60504	74.96216	35.37749	-1355.20776	486.06042	-0.93627	-471.29626	155.22952	-0.70791
551	4.583	989.39746	28.26617	1368.47009	-174.11201	257.48370	1293.09192	-944.78687	300.85120	1244.28577	118.08350	344.70258	-4.95390	372.97150	74.70975	33.91276	-1365.61841	486.93814	2.21972	-483.89178	155.99724	-1.05448
552	4.592	988.11279	27.31068	1371.19360	-173.63852	257.04047	1291.66895	-944.42297	302.66232	1246.03735	105.56085	345.36810	-4.91990	402.26221	74.30671	32.64177	-1375.41333	487.75348	6.10380	-496.35477	156.48485	-1.22103
553	4.600	986.25488	27.17723	1374.13733	-173.02187	256.86090	1290.38782	-943.84235	304.03006	1247.95374	93.04143	346.01880	-4.87315	431.31403	73.71499	31.48996	-1384.45776	488.53613	10.75067	-508.63153	156.81161	-1.26112
554	4.608	984.21747	27.03888	1377.39343	-172.26859	256.55792	1289.12183	-943.40985	305.52802	1250.20081	80.51923	346.65906	-4.86952	459.97461	72.92642	30.37038	-1392.58252	489.28027	16.06577	-520.80951	157.09506	-1.25376
555	4.617	982.06000	26.35180	1381.02319	-171.63893	256.27246	1287.79089	-942.80280	305.95413	1252.96021	68.00168	347.25513	-4.93545	488.10352	71.88814	29.32469	-1399.60071	489.95386	21.80519	-533.03375	157.36928	-1.24476
556	4.625	979.75995	25.93457	1384.63867	-170.92665	255.66554	1286.59680	-941.91351	307.52164	1256.04883	55.49913	347.79541	-5.04343	515.65289	70.43725	28.52326	-1405.29199	490.45535	27.70944	-545.38171	157.65451	-1.22866
557	4.633	976.70782	26.15059	1388.14490	-170.11884	255.65039	1285.51721	-941.05457	308.07904	1259.30994	43.01288	348.31058	-5.13298	542.72479	68.42126	28.12042	-1409.41431	490.58344	33.73143	-557.83569	157.98994	-1.19132
558	4.642	973.62726	25.44405	1392.03308	-169.36240	255.47719	1284.55237	-939.89728	308.62823	1262.44812	30.53159	348.83240	-5.17638	569.41162	65.84793	28.15854	-1411.68372	490.18594	40.11232	-570.33655	158.41043	-1.14371
559	4.650	970.56360	25.82679	1395.75220	-168.59373	254.76447	1283.46362	-938.92389	309.23523	1265.71521	18.03198	349.40366	-5.18710	595.48364	62.86306	28.54296	-1411.74536	489.36963	47.12284	-582.84338	158.92615	-1.09493
560	4.658	967.72961	25.22024	1399.60193	-167.90323	254.16603	1282.80469	-937.86169	308.73190	1269.18689	5.47574	350.09479	-5.18608	620.14801	59.72451	28.94125	-1409.41040	488.34915	54.51353	-595.37592	159.54649	-1.05196
561	4.667	964.16656	25.91097	1403.32092	-167.39677	253.45627	1282.23120	-936.82013	308.75174	1272.48401	-7.16891	350.93573	-5.19810	642.16431	56.75407	28.76595	-1404.95520	487.09491	61.19234	-607.98853	160.29898	-1.03634
562	4.675	960.57648	25.53393	1407.08777	-166.95888	252.87907	1281.55029	-935.94165	307.56992	1276.02576	-19.88486	351.87457	-5.23770	660.42877	54.17856	27.38464	-1398.85388	485.39764	65.73662	-620.69336	161.18762	-1.04502
563	4.683	957.22943	25.88669	1410.60876	-166.49384	251.74837	1281.18225	-935.14685	306.94824	1279.38379	-32.61871	352.83148	-5.29409	674.61975	52.03677	24.41535	-1391.18970	483.19653	67.34184	-633.43988	162.17752	-1.02877
564	4.692	953.61566	25.94880	1413.77966	-166.17130	250.68491	1280.90332	-934.41846	306.63123	1282.91711	-45.35861	353.76639	-5.33973	685.31647	50.14306	20.03033	-1381.59741	480.64886	66.19792	-646.17896	163.23282	-0.95243
565	4.700	950.17401	25.82100	1417.12183	-165.86743	249.28107	1280.70349	-934.11151	305.57074	1286.50793	-58.15524	354.69321	-5.34817	693.47314	48.11829	15.06248	-1369.72290	477.95813	63.08381	-658.93048	164.30911	-0.83766
566	4.708	946.65784	26.73779	1420.19299	-165.45284	247.92133	1280.61646	-933.17102	304.94141	1289.92944	-71.04459	355.64069	-5.32580	699.73553	45.66877	10.64636	-1355.52783	475.23007	58.79979	-671.78088	165.35187	-0.71642
567	4.717	943.39453	26.51921	1422.46069	-164.82649	246.23885	1280.64819	-932.62531	304.04724	1293.47107	-83.99414	356.61157	-5.31018	704.16522	42.90129	7.62870	-1339.20886	472.50708	53.96095	-684.78058	166.35419	-0.59227
568	4.725	940.19629	26.96686	1425.24048	-163.92049	244.74626	1280.52502	-931.64203	303.57278	1297.20947	-96.94449	357.58270	-5.31126	706.44867	40.26515	6.13358	-1321.01282	469.86130	49.14892	-697.86389	167.34998	-0.46651
569	4.733	937.39996	27.28926	1427.07825	-162.85231	242.84296	1280.88757	-930.88605	302.70630	1300.87939	-109.86813	358.54626	-5.29180	706.24884	38.22269	5.46973	-1301.22034	467.37073	45.15810	-710.91968	168.35062	-0.34781
570	4.742	934.45575	27.74030	1428.91406	-161.67465	240.76033	1281.19604	-930.07703	301.81610	1304.46497	-122.77991	359.52448	-5.22857	703.37103	37.05960	4.68794	-1280.27307	465.04987	43.02800	-723.90887	169.33783	-0.23100
571	4.750	931.51208	28.06463	1430.63208	-160.41188	238.44594	1281.68420	-928.77148	301.10266	1307.92834	-135.71439	360.51236	-5.14712	697.82214	36.85416	3.48142	-1258.74170	462.84528	43.53779	-736.87946	170.30159	-0.11171
572	4.758	928.93121	28.45012	1432.14563	-159.01680	235.82190	1282.09094	-927.68817	300.34741	1311.40088	-148.68698	361.45270	-5.08422	689.94946	37.45504	2.27687	-1236.95923	460.73340	46.41603	-749.89209	171.26347	-0.00492
573	4.767	927.03345	28.95069	1433.12317	-157.54008	233.55005	1282.60364	-926.21570	299.59241	1314.91443	-161.66779	362.30478	-5.04592	680.37708	38.53329	1.47483	-1214.68994	458.84332	50.28788	-762.95978	172.23395	0.08239
574	4.775	924.93329	29.22413	1433.84070	-155.80737	231.30962	1282.89465	-924.91888	298.55792	1317.94531	-174.59909	363.10809	-4.98109	669.63519	39.72349	1.04870	-1191.33801	457.39322	53.64658	-776.04297	173.17386	0.15783
575	4.783	923.67084	28.98016	1434.38660	-154.23810	229.22151	1283.46204	-923.40417	297.70398	1320.99268	-187.39679	363.96347	-4.77759	657.99982	40.78296	0.81242	-1166.49939	456.44992	55.69711	-789.07245	174.05232	0.22165
576	4.792	922.89087	28.70223	1434.53430	-152.72211	227.64624	1284.24744	-921.66736	297.86606	1323.72900	-199.92770	364.95218	-4.31559	645.69836	41.67501	0.67764	-1140.23169	455.81339	56.33555	-802.00671	174.88522	0.28885
577	4.800	922.44391	28.55202	1434.45361	-150.99637	225.90678	1285.12988	-920.65625	296.46967	1325.86292	-212.04965	366.10388	-3.52536	633.02966	42.50273	0.60902	-1112.86279	455.16278	55.80903	-814.86621	175.69357	0.39253
578	4.808	922.34943	28.34136	1434.22632	-149.54242	224.33578	1286.00244	-920.00562	296.01550	1328.02344	-223.68851	367.45212	-2.38255	620.23566	43.36613	0.53175	-1084.67932	454.26483	54.52563	-827.68103	176.47829	0.52699
579	4.817	922.69983	27.93232	1433.46326	-148.35855	222.58804	1287.43835	-919.21704	295.13965	1329.70898	-234.84280	369.04694	-0.89425	607.42389	44.26296	0.38166	-1055.80664	453.03003	52.94142	-840.44983	177.23793	0.64341
580	4.825	923.44763	27.76047	1432.31055	-147.53545	221.26709	1288.87231	-918.76672	294.01382	1330.85596	-245.53506	370.90784	0.88744	594.65820	45.12451	0.18423	-1026.30212	451.47208	51.48849	-853.16138	177.98972	0.71220
581	4.833	924.21118	27.12687	1431.26501	-147.20837	219.47690	1290.50598	-918.63367	292.95663	1332.10352	-255.77878	373.00296	2.88400	582.00311	45.93716	0.02046	-996.30231	449.68414	50.55520	-865.81122	178.77238	0.74536
582	4.842	925.79309	26.44958	1429.75012	-147.29825	217.91972	1291.89331	-919.02722	291.88376	1332.58008	-265.56625	375.26556	5.05881	569.47443	46.75574	-0.06894	-966.06866	447.79013	50.44322	-878.38940	179.64557	0.74352
583	4.850	927.49066	25.87311	1427.97620	-147.38708	217.37987	1293.62537	-919.72437	290.35593	1332.91870	-274.85873	377.64661	7.46311	557.02411	47.61252	-0.12656	-935.88794	445.87576	51.27139	-890.88464	180.64595	0.67924
584	4.858	929.47882	25.37085	1426.06201	-147.72734	216.50764	1295.02405	-920.72272	289.22028	1332.75464	-283.56509	380.13995	10.18642	544.57916	48.48908	-0.21957	-905.90582	443.98380	52.88337	-903.30286	181.71570	0.56488
585	4.867	931.57745	25.00120	1423.85181	-148.29144	216.05475	1296.59387	-922.15405	288.59662	1332.18237	-291.52713	382.72672	13.25914	532.10675	49.33215	-0.34304	-876.02905	442.15161	54.87636	-915.67419	182.74522	0.45873
586	4.875	934.15375	24.76339	1421.35437	-149.36221	215.47057	1298.02563	-923.89435	287.91089	1331.28711	-298.52505	385.33865	16.63586	519.62665	50.10210	-0.43810	-846.01672	440.41855	56.81349	-928.06805	183.66487	0.41353
587	4.883	937.20325	24.41100	1418.79797	-150.72354	215.61142	1299.52637	-926.10858	287.88885	1329.95154	-304.28934	387.89532	20.25004	507.14722	50.87291	-0.50101	-815.70868	438.78290	58.44429	-940.58081	184.43839	0.47859
588	4.892	939.65863	23.73555	1416.02026	-152.49316	215.04663	1300.74536	-928.71509	286.39886	1328.07849	-308.55881	390.31900	24.04876	494.65118	51.76836	-0.57438	-785.20117	437.16370	59.71798	-953.24939	185.07135	0.67915
589	4.900	942.74969	23.52778	1412.82153	-154.36325	215.25613	1302.20703	-930.82062	286.30783	1326.44629	-311.12900	392.52054	28.08611	482.14020	52.76487	-0.64699	-754.86835	435.45874	60.66549	-965.98645	185.67334	0.95369
590	4.908	945.65753	23.41912	1409.79590	-156.77966	214.96979	1303.46863	-934.00842	285.85977	1324.02319	-311.70352	394.45749	32.72623	469.62512	53.71284	-0.66846	-725.22241	433.63434	61.30838	-978.67206	186.39038	1.18129
591	4.917	948.31750	22.68551	1406.79895	-159.34155	215.23036	1304.47131	-936.33539	286.27151	1321.69409	-309.65323	396.19778	38.61996	457.08588	54.54382	-0.64025	-696.65570	431.72568	61.61707	-991.30359	187.24338	1.28508
592	4.925	951.20557	23.04226	1403.45386	-161.64380	214.99120	1305.39001	-939.53491	285.65829	1318.68604	-304.15048	397.84149	46.14479	444.48621	55.32669	-0.60580	-669.24298	429.80579	61.53521	-1003.95697	188.13016	1.26697
593	4.933	953.81378	22.63301	1400.40381	-164.11464	215.38680	1306.53967	-941.95435	285.68460	1316.06897	-294.77036	399.36966	54.71381	431.81122	56.12922	-0.57851	-642.77887	427.95422	61.02890	-1016.64178	188.98431	1.17260
594	4.942	956.52106	23.10481	1396.96387	-166.55331	215.25499	1307.23718	-944.99878	285.41248	1312.57349	-281.89871	400.62292	62.79270	419.06580	56.96527	-0.55195	-617.01007	426.22501	60.09275	-1029.33032	189.82901	1.06540
595	4.950	958.61603	23.09717	1393.72339	-168.90727	215.39198	1307.90100	-947.76971	284.93143	1309.30420	-266.42618	401.42300	68.79623	406.27191	57.87538	-0.55453	-591.84491	424.68134	58.75467	-1042.04810	190.70110	1.00138
596	4.958	961.32129	22.84419	1390.55981	-171.27916	215.89163	1308.71460	-950.13605	285.77582	1306.11670	-249.11734	401.67590	72.03491	393.46478	58.87450	-0.62630	-567.39270	423.38965	57.06205	-1054.81287	191.61958	1.00661
597	4.967	963.04712	22.72046	1387.46826	-173.49953	215.73248	1309.37891	-952.65906	284.75525	1302.70032	-230.31052	401.39972	72.91321	380.66656	59.87360	-0.75185	-543.89050	422.31262	55.01014	-1067.58691	192.59015	1.08389
598	4.975	965.30664	22.95172	1384.56958	-175.79358	216.12578	1309.91895	-954.61920	285.22476	1299.25134	-210.07913	400.65952	72.42724	367.88971	60.80889	-0.86861	-521.61865	421.29254	52.50652	-1080.34851	193.59546	1.21704
599	4.983	967.02777	21.99494	1381.68738	-177.83359	216.05824	1310.23083	-956.24646	286.28384	1296.14465	-188.55072	399.46420	71.52240	355.15216	61.71634	-0.93436	-500.82916	420.17334	49.42132	-1093.11499	194.60736	1.36316
600	4.992	969.04413	22.20450	1378.90686	-180.20482	216.23549	1310.49304	-957.78406	286.52362	1293.21143	-166.06784	397.77292	70.73656	342.45844	62.62685	-0.95947	-481.72046	418.90234	45.66784	-1105.88586	195.58887	1.48183
601	5.000	970.65118	22.42561	1376.17212	-182.07298	216.53169	1310.74951	-959.22095	286.51767	1290.11194	-143.07053	395.55414	70.17860	329.79797	63.54114	-0.98213	-464.44666	417.50879	41.24375	-1118.64502	196.50623	1.55215
602	5.008	972.42987	21.90326	1373.73303	-184.05501	216.60222	1310.56042	-960.05731	287.37851	1287.15906	-119.84808	392.79550	69.70612	317.16418	64.46381	-1.01347	-449.12012	416.01694	36.18918	-1131.43323	197.34740	1.55439
603	5.017	974.14349	22.00898	1371.33630	-185.83318	215.97891	1310.48267	-960.77991	287.87576	1284.35400	-96.44159	389.51126	69.14369	304.55481	65.36622	-1.01179	-435.82172	414.41074	30.50676	-1144.33618	198.10179	1.51658
604	5.025	975.56732	22.00084	1369.16089	-187.33940	215.88132	1310.24902	-961.32715	288.05960	1281.80176	-72.75668	385.76660	68.39890	291.95178	66.20558	-0.93901	-424.63800	412.68076	24.14795	-1157.34912	198.80203	1.52830
605	5.033	977.01740	22.64724	1367.02905	-188.78032	216.28075	1309.95789	-961.72546	289.00897	1278.84827	-48.68698	381.67111	67.44904	279.30664	67.00448	-0.82277	-415.72723	410.89893	17.13682	-1170.34717	199.54964	1.62565
606	5.042	978.20782	23.06194	1365.12598	-189.89516	215.87016	1309.50745	-962.17169	289.06946	1275.94910	-24.13663	377.32675	66.30553	266.56982	67.82730	-0.72363	-409.41602	409.23822	9.79364	-1183.24292	200.39119	1.75297
607	5.050	979.58240	23.05850	1363.42346	-191.05037	215.62291	1309.18066	-962.48743	290.00681	1273.24878	0.97797	372.80621	65.02303	253.73824	68.68698	-0.66427	-406.22974	407.90253	2.88296	-1196.07324	201.26120	1.84913
608	5.058	980.72461	23.26502	1361.71436	-192.00119	215.77585	1308.64417	-962.76892	290.84973	1270.21008	26.68826	368.18060	63.69104	240.85793	69.53625	-0.61560	-406.60620	407.00479	-2.61555	-1208.92126	202.10863	1.89529
609	5.067	981.46912	23.50272	1360.50732	-192.72862	215.74902	1307.97656	-962.77936	292.23199	1267.13721	52.93213	363.51666	62.38462	227.99202	70.35991	-0.55458	-410.37036	406.51227	-6.15216	-1221.83252	202.97620	1.91649
610	5.075	982.30127	23.88670	1359.13904	-193.21068	215.44841	1307.20825	-962.56006	293.41043	1263.97083	79.58313	358.83636	61.12528	215.19121	71.21891	-0.52656	-416.78583	406.34271	-7.97381	-1234.78052	203.92581	1.96330
611	5.083	983.11731	24.63224	1358.20007	-193.44354	215.19432	1306.35217	-962.46704	294.62906	1260.72839	106.54922	354.09302	59.87231	202.47758	72.16799	-0.60943	-425.36707	406.46790	-8.72435	-1247.70288	204.96742	2.04502
612	5.092	983.73505	25.23848	1357.16077	-193.55000	214.95654	1305.45325	-962.36841	295.23676	1257.75879	133.83821	349.23523	58.55606	189.83592	73.18151	-0.80447	-436.09167	406.89413	-8.90765	-1260.54175	206.04355	2.08553
613	5.100	984.08344	25.62350	1356.77954	-193.52475	214.45909	1304.21765	-962.15222	296.33655	1254.77441	161.51321	344.30487	57.12658	177.21828	74.19247	-1.00945	-448.55945	407.59491	-8.81292	-1273.19336	207.05431	2.00231
614	5.108	984.57306	26.53252	1356.61621	-193.50148	214.36166	1302.95874	-961.88104	297.58020	1252.09070	189.61230	339.37186	55.54761	164.57716	75.16477	-1.13278	-461.70477	408.46304	-8.67517	-1285.51318	207.93625	1.84617
615	5.117	984.69232	27.26738	1356.74341	-193.24194	214.24026	1301.56165	-961.61371	297.92603	1250.18188	218.14673	334.41534	53.76855	151.89650	76.10705	-1.18711	-474.64581	409.33972	-8.70624	-1297.47852	208.69913	1.79199
616	5.125	984.46191	28.05647	1357.08228	-192.88611	214.32933	1300.04553	-961.48816	298.38742	1248.52148	247.12712	329.40356	51.75459	139.19859	77.04203	-1.22804	-487.23987	410.13696	-8.97871	-1309.21826	209.41519	1.96691
617	5.133	984.12762	29.28707	1358.12256	-192.47420	214.25134	1298.41724	-961.17102	298.26477	1247.74390	276.54398	324.38992	49.52880	126.52754	77.97081	-1.26984	-499.73102	410.89993	-9.39411	-1320.78540	210.14940	2.40281
618	5.142	983.46533	30.32959	1359.42297	-191.97705	214.44443	1296.68933	-960.90771	298.06708	1247.61438	306.35400	319.43134	47.15486	113.90541	78.87683	-1.30132	-512.28119	411.73694	-9.79843	-1332.01794	210.83826	3.12665
619	5.150	982.53772	31.58667	1360.54480	-191.65555	214.33493	1294.83167	-960.47974	297.55707	1248.11230	336.48718	314.51767	44.70311	101.31642	79.77661	-1.32299	-524.87915	412.73767	-10.07403	-1342.66162	211.36253	4.15145
620	5.158	981.90961	31.83068	1362.74048	-191.18466	214.61754	1293.04956	-960.21631	296.59912	1249.35876	366.84866	309.63358	42.25542	88.74826	80.71431	-1.34538	-537.45746	413.93002	-10.18000	-1352.56299	211.72955	5.45131
621	5.167	980.66486	33.31930	1364.97961	-190.68448	214.18944	1291.21863	-959.81531	294.72308	1250.93787	397.32916	304.81702	39.90340	76.21449	81.71037	-1.37655	-549.96558	415.25616	-10.18533	-1361.78491	212.04666	7.00602
622	5.175	978.86768	34.50459	1367.33813	-190.16046	213.95341	1289.63745	-959.10754	293.09592	1252.93054	427.82074	300.12653	37.70961	63.72653	82.78052	-1.42451	-562.36829	416.60437	-10.22786	-1370.51770	212.38495	8.78593
623	5.183	977.47675	35.49655	1370.15222	-189.47488	213.80222	1287.92981	-958.37659	292.03204	1255.49072	458.23138	295.61414	35.71636	51.27705	83.95284	-1.50082	-574.67487	417.88843	-10.40081	-1378.85791	212.70001	10.69229
624	5.192	975.24890	36.80468	1373.09436	-188.89066	214.13954	1286.28040	-957.48944	290.84741	1257.90601	488.47931	291.36755	34.01642	38.85088	85.20538	-1.60739	-586.95880	419.10791	-10.66389	-1386.75098	212.84378	12.55412
625	5.200	973.28302	38.48766	1376.39441	-187.75780	214.23045	1284.98657	-956.14850	289.98633	1260.77698	518.43689	287.52930	32.75038	26.42326	86.45135	-1.72867	-599.28522	420.32062	-10.87262	-1394.11133	212.75453	14.15864
626	5.208	970.88947	39.64860	1379.39258	-187.09276	214.15979	1283.40063	-954.78534	289.06061	1264.22693	547.86353	284.22467	31.98217	13.98003	87.62589	-1.83909	-611.65442	421.52930	-10.93487	-1400.90808	212.61006	15.32414
627	5.217	968.40265	41.01020	1383.01978	-186.31168	214.25920	1282.28796	-953.30603	288.60992	1267.53748	576.37970	281.45032	31.57194	1.54768	88.73673	-1.91341	-624.04187	422.67087	-10.89687	-1407.17236	212.68620	16.09577
628	5.225	965.73981	42.31274	1386.31189	-185.35152	214.01118	1281.29065	-951.82867	288.15549	1270.62390	603.44812	279.05670	31.15757	-10.86407	89.81209	-1.93567	-636.43652	423.78741	-10.81211	-1412.90674	213.16676	16.89423
629	5.233	963.35699	43.75638	1389.91467	-184.36488	214.52188	1280.27930	-950.60052	287.59592	1273.94849	628.35358	276.87244	30.25291	-23.31296	90.84672	-1.90990	-648.82648	425.07797	-10.61374	-1417.82056	214.09055	18.31202
630	5.242	960.24780	45.70384	1393.02649	-183.51563	215.00754	1279.49744	-948.91431	287.74722	1277.38599	650.31372	274.82166	28.39817	-35.84591	91.82156	-1.87133	-661.20203	426.64423	-10.22176	-1421.05933	215.37679	20.57516
631	5.250	957.29626	47.07957	1396.38184	-182.76764	215.69249	1278.90002	-947.45465	287.57336	1280.52148	668.79456	272.94223	25.31730	-48.44491	92.74322	-1.86520	-673.59918	428.26920	-9.71804	-1421.35254	216.95515	23.16295
632	5.258	954.40271	48.68512	1399.47278	-181.94908	216.33684	1278.37756	-946.39093	288.10950	1284.05444	683.80530	271.33817	21.06208	-61.09634	93.63811	-1.89740	-686.09436	429.61530	-9.29744	-1417.61487	218.82857	25.11118
633	5.267	951.68701	50.74882	1402.21558	-181.06288	217.11426	1277.95947	-945.62030	287.96725	1287.36243	695.86877	270.07336	16.03585	-73.82826	94.52873	-1.93674	-698.72284	430.58337	-9.06457	-1409.49487	220.90018	25.74385
634	5.275	949.02222	53.24718	1404.99817	-180.22699	217.90067	1277.73584	-944.60657	288.57715	1290.55725	705.66504	269.10352	10.84256	-86.64481	95.42241	-1.96472	-711.45056	431.31882	-8.97680	-1397.46326	222.85977	25.04632
635	5.283	946.21021	54.19749	1407.40869	-179.23380	218.64041	1277.55200	-943.47827	289.02286	1294.22156	713.59515	268.32346	6.09978	-99.48430	96.31488	-1.98553	-724.23297	431.98563	-8.93741	-1382.45386	224.35048	23.44156
636	5.292	943.38776	56.49160	1409.76050	-177.79364	219.91240	1277.40454	-942.37274	289.07202	1297.53564	719.51318	267.64828	2.31917	-112.29067	97.20384	-2.00053	-737.04614	432.66992	-8.86235	-1365.31152	225.15251	21.39655
637	5.300	941.01593	58.12076	1411.48743	-176.39915	221.29327	1277.65210	-941.36212	289.68723	1301.06714	722.76563	267.08539	-0.24493	-125.09455	98.08429	-1.99901	-749.88348	433.39407	-8.72089	-1346.47913	225.18146	19.25477
638	5.308	938.49310	59.72852	1413.00928	-174.44713	223.06746	1277.80591	-940.45453	289.86343	1304.60486	722.55103	266.70932	-1.77736	-137.96091	98.94305	-1.96928	-762.75745	434.14505	-8.55398	-1326.12207	224.41064	17.30407
639	5.317	935.88165	62.25177	1414.20789	-172.51085	224.57329	1278.12134	-939.26544	290.32690	1307.92310	718.40869	266.50424	-2.74677	-150.88742	99.77391	-1.90289	-775.67224	434.90704	-8.42053	-1304.32983	222.80867	15.82978
640	5.325	933.88281	63.38723	1414.90869	-170.24033	226.35625	1278.47485	-938.02063	291.47095	1311.43335	710.53516	266.35452	-3.44075	-163.82634	100.57909	-1.79284	-788.59784	435.67249	-8.33658	-1281.15149	220.35902	14.97207
641	5.333	931.54309	65.28506	1415.78589	-168.01892	228.16814	1279.00378	-936.67603	291.68646	1314.61560	699.78101	266.25830	-3.87836	-176.76735	101.36363	-1.64822	-801.49854	436.44580	-8.27755	-1256.63623	217.18576	14.61041
642	5.342	929.92627	67.05295	1415.82996	-165.68393	229.61923	1279.48840	-935.32697	291.68796	1317.90381	687.33105	266.39850	-4.11312	-189.72189	102.14570	-1.49841	-814.37146	437.24988	-8.20623	-1230.92114	213.54294	14.53302
643	5.350	928.63312	68.10957	1415.75098	-163.26364	231.07133	1280.36365	-933.50464	292.26068	1321.00781	674.23523	266.94699	-4.28741	-202.65652	102.95176	-1.36199	-827.24951	438.09750	-8.09196	-1204.19653	209.58714	14.65858
644	5.358	927.89001	69.22134	1415.37134	-160.70654	232.13921	1280.91528	-931.87103	292.16092	1323.66772	661.12646	267.88922	-4.46663	-215.48195	103.79222	-1.20924	-840.17169	438.96991	-7.93523	-1176.56067	205.27606	15.05624
645	5.367	927.64667	70.40124	1414.56897	-158.73343	233.16425	1281.83191	-930.33838	292.71405	1326.07031	648.23816	269.04657	-4.64109	-228.05923	104.63834	-0.95510	-853.13586	439.85461	-7.77100	-1148.00854	200.52777	15.82567
646	5.375	928.12646	70.95041	1413.56274	-156.64996	234.13162	1282.87976	-929.02625	293.26974	1328.03381	635.54773	270.22156	-4.81995	-240.21603	105.40858	-0.51008	-866.08331	440.76578	-7.62889	-1118.57104	195.37424	16.97102
647	5.383	928.72784	71.94814	1411.84058	-155.05905	234.58716	1283.91260	-927.81268	293.85645	1330.18298	622.93347	271.31744	-5.02704	-251.84656	105.99892	0.15786	-878.94702	441.71167	-7.51486	-1088.35767	189.97104	18.38216
648	5.392	929.56421	72.96889	1409.70532	-153.85963	235.33289	1285.17896	-927.38354	294.57300	1331.23389	610.30627	272.34125	-5.25676	-263.00397	106.35332	1.03289	-891.71143	442.67352	-7.43434	-1057.49255	184.55878	19.88790
649	5.400	930.96362	74.17641	1407.72131	-153.03494	236.03177	1286.63745	-927.03400	295.16241	1332.43579	597.64502	273.35596	-5.45693	-273.87231	106.50436	2.11899	-904.41504	443.62292	-7.39340	-1026.09509	179.38098	21.31820
650	5.408	932.68140	75.48118	1405.31543	-152.67325	236.79521	1288.30798	-927.06055	296.05453	1332.88159	584.95874	274.41364	-5.56918	-284.68564	106.53785	3.48930	-917.11420	444.54877	-7.37916	-994.29456	174.57481	22.58570
651	5.417	934.72211	75.78258	1402.58398	-152.56119	237.06630	1289.81604	-927.37903	296.97977	1332.96252	572.26367	275.47809	-5.61474	-295.65717	106.52717	5.27004	-929.84363	445.45667	-7.36959	-962.22943	170.13461	23.71776
652	5.425	937.09253	76.89526	1399.46033	-152.80521	237.29140	1291.40344	-928.15216	298.30023	1332.54956	559.58179	276.48083	-5.67732	-306.94043	106.51131	7.58207	-942.58429	446.36078	-7.34914	-930.04962	165.94392	24.83167
653	5.433	939.80798	77.44259	1396.20813	-153.59714	237.41969	1293.10510	-929.32214	299.02484	1331.69434	546.93127	277.42554	-5.78780	-318.58502	106.49184	10.49929	-955.27441	447.30536	-7.29364	-897.89825	161.85184	26.08244
654	5.442	942.79956	77.70364	1392.70740	-154.69078	237.66797	1294.56592	-930.46497	299.31241	1330.69690	534.31934	278.36398	-5.89913	-330.39752	106.42281	14.09696	-967.86584	448.36322	-7.16872	-865.87946	157.73944	27.56002
655	5.450	945.94720	77.81495	1388.93872	-156.27296	237.70471	1295.87476	-932.55951	299.87769	1328.94507	521.73840	279.33600	-5.96398	-341.74658	106.24271	18.61765	-980.36755	449.54407	-6.99658	-834.04541	153.54279	29.22499
656	5.458	949.48914	78.11999	1384.85864	-158.03868	238.08202	1297.20886	-934.72656	300.35049	1327.07153	509.17090	280.34082	-5.97314	-351.41998	105.82710	24.54943	-992.86682	450.61813	-6.94208	-802.38647	149.29897	30.96694
657	5.467	952.90155	77.71889	1380.82178	-160.03123	237.85725	1298.40869	-936.95667	300.46014	1324.77173	496.62149	281.34448	-5.93307	-357.74646	104.78638	32.32697	-1005.49219	451.19714	-7.21189	-770.84363	145.13275	32.70254
658	5.475	956.31360	78.27216	1376.42358	-162.11536	237.51350	1299.43616	-939.50714	301.19519	1322.13123	484.11758	282.32773	-5.87180	-359.23932	102.54482	41.75569	-1018.25977	451.27728	-7.74890	-739.38757	141.11871	34.41467
659	5.483	960.13165	77.11172	1371.47864	-164.34737	237.53386	1300.29041	-942.34003	300.97836	1319.19336	471.64594	283.29031	-5.84007	-355.36517	98.84408	51.72044	-1031.01294	451.42163	-8.19324	-708.11053	137.22919	36.11679
660	5.492	963.23718	77.95746	1366.89526	-166.67563	237.73280	1300.74585	-944.91040	302.15933	1315.94592	459.14902	284.22894	-5.85456	-346.65585	94.00309	60.61589	-1043.60193	452.15381	-8.25766	-677.22284	133.42734	37.78860
661	5.500	965.88544	78.63518	1361.93750	-168.90759	237.23073	1301.15833	-948.27386	301.96414	1312.50952	446.59515	285.13843	-5.88784	-334.16711	88.63143	67.21246	-1056.02539	453.49561	-7.97404	-646.96655	129.72504	39.36615
662	5.508	968.92352	78.20551	1357.21692	-171.59146	236.41623	1301.35510	-950.81097	301.72452	1309.06323	433.98807	286.02283	-5.91778	-318.90656	83.22798	71.22311	-1068.39502	455.08710	-7.58526	-617.54126	126.18060	40.78357
663	5.517	971.93634	77.73578	1352.68994	-174.04523	236.48959	1301.54004	-953.90417	302.21011	1305.46863	421.33575	286.91171	-5.93598	-301.59918	78.02514	73.20218	-1080.83069	456.52606	-7.32288	-589.08423	122.85890	41.98569
664	5.525	974.29449	77.79260	1348.02588	-176.67110	236.08266	1301.61462	-956.72650	301.52612	1301.71765	408.65576	287.83234	-5.94139	-282.74725	73.10721	74.01019	-1093.36951	457.65991	-7.24835	-561.69958	119.77121	42.89843
665	5.533	976.89838	77.42247	1343.92920	-179.48186	235.78435	1301.83240	-959.37579	301.75092	1297.85168	395.97736	288.78278	-5.94471	-262.79510	68.58176	74.29579	-1105.98328	458.58707	-7.26947	-535.51086	116.92223	43.42297
666	5.542	979.44556	77.40198	1340.10205	-182.08522	235.44145	1301.62598	-961.25214	301.81476	1294.43030	383.31735	289.74667	-5.96212	-242.22260	64.58447	74.27983	-1118.65222	459.45093	-7.28460	-510.70242	114.39595	43.49474
667	5.550	981.69763	77.88607	1336.18445	-184.66531	235.43304	1301.61462	-963.15906	301.03110	1290.95911	370.66785	290.67773	-6.01582	-221.42503	61.18801	73.88380	-1131.36865	460.33508	-7.27204	-487.52863	112.28587	43.15143
668	5.558	983.93829	77.17995	1332.15247	-187.15768	235.56354	1301.67383	-964.52533	300.65643	1287.39319	358.00568	291.52460	-6.10868	-200.50317	58.38980	73.01003	-1144.11133	461.26776	-7.26681	-466.25473	110.60086	42.50051
669	5.567	985.92975	78.13642	1328.91199	-189.15005	235.47064	1301.47400	-965.84833	299.74451	1284.18347	345.30710	292.31805	-6.18885	-179.25955	56.16146	71.66591	-1156.86108	462.23593	-7.29401	-447.09061	109.31383	41.58288
670	5.575	987.95990	77.76243	1325.91833	-191.26692	235.36659	1301.26794	-966.79297	298.90601	1280.92639	332.57068	293.15823	-6.19715	-157.40598	54.43587	69.91028	-1169.61804	463.21619	-7.32797	-430.20691	108.40379	40.30814
671	5.583	989.71344	78.61142	1322.99719	-193.17500	235.59575	1301.14380	-967.81042	298.12708	1277.67761	319.81888	294.10309	-6.14007	-134.75052	53.06608	67.82347	-1182.39575	464.20456	-7.31317	-415.77954	107.84099	38.51635
672	5.592	991.57697	78.70227	1320.19934	-194.78662	235.61801	1300.85876	-968.53381	297.49625	1274.51453	307.05048	295.13150	-6.06350	-111.24783	51.86787	65.53115	-1195.22839	465.19662	-7.23569	-404.01440	107.62453	35.99486
673	5.600	992.94885	78.75984	1318.00781	-196.36174	235.31967	1300.60437	-968.85321	296.95416	1271.56287	294.22650	296.19800	-5.97705	-86.96941	50.70891	63.20706	-1208.14697	466.16870	-7.15302	-395.15222	107.78018	32.45854
674	5.608	994.79712	79.40800	1315.91174	-197.64357	235.17551	1300.31262	-969.48175	295.48282	1268.46277	281.33240	297.24487	-5.85963	-62.05872	49.52110	61.04299	-1221.12354	467.11099	-7.12073	-389.41156	108.27417	27.66716
675	5.617	996.07892	79.12597	1314.07031	-198.75893	234.63812	1299.95703	-969.37982	294.46808	1265.82666	268.40869	298.20389	-5.72110	-36.65929	48.24174	59.20097	-1234.09668	468.04370	-7.11877	-386.87927	109.01775	21.64460
676	5.625	997.09821	78.87341	1312.58533	-199.67656	234.17743	1299.59424	-969.38025	294.03336	1262.80359	255.49100	299.07620	-5.60055	-10.84958	46.83723	57.74202	-1247.05542	468.98383	-7.08957	-387.36844	109.95709	14.86083
677	5.633	998.24048	79.10614	1311.33777	-200.48962	233.93683	1299.11633	-969.89056	291.60464	1259.69128	242.55930	299.94989	-5.52561	15.34795	45.39888	56.58569	-1260.04126	469.92529	-7.01816	-390.31027	111.09142	8.31032
678	5.642	999.29480	78.85393	1310.55371	-200.81288	233.97121	1298.68457	-969.55865	290.56512	1256.72192	229.58768	300.88409	-5.50138	41.92326	44.13347	55.55798	-1273.07300	470.85553	-6.94262	-394.95929	112.38971	3.28275
679	5.650	999.76251	79.51941	1309.99890	-200.88464	233.81735	1298.41223	-969.58722	289.36996	1253.57471	216.59875	301.84555	-5.50838	68.87206	43.20423	54.49600	-1286.09534	471.78687	-6.90873	-400.98862	113.70569	0.64671
680	5.658	1000.26642	78.92339	1309.66772	-200.83536	233.74718	1297.84314	-969.35388	287.97070	1250.31726	203.62952	302.77664	-5.52170	96.20738	42.57079	53.35140	-1299.01550	472.75842	-6.93733	-408.78094	114.86665	0.17575
681	5.667	1000.57965	79.22474	1309.64258	-200.50412	233.77135	1297.27917	-969.19788	285.76035	1247.21167	190.69965	303.67145	-5.53865	123.94075	42.07607	52.16327	-1311.79529	473.78778	-7.00872	-418.80606	115.83752	0.75051
682	5.675	1000.75647	79.54842	1310.01648	-200.21152	233.64610	1296.63501	-968.92511	284.07599	1244.97949	177.81781	304.57651	-5.55842	152.05083	41.67650	50.91326	-1324.45605	474.85129	-7.02200	-430.81677	116.69424	1.25279
683	5.683	1000.70703	79.32049	1310.61011	-199.66258	233.51653	1295.71497	-968.54370	283.60709	1242.79749	164.97017	305.53326	-5.56282	180.49159	41.41413	49.50572	-1336.97412	475.92371	-6.76701	-443.90128	117.51637	1.19734
684	5.692	1000.80157	79.42869	1311.75500	-199.06941	232.98145	1294.73218	-968.05145	282.34717	1241.46228	152.13831	306.51974	-5.55372	209.23952	41.25256	47.87455	-1349.22717	476.99570	-5.99622	-457.14539	118.34561	0.69867
685	5.700	1000.38885	79.49119	1313.07080	-198.30130	231.90147	1293.60632	-967.54755	281.70926	1240.51221	139.34525	307.46298	-5.57079	238.32072	41.12137	46.02074	-1361.05505	478.04883	-4.55379	-470.07190	119.15396	0.09108
686	5.708	1000.01953	79.61505	1314.79919	-197.65891	231.57974	1292.33289	-967.14325	281.43268	1240.56006	126.63690	308.29999	-5.63784	267.75769	41.01309	43.97444	-1372.33960	479.04712	-2.41810	-482.64008	119.87614	-0.39819
687	5.717	999.45013	79.68312	1317.15222	-196.88988	230.83818	1291.04529	-966.58563	281.92563	1241.05957	114.02574	309.02954	-5.72163	297.50629	40.93417	41.76902	-1383.03796	479.97073	0.36978	-495.03149	120.52237	-0.74693
688	5.725	998.32635	78.95831	1319.51355	-195.99356	230.09563	1289.70715	-966.02020	282.59479	1242.15576	101.47922	309.72266	-5.76829	327.48334	40.83326	39.44659	-1393.14905	480.82407	3.79314	-507.42688	121.17871	-1.02371
689	5.733	997.10638	79.07680	1322.36719	-195.32761	229.67473	1288.41455	-965.43787	283.66266	1243.88318	88.95410	310.44803	-5.76559	357.61438	40.62218	37.05395	-1402.62952	481.59637	7.89110	-519.87183	121.84637	-1.23680
690	5.742	995.77850	79.29155	1325.54407	-194.35938	229.05913	1287.20801	-964.71747	284.69901	1246.01196	76.44305	311.18460	-5.75395	387.82202	40.24155	34.62459	-1411.34363	482.28119	12.71194	-532.27979	122.40952	-1.35135
691	5.750	994.31183	79.08015	1329.09851	-193.45638	228.81665	1286.02307	-963.47559	286.36752	1248.61243	63.98146	311.84454	-5.78028	418.00989	39.66330	32.21318	-1419.08594	482.91846	18.20080	-544.57556	122.81682	-1.39702
692	5.758	992.14825	78.73888	1332.93103	-192.25275	228.75903	1284.82043	-962.67108	286.99948	1251.35693	51.58850	312.37866	-5.85096	448.09125	38.82438	29.93613	-1425.60107	483.52789	24.15429	-556.79956	123.13113	-1.42433
693	5.767	990.29089	78.68768	1336.83130	-191.17480	228.00189	1283.58301	-961.45288	287.07065	1254.47681	39.22699	312.83389	-5.93250	478.03625	37.61793	27.93228	-1430.59692	484.00140	30.36087	-569.01654	123.41156	-1.41516
694	5.775	987.69714	79.16795	1341.16931	-190.03717	227.58553	1282.69690	-960.28448	287.81223	1257.65491	26.83789	313.30933	-5.99138	507.85455	35.95915	26.34071	-1433.82507	484.04291	36.78584	-581.22034	123.70882	-1.35240
695	5.783	985.35303	78.91878	1345.76379	-188.87524	227.41158	1281.82288	-958.81458	288.41779	1261.13477	14.37851	313.88736	-6.02079	537.49176	33.81014	25.33490	-1435.10571	483.30194	43.58186	-593.43182	124.10674	-1.28573
696	5.792	982.73663	77.51755	1349.99036	-187.78157	226.72729	1280.91736	-957.37347	288.15497	1264.67542	1.83667	314.58810	-6.03579	566.71136	31.20326	25.05970	-1434.25867	481.73569	50.80749	-605.78534	124.67051	-1.26052
697	5.800	979.81604	78.17663	1354.35583	-186.45148	226.46104	1280.30029	-956.08514	287.61258	1268.19519	-10.75644	315.35178	-6.06037	594.97583	28.34283	25.42931	-1431.23975	479.63794	57.94496	-618.37427	125.40372	-1.26238
698	5.808	976.80133	78.33147	1359.01843	-185.47778	225.13898	1279.48303	-954.63208	287.86734	1271.90381	-23.35184	316.11783	-6.10205	621.34277	25.58221	25.97250	-1426.31580	477.19861	63.79532	-631.10156	126.26678	-1.25885
699	5.817	973.74695	78.78293	1363.04688	-184.56268	224.33208	1278.96729	-953.09595	287.61185	1275.64160	-35.93063	316.91840	-6.13776	644.59845	23.18924	25.92718	-1419.75146	474.37366	67.15930	-643.81201	127.20096	-1.23111
700	5.825	971.01373	78.92047	1367.34937	-183.66518	223.08546	1278.63586	-951.91083	286.64389	1279.26575	-48.50089	317.81046	-6.15485	663.75720	21.22375	24.56810	-1411.40125	471.18188	67.64695	-656.46960	128.13663	-1.15225
701	5.833	967.82434	78.63699	1371.50366	-182.78716	222.07970	1278.49634	-950.78241	285.53775	1282.99878	-61.08652	318.77179	-6.17576	678.56177	19.65434	21.57446	-1400.85559	467.80505	65.73354	-669.11462	129.02905	-0.98850
702	5.842	964.68372	78.59914	1375.57373	-182.09984	220.56180	1278.47021	-949.96954	285.33936	1286.69714	-73.73819	319.74841	-6.20358	689.49652	18.45163	17.27851	-1387.86047	464.40784	62.19613	-681.75952	129.91910	-0.74720
703	5.850	961.59802	78.36835	1379.37610	-181.35109	219.66002	1278.46973	-948.90332	284.67932	1290.53528	-86.48758	320.72467	-6.19959	697.33331	17.51332	12.65852	-1372.48438	461.03381	57.68476	-694.41779	130.88431	-0.49037
704	5.858	958.69647	78.72060	1382.51953	-180.59030	217.69720	1278.61987	-947.60339	283.80829	1294.33276	-99.29907	321.67401	-6.16694	702.66467	16.60709	8.94944	-1355.00281	457.68842	52.74344	-707.16718	131.90282	-0.27506
705	5.867	955.65259	78.42354	1385.82190	-179.54767	215.66032	1278.74219	-946.35889	283.50726	1298.13196	-112.12552	322.55194	-6.17345	705.76141	15.56213	6.88932	-1335.75562	454.41614	48.08242	-720.09314	132.88234	-0.11896
706	5.875	952.35425	78.88332	1388.52966	-178.43144	214.03008	1279.01660	-945.24615	282.50833	1301.85535	-124.96973	323.41336	-6.22208	706.67804	14.52254	6.09743	-1315.16199	451.26605	44.80175	-733.17780	133.79778	-0.01759
707	5.883	949.51001	79.44108	1391.08362	-176.82329	211.84793	1279.32886	-943.92798	281.93713	1305.51465	-137.85403	324.41397	-6.19873	705.33356	13.88449	5.46185	-1293.75098	448.25745	44.07933	-746.31506	134.68283	0.05299
708	5.892	946.68866	78.79916	1393.46326	-174.90392	209.69092	1279.64893	-942.51154	280.87497	1309.04529	-150.76480	325.65857	-6.00864	701.59192	13.98111	4.31900	-1271.96265	445.44031	46.15455	-759.42426	135.58243	0.11984
709	5.900	944.32751	79.09161	1395.30127	-173.00665	206.73241	1279.94189	-941.08270	280.23367	1312.54858	-163.65295	327.11179	-5.69282	695.56219	14.83145	2.93559	-1249.81335	442.96155	49.76086	-772.47717	136.56949	0.18551
710	5.908	941.52240	79.59849	1396.79675	-171.05894	204.09094	1280.45850	-939.74017	280.31204	1315.80579	-176.49234	328.60223	-5.38808	687.81256	16.15379	1.85593	-1226.82263	440.98196	53.03867	-785.47559	137.67023	0.24188
711	5.917	939.74030	79.74566	1397.96594	-168.80867	201.74490	1280.90991	-937.72119	279.26892	1319.11243	-189.30417	329.92529	-5.18715	679.00189	17.59589	1.24066	-1202.40967	439.53128	54.84435	-798.43939	138.77707	0.29813
712	5.925	937.82239	80.83114	1398.87073	-166.66034	199.33368	1281.60449	-936.11108	278.77701	1322.06775	-202.07697	331.02264	-5.03558	669.37067	18.91296	0.91570	-1176.38147	438.46991	55.02657	-811.35956	139.74973	0.38640
713	5.933	936.80219	80.55583	1399.40039	-164.29765	197.15120	1282.26221	-934.35431	278.11444	1324.49976	-214.68753	332.01044	-4.77302	658.81134	20.00569	0.70816	-1148.98291	437.54987	53.95638	-824.21149	140.58832	0.52804
714	5.942	936.29755	80.46838	1399.65320	-162.06839	195.38304	1283.14709	-932.75885	277.36383	1326.93103	-226.94687	333.02835	-4.24413	647.30090	20.89629	0.56035	-1120.59668	436.52084	52.12318	-837.01746	141.42151	0.69809
715	5.950	936.02368	80.76424	1399.53723	-159.97334	193.76543	1284.11084	-930.96857	277.22543	1329.29028	-238.71335	334.16312	-3.35362	635.08203	21.67114	0.44669	-1091.51733	435.20255	49.95744	-849.82751	142.30586	0.85287
716	5.958	936.33014	80.62635	1399.13635	-158.27818	192.32298	1285.29395	-929.95532	276.69492	1331.06665	-249.94955	335.49811	-2.08062	622.50330	22.43471	0.30598	-1061.92346	433.50903	47.81357	-862.65680	143.16168	0.96807
717	5.967	936.79065	80.79505	1398.67615	-156.78430	190.67192	1286.56030	-929.10486	275.15414	1332.23779	-260.68997	337.12231	-0.48409	609.82513	23.26704	0.08517	-1031.92041	431.48370	46.04976	-875.45087	143.94916	1.04198
718	5.975	937.56207	80.60849	1397.52502	-156.03802	189.22614	1287.81335	-928.45996	273.42752	1333.33813	-270.97134	339.06451	1.34840	597.17950	24.16249	-0.17655	-1001.57764	429.26682	45.03341	-888.11774	144.74702	1.09206
719	5.983	939.33997	80.13271	1396.24768	-155.70422	188.03046	1289.50024	-928.10779	272.89294	1334.17261	-280.80118	341.27515	3.37366	584.60608	25.03967	-0.36837	-970.95697	426.98300	44.99616	-900.62244	145.64111	1.10881
720	5.992	940.85266	80.35647	1394.54871	-155.74866	186.33337	1291.09167	-928.63971	271.60355	1334.15320	-290.15378	343.66150	5.57348	572.09320	25.84794	-0.43654	-940.12390	424.71109	45.87697	-913.00171	146.65440	1.04006
721	6.000	942.89117	80.30051	1392.81885	-156.00600	185.56514	1292.57544	-929.50861	270.29257	1334.05042	-298.94534	346.10086	7.91448	559.63092	26.62870	-0.44866	-909.10779	422.53317	47.33504	-925.30115	147.72049	0.91553
722	6.008	945.06494	79.96453	1390.73633	-156.40282	185.23857	1294.24951	-931.00043	269.05563	1333.27441	-307.05179	348.49316	10.41386	547.21991	27.45165	-0.49957	-877.86261	420.50259	48.94755	-937.58563	148.68466	0.87528
723	6.017	947.40143	79.92296	1388.41687	-157.30078	185.03278	1295.69189	-932.31818	268.02853	1332.66968	-314.39194	350.82715	13.18932	534.83948	28.32018	-0.59289	-846.33911	418.58160	50.42055	-949.96466	149.45193	0.98539
724	6.025	949.91504	80.36394	1386.23779	-158.69139	184.80719	1297.12964	-934.55591	267.13821	1331.57397	-320.97592	353.13147	16.39740	522.46893	29.17273	-0.65945	-814.63696	416.69098	51.65569	-962.50702	150.10277	1.17462
725	6.033	952.66199	79.66890	1383.47241	-160.31427	185.15955	1298.72412	-936.68604	267.40103	1329.94995	-326.85611	355.41074	20.24880	510.11169	29.98329	-0.66760	-783.07544	414.77863	52.65781	-975.15460	150.78387	1.35128
726	6.042	955.31842	79.56092	1380.91321	-162.53217	184.65469	1300.03882	-939.53711	266.68594	1327.71875	-331.90134	357.67026	25.17962	497.77405	30.79514	-0.64812	-752.09644	412.81854	53.41385	-987.78925	151.54921	1.46988
727	6.050	957.95111	79.82939	1378.03552	-164.40762	185.21385	1301.38477	-942.22345	266.13162	1325.34436	-335.35873	359.88788	31.85281	485.45099	31.61572	-0.61867	-722.07458	410.81903	53.87698	-1000.35065	152.33711	1.52704
728	6.058	960.51215	79.89787	1375.30103	-166.92694	185.66512	1302.53101	-945.22711	266.17514	1322.49292	-335.71841	361.92639	40.69624	473.10394	32.39083	-0.56944	-693.14734	408.83646	54.01359	-1012.82001	153.07114	1.53496
729	6.067	963.36884	79.68710	1372.71216	-169.54684	185.35638	1303.56958	-948.91974	265.13232	1319.14185	-331.52206	363.60419	51.21008	460.67737	33.13044	-0.53080	-665.17297	406.94687	53.82941	-1025.15991	153.74545	1.49581
730	6.075	965.72595	79.62169	1370.02014	-172.11861	186.03706	1304.67627	-951.39636	265.29565	1316.14465	-322.50204	364.84250	61.74358	448.20587	33.91583	-0.57027	-637.89294	405.20428	53.37010	-1037.36523	154.43109	1.39704
731	6.083	968.12238	79.60007	1367.21729	-174.86142	186.41447	1305.56201	-955.22113	264.84344	1312.19482	-309.65860	365.62161	70.24993	435.80292	34.77285	-0.69781	-611.16443	403.61731	52.69279	-1049.51294	155.24637	1.23253
732	6.092	970.58929	79.41582	1364.52100	-177.65436	186.68900	1306.41089	-958.50482	263.84705	1308.71863	-294.24142	365.88260	75.52155	423.46844	35.66702	-0.83901	-585.06458	402.15500	51.83213	-1061.70190	156.27588	1.02917
733	6.100	972.29852	79.86119	1361.52075	-180.16591	187.33131	1306.91943	-960.82361	265.16766	1305.19519	-276.97739	365.60983	77.78429	411.05273	36.57269	-0.92171	-559.86041	400.75543	50.77176	-1074.01709	157.49132	0.82612
734	6.108	974.62555	79.44893	1359.09509	-182.98112	187.74193	1307.60583	-964.09412	264.02896	1301.22607	-258.15854	364.95190	78.26341	398.46320	37.46761	-0.94641	-535.91876	399.31470	49.40804	-1086.55151	158.76949	0.66020
735	6.117	976.47791	79.88925	1356.61426	-185.41000	187.77251	1308.17603	-965.94232	264.29095	1297.78748	-237.98691	364.13068	78.30395	385.77429	38.33475	-0.95869	-513.61804	397.67889	47.55477	-1099.36523	159.94379	0.61806
736	6.125	978.52637	80.17698	1353.95459	-187.93851	188.18880	1308.65601	-967.61969	264.78806	1294.52173	-216.71252	363.24887	78.72925	373.11133	39.18573	-0.97606	-493.29358	395.68341	45.01350	-1112.41675	160.84875	0.80363
737	6.133	980.23407	80.67641	1351.85999	-190.23102	188.90224	1308.92688	-969.24225	265.85483	1290.94971	-194.63309	362.26865	79.68749	360.50806	40.02930	-0.98190	-475.19397	393.27032	41.66128	-1125.51611	161.46176	1.17110
738	6.142	981.91949	81.31303	1349.72205	-192.46777	188.85323	1309.09619	-970.90247	265.61053	1287.62268	-172.01706	361.05688	80.83033	347.90228	40.85454	-0.97651	-459.46881	390.56787	37.46099	-1138.44873	161.98647	1.52120
739	6.150	983.32318	81.93238	1347.61609	-194.66951	188.88962	1309.20068	-971.74072	266.38712	1284.40918	-148.97870	359.40015	81.61973	335.23816	41.68437	-0.97540	-446.22375	387.78754	32.36414	-1151.23511	162.64401	1.70591
740	6.158	984.79730	82.05612	1346.06250	-196.27602	188.60165	1308.97266	-972.48151	266.82800	1281.42346	-125.45547	357.15179	81.65776	322.53516	42.58724	-0.98036	-435.58521	385.07904	26.26799	-1164.03687	163.49463	1.71109
741	6.167	986.33472	82.86008	1344.26929	-198.17932	188.89647	1308.75403	-972.84711	267.23782	1278.69788	-101.34286	354.35519	80.85983	309.85596	43.58331	-0.98650	-427.72974	382.53680	19.15178	-1176.80371	164.58194	1.55411
742	6.175	987.62970	83.51620	1342.74280	-199.84779	189.18306	1308.55945	-973.29309	267.90649	1275.97375	-76.63229	351.14755	79.39028	297.23468	44.59003	-0.98215	-422.93719	380.27188	11.32769	-1189.27490	166.00815	1.21404
743	6.183	988.48425	83.93813	1341.46851	-201.21632	188.88539	1308.40930	-973.55646	268.20081	1273.04895	-51.39639	347.66669	77.53383	284.63721	45.51410	-0.93906	-421.61310	378.40887	3.66714	-1201.37366	167.53242	0.82893
744	6.192	989.38458	84.54044	1340.23181	-202.29312	189.08897	1307.94519	-973.66168	269.18454	1270.29102	-25.68851	344.08893	75.62433	271.99152	46.35683	-0.85211	-423.98193	377.02652	-2.55806	-1213.49365	168.46605	0.82358
745	6.200	990.17841	85.47078	1339.24719	-203.19966	189.30614	1307.65601	-973.75568	270.64249	1267.46411	0.46194	340.59985	73.93784	259.25171	47.19556	-0.77682	-429.54974	376.12210	-6.46374	-1226.16113	168.60756	1.36665
746	6.208	990.68280	86.37576	1338.75452	-204.10594	189.10716	1307.20349	-974.05109	271.64691	1264.36475	26.99344	337.25409	72.53817	246.41878	48.09250	-0.77142	-437.32770	375.64938	-8.18584	-1239.41785	168.63333	2.00490
747	6.217	991.17944	86.98067	1338.27209	-204.73943	189.14189	1306.62598	-973.70844	273.43271	1261.62402	53.83835	333.95758	71.27480	233.52010	49.04267	-0.82629	-446.87170	375.59119	-8.51486	-1252.88379	169.09750	2.27831
748	6.225	991.50433	87.30775	1338.01111	-205.07137	188.89186	1305.92834	-973.29443	275.02478	1258.78699	80.98782	330.60156	69.94498	220.59447	49.99358	-0.88634	-458.30304	375.95795	-8.23356	-1266.24634	169.93536	2.19437
749	6.233	991.59869	87.63491	1338.03772	-205.14705	188.52745	1305.32263	-972.99371	276.37283	1256.37903	108.50299	327.12238	68.38843	207.70210	50.89883	-0.90678	-471.20007	376.68729	-7.93459	-1279.33057	170.95665	1.95397
750	6.242	991.50378	88.70300	1338.28687	-204.98941	188.68587	1303.94238	-972.29858	277.47952	1254.44128	136.46803	323.47198	66.47901	194.91017	51.75988	-0.88583	-484.50433	377.58841	-7.96080	-1291.95020	172.07564	1.66954
751	6.250	991.08813	89.59966	1338.85840	-204.88264	188.55807	1302.92139	-971.97009	278.46967	1252.93066	164.91006	319.63019	64.13486	182.23067	52.60964	-0.87559	-497.48560	378.44522	-8.33886	-1303.91858	173.15793	1.40658
752	6.258	990.83087	89.11948	1339.94482	-204.29109	188.33026	1301.39526	-971.13110	279.16129	1252.38501	193.76996	315.65387	61.35910	169.61031	53.46256	-0.94285	-510.10822	379.19202	-8.89533	-1315.24341	174.07285	1.29023
753	6.267	989.85767	90.65736	1341.01013	-203.65869	188.89699	1300.01709	-970.60095	279.44769	1252.27356	222.97507	311.66293	58.24385	156.99715	54.32985	-1.10014	-522.61719	379.97244	-9.41231	-1326.22974	174.84360	1.48152
754	6.275	989.00012	90.76509	1342.50891	-203.28130	188.59386	1298.35022	-970.00751	279.71237	1252.61658	252.50069	307.73517	54.90953	144.38326	55.25816	-1.29288	-535.14545	380.96487	-9.74524	-1337.14001	175.51495	2.10612
755	6.283	988.14221	91.99789	1344.31213	-202.56433	188.93541	1296.67590	-969.64197	279.06003	1253.20935	282.33820	303.86774	51.44049	131.80547	56.28140	-1.45101	-547.67273	382.16095	-9.89733	-1347.84766	176.04269	3.21193
756	6.292	986.71112	92.23981	1346.59766	-201.92390	188.89851	1295.14038	-969.48853	278.01895	1254.35498	312.45844	300.06122	47.86757	119.31586	57.38008	-1.53535	-560.14081	383.40906	-9.97035	-1357.98804	176.42401	4.75007
757	6.300	984.87549	93.36677	1348.69751	-201.43831	188.92667	1293.49512	-969.19122	276.58728	1256.02820	342.83478	296.35959	44.20089	106.91759	58.52384	-1.54654	-572.51086	384.62561	-10.04487	-1367.31909	176.73747	6.62894
758	6.308	983.23560	93.52595	1351.72290	-200.62361	188.90639	1291.92041	-968.61938	274.48926	1258.07104	373.46185	292.81360	40.49366	94.54108	59.68165	-1.50896	-584.78204	385.85510	-10.14043	-1375.85107	177.04175	8.75332
759	6.317	981.19806	95.03129	1354.72400	-200.03185	188.86104	1290.39795	-968.37555	272.75366	1260.19055	404.31622	289.46930	36.88033	82.11966	60.82604	-1.46440	-597.00739	387.16772	-10.25214	-1383.74341	177.30060	10.94818
760	6.325	978.57733	95.30945	1358.00671	-199.29773	188.78064	1289.01611	-967.54218	271.47009	1262.65222	435.32278	286.39954	33.56371	69.67628	61.97798	-1.46301	-609.25757	388.57068	-10.35722	-1391.15356	177.37901	12.95079
761	6.333	976.36517	96.52512	1361.32385	-198.56802	188.28949	1287.93042	-966.99005	270.40359	1265.11060	466.37036	283.75592	30.77512	57.28967	63.16274	-1.51802	-621.56299	389.98767	-10.41442	-1398.15088	177.21439	14.55415
762	6.342	973.35059	97.50806	1365.09497	-197.85088	188.56662	1286.73718	-965.98346	269.82623	1268.00256	497.27670	281.75439	28.71395	44.97594	64.34429	-1.58787	-633.90698	391.30115	-10.40969	-1404.77759	177.00256	15.72885
763	6.350	970.21777	98.38009	1368.68213	-197.19736	188.55309	1285.75818	-964.84222	269.53220	1270.83911	527.69153	280.51367	27.44422	32.65750	65.47034	-1.62172	-646.26874	392.43933	-10.38262	-1411.13354	177.00581	16.72465
764	6.358	967.32391	99.48309	1372.65906	-196.56404	189.06778	1284.91431	-963.89465	269.04962	1273.57532	557.07599	279.90283	26.78453	20.25777	66.52068	-1.61180	-658.65973	393.42490	-10.37579	-1417.14551	177.30774	18.06236
765	6.367	964.35699	100.61391	1376.57751	-195.80052	189.38043	1284.05249	-962.66718	268.38882	1276.95813	584.75732	279.58350	26.26406	7.76740	67.50854	-1.60389	-671.11072	394.31906	-10.37955	-1422.19580	177.98947	20.18562
766	6.375	961.04218	101.11272	1380.38416	-195.39984	189.74390	1283.51990	-961.73370	268.58099	1279.93970	609.96777	279.19861	25.20589	-4.79697	68.47107	-1.63803	-683.64032	395.14441	-10.35429	-1425.17236	179.27420	23.01826
767	6.383	957.65106	102.26537	1384.33093	-194.65492	190.20898	1282.89417	-961.04749	268.59195	1283.00647	631.95526	278.61508	23.02583	-17.42400	69.41865	-1.68542	-696.23431	395.91034	-10.27690	-1424.89551	181.29410	25.89810
768	6.392	954.18060	103.97218	1388.29199	-193.93954	191.28557	1282.53906	-960.45770	268.92386	1285.84363	650.27612	278.03366	19.56691	-30.07100	70.32942	-1.69117	-708.83667	396.69513	-10.13307	-1420.54199	183.88599	27.97087
769	6.400	950.65552	105.27588	1391.89917	-193.41219	192.21361	1282.35132	-959.30133	269.34030	1289.13818	665.10620	277.74695	15.11486	-42.68013	71.21649	-1.65160	-721.38214	397.66766	-9.88161	-1411.94702	186.67134	28.71089
770	6.408	947.06616	106.51405	1395.71216	-192.91313	193.27032	1282.33020	-958.67065	269.68423	1292.31714	677.18823	277.82117	10.20791	-55.26440	72.11877	-1.60173	-733.86310	398.94742	-9.48975	-1399.63184	189.24812	28.15801
771	6.417	943.78864	107.51991	1399.00916	-192.26474	194.34883	1282.36035	-957.80109	270.00079	1295.43994	687.29785	278.09238	5.51252	-67.91226	73.04996	-1.56974	-746.35266	400.38370	-9.03118	-1384.47632	191.33006	26.74615
772	6.425	940.26801	108.59369	1402.54175	-191.46248	196.06046	1282.41028	-956.97754	270.13159	1298.61902	695.64331	278.34122	1.69349	-80.69302	73.98974	-1.56354	-758.94287	401.65610	-8.65469	-1367.23511	192.77203	24.96588
773	6.433	936.99579	109.75438	1405.36218	-190.54626	197.71690	1282.59302	-956.01526	271.18671	1301.70618	701.68738	278.43750	-0.83976	-93.59349	74.89253	-1.56355	-771.67163	402.63898	-8.42516	-1348.25146	193.50545	23.18999
774	6.442	933.58014	111.22389	1408.11536	-189.26057	199.21048	1282.73987	-955.02155	271.49567	1304.95227	704.46875	278.42938	-2.18522	-106.53868	75.74718	-1.54511	-784.51575	403.45056	-8.29443	-1327.58606	193.51021	21.67654
775	6.450	930.30511	112.37141	1410.46973	-187.61682	201.35924	1283.09705	-953.79675	271.79172	1307.93005	703.13989	278.44839	-2.83492	-119.45743	76.61053	-1.51402	-797.42371	404.22845	-8.20821	-1305.29309	192.79617	20.57545
776	6.458	927.14063	113.23892	1413.09778	-185.86230	202.98746	1283.49841	-952.89752	271.58707	1310.65417	697.43042	278.54529	-3.20425	-132.32564	77.52474	-1.47839	-810.34692	405.03879	-8.15044	-1281.48608	191.34586	19.92958
777	6.467	924.05811	114.42587	1414.75012	-184.09123	205.01323	1283.75598	-951.32581	271.68262	1313.53296	687.92529	278.72607	-3.42598	-145.16164	78.47112	-1.41826	-823.25311	405.89703	-8.11532	-1256.31006	189.15436	19.69578
778	6.475	921.30359	114.95236	1416.59534	-181.76665	207.03897	1284.09656	-949.94653	271.95392	1316.04297	675.94812	279.05307	-3.55886	-158.01202	79.42875	-1.33662	-836.12036	406.78677	-8.09971	-1229.93408	186.31050	19.76928
779	6.483	919.12305	115.77392	1417.87024	-179.74498	208.89468	1284.58704	-948.53040	272.54797	1318.51477	662.94305	279.63910	-3.69387	-170.92276	80.38251	-1.28670	-848.94049	407.66901	-8.10715	-1202.47900	182.94279	20.05590
780	6.492	916.86005	117.21084	1418.84949	-177.37250	211.09473	1285.13916	-947.19415	271.99957	1320.47363	649.85278	280.55267	-3.85650	-183.87450	81.29485	-1.28699	-861.72839	408.50323	-8.12199	-1173.94678	179.15417	20.53243
781	6.500	915.51398	116.56020	1419.81702	-174.93932	212.88882	1285.45435	-945.26892	272.41586	1322.68201	637.00543	281.69760	-4.01205	-196.75681	82.14777	-1.25435	-874.51611	409.30746	-8.09438	-1144.29492	175.05269	21.22138
782	6.508	914.48615	116.88584	1420.41882	-172.62720	214.44905	1286.04614	-944.13330	272.64392	1324.39355	624.36218	282.86346	-4.16645	-209.43430	82.94008	-1.06511	-887.32635	410.14859	-7.98522	-1113.58350	170.75754	22.14700
783	6.517	913.92120	118.06767	1420.37219	-170.79781	215.35567	1286.79846	-942.79047	272.55917	1325.64441	611.77795	283.91364	-4.36512	-221.80338	83.64965	-0.65635	-900.14600	411.05103	-7.81922	-1082.00757	166.42633	23.27346
784	6.525	913.87213	118.09866	1420.08936	-169.06712	216.62733	1287.26501	-941.82904	273.25162	1326.35706	599.15186	284.85199	-4.61021	-233.76768	84.28763	-0.04536	-912.93268	411.99188	-7.66740	-1049.80237	162.27998	24.47809
785	6.533	913.90735	118.40009	1419.62476	-167.72694	217.68620	1288.27917	-941.61316	273.72571	1326.82153	586.47357	285.77673	-4.82755	-245.26750	84.89648	0.75492	-925.64966	412.96075	-7.58174	-1017.16180	158.44008	25.66093
786	6.542	914.68542	119.49999	1418.84717	-166.76910	218.49397	1289.36023	-940.94452	275.20020	1327.23413	573.79102	286.78491	-4.93911	-256.44342	85.45163	1.83362	-938.29669	413.95862	-7.55669	-984.23181	154.82999	26.82758
787	6.550	915.82465	119.64095	1417.75903	-166.07062	219.75768	1290.53931	-941.06781	276.05936	1326.94739	561.14966	287.85815	-4.96377	-267.74323	85.89737	3.37897	-950.90942	414.97467	-7.54042	-951.16455	151.33244	28.05114
788	6.558	916.85382	120.35835	1416.24390	-165.63673	220.52527	1291.97876	-941.73798	276.99524	1326.01355	548.56396	288.91284	-4.99369	-279.76007	86.30470	5.57605	-963.51569	415.99304	-7.49035	-918.16388	147.87430	29.42963
789	6.567	918.64862	120.42558	1414.72717	-165.54767	221.13147	1293.43201	-942.25787	278.17636	1325.17102	536.03723	289.94189	-5.07877	-292.84680	86.87478	8.49977	-976.11401	416.96722	-7.44026	-885.42535	144.37497	31.00766
790	6.575	920.65753	120.59977	1413.00830	-165.70781	221.76791	1294.88232	-943.47272	278.15189	1323.75220	523.57092	290.98248	-5.18620	-306.78680	87.76059	12.07467	-988.70789	417.77243	-7.49863	-853.03033	140.78125	32.69195
791	6.583	923.14417	121.10276	1410.96790	-166.48085	221.90843	1296.35803	-944.69281	278.66171	1322.19043	511.13797	292.01294	-5.25901	-320.72607	88.91703	16.20284	-1001.31702	418.29376	-7.73685	-820.93866	137.10493	34.32499
792	6.592	925.36249	120.79511	1408.72266	-167.75999	222.38446	1297.59680	-946.30145	279.75687	1320.21240	498.68777	292.98468	-5.28414	-333.26736	90.03667	21.08918	-1013.93207	418.63086	-8.06780	-789.07172	133.33963	35.82745
793	6.600	928.20398	121.15617	1406.22058	-169.05220	223.07693	1298.63953	-947.95770	280.25058	1317.86658	486.20929	293.88904	-5.30311	-342.64917	90.61001	27.32652	-1026.51294	419.07916	-8.30351	-757.38123	129.41052	37.22193
794	6.608	930.65741	121.13380	1403.40613	-170.98056	222.73134	1299.94238	-950.23676	279.48804	1315.41541	473.73782	294.75854	-5.36125	-347.21771	90.11086	35.35679	-1039.03955	419.85495	-8.33667	-725.88013	125.26617	38.56380
795	6.617	933.35620	120.98695	1400.83350	-172.93828	223.22292	1300.68945	-952.42743	280.36108	1312.68860	461.28516	295.65341	-5.45161	-346.13196	88.15286	44.85061	-1051.49878	420.98294	-8.19516	-694.66235	120.97517	39.87936
796	6.625	936.32062	120.51398	1398.19727	-175.01826	223.77954	1301.43164	-955.12256	280.53925	1309.80664	448.82626	296.63342	-5.52489	-339.69382	84.66206	54.70984	-1063.86328	422.37372	-7.97578	-663.87683	116.69850	41.13529
797	6.633	938.98077	120.80803	1395.32288	-177.23932	223.68019	1301.78479	-957.56854	280.19348	1306.31506	436.34460	297.70380	-5.55159	-328.95294	80.03041	63.58615	-1076.15979	423.83453	-7.78142	-633.65869	112.57486	42.23090
798	6.642	941.52411	120.37131	1392.70813	-179.30481	223.35251	1302.09021	-960.30585	281.48486	1303.01123	423.83524	298.78882	-5.54580	-315.02780	74.94782	70.46790	-1088.49341	425.14438	-7.66324	-604.12231	108.65094	43.03560
799	6.650	944.13489	119.70008	1389.74683	-181.41354	223.50201	1302.17102	-963.01459	280.34036	1299.20996	411.28928	299.79163	-5.53609	-298.74072	70.02641	75.03823	-1100.94446	426.23584	-7.60783	-575.42047	104.91452	43.49482
800	6.658	946.85748	118.62432	1386.84558	-183.63173	223.12265	1301.98047	-965.15881	281.78674	1296.02295	398.70844	300.68866	-5.54344	-280.63000	65.62267	77.63435	-1113.49731	427.19788	-7.59137	-547.76538	101.32712	43.71130
801	6.667	949.11603	119.13571	1383.93372	-185.80150	222.70039	1301.71643	-967.41302	281.56506	1292.66174	386.11475	301.52563	-5.58206	-261.11871	61.89420	78.88351	-1126.09045	428.12750	-7.60173	-521.37073	97.85474	43.84935
802	6.675	951.49921	118.80665	1381.21643	-188.14597	222.47392	1301.47986	-969.35590	281.25320	1289.39771	373.52142	302.35626	-5.64800	-240.67473	58.90121	79.30495	-1138.69019	429.06561	-7.61060	-496.41254	94.59515	43.94046
803	6.683	953.78125	118.68778	1378.82678	-190.55518	222.43286	1301.27917	-970.52850	280.88120	1286.41541	360.90729	303.23080	-5.70711	-219.78647	56.64778	79.12564	-1151.30066	430.01309	-7.58827	-473.07996	91.80885	43.85278
804	6.692	956.38965	118.62038	1375.73047	-192.69466	222.30017	1300.92505	-971.97400	279.58896	1283.00354	348.25949	304.16705	-5.73316	-198.75623	55.06007	78.37228	-1163.93787	430.95087	-7.54518	-451.63361	89.67982	43.43624
805	6.700	958.81036	118.08717	1373.42456	-194.86014	222.68713	1300.69153	-973.23920	279.39844	1279.66516	335.60892	305.12280	-5.74237	-177.55121	53.98727	77.07510	-1176.61975	431.86438	-7.51540	-432.39291	88.13522	42.60807
806	6.708	961.11145	118.05244	1370.96619	-196.75066	222.41238	1300.30859	-974.14081	278.82770	1276.70837	322.98145	306.06439	-5.74900	-155.89508	53.28600	75.33248	-1189.34863	432.77530	-7.49953	-415.68619	87.00026	41.29433
807	6.717	963.42920	117.68224	1368.50500	-198.42966	222.70029	1300.12830	-974.82037	278.45706	1273.56689	310.35785	307.01929	-5.73077	-133.52892	52.89442	73.20923	-1202.09668	433.72961	-7.45597	-401.84326	86.23836	39.33639
808	6.725	965.50836	117.69784	1366.39563	-199.97380	223.03911	1299.70642	-975.38916	278.14825	1270.45239	297.70026	308.00720	-5.67980	-110.35773	52.75601	70.70754	-1214.84607	434.72559	-7.36661	-391.16638	85.95317	36.48937
809	6.733	967.74323	117.12690	1364.50281	-201.32059	223.44336	1299.46582	-975.95605	277.17130	1267.42432	284.99149	308.99646	-5.61936	-86.40205	52.71223	67.90398	-1227.62231	435.70972	-7.26679	-383.81714	86.18535	32.54147
810	6.742	969.95758	116.71333	1362.92688	-202.39922	223.71248	1299.14124	-976.32684	276.46671	1264.07031	272.24933	309.96255	-5.54896	-61.75256	52.56520	65.02650	-1240.46362	436.66071	-7.18674	-379.76544	86.82922	27.42472
811	6.750	971.64337	116.68591	1361.42151	-203.45667	223.37967	1298.88318	-976.41687	275.12997	1260.80884	259.49731	310.90302	-5.44812	-36.57210	52.19422	62.35569	-1253.38208	437.60049	-7.12022	-378.83618	87.82115	21.25574
812	6.758	973.45752	116.03914	1359.80725	-204.31531	223.24721	1298.55774	-976.29913	274.60168	1257.62000	246.72304	311.80832	-5.32899	-11.04993	51.55691	60.09713	-1266.34692	438.53583	-7.05326	-380.69165	89.24069	14.44371
813	6.767	975.21362	116.18168	1358.67700	-205.02229	223.26529	1298.37231	-976.13721	274.06906	1254.33301	233.89061	312.69476	-5.23527	14.67847	50.66549	58.31359	-1279.29285	439.44916	-6.99032	-384.78070	91.07275	7.87323
814	6.775	976.22571	115.91105	1358.10754	-205.31175	223.68967	1298.29309	-975.89532	273.05341	1251.21631	220.99422	313.60931	-5.20582	40.56401	49.63895	56.90698	-1292.16699	440.33508	-6.96497	-390.54410	93.03206	2.78678
815	6.783	977.53796	115.12619	1357.58484	-205.32123	224.19247	1298.00525	-975.57507	271.05930	1247.87842	208.06284	314.56085	-5.24479	66.62961	48.67513	55.69338	-1304.96460	441.22397	-7.02686	-397.84540	94.73824	0.06889
816	6.792	978.71759	115.13574	1357.48218	-205.27478	224.94972	1297.54248	-975.22339	269.92242	1244.67957	195.12022	315.51797	-5.29887	92.96355	47.88168	54.52260	-1317.71594	442.16852	-7.19047	-406.98364	95.94791	-0.46404
817	6.800	979.32581	115.26073	1357.56995	-205.00586	225.57666	1297.05652	-974.65381	268.95819	1242.17920	182.19066	316.46341	-5.29715	119.68100	47.23124	53.28482	-1330.43164	443.19986	-7.37403	-418.08234	96.65190	0.12486
818	6.808	979.79889	115.39021	1357.89612	-204.64252	226.25237	1296.63867	-974.19501	267.40762	1239.77258	169.33186	317.37106	-5.25339	146.83690	46.68282	51.85483	-1343.04700	444.29953	-7.39230	-430.64700	97.07863	0.73438
819	6.817	979.94141	114.75567	1358.72107	-204.04477	226.67677	1295.71716	-973.69904	266.13376	1238.13477	156.59589	318.19324	-5.25925	174.40620	46.22618	50.12693	-1355.43921	445.41318	-7.01341	-443.82990	97.53545	0.82086
820	6.825	980.06689	114.37479	1359.99756	-203.52480	227.21866	1294.80078	-973.07019	265.90076	1236.94385	143.96149	318.95114	-5.34005	202.36812	45.83329	48.07691	-1367.49585	446.48611	-6.04092	-456.97839	98.16972	0.42647
821	6.833	979.67676	114.03822	1361.47900	-203.00972	227.36874	1293.64600	-972.57745	265.44055	1236.66040	131.36711	319.72336	-5.42947	230.74504	45.45944	45.75351	-1379.12903	447.50519	-4.37501	-469.85175	98.91676	-0.13774
822	6.842	979.05841	114.05486	1363.48999	-202.23219	227.46120	1292.55005	-972.20477	265.77750	1237.21838	118.79988	320.49881	-5.49459	259.51990	45.06728	43.25631	-1390.25110	448.49701	-2.00622	-482.46259	99.64655	-0.61227
823	6.850	978.22858	113.45611	1365.80640	-201.69632	227.49916	1291.12903	-971.96515	266.42706	1238.04077	106.28488	321.19241	-5.55511	288.58826	44.59420	40.71664	-1400.79016	449.44965	1.03110	-494.87994	100.28314	-0.90508
824	6.858	977.23444	112.98014	1368.65747	-200.95636	227.36925	1289.82349	-971.42029	267.95526	1239.35620	93.80841	321.81332	-5.60422	317.83368	43.95796	38.23068	-1410.71790	450.28598	4.71352	-507.14313	100.78908	-1.03823
825	6.867	975.72522	113.08997	1371.67053	-200.29608	227.18288	1288.67627	-971.16840	269.09436	1241.35925	81.32585	322.45868	-5.61683	347.17761	43.12855	35.82211	-1420.01160	450.95471	9.05807	-519.27173	101.13840	-1.06472
826	6.875	974.02856	112.20048	1374.84070	-199.47021	227.18848	1287.30615	-970.66522	270.73920	1243.70886	68.83281	323.14685	-5.61269	376.54492	42.11024	33.50006	-1428.57800	451.47681	14.05410	-531.35474	101.41490	-1.06763
827	6.883	971.99176	113.05174	1378.51990	-198.75056	227.24756	1286.03577	-970.12769	272.16605	1246.34326	56.36484	323.79358	-5.64296	405.84937	40.85468	31.30117	-1436.20374	451.91675	19.59038	-543.57800	101.82784	-1.15657
828	6.892	969.75647	112.05245	1382.26758	-198.06409	227.31874	1284.99536	-969.50458	273.17899	1249.35352	43.94037	324.34338	-5.72414	435.02130	39.28159	29.26942	-1442.55591	452.31598	25.51018	-556.04932	102.43707	-1.32476
829	6.900	967.21240	112.32682	1385.85693	-197.28801	227.41425	1283.97583	-968.63220	273.98862	1252.51526	31.54276	324.84009	-5.81830	464.01288	37.38623	27.46701	-1447.25708	452.52606	31.71310	-568.61890	103.02902	-1.41478
830	6.908	964.43231	112.40657	1390.07910	-196.51414	227.29424	1283.07922	-967.61481	274.62585	1256.03235	19.13364	325.38519	-5.86774	492.77155	35.22879	26.00734	-1450.03101	452.14331	38.22099	-581.04395	103.44148	-1.33783
831	6.917	961.42249	111.76595	1394.07397	-195.82965	226.99234	1282.35242	-966.53949	275.18689	1259.20605	6.67456	326.05908	-5.84740	521.21857	32.82834	25.02554	-1450.74329	450.81049	45.15003	-593.29999	103.78050	-1.17065
832	6.925	958.24237	111.97029	1398.13025	-195.20630	226.77124	1281.73694	-965.59833	275.09222	1262.60510	-5.83423	326.85565	-5.79960	549.18951	30.19722	24.58468	-1449.28223	448.58661	52.39549	-605.55414	104.23184	-1.01423
833	6.933	954.79962	111.78915	1402.08716	-194.47868	226.72406	1281.25684	-964.83081	275.14679	1266.21619	-18.35971	327.69199	-5.79665	576.24597	27.45235	24.56456	-1445.59912	445.81696	59.18580	-617.92310	104.86623	-0.90252
834	6.942	951.48987	111.53730	1406.07886	-193.83261	225.57140	1280.80872	-963.90460	274.99063	1269.84180	-30.88596	328.49655	-5.86079	601.51831	24.80782	24.60933	-1439.82568	442.72757	64.19186	-630.40381	105.66034	-0.83464
835	6.950	948.21173	111.64365	1409.99780	-193.39163	225.11124	1280.57068	-962.83826	274.88174	1273.31641	-43.41382	329.26544	-5.95257	623.90546	22.49622	24.19624	-1432.05225	439.39828	66.33598	-642.94690	106.59955	-0.80585
836	6.958	944.96460	111.24799	1413.65601	-192.86031	224.17902	1280.46277	-962.07220	274.92462	1277.01880	-55.94846	330.05511	-6.02053	642.60193	20.68837	22.82777	-1422.11633	435.95135	65.47553	-655.51880	107.69060	-0.79803
837	6.967	941.61243	110.54037	1417.33276	-192.59232	222.53595	1280.52490	-961.36102	274.27817	1280.52039	-68.52725	330.93964	-6.03729	657.49493	19.42598	20.31715	-1409.81750	432.54141	62.31326	-668.14044	108.86696	-0.76988
838	6.975	938.01300	111.01935	1420.60352	-192.37849	221.57481	1280.65918	-960.68701	274.26697	1284.31677	-81.19833	331.93356	-6.00843	669.05316	18.63391	17.00689	-1395.17102	429.25879	57.80479	-680.85608	109.97745	-0.67856
839	6.983	934.46924	110.02265	1423.78638	-191.97971	219.66219	1280.85254	-960.10120	273.81311	1287.88672	-93.95731	332.96634	-5.95594	677.83063	18.20618	13.66796	-1378.41919	426.09424	52.76329	-693.66663	110.92815	-0.52136
840	6.992	930.92896	110.28162	1426.72083	-191.55904	218.20573	1280.98889	-959.23114	272.99356	1291.66589	-106.75470	333.95709	-5.89802	684.07147	18.07185	11.06884	-1359.97229	422.98492	48.00904	-706.53473	111.76167	-0.33505
841	7.000	927.46802	109.94183	1429.34534	-190.87819	216.49605	1281.34863	-958.26984	272.99127	1295.37805	-119.55142	334.90570	-5.83555	687.71094	18.23798	9.51038	-1340.37524	419.90417	44.68370	-719.43311	112.57938	-0.15149
842	7.008	924.22772	109.50556	1431.74255	-189.75490	214.17139	1281.92322	-957.23389	272.49475	1299.06775	-132.33621	335.86951	-5.76291	688.62762	18.81683	8.61519	-1320.20654	416.90723	43.91942	-732.36597	113.45231	0.01291
843	7.017	921.32880	108.60452	1433.92981	-188.41318	212.50549	1282.26697	-956.18048	272.47989	1302.78882	-145.12042	336.84879	-5.69738	686.81622	19.94833	7.58118	-1299.78088	414.16510	45.78791	-745.33508	114.39604	0.13511
844	7.025	918.22107	109.37328	1435.69836	-187.16234	210.15796	1282.78760	-954.99756	271.94888	1306.43408	-157.93277	337.78052	-5.65898	682.38318	21.63095	5.91466	-1278.82764	411.96533	48.91282	-758.29706	115.39662	0.19414
845	7.033	915.40082	108.51019	1437.75378	-185.44827	207.71179	1283.51099	-953.43420	271.83875	1309.76563	-170.79733	338.63440	-5.63718	675.56750	23.61622	3.93363	-1256.62720	410.56723	51.56568	-771.20392	116.43312	0.21206
846	7.042	912.52185	108.38036	1438.54553	-183.69373	204.99651	1283.95703	-951.97107	271.13629	1312.93872	-183.71371	339.45496	-5.60342	666.84869	25.50348	2.32727	-1232.60425	410.01385	52.85445	-784.07593	117.46271	0.25332
847	7.050	910.54962	108.81934	1440.24243	-181.63179	202.96024	1284.71558	-950.62158	270.63681	1316.18323	-196.65115	340.33905	-5.52988	656.85889	27.00848	1.39648	-1206.72693	410.09567	52.76227	-796.97314	118.43476	0.35830
848	7.058	908.47937	109.38919	1440.86670	-179.55690	200.61674	1285.25623	-948.75983	270.62631	1318.81372	-209.53766	341.35986	-5.38321	646.03900	28.12518	0.95500	-1179.37537	410.47296	51.63285	-809.90802	119.33448	0.50279
849	7.067	907.60547	108.83584	1441.06873	-177.08221	198.95349	1286.06519	-947.05847	270.21310	1321.20898	-222.25986	342.51111	-5.08341	634.50018	28.99622	0.72697	-1151.01270	410.83826	49.87963	-822.84613	120.18782	0.64322
850	7.075	906.54962	108.34301	1440.42505	-174.91289	197.10229	1286.86938	-945.52960	269.38010	1323.59399	-234.67374	343.76526	-4.49325	622.27771	29.73769	0.58465	-1122.00586	410.99109	47.88676	-835.77997	121.01309	0.77391
851	7.083	906.15503	108.13736	1440.26843	-172.43936	195.70506	1287.86096	-944.07458	269.02563	1325.55432	-246.63382	345.15967	-3.50789	609.56152	30.44037	0.48883	-1092.60693	410.82104	45.95715	-848.72101	121.80198	0.90725
852	7.092	906.35303	108.95991	1439.80103	-170.41110	194.07915	1288.66809	-942.69373	269.11081	1327.22241	-258.04440	346.82422	-2.12604	596.65820	31.20255	0.37659	-1062.95142	410.33127	44.33399	-861.63245	122.59454	1.02747
853	7.100	907.20038	108.40787	1438.48389	-168.62099	193.30054	1290.10315	-941.63251	267.93646	1328.60254	-268.87021	348.91669	-0.41580	583.80939	32.08080	0.16927	-1033.04932	409.64990	43.24190	-874.45093	123.47818	1.10191
854	7.108	908.59961	106.91286	1438.03101	-167.15619	191.72545	1291.21753	-940.85754	267.15060	1329.41357	-279.09775	351.47186	1.52441	571.07648	33.03995	-0.13126	-1002.83990	408.92343	42.85942	-887.14984	124.46548	1.10975
855	7.117	910.46948	106.24326	1436.31860	-166.22348	190.97006	1292.62073	-940.42926	266.01086	1330.13428	-288.74728	354.34210	3.59884	558.41284	33.97173	-0.41077	-972.26221	408.27005	43.24484	-899.73297	125.48134	1.04436
856	7.125	912.03888	106.74237	1434.74670	-165.73851	189.44547	1293.83521	-940.34625	265.28610	1330.33386	-297.92068	357.30225	5.77702	545.77716	34.81259	-0.55407	-941.25635	407.82196	44.28221	-912.22363	126.45924	0.92375
857	7.133	914.16162	107.87257	1431.60962	-165.86465	188.84430	1295.27673	-940.81641	264.13043	1330.18701	-306.73239	360.18793	8.11429	533.18512	35.63081	-0.56452	-909.77124	407.64648	45.68977	-924.66998	127.37886	0.81308
858	7.142	916.63141	107.34782	1429.13135	-166.25461	188.34366	1296.74500	-941.80450	263.32327	1329.66589	-315.17984	362.96680	10.72278	520.70874	36.50040	-0.52924	-877.83105	407.65036	47.11787	-937.10345	128.25612	0.78237
859	7.150	919.51599	106.92478	1426.61462	-166.98163	188.23195	1298.27100	-942.93829	262.84726	1328.61047	-323.14566	365.69553	13.73129	508.36859	37.37771	-0.51288	-845.60321	407.66550	48.31166	-949.52533	129.13055	0.81918
860	7.158	922.56104	107.10707	1423.44043	-168.06589	188.10001	1299.53455	-944.91339	261.67218	1327.25916	-330.49020	368.40128	17.25085	496.04193	38.20323	-0.52770	-813.42932	407.58475	49.20375	-961.95197	130.00699	0.85307
861	7.167	925.96771	106.56891	1420.32849	-169.67735	188.17209	1301.22778	-946.94397	261.52213	1325.60071	-337.09494	371.00085	21.41549	483.59100	39.00409	-0.55815	-781.77258	407.39673	49.83952	-974.41418	130.82257	0.86372
862	7.175	929.18353	107.17792	1416.61340	-171.39102	188.14024	1302.54736	-949.50629	261.62988	1323.43689	-342.71902	373.35809	26.51371	471.04962	39.84596	-0.58746	-751.03937	407.14877	50.24000	-986.94342	131.53090	0.90274
863	7.183	932.80298	106.97883	1413.06946	-173.23344	188.46658	1303.67407	-951.75952	261.21661	1321.16858	-346.63101	375.41788	33.00967	458.55328	40.75051	-0.61707	-721.38281	406.88052	50.35472	-999.57190	132.18785	1.02033
864	7.192	936.17853	106.81774	1409.70435	-175.33224	188.88603	1304.88367	-954.70984	261.29913	1318.56042	-347.52939	377.18298	41.20547	446.14301	41.66198	-0.65940	-692.67120	406.59912	50.12791	-1012.25543	132.91257	1.19330
865	7.200	939.63611	107.14916	1405.81812	-177.56805	189.55750	1305.65344	-957.25500	261.34204	1315.60193	-344.21921	378.59146	50.67327	433.76874	42.49218	-0.71451	-664.64435	406.34390	49.58024	-1024.84912	133.75421	1.34759
866	7.208	943.13690	107.09618	1401.95081	-179.94225	189.99380	1306.69202	-959.97003	261.54083	1312.16931	-336.43320	379.54446	60.04911	421.39520	43.22824	-0.76441	-637.11249	406.21204	48.78844	-1037.29480	134.64264	1.43005
867	7.217	946.63910	107.45830	1397.93872	-182.27295	190.42435	1307.51587	-963.20886	261.42703	1308.28345	-324.86160	379.98352	67.64545	409.01501	43.97636	-0.79469	-610.06580	406.27106	47.80896	-1049.71863	135.49518	1.40287
868	7.225	949.66486	107.18783	1394.40161	-184.73355	191.06551	1308.18066	-966.00897	261.57932	1304.90771	-310.48019	379.89316	72.47906	396.62054	44.83486	-0.81771	-583.65631	406.49216	46.65078	-1062.22607	136.30579	1.24127
869	7.233	952.74048	107.06042	1390.51489	-187.14691	191.86307	1308.70544	-968.53741	261.58759	1301.31506	-293.99490	379.33298	74.77098	384.19299	45.75487	-0.84848	-558.11407	406.77209	45.27309	-1074.77661	137.12589	1.00837
870	7.242	955.36597	107.70428	1386.85999	-189.54836	191.95627	1309.32874	-971.20343	262.02301	1297.24622	-275.80692	378.47803	75.58383	371.72388	46.61672	-0.87601	-533.69922	406.97388	43.59605	-1087.32666	137.99792	0.85581
871	7.250	958.22321	107.63017	1383.62048	-191.95729	192.70113	1309.64807	-973.06171	262.04312	1293.88782	-256.24008	377.54041	76.08017	359.22729	47.40154	-0.90280	-510.69373	406.95755	41.53174	-1099.92334	138.90570	0.90374
872	7.258	960.58783	108.06624	1380.12256	-194.31647	192.90775	1310.01526	-974.74292	263.34732	1290.57153	-235.66959	376.57880	76.94232	346.70276	48.19707	-0.95718	-489.38379	406.63120	38.99519	-1112.61597	139.79459	1.14054
873	7.267	963.17773	107.93137	1377.09668	-196.40613	193.30650	1310.36938	-975.78180	264.67657	1287.26160	-214.44724	375.40820	78.20583	334.13330	49.07903	-1.03418	-470.03040	405.98560	35.90076	-1125.38843	140.63522	1.42896
874	7.275	965.89465	108.26342	1373.95642	-198.26166	193.91159	1310.70178	-976.80145	264.94907	1284.08826	-192.75296	373.78055	79.49939	321.53131	50.04158	-1.08768	-452.84222	405.06506	32.17292	-1138.19360	141.44112	1.60606
875	7.283	967.78149	109.14845	1370.93579	-199.96223	194.39890	1310.79846	-977.64838	265.72598	1281.05347	-170.55750	371.60919	80.40755	308.93091	51.00028	-1.07939	-437.95416	403.92053	27.75129	-1151.00757	142.23849	1.60911
876	7.292	970.19562	109.96114	1368.43604	-201.61497	194.70483	1310.65906	-978.23865	267.15714	1278.06067	-147.75241	368.94281	80.67345	296.34222	51.86354	-1.00597	-425.44153	402.59616	22.57438	-1163.81592	143.06277	1.52679
877	7.300	972.15643	110.75414	1365.68945	-202.97646	194.80817	1310.64868	-978.21417	268.43161	1275.35559	-124.28622	365.83401	80.24174	283.73914	52.64548	-0.90508	-415.41669	401.18558	16.63951	-1176.57471	143.97906	1.49366
878	7.308	974.52911	110.30618	1363.58997	-204.04041	195.43872	1310.50220	-978.36536	269.47580	1272.56653	-100.17816	362.35715	79.24033	271.08057	53.47404	-0.84251	-408.19116	399.87485	10.19015	-1189.26782	145.06018	1.52666
879	7.317	975.87000	111.98603	1361.11768	-205.07109	195.89253	1310.31885	-978.18713	270.89716	1269.86536	-75.46927	358.65533	77.90247	258.33643	54.43570	-0.85916	-404.33014	398.83517	3.86395	-1201.98462	146.25223	1.54969
880	7.325	977.84558	112.68909	1358.89417	-205.92276	196.85832	1310.02478	-977.96387	272.49225	1266.95129	-50.20029	354.85065	76.45171	245.51100	55.46459	-0.91630	-404.33533	398.08926	-1.45309	-1214.85840	147.31575	1.55119
881	7.333	979.41431	112.90638	1357.08118	-206.62671	197.46077	1309.53601	-977.75305	274.58908	1264.23840	-24.42496	350.99640	75.04704	232.63698	56.44042	-0.92945	-408.06787	397.55316	-5.15751	-1227.94080	148.11742	1.56275
882	7.342	980.69336	114.32748	1355.44983	-206.97940	197.90924	1309.12598	-977.63684	276.53668	1261.31458	1.78946	347.15778	73.77839	219.73616	57.32281	-0.87630	-414.67389	397.19531	-7.32506	-1241.12646	148.82751	1.56443
883	7.350	981.71606	115.05817	1353.94202	-207.33185	198.18719	1308.56348	-977.45654	278.15521	1258.19165	28.38708	343.41168	72.63540	206.81465	58.13974	-0.83157	-423.37012	397.08139	-8.40174	-1254.14990	149.61885	1.55330
884	7.358	982.70435	116.16760	1352.63586	-207.49980	198.41783	1307.80286	-977.09058	280.13623	1255.38977	55.34889	339.75830	71.49903	193.90010	58.91362	-0.86902	-433.98438	397.26437	-8.75149	-1266.74878	150.42006	1.57455
885	7.367	983.35901	117.39823	1351.90503	-207.36536	198.66502	1306.99695	-976.79950	282.79681	1252.57166	82.70436	336.10150	70.19582	181.04463	59.65840	-0.95886	-446.36603	397.71796	-8.70098	-1278.93994	151.08321	1.65942
886	7.375	983.85474	118.14379	1351.13989	-207.14508	198.89055	1306.08411	-976.66882	284.36618	1250.16895	110.51294	332.32993	68.55984	168.28334	60.42807	-1.00599	-459.77106	398.38321	-8.61866	-1291.05493	151.60730	1.81816
887	7.383	984.13470	118.43999	1350.83093	-206.98672	198.92296	1304.93518	-976.38586	285.51132	1248.01440	138.82181	328.42813	66.49893	155.59709	61.30738	-0.98742	-473.25763	399.21759	-8.72543	-1303.31958	152.07889	2.08372
888	7.392	984.13782	119.65405	1350.86182	-206.50424	199.31444	1303.51111	-976.17218	286.85660	1246.63477	167.62593	324.46970	64.03473	142.92805	62.32586	-0.99020	-486.33801	400.16437	-9.01153	-1315.48901	152.50952	2.53040
889	7.400	983.88544	120.66264	1351.22095	-205.91158	199.52617	1302.10706	-975.87726	287.66934	1246.11609	196.87108	320.51697	61.25749	130.23610	63.39484	-1.08903	-499.03644	401.13608	-9.36406	-1327.22241	152.97733	3.13493
890	7.408	983.49878	121.79553	1352.00232	-205.23645	200.20982	1300.36707	-975.38934	288.35785	1246.27991	226.50980	316.60217	58.25352	117.53867	64.39200	-1.26102	-511.54974	402.10043	-9.68722	-1338.51538	153.71606	3.76541
891	7.417	982.94165	122.31425	1353.31787	-204.55380	200.89531	1298.71973	-974.91132	288.19531	1246.89514	256.53250	312.73444	55.07075	104.88847	65.33251	-1.44731	-524.00110	403.11313	-9.94166	-1349.39160	154.80014	4.47860
892	7.425	981.83490	123.91985	1354.71130	-203.86934	200.95618	1296.88501	-974.40479	287.80249	1248.24805	286.93634	308.90448	51.74495	92.31424	66.35304	-1.61551	-536.42816	404.24008	-10.13772	-1359.72290	156.06857	5.53409
893	7.433	980.41675	124.86623	1356.39783	-203.29314	200.99040	1295.09265	-974.03394	287.22620	1250.08545	317.67422	305.14139	48.34651	79.80305	67.50645	-1.73977	-548.84314	405.51785	-10.29924	-1369.51367	157.37311	7.05522
894	7.442	979.25848	125.88698	1358.58777	-202.68652	200.98808	1293.32959	-973.54773	285.79977	1252.22168	348.63727	301.49677	44.95290	67.33479	68.70234	-1.78881	-561.24084	406.93698	-10.44426	-1378.86377	158.59930	8.95422
895	7.450	977.18677	127.60992	1360.94922	-202.10765	200.79457	1291.50037	-973.04712	284.44156	1254.63940	379.71277	298.00293	41.60722	54.90012	69.86729	-1.76701	-573.60388	408.41321	-10.59164	-1387.76758	159.61531	11.10559
896	7.458	975.55878	128.11725	1363.45398	-201.29073	201.19618	1289.88208	-972.22772	283.53036	1257.34680	410.85370	294.72638	38.35895	42.47459	71.03487	-1.73371	-585.93640	409.83612	-10.74526	-1396.15308	160.33017	13.38480
897	7.467	973.06842	130.19847	1366.32935	-200.69157	201.13483	1288.37976	-971.30054	283.54227	1260.57495	442.03702	291.80933	35.32406	30.00519	72.23708	-1.74770	-598.26819	411.14685	-10.87053	-1403.95874	160.70760	15.62878
898	7.475	970.78217	130.61595	1369.25366	-199.97514	201.34470	1286.94043	-970.50153	282.35657	1263.80615	473.16016	289.43976	32.67885	17.46434	73.42738	-1.81130	-610.61841	412.36057	-10.91416	-1411.17896	160.82730	17.66999
899	7.483	968.27216	131.95609	1372.29260	-199.36563	201.40701	1285.63074	-969.10370	281.92032	1267.29041	504.03049	287.75388	30.56995	4.90695	74.56295	-1.88762	-622.98334	413.54230	-10.86580	-1417.84460	161.00937	19.40080
900	7.492	965.30560	132.46765	1375.28760	-198.47916	201.97644	1284.46680	-968.03522	281.83005	1270.31421	534.41632	286.72458	29.01915	-7.59486	75.64240	-1.93945	-635.36792	414.71875	-10.79557	-1423.87769	161.78406	20.84858
901	7.500	962.47845	134.21689	1378.39185	-197.85576	202.54672	1283.39441	-966.52576	282.34784	1273.81238	564.02002	286.16589	27.90349	-20.06743	76.64574	-1.94797	-647.80103	415.80927	-10.79448	-1428.95532	163.67332	22.21187
902	7.508	959.57953	135.94704	1381.36035	-197.15190	203.06850	1282.44556	-965.09430	282.56088	1277.29480	592.38770	285.81808	26.93516	-32.59793	77.56213	-1.93371	-660.31763	416.72684	-10.85675	-1432.38916	166.91948	23.67512
903	7.517	956.72363	136.97032	1384.50452	-196.69014	203.92915	1281.80408	-963.63409	283.11285	1280.59888	618.83667	285.44089	25.64157	-45.20940	78.45303	-1.93923	-672.93048	417.51489	-10.86431	-1433.10840	171.33487	25.07808
904	7.525	953.40576	138.22940	1387.47290	-196.27034	204.69594	1281.23267	-962.37598	283.68280	1283.94470	642.50391	284.95673	23.52211	-57.86327	79.38827	-1.96987	-685.61993	418.27921	-10.73083	-1430.06445	176.36615	25.92936
905	7.533	950.16998	139.58955	1389.93457	-195.78807	205.91789	1280.84546	-961.43414	283.67642	1287.50476	662.67517	284.51709	20.32132	-70.55232	80.34573	-1.99297	-698.34863	419.05798	-10.50678	-1422.83716	181.32672	25.84757
906	7.542	947.15839	140.84634	1392.76648	-194.99767	207.84538	1280.52332	-960.49097	284.49515	1290.93115	679.19568	284.33112	16.14973	-83.31149	81.24512	-1.99556	-711.08771	419.83298	-10.30153	-1411.81140	185.68845	24.85390
907	7.550	944.28357	141.88437	1394.73767	-194.22180	209.06657	1280.36816	-960.03735	284.63065	1294.09082	692.44067	284.45612	11.43901	-96.13873	82.07807	-2.00179	-723.83759	420.56955	-10.16639	-1397.81299	189.18930	23.25495
908	7.558	941.11487	143.48712	1397.06018	-193.51471	210.47791	1280.07520	-959.24500	284.95465	1297.55933	702.82959	284.80707	6.85141	-108.97981	82.91253	-2.02480	-736.62488	421.24667	-10.07223	-1381.64038	191.71152	21.41998
909	7.567	937.97076	144.42230	1398.90918	-192.26923	212.25792	1280.11450	-957.93494	286.31989	1301.24487	710.39978	285.28857	3.08882	-121.81187	83.77495	-2.02847	-749.45831	421.91736	-9.95761	-1363.80835	193.22461	19.66662
910	7.575	934.99506	146.37131	1400.49231	-190.84732	213.72031	1280.15906	-957.07617	286.28696	1304.50903	714.78223	285.85416	0.56399	-134.66231	84.64424	-1.96887	-762.28955	422.70026	-9.78846	-1344.53882	193.81306	18.23286
911	7.583	931.94446	147.43185	1401.71350	-189.11679	215.71106	1280.37891	-955.59357	286.91098	1308.25562	715.54004	286.47379	-0.87385	-147.53882	85.53012	-1.85712	-775.04053	423.73798	-9.55428	-1323.93726	193.62769	17.27027
912	7.592	929.68335	148.58365	1402.63660	-187.54417	217.60902	1280.58337	-954.59406	287.72690	1311.36670	712.53442	287.06921	-1.78309	-160.43550	86.44890	-1.74213	-787.68512	425.12903	-9.23310	-1302.12427	192.81839	16.80523
913	7.600	927.00818	150.36592	1403.17212	-185.42142	220.13382	1280.93689	-952.98315	288.52371	1314.86206	705.97815	287.51471	-2.56496	-173.39207	87.35847	-1.64614	-800.29944	426.74149	-8.84494	-1279.18164	191.44766	16.71704
914	7.608	924.55029	151.08069	1403.52393	-183.41397	222.11510	1281.19189	-951.71088	288.40588	1317.80054	696.36658	287.77847	-3.21544	-186.43684	88.21453	-1.55244	-812.99646	428.22546	-8.48615	-1255.12939	189.45471	16.82576
915	7.617	922.80206	151.91708	1403.57861	-181.22079	223.90588	1281.48621	-950.13000	288.58960	1320.78235	684.56250	288.02811	-3.64170	-199.48126	89.04073	-1.44243	-825.81885	429.37247	-8.22472	-1230.05261	186.80109	17.05856
916	7.625	920.89185	153.73434	1403.06519	-178.88312	226.20122	1281.88525	-948.11163	289.52490	1323.77307	671.67627	288.50793	-3.89585	-212.37074	89.86532	-1.31445	-838.73230	430.27731	-8.04418	-1204.10901	183.59079	17.51433
917	7.633	919.85217	154.11865	1402.36658	-176.37074	228.04509	1282.55957	-946.47382	289.78549	1326.32373	658.58728	289.33539	-4.07835	-225.01338	90.67530	-1.16214	-851.67700	431.10724	-7.91358	-1177.34741	180.01341	18.31155
918	7.642	919.16193	154.73291	1401.47168	-174.13818	229.70561	1282.91284	-944.79889	290.40170	1328.77722	645.67346	290.42926	-4.24540	-237.36986	91.47104	-0.94080	-864.59613	431.93167	-7.81791	-1149.69336	176.24352	19.43138
919	7.650	918.97577	156.53055	1399.96570	-171.70055	230.79167	1283.48730	-943.26154	291.16476	1330.36646	632.96582	291.61768	-4.42064	-249.39638	92.26817	-0.56158	-877.46167	432.76883	-7.73503	-1121.16650	172.42667	20.74852
920	7.658	919.19812	157.12086	1398.38086	-169.63254	231.44359	1284.09485	-942.04095	292.12790	1331.87292	620.37732	292.78979	-4.61700	-261.14114	93.03748	0.07719	-890.28040	433.63373	-7.64990	-1091.94702	168.72145	22.10784
921	7.667	919.82452	158.12050	1396.29993	-168.03522	232.78780	1284.84583	-941.13904	292.97446	1332.93372	607.81506	293.90143	-4.84503	-272.91916	93.70240	1.07834	-903.06262	434.53238	-7.57844	-1062.23071	165.27261	23.35340
922	7.675	920.64130	159.22636	1394.10474	-166.70256	234.10435	1285.93994	-940.32111	294.12631	1333.91797	595.22864	294.94058	-5.08645	-285.37750	94.21297	2.60795	-915.80035	435.46057	-7.54974	-1032.11499	162.17062	24.37710
923	7.683	921.85339	160.78218	1391.04724	-165.59610	235.05405	1286.93787	-940.06470	295.01166	1334.30457	582.63928	295.96146	-5.27508	-299.32242	94.64725	4.92548	-928.47186	436.42139	-7.56106	-1001.59442	159.43350	25.18885
924	7.692	923.83826	161.87080	1388.26770	-164.92313	236.26088	1288.40149	-940.07782	295.72177	1334.09277	570.09802	297.02057	-5.36199	-315.25195	95.22089	8.25546	-941.06805	437.44019	-7.55813	-970.63281	156.95708	25.93286
925	7.700	925.60406	163.07903	1384.88428	-164.60339	237.03206	1289.76001	-940.43823	296.76700	1333.71716	557.60370	298.08380	-5.37661	-332.84454	96.16058	12.63372	-953.62274	438.52081	-7.48041	-939.25726	154.55818	26.80261
926	7.708	928.07703	163.67322	1381.57861	-164.59802	237.59575	1291.29565	-941.20435	297.60800	1332.70374	545.10400	299.09586	-5.38928	-350.81085	97.57240	17.96278	-966.20160	439.59750	-7.32936	-907.59283	152.10556	27.91314
927	7.717	930.46582	165.42505	1377.66101	-165.02496	238.11719	1292.82898	-942.46979	298.76746	1331.10437	532.56415	300.05627	-5.44885	-367.08441	99.30835	24.26498	-978.84174	440.54852	-7.19544	-875.81421	149.55643	29.25373
928	7.725	933.28259	166.43648	1373.77979	-166.13802	238.77708	1294.03918	-943.92474	298.97189	1329.77649	520.00598	300.99622	-5.55051	-379.22516	100.83815	31.72335	-991.51978	441.23267	-7.22995	-844.04309	146.93443	30.74542
929	7.733	936.08240	166.92659	1369.66980	-167.34329	239.37474	1295.23438	-945.40863	299.21857	1327.70703	507.47693	301.94809	-5.65130	-385.24487	101.41823	40.23669	-1004.18628	441.59796	-7.53925	-812.29974	144.31557	32.31609
930	7.742	939.16284	168.21333	1365.38110	-169.11049	239.21404	1296.26245	-947.35968	300.36737	1325.47888	494.99182	302.91632	-5.73077	-384.51526	100.54274	49.07133	-1016.80151	441.81506	-8.04053	-780.57971	141.74942	33.94479
931	7.750	942.01361	168.76256	1361.05347	-171.05449	239.84084	1297.11511	-949.47217	300.27475	1322.89856	482.53113	303.89532	-5.79320	-377.84375	98.17510	57.20533	-1029.34644	442.17545	-8.48166	-748.94141	139.21780	35.63809
932	7.758	944.70850	169.25688	1356.50354	-173.26224	240.18282	1297.93530	-952.06250	300.17273	1320.21936	470.07172	304.91260	-5.81750	-366.69025	94.61533	63.94012	-1041.81775	442.86584	-8.64852	-717.51526	136.72684	37.36054
933	7.767	947.49658	170.11128	1352.30652	-175.36874	239.90234	1298.33362	-954.62823	301.30508	1317.01672	457.60565	305.98090	-5.77946	-352.39752	90.31176	69.13112	-1054.20447	443.95837	-8.48854	-686.48328	134.33359	39.03836
934	7.775	950.22314	170.41306	1348.04980	-177.53931	239.76939	1298.61841	-957.63147	300.84274	1313.49341	445.14471	307.05151	-5.71135	-335.90872	85.76591	72.99893	-1066.50562	445.43939	-8.09864	-656.06018	132.05771	40.59922
935	7.783	952.88812	170.92027	1343.72571	-179.99239	239.56735	1298.65979	-960.37366	301.81656	1309.85803	432.68484	308.04340	-5.68757	-317.81946	81.46311	75.82347	-1078.79150	447.09219	-7.69318	-626.46582	129.88391	41.95086
936	7.792	955.03540	171.18661	1339.55933	-182.40582	239.33160	1298.75415	-963.83575	301.18289	1305.85742	420.16980	308.89948	-5.74669	-298.58630	77.80486	77.74165	-1091.17773	448.57349	-7.47236	-597.89734	127.91053	42.96574
937	7.800	957.77728	171.37180	1335.93091	-184.98302	239.09311	1298.64795	-966.40204	302.13696	1302.40015	407.54333	309.66016	-5.85042	-278.71057	75.08395	78.70217	-1103.71387	449.72256	-7.44810	-570.51520	126.39272	43.55587
938	7.808	960.12878	172.22018	1332.17188	-187.41808	238.72954	1298.71851	-969.18256	301.75436	1298.43274	394.82776	310.43976	-5.93318	-258.62793	73.45912	78.58114	-1116.35608	450.64224	-7.47757	-544.44189	125.47573	43.78420
939	7.817	962.97046	172.92435	1328.45325	-190.09346	238.62970	1298.63330	-971.02454	302.51505	1295.05200	382.09113	311.29974	-5.95851	-238.42526	72.86297	77.36739	-1129.04395	451.49683	-7.44829	-519.78864	125.03108	43.82245
940	7.825	965.33167	173.51178	1325.29309	-192.69290	238.66937	1298.72363	-973.20612	302.05078	1291.36328	369.35507	312.21552	-5.92522	-217.80963	72.97421	75.23997	-1141.75439	452.36700	-7.36341	-496.72321	124.89287	43.75307
941	7.833	967.53650	173.63339	1322.15991	-195.11113	238.72037	1298.77454	-974.85199	302.40134	1288.05640	356.59320	313.15765	-5.86364	-196.37389	73.38042	72.48675	-1154.48669	453.26221	-7.29227	-475.49731	125.02072	43.48193
942	7.842	970.23181	173.72301	1319.29553	-197.40971	239.06668	1298.85925	-976.31769	301.59430	1284.75012	343.79504	314.13953	-5.80767	-173.85962	73.75654	69.37309	-1167.23987	454.18628	-7.28238	-456.39008	125.40798	42.82301
943	7.850	972.34467	174.63976	1316.51685	-199.42105	239.22801	1298.85498	-977.61157	301.12329	1281.32458	330.99017	315.15936	-5.76307	-150.25197	73.86740	66.09985	-1180.02014	455.15576	-7.31089	-439.65393	126.00188	41.60813
944	7.858	974.62628	174.74071	1314.56055	-201.43439	239.54826	1298.82251	-978.56964	300.43631	1277.97729	318.22357	316.13867	-5.73107	-125.73911	73.52057	62.85389	-1192.83667	456.16113	-7.32208	-425.52771	126.71477	39.71627
945	7.867	976.62408	174.88432	1312.66174	-203.09959	239.49100	1298.89722	-979.43396	300.30890	1274.83191	305.50623	317.00317	-5.71453	-100.60101	72.61500	59.83315	-1205.68262	457.15900	-7.29561	-414.24158	127.51238	36.99976
946	7.875	978.61658	175.55464	1311.24243	-204.83606	239.63225	1298.84546	-979.97003	299.98904	1271.79150	292.77527	317.79358	-5.67658	-75.08224	71.17431	57.23885	-1218.55212	458.10892	-7.26113	-405.97791	128.43964	33.25267
947	7.883	980.26788	176.10440	1310.11206	-206.30847	239.62427	1298.77588	-980.24731	299.51825	1268.93604	279.93942	318.61160	-5.56379	-49.33904	69.31593	55.24541	-1231.46680	459.00653	-7.25950	-400.88531	129.53844	28.31947
948	7.892	982.33539	176.58861	1308.89111	-207.39754	239.68512	1298.73669	-980.56110	298.76022	1266.08252	266.97784	319.50363	-5.38804	-23.47859	67.23020	53.91110	-1244.45398	459.89688	-7.29607	-399.06570	130.83496	22.25436
949	7.900	983.29333	176.22635	1308.51770	-208.63217	239.59106	1298.60583	-980.67010	298.18436	1263.26086	253.94511	320.45581	-5.22937	2.42383	65.13374	53.13725	-1257.50330	460.83456	-7.33673	-400.34940	132.35307	15.50071
950	7.908	984.48767	176.96095	1308.05920	-209.43130	239.87485	1298.59985	-981.02081	297.62808	1260.11340	240.90305	321.44073	-5.15650	28.36253	63.20168	52.75201	-1270.56885	461.82715	-7.34345	-404.07568	134.05779	9.01342
951	7.917	985.65662	177.32199	1308.12952	-209.88432	240.11194	1298.39636	-980.71655	296.56473	1257.44275	227.88799	322.44284	-5.16619	54.40567	61.53789	52.60913	-1283.60999	462.84552	-7.30170	-409.35321	135.83710	4.01805
952	7.925	986.52863	177.45821	1308.63550	-210.20975	240.08817	1298.28430	-980.55164	295.56464	1254.44470	214.90753	323.46655	-5.19121	80.63649	60.16786	52.60567	-1296.60425	463.85089	-7.24298	-415.79614	137.56311	1.31520
953	7.933	987.15546	177.33730	1309.09729	-210.40756	240.45171	1298.00122	-980.49554	294.67337	1251.67944	201.95496	324.50565	-5.17535	107.09482	59.05622	52.64213	-1309.52966	464.81763	-7.23784	-423.87839	139.13306	0.69945
954	7.942	987.63098	178.01486	1310.13940	-210.40953	240.69347	1297.71252	-980.24536	293.13916	1249.02405	189.03787	325.50781	-5.14015	133.77477	58.15046	52.58973	-1322.36548	465.77563	-7.31668	-434.19550	140.45090	1.16400
955	7.950	987.99896	178.22621	1311.34583	-210.33690	240.93933	1297.35168	-980.37109	292.31726	1246.57629	176.17049	326.41986	-5.14653	160.65828	57.40144	52.30682	-1335.08582	466.79456	-7.39628	-446.44537	141.48004	1.66175
956	7.958	988.01691	178.26048	1312.84424	-210.19005	241.13867	1296.56494	-979.95172	291.75281	1245.06909	163.34969	327.26349	-5.20396	187.75966	56.74951	51.69769	-1347.61646	467.91406	-7.28160	-459.47363	142.31328	1.65100
957	7.967	987.99640	178.15533	1314.68372	-209.96523	241.04517	1295.86584	-980.04480	291.35709	1243.65637	150.56262	328.10049	-5.27188	215.13982	56.13449	50.73623	-1359.82117	469.12653	-6.71426	-472.25262	143.06876	1.15849
958	7.975	987.65240	178.42426	1316.71448	-209.74643	240.91692	1294.90405	-979.45093	291.63336	1243.42810	137.80829	328.94043	-5.32571	242.84688	55.55004	49.42040	-1371.55188	470.41016	-5.46372	-484.55652	143.80577	0.50864
959	7.983	987.36035	178.69664	1319.11304	-209.34479	240.62393	1293.72156	-979.26630	292.39850	1243.51563	125.09819	329.75058	-5.36039	270.86438	55.03001	47.74874	-1382.71545	471.72656	-3.43704	-496.72778	144.55989	-0.01820
960	7.992	986.77075	179.22249	1321.93677	-208.89301	240.44215	1292.54993	-979.08167	293.21896	1243.98108	112.44109	330.51367	-5.36627	299.13440	54.54894	45.75109	-1393.30920	473.00085	-0.68688	-509.05853	145.29179	-0.31319
961	8.000	985.86493	178.37888	1324.67419	-208.48445	239.97676	1291.38953	-979.05463	295.07236	1245.10437	99.83871	331.23651	-5.34458	327.58264	54.04298	43.48634	-1403.37500	474.16614	2.71340	-521.53461	145.89291	-0.39859
962	8.008	984.89209	178.59828	1328.12231	-208.03545	239.93773	1290.01099	-978.47906	296.59683	1246.90356	87.28601	331.93634	-5.31700	356.10608	53.49860	41.01344	-1412.88940	475.20950	6.76247	-534.02313	146.32956	-0.37515
963	8.017	983.62299	178.64160	1331.35376	-207.36652	239.59616	1288.83630	-978.16772	298.41919	1248.86450	74.76292	332.61285	-5.31621	384.57770	52.87308	38.40714	-1421.71594	476.14590	11.47682	-546.46301	146.65773	-0.34050
964	8.025	982.18903	179.01140	1334.80945	-206.60143	239.65811	1287.80737	-977.42340	300.24609	1251.14404	62.25572	333.23138	-5.38202	412.91595	52.02463	35.77742	-1429.64868	477.00525	16.78076	-558.83789	146.96252	-0.35442
965	8.033	980.49969	178.56235	1338.67603	-205.78877	239.41815	1286.71619	-976.61322	301.22498	1253.84180	49.78656	333.77100	-5.52667	441.15814	50.79731	33.27349	-1436.41028	477.81927	22.48465	-571.12561	147.34064	-0.45319
966	8.042	978.80719	179.36987	1342.15161	-205.13043	239.15753	1285.61682	-975.88452	302.11322	1256.84485	37.37988	334.27454	-5.69575	469.41553	49.05621	31.10112	-1441.62317	478.51715	28.38711	-583.35120	147.81261	-0.60535
967	8.050	976.94983	179.30499	1346.30615	-204.04530	239.21875	1284.68079	-974.77582	302.68457	1259.98047	25.01865	334.80005	-5.82210	497.75037	46.68114	29.50374	-1444.91699	478.85492	34.43281	-595.60229	148.31165	-0.71946
968	8.058	974.39117	179.05750	1350.27197	-203.05896	239.32860	1283.74744	-973.97882	302.51010	1263.04773	12.66196	335.35843	-5.89996	526.04718	43.66487	28.65791	-1446.05078	478.58972	40.81205	-607.94617	148.83493	-0.75047
969	8.067	972.16718	179.80527	1354.01038	-202.33499	239.39748	1283.16357	-972.42072	303.77444	1266.47217	0.25427	335.95847	-5.95490	553.86865	40.21539	28.53442	-1444.85767	477.76672	47.74830	-620.37415	149.46202	-0.73419
970	8.075	969.63367	179.16933	1358.10950	-201.56541	239.06105	1282.40686	-971.47119	303.45810	1269.48694	-12.27356	336.64282	-5.98736	580.40405	36.68652	28.82021	-1441.30847	476.62332	54.89670	-632.83081	150.21465	-0.72182
971	8.083	967.10236	179.82784	1362.01819	-200.94746	238.28989	1281.79163	-970.53546	303.25183	1272.73926	-24.93033	337.42697	-5.99113	604.58600	33.38106	28.92507	-1435.70544	475.21207	61.04961	-645.29968	151.04742	-0.72630
972	8.092	964.55481	179.36752	1365.64392	-200.38193	237.88658	1281.42969	-969.41962	302.91013	1275.89856	-37.62650	338.27863	-5.98091	625.34662	30.46322	28.11616	-1428.41809	473.42810	64.78765	-657.84778	151.93144	-0.71407
973	8.100	961.42792	179.37778	1369.17920	-199.81735	237.22356	1281.26819	-968.50977	302.07053	1279.22290	-50.28448	339.18829	-5.96868	642.00891	28.02411	25.83447	-1419.38660	471.29218	65.42045	-670.53278	152.86270	-0.64098
974	8.108	959.12274	179.77924	1372.85046	-199.32448	236.24403	1281.08691	-967.76373	301.91330	1282.39063	-62.92981	340.18890	-5.94413	654.62366	26.08141	22.05304	-1408.19312	468.94885	63.20100	-683.31006	153.85312	-0.51625
975	8.117	956.27826	179.23099	1376.05957	-199.12920	235.38010	1280.95972	-966.82837	301.03949	1285.79370	-75.62692	341.27780	-5.89309	663.89563	24.52988	17.40323	-1394.54297	466.51440	58.90613	-696.08765	154.90475	-0.39964
976	8.125	953.43652	179.53751	1378.91748	-198.73297	233.96637	1281.08850	-966.14386	300.17639	1289.23523	-88.38528	342.38330	-5.82996	670.66089	23.23547	12.92300	-1378.51440	464.01929	53.52505	-708.83716	155.96791	-0.31872
977	8.133	950.55048	179.23250	1381.93457	-198.39542	232.39796	1281.18677	-965.49255	299.33005	1292.61450	-101.17572	343.44217	-5.79399	675.36957	22.13068	9.58448	-1360.54565	461.43198	48.37199	-721.61676	156.97650	-0.24193
978	8.142	947.79303	179.60307	1384.60620	-197.69212	231.06894	1281.36145	-964.83209	299.00226	1296.26294	-113.99771	344.44611	-5.79759	678.02606	21.21373	7.75795	-1341.39246	458.71136	45.20645	-734.48969	157.90816	-0.13753
979	8.150	944.85468	179.08025	1386.85925	-196.87030	228.74318	1281.63452	-964.17151	298.27185	1299.69873	-126.87173	345.39081	-5.80904	678.42944	20.63322	6.84776	-1321.92456	455.86899	45.49726	-747.46588	158.79260	-0.00504
980	8.158	941.87445	179.00618	1389.16125	-195.76424	226.63721	1281.93530	-963.29852	298.04123	1303.07275	-139.79056	346.26208	-5.79802	676.32916	20.67909	5.79784	-1302.58862	453.04379	48.97784	-760.53436	159.69231	0.14067
981	8.167	939.08014	179.09883	1390.83447	-194.47383	224.12509	1282.23706	-962.61639	296.62778	1306.54248	-152.72501	347.09003	-5.76446	671.58710	21.47710	4.20287	-1282.98120	450.50140	53.45934	-773.66016	160.64938	0.27645
982	8.175	936.32068	178.78107	1392.44031	-192.94009	221.60811	1282.56604	-961.40753	296.21146	1309.80835	-165.66504	347.95197	-5.71795	664.44232	22.77563	2.53328	-1262.16028	448.49316	56.62165	-786.75183	161.63876	0.37792
983	8.183	933.48157	178.73387	1393.53674	-191.70575	219.22089	1283.07581	-960.31976	295.54562	1313.04138	-178.62827	348.90009	-5.65623	655.48041	24.13330	1.34720	-1239.41553	447.09564	57.55143	-799.73621	162.60336	0.43664
984	8.192	931.31244	178.40836	1394.77771	-190.11446	216.76712	1283.59143	-959.05945	294.76917	1316.21619	-191.61453	349.89191	-5.57799	645.23767	25.26461	0.75511	-1214.65820	446.16074	56.60257	-812.64087	163.51031	0.47009
985	8.200	929.22925	178.53096	1395.33447	-188.50040	214.47949	1283.93591	-957.84784	294.06131	1319.17493	-204.57013	350.82120	-5.48877	633.99432	26.17450	0.55276	-1188.24573	445.38339	54.57668	-825.54712	164.36871	0.51368
986	8.208	927.89355	179.07962	1395.49939	-186.89673	212.35948	1284.61816	-956.19415	294.48538	1322.07275	-217.40512	351.66025	-5.34934	621.95343	27.00642	0.51105	-1160.67834	444.43298	52.19427	-838.48688	165.21811	0.59447
987	8.217	926.72308	179.58313	1395.50488	-185.23331	210.25433	1285.42920	-955.07159	293.77838	1324.49280	-230.00308	352.53778	-5.02220	609.41425	27.85072	0.48234	-1132.41577	443.09900	49.97905	-851.40411	166.09494	0.71793
988	8.225	926.12836	179.62560	1395.42493	-183.82135	208.47456	1286.34705	-954.09241	293.32028	1326.85535	-242.21786	353.63223	-4.33491	596.69196	28.71881	0.39147	-1103.78101	441.37042	48.36300	-864.22833	167.01056	0.86831
989	8.233	925.99719	180.13751	1394.95801	-182.77220	207.07758	1287.55359	-953.38403	292.02087	1328.47290	-253.91684	355.02859	-3.21911	583.96600	29.59221	0.23805	-1074.91687	439.36176	47.67933	-876.95349	167.94150	1.00934
990	8.242	926.39087	179.99884	1393.81372	-181.78699	205.24202	1288.92737	-952.97412	290.99854	1330.11780	-265.01944	356.73975	-1.72618	571.26801	30.44064	0.08199	-1045.79053	437.20929	47.99610	-889.61548	168.84525	1.10769
991	8.250	926.86505	180.65820	1392.68774	-181.74364	203.37866	1290.69507	-952.95135	290.18210	1331.27747	-275.47189	358.81033	0.07290	558.58075	31.26820	-0.03259	-1016.23474	435.09192	49.08860	-902.23553	169.70387	1.15279
992	8.258	927.98383	180.14493	1390.85620	-181.90990	201.54321	1292.39539	-953.30389	288.92374	1332.05322	-285.24539	361.26898	2.12390	545.92377	32.12702	-0.12555	-986.03595	433.23273	50.62922	-914.79132	170.52548	1.14498
993	8.267	929.31085	180.85397	1389.19629	-181.99590	200.74071	1293.95068	-954.05182	287.53928	1332.34448	-294.40005	364.00711	4.38466	533.34375	33.02632	-0.23898	-955.04205	431.77817	52.37668	-927.22870	171.33542	1.08539
994	8.275	930.36566	181.09833	1387.24622	-182.39848	199.60641	1295.58984	-955.11755	286.46503	1332.36292	-303.05215	366.83347	6.86813	520.86090	33.90061	-0.37934	-923.25891	430.70203	54.22239	-939.54071	172.17908	0.98584
995	8.283	932.14777	181.53191	1384.93542	-182.98979	198.81989	1297.20435	-956.90173	285.44394	1331.80005	-311.23160	369.63187	9.64832	508.45380	34.70737	-0.50971	-890.95685	429.83026	56.11633	-951.80780	173.07222	0.88113
996	8.292	934.04724	182.36610	1382.26233	-184.29597	198.18994	1298.81921	-958.65454	284.44113	1331.17505	-318.85324	372.38589	12.79387	496.07043	35.48512	-0.58994	-858.71289	428.95764	57.98615	-964.12225	173.98430	0.81746
997	8.300	935.56866	183.13341	1379.33044	-185.67351	197.69633	1300.26440	-960.66968	284.57776	1329.90466	-325.82303	375.08441	16.35609	483.66571	36.29294	-0.61988	-827.24860	427.97067	59.70482	-976.52679	174.87509	0.83855
998	8.308	938.06738	183.15318	1376.65955	-187.63252	197.26389	1301.73547	-963.14166	283.88818	1328.81201	-332.08682	377.66058	20.46454	471.23297	37.14254	-0.62937	-797.11078	426.87308	61.07225	-989.02740	175.69145	0.98355
999	8.317	939.91437	183.35521	1373.52368	-189.67337	197.28214	1303.09021	-965.45801	283.57703	1326.82178	-337.45773	380.03644	25.46214	458.78290	37.99930	-0.63629	-768.42480	425.73270	61.88144	-1001.61377	176.40582	1.23711
1000	8.325	942.06555	184.27892	1370.62610	-191.81331	196.71613	1304.26770	-968.28918	283.14536	1325.04431	-341.24429	382.18735	31.91892	446.32306	38.83197	-0.64053	-740.89459	424.66870	62.07866	-1014.25104	177.11551	1.48446
1001	8.333	943.84717	184.86858	1367.38745	-194.37251	197.11142	1305.42334	-970.76904	283.77393	1322.51941	-342.13589	384.05530	40.29749	433.87213	39.65990	-0.64764	-714.02551	423.85205	61.79464	-1026.84766	177.99026	1.59658
1002	8.342	946.35480	185.26170	1364.29199	-196.80173	197.28233	1306.61450	-974.22101	282.44260	1319.53174	-338.81985	385.44547	50.33265	421.44708	40.52829	-0.67796	-687.41156	423.41397	61.19241	-1039.33447	179.02670	1.56135
1003	8.350	948.01508	186.35510	1361.12488	-199.32848	197.23953	1307.60999	-976.72876	283.48901	1316.79248	-330.87589	386.15387	60.72860	409.03302	41.43892	-0.74528	-660.92242	423.34525	60.36174	-1051.78394	180.00499	1.48058
1004	8.358	949.95251	186.60925	1357.88916	-202.05144	197.71819	1308.63831	-980.04022	283.14606	1313.21680	-318.95535	386.16040	69.73846	396.57623	42.33086	-0.82372	-634.71674	423.50674	59.33645	-1064.27478	180.82576	1.43128
1005	8.367	951.49158	186.96678	1354.79077	-204.48653	197.80913	1309.68970	-982.81885	282.55573	1310.31738	-304.13956	385.61691	76.21228	384.02167	43.14471	-0.86525	-609.14093	423.69568	58.10351	-1076.74097	181.65456	1.38775
1006	8.375	953.19672	187.26505	1351.68860	-206.95848	198.15025	1310.36572	-985.20612	283.15494	1307.41760	-287.28983	384.68890	80.11659	371.38556	43.91477	-0.86914	-584.62140	423.71066	56.57123	-1089.17236	182.58832	1.33222
1007	8.383	954.95587	188.41263	1348.84802	-209.32651	198.88756	1311.13452	-987.97504	282.87723	1303.88977	-268.87582	383.44418	82.23582	358.75067	44.72320	-0.88827	-561.59485	423.41806	54.54785	-1101.76099	183.48273	1.34766
1008	8.392	956.25873	189.42494	1345.77795	-211.80095	199.24664	1311.64221	-989.49927	283.78595	1300.94861	-249.11844	381.85229	83.53686	346.16785	45.56662	-0.95113	-540.46436	422.75500	51.75139	-1114.65405	184.25645	1.47525
1009	8.400	957.57898	189.50450	1343.46313	-213.89835	199.32204	1312.04199	-991.05328	284.82205	1297.98071	-228.20584	379.86569	84.68060	333.61328	46.40588	-1.03091	-521.55841	421.70090	47.91389	-1127.76782	185.03726	1.59458
1010	8.408	959.06232	190.88043	1340.69226	-216.17828	200.02422	1312.37122	-992.58716	285.28439	1294.97083	-206.40262	377.47449	85.85720	321.04712	47.27664	-1.08809	-505.08899	420.29761	42.92749	-1140.91724	185.88867	1.59778
1011	8.417	960.20129	191.44891	1338.30225	-218.25453	200.01331	1312.49670	-993.86798	285.97546	1292.04761	-183.97226	374.66495	86.90955	308.46240	48.20433	-1.08926	-491.14844	418.63373	36.84896	-1153.94800	186.71996	1.54917
1012	8.425	961.30292	191.92148	1336.01453	-220.34698	200.30829	1312.78223	-994.71185	286.06705	1289.68823	-161.05466	371.40881	87.59524	295.85852	49.12593	-1.02197	-479.76294	416.81909	29.81611	-1166.77368	187.50009	1.55293
1013	8.433	962.83136	192.70200	1333.84351	-222.00597	200.49556	1312.90198	-995.22516	286.71976	1287.11597	-137.64987	367.71805	87.76707	283.22424	49.99670	-0.93060	-470.99774	415.02716	22.03502	-1179.38501	188.30489	1.58524
1014	8.442	963.87189	194.26270	1332.23499	-223.60121	200.48927	1312.69482	-995.55737	287.54471	1284.56726	-113.70441	363.65353	87.39242	270.54846	50.86077	-0.86807	-465.08380	413.46527	13.84718	-1191.83459	189.18242	1.53852
1015	8.450	964.70624	194.64763	1330.48486	-225.09032	200.27689	1312.64673	-995.62103	288.48758	1282.13403	-89.20084	359.30505	86.53881	257.79163	51.77206	-0.82610	-462.45508	412.26044	5.88838	-1204.26111	190.11818	1.38546
1016	8.458	965.85175	195.46262	1329.06897	-226.17056	200.60211	1312.38635	-995.70648	290.19055	1279.27869	-64.15817	354.78989	85.35560	244.91570	52.73387	-0.78731	-463.51593	411.41061	-0.84049	-1216.84814	191.08281	1.24353
1017	8.467	966.93042	196.04684	1328.06274	-226.99072	200.86725	1312.18860	-995.38275	291.61047	1276.72974	-38.56793	350.23273	83.97591	231.97444	53.71115	-0.77731	-468.15173	410.84622	-5.42557	-1229.68896	191.99634	1.26976
1018	8.475	967.88367	196.91600	1327.23779	-227.66931	201.28087	1311.78833	-995.35266	292.54984	1273.88818	-12.38037	345.73633	82.44758	219.06819	54.63541	-0.80898	-475.64496	410.55316	-7.77407	-1242.75806	192.72081	1.52140
1019	8.483	968.69873	198.35675	1326.53564	-227.97289	201.78815	1311.06409	-994.89532	294.13510	1271.17725	14.42136	341.37079	80.79327	206.23299	55.45374	-0.85709	-485.36945	410.60608	-8.61027	-1255.95679	193.25885	1.90287
1020	8.492	969.12408	199.01218	1326.22864	-228.12079	201.90707	1310.55481	-994.39282	295.88925	1268.42090	41.77583	337.16556	79.05998	193.44444	56.20387	-0.89716	-497.05933	411.03986	-8.71211	-1269.12085	193.86798	2.23864
1021	8.500	969.40192	200.46971	1326.10254	-228.04395	202.04419	1309.75476	-993.91980	297.74753	1265.84167	69.58417	333.13800	77.28139	180.67097	56.96014	-0.90324	-510.09851	411.73169	-8.50682	-1282.12842	194.81038	2.40001
1022	8.508	969.35565	201.59978	1326.36536	-227.98550	201.87288	1308.61841	-993.42169	299.12027	1263.64221	97.77042	329.33258	75.43848	167.88948	57.74429	-0.86749	-523.39001	412.46887	-8.26173	-1294.91797	196.06522	2.35144
1023	8.517	969.51630	202.19600	1327.39990	-227.62354	201.99797	1307.56177	-992.76965	300.86484	1262.17944	126.34245	325.75858	73.44367	155.09929	58.54191	-0.84769	-536.20404	413.15308	-8.21182	-1307.26367	197.41820	2.09278
1024	8.525	969.13123	202.82571	1328.25488	-227.29695	201.76604	1306.20984	-992.13391	302.53458	1261.01819	155.39665	322.32544	71.16241	142.33772	59.35591	-0.91419	-548.56714	413.87399	-8.45574	-1318.91089	198.67398	1.67331
1025	8.533	968.74866	203.98947	1329.87305	-226.71776	202.01302	1304.73511	-991.81573	303.31876	1260.46716	185.00220	318.93768	68.49681	129.65034	60.22960	-1.06583	-560.84686	414.73587	-8.90141	-1330.02686	199.67134	1.34720
1026	8.542	968.15900	204.73911	1331.31128	-226.30502	202.52670	1302.91858	-991.31854	303.75739	1260.56274	215.12828	315.60358	65.45136	117.04102	61.19561	-1.23170	-573.29797	415.71472	-9.36818	-1341.01563	200.47198	1.43563
1027	8.550	967.51447	205.62793	1333.28540	-225.47838	203.03398	1301.29309	-991.11499	303.06238	1260.92017	245.71008	312.38278	62.10585	104.47182	62.20162	-1.33018	-585.91827	416.74850	-9.72339	-1352.01172	201.30356	2.06687
1028	8.558	966.38837	206.76649	1335.42627	-225.01950	203.43797	1299.49585	-991.11536	302.49918	1261.85046	276.68140	309.30334	58.55227	91.91159	63.17383	-1.33505	-598.54669	417.85730	-9.93336	-1362.98975	201.92746	3.36571
1029	8.567	965.26654	207.56268	1338.29614	-224.51135	203.30154	1297.71631	-991.08643	301.17010	1263.09229	307.92874	306.40488	54.88913	79.38327	64.13785	-1.29302	-611.05463	419.08994	-10.03787	-1373.97485	201.86751	5.43887
1030	8.575	963.78711	208.04750	1341.13867	-224.02818	203.38504	1295.93909	-990.90784	300.04202	1264.74792	339.30591	303.78311	51.24316	66.93938	65.16162	-1.26318	-623.44019	420.41302	-10.11900	-1384.85889	201.19049	8.03661
1031	8.583	961.83203	208.75450	1344.20508	-223.50157	203.80420	1294.48828	-990.71228	299.07254	1266.37952	370.69147	301.52972	47.74573	54.57980	66.23783	-1.26077	-635.76300	421.74307	-10.25166	-1395.33301	200.17264	10.72826
1032	8.592	959.72339	209.96147	1347.70764	-223.13464	203.98207	1292.93030	-990.06616	297.64276	1268.91577	401.97906	299.73975	44.51989	42.24065	67.34351	-1.27870	-648.04321	423.08151	-10.41031	-1405.01978	198.77509	13.21313
1033	8.600	957.48621	210.75273	1351.18420	-222.35555	204.49350	1291.56360	-989.55511	296.71533	1271.40967	433.04590	298.59183	41.71755	29.85901	68.51156	-1.32623	-660.25684	424.56110	-10.44229	-1413.64001	196.97693	15.28769
1034	8.608	955.17645	211.46077	1355.14233	-221.85602	204.72195	1290.16858	-988.83142	295.55106	1273.70764	463.75525	298.29544	39.49949	17.40129	69.73892	-1.41102	-672.40582	426.29602	-10.21749	-1421.25439	195.03323	16.95422
1035	8.617	952.86047	212.64021	1358.76062	-221.42111	204.91759	1289.16846	-987.87506	295.44345	1276.49048	493.91907	298.96027	37.93784	4.87100	70.93954	-1.51180	-684.55298	428.14948	-9.81470	-1428.26196	193.25494	18.61892
1036	8.625	949.54816	213.23671	1362.62695	-220.65222	205.62354	1287.93665	-986.86890	295.44446	1279.14368	523.23938	300.55313	36.96233	-7.68127	72.05206	-1.59955	-696.79077	429.78030	-9.46161	-1434.86011	192.00880	20.74816
1037	8.633	946.85651	214.42654	1366.73840	-220.07823	205.83678	1286.93298	-986.31921	295.45554	1281.66858	551.33679	302.88965	36.34006	-20.21669	73.09762	-1.66755	-709.18726	430.98010	-9.29315	-1440.49561	191.78676	23.33321
1038	8.642	943.76556	215.03549	1370.39026	-219.61768	206.49706	1286.01074	-985.13898	295.72580	1284.31604	577.78448	305.64337	35.63579	-32.76471	74.10620	-1.72089	-721.74805	431.81091	-9.26463	-1443.98340	192.83957	25.90436
1039	8.650	940.62244	216.26309	1374.24780	-219.04970	207.23604	1285.28638	-984.28772	296.60291	1287.43518	602.04260	308.48157	34.28865	-45.37401	75.07092	-1.75420	-734.41711	432.46082	-9.25231	-1444.08447	194.95076	27.84279
1040	8.658	937.36884	216.59064	1377.82434	-218.68529	207.96500	1284.64990	-983.65283	296.63434	1290.10327	623.46021	311.24402	31.86878	-58.03766	75.98787	-1.75871	-747.12195	433.11298	-9.16430	-1439.99902	197.64799	28.65534
1041	8.667	933.94769	218.15747	1381.64673	-218.32495	209.17477	1284.19739	-983.03857	296.87778	1292.96802	641.54626	313.96661	28.28334	-70.71159	76.86465	-1.73788	-759.82251	433.86798	-9.00070	-1431.64478	200.40843	28.21929
1042	8.675	930.69983	218.73810	1385.04846	-217.94083	210.78841	1283.97876	-982.27026	297.72717	1296.03223	656.30750	316.72577	23.76255	-83.40329	77.69389	-1.70619	-772.52216	434.69870	-8.83360	-1419.65576	202.82153	26.77840
1043	8.683	927.60754	220.36694	1388.23413	-217.33916	212.26366	1283.70764	-981.63263	298.21054	1298.99597	668.23499	319.49121	18.74895	-96.16467	78.47504	-1.68469	-785.24335	435.51096	-8.72003	-1404.97400	204.73628	24.69794
1044	8.692	924.42340	221.49840	1391.60913	-216.65248	213.48337	1283.63550	-981.25690	298.20761	1301.58203	677.89862	322.14819	13.78141	-108.98798	79.24697	-1.69284	-798.00061	436.25287	-8.65380	-1388.34619	206.14188	22.35538
1045	8.700	920.88562	221.43990	1394.24548	-215.90204	215.23692	1283.59082	-980.23547	299.49005	1305.01660	685.51135	324.58319	9.36038	-121.80257	80.06302	-1.71677	-810.79016	436.95685	-8.59195	-1370.14380	206.89493	20.18545
1046	8.708	917.62213	222.90991	1396.98267	-214.78598	217.52318	1283.72205	-979.76782	299.91183	1308.07190	690.81567	326.64728	5.81861	-134.57466	80.94567	-1.70233	-823.59918	437.68420	-8.50739	-1350.43103	206.72955	18.55774
1047	8.717	914.19006	223.99722	1399.08459	-213.47885	219.37303	1283.76868	-978.60919	300.34033	1310.95056	693.32483	328.11526	3.21641	-147.33792	81.89221	-1.62689	-836.42957	438.44717	-8.41680	-1329.12524	205.53212	17.57716
1048	8.725	911.19434	224.68742	1401.27454	-211.80455	221.59503	1284.01514	-978.02142	300.30585	1313.42700	692.65918	328.86185	1.33737	-160.14110	82.89191	-1.54504	-849.29895	439.23596	-8.34258	-1306.21289	203.43811	17.13174
1049	8.733	907.97650	225.76530	1402.90430	-210.19894	223.88651	1284.24268	-976.87695	300.46725	1316.20178	688.72986	329.04932	-0.12959	-173.02554	83.89769	-1.51016	-862.20917	440.07849	-8.26938	-1281.83740	200.64474	17.09463
1050	8.742	905.18848	226.26227	1404.36340	-208.23933	226.22704	1284.41760	-975.48590	300.88693	1318.67212	681.71942	329.04184	-1.33757	-186.02438	84.83359	-1.49680	-875.13898	440.99512	-8.17019	-1256.20874	197.26447	17.39594
1051	8.750	902.59583	227.37357	1405.07983	-206.46680	228.16298	1284.73608	-974.24054	301.20554	1320.99634	672.03436	329.18521	-2.24959	-199.11060	85.69009	-1.44817	-888.07288	441.95123	-8.04067	-1229.47388	193.39040	17.95923
1052	8.758	900.54230	228.07625	1406.18005	-204.10742	230.17386	1285.03711	-973.26221	301.26645	1323.01111	660.37830	329.66626	-2.83920	-212.17776	86.55531	-1.35929	-901.00720	442.88599	-7.89647	-1201.62012	189.16037	18.69886
1053	8.767	898.34583	228.23181	1406.44580	-201.67650	232.32452	1285.33508	-971.53815	301.56357	1324.82373	647.66675	330.48981	-3.18353	-225.13684	87.49747	-1.27028	-913.93182	443.76221	-7.76704	-1172.55884	184.67712	19.61571
1054	8.775	897.19116	229.49884	1406.50366	-199.49796	234.17992	1285.61499	-970.08154	301.96793	1326.36060	634.65100	331.54666	-3.37877	-237.98247	88.47110	-1.18550	-926.83624	444.60226	-7.68580	-1142.35107	180.02449	20.79612
1055	8.783	896.33209	229.92714	1406.27124	-197.00177	235.94772	1286.12634	-969.05872	301.63000	1327.37939	621.68738	332.71747	-3.49439	-250.70477	89.37841	-1.02449	-939.72388	445.45230	-7.66263	-1111.25830	175.39755	22.27754
1056	8.792	895.86499	231.15086	1405.52502	-194.84320	237.39073	1286.54712	-967.54010	301.97720	1328.59460	608.85791	333.93362	-3.59019	-263.19116	90.19046	-0.67255	-952.59656	446.33560	-7.65985	-1079.56519	171.04413	23.96655
1057	8.800	895.94574	231.63680	1404.45020	-193.04575	238.68889	1287.06335	-966.41742	302.73047	1329.07080	596.15088	335.15326	-3.71366	-275.28943	90.96968	-0.07679	-965.44592	447.27362	-7.61666	-1047.42090	167.10205	25.67429
1058	8.808	896.54224	231.84531	1403.00012	-191.38377	240.32416	1287.90283	-965.67096	303.70230	1329.38525	583.51331	336.31494	-3.88561	-286.96222	91.77558	0.73920	-978.27734	448.27289	-7.52193	-1014.85748	163.57373	27.23404
1059	8.817	897.51990	233.33101	1401.24048	-190.08202	241.34470	1288.92334	-965.33069	304.44778	1329.40271	570.87195	337.37576	-4.08227	-298.41260	92.58230	1.79401	-991.10193	449.30353	-7.43917	-981.91364	160.40012	28.63491
1060	8.825	898.76819	234.03937	1399.13928	-189.10907	243.07764	1289.99939	-965.02502	305.33069	1328.84106	558.18152	338.36331	-4.24590	-310.12396	93.31160	3.25571	-1003.88800	450.36038	-7.41675	-948.71533	157.49673	30.04273
1061	8.833	900.80267	234.15331	1396.61743	-188.59700	244.36349	1290.87830	-965.08954	306.54654	1328.12732	545.44812	339.32782	-4.35485	-322.66568	93.93773	5.36822	-1016.57800	451.49966	-7.40113	-915.48419	154.71803	31.67626
1062	8.842	902.77698	235.32016	1394.01147	-188.41093	245.66516	1292.23157	-965.90967	307.20792	1326.63196	532.71722	340.31238	-4.44121	-336.30722	94.53870	8.27472	-1029.16418	452.74182	-7.30897	-882.46155	151.88321	33.62978
1063	8.850	905.48102	235.64763	1390.91650	-188.55693	246.79991	1293.16492	-966.51465	308.14764	1325.37415	520.04913	341.35831	-4.52753	-350.77094	95.25340	11.91012	-1041.72864	453.89050	-7.19090	-849.79877	148.87778	35.79521
1064	8.858	908.22388	236.60635	1387.29456	-189.54451	247.61797	1294.29028	-967.66125	309.16162	1323.42725	507.48456	342.45288	-4.61193	-365.23694	96.22101	16.09523	-1054.39331	454.58618	-7.23594	-817.53070	145.68457	37.98813
1065	8.867	911.24335	237.11307	1383.60620	-190.56598	248.71791	1295.26892	-968.93304	308.91754	1321.27588	495.02136	343.53500	-4.69534	-378.48779	97.50202	20.90166	-1067.16479	454.78156	-7.52508	-785.61890	142.33493	40.12158
1066	8.875	914.30151	237.69951	1379.68359	-192.19684	249.24429	1296.10437	-970.87067	308.74503	1318.81873	482.61432	344.55762	-4.77587	-389.05426	98.89079	26.90953	-1079.89355	454.95602	-7.88477	-753.99640	138.84995	42.21696
1067	8.883	917.77380	237.68860	1375.50110	-194.05156	250.10973	1296.86414	-972.89355	310.14935	1316.22461	470.19180	345.50537	-4.84173	-395.39276	99.78815	34.79185	-1092.45959	455.61566	-8.08385	-722.60291	135.23915	44.31024
1068	8.892	921.39954	238.52113	1371.06604	-196.05608	250.84030	1297.36987	-975.02301	309.85733	1313.15698	457.69940	346.41180	-4.89420	-396.35931	99.47417	44.51226	-1104.88452	456.84122	-8.03797	-691.44495	131.55371	46.40409
1069	8.900	924.72766	238.38197	1366.47168	-198.14742	250.74062	1297.79297	-978.04358	310.25140	1309.46472	445.14294	347.33783	-4.95392	-391.77466	97.65575	55.02133	-1117.26709	458.35486	-7.80859	-660.67627	127.88403	48.45510
1070	8.908	927.95532	238.41953	1361.72156	-200.31931	250.97394	1297.97949	-980.13226	310.53256	1305.83472	432.56927	348.30743	-5.02445	-382.40295	94.72774	64.71110	-1129.69690	459.80988	-7.52339	-630.58582	124.31148	50.35083
1071	8.917	931.48547	238.44283	1357.09753	-202.57921	250.99825	1298.04541	-983.56079	309.97614	1301.67407	419.99420	349.29956	-5.07255	-369.33600	91.50047	72.21094	-1142.19971	461.04755	-7.28283	-601.48010	120.86920	51.96915
1072	8.925	934.17432	239.10532	1352.57422	-205.06201	251.04466	1297.84192	-985.78381	311.07538	1297.79126	407.37729	350.28830	-5.06419	-353.48926	88.69714	77.00524	-1154.74817	462.11292	-7.12621	-573.59222	117.54430	53.28481
1073	8.933	936.87646	238.84734	1348.00061	-207.59785	250.55588	1297.46423	-988.68024	310.66803	1293.60413	394.68671	351.26459	-5.00927	-335.55334	86.66443	79.48860	-1167.33484	463.09543	-7.06620	-547.07764	114.39936	54.32890
1074	8.942	940.10565	239.68752	1343.36829	-210.26070	250.54874	1297.18884	-990.78430	310.92224	1289.34265	381.94931	352.21616	-4.96857	-316.11581	85.41872	80.49168	-1179.99243	464.05295	-7.09223	-522.06775	111.64592	55.07265
1075	8.950	942.87622	239.22972	1339.24658	-213.03864	250.86850	1296.85339	-993.03009	311.11819	1285.48303	369.22003	353.12845	-5.00350	-295.72015	84.83792	80.71835	-1192.73206	465.00989	-7.15563	-498.74072	109.50832	55.40573
1076	8.958	945.77045	239.64163	1335.01892	-215.40654	251.10707	1296.58447	-994.51831	310.51776	1281.31201	356.52649	354.02066	-5.10525	-274.86499	84.84641	80.49279	-1205.50439	465.96915	-7.19193	-477.36658	108.08731	55.17004
1077	8.967	948.69324	239.97720	1331.09570	-217.82048	251.51184	1296.21191	-995.96472	309.93661	1277.72681	343.85062	354.92163	-5.19804	-253.87979	85.48399	79.86104	-1218.25928	466.93579	-7.16585	-458.28436	107.36571	54.18688
1078	8.975	951.23523	239.45491	1327.22217	-220.10281	252.06964	1295.91345	-997.59027	308.51892	1273.73560	331.15741	355.82718	-5.20555	-232.75070	86.78624	78.80505	-1231.01758	467.90787	-7.10334	-441.84204	107.31171	52.27094
1079	8.983	954.06519	239.94237	1323.71558	-222.04272	252.32738	1295.56970	-998.22321	308.46005	1270.29541	318.42456	356.72675	-5.10991	-211.17606	88.63813	77.35684	-1243.84790	468.86676	-7.06939	-428.35590	107.96627	49.24220
1080	8.992	956.86719	240.12650	1320.46631	-223.65486	252.69939	1295.24329	-998.84381	308.08612	1266.56189	305.64093	357.63058	-4.97372	-188.85159	90.79648	75.57518	-1256.78564	469.79855	-7.10052	-418.04532	109.31743	44.96373
1081	9.000	959.36981	240.45592	1317.45325	-225.32591	253.00629	1294.88879	-999.14374	307.69501	1262.93384	292.79395	358.54532	-4.87107	-165.65732	93.00983	73.48894	-1269.80786	470.71149	-7.16932	-410.98593	111.11040	39.35003
1082	9.008	961.50659	240.20613	1314.54529	-226.61488	253.36449	1294.78198	-999.32220	307.04279	1259.11719	279.86725	359.46048	-4.79890	-141.62640	95.08857	71.13506	-1282.86743	471.63171	-7.22238	-407.17758	112.97939	32.35741
1083	9.017	963.88275	240.63579	1312.30676	-227.55692	254.16222	1294.73792	-999.38214	305.96936	1255.41431	266.86404	360.37140	-4.70689	-116.89157	96.90004	68.66058	-1295.92822	472.56476	-7.24401	-406.56766	114.74036	24.18254
1084	9.025	966.04663	240.04799	1309.91833	-228.37329	254.43419	1294.63245	-999.03290	305.18860	1252.07202	253.80972	361.28879	-4.57516	-91.64635	98.33635	66.34554	-1308.97925	473.48645	-7.26529	-408.86761	116.40460	15.61197
1085	9.033	968.22864	240.10062	1308.16797	-228.96738	254.95111	1294.54871	-998.44196	303.23260	1248.87622	240.72440	362.22723	-4.43518	-66.04291	99.33965	64.46941	-1322.02148	474.39838	-7.30871	-413.39124	117.96154	8.03611
1086	9.042	970.02380	239.96921	1306.55042	-229.24335	255.48878	1294.34717	-997.86816	301.51324	1245.35437	227.63158	363.18866	-4.34927	-40.15105	99.97697	63.11226	-1335.04211	475.33145	-7.36576	-419.32010	119.30581	2.84537
1087	9.050	972.12518	240.01509	1305.30566	-229.35081	255.95311	1294.24377	-997.24963	300.36823	1242.16577	214.56895	364.14542	-4.35886	-14.02307	100.44849	62.10488	-1348.01099	476.29413	-7.44012	-426.37180	120.39418	0.51765
1088	9.058	973.61511	240.04037	1304.20740	-229.14893	256.50220	1294.15466	-996.52203	298.43985	1239.12549	201.55551	365.06812	-4.43219	12.30376	100.96070	61.19602	-1360.90173	477.28467	-7.53996	-435.05518	121.31546	0.26530
1089	9.067	974.84296	239.50372	1304.03943	-228.86688	257.04846	1293.75049	-995.90759	296.87134	1236.27161	188.57590	365.98279	-4.48663	38.87968	101.59641	60.22079	-1373.69812	478.32306	-7.59854	-445.89709	122.16795	0.72925
1090	9.075	976.19476	239.57605	1303.86133	-228.52095	257.60330	1293.42773	-995.09338	294.87466	1233.69080	175.60832	366.94565	-4.47549	65.83350	102.33171	59.11738	-1386.36206	479.42984	-7.44264	-458.53662	122.97046	0.95967
1091	9.083	977.27142	239.43524	1304.01624	-228.07872	257.82568	1292.68604	-994.63544	293.26297	1231.78015	162.65291	367.94662	-4.43766	93.26881	103.09101	57.88653	-1398.79529	480.61011	-6.83980	-471.90482	123.67392	0.75475
1092	9.092	977.89154	239.43294	1304.64587	-227.42033	258.24405	1291.82690	-994.15753	292.48212	1230.53137	149.74643	368.89709	-4.45184	121.20605	103.78817	56.53594	-1410.83875	481.84949	-5.58131	-485.12225	124.22881	0.36947
1093	9.100	978.25934	239.44270	1306.05298	-226.79585	258.40305	1290.92358	-993.58704	292.46381	1230.11511	136.95618	369.72925	-4.54845	149.61882	104.39739	55.02274	-1422.32397	483.09387	-3.57589	-497.96118	124.68458	0.07092
1094	9.108	978.64233	237.83772	1307.57104	-225.99870	258.14603	1289.94006	-993.27209	292.72803	1230.24622	124.31773	370.46808	-4.66945	178.47597	104.96111	53.27335	-1433.16528	484.25171	-0.88120	-510.57965	125.19638	-0.10638
1095	9.117	978.30865	237.52036	1309.89966	-225.05054	258.17026	1288.75537	-992.87830	293.73660	1231.22327	111.77690	371.20618	-4.72061	207.75252	105.51793	51.24275	-1443.39185	485.24374	2.39099	-523.09009	125.86081	-0.27616
1096	9.125	977.91089	236.89474	1312.60974	-224.18106	258.17395	1287.78625	-992.59106	294.38965	1232.44080	99.25281	372.00055	-4.67892	237.42577	106.05275	48.92245	-1453.05981	486.06076	6.19498	-535.47473	126.59376	-0.49149
1097	9.133	977.40796	236.49557	1315.34363	-223.25618	258.20792	1286.67236	-992.06079	295.90939	1234.31177	86.74637	372.78293	-4.62610	267.44580	106.51230	46.32724	-1462.13867	486.75043	10.54924	-547.72571	127.21935	-0.70287
1098	9.142	976.41760	235.54028	1318.93201	-222.12381	258.25021	1285.66113	-991.53381	296.91318	1236.69690	74.31218	373.42413	-4.65726	297.73041	106.82806	43.52419	-1470.44409	487.35223	15.46265	-559.89850	127.64108	-0.86101
1099	9.150	975.44415	235.00124	1322.43921	-220.68817	257.88889	1284.60718	-990.59766	298.11719	1239.51917	61.95222	373.91003	-4.76877	328.19995	106.91756	40.64831	-1477.64282	487.86246	20.91946	-572.07178	127.93123	-0.96888
1100	9.158	974.07416	234.00540	1326.52124	-219.52966	257.83563	1283.68091	-989.81342	299.02066	1242.74597	49.61703	374.37418	-4.86637	358.77960	106.69194	37.85210	-1483.36816	488.17789	26.92514	-584.29041	128.24307	-1.03450
1101	9.167	972.50958	232.76773	1330.91418	-218.23799	257.54883	1282.79846	-988.36249	300.05948	1246.20581	37.28238	374.91714	-4.90654	389.37744	106.06840	35.26107	-1487.35132	488.01187	33.57553	-596.54956	128.67026	-1.05029
1102	9.175	970.79529	232.71922	1335.43506	-216.97870	257.61145	1282.09998	-986.75739	300.96786	1250.07593	24.94357	375.51465	-4.94744	419.88354	104.98169	32.97480	-1489.34399	487.04126	41.09105	-608.82300	129.24475	-1.03561
1103	9.183	968.71149	230.98253	1340.21252	-215.56691	257.54077	1281.36926	-985.68842	300.66986	1253.80457	12.56674	376.13147	-5.02996	450.16986	103.34685	31.08839	-1488.93933	485.24332	49.55280	-621.08661	129.96225	-1.03162
1104	9.192	966.90204	229.93744	1344.85767	-214.36224	257.58459	1280.89929	-984.10626	300.29626	1257.65320	0.12961	376.79144	-5.12212	480.07367	101.02662	29.72084	-1485.78882	482.88675	58.27647	-633.35535	130.75117	-1.04486
1105	9.200	964.49066	228.80215	1349.98669	-212.80994	257.13855	1280.39587	-982.77100	300.84665	1261.66028	-12.33905	377.53265	-5.18349	509.35437	97.96655	28.96938	-1480.02649	480.19849	65.61205	-645.71124	131.52173	-1.03717
1106	9.208	962.19061	227.20384	1354.71570	-211.72382	257.09714	1280.06055	-981.41504	299.93378	1265.46338	-24.82675	378.37488	-5.20331	537.58588	94.37860	28.73519	-1472.06372	477.27448	69.86469	-658.24268	132.26227	-0.96943
1107	9.217	959.53290	226.13359	1359.64343	-210.63371	255.96733	1279.80957	-979.84485	299.72113	1269.66907	-37.37387	379.31418	-5.19279	564.00128	90.72179	28.58602	-1462.02563	474.20956	70.48093	-670.92896	133.03967	-0.83823
1108	9.225	957.12628	224.35249	1364.50891	-209.44524	255.61276	1279.79102	-978.58063	298.67874	1273.61206	-50.00696	380.31277	-5.17194	587.48712	87.45915	27.85979	-1449.78125	471.09262	68.17474	-683.64496	133.94685	-0.68367
1109	9.233	954.35883	222.88826	1369.03577	-208.52048	254.33932	1279.98413	-977.62115	297.68958	1277.60974	-62.70108	381.31461	-5.15700	606.95941	84.77110	25.96109	-1435.35059	467.94098	64.11793	-696.30939	135.03545	-0.55759
1110	9.242	951.69940	220.29117	1373.50903	-207.53046	253.48796	1280.38330	-976.37708	297.65900	1281.74915	-75.42996	382.29321	-5.16315	621.95807	82.50307	22.63622	-1418.95471	464.74039	59.23493	-708.97400	136.24228	-0.46971
1111	9.250	948.87354	218.95322	1378.26953	-206.42805	251.72609	1280.84106	-975.41626	296.30725	1285.81812	-88.20245	383.26288	-5.20171	632.87915	80.38669	18.10827	-1400.80249	461.51202	54.10538	-721.75000	137.42892	-0.38961
1112	9.258	945.96222	216.39258	1382.41687	-205.48375	250.40898	1281.43616	-974.25543	296.00769	1289.77002	-101.02963	384.23779	-5.24421	640.59918	78.25006	13.05944	-1381.01990	458.34222	49.30359	-734.68402	138.49379	-0.29521
1113	9.267	943.14905	214.69302	1386.56531	-204.32515	248.39319	1282.14636	-973.27472	295.48871	1293.81433	-113.89865	385.20834	-5.22682	645.90259	76.05147	8.44372	-1359.77197	455.36472	45.76219	-747.74146	139.40494	-0.18290
1114	9.275	940.23090	213.06386	1390.58203	-202.72662	246.66008	1282.95715	-971.86365	294.81577	1297.51233	-126.80643	386.15952	-5.12866	649.17120	73.84896	5.07174	-1337.40613	452.67953	44.65918	-760.87512	140.21249	-0.05792
1115	9.283	937.39581	210.47519	1394.11401	-201.13773	244.83025	1283.70886	-970.38708	294.29248	1301.34412	-139.77505	387.09558	-4.99603	650.40631	71.83211	3.12428	-1314.35864	450.34451	46.58115	-774.03705	141.04697	0.06221
1116	9.292	934.89984	208.82254	1397.67505	-199.27780	242.63174	1284.53137	-969.03003	293.61777	1304.89075	-152.79858	388.02426	-4.87805	649.39191	70.35053	2.15349	-1290.76660	448.46750	50.70268	-787.15454	141.99673	0.16835
1117	9.300	931.99506	206.66757	1400.69177	-197.42422	240.11769	1285.34998	-967.62982	293.11166	1308.23682	-165.82895	388.92218	-4.79718	645.87115	69.77547	1.65192	-1266.27612	447.18683	55.17126	-800.17419	143.01559	0.27370
1118	9.308	929.57465	204.90157	1403.82239	-195.10957	237.90779	1286.01074	-965.93372	292.57953	1311.22803	-178.83279	389.75223	-4.76832	639.73651	70.20130	1.38011	-1240.41699	446.52225	58.40045	-813.11664	144.01370	0.38082
1119	9.317	927.29016	203.25761	1406.43848	-193.17680	235.43880	1286.81006	-963.87848	292.28336	1314.38330	-191.81152	390.52469	-4.78592	631.14423	71.30124	1.19987	-1213.06653	446.29089	59.79493	-826.04504	144.97949	0.46349
1120	9.325	925.14056	201.68929	1408.88159	-190.72005	233.62737	1287.77588	-962.35321	291.41809	1317.02429	-204.75583	391.31912	-4.77950	620.52069	72.56794	0.99311	-1184.45715	446.15686	59.50906	-838.99182	145.96758	0.49802
1121	9.333	923.36847	200.40930	1411.11572	-188.39725	231.59584	1288.62720	-959.95270	290.75711	1319.62109	-217.60245	392.22241	-4.60754	608.52203	73.69705	0.74017	-1154.88635	445.77481	57.99326	-851.94623	146.98355	0.49919
1122	9.342	922.27612	198.85120	1412.74988	-186.26079	229.79930	1289.88196	-958.05292	290.59778	1321.88647	-230.22110	393.25256	-4.12071	595.85828	74.68600	0.48851	-1124.54187	444.96597	55.78767	-864.89972	147.94269	0.51763
1123	9.350	921.58533	196.93823	1414.43030	-183.80907	227.80128	1290.69165	-956.05383	289.35123	1323.97363	-242.44394	394.37524	-3.22381	583.01532	75.61020	0.28546	-1093.52405	443.77917	53.45310	-877.84485	148.77899	0.59345
1124	9.358	921.12067	195.86888	1415.68311	-181.79274	226.07765	1292.00708	-954.59265	288.45349	1325.71521	-254.14493	395.59662	-1.87242	570.17230	76.48941	0.14043	-1061.91748	442.38663	51.49901	-890.74249	149.52783	0.71665
1125	9.367	921.26239	194.29579	1416.63989	-180.26231	224.90547	1293.27502	-953.05536	287.86441	1327.12317	-265.29202	397.00055	-0.06073	557.35455	77.36024	0.00368	-1029.81348	440.94745	50.30060	-903.53613	150.28864	0.83360
1126	9.375	921.40881	193.30751	1417.02051	-179.09465	223.43503	1294.56958	-952.14917	286.42950	1328.09668	-275.91141	398.64758	2.14117	544.57788	78.24925	-0.16108	-997.32025	439.53131	50.01109	-916.17303	151.16058	0.88276
1127	9.383	922.19196	191.91882	1417.16992	-178.57794	222.47626	1295.89392	-952.23535	284.79788	1328.44373	-286.02505	400.48080	4.59371	531.87585	79.09772	-0.30024	-964.56116	438.15363	50.53717	-928.63586	152.17032	0.84417
1128	9.392	923.06006	191.36652	1417.37854	-178.71712	221.29735	1297.42468	-952.62354	283.21539	1328.47412	-295.60806	402.40616	7.20710	519.25958	79.86404	-0.35332	-931.61139	436.86481	51.62064	-940.98761	153.22060	0.76895
1129	9.400	924.45526	190.35257	1417.31226	-179.14206	220.68671	1298.78821	-953.31787	282.95187	1328.27588	-304.56436	404.39798	10.02539	506.72504	80.60577	-0.35414	-898.45654	435.73431	52.96431	-953.32477	154.16183	0.73978
1130	9.408	925.73462	188.66711	1416.49707	-179.62335	220.52498	1300.14307	-954.58832	282.42496	1327.41821	-312.72318	406.46503	13.16467	494.29285	81.37244	-0.37115	-865.09827	434.77869	54.34464	-965.69220	154.93335	0.79835
1131	9.417	927.17297	188.20839	1415.89807	-180.29063	220.28387	1301.50989	-956.27527	281.19922	1326.26440	-319.85953	408.59616	16.72214	481.95648	82.13623	-0.41353	-831.71808	433.94745	55.63049	-978.09644	155.60883	0.91682
1132	9.425	929.28473	187.19489	1414.48389	-181.82899	219.36993	1303.02710	-958.23871	280.82758	1324.48535	-325.74686	410.76541	20.73893	469.64056	82.88967	-0.44709	-798.72266	433.13312	56.70128	-990.55548	156.31610	1.03623
1133	9.433	931.30994	186.82977	1413.13464	-183.03171	219.49605	1304.47827	-959.97150	280.69467	1322.92017	-330.20779	412.90320	25.21231	457.28094	83.69932	-0.45544	-766.61743	432.20557	57.41488	-1003.08112	157.14218	1.12228
1134	9.442	933.56311	185.97537	1411.39404	-184.52304	220.12210	1305.63965	-962.44519	279.59583	1320.85669	-333.06906	414.88361	30.24357	444.87567	84.59308	-0.45473	-735.77954	431.10834	57.66943	-1015.61890	158.09818	1.16373
1135	9.450	936.17535	185.52803	1409.84216	-186.50371	219.78397	1306.63867	-964.53009	279.93307	1318.23047	-333.96634	416.60461	36.21078	432.43781	85.49348	-0.46230	-706.26611	429.92065	57.44258	-1028.08911	159.10590	1.15940
1136	9.458	938.65295	184.42010	1407.60303	-188.58476	220.20067	1307.66052	-966.98065	279.60223	1315.67505	-332.17947	418.01620	43.57685	419.96094	86.32217	-0.47957	-677.82074	428.79425	56.77496	-1040.52734	160.01039	1.13660
1137	9.467	941.30176	184.32050	1405.43579	-190.49475	220.24211	1308.51062	-969.67725	278.85715	1312.35828	-326.87057	419.05630	52.31638	407.43127	87.10306	-0.51802	-650.09857	427.86948	55.75783	-1053.05054	160.73271	1.12138
1138	9.475	944.15613	182.95952	1402.92188	-192.40707	220.98265	1309.23279	-972.15918	278.09195	1309.39294	-317.68167	419.65997	61.56500	394.84357	87.92554	-0.59662	-622.91638	427.24603	54.51709	-1065.69019	161.39548	1.11235
1139	9.483	946.51782	182.52388	1400.56470	-195.28600	220.53246	1309.92017	-974.80505	278.71451	1305.85339	-305.03519	419.86234	69.98598	382.20410	88.82440	-0.69613	-596.35144	426.93765	53.14641	-1078.44360	162.14496	1.11956
1140	9.492	948.97174	181.41173	1397.84680	-196.88116	221.26025	1310.37231	-977.38629	278.31271	1302.30457	-289.77530	419.80127	76.53407	369.53821	89.74879	-0.76674	-570.69580	426.84323	51.63418	-1091.37891	162.94885	1.16191
1141	9.500	951.68396	180.86354	1395.18835	-198.84860	221.84352	1310.63477	-979.63049	278.32486	1298.57751	-272.61880	419.55075	80.91666	356.88391	90.65222	-0.78458	-546.33679	426.82324	49.85064	-1104.49634	163.70816	1.23383
1142	9.508	953.73877	180.29979	1392.84521	-200.90288	221.97461	1311.02686	-981.35364	278.56866	1295.06189	-253.94412	419.02011	83.50784	344.24310	91.53359	-0.77436	-523.63965	426.78683	47.57472	-1117.62280	164.43498	1.30882
1143	9.517	956.10364	179.37492	1390.70593	-202.86111	222.57423	1311.30200	-983.01575	279.00821	1291.55090	-233.90018	418.07849	84.95830	331.57764	92.39174	-0.77551	-502.90625	426.69135	44.57125	-1130.55835	165.22871	1.34629
1144	9.525	958.57538	178.52783	1387.73743	-204.87495	222.61438	1311.24377	-984.14532	279.57498	1288.32214	-212.60886	416.69632	85.83963	318.86914	93.20501	-0.78781	-484.38513	426.51349	40.69709	-1143.18628	166.18265	1.32589
1145	9.533	960.61255	177.90669	1385.55005	-206.64915	223.07980	1311.35693	-984.67780	280.37100	1285.14758	-190.28989	414.89713	86.47119	306.11456	93.97133	-0.77592	-468.27148	426.22266	35.90496	-1155.51196	167.24596	1.29860
1146	9.542	962.71960	177.22157	1383.45642	-208.81804	222.34616	1310.89954	-985.37775	280.88242	1281.87122	-167.21567	412.65060	86.90450	293.29187	94.74150	-0.73188	-454.71136	425.76639	30.17507	-1167.83228	168.16212	1.33641
1147	9.550	964.47131	176.41393	1380.94556	-209.94432	223.46126	1310.72888	-985.77649	280.96347	1278.48828	-143.57950	409.90576	87.04056	280.39429	95.57542	-0.68015	-443.83264	425.08331	23.51876	-1180.62305	168.82404	1.44370
1148	9.558	966.36615	176.11191	1378.98267	-210.95923	223.96574	1310.60901	-986.01208	281.95905	1275.21973	-119.43457	406.69235	86.78853	267.45349	96.47887	-0.62946	-435.79620	424.11853	16.08114	-1193.97729	169.47028	1.59086
1149	9.567	968.16180	175.45216	1377.05212	-211.78242	224.34415	1310.27319	-985.51752	282.69736	1272.56177	-94.75156	403.12695	86.13264	254.51030	97.41478	-0.58681	-430.86908	422.88388	8.35397	-1207.49878	170.26764	1.76173
1150	9.575	969.61249	175.00201	1375.26050	-212.71722	224.74539	1309.96838	-985.19464	283.23682	1269.34570	-69.49710	399.34180	85.11343	241.58827	98.35336	-0.58926	-429.40656	421.53235	1.33427	-1220.85742	171.13962	1.92020
1151	9.583	971.56390	174.80107	1373.56836	-213.23814	225.36421	1309.59998	-984.66510	284.21692	1266.43738	-43.64716	395.43506	83.78473	228.69533	99.28566	-0.65120	-431.54089	420.30408	-3.86310	-1234.03296	172.03607	2.02132
1152	9.592	972.41974	174.66310	1372.21411	-213.38576	225.59735	1308.99768	-984.53687	285.27448	1262.99719	-17.18112	391.43893	82.17796	215.82872	100.19666	-0.72028	-436.89349	419.39157	-6.82212	-1247.04712	172.98424	2.05160
1153	9.600	973.43658	174.09480	1370.82825	-213.43837	225.73683	1308.43494	-983.58136	286.68298	1260.09497	9.89816	387.30768	80.31210	202.96498	101.05685	-0.75043	-444.95673	418.89001	-7.99355	-1259.80688	173.97530	2.01392
1154	9.608	974.68475	173.93217	1369.96448	-213.39029	225.81966	1307.80200	-983.05463	287.84113	1257.03467	37.55620	383.01416	78.23036	190.07094	101.86513	-0.76734	-455.49652	418.84515	-8.10611	-1272.30054	174.96277	1.91561
1155	9.617	975.74860	173.61766	1369.25098	-213.05998	225.90900	1306.77246	-982.26031	289.76962	1254.19153	65.75003	378.65161	75.99083	177.15694	102.67499	-0.80647	-468.02271	419.25986	-7.83770	-1284.73462	175.87869	1.78658
1156	9.625	976.33148	173.63025	1368.86401	-212.71669	225.75107	1305.70447	-981.39386	291.32477	1251.96399	94.43887	374.32492	73.60239	164.28111	103.54226	-0.84706	-481.41034	420.03275	-7.73098	-1297.19019	176.62794	1.68622
1157	9.633	976.63123	174.05370	1368.41016	-211.86667	226.13004	1304.36377	-980.89044	292.34775	1249.86511	123.57033	370.01706	71.01176	151.47725	104.46386	-0.85980	-494.63507	420.99231	-7.97259	-1309.42554	177.16588	1.70583
1158	9.642	976.75458	173.70407	1368.59412	-210.82524	226.14049	1302.86426	-980.23468	293.01965	1248.57080	153.09621	365.69189	68.17619	138.71962	105.39697	-0.86220	-507.44031	422.00073	-8.42094	-1321.33423	177.64093	1.92671
1159	9.650	976.92737	172.94609	1369.99451	-209.93495	226.23190	1301.21045	-979.90625	292.94302	1247.89661	183.00977	361.38080	65.08357	125.98070	106.31568	-0.88702	-520.06128	422.97861	-8.89502	-1333.13892	178.32928	2.34448
1160	9.658	976.64923	173.43118	1371.01453	-209.12917	226.32497	1299.40466	-979.22766	293.08279	1247.84888	213.33383	357.10138	61.71387	113.28491	107.22790	-0.95041	-532.68054	423.91177	-9.30924	-1344.86353	179.26724	2.94354
1161	9.667	976.22943	172.70351	1371.99475	-208.25813	226.57755	1297.66040	-978.43793	292.47812	1248.53528	244.07826	352.84933	58.06129	100.68044	108.15311	-1.05733	-545.28009	424.86737	-9.62154	-1356.06592	180.14429	3.81197
1162	9.675	974.82233	173.70833	1372.79663	-207.33376	226.81741	1295.64050	-977.56714	291.47247	1249.50378	275.21924	348.64383	54.16807	88.18604	109.12290	-1.19397	-557.79028	425.94168	-9.79598	-1366.34180	180.75031	5.04911
1163	9.683	974.01086	172.80864	1375.41614	-206.56007	226.75029	1293.72546	-977.26044	289.64026	1250.90820	306.70001	344.49911	50.10374	75.77721	110.19542	-1.33022	-570.19543	427.18561	-9.84931	-1375.77051	181.24385	6.64621
1164	9.692	972.66077	173.17271	1377.70422	-205.78569	226.54167	1291.83545	-976.70361	288.06442	1252.60486	338.44858	340.43457	45.95600	63.39217	111.40028	-1.44292	-582.51788	428.57257	-9.87562	-1384.59961	181.80104	8.51587
1165	9.700	971.05249	173.30641	1380.24939	-204.80519	226.46034	1290.02087	-976.00183	286.03262	1254.61389	370.41156	336.52911	41.84180	50.96875	112.68327	-1.52566	-594.78625	430.00433	-9.97232	-1392.85498	182.31909	10.55848
1166	9.708	969.07587	173.06204	1383.00989	-203.85582	226.82764	1288.34375	-975.30035	284.93527	1256.96436	402.58231	332.87753	37.87846	38.50685	113.97087	-1.59038	-607.03333	431.37872	-10.14895	-1400.46899	182.59454	12.66844
1167	9.717	966.83704	174.03841	1385.72620	-202.88074	226.73390	1286.69971	-974.02167	283.21741	1259.88684	434.97369	329.53711	34.17398	26.06168	115.25307	-1.66305	-619.29242	432.67621	-10.32060	-1407.44434	182.55946	14.67767
1168	9.725	964.22046	175.22255	1388.34399	-201.97906	226.70258	1285.26270	-972.43036	283.16626	1262.78308	467.51239	326.59937	30.88879	13.66554	116.53905	-1.75227	-631.58911	433.94638	-10.38944	-1413.92090	182.41309	16.32962
1169	9.733	961.92139	174.43575	1392.05139	-200.95671	226.96478	1283.83020	-971.24280	282.67807	1265.76245	499.93347	324.22040	28.23314	1.27982	117.78329	-1.82129	-643.93036	435.21210	-10.34218	-1420.16113	182.63121	17.45703
1170	9.742	959.61731	175.23282	1395.14258	-200.03435	227.53389	1282.66235	-970.00958	281.57852	1268.95337	531.79382	322.47845	26.31749	-11.15945	118.92863	-1.82484	-656.30408	436.41534	-10.26709	-1426.14160	183.61792	18.33892
1171	9.750	956.43976	176.59830	1398.34143	-199.26210	227.78566	1281.60632	-968.40283	280.98941	1272.22717	562.55835	321.24609	24.99664	-23.65752	119.97349	-1.78297	-668.71643	437.47357	-10.24983	-1431.18408	185.39246	19.68968
1172	9.758	953.78259	177.06348	1401.35010	-198.43901	228.60257	1280.69641	-966.96356	281.50146	1275.54016	591.59644	320.28397	23.87162	-36.18097	120.94353	-1.77767	-681.21332	438.36737	-10.25844	-1434.14429	187.76805	21.95942
1173	9.767	951.16473	178.04843	1404.74646	-197.60875	229.77104	1279.84192	-965.77277	281.52277	1278.51270	618.13306	319.42517	22.42507	-48.74220	121.85172	-1.85681	-693.82184	439.14130	-10.18263	-1433.81714	190.61882	24.71906
1174	9.775	948.35315	178.43864	1407.18921	-196.64153	230.74355	1279.27698	-964.49756	281.20743	1281.79346	641.37744	318.62076	20.17987	-61.37674	122.72570	-1.97939	-706.49921	439.85553	-9.97896	-1429.31079	193.87674	26.93183
1175	9.783	945.21124	179.02122	1409.87085	-196.06989	231.63821	1278.71191	-963.34613	281.73639	1284.90161	660.84271	317.90176	16.87182	-74.06844	123.60341	-2.05748	-719.18463	440.56372	-9.72217	-1420.39648	197.38408	27.78653
1176	9.792	942.94604	179.42197	1412.48596	-195.07449	233.14919	1278.37927	-962.04773	282.06207	1288.49927	676.57532	317.36835	12.61037	-86.77609	124.46492	-2.02581	-731.87317	441.28622	-9.52326	-1407.58215	200.79611	27.21815
1177	9.800	939.93732	180.38292	1414.63416	-194.26665	234.92622	1278.18604	-960.94122	282.58173	1291.92468	689.00684	317.15359	7.90934	-99.51245	125.26649	-1.89802	-744.61218	442.00885	-9.42528	-1391.79517	203.70915	25.71515
1178	9.808	937.64648	180.53960	1416.66541	-193.29994	236.02554	1278.04761	-960.03076	282.78305	1294.99402	698.50098	317.33716	3.53679	-112.34348	126.02999	-1.76021	-757.44659	442.73236	-9.37825	-1373.86548	205.88371	23.81162
1179	9.817	934.80914	181.59097	1417.97546	-191.86359	237.97925	1278.00903	-958.54871	283.97321	1298.65210	704.99670	317.93182	0.22557	-125.30820	126.80313	-1.68421	-770.37512	443.48645	-9.30904	-1354.16919	207.24298	21.85699
1180	9.825	932.54041	182.37822	1419.34192	-190.27216	239.70854	1278.08203	-957.11761	284.56369	1302.14880	708.05634	318.91034	-1.72149	-138.37019	127.61967	-1.66972	-783.35632	444.29385	-9.19766	-1332.71094	207.74565	20.08152
1181	9.833	930.21167	182.29814	1421.02612	-188.34085	241.91936	1278.30151	-955.70026	284.82950	1305.05103	707.25189	320.08643	-2.65315	-151.45038	128.52669	-1.67655	-796.35773	445.14606	-9.08094	-1309.44531	207.39886	18.63605
1182	9.842	928.48340	182.23167	1422.01733	-186.27298	243.80135	1278.38513	-954.37012	284.35809	1308.17847	702.48816	321.08612	-3.19282	-164.48633	129.53355	-1.67039	-809.37427	446.00586	-8.99878	-1284.44580	206.30573	17.57685
1183	9.850	926.69629	181.85121	1422.35254	-183.76480	246.83250	1278.93372	-952.16803	284.92322	1311.51965	694.11462	321.67075	-3.64071	-177.47493	130.56625	-1.63136	-822.39148	446.84033	-8.94792	-1257.87598	204.59212	16.91105
1184	9.858	925.10492	183.03297	1422.58447	-181.14073	249.16695	1279.38428	-950.57349	285.30649	1314.18823	683.01672	322.00629	-3.94684	-190.46140	131.54013	-1.54716	-835.37689	447.66742	-8.89008	-1229.90186	202.31813	16.64596
1185	9.867	924.01721	183.53404	1422.54395	-178.37482	251.50702	1279.83044	-948.72736	285.81622	1317.23315	670.44299	322.46777	-4.07895	-203.44418	132.42334	-1.40623	-848.31738	448.52722	-8.80437	-1200.61890	199.50871	16.77022
1186	9.875	923.36664	183.40236	1422.40247	-175.55716	253.83981	1280.50732	-946.51630	286.38080	1319.77429	657.44226	323.23431	-4.14016	-216.28345	133.21600	-1.19755	-861.22760	449.40472	-8.71068	-1170.07495	196.23807	17.24047
1187	9.883	923.31073	183.04414	1421.71399	-172.62611	255.81845	1281.14136	-944.76575	286.09528	1321.95593	644.52423	324.17987	-4.22754	-228.71985	133.93016	-0.89959	-874.12598	450.26434	-8.62203	-1138.40137	192.58267	18.04923
1188	9.892	923.70679	183.03610	1420.29932	-169.73515	256.94449	1281.79187	-942.87439	286.43860	1323.57605	631.79034	325.11426	-4.36728	-240.54639	134.58109	-0.46350	-887.01611	451.12653	-8.51229	-1105.86792	188.56773	19.24788
1189	9.900	924.73108	182.82387	1419.03003	-167.12343	258.21695	1282.49084	-940.66461	287.24863	1325.07410	619.15442	325.98260	-4.57388	-251.87581	135.14069	0.18649	-899.88440	452.04858	-8.35777	-1072.78369	184.34232	20.80442
1190	9.908	925.84857	182.27052	1417.24744	-164.81082	259.40521	1282.99341	-939.43817	288.02753	1326.56531	606.50159	326.84344	-4.85261	-263.30780	135.53137	1.19012	-912.71802	453.06146	-8.18722	-1039.38818	180.27744	22.49713
1191	9.917	927.97229	182.60980	1415.77332	-162.92953	260.05368	1284.20728	-938.60645	288.35541	1327.33484	593.79663	327.76782	-5.13811	-275.84265	135.73009	2.80516	-925.51819	454.12680	-8.06815	-1005.86102	176.70412	24.06791
1192	9.925	929.88055	182.43745	1413.16626	-161.71744	260.97324	1285.33215	-937.62061	289.38596	1327.81580	581.09863	328.77341	-5.32400	-290.44849	135.85814	5.34797	-938.28064	455.17224	-8.03351	-972.40814	173.64888	25.45763
1193	9.933	932.39032	182.04471	1410.67737	-160.70430	261.48877	1286.65356	-937.14246	290.64944	1327.83838	568.49268	329.82529	-5.37099	-307.37555	136.14572	9.02382	-950.98145	456.16827	-8.04451	-939.26996	170.88812	26.81845
1194	9.942	934.94019	181.95322	1408.14978	-160.23247	261.98111	1288.19714	-937.21075	291.16449	1327.30493	556.00232	330.86563	-5.34167	-325.71674	136.79741	13.84243	-963.60022	457.13293	-8.03319	-906.61823	168.18884	28.30977
1195	9.950	937.80347	181.82748	1405.38452	-160.14294	262.69397	1289.69568	-937.64417	291.58365	1326.69690	543.56726	331.84412	-5.32814	-343.50061	137.76320	19.80619	-976.14514	458.09540	-7.95809	-874.47540	165.47644	29.92508
1196	9.958	940.88818	181.19653	1401.76355	-160.63000	262.89398	1291.14734	-938.28101	292.30023	1325.80530	531.12067	332.77899	-5.37360	-358.10840	138.54865	27.12481	-988.64111	459.07663	-7.83864	-842.71191	162.78065	31.53308
1197	9.967	944.52985	180.07085	1398.46130	-161.43896	263.09280	1292.60303	-939.54657	293.13141	1324.07056	518.66150	333.75504	-5.46884	-367.04846	138.39857	35.93041	-1001.10242	460.08362	-7.74995	-811.10199	160.07401	33.04185
1198	9.975	947.75598	180.42747	1394.96814	-162.63754	263.23911	1293.82971	-941.33020	293.65482	1322.21521	506.23587	334.83838	-5.58231	-369.08990	136.77151	45.79070	-1013.53052	461.11078	-7.75854	-779.41443	157.25061	34.46406
1199	9.983	950.96545	179.13449	1391.20581	-164.25360	263.23944	1294.93176	-943.11932	293.29239	1319.92505	493.87671	336.04456	-5.66632	-365.00781	133.64536	55.90759	-1025.92834	462.14697	-7.86596	-747.51563	154.24390	35.85427
1200	9.992	954.06635	178.33244	1387.15344	-165.85887	263.09610	1296.08765	-945.56323	294.06705	1317.01685	481.57101	337.33997	-5.69953	-357.37585	129.56494	65.85310	-1038.30701	463.18454	-8.02607	-715.44208	151.10255	37.24360
