# Supplementary material for: Novel Methods for Surface EMG Analysis and Exploration Based on Multi-Modal Gaussian Mixture Models
Source: PLoS One. 2016 Jun 30;11(6):e0157239. doi: 10.1371/journal.pone.0157239 (PMC4928879; doi:10.1371/journal.pone.0157239)
Supplement: S2 File — (ZIP) [file pone.0157239.s002.zip › Haf_horses_walk_data/Haf_h08_w1_emg.anc]

File_Type:	Analog R/C ASCII	Generation#:	2
Board_Type:	NI USB-6225	Polarity:	Bipolar
Trial_Name:	Minnesotaw	Trial#:	1	Duration(Sec.):	9.999166	#Channels:	64
BitDepth:	16	PreciseRate:	1200.000000
Name	LDL	acc1x	acc1y	acc1z	GM1L	acc2x	acc2y	acc2z	GM2L	acc3x	acc3y	acc3z	GM3L	acc4x	acc4y	acc4z	LDR	acc5x	acc5y	acc5z	GM1R	acc6x	acc6y	acc6z	GM2R	acc7x	acc7y	acc7z	GM3R	acc8x	acc8y	acc8z	BLDL	acc9x	acc9y	acc9z	BGM1L	acc10x	acc10y	acc10z	BGM2L	acc11x	acc11y	acc11z	BGM3L	acc12x	acc12y	acc12z	BLDR
Rate	1200	1200	1200	1200	1200	1200	1200	1200	1200	1200	1200	1200	1200	1200	1200	1200	1200	1200	1200	1200	1200	1200	1200	1200	1200	1200	1200	1200	1200	1200	1200	1200	1200	1200	1200	1200	1200	1200	1200	1200	1200	1200	1200	1200	1200	1200	1200	1200	1200
Range	5000	5000	5000	5000	5000	5000	5000	5000	5000	5000	5000	5000	5000	5000	5000	5000	5000	5000	5000	5000	5000	5000	5000	5000	5000	5000	5000	5000	5000	5000	5000	5000	5000	5000	5000	5000	5000	5000	5000	5000	5000	5000	5000	5000	5000	5000	5000	5000	5000
0.000000	-130	633	-1744	-22630	-53	-8118	-1303	-14360	-122	-8138	-4565	-16263	-136	-8289	-4639	-13914	-81	3693	7112	-19560	-82	-5956	7861	-15054	-164	-5937	8546	-13802	-143	-5630	8423	-8948	-149	-126	-117	-66	-63	-58	-105	40	-153	20	36	-72	-23	-57	80	-29	0
0.000833	-230	662	-1752	-22611	-51	-7914	-1339	-14523	-136	-7932	-4668	-16299	-229	-8047	-4695	-13754	-38	3687	7160	-19553	-95	-5954	7759	-14992	-163	-5957	8507	-13958	-178	-5691	8335	-9195	-149	-143	-125	-65	-63	-59	-107	35	-151	17	35	-73	-22	-59	79	-27	-3
0.001667	-325	715	-1775	-22578	-44	-7713	-1357	-14688	-156	-7734	-4771	-16338	-305	-7811	-4753	-13594	-56	3669	7207	-19561	-88	-5963	7664	-14925	-210	-5988	8481	-14096	-162	-5759	8252	-9440	-152	-129	-121	-66	-61	-58	-104	38	-152	16	34	-75	-21	-58	79	-44	-3
0.002500	-360	803	-1812	-22529	-49	-7508	-1391	-14865	-109	-7544	-4891	-16378	-317	-7583	-4816	-13430	-97	3678	7258	-19592	-109	-5985	7590	-14859	-235	-6030	8467	-14221	-164	-5846	8176	-9674	-150	-130	-118	-66	-60	-62	-105	38	-152	16	33	-73	-21	-60	82	-29	0
0.003333	-355	920	-1868	-22468	-48	-7306	-1419	-15046	-80	-7361	-4961	-16422	-194	-7367	-4882	-13268	-69	3672	7304	-19643	-166	-6023	7523	-14793	-255	-6091	8463	-14330	-183	-5944	8108	-9896	-152	-132	-120	-69	-64	-61	-107	41	-153	19	32	-76	-22	-63	82	-29	-3
0.004167	-274	1073	-1938	-22371	-43	-7097	-1457	-15249	-88	-7181	-5054	-16465	-129	-7144	-4952	-13099	-8	3664	7349	-19713	-162	-6074	7464	-14733	-280	-6164	8466	-14423	-188	-6056	8050	-10097	-154	-128	-121	-65	-66	-60	-104	37	-155	16	28	-76	-24	-56	81	-29	-4
0.005000	-317	1258	-2019	-22284	-44	-6889	-1497	-15418	-110	-7006	-5132	-16511	-240	-6928	-5021	-12940	-15	3652	7383	-19798	-139	-6140	7414	-14679	-275	-6244	8478	-14497	-136	-6185	8003	-10279	-151	-128	-124	-67	-64	-60	-109	39	-153	18	35	-76	-19	-59	79	-29	0
0.005833	-400	1473	-2108	-22160	-49	-6683	-1547	-15601	-92	-6835	-5211	-16557	-292	-6714	-5090	-12776	-65	3650	7418	-19894	-153	-6218	7378	-14629	-255	-6348	8491	-14550	-51	-6326	7972	-10432	-149	-128	-119	-63	-62	-58	-105	40	-151	18	35	-74	-21	-58	82	-27	0
0.006667	-368	1720	-2211	-22023	-43	-6480	-1602	-15781	-55	-6663	-5283	-16601	-230	-6509	-5163	-12620	-36	3634	7438	-20008	-133	-6309	7341	-14590	-200	-6459	8508	-14596	-69	-6483	7944	-10558	-151	-130	-125	-66	-62	-60	-107	36	-154	19	32	-75	-23	-67	81	-31	-14
0.007500	-366	1994	-2318	-21867	-35	-6273	-1668	-15959	-58	-6487	-5351	-16643	-304	-6303	-5232	-12467	32	3629	7451	-20125	-112	-6411	7322	-14560	-160	-6586	8523	-14619	-105	-6647	7931	-10655	-147	-127	-96	-69	-62	-59	-111	41	-152	20	35	-75	-23	-58	81	-29	-1
0.008333	-385	2295	-2423	-21690	-44	-6066	-1737	-16119	-55	-6316	-5407	-16681	-319	-6101	-5297	-12321	29	3615	7448	-20259	-110	-6526	7305	-14537	-167	-6722	8535	-14624	-113	-6827	7930	-10728	-150	-128	-124	-68	-62	-60	-108	38	-154	20	39	-76	-24	-59	78	-27	-1
0.009167	-358	2609	-2529	-21502	-50	-5864	-1818	-16269	-69	-6143	-5467	-16718	-255	-5901	-5360	-12175	10	3604	7439	-20398	-65	-6652	7299	-14532	-166	-6870	8541	-14616	-173	-7020	7936	-10787	-150	-128	-122	-67	-65	-61	-105	39	-154	17	30	-81	-27	-62	77	-31	-4
0.010000	-339	2936	-2626	-21312	-38	-5668	-1901	-16398	-53	-5963	-5526	-16753	-311	-5708	-5415	-12038	-1	3595	7417	-20544	-58	-6780	7306	-14533	-173	-7022	8546	-14598	-219	-7206	7961	-10781	-149	-130	-124	-69	-66	-61	-107	39	-160	17	32	-84	-23	-58	80	-30	-4
0.010833	-339	3283	-2713	-21104	-36	-5478	-1989	-16511	-57	-5778	-5565	-16783	-343	-5508	-5465	-11906	9	3590	7388	-20688	-65	-6917	7324	-14540	-212	-7180	8542	-14562	-249	-7404	7993	-10768	-152	-124	-122	-67	-65	-61	-105	36	-154	16	30	-78	-28	-59	80	-31	-4
0.011667	-326	3612	-2784	-20900	-44	-5291	-2081	-16603	-66	-5590	-5610	-16806	-377	-5316	-5507	-11775	15	3588	7352	-20830	-68	-7055	7349	-14554	-219	-7342	8534	-14516	-173	-7597	8044	-10729	-151	-126	-121	-66	-67	-61	-102	37	-149	16	32	-86	-23	-58	79	-44	0
0.012500	-280	3945	-2841	-20697	-33	-5108	-2176	-16652	-15	-5398	-5655	-16835	-294	-5131	-5541	-11652	-6	3600	7313	-20978	-67	-7194	7393	-14579	-181	-7505	8521	-14461	-75	-7793	8104	-10666	-149	-126	-120	-64	-62	-55	-102	36	-150	18	34	-76	-24	-58	79	-30	-1
0.013333	-166	4267	-2878	-20500	-46	-4936	-2268	-16735	-12	-5209	-5690	-16854	220	-4953	-5568	-11567	-26	3627	7270	-21121	-66	-7336	7441	-14607	-169	-7665	8504	-14396	-122	-7972	8172	-10588	-148	-127	-120	-64	-67	-61	-105	38	-152	18	34	-76	-19	-58	80	-23	0
0.014167	-105	4577	-2901	-20292	-41	-4770	-2359	-16772	-63	-5017	-5725	-16875	574	-4788	-5594	-11425	-41	3650	7230	-21254	-60	-7472	7505	-14641	-178	-7827	8486	-14333	-200	-8148	8241	-10486	-150	-129	-122	-66	-62	-58	-103	37	-153	19	29	-78	-23	-60	78	-31	0
0.015000	-127	4864	-2902	-20135	-44	-4607	-2446	-16792	-29	-4832	-5757	-16890	381	-4629	-5609	-11323	-78	3688	7197	-21384	-77	-7614	7572	-14679	-169	-7990	8462	-14259	-182	-8309	8329	-10372	-153	-133	-124	-68	-68	-60	-88	35	-156	11	27	-79	-27	-60	79	-32	-7
0.015833	-178	5123	-2886	-19972	-46	-4452	-2532	-16800	-30	-4649	-5782	-16905	359	-4485	-5625	-11224	-109	3743	7169	-21481	-75	-7738	7658	-14690	-191	-8141	8442	-14179	-172	-8450	8422	-10239	-149	-131	-122	-65	-65	-60	-108	35	-151	17	30	-79	-23	-60	75	-32	0
0.016667	-143	5362	-2846	-19819	-40	-4297	-2608	-16786	-41	-4459	-5794	-16910	360	-4344	-5636	-11137	-98	3809	7154	-21568	-72	-7864	7744	-14754	-190	-8291	8424	-14097	-172	-8576	8515	-10090	-150	-129	-120	-67	-67	-65	-109	36	-152	15	32	-78	-26	-67	77	-29	-5
0.017500	-96	5567	-2785	-19683	-62	-4145	-2670	-16764	-73	-4277	-5804	-16915	201	-4225	-5638	-11053	-95	3884	7152	-21626	-85	-7976	7844	-14794	-187	-8434	8409	-14011	-141	-8677	8606	-9928	-154	-130	-121	-83	-67	-61	-109	36	-153	15	30	-82	-24	-61	76	-35	-3
0.018333	-102	5733	-2713	-19569	-53	-3994	-2729	-16735	-91	-4097	-5799	-16911	46	-4108	-5645	-10978	-97	3973	7160	-21665	-97	-8082	7945	-14838	-193	-8568	8400	-13926	-122	-8758	8704	-9754	-149	-128	-124	-66	-63	-59	-105	36	-150	16	34	-83	-21	-57	81	-27	3
0.019167	-105	5868	-2627	-19462	-44	-3842	-2786	-16696	-78	-3925	-5788	-16896	-88	-3997	-5651	-10913	-98	4068	7192	-21658	-86	-8177	8054	-14886	-179	-8702	8400	-13836	-139	-8814	8797	-9567	-152	-128	-118	-63	-60	-55	-103	40	-153	19	38	-74	-21	-53	81	-29	0
0.020000	-86	5964	-2516	-19376	-49	-3691	-2798	-16652	-72	-3756	-5766	-16883	-48	-3901	-5662	-10851	-112	4169	7230	-21624	-88	-8267	8159	-14945	-206	-8815	8403	-13743	-165	-8850	8885	-9370	-148	-125	-117	-63	-60	-55	-108	53	-154	18	36	-75	-21	-53	82	-28	-3
0.020833	-81	6021	-2404	-19307	-63	-3541	-2819	-16605	-43	-3600	-5743	-16844	-61	-3811	-5683	-10814	-110	4263	7277	-21558	-91	-8350	8265	-15007	-238	-8929	8401	-13654	-164	-8872	8961	-9169	-151	-128	-120	-64	-62	-56	-107	39	-149	13	35	-78	-21	-56	81	-29	-4
0.021667	-65	6046	-2283	-19249	-70	-3393	-2824	-16566	-43	-3453	-5706	-16799	-208	-3721	-5705	-10777	-108	4359	7336	-21457	-78	-8428	8368	-15081	-238	-9037	8412	-13558	-181	-8874	9030	-8953	-148	-130	-118	-68	-61	-56	-104	38	-151	27	32	-91	-19	-55	79	-31	-6
0.022500	-58	6035	-2156	-19205	-75	-3243	-2817	-16514	-38	-3305	-5661	-16741	-616	-3633	-5735	-10753	-103	4446	7400	-21312	-83	-8497	8467	-15164	-234	-9129	8418	-13465	-164	-8861	9082	-8734	-152	-131	-121	-66	-63	-58	-108	34	-152	16	33	-78	-21	-56	78	-32	-4
0.023333	-56	5994	-2019	-19167	-61	-3092	-2799	-16474	-35	-3167	-5614	-16676	-2351	-3548	-5777	-10739	-77	4519	7464	-21136	-91	-8557	8560	-15259	-184	-9224	8424	-13373	-177	-8839	9127	-8517	-155	-133	-124	-73	-68	-60	-109	34	-155	10	27	-86	-26	-59	78	-31	-6
0.024167	-25	5917	-1881	-19140	-66	-2945	-2771	-16423	-35	-3032	-5556	-16594	-3864	-3460	-5823	-10732	-116	4582	7526	-20922	-96	-8628	8650	-15363	-164	-9298	8433	-13269	-196	-8807	9155	-8288	-150	-131	-121	-68	-65	-63	-108	38	-152	16	30	-78	-25	-60	79	-30	-5
0.025000	-8	5826	-1731	-19112	-76	-2788	-2728	-16369	-33	-2906	-5500	-16493	-3213	-3351	-5874	-10732	-117	4628	7585	-20678	-88	-8685	8730	-15480	-180	-9371	8435	-13169	-188	-8765	9173	-8062	-148	-128	-119	-69	-61	-31	-109	38	-154	12	47	-78	-22	-58	80	-30	-1
0.025833	6	5712	-1584	-19088	-64	-2643	-2671	-16312	-52	-2781	-5438	-16377	-2694	-3250	-5930	-10743	-100	4646	7631	-20411	-94	-8734	8808	-15604	-178	-9434	8439	-13066	-202	-8724	9184	-7842	-151	-128	-120	-69	-62	-61	-104	39	-151	18	35	-73	-23	-58	82	-29	-6
0.026667	27	5572	-1435	-19065	-61	-2495	-2615	-16254	-58	-2662	-5384	-16253	-2307	-3139	-5997	-10755	-85	4650	7666	-20120	-80	-8786	8876	-15739	-182	-9487	8433	-12960	-214	-8687	9185	-7632	-148	-126	-119	-64	-62	-58	-104	40	-161	19	35	-75	-14	-55	86	-26	2
0.027500	57	5424	-1286	-19046	-66	-2354	-2564	-16189	-74	-2550	-5329	-16116	-1767	-3013	-6066	-10771	-93	4622	7678	-19816	-67	-8831	8937	-15878	-173	-9535	8425	-12853	-205	-8654	9169	-7442	-145	-122	-119	-68	-63	-58	-104	42	-150	19	36	-72	-21	-56	85	-29	2
0.028333	45	5264	-1136	-19026	-67	-2218	-2487	-16119	-63	-2434	-5281	-15979	-1505	-2885	-6142	-10791	-77	4554	7665	-19487	-77	-8875	8989	-16019	-176	-9575	8401	-12744	-190	-8628	9155	-7260	-148	-128	-119	-66	-63	-57	-105	42	-163	17	36	-75	-23	-60	96	-29	0
0.029167	-15	5088	-990	-19003	-67	-2091	-2419	-16045	-70	-2330	-5242	-15827	-1157	-2747	-6224	-10815	-59	4488	7633	-19178	-86	-8915	9029	-16167	-190	-9610	8382	-12635	-178	-8612	9149	-7103	-150	-128	-125	-68	-63	-59	-109	37	-151	16	33	-73	-19	-60	81	-30	0
0.030000	0	4928	-842	-18973	-63	-1968	-2353	-15959	-88	-2228	-5194	-15668	-758	-2604	-6280	-10832	-51	4386	7580	-18855	-88	-8948	9067	-16300	-201	-9633	8356	-12522	-176	-8609	9115	-6970	-135	-127	-121	-66	-63	-58	-114	39	-151	18	36	-75	-24	-59	82	-28	0
0.030833	50	4756	-701	-18940	-62	-1854	-2291	-15867	-90	-2131	-5185	-15513	-476	-2453	-6389	-10856	-34	4261	7505	-18543	-100	-8960	9093	-16428	-200	-9651	8324	-12406	-189	-8615	9095	-6867	-152	-127	-124	-68	-65	-61	-108	41	-150	18	30	-75	-21	-57	85	-31	0
0.031667	9	4590	-561	-18901	-65	-1748	-2233	-15768	-86	-2040	-5177	-15354	-287	-2303	-6483	-10876	-34	4115	7410	-18241	-98	-8996	9116	-16549	-199	-9667	8290	-12286	-182	-8638	9078	-6797	-151	-130	-124	-68	-65	-61	-112	39	-154	20	32	-76	-24	-61	81	-32	-6
0.032500	0	4424	-427	-18858	-75	-1653	-2184	-15655	-94	-1958	-5177	-15199	-57	-2149	-6557	-10896	-68	3952	7305	-17953	-100	-9012	9130	-16648	-202	-9667	8261	-12163	-177	-8654	9071	-6750	-151	-127	-122	-67	-65	-61	-107	39	-149	17	32	-75	-24	-58	82	-31	0
0.033333	1	4272	-290	-18791	-66	-1563	-2136	-15534	-79	-1876	-5185	-15038	222	-1998	-6643	-10916	-49	3783	7190	-17679	-99	-9017	9135	-16737	-218	-9664	8236	-12043	-195	-8704	9069	-6744	-148	-126	-120	-66	-63	-58	-104	42	-150	17	36	-75	-22	-61	78	-30	0
0.034167	-38	4124	-150	-18743	-57	-1489	-2102	-15407	-92	-1808	-5207	-14879	453	-1851	-6729	-10937	-84	3599	7069	-17428	-98	-9023	9137	-16800	-220	-9654	8211	-11924	-190	-8753	9081	-6765	-148	-127	-124	-63	-63	-62	-107	40	-149	17	34	-75	-21	-58	81	-29	-3
0.035000	-77	3981	-30	-18644	-53	-1421	-2076	-15272	-122	-1760	-5242	-14722	563	-1715	-6815	-10961	-88	3411	6953	-17193	-93	-9023	9119	-16844	-208	-9643	8191	-11804	-215	-8813	9102	-6819	-149	-114	-124	-65	-63	-56	-105	42	-149	16	35	-76	-21	-59	81	-30	0
0.035833	-82	3844	89	-18553	-59	-1372	-2067	-15134	-95	-1714	-5292	-14565	768	-1585	-6905	-10990	-64	3221	6850	-16979	-83	-9023	9096	-16869	-200	-9626	8183	-11686	-210	-8878	9135	-6902	-150	-130	-120	-64	-66	-62	-108	41	-154	17	21	-76	-19	-50	85	-30	-4
0.036667	-93	3715	206	-18449	-53	-1330	-2060	-14993	-68	-1705	-5351	-14402	859	-1468	-6996	-11027	-77	3035	6764	-16779	-87	-9010	9066	-16873	-193	-9600	8181	-11569	-221	-8949	9179	-7006	-149	-126	-122	-65	-70	-58	-105	41	-152	20	35	-75	-23	-57	82	-31	-1
0.037500	-135	3597	315	-18334	-61	-1297	-2071	-14850	-66	-1667	-5419	-14241	742	-1362	-7087	-11072	-102	2851	6705	-16591	-98	-9002	9023	-16853	-208	-9572	8187	-11457	-211	-9020	9230	-7130	-151	-126	-121	-64	-67	-61	-108	38	-155	17	34	-75	-25	-57	82	-28	0
0.038333	-218	3480	416	-18199	-59	-1278	-2090	-14706	-52	-1670	-5496	-14077	803	-1276	-7186	-11130	-98	2674	6673	-16406	-88	-8988	8977	-16816	-215	-9538	8208	-11344	-207	-9098	9297	-7265	-151	-127	-120	-65	-63	-57	-103	41	-149	19	36	-75	-24	-57	80	-29	-1
0.039167	-376	3371	516	-18051	-55	-1263	-2114	-14561	-57	-1682	-5582	-13908	844	-1198	-7273	-11199	-86	2504	6675	-16220	-97	-8972	8917	-16760	-207	-9500	8234	-11234	-219	-9171	9368	-7411	-147	-121	-118	-62	-63	-55	-104	42	-152	21	38	-70	-22	-55	86	-26	-5
0.040000	-466	3264	606	-17893	-55	-1258	-2150	-14421	-63	-1707	-5680	-13739	880	-1141	-7368	-11286	-78	2342	6721	-16033	-95	-8955	8852	-16693	-202	-9461	8268	-11134	-221	-9247	9445	-7561	-153	-125	-121	-67	-63	-60	-107	38	-151	19	32	-79	-19	-57	79	-31	-4
0.040833	-453	3156	684	-17733	-45	-1266	-2199	-14290	-82	-1748	-5789	-13566	1057	-1098	-7462	-11386	-81	2182	6807	-15824	-68	-8937	8779	-16609	-199	-9421	8314	-11031	-229	-9317	9526	-7707	-148	-127	-118	-65	-60	-60	-104	40	-155	-14	34	-76	-24	-55	84	-25	-3
0.041667	-424	3053	761	-17555	-62	-1275	-2246	-14157	-80	-1792	-5898	-13381	1115	-1067	-7552	-11501	-102	2033	6937	-15599	-77	-8910	8706	-16513	-219	-9373	8371	-10930	-237	-9387	9610	-7848	-152	-126	-120	-67	-63	-58	-101	38	-147	18	32	-77	-21	-55	79	-29	-1
0.042500	-397	2952	831	-17368	-74	-1293	-2307	-14031	-75	-1838	-6010	-13201	1232	-1048	-7644	-11625	-91	1886	7105	-15365	-88	-8886	8628	-16397	-242	-9325	8429	-10833	-221	-9457	9698	-7972	-148	-127	-119	-65	-61	-61	-105	37	-155	17	36	-76	-9	-59	79	-30	16
0.043333	-352	2850	893	-17178	-74	-1318	-2372	-13908	-44	-1889	-6129	-13020	2215	-1047	-7729	-11771	-88	1743	7316	-15058	-112	-8851	8553	-16294	-230	-9274	8495	-10744	-234	-9517	9784	-8079	-159	-129	-118	-67	-64	-56	-107	39	-152	21	34	-76	-22	-57	79	-30	-4
0.044167	-307	2749	946	-16988	-79	-1343	-2439	-13795	-62	-1940	-6251	-12836	3903	-1052	-7813	-11919	-70	1606	7554	-14738	-104	-8811	8480	-16178	-214	-9222	8564	-10656	-233	-9572	9868	-8165	-153	-125	-119	-66	-63	-58	-104	40	-153	19	30	-64	-22	-58	80	-30	3
0.045000	-299	2651	989	-16794	-74	-1372	-2510	-13690	-111	-1986	-6373	-12653	4034	-1065	-7894	-12085	-47	1466	7839	-14378	-91	-8768	8414	-16054	-201	-9169	8639	-10570	-210	-9621	9954	-8228	-152	-129	-120	-64	-62	-59	-102	41	-151	17	34	-75	-21	-56	85	-30	-4
0.045833	-273	2551	1026	-16603	-65	-1392	-2588	-13593	-97	-2024	-6490	-12474	3137	-1084	-7971	-12273	-56	1333	8148	-13979	-78	-8719	8354	-15929	-193	-9110	8716	-10482	-198	-9664	10037	-8259	-145	-124	-119	-63	-61	-56	-102	40	-149	20	34	-73	-15	-51	81	-29	1
0.046667	-208	2457	1056	-16422	-65	-1411	-2671	-13500	-65	-2048	-6607	-12301	2793	-1104	-8037	-12423	-68	1196	8459	-13551	-85	-8657	8304	-15804	-176	-9050	8796	-10396	-185	-9696	10120	-8263	-146	-132	-116	-63	-59	-55	-103	44	-150	20	36	-73	-17	-56	84	-26	0
0.047500	-196	2358	1079	-16241	-68	-1428	-2768	-13410	-67	-2061	-6723	-12138	2312	-1126	-8102	-12594	-96	1062	8787	-13091	-96	-8595	8255	-15678	-147	-8996	8871	-10314	-177	-9721	10202	-8240	-146	-128	-115	-62	-62	-57	-101	42	-149	17	36	-75	-17	-55	82	-12	-1
0.048333	-191	2260	1090	-16075	-66	-1436	-2869	-13326	-86	-2061	-6830	-11991	1801	-1152	-8169	-12770	-104	920	9116	-12606	-95	-8529	8235	-15550	-146	-8944	8955	-10237	-183	-9740	10278	-8194	-158	-130	-122	-67	-64	-60	-104	35	-158	18	33	-78	-24	-58	79	-31	-3
0.049167	-177	2172	1092	-15925	-62	-1438	-2979	-13258	-90	-2043	-6936	-11859	1419	-1166	-8229	-12934	-58	798	9441	-12109	-77	-8454	8224	-15425	-161	-8891	9033	-10159	-207	-9742	10361	-8118	-151	-128	-120	-67	-62	-63	-104	35	-138	16	30	-100	-22	-57	77	-29	-5
0.050000	-203	2071	1093	-15776	-72	-1429	-3095	-13184	-97	-1999	-7020	-11741	1004	-1175	-8284	-13093	-47	660	9752	-11608	-105	-8376	8226	-15299	-176	-8836	9114	-10058	-217	-9730	10442	-8015	-151	-127	-120	-66	-65	-61	-104	40	-152	18	33	-74	-23	-59	78	-29	-4
0.050833	-8	1996	1090	-15644	-69	-1393	-3220	-13108	-102	-1942	-7105	-11636	641	-1172	-8337	-13239	-68	535	10046	-11119	-109	-8293	8248	-15173	-178	-8792	9186	-10005	-186	-9704	10524	-7888	-151	-130	-120	-66	-62	-59	-102	37	-152	17	33	-79	-22	-55	81	-28	-1
0.051667	439	1921	1078	-15529	-66	-1347	-3355	-13036	-92	-1864	-7171	-11553	-109	-1163	-8386	-13376	-75	419	10309	-10658	-91	-8210	8279	-15052	-159	-8743	9268	-9931	-149	-9666	10607	-7746	-149	-126	-121	-68	-65	-62	-104	38	-152	18	30	-74	-19	-58	79	-30	-1
0.052500	975	1849	1062	-15421	-74	-1295	-3498	-12961	-109	-1767	-7225	-11494	-839	-1143	-8435	-13499	-79	281	10519	-10236	-76	-8130	8342	-14927	-156	-8703	9340	-9860	-152	-9615	10689	-7585	-149	-128	-119	-67	-61	-60	-104	37	-150	15	33	-77	-22	-51	84	-29	0
0.053333	1349	1781	1044	-15334	-68	-1242	-3648	-12881	-124	-1658	-7265	-11448	-850	-1120	-8480	-13606	-65	214	10741	-9868	-59	-8052	8388	-14809	-165	-8664	9409	-9788	-182	-9547	10773	-7415	-166	-129	-119	-67	-64	-60	-101	41	-152	16	37	-74	-19	-56	82	-28	-1
0.054167	727	1717	1024	-15256	-73	-1129	-3804	-12795	-100	-1542	-7294	-11428	-952	-1086	-8521	-13698	-53	125	10906	-9575	-59	-7979	8458	-14696	-174	-8634	9473	-9716	-169	-9470	10851	-7225	-151	-127	-117	-64	-65	-58	-102	42	-151	20	28	-74	-24	-58	88	-30	1
0.055000	273	1660	1008	-15207	-77	-1025	-3966	-12700	-90	-1410	-7306	-11424	-1120	-1043	-8553	-13788	-41	53	11026	-9376	-80	-7910	8535	-14586	-178	-8606	9542	-9649	-172	-9376	10924	-7041	-149	-127	-119	-66	-64	-61	-105	39	-151	20	34	-74	-21	-58	80	-29	0
0.055833	178	1607	990	-15147	-67	-905	-4124	-12596	-95	-1281	-7306	-11440	-994	-1002	-8620	-13856	-52	-7	11110	-9271	-84	-7851	8619	-14478	-159	-8583	9574	-9583	-169	-9280	10990	-6843	-152	-128	-121	-68	-65	-58	-104	40	-149	18	34	-77	-23	-60	80	-29	-1
0.056667	-60	1559	971	-15112	-69	-781	-4290	-12483	-94	-1148	-7293	-11471	-1024	-955	-8607	-13913	-64	-53	11153	-9282	-93	-7802	8703	-14380	-153	-8565	9611	-9523	-160	-9173	11045	-6673	-155	-132	-125	-74	-67	-65	-110	35	-153	13	28	-78	-24	-61	79	-32	-3
0.057500	-119	1509	964	-15095	-76	-635	-4449	-12356	-122	-1021	-7269	-11523	-1094	-907	-8623	-13964	-50	-81	11171	-9410	-104	-7762	8797	-14284	-189	-8554	9634	-9462	-183	-9061	11093	-6463	-149	-133	-127	-69	-64	-60	-105	36	-153	11	32	-77	-16	-62	78	-31	-6
0.058333	-308	1469	963	-15079	-76	-482	-4598	-12215	-133	-900	-7229	-11578	-1062	-855	-8625	-13991	-40	-93	11146	-9659	-70	-7737	8885	-14197	-194	-8547	9656	-9402	-167	-8941	11127	-6277	-151	-133	-125	-66	-63	-62	-107	35	-153	17	34	-79	-22	-60	84	-31	-3
0.059167	-483	1427	973	-15080	-66	-323	-4734	-12046	-102	-784	-7178	-11647	-941	-804	-8620	-14016	-38	-100	11103	-10039	-63	-7715	8976	-14115	-171	-8539	9666	-9344	-154	-8824	11143	-6094	-146	-127	-118	-66	-60	-59	-105	40	-152	19	36	-75	-21	-58	82	-27	2
0.060000	-413	1386	975	-15081	-59	-166	-4859	-11871	-116	-686	-7125	-11723	-873	-755	-8603	-14035	-31	-72	11036	-10545	-104	-7714	9057	-14041	-153	-8538	9660	-9291	-136	-8709	11141	-5919	-146	-126	-119	-62	-62	-60	-107	38	-150	20	35	-74	-21	-59	86	-27	1
0.060833	-1145	1341	1014	-15126	-72	-14	-4969	-11681	-113	-604	-7069	-11803	-954	-715	-8581	-14045	-16	-41	10947	-11171	-93	-7722	9135	-13983	-173	-8541	9640	-9244	-138	-8599	11115	-5756	-150	-130	-122	-66	-63	-57	-103	23	-154	25	36	-75	-23	-58	81	-30	-3
0.061667	-3149	1287	1052	-15167	-75	136	-5061	-11472	-98	-538	-7009	-11899	-985	-671	-8544	-14052	-47	2	10852	-11905	-59	-7743	9203	-13930	-188	-8545	9612	-9199	-120	-8492	11074	-5599	-147	-125	-122	-66	-61	-58	-107	38	-150	20	37	-74	-21	-58	84	-28	0
0.062500	-3567	1236	1101	-15223	-60	276	-5136	-11247	-93	-492	-6948	-11993	-1080	-635	-8501	-14058	-49	57	10750	-12729	-68	-7777	9266	-13884	-171	-8553	9570	-9162	-119	-8400	11005	-5454	-150	-128	-120	-66	-59	-59	-104	42	-148	22	39	-73	-16	-62	80	-26	0
0.063333	-2669	1175	1156	-15296	-55	395	-5194	-11021	-79	-466	-6894	-12086	-1111	-601	-8453	-14058	-49	118	10647	-13663	-57	-7819	9314	-13848	-172	-8560	9519	-9138	-149	-8314	10920	-5316	-149	-111	-121	-68	-64	-59	-102	39	-155	19	37	-73	-26	-58	84	-28	0
0.064167	-2523	1104	1226	-15382	-82	518	-5229	-10757	-36	-457	-6843	-12178	-940	-572	-8397	-14068	-63	184	10546	-14654	-43	-7868	9358	-13822	-166	-8571	9457	-9103	-126	-8240	10811	-5191	-152	-132	-121	-65	-60	-59	-104	40	-153	19	37	-74	-17	-56	82	-28	-1
0.065000	-2239	1023	1303	-15482	-79	633	-5250	-10501	-62	-472	-6800	-12269	-824	-545	-8341	-14052	-61	257	10448	-15687	-68	-7931	9382	-13807	-167	-8575	9386	-9086	-105	-8178	10681	-5076	-152	-130	-122	-70	-65	-61	-105	35	-154	17	34	-78	-22	-58	81	-28	-3
0.065833	-1881	935	1394	-15602	-73	685	-5247	-10230	-110	-499	-6765	-12350	-886	-512	-8278	-14043	-53	328	10368	-16729	-65	-7992	9399	-13793	-170	-8582	9311	-9072	-132	-8122	10534	-4974	-151	-130	-119	-51	-60	-58	-103	40	-152	7	37	-74	-23	-57	82	-28	0
0.066667	-1653	837	1490	-15731	-61	738	-5232	-9954	-88	-550	-6735	-12420	-970	-495	-8214	-14024	-55	400	10294	-17765	-49	-8058	9399	-13785	-183	-8591	9220	-9067	-159	-8077	10376	-4881	-148	-126	-120	-67	-63	-56	-102	40	-149	21	34	-76	-17	-57	86	-27	2
0.067500	-1399	733	1600	-15870	-59	770	-5198	-9677	-66	-616	-6718	-12483	-981	-470	-8155	-13991	-63	463	10234	-18764	-76	-8130	9379	-13780	-185	-8591	9140	-9072	-171	-8043	10204	-4809	-147	-127	-119	-63	-59	-58	-99	42	-149	19	37	-73	-17	-53	87	-27	0
0.068333	-1172	623	1709	-16023	-61	773	-5160	-9417	-90	-701	-6714	-12531	-1014	-453	-8094	-13973	-43	519	10188	-19712	-93	-8207	9347	-13783	-185	-8598	9051	-9088	-158	-8007	10023	-4750	-158	-124	-119	-67	-63	-57	-102	38	-150	21	35	-76	-23	-55	84	-27	0
0.069167	-956	499	1827	-16187	-49	749	-5111	-9145	-96	-799	-6718	-12570	-921	-441	-8045	-13943	-59	558	10148	-20575	-84	-8281	9294	-13790	-180	-8602	8956	-9110	-128	-8003	9830	-4717	-152	-129	-119	-67	-61	-25	-105	40	-133	20	34	-74	-18	-56	80	-27	-1
0.070000	-731	379	1959	-16356	-45	705	-5060	-8885	-103	-908	-6733	-12587	-682	-431	-7988	-13893	-45	588	10123	-21326	-84	-8361	9230	-13786	-181	-8602	8860	-9143	-152	-7988	9639	-4695	-149	-125	-118	-66	-63	-60	-103	39	-151	21	33	-76	-21	-55	82	-41	-1
0.070833	-559	256	2075	-16528	-59	637	-5003	-8642	-159	-1026	-6752	-12591	-560	-422	-7936	-13839	-58	598	10110	-21951	-86	-8434	9137	-13787	-190	-8603	8766	-9185	-168	-7979	9448	-4699	-149	-126	-124	-68	-46	-44	-100	40	-150	19	38	-70	-19	-55	81	-29	0
0.071667	-563	130	2205	-16694	-79	553	-4950	-8412	-159	-1161	-6778	-12579	-523	-427	-7888	-13777	-63	591	10109	-22425	-110	-8508	9031	-13785	-188	-8608	8673	-9237	-154	-7969	9268	-4727	-151	-125	-119	-63	-65	-58	-100	38	-153	21	33	-75	-23	-55	81	-31	-3
0.072500	-917	4	2338	-16866	-90	428	-4895	-8199	-165	-1297	-6805	-12542	-591	-436	-7847	-13706	-46	572	10133	-22743	-98	-8585	8909	-13779	-176	-8608	8581	-9294	-131	-7959	9079	-4780	-147	-127	-120	-66	-61	-58	-102	41	-149	22	38	-74	-18	-57	85	-28	0
0.073333	-1195	-115	2467	-17030	-85	285	-4843	-8011	-199	-1447	-6835	-12498	-625	-461	-7801	-13634	-33	529	10116	-22897	-91	-8661	8769	-13774	-182	-8615	8490	-9365	-132	-7954	8905	-4866	-142	-127	-120	-67	-64	-64	-103	40	-148	19	32	-78	-23	-58	80	-29	-4
0.074167	-857	-234	2596	-17178	-78	123	-4792	-7845	-181	-1599	-6863	-12433	-542	-497	-7741	-13553	-29	468	10127	-22879	-101	-8729	8621	-13760	-176	-8622	8406	-9437	-160	-7938	8742	-4972	-150	-124	-121	-65	-65	-58	-111	39	-147	20	34	-74	-19	-57	82	-30	0
0.075000	-518	-326	2732	-17309	-74	-50	-4737	-7696	-153	-1749	-6884	-12359	-601	-549	-7703	-13469	-34	398	10146	-22681	-78	-8802	8459	-13740	-178	-8636	8317	-9525	-182	-7920	8590	-5116	-150	-126	-121	-64	-65	-60	-103	41	-151	20	33	-77	-23	-59	79	-29	0
0.075833	-427	-446	2860	-17424	-74	-249	-4689	-7574	-142	-1906	-6893	-12269	-608	-616	-7643	-13389	-59	310	10163	-22322	-61	-8876	8295	-13732	-190	-8651	8237	-9618	-177	-7900	8458	-5289	-149	-129	-126	-64	-66	-46	-108	32	-153	20	33	-76	-24	-61	82	-28	-3
0.076667	-224	-538	2991	-17514	-75	-466	-4639	-7466	-166	-2059	-6895	-12176	-542	-707	-7578	-13314	-66	214	10183	-21800	-78	-8949	8127	-13706	-164	-8671	8142	-9719	-177	-7885	8337	-5485	-151	-129	-122	-66	-65	-62	-104	38	-153	17	33	-80	-24	-62	80	-29	0
0.077500	-380	-625	3117	-17581	-76	-697	-4587	-7388	-171	-2211	-6885	-12079	-595	-831	-7506	-13245	-74	112	10199	-21134	-113	-9019	7959	-13686	-146	-8697	8085	-9824	-178	-7849	8231	-5711	-150	-129	-124	-66	-65	-66	-105	39	-153	19	29	-77	-22	-64	80	-29	-1
0.078333	-1373	-698	3236	-17615	-64	-935	-4528	-7331	-164	-2364	-6890	-11979	-497	-941	-7421	-13193	-76	5	10217	-20335	-97	-9087	7801	-13665	-158	-8728	8017	-9937	-196	-7819	8142	-5955	-150	-126	-122	-66	-62	-60	-101	39	-152	18	34	-77	-25	-59	82	-29	-1
0.079167	-1425	-761	3352	-17619	-58	-1189	-4472	-7291	-166	-2505	-6824	-11877	-407	-1096	-7320	-13150	-28	-98	10229	-19426	-95	-9155	7648	-13642	-167	-8758	7958	-10051	-172	-7779	8070	-6225	-146	-127	-119	-65	-70	-61	-102	40	-150	49	40	-74	-19	-57	86	-24	4
0.080000	-780	-815	3465	-17594	-61	-1446	-4409	-7270	-167	-2642	-6773	-11792	-409	-1256	-7216	-13126	-36	-197	10232	-18432	-117	-9215	7515	-13623	-179	-8796	7899	-10172	-153	-7746	8012	-6508	-147	-127	-122	-63	-59	-59	-101	41	-150	16	34	-76	-21	-59	80	-29	0
0.080833	-779	-862	3563	-17539	-66	-1714	-4350	-7274	-167	-2781	-6710	-11708	-388	-1445	-7103	-13126	-40	-298	10223	-17379	-94	-9278	7389	-13607	-181	-8835	7849	-10296	-169	-7710	7965	-6808	-151	-128	-124	-67	-65	-60	-102	36	-153	18	34	-76	-23	-60	82	-27	1
0.081667	-750	-893	3643	-17453	-60	-1986	-4281	-7292	-169	-2906	-6642	-11643	-318	-1660	-6983	-13147	-59	-385	10199	-16288	-91	-9330	7280	-13599	-180	-8883	7808	-10422	-180	-7679	7929	-7125	-150	-127	-126	-68	-66	-64	-109	37	-154	13	32	-77	-24	-66	77	-31	-1
0.082500	-629	-923	3731	-17337	-62	-2262	-4215	-7322	-166	-3025	-6566	-11591	-285	-1888	-6853	-13210	-80	-457	10162	-15183	-91	-9375	7198	-13585	-180	-8911	7775	-10548	-171	-7644	7918	-7411	-150	-129	-120	-67	-64	-64	-108	37	-151	18	32	-78	-25	-60	81	-28	0
0.083333	-401	-926	3795	-17188	-61	-2527	-4148	-7365	-130	-3134	-6476	-11559	-309	-2123	-6722	-13252	-70	-518	10100	-14080	-96	-9412	7139	-13578	-178	-8943	7748	-10673	-176	-7626	7912	-7704	-152	-130	-127	-67	-63	-60	-109	37	-152	15	34	-77	-25	-63	78	-28	-3
0.084167	1	-944	3851	-17016	-75	-2795	-4071	-7422	-151	-3240	-6391	-11541	-197	-2371	-6593	-13343	-82	-563	10022	-13010	-101	-9440	7101	-13576	-177	-8972	7737	-10793	-161	-7589	7916	-7988	-150	-129	-124	-67	-65	-61	-99	36	-165	16	33	-77	-23	-60	79	-30	-4
0.085000	267	-940	3891	-16822	-93	-3053	-3997	-7493	-206	-3332	-6311	-11547	-68	-2634	-6465	-13457	-88	-591	9911	-11997	-73	-9456	7086	-13567	-188	-8994	7736	-10912	-148	-7568	7930	-8252	-150	-128	-121	-68	-61	-61	-108	41	-153	18	33	-76	-22	-62	84	-29	0
0.085833	510	-930	3905	-16608	-108	-3303	-3929	-7571	-173	-3423	-6249	-11570	-42	-2902	-6343	-13589	-90	-600	9775	-11059	-76	-9468	7092	-13581	-205	-9012	7745	-11028	-181	-7551	7961	-8492	-147	-128	-120	-58	-61	-60	-103	40	-147	18	34	-75	-21	-56	86	-27	2
0.086667	704	-917	3900	-16379	-100	-3544	-3859	-7657	-136	-3508	-6157	-11618	-4	-3158	-6232	-13748	-86	-593	9604	-10221	-107	-9467	7124	-13588	-193	-9017	7774	-11139	-162	-7539	7998	-8708	-145	-128	-122	-66	-61	-59	-103	40	-146	16	36	-72	-16	-56	82	-29	0
0.087500	774	-895	3886	-16143	-84	-3779	-3801	-7756	-139	-3591	-6098	-11681	-27	-3416	-6135	-13923	-86	-572	9394	-9483	-75	-9464	7171	-13602	-188	-9021	7795	-11247	-173	-7531	8043	-8892	-149	-128	-120	-64	-60	-58	-103	40	-152	19	37	-73	-16	-56	84	-29	1
0.088333	906	-874	3844	-15897	-84	-4004	-3736	-7856	-114	-3673	-6054	-11763	-32	-3672	-6055	-14123	-86	-528	9162	-8863	-61	-9459	7238	-13617	-201	-9016	7839	-11357	-176	-7530	8091	-9018	-149	-130	-121	-65	-60	-59	-104	39	-151	20	35	-74	-24	-59	82	-32	-4
0.089167	1077	-850	3778	-15650	-90	-4224	-3685	-7970	-100	-3759	-6026	-11862	-35	-3909	-6004	-14338	-81	-475	8881	-8375	-85	-9451	7312	-13639	-196	-9007	7891	-11457	-146	-7534	8149	-9159	-147	-128	-124	-78	-62	-62	-107	38	-153	19	36	-77	-24	-57	82	-32	-1
0.090000	1209	-823	3694	-15407	-75	-4435	-3633	-8085	-98	-3847	-6020	-11980	3	-4141	-5953	-14579	-86	-405	8567	-8013	-76	-9444	7402	-13663	-194	-8994	7948	-11549	-166	-7546	8214	-9246	-153	-134	-127	-68	-65	-63	-108	35	-153	11	29	-79	-25	-62	75	-33	-8
0.090833	1309	-801	3590	-15164	-60	-4639	-3583	-8179	-96	-3950	-6026	-12104	107	-4349	-5924	-14829	-103	-323	8232	-7773	-97	-9438	7502	-13684	-198	-8974	8024	-11634	-193	-7554	8290	-9291	-153	-131	-118	-67	-65	-60	-116	36	-159	15	33	-77	-23	-58	81	-31	-4
0.091667	1418	-768	3472	-14929	-42	-4829	-3528	-8321	-66	-4035	-6052	-12236	109	-4546	-5915	-15092	-112	-227	7862	-7659	-90	-9438	7616	-13709	-185	-8952	8101	-11705	-174	-7567	8371	-9305	-149	-129	-125	-66	-64	-60	-105	37	-151	18	34	-77	-22	-58	78	-36	-4
0.092500	1452	-741	3344	-14704	-45	-5018	-3478	-8443	-42	-4129	-6092	-12380	-88	-4720	-5921	-15367	-99	-128	7470	-7653	-64	-9446	7727	-13733	-191	-8934	8185	-11779	-143	-7583	8458	-9283	-149	-129	-121	-67	-63	-46	-104	36	-156	16	34	-74	-19	-58	82	-30	-6
0.093333	1325	-708	3199	-14481	-44	-5198	-3425	-8561	-75	-4233	-6155	-12528	-182	-4872	-5946	-15657	-81	-24	7063	-7752	-78	-9461	7845	-13755	-178	-8921	8273	-11834	-133	-7602	8548	-9239	-149	-130	-118	-63	-60	-60	-103	38	-151	20	35	-73	-22	-56	79	-32	-5
0.094167	1315	-679	3043	-14289	-50	-5380	-3373	-8685	-78	-4338	-6234	-12675	-42	-5006	-5984	-15952	-105	85	6640	-7937	-75	-9486	7966	-13780	-166	-8915	8359	-11881	-137	-7620	8641	-9164	-149	-127	-121	-65	-63	-42	-104	39	-129	17	34	-75	-22	-57	78	-29	-1
0.095000	1460	-646	2876	-14104	-46	-5555	-3316	-8793	-82	-4444	-6334	-12830	-32	-5110	-6035	-16257	-97	189	6214	-8197	-75	-9520	8086	-13804	-172	-8919	8443	-11906	-142	-7646	8739	-9065	-151	-126	-117	-63	-63	-58	-102	40	-147	19	38	-77	-22	-55	80	-30	0
0.095833	1497	-610	2719	-13938	-34	-5729	-3257	-8903	-103	-4549	-6442	-12978	-105	-5194	-6086	-16564	-75	288	5791	-8509	-92	-9561	8205	-13826	-161	-8940	8525	-11919	-151	-7671	8839	-8947	-165	-126	-121	-65	-61	-57	-102	39	-149	16	36	-78	-19	-58	80	-31	0
0.096667	1524	-574	2554	-13783	-26	-5900	-3186	-9003	-94	-4656	-6566	-13137	-65	-5261	-6144	-16873	-84	381	5379	-8855	-72	-9607	8322	-13834	-164	-8971	8599	-11910	-182	-7701	8940	-8817	-153	-128	-120	-65	-62	-58	-102	41	-155	18	35	-75	-22	-57	78	-33	-4
0.097500	1534	-534	2394	-13647	-45	-6070	-3121	-9104	-96	-4759	-6699	-13291	-48	-5314	-6208	-17181	-93	467	4981	-9225	-72	-9663	8437	-13864	-194	-9015	8666	-11883	-170	-7735	9041	-8670	-150	-127	-122	-66	-63	-59	-109	35	-153	15	35	-93	-19	-59	75	-32	-1
0.098333	1554	-481	2233	-13525	-39	-6226	-3043	-9191	-113	-4855	-6837	-13447	-82	-5341	-6251	-17475	-86	541	4602	-9593	-70	-9724	8551	-13877	-176	-9075	8728	-11833	-174	-7772	9145	-8510	-150	-132	-125	-67	-63	-60	-107	37	-155	13	34	-80	-28	-58	77	-34	-5
0.099167	1623	-427	2082	-13419	-49	-6400	-2962	-9270	-96	-4955	-6977	-13594	-204	-5362	-6264	-17749	-76	611	4258	-9946	-69	-9780	8672	-13886	-171	-9145	8782	-11756	-182	-7815	9244	-8337	-147	-125	-119	-70	-62	-53	-102	41	-144	17	36	-79	-22	-53	81	-29	1
0.100000	1604	-357	1937	-13325	-56	-6555	-2867	-9336	-92	-5028	-7117	-13742	-205	-5365	-6291	-18012	-86	663	3939	-10263	-105	-9839	8788	-13891	-185	-9229	8824	-11662	-169	-7862	9344	-8158	-148	-129	-125	-65	-60	-58	-108	41	-149	18	30	-76	-22	-57	80	-23	0
0.100833	1556	-277	1794	-13249	-60	-6715	-2769	-9405	-83	-5112	-7255	-13888	-214	-5374	-6276	-18241	-73	709	3654	-10582	-101	-9897	8905	-13892	-180	-9331	8864	-11546	-169	-7917	9434	-7971	-147	-127	-118	-65	-61	-58	-96	40	-148	17	33	-78	-18	-53	78	-31	1
0.101667	1502	-189	1657	-13178	-65	-6876	-2666	-9468	-77	-5186	-7384	-14035	-285	-5368	-6229	-18438	-67	741	3401	-10847	-87	-9944	9021	-13891	-185	-9435	8898	-11411	-152	-7981	9523	-7781	-147	-129	-125	-68	-62	-60	-108	39	-148	17	30	-80	-22	-58	78	-31	-1
0.102500	1445	-91	1526	-13123	-58	-7034	-2553	-9532	-87	-5265	-7502	-14183	-327	-5353	-6145	-18592	-68	769	3182	-11066	-100	-10011	9140	-13884	-186	-9550	8924	-11252	-159	-8045	9603	-7584	-151	-128	-121	-66	-65	-58	-103	41	-150	13	24	-80	-23	-58	78	-29	0
0.103333	1453	36	1396	-13078	-64	-7192	-2432	-9590	-82	-5344	-7607	-14323	-136	-5370	-6017	-18695	-73	786	2997	-11247	-115	-10062	9259	-13871	-184	-9663	8956	-11081	-189	-8118	9679	-7382	-150	-130	-124	-66	-62	-57	-105	38	-154	16	32	-78	-23	-59	79	-32	-1
0.104167	1603	142	1269	-13038	-68	-7355	-2301	-9656	-72	-5430	-7694	-14463	-213	-5385	-5842	-18747	-81	803	2844	-11385	-103	-10108	9378	-13857	-194	-9776	8980	-10902	-167	-8194	9744	-7177	-151	-127	-121	-70	-64	-49	-104	51	-153	15	28	-81	-23	-59	76	-34	-1
0.105000	1572	270	1139	-13005	-72	-7517	-2162	-9726	-80	-5520	-7761	-14604	-307	-5417	-5621	-18732	-75	821	2714	-11482	-110	-10158	9499	-13832	-188	-9879	9006	-10710	-161	-8272	9807	-6962	-150	-128	-125	-65	-61	-58	-107	37	-151	18	30	-76	-21	-58	79	-30	0
0.105833	1497	412	1011	-12978	-82	-7685	-2014	-9804	-91	-5626	-7807	-14744	-225	-5467	-5348	-18648	-64	843	2614	-11554	-107	-10203	9620	-13806	-185	-9978	9035	-10515	-182	-8351	9861	-6746	-150	-142	-121	-65	-63	-58	-103	37	-151	16	30	-77	-21	-56	76	-32	0
0.106667	1809	552	877	-12951	-85	-7858	-1864	-9892	-62	-5750	-7834	-14891	-289	-5551	-5034	-18496	-51	861	2528	-11602	-88	-10256	9732	-13774	-200	-10073	9069	-10317	-182	-8433	9901	-6531	-151	-131	-122	-70	-63	-59	-105	34	-152	16	30	-78	-24	-60	79	-32	-1
0.107500	2310	698	736	-12930	-99	-8039	-1703	-9999	-62	-5895	-7850	-15040	-279	-5666	-4675	-18289	-44	890	2458	-11627	-75	-10307	9844	-13735	-198	-10153	9104	-10123	-166	-8505	9939	-6310	-150	-128	-119	-65	-61	-84	-103	34	-151	16	33	-76	-21	-60	81	-30	2
0.108333	3651	846	574	-12899	-103	-8226	-1526	-10114	-114	-6057	-7825	-15181	-231	-5817	-4275	-17967	-51	930	2403	-11644	-80	-10370	9950	-13693	-190	-10219	9142	-9933	-162	-8575	9963	-6092	-148	-130	-122	-69	-66	-60	-104	36	-152	17	32	-78	-19	-57	76	-32	-3
0.109167	4292	988	442	-12871	-121	-8426	-1366	-10249	-115	-6248	-7773	-15339	-236	-6016	-3847	-17586	-45	974	2351	-11660	-93	-10436	10046	-13651	-190	-10274	9173	-9760	-156	-8636	9979	-5877	-149	-130	-125	-67	-63	-104	-109	35	-153	11	26	-78	-24	-59	76	-32	-1
0.110000	3346	1124	284	-12832	-136	-8629	-1196	-10399	-97	-6464	-7740	-15487	-231	-6260	-3391	-17130	-51	1032	2312	-11674	-114	-10516	10134	-13599	-205	-10317	9214	-9590	-160	-8685	9991	-5668	-151	-130	-125	-70	-65	-60	-105	34	-152	12	33	-76	-24	-58	76	-33	-1
0.110833	2929	1250	130	-12786	-132	-8848	-1030	-10570	-109	-6706	-7700	-15649	-267	-6555	-2923	-16610	-60	1100	2275	-11688	-112	-10604	10207	-13547	-210	-10349	9249	-9435	-172	-8724	9991	-5459	-150	-132	-124	-68	-61	-64	-103	36	-152	15	32	-79	-22	-61	78	-29	0
0.111667	2502	1362	-27	-12732	-136	-9075	-856	-10756	-90	-6981	-7594	-15811	-257	-6899	-2456	-16021	-64	1173	2233	-11721	-87	-10701	10269	-13484	-196	-10370	9278	-9295	-172	-8748	9984	-5266	-152	-127	-121	-70	-64	-62	-108	37	-151	17	33	-79	-23	-57	78	-30	-1
0.112500	1813	1463	-183	-12666	-159	-9308	-692	-10962	-96	-7276	-7487	-15980	-303	-7286	-2004	-15372	-55	1258	2194	-11758	-78	-10811	10309	-13423	-187	-10384	9294	-9170	-189	-8760	9968	-5083	-148	-128	-122	-41	-64	-62	-105	24	-151	16	34	-79	-25	-59	80	-28	-3
0.113333	1363	1543	-338	-12588	-158	-9553	-535	-11184	-88	-7611	-7404	-16154	-427	-7722	-1579	-14685	-57	1344	2151	-11810	-97	-10932	10335	-13356	-190	-10393	9305	-9056	-183	-8757	9944	-4915	-147	-128	-120	-65	-63	-60	-103	39	-151	18	38	-76	-21	-56	78	-31	-1
0.114167	1057	1606	-480	-12502	-148	-9809	-388	-11426	-109	-7958	-7298	-16339	-521	-8203	-1192	-13958	-61	1438	2104	-11874	-107	-11061	10334	-13292	-191	-10398	9302	-8967	-180	-8746	9897	-4762	-149	-129	-120	-64	-69	-59	-108	38	-154	17	33	-78	-19	-60	77	-30	-1
0.115000	861	1645	-619	-12408	-144	-10070	-252	-11685	-93	-8345	-7191	-16528	-353	-8720	-859	-13200	-72	1528	2053	-11947	-93	-11200	10309	-13217	-179	-10401	9281	-8893	-190	-8724	9844	-4626	-150	-128	-125	-67	-64	-62	-107	36	-153	12	34	-77	-22	-60	87	-33	-4
0.115833	529	1666	-746	-12304	-129	-10339	-132	-11952	-73	-8749	-7079	-16731	-228	-9261	-593	-12429	-77	1615	2003	-12029	-99	-11335	10263	-13141	-187	-10404	9241	-8825	-188	-8711	9773	-4519	-154	-126	-122	-65	-66	-62	-104	35	-154	15	32	-77	-26	-61	76	-33	-5
0.116667	124	1671	-853	-12187	-120	-10601	-22	-12235	-85	-9172	-6957	-16925	-265	-9826	-398	-11648	-84	1700	1950	-12116	-112	-11478	10194	-13052	-200	-10408	9184	-8772	-184	-8660	9686	-4406	-149	-130	-122	-65	-67	-62	-109	34	-152	16	36	-76	-26	-59	73	-32	-1
0.117500	-143	1651	-941	-12068	-114	-10870	70	-12531	-66	-9624	-6837	-17135	-184	-10397	-288	-10878	-85	1779	1895	-12207	-101	-11614	10096	-12982	-194	-10417	9104	-8731	-188	-8624	9578	-4328	-152	-128	-122	-65	-68	-79	-109	39	-151	15	35	-78	-33	-61	76	-31	-1
0.118333	-439	1611	-1017	-11948	-112	-11143	145	-12836	-53	-10066	-6713	-17344	-127	-10969	-264	-10120	-66	1847	1838	-12295	-112	-11746	9981	-12899	-184	-10420	9011	-8685	-177	-8585	9458	-4265	-149	-127	-124	-66	-64	-63	-105	35	-151	17	36	-75	-23	-59	79	-32	1
0.119167	-745	1555	-1060	-11821	-98	-11414	209	-13143	-47	-10519	-6581	-17559	-68	-11575	-334	-9377	-62	1902	1790	-12381	-127	-11862	9847	-12809	-176	-10449	8898	-8671	-176	-8554	9314	-4219	-148	-127	-117	-62	-62	-65	-104	41	-150	20	37	-74	-23	-58	78	-28	0
0.120000	-986	1481	-1086	-11702	-82	-11678	248	-13467	-25	-10998	-6448	-17778	-53	-12068	-490	-8669	-74	1920	1738	-12465	-128	-11972	9688	-12721	-189	-10473	8763	-8653	-174	-8530	9153	-4199	-148	-126	-122	-66	-65	-60	-105	39	-150	19	36	-75	-21	-56	79	-28	0
0.120833	-1217	1383	-1090	-11585	-81	-11940	266	-13798	34	-11468	-6299	-18003	-108	-12580	-745	-7987	-66	1967	1694	-12540	-105	-12061	9519	-12635	-187	-10507	8618	-8636	-182	-8519	8975	-4194	-150	-129	-110	-64	-64	-80	-105	42	-153	17	40	-74	-21	-60	78	-31	0
0.121667	-1407	1273	-1068	-11479	-80	-12196	265	-14138	47	-11940	-6139	-18224	-11	-13048	-1076	-7349	-59	1972	1653	-12612	-103	-12139	9334	-12544	-164	-10548	8463	-8626	-176	-8520	8782	-4210	-148	-127	-120	-64	-62	-59	-107	37	-151	20	38	-74	-18	-58	77	-27	0
0.122500	-1566	1145	-1023	-11379	-66	-12441	249	-14490	26	-12398	-5959	-18443	136	-13468	-1482	-6753	-60	1963	1625	-12676	-102	-12188	9140	-12458	-168	-10596	8298	-8618	-162	-8542	8573	-4235	-149	-129	-102	-66	-61	-62	-105	37	-151	18	34	-74	-23	-61	77	-31	0
0.123333	-1709	995	-957	-11299	-48	-12685	210	-14850	64	-12850	-5761	-18661	93	-13834	-1953	-6206	-55	1935	1605	-12736	-95	-12200	8942	-12373	-180	-10651	8132	-8612	-169	-8575	8356	-4280	-153	-129	-125	-68	-67	-63	-111	33	-154	13	29	-81	-26	-60	75	-40	-3
0.124167	-1819	842	-872	-11227	-66	-12909	155	-15215	92	-13260	-5545	-18877	15	-14136	-2474	-5693	-48	1896	1594	-12789	-100	-12237	8744	-12288	-187	-10703	7965	-8608	-174	-8626	8129	-4338	-149	-129	-124	-58	-64	-60	-141	35	-150	13	32	-80	-25	-60	77	-32	-4
0.125000	-1919	672	-756	-11173	-72	-13122	87	-15585	49	-13682	-5293	-19072	71	-14375	-3030	-5219	-52	1823	1604	-12833	-108	-12227	8553	-12211	-182	-10762	7810	-8600	-166	-8691	7905	-4406	-151	-128	-119	-66	-64	-62	-109	37	-154	18	30	-97	-24	-58	80	-12	-1
0.125833	-1986	487	-626	-11134	-49	-13318	18	-15962	26	-14056	-5012	-19257	122	-14554	-3607	-4792	-53	1776	1629	-12872	-113	-12195	8372	-12131	-187	-10816	7663	-8596	-168	-8774	7681	-4508	-148	-127	-120	-65	-62	-56	-105	39	-151	19	35	-75	-21	-58	77	-32	0
0.126667	-2023	295	-477	-11116	-42	-13504	-80	-16350	13	-14402	-4707	-19422	98	-14667	-4190	-4398	-46	1699	1668	-12908	-116	-12151	8197	-12040	-189	-10873	7525	-8598	-160	-8868	7465	-4578	-146	-126	-119	-65	-58	-61	-103	37	-147	19	35	-74	-17	-61	80	-31	3
0.127500	-2048	87	-313	-11117	-52	-13669	-180	-16747	-11	-14716	-4365	-19566	129	-14674	-4757	-4044	-57	1612	1723	-12943	-103	-12084	8038	-11991	-186	-10924	7402	-8600	-147	-8979	7266	-4684	-150	-128	-119	-65	-79	-56	-101	41	-148	20	36	-75	-19	-58	82	-31	0
0.128333	-2033	-134	-133	-11141	-45	-13818	-277	-17148	-5	-14988	-3993	-19680	96	-14713	-5301	-3721	-73	1520	1798	-12971	-109	-12012	7892	-11933	-184	-10968	7299	-8606	-167	-9099	7077	-4802	-148	-127	-119	-63	-62	-57	-107	38	-153	18	35	-75	-21	-59	82	-29	7
0.129167	-2023	-368	54	-11186	-29	-13923	-383	-17560	-3	-15222	-3592	-19755	29	-14658	-5810	-3432	-70	1416	1888	-13000	-95	-11925	7767	-11878	-191	-11012	7214	-8620	-173	-9230	6910	-4932	-151	-124	-119	-65	-62	-53	-102	40	-153	19	34	-74	-25	-60	82	-31	-4
0.130000	-2029	-614	254	-11249	-27	-14050	-484	-17978	-16	-15415	-3167	-19790	193	-14555	-6265	-3184	-67	1303	1998	-12994	-82	-11830	7657	-11840	-187	-11037	7154	-8637	-166	-9364	6767	-5063	-146	-125	-120	-66	-65	-53	-104	40	-155	18	34	-75	-22	-58	84	-30	3
0.130833	-1998	-869	459	-11339	-38	-14130	-574	-18396	-21	-15565	-2709	-19780	213	-14410	-6654	-2928	-77	1201	2124	-13039	-90	-11731	7572	-11802	-183	-11053	7111	-8663	-160	-9503	6656	-5213	-151	-131	-126	-65	-63	-57	-104	41	-151	16	29	-75	-22	-56	81	-32	-3
0.131667	-1975	-1128	671	-11437	-28	-14190	-661	-18819	-34	-15673	-2238	-19716	61	-14243	-6970	-2716	-70	1089	2232	-13053	-81	-11636	7502	-11762	-198	-11065	7091	-8697	-181	-9642	6570	-5368	-151	-131	-122	-68	-64	-60	-111	36	-155	13	30	-76	-23	-61	80	-32	-1
0.132500	-1946	-1400	883	-11561	-33	-14226	-733	-19239	-67	-15743	-1755	-19589	-78	-14046	-7207	-2527	-72	981	2420	-13055	-94	-11538	7456	-11761	-199	-11057	7099	-8734	-185	-9774	6523	-5533	-150	-141	-122	-68	-61	-58	-88	40	-154	18	35	-76	-21	-55	81	-33	-3
0.133333	-1893	-1670	1097	-11701	-18	-14235	-784	-19673	-55	-15769	-1236	-19389	0	-13835	-7355	-2352	-75	876	2589	-13050	-102	-11444	7426	-11762	-206	-11014	7125	-8783	-170	-9903	6508	-5702	-151	-129	-121	-68	-62	-56	-104	39	-155	16	32	-77	-19	-52	85	-28	1
0.134167	-1848	-1943	1308	-11859	-13	-14222	-819	-20094	-69	-15758	-722	-19125	55	-13621	-7420	-2205	-80	770	2767	-13039	-81	-11357	7416	-11760	-199	-11023	7171	-8840	-172	-10025	6524	-5888	-151	-130	-121	-57	-61	-57	-102	38	-152	21	36	-75	-23	-57	81	-33	-1
0.135000	-1801	-2217	1518	-12034	-13	-14194	-833	-20519	-108	-15718	-211	-18781	-34	-13403	-7399	-2070	-67	680	2955	-13022	-78	-11278	7423	-11781	-189	-10990	7233	-8904	-166	-10140	6578	-6073	-149	-128	-119	-65	-62	-59	-104	41	-152	19	34	-74	-22	-65	81	-27	-1
0.135833	-1751	-2490	1718	-12225	-7	-14148	-818	-20936	-85	-15651	302	-18357	-22	-13199	-7296	-1959	-61	593	3145	-12992	-76	-11209	7446	-11805	-186	-10953	7313	-8978	-163	-10253	6663	-6270	-147	-127	-121	-63	-63	-56	-104	39	-152	20	36	-76	-22	-57	82	-30	-4
0.136667	-1702	-2756	1912	-12430	-19	-14084	-794	-21345	-75	-15557	803	-17852	58	-13004	-7106	-1865	-56	520	3341	-12959	-83	-11145	7485	-11844	-182	-10915	7404	-9060	-167	-10328	6774	-6469	-149	-126	-121	-64	-62	-56	-105	40	-152	17	29	-78	-19	-58	86	-31	2
0.137500	-1647	-3014	2090	-12649	-27	-14009	-739	-21741	-87	-15445	1290	-17271	-50	-12835	-6846	-1797	-68	449	3529	-12921	-85	-11096	7534	-11895	-193	-10877	7511	-9149	-179	-10402	6912	-6672	-151	-128	-116	-69	-63	-58	-104	39	-154	18	32	-76	-22	-57	81	-31	0
0.138333	-1592	-3255	2252	-12905	-34	-13922	-656	-22132	-84	-15318	1752	-16603	17	-12683	-6522	-1741	-70	400	3723	-12877	-66	-11049	7585	-11958	-198	-10840	7625	-9242	-174	-10459	7075	-6873	-148	-124	-117	-62	-63	-57	-104	39	-148	20	33	-77	-23	-58	80	-32	-4
0.139167	-1525	-3486	2409	-13118	-63	-13821	-546	-22496	-86	-15169	2190	-15862	154	-12556	-6139	-1710	-69	361	3909	-12833	-53	-11013	7684	-12021	-178	-10806	7753	-9331	-159	-10481	7261	-7071	-148	-125	-115	-62	-62	-52	-103	39	-147	20	39	-74	-19	-55	84	-27	2
0.140000	-1441	-3699	2545	-13369	-136	-13717	-418	-22844	-99	-15023	2583	-15068	-170	-12462	-5708	-1711	-48	335	4071	-12799	-69	-10986	7772	-12107	-171	-10786	7879	-9440	-166	-10525	7460	-7269	-148	-126	-122	-67	-64	-59	-104	38	-150	16	27	-79	-23	-60	79	-30	-1
0.140833	-1391	-3881	2655	-13633	-206	-13610	-260	-23168	-82	-14861	2940	-14199	-370	-12393	-5242	-1739	-39	309	4267	-12766	-79	-10964	7877	-12192	-173	-10770	8017	-9540	-164	-10530	7681	-7453	-151	-128	-142	-67	-61	-57	-102	39	-150	19	35	-75	-18	-57	82	-29	0
0.141667	-1437	-4071	2751	-13895	-208	-13485	-73	-23454	-107	-14691	3256	-13276	-211	-12347	-4751	-1798	-62	305	4444	-12749	-60	-10950	7992	-12289	-174	-10765	8159	-9650	-174	-10523	7901	-7631	-150	-128	-121	-66	-64	-60	-105	39	-151	18	33	-80	10	-57	81	-29	-5
0.142500	-1463	-4224	2824	-14170	-176	-13356	142	-23705	-138	-14514	3523	-12309	-144	-12326	-4248	-1893	-58	309	4611	-12742	-56	-10943	8121	-12388	-182	-10770	8303	-9756	-173	-10499	8134	-7804	-151	-129	-125	-68	-36	-59	-105	38	-150	17	33	-77	-23	-58	81	-28	-3
0.143333	-1355	-4352	2874	-14446	-150	-13216	386	-23921	-109	-14334	3733	-11315	-231	-12329	-3743	-2029	-52	318	4770	-12753	-83	-10935	8266	-12495	-189	-10786	8448	-9862	-169	-10460	8365	-7948	-149	-128	-121	-67	-63	-61	-104	38	-153	15	33	-78	-23	-60	76	-28	-4
0.144167	-1239	-4462	2905	-14728	-115	-13068	649	-24087	-113	-14146	3892	-10305	-264	-12347	-3244	-2205	-69	331	4945	-12787	-81	-10935	8420	-12602	-190	-10812	8600	-9964	-181	-10403	8601	-8078	-144	-130	-120	-68	-66	-64	-108	38	-153	20	33	-74	-24	-57	80	-30	0
0.145000	-1159	-4546	2914	-15008	-79	-12908	955	-24197	-98	-13950	3996	-9289	-325	-12377	-2756	-2420	-66	344	5117	-12840	-74	-10933	8578	-12705	-189	-10846	8752	-10064	-179	-10342	8834	-8190	-148	-129	-121	-65	-62	-59	-103	52	-150	19	32	-74	-24	-58	81	-30	1
0.145833	-1051	-4607	2903	-15290	-53	-12743	1300	-24253	-81	-13751	4037	-8275	-282	-12416	-2297	-2683	-49	363	5286	-12916	-83	-10939	8768	-12815	-197	-10887	8908	-10159	-179	-10270	9065	-8282	-146	-127	-119	-66	-61	-63	-104	41	-147	19	36	-73	-22	-57	85	-26	0
0.146667	-952	-4648	2874	-15569	-31	-12558	1623	-24241	-110	-13547	4018	-7291	-219	-12468	-1865	-2985	-46	373	5459	-13014	-57	-10946	8964	-12923	-200	-10934	9062	-10248	-173	-10183	9282	-8353	-147	-127	-117	-64	-61	-59	-104	42	-148	21	35	-75	-30	-59	84	-29	0
0.147500	-887	-4669	2827	-15849	-26	-12357	1996	-24161	-113	-13343	3935	-6343	-283	-12500	-1474	-3328	-49	378	5638	-13134	-44	-10964	9167	-13029	-174	-10990	9216	-10329	-170	-10098	9494	-8405	-145	-127	-117	-73	-70	-59	-103	41	-150	22	39	-72	-19	-55	84	-27	0
0.148333	-785	-4674	2765	-16123	-5	-12172	2392	-24004	-108	-13135	3792	-5448	-249	-12539	-1119	-3711	-68	370	5823	-13277	-52	-10986	9379	-13137	-150	-11047	9373	-10407	-167	-10017	9686	-8436	-149	-131	-121	-67	-65	-62	-107	40	-149	15	32	-75	-16	-58	105	-31	-3
0.149167	-661	-4665	2683	-16401	5	-11975	2798	-23771	-97	-12931	3583	-4615	-210	-12560	-809	-4125	-80	349	6015	-13432	-65	-11015	9602	-13235	-184	-11109	9527	-10469	-164	-9931	9869	-8446	-151	-122	-120	-67	-64	-61	-107	37	-152	16	34	-76	-24	-57	80	-34	0
0.150000	-561	-4631	2604	-16658	26	-11767	3242	-23452	-61	-12729	3329	-3858	-151	-12567	-537	-4569	-68	322	6220	-13596	-44	-11052	9833	-13328	-189	-11165	9686	-10521	-167	-9852	10036	-8437	-151	-129	-122	-68	-61	-60	-110	43	-154	13	46	-74	-30	-59	78	-33	-3
0.150833	-559	-4588	2515	-16908	44	-11565	3677	-23041	-78	-12534	3016	-3179	-167	-12554	-302	-5031	-70	283	6428	-13762	-60	-11099	10066	-13416	-171	-11218	9843	-10563	-163	-9776	10196	-8407	-153	-129	-122	-69	-62	-58	-107	37	-154	18	33	-76	-25	-57	80	-32	-4
0.151667	-462	-4529	2423	-17154	50	-11367	4150	-22546	-83	-12347	2654	-2599	-337	-12522	-110	-5511	-69	226	6651	-13934	-65	-11154	10303	-13488	-168	-11272	9999	-10596	-170	-9710	10335	-8366	-152	-128	-124	-67	-63	-58	-105	40	-155	16	35	-75	-23	-45	80	-33	-18
0.152500	-224	-4461	2326	-17386	33	-11182	4615	-21956	-81	-12179	2282	-2109	-351	-12469	47	-5995	-56	155	6858	-14102	-59	-11219	10542	-13572	-172	-11319	10153	-10614	-170	-9659	10461	-8321	-148	-127	-119	-67	-60	-55	-105	36	-155	19	35	-76	-23	-55	81	-31	-1
0.153333	77	-4382	2237	-17606	17	-11012	5083	-21284	-105	-12027	1827	-1727	-191	-12393	171	-6483	-41	69	7079	-14266	-95	-11290	10773	-13659	-184	-11363	10304	-10619	-164	-9622	10567	-8251	-149	-127	-120	-65	-60	-57	-105	40	-148	19	34	-73	-21	-57	84	-31	0
0.154167	306	-4296	2146	-17812	0	-10877	5539	-20514	-69	-11896	1378	-1446	-290	-12302	262	-6954	-53	-28	7293	-14416	-84	-11374	11001	-13705	-205	-11406	10445	-10614	-170	-9598	10672	-8185	-150	-121	-119	-68	-64	-60	-105	39	-152	17	34	-78	-21	-55	82	-29	1
0.155000	346	-4202	2061	-18005	-6	-10761	5980	-19667	-52	-11787	913	-1272	-414	-12196	326	-7414	-59	-141	7501	-14544	-58	-11464	11219	-13761	-181	-11443	10580	-10605	-172	-9589	10749	-8111	-152	-129	-120	-65	-65	-56	-103	38	-152	19	35	-76	-24	-52	84	-31	-3
0.155833	450	-4104	1986	-18183	-50	-10686	6395	-18739	-87	-11710	445	-1198	-233	-12075	367	-7856	-60	-264	7706	-14682	-103	-11561	11423	-13813	-182	-11464	10707	-10585	-165	-9598	10822	-8039	-148	-127	-120	-66	-65	-57	-103	39	-153	16	35	-76	-22	-56	81	-32	-3
0.156667	586	-4004	1913	-18348	-5	-10658	6781	-17733	-110	-11661	-13	-1229	-125	-11954	383	-8274	-51	-403	7890	-14799	-119	-11660	11609	-13861	-204	-11516	10817	-10564	-174	-9630	10885	-7975	-155	-131	-125	-68	-68	-62	-109	36	-155	15	30	-79	-26	-58	78	-34	-9
0.157500	642	-3903	1847	-18499	-16	-10673	7138	-16653	-104	-11644	-441	-1353	-95	-11831	385	-8655	-63	-541	8060	-14893	-112	-11761	11781	-13900	-212	-11552	10915	-10529	-181	-9672	10949	-7914	-150	-136	-121	-66	-64	-66	-107	37	-156	12	29	-78	-24	-57	82	-31	-6
0.158333	637	-3811	1791	-18630	-35	-10729	7440	-15506	-101	-11651	-840	-1557	-111	-11707	370	-9005	-88	-688	8211	-14979	-118	-11857	11936	-13939	-207	-11587	11010	-10494	-172	-9729	11002	-7862	-152	-129	-121	-66	-64	-58	-104	36	-152	17	34	-75	-22	-56	79	-31	-6
0.159167	653	-3684	1746	-18745	-62	-10837	7700	-14308	-134	-11686	-1192	-1844	113	-11596	348	-9316	-69	-840	8345	-15049	-99	-11953	12071	-13958	-203	-11625	11081	-10459	-172	-9810	11055	-7814	-147	-150	-122	-66	-60	-57	-100	43	-151	20	30	-78	-19	-56	85	-28	2
0.160000	709	-3577	1706	-18843	-95	-10988	7900	-13076	-138	-11753	-1486	-2202	286	-11500	304	-9602	-90	-998	8449	-15117	-88	-12046	12178	-13977	-197	-11667	11139	-10424	-171	-9892	11104	-7782	-149	-126	-121	-65	-64	-56	-103	41	-151	18	36	-75	-21	-55	84	-29	0
0.160833	1611	-3437	1666	-18924	-94	-11186	8035	-11812	-130	-11843	-1726	-2630	63	-11423	251	-9859	-73	-1155	8533	-15180	-102	-12131	12264	-13986	-199	-11714	11178	-10391	-154	-9979	11149	-7763	-151	-126	-118	-65	-63	-58	-103	39	-151	19	35	-75	-25	-56	81	-30	0
0.161667	4060	-3369	1634	-18988	-102	-11424	8104	-10537	-170	-11960	-1890	-3112	-31	-11371	189	-10092	-56	-1310	8582	-15227	-101	-12207	12326	-13983	-207	-11767	11205	-10357	-151	-10104	11195	-7759	-149	-126	-119	-65	-63	-60	-103	43	-150	18	35	-78	-17	-56	82	-28	0
0.162500	4643	-3272	1612	-19030	-116	-11696	8107	-9248	-200	-12096	-1988	-3639	-55	-11344	116	-10304	-62	-1463	8612	-15308	-98	-12281	12367	-13970	-207	-11828	11218	-10332	-152	-10224	11241	-7767	-147	-125	-117	-66	-59	-59	-104	41	-149	21	33	-79	-23	-57	85	-28	-1
0.163333	3518	-3176	1559	-19057	-116	-11997	8030	-7972	-178	-12244	-2008	-4204	-73	-11347	36	-10501	-62	-1614	8612	-15380	-90	-12343	12400	-13941	-203	-11897	11216	-10304	-167	-10351	11276	-7790	-147	-131	-120	-66	-62	-60	-103	42	-152	18	32	-77	-12	-55	84	-31	-1
0.164167	3113	-3084	1517	-19057	-105	-12314	7889	-6729	-176	-12411	-1959	-4793	-110	-11378	-52	-10694	-46	-1765	8594	-15462	-82	-12399	12385	-13901	-203	-11976	11205	-10283	-171	-10487	11335	-7825	-142	-128	-119	-64	-63	-60	-107	38	-149	17	33	-78	-23	-58	78	-30	-1
0.165000	2464	-3001	1470	-19040	-96	-12646	7670	-5526	-167	-12582	-1840	-5401	-142	-11441	-150	-10880	-47	-1904	8545	-15557	-79	-12452	12361	-13842	-186	-12057	11184	-10262	-159	-10623	11346	-7865	-150	-129	-121	-68	-68	-63	-128	37	-154	21	32	-77	-39	-59	78	-32	-1
0.165833	1931	-2925	1417	-19023	-104	-12975	7390	-4382	-161	-12755	-1660	-6024	-130	-11533	-248	-11070	-42	-2038	8485	-15656	-92	-12491	12327	-13765	-196	-12146	11157	-10244	-166	-10763	11378	-7909	-147	-126	-119	-66	-61	-60	-104	41	-150	17	32	-75	-18	-58	79	-30	0
0.166667	1635	-2851	1355	-18938	-93	-13294	7049	-3302	-148	-12928	-1418	-6643	-248	-11641	-339	-11264	-39	-2167	8407	-15765	-113	-12530	12273	-13670	-191	-12235	11126	-10226	-159	-10901	11406	-7958	-149	-128	-118	-64	-64	-60	-107	41	-152	19	34	-68	-19	-56	87	-29	0
0.167500	1215	-2788	1283	-18853	-72	-13602	6675	-2303	-173	-13098	-1132	-7259	-340	-11780	-440	-11471	-59	-2288	8315	-15883	-103	-12560	12213	-13562	-201	-12328	11094	-10210	-151	-11042	11427	-8011	-146	-125	-117	-65	-59	-60	-107	42	-149	18	35	-73	-18	-58	81	-31	5
0.168333	864	-2734	1197	-18751	-62	-13882	6195	-1408	-198	-13259	-811	-7866	-348	-11940	-526	-11686	-61	-2408	8209	-16047	-110	-12597	12141	-13415	-197	-12426	11058	-10195	-165	-11188	11446	-8059	-146	-129	-117	-63	-63	-62	-107	38	-150	19	34	-74	-25	-57	75	-27	-16
0.169167	528	-2688	1095	-18632	-56	-14128	5704	-623	-205	-13411	-476	-8454	-398	-12117	-609	-11913	-73	-2529	8088	-16139	-104	-12624	12067	-13301	-183	-12528	11042	-10178	-153	-11327	11458	-8105	-108	-129	-121	-67	-63	-60	-107	38	-154	17	34	-77	-24	-59	78	-32	-3
0.170000	230	-2652	990	-18498	-52	-14336	5177	43	-190	-13544	-124	-9016	-432	-12303	-675	-12141	-86	-2643	7963	-16266	-105	-12657	11988	-13155	-189	-12624	10987	-10162	-147	-11468	11470	-8138	-152	-129	-84	-65	-64	-62	-81	38	-153	17	36	-77	-23	-57	77	-31	-3
0.170833	-19	-2622	870	-18348	-41	-14500	4627	593	-177	-13660	224	-9555	-396	-12500	-725	-12395	-72	-2754	7836	-16391	-122	-12687	11911	-12994	-198	-12724	10955	-10141	-166	-11613	11482	-8159	-150	-129	-119	-67	-64	-62	-104	38	-153	17	35	-76	-23	-59	79	-31	0
0.171667	-274	-2602	739	-18185	-40	-14628	4067	1012	-170	-13757	568	-10063	-273	-12704	-749	-12638	-43	-2865	7704	-16505	-115	-12722	11836	-12832	-193	-12818	10926	-10117	-165	-11751	11497	-8164	-150	-129	-121	-67	-65	-60	-105	35	-152	15	37	-75	-36	-58	80	-32	-1
0.172500	-499	-2594	593	-18012	-42	-14701	3499	1300	-191	-13832	887	-10539	-279	-12905	-754	-12883	-47	-2976	7567	-16610	-91	-12756	11767	-12664	-190	-12907	10911	-10090	-172	-11879	11508	-8158	-148	-130	-121	-66	-63	-58	-107	35	-154	17	36	-76	-23	-58	80	-33	-5
0.173333	-699	-2592	441	-17836	-24	-14739	2944	1452	-154	-13896	1173	-10981	-320	-13106	-728	-13120	-60	-3089	7422	-16703	-102	-12797	11700	-12498	-196	-12996	10877	-10064	-187	-12018	11525	-8134	-153	-132	-122	-67	-62	-60	-116	49	-158	13	34	-78	-25	-59	77	-31	-4
0.174167	-861	-2596	273	-17652	-21	-14733	2412	1466	-17	-13933	1417	-11392	-239	-13306	-671	-13347	-53	-3196	7292	-16773	-100	-12839	11644	-12333	-198	-13074	10860	-10031	-183	-12166	11541	-8094	-152	-133	-124	-68	-63	-60	-108	38	-154	17	36	-79	-23	-59	80	-33	-5
0.175000	-1000	-2601	104	-17464	-36	-14685	1928	1361	74	-13953	1631	-11760	-213	-13491	-580	-13539	-63	-3300	7160	-16827	-75	-12882	11593	-12176	-200	-13149	10844	-9998	-180	-12270	11565	-8041	-151	-128	-130	-66	-63	-61	-109	36	-156	17	36	-78	-22	-56	77	-33	0
0.175833	-1119	-2610	-82	-17273	-27	-14606	1486	1120	101	-13959	1783	-12102	-350	-13667	-459	-13738	-70	-3420	7036	-16865	-73	-12929	11548	-12026	-186	-13218	10833	-9963	-173	-12393	11594	-7975	-150	-131	-124	-68	-66	-61	-105	37	-154	18	38	-78	-24	-59	87	-30	-3
0.176667	-1206	-2621	-265	-17089	-13	-14504	1110	764	127	-13950	1900	-12414	-376	-13834	-300	-13890	-63	-3494	6917	-16876	-85	-12981	11512	-11892	-179	-13284	10820	-9926	-150	-12499	11627	-7898	-150	-127	-125	-69	-64	-34	-107	38	-158	15	35	-81	-21	-57	79	-30	-1
0.177500	-1283	-2630	-463	-16907	-7	-14377	804	301	125	-13930	1962	-12700	-353	-13979	-112	-14016	-62	-3583	6803	-16868	-101	-13034	11483	-11764	-200	-13341	10812	-9884	-143	-12598	11667	-7816	-163	-131	-124	-72	-64	-61	-105	36	-154	17	36	-79	-24	-58	81	-30	-7
0.178333	-1333	-2632	-663	-16732	-1	-14237	583	-265	61	-13898	1989	-12960	-337	-14114	106	-14116	-63	-3658	6709	-16842	-98	-13089	11461	-11654	-210	-13400	10808	-9851	-155	-12683	11706	-7724	-148	-127	-120	-66	-61	-60	-107	51	-153	19	34	-79	-22	-59	81	-25	0
0.179167	-1375	-2629	-869	-16555	5	-14088	451	-907	61	-13854	1974	-13198	-151	-14225	354	-14173	-57	-3721	6610	-16787	-78	-13146	11479	-11553	-187	-13453	10807	-9813	-136	-12758	11762	-7632	-147	-122	-120	-67	-61	-59	-104	42	-146	23	39	-75	-18	-56	82	-25	4
0.180000	-1387	-2621	-1079	-16391	9	-13937	411	-1627	88	-13808	1930	-13430	-158	-14320	622	-14208	-61	-3771	6526	-16746	-96	-13208	11442	-11471	-189	-13505	10800	-9791	-136	-12821	11818	-7545	-145	-124	-117	-63	-63	-58	-103	40	-147	18	36	-78	-21	-56	81	-25	0
0.180833	-1404	-2606	-1300	-16234	-5	-13790	472	-2396	51	-13752	1859	-13653	-259	-14400	912	-14220	-67	-3802	6447	-16680	-105	-13274	11445	-11404	-200	-13566	10801	-9759	-152	-12872	11872	-7466	-151	-129	-118	-66	-63	-57	-102	41	-154	19	37	-93	-19	-56	82	-24	-5
0.181667	-1413	-2585	-1520	-16086	-4	-13643	629	-3217	55	-13685	1774	-13884	-235	-14465	1218	-14219	-61	-3829	6377	-16602	-91	-13345	11438	-11360	-198	-13624	10799	-9744	-158	-12915	11929	-7390	-151	-128	-122	-67	-65	-60	-110	40	-154	16	32	-79	-25	-61	79	-29	-6
0.182500	-1387	-2558	-1751	-15947	-3	-13516	884	-4072	23	-13623	1677	-14102	-405	-14508	1534	-14199	-69	-3833	6311	-16519	-120	-13419	11447	-11323	-203	-13680	10802	-9731	-145	-12941	11996	-7329	-148	-130	-124	-72	-67	-60	-102	40	-155	16	34	-78	-23	-57	86	-28	1
0.183333	-1360	-2514	-1974	-15806	-6	-13384	1234	-4933	-16	-13543	1589	-14366	-417	-14533	1862	-14180	-80	-3824	6256	-16427	-125	-13496	11464	-11303	-186	-13743	10808	-9736	-136	-12962	12065	-7280	-149	-124	-119	-69	-56	-58	-102	38	-150	18	33	-78	-24	-60	77	-27	0
0.184167	-1334	-2473	-2211	-15681	6	-13266	1669	-5794	-55	-13451	1507	-14584	-409	-14542	2185	-14167	-77	-3799	6202	-16329	-97	-13581	11487	-11292	-155	-13829	10816	-9746	-142	-12970	12130	-7240	-147	-128	-120	-69	-64	-63	-103	43	-150	17	36	-76	-33	-58	81	-29	1
0.185000	-1300	-2416	-2444	-15558	5	-13154	2181	-6636	-44	-13352	1410	-14843	-552	-14538	2508	-14168	-66	-3760	6148	-16242	-105	-13666	11520	-11295	-168	-13873	10832	-9774	-145	-12971	12202	-7214	-151	-126	-121	-66	-62	-60	-102	42	-151	20	32	-78	-25	-57	81	-27	0
0.185833	-1267	-2361	-2679	-15445	-9	-13054	2755	-7455	0	-13238	1397	-15123	-560	-14514	2819	-14187	-41	-3711	6095	-16152	-105	-13756	11556	-11308	-169	-13941	10849	-9813	-142	-12966	12272	-7204	-149	-126	-118	-67	-62	-62	-102	56	-147	18	36	-74	-13	-56	81	-26	0
0.186667	-1254	-2302	-2914	-15340	-1	-12958	3387	-8237	283	-13112	1380	-15426	-659	-14479	3118	-14251	-67	-3656	6038	-16062	-105	-13846	11607	-11332	-163	-14012	10870	-9871	-162	-12959	12354	-7211	-146	-122	-124	-99	-64	-57	-100	40	-147	18	37	-75	-21	-53	82	-27	0
0.187500	-1274	-2248	-3144	-15243	-10	-12874	4058	-8975	613	-12971	1391	-15738	-731	-14432	3395	-14345	-62	-3590	5974	-15974	-79	-13941	11662	-11364	-155	-14083	10892	-9946	-167	-12949	12406	-7233	-146	-122	-117	-65	-63	-58	-102	40	-148	18	36	-75	-21	-52	84	-27	-7
0.188333	-1267	-2195	-3374	-15153	-13	-12793	4758	-9660	448	-12822	1431	-16069	-711	-14381	3641	-14486	-53	-3527	5903	-15891	-69	-14033	11728	-11408	-144	-14151	10927	-10041	-176	-12944	12463	-7273	-148	-126	-117	-64	-63	-56	-101	42	-146	19	36	-76	-19	-56	81	-29	0
0.189167	-1219	-2146	-3596	-15077	-27	-12732	5465	-10292	265	-12658	1504	-16410	-811	-14323	3848	-14686	-53	-3459	5819	-15815	-76	-14123	11792	-11461	-155	-14218	10960	-10157	-193	-12936	12513	-7327	-149	-127	-121	-72	-64	-60	-105	37	-153	16	33	-77	-21	-58	78	-32	0
0.190000	-1186	-2109	-3812	-15009	-41	-12669	6176	-10861	204	-12489	1604	-16759	-737	-14263	4017	-14942	-69	-3399	5722	-15738	-62	-14213	11866	-11519	-159	-14282	10997	-10294	-187	-12954	12556	-7402	-154	-133	-124	-72	-67	-64	-107	36	-155	10	28	-79	-25	-61	77	-34	-7
0.190833	-1110	-2081	-4012	-14948	-49	-12620	6859	-11368	82	-12315	1731	-17103	-759	-14188	4144	-15244	-70	-3335	5621	-15662	-40	-14288	11946	-11585	-142	-14324	11045	-10443	-181	-12940	12594	-7482	-151	-128	-120	-68	-64	-61	-110	36	-156	15	37	-74	-24	-60	80	-31	-5
0.191667	-1026	-2056	-4191	-14893	-58	-12578	7540	-11807	30	-12131	1888	-17442	-923	-14120	4227	-15603	-61	-3273	5509	-15589	-27	-14357	12029	-11653	-159	-14362	11094	-10605	-176	-12944	12618	-7582	-154	-129	-120	-72	-63	-59	-107	38	-151	15	30	-81	-21	-59	79	-32	-4
0.192500	-974	-2046	-4356	-14855	-68	-12552	8143	-12203	-42	-11953	2060	-17775	-979	-14052	4260	-16014	-66	-3218	5381	-15518	-10	-14413	12111	-11730	-172	-14388	11146	-10783	-174	-12949	12630	-7695	-152	-131	-119	-66	-63	-62	-107	39	-158	15	33	-81	-23	-58	93	-32	-5
0.193333	-917	-2051	-4496	-14827	-60	-12540	8714	-12549	-171	-11788	2242	-18067	-1121	-13986	4236	-16473	-69	-3175	5249	-15450	-34	-14455	12193	-11808	-169	-14394	11206	-10975	-185	-12963	12627	-7826	-151	-129	-119	-66	-61	-60	-105	36	-151	19	33	-75	-22	-57	77	-32	-4
0.194167	-856	-2064	-4614	-14810	-62	-12557	9215	-12852	-217	-11643	2430	-18372	-1057	-13925	4160	-16980	-62	-3135	5110	-15387	-75	-14486	12255	-11894	-168	-14390	11266	-11175	-181	-12979	12611	-7964	-147	-126	-118	-66	-62	-61	-105	38	-154	13	33	-75	-19	-46	80	-31	1
0.195000	-813	-2094	-4698	-14817	-66	-12575	9652	-13087	-260	-11523	2618	-18635	-1090	-13870	4032	-17525	-68	-3097	4961	-15322	-38	-14501	12322	-11984	-178	-14364	11327	-11380	-182	-12996	12577	-8121	-149	-126	-121	-63	-59	-59	-103	38	-150	17	35	-77	-21	-56	80	-30	0
0.195833	-796	-2134	-4753	-14821	-73	-12665	10009	-13371	-367	-11442	2796	-18872	-1592	-13788	3851	-18110	-66	-3069	4799	-15263	-26	-14503	12368	-12078	-180	-14331	11387	-11589	-166	-13021	12529	-8292	-149	-125	-118	-66	-60	-62	-108	39	-151	16	43	-75	-21	-58	82	-30	-1
0.196667	-832	-2192	-4776	-14839	-72	-12769	10286	-13635	-378	-11399	2967	-19076	-1822	-13770	3620	-18718	-67	-3046	4661	-15206	-38	-14489	12392	-12177	-174	-14279	11451	-11793	-164	-13045	12468	-8476	-151	-132	-122	-67	-64	-60	-105	38	-151	18	34	-77	-21	-58	79	-32	-5
0.197500	-856	-2255	-4767	-14894	-67	-12906	10487	-13858	-382	-11409	3115	-19250	-1289	-13728	3346	-19347	-68	-3026	4516	-15147	-35	-14464	12400	-12279	-197	-14220	11506	-12004	-170	-13074	12392	-8676	-150	-126	-125	-69	-65	-61	-108	36	-152	19	27	-79	-26	-58	79	-32	-3
0.198333	-901	-2334	-4727	-14956	-75	-13079	10599	-14110	-413	-11470	3243	-19397	-770	-13687	3037	-19985	-70	-3015	4369	-15104	-61	-14426	12382	-12387	-201	-14148	11561	-12195	-162	-13103	12304	-8886	-156	-130	-127	-70	-73	-60	-107	38	-154	17	34	-77	-22	-59	78	-32	-3
0.199167	-1211	-2416	-4648	-15033	-87	-13286	10636	-14380	-418	-11590	3348	-19515	-666	-13643	2690	-20625	-80	-2992	4236	-15050	-67	-14378	12338	-12491	-207	-14064	11611	-12379	-150	-13129	12207	-9107	-148	-126	-119	-65	-62	-57	-104	41	-149	-3	32	-75	-19	-57	85	-28	-1
0.200000	-2646	-2508	-4539	-15124	-109	-13525	10598	-14672	-395	-11756	3427	-19608	-546	-13595	2324	-21268	-76	-2977	4121	-15011	-70	-14325	12276	-12597	-212	-13979	11652	-12547	-180	-13156	12093	-9337	-150	-127	-122	-66	-65	-59	-105	37	-149	19	34	-73	-22	-55	85	-30	-1
0.200833	-4296	-2605	-4403	-15233	-92	-13794	10483	-14995	-373	-11988	3468	-19686	-62	-13541	1937	-21901	-65	-2962	4015	-14976	-62	-14268	12187	-12707	-208	-13899	11686	-12705	-180	-13197	11970	-9583	-146	-127	-117	-65	-61	-58	-102	39	-151	18	36	-57	-22	-56	81	-28	0
0.201667	-3485	-2711	-4247	-15356	-83	-14087	10303	-15348	-393	-12272	3484	-19753	659	-13473	1549	-22513	-66	-2941	3925	-14953	-84	-14209	12071	-12819	-223	-13814	11710	-12849	-205	-13232	11838	-9833	-148	-124	-113	-63	-64	-59	-103	40	-150	19	35	-75	-21	-55	80	-26	0
0.202500	-2442	-2819	-4066	-15505	-87	-14394	10057	-15738	-400	-12599	3464	-19813	981	-13384	1156	-23100	-63	-2940	3845	-14930	-122	-14152	11927	-12935	-228	-13744	11715	-12979	-168	-13274	11697	-10092	-146	-125	-118	-64	-64	-57	-104	40	-149	18	50	-76	-14	-56	81	-24	2
0.203333	-2116	-2934	-3870	-15668	-90	-14717	9769	-16151	-389	-12953	3412	-19873	1309	-13278	777	-23660	-59	-2895	3783	-14922	-141	-14099	11773	-13052	-216	-13682	11714	-13099	-165	-13315	11545	-10350	-149	-126	-142	-69	-65	-57	-104	42	-151	19	34	-74	-22	-57	81	-28	0
0.204167	-1623	-3046	-3668	-15843	-75	-15041	9428	-16591	-371	-13360	3328	-19939	1792	-13141	412	-24181	-62	-2885	3741	-14919	-144	-14048	11596	-13175	-215	-13637	11690	-13206	-182	-13367	11387	-10620	-150	-127	-119	-63	-63	-57	-102	45	-155	19	16	-72	-21	-57	82	-30	-3
0.205000	-1278	-3163	-3460	-16032	-63	-15353	9057	-17043	-334	-13776	3219	-20010	1931	-12975	67	-24670	-69	-2833	3711	-14929	-115	-14008	11406	-13302	-221	-13604	11658	-13303	-188	-13422	11205	-10890	-145	-126	-119	-63	-65	-58	-104	43	-148	20	37	-70	-19	-55	81	-26	0
0.205833	-959	-3272	-3248	-16226	-61	-15651	8658	-17504	-309	-14193	3082	-20106	1890	-12779	-250	-25105	-41	-2791	3698	-14944	-111	-13975	11208	-13427	-220	-13588	11602	-13393	-201	-13483	11051	-11154	-144	-122	-118	-63	-63	-58	-104	43	-149	21	36	-74	-21	-56	80	-27	1
0.206667	-513	-3384	-3052	-16405	-84	-15930	8240	-17963	-334	-14612	2915	-20221	1876	-12553	-541	-25505	-53	-2750	3696	-14980	-104	-13959	10999	-13567	-218	-13601	11529	-13485	-189	-13552	10874	-11421	-147	-126	-120	-67	-63	-61	-103	43	-151	17	36	-74	-21	-56	79	-28	-3
0.207500	-142	-3489	-2865	-16652	-91	-16188	7809	-18410	-335	-15012	2721	-20363	1913	-12298	-802	-25850	-63	-2698	3705	-15013	-99	-13946	10791	-13702	-232	-13636	11445	-13573	-188	-13627	10698	-11671	-150	-126	-115	-64	-63	-57	-102	45	-152	22	37	-67	-23	-55	80	-28	5
0.208333	128	-3582	-2691	-16861	-92	-16412	7380	-18831	-302	-15379	2517	-20525	1946	-12015	-1034	-26137	-75	-2633	3742	-15065	-103	-13951	10582	-13847	-240	-13692	11344	-13664	-177	-13710	10522	-11916	-146	-126	-116	-68	-59	-62	-109	41	-152	19	35	-73	-21	-56	77	-28	-1
0.209167	401	-3667	-2538	-17066	-84	-16607	6950	-19219	-291	-15709	2282	-20723	1852	-11719	-1238	-26378	-56	-2563	3783	-15122	-109	-13970	10375	-13994	-239	-13774	11226	-13760	-172	-13805	10338	-12152	-150	-129	-119	-66	-64	-62	-104	41	-155	3	29	-75	-24	-50	77	-31	0
0.210000	632	-3741	-2406	-17265	-75	-16769	6536	-19561	-298	-15994	2037	-20949	1600	-11404	-1446	-26564	-49	-2481	3833	-15189	-112	-14001	10181	-14147	-230	-13873	11103	-13858	-185	-13904	10167	-12366	-151	-129	-122	-68	-64	-62	-105	38	-152	16	34	-75	-18	-55	79	-30	0
0.210833	825	-3794	-2303	-17448	-85	-16903	6145	-19850	-281	-16219	1767	-21205	1402	-11081	-1630	-26704	-65	-2380	3895	-15256	-83	-14038	9993	-14301	-220	-14011	10964	-13968	-184	-14013	9999	-12564	-151	-126	-119	-66	-65	-60	-107	41	-152	20	43	-75	-21	-59	76	-30	-1
0.211667	1008	-3811	-2223	-17584	-103	-17009	5762	-20082	-269	-16392	1484	-21491	1284	-10768	-1812	-26785	-66	-2267	3970	-15332	-86	-14096	9811	-14465	-214	-14161	10823	-14084	-182	-14127	9845	-12741	-150	-130	-120	-65	-68	-63	-104	40	-155	19	35	-76	-23	-57	81	-29	1
0.212500	1165	-3839	-2172	-17751	-99	-17095	5412	-20258	-255	-16504	1186	-21808	1115	-10465	-1995	-26821	-76	-2133	4057	-15410	-55	-14158	9643	-14623	-211	-14329	10678	-14209	-190	-14252	9695	-12890	-152	-127	-119	-64	-62	-64	-108	41	-151	19	34	-70	-26	-58	80	-29	-3
0.213333	1238	-3829	-2144	-17869	-111	-17164	5082	-20378	-236	-16555	872	-22150	840	-10193	-2191	-26811	-77	-1985	4151	-15487	-76	-14231	9486	-14794	-204	-14514	10533	-14340	-173	-14376	9567	-13018	-143	-127	-137	-64	-62	-62	-104	39	-152	18	35	-75	-24	-57	80	-30	0
0.214167	1192	-3799	-2149	-17954	-108	-17219	4780	-20442	-228	-16552	539	-22522	678	-9965	-2411	-26769	-104	-1816	4255	-15564	-93	-14316	9342	-14960	-200	-14715	10387	-14474	-156	-14504	9450	-13118	-150	-129	-120	-65	-63	-60	-104	37	-153	19	36	-77	-23	-55	79	-29	-4
0.215000	1308	-3779	-2174	-18011	-107	-17270	4501	-20460	-206	-16493	194	-22914	491	-9784	-2660	-26684	-84	-1624	4369	-15639	-94	-14409	9210	-15136	-208	-14927	10250	-14616	-167	-14645	9356	-13190	-152	-132	-122	-72	-66	-63	-107	37	-159	13	30	-80	-26	-58	78	-29	-6
0.215833	1635	-3662	-2222	-18041	-120	-17319	4252	-20442	-177	-16389	-172	-23333	206	-9662	-2942	-26571	-79	-1411	4497	-15706	-80	-14503	9095	-15302	-213	-15143	10122	-14747	-197	-14782	9284	-13229	-153	-131	-124	-64	-65	-64	-107	36	-155	19	35	-79	-23	-57	80	-32	-5
0.216667	2264	-3556	-2286	-18033	-117	-17370	4024	-20397	-178	-16243	-553	-23760	96	-9609	-3259	-26429	-74	-1180	4633	-15773	-81	-14607	8993	-15476	-223	-15360	10007	-14877	-292	-14923	9237	-13243	-153	-133	-125	-67	-63	-62	-109	33	-154	15	32	-80	-23	-59	75	-29	-1
0.217500	4483	-3435	-2367	-17994	-119	-17426	3813	-20339	-168	-16064	-949	-24204	115	-9638	-3618	-26244	-79	-928	4778	-15829	-68	-14717	8906	-15646	-217	-15577	9912	-14994	-308	-15064	9214	-13219	-154	-132	-126	-72	-65	-61	-109	35	-154	17	32	-82	-25	-56	79	-30	-8
0.218333	6010	-3293	-2456	-17931	-134	-17492	3612	-20275	-137	-15866	-1369	-24659	-19	-9738	-4013	-26074	-80	-656	4933	-15877	-73	-14826	8828	-15815	-220	-15791	9832	-15098	-251	-15200	9218	-13164	-151	-131	-125	-25	-63	-60	-105	36	-150	15	33	-79	-22	-57	82	-29	-3
0.219167	4916	-3144	-2558	-17840	-133	-17566	3428	-20240	-115	-15653	-1792	-25110	-163	-9915	-4447	-25861	-72	-369	5102	-15907	-66	-14937	8771	-15980	-208	-15990	9782	-15185	-251	-15338	9252	-13084	-147	-129	-124	-67	-62	-57	-97	39	-150	16	35	-77	-15	-53	81	-28	1
0.220000	4393	-2975	-2660	-17736	-129	-17646	3241	-20231	-98	-15437	-2243	-25567	-258	-10174	-4918	-25647	-51	-70	5274	-15943	-66	-15054	8721	-16147	-198	-16181	9743	-15260	-241	-15476	9309	-12968	-148	-127	-121	-66	-62	-60	-103	41	-149	20	34	-77	-19	-55	84	-28	1
0.220833	4110	-2808	-2766	-17617	-130	-17733	3043	-20260	-83	-15225	-2712	-26015	-361	-10506	-5412	-25400	-46	230	5448	-15965	-78	-15171	8691	-16312	-205	-16356	9732	-15303	-231	-15612	9402	-12828	-148	-127	-121	-70	-64	-59	-96	39	-149	20	32	-78	-19	-57	85	-27	-1
0.221667	3372	-2639	-2867	-17493	-129	-17814	2829	-20339	-86	-15030	-3202	-26458	-387	-10898	-5930	-25136	-61	537	5627	-15979	-55	-15294	8673	-16475	-215	-16514	9741	-15330	-210	-15738	9519	-12658	-150	-124	-122	-66	-63	-59	-105	38	-153	17	35	-76	-23	-58	81	-28	-4
0.222500	2707	-2470	-2964	-17364	-136	-17888	2593	-20481	-80	-14852	-3715	-26874	-424	-11342	-6454	-24845	-59	854	5804	-15982	-70	-15423	8670	-16637	-223	-16655	9775	-15326	-198	-15869	9667	-12461	-151	-130	-119	-68	-67	-62	-104	39	-172	13	34	-73	-12	-55	81	-30	-1
0.223333	2124	-2309	-3053	-17235	-153	-17957	2320	-20698	-70	-14700	-4247	-27270	-436	-11834	-6989	-24533	-66	1132	5982	-15983	-68	-15560	8679	-16802	-222	-16775	9824	-15309	-215	-15993	9839	-12236	-158	-131	-124	-73	-63	-64	-109	34	-152	15	27	-83	-29	-61	79	-33	-5
0.224167	1806	-2160	-3131	-17116	-160	-17996	2004	-20964	-69	-14577	-4799	-27629	-252	-12342	-7514	-24182	-62	1416	6168	-15978	-57	-15699	8708	-16957	-216	-16872	9901	-15257	-200	-16107	10044	-11992	-149	-129	-120	-74	-64	-64	-105	36	-152	18	34	-80	-24	-60	80	-28	-1
0.225000	1626	-2015	-3190	-16976	-159	-18010	1645	-21298	-79	-14482	-5368	-27940	-315	-12864	-8027	-23786	-66	1679	6330	-15965	-85	-15840	8752	-17118	-200	-16949	9995	-15186	-187	-16220	10275	-11721	-151	-130	-121	-68	-63	-58	-105	40	-151	16	34	-76	-23	-60	81	-30	-6
0.225833	1258	-1887	-3237	-16909	-158	-17996	1225	-21688	-53	-14420	-5964	-28201	-354	-13376	-8529	-23376	-82	1920	6494	-15950	-86	-15993	8808	-17273	-203	-17006	10102	-15096	-180	-16324	10529	-11433	-148	-164	-121	-67	-62	-60	-139	36	-150	17	36	-77	-21	-59	82	-28	0
0.226667	914	-1771	-3272	-16829	-151	-17946	743	-22137	-56	-14390	-6581	-28411	-306	-13870	-9015	-22856	-83	2130	6646	-15940	-63	-16148	8880	-17427	-201	-17041	10231	-14988	-169	-16426	10804	-11126	-149	-128	-117	-65	-67	-58	-102	40	-151	19	34	-73	-24	-57	82	-28	0
0.227500	610	-1668	-3288	-16771	-143	-17865	179	-22626	-76	-14392	-7227	-28553	-213	-14323	-9470	-22313	-76	2309	6787	-15923	-49	-16312	8963	-17582	-187	-17062	10368	-14865	-148	-16518	11114	-10808	-147	-127	-118	-64	-60	-59	-103	40	-151	20	38	-74	-19	-56	85	-26	0
0.228333	306	-1578	-3296	-16727	-125	-17716	-459	-23145	-99	-14472	-7894	-28629	-275	-14732	-9963	-21711	-63	2447	6905	-15915	-65	-16478	9062	-17737	-199	-17069	10518	-14734	-161	-16601	11432	-10483	-146	-116	-117	-64	-62	-56	-101	41	-150	20	35	-75	-22	-58	80	-28	1
0.229167	38	-1502	-3291	-16707	-117	-17590	-1186	-23684	-113	-14482	-8594	-28628	-358	-15078	-10443	-21046	-70	2544	7010	-15915	-72	-16652	9169	-17898	-207	-17067	10670	-14595	-169	-16682	11768	-10150	-147	-127	-120	-67	-82	-60	-104	38	-151	17	29	-74	-23	-59	81	-27	-3
0.230000	-208	-1431	-3266	-16706	-108	-17403	-1998	-24221	-80	-14563	-9327	-28544	-345	-15360	-10945	-20318	-61	2604	7096	-15915	-58	-16822	9292	-18051	-204	-17061	10833	-14443	-145	-16751	12123	-9811	-151	-131	-117	-67	-61	-58	-103	39	-151	16	35	-75	-22	-59	80	-28	-4
0.230833	-316	-1367	-3254	-16712	-86	-17190	-2900	-24748	-79	-14662	-10085	-28368	-338	-15566	-11480	-19525	-65	2619	7172	-15924	-86	-16994	9422	-18209	-199	-17042	11005	-14289	-131	-16814	12486	-9471	-154	-129	-121	-74	-60	-58	-104	36	-153	18	38	-76	-21	-58	79	-30	0
0.231667	-447	-1306	-3227	-16732	-64	-16956	-3887	-25252	-63	-14773	-10882	-28107	-354	-15694	-12057	-18682	-74	2589	7230	-15945	-114	-17162	9557	-18366	-199	-17023	11177	-14136	-135	-16866	12854	-9128	-153	-131	-120	-65	-68	-62	-105	36	-154	16	32	-76	-27	-59	78	-32	-7
0.232500	-652	-1250	-3197	-16765	-77	-16708	-4972	-25721	-43	-14890	-11707	-27758	-472	-15743	-12685	-17786	-69	2528	7279	-15972	-103	-17322	9709	-18524	-197	-17006	11355	-13979	-151	-16902	13233	-8810	-148	-130	-119	-67	-64	-56	-103	37	-153	16	38	-77	-23	-58	81	-29	-1
0.233333	-841	-1199	-3160	-16803	-60	-16423	-6129	-26132	-42	-15008	-12560	-27321	-507	-15708	-13405	-16852	-44	2426	7306	-16009	-98	-17476	9865	-18679	-188	-16990	11531	-13824	-154	-16925	13607	-8536	-152	-134	-120	-65	-61	-60	-104	38	-154	18	35	-78	-21	-57	82	-28	-3
0.234167	-996	-1124	-3123	-16843	-51	-16182	-7365	-26492	-16	-15119	-13441	-26803	-318	-15604	-14198	-15887	-40	2290	7330	-16063	-116	-17612	10031	-18838	-181	-16979	11713	-13669	-134	-16930	13981	-8186	-150	-124	-118	-63	-63	-57	-104	42	-151	19	27	-80	-22	-57	78	-28	0
0.235000	-1141	-1058	-3080	-16885	-48	-15925	-8661	-26783	2	-15212	-14351	-26212	475	-15437	-15098	-14906	-59	2124	7342	-16119	-124	-17740	10202	-18990	-174	-16975	11888	-13514	-138	-16924	14349	-7893	-149	-128	-118	-64	-63	-59	-103	41	-150	20	39	-75	-23	-57	82	-29	-1
0.235833	-1238	-987	-3031	-16922	-57	-15684	-10013	-27011	-53	-15294	-15288	-25555	929	-15217	-16087	-13929	-44	1933	7356	-16191	-134	-17855	10380	-19149	-188	-16977	12060	-13364	-141	-16893	14708	-7616	-147	-128	-117	-66	-63	-57	-112	41	-153	17	34	-76	-22	-56	80	-28	1
0.236667	-1321	-913	-2976	-16955	-64	-15450	-11397	-27163	-75	-15345	-16243	-24843	495	-14934	-17175	-12977	-42	1724	7364	-16275	-138	-17954	10565	-19304	-181	-16968	12232	-13215	-124	-16842	15053	-7356	-149	-130	-122	-65	-61	-55	-109	38	-151	19	35	-76	-22	-56	78	-27	-3
0.237500	-1392	-839	-2914	-16986	-60	-15238	-12818	-27253	-127	-15369	-17218	-24088	106	-14624	-18352	-12041	-49	1505	7379	-16372	-148	-18041	10751	-19455	-171	-16998	12397	-13066	-136	-16770	15380	-7107	-148	-129	-117	-67	-62	-60	-107	38	-149	18	35	-77	-21	-60	80	-27	0
0.238333	-1409	-763	-2841	-17004	-59	-15042	-14254	-27273	-119	-15350	-18205	-23303	23	-14279	-19606	-11199	-70	1274	7402	-16480	-120	-18107	10952	-19605	-177	-17012	12559	-12918	-148	-16667	15692	-6877	-149	-127	-120	-68	-63	-57	-103	41	-150	21	37	-75	-22	-56	85	-29	-1
0.239167	-1370	-685	-2745	-17020	-73	-14859	-15680	-27228	-129	-15295	-19185	-22504	3	-13924	-20929	-10412	-75	1050	7433	-16600	-115	-18157	11151	-19748	-183	-17025	12710	-12774	-156	-16542	15981	-6655	-146	-126	-116	-64	-62	-61	-100	43	-150	21	38	-76	-21	-57	84	-27	3
0.240000	-1394	-621	-2635	-17030	-73	-14698	-17086	-27137	-94	-15201	-20166	-21711	-66	-13567	-22308	-9664	-79	820	7470	-16732	-141	-18195	11352	-19894	-177	-17043	12849	-12631	-151	-16396	16244	-6448	-150	-131	-120	-68	-63	-60	-107	39	-153	18	37	-78	-23	-53	80	-34	-1
0.240833	-1428	-562	-2499	-17043	-68	-14549	-18449	-27001	-63	-15062	-21144	-20933	-142	-13220	-23679	-9020	-96	609	7523	-16871	-149	-18216	11545	-20038	-167	-17055	12964	-12489	-159	-16214	16476	-6245	-150	-125	-117	-64	-62	-59	-109	41	-149	22	38	-76	-25	-58	85	-30	0
0.241667	-1424	-511	-2341	-17049	-60	-14406	-19746	-26825	-80	-14877	-22103	-20172	-147	-12896	-25093	-8460	-86	415	7584	-17022	-142	-18218	11725	-20175	-173	-17056	13064	-12349	-160	-15996	16683	-6052	-152	-128	-121	-67	-68	-59	-105	41	-154	21	36	-76	-25	-57	84	-30	0
0.242500	-1434	-476	-2158	-17055	-68	-14263	-20973	-26628	-99	-14657	-23039	-19465	-211	-12608	-26465	-7995	-81	246	7660	-17177	-124	-18200	11910	-20313	-178	-17046	13132	-12224	-149	-15799	16853	-5857	-149	-128	-121	-68	-65	-60	-104	40	-158	17	33	-78	-27	-59	84	-29	0
0.243333	-1426	-468	-1947	-17076	-53	-14118	-22109	-26412	-76	-14402	-23939	-18809	-268	-12366	-27707	-7611	-88	88	7742	-17340	-105	-18164	12068	-20444	-173	-17020	13171	-12096	-153	-15557	16985	-5664	-153	-129	-122	-67	-66	-60	-107	39	-154	17	37	-75	-24	-59	80	-31	-5
0.244167	-1406	-461	-1707	-17094	-56	-13962	-23136	-26188	-38	-14114	-24800	-18221	-423	-12170	-28868	-7306	-70	-34	7837	-17507	-119	-18105	12205	-20575	-162	-16973	13177	-11981	-163	-15302	17077	-5470	-149	-128	-118	-65	-58	-40	-104	39	-150	20	37	-76	-23	-59	81	-30	0
0.245000	-1386	-479	-1442	-17145	-64	-13797	-24042	-25976	-29	-13805	-25615	-17701	-623	-12049	-29909	-7073	-73	-126	7939	-17677	-138	-18026	12309	-20699	-166	-16906	13148	-11876	-163	-15032	17125	-5264	-150	-128	-119	-66	-62	-61	-105	38	-150	19	38	-74	-23	-56	84	-15	-1
0.245833	-1347	-521	-1158	-17179	-53	-13610	-24817	-25768	-17	-13480	-26376	-17257	-768	-11984	-30791	-6899	-87	-185	8044	-17851	-129	-17925	12382	-20820	-172	-16813	13055	-11786	-163	-14752	17121	-5053	-149	-122	-121	-62	-61	-59	-107	39	-149	20	34	-75	-19	-55	82	-30	1
0.246667	-1317	-581	-853	-17242	-47	-13401	-25459	-25586	4	-13150	-27081	-16894	-825	-11977	-31506	-6772	-88	-216	8146	-18021	-133	-17806	12407	-20943	-180	-16697	12933	-11708	-156	-14466	17072	-4834	-150	-124	-118	-65	-60	-58	-102	39	-150	20	38	-73	-18	-53	85	-30	0
0.247500	-1289	-661	-542	-17331	-38	-13167	-25962	-25427	-4	-12827	-27717	-16611	-696	-12039	-32041	-6680	-73	-211	8246	-18180	-99	-17662	12384	-21061	-188	-16553	12723	-11644	-153	-14184	16962	-4610	-148	-124	-119	-66	-62	-56	-105	42	-148	19	36	-73	-18	-60	81	-29	0
0.248333	-1257	-750	-218	-17442	-25	-12893	-26327	-25308	13	-12513	-28282	-16410	-663	-12151	-32383	-6611	-66	-182	8337	-18358	-97	-17503	12297	-21173	-193	-16389	12470	-11601	-147	-13903	16796	-4379	-138	-128	-124	-67	-68	-63	-110	36	-154	20	35	-79	-25	-61	81	-32	-3
0.249167	-1214	-855	98	-17576	-30	-12644	-26556	-25210	43	-12221	-28764	-16283	-734	-12314	-32554	-6552	-82	-120	8423	-18523	-105	-17317	12151	-21279	-182	-16199	12153	-11576	-177	-13629	16570	-4144	-154	-128	-124	-72	-64	-63	-108	39	-152	16	34	-78	-26	-62	78	-33	-4
0.250000	-1192	-962	416	-17733	-47	-12346	-26651	-25152	54	-11958	-29180	-16214	-742	-12508	-32517	-6486	-82	-33	8500	-18676	-96	-17115	11945	-21365	-185	-15988	11776	-11566	-162	-13358	16279	-3899	-150	-127	-125	-67	-64	-63	-109	36	-155	17	34	-78	-24	-58	79	-33	0
0.250833	-1186	-1074	716	-17908	-63	-12037	-26623	-25124	60	-11727	-29507	-16204	-835	-12727	-32325	-6413	-59	77	8568	-18820	-100	-16903	11660	-21463	-189	-15756	11333	-11573	-174	-13098	15925	-3658	-151	-127	-125	-67	-67	-60	-107	24	-151	17	35	-80	-21	-58	79	-33	-5
0.251667	-1183	-1181	992	-18107	-68	-11720	-26487	-25133	50	-11535	-29750	-16243	-922	-12954	-31960	-6322	-47	210	8623	-18955	-68	-16679	11309	-21528	-172	-15510	10828	-11601	-162	-12848	15511	-3421	-150	-129	-124	-68	-66	-61	-108	37	-155	16	33	-76	-24	-58	79	-32	-1
0.252500	-1161	-1274	1239	-18329	-59	-11398	-26245	-25167	67	-11388	-29911	-16318	-914	-13172	-31470	-6225	-65	349	8666	-19074	-55	-16448	10888	-21607	-160	-15256	10267	-11640	-155	-12609	15035	-3192	-149	-132	-121	-66	-62	-57	-109	37	-152	20	30	-76	-21	-57	79	-30	-1
0.253333	-1146	-1354	1449	-18566	-64	-11081	-25920	-25221	77	-11276	-29984	-16410	-865	-13370	-30862	-6109	-63	510	8698	-19181	-45	-16215	10399	-21660	-163	-14992	9658	-11696	-179	-12392	14502	-2978	-148	-126	-119	-64	-63	-60	-104	39	-152	16	33	-75	-19	-58	80	-29	0
0.254167	-1117	-1420	1619	-18823	-50	-10775	-25528	-25289	39	-11202	-29972	-16514	-761	-13530	-30177	-6000	-63	676	8719	-19278	-31	-15983	9855	-21701	-151	-14726	9007	-11763	-164	-12182	13908	-2784	-147	-127	-121	-64	-61	-57	-116	39	-151	18	30	-74	-19	-57	79	-27	-3
0.255000	-1054	-1467	1749	-19101	-46	-10490	-25077	-25360	-125	-11165	-29885	-16614	-626	-13639	-29431	-5889	-64	847	8733	-19357	-62	-15755	9252	-21729	-153	-14465	8314	-11841	-146	-11989	13262	-2609	-149	-129	-118	-64	-64	-56	-104	41	-153	12	32	-76	-21	-59	81	-28	-1
0.255833	-985	-1482	1830	-19388	-55	-10228	-24598	-25423	-473	-11145	-29708	-16697	-507	-13685	-28670	-5804	-46	1015	8737	-19421	-64	-15539	8610	-21734	-159	-14207	7597	-11930	-168	-11811	12565	-2464	-149	-121	-122	-64	-63	-58	-107	36	-151	17	34	-75	-23	-57	78	-30	-3
0.256667	-916	-1469	1865	-19691	-52	-10003	-24076	-25470	-568	-11148	-29456	-16751	-478	-13667	-27927	-5764	-53	1179	8733	-19476	-59	-15336	7927	-21730	-161	-13948	6854	-12030	-174	-11657	11835	-2350	-152	-128	-124	-66	-67	-59	-110	35	-154	12	27	-81	-24	-62	77	-33	-3
0.257500	-837	-1427	1853	-20006	-58	-9811	-23544	-25486	-384	-11153	-29106	-16762	-431	-13563	-27229	-5774	-63	1329	8727	-19511	-52	-15137	7221	-21698	-158	-13731	6117	-12127	-147	-11509	11081	-2270	-154	-130	-127	-68	-65	-60	-108	38	-151	7	29	-78	-25	-60	79	-32	0
0.258333	-784	-1352	1807	-20326	-52	-9644	-23002	-25460	-307	-11155	-28704	-16720	-386	-13377	-26597	-5849	-49	1486	8722	-19532	-42	-14955	6513	-21650	-142	-13517	5387	-12227	-144	-11380	10308	-2222	-154	-131	-121	-66	-62	-57	-107	36	-153	15	33	-78	-22	-58	78	-32	-4
0.259167	-712	-1248	1711	-20655	-80	-9519	-22468	-25383	-264	-11137	-28216	-16624	-496	-13111	-26064	-6012	-43	1624	8715	-19537	-56	-14782	5802	-21588	-132	-13312	4681	-12327	-143	-11265	9527	-2212	-148	-129	-121	-61	-62	-58	-104	45	-152	18	33	-75	-19	-59	81	-30	1
0.260000	-564	-1111	1578	-20988	-86	-9428	-21946	-25251	-205	-11104	-27669	-16467	-590	-12768	-25639	-6270	-43	1758	8709	-19563	-85	-14612	5108	-21505	-149	-13132	4007	-12430	-147	-11173	8741	-2243	-149	-127	-119	-63	-64	-59	-103	39	-150	17	32	-76	-25	-65	70	-31	0
0.260833	-464	-951	1416	-21331	-83	-9367	-21435	-25053	-149	-11041	-27064	-16247	-414	-12355	-25335	-6633	-60	1850	8702	-19520	-87	-14473	4444	-21409	-145	-12966	3372	-12531	-152	-11098	7970	-2312	-149	-121	-122	-63	-75	-60	-105	26	-151	17	33	-76	-23	-57	81	-29	-3
0.261667	-456	-767	1226	-21668	-92	-9329	-20952	-24791	-118	-10945	-26414	-15964	-355	-11889	-25151	-7096	-57	1937	8698	-19489	-74	-14327	3818	-21297	-148	-12818	2792	-12630	-155	-11045	7230	-2419	-149	-129	-119	-62	-62	-57	-104	41	-151	18	34	-77	-24	-58	82	-30	-4
0.262500	-359	-561	1020	-22009	-96	-9308	-20481	-24455	-80	-10814	-25727	-15615	-390	-11374	-25083	-7666	-8	2008	8694	-19458	-63	-14184	3241	-21175	-143	-12692	2286	-12721	-159	-11013	6524	-2560	-148	-129	-119	-57	-64	-62	-105	41	-149	18	30	-75	-18	-63	79	-31	0
0.263333	-304	-334	801	-22353	-76	-9293	-20031	-24051	-35	-10648	-25019	-15232	-303	-10850	-25109	-8329	-65	2054	8694	-19412	-57	-14039	2724	-21040	-130	-12580	1851	-12822	-168	-11001	5868	-2734	-148	-128	-125	-65	-61	-59	-109	40	-149	13	33	-79	-23	-64	80	-32	-5
0.264167	-252	-95	569	-22677	-80	-9276	-19592	-23577	-8	-10448	-24285	-14784	-162	-10311	-25218	-9075	-65	2083	8694	-19364	-45	-13883	2277	-20899	-130	-12478	1501	-12896	-179	-11013	5270	-2942	-155	-128	-122	-68	-66	-60	-104	41	-156	18	32	-77	-22	-59	81	-34	0
0.265000	-213	157	344	-22993	-90	-9249	-19175	-23047	-13	-10224	-23587	-14322	-215	-9781	-25387	-9900	-69	2094	8697	-19310	-78	-13719	1900	-20752	-131	-12353	1230	-12982	-176	-11050	4734	-3183	-151	-129	-126	-68	-65	-60	-108	36	-153	15	32	-76	-10	-59	75	-33	-3
0.265833	-169	417	120	-23310	-81	-9176	-18768	-22463	-11	-9971	-22881	-13819	-409	-9272	-25585	-10771	-69	2091	8704	-19245	-53	-13535	1600	-20602	-116	-12295	1054	-13053	-159	-11102	4276	-3437	-147	-128	-121	-66	-69	-63	-109	40	-151	17	33	-78	-21	-59	80	-30	-1
0.266667	-116	682	-84	-23598	-83	-9125	-18364	-21825	40	-9702	-22197	-13317	-436	-8809	-25776	-11672	-68	2066	8704	-19180	-49	-13328	1376	-20451	-119	-12237	966	-13130	-162	-11178	3894	-3718	-148	-127	-121	-65	-61	-63	-107	40	-150	20	34	-76	-22	-64	78	-33	1
0.267500	-98	947	-277	-23880	-85	-9014	-17963	-21149	30	-9427	-21545	-12815	-440	-8397	-25938	-12583	-79	2026	8704	-19118	-69	-13100	1232	-20302	-117	-12123	972	-13200	-156	-11266	3603	-4012	-143	-124	-121	-65	-62	-58	-103	38	-147	20	34	-74	-17	-57	79	-29	3
0.268333	-66	1211	-456	-24139	-69	-8864	-17562	-20448	62	-9160	-20933	-12341	-454	-8059	-26049	-13479	-76	1968	8694	-19050	-73	-12849	1161	-20156	-119	-12041	1059	-13269	-141	-11385	3393	-4316	-149	-125	-120	-65	-60	-60	-104	40	-151	18	34	-75	-19	-60	79	-33	-3
0.269167	-39	1468	-616	-24386	-84	-8680	-17166	-19735	99	-8912	-20373	-11908	-442	-7797	-26084	-14343	-77	1887	8672	-18988	-83	-12578	1159	-20022	-125	-11941	1226	-13335	-143	-11498	3267	-4631	-151	-141	-121	-68	-64	-61	-109	30	-155	17	32	-76	-22	-61	77	-34	-3
0.270000	-31	1721	-751	-24612	-85	-8451	-16760	-19020	90	-8678	-19858	-11526	-359	-7614	-26014	-15156	-69	1802	8639	-18928	-58	-12279	1229	-19891	-117	-11831	1466	-13397	-163	-11625	3228	-4947	-150	-129	-121	-66	-66	-60	-107	39	-152	33	33	-77	-19	-60	77	-34	-3
0.270833	-42	1967	-859	-24817	-77	-8187	-16351	-18300	99	-8479	-19394	-11207	-313	-7510	-25822	-15894	-76	1704	8600	-18861	-57	-11959	1351	-19775	-112	-11706	1777	-13460	-130	-11753	3277	-5258	-148	-127	-122	-64	-70	-62	-107	37	-154	17	33	-77	-19	-59	81	-34	0
0.271667	-42	2203	-949	-24999	-69	-7888	-15936	-17612	63	-8315	-18974	-10965	-429	-7489	-25510	-16553	-73	1591	8546	-18802	-77	-11621	1528	-19672	-122	-11566	2148	-13520	-39	-11879	3398	-5560	-149	-126	-120	-66	-62	-62	-107	40	-149	19	34	-76	-24	-62	80	-33	1
0.272500	-59	2423	-1015	-25162	-56	-7569	-15516	-16934	55	-8188	-18602	-10821	-447	-7535	-25067	-17109	-65	1466	8476	-18752	-80	-11270	1752	-19576	-109	-11410	2559	-13582	-8	-11994	3600	-5850	-148	-126	-124	-53	-62	-75	-105	40	-150	12	34	-77	-22	-58	81	-29	0
0.273333	-213	2637	-1065	-25310	-59	-7231	-15094	-16291	74	-8112	-18275	-10773	-404	-7658	-24508	-17572	-74	1331	8377	-18702	-67	-10909	2010	-19498	-117	-11235	3002	-13640	-66	-12100	3854	-6132	-154	-135	-125	-67	-64	-63	-110	39	-153	15	33	-77	-22	-60	78	-34	-7
0.274167	-1552	2830	-1094	-25434	-56	-6893	-14670	-15692	63	-8059	-17976	-10823	-371	-7829	-23831	-17931	-74	1192	8272	-18661	-51	-10549	2301	-19437	-127	-11049	3480	-13699	-74	-12176	4174	-6387	-148	-131	-121	-66	-29	-58	-104	41	-152	15	34	-75	-21	-60	79	-32	-1
0.275000	-3216	3016	-1113	-25535	-50	-6551	-14243	-15128	53	-8073	-17700	-10973	-358	-8042	-23042	-18188	-82	1043	8129	-18625	-64	-10191	2605	-19385	-127	-10841	3966	-13757	-96	-12233	4541	-6625	-152	-130	-122	-64	-65	-59	-104	40	-154	18	-7	-77	-23	-57	79	-30	-3
0.275833	-2556	3186	-1123	-25620	-58	-6233	-13826	-14612	38	-8117	-17445	-11231	-442	-8280	-22169	-18351	-72	891	8015	-18597	-72	-9836	2920	-19354	-125	-10621	4454	-13817	-108	-12250	4946	-6870	-150	-130	-126	-68	-63	-62	-103	37	-151	12	28	-79	-22	-57	79	-32	-1
0.276667	-1770	3341	-1129	-25673	-63	-5942	-13401	-14142	56	-8173	-17188	-11588	-414	-8539	-21226	-18426	-62	731	7865	-18577	-69	-9497	3256	-19335	-130	-10387	4944	-13870	-118	-12230	5382	-7032	-151	-132	-122	-68	-65	-61	-105	37	-149	16	35	-79	-25	-59	81	-31	-10
0.277500	-1605	3482	-1127	-25713	-66	-5689	-12992	-13718	9	-8259	-16929	-12032	-338	-8796	-20241	-18425	-78	577	7714	-18570	-74	-9173	3567	-19332	-136	-10139	5415	-13928	-145	-12166	5833	-7194	-153	-132	-120	-68	-66	-57	-105	44	-153	16	34	-83	-22	-56	81	-32	-4
0.278333	-1140	3608	-1131	-25730	-65	-5473	-12585	-13333	-26	-8359	-16661	-12557	-265	-9038	-19230	-18353	-77	419	7551	-18570	-73	-8864	3886	-19343	-132	-9884	5882	-13979	-168	-12060	6299	-7332	-149	-131	-121	-70	-61	-58	-104	40	-151	17	37	-77	-22	-56	84	-29	0
0.279167	-806	3726	-1141	-25719	-64	-5313	-12188	-12994	-22	-8467	-16374	-13147	-200	-9258	-18220	-18233	-76	261	7396	-18575	-85	-8581	4192	-19365	-132	-9639	6292	-14028	-169	-11902	6765	-7444	-150	-127	-121	-65	-64	-36	-101	42	-153	20	38	-76	-23	-52	86	-30	1
0.280000	-511	3823	-1157	-25688	-70	-5211	-11803	-12703	-48	-8571	-16052	-13791	-139	-9446	-17224	-18068	-65	110	7240	-18599	-77	-8321	4481	-19398	-142	-9382	6681	-14075	-191	-11699	7229	-7539	-146	-128	-121	-65	-62	-59	-103	42	-149	19	36	-74	-22	-55	85	-18	-1
0.280833	-230	3908	-1188	-25638	-82	-5163	-11435	-12451	-73	-8665	-15706	-14484	-69	-9599	-16268	-17876	-69	-40	7092	-18630	-78	-8088	4754	-19448	-147	-9137	7035	-14124	-204	-11451	7681	-7614	-173	-128	-120	-66	-65	-59	-104	42	-152	18	39	-79	-22	-57	85	-28	0
0.281667	20	3972	-1235	-25568	-67	-5182	-11076	-12232	-33	-8748	-15325	-15192	-143	-9708	-15370	-17672	-77	-188	6951	-18681	-75	-7876	4999	-19511	-139	-8897	7349	-14167	-194	-11162	8112	-7675	-151	-131	-122	-66	-66	-64	-110	39	-154	19	36	-78	-23	-61	81	-38	-6
0.282500	282	4028	-1300	-25483	-62	-5254	-10732	-12049	-47	-8803	-14914	-15911	-148	-9769	-14526	-17461	-78	-323	6830	-18738	-78	-7691	5230	-19579	-154	-8668	7628	-14209	-189	-10835	8519	-7717	-149	-129	-126	-68	-63	-59	-96	41	-152	19	38	-76	-25	-59	82	-29	-3
0.283333	468	4069	-1382	-25378	-59	-5377	-10389	-11886	-40	-8834	-14462	-16612	0	-9780	-13792	-17249	-78	-456	6723	-18815	-82	-7525	5435	-19659	-161	-8448	7867	-14244	-205	-10473	8899	-7757	-150	-128	-122	-66	-64	-62	-109	38	-151	16	35	-75	-22	-59	80	-9	-4
0.284167	775	4094	-1481	-25255	-48	-5548	-10058	-11759	-28	-8834	-13984	-17287	27	-9746	-13131	-17044	-65	-578	6634	-18898	-67	-7370	5621	-19743	-152	-8246	8065	-14279	-215	-10087	9250	-7787	-148	-132	-122	-64	-62	-57	-104	39	-151	18	38	-76	-19	-59	79	-29	-5
0.285000	2238	4100	-1599	-25126	-52	-5759	-9737	-11652	-48	-8800	-13482	-17919	12	-9670	-12547	-16860	-57	-688	6567	-18993	-50	-7239	5783	-19840	-160	-8055	8235	-14310	-214	-9679	9569	-7816	-147	-127	-119	-65	-61	-58	-107	41	-152	21	38	-74	-19	-64	84	-28	0
0.285833	4345	4094	-1735	-24989	-43	-5998	-9418	-11573	-57	-8740	-12964	-18502	11	-9555	-12054	-16693	-52	-791	6520	-19107	-76	-7117	5924	-19939	-160	-7880	8377	-14341	-218	-9266	9856	-7854	-149	-125	-118	-64	-64	-56	-103	41	-151	22	40	-76	-22	-57	82	-30	0
0.286667	4014	4074	-1892	-24853	-56	-6269	-9103	-11516	-68	-8654	-12424	-19018	-76	-9408	-11639	-16550	-36	-886	6495	-19231	-79	-7006	6043	-20046	-145	-7723	8477	-14371	-219	-8844	10118	-7899	-146	-125	-121	-62	-62	-55	-104	40	-146	21	35	-73	-21	-55	87	-27	5
0.287500	3245	4036	-2061	-24723	-66	-6547	-8784	-11469	-46	-8540	-11880	-19449	-49	-9237	-11300	-16427	-48	-963	6483	-19362	-63	-6899	6152	-20159	-146	-7580	8561	-14399	-223	-8433	10344	-7957	-148	-124	-119	-61	-60	-27	-102	45	-149	22	41	-76	-18	-53	85	-28	1
0.288333	3081	3986	-2252	-24598	-79	-6839	-8465	-11464	-55	-8413	-11334	-19818	-92	-9048	-11024	-16329	-67	-1032	6485	-19510	-90	-6800	6242	-20281	-153	-7462	8625	-14428	-253	-8039	10544	-8033	-147	-124	-117	-64	-64	-60	-105	40	-150	21	35	-76	-21	-57	68	-29	16
0.289167	2577	3918	-2455	-24485	-92	-7127	-8141	-11469	-68	-8272	-10794	-20098	-219	-8854	-10804	-16259	-69	-1096	6504	-19666	-90	-6708	6315	-20400	-167	-7344	8671	-14462	-235	-7672	10718	-8130	-130	-127	-121	-63	-65	-60	-105	41	-153	19	33	-75	-27	-59	79	-32	-5
0.290000	2171	3842	-2674	-24390	-83	-7405	-7807	-11494	-100	-8123	-10270	-20288	-208	-8658	-10615	-16211	-75	-1144	6535	-19835	-88	-6620	6379	-20525	-161	-7244	8706	-14504	-234	-7326	10871	-8245	-150	-129	-124	-70	-65	-63	-107	36	-156	15	32	-44	-25	-63	79	-33	-1
0.290833	1770	3747	-2904	-24313	-85	-7663	-7456	-11539	-103	-7974	-9753	-20391	-177	-8458	-10443	-16191	-76	-1185	6580	-20009	-107	-6531	6440	-20644	-158	-7148	8739	-14542	-223	-6999	11012	-8384	-152	-129	-122	-64	-63	-61	-107	40	-153	17	32	-76	-25	-62	79	-32	-4
0.291667	1389	3666	-3142	-24250	-85	-7892	-7092	-11593	-105	-7825	-9245	-20408	-250	-8273	-10280	-16185	-72	-1207	6633	-20183	-109	-6445	6494	-20768	-168	-7067	8769	-14585	-211	-6746	11144	-8545	-148	-127	-121	-63	-62	-62	-108	37	-154	15	29	-79	-22	-49	80	-13	-1
0.292500	1043	3569	-3383	-24218	-78	-8100	-6706	-11669	-124	-7689	-8758	-20345	-258	-8100	-10116	-16204	-77	-1222	6692	-20367	-81	-6362	6553	-20892	-172	-6989	8800	-14643	-217	-6518	11264	-8730	-150	-129	-110	-66	-64	-60	-107	42	-148	19	32	-78	-19	-58	81	-31	-3
0.293333	709	3470	-3633	-24210	-90	-8274	-6301	-11760	-87	-7571	-8288	-20209	-188	-7951	-9933	-16242	-64	-1223	6741	-20553	-80	-6278	6613	-21015	-185	-6921	8837	-14699	-221	-6340	11385	-8936	-150	-128	-121	-66	-62	-59	-105	42	-151	18	29	-78	-18	-56	80	-30	-1
0.294167	113	3370	-3884	-24221	-69	-8418	-5870	-11861	-94	-7472	-7835	-19994	-239	-7825	-9725	-16307	-70	-1218	6814	-20734	-90	-6211	6673	-21133	-185	-6861	8882	-14761	-214	-6210	11506	-9170	-149	-126	-142	-64	-59	-56	-104	41	-150	19	35	-77	-19	-58	82	-29	0
0.295000	-1859	3274	-4131	-24255	-44	-8527	-5416	-11982	-82	-7401	-7397	-19746	-240	-7724	-9482	-16387	-84	-1198	6876	-20917	-97	-6138	6737	-21257	-170	-6809	8939	-14837	-213	-6127	11644	-9425	-150	-124	-119	-62	-62	-60	-104	42	-149	16	51	-77	-22	-56	90	-28	0
0.295833	-3099	3177	-4337	-24311	-23	-8606	-4937	-12101	-50	-7353	-6967	-19441	-141	-7651	-9190	-16490	-88	-1167	6932	-21094	-104	-6082	6815	-21373	-197	-6760	9007	-14914	-210	-6091	11786	-9709	-143	-129	-124	-67	-66	-56	-105	40	-152	19	33	-77	-18	-56	81	-30	-1
0.296667	-2264	3088	-4606	-24383	-12	-8656	-4438	-12241	-73	-7337	-6543	-19099	-73	-7611	-8850	-16610	-59	-1123	6982	-21261	-112	-6027	6897	-21493	-202	-6719	9090	-15006	-179	-6099	11947	-10011	-148	-131	-119	-66	-64	-60	-105	40	-153	18	34	-78	-25	-59	81	-30	8
0.297500	-2097	3000	-4828	-24462	-10	-8679	-3907	-12375	-66	-7350	-6122	-18731	38	-7602	-8464	-16754	-59	-1073	7026	-21421	-110	-5984	6997	-21615	-195	-6688	9199	-15099	-181	-6149	12128	-10342	-151	-132	-119	-62	-63	-59	-107	52	-153	19	32	-76	-22	-57	79	-27	-4
0.298333	-2054	2930	-5028	-24552	-1	-8677	-3352	-12526	-102	-7391	-5698	-18352	-19	-7621	-8030	-16908	-61	-1007	7061	-21568	-112	-5953	7100	-21734	-210	-6671	9319	-15203	-194	-6244	12331	-10683	-152	-133	-124	-66	-65	-62	-109	37	-154	17	30	-78	-27	-58	72	-28	-5
0.299167	-1657	2861	-5210	-24639	-21	-8655	-2773	-12668	-129	-7419	-5268	-17963	-39	-7668	-7544	-17075	-63	-928	7086	-21699	-109	-5922	7225	-21852	-214	-6650	9469	-15303	-187	-6371	12557	-11039	-148	-128	-126	-67	-65	-56	-102	42	-149	17	34	-74	-16	-55	81	-27	-3
0.300000	-1397	2809	-5361	-24719	-43	-8610	-2177	-12802	-118	-7540	-4836	-17582	60	-7729	-7015	-17252	-72	-840	7103	-21808	-122	-5911	7356	-21977	-208	-6647	9638	-15409	-195	-6524	12813	-11421	-149	-128	-118	-66	-63	-57	-105	38	-151	18	37	-75	-25	-57	79	-27	1
0.300833	-957	2753	-5474	-24803	-46	-8558	-1565	-12939	-141	-7645	-4396	-17215	38	-7826	-6448	-17442	-66	-744	7112	-21906	-99	-5904	7495	-22106	-204	-6661	9828	-15517	-190	-6707	13091	-11807	-148	-128	-119	-66	-64	-60	-108	40	-152	19	35	-73	-24	-57	81	-28	0
0.301667	-681	2719	-5574	-24872	-57	-8498	-945	-13067	-113	-7769	-3944	-16873	-59	-7944	-5853	-17630	-61	-639	7108	-21987	-84	-5913	7650	-22236	-219	-6687	10040	-15630	-183	-6914	13395	-12204	-148	-128	-122	-65	-64	-57	-108	38	-150	18	34	-73	-23	-59	78	-28	0
0.302500	-654	2689	-5631	-24932	-55	-8434	-311	-13187	-120	-7915	-3488	-16564	34	-8069	-5237	-17816	-61	-525	7086	-22052	-91	-5927	7814	-22371	-221	-6729	10271	-15735	-172	-7136	13725	-12604	-146	-119	-120	-64	-62	-59	-107	37	-149	19	38	-75	-22	-57	81	-28	0
0.303333	-477	2664	-5649	-24978	-41	-8367	319	-13306	-160	-8042	-3021	-16291	67	-8209	-4613	-17997	-60	-406	7057	-22120	-66	-5952	7994	-22510	-235	-6784	10526	-15845	-173	-7370	14074	-13011	-151	-129	-119	-66	-61	-55	-108	38	-152	20	34	-76	-29	-57	76	-5	-1
0.304167	-365	2648	-5632	-25013	-49	-8303	948	-13431	-136	-8178	-2556	-16063	40	-8355	-3979	-18165	-63	-280	7015	-22142	-78	-5989	8174	-22649	-254	-6861	10798	-15943	-168	-7606	14438	-13403	-156	-129	-124	-66	-62	-57	-109	38	-153	18	34	-73	-22	-55	82	-28	-5
0.305000	-333	2641	-5580	-25033	-39	-8244	1563	-13502	-115	-8315	-2094	-15876	73	-8504	-3360	-18316	-62	-177	6967	-22173	-40	-6029	8369	-22791	-235	-6949	11092	-16041	-156	-7854	14833	-13794	-151	-126	-118	-65	-63	-53	-102	39	-151	19	55	-73	-22	-56	80	-30	-3
0.305833	-239	2630	-5492	-25041	-28	-8198	2164	-13591	-128	-8438	-1638	-15743	106	-8648	-2733	-18447	-64	-26	6910	-22196	-70	-6085	8569	-22936	-237	-7056	11401	-16135	-150	-8100	15237	-14166	-150	-126	-118	-63	-63	-58	-104	38	-151	20	35	-73	-21	-55	79	-26	0
0.306667	-132	2634	-5375	-25047	-30	-8155	2743	-13669	-149	-8557	-1188	-15662	78	-8797	-2142	-18553	-73	101	6839	-22221	-94	-6147	8784	-23083	-243	-7182	11727	-16220	-154	-8347	15648	-14532	-151	-131	-120	-64	-63	-58	-107	36	-150	17	53	-74	-22	-60	76	-24	-5
0.307500	-16	2633	-5234	-25049	-26	-8129	3297	-13749	-169	-8637	-753	-15630	-4	-8929	-1572	-18625	-60	225	6765	-22244	-82	-6218	8994	-23231	-237	-7325	12069	-16299	-161	-8584	16075	-14864	-146	-126	-97	-61	-62	-53	-105	41	-150	19	38	-73	-21	-55	85	-24	-1
0.308333	42	2642	-5069	-25042	-15	-8107	3827	-13805	-139	-8737	-341	-15647	-23	-9050	-1040	-18663	-61	347	6679	-22281	-100	-6299	9216	-23381	-233	-7494	12425	-16377	-179	-8819	16500	-15184	-151	-131	-118	-64	-61	-56	-102	40	-151	17	36	-73	-23	-46	82	-7	-4
0.309167	21	2646	-4890	-25049	-31	-8102	4318	-13875	-126	-8803	45	-15719	-17	-9158	-547	-18668	-60	459	6598	-22330	-100	-6392	9444	-23530	-243	-7663	12787	-16454	-177	-9051	16925	-15473	-152	-130	-122	-63	-64	-56	-105	37	-153	16	35	-76	-23	-57	81	-31	-4
0.310000	59	2650	-4702	-25057	-30	-8101	4775	-13934	-155	-8839	404	-15837	-41	-9241	-99	-18635	-65	570	6509	-22388	-70	-6494	9682	-23675	-257	-7850	13164	-16525	-166	-9274	17355	-15742	-152	-130	-122	-74	-65	-57	-104	37	-152	18	36	-75	-23	-58	79	-28	0
0.310833	158	2660	-4516	-25072	-66	-8103	5188	-13997	-158	-8852	732	-16000	-18	-9313	309	-18549	-75	677	6428	-22467	-67	-6604	9928	-23814	-258	-8061	13551	-16594	-179	-9496	17787	-15977	-150	-130	-120	-65	-67	-56	-103	39	-154	16	33	-77	-22	-57	81	-29	-4
0.311667	228	2671	-4330	-25099	-60	-8111	5561	-14062	-137	-8841	1033	-16206	-105	-9361	673	-18428	-66	774	6326	-22563	-72	-6726	10179	-23952	-239	-8280	13951	-16660	-169	-9706	18198	-16182	-151	-129	-125	-69	-62	-56	-103	40	-150	41	34	-83	-21	-58	93	-26	-1
0.312500	308	2687	-4147	-25135	-76	-8121	5893	-14131	-164	-8810	1290	-16449	-112	-9385	986	-18272	-59	865	6276	-22675	-79	-6859	10443	-24085	-238	-8519	14355	-16731	-173	-9919	18605	-16363	-195	-128	-121	-66	-63	-57	-103	39	-153	15	34	-75	-23	-53	84	-30	-3
0.313333	359	2696	-4013	-25194	-67	-8128	6174	-14209	-132	-8755	1516	-16729	-59	-9396	1253	-18078	-73	947	6204	-22815	-109	-7007	10716	-24216	-255	-8767	14769	-16793	-162	-10128	19002	-16524	-149	-128	-118	-66	-65	-57	-105	37	-151	17	34	-73	-22	-52	80	-26	0
0.314167	389	2711	-3885	-25270	-56	-8127	6413	-14300	-91	-8682	1704	-17032	-146	-9384	1467	-17847	-64	1026	6156	-22969	-104	-7166	10998	-24336	-263	-9031	15183	-16853	-146	-10340	19385	-16673	-151	-126	-120	-63	-64	-60	-105	37	-149	18	37	-76	-24	-56	85	-27	0
0.315000	429	2725	-3782	-25363	-50	-8120	6613	-14396	-117	-8589	1855	-17355	-85	-9361	1644	-17581	-59	1100	6108	-23144	-77	-7341	11291	-24456	-262	-9306	15606	-16940	-154	-10552	19758	-16783	-149	-130	-125	-67	-66	-65	-108	35	-144	18	33	-76	-23	-59	78	-31	-3
0.315833	461	2736	-3703	-25478	-57	-8104	6764	-14511	-98	-8479	1966	-17704	5	-9325	1774	-17286	-68	1166	6073	-23326	-98	-7527	11598	-24557	-259	-9594	16028	-17020	-151	-10769	20122	-16884	-153	-131	-121	-68	-65	-60	-105	37	-154	15	35	-77	-25	-60	81	-36	-5
0.316667	469	2745	-3662	-25603	-48	-8070	6885	-14635	-59	-8335	2057	-18047	-79	-9273	1865	-16964	-72	1234	6062	-23518	-107	-7733	11918	-24655	-265	-9875	16468	-17103	-149	-10986	20476	-16978	-152	-132	-122	-68	-67	-62	-109	34	-154	12	32	-76	-24	-58	76	-32	-6
0.317500	473	2755	-3643	-25750	-58	-8020	6961	-14778	-83	-8223	2105	-18405	-166	-9223	1910	-16615	-75	1302	6055	-23709	-86	-7954	12254	-24737	-267	-10173	16908	-17198	-162	-11203	20818	-17056	-150	-112	-125	-68	-66	-61	-110	35	-151	16	29	-76	-23	-59	79	-30	-3
0.318333	489	2761	-3655	-25920	-79	-7954	7001	-14936	-80	-8085	2128	-18743	-75	-9167	1920	-16252	-81	1374	6064	-23911	-90	-8195	12608	-24805	-268	-10466	17354	-17292	-155	-11437	21153	-17132	-152	-130	-118	-68	-63	-58	-108	35	-150	17	35	-78	-21	-58	81	-31	1
0.319167	500	2763	-3680	-26104	-80	-7868	7015	-15110	-114	-7941	2125	-19074	-95	-9118	1893	-15860	-74	1449	6090	-24080	-90	-8448	12979	-24860	-274	-10756	17801	-17397	-167	-11666	21472	-17204	-148	-129	-121	-64	-61	-58	-108	37	-152	21	35	-75	-21	-56	71	-29	0
0.320000	490	2764	-3730	-26299	-119	-7764	6993	-15303	-215	-7803	2095	-19381	-199	-9071	1828	-15461	-65	1528	6129	-24244	-98	-8722	13358	-24897	-273	-11048	18252	-17508	-179	-11895	21789	-17274	-158	-128	-117	-66	-59	-62	-109	36	-152	19	37	-75	-18	-56	82	-31	1
0.320833	512	2756	-3797	-26512	-129	-7646	6944	-15509	-161	-7664	2040	-19665	-84	-9035	1730	-15058	-68	1614	6177	-24394	-115	-9013	13761	-24917	-270	-11338	18700	-17627	-174	-12131	22097	-17341	-149	-129	-121	-66	-59	-59	-107	38	-150	18	34	-75	-22	-58	80	-28	-3
0.321667	498	2746	-3874	-26733	-110	-7516	6861	-15737	-162	-7532	1965	-19919	-92	-8994	1600	-14645	-66	1706	6240	-24518	-126	-9320	14168	-24928	-268	-11618	19153	-17750	-169	-12357	22393	-17405	-169	-126	-119	-69	-61	-61	-125	36	-150	17	36	-73	-21	-56	80	-28	-4
0.322500	456	2728	-3962	-26959	-103	-7367	6750	-15980	-177	-7412	1880	-20135	-299	-8998	1436	-14237	-58	1809	6310	-24615	-128	-9651	14598	-24915	-266	-11896	19604	-17879	-181	-12578	22678	-17465	-153	-130	-118	-68	-61	-60	-109	37	-151	18	38	-76	-21	-59	82	-30	-5
0.323333	419	2713	-4056	-27187	-119	-7211	6615	-16245	-171	-7293	1774	-20315	-418	-9005	1241	-13838	-55	1917	6382	-24689	-137	-9995	15035	-24899	-269	-12170	20049	-18016	-171	-12792	22949	-17521	-154	-130	-126	-72	-67	-43	-111	34	-160	12	32	-77	-25	-62	78	-31	-3
0.324167	372	2697	-4155	-27415	-119	-7048	6449	-16523	-163	-7201	1655	-20450	-391	-9012	1016	-13443	-69	2039	6470	-24728	-122	-10358	15489	-24857	-268	-12427	20497	-18122	-162	-12991	23215	-17566	-154	-129	-122	-72	-64	-62	-109	36	-150	18	34	-80	-22	-58	80	-31	-1
0.325000	319	2686	-4251	-27625	-104	-6869	6263	-16825	-124	-7115	1534	-20537	-183	-9029	764	-13056	-62	2175	6563	-24738	-90	-10721	15949	-24809	-274	-12681	20933	-18286	-176	-13173	23470	-17602	-138	-130	-124	-67	-63	-61	-108	35	-149	12	33	-76	-23	-58	82	-29	-3
0.325833	313	2673	-4346	-27828	-83	-6693	6050	-17113	-80	-7046	1402	-20586	-87	-9057	483	-12695	-61	2312	6654	-24694	-101	-11092	16418	-24747	-270	-12927	21372	-18424	-168	-13336	23708	-17625	-152	-129	-121	-67	-62	-61	-108	35	-151	25	33	-76	-22	-64	78	2	-1
0.326667	282	2670	-4440	-28007	-62	-6514	5833	-17429	-68	-6985	1262	-20588	-96	-9087	180	-12358	-56	2465	6749	-24673	-100	-11480	16889	-24679	-269	-13171	21796	-18562	-169	-13481	23930	-17623	-154	-128	-119	-67	-72	-59	-105	40	-151	17	34	-76	-22	-58	81	-31	0
0.327500	243	2671	-4535	-28162	-43	-6342	5545	-17759	-42	-6943	1127	-20547	-21	-9118	-143	-12049	-50	2618	6845	-24609	-97	-11868	17361	-24601	-251	-13400	22226	-18706	-174	-13603	24136	-17602	-149	-124	-124	-70	-59	-58	-102	39	-149	18	34	-75	-18	-56	80	-28	2
0.328333	166	2675	-4624	-28289	-16	-6173	5257	-18097	-27	-6920	985	-20468	111	-9143	-487	-11793	-68	2774	6937	-24523	-102	-12257	17846	-24522	-243	-13632	22614	-18836	-174	-13705	24324	-17557	-150	-124	-121	-68	-63	-62	-103	37	-153	16	33	-77	-22	-58	82	-32	-1
0.329167	93	2679	-4721	-28383	-25	-6011	4945	-18442	-35	-6910	842	-20348	-5	-9163	-849	-11544	-63	2931	7023	-24405	-94	-12644	18325	-24445	-237	-13858	22994	-18968	-174	-13789	24493	-17486	-150	-129	-125	-72	-63	-59	-108	39	-153	16	35	-68	-24	-60	78	-31	-1
0.330000	59	2703	-4804	-28437	-50	-5865	4617	-18812	-45	-6912	695	-20196	-217	-9169	-1224	-11348	-55	3086	7107	-24325	-104	-13022	18799	-24357	-236	-14081	23353	-19098	-169	-13851	24651	-17371	-150	-126	-121	-69	-62	-63	-109	39	-148	18	34	-77	-27	-61	80	-29	2
0.330833	15	2724	-4895	-28451	-41	-5727	4272	-19142	-31	-6925	550	-20004	-255	-9160	-1611	-11205	-60	3237	7183	-24219	-150	-13382	19268	-24275	-242	-14300	23692	-19215	-167	-13898	24789	-17227	-151	-127	-124	-73	-63	-62	-102	37	-153	17	34	-72	-23	-59	80	-36	1
0.331667	-14	2743	-4973	-28424	-10	-5601	3916	-19497	-29	-6953	403	-19791	-156	-9128	-1997	-11092	-58	3379	7249	-24111	-127	-13729	19727	-24190	-237	-14520	24002	-19334	-178	-13937	24915	-17058	-177	-131	-124	-73	-62	-61	-111	38	-154	13	29	-78	-25	-64	77	-32	-3
0.332500	-78	2764	-5054	-28355	-13	-5490	3549	-19852	-19	-6992	249	-19549	-144	-9073	-2384	-11028	-61	3509	7303	-24004	-104	-14054	20188	-24098	-232	-14737	24288	-19437	-167	-13963	25034	-16832	-152	-127	-122	-67	-66	-64	-107	39	-152	15	33	-76	-24	-55	81	-31	-5
0.333333	-154	2783	-5124	-28234	-10	-5388	3184	-20195	-34	-7029	97	-19287	-190	-8999	-2767	-11007	-66	3632	7347	-23910	-100	-14359	20640	-24011	-228	-14948	24542	-19538	-165	-13990	25148	-16562	-149	-126	-120	-70	-63	-60	-104	42	-151	17	35	-78	-18	-60	78	-29	0
0.334167	-272	2789	-5186	-28079	-19	-5305	2819	-20538	-62	-7077	-59	-19008	-247	-8895	-3142	-11031	-60	3735	7379	-23824	-93	-14641	21076	-23923	-227	-15161	24765	-19628	-185	-14019	25249	-16283	-149	-128	-120	-67	-62	-62	-108	41	-149	18	35	-74	-17	-59	87	-27	2
0.335000	-493	2786	-5243	-27883	-25	-5232	2465	-20873	-46	-7129	-222	-18718	-213	-8768	-3509	-11097	-65	3824	7397	-23748	-103	-14892	21509	-23833	-228	-15370	24953	-19714	-252	-14055	25349	-15948	-150	-126	-119	-67	-62	-59	-107	42	-152	18	34	-76	-24	-58	76	-31	1
0.335833	-533	2762	-5289	-27656	-23	-5183	2113	-21190	-26	-7182	-393	-18421	-214	-8620	-3859	-11196	-68	3904	7407	-23691	-99	-15114	21918	-23743	-223	-15581	25103	-19790	-303	-14107	25452	-15603	-149	-128	-121	-67	-63	-61	-110	38	-152	18	33	-78	-17	-57	78	-29	-3
0.336667	-457	2717	-5320	-27406	-57	-5142	1786	-21490	-38	-7235	-568	-18116	-222	-8455	-4187	-11324	-76	3944	7404	-23640	-66	-15323	22313	-23648	-228	-15787	25223	-19861	-260	-14180	25552	-15221	-149	-120	-119	-66	-61	-62	-105	41	-152	17	34	-75	-24	-60	78	-31	-1
0.337500	-478	2652	-5333	-27123	-70	-5122	1473	-21771	-72	-7282	-748	-17813	-171	-8275	-4486	-11474	-86	3979	7382	-23605	-79	-15500	22695	-23556	-235	-16002	25305	-19930	-241	-14257	25663	-14817	-149	-130	-118	-68	-61	-59	-107	37	-152	18	36	-77	-22	-57	81	-34	0
0.338333	-491	2557	-5329	-26831	-47	-5115	1191	-22032	-88	-7322	-932	-17512	-121	-8081	-4763	-11644	-86	3991	7371	-23577	-118	-15650	23049	-23452	-206	-16194	25362	-19989	-242	-14363	25773	-14394	-149	-131	-119	-66	-63	-57	-104	56	-152	16	35	-73	-19	-57	80	-31	-6
0.339167	-435	2433	-5305	-26528	-49	-5127	934	-22261	-103	-7354	-1121	-17215	-144	-7873	-5007	-11816	-78	3990	7350	-23560	-133	-15787	23380	-23349	-203	-16387	25390	-20042	-208	-14490	25892	-13957	-145	-125	-118	-63	-60	-55	-103	42	-149	20	35	-73	-21	-56	82	-28	1
0.340000	-296	2281	-5255	-26228	-61	-5150	706	-22448	-97	-7381	-1315	-16935	-115	-7673	-5229	-12002	-76	3965	7316	-23552	-134	-15907	23682	-23246	-240	-16581	25379	-20099	-199	-14647	26007	-13510	-151	-130	-119	-66	-68	-60	-105	41	-153	17	34	-76	-25	-57	80	-29	-1
0.340833	-341	2097	-5199	-25941	-69	-5209	508	-22635	-111	-7398	-1515	-16663	-31	-7469	-5415	-12181	-73	3929	7285	-23574	-127	-16009	23955	-23137	-260	-16770	25345	-20141	-187	-14814	26131	-13059	-151	-128	-121	-65	-65	-57	-107	42	-152	15	35	-83	-39	-58	82	-28	0
0.341667	-537	1887	-5099	-25664	-55	-5279	349	-22762	-122	-7403	-1713	-16407	-65	-7273	-5572	-12348	-74	3880	7249	-23548	-135	-16102	24199	-23026	-250	-16952	25287	-20182	-170	-15003	26252	-12612	-152	-132	-120	-65	-58	-58	-105	39	-151	17	34	-75	-22	-58	82	-31	0
0.342500	-573	1654	-5012	-25401	-52	-5363	218	-22859	-126	-7390	-1910	-16168	-160	-7087	-5697	-12501	-68	3825	7199	-23549	-156	-16189	24420	-22913	-263	-17121	25205	-20217	-150	-15207	26360	-12167	-152	-130	-122	-67	-61	-58	-109	39	-154	12	32	-63	-19	-57	79	-30	-1
0.343333	-697	1400	-4900	-25163	-66	-5473	120	-22917	-152	-7382	-2110	-15948	-195	-6911	-5804	-12634	-75	3759	7189	-23541	-161	-16276	24585	-22797	-254	-17283	25105	-20243	-148	-15419	26470	-11700	-150	-133	-125	-67	-63	-59	-104	39	-152	15	34	-77	-25	-58	81	-29	-3
0.344167	-788	1129	-4770	-24950	-78	-5603	56	-22920	-156	-7349	-2306	-15750	-168	-6757	-5883	-12745	-63	3692	7171	-23539	-117	-16361	24734	-22680	-248	-17435	24985	-20263	-162	-15630	26560	-11303	-150	-130	-120	-67	-64	-57	-110	40	-154	16	28	-76	-21	-56	79	-30	-3
0.345000	-739	847	-4641	-24770	-94	-5754	19	-22881	-159	-7314	-2503	-15561	-116	-6618	-5944	-12831	-70	3624	7155	-23523	-105	-16449	24847	-22561	-238	-17568	24852	-20269	-153	-15845	26632	-10887	-171	-129	-120	-68	-60	-60	-104	40	-150	19	35	-76	-24	-58	84	-29	-1
0.345833	-661	558	-4502	-24612	-102	-5932	10	-22798	-136	-7281	-2702	-15395	-121	-6501	-5991	-12894	-65	3572	7157	-23506	-118	-16540	24933	-22445	-233	-17695	24702	-20265	-130	-16043	26678	-10491	-148	-127	-120	-66	-62	-56	-100	42	-152	18	34	-98	-22	-58	82	-27	0
0.346667	-570	274	-4376	-24486	-111	-6132	27	-22671	-130	-7244	-2894	-15253	-102	-6402	-6029	-12927	-52	3496	7152	-23485	-111	-16635	24988	-22320	-218	-17800	24537	-20252	-125	-16232	26700	-10115	-148	-129	-124	-67	-61	-58	-103	39	-150	18	35	-75	-19	-56	85	-28	0
0.347500	-478	-5	-4249	-24388	-111	-6337	67	-22492	-127	-7212	-3089	-15127	-67	-6327	-6061	-12939	-57	3442	7172	-23460	-85	-16735	25017	-22196	-200	-17889	24360	-20221	-139	-16394	26682	-9759	-143	-125	-120	-66	-61	-57	-103	42	-150	18	37	-77	-26	-56	85	-27	2
0.348333	-376	-275	-4138	-24317	-103	-6573	118	-22269	-96	-7183	-3277	-15018	-139	-6274	-6096	-12930	-70	3392	7187	-23422	-62	-16845	25013	-22077	-195	-17962	24171	-20176	-142	-16542	26619	-9432	-150	-130	-124	-69	-68	-67	-109	40	-154	15	33	-81	-24	-63	80	-33	-4
0.349167	-280	-534	-4046	-24271	-115	-6826	183	-22010	-75	-7169	-3467	-14936	-32	-6243	-6131	-12910	-109	3350	7218	-23382	-63	-16948	24992	-21952	-206	-18017	23972	-20116	-141	-16655	26517	-9126	-152	-131	-125	-67	-64	-61	-109	38	-153	15	33	-67	-24	-65	80	-33	-1
0.350000	-166	-769	-3971	-24239	-104	-7088	263	-21696	-56	-7159	-3646	-14856	107	-6227	-6172	-12872	-58	3322	7258	-23343	-86	-17055	24950	-21827	-202	-18048	23762	-20038	-135	-16740	26375	-8849	-152	-130	-124	-70	-65	-62	-108	39	-152	17	34	-80	-21	-59	80	-31	-5
0.350833	-60	-979	-3915	-24223	-103	-7352	347	-21343	-65	-7162	-3824	-14802	-81	-6225	-6218	-12826	-47	3306	7311	-23292	-77	-17152	24889	-21698	-197	-18062	23543	-19949	-122	-16789	26180	-8596	-151	-130	-121	-68	-65	-62	-108	18	-153	15	62	-79	-25	-63	79	-30	-6
0.351667	50	-1171	-3886	-24221	-99	-7623	430	-20948	-72	-7187	-3990	-14756	-183	-6240	-6275	-12778	-58	3294	7371	-23247	-49	-17241	24812	-21566	-185	-18058	23318	-19841	-114	-16801	25943	-8374	-153	-129	-95	-67	-65	-61	-108	37	-153	18	34	-79	-24	-60	79	-29	-3
0.352500	155	-1333	-3876	-24231	-94	-7894	507	-20512	-103	-7224	-4156	-14728	-138	-6268	-6346	-12733	-66	3295	7436	-23196	-50	-17322	24720	-21429	-184	-18034	23081	-19727	-147	-16784	25658	-8187	-150	-130	-119	-67	-64	-59	-107	39	-153	19	36	-81	-36	-60	81	-33	1
0.353333	244	-1476	-3890	-24248	-98	-8166	558	-20043	-172	-7283	-4309	-14714	-204	-6302	-6423	-12694	-56	3302	7510	-23152	-43	-17377	24613	-21289	-179	-17995	22840	-19600	-144	-16742	25335	-8028	-148	-126	-120	-65	-72	-59	-105	38	-152	17	37	-75	-21	-56	82	-29	0
0.354167	306	-1596	-3928	-24267	-105	-8426	638	-19547	-273	-7358	-4454	-14713	-190	-6349	-6518	-12664	-69	3334	7587	-23107	-31	-17418	24496	-21164	-184	-17944	22590	-19469	-145	-16658	24964	-7905	-150	-128	-119	-63	-64	-58	-103	37	-150	15	35	-76	1	-55	81	-32	-4
0.355000	345	-1696	-3982	-24296	-93	-8672	676	-19032	-308	-7448	-4589	-14718	-94	-6402	-6617	-12648	-69	3334	7669	-23069	-21	-17440	24363	-21000	-196	-17877	22339	-19328	-158	-16558	24559	-7801	-145	-126	-121	-64	-61	-60	-104	38	-152	17	35	-76	-19	-58	82	-31	0
0.355833	368	-1777	-4049	-24327	-93	-8909	695	-18490	-282	-7557	-4718	-14759	-36	-6463	-6729	-12646	-60	3354	7755	-23031	-26	-17436	24222	-20852	-190	-17803	22080	-19193	-151	-16440	24121	-7744	-150	-127	-121	-67	-63	-63	-104	38	-150	19	45	-76	-18	-59	81	-31	0
0.356667	362	-1839	-4128	-24363	-94	-9124	690	-17939	-269	-7685	-4840	-14768	-25	-6532	-6847	-12663	-65	3372	7836	-23005	-48	-17413	24060	-20702	-185	-17723	21819	-19057	-153	-16309	23657	-7706	-152	-128	-125	-68	-68	-64	-111	32	-160	12	33	-78	-26	-63	75	-32	-8
0.357500	342	-1894	-4212	-24397	-100	-9317	660	-17375	-241	-7824	-4952	-14794	-15	-6603	-6970	-12698	-62	3386	7922	-22980	-62	-17362	23892	-20540	-201	-17629	21562	-18919	-160	-16173	23179	-7695	-155	-132	-121	-66	-66	-58	-108	33	-154	15	33	-79	-26	-59	79	-33	-5
0.358333	310	-1926	-4294	-24428	-91	-9485	603	-16806	-268	-7965	-5051	-14822	-19	-6681	-7091	-12740	-56	3415	8003	-22963	-74	-17289	23707	-20380	-185	-17532	21307	-18787	-162	-16038	22687	-7697	-178	-135	-122	-67	-63	-61	-107	36	-155	11	34	-78	-23	-58	81	-31	-4
0.359167	284	-1958	-4373	-24459	-85	-9626	519	-16241	-290	-8119	-5145	-14851	-77	-6748	-7210	-12803	-73	3437	8089	-22922	-60	-17193	23511	-20211	-168	-17428	21058	-18657	-142	-15897	22183	-7721	-151	-126	-118	-64	-60	-57	-104	40	-151	17	37	-78	-22	-57	82	-26	-1
0.360000	262	-1976	-4440	-24494	-92	-9744	402	-15691	-321	-8274	-5236	-14873	-240	-6830	-7332	-12878	-49	3446	8167	-22947	-55	-17077	23294	-20047	-225	-17327	20810	-18534	-146	-15768	21673	-7755	-148	-127	-118	-64	-60	-57	-108	39	-151	17	35	-76	-22	-60	81	-29	-1
0.360833	227	-1995	-4500	-24534	-88	-9840	256	-15154	-260	-8431	-5324	-14893	-188	-6902	-7445	-12962	-61	3451	8246	-22951	-64	-16946	23063	-19882	-315	-17218	20569	-18416	-148	-15653	21172	-7802	-149	-126	-119	-66	-63	-57	-102	32	-153	16	36	-74	-18	-57	84	-30	-1
0.361667	196	-2017	-4539	-24569	-86	-9917	79	-14645	-194	-8591	-5415	-14909	25	-7007	-7558	-13045	-63	3451	8320	-22964	-62	-16798	22813	-19709	-351	-17108	20330	-18291	-150	-15543	20680	-7848	-149	-102	-117	-65	-60	-56	-103	41	-151	17	34	-80	-19	-55	81	-27	1
0.362500	167	-2025	-4562	-24612	-93	-9964	-124	-14152	-236	-8744	-5498	-14915	-101	-7107	-7661	-13129	-57	3452	8393	-22976	-74	-16634	22535	-19542	-317	-16994	20095	-18185	-151	-15457	20200	-7903	-148	-127	-121	-67	-68	-57	-103	39	-152	19	37	-76	-22	-56	72	-29	-1
0.363333	138	-2040	-4561	-24653	-92	-9999	-357	-13697	-198	-8898	-5590	-14916	-75	-7210	-7755	-13216	-60	3430	8468	-22995	-77	-16461	22239	-19374	-307	-16874	19865	-18069	-147	-15380	19733	-7961	-149	-126	-117	-69	-63	-58	-105	39	-149	20	33	-80	-22	-57	82	-29	1
0.364167	121	-2059	-4534	-24697	-92	-10018	-614	-13278	-146	-9037	-5688	-14909	-80	-7321	-7840	-13291	-68	3400	8544	-23021	-61	-16275	21915	-19205	-270	-16751	19635	-17940	-161	-15316	19287	-8008	-151	-129	-121	-68	-66	-58	-103	38	-154	18	33	-77	-23	-57	62	-31	0
0.365000	92	-2076	-4480	-24735	-119	-10025	-888	-12899	-121	-9174	-5792	-14894	-229	-7445	-7916	-13360	-63	3366	8625	-23047	-78	-16078	21563	-19044	-233	-16612	19401	-17806	-162	-15259	18855	-8062	-148	-127	-119	-67	-63	-61	-108	36	-151	16	33	-78	-23	-60	79	-31	0
0.365833	23	-2105	-4409	-24773	-82	-10030	-1184	-12565	-51	-9304	-5904	-14876	-247	-7595	-7980	-13407	-61	3322	8711	-23074	-88	-15870	21185	-18875	-224	-16464	19164	-17648	-154	-15203	18459	-8105	-147	-126	-120	-69	-64	-60	-105	40	-148	21	35	-75	-21	-55	80	-28	0
0.366667	-11	-2131	-4302	-24800	-88	-10016	-1489	-12265	42	-9417	-6022	-14855	-128	-7716	-8032	-13436	-62	3263	8812	-23100	-75	-15647	20776	-18712	-205	-16302	18919	-17475	-132	-15154	18085	-8144	-147	-129	-119	-66	-63	-57	-104	40	-151	16	35	-76	-21	-58	78	-28	-3
0.367500	-22	-2162	-4175	-24821	-99	-10012	-1810	-12013	74	-9522	-6150	-14823	-179	-7866	-8073	-13453	-66	3195	8926	-23125	-99	-15420	20335	-18550	-182	-16126	18668	-17281	-137	-15085	17728	-8179	-144	-126	-116	-63	-57	-58	-108	41	-147	21	38	-75	-15	-56	81	-11	3
0.368333	-25	-2202	-4026	-24832	-85	-10007	-2131	-11815	70	-9621	-6309	-14798	-271	-8028	-8113	-13447	-60	3112	9050	-23152	-90	-15178	19864	-18389	-156	-15936	18400	-17063	-168	-15023	17394	-8215	-146	-127	-119	-65	-61	-59	-101	40	-150	20	37	-78	-23	-57	79	-30	1
0.369167	-28	-2250	-3857	-24835	-81	-10012	-2460	-11655	32	-9710	-6443	-14783	-188	-8198	-8164	-13424	-60	3014	9191	-23179	-96	-14931	19365	-18232	-144	-15733	18116	-16821	-174	-14944	17083	-8247	-151	-126	-126	-67	-66	-61	-110	39	-151	16	17	-78	-23	-58	79	-30	0
0.370000	-32	-2300	-3662	-24821	-86	-10016	-2779	-11539	30	-9784	-6602	-14766	-215	-8372	-8176	-13380	-77	2903	9345	-23199	-105	-14674	18843	-18069	-131	-15516	17812	-16549	-171	-14848	16792	-8277	-151	-129	-119	-67	-63	-61	-103	41	-150	17	35	-79	-22	-58	79	-33	-6
0.370833	-6	-2359	-3455	-24780	-91	-10037	-3090	-11470	77	-9848	-6767	-14757	-274	-8552	-8203	-13324	-90	2780	9523	-23217	-99	-14414	18283	-17913	-135	-15281	17488	-16247	-158	-14736	16521	-8302	-149	-128	-120	-64	-64	-38	-110	40	-153	18	34	-50	-21	-56	77	-31	0
0.371667	82	-2428	-3230	-24723	-79	-10067	-3384	-11440	93	-9900	-6945	-14758	-325	-8726	-8234	-13256	-63	2642	9712	-23232	-105	-14152	17710	-17747	-126	-15033	17141	-15922	-172	-14606	16271	-8319	-137	-130	-125	-66	-63	-58	-103	41	-152	15	34	-75	-21	-57	81	-30	-4
0.372500	127	-2502	-2996	-24636	-72	-10102	-3667	-11449	119	-9943	-7129	-14768	-337	-8896	-8271	-13190	-72	2491	9922	-23245	-91	-13890	17106	-17584	-107	-14784	16775	-15578	-179	-14461	16035	-8338	-150	-126	-120	-66	-59	-58	-102	40	-150	12	33	-76	-19	-57	82	-31	0
0.373333	106	-2592	-2748	-24526	-80	-10150	-3927	-11498	120	-9971	-7311	-14791	-327	-9067	-8317	-13105	-82	2326	10138	-23259	-116	-13632	16481	-17421	-99	-14521	16383	-15208	-169	-14303	15802	-8358	-166	-132	-126	-68	-64	-59	-110	39	-152	16	32	-77	-23	-60	76	-30	-3
0.374167	87	-2684	-2484	-24391	-73	-10212	-4172	-11587	103	-9993	-7504	-14829	-266	-9225	-8377	-13042	-68	2148	10373	-23276	-121	-13381	15844	-17250	-99	-14259	15968	-14831	-164	-14123	15588	-8364	-149	-126	-120	-65	-63	-60	-105	43	-136	16	33	-82	-25	-60	80	-28	1
0.375000	17	-2788	-2209	-24220	-46	-10273	-4382	-11700	96	-9991	-7688	-14877	-217	-9367	-8445	-12966	-70	1958	10617	-23271	-130	-13140	15199	-17077	-77	-13998	15539	-14438	-179	-13937	15375	-8367	-150	-128	-122	-69	-62	-58	-105	39	-153	18	32	-78	-23	-58	79	-32	0
0.375833	-97	-2894	-1930	-24025	-38	-10357	-4574	-11845	81	-9989	-7881	-14939	-182	-9498	-8535	-12913	-73	1756	10867	-23269	-126	-12921	14540	-16903	-86	-13745	15082	-14037	-191	-13750	15164	-8364	-150	-128	-121	-83	-65	-60	-103	40	-149	15	32	-77	-28	-59	81	-30	-4
0.376667	-179	-3016	-1637	-23813	-46	-10434	-4742	-12019	87	-9972	-8068	-15014	-181	-9607	-8640	-12865	-47	1545	11119	-23265	-133	-12719	13881	-16725	-81	-13499	14622	-13631	-167	-13560	14952	-8353	-150	-129	-126	-68	-68	-62	-105	40	-152	16	32	-80	-25	-58	80	-29	-1
0.377500	-224	-3149	-1355	-23569	-58	-10513	-4886	-12216	47	-9950	-8246	-15100	-212	-9700	-8759	-12838	-59	1329	11371	-23250	-119	-12506	13219	-16545	-78	-13263	14135	-13224	-174	-13371	14733	-8337	-151	-129	-125	-66	-64	-59	-105	41	-152	12	35	-78	-24	-61	80	-26	-6
0.378333	-283	-3294	-1059	-23314	-60	-10597	-5012	-12426	5	-9922	-8419	-15188	-221	-9775	-8899	-12827	-80	1110	11618	-23230	-113	-12384	12561	-16360	-77	-13045	13653	-12822	-177	-13187	14488	-8311	-152	-126	-107	-65	-63	-60	-105	39	-153	17	35	-76	-23	-58	80	-30	1
0.379167	-339	-3442	-751	-23034	-51	-10670	-5116	-12664	-39	-9885	-8582	-15292	-179	-9831	-9058	-12832	-75	914	11866	-23193	-103	-12255	11911	-16172	-78	-12841	13170	-12431	-169	-13027	14267	-8278	-147	-124	-119	-62	-62	-57	-79	46	-150	20	20	-74	-21	-58	80	-27	2
0.380000	-338	-3586	-441	-22752	-62	-10745	-5207	-12908	-56	-9849	-8731	-15396	-79	-9871	-9226	-12861	-66	669	12101	-23155	-115	-12163	11275	-15988	-94	-12660	12692	-12043	-180	-12879	14019	-8239	-148	-125	-118	-63	-63	-57	-103	40	-149	20	34	-70	-18	-55	81	-26	-1
0.380833	-376	-3770	-132	-22468	-66	-10807	-5289	-13164	-40	-9821	-8879	-15514	-94	-9901	-9418	-12888	-65	448	12322	-23100	-113	-12100	10650	-15806	-78	-12500	12209	-11684	-188	-12755	13746	-8194	-150	-125	-119	-62	-72	-53	-103	41	-148	19	35	-77	-24	-56	80	-26	2
0.381667	-422	-3952	179	-22189	-62	-10889	-5372	-13427	-81	-9793	-9015	-15633	-167	-9913	-9619	-12974	-65	230	12531	-23033	-105	-12071	10041	-15633	-65	-12364	11737	-11333	-167	-12664	13454	-8151	-149	-128	-122	-65	-67	-62	-112	38	-152	16	32	-79	-24	-62	80	-27	-5
0.382500	-407	-4133	494	-21917	-70	-10906	-5448	-13691	-74	-9770	-9139	-15754	-105	-9911	-9830	-13050	-51	18	12712	-22949	-114	-12066	9458	-15453	-67	-12247	11284	-11001	-167	-12584	13151	-8097	-149	-128	-118	-67	-62	-60	-105	39	-162	19	26	-80	-24	-60	79	-30	0
0.383333	-386	-4321	812	-21659	-79	-10951	-5521	-13950	-83	-9752	-9250	-15864	-149	-9927	-10043	-13137	-56	-186	12912	-22854	-119	-12091	8893	-15282	-67	-12151	10849	-10686	-181	-12531	12830	-8042	-116	-125	-124	-64	-65	-59	-105	38	-153	16	34	-76	-24	-57	81	-28	-1
0.384167	-572	-4520	1130	-21421	-92	-10960	-5604	-14205	-90	-9743	-9360	-15976	-171	-9934	-10263	-13242	-67	-386	13080	-22738	-131	-12139	8357	-15116	-85	-12078	10435	-10391	-176	-12511	12485	-7991	-154	-127	-120	-64	-63	-58	-88	39	-154	17	44	-77	-22	-57	81	-31	-7
0.385000	-748	-4726	1451	-21208	-97	-10976	-5698	-14452	-86	-9745	-9459	-16083	-28	-9939	-10488	-13330	-62	-584	13237	-22610	-127	-12216	7844	-14966	-87	-12003	10040	-10114	-179	-12506	12128	-7939	-150	-126	-121	-66	-62	-59	-108	40	-150	18	34	-76	-21	-58	82	-29	-1
0.385833	-551	-4933	1768	-21029	-103	-10986	-5805	-14686	-186	-9762	-9558	-16179	21	-9954	-10711	-13435	-61	-776	13381	-22473	-105	-12308	7362	-14821	-74	-11988	9661	-9852	-185	-12532	11756	-7892	-150	-130	-117	-62	-39	-52	-103	40	-149	18	36	-75	-19	-57	84	-28	0
0.386667	-349	-5137	2083	-20878	-105	-10994	-5923	-14906	-167	-9787	-9662	-16264	-121	-9983	-10929	-13530	-52	-961	13513	-22324	-84	-12416	6910	-14692	-78	-11972	9308	-9618	-178	-12596	11375	-7847	-149	-125	-119	-63	-59	-53	-100	40	-153	22	36	-73	-17	-53	86	-29	3
0.387500	187	-5353	2390	-20763	-86	-10998	-6059	-15105	-173	-9826	-9761	-16339	-206	-10024	-11139	-13630	-48	-1141	13630	-22165	-94	-12543	6484	-14575	-74	-11966	8979	-9394	-165	-12625	10992	-7811	-148	-126	-118	-60	-61	-58	-102	43	-145	24	39	-74	-19	-56	85	-25	0
0.388333	2194	-5564	2691	-20685	-70	-11011	-6215	-15288	-138	-9887	-9873	-16397	-91	-10079	-11348	-13714	-63	-1323	13745	-22003	-118	-12675	6090	-14477	-76	-11979	8665	-9193	-193	-12689	10592	-7785	-147	-165	-121	-63	-61	-53	-102	38	-152	19	34	-75	-23	-56	82	-30	-3
0.389167	3189	-5779	2977	-20646	-62	-11031	-6383	-15444	-142	-9955	-9991	-16446	-119	-10149	-11547	-13790	-75	-1498	13842	-21839	-113	-12815	5724	-14392	-80	-12008	8372	-9009	-188	-12766	10218	-7765	-149	-130	-122	-66	-62	-58	-104	40	-153	1	30	-77	-25	-57	81	-31	-6
0.390000	2152	-5983	3258	-20644	-61	-11054	-6569	-15582	-242	-10036	-10122	-16475	-273	-10237	-11736	-13857	-75	-1683	13928	-21674	-108	-12953	5385	-14322	-97	-12060	8086	-8845	-176	-12846	9836	-7757	-150	-132	-127	-69	-64	-60	-109	37	-153	15	27	-79	-27	-58	81	-31	0
0.390833	1835	-6181	3508	-20671	-78	-11088	-6767	-15694	-334	-10129	-10260	-16483	-351	-10328	-11909	-13906	-73	-1861	14004	-21505	-112	-13098	5081	-14280	-101	-12091	7826	-8689	-180	-12926	9472	-7748	-152	-131	-124	-86	-65	-59	-104	37	-154	17	35	-75	-23	-57	81	-32	-3
0.391667	1706	-6364	3747	-20720	-81	-11127	-6974	-15771	-335	-10234	-10412	-16478	-242	-10431	-12064	-13934	-69	-2034	14075	-21343	-100	-13238	4804	-14256	-100	-12147	7571	-8550	-178	-13002	9130	-7749	-152	-131	-126	-67	-63	-57	-107	38	-152	16	32	-77	-24	-59	81	-32	-4
0.392500	1407	-6535	3973	-20804	-63	-11179	-7194	-15830	-268	-10348	-10573	-16448	-118	-10525	-12207	-13941	-67	-2205	14127	-21185	-105	-13376	4552	-14245	-98	-12216	7325	-8423	-167	-13079	8796	-7758	-148	-128	-124	-67	-66	-59	-103	39	-150	17	16	-81	-23	-57	82	-31	0
0.393333	1477	-6690	4169	-20904	-53	-11243	-7419	-15862	-224	-10474	-10746	-16403	-232	-10658	-12333	-13937	-70	-2385	14166	-21032	-100	-13504	4328	-14260	-82	-12293	7084	-8313	-160	-13146	8458	-7766	-147	-125	-126	-64	-62	-57	-102	43	-152	16	30	-77	-21	-56	84	-29	-1
0.394167	1804	-6825	4334	-21027	-49	-11316	-7651	-15870	-168	-10608	-10936	-16338	-346	-10790	-12448	-13907	-73	-2580	14185	-20887	-107	-13627	4125	-14292	-88	-12380	6849	-8212	-146	-13210	8208	-7783	-151	-126	-124	-67	-63	-55	-104	41	-151	19	41	-74	-21	-57	82	-31	2
0.395000	1415	-6937	4470	-21161	-42	-11399	-7879	-15860	-109	-10754	-11126	-16259	-380	-10883	-12540	-13862	-70	-2732	14196	-20751	-100	-13742	3952	-14347	-100	-12471	6614	-8128	-152	-13269	7956	-7806	-148	-127	-120	-63	-61	-58	-107	38	-150	21	35	-75	-21	-58	80	-29	3
0.395833	546	-7026	4572	-21308	-22	-11489	-8111	-15813	-50	-10907	-11325	-16163	-302	-11000	-12623	-13797	-74	-2903	14180	-20629	-87	-13854	3794	-14420	-110	-12571	6378	-8050	-166	-13321	7729	-7830	-149	-127	-122	-66	-70	-60	-107	40	-151	19	35	-77	-24	-55	82	-29	0
0.396667	-93	-7086	4638	-21453	-10	-11581	-8335	-15780	-25	-11064	-11527	-16058	-199	-11097	-12688	-13717	-63	-3069	14147	-20514	-81	-13951	3660	-14511	-134	-12683	6148	-7988	-179	-13369	7531	-7856	-150	-128	-124	-67	-62	-59	-104	41	-150	19	33	-76	-23	-56	79	-31	-3
0.397500	-426	-7120	4666	-21606	-19	-11677	-8556	-15718	-67	-11226	-11726	-15939	-183	-11184	-12737	-13624	-53	-3235	14094	-20414	-94	-14047	3542	-14620	-156	-12802	5907	-7936	-200	-13411	7359	-7883	-152	-129	-125	-68	-62	-60	-110	35	-153	16	40	-75	-19	-55	79	-31	-3
0.398333	-555	-7125	4653	-21751	-11	-11770	-8786	-15645	-102	-11392	-11918	-15813	-329	-11271	-12775	-13520	-80	-3393	14018	-20320	-86	-14133	3444	-14742	-147	-12923	5669	-7898	-183	-13450	7207	-7917	-151	-135	-125	-69	-64	-63	-108	37	-153	15	33	-80	-24	-58	76	-33	0
0.399167	-762	-7094	4604	-21891	-25	-11861	-8960	-15562	-107	-11553	-12101	-15683	-438	-11334	-12794	-13406	-76	-3541	13927	-20244	-66	-14213	3365	-14874	-137	-13044	5440	-7864	-152	-13484	7095	-7949	-151	-127	-121	-69	-62	-72	-108	42	-151	18	33	-76	-23	-53	80	-28	0
0.400000	-963	-7029	4521	-22021	-39	-11941	-9134	-15467	-95	-11710	-12263	-15545	-470	-11394	-12812	-13288	-64	-3696	13814	-20177	-60	-14288	3307	-15018	-150	-13176	5206	-7843	-152	-13521	6992	-7992	-148	-130	-125	-67	-66	-60	-107	37	-152	16	37	-73	-21	-53	79	-29	-4
0.400833	-1128	-6939	4397	-22143	-29	-12019	-9293	-15375	-65	-11866	-12418	-15409	-342	-11443	-12813	-13162	-52	-3841	13680	-20115	-76	-14349	3253	-15167	-165	-13308	4977	-7834	-176	-13552	6913	-8036	-151	-125	-120	-65	-63	-33	-105	37	-153	20	36	-75	-21	-52	84	-30	-3
0.401667	-1273	-6808	4241	-22253	-22	-12085	-9433	-15281	-64	-12015	-12545	-15279	-408	-11481	-12808	-13045	-46	-3979	13527	-20074	-103	-14410	3210	-15323	-176	-13440	4752	-7837	-213	-13593	6840	-8089	-150	-126	-120	-64	-64	-60	-108	43	-149	18	35	-75	-19	-56	78	-31	0
0.402500	-1374	-6663	4050	-22353	-31	-12144	-9554	-15193	-69	-12155	-12651	-15152	-555	-11514	-12813	-12924	-56	-4113	13369	-20044	-111	-14465	3177	-15483	-172	-13576	4532	-7858	-198	-13631	6784	-8151	-149	-126	-121	-64	-66	-63	-120	38	-155	53	38	-75	-21	-56	79	-32	1
0.403333	-1493	-6478	3834	-22444	-25	-12190	-9651	-15101	-76	-12281	-12727	-15043	-469	-11545	-12778	-12814	-68	-4242	13168	-20028	-77	-14509	3153	-15640	-170	-13700	4323	-7886	-199	-13674	6729	-8221	-152	-127	-120	-64	-64	-59	-107	40	-152	19	36	-75	-22	-55	79	-29	-4
0.404167	-1505	-6265	3586	-22524	-21	-12223	-9724	-15018	-134	-12396	-12778	-14925	-487	-11571	-12754	-12709	-98	-4363	12964	-20026	-64	-14544	3128	-15801	-173	-13823	4119	-7928	-179	-13721	6683	-8300	-151	-129	-119	-66	-59	-68	-108	35	-152	16	36	-75	-19	-53	77	-31	0
0.405000	-1397	-6015	3320	-22596	-43	-12244	-9766	-14944	-184	-12491	-12798	-14861	-445	-11600	-12725	-12618	-67	-4475	12746	-20039	-63	-14568	3104	-15953	-153	-13930	3928	-7983	-169	-13779	6629	-8389	-148	-129	-120	-64	-59	-59	-104	42	-148	20	36	-73	-22	-57	75	-30	-1
0.405833	-1495	-5746	3034	-22661	-69	-12257	-9791	-14874	-225	-12567	-12784	-14792	-304	-11630	-12693	-12534	-73	-4576	12516	-20064	-73	-14584	3084	-16101	-154	-14031	3746	-8054	-156	-13838	6578	-8487	-152	-126	-116	-68	-60	-57	-102	42	-146	17	33	-77	-19	-53	81	-28	1
0.406667	-1824	-5451	2736	-22723	-73	-12254	-9788	-14814	-236	-12625	-12756	-14752	-368	-11665	-12661	-12464	-62	-4676	12264	-20112	-72	-14585	3064	-16249	-149	-14118	3577	-8143	-167	-13912	6510	-8606	-149	-131	-120	-66	-62	-58	-105	40	-152	18	33	-76	-19	-58	79	-31	-5
0.407500	-1737	-5134	2430	-22781	-75	-12243	-9761	-14764	-174	-12667	-12691	-14734	-377	-11699	-12619	-12405	-64	-4748	12011	-20172	-52	-14570	3017	-16390	-172	-14188	3426	-8240	-172	-13985	6443	-8730	-147	-124	-118	-65	-63	-56	-103	21	-151	18	33	-76	-21	-55	79	-28	1
0.408333	-1509	-4788	2122	-22844	-82	-12221	-9657	-14716	-96	-12672	-12596	-14722	-190	-11741	-12578	-12357	-76	-4819	11745	-20246	-69	-14545	2969	-16525	-189	-14244	3287	-8360	-202	-14069	6368	-8867	-153	-130	-122	-67	-64	-58	-107	39	-153	18	36	-77	-19	-60	79	-30	0
0.409167	-1627	-4422	1809	-22882	-73	-12195	-9625	-14685	-83	-12672	-12480	-14740	-120	-11789	-12534	-12320	-64	-4868	11467	-20340	-68	-14506	2912	-16655	-178	-14282	3160	-8501	-253	-14159	6263	-9016	-150	-130	-130	-70	-60	-59	-108	35	-152	16	26	-77	-23	-60	78	-32	1
0.410000	-1790	-4035	1490	-22929	-72	-12158	-9520	-14658	-61	-12646	-12339	-14775	-223	-11833	-12483	-12298	-68	-4893	11187	-20445	-63	-14454	2842	-16776	-169	-14302	3051	-8656	-234	-14252	6157	-9176	-153	-130	-122	-68	-66	-59	-108	40	-156	16	28	-76	-22	-58	78	-29	-6
0.410833	-2009	-3630	1181	-22968	-87	-12119	-9394	-14639	-33	-12603	-12178	-14827	-230	-11881	-12430	-12282	-83	-4896	10902	-20560	-67	-14388	2767	-16896	-178	-14304	2952	-8831	-154	-14345	6036	-9348	-150	-129	-122	-68	-63	-58	-98	38	-152	16	30	-79	-27	-61	78	-31	-4
0.411667	-2222	-3176	874	-23002	-93	-12063	-9243	-14629	-48	-12540	-12002	-14892	-69	-11923	-12370	-12281	-74	-4872	10614	-20691	-61	-14318	2683	-17011	-171	-14293	2868	-9026	-100	-14442	5902	-9523	-151	-131	-120	-68	-64	-58	-105	37	-154	17	29	-75	-22	-60	80	-33	0
0.412500	-2350	-2771	571	-23027	-86	-12010	-9068	-14627	-36	-12461	-11813	-14971	15	-11969	-12304	-12279	-68	-4819	10323	-20832	-46	-14237	2586	-17119	-162	-14266	2795	-9251	-150	-14536	5755	-9703	-148	-131	-116	-68	-66	-51	-83	41	-153	13	32	-75	-22	-61	81	-28	1
0.413333	-3195	-2363	265	-23037	-81	-11945	-8869	-14636	15	-12368	-11607	-15049	-27	-11992	-12230	-12288	-78	-4735	10039	-20983	-65	-14161	2485	-17223	-183	-14242	2733	-9490	-170	-14620	5599	-9890	-148	-128	-119	-65	-65	-59	-104	41	-152	18	35	-73	-18	-58	81	-33	-5
0.414167	-4907	-1861	-30	-23037	-82	-11880	-8659	-14652	26	-12263	-11402	-15136	-96	-12019	-12155	-12307	-88	-4617	9752	-21146	-75	-14083	2375	-17330	-219	-14179	2680	-9761	-169	-14703	5430	-10085	-149	-128	-119	-66	-64	-60	-112	40	-148	17	34	-75	-22	-63	79	-29	0
0.415000	-4821	-1414	-328	-23027	-77	-11810	-8430	-14679	29	-12156	-11187	-15224	-10	-12021	-12071	-12330	-72	-4466	9469	-21320	-57	-14018	2266	-17423	-213	-14125	2638	-10053	-169	-14776	5258	-10287	-151	-129	-121	-70	-67	-63	-110	35	-156	17	32	-76	-38	-62	77	-33	-1
0.415833	-3963	-926	-628	-22998	-73	-11739	-8188	-14714	12	-12046	-10962	-15308	37	-12012	-11982	-12358	-67	-4279	9197	-21488	-85	-13956	2159	-17527	-210	-14070	2602	-10367	-156	-14831	5080	-10482	-174	-130	-124	-67	-60	-61	-108	36	-153	13	32	-76	-25	-60	77	-32	-4
0.416667	-3721	-451	-918	-22954	-70	-11656	-7931	-14753	17	-11925	-10752	-15384	16	-11983	-11878	-12393	-74	-4056	8937	-21674	-92	-13914	2051	-17628	-195	-14018	2570	-10710	-155	-14871	4903	-10683	-153	-126	-125	-70	-65	-61	-109	34	-153	19	32	-76	-24	-60	77	-43	-4
0.417500	-3001	20	-1209	-22895	-75	-11569	-7662	-14803	22	-11808	-10522	-15458	57	-11938	-11765	-12434	-60	-3803	8690	-21856	-97	-13888	1954	-17722	-170	-13972	2551	-11072	-173	-14893	4734	-10883	-152	-128	-125	-68	-66	-59	-100	36	-154	19	25	-75	-23	-58	79	-32	-5
0.418333	-2477	456	-1505	-22825	-77	-11482	-7391	-14856	5	-11694	-10295	-15518	142	-11869	-11642	-12482	-92	-3514	8452	-22044	-90	-13883	1864	-17820	-152	-13934	2535	-11458	-174	-14896	4571	-11083	-153	-127	-119	-68	-65	-59	-105	35	-154	17	35	-76	-22	-56	81	-30	-3
0.419167	-2175	948	-1793	-22741	-78	-11380	-7114	-14924	1	-11584	-10062	-15578	106	-11786	-11500	-12543	-79	-3190	8235	-22236	-64	-13901	1784	-17914	-184	-13911	2521	-11859	-188	-14872	4411	-11289	-151	-121	-117	-65	-61	-61	-102	40	-149	21	36	-73	-21	-57	82	-28	0
0.420000	-1702	1397	-2084	-22649	-82	-11275	-6839	-14997	-4	-11476	-9826	-15626	44	-11683	-11354	-12609	-64	-2845	8033	-22445	-67	-13945	1725	-18009	-178	-13907	2509	-12284	-193	-14829	4271	-11489	-150	-125	-119	-64	-64	-57	-104	39	-154	18	36	-76	-19	-48	84	-27	-4
0.420833	-1245	1830	-2372	-22565	-76	-11169	-6566	-15077	-3	-11377	-9587	-15678	4	-11565	-11193	-12693	-67	-2473	7843	-22647	-61	-14008	1666	-18096	-143	-13914	2495	-12730	-182	-14761	4143	-11692	-148	-124	-132	-65	-63	-53	-102	41	-149	19	34	-73	-19	-52	82	-28	-1
0.421667	-833	2243	-2659	-22480	-75	-11057	-6301	-15163	-26	-11285	-9345	-15714	1	-11432	-11016	-12781	-83	-2084	7671	-22852	-53	-14097	1623	-18187	-143	-13944	2482	-13185	-173	-14675	4035	-11893	-148	-124	-122	-65	-62	-58	-104	37	-154	15	33	-75	-19	-52	78	-29	0
0.422500	-412	2633	-2934	-22408	-88	-10942	-6042	-15253	-55	-11170	-9095	-15798	25	-11289	-10828	-12891	-91	-1686	7514	-23067	-74	-14203	1600	-18279	-151	-13986	2471	-13651	-169	-14565	3945	-12095	-151	-134	-121	-65	-62	-61	-107	38	-155	20	36	-75	-19	-57	81	-28	-1
0.423333	0	3009	-3201	-22355	-99	-10824	-5789	-15346	-68	-11113	-8845	-15802	-5	-11142	-10626	-13012	-88	-1281	7371	-23288	-77	-14328	1588	-18367	-160	-14054	2451	-14124	-181	-14437	3879	-12291	-152	-128	-126	-69	-65	-62	-108	34	-154	16	28	-82	-26	-58	79	-31	0
0.424167	348	3353	-3466	-22328	-100	-10703	-5546	-15443	-65	-11029	-8602	-15849	106	-10981	-10413	-13145	-94	-870	7243	-23514	-74	-14457	1594	-18441	-174	-14127	2432	-14602	-177	-14289	3837	-12483	-153	-126	-128	-64	-66	-61	-108	38	-158	17	32	-76	-23	-56	80	-30	-4
0.425000	658	3679	-3709	-22327	-92	-10575	-5309	-15542	-64	-10948	-8337	-15902	179	-10818	-10191	-13292	-98	-464	7132	-23747	-72	-14590	1611	-18508	-177	-14215	2402	-15070	-174	-14123	3819	-12670	-154	-126	-122	-65	-61	-62	-105	39	-156	13	32	-92	-25	-52	80	-28	-16
0.425833	874	3974	-3944	-22363	-84	-10453	-5082	-15637	-46	-10861	-8079	-15961	124	-10657	-9955	-13455	-88	-69	7029	-23964	-43	-14720	1642	-18567	-170	-14303	2369	-15541	-190	-13965	3822	-12850	-149	-120	-128	-70	-64	-59	-107	39	-152	18	30	-75	-21	-56	80	-29	1
0.426667	1036	4250	-4160	-22442	-79	-10323	-4864	-15731	-13	-10773	-7828	-16035	154	-10497	-9718	-13632	-69	308	6937	-24191	-63	-14839	1680	-18620	-171	-14400	2319	-16002	-199	-13765	3847	-13016	-148	-126	-124	-64	-62	-59	-105	40	-147	22	34	-79	-24	-55	87	-28	1
0.427500	1175	4493	-4365	-22563	-76	-10196	-4647	-15825	12	-10676	-7579	-16114	130	-10343	-9474	-13819	-63	657	6857	-24422	-87	-14941	1730	-18649	-191	-14488	2265	-16449	-178	-13571	3884	-13175	-149	-129	-121	-65	-62	-59	-103	38	-153	20	5	-74	-19	-51	82	-30	2
0.428333	1267	4712	-4551	-22732	-60	-10072	-4436	-15918	-27	-10576	-7344	-16208	30	-10191	-9237	-14020	-67	980	6781	-24648	-84	-15020	1785	-18674	-208	-14570	2209	-16885	-183	-13376	3939	-13324	-148	-129	-122	-62	-61	-58	-103	40	-149	17	34	-76	-24	-56	80	-29	2
0.429167	1324	4911	-4728	-22948	-63	-9955	-4232	-16001	-76	-10461	-7135	-16308	9	-10047	-9002	-14222	-58	1276	6705	-24876	-70	-15072	1848	-18683	-208	-14631	2113	-17302	-193	-13184	3994	-13462	-149	-128	-122	-66	-65	-64	-104	40	-151	16	34	-77	-27	-57	80	-30	-3
0.430000	1344	5091	-4889	-23203	-52	-9838	-4032	-16080	-83	-10340	-6913	-16417	-159	-9915	-8772	-14435	-36	1541	6635	-25096	-63	-15085	1919	-18679	-213	-14674	2019	-17699	-186	-12990	4072	-13583	-148	-132	-125	-66	-61	-59	-105	40	-151	13	24	-77	-23	-58	78	-28	-3
0.430833	1345	5256	-5039	-23501	-40	-9727	-3798	-16151	-43	-10204	-6717	-16529	-456	-9781	-8550	-14647	-50	1766	6566	-25308	-61	-15061	1987	-18659	-213	-14692	1916	-18075	-201	-12794	4151	-13692	-155	-132	-136	-64	-64	-82	-107	39	-151	15	34	-75	-21	-57	79	-30	-5
0.431667	1337	5409	-5177	-23820	-34	-9621	-3620	-16217	-51	-10063	-6547	-16642	-64	-9661	-8344	-14858	-40	1962	6491	-25509	-85	-14992	2060	-18623	-215	-14680	1832	-18430	-202	-12612	4223	-13791	-150	-129	-129	-69	-64	-63	-114	37	-152	13	28	-79	-25	-68	74	-35	-3
0.432500	1300	5561	-5310	-24174	-43	-9520	-3420	-16277	-80	-9912	-6402	-16751	128	-9547	-8166	-15055	-21	2124	6415	-25697	-112	-14876	2140	-18583	-224	-14628	1693	-18759	-187	-12429	4300	-13872	-149	-120	-125	-68	-63	-63	-100	36	-152	18	34	-77	-23	-59	79	-28	1
0.433333	1234	5710	-5435	-24542	-40	-9413	-3207	-16320	-53	-9750	-6265	-16859	-45	-9435	-7971	-15242	-42	2255	6334	-25880	-93	-14715	2226	-18528	-225	-14542	1579	-19061	-180	-12252	4363	-13942	-149	-130	-126	-66	-62	-59	-108	38	-151	16	34	-75	-22	-59	78	-29	-3
0.434167	1157	5863	-5555	-24916	-44	-9318	-3003	-16360	-66	-9587	-6144	-16955	-19	-9332	-7812	-15415	-40	2361	6242	-26043	-64	-14511	2311	-18468	-232	-14418	1457	-19347	-166	-12081	4418	-13998	-150	-130	-129	-65	-67	-59	-112	35	-154	17	32	-76	-24	-58	79	-29	-5
0.435000	1028	6022	-5680	-25287	-57	-9223	-2800	-16390	-31	-9426	-6080	-17037	12	-9236	-7677	-15570	-27	2437	6155	-26193	-62	-14265	2363	-18399	-237	-14258	1344	-19606	-145	-11920	4460	-14052	-151	-128	-122	-67	-61	-62	-105	38	-152	17	33	-73	-22	-57	81	-8	-4
0.435833	851	6190	-5805	-25642	-63	-9130	-2602	-16413	-48	-9267	-6021	-17108	-5	-9145	-7560	-15702	-36	2491	6044	-26327	-64	-13979	2486	-18330	-238	-14065	1238	-19847	-155	-11757	4485	-14095	-155	-129	-126	-65	-61	-61	-105	38	-151	11	29	-78	-18	-56	80	-29	2
0.436667	663	6365	-5927	-25976	-62	-9040	-2412	-16427	-104	-9109	-5985	-17159	-104	-9059	-7468	-15806	-29	2518	5932	-26442	-74	-13660	2578	-18239	-229	-13831	1148	-20070	-151	-11605	4491	-14135	-151	-130	-122	-66	-64	-58	-108	36	-151	16	33	-78	-23	-55	77	-31	-3
0.437500	400	6549	-6052	-26274	-72	-8952	-2232	-16435	-110	-8964	-5971	-17192	-124	-8973	-7402	-15886	-25	2547	5819	-26544	-83	-13309	2674	-18195	-224	-13570	1071	-20278	-137	-11452	4480	-14170	-151	-129	-122	-67	-63	-58	-111	16	-153	-24	32	-79	-22	-61	79	-31	0
0.438333	84	6739	-6172	-26529	-109	-8869	-2065	-16428	-128	-8822	-5973	-17209	-49	-8908	-7355	-15933	-41	2553	5705	-26621	-99	-12938	2778	-18130	-222	-13277	1022	-20476	-136	-11299	4451	-14206	-151	-130	-124	-68	-59	-57	-105	38	-152	17	33	-76	-18	-58	80	-34	0
0.439167	157	6943	-6285	-26737	-77	-8777	-1909	-16414	-146	-8699	-5993	-17195	-96	-8840	-7336	-15952	-38	2557	5597	-26677	-110	-12545	2885	-18072	-222	-12965	993	-20656	-135	-11145	4405	-14242	-147	-124	-119	-65	-56	-59	-104	41	-148	18	34	-74	-21	-53	85	-29	1
0.440000	288	7142	-6398	-26883	-76	-8691	-1781	-16404	-137	-8588	-6028	-17183	-81	-8783	-7343	-15938	-26	2547	5492	-26721	-100	-12150	2997	-18027	-218	-12638	989	-20838	-156	-10994	4338	-14280	-153	-131	-122	-69	-63	-58	-110	38	-149	15	33	-79	-22	-63	89	-31	0
0.440833	-698	7339	-6498	-26963	-83	-8604	-1674	-16389	-141	-8492	-6082	-17150	-145	-8734	-7370	-15891	-46	2542	5392	-26741	-84	-11748	3117	-17988	-227	-12295	1015	-21012	-158	-10835	4252	-14319	-148	-127	-124	-75	-65	-59	-108	42	-152	12	33	-79	-23	-56	81	-30	0
0.441667	-2135	7532	-6583	-27004	-70	-8514	-1588	-16360	-111	-8417	-6143	-17096	-252	-8694	-7420	-15820	-57	2525	5303	-26735	-98	-11348	3239	-17968	-223	-11950	1074	-21181	-166	-10671	4162	-14360	-150	-128	-119	-65	-62	-58	-108	41	-153	17	35	-76	-22	-53	105	-28	-3
0.442500	-1877	7714	-6649	-26968	-77	-8424	-1532	-16334	-84	-8352	-6221	-17027	-160	-8661	-7491	-15717	-57	2519	5222	-26708	-93	-10955	3366	-17942	-222	-11595	1161	-21352	-184	-10506	4054	-14406	-149	-125	-121	-67	-60	-59	-105	42	-148	19	33	-76	-21	-58	82	-29	0
0.443333	-1344	7878	-6697	-26865	-88	-8335	-1506	-16303	-80	-8308	-6302	-16970	-149	-8639	-7585	-15595	-46	2508	5162	-26665	-87	-10569	3503	-17934	-217	-11247	1289	-21518	-187	-10336	3940	-14447	-148	-127	-119	-68	-65	-62	-108	39	-150	18	34	-78	-25	-56	82	-32	0
0.444167	-1236	8029	-6717	-26693	-83	-8248	-1514	-16274	-77	-8276	-6398	-16901	-174	-8627	-7698	-15448	-53	2505	5115	-26589	-85	-10198	3635	-17936	-204	-10901	1437	-21678	-188	-10162	3818	-14490	-148	-125	-104	-64	-65	-60	-105	40	-152	17	36	-77	-25	-59	80	-28	0
0.445000	-930	8156	-6715	-26463	-88	-8169	-1552	-16240	-137	-8258	-6505	-16831	-207	-8615	-7824	-15288	-59	2506	5082	-26492	-92	-9843	3776	-17946	-212	-10567	1622	-21838	-169	-9980	3703	-14525	-148	-126	-118	-66	-64	-61	-107	38	-149	20	32	-76	-17	-56	84	-28	1
0.445833	-678	8263	-6679	-26173	-76	-8086	-1623	-16208	-103	-8248	-6620	-16764	-243	-8613	-7966	-15109	-47	2513	5065	-26364	-65	-9503	3914	-17962	-217	-10238	1835	-21994	-165	-9797	3588	-14550	-152	-127	-116	-64	-62	-55	-104	42	-152	20	36	-73	-22	-56	85	-29	0
0.446667	-542	8345	-6615	-25831	-61	-8015	-1734	-16181	-55	-8249	-6742	-16700	-218	-8610	-8122	-14923	-60	2532	5063	-26211	-36	-9182	4049	-17989	-223	-9912	2078	-22140	-161	-9609	3478	-14568	-147	-124	-117	-64	-60	-56	-107	42	-149	29	36	-73	-21	-53	88	-30	1
0.447500	-523	8406	-6526	-25435	-55	-7954	-1876	-16146	-87	-8258	-6879	-16674	-176	-8615	-8297	-14740	-67	2554	5069	-26031	-64	-8879	4184	-18017	-233	-9601	2346	-22276	-154	-9429	3378	-14572	-148	-125	-119	-61	-61	-91	-103	42	-148	22	38	-73	-23	-57	84	-29	0
0.448333	-384	8439	-6406	-25000	-52	-7881	-2053	-16134	-114	-8272	-7022	-16607	-210	-8617	-8475	-14557	-53	2585	5079	-25828	-63	-8593	4314	-18056	-242	-9304	2629	-22401	-144	-9239	3289	-14562	-149	-130	-121	-65	-65	-59	-109	40	-153	17	33	-39	-24	-57	77	-32	-3
0.449167	-163	8450	-6279	-24528	-58	-7830	-2263	-16118	-118	-8291	-7186	-16576	-258	-8620	-8665	-14374	-70	2623	5094	-25589	-92	-8317	4434	-18095	-249	-9013	2935	-22507	-160	-9052	3212	-14525	-154	-114	-122	-66	-67	-60	-108	40	-156	20	33	-76	-25	-58	81	-36	-7
0.450000	-44	8447	-6096	-24020	-60	-7782	-2496	-16103	-111	-8303	-7349	-16562	-184	-8615	-8858	-14194	-64	2679	5117	-25328	-98	-8059	4549	-18137	-241	-8725	3259	-22593	-179	-8861	3163	-14463	-150	-130	-119	-68	-65	-60	-109	42	-156	18	35	-75	-24	-57	77	-32	-5
0.450833	45	8427	-5912	-23484	-48	-7739	-2756	-16093	-102	-8318	-7527	-16538	-233	-8603	-9065	-14024	-57	2745	5139	-25044	-99	-7815	4663	-18165	-232	-8439	3593	-22657	-145	-8673	3135	-14373	-153	-131	-120	-64	-64	-58	-103	40	-153	19	35	-73	-25	-57	81	-32	-5
0.451667	204	8393	-5712	-22946	-52	-7707	-3045	-16091	-110	-8331	-7721	-16531	-326	-8558	-9275	-13858	-60	2823	5153	-24737	-97	-7579	4770	-18220	-247	-8156	3938	-22694	-163	-8476	3130	-14251	-149	-130	-120	-66	-64	-57	-105	38	-161	18	36	-74	-18	-56	84	-29	-3
0.452500	362	8344	-5506	-22398	-62	-7672	-3383	-16088	-121	-8341	-7928	-16533	-186	-8564	-9491	-13710	-64	2912	5152	-24415	-97	-7353	4874	-18264	-249	-7873	4287	-22705	-168	-8285	3140	-14105	-145	-130	-119	-63	-61	-59	-105	41	-152	20	37	-75	-18	-60	82	-28	-1
0.453333	481	8294	-5296	-21843	-51	-7641	-3685	-16093	-158	-8346	-8150	-16535	-29	-8534	-9706	-13566	-81	3016	5148	-24039	-98	-7142	4976	-18308	-247	-7593	4639	-22695	-181	-8094	3187	-13920	-146	-127	-117	-64	-64	-55	-105	40	-153	22	35	-74	-25	-53	82	-28	0
0.454167	564	8225	-5088	-21298	-59	-7617	-4048	-16104	-151	-8347	-8385	-16545	-183	-8492	-9927	-13432	-95	3129	5126	-23722	-111	-6937	5072	-18352	-247	-7307	4977	-22655	-164	-7896	3250	-13698	-148	-128	-120	-67	-61	-57	-105	42	-150	21	36	-76	-19	-53	86	-27	0
0.455000	695	8170	-4888	-20766	-64	-7585	-4390	-16125	-138	-8351	-8634	-16556	-221	-8449	-10155	-13308	-76	3255	5093	-23368	-107	-6744	5169	-18403	-251	-7025	5327	-22587	-149	-7697	3339	-13465	-150	-129	-120	-64	-63	-58	-105	40	-150	20	35	-77	-21	-58	82	-27	0
0.455833	816	8083	-4703	-20256	-61	-7556	-4762	-16148	-134	-8350	-8894	-16559	-144	-8402	-10385	-13193	-85	3385	5046	-23009	-73	-6561	5268	-18454	-243	-6739	5667	-22491	-154	-7497	3452	-13191	-151	-128	-119	-64	-63	-60	-108	40	-152	18	39	-75	-23	-58	80	-30	-1
0.456667	920	8030	-4530	-19777	-56	-7523	-5140	-16178	-92	-8347	-9168	-16566	-197	-8350	-10620	-13085	-97	3526	4988	-22655	-97	-6394	5366	-18512	-236	-6454	5988	-22378	-179	-7292	3583	-12899	-154	-131	-115	-67	-63	-64	-101	33	-158	16	32	-80	-28	-60	80	-34	-1
0.457500	989	7956	-4379	-19336	-52	-7491	-5523	-16212	-91	-8346	-9448	-16559	-204	-8299	-10847	-12983	-73	3670	4920	-22307	-102	-6231	5472	-18567	-217	-6162	6306	-22240	-173	-7076	3736	-12580	-154	-131	-129	-69	-68	-64	-107	37	-156	15	33	-78	-25	-59	79	-33	-5
0.458333	1046	7895	-4246	-18922	-58	-7445	-5905	-16248	-85	-8338	-9730	-16544	-186	-8241	-11072	-12887	-96	3824	4850	-21958	-108	-6086	5582	-18631	-203	-5880	6604	-22071	-155	-6870	3910	-12245	-151	-129	-119	-65	-65	-72	-107	37	-153	35	36	-80	-27	-58	80	-30	0
0.459167	1119	7828	-4130	-18561	-52	-7398	-6278	-16286	-99	-8334	-10006	-16516	-214	-8188	-11294	-12779	-83	3978	4775	-21622	-110	-5952	5702	-18697	-188	-5587	6888	-21882	-169	-6647	4097	-11901	-148	-126	-119	-68	-63	-60	-104	41	-153	19	37	-77	-18	-53	84	-29	0
0.460000	1152	7767	-4043	-18240	-53	-7345	-6648	-16328	-84	-8328	-10287	-16479	-180	-8138	-11517	-12682	-66	4129	4700	-21301	-105	-5829	5822	-18777	-195	-5315	7153	-21684	-169	-6424	4297	-11563	-148	-126	-117	-66	-70	-60	-104	42	-152	18	37	-76	-23	-56	82	-29	-1
0.460833	1187	7704	-3975	-17976	-69	-7296	-7011	-16374	-92	-8333	-10559	-16431	-218	-8093	-11728	-12584	-72	4277	4631	-20994	-112	-5730	5943	-18860	-180	-5042	7404	-21468	-158	-6213	4512	-11205	-149	-126	-119	-65	-61	-60	-108	40	-149	20	37	-75	-23	-55	82	-28	19
0.461667	1186	7651	-3929	-17761	-56	-7241	-7359	-16422	-109	-8336	-10841	-16371	-238	-8059	-11937	-12486	-75	4417	4568	-20701	-107	-5634	6070	-18953	-174	-4780	7633	-21241	-164	-5997	4731	-10866	-152	-127	-118	-68	-93	-59	-105	40	-151	22	35	-76	-23	-56	82	-28	0
0.462500	1178	7602	-3908	-17598	-68	-7192	-7693	-16474	-92	-8346	-11071	-16303	-183	-8025	-12125	-12389	-77	4550	4510	-20428	-91	-5557	6200	-19055	-144	-4527	7842	-20995	-158	-5781	4966	-10540	-147	-127	-120	-64	-61	-58	-107	37	-148	19	36	-74	-19	-55	84	-28	0
0.463333	1197	7560	-3888	-17481	-65	-7141	-8007	-16521	-94	-8357	-11299	-16222	-237	-8004	-12303	-12294	-68	4674	4462	-20161	-100	-5494	6330	-19162	-145	-4292	8038	-20761	-148	-5576	5201	-10236	-149	-126	-118	-57	-61	-75	-104	41	-144	20	34	-75	-19	-56	80	-31	-1
0.464167	1172	7527	-3883	-17413	-59	-7096	-8307	-16572	-66	-8367	-11509	-16132	-204	-7996	-12463	-12204	-75	4789	4425	-19907	-94	-5438	6451	-19284	-137	-4074	8214	-20519	-143	-5375	5442	-9949	-150	-127	-116	-66	-65	-59	-107	39	-153	19	34	-75	-22	-55	86	-29	-7
0.465000	1248	7504	-3890	-17387	-62	-7065	-8581	-16613	-68	-8382	-11703	-16039	-177	-7998	-12608	-12117	-86	4889	4398	-19665	-96	-5401	6573	-19411	-115	-3873	8381	-20265	-138	-5193	5685	-9694	-153	-129	-126	-70	-50	-62	-103	39	-154	17	29	-76	-27	-56	81	-31	-5
0.465833	1504	7500	-3900	-17391	-61	-7041	-8836	-16649	-124	-8397	-11864	-15941	-159	-7998	-12725	-12031	-105	4984	4380	-19435	-92	-5358	6687	-19545	-102	-3687	8531	-20008	-135	-5006	5940	-9470	-152	-126	-118	-65	-61	-58	-102	35	-152	21	33	-76	-18	-52	85	-31	0
0.466667	1534	7514	-3905	-17421	-67	-7022	-9077	-16674	-113	-8403	-12000	-15835	-238	-8013	-12823	-11957	-79	5068	4368	-19209	-115	-5323	6795	-19683	-120	-3521	8674	-19752	-136	-4838	6192	-9281	-141	-128	-119	-46	-58	-32	-101	41	-148	20	35	-74	-19	-56	87	-27	0
0.467500	1380	7542	-3906	-17473	-61	-7019	-9266	-16686	-97	-8413	-12119	-15732	-380	-8032	-12896	-11889	-76	5149	4356	-18990	-156	-5292	6897	-19831	-141	-3379	8807	-19498	-155	-4689	6448	-9124	-148	-124	-115	-62	-62	-58	-101	41	-150	20	35	-74	-19	-55	87	-23	0
0.468333	1309	7586	-3904	-17538	-65	-7034	-9448	-16689	-103	-8413	-12212	-15629	-404	-8065	-12945	-11830	-70	5166	4329	-18779	-141	-5262	6982	-19985	-145	-3256	8927	-19253	-183	-4552	6705	-9006	-150	-126	-120	-67	-60	-76	-102	39	-152	21	32	-73	-21	-56	86	-28	-1
0.469167	1204	7650	-3893	-17611	-62	-7067	-9604	-16685	-110	-8416	-12292	-15533	-331	-8100	-12976	-11788	-68	5272	4304	-18570	-133	-5234	7066	-20145	-135	-3163	9042	-19009	-187	-4434	6960	-8923	-149	-127	-120	-64	-64	-59	-103	43	-149	18	32	-76	-30	-57	85	-26	4
0.470000	1121	7729	-3873	-17676	-75	-7115	-9738	-16665	-84	-8429	-12348	-15440	-187	-8137	-12985	-11756	-77	5329	4259	-18361	-138	-5205	7122	-20309	-137	-3083	9154	-18767	-169	-4331	7219	-8876	-148	-154	-125	-67	-63	-56	-103	39	-151	19	35	-74	-23	-56	82	-26	1
0.470833	1027	7828	-3839	-17728	-76	-7165	-9844	-16626	-91	-8398	-12391	-15352	-130	-8180	-12976	-11735	-80	5381	4222	-18157	-121	-5201	7182	-20474	-165	-3036	9261	-18529	-169	-4245	7482	-8860	-149	-127	-120	-65	-62	-56	-102	40	-153	19	33	-76	-25	-55	84	-29	-1
0.471667	897	7938	-3804	-17765	-68	-7236	-9928	-16575	-116	-8380	-12419	-15263	-237	-8230	-12950	-11723	-79	5429	4117	-17954	-107	-5143	7235	-20646	-159	-3008	9372	-18292	-171	-4176	7740	-8871	-149	-133	-120	-66	-62	-55	-96	41	-152	20	34	-74	-22	-57	81	-28	0
0.472500	780	8058	-3764	-17771	-65	-7325	-9996	-16510	-102	-8361	-12439	-15191	-225	-8285	-12921	-11718	-63	5470	4008	-17752	-104	-5113	7281	-20815	-147	-3005	9482	-18064	-168	-4130	8000	-8904	-148	-125	-117	-63	-63	-56	-101	43	-150	20	36	-74	-22	-55	93	-26	1
0.473333	669	8181	-3720	-17751	-70	-7428	-10038	-16436	-107	-8340	-12446	-15121	-132	-8343	-12879	-11725	-63	5506	3870	-17562	-92	-5092	7326	-20993	-149	-3032	9581	-17842	-169	-4101	8255	-8966	-138	-129	-125	-68	-64	-60	-108	38	-151	18	30	-75	-23	-57	81	-27	-1
0.474167	589	8292	-3682	-17695	-65	-7540	-10064	-16352	-85	-8325	-12457	-15060	-166	-8404	-12843	-11733	-75	5541	3703	-17364	-80	-5076	7376	-21166	-147	-3087	9686	-17616	-181	-4093	8509	-9041	-149	-127	-122	-63	-63	-56	-102	38	-150	18	34	-75	-22	-57	81	-19	-4
0.475000	486	8413	-3647	-17602	-59	-7659	-10067	-16255	-65	-8306	-12457	-14996	-188	-8466	-12809	-11745	-80	5573	3504	-17181	-85	-5071	7425	-21350	-131	-3166	9793	-17397	-177	-4101	8758	-9133	-170	-130	-120	-67	-65	-60	-107	39	-148	18	34	-75	-21	-58	85	-26	-1
0.475833	382	8510	-3627	-17474	-61	-7796	-10057	-16155	-84	-8290	-12458	-14942	-44	-8540	-12788	-11758	-73	5601	3270	-17001	-86	-5078	7488	-21528	-116	-3271	9898	-17180	-154	-4134	9007	-9227	-153	-130	-120	-66	-67	-59	-104	36	-155	17	37	-78	-23	-62	78	-30	1
0.476667	286	8590	-3624	-17314	-64	-7935	-10035	-16052	-70	-8284	-12473	-14889	0	-8608	-12775	-11768	-75	5619	3035	-16837	-95	-5104	7559	-21708	-131	-3404	10007	-16969	-115	-4181	9259	-9322	-154	-126	-124	-65	-64	-60	-108	35	-152	15	33	-76	-24	-58	79	-30	-4
0.477500	206	8640	-3645	-17116	-64	-8079	-9996	-15949	-98	-8289	-12463	-14834	-219	-8688	-12785	-11776	-73	5633	2765	-16674	-79	-5149	7648	-21879	-147	-3571	10113	-16757	-129	-4249	9506	-9416	-152	-132	-126	-66	-64	-59	-108	36	-153	11	35	-79	-24	-60	78	-33	-4
0.478333	112	8657	-3696	-16889	-66	-8225	-9951	-15843	-117	-8305	-12468	-14782	-319	-8771	-12810	-11779	-77	5643	2483	-16525	-88	-5214	7755	-22073	-142	-3743	10223	-16544	-134	-4332	9758	-9497	-148	-127	-120	-64	-62	-58	-114	36	-154	15	25	-78	-21	-60	81	-30	0
0.479167	17	8642	-3778	-16635	-61	-8368	-9891	-15737	-93	-8329	-12475	-14726	-286	-8859	-12857	-11782	-68	5648	2189	-16384	-80	-5299	7881	-22248	-145	-3951	10337	-16333	-113	-4430	10018	-9567	-152	-126	-119	-65	-61	-57	-103	41	-151	15	35	-80	-22	-59	80	-59	-3
0.480000	-99	8584	-3900	-16362	-86	-8514	-9825	-15606	-126	-8371	-12488	-14669	-326	-8952	-12929	-11777	-72	5643	1886	-16259	-63	-5413	8039	-22431	-146	-4162	10445	-16123	-103	-4552	10288	-9614	-148	-124	-119	-65	-64	-57	-103	39	-154	15	34	-74	-22	-55	81	-30	-3
0.480833	-204	8481	-4064	-16075	-65	-8651	-9761	-15539	-139	-8428	-12502	-14609	-169	-9052	-13025	-11765	-77	5632	1583	-16147	-49	-5551	8218	-22605	-137	-4393	10556	-15911	-84	-4684	10565	-9640	-149	-129	-122	-64	-61	-60	-102	36	-149	16	36	-77	-19	-56	77	-33	-6
0.481667	-308	8334	-4273	-15783	-58	-8782	-9693	-15448	-151	-8499	-12532	-14546	-166	-9163	-13141	-11768	-74	5615	1295	-16046	-63	-5711	8416	-22785	-143	-4635	10665	-15701	-101	-4831	10855	-9630	-149	-132	-125	-67	-63	-61	-110	36	-154	12	30	-80	-24	-61	78	-32	-3
0.482500	-393	8136	-4526	-15493	-62	-8908	-9628	-15360	-152	-8578	-12546	-14476	-169	-9273	-13275	-11758	-77	5593	1014	-15954	-63	-5889	8653	-22956	-160	-4878	10780	-15480	-132	-4983	11169	-9604	-153	-129	-121	-67	-64	-60	-107	38	-154	16	33	-78	-17	-58	80	-35	-3
0.483333	-489	7904	-4821	-15201	-65	-9018	-9561	-15275	-131	-8669	-12573	-14398	-132	-9383	-13422	-11748	-74	5569	751	-15868	-62	-6084	8908	-23109	-186	-5120	10894	-15253	-153	-5141	11496	-9530	-150	-129	-122	-67	-65	-62	-107	37	-153	13	32	-79	-23	-59	77	-32	0
0.484167	-717	7624	-5162	-14928	-58	-9116	-9499	-15190	-88	-8765	-12598	-14318	-179	-9498	-13582	-11740	-70	5535	511	-15802	-56	-6287	9189	-23259	-196	-5349	11014	-15015	-142	-5297	11849	-9421	-150	-127	-122	-68	-65	-59	-103	41	-151	16	34	-78	-26	-61	79	-32	-8
0.485000	-892	7305	-5543	-14669	-56	-9187	-9440	-15114	-75	-8847	-12629	-14234	-184	-9612	-13743	-11733	-72	5497	290	-15712	-58	-6497	9494	-23394	-185	-5561	11130	-14759	-133	-5457	12231	-9272	-145	-128	-121	-66	-62	-59	-107	39	-149	17	32	-79	-23	-57	79	-31	-1
0.485833	-897	6949	-5963	-14442	-67	-9272	-9383	-15042	-130	-8986	-12657	-14142	-179	-9722	-13898	-11729	-73	5450	96	-15656	-69	-6704	9813	-23508	-187	-5752	11254	-14478	-121	-5603	12633	-9076	-151	-126	-120	-65	-65	-57	-104	29	-153	19	34	-76	-46	-56	80	-32	2
0.486667	-934	6563	-6412	-14254	-69	-9327	-9334	-14963	-137	-9099	-12689	-14052	-237	-9823	-14061	-11724	-61	5402	-70	-15551	-49	-6902	10149	-23606	-225	-5911	11377	-14178	-110	-5737	13059	-8839	-150	-126	-104	-64	-60	-59	-104	40	-151	21	34	-76	-18	-56	78	-29	1
0.487500	-1041	6150	-6894	-14072	-62	-9365	-9290	-14895	-62	-9212	-12721	-13955	-203	-9924	-14206	-11721	-63	5345	-219	-15466	-24	-7089	10497	-23677	-245	-6032	11501	-13847	-122	-5850	13508	-8567	-146	-127	-115	-64	-61	-59	-103	42	-150	21	37	-74	-19	-53	81	-36	3
0.488333	-1182	5719	-7401	-13941	-57	-9394	-9251	-14824	-70	-9323	-12752	-13868	-146	-10014	-14335	-11720	-80	5279	-341	-15371	-64	-7251	10852	-23723	-220	-6120	11630	-13491	-130	-5935	13972	-8255	-148	-126	-120	-70	-62	-60	-102	39	-150	19	32	-74	-22	-56	78	-31	0
0.489167	-1217	5260	-7930	-13856	-60	-9403	-9224	-14758	-125	-9430	-12788	-13772	-126	-10092	-14446	-11713	-68	5204	-449	-15268	-112	-7393	11204	-23739	-220	-6162	11755	-13095	-110	-5987	14449	-7907	-152	-127	-120	-67	-65	-61	-105	37	-150	15	33	-73	-22	-53	80	-33	-12
0.490000	-1117	4793	-8468	-13808	-65	-9398	-9197	-14690	-105	-9522	-12818	-13684	-119	-10158	-14534	-11706	-69	5125	-533	-15154	-114	-7501	11545	-23728	-221	-6156	11880	-12670	-110	-6001	14934	-7533	-152	-130	-124	-72	-66	-63	-110	37	-156	13	30	-80	-24	-64	77	-36	-6
0.490833	-1126	4322	-9009	-13801	-69	-9379	-9171	-14619	-102	-9603	-12847	-13594	-66	-10203	-14596	-11686	-75	5039	-598	-15025	-81	-7570	11875	-23671	-203	-6101	12014	-12202	-130	-5959	15433	-7131	-151	-129	-121	-66	-66	-62	-105	38	-156	24	33	-79	-27	-58	82	-30	-1
0.491667	-1175	3860	-9547	-13834	-64	-9339	-9158	-14543	-144	-9663	-12867	-13508	-10	-10226	-14628	-11656	-72	4947	-649	-14881	-73	-7597	12188	-23577	-186	-5999	12144	-11706	-148	-5858	15925	-6719	-149	-131	-145	-67	-65	-61	-107	40	-150	16	33	-77	-25	-61	81	-31	0
0.492500	-1097	3395	-10077	-13904	-62	-9287	-9113	-14468	-135	-9712	-12893	-13426	-171	-10234	-14635	-11609	-77	4848	-707	-14730	-69	-7573	12493	-23445	-182	-5855	12272	-11173	-176	-5697	16408	-6305	-150	-132	-118	-65	-62	-60	-107	40	-153	16	34	-74	-23	-53	69	-28	2
0.493333	-968	2940	-10594	-14010	-72	-9222	-9088	-14387	-122	-9739	-12909	-13349	-279	-10223	-14623	-11554	-67	4745	-727	-14565	-74	-7528	12732	-23269	-188	-5666	12400	-10623	-214	-5469	16873	-5911	-153	-126	-91	-65	-62	-48	-107	43	-153	18	36	-76	-24	-55	85	-28	0
0.494167	-818	2496	-11096	-14153	-81	-9150	-9057	-14311	-126	-9747	-12923	-13279	-184	-10188	-14585	-11481	-63	4637	-755	-14397	-61	-7431	12946	-23057	-190	-5448	12526	-10050	-194	-5174	17317	-5505	-148	-128	-119	-68	-62	-56	-102	39	-153	17	35	-90	-24	-58	84	-29	0
0.495000	-651	2065	-11581	-14328	-78	-9064	-9024	-14228	-116	-9738	-12927	-13214	-243	-10137	-14531	-11391	-63	4521	-783	-14221	-47	-7290	13119	-22802	-169	-5198	12645	-9466	-130	-4809	17738	-5142	-151	-130	-118	-63	-60	-55	-102	42	-148	18	36	-73	-23	-53	87	-26	-3
0.495833	-483	1646	-12039	-14528	-74	-8974	-8978	-14148	-90	-9706	-12924	-13148	-279	-10066	-14424	-11281	-65	4403	-804	-14049	-53	-7110	13245	-22515	-184	-4931	12761	-8880	-120	-4356	18127	-4819	-148	-127	-119	-64	-62	-56	-101	37	-155	17	34	-74	-21	-53	84	-27	-3
0.496667	-354	1267	-12478	-14751	-68	-8870	-8934	-14058	-77	-9653	-12911	-13086	-200	-9976	-14371	-11151	-70	4287	-835	-13877	-27	-6891	13326	-22182	-189	-4643	12874	-8303	-164	-3859	18480	-4546	-152	-129	-113	-65	-62	-56	-102	40	-151	18	34	-74	-17	-55	85	-26	0
0.497500	-228	873	-12875	-14993	-79	-8767	-8874	-13973	-99	-9586	-12885	-13031	-159	-9876	-14269	-11009	-70	4171	-859	-13714	-55	-6639	13347	-21817	-183	-4340	12982	-7751	-206	-3265	18796	-4354	-152	-131	-118	-68	-64	-59	-105	37	-155	17	34	-80	-22	-57	81	-28	-3
0.498333	-95	515	-13255	-15250	-86	-8661	-8801	-13883	-95	-9495	-12837	-12973	-67	-9737	-14159	-10844	-64	4051	-897	-13566	-77	-6355	13331	-21416	-154	-4065	13089	-7234	-186	-2632	19070	-4234	-153	-131	-121	-73	-64	-61	-112	38	-156	19	30	-75	-25	-59	82	-28	-4
0.499167	11	182	-13600	-15520	-84	-8550	-8717	-13792	-97	-9392	-12777	-12918	-9	-9638	-14042	-10673	-68	3938	-935	-13431	-41	-6036	13266	-20974	-129	-3781	13189	-6765	-174	-1951	19316	-4200	-151	-125	-120	-64	-62	-56	-103	42	-151	25	34	-75	-22	-57	84	-28	0
0.500000	84	-143	-13918	-15790	-68	-8434	-8612	-13696	-107	-9277	-12686	-12854	-98	-9506	-13913	-10484	-66	3832	-979	-13315	-38	-5699	13157	-20509	-143	-3520	13290	-6351	-227	-1230	19518	-4271	-150	-128	-120	-66	-65	-57	-102	38	-152	21	36	-73	-23	-55	84	-30	1
0.500833	158	-419	-14206	-16065	-64	-8328	-8492	-13600	-97	-9157	-12577	-12792	-92	-9375	-13757	-10292	-102	3731	-1033	-13222	-64	-5335	13007	-20014	-194	-3264	13383	-6010	-285	-482	19683	-4444	-149	-126	-117	-63	-63	-56	-108	43	-149	22	38	-74	-23	-69	84	-26	1
0.501667	219	-684	-14471	-16342	-73	-8228	-8360	-13508	-53	-9030	-12439	-12726	-41	-9246	-13629	-10093	-61	3636	-1103	-13166	-104	-4960	12824	-19490	-223	-3037	13470	-5746	-282	270	19813	-4727	-150	-127	-113	-66	-64	-62	-107	42	-149	21	35	-76	-22	-56	82	-29	0
0.502500	292	-924	-14708	-16609	-75	-8129	-8199	-13412	-116	-8904	-12272	-12663	-56	-9120	-13472	-9896	-51	3533	-1189	-13136	-131	-4562	12614	-18936	-227	-2833	13553	-5570	-275	1015	19902	-5112	-147	-130	-118	-65	-59	-59	-105	40	-148	18	36	-75	-21	-59	79	-30	0
0.503333	375	-1151	-14925	-16870	-72	-8047	-8022	-13319	-118	-8781	-12073	-12587	-23	-9000	-13297	-9696	-48	3465	-1274	-13135	-134	-4156	12387	-18368	-222	-2648	13633	-5475	-323	1737	19960	-5603	-151	-128	-119	-55	-63	-59	-105	36	-153	17	35	-75	-19	-56	81	-31	0
0.504167	434	-1355	-15119	-17123	-78	-7962	-7821	-13225	-137	-8663	-11844	-12510	-118	-8889	-13111	-9502	-45	3385	-1382	-13171	-141	-3736	12151	-17780	-229	-2488	13703	-5473	-368	2414	19972	-6187	-148	-128	-119	-64	-63	-58	-103	40	-151	19	36	-78	-30	-59	78	-31	0
0.505000	470	-1542	-15332	-17368	-76	-7894	-7579	-13132	-135	-8556	-11585	-12423	-170	-8793	-12902	-9312	-52	3325	-1503	-13238	-136	-3317	11918	-17177	-232	-2343	13771	-5563	-333	3046	19953	-6859	-149	-132	-119	-64	-63	-59	-104	38	-152	19	36	-75	-23	-57	80	-28	0
0.505833	519	-1712	-15442	-17597	-79	-7833	-7355	-13045	-108	-8457	-11293	-12334	-134	-8705	-12670	-9128	-55	3265	-1636	-13345	-128	-2886	11699	-16560	-224	-2211	13828	-5716	-288	3588	19887	-7602	-148	-124	-119	-65	-80	-58	-103	42	-159	23	35	-74	-19	-56	81	-28	1
0.506667	601	-1869	-15573	-17809	-72	-7784	-7088	-12962	-134	-8372	-10967	-12239	-105	-8635	-12411	-8952	-59	3212	-1792	-13480	-121	-2457	11493	-15936	-214	-2088	13871	-5952	-270	4053	19774	-8406	-146	-128	-120	-65	-63	-62	-107	37	-153	18	34	-77	-23	-57	79	-31	1
0.507500	657	-2013	-15686	-18016	-66	-7743	-6799	-12881	-194	-8303	-10613	-12143	-62	-8578	-12125	-8776	-90	3164	-1958	-13646	-88	-2025	11317	-15299	-196	-1958	13908	-6244	-263	4427	19615	-9239	-151	-127	-118	-63	-65	-58	-104	40	-153	19	36	-75	-22	-56	81	-30	0
0.508333	608	-2141	-15774	-18199	-59	-7711	-6485	-12801	-159	-8248	-10231	-12054	-193	-8532	-11808	-8603	-70	3128	-2141	-13843	-85	-1597	11183	-14672	-201	-1831	13925	-6588	-255	4685	19402	-10085	-149	-129	-118	-78	-63	-60	-94	40	-155	15	30	-78	-22	-57	80	-29	-3
0.509167	417	-2267	-15844	-18371	-67	-7688	-6158	-12729	-120	-8208	-9828	-11942	-334	-8502	-11465	-8440	-75	3087	-2334	-14070	-86	-1171	11085	-14045	-195	-1695	13925	-6967	-224	4838	19128	-10933	-149	-130	-124	-69	-63	-61	-99	35	-153	15	29	-76	-24	-49	81	-30	-3
0.510000	432	-2384	-15892	-18520	-72	-7693	-5812	-12667	-109	-8188	-9408	-11831	-217	-8482	-11089	-8275	-73	3056	-2535	-14308	-77	-762	11030	-13431	-196	-1541	13903	-7355	-194	4878	18800	-11758	-150	-126	-124	-68	-65	-58	-105	37	-152	15	28	-75	-21	-55	79	-31	-1
0.510833	493	-2496	-15916	-18656	-60	-7664	-5455	-12607	-104	-8173	-8964	-11728	-143	-8468	-10684	-8112	-79	3024	-2739	-14568	-55	-356	11022	-12831	-187	-1367	13868	-7767	-162	4807	18413	-12538	-152	-128	-126	-72	-61	-60	-104	37	-151	17	33	-68	-19	-60	80	-30	-3
0.511667	519	-2602	-15911	-18788	-61	-7658	-5088	-12546	-101	-8172	-8510	-11620	-62	-8462	-10254	-7946	-60	3006	-2947	-14842	-67	32	11059	-12254	-183	-1175	13802	-8161	-141	4627	17971	-13261	-150	-127	-107	-68	-62	-60	-105	39	-148	13	29	-77	-22	-56	79	-30	0
0.512500	612	-2706	-15881	-18864	-72	-7659	-4715	-12499	-87	-8178	-8047	-11513	-68	-8461	-9798	-7780	-75	2978	-3151	-15109	-110	408	11144	-11698	-205	-965	13712	-8539	-145	4352	17474	-13909	-148	-126	-121	-67	-62	-58	-103	39	-155	18	38	-74	-38	-56	82	-30	-4
0.513333	670	-2812	-15824	-18937	-59	-7664	-4338	-12452	-77	-8196	-7585	-11407	-159	-8455	-9331	-7612	-65	2963	-3351	-15402	-86	766	11260	-11179	-207	-737	13597	-8887	-158	3985	16929	-14476	-148	-120	-118	-65	-62	-57	-104	40	-147	17	33	-75	-21	-56	81	-28	0
0.514167	602	-2916	-15740	-18989	-65	-7677	-3965	-12409	-45	-8216	-7125	-11298	-280	-8450	-8854	-7445	-64	2945	-3547	-15687	-49	1088	11411	-10693	-189	-499	13454	-9194	-148	3544	16337	-14950	-149	-122	-119	-65	-65	-61	-103	39	-149	36	32	-75	-17	-55	78	-29	0
0.515000	568	-3020	-15627	-19014	-68	-7694	-3594	-12371	-42	-8243	-6673	-11200	-351	-8443	-8364	-7277	-75	2928	-3727	-15968	-61	1406	11584	-10258	-187	-254	13282	-9464	-142	3037	15729	-15335	-151	-128	-125	-68	-65	-60	-107	37	-153	12	29	-78	-26	-60	75	-31	-4
0.515833	595	-3126	-15484	-19021	-73	-7718	-3239	-12333	-61	-8272	-6236	-11100	-252	-8421	-7872	-7119	-66	2911	-3889	-16232	-72	1688	11775	-9863	-198	-4	13086	-9680	-143	2491	15071	-15618	-154	-126	-121	-65	-64	-69	-108	37	-154	17	32	-75	-22	-57	80	-33	-1
0.516667	538	-3220	-15306	-18989	-67	-7749	-2891	-12291	-77	-8292	-5804	-10994	-204	-8394	-7389	-6939	-68	2904	-4029	-16483	-63	1944	11973	-9520	-181	243	12860	-9859	-139	1917	14421	-15808	-150	-129	-121	-67	-64	-62	-105	37	-154	16	32	-76	-27	-59	77	-33	-4
0.517500	466	-3316	-15103	-18935	-81	-7764	-2557	-12253	-120	-8318	-5395	-10892	-174	-8353	-6920	-6779	-73	2894	-4147	-16724	-72	2160	12169	-9228	-177	476	12625	-9995	-111	1333	13786	-15913	-151	-129	-125	-68	-66	-60	-108	37	-154	17	32	-83	-24	-56	78	-32	-5
0.518333	767	-3405	-14871	-18847	-91	-7786	-2238	-12209	-93	-8334	-5009	-10788	-178	-8298	-6470	-6626	-69	2891	-4239	-16944	-83	2353	12365	-8990	-183	692	12369	-10093	-101	764	13177	-15939	-149	-127	-126	-67	-61	-58	-104	40	-149	16	30	-75	-23	-56	81	-32	-1
0.519167	2218	-3483	-14610	-18726	-81	-7811	-1941	-12163	-58	-8351	-4643	-10676	-303	-8234	-6037	-6478	-68	2888	-4298	-17149	-72	2508	12539	-8808	-186	874	12106	-10161	-112	225	12613	-15886	-149	-125	-118	-65	-63	-58	-104	37	-152	20	33	-75	-21	-53	84	-29	0
0.520000	2851	-3549	-14341	-18573	-72	-7834	-1662	-12110	-55	-8360	-4306	-10567	-197	-8164	-5631	-6350	-60	2891	-4336	-17330	-67	2626	12689	-8685	-188	1025	11831	-10215	-102	-279	12098	-15783	-150	-127	-121	-63	-62	-57	-102	42	-153	21	32	-75	-21	-55	82	-29	0
0.520833	1816	-3608	-14007	-18386	-86	-7854	-1406	-12060	-47	-8365	-4001	-10448	-87	-8074	-5264	-6235	-56	2918	-4347	-17491	-98	2703	12804	-8616	-173	1130	11552	-10263	-112	-728	11658	-15634	-147	-127	-120	-65	-62	-58	-102	40	-153	23	25	-73	-22	-52	85	-30	-3
0.521667	1401	-3649	-13682	-18170	-93	-7870	-1168	-12001	-81	-8366	-3719	-10325	-198	-7990	-4922	-6140	-62	2902	-4330	-17641	-95	2745	12889	-8594	-181	1188	11277	-10315	-119	-1116	11293	-15459	-152	-129	-119	-64	-62	-58	-102	39	-152	19	33	-74	-19	-55	81	-31	-3
0.522500	1121	-3679	-13321	-17917	-81	-7882	-954	-11941	-104	-8361	-3463	-10197	-246	-7895	-4619	-6081	-70	2913	-4284	-17767	-86	2748	12933	-8626	-166	1203	11006	-10381	-109	-1434	11025	-15257	-149	-127	-120	-65	-60	-56	-102	38	-154	17	34	-64	-19	-53	85	-30	0
0.523333	584	-3682	-12948	-17631	-80	-7890	-755	-11884	-91	-8348	-3243	-10065	-129	-7800	-4354	-6011	-70	2922	-4231	-17896	-88	2708	12939	-8703	-153	1163	10749	-10480	-99	-1688	10842	-15059	-152	-132	-125	-69	-68	-62	-107	38	-154	16	29	-79	-26	-60	79	-31	-4
0.524167	222	-3672	-12558	-17317	-82	-7887	-575	-11800	-66	-8334	-3048	-9925	-72	-7704	-4122	-5976	-73	2918	-4151	-18007	-79	2630	12908	-8812	-155	1071	10513	-10603	-82	-1866	10755	-14857	-150	-130	-122	-65	-62	-60	-105	38	-153	17	15	-76	-22	-57	84	-30	0
0.525000	-104	-3658	-12157	-16997	-81	-7870	-409	-11717	-87	-8311	-2875	-9778	-100	-7608	-3924	-5966	-77	2944	-4057	-18108	-87	2530	12843	-8949	-145	936	10298	-10789	-80	-1979	10764	-14673	-151	-129	-124	-67	-64	-59	-103	38	-151	18	33	-73	-22	-55	81	-31	-1
0.525833	-413	-3580	-11744	-16608	-59	-7850	-254	-11620	-125	-8284	-2734	-9630	-43	-7520	-3770	-5972	-75	2950	-3952	-18204	-74	2382	12745	-9113	-142	752	10105	-10986	-80	-2036	10857	-14510	-148	-125	-117	-63	-67	-64	-103	42	-150	21	35	-77	-22	-57	85	-30	0
0.526667	-659	-3510	-11327	-16249	-47	-7820	-115	-11518	-98	-8246	-2607	-9481	-50	-7449	-3627	-6003	-85	2945	-3847	-18299	-80	2205	12624	-9292	-121	527	9936	-11251	-107	-2042	11024	-14380	-148	-126	-115	-66	-63	-59	-103	42	-151	21	36	-72	-21	-55	81	-28	1
0.527500	-866	-3419	-10903	-15822	-48	-7782	3	-11408	-94	-8203	-2510	-9341	-6	-7382	-3525	-6052	-82	2933	-3738	-18391	-68	1997	12471	-9480	-88	268	9801	-11569	-97	-2010	11252	-14278	-150	-127	-119	-63	-57	-58	-104	42	-150	18	32	-74	-21	-60	85	-28	0
0.528333	-1063	-3313	-10485	-15409	-60	-7739	118	-11281	-70	-8148	-2430	-9193	16	-7331	-3454	-6116	-68	2906	-3632	-18491	-63	1752	12309	-9674	-72	-21	9697	-11931	-107	-1953	11529	-14220	-147	-125	-118	-63	-63	-61	-103	41	-150	17	35	-73	-17	-56	82	-29	0
0.529167	-1239	-3195	-10066	-14986	-67	-7688	211	-11153	-38	-8101	-2374	-9065	-69	-7315	-3408	-6198	-73	2865	-3535	-18590	-69	1486	12130	-9860	-50	-331	9616	-12343	-108	-1890	11822	-14196	-150	-128	-120	-65	-64	-64	-104	40	-151	16	36	-81	-26	-60	81	-28	1
0.530000	-1383	-3069	-9649	-14557	-64	-7637	300	-11007	-84	-8037	-2330	-8941	-58	-7272	-3382	-6285	-78	2809	-3445	-18693	-69	1194	11946	-10039	-42	-631	9535	-12789	-113	-1816	12143	-14205	-148	-126	-124	-66	-65	-62	-107	41	-152	16	32	-76	-21	-58	82	-27	0
0.530833	-1507	-2928	-9239	-14148	-50	-7577	379	-10850	-81	-7967	-2303	-8834	86	-7263	-3373	-6381	-75	2734	-3367	-18792	-79	886	11770	-10206	-57	-975	9549	-13264	-126	-1758	12452	-14247	-148	-128	-120	-66	-88	-60	-108	41	-155	16	38	-77	-21	-59	80	-32	-5
0.531667	-1598	-2785	-8840	-13737	-76	-7523	442	-10688	-84	-7890	-2286	-8740	153	-7267	-3376	-6484	-75	2643	-3296	-18895	-97	558	11591	-10357	-66	-1296	9581	-13766	-142	-1720	12746	-14321	-155	-128	-125	-68	-65	-63	-109	34	-154	15	34	-76	-24	-59	79	-33	-3
0.532500	-1677	-2628	-8454	-13339	-81	-7467	504	-10517	-114	-7810	-2278	-8665	43	-7240	-3390	-6585	-73	2538	-3229	-18993	-99	223	11423	-10483	-60	-1600	9594	-14275	-154	-1706	13003	-14416	-148	-128	-121	-66	-62	-61	-102	39	-147	17	35	-69	-4	-58	82	-30	0
0.533333	-1721	-2471	-8078	-12949	-76	-7414	558	-10334	-74	-7725	-2273	-8605	-210	-7301	-3406	-6692	-68	2417	-3169	-19087	-99	-127	11270	-10596	-90	-1888	9653	-14781	-151	-1721	13211	-14528	-145	-128	-120	-67	-63	-60	-105	38	-152	16	35	-76	-21	-59	81	-28	0
0.534167	-1738	-2300	-7713	-12585	-63	-7361	611	-10148	-49	-7641	-2272	-8570	-169	-7329	-3424	-6804	-63	2277	-3111	-19168	-90	-481	11131	-10691	-107	-2145	9733	-15289	-169	-1772	13357	-14676	-151	-127	-119	-66	-63	-59	-102	53	-152	19	32	-75	-19	-57	79	-30	-4
0.535000	-1769	-2127	-7369	-12243	-82	-7318	653	-9968	-85	-7553	-2278	-8556	19	-7361	-3444	-6907	-57	2122	-3053	-19236	-90	-836	11004	-10772	-110	-2371	9838	-15774	-187	-1857	13440	-14819	-147	-127	-122	-66	-61	-58	-107	38	-154	16	37	-77	-19	-58	81	-28	-5
0.535833	-1779	-1947	-7038	-11927	-75	-7282	687	-9789	-105	-7476	-2304	-8565	-76	-7399	-3467	-7020	-60	1956	-2984	-19284	-102	-1189	10894	-10838	-124	-2564	9959	-16233	-193	-1971	13447	-14971	-149	-125	-121	-64	-49	-59	-101	39	-150	17	37	-76	-23	-55	81	-30	-1
0.536667	-1767	-1763	-6723	-11639	-72	-7255	727	-9615	-99	-7400	-2292	-8591	-104	-7429	-3473	-7123	-64	1787	-2902	-19300	-108	-1533	10795	-10899	-152	-2719	10099	-16661	-217	-2109	13383	-15117	-153	-126	-121	-65	-64	-58	-101	39	-155	13	36	-77	-24	-57	81	-28	-4
0.537500	-1733	-1574	-6428	-11384	-74	-7234	760	-9443	-96	-7334	-2302	-8637	-9	-7464	-3472	-7230	-64	1608	-2804	-19281	-115	-1875	10712	-10950	-158	-2830	10252	-17042	-241	-2268	13245	-15258	-150	-130	-125	-65	-62	-59	-104	39	-154	15	35	-81	-24	-57	78	-30	0
0.538333	-1697	-1378	-6145	-11157	-60	-7227	788	-9289	-85	-7278	-2303	-8700	-14	-7498	-3474	-7338	-51	1422	-2676	-19209	-116	-2201	10633	-11007	-167	-2902	10426	-17383	-250	-2437	13057	-15374	-146	-126	-120	-66	-67	-57	-103	39	-154	18	38	-78	-23	-55	81	-29	-1
0.539167	-1658	-1172	-5878	-10963	-63	-7226	820	-9135	-88	-7234	-2306	-8778	-45	-7538	-3463	-7437	-58	1239	-2521	-19101	-114	-2513	10566	-11058	-181	-2928	10611	-17672	-231	-2601	12764	-15467	-148	-126	-124	-64	-56	-57	-100	44	-148	22	38	-73	-17	-52	82	-26	2
0.540000	-1588	-959	-5625	-10801	-65	-7231	847	-9009	-97	-7210	-2313	-8867	-120	-7563	-3449	-7552	-63	1046	-2326	-18898	-115	-2816	10490	-11130	-214	-2927	10802	-17917	-243	-2773	12423	-15537	-149	-126	-122	-65	-63	-58	-107	36	-152	15	32	-78	-23	-56	78	-28	-3
0.540833	-1528	-749	-5388	-10677	-65	-7249	868	-8897	-113	-7196	-2316	-9018	-163	-7593	-3425	-7661	-63	856	-2098	-18636	-124	-3096	10423	-11205	-212	-2885	11010	-18110	-230	-2927	12032	-15566	-148	-126	-122	-66	-65	-59	-103	41	-151	19	13	-74	-26	-56	81	-26	0
0.541667	-1482	-523	-5159	-10564	-66	-7270	888	-8797	-99	-7201	-2320	-9075	-198	-7636	-3399	-7775	-58	669	-1829	-18300	-116	-3362	10343	-11300	-211	-2835	11218	-18258	-207	-3058	11602	-15563	-149	-127	-122	-65	-65	-58	-107	39	-155	16	33	-76	-25	-57	81	-27	0
0.542500	-1358	-297	-4947	-10520	-80	-7296	902	-8713	-114	-7217	-2329	-9187	-94	-7680	-3375	-7900	-55	482	-1522	-17890	-113	-3608	10256	-11411	-208	-2728	11437	-18357	-200	-3163	11139	-15509	-149	-132	-121	-66	-65	-58	-95	38	-151	17	36	-75	-22	-58	81	-29	-1
0.543333	-1215	-69	-4738	-10489	-62	-7330	914	-8651	-116	-7255	-2342	-9296	104	-7730	-3347	-8009	-62	297	-1176	-17378	-117	-3836	10160	-11543	-212	-2601	11654	-18420	-206	-3243	10651	-15419	-152	-128	-122	-65	-61	-58	-109	38	-153	18	34	-75	-27	-59	81	-28	0
0.544167	-1101	158	-4544	-10495	-59	-7363	911	-8604	-80	-7303	-2361	-9399	-16	-7790	-3333	-8129	-55	127	-802	-16798	-117	-4044	10043	-11693	-224	-2479	11873	-18439	-191	-3295	10152	-15288	-149	-128	-122	-64	-68	-61	-102	38	-150	19	35	-75	-24	-56	80	-28	0
0.545000	-1042	386	-4331	-10530	-65	-7405	901	-8569	-82	-7366	-2390	-9504	-197	-7856	-3318	-8242	-56	-55	-406	-16150	-121	-4229	9920	-11863	-221	-2335	12082	-18430	-185	-3311	9652	-15123	-147	-128	-124	-65	-62	-58	-104	41	-148	19	30	-75	-21	-57	82	-25	1
0.545833	-907	604	-4177	-10600	-58	-7446	878	-8547	-110	-7440	-2435	-9595	-148	-7933	-3318	-8353	-57	-224	0	-15438	-122	-4391	9778	-12053	-213	-2184	12288	-18383	-181	-3304	9157	-14926	-161	-128	-120	-62	-58	-59	-104	41	-151	21	35	-75	-22	-55	85	-28	1
0.546667	-120	826	-4005	-10696	-66	-7490	844	-8535	-112	-7522	-2485	-9681	-156	-8021	-3332	-8463	-58	-383	406	-14679	-117	-4525	9624	-12252	-225	-2024	12480	-18316	-156	-3283	8682	-14704	-149	-129	-119	-61	-61	-56	-103	42	-151	23	34	-76	-22	-57	80	-28	1
0.547500	1077	1020	-3847	-10827	-67	-7539	792	-8536	-101	-7618	-2553	-9755	-87	-8110	-3363	-8564	-64	-527	790	-13893	-119	-4645	9457	-12485	-234	-1861	12651	-18228	-144	-3233	8237	-14475	-147	-127	-120	-61	-60	-58	-104	42	-150	21	42	-74	-18	-53	84	-29	2
0.548333	876	1210	-3696	-10983	-59	-7589	721	-8541	-96	-7717	-2635	-9819	-121	-8214	-3418	-8652	-75	-668	1159	-13087	-145	-4741	9281	-12727	-243	-1702	12801	-18127	-154	-3186	7813	-14242	-155	-132	-124	-67	-64	-60	-108	37	-155	17	30	-77	-24	-60	77	-33	-7
0.549167	463	1381	-3549	-11178	-80	-7642	626	-8555	-102	-7827	-2733	-9869	-151	-8323	-3487	-8733	-74	-793	1492	-12280	-163	-4812	9096	-12984	-267	-1541	12930	-18006	-163	-3130	7432	-14006	-150	-130	-121	-67	-76	-60	-111	38	-154	16	34	-74	-25	-61	76	-31	-5
0.550000	552	1544	-3410	-11395	-75	-7689	519	-8569	-112	-7931	-2845	-9902	-132	-8428	-3576	-8792	-70	-903	1777	-11497	-143	-4854	8916	-13242	-274	-1386	13029	-17875	-160	-3080	7086	-13769	-152	-132	-122	-67	-61	-60	-107	38	-154	16	33	-75	-25	-57	78	-33	-3
0.550833	366	1696	-3279	-11638	-74	-7742	390	-8582	-108	-8034	-2952	-9922	-148	-8535	-3687	-8833	-75	-997	1996	-10762	-164	-4881	8733	-13512	-275	-1230	13095	-17732	-154	-3041	6787	-13544	-150	-144	-124	-72	-62	-64	-91	41	-153	16	33	-78	-22	-58	78	-32	-5
0.551667	295	1830	-3152	-11902	-75	-7791	239	-8595	-83	-8145	-3118	-9932	-142	-8637	-3819	-8858	-68	-1073	2149	-10088	-145	-4883	8559	-13778	-281	-1081	13127	-17581	-176	-3027	6521	-13331	-152	-132	-122	-67	-67	-60	-105	39	-152	17	33	-77	-26	-58	79	-31	-7
0.552500	171	1950	-3029	-12193	-55	-7843	67	-8613	-74	-8250	-3273	-9927	-105	-8731	-3962	-8859	-60	-1131	2227	-9491	-118	-4868	8391	-14061	-292	-944	13123	-17419	-184	-3036	6294	-13126	-148	-128	-120	-66	-62	-61	-110	19	-156	18	34	-78	-23	-59	81	-29	1
0.553333	5	2059	-2890	-12500	-64	-7894	-127	-8623	-62	-8353	-3445	-9915	-146	-8820	-4128	-8831	-70	-1175	2222	-8992	-108	-4835	8235	-14337	-309	-811	13077	-17250	-193	-3076	6098	-12929	-148	-130	-125	-63	-60	-60	-104	40	-150	16	33	-77	-19	-58	81	-31	-1
0.554167	-246	2158	-2799	-12833	-72	-7942	-341	-8636	-63	-8455	-3631	-9898	-231	-8894	-4332	-8785	-68	-1220	2138	-8607	-119	-4794	8095	-14617	-311	-700	12990	-17083	-200	-3152	5928	-12728	-150	-128	-121	-65	-63	-60	-103	39	-151	15	30	-79	-21	-57	81	-32	0
0.555000	-434	2246	-2694	-13178	-63	-7997	-569	-8651	-72	-8551	-3821	-9874	-187	-8963	-4497	-8717	-65	-1211	1973	-8340	-131	-4741	7970	-14897	-313	-603	12867	-16908	-193	-3270	5777	-12525	-148	-129	-125	-67	-61	-59	-105	39	-150	18	33	-78	-22	-60	79	-31	-1
0.555833	-305	2330	-2575	-13534	-68	-8048	-819	-8665	-79	-8642	-4024	-9851	-230	-9020	-4699	-8628	-61	-1211	1739	-8197	-112	-4693	7864	-15175	-325	-525	12698	-16732	-185	-3426	5645	-12302	-147	-127	-128	-66	-64	-58	-100	40	-152	18	34	-81	-22	-57	80	-29	-1
0.556667	-302	2409	-2461	-13897	-80	-8096	-1076	-8678	-74	-8736	-4235	-9828	-225	-9056	-4907	-8521	-59	-1200	1437	-8186	-108	-4665	7777	-15455	-322	-476	12493	-16560	-195	-3622	5521	-12056	-150	-132	-128	-73	-70	-63	-109	36	-158	10	29	-81	-26	-62	76	-33	-8
0.557500	-463	2485	-2353	-14265	-77	-8147	-1350	-8694	-61	-8824	-4450	-9805	-156	-9076	-5114	-8384	-73	-1180	1091	-8286	-97	-4610	7711	-15734	-324	-468	12261	-16394	-207	-3855	5409	-11769	-154	-132	-125	-68	-66	-62	-105	50	-156	15	50	-81	-45	-62	77	-35	-3
0.558333	-599	2567	-2233	-14628	-90	-8189	-1637	-8708	-53	-8896	-4658	-9778	-263	-9088	-5315	-8257	-79	-1153	711	-8506	-99	-4594	7667	-16013	-334	-503	12005	-16242	-202	-4103	5308	-11438	-152	-130	-124	-68	-63	-66	-109	37	-153	16	34	-77	-24	-60	77	-31	-1
0.559167	-677	2646	-2112	-14980	-72	-8227	-1899	-8724	-78	-8963	-4870	-9753	-262	-9087	-5515	-8101	-62	-1126	314	-8828	-95	-4604	7650	-16290	-324	-592	11727	-16108	-190	-4430	5218	-11038	-149	-127	-119	-63	-62	-58	-104	42	-137	18	38	-76	-23	-57	79	-30	0
0.560000	-679	2728	-1992	-15327	-66	-8264	-2172	-8746	-82	-9019	-5068	-9730	-219	-9051	-5706	-7940	-44	-1098	-87	-9228	-91	-4648	7647	-16576	-315	-746	11432	-16007	-200	-4769	5138	-10580	-150	-126	-122	-67	-62	-60	-107	39	-151	16	37	-76	-25	-56	82	-28	-4
0.560833	-723	2810	-1872	-15665	-73	-8296	-2422	-8774	-82	-9068	-5267	-9708	-92	-9005	-5889	-7782	-48	-1076	-475	-9721	-93	-4738	7658	-16869	-304	-977	11126	-15941	-200	-5146	5070	-10050	-149	-143	-122	-67	-60	-61	-93	42	-152	17	36	-77	-22	-60	79	-31	-4
0.561667	-761	2892	-1752	-15984	-66	-8327	-2705	-8805	-105	-9103	-5454	-9689	-120	-8950	-6057	-7619	-57	-1064	-823	-10259	-92	-4879	7676	-17166	-276	-1292	10822	-15921	-177	-5544	5034	-9448	-148	-127	-120	-65	-61	-60	-107	38	-152	21	35	-75	-19	-56	80	-29	0
0.562500	-805	2977	-1631	-16282	-65	-8345	-2950	-8847	-98	-9125	-5628	-9670	-273	-8872	-6211	-7466	-68	-1057	-1119	-10827	-87	-5075	7736	-17468	-271	-1704	10517	-15957	-181	-5974	5023	-8784	-150	-125	-124	-65	-70	-58	-105	40	-148	22	33	-74	-22	-53	81	-28	-1
0.563333	-872	3054	-1514	-16555	-41	-8366	-3185	-8893	-58	-9134	-5784	-9643	-191	-8773	-6349	-7319	-76	-1063	-1352	-11413	-81	-5331	7791	-17781	-282	-2213	10220	-16049	-188	-6432	5049	-8054	-148	-128	-122	-68	-62	-56	-105	39	-150	17	33	-73	-18	-53	82	-27	0
0.564167	-891	3132	-1395	-16804	-62	-8379	-3397	-8939	-57	-9125	-5932	-9621	-56	-8669	-6474	-7187	-73	-1079	-1512	-11998	-77	-5654	7854	-18095	-266	-2816	9932	-16208	-167	-6903	5120	-7272	-150	-130	-121	-67	-70	-59	-101	43	-152	20	35	-75	-21	-58	81	-26	-1
0.565000	-903	3199	-1282	-17021	-59	-8387	-3587	-9004	-73	-9102	-6060	-9587	-115	-8543	-6583	-7067	-64	-1101	-1584	-12566	-69	-6034	7921	-18422	-254	-3522	9653	-16439	-168	-7402	5240	-6443	-149	-129	-122	-70	-63	-59	-109	37	-153	18	30	-77	-30	-56	78	-28	-1
0.565833	-938	3266	-1176	-17212	-58	-8395	-3752	-9064	-82	-9058	-6171	-9523	-69	-8409	-6672	-6960	-57	-1135	-1566	-13098	-63	-6473	7988	-18748	-259	-4317	9382	-16734	-200	-7916	5430	-5588	-149	-126	-120	-68	-63	-58	-103	40	-148	21	35	-74	-21	-52	84	-26	-3
0.566667	-945	3323	-1064	-17361	-55	-8383	-3896	-9126	-78	-8997	-6265	-9497	3	-8256	-6749	-6868	-57	-1168	-1457	-13584	-49	-6972	8059	-19084	-253	-5211	9115	-17101	-202	-8449	5674	-4729	-150	-129	-120	-65	-61	-57	-104	39	-156	19	33	-75	-23	-53	84	-34	0
0.567500	-893	3365	-962	-17478	-49	-8371	-4009	-9190	-41	-8917	-6342	-9437	-5	-8097	-6814	-6797	-73	-1215	-1259	-14019	-28	-7523	8112	-19423	-206	-6182	8855	-17529	-130	-8996	5985	-3879	-147	-128	-120	-65	-61	-70	-101	40	-149	21	37	-69	-17	-56	84	-26	2
0.568333	-705	3396	-842	-17574	-41	-8359	-4099	-9265	-27	-8830	-6411	-9376	50	-7940	-6868	-6744	-72	-1259	-977	-14398	-4	-8127	8160	-19765	-153	-7238	8587	-18015	-38	-9542	6361	-3055	-149	-127	-119	-65	-62	-57	-102	40	-150	19	33	-79	-22	-49	84	-28	0
0.569167	-595	3402	-763	-17620	-49	-8343	-4164	-9343	-70	-8720	-6466	-9302	6	-7781	-6916	-6711	-65	-1309	-628	-14721	-30	-8761	8191	-20109	-167	-8305	8311	-18538	-60	-10110	6792	-2272	-150	-119	-117	-69	-65	-59	-104	41	-151	17	30	-77	-22	-57	82	-29	0
0.570000	-603	3404	-671	-17637	-61	-8323	-4201	-9413	-99	-8620	-6509	-9224	-127	-7616	-6954	-6687	-53	-1349	-207	-14979	-101	-9414	8207	-20440	-260	-9417	8026	-19087	-231	-10674	7279	-1546	-150	-127	-121	-64	-63	-57	-104	40	-151	21	32	-76	-28	-57	79	-29	-4
0.570833	-506	3388	-577	-17626	-72	-8296	-4218	-9484	-88	-8498	-6540	-9136	-223	-7451	-6986	-6677	-50	-1383	260	-15184	-144	-10080	8199	-20765	-293	-10538	7719	-19635	-339	-11218	7796	-882	-139	-128	-121	-66	-64	-62	-105	40	-151	18	33	-76	-23	-56	84	-30	0
0.571667	-334	3358	-482	-17588	-74	-8273	-4213	-9549	-82	-8372	-6569	-9047	-215	-7302	-7008	-6680	-39	-1390	764	-15336	-121	-10742	8168	-21084	-283	-11651	7391	-20169	-350	-11753	8343	-291	-149	-125	-120	-66	-60	-57	-104	42	-148	42	32	-75	-21	-52	82	-33	3
0.572500	-298	3316	-388	-17527	-69	-8243	-4192	-9589	-75	-8245	-6604	-8954	-260	-7154	-7028	-6691	-36	-1414	1281	-15451	-101	-11395	8106	-21380	-263	-12727	7027	-20657	-349	-12269	8890	217	-149	-127	-126	-62	-62	-58	-103	42	-148	22	35	-70	-16	-56	85	-25	1
0.573333	-336	3262	-300	-17441	-59	-8212	-4152	-9663	-67	-8121	-6602	-8861	-362	-7022	-7043	-6711	-52	-1413	1807	-15539	-78	-12021	8017	-21659	-245	-13745	6633	-21078	-327	-12720	9408	647	-152	-129	-124	-65	-62	-59	-104	38	-153	18	33	-76	-23	-69	80	-35	27
0.574167	-334	3195	-212	-17339	-66	-8191	-4113	-9712	-119	-8000	-6609	-8767	-384	-6902	-7053	-6735	-45	-1389	2330	-15594	-48	-12612	7894	-21918	-235	-14682	6210	-21396	-294	-13134	9881	1011	-150	-149	-122	-70	-63	-56	-105	39	-151	21	35	-77	-23	-56	81	-27	-4
0.575000	-326	3125	-117	-17220	-67	-8157	-4046	-9744	-109	-7877	-6611	-8679	-328	-6794	-7056	-6762	-39	-1344	2833	-15646	-13	-13151	7741	-22146	-215	-15522	5751	-21593	-260	-13496	10312	1307	-150	-128	-120	-66	-65	-58	-105	42	-151	20	30	-76	-21	-57	80	-30	-6
0.575833	-429	3049	-29	-17089	-56	-8130	-4005	-9765	-85	-7766	-6613	-8589	-298	-6698	-7048	-6786	-48	-1289	3294	-15689	0	-13636	7554	-22346	-198	-16258	5262	-21643	-236	-13783	10651	1543	-152	-130	-122	-67	-64	-58	-103	37	-156	16	33	-76	-22	-57	84	-31	-1
0.576667	-511	2971	61	-16960	-50	-8109	-3920	-9776	-76	-7664	-6611	-8503	-336	-6623	-7036	-6814	-43	-1214	3722	-15741	9	-14060	7333	-22513	-210	-16871	4748	-21532	-219	-14006	10885	1725	-153	-130	-121	-65	-66	-60	-107	37	-150	20	30	-74	-25	-57	82	-33	-4
0.577500	-360	2897	146	-16828	-53	-8092	-3858	-9776	-118	-7574	-6604	-8426	-427	-6567	-7016	-6830	-56	-1126	4098	-15816	-5	-14426	7080	-22643	-180	-17364	4208	-21234	-195	-14149	11005	1867	-164	-133	-121	-65	-67	-60	-107	38	-154	16	32	-78	-25	-56	81	-30	-3
0.578333	-239	2826	227	-16699	-51	-8073	-3797	-9760	-93	-7489	-6594	-8353	-391	-6519	-6987	-6846	-57	-1026	4427	-15906	-5	-14724	6791	-22738	-134	-17722	3653	-20737	-185	-14217	10998	1971	-150	-128	-122	-64	-64	-59	-103	38	-150	21	36	-76	-23	-55	80	-30	3
0.579167	-177	2765	301	-16576	-52	-8052	-3741	-9733	-61	-7416	-6581	-8284	-292	-6485	-6940	-6855	-52	-910	4705	-16021	-13	-14963	6488	-22791	-135	-17963	3077	-20043	-177	-14206	10850	2041	-145	-127	-120	-62	-59	-56	-104	42	-151	21	34	-76	-22	-56	84	-26	0
0.580000	-110	2704	382	-16465	-52	-8050	-3689	-9696	-75	-7346	-6569	-8221	-415	-6468	-6890	-6862	-68	-798	4920	-16165	-8	-15148	6145	-22802	-116	-18091	2526	-19142	-191	-14129	10575	2085	-148	-122	-120	-65	-64	-69	-101	43	-151	23	36	-75	-22	-55	84	-27	1
0.580833	-62	2657	443	-16370	-60	-8049	-3643	-9657	-98	-7303	-6562	-8164	-500	-6457	-6828	-6863	-72	-681	5093	-16344	-31	-15287	5779	-22778	-120	-18101	1969	-18038	-194	-13994	10157	2095	-147	-125	-121	-65	-60	-59	-104	40	-150	20	30	-76	-21	-55	84	-29	-5
0.581667	-5	2614	493	-16297	-53	-8045	-3614	-9610	-121	-7262	-6559	-8117	-353	-6459	-6761	-6861	-63	-577	5206	-16557	-57	-15391	5386	-22715	-142	-18065	1395	-16741	-191	-13806	9622	2071	-152	-132	-124	-67	-64	-61	-108	37	-154	15	39	-78	-22	-57	79	-30	-4
0.582500	36	2579	534	-16240	-34	-8049	-3592	-9558	-113	-7227	-6556	-8064	-260	-6470	-6683	-6861	-61	-471	5287	-16788	-25	-15462	4970	-22610	-115	-17939	855	-15273	-179	-13581	8969	2019	-148	-127	-121	-66	-62	-60	-108	39	-153	18	35	-78	-23	-59	78	-29	-3
0.583333	101	2560	566	-16205	-51	-8054	-3575	-9502	-80	-7198	-6560	-8014	-373	-6481	-6595	-6850	-74	-380	5323	-17056	-34	-15520	4535	-22464	-108	-17765	338	-13659	-181	-13339	8224	1925	-151	-127	-120	-66	-67	-68	-109	36	-165	21	33	-79	-23	-57	81	-30	-4
0.584167	116	2558	580	-16195	-53	-8057	-3562	-9445	-92	-7175	-6571	-7966	-342	-6498	-6516	-6842	-83	-302	5329	-17331	-33	-15561	4086	-22280	-96	-17564	-154	-11931	-169	-13098	7396	1783	-150	-127	-125	-65	-63	-60	-109	38	-151	16	32	-79	-21	-58	81	-32	1
0.585000	177	2540	581	-16216	-56	-8066	-3566	-9392	-118	-7161	-6602	-7927	-196	-6515	-6420	-6833	-72	-237	5310	-17619	-59	-15611	3621	-22054	-83	-17355	-613	-10109	-177	-12854	6514	1592	-153	-130	-119	-64	-67	-61	-109	37	-152	37	36	-77	-19	-55	85	-31	-1
0.585833	192	2536	569	-16259	-50	-8074	-3574	-9336	-107	-7155	-6617	-7885	-216	-6541	-6336	-6822	-67	-188	5272	-17917	-79	-15666	3130	-21788	-100	-17152	-1063	-8224	-164	-12647	5588	1344	-150	-126	-119	-63	-64	-58	-107	38	-151	20	34	-75	-27	-55	80	-35	0
0.586667	200	2536	542	-16329	-47	-8087	-3596	-9287	-108	-7155	-6649	-7845	-299	-6571	-6249	-6815	-58	-155	5214	-18212	-83	-15744	2655	-21486	-92	-16981	-1427	-6327	-136	-12485	4652	1038	-148	-126	-118	-67	-62	-39	-109	39	-151	20	36	-77	-16	-57	84	-29	1
0.587500	217	2532	499	-16427	-52	-8081	-3622	-9240	-94	-7160	-6702	-7817	-260	-6605	-6176	-6815	-56	-138	5150	-18499	-84	-15842	2156	-21139	-88	-16842	-1771	-4460	-93	-12382	3725	677	-148	-127	-117	-61	-59	-58	-110	41	-149	20	35	-75	-18	-57	84	-28	0
0.588333	193	2526	439	-16557	-51	-8114	-3661	-9196	-105	-7180	-6756	-7791	-249	-6645	-6113	-6814	-81	-135	5100	-18779	-85	-15976	1644	-20755	-97	-16769	-2081	-2661	-64	-12356	2820	243	-149	-127	-118	-65	-64	-59	-107	39	-151	15	32	-77	-23	-58	82	-28	0
0.589167	177	2515	359	-16715	-62	-8138	-3707	-9155	-125	-7208	-6822	-7777	-308	-6695	-6060	-6824	-72	-142	4997	-19035	-111	-16140	1128	-20333	-112	-16741	-2357	-957	-88	-12402	1974	-248	-151	-131	-120	-64	-65	-58	-109	38	-155	17	32	-78	-24	-57	81	-26	-4
0.590000	137	2496	275	-16894	-67	-8152	-3761	-9115	-117	-7247	-6895	-7782	-319	-6733	-6021	-6838	-66	-149	4919	-19270	-104	-16333	609	-19871	-114	-16783	-2596	620	-109	-12529	1120	-790	-152	-134	-124	-70	-59	-63	-112	36	-155	12	27	-83	-28	-62	77	-33	-5
0.590833	89	2464	174	-17097	-65	-8171	-3823	-9075	-100	-7294	-6974	-7777	-348	-6805	-5994	-6859	-63	-158	4846	-19466	-92	-16552	89	-19370	-108	-16879	-2791	2044	-86	-12733	355	-1386	-154	-133	-126	-68	-65	-61	-108	35	-156	16	32	-79	-26	-61	80	-50	-3
0.591667	57	2438	71	-17315	-66	-8189	-3888	-9030	-92	-7351	-7078	-7794	-293	-6904	-5986	-6881	-68	-159	4779	-19633	-118	-16800	-428	-18826	-112	-17025	-2963	3271	-91	-13017	-342	-2010	-151	-130	-120	-67	-60	-59	-109	49	-153	15	21	-80	-24	-60	81	-31	-1
0.592500	-337	2398	-43	-17550	-57	-8211	-3965	-8986	-101	-7415	-7139	-7825	-260	-6943	-5987	-6916	-68	-147	4715	-19770	-116	-17069	-946	-18246	-120	-17211	-3104	4278	-99	-13365	-969	-2662	-147	-129	-126	-67	-63	-58	-109	40	-150	18	30	-78	-24	-58	80	-30	0
0.593333	-1258	2357	-163	-17796	-62	-8234	-4049	-8937	-105	-7491	-7228	-7880	-247	-7018	-6004	-6953	-46	-125	4661	-19869	-67	-17357	-1458	-17629	-132	-17442	-3225	5046	-99	-13773	-1529	-3328	-150	-130	-121	-65	-55	-58	-105	40	-153	16	34	-72	-24	-59	80	-31	0
0.594167	-1353	2302	-284	-18047	-79	-8263	-4144	-8895	-96	-7576	-7320	-7948	-168	-7112	-6040	-7008	-46	-78	4614	-19938	-64	-17657	-1962	-16988	-139	-17682	-3328	5572	-109	-14220	-2023	-3999	-146	-128	-120	-68	-64	-61	-108	42	-152	19	32	-76	-19	-59	82	-32	-1
0.595000	-861	2252	-410	-18298	-74	-8288	-4243	-8849	-111	-7676	-7396	-8043	-99	-7206	-6086	-7073	-75	-12	4576	-19973	-76	-17957	-2452	-16314	-144	-17939	-3417	5848	-97	-14703	-2459	-4662	-147	-128	-124	-67	-63	-62	-104	40	-152	18	34	-76	-24	-59	80	-31	1
0.595833	-649	2205	-531	-18545	-68	-8320	-4349	-8801	-91	-7763	-7509	-8158	-44	-7296	-6145	-7143	-83	76	4552	-19979	-90	-18256	-2930	-15617	-166	-18183	-3505	5872	-87	-15187	-2836	-5309	-148	-129	-121	-66	-62	-59	-104	41	-152	17	33	-74	-24	-57	80	-30	-1
0.596667	-307	2157	-654	-18780	-67	-8352	-4461	-8754	-107	-7864	-7613	-8294	-82	-7390	-6216	-7222	-67	193	4533	-19963	-100	-18541	-3387	-14905	-165	-18406	-3587	5652	-115	-15672	-3170	-5933	-150	-129	-126	-68	-65	-56	-104	35	-149	17	34	-75	-24	-58	78	-33	-3
0.597500	-202	2118	-771	-19003	-80	-8390	-4586	-8713	-91	-7965	-7717	-8460	-51	-7487	-6292	-7316	-56	339	4528	-19927	-95	-18809	-3830	-14175	-161	-18571	-3676	5201	-130	-16126	-3457	-6522	-150	-131	-120	-67	-64	-63	-108	36	-155	15	30	-76	-25	-58	81	-31	-1
0.598333	-217	2083	-880	-19201	-80	-8431	-4713	-8669	-87	-8065	-7823	-8644	-19	-7579	-6372	-7419	-67	517	4535	-19868	-117	-19053	-4244	-13434	-183	-18722	-3770	4534	-143	-16543	-3717	-7081	-154	-130	-122	-70	-64	-61	-125	39	-153	16	43	-66	-23	-61	78	-33	-4
0.599167	-133	2062	-989	-19373	-83	-8479	-4841	-8634	-119	-8162	-7930	-8849	-84	-7668	-6454	-7524	-81	721	4558	-19794	-111	-19254	-4631	-12688	-195	-18791	-3852	3684	-158	-16901	-3939	-7606	-151	-130	-121	-66	-59	-59	-103	41	-151	13	34	-74	-18	-53	86	-23	-3
0.600000	-70	2047	-1087	-19509	-76	-8529	-4973	-8604	-82	-8257	-8021	-9076	-101	-7746	-6539	-7644	-58	953	4596	-19710	-118	-19419	-4995	-11945	-201	-18785	-3989	2664	-167	-17198	-4147	-8112	-150	-131	-124	-66	-92	-58	-103	41	-151	16	35	-75	-21	-52	79	-30	-3
0.600833	-14	2047	-1181	-19611	-74	-8571	-5110	-8587	-72	-8349	-8142	-9329	-146	-7824	-6624	-7774	-68	1216	4646	-19617	-105	-19540	-5334	-11208	-205	-18732	-4127	1499	-153	-17420	-4333	-8598	-150	-125	-119	-69	-65	-58	-104	41	-151	16	29	-75	-21	-57	84	-29	0
0.601667	24	2053	-1271	-19677	-83	-8630	-5246	-8574	-110	-8453	-8249	-9608	-270	-7895	-6701	-7906	-87	1497	4710	-19515	-128	-19608	-5643	-10479	-196	-18549	-4273	228	-153	-17554	-4501	-9073	-148	-144	-121	-67	-58	-57	-102	39	-150	20	34	-75	-19	-55	84	-29	0
0.602500	82	2069	-1356	-19690	-78	-8697	-5382	-8575	-152	-8520	-8354	-9892	-267	-7955	-6784	-8051	-64	1798	4787	-19417	-127	-19624	-5911	-9761	-204	-18312	-4435	-1115	-164	-17599	-4650	-9542	-150	-126	-121	-66	-62	-57	-102	43	-152	20	35	-73	-21	-52	85	-29	19
0.603333	147	2091	-1441	-19685	-83	-8768	-5517	-8590	-134	-8599	-8452	-10192	-118	-8007	-6859	-8204	-56	2112	4875	-19312	-121	-19583	-6179	-9067	-208	-17998	-4610	-2486	-168	-17558	-4783	-10023	-147	-126	-121	-66	-63	-60	-101	46	-161	22	36	-73	-22	-56	84	-28	1
0.604167	149	2124	-1520	-19622	-86	-8848	-5648	-8616	-104	-8675	-8540	-10508	-146	-8054	-6928	-8361	-29	2443	4975	-19208	-146	-19491	-6394	-8409	-194	-17596	-4792	-3870	-158	-17430	-4889	-10524	-148	-125	-118	-64	-60	-58	-103	41	-152	19	36	-74	-22	-53	82	-30	-1
0.605000	-213	2138	-1601	-19528	-82	-8929	-5776	-8651	-132	-8749	-8621	-10822	-249	-8092	-6990	-8522	-36	2774	5077	-19100	-158	-19346	-6573	-7758	-181	-17181	-4977	-5235	-162	-17212	-4971	-11050	-141	-127	-120	-85	-64	-58	-103	44	-150	18	37	-72	-22	-53	81	-27	-1
0.605833	-423	2159	-1675	-19388	-79	-9016	-5891	-8697	-139	-8811	-8692	-11158	-285	-8121	-7040	-8687	-77	3108	5190	-18992	-151	-19147	-6709	-7148	-185	-16699	-5162	-6567	-170	-16919	-5022	-11603	-146	-127	-117	-62	-61	-57	-102	44	-150	18	39	-72	-19	-55	79	-27	-13
0.606667	16	2173	-1751	-19220	-83	-9108	-6000	-8756	-138	-8871	-8745	-11492	-225	-8139	-7084	-8857	-82	3430	5296	-18887	-138	-18912	-6809	-6573	-195	-16184	-5336	-7831	-176	-16556	-5034	-12202	-149	-128	-120	-66	-65	-62	-73	37	-151	17	35	-76	-22	-55	82	-31	-3
0.607500	191	2172	-1824	-19021	-91	-9199	-6094	-8828	-119	-8929	-8785	-11822	-241	-8153	-7123	-9033	-75	3744	5404	-18774	-120	-18633	-6844	-6027	-187	-15650	-5485	-9005	-187	-16128	-5002	-12831	-147	-126	-119	-63	-64	-59	-104	42	-148	18	39	-73	-18	-56	81	-27	3
0.608333	243	2165	-1891	-18796	-88	-9291	-6172	-8902	-142	-8971	-8801	-12146	-319	-8152	-7143	-9203	-65	4045	5501	-18653	-136	-18329	-6829	-5542	-195	-15120	-5612	-10081	-193	-15647	-4921	-13497	-148	-128	-119	-63	-67	-60	-108	40	-146	20	36	-85	-24	-55	82	-27	1
0.609167	370	2112	-1958	-18555	-87	-9383	-6229	-8983	-141	-9013	-8800	-12462	-360	-8147	-7159	-9387	-58	4317	5589	-18548	-135	-17999	-6750	-5094	-184	-14606	-5708	-11048	-190	-15121	-4793	-14197	-152	-128	-122	-63	-62	-60	-108	41	-155	20	34	-76	-24	-56	80	-29	-3
0.610000	407	2093	-2014	-18300	-88	-9465	-6258	-9071	-134	-9039	-8776	-12761	-315	-8129	-7161	-9568	-46	4565	5661	-18430	-128	-17657	-6604	-4699	-181	-14121	-5760	-11892	-203	-14563	-4602	-14925	-149	-130	-100	-63	-63	-59	-108	40	-155	15	33	-75	-24	-57	81	-30	-4
0.610833	511	2031	-2060	-18032	-91	-9536	-6282	-9159	-153	-9053	-8728	-13047	-252	-8100	-7151	-9750	-51	4782	5734	-18312	-144	-17310	-6390	-4367	-164	-13671	-5762	-12629	-215	-13980	-4361	-15667	-151	-129	-121	-65	-63	-58	-108	41	-152	17	33	-77	-22	-56	80	-33	-3
0.611667	590	1950	-2094	-17765	-86	-9601	-6286	-9253	-160	-9059	-8656	-13310	-311	-8067	-7128	-9932	-65	4965	5774	-18182	-135	-16971	-6114	-4106	-153	-13269	-5711	-13254	-214	-13391	-4061	-16409	-146	-128	-120	-70	-65	-59	-103	41	-151	16	33	-77	-22	-56	81	-29	0
0.612500	567	1859	-2113	-17504	-82	-9650	-6237	-9340	-135	-9051	-8556	-13555	-395	-8021	-7088	-10122	-82	5110	5803	-18054	-107	-16645	-5756	-3932	-145	-12925	-5599	-13787	-203	-12799	-3718	-17149	-146	-127	-121	-65	-62	-57	-103	41	-148	20	33	-77	-19	-56	84	-27	-13
0.613333	558	1734	-2113	-17252	-77	-9689	-6172	-9432	-113	-9055	-8429	-13773	-496	-7967	-7036	-10311	-91	5214	5816	-17918	-124	-16334	-5339	-3849	-146	-12650	-5427	-14225	-198	-12222	-3330	-17871	-149	-127	-125	-63	-61	-58	-104	35	-153	22	34	-76	-22	-56	81	-28	1
0.614167	523	1597	-2103	-17010	-87	-9710	-6082	-9523	-135	-9007	-8296	-13964	-682	-7912	-6974	-10507	-100	5276	5817	-17782	-134	-16059	-4863	-3881	-152	-12434	-5195	-14603	-188	-11668	-2907	-18566	-152	-129	-121	-64	-63	-58	-101	41	-151	20	32	-80	-23	-56	81	-29	1
0.615000	454	1448	-2062	-16787	-97	-9714	-5967	-9614	-171	-8973	-8130	-14130	-565	-7848	-6899	-10702	-81	5293	5808	-17638	-129	-15812	-4342	-4030	-133	-12275	-4909	-14936	-188	-11150	-2459	-19227	-151	-131	-127	-65	-66	-60	-104	37	-151	12	29	-81	-24	-60	76	-32	-1
0.615833	971	1284	-2008	-16587	-102	-9704	-5827	-9707	-166	-8934	-7952	-14265	-412	-7781	-6808	-10898	-70	5270	5796	-17495	-116	-15600	-3774	-4304	-126	-12171	-4554	-15241	-176	-10666	-1991	-19834	-150	-131	-121	-66	-64	-60	-105	38	-155	17	33	-79	-13	-62	80	-32	1
0.616667	2293	1120	-1923	-16404	-93	-9672	-5655	-9796	-166	-8885	-7748	-14377	-574	-7709	-6705	-11100	-73	5206	5779	-17342	-112	-15421	-3182	-4731	-155	-12120	-4143	-15547	-158	-10231	-1524	-20399	-149	-132	-118	-67	-75	-63	-110	36	-154	16	29	-80	-21	-63	77	-32	0
0.617500	2366	957	-1818	-16249	-97	-9632	-5463	-9890	-161	-8836	-7530	-14454	-686	-7638	-6592	-11308	-84	5103	5765	-17188	-124	-15278	-2576	-5293	-164	-12109	-3683	-15863	-141	-9849	-1062	-20893	-154	-128	-121	-68	-66	-64	-109	35	-154	17	30	-78	-24	-61	78	-33	-6
0.618333	1730	771	-1697	-16120	-101	-9571	-5243	-9983	-122	-8789	-7301	-14537	-497	-7567	-6471	-11532	-108	4963	5760	-17030	-119	-15162	-1965	-5991	-176	-12115	-3180	-16217	-141	-9523	-629	-21330	-150	-129	-124	-66	-63	-73	-104	37	-156	16	30	-66	-19	-60	78	-32	-1
0.619167	1691	596	-1547	-16010	-94	-9498	-5005	-10079	-133	-8742	-7059	-14546	-360	-7492	-6339	-11718	-83	4788	5771	-16863	-103	-15079	-1390	-6815	-187	-12134	-2642	-16616	-144	-9257	-227	-21706	-145	-126	-118	-67	-63	-59	-104	38	-151	18	35	-78	-28	-56	81	-25	1
0.620000	1452	433	-1382	-15923	-100	-9414	-4751	-10174	-150	-8697	-6801	-14558	-318	-7432	-6210	-11930	-81	4582	5796	-16691	-100	-15013	-835	-7777	-193	-12159	-2080	-17080	-159	-9051	128	-22029	-147	-129	-118	-69	-61	-59	-103	40	-148	19	34	-78	-25	-57	82	-28	-1
0.620833	1165	274	-1206	-15864	-104	-9343	-4487	-10279	-141	-8658	-6571	-14558	-108	-7370	-6077	-12141	-127	4342	5866	-16518	-143	-14968	-346	-8839	-202	-12170	-1504	-17614	-148	-8903	411	-22298	-148	-126	-119	-66	-61	-60	-103	39	-156	16	34	-74	-23	-58	79	-26	-8
0.621667	1011	127	-1024	-15820	-94	-9262	-4215	-10332	-143	-8624	-6328	-14536	80	-7318	-5952	-12353	-107	4077	5905	-16341	-124	-14928	68	-9981	-220	-12155	-913	-18228	-147	-8815	629	-22520	-150	-124	-120	-66	-61	-58	-102	36	-149	19	36	-75	-21	-56	78	-32	-1
0.622500	775	0	-836	-15794	-91	-9190	-3940	-10495	-152	-8595	-6090	-14510	127	-7277	-5833	-12558	-82	3790	5992	-16160	-98	-14892	399	-11197	-221	-12105	-332	-18909	-149	-8780	773	-22700	-149	-128	-120	-66	-63	-59	-103	40	-151	16	35	-76	-22	-53	84	3	1
0.623333	547	-110	-648	-15780	-91	-9122	-3660	-10603	-138	-8572	-5860	-14479	237	-7246	-5727	-12767	-96	3483	6097	-15975	-118	-14854	636	-12441	-242	-12011	239	-19664	-139	-8786	830	-22854	-151	-132	-126	-70	-65	-61	-109	30	-153	16	28	-80	-26	-60	78	-31	-5
0.624167	349	-206	-465	-15781	-91	-9068	-3387	-10719	-111	-8556	-5643	-14440	446	-7225	-5634	-12967	-98	3161	6228	-15777	-110	-14803	775	-13685	-251	-11865	785	-20472	-168	-8827	816	-22980	-151	-128	-122	-66	-62	-59	-105	37	-152	16	32	-79	-23	-57	80	-31	0
0.625000	113	-265	-290	-15781	-87	-9020	-3142	-10827	-107	-8534	-5434	-14398	594	-7209	-5553	-13163	-92	2829	6375	-15577	-103	-14733	804	-14896	-256	-11665	1300	-21323	-191	-8899	721	-23096	-151	-129	-117	-65	-65	-59	-107	40	-149	19	35	-76	-22	-58	82	-29	0
0.625833	-84	-299	-131	-15782	-82	-8992	-2852	-10942	-102	-8522	-5238	-14356	796	-7207	-5490	-13347	-88	2491	6533	-15374	-104	-14650	736	-16047	-252	-11411	1769	-22214	-186	-8989	562	-23198	-149	-126	-120	-65	-63	-58	-105	40	-162	20	33	-75	-24	-43	80	-29	-1
0.626667	-235	-313	4	-15785	-88	-8969	-2602	-11056	-104	-8483	-5053	-14320	933	-7214	-5442	-13528	-82	2145	6690	-15167	-91	-14551	561	-17111	-243	-11098	2192	-23110	-198	-9090	339	-23315	-149	-130	-120	-66	-64	-50	-102	41	-153	18	37	-72	-21	-53	82	-29	-3
0.627500	-361	-294	120	-15770	-93	-8970	-2367	-11164	-116	-8499	-4888	-14285	967	-7230	-5407	-13697	-72	1800	6851	-14954	-98	-14406	300	-18063	-230	-10742	2558	-24002	-195	-9190	70	-23414	-147	-127	-118	-63	-59	-57	-105	43	-151	21	37	-73	-22	-55	85	-29	0
0.628333	-476	-245	205	-15754	-87	-8979	-2148	-11272	-63	-8489	-4732	-14253	975	-7253	-5390	-13858	-59	1458	6999	-14739	-94	-14302	-48	-18878	-210	-10347	2862	-24869	-182	-9279	-229	-23536	-149	-127	-120	-66	-47	-58	-102	41	-149	19	37	-73	-19	-55	85	-31	2
0.629167	-558	-172	257	-15715	-87	-8998	-1950	-11374	-31	-8485	-4591	-14232	863	-7292	-5385	-14006	-44	1117	7134	-14507	-90	-14164	-459	-19542	-224	-9921	3098	-25690	-190	-9359	-545	-23673	-151	-128	-120	-65	-62	-60	-105	39	-154	19	36	-75	-21	-53	79	-32	-3
0.630000	-629	-58	277	-15663	-75	-9023	-1771	-11466	-38	-8474	-4461	-14211	723	-7328	-5387	-14147	-46	784	7242	-14314	-84	-14020	-911	-20041	-228	-9478	3266	-26441	-199	-9415	-859	-23819	-148	-107	-118	-64	-65	-60	-109	39	-153	17	36	-72	-22	-58	81	-30	-3
0.630833	-698	79	266	-15592	-62	-9049	-1609	-11561	56	-8469	-4338	-14197	576	-7373	-5401	-14273	-52	472	7316	-14102	-53	-13873	-1381	-20386	-217	-9026	3371	-27111	-204	-9444	-1140	-23987	-152	-130	-121	-64	-63	-56	-104	39	-155	0	35	-73	-19	-69	80	-34	0
0.631667	-759	247	223	-15501	-70	-9075	-1457	-11639	167	-8457	-4227	-14151	543	-7422	-5410	-14390	-51	162	7365	-13905	-59	-13739	-1855	-20573	-224	-8587	3415	-27682	-200	-9454	-1376	-24168	-150	-132	-129	-66	-67	-59	-109	35	-155	15	33	-78	-25	-58	79	-33	-4
0.632500	-793	437	141	-15385	-68	-9100	-1334	-11720	147	-8452	-4123	-14179	550	-7471	-5424	-14499	-36	-119	7376	-13711	-62	-13611	-2311	-20620	-224	-8165	3408	-28136	-202	-9437	-1543	-24362	-151	-127	-118	-64	-64	-59	-103	40	-151	17	34	-73	-21	-58	81	-31	0
0.633333	-840	653	30	-15251	-49	-9115	-1217	-11787	132	-8438	-4021	-14170	487	-7514	-5433	-14595	-22	-383	7350	-13531	-67	-13501	-2700	-20548	-230	-7789	3350	-28464	-199	-9403	-1620	-24570	-150	-127	-120	-63	-64	-56	-105	45	-153	19	36	-74	-21	-56	80	-30	0
0.634167	-879	887	-109	-15098	-52	-9121	-1113	-11845	160	-8426	-3926	-14164	372	-7557	-5439	-14687	-47	-627	7285	-13366	-70	-13415	-3040	-20382	-220	-7459	3257	-28667	-191	-9358	-1594	-24795	-152	-132	-118	-63	-64	-55	-102	41	-154	19	36	-73	-23	-57	84	-29	-3
0.635000	-922	1139	-281	-14925	-56	-9115	-1018	-11896	156	-8412	-3844	-14157	199	-7597	-5438	-14775	-72	-843	7189	-13225	-76	-13356	-3260	-20157	-216	-7199	3143	-28733	-188	-9306	-1444	-25030	-151	-128	-117	-63	-61	-56	-102	37	-153	18	35	-73	-21	-57	81	-29	0
0.635833	-961	1400	-480	-14740	-39	-9103	-934	-11949	123	-8389	-3767	-14152	58	-7631	-5425	-14883	-70	-1038	7064	-13084	-75	-13325	-3385	-19897	-215	-7010	3020	-28669	-186	-9259	-1165	-25263	-149	-130	-119	-62	-64	-57	-104	34	-153	21	34	-72	-21	-56	80	-30	0
0.636667	-961	1678	-700	-14548	-39	-9078	-856	-11992	144	-8366	-3698	-14148	-69	-7656	-5419	-14934	-63	-1200	6918	-13025	-88	-13325	-3386	-19639	-217	-6907	2901	-28479	-207	-9222	-741	-25485	-148	-129	-122	-86	-66	-59	-102	37	-150	17	30	-75	-22	-57	81	-31	-1
0.637500	-980	1947	-941	-14345	-26	-9040	-779	-12027	128	-8338	-3641	-14137	-163	-7670	-5400	-15008	-70	-1343	6755	-12966	-105	-13355	-3248	-19421	-203	-6893	2807	-28166	-210	-9205	-177	-25722	-152	-127	-118	-67	-65	-57	-102	37	-154	17	36	-73	-22	-57	80	-30	-4
0.638333	-1003	2220	-1193	-14144	-23	-8996	-704	-12062	101	-8309	-3595	-14114	-307	-7673	-5370	-15079	-68	-1446	6586	-12935	-100	-13410	-2966	-19261	-182	-6975	2758	-27752	-177	-9209	525	-25921	-150	-128	-118	-60	-63	-60	-103	39	-155	19	36	-73	-23	-62	82	-27	0
0.639167	-996	2487	-1455	-13944	-22	-8949	-633	-12088	115	-8268	-3569	-14114	-366	-7664	-5341	-15141	-53	-1525	6415	-12943	-86	-13490	-2536	-19190	-168	-7153	2761	-27250	-171	-9241	1361	-26079	-147	-126	-117	-65	-61	-57	-101	40	-148	24	34	-73	-18	-57	89	-25	7
0.640000	-988	2751	-1723	-13755	-26	-8900	-565	-12124	73	-8234	-3561	-14100	-411	-7647	-5315	-15204	-70	-1575	6250	-12986	-85	-13587	-1958	-19235	-152	-7435	2822	-26694	-188	-9313	2318	-26194	-162	-128	-121	-66	-65	-61	-107	35	-152	19	35	-75	-23	-62	80	-27	0
0.640833	-1018	2992	-1996	-13574	-30	-8862	-508	-12146	53	-8203	-3575	-14085	-582	-7620	-5286	-15261	-57	-1599	6101	-13062	-84	-13700	-1241	-19406	-151	-7812	2982	-26086	-189	-9410	3386	-26236	-155	-126	-119	-66	-64	-61	-104	38	-154	12	42	-73	-21	-56	84	-30	-1
0.641667	-1083	3223	-2255	-13411	-15	-8819	-451	-12175	25	-8163	-3611	-14069	-615	-7586	-5260	-15307	-58	-1588	5971	-13172	-66	-13814	-393	-19717	-120	-8281	3233	-25468	-184	-9539	4520	-26193	-148	-124	-119	-46	-64	-58	-105	41	-151	20	33	-76	-23	-59	81	-28	0
0.642500	-1124	3430	-2512	-13272	-18	-8792	-407	-12194	-18	-8135	-3673	-14051	-581	-7540	-5236	-15343	-59	-1549	5873	-13310	-80	-13932	580	-20173	-108	-8836	3583	-24859	-161	-9691	5760	-26029	-149	-127	-119	-67	-62	-58	-107	37	-151	19	37	-74	-21	-58	82	-26	0
0.643333	-1094	3617	-2755	-13152	-21	-8778	-409	-12224	-40	-8111	-3763	-14031	-612	-7500	-5227	-15372	-53	-1492	5793	-13490	-83	-14046	1657	-20765	-127	-9464	4043	-24293	-167	-9866	7017	-25751	-149	-137	-119	-67	-60	-59	-101	35	-151	20	36	-75	-24	-58	79	-29	0
0.644167	-1067	3778	-2979	-13067	-28	-8785	-362	-12255	-50	-8099	-3885	-14013	-660	-7452	-5231	-15388	-60	-1405	5746	-13691	-65	-14149	2829	-21482	-131	-10145	4612	-23788	-177	-10049	8298	-25322	-149	-125	-119	-66	-63	-60	-107	35	-153	18	36	-73	-22	-55	84	-29	0
0.645000	-1266	3915	-3182	-13004	-16	-8811	-366	-12280	-58	-8102	-4036	-13991	-722	-7416	-5250	-15384	-80	-1299	5733	-13915	-66	-14236	4052	-22303	-135	-10870	5293	-23364	-171	-10245	9587	-24723	-152	-127	-115	-65	-62	-57	-103	41	-151	17	37	-73	-23	-57	85	-26	-4
0.645833	-1869	4028	-3357	-12982	-7	-8855	-406	-12314	-85	-8114	-4221	-13974	-702	-7381	-5286	-15386	-62	-1169	5745	-14155	-65	-14307	5333	-23219	-127	-11624	6082	-23039	-162	-10418	10851	-23948	-147	-122	-121	-65	-60	-55	-101	41	-150	2	36	-77	-19	-56	85	-24	1
0.646667	-1965	4110	-3501	-12987	-7	-8929	-475	-12349	-108	-8148	-4443	-13955	-696	-7363	-5353	-15326	-42	-1032	5779	-14407	-67	-14356	6651	-24206	-119	-12387	6978	-22829	-149	-10591	12068	-22998	-152	-129	-121	-62	-63	-58	-104	41	-150	19	37	-74	-18	-56	86	-28	2
0.647500	-1565	4168	-3626	-13034	-9	-9017	-580	-12393	-91	-8205	-4701	-13939	-703	-7358	-5448	-15271	-55	-879	5851	-14668	-73	-14386	7995	-25241	-114	-13137	7965	-22740	-133	-10744	13228	-21830	-145	-128	-120	-65	-61	-56	-104	41	-150	16	34	-76	-21	-55	77	-24	1
0.648333	-1420	4198	-3719	-13112	-11	-9134	-723	-12437	-108	-8282	-4994	-13927	-669	-7379	-5577	-15201	-60	-724	5897	-14938	-83	-14400	9337	-26292	-129	-13851	9037	-22780	-144	-10874	14314	-20482	-156	-130	-113	-68	-58	-61	-109	22	-152	17	34	-78	-26	-58	78	-30	-1
0.649167	-1236	4203	-3781	-13231	-12	-9270	-917	-12498	-132	-8386	-5320	-13921	-627	-7416	-5748	-15112	-51	-559	5971	-15202	-59	-14393	10642	-27335	-134	-14507	10173	-22935	-158	-10970	15322	-18930	-152	-130	-124	-68	-65	-62	-114	38	-151	16	30	-79	-19	-62	77	-29	-3
0.650000	-978	4186	-3807	-13379	-10	-9414	-1145	-12519	-156	-8501	-5672	-13909	-495	-7481	-5958	-15000	-30	-393	6044	-15456	-43	-14369	11963	-28330	-120	-15086	11366	-23193	-158	-11035	16264	-17196	-151	-131	-125	-73	-66	-61	-110	36	-152	17	33	-79	-22	-58	80	-30	-1
0.650833	-786	4151	-3804	-13562	-26	-9575	-1416	-12606	-185	-8641	-6068	-13901	-335	-7567	-6214	-14874	-28	-229	6113	-15700	-77	-14325	13222	-29266	-126	-15577	12595	-23534	-133	-11071	17123	-15303	-150	-133	-125	-70	-63	-61	-107	37	-154	11	29	-80	-26	-45	80	-28	0
0.651667	-639	4092	-3753	-13774	-26	-9745	-1731	-12671	-187	-8802	-6481	-13897	-311	-7693	-6521	-14734	-44	-74	6170	-15927	-53	-14266	14434	-30121	-152	-15957	13855	-23930	-112	-11120	17914	-13289	-161	-130	-126	-62	-68	-58	-109	41	-151	17	32	-77	-25	-58	78	-29	0
0.652500	-512	4018	-3712	-14015	-24	-9919	-2092	-12732	-238	-8984	-6931	-13896	-351	-7843	-6883	-14582	-43	75	6205	-16137	-33	-14199	15594	-30885	-172	-16217	15108	-24345	-122	-11052	18646	-11184	-149	-127	-120	-66	-64	-61	-109	40	-150	18	35	-72	-25	-59	80	-27	0
0.653333	-413	3926	-3628	-14290	-22	-10100	-2486	-12794	-308	-9180	-7399	-13892	-317	-8020	-7301	-14414	-43	211	6218	-16336	-51	-14100	16700	-31530	-186	-16355	16339	-24737	-130	-11003	19340	-9040	-150	-127	-84	-64	-62	-62	-109	40	-149	18	34	-78	-19	-56	82	-28	2
0.654167	-314	3817	-3524	-14596	-38	-10282	-2916	-12856	-319	-9386	-7892	-13886	-195	-8231	-7782	-14237	-48	343	6200	-16511	-48	-13994	17741	-32063	-193	-16357	17534	-25067	-164	-10946	20004	-6884	-151	-130	-120	-65	-61	-60	-104	42	-150	17	35	-77	-21	-57	81	-33	0
0.655000	-208	3693	-3405	-14922	-49	-10459	-3372	-12917	-310	-9609	-8389	-13875	-152	-8467	-8326	-14052	-67	448	6152	-16674	-88	-13860	18710	-32447	-198	-16230	18678	-25291	-199	-10878	20671	-4792	-169	-124	-119	-66	-63	-59	-107	41	-151	19	35	-76	-22	-56	82	-29	0
0.655833	-101	3560	-3260	-15274	-52	-10631	-3849	-12970	-301	-9838	-8904	-13861	-161	-8726	-8931	-13856	-68	544	6069	-16823	-117	-13704	19614	-32624	-204	-15977	19747	-25373	-187	-10810	21346	-2792	-151	-127	-121	-66	-60	-56	-105	44	-148	17	36	-75	-18	-55	82	-30	0
0.656667	-48	3413	-3112	-15650	-53	-10773	-4344	-13019	-313	-10076	-9426	-13838	-174	-9006	-9594	-13652	-86	624	5959	-16957	-85	-13526	20455	-32689	-202	-15604	20746	-25273	-170	-10740	22050	-941	-151	-135	-125	-69	-67	-64	-110	36	-158	13	32	-80	-21	-58	77	-34	-8
0.657500	-5	3258	-2958	-16047	-60	-10955	-4838	-13056	-302	-10318	-9945	-13801	-239	-9304	-10304	-13441	-98	692	5823	-17090	-85	-13308	21244	-32731	-193	-15119	21664	-24955	-178	-10673	22792	722	-153	-129	-122	-69	-64	-61	-107	39	-154	16	33	-79	-26	-55	79	-34	-6
0.658333	127	3099	-2794	-16456	-60	-11100	-5328	-13078	-193	-10548	-10438	-13746	-193	-9598	-11049	-13208	-97	750	5654	-17203	-94	-13053	21975	-32737	-196	-14544	22487	-24403	-183	-10607	23581	2168	-151	-129	-121	-66	-63	-59	-107	40	-151	16	34	-76	-24	-56	81	-29	0
0.659167	222	2936	-2630	-16878	-47	-11230	-5797	-13084	-147	-10774	-10919	-13674	-61	-9905	-11819	-12965	-78	800	5472	-17324	-72	-12755	22654	-32728	-207	-13892	23218	-23606	-181	-10540	24413	3360	-150	-126	-121	-66	-66	-59	-102	42	-150	22	38	-75	-24	-53	85	-29	0
0.660000	300	2773	-2473	-17308	-56	-11349	-6236	-13077	-162	-10990	-11363	-13582	-116	-10210	-12607	-12700	-76	837	5273	-17453	-85	-12413	23279	-32588	-239	-13191	23856	-22560	-171	-10489	25291	4287	-147	-122	-120	-64	-61	-60	-101	42	-150	16	37	-74	-22	-53	84	-27	0
0.660833	414	2600	-2327	-17743	-56	-11450	-6636	-13052	-118	-11194	-11763	-13461	-241	-10498	-13383	-12419	-85	873	5063	-17590	-64	-12018	23860	-32293	-242	-12460	24403	-21266	-160	-10372	26195	4930	-149	-128	-121	-65	-60	-58	-102	42	-150	21	38	-73	-21	-53	84	-27	0
0.661667	481	2436	-2189	-18171	-44	-11537	-6983	-13013	-133	-11382	-12113	-13319	-122	-10771	-14125	-12107	-81	908	4855	-17744	-68	-11574	24398	-31919	-239	-11712	24873	-19752	-171	-10252	27109	5323	-136	-125	-119	-64	-61	-56	-105	42	-152	20	37	-74	-21	-55	78	-29	1
0.662500	536	2281	-2075	-18599	-62	-11604	-7264	-12961	-144	-11541	-12390	-13143	-7	-11015	-14821	-11761	-81	941	4654	-17900	-40	-11072	24903	-31456	-256	-10971	25283	-18044	-197	-10097	28010	5420	-148	-124	-120	-66	-65	-58	-101	43	-152	20	37	-74	-16	-53	82	-27	15
0.663333	594	2135	-1962	-19009	-67	-11649	-7468	-12889	-132	-11685	-12592	-12938	-16	-11227	-15436	-11398	-78	984	4469	-18110	-41	-10518	25372	-30932	-258	-10260	25622	-16190	-210	-9895	28873	5297	-150	-124	-122	-63	-35	-61	-103	40	-150	17	36	-76	-22	-56	82	-28	1
0.664167	626	1991	-1902	-19408	-65	-11668	-7593	-12806	-118	-11798	-12707	-12699	-10	-11401	-15956	-10996	-70	1028	4294	-18326	-38	-9916	25817	-30348	-245	-9592	25929	-14228	-181	-9645	29673	4963	-150	-126	-120	-67	-63	-58	-102	39	-158	19	37	-75	-23	-55	79	-28	0
0.665000	719	1862	-1850	-19780	-84	-11662	-7608	-12707	-111	-11884	-12726	-12435	-138	-11538	-16361	-10554	-72	1084	4162	-18564	-45	-9268	26228	-29708	-259	-8982	26198	-12226	-139	-9344	30361	4456	-149	-127	-119	-65	-63	-62	-107	39	-152	18	34	-79	-23	-62	80	-29	0
0.665833	775	1744	-1825	-20126	-78	-11634	-7563	-12602	-100	-11928	-12640	-12131	-178	-11624	-16627	-10074	-50	1154	4057	-18824	-48	-8582	26625	-29015	-256	-8424	26456	-10220	-158	-8980	31007	3822	-148	-124	-120	-65	-62	-81	-102	38	-148	33	33	-74	-21	-56	80	-28	1
0.666667	820	1641	-1820	-20431	-63	-11561	-7399	-12485	-98	-11950	-12445	-11797	-116	-11676	-16746	-9559	-49	1230	3985	-19102	-55	-7866	26996	-28274	-250	-7930	26708	-8288	-155	-8579	31499	3100	-148	-127	-121	-64	-62	-57	-101	41	-152	17	36	-73	-22	-56	79	-28	0
0.667500	879	1543	-1853	-20701	-66	-11460	-7141	-12361	-112	-11929	-12131	-11433	-44	-11676	-16697	-9014	-66	1319	3955	-19397	-47	-7130	27349	-27486	-254	-7498	26971	-6491	-143	-8159	31847	2331	-144	-125	-119	-64	-60	-55	-104	38	-152	19	38	-70	-17	-58	79	-27	2
0.668333	883	1459	-1912	-20936	-68	-11322	-6780	-12230	-119	-11873	-11709	-11049	-66	-11643	-16486	-8443	-41	1422	3962	-19704	-51	-6382	27686	-26654	-252	-7131	27245	-4885	-119	-7723	32050	1552	-149	-132	-121	-67	-61	-56	-101	41	-147	17	36	-73	-17	-57	81	-28	-4
0.669167	980	1379	-2001	-21139	-79	-11151	-6329	-12101	-113	-11779	-11175	-10638	-139	-11572	-16101	-7837	-46	1528	4004	-20024	-62	-5637	28002	-25783	-255	-6815	27542	-3517	-133	-7295	32100	814	-151	-128	-122	-68	-63	-58	-99	33	-155	15	33	-77	-22	-51	80	-31	1
0.670000	1761	1307	-2111	-21292	-100	-10938	-5789	-11970	-110	-11644	-10537	-10211	-142	-11471	-15551	-7213	-47	1649	4084	-20339	-66	-4910	28301	-24880	-265	-6538	27865	-2429	-163	-6895	32005	128	-151	-130	-120	-69	-64	-58	-104	36	-152	19	34	-77	-22	-59	78	-31	-3
0.670833	2543	1233	-2245	-21402	-76	-10695	-5186	-11841	-112	-11471	-9804	-9772	-100	-11344	-14848	-6577	-48	1774	4192	-20649	-53	-4212	28578	-23950	-252	-6307	28213	-1648	-158	-6547	31772	-461	-149	-127	-121	-67	-65	-69	-102	37	-153	17	35	-74	-21	-59	81	-28	0
0.671667	2483	1158	-2398	-21469	-72	-10414	-4503	-11713	-91	-11261	-8981	-9331	-46	-11196	-14002	-5948	-69	1907	4328	-20948	-51	-3546	28832	-22988	-238	-6094	28565	-1194	-152	-6269	31416	-955	-117	-129	-122	-66	-61	-57	-103	41	-150	17	33	-78	-19	-56	80	-30	0
0.672500	2535	1086	-2567	-21498	-81	-10105	-3812	-11587	-77	-11013	-8094	-8895	-107	-11039	-13045	-5294	-82	2038	4479	-21227	-70	-2930	29059	-22008	-236	-5900	28964	-1066	-156	-6078	30962	-1341	-149	-128	-120	-64	-62	-56	-103	40	-150	16	39	-74	-21	-53	87	-28	1
0.673333	2124	1003	-2753	-21482	-92	-9769	-3074	-11470	-73	-10731	-7159	-8475	-152	-10883	-11996	-4721	-76	2166	4640	-21491	-50	-2371	29253	-21016	-229	-5711	29348	-1264	-147	-5990	30429	-1632	-152	-135	-125	-68	-63	-61	-105	38	-154	16	32	-74	-26	-60	79	-30	-3
0.674167	1405	912	-2945	-21438	-83	-9412	-2338	-11363	-53	-10421	-6199	-8083	-64	-10728	-10883	-4145	-70	2299	4811	-21724	-44	-1877	29411	-20016	-221	-5523	29724	-1757	-149	-6003	29852	-1820	-148	-129	-121	-66	-65	-59	-103	40	-153	15	29	-77	-27	-57	81	-29	2
0.675000	848	816	-3148	-21353	-63	-9039	-1611	-11258	-35	-10074	-5226	-7720	-118	-10577	-9716	-3603	-59	2420	4972	-21932	-38	-1451	29528	-19021	-213	-5327	30080	-2514	-138	-6120	29240	-1934	-146	-130	-125	-68	-63	-59	-104	37	-150	17	34	-76	-21	-57	79	-27	0
0.675833	667	710	-3340	-21233	-100	-8661	-918	-11166	-56	-9707	-4276	-7405	-201	-10443	-8549	-3118	-61	2538	5125	-22104	-23	-1099	29599	-18038	-210	-5144	30399	-3508	-149	-6336	28681	-1984	-149	-130	-121	-67	-61	-61	-105	55	-152	15	33	-77	-21	-58	80	-31	-4
0.676667	546	593	-3537	-21088	-98	-8282	-284	-11087	-69	-9310	-3357	-7137	-184	-10326	-7404	-2674	-76	2646	5254	-22250	-44	-820	29618	-17076	-221	-4952	30672	-4676	-167	-6644	28147	-1996	-151	-130	-124	-69	-63	-64	-105	38	-151	15	33	-74	-21	-58	80	-31	0
0.677500	330	471	-3722	-20912	-109	-7920	288	-11019	-60	-8904	-2507	-6934	-231	-10227	-6315	-2290	-67	2746	5365	-22346	-82	-614	29582	-16144	-215	-4755	30882	-5966	-178	-7023	27681	-1992	-151	-130	-121	-69	-65	-62	-103	37	-153	13	29	-79	-23	-61	79	-30	0
0.678333	194	338	-3898	-20717	-99	-7565	777	-10968	-47	-8484	-1738	-6795	-177	-10139	-5304	-1991	-62	2840	5438	-22437	-69	-477	29487	-15258	-211	-4574	31017	-7320	-174	-7445	27298	-1987	-148	-128	-122	-64	-60	-59	-104	39	-153	17	34	-74	-24	-59	81	-29	-1
0.679167	54	202	-4057	-20492	-90	-7234	1174	-10929	-51	-8060	-1069	-6732	-282	-10063	-4393	-1757	-58	2930	5483	-22477	-58	-403	29336	-14432	-207	-4407	31066	-8691	-149	-7894	27003	-2003	-148	-125	-119	-63	-61	-58	-103	41	-149	23	34	-72	-21	-57	78	-27	2
0.680000	-91	62	-4199	-20256	-98	-6934	1459	-10915	-36	-7647	-521	-6744	-511	-10003	-3601	-1596	-41	3013	5489	-22509	-63	-395	29119	-13677	-170	-4273	31017	-10028	-133	-8347	26791	-2048	-146	-126	-119	-62	-62	-59	-105	41	-148	22	36	-75	-19	-57	82	-28	3
0.680833	-215	-84	-4323	-20005	-79	-6672	1643	-10921	-44	-7251	-105	-6836	-517	-9953	-2957	-1513	-35	3092	5454	-22510	-52	-432	28837	-13008	-162	-4167	30857	-11297	-135	-8780	26657	-2139	-148	-125	-121	-62	-60	-61	-102	42	-148	21	32	-70	-13	-55	80	-29	3
0.681667	-323	-236	-4432	-19742	-94	-6447	1715	-10954	-58	-6878	178	-7008	-420	-9900	-2456	-1508	-39	3167	5382	-22493	-69	-522	28489	-12426	-178	-4111	30588	-12441	-137	-9167	26577	-2274	-169	-127	-124	-67	-65	-61	-108	36	-152	20	30	-74	-25	-58	79	-30	-4
0.682500	-593	-383	-4517	-19469	-92	-6261	1681	-11015	-47	-6537	317	-7252	-388	-9843	-2113	-1605	-51	3249	5276	-22456	-77	-645	28094	-11947	-173	-4101	30209	-13423	-146	-9479	26532	-2450	-148	-125	-121	-64	-63	-58	-104	39	-153	20	33	-74	-21	-57	80	-31	0
0.683333	-1223	-528	-4576	-19192	-84	-6114	1553	-11099	-14	-6232	316	-7567	-435	-9778	-1924	-1716	-50	3336	5137	-22407	-79	-797	27636	-11578	-165	-4152	29716	-14240	-149	-9713	26492	-2662	-147	-126	-119	-64	-62	-62	-105	40	-151	19	33	-74	-19	-55	81	-29	-3
0.684167	-1284	-673	-4619	-18903	-83	-6006	1334	-11214	-28	-5978	181	-7942	-367	-9697	-1875	-1934	-42	3426	4970	-22343	-88	-974	27135	-11315	-155	-4267	29117	-14871	-154	-9863	26424	-2905	-153	-128	-119	-63	-61	-60	-102	37	-153	22	36	-75	-8	-56	82	-31	0
0.685000	-912	-813	-4635	-18612	-76	-5936	1044	-11365	-59	-5778	-76	-8369	-287	-9593	-1996	-2192	-41	3531	4786	-22267	-92	-1172	26586	-11145	-150	-4435	28415	-15316	-165	-9920	26296	-3163	-149	-126	-119	-63	-64	-58	-102	38	-152	21	36	-72	-22	-55	85	-30	0
0.685833	-865	-956	-4638	-18320	-72	-5897	695	-11544	-58	-5633	-455	-8848	-398	-9473	-2239	-2513	-55	3643	4584	-22180	-93	-1386	26006	-11119	-149	-4673	27618	-15568	-150	-9893	26087	-3427	-149	-127	-101	-61	-59	-53	-102	41	-150	18	37	-72	-22	-53	85	-27	-3
0.686667	-785	-1090	-4622	-18021	-74	-5889	300	-11760	-60	-5546	-919	-9364	-391	-9325	-2599	-2885	-67	3768	4371	-22085	-75	-1619	25392	-11173	-137	-4969	26736	-15648	-108	-9795	25767	-3681	-148	-124	-120	-61	-63	-56	-104	42	-150	19	36	-70	-22	-56	85	-27	3
0.687500	-683	-1216	-4591	-17746	-76	-5900	-115	-12002	-44	-5520	-1467	-9904	-365	-9156	-3038	-3300	-73	3897	4160	-21978	-75	-1869	24752	-11319	-125	-5317	25794	-15566	-95	-9627	25316	-3910	-148	-129	-121	-61	-59	-57	-102	44	-147	19	47	-70	-18	-52	86	-26	3
0.688333	-654	-1337	-4553	-17465	-73	-5883	-539	-12287	-35	-5555	-2065	-10459	-453	-8968	-3595	-3752	-68	4035	3955	-21852	-103	-2143	24088	-11546	-135	-5714	24800	-15347	-109	-9427	24722	-4114	-150	-125	-109	-64	-61	-57	-101	39	-150	21	36	-75	-21	-57	84	-31	-3
0.689167	-652	-1455	-4505	-17190	-77	-5968	-952	-12598	-47	-5641	-2706	-11025	-510	-8765	-4197	-4238	-87	4177	3758	-21717	-95	-2442	23407	-11836	-128	-6143	23771	-15015	-101	-9212	23986	-4275	-151	-129	-124	-66	-66	-61	-105	39	-149	19	33	-74	-24	-59	81	-29	0
0.690000	-653	-1549	-4455	-16926	-85	-6007	-1335	-12939	-88	-5773	-3364	-11585	-427	-8554	-4841	-4754	-86	4326	3586	-21558	-78	-2768	22720	-12173	-133	-6589	22724	-14588	-120	-9004	23104	-4396	-152	-130	-125	-70	-68	-60	-109	35	-156	13	28	-81	-26	-58	79	-33	-5
0.690833	-681	-1665	-4389	-16677	-80	-6041	-1674	-13302	-92	-5949	-4013	-12138	-318	-8332	-5506	-5288	-73	4474	3435	-21375	-90	-3124	22027	-12534	-132	-7069	21674	-14088	-137	-8819	22105	-4467	-149	-133	-122	-70	-99	-60	-104	40	-151	41	32	-76	-23	-56	84	-30	-1
0.691667	-713	-1754	-4321	-16429	-74	-6061	-1952	-13684	-82	-6144	-4637	-12670	-327	-8112	-6165	-5839	-58	4619	3320	-21171	-96	-3515	21329	-12907	-118	-7548	20631	-13544	-146	-8692	21021	-4499	-149	-127	-122	-69	-64	-56	-105	37	-151	16	32	-77	-23	-57	79	-28	1
0.692500	-715	-1834	-4255	-16202	-86	-6068	-2174	-14093	-84	-6365	-5225	-13181	-358	-7881	-6814	-6404	-62	4765	3234	-20940	-100	-3956	20620	-13274	-113	-8018	19610	-12969	-166	-8631	19827	-4501	-151	-126	-120	-67	-66	-59	-104	39	-153	12	35	-73	-21	-56	82	-28	1
0.693333	-707	-1907	-4187	-15987	-67	-6056	-2329	-14516	-98	-6598	-5760	-13672	-349	-7709	-7431	-6984	-81	4880	3184	-20688	-103	-4440	19910	-13617	-128	-8476	18607	-12397	-153	-8648	18614	-4482	-150	-127	-120	-67	-62	-58	-105	39	-150	16	33	-76	-24	-58	82	-28	0
0.694167	-719	-1973	-4116	-15795	-92	-6022	-2416	-14955	-87	-6835	-6233	-14139	-353	-7553	-8007	-7584	-82	4988	3165	-20409	-110	-4978	19199	-13917	-134	-8915	17656	-11815	-149	-8756	17395	-4454	-149	-130	-121	-68	-64	-87	-105	39	-151	7	35	-76	-22	-57	82	-29	0
0.695000	-704	-2038	-4040	-15621	-76	-5967	-2432	-15404	-69	-7068	-6633	-14581	-238	-7406	-8539	-8193	-65	5075	3191	-20109	-110	-5557	18489	-14168	-132	-9328	16747	-11251	-165	-8955	16198	-4433	-147	-129	-118	-66	-62	-56	-109	41	-149	18	33	-74	-21	-57	84	-28	2
0.695833	-690	-2086	-3966	-15473	-80	-5889	-2388	-15875	-131	-7289	-6967	-14998	-108	-7304	-9013	-8824	-73	5140	3242	-19790	-112	-6184	17774	-14352	-136	-9713	15864	-10692	-179	-9243	15071	-4432	-151	-129	-91	-67	-65	-61	-98	36	-154	17	32	-75	-21	-56	82	-31	-5
0.696667	-703	-2137	-3886	-15339	-86	-5789	-2292	-16328	-155	-7492	-7226	-15413	-180	-7247	-9429	-9470	-67	5174	3329	-19461	-111	-6854	17063	-14468	-127	-10066	15038	-10155	-194	-9608	14052	-4471	-149	-130	-121	-67	-63	-59	-107	39	-153	15	34	-76	-27	-57	82	-32	-3
0.697500	-685	-2176	-3799	-15241	-97	-5675	-2150	-16806	-145	-7672	-7413	-15806	-334	-7229	-9783	-10133	-66	5173	3442	-19126	-119	-7559	16349	-14512	-120	-10393	14239	-9636	-194	-10031	13147	-4556	-149	-131	-121	-69	-64	-64	-112	37	-151	15	32	-76	-33	-60	81	-31	-1
0.698333	-667	-2215	-3704	-15164	-119	-5544	-1968	-17282	-177	-7821	-7535	-16189	-445	-7258	-10075	-10812	-93	5155	3580	-18783	-142	-8296	15645	-14482	-147	-10689	13491	-9134	-204	-10493	12397	-4696	-144	-133	-120	-70	-68	-60	-108	37	-154	13	30	-77	-26	-61	80	-34	-4
0.699167	-661	-2247	-3597	-15113	-83	-5403	-1763	-17759	-171	-7941	-7593	-16572	-403	-7321	-10313	-11513	-87	5103	3738	-18444	-151	-9043	14951	-14380	-158	-10952	12796	-8643	-208	-10973	11815	-4910	-148	-129	-117	-84	-64	-61	-105	29	-151	25	33	-72	-21	-53	84	-31	1
0.700000	-643	-2271	-3479	-15089	-76	-5253	-1537	-18236	-154	-8031	-7603	-16938	-185	-7421	-10501	-12235	-82	5019	3912	-18115	-125	-9799	14268	-14208	-161	-11202	12132	-8172	-216	-11463	11387	-5194	-150	-128	-118	-66	-60	-62	-104	38	-150	18	34	-75	-23	-55	84	-33	-1
0.700833	-627	-2294	-3356	-15096	-84	-5112	-1315	-18719	-180	-8094	-7578	-17314	-77	-7559	-10648	-12980	-90	4903	4093	-17804	-97	-10550	13593	-13989	-138	-11430	11506	-7714	-211	-11925	11131	-5550	-147	-127	-113	-66	-62	-53	-101	41	-153	17	35	-74	-19	-53	84	-30	1
0.701667	-590	-2316	-3231	-15134	-81	-4972	-1096	-19198	-165	-8130	-7525	-17699	35	-7724	-10759	-13750	-88	4766	4280	-17515	-114	-11282	12940	-13727	-122	-11651	10917	-7274	-196	-12344	11023	-5983	-147	-129	-113	-65	-61	-58	-108	40	-148	19	34	-75	-18	-57	84	-31	-3
0.702500	-562	-2324	-3077	-15199	-69	-4851	-893	-19685	-144	-8142	-7457	-18116	269	-7914	-10841	-14533	-76	4594	4467	-17251	-119	-11987	12299	-13432	-114	-11868	10373	-6860	-182	-12700	11049	-6469	-148	-129	-117	-67	-63	-46	-108	39	-152	17	36	-79	-18	-57	85	-30	2
0.703333	-527	-2326	-2924	-15294	-56	-4746	-705	-20175	-139	-8131	-7382	-18488	235	-8116	-10911	-15334	-94	4415	4645	-17023	-120	-12649	11685	-13112	-127	-12078	9868	-6477	-172	-12986	11193	-7018	-151	-129	-120	-64	-63	-59	-107	40	-152	18	35	-74	-21	-56	85	-30	0
0.704167	-512	-2323	-2767	-15413	-92	-4663	-546	-20668	-141	-8110	-7314	-18892	271	-8324	-10971	-16150	-109	4214	4824	-16820	-99	-13260	11101	-12796	-129	-12288	9405	-6130	-193	-13166	11414	-7611	-149	-128	-118	-65	-63	-61	-111	39	-153	15	34	-75	-22	-56	86	-29	0
0.705000	-497	-2305	-2602	-15563	-84	-4605	-415	-21161	-169	-8072	-7259	-19303	362	-8536	-11033	-16984	-108	3996	4987	-16659	-114	-13818	10537	-12488	-118	-12495	8989	-5827	-201	-13261	11699	-8234	-148	-127	-116	-65	-62	-60	-102	43	-151	18	37	-75	-22	-53	86	-29	0
0.705833	-472	-2281	-2440	-15734	-77	-4580	-317	-21656	-130	-8028	-7229	-19720	278	-8744	-11100	-17826	-94	3772	5143	-16534	-118	-14275	10037	-12202	-126	-12706	8608	-5586	-180	-13256	12008	-8881	-143	-126	-118	-65	-60	-58	-103	43	-149	18	36	-76	-19	-55	86	-27	2
0.706667	-468	-2240	-2281	-15927	-75	-4585	-247	-22153	-130	-7979	-7225	-20144	236	-8943	-11182	-18671	-84	3540	5278	-16454	-87	-14674	9561	-11951	-139	-12917	8282	-5414	-156	-13163	12313	-9530	-152	-128	-120	-67	-62	-59	-105	39	-156	16	34	-73	-22	-57	84	-32	-3
0.707500	-447	-2188	-2122	-16143	-85	-4626	-208	-22654	-169	-7929	-7250	-20569	267	-9124	-11274	-19517	-87	3316	5412	-16412	-109	-14989	9129	-11743	-139	-13114	8002	-5321	-141	-12984	12590	-10164	-150	-124	-117	-61	-61	-61	-108	41	-152	18	35	-76	-21	-55	84	-29	0
0.708333	-420	-2111	-1962	-16376	-88	-4695	-191	-23150	-145	-7886	-7304	-20985	198	-9293	-11398	-20354	-87	3099	5529	-16415	-133	-15222	8735	-11588	-145	-13301	7776	-5323	-143	-12739	12817	-10777	-148	-127	-121	-64	-64	-57	-103	40	-150	17	37	-77	-25	-56	84	-30	0
0.709167	-376	-2029	-1809	-16626	-79	-4797	-199	-23645	-116	-7837	-7399	-21401	109	-9446	-11544	-21188	-69	2887	5636	-16455	-144	-15372	8390	-11497	-158	-13476	7596	-5425	-161	-12436	12969	-11360	-151	-127	-119	-76	-64	-58	-107	39	-153	17	34	-79	-23	-58	81	-32	0
0.710000	-362	-1924	-1661	-16892	-81	-4927	-225	-24137	-115	-7825	-7519	-21801	190	-9577	-11712	-22014	-62	2693	5740	-16539	-120	-15436	8089	-11466	-172	-13622	7463	-5628	-164	-12092	13031	-11901	-149	-127	-118	-66	-67	-58	-104	39	-152	17	37	-76	-24	-57	85	-31	0
0.710833	-350	-1795	-1517	-17163	-87	-5085	-271	-24619	-118	-7803	-7671	-22198	248	-9693	-11899	-22821	-62	2523	5829	-16653	-99	-15420	7833	-11496	-180	-13739	7375	-5946	-197	-11730	13003	-12392	-150	-127	-114	-63	-64	-56	-105	40	-151	19	35	-75	-25	-61	80	-29	-1
0.711667	-317	-1654	-1381	-17446	-69	-5262	-326	-25089	-134	-7797	-7848	-22578	160	-9793	-12108	-23610	-63	2372	5916	-16803	-115	-15335	7614	-11589	-188	-13815	7331	-6368	-208	-11369	12889	-12830	-146	-125	-119	-64	-65	-61	-105	40	-152	19	44	-72	-21	-59	86	-29	-6
0.712500	-303	-1493	-1249	-17728	-72	-5458	-392	-25546	-154	-7793	-8048	-22945	4	-9877	-12336	-24375	-68	2248	6004	-17000	-108	-15178	7436	-11748	-216	-13857	7324	-6898	-203	-11021	12678	-13216	-149	-120	-117	-64	-64	-50	-104	42	-151	21	37	-74	-21	-58	79	-29	0
0.713333	-284	-1317	-1121	-18019	-74	-5675	-465	-25992	-143	-7816	-8265	-23299	-35	-9948	-12571	-25109	-68	2140	6091	-17229	-88	-14980	7289	-11962	-239	-13853	7344	-7523	-213	-10705	12390	-13554	-149	-128	-118	-63	-60	-57	-104	41	-150	21	37	-73	-21	-56	87	-28	-1
0.714167	-258	-1126	-999	-18312	-68	-5902	-551	-26419	-110	-7849	-8499	-23641	15	-10014	-12820	-25825	-65	2079	6183	-17494	-81	-14699	7170	-12237	-257	-13798	7391	-8238	-215	-10441	12029	-13847	-146	-124	-118	-65	-60	-61	-96	40	-150	18	35	-75	-24	-57	81	-31	0
0.715000	-262	-919	-880	-18602	-73	-6138	-631	-26825	-128	-7880	-8741	-23971	-113	-10068	-13065	-26509	-74	2031	6278	-17790	-92	-14395	7077	-12561	-265	-13701	7447	-9027	-199	-10231	11619	-14100	-149	-128	-125	-67	-65	-60	-107	33	-153	22	30	-82	-24	-73	77	-31	-3
0.715833	-249	-705	-768	-18891	-91	-6380	-722	-27219	-104	-7924	-8991	-24295	-211	-10123	-13308	-27156	-61	2022	6376	-18114	-77	-14053	6997	-12925	-255	-13536	7514	-9880	-208	-10080	11173	-14312	-150	-130	-121	-67	-62	-59	-108	37	-155	11	36	-77	-22	-60	79	-30	-6
0.716667	-212	-479	-653	-19171	-53	-6626	-811	-27546	-60	-7976	-9244	-24604	-19	-10168	-13537	-27787	-56	2040	6485	-18472	-85	-13693	6927	-13329	-249	-13360	7585	-10778	-210	-9996	10716	-14509	-152	-130	-125	-68	-67	-59	-109	38	-156	12	34	-78	-23	-56	89	-30	-4
0.717500	-115	-242	-541	-19446	-55	-6873	-918	-27863	-93	-8037	-9499	-24911	50	-10214	-13753	-28333	-51	2078	6601	-18842	-79	-13312	6863	-13765	-234	-13129	7650	-11702	-215	-9978	10260	-14679	-153	-131	-139	-64	-63	-61	-111	39	-153	13	29	-78	-25	-60	78	-33	-5
0.718333	-28	46	-429	-19713	-49	-7123	-1013	-28151	-105	-8101	-9749	-25210	-22	-10258	-13948	-28847	-42	2145	6723	-19232	-63	-12923	6804	-14225	-237	-12862	7706	-12635	-233	-10019	9837	-14834	-149	-127	-127	-68	-64	-61	-107	38	-153	15	27	-69	-26	-57	80	-30	-7
0.719167	-42	248	-319	-19965	-42	-7365	-1094	-28399	-82	-8172	-9999	-25513	38	-10295	-14116	-29319	-59	2232	6851	-19656	-92	-12532	6743	-14703	-252	-12564	7773	-13553	-252	-10111	9450	-14995	-153	-129	-122	-66	-62	-58	-103	41	-153	16	35	-76	-19	-57	82	-31	0
0.720000	-17	497	-213	-20223	-45	-7613	-1238	-28621	-79	-8249	-10248	-25822	46	-10335	-14261	-29741	-75	2335	6992	-20089	-105	-12144	6673	-15199	-232	-12251	7772	-14456	-243	-10257	9110	-15131	-148	-128	-122	-65	-58	-60	-105	43	-153	15	34	-77	-17	-59	79	-30	0
0.720833	6	742	-126	-20465	-48	-7860	-1370	-28811	-75	-8330	-10495	-26134	-33	-10380	-14381	-30110	-51	2451	7133	-20524	-94	-11775	6600	-15700	-222	-11923	7779	-15328	-193	-10433	8838	-15275	-149	-130	-124	-68	-61	-58	-103	39	-148	18	35	-79	-21	-58	80	-31	2
0.721667	6	988	-18	-20700	-46	-8105	-1511	-28977	-49	-8423	-10743	-26453	-109	-10416	-14476	-30419	-35	2581	7281	-20965	-80	-11414	6516	-16212	-245	-11587	7767	-16155	-167	-10631	8633	-15419	-147	-130	-124	-67	-60	-59	-101	38	-151	12	32	-79	-25	-56	81	-31	-1
0.722500	12	1226	62	-20927	-33	-8352	-1668	-29116	-66	-8524	-10994	-26784	-260	-10455	-14544	-30667	-43	2704	7429	-21408	-91	-11070	6423	-16730	-239	-11258	7746	-16913	-152	-10841	8500	-15563	-127	-130	-122	-69	-66	-61	-103	39	-150	17	34	-77	-24	-58	81	-30	0
0.723333	8	1456	142	-21150	-32	-8604	-1842	-29235	-98	-8638	-11249	-27124	-196	-10490	-14579	-30852	-57	2831	7580	-21847	-103	-10751	6326	-17251	-232	-10938	7708	-17643	-153	-11049	8434	-15702	-151	-133	-127	-70	-66	-63	-110	36	-155	16	26	-81	-29	-60	77	-33	-5
0.724167	-15	1670	205	-21370	-33	-8863	-2037	-29339	-99	-8758	-11512	-27473	-210	-10523	-14629	-30964	-45	2957	7731	-22269	-82	-10453	6231	-17766	-255	-10635	7672	-18288	-163	-11240	8441	-15832	-150	-133	-125	-70	-65	-61	-107	38	-154	13	32	-78	-22	-59	80	-32	-4
0.725000	-7	1879	260	-21583	-32	-9113	-2239	-29424	-97	-8887	-11777	-27832	-255	-10551	-14645	-31003	-63	3077	7882	-22670	-103	-10175	6139	-18272	-286	-10350	7628	-18873	-145	-11415	8511	-15945	-153	-131	-122	-66	-63	-62	-132	37	-154	13	32	-82	-24	-60	80	-32	-4
0.725833	-19	2073	301	-21791	-34	-9368	-2463	-29502	-88	-9031	-12053	-28188	-197	-10584	-14657	-30976	-85	3180	8030	-23057	-103	-9929	6050	-18770	-298	-10091	7591	-19409	-134	-11563	8631	-16038	-148	-128	-122	-70	-62	-62	-105	39	-151	18	33	-78	-19	-57	87	-31	1
0.726667	-22	2254	331	-21990	-32	-9633	-2706	-29578	-81	-9197	-12341	-28563	-233	-10617	-14674	-30868	-61	3271	8169	-23414	-78	-9703	5971	-19268	-307	-9863	7564	-19884	-161	-11686	8789	-16099	-148	-130	-122	-64	-52	-60	-104	40	-154	18	36	-77	-24	-57	79	-31	1
0.727500	-13	2416	348	-22195	-34	-9894	-2976	-29663	-103	-9379	-12649	-28931	-240	-10650	-14698	-30684	-44	3345	8292	-23751	-83	-9507	5907	-19755	-291	-9664	7551	-20316	-147	-11767	8966	-16126	-145	-130	-119	-63	-61	-61	-108	41	-152	16	35	-76	-19	-57	81	-30	-3
0.728333	-16	2553	349	-22394	-17	-10156	-3262	-29735	-110	-9577	-12967	-29303	-66	-10690	-14739	-30422	-52	3398	8401	-24061	-88	-9333	5864	-20232	-274	-9498	7565	-20710	-126	-11826	9164	-16116	-149	-127	-119	-65	-60	-60	-105	42	-150	20	35	-74	-18	-59	81	-29	-1
0.729167	-18	2675	334	-22599	-19	-10422	-3577	-29825	-116	-9798	-13308	-29672	-164	-10743	-14804	-30085	-61	3428	8496	-24356	-63	-9187	5834	-20699	-269	-9369	7595	-21073	-144	-11857	9360	-16052	-150	-128	-118	-68	-63	-63	-107	38	-150	19	30	-79	-25	-59	80	-30	0
0.730000	-6	2782	314	-22796	-23	-10685	-3905	-29921	-146	-10038	-13660	-30042	-204	-10799	-14896	-29667	-79	3436	8571	-24628	-58	-9068	5840	-21153	-257	-9273	7648	-21413	-122	-11868	9542	-15946	-152	-132	-129	-65	-61	-63	-104	37	-149	16	30	-77	-24	-59	77	-33	-4
0.730833	12	2866	285	-22989	-23	-10937	-4258	-30026	-114	-10297	-14028	-30393	-238	-10872	-15018	-29174	-66	3426	8621	-24875	-86	-8971	5862	-21589	-236	-9206	7731	-21739	-97	-11865	9704	-15781	-148	-128	-121	-67	-62	-61	-107	35	-152	17	33	-75	-19	-56	78	-32	-3
0.731667	-1	2932	247	-23180	-23	-11183	-4633	-30137	-81	-10569	-14442	-30736	-200	-10955	-15182	-28617	-50	3396	8647	-25108	-80	-8901	5918	-22019	-235	-9175	7836	-22062	-114	-11857	9827	-15564	-151	-131	-121	-69	-65	-65	-105	38	-154	15	32	-79	-29	-60	78	-35	-3
0.732500	-13	2973	201	-23368	-29	-11429	-5043	-30265	-96	-10858	-14810	-31055	-200	-11054	-15379	-27993	-60	3348	8651	-25327	-40	-8854	6000	-22429	-229	-9169	7964	-22381	-125	-11845	9924	-15292	-146	-130	-121	-69	-65	-62	-105	38	-153	19	34	-78	-22	-59	79	-31	-1
0.733333	-8	3008	159	-23546	-32	-11654	-5455	-30383	-108	-11152	-15210	-31353	2	-11164	-15634	-27306	-47	3287	8632	-25536	-30	-8828	6106	-22820	-208	-9196	8104	-22704	-146	-11844	9972	-14976	-151	-130	-122	-66	-61	-61	-111	50	-154	20	34	-75	-21	-57	80	-31	0
0.734167	26	3015	107	-23711	-46	-11872	-5913	-30509	-112	-11459	-15616	-31618	52	-11290	-15902	-26584	-55	3211	8587	-25744	-50	-8826	6231	-23200	-202	-9249	8262	-23034	-183	-11854	9978	-14613	-149	-128	-124	-65	-60	-57	-105	37	-151	19	35	-76	-19	-57	76	-29	2
0.735000	52	3006	53	-23866	-41	-12077	-6362	-30627	-117	-11762	-16017	-31885	-127	-11432	-16231	-25815	-58	3133	8525	-25945	-31	-8844	6373	-23550	-195	-9329	8404	-23375	-205	-11890	9946	-14210	-152	-131	-120	-65	-65	-61	-109	38	-151	22	36	-76	-22	-57	79	-30	-4
0.735833	37	2977	0	-24004	-47	-12275	-6845	-30738	-109	-12066	-16414	-32058	-148	-11585	-16590	-25016	-53	3043	8447	-26144	-46	-8884	6522	-23889	-203	-9436	8549	-23726	-195	-11945	9874	-13786	-152	-130	-122	-68	-61	-60	-108	35	-155	15	34	-76	-25	-40	77	-28	-3
0.736667	24	2936	-58	-24126	-51	-12451	-7338	-30833	-104	-12363	-16796	-32218	-158	-11743	-16960	-24209	-52	2956	8359	-26342	-67	-8933	6678	-24201	-230	-9564	8674	-24082	-201	-12026	9767	-13339	-151	-130	-122	-64	-43	-59	-100	37	-153	21	29	-76	-21	-59	77	-29	-1
0.737500	0	2883	-118	-24224	-38	-12620	-7861	-30908	-79	-12653	-17160	-32334	-127	-11911	-17408	-23384	-56	2875	8267	-26536	-73	-9002	6832	-24496	-251	-9726	8780	-24443	-225	-12133	9637	-12906	-151	-129	-121	-69	-63	-63	-104	36	-153	11	32	-77	-25	-60	78	-29	-1
0.738333	-43	2808	-183	-24300	-57	-12778	-8397	-30951	-26	-12923	-17493	-32407	-64	-12085	-17855	-22568	-66	2802	8184	-26726	-83	-9086	6985	-24766	-229	-9878	8859	-24801	-238	-12256	9486	-12427	-149	-128	-121	-66	-61	-58	-103	40	-151	17	30	-77	-24	-58	80	-26	0
0.739167	-61	2728	-249	-24352	-73	-12921	-8947	-30961	-4	-13175	-17802	-32421	-85	-12252	-18318	-21745	-64	2739	8093	-26902	-83	-9175	7128	-25020	-190	-10060	8896	-25149	-242	-12397	9323	-11977	-150	-128	-118	-65	-61	-58	-102	39	-151	16	35	-73	-18	-55	84	-28	3
0.740000	-76	2633	-326	-24381	-79	-13059	-9508	-30936	-29	-13406	-18073	-32389	-211	-12425	-18795	-20943	-69	2679	8015	-27069	-79	-9279	7242	-25249	-147	-10262	8886	-25481	-220	-12555	9149	-11548	-144	-134	-125	-72	-62	-61	-107	38	-151	12	30	-76	-25	-61	76	-30	-1
0.740833	-127	2528	-409	-24386	-74	-13190	-10081	-30874	-55	-13617	-18304	-32301	-265	-12590	-19274	-20166	-80	2642	7964	-27209	-91	-9386	7342	-25465	-126	-10466	8833	-25790	-216	-12715	8985	-11139	-153	-126	-119	-64	-61	-58	-104	37	-150	17	33	-76	-19	-58	76	-27	1
0.741667	-143	2417	-505	-24361	-80	-13311	-10658	-30765	-40	-13796	-18478	-32145	-181	-12767	-19748	-19416	-68	2613	7928	-27317	-97	-9501	7404	-25648	-136	-10674	8724	-26048	-211	-12874	8828	-10772	-148	-128	-121	-69	-73	-60	-104	39	-174	17	36	-77	-22	-58	81	-29	0
0.742500	-141	2302	-615	-24314	-90	-13430	-11231	-30606	-30	-13960	-18623	-31935	-158	-12896	-20202	-18706	-60	2596	7922	-27384	-102	-9614	7435	-25821	-138	-10886	8560	-26265	-215	-13021	8682	-10444	-151	-132	-120	-67	-65	-60	-107	42	-153	13	30	-77	-23	-58	80	-29	-4
0.743333	-164	2183	-723	-24252	-99	-13548	-11832	-30406	-30	-14096	-18712	-31631	-93	-13038	-20633	-18030	-59	2590	7934	-27398	-134	-9731	7433	-25976	-114	-11092	8351	-26420	-193	-13147	8554	-10159	-152	-128	-121	-69	-63	-55	-109	38	-132	15	34	-76	-21	-60	78	-30	1
0.744167	-165	2070	-853	-24161	-102	-13658	-12425	-30162	-72	-14211	-18757	-31313	-122	-13167	-21040	-17404	-65	2591	7982	-27356	-135	-9848	7390	-26109	-93	-11290	8080	-26510	-98	-13250	8430	-9918	-152	-128	-121	-66	-62	-58	-105	40	-153	17	34	-77	-24	-59	81	-30	0
0.745000	-195	1954	-997	-24065	-104	-13772	-13011	-29875	-91	-14310	-18753	-30876	-287	-13287	-21406	-16805	-67	2598	8051	-27250	-132	-9964	7312	-26229	-132	-11474	7766	-26518	-78	-13313	8359	-9726	-148	-131	-127	-66	-65	-59	-104	42	-153	13	34	-72	-21	-56	82	-29	-4
0.745833	-218	1848	-1155	-23948	-104	-13878	-13595	-29549	-62	-14393	-18713	-30438	-198	-13400	-21733	-16257	-57	2604	8127	-27070	-141	-10075	7184	-26334	-152	-11642	7413	-26445	-168	-13347	8289	-9586	-148	-125	-120	-66	-62	-58	-107	39	-148	17	34	-75	-16	-59	80	-36	1
0.746667	-224	1743	-1324	-23825	-104	-13986	-14169	-29185	-52	-14457	-18629	-29907	-168	-13505	-22012	-15751	-53	2616	8255	-26821	-126	-10187	7050	-26425	-167	-11791	7019	-26282	-218	-13333	8238	-9496	-147	-125	-118	-55	-62	-58	-103	42	-151	18	35	-75	-23	-56	84	-29	2
0.747500	-271	1657	-1491	-23698	-107	-14101	-14736	-28791	-34	-14517	-18526	-29326	-193	-13602	-22239	-15288	-78	2621	8380	-26501	-117	-10290	6866	-26499	-181	-11917	6597	-26034	-171	-13287	8203	-9450	-143	-121	-122	-65	-60	-57	-103	41	-150	21	34	-70	-22	-58	82	-29	2
0.748333	-292	1576	-1705	-23571	-118	-14208	-15290	-28370	-16	-14572	-18402	-28692	-184	-13693	-22419	-14869	-98	2621	8503	-26109	-124	-10399	6652	-26556	-219	-12028	6150	-25695	-91	-13189	8180	-9456	-151	-131	-124	-66	-65	-61	-109	37	-156	4	34	-76	-5	-60	79	-33	-4
0.749167	-317	1509	-1918	-23461	-120	-14324	-15829	-27931	-10	-14629	-18265	-28019	-230	-13788	-22544	-14488	-65	2617	8632	-25655	-117	-10504	6420	-26598	-241	-12086	5697	-25272	-78	-13059	8164	-9503	-150	-128	-125	-67	-63	-61	-104	38	-150	17	32	-79	-23	-60	79	-34	1
0.750000	-340	1464	-2140	-23321	-110	-14428	-16343	-27464	35	-14681	-18116	-27304	-232	-13874	-22610	-14142	-47	2607	8752	-25138	-92	-10608	6165	-26619	-215	-12163	5241	-24759	-135	-12887	8166	-9591	-152	-131	-124	-52	-62	-60	-109	37	-153	12	33	-79	-23	-59	81	-33	-4
0.750833	-337	1437	-2364	-23202	-109	-14530	-16831	-26991	24	-14740	-17979	-26561	-154	-13963	-22630	-13834	-69	2591	8860	-24580	-74	-10705	5899	-26618	-203	-12194	4791	-24167	-155	-12683	8150	-9714	-149	-127	-125	-65	-62	-59	-104	38	-156	19	35	-77	-22	-58	81	-29	-3
0.751667	-318	1432	-2598	-23095	-118	-14634	-17289	-26510	-18	-14801	-17854	-25802	-97	-14064	-22589	-13558	-85	2569	8946	-23989	-84	-10808	5622	-26600	-214	-12202	4359	-23512	-178	-12453	8146	-9868	-152	-127	-124	-90	-77	-62	-105	37	-151	16	35	-77	-23	-57	85	-30	1
0.752500	-284	1444	-2859	-22976	-112	-14736	-17717	-26015	-34	-14871	-17751	-25039	-135	-14141	-22520	-13311	-72	2538	9012	-23384	-57	-10910	5348	-26554	-208	-12192	3954	-22800	-228	-12209	8135	-10055	-150	-128	-122	-64	-61	-60	-103	40	-149	18	35	-76	-21	-59	80	-33	3
0.753333	-268	1474	-3079	-22910	-99	-14833	-18110	-25522	-58	-14948	-17676	-24265	-91	-14227	-22402	-13068	-72	2504	9045	-22772	-51	-11016	5071	-26488	-205	-12160	3581	-22048	-248	-11948	8116	-10266	-149	-127	-122	-66	-61	-57	-103	37	-152	13	39	-75	-23	-56	81	-32	2
0.754167	-315	1520	-3320	-22835	-105	-14929	-18458	-25019	-97	-15034	-17640	-23550	-98	-14323	-22258	-12896	-81	2464	9053	-22174	-56	-11123	4798	-26394	-170	-12118	3246	-21269	-210	-11685	8082	-10503	-153	-129	-120	-66	-64	-57	-101	42	-153	19	37	-76	-22	-56	82	-31	-5
0.755000	-386	1590	-3559	-22777	-111	-15022	-18766	-24517	-104	-15119	-17641	-22839	-151	-14422	-22080	-12716	-74	2419	9034	-21608	-44	-11236	4536	-26277	-109	-12062	2958	-20476	-167	-11425	8034	-10758	-148	-129	-122	-65	-60	-57	-100	38	-152	19	35	-75	-19	-57	79	-30	-3
0.755833	-382	1669	-3789	-22731	-111	-15111	-19026	-24014	-115	-15220	-17692	-22164	-174	-14512	-21889	-12556	-72	2369	8987	-21092	-70	-11350	4281	-26131	-96	-11995	2721	-19678	-191	-11172	7968	-11034	-153	-131	-124	-66	-63	-64	-107	40	-150	17	34	-77	-22	-60	80	-32	-1
0.756667	-376	1760	-4008	-22696	-105	-15201	-19234	-23506	-127	-15326	-17783	-21530	-220	-14612	-21685	-12397	-62	2323	8914	-20632	-85	-11476	4042	-25964	-50	-11922	2534	-18898	-197	-10931	7893	-11324	-148	-131	-125	-70	-45	-64	-103	37	-156	10	27	-82	-25	-62	76	-33	-5
0.757500	-393	1858	-4220	-22670	-102	-15286	-19397	-22988	-107	-15430	-17925	-20953	-80	-14697	-21481	-12245	-59	2272	8826	-20242	-52	-11600	3819	-25768	-31	-11836	2407	-18135	-185	-10707	7800	-11621	-153	-136	-125	-69	-67	-63	-108	37	-153	11	34	-80	-25	-60	79	-33	-7
0.758333	-383	1967	-4409	-22670	-91	-15363	-19495	-22466	-136	-15533	-18099	-20424	-46	-14781	-21274	-12091	-58	2208	8731	-19922	-75	-11729	3613	-25553	-55	-11748	2343	-17427	-171	-10502	7693	-11926	-152	-131	-122	-69	-64	-61	-109	38	-159	11	29	-79	-21	-59	80	-31	-3
0.759167	-374	2080	-4557	-22666	-76	-15438	-19538	-21939	-105	-15632	-18304	-19955	-153	-14857	-21079	-11936	-58	2175	8625	-19686	-76	-11860	3423	-25307	-68	-11654	2336	-16759	-114	-10321	7576	-12234	-149	-131	-121	-68	-63	-60	-102	40	-154	17	33	-74	-39	-56	84	-28	-10
0.760000	-389	2205	-4736	-22678	-78	-15512	-19513	-21411	-81	-15732	-18547	-19507	-272	-14931	-20900	-11779	-62	2128	8519	-19542	-69	-11995	3253	-25047	-68	-11559	2380	-16160	-155	-10163	7446	-12549	-150	-128	-121	-67	-61	-61	-104	40	-149	18	32	-76	-22	-58	85	-26	1
0.760833	-384	2324	-4869	-22705	-88	-15581	-19456	-20878	-107	-15826	-18808	-19195	-300	-14996	-20740	-11613	-65	2074	8413	-19485	-76	-12114	3099	-24772	-84	-11470	2482	-15614	-169	-10038	7308	-12858	-150	-128	-121	-66	-63	-60	-103	39	-153	19	33	-76	-19	-55	86	-30	2
0.761667	-325	2446	-4978	-22735	-87	-15649	-19337	-20344	-117	-15920	-19092	-18900	-109	-15071	-20604	-11441	-62	2020	8319	-19505	-78	-12267	2960	-24480	-115	-11378	2636	-15146	-186	-9937	7171	-13164	-147	-127	-117	-67	-62	-59	-116	27	-152	19	35	-74	-24	-56	81	-26	0
0.762500	-342	2564	-5065	-22782	-83	-15718	-19146	-19817	-127	-16001	-19363	-18656	-161	-15114	-20497	-11261	-64	1964	8228	-19611	-115	-12409	2836	-24168	-128	-11293	2836	-14749	-185	-9862	7036	-13455	-150	-128	-118	-65	-65	-63	-104	41	-148	16	34	-73	-19	-57	81	-31	3
0.763333	-400	2686	-5132	-22833	-63	-15781	-18909	-19296	-124	-16074	-19634	-18462	-301	-15162	-20420	-11072	-90	1898	8152	-19787	-122	-12545	2731	-23849	-143	-11208	3074	-14431	-184	-9814	6911	-13735	-150	-127	-122	-64	-61	-59	-101	12	-149	17	32	-75	-19	-57	79	-29	-3
0.764167	-402	2802	-5174	-22901	-53	-15843	-18620	-18795	-143	-16145	-19888	-18299	-199	-15205	-20367	-10884	-67	1831	8086	-20031	-117	-12686	2638	-23512	-154	-11133	3351	-14185	-178	-9790	6797	-13995	-147	-127	-118	-66	-59	-59	-105	33	-148	18	35	-73	-22	-56	82	-28	-4
0.765000	-358	2926	-5197	-22973	-70	-15903	-18288	-18301	-147	-16202	-20122	-18168	-84	-15243	-20344	-10684	-67	1752	8031	-20326	-107	-12825	2570	-23182	-136	-11067	3659	-14000	-160	-9793	6700	-14236	-151	-139	-120	-64	-64	-61	-104	37	-151	15	32	-76	-26	-57	80	-31	-3
0.765833	-323	3049	-5200	-23058	-74	-15966	-17912	-17852	-141	-16258	-20319	-18057	-103	-15277	-20334	-10488	-67	1673	7984	-20660	-108	-12953	2515	-22833	-152	-11006	3996	-13880	-121	-9808	6634	-14451	-147	-127	-117	-65	-60	-58	-108	36	-152	18	36	-83	-18	-55	84	-30	1
0.766667	-286	3176	-5188	-23146	-48	-16009	-17488	-17422	-131	-16301	-20474	-17947	-142	-15303	-20341	-10296	-82	1585	7947	-21026	-109	-13087	2478	-22476	-176	-10958	4349	-13820	-105	-9845	6595	-14639	-150	-128	-118	-69	-61	-58	-111	40	-151	19	33	-73	-19	-53	82	-28	0
0.767500	-317	3309	-5160	-23247	-46	-16062	-17037	-17033	-105	-16328	-20579	-17848	-219	-15324	-20364	-10105	-80	1488	7911	-21413	-109	-13216	2455	-22112	-160	-10920	4721	-13789	-93	-9897	6590	-14790	-149	-128	-118	-65	-60	-55	-103	39	-150	18	35	-74	-21	-53	85	-28	0
0.768333	-559	3446	-5125	-23359	-42	-16102	-16557	-16683	-82	-16348	-20631	-17733	-215	-15341	-20376	-9928	-68	1386	7866	-21805	-105	-13343	2452	-21739	-151	-10901	5096	-13832	-91	-9963	6617	-14916	-150	-130	-116	-67	-62	-59	-102	40	-150	19	15	-73	-21	-56	82	-29	-5
0.769167	-757	3586	-5095	-23479	-34	-16137	-16063	-16390	-80	-16354	-20632	-17606	-170	-15352	-20423	-9772	-74	1276	7813	-22211	-109	-13475	2468	-21365	-165	-10899	5466	-13895	-119	-10041	6681	-15000	-150	-131	-121	-69	-62	-59	-102	39	-156	15	29	-77	-23	-55	82	-30	-4
0.770000	-604	3726	-5044	-23602	-34	-16159	-15550	-16147	-90	-16346	-20585	-17452	-201	-15355	-20445	-9627	-69	1161	7746	-22600	-145	-13598	2506	-20984	-208	-10910	5835	-13980	-149	-10124	6781	-15053	-149	-129	-96	-65	-62	-60	-103	37	-155	18	33	-74	-23	-58	81	-30	0
0.770833	-475	3885	-4998	-23729	-25	-16168	-15034	-15956	-70	-16312	-20449	-17264	-162	-15345	-20456	-9498	-69	1052	7666	-22974	-179	-13719	2564	-20591	-227	-10941	6189	-14082	-153	-10211	6926	-15062	-146	-128	-118	-64	-61	-60	-105	40	-149	16	33	-75	-21	-60	81	-29	9
0.771667	-443	4038	-4958	-23861	-25	-16164	-14523	-15818	-63	-16262	-20263	-17041	-113	-15333	-20447	-9392	-83	937	7563	-23328	-199	-13841	2646	-20203	-218	-10984	6532	-14191	-154	-10299	7106	-15036	-149	-141	-121	-68	-59	-92	-104	41	-152	18	32	-74	-22	-55	82	-28	0
0.772500	-270	4198	-4930	-24001	-21	-16144	-14011	-15737	-85	-16190	-20034	-16783	-179	-15304	-20416	-9312	-82	827	7435	-23658	-218	-13958	2748	-19807	-223	-11056	6846	-14303	-162	-10389	7316	-14975	-148	-128	-119	-64	-60	-59	-104	42	-149	15	33	-75	-19	-56	85	-28	8
0.773333	249	4351	-4902	-24139	-18	-16107	-13514	-15706	-42	-16093	-19745	-16481	-245	-15264	-20355	-9256	-80	717	7280	-23958	-221	-14085	2874	-19411	-264	-11144	7143	-14409	-156	-10482	7556	-14879	-148	-129	-124	-70	-84	-59	-105	40	-152	13	30	-77	-19	-60	80	-35	0
0.774167	400	4507	-4892	-24280	-24	-16056	-13036	-15732	0	-15978	-19420	-16145	-362	-15213	-20266	-9225	-74	614	7107	-24225	-227	-14208	3017	-19011	-270	-11249	7406	-14500	-151	-10571	7820	-14741	-147	-124	-120	-65	-63	-61	-102	41	-152	16	34	-74	-26	-56	84	-30	-4
0.775000	200	4663	-4893	-24416	-21	-15984	-12571	-15792	34	-15833	-19050	-15766	-358	-15146	-20137	-9216	-69	519	6912	-24462	-210	-14328	3191	-18616	-254	-11377	7637	-14572	-155	-10656	8106	-14570	-149	-128	-121	-64	-65	-61	-105	42	-153	17	33	-76	-27	-58	81	-28	0
0.775833	269	4809	-4908	-24549	-10	-15895	-12134	-15890	2	-15667	-18659	-15351	-290	-15059	-19972	-9220	-69	437	6695	-24658	-195	-14449	3382	-18226	-279	-11529	7835	-14626	-173	-10747	8406	-14372	-150	-126	-121	-65	-64	-58	-107	39	-153	18	33	-79	-25	-59	78	-31	0
0.776667	246	4949	-4938	-24698	-17	-15791	-11724	-16018	-23	-15466	-18238	-14897	-323	-14965	-19767	-9271	-57	364	6469	-24826	-193	-14578	3591	-17839	-275	-11696	7998	-14651	-188	-10834	8714	-14144	-148	-126	-125	-70	-62	-61	-91	41	-149	19	32	-76	-22	-59	80	-30	-3
0.777500	177	5077	-4982	-24800	-18	-15670	-11330	-16170	-56	-15267	-17802	-14423	-329	-14854	-19529	-9332	-69	303	6231	-24956	-173	-14704	3830	-17463	-248	-11888	8127	-14649	-194	-10929	9020	-13880	-149	-127	-121	-67	-63	-60	-104	40	-154	16	32	-74	-24	-59	78	-32	0
0.778333	249	5193	-5041	-24915	-28	-15537	-10963	-16338	-171	-15043	-17357	-13923	-434	-14728	-19251	-9409	-80	252	5997	-25053	-154	-14828	4074	-17095	-265	-12088	8224	-14613	-187	-11022	9327	-13594	-152	-125	-118	-64	-80	-69	-107	37	-152	16	35	-74	-22	-56	79	-28	0
0.779167	240	5294	-5105	-25014	-22	-15387	-10615	-16505	-201	-14798	-16909	-13406	-372	-14592	-18942	-9503	-70	214	5757	-25119	-125	-14953	4346	-16746	-267	-12310	8291	-14548	-194	-11128	9618	-13281	-149	-124	-118	-63	-62	-56	-100	41	-147	21	36	-74	-17	-56	82	-16	0
0.780000	165	5377	-5194	-25113	-18	-15236	-10290	-16668	-164	-14549	-16469	-12887	-306	-14449	-18599	-9609	-72	185	5523	-25154	-94	-15081	4624	-16417	-240	-12544	8328	-14458	-208	-11240	9897	-12946	-147	-124	-117	-63	-60	-58	-105	42	-150	20	36	-73	-16	-56	81	-26	1
0.780833	141	5443	-5289	-25197	-15	-15079	-9979	-16828	-165	-14289	-16040	-12363	-444	-14296	-18230	-9737	-59	164	5303	-25159	-75	-15206	4925	-16109	-218	-12791	8341	-14338	-206	-11368	10150	-12597	-149	-125	-118	-62	-62	-57	-102	40	-152	21	35	-73	-19	-55	82	-30	0
0.781667	118	5488	-5395	-25274	-23	-14947	-9686	-16965	-156	-14037	-15617	-11840	-483	-14144	-17845	-9867	-52	145	5091	-25136	-59	-15336	5229	-15827	-211	-13051	8326	-14194	-180	-11514	10380	-12227	-134	-127	-120	-65	-65	-62	-107	39	-158	16	32	-76	-24	-58	79	-30	-6
0.782500	72	5514	-5508	-25335	-12	-14767	-9403	-17076	-138	-13773	-15207	-11331	-389	-13984	-17440	-10011	-60	129	4897	-25088	-26	-15459	5558	-15565	-189	-13307	8308	-14028	-164	-11671	10584	-11845	-151	-129	-122	-64	-63	-60	-107	40	-153	19	35	-75	-19	-59	79	-29	-4
0.783333	46	5525	-5623	-25383	-9	-14607	-9122	-17137	-130	-13519	-14806	-10837	-241	-13824	-17021	-10154	-58	115	4722	-25015	-3	-15588	5894	-15334	-191	-13572	8273	-13844	-178	-11845	10762	-11451	-150	-129	-121	-66	-67	-59	-97	25	-151	15	30	-78	-21	-57	79	-28	0
0.784167	7	5514	-5746	-25421	-17	-14455	-8844	-17185	-108	-13276	-14423	-10373	-101	-13666	-16592	-10308	-57	97	4557	-24915	-8	-15714	6242	-15130	-208	-13805	8238	-13645	-193	-12033	10907	-11049	-150	-130	-122	-66	-63	-60	-103	42	-151	18	32	-76	-22	-48	84	-27	-15
0.785000	-11	5486	-5872	-25443	-11	-14307	-8569	-17200	-76	-13050	-14063	-9927	-45	-13507	-16159	-10460	-60	71	4412	-24799	12	-15827	6599	-14959	-230	-14077	8202	-13435	-201	-12242	11005	-10642	-149	-125	-119	-62	-62	-58	-100	42	-151	19	33	-75	-21	-56	79	-29	1
0.785833	-24	5441	-5999	-25453	-11	-14171	-8293	-17128	-90	-12835	-13693	-9524	-14	-13354	-15730	-10622	-55	38	4278	-24663	-12	-15944	6960	-14819	-243	-14314	8174	-13221	-197	-12465	11119	-10230	-148	-128	-120	-65	-59	-61	-101	41	-160	20	37	-72	-19	-51	80	-26	0
0.786667	-56	5377	-6123	-25446	-12	-14046	-8011	-17028	-79	-12640	-13339	-9155	-114	-13210	-15296	-10766	-51	-4	4156	-24513	-77	-16054	7330	-14707	-256	-14543	8152	-13011	-220	-12699	11179	-9823	-149	-126	-119	-63	-61	-57	-101	40	-150	20	34	-74	-22	-57	80	-24	3
0.787500	-298	5296	-6244	-25443	-16	-13930	-7725	-16889	-83	-12466	-12996	-8819	-218	-13070	-14875	-10916	-49	-59	4034	-24347	-68	-16161	7706	-14629	-243	-14757	8150	-12807	-245	-12941	11230	-9417	-147	-128	-117	-63	-63	-57	-99	43	-149	17	37	-70	-19	-53	81	-24	0
0.788333	-1041	5200	-6366	-25417	-22	-13823	-7430	-16704	-118	-12319	-12649	-8536	-183	-12942	-14467	-11064	-51	-129	3922	-24168	-85	-16264	8083	-14581	-220	-14953	8168	-12619	-265	-13192	11255	-9025	-148	-129	-118	-63	-63	-63	-104	40	-155	18	34	-75	-23	-56	78	-25	0
0.789167	-1305	5087	-6486	-25386	-33	-13729	-7128	-16484	-101	-12194	-12321	-8292	-27	-12824	-14081	-11209	-68	-211	3805	-23992	-114	-16361	8452	-14564	-215	-15134	8204	-12446	-308	-13442	11265	-8642	-148	-128	-122	-65	-65	-63	-105	39	-151	15	30	-77	-19	-56	73	-27	-4
0.790000	-902	4959	-6598	-25334	-34	-13642	-6815	-16222	-104	-12093	-11987	-8094	-58	-12712	-13703	-11337	-66	-307	3687	-23788	-101	-16450	8821	-14576	-296	-15301	8270	-12295	-321	-13697	11283	-8273	-154	-131	-124	-66	-64	-59	-105	35	-155	13	32	-79	-25	-59	77	-35	-1
0.790833	-798	4813	-6706	-25290	-45	-13569	-6499	-15931	-111	-12019	-11654	-7938	-170	-12606	-13354	-11458	-65	-406	3576	-23605	-96	-16531	9187	-14609	-237	-15442	8359	-12166	-300	-13931	11281	-7917	-152	-129	-121	-65	-66	-59	-110	38	-154	26	33	-75	-25	-58	75	-27	-3
0.791667	-687	4658	-6797	-25224	-51	-13496	-6163	-15633	-134	-11959	-11315	-7821	-88	-12509	-12995	-11567	-78	-515	3444	-23374	-78	-16600	9540	-14666	-170	-15574	8475	-12065	-275	-14157	11289	-7587	-152	-130	-116	-66	-61	-79	-104	38	-153	16	33	-76	-21	-60	81	-31	-5
0.792500	-524	4494	-6886	-25153	-52	-13435	-5828	-15269	-120	-11926	-10977	-7745	-17	-12422	-12668	-11659	-74	-625	3314	-23163	-51	-16666	9879	-14742	-115	-15686	8622	-11995	-216	-14371	11308	-7266	-147	-129	-124	-66	-64	-59	-105	37	-153	17	29	-74	-22	-58	82	-15	2
0.793333	-405	4314	-6964	-25074	-53	-13374	-5479	-14917	-75	-11911	-10639	-7710	-62	-12342	-12366	-11738	-62	-736	3178	-22951	-56	-16719	10211	-14837	-88	-15784	8790	-11949	-193	-14559	11339	-6976	-152	-130	-120	-66	-61	-48	-105	40	-153	18	33	-73	-23	-56	80	-30	-6
0.794167	-277	4121	-7039	-24991	-59	-13314	-5133	-14562	-57	-11915	-10299	-7704	-76	-12268	-12077	-11806	-55	-849	3017	-22739	-35	-16770	10519	-14957	-107	-15872	8983	-11940	-198	-14719	11383	-6708	-149	-129	-120	-65	-59	-57	-101	37	-153	13	35	-74	0	-56	82	-29	1
0.795000	-181	3909	-7100	-24902	-38	-13267	-4782	-14209	-43	-11934	-9963	-7734	-135	-12204	-11800	-11859	-73	-957	2884	-22532	-9	-16815	10808	-15082	-114	-15945	9197	-11953	-211	-14853	11444	-6464	-151	-130	-119	-66	-62	-57	-104	41	-151	17	34	-75	-23	-56	84	-27	-5
0.795833	-77	3689	-7153	-24814	-59	-13221	-4437	-13845	-42	-11964	-9627	-7795	-183	-12147	-11539	-11893	-79	-1052	2736	-22315	-10	-16851	11078	-15225	-96	-16008	9426	-11998	-197	-14956	11525	-6245	-147	-129	-121	-67	-65	-58	-93	41	-152	15	32	-94	-19	-58	81	-29	0
0.796667	52	3454	-7184	-24722	-56	-13175	-4095	-13493	-63	-12004	-9294	-7880	-208	-12099	-11292	-11922	-78	-1138	2584	-22131	-8	-16884	11326	-15378	-70	-16059	9678	-12062	-111	-15025	11621	-6053	-149	-130	-121	-38	-63	-60	-101	39	-149	16	32	-77	-24	-56	84	-30	-3
0.797500	189	3208	-7246	-24629	-68	-13141	-3760	-13171	-119	-12058	-8967	-7992	-231	-12055	-11049	-11937	-81	-1210	2435	-21947	-4	-16932	11559	-15543	-73	-16103	9933	-12144	-91	-15057	11745	-5887	-152	-130	-124	-67	-66	-62	-107	36	-152	13	27	-79	-21	-58	80	-30	-1
0.798333	239	2948	-7290	-24542	-81	-13102	-3434	-12858	-125	-12110	-8639	-8121	-128	-12021	-10818	-11943	-87	-1267	2282	-21768	-24	-16932	11772	-15715	-95	-16134	10201	-12241	-130	-15055	11882	-5745	-150	-135	-124	-70	-69	-60	-107	42	-154	16	33	-80	-23	-58	78	-32	-3
0.799167	249	2676	-7325	-24449	-96	-13068	-3125	-12569	-98	-12165	-8329	-8267	-85	-11992	-10587	-11942	-85	-1303	2149	-21594	-51	-16947	11957	-15893	-128	-16149	10478	-12345	-133	-15019	12041	-5622	-147	-129	-120	-67	-63	-60	-102	38	-151	19	-8	-77	-25	-56	90	-28	0
0.800000	285	2392	-7358	-24358	-87	-13033	-2830	-12297	-111	-12220	-8018	-8424	-150	-11967	-10362	-11934	-88	-1323	2011	-21441	-52	-16958	12154	-16074	-128	-16159	10748	-12457	-110	-14948	12204	-5525	-146	-129	-122	-67	-64	-59	-102	37	-152	17	32	-76	-18	-56	81	-28	2
0.800833	329	2106	-7399	-24267	-84	-13002	-2561	-12060	-113	-12278	-7721	-8600	-186	-11952	-10137	-11927	-79	-1327	1890	-21298	-33	-16965	12322	-16259	-76	-16153	11023	-12574	-63	-14850	12397	-5454	-145	-128	-120	-63	-61	-58	-103	38	-150	18	35	-78	-22	-62	82	-27	1
0.801667	329	1806	-7442	-24188	-84	-12973	-2314	-11846	-91	-12334	-7428	-8782	-247	-11944	-9913	-11920	-60	-1317	1776	-21166	-43	-16960	12479	-16452	-79	-16137	11290	-12686	-7	-14723	12595	-5406	-147	-127	-122	-64	-62	-61	-103	38	-149	19	34	-77	-22	-57	81	-28	3
0.802500	302	1502	-7494	-24111	-82	-12939	-2099	-11660	-103	-12390	-7153	-8978	-233	-11947	-9690	-11914	-56	-1295	1668	-21060	-59	-16948	12634	-16647	-142	-16112	11545	-12792	23	-14573	12796	-5382	-153	-129	-121	-63	-64	-59	-104	36	-153	20	34	-77	-12	-57	80	-31	0
0.803333	304	1194	-7553	-24035	-82	-12906	-1911	-11502	-101	-12417	-6884	-9180	-220	-11954	-9466	-11917	-60	-1262	1572	-20949	-90	-16924	12776	-16849	-202	-16073	11792	-12890	40	-14404	13010	-5382	-146	-129	-125	-65	-70	-62	-104	35	-152	16	34	-76	-19	-57	82	-29	-4
0.804167	290	882	-7623	-23964	-77	-12870	-1751	-11369	-100	-12491	-6626	-9385	-257	-11971	-9242	-11919	-63	-1219	1488	-20871	-114	-16883	12918	-17046	-228	-16017	12027	-12976	51	-14230	13225	-5409	-150	-126	-122	-64	-58	-57	-101	34	-148	20	36	-74	-17	-57	79	-31	1
0.805000	293	570	-7704	-23897	-77	-12830	-1625	-11264	-118	-12546	-6384	-9598	-521	-11995	-9016	-11931	-58	-1170	1412	-20791	-84	-16827	13054	-17252	-220	-15949	12242	-13053	34	-14041	13460	-5455	-146	-127	-124	-62	-63	-57	-107	35	-151	17	36	-74	-15	-59	80	-30	1
0.805833	328	262	-7798	-23832	-77	-12783	-1527	-11178	-91	-12582	-6153	-9815	-212	-12028	-8791	-11949	-70	-1116	1339	-20731	-59	-16755	13191	-17455	-223	-15871	12448	-13118	-28	-13849	13668	-5534	-148	-127	-119	-65	-62	-57	-103	37	-151	20	35	-73	-19	-55	79	-31	0
0.806667	310	-47	-7880	-23776	-83	-12734	-1463	-11120	-80	-12625	-5930	-10040	130	-12066	-8561	-11972	-76	-1065	1272	-20689	-74	-16660	13319	-17666	-223	-15777	12641	-13170	-65	-13659	13894	-5638	-149	-129	-122	-61	-61	-59	-108	33	-153	19	35	-77	-21	-59	79	-35	1
0.807500	213	-349	-8033	-23720	-90	-12681	-1420	-11084	-104	-12675	-5717	-10269	-104	-12119	-8334	-12001	-73	-1017	1209	-20656	-97	-16540	13456	-17865	-227	-15669	12818	-13208	-94	-13475	14113	-5763	-151	-125	-120	-63	-62	-57	-102	39	-152	19	35	-74	-22	-48	81	-32	0
0.808333	-42	-641	-8174	-23660	-95	-12617	-1401	-11064	-111	-12719	-5516	-10497	-45	-12174	-8105	-12032	-73	-965	1144	-20637	-88	-16395	13590	-18069	-204	-15551	12979	-13240	-102	-13302	14330	-5923	-160	-129	-126	-67	-61	-77	-108	37	-150	16	34	-75	-22	-59	80	-31	0
0.809167	-171	-925	-8334	-23607	-96	-12555	-1404	-11064	-107	-12767	-5321	-10735	57	-12244	-7876	-12075	-76	-920	1074	-20632	-72	-16230	13723	-18264	-173	-15416	13127	-13264	-133	-13143	14540	-6110	-149	-131	-126	-69	-64	-58	-105	38	-152	19	30	-79	-9	-59	78	-34	-1
0.810000	24	-1207	-8512	-23554	-93	-12493	-1418	-11086	-86	-12820	-5143	-10977	18	-12318	-7645	-12122	-78	-876	1002	-20640	-62	-16038	13857	-18451	-197	-15277	13266	-13279	-163	-12996	14741	-6323	-150	-129	-122	-66	-62	-58	-105	38	-154	15	30	-77	-22	-57	80	-33	0
0.810833	183	-1472	-8708	-23496	-101	-12427	-1447	-11116	-100	-12866	-4967	-11220	34	-12392	-7412	-12170	-96	-836	920	-20652	-47	-15822	13986	-18631	-201	-15110	13401	-13290	-204	-12866	14937	-6564	-149	-129	-125	-68	-60	-59	-112	41	-150	0	35	-78	-9	-59	81	-31	1
0.811667	268	-1724	-8915	-23436	-104	-12364	-1483	-11165	-135	-12927	-4799	-11475	17	-12491	-7176	-12217	-59	-789	830	-20676	-39	-15587	14114	-18791	-181	-14940	13528	-13298	-257	-12752	15125	-6833	-148	-128	-118	-65	-61	-59	-104	39	-149	19	34	-75	-21	-56	82	-31	1
0.812500	342	-1971	-9145	-23384	-99	-12310	-1513	-11219	-121	-12982	-4635	-11735	18	-12589	-6939	-12264	-55	-750	723	-20717	-9	-15332	14241	-18942	-164	-14755	13648	-13307	-233	-12663	15293	-7126	-147	-129	-122	-66	-64	-56	-104	41	-151	18	36	-75	-26	-43	81	-29	10
0.813333	375	-2208	-9383	-23323	-96	-12262	-1542	-11290	-85	-13048	-4479	-11997	0	-12699	-6702	-12311	-68	-701	609	-20762	-14	-15061	14360	-19078	-196	-14560	13777	-13320	-176	-12587	15449	-7444	-148	-125	-122	-66	-62	-53	-105	41	-149	19	36	-77	-22	-58	79	-30	0
0.814167	422	-2434	-9640	-23267	-102	-12226	-1560	-11377	-97	-13111	-4333	-12268	-38	-12814	-6465	-12359	-59	-652	483	-20816	-55	-14785	14472	-19194	-214	-14356	13902	-13333	-160	-12534	15585	-7777	-150	-127	-121	-66	-63	-62	-104	43	-153	16	34	-74	-22	-56	86	-31	1
0.815000	536	-2649	-9884	-23211	-105	-12208	-1563	-11461	-136	-13177	-4191	-12546	-62	-12938	-6227	-12405	-63	-597	339	-20879	-83	-14493	14577	-19293	-213	-14148	14026	-13369	-217	-12500	15708	-8134	-150	-127	-125	-69	-67	-61	-105	37	-156	16	33	-80	-25	-62	79	-32	-3
0.815833	601	-2863	-10194	-23162	-104	-12204	-1555	-11565	-144	-13252	-4054	-12838	-61	-13066	-5983	-12446	-95	-533	185	-20949	-90	-14203	14676	-19367	-228	-13932	14162	-13392	-257	-12471	15819	-8493	-150	-131	-121	-68	-65	-62	-108	44	-187	15	36	-77	-21	-59	82	-32	0
0.816667	523	-3060	-10477	-23109	-96	-12208	-1511	-11672	-144	-13323	-3907	-13128	-150	-13201	-5739	-12484	-51	-452	26	-21020	-84	-13908	14768	-19424	-256	-13713	14303	-13436	-207	-12459	15909	-8863	-153	-130	-122	-69	-63	-62	-107	39	-151	12	33	-78	-22	-59	80	-33	0
0.817500	451	-3253	-10774	-23067	-109	-12235	-1458	-11780	-127	-13396	-3769	-13432	-150	-13341	-5495	-12516	-59	-359	-144	-21094	-97	-13615	14850	-19456	-276	-13494	14452	-13490	-110	-12453	15987	-9231	-152	-132	-122	-68	-64	-63	-109	38	-152	12	33	-80	-26	-53	84	-31	-7
0.818333	418	-3433	-11075	-23024	-102	-12274	-1373	-11897	-79	-13468	-3625	-13740	-274	-13485	-5260	-12550	-55	-254	-313	-21173	-118	-13327	14924	-19468	-294	-13273	14609	-13553	-85	-12456	16047	-9593	-152	-134	-121	-68	-64	-48	-103	40	-153	18	35	-76	-23	-56	87	-32	-6
0.819167	359	-3608	-11378	-22989	-94	-12326	-1262	-12018	-64	-13538	-3476	-14052	-194	-13628	-5022	-12575	-26	-128	-476	-21245	-109	-13063	14991	-19462	-296	-13062	14779	-13627	-177	-12462	16097	-9936	-147	-127	-118	-64	-59	-57	-103	42	-152	16	39	-77	-18	-52	85	-28	1
0.820000	320	-3768	-11672	-22965	-96	-12390	-1127	-12139	-90	-13611	-3329	-14372	-10	-13773	-4797	-12605	-53	6	-644	-21319	-109	-12788	15045	-19438	-256	-12860	14948	-13710	-221	-12471	16128	-10270	-151	-127	-117	-65	-60	-57	-101	41	-150	18	37	-77	-21	-52	81	-28	0
0.820833	302	-3933	-11965	-22948	-87	-12473	-973	-12268	-77	-13679	-3178	-14696	-139	-13923	-4576	-12634	-66	156	-798	-21388	-131	-12543	15091	-19402	-275	-12669	15122	-13807	-223	-12477	16155	-10580	-146	-124	-119	-64	-63	-57	-103	67	-154	19	35	-77	-23	-51	85	-30	0
0.821667	222	-4088	-12252	-22946	-74	-12538	-793	-12394	-72	-13745	-3023	-15023	-267	-14067	-4370	-12660	-79	315	-946	-21447	-108	-12313	15126	-19347	-285	-12488	15302	-13913	-247	-12481	16170	-10858	-151	-126	-122	-67	-62	-58	-102	42	-153	19	38	-75	-21	-55	86	-30	-1
0.822500	197	-4230	-12525	-22949	-86	-12651	-596	-12529	-109	-13813	-2868	-15351	-227	-14213	-4174	-12694	-73	477	-1079	-21501	-97	-12102	15165	-19289	-238	-12328	15473	-14029	-243	-12480	16180	-11110	-151	-127	-120	-67	-60	-59	-101	38	-158	26	33	-75	-19	-53	85	-33	-3
0.823333	147	-4372	-12780	-22962	-88	-12744	-379	-12661	-109	-13880	-2706	-15672	-290	-14344	-3994	-12729	-53	645	-1194	-21543	-98	-11913	15169	-19221	-228	-12181	15645	-14151	-223	-12473	16175	-11330	-152	-129	-129	-72	-66	-61	-109	37	-154	15	33	-80	-27	-61	79	-32	-4
0.824167	86	-4506	-13018	-22989	-79	-12843	-154	-12795	-98	-13932	-2542	-15995	-406	-14476	-3827	-12752	-47	821	-1288	-21572	-108	-11743	15181	-19141	-225	-12053	15813	-14273	-242	-12449	16188	-11502	-153	-127	-118	-68	-64	-60	-104	41	-154	19	35	-80	-22	-58	85	-29	0
0.825000	32	-4630	-13224	-23040	-83	-12929	92	-12923	-74	-13979	-2373	-16299	-369	-14588	-3668	-12811	-48	985	-1366	-21587	-109	-11596	15183	-19060	-190	-11922	15965	-14402	-251	-12411	16192	-11600	-149	-130	-124	-68	-64	-59	-108	39	-151	19	32	-78	-22	-58	81	-28	-3
0.825833	-9	-4754	-13408	-23053	-75	-13011	340	-13054	-84	-14029	-2210	-16598	-267	-14718	-3527	-12865	-50	1144	-1416	-21588	-88	-11468	15180	-18974	-196	-11854	16108	-14531	-255	-12365	16205	-11734	-151	-127	-119	-68	-62	-43	-104	49	-149	21	35	-78	-23	-59	80	-31	0
0.826667	-68	-4869	-13560	-23093	-68	-13082	595	-13186	-136	-14067	-2043	-16884	-273	-14776	-3395	-12929	-56	1293	-1444	-21575	-61	-11366	15166	-18887	-189	-11781	16232	-14656	-229	-12304	16213	-11777	-148	-128	-119	-65	-61	-62	-105	40	-151	19	35	-74	-23	-57	82	-28	0
0.827500	-113	-4978	-13675	-23138	-64	-13146	850	-13318	-144	-14101	-1883	-17153	-325	-14848	-3278	-12997	-105	1427	-1448	-21546	-70	-11285	15149	-18801	-171	-11730	16340	-14783	-193	-12235	16231	-11812	-148	-125	-116	-67	-63	-57	-103	41	-148	21	36	-75	-26	-58	81	-28	1
0.828333	-151	-5080	-13752	-23187	-67	-13191	1106	-13444	-149	-14124	-1729	-17416	-331	-14896	-3170	-13079	-61	1548	-1438	-21508	-64	-11225	15121	-18717	-176	-11698	16420	-14903	-171	-12148	16252	-11798	-149	-146	-119	-67	-60	-58	-109	39	-150	18	35	-75	-21	-58	81	-27	0
0.829167	-202	-5174	-13791	-23237	-68	-13224	1353	-13573	-150	-14141	-1585	-17654	-274	-14931	-3069	-13174	-65	1646	-1406	-21458	-50	-11187	15088	-18640	-178	-11689	16476	-15025	-164	-12061	16282	-11757	-152	-129	-120	-69	-64	-59	-92	33	-155	17	35	-110	-25	-61	77	-35	-3
0.830000	-249	-5241	-13783	-23256	-75	-13243	1591	-13705	-145	-14146	-1451	-17879	-163	-14938	-2972	-13284	-66	1738	-1350	-21395	-47	-11173	15040	-18567	-169	-11687	16507	-15138	-170	-11961	16323	-11688	-149	-128	-121	-67	-61	-63	-108	36	-152	18	33	-76	-23	-58	78	-33	-4
0.830833	-286	-5328	-13733	-23328	-79	-13242	1820	-13831	-154	-14138	-1325	-18090	-158	-14927	-2878	-13403	-67	1809	-1281	-21322	-63	-11179	14999	-18495	-187	-11708	16508	-15246	-198	-11859	16371	-11602	-153	-129	-121	-73	-61	-56	-96	36	-151	20	34	-77	-21	-59	78	-32	-1
0.831667	-329	-5389	-13636	-23367	-79	-13225	2033	-13961	-171	-14116	-1213	-18288	-221	-14892	-2778	-13538	-61	1872	-1194	-21245	-107	-11207	14942	-18437	-201	-11740	16478	-15348	-212	-11728	16426	-11497	-153	-130	-124	-69	-62	-62	-111	36	-158	12	32	-79	-24	-62	75	-33	-5
0.832500	-371	-5426	-13497	-23403	-83	-13188	2230	-14088	-138	-14077	-1116	-18472	-210	-14841	-2676	-13667	-51	1923	-1095	-21159	-78	-11249	14880	-18378	-184	-11780	16426	-15444	-197	-11648	16484	-11379	-149	-130	-121	-67	-60	-56	-111	39	-151	17	32	-75	-21	-62	77	-30	0
0.833333	-395	-5447	-13307	-23424	-73	-13130	2415	-14216	-124	-14018	-1028	-18635	-167	-14756	-2563	-13840	-73	1967	-979	-21068	-59	-11308	14808	-18333	-196	-11862	16345	-15537	-182	-11548	16555	-11259	-155	-130	-122	-67	-63	-60	-109	35	-156	13	32	-76	-23	-62	77	-30	-3
0.834167	-419	-5443	-13076	-23449	-73	-13061	2578	-14341	-150	-13946	-962	-18789	-122	-14639	-2445	-14008	-84	2005	-854	-20981	-99	-11382	14733	-18288	-176	-11896	16237	-15626	-185	-11458	16624	-11140	-151	-134	-126	-67	-63	-60	-107	38	-170	19	30	-78	-18	-59	77	-28	0
0.835000	-436	-5421	-12806	-23457	-69	-12980	2720	-14473	-154	-13864	-911	-18946	-15	-14538	-2321	-14183	-76	2043	-719	-20889	-127	-11469	14648	-18257	-144	-11962	16101	-15708	-187	-11374	16694	-11025	-147	-133	-126	-68	-60	-61	-108	37	-150	12	28	-81	-18	-61	77	-33	0
0.835833	-439	-5375	-12492	-23460	-75	-12890	2834	-14605	-147	-13762	-883	-19088	-41	-14399	-2191	-14370	-79	2085	-575	-20800	-92	-11563	14554	-18229	-132	-12030	15947	-15791	-184	-11306	16761	-10923	-153	-134	-125	-69	-65	-60	-108	37	-151	13	34	-79	-23	-61	77	-29	-3
0.836667	-454	-5301	-12142	-23452	-83	-12792	2926	-14741	-132	-13651	-860	-19215	-210	-14242	-2055	-14553	-80	2135	-421	-20698	-93	-11659	14457	-18210	-130	-12093	15770	-15871	-174	-11253	16827	-10830	-150	-130	-126	-69	-64	-60	-111	38	-153	13	30	-81	-22	-64	77	-31	1
0.837500	-453	-5196	-11769	-23438	-76	-12687	2990	-14882	-119	-13519	-860	-19335	-297	-14067	-1915	-14737	-75	2189	-262	-20624	-108	-11760	14335	-18194	-119	-12171	15577	-15945	-151	-11220	16879	-10753	-151	-131	-126	-69	-63	-62	-105	36	-156	21	36	-78	-22	-64	79	-30	1
0.838333	-448	-5057	-11383	-23412	-65	-12588	3052	-15029	-94	-13392	-877	-19448	-276	-13884	-1773	-14911	-94	2259	-92	-20536	-91	-11857	14219	-18181	-145	-12235	15369	-16018	-162	-11202	16926	-10699	-150	-128	-121	-67	-62	-59	-105	39	-150	18	33	-79	-24	-61	79	-27	1
0.839167	-442	-4905	-10938	-23383	-73	-12486	3058	-15182	-81	-13252	-905	-19545	-254	-13676	-1633	-15077	-99	2341	80	-20455	-81	-11946	14095	-18171	-163	-12288	15151	-16093	-191	-11199	16955	-10658	-150	-127	-122	-66	-65	-60	-103	41	-151	16	37	-77	-19	-58	80	-26	0
0.840000	-430	-4719	-10497	-23341	-61	-12394	3051	-15335	-47	-13113	-953	-19630	-170	-13470	-1505	-15229	-100	2432	271	-20375	-105	-12027	13961	-18168	-168	-12339	14922	-16167	-167	-11217	16962	-10642	-148	-128	-122	-66	-63	-59	-105	35	-152	56	33	-77	-27	-60	75	-31	-4
0.840833	-448	-4497	-10054	-23299	-68	-12315	3018	-15499	-35	-12978	-1017	-19702	-104	-13251	-1388	-15368	-97	2540	452	-20300	-102	-12099	13820	-18160	-163	-12374	14689	-16233	-95	-11253	16951	-10639	-148	-126	-122	-67	-66	-61	-102	43	-151	18	35	-76	-22	-55	84	-28	0
0.841667	-427	-4275	-9598	-23247	-79	-12241	2970	-15671	-77	-12840	-1092	-19756	-49	-13028	-1284	-15476	-110	2656	645	-20226	-107	-12155	13693	-18152	-167	-12400	14449	-16302	-95	-11305	16915	-10662	-150	-126	-120	-66	-64	-57	-103	39	-153	19	36	-46	-19	-57	80	-31	0
0.842500	-413	-4021	-9147	-23194	-76	-12188	2889	-15850	-86	-12713	-1179	-19796	20	-12802	-1202	-15564	-111	2790	844	-20160	-109	-12201	13526	-18150	-174	-12413	14211	-16364	-84	-11369	16850	-10692	-148	-125	-120	-64	-76	-46	-104	40	-150	21	39	-74	-18	-59	81	-27	1
0.843333	-415	-3747	-8702	-23140	-66	-12150	2811	-16032	-62	-12597	-1281	-19815	-33	-12586	-1148	-15621	-94	2932	1043	-20108	-96	-12234	13377	-18145	-168	-12417	13975	-16429	25	-11447	16756	-10762	-149	-127	-119	-67	-62	-56	-104	39	-151	19	36	-73	-18	-56	80	-30	0
0.844167	-398	-3454	-8258	-23086	-74	-12126	2711	-16222	-67	-12489	-1389	-19813	-75	-12371	-1125	-15645	-97	3083	1249	-20040	-102	-12257	13223	-18133	-163	-12402	13740	-16481	63	-11533	16629	-10829	-145	-125	-127	-66	-42	-59	-102	40	-152	20	37	-70	-22	-57	84	-28	2
0.845000	-385	-3148	-7831	-23033	-80	-12124	2599	-16409	-76	-12391	-1513	-19785	10	-12169	-1132	-15636	-95	3227	1441	-19992	-102	-12265	13073	-18120	-152	-12376	13510	-16533	-30	-11630	16474	-10917	-151	-126	-120	-63	-61	-56	-101	41	-149	24	39	-75	-18	-52	76	-29	-1
0.845833	-356	-2835	-7423	-22984	-80	-12138	2478	-16610	-77	-12306	-1646	-19739	101	-11979	-1171	-15588	-73	3396	1662	-19949	-102	-12267	12928	-18109	-171	-12344	13284	-16577	-102	-11729	16285	-11010	-143	-127	-118	-64	-63	-55	-101	40	-153	19	37	-73	-18	-50	85	-28	1
0.846667	-354	-2519	-7027	-22938	-79	-12164	2353	-16805	-82	-12232	-1779	-19672	161	-11805	-1242	-15513	-72	3553	1868	-19934	-113	-12259	12786	-18095	-169	-12295	13073	-16612	-46	-11829	16070	-11116	-151	-126	-117	-61	-60	-53	-100	42	-151	23	38	-78	-18	-50	69	-26	-1
0.847500	-367	-2192	-6654	-22902	-73	-12216	2225	-17008	-74	-12164	-1928	-19580	282	-11653	-1358	-15403	-64	3708	2068	-19892	-113	-12246	12642	-18084	-135	-12240	12858	-16641	54	-11923	15819	-11221	-146	-117	-104	-63	-60	-55	-103	39	-149	22	37	-70	-18	-49	84	-25	2
0.848333	-380	-1871	-6303	-22869	-72	-12258	2093	-17207	-29	-12115	-2067	-19472	259	-11517	-1503	-15268	-60	3858	2260	-19886	-111	-12228	12496	-18073	-163	-12176	12653	-16665	29	-12017	15543	-11337	-151	-128	-121	-68	-65	-59	-104	36	-153	19	35	-77	-22	-56	80	-31	-1
0.849167	-336	-1559	-5972	-22850	-83	-12332	1962	-17414	-44	-12077	-2214	-19354	143	-11403	-1678	-15103	-66	4003	2454	-19889	-103	-12208	12356	-18063	-220	-12105	12455	-16680	-68	-12095	15244	-11448	-152	-131	-121	-66	-64	-60	-107	36	-150	17	33	-78	-24	-56	80	-29	0
0.850000	-320	-1246	-5659	-22838	-73	-12376	1839	-17609	-57	-12034	-2352	-19222	184	-11306	-1871	-14912	-50	4145	2643	-19904	-97	-12177	12219	-18054	-231	-12021	12264	-16683	-127	-12158	14918	-11552	-148	-129	-121	-68	-67	-59	-103	37	-152	19	51	-75	-24	-56	81	-27	-1
0.850833	-318	-942	-5383	-22827	-74	-12439	1718	-17804	-49	-11999	-2495	-19076	91	-11221	-2084	-14704	-82	4278	2830	-19928	-103	-12142	12079	-18048	-190	-11931	12077	-16696	-156	-12200	14578	-11638	-151	-131	-120	-68	-64	-60	-107	38	-152	19	32	-79	-23	-56	82	-28	-1
0.851667	-310	-654	-5082	-22835	-73	-12487	1603	-17995	-62	-11959	-2628	-18925	-4	-11150	-2312	-14478	-64	4405	3008	-19971	-120	-12098	11936	-18046	-167	-11829	11892	-16668	-171	-12221	14222	-11738	-151	-131	-126	-68	-64	-60	-105	38	-153	17	34	-76	-21	-57	81	-29	-4
0.852500	-289	-382	-4821	-22842	-69	-12527	1500	-18181	-85	-11943	-2751	-18779	-15	-11088	-2547	-14244	-47	4518	3188	-20023	-85	-12050	11784	-18050	-161	-11721	11710	-16651	-187	-12218	13857	-11815	-144	-129	-122	-65	-63	-59	-107	37	-152	18	33	-77	-23	-58	81	-27	-1
0.853333	-284	-125	-4576	-22863	-66	-12551	1389	-18364	-48	-11886	-2869	-18634	-19	-11038	-2788	-13994	-49	4627	3353	-20092	-50	-11991	11622	-18058	-168	-11608	11532	-16625	-215	-12190	13485	-11878	-149	-127	-122	-64	-65	-65	-107	40	-148	19	35	-78	-32	-56	85	-42	1
0.854167	-296	112	-4340	-22889	-81	-12564	1292	-18540	-40	-11841	-2976	-18506	-105	-10993	-3023	-13767	-49	4728	3534	-20175	-74	-11924	11460	-18075	-193	-11488	11354	-16594	-235	-12133	13108	-11930	-152	-127	-122	-62	-62	-62	-108	39	-149	19	34	-78	-18	-59	80	-29	2
0.855000	-276	331	-4117	-22928	-87	-12551	1195	-18710	-44	-11796	-3075	-18388	-211	-10946	-3252	-13539	-45	4823	3701	-20266	-119	-11846	11280	-18096	-215	-11362	11173	-16557	-272	-12050	12735	-11962	-150	-131	-120	-65	-62	-61	-92	39	-150	18	47	-78	-22	-59	80	-31	-4
0.855833	-271	515	-3911	-22967	-79	-12521	1103	-18877	-23	-11744	-3163	-18282	-234	-10903	-3475	-13302	-69	4914	3869	-20373	-138	-11755	11091	-18125	-200	-11230	10992	-16516	-302	-11943	12365	-11984	-152	-128	-124	-68	-65	-62	-108	37	-152	16	32	-77	-22	-61	78	-36	0
0.856667	-286	702	-3713	-23011	-74	-12470	1001	-19039	70	-11685	-3247	-18196	-227	-10855	-3682	-13087	-31	4980	4045	-20491	-118	-11660	10883	-18162	-189	-11096	10810	-16474	-287	-11814	12003	-11991	-155	-134	-127	-69	-66	-69	-112	36	-156	12	27	-81	-29	-65	75	-35	-5
0.857500	-273	867	-3530	-23070	-96	-12400	897	-19195	64	-11620	-3325	-18133	-341	-10804	-3880	-12885	-6	5080	4211	-20620	-108	-11553	10668	-18199	-205	-10960	10625	-16423	-267	-11664	11658	-11992	-162	-129	-125	-63	-62	-64	-109	35	-155	13	30	-80	-24	-61	77	-38	-6
0.858333	-272	995	-3349	-23127	-66	-12299	794	-19338	3	-11544	-3395	-18082	-212	-10741	-4055	-12694	-27	5162	4386	-20755	-103	-11438	10439	-18248	-202	-10822	10442	-16372	-246	-11496	11327	-11962	-149	-132	-122	-68	-63	-62	-109	35	-156	15	34	-80	-22	-59	76	-31	1
0.859167	-264	1118	-3179	-23189	-82	-12188	681	-19472	-30	-11404	-3465	-18047	-222	-10677	-4221	-12523	-43	5243	4565	-20900	-85	-11316	10205	-18296	-194	-10692	10254	-16320	-208	-11311	11010	-11930	-149	-129	-122	-66	-62	-63	-107	38	-152	18	35	-77	-21	-62	80	-30	0
0.860000	-243	1226	-3025	-23257	-77	-12055	562	-19615	-38	-11374	-3539	-18032	-472	-10610	-4380	-12366	-13	5326	4743	-21053	-94	-11194	9961	-18347	-187	-10567	10068	-16264	-216	-11140	10714	-11888	-150	-128	-122	-56	-60	-64	-108	15	-168	15	32	-77	-19	-59	80	-31	0
0.860833	-242	1315	-2885	-23333	-72	-11912	428	-19743	-12	-11282	-3621	-18025	-420	-10535	-4534	-12230	11	5400	4917	-21211	-101	-11075	9713	-18405	-187	-10455	9874	-16205	-220	-10962	10435	-11844	-146	-128	-128	-67	-61	-59	-105	39	-148	16	34	-77	-19	-59	82	-31	0
0.861667	-228	1401	-2757	-23400	-86	-11760	279	-19870	-24	-11188	-3715	-18032	-296	-10465	-4686	-12114	35	5465	5092	-21373	-97	-10964	9461	-18468	-200	-10357	9685	-16149	-237	-10788	10179	-11793	-151	-129	-121	-67	-64	-61	-105	20	-171	17	34	-81	-19	-65	81	-30	0
0.862500	-215	1473	-2645	-23474	-74	-11598	113	-20023	-51	-11089	-3819	-18040	-243	-10398	-4837	-12020	59	5548	5263	-21535	-108	-10862	9205	-18529	-177	-10274	9496	-16088	-213	-10633	9944	-11739	-149	-116	-121	-68	-65	-61	-107	40	-153	18	34	-76	-22	-59	80	-32	0
0.863333	-214	1549	-2554	-23547	-63	-11432	-65	-20106	-52	-10988	-3943	-18049	-285	-10329	-4998	-11925	66	5614	5428	-21698	-72	-10769	8957	-18590	-181	-10213	9308	-16032	-196	-10496	9731	-11679	-147	-127	-124	-70	-62	-60	-107	39	-151	17	34	-80	-22	-70	81	-32	0
0.864167	-166	1623	-2477	-23622	-70	-11259	-262	-20223	-58	-10893	-4088	-18056	-351	-10267	-5171	-11879	36	5670	5581	-21857	-73	-10691	8715	-18653	-202	-10175	9121	-15968	-211	-10380	9537	-11622	-161	-132	-122	-68	-66	-62	-105	38	-155	16	34	-77	-26	-59	80	-32	-1
0.865000	-125	1698	-2434	-23693	-63	-11089	-477	-20318	-69	-10800	-4247	-18054	-355	-10219	-5362	-11836	-9	5714	5723	-22010	-68	-10632	8480	-18717	-218	-10160	8941	-15909	-260	-10296	9364	-11563	-150	-131	-126	-68	-64	-59	-109	33	-155	16	34	-78	-25	-63	75	-36	0
0.865833	-129	1782	-2406	-23760	-65	-10923	-710	-20415	-83	-10704	-4436	-18036	-452	-10174	-5572	-11807	-4	5756	5851	-22155	-92	-10587	8258	-18771	-206	-10169	8766	-15842	-255	-10232	9215	-11492	-150	-130	-121	-66	-62	-63	-111	37	-149	20	36	-75	-24	-58	80	-38	1
0.866667	-126	1881	-2403	-23814	-70	-10753	-949	-20494	-87	-10608	-4623	-17999	-376	-10145	-5803	-11790	11	5782	5961	-22286	-77	-10559	8059	-18831	-196	-10201	8598	-15780	-204	-10198	9087	-11428	-149	-129	-121	-68	-62	-60	-96	37	-153	34	32	-75	-21	-58	80	-33	0
0.867500	-136	1981	-2420	-23867	-59	-10588	-1199	-20571	-83	-10518	-4867	-17946	-328	-10118	-6058	-11787	-57	5795	6055	-22406	-67	-10555	7871	-18883	-195	-10255	8437	-15713	-182	-10196	8982	-11358	-145	-130	-120	-65	-58	-57	-103	39	-145	17	34	-73	-16	-55	82	-30	2
0.868333	-149	2100	-2467	-23910	-58	-10430	-1476	-20640	-103	-10437	-5113	-17869	-427	-10106	-6347	-11798	-85	5793	6116	-22516	-99	-10568	7700	-18934	-210	-10330	8289	-15651	-214	-10220	8889	-11278	-150	-126	-121	-67	-61	-57	-104	37	-150	18	34	-77	-19	-56	79	-33	-3
0.869167	-164	2226	-2529	-23949	-59	-10277	-1766	-20703	-83	-10360	-5379	-17773	-417	-10105	-6661	-11825	-83	5780	6170	-22615	-92	-10603	7551	-18989	-207	-10430	8150	-15588	-251	-10269	8817	-11200	-150	-133	-121	-69	-64	-62	-109	35	-154	16	34	-76	-24	-61	79	-32	-3
0.870000	-168	2364	-2611	-23973	-57	-10141	-2033	-20748	-75	-10283	-5649	-17659	-289	-10099	-6999	-11859	-133	5757	6200	-22695	-70	-10652	7425	-19031	-217	-10538	8026	-15527	-241	-10335	8763	-11115	-151	-132	-124	-69	-63	-57	-104	44	-153	19	33	-76	-24	-57	80	-32	1
0.870833	-158	2517	-2705	-23992	-68	-10005	-2316	-20787	-75	-10215	-5951	-17517	87	-10110	-7367	-11905	-151	5731	6208	-22761	-88	-10717	7316	-19079	-219	-10656	7912	-15463	-121	-10418	8726	-11028	-149	-128	-121	-66	-62	-60	-105	35	-153	18	33	-75	-17	-57	79	-30	1
0.871667	-164	2673	-2817	-23994	-61	-9879	-2595	-20815	-98	-10149	-6243	-17358	482	-10112	-7754	-11963	-168	5694	6196	-22818	-83	-10791	7228	-19113	-201	-10783	7817	-15407	-60	-10511	8708	-10935	-149	-128	-122	-67	-59	-62	-105	38	-151	6	35	-73	-23	-84	79	-32	0
0.872500	-185	2834	-2937	-23990	-42	-9762	-2878	-20835	-146	-10089	-6544	-17187	385	-10111	-8161	-12033	-129	5664	6173	-22864	-73	-10878	7159	-19156	-221	-10917	7732	-15351	-146	-10605	8701	-10844	-148	-126	-120	-65	-62	-58	-107	40	-150	19	33	-76	-22	-56	80	-29	0
0.873333	-149	3001	-3050	-23975	-39	-9653	-3145	-20846	-118	-10029	-6836	-16999	268	-10104	-8585	-12107	-81	5632	6134	-22900	-95	-10973	7108	-19197	-224	-11042	7669	-15301	-195	-10700	8715	-10753	-150	-131	-125	-74	-63	-60	-105	38	-150	20	35	-80	1	-56	78	-32	-5
0.874167	-136	3168	-3175	-23956	-49	-9558	-3409	-20852	-116	-9978	-7129	-16813	226	-10089	-9022	-12198	-74	5606	6091	-22930	-100	-11070	7077	-19235	-208	-11166	7618	-15257	-177	-10784	8740	-10655	-149	-125	-119	-66	-61	-58	-105	40	-152	19	35	-76	-23	-60	76	-28	0
0.875000	-139	3325	-3290	-23925	-52	-9461	-3656	-20839	-109	-9920	-7408	-16608	174	-10048	-9466	-12291	-93	5592	6041	-22954	-115	-11167	7062	-19274	-203	-11275	7586	-15201	-163	-10860	8779	-10566	-150	-127	-121	-65	-65	-62	-107	32	-154	18	34	-77	-22	-53	80	-33	-3
0.875833	-137	3482	-3402	-23882	-46	-9371	-3889	-20818	-108	-9867	-7676	-16410	137	-9993	-9914	-12392	-103	5589	5993	-22973	-105	-11272	7060	-19314	-190	-11378	7566	-15164	-165	-10921	8829	-10476	-149	-130	-121	-67	-63	-57	-105	38	-152	16	35	-78	-24	-58	77	-31	0
0.876667	-136	3618	-3506	-23842	-56	-9293	-4110	-20785	-100	-9811	-7929	-16211	116	-9914	-10356	-12510	-111	5606	5948	-22991	-72	-11345	7068	-19358	-193	-11465	7563	-15120	-173	-10966	8891	-10394	-152	-128	-120	-64	-64	-57	-110	38	-154	19	32	-78	-21	-57	79	-33	0
0.877500	-131	3743	-3598	-23788	-41	-9220	-4287	-20743	-99	-9755	-8162	-16023	94	-9816	-10788	-12607	-84	5639	5910	-23006	-76	-11420	7090	-19399	-200	-11534	7572	-15089	-177	-10992	8960	-10317	-156	-128	-122	-66	-61	-58	-110	37	-153	19	35	-76	-21	-59	77	-35	0
0.878333	-113	3856	-3685	-23736	-41	-9152	-4502	-20688	-126	-9697	-8372	-15841	30	-9692	-11204	-12717	-77	5689	5880	-23021	-82	-11486	7118	-19436	-217	-11590	7597	-15051	-205	-11001	9045	-10246	-149	-126	-120	-67	-63	-61	-102	40	-151	18	28	-76	-24	-56	82	-34	0
0.879167	-109	3947	-3756	-23672	-45	-9087	-4668	-20613	-127	-9639	-8561	-15672	-76	-9542	-11598	-12818	-121	5758	5871	-23037	-95	-11534	7167	-19473	-240	-11626	7636	-15024	-234	-10992	9133	-10190	-149	-125	-118	-68	-63	-55	-101	44	-150	23	37	-75	-18	-53	84	-28	-1
0.880000	-102	4023	-3821	-23612	-35	-9023	-4827	-20528	-84	-9578	-8731	-15518	-264	-9373	-11967	-12922	-134	5841	5868	-23052	-103	-11568	7217	-19507	-219	-11653	7683	-14990	-235	-10964	9230	-10132	-158	-126	-117	-61	-60	-56	-94	42	-152	18	37	-74	-16	-55	85	-27	1
0.880833	-93	4075	-3877	-23549	-35	-8964	-4968	-20422	-90	-9517	-8882	-15380	-237	-9181	-12319	-13028	-116	5928	5886	-23069	-88	-11585	7257	-19539	-205	-11662	7724	-14963	-237	-10928	9329	-10092	-149	-130	-118	-64	-59	-57	-103	39	-150	22	39	-74	-18	-55	82	-29	1
0.881667	-88	4111	-3924	-23485	-48	-8906	-5095	-20309	-111	-9449	-9009	-15266	-96	-8978	-12633	-13125	-87	6029	5915	-23086	-88	-11587	7330	-19570	-206	-11667	7796	-14940	-238	-10881	9426	-10059	-154	-129	-121	-66	-64	-62	-109	38	-151	17	33	-86	-25	-61	80	-30	-1
0.882500	-90	4116	-3970	-23420	-56	-8853	-5217	-20174	-107	-9376	-9127	-15164	-65	-8758	-12910	-13221	-78	6129	5965	-23096	-102	-11567	7400	-19588	-218	-11665	7870	-14909	-232	-10824	9536	-10028	-151	-130	-121	-66	-63	-59	-104	39	-152	17	37	-74	-22	-56	82	-29	0
0.883333	-80	4133	-4002	-23347	-49	-8785	-5321	-20020	-107	-9296	-9222	-15082	-81	-8523	-13147	-13312	-80	6223	6028	-23104	-81	-11531	7477	-19603	-210	-11629	7950	-14885	-218	-10764	9646	-9999	-148	-129	-124	-70	-61	-60	-103	40	-159	18	34	-79	-19	-53	81	-29	-1
0.884167	-90	4122	-4028	-23278	-45	-8714	-5416	-19849	-119	-9209	-9306	-15018	-86	-8294	-13343	-13404	-78	6306	6100	-23103	-98	-11478	7557	-19609	-184	-11597	8034	-14853	-196	-10703	9755	-9971	-150	-129	-121	-67	-64	-58	-107	39	-151	17	36	-74	-21	-60	81	-28	-3
0.885000	-92	4102	-4048	-23199	-49	-8640	-5501	-19663	-101	-9112	-9383	-15001	-39	-8060	-13504	-13500	-51	6374	6193	-23088	-139	-11410	7647	-19605	-172	-11554	8125	-14819	-196	-10639	9870	-9939	-151	-129	-121	-60	-65	-56	-105	36	-153	18	36	-75	-26	-58	82	-29	1
0.885833	-52	4075	-4062	-23119	-51	-8557	-5578	-19463	-102	-9005	-9451	-14946	-114	-7823	-13619	-13596	-60	6414	6292	-23065	-129	-11325	7745	-19567	-161	-11504	8224	-14781	-174	-10579	9982	-9904	-148	-126	-121	-66	-66	-60	-103	38	-151	18	35	-75	-21	-65	81	-29	6
0.886667	-18	4042	-4072	-23032	-62	-8463	-5650	-19250	-104	-8887	-9519	-14931	-210	-7605	-13697	-13700	-65	6428	6396	-23024	-95	-11229	7849	-19567	-184	-11445	8323	-14742	-167	-10519	10101	-9862	-147	-128	-120	-65	-56	-56	-101	39	-151	-10	35	-74	-19	-59	81	-27	2
0.887500	-26	3996	-4076	-22940	-69	-8358	-5718	-19023	-104	-8758	-9582	-14947	-254	-7380	-13728	-13814	-55	6409	6508	-22971	-108	-11124	7966	-19532	-190	-11378	8430	-14698	-184	-10459	10221	-9785	-147	-126	-121	-67	-62	-58	-105	42	-149	21	35	-74	-18	-55	84	-26	3
0.888333	-47	3976	-4063	-22843	-56	-8239	-5783	-18786	-130	-8613	-9653	-14969	-290	-7182	-13732	-13943	-44	6342	6622	-22899	-131	-11011	8086	-19492	-188	-11300	8544	-14651	-188	-10407	10329	-9745	-147	-127	-121	-64	-62	-58	-107	39	-145	19	35	-75	-19	-58	79	-32	0
0.889167	-62	3942	-4048	-22748	-68	-8109	-5853	-18542	-132	-8455	-9731	-15010	-417	-7001	-13698	-14093	-48	6252	6735	-22815	-111	-10895	8218	-19448	-169	-11216	8658	-14604	-165	-10355	10446	-9672	-150	-130	-124	-69	-65	-62	-107	34	-154	18	30	-77	-24	-59	81	-33	1
0.890000	-24	3916	-4014	-22632	-72	-7962	-5912	-18284	-104	-8274	-9814	-15060	-957	-6834	-13633	-14256	-32	6117	6846	-22709	-94	-10771	8359	-19387	-174	-11123	8778	-14550	-164	-10303	10560	-9597	-155	-132	-125	-68	-69	-48	-108	33	-155	15	30	-76	-24	-60	74	-34	-7
0.890833	-81	3890	-3972	-22517	-78	-7802	-5981	-18024	-105	-8099	-9909	-15122	-1248	-6681	-13543	-14437	-17	5951	6962	-22583	-79	-10649	8508	-19319	-202	-11016	8908	-14491	-153	-10246	10680	-9484	-149	-130	-126	-67	-63	-62	-108	35	-153	15	32	-79	-22	-61	80	-30	0
0.891667	-198	3877	-3904	-22393	-72	-7624	-6044	-17745	-129	-7865	-10013	-15196	-1026	-6545	-13466	-14643	-34	5748	7071	-22441	-85	-10520	8665	-19247	-198	-10900	9043	-14432	-149	-10186	10797	-9378	-151	-132	-120	-68	-66	-60	-85	37	-149	12	32	-79	-25	-59	80	-29	-3
0.892500	-326	3868	-3822	-22260	-67	-7432	-6118	-17463	-136	-7668	-10132	-15277	-1067	-6422	-13295	-14862	-52	5523	7183	-22283	-109	-10393	8830	-19169	-180	-10771	9184	-14375	-144	-10120	10911	-9263	-150	-127	-124	-66	-63	-60	-107	38	-151	15	27	-75	-22	-59	80	-28	0
0.893333	-386	3867	-3726	-22133	-72	-7224	-6194	-17177	-130	-7430	-10265	-15364	-868	-6319	-13154	-15103	-40	5270	7285	-22104	-96	-10263	8998	-19085	-196	-10636	9326	-14314	-134	-10048	11028	-9146	-151	-131	-122	-66	-68	-57	-102	39	-152	18	35	-75	-21	-57	81	-30	-5
0.894167	-361	3874	-3603	-21991	-75	-7003	-6281	-16886	-165	-7179	-10407	-15461	-766	-6218	-13003	-15363	-34	5001	7390	-21916	-86	-10141	9169	-19006	-204	-10489	9476	-14258	-147	-9969	11139	-9036	-148	-129	-121	-66	-61	-56	-105	39	-152	17	32	-75	-18	-57	77	-28	0
0.895000	-389	3884	-3463	-21850	-65	-6769	-6372	-16591	-147	-6917	-10560	-15568	-862	-6128	-12852	-15646	-51	4721	7492	-21709	-87	-10018	9337	-18920	-182	-10329	9630	-14202	-151	-9879	11249	-8928	-149	-129	-121	-70	-61	-58	-77	39	-151	17	34	-75	-21	-58	79	-28	2
0.895833	-479	3902	-3300	-21705	-65	-6528	-6474	-16288	-84	-6645	-10730	-15680	-699	-6041	-12695	-15939	-52	4434	7596	-21527	-82	-9897	9505	-18837	-153	-10171	9788	-14151	-151	-9778	11358	-8833	-148	-129	-121	-68	-62	-59	-104	39	-152	16	30	-79	-21	-58	81	-27	-4
0.896667	-570	3928	-3123	-21562	-65	-6278	-6581	-15980	-98	-6362	-10907	-15798	-648	-5955	-12545	-16246	-67	4147	7698	-21259	-97	-9782	9664	-18753	-156	-10003	9947	-14096	-135	-9666	11460	-8751	-150	-129	-122	-69	-66	-59	-112	42	-152	17	33	-77	-25	-60	79	-29	-6
0.897500	-481	3959	-2941	-21413	-74	-6019	-6698	-15666	-114	-6078	-11097	-15921	-652	-5853	-12399	-16556	-69	3865	7807	-21010	-82	-9666	9813	-18673	-172	-9838	10111	-14049	-142	-9542	11561	-8693	-150	-129	-120	-67	-63	-61	-104	38	-156	13	30	-77	-24	-59	77	-29	1
0.898333	-236	3991	-2717	-21265	-65	-5761	-6820	-15351	-96	-5789	-11282	-16049	-596	-5754	-12260	-16867	-64	3594	7917	-20762	-107	-9555	9956	-18589	-176	-9666	10276	-14000	-151	-9412	11653	-8657	-148	-130	-125	-72	-67	-62	-108	38	-152	12	29	-80	-24	-58	75	-32	-4
0.899167	-115	4033	-2485	-21115	-77	-5499	-6943	-15026	-105	-5502	-11479	-16186	-591	-5636	-12130	-17180	-66	3339	8048	-20482	-97	-9443	10083	-18505	-158	-9507	10444	-13956	-142	-9262	11749	-8636	-149	-127	-120	-68	-63	-57	-103	41	-149	18	36	-75	-19	-58	79	-27	3
0.900000	-136	4083	-2244	-20965	-90	-5229	-7061	-14696	-83	-5194	-11667	-16319	-635	-5500	-12003	-17489	-62	3093	8180	-20193	-57	-9331	10195	-18425	-161	-9326	10608	-13905	-131	-9117	11835	-8644	-145	-130	-135	-66	-62	-59	-103	43	-148	17	34	-74	-19	-55	81	-28	1
0.900833	-328	4134	-1994	-20813	-81	-4968	-7181	-14363	-92	-4930	-11858	-16463	-462	-5350	-11888	-17793	-55	2893	8325	-19887	-77	-9224	10291	-18343	-171	-9163	10773	-13862	-137	-8952	11911	-8679	-147	-125	-122	-64	-61	-56	-103	43	-148	19	32	-75	-21	-55	80	-22	2
0.901667	-431	4186	-1737	-20668	-80	-4710	-7301	-14041	-116	-4649	-12043	-16601	-166	-5181	-11781	-18081	-59	2655	8469	-19569	-72	-9121	10362	-18264	-171	-9005	10930	-13814	-144	-8785	11989	-8741	-151	-125	-120	-65	-63	-56	-104	41	-154	13	37	-76	-17	-56	80	-28	0
0.902500	-1004	4242	-1505	-20521	-68	-4452	-7411	-13696	-116	-4382	-12219	-16763	-277	-4998	-11681	-18355	-82	2467	8623	-19229	-63	-9015	10424	-18186	-156	-8853	11086	-13770	-154	-8618	12058	-8822	-149	-129	-119	-65	-63	-57	-104	43	-150	16	36	-75	-19	-56	80	-30	-16
0.903333	-2347	4300	-1219	-20379	-67	-4196	-7510	-13361	-68	-4121	-12376	-16914	-385	-4794	-11585	-18607	-91	2300	8783	-18868	-91	-8914	10464	-18103	-156	-8708	11226	-13722	-164	-8445	12128	-8916	-147	-126	-120	-64	-64	-56	-103	42	-154	16	34	-74	-24	-53	85	-26	-1
0.904167	-2189	4384	-960	-20229	-77	-3943	-7593	-13026	-76	-3871	-12517	-17063	-249	-4572	-11492	-18834	-67	2145	8942	-18486	-97	-8810	10485	-18019	-156	-8572	11359	-13686	-153	-8275	12188	-9031	-153	-127	-120	-63	-63	-56	-103	42	-154	18	35	-75	-22	-55	81	-32	-3
0.905000	-1963	4413	-708	-20096	-83	-3698	-7664	-12700	-125	-3624	-12666	-17212	-52	-4340	-11403	-19039	-77	2018	9102	-18079	-94	-8712	10505	-17937	-159	-8449	11476	-13620	-143	-8105	12250	-9149	-149	-121	-122	-64	-63	-58	-104	43	-155	17	35	-73	-21	-55	80	-26	0
0.905833	-2452	4469	-465	-19960	-77	-3452	-7717	-12377	-90	-3387	-12735	-17354	38	-4095	-11319	-19211	-91	1909	9270	-17652	-76	-8616	10522	-17859	-163	-8327	11583	-13566	-144	-7942	12307	-9274	-147	-127	-121	-65	-63	-58	-104	43	-152	21	34	-73	-22	-51	81	-29	0
0.906667	-2442	4518	-227	-19831	-72	-3208	-7750	-12066	-113	-3160	-12808	-17488	187	-3841	-11237	-19349	-87	1824	9395	-17207	-63	-8519	10498	-17756	-164	-8221	11668	-13510	-172	-7782	12357	-9392	-155	-126	-107	-69	-65	-59	-108	40	-155	18	29	-78	-23	-55	80	-30	-4
0.907500	-2432	4570	-10	-19708	-67	-2971	-7768	-11765	-134	-2936	-12854	-17610	302	-3590	-11156	-19457	-78	1754	9517	-16741	-81	-8421	10482	-17660	-170	-8116	11745	-13446	-173	-7625	12411	-9502	-150	-126	-119	-65	-63	-57	-100	46	-150	20	35	-69	-19	-50	85	-27	-1
0.908333	-3281	4597	202	-19586	-84	-2728	-7761	-11477	-108	-2721	-12867	-17714	212	-3336	-11076	-19526	-81	1710	9629	-16269	-79	-8328	10466	-17566	-155	-8021	11796	-13386	-158	-7483	12456	-9602	-150	-125	-121	-66	-64	-58	-104	34	-153	18	35	-67	-21	-55	79	-30	0
0.909167	-3394	4624	396	-19470	-88	-2490	-7745	-11213	-100	-2513	-12853	-17806	148	-3095	-11006	-19567	-88	1686	9710	-15776	-67	-8237	10444	-17471	-147	-7929	11832	-13323	-149	-7348	12497	-9683	-151	-127	-126	-66	-66	-59	-104	41	-150	19	35	-73	-23	-56	78	-28	0
0.910000	-2957	4645	578	-19357	-81	-2255	-7705	-10962	-107	-2308	-12811	-17872	244	-2859	-10939	-19569	-81	1693	9774	-15281	-70	-8144	10424	-17367	-152	-7836	11848	-13257	-155	-7222	12542	-9738	-149	-125	-121	-64	-61	-57	-104	42	-150	20	36	-77	-21	-58	81	-28	0
0.910833	-2696	4656	748	-19256	-91	-2022	-7661	-10732	-125	-2112	-12743	-17918	318	-2636	-10873	-19532	-72	1724	9804	-14795	-76	-8051	10410	-17261	-132	-7752	11846	-13192	-161	-7095	12571	-9766	-149	-126	-126	-66	-63	-59	-105	43	-151	17	35	-75	-21	-46	82	-28	1
0.911667	-2656	4655	901	-19156	-88	-1796	-7599	-10545	-138	-1929	-12647	-17934	371	-2432	-10818	-19467	-67	1779	9823	-14330	-62	-7956	10391	-17152	-134	-7669	11835	-13128	-156	-6987	12592	-9767	-151	-125	-131	-64	-65	-58	-101	44	-153	21	35	-74	-25	-57	81	-28	-3
0.912500	-3072	4651	1068	-19063	-87	-1574	-7537	-10350	-144	-1752	-12525	-17917	417	-2243	-10770	-19362	-70	1863	9815	-13882	-62	-7862	10397	-17038	-135	-7584	11807	-13062	-153	-6881	12607	-9739	-149	-122	-119	-66	-66	-59	-104	41	-152	21	35	-74	-22	-53	80	-25	0
0.913333	-2533	4636	1169	-18978	-66	-1358	-7468	-10196	-117	-1589	-12383	-17876	398	-2077	-10730	-19225	-77	1970	9784	-13467	-85	-7767	10375	-16924	-147	-7502	11776	-13001	-152	-6785	12609	-9680	-146	-122	-122	-78	-60	-58	-101	45	-148	22	35	-73	-17	-55	81	-29	1
0.914167	-1678	4616	1283	-18904	-60	-1160	-7403	-10070	-98	-1441	-12226	-17805	315	-1931	-10703	-19064	-69	2097	9740	-13091	-60	-7678	10364	-16811	-160	-7418	11729	-12942	-149	-6699	12603	-9592	-148	-127	-119	-65	-62	-59	-102	42	-152	20	35	-76	-21	-55	82	-31	-3
0.915000	-1298	4592	1391	-18837	-60	-971	-7342	-9972	-111	-1312	-12055	-17706	316	-1816	-10688	-18878	-65	2245	9689	-12764	-45	-7587	10356	-16697	-159	-7335	11675	-12887	-163	-6624	12575	-9462	-150	-128	-124	-68	-69	-63	-107	38	-154	18	34	-77	-27	-58	80	-29	-6
0.915833	-918	4563	1487	-18779	-64	-805	-7293	-9901	-121	-1204	-11875	-17574	347	-1705	-10680	-18666	-72	2407	9643	-12502	-46	-7503	10346	-16578	-159	-7246	11616	-12826	-158	-6551	12540	-9341	-152	-127	-122	-66	-63	-63	-104	40	-153	16	36	-77	-21	-58	80	-30	-6
0.916667	-791	4536	1582	-18727	-45	-648	-7246	-9851	-95	-1110	-11685	-17413	213	-1617	-10685	-18436	-77	2577	9610	-12255	-63	-7402	10337	-16460	-161	-7160	11551	-12768	-164	-6485	12488	-9180	-147	-132	-146	-69	-62	-62	-105	73	-153	15	34	-79	-25	-60	80	-31	-4
0.917500	-687	4510	1675	-18685	-43	-520	-7221	-9830	-73	-1044	-11489	-17231	150	-1549	-10701	-18193	-91	2748	9600	-12080	-70	-7315	10323	-16340	-160	-7068	11483	-12707	-169	-6433	12426	-9002	-149	-128	-122	-67	-67	-62	-105	38	-154	12	33	-82	-25	-60	81	-30	-4
0.918333	-300	4489	1763	-18660	-56	-409	-7207	-9833	-63	-998	-11292	-17027	163	-1490	-10734	-17942	-83	2917	9624	-11954	-45	-7223	10306	-16217	-163	-6979	11418	-12643	-161	-6373	12348	-8811	-149	-129	-126	-69	-66	-62	-107	35	-152	30	35	-79	-24	-59	79	-29	0
0.919167	90	4477	1858	-18645	-47	-321	-7208	-9860	-90	-978	-11099	-16803	74	-1437	-10754	-17680	-68	3074	9696	-11880	-45	-7132	10280	-16081	-159	-6888	11342	-12573	-154	-6319	12262	-8606	-147	-129	-119	-63	-60	-56	-104	41	-151	18	36	-76	-21	-51	81	-26	-9
0.920000	364	4464	1955	-18639	-30	-254	-7229	-9911	-113	-980	-10909	-16564	-24	-1392	-10797	-17420	-75	3208	9818	-11855	-61	-7046	10243	-15977	-151	-6795	11268	-12497	-166	-6276	12160	-8401	-148	-126	-110	-62	-64	-59	-105	41	-149	19	37	-74	-18	-55	79	-26	2
0.920833	627	4464	2051	-18648	-44	-211	-7268	-9981	-109	-1007	-10719	-16316	2	-1354	-10843	-17165	-57	3312	9988	-11871	-82	-6966	10196	-15859	-158	-6709	11185	-12414	-183	-6236	12050	-8193	-146	-126	-119	-64	-63	-58	-104	40	-150	19	36	-78	-36	-57	84	-27	0
0.921667	877	4465	2151	-18675	-43	-194	-7317	-10071	-90	-1058	-10535	-16061	47	-1319	-10887	-16918	-55	3381	10235	-11934	-70	-6886	10138	-15750	-156	-6626	11098	-12320	-172	-6192	11930	-7989	-144	-119	-126	-65	-63	-61	-101	41	-147	19	30	-77	-22	-53	84	-28	0
0.922500	1111	4471	2256	-18711	-41	-193	-7386	-10181	-101	-1126	-10368	-15808	-31	-1286	-10937	-16681	-63	3410	10531	-12032	-76	-6792	10064	-15640	-153	-6546	11006	-12217	-167	-6159	11801	-7789	-150	-128	-119	-65	-62	-61	-103	40	-154	17	34	-75	-23	-58	79	-30	0
0.923333	1401	4485	2365	-18762	-44	-213	-7461	-10311	-112	-1220	-10201	-15557	-105	-1248	-10976	-16457	-66	3396	10884	-12179	-111	-6739	9990	-15536	-177	-6471	10907	-12105	-170	-6126	11676	-7603	-153	-127	-124	-67	-66	-66	-110	34	-154	17	33	-77	-27	-59	78	-32	-5
0.924167	1686	4494	2481	-18826	-60	-247	-7542	-10462	-61	-1318	-10046	-15317	-144	-1217	-11019	-16248	-63	3339	11285	-12361	-111	-6680	9905	-15433	-166	-6398	10805	-11981	-186	-6092	11540	-7418	-151	-129	-124	-64	-65	-61	-109	36	-156	17	35	-77	-27	-58	77	-32	-1
0.925000	1888	4519	2606	-18900	-60	-286	-7622	-10614	-58	-1394	-9891	-15092	0	-1183	-11045	-16049	-58	3241	11729	-12589	-88	-6607	9812	-15337	-176	-6335	10698	-11848	-187	-6059	11410	-7247	-155	-127	-121	-68	-63	-60	-108	35	-151	16	35	-75	-22	-57	79	-31	0
0.925833	2057	4535	2733	-18978	-51	-337	-7695	-10788	-76	-1541	-9750	-14864	95	-1153	-11058	-15864	-57	3105	12198	-12857	-97	-6546	9716	-15247	-188	-6271	10587	-11708	-173	-6030	11280	-7087	-151	-127	-120	-65	-63	-59	-108	38	-150	18	36	-74	-23	-57	85	-28	-4
0.926667	2181	4550	2866	-19058	-67	-392	-7764	-10976	-57	-1660	-9612	-14664	45	-1126	-11063	-15700	-70	2932	12675	-13171	-108	-6494	9612	-15160	-168	-6216	10473	-11562	-168	-6004	11150	-6948	-150	-126	-121	-63	-66	-60	-107	39	-152	17	36	-73	-23	-56	84	-29	0
0.927500	2279	4564	3002	-19151	-68	-449	-7827	-11169	-70	-1779	-9485	-14476	-29	-1106	-11052	-15545	-81	2725	13152	-13541	-102	-6437	9511	-15077	-180	-6166	10363	-11407	-168	-5976	11028	-6801	-148	-127	-118	-62	-64	-61	-102	43	-150	19	38	-73	-22	-57	82	-25	0
0.928333	2358	4565	3143	-19240	-66	-505	-7868	-11374	-83	-1895	-9356	-14322	36	-1092	-11029	-15401	-92	2501	13610	-13965	-96	-6404	9405	-15001	-185	-6126	10235	-11255	-172	-5952	10905	-6676	-145	-127	-118	-64	-63	-59	-90	40	-153	19	29	-73	-23	-56	81	-30	-3
0.929167	2368	4556	3279	-19328	-64	-560	-7901	-11580	-58	-2008	-9242	-14173	49	-1089	-10992	-15273	-90	2249	14031	-14447	-68	-6368	9301	-14928	-169	-6091	10115	-11100	-179	-5929	10785	-6564	-147	-129	-124	-67	-60	-59	-105	41	-151	18	32	-74	-23	-57	81	-18	-1
0.930000	2369	4545	3426	-19402	-56	-612	-7914	-11789	-57	-2111	-9133	-14052	78	-1096	-10944	-15152	-82	1998	14407	-14989	-73	-6337	9196	-14862	-174	-6061	10000	-10953	-174	-5905	10669	-6462	-145	-127	-120	-65	-62	-60	-102	42	-150	18	36	-73	-25	-58	81	-29	0
0.930833	2368	4521	3571	-19462	-73	-659	-7899	-11987	-68	-2194	-9026	-13950	132	-1106	-10894	-15037	-98	1741	14720	-15568	-94	-6301	9089	-14799	-172	-6036	9884	-10809	-158	-5887	10562	-6368	-148	-127	-126	-68	-61	-58	-103	41	-148	18	35	-72	-22	-64	80	-29	3
0.931667	2361	4487	3720	-19503	-75	-699	-7873	-12182	-56	-2277	-8931	-13869	84	-1130	-10811	-14929	-85	1487	14956	-16229	-95	-6290	8986	-14740	-177	-6019	9760	-10675	-174	-5871	10458	-6287	-146	-131	-124	-70	-65	-36	-107	40	-153	15	34	-78	-25	-60	79	-31	-5
0.932500	2298	4444	3866	-19522	-80	-740	-7828	-12365	-38	-2332	-8842	-13801	-11	-1154	-10737	-14824	-78	1256	15113	-16920	-81	-6271	8887	-14682	-180	-6001	9650	-10546	-173	-5856	10360	-6212	-148	-128	-121	-68	-62	-57	-103	40	-152	17	36	-73	-19	-61	79	-30	-7
0.933333	2224	4395	4024	-19510	-77	-770	-7762	-12531	-49	-2374	-8758	-13746	-65	-1176	-10656	-14725	-90	1040	15190	-17646	-75	-6256	8785	-14626	-189	-5989	9536	-10432	-165	-5850	10264	-6147	-158	-127	-120	-66	-64	-56	-102	42	-150	19	38	-73	-23	-60	81	-27	1
0.934167	2161	4343	4179	-19470	-72	-810	-7682	-12660	-80	-2405	-8689	-13704	42	-1210	-10574	-14626	-79	845	15179	-18404	-100	-6246	8667	-14571	-186	-5981	9425	-10335	-152	-5845	10178	-6093	-148	-126	-122	-70	-64	-59	-109	41	-151	21	35	-74	-22	-58	84	-28	1
0.935000	2067	4284	4336	-19394	-82	-842	-7591	-12778	-110	-2421	-8608	-13676	111	-1235	-10498	-14527	-75	675	15082	-19163	-97	-6239	8578	-14517	-174	-5978	9308	-10249	-148	-5842	10095	-6052	-149	-149	-121	-65	-64	-55	-105	41	-153	19	36	-74	-25	-58	80	-30	-3
0.935833	1968	4222	4493	-19283	-83	-882	-7496	-12859	-82	-2430	-8583	-13656	129	-1256	-10424	-14432	-79	529	14915	-19916	-78	-6242	8472	-14462	-180	-5978	9198	-10180	-154	-5851	10015	-6019	-151	-128	-119	-65	-63	-57	-104	38	-153	19	34	-75	-19	-57	81	-32	0
0.936667	1889	4166	4651	-19126	-73	-918	-7389	-12911	-76	-2423	-8545	-13639	154	-1269	-10355	-14330	-64	419	14678	-20628	-68	-6243	8362	-14412	-187	-5985	9085	-10129	-154	-5861	9923	-5995	-150	-129	-122	-67	-60	-62	-104	42	-152	20	34	-73	-21	-61	81	-32	0
0.937500	1789	4111	4805	-18936	-74	-963	-7286	-12933	-64	-2400	-8525	-13628	111	-1269	-10292	-14224	-67	331	14388	-21286	-67	-6251	8245	-14357	-193	-5993	8978	-10088	-152	-5886	9864	-5982	-149	-126	-121	-67	-63	-61	-104	39	-158	18	35	-74	-25	-58	81	-30	-6
0.938333	1655	4067	4959	-18700	-76	-1009	-7177	-12915	-88	-2367	-8519	-13619	-85	-1246	-10234	-14117	-84	269	14061	-21869	-88	-6261	8135	-14305	-200	-6003	8872	-10062	-150	-5906	9799	-5981	-154	-128	-119	-50	-63	-57	-101	38	-153	19	35	-75	-23	-55	82	-31	-5
0.939167	1537	4031	5110	-18422	-74	-1060	-7073	-12868	-88	-2326	-8523	-13614	-256	-1218	-10183	-13997	-93	230	13705	-22351	-75	-6277	8021	-14251	-189	-6021	8770	-10049	-148	-5932	9733	-5989	-145	-126	-119	-64	-58	-55	-103	42	-152	20	37	-69	-26	-53	86	-26	3
0.940000	1411	4007	5261	-18100	-63	-1116	-6971	-12812	-86	-2274	-8542	-13608	-342	-1169	-10136	-13872	-85	208	13333	-22710	-69	-6298	7906	-14201	-193	-6043	8664	-10046	-164	-5967	9666	-6013	-150	-129	-120	-64	-62	-59	-104	41	-151	18	36	-76	-21	-59	82	-31	-3
0.940833	1293	3995	5394	-17752	-66	-1182	-6884	-12686	-138	-2218	-8578	-13601	-466	-1104	-10093	-13751	-75	205	12969	-22925	-81	-6328	7793	-14151	-194	-6075	8567	-10050	-167	-6003	9604	-6043	-147	-125	-118	-66	-63	-55	-101	42	-151	17	36	-74	-22	-55	87	-27	0
0.941667	1200	3992	5521	-17362	-76	-1254	-6793	-12552	-148	-2135	-8623	-13597	-614	-1024	-10050	-13582	-74	214	12614	-22986	-104	-6359	7683	-14101	-173	-6109	8474	-10064	-149	-6043	9544	-6089	-150	-129	-122	-72	-62	-60	-103	40	-150	18	35	-75	-21	-59	84	-29	2
0.942500	1083	4005	5637	-16942	-75	-1314	-6711	-12406	-99	-2077	-8677	-13594	-634	-925	-10000	-13415	-74	234	12286	-22897	-79	-6395	7577	-14041	-183	-6150	8383	-10080	-150	-6086	9488	-6139	-151	-127	-121	-66	-62	-56	-105	41	-153	20	35	-77	-23	-56	82	-29	-4
0.943333	974	4030	5734	-16493	-73	-1377	-6630	-12238	-85	-1994	-8717	-13588	-487	-821	-9947	-13229	-76	263	11979	-22597	-78	-6431	7479	-14010	-184	-6194	8302	-10095	-173	-6127	9427	-6196	-149	-128	-122	-68	-64	-56	-128	42	-149	19	33	-75	-19	-55	84	-28	-1
0.944167	931	4065	5820	-16021	-66	-1453	-6558	-12062	-110	-1907	-8812	-13587	-342	-713	-9882	-13022	-73	296	11708	-22131	-91	-6471	7390	-13965	-181	-6245	8221	-10115	-186	-6172	9367	-6263	-148	-130	-120	-66	-64	-58	-104	39	-153	19	35	-79	-25	-57	85	-27	-1
0.945000	914	4106	5881	-15528	-70	-1521	-6476	-11879	-127	-1792	-8886	-13581	-255	-603	-9805	-12792	-49	330	11471	-21503	-73	-6512	7312	-13925	-189	-6304	8151	-10133	-174	-6213	9310	-6336	-153	-126	-119	-68	-63	-58	-102	37	-152	19	38	-72	-21	-57	82	-30	2
0.945833	781	4157	5924	-15022	-62	-1588	-6399	-11698	-92	-1713	-8966	-13582	-235	-501	-9712	-12543	-22	368	11268	-20708	-78	-6550	7247	-13886	-182	-6367	8083	-10148	-179	-6260	9248	-6408	-147	-126	-121	-64	-60	-60	-103	41	-149	19	35	-72	-23	-55	81	-28	1
0.946667	598	4204	5937	-14511	-65	-1647	-6315	-11515	-48	-1609	-9046	-13582	-154	-404	-9604	-12263	-47	406	11091	-19775	-99	-6589	7198	-13848	-172	-6433	8020	-10157	-178	-6298	9193	-6480	-149	-124	-120	-47	-59	-58	-104	40	-148	19	36	-74	-18	-53	85	-27	0
0.947500	399	4252	5931	-13998	-68	-1714	-6223	-11337	-56	-1495	-9133	-13587	-142	-324	-9477	-11967	-29	446	10928	-18718	-90	-6622	7177	-13815	-176	-6500	7960	-10167	-168	-6338	9128	-6562	-146	-126	-119	-64	-61	-58	-100	43	-151	19	37	-74	-22	-56	85	-28	0
0.948333	277	4294	5894	-13486	-79	-1778	-6122	-11171	-70	-1385	-9214	-13590	-153	-263	-9329	-11653	-27	484	10780	-17564	-80	-6652	7147	-13790	-179	-6583	7904	-10176	-172	-6378	9064	-6640	-150	-128	-121	-68	-62	-61	-97	35	-153	18	33	-76	-22	-59	77	-31	0
0.949167	299	4328	5828	-12988	-84	-1838	-6011	-11020	-66	-1273	-9291	-13599	-129	-229	-9170	-11326	-31	527	10627	-16367	-79	-6676	7148	-13760	-190	-6660	7854	-10178	-170	-6417	8999	-6709	-151	-128	-125	-68	-64	-61	-108	37	-153	18	30	-76	-24	-59	79	-36	-3
0.950000	378	4355	5740	-12492	-82	-1899	-5881	-10881	-75	-1159	-9358	-13601	-181	-212	-8990	-10975	-12	580	10462	-15084	-96	-6695	7168	-13733	-180	-6736	7807	-10179	-180	-6448	8938	-6760	-151	-128	-124	-68	-63	-58	-108	34	-155	18	33	-77	-23	-58	80	-31	0
0.950833	284	4366	5627	-12034	-75	-1951	-5745	-10753	-87	-1047	-9419	-13600	-230	-218	-8808	-10624	-22	641	10276	-13838	-102	-6708	7208	-13704	-171	-6811	7763	-10175	-186	-6478	8874	-6811	-149	-133	-127	-67	-62	-59	-105	41	-151	17	15	-76	-23	-58	79	-31	-1
0.951667	122	4366	5487	-11591	-60	-2008	-5595	-10644	-101	-941	-9471	-13588	-260	-251	-8595	-10275	-33	706	10061	-12605	-114	-6719	7264	-13679	-185	-6893	7729	-10168	-189	-6510	8807	-6844	-148	-129	-122	-72	-66	-61	-105	35	-152	17	30	-78	-26	-59	81	-30	0
0.952500	29	4345	5323	-11177	-98	-2066	-5443	-10549	-134	-844	-9507	-13568	-241	-304	-8385	-9936	-32	787	9801	-11458	-96	-6725	7340	-13651	-187	-6963	7705	-10161	-172	-6539	8743	-6860	-150	-129	-124	-74	-65	-61	-105	37	-150	19	33	-77	-19	-60	80	-28	0
0.953333	-74	4314	5141	-10800	-96	-2125	-5267	-10474	-113	-754	-9534	-13537	-227	-374	-8177	-9611	-29	880	9493	-10374	-64	-6728	7434	-13624	-178	-7035	7687	-10150	-161	-6561	8681	-6850	-147	-128	-135	-70	-55	-61	-104	39	-146	19	30	-75	-22	-58	81	-28	1
0.954167	-169	4260	4934	-10455	-86	-2184	-5113	-10415	-98	-682	-9543	-13490	-357	-465	-7976	-9311	-26	979	9121	-9418	-88	-6725	7537	-13600	-183	-7108	7677	-10137	-169	-6588	8614	-6825	-148	-129	-121	-69	-64	-61	-104	37	-152	17	30	-103	-19	-59	81	-32	-3
0.955000	-173	4191	4715	-10146	-92	-2250	-4971	-10327	-124	-623	-9542	-13424	-412	-567	-7783	-9041	-19	1098	8710	-8604	-100	-6746	7656	-13569	-180	-7176	7676	-10111	-166	-6610	8550	-6777	-128	-127	-121	-69	-62	-60	-105	38	-151	17	32	-80	-21	-62	78	-31	2
0.955833	120	4103	4482	-9884	-88	-2324	-4788	-10350	-121	-579	-9521	-13340	-329	-659	-7608	-8812	-43	1226	8241	-7946	-109	-6766	7784	-13543	-182	-7245	7688	-10109	-168	-6633	8486	-6702	-147	-130	-120	-70	-64	-62	-105	39	-152	16	33	-73	-23	-62	78	-32	-1
0.956667	421	4029	4240	-9660	-73	-2415	-4630	-10343	-134	-555	-9485	-13236	-343	-789	-7458	-8623	-50	1361	7729	-7446	-85	-6787	7913	-13515	-174	-7315	7704	-10095	-178	-6652	8420	-6614	-179	-132	-124	-72	-66	-64	-110	35	-155	11	29	-81	-25	-64	71	-38	-5
0.957500	371	3882	3985	-9482	-69	-2477	-4491	-10356	-132	-555	-9434	-13112	-424	-901	-7328	-8484	-44	1505	7176	-7111	-81	-6824	8052	-13485	-183	-7381	7735	-10067	-188	-6663	8368	-6504	-153	-131	-121	-69	-66	-65	-114	30	-152	13	32	-79	-25	-62	72	-33	-1
0.958333	323	3756	3735	-9339	-68	-2553	-4352	-10380	-115	-570	-9360	-12962	-388	-1008	-7232	-8389	-58	1656	6590	-6941	-110	-6869	8192	-13453	-181	-7446	7774	-10036	-182	-6671	8313	-6370	-152	-135	-121	-68	-68	-79	-108	37	-154	15	29	-81	-24	-60	76	-33	-6
0.959167	135	3619	3487	-9233	-75	-2632	-4228	-10420	-155	-602	-9263	-12794	-395	-1102	-7162	-8340	-50	1818	5985	-6922	-116	-6935	8336	-13422	-166	-7508	7818	-9996	-167	-6665	8267	-6216	-147	-127	-119	-69	-63	-59	-107	38	-170	17	32	-76	-25	-58	80	-29	0
0.960000	-86	3470	3240	-9174	-66	-2708	-4124	-10473	-181	-660	-9158	-12609	-532	-1192	-7137	-8348	-48	1961	5370	-7046	-110	-7001	8469	-13382	-186	-7579	7861	-9956	-166	-6656	8221	-6055	-148	-130	-117	-64	-61	-58	-105	39	-150	18	34	-76	-18	-58	82	-29	1
0.960833	-210	3310	2999	-9142	-74	-2790	-4034	-10548	-194	-740	-9035	-12408	-377	-1298	-7148	-8400	-44	2102	4769	-7300	-116	-7091	8593	-13352	-180	-7647	7906	-9884	-181	-6639	8180	-5885	-149	-129	-117	-65	-60	-51	-108	30	-150	17	32	-82	-21	-55	79	-27	0
0.961667	-380	3142	2772	-9154	-82	-2867	-3961	-10636	-187	-839	-8899	-12194	-265	-1343	-7203	-8493	-48	2232	4179	-7656	-110	-7199	8704	-13315	-181	-7717	7945	-9810	-180	-6615	8140	-5705	-149	-132	-119	-64	-61	-61	-104	41	-150	19	36	-75	-19	-59	80	-27	-3
0.962500	-520	2971	2552	-9189	-81	-2944	-3908	-10737	-141	-953	-8756	-11969	-432	-1407	-7293	-8624	-61	2348	3628	-8091	-97	-7324	8803	-13284	-200	-7794	7975	-9728	-173	-6579	8102	-5521	-149	-129	-116	-64	-63	-58	-104	37	-151	18	49	-77	-22	-53	81	-29	1
0.963333	-639	2790	2343	-9258	-72	-3022	-3868	-10855	-115	-1083	-8598	-11744	-318	-1462	-7420	-8788	-76	2449	3120	-8593	-112	-7463	8885	-13251	-190	-7869	7999	-9634	-155	-6536	8065	-5332	-146	-128	-120	-65	-61	-58	-104	38	-150	18	34	-73	-18	-57	81	-29	1
0.964167	-755	2606	2155	-9351	-60	-3098	-3842	-10988	-108	-1231	-8441	-11515	-259	-1513	-7584	-8975	-68	2534	2668	-9118	-118	-7619	8943	-13220	-181	-7953	8001	-9526	-165	-6492	8021	-5150	-150	-128	-120	-63	-62	-60	-103	37	-141	13	33	-68	-23	-58	82	-31	0
0.965000	-852	2410	1975	-9466	-59	-3174	-3830	-11133	-83	-1391	-8281	-11283	-426	-1561	-7783	-9182	-48	2601	2264	-9662	-110	-7790	8982	-13195	-177	-8034	7987	-9405	-181	-6442	7972	-4973	-149	-130	-121	-65	-66	-61	-109	32	-150	15	34	-76	-23	-59	81	-30	1
0.965833	-948	2218	1817	-9607	-56	-3252	-3830	-11290	-147	-1560	-8125	-11059	-423	-1620	-8010	-9391	-55	2654	1939	-10190	-98	-7966	9007	-13167	-172	-8116	7950	-9274	-162	-6385	7921	-4790	-145	-138	-122	-62	-82	-60	-104	37	-151	16	34	-75	-21	-58	80	-28	2
0.966667	-987	2021	1675	-9758	-62	-3326	-3832	-11450	-158	-1741	-7972	-10837	-445	-1679	-8256	-9604	-80	2689	1687	-10684	-79	-8152	9003	-13141	-174	-8206	7890	-9134	-158	-6326	7858	-4615	-147	-129	-121	-60	-62	-60	-108	39	-148	18	34	-74	-19	-56	84	-30	0
0.967500	-1057	1819	1544	-9922	-66	-3407	-3841	-11619	-91	-1938	-7830	-10634	-569	-1753	-8518	-9808	-74	2712	1502	-11136	-92	-8344	8981	-13116	-174	-8289	7801	-8989	-164	-6275	7779	-4453	-148	-126	-118	-63	-59	-59	-107	36	-149	17	38	-73	-21	-68	80	-31	1
0.968333	-1110	1617	1421	-10102	-62	-3500	-3858	-11796	-110	-2141	-7699	-10434	-484	-1850	-8792	-9997	-65	2723	1387	-11537	-98	-8547	8933	-13096	-178	-8376	7687	-8846	-158	-6224	7686	-4286	-146	-128	-121	-64	-63	-62	-105	37	-154	17	35	-75	-21	-59	82	-29	1
0.969167	-1130	1411	1313	-10287	-64	-3595	-3877	-11982	-126	-2356	-7591	-10260	-333	-1960	-9066	-10171	-66	2722	1335	-11878	-81	-8744	8864	-13079	-183	-8460	7546	-8697	-176	-6188	7570	-4138	-151	-128	-121	-61	-64	-59	-128	36	-151	16	35	-73	-22	-58	80	-32	0
0.970000	-1151	1201	1211	-10481	-70	-3708	-3899	-12161	-98	-2589	-7488	-10098	-343	-2133	-9327	-10303	-74	2721	1336	-12143	-90	-8937	8775	-13055	-187	-8542	7380	-8553	-182	-6160	7439	-3984	-151	-129	-119	-65	-63	-59	-108	37	-155	18	36	-75	-21	-59	79	-26	-1
0.970833	-1192	1001	1114	-10679	-66	-3832	-3919	-12341	-55	-2824	-7398	-9959	-401	-2335	-9566	-10404	-76	2704	1389	-12359	-101	-9128	8666	-13031	-183	-8621	7190	-8416	-176	-6143	7292	-3840	-147	-132	-117	-67	-75	-58	-104	38	-153	15	35	-74	-22	-58	84	-29	-1
0.971667	-1207	801	1015	-10879	-77	-3969	-3939	-12521	-46	-3089	-7339	-9836	-351	-2589	-9774	-10464	-60	2691	1481	-12509	-87	-9309	8542	-13007	-190	-8680	6984	-8282	-170	-6141	7125	-3703	-149	-125	-121	-64	-63	-58	-105	38	-150	15	33	-77	-22	-57	79	-30	1
0.972500	-1186	604	914	-11083	-86	-4128	-3961	-12697	-38	-3364	-7284	-9741	-304	-2895	-9933	-10480	-48	2672	1593	-12608	-83	-9481	8382	-12976	-197	-8759	6761	-8160	-166	-6158	6939	-3577	-150	-138	-122	-70	-61	-57	-108	46	-151	18	39	-77	-19	-57	80	-27	0
0.973333	-1166	426	815	-11287	-87	-4307	-3980	-12867	-9	-3666	-7243	-9672	-260	-3276	-10053	-10445	-59	2658	1727	-12664	-90	-9628	8210	-12936	-198	-8824	6532	-8048	-185	-6195	6745	-3459	-149	-130	-124	-64	-67	-58	-107	38	-152	16	34	-79	-25	-58	80	-31	-3
0.974167	-1163	243	699	-11499	-93	-4513	-4005	-13037	0	-3989	-7212	-9633	-219	-3732	-10109	-10359	-66	2638	1864	-12693	-96	-9779	8031	-12893	-198	-8880	6294	-7948	-198	-6241	6539	-3347	-150	-127	-121	-72	-64	-58	-104	47	-153	18	32	-78	-22	-57	82	-31	0
0.975000	-1151	85	581	-11698	-81	-4737	-4019	-13195	30	-4334	-7183	-9609	-103	-4238	-10093	-10220	-69	2620	2002	-12694	-102	-9905	7831	-12839	-204	-8932	6054	-7861	-174	-6313	6326	-3248	-150	-129	-121	-67	-64	-59	-105	38	-154	18	33	-78	-23	-70	84	-31	15
0.975833	-1154	-65	450	-11901	-50	-4986	-4034	-13350	-9	-4713	-7153	-9620	-13	-4830	-10001	-10024	-65	2599	2122	-12694	-91	-10011	7623	-12775	-201	-8974	5820	-7783	-174	-6397	6119	-3165	-146	-126	-127	-66	-63	-60	-107	37	-148	18	35	-77	-23	-57	77	-30	0
0.976667	-1120	-194	308	-12100	-57	-5258	-4044	-13501	0	-5122	-7121	-9667	62	-5501	-9838	-9775	-53	2575	2204	-12700	-78	-10098	7405	-12687	-201	-9016	5596	-7716	-180	-6501	5903	-3100	-148	-129	-120	-66	-63	-61	-105	39	-151	16	34	-74	-22	-62	78	-44	2
0.977500	-1077	-301	154	-12301	-67	-5567	-4048	-13650	-8	-5564	-7091	-9742	89	-6217	-9580	-9474	-59	2544	2303	-12715	-102	-10169	7177	-12618	-204	-9050	5384	-7661	-181	-6615	5705	-3053	-149	-109	-124	-68	-65	-61	-109	35	-156	18	34	-80	-23	-60	79	-29	0
0.978333	-1064	-387	-12	-12496	-75	-5896	-4038	-13794	-1	-6038	-7024	-9849	151	-7028	-9249	-9126	-67	2509	2358	-12756	-84	-10214	6951	-12518	-204	-9081	5194	-7621	-168	-6743	5522	-3023	-149	-127	-124	-68	-61	-58	-104	38	-153	19	32	-74	-23	-58	80	-30	0
0.979167	-1030	-453	-189	-12691	-69	-6251	-4009	-13927	25	-6541	-6950	-9983	165	-7872	-8833	-8727	-69	2466	2388	-12823	-81	-10248	6720	-12412	-187	-9103	5023	-7582	-165	-6881	5357	-3014	-148	-122	-119	-58	-62	-56	-102	42	-151	20	37	-72	-22	-57	84	-25	2
0.980000	-961	-494	-379	-12881	-65	-6632	-3969	-14079	33	-7079	-6860	-10160	218	-8773	-8349	-8281	-76	2414	2389	-12929	-90	-10274	6497	-12296	-185	-9127	4874	-7558	-169	-7036	5217	-3039	-149	-125	-118	-61	-63	-55	-102	38	-149	21	44	-73	-23	-53	82	-28	1
0.980833	-917	-516	-576	-13071	-68	-7045	-3906	-14228	30	-7648	-6748	-10370	244	-9713	-7797	-7800	-78	2347	2367	-13055	-82	-10275	6279	-12181	-188	-9151	4748	-7542	-162	-7195	5097	-3090	-155	-126	-117	-66	-61	-56	-104	41	-151	19	33	-77	-19	-56	82	-27	1
0.981667	-891	-521	-780	-13267	-73	-7485	-3819	-14380	30	-8249	-6614	-10620	126	-10670	-7193	-7299	-73	2265	2321	-13226	-92	-10272	6066	-12032	-189	-9174	4643	-7535	-176	-7364	5005	-3169	-149	-130	-126	-66	-63	-59	-110	38	-152	19	28	-77	-21	-57	80	-31	-1
0.982500	-855	-500	-986	-13458	-72	-7951	-3707	-14545	0	-8927	-6453	-10900	61	-11625	-6547	-6770	-73	2170	2267	-13422	-79	-10258	5866	-11932	-193	-9194	4570	-7533	-172	-7532	4949	-3274	-124	-125	-119	-43	-62	-57	-116	39	-152	19	33	-76	-22	-55	79	-28	0
0.983333	-804	-464	-1184	-13640	-69	-8435	-3552	-14700	-11	-9520	-6260	-11196	132	-12553	-5873	-6234	-87	2066	2199	-13649	-70	-10234	5682	-11807	-183	-9198	4521	-7538	-169	-7700	4920	-3412	-150	-128	-121	-67	-65	-59	-109	39	-153	20	32	-76	-23	-58	79	-39	-3
0.984167	-756	-412	-1383	-13827	-81	-8935	-3370	-14857	10	-10178	-6040	-11497	253	-13441	-5194	-5697	-91	1940	2130	-13874	-90	-10213	5516	-11683	-184	-9232	4494	-7549	-173	-7867	4928	-3579	-164	-129	-111	-69	-63	-50	-107	38	-152	19	29	-77	-23	-55	81	-29	0
0.985000	-722	-352	-1569	-14010	-74	-9450	-3146	-15016	0	-10838	-5793	-11867	216	-14265	-4520	-5174	-82	1802	2062	-14114	-94	-10185	5387	-11567	-198	-9251	4494	-7563	-173	-8030	4967	-3774	-151	-129	-119	-66	-64	-60	-104	39	-153	20	50	-74	-22	-53	85	-3	2
0.985833	-658	-282	-1764	-14192	-69	-9980	-2904	-15175	-27	-11497	-5520	-12234	-55	-15007	-3867	-4672	-86	1646	2001	-14349	-86	-10159	5244	-11458	-204	-9267	4512	-7585	-170	-8188	5031	-3997	-152	-125	-115	-63	-62	-58	-103	39	-149	21	35	-74	-24	-55	79	-27	0
0.986667	-626	-207	-1894	-14370	-65	-10498	-2599	-15329	10	-12152	-5219	-12603	-70	-15642	-3264	-4208	-91	1479	1948	-14555	-87	-10136	5139	-11356	-191	-9287	4547	-7614	-176	-8334	5126	-4241	-147	-126	-117	-62	-63	-59	-104	39	-150	22	29	-75	-13	-51	85	-19	1
0.987500	-599	-136	-2025	-14545	-60	-11021	-2283	-15477	16	-12802	-4899	-12980	74	-16159	-2705	-3794	-70	1300	1913	-14786	-82	-10115	5056	-11265	-181	-9305	4600	-7655	-185	-8471	5240	-4508	-146	-124	-120	-63	-58	-52	-107	38	-149	22	34	-72	-18	-53	82	-28	3
0.988333	-598	-66	-2136	-14723	-57	-11543	-1919	-15610	1	-13411	-4557	-13353	94	-16545	-2222	-3436	-73	1108	1892	-14964	-109	-10101	4995	-11186	-197	-9324	4665	-7700	-190	-8594	5374	-4794	-148	-128	-118	-63	-61	-56	-104	36	-148	19	35	-74	-17	-52	82	-31	1
0.989167	-628	-5	-2216	-14895	-39	-12047	-1540	-15711	38	-14003	-4198	-13716	63	-16797	-1824	-3148	-86	904	1887	-15111	-80	-10090	4954	-11124	-198	-9345	4741	-7761	-189	-8709	5517	-5082	-147	-129	-119	-82	-65	-58	-109	36	-151	17	33	-75	-21	-59	80	-31	-5
0.990000	-1089	50	-2269	-15067	-51	-12533	-1138	-15838	16	-14557	-3825	-14053	-18	-16908	-1497	-2925	-86	692	1904	-15249	-58	-10087	4935	-11068	-200	-9363	4828	-7826	-184	-8810	5676	-5402	-153	-131	-120	-66	-69	-62	-105	30	-154	15	32	-77	-30	-55	80	-31	-5
0.990833	-1503	87	-2289	-15241	-61	-12999	-728	-15920	-31	-15072	-3440	-14365	-61	-16882	-1276	-2769	-88	478	1940	-15271	-68	-10083	4939	-11021	-198	-9378	4921	-7903	-166	-8895	5839	-5713	-155	-100	-118	-65	-65	-59	-107	36	-154	19	33	-75	-25	-56	79	-30	-3
0.991667	-1126	118	-2275	-15403	-65	-13427	-314	-15978	-34	-15542	-3039	-14636	-9	-16727	-1129	-2677	-85	265	1992	-15285	-82	-10084	4963	-10982	-208	-9394	5024	-7990	-155	-8967	6004	-6021	-151	-128	-122	-65	-64	-59	-108	37	-151	7	33	-76	-23	-55	70	-35	-1
0.992500	-906	131	-2229	-15564	-65	-13822	99	-15997	-29	-15965	-2632	-14855	-12	-16465	-1068	-2658	-77	42	2066	-15238	-100	-10089	5003	-10959	-200	-9408	5136	-8090	-155	-9032	6164	-6323	-149	-130	-115	-74	-61	-60	-107	36	-150	18	35	-75	-23	-56	82	-30	0
0.993333	-809	130	-2149	-15723	-58	-14191	509	-16015	-33	-16346	-2222	-15022	-76	-16111	-1078	-2687	-61	-171	2160	-15150	-88	-10091	5050	-10939	-189	-9421	5249	-8197	-163	-9083	6320	-6611	-151	-126	-118	-67	-62	-57	-102	38	-151	17	33	-78	-21	-56	86	-30	0
0.994167	-597	113	-2043	-15881	-46	-14519	894	-15998	-62	-16677	-1817	-15126	38	-15683	-1157	-2771	-77	-387	2254	-15017	-105	-10107	5136	-10925	-202	-9435	5367	-8321	-174	-9132	6458	-6889	-149	-127	-125	-70	-63	-78	-101	38	-152	19	35	-75	-22	-55	81	-30	1
0.995000	-458	79	-1903	-16036	-64	-14808	1257	-15954	-68	-16956	-1416	-15164	159	-15212	-1287	-2893	-91	-587	2361	-14820	-104	-10122	5240	-10915	-200	-9453	5481	-8454	-169	-9172	6581	-7144	-146	-128	-124	-64	-63	-55	-104	40	-151	20	32	-76	-25	-68	84	-29	-1
0.995833	-334	29	-1739	-16172	-87	-15062	1587	-15888	-72	-17183	-1018	-15122	7	-14721	-1451	-3037	-73	-793	2480	-14634	-72	-10137	5325	-10911	-195	-9467	5609	-8595	-187	-9209	6685	-7381	-148	-127	-121	-67	-65	-59	-104	41	-150	18	36	-75	-19	-58	81	-28	0
0.996667	-218	-35	-1552	-16327	-49	-15275	1884	-15802	-83	-17370	-636	-15010	-45	-14239	-1636	-3201	-66	-986	2603	-14399	-87	-10155	5441	-10909	-193	-9486	5735	-8750	-172	-9244	6773	-7587	-149	-126	-121	-66	-60	-58	-108	41	-151	16	35	-76	-12	-58	82	-30	0
0.997500	-114	-115	-1348	-16472	-40	-15456	2151	-15696	-85	-17507	-265	-14811	98	-13792	-1831	-3362	-69	-1167	2723	-14144	-124	-10176	5559	-10907	-189	-9509	5863	-8910	-177	-9277	6837	-7766	-152	-129	-121	-70	-64	-58	-103	38	-153	16	33	-75	-22	-57	81	-32	-6
0.998333	-3	-211	-1131	-16598	-68	-15602	2363	-15576	-114	-17603	85	-14533	64	-13403	-2016	-3514	-83	-1336	2844	-13873	-111	-10197	5693	-10911	-212	-9533	5994	-9094	-185	-9309	6875	-7922	-152	-129	-126	-68	-66	-61	-110	37	-153	16	32	-78	-25	-75	76	-32	-3
0.999167	62	-310	-900	-16719	-96	-15713	2537	-15441	-151	-17649	420	-14172	2	-13082	-2175	-3642	-75	-1488	2965	-13594	-82	-10221	5842	-10908	-198	-9556	6136	-9244	-170	-9349	6897	-8040	-149	-122	-116	-66	-64	-57	-103	42	-150	19	37	-75	-21	-56	80	-27	3
1.000000	101	-428	-661	-16824	-77	-15793	2682	-15291	-150	-17652	734	-13739	107	-12849	-2307	-3742	-68	-1620	3079	-13320	-81	-10247	5996	-10914	-186	-9590	6273	-9421	-170	-9361	6892	-8137	-148	-125	-121	-67	-59	-55	-99	41	-151	13	34	-74	-27	-58	80	-29	2
1.000833	148	-557	-420	-16923	-45	-15853	2782	-15139	-131	-17615	1015	-13231	140	-12711	-2392	-3808	-73	-1757	3181	-13059	-95	-10280	6151	-10920	-179	-9628	6410	-9603	-167	-9379	6871	-8205	-148	-125	-120	-64	-60	-59	-103	38	-151	18	36	-73	-18	-58	81	-27	2
1.001667	206	-692	-184	-16999	-10	-15871	2849	-14984	-138	-17547	1272	-12658	285	-12678	-2438	-3840	-81	-1872	3279	-12814	-87	-10317	6320	-10930	-184	-9670	6554	-9777	-164	-9398	6823	-8256	-149	-126	-119	-65	-61	-57	-101	38	-149	18	32	-74	-18	-56	81	-26	0
1.002500	236	-840	43	-17065	-6	-15849	2887	-14827	-128	-17436	1498	-12031	302	-12742	-2434	-3831	-79	-1967	3367	-12598	-61	-10360	6491	-10950	-188	-9716	6698	-9954	-158	-9411	6757	-8286	-149	-126	-120	-48	-64	-57	-103	40	-152	17	33	-75	-22	-58	82	-26	0
1.003333	215	-992	262	-17112	-9	-15872	2903	-14662	-142	-17292	1694	-11352	0	-12899	-2385	-3783	-87	-2046	3426	-12407	-80	-10410	6667	-10969	-169	-9764	6837	-10129	-141	-9418	6682	-8290	-149	-126	-118	-67	-66	-58	-101	41	-150	17	35	-72	-22	-58	82	-35	-1
1.004167	166	-1154	468	-17139	-16	-15849	2903	-14497	-193	-17119	1826	-10646	-222	-13135	-2283	-3699	-84	-2112	3515	-12255	-102	-10456	6844	-11000	-167	-9816	6975	-10307	-136	-9414	6607	-8281	-146	-126	-118	-68	-61	-58	-102	40	-151	17	30	-75	-21	-60	81	-30	4
1.005000	200	-1323	656	-17148	-12	-15812	2898	-14328	-139	-16915	1979	-9910	-250	-13429	-2143	-3589	-66	-2163	3576	-12121	-94	-10511	7023	-11032	-170	-9865	7103	-10476	-142	-9403	6493	-8267	-147	-129	-121	-66	-59	-56	-101	41	-147	15	36	-76	-21	-59	82	-28	-3
1.005833	264	-1493	833	-17133	-25	-15770	2884	-14155	-131	-16690	2068	-9155	-376	-13773	-1973	-3454	-51	-2194	3641	-12064	-100	-10568	7198	-11074	-189	-9912	7227	-10643	-142	-9382	6368	-8247	-147	-127	-121	-65	-64	-59	-101	40	-149	18	33	-79	-21	-58	82	-30	0
1.006667	276	-1667	987	-17100	-46	-15713	2880	-13976	-162	-16438	2126	-8398	-591	-14139	-1772	-3315	-62	-2210	3698	-12036	-90	-10623	7370	-11124	-185	-9960	7343	-10812	-153	-9357	6276	-8225	-151	-131	-125	-69	-67	-59	-105	38	-152	16	30	-78	-21	-61	80	-32	0
1.007500	291	-1840	1122	-17057	-49	-15658	2885	-13787	-166	-16176	2128	-7655	-620	-14509	-1560	-3174	-66	-2209	3755	-12041	-91	-10674	7539	-11182	-161	-10000	7442	-10972	-148	-9319	6171	-8202	-149	-118	-124	-68	-60	-61	-104	40	-149	16	30	-76	-24	-58	81	-28	0
1.008333	293	-2010	1241	-16988	-46	-15588	2916	-13580	-164	-15893	2137	-6925	-638	-14854	-1338	-3036	-64	-2194	3810	-12095	-100	-10734	7695	-11223	-179	-10041	7527	-11126	-146	-9277	6061	-8185	-150	-131	-122	-68	-63	-63	-105	37	-155	16	34	-75	-22	-58	80	-46	-4
1.009167	263	-2183	1336	-16908	-50	-15522	2963	-13361	-162	-15611	2096	-6234	-716	-15165	-1119	-2917	-76	-2161	3874	-12187	-103	-10768	7844	-11314	-190	-10065	7594	-11278	-161	-9225	5957	-8175	-151	-127	-119	-73	-63	-60	-104	39	-153	17	33	-77	-26	-60	79	-29	0
1.010000	266	-2352	1415	-16814	-77	-15455	3035	-13122	-149	-15320	2032	-5578	-688	-15410	-910	-2822	-61	-2114	3933	-12314	-103	-10808	7980	-11388	-190	-10090	7643	-11420	-160	-9173	5865	-8172	-151	-128	-122	-68	-63	-64	-135	35	-150	16	34	-76	-21	-59	82	-30	-1
1.010833	269	-2515	1476	-16710	-97	-15384	3148	-12856	-116	-15037	1944	-4971	-700	-15602	-710	-2755	-56	-2055	4005	-12477	-102	-10834	8105	-11466	-181	-10106	7674	-11562	-158	-9116	5783	-8188	-147	-127	-121	-69	-64	-59	-102	39	-154	17	32	-76	-23	-59	80	-30	0
1.011667	217	-2676	1516	-16600	-87	-15318	3273	-12568	-128	-14761	1848	-4411	-590	-15707	-530	-2730	-58	-1981	4041	-12667	-95	-10858	8210	-11546	-189	-10121	7689	-11688	-162	-9057	5713	-8206	-150	-130	-120	-67	-61	-61	-107	40	-151	18	40	-68	-23	-57	79	-28	-4
1.012500	135	-2832	1541	-16480	-114	-15247	3442	-12245	-131	-14508	1739	-3914	-403	-15729	-369	-2743	-65	-1912	4152	-12880	-88	-10872	8304	-11626	-189	-10128	7686	-11808	-163	-8999	5654	-8247	-143	-124	-120	-65	-63	-60	-104	41	-150	20	36	-74	-22	-56	81	-31	0
1.013333	131	-2979	1550	-16368	-122	-15179	3634	-11894	-141	-14263	1636	-3475	-434	-15656	-227	-2801	-60	-1827	4233	-13118	-91	-10876	8376	-11705	-183	-10139	7665	-11920	-165	-8950	5611	-8297	-148	-126	-118	-62	-59	-59	-104	39	-149	21	36	-70	-22	-53	82	-28	0
1.014167	180	-3127	1539	-16255	-131	-15111	3850	-11498	-99	-14052	1526	-3107	-454	-15508	-112	-2902	-56	-1741	4306	-13374	-68	-10878	8434	-11788	-201	-10146	7631	-12019	-178	-8904	5563	-8365	-149	-126	-117	-68	-61	-58	-104	44	-150	21	34	-76	-18	-55	79	-29	-3
1.015000	187	-3276	1518	-16148	-130	-15045	4090	-11088	-78	-13868	1445	-2809	-468	-15275	-12	-3047	-50	-1660	4374	-13646	-82	-10874	8469	-11869	-188	-10161	7580	-12109	-158	-8869	5562	-8449	-149	-131	-122	-68	-65	-60	-109	39	-150	25	29	-78	-21	-57	80	-31	-5
1.015833	145	-3418	1473	-16045	-145	-14973	4345	-10635	-124	-13711	1376	-2567	-521	-14966	72	-3234	-55	-1579	4445	-13912	-90	-10860	8491	-11941	-172	-10171	7525	-12174	-164	-8824	5565	-8541	-152	-129	-120	-68	-63	-59	-107	39	-153	19	34	-76	-23	-56	80	-32	9
1.016667	168	-3557	1423	-15947	-152	-14897	4614	-10148	-111	-13578	1334	-2392	-545	-14594	171	-3455	-46	-1500	4508	-14185	-66	-10844	8497	-12016	-211	-10189	7459	-12244	-172	-8819	5578	-8645	-151	-130	-121	-67	-65	-59	-110	41	-145	16	30	-78	-25	-58	79	-27	-1
1.017500	189	-3697	1354	-15859	-136	-14817	4883	-9629	-125	-13469	1324	-2280	-526	-14176	229	-3709	-48	-1431	4563	-14455	-67	-10827	8487	-12083	-215	-10212	7394	-12293	-165	-8820	5609	-8753	-152	-131	-124	-67	-70	-59	-110	40	-154	20	32	-77	-26	-56	81	-28	-3
1.018333	215	-3836	1277	-15786	-113	-14727	5157	-9085	-158	-13388	1343	-2223	-147	-13723	310	-3992	-68	-1371	4607	-14718	-102	-10801	8467	-12143	-189	-10243	7326	-12331	-162	-8809	5659	-8867	-148	-129	-121	-67	-62	-59	-105	41	-151	19	33	-77	-25	-53	84	-32	0
1.019167	441	-3974	1187	-15724	-94	-14627	5423	-8516	-132	-13319	1400	-2221	-9	-13241	400	-4299	-60	-1321	4638	-14973	-87	-10773	8443	-12201	-195	-10274	7266	-12348	-162	-8820	5724	-8984	-149	-134	-119	-64	-61	-56	-102	43	-149	22	36	-70	-19	-52	82	-26	2
1.020000	997	-4115	1086	-15666	-79	-14514	5673	-7935	-141	-13262	1487	-2250	-436	-12758	497	-4626	-56	-1289	4656	-15206	-52	-10745	8406	-12251	-203	-10311	7209	-12359	-170	-8845	5806	-9099	-150	-124	-119	-62	-60	-58	-101	42	-161	20	35	-74	-25	-56	85	-27	0
1.020833	1064	-4261	968	-15621	-62	-14388	5901	-7345	-143	-13217	1610	-2357	-598	-12273	612	-4975	-58	-1270	4656	-15426	-80	-10718	8363	-12305	-206	-10350	7158	-12359	-182	-8874	5907	-9211	-150	-127	-119	-62	-66	-55	-104	41	-149	23	35	-77	-24	-52	84	-26	2
1.021667	784	-4410	838	-15596	-41	-14241	6104	-6745	-121	-13168	1761	-2498	-722	-11802	763	-5333	-68	-1267	4637	-15632	-84	-10680	8322	-12347	-202	-10392	7115	-12351	-174	-8917	6018	-9320	-145	-127	-118	-62	-63	-56	-102	37	-148	20	34	-72	-27	-57	80	-27	0
1.022500	719	-4559	700	-15575	-45	-14080	6276	-6140	-136	-13115	1936	-2665	-670	-11351	900	-5714	-70	-1279	4604	-15821	-70	-10645	8276	-12390	-214	-10437	7087	-12336	-160	-8966	6151	-9411	-150	-127	-118	-69	-64	-59	-104	41	-153	21	33	-76	-19	-55	82	-28	1
1.023333	636	-4709	554	-15559	-48	-13897	6415	-5539	-158	-13038	2133	-2864	-541	-10933	1044	-6103	-62	-1301	4568	-15983	-80	-10603	8235	-12430	-198	-10476	7069	-12312	-169	-9029	6295	-9519	-151	-129	-120	-67	-65	-62	-104	38	-154	17	34	-77	-27	-61	81	-32	-3
1.024167	569	-4874	392	-15557	-44	-13725	6516	-4954	-173	-12949	2337	-3089	-533	-10544	1253	-6497	-49	-1339	4491	-16136	-82	-10560	8202	-12471	-193	-10513	7063	-12285	-171	-9092	6466	-9610	-148	-129	-122	-65	-67	-60	-103	38	-152	17	33	-76	-23	-56	80	-30	-5
1.025000	529	-5022	229	-15556	-34	-13462	6579	-4378	-155	-12825	2550	-3328	-323	-10185	1484	-6895	-60	-1379	4415	-16263	-79	-10507	8177	-12513	-202	-10545	7073	-12259	-161	-9161	6648	-9689	-149	-127	-120	-64	-62	-61	-105	38	-127	8	32	-76	-21	-56	77	-31	0
1.025833	460	-5165	60	-15554	-30	-13210	6595	-3825	-165	-12664	2760	-3583	-311	-9859	1664	-7312	-61	-1424	4326	-16383	-85	-10455	8163	-12555	-196	-10580	7094	-12233	-165	-9237	6850	-9759	-149	-127	-119	-64	-63	-59	-102	37	-152	19	36	-76	-21	-56	81	-10	-3
1.026667	386	-5315	-116	-15569	-31	-12942	6574	-3299	-154	-12471	2962	-3848	-583	-9571	1876	-7733	-70	-1473	4228	-16489	-82	-10395	8151	-12599	-196	-10586	7133	-12207	-171	-9316	7067	-9826	-149	-126	-120	-66	-60	-56	-90	40	-151	17	34	-73	-23	-56	84	-28	-1
1.027500	345	-5472	-299	-15593	-32	-12656	6514	-2802	-137	-12240	3138	-4118	-677	-9311	2087	-8165	-73	-1515	4119	-16582	-79	-10334	8153	-12646	-195	-10604	7181	-12185	-169	-9399	7302	-9888	-137	-122	-117	-63	-63	-56	-101	39	-151	20	34	-73	-23	-52	85	-28	1
1.028333	356	-5594	-487	-15595	-30	-12348	6413	-2338	-154	-11970	3296	-4390	-556	-9080	2284	-8606	-61	-1551	4002	-16676	-70	-10270	8173	-12695	-177	-10609	7241	-12166	-158	-9485	7546	-9957	-149	-125	-121	-62	-63	-56	-103	39	-150	22	50	-74	-24	-57	80	-40	0
1.029167	319	-5716	-679	-15612	-38	-12030	6273	-1913	-158	-11669	3418	-4661	-417	-8878	2465	-9056	-64	-1582	3877	-16757	-70	-10208	8193	-12755	-190	-10616	7308	-12155	-145	-9587	7798	-10023	-148	-125	-118	-63	-65	-60	-103	39	-153	18	34	-76	-26	-56	82	-28	-3
1.030000	262	-5838	-875	-15629	-26	-11705	6113	-1529	-195	-11331	3514	-4930	-297	-8698	2634	-9512	-61	-1599	3752	-16843	-94	-10139	8227	-12813	-189	-10617	7398	-12146	-151	-9670	8065	-10094	-151	-136	-120	-67	-62	-58	-97	37	-153	18	34	-75	-19	-56	81	-30	2
1.030833	219	-5937	-1078	-15648	-10	-11369	5930	-1193	-200	-10967	3572	-5195	28	-8534	2774	-10000	-62	-1596	3627	-16931	-80	-10076	8276	-12874	-184	-10615	7493	-12141	-133	-9767	8338	-10172	-145	-128	-124	-66	-63	-59	-104	39	-150	15	33	-75	-19	-55	81	-29	0
1.031667	147	-6027	-1276	-15665	-5	-11024	5730	-903	-155	-10580	3600	-5452	315	-8392	2887	-10496	-90	-1594	3505	-17026	-73	-10016	8337	-12942	-185	-10615	7603	-12139	-142	-9870	8611	-10260	-150	-128	-125	-70	-66	-62	-115	35	-158	13	32	-79	-28	-58	76	-32	-3
1.032500	128	-6108	-1481	-15686	1	-10684	5521	-668	-85	-10173	3592	-5711	262	-8267	2978	-11004	-58	-1548	3388	-17120	-80	-9954	8414	-13008	-178	-10611	7731	-12136	-135	-9972	8886	-10336	-149	-126	-121	-66	-63	-59	-108	38	-153	19	36	-73	-25	-57	79	-29	-1
1.033333	121	-6158	-1680	-15712	5	-10325	5323	-463	-49	-9752	3556	-5965	321	-8158	3038	-11523	-69	-1490	3282	-17229	-49	-9898	8507	-13065	-188	-10614	7866	-12135	-150	-10071	9159	-10459	-148	-131	-122	-67	-63	-59	-104	51	-155	18	36	-76	-24	-59	79	-31	-5
1.034167	86	-6193	-1888	-15734	6	-9969	5131	-321	-66	-9332	3492	-6219	385	-8068	3069	-12064	-77	-1420	3174	-17345	-50	-9846	8614	-13125	-198	-10606	8021	-12136	-161	-10176	9424	-10584	-149	-130	-120	-66	-63	-57	-102	41	-151	17	35	-74	-22	-55	78	-32	-4
1.035000	42	-6227	-2096	-15770	11	-9622	4961	-239	-68	-8917	3409	-6475	209	-7995	3074	-12629	-73	-1324	3081	-17473	-84	-9802	8730	-13181	-183	-10626	8187	-12135	-158	-10286	9685	-10712	-149	-126	-120	-66	-64	-56	-109	35	-149	30	35	-75	-21	-55	76	-31	0
1.035833	11	-6244	-2304	-15802	28	-9275	4824	-214	-74	-8516	3310	-6741	-10	-7948	3058	-13206	-58	-1219	2999	-17603	-90	-9761	8854	-13224	-180	-10638	8359	-12133	-161	-10396	9928	-10849	-149	-129	-121	-65	-63	-59	-105	39	-152	18	35	-76	-19	-60	64	-30	0
1.036667	-13	-6228	-2516	-15843	26	-8933	4727	-246	-90	-8126	3208	-7021	-110	-7915	3035	-13797	-72	-1095	2931	-17741	-97	-9726	9011	-13262	-176	-10657	8565	-12126	-146	-10500	10162	-10995	-150	-130	-120	-66	-74	-57	-105	37	-153	15	35	-78	-22	-57	79	-30	-4
1.037500	-77	-6207	-2730	-15889	38	-8599	4675	-344	-101	-7757	3102	-7309	-116	-7906	3000	-14427	-62	-957	2876	-17881	-100	-9697	9168	-13290	-160	-10672	8783	-12116	-144	-10607	10371	-11150	-152	-133	-124	-67	-65	-59	-109	38	-151	18	34	-76	-23	-59	77	-32	-4
1.038333	-121	-6163	-2951	-15937	34	-8271	4677	-495	-99	-7414	3008	-7620	-150	-7918	2970	-15068	-33	-806	2837	-18021	-98	-9680	9337	-13307	-177	-10691	8997	-12100	-163	-10710	10576	-11300	-149	-128	-119	-66	-60	-58	-103	38	-151	15	34	-75	-27	-56	79	-26	-5
1.039167	-166	-6111	-3171	-15982	25	-7957	4743	-710	-99	-7097	2930	-7949	-238	-7948	2952	-15732	-67	-651	2818	-18153	-96	-9652	9515	-13310	-162	-10704	9236	-12070	-151	-10804	10763	-11457	-148	-129	-120	-63	-62	-57	-103	41	-151	19	38	-73	-22	-55	81	-27	-3
1.040000	-245	-6039	-3390	-16031	36	-7653	4869	-993	-115	-6811	2857	-8309	-329	-7997	2948	-16428	-77	-486	2818	-18283	-110	-9637	9699	-13310	-159	-10718	9482	-12056	-162	-10894	10927	-11607	-158	-127	-120	-60	-65	-65	-107	38	-153	16	32	-76	-22	-57	76	-29	-1
1.040833	-293	-5960	-3626	-16081	16	-7372	5057	-1348	-110	-6556	2832	-8695	-582	-8067	2970	-17154	-73	-319	2831	-18395	-96	-9624	9879	-13296	-172	-10722	9741	-12027	-167	-10977	11077	-11753	-149	-128	-121	-65	-60	-61	-105	40	-148	18	34	-75	-22	-56	82	-30	-1
1.041667	-163	-5858	-3853	-16117	10	-7107	5317	-1755	-129	-6325	2825	-9116	-650	-8143	3034	-17888	-66	-148	2868	-18492	-79	-9624	10061	-13276	-170	-10725	10005	-11996	-176	-11048	11212	-11886	-147	-124	-119	-68	-64	-59	-96	39	-150	17	32	-79	-22	-55	82	-29	0
1.042500	-1	-5746	-4092	-16154	13	-6859	5637	-2235	-145	-6126	2857	-9568	-648	-8230	3127	-18660	-70	20	2922	-18564	-82	-9620	10242	-13249	-146	-10715	10276	-11948	-179	-11108	11336	-12017	-151	-127	-120	-64	-64	-59	-101	41	-153	19	33	-75	-23	-55	82	-27	0
1.043333	-129	-5621	-4321	-16178	0	-6647	6018	-2771	-167	-5958	2914	-10054	-860	-8325	3270	-19444	-66	190	3001	-18611	-72	-9621	10412	-13217	-148	-10692	10544	-11924	-162	-11151	11439	-12118	-148	-126	-120	-65	-64	-59	-105	36	-150	18	35	-77	-26	-58	79	-29	3
1.044167	-208	-5474	-4558	-16191	-5	-6463	6452	-3363	-174	-5816	2999	-10574	-1002	-8416	3457	-20243	-73	365	3092	-18630	-88	-9628	10569	-13186	-130	-10657	10815	-11880	-158	-11179	11540	-12211	-148	-126	-119	-64	-62	-63	-104	39	-151	19	37	-75	-22	-60	82	-28	2
1.045000	-134	-5316	-4794	-16187	-27	-6310	6931	-3994	-150	-5698	3116	-11131	-754	-8513	3702	-21054	-77	536	3208	-18613	-96	-9634	10715	-13149	-141	-10614	11077	-11856	-185	-11201	11616	-12292	-150	-127	-118	-65	-61	-38	-107	39	-150	21	36	-76	-21	-57	82	-28	2
1.045833	-221	-5139	-5027	-16172	-43	-6193	7450	-4667	-137	-5608	3257	-11724	-477	-8595	3999	-21866	-72	709	3343	-18566	-88	-9643	10840	-13116	-145	-10553	11327	-11827	-178	-11202	11686	-12357	-150	-126	-121	-64	-61	-61	-101	41	-149	18	35	-72	-19	-52	86	-28	0
1.046667	-390	-4945	-5252	-16134	-33	-6112	7995	-5370	-145	-5548	3418	-12345	-457	-8673	4338	-22671	-63	881	3490	-18480	-76	-9655	10945	-13085	-145	-10482	11575	-11802	-169	-11196	11740	-12407	-146	-124	-117	-59	-58	-62	-100	43	-148	26	39	-69	-21	-56	84	-27	2
1.047500	-548	-4736	-5474	-16083	-66	-6075	8553	-6089	-36	-5509	3594	-13000	-527	-8739	4724	-23454	-48	1053	3655	-18363	-85	-9676	11030	-13062	-152	-10402	11800	-11789	-144	-11176	11791	-12450	-146	-126	-116	-65	-63	-59	-100	41	-148	20	38	-73	-18	-52	87	-27	5
1.048333	-713	-4507	-5688	-16023	-75	-6076	9129	-6824	303	-5502	3778	-13693	-530	-8789	5150	-24222	-64	1225	3832	-18208	-101	-9698	11093	-13043	-147	-10314	12008	-11788	-156	-11154	11819	-12483	-150	-128	-122	-70	-62	-61	-101	39	-152	11	33	-77	-22	-55	82	-31	-3
1.049167	-722	-4263	-5895	-15950	-84	-6122	9699	-7561	429	-5523	3963	-14414	-503	-8820	5609	-24953	-24	1395	4020	-18023	-84	-9731	11131	-13034	-131	-10213	12199	-11792	-163	-11118	11841	-12502	-152	-129	-120	-66	-61	-59	-103	40	-155	13	34	-74	-23	-55	85	-29	6
1.050000	-658	-3991	-6084	-15857	-86	-6200	10265	-8277	310	-5560	4157	-15156	-815	-8825	6098	-25650	16	1576	4222	-17806	-83	-9769	11147	-13025	-129	-10124	12361	-11811	-165	-11080	11846	-12526	-155	-121	-122	-68	-64	-66	-101	38	-155	16	36	-77	-25	-55	82	-30	-5
1.050833	-666	-3705	-6252	-15751	-107	-6321	10805	-8970	367	-5636	4346	-15928	-1325	-8810	6612	-26291	13	1754	4433	-17561	-113	-9814	11145	-13027	-147	-10029	12500	-11840	-174	-11039	11841	-12540	-152	-127	-121	-67	-67	-59	-103	38	-155	12	35	-76	-24	-53	84	-30	0
1.051667	-727	-3400	-6400	-15636	-92	-6481	11316	-9635	361	-5740	4523	-16731	-1364	-8763	7132	-26878	17	1930	4644	-17293	-109	-9866	11124	-13032	-143	-9934	12614	-11881	-172	-10994	11821	-12561	-148	-129	-120	-68	-61	-58	-100	40	-135	21	36	-77	-19	-56	84	-29	-1
1.052500	-840	-3083	-6526	-15517	-96	-6677	11793	-10263	226	-5871	4707	-17552	-916	-8686	7665	-27409	19	2109	4862	-17012	-101	-9926	11082	-13043	-142	-9843	12700	-11936	-168	-10966	11786	-12574	-150	-126	-120	-67	-62	-58	-104	41	-150	17	33	-77	-19	-50	84	-28	1
1.053333	-954	-2753	-6627	-15393	-112	-6907	12231	-10846	143	-6029	4878	-18390	-660	-8569	8185	-27875	4	2280	5077	-16720	-75	-9998	11028	-13057	-121	-9772	12753	-12002	-165	-10914	11739	-12598	-150	-128	-121	-66	-62	-60	-102	39	-152	13	35	-76	-19	-52	85	-28	-1
1.054167	-974	-2409	-6690	-15264	-103	-7167	12619	-11386	77	-6226	5038	-19251	-369	-8420	8693	-28275	-5	2446	5293	-16418	-67	-10076	10961	-13084	-116	-9697	12779	-12081	-167	-10880	11678	-12629	-149	-127	-120	-68	-63	-57	-104	40	-152	15	35	-77	-22	-53	81	-31	0
1.055000	-946	-2060	-6742	-15138	-98	-7450	12956	-11876	22	-6442	5193	-20111	60	-8230	9181	-28614	-22	2603	5500	-16117	-93	-10167	10879	-13109	-114	-9656	12779	-12166	-172	-10848	11601	-12656	-148	-128	-120	-67	-63	-79	-104	39	-152	17	37	-74	-26	-53	84	-28	0
1.055833	-957	-1714	-6750	-15015	-104	-7760	13232	-12313	-50	-6688	5334	-21011	390	-7999	9634	-28886	-19	2746	5702	-15819	-95	-10262	10794	-13139	-96	-9622	12744	-12265	-168	-10820	11511	-12691	-149	-129	-121	-68	-64	-59	-107	38	-152	16	34	-78	-27	-55	78	-31	-1
1.056667	-969	-1360	-6729	-14896	-95	-8088	13449	-12704	-93	-6957	5475	-21886	591	-7732	10037	-29088	-13	2876	5889	-15537	-95	-10365	10708	-13174	-107	-9611	12683	-12370	-160	-10795	11412	-12734	-152	-132	-121	-69	-61	-65	-111	35	-155	28	30	-80	-23	-59	78	-35	-4
1.057500	-973	-1026	-6674	-14783	-100	-8435	13595	-13069	-115	-7250	5602	-22802	739	-7430	10379	-29226	-9	2984	6073	-15269	-85	-10468	10621	-13208	-114	-9612	12602	-12480	-173	-10777	11305	-12780	-153	-132	-121	-68	-65	-62	-109	34	-155	13	32	-78	-25	-58	75	-38	-5
1.058333	-945	-690	-6583	-14674	-97	-8793	13678	-13393	-143	-7556	5728	-23691	1004	-7091	10653	-29293	-24	3075	6236	-15013	-65	-10571	10536	-13241	-120	-9630	12503	-12589	-177	-10758	11196	-12818	-151	-128	-121	-66	-66	-62	-108	35	-154	16	12	-77	-25	-57	77	-34	-4
1.059167	-920	-377	-6445	-14567	-91	-9161	13683	-13688	-181	-7871	5843	-24569	1232	-6731	10838	-29294	-36	3142	6406	-14777	-79	-10679	10458	-13274	-120	-9668	12385	-12705	-181	-10740	11080	-12859	-148	-128	-117	-68	-62	-56	-104	39	-150	17	34	-77	-19	-57	80	-35	-3
1.060000	-895	-75	-6290	-14474	-103	-9543	13616	-13972	-204	-8196	5947	-25446	1477	-6348	10921	-29233	-31	3184	6552	-14565	-98	-10780	10382	-13311	-131	-9725	12247	-12823	-176	-10722	10960	-12896	-141	-129	-120	-66	-59	-57	-108	38	-151	17	34	-73	-18	-60	80	-31	0
1.060833	-869	200	-6097	-14387	-99	-9932	13460	-14249	-197	-8526	6035	-26275	1576	-5956	10884	-29101	-33	3194	6688	-14375	-77	-10876	10310	-13342	-154	-9797	12098	-12945	-176	-10711	10840	-12932	-150	-131	-120	-65	-63	-60	-103	39	-149	19	35	-76	-21	-57	84	-31	-3
1.061667	-830	447	-5873	-14308	-92	-10329	13221	-14540	-236	-8857	6108	-27093	1477	-5568	10722	-28930	-35	3180	6814	-14210	-81	-10965	10248	-13379	-158	-9884	11940	-13066	-178	-10695	10724	-12961	-148	-129	-120	-72	-68	-59	-107	37	-158	17	34	-78	-21	-58	79	-30	1
1.062500	-809	665	-5621	-14237	-110	-10727	12899	-14838	-279	-9178	6164	-27871	1370	-5193	10423	-28650	-36	3137	6925	-14073	-92	-11037	10194	-13412	-164	-9982	11779	-13169	-178	-10674	10608	-12977	-149	-129	-121	-67	-63	-60	-105	39	-151	16	34	-77	-21	-57	80	-30	0
1.063333	-783	857	-5338	-14172	-99	-11132	12489	-15164	-249	-9488	6206	-28599	1311	-4844	9978	-28335	-41	3071	7030	-13955	-105	-11102	10139	-13445	-181	-10093	11614	-13310	-178	-10654	10494	-12986	-146	-128	-120	-69	-61	-60	-105	39	-151	19	43	-79	-24	-59	80	-30	-1
1.064167	-750	1012	-5036	-14107	-105	-11536	12009	-15522	-275	-9781	6185	-29272	1270	-4533	9376	-27964	-67	2980	7123	-13862	-113	-11151	10094	-13472	-195	-10208	11451	-13418	-178	-10637	10388	-12984	-147	-128	-121	-69	-66	-63	-104	38	-151	18	34	-78	-23	-59	79	-31	-4
1.065000	-724	1139	-4711	-14063	-95	-11935	11455	-15921	-305	-10054	6147	-29902	1172	-4273	8611	-27544	-73	2861	7210	-13784	-107	-11190	10051	-13520	-204	-10330	11290	-13552	-190	-10613	10285	-12967	-152	-97	-122	-68	-65	-62	-104	36	-152	16	32	-79	-27	-62	77	-34	-3
1.065833	-668	1229	-4370	-14024	-91	-12325	10844	-16364	-277	-10305	6068	-30465	1085	-4073	7697	-27079	-79	2732	7298	-13727	-103	-11213	10012	-13561	-227	-10446	11138	-13666	-191	-10579	10195	-12939	-146	-127	-125	-69	-64	-62	-105	39	-152	17	34	-68	-19	-58	81	-26	-9
1.066667	-454	1289	-4010	-13982	-90	-12699	10196	-16854	-288	-10530	5945	-30977	1061	-3944	6629	-26586	-91	2587	7356	-13681	-92	-11223	9972	-13600	-241	-10570	10993	-13778	-201	-10548	10111	-12898	-149	-151	-121	-67	-65	-63	-103	44	-152	21	35	-77	-22	-58	81	-32	0
1.067500	865	1315	-3650	-13950	-98	-13060	9492	-17397	-296	-10732	5776	-31412	1019	-3896	5419	-26070	-95	2429	7414	-13651	-107	-11225	9925	-13648	-239	-10683	10858	-13890	-217	-10507	10036	-12846	-152	-126	-120	-64	-61	-59	-105	37	-151	21	38	-73	-21	-56	79	-29	2
1.068333	2192	1315	-3284	-13927	-96	-13396	8773	-17993	-267	-10909	5551	-31794	896	-3936	4080	-25541	-99	2266	7461	-13634	-114	-11221	9878	-13694	-246	-10794	10732	-13998	-292	-10472	9968	-12779	-149	-126	-120	-66	-65	-58	-102	28	-153	21	35	-66	-21	-56	81	-32	0
1.069167	1565	1283	-2916	-13911	-105	-13714	8042	-18642	-272	-11064	5272	-32120	745	-4074	2624	-25019	-101	2093	7487	-13637	-108	-11212	9821	-13757	-280	-10895	10610	-14124	-333	-10436	9909	-12704	-149	-128	-124	-67	-62	-57	-104	37	-153	17	35	-73	-19	-56	80	-31	0
1.070000	1996	1227	-2550	-13906	-111	-13994	7320	-19324	-267	-11200	4927	-32385	547	-4303	1073	-24509	-118	1920	7507	-13640	-100	-11203	9759	-13819	-298	-10986	10501	-14209	-290	-10383	9857	-12618	-150	-137	-124	-67	-62	-58	-104	38	-151	20	37	-73	-23	-53	81	-33	-4
1.070833	3977	1146	-2192	-13908	-111	-14248	6607	-20047	-251	-11327	4521	-32583	404	-4632	-535	-24024	-132	1754	7510	-13659	-90	-11193	9688	-13891	-292	-11070	10397	-14309	-260	-10357	9811	-12525	-148	-128	-122	-68	-61	-57	-107	39	-150	19	34	-73	-21	-69	82	-28	0
1.071667	3964	1052	-1847	-13924	-112	-14464	5924	-20798	-246	-11443	4041	-32694	338	-5053	-2174	-23582	-121	1591	7491	-13692	-91	-11184	9612	-13967	-297	-11140	10304	-14405	-257	-10321	9771	-12418	-150	-128	-122	-72	-59	-58	-104	42	-142	19	36	-72	-23	-58	84	-27	3
1.072500	2924	939	-1516	-13951	-116	-14648	5259	-21576	-270	-11563	3486	-32728	177	-5561	-3801	-23183	-122	1439	7461	-13739	-92	-11176	9530	-14058	-310	-11202	10215	-14492	-243	-10282	9740	-12310	-147	-126	-122	-66	-60	-59	-104	41	-149	22	35	-76	-19	-55	84	-24	2
1.073333	2590	819	-1206	-13999	-133	-14798	4624	-22365	-271	-11687	2858	-32755	88	-6148	-5391	-22836	-131	1294	7406	-13801	-96	-11180	9442	-14150	-324	-11256	10132	-14572	-222	-10252	9710	-12201	-149	-127	-128	-68	-65	-62	-105	38	-159	19	34	-75	-22	-58	77	-29	0
1.074167	1959	687	-916	-14056	-139	-14919	4014	-23157	-263	-11833	2144	-32767	-4	-6813	-6916	-22573	-113	1156	7335	-13879	-100	-11177	9353	-14249	-337	-11316	10034	-14646	-206	-10227	9682	-12079	-149	-127	-120	-67	-60	-60	-105	40	-150	19	37	-74	-24	-60	82	-28	0
1.075000	1394	556	-646	-14139	-132	-15006	3433	-23933	-280	-11995	1395	-32762	-163	-7534	-8346	-22359	-105	1031	7250	-13970	-86	-11195	9261	-14359	-339	-11341	9973	-14709	-194	-10204	9662	-11958	-149	-128	-120	-55	-65	-62	-111	42	-150	18	33	-74	-23	-56	84	-30	-3
1.075833	1064	423	-402	-14233	-141	-15068	2871	-24694	-255	-12187	485	-32754	15	-8314	-9657	-22203	-126	929	7144	-14080	-92	-11210	9179	-14478	-324	-11377	9895	-14767	-202	-10185	9638	-11830	-150	-126	-125	-66	-63	-61	-107	39	-150	22	34	-74	-23	-55	80	-31	-5
1.076667	626	296	-189	-14351	-148	-15083	2312	-25427	-221	-12417	-475	-32624	336	-9128	-10817	-22094	-122	811	7022	-14207	-90	-11231	9095	-14598	-327	-11412	9817	-14807	-186	-10175	9621	-11701	-149	-126	-117	-68	-65	-69	-107	37	-155	17	35	-76	-25	-55	82	-30	0
1.077500	263	181	-3	-14481	-144	-15136	1737	-26122	-227	-12685	-1515	-32457	239	-9970	-11816	-22027	-112	712	6887	-14351	-92	-11259	9017	-14725	-337	-11468	9739	-14843	-177	-10172	9599	-11566	-150	-131	-121	-66	-65	-60	-109	41	-154	15	34	-75	-22	-59	79	-31	-6
1.078333	43	72	139	-14634	-137	-15155	1142	-26775	-216	-12982	-2625	-32214	52	-10852	-12640	-21987	-130	626	6742	-14512	-93	-11292	8954	-14856	-324	-11495	9664	-14854	-168	-10176	9582	-11421	-147	-128	-120	-66	-62	-58	-109	39	-150	12	25	-74	-19	-52	81	-29	0
1.079167	-335	-16	253	-14803	-134	-15163	515	-27363	-200	-13315	-3804	-31905	-109	-11652	-13290	-21908	-129	544	6589	-14685	-108	-11332	8898	-14986	-319	-11543	9584	-14856	-173	-10187	9565	-11273	-149	-125	-118	-64	-61	-58	-104	43	-149	20	40	-72	-21	-57	84	-28	1
1.080000	-685	-87	339	-14986	-138	-15171	-167	-27896	-201	-13682	-5056	-31531	-361	-12475	-13780	-21811	-109	470	6431	-14873	-118	-11379	8854	-15123	-334	-11606	9508	-14846	-162	-10212	9545	-11108	-149	-121	-118	-64	-61	-56	-103	41	-149	20	37	-76	-19	-53	84	-26	0
1.080833	-907	-146	379	-15191	-134	-15189	-917	-28364	-156	-14061	-6355	-31078	-346	-13271	-14116	-21658	-111	397	6268	-15077	-146	-11440	8819	-15259	-332	-11683	9430	-14825	-155	-10252	9524	-10939	-151	-127	-122	-67	-64	-57	-104	41	-150	18	37	-101	-18	-52	85	-27	10
1.081667	-1547	-183	382	-15407	-121	-15208	-1734	-28766	-94	-14465	-7717	-30540	-211	-14023	-14318	-21423	-117	327	6110	-15281	-149	-11509	8789	-15403	-331	-11781	9351	-14790	-150	-10304	9507	-10755	-162	-129	-120	-67	-62	-62	-99	38	-156	16	34	-79	-23	-57	82	-31	-6
1.082500	-2186	-207	345	-15637	-120	-15239	-2640	-29099	-63	-14875	-9101	-29907	-313	-14725	-14410	-21076	-104	262	5960	-15491	-151	-11588	8780	-15544	-310	-11884	9283	-14738	-136	-10365	9492	-10555	-147	-126	-121	-66	-62	-62	-104	39	-148	18	36	-75	-18	-56	81	-32	-1
1.083333	-2003	-201	271	-15872	-113	-15274	-3623	-29357	-103	-15270	-10500	-29184	-518	-15338	-14430	-20597	-110	200	5817	-15704	-130	-11683	8773	-15683	-296	-12024	9215	-14672	-146	-10445	9476	-10336	-149	-126	-121	-67	-65	-63	-105	39	-150	17	33	-76	-25	-59	79	-31	0
1.084167	-1731	-185	159	-16115	-109	-15321	-4690	-29541	-69	-15651	-11895	-28360	-370	-15941	-14402	-19965	-102	140	5683	-15914	-138	-11794	8786	-15822	-314	-12178	9159	-14594	-149	-10536	9469	-10100	-149	-127	-119	-66	-69	-61	-109	37	-152	20	35	-77	-25	-57	81	-30	-4
1.085000	-1840	-150	12	-16359	-113	-15370	-5826	-29652	-80	-16002	-13273	-27446	-266	-16448	-14379	-19164	-88	84	5565	-16125	-117	-11914	8810	-15961	-320	-12355	9114	-14510	-146	-10644	9466	-9835	-151	-126	-117	-65	-64	-60	-103	41	-151	20	33	-75	-22	-58	81	-32	-3
1.085833	-1998	-104	-169	-16612	-118	-15423	-7028	-29691	-66	-16316	-14619	-26439	-405	-16891	-14373	-18188	-93	29	5460	-16320	-110	-12061	8845	-16099	-293	-12553	9078	-14408	-150	-10765	9474	-9547	-145	-130	-118	-64	-61	-59	-103	41	-153	15	36	-94	-17	-55	82	-31	1
1.086667	-2015	-48	-387	-16858	-102	-15475	-8279	-29654	-70	-16581	-15914	-25343	-488	-17267	-14472	-17038	-83	-17	5377	-16519	-141	-12223	8895	-16235	-299	-12776	9060	-14301	-161	-10908	9495	-9236	-148	-130	-117	-63	-53	-59	-102	42	-148	20	36	-76	-19	-55	84	-28	1
1.087500	-1957	15	-626	-17102	-100	-15523	-9575	-29547	-52	-16791	-17142	-24180	-566	-17575	-14664	-15718	-72	-63	5304	-16711	-115	-12407	8955	-16362	-305	-13023	9054	-14184	-159	-11067	9520	-8891	-144	-126	-119	-62	-58	-57	-101	41	-150	19	35	-73	-19	-53	85	-28	1
1.088333	-1906	80	-896	-17345	-99	-15560	-10895	-29362	-25	-16941	-18284	-22962	-531	-17830	-14969	-14243	-85	-100	5240	-16893	-101	-12614	9035	-16509	-292	-13292	9066	-14066	-144	-11240	9560	-8529	-149	-128	-122	-64	-59	-56	-101	45	-148	17	35	-73	-19	-53	85	-29	-5
1.089167	-1882	143	-1185	-17586	-100	-15591	-12212	-29119	-35	-17028	-19333	-21711	-567	-18029	-15465	-12634	-100	-131	5196	-17074	-111	-12842	9118	-16651	-290	-13587	9097	-13940	-137	-11436	9612	-8135	-149	-128	-119	-66	-61	-59	-104	38	-152	18	32	-76	-14	-57	80	-35	-1
1.090000	-1852	204	-1500	-17823	-104	-15601	-13505	-28810	-45	-17043	-20267	-20440	-539	-18170	-16110	-10913	-77	-155	5166	-17251	-82	-13087	9235	-16798	-280	-13896	9147	-13813	-136	-11647	9692	-7715	-155	-130	-127	-70	-66	-61	-105	37	-155	13	30	-77	-26	-59	80	-32	-4
1.090833	-1808	260	-1820	-18046	-116	-15587	-14758	-28436	-41	-16997	-21089	-19165	-594	-18267	-16924	-9095	-73	-163	5148	-17423	-78	-13350	9363	-16940	-258	-14218	9218	-13682	-150	-11872	9777	-7266	-152	-127	-122	-64	-66	-58	-103	40	-152	20	33	-75	-28	-61	80	-30	-4
1.091667	-1756	308	-2144	-18256	-95	-15548	-15933	-28002	-25	-16889	-21752	-17905	-823	-18305	-17893	-7284	-76	-161	5139	-17592	-51	-13631	9510	-17091	-267	-14553	9308	-13545	-155	-12112	9889	-6803	-150	-127	-121	-65	-70	-63	-105	41	-151	20	34	-75	-24	-56	82	-28	-1
1.092500	-1707	342	-2469	-18456	-83	-15482	-17067	-27517	-8	-16716	-22365	-16689	-649	-18298	-19011	-5474	-74	-146	5138	-17761	-21	-13920	9680	-17246	-257	-14899	9412	-13408	-148	-12364	10025	-6316	-152	-127	-117	-66	-64	-59	-102	42	-155	21	36	-74	-24	-58	81	-32	-19
1.093333	-1662	366	-2790	-18642	-82	-15395	-18096	-26996	-73	-16492	-22811	-15542	-497	-18239	-20241	-3717	-73	-117	5144	-17930	-59	-14224	9865	-17409	-252	-15242	9533	-13275	-153	-12629	10186	-5814	-148	-131	-122	-65	-45	-62	-109	37	-153	21	34	-70	-21	-57	86	-26	0
1.094167	-1600	377	-3102	-18816	-64	-15276	-19026	-26437	-95	-16223	-23140	-14473	-638	-18127	-21570	-2054	-70	-78	5156	-18102	-78	-14550	10067	-17575	-255	-15586	9663	-13141	-153	-12909	10371	-5301	-150	-127	-122	-65	-66	-61	-102	43	-152	21	34	-69	-6	-53	80	-29	-4
1.095000	-1573	370	-3402	-18975	-53	-15133	-19841	-25862	-70	-15914	-23361	-13502	-717	-17952	-22958	-518	-60	-25	5169	-18277	-50	-14850	10286	-17750	-233	-15921	9806	-13011	-158	-13188	10587	-4797	-149	-125	-101	-67	-63	-59	-105	42	-151	19	35	-72	-22	-55	84	-26	-1
1.095833	-1539	348	-3681	-19118	-53	-14962	-20547	-25268	-56	-15580	-23473	-12634	-713	-17720	-24390	839	-62	38	5183	-18450	-48	-15165	10518	-17935	-215	-16245	9948	-12876	-172	-13487	10825	-4244	-151	-126	-120	-65	-64	-60	-104	42	-154	34	11	-70	-14	-57	86	-30	-1
1.096667	-1489	314	-3936	-19245	-50	-14766	-21137	-24675	-61	-15224	-23500	-11882	-754	-17430	-25744	1994	-60	115	5199	-18625	-66	-15475	10755	-18129	-211	-16551	10092	-12746	-154	-13778	11087	-3708	-146	-126	-121	-66	-61	-59	-108	39	-150	18	34	-75	-22	-58	79	-28	0
1.097500	-1427	262	-4165	-19355	-29	-14552	-21621	-24092	-57	-14853	-23453	-11254	-785	-17081	-27054	2918	-58	204	5209	-18801	-58	-15781	11000	-18327	-199	-16829	10230	-12620	-142	-14072	11371	-3182	-150	-127	-125	-69	-64	-59	-107	39	-153	17	36	-76	-42	-59	81	-30	0
1.098333	-1334	204	-4359	-19449	-31	-14317	-21994	-23536	-28	-14473	-23348	-10746	-703	-16676	-28254	3595	-60	298	5224	-18980	-44	-16073	11229	-18534	-189	-17077	10353	-12498	-151	-14352	11672	-2661	-154	-128	-126	-67	-36	-61	-109	37	-153	18	30	-75	-25	-59	79	-30	-1
1.099167	-1141	127	-4529	-19530	-41	-14050	-22276	-23017	-56	-14101	-23207	-10360	-584	-16214	-29305	4031	-59	413	5231	-19151	-70	-16343	11457	-18745	-181	-17280	10461	-12364	-152	-14614	11988	-2137	-148	-127	-124	-66	-64	-59	-104	42	-149	16	37	-73	-8	-55	84	-26	-3
1.100000	-745	53	-4665	-19592	-29	-13761	-22459	-22540	-63	-13737	-23047	-10086	-562	-15708	-30189	4218	-60	528	5243	-19317	-32	-16594	11656	-18966	-173	-17442	10542	-12246	-170	-14861	12309	-1629	-148	-126	-121	-66	-63	-55	-107	40	-152	19	35	-74	-22	-57	80	-26	-3
1.100833	-586	-38	-4764	-19647	-15	-13458	-22584	-22128	-1	-13380	-22890	-9918	-482	-15167	-30885	4159	-69	652	5241	-19476	-10	-16820	11830	-19188	-152	-17554	10590	-12112	-190	-15076	12636	-1120	-148	-127	-122	-65	-63	-39	-121	42	-152	16	37	-75	-18	-57	82	-25	1
1.101667	-685	-129	-4833	-19686	-21	-13130	-22644	-21785	-21	-13045	-22757	-9843	-464	-14594	-31372	3879	-64	780	5239	-19628	-57	-17017	11965	-19418	-144	-17619	10601	-11988	-185	-15258	12952	-632	-137	-129	-121	-64	-62	-58	-104	41	-150	17	36	-74	-23	-58	82	-29	-4
1.102500	-626	-225	-4874	-19722	-26	-12783	-22648	-21511	-34	-12725	-22653	-9851	-501	-14006	-31643	3397	-58	914	5227	-19749	-69	-17185	12055	-19651	-154	-17623	10568	-11859	-162	-15399	13253	-155	-149	-128	-124	-65	-62	-59	-111	34	-154	18	40	-80	-21	-58	78	-27	0
1.103333	-464	-318	-4904	-19752	-46	-12411	-22619	-21317	-13	-12427	-22597	-9928	-436	-13423	-31711	2745	-69	1052	5207	-19889	-44	-17313	12100	-19880	-160	-17586	10483	-11725	-163	-15490	13533	303	-148	-129	-121	-66	-63	-61	-105	38	-152	16	35	-76	-22	-57	79	-32	0
1.104167	-186	-413	-4875	-19781	-55	-12023	-22556	-21190	-260	-12146	-22599	-10053	-520	-12854	-31570	1952	-65	1194	5169	-20000	-40	-17406	12083	-20107	-142	-17473	10353	-11589	-184	-15529	13777	755	-149	-128	-121	-66	-61	-63	-105	62	-152	13	35	-76	-23	-61	79	-29	0
1.105000	-134	-504	-4838	-19811	-43	-11619	-22467	-21133	-630	-11881	-22659	-10221	-497	-12294	-31239	1044	-58	1330	5136	-20090	-34	-17455	12010	-20320	-161	-17320	10166	-11445	-172	-15508	13979	1189	-150	-130	-124	-66	-63	-61	-107	40	-151	17	34	-75	-22	-59	80	-32	-5
1.105833	-302	-585	-4789	-19844	-38	-11205	-22362	-21137	-527	-11632	-22778	-10416	-349	-11771	-30731	64	-63	1470	5080	-20160	-49	-17466	11871	-20530	-148	-17119	9921	-11285	-150	-15424	14135	1599	-148	-126	-121	-65	-60	-60	-107	37	-153	13	32	-77	-22	-58	82	-28	-1
1.106667	-350	-659	-4727	-19879	-39	-10777	-22239	-21185	-358	-11381	-22957	-10624	-313	-11292	-30075	-956	-55	1606	5013	-20207	-55	-17439	11676	-20710	-142	-16871	9621	-11111	-142	-15278	14225	1981	-152	-128	-126	-67	-62	-60	-108	37	-151	13	34	-77	-24	-60	81	-31	-4
1.107500	-361	-718	-4655	-19931	-35	-10353	-22097	-21276	-367	-11145	-23190	-10835	-247	-10866	-29287	-1986	-44	1738	4933	-20231	-49	-17366	11417	-20900	-120	-16593	9270	-10924	-138	-15064	14253	2342	-151	-126	-120	-66	-62	-57	-102	41	-159	17	30	-76	-19	-60	84	-30	0
1.108333	-242	-759	-4575	-19975	-29	-9920	-21934	-21377	-270	-10891	-23450	-11038	-277	-10479	-28411	-3005	-55	1863	4835	-20232	-49	-17257	11097	-21060	-99	-16282	8873	-10729	-145	-14793	14201	2672	-149	-115	-124	-69	-62	-61	-103	40	-153	17	34	-75	-21	-58	82	-30	-1
1.109167	-322	-786	-4500	-20055	-25	-9505	-21751	-21485	-223	-10640	-23741	-11234	-265	-10152	-27463	-3990	-58	1978	4728	-20210	-39	-17118	10731	-21193	-120	-15958	8429	-10496	-158	-14460	14081	2968	-149	-128	-121	-70	-64	-60	-105	38	-155	17	32	-81	-25	-58	81	-29	0
1.110000	-617	-796	-4428	-20142	-31	-9102	-21538	-21573	-215	-10380	-24034	-11412	-258	-9875	-26475	-4930	-72	2082	4585	-20167	-51	-16944	10319	-21297	-109	-15618	7953	-10248	-141	-14070	13877	3225	-150	-128	-121	-65	-66	-60	-105	40	-152	17	30	-77	-22	-58	82	-28	-4
1.110833	-788	-778	-4366	-20235	-32	-8723	-21298	-21624	-162	-10109	-24319	-11565	-373	-9650	-25471	-5805	-61	2171	4462	-20101	-61	-16743	9876	-21386	-91	-15276	7454	-9980	-125	-13639	13604	3442	-150	-126	-119	-64	-64	-58	-104	39	-151	18	33	-78	-24	-59	79	-29	0
1.111667	-1477	-737	-4311	-20349	-49	-8381	-21012	-21625	-94	-9822	-24569	-11693	-254	-9466	-24483	-6609	-58	2249	4311	-20019	-39	-16522	9407	-21453	-95	-14939	6937	-9692	-127	-13171	13254	3606	-148	-128	-119	-63	-60	-60	-108	40	-150	20	35	-74	-22	-58	84	-24	1
1.112500	-3121	-672	-4270	-20473	-50	-8076	-20683	-21552	-56	-9530	-24770	-11792	-270	-9324	-23537	-7335	-73	2309	4151	-19915	-45	-16284	8926	-21474	-80	-14612	6419	-9392	-143	-12684	12844	3720	-147	-125	-115	-69	-60	-56	-104	41	-131	20	37	-76	-18	-57	81	-29	0
1.113333	-3194	-579	-4249	-20620	-45	-7819	-20307	-21400	-59	-9233	-24897	-11869	-182	-9210	-22646	-7990	-75	2347	3983	-19805	-76	-16042	8431	-21481	-72	-14305	5911	-9077	-137	-12187	12382	3782	-149	-128	-120	-63	-61	-57	-104	38	-151	19	36	-74	-21	-56	84	-26	3
1.114167	-2244	-456	-4243	-20778	-50	-7613	-19877	-21156	-29	-8927	-24938	-11909	36	-9126	-21831	-8579	-69	2369	3805	-19677	-69	-15798	7959	-21459	-82	-14024	5427	-8755	-136	-11700	11868	3780	-150	-125	-122	-63	-64	-58	-105	38	-151	20	36	-72	-24	-56	82	-28	-4
1.115000	-2056	-306	-4253	-20954	-56	-7472	-19401	-20812	11	-8660	-24880	-11928	82	-9068	-21089	-9101	-63	2373	3629	-19547	-58	-15557	7498	-21420	-52	-13771	4977	-8432	-127	-11224	11320	3720	-152	-128	-119	-68	-65	-62	-109	38	-154	16	33	-78	-23	-74	81	-30	-1
1.115833	-1650	-133	-4288	-21148	-57	-7394	-18876	-20373	23	-8394	-24712	-11920	97	-9019	-20425	-9572	-62	2353	3456	-19402	-44	-15321	7065	-21356	-76	-13542	4571	-8106	-132	-10774	10747	3599	-151	-131	-124	-88	-62	-59	-105	41	-153	18	32	-78	-24	-58	80	-30	-4
1.116667	-1244	73	-4334	-21354	-56	-7359	-18290	-19831	54	-8150	-24426	-11883	84	-8980	-19845	-9990	-63	2301	3288	-19274	-58	-15099	6661	-21275	-76	-13339	4214	-7785	-152	-10368	10173	3421	-152	-127	-122	-69	-65	-59	-108	40	-155	17	32	-79	-24	-58	81	-29	-11
1.117500	-1004	303	-4397	-21568	-50	-7389	-17669	-19193	72	-7932	-24016	-11824	-19	-8950	-19348	-10372	-70	2260	3123	-19122	-77	-14895	6294	-21179	-90	-13165	3920	-7479	-152	-10014	9603	3178	-150	-130	-124	-72	-67	-60	-122	44	-153	17	35	-77	-25	-59	80	-31	-1
1.118333	-687	561	-4469	-21794	-28	-7468	-17006	-18463	78	-7762	-23493	-11742	-109	-8926	-18918	-10714	-70	2189	2977	-18984	-77	-14703	5972	-21067	-88	-13013	3692	-7189	-155	-9721	9051	2892	-151	-127	-119	-65	-63	-60	-107	40	-153	17	34	-78	-23	-58	84	-28	-4
1.119167	-335	831	-4552	-22036	-47	-7595	-16312	-17666	92	-7632	-22862	-11647	-151	-8891	-18555	-11029	-69	2094	2842	-18851	-81	-14527	5695	-20940	-80	-12876	3542	-6924	-152	-9481	8528	2555	-146	-127	-115	-67	-62	-58	-100	47	-150	17	37	-75	-19	-55	86	-25	-3
1.120000	-32	1120	-4640	-22281	-61	-7757	-15603	-16813	102	-7558	-22142	-11539	-165	-8899	-18252	-11324	-68	1985	2717	-18750	-80	-14362	5462	-20812	-74	-12756	3455	-6692	-154	-9316	8038	2165	-148	-124	-120	-64	-61	-57	-102	39	-147	18	35	-75	-28	-53	82	-28	0
1.120833	184	1415	-4733	-22534	-65	-7947	-14882	-15920	133	-7534	-21339	-11421	-139	-8899	-17998	-11597	-68	1860	2628	-18613	-86	-14215	5270	-20673	-69	-12641	3433	-6490	-165	-9221	7597	1739	-151	-128	-125	-64	-62	-63	-107	39	-151	18	38	-75	-23	-56	84	-28	0
1.121667	394	1712	-4823	-22794	-63	-8155	-14185	-15009	170	-7567	-20472	-11303	-224	-8917	-17782	-11845	-62	1718	2552	-18508	-96	-14066	5117	-20526	-76	-12528	3475	-6326	-160	-9185	7205	1282	-150	-126	-121	-66	-62	-56	-102	41	-148	19	37	-76	-21	-56	81	-32	0
1.122500	573	2006	-4909	-23060	-63	-8366	-13495	-14088	175	-7654	-19562	-11182	-231	-8945	-17594	-12074	-55	1567	2495	-18417	-76	-13927	5001	-20376	-79	-12413	3574	-6200	-152	-9207	6873	804	-150	-147	-119	-65	-64	-75	-107	55	-154	16	37	-75	-19	-56	81	-30	-3
1.123333	863	2289	-4992	-23323	-59	-8571	-12821	-13192	188	-7792	-18632	-11078	-129	-8994	-17430	-12280	-55	1401	2456	-18335	-97	-13772	4915	-20223	-82	-12280	3715	-6118	-171	-9288	6592	302	-151	-129	-125	-70	-66	-60	-110	37	-159	12	32	-78	-25	-61	72	-34	-5
1.124167	1785	2561	-5059	-23588	-76	-8760	-12190	-12344	166	-7976	-17700	-10973	-246	-9063	-17267	-12462	-57	1228	2441	-18266	-142	-13620	4849	-20064	-77	-12133	3911	-6072	-179	-9403	6377	-200	-149	-129	-122	-66	-63	-64	-108	36	-153	13	34	-76	-25	-60	80	-31	0
1.125000	3048	2823	-5108	-23843	-77	-8920	-11592	-11527	153	-8192	-16779	-10902	-250	-9154	-17128	-12618	-85	1050	2450	-18209	-117	-13446	4808	-19900	-84	-11962	4126	-6070	-179	-9549	6217	-713	-152	-131	-125	-68	-64	-58	-108	38	-153	18	33	-77	-41	-57	80	-33	7
1.125833	3831	3058	-5141	-24092	-85	-9049	-11048	-10792	174	-8445	-15895	-10849	-212	-9270	-16975	-12746	-87	871	2474	-18154	-109	-13253	4780	-19729	-93	-11763	4356	-6102	-202	-9709	6109	-1219	-153	-132	-119	-66	-64	-59	-105	39	-153	15	34	-75	-25	-57	81	-30	-4
1.126667	4732	3263	-5151	-24331	-88	-9137	-10560	-10138	198	-8711	-15050	-10815	-311	-9410	-16819	-12854	-73	682	2516	-18115	-127	-13039	4756	-19559	-97	-11534	4605	-6176	-188	-9878	6055	-1721	-149	-130	-121	-67	-62	-59	-107	35	-150	18	35	-75	-21	-61	81	-32	-5
1.127500	5490	3439	-5141	-24556	-80	-9190	-10126	-9578	183	-8990	-14262	-10805	-317	-9571	-16652	-12935	-55	499	2576	-18085	-124	-12803	4740	-19386	-95	-11271	4848	-6291	-172	-10034	6044	-2211	-148	-126	-118	-70	-59	-59	-105	38	-151	16	33	-75	-19	-55	84	-29	2
1.128333	4650	3584	-5087	-24763	-73	-9205	-9746	-9120	123	-9271	-13535	-10842	-454	-9753	-16471	-12999	-50	313	2646	-18064	-116	-12534	4720	-19214	-95	-10973	5075	-6433	-179	-10169	6076	-2688	-150	-127	-120	-67	-63	-57	-103	39	-152	19	35	-74	-21	-57	81	-30	2
1.129167	3974	3697	-5046	-24958	-87	-9180	-9427	-8770	36	-9543	-12885	-10906	-557	-9954	-16280	-13049	-53	131	2730	-18053	-105	-12244	4696	-19049	-94	-10649	5300	-6613	-179	-10275	6138	-3160	-149	-129	-126	-67	-60	-59	-105	36	-151	15	35	-78	-24	-59	76	-30	0
1.130000	3578	3771	-4956	-25125	-87	-9126	-9160	-8532	21	-9799	-12303	-11000	-389	-10157	-16070	-13096	-69	-45	2820	-18048	-119	-11932	4662	-18889	-70	-10291	5498	-6819	-172	-10334	6235	-3610	-147	-128	-121	-68	-63	-60	-110	38	-150	15	32	-77	-18	-59	79	-30	-1
1.130833	2972	3816	-4840	-25263	-73	-9046	-8937	-8394	62	-10031	-11788	-11135	-329	-10368	-15842	-13140	-70	-221	2924	-18050	-136	-11590	4627	-18735	-62	-9904	5669	-7057	-184	-10345	6360	-4054	-149	-127	-121	-75	-65	-62	-105	39	-153	17	33	-76	-24	-60	79	-30	0
1.131667	2502	3819	-4702	-25377	-73	-8947	-8761	-8367	19	-10237	-11342	-11302	-303	-10574	-15603	-13199	-68	-389	3027	-18066	-138	-11234	4577	-18591	-96	-9494	5814	-7322	-197	-10290	6510	-4484	-149	-129	-124	-67	-65	-65	-111	36	-151	17	27	-72	-21	-60	78	-62	-3
1.132500	1983	3794	-4543	-25459	-77	-8836	-8619	-8437	-45	-10419	-10952	-11504	-342	-10789	-15350	-13271	-64	-549	3137	-18081	-101	-10850	4524	-18456	-107	-9063	5937	-7604	-189	-10174	6676	-4905	-149	-128	-122	-67	-68	-58	-109	39	-150	19	30	-79	-19	-58	81	-30	0
1.133333	1200	3738	-4357	-25502	-72	-8723	-8502	-8584	-42	-10558	-10615	-11736	-315	-10948	-15085	-13372	-72	-706	3239	-18102	-87	-10455	4464	-18333	-92	-8618	6038	-7914	-176	-9997	6867	-5333	-151	-128	-119	-69	-65	-60	-107	37	-153	21	30	-76	-23	-55	80	-28	1
1.134167	424	3655	-4148	-25513	-59	-8625	-8409	-8816	-53	-10672	-10326	-12004	-348	-11104	-14817	-13513	-77	-860	3364	-18140	-79	-10045	4397	-18240	-107	-8165	6117	-8245	-184	-9762	7068	-5760	-150	-128	-119	-48	-63	-59	-108	39	-151	18	32	-74	-22	-55	80	-28	0
1.135000	165	3543	-3926	-25486	-59	-8525	-8330	-9113	-85	-10762	-10076	-12296	-356	-11226	-14547	-13692	-69	-1012	3478	-18179	-98	-9625	4324	-18163	-122	-7715	6184	-8592	-170	-9465	7294	-6192	-152	-129	-121	-65	-59	-59	-104	38	-155	0	33	-75	-19	-64	82	-27	-4
1.135833	32	3404	-3690	-25429	-65	-8454	-8263	-9464	-47	-10828	-9854	-12622	-298	-11317	-14283	-13925	-68	-1162	3597	-18220	-104	-9203	4242	-18108	-125	-7265	6256	-8964	-179	-9125	7527	-6643	-149	-129	-124	-65	-61	-61	-108	39	-149	18	34	-77	-22	-57	80	-27	-3
1.136667	-224	3247	-3441	-25335	-63	-8413	-8199	-9859	-23	-10879	-9663	-12971	-315	-11367	-14024	-14202	-69	-1305	3715	-18268	-99	-8777	4162	-18072	-145	-6825	6295	-9350	-173	-8734	7777	-7100	-150	-125	-120	-66	-67	-60	-104	38	-153	17	34	-79	-24	-59	82	-29	-14
1.137500	-389	3071	-3192	-25209	-61	-8395	-8137	-10281	-53	-10907	-9492	-13346	-224	-11381	-13775	-14536	-83	-1455	3832	-18326	-101	-8348	4082	-18063	-148	-6404	6354	-9753	-162	-8316	8039	-7577	-149	-121	-124	-63	-65	-60	-105	41	-151	20	33	-78	-24	-55	84	-27	-3
1.138333	-534	2882	-2935	-25051	-45	-8419	-8062	-10720	-64	-10926	-9336	-13737	-188	-11347	-13539	-14909	-62	-1599	3952	-18386	-98	-7919	4002	-18074	-144	-6007	6424	-10171	-174	-7876	8317	-8070	-150	-124	-120	-64	-62	-58	-104	41	-152	20	34	-76	-24	-55	85	-28	10
1.139167	-676	2683	-2676	-24858	-46	-8466	-7980	-11162	-75	-10934	-9190	-14140	-187	-11273	-13322	-15328	-60	-1739	4080	-18452	-104	-7498	3929	-18111	-134	-5634	6511	-10597	-171	-7434	8612	-8590	-147	-129	-117	-63	-61	-59	-107	40	-148	22	39	-73	-18	-52	84	-27	5
1.140000	-774	2474	-2423	-24641	-45	-8541	-7886	-11604	-68	-10941	-9056	-14559	-218	-11155	-13121	-15782	-60	-1879	4206	-18511	-124	-7086	3859	-18165	-144	-5301	6606	-11036	-180	-7000	8909	-9134	-147	-127	-119	-66	-61	-58	-105	49	-153	19	36	-77	-23	-58	80	-28	0
1.140833	-892	2256	-2183	-24407	-47	-8647	-7786	-12031	-102	-10948	-8937	-14991	-329	-11000	-12940	-16264	-67	-2014	4333	-18599	-121	-6684	3799	-18244	-151	-5007	6732	-11486	-163	-6581	9216	-9698	-148	-126	-120	-67	-64	-59	-110	43	-153	21	37	-70	-22	-59	82	-26	0
1.141667	-979	2038	-1967	-24143	-61	-8763	-7665	-12430	-149	-10946	-8827	-15414	-260	-10812	-12776	-16751	-60	-2135	4463	-18676	-109	-6293	3750	-18348	-158	-4750	6879	-11943	-105	-6205	9535	-10276	-150	-127	-121	-66	-66	-60	-104	41	-154	21	39	-75	-40	-58	79	-28	0
1.142500	-1043	1827	-1763	-23868	-48	-8893	-7531	-12808	-178	-10939	-8730	-15837	-186	-10588	-12618	-17241	-53	-2264	4600	-18757	-118	-5912	3713	-18452	-187	-4535	7050	-12408	-14	-5867	9867	-10869	-145	-124	-122	-67	-63	-61	-105	40	-153	20	33	-73	-23	-53	82	-27	0
1.143333	-1097	1610	-1583	-23578	-35	-9031	-7380	-13156	-197	-10933	-8638	-16273	-135	-10339	-12477	-17720	-58	-2373	4731	-18843	-109	-5547	3691	-18590	-194	-4366	7249	-12872	-33	-5589	10199	-11487	-153	-130	-122	-66	-64	-59	-105	39	-154	17	36	-74	-19	-57	82	-30	0
1.144167	-1131	1405	-1431	-23278	-51	-9157	-7240	-13470	-204	-10918	-8560	-16690	-105	-10074	-12339	-18172	-60	-2477	4875	-18934	-108	-5198	3686	-18716	-193	-4241	7469	-13337	-83	-5375	10539	-12107	-151	-128	-119	-66	-66	-66	-104	42	-149	19	35	-77	-23	-57	84	-28	-1
1.145000	-1162	1208	-1304	-22974	-36	-9299	-7036	-13749	-161	-10891	-8501	-17096	-134	-9793	-12206	-18593	-74	-2568	5014	-19024	-95	-4866	3697	-18859	-195	-4155	7718	-13801	-92	-5222	10883	-12741	-152	-128	-120	-66	-65	-58	-102	41	-151	9	44	-74	-22	-68	85	-29	0
1.145833	-1164	1025	-1210	-22662	-1	-9416	-6850	-13993	-120	-10848	-8456	-17480	-40	-9505	-12065	-18963	-74	-2636	5163	-19112	-93	-4552	3728	-19012	-179	-4115	7977	-14261	-98	-5147	11231	-13372	-145	-126	-121	-64	-61	-57	-101	40	-150	17	34	-73	-19	-56	84	-28	1
1.146667	-1204	856	-1152	-22361	-38	-9518	-6639	-14204	-137	-10792	-8421	-17849	-81	-9215	-11925	-19282	-65	-2697	5306	-19201	-113	-4260	3775	-19168	-190	-4108	8272	-14714	-121	-5146	11574	-14015	-150	-125	-120	-65	-63	-57	-100	39	-148	21	36	-73	-21	-57	79	-29	0
1.147500	-1220	709	-1126	-22058	-22	-9603	-6422	-14390	-146	-10708	-8410	-18200	-58	-8936	-11756	-19542	-72	-2742	5447	-19295	-116	-3989	3842	-19333	-199	-4145	8569	-15162	-132	-5219	11918	-14647	-148	-127	-117	-61	-59	-58	-101	43	-149	21	37	-70	-21	-53	84	-27	2
1.148333	-963	576	-1133	-21766	-42	-9667	-6195	-14545	-162	-10601	-8399	-18520	-3	-8678	-11575	-19735	-73	-2772	5583	-19385	-110	-3745	3928	-19500	-188	-4214	8886	-15598	-125	-5356	12252	-15274	-151	-130	-120	-67	-66	-59	-105	39	-153	17	35	-77	-22	-58	82	-10	-3
1.149167	-858	464	-1179	-21487	-67	-9691	-5956	-14686	-193	-10512	-8412	-18819	-91	-8444	-11375	-19871	-57	-2792	5716	-19473	-87	-3521	4038	-19667	-194	-4307	9197	-16026	-163	-5558	12584	-15906	-150	-128	-124	-67	-67	-60	-105	39	-152	17	29	-75	-25	-61	80	-29	-4
1.150000	-1177	378	-1256	-21213	-72	-9729	-5706	-14803	-158	-10312	-8431	-19078	-97	-8228	-11153	-19942	-49	-2803	5845	-19560	-79	-3325	4169	-19838	-200	-4434	9522	-16429	-177	-5811	12918	-16503	-151	-128	-120	-67	-63	-59	-105	36	-137	8	30	-76	-23	-57	81	-31	-5
1.150833	-2122	337	-1361	-20953	-72	-9728	-5442	-14907	-133	-10127	-8455	-19314	-198	-8049	-10894	-19958	-88	-2794	5970	-19646	-96	-3151	4315	-20011	-207	-4574	9850	-16825	-164	-6110	13239	-17097	-149	-127	-121	-67	-63	-60	-108	36	-151	16	32	-75	-19	-61	80	-31	0
1.151667	-3362	265	-1499	-20713	-78	-9711	-5177	-15002	-142	-9912	-8487	-19520	-221	-7905	-10614	-19907	-83	-2778	6053	-19730	-96	-3009	4481	-20185	-223	-4735	10183	-17204	-187	-6451	13562	-17669	-147	-127	-118	-66	-63	-60	-104	38	-152	17	37	-75	-23	-56	80	-27	0
1.152500	-3058	240	-1658	-20490	-73	-9677	-4916	-15093	-90	-9687	-8523	-19699	-119	-7808	-10308	-19839	-53	-2752	6192	-19818	-92	-2890	4667	-20364	-221	-4912	10514	-17573	-193	-6810	13877	-18228	-153	-128	-121	-66	-62	-67	-104	38	-153	20	34	-76	-21	-58	80	-29	-1
1.153333	-2391	231	-1838	-20289	-84	-9630	-4617	-15186	-46	-9428	-8559	-19861	-90	-7755	-9982	-19726	-60	-2717	6292	-19915	-80	-2800	4864	-20556	-224	-5096	10841	-17921	-200	-7190	14190	-18756	-149	-127	-122	-64	-60	-56	-103	40	-154	13	35	-72	-18	-57	82	-28	-1
1.154167	-2196	240	-2041	-20109	-83	-9570	-4334	-15277	-39	-9168	-8587	-19994	-105	-7745	-9642	-19591	-68	-2673	6383	-19997	-78	-2739	5081	-20732	-236	-5289	11170	-18257	-216	-7596	14495	-19269	-151	-128	-122	-65	-62	-57	-104	38	-150	18	32	-75	-24	-58	85	-28	0
1.155000	-1875	260	-2255	-19952	-85	-9501	-4047	-15376	-19	-8901	-8624	-20110	-26	-7791	-9284	-19438	-53	-2612	6475	-20059	-88	-2705	5311	-20930	-225	-5484	11495	-18576	-205	-7969	14806	-19756	-149	-126	-121	-69	-63	-57	-104	39	-151	13	38	-81	-21	-57	98	-27	1
1.155833	-1619	287	-2478	-19831	-121	-9423	-3767	-15481	-18	-8641	-8651	-20214	-100	-7885	-8921	-19286	-56	-2545	6557	-20203	-82	-2701	5552	-21133	-224	-5680	11822	-18884	-202	-8359	15108	-20218	-151	-127	-122	-69	-67	-60	-107	39	-152	19	33	-77	-22	-58	84	-26	0
1.156667	-1368	320	-2711	-19735	-84	-9337	-3490	-15592	-10	-8389	-8674	-20306	-122	-8039	-8558	-19134	-62	-2464	6637	-20323	-90	-2725	5807	-21344	-236	-5887	12145	-19180	-219	-8733	15408	-20648	-149	-131	-124	-70	-65	-62	-107	38	-150	49	32	-80	-26	-65	78	-33	-6
1.157500	-1101	355	-2947	-19677	-78	-9248	-3222	-15715	-33	-8157	-8687	-20392	36	-8216	-8205	-18995	-61	-2372	6715	-20439	-112	-2781	6071	-21560	-231	-6087	12477	-19459	-212	-9088	15696	-21048	-154	-129	-126	-73	-59	-62	-107	37	-153	15	34	-80	-26	-58	80	-31	-4
1.158333	-840	391	-3175	-19649	-80	-9146	-2960	-15837	-59	-7944	-8678	-20468	120	-8444	-7861	-18864	-52	-2261	6793	-20566	-86	-2859	6347	-21786	-250	-6284	12812	-19724	-212	-9427	16006	-21406	-151	-130	-124	-67	-64	-59	-108	40	-153	16	36	-75	-24	-64	77	-28	0
1.159167	-584	429	-3398	-19665	-68	-8998	-2701	-15967	-48	-7765	-8659	-20539	-4	-8696	-7531	-18748	-58	-2129	6873	-20708	-92	-2971	6646	-22014	-256	-6478	13149	-19971	-208	-9737	16303	-21751	-146	-126	-135	-65	-62	-58	-108	41	-149	19	37	-75	-19	-56	86	-26	1
1.160000	-359	459	-3618	-19727	-72	-8922	-2473	-16102	-50	-7620	-8631	-20617	-128	-8988	-7227	-18644	-51	-1982	6950	-20864	-90	-3111	6950	-22249	-265	-6678	13492	-20212	-203	-10029	16595	-22024	-148	-127	-119	-64	-58	-56	-105	40	-149	17	52	-74	-21	-58	81	-29	0
1.160833	-158	480	-3829	-19841	-74	-8806	-2254	-16242	-85	-7520	-8590	-20694	-93	-9298	-6946	-18555	-51	-1817	7027	-21029	-70	-3283	7266	-22488	-273	-6877	13856	-20443	-201	-10278	16883	-22276	-147	-127	-122	-67	-60	-58	-107	37	-152	18	37	-75	-18	-56	84	-28	0
1.161667	57	502	-4026	-19999	-78	-8674	-2054	-16387	-114	-7465	-8532	-20777	-49	-9620	-6698	-18481	-62	-1629	7102	-21202	-75	-3481	7591	-22721	-251	-7075	14211	-20660	-204	-10539	17163	-22482	-153	-125	-121	-64	-62	-60	-102	42	-187	18	37	-73	-22	-56	86	-31	-4
1.162500	244	510	-4216	-20194	-76	-8539	-1872	-16534	-144	-7452	-8458	-20863	-62	-9946	-6480	-18391	-64	-1421	7171	-21394	-88	-3711	7933	-22961	-254	-7277	14579	-20865	-200	-10732	17437	-22645	-147	-119	-118	-64	-64	-60	-104	41	-151	17	38	-78	-21	-57	84	-29	2
1.163333	441	515	-4391	-20484	-80	-8396	-1710	-16680	-88	-7484	-8367	-20954	-10	-10272	-6295	-18310	-63	-1198	7234	-21594	-75	-3968	8287	-23194	-273	-7483	14956	-21059	-199	-10954	17698	-22763	-144	-130	-121	-66	-61	-57	-104	42	-150	17	38	-83	-21	-57	82	-23	-1
1.164167	626	518	-4561	-20809	-84	-8248	-1564	-16829	-64	-7561	-8261	-21047	17	-10581	-6145	-18212	-59	-952	7295	-21796	-60	-4258	8651	-23422	-285	-7693	15338	-21239	-217	-11132	17949	-22830	-150	-131	-122	-68	-62	-59	-105	40	-155	17	34	-76	-22	-59	82	-32	0
1.165000	718	515	-4710	-21182	-74	-8094	-1442	-16974	-134	-7672	-8131	-21143	-66	-10869	-6027	-18092	-57	-688	7346	-22017	-96	-4576	9023	-23641	-283	-7906	15736	-21405	-215	-11290	18186	-22859	-151	-132	-124	-70	-65	-60	-109	41	-155	17	33	-76	-25	-59	77	-32	-4
1.165833	799	517	-4855	-21602	-63	-7931	-1342	-17123	-135	-7816	-7989	-21239	-163	-11132	-5942	-17950	-64	-410	7385	-22213	-91	-4920	9410	-23843	-272	-8125	16139	-21554	-189	-11431	18416	-22823	-150	-130	-121	-66	-63	-57	-103	40	-150	18	37	-73	-26	-56	82	-28	0
1.166667	862	523	-4984	-22058	-64	-7778	-1254	-17259	-112	-7983	-7821	-21326	-173	-11357	-5883	-17761	-48	-118	7411	-22419	-79	-5291	9808	-24033	-273	-8357	16547	-21689	-198	-11553	18629	-22741	-148	-128	-120	-68	-64	-61	-105	39	-138	26	35	-77	-21	-55	81	-28	0
1.167500	928	537	-5104	-22549	-48	-7619	-1193	-17400	-97	-8164	-7635	-21415	-178	-11541	-5855	-17543	-38	180	7417	-22618	-64	-5683	10219	-24208	-285	-8598	16957	-21808	-202	-11668	18826	-22601	-147	-127	-119	-82	-62	-59	-103	42	-149	18	34	-73	-18	-55	81	-28	0
1.168333	922	557	-5223	-23061	-35	-7462	-1147	-17545	-99	-8360	-7436	-21493	-169	-11687	-5854	-17278	-53	477	7402	-22817	-47	-6106	10636	-24369	-290	-8851	17370	-21911	-204	-11774	19019	-22410	-149	-125	-119	-64	-64	-59	-103	38	-151	19	38	-75	-18	-56	82	-33	-1
1.169167	1201	586	-5338	-23596	-55	-7320	-1118	-17695	-136	-8556	-7215	-21571	-52	-11788	-5884	-16968	-56	777	7362	-23006	-52	-6549	11060	-24517	-288	-9119	17778	-22008	-199	-11873	19193	-22163	-150	-127	-124	-68	-66	-60	-103	37	-151	17	35	-74	-23	-58	78	-29	-4
1.170000	2591	627	-5447	-24130	-48	-7179	-1108	-17843	-139	-8742	-6987	-21638	-82	-11836	-5934	-16603	-63	1079	7301	-23182	-56	-7010	11488	-24643	-297	-9399	18179	-22070	-193	-11970	19368	-21860	-150	-126	-125	-64	-62	-59	-105	36	-153	22	32	-74	-21	-55	82	-27	0
1.170833	3109	685	-5550	-24686	-46	-7051	-1113	-17990	-126	-8913	-6740	-21688	-56	-11843	-6003	-16195	-56	1367	7214	-23340	-60	-7487	11922	-24750	-308	-9690	18574	-22124	-195	-12065	19536	-21515	-152	-128	-121	-65	-65	-59	-104	39	-152	19	36	-75	-21	-56	81	-27	-3
1.171667	2382	759	-5647	-25168	-49	-6936	-1133	-18144	-135	-9064	-6485	-21722	4	-11790	-6091	-15747	-47	1655	7074	-23484	-48	-7979	12356	-24843	-299	-10001	18956	-22164	-189	-12159	19709	-21106	-147	-127	-119	-69	-62	-58	-102	40	-152	16	13	-76	-15	-55	82	-27	1
1.172500	2193	840	-5741	-25645	-46	-6835	-1171	-18301	-149	-9185	-6217	-21736	-117	-11729	-6197	-15265	-38	1918	6970	-23607	-55	-8488	12798	-24925	-288	-10322	19325	-22184	-194	-12262	19885	-20655	-148	-126	-120	-69	-64	-60	-104	40	-149	19	34	-74	-25	-52	82	-26	0
1.173333	1941	942	-5828	-26088	-49	-6745	-1228	-18472	-133	-9275	-5951	-21731	-111	-11614	-6320	-14755	-45	2164	6814	-23712	-66	-9007	13237	-24993	-279	-10656	19673	-22193	-184	-12367	20069	-20164	-149	-127	-119	-68	-63	-58	-105	38	-153	19	34	-77	-25	-57	77	-28	0
1.174167	1609	1050	-5907	-26485	-58	-6665	-1297	-18647	-109	-9331	-5682	-21698	19	-11464	-6455	-14228	-48	2410	6638	-23806	-51	-9536	13680	-25054	-274	-11003	20002	-22191	-167	-12478	20271	-19626	-131	-129	-120	-70	-63	-60	-104	38	-149	18	34	-77	-22	-55	80	-28	0
1.175000	1338	1169	-5975	-26821	-44	-6595	-1377	-18819	-120	-9346	-5414	-21637	-61	-11282	-6596	-13688	-55	2627	6445	-23869	-49	-10069	14124	-25107	-279	-11366	20305	-22175	-180	-12603	20494	-19056	-149	-130	-120	-70	-60	-61	-107	23	-150	16	49	-77	-23	-57	82	-29	-6
1.175833	1046	1290	-6032	-27104	-43	-6537	-1473	-19003	-124	-9331	-5157	-21537	-90	-11069	-6747	-13150	-70	2827	6250	-23921	-84	-10607	14564	-25159	-282	-11742	20582	-22149	-182	-12730	20741	-18459	-152	-128	-119	-69	-66	-62	-104	35	-152	18	35	-77	-22	-55	81	-29	0
1.176667	852	1416	-6069	-27318	-38	-6480	-1578	-19191	-125	-9278	-4906	-21406	-76	-10839	-6907	-12620	-62	3010	6040	-23953	-101	-11145	15009	-25207	-286	-12130	20829	-22117	-173	-12875	21012	-17841	-153	-129	-120	-67	-63	-62	-105	42	-150	13	34	-76	-24	-60	79	-32	-1
1.177500	631	1538	-6088	-27477	-30	-6430	-1698	-19382	-169	-9192	-4669	-21234	-95	-10590	-7062	-12121	-63	3174	5829	-23966	-95	-11683	15460	-25258	-279	-12527	21051	-22078	-176	-13026	21315	-17204	-127	-128	-120	-72	-63	-59	-107	37	-153	19	35	-81	-21	-56	81	-31	-1
1.178333	392	1657	-6092	-27567	-39	-6377	-1821	-19583	-172	-9080	-4451	-21029	-48	-10331	-7221	-11653	-77	3319	5611	-23963	-72	-12217	15912	-25330	-269	-12931	21242	-22035	-178	-13185	21647	-16559	-150	-127	-122	-66	-63	-58	-102	42	-152	19	36	-76	-18	-56	80	-39	-6
1.179167	189	1767	-6073	-27597	-35	-6323	-1953	-19785	-163	-8943	-4254	-20780	-65	-10057	-7370	-11217	-58	3449	5421	-23940	-49	-12744	16370	-25368	-264	-13344	21406	-21983	-173	-13356	22012	-15910	-147	-125	-117	-66	-60	-55	-99	43	-153	20	35	-72	-17	-51	85	-29	1
1.180000	-5	1864	-6036	-27571	-44	-6265	-2083	-19983	-206	-8788	-4083	-20507	-84	-9780	-7521	-10835	-73	3560	5234	-23906	-66	-13259	16827	-25435	-262	-13756	21537	-21940	-174	-13532	22392	-15247	-148	-137	-121	-64	-56	-50	-96	40	-149	21	37	-73	-17	-52	82	-28	2
1.180833	-184	1949	-5981	-27499	-70	-6207	-2219	-20185	-216	-8622	-3937	-20175	-155	-9502	-7666	-10502	-69	3658	5063	-23863	-78	-13766	17276	-25509	-275	-14201	21636	-21896	-172	-13721	22800	-14601	-148	-127	-119	-64	-64	-56	-103	42	-150	21	36	-76	-25	-56	84	-28	1
1.181667	-337	2010	-5916	-27381	-90	-6144	-2351	-20386	-204	-8447	-3819	-19819	-202	-9232	-7799	-10226	-95	3735	4909	-23812	-81	-14253	17749	-25592	-263	-14606	21712	-21852	-174	-13912	23218	-13967	-153	-132	-122	-69	-65	-59	-104	38	-154	15	33	-79	-24	-61	80	-34	-5
1.182500	-482	2050	-5826	-27231	-93	-6079	-2479	-20582	-222	-8266	-3727	-19438	-185	-8964	-7919	-10015	-73	3805	4788	-23744	-86	-14723	18222	-25683	-252	-15031	21765	-21811	-154	-14086	23650	-13345	-151	-133	-121	-68	-65	-58	-104	37	-153	19	34	-77	-25	-55	80	-32	-3
1.183333	-615	2070	-5730	-27045	-78	-6005	-2594	-20770	-219	-8085	-3658	-19028	-252	-8698	-8025	-9859	-48	3860	4693	-23671	-107	-15173	18699	-25777	-257	-15455	21802	-21766	-176	-14299	24082	-12737	-150	-128	-122	-68	-65	-60	-108	40	-153	15	36	-77	-22	-58	79	-32	0
1.184167	-721	2074	-5624	-26832	-55	-5927	-2700	-20966	-161	-7909	-3620	-18598	-317	-8449	-8120	-9761	-67	3904	4626	-23586	-100	-15602	19179	-25879	-238	-15875	21814	-21730	-200	-14497	24510	-12135	-151	-130	-122	-66	-63	-58	-105	37	-151	18	32	-78	-24	-57	77	-36	-3
1.185000	-854	2048	-5524	-26607	-74	-5853	-2784	-21128	-138	-7741	-3605	-18157	-323	-8205	-8216	-9718	-67	3936	4589	-23497	-78	-16004	19667	-25986	-230	-16292	21815	-21692	-262	-14689	24928	-11579	-147	-130	-120	-67	-61	-60	-107	44	-149	18	46	-79	-19	-55	81	-31	0
1.185833	-975	2002	-5415	-26365	-59	-5782	-2843	-21286	-138	-7584	-3613	-17703	-306	-7974	-8259	-9732	-74	3961	4584	-23399	-79	-16376	20151	-26097	-227	-16681	21805	-21660	-301	-14881	25320	-11031	-148	-126	-118	-63	-61	-56	-107	43	-153	21	35	-76	-21	-40	78	-43	0
1.186667	-1049	1938	-5321	-26117	-59	-5719	-2885	-21433	-121	-7438	-3649	-17245	-299	-7757	-8301	-9787	-65	3967	4605	-23296	-80	-16725	20626	-26216	-228	-17098	21787	-21631	-251	-15070	25686	-10512	-147	-125	-121	-67	-62	-55	-110	41	-151	20	51	-76	-21	-53	81	-29	1
1.187500	-1079	1854	-5240	-25854	-63	-5662	-2891	-21563	-113	-7309	-3708	-16806	-415	-7559	-8329	-9891	-47	3966	4656	-23186	-81	-17046	21101	-26332	-225	-17487	21758	-21601	-255	-15252	26012	-10022	-148	-122	-116	-61	-60	-59	-103	45	-147	23	36	-73	-22	-56	84	-31	0
1.188333	-1072	1752	-5173	-25599	-47	-5625	-2872	-21676	-114	-7195	-3780	-16379	-371	-7379	-8338	-10026	-53	3953	4728	-23073	-105	-17350	21563	-26461	-203	-17861	21734	-21572	-246	-15438	26292	-9560	-148	-127	-118	-64	-60	-55	-104	41	-151	19	55	-74	-21	-58	80	-11	0
1.189167	-1112	1627	-5128	-25350	-32	-5604	-2820	-21764	-93	-7100	-3875	-15983	-162	-7216	-8340	-10203	-80	3920	4815	-22963	-122	-17628	22006	-26579	-213	-18219	21702	-21552	-212	-15616	26519	-9133	-153	-130	-125	-67	-64	-57	-104	41	-153	16	30	-77	-24	-56	78	-34	-5
1.190000	-1180	1508	-5104	-25062	-45	-5602	-2737	-21833	-72	-7015	-3985	-15603	-213	-7090	-8296	-10397	-75	3883	4922	-22834	-136	-17885	22430	-26701	-221	-18560	21673	-21523	-197	-15795	26691	-8732	-166	-132	-122	-68	-65	-59	-109	37	-158	13	30	-78	-24	-58	77	-38	-5
1.190833	-1222	1371	-5102	-24786	-70	-5622	-2617	-21873	-113	-6953	-4105	-15263	-359	-6943	-8291	-10619	-67	3834	5047	-22707	-151	-18118	22829	-26823	-200	-18873	21654	-21497	-176	-15971	26809	-8367	-149	-130	-126	-68	-67	-62	-107	40	-153	17	33	-77	-23	-61	80	-32	-5
1.191667	-1367	1245	-5112	-24499	-51	-5664	-2460	-21882	-124	-6899	-4227	-14949	-281	-6828	-8243	-10846	-58	3780	5182	-22570	-129	-18336	23204	-26927	-206	-19167	21635	-21467	-171	-16144	26873	-8037	-150	-130	-124	-67	-64	-60	-87	40	-150	16	38	-77	-28	-58	80	-29	1
1.192500	-2349	1108	-5151	-24214	-46	-5733	-2268	-21857	-113	-6856	-4353	-14687	-186	-6732	-8183	-11089	-56	3715	5317	-22436	-130	-18539	23550	-27031	-203	-19437	21627	-21437	-180	-16314	26904	-7745	-149	-126	-126	-66	-63	-59	-108	41	-151	20	34	-76	-22	-59	79	-30	1
1.193333	-3161	983	-5203	-23925	-52	-5831	-2047	-21800	-97	-6832	-4479	-14468	-139	-6650	-8111	-11339	-61	3626	5454	-22287	-154	-18728	23863	-27125	-190	-19685	21623	-21399	-163	-16482	26834	-7494	-151	-128	-120	-65	-62	-58	-111	37	-151	21	35	-76	-27	-59	81	-29	0
1.194167	-2561	855	-5271	-23626	-84	-5961	-1795	-21708	-87	-6818	-4597	-14288	-159	-6587	-8033	-11591	-58	3568	5591	-22148	-117	-18908	24139	-27210	-189	-19913	21631	-21358	-153	-16651	26733	-7286	-153	-126	-120	-62	-63	-60	-104	37	-152	19	35	-76	-18	-58	79	-34	-1
1.195000	-2193	739	-5349	-23326	-33	-6108	-1514	-21583	-101	-6816	-4707	-14158	-206	-6536	-7942	-11850	-65	3488	5724	-22002	-100	-19080	24381	-27276	-186	-20109	21649	-21318	-170	-16824	26586	-7120	-149	-124	-122	-62	-61	-58	-104	43	-150	21	34	-74	-24	-60	82	-32	0
1.195833	-2011	607	-5431	-23034	-18	-6292	-1213	-21416	-84	-6829	-4797	-14069	-76	-6498	-7838	-12110	-70	3411	5850	-21857	-95	-19245	24587	-27329	-173	-20288	21670	-21264	-150	-16995	26399	-6996	-151	-129	-119	-66	-63	-59	-107	39	-151	18	37	-72	-22	-58	62	-31	-3
1.196667	-1674	525	-5504	-22746	-16	-6494	-889	-21216	-68	-6855	-4870	-14011	-99	-6475	-7729	-12371	-60	3334	5967	-21715	-86	-19400	24761	-27361	-183	-20450	21700	-21209	-126	-17168	26173	-6916	-151	-130	-120	-65	-73	-62	-104	40	-155	18	40	-76	-24	-59	80	-34	-4
1.197500	-1452	431	-5579	-22471	-36	-6724	-558	-20977	-118	-6895	-4921	-14021	-160	-6460	-7608	-12630	-60	3259	6075	-21579	-110	-19555	24899	-27375	-186	-20585	21735	-21146	-145	-17337	25922	-6873	-152	-126	-121	-66	-65	-59	-104	35	-155	19	34	-75	-24	-58	81	-34	-4
1.198333	-1235	350	-5634	-22217	-29	-6975	-208	-20703	-135	-6945	-4949	-14058	-110	-6459	-7479	-12884	-66	3195	6162	-21449	-97	-19699	25013	-27355	-190	-20703	21778	-21080	-138	-17508	25646	-6874	-152	-131	-122	-69	-66	-61	-104	38	-130	19	34	-69	-25	-61	77	-33	-4
1.199167	-1050	273	-5671	-21981	-27	-7243	139	-20401	-136	-7007	-4948	-14118	-47	-6466	-7341	-13131	-75	3130	6263	-21320	-72	-19837	25099	-27310	-174	-20802	21834	-21000	-120	-17671	25355	-6904	-149	-127	-121	-64	-59	-60	-102	41	-149	18	36	-73	-18	-59	82	-28	-9
1.200000	-823	204	-5685	-21779	-47	-7522	495	-20051	-135	-7079	-4959	-14216	-64	-6482	-7192	-13379	-72	3073	6343	-21206	-73	-19968	25163	-27238	-173	-20880	21877	-20921	-129	-17835	25052	-6971	-149	-125	-121	-64	-58	-57	-122	38	-152	18	37	-74	-16	-57	80	-30	0
1.200833	-623	141	-5666	-21614	-66	-7820	838	-19705	-122	-7169	-4856	-14333	-104	-6511	-7034	-13623	-60	3025	6410	-21099	-80	-20093	25203	-27139	-154	-20943	21926	-20834	-132	-17996	24738	-7060	-149	-126	-118	-62	-61	-61	-104	42	-151	19	36	-76	-19	-59	85	-33	1
1.201667	-455	75	-5624	-21495	-79	-8128	1173	-19326	-127	-7269	-4769	-14473	-112	-6556	-6868	-13853	-73	2982	6465	-21005	-91	-20204	25222	-27009	-132	-20987	21982	-20738	-133	-18153	24426	-7172	-146	-125	-117	-65	-43	-56	-101	40	-150	8	36	-76	-21	-58	82	-29	2
1.202500	-289	12	-5545	-21420	-99	-8432	1492	-18929	-125	-7393	-4662	-14637	-193	-6605	-6694	-14081	-63	2943	6511	-20927	-88	-20307	25224	-26849	-147	-21016	22028	-20645	-144	-18300	24110	-7295	-147	-126	-125	-61	-61	-58	-102	40	-149	20	36	-74	-22	-59	82	-29	1
1.203333	-131	-50	-5436	-21397	-112	-8768	1792	-18521	-126	-7521	-4529	-14805	-158	-6669	-6512	-14292	-57	2909	6545	-20860	-92	-20396	25212	-26658	-138	-21026	22075	-20542	-136	-18444	23802	-7428	-149	-130	-121	-65	-64	-61	-105	40	-153	9	38	-79	-25	-59	82	-31	-3
1.204167	28	-120	-5287	-21447	-105	-9090	2067	-18108	-137	-7664	-4382	-14986	-188	-6751	-6327	-14497	-50	2876	6569	-20807	-82	-20467	25186	-26442	-136	-21017	22112	-20448	-136	-18576	23480	-7561	-148	-129	-120	-64	-61	-58	-103	39	-152	19	36	-75	-18	-61	82	-32	0
1.205000	172	-187	-5114	-21505	-87	-9414	2312	-17697	-102	-7821	-4214	-15168	-207	-6845	-6133	-14687	-66	2841	6585	-20768	-84	-20521	25142	-26199	-128	-20978	22142	-20322	-132	-18698	23191	-7692	-147	-126	-122	-65	-57	-61	-102	38	-148	20	37	-74	-21	-56	85	-30	2
1.205833	288	-260	-4907	-21636	-78	-9728	2531	-17289	-96	-7996	-4047	-15354	-65	-6956	-5935	-14862	-49	2805	6595	-20753	-74	-20546	25085	-25930	-142	-20924	22154	-20204	-130	-18806	22896	-7818	-149	-127	-121	-65	-60	-57	-100	43	-146	19	36	-73	-17	-55	84	-23	3
1.206667	400	-336	-4678	-21817	-81	-10043	2708	-16894	-117	-8181	-3874	-15537	-94	-7083	-5737	-15015	-50	2766	6594	-20740	-62	-20553	25006	-25643	-136	-20846	22150	-20080	-145	-18901	22613	-7934	-149	-129	-122	-63	-65	-63	-103	39	-155	16	37	-76	-22	-57	80	-32	-4
1.207500	469	-414	-4433	-22037	-82	-10347	2850	-16507	-127	-8384	-3697	-15715	-115	-7226	-5542	-15150	-78	2722	6592	-20745	-69	-20523	24910	-25327	-127	-20743	22131	-19944	-134	-18978	22352	-8040	-153	-128	-120	-62	-65	-56	-100	42	-151	19	40	-74	-21	-56	85	-32	1
1.208333	545	-483	-4165	-22297	-73	-10634	2958	-16140	-119	-8591	-3527	-15876	12	-7388	-5352	-15268	-85	2680	6583	-20763	-79	-20472	24783	-25001	-128	-20619	22077	-19804	-130	-19039	22081	-8130	-146	-127	-120	-67	-61	-57	-102	43	-142	18	32	-75	-24	-56	84	-31	0
1.209167	618	-557	-3897	-22587	-73	-10914	3024	-15794	-105	-8815	-3368	-16029	16	-7572	-5174	-15360	-67	2622	6568	-20800	-65	-20384	24627	-24672	-116	-20470	22005	-19683	-147	-19084	21830	-8214	-153	-131	-122	-72	-65	-58	-103	41	-153	16	33	-77	-19	-58	81	-36	-3
1.210000	673	-617	-3617	-22903	-55	-11174	3060	-15465	-91	-9051	-3224	-16165	-55	-7768	-5004	-15436	-56	2570	6560	-20848	-65	-20262	24443	-24306	-109	-20293	21899	-19491	-120	-19105	21591	-8285	-160	-128	-120	-56	-62	-60	-102	39	-155	15	33	-77	-24	-56	84	-31	-1
1.210833	713	-669	-3339	-23234	-46	-11416	3043	-15184	-101	-9293	-3084	-16285	-69	-7987	-4847	-15488	-70	2507	6551	-20907	-86	-20103	24219	-23936	-116	-20087	21763	-19305	-118	-19107	21359	-8350	-150	-128	-120	-66	-64	-62	-104	39	-151	17	36	-75	-21	-56	84	-27	2
1.211667	751	-707	-3066	-23569	-65	-11639	2996	-14915	-107	-9543	-2969	-16390	-129	-8219	-4707	-15515	-79	2443	6545	-20981	-81	-19906	23957	-23561	-121	-19863	21592	-19112	-147	-19085	21141	-8409	-145	-128	-119	-68	-59	-75	-104	43	-153	17	41	-74	-24	-57	82	-29	4
1.212500	758	-742	-2808	-23900	-81	-11840	2914	-14679	-96	-9799	-2869	-16473	-290	-8468	-4587	-15530	-62	2375	6545	-21067	-68	-19680	23648	-23176	-114	-19620	21377	-18892	-137	-19049	20928	-8462	-149	-127	-118	-66	-63	-62	-105	42	-151	19	36	-72	-21	-58	86	-28	0
1.213333	751	-741	-2562	-24219	-85	-12016	2807	-14468	-101	-10060	-2790	-16536	-92	-8743	-4486	-15527	-63	2302	6553	-21163	-48	-19416	23293	-22781	-101	-19357	21143	-18659	-148	-18974	20720	-8513	-149	-126	-116	-72	-60	-58	-101	44	-146	18	37	-70	-21	-58	81	-28	2
1.214167	762	-739	-2338	-24521	-88	-12173	2663	-14293	-131	-10324	-2733	-16583	-36	-8994	-4410	-15505	-64	2223	6570	-21272	-75	-19124	22880	-22385	-100	-19088	20859	-18404	-136	-18878	20518	-8564	-148	-128	-114	-69	-62	-58	-104	39	-152	20	37	-76	-21	-56	84	-28	1
1.215000	740	-721	-2133	-24800	-91	-12309	2503	-14148	-152	-10586	-2695	-16621	-132	-9271	-4362	-15471	-52	2142	6596	-21399	-102	-18806	22443	-21983	-119	-18814	20550	-18139	-136	-18765	20306	-8615	-153	-126	-121	-69	-73	-58	-103	35	-153	15	30	-76	-25	-58	77	-32	-6
1.215833	726	-695	-1957	-25047	-82	-12418	2318	-14036	-114	-10844	-2681	-16638	-92	-9547	-4335	-15423	-65	2058	6642	-21534	-76	-18471	21950	-21574	-115	-18534	20206	-17841	-145	-18624	20097	-8658	-153	-130	-119	-68	-61	-60	-104	39	-156	13	33	-83	-22	-55	86	-30	-6
1.216667	693	-658	-1799	-25254	-80	-12503	2124	-13947	-82	-11090	-2677	-16643	-159	-9816	-4332	-15361	-65	1972	6688	-21679	-57	-18112	21411	-21161	-103	-18250	19834	-17528	-142	-18461	19876	-8708	-154	-129	-121	-70	-46	-59	-108	40	-153	16	32	-77	-24	-61	79	-32	-6
1.217500	667	-611	-1670	-25427	-88	-12571	1915	-13889	-91	-11329	-2700	-16641	-205	-10085	-4351	-15290	-62	1885	6754	-21832	-69	-17745	20829	-20734	-121	-17969	19434	-17198	-143	-18280	19663	-8750	-150	-129	-124	-72	-67	-60	-105	39	-153	13	30	-80	-22	-58	80	-30	0
1.218333	639	-560	-1561	-25549	-104	-12615	1697	-13857	-108	-11552	-2733	-16636	-205	-10342	-4399	-15207	-80	1793	6827	-22002	-64	-17374	20208	-20304	-126	-17706	19016	-16851	-147	-18079	19406	-8786	-148	-130	-124	-68	-62	-60	-103	39	-149	19	37	-61	-19	-58	80	-27	-3
1.219167	601	-509	-1462	-25628	-107	-12647	1474	-13852	-134	-11768	-2786	-16627	-166	-10587	-4454	-15116	-69	1704	6931	-22172	-75	-17003	19564	-19867	-125	-17455	18599	-16496	-141	-17859	19150	-8819	-148	-128	-119	-65	-63	-58	-102	41	-153	21	36	-74	-22	-53	84	-35	1
1.220000	557	-466	-1400	-25673	-88	-12652	1246	-13872	-128	-11954	-2853	-16622	-132	-10822	-4540	-15025	-62	1609	7040	-22353	-70	-16642	18885	-19425	-131	-17210	18142	-16119	-149	-17632	18867	-8848	-153	-127	-125	-66	-63	-59	-104	42	-152	21	37	-72	-21	-58	82	-26	3
1.220833	523	-432	-1342	-25675	-82	-12677	1014	-13917	-107	-12134	-2945	-16621	-176	-11046	-4646	-14921	-81	1511	7161	-22536	-97	-16301	18193	-18981	-115	-16991	17687	-15741	-150	-17395	18574	-8869	-149	-128	-119	-64	-63	-58	-102	41	-149	21	36	-76	-22	-60	84	-25	1
1.221667	487	-422	-1296	-25638	-95	-12683	777	-13987	-111	-12293	-3048	-16631	-216	-11233	-4770	-14812	-69	1408	7301	-22718	-110	-15975	17486	-18531	-122	-16786	17228	-15354	-144	-17153	18260	-8887	-146	-127	-120	-66	-62	-61	-114	40	-147	18	36	-75	-17	-56	79	-27	0
1.222500	448	-422	-1255	-25570	-94	-12686	530	-14076	-121	-12442	-3177	-16653	-218	-11448	-4913	-14702	-66	1305	7443	-22898	-110	-15670	16765	-18065	-143	-16600	16792	-14961	-155	-16914	17923	-8897	-149	-126	-121	-65	-63	-61	-104	39	-150	18	33	-76	-22	-59	78	-28	0
1.223333	407	-449	-1213	-25476	-88	-12693	277	-14185	-147	-12560	-3321	-16688	-163	-11632	-5073	-14584	-70	1196	7595	-23070	-103	-15396	16052	-17610	-134	-16430	16320	-14569	-156	-16672	17575	-8899	-151	-129	-122	-61	-64	-67	-110	38	-153	17	32	-80	-27	-60	80	-31	-1
1.224167	369	-488	-1170	-25352	-83	-12704	21	-14311	-179	-12683	-3489	-16735	-227	-11800	-5244	-14460	-59	1088	7757	-23231	-98	-15144	15349	-17148	-112	-16274	15884	-14180	-156	-16448	17216	-8896	-150	-129	-124	-70	-62	-60	-104	37	-151	19	32	-78	-24	-60	79	-33	0
1.225000	314	-576	-1117	-25215	-88	-12721	-238	-14449	-221	-12778	-3672	-16805	-239	-11952	-5433	-14333	-69	977	7923	-23378	-77	-14926	14661	-16681	-115	-16133	15456	-13791	-166	-16226	16849	-8889	-154	-129	-124	-68	-62	-60	-109	37	-152	16	33	-79	-23	-59	79	-29	-3
1.225833	250	-677	-1049	-25058	-82	-12749	-507	-14598	-257	-12861	-3873	-16873	-180	-12100	-5637	-14198	-77	865	8098	-23507	-82	-14736	13994	-16215	-132	-16005	15041	-13406	-174	-16023	16469	-8878	-148	-129	-124	-65	-65	-56	-104	40	-151	17	24	-73	-21	-58	80	-29	-3
1.226667	199	-805	-948	-24894	-76	-12791	-789	-14767	-240	-12933	-4100	-16962	-206	-12238	-5858	-14060	-74	757	8273	-23617	-81	-14579	13352	-15755	-142	-15875	14643	-13029	-186	-15834	16092	-8865	-147	-127	-122	-75	-64	-59	-107	38	-152	19	34	-78	-19	-56	80	-29	0
1.227500	154	-954	-875	-24729	-78	-12845	-1075	-14930	-206	-12995	-4348	-17060	-187	-12370	-6095	-13921	-78	645	8457	-23704	-63	-14441	12738	-15292	-145	-15753	14239	-12656	-180	-15663	15711	-8857	-148	-126	-118	-63	-60	-56	-102	40	-150	19	36	-72	-23	-56	93	-27	0
1.228333	77	-1127	-767	-24558	-78	-12922	-1370	-15109	-189	-13054	-4614	-17162	-170	-12473	-6349	-13779	-77	537	8630	-23771	-73	-14331	12151	-14843	-143	-15637	13891	-12298	-167	-15510	15337	-8851	-148	-127	-129	-63	-60	-56	-107	38	-152	16	33	-72	-19	-52	79	-27	1
1.229167	-5	-1320	-644	-24395	-84	-13010	-1670	-15296	-183	-13106	-4902	-17272	-230	-12614	-6622	-13641	-68	428	8806	-23819	-100	-14245	11593	-14405	-130	-15515	13539	-11951	-184	-15382	14959	-8853	-147	-129	-126	-66	-64	-57	-104	39	-150	16	30	-79	-23	-58	79	-29	-5
1.230000	-95	-1524	-506	-24236	-94	-13120	-1975	-15483	-154	-13156	-5210	-17382	-227	-12727	-6913	-13496	-65	317	8985	-23843	-92	-14182	11088	-13983	-128	-15395	13201	-11627	-199	-15274	14589	-8860	-142	-127	-121	-68	-66	-57	-103	39	-151	15	33	-78	-24	-56	79	-29	0
1.230833	-159	-1757	-358	-24082	-98	-13240	-2280	-15670	-154	-13198	-5532	-17488	-204	-12836	-7218	-13358	-73	212	9161	-23848	-96	-14127	10616	-13577	-141	-15267	12877	-11295	-167	-15177	14228	-8880	-146	-133	-122	-66	-61	-57	-103	39	-154	17	35	-76	-23	-58	80	-30	-1
1.231667	-127	-1989	-182	-23938	-108	-13378	-2583	-15850	-171	-13248	-5871	-17580	-231	-12936	-7536	-13220	-68	107	9342	-23833	-90	-14085	10180	-13194	-153	-15139	12563	-10994	-183	-15104	13873	-8915	-135	-128	-124	-66	-62	-60	-107	34	-153	15	30	-78	-24	-59	75	-33	0
1.232500	-158	-2230	-40	-23805	-97	-13531	-2884	-16045	-114	-13291	-6216	-17665	-121	-13034	-7869	-13082	-66	6	9514	-23802	-95	-14050	9781	-12833	-144	-14999	12264	-10696	-170	-15043	13532	-8954	-151	-128	-122	-65	-66	-58	-105	39	-153	17	25	-76	-26	-59	62	-30	-1
1.233333	-173	-2466	131	-23672	-68	-13692	-3170	-16219	-103	-13332	-6564	-17726	-116	-13125	-8208	-12954	-64	-82	9705	-23757	-99	-14023	9425	-12501	-148	-14857	11972	-10422	-180	-15000	13197	-9013	-150	-129	-122	-68	-66	-58	-103	37	-151	17	33	-79	-22	-59	78	-29	0
1.234167	-136	-2704	297	-23556	-87	-13858	-3451	-16390	-137	-13376	-6918	-17769	-95	-13206	-8550	-12833	-64	-174	9878	-23704	-109	-13999	9103	-12201	-164	-14712	11691	-10159	-196	-14959	12873	-9081	-149	-130	-120	-67	-67	-57	-103	41	-161	16	6	-75	-21	-56	81	-29	-5
1.235000	-96	-2939	457	-23438	-100	-14036	-3720	-16524	-131	-13425	-7272	-17792	-51	-13286	-8903	-12715	-67	-264	10074	-23637	-104	-13974	8813	-11935	-167	-14563	11419	-9918	-184	-14932	12552	-9168	-148	-126	-121	-65	-61	-56	-103	39	-152	18	30	-74	-23	-58	81	-27	1
1.235833	-21	-3160	614	-23332	-95	-14217	-3970	-16695	-159	-13468	-7620	-17790	-100	-13348	-9253	-12605	-67	-348	10264	-23574	-101	-13958	8559	-11708	-147	-14415	11136	-9690	-179	-14913	12239	-9264	-146	-127	-122	-64	-65	-52	-100	18	-150	33	30	-75	-19	-57	78	-30	1
1.236667	67	-3387	761	-23230	-81	-14398	-4211	-16824	-155	-13519	-7962	-17758	-171	-13428	-9593	-12500	-74	-430	10456	-23500	-111	-13940	8334	-11519	-166	-14271	10861	-9481	-149	-14919	11935	-9376	-148	-129	-124	-64	-64	-60	-105	40	-152	19	28	-76	-25	-58	78	-28	-1
1.237500	172	-3575	890	-23133	-87	-14583	-4440	-16936	-127	-13570	-8290	-17700	-174	-13486	-9928	-12412	-74	-512	10667	-23435	-110	-13927	8136	-11367	-179	-14133	10590	-9289	-167	-14889	11637	-9501	-151	-128	-122	-67	-65	-60	-105	36	-152	16	37	-76	-22	-57	78	-23	-1
1.238333	248	-3760	1015	-23036	-75	-14761	-4646	-17029	-187	-13617	-8590	-17616	-230	-13546	-10248	-12310	-69	-584	10850	-23366	-95	-13912	7965	-11254	-170	-13999	10322	-9109	-169	-14891	11325	-9632	-147	-108	-119	-64	-59	-56	-101	37	-152	19	36	-75	-18	-55	78	-32	2
1.239167	260	-3925	1125	-22948	-87	-14939	-4854	-17098	-306	-13672	-8896	-17506	-410	-13597	-10548	-12222	-55	-661	11049	-23310	-96	-13905	7818	-11180	-170	-13881	10051	-8955	-162	-14876	11049	-9775	-148	-122	-122	-67	-65	-57	-97	39	-150	22	34	-72	-19	-53	84	-26	0
1.240000	319	-4073	1223	-22860	-79	-15111	-5047	-17150	-343	-13732	-9170	-17375	-592	-13648	-10837	-12141	-51	-738	11253	-23254	-85	-13901	7688	-11153	-164	-13776	9782	-8815	-164	-14874	10756	-9928	-151	-127	-121	-65	-66	-58	-102	40	-152	18	36	-75	-27	-56	78	-33	-1
1.240833	384	-4210	1309	-22783	-63	-15277	-5237	-17181	-276	-13789	-9421	-17240	-452	-13693	-11098	-12065	-69	-818	11452	-23207	-94	-13910	7571	-11162	-191	-13686	9505	-8697	-182	-14871	10467	-10091	-148	-120	-122	-67	-63	-57	-103	40	-152	21	35	-70	-19	-53	82	-26	1
1.241667	545	-4320	1390	-22704	-80	-15430	-5414	-17184	-230	-13853	-9650	-17047	-465	-13734	-11340	-11994	-72	-897	11649	-23165	-101	-13925	7467	-11217	-185	-13616	9232	-8601	-172	-14876	10180	-10262	-151	-126	-121	-64	-62	-56	-101	43	-151	20	34	-76	-23	-57	82	-32	-3
1.242500	1694	-4409	1466	-22638	-92	-15584	-5593	-17176	-196	-13916	-9851	-16865	-552	-13766	-11549	-11928	-116	-986	11840	-23134	-85	-13948	7363	-11299	-185	-13563	8957	-8522	-179	-14877	9894	-10438	-147	-126	-119	-64	-63	-57	-107	39	-156	42	34	-73	-23	-56	82	-27	0
1.243333	2518	-4482	1539	-22576	-98	-15724	-5767	-17146	-110	-13986	-10031	-16655	-444	-13793	-11745	-11863	-65	-1074	12025	-23105	-96	-13984	7271	-11413	-180	-13531	8685	-8465	-207	-14882	9613	-10619	-150	-127	-120	-64	-64	-59	-103	41	-150	21	37	-76	-22	-53	84	-29	-3
1.244167	1844	-4519	1611	-22520	-90	-15859	-5947	-17103	-91	-14056	-10184	-16446	-354	-13814	-11928	-11803	-47	-1170	12199	-23085	-107	-14031	7173	-11562	-182	-13521	8414	-8430	-188	-14890	9335	-10798	-149	-125	-124	-72	-61	-57	-105	42	-153	18	35	-69	-24	-52	86	-28	-1
1.245000	1585	-4544	1687	-22480	-77	-15977	-6120	-17044	-40	-14131	-10314	-16232	-343	-13828	-12060	-11748	-65	-1276	12361	-23065	-102	-14090	7078	-11738	-185	-13530	8146	-8413	-199	-14900	9055	-10984	-149	-129	-119	-64	-61	-59	-102	40	-150	21	37	-73	-22	-50	82	-27	-3
1.245833	1600	-4552	1773	-22450	-73	-16084	-6297	-16982	-16	-14181	-10422	-16012	-268	-13805	-12187	-11695	-67	-1382	12512	-23044	-105	-14163	6971	-11935	-180	-13562	7879	-8419	-150	-14919	8780	-11144	-148	-81	-119	-63	-60	-59	-102	42	-151	19	36	-73	-21	-51	87	-27	0
1.246667	1140	-4539	1860	-22430	-62	-16181	-6471	-16905	-30	-14268	-10514	-15792	-245	-13823	-12301	-11652	-60	-1503	12648	-23028	-87	-14263	6859	-12154	-168	-13610	7617	-8450	-147	-14942	8513	-11340	-147	-122	-119	-65	-61	-57	-100	43	-146	22	38	-75	-18	-50	90	-27	3
1.247500	290	-4505	1958	-22424	-56	-16259	-6645	-16826	27	-14337	-10590	-15578	-283	-13802	-12402	-11608	-65	-1623	12768	-23017	-69	-14343	6733	-12395	-160	-13683	7349	-8502	-171	-14971	8251	-11510	-146	-126	-119	-61	-58	-55	-101	53	-147	19	37	-75	-16	-52	88	-24	2
1.248333	-11	-4405	2061	-22439	-59	-16326	-6816	-16742	41	-14397	-10644	-15369	-227	-13772	-12487	-11574	-70	-1754	12868	-23000	-97	-14451	6591	-12652	-172	-13777	7086	-8581	-171	-15008	7974	-11678	-154	-128	-125	-68	-64	-58	-105	38	-154	19	35	-78	-23	-57	82	-32	-4
1.249167	-21	-4396	2171	-22471	-62	-16375	-6985	-16661	69	-14451	-10693	-15170	-188	-13734	-12568	-11551	-67	-1901	12955	-22985	-109	-14571	6440	-12921	-183	-13884	6819	-8684	-186	-15055	7744	-11830	-150	-127	-121	-70	-63	-77	-108	40	-155	16	32	-83	-25	-57	84	-31	-5
1.250000	-249	-4318	2291	-22513	-53	-16396	-7136	-16576	150	-14486	-10722	-14975	-23	-13676	-12638	-11531	-55	-2013	13027	-22962	-81	-14688	6275	-13197	-180	-14008	6550	-8802	-201	-15109	7504	-11970	-151	-130	-126	-69	-65	-61	-105	40	-151	18	29	-80	-24	-56	82	-32	-3
1.250833	-378	-4225	2414	-22570	-53	-16403	-7276	-16495	159	-14510	-10747	-14810	42	-13610	-12703	-11516	-55	-2141	13085	-22936	-80	-14818	6097	-13473	-170	-14147	6280	-8948	-170	-15170	7272	-12092	-151	-130	-122	-66	-64	-61	-107	39	-154	16	29	-79	-26	-56	80	-29	-4
1.251667	-481	-4128	2537	-22636	-43	-16373	-7399	-16412	180	-14517	-10762	-14607	43	-13530	-12764	-11517	-61	-2266	13130	-22909	-107	-14951	5903	-13753	-176	-14295	6007	-9111	-146	-15238	7051	-12198	-145	-129	-120	-68	-63	-59	-109	36	-151	17	33	-79	-24	-55	80	-30	-1
1.252500	-629	-4021	2659	-22713	-36	-16321	-7501	-16333	206	-14496	-10773	-14441	89	-13445	-12820	-11521	-60	-2386	13162	-22875	-109	-15083	5704	-14045	-196	-14459	5724	-9301	-176	-15313	6838	-12280	-148	-130	-120	-67	-51	-60	-105	40	-152	8	34	-76	-23	-58	79	-29	-1
1.253333	-746	-3909	2774	-22820	-42	-16240	-7580	-16254	191	-14462	-10776	-14283	-11	-13346	-12868	-11549	-51	-2492	13180	-22837	-126	-15219	5493	-14329	-216	-14632	5442	-9514	-205	-15396	6633	-12345	-148	-128	-119	-69	-63	-60	-108	39	-150	18	34	-80	-23	-56	82	-28	1
1.254167	-838	-3794	2880	-22896	-35	-16129	-7630	-16174	199	-14390	-10789	-14138	-21	-13248	-12913	-11582	-55	-2593	13187	-22794	-119	-15353	5277	-14622	-250	-14814	5146	-9740	-237	-15490	6435	-12395	-151	-129	-120	-65	-63	-58	-104	40	-142	45	36	-75	-22	-57	79	-28	0
1.255000	-918	-3696	2971	-22995	-39	-15988	-7656	-16096	198	-14327	-10760	-14001	28	-13135	-12947	-11630	-60	-2679	13180	-22745	-109	-15485	5056	-14907	-237	-14999	4846	-9991	-222	-15589	6247	-12420	-148	-131	-118	-68	-63	-60	-105	39	-150	15	33	-77	-23	-58	99	-30	-5
1.255833	-985	-3560	3043	-23099	-40	-15815	-7647	-16015	187	-14193	-10745	-13859	43	-13032	-12973	-11693	-73	-2751	13158	-22693	-107	-15613	4840	-15192	-208	-15197	4547	-10267	-194	-15696	6065	-12432	-152	-129	-120	-63	-65	-59	-105	38	-154	16	33	-78	-25	-60	79	-33	-4
1.256667	-1043	-3446	3100	-23197	-53	-15613	-7616	-15931	172	-14104	-10722	-13768	77	-12921	-12982	-11777	-81	-2805	13124	-22632	-108	-15740	4620	-15473	-197	-15397	4233	-10563	-204	-15804	5889	-12428	-151	-132	-121	-69	-64	-63	-111	34	-154	16	32	-79	-24	-64	81	-32	-5
1.257500	-1071	-3334	3129	-23295	-52	-15381	-7548	-15841	140	-13962	-10674	-13670	59	-12819	-12978	-11868	-69	-2847	13066	-22576	-114	-15859	4412	-15747	-199	-15596	3928	-10877	-224	-15921	5722	-12406	-154	-129	-122	-69	-70	-60	-109	37	-155	17	30	-79	-22	-60	77	-34	-5
1.258333	-1095	-3220	3141	-23378	-44	-15117	-7447	-15746	131	-13796	-10632	-13579	91	-12707	-12949	-11970	-64	-2868	12997	-22509	-119	-15973	4206	-16013	-204	-15799	3608	-11206	-208	-16034	5565	-12366	-150	-132	-119	-68	-63	-59	-105	39	-154	10	33	-76	-19	-58	80	-32	-3
1.259167	-1129	-3106	3118	-23448	-53	-14824	-7317	-15643	95	-13618	-10562	-13503	87	-12600	-12883	-12090	-62	-2871	12915	-22439	-90	-16079	4015	-16270	-174	-15996	3322	-11551	-201	-16149	5411	-12325	-147	-130	-120	-78	-63	-60	-105	55	-152	17	36	-73	-19	-56	79	-30	0
[truncated: 10,488 more rows]
[truncated: 15 more columns]
