# Supplementary material for: Novel Methods for Surface EMG Analysis and Exploration Based on Multi-Modal Gaussian Mixture Models
Source: PLoS One. 2016 Jun 30;11(6):e0157239. doi: 10.1371/journal.pone.0157239 (PMC4928879; doi:10.1371/journal.pone.0157239)
Supplement: S2 File — (ZIP) [file pone.0157239.s002.zip › Haf_horses_walk_data/Haf_h08_w1_kin.trc]

PathFileType	4	(X/Y/Z)	D:\Users\zsoldosr\Desktop\HaflingerProjektEMGBiopsy\RawData\M2\Minnesotaw1r.trc
DataRate	CameraRate	NumFrames	NumMarkers	Units	OrigDataRate	OrigDataStartFrame	OrigNumFrames
120.00	120.00	1200	7	mm	120.00	1	1200
Frame#	Time	Head			Withers			Sacrum			HFL			HFR			HHL			HHR
		X1	Y1	Z1	X2	Y2	Z2	X3	Y3	Z3	X4	Y4	Z4	X5	Y5	Z5	X6	Y6	Z6	X7	Y7	Z7
1	0.000	1041.38867	-182.38820	1485.55530	-59.29821	-57.10091	1335.00415	-904.29633	12.90126	1333.15796	-20.02108	171.74440	51.52851	410.42169	-241.65166	-0.55131	-477.48026	153.79391	84.02924	-1016.08612	-120.89051	-4.81552
2	0.008	1041.87939	-182.26814	1476.21619	-59.87565	-57.21244	1335.69019	-905.92340	12.44903	1331.65259	-4.57854	173.12628	67.17654	397.93552	-240.97020	-0.84733	-463.32547	153.27277	78.24120	-1028.64905	-120.09428	-5.03808
3	0.017	1042.39001	-182.04951	1466.81921	-60.48125	-57.17936	1336.25256	-907.52716	12.00399	1330.07849	12.65768	174.67746	81.84912	385.43680	-240.25526	-1.11900	-450.59680	152.53297	71.72559	-1041.13464	-119.35337	-5.18331
4	0.025	1042.93921	-181.66777	1457.33020	-61.15590	-56.92415	1336.59680	-909.07550	11.58703	1328.38708	32.18359	176.29590	94.66553	372.93561	-239.49841	-1.33048	-440.19473	151.46370	64.21880	-1053.56946	-118.69930	-5.22101
5	0.033	1043.54553	-181.10413	1447.75732	-61.94130	-56.45204	1336.66858	-910.52850	11.23067	1326.55554	53.35860	177.54076	104.98987	360.46335	-238.74561	-1.44305	-432.45740	150.04179	56.03519	-1066.03357	-118.10717	-5.16083
6	0.042	1044.22302	-180.37996	1438.16553	-62.85648	-55.81554	1336.45532	-911.84625	10.96444	1324.57715	75.35909	177.91614	112.61957	348.02527	-238.03879	-1.44988	-427.43689	148.20151	47.81923	-1078.53882	-117.45199	-5.06805
7	0.050	1044.96655	-179.53621	1428.67554	-63.88568	-55.06289	1335.98218	-912.99835	10.81014	1322.44763	97.72128	177.16344	117.80392	335.59839	-237.32533	-1.41396	-425.19397	145.79277	40.10584	-1091.02051	-116.61340	-5.03844
8	0.058	1045.74414	-178.60773	1419.43567	-64.98271	-54.21563	1335.29578	-913.96606	10.79749	1320.16223	120.31806	175.29179	121.05240	323.18622	-236.50180	-1.44953	-426.01813	142.72194	32.94596	-1103.44849	-115.65157	-5.08501
9	0.067	1046.50537	-177.61618	1410.58704	-66.08021	-53.29336	1334.44312	-914.73810	10.96704	1317.71802	143.18689	172.42725	122.88762	310.82794	-235.56592	-1.62796	-430.35999	139.11064	25.91404	-1115.88245	-114.78758	-5.09318
10	0.075	1047.19836	-176.57722	1402.25391	-67.09547	-52.34275	1333.45374	-915.30481	11.34255	1315.12378	166.44757	168.61826	123.66228	298.53970	-234.64923	-1.90158	-438.34174	135.35376	18.66911	-1128.38428	-114.18395	-4.95392
11	0.083	1047.78601	-175.50252	1394.55322	-67.94224	-51.42104	1332.32898	-915.65344	11.92002	1312.41418	190.22116	163.87410	123.55538	286.27359	-233.87042	-2.13940	-449.24030	132.07239	11.75515	-1140.88770	-113.74612	-4.73020
12	0.092	1048.25244	-174.39946	1387.59534	-68.54953	-50.55936	1331.05432	-915.76300	12.68968	1309.65869	214.53766	158.36824	122.68891	273.96161	-233.22638	-2.25224	-461.63403	129.88095	6.62130	-1153.23291	-113.22310	-4.59551
13	0.100	1048.59729	-173.27368	1381.47510	-68.87315	-49.75818	1329.62842	-915.60602	13.64346	1306.95117	239.37787	152.32156	121.15418	261.58221	-232.64432	-2.27239	-474.33679	129.04948	4.30045	-1165.37097	-112.47065	-4.63607
14	0.108	1048.82263	-172.12651	1376.27209	-68.89571	-49.01147	1328.08020	-915.16144	14.76124	1304.39636	264.73645	145.77740	118.97765	249.16809	-232.07532	-2.28609	-487.10342	129.40210	4.22333	-1177.43726	-111.55361	-4.77497
15	0.117	1048.92383	-170.95258	1372.05969	-68.62578	-48.32402	1326.46350	-914.42352	16.01262	1302.10059	290.55127	138.78113	116.18630	236.76118	-231.49864	-2.33403	-500.19006	130.51411	4.82370	-1189.56641	-110.72755	-4.81460
16	0.125	1048.88477	-169.74612	1368.90479	-68.09701	-47.70422	1324.83508	-913.40112	17.37062	1300.16003	316.68994	131.57971	112.87125	224.37119	-230.88077	-2.40842	-513.52374	131.92642	4.96008	-1201.64685	-110.28638	-4.54848
17	0.133	1048.67615	-168.50021	1366.86096	-67.35744	-47.14826	1323.22595	-912.11884	18.80764	1298.64343	343.05292	124.46352	109.13624	211.97179	-230.19998	-2.48171	-526.62878	133.28415	4.39349	-1213.27612	-110.36035	-3.84059
18	0.142	1048.25977	-167.19472	1365.96045	-66.45486	-46.63795	1321.63171	-910.62616	20.27673	1297.58911	369.53958	117.64241	105.06593	199.53511	-229.47893	-2.53004	-539.11700	134.43434	3.39523	-1224.02283	-110.92825	-2.59567
19	0.150	1047.59937	-165.80226	1366.21423	-65.42783	-46.15023	1320.03503	-909.00281	21.70002	1297.01099	395.95309	111.32867	100.74200	187.07338	-228.73056	-2.57076	-550.99713	135.40700	2.34611	-1233.77551	-111.86482	-0.76685
20	0.158	1046.67261	-164.31558	1367.61865	-64.30174	-45.67232	1318.43115	-907.35022	22.97213	1296.89355	422.13876	105.66852	96.17436	174.64020	-227.91269	-2.65716	-562.57318	136.30482	1.54501	-1242.79089	-112.83527	1.55368
21	0.167	1045.47302	-162.75446	1370.15796	-63.09114	-45.21717	1316.83167	-905.77173	23.97958	1297.18005	448.20975	100.50431	91.21156	162.29442	-226.98065	-2.82121	-574.15027	137.21388	1.09319	-1251.32019	-113.42457	4.14883
22	0.175	1044.00745	-161.14433	1373.79712	-61.80819	-44.82271	1315.25256	-904.35175	24.63408	1297.77527	474.50220	95.50624	85.64404	150.05048	-225.94916	-3.03919	-585.86713	138.17595	0.89419	-1259.17285	-113.60829	6.85789
23	0.183	1042.29138	-159.50877	1378.47449	-60.47430	-44.53144	1313.70386	-903.14386	24.90435	1298.56372	501.32077	90.69725	79.43754	137.84515	-224.87036	-3.25652	-597.73987	139.20746	0.79663	-1265.74268	-113.93086	9.72816
24	0.192	1040.34253	-157.87576	1384.10266	-59.12874	-44.36734	1312.18958	-902.17230	24.82426	1299.42993	528.76367	86.65874	72.82842	125.58777	-223.79526	-3.41639	-609.75195	140.30522	0.70685	-1270.41003	-115.19685	13.10394
25	0.200	1038.17786	-156.26787	1390.57654	-57.82587	-44.32770	1310.71423	-901.43652	24.47866	1300.27161	556.67676	84.18095	66.27408	113.25961	-222.76970	-3.47857	-621.89801	141.44495	0.59752	-1272.77466	-118.04732	17.75108
26	0.208	1035.81628	-154.68913	1397.78259	-56.62648	-44.39248	1309.29089	-900.91553	23.98563	1301.00940	584.67554	83.80684	60.35114	100.91495	-221.79790	-3.46487	-634.19043	142.61119	0.48201	-1272.48999	-122.58696	24.76448
27	0.217	1033.28137	-153.12654	1405.60400	-55.58889	-44.52711	1307.93945	-900.57782	23.47392	1301.59241	612.21625	85.56466	55.50815	88.59326	-220.82246	-3.45455	-646.62946	143.79080	0.37709	-1268.98914	-128.30415	34.92806
28	0.225	1030.60388	-151.55971	1413.91882	-54.76001	-44.67657	1306.67615	-900.39111	23.06186	1302.00586	638.66504	88.87515	51.71919	76.29379	-219.79880	-3.51044	-659.17603	144.93272	0.27190	-1261.63623	-134.29230	47.76582
29	0.233	1027.81885	-149.97551	1422.60156	-54.17409	-44.78219	1305.50598	-900.32361	22.85889	1302.27673	663.37054	92.75540	48.43811	64.00552	-218.75288	-3.63894	-671.76990	145.97734	0.14514	-1250.25146	-139.45667	61.24934
30	0.242	1024.95825	-148.38280	1431.53259	-53.85563	-44.80772	1304.42090	-900.34296	22.97581	1302.46704	685.78973	96.28899	44.99879	51.70865	-217.74551	-3.78922	-684.36224	146.91216	0.00886	-1235.19983	-142.89476	72.80823
31	0.250	1022.05157	-146.80966	1440.60547	-53.81541	-44.74158	1303.39673	-900.41663	23.51595	1302.65698	705.45764	99.04422	41.01784	39.37265	-216.82275	-3.87199	-696.91284	147.76382	-0.08468	-1216.87109	-144.40927	80.73706
32	0.258	1019.13458	-145.27902	1449.72192	-54.04148	-44.58443	1302.39734	-900.51141	24.54412	1302.92480	721.74261	101.21478	36.45242	26.98853	-216.00397	-3.82583	-709.38123	148.56996	-0.08369	-1195.34338	-144.45236	84.73787
33	0.267	1016.25000	-143.79227	1458.78540	-54.48956	-44.33474	1301.38574	-900.59338	26.05160	1303.33289	733.82098	103.33887	31.39317	14.58582	-215.26480	-3.67889	-721.76343	149.36319	0.00358	-1170.61157	-143.50821	85.58185
34	0.275	1013.44110	-142.34010	1467.70239	-55.08370	-43.97839	1300.34082	-900.62604	27.94937	1303.92090	740.94196	105.86075	25.83973	2.19592	-214.52242	-3.52715	-734.11456	150.15637	0.09866	-1142.87842	-141.71361	84.39767
35	0.283	1010.75214	-140.91806	1476.38806	-55.73064	-43.49246	1299.27087	-900.56708	30.09695	1304.70837	742.64154	108.97713	19.70165	-10.19214	-213.69974	-3.45268	-746.50751	150.95410	0.13322	-1112.50427	-139.07642	82.09908
36	0.292	1008.23517	-139.52628	1484.76685	-56.32986	-42.85129	1298.21948	-900.36853	32.33675	1305.70251	738.92938	112.66524	13.05645	-22.62509	-212.80595	-3.45996	-758.98682	151.77390	0.11250	-1079.79761	-135.86615	79.33432
37	0.300	1005.95020	-138.16461	1492.77148	-56.78063	-42.01982	1297.26208	-899.98718	34.51482	1306.90100	730.58368	116.65204	6.43476	-35.13559	-211.88605	-3.48432	-771.54968	152.63585	0.08502	-1044.97021	-132.59337	76.63691
38	0.308	1003.95874	-136.83545	1500.34241	-57.00063	-40.95504	1296.49243	-899.39978	36.49463	1308.28589	719.18799	120.46236	0.77534	-47.70743	-210.93802	-3.45689	-784.15881	153.55090	0.09724	-1008.26349	-129.62021	74.42690
39	0.317	1002.31732	-135.55309	1507.43677	-56.94545	-39.63122	1296.00464	-898.61200	38.17916	1309.81799	706.50348	123.65579	-3.11188	-60.28448	-209.95944	-3.35955	-796.77106	154.52600	0.17385	-970.06750	-126.94723	72.95731
40	0.325	1001.07324	-134.33951	1514.02673	-56.61299	-38.05566	1295.87561	-897.65381	39.53880	1311.44177	693.62750	125.98261	-5.11496	-72.79077	-209.00067	-3.22659	-809.35687	155.54483	0.29203	-930.99268	-124.39777	72.33631
41	0.333	1000.26221	-133.20268	1520.06787	-56.03589	-36.25959	1296.14783	-896.57294	40.60951	1313.09570	680.83539	127.40569	-5.77039	-85.12381	-208.14418	-3.06611	-821.93005	156.53215	0.36684	-891.82214	-121.91651	72.66251
42	0.342	999.90900	-132.13390	1525.47571	-55.26849	-34.29254	1296.81775	-895.43231	41.45299	1314.71912	668.08624	128.19398	-5.75529	-97.09842	-207.50031	-2.74476	-834.54651	157.36879	0.28921	-853.28070	-119.66373	74.06851
43	0.350	1000.02777	-131.13428	1530.15479	-54.37120	-32.22229	1297.84192	-894.30066	42.12243	1316.25439	655.36493	128.82693	-5.57343	-108.38434	-207.16978	-1.98020	-847.22882	158.03204	0.03297	-815.82813	-117.83549	76.46832
44	0.358	1000.61591	-130.22766	1534.03503	-53.39967	-30.12829	1299.15454	-893.23450	42.65646	1317.65442	642.65497	129.64772	-5.52002	-118.53900	-207.11893	-0.50884	-859.91309	158.73184	-0.24785	-779.69397	-116.39910	79.31445
45	0.367	1001.64880	-129.44258	1537.07129	-52.39967	-28.09763	1300.68152	-892.26788	43.08019	1318.89526	629.95276	130.73317	-5.67810	-127.11774	-207.15614	1.73851	-872.53003	159.67680	-0.34206	-745.06885	-115.09533	81.81144
46	0.375	1003.08453	-128.79233	1539.22412	-51.40198	-26.22514	1302.34509	-891.41730	43.39944	1319.97839	617.31775	131.98114	-5.95755	-133.78156	-207.19537	4.71687	-885.11938	160.72218	-0.23645	-712.19397	-113.73125	83.37301
47	0.383	1004.86908	-128.27383	1540.44861	-50.41941	-24.60668	1304.06714	-890.69470	43.60414	1320.92310	604.78986	133.19861	-6.21883	-138.42926	-207.53989	8.55620	-897.75513	161.60074	-0.08877	-681.19287	-112.37798	83.77930
48	0.392	1006.94025	-127.87059	1540.69238	-49.45215	-23.31887	1305.77527	-890.11414	43.68948	1321.76025	592.31671	134.27199	-6.38785	-141.13055	-208.81680	13.82918	-910.40308	162.34496	0.01280	-651.83954	-111.31220	83.03262
49	0.400	1009.24286	-127.54909	1539.90344	-48.50550	-22.39872	1307.40674	-889.69086	43.67345	1322.52673	579.79059	135.28844	-6.49573	-141.49384	-211.67807	21.62346	-922.97345	163.15800	0.09119	-623.63007	-110.83183	81.24624
50	0.408	1011.74866	-127.26147	1538.03992	-47.61077	-21.84752	1308.90747	-889.43677	43.59408	1323.24951	567.17847	136.37065	-6.62342	-138.06897	-216.47829	32.92891	-935.44055	164.12132	0.15993	-596.12671	-111.10454	78.62373
51	0.417	1014.45746	-126.95926	1535.07458	-46.82614	-21.64749	1310.23486	-889.35565	43.49813	1323.93054	554.60748	137.50336	-6.80494	-129.01770	-223.01021	47.32001	-947.83362	165.21309	0.18680	-569.27393	-112.14845	75.34694
52	0.425	1017.37549	-126.61546	1530.99304	-46.21390	-21.77025	1311.36194	-889.44257	43.43379	1324.54211	542.21191	138.64908	-7.01015	-113.64630	-230.46609	62.37005	-960.16614	166.41655	0.15001	-543.52618	-113.84052	71.36627
53	0.433	1020.49811	-126.23810	1525.79443	-45.81549	-22.18238	1312.27710	-889.68103	43.44757	1325.03210	529.99164	139.84253	-7.18070	-92.93579	-237.72398	74.91499	-972.42047	167.71539	0.07335	-519.69824	-115.90250	66.36487
54	0.442	1023.81427	-125.86084	1519.49878	-45.63872	-22.84969	1312.97839	-890.03876	43.58189	1325.33740	517.88806	141.08228	-7.25515	-68.65817	-243.85857	83.09130	-984.59668	169.05717	0.00097	-498.61713	-118.04514	60.02810
55	0.450	1027.31299	-125.52609	1512.15564	-45.65969	-23.73380	1313.47473	-890.47052	43.86430	1325.40137	505.80685	142.29419	-7.23216	-42.34048	-248.52316	87.21893	-996.73059	170.37271	-0.03732	-480.86792	-120.18233	52.36425
56	0.458	1030.97461	-125.27193	1503.83264	-45.83601	-24.79000	1313.79114	-890.92603	44.29302	1325.18665	493.62460	143.41809	-7.20454	-14.88202	-251.87355	88.97633	-1008.85059	171.61858	-0.03712	-466.76251	-122.39429	43.76774
57	0.467	1034.76099	-125.12087	1494.59778	-46.12392	-25.97481	1313.96619	-891.35419	44.83876	1324.67432	481.32199	144.45343	-7.27922	13.30002	-254.19839	89.95178	-1020.95654	172.79800	-0.01376	-456.42334	-124.71299	34.80197
58	0.475	1038.61450	-125.07522	1484.52014	-46.48967	-27.24906	1314.04309	-891.70306	45.46010	1323.85852	468.99362	145.44574	-7.48880	41.97235	-255.62538	90.86652	-1033.05823	173.94824	0.01344	-449.88489	-127.01959	25.92282
59	0.483	1042.45911	-125.12643	1473.68762	-46.90982	-28.56675	1314.06836	-891.92371	46.10635	1322.74109	456.71860	146.45863	-7.76913	70.92636	-256.08719	91.70833	-1045.19727	175.07243	0.03142	-447.17010	-129.08296	17.43101
60	0.492	1046.20105	-125.26437	1462.22083	-47.36160	-29.86638	1314.09363	-891.98267	46.70374	1321.33325	444.50555	147.52359	-7.99006	99.97540	-255.46475	92.16684	-1057.40894	176.10382	0.03887	-448.26947	-130.62033	9.69610
61	0.500	1049.73352	-125.46513	1450.28271	-47.80651	-31.08174	1314.16858	-891.87183	47.15630	1319.66040	432.31195	148.59869	-8.06518	128.99875	-253.67703	91.92730	-1069.68213	177.01050	0.05427	-453.01709	-131.38397	3.33537
62	0.508	1052.94177	-125.67471	1438.08545	-48.18372	-32.16716	1314.32581	-891.60016	47.37701	1317.76953	420.11423	149.62027	-8.04160	157.99617	-250.71906	90.83485	-1081.96704	177.88266	0.09081	-461.02704	-131.31248	-0.99070
63	0.517	1055.70923	-125.81650	1425.88574	-48.42549	-33.11061	1314.57056	-891.17975	47.31828	1315.73450	407.94659	150.58801	-8.03725	187.07361	-246.74396	88.96881	-1094.18994	178.85960	0.12827	-471.68994	-130.61385	-3.12203
64	0.525	1057.92554	-125.81381	1413.96753	-48.47792	-33.91888	1314.88330	-890.62500	46.97300	1313.64978	395.82098	151.55215	-8.11898	216.34305	-242.09894	86.58403	-1106.21741	180.04599	0.19630	-484.07452	-129.63785	-3.66191
65	0.533	1059.50354	-125.61217	1402.62256	-48.31155	-34.60010	1315.23181	-889.96002	46.35861	1311.61182	383.69034	152.54364	-8.25824	245.84473	-237.22853	83.96107	-1117.80225	181.50894	0.48983	-497.02850	-128.63834	-3.54916
66	0.542	1060.40759	-125.22603	1392.14221	-47.92391	-35.16235	1315.58057	-889.21234	45.51044	1309.69946	371.51971	153.52658	-8.39058	275.54510	-232.52951	81.27792	-1128.62122	183.28893	1.28924	-509.72348	-127.68379	-3.46080
67	0.550	1060.67981	-124.80676	1382.80872	-47.33391	-35.61775	1315.89221	-888.39905	44.48153	1307.96704	359.32916	154.40413	-8.49857	305.42426	-228.26593	78.56491	-1138.39819	185.37640	2.72127	-521.99493	-126.76962	-3.61946
68	0.558	1060.42542	-124.60498	1374.86707	-46.56784	-35.97609	1316.12964	-887.52985	43.33592	1306.44702	347.19983	155.11491	-8.60013	335.59189	-224.55795	75.73616	-1146.93933	187.63449	4.62034	-534.04535	-125.92155	-3.95279
69	0.567	1059.76270	-124.79715	1368.48877	-45.64725	-36.22847	1316.26587	-886.62402	42.14735	1305.15198	335.23288	155.74594	-8.69005	366.29776	-221.46169	72.69520	-1153.98059	189.82825	6.65195	-546.04504	-125.18127	-4.32381
70	0.575	1058.79419	-125.38853	1363.76196	-44.59058	-36.35263	1316.29382	-885.71844	41.00889	1304.06787	323.43198	156.49850	-8.73244	397.80927	-219.04181	69.45305	-1159.05530	191.92159	8.61694	-558.04456	-124.54428	-4.65670
71	0.583	1057.61084	-126.28600	1360.71045	-43.42434	-36.34487	1316.22168	-884.86212	40.02984	1303.15039	311.66229	157.45134	-8.70256	430.23465	-217.31958	66.16782	-1161.66492	194.41455	10.74783	-570.03845	-123.94328	-4.94419
72	0.592	1056.30090	-127.39365	1359.31372	-42.18241	-36.22292	1316.05969	-884.10803	39.31287	1302.33337	299.78006	158.42995	-8.63743	463.41171	-216.24127	63.11516	-1161.58325	198.43933	14.02052	-582.03174	-123.32159	-5.19792
73	0.600	1054.94397	-128.64714	1359.52063	-40.89418	-35.99073	1315.81067	-883.50201	38.93833	1301.55237	287.75162	159.24834	-8.59890	496.87408	-215.74625	60.62827	-1158.74512	205.34070	20.20547	-594.06299	-122.70397	-5.41056
74	0.608	1053.60144	-130.02205	1361.25867	-39.58844	-35.62683	1315.47290	-883.07135	38.95695	1300.76733	275.60541	159.89349	-8.60027	529.83868	-215.77576	58.96123	-1152.70935	215.56213	30.76255	-606.15027	-122.14328	-5.57276
75	0.617	1052.31384	-131.52591	1364.43616	-38.31374	-35.11251	1315.04724	-882.82410	39.36801	1299.96545	263.35178	160.40875	-8.63728	561.29614	-216.20834	58.05375	-1142.67285	227.72433	44.91776	-618.25415	-121.61446	-5.70161
76	0.625	1051.09900	-133.16695	1368.93896	-37.14544	-34.45092	1314.54236	-882.75958	40.09950	1299.15063	251.01990	160.85583	-8.73061	590.24115	-216.84622	57.40060	-1128.45984	239.18039	59.24867	-630.32568	-121.02301	-5.82857
77	0.633	1049.94971	-134.93169	1374.62683	-36.16851	-33.65289	1313.97217	-882.87939	41.01982	1298.33508	238.71472	161.37199	-8.88862	615.94446	-217.46802	56.27312	-1111.03345	247.68979	69.88864	-642.35010	-120.31137	-5.97170
78	0.642	1048.83801	-136.79471	1381.33850	-35.45927	-32.72439	1313.34778	-883.18719	41.97524	1297.53979	226.54553	162.06444	-9.06795	638.16968	-217.90332	54.19376	-1091.47424	252.55182	75.16340	-654.33777	-119.50600	-6.12647
79	0.650	1047.72949	-138.73726	1388.90454	-35.08173	-31.67951	1312.67139	-883.68011	42.82129	1296.79858	214.50787	162.88000	-9.19338	657.15039	-218.07346	51.23561	-1069.91382	254.42900	76.11032	-666.31592	-118.67077	-6.26981
80	0.658	1046.59741	-140.75208	1397.15759	-35.07918	-30.55058	1311.93884	-884.33801	43.43359	1296.15442	202.49426	163.71153	-9.22157	673.21204	-218.01132	47.85575	-1045.98572	254.45567	74.95541	-678.33289	-117.83930	-6.36958
81	0.667	1045.42590	-142.84074	1405.93872	-35.45144	-29.38151	1311.14551	-885.11591	43.71534	1295.64819	190.40515	164.54686	-9.18424	686.37585	-217.86821	44.43981	-1019.80396	253.33253	73.30051	-690.42834	-116.98960	-6.39717
82	0.675	1044.20557	-145.00967	1415.09924	-36.14758	-28.22132	1310.28870	-885.94458	43.60989	1295.30847	178.21317	165.39954	-9.15084	696.39795	-217.78537	40.98294	-991.92090	250.92432	71.44281	-702.59534	-116.08411	-6.35096
83	0.683	1042.93127	-147.26201	1424.49780	-37.08826	-27.11411	1309.36633	-886.74146	43.11189	1295.15015	165.95132	166.23682	-9.15097	703.08698	-217.76453	37.19601	-962.61597	246.71466	69.02893	-714.80804	-115.11443	-6.27649
84	0.692	1041.60364	-149.58614	1433.99854	-38.19053	-26.08918	1308.38306	-887.43042	42.27416	1295.18274	153.66742	167.04405	-9.16538	706.42859	-217.77693	32.89412	-931.71545	240.55180	66.10419	-727.07007	-114.11285	-6.23672
85	0.700	1040.22681	-151.93495	1443.46765	-39.37232	-25.17590	1307.36255	-887.96124	41.19683	1295.42078	141.37811	167.84439	-9.16600	706.51367	-217.83597	28.14211	-899.10516	232.85226	63.49810	-739.38879	-113.14259	-6.25749
86	0.708	1038.80310	-154.21097	1452.77026	-40.55048	-24.42487	1306.35388	-888.31268	39.99536	1295.88708	129.06955	168.65315	-9.13378	703.46259	-217.90498	23.02695	-865.22144	224.36365	62.35078	-751.72375	-112.24380	-6.31100
87	0.717	1037.33789	-156.30386	1461.78064	-41.65064	-23.89526	1305.43433	-888.48578	38.77509	1296.60876	116.73495	169.47832	-9.07407	697.34277	-217.99420	17.57273	-831.07190	215.90182	63.40080	-764.03326	-111.39771	-6.34576
88	0.725	1035.85608	-158.15935	1470.39856	-42.61695	-23.62896	1304.70532	-888.49628	37.63048	1297.60425	104.38063	170.33652	-9.00956	688.30920	-218.20721	11.97526	-797.82013	208.08420	66.64777	-776.34497	-110.57234	-6.33387
89	0.733	1034.40942	-159.79236	1478.55139	-43.40679	-23.65142	1304.27002	-888.36371	36.64797	1298.86951	92.01147	171.21829	-8.95609	676.98291	-218.45598	6.81368	-766.22864	201.08102	71.46906	-788.71075	-109.74614	-6.28791
90	0.742	1033.06677	-161.24725	1486.18420	-43.98247	-23.97636	1304.20483	-888.10559	35.89073	1300.37512	79.62589	172.07234	-8.93746	664.42664	-218.43756	2.92778	-736.44586	194.61691	76.96239	-801.12817	-108.89925	-6.23358
91	0.750	1031.89880	-162.56911	1493.25183	-44.31628	-24.59192	1304.53931	-887.74457	35.37970	1302.07349	67.20986	172.86369	-8.97271	651.58936	-217.98981	0.80410	-708.32385	188.30443	82.28456	-813.54828	-108.06483	-6.18133
92	0.758	1030.96729	-163.79123	1499.71436	-44.40563	-25.46224	1305.25879	-887.31488	35.09552	1303.90784	54.73320	173.58716	-9.03770	638.89783	-217.22002	0.09719	-681.81934	182.03241	86.82277	-825.92261	-107.35555	-6.12193
93	0.767	1030.32410	-164.93063	1505.53796	-44.27944	-26.55365	1306.32751	-886.85474	34.99942	1305.81958	42.16324	174.23401	-9.11107	626.36639	-216.29485	0.01352	-656.98059	176.05032	90.20657	-838.25342	-106.85925	-6.02932
94	0.775	1030.00940	-166.00485	1510.70337	-43.98902	-27.84642	1307.70947	-886.39294	35.05419	1307.75659	29.50150	174.83946	-9.19541	613.92712	-215.25308	-0.03577	-633.64166	170.71495	92.30028	-850.60492	-106.50354	-5.88817
95	0.783	1030.04163	-167.04811	1515.19470	-43.59355	-29.31371	1309.36743	-885.94177	35.22974	1309.67517	16.84210	175.53487	-9.19398	601.51532	-214.12773	-0.23708	-611.34802	166.22626	93.18268	-863.01782	-106.08170	-5.72585
96	0.792	1030.40588	-168.09062	1518.96838	-43.14432	-30.89350	1311.25464	-885.50580	35.49520	1311.53638	4.45076	176.45934	-8.80898	588.96130	-213.14963	-0.49835	-589.65747	162.63326	93.05276	-875.48407	-105.43448	-5.58160
97	0.800	1031.05725	-169.12975	1521.94739	-42.67023	-32.48473	1313.31079	-885.10114	35.80958	1313.30737	-7.17754	177.61165	-7.58398	576.10565	-212.56206	-0.67388	-568.38928	160.03571	92.14269	-888.04095	-104.55119	-5.47781
98	0.808	1031.93616	-170.13855	1524.06287	-42.17663	-33.97091	1315.46143	-884.76654	36.11895	1314.96484	-17.32989	178.86542	-5.01912	563.05463	-212.28210	-0.73536	-547.58752	158.65523	90.66174	-900.73883	-103.52067	-5.43810
99	0.817	1032.98193	-171.09340	1525.28564	-41.66062	-35.24847	1317.62268	-884.55438	36.36841	1316.49341	-25.17994	180.13284	-0.71686	550.10693	-211.99315	-0.73748	-527.39612	158.64522	88.70982	-913.50159	-102.48808	-5.46272
100	0.825	1034.14294	-171.98671	1525.61816	-41.12855	-36.23841	1319.70886	-884.51318	36.52498	1317.88318	-30.05422	181.43883	5.48819	537.41968	-211.50095	-0.70660	-507.97284	159.92441	86.25697	-926.18713	-101.58423	-5.50449
101	0.833	1035.38794	-172.82686	1525.07825	-40.60233	-36.88235	1321.64282	-884.67194	36.58567	1319.12915	-31.75579	182.88069	13.59286	524.91089	-210.83255	-0.65146	-489.47556	162.21742	83.21326	-938.76990	-100.79655	-5.51523
102	0.842	1036.71216	-173.63104	1523.69495	-40.11848	-37.13953	1323.36523	-885.03564	36.56070	1320.22656	-30.42572	184.64476	23.76235	512.43689	-210.10927	-0.61194	-472.11771	165.16193	79.44955	-951.32617	-100.03242	-5.46943
103	0.850	1038.13220	-174.40930	1521.50476	-39.72594	-36.99392	1324.84302	-885.59308	36.45673	1321.16675	-25.73753	187.01683	36.48604	499.91840	-209.43835	-0.63009	-456.20392	168.38220	74.77943	-963.89453	-99.28831	-5.36840
104	0.858	1039.67773	-175.15425	1518.54712	-39.47636	-36.45944	1326.07104	-886.32489	36.27828	1321.93152	-16.47342	190.23448	52.02250	487.34381	-208.84570	-0.72578	-442.09851	171.55450	69.01848	-976.44476	-98.59470	-5.27285
105	0.867	1041.38586	-175.85231	1514.86829	-39.40559	-35.57215	1327.05859	-887.20148	36.03690	1322.49146	-1.50646	194.37331	69.57300	474.74615	-208.26511	-0.90240	-430.13901	174.47104	62.10692	-988.94385	-97.90518	-5.27378
106	0.875	1043.29126	-176.50037	1510.53052	-39.52329	-34.38124	1327.81555	-888.18079	35.75659	1322.81140	18.85882	199.28058	87.10499	462.17017	-207.60620	-1.12587	-420.57785	177.02594	54.19513	-1001.40839	-97.16911	-5.39033
107	0.883	1045.41492	-177.10228	1505.60046	-39.81823	-32.94267	1328.34741	-889.21173	35.46487	1322.85962	42.88829	204.41998	102.08746	449.65494	-206.84116	-1.32295	-413.60330	179.08226	45.67051	-1013.87939	-96.42216	-5.52640
108	0.892	1047.75745	-177.65718	1500.12866	-40.27001	-31.30545	1328.65344	-890.23413	35.17399	1322.61792	68.56770	208.98291	112.68752	437.22894	-206.03265	-1.43324	-409.33276	180.32889	37.11727	-1026.36218	-95.72831	-5.56228
109	0.900	1050.30151	-178.16406	1494.15112	-40.85841	-29.50546	1328.72644	-891.17523	34.88490	1322.08752	94.58334	212.28748	118.57732	424.87683	-205.25897	-1.45603	-407.77484	180.30066	29.14529	-1038.80762	-95.09329	-5.46829
110	0.908	1053.01965	-178.63249	1487.70386	-41.56374	-27.57926	1328.56531	-891.95831	34.61493	1321.28809	120.50939	213.98793	120.77018	412.53568	-204.51166	-1.44612	-408.91083	178.63036	22.15427	-1051.15381	-94.46675	-5.30523
111	0.917	1055.87646	-179.07336	1480.83105	-42.35649	-25.56906	1328.19104	-892.51794	34.40969	1320.24451	146.45316	214.04448	120.80566	400.16086	-203.71492	-1.46891	-412.78094	175.38741	16.23502	-1063.39001	-93.75279	-5.15964
112	0.925	1058.82153	-179.47725	1473.59143	-43.18874	-23.51437	1327.64917	-892.81250	34.32421	1318.97375	172.62900	212.64392	119.98795	387.77652	-202.84274	-1.56439	-419.28241	171.27495	11.31767	-1075.56641	-92.85735	-5.09075
113	0.933	1061.78735	-179.81291	1466.06543	-43.99929	-21.45977	1326.99890	-892.83783	34.39538	1317.48669	199.11154	210.04475	118.99979	375.43967	-201.95615	-1.73429	-427.90186	167.46381	7.45287	-1087.77600	-91.84259	-5.09960
114	0.942	1064.69751	-180.05061	1458.35303	-44.72298	-19.45791	1326.30127	-892.63043	34.63538	1315.80273	225.84021	206.35632	117.87744	363.15405	-201.13202	-1.93561	-437.95645	164.96725	4.90240	-1100.14734	-90.94172	-5.13726
115	0.950	1067.47424	-180.18207	1450.56409	-45.29351	-17.55198	1325.60693	-892.24609	35.04972	1313.96619	252.76743	201.52618	116.28052	350.85458	-200.40683	-2.10559	-449.09006	164.03598	3.83327	-1112.71033	-90.29586	-5.14858
116	0.958	1070.04224	-180.21240	1442.81299	-45.65015	-15.77667	1324.94958	-891.73114	35.65198	1312.05249	279.89368	195.56595	113.87758	338.49698	-199.76166	-2.20734	-461.21115	164.24368	3.94189	-1125.25049	-89.81670	-5.11330
117	0.967	1072.33228	-180.13678	1435.21509	-45.75482	-14.16779	1324.34583	-891.11053	36.45855	1310.15771	307.18826	188.65326	110.58318	326.11374	-199.12479	-2.24832	-474.06250	165.05283	4.51249	-1137.41882	-89.39429	-5.01408
118	0.975	1074.28540	-179.93399	1427.88391	-45.60457	-12.74101	1323.79590	-890.39209	37.47535	1308.37683	334.61310	181.04050	106.54839	313.76202	-198.41847	-2.27642	-487.17929	166.14944	4.84441	-1148.94507	-89.08049	-4.71834
119	0.983	1075.86218	-179.57843	1420.93054	-45.22577	-11.47087	1323.28564	-889.57159	38.69026	1306.78625	362.16919	172.99911	102.03619	301.46689	-197.60892	-2.34392	-500.16837	167.41545	4.57607	-1159.78320	-89.03099	-3.95837
120	0.992	1077.04309	-179.04974	1414.45984	-44.65796	-10.31339	1322.79138	-888.63574	40.07010	1305.44141	389.80249	164.87019	97.35103	289.22879	-196.69916	-2.44424	-512.86230	168.79633	3.71537	-1170.10901	-89.29966	-2.53604
121	1.000	1077.81958	-178.33450	1408.56458	-43.93849	-9.25265	1322.28662	-887.57874	41.55470	1304.38232	417.36212	157.08774	92.78799	277.04907	-195.70807	-2.51950	-525.27283	170.20906	2.52845	-1180.04517	-89.69324	-0.50812
122	1.008	1078.18701	-177.43077	1403.31641	-43.09046	-8.32061	1321.74500	-886.42291	43.04521	1303.63196	444.79086	149.90953	88.45147	264.92325	-194.66853	-2.54338	-537.46759	171.54808	1.39526	-1189.42920	-89.94077	1.91032
123	1.017	1078.14905	-176.36139	1398.76147	-42.11936	-7.57382	1321.14246	-885.22443	44.40408	1303.18616	472.30215	143.06927	84.08978	252.81815	-193.61752	-2.54573	-549.50024	172.75162	0.59501	-1197.92407	-89.94841	4.57659
124	1.025	1077.72156	-175.17766	1394.92395	-41.02079	-7.05608	1320.46082	-884.05945	45.49612	1303.00989	500.20389	136.15436	79.32590	240.68765	-192.57805	-2.55940	-561.42407	173.83408	0.14249	-1205.08850	-89.85264	7.54047
125	1.033	1076.93005	-173.93561	1391.81665	-39.79345	-6.78135	1319.69470	-883.00336	46.24712	1303.04395	528.58417	129.40184	74.13313	228.51242	-191.55377	-2.58771	-573.31134	174.86049	-0.11370	-1210.22949	-90.11163	11.12107
126	1.042	1075.80334	-172.66794	1389.44702	-38.44918	-6.74386	1318.85669	-882.11566	46.65737	1303.21301	557.33759	123.66183	68.94835	216.29382	-190.53902	-2.61574	-585.22974	175.89081	-0.28301	-1212.53320	-91.46842	15.96571
127	1.050	1074.36768	-171.38495	1387.81128	-37.01517	-6.93223	1317.97327	-881.42828	46.77340	1303.43628	586.33423	119.70404	64.39032	204.03215	-189.52533	-2.63945	-597.21710	176.94391	-0.39227	-1211.50671	-94.36134	22.85849
128	1.058	1072.64624	-170.09460	1386.88770	-35.53317	-7.32674	1317.07983	-880.94122	46.66654	1303.64404	615.25970	117.83134	60.93775	191.74318	-188.50526	-2.68172	-609.28992	178.01085	-0.45793	-1207.08936	-98.33134	32.28345
129	1.067	1070.66650	-168.80771	1386.64429	-34.06252	-7.89266	1316.21863	-880.63605	46.42802	1303.79053	643.35223	117.86811	58.63974	179.46303	-187.49242	-2.75810	-621.45959	179.06880	-0.51170	-1199.36536	-102.26080	43.99052
130	1.075	1068.46533	-167.52957	1387.05164	-32.68005	-8.59251	1315.42444	-880.49799	46.16311	1303.86267	669.54834	119.29895	56.98001	167.21631	-186.52438	-2.84298	-633.71484	180.08456	-0.58274	-1188.42566	-105.21947	56.83139
131	1.083	1066.08301	-166.25951	1388.08594	-31.46864	-9.40596	1314.69958	-880.52264	45.97711	1303.88403	693.02600	121.41022	55.09282	154.99770	-185.62784	-2.89626	-646.00403	181.03496	-0.68417	-1174.37830	-106.83943	69.04009
132	1.092	1063.55701	-164.99341	1389.72180	-30.50239	-10.32486	1314.00256	-880.70190	45.96371	1303.91040	713.54742	123.42837	52.24976	142.78168	-184.79034	-2.91149	-658.26855	181.92133	-0.79697	-1157.17627	-106.95707	78.82738
133	1.100	1060.92053	-163.72281	1391.92554	-29.83722	-11.32663	1313.26538	-881.00781	46.20370	1304.01453	731.14832	124.85254	48.28300	130.54309	-183.97629	-2.92325	-670.49231	182.77054	-0.86813	-1136.59534	-105.54155	85.09380
134	1.108	1058.19946	-162.44150	1394.65430	-29.50264	-12.36053	1312.42358	-881.39099	46.76366	1304.26294	745.59149	125.70433	43.51012	118.26492	-183.16891	-2.95866	-682.70740	183.61288	-0.85898	-1112.62756	-102.95509	87.84066
135	1.117	1055.41235	-161.15277	1397.86133	-29.49269	-13.35639	1311.43970	-881.78973	47.68339	1304.69714	756.23486	126.39926	38.18174	105.92923	-182.36819	-3.00718	-694.95264	184.44810	-0.79082	-1085.63318	-99.67309	87.86266
136	1.125	1052.57764	-159.86545	1401.49792	-29.76208	-14.24108	1310.30554	-882.13654	48.95807	1305.32764	762.32672	127.51740	32.17736	93.52509	-181.55452	-3.05123	-707.23944	185.25528	-0.72198	-1055.99280	-95.90128	86.17561
137	1.133	1049.71948	-158.58833	1405.51038	-30.23048	-14.94482	1309.03528	-882.36188	50.52682	1306.14563	763.41669	129.62030	25.30774	81.06635	-180.71155	-3.08620	-719.56805	186.02249	-0.69351	-1023.93103	-91.70480	83.72424
138	1.142	1046.86951	-157.33066	1409.83740	-30.79593	-15.39231	1307.66309	-882.39832	52.27870	1307.14282	759.68164	132.99005	17.68996	68.57956	-179.85541	-3.11346	-731.95624	186.76462	-0.70103	-989.69354	-87.21245	81.26945
139	1.150	1044.06384	-156.10091	1414.41638	-31.35481	-15.50171	1306.24609	-882.18811	54.07798	1308.31897	751.98315	137.32919	9.84431	56.08499	-178.98138	-3.14056	-744.43616	187.53894	-0.70927	-953.67218	-82.60220	79.32246
140	1.158	1041.34167	-154.90836	1419.19006	-31.81960	-15.21000	1304.86707	-881.69568	55.79215	1309.67603	741.57739	141.77650	2.75688	43.60699	-178.03975	-3.17050	-757.01672	188.40585	-0.69861	-916.36957	-78.02477	78.15305
141	1.167	1038.74438	-153.77315	1424.10596	-32.13229	-14.49989	1303.63000	-880.91736	57.31285	1311.20715	729.67218	145.43080	-2.33038	31.16736	-177.01448	-3.19007	-769.66028	189.36655	-0.67957	-878.33887	-73.60272	77.88478
142	1.175	1036.32263	-152.72594	1429.11218	-32.27312	-13.39845	1302.65198	-879.87848	58.57604	1312.89111	717.09027	147.88394	-4.85468	18.74295	-175.96143	-3.18579	-782.30896	190.38312	-0.65794	-840.19458	-69.50375	78.61726
143	1.183	1034.13770	-151.78947	1434.15747	-32.25716	-11.95610	1302.04407	-878.62341	59.57475	1314.69006	704.21820	149.30405	-5.49899	6.27179	-174.94067	-3.15165	-794.91956	191.42494	-0.62666	-802.62036	-65.95532	80.41608
144	1.192	1032.24988	-150.96919	1439.18945	-32.12188	-10.23302	1301.88220	-877.20911	60.34608	1316.55481	691.25500	150.18744	-5.39782	-6.27692	-173.97281	-3.07529	-807.48083	192.47426	-0.58283	-766.27100	-63.09674	83.11289
145	1.200	1030.70398	-150.26088	1444.15613	-31.91460	-8.29770	1302.18311	-875.70532	60.94074	1318.43555	678.40857	150.95773	-5.23714	-18.86429	-173.06247	-2.94820	-820.01624	193.51591	-0.52457	-731.65649	-60.79834	86.14164
146	1.208	1029.52686	-149.65691	1449.00842	-31.68359	-6.22710	1302.90686	-874.19434	61.40305	1320.29175	665.79730	151.73334	-5.24199	-31.38736	-172.21017	-2.78801	-832.55127	194.53447	-0.44690	-699.13757	-58.72765	88.68149
147	1.217	1028.72949	-149.14677	1453.69897	-31.47284	-4.10572	1303.97803	-872.77118	61.76162	1322.09204	653.35071	152.53275	-5.43653	-43.64627	-171.42441	-2.59127	-845.08478	195.53442	-0.33839	-668.95044	-56.64075	90.02906
148	1.225	1028.30322	-148.71803	1458.17627	-31.31373	-2.02176	1305.30103	-871.53821	62.02552	1323.80908	640.91705	153.43156	-5.73336	-55.30212	-170.75183	-2.18916	-857.60168	196.51553	-0.20687	-641.06738	-54.59923	89.86296
149	1.233	1028.22095	-148.35884	1462.38611	-31.21344	-0.06063	1306.77502	-870.58838	62.20001	1325.41748	628.38855	154.42572	-5.99916	-65.90112	-170.24980	-1.18337	-870.09106	197.42825	-0.11687	-615.03094	-52.97990	88.25687
150	1.242	1028.44055	-148.06107	1466.27637	-31.15444	1.69423	1308.31055	-869.98846	62.31006	1326.89624	615.76776	155.47603	-6.14460	-74.93256	-169.93690	0.85701	-882.54028	198.25946	-0.11359	-590.08984	-52.30697	85.56824
151	1.250	1028.90845	-147.82198	1469.80054	-31.10955	3.16071	1309.84302	-869.77478	62.40608	1328.22729	603.17279	156.64445	-6.16507	-81.94559	-169.85315	4.16217	-894.93646	199.11157	-0.12443	-565.61255	-52.99504	82.24475
152	1.258	1029.56775	-147.64371	1472.92236	-31.06179	4.27250	1311.33435	-869.95990	62.55221	1329.38770	590.69965	157.93840	-6.13328	-86.74503	-170.17636	8.83102	-907.28986	200.08380	-0.03712	-541.48389	-55.15410	78.53783
153	1.267	1030.37329	-147.52641	1475.62097	-31.01586	5.00180	1312.76648	-870.53662	62.80908	1330.34619	578.32446	159.18790	-6.13623	-89.34509	-171.23816	15.18271	-919.62805	201.16844	0.17200	-518.24109	-58.56211	74.31562
154	1.275	1031.30286	-147.46201	1477.88916	-30.99542	5.36916	1314.12634	-871.47241	63.22080	1331.06519	566.00763	160.28743	-6.20961	-89.37067	-173.44122	24.00149	-931.95947	202.33191	0.43256	-496.85315	-62.80452	69.14419
155	1.283	1032.35242	-147.44397	1479.72876	-31.03719	5.42455	1315.39514	-872.70648	63.81026	1331.50879	553.75983	161.33524	-6.34845	-85.52292	-177.14761	36.05671	-944.26990	203.57126	0.62346	-478.28119	-67.47035	62.58514
156	1.292	1033.52502	-147.47850	1481.15332	-31.18807	5.21344	1316.54822	-874.15839	64.58147	1331.65015	541.56415	162.37338	-6.53773	-76.19836	-182.49933	50.94869	-956.54004	204.85950	0.63733	-463.15314	-72.25707	54.52313
157	1.300	1034.82214	-147.57535	1482.18652	-31.49484	4.76292	1317.55688	-875.73755	65.52953	1331.47314	529.36627	163.32083	-6.74969	-60.86536	-189.17793	66.58586	-968.75598	206.13620	0.48638	-451.71869	-76.97549	45.30657
158	1.308	1036.24036	-147.73666	1482.85339	-31.98321	4.09044	1318.39001	-877.34784	66.64589	1330.96924	517.13885	164.22969	-6.95008	-40.53387	-196.38297	80.21386	-980.92896	207.35211	0.31008	-443.96674	-81.53663	35.61185
159	1.317	1037.76648	-147.95828	1483.17908	-32.64458	3.21051	1319.02197	-878.88684	67.90393	1330.13928	504.90146	165.26303	-7.11383	-16.94421	-203.19225	90.04634	-993.09778	208.48022	0.23840	-439.80969	-85.86820	26.14146
160	1.325	1039.37512	-148.23354	1483.19556	-33.44158	2.14007	1319.44250	-880.24725	69.23634	1328.99609	492.67294	166.45126	-7.21336	8.40753	-208.95242	95.94366	-1005.29248	209.51161	0.28415	-439.22614	-89.76054	17.40901
161	1.333	1041.02905	-148.55586	1482.94897	-34.31971	0.91247	1319.66357	-881.33398	70.52769	1327.56848	480.42917	167.70036	-7.24352	34.67404	-213.38028	98.88444	-1017.51453	210.47415	0.36811	-442.19751	-92.85169	9.79432
162	1.342	1042.68225	-148.92018	1482.49585	-35.21651	-0.41366	1319.71558	-882.09253	71.63328	1325.90381	468.15503	168.92923	-7.26774	61.57831	-216.43973	100.08140	-1029.75073	211.42242	0.40960	-448.50800	-94.79214	3.70676
163	1.350	1044.28857	-149.32275	1481.89600	-36.07383	-1.76300	1319.64001	-882.52271	72.41831	1324.06274	455.88870	170.06715	-7.36060	89.08969	-218.15315	100.38809	-1041.99438	212.37396	0.38319	-457.64386	-95.44194	-0.47299
164	1.358	1045.80896	-149.76419	1481.20789	-36.85242	-3.05809	1319.48230	-882.67017	72.80295	1322.11377	443.66458	171.08356	-7.52559	117.10391	-218.55331	100.13712	-1054.24670	213.31046	0.31852	-468.87012	-95.00333	-2.69359
165	1.367	1047.21155	-150.25142	1480.48486	-37.53725	-4.22691	1319.28650	-882.60767	72.79057	1320.13367	431.45749	172.04071	-7.71941	145.38235	-217.76817	99.31881	-1066.49280	214.26089	0.27769	-481.32996	-93.93430	-3.41373
166	1.375	1048.46899	-150.79280	1479.77039	-38.12607	-5.20973	1319.08740	-882.41547	72.44894	1318.20569	419.21872	172.96234	-7.90276	173.71997	-215.98068	97.83644	-1078.65784	215.32660	0.34248	-494.15350	-92.66270	-3.38372
167	1.383	1049.55225	-151.39534	1479.09692	-38.61803	-5.97689	1318.90002	-882.16046	71.85847	1316.40564	406.96378	173.80496	-8.03417	202.08386	-213.35091	95.66255	-1090.57129	216.62390	0.63046	-506.74261	-91.42988	-3.23739
168	1.392	1050.42102	-152.06952	1478.49121	-39.01827	-6.54473	1318.71838	-881.87946	71.08159	1314.79053	394.75632	174.60503	-8.08366	230.56044	-210.06950	92.89799	-1101.97400	218.20776	1.28667	-518.98688	-90.33605	-3.27880
169	1.400	1051.02319	-152.83069	1477.98071	-39.34415	-6.96672	1318.52417	-881.57672	70.16866	1313.39453	382.58478	175.42104	-8.10156	259.22034	-206.38934	89.73142	-1112.58972	220.02988	2.39556	-531.07648	-89.38785	-3.52675
170	1.408	1051.31055	-153.68443	1477.59570	-39.61927	-7.30724	1318.30261	-881.24359	69.17809	1312.22656	370.35696	176.21260	-8.19417	288.11118	-202.61066	86.36245	-1122.20325	221.96307	3.91766	-543.18286	-88.55219	-3.86348
171	1.417	1051.25232	-154.61243	1477.36646	-39.86020	-7.61846	1318.04980	-880.88989	68.19243	1311.26135	358.05743	176.94041	-8.38676	317.30914	-199.07733	82.95774	-1130.60999	223.85593	5.74757	-555.35791	-87.83279	-4.17134
172	1.425	1050.83472	-155.58539	1477.32068	-40.06885	-7.92434	1317.76599	-880.56244	67.32189	1310.43066	345.80624	177.66167	-8.58637	346.85495	-196.05270	79.61330	-1137.43152	225.59587	7.78499	-567.57275	-87.23107	-4.40017
173	1.433	1050.05872	-156.58492	1477.48010	-40.23849	-8.21548	1317.44531	-880.33490	66.68854	1309.63147	333.70346	178.43417	-8.69105	376.67133	-193.54114	76.35764	-1142.05969	227.28400	9.96262	-579.76453	-86.67239	-4.56950
174	1.442	1048.94226	-157.60258	1477.85632	-40.36930	-8.46038	1317.07361	-880.28125	66.39519	1308.75781	321.70932	179.24954	-8.68051	406.63263	-191.36330	73.21204	-1143.90051	229.59860	12.48532	-591.89423	-86.08718	-4.73947
175	1.450	1047.52112	-158.63013	1478.44800	-40.47758	-8.62193	1316.63208	-880.45319	66.49908	1307.73743	309.74539	180.12122	-8.59753	436.67514	-189.43216	70.19337	-1142.68872	233.86023	16.33705	-603.97754	-85.50250	-4.96493
176	1.458	1045.84094	-159.65762	1479.24316	-40.59171	-8.66899	1316.10498	-880.87402	67.00511	1306.55005	297.79977	181.06207	-8.49213	466.73856	-187.87897	67.28836	-1138.43188	241.15622	23.22400	-616.05640	-84.96693	-5.25089
177	1.467	1043.94556	-160.67372	1480.22913	-40.74796	-8.58021	1315.48523	-881.54712	67.86755	1305.21875	285.85114	181.96501	-8.41327	496.64301	-186.93814	64.52548	-1131.01025	251.20293	34.18335	-628.15259	-84.45334	-5.54369
178	1.475	1041.86536	-161.66873	1481.40015	-40.99564	-8.33813	1314.77844	-882.46222	68.98988	1303.78467	273.81406	182.66710	-8.41609	526.06256	-186.73608	62.01173	-1120.18347	262.19421	47.92075	-640.25568	-83.87619	-5.76891
179	1.483	1039.61646	-162.63762	1482.75671	-41.39463	-7.92947	1314.00024	-883.59137	70.23742	1302.28772	261.62912	183.12418	-8.52559	554.49652	-187.15265	59.78156	-1106.21436	271.71375	60.99909	-652.35522	-83.16700	-5.88777
180	1.492	1037.20715	-163.57297	1484.29993	-41.99350	-7.35948	1313.17236	-884.88660	71.45967	1300.76294	249.33591	183.48763	-8.68832	581.27380	-187.82208	57.63130	-1089.96436	277.99652	70.12564	-664.45319	-82.34136	-5.92639
181	1.500	1034.64417	-164.45525	1486.02588	-42.80703	-6.65769	1312.31531	-886.28809	72.49599	1299.25415	237.03067	183.96313	-8.80317	605.76379	-188.30913	55.19043	-1071.99585	280.66360	74.26588	-676.54712	-81.47444	-5.95154
182	1.508	1031.93567	-165.25575	1487.91797	-43.81125	-5.85867	1311.44006	-887.73517	73.18027	1297.82495	224.78766	184.61435	-8.81488	627.58557	-188.43944	52.21018	-1052.05664	280.49536	74.72289	-688.64264	-80.58884	-6.01406
183	1.517	1029.09143	-165.95264	1489.94373	-44.95651	-4.97578	1310.54639	-889.16815	73.37666	1296.55334	212.62543	185.39029	-8.75349	646.54407	-188.37881	48.71770	-1029.75281	278.67740	73.66522	-700.76410	-79.65054	-6.10597
184	1.525	1026.12524	-166.54507	1492.06018	-46.18934	-4.00768	1309.63208	-890.52869	73.02275	1295.51013	200.50122	186.24362	-8.68736	662.46021	-188.32672	44.84164	-1005.26636	276.02264	72.61111	-712.92218	-78.66334	-6.17583
185	1.533	1023.05481	-167.05132	1494.22180	-47.46326	-2.97438	1308.69861	-891.76813	72.14922	1294.73376	188.34790	187.16084	-8.65410	675.14465	-188.33923	40.59528	-979.11621	272.54779	71.88094	-725.09937	-77.66949	-6.19254
186	1.542	1019.90192	-167.49313	1496.38855	-48.73348	-1.93077	1307.74976	-892.85559	70.87131	1294.22900	176.14963	188.15004	-8.63503	684.46625	-188.43025	35.85984	-951.51843	267.79129	71.07996	-737.28247	-76.70309	-6.17262
187	1.550	1016.69299	-167.88664	1498.52319	-49.95511	-0.94862	1306.79150	-893.77765	69.35290	1293.99182	163.92957	189.20259	-8.60498	690.39038	-188.67398	30.53469	-922.26550	261.53876	69.93806	-749.48474	-75.78168	-6.14259
188	1.558	1013.45941	-168.24936	1500.58704	-51.08743	-0.10325	1305.83508	-894.53113	67.76297	1294.02673	151.68066	190.26111	-8.59567	692.98895	-189.19353	24.69192	-891.16858	254.12558	68.84193	-761.72675	-74.89246	-6.12160
189	1.567	1010.23846	-168.60567	1502.53955	-52.09180	0.52776	1304.90149	-895.11542	66.25446	1294.34314	139.37552	191.24527	-8.64937	692.45410	-190.02640	18.57215	-858.58075	246.19795	68.76126	-774.01373	-74.00139	-6.13572
190	1.575	1007.07520	-168.97238	1504.33789	-52.92957	0.86747	1304.02539	-895.52795	64.96405	1294.94592	127.00063	192.09674	-8.74082	689.06934	-191.00406	12.53910	-825.56274	238.42108	70.63860	-786.35205	-73.09688	-6.19534
191	1.583	1004.02460	-169.34187	1505.93872	-53.56912	0.84807	1303.25684	-895.76428	64.00217	1295.83179	114.57259	192.82280	-8.81285	683.07440	-191.82166	7.13601	-793.44116	231.31898	74.67023	-798.75659	-72.18893	-6.26864
192	1.592	1001.15082	-169.69318	1507.30359	-53.99289	0.42880	1302.65820	-895.82062	63.42527	1296.98328	102.13050	193.51978	-8.83879	674.60510	-192.21687	3.02186	-763.07709	225.08856	80.08379	-811.21069	-71.30093	-6.30411
193	1.600	998.52350	-170.02115	1508.40552	-54.19925	-0.38364	1302.29785	-895.69696	63.22139	1298.36267	89.69153	194.29872	-8.83570	663.94293	-192.09471	0.59141	-734.59900	219.46957	85.65128	-823.65881	-70.50710	-6.26210
194	1.608	996.21228	-170.34241	1509.23108	-54.20678	-1.53808	1302.23022	-895.39716	63.32536	1299.91345	77.24813	195.17531	-8.83744	651.75476	-191.58134	-0.35796	-707.77954	213.97121	90.39352	-836.05872	-69.89809	-6.13034
195	1.617	994.28375	-170.67177	1509.77527	-54.05652	-2.96262	1302.47961	-894.93127	63.64568	1301.56970	64.78571	196.06573	-8.84140	638.86652	-190.94513	-0.44384	-682.52759	208.30290	93.84910	-848.41541	-69.46396	-5.94992
196	1.625	992.79907	-171.01035	1510.03210	-53.79803	-4.58195	1303.04382	-894.32208	64.08479	1303.26941	52.28024	196.87114	-8.81462	625.83795	-190.37619	-0.24436	-658.97974	202.52271	95.94796	-860.76111	-69.07811	-5.79457
197	1.633	991.80743	-171.35359	1509.98755	-53.46939	-6.32603	1303.90979	-893.60779	64.55345	1304.96082	39.70810	197.57220	-8.74922	612.85547	-189.87740	-0.07958	-637.11792	196.88408	96.83133	-873.12512	-68.60188	-5.67455
198	1.642	991.33783	-171.69379	1509.61646	-53.09272	-8.12897	1305.06165	-892.84009	64.97804	1306.60156	27.07315	198.26559	-8.67203	599.95178	-189.33371	-0.05990	-616.43591	191.70877	96.75169	-885.53943	-67.94209	-5.54589
199	1.650	991.39191	-172.02049	1508.88489	-52.68136	-9.91913	1306.47400	-892.08258	65.29724	1308.15735	14.45479	199.06660	-8.60461	587.18512	-188.62042	-0.19479	-596.21008	187.32532	95.98177	-898.05548	-67.03653	-5.43134
200	1.658	991.94556	-172.32626	1507.75684	-52.24899	-11.62121	1308.10132	-891.40900	65.45921	1309.60205	2.04432	199.99178	-8.45679	574.58289	-187.72531	-0.43001	-576.03687	183.97934	94.70419	-910.70599	-65.88031	-5.40511
201	1.667	992.95551	-172.60605	1506.20593	-51.81768	-13.16803	1309.87744	-890.89337	65.43005	1310.91821	-9.86727	200.99512	-7.90389	562.06079	-186.75699	-0.65162	-555.93231	181.79636	92.99325	-923.44189	-64.59776	-5.46382
202	1.675	994.36761	-172.85306	1504.21997	-51.41626	-14.50053	1311.72900	-890.59906	65.20484	1312.09167	-20.92393	202.07062	-6.45825	549.51074	-185.80344	-0.77188	-536.04889	180.82043	90.91557	-936.16113	-63.41516	-5.51347
203	1.683	996.12573	-173.06413	1501.79431	-51.07005	-15.56371	1313.59131	-890.57312	64.80467	1313.10974	-30.65122	203.24899	-3.71532	536.92169	-184.88931	-0.80827	-516.48914	181.05072	88.58289	-948.79346	-62.47966	-5.48772
204	1.692	998.18036	-173.24600	1498.92590	-50.79632	-16.31283	1315.41003	-890.84479	64.26067	1313.96143	-38.36722	204.51523	0.48278	524.35767	-184.06145	-0.82216	-497.37732	182.41364	86.04987	-961.33844	-61.75852	-5.41122
205	1.700	1000.49463	-173.40622	1495.61548	-50.60876	-16.72077	1317.13245	-891.42346	63.60391	1314.63464	-43.39692	205.80450	6.05819	511.85089	-183.37592	-0.83289	-479.01724	184.67706	83.19524	-973.85907	-61.13575	-5.33411
206	1.708	1003.04156	-173.54366	1491.87537	-50.52238	-16.78014	1318.70581	-892.29742	62.86900	1315.11511	-45.51192	207.10370	12.88943	499.37576	-182.80078	-0.83966	-461.89685	187.48236	79.74895	-986.42871	-60.51838	-5.26210
207	1.717	1005.79633	-173.65549	1487.72974	-50.55473	-16.50340	1320.08374	-893.43274	62.09513	1315.39026	-44.90189	208.54549	21.16096	486.89374	-182.23318	-0.86284	-446.48914	190.53094	75.42169	-999.04260	-59.88982	-5.17097
208	1.725	1008.73169	-173.74940	1483.20764	-50.72715	-15.92154	1321.23621	-894.77460	61.31779	1315.45203	-41.42469	210.43033	31.52982	474.37854	-181.60066	-0.92493	-433.08154	193.68938	70.02525	-1011.60162	-59.31206	-5.06095
209	1.733	1011.81494	-173.84494	1478.34058	-51.06514	-15.08049	1322.15515	-896.25220	60.56735	1315.29517	-34.03477	213.11435	44.63793	461.82117	-180.90480	-1.02742	-421.83853	196.95831	63.53024	-1024.03503	-58.80029	-4.98723
210	1.742	1015.00824	-173.96173	1473.16577	-51.58739	-14.02927	1322.85071	-897.78668	59.87441	1314.91455	-21.44905	216.72858	60.16336	449.23624	-180.19928	-1.15440	-412.96454	200.39688	56.02961	-1036.41516	-58.24481	-5.02244
211	1.750	1018.27234	-174.10310	1467.73157	-52.28675	-12.80505	1323.33997	-899.29736	59.26485	1314.30530	-3.51324	220.93672	76.38785	436.65805	-179.52376	-1.27977	-406.76025	203.98315	47.67254	-1048.85132	-57.60051	-5.14152
212	1.758	1021.56775	-174.24876	1462.09900	-53.12656	-11.42852	1323.64014	-900.69891	58.75345	1313.46533	18.39378	225.01828	90.85020	424.10822	-178.85947	-1.37602	-403.57620	207.47821	38.70462	-1061.32983	-57.02177	-5.19727
213	1.767	1024.85388	-174.36485	1456.34009	-54.05705	-9.90856	1323.76575	-901.90002	58.35166	1312.40356	42.32261	228.19432	101.55762	411.58746	-178.18373	-1.43249	-403.70654	210.43530	29.56783	-1073.77283	-56.59763	-5.10497
214	1.775	1028.08899	-174.42290	1450.53809	-55.02798	-8.25751	1323.73157	-902.81561	58.07767	1311.14441	66.87035	229.90881	107.87070	399.10089	-177.51273	-1.46758	-407.22708	212.39908	20.89561	-1086.16614	-56.11428	-4.96899
215	1.783	1031.23120	-174.40912	1444.78662	-55.98812	-6.50640	1323.56274	-903.38763	57.95434	1309.72095	91.48980	229.94711	110.54319	386.64529	-176.83269	-1.52000	-413.85071	213.22858	13.44973	-1098.58179	-55.31298	-4.93559
216	1.792	1034.23914	-174.31691	1439.18713	-56.88494	-4.70868	1323.29834	-903.59857	57.99578	1308.16821	116.19277	228.37500	111.01524	374.18311	-176.06596	-1.62250	-422.96280	213.26935	8.03263	-1111.10864	-54.23782	-5.00334
217	1.800	1037.07397	-174.14017	1433.84070	-57.66727	-2.94521	1322.98218	-903.46625	58.19768	1306.52271	141.17477	225.40906	110.59576	361.67526	-175.17055	-1.78147	-433.89844	213.11511	5.12559	-1123.74695	-53.13134	-5.07272
218	1.808	1039.70251	-173.87651	1428.83374	-58.28219	-1.31163	1322.64404	-903.02802	58.54241	1304.82715	166.56653	221.32759	110.03138	349.13483	-174.21925	-1.97672	-446.17865	213.22775	4.41051	-1136.41052	-52.15667	-5.09882
219	1.817	1042.09705	-173.52596	1424.22974	-58.67576	0.12635	1322.28906	-902.33276	59.01211	1303.13989	192.37631	216.34218	109.44685	336.62790	-173.33807	-2.16079	-459.42380	213.82153	4.88004	-1149.01697	-51.38057	-5.07583
220	1.825	1044.23267	-173.08600	1420.06958	-58.80808	1.35552	1321.90210	-901.43872	59.59725	1301.53308	218.55930	210.47227	108.54144	324.21600	-172.57693	-2.27248	-473.15521	214.89487	5.51792	-1161.47070	-50.86179	-4.94775
221	1.833	1046.08313	-172.55286	1416.37988	-58.66764	2.39293	1321.45935	-900.40277	60.29417	1300.08057	245.08484	203.62930	106.94257	311.89319	-171.84317	-2.29827	-486.81241	216.24945	5.75143	-1173.57422	-50.62540	-4.61409
222	1.842	1047.61877	-171.92160	1413.18420	-58.27205	3.25859	1320.93896	-899.26215	61.09772	1298.84448	271.96115	195.85628	104.48566	299.59418	-170.98541	-2.30669	-499.95782	217.62112	5.42751	-1185.08130	-50.60074	-3.97237
223	1.850	1048.81348	-171.18304	1410.50842	-57.65868	3.96022	1320.32800	-898.03076	61.99508	1297.87073	299.18219	187.44057	101.28757	287.27658	-169.95882	-2.37087	-512.45831	218.87155	4.65784	-1195.86084	-50.62493	-2.96158
224	1.858	1049.65051	-170.32866	1408.38293	-56.86909	4.49182	1319.62708	-896.71887	62.95588	1297.19031	326.69193	178.75716	97.62318	274.96637	-168.86276	-2.47951	-524.47241	220.02194	3.71239	-1205.96326	-50.57693	-1.55135
225	1.867	1050.12134	-169.36061	1406.84229	-55.93822	4.84635	1318.84448	-895.35687	63.91599	1296.81567	354.47116	169.98543	93.69690	262.70114	-167.80548	-2.56065	-536.26080	221.11594	2.90050	-1215.49670	-50.55869	0.33057
226	1.875	1050.22375	-168.29234	1405.91602	-54.89432	5.02838	1317.99048	-894.00122	64.77512	1296.73499	382.54739	161.09467	89.57352	250.45627	-166.79306	-2.56847	-548.02417	222.13458	2.39328	-1224.43103	-50.73409	2.70365
227	1.883	1049.96265	-167.14064	1405.61890	-53.75669	5.05686	1317.07629	-892.71857	65.42664	1296.91003	410.85294	152.19461	85.32278	238.16257	-165.78317	-2.52440	-559.86639	223.06802	2.13461	-1232.54663	-51.01210	5.40052
228	1.892	1049.34851	-165.92171	1405.95166	-52.53116	4.95207	1316.11255	-891.56122	65.79892	1297.28345	439.21512	143.68823	81.06995	225.79187	-164.78241	-2.48186	-571.82642	223.96661	1.96854	-1239.47131	-51.32713	8.29230
229	1.900	1048.39246	-164.65141	1406.90527	-51.21820	4.71179	1315.10925	-890.55011	65.88249	1297.79272	467.55698	135.92216	76.87885	213.39037	-163.81805	-2.47359	-583.91541	224.88872	1.80373	-1244.67188	-52.09843	11.64394
230	1.908	1047.10583	-163.34579	1408.46045	-49.82775	4.30595	1314.08423	-889.67267	65.73245	1298.37830	496.00949	128.88809	72.69953	201.01503	-162.86656	-2.49577	-596.12317	225.86697	1.63960	-1247.56860	-53.99667	16.18585
231	1.917	1045.50769	-162.02109	1410.58740	-48.38385	3.70670	1313.07092	-888.89709	65.44277	1298.98413	524.76599	122.51267	68.47658	188.67773	-161.88316	-2.52666	-608.42383	226.91739	1.50729	-1247.67529	-57.33662	22.90604
232	1.925	1043.62927	-160.69415	1413.24622	-46.92329	2.92007	1312.11072	-888.19055	65.11881	1299.56030	553.89337	117.07936	64.29514	176.37976	-160.86250	-2.55823	-620.79297	228.03391	1.41129	-1244.49414	-61.78072	32.53119
233	1.933	1041.50879	-159.38371	1416.38623	-45.49403	1.98114	1311.23486	-887.52704	64.86880	1300.07458	583.25714	113.03684	60.39220	164.14755	-159.83162	-2.60393	-633.19165	229.17752	1.32246	-1237.48669	-66.51270	44.71870
234	1.942	1039.18164	-158.10837	1419.94470	-44.14946	0.92992	1310.45605	-886.89178	64.78942	1300.52295	612.49780	110.50140	57.01456	151.98810	-158.81384	-2.67851	-645.56085	230.28784	1.21865	-1226.42627	-70.51511	57.65797
235	1.950	1036.68079	-156.88052	1423.85120	-42.94354	-0.20005	1309.77161	-886.29022	64.94138	1300.92773	641.09296	109.11022	54.23317	139.85544	-157.81454	-2.78522	-657.86633	231.32352	1.11239	-1211.50122	-72.83704	68.93631
236	1.958	1034.04285	-155.70084	1428.03186	-41.92553	-1.38043	1309.16479	-885.74945	65.34960	1301.32727	668.45245	108.22777	51.81977	127.69873	-156.83318	-2.91042	-670.11694	232.28760	1.03711	-1192.85693	-73.12282	77.13036
237	1.967	1031.31091	-154.55408	1432.41479	-41.12394	-2.58325	1308.60413	-885.30341	66.02289	1301.76453	693.95703	107.22836	49.29077	115.49768	-155.87802	-3.01843	-682.34039	233.19427	1.01121	-1170.47095	-71.85915	82.32159
238	1.975	1028.53198	-153.41495	1436.93127	-40.53110	-3.76806	1308.05310	-884.97339	66.95488	1302.28174	717.00934	105.73518	46.16565	103.23627	-154.94604	-3.06779	-694.56665	234.04245	1.02651	-1144.55920	-69.79700	85.10150
239	1.983	1025.75586	-152.26828	1441.51587	-40.10400	-4.86896	1307.48547	-884.75781	68.10632	1302.91699	737.01239	103.80893	42.26624	90.89288	-154.01959	-3.04849	-706.81750	234.84747	1.07062	-1115.61951	-67.31329	85.79716
240	1.992	1023.03143	-151.12308	1446.10876	-39.78091	-5.81067	1306.88416	-884.63507	69.40205	1303.69592	753.27917	101.89961	37.72247	78.46417	-153.11423	-2.99503	-719.11353	235.65807	1.13100	-1084.07495	-64.44413	84.79239
241	2.000	1020.40222	-150.00620	1450.65918	-39.50388	-6.54439	1306.22815	-884.57068	70.74764	1304.62292	765.10278	100.55169	32.66864	65.96622	-152.26678	-2.95177	-731.48212	236.51776	1.18463	-1050.16821	-61.23697	82.82877
242	2.008	1017.90155	-148.94728	1455.12378	-39.23222	-7.05882	1305.49841	-884.52124	72.04427	1305.68433	771.90472	100.17726	27.03495	53.41910	-151.45923	-2.93430	-743.93445	237.43268	1.21659	-1014.12170	-57.82856	80.70483
243	2.017	1015.55249	-147.96141	1459.46411	-38.93762	-7.35920	1304.70630	-884.43005	73.20712	1306.85803	773.29712	100.88636	20.67817	40.84857	-150.63167	-2.92732	-756.46875	238.38660	1.24273	-976.26422	-54.31082	78.97688
244	2.025	1013.37244	-147.04022	1463.64307	-38.58819	-7.44157	1303.91077	-884.22430	74.19028	1308.12292	769.25311	102.41814	13.67052	28.28702	-149.77206	-2.90831	-769.07837	239.36148	1.29221	-937.07239	-50.80154	77.97475
245	2.033	1011.38043	-146.16432	1467.62256	-38.14008	-7.28861	1303.20581	-883.82593	74.99480	1309.46472	760.47272	104.39575	6.53514	15.74960	-148.91289	-2.87316	-781.74036	240.32626	1.36112	-897.15729	-47.57773	77.91528
246	2.042	1009.60370	-145.32295	1471.36145	-37.54652	-6.89369	1302.68921	-883.17102	75.65753	1310.87732	748.52240	106.52371	0.29859	3.21991	-148.04837	-2.83776	-794.44751	241.20071	1.38245	-857.18774	-44.95800	78.94665
247	2.050	1008.07819	-144.52484	1474.81787	-36.77491	-6.28114	1302.43799	-882.22400	76.23480	1312.36145	735.28674	108.51561	-3.96958	-9.33191	-147.13440	-2.81644	-807.22192	241.85847	1.25341	-817.78564	-43.11093	81.08903
248	2.058	1006.84528	-143.79907	1477.95068	-35.82120	-5.49545	1302.49707	-880.98102	76.78160	1313.92053	722.07355	110.16070	-5.98991	-21.91577	-146.16449	-2.81522	-820.04883	242.28516	0.94296	-779.47888	-41.98717	84.07974
249	2.067	1005.95142	-143.18567	1480.71631	-34.71458	-4.57976	1302.87781	-879.46881	77.33366	1315.55371	709.30103	111.49014	-6.43425	-34.49371	-145.19675	-2.83485	-832.83228	242.73999	0.59029	-742.71655	-41.37766	87.30144
250	2.075	1005.44354	-142.71913	1483.06750	-33.51247	-3.57225	1303.55920	-877.74835	77.89943	1317.24792	696.85577	112.66677	-6.21615	-46.96210	-144.32123	-2.83316	-845.49396	243.49701	0.39227	-707.91455	-41.03669	89.96294
251	2.083	1005.35852	-142.41557	1484.96204	-32.28661	-2.51472	1304.49341	-875.92212	78.45712	1318.97363	684.42914	113.70398	-5.96468	-59.11035	-143.61815	-2.67475	-858.10034	244.44580	0.37758	-675.44385	-40.80765	91.42192
252	2.092	1005.71045	-142.26952	1486.37085	-31.09955	-1.45086	1305.61792	-874.11945	78.96314	1320.68811	671.74426	114.47591	-5.98060	-70.58618	-143.13034	-2.14749	-870.75745	245.30675	0.43507	-645.39502	-40.73405	91.40034
253	2.100	1006.48444	-142.25612	1487.27722	-29.98839	-0.42034	1306.86755	-872.46112	79.37448	1322.34827	658.82330	115.03893	-6.27718	-80.94940	-142.88708	-1.01376	-883.44067	246.05768	0.50409	-617.31616	-41.08428	89.98199
254	2.108	1007.63965	-142.33897	1487.66968	-28.97115	0.53235	1308.18066	-871.03802	79.66750	1323.92322	645.95410	115.68422	-6.67861	-89.74292	-142.94441	0.95048	-896.06818	246.82996	0.58557	-590.36377	-42.24097	87.48040
255	2.117	1009.11853	-142.48631	1487.54236	-28.05806	1.35215	1309.49805	-869.90833	79.84483	1325.39331	633.35468	116.60243	-6.98589	-96.57364	-143.38654	3.91116	-908.62128	247.65631	0.66062	-563.84766	-44.50216	84.24754
256	2.125	1010.85736	-142.68835	1486.89978	-27.25365	1.98268	1310.76160	-869.09772	79.93340	1326.73657	621.00269	117.71210	-7.11236	-101.30545	-144.36295	8.03856	-921.11121	248.49760	0.69928	-537.76050	-47.87176	80.42020
257	2.133	1012.79767	-142.96252	1485.75793	-26.56162	2.36436	1311.91504	-868.60437	79.97843	1327.91711	608.73419	118.82507	-7.10461	-104.03577	-146.15935	13.78804	-933.53754	249.36821	0.71464	-512.90399	-52.03854	75.77019
258	2.142	1014.89801	-143.33266	1484.14282	-25.99396	2.42836	1312.90747	-868.40710	80.04066	1328.88354	596.42426	119.86206	-7.05413	-104.46899	-149.17734	22.08119	-945.91028	250.32980	0.75995	-490.47858	-56.64323	69.87137
259	2.150	1017.14270	-143.79993	1482.08813	-25.57209	2.11941	1313.70264	-868.46851	80.18851	1329.57593	584.10217	120.90526	-7.04742	-101.34381	-153.79483	33.76432	-958.24872	251.38803	0.84592	-471.47723	-61.51939	62.46075
260	2.158	1019.53973	-144.34384	1479.63159	-25.32182	1.43164	1314.29297	-868.73981	80.47490	1329.93750	571.86029	122.04259	-7.15115	-92.99512	-160.15941	48.45450	-970.54169	252.49844	0.90909	-456.39441	-66.66554	53.68444
261	2.167	1022.10645	-144.94698	1476.81567	-25.26466	0.42163	1314.70471	-869.16650	80.91449	1329.92383	559.67279	123.21561	-7.36828	-78.68625	-167.96445	64.03647	-982.76587	253.63318	0.89793	-445.39288	-72.10469	44.05582
262	2.175	1024.85095	-145.60324	1473.69177	-25.40437	-0.80828	1314.98523	-869.69171	81.48288	1329.50500	547.41016	124.31802	-7.63832	-59.19144	-176.38214	77.63644	-994.94666	254.76324	0.83645	-438.63519	-77.78270	34.18492
263	2.183	1027.75769	-146.30673	1470.32495	-25.72240	-2.14628	1315.17505	-870.25494	82.13150	1328.66394	534.98706	125.37639	-7.87481	-36.14188	-184.38373	87.25916	-1007.14417	255.84657	0.78918	-436.37469	-83.49525	24.54432
264	2.192	1030.78430	-147.04816	1466.79932	-26.18644	-3.51042	1315.28979	-870.78827	82.79611	1327.39966	522.43854	126.49575	-8.00447	-11.05914	-191.25992	92.68896	-1019.38696	256.88748	0.80705	-438.70911	-88.81248	15.49984
265	2.200	1033.86658	-147.82463	1463.21863	-26.75579	-4.87305	1315.32764	-871.22064	83.38993	1325.73767	509.90628	127.67519	-8.02844	15.12933	-196.83722	95.09044	-1031.66382	257.94330	0.89017	-445.23883	-93.06934	7.57078
266	2.208	1036.92957	-148.64471	1459.70313	-27.38138	-6.25644	1315.28589	-871.49359	83.79853	1323.73950	497.54202	128.79105	-8.03373	42.09064	-201.30690	95.91185	-1043.95728	259.03207	0.97492	-454.96857	-95.59793	1.52224
267	2.217	1039.89978	-149.52174	1456.38550	-28.00939	-7.69943	1315.17090	-871.57538	83.90279	1321.50281	485.38141	129.74805	-8.10484	69.81595	-204.96312	96.09552	-1056.25928	260.10391	0.98846	-466.63684	-96.18954	-2.10951
268	2.225	1042.71057	-150.46686	1453.40527	-28.58570	-9.21339	1315.00024	-871.46301	83.62303	1319.14526	473.31015	130.60217	-8.24929	98.27185	-208.01582	95.97832	-1068.56641	261.11499	0.92128	-479.17413	-95.33748	-3.60737
269	2.233	1045.29785	-151.48763	1450.89014	-29.06281	-10.75858	1314.79517	-871.17877	82.94071	1316.78931	461.17508	131.49294	-8.40982	127.23584	-210.51717	95.54799	-1080.84778	262.08658	0.85379	-491.86371	-93.87425	-3.90584
270	2.242	1047.59888	-152.59247	1448.93140	-29.41177	-12.26395	1314.56421	-870.76630	81.88376	1314.55103	448.93073	132.45908	-8.50832	156.39304	-212.35971	94.65282	-1092.98181	263.11548	0.96278	-504.32574	-92.41127	-3.86050
271	2.250	1049.55713	-153.80008	1447.57239	-29.62743	-13.67644	1314.29895	-870.27423	80.51086	1312.52820	436.63522	133.42613	-8.51073	185.53476	-213.32239	93.13403	-1104.73474	264.28558	1.46401	-516.51208	-91.20454	-3.86201
272	2.258	1051.12170	-155.13597	1446.82019	-29.72491	-14.99365	1313.98413	-869.73096	78.91184	1310.78467	424.35849	134.31958	-8.46497	214.67230	-213.30424	90.99122	-1115.83569	265.52606	2.47058	-528.57178	-90.31207	-3.98062
273	2.267	1052.24426	-156.61473	1446.66711	-29.73230	-16.24862	1313.60718	-869.14008	77.20068	1309.34863	412.12372	135.09657	-8.45521	243.96114	-212.63174	88.45078	-1126.06641	266.65933	3.94359	-540.64966	-89.67566	-4.20107
274	2.275	1052.88416	-158.23059	1447.10388	-29.67624	-17.46704	1313.15857	-868.50470	75.49797	1308.21875	399.89279	135.78752	-8.54379	273.51971	-211.93004	85.79047	-1135.22693	267.67157	5.84344	-552.79999	-89.17113	-4.49785
275	2.283	1053.01831	-159.95743	1448.12317	-29.56749	-18.64211	1312.63379	-867.85229	73.91938	1307.36499	387.63943	136.48563	-8.72971	303.34894	-211.60414	83.11021	-1142.94202	268.92517	8.28602	-564.98834	-88.68382	-4.82531
276	2.292	1052.64966	-161.74881	1449.71692	-29.40447	-19.74006	1312.03577	-867.23785	72.56457	1306.72363	375.40414	137.21771	-8.93200	333.41840	-211.70149	80.32226	-1148.54810	270.95270	11.41782	-577.14227	-88.12920	-5.12584
277	2.300	1051.80652	-163.54697	1451.87634	-29.19421	-20.72430	1311.37280	-866.72516	71.50261	1306.20178	363.23038	137.94685	-9.05191	363.76578	-212.24112	77.32845	-1151.36902	273.89505	15.11703	-589.22827	-87.46170	-5.35795
278	2.308	1050.52832	-165.30472	1454.59143	-28.96634	-21.58359	1310.65381	-866.36267	70.76675	1305.70386	351.11575	138.69572	-9.05867	394.49158	-213.30042	74.13687	-1151.16626	277.47357	19.14719	-601.28400	-86.71408	-5.51993
279	2.317	1048.85156	-167.00154	1457.84888	-28.76489	-22.33652	1309.88928	-866.17401	70.35998	1305.16284	339.04550	139.56856	-8.98606	425.70248	-214.83206	70.81107	-1148.22351	281.67291	23.92364	-613.37787	-85.97188	-5.65070
280	2.325	1046.80176	-168.63773	1461.62341	-28.62914	-23.00206	1309.09717	-866.16473	70.25632	1304.55371	327.03568	140.63248	-8.87998	457.44415	-216.74869	67.41875	-1142.93359	286.89716	30.79960	-625.52795	-85.28267	-5.80290
281	2.333	1044.39478	-170.21800	1465.86975	-28.58276	-23.56915	1308.30444	-866.33289	70.39214	1303.88513	315.10513	141.77374	-8.79899	489.62811	-219.14586	64.08327	-1135.33447	293.19940	40.90981	-637.67578	-84.63472	-5.99615
282	2.342	1041.64038	-171.74771	1470.52563	-28.63951	-24.00077	1307.54382	-866.67572	70.66217	1303.18506	303.18878	142.76474	-8.80711	521.98785	-222.20816	61.00870	-1125.16858	299.61673	53.54003	-649.78241	-84.00614	-6.18394
283	2.350	1038.54932	-173.23753	1475.52161	-28.81931	-24.26243	1306.84473	-867.19183	70.93211	1302.49182	291.14215	143.47720	-8.90907	554.06824	-225.93266	58.40435	-1112.35645	304.51038	65.98433	-661.88770	-83.37045	-6.28909
284	2.358	1035.13635	-174.69940	1480.78760	-29.15671	-24.34175	1306.21948	-867.87640	71.06763	1301.84973	278.88712	143.95026	-9.03386	585.25867	-230.07341	56.36507	-1097.11426	306.67926	75.26312	-674.02429	-82.68228	-6.27996
285	2.367	1031.42285	-176.13834	1486.25403	-29.68768	-24.24299	1305.65698	-868.70746	70.97266	1301.30139	266.49893	144.35014	-9.10025	614.88245	-234.31023	54.77366	-1079.51685	306.05072	80.02989	-686.17053	-81.90070	-6.20652
286	2.375	1027.43958	-177.55045	1491.85278	-30.42561	-23.96848	1305.12866	-869.63525	70.61316	1300.87830	254.08273	144.85997	-9.09298	642.31604	-238.33075	53.27364	-1059.28589	303.34625	81.01012	-698.32892	-81.01439	-6.16468
287	2.383	1023.22681	-178.92465	1497.52209	-31.35221	-23.51181	1304.59863	-870.59131	70.00313	1300.59924	241.66812	145.51712	-9.07643	667.10022	-241.77597	51.36763	-1036.19727	299.35675	79.96740	-710.54602	-80.05833	-6.20323
288	2.392	1018.83142	-180.24693	1503.21655	-32.43021	-22.86915	1304.03638	-871.51117	69.17383	1300.48340	229.27963	146.25333	-9.10903	688.95599	-244.29045	48.67737	-1010.46411	294.49628	78.40623	-722.84503	-79.08494	-6.27911
289	2.400	1014.29932	-181.51297	1508.91309	-33.61706	-22.05188	1303.42627	-872.34906	68.16751	1300.56299	216.96130	147.05896	-9.16354	707.64551	-245.70525	45.18958	-982.59741	288.75372	76.98798	-735.20258	-78.10744	-6.32346
290	2.408	1009.67023	-182.73796	1514.59778	-34.86629	-21.09077	1302.77075	-873.07599	67.04901	1300.87585	204.70529	147.95757	-9.16595	722.87085	-246.10118	41.18378	-953.02118	281.95392	75.71010	-747.55542	-77.11429	-6.31606
291	2.417	1004.97528	-183.93913	1520.23010	-36.12704	-20.03656	1302.08521	-873.67432	65.90137	1301.44604	192.45572	148.90790	-9.08899	734.42529	-245.62860	36.87698	-921.89832	274.06763	74.38924	-759.83295	-76.12576	-6.28275
292	2.425	1000.23938	-185.11269	1525.72778	-37.34789	-18.96007	1301.39783	-874.14008	64.79965	1302.27136	180.16064	149.85580	-8.98619	742.33533	-244.40648	32.27061	-889.27966	265.28510	73.04353	-772.05890	-75.19279	-6.24784
293	2.433	995.49158	-186.24390	1530.99927	-38.47455	-17.95269	1300.75134	-874.48352	63.78765	1303.32703	167.78915	150.80927	-8.93253	746.71014	-242.65222	27.37433	-855.34338	255.92670	71.98766	-784.37451	-74.32310	-6.22639
294	2.442	990.77887	-187.32497	1535.97546	-39.43929	-17.11918	1300.20447	-874.71570	62.88049	1304.57800	155.34250	151.77818	-8.93859	747.61798	-240.64008	22.32177	-820.51819	246.38435	71.71236	-796.88501	-73.46265	-6.23494
295	2.450	986.16949	-188.34898	1540.61267	-40.16096	-16.55681	1299.82593	-874.83356	62.08295	1305.98840	142.84418	152.69914	-8.94975	745.16058	-238.53073	17.22030	-785.49054	237.08472	72.71411	-809.52795	-72.57917	-6.26501
296	2.458	981.73914	-189.30214	1544.88391	-40.57030	-16.33590	1299.67725	-874.82214	61.39812	1307.52466	130.31409	153.51459	-8.92263	739.49884	-236.49057	12.16733	-751.11096	228.40054	75.24193	-822.13940	-71.69681	-6.28783
297	2.467	977.55530	-190.17155	1548.77344	-40.64117	-16.49249	1299.79260	-874.66272	60.82276	1309.15173	117.77402	154.26570	-8.86920	730.93134	-234.84392	7.52567	-718.19641	220.50946	78.96307	-834.60016	-70.86542	-6.27378
298	2.475	973.68311	-190.95750	1552.26746	-40.40086	-17.02452	1300.18091	-874.33911	60.34095	1310.83301	105.24073	155.02086	-8.82800	720.09619	-233.83209	3.94707	-687.32581	213.32202	82.90446	-846.91113	-70.15595	-6.18211
299	2.483	970.20514	-191.67827	1555.34961	-39.91503	-17.89091	1300.84338	-873.84839	59.92288	1312.53394	92.69012	155.80942	-8.81797	707.88538	-233.32120	1.85514	-658.74628	206.61368	85.90221	-859.19592	-69.61380	-5.99971
300	2.492	967.22083	-192.36186	1558.00317	-39.25907	-19.02321	1301.78125	-873.20831	59.52938	1314.22400	80.08550	156.63612	-8.82615	695.11279	-232.91658	1.01976	-632.38879	200.27861	87.22791	-871.59436	-69.14697	-5.79142
301	2.500	964.81458	-193.03485	1560.21033	-38.49335	-20.34685	1302.98474	-872.45074	59.11853	1315.87292	67.43771	157.47273	-8.82031	682.34479	-232.28294	0.82862	-607.92169	194.43451	86.85821	-884.12891	-68.53807	-5.65147
302	2.508	963.02484	-193.71928	1561.94946	-37.65862	-21.79528	1304.42566	-871.61450	58.65570	1317.44604	54.78723	158.28935	-8.78246	669.82117	-231.32433	0.79933	-584.80566	189.28543	85.22121	-896.75067	-67.62346	-5.62018
303	2.517	961.84967	-194.42918	1563.19714	-36.78564	-23.30882	1306.06287	-870.74457	58.13230	1318.90674	42.20005	159.11417	-8.71364	657.46783	-230.16753	0.72381	-562.41241	184.96109	82.78333	-909.43457	-66.43488	-5.66629
304	2.525	961.26752	-195.16731	1563.93188	-35.89900	-24.83115	1307.85120	-869.89355	57.56973	1320.21899	29.84214	160.01846	-8.50589	645.09314	-229.03836	0.56143	-540.25690	181.48550	79.87739	-922.15448	-65.19749	-5.70354
305	2.533	961.24146	-195.92554	1564.13196	-35.01713	-26.31725	1309.74695	-869.12268	56.99104	1321.34436	18.02836	161.04346	-7.81462	632.57367	-228.08746	0.35279	-518.18768	178.81715	76.73519	-934.86194	-64.16203	-5.64083
306	2.542	961.71552	-196.68726	1563.77490	-34.15598	-27.73120	1311.71094	-868.49835	56.39762	1322.24036	7.23539	162.14876	-6.16606	619.96344	-227.24507	0.11896	-496.34906	176.87721	73.51456	-947.51788	-63.37709	-5.47600
307	2.550	962.62708	-197.43863	1562.84033	-33.32440	-29.02280	1313.70984	-868.08527	55.77957	1322.86377	-1.89735	163.25980	-3.17698	607.43384	-226.31905	-0.18704	-475.00531	175.51457	70.28600	-960.12250	-62.70498	-5.30498
308	2.558	963.93677	-198.17213	1561.31335	-32.51480	-30.12314	1315.71362	-867.94244	55.13248	1323.17883	-8.69654	164.39468	1.35976	595.01282	-225.29468	-0.53832	-454.42822	174.45035	67.04489	-972.72217	-62.04389	-5.21320
309	2.567	965.65704	-198.86746	1559.18982	-31.71312	-30.97443	1317.68689	-868.11469	54.45523	1323.16455	-12.76762	165.73711	7.53990	582.51379	-224.41830	-0.77185	-434.89429	173.33885	63.74202	-985.34332	-61.41309	-5.19241
310	2.575	967.85614	-199.48471	1556.47583	-30.92586	-31.55162	1319.57751	-868.61847	53.74163	1322.81262	-14.14210	167.53011	15.51622	569.80713	-223.90103	-0.79100	-416.74127	171.96068	60.28057	-997.92450	-60.86594	-5.15678
311	2.583	970.63287	-199.98853	1553.18323	-30.19616	-31.85217	1321.31519	-869.43402	52.98017	1322.12024	-12.77827	169.87009	25.66857	557.00580	-223.66415	-0.70231	-400.39630	170.34264	56.50378	-1010.38885	-60.37814	-5.04868
312	2.592	974.05182	-200.37526	1549.32361	-29.59172	-31.87573	1322.82056	-870.51331	52.15716	1321.08655	-7.83068	172.77182	38.47473	544.30194	-223.47890	-0.68959	-386.29422	168.69324	52.23856	-1022.75525	-59.81240	-4.93994
313	2.600	978.06982	-200.67645	1544.90442	-29.17872	-31.62307	1324.02686	-871.79370	51.26194	1319.71631	2.04504	176.49948	53.90549	531.74750	-223.20549	-0.82817	-374.77087	167.29424	47.37040	-1035.09473	-59.08020	-4.96761
314	2.608	982.54565	-200.93733	1539.93164	-29.00525	-31.11126	1324.90479	-873.20868	50.29347	1318.02124	17.37597	181.40007	70.79892	519.27252	-222.80402	-1.03620	-366.06760	166.42200	41.86247	-1047.42749	-58.30363	-5.16384
315	2.617	987.33649	-201.19437	1534.41968	-29.09697	-30.37483	1325.46692	-874.69342	49.26960	1316.01587	37.23382	187.18073	86.96932	506.82739	-222.25734	-1.17846	-360.41818	166.24792	35.73510	-1059.73657	-57.66656	-5.40292
316	2.625	992.35803	-201.46606	1528.39404	-29.45395	-29.44527	1325.74890	-876.18286	48.24077	1313.71777	59.89068	192.78383	100.16793	494.42130	-221.56097	-1.20005	-358.10172	166.75259	29.08156	-1072.04724	-57.15303	-5.52984
317	2.633	997.56976	-201.74815	1521.88647	-30.04679	-28.33673	1325.78748	-877.60187	47.29111	1311.15625	83.75148	197.13643	109.18045	482.05579	-220.75122	-1.15554	-359.35907	167.72513	22.12384	-1084.44067	-56.54377	-5.52105
318	2.642	1002.94427	-202.01788	1514.93066	-30.81916	-27.06033	1325.61646	-878.86176	46.51640	1308.38025	107.83518	199.76276	114.22135	469.70438	-219.90959	-1.13164	-364.17169	168.85045	15.31005	-1096.95361	-55.70033	-5.46760
319	2.650	1008.44781	-202.24739	1507.56531	-31.70106	-25.64809	1325.27820	-879.87518	45.99684	1305.45496	131.79797	200.76743	116.46641	457.34613	-219.08842	-1.17718	-372.03195	169.82825	9.36135	-1109.51575	-54.76149	-5.43197
320	2.658	1014.02808	-202.40752	1499.83716	-32.62650	-24.15146	1324.82739	-880.58063	45.77614	1302.45020	155.69281	200.48528	117.26315	444.97037	-218.25612	-1.29592	-381.95709	170.46693	5.05281	-1122.03418	-53.95914	-5.41179
321	2.667	1019.61121	-202.46086	1491.80078	-33.54131	-22.61668	1324.31702	-880.96027	45.85062	1299.43970	179.68344	199.15799	117.57487	432.57443	-217.38800	-1.44439	-392.95328	170.74434	2.81884	-1134.47400	-53.34528	-5.40276
322	2.675	1025.10571	-202.36609	1483.52087	-34.39442	-21.07300	1323.77966	-881.03729	46.18224	1296.50867	203.87582	196.85437	117.81300	420.17352	-216.54138	-1.55656	-404.54016	170.82074	2.52204	-1146.89490	-52.81028	-5.40468
323	2.683	1030.41138	-202.09454	1475.07886	-35.13168	-19.53760	1323.22437	-880.85498	46.72752	1293.75049	228.31271	193.52029	117.89849	407.79907	-215.75476	-1.62652	-416.66211	170.94539	3.48376	-1159.37769	-52.29369	-5.36666
324	2.692	1035.42639	-201.63553	1466.57251	-35.70830	-18.01537	1322.64648	-880.45624	47.45337	1291.25330	253.01849	189.00371	117.44612	395.47333	-214.96745	-1.70417	-429.22244	171.30185	4.76407	-1171.79236	-51.84117	-5.19301
325	2.700	1040.05322	-200.98753	1458.11084	-36.10259	-16.50761	1322.04028	-879.87225	48.33153	1289.09424	277.97217	183.21985	116.11171	383.18710	-214.12633	-1.79679	-441.95636	171.94444	5.59917	-1183.79785	-51.52503	-4.82989
326	2.708	1044.20630	-200.14935	1449.81287	-36.31184	-15.03920	1321.40466	-879.12054	49.32141	1287.34167	303.06339	176.40012	113.88876	370.91650	-213.27161	-1.87547	-454.61691	172.84090	5.64996	-1195.14380	-51.46774	-4.28297
327	2.717	1047.82178	-199.11086	1441.80701	-36.34141	-13.66974	1320.74451	-878.21643	50.35308	1286.05151	328.17990	168.99774	111.01680	358.65457	-212.44083	-1.95357	-467.08237	173.93080	4.92564	-1205.77515	-51.81721	-3.50274
328	2.725	1050.85803	-197.84987	1434.22595	-36.19950	-12.47070	1320.06250	-877.18811	51.32158	1285.25623	353.33368	161.30356	107.68925	346.42853	-211.59073	-2.06773	-479.33786	175.15886	3.64202	-1215.69824	-52.54099	-2.33033
329	2.733	1053.28833	-196.34959	1427.19397	-35.89532	-11.49262	1319.35071	-876.07953	52.09997	1284.95410	378.59674	153.34595	103.99818	334.27576	-210.67755	-2.20848	-491.45142	176.45901	2.18819	-1224.97302	-53.35453	-0.65212
330	2.742	1055.09961	-194.61572	1420.81665	-35.44192	-10.75493	1318.58826	-874.94519	52.57467	1285.10242	403.95175	145.19257	100.07047	322.18793	-209.72174	-2.32015	-503.54785	177.74544	1.03779	-1233.73560	-53.97701	1.43732
331	2.750	1056.29626	-192.67288	1415.17834	-34.86168	-10.26518	1317.75195	-873.84448	52.68962	1285.62097	429.29562	137.15762	96.07976	310.11176	-208.75269	-2.36182	-515.71918	178.96419	0.44299	-1242.01453	-54.36643	3.68906
332	2.758	1056.89905	-190.55765	1410.34363	-34.18466	-10.04106	1316.82874	-872.83478	52.46789	1286.40796	454.58328	129.61485	92.08603	298.01093	-207.76080	-2.36100	-527.94495	180.11856	0.23707	-1249.52368	-54.71036	5.92474
333	2.767	1056.93958	-188.31326	1406.36218	-33.43826	-10.10714	1315.82666	-871.95978	51.99406	1287.36072	479.93289	122.72581	87.93403	285.89410	-206.73305	-2.39775	-540.14569	181.22195	0.09197	-1255.73071	-55.41845	8.23986
334	2.775	1056.45508	-185.97917	1403.27380	-32.63584	-10.47490	1314.77734	-871.23834	51.37811	1288.39075	505.58737	116.46471	83.37495	273.78931	-205.70377	-2.51844	-552.28271	182.25757	-0.12341	-1260.25256	-57.10145	11.08015
335	2.783	1055.48767	-183.59036	1401.10889	-31.77644	-11.12952	1313.72791	-870.66052	50.72581	1289.42944	531.81873	110.84636	78.30893	261.72748	-204.73697	-2.67904	-564.36047	183.20612	-0.33234	-1263.00159	-60.39838	15.32114
336	2.792	1054.08997	-181.18048	1399.88000	-30.86089	-12.02484	1312.72791	-870.19385	50.12215	1290.43115	558.80243	106.10983	72.95583	249.72238	-203.84991	-2.79115	-576.38647	184.09964	-0.45213	-1263.69202	-65.68704	22.12607
337	2.800	1052.32507	-178.77287	1399.57520	-29.90970	-13.09373	1311.81885	-869.80029	49.63168	1291.37500	586.40619	102.75999	67.84330	237.72842	-202.97874	-2.81543	-588.37646	185.00993	-0.49673	-1261.47229	-72.66441	32.08057
338	2.808	1050.25916	-176.37444	1400.16150	-28.96611	-14.28456	1311.02649	-869.45630	49.31163	1292.26245	614.07452	101.35724	63.60612	225.67010	-202.04926	-2.78985	-600.35651	185.96643	-0.53004	-1255.39917	-80.08194	44.14615
339	2.817	1047.95117	-173.97916	1401.59460	-28.08829	-15.58492	1310.35339	-869.16406	49.21498	1293.11621	641.00543	102.07693	60.61388	213.53580	-201.06808	-2.76970	-612.33167	186.92557	-0.58916	-1245.18811	-86.11847	55.78344
340	2.825	1045.45203	-171.57372	1403.82837	-27.34031	-16.99200	1309.77490	-868.95056	49.37480	1293.97815	666.44928	104.43677	58.59590	201.38428	-200.09642	-2.78343	-624.29510	187.84331	-0.66027	-1231.21265	-89.59918	64.67785
341	2.833	1042.80920	-169.14725	1406.81848	-26.78279	-18.47293	1309.24329	-868.85669	49.79150	1294.90161	689.92523	107.56455	56.70829	189.24823	-199.15312	-2.83296	-636.26910	188.71066	-0.71366	-1213.86768	-91.03085	70.41601
342	2.842	1040.06494	-166.70221	1410.52466	-26.45952	-19.96918	1308.70630	-868.92194	50.44028	1295.93579	711.29572	110.73293	54.13336	177.09048	-198.22072	-2.87997	-648.29370	189.51411	-0.74263	-1193.37476	-91.73212	73.95497
343	2.850	1037.25439	-164.25394	1414.90405	-26.38141	-21.41179	1308.13110	-869.17188	51.28823	1297.11584	730.57935	113.63212	50.64410	164.87044	-197.31256	-2.86883	-660.38977	190.25906	-0.75407	-1170.04297	-92.18081	75.91424
344	2.858	1034.41016	-161.82074	1419.90295	-26.52242	-22.71795	1307.51135	-869.61218	52.29951	1298.45972	747.55762	116.32959	46.58169	152.60071	-196.44879	-2.80510	-672.55823	191.02203	-0.74698	-1144.21484	-92.03035	76.28918
345	2.867	1031.56482	-159.41653	1425.45569	-26.83669	-23.79734	1306.85706	-870.22528	53.42920	1299.96484	761.50275	119.09087	42.27703	140.32239	-195.60466	-2.76098	-684.79590	191.88815	-0.71516	-1116.08545	-91.08154	75.22304
346	2.875	1028.74792	-157.04846	1431.48767	-27.28056	-24.56724	1306.17773	-870.97021	54.62595	1301.61157	771.35773	122.15302	37.58257	128.05844	-194.74577	-2.78675	-697.09259	192.83813	-0.66039	-1085.79736	-89.57545	73.26064
347	2.883	1025.98755	-154.71901	1437.91370	-27.81897	-24.95716	1305.47583	-871.78625	55.84121	1303.37512	776.31744	125.59293	32.06759	115.79263	-193.88364	-2.85499	-709.42786	193.76785	-0.59280	-1053.51758	-87.90385	71.06323
348	2.892	1023.30817	-152.43365	1444.63696	-28.42049	-24.91744	1304.75830	-872.60046	57.02855	1305.23682	776.21344	129.36453	25.50954	103.47842	-193.06708	-2.89046	-721.79663	194.62685	-0.50565	-1019.39063	-86.27921	69.15552
349	2.900	1020.73096	-150.20689	1451.55493	-29.05288	-24.43628	1304.05981	-873.33478	58.14498	1307.18469	771.45367	133.39392	18.08379	91.08890	-192.32120	-2.85302	-734.20752	195.46091	-0.38033	-983.65118	-84.66319	67.91324
350	2.908	1018.27814	-148.05974	1458.56775	-29.67974	-23.54219	1303.44641	-873.91797	59.16412	1309.21045	762.94879	137.55649	10.34523	78.65063	-191.59288	-2.78199	-746.64966	196.31937	-0.24069	-946.82153	-82.98734	67.62690
351	2.917	1015.97620	-146.01041	1465.58386	-30.25960	-22.28275	1302.99683	-874.29938	60.08214	1311.30554	752.01385	141.53215	3.28809	66.20801	-190.79163	-2.73309	-759.10583	197.19421	-0.15491	-909.68585	-81.35022	68.48399
352	2.925	1013.86188	-144.06387	1472.51770	-30.75506	-20.70578	1302.78235	-874.45081	60.90672	1313.45471	739.88824	144.81210	-1.87843	53.78772	-189.89154	-2.71579	-771.57489	198.04741	-0.16136	-873.02466	-79.93245	70.48732
353	2.933	1011.99237	-142.20966	1479.28308	-31.15007	-18.86654	1302.85547	-874.36542	61.63993	1315.63184	727.26044	147.03987	-4.60043	41.38892	-188.93326	-2.71426	-784.05249	198.88097	-0.21677	-837.38269	-78.81873	73.39145
354	2.942	1010.44269	-140.43422	1485.79016	-31.45641	-16.83345	1303.24194	-874.06104	62.27107	1317.80334	714.39532	148.35394	-5.47853	28.96307	-187.95523	-2.71142	-796.52649	199.76401	-0.23326	-803.02838	-77.94573	76.74038
355	2.950	1009.28784	-138.73868	1491.94641	-31.70275	-14.67383	1303.93872	-873.58270	62.78875	1319.93567	701.53149	149.26579	-5.55855	16.44427	-186.98274	-2.69506	-808.99036	200.75554	-0.16478	-770.04535	-77.12724	79.97104
356	2.958	1008.58759	-137.14096	1497.66272	-31.92393	-12.45090	1304.91296	-872.99786	63.19892	1322.00037	688.90192	150.20285	-5.50555	3.85126	-186.02722	-2.67615	-821.44122	201.83128	-0.03648	-738.49969	-76.15672	82.53596
357	2.967	1008.38000	-135.66183	1502.85950	-32.15444	-10.22849	1306.10889	-872.38995	63.52477	1323.97363	676.52118	151.22057	-5.52227	-8.68393	-185.09647	-2.66623	-833.88843	202.89880	0.10780	-708.52478	-74.96344	84.04812
358	2.975	1008.67944	-134.31110	1507.47815	-32.42019	-8.06203	1307.46191	-871.84991	63.79028	1325.83142	664.18890	152.14256	-5.59393	-20.98840	-184.25586	-2.59915	-846.36761	203.85985	0.24870	-680.17468	-73.68679	84.37975
359	2.983	1009.47339	-133.08167	1511.48926	-32.73389	-5.99887	1308.90906	-871.46594	64.01286	1327.54480	651.73059	152.92064	-5.68924	-32.83356	-183.60918	-2.27780	-858.89636	204.70024	0.38064	-653.22974	-72.64330	83.66504
360	2.992	1010.71844	-131.94843	1514.87598	-33.09644	-4.08934	1310.39246	-871.31714	64.21172	1329.08752	639.18365	153.70807	-5.80883	-43.82816	-183.20540	-1.38789	-871.43188	205.51520	0.49334	-627.19946	-72.23214	82.21654
361	3.000	1012.34137	-130.87477	1517.59314	-33.49989	-2.38735	1311.86353	-871.46826	64.41751	1330.43994	626.70477	154.60870	-5.92112	-53.42670	-183.03415	0.40771	-883.92163	206.40506	0.57264	-601.55817	-72.78606	80.35511
362	3.008	1014.25421	-129.82884	1519.55151	-33.93417	-0.94774	1313.28491	-871.96021	64.67309	1331.58020	614.35870	155.58777	-5.97660	-61.06326	-183.08786	3.30281	-896.35748	207.37836	0.61005	-576.09039	-74.42462	78.22385
363	3.017	1016.37305	-128.79718	1520.65405	-34.39733	0.17615	1314.62903	-872.80774	65.02411	1332.47485	602.07922	156.58199	-5.98868	-66.34760	-183.42683	7.29259	-908.76196	208.36612	0.61030	-551.12231	-77.01213	75.70426
364	3.025	1018.62476	-127.78909	1520.82996	-34.89887	0.94314	1315.87329	-874.00629	65.50415	1333.07861	589.76678	157.56438	-6.02393	-69.28290	-184.23825	12.41663	-921.15381	209.32742	0.60836	-527.46869	-80.24734	72.45745
365	3.033	1020.94800	-126.83859	1520.03516	-35.45377	1.34035	1316.99658	-875.53546	66.12614	1333.34265	577.33575	158.58803	-6.14140	-70.14703	-185.82817	19.14539	-933.52258	210.32782	0.66835	-506.09729	-83.81956	68.06326
366	3.042	1023.29816	-125.99339	1518.24146	-36.08026	1.39138	1317.97827	-877.35297	66.88314	1333.22937	564.77356	159.71608	-6.35255	-68.76447	-188.56200	28.41815	-945.84534	211.44002	0.80277	-487.70477	-87.54622	62.24380
367	3.050	1025.65405	-125.28627	1515.43347	-36.80365	1.14238	1318.79614	-879.38995	67.74526	1332.72449	552.21429	160.88043	-6.60115	-63.94812	-192.72617	40.91091	-958.12585	212.61731	0.91904	-472.50519	-91.44081	55.08178
368	3.058	1028.01880	-124.71775	1511.60913	-37.65300	0.63875	1319.42883	-881.55768	68.65499	1331.83691	539.80713	161.96640	-6.82612	-54.19882	-198.26999	55.99271	-970.39172	213.76610	0.92348	-460.36993	-95.64176	47.04990
369	3.067	1030.40955	-124.26802	1506.76819	-38.64953	-0.08113	1319.86475	-883.75537	69.53786	1330.59070	527.54608	162.94725	-7.02092	-39.06116	-204.67175	71.56855	-982.66077	214.86349	0.84291	-451.13885	-100.22165	38.79766
370	3.075	1032.84021	-123.91557	1500.89990	-39.79762	-0.97922	1320.10291	-885.87628	70.32037	1329.01855	515.33722	163.84689	-7.18068	-19.50418	-211.11044	85.13518	-994.92456	215.93503	0.77856	-444.83563	-105.07475	30.87232
371	3.083	1035.31372	-123.64186	1493.99963	-41.08079	-2.01446	1320.14429	-887.81476	70.93919	1327.16052	503.10440	164.72603	-7.29086	2.88788	-216.81799	95.08826	-1007.15698	217.00153	0.77535	-441.69531	-109.92242	23.52151
372	3.092	1037.82117	-123.42923	1486.09241	-42.46194	-3.14727	1319.98914	-889.47510	71.33669	1325.06421	490.82254	165.69138	-7.38112	26.82727	-221.37881	101.27631	-1019.34448	218.08231	0.79288	-442.03381	-114.31761	16.67160
373	3.100	1040.33777	-123.26720	1477.23279	-43.88821	-4.34534	1319.64465	-890.78882	71.44917	1322.78333	478.55661	166.80696	-7.48147	51.64923	-224.74471	104.58243	-1031.50195	219.17906	0.77863	-445.96747	-117.71366	10.19557
374	3.108	1042.81824	-123.16543	1467.49878	-45.29840	-5.58274	1319.13513	-891.73474	71.21230	1320.37537	466.37424	167.99860	-7.56898	77.15442	-227.01018	106.09216	-1043.65820	220.25922	0.73026	-453.13525	-119.67178	4.33894
375	3.117	1045.20032	-123.15425	1456.99915	-46.63325	-6.83514	1318.50244	-892.34009	70.59034	1317.90234	454.22818	169.13315	-7.63344	103.31256	-228.24304	106.55994	-1055.83484	221.30029	0.68557	-462.77502	-120.11293	-0.19630
376	3.125	1047.41064	-123.25853	1445.88745	-47.84681	-8.07338	1317.80200	-892.66357	69.59285	1315.44238	442.02451	170.21408	-7.72054	130.04895	-228.47687	106.34207	-1068.03955	222.31216	0.66824	-474.10162	-119.42477	-2.83991
377	3.133	1049.36804	-123.46196	1434.37170	-48.91187	-9.25984	1317.09875	-892.77118	68.25983	1313.09558	429.73569	171.32771	-7.85913	157.18806	-227.74899	105.52055	-1080.26550	223.31059	0.67185	-486.44659	-118.23417	-3.77945
378	3.142	1050.98816	-123.69649	1422.71826	-49.81755	-10.35098	1316.45825	-892.71478	66.64110	1310.97412	417.42630	172.45599	-8.00977	184.53098	-226.12021	104.04433	-1092.48938	224.31921	0.69818	-499.16248	-117.00246	-3.79500
379	3.150	1052.19263	-123.86415	1411.23914	-50.56176	-11.30212	1315.92761	-892.52026	64.78865	1309.17749	405.19315	173.51830	-8.11256	211.96660	-223.67517	101.86999	-1104.65247	225.39919	0.79710	-511.75034	-115.87975	-3.63129
380	3.158	1052.92468	-123.87796	1400.26367	-51.14314	-12.07947	1315.51758	-892.19073	62.75695	1307.76453	393.04172	174.47519	-8.15925	239.50934	-220.54338	99.04317	-1116.62964	226.64268	1.07758	-524.05505	-114.87317	-3.65503
381	3.167	1053.16833	-123.73083	1390.10852	-51.55752	-12.67679	1315.19897	-891.72211	60.60569	1306.74084	380.87607	175.35858	-8.21507	267.23523	-216.98389	95.72194	-1128.23584	228.09453	1.67801	-536.17377	-114.00124	-3.89084
382	3.175	1052.96521	-123.55898	1381.05444	-51.79903	-13.12251	1314.91577	-891.12231	58.40597	1306.06836	368.64667	176.25348	-8.35059	295.19016	-213.39487	92.16595	-1139.27551	229.66685	2.67953	-548.23706	-113.26392	-4.20831
383	3.183	1052.40088	-123.58003	1373.32288	-51.86129	-13.47413	1314.60925	-890.42517	56.25302	1305.68604	356.42581	177.18935	-8.54902	323.38501	-210.17639	88.63838	-1149.57605	231.19638	4.02864	-560.31787	-112.57556	-4.49918
384	3.192	1051.56409	-123.93541	1367.05591	-51.73972	-13.79499	1314.23901	-889.69312	54.27171	1305.51953	344.30453	178.09808	-8.72677	351.85443	-207.55887	85.24830	-1158.91968	232.67642	5.63651	-572.44153	-111.83958	-4.73425
385	3.200	1050.52698	-124.63820	1362.32397	-51.43899	-14.11563	1313.79321	-889.00616	52.59729	1305.48596	332.26901	178.94254	-8.83530	380.65161	-205.50604	81.90727	-1166.84729	234.45279	7.60167	-584.58051	-111.05518	-4.92135
386	3.208	1049.35767	-125.64600	1359.14709	-50.97930	-14.41001	1313.28467	-888.44678	51.34181	1305.50317	320.24167	179.81715	-8.89133	409.79346	-203.89862	78.52061	-1172.65173	236.98506	10.12003	-596.68079	-110.29667	-5.08122
387	3.217	1048.12939	-126.91885	1357.50305	-50.39111	-14.61398	1312.73718	-888.08905	50.57280	1305.49976	308.19629	180.81320	-8.92364	439.23697	-202.86421	75.18074	-1175.81506	240.28070	13.07800	-608.73291	-109.62795	-5.23857
388	3.225	1046.91479	-128.42435	1357.33337	-49.70546	-14.66950	1312.17151	-887.99176	50.30724	1305.41992	296.15829	181.81621	-8.94465	468.83176	-202.73032	72.09191	-1176.38354	244.02631	16.22281	-620.77405	-109.03480	-5.39041
389	3.233	1045.77722	-130.12631	1358.55359	-48.95422	-14.55295	1311.60242	-888.19122	50.50666	1305.22437	284.15152	182.62152	-8.96376	498.22513	-203.65276	69.38160	-1174.82434	248.41933	20.12883	-632.83405	-108.43179	-5.51190
390	3.242	1044.76526	-131.98270	1361.06042	-48.17756	-14.26899	1311.04395	-888.69568	51.07783	1304.89880	272.15100	183.22008	-8.97779	526.86194	-205.44623	67.01090	-1171.52490	254.19617	26.47074	-644.90649	-107.77288	-5.59957
391	3.250	1043.90833	-133.95300	1364.73071	-47.42924	-13.82888	1310.51343	-889.48224	51.88829	1304.46594	260.05832	183.77744	-8.95618	554.11902	-207.75151	64.76737	-1166.26196	261.61832	36.53802	-656.96631	-107.10378	-5.68807
392	3.258	1043.21545	-136.00545	1369.42334	-46.77857	-13.23884	1310.02808	-890.50006	52.78711	1303.98108	247.79120	184.40877	-8.88531	579.45972	-210.23901	62.32911	-1158.34021	269.65631	49.40461	-669.01874	-106.45148	-5.82676
393	3.267	1042.67432	-138.12267	1374.99048	-46.30817	-12.50400	1309.60193	-891.68384	53.62020	1303.50903	235.41031	185.14706	-8.80975	602.54749	-212.59143	59.41012	-1147.49841	276.28073	61.96565	-681.09485	-105.75793	-6.02642
394	3.275	1042.25647	-140.30139	1381.28992	-46.10368	-11.63696	1309.24121	-892.96649	54.24392	1303.10510	223.07336	185.99686	-8.78767	623.23132	-214.45796	55.92133	-1134.23291	279.76883	71.00290	-693.18115	-104.96777	-6.22639
395	3.283	1041.92810	-142.54832	1388.18872	-46.23563	-10.65708	1308.93689	-894.28265	54.53729	1302.81714	210.84003	186.86679	-8.83860	641.37274	-215.69301	52.04266	-1118.98730	279.75607	75.29762	-705.24426	-104.09430	-6.34823
396	3.292	1041.65723	-144.87578	1395.56006	-46.74038	-9.58658	1308.65845	-895.57202	54.40964	1302.68628	198.62643	187.64091	-8.93385	656.72522	-216.52951	48.05950	-1101.55566	277.05829	75.95873	-717.32245	-103.19997	-6.37009
397	3.300	1041.41479	-147.28780	1403.27979	-47.61176	-8.45554	1308.36011	-896.78833	53.80811	1302.73730	186.34952	188.34242	-8.99862	669.00891	-217.23624	43.98717	-1081.58130	272.84399	75.07303	-729.49194	-102.36456	-6.31264
398	3.308	1041.17102	-149.76422	1411.22681	-48.80917	-7.30864	1307.99939	-897.90161	52.73213	1302.97253	174.00574	189.04500	-8.96706	678.01941	-217.77708	39.45949	-1059.18689	268.00690	74.16794	-741.77637	-101.61406	-6.20680
399	3.317	1040.88916	-152.24939	1419.28174	-50.26934	-6.20800	1307.55200	-898.89764	51.24643	1303.37280	161.64578	189.74702	-8.86990	683.67151	-217.98550	34.13212	-1034.79858	262.89639	73.67506	-754.15686	-100.84881	-6.11727
400	3.325	1040.52393	-154.64716	1427.31909	-51.91270	-5.23190	1307.01599	-899.78198	49.47377	1303.90491	149.31750	190.44180	-8.80298	686.04065	-217.82199	28.05106	-1008.66028	257.33377	73.33614	-766.59558	-99.94518	-6.11803
401	3.333	1040.03772	-156.85379	1435.21021	-53.65157	-4.46261	1306.40820	-900.57678	47.56892	1304.53979	137.01654	191.18997	-8.79184	685.30109	-217.42616	21.58749	-980.74042	250.94049	72.78502	-779.03528	-98.93012	-6.21348
402	3.342	1039.42017	-158.81264	1442.83936	-55.39903	-3.96952	1305.76563	-901.30170	45.69127	1305.26477	124.69494	192.05389	-8.77761	681.55811	-217.06828	15.19822	-950.94189	243.59039	71.95467	-791.45374	-97.93243	-6.34417
403	3.350	1038.69214	-160.52599	1450.11182	-57.07157	-3.80058	1305.15112	-901.95831	43.98094	1306.08118	112.29966	193.01152	-8.72821	674.83466	-216.94368	9.34507	-919.35315	235.55670	71.28058	-803.88416	-97.00861	-6.45383
404	3.358	1037.89673	-162.03333	1456.95215	-58.59219	-3.98623	1304.65393	-902.52771	42.53342	1306.99573	99.81472	193.98819	-8.67141	665.30353	-216.97696	4.60275	-886.46655	227.33458	71.54430	-816.34723	-96.13272	-6.50135
405	3.367	1037.09326	-163.39154	1463.29541	-59.90002	-4.54554	1304.37329	-902.97473	41.38269	1308.01013	87.27966	194.91748	-8.64050	653.56671	-216.91531	1.54621	-853.19690	219.44820	73.40140	-828.81403	-95.29747	-6.45359
406	3.375	1036.35120	-164.65694	1469.08240	-60.95723	-5.47525	1304.39563	-903.25708	40.51160	1309.11475	74.74100	195.76701	-8.64168	640.65045	-216.57761	0.25141	-820.55493	212.30148	76.93769	-841.26001	-94.53250	-6.32233
407	3.383	1035.73914	-165.87604	1474.25623	-61.75106	-6.73298	1304.77612	-903.34607	39.87867	1310.28760	62.20130	196.57558	-8.64762	627.56738	-215.94113	0.09582	-789.20813	205.99359	81.58105	-853.73450	-93.82268	-6.18049
408	3.392	1035.30847	-167.08514	1478.75977	-62.29413	-8.24458	1305.53296	-903.24597	39.43806	1311.49792	49.62516	197.40768	-8.61660	614.83704	-215.06279	0.25054	-759.35449	200.23898	86.43250	-866.32214	-93.07245	-6.10478
409	3.400	1035.08411	-168.30867	1482.53235	-62.61234	-9.92937	1306.64954	-902.99579	39.14936	1312.70959	36.98421	198.24117	-8.55362	602.44275	-214.05075	0.22613	-730.95880	194.62674	90.73096	-879.00500	-92.25256	-6.09229
410	3.408	1035.06348	-169.56151	1485.51025	-62.72631	-11.71877	1308.08472	-902.65753	38.97794	1313.88721	24.31142	198.99033	-8.51779	590.10413	-213.10297	-0.03527	-704.00354	189.01283	94.07799	-891.63391	-91.51566	-6.04319
411	3.417	1035.22424	-170.85112	1487.62793	-62.64785	-13.55410	1309.78857	-902.29565	38.88947	1315.00244	11.69411	199.65204	-8.51580	577.54791	-212.43643	-0.35522	-678.50171	183.58868	96.35655	-904.09833	-90.98387	-5.87963
412	3.425	1035.53674	-172.17296	1488.82080	-62.38652	-15.36634	1311.71655	-901.95996	38.84964	1316.03613	-0.76174	200.32918	-8.38589	564.71924	-212.05984	-0.56482	-654.31097	178.64813	97.57071	-916.47711	-90.51038	-5.67172
413	3.433	1035.97180	-173.50896	1489.03601	-61.95582	-17.07184	1313.82349	-901.68475	38.82719	1316.97485	-12.89651	201.08797	-7.79696	551.79053	-211.72055	-0.63007	-631.01477	174.39459	97.78101	-928.97284	-89.82808	-5.56650
414	3.442	1036.50195	-174.83151	1488.24255	-61.38262	-18.60026	1316.04602	-901.50183	38.79416	1317.80737	-24.47532	201.88760	-6.39926	538.92932	-211.19185	-0.59886	-608.08234	170.93974	97.12044	-941.70624	-88.84827	-5.61828
415	3.450	1037.10510	-176.11256	1486.43347	-60.71280	-19.91468	1318.30298	-901.44727	38.72754	1318.52173	-35.20296	202.67265	-3.97989	526.17218	-210.46170	-0.54204	-585.19171	168.39842	95.79725	-954.59167	-87.72263	-5.74473
416	3.458	1037.76843	-177.33516	1483.62439	-60.00508	-20.99967	1320.51868	-901.55664	38.61038	1319.10205	-44.64790	203.46959	-0.43839	513.51282	-209.62100	-0.54749	-562.41205	166.89938	94.00220	-967.43994	-86.69479	-5.81395
417	3.467	1038.48865	-178.49092	1479.85217	-59.31873	-21.84525	1322.63843	-901.85632	38.42760	1319.52893	-52.18238	204.32652	4.32185	500.95596	-208.75592	-0.66070	-540.12183	166.49069	91.76080	-980.13306	-85.93197	-5.75682
418	3.475	1039.26917	-179.56682	1475.16956	-58.70406	-22.45061	1324.61865	-902.35449	38.16355	1319.78613	-57.14242	205.17546	10.40186	488.47162	-207.93915	-0.82702	-518.80780	167.07755	88.89098	-992.63904	-85.41402	-5.61103
419	3.483	1040.11707	-180.54492	1469.63318	-58.19639	-22.83256	1326.41357	-903.03485	37.80755	1319.86377	-59.09660	205.85544	17.89507	475.98584	-207.20416	-0.95293	-498.90344	168.43515	85.10292	-1004.98132	-84.95410	-5.46360
420	3.492	1041.04187	-181.41327	1463.29443	-57.81041	-23.01677	1327.97852	-903.85449	37.36370	1319.75720	-57.81736	206.27841	26.97872	463.43756	-206.53407	-1.00879	-480.70587	170.24315	80.12545	-1017.28510	-84.35336	-5.38263
421	3.500	1042.05481	-182.16730	1456.20190	-57.54173	-23.02423	1329.28162	-904.74487	36.85711	1319.46155	-52.82177	206.53311	37.91820	450.82251	-205.90964	-1.04454	-464.40091	172.16100	73.82047	-1029.71753	-83.52475	-5.39821
422	3.508	1043.16223	-182.80557	1448.41125	-57.38087	-22.87436	1330.31201	-905.62634	36.32406	1318.96838	-43.20353	206.87656	50.72198	438.19794	-205.32788	-1.12375	-450.16159	173.94284	66.27271	-1042.30713	-82.55653	-5.49275
423	3.517	1044.35791	-183.33282	1439.99658	-57.32735	-22.59581	1331.07849	-906.43463	35.78700	1318.26721	-28.38567	207.59769	64.68302	425.63699	-204.75252	-1.25676	-438.20361	175.47560	57.79270	-1054.93323	-81.66712	-5.60690
424	3.525	1045.62305	-183.76022	1431.05518	-57.39153	-22.22360	1331.60437	-907.13354	35.24519	1317.34937	-8.98478	208.75502	78.37511	413.15393	-204.09100	-1.40060	-428.76465	176.69098	48.86882	-1067.51941	-80.99034	-5.67157
425	3.533	1046.93115	-184.09402	1421.70483	-57.58522	-21.78238	1331.91748	-907.70343	34.69464	1316.21082	13.39465	209.99771	90.19235	400.70203	-203.26883	-1.50990	-422.03961	177.44833	40.09589	-1080.09937	-80.46455	-5.64646
426	3.542	1048.25244	-184.32967	1412.07678	-57.90860	-21.27927	1332.04810	-908.12512	34.15321	1314.85498	37.19158	210.66937	99.00694	388.24493	-202.32504	-1.57425	-418.13815	177.51382	31.98363	-1092.66882	-79.91570	-5.55329
427	3.550	1049.55762	-184.46227	1402.31348	-58.33948	-20.71473	1332.03369	-908.37622	33.67684	1313.29431	61.58389	210.17601	104.57998	375.79034	-201.39435	-1.62041	-417.15021	176.69904	24.71494	-1105.12378	-79.16483	-5.44390
428	3.558	1050.81812	-184.49460	1392.57300	-58.82967	-20.09475	1331.91956	-908.43884	33.35863	1311.54639	86.38050	208.31757	107.49345	363.35208	-200.57870	-1.68858	-419.20612	175.07289	18.15981	-1117.41174	-78.17035	-5.33050
429	3.567	1052.00684	-184.42792	1383.03601	-59.30918	-19.43559	1331.75073	-908.31244	33.29092	1309.63110	111.63111	205.20924	108.63426	350.91821	-199.86104	-1.80319	-424.30743	173.04282	12.26391	-1129.61890	-77.08522	-5.21088
430	3.575	1053.09509	-184.25479	1373.90186	-59.69762	-18.76065	1331.55530	-908.01532	33.52084	1307.57935	137.43173	200.98512	108.70016	338.47852	-199.15186	-1.95923	-432.08435	171.19463	7.42503	-1141.89026	-76.12255	-5.12111
431	3.583	1054.04675	-183.96320	1365.37878	-59.92043	-18.09384	1331.32385	-907.56683	34.04887	1305.44824	163.83914	195.76128	108.07040	326.05225	-198.39255	-2.13189	-441.90350	169.98358	4.30732	-1154.34875	-75.45385	-5.07569
432	3.592	1054.82129	-183.53941	1357.66492	-59.92203	-17.45755	1331.00842	-906.96838	34.85656	1303.32690	190.81665	189.72052	106.89006	313.65967	-197.59717	-2.30366	-453.23712	169.53354	3.18478	-1166.95093	-75.15167	-5.01414
433	3.600	1055.38538	-182.97171	1350.92236	-59.66971	-16.87051	1330.55261	-906.20148	35.92267	1301.32080	218.30200	183.00296	105.15585	301.30127	-196.80594	-2.46758	-465.73831	169.72450	3.57259	-1179.40894	-75.09145	-4.84300
434	3.608	1055.72717	-182.25618	1345.26257	-59.15307	-16.34625	1329.92932	-905.24188	37.21962	1299.52966	246.27750	175.64124	102.80094	288.97397	-196.02382	-2.59941	-479.00037	170.38518	4.52679	-1191.41406	-75.07299	-4.45417
435	3.617	1055.85925	-181.39847	1340.75464	-58.38405	-15.90177	1329.15039	-904.07867	38.70720	1298.02954	274.72913	167.70514	99.78554	276.67175	-195.22617	-2.66581	-492.49924	171.35275	5.19099	-1202.81152	-75.07121	-3.71345
436	3.625	1055.80298	-180.41643	1337.43970	-57.39625	-15.56287	1328.24634	-902.72418	40.33668	1296.86646	303.59756	159.38651	96.14539	264.38165	-194.40582	-2.67318	-505.79251	172.49284	5.11649	-1213.50916	-75.16476	-2.51161
437	3.633	1055.57019	-179.33813	1335.33936	-56.23921	-15.35182	1327.24463	-901.21814	42.05066	1296.06628	332.78427	150.94182	92.00133	252.09398	-193.57553	-2.67421	-518.65344	173.74796	4.29029	-1223.43286	-75.33209	-0.83563
438	3.642	1055.15698	-178.18750	1334.46033	-54.96478	-15.27733	1326.16589	-899.63013	43.76592	1295.64807	362.15036	142.67813	87.54916	239.80756	-192.73047	-2.71078	-531.02942	175.09790	3.00275	-1232.60425	-75.47195	1.22635
439	3.650	1054.55188	-176.97760	1334.79272	-53.61350	-15.34264	1325.02527	-898.05286	45.36295	1295.61719	391.54111	134.90189	82.98685	227.52274	-191.84952	-2.77093	-542.94623	176.45691	1.68333	-1241.13159	-75.49514	3.54439
440	3.658	1053.75012	-175.71800	1336.30090	-52.21230	-15.55497	1323.82751	-896.57642	46.71027	1295.94641	420.97287	127.61845	78.35947	215.22649	-190.92303	-2.81243	-554.48077	177.66864	0.71947	-1249.05225	-75.35964	6.02761
441	3.667	1052.75793	-174.41446	1338.92078	-50.78084	-15.92675	1322.56641	-895.26288	47.71432	1296.56970	450.77499	120.42119	73.53848	202.90344	-189.94556	-2.81984	-565.79449	178.63829	0.26260	-1256.10083	-75.19984	8.75335
442	3.675	1051.58545	-173.06354	1342.57153	-49.33659	-16.46633	1321.23975	-894.14130	48.35104	1297.39783	481.32693	113.05861	68.47555	190.57669	-188.90372	-2.83375	-577.11267	179.43401	0.18472	-1261.58496	-75.57848	12.13202
443	3.683	1050.23962	-171.65767	1347.17322	-47.90078	-17.16144	1319.86560	-893.22137	48.65579	1298.33447	512.61554	106.02608	63.40707	178.30219	-187.79620	-2.91208	-588.62708	180.22670	0.24480	-1264.65234	-77.30376	16.91317
444	3.692	1048.72363	-170.19229	1352.65210	-46.50641	-17.97747	1318.47766	-892.50482	48.69849	1299.28625	544.20111	100.26254	58.72366	166.10980	-186.65451	-3.05753	-600.43188	181.15228	0.25910	-1264.65967	-80.67012	23.96266
445	3.700	1047.03992	-168.66716	1358.93042	-45.19977	-18.87497	1317.10840	-891.98810	48.56484	1300.17419	575.59430	96.35913	54.72472	153.96643	-185.52905	-3.21158	-612.54163	182.23422	0.14756	-1261.08728	-85.15637	33.81608
446	3.708	1045.19519	-167.08958	1365.91650	-44.03885	-19.82454	1315.77661	-891.66412	48.34186	1300.94653	606.38385	94.33030	51.54404	141.80188	-184.46014	-3.32299	-624.93567	183.41000	-0.07787	-1253.43860	-89.91937	46.01035
447	3.717	1043.19910	-165.47716	1373.50708	-43.09205	-20.80726	1314.48669	-891.52240	48.11545	1301.58728	636.03705	93.84321	49.12572	129.58011	-183.47302	-3.38035	-637.56268	184.60034	-0.34796	-1241.61670	-94.10853	58.80986
448	3.725	1041.06067	-163.84685	1381.59546	-42.42534	-21.80714	1313.23413	-891.54535	47.98074	1302.11438	663.92694	94.26874	47.14935	117.31839	-182.57237	-3.39155	-650.32251	185.74954	-0.59299	-1226.07349	-96.83562	69.98331
449	3.733	1038.79199	-162.20253	1390.07532	-42.08167	-22.80214	1312.00903	-891.70587	48.04636	1302.56677	689.51019	94.75655	45.10445	105.03131	-181.72821	-3.37933	-663.08636	186.82230	-0.77332	-1207.31482	-97.57343	78.02772
450	3.742	1036.41418	-160.54323	1398.84216	-42.07362	-23.76313	1310.79700	-891.96552	48.41848	1302.98889	712.25653	94.62901	42.53845	92.70752	-180.89735	-3.37768	-675.75000	187.79138	-0.87449	-1185.57690	-96.60521	82.62875
451	3.750	1033.95874	-158.88025	1407.79309	-42.38926	-24.66724	1309.58069	-892.27173	49.16604	1303.42493	731.50452	93.75711	39.27272	80.33276	-180.05852	-3.40315	-688.26422	188.65439	-0.89899	-1161.02039	-94.68231	84.21909
452	3.758	1031.45935	-157.23686	1416.82581	-42.99455	-25.50174	1308.34106	-892.56372	50.29128	1303.92114	746.56897	92.47768	35.38826	67.90875	-179.21143	-3.43831	-700.63055	189.44489	-0.86079	-1133.84314	-92.33879	83.45644
453	3.767	1028.94482	-155.63213	1425.84167	-43.83000	-26.24353	1307.06482	-892.78131	51.73171	1304.52307	756.96747	91.16475	31.01429	55.45709	-178.35632	-3.45011	-712.89490	190.21632	-0.78677	-1104.16858	-89.67344	81.04456
454	3.775	1026.44031	-154.07195	1434.75415	-44.81237	-26.84676	1305.76111	-892.86536	53.37668	1305.26758	762.47760	90.02280	26.21432	43.00287	-177.48927	-3.42318	-725.13879	191.02061	-0.71163	-1072.10852	-86.70478	77.77209
455	3.783	1023.97571	-152.55309	1443.48511	-45.84585	-27.25813	1304.47107	-892.76428	55.07643	1306.17773	763.03021	89.20036	21.01996	30.54755	-176.60417	-3.37555	-737.44202	191.86954	-0.65012	-1037.95825	-83.66923	74.48666
456	3.792	1021.59302	-151.07030	1451.95789	-46.83114	-27.43283	1303.26270	-892.44965	56.66426	1307.26318	758.69604	88.86919	15.44365	18.06085	-175.68867	-3.33869	-749.84747	192.73972	-0.58770	-1002.16199	-80.75996	71.81912
457	3.800	1019.34448	-149.63000	1460.09558	-47.66846	-27.33726	1302.21838	-891.92303	57.99754	1308.52332	749.92560	89.22041	9.54855	5.51846	-174.73936	-3.31449	-762.36548	193.63182	-0.51334	-965.15472	-77.91331	70.00600
458	3.808	1017.28522	-148.25917	1467.82410	-48.26545	-26.95206	1301.42249	-891.20935	58.99051	1309.95032	737.81226	90.33382	3.69469	-7.06897	-173.78162	-3.26619	-774.98999	194.55290	-0.44527	-927.40717	-75.10410	69.09480
459	3.817	1015.47217	-146.98497	1475.07581	-48.54989	-26.27832	1300.94763	-890.34863	59.62579	1311.52649	723.98840	91.93899	-1.31367	-19.70187	-172.84279	-3.17237	-787.70190	195.47763	-0.40755	-889.51910	-72.58182	69.18579
460	3.825	1013.96484	-145.80455	1481.78796	-48.48165	-25.33696	1300.84363	-889.38806	59.94281	1313.22339	710.02008	93.56564	-4.63695	-32.41266	-171.91467	-3.07551	-800.47894	196.40213	-0.38920	-852.09265	-70.69586	70.39204
461	3.833	1012.82068	-144.69025	1487.90112	-48.06372	-24.16265	1301.12756	-888.37518	60.01141	1315.00159	696.68146	94.99924	-6.13424	-45.17883	-170.98376	-3.04389	-813.30432	197.36913	-0.35331	-815.53577	-69.55310	72.58652
462	3.842	1012.08765	-143.62201	1493.35889	-47.34285	-22.80212	1301.77905	-887.35297	59.91063	1316.81177	683.84930	96.26266	-6.45900	-57.82788	-170.09155	-3.04781	-826.16064	198.39838	-0.28461	-780.06183	-68.87215	75.23122
463	3.850	1011.79675	-142.60229	1498.10571	-46.39145	-21.31766	1302.74658	-886.35754	59.71263	1318.60657	671.08936	97.30142	-6.36820	-69.98877	-169.33493	-2.85200	-839.02905	199.45010	-0.19294	-745.88354	-68.23191	77.55281
464	3.858	1011.95032	-141.64719	1502.08008	-45.28441	-19.78352	1303.95605	-885.41986	59.46736	1320.34851	658.15417	98.07485	-6.24881	-81.08463	-168.82445	-2.05736	-851.90198	200.47647	-0.08686	-713.33844	-67.43474	78.93451
465	3.867	1012.51459	-140.77376	1505.20874	-44.08854	-18.27435	1305.32031	-884.56598	59.20640	1322.01196	645.04376	98.74738	-6.23669	-90.47110	-168.66457	-0.27821	-864.79749	201.46768	0.02932	-682.74231	-66.60914	79.13300
466	3.875	1013.42517	-139.99130	1507.40479	-42.86555	-16.86222	1306.75061	-883.81476	58.95829	1323.58496	631.89862	99.54588	-6.38136	-97.74469	-168.97673	2.73975	-877.75232	202.42911	0.15562	-654.10657	-66.08406	78.20099
467	3.883	1014.60339	-139.30650	1508.57129	-41.67334	-15.61857	1308.16174	-883.18341	58.74454	1325.07031	618.85590	100.55939	-6.64979	-102.98895	-170.01161	7.27669	-890.78412	203.35754	0.29688	-627.02490	-66.21852	76.34550
468	3.892	1015.97705	-138.73622	1508.61011	-40.55831	-14.60714	1309.47546	-882.69836	58.57150	1326.47595	605.93835	101.71311	-6.92189	-106.48749	-172.28911	14.06748	-903.86487	204.28613	0.45733	-600.86377	-67.26704	73.85388
469	3.900	1017.49933	-138.29295	1507.43518	-39.55238	-13.87719	1310.62842	-882.39661	58.44099	1327.80164	593.08191	102.88850	-7.06560	-107.74432	-176.50739	24.41180	-916.93469	205.29520	0.62324	-575.13281	-69.33527	70.99031
470	3.908	1019.15912	-137.95393	1504.98889	-38.68561	-13.46688	1311.58276	-882.31860	58.36286	1329.02783	580.24097	104.00726	-7.08078	-104.94537	-183.18924	39.20687	-929.92578	206.41243	0.73888	-549.80377	-72.41883	67.84691
471	3.917	1020.97333	-137.66745	1501.25049	-38.00298	-13.40535	1312.33142	-882.49536	58.35822	1330.11401	567.43854	105.02396	-7.11340	-96.09802	-192.32306	57.44774	-942.77881	207.58237	0.74860	-525.37524	-76.44874	64.29564
472	3.925	1022.96741	-137.39235	1496.23291	-37.56632	-13.70493	1312.88977	-882.93683	58.45294	1331.00220	554.71326	106.00581	-7.29697	-80.74997	-203.17943	75.96320	-955.45862	208.75948	0.67300	-502.64630	-81.29000	60.07227
473	3.933	1025.15564	-137.12041	1489.97424	-37.43909	-14.34799	1313.27893	-883.62897	58.65776	1331.62549	542.09833	107.12376	-7.61267	-60.24854	-214.49068	91.06407	-967.96912	209.93428	0.59383	-482.41241	-86.72573	54.89067
474	3.942	1027.53430	-136.86639	1482.53577	-37.66685	-15.28127	1313.51538	-884.53369	58.95510	1331.91626	529.67139	108.41608	-7.89084	-36.60028	-225.03152	100.67074	-980.34937	211.10106	0.58019	-465.30560	-92.51760	48.59854
475	3.950	1030.08313	-136.64688	1474.00732	-38.26550	-16.43926	1313.60620	-885.58582	59.31355	1331.81042	517.46368	109.72684	-8.00373	-11.34961	-234.13132	105.07198	-992.64905	212.26376	0.63888	-451.75995	-98.49598	41.34015
476	3.958	1032.76843	-136.47137	1464.50757	-39.22027	-17.78838	1313.55151	-886.69385	59.70982	1331.25122	505.35220	110.93785	-8.01896	14.81598	-241.68181	106.00343	-1004.90088	213.42778	0.69965	-442.01898	-104.55678	33.53839
477	3.967	1035.54858	-136.35107	1454.17944	-40.48887	-19.33526	1313.35571	-887.75085	60.12759	1330.19324	493.16873	112.05860	-8.08675	41.81424	-247.82150	105.25756	-1017.11121	214.58008	0.67685	-436.17841	-110.59036	25.69203
478	3.975	1038.38049	-136.30559	1443.19019	-42.00260	-21.07759	1313.03992	-888.65320	60.54360	1328.60913	480.85730	113.09798	-8.26989	69.65662	-252.69867	103.93829	-1029.27026	215.70157	0.57748	-434.23853	-116.37845	18.18799
479	3.983	1041.21997	-136.36009	1431.73865	-43.67218	-22.95947	1312.64709	-889.32593	60.91412	1326.51147	468.51166	114.04609	-8.49310	98.13959	-256.41074	102.42940	-1041.37061	216.78226	0.50495	-436.10785	-121.47647	11.28753
480	3.992	1044.01868	-136.54413	1420.06592	-45.39919	-24.88079	1312.23743	-889.74884	61.15472	1323.98328	456.27896	114.93909	-8.62517	126.91550	-258.99280	100.66685	-1053.41833	217.81485	0.53483	-441.50342	-125.25651	5.30214
481	4.000	1046.72437	-136.88174	1408.46191	-47.08080	-26.73630	1311.87964	-889.96075	61.15165	1321.16882	444.22531	115.83269	-8.63363	155.73526	-260.44406	98.49281	-1065.42700	218.78462	0.62983	-449.82574	-127.23058	0.70382
482	4.008	1049.28381	-137.36179	1397.24500	-48.60874	-28.45066	1311.64526	-890.03131	60.82503	1318.22412	432.30746	116.75172	-8.60157	184.54765	-260.86902	95.98668	-1077.40527	219.68768	0.69171	-460.24933	-127.46107	-2.14014
483	4.017	1051.64502	-137.91180	1386.71387	-49.87869	-29.99500	1311.59460	-890.02161	60.17733	1315.27966	420.43015	117.64527	-8.62061	213.36368	-260.59418	93.54979	-1089.34460	220.55899	0.66947	-471.94678	-126.60070	-3.38465
484	4.025	1053.75513	-138.41287	1377.10754	-50.81271	-31.37239	1311.75391	-889.96216	59.28321	1312.43433	408.50491	118.42235	-8.73488	242.11786	-260.06927	91.63671	-1101.20264	221.46124	0.62391	-484.17371	-125.39336	-3.68536
485	4.033	1055.55579	-138.76392	1368.60132	-51.37676	-32.58481	1312.10291	-889.85840	58.23740	1309.76428	396.49789	119.14079	-8.90820	270.72711	-259.66461	90.42519	-1112.90625	222.45428	0.71105	-496.37762	-124.22101	-3.71723
486	4.042	1057.00427	-138.97696	1361.33508	-51.57703	-33.61501	1312.58826	-889.70313	57.10249	1307.33704	384.43573	119.97845	-9.04002	299.25327	-259.58237	89.73969	-1124.35608	223.58858	1.09818	-508.36865	-123.14986	-3.83531
487	4.050	1058.11572	-139.24104	1355.44617	-51.44357	-34.44228	1313.14478	-889.48035	55.90212	1305.20886	372.35742	120.94255	-9.07751	327.95941	-259.85623	89.16680	-1135.38831	224.91609	1.88488	-520.23456	-122.17671	-4.11570
488	4.058	1058.96729	-139.83815	1351.06067	-51.01713	-35.06987	1313.70508	-889.17346	54.65380	1303.41443	360.30991	121.88231	-9.06027	357.16074	-260.34839	88.20741	-1145.75879	226.48477	3.09406	-532.09088	-121.33365	-4.50071
489	4.067	1059.64819	-140.94930	1348.25134	-50.33740	-35.51986	1314.20117	-888.78247	53.39696	1301.96375	348.36227	122.74522	-9.05004	387.01868	-260.82611	86.46796	-1155.20496	228.29980	4.71671	-543.98419	-120.64824	-4.89577
490	4.075	1060.21826	-142.57715	1347.02112	-49.43495	-35.80395	1314.57764	-888.33112	52.19889	1300.84338	336.52078	123.62039	-9.06880	417.45667	-261.14996	83.84403	-1163.49976	230.25464	6.73914	-555.92963	-120.09337	-5.21789
491	4.083	1060.70630	-144.62816	1347.32104	-48.33921	-35.91541	1314.80713	-887.85620	51.14595	1300.01489	324.68478	124.57968	-9.09221	448.18817	-261.32767	80.52840	-1170.37012	232.14117	9.11926	-567.93768	-119.59840	-5.41751
492	4.092	1061.12390	-146.99530	1349.06653	-47.09589	-35.84508	1314.88477	-887.39209	50.32770	1299.42444	312.75882	125.54984	-9.09561	478.81424	-261.37796	76.86450	-1175.29468	233.91382	11.77775	-580.00385	-119.08678	-5.51393
493	4.100	1061.47095	-149.57834	1352.14624	-45.77094	-35.59024	1314.81348	-886.96716	49.82191	1299.01953	300.73407	126.38898	-9.08806	508.94287	-261.33582	73.28435	-1177.56335	235.94148	14.70823	-592.10077	-118.51085	-5.57952
494	4.108	1061.73669	-152.28816	1356.43066	-44.43983	-35.15318	1314.60376	-886.61346	49.68343	1298.75427	288.63889	127.05525	-9.08004	538.22406	-261.37988	70.29839	-1176.79053	238.80267	18.30402	-604.19672	-117.86911	-5.66795
495	4.117	1061.90222	-155.06226	1361.78430	-43.18135	-34.54509	1314.28345	-886.37604	49.92898	1298.58521	276.48389	127.63947	-9.04842	566.28577	-261.77856	68.29484	-1173.11060	242.95290	23.71177	-616.27692	-117.18602	-5.78315
496	4.125	1061.94727	-157.87027	1368.07190	-42.07445	-33.77846	1313.89807	-886.30975	50.52217	1298.47266	264.26559	128.23120	-8.97611	592.66553	-262.69852	67.22620	-1166.60669	248.58971	32.40640	-628.34271	-116.48794	-5.89498
497	4.133	1061.85217	-160.69940	1375.15979	-41.18813	-32.84488	1313.49377	-886.46484	51.37693	1298.38733	251.98340	128.78052	-8.93095	616.82404	-264.06735	66.46326	-1157.02771	255.27324	44.68360	-640.40137	-115.81005	-5.98293
498	4.142	1061.59473	-163.54831	1382.92017	-40.57514	-31.71503	1313.09827	-886.87292	52.37734	1298.31274	239.63931	129.22890	-9.01776	638.30225	-265.54752	65.01782	-1144.38330	261.55856	58.52652	-652.47400	-115.19144	-6.06330
499	4.150	1061.14551	-166.43086	1391.23230	-40.27712	-30.36152	1312.70801	-887.53876	53.39808	1298.24890	227.24277	129.69360	-9.22559	656.88226	-266.72195	62.17055	-1129.29834	265.60773	70.48892	-664.61212	-114.62782	-6.15182
500	4.158	1060.46863	-169.34857	1399.96729	-40.32796	-28.78152	1312.28833	-888.43677	54.32099	1298.21643	214.80878	130.30844	-9.41585	672.53479	-267.43481	58.03170	-1112.41064	266.39508	77.98040	-676.87036	-114.03784	-6.23809
501	4.167	1059.52832	-172.24706	1408.97168	-40.74648	-27.01164	1311.78833	-889.51343	55.04467	1298.25403	202.33548	131.03802	-9.47273	685.35681	-267.79562	53.36246	-1093.70447	264.14072	80.70515	-689.25421	-113.30589	-6.30763
502	4.175	1058.30139	-175.02913	1418.07690	-41.52950	-25.11863	1311.16333	-890.69507	55.49216	1298.40332	189.81396	131.79245	-9.41097	695.68701	-267.75964	48.80200	-1072.73828	259.78607	80.18919	-701.72803	-112.37862	-6.34810
503	4.183	1056.78906	-177.61606	1427.12561	-42.65005	-23.17053	1310.39087	-891.89545	55.62118	1298.69653	177.24435	132.57300	-9.33403	704.00330	-266.99173	44.36992	-1049.31592	254.32025	78.36352	-714.27045	-111.32512	-6.35045
504	4.192	1055.01392	-179.97751	1435.98096	-44.05161	-21.22921	1309.47375	-893.02460	55.42732	1299.15552	164.62268	133.42386	-9.31696	710.47815	-265.26758	39.70217	-1023.66321	248.32884	76.49150	-726.88727	-110.28700	-6.32961
505	4.200	1053.01099	-182.11279	1444.52417	-45.64702	-19.36866	1308.43323	-894.00562	54.94102	1299.79797	151.96613	134.34311	-9.34304	714.84064	-262.69028	34.54984	-996.13208	241.82315	74.90865	-739.57166	-109.35371	-6.31542
506	4.208	1050.82703	-184.03030	1452.65283	-47.33207	-17.68173	1307.30945	-894.79156	54.22456	1300.63562	139.32639	135.29285	-9.34189	716.72296	-259.42651	28.94695	-966.93341	234.52194	73.42380	-752.29254	-108.50111	-6.31651
507	4.217	1048.52014	-185.74915	1460.27917	-49.00174	-16.26587	1306.16760	-895.36835	53.36399	1301.67029	126.71842	136.25278	-9.28142	715.85168	-255.60310	23.10780	-936.10742	226.33908	71.93384	-765.02136	-107.65558	-6.31608
508	4.225	1046.15137	-187.30409	1467.33032	-50.56013	-15.20175	1305.09888	-895.73883	52.45497	1302.89282	114.07273	137.21063	-9.20736	712.05334	-251.49278	17.27489	-903.75732	217.55499	70.76875	-777.74976	-106.77938	-6.29174
509	4.233	1043.77734	-188.73798	1473.74792	-51.92070	-14.53379	1304.21301	-895.90558	51.59161	1304.28992	101.29507	138.10440	-9.17693	705.38965	-247.56200	11.65728	-870.33716	208.68738	70.59410	-790.49756	-105.87323	-6.23195
510	4.242	1041.45056	-190.09018	1479.48633	-53.00765	-14.26527	1303.62012	-895.86615	50.86482	1305.84937	88.38990	138.88895	-9.18452	696.16827	-244.36127	6.67568	-836.66089	200.30640	72.02844	-803.28357	-104.92125	-6.15649
511	4.250	1039.22278	-191.39615	1484.51038	-53.77418	-14.37360	1303.40735	-895.62085	50.35924	1307.55811	75.48989	139.63618	-9.19373	684.87823	-242.26794	3.05318	-803.59888	192.79770	75.19533	-816.07996	-103.89372	-6.11711
512	4.258	1037.14954	-192.69075	1488.79065	-54.21794	-14.82866	1303.62500	-895.18878	50.13490	1309.39575	62.70301	140.44287	-9.20189	672.27332	-241.17554	1.16135	-771.76465	186.19339	79.52694	-828.83307	-102.83713	-6.14025
513	4.267	1035.29041	-194.00577	1492.29919	-54.36877	-15.59627	1304.28699	-894.61841	50.20378	1311.32849	50.00607	141.31700	-9.21441	659.22144	-240.57724	0.53705	-741.46912	180.25975	84.06444	-841.52606	-101.90399	-6.17421
514	4.275	1033.70813	-195.36937	1495.00916	-54.26212	-16.63010	1305.37622	-893.97784	50.52792	1313.31030	37.33500	142.19769	-9.20926	646.26581	-240.03171	0.43102	-712.88544	174.74329	87.96007	-854.17261	-101.22520	-6.13129
515	4.283	1032.46155	-196.80196	1496.90039	-53.92900	-17.86904	1306.84985	-893.32867	51.04502	1315.28955	24.67567	143.01315	-9.17003	633.48627	-239.43652	0.43962	-686.12030	169.55345	90.72124	-866.75909	-100.75293	-5.97890
516	4.292	1031.59045	-198.29852	1497.96533	-53.40942	-19.24292	1308.64636	-892.71277	51.69540	1317.21423	12.04897	143.74196	-9.10664	620.79181	-238.85980	0.44766	-661.08173	164.78738	92.18448	-879.28638	-100.30054	-5.77059
517	4.300	1031.10461	-199.81912	1498.20825	-52.76618	-20.67557	1310.69495	-892.16089	52.43018	1319.03540	-0.49270	144.46010	-9.01950	608.14746	-238.30986	0.39694	-637.37964	160.63025	92.41668	-891.81970	-99.73696	-5.58089
518	4.308	1030.98279	-201.30977	1497.64270	-52.07558	-22.09472	1312.91956	-891.70636	53.20312	1320.70996	-12.82519	145.30725	-8.81138	595.53168	-237.73901	0.27670	-614.47089	157.26230	91.62648	-904.41400	-99.02711	-5.43738
519	4.317	1031.18396	-202.73219	1496.29492	-51.40019	-23.45074	1315.23804	-891.39459	53.95387	1322.20581	-24.73272	146.34558	-8.20240	582.89423	-237.11621	0.15262	-591.93274	154.85104	90.07977	-917.05853	-98.15013	-5.34306
520	4.325	1031.65942	-204.07002	1494.20386	-50.77325	-24.70842	1317.56702	-891.27734	54.60354	1323.50342	-35.89529	147.48767	-6.78542	570.20471	-236.45905	0.09969	-569.61664	153.54561	88.00020	-929.69379	-97.13857	-5.31307
521	4.333	1032.36340	-205.32030	1491.41296	-50.21033	-25.81391	1319.83569	-891.39301	55.08289	1324.58960	-45.81417	148.62610	-4.19914	557.50470	-235.81181	0.10161	-547.61707	153.43539	85.51230	-942.26917	-96.11099	-5.35159
522	4.342	1033.26099	-206.48906	1487.96533	-49.72838	-26.69119	1321.98853	-891.75671	55.36655	1325.44885	-53.76452	149.75105	-0.23415	544.89948	-235.17308	0.05169	-526.15643	154.51530	82.66707	-954.81433	-95.17778	-5.41131
523	4.350	1034.32800	-207.58763	1483.90186	-49.35312	-27.27923	1323.97717	-892.37207	55.47409	1326.06262	-59.01867	150.92188	5.17943	532.44604	-234.49487	-0.10592	-505.45731	156.64832	79.46230	-967.40601	-94.36739	-5.40705
524	4.358	1035.54846	-208.62703	1479.26086	-49.11848	-27.56193	1325.75110	-893.24323	55.44095	1326.41528	-61.24975	152.22849	12.08403	520.08405	-233.73730	-0.31000	-485.68356	159.57306	75.83546	-980.05389	-93.63248	-5.29436
525	4.367	1036.91272	-209.61310	1474.07825	-49.06274	-27.56146	1327.25513	-894.37134	55.28925	1326.49805	-60.51180	153.82166	20.70940	507.71201	-232.90826	-0.47241	-467.02081	163.01262	71.69727	-992.65521	-92.89771	-5.11579
526	4.375	1038.41553	-210.54527	1468.38574	-49.22342	-27.31541	1328.44006	-895.74084	55.02682	1326.30591	-56.53994	155.87227	31.51220	495.27002	-232.08885	-0.55721	-449.78784	166.76892	66.96368	-1005.08215	-92.11648	-4.96986
527	4.383	1040.05347	-211.42004	1462.20837	-49.63244	-26.86233	1329.28601	-897.31262	54.67043	1325.83203	-48.30718	158.46144	44.71677	482.75867	-231.37239	-0.59848	-434.41779	170.70378	61.53927	-1017.31946	-91.30545	-4.93708
528	4.392	1041.82190	-212.23384	1455.56787	-50.30434	-26.23379	1329.81519	-899.02948	54.25965	1325.06458	-34.82476	161.63680	59.68707	470.23566	-230.75336	-0.66325	-421.34558	174.70900	55.34568	-1029.50220	-90.53014	-5.01754
529	4.400	1043.71167	-212.98035	1448.49023	-51.22486	-25.45079	1330.07483	-900.82239	53.85134	1323.98621	-16.33208	165.35281	74.77841	457.77319	-230.14929	-0.77367	-410.94354	178.70306	48.43243	-1041.80737	-89.83125	-5.14657
530	4.408	1045.70825	-213.64703	1441.01611	-52.35506	-24.52201	1330.11047	-902.60876	53.50702	1322.58459	5.67686	169.16731	87.88512	445.39023	-229.49767	-0.89901	-403.50403	182.54472	41.04282	-1054.26733	-89.17160	-5.24406
531	4.417	1047.79089	-214.21927	1433.20459	-53.64384	-23.44477	1329.95386	-904.29688	53.28405	1320.86609	29.45208	172.35054	97.38328	433.03137	-228.76041	-1.01431	-399.21609	185.94855	33.56621	-1066.75195	-88.46781	-5.27072
532	4.425	1049.93201	-214.68854	1425.13037	-55.03682	-22.22041	1329.62952	-905.79742	53.23878	1318.86072	53.81051	174.36365	102.83004	420.62323	-227.91550	-1.11869	-398.20886	188.57527	26.41275	-1079.17737	-87.67793	-5.27072
533	4.433	1052.09961	-215.05731	1416.88110	-56.47991	-20.86817	1329.16455	-907.03491	53.42793	1316.61108	78.30347	175.03725	104.94579	408.16049	-227.00653	-1.22349	-400.61292	190.23579	19.86525	-1091.57581	-86.87195	-5.29074
534	4.442	1054.25818	-215.33887	1408.55859	-57.91837	-19.42132	1328.59534	-907.95569	53.89273	1314.16052	102.99700	174.41342	104.99255	395.69562	-226.13965	-1.34433	-406.40662	191.05638	14.06136	-1103.97083	-86.18298	-5.27501
535	4.450	1056.36340	-215.54910	1400.28235	-59.29598	-17.92448	1327.96667	-908.53564	54.63719	1311.55286	128.14166	172.59888	104.07343	383.25470	-225.37718	-1.48120	-415.09808	191.44283	9.18455	-1116.34241	-85.67252	-5.13204
536	4.458	1058.36084	-215.69231	1392.19116	-60.55266	-16.42892	1327.32324	-908.78632	55.61832	1308.84302	153.89526	169.76166	102.81429	370.82513	-224.67239	-1.61410	-425.72333	191.78235	5.57633	-1128.70618	-85.22745	-4.90487
537	4.467	1060.19189	-215.75676	1384.43701	-61.61549	-14.97793	1326.69202	-908.74695	56.76382	1306.10779	180.24493	166.13348	101.44032	358.39990	-223.94330	-1.73484	-437.31970	192.19768	3.46812	-1141.10999	-84.57474	-4.78388
538	4.475	1061.79932	-215.72552	1377.16907	-62.40114	-13.60850	1326.07288	-908.46008	58.01779	1303.44922	207.09286	161.92363	99.95102	345.99542	-223.16541	-1.85524	-449.31375	192.65218	2.63132	-1153.49976	-83.52774	-4.88559
539	4.483	1063.13306	-215.58972	1370.51709	-62.84335	-12.35903	1325.44629	-907.94904	59.37664	1300.98303	234.35095	157.25206	98.22775	333.63617	-222.37685	-1.96812	-461.46899	193.17131	2.47236	-1165.73657	-82.26205	-5.09241
540	4.492	1064.15393	-215.35013	1364.58325	-62.91832	-11.25073	1324.78735	-907.21655	60.87634	1298.81543	261.97095	152.18852	96.13866	321.33566	-221.60651	-2.04782	-473.70453	193.85728	2.45646	-1177.76501	-81.21275	-5.13401
541	4.500	1064.83606	-215.00662	1359.44580	-62.64261	-10.26802	1324.07800	-906.25854	62.54660	1297.02405	289.91284	146.84891	93.65279	309.10669	-220.81300	-2.09885	-486.00854	194.76688	2.34164	-1189.52490	-80.67700	-4.74837
542	4.508	1065.16357	-214.55208	1355.16504	-62.05725	-9.37261	1323.31433	-905.08167	64.37811	1295.65125	318.10153	141.41464	90.82735	296.96960	-219.93521	-2.14998	-498.38510	195.85027	2.09801	-1200.79346	-80.60521	-3.78578
543	4.517	1065.12939	-213.98186	1351.78662	-61.21719	-8.53489	1322.50635	-903.72296	66.31969	1294.71094	346.45944	135.98816	87.69724	284.91046	-218.98425	-2.20053	-510.81305	196.99797	1.76189	-1211.34399	-80.79305	-2.21604
544	4.525	1064.73865	-213.30070	1349.33911	-60.18642	-7.75237	1321.66846	-902.26379	68.28483	1294.19861	374.98318	130.52582	84.26353	272.85736	-218.02361	-2.22705	-523.24048	198.12524	1.37543	-1221.10352	-81.15907	-0.06673
545	4.533	1064.00879	-212.51912	1347.83118	-59.02843	-7.04635	1320.80945	-900.81824	70.15582	1294.09521	403.72153	125.06583	80.56517	260.75140	-217.07129	-2.24356	-535.61157	199.22197	0.98092	-1230.05884	-81.69904	2.58588
546	4.542	1062.96301	-211.65500	1347.25415	-57.78893	-6.44835	1319.92822	-899.49774	71.79926	1294.36060	432.71982	119.86919	76.65756	248.60440	-216.08865	-2.29476	-547.88452	200.32584	0.62583	-1238.11743	-82.28996	5.59844
547	4.550	1061.62305	-210.73216	1347.58716	-56.48639	-5.99445	1319.01331	-898.37469	73.10269	1294.92725	462.01920	115.25524	72.53641	236.44351	-215.06152	-2.38727	-560.04279	201.45027	0.35679	-1245.02026	-82.83476	8.88704
548	4.558	1060.00818	-209.76456	1348.79675	-55.12278	-5.72156	1318.04822	-897.46753	74.01481	1295.70984	491.60547	111.50990	68.17673	224.25989	-214.01663	-2.48578	-572.11389	202.56715	0.18938	-1250.31274	-83.56822	12.61283
549	4.567	1058.13635	-208.75058	1350.83643	-53.70098	-5.64236	1317.02356	-896.75330	74.55737	1296.61804	521.37872	108.90752	63.65621	212.04819	-212.96538	-2.57111	-584.13928	203.65285	0.08651	-1253.40979	-85.02164	17.22776
550	4.575	1056.02441	-207.68944	1353.65491	-52.23589	-5.72083	1315.95044	-896.19159	74.80490	1297.56775	551.23541	107.62933	59.21574	199.84798	-211.91209	-2.64903	-596.13788	204.71999	-0.00100	-1253.77368	-87.59760	23.37986
551	4.583	1053.68921	-206.59282	1357.20557	-50.76502	-5.88709	1314.86267	-895.74170	74.86201	1298.49634	581.11530	107.72958	55.22227	187.71062	-210.89595	-2.71129	-608.13660	205.79059	-0.07967	-1251.13464	-91.08402	31.67366
552	4.592	1051.14746	-205.47662	1361.44434	-49.35433	-6.07196	1313.80396	-895.37067	74.84777	1299.37366	610.86713	109.19644	52.05754	175.62585	-209.95941	-2.73374	-620.16949	206.84671	-0.13470	-1245.47046	-94.70071	42.25512
553	4.600	1048.41821	-204.35014	1366.32471	-48.09029	-6.23264	1312.80396	-895.06085	74.88017	1300.20007	639.96918	111.82487	49.88467	163.51550	-209.09900	-2.72519	-632.23486	207.83217	-0.18153	-1236.80432	-97.60728	54.34095
554	4.608	1045.52795	-203.21729	1371.79932	-47.06211	-6.36867	1311.86243	-894.80963	75.06383	1301.00073	667.49066	114.99111	48.37079	151.32721	-208.26654	-2.74267	-644.30908	208.71674	-0.25552	-1225.16504	-99.16051	66.19068
555	4.617	1042.50867	-202.08133	1377.82190	-46.33999	-6.51383	1310.95435	-894.62152	75.47327	1301.81677	692.47949	117.79291	46.76746	139.08386	-207.41483	-2.81479	-656.38702	209.53452	-0.35520	-1210.59277	-99.03225	75.89273
556	4.625	1039.39124	-200.93982	1384.34607	-45.95942	-6.70486	1310.04565	-894.50165	76.14095	1302.69409	714.26312	119.55806	44.42994	126.83112	-206.55176	-2.88825	-668.48932	210.33954	-0.42966	-1193.07788	-97.41743	82.33638
557	4.633	1036.20129	-199.77762	1391.32007	-45.92082	-6.95597	1309.10608	-894.45099	77.06944	1303.67395	732.37115	120.29598	41.18974	114.58914	-205.71318	-2.89725	-680.64832	211.16301	-0.43361	-1172.60193	-94.86770	85.51611
558	4.642	1032.95837	-198.57593	1398.67981	-46.19774	-7.24837	1308.11694	-894.46130	78.25182	1304.78491	746.39349	120.67398	37.21946	102.33588	-204.88205	-2.85177	-692.88782	212.00433	-0.36932	-1149.18628	-91.81879	86.14315
559	4.650	1029.67627	-197.32968	1406.34851	-46.74183	-7.52813	1307.07031	-894.51270	79.66815	1306.03894	755.98773	121.41609	32.67935	90.02124	-204.00945	-2.82992	-705.21851	212.83133	-0.26666	-1122.88232	-88.46535	85.10024
560	4.658	1026.36609	-196.04974	1414.24463	-47.48701	-7.71691	1305.96533	-894.57513	81.25593	1307.43408	760.95612	122.78624	27.56958	77.62854	-203.09692	-2.88489	-717.64630	213.63113	-0.15399	-1093.81433	-84.96024	83.16080
561	4.667	1023.04272	-194.74989	1422.28809	-48.35853	-7.73346	1304.81348	-894.61163	82.89948	1308.95898	761.29047	124.70473	21.83857	65.19797	-202.18379	-2.97715	-730.15619	214.44464	-0.06007	-1062.20532	-81.47614	80.95959
562	4.675	1019.73383	-193.43967	1430.39648	-49.27760	-7.50696	1303.64880	-894.57849	84.47124	1310.59412	757.23761	127.04566	15.51859	52.76675	-201.29686	-3.01881	-742.70569	215.30582	-0.00912	-1028.39709	-78.12460	79.01506
563	4.683	1016.48438	-192.13042	1438.48303	-50.15905	-6.97898	1302.52942	-894.42920	85.88033	1312.31042	749.42401	129.67964	8.86900	40.32794	-200.46010	-2.95922	-755.26599	216.19592	0.00336	-992.86871	-74.87608	77.68775
564	4.692	1013.35712	-190.84334	1446.46167	-50.91801	-6.10625	1301.53406	-894.12506	87.08427	1314.07532	738.88000	132.40112	2.60460	27.85886	-199.68280	-2.82022	-767.84338	217.07407	0.00738	-956.16412	-71.61098	77.14351
565	4.700	1010.42505	-189.60498	1454.25220	-51.48899	-4.86548	1300.75208	-893.64539	88.07516	1315.86438	726.77191	134.89529	-2.16712	15.34302	-198.90681	-2.68090	-780.44745	217.91957	0.02840	-918.85944	-68.33151	77.45245
566	4.708	1007.75946	-188.43727	1461.78076	-51.84031	-3.25554	1300.26929	-892.99213	88.85770	1317.66614	714.01056	136.87186	-4.74720	2.76184	-198.04532	-2.61643	-793.06989	218.75711	0.07984	-881.60242	-65.24113	78.73386
567	4.717	1005.42572	-187.35088	1468.98169	-51.97180	-1.30189	1300.15613	-892.18555	89.43724	1319.47266	701.14362	138.32852	-5.53799	-9.88644	-197.08594	-2.62498	-805.69580	219.63382	0.15997	-845.03052	-62.60145	81.10776
568	4.725	1003.48291	-186.34531	1475.79907	-51.90356	0.93354	1300.45703	-891.25250	89.82790	1321.26892	688.41943	139.49904	-5.54083	-22.55667	-196.08804	-2.63695	-818.31158	220.56516	0.24018	-809.60779	-60.51508	84.42039
569	4.733	1001.97778	-185.42029	1482.18213	-51.66893	3.35247	1301.17834	-890.22504	90.05771	1323.02502	675.79333	140.51953	-5.45670	-35.16821	-195.10973	-2.59425	-830.91052	221.53049	0.29774	-775.61395	-58.78819	88.08955
570	4.742	1000.93518	-184.57994	1488.07947	-51.30636	5.84253	1302.28503	-889.15253	90.15887	1324.70044	663.11237	141.40700	-5.50112	-47.62054	-194.19476	-2.46274	-843.50513	222.50255	0.35737	-743.30090	-57.05976	91.32410
571	4.750	1000.35657	-183.82117	1493.43628	-50.84547	8.29710	1303.71265	-888.10187	90.15825	1326.25659	650.34894	142.23505	-5.68434	-59.76221	-193.38985	-2.15381	-856.12152	223.46051	0.45559	-712.95844	-55.10664	93.46918
572	4.758	1000.22455	-183.12570	1498.19556	-50.30299	10.62092	1305.38293	-887.13861	90.07159	1327.66577	637.59460	143.11188	-5.97260	-71.34814	-192.72899	-1.46703	-868.76282	224.41112	0.58283	-684.73071	-52.99902	94.18427
573	4.767	1000.50531	-182.46626	1502.30383	-49.69212	12.74025	1307.21631	-886.31018	89.90489	1328.91052	624.95709	144.09677	-6.27919	-82.03320	-192.19305	-0.12447	-881.39612	225.40205	0.70203	-658.35114	-51.04381	93.48967
574	4.775	1001.15558	-181.82314	1505.71802	-49.02902	14.61099	1309.14307	-885.64899	89.67352	1329.98132	612.46478	145.15656	-6.49918	-91.39859	-191.72189	2.11991	-893.99365	226.42627	0.77413	-633.13605	-49.67168	91.72227
575	4.783	1002.13513	-181.19316	1508.41418	-48.33134	16.20806	1311.10962	-885.18719	89.42146	1330.87378	600.03534	146.19556	-6.59380	-99.03180	-191.31972	5.39322	-906.56702	227.34509	0.75328	-608.35864	-49.27399	89.31538
576	4.792	1003.41577	-180.57811	1510.39294	-47.61717	17.50569	1313.08032	-884.96222	89.21201	1331.58044	587.56403	147.20648	-6.62610	-104.68402	-191.11212	9.74825	-919.12866	228.10182	0.67085	-583.72266	-50.01523	86.52071
577	4.800	1004.98120	-179.97617	1511.67603	-46.90760	18.47318	1315.03125	-885.00818	89.10520	1332.08276	575.02411	148.29877	-6.70570	-108.36761	-191.27280	15.35694	-931.64172	228.92505	0.68902	-559.52814	-51.77439	83.32025
578	4.808	1006.82233	-179.39314	1512.29480	-46.23216	19.09001	1316.93359	-885.34430	89.14872	1332.35107	562.47919	149.52657	-6.87580	-110.08624	-191.95599	22.72414	-944.07135	230.05093	0.91370	-536.44336	-54.21913	79.51237
579	4.817	1008.93475	-178.85475	1512.27234	-45.63142	19.36197	1318.74255	-885.96558	89.37012	1332.35266	549.99591	150.80284	-7.07698	-109.22699	-193.29636	32.54300	-956.44897	231.39510	1.22611	-515.17395	-56.96136	74.83397
580	4.825	1011.31763	-178.39511	1511.61072	-45.15010	19.32882	1320.40637	-886.83746	89.76807	1332.06250	537.56244	151.97653	-7.21659	-104.42450	-195.38554	44.94563	-968.82532	232.72556	1.41560	-496.26208	-59.75252	69.10756
581	4.833	1013.97009	-178.02739	1510.29114	-44.82570	19.05934	1321.88037	-887.89783	90.32562	1331.46814	525.14728	152.96187	-7.26852	-94.46722	-198.19341	58.80720	-981.21582	233.95467	1.38772	-480.01947	-62.51335	62.36246
582	4.842	1016.88586	-177.73627	1508.28430	-44.68089	18.63216	1323.13513	-889.06342	91.03573	1330.56836	512.78326	153.84854	-7.29727	-79.32022	-201.48221	72.08331	-993.61267	235.12317	1.21377	-466.55829	-65.19800	54.86103
583	4.850	1020.05023	-177.49800	1505.56616	-44.72301	18.10875	1324.15857	-890.24103	91.90130	1329.36865	500.50363	154.83464	-7.35279	-60.08997	-204.80544	82.97395	-1006.00305	236.26410	1.05070	-455.87561	-67.75337	47.04800
584	4.858	1023.43976	-177.29704	1502.13184	-44.94754	17.51478	1324.95410	-891.34009	92.90961	1327.88062	488.26767	155.99789	-7.40843	-38.21381	-207.65112	90.75520	-1018.37244	237.36708	1.00718	-447.96405	-70.12241	39.39699
585	4.867	1027.02112	-177.12886	1498.00171	-45.33751	16.84459	1325.53687	-892.27771	94.01579	1326.12854	476.01895	157.23700	-7.44231	-14.80856	-209.62332	95.71004	-1030.70679	238.42273	1.06924	-442.93030	-72.17627	32.18557
586	4.875	1030.75061	-176.99170	1493.21863	-45.85964	16.07417	1325.93494	-892.98206	95.14630	1324.15125	463.73544	158.46585	-7.49473	9.51337	-210.50357	98.56464	-1043.01074	239.45219	1.14760	-441.05981	-73.70187	25.35306
587	4.883	1034.57520	-176.87306	1487.84241	-46.46227	15.17569	1326.18640	-893.40363	96.20768	1321.99304	451.39438	159.67657	-7.61784	34.54120	-210.19507	99.99636	-1055.32715	240.47606	1.17097	-442.72949	-74.46652	18.57597
588	4.892	1038.43665	-176.75130	1481.94214	-47.07559	14.14721	1326.32837	-893.52917	97.10109	1319.69458	438.95444	160.80898	-7.80689	60.27466	-208.69839	100.41333	-1067.70862	241.48325	1.13580	-448.10944	-74.30051	11.65009
589	4.900	1042.27869	-176.61827	1475.59387	-47.62153	13.03502	1326.38940	-893.38635	97.74063	1317.29480	426.40082	161.80458	-7.99315	86.73737	-206.16206	99.98032	-1080.16113	242.45801	1.08926	-456.78003	-73.19855	5.03418
590	4.908	1046.04639	-176.49652	1468.88623	-48.03495	11.91818	1326.38794	-893.03156	98.06047	1314.84631	413.79230	162.70239	-8.11311	113.85364	-202.81090	98.76227	-1092.63708	243.40891	1.07504	-467.69000	-71.43499	-0.13907
591	4.917	1049.68225	-176.43094	1461.92273	-48.27514	10.87880	1326.33386	-892.52563	98.02058	1312.43066	401.21976	163.51942	-8.18058	141.46985	-198.74437	96.80820	-1105.08228	244.35907	1.09107	-479.72516	-69.52849	-3.03686
592	4.925	1053.12524	-176.46500	1454.82117	-48.32247	9.98000	1326.23267	-891.91241	97.61511	1310.15674	388.71753	164.23470	-8.27618	169.49847	-193.90341	94.16814	-1117.47180	245.34729	1.11771	-492.23737	-67.91860	-3.97730
593	4.933	1056.31335	-176.62056	1447.71448	-48.17918	9.25052	1326.09265	-891.20905	96.86337	1308.13708	376.27518	164.92340	-8.45051	198.00279	-188.29602	90.95316	-1129.78271	246.43985	1.20538	-504.92532	-66.69418	-3.98815
594	4.942	1059.18152	-176.89217	1440.74817	-47.87342	8.68184	1325.92505	-890.40662	95.79691	1306.45850	363.91003	165.75461	-8.64337	227.08984	-182.23512	87.38439	-1141.91797	247.71663	1.51184	-517.57959	-65.69442	-3.89040
595	4.950	1061.65979	-177.25478	1434.07312	-47.45021	8.23607	1325.73645	-889.48120	94.46927	1305.16528	351.63235	166.82259	-8.76204	256.76297	-176.26512	83.70567	-1153.64465	249.25301	2.24773	-530.08466	-64.76114	-3.99962
596	4.958	1063.67651	-177.67575	1427.84143	-46.95130	7.86055	1325.52148	-888.41315	92.97574	1304.25891	339.37589	167.98871	-8.80230	286.92001	-170.80853	80.05025	-1164.60156	251.08357	3.56322	-542.43622	-63.87012	-4.28672
597	4.967	1065.17163	-178.12912	1422.19849	-46.39752	7.50969	1325.26099	-887.20514	91.45715	1303.70862	327.05710	169.01495	-8.80759	317.43365	-165.97632	76.42622	-1174.41943	253.14798	5.44317	-554.69623	-63.09169	-4.61413
598	4.975	1066.10767	-178.60696	1417.26758	-45.78239	7.16597	1324.92542	-885.88928	90.07549	1303.46155	314.69485	169.87366	-8.78391	348.22327	-161.71951	72.80242	-1182.84692	255.31534	7.73831	-566.95264	-62.45408	-4.90331
599	4.983	1066.47119	-179.11620	1413.13770	-45.07912	6.84982	1324.48083	-884.52484	88.97505	1303.45056	302.39667	170.73682	-8.71593	379.30615	-158.03998	69.19093	-1189.67737	257.47217	10.27915	-579.27875	-61.86728	-5.15108
600	4.992	1066.27344	-179.66338	1409.86279	-44.25525	6.60808	1323.89734	-883.18750	88.25935	1303.60034	290.18091	171.70755	-8.62384	410.76373	-155.05975	65.66141	-1194.57495	259.59888	12.89938	-591.68347	-61.20676	-5.36836
601	5.000	1065.54492	-180.24045	1407.46851	-43.28561	6.48532	1323.15430	-881.95416	87.98628	1303.83484	277.92606	172.75223	-8.55785	442.60214	-152.99815	62.32700	-1197.12061	261.92474	15.52869	-604.09589	-60.45887	-5.54297
602	5.008	1064.32715	-180.82019	1405.95850	-42.16251	6.50467	1322.24683	-880.89093	88.15865	1304.08728	265.53186	173.73940	-8.55077	474.62109	-152.05057	59.34948	-1197.00317	265.19540	18.67268	-616.44446	-59.72344	-5.66401
603	5.017	1062.66895	-181.37166	1405.31921	-40.90425	6.66928	1321.19080	-880.04706	88.71535	1304.31238	252.98828	174.42265	-8.63361	506.38391	-152.25314	56.87859	-1194.02234	270.55042	23.82412	-628.73779	-59.08117	-5.76882
604	5.025	1060.62866	-181.88228	1405.52454	-39.55626	6.97415	1320.02417	-879.45752	89.54865	1304.48767	240.36069	174.71051	-8.82653	537.26929	-153.50388	54.88968	-1187.93237	278.50024	32.61972	-641.01520	-58.50344	-5.90678
605	5.033	1058.26855	-182.35692	1406.53809	-38.18362	7.41374	1318.79932	-879.14508	90.53522	1304.60034	227.80209	174.93939	-9.05984	566.62085	-155.54947	53.05798	-1178.43713	287.92856	44.92094	-653.27325	-57.89003	-6.06776
606	5.042	1055.64612	-182.80762	1408.31348	-36.86462	7.97668	1317.56897	-879.11041	91.55425	1304.63660	215.42233	175.49207	-9.22224	594.00073	-157.90955	50.87452	-1165.51599	296.53986	58.01744	-665.50507	-57.18356	-6.19713
607	5.050	1052.81201	-183.25400	1410.79749	-35.68604	8.64759	1316.37207	-879.32544	92.48930	1304.59375	203.16342	176.34660	-9.29451	619.31122	-160.07631	47.99828	-1149.67822	302.35083	68.25771	-677.75623	-56.40587	-6.26104
608	5.058	1049.80798	-183.71939	1413.93201	-34.73278	9.42441	1315.21899	-879.74036	93.22264	1304.50488	190.90872	177.26718	-9.34424	642.59863	-161.85367	44.51015	-1131.44800	304.71854	73.57462	-690.07654	-55.59901	-6.27093
609	5.067	1046.66528	-184.21960	1417.65332	-34.07100	10.32235	1314.09277	-880.29272	93.63884	1304.44214	178.59439	178.13277	-9.42247	663.78668	-163.40436	40.82592	-1110.68494	304.27237	74.51607	-702.45135	-54.77627	-6.26181
610	5.075	1043.40503	-184.75854	1421.88989	-33.73315	11.35540	1312.96533	-880.90936	93.64375	1304.48877	166.21066	178.96336	-9.51165	682.59021	-164.97171	37.34861	-1086.97546	302.18542	73.18854	-714.82874	-53.89304	-6.26637
611	5.083	1040.04688	-185.33156	1426.56189	-33.71369	12.50873	1311.81360	-881.51288	93.18955	1304.70361	153.79031	179.83279	-9.56783	698.53528	-166.60545	34.10992	-1060.47473	299.37970	71.44259	-727.18542	-52.89115	-6.28964
612	5.092	1036.61768	-185.92903	1431.58350	-33.97107	13.71746	1310.62451	-882.03430	92.29617	1305.10303	141.36343	180.77733	-9.57848	711.03204	-168.19235	30.70350	-1031.81531	296.05499	69.94604	-739.54602	-51.79794	-6.30697
613	5.100	1033.15173	-186.53931	1436.87109	-34.43398	14.87790	1309.39392	-882.42169	91.05122	1305.67444	128.92642	181.73572	-9.55136	719.52209	-169.68365	26.61726	-1001.41333	291.82339	68.54181	-751.95959	-50.70563	-6.30401
614	5.108	1029.68481	-187.15678	1442.34753	-35.01952	15.88777	1308.13025	-882.64349	89.58296	1306.39929	116.44801	182.60751	-9.49703	723.64783	-171.19775	21.67141	-969.27441	286.29297	66.99776	-764.45477	-49.68054	-6.28071
615	5.117	1026.25220	-187.78566	1447.93921	-35.65477	16.67752	1306.85999	-882.68872	88.03252	1307.26733	103.89152	183.36644	-9.43691	723.39502	-172.90417	16.14530	-935.32922	279.48535	65.40965	-777.01746	-48.74966	-6.22626
616	5.125	1022.89209	-188.42693	1453.57385	-36.28476	17.20713	1305.63269	-882.55945	86.53520	1308.27710	91.27470	184.07996	-9.38289	719.16675	-174.78741	10.59990	-899.72742	271.76614	64.21806	-789.61456	-47.90808	-6.14041
617	5.133	1019.65417	-189.06613	1459.18237	-36.86561	17.44178	1304.52209	-882.26221	85.19857	1309.42627	78.65614	184.82697	-9.32889	711.69531	-176.50963	5.73882	-862.97369	263.62415	64.00949	-802.22815	-47.10008	-6.05600
618	5.142	1016.60297	-189.68460	1464.69678	-37.35672	17.34784	1303.62134	-881.80695	84.08033	1310.70386	66.05027	185.63133	-9.28236	701.82861	-177.58728	2.23475	-825.94495	255.60443	65.29253	-814.85406	-46.24532	-6.02185
619	5.150	1013.81207	-190.28224	1470.04858	-37.72382	16.92125	1303.02954	-881.21124	83.18092	1312.08545	53.42509	186.46742	-9.26826	690.35895	-177.76657	0.32192	-789.66925	248.21509	68.29115	-827.48938	-45.34643	-6.06111
620	5.158	1011.35504	-190.88326	1475.17053	-37.95284	16.20404	1302.83142	-880.49768	82.46486	1313.53650	40.75034	187.28806	-9.29575	677.92944	-177.24411	-0.34642	-754.97266	241.69145	72.68637	-840.13037	-44.54230	-6.12776
621	5.167	1009.29907	-191.51822	1480.00024	-38.05959	15.26133	1303.07214	-879.69397	81.89806	1315.01575	28.01792	188.06432	-9.34041	664.99750	-176.47293	-0.32193	-722.30536	235.89163	77.54426	-852.75415	-43.96668	-6.12870
622	5.175	1007.69678	-192.20009	1484.48132	-38.08008	14.15077	1303.74695	-878.84271	81.46133	1316.47534	15.23698	188.82074	-9.35858	651.86633	-175.74690	-0.04217	-691.80951	230.52499	81.70539	-865.34552	-43.57286	-6.01300
623	5.183	1006.57849	-192.91676	1488.55737	-38.04725	12.91541	1304.81226	-878.00439	81.13380	1317.86194	2.43501	189.62285	-9.30293	638.74042	-175.06790	0.20097	-663.42383	225.47771	84.36302	-877.94379	-43.15395	-5.81617
624	5.192	1005.94897	-193.64587	1492.17004	-37.97717	11.59221	1306.20361	-877.24249	80.87859	1319.12549	-10.28555	190.54153	-9.09797	625.74683	-174.33459	0.24782	-636.88806	220.88980	85.33990	-890.56860	-42.53295	-5.60982
625	5.200	1005.78888	-194.36751	1495.26160	-37.87460	10.22000	1307.84265	-876.60657	80.65012	1320.22803	-22.67214	191.60643	-8.57613	612.90302	-173.51807	0.08918	-611.70038	216.99823	84.94147	-903.20502	-41.71308	-5.43295
626	5.208	1006.05896	-195.06372	1497.78088	-37.74394	8.84918	1309.64331	-876.12793	80.41402	1321.14600	-34.29635	192.81178	-7.44821	600.13116	-172.67435	-0.16127	-587.20276	214.00510	83.61830	-915.92206	-40.80172	-5.29624
627	5.217	1006.71075	-195.72041	1499.68726	-37.58841	7.55183	1311.52319	-875.82849	80.15612	1321.86768	-44.60708	194.16928	-5.39051	587.37756	-171.83167	-0.38731	-562.85315	212.07185	81.73172	-928.80084	-39.83212	-5.23136
628	5.225	1007.70032	-196.33109	1500.95142	-37.40467	6.41504	1313.41626	-875.73206	79.87411	1322.39038	-53.06411	195.68802	-2.16859	574.67365	-170.94437	-0.55503	-538.48315	211.30235	79.50586	-941.76025	-38.77055	-5.27640
629	5.233	1008.99316	-196.89618	1501.55225	-37.18603	5.51964	1315.28052	-875.86676	79.56648	1322.71313	-59.32342	197.37140	2.40751	562.04498	-170.02379	-0.66199	-514.33331	211.61325	77.02689	-954.64911	-37.66644	-5.40284
630	5.242	1010.56146	-197.42203	1501.47339	-36.93060	4.92043	1317.08936	-876.25745	79.22686	1322.83289	-63.34908	199.32211	8.69910	549.43384	-169.20047	-0.68905	-490.88806	212.65128	74.21740	-967.42737	-36.65550	-5.49387
631	5.250	1012.38489	-197.92027	1500.70410	-36.64701	4.63576	1318.81409	-876.91547	78.84040	1322.74329	-65.10058	201.81493	17.40094	536.76038	-168.56552	-0.65100	-468.68127	213.91850	70.85949	-980.14478	-35.81030	-5.43336
632	5.258	1014.45166	-198.40749	1499.24097	-36.35535	4.65371	1320.41736	-877.83051	78.38687	1322.43652	-63.74044	205.22487	29.40779	524.02612	-168.05273	-0.62475	-448.18610	215.00571	66.69937	-992.85303	-35.10097	-5.23143
633	5.267	1016.75854	-198.89964	1497.08740	-36.08676	4.94886	1321.85913	-878.96820	77.85620	1321.90454	-57.41558	209.83719	45.16135	511.30225	-167.51596	-0.67917	-429.80377	215.76591	61.56837	-1005.57581	-34.47076	-5.03115
634	5.275	1019.30975	-199.39737	1494.25415	-35.88212	5.49445	1323.10669	-880.27271	77.26511	1321.13708	-44.56719	215.62201	63.71606	498.63727	-166.85542	-0.81676	-413.91162	216.31168	55.44939	-1018.29187	-33.85134	-4.97757
635	5.283	1022.11212	-199.88010	1490.75989	-35.78255	6.26852	1324.14148	-881.67084	76.64765	1320.12036	-25.50912	222.10718	82.54052	486.02487	-166.07880	-1.00111	-400.87454	216.83888	48.52162	-1030.95862	-33.17713	-5.08393
636	5.292	1025.16467	-200.32036	1486.62769	-35.81673	7.25599	1324.95898	-883.08154	76.02531	1318.83752	-2.30196	228.47935	98.63528	473.43225	-165.26077	-1.19299	-390.99377	217.44768	41.20580	-1043.57214	-32.48774	-5.21557
637	5.300	1028.45129	-200.69778	1481.88696	-35.99560	8.44553	1325.56287	-884.42413	75.40536	1317.27478	22.74937	233.84879	110.06676	460.83536	-164.44016	-1.36005	-384.45676	218.06924	34.07357	-1056.15149	-31.90116	-5.23782
638	5.308	1031.93958	-200.99925	1476.57983	-36.31306	9.82605	1325.96460	-885.62061	74.81284	1315.43311	48.23960	237.55365	116.67802	448.24576	-163.61079	-1.49033	-381.35834	218.49809	27.56773	-1068.65283	-31.40311	-5.16015
639	5.317	1035.58630	-201.22107	1470.76648	-36.75087	11.37819	1326.18250	-886.60229	74.30807	1313.33398	73.75982	239.39043	119.71920	435.69678	-162.81598	-1.58026	-381.79358	218.55466	21.76571	-1081.01563	-30.83337	-5.06619
640	5.325	1039.34143	-201.37370	1464.52222	-37.28293	13.06422	1326.23926	-887.32349	73.97217	1311.01465	99.42185	239.53741	120.90234	423.19611	-162.12396	-1.62712	-385.79416	218.27754	16.46827	-1093.31055	-30.07839	-4.99135
641	5.333	1043.14673	-201.46616	1457.93494	-37.87041	14.83394	1326.16455	-887.77185	73.87843	1308.52075	125.39640	238.27473	121.54215	410.70746	-161.48332	-1.66133	-393.02301	217.91649	11.61506	-1105.69495	-29.11207	-4.94741
642	5.342	1046.93347	-201.48203	1451.10852	-38.45868	16.64188	1325.99658	-887.96515	74.06829	1305.90649	151.71411	235.86096	122.19888	398.19858	-160.74362	-1.73624	-402.67224	217.72455	7.59946	-1118.21997	-28.00376	-4.95068
643	5.350	1050.62341	-201.38005	1444.16577	-38.98993	18.45312	1325.77161	-887.93762	74.54353	1303.24365	178.30145	232.48676	122.79391	385.68414	-159.84818	-1.86754	-413.80072	217.79495	4.98309	-1130.81738	-27.01447	-4.96550
644	5.358	1054.13428	-201.11659	1437.24902	-39.41657	20.23735	1325.51062	-887.72339	75.27630	1300.62549	205.06451	228.20044	122.95777	373.20007	-158.90677	-2.00909	-425.69232	218.08316	3.85756	-1143.37634	-26.46111	-4.89531
645	5.367	1057.38428	-200.66348	1430.51709	-39.70089	21.96436	1325.21619	-887.34265	76.22702	1298.15808	231.90723	223.00531	122.35697	360.76471	-158.05235	-2.09535	-437.93338	218.52722	3.68504	-1155.70251	-26.42615	-4.66003
646	5.375	1060.29639	-200.01237	1424.14026	-39.81336	23.59726	1324.87683	-886.79578	77.35469	1295.94348	258.77875	216.97597	120.82066	348.36395	-157.28601	-2.11477	-450.33594	219.11722	3.76104	-1167.57776	-26.71288	-4.23783
647	5.383	1062.80151	-199.17273	1418.28564	-39.73585	25.08782	1324.47473	-886.07245	78.61147	1294.06689	285.76547	210.19624	118.35184	335.96686	-156.50394	-2.13384	-462.83035	219.88596	3.66552	-1178.90149	-27.01763	-3.59842
648	5.392	1064.84583	-198.16672	1413.09631	-39.45959	26.39589	1323.99634	-885.16406	79.93584	1292.59509	313.03226	202.77870	115.15718	323.57489	-155.63289	-2.22063	-475.37823	220.87302	3.34135	-1189.66089	-27.12823	-2.64266
649	5.400	1066.39587	-197.01952	1408.67627	-38.97902	27.51332	1323.43542	-884.07330	81.25389	1291.57813	340.63123	194.97177	111.59012	311.23938	-154.67885	-2.36204	-487.94849	222.06686	2.92345	-1199.82983	-27.08924	-1.25500
650	5.408	1067.44055	-195.74919	1405.08850	-38.29370	28.45285	1322.78552	-882.82379	82.47785	1291.04480	368.44949	187.11189	107.98029	299.00873	-153.67455	-2.48977	-500.51596	223.37680	2.54008	-1209.37659	-27.12203	0.61046
651	5.417	1067.99023	-194.36235	1402.35840	-37.41763	29.21439	1322.03516	-881.46857	83.50246	1290.98914	396.35611	179.48402	104.49738	286.86823	-152.62822	-2.56284	-513.04376	224.70535	2.23624	-1218.34045	-27.21000	2.85635
652	5.425	1068.07141	-192.85466	1400.47961	-36.37889	29.76878	1321.17664	-880.08154	84.22031	1291.35950	424.35873	172.21037	101.08163	274.75967	-151.51709	-2.60155	-525.47992	226.01364	2.00094	-1226.69165	-27.00209	5.25467
653	5.433	1067.71973	-191.22362	1399.41833	-35.20554	30.06933	1320.21509	-878.73889	84.55882	1292.06360	452.59262	165.24538	97.46877	262.64032	-150.34836	-2.64559	-537.78613	227.28064	1.80534	-1233.94263	-26.47832	7.72634
654	5.442	1066.97546	-189.48680	1399.12207	-33.91793	30.07589	1319.17078	-877.50555	84.50779	1292.98560	481.17368	158.50510	93.35011	250.48767	-149.21155	-2.69479	-549.97455	228.47183	1.63251	-1239.13733	-26.43772	10.65115
655	5.450	1065.87866	-187.67561	1399.53247	-32.53730	29.77759	1318.07263	-876.42780	84.11628	1294.00598	510.09738	152.00548	88.54607	238.28551	-148.19121	-2.72547	-562.09778	229.58142	1.48222	-1241.50464	-27.91842	14.78940
656	5.458	1064.46338	-185.81627	1400.59412	-31.09340	29.20022	1316.95386	-875.52899	83.47304	1295.01941	539.29785	145.90622	83.07228	226.03058	-147.25308	-2.74407	-574.19934	230.63457	1.35052	-1240.84937	-31.26067	21.00879
657	5.467	1062.75732	-183.93095	1402.25830	-29.62571	28.38330	1315.85144	-874.81091	82.68959	1295.94958	568.76642	140.46632	77.16193	213.73151	-146.29279	-2.77408	-586.30096	231.63397	1.22723	-1236.99695	-35.97938	29.98276
658	5.475	1060.78503	-182.04346	1404.48364	-28.19162	27.35495	1314.80518	-874.25940	81.88844	1296.75977	598.47540	135.97969	71.31534	201.40015	-145.28038	-2.81321	-598.41675	232.56444	1.10875	-1229.39917	-41.30569	41.55128
659	5.483	1058.56982	-180.16830	1407.23376	-26.87165	26.14285	1313.84827	-873.85028	81.19315	1297.45313	628.11139	132.64601	66.16367	189.05241	-144.30014	-2.83992	-610.55640	233.44608	1.00402	-1217.69714	-46.35602	54.15189
660	5.492	1056.12939	-178.30287	1410.47107	-25.75748	24.78619	1312.99219	-873.55457	80.71716	1298.06677	656.94989	130.39594	62.05853	176.71906	-143.42673	-2.85132	-622.73267	234.32791	0.92937	-1202.09534	-50.03263	65.34964
661	5.500	1053.47510	-176.43059	1414.15222	-24.93439	23.31606	1312.21899	-873.34412	80.55341	1298.65393	684.06671	128.87013	58.79641	164.42729	-142.61386	-2.87638	-634.96045	235.23032	0.89175	-1182.98022	-51.55625	73.28310
662	5.508	1050.61975	-174.52621	1418.22888	-24.46133	21.75256	1311.48779	-873.20062	80.76746	1299.26477	708.66656	127.55693	55.74316	152.17194	-141.75606	-2.94247	-647.23016	236.12738	0.87673	-1160.68201	-51.08196	77.57342
663	5.517	1047.58557	-172.56613	1422.65125	-24.34703	20.13334	1310.75037	-873.11804	81.39285	1299.93579	730.15424	125.99516	52.19956	139.94012	-140.81589	-3.03840	-659.50281	236.98990	0.85990	-1135.59094	-49.42400	78.97395
664	5.525	1044.40369	-170.53952	1427.36731	-24.54436	18.52602	1309.96143	-873.09320	82.42562	1300.69421	747.92743	123.99611	47.73760	127.73010	-139.83736	-3.12386	-671.75616	237.82520	0.83228	-1108.06226	-47.28186	78.45583
665	5.533	1041.10962	-168.45013	1432.31860	-24.96856	17.01397	1309.08545	-873.11719	83.81644	1301.55969	761.30536	121.73686	42.27349	115.51721	-138.87369	-3.16382	-684.01648	238.65994	0.81097	-1078.21082	-44.84922	76.71723
666	5.542	1037.74097	-166.31364	1437.43909	-25.52160	15.67962	1308.10510	-873.17249	85.46935	1302.54175	769.81610	119.64732	35.91036	103.25262	-137.95654	-3.15141	-696.33276	239.49689	0.82619	-1046.06042	-42.09081	74.32587
667	5.550	1034.34009	-164.15448	1442.65991	-26.11295	14.60125	1307.02893	-873.23145	87.25659	1303.64050	773.44110	118.16681	28.81792	90.89807	-137.10638	-3.10906	-708.73468	240.31738	0.89050	-1011.81500	-39.06913	71.87908
668	5.558	1030.95532	-161.99773	1447.91284	-26.67122	13.85447	1305.89636	-873.25586	89.04554	1304.85303	772.47913	117.48819	21.25224	78.43591	-136.31976	-3.06335	-721.21484	241.12982	0.97900	-975.86255	-35.84556	69.87556
669	5.567	1027.64197	-159.85988	1453.13062	-27.14383	13.49302	1304.77881	-873.20044	90.72256	1306.17603	767.31586	117.47244	13.59014	65.87384	-135.54677	-3.02743	-733.74170	241.97882	1.05741	-938.65521	-32.43661	68.65567
670	5.575	1024.45850	-157.74994	1458.24512	-27.48902	13.52607	1303.77319	-873.02338	92.19832	1307.60596	758.50134	117.86440	6.36420	53.25009	-134.72391	-2.99993	-746.29108	242.89789	1.12010	-900.71265	-29.04006	68.51141
671	5.583	1021.46503	-155.67941	1463.19604	-27.66821	13.92685	1302.98511	-872.69342	93.40660	1309.14233	747.04254	118.59702	0.33174	40.62042	-133.84932	-2.95905	-758.87390	243.86552	1.17771	-862.71472	-26.05898	69.69473
672	5.592	1018.72339	-153.66800	1467.93652	-27.64815	14.65769	1302.50708	-872.19122	94.32127	1310.78271	734.31085	119.72803	-3.75951	28.02908	-132.97977	-2.88298	-771.52197	244.77124	1.20370	-825.42358	-23.76113	72.20160
673	5.600	1016.29828	-151.74089	1472.43140	-27.41653	15.68581	1302.40784	-871.51379	94.96618	1312.51526	721.37299	121.10301	-5.79675	15.46570	-132.15131	-2.78303	-784.25977	245.44492	1.10634	-789.40662	-22.03118	75.58006
674	5.608	1014.25482	-149.92159	1476.64661	-26.99667	16.98558	1302.72412	-870.68060	95.38895	1314.31641	708.55658	122.38998	-6.45633	2.87006	-131.33972	-2.69459	-797.09033	245.81699	0.81503	-754.92999	-20.55048	79.07111
675	5.617	1012.65167	-148.22131	1480.54517	-26.44088	18.52832	1303.45032	-869.73279	95.63039	1316.15051	695.77777	123.39447	-6.53727	-9.77509	-130.48459	-2.64552	-809.95239	246.06146	0.42370	-722.15485	-19.09031	81.93854
676	5.625	1011.53168	-146.63654	1484.08936	-25.80663	20.26641	1304.53870	-868.72693	95.72101	1317.97192	683.00903	124.15086	-6.46326	-22.37408	-129.57774	-2.62792	-822.73291	246.47588	0.14895	-691.29004	-17.59400	83.68491
677	5.633	1010.91876	-145.16251	1487.23975	-25.14191	22.12496	1305.91541	-867.72589	95.69305	1319.73682	670.32190	124.87872	-6.40975	-34.73590	-128.74486	-2.56006	-835.37683	247.18500	0.10679	-662.44507	-16.15849	84.11661
678	5.642	1010.81519	-143.80563	1489.95447	-24.48883	24.00894	1307.49866	-866.79327	95.58815	1321.41541	657.72107	125.80317	-6.47903	-46.57043	-128.17490	-2.24372	-847.93311	248.05988	0.22359	-635.37677	-15.02414	83.31419
679	5.650	1011.19562	-142.57631	1492.19299	-23.88536	25.82270	1309.21130	-865.99274	95.45374	1322.99402	645.13641	126.92487	-6.67620	-57.42682	-127.96545	-1.37964	-860.49573	248.91809	0.35146	-609.47620	-14.53629	81.56241
680	5.658	1012.00714	-141.47321	1493.92163	-23.35621	27.48277	1310.98340	-865.38330	95.34020	1324.46606	632.57465	128.12132	-6.88631	-66.72360	-128.09520	0.30979	-873.12280	249.68677	0.38773	-584.06616	-15.05954	79.24213
681	5.667	1013.18274	-140.47900	1495.11475	-22.90951	28.91264	1312.74658	-865.01221	95.30164	1325.82349	620.12555	129.31766	-6.96954	-73.96252	-128.56322	2.94699	-885.78076	250.44112	0.33278	-558.75964	-16.84277	76.66283
682	5.675	1014.65973	-139.56999	1495.75256	-22.54689	30.04193	1314.43213	-864.91931	95.38766	1327.04797	607.79022	130.43735	-6.91957	-79.03119	-129.55191	6.54929	-898.38220	251.36102	0.29478	-533.64868	-19.90047	73.93500
683	5.683	1016.38873	-138.73044	1495.81836	-22.27448	30.81944	1315.98022	-865.14276	95.62831	1328.10706	595.46100	131.40179	-6.88066	-82.25043	-131.48288	11.36364	-910.88867	252.50893	0.37849	-509.26361	-24.00721	70.92862
684	5.692	1018.33502	-137.95572	1495.29297	-22.10769	31.22213	1317.34900	-865.71033	96.02791	1328.95288	583.06598	132.24445	-6.97781	-83.72864	-134.93668	18.24410	-923.32275	253.70709	0.56280	-486.36871	-28.81145	67.30022
685	5.700	1020.47827	-137.24048	1494.14954	-22.07382	31.25538	1318.51416	-866.62457	96.57262	1329.52844	570.60461	133.09552	-7.20138	-82.48181	-140.47665	28.37631	-935.69263	254.77914	0.73763	-465.75482	-34.00442	62.64926
686	5.708	1022.80853	-136.57849	1492.35669	-22.21162	30.94615	1319.46594	-867.85315	97.24582	1329.77673	558.12677	134.03369	-7.45438	-76.66144	-148.38507	42.06055	-947.98108	255.74706	0.81379	-448.06409	-39.41564	56.75066
687	5.717	1025.32190	-135.97752	1489.88354	-22.56131	30.33215	1320.20154	-869.32996	98.03625	1329.65173	545.73071	135.07364	-7.64765	-65.01196	-158.32698	57.66670	-960.20032	256.72888	0.78388	-433.64252	-44.96564	49.69752
688	5.725	1028.01685	-135.46135	1486.70374	-23.15138	29.45379	1320.71814	-870.96277	98.93034	1329.12256	533.46613	136.26678	-7.75420	-47.91479	-169.22586	72.15199	-972.40454	257.78763	0.72452	-422.53668	-50.56918	41.90438
689	5.733	1030.88989	-135.05334	1482.79639	-23.99439	28.34597	1321.01440	-872.64398	99.90689	1328.17810	521.27631	137.62869	-7.79307	-26.96124	-179.66867	82.86626	-984.64136	258.89960	0.73151	-414.63654	-56.05707	33.98138
690	5.742	1033.93152	-134.75420	1478.14807	-25.08935	27.03028	1321.09998	-874.26025	100.94478	1326.82861	509.08560	138.99146	-7.80214	-3.82086	-188.59521	89.00300	-996.91357	260.00455	0.83090	-409.86774	-61.12427	26.48212
691	5.750	1037.12244	-134.52975	1472.75964	-26.41898	25.52514	1321.00037	-875.70575	102.02212	1325.10376	496.86124	140.12393	-7.85516	20.44748	-195.70724	91.57575	-1009.19653	261.06262	0.95025	-408.32220	-65.35367	19.64724
692	5.758	1040.43286	-134.32669	1466.65698	-27.94143	23.86915	1320.75085	-876.90100	103.09689	1323.04822	484.58777	140.97032	-8.02019	45.43307	-201.34598	92.28848	-1021.47644	262.07538	0.98237	-410.17621	-68.34363	13.39668
693	5.767	1043.82434	-134.10312	1459.89648	-29.59058	22.12408	1320.39636	-877.80707	104.09351	1320.71802	472.24216	141.66724	-8.25990	71.08588	-205.97198	92.43752	-1033.76477	263.05341	0.89008	-415.39496	-69.88119	7.67402
694	5.775	1047.25146	-133.84496	1452.56763	-31.28946	20.36235	1319.99243	-878.42969	104.91956	1318.18103	459.84427	142.41386	-8.45872	97.34915	-209.70633	92.49535	-1046.07996	263.99524	0.75091	-423.48163	-70.05682	2.80807
695	5.783	1050.66235	-133.56114	1444.79065	-32.95992	18.66055	1319.59814	-878.81250	105.50247	1315.51978	447.48349	143.33545	-8.55368	123.99915	-212.38342	92.30727	-1058.41797	264.91629	0.68136	-433.61896	-69.25301	-0.63639
696	5.792	1053.99927	-133.27342	1436.70947	-34.52258	17.08416	1319.26245	-879.02203	105.81000	1312.83569	435.20129	144.39771	-8.56985	150.82822	-213.89319	91.55155	-1070.75037	265.84271	0.71710	-445.07819	-67.97607	-2.44838
697	5.800	1057.19507	-133.01627	1428.48669	-35.90273	15.66681	1319.01550	-879.12366	105.84071	1310.24915	422.92923	145.47949	-8.56451	177.82671	-214.26566	90.05289	-1083.05444	266.77454	0.79746	-457.32855	-66.62192	-3.03568
698	5.808	1060.16589	-132.84544	1420.30640	-37.04475	14.41093	1318.86951	-879.15479	105.60558	1307.88745	410.59177	146.52516	-8.58680	205.09483	-213.57127	87.83732	-1095.33875	267.71155	0.85499	-469.89392	-65.36233	-3.07167
699	5.817	1062.81592	-132.83565	1412.37427	-37.91983	13.30226	1318.82349	-879.11115	105.11835	1305.86279	398.18039	147.57452	-8.66243	232.67909	-212.03690	85.14571	-1107.62036	268.70856	0.88342	-482.42584	-64.21013	-3.06414
700	5.825	1065.05530	-133.05859	1404.90637	-38.52192	12.32055	1318.86255	-878.95337	104.39879	1304.25415	385.71765	148.63579	-8.80881	260.53018	-210.16570	82.38892	-1119.85657	269.86316	0.94129	-494.82245	-63.16232	-3.21020
701	5.833	1066.81543	-133.55490	1398.11035	-38.86091	11.44757	1318.95569	-878.63092	103.48338	1303.09656	373.22061	149.61322	-9.03516	288.55096	-208.47121	79.91630	-1131.88684	271.26767	1.16374	-507.12875	-62.23906	-3.47444
702	5.842	1068.05334	-134.31821	1392.16260	-38.95788	10.66707	1319.05359	-878.11584	102.43474	1302.38098	360.72913	150.47864	-9.27641	316.66925	-207.14035	77.81548	-1143.42273	272.98233	1.77882	-519.41290	-61.40776	-3.76275
703	5.850	1068.75610	-135.30428	1387.19141	-38.83949	9.96055	1319.09424	-877.42871	101.35117	1302.05664	348.32611	151.33772	-9.40637	344.88342	-206.04385	75.93382	-1154.11548	274.99057	2.99358	-531.71509	-60.60522	-4.01576
704	5.858	1068.94287	-136.45676	1383.27405	-38.53295	9.31701	1319.02002	-876.63861	100.36824	1302.03809	336.07803	152.21959	-9.37377	373.26062	-205.02179	74.01896	-1163.67664	277.18109	4.81361	-544.03247	-59.82401	-4.20995
705	5.867	1068.65820	-137.72650	1380.44543	-38.06762	8.74736	1318.79517	-875.84058	99.63174	1302.22253	323.96017	153.04282	-9.25456	401.90591	-204.09160	71.87338	-1171.91772	279.42120	7.05264	-556.35687	-59.07528	-4.38141
706	5.875	1067.95935	-139.07458	1378.70898	-37.47858	8.27925	1318.41333	-875.13196	99.25685	1302.51489	311.88553	153.81334	-9.14047	430.90335	-203.33990	69.45385	-1178.62476	281.66718	9.50078	-568.69299	-58.34057	-4.59872
707	5.883	1066.90894	-140.46579	1378.04468	-36.80270	7.94294	1317.89063	-874.59735	99.30392	1302.84351	299.80557	154.74565	-9.01406	460.24539	-202.76349	66.88292	-1183.47913	284.04913	12.02615	-581.02209	-57.61919	-4.86293
708	5.892	1065.57288	-141.86523	1378.41187	-36.07376	7.76297	1317.25684	-874.29761	99.76887	1303.16199	287.70190	155.98997	-8.82487	489.78333	-202.36407	64.41904	-1186.24536	286.92746	14.68800	-593.30634	-56.94418	-5.09226
709	5.900	1064.01416	-143.24258	1379.75000	-35.32571	7.74973	1316.55261	-874.26178	100.58690	1303.44324	275.48389	157.21062	-8.66867	519.16779	-202.21506	62.35764	-1186.96704	290.85760	18.05247	-605.53357	-56.32304	-5.22484
710	5.908	1062.28528	-144.58337	1381.98450	-34.60029	7.89539	1315.82410	-874.48822	101.65329	1303.66931	263.04590	157.88814	-8.71594	547.78076	-202.28836	60.83640	-1185.71643	296.30261	23.37967	-617.72980	-55.71664	-5.29143
711	5.917	1060.42200	-145.89572	1385.03430	-33.95331	8.18338	1315.11279	-874.95135	102.84229	1303.82251	250.44571	158.00616	-8.97567	574.78882	-202.45999	59.67196	-1182.04407	303.20636	31.98400	-629.93677	-55.08667	-5.37094
712	5.925	1058.44385	-147.19791	1388.81873	-33.45499	8.60398	1314.44360	-875.61218	104.01764	1303.88525	237.85391	158.02312	-9.28170	599.35925	-202.73102	58.34354	-1175.03723	310.68280	43.80736	-642.17712	-54.41185	-5.51217
713	5.933	1056.35486	-148.50108	1393.25793	-33.17719	9.16194	1313.81470	-876.43329	105.04303	1303.85498	225.35202	158.33948	-9.48498	620.92987	-203.19334	56.20210	-1164.27844	317.08551	56.62391	-654.44012	-53.68571	-5.69445
714	5.942	1054.14844	-149.80684	1398.27246	-33.17305	9.87430	1313.19470	-877.38849	105.78938	1303.76172	212.91724	159.03891	-9.55677	639.41479	-203.83208	52.87348	-1150.36365	320.79129	67.22000	-666.70483	-52.93864	-5.84395
715	5.950	1051.81604	-151.10873	1403.78406	-33.46662	10.76171	1312.54041	-878.45154	106.14137	1303.66541	200.50992	159.96230	-9.53379	655.20520	-204.46506	48.51903	-1134.01880	321.15927	73.60732	-678.97095	-52.21456	-5.90503
716	5.958	1049.34985	-152.39310	1409.71582	-34.05372	11.82924	1311.82300	-879.58264	106.01064	1303.63062	188.11832	160.89856	-9.45072	668.89447	-204.80261	43.67283	-1115.16064	318.68185	76.04163	-691.27637	-51.50611	-5.89357
717	5.967	1046.74609	-153.64497	1415.98853	-34.90553	13.04431	1311.03540	-880.73560	105.35921	1303.70313	175.76865	161.74051	-9.34671	680.85901	-204.64497	38.85910	-1093.33276	314.41193	76.19069	-703.66327	-50.75184	-5.87292
718	5.975	1044.00964	-154.85596	1422.52002	-35.97768	14.33382	1310.18286	-881.87170	104.22530	1303.90356	163.46146	162.48956	-9.29044	690.99927	-204.09357	34.34146	-1068.58472	309.26923	75.63284	-716.12714	-49.91715	-5.88375
719	5.983	1041.15405	-156.02719	1429.22620	-37.22227	15.59657	1309.27722	-882.95795	102.72626	1304.23108	151.11591	163.18274	-9.33756	698.93292	-203.36862	30.03202	-1041.42053	303.59186	75.05928	-728.62219	-49.03143	-5.90830
720	5.992	1038.20215	-157.16425	1436.02173	-38.58996	16.71112	1308.33923	-883.95801	101.02605	1304.67261	138.64822	163.87086	-9.45025	704.42804	-202.42047	25.56947	-1012.26831	297.17725	74.45068	-741.09119	-48.12015	-5.90693
721	6.000	1035.18518	-158.27193	1442.81812	-40.02763	17.54837	1307.39746	-884.83667	99.28328	1305.21704	126.07375	164.62914	-9.51695	707.46741	-201.06152	20.66803	-981.32642	289.71985	73.59406	-753.51312	-47.16930	-5.87157
722	6.008	1032.13818	-159.35921	1449.52734	-41.47675	18.00306	1306.48792	-885.57214	97.60912	1305.86951	113.46983	165.49736	-9.48006	707.92474	-199.41814	15.43563	-948.70422	281.20163	72.51052	-765.94952	-46.19349	-5.82748
723	6.017	1029.09863	-160.44223	1456.06714	-42.86845	18.02319	1305.65820	-886.15784	96.05808	1306.64343	100.88017	166.42938	-9.39121	705.48956	-197.85915	10.32540	-914.60669	271.96057	71.65881	-778.48108	-45.25079	-5.80331
724	6.025	1026.11487	-161.53674	1462.36499	-44.12942	17.61076	1304.96875	-886.58795	94.64926	1307.53931	88.30189	167.35959	-9.33643	699.97766	-196.55908	5.92087	-879.52423	262.55511	71.78369	-791.11224	-44.34974	-5.81864
725	6.033	1023.25226	-162.65538	1468.35559	-45.20250	16.80000	1304.48486	-886.85046	93.39156	1308.54016	75.72480	168.26268	-9.34995	691.52496	-195.45604	2.75372	-844.29504	253.58765	73.48026	-803.79041	-43.44916	-5.86935
726	6.042	1020.58179	-163.81229	1473.97998	-46.05993	15.63682	1304.26721	-886.93750	92.29262	1309.62500	63.14533	169.14490	-9.39563	680.64911	-194.49020	1.00396	-809.89539	245.49104	76.76059	-816.46661	-42.54443	-5.92708
727	6.050	1018.16962	-165.01849	1479.18604	-46.70079	14.16717	1304.36340	-886.85901	91.35213	1310.77612	50.55854	170.02005	-9.40866	668.25354	-193.66997	0.32885	-777.08398	238.33606	80.95950	-829.11218	-41.65775	-5.96747
728	6.058	1016.07959	-166.27255	1483.92468	-47.14108	12.43844	1304.80273	-886.64569	90.55802	1311.97363	37.95396	170.88002	-9.35388	655.24695	-193.02457	0.20143	-746.21167	231.85406	85.09125	-841.71887	-40.81653	-5.96339
729	6.067	1014.37317	-167.56383	1488.14539	-47.40239	10.51844	1305.59497	-886.33997	89.89352	1313.18726	25.30924	171.71898	-9.24776	642.18799	-192.49243	0.26247	-717.30115	225.72382	88.34390	-854.28333	-40.09043	-5.87410
730	6.075	1013.10010	-168.88220	1491.79529	-47.50617	8.50291	1306.72729	-885.98529	89.33607	1314.38159	12.60810	172.57257	-9.12350	629.33813	-191.89938	0.30703	-690.18976	219.83511	90.32967	-866.80127	-39.52819	-5.68038
731	6.083	1012.29065	-170.21977	1494.82495	-47.47831	6.48750	1308.16284	-885.62140	88.84734	1315.52332	-0.09869	173.47638	-8.99825	616.70837	-191.15457	0.23391	-664.56165	214.28476	91.03250	-879.29041	-39.03385	-5.42348
732	6.092	1011.95367	-171.56445	1497.19629	-47.35541	4.54176	1309.84082	-885.28583	88.37986	1316.58423	-12.66387	174.43152	-8.85861	604.15656	-190.30865	0.02895	-639.93347	209.23488	90.62085	-891.79144	-38.42747	-5.20323
733	6.100	1012.07458	-172.89705	1498.88550	-47.18089	2.71514	1311.68213	-885.01672	87.89751	1317.54150	-24.88686	175.42708	-8.58444	591.59583	-189.45096	-0.26062	-615.74841	204.83636	89.30518	-904.38306	-37.62121	-5.10239
734	6.108	1012.61536	-174.20045	1499.88147	-46.99130	1.04734	1313.59900	-884.85162	87.37820	1318.37708	-36.56081	176.47887	-7.89017	578.99347	-188.68277	-0.52179	-591.58807	201.23494	87.29749	-917.16693	-36.66389	-5.11704
735	6.117	1013.52264	-175.47075	1500.18347	-46.80830	-0.43899	1315.51221	-884.82635	86.80133	1319.07544	-47.46059	177.64310	-6.45422	566.32507	-188.02760	-0.65851	-567.33551	198.57860	84.80075	-930.10706	-35.65945	-5.18892
736	6.125	1014.74567	-176.71080	1499.79517	-46.64517	-1.74020	1317.36731	-884.97650	86.14706	1319.62048	-57.26687	178.93700	-4.09605	553.62781	-187.35385	-0.69914	-543.16376	196.95514	81.98360	-942.99133	-34.67619	-5.26458
737	6.133	1016.25183	-177.91473	1498.72070	-46.51458	-2.84837	1319.14050	-885.33435	85.40515	1319.99280	-65.54339	180.28006	-0.75069	540.97290	-186.54276	-0.75160	-519.42468	196.30301	78.93752	-955.68707	-33.73782	-5.30686
738	6.142	1018.02496	-179.06427	1496.96179	-46.42781	-3.73324	1320.82605	-885.92023	84.57571	1320.16516	-71.90432	181.61142	3.70901	528.37439	-185.65375	-0.86131	-496.54636	196.39941	75.61946	-968.26526	-32.86578	-5.28726
739	6.150	1020.05414	-180.13934	1494.51953	-46.39186	-4.35460	1322.41223	-886.73737	83.66317	1320.10388	-76.18829	183.06262	9.62465	515.77332	-184.82867	-0.95669	-474.94409	196.94427	71.84093	-980.80847	-32.07046	-5.18416
740	6.158	1022.32910	-181.13168	1491.39978	-46.40803	-4.68602	1323.87158	-887.77124	82.66859	1319.77576	-78.23537	184.91455	17.60117	503.11636	-184.12212	-0.95920	-454.94922	197.66658	67.35774	-993.29553	-31.34323	-4.99269
741	6.167	1024.84119	-182.04863	1487.61719	-46.47576	-4.73048	1325.16650	-888.98999	81.58488	1319.15405	-77.26281	187.39691	28.36334	490.43243	-183.48026	-0.90135	-436.79291	198.38266	62.02809	-1005.72699	-30.65668	-4.76715
742	6.175	1027.58240	-182.90416	1483.19641	-46.60095	-4.51880	1326.26233	-890.34717	80.40416	1318.22595	-71.68945	190.67477	42.24442	477.80640	-182.82907	-0.88896	-420.64771	198.98158	55.94373	-1018.21057	-29.95483	-4.62933
743	6.183	1030.54211	-183.70734	1478.17114	-46.79744	-4.09609	1327.14099	-891.78296	79.13504	1316.99548	-60.20571	194.80859	58.44810	465.29007	-182.13618	-0.99143	-406.68787	199.37088	49.46365	-1030.81580	-29.22318	-4.65044
744	6.192	1033.70203	-184.45647	1472.58008	-47.07611	-3.51317	1327.80762	-893.22510	77.80943	1315.48047	-43.08428	199.43855	74.87466	452.85370	-181.40843	-1.19010	-395.10498	199.44653	43.12870	-1043.43958	-28.51771	-4.75580
745	6.200	1037.03442	-185.13971	1466.46155	-47.43472	-2.82045	1328.28455	-894.59607	76.46901	1313.70789	-22.04302	203.76189	89.03224	440.41107	-180.66833	-1.39661	-386.08191	199.09921	37.43649	-1055.93701	-27.82253	-4.82823
746	6.208	1040.50476	-185.74500	1459.85217	-47.86038	-2.05508	1328.59692	-895.82422	75.15249	1311.70984	1.02048	207.01189	99.34679	427.88821	-179.92567	-1.52706	-379.81781	198.25674	32.56312	-1068.33032	-27.03211	-4.85332
747	6.217	1044.07629	-186.27106	1452.79211	-48.33496	-1.22931	1328.76477	-896.85382	73.89723	1309.51819	24.89252	208.83060	105.76176	415.27115	-179.15608	-1.57698	-376.61050	196.93896	28.24450	-1080.77686	-26.15797	-4.90027
748	6.225	1047.71362	-186.72472	1445.32861	-48.83463	-0.33493	1328.80591	-897.65546	72.73926	1307.16370	49.05964	209.22586	109.32072	402.59158	-178.33844	-1.60907	-376.85535	195.23820	23.91755	-1093.32666	-25.29957	-5.01427
749	6.233	1051.38184	-187.11002	1437.51672	-49.33150	0.62844	1328.73767	-898.22278	71.71381	1304.67822	73.42451	208.37553	111.32610	389.89664	-177.51093	-1.67175	-380.83099	193.27396	19.06879	-1105.91516	-24.44250	-5.15057
750	6.242	1055.03979	-187.42197	1429.41858	-49.79787	1.62342	1328.57312	-898.55597	70.85944	1302.09766	98.08042	206.49733	112.73537	377.24133	-176.73633	-1.75772	-388.29584	191.25998	13.71124	-1118.56409	-23.57754	-5.18878
751	6.250	1058.63489	-187.64378	1421.10510	-50.20240	2.58113	1328.31726	-898.65308	70.20607	1299.46387	123.12910	203.75067	113.94359	364.67188	-176.01151	-1.84302	-398.26193	189.54303	8.71514	-1131.27466	-22.79372	-5.06714
752	6.258	1062.10059	-187.75258	1412.66125	-50.50294	3.43749	1327.97107	-898.51202	69.75686	1296.83215	148.56909	200.20160	114.87314	352.18945	-175.25208	-1.94070	-409.49033	188.41461	5.38500	-1143.90222	-22.10032	-4.87794
753	6.267	1065.36023	-187.73689	1404.19055	-50.64910	4.16682	1327.54114	-898.12903	69.49187	1294.27563	174.31564	195.87360	115.26013	339.75031	-174.38052	-2.08360	-421.38165	187.96902	4.28562	-1156.41211	-21.42942	-4.74251
754	6.275	1068.33911	-187.60626	1395.81750	-50.59357	4.78988	1327.04761	-897.49573	69.39120	1291.88416	200.29868	190.77756	114.88510	327.31793	-173.42632	-2.24915	-434.03619	188.20029	4.65013	-1168.95618	-20.74572	-4.66993
755	6.283	1070.97473	-187.37366	1387.68311	-50.30654	5.33906	1326.52441	-896.60657	69.44919	1289.75366	226.52304	184.95285	113.63480	314.90222	-172.51920	-2.36038	-447.41809	189.03293	5.16702	-1181.56018	-20.06489	-4.58371
756	6.292	1073.21619	-187.03021	1379.93628	-49.78423	5.81397	1326.00354	-895.47137	69.66087	1287.97266	253.02649	178.54245	111.53336	302.53473	-171.73921	-2.38907	-460.97177	190.26752	5.03643	-1194.02429	-19.48466	-4.40743
757	6.300	1075.02197	-186.54814	1372.72302	-49.04095	6.18361	1325.49512	-894.12067	69.99879	1286.61694	279.81427	171.79523	108.75661	290.21329	-170.99644	-2.39609	-474.08890	191.65327	4.20620	-1206.09485	-19.10532	-4.09830
758	6.308	1076.36316	-185.90002	1366.17407	-48.09707	6.41502	1324.98206	-892.59979	70.40570	1285.75220	306.86981	164.97809	105.51693	277.89096	-170.13333	-2.44653	-486.54971	192.98291	3.02918	-1217.54138	-18.90936	-3.59421
759	6.317	1077.23022	-185.06631	1360.39600	-46.97721	6.48568	1324.42920	-890.96063	70.79742	1285.42676	334.19669	158.26558	101.92636	265.51355	-169.12091	-2.52382	-498.49161	194.12810	1.91827	-1228.22351	-18.86285	-2.74152
760	6.325	1077.63574	-184.03955	1355.46802	-45.70524	6.39489	1323.79797	-889.25677	71.06964	1285.65442	361.80704	151.74533	98.01756	253.06679	-168.07349	-2.56097	-510.18182	195.06943	1.15575	-1238.16284	-19.05340	-1.34353
761	6.333	1077.60730	-182.82634	1351.43958	-44.29490	6.16959	1323.05835	-887.54285	71.12062	1286.39587	389.71313	145.53664	93.82463	240.60599	-167.07434	-2.55072	-521.85242	195.89795	0.81030	-1247.42798	-19.52277	0.67553
762	6.342	1077.17639	-181.44057	1348.33325	-42.75365	5.83432	1322.19287	-885.87671	70.88343	1287.55505	417.98740	139.77861	89.37421	228.21469	-166.07857	-2.56183	-533.62793	196.74567	0.76307	-1256.00122	-20.03928	3.16239
763	6.350	1076.37048	-179.90309	1346.15430	-41.09323	5.37979	1321.19861	-884.32050	70.34497	1288.99622	446.77948	134.50803	84.63968	215.90636	-165.02815	-2.63309	-545.52307	197.68935	0.80892	-1263.73718	-20.33927	5.84229
764	6.358	1075.21338	-178.24890	1344.89819	-39.33302	4.78028	1320.09021	-882.93707	69.54598	1290.57288	476.18283	129.67700	79.55386	203.61526	-163.95535	-2.71724	-557.50629	198.72919	0.77650	-1270.29077	-20.64276	8.63191
765	6.367	1073.73096	-176.52228	1344.55115	-37.50335	4.03456	1318.90234	-881.78149	68.57123	1292.15063	506.08652	125.27022	74.08264	191.29398	-162.90395	-2.75452	-569.58264	199.83734	0.62418	-1275.15234	-21.73980	11.90879
766	6.375	1071.95532	-174.76534	1345.08728	-35.65051	3.17559	1317.68604	-880.88763	67.54021	1293.62122	536.22046	121.36057	68.29948	178.95944	-161.85425	-2.76048	-581.80341	200.98322	0.42289	-1277.88550	-24.44044	16.49245
767	6.383	1069.92322	-173.00992	1346.47156	-33.83697	2.24226	1316.49731	-880.25659	66.59740	1294.90747	566.32007	118.07623	62.42144	166.64647	-160.78261	-2.80068	-594.19617	202.12958	0.24319	-1278.17896	-28.86617	23.32625
768	6.392	1067.67371	-171.26775	1348.66370	-32.13809	1.25851	1315.37988	-879.85559	65.88885	1295.96594	596.18219	115.44626	56.77402	154.36725	-159.72421	-2.90173	-606.71802	203.25537	0.09281	-1275.53003	-34.33553	32.90391
769	6.400	1065.24951	-169.52724	1351.61743	-30.63214	0.24167	1314.34790	-879.63074	65.52071	1296.80310	625.58191	113.26955	51.67400	142.11093	-158.73007	-3.03881	-619.28271	204.37041	-0.05226	-1269.11255	-39.92165	44.61982
770	6.408	1062.69763	-167.76439	1355.27734	-29.38312	-0.79581	1313.38062	-879.52399	65.52556	1297.49170	654.10992	111.26844	47.30413	129.84885	-157.79434	-3.17905	-631.81042	205.46640	-0.20002	-1258.26440	-44.80898	56.63819
771	6.417	1060.06128	-165.95313	1359.57605	-28.43022	-1.85131	1312.43555	-879.48730	65.87880	1298.14832	681.05817	109.30236	43.61637	117.54486	-156.88901	-3.28070	-644.25800	206.48862	-0.32958	-1242.97595	-48.28002	66.73016
772	6.425	1057.37256	-164.07005	1364.43982	-27.79114	-2.90952	1311.47070	-879.48853	66.54871	1298.87512	705.51257	107.31203	40.29170	105.19461	-156.02527	-3.30283	-656.62659	207.39651	-0.40852	-1223.66992	-50.04958	73.53886
773	6.433	1054.65173	-162.10286	1369.79565	-27.47104	-3.92111	1310.45544	-879.50977	67.51236	1299.72888	726.48956	105.25191	36.86286	92.83221	-155.20029	-3.25623	-668.93848	208.21924	-0.41436	-1200.77893	-50.56258	77.07393
774	6.442	1051.90991	-160.05853	1375.57422	-27.46486	-4.81298	1309.36633	-879.53540	68.73482	1300.72363	742.97882	103.21145	32.91457	80.46140	-154.35843	-3.19660	-681.20660	209.01910	-0.35185	-1174.68433	-50.49747	78.07799
775	6.450	1049.15649	-157.95358	1381.70825	-27.75147	-5.50357	1308.18481	-879.53345	70.15755	1301.84277	754.13068	101.49140	28.14993	68.03925	-153.47623	-3.16906	-693.45331	209.83255	-0.25892	-1145.70654	-50.16848	77.25983
776	6.458	1046.40588	-155.79962	1388.13391	-28.28445	-5.91442	1306.90710	-879.45337	71.69859	1303.05945	759.58844	100.54726	22.41913	55.56342	-152.59605	-3.17780	-705.73853	210.67133	-0.18356	-1114.07068	-49.59620	75.17414
777	6.467	1043.68018	-153.60706	1394.78662	-28.98598	-5.98999	1305.56030	-879.24622	73.25603	1304.36035	759.60382	100.79509	15.87696	43.08850	-151.72559	-3.19499	-718.12524	211.53070	-0.15045	-1079.99536	-48.84379	72.41071
778	6.475	1041.01245	-151.38586	1401.59534	-29.75144	-5.71317	1304.21289	-878.88171	74.72853	1305.74072	754.85876	102.28818	9.06393	30.62775	-150.81473	-3.19559	-730.63336	212.39673	-0.14381	-1043.74988	-48.03493	69.59596
779	6.483	1038.44800	-149.13852	1408.48425	-30.46729	-5.10174	1302.96558	-878.34900	76.04525	1307.18811	746.28607	104.57560	2.76814	18.12424	-149.85428	-3.16471	-743.24799	213.27026	-0.12319	-1005.66693	-47.11833	67.22983
780	6.492	1036.03784	-146.87189	1415.37964	-31.03795	-4.19070	1301.92639	-877.65210	77.17706	1308.68188	735.04718	106.94820	-2.17691	5.53516	-148.89142	-3.08666	-755.94232	214.14363	-0.07060	-966.23090	-45.92245	65.64862
781	6.500	1033.82813	-144.61507	1422.21448	-31.40810	-3.02013	1301.18872	-876.80884	78.12553	1310.20581	722.41785	108.86317	-5.22011	-7.12714	-147.97191	-2.97362	-768.68140	214.99695	-0.01057	-926.15643	-44.51890	65.15616
782	6.508	1031.85925	-142.40599	1428.92517	-31.56706	-1.63192	1300.82129	-875.84827	78.91069	1311.75000	709.39728	110.16846	-6.47797	-19.83688	-147.12288	-2.88385	-781.42908	215.85074	0.01672	-886.31079	-43.26573	66.05015
783	6.517	1030.17017	-140.26221	1435.45093	-31.53534	-0.06350	1300.86011	-874.80426	79.56506	1313.30225	696.43634	110.99805	-6.64708	-32.56287	-146.33698	-2.86830	-794.15942	216.74579	-0.00798	-847.52295	-42.46702	68.40155
784	6.525	1028.79785	-138.17654	1441.73547	-31.34427	1.65022	1301.30115	-873.71161	80.12053	1314.84338	683.60699	111.61246	-6.46641	-45.21255	-145.58765	-2.89642	-806.86389	217.68565	-0.05314	-810.40460	-42.11991	71.78525
785	6.533	1027.77344	-136.13721	1447.72400	-31.02406	3.45928	1302.10266	-872.61493	80.59397	1316.35107	670.88788	112.29836	-6.37989	-57.58136	-144.90479	-2.83678	-819.54468	218.65134	-0.04184	-775.27057	-41.96085	75.34926
786	6.542	1027.11865	-134.14861	1453.35925	-30.60582	5.29173	1303.19812	-871.57617	80.99039	1317.79895	658.25604	113.22368	-6.53811	-69.36295	-144.37363	-2.48837	-832.18909	219.64360	0.08369	-742.18396	-41.70315	78.25929
787	6.550	1026.84265	-132.23317	1458.58228	-30.12417	7.07042	1304.50952	-870.66522	81.31584	1319.15955	645.68402	114.36674	-6.85874	-80.20404	-144.06982	-1.61573	-844.77759	220.68086	0.29491	-711.01721	-41.24411	80.04738
788	6.558	1026.93970	-130.41519	1463.33569	-29.61016	8.72657	1305.95557	-869.93854	81.58350	1320.41394	633.13525	115.58342	-7.14524	-89.71609	-144.05966	0.00496	-857.32446	221.74734	0.49212	-681.43298	-40.73508	80.61728
789	6.567	1027.38770	-128.70914	1467.56494	-29.08433	10.19404	1307.46252	-869.43268	81.81235	1321.55957	620.56427	116.68985	-7.28367	-97.46442	-144.41060	2.50909	-869.86902	222.77760	0.59586	-652.89038	-40.49300	80.11107
790	6.575	1028.14954	-127.11832	1471.22375	-28.56331	11.40429	1308.97144	-869.17395	82.02579	1322.60632	607.94220	117.55605	-7.30936	-103.11603	-145.19858	5.91539	-882.43433	223.71646	0.61530	-624.81177	-40.81881	78.79897
791	6.583	1029.18140	-125.63504	1474.27710	-28.07374	12.29344	1310.43604	-869.18719	82.25125	1323.56616	595.27155	118.23687	-7.30195	-106.69049	-146.59186	10.30190	-895.02307	224.54530	0.61776	-596.83026	-41.91445	76.95016
792	6.592	1030.44519	-124.23964	1476.70386	-27.65516	12.81204	1311.82104	-869.49683	82.51753	1324.43774	582.59222	118.96214	-7.30501	-108.41125	-148.91611	16.18568	-907.62354	225.29919	0.66145	-568.98761	-43.87733	74.68411
793	6.600	1031.91956	-122.90593	1478.49475	-27.34965	12.93799	1313.10437	-870.11835	82.85703	1325.19580	569.99396	119.91019	-7.33984	-107.92035	-152.61467	24.61994	-920.19751	226.11069	0.76537	-541.81885	-46.59341	71.87038
794	6.608	1033.60315	-121.61539	1479.64819	-27.19680	12.68686	1314.27124	-871.04120	83.31222	1325.79016	557.54974	121.07507	-7.43053	-103.79266	-158.11522	36.40974	-932.70618	227.10703	0.88255	-516.24005	-49.66586	68.11488
795	6.617	1035.50537	-120.36922	1480.16504	-27.23809	12.10733	1315.30505	-872.21887	83.92471	1326.16064	545.22632	122.35966	-7.59133	-94.41605	-165.51193	50.89457	-945.15063	228.26152	0.92582	-493.22418	-52.60528	62.92870
796	6.625	1037.63843	-119.18919	1480.04553	-27.51177	11.26692	1316.19287	-873.57587	84.70874	1326.25281	532.93707	123.67207	-7.79633	-79.39935	-174.22531	65.70281	-957.55823	229.45642	0.88122	-473.43884	-55.12862	56.06973
797	6.633	1040.01001	-118.10346	1479.29028	-28.04133	10.23223	1316.93701	-875.01447	85.64258	1326.02661	520.62701	124.95109	-7.98675	-59.81580	-183.11644	78.00765	-969.95557	230.61394	0.84073	-457.11151	-57.29259	47.79222
798	6.642	1042.61621	-117.12682	1477.90552	-28.83100	9.05201	1317.55273	-876.41815	86.68099	1325.46094	508.25974	126.15527	-8.11208	-37.28326	-191.06056	86.16256	-982.36353	231.71765	0.88919	-444.21344	-59.37539	38.77262
799	6.650	1045.43640	-116.25732	1475.90771	-29.86109	7.75833	1318.05908	-877.66638	87.76494	1324.55579	495.81595	127.25301	-8.15766	-13.08606	-197.44785	90.34074	-994.78552	232.78215	1.00514	-434.74371	-61.62035	29.76966
800	6.658	1048.43127	-115.48586	1473.32825	-31.08350	6.37587	1318.47607	-878.66046	88.82363	1323.32922	483.34625	128.26768	-8.15071	12.07465	-202.27615	91.92328	-1007.21008	233.81155	1.08459	-428.87555	-64.04054	21.27453
801	6.667	1051.54919	-114.79858	1470.21399	-32.42552	4.92632	1318.82776	-879.34412	89.77793	1321.80103	470.95090	129.27812	-8.14898	37.91388	-205.89688	92.39102	-1019.62695	234.79025	1.04614	-426.90283	-66.39070	13.45797
802	6.675	1054.74084	-114.17746	1466.62439	-33.79588	3.43549	1319.14392	-879.71204	90.55081	1319.97607	458.65277	130.31349	-8.20392	64.29938	-208.62669	92.59461	-1032.02283	235.72321	0.92211	-429.02020	-68.30220	6.53198
803	6.683	1057.96851	-113.61362	1462.62952	-35.09382	1.93793	1319.45471	-879.80432	91.07399	1317.85571	446.35370	131.32697	-8.31355	91.07559	-210.51595	92.70891	-1044.37573	236.66417	0.85011	-435.04919	-69.44197	1.06980
804	6.692	1061.19946	-113.12173	1458.31116	-36.22693	0.47137	1319.78149	-879.69153	91.28690	1315.47913	433.94626	132.28999	-8.43612	118.07297	-211.45032	92.55991	-1056.66089	237.71805	0.96131	-444.32843	-69.62366	-2.30791
805	6.700	1064.39355	-112.73197	1453.76257	-37.12838	-0.93037	1320.13293	-879.45734	91.14679	1312.95313	421.43134	133.21281	-8.55242	145.20532	-211.38452	91.90780	-1068.85779	238.97305	1.26114	-455.86725	-68.94641	-3.61788
806	6.708	1067.50146	-112.46434	1449.08411	-37.76250	-2.23896	1320.50696	-879.17206	90.65025	1310.44226	408.92456	134.11708	-8.66193	172.50832	-210.43628	90.59456	-1080.98926	240.36963	1.60830	-468.58295	-67.78680	-3.65613
807	6.717	1070.46704	-112.30966	1444.37671	-38.12488	-3.43477	1320.89441	-878.85974	89.83773	1308.13062	396.51431	135.04539	-8.74420	200.08931	-208.80307	88.61823	-1093.13062	241.74347	1.84851	-481.53070	-66.53459	-3.38883
808	6.725	1073.22266	-112.22123	1439.73804	-38.24340	-4.51934	1321.28003	-878.48730	88.76998	1306.17297	384.15814	135.99741	-8.78815	228.00658	-206.63452	86.10204	-1105.30664	243.04343	1.98611	-494.17255	-65.40070	-3.35905
809	6.733	1075.68298	-112.11097	1435.26123	-38.17083	-5.51823	1321.64697	-877.98560	87.50845	1304.66357	371.79340	136.88400	-8.82378	256.22507	-204.08905	83.22285	-1117.37866	244.37830	2.19908	-506.45786	-64.44521	-3.61467
810	6.742	1077.75623	-111.87832	1431.03320	-37.96345	-6.45940	1321.98523	-877.28900	86.12702	1303.63232	359.44571	137.63580	-8.88383	284.72375	-201.48529	80.19243	-1129.04065	245.85425	2.73939	-518.58466	-63.62485	-3.96931
811	6.750	1079.37585	-111.49989	1427.14368	-37.65752	-7.34893	1322.29102	-876.37646	84.73597	1303.04919	347.16425	138.27620	-8.97023	313.55133	-199.21709	77.18379	-1139.90015	247.46147	3.82201	-530.72174	-62.82338	-4.28235
812	6.758	1080.52686	-111.10139	1423.70264	-37.25780	-8.16683	1322.55420	-875.29449	83.48106	1302.83032	334.93951	138.88159	-9.05743	342.77420	-197.54199	74.22610	-1149.57910	249.10886	5.50571	-542.92175	-61.98453	-4.54074
813	6.767	1081.23816	-110.88905	1420.83142	-36.74339	-8.88138	1322.75183	-874.14795	82.51036	1302.85315	322.73502	139.60017	-9.07180	372.45813	-196.49416	71.24035	-1157.74512	250.72301	7.66546	-555.18097	-61.19623	-4.76652
814	6.775	1081.54370	-111.00101	1418.61841	-36.08729	-9.47014	1322.85303	-873.06592	81.93656	1302.98401	310.54324	140.62872	-8.91365	402.66840	-195.92197	68.15482	-1164.02637	252.33423	10.09620	-567.50061	-60.53594	-4.97195
815	6.783	1081.45996	-111.45016	1417.09192	-35.27569	-9.93228	1322.83191	-872.16205	81.81784	1303.10498	298.36069	141.95927	-8.59969	433.41537	-195.68484	64.99960	-1167.96387	254.16624	12.65125	-579.86829	-59.94765	-5.17158
816	6.792	1080.99536	-112.17034	1416.22925	-34.31632	-10.28349	1322.67871	-871.50983	82.15384	1303.13525	286.14908	143.22849	-8.33577	464.56445	-195.81433	61.94080	-1169.21594	256.70740	15.50529	-592.22620	-59.34850	-5.36190
817	6.800	1080.16748	-113.07055	1415.98010	-33.23874	-10.54278	1322.39954	-871.14215	82.88581	1303.04089	273.86740	144.03664	-8.33226	495.76669	-196.37721	59.17914	-1167.78442	260.61566	19.60549	-604.51147	-58.72407	-5.53065
818	6.808	1079.00757	-114.06577	1416.29028	-32.09090	-10.71801	1322.01086	-871.06342	83.90385	1302.82837	261.50980	144.37807	-8.56179	526.47620	-197.34508	56.80981	-1163.71423	266.36292	26.60596	-616.72943	-58.10076	-5.68032
819	6.817	1077.55408	-115.09734	1417.11096	-30.93666	-10.79419	1321.53394	-871.26007	85.06857	1302.52063	249.08203	144.58272	-8.81971	556.05719	-198.65201	54.76952	-1156.56067	273.74655	37.49285	-628.95398	-57.48891	-5.81899
820	6.825	1075.84338	-116.14163	1418.39844	-29.85350	-10.73807	1320.99170	-871.70667	86.23561	1302.14001	236.60849	144.94083	-8.98168	583.90332	-200.23555	52.82941	-1145.69934	281.58563	50.97713	-641.23016	-56.83756	-5.96038
821	6.833	1073.90527	-117.20161	1420.11072	-28.92189	-10.51559	1320.40149	-872.37091	87.26282	1301.70972	224.15985	145.55458	-9.05931	609.55042	-202.06485	50.64953	-1131.23804	288.07925	63.76963	-653.51190	-56.06877	-6.11101
822	6.842	1071.76404	-118.29392	1422.20605	-28.21106	-10.10460	1319.76074	-873.21478	88.00993	1301.26831	211.76999	146.36652	-9.10630	632.79266	-204.11636	47.94993	-1113.95898	291.84174	72.74335	-665.74530	-55.18685	-6.24659
823	6.850	1069.44214	-119.43287	1424.63989	-27.77221	-9.49878	1319.04590	-874.18378	88.35810	1300.86890	199.38220	147.23303	-9.17451	653.67645	-206.25267	44.69604	-1094.26880	292.65454	76.81511	-677.97046	-54.29212	-6.33339
824	6.858	1066.95911	-120.60997	1427.36560	-27.63233	-8.71126	1318.22632	-875.20508	88.24147	1300.55994	186.94540	148.06876	-9.26533	672.24255	-208.23593	41.12806	-1071.83655	291.23285	77.02292	-690.27686	-53.45612	-6.36563
825	6.867	1064.33154	-121.79471	1430.33203	-27.78813	-7.77775	1317.27649	-876.20636	87.66105	1300.36914	174.47986	148.88171	-9.31807	688.25574	-209.90305	37.56931	-1046.32080	288.43747	75.24420	-702.67896	-52.63277	-6.37073
826	6.875	1061.57410	-122.96082	1433.48267	-28.20985	-6.74474	1316.18298	-877.14014	86.67499	1300.30469	162.03189	149.69731	-9.29494	701.27771	-211.22658	34.11916	-1017.91809	284.66135	72.90936	-715.11163	-51.72861	-6.37691
827	6.883	1058.70520	-124.09960	1436.75732	-28.84890	-5.65971	1314.94434	-877.99042	85.37675	1300.37183	149.61951	150.54028	-9.23106	710.92358	-212.26678	30.54694	-987.15869	279.76306	70.57443	-727.54089	-50.73565	-6.38001
828	6.892	1055.75635	-125.20741	1440.09631	-29.64103	-4.58928	1313.56848	-878.75391	83.87621	1300.58289	137.21622	151.43562	-9.18588	716.95593	-213.17873	26.55179	-954.50897	273.46582	68.27759	-739.98560	-49.74306	-6.35302
829	6.900	1052.77551	-126.27872	1443.44226	-30.51307	-3.63432	1312.07532	-879.41217	82.28894	1300.94861	124.78019	152.35538	-9.18978	719.26434	-214.18912	22.01977	-920.21680	265.75934	66.09527	-752.45123	-48.82370	-6.28771
830	6.908	1049.81702	-127.31278	1446.73914	-31.39769	-2.90993	1310.50610	-879.92358	80.72234	1301.46997	112.28666	153.21698	-9.24248	717.85089	-215.51648	17.00614	-884.46545	256.98071	64.41588	-764.93805	-47.95447	-6.22104
831	6.917	1046.93335	-128.31967	1449.93420	-32.24257	-2.51083	1308.92883	-880.23895	79.25745	1302.13904	99.72312	153.99490	-9.31844	712.84229	-217.27817	11.72652	-847.68274	247.72029	63.83459	-777.47369	-47.06895	-6.19568
832	6.925	1044.17773	-129.32050	1452.98035	-33.00220	-2.48783	1307.43945	-880.32068	77.93841	1302.94092	87.09589	154.76913	-9.36234	704.65778	-219.27585	6.72016	-810.66553	238.69186	64.88188	-790.07568	-46.15200	-6.20023
833	6.933	1041.60742	-130.33632	1455.83826	-33.62997	-2.84719	1306.15601	-880.15405	76.77461	1303.85474	74.43464	155.60455	-9.34386	694.13379	-220.87833	2.80053	-774.33472	230.47649	67.76116	-802.72571	-45.23077	-6.19655
834	6.942	1039.28210	-131.37253	1458.47522	-34.09120	-3.57116	1305.19861	-879.75128	75.75182	1304.85852	61.76475	156.46359	-9.31039	682.23755	-221.46370	0.50322	-739.40027	223.25684	72.14303	-815.39429	-44.33880	-6.17955
835	6.950	1037.25977	-132.41809	1460.86182	-34.38179	-4.63441	1304.66272	-879.14532	74.84245	1305.93042	49.08085	157.28133	-9.31562	669.67236	-221.01172	-0.36735	-706.30688	216.84834	77.17302	-828.05157	-43.55911	-6.15369
836	6.958	1035.59290	-133.45425	1462.96948	-34.52964	-6.00223	1304.60034	-878.37854	74.01611	1307.04431	36.35084	158.04741	-9.34380	656.77307	-220.04178	-0.42499	-675.36096	211.01721	81.80036	-840.66077	-42.99961	-6.09568
837	6.967	1034.32300	-134.45554	1464.76843	-34.58141	-7.62444	1305.01733	-877.50378	73.25021	1308.16663	23.56129	158.79660	-9.34416	643.63721	-219.09222	-0.15022	-646.70642	205.71420	85.19793	-853.20477	-42.63316	-5.98118
838	6.975	1033.47412	-135.39001	1466.22754	-34.58608	-9.43340	1305.88245	-876.59839	72.52901	1309.25269	10.75864	159.57777	-9.28210	630.38208	-218.36821	0.18529	-620.15717	201.02081	86.99680	-865.74152	-42.24419	-5.82131
839	6.983	1033.05054	-136.23149	1467.31360	-34.58265	-11.34631	1307.14050	-875.76306	71.83636	1310.25317	-1.93804	160.44066	-9.13747	617.22626	-217.76334	0.38141	-595.15778	197.00851	87.28490	-878.38861	-41.59196	-5.68442
840	6.992	1033.03735	-136.97173	1467.99194	-34.59515	-13.27540	1308.71643	-875.09985	71.15663	1311.12598	-14.32592	161.42574	-8.82314	604.29578	-217.10681	0.34094	-570.98743	193.72997	86.41953	-891.21600	-40.59377	-5.65781
841	7.000	1033.40564	-137.61375	1468.22815	-34.63214	-15.14074	1310.51575	-874.68842	70.48126	1311.84473	-26.14217	162.56822	-8.10091	591.56763	-216.32018	0.10658	-547.08569	191.27309	84.77507	-904.18115	-39.38651	-5.72812
842	7.008	1034.11975	-138.16150	1467.99231	-34.68937	-16.87910	1312.43481	-874.57648	69.81042	1312.39551	-37.12453	163.89423	-6.67763	578.98279	-215.43271	-0.20735	-523.28851	189.73135	82.60091	-917.17401	-38.21818	-5.79222
843	7.017	1035.14136	-138.62759	1467.26514	-34.76000	-18.44879	1314.38086	-874.78430	69.14656	1312.76904	-46.96938	165.39137	-4.36793	566.46912	-214.55310	-0.48125	-499.81897	189.10898	80.01901	-930.07770	-37.23637	-5.82253
844	7.025	1036.43835	-139.04041	1466.03723	-34.84809	-19.82084	1316.28796	-875.31360	68.48382	1312.95703	-55.20141	167.00847	-1.10236	553.93909	-213.76093	-0.65561	-477.08655	189.27283	77.04555	-942.80469	-36.41962	-5.86742
845	7.033	1037.99316	-139.42859	1464.30554	-34.97161	-20.95979	1318.11548	-876.14990	67.80631	1312.95203	-61.24886	168.71997	3.15544	541.33447	-213.03952	-0.75395	-455.48804	189.99377	73.61005	-955.37726	-35.70415	-5.89767
846	7.042	1039.79883	-139.80229	1462.07153	-35.15375	-21.82335	1319.83545	-877.26044	67.10178	1312.74524	-64.74541	170.63998	8.54824	528.66180	-212.34393	-0.81909	-435.31436	191.02844	69.61186	-967.92664	-35.06920	-5.81640
847	7.050	1041.84778	-140.15741	1459.33911	-35.41502	-22.38511	1321.41992	-878.60138	66.37142	1312.32495	-65.55477	173.02335	15.53677	515.98083	-211.65295	-0.87412	-416.74115	192.17535	64.98947	-980.52832	-34.48766	-5.61249
848	7.058	1044.12439	-140.48773	1456.11646	-35.77322	-22.64746	1322.83496	-880.12695	65.62247	1311.68152	-63.15426	176.00674	24.91219	503.33350	-210.95496	-0.93609	-399.88986	193.28677	59.77877	-993.16504	-33.89320	-5.39083
849	7.067	1046.60608	-140.78360	1452.42236	-36.24583	-22.62742	1324.04395	-881.78717	64.85427	1310.81348	-56.15371	179.51202	37.31178	490.70126	-210.24458	-1.02363	-384.96039	194.26874	54.16016	-1005.84729	-33.20301	-5.27676
850	7.075	1049.26855	-141.03134	1448.28796	-36.84785	-22.33828	1325.02014	-883.52240	64.04874	1309.72607	-43.17895	183.56761	52.44302	478.04428	-209.52565	-1.15051	-372.31332	195.07111	48.46427	-1018.58209	-32.36008	-5.33133
851	7.083	1052.08716	-141.22636	1443.75415	-37.58683	-21.79339	1325.75964	-885.26648	63.17483	1308.42651	-24.35210	188.25946	68.65189	465.35391	-208.79753	-1.30382	-362.37796	195.63748	43.06536	-1031.27795	-31.40606	-5.49332
852	7.092	1055.03674	-141.37857	1438.86304	-38.45821	-21.01563	1326.28137	-886.94836	62.20676	1306.92664	-1.35812	193.14326	83.36301	452.66370	-208.05443	-1.43458	-355.53381	195.86349	38.16135	-1043.84644	-30.49687	-5.61419
853	7.100	1058.09204	-141.49625	1433.65674	-39.44108	-20.03571	1326.61328	-888.48743	61.14593	1305.24683	23.82157	197.18790	94.31599	440.01297	-207.30592	-1.48644	-352.16080	195.62915	33.61609	-1056.32202	-29.79189	-5.59677
854	7.108	1061.22363	-141.57732	1428.18713	-40.50283	-18.89482	1326.77722	-889.79523	60.03749	1303.41504	49.88303	199.45309	100.73886	427.41193	-206.57535	-1.44465	-352.71298	194.86914	29.01900	-1068.78333	-29.30338	-5.47017
855	7.117	1064.39026	-141.61952	1422.52148	-41.61020	-17.64146	1326.78955	-890.79614	58.96978	1301.46094	76.29969	199.61957	103.50705	414.84943	-205.85986	-1.37225	-357.55737	193.61795	23.91573	-1081.28333	-28.83474	-5.35510
856	7.125	1067.53809	-141.62482	1416.73926	-42.72690	-16.31181	1326.67163	-891.44897	58.05340	1299.41211	102.95887	197.94397	104.29510	402.30133	-205.11510	-1.36554	-366.53693	192.04889	18.15562	-1093.89734	-28.13134	-5.36672
857	7.133	1070.60413	-141.59117	1410.93274	-43.80237	-14.92654	1326.45142	-891.74707	57.38873	1297.30090	129.81650	194.90413	104.56467	389.73746	-204.28958	-1.46307	-378.50623	190.47272	12.30430	-1106.66016	-27.18884	-5.47626
858	7.142	1073.52283	-141.51097	1405.21619	-44.77523	-13.51198	1326.15393	-891.70630	57.03823	1295.17969	156.82129	190.86530	105.02621	377.13904	-203.35764	-1.63277	-391.56754	189.20776	7.61044	-1119.45483	-26.26882	-5.51774
859	7.150	1076.22815	-141.37776	1399.72388	-45.58500	-12.10736	1325.79187	-891.35492	57.02592	1293.13049	183.97217	185.93719	105.63910	364.49301	-202.35033	-1.81632	-404.36642	188.47595	5.07388	-1132.12756	-25.50227	-5.41391
860	7.158	1078.65576	-141.18414	1394.59302	-46.17260	-10.75147	1325.36707	-890.72443	57.35610	1291.25732	211.27856	180.10901	105.97551	351.80374	-201.37254	-1.95258	-416.99106	188.43323	4.50472	-1144.65015	-24.73905	-5.28271
861	7.167	1080.74805	-140.91502	1389.94568	-46.48289	-9.47752	1324.88000	-889.83984	58.01891	1289.66797	238.68515	173.48254	105.63515	339.12222	-200.52991	-1.99833	-430.09323	189.10141	4.78237	-1157.07385	-23.93537	-5.20439
862	7.175	1082.45850	-140.55032	1385.88184	-46.48135	-8.31532	1324.33228	-888.71777	58.98121	1288.44873	266.13187	166.26776	104.42176	326.50305	-199.80914	-1.96809	-443.62738	190.25745	4.86599	-1169.43005	-23.34045	-5.05281
863	7.183	1083.75220	-140.07016	1382.47791	-46.16342	-7.28673	1323.71960	-887.37250	60.17901	1287.65088	293.67358	158.63904	102.33226	313.94504	-199.08488	-1.94952	-456.95258	191.57663	4.36619	-1181.70496	-23.09005	-4.71992
864	7.192	1084.60706	-139.46144	1379.79053	-45.54706	-6.40634	1323.02966	-885.82690	61.51211	1287.29675	321.45874	150.74774	99.51844	301.42050	-198.26350	-2.03252	-469.62393	192.84192	3.43173	-1193.79102	-23.04714	-4.25358
865	7.200	1085.01147	-138.72214	1377.85999	-44.66406	-5.68737	1322.25342	-884.12018	62.84465	1287.39136	349.59933	142.73698	96.18567	288.91888	-197.37056	-2.19319	-481.66983	193.95724	2.41552	-1205.44446	-23.13196	-3.61440
866	7.208	1084.95715	-137.85834	1376.71057	-43.55502	-5.13874	1321.39136	-882.30627	64.02249	1287.92200	378.12985	134.67596	92.48038	276.44354	-196.49248	-2.30481	-493.36917	194.89915	1.63257	-1216.34375	-23.34791	-2.55784
867	7.217	1084.44189	-136.88100	1376.34741	-42.26255	-4.75889	1320.45203	-880.44867	64.90586	1288.84912	407.05322	126.68238	88.51451	264.00812	-195.66318	-2.29965	-504.99670	195.71416	1.20187	-1226.19849	-23.62656	-0.86925
868	7.225	1083.47974	-135.80402	1376.75854	-40.81948	-4.53704	1319.44995	-878.61902	65.40633	1290.10010	436.37360	119.02690	84.39675	251.63074	-194.81674	-2.24302	-516.72693	196.50926	1.03154	-1234.87598	-23.95028	1.40902
869	7.233	1082.10352	-134.64268	1377.92078	-39.24055	-4.46034	1318.40723	-876.89703	65.51070	1291.57166	466.12466	111.99242	80.19960	239.30222	-193.86617	-2.22597	-528.63708	197.40524	0.97552	-1242.46472	-24.39563	4.03802
870	7.242	1080.35474	-133.41061	1379.80457	-37.53030	-4.52433	1317.35144	-875.35992	65.26904	1293.14807	496.33878	105.79295	75.99426	226.97885	-192.80585	-2.26910	-540.72742	198.44928	0.93728	-1249.07056	-25.04316	6.85806
871	7.250	1078.27197	-132.11681	1382.37305	-35.69659	-4.73595	1316.31091	-874.05927	64.75983	1294.72461	526.94397	100.55341	71.84989	214.62535	-191.69177	-2.34187	-552.95709	199.56912	0.84911	-1254.52698	-26.13490	10.04041
872	7.258	1075.88623	-130.76630	1385.58533	-33.75816	-5.09523	1315.31299	-873.00330	64.07726	1296.22327	557.71881	96.33044	67.79488	202.24960	-190.57179	-2.40726	-565.28833	200.66965	0.67470	-1258.40369	-28.21275	14.20840
873	7.267	1073.22461	-129.35892	1389.39587	-31.75493	-5.57592	1314.38184	-872.16248	63.34241	1297.59631	588.33478	93.33231	63.91811	189.89191	-189.48511	-2.44409	-577.69965	201.75726	0.44376	-1260.11914	-31.72766	20.34321
874	7.275	1070.31323	-127.88911	1393.75244	-29.76056	-6.13788	1313.52844	-871.49005	62.69931	1298.82385	618.41779	91.90922	60.41762	177.59377	-188.46289	-2.46879	-590.16980	202.90387	0.22485	-1258.84229	-36.50976	29.25096
875	7.283	1067.17883	-126.35300	1398.59644	-27.87885	-6.75498	1312.74365	-870.94006	62.28693	1299.91211	647.60004	92.10481	57.41241	165.37466	-187.49588	-2.51797	-602.65942	204.10596	0.05376	-1253.57837	-41.77517	40.67722
876	7.292	1063.84802	-124.75443	1403.86743	-26.21745	-7.42023	1312.00537	-870.47949	62.21488	1300.88977	675.54529	93.43997	54.81105	153.21243	-186.54694	-2.59783	-615.11353	205.24475	-0.08794	-1243.74365	-46.49667	52.88836
877	7.300	1060.34998	-123.10109	1409.50305	-24.85671	-8.12011	1311.28918	-870.09454	62.55788	1301.79883	701.93665	95.18871	52.39435	141.03845	-185.60419	-2.69361	-627.49738	206.21393	-0.22520	-1229.45337	-49.82767	63.57035
878	7.308	1056.72156	-121.39824	1415.43860	-23.83189	-8.80654	1310.56921	-869.78937	63.35614	1302.68140	726.37628	96.71569	49.89123	128.78339	-184.70280	-2.79770	-639.81458	207.03587	-0.34466	-1211.08203	-51.55808	71.36346
879	7.317	1053.00842	-119.65327	1421.61182	-23.13375	-9.41022	1309.81799	-869.57397	64.61485	1303.56323	748.14819	97.76620	47.03545	116.42722	-183.88245	-2.87543	-652.07776	207.80441	-0.41410	-1188.93884	-52.14676	76.27776
880	7.325	1049.25830	-117.88095	1427.96838	-22.72696	-9.88177	1309.00940	-869.44800	66.30783	1304.45374	766.13580	98.58637	43.63721	103.99649	-183.12527	-2.86995	-664.30219	208.57347	-0.42889	-1163.32971	-52.18261	78.89297
881	7.333	1045.51563	-116.09345	1434.45813	-22.57228	-10.20296	1308.12341	-869.39514	68.37762	1305.35852	779.23395	99.61349	39.56212	91.52628	-182.36072	-2.78758	-676.53461	209.33986	-0.40638	-1134.52466	-51.98405	79.73062
882	7.342	1041.81995	-114.28984	1441.02966	-22.63484	-10.36909	1307.14868	-869.38916	70.72243	1306.28687	786.90289	101.10169	34.73282	79.03491	-181.52991	-2.71312	-688.83655	210.09422	-0.34718	-1102.73279	-51.63933	79.19066
883	7.350	1038.20837	-112.45914	1447.62708	-22.88219	-10.37535	1306.08862	-869.39685	73.19116	1307.24866	789.22369	103.10847	29.15552	66.53174	-180.63202	-2.71093	-701.23596	210.86400	-0.25177	-1068.21313	-51.14904	77.68705
884	7.358	1034.71997	-110.58885	1454.19189	-23.28121	-10.20387	1304.96826	-869.37415	75.61855	1308.25269	786.55981	105.69061	22.83700	54.01324	-179.71068	-2.75489	-713.73340	211.69368	-0.16563	-1031.33850	-50.48486	75.77459
885	7.367	1031.39917	-108.67586	1460.66516	-23.79103	-9.81333	1303.83716	-869.26910	77.87486	1309.30859	779.41022	108.94500	15.80125	41.46213	-178.79327	-2.77580	-726.33752	212.59366	-0.14793	-992.56604	-49.62374	74.09245
886	7.375	1028.29431	-106.73441	1466.98853	-24.35621	-9.15428	1302.76672	-869.03461	79.88284	1310.42566	768.58215	112.71706	8.39179	28.87366	-177.87033	-2.74768	-739.06000	213.53450	-0.19592	-952.36340	-48.63240	73.22161
887	7.383	1025.45435	-104.78875	1473.10974	-24.90857	-8.20424	1301.84143	-868.63800	81.61233	1311.60742	755.42499	116.42402	1.59315	16.24878	-176.93655	-2.70295	-751.88623	214.48672	-0.24566	-911.28937	-47.71037	73.60841
888	7.392	1022.92645	-102.85803	1478.98230	-25.37738	-6.98349	1301.15198	-868.06531	83.07478	1312.84851	741.62115	119.45748	-3.29528	3.57855	-175.99890	-2.68059	-764.76868	215.45338	-0.24180	-870.19440	-47.08450	75.48098
889	7.400	1020.75385	-100.95361	1484.55994	-25.70535	-5.53510	1300.78271	-867.32410	84.31048	1314.13684	728.30096	121.62744	-5.71008	-9.12646	-175.05923	-2.68553	-777.64880	216.45499	-0.17657	-830.12573	-46.84899	78.73270
890	7.408	1018.97754	-99.08985	1489.79199	-25.86496	-3.89392	1300.79016	-866.44092	85.37271	1315.45630	715.54663	123.10512	-6.27900	-21.82141	-174.14221	-2.68957	-790.48608	217.47803	-0.08804	-791.94257	-46.85945	82.83772
891	7.417	1017.64001	-97.28983	1494.62183	-25.86006	-2.08207	1301.18408	-865.45673	86.31603	1316.78809	702.96466	124.15877	-6.05935	-34.42496	-173.31732	-2.62671	-803.26758	218.47366	-0.03278	-756.07483	-46.77802	86.93790
892	7.425	1016.78278	-95.57608	1498.98572	-25.70604	-0.13608	1301.92493	-864.42609	87.18954	1318.10681	690.29120	125.00691	-5.78111	-46.74829	-172.65758	-2.35283	-816.00208	219.43802	-0.01991	-722.59290	-46.32726	90.18710
893	7.433	1016.43610	-93.96563	1502.81543	-25.41460	1.87082	1302.93811	-863.41461	88.03438	1319.38257	677.45465	125.82083	-5.75842	-58.42377	-172.19456	-1.63809	-828.70496	220.42917	0.00421	-691.37439	-45.53350	92.10165
894	7.442	1016.60834	-92.47537	1506.04553	-25.00350	3.84087	1304.14026	-862.49243	88.87749	1320.58960	664.51642	126.71171	-6.01070	-68.95679	-171.93304	-0.23878	-841.38617	221.46185	0.07192	-662.09375	-44.70176	92.61584
895	7.450	1017.28131	-91.11595	1508.62903	-24.50665	5.68375	1305.46155	-861.72906	89.72290	1321.71484	651.61835	127.67238	-6.38793	-77.83221	-171.88348	2.01691	-854.05579	222.47896	0.14926	-634.13348	-44.20725	91.89744
896	7.458	1018.41083	-89.88119	1510.54492	-23.96471	7.33059	1306.84668	-861.19000	90.55295	1322.75574	638.87982	128.67310	-6.70557	-84.61078	-172.09335	5.19038	-866.71936	223.43381	0.19122	-606.73969	-44.36458	90.15919
897	7.467	1019.93243	-88.76044	1511.79272	-23.41203	8.72606	1308.24609	-860.92993	91.34528	1323.71045	626.31628	129.74512	-6.85963	-89.09723	-172.73058	9.29261	-879.35852	224.31494	0.19706	-579.43359	-45.39094	87.56858
898	7.475	1021.77258	-87.75504	1512.37781	-22.87463	9.82403	1309.61316	-860.98505	92.09490	1324.56726	613.87030	130.89169	-6.89622	-91.44351	-174.08760	14.51008	-891.93304	225.17056	0.22369	-552.34357	-47.30711	84.17628
899	7.483	1023.86652	-86.86488	1512.29175	-22.37806	10.58947	1310.90808	-861.36682	92.82331	1325.29651	601.51178	132.06129	-6.94174	-91.75482	-176.43805	21.46946	-904.40466	226.11681	0.34623	-526.19067	-49.86788	79.82730
900	7.492	1026.17554	-86.07578	1511.49805	-21.95658	11.00142	1312.10120	-862.05780	93.56741	1325.85449	589.23608	133.22018	-7.08295	-89.34369	-180.03030	31.06590	-916.76721	227.19138	0.55683	-502.00226	-52.67892	74.19013
901	7.500	1028.69104	-85.38349	1509.93262	-21.65385	11.06435	1313.17480	-863.00854	94.35966	1326.19556	576.99731	134.36816	-7.33461	-82.75201	-185.12744	43.58237	-929.05261	228.30162	0.73169	-480.70502	-55.42251	66.99068
902	7.508	1031.42029	-84.80685	1507.52222	-21.51473	10.81557	1314.11853	-864.14130	95.22016	1326.28552	564.72266	135.50183	-7.63128	-70.91541	-191.72055	57.85376	-941.30042	229.38394	0.75291	-462.77802	-58.03311	58.29864
903	7.517	1034.36560	-84.36098	1504.21375	-21.57605	10.30714	1314.92273	-865.36340	96.16245	1326.10876	552.35065	136.57700	-7.86443	-54.09674	-199.21338	71.55002	-953.53821	230.46619	0.63686	-448.26385	-60.65111	48.60012
904	7.525	1037.51257	-84.04087	1499.99133	-21.86027	9.57931	1315.58093	-866.58331	97.19332	1325.66565	539.89063	137.53256	-7.97409	-33.59860	-206.57677	82.44730	-965.78558	231.57983	0.51570	-437.07300	-63.37714	38.59872
905	7.533	1040.82935	-83.83057	1494.87402	-22.37008	8.65464	1316.10046	-867.71863	98.30526	1324.96265	527.45941	138.40738	-7.98728	-10.88531	-212.88663	89.55268	-978.05084	232.70512	0.50890	-429.21637	-66.14899	28.96488
906	7.542	1044.27637	-83.71313	1488.90271	-23.08374	7.55108	1316.50842	-868.69421	99.46930	1324.00891	515.13733	139.33456	-8.00412	13.03174	-217.76019	93.29115	-990.32593	233.79733	0.61954	-424.86633	-68.81282	20.18119
907	7.550	1047.81445	-83.67680	1482.13599	-23.95557	6.30047	1316.84424	-869.44855	100.62169	1322.81470	502.88583	140.38306	-8.10292	37.69363	-221.31021	94.87077	-1002.59827	234.84253	0.74923	-424.29694	-71.14825	12.49778
908	7.558	1051.40100	-83.71660	1474.64990	-24.92232	4.95834	1317.14746	-869.95258	101.65847	1321.39026	490.67334	141.55110	-8.22826	62.94272	-223.77406	95.45483	-1014.87317	235.86411	0.80499	-427.66022	-72.85321	6.06482
909	7.567	1054.98254	-83.83500	1466.53455	-25.91372	3.59406	1317.44910	-870.22247	102.46571	1319.74976	478.50296	142.79454	-8.27499	88.66940	-225.26236	95.67909	-1027.16296	236.86893	0.77705	-434.68817	-73.63120	1.14691
910	7.575	1058.49451	-84.04839	1457.89392	-26.86745	2.26453	1317.77014	-870.30994	102.96736	1317.92664	466.32489	143.93575	-8.24543	114.73514	-225.77455	95.66285	-1039.45972	237.82845	0.71824	-444.62164	-73.37263	-1.94258
911	7.583	1061.86877	-84.38050	1448.85181	-27.73989	0.99286	1318.12793	-870.28076	103.14803	1315.98718	454.06036	144.78165	-8.23001	141.00903	-225.32239	95.27858	-1051.75146	238.72919	0.68137	-456.45209	-72.31406	-3.26028
912	7.592	1065.03772	-84.84189	1439.55872	-28.50348	-0.22410	1318.53906	-870.19318	103.03863	1314.03345	441.71481	145.39755	-8.27527	167.42152	-223.98114	94.36996	-1064.04150	239.60741	0.69051	-469.19989	-70.93118	-3.43132
913	7.600	1067.93176	-85.43146	1430.19788	-29.14080	-1.38726	1319.01428	-870.08020	102.68553	1312.18726	429.37000	146.07829	-8.34082	193.98703	-221.86618	92.84705	-1076.33862	240.53079	0.73869	-482.08600	-69.60149	-3.25170
914	7.608	1070.48145	-86.15642	1420.98145	-29.64380	-2.47812	1319.55176	-869.93921	102.12902	1310.56628	417.03000	147.01416	-8.39029	220.79683	-219.13608	90.73073	-1088.62744	241.58179	0.80961	-494.69800	-68.44678	-3.20341
915	7.617	1072.62537	-87.03324	1412.13513	-30.01135	-3.46967	1320.13684	-869.73279	101.40548	1309.25854	404.60043	148.10756	-8.43567	247.97810	-216.04485	88.16524	-1100.79553	242.84514	0.95400	-507.03146	-67.43787	-3.39145
916	7.625	1074.32190	-88.06902	1403.87598	-30.24377	-4.34919	1320.74890	-869.40576	100.56879	1308.30701	392.05649	149.14966	-8.47025	275.59302	-212.91666	85.36031	-1112.57666	244.36650	1.34968	-519.28339	-66.51611	-3.73378
917	7.633	1075.55310	-89.25227	1396.39270	-30.34035	-5.12426	1321.36084	-868.91687	99.70732	1307.70300	379.50516	150.05652	-8.46328	303.55923	-209.98875	82.46307	-1123.61719	246.12321	2.23371	-531.59973	-65.65083	-4.10608
918	7.642	1076.32031	-90.56606	1389.83838	-30.30158	-5.80851	1321.93701	-868.26886	98.94226	1307.38867	367.06540	150.87689	-8.43102	331.74661	-207.36858	79.49947	-1133.59497	248.05746	3.74300	-543.98712	-64.87198	-4.40690
919	7.650	1076.63879	-92.00603	1384.32813	-30.13036	-6.40329	1322.43945	-867.51813	98.41013	1307.27380	354.77957	151.64294	-8.43837	360.15570	-205.16986	76.46427	-1142.20874	250.13605	5.82608	-556.38446	-64.24771	-4.59905
920	7.658	1076.53723	-93.58116	1379.93445	-29.82763	-6.88643	1322.83142	-866.75775	98.22899	1307.26123	342.63596	152.32310	-8.54142	388.93109	-203.59869	73.42277	-1149.06079	252.34392	8.27796	-568.75928	-63.78370	-4.71519
921	7.667	1076.05847	-95.30032	1376.68982	-29.39273	-7.22054	1323.07947	-866.08856	98.46328	1307.26514	330.57217	152.95316	-8.72478	418.19824	-202.88083	70.52488	-1153.67236	254.68768	10.84913	-581.13666	-63.37600	-4.81512
922	7.675	1075.25916	-97.16421	1374.59888	-28.83465	-7.37735	1323.16040	-865.59589	99.11331	1307.21948	318.44861	153.69695	-8.86715	447.88882	-203.07036	67.95449	-1155.70825	257.42413	13.52714	-593.56238	-62.90838	-4.93311
923	7.683	1074.20532	-99.16534	1373.64709	-28.17684	-7.34963	1323.07007	-865.33881	100.12443	1307.08423	306.14047	154.64975	-8.86021	477.69186	-204.01254	65.84710	-1155.18958	261.27255	17.01270	-606.03442	-62.34441	-5.05691
924	7.692	1072.96729	-101.28828	1373.80090	-27.45027	-7.14656	1322.82422	-865.34863	101.39835	1306.84570	293.64603	155.65268	-8.75372	507.11624	-205.55275	64.22203	-1152.29626	267.06754	22.84856	-618.49652	-61.68858	-5.16662
925	7.700	1071.60852	-103.51177	1375.00427	-26.69083	-6.78676	1322.45227	-865.63135	102.80893	1306.50879	281.01889	156.44891	-8.67167	535.55969	-207.60580	62.92895	-1146.76685	274.97272	32.41409	-630.89722	-60.93468	-5.27624
926	7.708	1070.17310	-105.82188	1377.17944	-25.94547	-6.28751	1321.99023	-866.17389	104.22256	1306.08765	268.31680	156.96471	-8.66979	562.39960	-209.98378	61.60167	-1137.86292	283.95737	45.20898	-643.21881	-60.09982	-5.41053
927	7.717	1068.68347	-108.22382	1380.23413	-25.27656	-5.65377	1321.47241	-866.95313	105.50691	1305.60730	255.66226	157.37128	-8.73459	587.13123	-212.34645	59.75024	-1125.32800	292.10056	58.39100	-655.48950	-59.23941	-5.57225
928	7.725	1067.14746	-110.72987	1384.06982	-24.75711	-4.87823	1320.92065	-867.94232	106.53349	1305.11133	243.15256	157.89543	-8.83774	609.48450	-214.40625	57.04618	-1109.87769	297.66101	68.54189	-667.76733	-58.39457	-5.73832
929	7.733	1065.56445	-113.33527	1388.58618	-24.45963	-3.94866	1320.33215	-869.11121	107.19707	1304.65784	230.73230	158.59286	-8.96818	629.46814	-216.10329	53.56322	-1092.25232	300.00299	73.95169	-680.08215	-57.55198	-5.86597
930	7.742	1063.92407	-116.01424	1393.68347	-24.44402	-2.85347	1319.67676	-870.42181	107.43607	1304.29688	218.30539	159.37985	-9.10743	647.30048	-217.50131	49.70206	-1072.30603	299.62357	75.26921	-692.43835	-56.66961	-5.91608
931	7.750	1062.20532	-118.73362	1399.26465	-24.74409	-1.59235	1318.90662	-871.82355	107.23592	1304.04810	205.86951	160.20544	-9.20093	663.21887	-218.53244	45.84405	-1049.52405	297.53510	74.38889	-704.84686	-55.74757	-5.88815
932	7.758	1060.38660	-121.46550	1405.23315	-25.36008	-0.19607	1317.97583	-873.25500	106.62971	1303.89941	193.46912	161.07013	-9.21056	677.20227	-218.95697	42.06638	-1023.95105	294.56128	72.91473	-717.29388	-54.82150	-5.83018
933	7.767	1058.45496	-124.19398	1411.49207	-26.26445	1.26881	1316.85803	-874.65924	105.69576	1303.83521	181.11438	161.95779	-9.17384	688.79590	-218.60608	38.14622	-996.11707	290.91302	71.43002	-729.73145	-53.88175	-5.79642
934	7.775	1056.40820	-126.90726	1417.94153	-27.41396	2.72112	1315.55859	-875.99805	104.54507	1303.86340	168.77063	162.82451	-9.17253	697.34143	-217.52458	33.77865	-966.42902	286.27908	69.79788	-742.11829	-52.90668	-5.79565
935	7.783	1054.25354	-129.58339	1424.47668	-28.75918	4.07644	1314.10950	-877.24567	103.30431	1304.01624	156.38849	163.64603	-9.24523	702.43799	-215.87187	28.85164	-935.00769	280.31097	67.83932	-754.45996	-51.94022	-5.80422
936	7.792	1052.00720	-132.19482	1430.98828	-30.25140	5.24150	1312.55701	-878.36896	102.09233	1304.32764	143.93344	164.44081	-9.35116	704.12183	-213.78864	23.55133	-901.90192	273.01855	65.78419	-766.82092	-51.03175	-5.81518
937	7.800	1049.69897	-134.72412	1437.37402	-31.84589	6.12996	1310.96069	-879.32306	100.99826	1304.81274	131.39917	165.23294	-9.42151	702.70691	-211.30737	18.12973	-867.34564	264.79883	64.29633	-779.26447	-50.17471	-5.84033
938	7.808	1047.37671	-137.17459	1443.54810	-33.49437	6.69082	1309.39954	-880.06647	100.07417	1305.46484	118.81577	166.04141	-9.41911	698.45654	-208.46588	12.73689	-831.96997	256.30136	64.13154	-791.79675	-49.33749	-5.88042
939	7.817	1045.10437	-139.57620	1449.44397	-35.13351	6.91019	1307.97241	-880.57855	99.33689	1306.26184	106.22663	166.89865	-9.35415	691.37671	-205.57687	7.67842	-796.75610	248.24942	65.71909	-804.40332	-48.47639	-5.91844
940	7.825	1042.95630	-141.97398	1455.01208	-36.69197	6.79113	1306.78748	-880.86481	98.77082	1307.17786	93.64555	167.82918	-9.27422	681.58740	-203.12769	3.57806	-762.65564	241.12010	68.94550	-817.07355	-47.54900	-5.93524
941	7.833	1041.00415	-144.39226	1460.20947	-38.11053	6.34016	1305.94788	-880.95050	98.33455	1308.19421	81.05955	168.81265	-9.23742	669.81287	-201.38701	0.98029	-730.22961	234.90601	73.20895	-829.76416	-46.59051	-5.91873
942	7.842	1039.30420	-146.80330	1464.98279	-39.34839	5.57183	1305.53479	-880.86902	97.97388	1309.30017	68.45612	169.79092	-9.26535	657.09143	-200.29410	-0.13512	-699.65649	229.28035	77.66820	-842.38440	-45.73450	-5.86033
943	7.850	1037.89624	-149.14294	1469.26514	-40.38015	4.51916	1305.59351	-880.65338	97.63982	1310.48596	55.84064	170.71198	-9.31311	644.12866	-199.62328	-0.29010	-670.99335	223.98871	81.52652	-854.86578	-45.08243	-5.75772
944	7.858	1036.81592	-151.36157	1472.99146	-41.19936	3.23786	1306.12854	-880.33643	97.30759	1311.73560	43.22880	171.55452	-9.31305	631.14209	-199.14835	-0.04588	-644.28363	219.04639	84.21586	-867.26495	-44.58692	-5.61630
945	7.867	1036.10095	-153.44626	1476.10999	-41.81825	1.80497	1307.10974	-879.95953	96.98376	1313.02429	30.60682	172.33066	-9.25121	618.14532	-198.69919	0.23846	-619.38818	214.64767	85.47771	-879.71790	-44.07655	-5.46534
946	7.875	1035.78430	-155.40097	1478.58350	-42.25560	0.31294	1308.48315	-879.57904	96.68871	1314.31836	17.94425	173.08356	-9.17229	605.21417	-198.13818	0.34806	-595.84479	210.99748	85.36545	-892.28638	-43.36774	-5.36693
947	7.883	1035.87805	-157.22775	1480.38623	-42.52877	-1.14799	1310.17957	-879.25714	96.42841	1315.57703	5.27457	173.88232	-9.08454	592.43005	-197.39223	0.20873	-573.00488	208.22603	84.15819	-904.96045	-42.42346	-5.33719
948	7.892	1036.36499	-158.93129	1481.50342	-42.66106	-2.51917	1312.11536	-879.04736	96.18176	1316.75806	-7.25344	174.80862	-8.84857	579.73364	-196.51611	-0.08170	-550.34619	206.39069	82.23209	-917.73584	-41.39535	-5.31198
949	7.900	1037.20825	-160.52948	1481.92993	-42.68628	-3.78187	1314.18921	-878.99255	95.90689	1317.82349	-19.34029	175.90633	-8.16748	567.02466	-195.65041	-0.34635	-527.71924	205.49007	79.94734	-930.57520	-40.42498	-5.26098
950	7.908	1038.36377	-162.04370	1481.66821	-42.63766	-4.92069	1316.29651	-879.13226	95.55513	1318.73877	-30.51412	177.15895	-6.66360	554.30786	-194.88635	-0.47129	-505.36972	205.41466	77.54826	-943.40369	-39.50567	-5.22124
951	7.917	1039.78735	-163.48003	1480.72620	-42.54013	-5.88717	1318.35461	-879.50281	95.08447	1319.47400	-40.16909	178.51308	-3.97317	541.64111	-194.18867	-0.48185	-483.78708	205.91969	75.07590	-956.19427	-38.60872	-5.19768
952	7.925	1041.43896	-164.83374	1479.11450	-42.41640	-6.61333	1320.31201	-880.12891	94.47315	1320.00806	-47.61929	179.86960	0.13613	529.01965	-193.48055	-0.47443	-463.54578	206.73434	72.32448	-968.96924	-37.74674	-5.15606
953	7.933	1043.28906	-166.11031	1476.84277	-42.29264	-7.04786	1322.14050	-881.01282	93.72988	1320.32800	-52.22195	181.12181	5.70573	516.37598	-192.74564	-0.49655	-445.17062	207.68121	68.89122	-981.73907	-36.88165	-5.08722
954	7.942	1045.32263	-167.32886	1473.91553	-42.19596	-7.17403	1323.81958	-882.12915	92.88589	1320.42542	-53.61855	182.27353	12.74812	503.67880	-191.99530	-0.54161	-429.01129	208.68578	64.35744	-994.48413	-35.97951	-4.99765
955	7.950	1047.53430	-168.50418	1470.33386	-42.15107	-7.00537	1325.32141	-883.42828	91.97598	1320.29065	-51.68844	183.54126	21.58502	490.97192	-191.21976	-0.60483	-415.24918	209.75073	58.53771	-1007.15076	-35.11444	-4.89429
956	7.958	1049.92139	-169.63361	1466.10474	-42.18108	-6.56867	1326.61279	-884.84302	91.03163	1319.91064	-45.96859	185.36816	32.90392	478.30890	-190.42265	-0.69540	-404.05035	210.93570	51.61598	-1019.65515	-34.37807	-4.81237
957	7.967	1052.47986	-170.70236	1461.24951	-42.30952	-5.89499	1327.67468	-886.30139	90.08176	1319.27112	-35.39700	188.16360	47.08783	465.70682	-189.64575	-0.81898	-395.65762	212.30293	44.04589	-1031.99634	-33.74996	-4.80442
958	7.975	1055.20166	-171.69946	1455.80261	-42.55927	-5.02722	1328.51770	-887.74255	89.15383	1318.36023	-19.19033	191.90846	63.31030	453.16504	-188.92462	-0.96517	-390.34000	213.85818	36.31042	-1044.34631	-33.13066	-4.88304
959	7.983	1058.07227	-172.62558	1449.80603	-42.94411	-4.01544	1329.17896	-889.11847	88.28490	1317.17639	2.07041	196.11140	79.46529	440.68661	-188.23776	-1.10887	-388.32513	215.56644	28.72899	-1056.82788	-32.47289	-4.97171
960	7.992	1061.07031	-173.48611	1443.30505	-43.45625	-2.89118	1329.69934	-890.37799	87.53770	1315.73352	26.59293	200.04738	93.08545	428.26932	-187.51224	-1.23204	-389.77316	217.40437	21.43685	-1069.30896	-31.81618	-4.95377
961	8.000	1064.16699	-174.28600	1436.34741	-44.05927	-1.66114	1330.09998	-891.45483	87.00262	1314.06726	52.53062	202.99377	102.46482	415.90573	-186.68564	-1.34455	-394.68338	219.32388	14.61522	-1081.65161	-31.17934	-4.81188
962	8.008	1067.32495	-175.03307	1428.98694	-44.69606	-0.33379	1330.37915	-892.27655	86.77560	1312.23608	78.83045	204.46614	107.29564	403.60950	-185.77495	-1.46061	-402.72919	221.16229	8.82416	-1093.95691	-30.50313	-4.65638
963	8.017	1070.49219	-175.73950	1421.28650	-45.30774	1.06764	1330.52673	-892.78912	86.91608	1310.31531	105.22941	204.34518	108.54799	391.38611	-184.87141	-1.56605	-413.22943	222.68146	4.88107	-1106.35938	-29.74892	-4.59622
964	8.025	1073.59839	-176.41632	1413.32202	-45.84492	2.51956	1330.54126	-892.97461	87.41489	1308.38562	131.84088	202.83267	107.76604	379.18863	-184.05667	-1.63907	-425.31689	223.76649	3.10503	-1118.80176	-28.96850	-4.63565
965	8.033	1076.55908	-177.06294	1405.18982	-46.26278	3.99740	1330.43823	-892.84875	88.20609	1306.52795	158.83331	200.29254	106.28694	366.97873	-183.34296	-1.68566	-438.15387	224.55045	2.85959	-1131.12927	-28.24091	-4.69412
966	8.042	1079.28784	-177.66336	1397.01257	-46.51758	5.45765	1330.24243	-892.44598	89.21245	1304.81860	186.32034	196.98042	104.80540	354.80020	-182.69676	-1.72452	-451.10370	225.27859	3.08754	-1143.20764	-27.60387	-4.67110
967	8.050	1081.70947	-178.19542	1388.93689	-46.57583	6.84635	1329.96741	-891.80157	90.37991	1303.31982	214.33771	192.88495	103.37988	342.74780	-182.07501	-1.75447	-463.80115	226.07684	3.08492	-1154.92334	-27.05048	-4.47181
968	8.058	1083.76685	-178.63884	1381.12244	-46.42378	8.13231	1329.60815	-890.94336	91.67122	1302.07556	242.82510	187.90704	101.72572	330.87360	-181.40726	-1.77721	-476.10410	226.91180	2.69249	-1166.18799	-26.59241	-4.00609
969	8.067	1085.42554	-178.96959	1373.72290	-46.06756	9.31913	1329.15625	-889.89490	93.03883	1301.11597	271.66656	182.10483	99.55489	319.12308	-180.62059	-1.83165	-488.01328	227.73741	2.06963	-1176.93640	-26.30889	-3.17863
970	8.075	1086.67395	-179.15291	1366.87000	-45.52564	10.42564	1328.61609	-888.68011	94.41237	1300.46375	300.77164	175.65804	96.74877	307.37091	-179.72839	-1.94861	-499.62054	228.57556	1.44467	-1187.08069	-26.25880	-1.88924
971	8.083	1087.52148	-179.14993	1360.66760	-44.81979	11.46139	1328.00562	-887.33069	95.69648	1300.13232	330.07495	168.73842	93.34402	295.52179	-178.80659	-2.10249	-511.07413	229.47211	0.98215	-1196.51184	-26.38573	-0.07248
972	8.092	1087.98950	-178.92802	1355.19202	-43.96574	12.41610	1327.34766	-885.89777	96.77133	1300.11279	359.47604	161.55247	89.50111	283.56195	-177.89348	-2.24212	-522.52521	230.46049	0.74880	-1205.21814	-26.61000	2.25865
973	8.100	1088.10278	-178.46753	1350.49402	-42.96469	13.26341	1326.65552	-884.45679	97.51413	1300.36682	388.86963	154.37747	85.46541	271.52649	-176.98395	-2.32453	-534.06439	231.52484	0.70071	-1213.29614	-26.94523	5.00845
974	8.108	1087.88647	-177.76953	1346.60156	-41.80626	13.96651	1325.92480	-883.09705	97.83929	1300.82507	418.23883	147.47348	81.43597	259.44769	-176.06201	-2.33116	-545.72144	232.58347	0.70406	-1220.64990	-27.38972	8.02946
975	8.117	1087.36633	-176.85739	1343.52332	-40.48097	14.49003	1325.14038	-881.90198	97.72745	1301.39478	447.63913	141.04010	77.47392	247.34004	-175.09555	-2.29726	-557.51758	233.57843	0.63022	-1226.78809	-27.86039	11.24916
976	8.125	1086.56873	-175.76759	1341.25342	-38.99078	14.81692	1324.29187	-880.93127	97.23239	1301.97253	477.14868	135.11673	73.49443	235.21021	-174.05170	-2.29435	-569.47699	234.55840	0.44709	-1231.01172	-28.56676	14.94670
977	8.133	1085.51904	-174.54042	1339.77637	-37.35701	14.94200	1323.38391	-880.20947	96.47906	1302.46399	506.94205	129.44061	69.27014	223.06001	-172.96440	-2.35107	-581.59949	235.60901	0.20855	-1232.67224	-30.20982	19.88175
978	8.142	1084.24072	-173.21475	1339.06702	-35.62215	14.84846	1322.43384	-879.72296	95.64850	1302.79761	537.24042	123.79746	64.63815	210.87209	-171.92134	-2.41893	-593.85974	236.72215	-0.02695	-1231.33691	-33.27804	26.92196
979	8.150	1082.75586	-171.82568	1339.09351	-33.84237	14.50999	1321.46790	-879.42853	94.93389	1302.93591	568.00623	118.64871	59.86421	198.60530	-170.93878	-2.43680	-606.23175	237.79980	-0.23820	-1226.84900	-37.39970	36.39596
980	8.158	1081.08667	-170.40428	1339.82068	-32.08253	13.91464	1320.51648	-879.27130	94.47912	1302.89270	598.80292	114.89050	55.58899	186.23341	-169.95909	-2.40810	-618.69604	238.78900	-0.41512	-1219.23950	-41.67982	47.69268
981	8.167	1079.25647	-168.97652	1341.21484	-30.41706	13.07103	1319.60693	-879.20197	94.34100	1302.74658	628.96490	112.91428	52.29623	173.78807	-168.96252	-2.40163	-631.21942	239.73532	-0.53886	-1208.58691	-45.22297	59.33672
982	8.175	1077.29211	-167.55807	1343.24182	-28.92547	12.00163	1318.75500	-879.18640	94.50848	1302.61877	657.71576	112.37862	49.95951	161.33359	-167.96112	-2.48015	-643.74402	240.69098	-0.60274	-1194.86572	-47.32090	69.47578
983	8.183	1075.22388	-166.14650	1345.86304	-27.68229	10.74380	1317.95789	-879.20789	94.95420	1302.61755	684.23816	112.64972	48.10474	148.89685	-166.94647	-2.62905	-656.22046	241.65054	-0.62645	-1177.90710	-47.70930	76.66552
984	8.192	1073.07813	-164.72354	1349.03320	-26.74788	9.34067	1317.18774	-879.26208	95.65871	1302.80396	707.83679	113.03853	46.05444	136.45502	-165.94043	-2.76190	-668.65527	242.58653	-0.63918	-1157.60693	-46.74134	80.54955
985	8.200	1070.87341	-163.27348	1352.70081	-26.16690	7.82254	1316.39392	-879.35065	96.59827	1303.19519	727.92279	113.02589	43.26569	123.98462	-165.01300	-2.81125	-681.09857	243.48502	-0.65633	-1134.13794	-45.09725	81.77743
986	8.208	1068.62341	-161.79300	1356.81189	-25.97300	6.22173	1315.51904	-879.47729	97.72559	1303.78064	743.82788	112.54233	39.53610	111.48907	-164.17508	-2.79980	-693.58142	244.34549	-0.67327	-1107.85620	-43.28389	81.29524
987	8.217	1066.34058	-160.28391	1361.31128	-26.18437	4.61074	1314.51709	-879.64490	98.96025	1304.53760	754.83557	111.85831	34.82345	98.97766	-163.34296	-2.78679	-706.09058	245.18510	-0.67673	-1079.04468	-41.43956	79.85327
988	8.225	1064.03381	-158.75121	1366.13977	-26.78975	3.10384	1313.36255	-879.84503	100.20341	1305.44397	760.44080	111.30113	29.02384	86.44357	-162.45537	-2.78063	-718.60309	246.03000	-0.65495	-1047.83667	-39.55045	77.98670
989	8.233	1061.70703	-157.20172	1371.23352	-27.73852	1.82141	1312.05200	-880.04199	101.37146	1306.48413	760.53027	111.14871	22.10384	73.88049	-161.54150	-2.76404	-731.11719	246.88371	-0.60409	-1014.38696	-37.64205	76.12932
990	8.242	1059.37061	-155.63956	1376.52722	-28.93741	0.86390	1310.61523	-880.17188	102.41418	1307.64783	755.41687	111.53123	14.38200	61.30289	-160.64749	-2.75930	-743.65265	247.74045	-0.53788	-979.05768	-35.70744	74.65973
991	8.250	1057.05176	-154.07440	1381.95288	-30.25743	0.30368	1309.12451	-880.16260	103.30584	1308.92651	745.95264	112.38676	6.67284	48.73300	-159.75717	-2.79449	-756.23895	248.62271	-0.48130	-942.38025	-33.67968	73.87076
992	8.258	1054.79260	-152.52542	1387.43689	-31.55634	0.17213	1307.69385	-879.95752	104.02957	1310.30969	733.62109	113.63567	0.17160	36.18631	-158.82294	-2.84987	-768.89386	249.54858	-0.44622	-904.93481	-31.59650	73.95235
993	8.267	1052.64795	-151.00740	1392.90173	-32.70538	0.45150	1306.46399	-879.53241	104.56698	1311.78784	720.15063	115.16399	-4.09256	23.66241	-157.83173	-2.90210	-781.60474	250.49637	-0.42580	-867.36725	-29.69352	75.04592
994	8.275	1050.68250	-149.52512	1398.27429	-33.60934	1.09163	1305.57190	-878.89783	104.90243	1313.35486	706.77362	116.65701	-5.96709	11.13443	-156.80939	-2.95573	-794.33411	251.44467	-0.41227	-830.37646	-28.23125	77.21236
995	8.283	1048.96460	-148.08295	1403.49048	-34.22049	2.03584	1305.11963	-878.08331	105.04464	1315.00317	693.85321	117.83404	-6.22923	-1.43887	-155.80495	-2.98774	-807.04150	252.39687	-0.40381	-794.56561	-27.23077	80.24454
996	8.292	1047.55176	-146.68718	1408.49475	-34.53960	3.23905	1305.16394	-877.12122	105.03324	1316.71570	681.15350	118.70193	-5.90488	-14.08734	-154.86453	-2.94761	-819.71478	253.35651	-0.39754	-760.34668	-26.42870	83.56438
997	8.300	1046.48279	-145.34454	1413.23853	-34.59927	4.66865	1305.72034	-876.05426	104.91662	1318.46472	668.39178	119.42984	-5.69875	-26.79248	-153.99551	-2.83609	-832.37866	254.31143	-0.38326	-727.98346	-25.50172	86.41882
998	8.308	1045.77905	-144.06981	1417.67310	-34.44137	6.27980	1306.76172	-874.95166	104.73112	1320.21167	655.57623	120.23035	-5.86252	-39.43695	-153.18724	-2.70801	-845.05176	255.24155	-0.33735	-697.65198	-24.33511	88.22920
999	8.317	1045.45044	-142.88554	1421.74353	-34.10481	7.98899	1308.21704	-873.90472	104.49398	1321.91296	642.87677	121.25289	-6.27568	-51.80560	-152.46320	-2.56196	-857.71448	256.15015	-0.22935	-669.37921	-23.09892	88.75703
1000	8.325	1045.49353	-141.80563	1425.38770	-33.62766	9.68145	1309.98340	-873.00299	104.20559	1323.53052	630.34619	122.42212	-6.68338	-63.64435	-151.89061	-2.21990	-870.32886	257.07642	-0.05361	-642.90491	-22.12331	88.04097
1001	8.333	1045.88879	-140.82617	1428.54602	-33.04962	11.24609	1311.94739	-872.31116	103.86866	1325.03992	617.90448	123.56810	-6.94783	-74.66827	-151.53004	-1.34182	-882.87134	258.04745	0.14808	-617.66833	-21.74752	86.30241
1002	8.342	1046.60071	-139.93665	1431.16992	-32.40716	12.59809	1314.00244	-871.86407	103.51046	1326.42480	605.47601	124.63795	-7.07018	-84.50104	-151.37387	0.38800	-895.34943	259.04785	0.31532	-593.02905	-22.23312	83.86192
1003	8.350	1047.58655	-139.13043	1433.22339	-31.73037	13.67689	1316.06030	-871.67688	103.18137	1327.66809	593.03003	125.64687	-7.08835	-92.67303	-151.37506	3.11091	-907.79639	260.05334	0.41265	-568.61536	-23.70116	81.00555
1004	8.358	1048.80627	-138.40210	1434.68091	-31.04415	14.44719	1318.05383	-871.76221	102.93713	1328.74512	580.55615	126.63702	-7.05721	-98.77826	-151.56354	6.83919	-920.24268	261.05563	0.45284	-544.53113	-26.09815	77.84312
1005	8.367	1050.22632	-137.74747	1435.52722	-30.37379	14.90658	1319.93396	-872.13672	102.82703	1329.62659	568.06458	127.65744	-7.03514	-102.70221	-152.09561	11.64233	-932.70007	262.05386	0.49892	-521.30872	-29.26697	74.27254
1006	8.375	1051.81885	-137.16948	1435.75342	-29.75572	15.07907	1321.66528	-872.80847	102.88868	1330.28552	555.57391	128.65787	-7.04101	-104.55731	-153.17917	17.89874	-945.16602	263.04614	0.59724	-499.71301	-33.04346	70.07027
1007	8.383	1053.56128	-136.67397	1435.35437	-29.24305	14.99745	1323.22546	-873.75867	103.14191	1330.69763	543.08868	129.57182	-7.08504	-104.08380	-155.02652	26.35684	-957.62488	264.04120	0.70407	-480.48633	-37.22186	65.00546
1008	8.392	1055.43726	-136.25705	1434.32751	-28.89875	14.68727	1324.60083	-874.93848	103.58556	1330.83215	530.62537	130.46642	-7.20365	-100.16339	-157.88559	37.58981	-970.05719	265.06125	0.73761	-464.15253	-41.52845	58.93818
1009	8.400	1057.43567	-135.90178	1432.67151	-28.78054	14.16439	1325.78284	-876.28052	104.20385	1330.65051	518.21814	131.46469	-7.40739	-91.39914	-161.96521	51.07964	-982.45923	266.11160	0.68292	-450.98309	-45.78710	51.93598
1010	8.408	1059.54150	-135.58806	1430.38232	-28.92741	13.44812	1326.76855	-877.71362	104.97403	1330.11646	505.86130	132.63968	-7.65115	-77.31509	-167.18483	64.96981	-994.84106	267.17221	0.60348	-441.07648	-50.06364	44.32449
1011	8.417	1061.72986	-135.30304	1427.45459	-29.35592	12.57079	1327.56396	-879.17017	105.86082	1329.20862	493.51810	133.98450	-7.87828	-58.73907	-172.99907	76.97748	-1007.20642	268.22961	0.57594	-434.50604	-54.53297	36.54399
1012	8.425	1063.96863	-135.04593	1423.89282	-30.06205	11.56778	1328.18213	-880.57965	106.80631	1327.93054	481.16843	135.33606	-8.03598	-37.09521	-178.59158	85.64563	-1019.55029	269.28387	0.63687	-431.47357	-59.20394	28.88887
1013	8.433	1066.22583	-134.82356	1419.72058	-31.01955	10.46021	1328.63538	-881.85907	107.72867	1326.31128	468.79559	136.43764	-8.07408	-13.60007	-183.33656	90.86619	-1031.87109	270.32016	0.76064	-432.29163	-63.78768	21.37784
1014	8.442	1068.47534	-134.64006	1414.98059	-32.17677	9.25406	1328.93054	-882.91962	108.51971	1324.40002	456.40027	137.23305	-8.00396	11.02298	-187.04865	93.46574	-1044.18372	271.31500	0.87083	-437.09308	-67.78011	13.95697
1015	8.450	1070.69482	-134.49442	1409.73572	-33.45860	7.96018	1329.07397	-883.68994	109.04807	1322.26135	444.00888	137.94286	-7.92509	36.47440	-189.81039	94.44055	-1056.52222	272.27075	0.89877	-445.43018	-70.63929	6.95396
1016	8.458	1072.85645	-134.38467	1404.07129	-34.77389	6.61119	1329.08264	-884.13446	109.19048	1319.97205	431.61972	138.77106	-7.94272	62.70532	-191.72916	94.49210	-1068.91235	273.20154	0.83728	-456.19543	-72.00143	1.24552
1017	8.467	1074.91602	-134.31380	1398.09766	-36.03079	5.25200	1328.98853	-884.26111	108.87301	1317.61951	419.21622	139.71762	-8.08940	89.73465	-192.92085	93.98925	-1081.33105	274.12140	0.74142	-468.15540	-71.92602	-2.35073
1018	8.475	1076.81335	-134.30043	1391.95410	-37.15685	3.92276	1328.82800	-884.12256	108.09128	1315.30078	406.80374	140.68523	-8.31506	117.52039	-193.53412	93.07541	-1093.68140	275.09726	0.71754	-480.56268	-70.93666	-3.86885
1019	8.483	1078.48364	-134.38002	1385.80627	-38.10927	2.66254	1328.62842	-883.80798	106.90565	1313.10449	394.38409	141.63187	-8.52371	145.93146	-193.64445	91.73409	-1105.76794	276.26413	0.93877	-493.13129	-69.68190	-4.11700
1020	8.492	1079.86511	-134.58662	1379.83582	-38.87209	1.51643	1328.40015	-883.41748	105.42339	1311.08118	381.95749	142.58627	-8.65373	174.80557	-193.22993	89.87630	-1117.30786	277.72253	1.62624	-505.69116	-68.55470	-3.95108
1021	8.500	1080.90186	-134.94055	1374.22449	-39.44810	0.52080	1328.13440	-883.02625	103.76626	1309.23730	369.53369	143.56023	-8.71788	204.02396	-192.31497	87.48430	-1128.03638	279.42096	2.93084	-518.11603	-67.63479	-3.86072
1022	8.508	1081.54541	-135.45425	1369.13867	-39.84910	-0.31716	1327.80408	-882.66309	102.03162	1307.56140	357.10989	144.50804	-8.75848	233.53226	-191.04967	84.66525	-1137.78406	281.18665	4.83246	-530.39343	-66.83620	-4.01343
1023	8.517	1081.76270	-136.13216	1364.71960	-40.08949	-1.02039	1327.37170	-882.31836	100.28603	1306.05127	344.69803	145.37547	-8.80445	263.29623	-189.64771	81.56156	-1146.35950	282.88171	7.19683	-542.59253	-66.06129	-4.37047
1024	8.525	1081.54224	-136.96545	1361.08301	-40.18289	-1.62482	1326.80420	-881.97504	98.59435	1304.71643	332.34088	146.17264	-8.86592	293.26483	-188.35684	78.28050	-1153.33582	284.51242	9.89400	-554.79169	-65.29379	-4.78620
1025	8.533	1080.89185	-137.93961	1358.31848	-40.13858	-2.15804	1326.08777	-881.63599	97.04613	1303.55933	320.04126	146.96062	-8.94384	323.41818	-187.46902	74.90500	-1158.02161	286.29700	12.86845	-567.04218	-64.57616	-5.13934
1026	8.542	1079.83533	-139.03714	1356.48572	-39.96291	-2.62273	1325.23035	-881.33295	95.75936	1302.55371	307.74860	147.75325	-9.04186	353.83453	-187.17256	71.48785	-1159.74365	288.69684	16.20979	-579.36029	-63.93898	-5.39212
1027	8.550	1078.41211	-140.23050	1355.61121	-39.66716	-2.99381	1324.25171	-881.11932	94.85458	1301.64441	295.42990	148.50060	-9.17228	384.64108	-187.46219	68.04487	-1158.24084	292.20908	20.32463	-591.72534	-63.36870	-5.56464
1028	8.558	1076.67688	-141.48807	1355.69446	-39.27375	-3.23132	1323.17334	-881.05432	94.41008	1300.77246	283.09760	149.18999	-9.31377	415.89447	-188.37697	64.62785	-1153.66882	297.09906	26.16228	-604.08783	-62.80704	-5.72235
1029	8.567	1074.69287	-142.79105	1356.71643	-38.81830	-3.29654	1322.01611	-881.18628	94.43235	1299.90430	270.78214	149.93025	-9.35654	447.51318	-190.07431	61.38975	-1146.16882	303.32669	34.88445	-616.40814	-62.20600	-5.94018
1030	8.575	1072.51904	-144.13840	1358.64331	-38.34654	-3.16080	1320.80493	-881.54523	94.85991	1299.04065	258.46231	150.81828	-9.23286	479.24982	-192.51483	58.52150	-1135.70447	310.29419	46.57272	-628.69012	-61.56871	-6.22792
1031	8.583	1070.20386	-145.53421	1361.42944	-37.90854	-2.80933	1319.56824	-882.14069	95.58659	1298.20630	246.05380	151.72340	-9.07245	510.65866	-195.35191	56.12244	-1122.41028	316.61066	59.25866	-640.95703	-60.89808	-6.50891
1032	8.592	1067.78479	-146.97264	1365.01819	-37.55769	-2.24332	1318.33496	-882.95227	96.48700	1297.43494	233.54587	152.41611	-9.04582	541.08838	-198.20108	54.12828	-1106.76294	320.70908	69.83835	-653.20923	-60.17113	-6.67905
1033	8.600	1065.28711	-148.43811	1369.34497	-37.35080	-1.47952	1317.12744	-883.92487	97.43431	1296.75879	221.04764	152.88156	-9.14004	569.75446	-200.85585	52.30128	-1089.14978	321.83987	76.12961	-665.44336	-59.37833	-6.70013
1034	8.608	1062.72046	-149.91858	1374.33850	-37.33964	-0.54207	1315.95374	-884.98669	98.29712	1296.20947	208.63086	153.33191	-9.22255	595.88367	-203.21335	50.26011	-1069.43542	320.25671	78.02021	-677.69800	-58.54171	-6.63885
1035	8.617	1060.08459	-151.41225	1379.91931	-37.56113	0.55534	1314.79822	-886.07489	98.93182	1295.82166	196.24234	153.95006	-9.25705	618.87561	-205.09860	47.61102	-1047.21497	316.66852	76.96463	-690.02136	-57.70265	-6.59401
1036	8.625	1057.37830	-152.92215	1385.99609	-38.03633	1.81910	1313.62317	-887.13318	99.21434	1295.61914	183.81070	154.73935	-9.32248	638.42114	-206.29613	44.15113	-1022.38928	311.67206	74.70073	-702.40173	-56.89288	-6.59562
1037	8.633	1054.59985	-154.45370	1392.46899	-38.77583	3.25610	1312.38452	-888.09210	99.09904	1295.59509	171.34506	155.59998	-9.43089	654.48822	-206.73013	39.95338	-995.31299	305.46252	72.32608	-714.79321	-56.08999	-6.60218
1038	8.642	1051.75085	-156.01207	1399.23743	-39.78355	4.83991	1311.05396	-888.87976	98.63487	1295.72339	158.89151	156.45158	-9.48959	667.14709	-206.48682	35.22831	-966.45972	297.95752	70.19852	-727.19354	-55.21817	-6.59014
1039	8.650	1048.83936	-157.58885	1406.20361	-41.04994	6.50331	1309.62891	-889.46173	97.91731	1295.99182	146.44922	157.26573	-9.45488	676.42004	-205.71664	30.11047	-936.09705	289.19385	68.36980	-739.63293	-54.23515	-6.59254
1040	8.658	1045.88232	-159.15828	1413.26758	-42.53676	8.15910	1308.13293	-889.85736	97.03982	1296.41809	133.99091	158.05234	-9.38291	682.27600	-204.59520	24.63055	-904.33337	279.48798	66.97327	-752.11096	-53.19041	-6.62437
1041	8.667	1042.90527	-160.68936	1420.32593	-44.16745	9.71162	1306.60901	-890.11572	96.09030	1297.03918	121.53992	158.86644	-9.33430	684.67273	-203.31592	18.90349	-871.38635	269.24042	66.29738	-764.60168	-52.18552	-6.63190
1042	8.675	1039.94739	-162.15797	1427.27869	-45.83213	11.05249	1305.11572	-890.28033	95.16161	1297.89331	109.13017	159.75568	-9.33064	683.60535	-202.06212	13.25593	-837.73016	258.82721	66.73952	-777.09814	-51.29346	-6.56505
1043	8.683	1037.06482	-163.55612	1434.03625	-47.40482	12.06981	1303.73413	-890.36542	94.34528	1299.00610	96.72373	160.68541	-9.37075	679.14410	-200.95694	8.16369	-804.05957	248.67816	68.73503	-789.59894	-50.48242	-6.46010
1044	8.692	1034.33069	-164.89244	1440.51892	-48.76847	12.67282	1302.56885	-890.35101	93.71484	1300.38440	84.27335	161.59274	-9.42268	671.44629	-200.06577	4.15286	-771.15753	239.17865	72.44517	-802.07916	-49.65429	-6.39236
1045	8.700	1031.82935	-166.17459	1446.64893	-49.83932	12.81060	1301.73657	-890.19733	93.30643	1302.01599	71.79374	162.46703	-9.44689	660.97681	-199.39491	1.60246	-739.71448	230.45773	77.38139	-814.52692	-48.78623	-6.37388
1046	8.708	1029.64575	-167.39694	1452.34680	-50.57861	12.47763	1301.35022	-889.86957	93.10774	1303.86707	59.29984	163.32095	-9.44097	648.75134	-198.81425	0.41515	-710.17371	222.41074	82.48005	-826.97205	-47.97543	-6.35290
1047	8.717	1027.85522	-168.55318	1457.53357	-50.99284	11.70323	1301.49622	-889.35559	93.07038	1305.88257	46.75822	164.14577	-9.41436	635.94531	-198.13148	0.04531	-682.66235	214.90924	86.63060	-839.44794	-47.32884	-6.29147
1048	8.725	1026.52112	-169.64813	1462.13708	-51.12701	10.54010	1302.21228	-888.67017	93.13731	1307.99792	34.13425	164.92627	-9.36289	623.22363	-197.27998	-0.03303	-657.03198	207.96434	89.20831	-851.95667	-46.81548	-6.21122
1049	8.733	1025.69324	-170.69350	1466.09473	-51.04665	9.06911	1303.48193	-887.84967	93.26292	1310.15479	21.44059	165.66336	-9.30059	610.65259	-196.34041	-0.06549	-632.95697	201.72557	90.21647	-864.50061	-46.29843	-6.14415
1050	8.742	1025.40063	-171.70512	1469.35339	-50.80929	7.40312	1305.24475	-886.94830	93.41281	1312.30518	8.73716	166.39986	-9.25056	598.05237	-195.44330	-0.12246	-610.00488	196.35455	90.00461	-877.09888	-45.70842	-6.06444
1051	8.750	1025.63916	-172.70323	1471.86609	-50.44254	5.66903	1307.41174	-886.03821	93.55019	1314.40344	-3.88570	167.22786	-9.17992	585.31458	-194.65889	-0.20641	-587.73792	191.94214	88.93074	-889.74402	-45.03317	-5.93448
1052	8.758	1026.36743	-173.70242	1473.59375	-49.94771	3.97686	1309.88123	-885.20496	93.62433	1316.40503	-16.26498	168.21822	-8.91458	572.48901	-193.95822	-0.28468	-565.89807	188.53546	87.21707	-902.44238	-44.20798	-5.77874
1053	8.767	1027.51990	-174.70134	1474.51270	-49.32170	2.40310	1312.55054	-884.53674	93.57263	1318.27100	-28.07211	169.36246	-8.07055	559.64703	-193.28011	-0.33366	-544.53772	186.15984	84.92088	-915.25488	-43.18198	-5.66127
1054	8.775	1029.02734	-175.68228	1474.61914	-48.57185	0.99585	1315.32568	-884.11328	93.33782	1319.97314	-38.76949	170.60124	-6.14671	546.83203	-192.57114	-0.37305	-523.97931	184.77621	81.95669	-928.15759	-42.02816	-5.62592
1055	8.783	1030.82947	-176.61961	1473.92834	-47.71780	-0.22128	1318.12634	-883.99213	92.88531	1321.48999	-47.64535	171.84343	-2.77108	534.11255	-191.79512	-0.43727	-504.65146	184.24992	78.16116	-940.98053	-40.90418	-5.66756
1056	8.792	1032.87598	-177.49586	1472.46558	-46.78776	-1.24296	1320.88245	-884.19159	92.20651	1322.80396	-53.99545	172.96637	2.17244	521.50366	-190.95943	-0.52088	-486.94263	184.38670	73.34685	-953.61792	-39.94328	-5.73071
1057	8.800	1035.13391	-178.31004	1470.25574	-45.81304	-2.05397	1323.52344	-884.68311	91.31296	1323.90173	-57.39785	173.92412	8.72025	508.91455	-190.10143	-0.59317	-471.16016	185.01968	67.35580	-966.16412	-39.15822	-5.74131
1058	8.808	1037.58911	-179.06586	1467.32068	-44.82910	-2.61434	1325.97607	-885.40369	90.23441	1324.77710	-57.66976	174.90933	17.17797	496.26260	-189.26038	-0.64604	-457.55865	186.10156	60.15358	-978.77661	-38.43090	-5.65836
1059	8.817	1040.23853	-179.75937	1463.68420	-43.88174	-2.88678	1328.17468	-886.27570	89.02682	1325.42566	-54.27657	176.35611	28.21175	483.53754	-188.47026	-0.69387	-446.37659	187.74759	51.91616	-991.51270	-37.68511	-5.49637
1060	8.825	1043.08154	-180.38243	1459.37415	-43.01923	-2.85978	1330.07532	-887.21893	87.77580	1325.83533	-45.94802	178.73045	42.28728	470.76080	-187.73787	-0.75273	-437.84283	190.14963	43.03604	-1004.31445	-36.95178	-5.33834
1061	8.833	1046.11853	-180.93674	1454.42188	-42.27418	-2.53943	1331.66516	-888.15503	86.58007	1325.98389	-31.51937	182.24500	58.77087	457.98996	-187.03383	-0.82175	-432.14111	193.37215	34.01647	-1017.07861	-36.20740	-5.29838
1062	8.842	1049.34338	-181.44440	1448.86365	-41.66087	-1.94202	1332.96265	-889.01038	85.52719	1325.84778	-11.27816	186.64557	75.65688	445.30542	-186.32358	-0.88157	-429.40417	197.21683	25.33532	-1029.73853	-35.39334	-5.38545
1063	8.850	1052.73413	-181.94165	1442.74255	-41.18395	-1.09603	1334.00439	-889.71851	84.68182	1325.41516	12.95353	191.20468	90.37430	432.73010	-185.58032	-0.92822	-429.79825	201.28543	17.43937	-1042.31824	-34.55648	-5.46545
1064	8.858	1056.25085	-182.45747	1436.11157	-40.83925	-0.04221	1334.82996	-890.22711	84.08850	1324.69373	39.03245	195.02742	101.03983	420.22177	-184.77859	-0.97987	-433.55457	205.10916	10.83514	-1054.88770	-33.77159	-5.41483
1065	8.867	1059.84119	-182.99168	1429.03308	-40.61020	1.16453	1335.47473	-890.50800	83.77559	1323.71069	65.56779	197.49194	107.24048	407.72620	-183.91606	-1.04582	-440.72806	208.19708	6.06701	-1067.46960	-33.02496	-5.25168
1066	8.875	1063.44470	-183.51320	1421.57666	-40.46881	2.45815	1335.96851	-890.56433	83.74617	1322.51123	92.11018	198.44199	109.92212	395.20053	-183.02979	-1.13506	-450.84091	210.17834	3.45000	-1080.01514	-32.29121	-5.09270
1067	8.883	1066.99658	-183.97855	1413.82361	-40.37864	3.77950	1336.33582	-890.42627	83.96846	1321.15588	118.76804	198.01328	110.57321	382.63229	-182.16171	-1.26945	-462.89746	211.11368	2.70889	-1092.48242	-31.63322	-5.01394
1068	8.892	1070.42737	-184.34830	1405.87427	-40.29929	5.09615	1336.60059	-890.13257	84.38913	1319.71289	145.78400	196.38226	110.36788	370.05292	-181.32111	-1.44263	-475.84641	211.53448	2.99725	-1104.89417	-31.13209	-4.97149
1069	8.900	1073.66211	-184.59685	1397.85535	-40.19422	6.40655	1336.78271	-889.71387	84.96027	1318.25024	173.30289	193.70695	109.83305	357.51581	-180.49258	-1.60074	-488.99411	212.03522	3.40706	-1117.17432	-30.78233	-4.81817
1070	8.908	1076.62195	-184.72028	1389.91943	-40.03403	7.72282	1336.88586	-889.18890	85.65372	1316.83020	201.34128	190.13971	108.98898	345.05835	-179.66272	-1.68971	-502.04700	212.88924	3.41133	-1129.00415	-30.54448	-4.34651
1071	8.917	1079.23511	-184.73132	1382.23096	-39.79206	9.04327	1336.88855	-888.56769	86.45676	1315.50928	229.86682	185.78435	107.62662	332.68527	-178.81870	-1.71507	-514.94092	214.02092	2.90516	-1140.04626	-30.44758	-3.36448
1072	8.925	1081.45105	-184.64026	1374.93896	-39.44186	10.33938	1336.74939	-887.85034	87.36179	1314.34033	258.82724	180.70511	105.53880	320.37134	-177.92741	-1.74638	-527.68945	215.22977	2.06828	-1150.21118	-30.58272	-1.80440
1073	8.933	1083.24609	-184.43919	1368.15515	-38.96403	11.56117	1336.43115	-887.03265	88.35363	1313.36487	288.11969	174.95963	102.62920	308.07285	-176.96399	-1.84626	-540.30170	216.40300	1.21404	-1159.59839	-31.02406	0.26314
1074	8.942	1084.61975	-184.09898	1361.94983	-38.35570	12.64789	1335.92371	-886.12408	89.38940	1312.60291	317.62094	168.60245	98.91123	295.76340	-175.96230	-2.00816	-552.75537	217.53534	0.59478	-1168.27905	-31.70929	2.71826
1075	8.950	1085.58838	-183.58002	1356.35767	-37.62699	13.54669	1335.24792	-885.16504	90.38644	1312.05005	347.23926	161.77335	94.49651	283.46130	-174.98697	-2.17218	-565.03699	218.63364	0.27267	-1176.12341	-32.44426	5.46141
1076	8.958	1086.17627	-182.85649	1351.38794	-36.78891	14.23098	1334.43323	-884.22284	91.24078	1311.68054	376.91232	154.73843	89.58710	271.19498	-174.05748	-2.27997	-577.19568	219.68385	0.16528	-1182.70215	-33.21017	8.49179
1077	8.967	1086.40784	-181.93658	1347.03601	-35.85213	14.69717	1333.49463	-883.37085	91.86295	1311.45410	406.63120	147.70050	84.40135	258.95578	-173.13274	-2.30684	-589.31494	220.69275	0.14310	-1187.36255	-34.40870	12.03252
1078	8.975	1086.30469	-180.86029	1343.29333	-34.83457	14.95092	1332.43433	-882.66577	92.20586	1311.32373	436.46881	140.67686	79.06989	246.70615	-172.16412	-2.27161	-601.43494	221.69528	0.08449	-1189.57202	-36.68850	16.62896
1079	8.983	1085.88977	-179.67587	1340.14954	-33.76668	15.00284	1331.25781	-882.13300	92.27971	1311.24329	466.50061	133.65578	73.62122	234.42192	-171.12631	-2.24628	-613.55322	222.70874	-0.07854	-1189.18579	-40.47514	23.09482
1080	8.992	1085.19067	-178.41196	1337.59216	-32.69120	14.86283	1329.98108	-881.76746	92.15166	1311.16846	496.73892	126.75430	68.05788	222.10864	-170.02655	-2.30272	-625.68896	223.71255	-0.32799	-1186.17529	-45.53887	32.07508
1081	9.000	1084.23914	-177.07132	1335.60669	-31.65058	14.53376	1328.63025	-881.54608	91.93104	1311.05432	527.17853	120.25616	62.45980	209.78033	-168.93777	-2.40973	-637.88470	224.67160	-0.57820	-1180.27234	-51.02721	43.31528
1082	9.008	1083.06787	-175.64848	1334.17761	-30.67007	14.01515	1327.24170	-881.44196	91.74673	1310.85840	557.79840	114.58398	57.07155	197.44032	-167.96414	-2.46243	-650.15125	225.57318	-0.74657	-1171.18494	-55.86479	55.34442
1083	9.017	1081.70630	-174.14766	1333.29150	-29.76214	13.29802	1325.85486	-881.43201	91.71402	1310.56641	588.45129	110.09019	52.28830	185.08118	-167.12234	-2.43264	-662.46106	226.44614	-0.81408	-1158.86560	-59.15518	66.07931
1084	9.025	1080.17957	-172.58658	1332.93884	-28.95197	12.35957	1324.50024	-881.49640	91.89685	1310.22107	618.74005	106.76691	48.48135	172.69498	-166.31474	-2.40040	-674.79309	227.31967	-0.82175	-1143.39417	-60.60899	73.95326
1085	9.033	1078.51233	-170.98799	1333.10535	-28.29210	11.19291	1323.19348	-881.61664	92.30325	1309.90918	647.93427	104.23213	45.69164	160.28082	-165.45285	-2.43748	-687.16290	228.17871	-0.82449	-1124.87866	-60.65972	78.59493
1086	9.042	1076.73486	-169.37140	1333.76587	-27.85002	9.83319	1321.93164	-881.77673	92.92219	1309.71106	674.97382	102.01591	43.45030	147.83655	-164.55739	-2.53875	-699.60657	229.01332	-0.84697	-1103.47974	-59.94829	80.54801
1087	9.050	1074.88013	-167.74976	1334.88916	-27.68455	8.33101	1320.68933	-881.96381	93.75220	1309.66541	698.63849	99.84761	41.03731	135.35382	-163.69662	-2.66399	-712.13287	229.86127	-0.87530	-1079.37280	-58.85164	80.62772
1088	9.058	1072.97449	-166.12985	1336.44531	-27.82999	6.72638	1319.42566	-882.16748	94.79272	1309.77112	717.81812	97.80855	37.92435	122.83325	-162.87448	-2.78400	-724.70087	230.74074	-0.88498	-1052.71484	-57.53268	79.61030
1089	9.067	1071.03174	-164.51726	1338.40308	-28.28929	5.07680	1318.10254	-882.38092	96.01968	1310.00317	731.73828	96.26727	33.88846	110.29089	-162.04059	-2.87473	-737.26556	231.61256	-0.86485	-1023.67188	-56.08669	78.18002
1090	9.075	1069.05798	-162.91380	1340.72375	-29.02913	3.49158	1316.69873	-882.59991	97.37415	1310.33105	740.04730	95.59076	28.82818	97.73346	-161.16827	-2.91203	-749.82697	232.43417	-0.82755	-992.45349	-54.52220	76.87094
1091	9.083	1067.06189	-161.31134	1343.35913	-29.98249	2.10966	1315.21301	-882.81708	98.76947	1310.73718	742.72113	95.93943	22.67489	85.14227	-160.27185	-2.89770	-762.41638	233.19823	-0.79955	-959.36340	-52.73666	76.00571
1092	9.092	1065.06213	-159.70532	1346.25330	-31.06563	1.04020	1313.66785	-883.01379	100.10467	1311.23047	739.98486	97.28265	15.55436	72.49756	-159.38379	-2.86790	-775.05566	233.94632	-0.78553	-924.81494	-50.61150	75.73077
1093	9.100	1063.08813	-158.11349	1349.34717	-32.19578	0.33173	1312.11816	-883.15997	101.27675	1311.84668	732.47247	99.40089	8.02174	59.80341	-158.53146	-2.85726	-787.74670	234.75089	-0.76849	-889.30859	-48.18377	76.12186
1094	9.108	1061.18225	-156.56848	1352.57703	-33.29285	-0.00637	1310.65796	-883.22491	102.19796	1312.63525	721.40381	101.82909	1.15421	47.08823	-157.70798	-2.86291	-800.47668	235.64597	-0.74444	-853.45728	-45.71859	77.27454
1095	9.117	1059.39941	-155.09451	1355.87341	-34.27681	0.03395	1309.41187	-883.18567	102.81866	1313.63806	708.40857	104.02967	-3.81023	34.39084	-156.86259	-2.85819	-813.21844	236.62454	-0.71846	-817.95435	-43.58665	79.33634
1096	9.125	1057.80054	-153.69643	1359.16370	-35.07937	0.46731	1308.51404	-883.02130	103.14387	1314.86768	694.92395	105.72636	-6.34510	21.74124	-155.94070	-2.83526	-825.92261	237.71545	-0.67330	-783.39954	-42.03405	82.36221
1097	9.133	1056.44373	-152.36832	1362.37793	-35.66415	1.29002	1308.07532	-882.70178	103.24715	1316.27783	681.65588	106.94656	-7.02468	9.13547	-154.93964	-2.80097	-838.53174	238.98651	-0.56908	-750.18152	-41.00455	86.04144
1098	9.142	1055.38013	-151.11392	1365.45313	-36.03624	2.46110	1308.15894	-882.18958	103.26809	1317.75256	668.66467	107.85871	-6.86305	-3.47174	-153.90747	-2.74229	-851.05780	240.38626	-0.40093	-718.54468	-40.16615	89.65273
1099	9.150	1054.65259	-149.95621	1368.33508	-36.22843	3.91030	1308.77429	-881.46753	103.34271	1319.16138	655.82941	108.69915	-6.59731	-16.11401	-152.88715	-2.65269	-863.62146	241.61884	-0.24643	-688.70984	-39.18871	92.38701
1100	9.158	1054.28931	-148.91924	1370.97473	-36.27809	5.55196	1309.88086	-880.58014	103.50935	1320.44250	643.10638	109.64648	-6.53266	-28.75208	-151.89740	-2.57520	-876.31665	242.42416	-0.18278	-660.86877	-38.03806	93.73409
1101	9.167	1054.29700	-148.00446	1373.32251	-36.21711	7.29350	1311.40320	-879.65009	103.70444	1321.61853	630.50012	110.68787	-6.64965	-41.27765	-150.98857	-2.53380	-889.08911	242.91470	-0.18990	-635.01190	-36.96113	93.61694
1102	9.175	1054.65759	-147.19135	1375.33105	-36.07310	9.04933	1313.24792	-878.83813	103.84367	1322.74585	617.96881	111.69740	-6.80503	-53.50281	-150.27017	-2.39912	-901.83057	243.37210	-0.21653	-610.76685	-36.26388	92.26990
1103	9.183	1055.32922	-146.45844	1376.96106	-35.86799	10.74674	1315.31421	-878.27148	103.89350	1323.85986	605.40802	112.58678	-6.91247	-65.09039	-149.82904	-1.87876	-914.48547	243.96585	-0.24617	-587.49255	-36.20277	90.04111
1104	9.192	1056.25903	-145.79538	1378.18140	-35.61293	12.31034	1317.49805	-878.00873	103.88365	1324.95337	592.73444	113.38440	-6.98784	-75.55270	-149.65881	-0.66278	-927.03448	244.79813	-0.24581	-564.62341	-36.95919	87.23209
1105	9.200	1057.39954	-145.19821	1378.96802	-35.31136	13.65190	1319.70129	-878.05682	103.87765	1325.98804	579.97803	114.23976	-7.08524	-84.37912	-149.71774	1.44486	-939.50183	245.88283	-0.16988	-542.00012	-38.55484	83.99628
1106	9.208	1058.71313	-144.66562	1379.30371	-34.97188	14.69038	1321.84180	-878.40070	103.94091	1326.91577	567.26233	115.28316	-7.20798	-91.21973	-150.05136	4.50717	-951.96387	247.07239	-0.01865	-519.94897	-40.80931	80.30891
1107	9.217	1060.16760	-144.19704	1379.17578	-34.61574	15.37660	1323.85950	-879.02167	104.12870	1327.69116	554.69135	116.46421	-7.30194	-96.04553	-150.87175	8.57382	-964.46875	248.20944	0.17857	-499.08099	-43.42028	76.00799
1108	9.225	1061.73730	-143.79092	1378.57336	-34.27635	15.69555	1325.72107	-879.89343	104.49077	1328.27393	542.27118	117.61940	-7.32218	-99.07898	-152.50035	13.96268	-976.99683	249.27504	0.39312	-480.00024	-46.05571	70.88057
1109	9.233	1063.40515	-143.44618	1377.48608	-33.99838	15.66348	1327.41809	-880.97107	105.06694	1328.62524	529.91638	118.66841	-7.28114	-100.21381	-155.24219	21.46336	-989.51160	250.32785	0.58575	-463.15845	-48.41795	64.77862
1110	9.242	1065.15820	-143.15880	1375.90747	-33.83444	15.32799	1328.95313	-882.20099	105.86344	1328.71033	517.54163	119.63948	-7.24846	-98.33105	-159.37982	31.96177	-1001.98718	251.40045	0.70861	-448.89435	-50.34347	57.72886
1111	9.250	1066.98706	-142.92035	1373.84143	-33.83649	14.75381	1330.32617	-883.53369	106.84926	1328.50281	505.14102	120.56529	-7.29025	-91.68130	-165.11154	45.41281	-1014.40247	252.48982	0.73505	-437.51410	-51.85472	49.96536
1112	9.258	1068.88354	-142.72446	1371.30908	-34.04556	13.99818	1331.53357	-884.91498	107.98109	1327.98523	492.73923	121.48357	-7.41276	-79.32919	-172.24332	60.14582	-1026.75049	253.59050	0.68982	-429.31476	-53.07154	41.84965
1113	9.267	1070.83325	-142.56454	1368.34766	-34.48137	13.10242	1332.57324	-886.27441	109.20782	1327.14453	480.36823	122.47543	-7.58809	-61.94162	-180.04387	73.55929	-1039.05005	254.69031	0.63893	-424.58118	-54.07806	33.71905
1114	9.275	1072.81250	-142.42831	1365.00916	-35.13297	12.09772	1333.44299	-887.53003	110.44684	1325.97656	468.08917	123.58020	-7.76641	-41.11243	-187.56734	83.66995	-1051.33264	255.76692	0.63920	-423.56891	-54.85676	25.77704
1115	9.283	1074.79688	-142.31161	1361.36096	-35.95920	11.00343	1334.13892	-888.60236	111.57014	1324.49695	455.89517	124.72900	-7.86687	-18.29175	-194.12137	90.02396	-1063.62622	256.80359	0.69622	-426.39856	-55.30127	18.13635
1116	9.292	1076.76929	-142.23529	1357.48511	-36.90141	9.82304	1334.65784	-889.43042	112.41914	1322.74548	443.67172	125.85469	-7.86892	5.68814	-199.48958	93.42294	-1075.94727	257.78290	0.76488	-432.81586	-55.25198	11.02854
1117	9.300	1078.71448	-142.23306	1353.47290	-37.89388	8.54940	1335.00317	-889.98175	112.84560	1320.77808	431.32019	126.95641	-7.86607	30.52560	-203.80173	95.05137	-1088.27856	258.72284	0.81225	-441.97998	-54.55930	4.96058
1118	9.308	1080.60791	-142.32559	1349.42090	-38.86600	7.17646	1335.19177	-890.25159	112.75637	1318.65613	418.85095	127.99834	-7.95741	56.17676	-207.25131	95.77238	-1100.52283	259.73666	0.89999	-452.68341	-53.24440	0.49590
1119	9.317	1082.40979	-142.52029	1345.43225	-39.75161	5.71561	1335.25354	-890.25726	112.13239	1316.44482	406.35245	128.93359	-8.15198	82.62299	-209.96913	95.95490	-1112.45825	260.99124	1.20616	-464.03296	-51.60014	-2.17276
1120	9.325	1084.06970	-142.82559	1341.61536	-40.50444	4.20744	1335.21741	-890.03888	111.02410	1314.21411	393.88428	129.80032	-8.38165	109.78702	-212.01880	95.62418	-1123.77551	262.58572	1.96027	-475.78241	-50.02414	-3.36124
1121	9.333	1085.53589	-143.24728	1338.07593	-41.10737	2.71338	1335.09082	-889.65485	109.55321	1312.02466	381.42612	130.63812	-8.56048	137.57443	-213.36186	94.61100	-1134.21155	264.47229	3.31461	-487.91919	-48.75189	-3.68177
1122	9.342	1086.76111	-143.78394	1334.91040	-41.57253	1.29153	1334.85706	-889.17090	107.90036	1309.90527	368.96182	131.43556	-8.63481	165.91827	-213.94623	92.72545	-1143.61194	266.50229	5.25422	-500.29175	-47.77250	-3.73331
1123	9.350	1087.70459	-144.44264	1332.20483	-41.93007	-0.01651	1334.48450	-888.66357	106.22476	1307.86353	356.53888	132.20895	-8.61350	194.78180	-213.88145	89.96075	-1151.78613	268.55743	7.62710	-512.71185	-46.94052	-3.87498
1124	9.358	1088.33228	-145.24289	1330.03479	-42.21133	-1.17694	1333.94238	-888.22040	104.59552	1305.91345	344.19537	133.01723	-8.58046	224.12674	-213.39253	86.51637	-1158.27686	270.65176	10.24548	-525.08575	-46.13519	-4.18593
1125	9.367	1088.61707	-146.19153	1328.46118	-42.44004	-2.16017	1333.21814	-887.91656	103.03815	1304.07349	331.90341	133.89191	-8.64371	253.87955	-212.65709	82.64932	-1162.35364	273.00180	13.02062	-537.38141	-45.33308	-4.58494
1126	9.375	1088.54688	-147.26810	1327.52686	-42.63103	-2.95713	1332.32129	-887.80096	101.60770	1302.34790	319.60178	134.80263	-8.82552	283.95068	-211.79868	78.56635	-1163.39294	276.12634	16.19608	-549.61572	-44.57018	-4.97407
1127	9.383	1088.12756	-148.44278	1327.25623	-42.79281	-3.58869	1331.27356	-887.90564	100.39437	1300.72290	307.26511	135.72292	-9.00566	314.26862	-210.93596	74.39749	-1161.23474	280.84882	20.71626	-561.86536	-43.89339	-5.29157
1128	9.392	1087.38000	-149.69901	1327.65820	-42.93264	-4.09021	1330.09680	-888.25024	99.49911	1299.17029	294.94675	136.68460	-9.02449	344.77740	-210.17744	70.20958	-1155.92798	287.89319	28.18026	-574.20074	-43.33179	-5.50485
1129	9.400	1086.33105	-151.03531	1328.73047	-43.05949	-4.48628	1328.80896	-888.84106	99.00791	1297.66016	282.70349	137.72920	-8.85651	375.42062	-209.66286	66.07653	-1147.23486	297.09857	39.54350	-586.61365	-42.83921	-5.64187
1130	9.408	1085.00476	-152.45702	1330.46155	-43.18496	-4.77713	1327.42566	-889.67303	98.96095	1296.18066	270.51358	138.82895	-8.63021	406.15073	-209.59264	62.13047	-1134.88513	306.97217	53.44844	-599.02905	-42.29555	-5.79539
1131	9.417	1083.42249	-153.96805	1332.82642	-43.32638	-4.94461	1325.96338	-890.73126	99.33420	1294.74500	258.31287	139.86699	-8.49319	436.94266	-210.10866	58.51537	-1119.28333	315.34497	66.45969	-611.36664	-41.61314	-6.02115
1132	9.425	1081.60596	-155.55786	1335.78137	-43.51046	-4.96394	1324.44470	-891.98236	100.05508	1293.38318	246.04071	140.73138	-8.50834	467.73831	-211.17990	55.33551	-1101.34595	320.71307	75.37589	-623.61023	-40.80161	-6.27000
1133	9.433	1079.57788	-157.19328	1339.26843	-43.77299	-4.80630	1322.89978	-893.36218	101.03600	1292.12878	233.66257	141.43813	-8.64046	498.31232	-212.63445	52.64638	-1081.56628	322.87411	79.18361	-635.82483	-39.93085	-6.46229
1134	9.442	1077.35767	-158.83572	1343.22961	-44.15269	-4.43587	1321.36035	-894.78046	102.17770	1291.00891	221.19315	142.08679	-8.80202	528.14618	-214.22429	50.39133	-1059.73206	322.45148	79.01792	-648.06592	-39.04340	-6.58568
1135	9.450	1074.95813	-160.46867	1347.61658	-44.68387	-3.81510	1319.85083	-896.14142	103.34011	1290.04224	208.67725	142.69403	-8.94196	556.39819	-215.66672	48.30626	-1035.57959	320.18179	76.82501	-660.32068	-38.11513	-6.68229
1136	9.458	1072.38635	-162.10100	1352.38806	-45.39609	-2.92363	1318.37842	-897.36310	104.34355	1289.23401	196.15979	143.23328	-9.07621	582.03156	-216.72957	45.96945	-1009.31128	316.47775	74.09871	-672.58618	-37.13815	-6.76481
1137	9.467	1069.65027	-163.74922	1357.49561	-46.31592	-1.77217	1316.92993	-898.38788	105.02280	1288.57788	183.67502	143.78670	-9.22674	604.13330	-217.31396	43.03288	-981.40479	311.29669	71.42141	-684.90747	-36.16103	-6.79701
1138	9.475	1066.76392	-165.42967	1362.87805	-47.46190	-0.39370	1315.47998	-899.18634	105.29580	1288.07849	171.21765	144.45544	-9.39406	622.26624	-217.36919	39.40743	-952.16406	304.41925	68.80229	-697.30054	-35.21117	-6.76550
1139	9.483	1063.74121	-167.15962	1368.46777	-48.83502	1.16680	1314.00781	-899.74811	105.19856	1287.76770	158.75571	145.24876	-9.55280	636.52551	-216.76096	35.21872	-921.61108	295.84991	66.28848	-709.72473	-34.28209	-6.71806
1140	9.492	1060.58972	-168.94513	1374.19763	-50.40775	2.84266	1312.51367	-900.08057	104.84333	1287.69189	146.30441	146.13936	-9.62883	647.20752	-215.35571	30.62271	-889.81500	285.91504	64.30643	-722.14246	-33.37742	-6.70659
1141	9.500	1057.31750	-170.77370	1380.00427	-52.11552	4.53809	1311.01855	-900.22516	104.34343	1287.90259	133.90378	147.06155	-9.57708	654.42969	-213.19418	25.68002	-857.26355	275.18231	63.56905	-734.56213	-32.50386	-6.73031
1142	9.508	1053.94397	-172.62741	1385.82715	-53.86121	6.14218	1309.55383	-900.25006	103.79394	1288.45728	121.53501	147.90460	-9.48538	658.03955	-210.50745	20.40462	-824.85974	264.38605	64.69990	-747.01831	-31.65899	-6.74933
1143	9.517	1050.50842	-174.48729	1391.60315	-55.53020	7.54948	1308.15491	-900.21466	103.28489	1289.40601	109.14893	148.63916	-9.47920	657.77673	-207.58240	14.93216	-793.51306	254.18498	67.79401	-759.52826	-30.82842	-6.73131
1144	9.525	1047.07349	-176.32764	1397.26025	-57.00640	8.66981	1306.86780	-900.13306	102.89603	1290.76819	96.71616	149.35777	-9.55809	653.49512	-204.66727	9.65745	-763.71765	244.80994	72.22234	-772.06976	-29.99899	-6.68004
1145	9.533	1043.71765	-178.12610	1402.72302	-58.19061	9.42489	1305.75769	-899.95874	102.69324	1292.52075	84.22263	150.15096	-9.61912	645.42456	-201.99321	5.17824	-735.51355	236.02310	76.91991	-784.59601	-29.19311	-6.62219
1146	9.542	1040.52502	-179.87723	1407.92358	-59.01511	9.75623	1304.91284	-899.61841	102.72185	1294.60913	71.67527	151.04102	-9.59038	634.40546	-199.78279	2.00222	-708.78058	227.46909	80.90496	-797.07874	-28.45951	-6.55717
1147	9.550	1037.57397	-181.58656	1412.80530	-59.45002	9.64813	1304.43652	-899.06958	102.97838	1296.97144	59.09257	151.99681	-9.49554	621.73895	-198.20361	0.24926	-683.48914	219.03302	83.60497	-809.52716	-27.81679	-6.44327
1148	9.558	1034.93054	-183.25233	1417.31799	-59.51290	9.13021	1304.42834	-898.31909	103.40141	1299.54846	46.47648	152.93646	-9.40572	608.55994	-197.28181	-0.39716	-659.64539	210.91849	84.91158	-821.97784	-27.19888	-6.27260
1149	9.567	1032.64807	-184.85782	1421.41431	-59.27030	8.25791	1304.96191	-897.39587	103.91566	1302.27673	33.81022	153.77823	-9.35313	595.39594	-196.80130	-0.47584	-637.06726	203.48236	85.05074	-834.47546	-26.49017	-6.10728
1150	9.575	1030.77039	-186.38538	1425.05139	-58.81153	7.09728	1306.06372	-896.32825	104.47422	1305.08728	21.07658	154.52371	-9.32009	582.35797	-196.37830	-0.43392	-615.34924	197.03323	84.35123	-847.04926	-25.63659	-6.00739
1151	9.583	1029.33337	-187.82899	1428.19348	-58.21278	5.72336	1307.70203	-895.15784	105.03458	1307.92297	8.29240	155.25856	-9.28157	569.47229	-195.75793	-0.44368	-594.11743	191.77187	83.05237	-859.72192	-24.65077	-5.99299
1152	9.592	1028.35889	-189.18304	1430.81116	-57.52061	4.22457	1309.79578	-893.96613	105.51537	1310.74854	-4.47738	156.07448	-9.22591	556.73224	-194.97180	-0.47900	-573.28711	187.83286	81.24287	-872.52240	-23.57645	-6.05135
1153	9.600	1027.84802	-190.42897	1432.87744	-56.75663	2.69436	1312.23694	-892.87408	105.81047	1313.53760	-17.10635	156.99925	-9.10868	544.07343	-194.15170	-0.51121	-553.08368	185.30116	78.88570	-885.41980	-22.54391	-6.10525
1154	9.608	1027.77588	-191.54581	1434.36621	-55.92830	1.21402	1314.90649	-892.01038	105.84264	1316.25476	-29.32955	158.01105	-8.70336	531.42957	-193.34395	-0.56189	-533.89050	184.19827	75.86186	-898.28052	-21.69012	-6.04647
1155	9.617	1028.09766	-192.52924	1435.25269	-55.03899	-0.15036	1317.68579	-891.47467	105.58994	1318.85364	-40.69430	159.10284	-7.54337	518.77722	-192.53490	-0.62513	-516.07288	184.46045	72.01299	-910.99408	-20.97070	-5.86346
1156	9.625	1028.75769	-193.38974	1435.51855	-54.09648	-1.33833	1320.46875	-891.31525	105.06921	1321.28833	-50.57919	160.28447	-5.11987	506.13184	-191.70624	-0.67193	-499.85794	185.92067	67.18382	-923.59509	-20.23233	-5.65850
1157	9.633	1029.70081	-194.14095	1435.15125	-53.11530	-2.29025	1323.17273	-891.52094	104.31619	1323.52087	-58.24026	161.53531	-1.09066	493.51852	-190.86317	-0.70270	-485.33493	188.35796	61.29570	-936.18359	-19.40440	-5.52106
1158	9.642	1030.88550	-194.80380	1434.14282	-52.11757	-2.95528	1325.73108	-892.02991	103.38190	1325.52356	-62.99337	162.79553	4.72968	480.92264	-190.03748	-0.72330	-472.59802	191.58932	54.42873	-948.80762	-18.51501	-5.45178
1159	9.650	1032.28809	-195.40959	1432.49219	-51.13641	-3.30757	1328.08386	-892.75476	102.32702	1327.27100	-64.39877	164.01869	12.59894	468.28098	-189.25247	-0.72462	-461.89099	195.47707	46.82175	-961.46265	-17.63865	-5.39264
1160	9.658	1033.89917	-195.98430	1430.20715	-50.21194	-3.35542	1330.17871	-893.60913	101.20980	1328.73230	-61.93472	165.30603	23.08373	455.54810	-188.53522	-0.70879	-453.55896	199.87839	38.83555	-974.11292	-16.82761	-5.29245
1161	9.667	1035.71716	-196.53900	1427.30176	-49.37889	-3.13182	1331.97949	-894.52448	100.07938	1329.87085	-54.40597	167.01591	36.77385	442.74545	-187.89923	-0.70528	-447.87256	204.61711	30.94827	-986.71783	-16.08378	-5.14744
1162	9.675	1037.74158	-197.07509	1423.79297	-48.66145	-2.67702	1333.47546	-895.45050	98.97440	1330.65576	-40.36849	169.60355	53.37946	429.94400	-187.26199	-0.76951	-444.93869	209.42242	23.67154	-999.27673	-15.45735	-4.97495
1163	9.683	1039.96790	-197.58601	1419.70203	-48.07899	-2.02892	1334.68115	-896.34753	97.92867	1331.07385	-19.63717	173.19453	71.10268	417.21332	-186.50305	-0.93965	-444.75098	213.87122	17.36484	-1011.81274	-15.01366	-4.79581
1164	9.692	1042.38354	-198.06152	1415.05444	-47.64918	-1.21687	1335.62207	-897.18549	96.98100	1331.13416	6.07291	177.27248	87.15402	404.58139	-185.62517	-1.17330	-447.32806	217.47705	12.16154	-1024.33728	-14.64819	-4.66747
1165	9.700	1044.96582	-198.49963	1409.88257	-47.38217	-0.25303	1336.32092	-897.94489	96.17294	1330.86597	34.28007	180.88245	99.14975	392.03354	-184.74692	-1.37322	-452.77914	219.89828	8.14828	-1036.85144	-14.15504	-4.64298
1166	9.708	1047.68250	-198.90485	1404.22583	-47.27678	0.86228	1336.79333	-898.61169	95.53532	1330.31128	63.18162	183.21809	106.26208	379.52643	-183.95239	-1.47856	-461.13083	221.12209	5.53467	-1049.34448	-13.43144	-4.70337
1167	9.717	1050.49365	-199.27139	1398.13171	-47.32304	2.11534	1337.05408	-899.16809	95.08045	1329.52209	92.09025	183.98184	109.29887	367.01230	-183.22339	-1.50719	-472.05859	221.51570	4.43785	-1061.81665	-12.46523	-4.81620
1168	9.725	1053.35400	-199.57520	1391.65991	-47.49978	3.46411	1337.12170	-899.59027	94.80573	1328.55957	121.04502	183.26877	109.86931	354.48019	-182.48286	-1.53515	-484.80719	221.66507	4.52930	-1074.28564	-11.35735	-4.95763
1169	9.733	1056.20654	-199.78194	1384.88733	-47.77043	4.85102	1337.02246	-899.85419	94.70064	1327.48975	150.26370	181.28961	109.40273	341.96011	-181.67610	-1.62110	-498.41702	222.08118	5.10453	-1086.69055	-10.39311	-5.02109
1170	9.742	1058.97424	-199.86026	1377.91003	-48.09018	6.22601	1336.78955	-899.94482	94.75143	1326.37280	179.80472	178.22581	108.64340	329.48898	-180.83223	-1.73548	-512.11407	222.98807	5.49966	-1098.81055	-9.77630	-4.84724
1171	9.750	1061.57007	-199.78455	1370.84253	-48.41449	7.55716	1336.45752	-899.86420	94.94746	1325.25281	209.55618	174.20607	107.68961	317.08469	-180.02066	-1.81502	-525.51489	224.30286	5.37674	-1110.38135	-9.41914	-4.31405
1172	9.758	1063.91956	-199.53656	1363.80908	-48.69945	8.82080	1336.04626	-899.63177	95.28610	1324.15625	239.43875	169.30226	106.29495	304.74081	-179.24086	-1.86180	-538.51141	225.77895	4.73840	-1121.31360	-9.25280	-3.30194
1173	9.767	1065.97168	-199.11757	1356.93384	-48.90302	9.98903	1335.54749	-899.27625	95.76947	1323.09656	269.48251	163.56693	104.18781	292.43652	-178.40285	-1.91954	-551.09399	227.18466	3.82037	-1131.66382	-9.45844	-1.70487
1174	9.775	1067.69507	-198.54739	1350.33154	-48.99303	11.03275	1334.93469	-898.82642	96.39259	1322.08154	299.69199	157.14572	101.26960	280.15381	-177.42789	-1.99788	-563.31720	228.40558	2.94075	-1141.36206	-10.09403	0.44967
1175	9.783	1069.07446	-197.84708	1344.09985	-48.95569	11.92279	1334.19360	-898.31268	97.12878	1321.11890	330.00797	150.30560	97.61956	267.88156	-176.33630	-2.07241	-575.31427	229.45270	2.31878	-1150.15332	-10.79064	3.02240
1176	9.792	1070.11047	-197.03146	1338.31042	-48.79424	12.62191	1333.33606	-897.77777	97.92121	1320.22168	360.41925	143.31804	93.39856	255.60919	-175.22089	-2.12623	-587.23499	230.40012	1.97999	-1157.70520	-11.22873	5.94948
1177	9.800	1070.81689	-196.11082	1333.00891	-48.51381	13.09564	1332.39136	-897.28015	98.68636	1319.40625	390.98325	136.43463	88.80676	243.33087	-174.15494	-2.16193	-599.17450	231.32219	1.82870	-1163.49036	-11.79626	9.37542
1178	9.808	1071.21802	-195.08937	1328.22522	-48.10990	13.33182	1331.39063	-896.87750	99.33276	1318.68469	421.77164	129.93124	84.05757	231.04669	-173.14839	-2.18006	-611.17450	232.26534	1.75713	-1166.87402	-13.40035	13.66608
1179	9.817	1071.34680	-193.96991	1323.98169	-47.57724	13.33259	1330.35913	-896.60333	99.78741	1318.06262	452.87720	124.02093	79.29021	218.74713	-172.17569	-2.17209	-623.24872	233.22739	1.68247	-1167.62769	-16.58407	19.36112
1180	9.825	1071.23901	-192.76321	1320.29150	-46.92500	13.09811	1329.31787	-896.46320	100.01664	1317.54077	484.38345	118.82684	74.54463	206.40814	-171.21416	-2.15092	-635.40411	234.17746	1.56110	-1165.93457	-21.11490	27.07884
1181	9.833	1070.92786	-191.48514	1317.15100	-46.18027	12.63325	1328.28540	-896.44702	100.04118	1317.10730	516.23944	114.46306	69.85552	194.01979	-170.26324	-2.16600	-647.65381	235.10678	1.39807	-1161.75183	-26.36009	37.14303
1182	9.842	1070.44275	-190.14877	1314.53735	-45.38216	11.95528	1327.27661	-896.53784	99.94047	1316.72400	548.20807	110.96030	65.31820	181.61185	-169.33704	-2.25692	-660.00366	236.02635	1.22280	-1154.63757	-31.57049	48.92628
1183	9.850	1069.81018	-188.76682	1312.41772	-44.57493	11.08102	1326.30151	-896.70740	99.83266	1316.33362	579.93939	108.21843	61.11288	169.22391	-168.43594	-2.39829	-672.43121	236.94675	1.06209	-1144.21948	-35.87151	60.73259
1184	9.858	1069.05188	-187.35608	1310.76172	-43.80556	10.01010	1325.36609	-896.91846	99.82296	1315.89734	611.00714	106.13686	57.48065	156.86034	-167.55118	-2.51718	-684.89246	237.87811	0.93557	-1130.45447	-38.57814	70.63441
1185	9.867	1068.18555	-185.93433	1309.54871	-43.12868	8.73374	1324.47046	-897.15155	99.94891	1315.44275	640.78381	104.59272	54.50167	144.49902	-166.68927	-2.56593	-697.34680	238.81119	0.85614	-1113.50073	-39.68257	77.45270
1186	9.875	1067.22693	-184.50766	1308.76160	-42.61361	7.26931	1323.59985	-897.42004	100.18981	1315.05432	668.28094	103.34322	51.87407	132.12335	-165.84427	-2.56571	-709.78442	239.71924	0.82578	-1093.62195	-39.78360	81.10088
1187	9.883	1066.19324	-183.06013	1308.37476	-42.33803	5.66866	1322.71765	-897.74152	100.53072	1314.80371	692.25134	102.17957	49.03771	119.73175	-164.96951	-2.57219	-722.23560	240.58987	0.82424	-1071.12549	-39.50819	82.26859
1188	9.892	1065.10229	-181.56976	1308.35437	-42.36652	3.98717	1321.77246	-898.11279	100.98822	1314.70776	711.54840	101.13272	45.50028	107.33286	-164.03055	-2.61399	-734.73022	241.43758	0.81847	-1046.14697	-39.05812	81.85145
1189	9.900	1063.96875	-180.03738	1308.66455	-42.73132	2.27780	1320.71875	-898.51636	101.57819	1314.74280	725.43555	100.40162	41.01144	94.93195	-163.06157	-2.68780	-747.25452	242.29434	0.80042	-1018.60272	-38.27597	80.61832
1190	9.908	1062.79810	-178.48573	1309.27039	-43.42404	0.61565	1319.53308	-898.93005	102.28482	1314.87549	733.65479	100.14917	35.49479	82.51862	-162.13022	-2.78700	-759.77173	243.17792	0.79275	-988.54358	-37.07592	79.20922
1191	9.917	1061.58789	-176.94203	1310.13489	-44.39619	-0.90601	1318.21631	-899.32257	103.06470	1315.08545	736.28699	100.51164	28.93891	70.07379	-161.25844	-2.89736	-772.26770	244.07355	0.81453	-956.38538	-35.59930	78.11964
1192	9.925	1060.34094	-175.43051	1311.21375	-45.56737	-2.19973	1316.78906	-899.64624	103.87025	1315.37830	733.60956	101.66998	21.46266	57.58765	-160.40378	-2.97629	-784.76233	244.96294	0.85902	-922.71204	-34.02299	77.61166
1193	9.933	1059.07690	-173.96194	1312.45337	-46.83766	-3.19173	1315.29333	-899.84192	104.65777	1315.78125	726.15509	103.62064	13.45773	45.07187	-159.51947	-2.98349	-797.29578	245.83395	0.90237	-888.07141	-32.48857	77.76847
1194	9.942	1057.83582	-172.52802	1313.79749	-48.10183	-3.82581	1313.80103	-899.85583	105.37510	1316.33081	714.97852	105.98912	5.69933	32.54123	-158.60370	-2.94195	-809.90332	246.63837	0.91052	-852.98535	-31.16719	78.64077
1195	9.950	1056.67310	-171.11836	1315.19434	-49.26462	-4.07331	1312.41711	-899.65533	105.95773	1317.05566	701.73621	108.30138	-0.66822	19.97870	-157.68558	-2.91652	-822.60321	247.30115	0.82100	-818.02368	-30.28723	80.33764
1196	9.958	1055.64771	-169.74109	1316.59644	-50.25302	-3.93715	1311.26697	-899.23230	106.34389	1317.96606	688.07855	110.23560	-4.69985	7.35226	-156.78868	-2.93773	-835.37341	247.85132	0.59274	-783.81226	-30.04064	82.92529
1197	9.967	1054.80737	-168.42007	1317.96301	-51.02488	-3.44737	1310.46851	-898.59784	106.49316	1319.05371	674.82086	111.62123	-6.43767	-5.33627	-155.90265	-2.97926	-848.12219	248.50284	0.32426	-750.90564	-30.43191	86.14725
1198	9.975	1054.17041	-167.17059	1319.26685	-51.57558	-2.64993	1310.08875	-897.77917	106.40074	1320.29822	661.88879	112.52774	-6.78787	-18.06339	-154.99562	-2.96782	-860.79700	249.36679	0.17349	-719.59900	-31.28794	89.38545
1199	9.983	1053.71216	-165.98160	1320.50256	-51.94133	-1.60434	1310.09473	-896.82172	106.10901	1321.66602	648.94952	113.21425	-6.64785	-30.82465	-154.05946	-2.82247	-873.52039	250.12892	0.13124	-689.78790	-32.40607	92.09172
1200	9.992	1053.35962	-164.82394	1321.69287	-52.19961	-0.40942	1310.33435	-895.78894	105.70529	1323.10327	635.89001	113.86027	-6.42958	-43.61679	-153.11116	-2.55023	-886.39465	250.53032	0.08865	-660.90039	-33.63746	94.26594
