# Supplementary material for: Novel Methods for Surface EMG Analysis and Exploration Based on Multi-Modal Gaussian Mixture Models
Source: PLoS One. 2016 Jun 30;11(6):e0157239. doi: 10.1371/journal.pone.0157239 (PMC4928879; doi:10.1371/journal.pone.0157239)
Supplement: S2 File — (ZIP) [file pone.0157239.s002.zip › Haf_horses_walk_data/Haf_h08_w2_emg.anc]

File_Type:	Analog R/C ASCII	Generation#:	2
Board_Type:	NI USB-6225	Polarity:	Bipolar
Trial_Name:	Minnesotaw	Trial#:	2	Duration(Sec.):	9.999166	#Channels:	64
BitDepth:	16	PreciseRate:	1200.000000
Name	LDL	acc1x	acc1y	acc1z	GM1L	acc2x	acc2y	acc2z	GM2L	acc3x	acc3y	acc3z	GM3L	acc4x	acc4y	acc4z	LDR	acc5x	acc5y	acc5z	GM1R	acc6x	acc6y	acc6z	GM2R	acc7x	acc7y	acc7z	GM3R	acc8x	acc8y	acc8z	BLDL	acc9x	acc9y	acc9z	BGM1L	acc10x	acc10y	acc10z	BGM2L	acc11x	acc11y	acc11z	BGM3L	acc12x	acc12y	acc12z	BLDR
Rate	1200	1200	1200	1200	1200	1200	1200	1200	1200	1200	1200	1200	1200	1200	1200	1200	1200	1200	1200	1200	1200	1200	1200	1200	1200	1200	1200	1200	1200	1200	1200	1200	1200	1200	1200	1200	1200	1200	1200	1200	1200	1200	1200	1200	1200	1200	1200	1200	1200
Range	5000	5000	5000	5000	5000	5000	5000	5000	5000	5000	5000	5000	5000	5000	5000	5000	5000	5000	5000	5000	5000	5000	5000	5000	5000	5000	5000	5000	5000	5000	5000	5000	5000	5000	5000	5000	5000	5000	5000	5000	5000	5000	5000	5000	5000	5000	5000	5000	5000
0.000000	1994	6325	-61	-17304	-86	-6650	-14551	-24207	-108	-9550	-16346	-11289	-377	-10277	-22292	-349	-78	1774	6333	-16973	-77	-5247	8107	-14127	-207	-9009	10718	-9266	-191	-10049	12281	-4338	-148	-130	-125	-75	-64	-61	-108	39	-150	15	35	-78	-23	-59	82	-30	-4
0.000833	2096	6285	127	-17637	-95	-6181	-15130	-24038	-75	-8756	-16521	-10003	-421	-9968	-23043	-584	-63	1720	6391	-17131	-81	-5375	8734	-14200	-218	-9336	11460	-9063	-170	-10377	13284	-3798	-147	-127	-121	-69	-63	-59	-105	36	-150	20	30	-75	-24	-58	84	-26	-1
0.001667	2194	6224	304	-17970	-79	-5717	-15656	-23847	-117	-7976	-16677	-8760	-285	-9710	-23645	-893	-79	1680	6455	-17289	-84	-5532	9385	-14273	-196	-9634	12192	-8870	-155	-10701	14290	-3253	-147	-126	-124	-70	-63	-58	-107	40	-153	18	30	-75	-23	-57	84	-27	-1
0.002500	2331	6148	489	-18282	-61	-5266	-16127	-23625	-127	-7240	-16829	-7574	-228	-9503	-24082	-1265	-70	1646	6526	-17437	-93	-5718	10042	-14399	-195	-9910	12906	-8698	-168	-11016	15285	-2711	-148	-129	-118	-68	-62	-56	-105	39	-152	13	33	-76	-23	-58	80	-26	0
0.003333	2543	6063	682	-18589	-66	-4840	-16532	-23362	-108	-6550	-16977	-6519	-376	-9346	-24356	-1677	-42	1625	6599	-17585	-111	-5938	10713	-14528	-187	-10167	13592	-8537	-146	-11314	16268	-2177	-148	-127	-124	-67	-62	-61	-109	35	-151	17	33	-75	-22	-58	85	-26	1
0.004167	2602	5964	877	-18871	-65	-4440	-16869	-23042	-101	-5911	-17135	-5564	-395	-9242	-24477	-2118	-66	1614	6674	-17719	-112	-6188	11383	-14674	-193	-10405	14235	-8399	-148	-11592	17198	-1650	-150	-126	-119	-68	-63	-57	-109	38	-152	18	34	-76	-23	-61	77	-29	-1
0.005000	2518	5849	1068	-19163	-62	-4076	-17137	-22659	-95	-5384	-17316	-4757	-112	-9174	-24426	-2573	-60	1612	6746	-17852	-116	-6474	12057	-14839	-194	-10625	14824	-8272	-158	-11847	18073	-1140	-147	-129	-122	-67	-63	-60	-110	35	-149	15	32	-75	-22	-59	79	-30	-7
0.005833	2527	5734	1250	-19384	-56	-3744	-17336	-22209	-98	-4941	-17514	-4109	-62	-9146	-24255	-3031	-61	1618	6819	-17971	-122	-6798	12722	-15015	-205	-10827	15359	-8162	-159	-12064	18872	-653	-150	-126	-119	-67	-48	-58	-105	35	-151	15	30	-77	-23	-57	77	-34	-3
0.006667	2465	5603	1437	-19605	-50	-3455	-17464	-21685	-107	-4588	-17737	-3639	-125	-9138	-23963	-3483	-58	1630	6880	-18082	-118	-7160	13364	-15214	-208	-11015	15820	-8069	-151	-12246	19583	-190	-150	-129	-122	-69	-66	-60	-112	33	-154	16	32	-77	-24	-62	78	-32	-7
0.007500	2360	5461	1596	-19803	-42	-3208	-17524	-21085	-112	-4336	-17987	-3355	-172	-9140	-23577	-3918	-61	1648	6939	-18181	-102	-7554	13990	-15411	-203	-11188	16210	-7982	-158	-12388	20198	246	-150	-109	-119	-67	-65	-58	-108	37	-153	19	32	-77	-26	-57	78	-30	-3
0.008333	2260	5318	1750	-19973	-30	-3008	-17517	-20409	-133	-4175	-18256	-3262	-130	-9135	-23116	-4331	-72	1673	6988	-18277	-109	-7982	14573	-15617	-182	-11349	16508	-7910	-160	-12479	20699	644	-147	-128	-120	-64	-61	-58	-107	40	-152	16	33	-72	-23	-57	82	-14	-4
0.009167	2158	5166	1880	-20112	-46	-2851	-17457	-19681	-116	-4110	-18543	-3362	-109	-9123	-22612	-4724	-59	1691	7023	-18348	-137	-8441	15120	-15836	-184	-11509	16722	-7848	-153	-12523	21072	1002	-152	-128	-117	-63	-61	-56	-107	38	-153	20	32	-73	-24	-56	81	-30	0
0.010000	2016	5011	1983	-20219	-62	-2745	-17354	-18855	-93	-4123	-18843	-3645	-179	-9085	-22086	-5088	-41	1716	7042	-18411	-133	-8935	15609	-16058	-199	-11658	16833	-7790	-143	-12518	21308	1303	-149	-126	-117	-64	-62	-59	-105	40	-152	18	32	-75	-23	-59	80	-29	-1
0.010833	1856	4845	2058	-20315	-52	-2677	-17213	-17991	-114	-4206	-19148	-4105	-134	-9018	-21564	-5444	-63	1713	7040	-18467	-124	-9457	16038	-16267	-197	-11799	16847	-7749	-137	-12459	21402	1558	-149	-130	-121	-67	-62	-57	-104	39	-131	19	33	-79	-7	-57	79	-32	-4
0.011667	1665	4665	2091	-20374	-50	-2648	-17041	-17094	-135	-4347	-19452	-4717	-179	-8905	-21054	-5758	-66	1759	7037	-18507	-126	-9995	16386	-16474	-207	-11937	16761	-7707	-147	-12350	21351	1763	-146	-129	-121	-66	-63	-58	-104	40	-153	13	30	-77	-18	-65	82	-31	-4
0.012500	1609	4506	2100	-20409	-45	-2660	-16850	-16173	-119	-4529	-19734	-5467	-228	-8754	-20572	-6074	-62	1772	7014	-18538	-132	-10548	16659	-16668	-201	-12063	16574	-7673	-166	-12168	21148	1906	-152	-130	-126	-68	-65	-59	-107	38	-150	18	33	-77	-22	-59	80	-31	1
0.013333	2854	4344	2071	-20421	-60	-2705	-16643	-15251	-107	-4744	-19994	-6334	-160	-8557	-20135	-6377	-64	1794	6983	-18558	-124	-11104	16837	-16845	-197	-12176	16281	-7644	-156	-11984	20798	1989	-150	-128	-122	-66	-63	-58	-103	40	-152	16	30	-78	-22	-48	80	-31	1
0.014167	4504	4178	1996	-20410	-56	-2779	-16436	-14381	-122	-4970	-20207	-7300	-154	-8323	-19744	-6677	-63	1802	6935	-18568	-133	-11657	16919	-17006	-188	-12277	15898	-7612	-165	-11740	20311	2008	-147	-127	-137	-68	-66	-49	-105	40	-156	18	36	-76	-19	-58	82	-30	-1
0.015000	3795	4017	1873	-20376	-49	-2880	-16230	-13459	-121	-5203	-20390	-8283	-104	-8058	-19406	-6983	-69	1816	6883	-18565	-130	-12205	16896	-17145	-185	-12358	15420	-7594	-166	-11463	19692	1959	-151	-128	-124	-68	-66	-60	-109	34	-153	18	29	-80	-28	-61	78	-34	-4
0.015833	2886	3852	1708	-20332	-63	-3008	-16033	-12628	-115	-5425	-20510	-9310	-143	-7774	-19116	-7294	-67	1828	6821	-18556	-122	-12727	16764	-17255	-190	-12415	14863	-7572	-161	-11160	18954	1856	-149	-128	-142	-64	-60	-62	-105	44	-135	16	33	-76	-21	-58	81	-30	3
0.016667	2618	3710	1489	-20264	-55	-3149	-15842	-11855	-98	-5624	-20569	-10333	-144	-7472	-18870	-7625	-61	1842	6759	-18537	-118	-13217	16525	-17335	-193	-12467	14234	-7563	-172	-10848	18105	1678	-146	-128	-124	-69	-63	-59	-108	38	-151	20	29	-76	-23	-62	76	-32	2
0.017500	2082	3565	1243	-20185	-65	-3312	-15666	-11162	-86	-5783	-20558	-11315	-142	-7172	-18656	-7969	-65	1854	6698	-18510	-114	-13667	16172	-17387	-184	-12451	13539	-7559	-170	-10525	17169	1438	-147	-128	-121	-66	-70	-59	-107	34	-151	17	35	-77	-23	-59	78	-32	0
0.018333	1693	3431	939	-20099	-70	-3486	-15502	-10548	-99	-5952	-20484	-12261	-215	-6887	-18474	-8326	-59	1869	6638	-18471	-136	-14063	15717	-17403	-176	-12422	12789	-7562	-172	-10213	16155	1141	-148	-127	-122	-67	-65	-58	-104	37	-153	18	34	-74	-26	-58	79	-25	-4
0.019167	1356	3306	595	-20005	-69	-3684	-15354	-10020	-122	-6071	-20313	-13123	-199	-6631	-18304	-8704	-50	1880	6566	-18428	-133	-14403	15159	-17395	-180	-12365	11994	-7582	-180	-9910	15094	779	-158	-130	-121	-70	-66	-64	-111	36	-152	12	32	-80	-22	-61	79	-31	-4
0.020000	1029	3190	208	-19905	-86	-3890	-15202	-9586	-117	-6163	-20124	-13888	-177	-6414	-18140	-9091	-69	1897	6505	-18369	-109	-14674	14505	-17349	-176	-12276	11184	-7618	-170	-9636	14000	371	-153	-128	-124	-67	-64	-59	-105	39	-155	18	34	-76	-22	-58	79	-33	-1
0.020833	717	3087	-212	-19803	-85	-4113	-15052	-9245	-119	-6232	-19842	-14542	-165	-6242	-17977	-9482	-79	1913	6447	-18304	-100	-14874	13764	-17274	-169	-12156	10360	-7649	-162	-9395	12899	-86	-148	-126	-120	-63	-81	-60	-108	38	-152	38	34	-74	-27	-59	80	-29	1
0.021667	492	2988	-667	-19697	-73	-4352	-14902	-8990	-116	-6279	-19500	-15078	-183	-6136	-17783	-9881	-79	1927	6386	-18229	-109	-15002	12959	-17175	-170	-12017	9537	-7714	-156	-9195	11805	-598	-150	-128	-121	-66	-62	-56	-105	39	-151	20	34	-74	-21	-56	77	-29	-1
0.022500	360	2897	-1159	-19597	-80	-4604	-14745	-8824	-113	-6315	-19117	-15491	-155	-6088	-17577	-10280	-80	1935	6324	-18144	-96	-15058	12094	-17054	-171	-11864	8730	-7795	-151	-9044	10735	-1147	-148	-126	-121	-65	-66	-57	-105	41	-155	17	34	-75	-21	-56	80	-28	-4
0.023333	212	2808	-1663	-19495	-85	-4870	-14580	-8730	-120	-6343	-18688	-15785	-151	-6105	-17343	-10668	-74	1940	6258	-18048	-57	-15041	11195	-16895	-172	-11693	7950	-7903	-161	-8951	9715	-1738	-153	-133	-124	-68	-63	-63	-111	38	-155	16	30	-63	-24	-59	75	-32	0
0.024167	16	2728	-2187	-19400	-78	-5150	-14397	-8709	-111	-6378	-18228	-15954	-211	-6181	-17080	-11030	-58	1939	6194	-17942	-36	-14948	10276	-16762	-169	-11519	7217	-8035	-162	-8905	8777	-2350	-149	-115	-124	-65	-17	-60	-105	40	-152	18	30	-75	-24	-57	80	-29	-4
0.025000	-137	2652	-2716	-19300	-65	-5442	-14192	-8732	-110	-6405	-17740	-16008	-162	-6318	-16786	-11366	-76	1927	6119	-17834	-53	-14799	9360	-16603	-174	-11349	6544	-8199	-156	-8916	7924	-2993	-153	-129	-126	-67	-67	-60	-109	39	-153	16	29	-76	-26	-57	79	-31	-5
0.025833	-233	2585	-3246	-19213	-66	-5744	-13977	-8807	-116	-6456	-17251	-15976	-93	-6505	-16470	-11664	-73	1907	6036	-17713	-83	-14593	8470	-16446	-179	-11188	5932	-8392	-149	-8980	7177	-3653	-151	-129	-122	-65	-47	-61	-110	40	-153	17	30	-77	-22	-59	78	-28	-3
0.026667	-383	2513	-3777	-19123	-66	-6056	-13724	-8915	-97	-6527	-16754	-15813	265	-6736	-16130	-11923	-61	1875	5943	-17585	-63	-14341	7626	-16291	-170	-11045	5425	-8621	-136	-9087	6544	-4335	-149	-129	-125	-66	-61	-57	-108	42	-152	19	34	-76	-26	-57	82	-29	1
0.027500	-552	2446	-4286	-19041	-60	-6377	-13460	-9051	-82	-6619	-16273	-15594	625	-6997	-15773	-12136	-68	1830	5842	-17459	-51	-14063	6848	-16166	-165	-10931	4956	-8891	-145	-9213	6034	-5030	-149	-127	-124	-65	-63	-57	-105	42	-151	21	29	-75	-19	-55	85	-27	0
0.028333	-688	2379	-4783	-18962	-59	-6695	-13176	-9196	-92	-6738	-15806	-15304	347	-7279	-15415	-12305	-75	1770	5723	-17335	-63	-13761	6151	-16058	-169	-10851	4596	-9199	-158	-9440	5655	-5733	-148	-126	-119	-65	-63	-58	-104	44	-150	19	33	-76	-21	-52	84	-30	0
0.029167	-826	2311	-5244	-18890	-49	-7029	-12884	-9356	-86	-6888	-15360	-14972	222	-7572	-15059	-12412	-70	1698	5591	-17212	-52	-13455	5550	-15979	-180	-10805	4330	-9552	-153	-9673	5415	-6440	-148	-129	-124	-63	-61	-58	-105	43	-150	19	35	-74	-24	-53	81	-26	1
0.030000	-996	2240	-5676	-18829	-62	-7345	-12573	-9515	-97	-7067	-14949	-14601	302	-7863	-14718	-12475	-56	1613	5440	-17100	-47	-13148	5052	-15939	-166	-10800	4159	-9948	-138	-9929	5313	-7154	-149	-126	-119	-67	-62	-59	-105	44	-150	22	33	-75	-19	-53	82	-40	0
0.030833	-1186	2161	-6073	-18770	-78	-7671	-12263	-9677	-96	-7270	-14579	-14216	180	-8148	-14406	-12494	-72	1513	5271	-16993	-62	-12860	4665	-15943	-163	-10842	4082	-10390	-162	-10209	5344	-7870	-149	-127	-120	-65	-63	-57	-110	43	-149	22	33	-73	-24	-57	81	-30	0
0.031667	-1325	2108	-6418	-18725	-77	-7987	-11952	-9832	-99	-7500	-14247	-13819	174	-8412	-14127	-12467	-76	1398	5081	-16908	-72	-12601	4393	-15991	-144	-10929	4093	-10877	-165	-10502	5520	-8599	-151	-129	-120	-69	-66	-62	-110	40	-153	17	30	-77	-24	-50	82	-34	-1
0.032500	-1434	1996	-6721	-18686	-91	-8294	-11647	-9983	-115	-7750	-13958	-13430	114	-8652	-13888	-12399	-73	1275	4875	-16833	-80	-12353	4241	-16091	-155	-11058	4195	-11404	-150	-10805	5807	-9326	-142	-128	-120	-66	-63	-57	-105	43	-150	21	35	-73	-19	-52	85	-28	0
0.033333	-1568	1905	-6965	-18659	-99	-8596	-11346	-10121	-107	-8014	-13702	-13043	103	-8859	-13691	-12294	-59	1145	4656	-16779	-75	-12165	4195	-16243	-164	-11229	4386	-11979	-165	-11110	6261	-10054	-151	-127	-120	-65	-65	-58	-108	40	-153	20	52	-74	-19	-55	84	-29	-3
0.034167	-1705	1814	-7153	-18642	-98	-8885	-11055	-10258	-104	-8289	-13485	-12702	27	-9037	-13555	-12171	-62	1015	4422	-16739	-68	-11982	4255	-16447	-177	-11437	4655	-12590	-169	-11421	6808	-10786	-150	-125	-131	-63	-60	-55	-105	43	-150	22	35	-73	-24	-53	86	-28	-3
0.035000	-1791	1710	-7285	-18639	-91	-9170	-10788	-10392	-121	-8564	-13305	-12337	-203	-9187	-13469	-12028	-66	880	4174	-16732	-70	-11856	4404	-16710	-181	-11677	4993	-13243	-167	-11729	7462	-11516	-151	-125	-120	-65	-62	-57	-105	42	-152	20	30	-73	-19	-55	85	-27	0
0.035833	-1885	1603	-7365	-18653	-86	-9438	-10536	-10507	-116	-8843	-13157	-12028	-276	-9316	-13443	-11878	-59	739	3913	-16741	-58	-11770	4632	-17021	-171	-11942	5390	-13925	-167	-12036	8203	-12253	-152	-125	-119	-64	-64	-38	-102	43	-153	19	32	-73	-24	-52	86	-30	-6
0.036667	-1950	1488	-7380	-18679	-88	-9693	-10305	-10663	-131	-9118	-13033	-11750	-187	-9397	-13460	-11722	-66	605	3645	-16777	-63	-11720	4921	-17391	-171	-12222	5835	-14634	-172	-12343	9021	-13000	-149	-124	-118	-65	-63	-57	-108	41	-154	16	33	-74	-38	-60	84	-30	-5
0.037500	-1902	1373	-7343	-18717	-83	-9911	-10095	-10806	-136	-9385	-12932	-11506	-173	-9470	-13528	-11576	-75	469	3370	-16836	-79	-11705	5256	-17802	-160	-12513	6328	-15369	-177	-12642	9903	-13749	-148	-127	-127	-66	-63	-61	-103	40	-153	17	34	-73	-19	-57	84	-30	-1
0.038333	-1798	1260	-7251	-18771	-85	-10163	-9900	-10954	-107	-9633	-12848	-11292	-30	-9523	-13627	-11438	-68	347	3101	-16913	-84	-11718	5623	-18258	-167	-12804	6851	-16125	-185	-12939	10829	-14497	-147	-126	-120	-68	-63	-60	-107	38	-154	16	28	-76	-24	-58	82	-29	1
0.039167	-1723	1145	-7102	-18842	-78	-10374	-9723	-11115	-111	-9865	-12772	-11114	127	-9560	-13753	-11327	-79	225	2826	-17013	-90	-11756	6005	-18760	-180	-13087	7404	-16889	-197	-13229	11776	-15249	-151	-131	-112	-70	-62	-62	-107	36	-151	17	32	-78	-26	-56	82	-31	-4
0.040000	-1638	1034	-6925	-18915	-74	-10563	-9558	-11289	-133	-10086	-12695	-10958	16	-9587	-13896	-11227	-64	118	2568	-17125	-94	-11810	6395	-19295	-179	-13349	7963	-17654	-200	-13512	12730	-15994	-153	-128	-121	-69	-66	-62	-107	35	-154	15	32	-81	-25	-56	79	-32	0
0.040833	-1555	929	-6699	-19003	-77	-10731	-9398	-11472	-112	-10279	-12608	-10834	16	-9598	-14039	-11153	-64	19	2314	-17257	-131	-11874	6779	-19864	-181	-13586	8538	-18415	-181	-13787	13676	-16732	-147	-122	-116	-72	-69	-58	-99	39	-150	19	32	-73	-18	-58	81	-30	0
0.041667	-1440	840	-6429	-19091	-61	-10875	-9241	-11665	-111	-10453	-12530	-10731	17	-9615	-14179	-11105	-57	-68	2074	-17393	-118	-11949	7141	-20465	-183	-13802	9106	-19171	-177	-14055	14591	-17471	-151	-127	-118	-68	-63	-60	-104	36	-154	17	32	-78	-23	-64	81	-32	1
0.042500	-1295	752	-6131	-19179	-81	-10998	-9085	-11877	-104	-10603	-12430	-10653	-207	-9623	-14303	-11085	-58	-153	1848	-17545	-112	-12030	7476	-21094	-189	-13975	9671	-19911	-185	-14320	15468	-18203	-152	-128	-118	-69	-64	-61	-103	36	-154	19	33	-75	-21	-57	81	-30	0
0.043333	-1164	685	-5810	-19291	-73	-11096	-8925	-12099	-88	-10735	-12320	-10603	-280	-9625	-14410	-11088	-63	-228	1640	-17721	-85	-12110	7784	-21739	-184	-14112	10221	-20644	-189	-14578	16279	-18911	-149	-128	-120	-67	-61	-59	-104	38	-150	19	29	-114	-24	-57	79	-31	1
0.044167	-1009	636	-5467	-19392	-64	-11171	-8750	-12330	-93	-10842	-12182	-10569	-337	-9626	-14454	-11115	-60	-299	1462	-17857	-68	-12194	8053	-22400	-169	-14208	10758	-21347	-184	-14817	17006	-19598	-150	-129	-117	-64	-67	-59	-105	36	-151	19	35	-77	-23	-57	80	-30	0
0.045000	-841	604	-5113	-19488	-63	-11211	-8578	-12572	-94	-10934	-12030	-10562	-465	-9626	-14467	-11169	-70	-361	1303	-18010	-81	-12279	8297	-23079	-189	-14266	11270	-22022	-206	-15042	17631	-20260	-151	-127	-118	-67	-64	-60	-107	38	-151	19	33	-79	-18	-58	79	-35	8
0.045833	-689	589	-4753	-19581	-66	-11228	-8388	-12819	-67	-11001	-11854	-10573	-534	-9607	-14425	-11240	-67	-426	1165	-18170	-88	-12362	8509	-23765	-201	-14282	11756	-22666	-182	-15247	18156	-20887	-151	-125	-121	-65	-67	-61	-108	36	-152	16	32	-76	-22	-58	79	-31	-1
0.046667	-550	596	-4390	-19667	-58	-11216	-8183	-13071	-55	-11055	-11664	-10608	-419	-9588	-14343	-11327	-53	-489	1074	-18319	-93	-12450	8693	-24462	-201	-14265	12214	-23273	-171	-15433	18557	-21469	-151	-131	-120	-65	-61	-59	-104	39	-153	18	33	-75	-17	-58	78	-34	-3
0.047500	-407	618	-4031	-19747	-67	-11188	-7968	-13323	-70	-11090	-11451	-10668	-403	-9553	-14201	-11431	-61	-558	981	-18472	-104	-12549	8845	-25144	-191	-14216	12642	-23843	-183	-15597	18832	-22002	-152	-127	-135	-65	-62	-62	-108	37	-149	20	36	-78	-22	-57	82	-28	0
0.048333	-265	657	-3686	-19820	-56	-11122	-7745	-13574	-85	-11110	-11220	-10760	-533	-9511	-14031	-11547	-53	-628	925	-18640	-97	-12655	8982	-25829	-189	-14149	13044	-24382	-183	-15737	18973	-22498	-151	-128	-119	-69	-66	-62	-103	39	-149	17	34	-76	-24	-59	80	-32	-5
0.049167	-233	706	-3358	-19885	-48	-11039	-7514	-13826	-95	-11118	-10979	-10880	-443	-9447	-13782	-11669	-46	-707	899	-18750	-79	-12770	9103	-26511	-196	-14062	13415	-24876	-176	-15843	18988	-22921	-149	-128	-120	-61	-62	-60	-103	39	-149	20	34	-76	-17	-56	84	-28	-1
0.050000	-112	767	-3045	-19938	-38	-10946	-7269	-14063	-92	-11110	-10724	-11021	-456	-9371	-13510	-11797	-67	-794	898	-18882	-85	-12894	9217	-27181	-203	-13963	13757	-25328	-196	-15926	18870	-23289	-153	-127	-121	-65	-63	-60	-105	38	-151	18	34	-78	-21	-58	77	-33	5
0.050833	112	830	-2765	-19986	-46	-10841	-7036	-14301	-86	-11089	-10460	-11209	-507	-9291	-13210	-11931	-60	-892	921	-19005	-103	-13045	9318	-27830	-210	-13866	14070	-25739	-185	-15982	18635	-23582	-151	-127	-121	-66	-66	-60	-109	34	-160	15	34	-78	-25	-58	79	-32	-3
0.051667	555	890	-2508	-20027	-47	-10725	-6799	-14521	-77	-11054	-10205	-11410	-431	-9192	-12893	-12068	-61	-998	973	-19122	-112	-13206	9425	-28450	-210	-13771	14354	-26107	-185	-16009	18288	-23807	-152	-131	-124	-68	-67	-59	-108	39	-153	12	32	-76	-24	-42	79	-31	-4
0.052500	1515	945	-2283	-20057	-52	-10602	-6571	-14733	-60	-11011	-9948	-11649	-451	-9085	-12561	-12210	-81	-1115	1046	-19231	-98	-13386	9529	-29056	-201	-13689	14608	-26430	-185	-16007	17833	-23950	-150	-132	-124	-68	-64	-58	-105	38	-155	12	34	-78	-22	-60	82	-28	-4
0.053333	1618	984	-2094	-20098	-55	-10477	-6359	-14925	-70	-10952	-9694	-11920	-418	-8980	-12220	-12361	-77	-1244	1148	-19304	-92	-13580	9634	-29624	-201	-13623	14845	-26710	-169	-15982	17313	-24022	-150	-129	-122	-68	-63	-57	-102	39	-151	22	36	-76	-16	-59	79	-28	0
0.054167	1119	1008	-1938	-20135	-43	-10355	-6154	-15103	-44	-10883	-9456	-12224	-283	-8865	-11885	-12505	-70	-1378	1275	-19432	-75	-13785	9740	-30160	-203	-13583	15051	-26951	-159	-15938	16730	-24015	-148	-125	-122	-64	-61	-56	-102	41	-151	19	34	-78	-18	-55	85	-28	0
0.055000	1118	1001	-1823	-20175	-42	-10242	-5973	-15267	-10	-10796	-9230	-12554	-213	-8763	-11573	-12658	-69	-1530	1417	-19521	-60	-14007	9848	-30654	-203	-13569	15236	-27147	-170	-15879	16104	-23932	-149	-130	-122	-66	-62	-58	-102	40	-153	18	36	-77	-28	-59	84	-28	-4
0.055833	1100	965	-1744	-20219	-36	-10134	-5810	-15401	-6	-10695	-9025	-12907	-202	-8672	-11282	-12818	-58	-1678	1589	-19611	-52	-14238	9958	-31115	-200	-13587	15399	-27302	-184	-15809	15464	-23788	-151	-128	-121	-66	-63	-34	-103	39	-153	18	35	-77	-21	-56	82	-29	0
0.056667	965	895	-1702	-20278	-41	-10041	-5666	-15542	-23	-10600	-8841	-13283	-328	-8598	-11018	-12978	-56	-1838	1766	-19699	-68	-14473	10065	-31523	-210	-13639	15544	-27423	-189	-15741	14824	-23537	-152	-131	-127	-74	-69	-60	-105	37	-155	20	33	-80	-24	-61	76	-31	-5
0.057500	797	781	-1692	-20346	-41	-9969	-5548	-15657	-46	-10494	-8679	-13673	-403	-8542	-10789	-13148	-69	-1999	1984	-19776	-51	-14706	10167	-31891	-212	-13721	15671	-27512	-176	-15664	14225	-23234	-150	-131	-122	-69	-64	-60	-104	40	-154	17	33	-78	-25	-59	80	-30	-6
0.058333	677	630	-1710	-20428	-52	-9896	-5442	-15756	-28	-10364	-8536	-14073	-304	-8506	-10592	-13323	-86	-2160	2207	-19857	-49	-14941	10261	-32208	-200	-13835	15785	-27547	-152	-15597	13676	-22859	-153	-131	-124	-73	-67	-56	-105	37	-148	16	35	-81	-25	-59	79	-32	-6
0.059167	560	436	-1753	-20526	-66	-9843	-5357	-15840	-35	-10241	-8413	-14481	-320	-8499	-10431	-13510	-74	-2317	2452	-19931	-58	-15164	10346	-32485	-204	-13981	15890	-27565	-164	-15537	13209	-22425	-151	-131	-124	-70	-65	-60	-108	38	-153	16	30	-79	-27	-61	80	-29	-1
0.060000	378	202	-1821	-20650	-60	-9802	-5284	-15913	-46	-10108	-8311	-14881	-313	-8519	-10303	-13699	-72	-2471	2709	-20010	-64	-15373	10420	-32630	-194	-14151	15991	-27552	-160	-15493	12832	-21935	-148	-129	-119	-67	-66	-58	-103	39	-153	21	34	-75	-25	-56	85	-28	1
0.060833	112	-72	-1908	-20793	-64	-9775	-5219	-15976	-64	-9979	-8225	-15283	-215	-8564	-10210	-13897	-67	-2616	2984	-20074	-42	-15586	10479	-32709	-189	-14347	16079	-27522	-167	-15466	12568	-21396	-147	-128	-119	-67	-61	-52	-101	43	-149	20	35	-75	-24	-58	85	-26	2
0.061667	-159	-391	-2011	-20961	-64	-9755	-5161	-16033	-93	-9849	-8159	-15666	-280	-8638	-10138	-14106	-63	-2756	3266	-20129	-35	-15783	10517	-32715	-208	-14570	16160	-27468	-159	-15462	12428	-20809	-148	-129	-118	-65	-62	-58	-103	40	-150	27	38	-73	-21	-57	85	-31	0
0.062500	-178	-744	-2086	-21122	-47	-9744	-5109	-16091	-111	-9730	-8103	-16035	-377	-8743	-10098	-14324	-65	-2882	3555	-20217	-27	-15962	10542	-32733	-202	-14806	16241	-27405	-159	-15477	12413	-20185	-149	-128	-117	-63	-61	-57	-101	38	-149	18	37	-73	-22	-58	82	-30	0
0.063333	-148	-1129	-2250	-21367	-59	-9740	-5056	-16147	-121	-9621	-8061	-16384	-307	-8871	-10071	-14546	-77	-2994	3853	-20302	-5	-16137	10546	-32730	-199	-15061	16315	-27328	-171	-15528	12541	-19535	-150	-127	-116	-64	-65	-56	-104	53	-153	21	22	-74	-22	-55	85	-28	-4
0.064167	-591	-1539	-2381	-21598	-63	-9740	-4992	-16174	-135	-9522	-8024	-16712	-311	-9023	-10057	-14775	-80	-3093	4155	-20359	17	-16299	10535	-32749	-216	-15326	16389	-27250	-169	-15600	12795	-18884	-151	-126	-118	-69	-62	-57	-103	41	-153	19	33	-77	-23	-55	84	-31	-4
0.065000	-897	-1967	-2516	-21852	-61	-9745	-4921	-16266	-114	-9443	-7992	-17013	-357	-9195	-10046	-15000	-73	-3179	4452	-20425	28	-16454	10505	-32737	-213	-15608	16456	-27164	-158	-15697	13176	-18182	-153	-132	-120	-70	-65	-62	-108	38	-155	16	25	-77	-24	-58	84	-30	-1
0.065833	-722	-2406	-2663	-22107	-61	-9748	-4840	-16329	-103	-9380	-7963	-17288	-411	-9384	-10029	-15220	-61	-3250	4755	-20485	4	-16600	10476	-32747	-217	-15888	16524	-27074	-162	-15809	13684	-17489	-146	-127	-119	-65	-63	-56	-103	41	-152	19	34	-75	-19	-55	81	-32	-1
0.066667	-679	-2841	-2804	-22380	-49	-9748	-4726	-16396	-135	-9328	-7919	-17534	-270	-9582	-9996	-15428	-86	-3300	5057	-20536	-36	-16748	10439	-32745	-221	-16167	16582	-26991	-156	-15940	14286	-16798	-149	-126	-119	-66	-61	-58	-105	41	-153	4	30	-75	-22	-57	81	-28	0
0.067500	-652	-3261	-2954	-22649	-55	-9722	-4600	-16469	-152	-9301	-7878	-17757	-144	-9793	-9946	-15625	-72	-3334	5351	-20582	-35	-16886	10402	-32682	-202	-16448	16633	-26900	-155	-16085	14988	-16111	-149	-131	-119	-64	-62	-56	-104	42	-152	20	35	-74	-23	-56	82	-27	-5
0.068333	-641	-3697	-3109	-22912	-57	-9742	-4460	-16551	-129	-9292	-7831	-17965	-248	-10011	-9868	-15806	-50	-3355	5642	-20622	-49	-17031	10366	-32561	-197	-16734	16672	-26814	-164	-16242	15757	-15437	-149	-125	-115	-57	-59	-55	-100	42	-160	12	39	-70	-21	-53	82	-28	1
0.069167	-678	-4098	-3278	-23164	-52	-9740	-4298	-16637	-118	-9302	-7772	-18144	-300	-10238	-9766	-15971	-59	-3357	5923	-20649	-76	-17185	10342	-32375	-201	-17012	16702	-26728	-171	-16407	16577	-14798	-149	-127	-117	-62	-61	-57	-100	42	-150	21	37	-72	-18	-52	84	-27	-1
0.070000	-654	-4474	-3456	-23399	-56	-9732	-4120	-16735	-121	-9337	-7703	-18312	-337	-10469	-9630	-16108	-58	-3345	6190	-20667	-90	-17349	10336	-32187	-197	-17294	16707	-26638	-174	-16567	17422	-14161	-151	-127	-117	-65	-60	-55	-101	38	-154	18	35	-74	-19	-51	81	-29	1
0.070833	-662	-4818	-3652	-23613	-62	-9729	-3923	-16834	-141	-9390	-7630	-18474	-415	-10701	-9467	-16222	-63	-3315	6437	-20675	-77	-17523	10350	-31975	-199	-17565	16693	-26543	-182	-16730	18271	-13566	-153	-131	-122	-65	-70	-57	-107	39	-151	18	35	-73	-21	-56	77	-29	-1
0.071667	-673	-5123	-3860	-23794	-63	-9725	-3716	-16936	-30	-9461	-7543	-18623	-309	-10928	-9272	-16307	-80	-3263	6677	-20669	-86	-17710	10393	-31762	-213	-17833	16659	-26439	-189	-16875	19104	-12998	-151	-124	-120	-67	-62	-57	-105	39	-151	21	20	-75	-21	-57	81	-28	0
0.072500	-677	-5379	-4095	-23937	-65	-9730	-3493	-17040	2127	-9546	-7450	-18767	-208	-11155	-9038	-16362	-78	-3202	6891	-20651	-101	-17894	10470	-31539	-205	-18091	16601	-26319	-172	-17009	19901	-12470	-150	-129	-121	-67	-62	-57	-104	39	-154	19	34	-73	-17	-56	81	-29	0
0.073333	-684	-5604	-4340	-24041	-61	-9741	-3271	-17149	7588	-9651	-7361	-18918	-322	-11378	-8785	-16391	-72	-3121	7083	-20625	-102	-18115	10579	-31329	-202	-18338	16517	-26188	-164	-17127	20638	-11979	-151	-130	-121	-67	-64	-58	-110	37	-152	1	29	-77	-18	-58	76	-30	-1
0.074167	-677	-5771	-4614	-24098	-59	-9750	-3044	-17255	8500	-9765	-7241	-19066	-333	-11592	-8505	-16393	-68	-3021	7250	-20591	-95	-18336	10730	-31113	-200	-18576	16412	-26026	-177	-17223	21314	-11521	-152	-126	-122	-67	-63	-59	-103	41	-150	18	36	-73	-23	-53	80	-29	-3
0.075000	-663	-5890	-4897	-24110	-58	-9782	-2816	-17353	6285	-9890	-7124	-19220	-266	-11798	-8208	-16364	-53	-2902	7389	-20547	-83	-18573	10926	-30912	-201	-18804	16278	-25843	-166	-17287	21872	-11109	-148	-128	-121	-68	-63	-58	-104	41	-137	16	34	-76	-21	-47	81	-30	-1
0.075833	-635	-5967	-5203	-24080	-73	-9829	-2593	-17456	5927	-10025	-7010	-19381	-320	-11998	-7901	-16318	-73	-2778	7492	-20505	-59	-18812	11162	-30721	-190	-19023	16131	-25633	-167	-17330	22341	-10732	-151	-131	-120	-68	-65	-60	-101	37	-151	19	33	-73	-22	-57	78	-32	0
0.076667	-602	-5995	-5520	-24003	-87	-9877	-2374	-17554	3934	-10169	-6885	-19555	-432	-12186	-7587	-16253	-67	-2625	7569	-20459	-69	-19065	11443	-30551	-199	-19227	15966	-25390	-183	-17347	22706	-10391	-151	-127	-124	-66	-62	-59	-105	38	-151	20	33	-78	-24	-69	77	-32	-4
0.077500	-593	-5988	-5844	-23893	-107	-9945	-2170	-17644	2284	-10316	-6760	-19734	-493	-12368	-7282	-16162	-66	-2463	7607	-20418	-116	-19326	11768	-30395	-204	-19416	15786	-25118	-182	-17340	22961	-10075	-145	-128	-120	-69	-67	-60	-105	36	-152	18	33	-78	-27	-57	78	-31	-1
0.078333	-558	-5939	-6165	-23737	-108	-10032	-1974	-17733	1496	-10468	-6637	-19935	-447	-12538	-6982	-16070	-82	-2287	7614	-20381	-97	-19587	12133	-30258	-207	-19596	15613	-24804	-165	-17313	23106	-9789	-150	-128	-122	-68	-59	-58	-104	32	-154	15	30	-76	-23	-61	77	-32	0
0.079167	-549	-5875	-6483	-23558	-109	-10133	-1790	-17818	500	-10626	-6507	-20123	-355	-12697	-6700	-15964	-66	-2099	7583	-20351	-114	-19858	12534	-30144	-219	-19766	15444	-24457	-159	-17265	23147	-9524	-153	-131	-122	-69	-62	-60	-108	37	-154	17	33	-76	-21	-59	79	-34	-3
0.080000	-546	-5764	-6777	-23358	-88	-10244	-1607	-17900	-365	-10783	-6372	-20327	-309	-12845	-6439	-15859	-64	-1893	7519	-20332	-131	-20112	12982	-30043	-200	-19920	15290	-24071	-172	-17207	23087	-9281	-149	-128	-120	-66	-66	-58	-103	39	-150	19	33	-77	-32	-58	79	-32	0
0.080833	-527	-5643	-7052	-23143	-88	-10369	-1420	-17975	-1048	-10935	-6230	-20540	-250	-12984	-6196	-15748	-68	-1692	7423	-20329	-109	-20405	13458	-29966	-191	-20064	15160	-23662	-174	-17137	22940	-9043	-151	-126	-121	-72	-63	-60	-104	40	-151	20	30	-75	-18	-57	81	-29	1
0.081667	-512	-5512	-7292	-22925	-90	-10504	-1276	-18062	-1523	-11092	-6086	-20745	-236	-13115	-5992	-15644	-69	-1488	7289	-20340	-132	-20680	13968	-29911	-200	-20206	15057	-23227	-161	-17070	22711	-8830	-151	-130	-126	-69	-64	-61	-105	40	-156	26	34	-75	-22	-59	77	-33	-6
0.082500	-451	-5381	-7492	-22720	-77	-10653	-1124	-18149	-1922	-11245	-5937	-20954	-255	-13237	-5805	-15541	-74	-1270	7129	-20364	-133	-20939	14496	-29870	-207	-20330	15002	-22760	-155	-16999	22426	-8611	-151	-127	-120	-66	-63	-58	-104	41	-153	21	34	-74	-21	-58	82	-28	0
0.083333	-389	-5240	-7651	-22515	-52	-10800	-972	-18231	-2273	-11391	-5777	-21163	-76	-13350	-5650	-15449	-73	-1052	6947	-20408	-110	-21225	15048	-29842	-207	-20449	14988	-22276	-171	-16940	22089	-8398	-150	-127	-121	-68	-68	-52	-102	40	-151	16	29	-74	-23	-59	81	-31	-4
0.084167	-335	-5105	-7766	-22333	-53	-10954	-821	-18322	-2488	-11536	-5602	-21360	-55	-13452	-5523	-15371	-72	-843	6745	-20470	-101	-21490	15613	-29831	-202	-20558	15025	-21775	-183	-16891	21725	-8181	-150	-128	-122	-67	-62	-60	-105	37	-151	17	32	-76	-22	-58	78	-31	-1
0.085000	-289	-4974	-7808	-22179	-62	-11108	-669	-18423	-2676	-11675	-5410	-21549	-202	-13551	-5420	-15305	-49	-644	6529	-20548	-92	-21748	16192	-29825	-204	-20657	15115	-21263	-158	-16854	21342	-7970	-153	-128	-121	-68	-64	-72	-119	39	-152	16	38	-78	-23	-59	80	-31	-5
0.085833	-275	-4846	-7803	-22059	-62	-11263	-518	-18530	-2792	-11808	-5208	-21723	-86	-13635	-5335	-15250	-63	-444	6300	-20641	-105	-22002	16773	-29826	-201	-20745	15264	-20743	-160	-16837	20959	-7749	-152	-129	-118	-66	-63	-59	-105	39	-155	15	35	-77	-22	-59	82	-31	0
0.086667	-250	-4724	-7745	-21975	-64	-11412	-360	-18646	-2856	-11938	-4983	-21854	-16	-13710	-5266	-15213	-78	-263	6069	-20744	-114	-22235	17349	-29824	-197	-20819	15461	-20221	-181	-16838	20584	-7534	-152	-128	-119	-66	-62	-59	-105	40	-172	20	34	-76	-23	-59	79	-29	-1
0.087500	-215	-4624	-7636	-21928	-73	-11557	-204	-18774	-2905	-12060	-4741	-22010	-23	-13772	-5202	-15184	-75	-77	5841	-20864	-119	-22456	17939	-29821	-201	-20879	15715	-19698	-196	-16856	20234	-7310	-149	-127	-116	-66	-61	-59	-104	40	-152	16	36	-76	-19	-58	76	-28	1
0.088333	-154	-4479	-7480	-21920	-84	-11694	-32	-18909	-2892	-12177	-4484	-22120	6	-13823	-5144	-15173	-75	89	5620	-20993	-120	-22655	18470	-29809	-198	-20919	16015	-19182	-187	-16890	19912	-7091	-149	-126	-121	-65	-60	-66	-103	42	-148	16	37	-76	-21	-59	82	-28	0
0.089167	-90	-4359	-7289	-21951	-73	-11824	110	-19059	-2849	-12293	-4193	-22209	-6	-13864	-5081	-15177	-69	244	5410	-21130	-102	-22832	18995	-29790	-202	-20947	16347	-18666	-178	-16942	19628	-6877	-146	-127	-117	-64	-59	-57	-104	40	-149	16	34	-76	-16	-52	81	-26	3
0.090000	-102	-4231	-7061	-22018	-86	-11945	270	-19218	-2826	-12401	-3891	-22277	-60	-13893	-5014	-15197	-66	384	5211	-21276	-130	-22982	19498	-29752	-205	-20951	16708	-18167	-179	-17011	19382	-6669	-151	-132	-121	-70	-63	-64	-108	34	-154	13	32	-79	-25	-61	80	-31	-7
0.090833	-109	-4089	-6817	-22125	-98	-12061	409	-19384	-2777	-12511	-3578	-22302	-56	-13910	-4940	-15220	-74	517	5033	-21425	-159	-23097	19969	-29695	-206	-20931	17080	-17681	-187	-17085	19184	-6470	-151	-128	-122	-72	-66	-62	-108	40	-152	13	26	-81	-26	-58	80	-30	-4
0.091667	-100	-3931	-6554	-22253	-87	-12164	586	-19547	-2653	-12607	-3245	-22312	-74	-13909	-4846	-15252	-67	639	4875	-21573	-158	-23179	20399	-29608	-187	-20886	17475	-17195	-183	-17162	19034	-6276	-152	-132	-98	-70	-64	-60	-111	39	-154	15	32	-78	-27	-59	80	-32	-5
0.092500	-80	-3749	-6279	-22401	-90	-12260	741	-19713	-2536	-12705	-2904	-22278	-121	-13899	-4734	-15286	-66	755	4747	-21723	-132	-23223	20785	-29490	-179	-20814	17855	-16729	-178	-17245	18929	-6105	-150	-129	-119	-67	-65	-59	-108	35	-152	13	32	-79	-23	-60	81	-33	0
0.093333	-30	-3540	-6011	-22611	-87	-12348	888	-19879	-2413	-12795	-2556	-22223	-205	-13884	-4609	-15324	-68	863	4644	-21876	-124	-23224	21118	-29335	-187	-20714	18224	-16271	-190	-17327	18865	-5943	-151	-127	-120	-68	-62	-59	-109	41	-150	13	32	-78	-21	-57	82	-29	-3
0.094167	12	-3303	-5758	-22750	-72	-12434	1035	-20038	-2270	-12885	-2205	-22142	-152	-13856	-4461	-15361	-66	966	4581	-22023	-107	-23182	21398	-29139	-180	-20588	18559	-15830	-181	-17408	18837	-5799	-150	-127	-118	-68	-62	-57	-107	39	-154	17	32	-77	-23	-57	84	-31	-1
0.095000	27	-3041	-5521	-22938	-70	-12515	1183	-20185	-2127	-12975	-1860	-22031	9	-13824	-4306	-15398	-67	1060	4519	-22171	-90	-23099	21627	-28897	-169	-20437	18855	-15399	-159	-17481	18838	-5676	-150	-127	-116	-68	-64	-58	-88	41	-152	19	36	-72	-19	-55	82	-28	2
0.095833	71	-2746	-5305	-23128	-81	-12594	1312	-20324	-1982	-13065	-1528	-21905	33	-13789	-4140	-15425	-69	1155	4490	-22316	-101	-22969	21790	-28614	-186	-20260	19102	-14984	-154	-17550	18860	-5575	-148	-124	-118	-67	-62	-60	-107	40	-152	17	35	-74	-25	-58	85	-28	1
0.096667	115	-2420	-5116	-23320	-79	-12673	1441	-20447	-1847	-13181	-1209	-21757	92	-13755	-3963	-15445	-77	1244	4485	-22468	-99	-22801	21892	-28274	-194	-20063	19295	-14581	-159	-17602	18903	-5492	-152	-129	-118	-67	-62	-58	-107	41	-152	15	34	-76	-22	-56	82	-28	-3
0.097500	112	-2068	-4957	-23507	-80	-12753	1569	-20547	-1731	-13240	-918	-21595	59	-13727	-3787	-15454	-68	1327	4501	-22613	-124	-22593	21922	-27889	-185	-19846	19417	-14197	-173	-17650	18950	-5433	-150	-128	-122	-66	-63	-59	-108	40	-153	19	30	-75	-22	-59	87	-31	-1
0.098333	106	-1699	-4831	-23686	-76	-12837	1689	-20621	-1582	-13333	-652	-21417	15	-13700	-3611	-15457	-64	1414	4536	-22769	-121	-22347	21882	-27451	-169	-19614	19480	-13821	-180	-17684	18998	-5397	-171	-127	-125	-73	-66	-64	-112	35	-156	13	28	-79	-27	-60	78	-35	-8
0.099167	115	-1312	-4721	-23858	-75	-12925	1804	-20695	-1438	-13427	-417	-21229	-28	-13683	-3448	-15443	-84	1496	4588	-22920	-117	-22064	21773	-26958	-170	-19364	19471	-13461	-176	-17703	19047	-5375	-149	-126	-125	-67	-65	-58	-104	40	-152	21	30	-73	-22	-58	79	-29	-1
0.100000	88	-910	-4637	-24015	-76	-13014	1921	-20728	-1303	-13559	-213	-21025	-113	-13667	-3289	-15414	-57	1578	4656	-23070	-116	-21751	21592	-26413	-168	-19108	19398	-13116	-163	-17713	19077	-5378	-161	-127	-121	-66	-64	-62	-110	35	-149	18	35	-75	-23	-58	81	-31	-1
0.100833	56	-501	-4573	-24170	-68	-13106	2038	-20742	-1134	-13606	-47	-20814	-31	-13660	-3156	-15377	-62	1661	4735	-23225	-120	-21406	21338	-25822	-164	-18852	19256	-12790	-160	-17709	19091	-5401	-151	-125	-118	-65	-62	-56	-110	39	-151	19	37	-73	-21	-60	81	-30	6
0.101667	44	-103	-4527	-24316	-70	-13208	2144	-20735	-991	-13700	71	-20602	-28	-13669	-3043	-15332	-68	1739	4818	-23385	-127	-21046	21016	-25193	-164	-18573	19053	-12486	-177	-17698	19082	-5442	-152	-143	-111	-66	-64	-56	-107	37	-155	18	34	-73	-23	-57	80	-29	-1
0.102500	9	286	-4488	-24456	-66	-13318	2250	-20711	-848	-13797	148	-20388	-59	-13679	-2959	-15278	-69	1834	4907	-23552	-105	-20664	20625	-24522	-161	-18308	18785	-12201	-168	-17676	19041	-5510	-152	-128	-120	-63	-52	-58	-103	41	-153	21	37	-73	-23	-58	81	-30	-6
0.103333	-32	653	-4456	-24587	-64	-13432	2349	-20668	-725	-13892	185	-20167	96	-13714	-2906	-15215	-82	1884	5001	-23723	-112	-20272	20168	-23825	-163	-18043	18475	-11938	-162	-17643	18972	-5590	-150	-126	-120	-64	-63	-55	-109	39	-154	16	35	-72	-22	-58	81	-29	-1
0.104167	-66	997	-4427	-24717	-66	-13546	2443	-20607	-626	-13986	180	-19948	75	-13751	-2884	-15154	-72	1949	5096	-23897	-122	-19872	19645	-23090	-164	-17785	18116	-11698	-152	-17607	18870	-5701	-150	-125	-119	-67	-64	-60	-107	42	-151	16	35	-76	-23	-65	81	-29	-7
0.105000	-103	1295	-4398	-24841	-72	-13671	2538	-20531	-498	-14081	132	-19732	82	-13797	-2892	-15094	-60	2010	5185	-24075	-127	-19459	19064	-22336	-166	-17535	17721	-11487	-156	-17554	18731	-5825	-149	-127	-122	-66	-63	-57	-104	40	-150	13	30	-75	-21	-57	81	-28	0
0.105833	-161	1576	-4363	-24965	-69	-13797	2611	-20441	-398	-14172	50	-19515	223	-13852	-2940	-15017	-60	2066	5271	-24231	-127	-19039	18434	-21558	-166	-17299	17303	-11304	-170	-17493	18560	-5969	-155	-128	-120	-65	-63	-58	-104	38	-152	16	45	-77	-25	-58	79	-32	0
0.106667	-211	1812	-4321	-25077	-74	-13925	2682	-20340	-310	-14267	-69	-19304	132	-13909	-3018	-14990	-68	2118	5355	-24432	-119	-18614	17757	-20769	-152	-17072	16866	-11150	-156	-17424	18354	-6139	-153	-127	-122	-65	-65	-60	-107	36	-158	10	30	-78	-23	-59	78	-31	-3
0.107500	-249	1997	-4276	-25186	-79	-14053	2741	-20228	-225	-14351	-215	-19094	43	-13975	-3126	-14946	-79	2157	5428	-24607	-94	-18185	17045	-19959	-147	-16851	16421	-11021	-150	-17334	18121	-6320	-148	-128	-125	-64	-63	-57	-102	42	-150	15	36	-73	-21	-57	82	-27	-1
0.108333	-299	2141	-4221	-25280	-61	-14175	2791	-20101	-160	-14432	-391	-18880	57	-14038	-3264	-14914	-64	2213	5502	-24776	-80	-17751	16306	-19151	-159	-16652	15971	-10928	-159	-17237	17853	-6524	-150	-126	-120	-64	-65	-57	-103	43	-151	15	34	-76	-21	-57	81	-29	-1
0.109167	-308	2233	-4163	-25364	-56	-14304	2826	-19966	-69	-14504	-590	-18665	0	-14106	-3426	-14876	-56	2255	5561	-24938	-86	-17310	15544	-18335	-155	-16457	15531	-10859	-178	-17128	17563	-6744	-149	-125	-119	-65	-64	-56	-109	41	-149	19	36	-91	-19	-56	81	-29	2
0.110000	-298	2289	-4109	-25433	-60	-14425	2846	-19820	-25	-14572	-810	-18467	47	-14180	-3613	-14892	-57	2293	5615	-25091	-94	-16868	14770	-17520	-158	-16278	15097	-10821	-159	-16997	17251	-6981	-148	-124	-118	-69	-64	-58	-105	40	-152	17	34	-76	-22	-58	79	-31	2
0.110833	-301	2296	-4061	-25484	-50	-14545	2846	-19668	34	-14640	-1043	-18267	73	-14248	-3818	-14897	-56	2323	5656	-25237	-92	-16419	14000	-16699	-155	-16125	14679	-10809	-149	-16868	16922	-7231	-147	-129	-120	-66	-63	-59	-104	39	-153	16	34	-76	-27	-58	80	-27	-10
0.111667	-316	2274	-4014	-25515	-48	-14656	2828	-19506	71	-14704	-1296	-18069	-69	-14319	-4038	-14916	-55	2353	5692	-25363	-77	-15966	13243	-15903	-160	-15957	14284	-10818	-163	-16698	16579	-7494	-136	-130	-119	-66	-65	-59	-105	41	-152	15	33	-77	-25	-60	78	-27	-5
0.112500	-329	2217	-3977	-25517	-44	-14759	2794	-19329	89	-14734	-1555	-17877	-50	-14379	-4265	-14943	-57	2380	5726	-25478	-77	-15512	12511	-15111	-159	-15808	13914	-10852	-148	-16547	16227	-7764	-149	-130	-121	-67	-75	-58	-100	39	-143	15	35	-77	-22	-58	80	-28	-3
0.113333	-305	2137	-3956	-25469	-50	-14855	2739	-19146	101	-14775	-1829	-17683	-44	-14458	-4501	-14974	-60	2397	5756	-25569	-80	-15053	11814	-14341	-152	-15668	13557	-10909	-167	-16370	15879	-8040	-149	-125	-118	-65	-62	-58	-104	39	-151	18	36	-75	-24	-61	76	-28	3
0.114167	-300	2039	-3951	-25434	-57	-14944	2656	-18954	163	-14803	-2112	-17494	-111	-14533	-4733	-15008	-53	2409	5778	-25645	-66	-14600	11153	-13583	-159	-15535	13232	-10977	-163	-16184	15519	-8318	-151	-127	-119	-65	-63	-62	-107	40	-136	29	34	-74	-22	-60	80	-27	1
0.115000	-291	1928	-3966	-25346	-51	-15024	2548	-18752	214	-14827	-2404	-17315	-55	-14600	-4972	-15042	-51	2411	5805	-25697	-68	-14147	10549	-12852	-161	-15413	12925	-11062	-158	-15995	15163	-8598	-150	-128	-121	-69	-64	-58	-107	37	-151	18	30	-79	-24	-61	76	-33	-4
0.115833	-280	1806	-4005	-25228	-68	-15097	2416	-18546	212	-14843	-2705	-17136	-48	-14667	-5200	-15103	-41	2406	5829	-25730	-93	-13701	10005	-12149	-148	-15295	12646	-11154	-159	-15800	14824	-8869	-151	-130	-120	-66	-65	-60	-107	40	-156	17	35	-75	-19	-66	84	-30	-4
0.116667	-250	1682	-4060	-25079	-72	-15153	2269	-18330	201	-14846	-3008	-16960	-38	-14732	-5425	-15091	-66	2395	5858	-25737	-67	-13269	9529	-11487	-155	-15182	12390	-11253	-170	-15608	14487	-9139	-172	-129	-121	-68	-62	-59	-108	39	-151	16	32	-77	-21	-60	77	-33	-3
0.117500	-235	1563	-4138	-24897	-62	-15206	2084	-18113	214	-14851	-3321	-16790	-116	-14794	-5641	-15095	-65	2368	5893	-25722	-64	-12857	9121	-10863	-153	-15074	12155	-11350	-154	-15421	14170	-9396	-147	-127	-121	-67	-67	-62	-105	37	-151	16	34	-78	-23	-58	78	-32	0
0.118333	-214	1450	-4238	-24702	-61	-15246	1881	-17885	245	-14848	-3640	-16630	-121	-14865	-5848	-15089	-68	2330	5921	-25688	-76	-12466	8790	-10294	-149	-14968	11934	-11449	-152	-15243	13864	-9644	-151	-131	-121	-69	-66	-62	-108	36	-153	13	32	-79	-26	-61	76	-32	-10
0.119167	-166	1342	-4348	-24472	-68	-15281	1646	-17654	279	-14843	-3973	-16455	-139	-14928	-6044	-15065	-85	2281	5959	-25628	-62	-12104	8532	-9755	-153	-14869	11734	-11540	-160	-15075	13574	-9878	-152	-129	-120	-70	-65	-64	-109	34	-158	13	9	-79	-24	-60	77	-33	-1
0.120000	-60	1243	-4483	-24233	-72	-15303	1389	-17411	290	-14826	-4300	-16318	-212	-14986	-6235	-15024	-69	2221	5996	-25547	-64	-11772	8349	-9274	-148	-14766	11547	-11619	-150	-14923	13297	-10099	-177	-130	-119	-66	-64	-60	-108	39	-152	19	37	-75	-23	-59	81	-28	-4
0.120833	85	1150	-4597	-23982	-66	-15317	1108	-17169	261	-14809	-4633	-16168	-180	-15041	-6421	-14961	-57	2153	6036	-25440	-91	-11478	8241	-8848	-162	-14671	11376	-11689	-150	-14791	13034	-10307	-150	-126	-120	-66	-59	-57	-105	37	-150	18	39	-72	-18	-51	80	-31	1
0.121667	91	1059	-4732	-23729	-64	-15323	809	-16926	231	-14791	-4967	-16031	-57	-15086	-6605	-14888	-56	2066	6074	-25326	-111	-11228	8198	-8486	-150	-14575	11213	-11740	-161	-14687	12780	-10510	-153	-127	-121	-66	-60	-58	-110	38	-148	17	35	-74	-18	-56	76	-32	3
0.122500	69	975	-4866	-23483	-63	-15326	468	-16670	204	-14770	-5303	-15896	-32	-15127	-6791	-14789	-75	1971	6108	-25191	-103	-11024	8215	-8186	-166	-14485	11062	-11775	-156	-14602	12536	-10699	-147	-126	-120	-67	-65	-46	-104	40	-152	15	35	-79	-17	-57	80	-30	1
0.123333	53	883	-4991	-23258	-74	-15316	119	-16411	231	-14747	-5638	-15775	-151	-15155	-6977	-14685	-74	1865	6135	-25040	-92	-10869	8284	-7946	-193	-14411	10915	-11793	-156	-14546	12298	-10881	-151	-131	-124	-69	-65	-62	-109	36	-149	13	33	-78	-26	-60	78	-33	0
0.124167	7	793	-5110	-23031	-82	-15309	-253	-16156	233	-14725	-5970	-15650	-168	-15169	-7169	-14562	-67	1757	6159	-24877	-59	-10759	8400	-7767	-163	-14306	10778	-11789	-162	-14516	12068	-11057	-151	-129	-121	-68	-64	-61	-108	35	-164	4	32	-77	-22	-55	78	-31	-1
0.125000	-5	697	-5207	-22798	-68	-15268	-636	-15887	246	-14695	-6292	-15540	-110	-15172	-7363	-14432	-57	1642	6172	-24700	-74	-10701	8546	-7642	-156	-14218	10648	-11767	-185	-14514	11815	-11230	-136	-129	-124	-69	-64	-65	-109	37	-150	17	30	-78	-23	-61	76	-31	-1
0.125833	-1	604	-5281	-22655	-55	-15260	-1035	-15620	264	-14664	-6606	-15434	-142	-15157	-7562	-14294	-69	1529	6174	-24509	-80	-10687	8715	-7575	-178	-14134	10521	-11723	-181	-14530	11612	-11402	-148	-128	-121	-67	-63	-61	-101	38	-151	6	33	-77	-41	-57	80	-28	-1
0.126667	-9	497	-5340	-22510	-72	-15233	-1444	-15343	276	-14630	-6915	-15332	-233	-15127	-7782	-14152	-65	1408	6166	-24317	-72	-10718	8899	-7562	-183	-14050	10397	-11662	-129	-14572	11385	-11578	-151	-128	-120	-66	-64	-60	-107	40	-153	17	32	-77	-22	-57	78	-28	0
0.127500	0	383	-5364	-22397	-64	-15199	-1860	-15077	284	-14589	-7215	-15267	-254	-15079	-8009	-14004	-56	1292	6149	-24110	-68	-10790	9084	-7597	-178	-13974	10272	-11590	-159	-14640	11153	-11755	-149	-127	-120	-65	-63	-51	-107	41	-150	15	33	-75	-25	-57	82	-29	-3
0.128333	21	261	-5357	-22315	-43	-15161	-2275	-14811	263	-14548	-7504	-15136	-129	-15020	-8247	-13860	-74	1181	6118	-23903	-56	-10901	9256	-7678	-166	-13897	10147	-11504	-158	-14723	10915	-11945	-147	-125	-118	-64	-62	-59	-107	40	-148	20	36	-72	-19	-58	81	-26	0
0.129167	1	133	-5328	-22267	-47	-15122	-2698	-14551	242	-14506	-7785	-15045	-64	-14947	-8498	-13717	-76	1073	6080	-23692	-70	-11045	9420	-7797	-174	-13825	10015	-11412	-165	-14825	10678	-12136	-143	-126	-116	-44	-64	-52	-103	41	-146	21	37	-96	-23	-55	84	-25	2
0.130000	-33	2	-5267	-22255	-50	-15081	-3114	-14300	241	-14458	-8062	-14960	-299	-14855	-8754	-13578	-62	972	6029	-23486	-61	-11218	9551	-7954	-177	-13761	9875	-11314	-180	-14937	10430	-12342	-146	-124	-117	-63	-64	-58	-108	43	-148	19	36	-75	-19	-56	82	-26	0
0.130833	-55	-135	-5181	-22276	-60	-15042	-3529	-14060	258	-14413	-8332	-14875	-728	-14760	-9024	-13444	-69	872	5964	-23284	-46	-11411	9650	-8141	-188	-13708	9727	-11233	-172	-15060	10175	-12555	-151	-125	-119	-65	-63	-58	-105	38	-152	18	38	-76	-23	-58	77	-34	2
0.131667	-66	-270	-5056	-22326	-61	-15002	-3885	-13834	242	-14359	-8589	-14791	-573	-14650	-9301	-13314	-66	781	5903	-23075	-64	-11617	9710	-8359	-185	-13658	9566	-11154	-167	-15185	9937	-12783	-151	-128	-122	-67	-65	-60	-112	33	-154	16	28	-74	-23	-58	76	-32	-3
0.132500	-49	-410	-4931	-22397	-53	-14959	-4316	-13631	204	-14302	-8837	-14708	-406	-14532	-9591	-13189	-74	695	5842	-22873	-66	-11827	9738	-8584	-184	-13616	9396	-11081	-185	-15307	9660	-13004	-149	-138	-120	-63	-66	-58	-95	37	-151	18	35	-73	-24	-58	79	-28	0
0.133333	-111	-540	-4768	-22487	-64	-14914	-4680	-13436	241	-14238	-9072	-14622	-521	-14406	-9865	-13064	-68	616	5782	-22681	-73	-12043	9727	-8831	-188	-13577	9208	-11022	-171	-15420	9400	-13234	-149	-127	-122	-66	-67	-58	-107	35	-152	18	34	-77	-23	-56	81	-28	-3
0.134167	-119	-667	-4595	-22603	-91	-14867	-5028	-13271	258	-14178	-9299	-14535	-439	-14274	-10148	-12948	-77	537	5720	-22499	-63	-12250	9668	-9093	-182	-13551	9002	-10986	-174	-15527	9135	-13467	-150	-128	-118	-64	-62	-59	-105	39	-153	19	39	-74	-22	-59	81	-28	-1
0.135000	-122	-784	-4406	-22731	-88	-14819	-5357	-13125	229	-14111	-9520	-14458	-370	-14142	-10427	-12833	-72	464	5667	-22326	-76	-12450	9571	-9363	-184	-13534	8779	-10967	-179	-15619	8877	-13690	-148	-127	-118	-64	-62	-57	-105	37	-151	18	35	-75	-24	-53	84	-27	0
0.135833	-151	-894	-4215	-22875	-91	-14772	-5661	-13009	222	-14043	-9727	-14376	-344	-14011	-10705	-12723	-48	384	5618	-22162	-81	-12634	9438	-9637	-185	-13527	8538	-10980	-168	-15694	8619	-13917	-150	-127	-119	-66	-64	-56	-102	38	-153	20	33	-75	-19	-51	82	-28	0
0.136667	-180	-997	-3985	-23023	-95	-14724	-5944	-12919	214	-13973	-9925	-14300	-360	-13874	-10977	-12611	-47	313	5575	-22014	-61	-12804	9272	-9925	-169	-13529	8276	-11032	-169	-15751	8366	-14131	-147	-124	-121	-67	-65	-57	-105	40	-153	18	29	-75	-24	-55	85	-26	0
0.137500	-219	-1097	-3818	-23176	-91	-14676	-6197	-12856	220	-13905	-10108	-14221	-246	-13740	-11244	-12501	-51	235	5544	-21876	-80	-12952	9079	-10210	-172	-13537	8002	-11073	-176	-15785	8119	-14335	-151	-129	-121	-65	-63	-59	-105	13	-152	15	32	-74	-19	-57	80	-29	-3
0.138333	-233	-1179	-3625	-23328	-73	-14621	-6425	-12821	242	-13832	-10277	-14146	-219	-13612	-11496	-12388	-45	158	5525	-21754	-77	-13081	8859	-10495	-201	-13552	7711	-11169	-178	-15798	7880	-14521	-150	-125	-121	-69	-63	-59	-107	37	-151	18	29	-78	-21	-45	82	-31	-4
0.139167	-252	-1258	-3433	-23472	-80	-14570	-6629	-12802	213	-13758	-10402	-14067	-155	-13485	-11739	-12278	-62	75	5513	-21646	-87	-13186	8622	-10787	-196	-13572	7413	-11286	-183	-15787	7654	-14690	-151	-129	-122	-70	-63	-62	-104	37	-150	18	30	-76	-25	-57	81	-30	-3
0.140000	-256	-1342	-3253	-23609	-91	-14513	-6809	-12835	173	-13688	-10567	-14000	-187	-13359	-11964	-12166	-75	-8	5513	-21558	-86	-13274	8371	-11075	-191	-13603	7095	-11436	-182	-15761	7440	-14835	-155	-129	-124	-69	-64	-63	-108	35	-152	13	27	-81	-25	-57	77	-31	-4
0.140833	-245	-1403	-3091	-23734	-76	-14446	-6958	-12879	200	-13612	-10674	-13929	-127	-13236	-12170	-12051	-82	-88	5530	-21480	-77	-13337	8114	-11350	-195	-13627	6787	-11599	-186	-15694	7242	-14955	-149	-128	-121	-68	-63	-58	-104	37	-148	16	30	-73	-22	-56	78	-31	-3
0.141667	-238	-1469	-2933	-23863	-58	-14379	-7075	-12950	198	-13532	-10762	-13859	-47	-13114	-12360	-11936	-59	-168	5545	-21409	-86	-13384	7848	-11634	-190	-13659	6478	-11796	-190	-15600	7049	-15047	-148	-127	-118	-68	-64	-65	-105	39	-151	16	33	-78	-24	-56	80	-29	-3
0.142500	-239	-1532	-2795	-23931	-48	-14307	-7190	-13044	199	-13455	-10821	-13791	-133	-12994	-12529	-11819	-50	-249	5572	-21360	-102	-13415	7587	-11903	-188	-13689	6175	-12012	-176	-15529	6878	-15117	-139	-127	-124	-83	-66	-63	-105	38	-150	19	33	-77	-21	-56	80	-29	0
0.143333	-238	-1602	-2673	-23999	-59	-14230	-7268	-13158	196	-13376	-10880	-13731	-28	-12874	-12676	-11704	-67	-322	5607	-21318	-117	-13432	7327	-12164	-172	-13723	5881	-12246	-176	-15427	6723	-15163	-151	-125	-121	-67	-62	-60	-102	39	-153	17	34	-75	-24	-56	81	-25	-1
0.144167	-272	-1661	-2570	-24042	-59	-14152	-7333	-13296	209	-13294	-10903	-13676	-33	-12756	-12803	-11590	-73	-390	5648	-21296	-83	-13442	7072	-12422	-180	-13751	5606	-12506	-178	-15313	6583	-15184	-150	-127	-121	-66	-65	-49	-112	39	-151	22	32	-76	-22	-56	78	-28	0
0.145000	-413	-1726	-2478	-24060	-50	-14064	-7382	-13449	205	-13209	-10904	-13616	-136	-12643	-12907	-11478	-56	-444	5696	-21277	-87	-13442	6827	-12665	-193	-13780	5351	-12779	-178	-15199	6452	-15179	-150	-128	-120	-66	-65	-61	-109	38	-148	18	35	-76	-24	-60	78	-29	1
0.145833	-438	-1788	-2407	-24053	-66	-13976	-7412	-13619	202	-13123	-10883	-13564	-183	-12531	-12984	-11373	-62	-492	5746	-21271	-107	-13435	6591	-12895	-182	-13796	5122	-13066	-164	-15074	6353	-15151	-148	-128	-119	-67	-63	-61	-116	42	-151	18	30	-55	-19	-56	80	-29	1
0.146667	-338	-1850	-2346	-24017	-60	-13876	-7429	-13802	187	-13033	-10847	-13518	-185	-12424	-13047	-11271	-63	-524	5804	-21277	-88	-13425	6372	-13116	-180	-13837	4917	-13365	-159	-14958	6258	-15106	-147	-127	-120	-64	-63	-60	-107	40	-150	17	35	-76	-21	-57	78	-30	-8
0.147500	-307	-1908	-2300	-23951	-39	-13778	-7438	-13998	168	-12944	-10792	-13478	-63	-12330	-13086	-11154	-55	-540	5867	-21286	-92	-13413	6162	-13325	-200	-13828	4755	-13674	-162	-14848	6186	-15044	-149	-129	-114	-66	-67	-58	-110	29	-150	20	36	-75	-22	-56	81	-28	0
0.148333	-248	-1958	-2264	-23859	-52	-13667	-7444	-14199	167	-12842	-10725	-13444	-8	-12218	-13104	-11086	-68	-538	5933	-21310	-103	-13400	5969	-13524	-198	-13836	4614	-13996	-170	-14748	6119	-14968	-150	-130	-122	-66	-65	-59	-109	37	-152	13	34	-77	-23	-58	76	-31	-3
0.149167	-169	-2001	-2238	-23744	-73	-13561	-7449	-14397	163	-12740	-10653	-13414	9	-12119	-13103	-11006	-73	-518	6006	-21329	-85	-13391	5798	-13710	-198	-13839	4515	-14322	-154	-14653	6079	-14877	-147	-129	-119	-59	-61	-57	-107	36	-150	16	37	-74	-19	-52	82	-28	0
0.150000	-127	-2031	-2217	-23599	-65	-13441	-7446	-14620	137	-12631	-10571	-13388	-48	-12034	-13087	-10936	-66	-484	6088	-21356	-92	-13379	5642	-13889	-208	-13836	4448	-14655	-158	-14565	6040	-14782	-154	-129	-120	-64	-64	-62	-108	38	-151	17	36	-76	-24	-58	78	-30	-3
0.150833	-75	-2050	-2208	-23438	-67	-13328	-7450	-14840	127	-12522	-10493	-13374	-348	-11955	-13065	-10875	-77	-438	6181	-21373	-109	-13374	5502	-14060	-198	-13832	4411	-14988	-170	-14525	6019	-14678	-150	-130	-124	-65	-65	-64	-111	37	-154	12	30	-76	-25	-56	78	-33	0
0.151667	-16	-2054	-2195	-23263	-68	-13209	-7450	-15049	118	-12410	-10417	-13362	-1340	-11883	-13026	-10822	-67	-374	6272	-21422	-102	-13364	5384	-14218	-203	-13821	4405	-15322	-178	-14485	6019	-14572	-154	-134	-121	-65	-65	-58	-105	38	-153	15	37	-75	-23	-57	79	-31	-3
0.152500	66	-2040	-2184	-23068	-66	-13089	-7456	-15263	125	-12268	-10345	-13360	-2134	-11824	-12977	-10779	-69	-294	6381	-21455	-103	-13358	5289	-14375	-205	-13810	4428	-15654	-185	-14460	6033	-14457	-149	-133	-111	-67	-63	-59	-111	38	-153	15	33	-77	-22	-57	78	-28	-3
0.153333	132	-2009	-2174	-22867	-75	-12968	-7468	-15470	123	-12174	-10283	-13356	-1697	-11773	-12924	-10749	-84	-210	6504	-21482	-113	-13350	5211	-14552	-183	-13792	4480	-15984	-161	-14455	6053	-14347	-151	-130	-121	-67	-62	-58	-108	39	-153	18	36	-76	-21	-56	81	-32	-1
0.154167	168	-1961	-2151	-22668	-81	-12849	-7477	-15677	89	-12058	-10240	-13358	-1439	-11731	-12866	-10728	-81	-116	6641	-21517	-109	-13339	5151	-14680	-194	-13776	4549	-16308	-153	-14465	6086	-14238	-151	-129	-119	-66	-64	-57	-113	40	-151	17	34	-80	-21	-60	82	-29	1
0.155000	162	-1896	-2130	-22490	-77	-12735	-7493	-15872	105	-11940	-10207	-13359	-1254	-11709	-12806	-10714	-68	-25	6793	-21545	-97	-13335	5117	-14826	-202	-13754	4638	-16624	-147	-14492	6144	-14130	-150	-129	-121	-69	-62	-57	-107	39	-150	19	37	-77	-24	-58	81	-28	4
0.155833	153	-1818	-2095	-22287	-73	-12623	-7504	-16067	101	-11827	-10194	-13366	-847	-11690	-12752	-10713	-73	61	6964	-21574	-79	-13328	5100	-14982	-197	-13735	4736	-16927	-162	-14530	6210	-14026	-147	-129	-122	-79	-64	-58	-108	42	-142	11	34	-77	-25	-58	82	-28	-1
0.156667	271	-1707	-2048	-22117	-76	-12517	-7520	-16247	71	-11718	-10202	-13371	-650	-11694	-12700	-10726	-74	145	7149	-21603	-96	-13325	5118	-15145	-210	-13716	4849	-17222	-168	-14609	6287	-13932	-152	-132	-127	-72	-66	-61	-112	35	-153	13	32	-80	-24	-60	77	-33	-7
0.157500	343	-1634	-1993	-21966	-78	-12420	-7532	-16424	59	-11619	-10231	-13375	-471	-11675	-12649	-10747	-61	220	7355	-21623	-97	-13320	5121	-15307	-210	-13697	4969	-17504	-170	-14639	6380	-13834	-153	-126	-127	-68	-64	-63	-109	36	-156	15	32	-79	-28	-63	82	-30	-5
0.158333	408	-1531	-1918	-21837	-70	-12330	-7532	-16584	12	-11518	-10269	-13364	-243	-11719	-12602	-10771	-79	280	7580	-21642	-70	-13338	5161	-15479	-194	-13675	5098	-17768	-164	-14701	6486	-13744	-154	-131	-125	-73	-70	-61	-109	35	-155	13	30	-88	-28	-63	79	-27	-6
0.159167	529	-1423	-1823	-21734	-75	-12248	-7527	-16737	3	-11435	-10326	-13365	-233	-11740	-12557	-10808	-68	321	7821	-21659	-63	-13322	5217	-15662	-184	-13656	5227	-18016	-167	-14766	6602	-13662	-151	-119	-127	-67	-67	-61	-113	38	-151	12	29	-79	-26	-61	81	-29	-3
0.160000	555	-1324	-1717	-21661	-78	-12171	-7514	-16871	26	-11357	-10393	-13352	-149	-11770	-12518	-10855	-63	342	8082	-21674	-109	-13331	5295	-15852	-186	-13638	5364	-18241	-172	-14823	6729	-13586	-150	-125	-121	-67	-64	-61	-108	38	-151	18	32	-77	-22	-57	84	-31	1
0.160833	612	-1223	-1583	-21611	-69	-12109	-7488	-16990	7	-11289	-10465	-13346	-43	-11803	-12481	-10925	-57	343	8365	-21689	-132	-13346	5385	-16056	-182	-13622	5510	-18455	-166	-14880	6859	-13518	-145	-125	-125	-66	-61	-59	-105	50	-149	19	34	-78	-21	-60	84	-28	2
0.161667	647	-1137	-1433	-21607	-69	-12063	-7455	-17092	-5	-11237	-10545	-13338	-9	-11840	-12452	-10975	-60	310	8658	-21705	-94	-13376	5488	-16268	-193	-13613	5651	-18645	-169	-14925	6995	-13462	-146	-128	-121	-68	-62	-60	-105	41	-151	17	33	-73	-22	-57	94	-19	-5
0.162500	612	-1069	-1268	-21603	-60	-12024	-7412	-17176	-26	-11200	-10605	-13339	271	-11879	-12425	-11053	-66	252	8973	-21721	-99	-13415	5605	-16494	-197	-13602	5792	-18828	-167	-14964	7132	-13428	-148	-129	-127	-63	-60	-59	-105	39	-150	20	35	-75	-22	-56	85	-29	0
0.163333	998	-1009	-1078	-21635	-66	-11998	-7356	-17239	-10	-11173	-10696	-13340	346	-11913	-12401	-11142	-80	167	9302	-21729	-104	-13472	5733	-16734	-184	-13602	5944	-18992	-167	-14985	7268	-13374	-147	-125	-120	-67	-62	-60	-109	38	-148	19	36	-73	-19	-55	84	-29	1
0.164167	1776	-974	-874	-21693	-70	-11985	-7296	-17284	41	-11162	-10768	-13352	205	-11950	-12380	-11241	-88	51	9637	-21767	-98	-13538	5872	-16983	-213	-13607	6100	-19144	-191	-14998	7398	-13341	-148	-128	-107	-68	-64	-59	-103	25	-147	13	32	-76	-19	-58	84	-31	0
0.165000	1458	-953	-655	-21767	-79	-11985	-7228	-17307	-33	-11167	-10831	-13372	277	-11978	-12360	-11352	-67	-90	9978	-21800	-95	-13622	6017	-17249	-200	-13617	6258	-19282	-191	-14999	7521	-13314	-152	-128	-124	-70	-63	-61	-111	32	-152	17	29	-78	-23	-59	80	-32	1
0.165833	1033	-957	-418	-21855	-73	-11995	-7155	-17314	-31	-11174	-10879	-13404	402	-12002	-12340	-11467	-57	-262	10327	-21830	-94	-13715	6179	-17517	-187	-13632	6424	-19398	-199	-14979	7645	-13295	-150	-126	-120	-75	-32	-58	-109	38	-115	18	35	-73	-22	-57	84	-31	1
0.166667	1052	-980	-160	-21949	-62	-12014	-7077	-17293	-29	-11205	-10908	-13450	450	-12016	-12315	-11589	-69	-457	10680	-21869	-101	-13822	6348	-17797	-193	-13658	6590	-19505	-202	-14949	7760	-13273	-147	-128	-119	-66	-67	-58	-104	39	-150	18	33	-78	-21	-58	98	-28	1
0.167500	689	-1023	107	-22046	-75	-12033	-6996	-17257	-46	-11265	-10924	-13513	412	-12028	-12291	-11720	-56	-680	11027	-21912	-111	-13934	6523	-18084	-180	-13688	6761	-19594	-180	-14906	7862	-13256	-147	-128	-117	-56	-64	-56	-105	41	-150	19	36	-74	-21	-56	86	-28	-4
0.168333	533	-1083	390	-22143	-70	-12065	-6920	-17203	-52	-11290	-10930	-13589	448	-12022	-12264	-11848	-55	-926	11361	-21956	-98	-14055	6705	-18376	-196	-13733	6935	-19668	-177	-14850	7962	-13229	-148	-126	-118	-66	-60	-57	-103	41	-153	19	38	-72	-7	-55	86	-50	0
0.169167	458	-1161	680	-22235	-66	-12096	-6848	-17132	-64	-11357	-10917	-13682	481	-12015	-12236	-11984	-64	-1195	11688	-22004	-92	-14178	6894	-18674	-193	-13778	7112	-19729	-158	-14786	8049	-13205	-149	-124	-100	-62	-59	-56	-105	45	-152	22	37	-72	-19	-55	81	-26	1
0.170000	209	-1255	977	-22314	-66	-12131	-6783	-17055	-70	-11409	-10894	-13797	597	-11999	-12208	-12110	-74	-1481	11995	-22057	-114	-14309	7088	-18970	-187	-13839	7283	-19780	-170	-14718	8134	-13163	-147	-124	-121	-62	-62	-55	-103	40	-152	19	36	-73	-19	-56	82	-26	2
0.170833	87	-1368	1275	-22387	-75	-12166	-6725	-16965	-45	-11477	-10857	-13931	624	-11982	-12176	-12238	-69	-1785	12280	-22107	-105	-14432	7285	-19278	-196	-13907	7449	-19817	-163	-14647	8208	-13118	-148	-127	-125	-65	-60	-60	-104	22	-150	28	35	-73	-21	-57	82	-27	-1
0.171667	30	-1492	1577	-22453	-63	-12203	-6677	-16871	-52	-11554	-10810	-14076	492	-11957	-12142	-12354	-55	-2100	12539	-22158	-92	-14552	7485	-19574	-201	-13984	7608	-19835	-149	-14572	8284	-13053	-147	-125	-120	-64	-62	-56	-105	40	-153	19	32	-77	-18	-55	77	-28	-6
0.172500	-128	-1631	1876	-22480	-57	-12227	-6635	-16775	-32	-11626	-10753	-14233	406	-11925	-12107	-12467	-65	-2423	12768	-22222	-108	-14664	7684	-19877	-205	-14068	7764	-19840	-156	-14499	8356	-12973	-161	-128	-118	-67	-61	-59	-104	39	-151	17	36	-74	-22	-56	84	-28	-1
0.173333	-308	-1777	2168	-22498	-74	-12252	-6598	-16674	-29	-11705	-10690	-14405	448	-11892	-12068	-12557	-76	-2751	12960	-22277	-107	-14770	7884	-20177	-216	-14163	7910	-19837	-173	-14433	8433	-12876	-151	-126	-121	-68	-66	-60	-107	38	-153	15	32	-67	-27	-56	79	-30	2
0.174167	-474	-1934	2441	-22499	-77	-12269	-6574	-16583	-61	-11785	-10613	-14592	397	-11857	-12028	-12636	-66	-3080	13127	-22327	-101	-14852	8081	-20468	-206	-14257	8050	-19817	-164	-14371	8519	-12756	-132	-126	-122	-67	-64	-57	-104	38	-152	20	36	-74	-22	-57	79	-29	2
0.175000	-610	-2093	2709	-22479	-68	-12273	-6549	-16487	-72	-11865	-10533	-14783	314	-11824	-11982	-12695	-69	-3400	13255	-22373	-88	-14932	8290	-20759	-204	-14357	8177	-19796	-176	-14314	8608	-12619	-148	-125	-118	-68	-64	-57	-104	42	-150	18	37	-78	-22	-56	79	-21	1
0.175833	-715	-2264	2952	-22441	-78	-12274	-6527	-16405	-90	-11944	-10429	-14980	336	-11786	-11934	-12738	-73	-3719	13340	-22418	-82	-14996	8464	-21042	-215	-14460	8295	-19766	-197	-14262	8708	-12464	-151	-128	-118	-68	-65	-59	-91	43	-151	18	36	-77	-19	-56	80	-30	1
0.176667	-817	-2437	3173	-22388	-68	-12269	-6505	-16332	-96	-12024	-10351	-15181	399	-11756	-11884	-12764	-67	-4025	13387	-22457	-102	-15051	8642	-21321	-213	-14568	8397	-19736	-185	-14221	8819	-12290	-149	-130	-120	-69	-65	-59	-105	38	-150	15	35	-76	-24	-49	80	-33	-4
0.177500	-891	-2617	3362	-22321	-58	-12255	-6482	-16256	-78	-12103	-10243	-15380	317	-11729	-11830	-12771	-68	-4312	13398	-22502	-96	-15096	8805	-21591	-229	-14669	8498	-19703	-163	-14185	8942	-12103	-148	-127	-119	-70	-63	-62	-107	39	-148	17	36	-76	-26	-57	79	-31	0
0.178333	-931	-2798	3523	-22242	-63	-12232	-6453	-16220	-59	-12179	-10138	-15583	244	-11706	-11771	-12760	-63	-4585	13369	-22539	-52	-15135	8956	-21857	-230	-14770	8586	-19672	-173	-14157	9071	-11906	-149	-128	-121	-69	-63	-61	-109	36	-156	18	36	-78	-28	-52	78	-33	0
0.179167	-993	-2979	3645	-22155	-52	-12207	-6420	-16177	-67	-12252	-10022	-15781	226	-11689	-11702	-12733	-66	-4823	13300	-22575	-55	-15168	9089	-22117	-215	-14868	8669	-19647	-164	-14132	9217	-11695	-152	-128	-122	-76	-65	-63	-107	39	-152	16	36	-77	-24	-58	81	-32	0
0.180000	-1050	-3152	3729	-22059	-64	-12168	-6378	-16152	-60	-12320	-9901	-15979	72	-11673	-11625	-12688	-85	-5038	13199	-22613	-92	-15192	9208	-22368	-215	-14958	8734	-19628	-158	-14112	9365	-11482	-148	-127	-119	-69	-63	-57	-107	37	-151	17	36	-79	-22	-58	81	-34	-3
0.180833	-1063	-3321	3774	-21962	-72	-12130	-6326	-16135	-43	-12381	-9772	-16162	-32	-11645	-11538	-12635	-91	-5220	13059	-22654	-95	-15218	9305	-22617	-217	-15035	8829	-19621	-165	-14093	9524	-11263	-151	-128	-119	-66	-65	-56	-108	36	-151	37	37	-76	-21	-56	85	-34	3
0.181667	-1090	-3492	3771	-21860	-68	-12088	-6264	-16135	-66	-12440	-9642	-16350	-22	-11658	-11446	-12578	-63	-5372	12885	-22700	-109	-15247	9381	-22860	-216	-15099	8907	-19626	-164	-14079	9677	-11052	-151	-129	-124	-69	-64	-59	-110	32	-155	15	32	-79	-25	-60	76	-33	-4
0.182500	-1100	-3640	3728	-21770	-75	-12052	-6197	-16151	-60	-12487	-9508	-16528	-26	-11658	-11334	-12510	-74	-5486	12683	-22754	-102	-15279	9438	-23091	-222	-15155	8985	-19638	-174	-14061	9836	-10847	-150	-127	-120	-69	-66	-60	-109	37	-151	18	35	-76	-24	-56	84	-29	0
0.183333	-1113	-3767	3647	-21677	-65	-11999	-6113	-16164	-44	-12519	-9368	-16694	-1	-11662	-11208	-12444	-98	-5561	12456	-22811	-103	-15312	9474	-23314	-225	-15193	9068	-19666	-180	-14041	9985	-10635	-151	-128	-125	-66	-62	-58	-109	37	-151	16	34	-75	-31	-57	80	-33	-3
0.184167	-1111	-3881	3516	-21596	-64	-11942	-6029	-16199	-72	-12550	-9232	-16853	96	-11671	-11070	-12378	-69	-5596	12203	-22882	-107	-15353	9484	-23536	-208	-15218	9155	-19701	-169	-14020	10130	-10436	-154	-130	-116	-67	-63	-60	-97	35	-154	16	32	-75	-23	-56	80	-34	-1
0.185000	-1101	-3970	3347	-21527	-68	-11910	-5934	-16238	-76	-12554	-9094	-17003	64	-11681	-10917	-12323	-66	-5594	11927	-22961	-92	-15392	9480	-23749	-210	-15223	9245	-19742	-164	-13995	10258	-10247	-153	-129	-124	-67	-64	-61	-105	37	-153	16	33	-74	-25	-58	82	-33	-8
0.185833	-1140	-4029	3141	-21473	-70	-11865	-5832	-16283	-77	-12552	-8964	-17143	-138	-11692	-10744	-12270	-62	-5547	11633	-23045	-101	-15450	9459	-23954	-208	-15209	9342	-19789	-161	-13959	10378	-10063	-149	-128	-125	-65	-66	-60	-105	37	-152	12	35	-78	-21	-56	81	-29	-3
0.186667	-1163	-4054	2898	-21440	-70	-11821	-5724	-16333	-53	-12535	-8829	-17272	-198	-11702	-10569	-12236	-53	-5463	11322	-23119	-101	-15503	9423	-24144	-217	-15182	9439	-19838	-163	-13913	10479	-9884	-150	-130	-125	-67	-61	-59	-103	39	-148	16	33	-76	-18	-55	84	-51	1
0.187500	-1100	-4052	2621	-21429	-63	-11787	-5611	-16388	-58	-12504	-8702	-17390	-126	-11710	-10373	-12210	-61	-5335	10997	-23254	-94	-15559	9377	-24341	-221	-15140	9542	-19885	-152	-13856	10564	-9704	-150	-120	-121	-66	-63	-60	-104	39	-152	17	33	-76	-19	-57	85	-28	0
0.188333	-1061	-4009	2315	-21436	-58	-11745	-5498	-16443	-59	-12460	-8581	-17497	-130	-11723	-10164	-12205	-67	-5175	10667	-23372	-85	-15616	9326	-24519	-196	-15080	9641	-19928	-166	-13787	10632	-9529	-151	-129	-122	-67	-62	-58	-103	61	-165	20	36	-76	-9	-56	88	-29	2
0.189167	-1017	-3926	1988	-21471	-66	-11711	-5383	-16506	-68	-12407	-8456	-17596	-168	-11728	-9948	-12215	-64	-4962	10329	-23501	-96	-15678	9268	-24693	-200	-15011	9735	-19959	-172	-13696	10686	-9354	-147	-127	-122	-64	-60	-58	-102	41	-148	15	33	-79	-21	-55	85	-29	1
0.190000	-926	-3806	1639	-21537	-62	-11684	-5257	-16565	-96	-12341	-8343	-17684	-170	-11738	-9727	-12247	-67	-4726	9982	-23638	-97	-15742	9210	-24858	-212	-14939	9826	-19974	-153	-13606	10720	-9168	-149	-134	-124	-69	-65	-60	-107	40	-154	13	33	-79	-24	-60	82	-31	-7
0.190833	-818	-3652	1270	-21630	-64	-11659	-5142	-16629	-99	-12270	-8234	-17762	-177	-11745	-9502	-12298	-80	-4451	9641	-23781	-90	-15792	9159	-25016	-187	-14851	9913	-19975	-147	-13495	10742	-8973	-152	-131	-121	-72	-65	-61	-107	30	-152	10	30	-80	-25	-58	84	-32	-3
0.191667	-724	-3451	891	-21748	-69	-11635	-5017	-16685	-79	-12187	-8125	-17823	-171	-11751	-9277	-12361	-79	-4149	9301	-23926	-95	-15822	9118	-25158	-173	-14762	9992	-19944	-151	-13369	10752	-8764	-150	-131	-127	-70	-63	-61	-109	36	-152	13	30	-75	-21	-57	81	-31	-3
0.192500	-650	-3207	505	-21895	-69	-11613	-4915	-16732	-67	-12103	-8019	-17876	-104	-11750	-9051	-12440	-61	-3819	8974	-24074	-79	-15880	9085	-25295	-176	-14668	10054	-19899	-161	-13229	10759	-8541	-152	-128	-121	-68	-63	-60	-107	38	-151	16	34	-80	-26	-57	81	-30	0
0.193333	-577	-2932	114	-22067	-61	-11596	-4767	-16785	-60	-12015	-7917	-17913	-111	-11751	-8835	-12536	-63	-3466	8654	-24224	-73	-15918	9072	-25420	-179	-14575	10126	-19807	-154	-13073	10760	-8301	-148	-129	-122	-67	-65	-61	-109	38	-149	18	35	-81	-21	-47	80	-29	2
0.194167	-476	-2618	-272	-22269	-76	-11583	-4647	-16831	-84	-11926	-7831	-17950	-169	-11756	-8626	-12640	-75	-3094	8346	-24371	-74	-15948	9071	-25535	-180	-14488	10180	-19699	-158	-12910	10767	-8040	-148	-128	-120	-65	-63	-59	-105	39	-153	16	36	-81	-22	-58	81	-30	-1
0.195000	-396	-2278	-658	-22494	-77	-11576	-4524	-16872	-93	-11838	-7734	-17967	-182	-11755	-8434	-12758	-69	-2711	8055	-24521	-95	-15966	9087	-25642	-170	-14403	10227	-19556	-179	-12738	10772	-7769	-146	-127	-119	-65	-64	-59	-104	42	-149	15	34	-76	-21	-53	84	-29	0
0.195833	-333	-1905	-1044	-22738	-78	-11571	-4403	-16910	-93	-11760	-7651	-17974	-120	-11757	-8257	-12881	-64	-2320	7780	-24662	-87	-15979	9121	-25734	-186	-14323	10269	-19386	-194	-12563	10786	-7483	-167	-126	-119	-64	-63	-57	-104	40	-147	18	36	-76	-22	-55	80	-32	3
0.196667	-285	-1506	-1420	-23006	-74	-11575	-4286	-16942	-114	-11685	-7577	-17975	-141	-11759	-8091	-13016	-56	-1936	7526	-24807	-91	-15990	9171	-25817	-187	-14254	10302	-19184	-195	-12380	10809	-7180	-146	-126	-119	-66	-62	-58	-110	38	-149	18	36	-97	-22	-56	78	-28	-4
0.197500	-220	-1081	-1787	-23297	-64	-11585	-4174	-16974	-103	-11615	-7516	-17968	-180	-11768	-7952	-13153	-62	-1529	7294	-24941	-87	-15992	9238	-25890	-174	-14191	10328	-18956	-183	-12176	10842	-6867	-150	-119	-117	-67	-63	-59	-108	38	-152	20	36	-80	-25	-57	77	-31	-1
0.198333	-179	-643	-2142	-23584	-69	-11601	-4066	-17003	-101	-11557	-7459	-17953	-133	-11774	-7831	-13296	-70	-1145	7092	-25079	-65	-15990	9316	-25951	-172	-14138	10355	-18697	-174	-12021	10890	-6551	-152	-130	-125	-69	-65	-66	-112	36	-150	15	34	-81	-16	-59	77	-32	-3
0.199167	-132	-193	-2484	-23885	-76	-11618	-3967	-17029	-130	-11510	-7412	-17928	-146	-11777	-7732	-13433	-66	-769	6897	-25200	-91	-15977	9410	-26001	-170	-14092	10387	-18412	-176	-11842	10958	-6227	-155	-128	-118	-69	-64	-61	-108	36	-151	17	33	-78	-21	-55	77	-34	1
0.200000	-63	275	-2805	-24187	-84	-11631	-3856	-17046	-136	-11455	-7366	-17892	-204	-11776	-7652	-13567	-55	-405	6742	-25318	-94	-15960	9508	-26039	-165	-14037	10420	-18101	-178	-11673	11045	-5902	-151	-127	-119	-65	-64	-60	-107	37	-153	18	35	-75	-24	-55	88	-30	0
0.200833	-13	742	-3115	-24494	-76	-11644	-3752	-17064	-128	-11414	-7331	-17851	-229	-11771	-7593	-13700	-49	-53	6607	-25430	-66	-15937	9628	-26068	-168	-14003	10454	-17771	-188	-11511	11143	-5589	-152	-118	-117	-65	-65	-56	-103	42	-150	19	35	-77	-19	-52	79	-31	-3
0.201667	8	1209	-3405	-24798	-72	-11658	-3661	-17083	-85	-11377	-7306	-17806	-270	-11757	-7552	-13830	-64	274	6497	-25536	-105	-15903	9750	-26089	-170	-13967	10490	-17425	-172	-11356	11259	-5284	-148	-127	-119	-65	-61	-57	-105	37	-152	21	29	-73	-22	-57	81	-25	0
0.202500	41	1669	-3680	-25099	-67	-11676	-3566	-17095	-86	-11347	-7284	-17758	-266	-11743	-7538	-13957	-67	576	6411	-25637	-99	-15866	9856	-26093	-163	-13930	10530	-17059	-168	-11209	11409	-4995	-150	-125	-118	-64	-64	-57	-102	40	-149	22	36	-76	-19	-52	80	-31	2
0.203333	49	2130	-3933	-25385	-61	-11670	-3475	-17110	-98	-11316	-7264	-17704	-249	-11708	-7537	-14071	-50	853	6344	-25730	-90	-15816	9967	-26093	-173	-13891	10575	-16681	-172	-11071	11545	-4726	-146	-121	-118	-64	-61	-57	-102	45	-150	18	32	-70	-19	-53	99	-29	1
0.204167	41	2573	-4174	-25665	-66	-11658	-3385	-17116	-85	-11288	-7249	-17650	-253	-11668	-7554	-14183	-60	1118	6293	-25822	-104	-15755	10075	-26083	-177	-13851	10617	-16284	-168	-10947	11704	-4479	-163	-128	-120	-64	-60	-56	-104	39	-148	17	35	-73	-19	-53	79	-29	3
0.205000	56	3001	-4383	-25932	-60	-11638	-3297	-17130	-100	-11257	-7228	-17592	-385	-11607	-7584	-14286	-60	1362	6261	-25905	-97	-15681	10178	-26056	-158	-13797	10663	-15883	-149	-10826	11883	-4259	-148	-125	-118	-67	-61	-57	-104	38	-152	17	30	-79	-18	-55	81	-30	1
0.205833	36	3410	-4576	-26175	-67	-11601	-3212	-17129	-85	-11223	-7203	-17528	-344	-11535	-7623	-14382	-52	1576	6238	-25982	-107	-15592	10270	-26027	-172	-13735	10716	-15468	-141	-10719	12064	-4062	-149	-128	-93	-67	-64	-60	-105	40	-148	20	33	-75	-23	-58	82	-30	0
0.206667	27	3800	-4747	-26406	-70	-11550	-3127	-17138	-86	-11186	-7179	-17464	-199	-11446	-7668	-14468	-53	1772	6230	-26056	-101	-15490	10356	-25988	-182	-13670	10762	-15055	-156	-10617	12257	-3907	-152	-126	-121	-68	-66	-58	-108	37	-154	16	28	-79	-24	-59	80	-32	-1
0.207500	41	4161	-4897	-26609	-75	-11485	-3044	-17134	-121	-11147	-7147	-17403	-299	-11340	-7718	-14543	-59	1952	6225	-26123	-78	-15368	10436	-25924	-160	-13585	10818	-14637	-164	-10519	12461	-3772	-146	-127	-120	-67	-63	-56	-105	40	-147	21	33	-75	-22	-56	82	-27	0
0.208333	89	4506	-5010	-26794	-72	-11395	-2957	-17127	-90	-11097	-7107	-17337	-334	-11208	-7761	-14599	-63	2118	6237	-26187	-82	-15234	10501	-25855	-159	-13491	10867	-14213	-158	-10429	12667	-3675	-146	-126	-120	-66	-61	-59	-104	42	-147	15	33	-76	-19	-58	85	-27	0
0.209167	95	4816	-5104	-26950	-69	-11290	-2882	-17110	-86	-11039	-7060	-17264	-229	-11073	-7809	-14650	-59	2262	6223	-26240	-96	-15082	10561	-25768	-152	-13382	10925	-13795	-144	-10345	12876	-3612	-148	-133	-119	-66	-60	-53	-105	38	-150	19	36	-73	-16	-56	84	-29	3
0.210000	55	5102	-5169	-27077	-67	-11170	-2804	-17095	-87	-10978	-7008	-17196	-177	-10923	-7851	-14689	-50	2390	6216	-26287	-102	-14915	10605	-25675	-145	-13261	10978	-13387	-139	-10274	13088	-3582	-150	-128	-121	-66	-63	-59	-105	37	-152	17	32	-77	-27	-55	82	-31	0
0.210833	0	5352	-5214	-27186	-67	-11037	-2738	-17067	-100	-10914	-6955	-17132	-217	-10779	-7885	-14716	-65	2507	6200	-26342	-113	-14734	10645	-25556	-158	-13126	11036	-12981	-143	-10203	13291	-3587	-151	-128	-126	-68	-65	-46	-110	38	-149	15	30	-78	-25	-58	81	-30	-5
0.211667	-414	5580	-5230	-27260	-74	-10890	-2677	-17034	-117	-10842	-6895	-17064	-317	-10599	-7904	-14723	-67	2618	6182	-26378	-94	-14538	10680	-25423	-155	-12978	11097	-12588	-162	-10135	13495	-3618	-151	-129	-119	-68	-65	-62	-109	36	-154	17	32	-78	-34	-65	79	-32	-1
0.212500	-921	5782	-5224	-27312	-68	-10732	-2623	-16991	-94	-10760	-6834	-16996	-320	-10424	-7914	-14721	-74	2714	6144	-26412	-88	-14319	10711	-25278	-142	-12813	11166	-12204	-177	-10067	13698	-3680	-150	-128	-120	-67	-64	-62	-110	39	-151	18	32	-78	-21	-58	79	-30	-1
0.213333	-825	5950	-5193	-27328	-60	-10566	-2582	-16940	-72	-10671	-6776	-16954	-231	-10252	-7914	-14703	-75	2807	6101	-26437	-92	-14088	10737	-25105	-147	-12635	11237	-11833	-147	-10006	13895	-3760	-148	-126	-118	-66	-64	-56	-105	40	-151	18	32	-79	-23	-61	79	-32	2
0.214167	-750	6100	-5144	-27317	-66	-10403	-2554	-16878	-98	-10575	-6721	-16863	-246	-10074	-7903	-14679	-62	2888	6049	-26462	-98	-13846	10759	-24916	-146	-12445	11310	-11475	-143	-9940	14089	-3863	-169	-125	-124	-68	-63	-63	-109	37	-148	17	32	-76	-21	-58	79	-29	1
0.215000	-597	6224	-5083	-27293	-61	-10227	-2535	-16807	-99	-10472	-6676	-16799	-274	-9903	-7885	-14646	-84	2965	5983	-26472	-99	-13590	10782	-24709	-155	-12236	11396	-11144	-160	-9881	14268	-3983	-154	-129	-124	-68	-66	-63	-109	36	-151	16	45	-87	-30	-61	76	-33	-5
0.215833	-568	6332	-5007	-27240	-72	-10056	-2532	-16711	-86	-10365	-6635	-16733	-250	-9738	-7853	-14606	-79	3039	5911	-26476	-83	-13312	10808	-24482	-160	-12005	11493	-10824	-156	-9813	14451	-4107	-150	-127	-120	-69	-65	-63	-111	37	-150	18	28	-77	-23	-58	78	-29	0
0.216667	-669	6430	-4919	-27160	-62	-9878	-2535	-16636	-88	-10243	-6604	-16663	-194	-9582	-7824	-14557	-70	3106	5839	-26471	-63	-13026	10841	-24235	-152	-11784	11592	-10517	-154	-9743	14614	-4244	-151	-127	-124	-66	-65	-61	-109	38	-152	15	28	-78	-29	-59	78	-32	-1
0.217500	-504	6505	-4836	-27064	-52	-9709	-2558	-16542	-87	-10119	-6593	-16602	-174	-9427	-7785	-14506	-97	3162	5755	-26454	-58	-12728	10870	-23972	-155	-11536	11681	-10231	-149	-9649	14777	-4384	-154	-128	-122	-68	-65	-61	-110	35	-159	18	30	-78	-24	-58	79	-34	-6
0.218333	-392	6578	-4747	-26951	-46	-9539	-2591	-16436	-94	-9983	-6597	-16538	-156	-9285	-7752	-14459	-95	3217	5674	-26429	-68	-12416	10907	-23689	-162	-11280	11823	-9960	-163	-9586	14930	-4524	-165	-128	-122	-36	-64	-61	-109	38	-153	18	32	-77	-27	-58	78	-32	-5
0.219167	-311	6632	-4662	-26820	-49	-9378	-2639	-16323	-120	-9841	-6608	-16473	-150	-9152	-7717	-14414	-96	3263	5596	-26392	-67	-12096	10941	-23389	-173	-11011	11949	-9703	-165	-9497	15071	-4656	-149	-131	-122	-66	-63	-61	-108	34	-154	18	33	-77	-22	-59	79	-29	-3
0.220000	-234	6693	-4581	-26675	-56	-9214	-2688	-16200	-114	-9689	-6639	-16404	-194	-9013	-7691	-14379	-86	3306	5519	-26344	-53	-11757	10982	-23068	-171	-10728	12077	-9461	-149	-9391	15208	-4787	-151	-129	-120	-66	-64	-58	-104	35	-156	20	35	-72	-22	-56	81	-31	-3
0.220833	-162	6742	-4510	-26515	-61	-9056	-2749	-16077	-99	-9528	-6682	-16338	-219	-8909	-7666	-14347	-85	3342	5454	-26284	-40	-11409	11024	-22731	-165	-10441	12213	-9225	-139	-9278	15329	-4905	-143	-127	-118	-65	-62	-59	-105	38	-151	20	34	-73	-19	-58	81	-27	2
0.221667	38	6790	-4444	-26347	-62	-8895	-2813	-15940	-94	-9361	-6741	-16269	-222	-8800	-7657	-14340	-83	3365	5392	-26215	-51	-11053	11061	-22374	-161	-10144	12347	-9014	-147	-9153	15444	-5020	-150	-126	-146	-64	-61	-58	-104	38	-147	20	35	-74	-26	-56	82	-26	0
0.222500	-118	6829	-4393	-26171	-60	-8743	-2880	-15809	-109	-9192	-6811	-16199	-193	-8700	-7657	-14326	-94	3384	5362	-26136	-52	-10689	11095	-22007	-153	-9847	12471	-8811	-160	-9012	15553	-5126	-150	-125	-120	-64	-63	-56	-103	39	-149	19	22	-75	-21	-57	82	-27	0
0.223333	-701	6863	-4349	-25993	-52	-8579	-2947	-15670	-109	-9014	-6894	-16130	-297	-8603	-7669	-14340	-105	3392	5298	-26050	-33	-10321	11120	-21629	-153	-9547	12586	-8615	-154	-8858	15648	-5249	-153	-131	-114	-84	-64	-60	-108	37	-153	13	32	-76	-22	-59	81	-30	-5
0.224167	-608	6889	-4312	-25805	-62	-8433	-3015	-15540	-128	-8835	-6983	-16057	-331	-8514	-7692	-14365	-105	3396	5269	-25951	-56	-9944	11139	-21236	-169	-9241	12702	-8429	-142	-8687	15736	-5327	-150	-127	-122	-66	-64	-59	-109	39	-152	16	32	-77	-22	-51	82	-14	-3
0.225000	-355	6912	-4284	-25611	-72	-8269	-3073	-15401	-120	-8643	-7070	-15978	-281	-8422	-7722	-14406	-85	3395	5252	-25842	-90	-9561	11149	-20821	-161	-8934	12801	-8258	-149	-8504	15819	-5421	-153	-130	-126	-69	-69	-60	-105	40	-155	18	32	-77	-27	-57	84	-28	-3
0.225833	-887	6929	-4253	-25416	-73	-8104	-3127	-15263	-109	-8466	-7163	-15899	-254	-8333	-7763	-14456	-81	3392	5249	-25726	-69	-9170	11153	-20400	-166	-8626	12881	-8092	-145	-8300	15896	-5518	-146	-130	-125	-67	-64	-58	-104	38	-150	16	30	-76	-22	-57	81	-41	0
0.226667	-1094	6934	-4230	-25221	-67	-7933	-3178	-15130	-101	-8280	-7253	-15817	-218	-8279	-7815	-14515	-84	3384	5254	-25602	-82	-8774	11146	-19966	-174	-8320	12952	-7939	-156	-8083	15965	-5619	-148	-130	-124	-70	-64	-59	-126	37	-151	18	37	-75	-22	-57	82	-28	2
0.227500	-1248	6931	-4198	-25024	-75	-7759	-3222	-15001	-130	-8103	-7345	-15736	-297	-8169	-7867	-14585	-77	3379	5274	-25471	-61	-8376	11126	-19524	-165	-8014	12998	-7802	-172	-7844	16027	-5731	-149	-126	-119	-65	-60	-59	-107	36	-151	20	35	-77	-19	-56	84	-26	0
0.228333	-1892	6913	-4166	-24833	-98	-7582	-3267	-14875	-172	-7924	-7428	-15648	-430	-8085	-7931	-14655	-82	3376	5299	-25338	-58	-7971	11095	-19064	-176	-7706	13030	-7673	-151	-7591	16087	-5850	-148	-127	-101	-64	-64	-59	-101	41	-148	18	37	-70	-18	-55	86	-28	0
0.229167	-3506	6884	-4127	-24642	-66	-7396	-3304	-14757	-119	-7752	-7503	-15562	-321	-8007	-7992	-14725	-83	3379	5332	-25200	-86	-7566	11056	-18599	-186	-7400	13042	-7563	-158	-7328	16136	-5989	-148	-125	-119	-63	-59	-57	-101	39	-148	21	38	-74	-19	-55	85	-22	2
0.230000	-5033	6838	-4077	-24464	-63	-7208	-3347	-14645	-118	-7596	-7573	-15475	-211	-7932	-8061	-14794	-72	3387	5375	-25068	-81	-7151	11007	-18126	-177	-7091	13036	-7472	-158	-7048	16177	-6150	-148	-129	-120	-66	-63	-43	-132	37	-150	19	39	-76	-21	-55	82	-28	0
0.230833	-4486	6777	-4019	-24291	-73	-7012	-3391	-14547	-130	-7432	-7639	-15392	-300	-7865	-8134	-14854	-68	3406	5416	-24927	-63	-6729	10949	-17638	-187	-6783	13007	-7401	-168	-6763	16209	-6329	-150	-129	-121	-68	-64	-60	-108	37	-152	17	36	-81	-24	-61	79	-33	-1
0.231667	-4082	6701	-3948	-24130	-78	-6818	-3441	-14449	-147	-7279	-7690	-15310	-317	-7794	-8199	-14904	-62	3439	5462	-24794	-44	-6301	10891	-17156	-187	-6469	12975	-7351	-155	-6459	16239	-6536	-158	-132	-125	-69	-68	-66	-111	36	-152	13	33	-80	-26	-59	79	-34	-3
0.232500	-3982	6616	-3868	-23979	-78	-6622	-3488	-14365	-134	-7141	-7744	-15232	-204	-7727	-8273	-14932	-68	3492	5512	-24655	-44	-5860	10834	-16656	-191	-6148	12930	-7319	-154	-6149	16258	-6768	-147	-128	-124	-68	-61	-62	-108	37	-151	-3	35	-77	-26	-60	77	-31	-1
0.233333	-3721	6526	-3800	-23834	-70	-6419	-3541	-14280	-109	-7001	-7780	-15148	-146	-7656	-8334	-14951	-69	3561	5561	-24523	-86	-5416	10781	-16161	-210	-5825	12873	-7314	-221	-5835	16274	-7031	-151	-130	-122	-69	-63	-62	-110	35	-150	16	33	-78	-23	-57	79	-30	-3
0.234167	-3627	6423	-3668	-23710	-65	-6218	-3600	-14210	-108	-6873	-7816	-15075	-93	-7592	-8400	-14938	-62	3649	5600	-24393	-48	-4967	10736	-15654	-193	-5491	12819	-7333	-177	-5519	16272	-7329	-150	-128	-121	-65	-63	-59	-108	39	-149	18	37	-80	-22	-61	77	-33	-1
0.235000	-3747	6321	-3553	-23602	-69	-6019	-3674	-14144	-117	-6752	-7846	-15003	-57	-7526	-8460	-14920	-57	3754	5636	-24266	-46	-4517	10698	-15141	-196	-5154	12760	-7382	-194	-5209	16263	-7649	-162	-129	-119	-67	-62	-53	-105	37	-151	19	35	-78	-23	-57	81	-32	-1
0.235833	-3503	6216	-3439	-23508	-69	-5830	-3747	-14084	-111	-6635	-7871	-14940	-137	-7465	-8521	-14878	-47	3881	5661	-24147	-81	-4056	10678	-14636	-206	-4813	12702	-7458	-224	-4905	16232	-8005	-148	-127	-122	-67	-60	-58	-103	40	-149	16	30	-80	-15	-56	82	-31	-1
0.236667	-3353	6116	-3321	-23431	-67	-5640	-3827	-14025	-96	-6526	-7900	-14879	-231	-7397	-8578	-14814	-42	4023	5678	-24035	-78	-3599	10676	-14129	-210	-4474	12649	-7560	-207	-4613	16192	-8386	-148	-128	-120	-82	-63	-60	-104	35	-150	17	33	-77	-21	-56	80	-33	0
0.237500	-3663	6020	-3207	-23370	-63	-5466	-3909	-13991	-110	-6425	-7926	-14825	-174	-7329	-8634	-14731	-52	4187	5679	-23930	-76	-3149	10688	-13630	-211	-4132	12600	-7691	-202	-4337	16120	-8806	-149	-131	-121	-69	-65	-63	-107	36	-152	17	34	-90	-22	-61	82	-34	-3
0.238333	-3062	5915	-3095	-23325	-58	-5323	-3993	-13950	-122	-6326	-7950	-14777	-133	-7255	-8686	-14632	-52	4361	5669	-23833	-73	-2708	10726	-13139	-207	-3794	12564	-7853	-205	-4078	16035	-9253	-150	-129	-120	-68	-64	-61	-108	36	-153	16	29	-76	-24	-59	80	-33	0
0.239167	-1814	5862	-2995	-23296	-52	-5139	-4077	-13914	-138	-6228	-7976	-14738	-257	-7178	-8736	-14524	-42	4549	5634	-23741	-51	-2278	10782	-12653	-199	-3458	12525	-8041	-207	-3845	15923	-9706	-149	-133	-124	-66	-59	-60	-108	36	-178	13	32	-74	-18	-70	80	-32	-3
0.240000	-1044	5803	-2906	-23281	-60	-4992	-4152	-13887	-127	-6158	-8001	-14700	-320	-7095	-8781	-14402	-36	4745	5601	-23662	-74	-1864	10859	-12183	-214	-3130	12502	-8259	-215	-3638	15789	-10183	-151	-132	-122	-70	-61	-60	-107	32	-154	13	28	-78	-22	-60	78	-34	1
0.240833	-202	5760	-2835	-23279	-64	-4855	-4223	-13857	-110	-6046	-8022	-14667	-26	-7003	-8819	-14272	-29	4945	5546	-23583	-76	-1464	10964	-11722	-221	-2813	12492	-8498	-195	-3453	15632	-10674	-150	-129	-122	-68	-63	-62	-103	40	-150	18	35	-70	-25	-56	88	-30	-6
0.241667	670	5737	-2773	-23285	-46	-4740	-4278	-13827	-116	-5956	-8026	-14638	731	-6911	-8852	-14135	-15	5152	5478	-23512	-62	-1092	11082	-11282	-241	-2513	12487	-8763	-174	-3293	15445	-11178	-149	-128	-117	-65	-62	-58	-104	39	-150	19	34	-74	-21	-57	81	-28	-3
0.242500	1276	5721	-2734	-23306	-53	-4616	-4318	-13798	-102	-5871	-8051	-14621	1673	-6804	-8876	-13999	-34	5354	5393	-23447	-61	-739	11222	-10864	-256	-2230	12492	-9052	-204	-3173	15233	-11693	-147	-127	-120	-67	-63	-34	-104	39	-152	20	34	-73	-19	-55	81	-28	2
0.243333	1839	5723	-2714	-23335	-68	-4519	-4345	-13777	-110	-5784	-8057	-14605	1513	-6697	-8892	-13863	-32	5544	5298	-23386	-47	-421	11371	-10459	-254	-1968	12504	-9371	-241	-3079	14999	-12204	-155	-127	-120	-66	-63	-60	-102	36	-150	19	32	-73	-24	-59	80	-29	-3
0.244167	2368	5730	-2715	-23368	-69	-4434	-4356	-13752	-134	-5702	-8051	-14594	1083	-6587	-8896	-13743	-26	5731	5192	-23330	-66	-137	11533	-10098	-230	-1730	12519	-9707	-195	-3010	14746	-12709	-150	-127	-122	-68	-66	-61	-103	40	-150	18	34	-75	-7	-56	81	-29	-1
0.245000	2881	5745	-2733	-23401	-75	-4357	-4346	-13727	-107	-5623	-8040	-14588	888	-6472	-8891	-13603	-29	5896	5079	-23276	-47	125	11704	-9753	-199	-1513	12534	-10064	-129	-2968	14473	-13208	-148	-135	-119	-65	-65	-59	-103	40	-149	17	35	-74	-24	-59	80	-28	1
0.245833	3316	5766	-2770	-23439	-66	-4290	-4317	-13702	-98	-5539	-8004	-14585	549	-6353	-8871	-13485	-29	6051	4959	-23221	-69	352	11873	-9439	-189	-1324	12557	-10432	-137	-2943	14188	-13694	-147	-126	-121	-66	-63	-59	-109	38	-151	19	38	-74	-21	-57	80	-27	0
0.246667	3647	5786	-2826	-23490	-62	-4232	-4267	-13679	-82	-5455	-7961	-14583	300	-6234	-8841	-13361	-35	6189	4839	-23164	-74	550	12042	-9159	-188	-1162	12576	-10824	-166	-2940	13898	-14197	-147	-126	-119	-41	-60	-57	-103	40	-149	20	36	-72	-21	-57	79	-30	0
0.247500	3936	5796	-2899	-23509	-68	-4180	-4207	-13646	-79	-5374	-7901	-14585	259	-6112	-8791	-13244	-36	6302	4712	-23110	-39	714	12197	-8908	-195	-1029	12590	-11230	-141	-2947	13596	-14636	-148	-126	-121	-65	-61	-60	-107	37	-149	23	36	-68	-17	-57	84	-26	0
0.248333	4208	5796	-2974	-23535	-74	-4120	-4133	-13615	-109	-5294	-7824	-14592	201	-5998	-8743	-13129	-33	6400	4590	-23052	-42	850	12337	-8693	-208	-921	12600	-11657	-141	-2967	13303	-15085	-151	-128	-121	-65	-66	-58	-104	40	-154	20	36	-75	-25	-55	80	-28	-3
0.249167	4381	5782	-3084	-23558	-81	-4074	-4049	-13587	-104	-5203	-7735	-14600	-6	-5878	-8675	-13008	-24	6477	4467	-22991	-63	965	12460	-8515	-206	-839	12610	-12084	-161	-2986	13023	-15515	-147	-126	-119	-63	-65	-58	-97	40	-152	18	55	-72	-21	-59	84	-24	-3
0.250000	4510	5757	-3192	-23569	-70	-4043	-3958	-13496	-91	-5110	-7628	-14612	-224	-5761	-8600	-12891	-44	6526	4352	-22921	-74	1052	12560	-8370	-216	-785	12611	-12530	-174	-3008	12750	-15938	-151	-125	-117	-64	-64	-58	-107	36	-152	21	37	-75	-23	-56	80	-29	-1
0.250833	4678	5706	-3306	-23573	-79	-3957	-3869	-13522	-93	-5017	-7515	-14626	-344	-5657	-8525	-12770	-52	6558	4238	-22853	-63	1117	12627	-8269	-231	-762	12606	-12984	-156	-3026	12503	-16338	-153	-128	-120	-66	-63	-60	-107	36	-158	19	34	-75	-39	-58	77	-29	-15
0.251667	4889	5639	-3426	-23567	-84	-3886	-3779	-13474	-93	-4914	-7391	-14644	-468	-5550	-8443	-12639	-57	6568	4131	-22782	-52	1165	12669	-8197	-211	-736	12593	-13440	-143	-3033	12272	-16731	-151	-120	-124	-64	-64	-57	-105	38	-152	17	34	-74	-24	-55	81	-28	-5
0.252500	5303	5551	-3548	-23542	-77	-3807	-3697	-13451	-74	-4806	-7262	-14641	-531	-5450	-8362	-12450	-61	6561	4032	-22696	-85	1196	12681	-8166	-246	-739	12575	-13900	-173	-3033	12083	-17108	-149	-128	-121	-64	-61	-57	-85	37	-155	17	34	-75	-21	-52	81	-28	-1
0.253333	6272	5442	-3672	-23503	-75	-3714	-3624	-13416	-66	-4688	-7128	-14669	-552	-5351	-8278	-12351	-51	6535	3938	-22605	-121	1215	12660	-8171	-290	-755	12555	-14360	-214	-3024	11916	-17472	-147	-128	-124	-64	-62	-60	-107	40	-151	18	36	-74	-23	-55	81	-29	-3
0.254167	6708	5313	-3793	-23460	-74	-3614	-3566	-13381	-74	-4566	-7001	-14681	-638	-5279	-8200	-12191	-46	6513	3860	-22487	-147	1223	12610	-8208	-294	-785	12528	-14813	-222	-2986	11802	-17819	-148	-126	-119	-65	-63	-58	-105	41	-145	18	36	-76	-21	-53	84	-29	0
0.255000	6183	5168	-3910	-23398	-69	-3531	-3520	-13345	-65	-4438	-6874	-14690	-731	-5177	-8127	-12026	-63	6433	3780	-22396	-162	1223	12531	-8277	-265	-820	12497	-15255	-233	-2949	11716	-18157	-148	-138	-119	-66	-64	-59	-103	43	-153	18	35	-73	-22	-55	82	-28	0
0.255833	5873	5010	-4022	-23318	-73	-3379	-3487	-13311	-76	-4310	-6761	-14697	-751	-5095	-8062	-11853	-68	6357	3719	-22277	-167	1211	12429	-8382	-255	-865	12464	-15688	-219	-2876	11667	-18477	-149	-127	-120	-64	-66	-59	-105	40	-150	13	34	-78	-26	-50	75	-28	-1
0.256667	5632	4833	-4093	-23225	-76	-3249	-3473	-13280	-107	-4176	-6654	-14695	-731	-5019	-8007	-11681	-86	6268	3655	-22155	-163	1192	12308	-8519	-241	-911	12428	-16102	-176	-2797	11656	-18786	-155	-133	-126	-73	-68	-63	-110	38	-152	16	33	-79	-27	-59	76	-30	-3
0.257500	5462	4654	-4231	-23122	-78	-3114	-3476	-13249	-104	-4043	-6564	-14691	-652	-4947	-7956	-11500	-90	6165	3603	-22015	-143	1167	12175	-8675	-196	-959	12395	-16491	-189	-2699	11684	-19073	-152	-133	-121	-70	-63	-61	-112	39	-155	17	34	-79	-27	-60	78	-30	-7
0.258333	4933	4468	-4359	-22999	-74	-2972	-3486	-13212	-88	-3906	-6483	-14668	-459	-4878	-7912	-11322	-78	6051	3568	-21868	-129	1131	12032	-8855	-161	-1003	12366	-16862	-176	-2585	11747	-19339	-150	-126	-126	-70	-66	-63	-107	37	-153	17	30	-78	-26	-60	78	-21	-1
0.259167	4075	4286	-4398	-22851	-67	-2833	-3512	-13185	-99	-3773	-6420	-14627	-453	-4816	-7882	-11149	-85	5929	3538	-21711	-112	1092	11885	-9061	-152	-1044	12339	-17187	-163	-2463	11841	-19589	-152	-127	-121	-69	-66	-61	-109	33	-152	15	28	-77	-23	-61	77	-34	-1
0.260000	3382	4101	-4472	-22707	-80	-2693	-3542	-13167	-84	-3646	-6366	-14604	-547	-4749	-7853	-10977	-90	5797	3517	-21547	-101	1039	11747	-9284	-136	-1084	12313	-17483	-161	-2326	11966	-19802	-143	-126	-124	-68	-66	-61	-109	37	-154	16	34	-76	-24	-58	79	-29	-5
0.260833	2827	3928	-4535	-22515	-67	-2561	-3572	-13123	-57	-3525	-6327	-14558	-658	-4691	-7831	-10814	-93	5668	3504	-21371	-81	980	11626	-9525	-79	-1117	12293	-17744	-166	-2184	12112	-19987	-149	-127	-122	-68	-62	-56	-107	43	-153	16	35	-77	-22	-60	81	-29	-3
0.261667	2267	3760	-4596	-22318	-62	-2439	-3599	-13094	-36	-3416	-6297	-14504	-735	-4632	-7813	-10666	-81	5521	3500	-21183	-62	904	11507	-9776	-58	-1155	12276	-17962	-159	-2063	12280	-20142	-153	-125	-119	-68	-61	-61	-108	38	-153	19	35	-73	-21	-57	81	-31	0
0.262500	1677	3595	-4646	-22096	-79	-2330	-3625	-13076	-59	-3319	-6274	-14447	-542	-4579	-7800	-10534	-57	5379	3501	-20991	-49	817	11412	-10040	-29	-1186	12262	-18141	-154	-1887	12463	-20261	-148	-129	-121	-66	-38	-58	-118	40	-153	17	37	-73	-23	-58	80	-32	0
0.263333	1167	3440	-4696	-21854	-78	-2240	-3636	-13052	-93	-3239	-6256	-14385	-400	-4539	-7785	-10410	-76	5234	3512	-20795	-47	696	11338	-10316	-23	-1219	12250	-18277	-149	-1734	12657	-20339	-147	-126	-120	-67	-62	-58	-105	38	-153	18	36	-78	-22	-57	81	-29	0
0.264167	731	3299	-4748	-21589	-83	-2166	-3635	-13033	-88	-3177	-6234	-14314	-618	-4500	-7772	-10310	-80	5087	3524	-20595	-45	590	11289	-10598	-56	-1255	12234	-18369	-186	-1585	12856	-20380	-149	-129	-121	-66	-63	-59	-107	39	-152	17	32	-77	-18	-56	81	-32	-3
0.265000	340	3163	-4798	-21297	-88	-2116	-3616	-13016	-80	-3139	-6209	-14251	-612	-4468	-7758	-10218	-74	4946	3542	-20395	-56	449	11260	-10892	-59	-1298	12220	-18423	-215	-1442	13050	-20379	-164	-130	-121	-70	-65	-64	-113	38	-155	13	29	-79	-25	-62	78	-32	-5
0.265833	-76	3040	-4849	-20974	-85	-2086	-3572	-13001	-80	-3112	-6178	-14183	-501	-4443	-7720	-10141	-72	4808	3561	-20189	-60	297	11263	-11177	-63	-1338	12213	-18430	-204	-1310	13241	-20333	-148	-128	-121	-67	-63	-60	-103	40	-151	18	36	-76	-22	-56	81	-31	0
0.266667	-553	2932	-4900	-20616	-80	-2089	-3498	-12985	-74	-3105	-6135	-14112	-543	-4421	-7710	-10071	-55	4683	3586	-19985	-40	129	11285	-11472	-84	-1394	12198	-18401	-201	-1189	13423	-20246	-149	-127	-122	-66	-63	-59	-105	40	-153	15	32	-76	-22	-58	80	-30	-1
0.267500	-1058	2818	-4957	-20217	-83	-2085	-3409	-12969	-70	-3119	-6123	-14046	-472	-4407	-7678	-10019	-64	4584	3607	-19784	-30	-49	11327	-11764	-87	-1454	12185	-18340	-199	-1085	13594	-20123	-151	-128	-122	-65	-64	-57	-107	40	-158	18	38	-72	-24	-56	81	-31	0
0.268333	-1904	2725	-5019	-19786	-77	-2119	-3296	-12961	-91	-3153	-6020	-13974	-413	-4413	-7632	-9968	-76	4454	3629	-19587	-26	-239	11380	-12055	-109	-1528	12165	-18251	-208	-1002	13742	-19955	-147	-126	-120	-62	-63	-55	-102	43	-151	19	36	-74	-18	-55	88	-23	1
0.269167	-2952	2628	-5083	-19314	-72	-2179	-3158	-12948	-101	-3210	-5929	-13907	-436	-4424	-7561	-9931	-72	4356	3639	-19399	-56	-439	11446	-12351	-117	-1611	12144	-18132	-213	-940	13857	-19759	-149	-125	-120	-64	-61	-52	-80	44	-149	24	40	-68	-16	-55	82	-26	2
0.270000	-3007	2547	-5155	-18803	-65	-2260	-3001	-12930	-78	-3286	-5855	-13836	-402	-4447	-7509	-9896	-76	4276	3649	-19221	-46	-647	11516	-12643	-135	-1710	12089	-18004	-214	-912	13944	-19527	-148	-127	-119	-63	-62	-55	-105	41	-148	20	34	-73	-22	-56	81	-29	2
0.270833	-3146	2452	-5236	-18253	-51	-2359	-2826	-12930	-87	-3383	-5756	-13768	-454	-4484	-7432	-9866	-87	4201	3643	-19052	-52	-860	11586	-12939	-178	-1822	12076	-17858	-197	-907	13990	-19274	-150	-127	-121	-65	-68	-57	-107	39	-150	20	33	-79	-22	-56	88	-29	0
0.271667	-3833	2370	-5334	-17660	-64	-2476	-2637	-12917	-99	-3491	-5650	-13698	-422	-4525	-7339	-9834	-68	4144	3627	-18898	-99	-1065	11653	-13222	-168	-1944	12031	-17710	-179	-921	13998	-18991	-147	-128	-119	-67	-65	-56	-104	41	-150	20	34	-75	-25	-57	82	-28	0
0.272500	-3847	2286	-5413	-17029	-65	-2608	-2439	-12907	-96	-3611	-5536	-13613	-292	-4575	-7233	-9802	-65	4100	3603	-18754	-131	-1271	11705	-13504	-166	-2074	11990	-17551	-169	-995	13963	-18685	-146	-105	-113	-66	-63	-53	-107	43	-148	18	35	-75	-19	-57	80	-29	2
0.273333	-3593	2206	-5511	-16368	-52	-2753	-2235	-12897	-113	-3749	-5415	-13530	-283	-4646	-7118	-9774	-85	4063	3566	-18623	-145	-1470	11735	-13783	-187	-2216	11935	-17400	-146	-1098	13883	-18369	-151	-129	-124	-68	-64	-58	-108	35	-151	17	30	-78	-26	-59	77	-34	-1
0.274167	-3642	2117	-5623	-15682	-68	-2907	-2033	-12882	-115	-3897	-5294	-13423	-314	-4716	-6985	-9737	-107	4034	3519	-18505	-158	-1658	11768	-14048	-196	-2354	11882	-17253	-122	-1228	13759	-18028	-150	-130	-121	-65	-64	-59	-105	40	-154	17	34	-75	-21	-57	81	-29	-1
0.275000	-3607	2032	-5739	-14971	-68	-3065	-1839	-12864	-94	-4041	-5164	-13332	-348	-4790	-6847	-9698	-73	4022	3465	-18398	-151	-1838	11772	-14309	-191	-2491	11821	-17115	-135	-1396	13572	-17678	-150	-127	-120	-64	-65	-55	-105	40	-150	19	35	-74	-24	-58	79	-30	0
0.275833	-3093	1944	-5865	-14245	-66	-3230	-1627	-12846	-82	-4190	-5039	-13219	-340	-4882	-6702	-9660	-67	4001	3395	-18303	-138	-2013	11748	-14555	-201	-2626	11774	-16996	-161	-1599	13358	-17314	-147	-126	-118	-63	-67	-58	-108	41	-150	23	37	-74	0	-56	82	-29	-1
0.276667	-2650	1849	-6010	-13520	-62	-3399	-1431	-12830	-78	-4340	-4914	-13100	-256	-4945	-6549	-9624	-69	3997	3319	-18221	-119	-2167	11703	-14785	-202	-2753	11717	-16891	-156	-1834	13083	-16941	-148	-122	-125	-66	-64	-57	-105	39	-151	16	36	-74	-24	-57	79	-32	-1
0.277500	-2363	1743	-6174	-12797	-68	-3567	-1254	-12813	-75	-4489	-4793	-12969	-200	-5020	-6392	-9589	-88	3980	3237	-18149	-143	-2318	11631	-15005	-191	-2871	11666	-16798	-165	-2101	12768	-16553	-154	-127	-120	-67	-63	-60	-108	29	-153	18	34	-75	-25	-57	79	-33	-1
0.278333	-1995	1635	-6348	-12093	-68	-3732	-1085	-12797	-101	-4629	-4669	-12832	-203	-5095	-6233	-9559	-80	3966	3151	-18082	-143	-2455	11534	-15200	-207	-2963	11617	-16722	-189	-2399	12411	-16159	-151	-129	-122	-65	-65	-58	-107	36	-156	18	37	-74	-25	-58	80	-30	-5
0.279167	-1672	1517	-6550	-11423	-63	-3891	-939	-12778	-91	-4765	-4549	-12690	-304	-5154	-6074	-9533	-61	3944	3061	-18023	-103	-2587	11419	-15382	-219	-3040	11577	-16664	-186	-2713	12026	-15754	-150	-129	-121	-68	-63	-52	-108	37	-154	20	36	-77	-23	-57	79	-30	-4
0.280000	-1341	1394	-6768	-10798	-58	-4041	-798	-12756	-49	-4888	-4436	-12543	-313	-5222	-5920	-9517	-63	3917	2971	-17967	-124	-2706	11291	-15534	-217	-3096	11546	-16618	-170	-3043	11607	-15340	-151	-132	-122	-66	-61	-58	-103	39	-151	20	37	-75	-22	-57	81	-31	-4
0.280833	-1028	1249	-7015	-10226	-68	-4187	-677	-12738	-66	-5006	-4323	-12389	-225	-5269	-5773	-9504	-72	3881	2898	-17916	-141	-2819	11144	-15672	-236	-3121	11527	-16581	-158	-3391	11169	-14916	-147	-122	-118	-65	-61	-58	-103	36	-150	20	39	-63	-31	-56	79	-28	0
0.281667	-772	1094	-7283	-9727	-56	-4323	-572	-12718	-76	-5113	-4220	-12243	-269	-5311	-5641	-9509	-78	3836	2784	-17861	-130	-2928	10988	-15775	-238	-3122	11510	-16558	-166	-3744	10713	-14490	-151	-129	-121	-66	-65	-64	-108	37	-151	18	35	-76	-24	-60	79	-31	-7
0.282500	-472	921	-7585	-9316	-61	-4456	-491	-12707	-84	-5212	-4120	-12113	-259	-5346	-5516	-9516	-78	3788	2688	-17805	-129	-3028	10832	-15855	-231	-3097	11511	-16536	-168	-4105	10263	-14047	-150	-122	-125	-63	-64	-60	-104	34	-155	17	39	-75	-22	-55	80	-31	0
0.283333	-97	735	-7901	-8991	-64	-4570	-414	-12689	-101	-5298	-4026	-11955	-190	-5366	-5401	-9540	-79	3733	2591	-17748	-114	-3123	10677	-15904	-235	-3044	11522	-16519	-133	-4458	9807	-13606	-151	-128	-124	-66	-62	-63	-105	38	-153	19	34	-75	-21	-60	81	-28	9
0.284167	374	530	-8250	-8774	-63	-4680	-363	-12673	-100	-5382	-3941	-11814	-251	-5382	-5302	-9573	-78	3675	2489	-17690	-119	-3214	10519	-15931	-233	-2966	11542	-16505	-124	-4809	9370	-13156	-150	-127	-120	-67	-63	-77	-117	35	-152	13	33	-77	-25	-58	81	-31	0
0.285000	606	293	-8624	-8670	-78	-4794	-323	-12657	-95	-5466	-3863	-11700	-164	-5396	-5219	-9616	-81	3616	2383	-17627	-152	-3299	10377	-15927	-203	-2860	11575	-16488	-93	-5138	8952	-12705	-151	-126	-126	-67	-64	-59	-104	38	-153	17	34	-77	-24	-58	79	-32	1
0.285833	719	72	-9020	-8682	-77	-4878	-297	-12640	-107	-5543	-3793	-11589	-65	-5402	-5153	-9664	-75	3561	2269	-17551	-129	-3377	10247	-15902	-234	-2739	11617	-16458	-81	-5452	8567	-12250	-147	-125	-122	-66	-64	-58	-135	37	-174	15	33	-80	-26	-57	79	-31	0
0.286667	903	-181	-9442	-8847	-72	-4959	-287	-12620	-111	-5615	-3734	-11489	-134	-5406	-5100	-9724	-77	3508	2152	-17474	-103	-3452	10134	-15855	-232	-2585	11671	-16421	-85	-5740	8235	-11796	-147	-127	-122	-66	-63	-60	-104	39	-152	17	36	-76	-21	-59	80	-29	-1
0.287500	1085	-448	-9873	-9087	-76	-5042	-284	-12600	-88	-5692	-3693	-11403	-64	-5413	-5062	-9791	-74	3468	2027	-17389	-105	-3514	10045	-15789	-229	-2446	11734	-16373	-77	-6005	7918	-11343	-150	-125	-124	-62	-60	-58	-103	19	-151	17	32	-80	-21	-58	81	-31	-1
0.288333	1352	-724	-10316	-9479	-58	-5116	-290	-12574	-85	-5765	-3655	-11328	9	-5421	-5034	-9854	-77	3436	1900	-17301	-112	-3570	9974	-15700	-230	-2287	11804	-16306	-84	-6241	7672	-10891	-149	-122	-120	-65	-62	-59	-102	41	-151	17	36	-75	-19	-62	84	-27	0
0.289167	1568	-1006	-10768	-9993	-57	-5197	-307	-12553	-122	-5843	-3638	-11271	-57	-5441	-5017	-9918	-77	3420	1758	-17203	-96	-3622	9924	-15601	-221	-2128	11877	-16226	-91	-6447	7488	-10447	-147	-122	-119	-63	-62	-60	-101	40	-142	18	34	-78	-24	-58	82	-28	1
0.290000	1619	-1293	-11224	-10632	-69	-5277	-332	-12517	-108	-5924	-3631	-11225	30	-5460	-5010	-9981	-82	3421	1606	-17110	-99	-3667	9892	-15494	-233	-1976	11951	-16127	-93	-6625	7355	-10015	-152	-130	-128	-70	-66	-61	-105	35	-152	11	30	-79	-24	-63	77	-34	-4
0.290833	1852	-1582	-11683	-11393	-72	-5367	-366	-12484	-83	-6010	-3644	-11201	135	-5496	-5008	-10036	-94	3436	1448	-17005	-114	-3707	9882	-15381	-253	-1840	12032	-16009	-110	-6763	7302	-9592	-150	-130	-125	-70	-64	-59	-109	34	-155	11	32	-80	-24	-62	77	-35	0
0.291667	2599	-1859	-12124	-12246	-68	-5454	-395	-12443	-74	-6085	-3663	-11174	58	-5540	-5006	-10083	-83	3477	1283	-16895	-95	-3736	9892	-15265	-233	-1727	12113	-15871	-103	-6868	7307	-9180	-151	-129	-126	-69	-65	-64	-107	37	-154	15	29	-78	-27	-60	78	-34	0
0.292500	3106	-2122	-12555	-13185	-57	-5547	-425	-12397	-102	-6166	-3701	-11162	-18	-5595	-5005	-10118	-81	3534	1119	-16783	-99	-3756	9919	-15151	-206	-1610	12195	-15716	-130	-6938	7385	-8782	-148	-128	-124	-75	-62	-61	-105	37	-150	17	27	-80	-24	-60	77	-32	0
0.293333	2833	-2365	-12962	-14194	-63	-5646	-463	-12346	-103	-6248	-3751	-11159	-57	-5665	-5000	-10139	-75	3606	945	-16673	-115	-3780	9954	-15018	-214	-1539	12272	-15540	-164	-6971	7533	-8407	-148	-127	-122	-70	-63	-60	-105	36	-149	15	30	-79	-19	-56	81	-38	1
0.294167	2409	-2583	-13342	-15249	-67	-5750	-497	-12292	-88	-6335	-3812	-11164	-34	-5747	-4996	-10145	-78	3698	771	-16558	-110	-3800	10002	-14948	-222	-1497	12348	-15350	-187	-6969	7741	-8058	-147	-126	-121	-68	-68	-58	-107	39	-148	17	24	-80	-22	-60	78	-31	1
0.295000	1934	-2757	-13681	-16335	-64	-5861	-535	-12234	-98	-6402	-3881	-11169	-13	-5842	-4981	-10136	-86	3798	596	-16445	-131	-3828	10059	-14857	-221	-1496	12421	-15152	-191	-6928	8017	-7730	-148	-126	-118	-69	-63	-58	-104	37	-149	19	35	-78	-23	-56	81	-30	-10
0.295833	1613	-2915	-13982	-17427	-73	-5977	-573	-12175	-120	-6478	-3963	-11186	-35	-5949	-4970	-10108	-90	3915	418	-16333	-137	-3856	10118	-14800	-200	-1536	12487	-14945	-172	-6862	8345	-7435	-147	-125	-120	-65	-59	-57	-104	36	-163	19	36	-77	-24	-56	78	-32	1
0.296667	1411	-3020	-14234	-18503	-70	-6096	-613	-12116	-127	-6551	-4053	-11192	-129	-6068	-4953	-10070	-76	4021	241	-16218	-98	-3903	10174	-14756	-187	-1625	12546	-14736	-174	-6761	8736	-7176	-146	-126	-120	-64	-61	-59	-104	38	-151	18	36	-77	-22	-56	81	-30	-1
0.297500	1189	-3080	-14432	-19542	-58	-6222	-655	-12055	-111	-6627	-4148	-11234	-48	-6175	-4937	-10018	-48	4134	64	-16104	-108	-3961	10226	-14732	-199	-1760	12596	-14526	-188	-6628	9168	-6954	-151	-127	-121	-66	-53	-59	-105	36	-151	19	35	-80	-21	-57	79	-30	-3
0.298333	1038	-3092	-14568	-20510	-68	-6337	-702	-11996	-105	-6696	-4250	-11224	49	-6338	-4916	-9951	-55	4242	-108	-15992	-133	-4028	10274	-14745	-198	-1944	12637	-14322	-199	-6469	9639	-6762	-149	-132	-125	-69	-68	-61	-111	35	-160	12	36	-79	-26	-59	78	-34	9
0.299167	937	-3059	-14645	-21385	-72	-6453	-754	-11942	-103	-6768	-4351	-11238	-32	-6486	-4899	-9877	-61	4340	-279	-15878	-108	-4133	10318	-14756	-201	-2175	12674	-14121	-191	-6288	10143	-6604	-151	-124	-127	-69	-83	-60	-120	38	-150	16	28	-77	-23	-57	78	-32	0
0.300000	946	-2968	-14647	-22142	-75	-6563	-810	-11881	-102	-6831	-4455	-11243	-48	-6635	-4879	-9791	-58	4429	-443	-15763	-93	-4260	10350	-14807	-217	-2456	12687	-13933	-199	-6094	10661	-6471	-151	-127	-124	-67	-65	-60	-107	38	-156	15	34	-76	-26	-57	81	-30	-3
0.300833	569	-2838	-14586	-22775	-72	-6663	-875	-11827	-134	-6901	-4558	-11244	-66	-6784	-4873	-9706	-53	4490	-604	-15644	-92	-4411	10376	-14878	-211	-2783	12712	-13759	-218	-5899	11181	-6364	-148	-131	-122	-66	-61	-60	-105	39	-151	17	36	-73	-22	-57	79	-30	-3
0.301667	39	-2662	-14449	-23259	-61	-6760	-948	-11785	-119	-6972	-4662	-11246	-77	-6932	-4872	-9619	-52	4551	-763	-15523	-99	-4594	10397	-14978	-227	-3161	12706	-13608	-237	-5705	11696	-6265	-148	-125	-120	-66	-62	-59	-108	41	-149	16	36	-75	-22	-58	82	-28	0
0.302500	-289	-2455	-14248	-23584	-64	-6854	-1035	-11740	-119	-7037	-4768	-11240	-104	-7079	-4884	-9540	-76	4576	-920	-15399	-103	-4811	10408	-15104	-219	-3581	12685	-13474	-215	-5526	12184	-6168	-148	-128	-122	-69	-62	-58	-108	41	-150	20	35	-73	-21	-55	82	-27	1
0.303333	-643	-2217	-13974	-23740	-66	-6935	-1132	-11695	-110	-7119	-4871	-11237	-164	-7221	-4907	-9466	-67	4584	-1069	-15277	-118	-5060	10411	-15250	-198	-4049	12634	-13363	-201	-5378	12647	-6081	-150	-128	-121	-64	-62	-59	-107	39	-153	16	34	-75	-22	-53	84	-29	0
0.304167	-975	-1964	-13637	-23715	-47	-7014	-1244	-11658	-49	-7191	-4969	-11224	-217	-7355	-4948	-9405	-61	4564	-1216	-15143	-121	-5340	10409	-15421	-202	-4551	12569	-13277	-215	-5265	13061	-5972	-152	-129	-121	-67	-61	-56	-109	36	-147	18	37	-74	-22	-52	79	-30	-3
0.305000	-1252	-1680	-13238	-23520	-42	-7088	-1370	-11632	-40	-7278	-5067	-11208	-282	-7472	-5007	-9362	-59	4530	-1354	-15009	-101	-5655	10403	-15614	-218	-5087	12473	-13221	-211	-5207	13411	-5830	-147	-128	-121	-68	-65	-58	-107	40	-151	17	34	-76	-24	-56	80	-30	1
0.305833	-1530	-1431	-12784	-23152	-49	-7162	-1510	-11599	-62	-7361	-5164	-11191	-249	-7584	-5093	-9335	-65	4468	-1492	-14868	-78	-5994	10387	-15826	-231	-5645	12351	-13176	-220	-5196	13693	-5654	-149	-130	-124	-70	-62	-57	-107	38	-135	18	34	-74	-21	-56	81	-29	1
0.306667	-1753	-1159	-12275	-22622	-45	-7235	-1657	-11571	-103	-7462	-5260	-11169	-95	-7680	-5175	-9326	-58	4386	-1617	-14720	-76	-6359	10364	-16056	-246	-6228	12200	-13157	-235	-5257	13895	-5434	-152	-129	-122	-69	-67	-59	-110	33	-154	16	32	-78	-25	-59	79	-34	-3
0.307500	-1917	-921	-11723	-21952	-59	-7311	-1819	-11549	-75	-7608	-5355	-11147	-7	-7766	-5287	-9335	-83	4291	-1738	-14572	-80	-6740	10337	-16308	-252	-6816	12009	-13157	-205	-5388	14016	-5162	-151	-129	-121	-72	-63	-58	-109	39	-151	19	34	-75	-25	-56	79	-27	1
0.308333	-2048	-689	-11127	-21145	-62	-7384	-1981	-11518	-51	-7664	-5446	-11118	-87	-7843	-5416	-9354	-75	4189	-1842	-14413	-32	-7138	10301	-16573	-254	-7410	11783	-13171	-194	-5597	14053	-4831	-146	-126	-118	-65	-60	-57	-105	38	-150	20	35	-77	-22	-55	81	-29	-1
0.309167	-2165	-492	-10508	-20241	-53	-7467	-2147	-11487	-59	-7773	-5540	-11092	-156	-7903	-5563	-9396	-57	4074	-1944	-14258	-34	-7540	10253	-16859	-246	-8001	11521	-13198	-207	-5884	13996	-4447	-148	-126	-122	-62	-62	-59	-145	41	-150	17	36	-72	-19	-60	80	-31	0
0.310000	-2266	-329	-9870	-19248	-57	-7560	-2324	-11463	-62	-7893	-5637	-11067	-102	-7961	-5733	-9449	-68	3950	-2036	-14094	-60	-7952	10183	-17164	-235	-8586	11220	-13235	-217	-6254	13849	-4008	-149	-129	-122	-65	-64	-62	-109	38	-152	16	34	-76	-25	-62	80	-33	-3
0.310833	-2318	-202	-9215	-18198	-58	-7662	-2498	-11432	-67	-8018	-5740	-11038	-133	-8017	-5920	-9485	-46	3828	-2120	-13924	-66	-8365	10094	-17483	-207	-9141	10883	-13272	-213	-6692	13622	-3517	-149	-129	-125	-68	-68	-64	-111	37	-156	7	33	-76	-26	-61	79	-32	0
0.311667	-2359	-116	-8547	-17123	-64	-7763	-2662	-11394	-69	-8145	-5839	-11012	-230	-8056	-6119	-9575	-66	3705	-2188	-13762	-64	-8757	9992	-17809	-203	-9673	10508	-13304	-212	-7184	13319	-2984	-151	-127	-122	-64	-60	-59	-108	38	-151	16	34	-77	-23	-61	79	-31	-1
0.312500	-2370	-67	-7880	-16023	-51	-7879	-2845	-11354	-75	-8275	-5946	-10983	-162	-8092	-6329	-9640	-64	3584	-2248	-13594	-73	-9139	9857	-18161	-234	-10152	10098	-13325	-208	-7721	12950	-2422	-154	-131	-121	-69	-62	-59	-112	40	-153	16	35	-74	-23	-59	80	-31	-1
0.313333	-2365	-56	-7220	-14959	-65	-8003	-2971	-11305	-83	-8406	-6056	-10960	-228	-8134	-6553	-9702	-56	3465	-2296	-13422	-67	-9506	9699	-18487	-228	-10596	9647	-13337	-210	-8313	12519	-1847	-149	-129	-121	-68	-63	-59	-108	38	-153	18	30	-77	-22	-62	71	-35	-8
0.314167	-2357	-84	-6570	-13933	-72	-8134	-3113	-11251	-74	-8538	-6175	-10932	-246	-8169	-6781	-9757	-57	3349	-2331	-13250	-72	-9841	9503	-18876	-227	-10992	9169	-13319	-210	-8910	12052	-1274	-153	-131	-121	-52	-62	-67	-110	34	-153	19	30	-75	-21	-57	79	-33	-4
0.315000	-2338	-139	-5938	-12969	-68	-8268	-3242	-11190	-78	-8670	-6292	-10901	-104	-8207	-7020	-9801	-56	3238	-2356	-13077	-74	-10157	9277	-19235	-225	-11337	8655	-13273	-230	-9501	11549	-730	-153	-131	-125	-68	-66	-61	-108	34	-154	15	29	-75	-26	-62	76	-38	-4
0.315833	-2308	-229	-5316	-12086	-72	-8412	-3362	-11126	-95	-8800	-6415	-10868	-208	-8248	-7252	-9828	-75	3128	-2366	-12901	-46	-10445	9020	-19605	-210	-11624	8122	-13188	-214	-10062	11034	-218	-148	-131	-122	-67	-59	-60	-104	37	-152	17	32	-75	-23	-60	81	-31	-1
0.316667	-2275	-335	-4701	-11287	-70	-8551	-3462	-11039	-73	-8912	-6536	-10825	-326	-8281	-7488	-9841	-81	3022	-2359	-12728	-60	-10702	8735	-19962	-194	-11854	7572	-13069	-220	-10574	10509	232	-150	-129	-122	-73	-64	-61	-108	37	-152	17	30	-78	-23	-60	78	-38	-5
0.317500	-2220	-465	-4125	-10603	-60	-8696	-3561	-10967	-65	-9019	-6669	-10776	-229	-8323	-7718	-9836	-81	2908	-2342	-12552	-91	-10929	8414	-20313	-205	-12036	6998	-12898	-236	-11024	9989	612	-171	-131	-122	-68	-65	-60	-108	34	-153	15	32	-75	-24	-59	81	-32	0
0.318333	-2143	-603	-3559	-10022	-62	-8833	-3648	-10865	-96	-9116	-6803	-10719	-160	-8355	-7940	-9815	-85	2796	-2311	-12377	-74	-11130	8072	-20643	-216	-12156	6410	-12676	-235	-11393	9479	897	-153	-129	-122	-69	-64	-61	-111	36	-150	-6	32	-75	-21	-57	77	-34	-6
0.319167	-2017	-745	-3018	-9551	-59	-8973	-3736	-10760	-96	-9196	-6923	-10650	-173	-8387	-8153	-9769	-67	2669	-2266	-12202	-80	-11299	7704	-20953	-223	-12238	5819	-12411	-238	-11664	8994	1084	-150	-128	-122	-69	-64	-65	-109	35	-154	15	30	-77	-21	-60	79	-31	0
0.320000	-1826	-884	-2493	-9192	-53	-9102	-3818	-10649	-76	-9258	-7076	-10569	-220	-8409	-8349	-9708	-79	2541	-2205	-12027	-79	-11442	7316	-21215	-208	-12270	5188	-12088	-215	-11827	8529	1178	-150	-132	-122	-66	-64	-58	-107	39	-151	12	34	-73	-21	-59	80	-31	-4
0.320833	-1749	-1013	-1988	-8932	-51	-9226	-3899	-10529	-97	-9304	-7212	-10471	-217	-8422	-8525	-9633	-78	2407	-2126	-11845	-64	-11563	6913	-21488	-183	-12270	4642	-11720	-179	-11880	8086	1164	-149	-128	-121	-66	-58	-57	-110	39	-158	3	34	-74	-22	-57	80	-29	-3
0.321667	-1810	-1129	-1503	-8773	-56	-9344	-3980	-10404	-93	-9332	-7349	-10364	-215	-8423	-8692	-9549	-60	2260	-2034	-11667	-77	-11657	6498	-21696	-146	-12220	4074	-11307	-139	-11833	7656	1048	-150	-128	-121	-66	-61	-56	-102	43	-149	19	35	-72	-25	-52	85	-28	-3
0.322500	-1769	-1231	-1032	-8700	-57	-9454	-4079	-10275	-100	-9326	-7489	-10247	-165	-8416	-8836	-9450	-65	2105	-1924	-11495	-57	-11738	6079	-21869	-130	-12195	3519	-10850	-116	-11682	7238	844	-146	-127	-119	-65	-61	-58	-102	41	-149	17	30	-76	-23	-56	82	-28	0
0.323333	-1638	-1312	-586	-8710	-52	-9552	-4179	-10138	-120	-9342	-7624	-10117	-144	-8390	-8961	-9345	-79	1937	-1808	-11313	-62	-11813	5654	-21998	-125	-12137	2986	-10367	-139	-11447	6813	549	-151	-134	-122	-69	-62	-62	-108	36	-152	15	34	-78	-23	-60	79	-29	-3
0.324167	-1586	-1365	-156	-8783	-51	-9641	-4300	-9999	-95	-9314	-7764	-9976	-220	-8351	-9061	-9235	-68	1770	-1668	-11153	-70	-11846	5239	-22071	-134	-12074	2486	-9850	-179	-11126	6396	197	-151	-130	-95	-68	-66	-61	-105	40	-152	16	34	-78	-25	-59	82	-29	-1
0.325000	-1967	-1389	258	-8908	-57	-9721	-4420	-9847	-100	-9283	-7893	-9823	-188	-8285	-9140	-9119	-63	1602	-1515	-10989	-72	-11876	4821	-22094	-133	-12014	2021	-9306	-179	-10757	5961	-197	-149	-131	-126	-73	-67	-60	-107	39	-153	16	32	-77	-25	-57	80	-30	-26
0.325833	-2220	-1379	655	-9073	-61	-9790	-4558	-9697	-102	-9237	-8020	-9669	-219	-8207	-9194	-9004	-70	1428	-1347	-10824	-70	-11892	4410	-22063	-103	-11964	1593	-8781	-178	-10353	5507	-621	-153	-128	-120	-66	-66	-63	-104	38	-150	11	33	-77	-24	-57	82	-30	0
0.326667	-1772	-1343	1038	-9275	-58	-9850	-4711	-9545	-110	-9177	-8142	-9505	-253	-8110	-9230	-8889	-68	1259	-1161	-10644	-90	-11907	4016	-21982	-101	-11917	1212	-8241	-179	-9938	5027	-1054	-148	-127	-120	-67	-64	-61	-107	38	-149	17	37	-76	-19	-60	82	-30	0
0.327500	-1464	-1278	1401	-9495	-57	-9902	-4871	-9373	-98	-9115	-8260	-9346	-160	-8003	-9243	-8779	-63	1094	-964	-10514	-77	-11910	3621	-21846	-94	-11898	878	-7723	-98	-9533	4518	-1455	-145	-125	-117	-66	-67	-57	-105	40	-147	19	37	-76	-21	-58	81	-29	2
0.328333	-1335	-1184	1747	-9730	-62	-9945	-5043	-9237	-76	-9047	-8369	-9181	-56	-7879	-9231	-8667	-57	939	-751	-10364	-58	-11909	3247	-21653	-84	-11895	591	-7223	-25	-9160	3981	-1866	-146	-126	-119	-65	-62	-59	-107	41	-147	18	37	-75	-18	-56	84	-28	2
0.329167	-1124	-1055	2054	-9976	-61	-9979	-5213	-9084	-78	-8978	-8475	-9020	-85	-7754	-9203	-8556	-65	795	-529	-10225	-38	-11906	2877	-21407	-91	-11907	355	-6762	-55	-8849	3421	-2212	-148	-121	-119	-63	-60	-58	-101	42	-148	20	41	-73	-19	-58	82	-29	3
0.330000	-971	-903	2370	-10223	-69	-10008	-5404	-8933	-86	-8911	-8574	-8871	-121	-7623	-9153	-8455	-72	664	-299	-10097	-51	-11926	2508	-21110	-126	-11935	167	-6355	-114	-8611	2842	-2501	-147	-125	-120	-67	-61	-62	-107	40	-150	16	34	-74	-17	-56	80	-31	0
0.330833	-860	-728	2646	-10474	-68	-10022	-5591	-8791	-108	-8850	-8637	-8726	-14	-7500	-9092	-8354	-55	546	-61	-9973	-90	-11915	2155	-20766	-164	-11978	33	-5995	-154	-8464	2252	-2732	-148	-126	-120	-69	-60	-60	-105	29	-155	18	37	-77	-21	-58	78	-35	0
0.331667	-803	-532	2908	-10726	-75	-10035	-5776	-8647	-136	-8791	-8743	-8590	-55	-7378	-9007	-8261	-59	451	185	-9859	-108	-11929	1817	-20380	-173	-12029	-53	-5698	-168	-8409	1671	-2893	-150	-130	-120	-69	-62	-65	-112	35	-153	12	34	-77	-22	-62	79	-33	-3
0.332500	-713	-311	3139	-10976	-74	-10032	-5953	-8510	-139	-8742	-8812	-8466	-112	-7274	-8908	-8160	-75	373	440	-9749	-125	-11944	1470	-19942	-158	-12081	-91	-5458	-146	-8452	1103	-2985	-151	-126	-120	-69	-61	-62	-107	37	-151	15	35	-79	-22	-58	80	-32	0
0.333333	-556	-69	3354	-11220	-68	-10028	-6115	-8376	-133	-8695	-8867	-8347	-112	-7173	-8790	-8058	-66	316	695	-9652	-119	-11976	1137	-19473	-161	-12134	-99	-5282	-148	-8598	572	-3008	-150	-127	-122	-68	-66	-63	-109	37	-150	12	46	-79	-25	-57	76	-15	0
0.334167	-455	179	3537	-11466	-72	-10009	-6270	-8243	-130	-8659	-8909	-8243	-210	-7098	-8663	-7955	-64	275	949	-9559	-94	-12014	811	-18962	-187	-12185	-65	-5168	-170	-8831	89	-2988	-155	-127	-120	-65	-64	-61	-107	38	-151	18	35	-78	-23	-57	79	-33	-4
0.335000	-351	440	3698	-11712	-74	-9994	-6411	-8121	-120	-8634	-8941	-8150	-180	-7045	-8524	-7850	-64	254	1197	-9487	-105	-12072	484	-18426	-181	-12237	-14	-5110	-168	-9144	-329	-2898	-148	-127	-119	-62	-63	-60	-110	39	-152	16	36	-75	-23	-47	80	-30	-1
0.335833	-238	707	3833	-11960	-66	-9972	-6535	-7999	-114	-8617	-8968	-8070	-97	-7026	-8378	-7742	-67	247	1438	-9408	-115	-12147	166	-17862	-165	-12265	55	-5104	-191	-9519	-675	-2785	-147	-133	-119	-65	-60	-53	-107	40	-149	18	34	-77	-18	-55	81	-31	0
0.336667	-165	980	3940	-12210	-72	-9947	-6637	-7875	-128	-8615	-8980	-8000	21	-7019	-8216	-7630	-70	256	1676	-9346	-104	-12239	-149	-17282	-158	-12294	123	-5142	-171	-9938	-936	-2646	-148	-126	-119	-66	-62	-60	-108	38	-152	16	26	-77	-21	-59	81	-30	2
0.337500	-80	1257	4017	-12464	-84	-9898	-6728	-7752	-134	-8618	-8983	-7941	50	-7048	-8055	-7513	-70	275	1898	-9295	-86	-12346	-456	-16686	-150	-12302	185	-5213	-153	-10401	-1107	-2503	-150	-129	-124	-66	-64	-60	-107	37	-149	19	36	-77	-24	-56	80	-28	-1
0.338333	15	1533	4069	-12713	-70	-9900	-6792	-7628	-144	-8636	-8980	-7897	-7	-7097	-7884	-7389	-57	325	2108	-9254	-69	-12469	-755	-16087	-171	-12307	230	-5308	-171	-10833	-1177	-2365	-147	-130	-124	-67	-63	-59	-108	40	-152	13	27	-78	-21	-58	80	-31	0
0.339167	74	1801	4091	-12957	-65	-9883	-6843	-7500	-146	-8661	-8968	-7864	8	-7172	-7713	-7266	-60	346	2295	-9222	-70	-12613	-1045	-15482	-180	-12304	246	-5426	-174	-11257	-1155	-2247	-148	-129	-125	-69	-64	-60	-108	37	-149	17	32	-79	-22	-60	79	-31	0
0.340000	-145	2068	4088	-13209	-75	-9871	-6882	-7368	-129	-8695	-8955	-7836	59	-7265	-7541	-7140	-67	389	2461	-9203	-66	-12773	-1331	-14873	-172	-12298	228	-5525	-177	-11642	-1050	-2159	-151	-132	-125	-69	-66	-63	-112	34	-153	13	29	-102	-24	-61	76	-43	16
0.340833	-497	2317	4054	-13449	-78	-9868	-6896	-7232	-122	-8741	-8921	-7815	-27	-7386	-7366	-7008	-66	438	2623	-9181	-76	-12942	-1593	-14289	-158	-12280	173	-5624	-136	-11963	-853	-2114	-148	-128	-133	-74	-65	-59	-107	38	-151	17	34	-77	-21	-56	79	-30	-1
0.341667	-319	2561	3995	-13675	-75	-9874	-6899	-7085	-113	-8790	-8908	-7804	2	-7492	-7193	-6884	-66	484	2780	-9168	-85	-13128	-1839	-13711	-145	-12278	63	-5710	-115	-12218	-592	-2109	-148	-130	-121	-66	-62	-59	-107	36	-151	25	33	-78	-24	-53	79	-29	-3
0.342500	-90	2778	3905	-13908	-81	-9893	-6893	-6936	-125	-8847	-8879	-7798	-13	-7628	-7026	-6742	-66	520	2863	-9162	-59	-13326	-2065	-13152	-136	-12278	-99	-5767	-99	-12389	-281	-2163	-146	-128	-122	-67	-67	-64	-110	39	-151	15	34	-76	-21	-58	79	-29	0
0.343333	-3	2988	3790	-14085	-86	-9922	-6881	-6779	-125	-8915	-8855	-7843	-198	-7771	-6861	-6607	-73	551	2950	-9157	-61	-13532	-2286	-12612	-155	-12295	-311	-5804	-113	-12469	74	-2268	-147	-129	-121	-61	-61	-61	-113	40	-150	16	33	-76	-24	-59	78	-30	2
0.344167	200	3184	3651	-14261	-88	-9961	-6866	-6619	-120	-8988	-8829	-7798	-108	-7910	-6704	-6486	-74	567	3012	-9153	-74	-13743	-2479	-12093	-156	-12331	-584	-5823	-131	-12452	441	-2429	-148	-131	-122	-65	-62	-62	-105	38	-153	12	34	-75	-23	-58	80	-27	-1
0.345000	320	3316	3484	-14407	-90	-10015	-6848	-6453	-129	-9068	-8799	-7803	-129	-8047	-6556	-6398	-85	571	3061	-9143	-59	-13959	-2652	-11610	-152	-12385	-905	-5782	-148	-12355	808	-2643	-149	-131	-121	-64	-61	-63	-107	38	-154	17	25	-74	-22	-60	76	-30	-3
0.345833	276	3437	3299	-14527	-95	-10071	-6833	-6284	-102	-9151	-8771	-7811	-219	-8182	-6419	-6257	-73	559	3082	-9133	-87	-14175	-2804	-11149	-165	-12463	-1268	-5720	-163	-12171	1158	-2902	-152	-129	-122	-64	-65	-62	-108	37	-152	15	35	-77	-18	-56	81	-31	0
0.346667	129	3525	3096	-14613	-96	-10137	-6816	-6116	-88	-9233	-8742	-7818	-234	-8302	-6293	-6153	-64	527	3071	-9113	-120	-14379	-2925	-10724	-154	-12561	-1671	-5641	-165	-11910	1467	-3209	-150	-127	-121	-64	-62	-59	-102	37	-158	18	32	-87	-23	-58	80	-33	-3
0.347500	217	3578	2876	-14666	-84	-10206	-6805	-5954	-93	-9319	-8711	-7825	-214	-8419	-6174	-6061	-60	470	3084	-9089	-114	-14583	-3029	-10332	-143	-12683	-2075	-5524	-150	-11589	1726	-3549	-152	-125	-119	-64	-62	-59	-103	37	-153	16	37	-74	-21	-55	81	-30	2
0.348333	356	3591	2651	-14685	-88	-10272	-6796	-5791	-91	-9405	-8685	-7828	-187	-8517	-6061	-5984	-64	396	3067	-9054	-121	-14772	-3107	-9974	-149	-12822	-2545	-5423	-152	-11220	1916	-3932	-149	-130	-120	-62	-62	-91	-109	45	-150	15	36	-75	-21	-58	76	-34	-3
0.349167	477	3565	2417	-14671	-85	-10339	-6797	-5638	-76	-9489	-8638	-7836	-254	-8598	-5983	-5909	-76	299	3041	-9012	-148	-14944	-3166	-9653	-162	-12973	-3000	-5299	-151	-10815	2036	-4328	-146	-127	-118	-62	-61	-59	-102	38	-150	16	36	-70	-22	-57	82	-29	4
0.350000	593	3505	2189	-14615	-80	-10393	-6790	-5484	-77	-9564	-8587	-7837	-268	-8661	-5907	-5858	-83	218	3016	-8960	-142	-15093	-3196	-9346	-180	-13134	-3443	-5183	-155	-10395	2066	-4751	-149	-129	-118	-63	-63	-58	-103	44	-150	13	35	-75	-23	-55	80	-33	-3
0.350833	670	3399	1964	-14532	-78	-10437	-6794	-5351	-87	-9638	-8537	-7837	-280	-8704	-5846	-5821	-77	46	2982	-8904	-129	-15222	-3216	-9086	-195	-13298	-3871	-5087	-165	-9977	2009	-5182	-150	-130	-121	-68	-65	-61	-109	38	-154	10	32	-73	-23	-60	79	-31	-4
0.351667	745	3259	1739	-14414	-79	-10466	-6792	-5224	-92	-9698	-8469	-7826	-280	-8729	-5796	-5794	-59	-112	2956	-8839	-146	-15320	-3211	-8844	-194	-13451	-4267	-4989	-155	-9565	1867	-5627	-150	-130	-116	-64	-61	-63	-105	40	-152	15	33	-74	-25	-56	81	-30	-4
0.352500	830	3082	1534	-14266	-91	-10480	-6791	-5111	-105	-9749	-8392	-7821	-360	-8731	-5765	-5769	-64	-284	2936	-8772	-143	-15388	-3188	-8630	-172	-13591	-4625	-4928	-160	-9171	1640	-6084	-149	-128	-121	-67	-63	-60	-105	39	-152	8	33	-77	-22	-56	79	-17	0
0.353333	891	2874	1347	-14094	-85	-10468	-6784	-5009	-107	-9784	-8303	-7809	-285	-8710	-5741	-5765	-72	-472	2919	-8699	-134	-15426	-3148	-8441	-166	-13708	-4933	-4898	-158	-8805	1336	-6543	-151	-129	-121	-68	-64	-55	-103	41	-153	13	34	-74	-25	-55	82	-29	-4
0.354167	916	2639	1189	-13893	-84	-10438	-6775	-4923	-100	-9809	-8204	-7787	-210	-8673	-5730	-5768	-56	-670	2914	-8626	-134	-15438	-3092	-8277	-181	-13794	-5181	-4905	-165	-8481	967	-7008	-150	-126	-120	-65	-60	-60	-104	43	-151	13	34	-75	-22	-56	82	-29	2
0.355000	962	2380	1049	-13676	-76	-10387	-6751	-4850	-74	-9811	-8089	-7764	-350	-8615	-5729	-5769	-31	-878	2916	-8557	-103	-15389	-3025	-8130	-174	-13839	-5363	-4955	-167	-8195	541	-7475	-146	-128	-124	-67	-64	-56	-107	42	-153	16	35	-72	-24	-56	84	-30	-1
0.355833	989	2105	962	-13445	-78	-10316	-6721	-4794	-84	-9802	-7954	-7739	-86	-8539	-5737	-5795	-25	-1097	2926	-8499	-107	-15315	-2946	-8006	-160	-13834	-5477	-5053	-170	-7957	77	-7949	-148	-126	-124	-65	-65	-58	-107	42	-150	13	34	-75	-24	-56	82	-29	-6
0.356667	994	1812	865	-13199	-86	-10226	-6678	-4757	-88	-9775	-7813	-7711	332	-8469	-5750	-5815	-47	-1325	2935	-8445	-114	-15206	-2856	-7900	-151	-13798	-5519	-5195	-171	-7763	-415	-8429	-151	-130	-126	-58	-66	-58	-109	38	-188	13	32	-77	-27	-59	79	-35	-5
0.357500	1008	1516	822	-12948	-75	-10123	-6623	-4729	-90	-9731	-7662	-7679	327	-8358	-5765	-5836	-33	-1552	2957	-8400	-111	-15067	-2753	-7807	-150	-13692	-5487	-5381	-170	-7604	-922	-8909	-149	-127	-121	-66	-62	-59	-109	40	-155	15	34	-95	-24	-61	81	-30	-3
0.358333	1009	1226	814	-12690	-62	-10001	-6552	-4709	-85	-9667	-7500	-7641	122	-8246	-5779	-5849	-43	-1780	2980	-8368	-110	-14890	-2643	-7733	-173	-13529	-5382	-5611	-180	-7482	-1417	-9395	-149	-129	-130	-69	-68	-57	-107	39	-154	17	33	-77	-23	-57	80	-32	-3
0.359167	998	940	836	-12430	-68	-9875	-6466	-4706	-68	-9587	-7324	-7602	138	-8129	-5791	-5900	-58	-2007	2999	-8346	-108	-14665	-2527	-7669	-193	-13314	-5215	-5889	-188	-7390	-1892	-9893	-152	-131	-125	-67	-64	-57	-108	39	-154	17	33	-76	-27	-58	80	-30	-3
0.360000	1120	664	886	-12172	-73	-9743	-6367	-4712	-88	-9517	-7143	-7559	190	-7996	-5795	-5867	-57	-2230	3013	-8351	-98	-14448	-2402	-7623	-184	-13036	-4985	-6201	-193	-7317	-2336	-10401	-149	-128	-122	-64	-64	-55	-110	39	-150	6	34	-77	-22	-56	81	-28	0
0.360833	1578	412	970	-11919	-62	-9606	-6249	-4730	-96	-9391	-6957	-7521	-1	-7878	-5795	-5864	-70	-2447	3017	-8369	-91	-14187	-2273	-7587	-172	-12715	-4697	-6554	-178	-7264	-2734	-10913	-144	-127	-118	-65	-62	-58	-105	41	-149	20	37	-75	-24	-57	82	-28	1
0.361667	1728	180	1068	-11676	-58	-9474	-6116	-4753	-63	-9273	-6765	-7479	-86	-7747	-5782	-5856	-60	-2661	3006	-8411	-99	-13910	-2147	-7566	-167	-12343	-4368	-6937	-177	-7214	-3081	-11450	-142	-124	-118	-65	-60	-53	-107	40	-146	21	35	-73	-18	-55	85	-28	2
0.362500	1442	-30	1189	-11440	-57	-9346	-5971	-4790	-69	-9153	-6585	-7444	-79	-7619	-5767	-5833	-35	-2868	2979	-8481	-85	-13619	-2022	-7562	-197	-11933	-4004	-7354	-196	-7174	-3368	-12002	-146	-127	-119	-64	-61	-57	-103	41	-151	17	35	-82	-19	-55	78	-29	2
0.363333	1317	-216	1321	-11180	-60	-9231	-5819	-4837	-94	-9032	-6400	-7402	-101	-7492	-5740	-5808	-29	-3066	2924	-8572	-79	-13323	-1903	-7569	-214	-11490	-3606	-7809	-174	-7130	-3586	-12575	-148	-124	-120	-88	-61	-59	-105	38	-150	21	35	-74	-24	-57	84	-29	1
0.364167	1113	-366	1465	-10999	-63	-9122	-5651	-4891	-100	-8909	-6217	-7369	-77	-7368	-5703	-5776	-50	-3256	2845	-8723	-100	-13019	-1792	-7591	-197	-11013	-3193	-8293	-188	-7088	-3739	-13174	-148	-126	-124	-65	-64	-59	-107	38	-149	18	34	-76	-31	-56	74	-32	-3
0.365000	1131	-491	1609	-10794	-64	-9027	-5475	-4954	-109	-8789	-6042	-7312	-212	-7249	-5659	-5735	-66	-3436	2741	-8845	-112	-12717	-1691	-7634	-196	-10528	-2772	-8805	-187	-7032	-3824	-13796	-150	-128	-118	-67	-67	-63	-110	36	-158	16	29	-77	-26	-58	77	-32	-6
0.365833	1172	-589	1754	-10604	-66	-8946	-5285	-5022	-120	-8673	-5867	-7299	-134	-7130	-5606	-5698	-63	-3601	2610	-9022	-82	-12411	-1603	-7683	-197	-10047	-2343	-9333	-188	-6967	-3841	-14435	-152	-130	-118	-66	-63	-60	-108	39	-150	19	33	-73	-21	-57	71	-29	0
0.366667	932	-648	1897	-10413	-57	-8869	-5085	-5092	-112	-8559	-5695	-7264	-159	-7019	-5543	-5649	-91	-3755	2454	-9226	-96	-12129	-1532	-7748	-204	-9532	-1930	-9891	-179	-6896	-3794	-15100	-149	-127	-121	-67	-65	-58	-107	37	-152	18	33	-74	-26	-56	80	-28	0
0.367500	925	-688	2025	-10235	-53	-8808	-4883	-5171	-107	-8457	-5530	-7234	-282	-6903	-5476	-5611	-83	-3901	2276	-9455	-100	-11850	-1481	-7831	-211	-9038	-1530	-10469	-152	-6814	-3687	-15791	-149	-126	-118	-63	-61	-60	-105	40	-147	21	35	-67	-21	-53	79	-28	-5
0.368333	1204	-705	2138	-10068	-58	-8755	-4676	-5231	-128	-8361	-5370	-7207	-276	-6790	-5401	-5571	-65	-4027	2065	-9705	-56	-11593	-1447	-7928	-224	-8561	-1151	-11074	-167	-6734	-3538	-16499	-147	-113	-116	-63	-61	-57	-102	40	-150	20	35	-76	-19	-53	84	-27	2
0.369167	1142	-704	2233	-9905	-63	-8710	-4461	-5338	-135	-8275	-5215	-7179	-307	-6683	-5318	-5540	-68	-4150	1833	-9974	-53	-11346	-1441	-8045	-224	-8102	-797	-11701	-158	-6646	-3349	-17225	-149	-127	-118	-64	-59	-57	-104	41	-148	21	38	-76	-17	-53	82	-29	0
0.370000	898	-685	2310	-9749	-65	-8675	-4249	-5404	-127	-8193	-5063	-7154	-305	-6584	-5236	-5527	-55	-4261	1589	-10258	-77	-11137	-1463	-8185	-218	-7673	-475	-12347	-155	-6572	-3135	-17964	-155	-125	-118	-62	-61	-52	-104	42	-150	19	34	-75	-22	-55	81	-29	-1
0.370833	825	-659	2357	-9595	-61	-8640	-4030	-5530	-103	-8117	-4913	-7137	-362	-6483	-5149	-5524	-63	-4367	1324	-10557	-66	-10948	-1506	-8342	-211	-7270	-185	-13010	-155	-6501	-2900	-18710	-150	-128	-122	-68	-63	-61	-109	39	-150	19	32	-77	-24	-58	79	-29	0
0.371667	765	-618	2383	-9449	-56	-8602	-3807	-5631	-97	-8043	-4773	-7123	-503	-6382	-5055	-5529	-35	-4458	1055	-10850	-32	-10781	-1569	-8516	-223	-6907	68	-13687	-174	-6435	-2654	-19460	-154	-128	-118	-65	-64	-60	-103	40	-151	20	34	-76	-24	-57	80	-29	0
0.372500	716	-579	2383	-9300	-74	-8567	-3588	-5733	-128	-7967	-4612	-7101	-665	-6286	-4953	-5551	-35	-4548	781	-11143	-38	-10642	-1658	-8716	-217	-6577	287	-14377	-177	-6385	-2412	-20212	-150	-128	-119	-68	-66	-60	-109	39	-150	18	37	-78	-21	-56	77	-29	-4
0.373333	591	-538	2357	-9177	-75	-8530	-3371	-5840	-135	-7893	-4466	-7092	-773	-6197	-4845	-5590	-60	-4624	512	-11426	-95	-10536	-1766	-8936	-210	-6288	470	-15089	-177	-6351	-2182	-20940	-150	-127	-119	-69	-67	-63	-108	38	-153	16	32	-80	-28	-62	77	-33	-5
0.374167	373	-499	2301	-9013	-66	-8487	-3152	-5947	-116	-7810	-4311	-7084	-734	-6105	-4725	-5639	-73	-4693	253	-11711	-84	-10448	-1878	-9176	-220	-6037	622	-15789	-168	-6327	-1961	-21648	-147	-129	-121	-67	-65	-60	-105	40	-150	16	33	-75	-22	-56	75	-29	1
0.375000	217	-461	2226	-8862	-62	-8436	-2927	-6035	-113	-7721	-4156	-7075	-935	-6013	-4596	-5697	-56	-4753	13	-11932	-60	-10393	-2011	-9443	-225	-5829	740	-16498	-190	-6314	-1768	-22326	-148	-130	-120	-66	-60	-57	-105	39	-151	17	35	-76	-21	-58	78	-31	1
0.375833	51	-436	2122	-8723	-59	-8380	-2709	-6156	-136	-7622	-3980	-7069	-1029	-5923	-4455	-5776	-48	-4803	-210	-12151	-85	-10367	-2134	-9738	-238	-5675	822	-17202	-205	-6312	-1606	-22964	-148	-129	-120	-68	-64	-62	-109	38	-151	17	35	-75	-30	-60	79	-31	-3
0.376667	235	-411	1993	-8582	-67	-8313	-2487	-6259	-153	-7510	-3814	-7071	-922	-5836	-4302	-5853	-78	-4844	-409	-12337	-85	-10367	-2272	-10052	-253	-5543	876	-17902	-217	-6325	-1474	-23562	-164	-127	-118	-66	-65	-55	-109	36	-153	16	34	-79	-23	-59	77	-31	-6
0.377500	1832	-395	1837	-8447	-81	-8245	-2264	-6365	-141	-7401	-3632	-7073	-1008	-5745	-4133	-5939	-75	-4873	-578	-12486	-67	-10393	-2392	-10392	-254	-5467	901	-18587	-219	-6331	-1370	-24103	-150	-128	-121	-66	-63	-63	-108	35	-153	18	35	-77	-24	-59	78	-43	-3
0.378333	2932	-386	1661	-8311	-81	-8164	-2001	-6468	-127	-7274	-3445	-7084	-973	-5656	-3951	-6029	-84	-4885	-712	-12605	-75	-10437	-2497	-10761	-238	-5432	902	-19267	-216	-6346	-1301	-24591	-150	-130	-122	-66	-64	-59	-108	37	-151	16	30	-77	-21	-58	76	-33	-3
0.379167	1828	-387	1465	-8194	-85	-8081	-1808	-6572	-156	-7136	-3246	-7097	-981	-5565	-3755	-6114	-83	-4883	-817	-12684	-78	-10512	-2591	-11155	-222	-5438	877	-19931	-212	-6355	-1265	-25014	-149	-130	-124	-66	-65	-62	-112	36	-154	-1	34	-77	-27	-59	77	-31	0
0.380000	1397	-389	1249	-8078	-92	-7986	-1569	-6672	-159	-6994	-3038	-7142	-1102	-5477	-3527	-6195	-76	-4859	-880	-12733	-67	-10605	-2651	-11575	-231	-5483	828	-20577	-219	-6355	-1251	-25368	-150	-127	-120	-66	-68	-69	-109	40	-153	18	33	-77	-25	-62	79	-31	-1
0.380833	1291	-386	1011	-7967	-93	-7894	-1327	-6772	-105	-6839	-2815	-7139	-893	-5384	-3288	-6273	-79	-4817	-909	-12741	-81	-10719	-2690	-12002	-239	-5565	762	-21201	-235	-6348	-1257	-25656	-149	-128	-120	-67	-64	-59	-107	36	-153	18	33	-75	-19	-59	81	-31	-1
0.381667	671	-395	755	-7867	-91	-7794	-1075	-6871	-119	-6691	-2585	-7164	-830	-5297	-3036	-6345	-85	-4758	-906	-12727	-117	-10851	-2701	-12498	-223	-5691	673	-21818	-233	-6335	-1285	-25878	-154	-131	-120	-72	-51	-63	-108	37	-153	16	29	-78	-23	-59	78	-34	-5
0.382500	-306	-398	473	-7787	-100	-7695	-819	-6971	-102	-6539	-2349	-7207	-747	-5211	-2759	-6435	-65	-4669	-869	-12684	-134	-11000	-2687	-12995	-230	-5848	566	-22411	-213	-6308	-1316	-26029	-149	-130	-122	-68	-59	-58	-97	37	-155	15	30	-74	-23	-58	81	-31	-4
0.383333	-1054	-400	188	-7713	-116	-7588	-543	-7063	-49	-6389	-2091	-7243	-413	-5124	-2467	-6457	-55	-4555	-801	-12618	-156	-11162	-2645	-13510	-230	-6033	442	-22988	-230	-6277	-1355	-26117	-128	-133	-122	-70	-62	-61	-108	36	-152	15	32	-77	-22	-60	78	-32	-3
0.384167	-966	-376	-117	-7656	-105	-7482	-273	-7163	-55	-6241	-1827	-7292	-153	-5045	-2161	-6506	-62	-4421	-710	-12536	-176	-11339	-2587	-14051	-224	-6252	296	-23556	-243	-6241	-1388	-26137	-148	-128	-122	-70	-64	-61	-108	38	-153	16	32	-75	-24	-61	81	-33	-1
0.385000	-1057	-352	-439	-7614	-111	-7380	13	-7266	-65	-6097	-1552	-7343	140	-4972	-1841	-6541	-64	-4250	-597	-12442	-189	-11523	-2511	-14610	-225	-6491	138	-24108	-224	-6199	-1413	-26097	-152	-132	-125	-67	-60	-59	-108	36	-152	16	29	-76	-21	-60	82	-32	0
0.385833	-1197	-307	-773	-7587	-116	-7273	309	-7363	-46	-5972	-1275	-7405	465	-4905	-1515	-6578	-39	-4056	-466	-12338	-189	-11714	-2443	-15183	-217	-6750	-39	-24643	-206	-6161	-1420	-26011	-151	-129	-125	-68	-64	-58	-107	39	-156	15	32	-78	-22	-59	80	-31	-3
0.386667	-1213	-252	-1115	-7576	-115	-7164	608	-7465	-15	-5850	-985	-7470	732	-4848	-1183	-6614	-73	-3841	-322	-12234	-197	-11914	-2347	-15775	-218	-7023	-231	-25165	-201	-6127	-1412	-25877	-136	-156	-124	-70	-76	-60	-109	39	-150	17	32	-77	-17	-59	80	-31	0
0.387500	-1254	-173	-1468	-7578	-110	-7055	910	-7567	-32	-5737	-698	-7542	857	-4802	-848	-6647	-94	-3598	-171	-12119	-205	-12125	-2277	-16372	-214	-7301	-439	-25672	-182	-6102	-1377	-25704	-148	-126	-120	-66	-64	-58	-104	23	-152	18	33	-76	-28	-59	84	-29	0
0.388333	-1222	-91	-1830	-7625	-101	-6948	1215	-7671	-11	-5636	-407	-7619	969	-4765	-511	-6684	-64	-3342	-22	-12022	-168	-12316	-2221	-16979	-206	-7582	-659	-26161	-164	-6079	-1322	-25498	-147	-126	-124	-69	-65	-61	-104	41	-151	18	33	-74	-22	-58	84	-29	0
0.389167	-1062	32	-2194	-7637	-101	-6835	1516	-7769	8	-5543	-126	-7703	1124	-4745	-186	-6728	-44	-3072	122	-11925	-162	-12517	-2200	-17599	-215	-7861	-902	-26636	-177	-6079	-1240	-25273	-148	-127	-118	-67	-64	-58	-104	39	-177	18	35	-75	-25	-60	81	-39	2
0.390000	-1010	156	-2565	-7699	-116	-6717	1808	-7870	15	-5465	144	-7793	1268	-4733	123	-6785	-61	-2787	253	-11844	-164	-12725	-2222	-18231	-213	-8128	-1159	-27091	-183	-6086	-1143	-25038	-149	-129	-129	-69	-65	-64	-114	34	-153	13	33	-78	-22	-61	78	-33	-1
0.390833	-1127	297	-2939	-7756	-105	-6594	2092	-7973	36	-5391	402	-7893	1315	-4741	409	-6850	-62	-2493	371	-11771	-112	-12925	-2285	-18865	-216	-8372	-1426	-27513	-182	-6104	-1018	-24795	-150	-131	-124	-69	-64	-60	-108	37	-152	11	30	-77	-24	-61	79	-34	-4
0.391667	-1178	451	-3306	-7835	-91	-6460	2366	-8067	47	-5320	644	-7989	1268	-4747	679	-6924	-59	-2192	474	-11704	-105	-13120	-2393	-19496	-222	-8601	-1694	-27900	-161	-6127	-875	-24543	-150	-130	-119	-70	-65	-61	-108	34	-153	13	33	-79	-22	-57	79	-33	-4
0.392500	-1222	613	-3667	-7930	-75	-6314	2624	-8156	69	-5253	860	-8085	1142	-4749	916	-6988	-67	-1890	553	-11653	-129	-13306	-2550	-20130	-207	-8797	-1963	-28250	-134	-6164	-715	-24302	-151	-128	-122	-67	-63	-60	-94	37	-154	17	41	-74	-19	-60	75	-33	-3
0.393333	-1290	786	-4021	-8039	-61	-6161	2853	-8238	89	-5191	1044	-8189	967	-4798	1114	-7114	-68	-1592	612	-11609	-133	-13487	-2756	-20761	-202	-8967	-2223	-28549	-130	-6178	-534	-24063	-155	-131	-122	-67	-63	-61	-105	33	-155	15	34	-77	-22	-58	80	-33	-4
0.394167	-1279	956	-4362	-8163	-61	-5992	3065	-8316	84	-5125	1198	-8294	750	-4839	1273	-7232	-45	-1302	633	-11580	-95	-13660	-2996	-21382	-201	-9112	-2464	-28799	-137	-6256	-338	-23828	-149	-128	-124	-70	-62	-57	-104	38	-150	16	32	-78	-21	-58	95	-31	-4
0.395000	-1258	1126	-4685	-8301	-80	-5817	3245	-8388	66	-5068	1320	-8400	623	-4887	1384	-7350	-50	-1020	635	-11555	-86	-13828	-3268	-22004	-190	-9233	-2663	-28984	-154	-6314	-120	-23596	-147	-162	-120	-65	-60	-57	-103	40	-151	17	36	-75	-19	-56	82	-28	0
0.395833	-1292	1291	-4998	-8455	-60	-5627	3393	-8460	55	-4994	1393	-8506	400	-4943	1441	-7487	-46	-756	603	-11539	-81	-13990	-3540	-22611	-182	-9341	-2813	-29105	-171	-6384	113	-23369	-150	-130	-122	-68	-59	-57	-103	39	-152	19	23	-75	-19	-56	82	-46	0
0.396667	-1350	1452	-5292	-8626	-50	-5429	3506	-8534	30	-4931	1428	-8611	206	-5005	1446	-7635	-55	-501	543	-11533	-92	-14141	-3811	-23210	-194	-9443	-2894	-29156	-172	-6468	374	-23134	-149	-129	-95	-66	-62	-59	-103	36	-151	17	34	-75	-19	-56	80	-30	0
0.397500	-1306	1596	-5567	-8809	-51	-5236	3588	-8608	16	-4869	1423	-8720	141	-5078	1389	-7793	-67	-265	452	-11519	-67	-14287	-4043	-23790	-177	-9538	-2887	-29135	-135	-6570	676	-22889	-148	-130	-121	-66	-64	-61	-105	42	-150	18	36	-74	-24	-58	80	-27	-5
0.398333	-876	1730	-5813	-9009	-56	-5047	3628	-8690	-7	-4814	1369	-8825	-23	-5162	1275	-7954	-79	-42	338	-11546	-64	-14427	-4216	-24352	-169	-9655	-2782	-29039	-116	-6680	1011	-22623	-148	-130	-125	-69	-66	-63	-109	36	-154	16	28	-77	-24	-60	78	-30	-4
0.399167	-608	1843	-6042	-9231	-43	-4845	3633	-8780	-39	-4759	1274	-8932	-80	-5255	1102	-8122	-75	159	202	-11556	-75	-14555	-4307	-24893	-163	-9781	-2541	-28861	-115	-6842	1395	-22326	-155	-132	-126	-69	-65	-59	-108	40	-156	17	35	-76	-46	-59	79	-31	-4
0.400000	-862	1948	-6234	-9480	-32	-4652	3610	-8877	-63	-4713	1145	-9029	-180	-5351	877	-8284	-69	356	52	-11568	-46	-14678	-4294	-25407	-136	-9933	-2176	-28616	-111	-7022	1824	-21988	-147	-127	-122	-62	-62	-59	-107	38	-151	19	33	-75	-21	-59	80	-28	1
0.400833	-975	2036	-6405	-9695	-16	-4470	3547	-8988	-69	-4677	975	-9127	-331	-5461	590	-8448	-68	530	-117	-11588	-7	-14795	-4151	-25892	-120	-10126	-1666	-28303	-107	-7241	2318	-21604	-151	-126	-120	-63	-65	-61	-107	41	-150	23	39	-72	-24	-55	82	-25	3
0.401667	-1015	2108	-6549	-9962	-18	-4306	3454	-9119	-117	-4659	767	-9228	-470	-5588	247	-8608	-75	694	-292	-11614	-21	-14904	-3864	-26348	-144	-10362	-1016	-27935	-112	-7507	2865	-21165	-147	-125	-120	-66	-62	-57	-107	42	-151	22	34	-73	-22	-56	82	-28	0
0.402500	-1079	2163	-6667	-10236	-24	-4164	3326	-9266	-166	-4662	523	-9330	-699	-5729	-142	-8766	-64	843	-471	-11645	-15	-15010	-3421	-26773	-136	-10648	-224	-27518	-120	-7823	3482	-20655	-147	-130	-119	-64	-64	-59	-105	40	-150	24	37	-74	-19	-56	85	-28	0
0.403333	-1086	2207	-6751	-10517	7	-4042	3170	-9429	-176	-4679	249	-9426	-632	-5884	-594	-8914	-45	982	-661	-11689	21	-15108	-2811	-27169	-129	-10978	718	-27065	-116	-8196	4154	-20076	-148	-126	-118	-63	-58	-55	-105	40	-151	22	35	-72	-18	-57	81	-30	0
0.404167	-1112	2240	-6818	-10816	0	-3949	2983	-9607	-191	-4727	-58	-9531	-544	-6043	-1079	-9046	-55	1107	-834	-11739	20	-15205	-2031	-27525	-121	-11355	1793	-26590	-131	-8627	4906	-19414	-148	-127	-120	-64	-62	-58	-104	39	-151	19	38	-65	-19	-55	85	-30	-1
0.405000	-1137	2265	-6829	-11126	-1	-3877	2771	-9798	-235	-4795	-389	-9628	-685	-6234	-1611	-9168	-65	1228	-1000	-11802	33	-15294	-1075	-27851	-119	-11771	2982	-26105	-150	-9109	5706	-18686	-152	-127	-117	-117	-65	-55	-102	38	-153	21	38	-74	-23	-56	84	-28	-4
0.405833	-1126	2284	-6866	-11454	1	-3839	2532	-10001	-247	-4890	-745	-9730	-763	-6431	-2175	-9272	-63	1343	-1153	-11880	61	-15380	35	-28150	-131	-12218	4271	-25626	-143	-9645	6564	-17866	-149	-127	-119	-65	-62	-58	-105	38	-155	20	37	-70	-22	-53	82	-28	0
0.406667	-1141	2299	-6854	-11788	10	-3828	2271	-10211	-240	-5006	-1124	-9831	-800	-6640	-2772	-9361	-59	1450	-1288	-11966	78	-15461	1289	-28409	-125	-12690	5628	-25161	-146	-10230	7468	-16972	-152	-133	-119	-66	-63	-61	-109	39	-154	18	35	-75	-21	-62	81	-31	-4
0.407500	-1173	2313	-6821	-12127	15	-3854	1988	-10422	-215	-5157	-1523	-9930	-746	-6856	-3392	-9422	-64	1561	-1405	-12069	74	-15525	2661	-28636	-125	-13166	7046	-24713	-156	-10854	8433	-15992	-146	-126	-118	-63	-61	-60	-102	28	-153	21	39	-68	-23	-55	85	-27	0
0.408333	-1170	2328	-6765	-12496	19	-3898	1686	-10629	-210	-5324	-1941	-10023	-561	-7087	-4029	-9464	-63	1670	-1474	-12188	39	-15575	4137	-28830	-125	-13633	8513	-24295	-147	-11498	9442	-14958	-148	-126	-119	-64	-61	-58	-102	42	-150	21	37	-70	-19	-56	85	-26	1
0.409167	-1169	2343	-6699	-12823	16	-3974	1356	-10840	-237	-5523	-2383	-10107	-440	-7324	-4678	-9491	-65	1757	-1525	-12326	46	-15606	5688	-28998	-122	-14084	9972	-23906	-144	-12155	10468	-13854	-148	-125	-117	-63	-63	-19	-103	43	-150	20	33	-80	-19	-56	85	-28	0
0.410000	-1193	2355	-6636	-13180	7	-4082	1011	-11037	-236	-5745	-2843	-10201	-497	-7567	-5335	-9475	-77	1881	-1551	-12483	61	-15617	7297	-29129	-120	-14496	11422	-23550	-156	-12805	11525	-12702	-147	-125	-121	-70	-63	-56	-102	42	-150	21	33	-74	-23	-58	85	-27	0
0.410833	-1173	2370	-6531	-13543	3	-4217	614	-11231	-202	-5990	-3328	-10278	-431	-7816	-5995	-9445	-60	1990	-1547	-12650	66	-15601	8927	-29233	-118	-14854	12832	-23216	-141	-13436	12606	-11510	-149	-127	-120	-66	-62	-60	-104	40	-151	18	34	-74	-24	-58	84	-18	-8
0.411667	-1137	2388	-6438	-13901	12	-4375	208	-11416	-201	-6253	-3829	-10335	-403	-8061	-6648	-9386	-52	2104	-1507	-12856	59	-15542	10559	-29298	-118	-15141	14192	-22898	-138	-14024	13708	-10292	-150	-126	-120	-68	-62	-59	-104	41	-149	19	35	-74	-23	-55	84	-26	-3
0.412500	-1111	2402	-6340	-14261	1	-4558	-230	-11580	-188	-6533	-4352	-10381	-350	-8310	-7298	-9293	-52	2217	-1436	-13068	50	-15445	12153	-29328	-125	-15352	15482	-22585	-143	-14561	14823	-9017	-149	-126	-120	-75	-66	-59	-103	40	-152	18	34	-75	-24	-58	85	-28	-1
0.413333	-1059	2410	-6225	-14621	-13	-4765	-698	-11722	-141	-6826	-4906	-10407	-284	-8552	-7934	-9189	-53	2338	-1339	-13303	22	-15300	13701	-29333	-141	-15476	16695	-22262	-146	-15016	15950	-7751	-150	-126	-120	-66	-65	-61	-103	41	-150	18	35	-75	-19	-56	82	-28	0
0.414167	-1002	2423	-6144	-14983	-5	-4996	-1199	-11858	-145	-7135	-5486	-10413	-365	-8790	-8555	-9053	-65	2461	-1222	-13544	-5	-15100	15181	-29281	-141	-15514	17821	-21916	-156	-15397	17075	-6489	-150	-128	-118	-67	-64	-58	-103	40	-154	20	34	-76	-19	-58	82	-31	2
0.415000	-930	2429	-6061	-15337	-28	-5255	-1743	-11978	-169	-7451	-6091	-10399	-405	-9015	-9158	-8899	-72	2586	-1064	-13807	-16	-14841	16582	-29197	-142	-15459	18846	-21529	-176	-15678	18199	-5245	-151	-127	-120	-69	-64	-64	-109	38	-153	18	36	-76	-24	-59	79	-32	-5
0.415833	-878	2421	-5965	-15686	-34	-5542	-2318	-12067	-154	-7776	-6721	-10368	-289	-9230	-9771	-8723	-66	2715	-889	-14079	-22	-14517	17898	-29064	-142	-15318	19771	-21085	-200	-15852	19327	-4022	-149	-129	-119	-66	-65	-57	-105	39	-151	18	37	-77	-23	-58	79	-30	0
0.416667	-827	2416	-5882	-16034	-28	-5875	-2927	-12137	-155	-8097	-7376	-10310	-164	-9426	-10322	-8525	-58	2850	-688	-14372	-24	-14128	19110	-28888	-158	-15096	20594	-20568	-207	-15912	20448	-2824	-149	-129	-129	-67	-61	-59	-108	36	-152	16	35	-75	-19	-57	79	-30	0
0.417500	-788	2399	-5804	-16371	-30	-6191	-3576	-12189	-130	-8420	-8059	-10234	-265	-9605	-10894	-8320	-62	2982	-470	-14667	-9	-13674	20225	-28663	-169	-14807	21314	-19957	-181	-15872	21557	-1677	-150	-127	-119	-69	-64	-61	-107	39	-151	17	35	-76	-24	-58	81	-32	-5
0.418333	-948	2375	-5730	-16705	-49	-6558	-4258	-12225	-103	-8731	-8765	-10140	-262	-9763	-11433	-8101	-60	3110	-228	-14967	-33	-13148	21226	-28392	-166	-14501	21943	-19243	-176	-15715	22657	-581	-153	-128	-120	-70	-63	-59	-103	37	-155	17	33	-75	-22	-58	80	-30	-3
0.419167	-1125	2346	-5661	-17033	-49	-6956	-4970	-12235	-116	-9043	-9498	-10032	-134	-9904	-11972	-7884	-72	3233	26	-15276	-61	-12562	22164	-28061	-172	-14067	22484	-18416	-177	-15460	23737	457	-154	-130	-125	-68	-65	-73	-108	37	-151	15	35	-77	-7	-57	79	-31	-6
0.420000	-982	2311	-5594	-17379	-40	-7386	-5713	-12222	-98	-9337	-10246	-9912	-174	-10012	-12499	-7651	-80	3354	299	-15583	-59	-11906	23014	-27682	-174	-13649	22945	-17471	-178	-15093	24792	1427	-150	-129	-133	-68	-62	-58	-109	38	-150	13	32	-75	-19	-59	79	-29	1
0.420833	-853	2274	-5525	-17665	-59	-7853	-6474	-12184	-67	-9608	-10998	-9782	-234	-10095	-13011	-7429	-65	3472	587	-15895	-70	-11192	23789	-27249	-177	-13210	23337	-16414	-181	-14690	25810	2318	-149	-126	-120	-67	-61	-57	-104	38	-149	19	34	-75	-24	-56	84	-30	-6
0.421667	-779	2230	-5450	-17973	-64	-8349	-7235	-12121	-86	-9865	-11754	-9647	-109	-10154	-13515	-7210	-59	3575	887	-16209	-46	-10434	24494	-26770	-191	-12771	23665	-15254	-160	-14207	26792	3129	-149	-128	-121	-66	-61	-57	-105	40	-152	17	34	-76	-22	-57	82	-29	0
0.422500	-672	2183	-5388	-18271	-66	-8872	-7988	-12038	-79	-10094	-12493	-9516	-207	-10184	-14002	-7003	-65	3669	1193	-16525	-47	-9640	25139	-26243	-211	-12357	23941	-14002	-147	-13675	27718	3844	-151	-127	-120	-69	-64	-53	-107	35	-152	18	34	-77	-23	-57	81	-29	0
0.423333	-597	2138	-5329	-18558	-83	-9420	-8710	-11927	-78	-10300	-13207	-9381	-408	-10186	-14471	-6810	-76	3753	1506	-16838	-66	-8820	25765	-25678	-213	-11960	24172	-12667	-164	-13116	28586	4455	-154	-129	-122	-67	-66	-62	-110	32	-152	12	32	-78	-25	-61	76	-34	1
0.424167	-514	2087	-5235	-18842	-78	-9983	-9390	-11791	-68	-10476	-13879	-9248	-336	-10163	-14902	-6635	-81	3824	1828	-17152	-75	-7987	26292	-25071	-214	-11567	24381	-11274	-147	-12545	29382	4971	-150	-130	-122	-68	-66	-63	-108	34	-162	15	49	-74	-25	-58	79	-31	-3
0.425000	-425	2047	-5145	-19090	-84	-10557	-10003	-11619	-75	-10615	-14488	-9118	-242	-10119	-15306	-6473	-82	3881	2142	-17457	-108	-7152	26818	-24427	-222	-11207	24574	-9850	-119	-11981	30097	5360	-151	-130	-120	-72	-65	-61	-109	36	-153	16	30	-80	-24	-61	77	-32	0
0.425833	-365	2000	-5059	-19366	-90	-11131	-10531	-11424	-65	-10722	-15025	-8996	-479	-10050	-15643	-6336	-87	3922	2459	-17768	-124	-6323	27311	-23755	-219	-10880	24750	-8436	-100	-11433	30725	5666	-148	-127	-121	-70	-65	-63	-108	38	-154	17	32	-76	-21	-57	81	-34	-1
0.426667	-265	1950	-4964	-19609	-81	-11667	-10953	-11202	-47	-10799	-15466	-8885	-537	-9966	-15955	-6224	-87	3950	2769	-18075	-116	-5523	27774	-23064	-239	-10572	24933	-7049	-107	-10925	31261	5840	-152	-128	-122	-67	-62	-61	-107	39	-149	17	33	-74	-19	-60	78	-32	1
0.427500	-179	1914	-4867	-19842	-83	-12237	-11259	-10963	-23	-10842	-15804	-8796	-397	-9875	-16183	-6108	-76	3968	3069	-18386	-109	-4767	28208	-22354	-263	-10283	25128	-5719	-142	-10454	31696	5906	-149	-127	-118	-64	-66	-58	-109	37	-150	32	37	-70	-22	-58	84	-27	0
0.428333	-122	1870	-4793	-20063	-87	-12744	-11417	-10705	-36	-10852	-16022	-8694	-475	-9788	-16337	-6061	-75	3980	3353	-18695	-102	-4058	28616	-21631	-242	-10007	25343	-4479	-155	-10030	32028	5856	-148	-122	-117	-65	-61	-56	-104	43	-150	22	35	-72	-22	-58	81	-30	1
0.429167	-46	1827	-4668	-20272	-90	-13199	-11433	-10445	-63	-10845	-16104	-8623	-528	-9708	-16400	-6023	-80	3983	3615	-19010	-79	-3416	28979	-20902	-239	-9725	25579	-3357	-153	-9661	32248	5699	-147	-125	-121	-60	-59	-57	-104	43	-149	22	39	-69	-18	-55	86	-28	1
0.430000	0	1779	-4570	-20469	-88	-13594	-11285	-10181	-44	-10814	-16046	-8562	-440	-9656	-16369	-5995	-83	3983	3858	-19331	-68	-2843	29315	-20169	-204	-9435	25853	-2387	-147	-9348	32348	5437	-144	-125	-119	-62	-61	-57	-107	42	-148	20	36	-73	-17	-56	79	-33	0
0.430833	50	1727	-4480	-20655	-96	-13915	-10971	-9938	-60	-10772	-15839	-8530	-489	-9638	-16237	-5999	-63	3987	4064	-19662	-94	-2353	29603	-19438	-202	-9125	26160	-1590	-151	-9087	32338	5079	-149	-127	-122	-65	-64	-58	-107	41	-151	16	33	-64	-21	-58	85	-30	1
0.431667	120	1672	-4389	-20830	-88	-14145	-10489	-9704	-51	-10717	-15479	-8517	-469	-9660	-15995	-6023	-83	3992	4244	-20002	-90	-1942	29847	-18709	-237	-8784	26498	-973	-177	-8866	32198	4629	-151	-134	-124	-69	-66	-60	-108	39	-156	13	33	-78	-26	-60	79	-34	-9
0.432500	172	1612	-4302	-20991	-105	-14271	-9845	-9504	-38	-10653	-14977	-8527	-360	-9735	-15638	-6072	-84	4016	4395	-20346	-108	-1622	30044	-17987	-239	-8406	26881	-551	-191	-8676	31951	4117	-158	-128	-121	-62	-52	-61	-105	39	-153	15	30	-76	-22	-53	81	-34	-6
0.433333	225	1552	-4215	-21133	-93	-14290	-9050	-9339	-16	-10601	-14318	-8568	-407	-9862	-15173	-6136	-92	4053	4511	-20700	-113	-1377	30193	-17278	-241	-7965	27300	-331	-195	-8520	31584	3541	-149	-129	-121	-69	-63	-57	-108	39	-151	17	35	-74	-23	-57	80	-31	2
0.434167	280	1492	-4142	-21267	-94	-14194	-8133	-9229	-16	-10552	-13538	-8642	-471	-10054	-14626	-6224	-87	4109	4592	-21061	-101	-1226	30279	-16574	-247	-7522	27736	-306	-212	-8380	31112	2930	-150	-127	-121	-65	-64	-57	-108	39	-158	19	36	-74	-22	-55	82	-28	-3
0.435000	316	1423	-4077	-21395	-105	-13985	-7094	-9176	-42	-10508	-12636	-8755	-395	-10301	-13963	-6330	-90	4187	4633	-21434	-118	-1147	30312	-15886	-263	-7015	28184	-465	-221	-8246	30540	2273	-144	-127	-120	-67	-61	-58	-103	40	-151	19	35	-73	-21	-55	82	-27	2
0.435833	355	1354	-4011	-21508	-105	-13669	-5981	-9192	-50	-10479	-11642	-8909	-273	-10604	-13236	-6459	-101	4288	4607	-21818	-125	-1142	30283	-15209	-262	-6481	28634	-802	-219	-8111	29872	1647	-148	-124	-121	-62	-61	-53	-104	41	-150	17	37	-75	-21	-56	86	-28	1
0.436667	403	1284	-3956	-21618	-100	-13233	-4813	-9281	-40	-10455	-10571	-9104	-233	-10951	-12452	-6613	-78	4416	4627	-22208	-136	-1197	30191	-14557	-242	-5919	29064	-1280	-225	-7967	29127	1007	-148	-125	-120	-68	-65	-58	-104	43	-151	20	36	-70	-23	-55	85	-27	0
0.437500	420	1216	-3905	-21714	-90	-12740	-3633	-9447	-51	-10443	-9451	-9352	-169	-11331	-11616	-6790	-100	4572	4585	-22602	-129	-1303	30046	-13917	-225	-5347	29457	-1888	-187	-7808	28308	395	-149	-125	-120	-66	-61	-57	-112	41	-150	21	30	-75	-24	-57	81	-28	0
0.438333	437	1152	-3860	-21815	-96	-12146	-2474	-9691	-80	-10442	-8297	-9659	-77	-11734	-10760	-6991	-84	4754	4513	-23001	-107	-1462	29843	-13291	-215	-4779	29795	-2588	-165	-7621	27445	-177	-149	-126	-120	-66	-63	-58	-107	39	-149	17	36	-74	-23	-51	81	-28	-9
0.439167	449	1091	-3822	-21906	-92	-11493	-1368	-10015	-82	-10437	-7139	-10019	18	-12146	-9954	-7223	-80	4956	4430	-23399	-113	-1626	29580	-12692	-228	-4209	30071	-3358	-170	-7417	26545	-698	-151	-129	-114	-67	-64	-59	-109	38	-153	18	33	-77	-25	-57	77	-30	-1
0.440000	431	1044	-3778	-21995	-122	-10796	-335	-10425	-82	-10431	-6003	-10432	164	-12540	-9081	-7479	-79	5184	4332	-23795	-147	-1827	29262	-12109	-219	-3680	30256	-4164	-153	-7188	25643	-1147	-153	-129	-120	-68	-66	-59	-110	36	-151	16	34	-78	-25	-56	80	-31	-5
0.440833	422	1005	-3759	-22085	-113	-10070	586	-10902	-84	-10418	-4914	-10902	293	-12902	-8296	-7764	-73	5431	4237	-24188	-149	-2027	28901	-11553	-196	-3192	30343	-4972	-146	-6935	24725	-1528	-144	-124	-122	-66	-59	-53	-102	43	-148	18	32	-73	-18	-56	84	-28	1
0.441667	429	976	-3729	-22169	-92	-9362	1374	-11438	-64	-10391	-3894	-11421	471	-13216	-7573	-8079	-82	5690	4138	-24571	-133	-2232	28486	-11033	-204	-2777	30310	-5765	-147	-6671	23831	-1842	-149	-125	-117	-66	-61	-57	-104	38	-151	18	36	-75	-22	-55	81	-27	0
0.442500	409	965	-3709	-22255	-83	-8623	2014	-12039	-74	-10349	-2967	-11988	522	-13482	-6935	-8438	-73	5959	4042	-24943	-143	-2429	28027	-10553	-211	-2440	30148	-6518	-152	-6408	22962	-2100	-151	-126	-118	-79	-62	-57	-108	40	-149	19	36	-74	-19	-55	80	-27	-3
0.443333	398	962	-3692	-22338	-101	-7947	2484	-12687	-68	-10293	-2141	-12615	387	-13662	-6396	-8823	-72	6236	3963	-25297	-146	-2610	27523	-10110	-185	-2194	29848	-7220	-135	-6148	22139	-2268	-150	-126	-119	-68	-62	-58	-104	39	-150	20	36	-75	-22	-56	86	-27	-1
0.444167	388	973	-3680	-22420	-97	-7319	2794	-13374	-56	-10213	-1447	-13277	317	-13763	-5976	-9246	-67	6509	3897	-25637	-133	-2770	26973	-9713	-186	-2048	29408	-7837	-120	-5909	21364	-2394	-150	-126	-122	-68	-59	-58	-103	35	-148	18	38	-74	-23	-60	82	-29	-1
0.445000	364	988	-3678	-22491	-91	-6756	2937	-14095	-75	-10118	-867	-13962	347	-13782	-5670	-9702	-60	6776	3857	-25943	-164	-2909	26383	-9380	-202	-2012	28834	-8370	-126	-5695	20655	-2474	-148	-125	-121	-66	-64	-58	-105	40	-152	18	33	-74	-23	-59	84	-27	2
0.445833	352	1018	-3686	-22558	-86	-6269	2931	-14831	-99	-10004	-432	-14684	473	-13715	-5493	-10197	-55	7031	3836	-26228	-178	-3024	25752	-9101	-181	-2081	28121	-8822	-150	-5528	19999	-2524	-148	-126	-125	-66	-62	-56	-101	40	-148	17	37	-75	-21	-58	84	-26	1
0.446667	348	1051	-3700	-22620	-83	-5862	2777	-15583	-92	-9879	-144	-15406	504	-13565	-5447	-10729	-46	7277	3846	-26484	-137	-3119	25086	-8886	-205	-2245	27277	-9180	-154	-5405	19403	-2560	-145	-127	-119	-66	-59	-56	-102	42	-150	18	37	-76	-21	-56	85	-26	-4
0.447500	555	1089	-3726	-22660	-84	-5550	2501	-16335	-109	-9745	-1	-16138	372	-13343	-5532	-11310	-65	7503	3882	-26708	-137	-3197	24381	-8744	-215	-2544	26324	-9457	-149	-5343	18860	-2597	-150	-130	-121	-69	-63	-61	-102	41	-151	16	36	-75	-19	-56	85	-26	1
0.448333	867	1130	-3763	-22693	-96	-5331	2122	-17086	-114	-9615	16	-16880	336	-13063	-5744	-11917	-60	7709	3951	-26897	-147	-3285	23641	-8665	-203	-2924	25265	-9660	-158	-5345	18369	-2656	-148	-127	-120	-67	-64	-61	-103	38	-151	18	34	-78	-29	-59	85	-29	-3
0.449167	578	1165	-3819	-22715	-94	-5208	1661	-17831	-116	-9495	-90	-17601	391	-12741	-6072	-12569	-59	7892	4047	-27048	-147	-3340	22875	-8665	-213	-3386	24126	-9788	-172	-5410	17933	-2745	-147	-125	-118	-65	-56	-63	-102	42	-147	17	39	-74	-19	-58	84	-28	1
0.450000	178	1206	-3880	-22713	-90	-5165	1148	-18563	-111	-9392	-357	-18324	354	-12391	-6506	-13255	-72	8049	4170	-27157	-142	-3418	22073	-8736	-198	-3924	22927	-9864	-176	-5546	17532	-2898	-149	-126	-120	-67	-62	-58	-107	39	-151	18	35	-78	-25	-60	78	-31	0
0.450833	300	1223	-3962	-22709	-99	-5226	602	-19291	-96	-9326	-724	-19016	364	-12044	-7038	-13983	-86	8165	4307	-27234	-119	-3520	21244	-8872	-181	-4514	21693	-9896	-153	-5745	17169	-3087	-152	-128	-121	-68	-64	-63	-101	39	-153	17	35	-83	-24	-59	82	-32	-5
0.451667	305	1249	-4061	-22680	-93	-5362	60	-20001	-99	-9301	-1186	-19683	233	-11711	-7648	-14749	-77	8285	4484	-27266	-112	-3644	20401	-9075	-171	-5153	20447	-9899	-158	-6003	16830	-3359	-151	-124	-121	-68	-63	-62	-108	38	-152	17	34	-77	-23	-58	79	-33	-9
0.452500	300	1255	-4166	-22644	-90	-5584	-461	-20702	-99	-9325	-1750	-20324	137	-11416	-8330	-15554	-64	8365	4673	-27259	-117	-3815	19544	-9330	-155	-5789	19210	-9874	-165	-6311	16515	-3708	-149	-125	-118	-65	-65	-62	-109	37	-151	19	34	-76	-25	-58	82	-31	0
0.453333	484	1259	-4284	-22588	-96	-5850	-948	-21389	-109	-9408	-2360	-20933	72	-11171	-9063	-16395	-86	8423	4882	-27218	-118	-4030	18690	-9635	-154	-6425	17990	-9844	-150	-6655	16210	-4127	-146	-128	-121	-66	-65	-60	-105	40	-150	16	35	-75	-24	-61	80	-32	-13
0.454167	494	1251	-4417	-22524	-105	-6181	-1386	-22074	-127	-9554	-3052	-21515	-45	-10999	-9826	-17286	-76	8456	5105	-27136	-126	-4297	17824	-9986	-168	-7086	16813	-9812	-165	-7023	15918	-4625	-149	-118	-121	-66	-83	-56	-107	39	-155	11	34	-74	-21	-57	79	-30	0
0.455000	451	1234	-4542	-22447	-96	-6562	-1764	-22755	-121	-9765	-3785	-22062	-50	-10907	-10609	-18162	-62	8465	5335	-27020	-132	-4628	16945	-10364	-154	-7701	15697	-9790	-190	-7408	15632	-5185	-149	-129	-121	-65	-64	-58	-104	43	-153	21	34	-73	-21	-56	82	-29	-4
0.455833	440	1227	-4696	-22362	-86	-6989	-2080	-23437	-108	-10035	-4555	-22582	-98	-10900	-11398	-19088	-61	8455	5580	-26873	-145	-5022	16121	-10772	-153	-8282	14651	-9778	-178	-7784	15346	-5810	-148	-126	-122	-67	-61	-34	-104	45	-151	19	32	-73	-23	-57	82	-28	0
0.456667	316	1205	-4845	-22268	-92	-7447	-2326	-24118	-96	-10394	-5343	-23073	-182	-10984	-12176	-20042	-64	8416	5825	-26694	-135	-5481	15301	-11195	-153	-8818	13685	-9782	-200	-8151	15060	-6486	-153	-130	-125	-68	-64	-60	-110	39	-152	17	34	-77	-24	-59	81	-33	1
0.457500	252	1187	-4986	-22169	-95	-7928	-2512	-24805	-111	-10796	-6137	-23544	-204	-11160	-12942	-21018	-65	8366	6083	-26488	-119	-5993	14513	-11621	-135	-9297	12802	-9804	-220	-8482	14775	-7198	-188	-129	-124	-65	-63	-59	-110	40	-149	20	34	-77	-21	-59	81	-28	-3
0.458333	181	1166	-5114	-22058	-83	-8424	-2634	-25487	-113	-11242	-6937	-23990	-179	-11410	-13667	-22006	-68	8294	6340	-26256	-112	-6568	13759	-12049	-122	-9721	12005	-9842	-201	-8776	14496	-7934	-153	-131	-124	-67	-65	-62	-109	41	-155	19	33	-75	-24	-59	82	-30	-7
0.459167	81	1155	-5235	-21935	-84	-8936	-2734	-26181	-133	-11740	-7732	-24421	-247	-11736	-14353	-23005	-62	8205	6601	-26004	-116	-7173	13049	-12475	-125	-10086	11289	-9893	-184	-9020	14221	-8672	-155	-137	-124	-67	-68	-61	-118	37	-156	18	30	-76	-26	-59	79	-30	-5
0.460000	40	1156	-5335	-21811	-99	-9449	-2749	-26872	-131	-12254	-8508	-24832	-350	-12112	-14986	-24000	-55	8096	6861	-25738	-126	-7823	12376	-12887	-122	-10381	10661	-9933	-190	-9208	13953	-9398	-148	-129	-124	-65	-65	-63	-107	39	-151	20	34	-73	-24	-59	81	-29	-1
0.460833	1	1156	-5413	-21668	-80	-9956	-2764	-27553	-124	-12773	-9259	-25230	-437	-12528	-15533	-24978	-42	7973	7189	-25446	-120	-8491	11758	-13283	-119	-10639	10110	-10031	-212	-9339	13700	-10102	-147	-125	-119	-65	-63	-57	-111	42	-151	21	36	-50	-24	-59	80	-28	0
0.461667	-73	1164	-5486	-21522	-73	-10456	-2767	-28226	-134	-13289	-9987	-25617	-342	-12954	-16070	-25944	-56	7828	7384	-25144	-136	-9171	11188	-13669	-126	-10839	9622	-10114	-190	-9404	13462	-10775	-150	-131	-118	-64	-63	-58	-105	39	-151	18	35	-74	-22	-57	82	-27	-3
0.462500	-102	1186	-5490	-21368	-72	-10936	-2767	-28882	-107	-13779	-10689	-26004	-359	-13383	-16515	-26877	-61	7665	7637	-24830	-108	-9845	10667	-14035	-129	-10996	9208	-10211	-178	-9436	13237	-11407	-148	-128	-115	-64	-60	-55	-104	39	-149	20	35	-73	-22	-57	82	-28	0
0.463333	-100	1216	-5479	-21205	-70	-11394	-2788	-29513	-102	-14228	-11358	-26379	-494	-13780	-16890	-27760	-56	7488	7909	-24508	-87	-10503	10190	-14389	-122	-11113	8845	-10318	-162	-9392	13038	-11986	-148	-128	-118	-64	-61	-58	-104	39	-153	19	37	-73	-23	-56	88	-29	-1
0.464167	-161	1248	-5432	-21027	-67	-11822	-2828	-30113	-126	-14619	-11987	-26746	-530	-14129	-17193	-28583	-53	7292	8130	-24175	-128	-11130	9760	-14732	-134	-11200	8531	-10439	-162	-9317	12864	-12516	-150	-128	-121	-47	-61	-57	-105	39	-151	18	36	-78	-22	-59	81	-29	-5
0.465000	-137	1287	-5350	-20847	-67	-12209	-2901	-30680	-110	-14933	-12603	-27125	-432	-14407	-17424	-29320	-52	7081	8361	-23831	-153	-11723	9369	-15070	-160	-11264	8259	-10575	-183	-9215	12716	-12985	-149	-129	-122	-68	-68	-60	-109	34	-155	15	33	-80	-26	-60	78	-22	-5
0.465833	16	1329	-5232	-20658	-76	-12557	-3009	-31199	-112	-15158	-13175	-27501	-372	-14592	-17578	-29959	-65	6862	8585	-23471	-134	-12258	9021	-15389	-148	-11305	8022	-10728	-205	-9084	12601	-13401	-149	-130	-124	-88	-61	-59	-124	38	-150	16	36	-77	-24	-58	82	-29	-1
0.466667	28	1378	-5070	-20455	-74	-12847	-3155	-31664	-134	-15282	-13714	-27851	-395	-14673	-17666	-30508	-65	6630	8800	-23096	-110	-12738	8702	-15711	-154	-11339	7821	-10904	-183	-8947	12515	-13769	-148	-127	-118	-65	-62	-56	-102	36	-154	17	33	-77	-21	-56	85	-26	-3
0.467500	-90	1423	-4871	-20250	-52	-13083	-3342	-32076	-109	-15303	-14218	-28206	-401	-14646	-17693	-30944	-79	6388	8998	-22715	-101	-13148	8412	-16030	-174	-11358	7639	-11111	-166	-8818	12456	-14096	-151	-121	-125	-67	-62	-58	-100	38	-149	19	37	-73	-22	-56	85	-28	-1
0.468333	-171	1466	-4637	-20040	-45	-13262	-3577	-32432	-70	-15222	-14692	-28560	-427	-14507	-17665	-31251	-70	6137	9182	-22346	-88	-13494	8151	-16353	-170	-11379	7482	-11354	-172	-8703	12429	-14381	-144	-122	-119	-66	-61	-55	-100	39	-148	23	35	-90	-19	-53	84	-26	5
0.469167	-163	1501	-4368	-19837	-49	-13381	-3849	-32597	-73	-15036	-15137	-28912	-344	-14256	-17594	-31434	-56	5877	9345	-21926	-69	-13769	7905	-16685	-177	-11401	7348	-11639	-183	-8616	12426	-14640	-145	-145	-117	-66	-63	-55	-101	42	-147	19	40	-74	-18	-52	85	-24	2
0.470000	-126	1533	-4077	-19628	-48	-13443	-4160	-32688	-103	-14752	-15557	-29253	-307	-13905	-17489	-31488	-61	5607	9497	-21517	-69	-13986	7678	-17028	-198	-11432	7238	-11969	-201	-8571	12445	-14880	-148	-124	-118	-67	-61	-56	-103	37	-151	20	35	-76	-24	-58	82	-48	0
0.470833	-118	1559	-3755	-19433	-59	-13446	-4500	-32701	-95	-14400	-15957	-29578	-414	-13464	-17372	-31411	-48	5330	9624	-21106	-97	-14125	7464	-17380	-191	-11469	7143	-12353	-207	-8573	12480	-15105	-149	-125	-136	-67	-64	-63	-105	39	-150	22	36	-75	-24	-58	82	-27	0
0.471667	-127	1577	-3407	-19244	-67	-13392	-4867	-32728	-76	-13942	-16318	-29896	-322	-12953	-17247	-31196	-58	5047	9734	-20678	-83	-14207	7274	-17740	-196	-11518	7074	-12788	-194	-8630	12534	-15323	-147	-125	-121	-65	-62	-58	-107	37	-151	13	35	-75	-18	-58	79	-31	0
0.472500	-88	1609	-3042	-19067	-67	-13303	-5253	-32725	-62	-13445	-16660	-30198	-107	-12385	-17130	-30860	-44	4756	9820	-20277	-68	-14239	7094	-18117	-227	-11575	7030	-13279	-186	-8744	12608	-15544	-149	-125	-121	-68	-62	-58	-110	38	-149	18	33	-76	-18	-57	79	-27	-1
0.473333	-138	1597	-2661	-18907	-56	-13148	-5650	-32731	-65	-12912	-16987	-30489	-291	-11790	-17042	-30404	-43	4455	9888	-19870	-88	-14223	6928	-18499	-223	-11651	7012	-13832	-189	-8928	12665	-15765	-153	-128	-121	-70	-65	-62	-108	34	-160	13	32	-78	-17	-61	78	-34	-5
0.474167	-116	1604	-2273	-18766	-66	-12978	-6056	-32720	-77	-12358	-17294	-30761	-394	-11186	-16987	-29837	-52	4150	9937	-19477	-86	-14163	6784	-18890	-231	-11735	7023	-14433	-189	-9171	12724	-15982	-148	-120	-124	-72	-65	-58	-105	36	-152	19	30	-76	-22	-58	84	-28	-3
0.475000	197	1607	-1878	-18642	-64	-12770	-6460	-32731	-61	-11805	-17576	-31016	-266	-10602	-16984	-29180	-57	3837	9962	-19104	-108	-14060	6656	-19290	-241	-11832	7063	-15084	-222	-9485	12805	-16211	-152	-127	-118	-66	-61	-60	-105	40	-150	16	20	-78	-19	-55	80	-29	-3
0.475833	253	1609	-1485	-18544	-55	-12556	-6862	-32734	-72	-11279	-17839	-31251	-190	-10053	-17039	-28445	-76	3516	9962	-18760	-134	-13964	6550	-19702	-246	-11951	7134	-15778	-228	-9862	12858	-16432	-136	-126	-121	-66	-63	-56	-108	39	-153	15	33	-75	-22	-57	81	-27	-1
0.476667	33	1609	-1095	-18470	-53	-12344	-7255	-32729	-81	-10791	-18084	-31469	-180	-9564	-17162	-27652	-78	3184	9933	-18447	-126	-13836	6468	-20113	-238	-12080	7236	-16510	-199	-10304	12895	-16654	-150	-129	-120	-66	-64	-57	-105	38	-149	19	34	-75	-8	-43	80	-28	-1
0.477500	-17	1609	-712	-18420	-62	-12116	-7637	-32738	-86	-10359	-18306	-31664	-160	-9145	-17352	-26825	-62	2849	9881	-18186	-115	-13709	6409	-20526	-237	-12225	7372	-17269	-191	-10814	12903	-16861	-150	-127	-120	-66	-61	-60	-107	39	-152	17	33	-75	-25	-59	82	-27	0
0.478333	-75	1607	-349	-18398	-57	-11957	-8002	-32725	-73	-9996	-18494	-31840	-210	-8810	-17620	-25979	-67	2504	9795	-17977	-138	-13582	6378	-20938	-232	-12381	7538	-18056	-191	-11383	12893	-17048	-152	-126	-127	-66	-59	-59	-107	39	-156	16	30	-74	-23	-60	81	-29	0
0.479167	185	1607	-1	-18396	-53	-11800	-8348	-32740	-73	-9711	-18685	-32001	-301	-8566	-17934	-25144	-83	2157	9679	-17826	-141	-13465	6376	-21351	-215	-12561	7731	-18849	-190	-12008	12850	-17210	-151	-130	-122	-67	-63	-60	-107	37	-156	13	34	-77	-24	-59	82	-30	-5
0.480000	925	1604	323	-18424	-50	-11678	-8677	-32720	-78	-9514	-18825	-32131	-165	-8423	-18312	-24357	-93	1815	9532	-17741	-93	-13349	6405	-21762	-220	-12743	7958	-19635	-187	-12673	12771	-17334	-148	-127	-122	-67	-64	-60	-104	61	-151	16	36	-74	-25	-57	82	-29	-1
0.480833	891	1605	625	-18469	-49	-11602	-8980	-32732	-81	-9399	-18933	-32249	-139	-8358	-18733	-23582	-81	1472	9352	-17720	-58	-13261	6460	-22163	-218	-12936	8210	-20422	-182	-13381	12662	-17402	-143	-122	-119	-65	-60	-56	-103	42	-149	17	37	-77	-18	-58	86	-28	0
0.481667	455	1601	895	-18543	-47	-11572	-9265	-32717	-75	-9376	-19024	-32319	-256	-8382	-19190	-22889	-67	1127	9129	-17786	-85	-13192	6538	-22560	-230	-13146	8478	-21173	-161	-14122	12508	-17448	-150	-129	-124	-67	-64	-63	-111	38	-153	12	32	-77	-21	-60	80	-31	-3
0.482500	329	1589	1126	-18635	-39	-11591	-9528	-32697	-62	-9435	-19072	-32410	-134	-8490	-19666	-22265	-72	793	8883	-17927	-67	-13146	6647	-22941	-211	-13361	8763	-21902	-168	-14886	12322	-17420	-151	-129	-119	-64	-62	-58	-104	36	-150	19	35	-82	-24	-59	82	-38	1
0.483333	118	1584	1330	-18746	-35	-11653	-9754	-32613	-58	-9565	-19069	-32408	-51	-8658	-20134	-21729	-76	475	8612	-18133	-47	-13119	6771	-23310	-203	-13581	9060	-22600	-150	-15652	12099	-17332	-150	-128	-119	-72	-63	-59	-102	37	-151	18	38	-77	-24	-59	79	-29	-1
0.484167	-26	1568	1489	-18877	-43	-11763	-9969	-32538	-94	-9762	-19033	-32458	-52	-8888	-20586	-21281	-69	173	8309	-18419	-36	-13122	6917	-23664	-206	-13813	9360	-23257	-138	-16419	11842	-17182	-150	-127	-118	-66	-63	-59	-108	38	-152	19	36	-80	-23	-59	79	-32	9
0.485000	-83	1545	1606	-19027	-47	-11917	-10155	-32428	-82	-10011	-18943	-32430	-79	-9136	-20977	-20921	-51	-111	7992	-18779	-32	-13149	7072	-24006	-210	-14041	9657	-23864	-148	-17160	11559	-16966	-148	-129	-121	-66	-61	-58	-103	34	-152	18	37	-75	-21	-60	78	-30	0
0.485833	-227	1523	1676	-19192	-42	-12107	-10309	-32296	-66	-10298	-18815	-32385	34	-9437	-21352	-20652	-51	-370	7667	-19200	-43	-13203	7238	-24323	-205	-14272	9944	-24426	-147	-17872	11245	-16687	-151	-127	-120	-64	-62	-57	-102	37	-150	18	35	-77	-23	-58	79	-29	-5
0.486667	-338	1487	1701	-19374	-47	-12330	-10439	-32132	-80	-10610	-18641	-32292	-44	-9737	-21636	-20454	-60	-607	7332	-19681	-31	-13280	7411	-24622	-196	-14502	10218	-24936	-143	-18532	10917	-16348	-148	-122	-118	-65	-64	-56	-79	45	-150	17	37	-76	-21	-56	81	-27	1
0.487500	-373	1448	1679	-19575	-46	-12569	-10538	-31918	-83	-10935	-18412	-32172	-324	-10031	-21840	-20338	-53	-814	7003	-20211	-23	-13382	7578	-24900	-194	-14728	10470	-25400	-136	-19143	10567	-15956	-150	-129	-119	-63	-62	-55	-101	42	-151	20	37	-74	-21	-57	84	-28	-3
0.488333	-516	1401	1614	-19788	-41	-12831	-10625	-31667	-81	-11263	-18150	-32007	-331	-10324	-21954	-20280	-40	-990	6693	-20778	-60	-13509	7739	-25152	-177	-14955	10694	-25817	-135	-19679	10217	-15511	-148	-124	-108	-62	-59	-52	-103	43	-148	19	37	-76	-17	-53	82	-26	1
0.489167	-747	1344	1502	-20021	-49	-13104	-10671	-31367	-78	-11583	-17845	-31813	-166	-10599	-21975	-20276	-50	-1145	6422	-21371	-70	-13639	7890	-25384	-174	-15178	10885	-26185	-143	-20137	9871	-15036	-149	-124	-120	-62	-61	-56	-101	42	-151	21	38	-72	-19	-56	85	-26	0
0.490000	-891	1281	1342	-20265	-50	-13379	-10704	-31020	-85	-11891	-17510	-31578	-129	-10856	-21899	-20309	-65	-1271	6168	-21986	-48	-13838	8026	-25601	-179	-15397	11034	-26513	-165	-20504	9537	-14533	-151	-129	-122	-64	-72	-39	-108	38	-153	15	32	-79	-25	-59	75	-29	-3
0.490833	-989	1205	1130	-20531	-58	-13656	-10719	-30618	-102	-12172	-17151	-31307	-236	-11092	-21725	-20375	-55	-1374	5974	-22610	-58	-14042	8154	-25793	-185	-15612	11147	-26808	-186	-20766	9235	-13991	-148	-128	-121	-66	-64	-58	-105	37	-152	17	36	-79	-23	-58	78	-31	-5
0.491667	-1028	1127	887	-20804	-47	-13917	-10706	-30166	-97	-12422	-16769	-31002	-296	-11303	-21458	-20453	-52	-1452	5845	-23228	-73	-14270	8267	-25966	-188	-15818	11211	-27021	-202	-20934	8963	-13469	-150	-128	-124	-65	-65	-60	-104	45	-150	13	32	-77	-22	-59	79	-29	-4
0.492500	-993	1035	595	-21088	-46	-14166	-10683	-29676	-79	-12647	-16379	-30652	-201	-11499	-21122	-20538	-57	-1514	5788	-23832	-94	-14523	8353	-26116	-197	-16021	11234	-27207	-180	-20992	8739	-12930	-147	-127	-122	-66	-65	-60	-108	37	-152	16	39	-81	-19	-56	78	-30	2
0.493333	-928	937	275	-21385	-40	-14408	-10649	-29147	-90	-12846	-15987	-30275	-122	-11678	-20715	-20619	-63	-1559	5816	-24409	-92	-14802	8444	-26255	-194	-16222	11203	-27350	-160	-20954	8569	-12374	-151	-126	-121	-64	-86	-62	-102	39	-148	20	37	-76	-23	-58	82	-28	0
0.494167	-905	830	-80	-21691	-38	-14619	-10601	-28588	-109	-13010	-15602	-29873	-101	-11848	-20254	-20684	-73	-1596	5916	-24960	-80	-15106	8513	-26378	-176	-16419	11125	-27450	-171	-20812	8462	-11884	-147	-127	-121	-64	-66	-60	-108	38	-150	17	37	-75	-22	-55	80	-25	-1
0.495000	-912	711	-459	-22005	-43	-14818	-10550	-28000	-121	-13147	-15233	-29449	-126	-12015	-19750	-20729	-62	-1631	6101	-25472	-101	-15432	8573	-26489	-173	-16627	11002	-27504	-189	-20586	8420	-11398	-153	-125	-97	-61	-64	-58	-107	41	-151	20	38	-74	-23	-55	81	-30	-1
0.495833	-901	588	-861	-22328	-48	-15000	-10502	-27407	-129	-13278	-14888	-29005	-173	-12182	-19237	-20752	-52	-1663	6373	-25947	-113	-15791	8615	-26594	-177	-16811	10834	-27510	-184	-20288	8448	-10944	-150	-125	-120	-62	-63	-60	-104	38	-151	18	36	-74	-25	-55	84	-28	2
0.496667	-862	456	-1276	-22657	-39	-15163	-10451	-26825	-113	-13397	-14575	-28550	-147	-12351	-18712	-20742	-60	-1701	6717	-26378	-95	-16164	8653	-26689	-170	-17030	10620	-27468	-198	-19927	8547	-10531	-151	-124	-120	-63	-65	-57	-104	39	-149	18	37	-76	-21	-55	81	-31	-1
0.497500	-770	316	-1700	-22989	-45	-15310	-10412	-26237	-120	-13510	-14302	-28097	-171	-12534	-18189	-20701	-63	-1753	7134	-26768	-111	-16545	8681	-26778	-183	-17241	10367	-27371	-208	-19525	8723	-10155	-149	-128	-122	-66	-61	-59	-105	37	-156	17	36	-80	-23	-56	81	-24	-1
0.498333	-718	176	-2128	-23319	-44	-15434	-10400	-25670	-124	-13623	-14070	-27637	-257	-12728	-17684	-20627	-61	-1819	7612	-27111	-125	-16964	8689	-26864	-207	-17457	10072	-27217	-189	-19098	8961	-9834	-159	-133	-124	-67	-68	-60	-109	35	-154	16	33	-80	-26	-60	78	-33	-6
0.499167	-686	29	-2547	-23653	-60	-15550	-10360	-25145	-108	-13743	-13882	-27182	-190	-12931	-17206	-20512	-43	-1895	8139	-27426	-105	-17382	8700	-26949	-233	-17684	9756	-27001	-182	-18654	9268	-9557	-151	-129	-121	-72	-66	-59	-104	36	-154	16	30	-77	-48	-58	80	-31	0
0.500000	-658	-105	-2951	-23977	-59	-15642	-10362	-24641	-104	-13863	-13734	-26733	-74	-13137	-16763	-20364	-66	-1990	8699	-27668	-111	-17791	8705	-27026	-241	-17911	9414	-26724	-168	-18230	9627	-9332	-149	-130	-126	-69	-64	-56	-98	39	-154	5	34	-74	-25	-58	81	-28	-3
0.500833	-646	-240	-3329	-24301	-50	-15722	-10345	-24185	-116	-14003	-13640	-26296	-109	-13352	-16358	-20175	-82	-2098	9281	-27882	-97	-18201	8701	-27101	-235	-18147	9057	-26367	-178	-17832	10027	-9162	-147	-125	-119	-64	-59	-57	-103	38	-150	18	34	-74	-22	-56	80	-27	10
0.501667	-623	-369	-3692	-24616	-48	-15791	-10359	-23775	-147	-14150	-13564	-25884	-72	-13570	-15999	-19944	-73	-2226	9860	-28064	-72	-18595	8688	-27173	-231	-18385	8688	-25980	-173	-17474	10456	-9043	-159	-129	-126	-68	-62	-60	-107	38	-149	20	33	-75	-21	-56	78	-30	0
0.502500	-630	-488	-4017	-24928	-56	-15845	-10385	-23410	-145	-14320	-13567	-25489	-97	-13793	-15683	-19690	-67	-2361	10421	-28207	-105	-18959	8666	-27236	-218	-18627	8317	-25517	-188	-17169	10903	-8975	-147	-126	-120	-67	-62	-56	-108	41	-152	18	26	-76	-25	-57	80	-24	0
0.503333	-700	-598	-4301	-25230	-45	-15874	-10414	-23108	-111	-14500	-13581	-25116	-35	-14011	-15406	-19400	-67	-2509	10937	-28321	-113	-19315	8644	-27289	-212	-18866	7950	-24991	-187	-16930	11352	-8955	-148	-162	-121	-70	-52	-58	-105	37	-150	20	33	-74	-22	-57	80	-28	2
0.504167	-865	-695	-4542	-25521	-41	-15923	-10446	-22807	-122	-14704	-13620	-24769	-119	-14220	-15174	-19073	-55	-2660	11403	-28398	-86	-19620	8606	-27341	-202	-19105	7595	-24413	-205	-16760	11786	-8980	-150	-129	-120	-66	-63	-61	-105	40	-150	18	33	-73	-26	-56	80	-21	0
0.505000	-1096	-783	-4738	-25800	-57	-15950	-10480	-22560	-137	-14911	-13673	-24444	-191	-14422	-14972	-18717	-52	-2806	11801	-28449	-104	-19888	8569	-27354	-197	-19326	7264	-23784	-232	-16656	12188	-9048	-148	-128	-121	-73	-65	-60	-129	40	-150	20	32	-76	-21	-55	79	-27	-3
0.505833	-1164	-855	-4887	-26073	-63	-15965	-10511	-22346	-139	-15137	-13733	-24144	-107	-14611	-14816	-18333	-55	-2945	12112	-28465	-124	-20087	8523	-27361	-196	-19537	6962	-23111	-195	-16625	12544	-9153	-150	-128	-121	-69	-64	-59	-105	42	-153	19	33	-76	-22	-61	92	-28	1
0.506667	-1178	-920	-4985	-26331	-57	-15973	-10529	-22154	-138	-15364	-13791	-23864	-169	-14779	-14679	-17921	-40	-3069	12334	-28454	-126	-20270	8476	-27341	-172	-19724	6695	-22406	-117	-16651	12847	-9296	-152	-128	-120	-68	-107	-61	-110	37	-152	20	33	-77	-25	-59	77	-30	0
0.507500	-1192	-970	-5035	-26581	-61	-15976	-10532	-21987	-145	-15599	-13841	-23609	-85	-14936	-14566	-17483	-42	-3167	12457	-28406	-119	-20379	8426	-27290	-160	-19884	6477	-21671	-126	-16733	13083	-9461	-148	-122	-117	-66	-61	-57	-105	40	-148	21	34	-73	-21	-58	81	-30	3
0.508333	-1110	-1005	-5027	-26813	-70	-15970	-10513	-21826	-128	-15825	-13862	-23363	-143	-15068	-14466	-17025	-43	-3236	12477	-28326	-73	-20430	8376	-27206	-161	-20013	6306	-20918	-144	-16885	13247	-9651	-149	-121	-119	-64	-64	-58	-107	39	-150	19	32	-76	-19	-57	82	-30	1
0.509167	-998	-1035	-4982	-27031	-58	-15957	-10472	-21676	-124	-16052	-13865	-23135	-210	-15192	-14383	-16556	-39	-3276	12393	-28219	-42	-20427	8332	-27086	-155	-20108	6190	-20161	-129	-17030	13337	-9858	-149	-124	-117	-65	-61	-56	-102	41	-150	19	35	-64	-23	-57	80	-31	-1
0.510000	-912	-1061	-4892	-27239	-61	-15947	-10400	-21536	-110	-16271	-13834	-22917	-121	-15300	-14311	-16081	-56	-3270	12214	-28078	-49	-20380	8285	-26929	-144	-20163	6133	-19408	-121	-17217	13342	-10080	-147	-127	-119	-67	-64	-59	-107	38	-154	19	35	-76	-22	-58	80	-29	-3
0.510833	-798	-1075	-4764	-27440	-63	-15930	-10303	-21388	-86	-16471	-13767	-22707	-250	-15403	-14247	-15603	-63	-3229	11941	-27905	-44	-20283	8248	-26722	-152	-20176	6139	-18671	-137	-17423	13275	-10307	-150	-127	-121	-66	-67	-59	-105	41	-152	18	32	-77	-25	-58	79	-31	0
0.511667	-705	-1084	-4606	-27622	-62	-15919	-10166	-21246	-107	-16659	-13659	-22493	-124	-15490	-14185	-15122	-63	-3142	11590	-27702	-56	-20144	8218	-26470	-154	-20147	6205	-17956	-142	-17618	13142	-10534	-150	-127	-133	-68	-62	-61	-116	38	-153	17	33	-76	-23	-57	78	-31	0
0.512500	-620	-1087	-4421	-27793	-58	-15899	-9996	-21099	-128	-16824	-13510	-22275	28	-15576	-14129	-14654	-69	-3000	11182	-27466	-70	-19974	8205	-26170	-153	-20072	6338	-17267	-159	-17806	12945	-10759	-151	-129	-121	-65	-62	-60	-108	40	-155	19	76	-77	-22	-59	80	-29	-1
0.513333	-550	-1083	-4246	-27950	-66	-15885	-9793	-20949	-119	-16960	-13321	-22039	-61	-15662	-14072	-14197	-68	-2831	10726	-27210	-65	-19781	8197	-25822	-164	-19958	6530	-16597	-164	-17974	12702	-10948	-149	-128	-119	-65	-62	-58	-108	38	-152	16	33	-76	-23	-59	79	-31	-4
0.514167	-629	-1074	-4001	-28095	-59	-15872	-9558	-20799	-109	-17089	-13091	-21791	-67	-15755	-14017	-13766	-73	-2611	10237	-26932	-76	-19571	8200	-25423	-146	-19800	6780	-15998	-163	-18114	12422	-11174	-151	-129	-120	-69	-64	-58	-105	40	-151	20	33	-78	-22	-56	79	-29	-1
0.515000	-875	-1057	-3777	-28227	-66	-15860	-9291	-20650	-84	-17188	-12835	-21515	-56	-15852	-13967	-13363	-72	-2357	9744	-26639	-64	-19355	8217	-24978	-137	-19611	7083	-15431	-176	-18227	12118	-11359	-153	-133	-122	-75	-63	-62	-107	38	-154	17	32	-78	-25	-60	79	-29	-1
0.515833	-794	-1038	-3555	-28347	-61	-15852	-8997	-20507	-86	-17262	-12544	-21228	-21	-15955	-13916	-12995	-70	-2074	9251	-26331	-75	-19134	8254	-24488	-152	-19401	7435	-14909	-198	-18297	11816	-11523	-149	-125	-119	-68	-66	-58	-110	39	-150	19	36	-75	-23	-61	82	-42	0
0.516667	-526	-1002	-3328	-28450	-45	-15847	-8676	-20363	-90	-17307	-12225	-20904	59	-16070	-13865	-12658	-72	-1753	8788	-26017	-63	-18924	8289	-23954	-158	-19143	7821	-14435	-197	-18334	11517	-11661	-168	-125	-125	-65	-65	-56	-107	38	-151	20	35	-77	-27	-59	82	-29	0
0.517500	-370	-963	-3115	-28546	-51	-15850	-8341	-20236	-79	-17335	-11901	-20555	9	-16196	-13821	-12371	-78	-1420	8358	-25706	-72	-18730	8338	-23396	-159	-18883	8233	-14013	-166	-18336	11247	-11778	-151	-126	-120	-67	-68	-59	-107	39	-155	18	39	-77	-23	-60	81	-30	-3
0.518333	-181	-912	-2905	-28627	-66	-15854	-7996	-20115	-78	-17338	-11571	-20176	-22	-16336	-13774	-12130	-74	-1069	7985	-25398	-59	-18547	8396	-22802	-152	-18612	8665	-13632	-151	-18306	11015	-11867	-149	-119	-121	-68	-65	-59	-107	37	-155	18	33	-76	-25	-58	80	-32	-4
0.519167	-72	-851	-2738	-28694	-59	-15871	-7645	-20011	-76	-17330	-11236	-19760	27	-16489	-13731	-11937	-76	-717	7674	-25122	-64	-18404	8457	-22187	-155	-18339	9107	-13293	-143	-18238	10838	-11929	-156	-126	-120	-68	-66	-58	-108	35	-154	19	37	-73	-25	-56	80	-32	-1
0.520000	34	-774	-2575	-28743	-56	-15866	-7295	-19925	-93	-17301	-10911	-19323	-43	-16649	-13688	-11793	-67	-363	7434	-24835	-88	-18260	8521	-21553	-160	-18069	9545	-12997	-148	-18153	10722	-11959	-152	-128	-126	-67	-64	-59	-102	38	-150	22	37	-72	-25	-55	80	-30	2
0.520833	144	-683	-2415	-28778	-49	-15921	-6953	-19845	-88	-17263	-10600	-18857	-131	-16821	-13642	-11701	-51	-17	7267	-24585	-80	-18149	8592	-20912	-155	-17810	9971	-12735	-145	-18040	10677	-11963	-147	-124	-117	-66	-61	-55	-103	40	-150	22	35	-69	-19	-50	84	-27	1
0.521667	219	-583	-2312	-28804	-50	-15954	-6623	-19801	-90	-17216	-10315	-18378	-87	-17005	-13603	-11657	-59	312	7172	-24363	-64	-18064	8655	-20272	-150	-17573	10372	-12508	-147	-17917	10697	-11942	-150	-125	-117	-67	-61	-49	-102	41	-155	22	37	-70	-23	-51	85	-32	-1
0.522500	345	-471	-2217	-28818	-57	-16000	-6315	-19743	-81	-17170	-10060	-17883	-91	-17188	-13564	-11660	-81	623	7150	-24178	-62	-18004	8716	-19645	-165	-17355	10740	-12309	-149	-17780	10789	-11899	-148	-122	-119	-66	-62	-56	-104	32	-150	23	42	-74	-23	-52	84	-29	0
0.523333	433	-343	-2143	-28817	-58	-16054	-6027	-19720	-73	-17123	-9840	-17378	-138	-17382	-13529	-11711	-101	906	7188	-24029	-100	-17960	8773	-19030	-177	-17164	11070	-12135	-156	-17644	10947	-11839	-152	-132	-119	-65	-65	-60	-107	37	-151	19	35	-76	-23	-57	81	-32	-4
0.524167	503	-210	-2094	-28807	-57	-16126	-5768	-19699	-101	-17082	-9655	-16871	-121	-17573	-13486	-11793	-90	1167	7281	-23913	-95	-17935	8836	-18433	-166	-16999	11362	-11984	-155	-17495	11170	-11755	-149	-124	-118	-68	-63	-56	-105	36	-151	19	35	-75	-17	-55	81	-32	-3
0.525000	575	-65	-2060	-28783	-56	-16196	-5522	-19686	-127	-17045	-9530	-16364	-202	-17763	-13447	-11914	-77	1381	7419	-23834	-70	-17920	8890	-17857	-183	-16862	11603	-11853	-151	-17351	11441	-11669	-152	-131	-120	-67	-67	-55	-103	39	-153	17	36	-75	-23	-55	84	-31	0
0.525833	603	82	-2048	-28746	-57	-16286	-5324	-19685	-108	-17023	-9400	-15863	-257	-17950	-13403	-12062	-82	1571	7594	-23784	-83	-17914	8942	-17299	-221	-16753	11801	-11739	-170	-17212	11755	-11552	-147	-124	-117	-65	-65	-56	-108	40	-153	17	38	-75	-24	-64	82	-28	0
0.526667	638	241	-2054	-28699	-58	-16415	-5144	-19683	-86	-17013	-9336	-15376	-240	-18132	-13358	-12234	-80	1720	7789	-23774	-73	-17910	8999	-16801	-224	-16661	11947	-11641	-179	-17072	12095	-11436	-148	-136	-118	-64	-64	-51	-103	41	-150	22	35	-73	-24	-55	84	-29	-1
0.527500	673	399	-2077	-28644	-51	-16497	-4991	-19684	-93	-17023	-9307	-14915	-251	-18307	-13312	-12425	-65	1833	7994	-23790	-85	-17910	9061	-16335	-229	-16597	12044	-11563	-190	-16939	12451	-11320	-146	-124	-121	-62	-64	-55	-104	42	-150	17	33	-75	-33	-53	85	-25	2
0.528333	749	553	-2130	-28580	-51	-16625	-4866	-19687	-97	-17046	-9309	-14473	-211	-18478	-13266	-12626	-70	1914	8186	-23829	-90	-17905	9130	-15899	-208	-16547	12101	-11490	-213	-16817	12805	-11202	-145	-126	-118	-63	-59	-55	-102	44	-149	21	37	-72	-17	-52	87	-25	0
0.529167	814	701	-2174	-28510	-56	-16757	-4763	-19663	-97	-17095	-9347	-14068	-194	-18642	-13217	-12838	-79	1948	8364	-23893	-84	-17898	9205	-15508	-201	-16517	12117	-11445	-203	-16686	13145	-11090	-145	-122	-116	-61	-59	-52	-99	44	-149	21	36	-72	-21	-53	87	-7	3
0.530000	786	839	-2247	-28445	-60	-16909	-4682	-19638	-127	-17162	-9409	-13689	-227	-18804	-13171	-13051	-83	1961	8509	-23980	-83	-17887	9293	-15163	-215	-16497	12104	-11410	-197	-16569	13456	-11003	-145	-124	-119	-66	-65	-56	-100	42	-149	19	35	-74	-21	-55	85	-26	0
0.530833	742	969	-2335	-28350	-64	-17073	-4620	-19596	-115	-17253	-9494	-13359	-271	-18957	-13130	-13263	-80	1934	8619	-24083	-83	-17869	9394	-14848	-183	-16510	12058	-11400	-205	-16456	13727	-10901	-149	-124	-122	-65	-63	-57	-105	40	-149	17	33	-78	-24	-58	81	-30	0
0.531667	701	1087	-2439	-28266	-68	-17245	-4572	-19534	-122	-17361	-9589	-13068	-203	-19105	-13088	-13467	-76	1875	8679	-24197	-75	-17844	9511	-14603	-169	-16475	12000	-11408	-216	-16354	13951	-10823	-151	-127	-134	-68	-68	-62	-109	37	-155	16	30	-79	-24	-59	80	-33	-3
0.532500	610	1188	-2559	-28170	-67	-17425	-4536	-19446	-145	-17482	-9694	-12808	-150	-19248	-13043	-13663	-77	1833	8699	-24316	-80	-17808	9648	-14386	-184	-16457	11932	-11437	-228	-16238	14128	-10760	-149	-128	-122	-64	-64	-60	-108	39	-150	15	30	-79	-22	-60	79	-29	1
0.533333	534	1279	-2699	-28066	-18	-17610	-4501	-19325	-127	-17614	-9793	-12588	-190	-19382	-12996	-13837	-73	1687	8663	-24439	-95	-17767	9806	-14208	-176	-16437	11863	-11487	-228	-16129	14269	-10710	-142	-126	-122	-67	-63	-59	-107	39	-151	18	29	-76	-22	-57	81	-29	0
0.534167	502	1351	-2837	-27956	-66	-17801	-4478	-19176	-107	-17758	-9894	-12418	-285	-19517	-12957	-13999	-81	1557	8577	-24568	-94	-17710	9977	-14077	-177	-16412	11794	-11563	-158	-16023	14313	-10676	-149	-130	-124	-65	-62	-61	-104	39	-151	17	35	-76	12	-56	80	-34	-5
0.535000	590	1404	-3001	-27837	-78	-17987	-4465	-18976	-100	-17918	-9970	-12287	-351	-19642	-12913	-14144	-75	1408	8440	-24696	-96	-17670	10165	-13989	-178	-16374	11738	-11660	-66	-15918	14319	-10659	-134	-127	-124	-66	-61	-60	-109	39	-150	18	34	-72	-17	-56	79	-27	2
0.535833	1040	1441	-3181	-27715	-79	-18187	-4451	-18773	-111	-18077	-10056	-12199	-283	-19767	-12873	-14268	-64	1248	8257	-24825	-84	-17614	10366	-13939	-186	-16328	11697	-11778	-93	-15815	14279	-10653	-145	-128	-119	-64	-61	-61	-103	40	-148	18	35	-78	-23	-57	75	-28	1
0.536667	1294	1463	-3374	-27582	-78	-18383	-4441	-18510	-96	-18239	-10114	-12146	-307	-19884	-12825	-14369	-61	1071	8031	-24959	-73	-17559	10583	-13930	-182	-16276	11672	-11920	-166	-15711	14190	-10658	-147	-155	-121	-61	-61	-59	-105	37	-150	16	36	-74	-22	-57	84	-28	-3
0.537500	974	1463	-3586	-27442	-65	-18564	-4434	-18221	-55	-18399	-10155	-12131	-355	-20000	-12813	-14451	-70	885	7775	-25087	-90	-17503	10807	-13963	-171	-16218	11666	-12085	-158	-15612	14063	-10677	-153	-128	-119	-65	-62	-60	-105	36	-161	2	32	-77	13	-56	80	-32	-5
0.538333	842	1454	-3815	-27290	-68	-18750	-4434	-17899	-68	-18551	-10176	-12146	-299	-20105	-12724	-14508	-58	695	7494	-25220	-85	-17447	11030	-14030	-158	-16149	11682	-12262	-86	-15515	13910	-10695	-150	-129	-119	-65	-62	-62	-104	36	-155	13	35	-75	-25	-56	79	-30	0
0.539167	673	1421	-4057	-27131	-80	-18911	-4438	-17533	-83	-18703	-10177	-12193	-262	-20204	-12664	-14543	-67	502	7178	-25354	-105	-17395	11255	-14135	-147	-16080	11721	-12468	-47	-15419	13739	-10721	-152	-130	-121	-67	-61	-59	-104	34	-149	16	33	-78	-19	-53	78	-34	-3
0.540000	417	1379	-4311	-26964	-82	-19063	-4448	-17137	-82	-18842	-10159	-12263	-187	-20297	-12595	-14559	-83	311	6882	-25492	-88	-17347	11475	-14284	-146	-16006	11776	-12681	-97	-15327	13559	-10745	-151	-131	-122	-68	-66	-61	-110	34	-156	12	30	-80	-23	-59	77	-32	-1
0.540833	330	1319	-4582	-26786	-70	-19207	-4461	-16713	-59	-18967	-10119	-12354	-255	-20373	-12512	-14550	-68	124	6572	-25626	-78	-17292	11677	-14454	-164	-15924	11856	-12898	-120	-15234	13385	-10760	-147	-130	-121	-68	-62	-61	-104	39	-150	17	36	-74	-24	-50	84	-31	-3
0.541667	223	1261	-4858	-26595	-67	-19334	-4478	-16257	-57	-19084	-10059	-12458	-283	-20437	-12418	-14520	-61	-59	6269	-25765	-108	-17244	11889	-14655	-187	-15853	11943	-13123	-128	-15160	13221	-10777	-147	-127	-125	-67	-62	-62	-103	38	-151	15	32	-76	-23	-59	80	-31	0
0.542500	78	1180	-5149	-26394	-60	-19443	-4505	-15787	-48	-19181	-10000	-12579	-223	-20499	-12307	-14474	-73	-248	5974	-25908	-87	-17199	12069	-14888	-178	-15784	12039	-13352	-158	-15067	13077	-10786	-148	-129	-124	-68	-69	-60	-105	37	-153	16	37	-76	-24	-57	81	-30	0
0.543333	-48	1094	-5447	-26189	-61	-19534	-4540	-15296	-52	-19265	-9926	-12706	-179	-20531	-12188	-14408	-61	-412	5699	-26047	-81	-17154	12229	-15157	-177	-15719	12132	-13584	-177	-15005	12961	-10782	-148	-127	-119	-65	-65	-59	-103	38	-152	17	36	-77	-23	-58	77	-30	0
0.544167	-88	997	-5749	-25977	-76	-19610	-4583	-14799	-64	-19334	-9840	-12839	-203	-20555	-12051	-14333	-73	-581	5445	-26190	-90	-17111	12364	-15431	-201	-15662	12232	-13808	-176	-14907	12877	-10771	-149	-127	-122	-68	-65	-58	-108	40	-154	18	32	-79	-21	-59	82	-31	0
0.545000	-145	888	-6053	-25759	-86	-19666	-4640	-14288	-51	-19393	-9747	-12975	-264	-20586	-11903	-14242	-83	-741	5213	-26320	-86	-17069	12476	-15737	-197	-15615	12320	-14030	-181	-14833	12830	-10751	-146	-125	-120	-68	-63	-58	-104	39	-151	19	35	-77	-28	-60	81	-30	0
0.545833	-220	775	-6359	-25538	-72	-19708	-4692	-13787	-39	-19441	-9650	-13112	-167	-20597	-11741	-14142	-74	-884	4977	-26450	-80	-17027	12560	-16063	-173	-15575	12393	-14242	-194	-14757	12819	-10721	-151	-127	-124	-66	-64	-57	-107	39	-153	16	35	-75	-22	-59	91	-29	0
0.546667	-270	648	-6665	-25308	-69	-19729	-4757	-13287	-50	-19474	-9546	-13242	-66	-20603	-11566	-14032	-78	-1049	4820	-26558	-77	-16982	12623	-16405	-184	-15545	12457	-14445	-191	-14690	12849	-10685	-120	-126	-120	-64	-65	-53	-104	39	-150	19	34	-77	-19	-56	80	-30	1
0.547500	-292	510	-6960	-25087	-88	-19732	-4824	-12808	-60	-19496	-9440	-13373	-38	-20583	-11378	-13922	-75	-1198	4653	-26656	-74	-16942	12649	-16760	-188	-15527	12496	-14636	-188	-14615	12915	-10640	-148	-127	-118	-66	-65	-60	-107	40	-150	29	35	-76	-22	-59	86	-27	0
0.548333	-333	367	-7256	-24865	-88	-19719	-4892	-12344	-30	-19513	-9334	-13503	-90	-20611	-11187	-13804	-73	-1349	4514	-26734	-92	-16901	12657	-17126	-194	-15519	12510	-14823	-199	-14548	13008	-10594	-149	-127	-120	-72	-65	-60	-105	41	-151	19	30	-79	-25	-59	82	-33	4
0.549167	-365	211	-7536	-24651	-86	-19696	-4966	-11907	-6	-19520	-9224	-13630	-182	-20611	-10981	-13701	-61	-1498	4387	-26788	-103	-16860	12640	-17499	-196	-15516	12510	-14992	-205	-14476	13146	-10545	-145	-125	-119	-65	-61	-58	-104	40	-139	19	35	-75	-13	-56	84	-26	1
0.550000	-387	43	-7785	-24438	-92	-19644	-5034	-11490	-18	-19521	-9106	-13748	-233	-20615	-10776	-13564	-69	-1657	4275	-26814	-72	-16823	12601	-17878	-165	-15519	12480	-15155	-208	-14410	13295	-10499	-148	-126	-116	-65	-61	-53	-107	37	-151	19	34	-77	-21	-59	79	-32	0
0.550833	-420	-130	-8055	-24237	-86	-19593	-5097	-11113	-23	-19515	-8994	-13869	-180	-20624	-10573	-13449	-72	-1819	4169	-26813	-67	-16792	12538	-18267	-144	-15534	12420	-15310	-191	-14351	13461	-10451	-151	-131	-122	-69	-65	-57	-109	37	-155	15	33	-78	-24	-62	79	-32	-8
0.551667	-452	-319	-8290	-24051	-79	-19519	-5150	-10766	-38	-19509	-8875	-13983	-194	-20638	-10363	-13342	-73	-1994	4068	-26776	-76	-16764	12470	-18646	-165	-15550	12350	-15457	-199	-14291	13637	-10412	-152	-131	-117	-67	-66	-58	-109	38	-153	18	32	-81	-23	-58	80	-29	-6
0.552500	-464	-520	-8507	-23871	-95	-19442	-5190	-10458	-56	-19495	-8749	-14097	-232	-20651	-10148	-13235	-66	-2174	3967	-26711	-72	-16736	12384	-19027	-183	-15575	12254	-15593	-198	-14235	13821	-10379	-150	-125	-121	-56	-62	-60	-108	42	-150	16	30	-77	-22	-62	80	-30	0
0.553333	-461	-733	-8699	-23694	-105	-19347	-5213	-10187	-62	-19476	-8622	-14207	-178	-20663	-9935	-13132	-70	-2372	3862	-26607	-93	-16722	12296	-19400	-180	-15595	12143	-15729	-170	-14186	14004	-10352	-149	-129	-124	-66	-66	-58	-104	38	-152	20	34	-79	-24	-56	81	-31	-3
0.554167	-451	-956	-8874	-23560	-96	-19238	-5220	-9955	-73	-19457	-8488	-14321	-224	-20654	-9720	-13038	-83	-2578	3750	-26474	-115	-16711	12199	-19773	-171	-15622	12020	-15855	-161	-14140	14171	-10333	-150	-125	-118	-68	-66	-55	-107	40	-152	20	49	-84	-19	-42	84	-30	2
0.555000	-446	-1194	-9031	-23435	-103	-19124	-5202	-9761	-65	-19433	-8351	-14438	-251	-20683	-9509	-12948	-67	-2799	3632	-26310	-115	-16707	12099	-20137	-156	-15646	11887	-15979	-158	-14101	14325	-10325	-152	-133	-120	-66	-62	-57	-105	42	-153	20	33	-76	-21	-57	82	-29	-4
0.555833	-442	-1440	-9153	-23328	-103	-18997	-5166	-9612	-64	-19410	-8215	-14554	-390	-20684	-9301	-12873	-68	-3032	3500	-26112	-95	-16713	11999	-20490	-163	-15674	11749	-16105	-143	-14076	14457	-10327	-150	-127	-124	-66	-62	-56	-105	38	-153	17	26	-77	-24	-60	82	-31	0
0.556667	-418	-1695	-9255	-23248	-95	-18863	-5067	-9501	-69	-19384	-8071	-14672	-358	-20681	-9094	-12802	-68	-3279	3361	-25903	-98	-16729	11904	-20830	-160	-15702	11615	-16229	-144	-14058	14565	-10340	-120	-129	-124	-70	-65	-60	-109	37	-153	17	29	-79	-23	-58	77	-33	-5
0.557500	-396	-1962	-9337	-23173	-84	-18725	-5024	-9423	-65	-19350	-7929	-14793	-101	-20659	-8885	-12740	-82	-3532	3211	-25667	-84	-16747	11813	-21151	-170	-15728	11481	-16348	-126	-14053	14649	-10360	-153	-128	-122	-66	-62	-63	-108	36	-155	16	24	-78	-23	-57	78	-33	-4
0.558333	-380	-2227	-9391	-23130	-91	-18575	-4921	-9380	-68	-19310	-7780	-14912	-77	-20629	-8677	-12687	-80	-3791	3057	-25419	-73	-16771	11724	-21459	-166	-15751	11356	-16469	-142	-14056	14701	-10391	-152	-128	-124	-72	-67	-64	-107	38	-155	15	32	-79	-26	-57	79	-33	-4
0.559167	-360	-2504	-9419	-23100	-99	-18422	-4800	-9376	-108	-19265	-7639	-15037	-211	-20579	-8470	-12635	-60	-4052	2899	-25161	-120	-16793	11645	-21746	-188	-15773	11241	-16591	-183	-14078	14730	-10428	-151	-128	-126	-70	-65	-61	-150	39	-150	16	28	-79	-25	-59	76	-33	-1
0.560000	-358	-2777	-9431	-23095	-128	-18267	-4661	-9402	-128	-19210	-7486	-15160	-291	-20508	-8264	-12597	-61	-4311	2737	-24893	-137	-16816	11570	-22009	-213	-15793	11144	-16707	-194	-14101	14735	-10471	-152	-125	-129	-66	-64	-60	-108	39	-154	17	35	-76	-22	-57	81	-31	-3
0.560833	-317	-3045	-9414	-23097	-97	-18102	-4506	-9455	-124	-19147	-7339	-15279	-325	-20416	-8064	-12564	-67	-4563	2586	-24623	-130	-16834	11507	-22255	-198	-15824	11063	-16826	-184	-14150	14708	-10527	-148	-126	-120	-63	-59	-59	-105	40	-150	19	35	-75	-22	-59	80	-32	1
0.561667	-280	-3313	-9375	-23136	-95	-17948	-4345	-9540	-126	-19074	-7194	-15401	-246	-20306	-7867	-12537	-60	-4810	2435	-24362	-128	-16848	11448	-22470	-215	-15822	10999	-16943	-183	-14205	14648	-10587	-150	-124	-121	-64	-63	-56	-105	40	-151	19	37	-77	-21	-55	82	-30	0
0.562500	-263	-3574	-9318	-23163	-95	-17786	-4173	-9650	-150	-18990	-7057	-15527	-227	-20177	-7664	-12522	-61	-5040	2294	-24109	-107	-16851	11397	-22657	-240	-15836	10946	-17059	-194	-14279	14593	-10658	-150	-124	-124	-65	-84	-57	-103	42	-152	18	36	-75	-22	-52	82	-31	-4
0.563333	-238	-3829	-9247	-23213	-88	-17631	-4002	-9790	-131	-18899	-6919	-15634	-171	-20026	-7493	-12513	-73	-5251	2172	-23866	-114	-16849	11351	-22821	-221	-15842	10924	-17173	-199	-14386	14510	-10734	-148	-124	-121	-65	-60	-56	-102	41	-153	17	35	-73	-17	-55	80	-30	0
0.564167	-207	-4063	-9156	-23278	-94	-17479	-3831	-9948	-118	-18792	-6786	-15749	-206	-19855	-7322	-12538	-73	-5440	2068	-23618	-98	-16835	11307	-22953	-212	-15851	10910	-17285	-196	-14458	14416	-10817	-151	-125	-124	-65	-61	-61	-102	41	-137	17	34	-75	-25	-56	80	-31	-1
0.565000	-168	-4285	-9053	-23347	-94	-17337	-3663	-10131	-133	-18678	-6659	-15859	-390	-19678	-7159	-12531	-73	-5602	1981	-23436	-97	-16818	11272	-23056	-232	-15856	10914	-17395	-203	-14558	14317	-10925	-152	-129	-126	-68	-66	-59	-109	36	-156	13	27	-80	-28	-60	78	-33	-4
0.565833	-159	-4490	-8940	-23431	-90	-17196	-3495	-10328	-131	-18549	-6538	-15964	-377	-19489	-7005	-12566	-63	-5734	1917	-23246	-101	-16785	11250	-23121	-250	-15852	10941	-17500	-205	-14658	14218	-11003	-151	-128	-124	-66	-64	-58	-104	42	-146	17	35	-76	-18	-56	78	-30	0
0.566667	-143	-4669	-8829	-23501	-92	-17063	-3332	-10539	-126	-18404	-6417	-16056	-302	-19274	-6855	-12591	-57	-5828	1885	-23074	-94	-16749	11234	-23151	-248	-15849	10983	-17598	-197	-14755	14130	-11098	-151	-126	-121	-66	-61	-57	-102	42	-149	18	33	-75	-21	-55	82	-29	2
0.567500	-111	-4835	-8681	-23586	-90	-16934	-3169	-10764	-121	-18252	-6302	-16145	-341	-19059	-6724	-12621	-66	-5896	1869	-22931	-94	-16706	11220	-23155	-206	-15836	11039	-17698	-203	-14860	14038	-11204	-150	-122	-122	-68	-81	-58	-103	41	-149	20	34	-74	-17	-56	82	-29	0
0.568333	-96	-4978	-8544	-23664	-92	-16815	-3019	-11003	-110	-18092	-6199	-16230	-237	-18831	-6601	-12708	-66	-5920	1886	-22802	-79	-16659	11207	-23121	-165	-15827	11094	-17792	-202	-14953	13968	-11315	-147	-125	-120	-64	-63	-56	-102	42	-151	18	37	-75	-18	-56	79	-29	0
0.569167	-76	-5103	-8409	-23749	-82	-16697	-2869	-11251	-126	-17914	-6089	-16304	-345	-18602	-6491	-12785	-64	-5913	1923	-22698	-74	-16612	11220	-23062	-144	-15815	11181	-17883	-183	-15040	13911	-11430	-146	-122	-122	-64	-64	-57	-100	45	-151	19	35	-78	-18	-56	82	-28	2
0.570000	-121	-5161	-8269	-23826	-44	-16591	-2727	-11511	-118	-17738	-5993	-16376	-492	-18371	-6386	-12875	-76	-5861	1986	-22610	-103	-16569	11229	-22974	-166	-15799	11270	-17975	-174	-15120	13872	-11551	-148	-118	-116	-65	-60	-56	-104	42	-150	22	35	-77	-22	-58	82	-28	-1
0.570833	-245	-5280	-8145	-23902	-90	-16496	-2591	-11777	-102	-17550	-5899	-16441	-441	-18145	-6298	-12981	-63	-5811	2066	-22545	-98	-16534	11234	-22860	-206	-15789	11360	-18059	-179	-15189	13851	-11673	-151	-126	-120	-67	-66	-62	-107	41	-155	12	20	-74	-25	-60	81	-30	0
0.571667	-220	-5341	-8020	-23971	-92	-16387	-2460	-12043	-125	-17362	-5809	-16499	-516	-17914	-6218	-13094	-59	-5644	2173	-22497	-69	-16503	11256	-22722	-207	-15775	11460	-18145	-181	-15250	13856	-11794	-150	-128	-121	-65	-63	-61	-104	40	-150	18	34	-76	-25	-59	78	-29	0
0.572500	-90	-5380	-7902	-24034	-69	-16310	-2327	-12315	-116	-17167	-5716	-16552	-616	-17677	-6140	-13212	-69	-5475	2299	-22469	-82	-16482	11273	-22570	-193	-15766	11560	-18227	-178	-15293	13872	-11922	-148	-129	-122	-66	-64	-66	-109	38	-150	16	34	-76	-24	-59	80	-28	0
0.573333	-88	-5401	-7793	-24086	-74	-16222	-2201	-12587	-116	-16977	-5638	-16604	-510	-17456	-6074	-13340	-67	-5266	2438	-22453	-76	-16473	11297	-22402	-189	-15768	11662	-18303	-189	-15332	13911	-12048	-154	-133	-121	-69	-65	-62	-108	37	-156	13	30	-78	-25	-62	77	-35	0
0.574167	-85	-5410	-7693	-24136	-93	-16140	-2080	-12862	-135	-16782	-5559	-16649	-373	-17233	-6007	-13465	-68	-5017	2602	-22449	-67	-16471	11315	-22223	-193	-15767	11769	-18382	-176	-15355	13971	-12169	-152	-129	-121	-65	-62	-60	-108	37	-153	16	34	-32	-19	-60	80	-30	0
0.575000	-49	-5397	-7603	-24172	-62	-16030	-1956	-13129	-112	-16587	-5477	-16688	-360	-17008	-5946	-13589	-57	-4735	2778	-22456	-84	-16483	11336	-22034	-208	-15777	11872	-18461	-158	-15375	14047	-12303	-149	-130	-121	-68	-62	-59	-107	38	-149	15	33	-78	-21	-59	79	-33	-1
0.575833	-50	-5377	-7521	-24205	-55	-15974	-1837	-13398	-92	-16397	-5404	-16727	-291	-16786	-5887	-13707	-65	-4421	2957	-22474	-91	-16503	11349	-21850	-205	-15797	11972	-18528	-169	-15387	14133	-12400	-149	-131	-122	-68	-64	-61	-120	39	-152	16	34	-75	-21	-58	81	-30	-3
0.576667	-36	-5344	-7455	-24225	-76	-15889	-1727	-13663	-112	-16217	-5333	-16759	-264	-16570	-5831	-13815	-70	-4077	3158	-22496	-87	-16528	11358	-21665	-199	-15819	12067	-18593	-166	-15421	14222	-12513	-152	-128	-120	-67	-64	-59	-110	37	-153	17	33	-76	-22	-57	76	-31	-5
0.577500	-15	-5311	-7391	-24243	-61	-15806	-1611	-13921	-113	-16036	-5270	-16792	-218	-16325	-5777	-13906	-68	-3711	3358	-22523	-80	-16559	11356	-21492	-201	-15852	12154	-18658	-170	-15396	14318	-12609	-151	-128	-122	-67	-58	-62	-109	41	-156	22	32	-75	-24	-62	79	-29	2
0.578333	-26	-5272	-7343	-24250	-51	-15728	-1502	-14171	-112	-15863	-5205	-16821	-93	-16138	-5727	-13990	-68	-3335	3558	-22550	-107	-16593	11350	-21331	-202	-15886	12237	-18717	-188	-15392	14414	-12700	-150	-131	-124	-70	-63	-61	-108	36	-151	17	28	-76	-25	-60	78	-31	-3
0.579167	-55	-5230	-7301	-24257	-67	-15646	-1395	-14418	-127	-15698	-5144	-16855	-88	-15921	-5679	-14044	-64	-2947	3758	-22573	-110	-16613	11334	-21163	-213	-15925	12293	-18770	-166	-15389	14504	-12776	-150	-131	-127	-68	-66	-62	-108	34	-153	12	28	-77	-24	-61	80	-31	-1
0.580000	-85	-5195	-7274	-24254	-63	-15556	-1292	-14661	-101	-15537	-5083	-16871	-11	-15703	-5632	-14085	-68	-2566	3951	-22588	-88	-16631	11311	-21018	-194	-15962	12361	-18811	-155	-15387	14579	-12840	-152	-131	-122	-67	-62	-60	-105	40	-152	15	33	-75	-25	-58	79	-31	-1
0.580833	-88	-5161	-7251	-24244	-63	-15473	-1192	-14894	-125	-15388	-5030	-16891	-10	-15487	-5588	-14100	-57	-2191	4135	-22585	-86	-16633	11286	-20888	-182	-15998	12386	-18847	-153	-15367	14645	-12885	-147	-129	-122	-67	-61	-62	-103	37	-152	15	34	-76	-24	-57	86	-27	1
0.581667	-92	-5141	-7214	-24236	-68	-15397	-1095	-15120	-142	-15240	-4983	-16910	-152	-15270	-5550	-14095	-63	-1846	4294	-22587	-90	-16625	11248	-20781	-184	-16026	12405	-18878	-145	-15376	14689	-12918	-151	-131	-125	-73	-65	-63	-105	35	-151	12	29	-76	-22	-59	77	-32	-12
0.582500	-85	-5133	-7242	-24227	-59	-15305	-1004	-15345	-110	-15129	-4942	-16927	-63	-15049	-5518	-14066	-72	-1533	4431	-22566	-74	-16593	11206	-20682	-189	-16050	12405	-18892	-151	-15326	14712	-12936	-153	-169	-122	-66	-62	-63	-107	36	-151	11	32	-76	-25	-58	81	-33	-1
0.583333	-90	-5131	-7251	-24211	-73	-15222	-909	-15558	-115	-14969	-4899	-16935	151	-14829	-5491	-14012	-53	-1255	4526	-22531	-56	-16545	11162	-20604	-198	-16052	12376	-18895	-154	-15300	14719	-12935	-151	-129	-121	-67	-70	-61	-102	37	-153	15	34	-74	-25	-57	81	-38	0
0.584167	-98	-5140	-7270	-24195	-68	-15141	-824	-15765	-117	-14842	-4871	-16946	261	-14613	-5474	-13948	-44	-1035	4582	-22484	-76	-16472	11111	-20536	-199	-16048	12341	-18891	-144	-15267	14696	-12921	-149	-130	-121	-66	-62	-77	-105	37	-150	17	30	-77	-26	-61	79	-32	0
0.585000	-97	-5163	-7304	-24178	-48	-15063	-739	-15970	-107	-14719	-4843	-16944	283	-14392	-5469	-13852	-50	-877	4575	-22424	-84	-16375	11057	-20484	-177	-16025	12278	-18870	-147	-15216	14657	-12894	-151	-131	-121	-68	-67	-62	-109	36	-152	15	32	-74	-23	-61	81	-34	-1
0.585833	-127	-5195	-7350	-24157	-57	-14988	-662	-16171	-115	-14602	-4822	-16945	288	-14175	-5476	-13751	-48	-784	4506	-22355	-61	-16255	11000	-20443	-171	-15982	12190	-18840	-152	-15169	14593	-12856	-149	-130	-122	-66	-61	-61	-105	44	-151	16	30	-74	-23	-61	78	-33	-1
0.586667	-143	-5232	-7412	-24110	-59	-14916	-587	-16362	-112	-14485	-4807	-16938	199	-13962	-5492	-13630	-35	-763	4365	-22283	-77	-16122	10940	-20411	-172	-15924	12084	-18794	-161	-15091	14514	-12806	-148	-125	-119	-65	-63	-61	-107	39	-152	17	34	-74	-22	-56	81	-30	2
0.587500	-165	-5271	-7485	-24109	-53	-14840	-521	-16555	-101	-14375	-4811	-16931	197	-13750	-5529	-13499	-50	-817	4145	-22209	-84	-15965	10877	-20391	-180	-15846	11957	-18739	-165	-15045	14417	-12754	-148	-129	-99	-65	-63	-59	-103	36	-151	17	36	-70	-22	-58	81	-28	0
0.588333	-163	-5315	-7578	-24084	-55	-14775	-465	-16740	-95	-14270	-4816	-16915	218	-13541	-5578	-13367	-76	-946	3846	-22133	-67	-15801	10810	-20379	-170	-15756	11811	-18670	-149	-14968	14312	-12698	-148	-126	-117	-63	-62	-59	-107	37	-151	20	36	-70	-22	-58	79	-29	0
0.589167	-168	-5349	-7683	-24052	-52	-14710	-420	-16925	-95	-14162	-4834	-16921	184	-13341	-5647	-13234	-77	-1141	3467	-22075	-58	-15623	10742	-20366	-168	-15648	11650	-18595	-139	-14889	14198	-12641	-148	-124	-118	-53	-60	-59	-105	40	-144	22	37	-70	-23	-59	81	-30	0
0.590000	-179	-5377	-7812	-24021	-53	-14650	-391	-17117	-81	-14061	-4866	-16877	305	-13149	-5733	-13101	-76	-1401	3020	-22034	-68	-15448	10667	-20369	-167	-15534	11480	-18514	-145	-14804	14042	-12591	-151	-128	-121	-68	-61	-61	-109	37	-151	17	32	-78	-22	-57	79	-32	-1
0.590833	-185	-5398	-7952	-23992	-56	-14595	-376	-17306	-86	-13966	-4910	-16859	354	-12965	-5843	-12969	-81	-1715	2510	-22011	-79	-15271	10595	-20369	-178	-15402	11299	-18424	-172	-14717	13954	-12547	-158	-131	-124	-69	-66	-58	-109	35	-155	13	34	-74	-24	-58	77	-33	-8
0.591667	-170	-5397	-8117	-23950	-66	-14529	-374	-17488	-87	-13872	-4961	-16831	298	-12787	-5963	-12840	-78	-2050	1964	-22010	-107	-15100	10518	-20378	-185	-15266	11125	-18327	-166	-14624	13845	-12506	-152	-129	-122	-69	-68	-57	-108	36	-153	15	33	-74	-24	-57	77	-33	-3
0.592500	-176	-5373	-8269	-23913	-74	-14482	-392	-17671	-73	-13794	-5026	-16804	343	-12620	-6107	-12719	-94	-2411	1395	-22035	-126	-14941	10442	-20383	-187	-15122	10949	-18229	-166	-14532	13732	-12479	-149	-168	-122	-66	-110	-62	-107	39	-151	18	36	-76	-22	-60	79	-29	0
0.593333	-185	-5327	-8447	-23875	-75	-14429	-429	-17859	-87	-13694	-5109	-16774	328	-12466	-6268	-12600	-97	-2774	847	-22123	-105	-14799	10368	-20392	-210	-14982	10782	-18128	-173	-14441	13635	-12462	-150	-127	-121	-67	-65	-58	-105	38	-156	17	72	-73	-21	-55	78	-31	-1
0.594167	-179	-5261	-8633	-23830	-63	-14381	-491	-18050	-78	-13620	-5196	-16745	286	-12320	-6451	-12492	-95	-3117	293	-22178	-100	-14675	10292	-20401	-187	-14834	10630	-18029	-141	-14349	13551	-12463	-153	-128	-121	-68	-67	-58	-104	38	-152	18	38	-75	-21	-55	81	-27	-4
0.595000	-167	-5159	-8820	-23790	-64	-14333	-570	-18232	-78	-13539	-5300	-16720	378	-12182	-6647	-12390	-90	-3426	-191	-22295	-80	-14576	10221	-20409	-184	-14699	10490	-17927	-146	-14263	13471	-12473	-148	-125	-118	-66	-64	-59	-108	39	-152	18	35	-74	-21	-57	80	-31	2
0.595833	-162	-5035	-9013	-23751	-67	-14287	-677	-18412	-79	-13469	-5420	-16689	649	-12063	-6867	-12291	-88	-3689	-612	-22438	-68	-14495	10151	-20430	-200	-14554	10374	-17834	-180	-14180	13407	-12496	-147	-128	-120	-68	-52	-57	-105	37	-151	19	36	-73	-19	-53	84	-29	-1
0.596667	-160	-4882	-9199	-23715	-57	-14242	-801	-18607	-68	-13408	-5542	-16664	1004	-11953	-7094	-12199	-92	-3879	-934	-22607	-90	-14444	10085	-20447	-176	-14424	10276	-17746	-165	-14105	13350	-12530	-147	-126	-120	-67	-63	-59	-103	41	-152	19	36	-77	-26	-42	84	-27	-1
0.597500	-166	-4708	-9379	-23686	-56	-14200	-944	-18794	-73	-13355	-5674	-16633	940	-11827	-7342	-12108	-88	-3997	-1146	-22795	-125	-14414	10018	-20465	-176	-14302	10200	-17663	-144	-14039	13297	-12574	-149	-124	-122	-68	-55	-61	-104	41	-151	16	35	-74	-23	-60	79	-30	0
0.598333	-159	-4511	-9545	-23656	-56	-14161	-1108	-18985	-72	-13309	-5820	-16610	736	-11778	-7601	-12022	-88	-4031	-1233	-22987	-115	-14404	9958	-20490	-188	-14189	10140	-17588	-163	-13979	13249	-12631	-152	-130	-127	-69	-64	-64	-111	34	-154	11	33	-78	-27	-68	77	-33	-5
0.599167	-152	-4306	-9693	-23635	-61	-14121	-1284	-19177	-66	-13271	-5969	-16575	366	-11712	-7862	-11931	-75	-3949	-1190	-23182	-81	-14418	9899	-20508	-195	-14079	10108	-17514	-166	-13917	13209	-12682	-152	-130	-125	-73	-64	-64	-108	38	-154	13	33	-77	-24	-61	79	-31	-3
0.600000	-146	-4081	-9808	-23617	-65	-14078	-1465	-19345	-67	-13231	-6119	-16532	-1474	-11653	-8122	-11831	-58	-3774	-1015	-23365	-80	-14432	9847	-20525	-183	-13991	10092	-17449	-170	-13870	13166	-12734	-147	-127	-125	-66	-62	-59	-105	41	-149	16	35	-75	-22	-59	85	-29	-8
0.600833	-112	-3847	-9897	-23603	-53	-14035	-1658	-19521	-60	-13199	-6264	-16484	-3864	-11609	-8381	-11727	-57	-3509	-719	-23535	-78	-14464	9792	-20550	-176	-13898	10086	-17393	-178	-13823	13114	-12784	-151	-127	-127	-68	-63	-61	-85	38	-154	18	34	-75	-22	-58	81	-33	0
0.601667	-104	-3610	-9952	-23593	-60	-13992	-1856	-19695	-76	-13169	-6418	-16432	-3540	-11582	-8643	-11617	-61	-3148	-306	-23680	-78	-14498	9737	-20568	-191	-13813	10094	-17343	-180	-13783	13054	-12825	-146	-126	-121	-64	-61	-61	-108	38	-150	18	44	-74	-21	-59	76	-30	0
0.602500	-122	-3380	-9972	-23595	-64	-13947	-2036	-19864	-85	-13150	-6568	-16371	-2678	-11570	-8898	-11498	-65	-2700	211	-23793	-100	-14537	9684	-20589	-200	-13745	10102	-17300	-173	-13744	12978	-12857	-148	-126	-120	-67	-63	-60	-107	39	-150	18	33	-78	-19	-57	81	-28	0
0.603333	-134	-3152	-9957	-23602	-52	-13899	-2253	-20021	-64	-13131	-6717	-16299	-2600	-11568	-9144	-11379	-66	-2185	797	-23871	-91	-14569	9621	-20607	-169	-13690	10105	-17263	-164	-13711	12892	-12879	-147	-128	-122	-65	-61	-58	-93	45	-151	17	25	-74	-19	-58	82	-29	-5
0.604167	-119	-2935	-9903	-23609	-59	-13856	-2451	-20176	-60	-13114	-6863	-16214	-2046	-11580	-9379	-11236	-53	-1616	1435	-23915	-87	-14594	9552	-20625	-186	-13639	10115	-17232	-169	-13682	12790	-12884	-146	-125	-120	-68	-62	-61	-103	37	-152	15	34	-75	-19	-56	79	-28	1
0.605000	-109	-2730	-9806	-23622	-52	-13800	-2640	-20327	-81	-13096	-7005	-16121	-1640	-11598	-9603	-11092	-74	-981	2095	-23912	-93	-14607	9474	-20637	-183	-13596	10111	-17197	-177	-13653	12666	-12877	-151	-127	-121	-66	-63	-62	-105	40	-150	15	35	-76	-24	-57	80	-28	-1
0.605833	-121	-2537	-9674	-23643	-56	-13751	-2823	-20466	-84	-13090	-7143	-16022	-1356	-11627	-9814	-10951	-90	-380	2755	-23868	-110	-14615	9391	-20643	-176	-13564	10097	-17169	-166	-13625	12538	-12853	-138	-125	-120	-69	-63	-60	-107	38	-152	15	33	-75	-23	-58	81	-27	-1
0.606667	-122	-2357	-9506	-23668	-66	-13690	-3005	-20600	-73	-13069	-7282	-15914	-1009	-11665	-10020	-10811	-108	260	3389	-23792	-118	-14609	9299	-20648	-195	-13536	10067	-17139	-174	-13599	12384	-12819	-149	-128	-124	-69	-65	-62	-111	39	-153	13	33	-74	-22	-63	80	-11	-1
0.607500	-110	-2189	-9306	-23697	-65	-13637	-3178	-20733	-74	-13056	-7425	-15804	-704	-11704	-10214	-10665	-119	893	3973	-23671	-86	-14593	9196	-20644	-197	-13516	10027	-17106	-170	-13572	12232	-12764	-148	-125	-116	-64	-61	-58	-107	40	-150	18	34	-76	-24	-59	84	-29	0
0.608333	-113	-2033	-9077	-23729	-53	-13570	-3349	-20850	-58	-13039	-7563	-15682	-258	-11741	-10403	-10528	-98	1490	4493	-23525	-44	-14559	9084	-20634	-200	-13499	9972	-17076	-167	-13544	12061	-12706	-148	-126	-121	-68	-74	-61	-103	42	-165	16	34	-73	-21	-57	82	-29	0
0.609167	-126	-1885	-8827	-23748	-58	-13507	-3517	-20969	-47	-13028	-7713	-15566	-4	-11778	-10579	-10397	-90	2050	4911	-23363	-82	-14518	8966	-20619	-203	-13492	9897	-17038	-180	-13495	11895	-12635	-147	-127	-121	-64	-61	-60	-103	43	-148	16	30	-78	-21	-57	82	-25	1
0.610000	-111	-1746	-8560	-23805	-76	-13438	-3686	-21086	-60	-13015	-7866	-15454	81	-11816	-10738	-10281	-108	2561	5230	-23187	-108	-14475	8837	-20602	-176	-13483	9820	-16997	-185	-13490	11722	-12562	-149	-128	-120	-66	-63	-60	-102	42	-151	16	35	-79	-24	-59	81	-28	-1
0.610833	-101	-1611	-8281	-23847	-75	-13365	-3863	-21249	-58	-13005	-8036	-15345	225	-11845	-10945	-10186	-104	3009	5450	-23010	-77	-14426	8698	-20575	-177	-13487	9725	-16955	-187	-13473	11550	-12488	-151	-133	-121	-53	-65	-65	-105	42	-159	13	32	-79	-27	-61	81	-31	-4
0.611667	-110	-1481	-7996	-23894	-73	-13295	-4042	-21304	-10	-12994	-8216	-15252	448	-11869	-11132	-10121	-96	3400	5565	-22834	-93	-14377	8562	-20545	-183	-13491	9626	-16903	-178	-13440	11390	-12409	-150	-130	-119	-68	-64	-63	-104	33	-154	34	35	-76	-21	-60	79	-30	0
0.612500	-119	-1348	-7710	-23935	-72	-13221	-4227	-21405	36	-12983	-8412	-15161	594	-11886	-11331	-10047	-62	3725	5583	-22679	-107	-14333	8432	-20505	-190	-13497	9520	-16849	-180	-13421	11236	-12328	-148	-128	-120	-65	-63	-61	-104	41	-151	15	34	-76	-23	-60	76	-31	-1
0.613333	-121	-1214	-7421	-23979	-63	-13145	-4416	-21503	21	-12992	-8624	-15084	519	-11892	-11543	-10005	-26	3983	5513	-22545	-82	-14293	8283	-20465	-205	-13505	9415	-16787	-180	-13396	11093	-12252	-148	-122	-124	-67	-66	-60	-102	59	-150	17	32	-77	-22	-58	80	-28	1
0.614167	-117	-1062	-7139	-24022	-62	-13065	-4633	-21596	9	-12965	-8863	-15018	485	-11892	-11771	-9985	-24	4185	5361	-22433	-92	-14260	8158	-20417	-189	-13524	9305	-16722	-189	-13382	10969	-12181	-152	-131	-119	-65	-62	-59	-105	40	-152	18	36	-76	-23	-60	79	-31	0
0.615000	-124	-937	-6872	-24065	-76	-12987	-4859	-21684	-4	-12959	-9119	-14963	550	-11885	-12022	-9989	-41	4326	5154	-22359	-112	-14241	8015	-20366	-194	-13541	9199	-16658	-193	-13369	10854	-12114	-154	-131	-121	-68	-65	-65	-109	38	-153	16	30	-79	-24	-63	78	-31	-4
0.615833	-162	-785	-6615	-24104	-80	-12907	-5100	-21770	-19	-12952	-9394	-14922	751	-11866	-12280	-10007	-34	4419	4900	-22314	-92	-14226	7896	-20305	-197	-13559	9103	-16585	-182	-13359	10778	-12052	-149	-128	-120	-69	-64	-59	-105	41	-154	18	32	-77	-21	-58	80	-30	0
0.616667	-187	-643	-6366	-24135	-70	-12818	-5346	-21844	-28	-12943	-9681	-14887	694	-11836	-12561	-10039	-9	4478	4624	-22305	-103	-14220	7784	-20242	-187	-13574	9011	-16509	-173	-13352	10683	-11993	-148	-130	-121	-69	-65	-61	-92	39	-160	16	34	-75	-21	-56	80	-29	-3
0.617500	-161	-490	-6143	-24163	-79	-12727	-5603	-21911	-77	-12933	-9987	-14863	746	-11803	-12864	-10091	-16	4500	4344	-22333	-103	-14224	7681	-20180	-198	-13589	8926	-16429	-189	-13350	10615	-11949	-150	-130	-126	-69	-64	-59	-108	40	-150	16	33	-76	-21	-69	78	-41	-3
0.618333	-150	-339	-5918	-24182	-91	-12639	-5874	-21967	-114	-12918	-10310	-14851	890	-11758	-13185	-10151	-24	4500	4076	-22391	-88	-14238	7585	-20111	-204	-13604	8846	-16359	-180	-13349	10560	-11900	-149	-119	-122	-68	-53	-63	-107	38	-152	17	34	-76	-25	-60	80	-31	1
0.619167	-158	-185	-5719	-24197	-85	-12549	-6145	-22017	-132	-12895	-10641	-14838	628	-11710	-13519	-10222	-6	4488	3833	-22482	-122	-14249	7508	-20035	-189	-13618	8777	-16287	-163	-13348	10519	-11859	-154	-129	-126	-70	-63	-62	-105	37	-154	15	30	-76	-26	-62	89	-33	-7
0.620000	-155	-31	-5535	-24202	-82	-12447	-6418	-22056	-153	-12861	-10976	-14830	504	-11650	-13870	-10289	-12	4473	3630	-22588	-113	-14265	7439	-19955	-180	-13622	8716	-16208	-163	-13344	10489	-11821	-150	-128	-124	-66	-62	-69	-107	38	-153	16	34	-68	-24	-60	84	-32	1
0.620833	-139	115	-5345	-24191	-76	-12346	-6684	-22079	-144	-12819	-11306	-14816	466	-11582	-14227	-10362	-33	4464	3477	-22712	-91	-14271	7387	-19865	-173	-13619	8663	-16135	-138	-13339	10466	-11785	-131	-127	-121	-70	-62	-55	-102	39	-150	18	35	-75	-19	-58	81	-31	0
0.621667	-109	263	-5202	-24178	-78	-12240	-6953	-22094	-146	-12761	-11633	-14803	486	-11509	-14592	-10430	-16	4465	3375	-22849	-97	-14276	7340	-19779	-180	-13610	8612	-16064	-147	-13328	10447	-11748	-146	-125	-122	-68	-74	-59	-108	40	-153	15	32	-75	-21	-60	82	-30	0
0.622500	-98	396	-5061	-24158	-76	-12132	-7206	-22096	-160	-12691	-11951	-14788	569	-11425	-14958	-10497	-15	4473	3318	-22987	-86	-14269	7295	-19684	-198	-13590	8569	-15997	-176	-13313	10424	-11716	-150	-130	-124	-68	-60	-57	-107	38	-151	16	33	-52	-18	-59	64	-36	-4
0.623333	-81	526	-4930	-24126	-74	-12026	-7422	-22084	-132	-12606	-12253	-14750	545	-11333	-15321	-10551	-40	4505	3320	-23122	-93	-14252	7270	-19586	-198	-13567	8521	-15933	-173	-13290	10405	-11685	-152	-132	-125	-70	-66	-61	-104	37	-154	11	28	-79	-24	-62	78	-33	-3
0.624167	-82	640	-4817	-24090	-69	-11914	-7669	-22060	-125	-12502	-12534	-14733	487	-11231	-15674	-10599	-75	4563	3366	-23245	-94	-14217	7247	-19477	-188	-13532	8481	-15866	-169	-13255	10381	-11654	-150	-130	-124	-70	-67	-59	-103	37	-154	17	34	-78	-24	-60	81	-31	-3
0.625000	-85	752	-4709	-24038	-82	-11802	-7876	-22017	-134	-12380	-12788	-14690	485	-11133	-15994	-10634	-79	4641	3451	-23352	-101	-14168	7229	-19368	-193	-13472	8435	-15805	-161	-13209	10351	-11625	-150	-133	-121	-69	-65	-66	-105	26	-156	13	30	-77	-25	-59	79	-33	-4
0.625833	-79	847	-4649	-23988	-83	-11687	-8059	-21954	-137	-12240	-13009	-14645	400	-10993	-16325	-10649	-46	4742	3565	-23439	-124	-14102	7215	-19253	-202	-13409	8404	-15738	-173	-13150	10313	-11593	-149	-129	-121	-69	-63	-58	-108	37	-153	19	35	-76	-21	-60	81	-12	0
0.626667	-82	940	-4536	-23932	-69	-11578	-8224	-21876	-126	-12085	-13205	-14585	296	-10860	-16615	-10651	5	4866	3701	-23504	-114	-14019	7202	-19127	-205	-13337	8348	-15680	-184	-13082	10273	-11563	-149	-125	-117	-69	-62	-56	-103	34	-148	20	36	-76	-24	-58	82	-29	0
0.627500	-87	1018	-4445	-23875	-68	-11470	-8368	-21780	-115	-11918	-13363	-14523	325	-10718	-16879	-10639	18	5008	3839	-23548	-109	-13923	7188	-19002	-200	-13256	8295	-15619	-167	-13001	10222	-11534	-147	-128	-121	-65	-63	-57	-100	41	-150	16	38	-74	-21	-53	81	-30	-3
0.628333	-84	1083	-4417	-23815	-68	-11365	-8496	-21662	-80	-11746	-13490	-14450	461	-10568	-17108	-10608	-21	5170	3973	-23559	-108	-13817	7173	-18871	-211	-13166	8244	-15560	-165	-12909	10157	-11505	-150	-125	-124	-63	-62	-57	-101	42	-148	22	40	-70	-19	-56	80	-27	0
0.629167	-79	1139	-4374	-23762	-70	-11269	-8605	-21528	-104	-11559	-13580	-14374	355	-10410	-17299	-10569	-30	5344	4093	-23535	-98	-13701	7152	-18738	-198	-13070	8185	-15499	-169	-12808	10082	-11479	-145	-124	-117	-63	-61	-59	-101	43	-148	22	42	-70	-18	-63	87	-33	1
0.630000	-59	1183	-4347	-23713	-76	-11175	-8700	-21371	-93	-11371	-13641	-14301	97	-10238	-17452	-10512	-7	5525	4190	-23514	-93	-13578	7136	-18605	-165	-12973	8125	-15443	-155	-12703	9999	-11453	-144	-124	-117	-65	-63	-53	-104	42	-146	32	37	-74	-22	-58	84	-29	2
0.630833	-67	1218	-4340	-23679	-67	-11091	-8786	-21201	-119	-11187	-13676	-14232	99	-10083	-17565	-10449	-23	5706	4252	-23463	-92	-13453	7109	-18472	-168	-12876	8065	-15386	-162	-12591	9907	-11432	-143	-131	-118	-64	-65	-60	-107	38	-153	20	38	-75	-25	-57	82	-30	0
0.631667	-85	1244	-4347	-23644	-62	-11007	-8859	-21006	-120	-10999	-13682	-14168	115	-9921	-17641	-10385	-50	5891	4282	-23388	-101	-13326	7084	-18339	-184	-12778	7986	-15328	-161	-12480	9806	-11411	-152	-130	-107	-66	-64	-58	-108	27	-152	18	36	-77	-25	-59	78	-34	-5
0.632500	-33	1264	-4366	-23625	-65	-10926	-8925	-20801	-95	-10818	-13663	-14104	153	-9757	-17671	-10307	-70	6072	4278	-23298	-84	-13203	7062	-18183	-186	-12676	7916	-15267	-167	-12362	9703	-11382	-148	-128	-118	-65	-62	-57	-105	37	-152	18	39	-74	-23	-72	82	-30	-3
0.633333	-19	1282	-4397	-23629	-55	-10838	-8971	-20570	-97	-10627	-13624	-14050	160	-9599	-17659	-10238	-120	6248	4239	-23191	-64	-13081	7030	-18073	-187	-12581	7853	-15203	-161	-12244	9596	-11357	-138	-126	-116	-64	-65	-56	-102	41	-151	21	38	-74	-23	-58	84	-29	-5
0.634167	-66	1291	-4439	-23611	-56	-10751	-9014	-20332	-126	-10464	-13569	-14016	147	-9447	-17609	-10175	-172	6408	4167	-23084	-73	-12965	7003	-17950	-180	-12478	7788	-15140	-152	-12131	9491	-11314	-149	-126	-118	-63	-65	-56	-105	39	-153	18	40	-74	-22	-57	81	-15	-4
0.635000	-40	1296	-4497	-23621	-64	-10658	-9052	-20085	-100	-10297	-13511	-13999	64	-9302	-17527	-10127	-204	6550	4064	-22969	-94	-12859	6976	-17820	-170	-12392	7723	-15079	-159	-12020	9383	-11275	-151	-128	-117	-59	-61	-60	-105	62	-149	20	36	-74	-21	-57	85	-28	-3
0.635833	-24	1296	-4558	-23646	-57	-10560	-9078	-19822	-108	-10136	-13441	-14001	111	-9172	-17410	-10098	-193	6677	3935	-22854	-83	-12759	6948	-17701	-181	-12303	7666	-15019	-165	-11916	9284	-11225	-147	-126	-118	-64	-64	-55	-104	41	-151	18	34	-74	-19	-56	82	-25	0
0.636667	-72	1290	-4645	-23682	-47	-10447	-9096	-19560	-121	-9956	-13375	-14028	209	-9038	-17267	-10094	-155	6787	3787	-22746	-58	-12668	6924	-17586	-183	-12213	7612	-14950	-173	-11820	9190	-11168	-150	-127	-118	-73	-62	-56	-103	43	-149	21	37	-73	-22	-57	84	-28	-1
0.637500	-90	1284	-4736	-23728	-56	-10323	-9110	-19299	-91	-9825	-13318	-14075	181	-8948	-17103	-10124	-156	6876	3626	-22647	-35	-12591	6898	-17485	-184	-12127	7565	-14886	-168	-11723	9106	-11099	-149	-127	-120	-64	-64	-55	-104	42	-153	18	33	-75	-23	-56	81	-30	-5
0.638333	-113	1274	-4837	-23784	-76	-10185	-9118	-19036	-96	-9669	-13266	-14161	127	-8854	-16921	-10188	-163	6944	3465	-22559	-53	-12496	6877	-17382	-187	-12039	7527	-14823	-166	-11633	9033	-11019	-151	-128	-125	-68	-65	-56	-105	41	-153	20	35	-75	-24	-56	82	-30	-3
0.639167	-116	1261	-4943	-23846	-83	-10022	-9117	-18781	-134	-9512	-13227	-14249	194	-8773	-16724	-10282	-126	6995	3305	-22491	-35	-12415	6849	-17296	-202	-11950	7494	-14762	-177	-11545	8974	-10930	-152	-128	-120	-67	-63	-57	-105	38	-154	18	35	-76	-22	-56	78	-25	-3
0.640000	-77	1255	-5057	-23914	-91	-9846	-9126	-18533	-144	-9342	-13199	-14373	212	-8696	-16525	-10438	-75	7030	3156	-22441	-45	-12334	6839	-17213	-199	-11859	7476	-14702	-177	-11460	8926	-10824	-149	-131	-122	-70	-65	-59	-105	41	-153	19	35	-77	-25	-58	79	-30	-4
0.640833	-81	1249	-5174	-23980	-96	-9650	-9102	-18297	-169	-9163	-13186	-14519	50	-8629	-16317	-10628	-26	7052	3023	-22412	-43	-12246	6828	-17141	-190	-11760	7468	-14641	-165	-11362	8895	-10706	-152	-126	-119	-67	-61	-59	-104	42	-150	23	33	-77	-23	-52	84	-25	0
0.641667	-95	1245	-5289	-24055	-92	-9426	-9084	-18069	-183	-8964	-13191	-14683	23	-8559	-16117	-10864	-36	7064	2905	-22408	-45	-12156	6815	-17079	-182	-11658	7470	-14584	-169	-11269	8873	-10583	-151	-127	-119	-69	-80	-58	-104	41	-153	20	35	-75	-22	-55	82	-30	-1
0.642500	-95	1247	-5413	-24125	-109	-9188	-9067	-17859	-179	-8754	-13215	-14874	-65	-8487	-15920	-11149	-46	7064	2813	-22438	-62	-12057	6805	-17032	-181	-11545	7479	-14531	-158	-11164	8868	-10451	-149	-125	-121	-64	-64	-59	-108	40	-152	20	33	-81	-27	-57	67	-27	1
0.643333	-103	1251	-5535	-24194	-105	-8927	-9052	-17660	-172	-8519	-13250	-15077	-101	-8416	-15739	-11477	-12	7059	2741	-22482	-75	-11951	6793	-16988	-183	-11423	7502	-14478	-158	-11050	8874	-10311	-147	-126	-119	-67	-65	-56	-107	41	-152	20	35	-76	-22	-53	80	-27	0
0.644167	-124	1263	-5650	-24256	-88	-8657	-9038	-17477	-180	-8265	-13304	-15300	-110	-8329	-15570	-11848	-59	7052	2695	-22524	-57	-11831	6779	-16963	-187	-11281	7527	-14431	-177	-10929	8891	-10161	-148	-126	-125	-65	-63	-57	-107	42	-151	18	34	-75	-24	-52	81	-45	-4
0.645000	-133	1276	-5768	-24312	-82	-8366	-9031	-17303	-172	-7993	-13371	-15526	-217	-8223	-15414	-12261	-105	7038	2673	-22659	-50	-11700	6764	-16945	-170	-11153	7567	-14383	-173	-10792	8908	-10015	-149	-128	-126	-68	-66	-60	-107	41	-149	18	33	-76	-22	-56	80	-29	-1
0.645833	-115	1299	-5875	-24357	-96	-8056	-9031	-17142	-180	-7690	-13443	-15764	-202	-8103	-15287	-12707	-87	7027	2674	-22783	-56	-11552	6747	-16936	-171	-11002	7623	-14340	-161	-10648	8930	-9861	-147	-125	-120	-65	-60	-59	-104	41	-150	21	35	-75	-22	-56	79	-38	0
0.646667	-102	1322	-5973	-24395	-107	-7731	-9043	-16979	-166	-7375	-13529	-16006	-197	-7958	-15175	-13184	-76	7014	2695	-22927	-75	-11392	6721	-16940	-180	-10841	7652	-14295	-181	-10486	8955	-9713	-147	-126	-121	-63	-66	-82	-108	39	-152	21	39	-74	-22	-53	79	-28	1
0.647500	-136	1352	-6062	-24422	-81	-7388	-9070	-16820	-158	-7037	-13622	-16253	-318	-7781	-15086	-13694	-70	6997	2732	-23085	-78	-11216	6695	-16957	-184	-10674	7695	-14255	-184	-10312	8973	-9569	-151	-125	-118	-64	-63	-58	-103	42	-154	20	39	-65	-32	-56	79	-28	-1
0.648333	-154	1382	-6136	-24440	-68	-7048	-9111	-16664	-129	-6681	-13723	-16496	-304	-7577	-15013	-14226	-70	6975	2788	-23256	-86	-11032	6661	-16981	-176	-10499	7737	-14216	-180	-10126	8986	-9426	-152	-110	-120	-67	-63	-61	-107	36	-155	18	36	-76	-24	-59	79	-31	-3
0.649167	-158	1410	-6195	-24449	-75	-6682	-9171	-16495	-73	-6325	-13825	-16735	-269	-7345	-14964	-14750	-59	6953	2858	-23430	-69	-10827	6623	-17016	-166	-10311	7773	-14171	-184	-9925	8992	-9294	-148	-124	-121	-64	-60	-58	-102	41	-151	17	36	-73	-21	-57	80	-30	2
0.650000	-171	1444	-6237	-24442	-83	-6310	-9246	-16316	-87	-5953	-13925	-16961	-256	-7080	-14924	-15317	-68	6925	2940	-23600	-64	-10618	6575	-17057	-178	-10119	7806	-14132	-169	-9718	8989	-9167	-149	-125	-118	-77	-63	-60	-125	34	-153	19	40	-74	-24	-56	82	-29	1
0.650833	-186	1467	-6264	-24434	-96	-5926	-9337	-16129	-138	-5587	-14031	-17181	1167	-6790	-14910	-15875	-93	6883	3023	-23764	-76	-10398	6523	-17112	-196	-9926	7821	-14088	-168	-9508	8961	-9055	-153	-131	-121	-65	-65	-60	-110	36	-153	17	35	-78	-22	-57	76	-35	-6
0.651667	-150	1493	-6268	-24403	-107	-5540	-9447	-15922	-137	-5210	-14131	-17384	3455	-6468	-14896	-16425	-78	6836	3119	-23908	-91	-10174	6467	-17169	-191	-9732	7829	-14042	-170	-9299	8938	-8944	-149	-126	-121	-69	-65	-60	-109	36	-160	17	36	-77	-23	-58	80	-31	-6
0.652500	-90	1520	-6258	-24369	-91	-5147	-9568	-15688	-138	-4858	-14230	-17569	3070	-6126	-14890	-16974	-66	6771	3216	-24026	-102	-9938	6405	-17232	-190	-9528	7827	-13993	-173	-9080	8898	-8847	-150	-130	-119	-67	-65	-60	-108	37	-151	21	36	-75	-22	-57	80	-32	0
0.653333	-83	1552	-6227	-24324	-64	-4745	-9702	-15438	-102	-4508	-14325	-17744	2019	-5762	-14885	-17506	-75	6711	3318	-24115	-107	-9704	6341	-17298	-197	-9327	7804	-13941	-185	-8861	8845	-8754	-150	-110	-121	-67	-64	-58	-107	37	-153	16	36	-79	-21	-56	80	-30	-3
0.654167	-91	1579	-6179	-24271	-63	-4351	-9845	-15156	-76	-4174	-14413	-17896	1807	-5383	-14879	-18021	-80	6632	3423	-24166	-72	-9462	6273	-17366	-174	-9120	7767	-13889	-162	-8650	8787	-8673	-147	-128	-120	-70	-63	-56	-105	39	-150	18	32	-76	-18	-55	78	-29	1
0.655000	-98	1608	-6120	-24208	-50	-3949	-9994	-14855	-62	-3859	-14492	-18026	1221	-5000	-14868	-18512	-67	6538	3529	-24168	-52	-9224	6200	-17440	-183	-8917	7715	-13826	-159	-8440	8722	-8598	-150	-126	-116	-68	-63	-58	-105	34	-151	16	35	-78	-23	-57	80	-31	0
0.655833	-173	1642	-6045	-24140	-27	-3553	-10143	-14519	-23	-3561	-14577	-18140	550	-4614	-14848	-18983	-76	6433	3633	-24121	-66	-8986	6131	-17515	-200	-8715	7660	-13766	-177	-8243	8648	-8525	-148	-127	-121	-69	-60	-59	-105	39	-150	19	36	-76	-23	-59	81	-36	0
0.656667	-423	1688	-5957	-24066	-24	-3165	-10289	-14163	-6	-3294	-14651	-18234	-248	-4234	-14818	-19421	-86	6316	3735	-24018	-92	-8750	6049	-17591	-187	-8521	7564	-13705	-182	-8057	8578	-8469	-164	-128	-107	-74	-66	-62	-109	36	-152	19	32	-82	-27	-60	78	-31	-3
0.657500	-1014	1730	-5866	-23990	-12	-2789	-10429	-13793	-4	-3049	-14715	-18307	-696	-3863	-14771	-19830	-76	6193	3834	-23859	-80	-8520	5976	-17661	-176	-8327	7466	-13635	-179	-7877	8511	-8412	-152	-129	-121	-68	-67	-62	-107	37	-156	18	34	-78	-24	-66	79	-30	-3
0.658333	-1129	1790	-5767	-23897	55	-2422	-10554	-13401	42	-2832	-14766	-18357	-784	-3508	-14703	-20199	-59	6060	3930	-23627	-61	-8292	5907	-17733	-180	-8138	7360	-13568	-172	-7711	8431	-8360	-152	-139	-122	-67	-68	-59	-110	36	-154	17	34	-79	-26	-62	75	-32	-4
0.659167	-348	1861	-5651	-23807	36	-2074	-10665	-12997	73	-2636	-14806	-18389	-928	-3179	-14621	-20533	-47	5917	4003	-23330	-73	-8082	5834	-17799	-180	-7953	7246	-13495	-166	-7555	8403	-8308	-150	-128	-122	-68	-67	-63	-108	39	-155	18	37	-78	-21	-60	79	-32	0
0.660000	655	1942	-5540	-23708	33	-1746	-10756	-12579	47	-2469	-14831	-18406	-1050	-2885	-14517	-20823	-43	5773	4090	-22959	-82	-7855	5768	-17860	-171	-7771	7129	-13428	-167	-7413	8365	-8255	-147	-130	-111	-70	-63	-58	-98	39	-154	20	33	-75	-21	-60	78	-29	0
0.660833	1502	2041	-5433	-23606	40	-1440	-10824	-12156	41	-2329	-14840	-18406	-1113	-2617	-14393	-21077	-55	5622	4155	-22516	-76	-7645	5705	-17914	-181	-7604	7008	-13340	-154	-7279	8341	-8208	-151	-126	-119	-66	-63	-60	-108	39	-151	22	37	-76	-23	-59	81	-29	0
0.661667	1761	2156	-5305	-23495	36	-1157	-10867	-11728	25	-2213	-14828	-18396	-1043	-2395	-14255	-21283	-59	5468	4200	-22001	-83	-7445	5650	-17959	-180	-7428	6890	-13280	-158	-7160	8334	-8162	-149	-127	-120	-60	-64	-81	-104	41	-151	21	38	-75	-22	-59	80	-30	0
0.662500	1052	2279	-5186	-23385	43	-909	-10886	-11316	-1	-2118	-14798	-18375	-970	-2208	-14097	-21453	-44	5325	4227	-21423	-84	-7253	5597	-18000	-184	-7265	6775	-13211	-184	-7048	8343	-8118	-147	-125	-122	-66	-64	-60	-107	61	-150	20	34	-76	-19	-58	84	-28	1
0.663333	300	2426	-5062	-23268	49	-697	-10879	-10897	18	-2050	-14750	-18348	-1068	-2067	-13929	-21585	-50	5152	4236	-20783	-90	-7067	5551	-18034	-185	-7111	6667	-13138	-197	-6948	8362	-8075	-148	-130	-124	-67	-62	-57	-104	40	-151	20	33	-78	-22	-57	80	-32	-3
0.664167	477	2571	-4936	-23144	26	-500	-10850	-10518	33	-2004	-14674	-18308	-1068	-1973	-13751	-21671	-55	4995	4221	-20096	-103	-6895	5512	-18060	-186	-6962	6568	-13071	-170	-6857	8400	-8035	-152	-126	-121	-67	-64	-62	-108	38	-155	18	33	-75	-22	-58	82	-30	0
0.665000	55	2733	-4807	-23019	11	-345	-10796	-10143	-14	-1978	-14577	-18288	-1010	-1921	-13572	-21724	-62	4832	4187	-19369	-94	-6729	5467	-18074	-190	-6819	6478	-13007	-184	-6773	8444	-8001	-158	-132	-127	-65	-64	-56	-110	36	-151	16	30	-78	-23	-61	77	-32	-5
0.665833	-2023	2909	-4674	-22887	0	-224	-10723	-9793	-31	-1972	-14454	-18218	-1077	-1908	-13388	-21731	-60	4680	4134	-18593	-75	-6572	5443	-18084	-167	-6678	6408	-12938	-179	-6684	8503	-7958	-148	-126	-124	-66	-65	-58	-104	39	-153	16	30	-75	-15	-56	81	-29	-1
0.666667	-3753	3096	-4523	-22740	0	-134	-10626	-9464	-56	-1978	-14306	-18134	-1133	-1935	-13210	-21705	-67	4532	4066	-17837	-76	-6424	5421	-18076	-173	-6545	6351	-12874	-154	-6603	8568	-7926	-168	-129	-124	-66	-60	-60	-108	41	-149	23	33	-75	-19	-57	82	-28	0
0.667500	-3406	3290	-4370	-22594	-24	-78	-10513	-9158	-99	-2002	-14139	-18089	-957	-1997	-13044	-21643	-69	4388	3985	-17078	-91	-6281	5406	-18063	-165	-6423	6303	-12810	-168	-6520	8633	-7896	-150	-127	-124	-63	-61	-57	-104	39	-154	18	30	-74	-21	-56	82	-28	0
0.668333	-3276	3487	-4212	-22432	-42	-57	-10389	-8886	-79	-2039	-13952	-18012	-1055	-2093	-12894	-21553	-70	4256	3893	-16341	-91	-6166	5397	-18038	-172	-6301	6276	-12749	-166	-6432	8699	-7867	-149	-126	-122	-64	-61	-58	-103	38	-150	20	34	-74	-19	-53	80	-31	1
0.669167	-3707	3691	-4041	-22267	-60	-64	-10259	-8650	-101	-2088	-13748	-17928	-1188	-2232	-12764	-21438	-74	4129	3796	-15652	-98	-6056	5390	-18008	-181	-6185	6255	-12686	-156	-6343	8758	-7846	-145	-126	-120	-65	-61	-61	-102	42	-148	21	22	-75	-18	-52	84	-24	1
0.670000	-3520	3893	-3865	-22092	-84	-103	-10123	-8433	-129	-2149	-13532	-17832	-1186	-2357	-12661	-21301	-78	4020	3703	-15016	-94	-5957	5392	-17968	-177	-6070	6251	-12632	-173	-6247	8805	-7831	-146	-125	-122	-74	-63	-58	-122	41	-150	18	33	-77	-19	-55	82	-30	0
0.670833	-3147	4098	-3680	-21912	-100	-168	-9988	-8258	-122	-2222	-13318	-17728	-958	-2518	-12584	-21146	-84	3919	3610	-14454	-84	-5869	5394	-17927	-173	-5961	6247	-12577	-177	-6147	8839	-7819	-148	-128	-122	-68	-61	-62	-104	37	-152	18	30	-77	-22	-58	79	-32	2
0.671667	-3090	4300	-3487	-21722	-116	-256	-9874	-8109	-137	-2303	-13091	-17603	-851	-2679	-12536	-20975	-74	3839	3540	-13979	-81	-5787	5399	-17871	-179	-5855	6253	-12525	-172	-6028	8856	-7821	-149	-100	-121	-67	-61	-60	-107	37	-149	19	35	-74	-19	-58	79	-29	3
0.672500	-2804	4506	-3291	-21520	-131	-359	-9726	-7995	-150	-2386	-12872	-17466	-937	-2852	-12526	-20786	-85	3777	3497	-13600	-83	-5716	5408	-17812	-190	-5747	6259	-12479	-174	-5908	8860	-7824	-152	-128	-122	-65	-65	-62	-108	38	-156	18	34	-75	-23	-58	80	-30	0
0.673333	-2346	4709	-3093	-21315	-133	-490	-9607	-7906	-188	-2471	-12659	-17311	-832	-2996	-12535	-20588	-56	3736	3462	-13332	-82	-5648	5415	-17748	-181	-5640	6265	-12439	-160	-5778	8840	-7842	-154	-135	-127	-70	-68	-65	-109	36	-153	12	28	-78	-26	-58	76	-35	-3
0.674167	-2152	4908	-2893	-21102	-133	-623	-9503	-7847	-1000	-2562	-12460	-17141	-721	-3136	-12574	-20386	-79	3718	3469	-13170	-61	-5598	5415	-17680	-172	-5525	6270	-12402	-163	-5639	8800	-7860	-149	-126	-120	-66	-62	-62	-108	37	-148	18	1	-77	-25	-60	78	-30	-1
0.675000	-1889	5110	-2697	-20887	-144	-764	-9400	-7810	-2519	-2646	-12275	-16941	-672	-3254	-12640	-20176	-59	3725	3508	-13096	-69	-5519	5416	-17608	-186	-5407	6271	-12377	-179	-5492	8737	-7892	-148	-113	-126	-67	-65	-61	-107	38	-150	19	30	-76	-18	-57	79	-29	0
0.675833	-1334	5313	-2507	-20664	-141	-912	-9312	-7800	-2449	-2732	-12112	-16740	-701	-3348	-12728	-19963	-52	3758	3585	-13131	-95	-5449	5379	-17534	-178	-5284	6258	-12360	-174	-5344	8654	-7931	-150	-128	-125	-64	-63	-62	-108	37	-149	13	32	-43	-24	-60	78	-29	0
0.676667	-866	5512	-2332	-20444	-128	-1054	-9240	-7812	-1707	-2813	-11979	-16516	-655	-3412	-12833	-19745	-69	3805	3694	-13259	-94	-5380	5394	-17458	-172	-5157	6238	-12350	-165	-5189	8551	-7980	-149	-128	-121	-97	-64	-62	-107	39	-151	15	32	-75	-21	-60	78	-29	0
0.677500	-483	5710	-2162	-20226	-119	-1204	-9182	-7843	-1565	-2883	-11868	-16281	-563	-3448	-12971	-19530	-83	3880	3844	-13468	-73	-5309	5369	-17385	-183	-5021	6203	-12356	-158	-5036	8426	-8034	-149	-127	-118	-65	-65	-61	-107	37	-152	16	34	-76	-23	-76	76	-31	0
0.678333	-132	5903	-2008	-20007	-125	-1341	-9141	-7893	-1237	-2943	-11787	-16031	-602	-3444	-13076	-19312	-79	3972	4028	-13743	-72	-5218	5329	-17308	-194	-4884	6155	-12368	-164	-4876	8280	-8096	-150	-128	-119	-67	-62	-61	-111	37	-153	16	32	-77	-24	-60	77	-31	-4
0.679167	164	6097	-1872	-19790	-111	-1476	-9094	-7964	-952	-2998	-11770	-15773	-642	-3414	-13198	-19099	-73	4081	4239	-14070	-74	-5127	5285	-17231	-174	-4740	6096	-12399	-173	-4726	8132	-8162	-153	-128	-120	-66	-64	-61	-105	36	-153	16	26	-79	-23	-58	73	-35	-3
0.680000	454	6284	-1751	-19576	-105	-1600	-9052	-8050	-734	-3033	-11710	-15503	-710	-3346	-13313	-18884	-63	4201	4479	-14430	-79	-5028	5224	-17152	-160	-4590	6026	-12435	-151	-4575	7972	-8224	-148	-130	-116	-63	-64	-62	-107	38	-152	17	33	-75	-25	-60	80	-30	-3
0.680833	698	6468	-1636	-19366	-103	-1714	-9043	-8143	-539	-3059	-11712	-15235	-664	-3250	-13415	-18664	-56	4325	4737	-14811	-87	-4919	5159	-17077	-176	-4444	5945	-12486	-161	-4433	7801	-8294	-149	-126	-118	-65	-63	-60	-104	41	-149	17	33	-76	-36	-58	79	-30	0
0.681667	874	6646	-1539	-19163	-97	-1817	-9031	-8254	-371	-3066	-11738	-14963	-550	-3132	-13499	-18447	-61	4452	5005	-15198	-94	-4809	5083	-17003	-178	-4303	5849	-12549	-170	-4297	7623	-8353	-150	-131	-124	-66	-64	-62	-109	36	-156	12	33	-76	-24	-62	75	-34	-5
0.682500	990	6806	-1455	-18970	-100	-1911	-9020	-8385	-167	-3064	-11788	-14680	-567	-2996	-13563	-18226	-68	4570	5286	-15574	-102	-4686	4998	-16924	-181	-4163	5758	-12615	-154	-4167	7449	-8417	-151	-128	-116	-66	-63	-59	-111	39	-152	16	34	-76	-22	-59	78	-34	-3
0.683333	1005	6965	-1376	-18773	-85	-1989	-9010	-8523	1	-3035	-11851	-14421	-586	-2837	-13596	-17998	-64	4684	5567	-15925	-103	-4565	4903	-16846	-178	-4030	5658	-12688	-160	-4049	7276	-8467	-150	-128	-121	-64	-66	-61	-104	37	-155	15	35	-75	-24	-58	79	-29	0
0.684167	1000	7108	-1302	-18589	-80	-2060	-9004	-8672	135	-2993	-11930	-14158	-654	-2695	-13602	-17767	-61	4778	5844	-16251	-94	-4441	4811	-16765	-174	-3903	5555	-12770	-174	-3938	7106	-8514	-152	-131	-126	-68	-66	-74	-104	39	-153	15	32	-70	-25	-60	79	-31	-4
0.685000	1164	7232	-1241	-18420	-86	-2119	-8999	-8833	231	-2943	-12023	-13913	-735	-2519	-13574	-17528	-58	4855	6109	-16542	-83	-4318	4711	-16685	-179	-3793	5455	-12858	-168	-3838	6946	-8547	-149	-130	-122	-68	-63	-61	-107	41	-153	11	33	-77	-21	-57	79	-29	-3
0.685833	1292	7346	-1175	-18253	-81	-2168	-8996	-9005	319	-2875	-12117	-13671	-706	-2367	-13513	-17275	-56	4913	6369	-16800	-85	-4195	4615	-16601	-182	-3686	5362	-12936	-161	-3750	6797	-8573	-152	-129	-120	-69	-60	-62	-105	39	-151	11	34	-75	-22	-58	79	-33	0
0.686667	1371	7441	-1107	-18098	-74	-2211	-8990	-9187	386	-2796	-12217	-13444	-724	-2222	-13426	-17003	-43	4922	6618	-17028	-101	-4073	4512	-16515	-187	-3593	5268	-13016	-134	-3668	6659	-8591	-148	-125	-120	-66	-63	-59	-108	40	-151	16	33	-75	-19	-57	79	-30	-1
0.687500	1484	7512	-1039	-17955	-83	-2236	-8995	-9376	456	-2708	-12316	-13235	-834	-2094	-13308	-16706	-38	4907	6848	-17228	-93	-3958	4428	-16427	-180	-3510	5195	-13098	-173	-3599	6536	-8595	-148	-128	-126	-67	-64	-69	-105	40	-154	15	36	-74	-22	-57	81	-28	0
0.688333	1417	7566	-962	-17827	-70	-2260	-8997	-9574	492	-2608	-12414	-13035	-592	-1992	-13165	-16385	-50	4863	7067	-17405	-108	-3858	4343	-16331	-166	-3441	5123	-13173	-173	-3540	6430	-8595	-147	-126	-119	-64	-61	-57	-103	37	-148	18	35	-75	-22	-53	95	-26	-3
0.689167	1310	7598	-886	-17716	-67	-2277	-9009	-9780	553	-2503	-12504	-12858	-436	-1918	-12998	-16033	-59	4782	7273	-17572	-101	-3742	4258	-16246	-176	-3377	5069	-13243	-168	-3490	6331	-8586	-144	-126	-136	-69	-62	-73	-105	41	-151	20	36	-75	-16	-59	82	-28	2
0.690000	1198	7628	-800	-17619	-69	-2288	-9022	-9997	618	-2404	-12589	-12697	-584	-1872	-12823	-15650	-52	4665	7466	-17732	-74	-3646	4179	-16157	-180	-3329	5019	-13315	-166	-3454	6250	-8577	-150	-128	-125	-68	-67	-61	-108	35	-156	16	30	-80	-25	-61	80	-33	-4
0.690833	1038	7595	-716	-17544	-73	-2301	-9044	-10223	642	-2304	-12665	-12555	-604	-1850	-12631	-15219	-58	4516	7654	-17901	-65	-3553	4107	-16063	-176	-3281	4985	-13367	-170	-3420	6185	-8566	-152	-130	-126	-69	-79	-64	-109	38	-153	27	30	-79	-17	-57	79	-32	0
0.691667	896	7567	-611	-17474	-86	-2300	-9071	-10445	659	-2205	-12726	-12427	-417	-1853	-12429	-14754	-61	4344	7842	-18072	-63	-3465	4047	-15967	-182	-3236	4943	-13417	-173	-3392	6134	-8555	-152	-131	-127	-68	-64	-60	-110	37	-154	13	30	-80	-25	-62	80	-30	-4
0.692500	795	7526	-504	-17422	-84	-2301	-9103	-10673	653	-2111	-12771	-12311	-322	-1882	-12224	-14231	-66	4146	8032	-18255	-96	-3385	3991	-15872	-195	-3195	4944	-13461	-178	-3366	6095	-8545	-150	-129	-130	-70	-66	-62	-110	38	-153	18	30	-79	-22	-58	80	-30	-3
0.693333	-202	7469	-386	-17374	-59	-2301	-9142	-10899	653	-2028	-12802	-12207	-293	-1931	-12021	-13655	-61	3931	8229	-18450	-108	-3312	3943	-15780	-198	-3155	4936	-13495	-166	-3345	6066	-8539	-151	-130	-125	-68	-63	-63	-105	38	-154	19	29	-74	-24	-56	73	-30	-5
0.694167	-1470	7402	-260	-17338	-78	-2302	-9189	-11130	679	-1960	-12814	-12114	-285	-1990	-11825	-13029	-48	3705	8434	-18660	-92	-3249	3901	-15689	-191	-3111	4934	-13522	-171	-3319	6061	-8544	-151	-127	-124	-76	-83	-61	-109	38	-152	18	33	-75	-23	-57	78	-27	0
0.695000	-1245	7326	-120	-17304	-69	-2306	-9237	-11359	674	-1896	-12808	-12034	-215	-2061	-11639	-12349	-56	3475	8648	-18875	-82	-3194	3871	-15601	-181	-3063	4935	-13547	-173	-3296	6040	-8554	-148	-127	-119	-64	-63	-60	-107	40	-151	21	36	-77	-24	-63	90	-30	1
0.695833	-1116	7247	28	-17272	-63	-2317	-9284	-11585	632	-1851	-12775	-11959	-47	-2128	-11463	-11616	-69	3242	8873	-19097	-74	-3148	3843	-15519	-184	-3019	4933	-13569	-163	-3267	6039	-8576	-142	-125	-122	-64	-60	-60	-117	41	-148	19	34	-74	-19	-56	82	-28	0
0.696667	-1532	7161	191	-17235	-69	-2330	-9333	-11807	561	-1814	-12746	-11888	47	-2198	-11309	-10833	-63	3014	9109	-19285	-68	-3111	3823	-15444	-178	-2968	4930	-13588	-155	-3235	6040	-8612	-149	-127	-120	-65	-59	-59	-105	38	-150	21	35	-74	-21	-56	93	-31	0
0.697500	-1719	7074	365	-17188	-64	-2355	-9374	-12031	553	-1792	-12684	-11823	-76	-2255	-11173	-10003	-52	2794	9351	-19500	-80	-3088	3802	-15375	-183	-2921	4925	-13606	-152	-3207	6045	-8643	-150	-126	-127	-64	-65	-61	-105	37	-154	18	33	-74	-23	-57	84	-31	-1
0.698333	-1401	6991	552	-17125	-57	-2383	-9421	-12246	553	-1781	-12605	-11754	-191	-2295	-11057	-9135	-56	2590	9600	-19657	-86	-3076	3792	-15318	-197	-2873	4914	-13632	-178	-3170	6050	-8711	-153	-128	-126	-69	-66	-63	-107	35	-154	13	30	-78	-25	-60	78	-33	-8
0.699167	-1196	6910	750	-17047	-48	-2422	-9459	-12459	540	-1779	-12508	-11681	-221	-2317	-10964	-8229	-65	2401	9846	-19760	-85	-3073	3789	-15267	-188	-2828	4904	-13649	-183	-3134	6064	-8770	-151	-130	-93	-66	-64	-62	-105	39	-158	16	32	-77	-22	-58	81	-31	-3
0.700000	-1052	6830	971	-16931	-49	-2462	-9479	-12654	515	-1777	-12385	-11593	-197	-2311	-10891	-7304	-72	2234	10092	-19800	-103	-3076	3791	-15220	-189	-2789	4886	-13671	-172	-3080	6076	-8843	-152	-129	-122	-65	-61	-61	-104	36	-151	21	34	-74	-28	-58	82	-32	-1
0.700833	-601	6760	1206	-16788	-41	-2514	-9492	-12854	480	-1775	-12207	-11495	-174	-2277	-10844	-6363	-60	2086	10319	-19753	-96	-3087	3798	-15184	-182	-2743	4869	-13698	-167	-3032	6092	-8915	-146	-128	-121	-65	-74	-58	-102	41	-149	18	30	-73	-19	-55	84	-30	1
0.701667	-249	6689	1457	-16611	-41	-2566	-9494	-13039	433	-1769	-12099	-11379	-149	-2220	-10822	-5409	-58	1955	10529	-19618	-69	-3106	3814	-15155	-180	-2713	4850	-13731	-160	-2992	6107	-8998	-151	-129	-122	-63	-63	-59	-104	41	-151	19	34	-74	-22	-53	85	-30	-4
0.702500	-38	6618	1718	-16395	-46	-2625	-9479	-13243	385	-1765	-11935	-11244	-216	-2139	-10826	-4457	-60	1844	10713	-19381	-70	-3132	3834	-15135	-196	-2692	4828	-13765	-148	-2955	6123	-9080	-152	-126	-127	-66	-61	-57	-100	37	-151	16	35	-73	-23	-55	81	-32	0
0.703333	336	6554	1991	-16138	-45	-2680	-9461	-13395	334	-1743	-11758	-11089	-234	-2030	-10856	-3508	-61	1750	10861	-19036	-65	-3160	3860	-15126	-197	-2682	4815	-13804	-162	-2922	6137	-9168	-150	-126	-121	-66	-63	-59	-103	42	-145	6	39	-74	-23	-56	86	-28	0
0.704167	778	6486	2278	-15862	-53	-2736	-9421	-13563	296	-1711	-11575	-10913	-42	-1909	-10901	-2622	-72	1673	10972	-18581	-93	-3192	3892	-15118	-189	-2693	4799	-13849	-152	-2901	6159	-9250	-126	-127	-120	-64	-60	-58	-103	41	-153	15	36	-74	-18	-55	82	-28	0
0.705000	1011	6417	2561	-15525	-50	-2787	-9376	-13726	274	-1670	-11381	-10712	147	-1771	-10968	-1760	-67	1605	11045	-18027	-101	-3226	3928	-15111	-180	-2711	4796	-13897	-153	-2889	6176	-9329	-148	-125	-124	-66	-61	-57	-104	40	-151	19	33	-74	-21	-55	82	-29	1
0.705833	1141	6356	2851	-15162	-51	-2830	-9308	-13876	229	-1614	-11184	-10493	128	-1627	-11052	-949	-70	1552	11069	-17367	-113	-3261	3966	-15116	-184	-2749	4800	-13946	-134	-2895	6200	-9405	-147	-153	-119	-65	-62	-59	-103	41	-152	19	36	-77	-22	-53	85	-28	-1
0.706667	1295	6285	3137	-14771	-55	-2859	-9238	-14030	223	-1544	-10972	-10249	185	-1482	-11145	-201	-79	1508	11056	-16626	-100	-3317	4009	-15120	-191	-2804	4812	-13987	-114	-2920	6217	-9475	-148	-130	-122	-68	-64	-60	-105	40	-152	17	36	-56	-22	-56	82	-29	0
0.707500	1427	6219	3412	-14361	-60	-2904	-9153	-14162	195	-1470	-10788	-9991	133	-1347	-11241	477	-65	1477	11004	-15817	-98	-3332	4053	-15126	-179	-2876	4836	-14033	-122	-2957	6254	-9537	-148	-126	-122	-64	-61	-57	-104	41	-152	19	37	-74	-23	-56	82	-26	3
0.708333	1549	6155	3674	-13929	-55	-2878	-9047	-14309	168	-1374	-10545	-9712	1	-1220	-11324	1083	-77	1458	10881	-14963	-114	-3369	4095	-15126	-176	-2963	4877	-14066	-122	-3022	6272	-9588	-148	-127	-122	-65	-64	-55	-101	35	-152	20	27	-74	-23	-49	82	-26	0
0.709167	1628	6096	3913	-13494	-60	-2871	-8931	-14442	121	-1281	-10326	-9430	96	-1118	-11430	1587	-82	1450	10804	-14080	-91	-3408	4136	-15124	-167	-3067	4922	-14099	-133	-3097	6303	-9629	-146	-116	-121	-64	-61	-55	-102	40	-146	19	34	-75	-22	-53	85	-26	0
0.710000	1680	6035	4120	-13063	-55	-2830	-8805	-14565	74	-1190	-10102	-9140	242	-1044	-11507	2000	-65	1448	10664	-13197	-108	-3454	4172	-15124	-159	-3186	4984	-14117	-144	-3199	6333	-9669	-149	-126	-120	-66	-65	-55	-105	37	-153	17	35	-75	-27	-55	81	-27	0
0.710833	1705	5982	4297	-12639	-52	-2775	-8667	-14688	68	-1108	-9877	-8859	375	-1005	-11599	2311	-75	1458	10509	-12326	-133	-3505	4200	-15119	-162	-3323	5051	-14129	-152	-3322	6363	-9692	-150	-128	-120	-56	-74	-60	-107	38	-152	16	33	-79	-28	-61	81	-30	-1
0.711667	1745	5937	4434	-12237	-61	-2704	-8515	-14799	42	-1030	-9647	-8586	418	-1005	-11614	2523	-77	1481	10342	-11503	-118	-3560	4228	-15110	-174	-3467	5128	-14119	-154	-3452	6402	-9707	-150	-129	-122	-69	-64	-59	-105	38	-153	18	33	-79	-22	-60	80	-15	0
0.712500	1707	5902	4533	-11850	-62	-2608	-8348	-14943	-11	-972	-9421	-8330	359	-1042	-11622	2634	-70	1517	10175	-10730	-121	-3618	4249	-15091	-191	-3618	5209	-14094	-156	-3598	6446	-9703	-148	-129	-124	-68	-61	-60	-105	37	-153	13	32	-77	-22	-61	79	-29	-1
0.713333	1622	5876	4583	-11523	-58	-2497	-8174	-15000	-9	-936	-9189	-8093	196	-1124	-11597	2641	-75	1561	10012	-10042	-129	-3686	4269	-15067	-184	-3772	5299	-14052	-173	-3754	6492	-9708	-148	-128	-125	-68	-66	-59	-111	36	-150	19	34	-76	-19	-57	78	-28	0
0.714167	1642	5868	4586	-11235	-69	-2366	-7989	-15089	-39	-926	-8964	-7892	116	-1261	-11535	2548	-76	1621	9860	-9440	-127	-3761	4280	-15038	-178	-3933	5391	-13992	-184	-3916	6536	-9693	-149	-130	-103	-66	-64	-57	-105	35	-155	17	30	-78	-26	-60	78	-30	-1
0.715000	1639	5868	4537	-11006	-82	-2223	-7799	-15167	-67	-948	-8741	-7720	38	-1441	-11431	2363	-74	1686	9697	-8940	-124	-3845	4293	-14985	-185	-4097	5479	-13909	-189	-4078	6587	-9669	-151	-135	-126	-69	-64	-62	-105	36	-155	16	33	-81	-23	-60	78	-28	-3
0.715833	1820	5882	4445	-10833	-79	-2045	-7602	-15235	-81	-1007	-8524	-7601	-28	-1668	-11286	2091	-75	1761	9572	-8541	-102	-3931	4311	-14958	-178	-4254	5573	-13807	-193	-4258	6646	-9636	-149	-132	-125	-67	-63	-61	-104	37	-151	16	33	-78	-23	-60	79	-33	0
0.716667	1959	5917	4309	-10724	-69	-1906	-7394	-15288	-143	-1091	-8314	-7510	-52	-1933	-11094	1737	-75	1845	9447	-8249	-92	-4032	4323	-14906	-182	-4410	5661	-13685	-198	-4397	6702	-9595	-149	-129	-125	-66	-62	-64	-107	35	-151	16	34	-76	-25	-59	79	-29	16
0.717500	1824	5961	4131	-10655	-61	-1735	-7190	-15326	-160	-1216	-8117	-7474	-82	-2241	-10860	1312	-74	1927	9325	-8059	-114	-4130	4344	-14851	-188	-4562	5742	-13546	-210	-4548	6774	-9546	-148	-128	-126	-68	-63	-63	-110	36	-151	16	32	-79	-26	-61	74	-32	0
0.718333	1836	6019	3920	-10694	-79	-1565	-6977	-15346	-153	-1373	-7931	-7484	-169	-2579	-10582	824	-80	2010	9210	-7969	-121	-4234	4371	-14790	-182	-4708	5823	-13384	-189	-4684	6829	-9485	-151	-130	-125	-67	-66	-63	-109	34	-176	12	26	-80	-22	-60	77	-34	0
0.719167	2188	6089	3684	-10772	-59	-1396	-6764	-15348	-159	-1560	-7762	-7548	-129	-2945	-10258	283	-73	2093	9095	-7958	-125	-4346	4411	-14721	-166	-4844	5899	-13209	-222	-4818	6893	-9411	-149	-130	-125	-67	-68	-62	-109	35	-152	16	32	-81	-27	-62	77	-34	-3
0.720000	2195	6171	3432	-10903	-87	-1241	-6549	-15327	-155	-1772	-7606	-7651	19	-3330	-9894	-289	-55	2170	8975	-8042	-111	-4456	4454	-14645	-180	-4984	5968	-13019	-197	-4932	6962	-9327	-148	-129	-124	-68	-67	-62	-107	37	-151	15	33	-80	-26	-58	79	-34	-3
0.720833	2112	6259	3170	-11078	-91	-1089	-6330	-15279	-169	-2006	-7467	-7793	33	-3718	-9492	-899	-49	2241	8846	-8156	-113	-4568	4520	-14563	-187	-5113	6036	-12816	-196	-5036	7027	-9228	-145	-128	-121	-59	-60	-58	-108	52	-149	19	34	-76	-21	-58	78	-34	0
0.721667	2088	6358	2912	-11290	-98	-959	-6109	-15203	-182	-2251	-7352	-7988	-1	-4111	-9055	-1524	-69	2297	8702	-8332	-116	-4685	4593	-14478	-178	-5244	6096	-12606	-196	-5128	7089	-9115	-148	-128	-121	-66	-62	-56	-107	36	-152	7	35	-77	1	-49	75	-33	2
0.722500	1609	6464	2664	-11526	-85	-832	-5888	-15098	-185	-2503	-7250	-8211	175	-4502	-8588	-2157	-76	2340	8536	-8542	-78	-4805	4680	-14385	-188	-5370	6154	-12405	-193	-5219	7146	-8987	-148	-130	-120	-66	-65	-58	-105	39	-151	18	34	-79	-19	-58	78	-33	0
0.723333	1343	6557	2435	-11777	-72	-759	-5661	-14965	-184	-2760	-7170	-8463	266	-4876	-8079	-2787	-81	2364	8349	-8777	-85	-4930	4781	-14290	-199	-5502	6203	-12172	-189	-5302	7193	-8835	-150	-131	-128	-70	-66	-61	-111	34	-152	19	33	-74	-24	-61	77	-34	-1
0.724167	1057	6653	2231	-12023	-86	-697	-5408	-14792	-205	-3012	-7103	-8734	139	-5228	-7573	-3403	-80	2371	8141	-9013	-87	-5054	4895	-14187	-189	-5654	6259	-11947	-187	-5380	7237	-8670	-155	-128	-127	-70	-65	-61	-105	35	-151	16	32	-77	-24	-56	76	-34	-6
0.725000	633	6751	2076	-12254	-94	-660	-5186	-14585	-231	-3245	-7039	-9017	156	-5539	-7038	-3983	-99	2370	7911	-9253	-69	-5182	5021	-14082	-196	-5773	6313	-11722	-188	-5457	7273	-8480	-149	-129	-121	-67	-64	-65	-110	37	-151	18	22	-79	-10	-61	78	-31	-4
0.725833	360	6833	1958	-12463	-85	-661	-4933	-14335	-208	-3459	-6984	-9299	195	-5813	-6491	-4530	-74	2354	7660	-9484	-80	-5312	5174	-13967	-211	-5921	6367	-11503	-189	-5539	7301	-8274	-150	-128	-120	-67	-62	-59	-107	39	-150	17	33	-76	-19	-57	79	-34	-1
0.726667	89	6909	1888	-12635	-79	-682	-4665	-14072	-251	-3646	-6934	-9582	226	-6035	-5940	-5029	-56	2326	7384	-9704	-68	-5427	5328	-13858	-213	-6080	6425	-11285	-185	-5619	7323	-8040	-148	-129	-120	-65	-60	-58	-105	39	-153	13	38	-76	-18	-56	80	-33	-1
0.727500	-167	6962	1867	-12762	-62	-745	-4380	-13772	-248	-3818	-6874	-9847	263	-6209	-5388	-5475	-60	2291	7097	-9905	-58	-5588	5496	-13739	-188	-6249	6485	-11071	-182	-5711	7338	-7784	-152	-129	-117	-66	-62	-57	-104	38	-153	17	37	-73	-21	-52	81	-31	-3
0.728333	-372	6997	1895	-12829	-61	-842	-4079	-13447	-204	-3953	-6808	-10093	218	-6320	-4841	-5856	-61	2259	6806	-10093	-70	-5734	5668	-13620	-180	-6428	6550	-10867	-185	-5811	7350	-7518	-146	-125	-119	-62	-63	-45	-102	41	-152	16	37	-73	-19	-53	82	-25	4
0.729167	-583	7009	1953	-12846	-72	-962	-3755	-13097	-197	-4064	-6723	-10313	126	-6374	-4311	-6165	-67	2215	6505	-10262	-94	-5887	5852	-13501	-181	-6627	6617	-10661	-181	-5921	7348	-7229	-148	-130	-116	-61	-61	-53	-102	43	-147	18	39	-70	-16	-52	85	-25	1
0.730000	-741	6987	2087	-12802	-62	-1123	-3415	-12737	-214	-4149	-6618	-10502	4	-6369	-3798	-6406	-75	2179	6207	-10424	-81	-6051	6039	-13384	-177	-6834	6688	-10468	-172	-6042	7361	-6927	-148	-124	-119	-65	-60	-58	-108	38	-153	16	36	-75	-21	-55	95	-31	0
0.730833	-862	6934	2239	-12699	-61	-1315	-3049	-12370	-242	-4210	-6491	-10656	-143	-6308	-3312	-6574	-72	2154	5915	-10586	-64	-6223	6235	-13264	-180	-7056	6764	-10278	-179	-6178	7361	-6641	-155	-128	-121	-66	-72	-75	-108	37	-153	16	33	-77	-23	-56	80	-29	-4
0.731667	-993	6847	2422	-12534	-66	-1537	-2666	-11983	-229	-4252	-6329	-10764	-197	-6188	-2860	-6661	-79	2141	5633	-10747	-65	-6405	6427	-13151	-195	-7290	6841	-10095	-194	-6329	7367	-6281	-152	-129	-121	-66	-65	-61	-111	34	-156	12	33	-79	-25	-61	78	-29	-5
0.732500	-1115	6721	2630	-12313	-60	-1777	-2264	-11605	-196	-4278	-6132	-10830	-42	-6017	-2438	-6683	-80	2143	5369	-10916	-88	-6589	6630	-13038	-190	-7524	6924	-9909	-184	-6480	7379	-5941	-149	-130	-121	-64	-63	-58	-108	40	-152	15	35	-76	-21	-56	78	-29	-3
0.733333	-1186	6558	2855	-12053	-46	-2033	-1838	-11229	-197	-4288	-5895	-10844	81	-5795	-2049	-6627	-69	2177	5126	-11094	-81	-6783	6832	-12930	-181	-7771	7016	-9729	-171	-6643	7400	-5599	-147	-125	-119	-56	-63	-58	-105	37	-146	15	34	-76	-23	-58	82	-28	-3
0.734167	-1242	6353	3093	-11751	-51	-2256	-1405	-10866	-183	-4297	-5614	-10810	-23	-5541	-1715	-6518	-68	2210	4900	-11294	-64	-6986	7031	-12823	-177	-8019	7113	-9552	-190	-6816	7433	-5260	-150	-127	-119	-65	-65	-58	-105	40	-151	20	35	-79	-23	-56	81	-30	2
0.735000	-1279	6104	3306	-11429	-31	-2589	-958	-10519	-170	-4310	-5297	-10730	-18	-5253	-1423	-6352	-69	2274	4698	-11523	-74	-7194	7228	-12723	-174	-8262	7200	-9374	-188	-6993	7474	-4922	-148	-126	-120	-61	-61	-57	-103	40	-149	16	35	-74	-17	-53	86	-27	3
0.735833	-1305	5810	3513	-11085	-30	-2875	-509	-10196	-170	-4335	-4938	-10606	-29	-4952	-1186	-6144	-55	2352	4512	-11779	-67	-7412	7425	-12626	-180	-8502	7296	-9195	-169	-7174	7527	-4597	-148	-81	-120	-63	-61	-57	-103	41	-152	21	39	-74	-19	-55	85	-31	0
0.736667	-1310	5477	3703	-10738	-58	-3168	-60	-9900	-200	-4368	-4540	-10439	-167	-4641	-1002	-5907	-66	2458	4343	-12066	-75	-7639	7594	-12538	-189	-8731	7384	-9016	-161	-7355	7584	-4282	-148	-126	-119	-62	-60	-57	-103	41	-151	19	35	-69	-22	-56	84	-30	0
0.737500	-1318	5100	3861	-10402	-93	-3440	381	-9627	-213	-4422	-4108	-10236	-177	-4335	-867	-5644	-82	2575	4191	-12387	-92	-7867	7791	-12453	-199	-8957	7476	-8842	-174	-7533	7658	-3986	-148	-129	-121	-67	-61	-57	-104	42	-151	21	35	-77	-18	-57	84	-30	0
0.738333	-1291	4689	3989	-10090	-90	-3728	815	-9385	-190	-4501	-3649	-9993	-131	-4039	-780	-5371	-58	2706	4049	-12732	-91	-8096	7965	-12371	-194	-9154	7557	-8660	-165	-7703	7743	-3711	-150	-128	-121	-65	-65	-58	-100	43	-153	19	34	-75	-25	-58	84	-32	-3
0.739167	-1276	4239	4070	-9801	-88	-3992	1231	-9170	-177	-4606	-3157	-9724	-16	-3764	-739	-5100	-75	2841	3914	-13107	-73	-8329	8131	-12294	-193	-9337	7647	-8479	-166	-7868	7835	-3460	-150	-128	-122	-66	-63	-60	-104	37	-150	20	33	-75	-22	-58	79	-32	-1
0.740000	-1234	3771	4115	-9553	-83	-4238	1625	-8988	-182	-4738	-2648	-9435	-41	-3525	-752	-4838	-69	2979	3758	-13511	-73	-8565	8285	-12216	-191	-9507	7712	-8299	-171	-8020	7933	-3235	-151	-128	-124	-68	-67	-62	-109	37	-172	13	34	-78	-25	-61	77	-27	0
0.740833	-1201	3272	4114	-9349	-80	-4471	2006	-8828	-168	-4891	-2111	-9127	-50	-3326	-770	-4592	-57	3118	3646	-13910	-84	-8784	8440	-12132	-189	-9645	7788	-8116	-170	-8144	8045	-3030	-151	-136	-122	-68	-64	-59	-104	39	-151	20	33	-75	-17	-59	82	-31	1
0.741667	-1176	2755	4077	-9191	-74	-4677	2358	-8690	-155	-5074	-1578	-8813	-52	-3167	-825	-4355	-61	3251	3511	-14324	-92	-9001	8580	-12044	-203	-9769	7850	-7938	-193	-8259	8160	-2856	-151	-126	-121	-66	-66	-59	-104	38	-151	18	32	-78	-17	-59	82	-31	-1
0.742500	-1138	2224	3991	-9090	-69	-4869	2688	-8582	-126	-5280	-1037	-8493	-210	-3070	-900	-4182	-62	3366	3367	-14743	-91	-9209	8716	-11953	-198	-9864	7911	-7772	-168	-8348	8276	-2709	-148	-125	-124	-67	-64	-57	-104	40	-150	21	32	-79	-21	-56	80	-31	1
0.743333	-1081	1688	3867	-9043	-76	-5034	2989	-8489	-109	-5511	-503	-8185	-212	-3018	-981	-4022	-61	3470	3217	-15143	-53	-9401	8843	-11855	-198	-9938	7961	-7591	-169	-8415	8394	-2590	-150	-128	-122	-66	-67	-60	-103	40	-150	17	35	-78	-19	-58	80	-29	-1
0.744167	-1061	1152	3708	-9042	-75	-5182	3264	-8416	-125	-5762	34	-7883	-189	-3036	-1058	-3911	-63	3540	3055	-15518	-36	-9576	8964	-11750	-197	-10002	8011	-7420	-173	-8455	8487	-2498	-149	-126	-121	-68	-66	-59	-108	41	-151	18	33	-77	-21	-59	77	-30	-4
0.745000	-1033	623	3524	-9117	-78	-5313	3512	-8355	-144	-6022	552	-7603	-270	-3102	-1119	-3834	-68	3588	2892	-15861	-69	-9735	9081	-11627	-199	-10020	8048	-7265	-161	-8469	8618	-2427	-150	-126	-119	-67	-63	-59	-104	42	-151	16	33	-78	-28	-57	81	-29	0
0.745833	-990	113	3311	-9238	-76	-5429	3742	-8306	-155	-6285	1055	-7341	-246	-3220	-1170	-3798	-73	3611	2719	-16170	-90	-9873	9193	-11496	-198	-10025	8086	-7102	-146	-8454	8718	-2382	-150	-126	-118	-70	-64	-59	-101	42	-150	19	36	-77	-21	-56	80	-28	2
0.746667	-942	-388	3076	-9400	-67	-5537	3948	-8267	-136	-6553	1531	-7111	-414	-3386	-1188	-3802	-72	3599	2544	-16426	-77	-9985	9306	-11356	-197	-10014	8116	-6976	-141	-8417	8807	-2356	-148	-125	-121	-65	-61	-60	-104	41	-151	22	34	-75	-26	-58	85	-29	1
0.747500	-883	-863	2832	-9611	-82	-5631	4132	-8233	-144	-6810	1987	-6905	-624	-3592	-1168	-3844	-73	3553	2368	-16633	-64	-10074	9409	-11206	-193	-9982	8143	-6848	-160	-8347	8849	-2353	-148	-126	-119	-66	-63	-60	-105	41	-152	19	35	-76	-21	-58	81	-26	-1
0.748333	-820	-1315	2578	-9865	-88	-5727	4300	-8205	-161	-7063	2410	-6738	-607	-3830	-1110	-3922	-75	3472	2197	-16777	-70	-10139	9515	-11046	-203	-9939	8170	-6738	-173	-8261	8943	-2363	-151	-126	-132	-67	-64	-91	-111	36	-154	18	33	-76	-26	-61	78	-32	0
0.749167	-767	-1732	2324	-10156	-86	-5825	4450	-8180	-145	-7290	2809	-6593	-660	-4089	-1004	-4034	-75	3362	2037	-16860	-82	-10177	9619	-10876	-195	-9871	8197	-6639	-159	-8147	8992	-2384	-147	-125	-120	-66	-62	-58	-107	41	-147	20	36	-73	-23	-56	81	-27	0
0.750000	-745	-2108	2076	-10469	-82	-5922	4596	-8153	-138	-7494	3180	-6478	-625	-4362	-855	-4175	-79	3225	1882	-16880	-77	-10192	9727	-10697	-201	-9797	8219	-6559	-163	-8019	9017	-2423	-148	-125	-120	-67	-62	-58	-107	39	-154	20	32	-76	-22	-58	78	-31	0
0.750833	-820	-2457	1831	-10811	-73	-6028	4727	-8128	-136	-7675	3517	-6398	-442	-4631	-662	-4344	-72	3055	1737	-16840	-68	-10185	9828	-10520	-216	-9712	8240	-6493	-179	-7880	9023	-2470	-164	-128	-124	-67	-65	-62	-109	38	-153	16	32	-78	-26	-56	80	-32	-3
0.751667	-849	-2769	1597	-11180	-48	-6137	4853	-8104	-148	-7819	3824	-6343	-567	-4899	-427	-4536	-46	2865	1609	-16736	-74	-10146	9930	-10342	-214	-9609	8265	-6441	-182	-7724	9006	-2528	-147	-126	-121	-68	-63	-67	-111	39	-151	16	32	-77	-21	-59	78	-29	-1
0.752500	-938	-3021	1386	-11563	-50	-6259	4973	-8077	-145	-7930	4099	-6311	-704	-5148	-145	-4751	-58	2654	1500	-16575	-81	-10091	10025	-10161	-204	-9496	8294	-6405	-177	-7559	8976	-2588	-147	-126	-122	-68	-63	-59	-109	37	-152	18	34	-79	-21	-59	79	-28	-6
0.753333	-1356	-3262	1195	-11949	-53	-6390	5099	-8044	-160	-8013	4346	-6293	-690	-5405	161	-4979	-66	2429	1408	-16366	-81	-10012	10132	-9982	-198	-9373	8315	-6387	-177	-7394	8922	-2657	-152	-126	-122	-73	-64	-58	-103	37	-154	9	32	-75	-24	-57	79	-28	1
0.754167	-1413	-3448	1026	-12343	-51	-6534	5215	-8013	-185	-8039	4560	-6288	-718	-5569	499	-5222	-62	2192	1336	-16115	-101	-9914	10225	-9810	-201	-9237	8342	-6380	-164	-7221	8844	-2729	-148	-128	-121	-64	-61	-60	-108	36	-152	17	34	-75	-21	-55	81	-28	-4
0.755000	-1169	-3594	874	-12736	-59	-6681	5340	-7972	-208	-8040	4755	-6290	-608	-5731	848	-5470	-57	1951	1280	-15833	-93	-9795	10322	-9642	-183	-9090	8375	-6384	-154	-7059	8770	-2802	-147	-124	-119	-65	-62	-55	-104	37	-150	18	33	-75	-19	-57	79	-27	-1
0.755833	-1096	-3702	749	-13131	-62	-6841	5462	-7931	-191	-8001	4912	-6297	-639	-5856	1207	-5722	-67	1712	1240	-15516	-100	-9662	10407	-9489	-198	-8932	8420	-6401	-164	-6896	8671	-2882	-145	-126	-125	-64	-65	-57	-104	38	-154	17	35	-78	-23	-57	84	-27	-1
0.756667	-1078	-3772	644	-13516	-67	-7006	5588	-7881	-153	-7933	5046	-6302	-699	-5948	1548	-5982	-72	1470	1211	-15185	-101	-9515	10485	-9340	-228	-8774	8435	-6429	-170	-6742	8556	-2967	-154	-130	-122	-69	-64	-62	-107	36	-155	15	28	-79	-23	-61	78	-36	-6
0.757500	-1030	-3814	561	-13894	-79	-7177	5721	-7825	-183	-7834	5152	-6297	-635	-5999	1906	-6236	-67	1236	1194	-14842	-75	-9351	10559	-9201	-219	-8599	8468	-6464	-170	-6588	8442	-3053	-152	-127	-121	-67	-64	-58	-110	34	-155	17	32	-78	-24	-61	78	-31	-4
0.758333	-841	-3816	501	-14252	-78	-7337	5865	-7756	-169	-7710	5237	-6284	-625	-6015	2233	-6487	-60	1010	1183	-14499	-76	-9175	10626	-9075	-203	-8417	8503	-6504	-158	-6450	8323	-3139	-152	-141	-113	-66	-64	-59	-103	38	-155	15	32	-78	-24	-59	77	-30	-5
0.759167	-717	-3787	460	-14602	-86	-7497	6015	-7679	-143	-7561	5298	-6267	-781	-6002	2538	-6733	-53	810	1178	-14164	-87	-8987	10684	-8956	-205	-8226	8551	-6549	-142	-6318	8201	-3228	-151	-127	-121	-73	-64	-59	-108	36	-154	18	32	-78	-24	-60	77	-28	-3
0.760000	-665	-3732	435	-14927	-92	-7647	6175	-7588	-153	-7399	5339	-6229	-718	-5958	2809	-6983	-60	625	1180	-13840	-78	-8796	10734	-8847	-195	-8030	8577	-6596	-147	-6196	8085	-3323	-152	-129	-121	-67	-65	-57	-108	42	-151	19	33	-76	-21	-58	76	-31	-1
0.760833	-576	-3652	428	-15225	-82	-7784	6347	-7477	-149	-7225	5357	-6196	-488	-5900	3048	-7218	-68	447	1187	-13533	-67	-8591	10773	-8743	-211	-7833	8613	-6639	-158	-6079	7979	-3415	-148	-127	-120	-69	-64	-56	-102	38	-152	19	33	-76	-19	-56	81	-29	0
0.761667	-633	-3553	420	-15511	-76	-7916	6526	-7359	-142	-7048	5351	-6156	-557	-5829	3241	-7461	-74	317	1191	-13254	-65	-8385	10807	-8650	-215	-7631	8650	-6690	-156	-5976	7879	-3517	-149	-126	-120	-70	-60	-55	-101	37	-151	21	37	-77	-19	-56	80	-27	0
0.762500	-830	-3429	421	-15770	-81	-8030	6713	-7226	-127	-6872	5325	-6115	-630	-5749	3400	-7703	-75	162	1193	-12998	-64	-8181	10829	-8570	-188	-7440	8684	-6732	-152	-5878	7790	-3618	-144	-126	-117	-65	-60	-56	-103	40	-153	19	35	-77	-19	-56	82	-24	0
0.763333	-620	-3316	423	-15998	-94	-8126	6908	-7073	-139	-6698	5275	-6077	-610	-5670	3512	-7952	-69	49	1199	-12775	-55	-7971	10847	-8493	-181	-7250	8719	-6777	-162	-5784	7719	-3731	-161	-127	-119	-66	-60	-56	-105	38	-150	21	35	-78	-19	-58	81	-28	0
0.764167	-356	-3183	419	-16203	-75	-8209	7105	-6910	-146	-6542	5206	-6053	-521	-5602	3591	-8209	-70	-41	1205	-12585	-55	-7767	10853	-8429	-189	-7069	8749	-6820	-169	-5701	7665	-3842	-149	-128	-118	-66	-62	-58	-103	39	-151	18	33	-78	-22	-58	81	-30	-1
0.765000	-297	-3048	418	-16376	-64	-8276	7311	-6729	-113	-6397	5118	-6043	-436	-5544	3634	-8470	-66	-112	1211	-12425	-81	-7569	10856	-8370	-191	-6894	8785	-6865	-159	-5626	7623	-3962	-151	-128	-127	-72	-64	-59	-120	43	-151	16	28	-80	-25	-59	79	-32	-1
0.765833	-151	-2915	403	-16539	-63	-8323	7517	-6534	-93	-6270	5013	-6058	-394	-5501	3641	-8768	-63	-161	1225	-12292	-83	-7372	10851	-8318	-202	-6730	8820	-6901	-141	-5548	7611	-4082	-146	-126	-120	-67	-63	-56	-103	38	-154	17	33	-78	-21	-58	81	-32	0
0.766667	-43	-2785	382	-16645	-60	-8348	7731	-6318	-94	-6159	4897	-6099	-352	-5476	3624	-9109	-69	-213	1242	-12189	-75	-7188	10843	-8276	-186	-6572	8856	-6938	-154	-5468	7612	-4211	-149	-127	-122	-67	-63	-33	-104	40	-124	21	34	-76	-19	-57	81	-28	2
0.767500	5	-2652	349	-16736	-64	-8364	7933	-6092	-111	-6070	4762	-6175	-207	-5478	3577	-9423	-72	-195	1267	-12114	-79	-7024	10832	-8238	-179	-6436	8888	-6977	-159	-5391	7633	-4344	-148	-127	-118	-64	-63	-60	-107	41	-150	21	33	-78	-22	-58	82	-30	0
0.768333	108	-2535	299	-16799	-65	-8367	8132	-5862	-128	-6004	4622	-6285	-179	-5507	3515	-9800	-63	-183	1301	-12065	-93	-6845	10818	-8208	-177	-6308	8926	-7016	-136	-5310	7670	-4485	-145	-125	-119	-67	-56	-63	-100	41	-149	22	35	-73	-18	-53	87	-31	3
0.769167	197	-2427	234	-16832	-62	-8352	8313	-5605	-146	-5964	4463	-6442	-142	-5556	3436	-10218	-55	-152	1341	-12050	-86	-6694	10795	-8186	-181	-6194	8965	-7057	-144	-5225	7731	-4626	-146	-122	-116	-66	-58	-58	-101	42	-149	21	36	-74	-18	-57	84	-26	2
0.770000	303	-2334	150	-16841	-68	-8330	8480	-5341	-155	-5944	4307	-6637	-45	-5631	3340	-10669	-60	-107	1389	-12034	-88	-6557	10778	-8176	-182	-6092	9000	-7101	-154	-5136	7798	-4780	-150	-128	-120	-68	-63	-58	-104	41	-150	23	36	-76	-23	-56	82	-29	-1
0.770833	365	-2281	51	-16825	-76	-8298	8619	-5077	-153	-5954	4138	-6877	-100	-5734	3254	-11160	-58	-43	1450	-12046	-84	-6439	10752	-8172	-174	-6003	9036	-7156	-149	-5038	7877	-4938	-151	-127	-126	-69	-63	-60	-105	39	-150	18	28	-79	-24	-57	82	-31	-1
0.771667	397	-2188	-63	-16784	-60	-8279	8753	-4806	-148	-5981	3971	-7145	-45	-5851	3158	-11690	-48	37	1517	-12069	-74	-6332	10728	-8174	-185	-5923	9075	-7203	-139	-4936	7966	-5098	-149	-128	-120	-69	-59	-61	-105	37	-153	17	36	-77	-24	-59	84	-32	-1
0.772500	457	-2134	-190	-16721	-56	-8256	8851	-4534	-153	-6035	3804	-7455	41	-5985	3059	-12269	-56	139	1600	-12102	-81	-6248	10701	-8183	-190	-5847	9109	-7262	-144	-4826	8056	-5263	-149	-130	-121	-66	-62	-61	-108	39	-151	17	32	-78	-22	-68	80	-30	0
0.773333	474	-2098	-333	-16638	-73	-8224	8918	-4267	-156	-6110	3647	-7793	60	-6130	2970	-12879	-67	249	1679	-12146	-72	-6174	10670	-8206	-179	-5783	9139	-7322	-158	-4709	8150	-5436	-149	-133	-126	-70	-69	-62	-116	36	-153	15	30	-80	-25	-58	80	-32	-5
0.774167	486	-2079	-483	-16539	-77	-8245	8950	-4000	-144	-6212	3492	-8151	-32	-6286	2885	-13519	-59	375	1769	-12184	-93	-6115	10637	-8210	-179	-5720	9166	-7383	-166	-4585	8243	-5604	-149	-130	-119	-67	-63	-61	-108	38	-151	17	34	-77	-25	-60	81	-33	24
0.775000	552	-2070	-636	-16419	-70	-8266	8954	-3741	-136	-6327	3354	-8515	-29	-6436	2812	-14184	-55	515	1863	-12227	-114	-6078	10602	-8260	-180	-5657	9184	-7442	-151	-4455	8329	-5773	-150	-131	-120	-66	-67	-62	-108	39	-152	9	30	-74	-23	-56	80	-31	0
0.775833	554	-2076	-776	-16287	-70	-8317	8916	-3495	-138	-6472	3225	-8889	47	-6593	2753	-14857	-57	656	1954	-12265	-108	-6052	10569	-8292	-169	-5593	9190	-7502	-147	-4321	8406	-5941	-148	-129	-120	-69	-61	-59	-104	39	-151	17	29	-76	-23	-57	79	-30	0
0.776667	552	-2100	-959	-16156	-78	-8400	8840	-3266	-161	-6637	3120	-9262	43	-6734	2702	-15552	-57	803	2041	-12299	-102	-6044	10524	-8332	-155	-5534	9184	-7557	-189	-4193	8465	-6106	-148	-131	-120	-67	-68	-41	-109	37	-152	13	35	-76	-23	-57	81	-30	1
0.777500	527	-2134	-1121	-16014	-72	-8518	8732	-3060	-181	-6826	3007	-9620	67	-6870	2665	-16242	-64	955	2124	-12325	-94	-6050	10478	-8372	-169	-5469	9159	-7607	-177	-4063	8509	-6273	-148	-130	-120	-66	-63	-60	-110	35	-151	15	32	-78	-12	-60	75	-32	-4
0.778333	532	-2183	-1281	-15873	-91	-8680	8585	-2875	-205	-7029	2920	-9964	20	-7009	2650	-16929	-66	1102	2196	-12343	-110	-6066	10424	-8422	-169	-5403	9118	-7655	-170	-3931	8555	-6425	-148	-130	-118	-75	-69	-62	-109	36	-151	16	34	-78	-25	-57	81	-30	-4
0.779167	534	-2245	-1436	-15732	-91	-8877	8415	-2725	-196	-7249	2849	-10282	-44	-7106	2646	-17603	-65	1242	2258	-12354	-103	-6088	10362	-8471	-155	-5333	9055	-7697	-179	-3806	8538	-6576	-149	-128	-121	-69	-64	-61	-105	37	-151	16	30	-78	-22	-59	78	-22	0
0.780000	528	-2317	-1584	-15597	-75	-9109	8216	-2605	-153	-7484	2790	-10576	-102	-7208	2662	-18256	-45	1383	2306	-12353	-84	-6124	10289	-8516	-166	-5258	8973	-7725	-179	-3681	8523	-6714	-151	-130	-122	-66	-61	-61	-113	39	-154	13	34	-74	-22	-58	78	-32	-3
0.780833	515	-2400	-1726	-15467	-83	-9376	7996	-2523	-108	-7729	2753	-10841	-117	-7283	2704	-18880	-45	1515	2342	-12339	-105	-6157	10208	-8561	-174	-5174	8870	-7744	-176	-3565	8478	-6846	-149	-141	-120	-66	-65	-58	-107	40	-152	15	35	-75	-22	-59	79	-31	-1
0.781667	471	-2494	-1858	-15343	-74	-9673	7762	-2485	-129	-7979	2722	-11075	-360	-7352	2769	-19475	-75	1630	2353	-12320	-118	-6201	10110	-8607	-165	-5091	8740	-7759	-189	-3453	8412	-6973	-153	-132	-119	-67	-65	-67	-112	36	-158	13	30	-79	-24	-58	79	-32	-6
0.782500	519	-2595	-1990	-15237	-62	-9991	7519	-2492	-151	-8233	2703	-11289	-480	-7427	2849	-20040	-58	1732	2371	-12295	-112	-6235	10002	-8647	-165	-4999	8596	-7764	-189	-3338	8322	-7093	-151	-128	-121	-67	-62	-62	-108	37	-151	16	33	-76	-24	-57	78	-35	-7
0.783333	728	-2705	-2109	-15136	-40	-10321	7278	-2563	-158	-8475	2696	-11472	-324	-7486	2963	-20566	-60	1824	2342	-12263	-129	-6271	9876	-8692	-156	-4906	8431	-7761	-178	-3231	8214	-7204	-150	-125	-105	-67	-62	-61	-104	38	-156	17	33	-75	-22	-55	79	-28	0
0.784167	760	-2818	-2225	-15050	-58	-10645	7039	-2651	-156	-8716	2699	-11644	-408	-7552	3102	-21054	-78	1896	2311	-12235	-113	-6301	9729	-8727	-164	-4809	8236	-7754	-184	-3131	8077	-7311	-153	-128	-121	-67	-65	-62	-109	38	-152	15	34	-76	-25	-58	78	-32	-16
0.785000	645	-2937	-2337	-14975	-60	-10965	6806	-2807	-150	-8935	2711	-11809	-494	-7627	3270	-21499	-84	1955	2272	-12206	-105	-6326	9569	-8763	-168	-4706	8044	-7743	-183	-3031	7924	-7407	-147	-126	-127	-68	-61	-60	-110	15	-153	15	32	-76	-22	-57	77	-30	-3
0.785833	718	-3059	-2450	-14905	-59	-11261	6598	-3019	-143	-9137	2725	-11971	-447	-7693	3465	-21908	-76	1994	2216	-12179	-121	-6339	9391	-8798	-155	-4606	7835	-7734	-183	-2928	7756	-7504	-153	-128	-118	-66	-61	-61	-105	40	-155	18	35	-75	-19	-59	80	-31	5
0.786667	836	-3174	-2553	-14843	-46	-11524	6409	-3282	-150	-9311	2754	-12146	-451	-7774	3657	-22280	-60	2023	2155	-12167	-121	-6335	9188	-8833	-170	-4505	7616	-7720	-187	-2835	7571	-7594	-149	-127	-121	-67	-62	-56	-101	42	-153	12	34	-74	-21	-57	81	-29	0
0.787500	837	-3283	-2651	-14784	-36	-11743	6254	-3599	-195	-9450	2771	-12342	-449	-7860	3940	-22612	-65	2044	2088	-12164	-128	-6327	8969	-8866	-166	-4416	7393	-7711	-193	-2745	7375	-7683	-151	-127	-120	-67	-62	-58	-102	41	-149	16	33	-76	7	-55	84	-31	0
0.788333	993	-3393	-2746	-14722	-22	-11909	6126	-3971	-232	-9554	2803	-12573	-397	-7952	4221	-22906	-74	2060	2026	-12176	-113	-6302	8734	-8904	-160	-4311	7165	-7705	-196	-2661	7161	-7787	-149	-125	-117	-61	-60	-59	-104	43	-151	17	35	-74	-22	-58	80	-28	2
0.789167	1242	-3492	-2839	-14658	-11	-12018	6034	-4388	-218	-9628	2837	-12845	-376	-8052	4530	-23165	-78	2056	1958	-12216	-92	-6276	8507	-8944	-159	-4221	6935	-7707	-200	-2579	6956	-7850	-148	-126	-118	-66	-64	-55	-102	43	-150	19	36	-76	-18	-53	82	-29	0
0.790000	1519	-3581	-2920	-14586	-12	-12061	5978	-4865	-214	-9655	2872	-13169	-254	-8146	4859	-23390	-84	2076	1897	-12252	-88	-6242	8209	-8994	-177	-4146	6703	-7720	-184	-2511	6736	-7933	-149	-131	-124	-70	-63	-59	-108	40	-143	11	27	-77	-24	-59	79	-31	-3
0.790833	1994	-3657	-3004	-14501	-9	-12040	5955	-5380	-216	-9659	2913	-13544	-100	-8241	5207	-23575	-91	2080	1845	-12316	-78	-6200	7923	-9041	-173	-4075	6482	-7750	-182	-2452	6531	-8013	-153	-130	-124	-73	-64	-60	-109	39	-151	17	30	-78	-26	-58	76	-31	-3
0.791667	2204	-3709	-3065	-14394	6	-11944	5980	-5932	-198	-9608	2957	-13977	-234	-8315	5562	-23722	-79	2101	1809	-12396	-81	-6153	7630	-9098	-170	-4018	6264	-7755	-181	-2401	6297	-8088	-150	-125	-122	-70	-65	-63	-110	39	-148	16	29	-78	-25	-60	80	-30	-1
0.792500	2005	-3748	-3115	-14273	12	-11789	6037	-6514	-203	-9520	3014	-14476	-154	-8374	5958	-23830	-80	2130	1808	-12489	-96	-6105	7333	-9158	-169	-3970	6053	-7787	-170	-2361	6085	-8162	-150	-129	-122	-73	-64	-61	-108	40	-150	9	29	-76	-23	-58	78	-30	0
0.793333	1869	-3768	-3147	-14133	-1	-11580	6126	-7123	-214	-9394	3064	-15042	175	-8404	6347	-23902	-93	2170	1776	-12601	-93	-6057	7029	-9228	-166	-3935	5839	-7824	-164	-2327	5875	-8236	-150	-153	-145	-69	-62	-59	-105	40	-153	12	30	-77	-24	-58	80	-30	-5
0.794167	1737	-3772	-3164	-13974	-15	-11299	6244	-7752	-208	-9237	3122	-15667	265	-8405	6735	-23936	-103	2224	1787	-12721	-64	-6011	6724	-9319	-171	-3915	5638	-7868	-148	-2317	5673	-8308	-150	-127	-121	-70	-65	-57	-102	38	-154	18	35	-74	-19	-57	80	-42	-7
0.795000	1600	-3759	-3150	-13792	-5	-10981	6390	-8398	-167	-9046	3182	-16372	292	-8363	7113	-23931	-97	2298	1827	-12832	-72	-5971	6414	-9386	-173	-3904	5433	-7919	-149	-2313	5477	-8380	-148	-126	-119	-67	-19	-57	-103	58	-150	17	35	-73	-19	-58	82	-28	2
0.795833	1808	-3733	-3119	-13603	-10	-10632	6558	-9049	-116	-8834	3243	-17081	541	-8278	7478	-23885	-86	2387	1880	-12951	-73	-5937	6102	-9475	-155	-3904	5232	-7970	-171	-2318	5287	-8457	-148	-127	-118	-67	-64	-58	-101	42	-151	19	35	-74	-19	-53	85	-29	2
0.796667	1696	-3701	-3059	-13391	-15	-10261	6742	-9698	-141	-8602	3278	-17859	827	-8148	7824	-23806	-69	2498	1959	-13060	-76	-5912	5806	-9574	-169	-3913	5023	-8034	-170	-2337	5103	-8541	-149	-127	-110	-68	-53	-58	-104	40	-149	19	37	-76	-22	-58	85	-30	-3
0.797500	1229	-3656	-2976	-13178	-13	-9885	6939	-10341	-135	-8353	3361	-18668	851	-7968	8130	-23695	-70	2624	2058	-13159	-66	-5898	5504	-9674	-190	-3935	4813	-8097	-158	-2365	4918	-8629	-152	-129	-119	-69	-64	-65	-104	39	-151	19	36	-80	-24	-60	80	-31	1
0.798333	747	-3608	-2866	-12951	-24	-9516	7140	-10963	-70	-8100	3409	-19508	849	-7742	8399	-23543	-88	2767	2172	-13235	-86	-5887	5213	-9777	-189	-3952	4594	-8165	-179	-2396	4753	-8725	-152	-129	-120	-70	-69	-63	-107	37	-159	16	30	-78	-30	-62	78	-34	-5
0.799167	442	-3560	-2733	-12734	-36	-9158	7342	-11566	-72	-7838	3451	-20358	782	-7468	8622	-23367	-94	2926	2308	-13291	-84	-5886	4927	-9892	-199	-3973	4370	-8228	-179	-2426	4588	-8820	-151	-130	-125	-68	-66	-63	-107	37	-153	15	33	-72	-24	-60	80	-32	-8
0.800000	226	-3507	-2572	-12511	-35	-8816	7548	-12139	-63	-7573	3487	-21206	727	-7164	8789	-23157	-92	3100	2454	-13315	-83	-5892	4646	-9980	-202	-3997	4137	-8296	-166	-2461	4431	-8929	-148	-130	-114	-66	-62	-51	-104	39	-150	15	34	-76	-24	-60	80	-29	1
0.800833	297	-3455	-2386	-12295	-41	-8513	7741	-12672	-38	-7314	3513	-22036	864	-6824	8891	-22932	-86	3280	2620	-13310	-91	-5905	4371	-10077	-199	-4019	3901	-8359	-167	-2492	4276	-9043	-149	-127	-121	-65	-60	-61	-108	39	-150	17	37	-74	-21	-58	81	-28	-1
0.801667	669	-3402	-2188	-12090	-41	-8249	7923	-13176	-3	-7065	3518	-22849	712	-6475	8900	-22688	-84	3468	2788	-13270	-110	-5922	4104	-10168	-197	-4034	3655	-8427	-162	-2524	4128	-9173	-148	-126	-121	-69	-81	-56	-125	39	-149	19	35	-75	-21	-57	80	-30	-1
0.802500	2651	-3354	-1979	-11905	-52	-8037	8080	-13648	6	-6834	3502	-23627	488	-6121	8860	-22439	-75	3653	2957	-13195	-103	-5951	3828	-10248	-202	-4051	3399	-8489	-166	-2553	3983	-9309	-148	-127	-122	-65	-62	-60	-103	38	-147	1	33	-75	-22	-61	82	-27	0
0.803333	4318	-3304	-1755	-11735	-67	-7872	8209	-14082	26	-6618	3466	-24373	386	-5776	8722	-22181	-65	3833	3125	-13097	-97	-5977	3566	-10322	-210	-4063	3134	-8557	-170	-2583	3839	-9456	-148	-127	-102	-65	-61	-59	-104	39	-149	18	33	-75	-23	-60	79	-31	0
0.804167	2703	-3255	-1548	-11584	-77	-7765	8329	-14479	39	-6437	3409	-25066	251	-5454	8500	-21928	-84	4012	3277	-12969	-110	-6011	3297	-10383	-207	-4078	2863	-8618	-163	-2594	3697	-9610	-148	-129	-120	-64	-63	-58	-105	40	-151	21	36	-77	-18	-51	81	-31	0
0.805000	1673	-3204	-1336	-11448	-80	-7706	8412	-14846	43	-6280	3331	-25702	199	-5175	8190	-21684	-91	4180	3431	-12808	-122	-6043	3029	-10433	-202	-4084	2595	-8682	-167	-2612	3554	-9770	-150	-126	-121	-66	-56	-59	-102	39	-149	19	34	-75	-19	-62	79	-33	0
0.805833	1274	-3147	-1130	-11332	-93	-7709	8452	-15185	25	-6154	3229	-26277	35	-4945	7800	-21450	-77	4333	3566	-12629	-130	-6085	2754	-10468	-201	-4100	2328	-8743	-171	-2631	3421	-9933	-148	-128	-120	-65	-63	-60	-104	40	-150	19	34	-79	-19	-56	66	-29	2
0.806667	328	-3083	-943	-11233	-93	-7759	8461	-15497	-16	-6068	3105	-26784	-217	-4783	7333	-21232	-76	4471	3676	-12434	-155	-6120	2483	-10494	-203	-4094	2059	-8807	-166	-2651	3276	-10102	-150	-128	-126	-67	-65	-61	-105	38	-153	13	30	-79	-24	-60	78	-33	-4
0.807500	-387	-3006	-771	-11151	-94	-7859	8424	-15790	24	-6020	2957	-27238	-324	-4694	6794	-21025	-76	4596	3766	-12227	-160	-6157	2209	-10508	-191	-4103	1807	-8867	-170	-2670	3139	-10261	-148	-128	-119	-66	-62	-60	-105	38	-152	17	15	-79	-23	-58	81	-36	0
0.808333	-882	-2908	-617	-11080	-108	-7991	8348	-16058	27	-6021	2798	-27616	-454	-4690	6200	-20837	-68	4705	3840	-12020	-130	-6194	1939	-10513	-190	-4109	1562	-8923	-162	-2699	2993	-10425	-146	-128	-120	-63	-61	-59	-107	40	-149	19	33	-77	-19	-59	78	-29	-1
0.809167	-1304	-2801	-487	-11018	-108	-8176	8225	-16324	-9	-6060	2621	-27918	-500	-4769	5559	-20660	-66	4809	3879	-11826	-137	-6232	1670	-10506	-195	-4122	1332	-8990	-150	-2737	2853	-10565	-146	-127	-122	-64	-60	-58	-102	40	-159	15	35	-77	-22	-59	82	-28	0
0.810000	-1739	-2670	-405	-10967	-101	-8390	8051	-16573	-29	-6158	2434	-28181	-425	-4943	4883	-20504	-74	4861	3896	-11644	-142	-6271	1402	-10497	-180	-4145	1120	-9051	-142	-2794	2708	-10704	-155	-130	-120	-65	-63	-57	-103	39	-151	16	30	-77	-23	-58	80	-33	-5
0.810833	-2123	-2514	-307	-10926	-96	-8639	7829	-16839	-26	-6310	2238	-28374	-410	-5205	4191	-20350	-78	4919	3882	-11477	-142	-6314	1143	-10490	-186	-4174	923	-9117	-151	-2866	2557	-10827	-149	-128	-122	-65	-65	-61	-109	37	-156	12	28	-79	-27	-60	77	-30	-6
0.811667	-2457	-2339	-252	-10884	-93	-8910	7560	-17096	-16	-6512	2036	-28492	-373	-5548	3496	-20197	-52	4965	3848	-11334	-114	-6359	891	-10481	-179	-4210	755	-9177	-168	-2956	2409	-10928	-163	-130	-120	-63	-64	-59	-108	42	-152	17	29	-78	-23	-58	79	-30	-4
0.812500	-2755	-2132	-223	-10845	-104	-9205	7247	-17356	-29	-6767	1831	-28583	-285	-5970	2814	-20045	-50	4998	3790	-11224	-97	-6401	657	-10476	-167	-4256	608	-9240	-160	-3069	2262	-11014	-151	-128	-119	-66	-63	-59	-104	39	-156	15	32	-75	-23	-58	84	-29	-3
0.813333	-2993	-1909	-219	-10805	-101	-9519	6892	-17619	-13	-7077	1624	-28605	-76	-6469	2161	-19852	-51	5019	3711	-11148	-118	-6447	443	-10472	-168	-4316	485	-9302	-149	-3211	2118	-11075	-151	-128	-122	-64	-66	-59	-103	43	-150	18	27	-77	-24	-56	84	-31	-3
0.814167	-3164	-1657	-232	-10766	-97	-9848	6494	-17891	-16	-7442	1419	-28576	114	-7024	1572	-19642	-40	5052	3618	-11106	-107	-6498	247	-10483	-174	-4389	398	-9362	-147	-3379	1982	-11122	-151	-126	-117	-65	-63	-58	-101	41	-152	20	32	-74	-17	-53	82	-29	0
0.815000	-3306	-1388	-268	-10726	-101	-10193	6058	-18160	-36	-7860	1212	-28496	266	-7634	1002	-19398	-29	5033	3506	-11100	-81	-6552	74	-10502	-172	-4475	335	-9423	-160	-3584	1871	-11149	-147	-129	-120	-66	-64	-61	-102	39	-154	16	30	-76	-24	-56	81	-36	-6
0.815833	-3388	-1104	-316	-10690	-99	-10560	5589	-18427	-25	-8327	1005	-28369	390	-8277	520	-19097	-40	5038	3393	-11132	-100	-6608	-66	-10532	-158	-4578	305	-9481	-154	-3817	1733	-11151	-149	-126	-118	-65	-63	-62	-104	42	-152	22	32	-75	-22	-57	81	-28	2
0.816667	-3431	-803	-382	-10653	-87	-10939	5104	-18683	10	-8831	801	-28187	518	-8945	111	-18735	-44	5022	3268	-11195	-99	-6667	-177	-10571	-169	-4694	331	-9536	-154	-4078	1638	-11139	-150	-126	-122	-64	-65	-59	-104	40	-151	19	36	-74	-25	-53	84	-29	1
0.817500	-3431	-492	-447	-10617	-80	-11328	4596	-18935	8	-9380	587	-27961	574	-9621	-223	-18301	-38	5005	3148	-11299	-80	-6728	-253	-10622	-169	-4833	339	-9593	-158	-4380	1562	-11105	-152	-126	-121	-65	-65	-68	-107	46	-153	12	23	-75	-22	-55	82	-31	-4
0.818333	-3418	-179	-531	-10591	-73	-11730	4075	-19169	13	-9960	367	-27681	664	-10307	-484	-17793	-26	4978	3029	-11428	-75	-6796	-290	-10685	-161	-4979	411	-9643	-159	-4709	1518	-11059	-150	-128	-122	-66	-62	-60	-105	39	-153	17	33	-75	-21	-57	84	-32	-3
0.819167	-3389	135	-612	-10568	-84	-12142	3549	-19383	-4	-10565	124	-27350	719	-10988	-678	-17206	-19	4944	2917	-11581	-80	-6865	-298	-10756	-173	-5155	511	-9695	-167	-5071	1502	-10995	-149	-128	-121	-68	-64	-63	-104	40	-154	15	30	-77	-24	-58	82	-32	-1
0.820000	-3322	445	-716	-10558	-84	-12572	3021	-19575	-28	-11208	-132	-26964	622	-11636	-817	-16543	-22	4895	2815	-11756	-99	-6933	-262	-10834	-188	-5347	653	-9743	-176	-5454	1532	-10919	-150	-127	-122	-73	-64	-59	-104	42	-153	18	32	-76	-24	-57	81	-30	-1
0.820833	-3289	753	-785	-10564	-50	-13003	2503	-19741	-15	-11855	-422	-26521	562	-12255	-917	-15803	-16	4843	2731	-11946	-70	-7003	-184	-10918	-187	-5558	827	-9784	-189	-5860	1601	-10829	-148	-127	-119	-64	-63	-60	-103	42	-163	17	32	-78	-24	-50	85	-28	1
0.821667	-3207	1045	-875	-10582	-87	-13445	1992	-19875	-6	-12518	-746	-26024	467	-12841	-1003	-14988	-19	4771	2660	-12154	-66	-7075	-68	-11006	-204	-5786	1039	-9827	-177	-6287	1718	-10729	-151	-126	-120	-67	-64	-59	-104	39	-150	18	35	-74	-22	-55	78	-30	0
0.822500	-3045	1333	-956	-10623	-69	-13882	1492	-19989	1	-13177	-1119	-25496	355	-13388	-1095	-14106	-32	4684	2605	-12373	-90	-7146	85	-11097	-225	-6044	1282	-9869	-184	-6730	1892	-10618	-150	-126	-122	-47	-65	-61	-107	40	-151	13	33	-76	-25	-56	81	-30	-1
0.823333	-2869	1597	-1040	-10683	-68	-14320	1009	-20064	1	-13839	-1542	-24845	207	-13891	-1219	-13176	-33	4583	2576	-12600	-70	-7221	288	-11188	-220	-6323	1570	-9910	-195	-7187	2119	-10484	-159	-131	-125	-72	-66	-63	-108	35	-156	15	29	-79	-30	-61	79	-36	-3
0.824167	-2690	1849	-1114	-10771	-67	-14753	536	-20124	12	-14495	-2029	-24161	122	-14337	-1399	-12210	-29	4468	2566	-12823	-42	-7291	508	-11279	-202	-6620	1897	-9953	-186	-7645	2407	-10338	-151	-126	-120	-69	-63	-62	-107	39	-150	16	33	-80	-22	-57	77	-32	0
0.825000	-2496	2088	-1183	-10876	-63	-15160	93	-20157	-9	-15122	-2565	-23413	57	-14727	-1660	-11221	-47	4340	2574	-13052	-41	-7364	777	-11366	-212	-6938	2261	-9989	-208	-8111	2755	-10172	-151	-129	-121	-70	-69	-63	-104	39	-150	18	34	-81	-24	-59	81	-29	-3
0.825833	-2304	2310	-1248	-11009	-65	-15547	-344	-20171	-5	-15731	-3166	-22611	-24	-15062	-2022	-10226	-60	4201	2606	-13280	-45	-7433	1088	-11449	-203	-7275	2664	-10024	-188	-8570	3164	-9985	-148	-129	-118	-67	-65	-46	-109	39	-150	19	34	-78	-23	-57	79	-31	0
0.826667	-2103	2512	-1313	-11172	-60	-15902	-769	-20180	27	-16300	-3822	-21745	-100	-15342	-2505	-9240	-41	4040	2656	-13512	-23	-7508	1430	-11527	-217	-7629	3110	-10058	-191	-9025	3637	-9770	-148	-130	-121	-69	-66	-61	-107	39	-153	20	36	-79	-24	-56	84	-30	0
0.827500	-1904	2706	-1358	-11358	-49	-16209	-1190	-20183	-10	-16826	-4538	-20829	-346	-15567	-3140	-8278	-32	3870	2724	-13740	-16	-7578	1807	-11599	-215	-7999	3591	-10092	-203	-9482	4177	-9531	-149	-132	-96	-69	-66	-60	-105	45	-150	17	35	-77	-24	-58	85	-27	1
0.828333	-1743	2885	-1409	-11571	-55	-16469	-1613	-20203	-38	-17299	-5296	-19845	-441	-15730	-3925	-7359	-42	3695	2803	-13970	-31	-7655	2223	-11682	-206	-8380	4115	-10116	-210	-9929	4775	-9263	-149	-128	-117	-62	-64	-58	-107	42	-150	18	39	-75	-19	-53	84	-12	2
0.829167	-1600	3053	-1454	-11804	-63	-16639	-2044	-20237	-34	-17716	-6098	-18816	-435	-15841	-4869	-6493	-48	3516	2900	-14203	-50	-7737	2665	-11727	-196	-8768	4675	-10140	-202	-10363	5429	-8963	-146	-130	-119	-63	-59	-57	-104	41	-149	20	36	-74	-24	-58	82	-26	0
0.830000	-1462	3210	-1499	-12061	-61	-16793	-2498	-20295	-36	-18065	-6928	-17743	-479	-15898	-5971	-5698	-53	3330	3000	-14445	-48	-7828	3154	-11789	-212	-9165	5278	-10155	-189	-10809	6140	-8636	-147	-126	-118	-65	-65	-58	-107	41	-150	19	35	-78	-24	-56	82	-28	3
0.830833	-1275	3356	-1540	-12342	-67	-16846	-2977	-20389	-34	-18326	-7773	-16645	-581	-15910	-7223	-4983	-55	3150	3105	-14692	-35	-7922	3664	-11848	-194	-9565	5907	-10166	-200	-11239	6894	-8276	-148	-131	-118	-67	-64	-61	-108	40	-149	20	39	-50	-24	-59	82	-30	-4
0.831667	-1107	3490	-1585	-12636	-67	-16818	-3481	-20520	-28	-18536	-8616	-15514	-549	-15871	-8604	-4344	-80	2957	3211	-14949	-59	-8031	4215	-11913	-200	-9965	6575	-10164	-197	-11660	7697	-7884	-158	-130	-124	-69	-68	-63	-111	34	-156	16	29	-80	-26	-59	76	-31	3
0.832500	-997	3627	-1622	-12958	-56	-16701	-4023	-20693	-52	-18602	-9442	-14375	-436	-15789	-10107	-3788	-81	2781	3324	-15208	-33	-8143	4799	-11962	-194	-10342	7276	-10149	-196	-12075	8548	-7437	-152	-130	-133	-64	-66	-62	-109	38	-154	18	34	-79	-26	-62	77	-29	-3
0.833333	-865	3756	-1652	-13286	-43	-16494	-4599	-20892	-81	-18645	-10237	-13219	-400	-15669	-11686	-3314	-80	2638	3432	-15478	-18	-8273	5418	-12022	-193	-10714	8009	-10124	-177	-12475	9434	-7001	-149	-127	-120	-66	-62	-60	-108	39	-150	20	34	-79	-43	-56	67	-28	0
0.834167	-677	3877	-1683	-13631	-27	-16201	-5211	-21141	-104	-18558	-10996	-12083	-417	-15519	-13308	-2934	-77	2468	3536	-15755	-58	-8412	6065	-12085	-176	-11074	8767	-10087	-172	-12866	10344	-6524	-160	-127	-124	-61	-62	-57	-113	39	-152	18	34	-77	-23	-57	81	-29	0
0.835000	-552	3994	-1713	-13985	-56	-15823	-5880	-21429	-111	-18372	-11702	-10962	-456	-15347	-14938	-2631	-48	2327	3634	-16042	-84	-8569	6745	-12156	-183	-11416	9553	-10041	-160	-13242	11276	-6025	-149	-125	-121	-65	-65	-60	-105	37	-151	21	35	-77	-23	-53	80	-29	-3
0.835833	-459	4103	-1735	-14353	-57	-15357	-6583	-21745	-95	-18089	-12341	-9888	-503	-15145	-16534	-2402	-57	2205	3719	-16338	-58	-8744	7473	-12236	-189	-11742	10357	-9985	-147	-13603	12217	-5510	-148	-112	-122	-68	-61	-58	-83	41	-150	20	35	-79	-22	-57	80	-28	0
0.836667	-349	4206	-1751	-14736	-50	-14819	-7330	-22086	-97	-17710	-12913	-8864	-512	-14968	-18064	-2234	-75	2095	3791	-16639	-72	-8940	8222	-12326	-169	-12045	11173	-9920	-166	-13934	13169	-4984	-145	-125	-124	-66	-62	-59	-109	39	-152	13	36	-75	-22	-56	81	-27	-3
0.837500	-293	4293	-1763	-15127	-61	-14211	-8147	-22453	-90	-17245	-13417	-7907	-462	-14779	-19493	-2130	-75	2000	3857	-16945	-79	-9154	9000	-12429	-181	-12325	11999	-9850	-167	-14241	14119	-4454	-150	-124	-135	-68	-62	-60	-107	40	-154	16	33	-75	-21	-58	79	-31	-5
0.838333	-224	4373	-1765	-15524	-55	-13554	-8910	-22783	-99	-16694	-13849	-7026	-396	-14595	-20776	-2073	-80	1919	3913	-17246	-92	-9381	9803	-12548	-185	-12582	12837	-9777	-150	-14515	15063	-3924	-151	-128	-121	-68	-64	-60	-112	36	-151	16	29	-78	-19	-59	79	-31	0
0.839167	-144	4445	-1757	-15927	-60	-12852	-9725	-23118	-104	-16066	-14214	-6235	-404	-14426	-21889	-2058	-75	1852	3955	-17546	-88	-9629	10629	-12680	-182	-12820	13674	-9703	-148	-14747	15986	-3403	-151	-130	-122	-72	-66	-61	-109	38	-152	12	32	-75	-21	-58	77	-31	-5
0.840000	-68	4504	-1739	-16345	-84	-12120	-10564	-23423	-88	-15378	-14521	-5553	-557	-14271	-22809	-2075	-70	1801	3987	-17840	-81	-9895	11479	-12835	-172	-13022	14502	-9635	-149	-14931	16882	-2899	-153	-128	-126	-73	-65	-62	-111	34	-156	12	28	-81	-24	-61	75	-35	-5
0.840833	19	4550	-1713	-16764	-84	-11372	-11394	-23684	-97	-14647	-14781	-4994	-484	-14135	-23524	-2118	-72	1761	4013	-18116	-86	-10173	12354	-12999	-182	-13197	15315	-9564	-162	-15058	17743	-2411	-154	-128	-121	-67	-66	-38	-108	37	-133	20	32	-76	-21	-57	79	-32	-7
0.841667	108	4588	-1664	-17183	-100	-10626	-12206	-23881	-141	-13868	-14996	-4531	-385	-14018	-24029	-2177	-73	1733	4029	-18373	-99	-10458	13235	-13190	-195	-13346	16105	-9507	-172	-15123	18560	-1946	-149	-126	-121	-67	-61	-58	-111	40	-154	15	29	-76	-19	-59	82	-31	0
0.842500	196	4612	-1613	-17606	-109	-9899	-12991	-24016	-160	-13077	-15201	-4213	-562	-13913	-24329	-2255	-82	1711	4034	-18612	-125	-10748	14121	-13397	-191	-13461	16863	-9462	-161	-15111	19327	-1515	-152	-128	-122	-64	-62	-60	-107	39	-153	18	30	-78	-23	-58	81	-32	0
0.843333	290	4633	-1551	-18024	-116	-9208	-13742	-24053	-154	-12280	-15401	-4029	-612	-13821	-24433	-2346	-107	1695	4034	-18826	-129	-11042	15006	-13628	-191	-13544	17579	-9433	-158	-15061	20037	-1114	-151	-127	-124	-67	-63	-61	-107	38	-152	-9	28	-76	22	-55	81	-31	-1
0.844167	344	4640	-1489	-18437	-129	-8562	-14429	-23999	-139	-11490	-15609	-3979	-479	-13736	-24361	-2447	-78	1689	4030	-19008	-114	-11334	15878	-13875	-199	-13589	18251	-9417	-172	-14916	20680	-755	-184	-131	-124	-66	-60	-60	-104	36	-152	19	32	-76	-22	-56	81	-31	-5
0.845000	383	4641	-1411	-18841	-97	-7974	-15095	-23846	-109	-10730	-15842	-4059	-591	-13652	-24134	-2563	-67	1691	4019	-19159	-104	-11621	16732	-14162	-182	-13603	18855	-9421	-173	-14704	21240	-436	-148	-127	-119	-65	-64	-61	-109	39	-153	15	32	-76	-21	-57	82	-28	-5
0.845833	425	4638	-1339	-19233	-92	-7454	-15683	-23604	-121	-10015	-16107	-4266	-632	-13559	-23785	-2691	-57	1692	4003	-19274	-116	-11896	17560	-14437	-179	-13574	19397	-9449	-166	-14421	21720	-160	-147	-128	-120	-63	-64	-60	-104	40	-151	20	33	-77	-21	-56	84	-30	-1
0.846667	463	4633	-1267	-19611	-109	-7008	-16208	-23215	-173	-9336	-16422	-4600	-437	-13451	-23350	-2831	-72	1697	3985	-19359	-129	-12155	18304	-14747	-199	-13516	19843	-9495	-152	-14071	22112	72	-148	-126	-121	-64	-60	-58	-104	39	-151	17	34	-76	-19	-45	82	-30	0
0.847500	488	4619	-1204	-19967	-102	-6645	-16667	-22740	-161	-8730	-16781	-5019	-304	-13320	-22855	-2996	-70	1701	3963	-19405	-120	-12394	19049	-15071	-207	-13419	20203	-9564	-158	-13655	22409	251	-154	-127	-122	-70	-61	-58	-103	37	-151	21	36	-75	-21	-55	82	-30	-1
0.848333	485	4609	-1150	-20298	-90	-6363	-17061	-22162	-141	-8192	-17192	-5578	-298	-13158	-22341	-3185	-67	1712	3946	-19421	-119	-12605	19685	-15418	-197	-13292	20452	-9654	-163	-13184	22598	392	-151	-127	-122	-66	-62	-60	-104	38	-156	16	33	-62	-23	-58	81	-30	-3
0.849167	480	4596	-1125	-20606	-96	-6163	-17395	-21487	-160	-7729	-17652	-6201	-237	-12968	-21834	-3403	-53	1721	3920	-19401	-113	-12787	20227	-15775	-188	-13131	20596	-9762	-156	-12684	22689	481	-150	-126	-128	-66	-62	-61	-104	40	-149	20	36	-78	-18	-56	85	-30	0
0.850000	476	4579	-1096	-20881	-93	-6037	-17668	-20730	-132	-7354	-18153	-6885	-153	-12737	-21373	-3652	-58	1744	3902	-19355	-118	-12929	20659	-16148	-195	-12946	20609	-9892	-169	-12124	22659	517	-146	-124	-119	-65	-62	-57	-104	40	-150	18	34	-78	-19	-70	77	-31	1
0.850833	474	4562	-1100	-21126	-79	-5986	-17894	-19901	-111	-7062	-18683	-7624	-237	-12468	-20979	-3937	-90	1731	3875	-19285	-118	-13040	20963	-16539	-205	-12746	20496	-10039	-167	-11557	22516	504	-151	-127	-122	-68	-79	-59	-104	35	-152	18	35	-78	-23	-57	79	-30	0
0.851667	486	4545	-1136	-21343	-68	-5995	-18080	-19010	-94	-6849	-19238	-8393	-326	-12161	-20663	-4258	-93	1737	3858	-19187	-108	-13113	21134	-16926	-204	-12527	20249	-10200	-155	-10982	22259	446	-150	-127	-121	-65	-65	-60	-107	39	-153	17	35	-79	-27	-59	82	-29	0
0.852500	440	4521	-1193	-21523	-69	-6059	-18228	-18071	-80	-6709	-19800	-9172	-271	-11817	-20435	-4620	-98	1732	3843	-19073	-121	-13147	21155	-17319	-177	-12296	19874	-10365	-163	-10404	21890	347	-150	-141	-122	-68	-62	-61	-107	38	-153	18	35	-78	-24	-60	80	-29	-1
0.853333	423	4498	-1280	-21670	-70	-6172	-18346	-17109	-104	-6649	-20356	-9952	-235	-11444	-20283	-5021	-94	1725	3833	-18958	-116	-13139	21022	-17716	-180	-12065	19363	-10554	-151	-9847	21409	187	-150	-125	-118	-66	-65	-59	-102	37	-154	3	34	-78	-23	-49	80	-32	0
0.854167	412	4466	-1403	-21782	-61	-6317	-18442	-16133	-107	-6657	-20890	-10709	-297	-11045	-20272	-5456	-81	1706	3828	-18808	-114	-13101	20731	-18106	-190	-11837	18725	-10739	-155	-9324	20816	-11	-152	-125	-129	-68	-62	-59	-102	38	-151	20	37	-77	-24	-56	81	-29	0
0.855000	378	4433	-1559	-21878	-62	-6493	-18527	-15148	-99	-6728	-21392	-11428	-153	-10636	-20329	-5920	-83	1677	3833	-18674	-111	-13030	20274	-18488	-199	-11618	17967	-10932	-185	-8846	20132	-252	-147	-124	-119	-64	-63	-55	-102	42	-151	17	37	-78	-23	-59	81	-28	-4
0.855833	351	4385	-1750	-21947	-77	-6684	-18596	-14181	-124	-6854	-21842	-12097	-110	-10221	-20459	-6416	-91	1635	3832	-18518	-81	-12930	19667	-18861	-183	-11420	17105	-11119	-178	-8427	19351	-545	-147	-126	-120	-65	-65	-62	-107	42	-151	18	37	-77	-23	-57	81	-31	0
0.856667	349	4329	-1972	-21990	-84	-6886	-18658	-13259	-120	-7018	-22233	-12690	-225	-9818	-20647	-6932	-96	1591	3846	-18373	-76	-12809	18906	-19216	-178	-11251	16149	-11312	-164	-8084	18489	-866	-151	-129	-124	-68	-65	-62	-105	38	-155	15	36	-78	-27	-62	75	-33	-3
0.857500	342	4260	-2228	-22019	-75	-7100	-18712	-12379	-133	-7223	-22556	-13204	-262	-9431	-20874	-7461	-86	1504	3870	-18230	-98	-12673	18028	-19539	-179	-11106	15128	-11494	-172	-7807	17558	-1233	-151	-129	-122	-72	-70	-63	-107	38	-155	15	32	-76	-23	-59	78	-32	0
0.858333	320	4185	-2504	-22025	-77	-7301	-18747	-11547	-136	-7445	-22799	-13641	-301	-9065	-21103	-7990	-86	1441	3910	-18092	-64	-12526	17039	-19833	-186	-10990	14045	-11673	-187	-7614	16569	-1626	-151	-128	-121	-68	-64	-58	-105	35	-150	17	53	-75	-25	-59	75	-30	-4
0.859167	318	4093	-2806	-22027	-99	-7457	-18769	-10783	-163	-7692	-22966	-13983	-309	-8737	-21349	-8522	-90	1310	3948	-17956	-60	-12377	15957	-20103	-187	-10914	12924	-11836	-172	-7507	15522	-2057	-151	-128	-122	-67	-67	-62	-111	38	-153	15	32	-78	-24	-60	79	-31	-3
0.860000	331	3990	-3129	-22023	-77	-7691	-18781	-10077	-171	-7947	-23048	-14232	-112	-8454	-21557	-9037	-82	1189	4002	-17831	-30	-12229	14807	-20335	-185	-10875	11797	-12001	-152	-7484	14498	-2514	-150	-129	-122	-69	-66	-60	-108	40	-152	17	30	-75	-26	-58	76	-33	-6
0.860833	345	3874	-3466	-22014	-58	-7876	-18767	-9447	-141	-8194	-23052	-14373	11	-8219	-21718	-9534	-77	1051	4058	-17713	-29	-12098	13618	-20533	-163	-10872	10685	-12153	-148	-7543	13460	-2998	-146	-130	-118	-67	-59	-60	-110	39	-150	8	34	-73	-21	-55	80	-31	1
0.861667	322	3739	-3814	-22000	-63	-8054	-18719	-8901	-142	-8443	-22978	-14423	-128	-8036	-21825	-10009	-69	896	4129	-17601	-18	-11983	12422	-20696	-155	-10907	9611	-12303	-153	-7687	12431	-3515	-149	-126	-119	-65	-60	-57	-105	38	-150	17	38	-73	-18	-46	77	-30	-1
0.862500	299	3593	-4166	-21990	-76	-8231	-18648	-8433	-146	-8674	-22836	-14377	-154	-7906	-21865	-10451	-69	722	4197	-17500	-44	-11900	11238	-20826	-169	-10977	8595	-12451	-153	-7905	11440	-4055	-150	-126	-120	-64	-65	-56	-104	39	-152	18	36	-74	-24	-56	81	-27	0
0.863333	278	3431	-4523	-21986	-61	-8402	-18534	-8039	-142	-8895	-22632	-14236	-48	-7832	-21829	-10865	-88	547	4271	-17408	-38	-11844	10099	-20923	-154	-11082	7642	-12601	-141	-8190	10490	-4624	-150	-127	-120	-65	-62	-56	-104	40	-150	19	33	-66	-22	-50	78	-32	0
0.864167	268	3256	-4870	-21986	-42	-8574	-18375	-7726	-141	-9087	-22368	-14007	-65	-7807	-21719	-11243	-96	347	4343	-17323	0	-11826	9019	-20996	-162	-11220	6787	-12758	-139	-8533	9621	-5208	-127	-128	-117	-67	-60	-59	-107	39	-152	16	35	-75	-19	-56	79	-30	1
0.865000	298	3064	-5210	-21989	-34	-8755	-18192	-7484	-131	-9261	-22062	-13702	-152	-7828	-21539	-11588	-93	147	4412	-17249	-19	-11859	8029	-21042	-182	-11383	6041	-12923	-174	-8921	8839	-5818	-154	-131	-124	-70	-66	-62	-107	37	-153	15	30	-70	-27	-59	80	-32	-7
0.865833	350	2860	-5534	-21999	-51	-8947	-17958	-7335	-108	-9415	-21719	-13329	-91	-7885	-21289	-11890	-77	-55	4476	-17182	-53	-11900	7148	-21074	-170	-11566	5415	-13098	-172	-9339	8160	-6436	-148	-128	-120	-60	-62	-57	-104	40	-151	16	29	-76	-19	-55	80	-29	0
0.866667	360	2650	-5836	-22008	-53	-9119	-17676	-7204	-97	-9528	-21339	-12892	-92	-7972	-20986	-12154	-73	-256	4532	-17125	-63	-11991	6373	-21093	-165	-11765	4909	-13293	-164	-9783	7591	-7080	-147	-128	-120	-66	-62	-58	-103	43	-148	21	37	-75	-22	-55	84	-33	0
0.867500	404	2428	-6112	-22017	-43	-9317	-17359	-7158	-163	-9624	-20944	-12406	-276	-8083	-20636	-12395	-80	-457	4581	-17075	-55	-12112	5733	-21111	-166	-11976	4524	-13509	-150	-10239	7134	-7741	-148	-121	-117	-66	-61	-58	-104	42	-148	19	34	-73	-21	-55	80	-27	0
0.868333	563	2199	-6366	-22025	-32	-9507	-17010	-7165	-168	-9693	-20537	-11882	-242	-8207	-20255	-12605	-77	-651	4594	-17034	-31	-12260	5222	-21133	-171	-12196	4261	-13754	-158	-10702	6806	-8422	-147	-127	-119	-66	-62	-57	-102	44	-148	22	36	-62	-17	-57	86	-26	1
0.869167	578	1969	-6587	-22038	-42	-9709	-16633	-7225	-130	-9746	-20123	-11332	-101	-8338	-19864	-12790	-70	-836	4637	-17006	-33	-12434	4824	-21168	-176	-12423	4110	-14032	-154	-11155	6601	-9112	-148	-121	-117	-65	-61	-57	-99	44	-147	21	36	-73	-18	-53	86	-25	1
0.870000	555	1731	-6772	-22034	-43	-9914	-16232	-7329	-139	-9775	-19699	-10774	-172	-8466	-19474	-12950	-66	-1012	4636	-16993	-59	-12620	4546	-21224	-167	-12647	4070	-14345	-159	-11596	6521	-9826	-148	-127	-122	-66	-61	-57	-101	40	-150	16	39	-72	-18	-55	84	-27	0
0.870833	539	1496	-6929	-22029	-40	-10121	-15820	-7464	-127	-9798	-19290	-10221	-232	-8591	-19097	-13096	-65	-1177	4627	-16984	-68	-12822	4374	-21308	-173	-12873	4122	-14698	-174	-12011	6557	-10547	-150	-128	-127	-67	-63	-59	-103	36	-151	16	33	-75	-25	-57	80	-30	-1
0.871667	502	1261	-7043	-22016	-33	-10322	-15395	-7662	-95	-9797	-18880	-9676	-267	-8703	-18744	-13227	-70	-1313	4597	-16988	-66	-12985	4300	-21418	-176	-13089	4259	-15085	-182	-12402	6707	-11277	-150	-128	-121	-66	-63	-61	-104	40	-151	16	34	-74	-24	-58	84	-27	0
0.872500	511	1037	-7121	-21990	-38	-10514	-14971	-7879	-116	-9796	-18480	-9162	-317	-8801	-18423	-13339	-72	-1465	4553	-17001	-69	-13204	4305	-21568	-181	-13297	4462	-15519	-182	-12766	6966	-12019	-150	-127	-120	-69	-66	-63	-105	40	-152	17	32	-77	-24	-59	82	-28	0
0.873333	423	817	-7164	-21953	-52	-10691	-14558	-8127	-137	-9789	-18092	-8686	-269	-8904	-18140	-13439	-68	-1592	4490	-17033	-76	-13377	4369	-21760	-173	-13493	4720	-15981	-181	-13091	7315	-12769	-151	-133	-125	-70	-68	-68	-109	38	-155	15	37	-77	-25	-61	78	-30	-6
0.874167	300	612	-7173	-21900	-51	-10851	-14158	-8409	-143	-9779	-17710	-8258	-200	-8944	-17892	-13516	-70	-1701	4421	-17063	-79	-13526	4488	-21986	-191	-13670	5017	-16486	-186	-13386	7754	-13519	-151	-128	-121	-64	-63	-60	-105	37	-151	18	34	-74	-22	-61	80	-30	0
0.875000	354	424	-7135	-21831	-60	-10984	-13765	-8702	-161	-9763	-17336	-7886	-181	-8988	-17680	-13570	-69	-1790	4341	-17116	-96	-13652	4634	-22263	-206	-13826	5352	-17025	-198	-13633	8258	-14255	-149	-129	-120	-65	-62	-64	-104	39	-153	18	34	-74	-24	-62	80	-28	-3
0.875833	409	250	-7070	-21745	-78	-11116	-13403	-9022	-164	-9755	-16975	-7593	-365	-9021	-17504	-13620	-59	-1876	4247	-17161	-80	-13748	4796	-22587	-195	-13964	5697	-17597	-195	-13839	8818	-14991	-154	-128	-119	-66	-64	-62	-104	37	-150	17	34	-78	-24	-62	79	-29	0
0.876667	437	96	-6972	-21657	-90	-11175	-13057	-9370	-151	-9752	-16624	-7377	-361	-9039	-17353	-13635	-60	-1950	4149	-17227	-92	-13811	4964	-22952	-190	-14076	6050	-18191	-173	-14038	9419	-15718	-149	-128	-121	-65	-63	-62	-110	38	-151	17	36	-75	-15	-77	77	-30	2
0.877500	404	-39	-6842	-21550	-88	-11219	-12733	-9732	-161	-9752	-16286	-7247	-218	-9053	-17221	-13622	-68	-2010	4052	-17297	-103	-13846	5123	-23360	-180	-14159	6400	-18813	-194	-14181	10052	-16437	-150	-128	-122	-64	-64	-62	-104	38	-153	15	35	-77	-25	-61	77	-31	1
0.878333	205	-152	-6686	-21435	-82	-11241	-12439	-10108	-165	-9755	-15954	-7201	-108	-9068	-17090	-13576	-70	-2060	3950	-17376	-94	-13852	5266	-23806	-185	-14215	6749	-19453	-194	-14318	10703	-17129	-151	-127	-120	-69	-65	-52	-109	37	-149	16	39	-80	-22	-60	79	-33	0
0.879167	161	-252	-6508	-21314	-87	-11228	-12158	-10505	-163	-9765	-15630	-7259	-127	-9075	-16956	-13498	-76	-2107	3858	-17457	-91	-13827	5389	-24292	-184	-14241	7097	-20112	-180	-14418	11359	-17804	-151	-131	-125	-67	-63	-62	-109	38	-155	15	32	-78	-27	-62	77	-35	-6
0.880000	257	-318	-6307	-21187	-87	-11180	-11896	-10913	-155	-9779	-15306	-7402	-131	-9086	-16803	-13379	-74	-2147	3768	-17546	-90	-13784	5485	-24811	-202	-14230	7418	-20767	-180	-14488	12006	-18447	-150	-126	-126	-67	-64	-61	-109	36	-154	21	29	-52	-21	-60	79	-33	-1
0.880833	326	-372	-6090	-21047	-87	-11103	-11662	-11329	-133	-9794	-14977	-7636	-113	-9105	-16629	-13217	-64	-2181	3693	-17632	-86	-13721	5559	-25355	-210	-14189	7743	-21426	-194	-14537	12628	-19065	-147	-131	-125	-67	-64	-56	-109	40	-148	16	34	-75	-19	-60	79	-32	-3
0.881667	220	-412	-5862	-20919	-92	-10999	-11416	-11754	-154	-9816	-14683	-7961	-199	-9134	-16424	-13019	-64	-2219	3612	-17728	-100	-13636	5608	-25925	-188	-14122	8053	-22078	-199	-14565	13216	-19653	-152	-131	-124	-68	-65	-62	-110	34	-154	21	32	-79	-12	-64	78	-33	-5
0.882500	183	-430	-5629	-20797	-83	-10877	-11175	-12183	-151	-9839	-14381	-8369	-173	-9173	-16182	-12786	-69	-2251	3558	-17822	-110	-13576	5644	-26506	-186	-14023	8359	-22721	-182	-14572	13765	-20209	-150	-128	-121	-66	-63	-62	-104	40	-152	17	35	-74	-24	-62	78	-33	-4
0.883333	210	-444	-5393	-20679	-77	-10736	-10966	-12603	-145	-9854	-14080	-8853	-198	-9222	-15893	-12537	-66	-2284	3515	-17926	-114	-13507	5668	-27101	-200	-13900	8661	-23347	-154	-14560	14260	-20724	-150	-129	-124	-69	-64	-19	-102	38	-152	16	33	-76	-24	-58	79	-30	0
0.884167	118	-447	-5163	-20571	-77	-10574	-10743	-13017	-155	-9874	-13782	-9410	-115	-9275	-15570	-12227	-62	-2318	3483	-18028	-118	-13441	5688	-27697	-190	-13752	8965	-23951	-173	-14531	14691	-21201	-148	-127	-127	-67	-63	-59	-105	38	-151	15	32	-76	-22	-60	79	-33	0
0.885000	-25	-447	-4945	-20478	-84	-10412	-10524	-13426	-110	-9893	-13488	-10020	-10	-9334	-15205	-11915	-61	-2359	3461	-18133	-113	-13391	5711	-28294	-195	-13587	9268	-24528	-191	-14491	15056	-21641	-151	-127	-124	-68	-66	-59	-105	35	-152	17	33	-77	-23	-53	79	-32	-3
0.885833	-203	-446	-4741	-20403	-82	-10238	-10300	-13819	-101	-9905	-13198	-10676	-247	-9401	-14814	-11595	-73	-2399	3453	-18250	-87	-13360	5742	-28880	-198	-13412	9578	-25072	-174	-14432	15342	-22043	-161	-128	-121	-67	-65	-62	-104	38	-152	17	33	-78	-23	-59	80	-31	-5
0.886667	-299	-452	-4553	-20341	-76	-10073	-10074	-14192	-115	-9916	-12912	-11365	-420	-9474	-14388	-11269	-63	-2441	3455	-18371	-100	-13353	5793	-29448	-200	-13232	9891	-25588	-185	-14363	15557	-22400	-150	-128	-121	-66	-64	-56	-104	38	-155	25	33	-76	-23	-58	90	-31	1
0.887500	-329	-460	-4381	-20302	-80	-9905	-9842	-14543	-101	-9926	-12626	-12077	-351	-9541	-13944	-10953	-62	-2494	3472	-18502	-103	-13365	5866	-29991	-208	-13050	10207	-26071	-177	-14288	15692	-22722	-146	-127	-121	-65	-61	-56	-102	39	-148	18	34	-73	-19	-55	80	-29	1
0.888333	-376	-484	-4251	-20279	-83	-9752	-9607	-14868	-91	-9933	-12348	-12799	-282	-9609	-13488	-10653	-63	-2549	3503	-18636	-86	-13405	5965	-30505	-198	-12877	10530	-26514	-160	-14204	15753	-22996	-150	-128	-121	-63	-63	-53	-98	43	-156	21	36	-73	-18	-53	84	-28	-1
0.889167	-392	-530	-4146	-20279	-76	-9606	-9374	-15163	-78	-9943	-12072	-13526	-262	-9675	-13038	-10387	-55	-2609	3540	-18785	-97	-13469	6090	-30987	-198	-12707	10854	-26924	-167	-14119	15736	-23237	-152	-128	-121	-65	-62	-56	-104	40	-152	20	35	-74	-21	-52	80	-29	-3
0.890000	-389	-586	-4070	-20300	-75	-9474	-9143	-15432	-62	-9949	-11802	-14234	-217	-9740	-12591	-10156	-66	-2676	3568	-18949	-86	-13559	6247	-31434	-203	-12573	11172	-27304	-169	-14037	15645	-23434	-149	-131	-126	-69	-64	-60	-107	35	-156	13	44	-73	-25	-58	78	4	-1
0.890833	-420	-668	-4035	-20339	-83	-9357	-8913	-15683	-64	-9960	-11539	-14925	-121	-9797	-12169	-9977	-70	-2753	3645	-19127	-88	-13666	6436	-31830	-190	-12457	11493	-27647	-162	-13959	15494	-23587	-155	-131	-113	-69	-62	-60	-108	36	-153	18	33	-77	-23	-57	81	-34	-6
0.891667	-440	-766	-4026	-20389	-81	-9248	-8681	-15869	-74	-9969	-11277	-15577	23	-9845	-11771	-9844	-51	-2825	3718	-19315	-118	-13791	6654	-32190	-193	-12367	11803	-27958	-173	-13889	15294	-23696	-155	-127	-122	-67	-65	-60	-104	33	-154	16	32	-75	-22	-57	80	-33	0
0.892500	-345	-888	-4051	-20454	-86	-9145	-8456	-16034	-69	-9983	-11020	-16184	52	-9888	-11402	-9774	-76	-2905	3804	-19514	-102	-13926	6895	-32478	-199	-12286	12104	-28236	-182	-13828	15044	-23764	-152	-129	-121	-67	-64	-59	-104	35	-151	18	35	-77	-22	-57	79	-31	-6
0.893333	-72	-1033	-4105	-20533	-83	-9070	-8240	-16172	-72	-10002	-10773	-16736	-38	-9928	-11069	-9757	-68	-2985	3897	-19728	-105	-14070	7156	-32650	-201	-12291	12384	-28486	-167	-13786	14767	-23788	-151	-129	-121	-95	-62	-61	-107	28	-153	15	4	-76	-18	-55	81	-30	0
0.894167	-70	-1197	-4187	-20628	-63	-8997	-8028	-16281	-55	-10020	-10525	-17261	-87	-9964	-10776	-9809	-64	-3066	3999	-19949	-98	-14217	7430	-32701	-204	-12306	12658	-28709	-155	-13763	14472	-23765	-151	-128	-124	-67	-64	-59	-107	38	-151	21	36	-75	-21	-55	84	-29	0
0.895000	-216	-1375	-4296	-20717	-56	-8934	-7824	-16366	-38	-10048	-10290	-17716	-101	-10000	-10523	-9929	-82	-3144	4105	-20184	-82	-14369	7710	-32737	-201	-12364	12902	-28902	-164	-13765	14178	-23708	-147	-126	-118	-66	-64	-57	-103	53	-154	21	36	-72	-33	-52	84	-28	-3
0.895833	-169	-1575	-4433	-20817	-53	-8878	-7628	-16438	-51	-10076	-10056	-18115	-113	-10036	-10314	-10087	-67	-3217	4218	-20427	-95	-14521	7991	-32735	-195	-12463	13133	-29084	-168	-13794	13892	-23606	-191	-127	-121	-65	-62	-59	-108	39	-150	22	37	-73	-23	-57	84	-24	1
0.896667	-188	-1781	-4589	-20929	-55	-8830	-7439	-16476	-78	-10110	-9836	-18458	-48	-10079	-10099	-10311	-63	-3284	4336	-20677	-105	-14666	8262	-32752	-196	-12607	13339	-29205	-165	-13855	13633	-23463	-150	-127	-117	-66	-63	-58	-105	39	-131	21	22	-78	-22	-62	82	-28	1
0.897500	-284	-2001	-4786	-21029	-52	-8786	-7256	-16506	-104	-10142	-9619	-18745	-26	-10124	-9995	-10590	-58	-3349	4448	-20939	-103	-14808	8516	-32740	-195	-12783	13526	-29314	-149	-13946	13412	-23279	-148	-127	-122	-67	-61	-61	-105	40	-152	16	37	-75	-22	-57	82	-29	-3
0.898333	-323	-2216	-4953	-21163	-38	-8751	-7074	-16532	-69	-10181	-9412	-18978	-102	-10185	-9881	-10904	-57	-3400	4566	-21200	-125	-14947	8745	-32761	-207	-13009	13693	-29391	-159	-14067	13245	-23055	-152	-130	-120	-42	-60	-61	-105	33	-159	13	34	-78	-24	-59	79	-34	-4
0.899167	-382	-2439	-5151	-21287	-36	-8721	-6893	-16553	734	-10214	-9207	-19162	-118	-10252	-9787	-11270	-73	-3437	4681	-21460	-114	-15071	8957	-32742	-210	-13251	13855	-29435	-170	-14218	13142	-22795	-154	-130	-124	-69	-65	-65	-107	36	-154	16	35	-74	-24	-60	79	-30	5
0.900000	-430	-2644	-5352	-21412	-32	-8688	-6705	-16568	2892	-10243	-9005	-19293	-138	-10331	-9704	-11647	-70	-3456	4793	-21714	-98	-15197	9135	-32758	-199	-13531	13985	-29448	-156	-14393	13110	-22500	-151	-130	-121	-69	-65	-62	-105	39	-153	17	35	-79	-23	-56	75	-29	-3
0.900833	-472	-2843	-5556	-21544	-35	-8655	-6505	-16585	3027	-10264	-8806	-19379	-120	-10414	-9625	-12049	-58	-3467	4899	-21971	-85	-15308	9283	-32738	-185	-13829	14115	-29419	-162	-14593	13151	-22171	-156	-130	-108	-70	-62	-59	-104	41	-150	15	36	-75	-17	-56	86	-27	-4
0.901667	-506	-3027	-5767	-21679	-43	-8634	-6305	-16611	1794	-10286	-8620	-19432	-145	-10514	-9550	-12467	-58	-3457	4990	-22224	-66	-15422	9398	-32754	-200	-14154	14234	-29360	-182	-14813	13271	-21812	-151	-126	-119	-66	-62	-59	-102	37	-152	17	35	-74	-18	-58	84	-29	2
0.902500	-533	-3195	-5978	-21802	-44	-8615	-6091	-16646	1592	-10300	-8430	-19449	-141	-10625	-9468	-12883	-59	-3435	5096	-22453	-63	-15529	9480	-32737	-201	-14484	14341	-29264	-167	-15049	13471	-21430	-151	-125	-120	-67	-66	-58	-107	39	-149	19	35	-74	-24	-56	85	-27	1
0.903333	-547	-3338	-6182	-21981	-35	-8604	-5867	-16691	1207	-10309	-8259	-19442	-125	-10723	-9374	-13292	-56	-3394	5183	-22676	-81	-15654	9532	-32750	-196	-14828	14439	-29133	-169	-15300	13744	-21021	-153	-125	-120	-65	-62	-58	-112	59	-151	15	34	-74	-25	-58	85	-27	0
0.904167	-562	-3458	-6387	-22143	-28	-8593	-5628	-16749	820	-10314	-8060	-19411	-207	-10881	-9263	-13698	-61	-3341	5263	-22893	-94	-15777	9562	-32675	-200	-15174	14534	-28961	-171	-15552	14086	-20596	-152	-125	-119	-66	-64	-59	-104	38	-152	19	36	-74	-19	-56	85	-30	1
0.905000	-573	-3555	-6585	-22320	-32	-8591	-5372	-16820	574	-10313	-7879	-19366	-338	-11021	-9132	-14086	-58	-3266	5340	-23090	-82	-15905	9568	-32555	-214	-15520	14620	-28763	-164	-15807	14483	-20154	-149	-127	-118	-65	-61	-57	-107	35	-160	22	33	-73	-23	-59	80	-27	1
0.905833	-585	-3623	-6781	-22509	-41	-8598	-5103	-16901	347	-10309	-7697	-19303	-225	-11167	-8982	-14452	-63	-3199	5413	-23281	-97	-16045	9558	-32378	-202	-15856	14699	-28530	-184	-16053	14926	-19708	-148	-127	-119	-66	-66	-61	-103	38	-153	19	35	-74	-24	-58	82	-29	0
0.906667	-576	-3663	-6973	-22712	-47	-8609	-4819	-16996	205	-10306	-7515	-19236	-212	-11317	-8808	-14795	-46	-3109	5488	-23455	-105	-16194	9538	-32181	-206	-16183	14767	-28273	-172	-16289	15404	-19236	-153	-126	-120	-66	-65	-61	-104	34	-151	18	37	-77	-31	-60	80	-28	-1
0.907500	-560	-3690	-7158	-22930	-38	-8600	-4524	-17107	16	-10301	-7332	-19162	-147	-11462	-8605	-15114	-42	-3011	5565	-23616	-105	-16352	9517	-31957	-217	-16490	14806	-27986	-170	-16506	15904	-18761	-147	-124	-121	-65	-62	-58	-105	39	-152	20	36	-74	-21	-55	80	-27	1
0.908333	-552	-3663	-7339	-23158	-47	-8652	-4216	-17214	-128	-10287	-7144	-19066	-133	-11614	-8382	-15395	-43	-2905	5647	-23757	-103	-16515	9506	-31705	-206	-16782	14877	-27680	-185	-16705	16414	-18284	-150	-125	-119	-64	-64	-56	-100	39	-154	19	35	-73	-19	-57	82	-28	0
0.909167	-522	-3626	-7519	-23401	-64	-8687	-3905	-17328	-294	-10284	-6958	-19004	-327	-11740	-8137	-15646	-53	-2792	5735	-23891	-92	-16689	9493	-31429	-221	-17055	14916	-27352	-170	-16880	16908	-17802	-153	-122	-118	-63	-62	-57	-103	38	-150	21	36	-74	-21	-56	84	-11	2
0.910000	-534	-3557	-7689	-23655	-57	-8725	-3588	-17448	-479	-10278	-6767	-18925	-263	-11861	-7880	-15854	-57	-2665	5829	-24013	-78	-16867	9503	-31134	-212	-17310	14933	-27025	-165	-17035	17376	-17325	-151	-125	-121	-65	-63	-55	-103	39	-152	20	37	-67	-24	-57	80	-32	0
0.910833	-540	-3474	-7859	-23923	-55	-8766	-3276	-17562	-592	-10275	-6577	-18858	-243	-11975	-7611	-16045	-52	-2548	5929	-24127	-79	-17050	9531	-30818	-204	-17542	14931	-26688	-168	-17154	17809	-16848	-148	-126	-129	-67	-64	-59	-108	36	-152	19	33	-77	-25	-57	81	-28	0
0.911667	-508	-3364	-8023	-24205	-48	-8825	-2962	-17674	-677	-10280	-6385	-18797	-346	-12065	-7335	-16194	-45	-2416	6041	-24233	-79	-17227	9589	-30478	-201	-17752	14913	-26346	-151	-17257	18191	-16367	-151	-126	-124	-67	-62	-58	-104	41	-152	16	42	-78	-21	-56	81	-29	0
0.912500	-498	-3232	-8182	-24488	-64	-8882	-2658	-17776	-752	-10286	-6191	-18736	-225	-12147	-7049	-16309	-49	-2280	6168	-24329	-97	-17396	9675	-30127	-197	-17942	14887	-26002	-169	-17326	18515	-15887	-151	-124	-119	-65	-62	-59	-105	38	-153	20	34	-78	-23	-60	80	-28	-1
0.913333	-491	-3084	-8331	-24780	-73	-8940	-2360	-17870	-832	-10293	-5997	-18673	-243	-12190	-6767	-16394	-60	-2136	6300	-24422	-90	-17559	9793	-29764	-207	-18115	14830	-25664	-173	-17377	18768	-15411	-151	-120	-119	-77	-63	-58	-104	66	-151	21	34	-74	-25	-57	81	-29	-3
0.914167	-468	-2917	-8469	-25068	-68	-9007	-2078	-17950	-880	-10305	-5797	-18643	-402	-12246	-6484	-16447	-76	-1984	6442	-24515	-100	-17714	9945	-29362	-194	-18270	14761	-25340	-156	-17405	18958	-14937	-152	-125	-120	-68	-62	-58	-105	38	-151	22	35	-74	-21	-56	82	-26	3
0.915000	-436	-2730	-8596	-25359	-74	-9072	-1810	-18019	-920	-10318	-5599	-18616	-357	-12271	-6213	-16473	-67	-1823	6584	-24607	-110	-17859	10131	-29012	-202	-18411	14674	-25011	-159	-17423	19066	-14466	-156	-130	-121	-68	-64	-59	-92	38	-184	15	37	-79	-21	-58	81	-29	-4
0.915833	-389	-2532	-8709	-25641	-76	-9140	-1560	-18076	-959	-10338	-5403	-18594	-371	-12275	-5956	-16473	-56	-1654	6736	-24695	-96	-17990	10354	-28638	-189	-18540	14586	-24698	-149	-17396	19111	-13998	-154	-129	-116	-65	-65	-59	-107	37	-158	19	35	-76	-24	-56	84	-31	0
0.916667	-345	-2314	-8799	-25913	-66	-9210	-1312	-18117	-961	-10349	-5205	-18579	-331	-12261	-5712	-16454	-41	-1471	6892	-24788	-95	-18109	10611	-28275	-211	-18656	14488	-24397	-151	-17422	19078	-13532	-153	-128	-120	-68	-61	-59	-100	24	-151	20	36	-74	-21	-56	81	-29	-4
0.917500	-309	-2077	-8847	-26167	-70	-9280	-1081	-18149	-990	-10367	-5008	-18579	-196	-12239	-5483	-16409	-73	-1273	7038	-24882	-95	-18219	10896	-27938	-211	-18767	14389	-24104	-167	-17421	18991	-13064	-153	-128	-120	-67	-62	-61	-105	37	-154	18	32	-77	-21	-53	59	-28	-5
0.918333	-268	-1834	-8906	-26410	-91	-9351	-868	-18167	-1012	-10387	-4812	-18592	-236	-12228	-5274	-16349	-78	-1067	7181	-24980	-82	-18320	11212	-27600	-198	-18861	14296	-23816	-165	-17419	18848	-12603	-156	-132	-125	-66	-77	-58	-107	40	-154	19	32	-77	-22	-57	78	-34	-3
0.919167	-224	-1572	-8919	-26629	-90	-9421	-662	-18192	-994	-10402	-4620	-18616	-311	-12161	-5082	-16280	-67	-843	7314	-25083	-96	-18413	11548	-27293	-197	-18957	14210	-23536	-170	-17426	18661	-12149	-151	-128	-121	-68	-65	-65	-107	39	-156	17	30	-76	-24	-57	81	-27	-1
0.920000	-206	-1293	-8895	-26820	-76	-9488	-466	-18201	-989	-10414	-4423	-18652	-335	-12116	-4916	-16203	-65	-610	7434	-25185	-114	-18502	11918	-27013	-196	-19041	14142	-23259	-181	-17440	18441	-11699	-153	-129	-120	-67	-63	-62	-108	37	-149	19	34	-76	-21	-57	81	-28	-4
0.920833	-169	-1003	-8830	-26981	-68	-9551	-269	-18206	-962	-10426	-4236	-18698	-263	-12064	-4754	-16118	-64	-362	7542	-25295	-107	-18588	12303	-26759	-196	-19121	14089	-22985	-189	-17465	18203	-11247	-147	-126	-128	-66	-61	-59	-105	41	-150	21	30	-76	-22	-56	82	-27	1
0.921667	-120	-707	-8725	-27113	-68	-9618	-82	-18218	-945	-10434	-4045	-18762	-180	-12015	-4614	-16036	-63	-105	7631	-25406	-95	-18677	12704	-26534	-188	-19193	14062	-22704	-172	-17500	17951	-10822	-149	-126	-119	-73	-63	-59	-104	45	-145	20	35	-77	-22	-56	80	-29	-1
0.922500	-126	-406	-8603	-27216	-46	-9684	95	-18233	-919	-10448	-3865	-18841	-235	-11972	-4499	-15959	-75	156	7694	-25512	-120	-18768	13113	-26338	-190	-19265	14053	-22420	-174	-17549	17699	-10399	-150	-127	-119	-67	-63	-60	-104	41	-151	17	33	-80	-22	-57	82	-27	0
0.923333	-139	-96	-8377	-27287	-53	-9746	271	-18253	-904	-10458	-3686	-18935	-206	-11930	-4391	-15896	-78	420	7736	-25641	-116	-18864	13535	-26170	-198	-19328	14073	-22124	-188	-17604	17455	-9996	-151	-133	-126	-53	-64	-63	-110	54	-155	15	33	-78	-24	-61	79	-31	-4
0.924167	-165	206	-8135	-27320	-45	-9809	441	-18282	-851	-10471	-3513	-19038	-137	-11893	-4298	-15836	-76	688	7757	-25750	-115	-18958	13959	-26019	-207	-19384	14123	-21818	-187	-17664	17239	-9605	-152	-129	-121	-67	-61	-60	-107	39	-155	17	34	-75	-25	-59	79	-32	7
0.925000	-182	510	-7835	-27318	-49	-9873	613	-18315	-821	-10482	-3340	-19148	-155	-11880	-4214	-15797	-87	954	7777	-25865	-111	-19060	14385	-25888	-196	-19429	14201	-21485	-186	-17724	17042	-9238	-149	-130	-122	-72	-66	-65	-108	38	-151	16	32	-76	-23	-62	77	-32	0
0.925833	-207	804	-7494	-27284	-64	-9934	775	-18356	-771	-10497	-3178	-19276	-183	-11837	-4142	-15767	-77	1216	7733	-25971	-95	-19163	14807	-25778	-203	-19474	14302	-21140	-176	-17783	16884	-8895	-149	-129	-121	-67	-65	-60	-108	41	-150	18	30	-80	-25	-60	78	-30	-1
0.926667	-249	1089	-7098	-27223	-79	-9993	933	-18409	-725	-10519	-2995	-19408	-191	-11813	-4078	-15753	-70	1473	7688	-26081	-103	-19262	15223	-25660	-181	-19498	14427	-20774	-189	-17830	16760	-8576	-147	-131	-119	-67	-65	-64	-108	37	-151	13	28	-77	-22	-59	80	-30	-1
0.927500	-281	1349	-6661	-27130	-91	-10054	1080	-18469	-700	-10545	-2869	-19545	-97	-11798	-4018	-15764	-70	1712	7630	-26177	-96	-19338	15624	-25554	-186	-19515	14569	-20383	-170	-17869	16673	-8285	-148	-126	-120	-65	-61	-61	-107	41	-148	18	32	-74	-21	-59	80	-26	2
0.928333	-280	1605	-6191	-27012	-96	-10115	1214	-18531	-665	-10574	-2722	-19689	-42	-11786	-3966	-15786	-57	1946	7556	-26269	-102	-19438	16009	-25444	-180	-19519	14732	-19969	-163	-17890	16625	-8023	-148	-119	-118	-64	-65	-60	-107	39	-151	18	35	-72	-22	-57	81	-28	0
0.929167	-240	1829	-5684	-26872	-99	-10178	1338	-18601	-608	-10611	-2588	-19834	-129	-11777	-3923	-15825	-46	2164	7481	-26353	-86	-19512	16377	-25331	-185	-19508	14900	-19537	-177	-17893	16619	-7793	-147	-125	-118	-66	-59	-59	-103	43	-149	19	33	-68	-21	-59	79	-28	2
0.930000	-212	2027	-5155	-26721	-108	-10238	1444	-18674	-572	-10659	-2470	-19979	-131	-11764	-3885	-15859	-60	2358	7387	-26433	-86	-19574	16719	-25207	-179	-19483	15068	-19083	-169	-17879	16645	-7594	-148	-130	-120	-63	-59	-56	-105	41	-151	19	35	-73	-22	-58	82	-28	0
0.930833	-204	2195	-4609	-26557	-102	-10299	1536	-18750	-545	-10714	-2344	-20120	-121	-11762	-3864	-15933	-69	2544	7291	-26502	-92	-19616	17035	-25069	-199	-19440	15231	-18612	-183	-17850	16698	-7434	-133	-131	-121	-68	-65	-59	-109	38	-151	15	32	-77	-22	-59	78	-32	-3
0.931667	-220	2334	-4052	-26387	-107	-10368	1608	-18821	-483	-10772	-2236	-20263	-108	-11750	-3851	-16009	-75	2712	7199	-26565	-72	-19634	17315	-24917	-184	-19382	15386	-18128	-172	-17799	16781	-7296	-153	-131	-128	-69	-69	-61	-109	34	-153	11	25	-78	-25	-63	77	-34	-5
0.932500	-205	2446	-3498	-26212	-103	-10434	1665	-18887	-425	-10839	-2142	-20367	-99	-11738	-3849	-16053	-62	2866	7119	-26615	-86	-19626	17566	-24738	-178	-19301	15535	-17628	-168	-17726	16890	-7190	-155	-131	-121	-65	-64	-57	-105	37	-154	16	32	-76	-21	-60	66	-33	-6
0.933333	-149	2530	-2967	-26035	-78	-10499	1707	-18914	-361	-10904	-2046	-20467	-110	-11718	-3857	-16103	-65	3008	7051	-26655	-99	-19590	17773	-24547	-195	-19199	15661	-17118	-173	-17633	17014	-7107	-148	-129	-122	-64	-63	-58	-108	38	-150	15	33	-75	-22	-60	77	-30	2
0.934167	-108	2591	-2428	-25864	-60	-10563	1732	-18989	-291	-10978	-1968	-20547	-22	-11699	-3883	-16148	-68	3138	6999	-26685	-92	-19526	17928	-24327	-188	-19079	15767	-16601	-161	-17539	17149	-7058	-150	-133	-121	-62	-63	-57	-104	37	-150	15	35	-75	-21	-62	81	-31	-1
0.935000	-100	2623	-1943	-25707	-51	-10634	1739	-19028	-223	-11056	-1899	-20613	-7	-11674	-3923	-16178	-59	3253	6959	-26706	-80	-19436	18068	-24087	-182	-18938	15847	-16087	-163	-17436	17283	-7028	-148	-107	-122	-64	-62	-58	-111	40	-149	19	34	-74	-19	-58	81	-28	2
0.935833	-107	2634	-1502	-25559	-47	-10710	1728	-19055	-190	-11139	-1843	-20645	-83	-11649	-3985	-16197	-56	3348	6942	-26725	-42	-19321	18152	-23831	-172	-18780	15906	-15581	-176	-17331	17416	-7023	-151	-129	-125	-65	-62	-59	-105	40	-150	18	34	-73	-21	-58	84	-27	-1
0.936667	-149	2624	-1110	-25423	-66	-10789	1697	-19067	-159	-11225	-1802	-20652	-78	-11618	-4062	-16191	-64	3435	6944	-26732	-70	-19181	18186	-23553	-163	-18608	15933	-15080	-173	-17224	17543	-7037	-170	-130	-122	-69	-59	-56	-104	39	-156	18	34	-74	-21	-53	82	-31	-5
0.937500	-222	2598	-782	-25299	-63	-10873	1668	-19072	-135	-11312	-1770	-20634	-61	-11587	-4162	-16169	-69	3507	6968	-26730	-93	-19022	18175	-23263	-165	-18416	15939	-14592	-170	-17125	17653	-7075	-150	-128	-124	-66	-60	-57	-107	42	-151	20	36	-76	-22	-56	81	-27	-3
0.938333	-180	2566	-492	-25192	-69	-10962	1620	-19060	-81	-11399	-1760	-20589	37	-11556	-4279	-16128	-58	3567	7011	-26722	-87	-18845	18113	-22957	-176	-18221	15915	-14114	-169	-17026	17749	-7125	-150	-128	-121	-65	-63	-60	-107	39	-151	18	32	-77	-23	-57	82	-28	-3
0.939167	-126	2519	-336	-25104	-102	-11065	1567	-19046	-43	-11489	-1764	-20516	-4	-11527	-4415	-16063	-61	3606	7067	-26718	-95	-18657	18013	-22641	-170	-18011	15868	-13659	-172	-16963	17821	-7194	-151	-129	-125	-69	-63	-60	-105	30	-151	16	50	-77	-25	-58	84	-29	-3
0.940000	-91	2472	-225	-25030	-112	-11175	1502	-19018	-57	-11585	-1785	-20415	-93	-11504	-4566	-15989	-63	3629	7144	-26686	-99	-18460	17867	-22313	-166	-17802	15803	-13227	-162	-16905	17871	-7276	-151	-130	-124	-68	-64	-62	-109	35	-155	13	32	-79	-23	-60	81	-34	-1
0.940833	-57	2420	-189	-24964	-60	-11288	1437	-18983	-12	-11671	-1819	-20285	-94	-11481	-4732	-15891	-61	3642	7233	-26651	-96	-18250	17686	-21969	-171	-17574	15729	-12810	-160	-16858	17898	-7368	-147	-128	-121	-67	-62	-60	-107	40	-151	20	37	-74	-22	-50	82	-26	1
0.941667	-57	2369	-225	-24907	-75	-11410	1373	-18936	13	-11760	-1872	-20132	-65	-11468	-4908	-15783	-60	3636	7339	-26604	-94	-18043	17474	-21620	-181	-17355	15632	-12431	-179	-16836	17893	-7465	-152	-129	-121	-65	-65	-56	-108	41	-153	17	36	-76	-25	-57	82	-28	-3
0.942500	-27	2317	-341	-24867	-75	-11546	1292	-18887	18	-11848	-1943	-19956	8	-11460	-5092	-15668	-62	3621	7446	-26553	-85	-17836	17226	-21258	-166	-17137	15529	-12075	-178	-16815	17859	-7587	-147	-128	-122	-70	-67	-61	-109	43	-151	12	32	-75	-25	-56	82	-29	-1
0.943333	-11	2265	-515	-24831	-57	-11685	1212	-18833	25	-11937	-2038	-19759	29	-11475	-5283	-15543	-68	3565	7553	-26482	-87	-17623	16953	-20888	-165	-16930	15418	-11744	-168	-16817	17795	-7711	-148	-126	-120	-65	-60	-58	-105	41	-152	18	34	-74	-23	-56	84	-30	0
0.944167	18	2214	-754	-24804	-65	-11832	1128	-18775	28	-12027	-2147	-19545	22	-11496	-5476	-15421	-72	3504	7662	-26409	-111	-17421	16655	-20508	-171	-16727	15301	-11447	-171	-16824	17704	-7842	-148	-126	-121	-67	-65	-59	-111	39	-150	20	35	-77	-22	-56	80	-28	0
0.945000	33	2160	-1035	-24780	-57	-11985	1045	-18717	30	-12117	-2278	-19322	28	-11534	-5665	-15302	-64	3429	7758	-26322	-117	-17212	16343	-20114	-162	-16538	15179	-11182	-170	-16839	17583	-7987	-125	-126	-121	-67	-61	-58	-105	39	-151	16	34	-76	-19	-57	79	-31	0
0.945833	12	2101	-1358	-24763	-42	-12150	954	-18660	40	-12210	-2427	-19088	-9	-11588	-5851	-15197	-60	3340	7848	-26221	-113	-17009	16017	-19704	-174	-16364	15058	-10946	-159	-16852	17440	-8130	-149	-131	-119	-69	-64	-60	-108	38	-152	12	36	-76	-19	-58	79	-29	-3
0.946667	-51	2031	-1710	-24750	-62	-12319	860	-18600	34	-12303	-2595	-18842	-79	-11660	-6030	-15085	-77	3237	7930	-26110	-97	-16802	15679	-19284	-180	-16202	14942	-10754	-158	-16868	17273	-8281	-172	-129	-122	-68	-60	-58	-108	39	-152	18	34	-77	-22	-60	77	-31	0
0.947500	-84	1961	-2071	-24740	-55	-12491	761	-18541	-13	-12395	-2780	-18595	-45	-11751	-6200	-14991	-72	3121	7996	-25988	-103	-16596	15338	-18843	-170	-16059	14824	-10571	-162	-16873	17089	-8439	-149	-128	-119	-67	-64	-58	-104	38	-166	17	36	-74	-23	-56	81	-29	0
0.948333	-59	1875	-2439	-24730	-55	-12669	649	-18484	-21	-12493	-2984	-18348	1	-11858	-6366	-14912	-69	3000	8037	-25858	-102	-16389	14999	-18388	-180	-15936	14693	-10428	-169	-16878	16884	-8606	-154	-130	-121	-68	-63	-60	-108	39	-154	16	32	-79	-22	-59	78	-31	2
0.949167	-48	1774	-2800	-24732	-62	-12847	526	-18424	0	-12588	-3209	-18101	-90	-11982	-6520	-14844	-82	2877	8064	-25712	-100	-16173	14663	-17918	-167	-15821	14592	-10312	-162	-16863	16671	-8770	-149	-128	-120	-60	-62	-57	-108	38	-177	16	34	-79	-23	-57	82	-30	0
0.950000	-35	1663	-3132	-24730	-51	-13023	398	-18359	18	-12688	-3446	-17851	-77	-12126	-6659	-14789	-76	2748	8069	-25561	-99	-15952	14331	-17424	-149	-15726	14472	-10227	-166	-16846	16446	-8943	-151	-130	-119	-68	-63	-59	-105	39	-153	17	34	-77	-24	-58	82	-30	-1
0.950833	-56	1531	-3443	-24736	-59	-13207	250	-18298	37	-12795	-3702	-17607	-101	-12288	-6792	-14749	-65	2617	8055	-25403	-96	-15719	14007	-16919	-164	-15649	14364	-10168	-166	-16815	16218	-9119	-152	-131	-121	-69	-66	-61	-110	34	-152	13	15	-82	-25	-60	76	-44	-3
0.951667	-73	1382	-3715	-24766	-69	-13389	87	-18234	84	-12898	-3970	-17375	-284	-12459	-6923	-14722	-72	2501	8017	-25236	-94	-15492	13698	-16398	-164	-15577	14249	-10133	-162	-16777	15994	-9295	-150	-131	-121	-68	-62	-62	-109	36	-151	12	33	-77	-22	-62	79	-34	-5
0.952500	-38	1217	-3945	-24760	-61	-13574	-88	-18166	68	-13009	-4256	-17138	-438	-12653	-7044	-14700	-68	2383	7963	-25062	-107	-15252	13405	-15872	-151	-15529	14134	-10123	-162	-16721	15759	-9473	-149	-130	-119	-69	-62	-59	-107	67	-151	12	27	-80	-19	-61	77	-32	-1
0.953333	-9	1033	-4128	-24781	-44	-13751	-282	-18091	91	-13119	-4549	-16914	-480	-12838	-7164	-14685	-68	2273	7891	-24884	-105	-15008	13123	-15335	-145	-15487	14006	-10132	-174	-16660	15535	-9650	-149	-134	-120	-69	-58	-56	-107	37	-153	13	35	-76	-19	-58	93	-29	-1
0.954167	42	837	-4259	-24808	-42	-13931	-494	-18013	68	-13233	-4863	-16694	-361	-13038	-7292	-14667	-64	2173	7806	-24706	-66	-14762	12860	-14795	-159	-15449	13901	-10163	-164	-16596	15319	-9826	-146	-128	-119	-68	-60	-57	-108	56	-150	16	34	-75	-21	-59	81	-30	-3
0.955000	60	628	-4348	-24843	-34	-14107	-730	-17934	21	-13349	-5183	-16478	-243	-13239	-7425	-14661	-61	2077	7706	-24529	-74	-14518	12608	-14251	-168	-15420	13778	-10209	-174	-16534	15113	-10000	-151	-128	-120	-66	-65	-59	-104	41	-150	18	36	-75	-24	-58	84	-30	-1
0.955833	121	408	-4383	-24884	-66	-14286	-980	-17842	3	-13474	-5518	-16276	-362	-13447	-7568	-14647	-64	1987	7596	-24351	-93	-14275	12374	-13722	-169	-15399	13653	-10277	-184	-16472	14914	-10173	-148	-128	-118	-69	-63	-58	-111	36	-151	17	35	-79	-27	-59	84	-30	0
0.956667	163	180	-4380	-24985	-62	-14463	-1249	-17747	5	-13600	-5862	-16086	-1187	-13651	-7723	-14618	-85	1901	7476	-24179	-99	-14042	12154	-13204	-167	-15385	13520	-10352	-167	-16417	14720	-10342	-148	-131	-126	-73	-66	-62	-110	38	-153	10	30	-78	-25	-61	80	-32	-5
0.957500	192	-50	-4345	-24996	-59	-14644	-1542	-17647	0	-13734	-6216	-15905	-2029	-13855	-7894	-14580	-90	1823	7362	-24000	-92	-13815	11953	-12700	-168	-15362	13389	-10444	-171	-16362	14543	-10498	-148	-127	-121	-64	-68	-61	-99	43	-151	17	33	-76	-26	-59	80	-32	-1
0.958333	230	-281	-4272	-25055	-74	-14820	-1843	-17534	12	-13864	-6575	-15715	-1559	-14049	-8090	-14524	-80	1739	7245	-23829	-91	-13602	11749	-12218	-180	-15347	13268	-10545	-167	-16320	14376	-10648	-151	-128	-122	-73	-66	-63	-111	40	-153	16	32	-77	-26	-59	78	-32	-1
0.959167	204	-505	-4181	-25121	-80	-14992	-2156	-17416	-1	-14007	-6968	-15547	-1315	-14240	-8305	-14448	-69	1658	7136	-23664	-72	-13403	11586	-11767	-173	-15329	13098	-10654	-179	-16289	14216	-10786	-150	-151	-128	-68	-73	-61	-112	39	-153	13	34	-75	-28	-60	80	-30	-6
0.960000	165	-725	-4074	-25189	-83	-15165	-2498	-17289	-26	-14150	-7317	-15387	-1252	-14415	-8536	-14353	-75	1578	7036	-23498	-68	-13225	11423	-11343	-177	-15308	12951	-10760	-182	-16290	14062	-10912	-151	-129	-120	-66	-65	-62	-113	41	-150	17	36	-75	-24	-59	79	-30	1
0.960833	138	-923	-3959	-25254	-84	-15334	-2838	-17154	-29	-14294	-7692	-15236	-801	-14578	-8789	-14238	-68	1488	6947	-23326	-82	-13070	11272	-10954	-186	-15291	12795	-10889	-179	-16256	13910	-11020	-148	-127	-119	-64	-59	-59	-105	42	-153	18	43	-64	-22	-47	84	-30	-3
0.961667	91	-1115	-3846	-25318	-75	-15506	-3185	-17014	0	-14441	-8068	-15099	-591	-14736	-9065	-14098	-62	1394	6866	-23175	-90	-12941	11129	-10609	-174	-15269	12629	-11016	-176	-16258	13750	-11118	-148	-126	-120	-63	-62	-60	-107	40	-149	16	35	-75	-18	-58	82	-29	0
0.962500	52	-1278	-3741	-25375	-75	-15670	-3539	-16867	50	-14594	-8446	-14980	-490	-14881	-9373	-13939	-56	1292	6799	-23019	-68	-12837	10996	-10305	-163	-15246	12456	-11144	-159	-16276	13594	-11208	-145	-126	-120	-62	-62	-42	-110	40	-149	20	36	-75	-21	-59	80	-31	0
0.963333	18	-1426	-3647	-25424	-69	-15837	-3899	-16718	20	-14744	-8818	-14867	-403	-15014	-9685	-13759	-51	1180	6742	-22871	-70	-12763	10866	-10050	-164	-15223	12270	-11276	-161	-16300	13425	-11281	-146	-126	-120	-63	-58	-58	-104	40	-150	16	35	-75	-19	-57	86	-29	4
0.964167	3	-1555	-3575	-25458	-68	-15998	-4251	-16564	-15	-14900	-9193	-14771	-220	-15134	-10023	-13572	-64	1057	6695	-22712	-70	-12716	10741	-9830	-167	-15206	12074	-11412	-172	-16338	13241	-11348	-150	-130	-121	-76	-64	-59	-108	58	-150	18	34	-76	-18	-56	82	-31	-3
0.965000	-17	-1663	-3528	-25473	-81	-16157	-4605	-16407	-11	-15062	-9558	-14690	6	-15243	-10375	-13365	-76	931	6654	-22561	-63	-12697	10615	-9664	-166	-15190	11863	-11551	-181	-16421	13037	-11407	-150	-129	-127	-66	-64	-61	-111	36	-155	13	28	-77	-24	-61	74	-33	-4
0.965833	-47	-1743	-3503	-25475	-87	-16317	-4954	-16254	-14	-15218	-9913	-14627	46	-15346	-10737	-13175	-67	795	6625	-22407	-48	-12703	10496	-9537	-169	-15172	11646	-11684	-177	-16436	12821	-11457	-149	-128	-125	-64	-63	-61	-107	37	-155	20	33	-73	-24	-59	81	-29	0
0.966667	-53	-1797	-3480	-25443	-96	-16466	-5284	-16099	-32	-15370	-10253	-14570	-3	-15430	-11101	-12938	-52	659	6601	-22260	-52	-12736	10371	-9454	-190	-15161	11408	-11823	-165	-16486	12580	-11502	-149	-128	-124	-65	-63	-61	-111	37	-149	17	33	-76	-21	-57	80	-28	3
0.967500	-45	-1832	-3530	-25392	-91	-16603	-5607	-15942	-36	-15518	-10577	-14533	51	-15511	-11474	-12724	-75	522	6577	-22105	-68	-12791	10265	-9414	-195	-15154	11165	-11954	-155	-16541	12317	-11545	-149	-133	-119	-61	-68	-60	-105	41	-153	19	35	-74	-16	-56	81	-29	-3
0.968333	-44	-1851	-3576	-25313	-73	-16736	-5919	-15801	-27	-15666	-10889	-14509	164	-15580	-11844	-12520	-67	389	6557	-21960	-77	-12868	10151	-9419	-174	-15154	10901	-12091	-160	-16601	12027	-11590	-147	-129	-120	-64	-60	-57	-107	40	-150	20	34	-74	-18	-57	85	-22	-1
0.969167	-79	-1853	-3651	-25209	-74	-16861	-6223	-15668	-13	-15808	-11179	-14490	232	-15643	-12213	-12324	-60	256	6533	-21818	-81	-12964	10023	-9457	-176	-15160	10629	-12227	-160	-16660	11719	-11640	-144	-127	-119	-67	-61	-58	-102	41	-150	21	37	-75	-23	-55	84	-29	2
0.970000	-99	-1841	-3737	-25081	-86	-16976	-6509	-15540	-112	-15949	-11455	-14498	453	-15696	-12570	-12144	-77	133	6513	-21684	-72	-13081	9896	-9535	-184	-15172	10340	-12367	-156	-16715	11393	-11693	-146	-126	-121	-67	-62	-59	-103	39	-148	18	34	-78	-19	-56	82	-29	1
0.970833	-98	-1831	-3842	-24932	-83	-17074	-6786	-15429	-1010	-16084	-11707	-14476	628	-15743	-12922	-12003	-70	13	6477	-21562	-78	-13216	9768	-9649	-178	-15195	10042	-12504	-168	-16769	11045	-11754	-148	-129	-122	-69	-62	-60	-108	38	-153	17	19	-84	-17	-56	76	-31	-1
0.971667	-107	-1808	-3974	-24763	-94	-17163	-7055	-15338	-2263	-16211	-11936	-14543	508	-15786	-13254	-11848	-58	-72	6451	-21444	-83	-13363	9636	-9789	-177	-15220	9735	-12642	-165	-16816	10688	-11830	-148	-130	-121	-66	-65	-60	-104	38	-151	18	35	-80	-26	-59	79	-31	-3
0.972500	-120	-1790	-4069	-24574	-90	-17231	-7308	-15260	-1968	-16329	-12143	-14563	459	-15819	-13569	-11735	-77	-156	6420	-21346	-70	-13516	9498	-9956	-184	-15251	9423	-12778	-164	-16859	10316	-11891	-147	-134	-121	-68	-59	-62	-105	38	-150	18	32	-80	-21	-59	80	-31	-3
0.973333	-111	-1775	-4184	-24374	-72	-17281	-7552	-15208	-1385	-16444	-12331	-14623	639	-15849	-13868	-11645	-67	-228	6384	-21261	-59	-13676	9359	-10153	-187	-15288	9099	-12921	-164	-16895	9941	-11984	-150	-131	-125	-68	-64	-61	-105	37	-151	15	33	-81	-25	-81	79	-41	-4
0.974167	-108	-1767	-4292	-24167	-47	-17315	-7777	-15175	-1245	-16551	-12494	-14666	516	-15869	-14139	-11582	-56	-264	6354	-21190	-67	-13844	9205	-10366	-173	-15324	8783	-13061	-149	-16921	9571	-12077	-150	-138	-120	-68	-63	-42	-107	44	-152	18	35	-76	-22	-60	80	-27	1
0.975000	-104	-1756	-4386	-23947	-35	-17322	-8023	-15162	-919	-16644	-12636	-14730	401	-15885	-14390	-11544	-60	-293	6323	-21140	-98	-14012	9048	-10608	-162	-15367	8461	-13203	-168	-16939	9199	-12179	-149	-127	-120	-67	-62	-59	-108	38	-149	18	35	-77	-19	-59	79	-29	0
0.975833	-93	-1775	-4467	-23736	-46	-17315	-8254	-15175	-683	-16728	-12763	-14792	388	-15893	-14614	-11524	-58	-310	6288	-21108	-101	-14185	8880	-10861	-156	-15411	8147	-13347	-163	-16948	8843	-12287	-148	-128	-122	-72	-67	-58	-107	36	-150	19	37	-76	-22	-59	84	-28	0
0.976667	-77	-1788	-4528	-23525	-36	-17288	-8479	-15212	-462	-16805	-12876	-14857	351	-15894	-14814	-11531	-51	-311	6257	-21103	-76	-14352	8706	-11130	-177	-15453	7841	-13495	-145	-16954	8493	-12402	-149	-126	-125	-67	-62	-60	-104	38	-153	13	34	-75	-19	-61	80	-30	6
0.977500	-55	-1833	-4572	-23327	-45	-17246	-8705	-15273	-285	-16834	-12975	-14926	386	-15884	-14990	-11555	-66	-308	6230	-21115	-65	-14517	8517	-11423	-182	-15495	7543	-13640	-158	-16947	8164	-12521	-152	-128	-116	-70	-64	-63	-107	35	-154	17	35	-77	-21	-57	79	-30	1
0.978333	-33	-1874	-4589	-23142	-53	-17181	-8931	-15356	-150	-16910	-13063	-14996	302	-15876	-15144	-11601	-79	-293	6206	-21148	-65	-14672	8318	-11726	-173	-15531	7253	-13789	-162	-16932	7848	-12647	-150	-131	-124	-67	-62	-61	-105	37	-151	15	34	-61	-23	-61	79	-31	0
0.979167	-12	-1927	-4585	-22976	-48	-17107	-9155	-15450	-10	-16943	-13147	-15067	127	-15857	-15271	-11652	-65	-277	6184	-21199	-95	-14817	8106	-12043	-183	-15568	6980	-13938	-158	-16908	7560	-12769	-149	-127	-121	-46	-64	-60	-108	35	-153	17	30	-80	-24	-61	82	-31	-3
0.980000	3	-1978	-4554	-22828	-63	-17012	-9378	-15577	120	-16957	-13221	-15140	182	-15828	-15377	-11716	-59	-268	6162	-21271	-88	-14959	7882	-12367	-169	-15596	6710	-14084	-180	-16877	7290	-12897	-152	-133	-122	-68	-62	-60	-104	38	-152	18	33	-78	-22	-59	81	-30	-4
0.980833	17	-2028	-4499	-22697	-72	-16908	-9600	-15715	274	-16952	-13294	-15217	259	-15789	-15458	-11784	-53	-256	6150	-21355	-77	-15067	7643	-12704	-176	-15620	6480	-14230	-176	-16837	7042	-13028	-148	-128	-121	-66	-62	-59	-107	36	-151	15	32	-79	-18	-59	78	-30	1
0.981667	46	-2079	-4425	-22590	-66	-16798	-9822	-15862	407	-16926	-13366	-15274	320	-15750	-15523	-11854	-57	-262	6132	-21458	-87	-15180	7393	-13046	-185	-15637	6253	-14378	-179	-16796	6812	-13155	-150	-132	-125	-70	-65	-61	-107	35	-155	15	33	-79	-24	-59	77	-31	-4
0.982500	45	-2120	-4332	-22509	-66	-16683	-10040	-16024	475	-16883	-13441	-15343	240	-15702	-15567	-11925	-61	-268	6124	-21570	-90	-15269	7133	-13393	-169	-15648	6043	-14523	-183	-16742	6607	-13281	-149	-128	-125	-70	-48	-58	-107	37	-154	15	29	-78	-24	-58	80	-30	-1
0.983333	53	-2153	-4220	-22447	-59	-16558	-10239	-16184	552	-16813	-13511	-15399	80	-15644	-15595	-11992	-75	-292	6123	-21684	-94	-15348	6863	-13733	-172	-15655	5848	-14664	-170	-16686	6418	-13408	-152	-132	-125	-70	-62	-60	-104	37	-151	19	36	-80	-19	-67	84	-33	0
0.984167	82	-2168	-4095	-22406	-58	-16433	-10445	-16351	619	-16724	-13583	-15454	128	-15582	-15612	-12050	-72	-323	6118	-21805	-118	-15412	6586	-14094	-172	-15655	5668	-14807	-172	-16627	6248	-13535	-151	-127	-121	-68	-62	-64	-103	37	-154	17	33	-78	-19	-56	80	-31	0
0.985000	70	-2171	-3966	-22394	-57	-16311	-10614	-16518	636	-16611	-13653	-15508	136	-15513	-15614	-12097	-77	-375	6118	-21934	-101	-15467	6303	-14438	-174	-15634	5501	-14949	-173	-16567	6097	-13658	-147	-130	-126	-68	-63	-63	-104	37	-152	13	36	-77	-24	-56	82	-31	-7
0.985833	-58	-2154	-3833	-22400	-61	-16190	-10773	-16687	675	-16482	-13725	-15552	52	-15451	-15608	-12133	-76	-437	6125	-22058	-90	-15511	6018	-14783	-191	-15647	5350	-15092	-161	-16506	5960	-13779	-148	-130	-125	-68	-65	-56	-105	30	-149	16	35	-79	-24	-58	81	-29	-4
0.986667	-285	-2122	-3692	-22425	-61	-16074	-10914	-16844	687	-16328	-13783	-15589	113	-15374	-15587	-12160	-67	-507	6140	-22186	-93	-15547	5737	-15114	-182	-15635	5211	-15232	-159	-16445	5835	-13904	-148	-130	-125	-69	-63	-61	-110	38	-151	17	37	-78	-22	-58	80	-28	1
0.987500	-58	-2064	-3554	-22466	-72	-15961	-11028	-16995	694	-16159	-13845	-15619	215	-15296	-15562	-12170	-63	-585	6168	-22303	-84	-15571	5464	-15436	-177	-15625	5081	-15376	-165	-16386	5729	-14018	-149	-117	-119	-66	-65	-59	-104	38	-153	19	37	-75	-22	-57	81	-28	-3
0.988333	254	-1990	-3422	-22526	-67	-15857	-11120	-17134	694	-15975	-13890	-15643	54	-15223	-15529	-12170	-61	-677	6203	-22404	-132	-15596	5196	-15741	-183	-15613	4961	-15519	-171	-16325	5634	-14133	-147	-127	-121	-65	-63	-61	-104	39	-150	19	29	-75	-21	-56	81	-48	1
0.989167	217	-1899	-3293	-22589	-63	-15758	-11184	-17263	687	-15776	-13927	-15660	-90	-15153	-15491	-12157	-59	-769	6255	-22529	-126	-15618	4941	-16034	-182	-15598	4852	-15667	-191	-16270	5549	-14245	-146	-127	-117	-62	-64	-58	-105	40	-151	21	36	-75	-24	-57	79	-29	1
0.990000	233	-1792	-3175	-22682	-72	-15666	-11224	-17380	676	-15573	-13958	-15667	-156	-15080	-15445	-12138	-60	-870	6316	-22637	-104	-15646	4694	-16316	-201	-15603	4748	-15821	-182	-16218	5473	-14349	-151	-132	-121	-68	-67	-61	-109	35	-154	16	34	-81	-25	-58	78	-23	-8
0.990833	261	-1674	-3064	-22781	-80	-15584	-11235	-17482	649	-15370	-13975	-15671	-235	-15038	-15394	-12114	-70	-976	6394	-22738	-107	-15668	4469	-16577	-203	-15581	4659	-15978	-170	-16167	5408	-14444	-152	-131	-122	-68	-65	-61	-98	44	-152	15	42	-77	-25	-59	78	-34	-7
0.991667	234	-1539	-2955	-22880	-90	-15509	-11220	-17562	645	-15163	-13977	-15657	-163	-14947	-15332	-12080	-69	-1084	6495	-22833	-85	-15694	4241	-16825	-195	-15575	4582	-16138	-174	-16118	5355	-14533	-154	-132	-121	-67	-65	-62	-110	33	-155	19	33	-78	-24	-57	80	-32	-12
0.992500	276	-1386	-2851	-22985	-74	-15428	-11175	-17633	608	-14959	-13966	-15638	-130	-14886	-15266	-12049	-65	-1189	6617	-22925	-78	-15725	4080	-17050	-203	-15569	4513	-16299	-155	-16073	5309	-14613	-153	-132	-136	-66	-63	-64	-108	37	-152	15	33	-77	-25	-61	78	-32	-3
0.993333	348	-1232	-2748	-23094	-79	-15373	-11116	-17684	574	-14766	-13937	-15609	-151	-14830	-15188	-12011	-85	-1298	6765	-23013	-94	-15760	3920	-17263	-203	-15566	4457	-16467	-153	-16025	5278	-14674	-150	-127	-120	-67	-61	-59	-108	38	-151	19	38	-77	-19	-57	86	-30	-1
0.994167	367	-1073	-2645	-23212	-79	-15315	-11033	-17720	559	-14582	-13923	-15573	-128	-14777	-15103	-11985	-73	-1408	6917	-23095	-103	-15797	3781	-17462	-193	-15565	4409	-16643	-166	-15979	5254	-14726	-146	-129	-122	-65	-60	-60	-105	40	-152	17	35	-75	-19	-59	81	-31	-4
0.995000	363	-914	-2541	-23314	-75	-15260	-10934	-17743	527	-14420	-13845	-15526	-181	-14725	-15011	-11964	-77	-1523	7102	-23178	-120	-15840	3663	-17653	-220	-15568	4379	-16820	-169	-15935	5240	-14762	-148	-126	-120	-64	-62	-57	-104	41	-154	19	36	-72	-22	-57	78	-31	0
0.995833	343	-753	-2435	-23422	-75	-15214	-10821	-17752	491	-14276	-13783	-15477	-273	-14682	-14910	-11957	-76	-1642	7308	-23261	-80	-15887	3567	-17833	-199	-15569	4359	-17001	-181	-15891	5231	-14783	-150	-130	-119	-63	-61	-62	-102	41	-151	21	34	-73	-21	-58	82	-29	0
0.996667	296	-597	-2321	-23527	-74	-15171	-10697	-17747	440	-14159	-13705	-15422	-200	-14646	-14802	-11958	-76	-1766	7533	-23347	-94	-15940	3497	-18008	-196	-15589	4346	-17185	-182	-15841	5236	-14790	-146	-125	-118	-67	-60	-59	-104	40	-150	19	32	-78	-19	-59	81	-23	1
0.997500	246	-446	-2200	-23623	-81	-15128	-10560	-17729	408	-14065	-13631	-15365	-107	-14611	-14685	-11978	-74	-1899	7777	-23435	-109	-15994	3449	-18180	-189	-15589	4344	-17369	-181	-15787	5245	-14782	-149	-133	-124	-66	-39	-60	-107	41	-152	19	35	-78	-23	-57	81	-28	-1
0.998333	183	-307	-2068	-23714	-85	-15091	-10420	-17704	372	-13997	-13530	-15305	-168	-14585	-14560	-12009	-68	-2039	8041	-23522	-110	-16057	3419	-18342	-200	-15608	4350	-17556	-200	-15743	5263	-14759	-154	-130	-125	-68	-69	-64	-111	34	-156	15	30	-82	-23	-60	78	-32	-5
0.999167	114	-181	-1930	-23770	-81	-15054	-10275	-17666	325	-13958	-13424	-15249	-232	-14558	-14423	-12055	-82	-2184	8322	-23618	-99	-16112	3419	-18525	-194	-15621	4371	-17738	-200	-15687	5292	-14716	-161	-129	-124	-73	-64	-62	-108	37	-152	16	32	-81	-24	-59	79	-29	-3
1.000000	42	-62	-1773	-23861	-61	-15011	-10115	-17611	298	-13941	-13306	-15184	-178	-14529	-14276	-12107	-79	-2334	8617	-23707	-76	-16168	3430	-18701	-188	-15635	4397	-17914	-188	-15630	5331	-14666	-149	-129	-122	-67	-62	-61	-104	39	-151	13	35	-78	-23	-57	89	-28	3
1.000833	-21	41	-1607	-23916	-62	-14963	-9948	-17547	259	-13942	-13174	-15120	-101	-14532	-14122	-12174	-75	-2492	8927	-23799	-91	-16224	3483	-18883	-179	-15649	4436	-18082	-171	-15564	5379	-14602	-147	-124	-122	-67	-64	-73	-102	42	-143	20	57	-77	-22	-57	82	-27	2
1.001667	-97	130	-1426	-23963	-74	-14920	-9783	-17477	212	-13972	-13042	-15064	-203	-14476	-13968	-12250	-73	-2657	9248	-23893	-91	-16280	3544	-19064	-172	-15669	4476	-18249	-166	-15497	5433	-14532	-148	-127	-117	-64	-59	-58	-102	39	-151	19	35	-74	-19	-58	84	-27	-3
1.002500	-180	194	-1237	-23999	-73	-14870	-9609	-17393	185	-14015	-12904	-15013	-232	-14449	-13809	-12338	-73	-2831	9565	-23995	-66	-16338	3625	-19267	-190	-15690	4522	-18389	-170	-15431	5497	-14448	-151	-128	-117	-66	-63	-60	-102	41	-152	19	36	-75	-21	-59	84	-28	-1
1.003333	-239	247	-1039	-24021	-90	-14814	-9425	-17314	148	-14071	-12751	-14968	-223	-14421	-13638	-12424	-74	-3016	9884	-24084	-69	-16390	3725	-19467	-189	-15706	4571	-18551	-185	-15358	5568	-14365	-150	-129	-118	-65	-62	-58	-102	40	-148	17	34	-75	-40	-58	81	-25	0
1.004167	-311	276	-815	-24034	-81	-14752	-9238	-17217	135	-14150	-12589	-14930	-179	-14392	-13468	-12515	-70	-3176	10199	-24197	-79	-16439	3844	-19677	-187	-15724	4631	-18688	-166	-15281	5647	-14278	-152	-108	-117	-64	-57	-59	-104	36	-153	18	38	-73	-19	-58	84	-32	-1
1.005000	-394	287	-627	-24038	-83	-14686	-9044	-17117	112	-14208	-12422	-14902	-155	-14360	-13300	-12602	-64	-3341	10500	-24296	-74	-16483	3979	-19888	-186	-15740	4690	-18822	-147	-15205	5735	-14187	-147	-130	-117	-66	-64	-60	-104	39	-152	17	36	-74	-23	-60	84	-27	0
1.005833	-455	274	-415	-24038	-85	-14614	-8843	-16997	43	-14282	-12248	-14872	-148	-14325	-13128	-12688	-63	-3503	10791	-24400	-92	-16529	4131	-20112	-203	-15749	4760	-18941	-169	-15124	5835	-14098	-145	-142	-116	-66	-63	-60	-109	37	-150	18	37	-76	-24	-57	84	-29	0
1.006667	-510	243	-202	-24029	-68	-14530	-8634	-16901	36	-14352	-12074	-14874	-110	-14287	-12960	-12771	-74	-3656	11061	-24504	-99	-16576	4294	-20337	-199	-15760	4831	-19057	-160	-15045	5936	-14012	-150	-134	-120	-66	-67	-61	-108	37	-152	15	33	-78	-26	-61	79	-32	-1
1.007500	-565	190	5	-24016	-63	-14463	-8418	-16794	34	-14411	-11898	-14870	-98	-14239	-12788	-12841	-87	-3791	11309	-24606	-91	-16590	4472	-20559	-177	-15761	4918	-19157	-117	-14956	6064	-13928	-149	-130	-117	-60	-64	-59	-109	36	-149	17	37	-75	-18	-55	81	-28	1
1.008333	-583	124	213	-23996	-72	-14337	-8195	-16665	-9	-14452	-11708	-14876	-105	-14188	-12621	-12900	-84	-3904	11526	-24708	-98	-16612	4659	-20783	-185	-15757	5011	-19253	-122	-14871	6187	-13840	-148	-128	-116	-64	-62	-61	-107	38	-145	16	39	-73	-28	-58	80	-30	0
1.009167	-585	42	411	-23974	-66	-14242	-7969	-16547	-25	-14479	-11519	-14892	-126	-14131	-12446	-12959	-91	-3999	11710	-24806	-83	-16629	4858	-21008	-208	-15748	5115	-19342	-143	-14773	6330	-13752	-150	-127	-115	-65	-62	-57	-108	39	-152	18	36	-74	-22	-57	82	-30	-1
1.010000	-585	-55	603	-23961	-63	-14118	-7738	-16424	-56	-14491	-11326	-14922	-136	-14068	-12279	-13001	-79	-4062	11835	-24908	-98	-16634	5062	-21220	-208	-15731	5228	-19426	-163	-14684	6480	-13669	-148	-129	-121	-66	-62	-58	-107	39	-151	15	37	-74	-21	-61	80	-31	-1
1.010833	-578	-164	778	-23945	-65	-14000	-7507	-16310	-79	-14488	-11125	-14955	-274	-13974	-12116	-13039	-83	-4101	11958	-25011	-128	-16638	5271	-21451	-231	-15705	5355	-19509	-179	-14587	6642	-13580	-149	-130	-122	-66	-70	-56	-109	34	-150	16	36	-75	-21	-56	78	-32	0
1.011667	-587	-279	937	-23936	-63	-13872	-7272	-16195	-103	-14452	-10934	-14998	-246	-13927	-11952	-13064	-84	-4100	12025	-25100	-124	-16630	5484	-21663	-249	-15669	5494	-19584	-215	-14491	6813	-13487	-148	-129	-124	-68	-63	-57	-104	36	-150	17	33	-70	-21	-57	81	-32	-1
1.012500	-599	-402	1051	-23930	-66	-13740	-7041	-16088	-133	-14398	-10736	-15046	-156	-13843	-11786	-13078	-75	-4068	12045	-25214	-116	-16614	5702	-21877	-249	-15628	5642	-19655	-234	-14383	7000	-13384	-165	-135	-121	-66	-63	-59	-107	37	-156	17	36	-77	-25	-56	81	-32	-4
1.013333	-577	-523	1205	-23929	-66	-13604	-6809	-15984	-132	-14318	-10533	-15097	-254	-13751	-11619	-13094	-81	-3996	12022	-25311	-113	-16590	5920	-22081	-231	-15568	5807	-19722	-178	-14274	7199	-13271	-154	-132	-121	-65	-61	-59	-120	34	-151	19	36	-69	-25	-57	80	-32	-3
1.014167	-564	-642	1307	-23932	-62	-13466	-6584	-15890	-124	-14219	-10328	-15155	-147	-13655	-11452	-13088	-78	-3887	11959	-25423	-119	-16557	6136	-22291	-219	-15507	5979	-19782	-173	-14163	7405	-13150	-134	-119	-121	-65	-62	-60	-105	37	-151	18	36	-74	-22	-55	81	-33	0
1.015000	-563	-759	1383	-23947	-53	-13325	-6364	-15805	-143	-14099	-10118	-15215	-144	-13553	-11281	-13088	-72	-3742	11849	-25535	-125	-16516	6353	-22497	-245	-15432	6162	-19856	-198	-14049	7619	-13015	-154	-133	-130	-67	-63	-62	-108	37	-152	16	33	-77	-23	-58	78	-33	-5
1.015833	-550	-866	1435	-23975	-53	-13187	-6154	-15734	-163	-13966	-9907	-15283	-305	-13443	-11109	-13086	-77	-3554	11708	-25645	-110	-16469	6569	-22698	-253	-15348	6357	-19914	-166	-13928	7842	-12857	-151	-128	-126	-67	-64	-59	-105	38	-153	16	30	-78	-21	-56	79	-32	-3
1.016667	-560	-956	1460	-24003	-62	-13040	-5948	-15665	-167	-13809	-9691	-15342	-348	-13325	-10935	-13081	-74	-3333	11529	-25757	-103	-16408	6777	-22902	-229	-15255	6556	-19971	-163	-13803	8066	-12700	-149	-129	-124	-69	-63	-60	-108	39	-153	18	35	-78	-22	-57	77	-29	-1
1.017500	-545	-1027	1460	-24039	-60	-12901	-5750	-15615	-182	-13649	-9455	-15407	-256	-13205	-10759	-13078	-69	-3075	11322	-25878	-95	-16344	6979	-23103	-215	-15157	6759	-20031	-188	-13673	8282	-12514	-150	-101	-124	-67	-63	-61	-105	38	-152	16	34	-81	-22	-58	79	-32	0
1.018333	-547	-1081	1423	-24090	-57	-12764	-5569	-15575	-181	-13478	-9264	-15473	-166	-13064	-10582	-13080	-82	-2787	11097	-26007	-105	-16273	7167	-23305	-213	-15048	6965	-20074	-187	-13538	8527	-12320	-151	-130	-128	-70	-65	-62	-105	37	-153	15	33	-76	-22	-56	78	-31	-1
1.019167	-516	-1113	1358	-24143	-61	-12628	-5402	-15545	-205	-13303	-9053	-15537	-202	-12947	-10404	-13084	-77	-2473	10841	-26130	-131	-16194	7348	-23508	-212	-14934	7173	-20114	-189	-13401	8750	-12112	-150	-127	-126	-70	-66	-62	-105	34	-153	13	32	-79	-26	-59	76	-33	-3
1.020000	-473	-1112	1264	-24208	-64	-12494	-5243	-15526	-221	-13122	-8842	-15596	-237	-12812	-10223	-13100	-72	-2129	10579	-26258	-93	-16111	7520	-23714	-197	-14812	7382	-20144	-174	-13254	8962	-11893	-150	-130	-125	-69	-64	-66	-104	39	-150	17	34	-73	-21	-79	77	-31	-1
1.020833	-455	-1080	1139	-24276	-59	-12361	-5097	-15512	-218	-12943	-8651	-15652	-233	-12690	-10040	-13116	-73	-1767	10310	-26384	-68	-16016	7676	-23913	-201	-14686	7587	-20168	-177	-13104	9168	-11662	-148	-121	-120	-67	-61	-64	-104	41	-149	19	34	-75	-25	-60	78	-28	2
1.021667	-451	-1023	980	-24354	-63	-12232	-4962	-15513	-212	-12766	-8447	-15705	-270	-12534	-9862	-13142	-67	-1385	10035	-26521	-33	-15921	7803	-24112	-190	-14560	7781	-20179	-155	-12949	9359	-11429	-148	-128	-121	-67	-61	-62	-104	39	-149	16	37	-73	-23	-56	80	-27	0
1.022500	-423	-938	786	-24428	-64	-12105	-4850	-15529	-213	-12597	-8266	-15757	-212	-12401	-9691	-13181	-53	-996	9768	-26656	-61	-15820	7945	-24317	-185	-14426	7958	-20186	-162	-12797	9535	-11189	-149	-127	-121	-66	-60	-59	-107	38	-149	16	36	-75	-19	-59	75	-30	0
1.023333	-393	-818	567	-24523	-67	-11983	-4750	-15537	-263	-12435	-8099	-15806	-224	-12262	-9524	-13227	-59	-599	9506	-26791	-81	-15717	8051	-24515	-193	-14296	8153	-20178	-178	-12637	9697	-10949	-151	-128	-122	-68	-69	-64	-110	56	-153	12	33	-78	-24	-61	78	-32	-5
1.024167	-448	-676	313	-24616	-75	-11881	-4666	-15561	-249	-12279	-7947	-15858	-243	-12127	-9365	-13280	-69	-200	9256	-26924	-68	-15606	8153	-24705	-183	-14161	8332	-20149	-199	-12476	9840	-10707	-152	-133	-119	-70	-63	-58	-104	40	-152	17	33	-75	-23	-57	79	-33	-3
1.025000	-508	-493	35	-24712	-77	-11754	-4597	-15587	-245	-12129	-7810	-15904	-274	-11995	-9212	-13338	-72	199	9019	-27053	-90	-15492	8222	-24893	-208	-14023	8503	-20131	-219	-12308	9966	-10468	-152	-128	-121	-67	-63	-62	-107	36	-155	17	35	-75	-25	-59	81	-30	-5
1.025833	-421	-282	-269	-24808	-51	-11645	-4544	-15621	-236	-11987	-7690	-15950	-402	-11864	-9073	-13405	-68	588	8799	-27181	-96	-15370	8307	-25071	-210	-13888	8668	-20092	-203	-12144	10083	-10235	-153	-126	-146	-70	-64	-61	-105	40	-150	18	35	-76	-19	-58	78	-30	-3
1.026667	-358	-47	-598	-24911	-74	-11543	-4507	-15658	-221	-11858	-7592	-16001	-351	-11740	-8948	-13474	-64	971	8592	-27302	-70	-15258	8369	-25241	-193	-13754	8824	-20043	-176	-11979	10181	-10002	-149	-126	-121	-69	-60	-56	-104	38	-151	18	34	-68	-21	-55	82	-25	0
1.027500	-334	213	-947	-25012	-75	-11444	-4487	-15698	-237	-11734	-7518	-16050	-230	-11618	-8837	-13548	-67	1337	8407	-27418	-61	-15116	8421	-25398	-186	-13620	8972	-19977	-178	-11813	10269	-9776	-151	-127	-119	-65	-59	-58	-103	42	-151	18	35	-73	-18	-55	81	-30	0
1.028333	-272	495	-1313	-25116	-62	-11349	-4480	-15735	-206	-11615	-7461	-16104	-200	-11501	-8742	-13623	-64	1691	8251	-27526	-57	-14984	8463	-25546	-176	-13487	9112	-19911	-173	-11648	10345	-9557	-149	-125	-119	-69	-61	-56	-103	40	-150	-3	35	-76	-18	-55	85	-27	2
1.029167	-220	796	-1691	-25207	-63	-11265	-4492	-15775	-197	-11503	-7425	-16156	-203	-11396	-8668	-13703	-64	2021	8084	-27624	-59	-14852	8501	-25676	-172	-13352	9250	-19829	-173	-11495	10413	-9346	-150	-126	-120	-65	-58	-58	-102	43	-149	19	38	-72	-18	-55	85	-29	0
1.030000	-169	1112	-2071	-25316	-64	-11177	-4514	-15823	-215	-11396	-7417	-16213	-143	-11291	-8608	-13769	-53	2333	7945	-27710	-62	-14713	8533	-25798	-177	-13223	9374	-19737	-171	-11324	10474	-9141	-149	-127	-120	-67	-62	-55	-103	37	-156	16	35	-76	-19	-52	82	-32	-1
1.030833	-154	1434	-2461	-25421	-64	-11105	-4557	-15869	-191	-11272	-7425	-16274	-142	-11200	-8575	-13856	-47	2621	7804	-27789	-91	-14577	8563	-25907	-179	-13093	9493	-19638	-174	-11169	10529	-8941	-152	-129	-125	-62	-64	-61	-107	39	-145	15	33	-77	-22	-61	81	-30	0
1.031667	-132	1777	-2842	-25525	-52	-11036	-4596	-15915	-173	-11190	-7459	-16334	-181	-11115	-8559	-13928	-45	2883	7677	-27849	-107	-14439	8590	-26001	-158	-12962	9603	-19526	-174	-11017	10586	-8746	-153	-128	-122	-72	-65	-62	-110	35	-154	13	30	-85	-29	-61	78	-33	-3
1.032500	-130	2124	-3219	-25623	-58	-10971	-4646	-15958	-158	-11092	-7506	-16390	-137	-11029	-8562	-13994	-48	3133	7559	-27887	-91	-14299	8624	-26082	-154	-12828	9740	-19395	-159	-10864	10652	-8549	-149	-127	-126	-68	-64	-59	-105	38	-153	15	32	-77	-23	-60	80	-33	-3
1.033333	-128	2480	-3575	-25721	-62	-10907	-4695	-15997	-167	-10988	-7577	-16443	-203	-10945	-8578	-14051	-57	3357	7448	-27903	-76	-14156	8657	-26142	-171	-12694	9804	-19254	-155	-10718	10719	-8357	-152	-129	-124	-67	-61	-59	-113	38	-126	17	32	-111	-24	-59	80	-31	0
1.034167	-111	2837	-3929	-25816	-83	-10844	-4749	-16033	-153	-10882	-7641	-16486	-282	-10865	-8613	-14110	-62	3558	7337	-27901	-84	-14018	8691	-26196	-154	-12553	9890	-19096	-155	-10568	10791	-8164	-148	-137	-125	-66	-63	-61	-107	41	-151	19	33	-76	-21	-60	80	-30	0
1.035000	-98	3192	-4228	-25903	-55	-10780	-4803	-16069	-156	-10779	-7732	-16530	-64	-10793	-8668	-14157	-60	3736	7222	-27877	-110	-13880	8725	-26237	-152	-12409	9960	-18925	-159	-10442	10867	-7978	-148	-127	-120	-66	-63	-61	-105	40	-150	20	35	-80	-26	-59	85	-30	0
1.035833	-100	3546	-4520	-25993	-73	-10720	-4823	-16097	-186	-10673	-7828	-16564	35	-10720	-8730	-14201	-60	3891	7104	-27832	-122	-13743	8769	-26268	-148	-12268	10028	-18736	-135	-10279	10953	-7794	-150	-124	-121	-68	-65	-62	-104	42	-152	19	32	-79	-22	-57	82	-31	0
1.036667	-110	3898	-4785	-26066	-78	-10651	-4892	-16120	-186	-10567	-7932	-16592	-174	-10645	-8807	-14236	-61	4016	6989	-27766	-128	-13604	8813	-26286	-150	-12121	10076	-18536	-160	-10188	11039	-7607	-147	-129	-122	-66	-65	-62	-104	41	-150	16	23	-78	1	-60	80	-32	0
1.037500	-124	4238	-5003	-26136	-64	-10581	-4922	-16135	-184	-10462	-8039	-16611	-149	-10567	-8885	-14261	-59	4137	6870	-27681	-131	-13467	8858	-26297	-169	-11971	10120	-18320	-135	-10072	11138	-7422	-147	-126	-122	-67	-64	-64	-107	38	-150	19	32	-79	-21	-58	80	-33	0
1.038333	-56	4569	-5230	-26190	-69	-10499	-4949	-16146	-165	-10351	-8144	-16626	-65	-10485	-8974	-14308	-62	4231	6756	-27575	-146	-13323	8906	-26301	-143	-11817	10149	-18091	-138	-9968	11236	-7244	-151	-130	-125	-68	-67	-60	-107	40	-152	33	28	-81	-24	-61	78	-32	-4
1.039167	41	4885	-5402	-26233	-83	-10413	-4964	-16149	-149	-10242	-8245	-16626	-130	-10396	-9061	-14296	-63	4305	6625	-27453	-151	-13184	8954	-26295	-138	-11668	10172	-17849	-148	-9877	11343	-7070	-154	-132	-124	-68	-66	-63	-113	40	-155	18	29	-80	-24	-61	80	-32	-5
1.040000	39	5187	-5561	-26262	-75	-10310	-4961	-16148	-167	-10132	-8335	-16624	-176	-10301	-9158	-14305	-58	4360	6501	-27320	-141	-13029	9007	-26279	-164	-11511	10186	-17594	-141	-9795	11451	-6903	-153	-133	-125	-72	-64	-62	-109	34	-158	17	30	-79	-23	-63	76	-38	-5
1.040833	27	5479	-5691	-26270	-75	-10214	-4951	-16140	-187	-10014	-8429	-16617	-153	-10193	-9226	-14301	-61	4400	6384	-27168	-134	-12867	9064	-26255	-148	-11342	10199	-17325	-136	-9719	11568	-6733	-168	-131	-122	-66	-60	-61	-104	39	-152	20	33	-75	-25	-58	81	-30	2
1.041667	27	5752	-5794	-26255	-69	-10058	-4917	-16117	-167	-9897	-8481	-16603	-104	-10073	-9295	-14293	-47	4422	6263	-27005	-134	-12684	9127	-26217	-139	-11179	10207	-17052	-117	-9656	11684	-6578	-152	-133	-120	-66	-60	-58	-107	42	-152	15	33	-75	-22	-57	81	-32	-5
1.042500	-5	6003	-5881	-26226	-68	-9902	-4880	-16096	-165	-9781	-8539	-16595	-375	-9948	-9359	-14277	-50	4426	6143	-26842	-133	-12519	9185	-26150	-134	-11018	10216	-16773	-114	-9601	11805	-6429	-148	-130	-120	-67	-60	-57	-103	40	-152	18	32	-76	-21	-59	82	-29	0
1.043333	-92	6233	-5954	-26169	-70	-9749	-4833	-16063	-194	-9668	-8578	-16578	-472	-9811	-9412	-14270	-57	4410	6031	-26670	-144	-12325	9251	-26124	-139	-10851	10231	-16487	-120	-9556	11922	-6293	-152	-131	-119	-65	-62	-58	-103	37	-121	20	19	-73	-21	-58	80	-32	0
1.044167	-203	6443	-6009	-26091	-76	-9576	-4780	-16029	-182	-9540	-8601	-16562	-101	-9661	-9450	-14230	-50	4380	5921	-26499	-149	-12121	9317	-26057	-149	-10689	10252	-16199	-124	-9522	12073	-6163	-149	-128	-120	-65	-64	-58	-107	40	-151	16	32	-74	-18	-59	82	-29	-3
1.045000	-308	6627	-6056	-25988	-68	-9386	-4727	-15991	-168	-9417	-8608	-16547	-196	-9511	-9481	-14199	-57	4326	5816	-26305	-129	-11899	9389	-25978	-160	-10523	10284	-15913	-122	-9491	12169	-6058	-150	-129	-121	-67	-63	-58	-104	41	-150	15	34	-76	-24	-59	80	-12	-3
1.045833	-558	6786	-6090	-25866	-68	-9188	-4666	-15950	-186	-9293	-8604	-16538	-276	-9348	-9495	-14166	-53	4267	5720	-26158	-82	-11666	9469	-25888	-154	-10365	10329	-15630	-127	-9463	12298	-5960	-148	-128	-122	-65	-63	-56	-102	40	-150	15	32	-76	-18	-57	81	-30	0
1.046667	-828	6922	-6115	-25719	-75	-8972	-4612	-15906	-183	-9165	-8586	-16525	-162	-9181	-9502	-14131	-43	4169	5627	-25987	-84	-11416	9554	-25779	-152	-10207	10397	-15342	-131	-9435	12433	-5883	-152	-129	-121	-66	-62	-53	-102	40	-151	19	36	-73	-17	-56	80	-32	-1
1.047500	-763	7031	-6155	-25554	-69	-8788	-4561	-15861	-188	-9039	-8559	-16515	-113	-9016	-9499	-14092	-53	4093	5546	-25826	-86	-11161	9645	-25659	-155	-10052	10479	-15063	-127	-9421	12571	-5821	-146	-128	-120	-66	-60	-58	-102	40	-151	16	33	-75	-21	-59	80	-29	0
1.048333	-429	7114	-6138	-25373	-60	-8538	-4521	-15820	-167	-8913	-8529	-16509	-166	-8852	-9489	-14056	-56	3987	5469	-25668	-63	-10898	9742	-25522	-142	-9902	10583	-14786	-136	-9381	12722	-5778	-152	-130	-121	-69	-67	-57	-102	39	-149	9	34	-77	-24	-57	78	-29	-1
1.049167	-459	7171	-6135	-25179	-73	-8323	-4490	-15776	-153	-8785	-8491	-16504	-284	-8688	-9471	-14013	-46	3879	5406	-25516	-67	-10627	9850	-25366	-148	-9756	10718	-14508	-135	-9347	12882	-5744	-148	-127	-120	-68	-60	-58	-101	43	-149	19	33	-76	-22	-55	82	-27	0
1.050000	-798	7203	-6121	-24976	-57	-8106	-4470	-15729	-133	-8654	-8453	-16496	-186	-8531	-9448	-13972	-18	3762	5346	-25369	-57	-10353	9980	-25195	-168	-9618	10868	-14226	-144	-9298	13054	-5726	-151	-131	-121	-68	-65	-58	-103	43	-155	17	35	-77	-39	-56	82	-29	-4
1.050833	-1011	7210	-6095	-24760	-75	-7896	-4467	-15698	-135	-8550	-8422	-16488	-243	-8384	-9427	-13930	-57	3646	5303	-25228	-33	-10080	10118	-25012	-155	-9480	11047	-13950	-150	-9249	13237	-5714	-147	-149	-122	-68	-57	-60	-107	37	-153	15	33	-78	-26	-59	76	-31	-4
1.051667	-1532	7191	-6059	-24545	-51	-7695	-4482	-15643	-146	-8400	-8396	-16480	-294	-8243	-9406	-13898	-45	3540	5262	-25080	-38	-9816	10270	-24811	-152	-9346	11254	-13665	-148	-9187	13442	-5711	-148	-128	-122	-67	-63	-73	-109	38	-151	13	35	-78	-23	-51	80	-31	-6
1.052500	-1964	7150	-6005	-24322	-66	-7505	-4511	-15598	-137	-8277	-8382	-16470	-343	-8114	-9388	-13853	-45	3431	5236	-24962	-39	-9556	10442	-24590	-158	-9216	11490	-13378	-155	-9112	13670	-5706	-148	-128	-122	-65	-62	-57	-105	38	-150	15	35	-77	-25	-60	80	-33	0
1.053333	-2262	7090	-5933	-24106	-67	-7326	-4552	-15554	-133	-8151	-8381	-16454	-246	-7993	-9375	-13818	-62	3348	5221	-24838	-45	-9310	10631	-24360	-127	-9090	11741	-13081	-161	-9029	13916	-5699	-150	-127	-119	-61	-64	-56	-104	41	-152	15	38	-75	-22	-55	79	-31	0
1.054167	-2408	7003	-5846	-23896	-53	-7156	-4610	-15511	-94	-8030	-8395	-16432	-190	-7888	-9370	-13778	-62	3281	5215	-24717	-22	-9073	10836	-24109	-132	-8963	12022	-12769	-161	-8992	14179	-5684	-149	-128	-120	-64	-60	-62	-107	40	-151	17	36	-73	-24	-59	79	-31	2
1.055000	-2360	6911	-5746	-23695	-64	-7006	-4686	-15466	-97	-7911	-8422	-16408	-247	-7789	-9369	-13742	-52	3239	5221	-24602	-11	-8853	11058	-23846	-132	-8841	12318	-12456	-176	-8840	14467	-5661	-148	-126	-119	-65	-61	-60	-108	37	-148	19	36	-70	-23	-56	80	-34	0
1.055833	-2329	6790	-5638	-23504	-69	-6865	-4771	-15422	-111	-7802	-8470	-16383	-242	-7700	-9383	-13709	-66	3226	5228	-24491	-5	-8647	11302	-23575	-141	-8723	12628	-12130	-180	-8738	14772	-5631	-150	-130	-121	-65	-62	-59	-105	39	-152	15	33	-74	-24	-58	79	-32	0
1.056667	-1847	6664	-5503	-23331	-63	-6734	-4875	-15378	-126	-7695	-8531	-16354	-309	-7590	-9404	-13676	-81	3241	5245	-24387	-8	-8464	11557	-23295	-152	-8599	12947	-11791	-170	-8628	15093	-5565	-152	-129	-122	-69	-65	-64	-112	37	-153	17	30	-78	-29	-60	77	-34	-7
1.057500	-2080	6523	-5362	-23179	-69	-6624	-4987	-15334	-122	-7594	-8608	-16318	-320	-7553	-9436	-13645	-73	3306	5271	-24288	-17	-8290	11828	-23001	-142	-8481	13274	-11445	-184	-8485	15433	-5484	-151	-129	-122	-69	-63	-60	-107	38	-156	17	28	-78	-25	-59	79	-34	-4
1.058333	-3818	6378	-5212	-23033	-68	-6510	-5099	-15285	-117	-7498	-8704	-16276	-309	-7481	-9481	-13608	-62	3402	5299	-24196	0	-8128	12107	-22704	-171	-8353	13602	-11081	-179	-8400	15781	-5375	-151	-132	-119	-65	-64	-62	-110	45	-159	16	30	-78	-24	-58	81	-33	-4
1.059167	-3989	6228	-5055	-22911	-77	-6406	-5223	-15236	-129	-7404	-8805	-16226	-310	-7418	-9528	-13576	-67	3533	5327	-24109	-27	-7978	12393	-22398	-194	-8227	13929	-10714	-172	-8289	16141	-5246	-155	-129	-121	-68	-65	-62	-107	35	-152	16	32	-77	-23	-57	78	-35	-5
1.060000	-2955	6082	-4893	-22808	-67	-6311	-5352	-15191	-135	-7317	-8914	-16178	-273	-7354	-9586	-13535	-75	3705	5355	-24027	-24	-7832	12680	-22085	-173	-8095	14246	-10343	-173	-8179	16499	-5088	-149	-130	-120	-65	-62	-62	-117	34	-155	25	35	-75	-24	-58	79	-33	0
1.060833	-2507	5941	-4729	-22726	-61	-6218	-5503	-15135	-128	-7232	-9033	-16121	-351	-7293	-9652	-13495	-81	3915	5380	-23951	-3	-7691	12977	-21766	-164	-7955	14552	-9974	-189	-8064	16862	-4907	-146	-127	-120	-65	-50	-59	-103	40	-149	17	33	-74	-19	-53	84	-30	-1
1.061667	-2137	5800	-4569	-22671	-61	-6126	-5605	-15087	-131	-7153	-9152	-16062	-257	-7228	-9722	-13450	-75	4159	5397	-23877	-6	-7549	13262	-21446	-179	-7821	14838	-9608	-200	-7956	17215	-4707	-149	-129	-119	-64	-61	-59	-105	42	-158	13	30	-73	-19	-57	84	-30	-5
1.062500	-1663	5667	-4417	-22610	-60	-6036	-5727	-15045	-111	-7078	-9270	-16001	-119	-7164	-9804	-13404	-69	4428	5404	-23817	-40	-7405	13539	-21122	-198	-7674	15105	-9254	-199	-7846	17562	-4500	-149	-128	-119	-63	-65	-58	-109	41	-150	18	35	-72	-22	-56	84	-35	0
1.063333	-980	5554	-4273	-22622	-62	-5942	-5850	-15002	-100	-7000	-9387	-15950	-153	-7095	-9882	-13348	-63	4723	5402	-23754	-55	-7253	13801	-20798	-201	-7526	15346	-8914	-191	-7738	17901	-4280	-147	-122	-118	-55	-60	-55	-104	41	-151	12	34	-74	-22	-55	80	-28	0
1.064167	-423	5453	-4148	-22630	-50	-5847	-5958	-14966	-110	-6923	-9495	-15872	-161	-7022	-9962	-13295	-53	5032	5381	-23695	-64	-7094	14052	-20471	-189	-7372	15565	-8589	-173	-7634	18222	-4072	-146	-126	-124	-65	-60	-58	-105	42	-151	19	30	-75	-17	-56	81	-26	2
1.065000	41	5363	-4036	-22660	-58	-5746	-6063	-14937	-116	-6845	-9598	-15807	-212	-6940	-10034	-13235	-73	5350	5346	-23634	-96	-6928	14281	-20140	-207	-7223	15754	-8303	-178	-7488	18527	-3880	-152	-128	-122	-66	-66	-53	-110	39	-159	18	32	-79	-26	-59	78	-30	-10
1.065833	500	5290	-3944	-22714	-77	-5639	-6147	-14919	-125	-6759	-9679	-15736	-283	-6860	-10114	-13169	-78	5674	5297	-23564	-92	-6741	14501	-19801	-207	-7058	15931	-8037	-187	-7337	18818	-3711	-150	-126	-122	-68	-64	-59	-104	41	-151	19	36	-76	-24	-57	81	-27	-3
1.066667	955	5244	-3863	-22772	-72	-5517	-6224	-14896	-94	-6664	-9743	-15661	-166	-6760	-10180	-13099	-34	6001	5239	-23489	-78	-6541	14697	-19460	-214	-6894	16075	-7811	-166	-7171	19091	-3579	-148	-124	-120	-66	-63	-59	-104	42	-159	18	34	-77	-24	-56	84	-26	2
1.067500	1363	5210	-3803	-22859	-63	-5386	-6280	-14890	-88	-6561	-9788	-15581	-115	-6653	-10232	-13018	-78	6315	5156	-23412	-69	-6328	14874	-19106	-229	-6723	16198	-7616	-159	-6975	19349	-3495	-149	-127	-120	-65	-62	-59	-102	43	-152	19	36	-73	-22	-56	82	-23	-4
1.068333	1665	5193	-3766	-22946	-65	-5250	-6318	-14894	-88	-6463	-9815	-15507	-143	-6542	-10270	-12936	-77	6608	5065	-23319	-66	-6099	15030	-18767	-216	-6555	16303	-7466	-155	-6755	19592	-3470	-133	-125	-118	-67	-60	-61	-101	45	-147	19	32	-75	-21	-56	85	-24	2
1.069167	1956	5192	-3752	-23053	-74	-5105	-6336	-14907	-64	-6328	-9817	-15418	-132	-6424	-10303	-12852	-73	6873	4960	-23216	-41	-5860	15151	-18413	-215	-6373	16396	-7356	-141	-6502	19815	-3514	-147	-125	-119	-63	-62	-59	-103	44	-147	23	38	-70	-19	-61	87	-25	3
1.070000	2183	5210	-3753	-23164	-60	-4948	-6327	-14912	-73	-6211	-9795	-15334	-122	-6295	-10310	-12764	-64	7131	4847	-23102	-55	-5595	15290	-18055	-216	-6192	16467	-7299	-127	-6214	20023	-3639	-150	-125	-118	-66	-63	-57	-104	11	-151	24	36	-75	-25	-56	82	-28	-1
1.070833	2310	5235	-3780	-23288	-61	-4785	-6303	-14955	-95	-6045	-9746	-15248	-96	-6158	-10308	-12673	-63	7343	4725	-22979	-96	-5323	15393	-17689	-206	-6007	16529	-7285	-132	-5894	20217	-3844	-149	-125	-121	-68	-65	-58	-107	41	-152	18	34	-76	-22	-56	82	-27	-1
1.071667	2429	5274	-3820	-23410	-72	-4613	-6249	-14989	-101	-5890	-9672	-15156	-51	-6016	-10282	-12574	-67	7521	4601	-22834	-91	-5030	15485	-17322	-240	-5811	16585	-7318	-152	-5543	20392	-4130	-148	-127	-99	-64	-63	-61	-107	47	-151	19	34	-76	-24	-60	81	-28	-1
1.072500	2500	5318	-3876	-23535	-76	-4442	-6171	-15018	-117	-5722	-9572	-15065	12	-5869	-10229	-12488	-61	7670	4474	-22682	-111	-4728	15564	-16945	-276	-5605	16636	-7396	-196	-5155	20556	-4502	-149	-128	-118	-67	-59	-61	-107	41	-152	20	46	-79	-22	-52	94	-28	0
1.073333	2545	5360	-3945	-23651	-90	-4261	-6075	-15052	-117	-5541	-9448	-14973	-31	-5717	-10161	-12396	-44	7758	4355	-22523	-128	-4404	15632	-16573	-311	-5395	16680	-7525	-219	-4747	20699	-4961	-166	-128	-124	-67	-63	-62	-107	38	-154	15	32	-77	-26	-58	79	-31	-6
1.074167	2544	5425	-4026	-23762	-86	-4089	-5941	-15087	-117	-5356	-9292	-14871	-44	-5558	-10065	-12305	-39	7817	4247	-22349	-126	-4079	15691	-16193	-345	-5164	16730	-7690	-211	-4316	20829	-5494	-147	-128	-116	-65	-62	-57	-107	40	-150	18	35	-74	-17	-53	82	-30	0
1.075000	2524	5481	-4111	-23860	-72	-3904	-5784	-15111	-116	-5160	-9116	-14771	-132	-5402	-9951	-12209	-43	7838	4144	-22170	-118	-3715	15744	-15808	-344	-4924	16777	-7900	-207	-3882	20931	-6096	-144	-124	-120	-69	-64	-57	-99	41	-153	17	35	-75	-22	-53	82	-32	0
1.075833	2490	5532	-4202	-23944	-83	-3731	-5606	-15123	-119	-4964	-8917	-14672	-127	-5248	-9813	-12123	-45	7819	4054	-21987	-115	-3348	15786	-15431	-334	-4666	16827	-8148	-176	-3437	21018	-6757	-149	-126	-120	-72	-65	-59	-105	39	-154	18	33	-75	-22	-55	84	-30	-6
1.076667	2424	5576	-4298	-24013	-77	-3563	-5405	-15131	-124	-4769	-8702	-14572	50	-5117	-9658	-12037	-59	7767	3969	-21799	-86	-2966	15827	-15052	-307	-4398	16869	-8433	-160	-3002	21073	-7468	-147	-130	-119	-39	-63	-58	-104	42	-152	19	34	-75	-23	-57	82	-33	-4
1.077500	2304	5609	-4393	-24053	-68	-3407	-5184	-15124	-111	-4579	-8467	-14473	58	-4948	-9486	-11952	-64	7670	3901	-21618	-102	-2565	15860	-14680	-299	-4108	16911	-8751	-183	-2581	21101	-8219	-151	-127	-120	-67	-63	-60	-105	36	-152	19	33	-78	-28	-55	79	-33	5
1.078333	2096	5635	-4490	-24066	-64	-3266	-4945	-15108	-99	-4392	-8219	-14376	-40	-4807	-9301	-11874	-58	7556	3845	-21436	-120	-2169	15886	-14307	-303	-3803	16949	-9099	-200	-2188	21099	-8987	-152	-130	-111	-66	-62	-61	-105	39	-154	18	33	-76	-25	-58	79	-32	-3
1.079167	1959	5641	-4579	-24053	-62	-3129	-4690	-15080	-96	-4212	-7954	-14280	-22	-4679	-9110	-11795	-67	7412	3794	-21265	-88	-1763	15908	-13946	-272	-3479	16978	-9478	-170	-1819	21063	-9759	-152	-131	-119	-67	-67	-60	-107	37	-159	16	34	-109	-25	-58	81	-32	-6
1.080000	1851	5630	-4661	-24001	-70	-3028	-4420	-15032	-113	-4047	-7681	-14188	15	-4551	-8888	-11720	-64	7241	3755	-21088	-46	-1339	15925	-13585	-233	-3134	16999	-9876	-133	-1496	20992	-10525	-154	-132	-118	-43	-62	-55	-104	38	-152	18	32	-72	-19	-56	79	-33	-5
1.080833	1747	5605	-4735	-23915	-69	-2901	-4132	-14978	-111	-3885	-7400	-14094	-70	-4434	-8670	-11642	-55	7056	3721	-20920	-60	-912	15933	-13223	-230	-2779	17007	-10291	-135	-1215	20873	-11262	-148	-129	-118	-66	-60	-56	-104	40	-151	19	33	-73	-22	-56	81	-43	0
1.081667	1644	5556	-4801	-23791	-72	-2805	-3842	-14909	-114	-3749	-7119	-14010	-36	-4332	-8455	-11570	-75	6853	3680	-20765	-60	-488	15927	-12893	-217	-2404	16997	-10727	-170	-986	20715	-11958	-150	-133	-124	-69	-66	-62	-104	37	-153	16	32	-77	-22	-60	80	-32	-1
1.082500	1507	5483	-4858	-23629	-67	-2731	-3545	-14836	-117	-3608	-6841	-13929	128	-4239	-8236	-11497	-88	6639	3644	-20614	-40	-62	15918	-12564	-184	-2022	16967	-11166	-164	-806	20518	-12644	-146	-130	-120	-64	-61	-57	-102	35	-150	17	32	-78	-21	-55	82	-31	0
1.083333	1378	5386	-4912	-23424	-60	-2661	-3240	-14742	-99	-3483	-6561	-13849	39	-4154	-8015	-11419	-95	6416	3598	-20470	-45	354	15891	-12242	-156	-1629	16919	-11618	-165	-675	20274	-13260	-149	-130	-122	-67	-61	-56	-104	39	-151	17	33	-75	-23	-55	82	-31	0
1.084167	1227	5270	-4941	-23181	-65	-2609	-2941	-14650	-126	-3376	-6284	-13758	-61	-4083	-7797	-11345	-97	6201	3549	-20331	-45	763	15847	-11932	-142	-1232	16849	-12073	-178	-593	19987	-13817	-148	-128	-119	-67	-62	-56	-108	38	-152	10	33	-83	-22	-59	81	-31	-1
1.085000	980	5137	-4979	-22903	-66	-2566	-2644	-14557	-150	-3280	-6016	-13708	34	-4025	-7593	-11272	-88	5961	3490	-20197	-38	1154	15780	-11633	-136	-838	16762	-12523	-144	-557	19656	-14310	-151	-125	-119	-67	-62	-58	-103	36	-151	17	34	-77	-21	-57	84	-34	-1
1.085833	643	4964	-5004	-22589	-70	-2527	-2355	-14456	-141	-3200	-5752	-13642	-1	-3977	-7395	-11194	-81	5719	3426	-20063	-52	1532	15696	-11349	-135	-445	16641	-12967	-141	-557	19282	-14743	-145	-129	-120	-66	-63	-57	-108	40	-151	3	33	-77	-9	-58	81	-28	0
1.086667	386	4778	-5027	-22240	-61	-2499	-2073	-14353	-129	-3123	-5499	-13580	-97	-3940	-7204	-11117	-82	5518	3348	-19935	-61	1890	15588	-11072	-144	-61	16508	-13394	-156	-585	18869	-15113	-166	-129	-120	-65	-65	-56	-104	38	-150	19	36	-76	-25	-57	81	-27	1
1.087500	96	4575	-5051	-21862	-63	-2461	-1805	-14251	-117	-3060	-5261	-13524	-203	-3909	-7028	-11041	-84	5304	3265	-19812	-52	2223	15454	-10812	-149	308	16348	-13813	-167	-638	18418	-15422	-149	-127	-122	-64	-61	-58	-105	37	-161	17	35	-101	-24	-58	82	-26	1
1.088333	-256	4356	-5081	-21468	-76	-2428	-1556	-14150	-113	-3002	-5031	-13461	-229	-3890	-6859	-10963	-78	5094	3165	-19687	-57	2532	15293	-10565	-153	656	16174	-14204	-187	-705	17936	-15677	-148	-126	-119	-64	-62	-58	-103	40	-152	22	36	-74	-23	-56	82	-27	-3
1.089167	-404	4121	-5114	-21046	-81	-2392	-1323	-14056	-107	-2950	-4815	-13409	-34	-3896	-6707	-10892	-64	4899	3062	-19565	-68	2810	15105	-10332	-168	989	15977	-14581	-188	-778	17421	-15884	-146	-126	-115	-63	-55	-58	-104	41	-167	17	37	-75	-19	-61	81	-28	1
1.090000	-486	3870	-5163	-20622	-77	-2356	-1117	-13963	-110	-2904	-4612	-13356	-25	-3877	-6572	-10818	-55	4715	2950	-19446	-67	3054	14882	-10117	-185	1291	15767	-14931	-211	-851	16887	-16049	-148	-129	-125	-68	-69	-61	-107	37	-155	15	32	-79	-24	-60	77	-30	-5
1.090833	-444	3610	-5224	-20178	-84	-2316	-931	-13872	-115	-2869	-4426	-13310	-171	-3886	-6451	-10757	-79	4540	2825	-19328	-72	3274	14646	-9916	-195	1560	15547	-15255	-250	-909	16331	-16181	-148	-128	-124	-69	-64	-60	-107	37	-154	15	29	-62	-26	-64	79	-29	-3
1.091667	-615	3346	-5298	-19730	-75	-2266	-769	-13780	-116	-2832	-4256	-13253	-155	-3890	-6336	-10694	-79	4383	2705	-19212	-73	3457	14367	-9731	-190	1797	15320	-15550	-235	-943	15794	-16285	-151	-128	-122	-69	-64	-62	-108	34	-155	17	33	-80	-22	-59	79	-31	0
1.092500	-1550	3078	-5393	-19281	-73	-2210	-616	-13694	-108	-2801	-4096	-13203	-67	-3910	-6247	-10640	-73	4241	2577	-19098	-86	3616	14080	-9564	-178	2001	15085	-15816	-225	-958	15186	-16373	-148	-128	-125	-67	-62	-60	-107	38	-151	11	35	-77	-23	-61	78	-32	0
1.093333	-1985	2810	-5510	-18843	-80	-2157	-494	-13606	-104	-2778	-3957	-13152	-26	-3926	-6152	-10597	-90	4114	2448	-18991	-74	3735	13784	-9414	-179	2164	14846	-16053	-231	-943	14611	-16453	-150	-128	-122	-67	-65	-61	-108	40	-154	17	36	-78	-23	-58	84	-38	0
1.094167	-1877	2541	-5654	-18409	-69	-2095	-391	-13522	-119	-2763	-3799	-13104	-12	-3958	-6078	-10567	-82	3999	2312	-18889	-65	3829	13451	-9284	-193	2298	14600	-16263	-239	-896	14036	-16531	-147	-127	-119	-45	-63	-58	-108	37	-134	19	36	-76	-23	-58	80	-31	0
1.095000	-1944	2279	-5815	-17994	-80	-2028	-307	-13438	-98	-2753	-3719	-13059	-39	-3987	-6015	-10547	-66	3903	2175	-18795	-82	3890	13113	-9174	-202	2401	14354	-16449	-233	-818	13455	-16611	-145	-127	-118	-65	-64	-63	-107	39	-150	20	37	-74	-18	-59	81	-28	1
1.095833	-1383	2018	-6012	-17590	-72	-1974	-236	-13353	-101	-2755	-3625	-13012	-46	-4030	-5965	-10540	-60	3823	2031	-18709	-68	3922	12778	-9085	-217	2443	14107	-16612	-212	-707	12916	-16704	-147	-128	-119	-65	-59	-58	-104	42	-148	21	35	-74	-19	-58	81	-31	2
1.096667	-1228	1768	-6236	-17205	-66	-1917	-185	-13270	-126	-2762	-3547	-12969	-69	-4063	-5921	-10545	-49	3742	1888	-18639	-74	3925	12437	-9022	-208	2465	13860	-16753	-186	-585	12379	-16808	-145	-125	-118	-68	-61	-59	-104	38	-148	19	35	-75	-19	-57	84	-27	0
1.097500	-1520	1521	-6488	-16845	-81	-1864	-147	-13189	-130	-2781	-3491	-12929	-108	-4113	-5888	-10559	-61	3675	1733	-18577	-95	3900	12108	-8985	-213	2447	13613	-16870	-180	-409	11858	-16936	-149	-127	-121	-67	-66	-58	-107	49	-153	13	35	-77	-24	-59	79	-33	-1
1.098333	-1341	1284	-6786	-16507	-77	-1819	-122	-13107	-110	-2806	-3452	-12893	-46	-4158	-5855	-10588	-57	3617	1584	-18530	-108	3847	11786	-8973	-217	2398	13353	-16972	-195	-229	11366	-17077	-152	-130	-126	-72	-64	-61	-111	35	-153	13	28	-81	-25	-57	80	-34	-5
1.099167	-952	1056	-7067	-16205	-78	-1775	-104	-13032	-122	-2839	-3429	-12861	-92	-4210	-5829	-10623	-53	3560	1431	-18489	-125	3779	11484	-8985	-194	2320	13126	-17043	-187	-33	10906	-17239	-156	-127	-124	-72	-66	-64	-104	37	-156	13	33	-79	-24	-59	80	-35	-7
1.100000	-792	837	-7386	-15925	-81	-1740	-92	-12948	-128	-2886	-3415	-12827	-119	-4252	-5796	-10661	-68	3512	1279	-18467	-132	3682	11200	-9027	-182	2215	12878	-17101	-154	168	10473	-17419	-151	-129	-125	-66	-63	-60	-111	37	-153	18	32	-79	-19	-58	80	-31	-3
1.100833	-609	639	-7722	-15672	-76	-1705	-84	-12868	-117	-2934	-3415	-12799	-181	-4299	-5749	-10699	-70	3464	1122	-18459	-105	3571	10944	-9092	-183	2093	12643	-17134	-162	372	10084	-17611	-150	-128	-119	-68	-65	-58	-105	39	-152	18	26	-78	-26	-58	84	-30	-1
1.101667	-382	446	-8090	-15460	-76	-1685	-86	-12795	-107	-2992	-3435	-12781	-204	-4342	-5720	-10740	-73	3410	960	-18454	-108	3442	10712	-9189	-193	1948	12399	-17153	-174	568	9717	-17817	-151	-129	-124	-66	-65	-58	-105	39	-153	15	35	-76	-21	-57	84	-30	-5
1.102500	-314	259	-8452	-15274	-67	-1674	-86	-12725	-98	-3057	-3448	-12762	-34	-4386	-5679	-10781	-58	3349	802	-18456	-124	3299	10509	-9310	-190	1787	12164	-17153	-146	748	9404	-18033	-151	-129	-117	-66	-60	-57	-113	36	-152	20	37	-70	-19	-57	82	-33	-1
1.103333	-116	89	-8829	-15132	-64	-1671	-95	-12664	-111	-3123	-3506	-12746	484	-4424	-5625	-10817	-48	3289	643	-18470	-121	3140	10330	-9460	-185	1619	11922	-17137	-133	908	9121	-18250	-148	-129	-120	-67	-59	-58	-104	38	-151	17	37	-69	-22	-56	76	-28	0
1.104167	492	-75	-9210	-15028	-63	-1679	-105	-12604	-93	-3200	-3559	-12737	608	-4447	-5564	-10846	-66	3214	484	-18488	-130	2968	10189	-9632	-178	1444	11680	-17107	-122	1042	8880	-18471	-150	-131	-121	-67	-62	-56	-104	41	-152	18	36	-75	-21	-55	85	-27	-5
1.105000	799	-228	-9642	-14971	-72	-1695	-118	-12556	-92	-3283	-3613	-12732	401	-4503	-5507	-10868	-63	3140	325	-18507	-118	2791	10069	-9830	-155	1261	11431	-17058	-124	1148	8680	-18680	-146	-130	-125	-65	-66	-57	-104	41	-152	15	30	-75	-21	-57	82	-30	-3
1.105833	704	-374	-9968	-14948	-51	-1719	-135	-12510	-97	-3372	-3675	-12730	297	-4537	-5440	-10884	-61	3049	158	-18520	-99	2608	9978	-10048	-116	1086	11182	-16997	-134	1215	8515	-18881	-151	-132	-121	-66	-63	-62	-105	39	-152	20	32	-74	-18	-59	84	-27	0
1.106667	869	-505	-10331	-14974	-60	-1756	-148	-12475	-92	-3466	-3738	-12719	200	-4574	-5373	-10887	-56	2958	8	-18531	-124	2420	9910	-10281	-116	914	10930	-16919	-114	1248	8393	-19062	-148	-129	-122	-69	-64	-58	-108	39	-153	17	28	-77	-25	-59	85	-31	-3
1.107500	1075	-631	-10686	-15045	-81	-1808	-167	-12448	-108	-3566	-3804	-12720	110	-4610	-5291	-10884	-63	2857	-143	-18532	-142	2231	9861	-10522	-104	753	10674	-16840	-117	1246	8313	-19220	-151	-126	-125	-68	-66	-78	-111	39	-152	15	33	-73	-24	-57	82	-29	0
1.108333	1553	-738	-11019	-15160	-67	-1866	-182	-12427	-100	-3676	-3859	-12708	-85	-4648	-5240	-10868	-63	2754	-289	-18515	-154	2045	9829	-10772	-88	605	10430	-16748	-127	1205	8273	-19347	-150	-129	-122	-65	-62	-57	-107	38	-153	18	35	-75	-22	-56	81	-43	-1
1.109167	1864	-840	-11328	-15315	-77	-1941	-202	-12401	-102	-3790	-3915	-12703	-155	-4691	-5177	-10849	-57	2652	-435	-18485	-116	1862	9808	-11028	-85	474	10149	-16645	-116	1131	8267	-19433	-146	-133	-120	-65	-60	-50	-107	40	-152	17	35	-74	-19	-56	82	-26	1
1.110000	1768	-931	-11616	-15513	-74	-2030	-227	-12409	-103	-3914	-3969	-12701	-145	-4742	-5125	-10827	-64	2553	-573	-18440	-96	1676	9792	-11283	-79	360	9880	-16548	-125	1024	8291	-19485	-150	-127	-122	-69	-60	-58	-108	40	-151	20	32	-77	-24	-57	80	-28	0
1.110833	1899	-1011	-11885	-15750	-58	-2140	-253	-12409	-83	-4049	-4020	-12691	-210	-4800	-5087	-10800	-113	2448	-721	-18376	-112	1489	9779	-11533	-75	259	9613	-16443	-132	888	8341	-19494	-149	-130	-124	-72	-68	-61	-108	36	-151	17	40	-78	-27	-60	76	-31	-4
1.111667	2018	-1080	-12129	-16016	-60	-2262	-276	-12412	-95	-4192	-4070	-12684	-354	-4865	-5059	-10770	-64	2355	-830	-18291	-98	1304	9764	-11769	-76	177	9346	-16344	-144	728	8414	-19444	-151	-130	-122	-69	-65	-59	-109	37	-152	17	32	-81	-25	-58	79	-30	0
1.112500	1917	-1135	-12351	-16302	-75	-2395	-321	-12423	-115	-4337	-4109	-12675	-466	-4935	-5043	-10738	-74	2273	-946	-18191	-91	1121	9742	-11987	-90	112	9090	-16241	-148	553	8508	-19345	-150	-130	-121	-70	-64	-56	-107	37	-153	17	35	-75	-21	-59	78	-29	-3
1.113333	1808	-1181	-12553	-16601	-74	-2550	-366	-12433	-96	-4494	-4165	-12664	-508	-5019	-5046	-10710	-83	2185	-1045	-18064	-111	935	9713	-12186	-114	62	8842	-16145	-162	362	8612	-19188	-149	-127	-121	-67	-63	-58	-107	36	-151	18	35	-76	-22	-60	76	-31	4
1.114167	1758	-1215	-12734	-16914	-69	-2720	-420	-12442	-82	-4656	-4216	-12653	-443	-5082	-5064	-10682	-80	2130	-1136	-17926	-130	743	9666	-12364	-113	21	8608	-16054	-154	161	8718	-18975	-150	-131	-122	-72	-66	-60	-108	38	-151	20	35	-76	-22	-57	79	-32	0
1.115000	1790	-1234	-12899	-17224	-62	-2908	-484	-12461	-85	-4820	-4273	-12646	-475	-5216	-5100	-10659	-85	2077	-1209	-17774	-115	543	9603	-12514	-111	-8	8389	-15973	-139	-39	8822	-18705	-151	-131	-128	-69	-63	-61	-110	37	-152	12	30	-77	-25	-60	75	-32	0
1.115833	1798	-1246	-13059	-17530	-55	-3108	-562	-12476	-93	-4992	-4334	-12634	-595	-5327	-5147	-10640	-81	2040	-1265	-17603	-127	335	9525	-12631	-127	-29	8194	-15887	-148	-238	8922	-18384	-148	-130	-124	-67	-62	-91	-111	36	-152	20	33	-77	-21	-57	78	-32	1
1.116667	2163	-1242	-13187	-17802	-68	-3316	-644	-12484	-70	-5159	-4403	-12620	-530	-5448	-5213	-10619	-78	2019	-1302	-17422	-125	121	9445	-12721	-119	-50	8027	-15806	-159	-437	8999	-18009	-150	-129	-122	-66	-64	-60	-112	37	-152	17	32	-77	-25	-62	79	-34	-4
1.117500	2614	-1227	-13321	-18071	-64	-3543	-742	-12496	-70	-5330	-4485	-12607	-501	-5576	-5284	-10598	-90	2014	-1321	-17232	-84	-108	9313	-12777	-122	-67	7887	-15730	-178	-629	9064	-17583	-150	-130	-122	-72	-52	-56	-112	24	-154	16	33	-79	-24	-59	79	-32	-3
1.118333	2070	-1201	-13442	-18295	-49	-3776	-849	-12502	-72	-5502	-4576	-12603	-592	-5713	-5377	-10579	-78	2021	-1308	-17037	-83	-340	9181	-12801	-136	-90	7777	-15647	-183	-815	9104	-17120	-149	-130	-126	-69	-63	-61	-110	37	-153	12	30	-77	-28	-61	77	-34	-3
1.119167	1506	-1172	-13552	-18479	-55	-4019	-968	-12511	-61	-5665	-4679	-12591	-511	-5852	-5471	-10550	-78	2042	-1288	-16834	-100	-585	9032	-12793	-138	-122	7706	-15559	-166	-991	9119	-16613	-150	-137	-124	-68	-66	-68	-111	35	-154	15	30	-79	-25	-59	79	-32	-4
1.120000	1233	-1130	-13649	-18613	-51	-4268	-1099	-12514	-63	-5846	-4792	-12570	-379	-5997	-5571	-10517	-77	2088	-1235	-16626	-94	-836	8853	-12752	-131	-155	7675	-15464	-165	-1160	9105	-16105	-152	-130	-125	-70	-64	-58	-110	38	-153	17	32	-76	-24	-59	79	-32	-4
1.120833	1050	-1078	-13728	-18699	-52	-4524	-1233	-12510	-80	-6012	-4916	-12548	-452	-6149	-5672	-10472	-82	2143	-1162	-16411	-83	-1087	8698	-12685	-127	-199	7678	-15354	-179	-1322	9065	-15567	-145	-128	-122	-67	-63	-55	-104	42	-154	20	32	-73	-23	-58	79	-29	0
1.121667	1074	-1027	-13798	-18729	-56	-4779	-1371	-12506	-72	-6181	-5044	-12515	-447	-6285	-5778	-10414	-82	2209	-1057	-16199	-86	-1338	8519	-12591	-132	-246	7724	-15234	-163	-1479	8990	-15027	-150	-126	-121	-65	-64	-56	-105	39	-151	19	35	-75	-19	-57	78	-34	-3
1.122500	377	-966	-13851	-18706	-47	-5046	-1523	-12499	-68	-6347	-5182	-12479	-432	-6430	-5887	-10342	-53	2290	-937	-15983	-64	-1590	8331	-12480	-142	-313	7802	-15096	-195	-1635	8889	-14488	-141	-128	-125	-64	-62	-51	-107	40	-156	16	35	-73	-22	-58	81	-31	1
1.123333	-329	-910	-13884	-18628	-49	-5310	-1671	-12487	-53	-6517	-5326	-12436	-496	-6578	-5999	-10257	-47	2375	-800	-15761	-93	-1829	8142	-12353	-148	-380	7914	-14946	-183	-1789	8765	-13966	-152	-131	-128	-70	-62	-59	-107	38	-154	15	33	-78	-21	-58	78	-29	-4
1.124167	-420	-856	-13892	-18498	-57	-5578	-1831	-12458	-95	-6688	-5475	-12379	-407	-6725	-6098	-10146	-66	2472	-643	-15540	-120	-2055	7959	-12212	-169	-452	8062	-14765	-198	-1939	8621	-13464	-153	-130	-124	-67	-93	-61	-109	37	-155	16	34	-76	-24	-58	80	-32	-5
1.125000	-117	-807	-13856	-18313	-46	-5845	-1988	-12453	-72	-6857	-5618	-12310	-430	-6867	-6204	-10023	-83	2570	-471	-15305	-111	-2263	7780	-12068	-156	-520	8235	-14571	-191	-2088	8466	-12991	-152	-131	-125	-69	-66	-59	-107	38	-153	19	36	-76	-23	-58	80	-32	0
1.125833	677	-759	-13809	-18081	-51	-6113	-2147	-12427	-78	-7035	-5763	-12232	-475	-7000	-6303	-9877	-70	2675	-289	-15061	-110	-2449	7609	-11926	-152	-590	8430	-14356	-158	-2235	8300	-12554	-147	-129	-122	-67	-57	-56	-103	38	-153	16	35	-76	-21	-56	82	-30	0
1.126667	1671	-730	-13715	-17805	-60	-6382	-2312	-12390	-59	-7213	-5904	-12146	-400	-7149	-6399	-9715	-62	2777	-100	-14804	-109	-2609	7465	-11787	-152	-643	8645	-14125	-144	-2375	8130	-12156	-149	-129	-126	-70	-63	-58	-104	41	-148	20	35	-75	-22	-53	84	-40	0
1.127500	2300	-708	-13578	-17489	-55	-6649	-2477	-12350	-81	-7391	-6046	-12023	-304	-7289	-6493	-9537	-75	2878	90	-14532	-125	-2742	7312	-11665	-158	-697	8866	-13878	-134	-2519	7962	-11806	-151	-119	-120	-95	-62	-56	-102	38	-149	18	35	-76	-21	-53	84	-29	1
1.128333	2537	-704	-13395	-17136	-45	-6917	-2647	-12296	-75	-7591	-6175	-11944	-327	-7428	-6583	-9345	-67	2967	275	-14242	-85	-2842	7181	-11544	-169	-731	9098	-13612	-138	-2654	7802	-11501	-146	-125	-119	-65	-61	-59	-100	41	-148	21	38	-67	-22	-56	82	-27	1
1.129167	2806	-713	-13171	-16759	-43	-7188	-2818	-12199	-57	-7792	-6303	-11829	-331	-7570	-6670	-9146	-45	3052	457	-13941	-102	-2916	7070	-11475	-167	-751	9323	-13343	-162	-2783	7657	-11243	-138	-119	-118	-64	-64	-56	-101	42	-150	23	34	-74	-22	-53	86	-28	2
1.130000	2599	-744	-12901	-16357	-57	-7462	-3001	-12167	-48	-8000	-6425	-11716	-268	-7711	-6758	-8939	-58	3116	622	-13624	-113	-2966	6971	-11416	-145	-754	9533	-13052	-148	-2904	7531	-11033	-147	-126	-121	-64	-62	-56	-101	40	-150	21	37	-74	-18	-55	81	-27	-3
1.130833	2108	-792	-12590	-15930	-53	-7737	-3186	-12091	-69	-8221	-6544	-11604	-293	-7864	-6847	-8730	-72	3167	770	-13291	-141	-3001	6878	-11394	-139	-747	9733	-12786	-135	-3020	7418	-10874	-148	-126	-122	-67	-63	-56	-105	16	-131	19	34	-70	-24	-57	79	-30	0
1.131667	1873	-855	-12241	-15489	-51	-8014	-3376	-12006	-68	-8447	-6656	-11472	-274	-8019	-6939	-8540	-51	3199	899	-12944	-121	-3021	6795	-11398	-161	-719	9899	-12504	-155	-3121	7328	-10753	-153	-128	-124	-67	-66	-63	-108	37	-154	18	32	-77	-26	-60	88	-31	-4
1.132500	1746	-934	-11846	-15031	-53	-8295	-3581	-11902	-68	-8678	-6768	-11367	-250	-8179	-7029	-8342	-57	3215	1009	-12583	-116	-3026	6724	-11431	-172	-675	10041	-12223	-163	-3209	7272	-10666	-148	-127	-122	-69	-61	-58	-105	41	-153	21	33	-77	-26	-57	78	-30	-5
1.133333	1267	-1020	-11420	-14562	-60	-8570	-3756	-11800	-81	-8913	-6867	-11206	-282	-8338	-7114	-8154	-68	3212	1089	-12220	-107	-3029	6650	-11499	-176	-627	10139	-11945	-163	-3279	7237	-10618	-150	-126	-120	-65	-62	-60	-109	36	-152	20	34	-73	-21	-55	78	-30	0
1.134167	755	-1116	-10966	-14083	-57	-8852	-3939	-11688	-61	-9154	-6976	-11058	-372	-8509	-7205	-7980	-64	3186	1153	-11853	-95	-3045	6579	-11591	-166	-574	10199	-11678	-171	-3342	7227	-10594	-122	-120	-119	-63	-60	-52	-108	39	-150	20	36	-73	-21	-57	79	-31	3
1.135000	725	-1218	-10494	-13601	-50	-9119	-4135	-11568	-59	-9401	-7065	-10923	-360	-8689	-7297	-7825	-60	3140	1179	-11495	-122	-3079	6494	-11723	-201	-530	10225	-11417	-177	-3397	7247	-10594	-147	-125	-119	-65	-63	-58	-105	40	-154	19	36	-74	-22	-57	82	-26	-1
1.135833	72	-1326	-9999	-13111	-57	-9396	-4322	-11440	-79	-9662	-7162	-10775	-304	-8882	-7390	-7687	-56	3067	1177	-11140	-110	-3140	6407	-11877	-224	-499	10181	-11171	-205	-3442	7283	-10610	-150	-124	-120	-63	-60	-57	-78	42	-153	18	35	-74	-16	-56	80	-28	2
1.136667	-964	-1433	-9490	-12615	-49	-9667	-4503	-11315	-62	-9902	-7259	-10619	-300	-9071	-7482	-7563	-46	2977	1146	-10800	-86	-3235	6302	-12055	-240	-497	10094	-10937	-214	-3490	7342	-10635	-146	-124	-120	-68	-59	-57	-104	40	-150	17	34	-77	-19	-55	84	-48	1
1.137500	-1522	-1536	-8975	-12119	-50	-9940	-4679	-11189	-64	-10158	-7358	-10466	-298	-9281	-7583	-7462	-51	2860	1090	-10480	-97	-3375	6183	-12254	-263	-535	9964	-10726	-205	-3543	7419	-10669	-162	-129	-121	-66	-61	-64	-102	39	-151	17	35	-76	-21	-59	81	-28	0
1.138333	-2094	-1627	-8454	-11623	-51	-10207	-4850	-11064	-96	-10402	-7457	-10297	-256	-9486	-7677	-7376	-64	2729	1016	-10187	-82	-3558	6026	-12473	-282	-626	9783	-10531	-220	-3609	7508	-10696	-150	-127	-120	-64	-65	-59	-104	38	-153	25	32	-78	-23	-58	81	-29	-1
1.139167	-2763	-1707	-7934	-11128	-43	-10467	-5013	-10941	-58	-10649	-7559	-10126	-218	-9703	-7773	-7309	-74	2575	904	-9919	-97	-3796	5885	-12702	-296	-778	9562	-10360	-248	-3692	7603	-10720	-148	-135	-120	-73	-64	-59	-104	39	-154	17	30	-78	-23	-59	81	-29	-4
1.140000	-3681	-1775	-7420	-10646	-60	-10730	-5168	-10820	-52	-10880	-7665	-9952	-232	-9921	-7866	-7256	-64	2406	779	-9692	-112	-4086	5706	-12930	-313	-1010	9297	-10212	-255	-3806	7708	-10727	-154	-133	-122	-70	-65	-62	-109	36	-159	12	30	-78	-25	-61	77	-33	-6
1.140833	-4367	-1830	-6910	-10164	-74	-10983	-5318	-10705	-67	-11104	-7774	-9764	-221	-10140	-7945	-7209	-70	2222	641	-9480	-96	-4430	5516	-13181	-329	-1320	9012	-10091	-251	-3951	7820	-10708	-150	-128	-121	-68	-63	-58	-103	40	-150	19	34	-74	-17	-58	80	-30	0
1.141667	-4438	-1899	-6392	-9687	-58	-11226	-5458	-10591	-32	-11315	-7873	-9580	-128	-10358	-8044	-7174	-75	2023	488	-9311	-102	-4828	5307	-13427	-328	-1721	8694	-10008	-258	-4144	7919	-10668	-147	-128	-120	-66	-63	-59	-107	37	-153	18	34	-75	-26	-59	81	-29	4
1.142500	-4679	-1874	-5887	-9231	-56	-11458	-5595	-10480	-56	-11515	-7981	-9384	-116	-10577	-8128	-7144	-69	1813	327	-9178	-100	-5275	5091	-13674	-334	-2218	8358	-9961	-242	-4385	8017	-10598	-147	-129	-117	-69	-64	-62	-108	41	-151	20	33	-75	-22	-57	81	-28	0
1.143333	-5063	-1873	-5384	-8789	-61	-11692	-5726	-10378	-77	-11696	-8092	-9198	-210	-10793	-8213	-7126	-61	1593	159	-9077	-83	-5759	4865	-13923	-343	-2808	8005	-9959	-231	-4681	8097	-10488	-148	-129	-121	-66	-64	-59	-104	41	-152	0	33	-76	-23	-69	80	-29	-4
1.144167	-5241	-1860	-4886	-8370	-63	-11911	-5853	-10274	-113	-11869	-8204	-9008	-250	-10997	-8289	-7094	-63	1367	-7	-9012	-82	-6277	4637	-14166	-325	-3494	7653	-10003	-225	-5044	8160	-10324	-152	-125	-122	-68	-65	-60	-108	37	-151	19	34	-75	-22	-57	79	-29	-1
1.145000	-5159	-1837	-4386	-7971	-57	-12118	-5980	-10173	-81	-12016	-8312	-8828	-199	-11192	-8365	-7068	-70	1140	-172	-8977	-64	-6820	4415	-14413	-306	-4263	7294	-10103	-214	-5470	8192	-10145	-151	-125	-121	-66	-63	-60	-110	39	-149	19	35	-75	-24	-62	77	-30	-1
1.145833	-5123	-1803	-3885	-7602	-55	-12314	-6102	-10067	-68	-12144	-8417	-8655	-22	-11377	-8434	-7037	-68	913	-328	-8970	-36	-7390	4197	-14661	-303	-5103	6945	-10259	-215	-5961	8198	-9892	-152	-122	-120	-67	-67	-50	-104	38	-152	19	34	-76	-22	-59	81	-28	1
1.146667	-5199	-1760	-3372	-7259	-56	-12497	-6214	-9956	-87	-12253	-8518	-8489	87	-11541	-8500	-7007	-59	683	-478	-8983	-59	-7961	4000	-14904	-286	-6004	6602	-10480	-216	-6520	8155	-9588	-151	-124	-119	-65	-61	-57	-110	41	-150	20	36	-74	-21	-59	72	-29	-4
1.147500	-5207	-1713	-2857	-6950	-58	-12665	-6325	-9846	-75	-12343	-8613	-8332	9	-11692	-8565	-6970	-68	465	-614	-9022	-61	-8535	3810	-15152	-281	-6951	6271	-10765	-206	-7151	8069	-9231	-151	-126	-115	-67	-67	-60	-105	38	-155	18	34	-74	-23	-60	81	-28	-1
1.148333	-4966	-1671	-2334	-6674	-63	-12816	-6426	-9721	-36	-12414	-8702	-8203	9	-11825	-8624	-6930	-66	249	-729	-9074	-56	-9082	3647	-15401	-286	-7914	5951	-11124	-223	-7830	7927	-8789	-152	-131	-125	-67	-66	-59	-107	35	-164	18	45	-78	-25	-58	77	-31	-4
1.149167	-4777	-1644	-1809	-6440	-48	-12949	-6523	-9591	-67	-12461	-8780	-8084	66	-11931	-8679	-6880	-51	56	-824	-9142	-76	-9632	3507	-15656	-282	-8891	5652	-11548	-232	-8551	7732	-8295	-147	-126	-121	-68	-63	-57	-104	38	-149	19	34	-79	-22	-56	81	-28	2
1.150000	-5125	-1592	-1268	-6235	-59	-13063	-6607	-9438	-61	-12486	-8847	-7980	70	-12014	-8729	-6831	-61	-122	-899	-9226	-75	-10151	3391	-15922	-268	-9848	5368	-12039	-218	-9318	7475	-7746	-149	-129	-121	-70	-63	-58	-104	38	-150	19	34	-80	-23	-45	81	-29	0
1.150833	-5297	-1561	-724	-6073	-65	-13162	-6684	-9283	-66	-12487	-8905	-7894	21	-12073	-8747	-6779	-72	-285	-947	-9299	-70	-10642	3296	-16200	-264	-10773	5099	-12592	-222	-10102	7154	-7144	-151	-130	-122	-68	-65	-45	-107	35	-152	12	34	-79	-25	-57	81	-31	-1
1.151667	-4589	-1537	-171	-5953	-81	-13242	-6748	-9113	-91	-12491	-8953	-7836	-23	-12107	-8824	-6726	-67	-427	-976	-9390	-90	-11094	3219	-16491	-274	-11645	4850	-13206	-221	-10893	6770	-6486	-152	-130	-125	-68	-64	-64	-105	37	-153	17	35	-75	-23	-56	78	-33	-4
1.152500	-4147	-1516	388	-5862	-87	-13301	-6798	-8932	-109	-12468	-8983	-7794	-55	-12114	-8861	-6671	-58	-544	-969	-9474	-100	-11517	3162	-16796	-251	-12449	4604	-13875	-213	-11675	6332	-5780	-151	-129	-125	-67	-64	-58	-105	35	-153	20	35	-80	-27	-58	82	-30	-1
1.153333	-4184	-1503	946	-5820	-83	-13337	-6831	-8739	-127	-12434	-9010	-7765	-111	-12090	-8889	-6614	-59	-633	-944	-9566	-72	-11906	3117	-17115	-237	-13176	4371	-14587	-198	-12430	5837	-5041	-152	-128	-121	-66	-66	-60	-105	41	-152	19	34	-77	-23	-55	85	-30	1
1.154167	-3772	-1492	1502	-5804	-85	-13358	-6850	-8535	-114	-12417	-9025	-7758	-189	-12046	-8913	-6564	-60	-699	-887	-9650	-90	-12257	3078	-17455	-222	-13823	4139	-15334	-178	-13166	5289	-4280	-149	-126	-116	-64	-64	-58	-104	37	-150	22	35	-77	-22	-58	81	-29	0
1.155000	-3119	-1479	2048	-5830	-83	-13365	-6860	-8326	-118	-12336	-9030	-7763	-43	-11975	-8927	-6516	-59	-740	-803	-9738	-100	-12587	3024	-17800	-213	-14377	3908	-16100	-170	-13780	4702	-3502	-146	-126	-120	-64	-65	-60	-107	39	-151	21	34	-75	-24	-57	82	-27	-1
1.155833	-2667	-1465	2582	-5885	-77	-13359	-6849	-8111	-126	-12276	-9052	-7784	24	-11884	-8932	-6473	-57	-758	-699	-9825	-98	-12889	3001	-18171	-188	-14838	3671	-16873	-158	-14347	4078	-2721	-149	-146	-122	-68	-62	-33	-102	39	-150	18	32	-75	-24	-57	81	-31	-3
1.156667	-2128	-1447	3103	-5977	-75	-13335	-6830	-7896	-133	-12220	-9030	-7817	9	-11771	-8925	-6435	-55	-758	-573	-9914	-90	-13159	2947	-18555	-169	-15214	3419	-17627	-119	-14823	3429	-1948	-152	-131	-125	-68	-65	-60	-107	32	-155	13	29	-78	-25	-58	79	-35	12
1.157500	-1815	-1427	3605	-6103	-76	-13304	-6799	-7674	-125	-12164	-9019	-7842	-9	-11641	-8904	-6407	-66	-731	-424	-10001	-63	-13445	2884	-18942	-167	-15509	3151	-18354	-105	-15219	2760	-1193	-143	-126	-124	-68	-61	-60	-107	38	-153	16	33	-80	-18	-60	80	-31	-3
1.158333	-1593	-1382	4087	-6254	-68	-13257	-6753	-7474	-73	-12099	-9001	-7909	-84	-11485	-8865	-6379	-70	-688	-260	-10086	-85	-13702	2799	-19332	-151	-15734	2858	-19033	-105	-15464	2089	-461	-150	-130	-125	-69	-65	-62	-108	38	-156	17	50	-79	-24	-60	79	-32	-3
1.159167	-1041	-1325	4539	-6437	-87	-13204	-6696	-7268	-94	-12043	-8984	-7964	29	-11327	-8809	-6359	-53	-630	-82	-10183	-119	-13955	2696	-19718	-155	-15897	2525	-19649	-130	-15599	1423	224	-153	-103	-122	-68	-65	-61	-108	36	-154	15	30	-79	-26	-59	80	-33	-3
1.160000	-609	-1250	4963	-6650	-86	-13146	-6638	-7076	-113	-11986	-8956	-8024	4	-11152	-8733	-6340	-73	-557	103	-10277	-161	-14213	2569	-20101	-207	-16010	2158	-20176	-224	-15651	774	867	-149	-129	-122	-69	-63	-62	-107	37	-153	17	33	-80	-25	-59	81	-38	0
1.160833	-270	-1157	5355	-6889	-68	-13084	-6571	-6887	-101	-11928	-8921	-8083	-74	-10970	-8644	-6331	-66	-477	295	-10377	-210	-14461	2422	-20469	-233	-16086	1750	-20597	-266	-15582	151	1453	-149	-129	-121	-84	-64	-36	-107	38	-156	19	35	-77	-17	-56	82	-30	1
1.161667	29	-1035	5719	-7159	-66	-13016	-6497	-6715	-122	-11892	-8884	-8140	20	-10783	-8524	-6329	-67	-392	494	-10479	-176	-14727	2248	-20819	-201	-16140	1286	-20912	-200	-15409	-445	1987	-146	-126	-121	-67	-58	-56	-104	40	-149	19	30	-77	-22	-52	85	-30	0
1.162500	310	-895	6038	-7457	-78	-12943	-6421	-6554	-152	-11845	-8839	-8202	-75	-10594	-8389	-6336	-69	-308	685	-10600	-154	-14986	2052	-21144	-162	-16190	770	-21087	-166	-15143	-1015	2461	-147	-120	-120	-67	-59	-57	-102	39	-150	18	36	-73	-18	-53	82	-27	2
1.163333	648	-724	6341	-7783	-80	-12876	-6347	-6408	-132	-11806	-8783	-8261	-197	-10402	-8233	-6352	-64	-239	883	-10719	-158	-15260	1831	-21435	-181	-16228	188	-21131	-205	-14807	-1536	2871	-148	-127	-121	-64	-59	-57	-103	57	-148	13	36	-76	-22	-55	82	-30	1
1.164167	856	-529	6595	-8139	-78	-12805	-6276	-6280	-102	-11765	-8719	-8316	-136	-10215	-8062	-6366	-67	-149	1057	-10846	-141	-15548	1586	-21694	-169	-16272	-453	-21013	-217	-14410	-2033	3213	-146	-126	-119	-66	-61	-61	-101	37	-149	16	35	-76	-24	-57	81	-30	0
1.165000	1012	-307	6819	-8522	-80	-12738	-6202	-6157	-102	-11723	-8645	-8372	-90	-10030	-7873	-6391	-81	-82	1218	-10972	-155	-15839	1318	-21906	-149	-16322	-1148	-20746	-180	-13977	-2446	3494	-150	-131	-127	-69	-64	-62	-107	35	-154	9	30	-79	-28	-62	77	-33	-3
1.165833	1272	-62	7001	-8939	-86	-12668	-6132	-6049	-122	-11664	-8559	-8418	-143	-9844	-7668	-6421	-65	-24	1377	-11101	-130	-16137	1029	-22066	-141	-16371	-1892	-20300	-145	-13525	-2830	3718	-147	-127	-125	-69	-63	-63	-109	36	-149	17	35	-77	-21	-58	80	-32	1
1.166667	1470	222	7158	-9382	-77	-12589	-6055	-5955	-120	-11609	-8457	-8456	-201	-9666	-7453	-6455	-46	22	1516	-11228	-82	-16438	723	-22167	-113	-16421	-2690	-19695	-149	-13076	-3164	3871	-151	-129	-122	-66	-61	-60	-104	38	-151	17	33	-103	-22	-61	76	-33	-5
1.167500	1630	528	7280	-9854	-76	-12514	-5986	-5909	-129	-11536	-8343	-8488	-112	-9484	-7223	-6492	-62	55	1642	-11349	-85	-16736	399	-22217	-110	-16465	-3520	-18926	-168	-12640	-3450	3971	-148	-127	-121	-65	-60	-58	-104	36	-151	19	35	-73	-21	-57	81	-29	1
1.168333	1759	861	7364	-10358	-76	-12431	-5909	-5797	-121	-11449	-8221	-8518	-47	-9311	-6982	-6537	-62	74	1747	-11487	-67	-17038	56	-22200	-134	-16504	-4392	-17994	-138	-12251	-3692	4009	-149	-130	-120	-65	-61	-57	-102	45	-149	17	37	-74	-19	-57	80	-30	-1
1.169167	1799	1213	7416	-10883	-78	-12343	-5837	-5731	-130	-11341	-8079	-8534	-154	-9135	-6749	-6585	-69	81	1845	-11565	-38	-17335	-308	-22126	-130	-16522	-5276	-16910	-99	-11906	-3893	3994	-146	-126	-120	-63	-58	-57	-103	42	-148	19	35	-74	-16	-57	84	-28	1
1.170000	1861	1590	7432	-11430	-62	-12247	-5761	-5672	-134	-11210	-7929	-8540	-233	-8965	-6508	-6633	-95	71	1920	-11652	-41	-17627	-699	-21987	-115	-16516	-6175	-15695	-109	-11627	-4056	3915	-148	-128	-121	-67	-62	-57	-101	41	-150	21	35	-77	-19	-53	80	-30	1
1.170833	1964	1983	7409	-12000	-76	-12144	-5684	-5620	-149	-11062	-7779	-8553	-166	-8794	-6269	-6682	-94	46	1985	-11722	-29	-17911	-1111	-21793	-127	-16489	-7065	-14361	-104	-11419	-4186	3784	-150	-128	-125	-66	-64	-60	-103	39	-153	18	32	-78	-21	-57	79	-32	0
1.171667	2024	2392	7347	-12581	-82	-12028	-5609	-5571	-146	-10890	-7602	-8534	-235	-8623	-6033	-6732	-86	11	2050	-11763	30	-18185	-1545	-21539	-107	-16419	-7919	-12927	-102	-11276	-4285	3601	-149	-127	-122	-67	-62	-59	-103	35	-150	19	37	-75	-21	-58	79	-23	1
1.172500	2021	2822	7254	-13166	-85	-11899	-5529	-5523	-145	-10694	-7427	-8512	-257	-8450	-5799	-6780	-76	-33	2112	-11779	15	-18446	-2002	-21236	-109	-16311	-8739	-11417	-107	-11183	-4364	3357	-149	-128	-120	-62	-61	-61	-104	38	-151	19	37	-75	-24	-62	81	-29	0
1.173333	1989	3250	7118	-13749	-85	-11758	-5449	-5476	-136	-10472	-7245	-8476	-167	-8279	-5568	-6828	-74	-90	2174	-11768	-6	-18697	-2482	-20890	-113	-16199	-9501	-9838	-102	-11178	-4424	3055	-152	-129	-124	-69	-65	-62	-105	33	-158	16	33	-75	-22	-60	79	-34	-4
1.174167	1958	3685	6939	-14313	-83	-11597	-5385	-5436	-127	-10232	-7057	-8434	-220	-8100	-5339	-6864	-63	-154	2249	-11719	8	-18925	-2990	-20500	-117	-16043	-10192	-8219	-111	-11211	-4469	2702	-149	-126	-121	-65	-62	-61	-105	39	-149	18	34	-75	-22	-60	81	-31	2
1.175000	1917	4116	6724	-14862	-79	-11413	-5269	-5383	-143	-9968	-6860	-8367	-200	-7916	-5116	-6883	-47	-223	2336	-11630	-23	-19141	-3523	-20085	-135	-15860	-10789	-6602	-114	-11277	-4503	2294	-146	-127	-121	-64	-65	-59	-104	38	-150	19	38	-75	-24	-56	81	-29	0
1.175833	1815	4536	6468	-15377	-93	-11209	-5184	-5330	-145	-9693	-6659	-8298	-218	-7731	-4899	-6904	-61	-296	2435	-11524	-47	-19334	-4074	-19645	-126	-15669	-11289	-5014	-122	-11374	-4533	1828	-148	-128	-121	-64	-61	-60	-105	39	-152	18	34	-75	-19	-58	80	-29	0
1.176667	1688	4943	6166	-15851	-78	-10988	-5071	-5276	-148	-9410	-6472	-8213	-322	-7544	-4682	-6911	-84	-377	2550	-11383	-43	-19503	-4640	-19196	-119	-15472	-11678	-3473	-110	-11465	-4558	1307	-147	-127	-121	-69	-63	-61	-104	38	-154	19	34	-77	-23	-59	81	-29	0
1.177500	1611	5324	5829	-16270	-79	-10749	-4961	-5217	-148	-9118	-6280	-8120	-304	-7356	-4474	-6905	-90	-456	2687	-11206	-52	-19641	-5213	-18744	-120	-15274	-11941	-2011	-118	-11557	-4586	734	-149	-127	-134	-65	-66	-59	-103	39	-152	16	35	-74	-23	-59	79	-32	1
1.178333	1587	5678	5455	-16625	-84	-10495	-4855	-5161	-145	-8823	-6087	-8017	-276	-7152	-4264	-6883	-50	-535	2841	-11010	-72	-19746	-5793	-18294	-130	-15084	-12082	-641	-146	-11624	-4608	110	-149	-129	-120	-67	-62	-62	-108	36	-151	17	35	-101	-28	-57	79	-30	-1
1.179167	1553	5996	5051	-16927	-80	-10219	-4740	-5096	-148	-8525	-5897	-7905	-269	-6962	-4061	-6844	-59	-610	3008	-10803	-84	-19807	-6364	-17857	-144	-14910	-12099	604	-155	-11630	-4631	-559	-150	-128	-119	-67	-67	-59	-105	39	-151	17	36	-78	-23	-59	78	-31	-4
1.180000	1458	6274	4621	-17115	-80	-9929	-4617	-5033	-169	-8231	-5708	-7791	380	-6756	-3859	-6780	-73	-663	3185	-10587	-110	-19823	-6923	-17437	-135	-14749	-11980	1695	-143	-11634	-4652	-1263	-151	-130	-120	-67	-63	-58	-108	36	-154	13	36	-75	-22	-57	81	-33	24
1.180833	1514	6505	4168	-17235	-87	-9632	-4487	-4965	-179	-7944	-5521	-7668	1446	-6554	-3664	-6712	-75	-735	3372	-10364	-94	-19784	-7454	-17039	-115	-14607	-11737	2610	-135	-11564	-4668	-2011	-151	-129	-122	-65	-59	-56	-107	36	-153	19	36	-75	-22	-56	78	-31	-3
1.181667	1813	6690	3698	-17268	-84	-9325	-4354	-4908	-151	-7669	-5343	-7546	1242	-6350	-3475	-6623	-77	-782	3557	-10159	-101	-19690	-7953	-16671	-133	-14491	-11383	3345	-138	-11437	-4678	-2788	-153	-129	-122	-67	-64	-63	-108	38	-152	22	30	-78	-26	-58	81	-29	-3
1.182500	1894	6814	3220	-17216	-80	-9020	-4231	-4846	-135	-7405	-5164	-7429	718	-6148	-3294	-6512	-68	-819	3736	-9962	-113	-19527	-8400	-16337	-151	-14382	-10919	3878	-126	-11245	-4675	-3595	-150	-128	-125	-65	-62	-58	-104	40	-146	16	35	-75	-22	-55	82	-28	0
1.183333	1939	6888	2740	-17072	-76	-8708	-4066	-4792	-145	-7157	-4991	-7309	710	-5941	-3117	-6374	-83	-838	3900	-9795	-115	-19299	-8792	-16030	-148	-14303	-10363	4209	-127	-11004	-4654	-4422	-152	-127	-120	-66	-65	-36	-104	39	-151	17	26	-79	-22	-53	81	-28	-1
1.184167	1773	6907	2274	-16849	-64	-8403	-3917	-4744	-159	-6919	-4817	-7200	586	-5737	-2952	-6252	-87	-843	4035	-9666	-119	-18998	-9117	-15748	-138	-14217	-9738	4332	-114	-10709	-4615	-5274	-148	-129	-122	-67	-68	-58	-110	41	-152	18	34	-74	-24	-56	81	-27	-3
1.185000	1473	6856	1821	-16547	-69	-8110	-3761	-4702	-161	-6700	-4652	-7102	371	-5540	-2799	-6105	-53	-832	4140	-9580	-98	-18628	-9362	-15488	-139	-14134	-9005	4244	-126	-10375	-4547	-6130	-149	-126	-121	-67	-65	-59	-107	38	-152	18	35	-113	-26	-58	81	-27	0
1.185833	1275	6753	1384	-16176	-78	-7826	-3571	-4701	-147	-6498	-4489	-7008	312	-5344	-2658	-5951	-72	-802	4208	-9548	-78	-18185	-9524	-15242	-117	-14037	-8239	3955	-107	-10006	-4450	-7004	-145	-128	-125	-66	-61	-59	-104	39	-150	17	34	-75	-21	-56	81	-26	-1
1.186667	1031	6598	980	-15744	-74	-7549	-3436	-4662	-111	-6308	-4331	-6928	133	-5151	-2533	-5786	-81	-772	4227	-9565	-77	-17676	-9592	-15009	-125	-13924	-7437	3479	-104	-9619	-4318	-7888	-149	-125	-120	-64	-65	-58	-104	40	-151	-10	29	-78	-23	-55	81	-25	-1
1.187500	864	6388	571	-15272	-76	-7292	-3276	-4650	-111	-6129	-4176	-6854	-118	-4966	-2423	-5627	-92	-692	4193	-9644	-105	-17112	-9567	-14773	-145	-13782	-6612	2833	-127	-9221	-4148	-8775	-150	-125	-119	-64	-64	-59	-107	41	-150	17	32	-75	-19	-56	85	-25	0
1.188333	726	6135	271	-14765	-70	-7049	-3111	-4675	-128	-5963	-4022	-6801	-327	-4780	-2326	-5443	-81	-610	4108	-9780	-96	-16491	-9443	-14530	-148	-13601	-5775	2019	-146	-8825	-3940	-9671	-144	-125	-119	-65	-60	-60	-108	43	-150	18	34	-74	-19	-56	81	-27	0
1.189167	570	5840	-26	-14231	-69	-6825	-2954	-4703	-135	-5809	-3885	-6756	-348	-4596	-2246	-5306	-60	-521	3968	-9976	-117	-15833	-9223	-14266	-143	-13377	-4922	1071	-186	-8440	-3687	-10577	-150	-125	-118	-62	-62	-59	-103	37	-146	18	34	-74	-19	-52	85	-30	0
1.190000	487	5507	-282	-13688	-64	-6614	-2799	-4750	-131	-5661	-3743	-6728	-296	-4423	-2191	-5155	-60	-411	3774	-10226	-138	-15141	-8906	-13980	-165	-13108	-4101	6	-204	-8084	-3398	-11492	-154	-129	-124	-64	-66	-58	-107	37	-153	12	33	-75	-25	-57	79	-30	-6
1.190833	424	5146	-506	-13156	-72	-6414	-2650	-4812	-118	-5520	-3611	-6713	-361	-4248	-2128	-5017	-63	-301	3525	-10525	-115	-14431	-8497	-13656	-188	-12791	-3294	-1137	-204	-7752	-3065	-12406	-151	-129	-126	-69	-65	-58	-110	36	-158	13	33	-77	-26	-57	81	-31	-6
1.191667	344	4765	-682	-12619	-78	-6242	-2498	-4881	-119	-5381	-3477	-6705	-424	-4075	-2082	-4886	-77	-183	3241	-10872	-105	-13716	-7999	-13288	-179	-12424	-2514	-2336	-189	-7461	-2697	-13332	-153	-131	-121	-67	-66	-59	-108	39	-159	15	32	-75	-22	-58	80	-29	-6
1.192500	281	4392	-825	-12107	-81	-6076	-2357	-4961	-129	-5248	-3350	-6709	-377	-3901	-2045	-4770	-68	-63	2920	-11225	-115	-13009	-7420	-12874	-190	-12012	-1769	-3566	-195	-7211	-2286	-14270	-149	-128	-119	-67	-64	-61	-105	37	-152	17	35	-75	-24	-55	81	-29	1
1.193333	342	3981	-931	-11625	-79	-5918	-2221	-5047	-102	-5113	-3227	-6723	-469	-3712	-2012	-4672	-80	51	2575	-11605	-115	-12333	-6769	-12409	-212	-11562	-1062	-4817	-193	-6991	-1851	-15215	-151	-130	-122	-64	-62	-57	-105	47	-154	6	35	-74	-25	-56	84	-29	-3
1.194167	366	3589	-1009	-11182	-70	-5777	-2092	-5141	-98	-4985	-3106	-6744	-565	-3548	-1978	-4587	-50	162	2218	-11992	-120	-11693	-6054	-11894	-201	-11078	-389	-6056	-162	-6814	-1386	-16161	-148	-128	-120	-67	-62	-58	-104	38	-155	17	34	-75	-18	-55	82	-26	-3
1.195000	206	3206	-1065	-10772	-61	-5639	-1963	-5233	-103	-4854	-2989	-6769	-579	-3364	-1941	-4519	-45	254	1858	-12365	-116	-11104	-5280	-11324	-212	-10571	236	-7255	-189	-6673	-912	-17110	-148	-126	-120	-65	-60	-56	-102	38	-150	26	37	-72	-19	-62	87	-26	0
1.195833	85	2835	-1097	-10421	-55	-5509	-1839	-5354	-100	-4726	-2877	-6802	-633	-3177	-1898	-4479	-56	343	1508	-12724	-99	-10573	-4462	-10714	-211	-10055	824	-8405	-200	-6564	-428	-18050	-148	-115	-119	-64	-59	-57	-105	40	-150	21	37	-73	-23	-58	86	-24	3
1.196667	0	2500	-1121	-10076	-62	-5388	-1717	-5421	-100	-4596	-2765	-6835	-738	-2985	-1851	-4455	-64	405	1180	-13047	-109	-10112	-3610	-10067	-199	-9542	1370	-9485	-198	-6485	60	-19008	-149	-122	-119	-67	-63	-59	-104	40	-148	20	32	-74	-21	-58	84	-26	0
1.197500	-18	2187	-1132	-9788	-73	-5275	-1598	-5512	-101	-4470	-2658	-6882	-977	-2787	-1791	-4443	-47	448	880	-13337	-108	-9728	-2736	-9397	-233	-9047	1873	-10504	-204	-6420	547	-19948	-148	-126	-119	-65	-67	-59	-107	40	-150	18	37	-76	-26	-57	81	-26	-1
1.198333	187	1893	-1143	-9538	-69	-5158	-1470	-5597	-111	-4342	-2551	-6934	-1159	-2584	-1715	-4458	-47	470	620	-13571	-107	-9425	-1848	-8716	-242	-8572	2347	-11413	-195	-6363	1023	-20869	-153	-129	-121	-68	-80	-62	-107	34	-156	17	34	-76	-25	-59	77	-33	-5
1.199167	302	1638	-1150	-9323	-63	-5046	-1344	-5681	-116	-4213	-2440	-6972	-1080	-2372	-1622	-4477	-46	471	409	-13739	-95	-9192	-958	-8037	-248	-8126	2790	-12247	-183	-6313	1481	-21757	-151	-128	-120	-67	-63	-62	-105	37	-153	19	34	-77	-26	-59	79	-29	-4
1.200000	231	1422	-1163	-9135	-69	-4933	-1203	-5749	-100	-4077	-2323	-7017	-903	-2154	-1506	-4513	-42	453	250	-13844	-56	-9035	-64	-7375	-270	-7727	3206	-12995	-186	-6245	1920	-22608	-151	-127	-119	-70	-64	-59	-107	39	-152	20	33	-76	-21	-57	79	-28	2
1.200833	256	1243	-1181	-8955	-72	-4805	-1054	-5833	-103	-3941	-2201	-7063	-863	-1927	-1368	-4557	-53	419	153	-13878	-15	-8944	821	-6748	-273	-7375	3592	-13655	-174	-6166	2329	-23412	-146	-143	-118	-64	-60	-53	-105	40	-151	22	39	-73	-17	-58	80	-28	1
1.201667	313	1091	-1213	-8832	-77	-4680	-901	-5874	-76	-3802	-2074	-7117	-988	-1705	-1213	-4614	-53	373	104	-13847	-10	-8926	1678	-6173	-275	-7081	3953	-14239	-166	-6074	2709	-24162	-149	-126	-116	-61	-63	-52	-104	40	-151	20	35	-76	-19	-58	82	-26	0
1.202500	244	971	-1259	-8712	-78	-4549	-734	-5932	-41	-3659	-1941	-7175	-1057	-1486	-1033	-4682	-45	297	108	-13751	-29	-8962	2503	-5679	-271	-6846	4288	-14761	-186	-5958	3051	-24850	-149	-127	-115	-65	-61	-56	-103	40	-149	20	38	-76	-21	-55	81	-29	-1
1.203333	209	888	-1319	-8611	-75	-4413	-556	-5986	-66	-3511	-1795	-7240	-796	-1262	-837	-4757	-49	225	162	-13600	-58	-9042	3297	-5263	-268	-6670	4599	-15229	-207	-5816	3354	-25453	-147	-125	-120	-92	-61	-57	-103	36	-150	22	38	-75	-19	-53	84	-27	0
1.204167	360	830	-1395	-8524	-79	-4261	-362	-6039	-84	-3354	-1636	-7300	91	-1049	-623	-4835	-50	144	257	-13386	-69	-9160	4042	-4964	-265	-6549	4891	-15652	-199	-5660	3616	-25979	-148	-125	-119	-62	-61	-57	-107	37	-151	22	39	-72	-22	-53	80	-29	3
1.205000	677	795	-1481	-8449	-100	-4104	-161	-6101	-84	-3198	-1464	-7371	592	-835	-390	-4914	-60	67	387	-13129	-104	-9305	4744	-4736	-287	-6476	5165	-16046	-217	-5485	3839	-26399	-148	-125	-116	-62	-63	-58	-79	40	-153	19	36	-75	-21	-53	82	-27	-4
1.205833	1238	818	-1581	-8387	-104	-3932	56	-6163	-59	-3032	-1278	-7453	285	-658	-143	-5003	-61	-6	537	-12833	-113	-9465	5394	-4629	-282	-6448	5416	-16426	-241	-5296	4016	-26722	-149	-127	-120	-60	-65	-55	-107	41	-151	22	36	-76	-23	-53	81	-29	-4
1.206667	3005	799	-1695	-8340	-93	-3749	283	-6237	-59	-2870	-1080	-7545	231	-483	112	-5091	-55	-72	701	-12515	-109	-9629	5978	-4664	-269	-6460	5643	-16807	-223	-5106	4147	-26939	-148	-130	-125	-66	-62	-56	-126	37	-155	13	32	-100	-24	-58	78	-30	-3
1.207500	3859	829	-1818	-8302	-98	-3555	521	-6318	-65	-2703	-868	-7634	249	-327	380	-5181	-59	-124	877	-12173	-114	-9784	6498	-4799	-254	-6490	5858	-17190	-217	-4910	4241	-27039	-151	-129	-122	-66	-61	-56	-104	38	-150	19	35	-74	-22	-51	72	-29	-3
1.208333	3918	883	-1940	-8273	-96	-3339	770	-6407	-40	-2535	-645	-7729	280	-185	650	-5272	-55	-153	1053	-11829	-110	-9929	6954	-5046	-239	-6541	6053	-17602	-198	-4729	4284	-27025	-146	-131	-120	-65	-55	-60	-103	39	-150	17	32	-75	-22	-57	81	-27	1
1.209167	4156	941	-2070	-8259	-86	-3112	1023	-6505	-38	-2368	-402	-7834	416	-72	922	-5362	-66	-167	1210	-11488	-117	-10056	7332	-5398	-239	-6598	6234	-18039	-203	-4566	4293	-26899	-145	-127	-122	-67	-64	-58	-103	42	-147	20	36	-77	-28	-53	81	-18	0
1.210000	3421	1020	-2196	-8260	-95	-2875	1282	-6618	-24	-2208	-158	-7950	359	19	1188	-5459	-57	-160	1347	-11162	-83	-10157	7633	-5848	-233	-6661	6386	-18513	-215	-4433	4257	-26666	-146	-129	-119	-73	-63	-60	-111	46	-153	18	35	-77	-23	-57	81	-25	-1
1.210833	2746	1106	-2330	-8278	-103	-2628	1539	-6743	-26	-2054	93	-8059	237	85	1439	-5557	-64	-133	1456	-10861	-86	-10232	7850	-6381	-202	-6713	6528	-19014	-195	-4337	4185	-26336	-153	-128	-124	-69	-66	-64	-107	35	-152	17	33	-78	-24	-59	79	-30	1
1.211667	2186	1210	-2449	-8308	-101	-2369	1797	-6881	-82	-1911	343	-8172	261	109	1673	-5651	-66	-78	1536	-10585	-107	-10279	7982	-6979	-182	-6743	6642	-19581	-180	-4284	4082	-25902	-156	-129	-124	-66	-66	-60	-125	39	-151	17	33	-78	-26	-60	80	-30	0
1.212500	1668	1322	-2565	-8348	-107	-2105	2054	-7020	-66	-1765	597	-8279	275	140	1888	-5745	-57	5	1579	-10345	-90	-10296	8032	-7629	-189	-6751	6737	-20179	-184	-4275	3948	-25386	-146	-127	-124	-69	-66	-63	-107	39	-153	17	30	-77	-5	-58	79	-32	-1
1.213333	1110	1451	-2680	-8405	-92	-1833	2303	-7169	-31	-1637	840	-8383	227	128	2076	-5838	-62	94	1584	-10141	-101	-10288	7987	-8312	-201	-6738	6808	-20822	-202	-4320	3798	-24806	-149	-130	-122	-66	-62	-60	-105	40	-154	13	32	-75	-22	-58	79	-29	-5
1.214167	450	1583	-2789	-8473	-101	-1568	2539	-7322	-43	-1519	1077	-8478	214	92	2229	-5932	-85	214	1572	-9980	-125	-10261	7847	-9025	-202	-6698	6850	-21504	-211	-4420	3612	-24159	-149	-126	-122	-67	-67	-63	-107	39	-152	21	38	-78	-23	-56	79	-17	-1
1.215000	-174	1730	-2894	-8550	-100	-1290	2765	-7473	101	-1396	1297	-8558	309	30	2342	-6021	-66	345	1485	-9861	-113	-10215	7617	-9747	-203	-6633	6861	-22226	-215	-4574	3419	-23480	-149	-128	-128	-70	-72	-62	-108	38	-151	15	29	-77	-23	-58	76	-33	1
1.215833	-705	1887	-3000	-8634	-92	-1037	2974	-7628	1697	-1310	1493	-8626	473	-50	2413	-6103	-77	489	1389	-9783	-84	-10153	7293	-10472	-204	-6541	6845	-22962	-208	-4766	3228	-22777	-148	-131	-124	-68	-62	-65	-108	37	-153	16	34	-76	-23	-56	79	-32	-3
1.216667	-1148	2059	-3098	-8721	-90	-756	3172	-7768	4000	-1218	1675	-8669	437	-152	2432	-6181	-77	650	1251	-9740	-112	-10088	6879	-11160	-218	-6431	6789	-23714	-220	-5004	3043	-22073	-153	-129	-122	-70	-63	-64	-107	37	-152	15	32	-76	-23	-59	76	-36	-5
1.217500	-1458	2241	-3198	-8813	-97	-547	3341	-7907	3260	-1138	1821	-8690	335	-275	2400	-6247	-69	818	1097	-9732	-118	-10018	6375	-11838	-233	-6300	6693	-24472	-222	-5267	2842	-21369	-151	-129	-121	-68	-61	-62	-110	36	-153	12	33	-78	-22	-60	78	-35	-1
1.218333	-1724	2426	-3303	-8908	-73	-321	3491	-8036	2134	-1067	1935	-8691	314	-422	2310	-6312	-87	982	921	-9764	-121	-9955	5791	-12483	-214	-6155	6548	-25220	-225	-5552	2673	-20698	-154	-103	-125	-69	-64	-63	-107	35	-153	15	32	-78	-24	-61	78	-36	-3
1.219167	-2019	2622	-3402	-9000	-64	-137	3613	-8154	1964	-1006	2019	-8667	193	-582	2166	-6364	-66	1149	730	-9825	-135	-9905	5121	-13108	-198	-6009	6348	-25949	-210	-5840	2528	-20070	-150	-131	-124	-70	-67	-62	-107	35	-155	11	27	-74	-24	-58	78	-33	-9
1.220000	-2258	2817	-3505	-9089	-62	33	3716	-8260	1369	-957	2070	-8617	41	-761	1952	-6415	-75	1310	529	-9907	-120	-9865	4371	-13710	-201	-5850	6095	-26634	-201	-6114	2406	-19505	-181	-154	-124	-69	-64	-61	-107	34	-150	15	32	-79	-23	-59	77	-36	0
1.220833	-2359	3022	-3609	-9174	-34	175	3789	-8354	939	-909	2086	-8547	-52	-951	1682	-6453	-83	1471	329	-10034	-109	-9843	3556	-14291	-193	-5699	5777	-27258	-169	-6365	2342	-19004	-148	-128	-119	-67	-66	-58	-104	37	-151	15	34	-76	-24	-59	78	-45	1
1.221667	-2542	3221	-3717	-9250	-27	284	3840	-8433	593	-868	2063	-8444	-200	-1159	1353	-6494	-70	1617	126	-10136	-142	-9842	2685	-14847	-180	-5557	5397	-27816	-164	-6576	2315	-18580	-149	-111	-119	-68	-61	-33	-103	39	-152	20	32	-75	-23	-57	78	-32	0
1.222500	-2745	3419	-3828	-9327	-13	366	3860	-8513	225	-866	2005	-8335	-323	-1378	959	-6531	-58	1748	-66	-10276	-149	-9868	1765	-15397	-169	-5437	4952	-28289	-162	-6746	2340	-18243	-150	-130	-120	-66	-63	-58	-103	41	-158	17	32	-68	-21	-58	78	-32	-3
1.223333	-2876	3584	-3940	-9397	2	415	3853	-8583	-67	-867	1911	-8202	-356	-1611	508	-6571	-74	1864	-254	-10435	-112	-9915	825	-15955	-156	-5338	4446	-28665	-173	-6861	2417	-17996	-152	-130	-124	-69	-68	-62	-109	36	-153	13	30	-77	-25	-62	76	-33	-5
1.224167	-2974	3780	-4056	-9465	12	414	3815	-8648	-302	-888	1779	-8058	-481	-1856	6	-6606	-79	1964	-426	-10605	-119	-9989	-122	-16514	-162	-5274	3890	-28927	-169	-6921	2566	-17830	-148	-127	-119	-67	-68	-59	-107	38	-191	13	32	-119	-26	-57	78	-26	0
1.225000	-3043	3945	-4162	-9529	12	391	3757	-8702	-525	-920	1619	-7900	-482	-2102	-538	-6647	-69	2045	-583	-10779	-125	-10083	-1052	-17098	-145	-5255	3297	-29067	-137	-6921	2779	-17740	-149	-134	-122	-70	-68	-62	-108	39	-150	16	33	-79	-23	-59	79	-31	0
1.225833	-3081	4092	-4271	-9595	18	332	3671	-8761	-699	-979	1422	-7734	-604	-2353	-1120	-6693	-59	2117	-727	-10963	-114	-10194	-1931	-17706	-145	-5296	2688	-29081	-121	-6881	3060	-17723	-151	-129	-119	-67	-60	-59	-109	38	-154	19	33	-74	-31	-61	68	-33	-3
1.226667	-3077	4224	-4376	-9661	28	237	3555	-8817	-822	-1059	1195	-7565	-689	-2604	-1739	-6746	-55	2155	-850	-11164	-110	-10326	-2723	-18349	-163	-5399	2078	-28961	-124	-6827	3422	-17762	-153	-128	-115	-66	-65	-61	-112	38	-151	20	34	-75	-23	-58	80	-31	0
1.227500	-3060	4333	-4475	-9730	25	112	3416	-8880	-956	-1165	946	-7396	-724	-2859	-2386	-6803	-64	2186	-959	-11369	-77	-10467	-3398	-19032	-155	-5579	1493	-28707	-130	-6707	3832	-17843	-148	-127	-122	-66	-61	-57	-107	39	-149	1	36	-75	-18	-57	80	-30	0
1.228333	-3033	4418	-4575	-9805	22	-44	3250	-8944	-1057	-1293	665	-7228	-900	-3106	-3046	-6869	-80	2200	-1048	-11586	-62	-10623	-3928	-19752	-155	-5843	954	-28317	-132	-6601	4314	-17948	-150	-127	-116	-64	-63	-57	-107	38	-151	21	35	-74	-17	-53	84	-30	1
1.229167	-2954	4482	-4660	-9883	20	-229	3064	-9014	-1136	-1445	343	-7069	-806	-3347	-3719	-6949	-69	2196	-1123	-11814	-61	-10784	-4284	-20526	-160	-6205	507	-27801	-137	-6520	4883	-18064	-149	-125	-117	-65	-61	-61	-105	38	-153	21	35	-77	-19	-56	80	-29	-1
1.230000	-2839	4524	-4749	-9977	20	-439	2840	-9094	-1182	-1626	15	-6910	-633	-3578	-4396	-7035	-50	2187	-1181	-12057	-35	-10950	-4447	-21349	-162	-6663	156	-27171	-149	-6481	5509	-18163	-147	-126	-117	-64	-62	-57	-105	38	-149	22	34	-74	-18	-53	85	-29	0
1.230833	-2766	4539	-4826	-10077	5	-685	2592	-9173	-1203	-1830	-353	-6764	-712	-3802	-5065	-7135	-60	2161	-1231	-12274	-32	-11123	-4380	-22225	-158	-7218	-66	-26456	-155	-6487	6182	-18244	-154	-130	-120	-66	-65	-61	-107	38	-153	17	33	-76	-24	-58	88	-29	-4
1.231667	-2677	4532	-4900	-10192	-3	-944	2318	-9260	-1226	-2048	-744	-6635	-719	-4003	-5719	-7241	-63	2135	-1262	-12585	-60	-11288	-4075	-23112	-155	-7863	-132	-25661	-142	-6568	6911	-18270	-151	-131	-124	-80	-64	-60	-110	37	-155	12	30	-78	-22	-58	78	-32	-5
1.232500	-2584	4503	-4959	-10316	-6	-1224	2001	-9343	-1247	-2290	-1163	-6499	-616	-4189	-6350	-7355	-64	2102	-1280	-12860	-33	-11445	-3514	-24031	-149	-8584	-14	-24827	-132	-6728	7684	-18233	-152	-129	-121	-67	-60	-58	-104	38	-156	16	35	-77	-22	-58	85	-29	-7
1.233333	-2499	4451	-5008	-10450	6	-1524	1661	-9423	-1245	-2537	-1607	-6376	-607	-4352	-6957	-7476	-64	2074	-1279	-13146	-27	-11597	-2710	-24968	-143	-9371	293	-23974	-147	-6990	8514	-18122	-152	-127	-120	-66	-63	-62	-105	40	-153	17	33	-76	-23	-60	84	-29	1
1.234167	-2389	4390	-5047	-10598	20	-1833	1290	-9504	-1222	-2794	-2076	-6265	-644	-4475	-7527	-7601	-66	2051	-1264	-13452	-40	-11738	-1659	-25901	-131	-10212	818	-23135	-164	-7348	9340	-17921	-147	-126	-119	-68	-62	-57	-104	40	-149	20	35	-77	-22	-57	85	-28	3
1.235000	-2277	4309	-5067	-10758	12	-2154	877	-9576	-1186	-3060	-2577	-6165	-540	-4613	-8056	-7734	-66	2033	-1233	-13737	-31	-11866	-372	-26835	-138	-11083	1545	-22347	-144	-7802	10201	-17628	-134	-129	-119	-63	-62	-58	-103	41	-151	18	36	-73	-22	-56	86	-26	0
1.235833	-2140	4205	-5080	-10932	0	-2495	430	-9636	-1140	-3323	-3096	-6073	-506	-4712	-8544	-7866	-75	2026	-1193	-14024	-41	-11984	1125	-27737	-129	-11953	2481	-21633	-124	-8344	11076	-17236	-151	-127	-120	-66	-62	-56	-104	40	-151	20	32	-76	-18	-55	84	-24	2
1.236667	-1957	4092	-5072	-11119	1	-2839	-56	-9706	-1100	-3582	-3640	-5989	-499	-4792	-8986	-8014	-72	2034	-1126	-14337	-22	-12087	2791	-28598	-125	-12799	3609	-21032	-121	-8966	11953	-16740	-148	-128	-119	-66	-62	-60	-102	40	-151	21	36	-73	-23	-56	86	-30	0
1.237500	-1799	3966	-5046	-11321	1	-3195	-567	-9713	-1041	-3837	-4202	-5909	-428	-4849	-9387	-8162	-76	2054	-1045	-14637	-9	-12166	4602	-29406	-159	-13591	4920	-20545	-148	-9644	12842	-16139	-150	-127	-121	-68	-66	-61	-104	41	-149	19	72	-70	-24	-53	84	-29	-1
1.238333	-1671	3829	-4990	-11535	-9	-3550	-1112	-9723	-982	-4086	-4786	-5840	-348	-4898	-9741	-8301	-78	2092	-944	-14919	1	-12220	6519	-30132	-163	-14299	6399	-20180	-148	-10361	13737	-15438	-152	-129	-119	-66	-64	-58	-102	40	-151	17	34	-76	-23	-53	82	-31	-5
1.239167	-1551	3679	-4940	-11761	-16	-3914	-1692	-9706	-920	-4327	-5383	-5764	-388	-4934	-10055	-8443	-68	2152	-823	-15197	-7	-12245	8499	-30819	-155	-14898	8025	-19973	-151	-11087	14639	-14639	-148	-127	-120	-68	-68	-61	-108	39	-136	18	32	-81	-21	-55	79	-30	1
1.240000	-1425	3531	-4853	-11997	-31	-4278	-2294	-9659	-849	-4544	-5992	-5712	-313	-4967	-10329	-8585	-73	2227	-681	-15456	-11	-12232	10525	-31414	-154	-15365	9757	-19893	-158	-11799	15553	-13746	-150	-130	-119	-67	-65	-64	-108	36	-152	16	33	-79	-27	-59	78	-33	-4
1.240833	-1284	3374	-4749	-12248	-49	-4650	-2915	-9584	-800	-4755	-6603	-5651	-182	-4998	-10565	-8715	-87	2326	-511	-15700	3	-12171	12552	-31940	-153	-15670	11577	-19941	-147	-12459	16477	-12762	-151	-125	-118	-64	-62	-61	-105	37	-153	18	35	-73	-21	-64	82	-32	-1
1.241667	-1157	3219	-4613	-12514	-36	-5021	-3541	-9471	-747	-4950	-7212	-5595	-227	-5029	-10774	-8842	-75	2455	-317	-15924	1	-12058	14537	-32340	-163	-15804	13446	-20096	-158	-13052	17431	-11690	-153	-126	-116	-66	-62	-60	-107	41	-149	18	33	-74	-21	-57	81	-31	-1
1.242500	-1037	3060	-4461	-12795	-52	-5387	-4178	-9328	-680	-5139	-7811	-5544	-275	-5080	-10953	-8956	-74	2598	-105	-16129	-19	-11895	16443	-32577	-169	-15759	15329	-20330	-164	-13551	18418	-10542	-148	-125	-117	-64	-68	-62	-107	39	-155	16	36	-76	-19	-57	84	-31	1
1.243333	-916	2908	-4288	-13095	-64	-5758	-4806	-9154	-624	-5317	-8399	-5500	-233	-5148	-11126	-9069	-82	2760	130	-16310	-19	-11672	18247	-32691	-174	-15535	17192	-20616	-163	-13933	19433	-9333	-149	-128	-117	-66	-61	-58	-107	40	-150	21	35	-77	-21	-57	82	-30	-3
1.244167	-770	2747	-4096	-13410	-58	-6126	-5416	-8949	-560	-5486	-8969	-5461	-204	-5234	-11279	-9164	-64	2937	387	-16471	-22	-11383	19928	-32717	-178	-15133	19034	-20917	-133	-14183	20477	-8069	-148	-126	-117	-65	-63	-62	-104	38	-151	17	35	-75	-23	-58	81	-29	2
1.245000	-633	2598	-3889	-13736	-51	-6487	-5993	-8712	-493	-5648	-9512	-5424	-165	-5341	-11425	-9256	-67	3130	658	-16612	-34	-11031	21489	-32733	-163	-14573	20790	-21183	-136	-14284	21547	-6766	-149	-128	-119	-65	-61	-59	-108	37	-149	21	36	-76	-21	-55	80	-32	0
1.245833	-541	2457	-3664	-14082	-62	-6847	-6554	-8450	-459	-5808	-10016	-5395	-138	-5479	-11566	-9325	-84	3335	948	-16725	-33	-10611	22899	-32750	-160	-13880	22444	-21390	-155	-14234	22645	-5426	-148	-128	-116	-64	-61	-56	-108	37	-151	19	37	-76	-22	-55	80	-28	3
1.246667	-441	2319	-3423	-14446	-77	-7198	-7089	-8160	-405	-5956	-10482	-5371	-191	-5639	-11708	-9393	-73	3551	1246	-16848	-7	-10136	24154	-32742	-159	-13080	23978	-21488	-135	-14039	23755	-4057	-149	-130	-121	-66	-63	-60	-107	41	-152	17	36	-76	-24	-55	80	-29	-3
1.247500	-338	2195	-3165	-14833	-77	-7540	-7506	-7853	-349	-6101	-10900	-5360	-317	-5827	-11851	-9450	-53	3775	1558	-16944	-8	-9606	25257	-32698	-163	-12207	25377	-21447	-121	-13693	24878	-2675	-148	-127	-119	-68	-61	-58	-104	54	-148	20	36	-82	-23	-56	84	-29	0
1.248333	-270	2078	-2899	-15238	-79	-7868	-7887	-7535	-282	-6243	-11269	-5360	-349	-6039	-12004	-9488	-72	3998	1867	-17039	2	-9029	26207	-32439	-155	-11292	26625	-21232	-115	-13199	25991	-1297	-148	-131	-124	-67	-66	-62	-107	37	-152	17	36	-77	-22	-59	79	-30	0
1.249167	-188	1973	-2624	-15658	-84	-8181	-8194	-7208	-246	-6382	-11583	-5370	-383	-6269	-12155	-9524	-77	4224	2186	-17120	-8	-8416	27020	-32051	-155	-10373	27717	-20827	-107	-12611	27076	66	-151	-128	-122	-63	-63	-57	-108	39	-147	20	36	-77	-22	-58	81	-29	0
1.250000	-79	1887	-2338	-16093	-94	-8475	-8420	-6877	-217	-6507	-11833	-5391	-565	-6514	-12307	-9542	-61	4447	2491	-17210	-30	-7777	27698	-31539	-164	-9481	28635	-20215	-100	-11917	28107	1394	-151	-129	-120	-65	-65	-62	-108	39	-152	20	36	-76	-25	-61	82	-30	2
1.250833	4	1801	-2048	-16543	-95	-8742	-8564	-6549	-154	-6627	-12022	-5436	-595	-6777	-12459	-9560	-65	4662	2791	-17293	-34	-7121	28256	-30916	-182	-8664	29386	-19402	-126	-11157	29065	2671	-152	-129	-119	-67	-65	-62	-108	38	-156	19	34	-79	-25	-60	85	-29	-3
1.251667	70	1731	-1757	-17012	-100	-8986	-8619	-6234	-115	-6740	-12150	-5495	-514	-7040	-12603	-9577	-65	4868	3081	-17402	-45	-6472	28703	-30181	-204	-7931	29972	-18395	-142	-10345	29951	3890	-152	-129	-119	-66	-65	-63	-108	40	-152	17	29	-75	-23	-59	81	-32	-4
1.252500	114	1677	-1465	-17482	-114	-9193	-8579	-5943	-104	-6844	-12212	-5573	-504	-7307	-12737	-9586	-56	5063	3357	-17513	-63	-5835	29057	-29344	-204	-7307	30407	-17207	-153	-9535	30708	5022	-150	-127	-121	-66	-64	-64	-104	40	-160	18	34	-74	-21	-58	82	-32	-1
1.253333	160	1639	-1176	-17963	-107	-9366	-8454	-5671	-58	-6936	-12205	-5684	-439	-7568	-12844	-9598	-55	5247	3611	-17638	-105	-5229	29331	-28408	-193	-6801	30697	-15853	-156	-8734	31362	6050	-147	-128	-121	-66	-62	-60	-110	39	-152	17	34	-74	-22	-59	81	-27	1
1.254167	225	1606	-895	-18439	-92	-9495	-8244	-5433	-6	-7017	-12136	-5819	-481	-7830	-12927	-9615	-70	5416	3846	-17784	-98	-4660	29532	-27377	-189	-6431	30851	-14378	-167	-7986	31877	6961	-151	-128	-121	-65	-64	-60	-107	40	-152	23	35	-75	-25	-58	84	-28	-4
1.255000	270	1590	-628	-18917	-87	-9584	-7952	-5232	-10	-7084	-12005	-5987	-435	-8059	-12967	-9617	-55	5565	4056	-17946	-85	-4145	29681	-26268	-189	-6189	30892	-12833	-170	-7313	32264	7735	-148	-126	-121	-65	-63	-60	-107	40	-155	18	36	-73	-23	-58	86	-29	0
1.255833	302	1583	-371	-19385	-97	-9621	-7583	-5075	9	-7139	-11813	-6188	-430	-8284	-12971	-9635	-40	5702	4241	-18148	-95	-3685	29784	-25081	-189	-6058	30825	-11247	-173	-6745	32510	8359	-155	-129	-121	-65	-61	-59	-125	40	-177	18	35	-73	-28	-58	85	-31	0
1.256667	355	1587	-134	-19845	-91	-9610	-7152	-4972	46	-7189	-11567	-6428	-548	-8489	-12928	-9654	-58	5821	4401	-18343	-94	-3297	29839	-23851	-211	-6041	30669	-9671	-181	-6299	32609	8807	-154	-130	-127	-69	-64	-66	-110	37	-156	11	30	-77	-25	-62	80	-30	-1
1.257500	398	1597	85	-20294	-99	-9548	-6666	-4917	42	-7223	-11264	-6706	-429	-8676	-12824	-9678	-58	5925	4538	-18574	-99	-2972	29874	-22575	-199	-6096	30446	-8136	-189	-5970	32576	9123	-152	-130	-125	-67	-69	-61	-108	38	-154	16	33	-75	-24	-62	82	-30	-5
1.258333	422	1619	287	-20714	-88	-9430	-6131	-4917	42	-7250	-10911	-7025	-255	-8839	-12657	-9707	-55	6027	4657	-18821	-84	-2713	29869	-21284	-183	-6217	30145	-6686	-184	-5782	32409	9249	-152	-129	-124	-67	-68	-62	-108	38	-155	15	29	-78	-24	-60	81	-34	-3
[truncated: 10,489 more rows]
[truncated: 15 more columns]
