# Supplementary material for: Novel Methods for Surface EMG Analysis and Exploration Based on Multi-Modal Gaussian Mixture Models
Source: PLoS One. 2016 Jun 30;11(6):e0157239. doi: 10.1371/journal.pone.0157239 (PMC4928879; doi:10.1371/journal.pone.0157239)
Supplement: S2 File — (ZIP) [file pone.0157239.s002.zip › Haf_horses_walk_data/Haf_h08_w2_kin.trc]

PathFileType	4	(X/Y/Z)	D:\Users\zsoldosr\Desktop\HaflingerProjektEMGBiopsy\RawData\M2\Minnesotaw2r.trc
DataRate	CameraRate	NumFrames	NumMarkers	Units	OrigDataRate	OrigDataStartFrame	OrigNumFrames
120.00	120.00	1200	7	mm	120.00	1	1200
Frame#	Time	Head			Withers			Sacrum			HFL			HFR			HHL			HHR
		X1	Y1	Z1	X2	Y2	Z2	X3	Y3	Z3	X4	Y4	Z4	X5	Y5	Z5	X6	Y6	Z6	X7	Y7	Z7
1	0.000	1068.27185	-188.39357	1283.53052	-57.65240	-5.48605	1328.31641	-916.61627	73.16635	1310.34949	615.20264	92.00649	46.58674	157.90736	-168.98352	-2.43387	-746.19312	193.79810	-0.77399	-1072.44763	-79.17967	81.50496
2	0.008	1067.31641	-187.72113	1283.21423	-57.82709	-6.25369	1327.63574	-917.58344	72.96883	1310.07251	639.80573	89.55769	45.12379	145.66304	-167.51045	-2.58049	-758.46460	194.53337	-0.96737	-1047.10168	-79.82272	81.04514
3	0.017	1066.35474	-186.37697	1282.97058	-58.37838	-7.54749	1326.55933	-918.51160	73.41514	1309.91064	661.31012	87.08089	42.59068	133.48857	-166.35464	-2.77890	-770.76013	195.39900	-0.88263	-1019.35657	-79.79865	79.97883
4	0.025	1065.30432	-185.27806	1283.34302	-58.97351	-8.67127	1325.61267	-918.92603	73.28866	1309.97205	678.50647	83.96622	37.88180	121.17158	-166.23253	-2.56461	-783.15491	196.40912	-1.09484	-988.55151	-79.36332	78.97031
5	0.033	1064.31470	-183.60590	1283.79492	-60.15429	-10.32717	1324.35071	-919.13782	73.47878	1309.87927	690.66370	81.48153	32.78884	108.60355	-165.21265	-2.65090	-795.44977	197.04462	-0.82450	-956.82739	-76.44313	78.20887
6	0.042	1063.30774	-182.27692	1284.48340	-61.53419	-12.08883	1323.30444	-919.29163	74.40063	1309.91516	695.61591	78.41936	26.99182	96.44595	-164.34259	-2.71493	-807.91858	198.24818	-0.92955	-923.78052	-74.10493	77.78040
7	0.050	1062.16089	-181.06326	1285.71338	-62.66656	-13.84561	1322.01514	-919.29535	74.94450	1310.10144	699.09259	79.56416	21.31917	84.07432	-163.13420	-2.85574	-820.20001	198.80203	-0.98374	-889.73297	-71.47113	78.15970
8	0.058	1061.01111	-180.14403	1286.72485	-63.89263	-14.82027	1320.79126	-919.48016	75.46004	1310.74475	696.87720	78.18433	15.03835	71.67323	-162.33170	-2.72431	-832.74896	199.33719	-1.03084	-855.07684	-69.12684	79.57637
9	0.067	1059.88721	-178.39195	1288.13428	-65.05276	-15.86107	1319.21777	-919.21643	75.82037	1311.35986	690.67542	78.74330	8.08561	58.79448	-161.69769	-2.94692	-845.08032	200.90028	-0.77264	-820.78918	-66.83132	81.36947
10	0.075	1058.55176	-177.21178	1289.54626	-66.42077	-16.79577	1318.18726	-918.53680	76.55765	1312.37170	679.93707	80.73528	0.05761	46.75704	-160.66585	-3.22352	-857.40454	201.28801	-0.76325	-788.21796	-64.85369	84.33466
11	0.083	1057.57825	-176.35277	1291.08508	-67.20265	-16.45433	1316.61755	-918.38190	76.51825	1313.37610	664.45624	82.70196	-6.53446	33.92918	-159.67081	-3.01008	-870.05127	202.63075	-0.45434	-757.63660	-64.17570	89.07819
12	0.092	1056.52075	-174.85962	1292.51233	-67.84662	-15.96250	1315.50720	-917.73932	76.47829	1314.49683	651.01208	83.88955	-5.96185	21.51606	-158.77342	-2.77810	-882.23102	203.63766	-0.32739	-728.60583	-63.05663	92.71898
13	0.100	1055.76746	-173.58777	1293.80554	-68.12627	-15.11454	1314.76404	-917.14746	76.00236	1315.88293	639.57471	85.12914	-6.38142	8.97359	-157.84793	-2.86725	-895.12695	204.22087	-0.34469	-700.28485	-61.91272	95.05485
14	0.108	1055.13403	-172.22623	1294.89087	-68.18867	-14.53006	1314.77905	-916.22894	75.81396	1317.14709	626.00183	85.97539	-7.30401	-3.73049	-157.17352	-3.07963	-907.59125	205.03503	-0.37689	-674.37134	-60.23454	96.13667
15	0.117	1055.04932	-171.35037	1296.03088	-68.39368	-13.52218	1315.31030	-915.26416	75.50672	1318.50610	614.33716	86.81364	-6.55671	-16.29198	-156.04187	-3.15529	-920.19757	206.20059	-0.20260	-650.39258	-59.20790	95.74413
16	0.125	1055.14417	-170.14017	1296.92126	-67.92769	-11.93680	1316.56165	-914.36285	74.61600	1320.24133	601.41772	88.13657	-6.72105	-29.05785	-155.27515	-2.62611	-932.94147	207.16125	-0.01398	-628.79254	-58.34344	94.45216
17	0.133	1055.41895	-168.98770	1297.48901	-67.57506	-10.38326	1317.88293	-912.97498	74.43223	1321.66589	588.98010	89.00373	-6.39651	-41.89299	-154.29530	-2.50148	-945.95575	206.75299	-0.55331	-607.85382	-58.59918	91.52393
18	0.142	1056.13330	-168.35406	1297.91699	-67.05713	-8.47337	1319.87183	-912.08923	74.44405	1323.10791	576.62994	89.38766	-6.50595	-53.94319	-153.56816	-2.24726	-958.17896	208.89714	0.01464	-586.79108	-59.67279	88.70248
19	0.150	1057.05908	-167.11609	1298.17358	-66.53529	-7.48047	1322.30811	-911.51569	73.95656	1324.37024	563.63171	91.76738	-7.07161	-66.35211	-152.62498	-2.17138	-970.65149	209.83640	0.19819	-566.17755	-61.42488	85.43253
20	0.158	1058.13831	-166.15771	1298.07056	-65.68367	-6.32886	1324.81714	-911.16748	73.95499	1325.59155	551.61127	92.80901	-7.23475	-77.95267	-151.76524	-2.48603	-983.42267	210.96503	0.43458	-545.26404	-65.04468	82.30197
21	0.167	1059.14966	-165.54248	1297.73999	-64.91145	-5.36547	1327.20227	-911.15533	73.80692	1326.72131	538.60278	92.45155	-7.04636	-88.65936	-152.08823	-1.49655	-995.90710	211.63683	0.41091	-525.81378	-69.43848	78.43896
22	0.175	1060.33948	-164.74614	1297.15771	-63.81694	-4.85196	1329.65527	-911.54669	74.24799	1327.59106	526.22601	94.42380	-7.10217	-98.17507	-152.46066	0.35527	-1008.22705	212.84335	0.40772	-507.95718	-73.66917	74.46708
23	0.183	1061.64526	-164.41931	1296.34521	-62.89785	-4.43773	1331.79016	-911.89130	74.81289	1328.12219	513.41803	93.74119	-7.22872	-104.91436	-153.01920	3.61950	-1020.64954	213.79887	0.65830	-491.41504	-78.07012	69.09277
24	0.192	1062.88892	-163.20763	1295.22205	-62.31601	-4.48207	1333.86194	-912.59021	75.46975	1328.37280	500.94641	95.63982	-7.35464	-108.74085	-153.87907	8.05919	-1033.30090	214.80293	0.59659	-477.60507	-81.78296	62.95790
25	0.200	1064.01843	-162.95470	1293.52588	-61.59652	-5.36767	1335.78015	-913.14600	76.14761	1328.35205	487.22375	96.55592	-7.92784	-110.65295	-155.09445	13.17566	-1045.53381	215.75278	0.66639	-465.62421	-85.37325	56.09091
26	0.208	1065.28516	-162.42821	1291.88000	-60.91727	-5.56844	1337.69934	-914.29901	76.74847	1328.13232	476.61478	98.80822	-7.15128	-112.58202	-158.71381	19.52822	-1058.10828	216.58736	0.60777	-456.28732	-87.98056	48.12698
27	0.217	1066.48975	-161.39546	1289.90308	-60.16166	-5.85915	1339.07202	-915.16663	77.38474	1327.56787	463.78207	98.05840	-7.06299	-113.74472	-163.54655	29.64241	-1070.51440	217.99319	0.76822	-449.81149	-90.55038	40.22359
28	0.225	1067.45496	-160.94218	1287.83057	-59.99884	-7.51577	1340.40417	-915.87823	78.65746	1326.52734	451.13016	99.66382	-7.62327	-106.43381	-170.29846	46.35733	-1082.66907	219.01982	0.77678	-445.74603	-93.25401	32.51569
29	0.233	1068.73743	-160.70326	1285.46436	-59.80072	-8.25346	1341.53552	-916.66125	80.02030	1325.42334	438.71628	101.05463	-7.65508	-91.43005	-179.14789	64.38536	-1095.10535	220.23473	0.79628	-444.49460	-95.44793	25.33840
30	0.242	1070.04626	-160.48228	1283.34839	-59.82226	-8.80273	1342.28918	-917.28009	81.02299	1324.22363	426.80286	102.17014	-7.48197	-72.24516	-188.94827	79.30309	-1107.21301	221.18343	0.64719	-445.53793	-96.84060	18.68077
31	0.250	1071.08289	-159.04866	1280.97437	-60.18511	-9.98020	1342.75195	-918.20062	81.65392	1322.54651	414.30249	103.09836	-7.79488	-50.94863	-197.55341	89.06266	-1119.49097	222.45261	0.95566	-449.81857	-97.48727	12.18562
32	0.258	1070.87500	-155.00093	1277.04297	-60.56062	-11.18979	1343.22668	-918.59210	82.54129	1320.54712	401.80997	103.79182	-8.02438	-27.76868	-204.55693	94.19954	-1131.49438	223.41273	1.26838	-457.34280	-98.17330	5.87528
33	0.267	1072.03589	-154.04869	1274.35950	-61.29795	-12.92679	1343.50879	-918.70197	82.98851	1318.54578	389.18829	104.65825	-8.43726	-3.55341	-210.60278	97.59514	-1143.10449	224.90854	1.56611	-467.30609	-97.08689	1.26845
34	0.275	1072.98254	-154.10603	1272.01343	-61.97905	-14.10530	1343.19800	-918.65106	82.81100	1316.29468	377.37515	105.95670	-8.18419	21.22218	-216.45244	100.15377	-1154.44678	226.26682	2.08342	-476.31149	-95.63425	-2.50047
35	0.283	1073.94836	-153.38197	1269.60266	-62.42759	-15.58005	1342.84363	-918.50836	82.09212	1313.97925	365.29785	106.91060	-8.49341	46.86675	-221.95988	102.44889	-1165.41455	228.05241	2.95561	-487.54123	-94.65620	-3.12109
36	0.292	1074.54199	-153.45990	1267.73438	-62.74818	-17.23851	1342.41699	-918.25354	81.05273	1311.78113	352.50064	107.62113	-8.46842	73.41010	-226.27643	103.46400	-1174.74072	229.84201	4.53270	-500.99506	-93.40948	-3.32110
37	0.300	1075.20361	-153.39120	1266.05286	-63.07201	-18.01361	1342.06531	-918.02228	80.40491	1309.39075	340.53589	108.94367	-8.33287	100.74097	-229.49733	103.61783	-1183.57739	231.76033	6.41515	-513.36066	-92.76566	-3.47008
38	0.308	1075.81445	-153.04704	1264.42932	-63.96725	-19.73336	1341.70117	-917.85522	79.13779	1307.08679	328.26144	109.12552	-8.80839	128.44009	-231.62129	102.84813	-1191.62219	233.38644	8.90036	-524.91522	-91.57568	-3.98170
39	0.317	1075.98218	-153.32788	1263.31824	-64.19260	-20.80230	1340.71265	-917.43652	77.98824	1305.18921	316.75500	109.92727	-8.54904	156.56497	-232.95445	100.84703	-1198.78625	234.69785	11.47057	-537.31641	-91.38571	-4.09938
40	0.325	1076.03479	-153.52519	1262.85706	-64.65746	-21.66601	1339.73022	-917.19867	75.50288	1304.06885	304.32346	111.25422	-8.46536	185.07608	-234.09120	97.75215	-1203.15039	236.92188	14.79958	-549.07123	-90.29614	-4.49734
41	0.333	1075.78687	-154.04161	1262.64807	-65.22952	-23.42070	1338.44690	-916.85553	74.75806	1302.34009	292.19968	111.62647	-8.37545	213.61433	-233.07133	94.04958	-1203.44104	239.43379	18.64722	-561.09424	-89.45713	-5.04772
42	0.342	1075.33606	-154.70245	1262.97827	-65.49990	-24.00307	1336.90820	-916.61572	73.53093	1300.45691	279.52072	112.24207	-8.56084	242.82545	-234.51054	90.39237	-1199.76477	242.79039	21.90820	-573.51086	-88.98892	-5.57960
43	0.350	1074.61816	-155.28824	1263.75427	-66.23927	-25.34579	1335.36243	-916.42322	72.22080	1298.72241	267.93771	112.63099	-9.11343	272.43237	-234.59451	85.67370	-1194.66516	247.96307	24.60690	-585.37988	-88.71703	-5.62905
44	0.358	1073.80811	-156.56961	1265.10901	-66.57130	-26.45177	1333.81030	-916.75171	71.94595	1296.75928	255.80779	113.73923	-8.64264	301.51907	-234.06447	81.29995	-1186.79016	254.76500	35.09804	-597.11267	-88.18779	-5.92190
45	0.367	1072.64795	-157.18919	1266.88330	-66.64266	-26.64760	1332.07971	-917.11261	72.16736	1295.01855	243.28503	114.16743	-9.08816	331.03738	-233.36818	77.09763	-1174.84326	265.54282	50.47818	-609.58319	-87.31866	-5.96268
46	0.375	1071.28796	-158.26350	1269.14185	-66.93600	-27.14786	1330.53137	-917.82037	72.84122	1293.18005	231.49176	116.63730	-7.73662	360.71539	-234.98824	72.98197	-1157.54456	271.91281	64.45544	-621.55170	-86.65878	-6.30947
47	0.383	1069.98523	-159.27756	1271.97607	-67.09843	-27.37316	1328.90613	-918.60376	73.26839	1291.55640	219.67969	116.97028	-8.55657	390.81003	-234.64502	68.63662	-1139.13513	274.44601	70.71317	-634.07111	-85.91452	-6.60825
48	0.392	1068.47131	-160.82875	1274.95007	-67.83251	-27.69718	1327.21814	-919.54669	73.97991	1290.00452	207.37025	117.81888	-8.69550	420.88956	-235.37570	63.86518	-1121.40381	274.81323	72.41634	-645.80017	-85.09897	-6.74844
49	0.400	1066.89917	-161.82782	1278.59534	-68.36270	-27.42566	1325.62891	-920.78503	74.67971	1289.55798	194.44209	117.50189	-9.26698	450.71066	-234.85739	59.19767	-1099.90991	272.02835	70.04527	-658.15747	-84.47527	-6.80580
50	0.408	1065.38013	-163.07185	1282.48376	-69.13694	-27.13668	1323.83972	-921.65479	74.91277	1288.45593	183.16087	119.22951	-8.74990	480.92685	-236.31369	55.55989	-1074.82080	269.26019	68.51808	-670.00360	-83.23565	-6.81072
51	0.417	1063.70520	-164.14935	1286.84631	-70.25773	-25.95829	1322.40735	-922.79803	76.20939	1287.91272	170.45740	119.65966	-8.87352	510.80814	-237.34721	52.60297	-1048.33447	265.19525	67.20265	-682.19031	-82.56111	-6.60066
52	0.425	1061.94373	-165.62479	1291.33459	-71.13078	-24.93855	1320.99451	-923.58990	77.46293	1287.57813	158.40886	119.88214	-9.13545	538.71405	-237.38631	49.67202	-1020.86536	261.41034	65.81996	-693.83417	-81.68800	-6.84977
53	0.433	1060.42859	-167.36407	1296.37976	-72.20632	-24.14877	1319.24243	-924.57013	77.75457	1287.41602	146.46986	121.03779	-9.07282	563.40686	-236.85480	47.32799	-992.22137	254.75623	64.61604	-706.03094	-80.58109	-6.88226
54	0.442	1058.70093	-168.79468	1301.14856	-73.61095	-22.62833	1317.73279	-925.39777	77.66663	1287.65369	134.31544	121.64492	-9.55646	582.99091	-234.89224	43.63653	-962.31152	246.57249	62.92284	-718.41986	-79.83150	-6.87042
55	0.450	1056.89575	-169.83830	1306.06616	-74.97066	-20.97886	1316.17212	-925.55182	77.72623	1287.77844	122.34592	123.11023	-9.33712	598.91748	-234.09549	39.43873	-931.46967	237.03661	60.21859	-730.47302	-78.99988	-6.81365
56	0.458	1055.22913	-171.22897	1311.14832	-76.18135	-19.69159	1314.51123	-925.60187	77.54742	1288.25952	109.83580	123.21286	-9.51324	611.01373	-232.26967	34.34699	-899.29382	226.87903	58.88990	-742.34546	-77.86023	-6.84743
57	0.467	1053.54199	-172.74020	1316.19336	-77.73588	-17.83603	1313.38513	-925.37207	77.37606	1289.39026	98.33419	124.69309	-9.30955	618.02234	-230.39499	28.83914	-866.72662	216.51453	59.49465	-754.69733	-77.00567	-6.70943
58	0.475	1051.76611	-174.55104	1321.25879	-78.84489	-16.32763	1311.89355	-925.17871	77.02274	1290.57458	85.15435	124.58636	-9.24416	621.56647	-228.51245	23.93353	-835.90607	207.83414	64.39935	-766.95197	-75.99007	-6.72196
59	0.483	1050.02319	-176.42764	1326.18408	-80.05296	-15.44298	1310.99316	-924.33221	77.56265	1292.35352	73.36988	125.85232	-9.27880	622.96185	-225.34927	18.18625	-807.63165	199.86063	69.33058	-779.43298	-75.39258	-6.53880
60	0.492	1048.22791	-177.69313	1330.76184	-80.85194	-13.96037	1309.96228	-923.98895	77.53183	1294.62695	60.65219	126.37971	-9.44376	619.01422	-223.52309	13.06310	-780.85492	192.33191	73.04452	-791.47827	-74.37169	-6.64526
61	0.500	1046.79236	-179.19702	1335.18213	-81.28310	-13.50329	1309.40625	-923.36816	77.75106	1297.16357	49.02895	127.34077	-9.09720	613.13580	-220.08672	6.91122	-754.72424	184.87585	75.95663	-804.28882	-73.55550	-6.74060
62	0.508	1045.40063	-180.23135	1339.41772	-81.05152	-13.49654	1309.23865	-922.25195	78.80439	1299.71851	36.17842	127.94246	-9.76593	601.47723	-218.98773	3.17843	-729.17102	177.16237	77.75639	-816.27704	-72.49728	-7.00194
63	0.517	1043.97913	-181.94856	1343.36975	-80.53172	-13.56293	1309.18372	-920.90179	79.83395	1302.42273	23.81460	128.94337	-9.30584	587.60297	-216.37067	0.12419	-705.04462	169.52823	78.26879	-828.51508	-72.32810	-6.41021
64	0.525	1042.99634	-183.51213	1346.73511	-79.31100	-14.16162	1309.70679	-920.30750	79.72886	1305.80225	11.36964	129.72318	-9.54507	575.14886	-215.25394	-0.45103	-682.82959	163.87910	78.32593	-840.42828	-73.05620	-5.79572
65	0.533	1042.29736	-184.78003	1349.83191	-77.87080	-14.50801	1310.80518	-919.40643	80.54185	1308.52222	-0.94806	131.12119	-9.46758	561.95825	-215.94106	-0.38609	-661.03284	158.70949	77.63773	-853.00677	-70.54572	-6.21314
66	0.542	1041.77295	-185.96149	1352.52087	-76.96036	-15.28432	1312.41174	-917.83386	81.47610	1311.37231	-13.66424	131.66121	-9.51357	549.48846	-214.89595	-0.69286	-639.15088	155.12000	76.80926	-865.53479	-70.67036	-6.08040
67	0.550	1041.76709	-186.73944	1354.63818	-75.20267	-17.05290	1314.60596	-916.81531	81.92717	1314.72864	-25.79911	132.47403	-9.38904	537.13440	-213.75241	-0.92071	-617.64740	152.70131	75.70409	-878.15692	-70.27087	-5.84939
68	0.558	1042.08923	-187.74197	1356.27246	-73.26218	-18.32835	1317.32007	-915.27325	80.80667	1316.87244	-38.82319	132.35460	-9.16734	524.12128	-213.35468	-0.48638	-596.05988	151.28471	74.24831	-890.80786	-69.11255	-5.72683
69	0.567	1042.83716	-188.91260	1357.55273	-71.63268	-19.28101	1320.11340	-914.51306	82.00153	1321.12195	-51.19236	133.87291	-8.65985	511.32910	-212.61339	-0.55313	-575.17200	151.37990	72.88278	-903.03192	-68.08462	-5.97636
70	0.575	1043.96851	-189.61438	1358.24463	-70.15662	-21.16279	1323.01160	-913.17822	82.80931	1324.13745	-62.66027	135.41904	-8.54531	498.71967	-211.89815	-0.74614	-555.44806	152.34442	71.16351	-916.18768	-66.40837	-5.98266
71	0.583	1045.18823	-190.37651	1358.30518	-68.48322	-22.35367	1325.95215	-912.62146	81.92497	1326.79541	-73.31999	135.84621	-5.95904	486.30579	-210.68805	-1.05937	-537.36713	153.28647	68.41158	-929.45361	-66.00744	-5.69953
72	0.592	1046.76917	-191.44043	1357.92957	-66.66772	-23.24833	1328.81287	-912.57324	81.51139	1329.51343	-81.84769	137.21950	-1.41470	473.56699	-209.43326	-1.09876	-521.70209	155.52737	64.99204	-941.34387	-64.64008	-5.72024
73	0.600	1048.39233	-191.77802	1356.87854	-65.02654	-23.85197	1331.26233	-912.48273	81.00922	1332.00330	-86.14676	137.36395	5.22991	461.34561	-209.08546	-1.25842	-507.79803	157.79051	59.67163	-954.23615	-64.12084	-5.62301
74	0.608	1050.12195	-191.97716	1355.28381	-63.68536	-24.91644	1333.64465	-912.71191	80.18531	1334.22083	-85.79672	138.68843	14.67741	448.74374	-208.05292	-1.06125	-496.13803	160.27176	53.70318	-965.79974	-64.50101	-4.87299
75	0.617	1051.43628	-192.93948	1353.38684	-62.64252	-24.78365	1335.76416	-913.22382	79.04324	1336.10779	-81.97406	141.21115	25.04949	435.93002	-207.49367	-0.72217	-486.91910	162.68465	46.42037	-979.36993	-62.36224	-5.52930
76	0.625	1053.21606	-193.04181	1350.76074	-61.49990	-24.48734	1337.27661	-913.96136	78.38069	1337.44788	-77.34415	140.11844	38.22524	423.48773	-206.57764	-0.77078	-480.05444	165.14192	38.97411	-991.70734	-61.48347	-5.26300
77	0.633	1054.94836	-193.51871	1347.57764	-60.66656	-23.78776	1338.24695	-914.85596	76.95226	1338.96118	-63.04775	143.15982	58.53281	411.10400	-206.57933	-0.69345	-475.97870	168.19528	31.34295	-1004.40991	-61.03592	-4.85957
78	0.642	1056.65320	-193.67856	1344.17285	-60.03670	-22.61963	1339.00720	-915.93799	75.96671	1339.50415	-38.43188	147.53758	79.45596	398.91632	-205.78471	-1.09540	-474.64069	172.02838	24.50807	-1016.90479	-60.54234	-4.88517
79	0.650	1058.41528	-194.34459	1340.03735	-60.08927	-21.98694	1339.30774	-916.99359	74.33649	1339.81726	-8.75602	151.55508	96.01031	385.70145	-204.84729	-1.25458	-475.97064	175.52750	17.85166	-1028.46863	-59.46053	-5.07809
80	0.658	1060.34668	-194.17599	1335.79639	-60.42167	-20.51662	1339.49146	-918.24280	73.56539	1339.66846	20.95352	155.74390	107.08355	373.51761	-203.82141	-1.74037	-480.18582	179.18684	12.35824	-1041.28601	-58.65608	-5.36428
81	0.667	1062.39441	-194.32329	1331.13171	-60.62741	-18.89635	1339.68469	-918.87079	73.40218	1338.34106	50.06690	158.29167	112.63848	361.05530	-203.49417	-1.32061	-487.01318	182.76022	6.89359	-1053.96692	-59.22171	-5.07938
82	0.675	1064.61914	-194.51425	1325.96692	-61.35172	-17.44666	1339.60437	-919.86810	73.17210	1337.08276	79.08105	159.70044	114.94165	348.36310	-202.69223	-1.44269	-497.56537	185.69356	3.00902	-1066.31152	-57.66365	-4.79551
83	0.683	1066.65149	-195.24728	1320.49622	-62.05676	-16.05124	1339.37634	-920.37561	73.16386	1335.60815	109.26170	160.03166	114.90742	336.26495	-201.66705	-1.54515	-510.02698	186.46207	2.81774	-1079.43286	-55.81980	-5.41690
84	0.692	1068.93408	-195.63699	1314.74915	-62.75241	-14.00591	1338.81909	-921.03735	73.44747	1333.81079	139.10907	159.00247	113.98603	323.84860	-200.63194	-1.49322	-523.08557	186.94466	3.51421	-1089.11816	-54.95764	-5.20875
85	0.700	1070.95532	-195.73714	1308.81885	-63.35976	-12.17248	1338.32410	-921.31702	74.00522	1332.27881	169.39023	157.25568	112.46709	311.67548	-199.85521	-1.60523	-535.91095	187.46487	3.82441	-1102.82678	-56.22233	-4.46899
86	0.708	1073.06555	-196.22455	1302.70898	-64.28529	-10.76261	1337.75159	-921.60864	74.15953	1330.58350	200.02228	154.17439	110.77317	299.60263	-198.78386	-2.08952	-548.57007	188.17773	3.68429	-1113.33325	-56.71982	-3.98330
87	0.717	1074.74634	-195.86353	1296.41748	-65.05177	-9.05328	1337.50171	-921.54932	74.85254	1328.76929	230.56750	149.66908	107.99751	287.49133	-198.02385	-1.95746	-561.30200	189.59338	3.28258	-1124.15186	-55.48413	-2.31702
88	0.725	1076.18457	-195.98323	1290.74170	-65.79209	-7.22851	1336.95691	-920.93359	75.97988	1326.74329	262.02319	143.85764	104.49245	275.21265	-197.03806	-2.19994	-573.39819	190.24394	2.38643	-1133.80457	-56.55632	-0.61540
89	0.733	1077.12305	-195.65724	1285.05322	-66.40398	-6.64184	1336.17371	-920.74481	76.73077	1325.00916	293.96350	136.94853	100.04362	263.42914	-195.65144	-2.15655	-584.90778	191.43979	1.65990	-1143.36902	-56.28259	1.60745
90	0.742	1077.58972	-194.97903	1279.64465	-66.75975	-5.71036	1335.10107	-920.31512	77.69322	1323.19421	325.32004	130.81096	95.75974	250.93459	-195.21684	-2.04083	-596.60089	192.40196	0.94612	-1151.65088	-56.91568	3.79751
91	0.750	1077.85107	-194.88371	1274.71619	-67.04579	-4.59200	1333.77954	-920.00897	78.96275	1321.37415	357.06683	124.68795	91.20196	238.80342	-194.56578	-2.10685	-608.29309	192.97192	0.46381	-1159.83044	-56.47654	7.05535
92	0.758	1077.99243	-194.00836	1270.09009	-67.02406	-3.52680	1332.36707	-920.43939	78.11448	1321.15100	388.70993	117.51189	85.90405	226.34468	-193.54105	-2.15263	-619.89954	194.01480	0.38685	-1165.79834	-56.31735	10.17633
93	0.767	1077.73474	-193.25827	1266.15649	-66.78670	-2.89846	1330.85083	-920.11359	79.67555	1319.73035	419.88382	111.32685	81.34399	214.20903	-192.55258	-2.23075	-631.65051	195.06471	0.57112	-1168.16992	-57.61753	15.10174
94	0.775	1077.13867	-191.79677	1262.24231	-66.96713	-2.82528	1329.65173	-920.17609	80.26824	1318.41919	451.68790	104.67940	76.33495	202.00563	-191.22073	-2.34343	-643.61053	195.81160	0.46573	-1166.96887	-61.66735	21.36006
95	0.783	1076.40808	-190.89026	1258.87073	-66.71849	-2.37858	1328.08313	-919.20959	82.34255	1316.78723	482.90784	99.45826	72.09907	189.60793	-190.60727	-2.12911	-655.66211	197.05804	0.46220	-1164.39490	-65.92677	28.49976
96	0.792	1075.70947	-189.45494	1256.08948	-66.76862	-2.78029	1326.69153	-919.27081	82.95347	1316.02161	514.63293	93.65343	66.99496	177.50562	-189.56435	-2.02489	-667.73877	197.74734	0.08165	-1162.91370	-70.61948	39.17898
97	0.800	1074.50952	-187.70238	1253.72180	-66.48057	-2.67763	1325.01587	-919.76892	83.21704	1315.31531	546.30823	90.73949	62.88740	165.23161	-188.47404	-2.40687	-680.29236	198.74855	-0.16250	-1152.81470	-74.50327	52.33519
98	0.808	1073.57300	-186.29666	1251.91687	-66.24033	-3.04670	1323.54578	-920.13892	82.47326	1314.76306	578.79688	85.85101	58.54636	152.90193	-187.80202	-2.56857	-692.66846	199.81924	-0.31092	-1140.98413	-78.48190	64.93553
99	0.817	1072.16125	-184.44174	1250.57678	-65.53215	-3.69240	1322.33728	-919.85345	83.54412	1312.64270	609.23865	84.73811	55.27551	141.26701	-186.98891	-2.70240	-705.05536	200.74281	-0.63062	-1126.50366	-79.08586	73.57744
100	0.825	1070.93115	-183.00331	1249.68372	-65.17335	-4.80682	1320.89697	-920.20325	83.37297	1312.17017	638.46344	82.99956	53.12112	128.62764	-186.24783	-2.54567	-717.64069	201.79726	-0.53301	-1110.37830	-80.56446	80.36441
101	0.833	1069.53760	-181.53352	1249.05225	-64.91620	-5.36920	1319.93408	-920.78857	83.21838	1311.65027	664.40009	82.47964	52.25951	116.57206	-184.77847	-2.99217	-729.87152	202.97560	-0.64422	-1089.51196	-80.21477	84.05094
102	0.842	1068.25671	-179.49812	1249.17676	-64.91010	-6.34298	1318.75085	-921.39734	83.33621	1311.17188	684.11993	84.21539	49.41657	104.07397	-184.25827	-2.99316	-742.34583	203.40437	-0.70842	-1066.36877	-80.11220	85.64214
103	0.850	1066.89990	-177.25024	1249.32043	-65.43720	-7.76506	1317.61511	-921.92523	83.20209	1310.70667	699.50385	84.18835	44.93790	91.96299	-184.60065	-2.12028	-754.78894	204.45238	-0.86943	-1041.58936	-78.62153	85.26062
104	0.858	1065.73657	-175.28760	1250.14636	-65.74950	-9.34557	1316.50549	-922.25757	83.84034	1310.37988	709.06897	85.17080	40.71327	79.39964	-182.47408	-2.98328	-767.42529	205.29947	-0.70128	-1013.34357	-76.90503	84.05731
105	0.867	1064.48450	-173.03239	1251.00745	-66.61298	-11.12236	1314.95081	-922.52362	83.91956	1310.05591	713.52966	86.90890	33.87839	66.95135	-181.35545	-2.78025	-779.51788	205.75191	-0.96817	-982.53705	-74.22910	82.40275
106	0.875	1063.15100	-170.89215	1252.42627	-67.42902	-12.77200	1314.09412	-922.41614	84.62680	1309.95935	713.43896	89.08986	26.39891	54.87902	-180.42302	-3.25637	-792.04742	207.07286	-0.70750	-950.00525	-72.98494	82.07011
107	0.883	1062.02783	-168.81487	1253.94543	-68.74692	-14.62112	1312.59961	-922.27692	85.67542	1309.91138	707.17651	90.89150	18.11485	42.21692	-179.78235	-2.93045	-804.35315	207.68692	-0.57307	-917.19421	-69.41277	81.61271
108	0.892	1060.53235	-166.81328	1255.71887	-69.87512	-15.74881	1311.66040	-921.80695	86.22906	1310.25378	697.68585	94.28525	10.16775	29.88712	-178.61137	-3.26992	-816.72729	208.63617	-0.59120	-882.92889	-67.94389	82.74061
109	0.900	1059.41284	-165.29268	1257.67090	-70.63716	-16.02661	1310.50452	-921.24792	86.65354	1311.19556	684.47736	98.92834	-0.43614	17.39902	-177.76160	-3.24922	-829.12360	209.39294	-0.79492	-847.75836	-64.43105	83.25050
110	0.908	1058.44348	-162.97064	1259.70044	-71.72594	-16.83912	1309.32617	-920.63019	87.38740	1312.14807	669.28412	101.37126	-6.56769	4.96934	-176.84152	-2.92146	-841.51587	210.38560	-0.66755	-813.26337	-62.02141	85.12862
111	0.917	1057.57727	-160.85031	1261.42078	-72.19781	-17.18405	1308.21106	-919.74451	87.01373	1313.48108	657.24884	101.89970	-5.47743	-7.83091	-176.10730	-2.90294	-854.08691	211.16776	-0.61028	-780.16003	-61.04705	88.21420
112	0.925	1057.04468	-159.61055	1263.19653	-72.45396	-17.17320	1307.77051	-918.67712	87.11282	1315.15857	644.99628	102.99523	-6.29315	-19.99561	-175.11642	-3.15536	-866.66815	212.53636	-0.37172	-748.61774	-60.30457	92.36094
113	0.933	1056.78308	-157.94244	1265.04272	-72.44465	-16.62989	1307.63391	-917.45349	86.93582	1317.00415	632.25153	104.29097	-6.43098	-32.53468	-174.15910	-3.08497	-878.95459	214.09372	0.03488	-718.74707	-59.19859	95.93812
114	0.942	1056.65845	-156.48454	1266.63318	-72.02253	-15.08296	1307.88452	-916.11188	86.57089	1318.87817	619.69733	105.83245	-6.41587	-45.46085	-172.90895	-3.27499	-891.79517	214.19113	-0.20036	-690.46729	-57.84193	98.09303
115	0.950	1057.05237	-155.24747	1267.97412	-71.76068	-13.91027	1308.62427	-914.69202	86.04398	1320.74072	606.80280	105.81910	-6.14295	-57.67399	-172.22809	-2.76899	-904.40741	214.77443	-0.58278	-664.95941	-56.09430	98.35298
116	0.958	1057.63208	-153.51744	1269.13745	-71.48138	-12.52712	1310.33179	-913.28870	85.34715	1322.75720	593.91357	106.54966	-6.41769	-70.13601	-171.23019	-2.51366	-916.93683	216.15884	-0.02752	-642.21283	-55.10674	97.64541
117	0.967	1058.51282	-152.80098	1269.94751	-70.93945	-10.22410	1312.47363	-912.09113	85.30182	1324.48901	581.49591	107.92934	-6.98193	-82.26422	-170.33275	-2.54746	-929.55634	217.15021	0.27733	-620.73541	-52.86440	94.96795
118	0.975	1059.88110	-151.36311	1270.56165	-70.09458	-9.02273	1314.81006	-911.06213	84.31763	1326.21082	569.68011	108.43862	-7.12814	-94.11324	-169.61931	-2.40371	-942.29694	216.75586	-0.12257	-600.13910	-52.99316	92.22713
119	0.983	1061.15015	-150.04279	1271.00879	-69.24884	-8.02987	1317.36279	-910.51727	83.94624	1327.86987	556.40314	109.68539	-6.95287	-105.23936	-169.54720	-1.90321	-954.36475	218.99875	0.52612	-579.87634	-53.24419	88.19141
120	0.992	1062.71265	-149.40965	1271.19812	-67.96459	-7.13811	1319.84094	-910.06744	83.46701	1329.64734	543.93048	110.42300	-6.95617	-114.69147	-169.89548	-0.15581	-966.59491	220.16203	0.63015	-559.00562	-55.11531	84.39976
121	1.000	1064.58215	-148.70663	1271.14636	-67.18970	-6.79776	1322.34265	-909.79309	83.55313	1331.15784	532.35846	112.96612	-6.93247	-122.89381	-170.17041	2.73684	-978.83099	221.35825	0.69928	-538.67175	-56.95111	79.84254
122	1.008	1066.07971	-147.38216	1270.85437	-65.84014	-6.11908	1324.75745	-910.03387	83.31304	1332.41919	519.05890	112.84270	-7.04563	-128.00043	-170.89082	7.15875	-991.44305	222.17221	0.60942	-520.11761	-60.77035	74.99359
123	1.017	1067.71558	-146.95848	1270.21741	-64.54359	-5.92472	1327.24927	-910.47388	83.84075	1333.34021	508.06671	114.09332	-6.91121	-130.39386	-171.43356	12.13946	-1003.45465	223.01530	0.74650	-503.53979	-63.54971	68.57640
124	1.025	1069.10046	-145.92827	1269.62207	-63.40776	-6.46750	1329.31384	-910.90002	84.65599	1333.88257	494.94623	114.66348	-7.38187	-130.81837	-173.32060	17.86214	-1015.86700	223.81175	1.07621	-489.47702	-66.50361	61.17923
125	1.033	1070.71375	-145.19864	1268.84241	-62.81381	-7.30571	1330.97815	-911.77155	86.21556	1334.17554	482.02881	115.69446	-7.98828	-131.71883	-176.73686	25.63295	-1028.19971	224.89749	1.22494	-478.39694	-69.59979	52.31189
126	1.042	1072.08020	-144.44687	1267.85010	-61.83109	-8.08613	1333.00146	-912.50055	86.96430	1334.05518	470.16251	116.68288	-7.50455	-128.94260	-181.71425	38.35408	-1040.20569	226.11697	1.12606	-469.86996	-72.61531	42.68003
127	1.050	1073.34106	-143.46957	1266.92993	-61.00108	-8.62786	1334.45215	-913.54346	87.92981	1333.27002	458.06033	117.72467	-7.44881	-117.95258	-188.16544	55.27768	-1052.55396	227.22731	1.01660	-463.58521	-75.45486	33.37300
128	1.058	1074.64355	-142.52332	1265.85876	-60.56477	-9.40979	1335.41211	-914.43262	88.66244	1332.45142	445.70801	119.33749	-7.83834	-101.45593	-196.18839	71.55453	-1064.61255	228.63692	1.26634	-460.48322	-78.15973	24.79936
129	1.067	1075.66809	-142.20682	1265.04285	-60.21789	-10.13558	1336.44019	-914.93536	90.21683	1331.28455	433.55283	120.10523	-7.79875	-81.07501	-204.50508	84.26916	-1076.88196	229.97849	1.38917	-459.70190	-81.19936	17.10508
130	1.075	1076.43835	-141.80972	1264.53931	-60.09636	-10.96525	1337.01465	-915.12671	90.54072	1329.87146	420.86362	121.46160	-8.26241	-58.95011	-211.43260	92.18089	-1088.86890	230.82599	1.39955	-461.84277	-83.72681	10.45115
131	1.083	1077.28430	-140.83601	1264.04517	-60.19043	-11.81874	1337.55310	-915.35016	90.48698	1328.50195	408.73969	121.84921	-8.06778	-35.95337	-217.04558	96.46225	-1100.60950	232.55418	1.62167	-466.77667	-86.32108	4.61280
132	1.092	1077.87732	-140.29266	1263.92566	-60.55325	-13.54705	1338.09204	-915.09937	90.71964	1326.88306	397.18246	123.96529	-8.12844	-11.55017	-220.89209	99.25874	-1112.26746	233.96825	2.12471	-475.11279	-88.37751	0.28787
133	1.100	1078.15564	-139.97237	1264.18164	-61.00952	-15.24754	1338.07910	-914.19733	89.42806	1324.94739	385.07721	124.65992	-8.11859	12.75069	-224.93176	100.82439	-1123.16528	235.32101	2.53136	-483.88614	-87.79905	-2.91950
134	1.108	1078.47449	-139.73187	1264.76648	-61.08031	-16.53781	1337.93237	-913.64490	88.52763	1322.61694	372.84033	124.38720	-8.22439	38.63477	-228.37709	101.79955	-1133.18079	236.98817	3.67077	-496.22409	-86.22339	-2.86168
135	1.117	1078.46106	-139.11287	1265.68530	-61.32771	-17.65532	1337.62244	-912.98639	86.74380	1320.42810	360.34180	126.24066	-8.46539	64.87555	-230.91591	101.74072	-1142.01855	239.42247	5.52159	-509.16562	-85.00843	-2.88479
136	1.125	1077.94763	-139.81911	1266.99646	-61.50543	-19.22862	1337.20313	-912.27875	86.02000	1317.93701	347.73953	126.09523	-8.83518	91.74013	-232.56836	100.97484	-1150.25537	241.34970	7.36118	-521.43005	-83.33349	-2.99267
137	1.133	1077.46118	-140.14973	1268.85522	-61.45415	-20.60132	1336.70288	-911.76929	84.70516	1315.44116	335.79922	127.60507	-9.10253	119.25254	-233.33672	99.07400	-1157.99670	243.41336	9.69056	-533.24438	-82.69496	-3.43017
138	1.142	1076.64392	-140.16389	1271.19775	-61.93159	-22.39569	1336.03101	-912.91132	80.60371	1314.90063	324.53201	128.44986	-8.93332	147.40126	-233.17603	96.37148	-1163.86414	245.85918	12.33826	-545.32819	-81.93822	-3.87399
139	1.150	1075.75977	-140.81134	1273.96606	-62.22063	-23.95111	1335.13245	-912.87366	80.12186	1312.55994	311.69708	129.39531	-8.60186	175.33383	-233.31953	93.06622	-1166.58557	248.98827	16.00281	-557.28955	-81.16097	-4.00882
140	1.158	1074.52673	-141.98567	1277.47888	-62.52634	-24.88405	1334.11865	-912.24127	79.79110	1309.86047	299.61191	129.54941	-8.83661	204.71733	-233.13994	89.06194	-1164.62219	252.35382	19.50713	-569.81604	-80.65683	-4.58493
141	1.167	1072.88428	-142.59271	1281.17175	-62.76850	-25.90447	1332.82129	-912.32605	79.20465	1307.75781	287.53040	130.85905	-8.78551	234.37712	-234.18335	85.08146	-1159.74878	257.36337	21.74144	-581.60449	-79.43519	-5.01890
142	1.175	1071.26672	-143.57559	1285.17859	-63.21212	-26.60620	1331.62219	-912.93250	78.20341	1305.88757	275.30759	131.98438	-8.92599	264.62155	-233.88228	80.96680	-1152.99207	265.02762	28.33139	-594.20026	-79.01496	-5.02362
143	1.183	1069.34912	-144.26419	1289.92419	-63.58099	-27.86664	1330.44849	-913.49243	77.71636	1304.01099	263.04901	131.09872	-9.65697	295.07684	-233.89104	76.85546	-1143.73865	276.48386	42.50377	-606.05286	-78.19034	-5.52538
144	1.192	1067.24390	-145.38789	1294.88635	-63.86534	-28.63922	1328.55090	-914.49561	77.31615	1301.68982	251.30354	133.02089	-8.60217	326.05005	-234.23773	72.83568	-1129.80920	287.50891	58.21008	-618.00140	-77.57315	-5.46263
145	1.200	1065.00244	-146.22485	1300.16858	-64.51142	-29.42167	1327.13501	-915.45282	77.19844	1299.37244	239.52727	133.90211	-8.58475	357.28812	-235.72537	69.56618	-1111.71265	294.86829	70.24767	-630.07019	-77.29062	-5.88071
146	1.208	1062.74121	-147.66193	1305.84460	-65.20596	-29.16871	1325.34277	-916.93317	77.20833	1297.69678	227.15143	135.37521	-8.77438	388.95673	-234.73524	65.82641	-1094.28577	297.91769	74.10360	-642.31055	-76.06725	-6.37494
147	1.217	1060.06775	-148.79707	1311.73218	-66.34287	-28.95659	1323.84863	-917.47778	78.57906	1295.73010	215.24229	136.69742	-8.60782	421.10336	-236.57686	63.06017	-1075.83081	299.22400	74.22450	-653.91669	-74.79277	-6.74383
148	1.225	1057.41174	-149.83247	1317.79053	-67.52309	-29.01321	1322.30579	-918.66742	79.74816	1294.18481	202.91042	137.00273	-8.94553	451.79285	-237.90565	59.67671	-1053.46460	297.98093	72.22868	-666.36316	-74.79224	-6.36599
149	1.233	1054.71594	-151.28180	1324.11108	-68.59747	-28.68917	1320.54041	-919.72266	80.13065	1293.11975	190.97511	138.48291	-8.41614	481.21579	-237.36005	56.88588	-1029.09314	295.43503	71.13145	-678.64380	-73.53997	-6.47330
150	1.242	1052.06958	-152.50858	1330.47046	-70.47161	-28.45433	1318.98828	-921.42841	80.14889	1292.15149	178.69391	138.09235	-8.99056	510.62442	-237.95523	54.65851	-1003.55109	292.80264	70.41421	-690.69171	-72.77225	-6.50116
151	1.250	1049.42517	-153.75896	1336.84485	-72.11520	-27.09534	1317.30078	-922.22308	80.75094	1291.70435	166.00095	138.48950	-9.30665	536.44318	-236.98282	51.95728	-978.17700	287.54080	69.67766	-702.62799	-71.77498	-6.44294
152	1.258	1046.40662	-155.06827	1343.38721	-73.70033	-25.87647	1315.72974	-922.35413	81.74340	1290.65771	154.13947	140.24242	-8.94926	559.42212	-234.54532	48.56863	-951.22485	280.40814	68.46487	-714.60651	-70.51500	-6.81596
153	1.267	1043.82056	-156.36394	1349.61682	-75.89012	-25.09244	1314.37146	-922.98352	81.77149	1290.00256	141.98573	140.28596	-9.49952	577.98871	-233.16672	45.40107	-922.86047	271.71671	66.23746	-727.12354	-69.69277	-6.89938
154	1.275	1041.07825	-158.26064	1355.95630	-77.59856	-23.10623	1313.00256	-923.66315	81.46317	1290.02808	129.96286	141.85770	-9.09100	592.22644	-231.72937	40.53407	-893.46240	261.69113	64.23350	-739.07739	-68.90311	-6.73571
155	1.283	1038.29419	-159.22734	1361.99377	-79.76522	-22.07559	1311.16284	-923.81897	81.63348	1289.85217	117.33060	142.02065	-9.38017	602.76593	-229.76933	35.08672	-863.15277	250.23412	63.60949	-751.36646	-67.87006	-6.63760
156	1.292	1035.79163	-161.03494	1367.94482	-81.71752	-20.40189	1309.65173	-923.91351	81.62507	1289.89075	105.24142	143.34802	-9.54311	608.99750	-228.56708	29.63289	-834.04822	239.89201	67.00100	-763.52600	-66.95517	-6.76054
157	1.300	1033.23010	-162.13075	1373.59766	-83.64014	-19.26346	1308.76282	-924.09009	81.20156	1290.55005	93.14844	143.42076	-9.56620	611.87292	-226.81970	23.44168	-807.40503	231.04175	72.49859	-775.45776	-66.54292	-6.49016
158	1.308	1030.44812	-163.59883	1378.90381	-85.13136	-18.08566	1307.74695	-923.81970	80.95092	1291.56104	80.82072	144.53351	-9.29047	611.54926	-225.33496	17.26225	-783.28571	223.34879	77.56635	-788.74548	-65.89542	-6.24635
159	1.317	1028.15698	-164.91719	1384.11804	-85.94580	-17.11475	1306.95642	-923.50110	81.29202	1293.44946	68.58591	144.89484	-9.57715	608.57245	-222.98459	10.67710	-759.73944	215.29132	81.74882	-800.34479	-64.59193	-6.66280
160	1.325	1025.79346	-166.07082	1388.97412	-86.25409	-16.58998	1306.54858	-922.72247	81.47650	1295.69836	55.88745	145.80125	-9.64575	600.31409	-222.19386	4.81126	-736.68134	206.57820	84.67751	-813.19244	-64.05428	-6.54243
161	1.333	1023.67047	-166.99252	1393.23987	-86.03584	-16.18913	1306.41467	-921.60699	82.57990	1297.94666	43.88087	146.95403	-9.26099	587.66522	-221.26047	0.58357	-714.18860	197.48615	86.56081	-825.21899	-63.07003	-6.58752
162	1.342	1021.76105	-167.93919	1397.18530	-85.01687	-16.68370	1306.59424	-921.44769	82.33685	1301.14221	31.39289	147.39223	-9.41154	573.89478	-220.67590	-0.02142	-693.05011	188.69809	87.41578	-837.67877	-62.20898	-6.53546
163	1.350	1020.05408	-168.54756	1400.56165	-84.21774	-17.43353	1307.35400	-920.57813	83.05209	1304.06775	18.90584	148.67970	-9.67169	560.89276	-221.18805	0.02842	-674.21930	182.03069	87.33562	-849.81067	-62.54503	-6.04941
164	1.358	1018.80554	-169.54233	1403.53113	-83.17547	-18.31823	1308.79822	-919.01166	84.78851	1306.80701	6.05826	148.38654	-9.62599	548.53613	-220.56691	-0.24817	-655.03943	175.79662	86.58916	-862.32825	-61.52813	-5.82953
165	1.367	1018.36664	-171.96794	1406.51001	-81.97111	-19.13535	1310.56970	-917.97186	85.74898	1309.90222	-6.38685	150.17104	-9.16057	536.20831	-219.68010	-0.33681	-634.95782	171.77223	86.19305	-874.22180	-60.46643	-6.15531
166	1.375	1017.87897	-172.66057	1408.45667	-80.79252	-20.48045	1312.37280	-916.52399	86.84393	1313.21533	-18.83000	150.34959	-9.26932	523.26752	-219.07175	-0.34678	-615.22198	168.41183	85.54906	-887.53851	-59.97556	-6.25107
167	1.383	1017.94202	-173.14653	1409.84875	-79.64230	-22.40682	1314.81470	-915.13849	87.07072	1314.89893	-31.33242	151.12927	-8.78989	510.46194	-217.79591	-0.61598	-595.33783	166.03551	84.15694	-899.69641	-58.91591	-6.05117
168	1.392	1018.49304	-174.11063	1410.43298	-78.19646	-23.73560	1317.89490	-914.04236	88.10373	1318.40979	-43.26172	152.45941	-8.74727	498.06281	-217.16202	-0.30710	-576.54858	164.83095	83.21174	-912.93915	-57.27729	-5.90777
169	1.400	1019.60583	-173.95760	1410.60059	-76.97625	-25.41090	1320.69751	-913.42133	88.61913	1321.20081	-55.11254	153.16739	-7.95486	485.52798	-216.31174	-0.62249	-558.72675	164.73161	82.25975	-925.04480	-56.76078	-5.82110
170	1.408	1020.75629	-174.57251	1410.10291	-75.94256	-27.16069	1323.37817	-912.87854	89.08852	1323.90881	-64.64322	154.65392	-4.63941	472.77719	-215.21153	-0.78579	-541.98621	165.35336	80.61076	-937.92285	-56.59608	-5.38275
171	1.417	1022.29224	-174.71944	1409.03040	-74.65876	-28.11161	1325.90088	-912.82697	89.04334	1326.33606	-71.49753	155.48138	0.27738	460.07718	-214.46376	-1.03729	-526.29675	166.65601	78.24838	-950.28424	-55.56507	-5.37701
172	1.425	1024.09094	-174.85429	1407.27393	-73.14733	-28.96805	1328.49231	-913.04199	88.59403	1328.73242	-75.07145	156.80765	7.91238	447.60953	-213.98485	-0.64090	-512.30231	168.37506	74.53413	-963.13416	-55.10474	-5.08294
173	1.433	1025.77808	-175.38446	1405.12024	-71.96260	-29.18437	1330.88904	-913.51678	88.05759	1330.91833	-73.91058	156.92810	17.18123	434.79697	-213.25832	-0.64092	-499.49420	169.86392	69.54152	-975.67548	-53.60576	-5.61209
174	1.442	1027.64453	-175.24001	1402.05627	-70.89009	-29.76938	1332.89368	-914.40039	87.04420	1332.69043	-70.77742	159.25684	27.77913	422.33340	-212.79929	-0.34976	-488.63858	171.64845	63.97336	-988.13428	-52.80537	-5.27238
175	1.450	1029.74658	-175.71976	1398.66846	-70.04253	-28.87190	1334.29932	-914.98999	86.71926	1334.63879	-66.78462	158.86787	41.26241	409.41385	-211.51334	-0.58559	-479.85397	173.13278	57.14291	-1000.84717	-52.54848	-4.87043
176	1.458	1031.99866	-175.77156	1394.67249	-69.46413	-28.32977	1335.58423	-916.43414	86.09196	1335.93811	-54.03883	160.39108	60.20558	397.14673	-211.34479	-0.81218	-473.46384	174.65460	49.57109	-1012.77557	-52.77350	-4.28377
177	1.467	1034.16650	-175.73160	1390.19653	-69.33214	-26.91918	1336.69226	-917.80945	85.06076	1337.16125	-31.70364	163.79480	79.03165	384.37466	-210.12352	-1.54987	-469.05832	176.04852	41.74837	-1024.84875	-51.96181	-4.46071
178	1.475	1036.46326	-175.97966	1384.98560	-69.62360	-25.93434	1337.24463	-918.79321	84.60983	1337.46008	-6.70543	169.14156	96.14762	371.91052	-209.87926	-1.42909	-467.39606	178.01581	33.52130	-1038.20996	-50.50140	-4.83620
179	1.483	1039.05469	-176.33716	1379.55664	-69.78242	-23.81511	1337.89807	-919.85199	83.76775	1337.69775	19.99409	171.90515	106.61509	359.55762	-209.14182	-1.34425	-468.06531	180.15213	25.67251	-1050.25781	-49.23860	-5.23549
180	1.492	1041.61511	-176.33397	1373.59314	-70.24297	-23.01540	1338.31616	-920.51898	83.39907	1337.64490	46.05596	173.29999	111.90988	346.87033	-208.19774	-1.24299	-471.73056	181.97728	18.39969	-1062.70837	-48.60002	-4.88718
181	1.500	1044.32263	-176.18578	1367.18494	-70.59219	-21.37741	1338.45532	-921.76788	82.61610	1336.94775	71.98792	173.96425	114.13986	334.48041	-207.45941	-1.54711	-478.10022	183.29893	12.05658	-1075.08008	-47.57613	-4.89640
182	1.508	1047.27087	-176.18602	1360.55090	-71.21094	-19.13590	1338.62854	-921.57147	83.39091	1334.16284	98.45179	173.73032	115.10287	322.13458	-206.91693	-1.27616	-487.53711	184.85446	6.27505	-1088.23950	-47.28116	-4.47092
183	1.517	1049.89734	-176.17917	1353.63403	-71.60944	-17.66988	1338.60889	-921.71863	83.22444	1332.56567	125.42001	172.02895	114.66122	309.58295	-206.15569	-1.27311	-499.69064	185.43944	3.73102	-1100.24622	-46.12707	-4.50101
184	1.525	1052.69226	-175.98958	1346.36060	-71.80936	-15.65737	1338.35864	-921.45404	83.90868	1330.50928	152.51956	170.18503	113.83802	297.44119	-204.80957	-1.76826	-512.91699	185.86267	3.52817	-1112.34656	-46.19535	-4.23883
185	1.533	1055.23511	-176.31320	1339.08850	-72.32720	-13.31890	1338.17139	-921.13336	84.25368	1328.52209	180.30542	166.32111	112.48749	285.25491	-203.93744	-1.89161	-525.56580	186.44490	3.04220	-1125.71692	-46.12460	-4.29606
186	1.542	1057.55188	-175.51300	1331.73462	-72.52975	-12.03651	1337.85254	-920.83905	84.71602	1326.44434	208.33569	162.16537	110.51982	272.98709	-203.36989	-1.88104	-537.56787	187.29666	2.93152	-1135.70361	-46.23310	-4.10576
187	1.550	1059.50122	-174.80547	1324.91467	-72.61383	-11.03568	1337.63257	-921.25958	83.30197	1326.21509	237.71873	157.25201	107.75735	260.80023	-202.47406	-1.84128	-549.78870	188.03172	3.02372	-1146.99023	-45.15497	-3.40798
188	1.558	1060.66772	-174.30801	1318.54895	-72.70189	-10.33016	1337.13074	-920.74475	83.46856	1323.83362	266.97458	151.51050	104.33951	248.43097	-201.49504	-1.79611	-562.02429	188.84802	2.74164	-1158.61914	-44.75547	-2.77089
189	1.567	1061.85852	-173.63329	1312.34558	-72.61176	-9.80858	1336.47485	-920.08875	83.99457	1321.74561	296.78589	145.79904	101.13609	236.05775	-200.42715	-1.71285	-574.04163	189.53880	2.20349	-1168.83130	-44.54243	-0.71441
190	1.575	1062.37537	-172.88182	1307.13147	-72.23022	-9.44322	1335.48462	-919.29816	84.90221	1319.88281	326.96198	139.35483	97.25259	223.50278	-199.35577	-1.81589	-586.34760	190.58188	1.82907	-1177.35034	-46.28988	2.04733
191	1.583	1062.51013	-171.68127	1302.12488	-71.43085	-8.70899	1334.48999	-918.25934	86.22013	1318.41528	357.35883	133.37231	93.20386	211.20705	-198.54752	-2.15734	-598.62085	191.70851	1.23148	-1185.99390	-46.03871	4.45401
192	1.592	1062.22449	-170.37004	1298.24573	-71.04332	-8.40541	1333.65942	-916.97699	87.79149	1316.97058	386.89270	128.70297	89.69459	198.74185	-198.01466	-2.00320	-610.81116	192.80959	1.24986	-1193.90833	-45.55424	6.90247
193	1.600	1061.92603	-169.27173	1294.97681	-70.27953	-8.26389	1332.34741	-915.75751	89.23988	1316.12695	416.18689	124.13997	86.05671	186.43622	-197.00255	-1.85983	-622.97272	193.46170	1.03998	-1199.84399	-47.48822	11.39670
194	1.608	1061.07043	-167.64803	1292.39160	-69.47277	-7.95617	1331.14319	-914.81982	90.58146	1315.71082	446.73663	117.50880	81.34293	174.40155	-195.70557	-2.06972	-635.23108	194.92287	1.31184	-1204.37744	-46.74166	14.57609
195	1.617	1059.86011	-166.49245	1290.87085	-68.18060	-7.69119	1329.67419	-914.35913	91.52103	1314.93726	476.46652	112.52204	76.15120	161.84213	-195.00986	-2.08842	-647.66571	195.80678	1.09130	-1204.10010	-51.40642	21.74305
196	1.625	1058.74292	-164.89017	1289.75623	-67.06725	-7.31136	1328.21790	-914.41431	91.57873	1314.71460	505.94943	110.02361	71.19975	149.57930	-193.91191	-2.40612	-659.92310	196.63007	0.77390	-1201.55811	-56.90476	29.48114
197	1.633	1057.41077	-163.17482	1289.32727	-66.25908	-7.80270	1326.41602	-914.13904	91.57142	1314.34167	536.18793	107.63417	65.27970	137.07382	-193.04018	-2.56280	-672.13477	197.57686	0.42276	-1195.32886	-62.14436	40.08810
198	1.642	1056.19727	-161.33713	1289.72693	-65.02606	-8.06063	1324.82361	-914.02264	91.40527	1314.04724	567.44507	105.92142	59.66971	124.97890	-192.27322	-2.44357	-684.52173	198.46112	0.44380	-1187.86609	-64.46093	53.05146
199	1.650	1054.86768	-159.55952	1290.62097	-63.60197	-8.64919	1322.87842	-914.18262	91.42009	1313.68286	598.93353	107.16246	54.84296	112.83208	-191.34694	-2.86571	-696.83429	199.30112	0.09929	-1176.36902	-69.63806	66.50129
200	1.658	1053.22559	-158.31551	1292.40649	-62.31468	-9.35057	1321.30286	-913.22717	92.42231	1312.10278	628.72540	109.68659	52.43665	100.50865	-190.55293	-2.62442	-709.15955	200.60635	0.37741	-1162.34106	-72.04845	76.28986
201	1.667	1050.65686	-152.15630	1293.23792	-61.22440	-10.12732	1319.72021	-913.15271	92.04422	1311.57068	655.19678	112.47513	51.49437	87.80032	-189.13712	-3.00679	-721.29272	201.37825	0.31133	-1142.06311	-71.04866	83.76685
202	1.675	1049.36499	-150.54500	1295.88562	-60.08137	-10.28711	1318.63025	-913.17511	91.83299	1311.26270	679.42804	113.99650	49.37409	75.45412	-188.72469	-2.85801	-733.50378	201.96863	0.10615	-1119.96667	-71.46539	87.52261
203	1.683	1047.98132	-148.50441	1299.09216	-59.30907	-11.91252	1317.14807	-913.00037	92.24583	1311.16833	699.86780	114.26118	44.79420	63.30816	-187.85263	-2.77755	-746.05231	203.07990	0.34241	-1095.51843	-70.48624	88.89497
204	1.692	1046.56506	-146.61708	1302.70752	-58.66971	-13.02367	1315.79443	-912.83527	92.47790	1311.19153	716.03467	113.87363	39.50670	50.68753	-186.84171	-3.03004	-758.54828	203.91974	0.27089	-1067.92554	-69.34972	88.98735
205	1.700	1045.48230	-144.35573	1306.52991	-58.65038	-14.16636	1314.26782	-912.61365	92.72887	1311.52820	727.16022	114.70903	34.09290	38.46020	-185.81680	-3.20792	-771.02454	204.44083	0.20470	-1037.42810	-67.73591	87.92331
206	1.708	1044.11951	-142.58406	1310.86450	-59.10068	-14.98415	1312.75586	-912.06573	93.51263	1312.12842	733.96143	114.65828	28.75469	26.13829	-184.77423	-3.24676	-783.65082	205.64450	0.42883	-1005.01807	-65.67916	86.81852
207	1.717	1043.06897	-140.48576	1315.47180	-59.65474	-15.98394	1311.17041	-911.22748	94.51123	1312.51660	734.40326	114.46480	21.34453	13.40721	-183.70982	-3.32197	-796.20154	206.38597	0.38914	-969.80737	-63.64508	86.09705
208	1.725	1042.06982	-138.71669	1320.14258	-59.90299	-16.39157	1309.89783	-910.38831	95.03392	1313.35339	731.35150	114.40389	14.21023	0.89381	-184.06619	-2.62621	-808.86798	207.19485	0.33577	-934.38611	-61.29602	85.97275
209	1.733	1041.05725	-136.27431	1324.92810	-60.05792	-16.41004	1308.23169	-909.03131	95.75608	1314.46216	722.12805	115.72199	5.88255	-11.61923	-182.00916	-3.28772	-821.39508	208.01152	0.27225	-898.17078	-58.35094	86.23740
210	1.742	1040.14136	-134.51727	1329.99170	-59.92523	-16.97086	1306.77563	-908.19928	93.96790	1317.30957	709.99805	118.30336	-4.38325	-24.31440	-181.02542	-3.18905	-833.92847	209.19398	0.38433	-861.19183	-56.18159	87.70528
211	1.750	1039.57288	-132.81007	1335.03455	-59.63486	-16.68205	1304.98511	-906.78845	94.06258	1318.44971	697.52448	120.03414	-3.89038	-37.12201	-180.15274	-3.44070	-846.48853	210.16408	0.44614	-824.31323	-54.28683	89.17646
212	1.758	1039.08850	-131.13567	1339.88281	-59.36638	-16.22547	1303.70508	-904.89264	93.90021	1319.76489	682.99005	121.23022	-6.22694	-49.56553	-179.46671	-3.17846	-859.63654	208.59050	-1.08703	-789.50232	-52.64883	91.73170
213	1.767	1038.84387	-129.93365	1344.61487	-58.43804	-15.52848	1302.71106	-903.10504	93.91785	1321.23767	670.74377	121.69324	-6.01891	-62.31408	-178.71800	-3.28137	-872.25757	210.07906	-0.80696	-755.99005	-52.22758	95.69008
214	1.775	1039.18311	-128.14735	1349.26965	-57.41644	-13.96974	1302.60449	-901.30090	93.21371	1322.89185	658.16571	123.43954	-6.28825	-74.84377	-177.72998	-3.10491	-883.98346	213.79092	0.42083	-724.30865	-52.06821	99.49528
215	1.783	1039.91882	-127.09579	1353.48584	-56.47684	-12.55671	1303.04126	-898.35449	94.10044	1323.80005	646.38989	124.58049	-5.90567	-87.10212	-176.42763	-3.24961	-897.57233	211.47141	-0.72854	-694.54004	-51.50637	100.73669
216	1.792	1041.04163	-126.38057	1357.53760	-55.44080	-11.09468	1303.62561	-896.60199	93.05476	1325.58923	633.16345	125.24673	-6.09171	-99.62130	-176.24358	-2.44052	-910.00342	212.86342	-0.45081	-667.48218	-51.10051	100.58854
217	1.800	1042.72888	-124.87645	1361.45935	-54.28737	-9.19286	1304.72461	-894.76855	91.84781	1327.42517	620.23059	126.83465	-6.73337	-111.30947	-175.25551	-2.54353	-922.61432	213.43658	-0.38182	-643.46490	-50.41501	99.28643
218	1.808	1045.06482	-124.52094	1365.05127	-53.26400	-7.40858	1306.40051	-893.13977	91.28532	1329.17859	607.86572	125.90721	-6.53277	-122.55238	-174.94003	-1.92742	-935.49365	214.98460	0.08823	-619.96564	-50.63895	95.77882
219	1.817	1047.11792	-124.04032	1368.24756	-52.16949	-5.90978	1308.03662	-891.84930	90.22064	1330.76099	595.82806	127.48037	-6.98909	-132.33333	-174.88029	-0.17700	-947.65271	215.40710	-0.09508	-598.18170	-52.68248	93.02254
220	1.825	1049.82715	-123.01501	1370.95654	-50.64574	-4.26438	1309.83545	-890.82782	89.57878	1332.60620	582.81006	129.25810	-6.88415	-140.47842	-174.50998	2.16975	-960.19849	216.80675	0.20733	-575.19788	-55.54503	89.16024
221	1.833	1052.50647	-122.69807	1373.25928	-49.34112	-3.32302	1311.91980	-890.21588	90.35114	1333.10645	569.50690	130.77969	-7.23252	-146.30978	-174.93082	6.39673	-972.40021	217.94826	0.14052	-552.29431	-58.73740	84.51600
222	1.842	1055.59448	-121.92590	1375.10693	-48.24315	-3.64186	1313.47180	-889.85980	89.73127	1334.67029	558.54901	130.01291	-6.26276	-148.85960	-175.18892	11.85983	-984.75568	218.79607	-0.01868	-531.35284	-63.70307	80.23173
223	1.850	1058.73303	-121.31187	1376.54712	-47.03087	-3.94362	1315.37878	-889.82861	89.48915	1335.62427	545.44196	132.00677	-7.35352	-149.05217	-176.26167	17.78314	-997.15735	220.06561	0.81694	-512.48590	-67.59714	73.69485
224	1.858	1061.71008	-121.33786	1377.61951	-45.69916	-4.09930	1316.89417	-890.19946	89.86036	1336.30273	532.09790	132.60008	-7.62934	-149.36133	-179.04668	25.76259	-1009.39160	220.72252	0.64657	-496.88678	-70.94078	65.76807
225	1.867	1065.10474	-120.69003	1378.12146	-44.81562	-4.60840	1318.45911	-890.30963	90.50964	1336.82874	521.73315	135.38626	-7.17318	-145.61621	-183.01563	39.16249	-1021.63611	222.25113	0.92893	-483.96805	-74.02567	56.89514
226	1.875	1068.49255	-120.42450	1378.05811	-44.03538	-5.28116	1319.73120	-890.48151	91.01981	1336.77820	509.10077	135.81598	-7.67187	-132.38568	-187.45905	56.60583	-1033.87085	223.04591	0.90902	-473.63608	-76.91605	47.08575
227	1.883	1072.02039	-120.07764	1377.85962	-43.40182	-6.71958	1320.72131	-890.95947	91.05367	1335.94299	497.24115	137.36798	-7.68024	-112.73077	-193.82253	72.37189	-1045.93127	224.46036	0.36596	-465.77783	-78.98431	37.46393
228	1.892	1075.38135	-120.20136	1376.98547	-43.27401	-7.87072	1321.49524	-891.41412	91.79057	1334.76538	484.52817	139.00914	-7.63858	-89.69889	-199.51489	83.49067	-1058.12012	225.57030	0.22830	-460.95190	-81.26958	28.35331
229	1.900	1079.03931	-119.96494	1375.92065	-43.22536	-9.54454	1322.49109	-892.14459	92.27797	1333.11377	472.62869	139.02678	-7.67103	-65.25562	-204.36433	89.98098	-1070.33386	226.90843	0.61515	-459.19388	-83.36726	19.89469
230	1.908	1082.61584	-120.01469	1374.40442	-43.25566	-10.43207	1323.33618	-892.54022	92.56584	1331.26990	459.99518	140.37833	-7.72083	-38.96630	-207.53290	92.92030	-1082.35962	227.93596	0.83065	-461.26779	-85.12145	12.07804
231	1.917	1085.72668	-120.10583	1372.51062	-43.58097	-11.28058	1323.93481	-892.83868	92.21163	1328.82043	448.74890	141.73662	-7.66384	-11.93189	-209.98305	94.63056	-1094.41492	228.95807	1.05534	-467.28772	-86.50318	4.62270
232	1.925	1089.03430	-119.99351	1370.14990	-44.07228	-12.46562	1324.41443	-892.97137	91.67767	1325.85046	435.89218	142.18398	-7.89006	15.70514	-211.65561	95.43567	-1106.17981	230.11609	1.30067	-476.57748	-87.01793	-0.51328
233	1.933	1091.94312	-119.92862	1367.54456	-44.34161	-13.97361	1324.85474	-892.75519	90.59299	1322.85254	423.73175	143.59598	-8.17629	44.37875	-212.47604	95.24628	-1117.93457	231.77759	1.24435	-484.93649	-85.98628	-2.88612
234	1.942	1094.37500	-119.65198	1364.81372	-44.53247	-15.21435	1325.29553	-892.45587	89.63503	1319.80212	411.61066	144.02718	-8.36432	73.60050	-211.37894	94.86922	-1129.11914	233.31754	1.67101	-498.10522	-84.58233	-3.69042
235	1.950	1096.53186	-119.94342	1361.53979	-44.50005	-17.17459	1325.47534	-891.81281	88.04594	1316.66455	399.83310	144.92998	-8.37976	103.74847	-210.05583	93.60323	-1139.08008	234.77866	3.01666	-511.10379	-83.66287	-3.80206
236	1.958	1098.03088	-120.16499	1358.40063	-44.62478	-18.40714	1325.29846	-891.19257	86.41264	1313.55359	386.87793	145.61591	-8.75334	133.70972	-208.33469	91.85178	-1147.70068	236.97116	5.08360	-523.11438	-82.71990	-3.56081
237	1.967	1098.98376	-120.50475	1355.01184	-44.50154	-19.18869	1325.24341	-891.35876	82.12467	1312.55872	375.39542	146.84808	-8.56689	163.90350	-205.21368	88.98362	-1156.20691	238.59331	6.98751	-535.02765	-81.83435	-3.79184
238	1.975	1099.51270	-121.17750	1351.41357	-44.37710	-19.53919	1325.08057	-891.26880	80.08378	1309.97937	363.25632	147.34277	-8.40024	194.69417	-201.81667	85.80216	-1163.18604	240.73215	9.82666	-547.10266	-81.33179	-3.96935
239	1.983	1099.24988	-122.05253	1348.07971	-44.38392	-19.98210	1324.58032	-889.99036	79.66737	1307.10254	351.08093	148.35291	-8.44503	225.56464	-198.14005	81.80998	-1167.88379	242.91187	12.77061	-558.47223	-79.95442	-4.80037
240	1.992	1098.45984	-123.03806	1345.20520	-44.25547	-20.52062	1324.31653	-889.34454	77.56467	1304.99316	338.90063	149.04292	-8.32090	257.09467	-194.22998	77.82471	-1168.42712	245.70007	16.73645	-570.95172	-79.72097	-5.26650
241	2.000	1097.19153	-123.83884	1342.30310	-44.17929	-20.53619	1324.00098	-888.92450	75.50565	1303.43201	326.47217	149.60110	-9.17542	288.84100	-191.65167	73.69053	-1164.18286	249.21735	20.09860	-583.17218	-79.05171	-5.52561
242	2.008	1095.08374	-125.16984	1340.37488	-43.97382	-20.85823	1323.55945	-888.70892	73.74432	1301.79065	315.03830	150.48296	-9.01835	320.93994	-188.21915	69.89135	-1158.33521	252.75732	21.77245	-595.23438	-78.51664	-5.57724
243	2.017	1092.71191	-126.66131	1339.04883	-43.76612	-20.91178	1322.98730	-888.81873	72.24800	1300.53821	302.78226	151.42159	-9.02214	353.66852	-186.90842	65.87603	-1149.37927	265.10773	34.78376	-606.91187	-78.13961	-5.54611
244	2.025	1089.97839	-128.04462	1338.51892	-43.60574	-20.88377	1321.75659	-889.13257	71.80983	1298.73767	291.25528	151.99786	-9.12366	386.93805	-184.44258	61.85538	-1135.76660	277.01941	51.97192	-618.79163	-77.26648	-5.92952
245	2.033	1086.80359	-129.50351	1338.57068	-43.43171	-20.56128	1321.02844	-889.83942	71.81033	1297.45276	279.25464	153.57507	-8.67298	420.86276	-184.12993	58.46798	-1116.70300	285.87265	67.83353	-631.01593	-76.80694	-6.23342
246	2.042	1083.35193	-130.92166	1339.37280	-43.34097	-19.45444	1320.06274	-890.56903	72.36687	1296.31421	267.52444	155.13461	-8.02291	455.64459	-184.62955	55.49686	-1096.95984	289.71613	75.15594	-642.91931	-76.06888	-6.57937
247	2.050	1079.44873	-132.53583	1341.11780	-43.43866	-19.04473	1318.90906	-891.56348	72.63132	1295.12524	255.61682	155.77121	-8.02143	490.11990	-186.27394	52.95728	-1077.61633	291.26718	77.22849	-654.53418	-74.74170	-7.29377
248	2.058	1075.57690	-134.10127	1343.69946	-43.45242	-18.00823	1317.71265	-892.55511	73.42477	1294.16150	242.89211	154.89839	-9.62423	523.95935	-188.57077	51.84501	-1055.15442	289.86951	74.80439	-666.82532	-74.49942	-6.68231
249	2.067	1071.57117	-135.35210	1346.79492	-43.66565	-17.18626	1316.52344	-894.03223	73.26066	1293.88660	230.55548	155.66678	-9.16685	556.73181	-191.64380	52.31105	-1029.45056	287.44858	72.39491	-678.93579	-73.60468	-6.45096
250	2.075	1067.40845	-136.78033	1350.99902	-44.06372	-15.69719	1315.47180	-894.93738	73.94707	1293.36829	218.45276	156.22182	-9.29507	585.87433	-195.57245	51.79124	-1001.95251	283.92477	70.42883	-691.14569	-72.90664	-6.60778
251	2.083	1063.53662	-138.65208	1355.72571	-44.59340	-13.97299	1314.64868	-895.88379	73.76039	1293.19702	206.42816	157.28117	-9.39284	611.07452	-197.05298	49.30392	-973.79999	280.11575	68.69929	-702.88281	-71.88752	-6.49201
252	2.092	1059.67041	-140.07982	1361.42175	-45.09746	-12.59127	1313.64319	-896.10931	73.93605	1293.01892	194.79608	159.62700	-9.01813	634.36792	-198.71487	46.24603	-944.50916	273.12878	66.40842	-715.05206	-70.38953	-7.06146
253	2.100	1056.06531	-141.98773	1367.67944	-46.21349	-10.75313	1312.70715	-896.82129	72.95091	1293.49304	182.09657	158.55054	-9.52942	654.46228	-200.37378	43.43045	-913.83240	264.98462	63.79692	-727.20160	-69.68208	-6.99768
254	2.108	1052.61230	-143.93660	1374.58972	-47.19482	-8.38482	1311.71899	-896.43616	73.19302	1293.66370	170.28085	159.94902	-9.29758	669.98712	-202.23134	40.03747	-882.11444	255.86255	61.21660	-739.17383	-69.19088	-6.88614
255	2.117	1049.10657	-145.72243	1382.00439	-48.24791	-6.90529	1310.67261	-896.86407	71.35044	1294.84082	157.80493	160.16740	-9.35717	681.21405	-203.24536	35.86209	-848.91962	245.76527	60.55437	-751.66559	-68.26395	-6.45031
256	2.125	1045.86694	-147.07571	1389.73669	-49.60980	-5.04862	1309.60596	-895.88293	71.09438	1295.64685	145.67964	161.87434	-9.30247	688.26947	-203.70360	31.29723	-815.31268	235.57022	61.84520	-763.69586	-67.22278	-6.54848
257	2.133	1043.25439	-151.10843	1398.61414	-50.82577	-3.51935	1308.31384	-895.52942	70.37097	1297.21277	133.37494	161.99661	-9.24805	691.45782	-203.29556	24.60080	-784.84583	226.84868	66.42065	-775.57874	-66.61278	-6.52871
258	2.142	1040.19849	-152.54814	1406.81006	-51.80128	-2.77798	1307.13525	-894.95703	69.81722	1299.14807	121.32444	163.31786	-9.13736	689.05652	-204.13823	18.47998	-756.62439	219.16629	72.16866	-788.55170	-65.92837	-6.37977
259	2.150	1037.39929	-153.39828	1414.95557	-52.76794	-2.15570	1306.10754	-894.44824	70.10904	1301.54895	108.87173	163.33038	-9.32946	684.61450	-204.39279	12.30562	-729.52350	211.95782	77.14881	-800.31134	-64.87203	-6.62633
260	2.158	1034.64075	-154.63231	1423.10486	-53.36747	-2.26373	1305.17297	-893.48621	70.23513	1304.24207	96.49211	164.60066	-9.28734	676.17950	-204.75870	6.92437	-703.19604	204.18198	80.92719	-813.21149	-64.50980	-6.29825
261	2.167	1032.20337	-155.97380	1430.97168	-53.44481	-2.68163	1304.10876	-892.78687	70.39103	1307.15234	84.21027	164.83096	-9.26746	664.95593	-204.42380	1.05935	-677.55444	196.57561	84.41068	-825.41772	-63.29720	-6.47869
262	2.175	1030.29016	-156.76573	1438.51758	-52.91730	-3.36657	1303.94519	-891.55017	71.62188	1309.92505	71.51308	166.72943	-9.21167	650.47363	-205.59187	1.31626	-653.32355	188.82588	86.15809	-837.69482	-63.10426	-6.30913
263	2.183	1028.53992	-157.21292	1445.67444	-52.13051	-4.10113	1304.32190	-890.81311	71.64548	1312.84033	58.94245	166.67778	-9.93529	639.18939	-203.00294	0.32455	-631.10571	182.63814	87.12316	-849.86908	-62.75719	-6.01485
264	2.192	1027.33362	-158.24367	1452.48633	-51.73161	-5.66292	1305.44006	-889.63971	72.76839	1315.65747	46.65920	167.36617	-9.41343	625.31921	-202.74608	0.38068	-609.72620	177.56128	87.49050	-862.35211	-62.25726	-5.92800
265	2.200	1026.58679	-158.69293	1458.57556	-51.04747	-6.61548	1307.47009	-888.45313	73.40623	1318.13037	33.93186	168.36702	-9.25138	613.70880	-201.39673	-0.01803	-587.83282	173.27577	87.21079	-874.43793	-60.63967	-5.96789
266	2.208	1026.51379	-159.08401	1464.07239	-50.71194	-8.45128	1309.25281	-887.21466	73.86047	1320.74219	21.51178	169.04898	-9.07331	601.52118	-200.24876	-0.13131	-566.28510	170.17233	86.75715	-887.48114	-60.40301	-5.89191
267	2.217	1026.98181	-159.84633	1468.73242	-50.20987	-9.55563	1311.68506	-886.43811	74.21625	1323.23352	8.95829	169.68788	-8.75608	588.19281	-200.20224	0.01747	-545.70453	168.18367	85.77544	-900.45105	-58.67350	-6.18712
268	2.225	1028.16809	-159.44415	1472.48401	-49.53268	-11.48021	1314.52515	-885.78137	73.74947	1325.27539	-3.42061	170.41301	-8.87834	575.90851	-199.41850	-0.51505	-526.38623	168.00754	84.16915	-912.82104	-58.13153	-5.95004
269	2.233	1029.52515	-159.83684	1475.29187	-49.19189	-12.78186	1317.42310	-885.51599	73.37773	1327.38281	-14.96295	172.23088	-8.15413	563.13287	-198.57263	-0.19297	-508.70126	168.98857	81.55376	-925.35565	-56.68079	-5.65900
270	2.242	1031.55750	-160.23729	1477.29419	-48.41456	-14.06778	1320.60925	-885.36322	73.49139	1328.96936	-25.44118	173.71774	-5.73357	550.64142	-197.77371	-0.54038	-492.34616	170.63646	78.16109	-937.75189	-56.80593	-5.53171
271	2.250	1033.51953	-160.17952	1478.31885	-47.46050	-15.02938	1323.39355	-886.03070	72.34688	1330.31555	-34.38365	174.64148	-2.40154	537.76160	-197.09203	-0.11386	-477.07422	172.99060	73.32149	-950.10284	-55.38630	-5.47440
272	2.258	1036.02795	-160.13965	1478.21118	-46.71545	-15.97468	1326.09656	-887.10529	71.18687	1331.17883	-39.96997	175.32654	4.24097	525.42120	-196.36543	-0.15651	-463.55609	175.54535	67.30541	-962.81598	-55.13808	-5.19238
273	2.267	1038.33447	-159.78293	1477.17493	-46.10252	-16.66373	1328.83459	-887.75708	70.34261	1331.90051	-41.49580	176.76190	12.39611	512.77997	-195.55898	-0.16029	-451.22275	178.39777	60.54033	-975.58636	-53.46413	-5.61456
274	2.275	1040.93933	-159.84564	1475.04736	-45.18428	-17.08024	1331.29980	-889.07471	68.30350	1332.37927	-38.69140	178.85622	21.78432	500.48648	-194.98276	-0.19394	-441.12106	180.75529	53.05423	-987.04816	-54.28855	-4.86305
275	2.283	1043.70142	-159.65666	1472.02051	-44.79944	-17.37928	1333.22424	-890.47748	67.09793	1332.30444	-35.86155	179.67036	32.37257	487.82410	-193.99994	-0.35491	-432.86880	183.01607	45.10141	-999.88232	-52.23127	-5.21482
276	2.292	1046.58057	-159.77112	1468.08923	-44.33975	-16.95424	1334.84265	-891.65161	65.57654	1332.24329	-28.08791	181.39931	47.32539	475.14252	-193.41516	-0.36113	-426.37601	185.89455	37.44520	-1012.54053	-51.99456	-4.85452
277	2.300	1049.52502	-159.85255	1463.30933	-44.13524	-16.36379	1336.18689	-893.06097	64.22671	1331.70544	-10.99391	185.50345	66.34142	462.74857	-192.73099	-0.73254	-423.11633	188.04381	30.26770	-1025.27185	-50.73261	-5.20024
278	2.308	1052.60242	-159.78171	1457.72485	-44.28177	-15.85052	1337.25684	-894.20972	62.66291	1330.94434	11.89100	191.41533	85.48331	450.33456	-191.89548	-0.92695	-422.40372	188.85204	24.18530	-1037.58167	-50.58981	-5.09462
279	2.317	1055.73022	-159.55806	1451.16809	-44.21410	-15.12789	1337.87158	-895.15332	61.25867	1329.81238	37.76467	196.77676	100.42801	437.67828	-190.93527	-0.95729	-423.69208	188.51070	19.36135	-1050.00952	-48.76269	-5.61976
280	2.325	1059.04138	-159.64867	1443.98315	-44.35914	-14.41587	1338.50842	-895.79321	60.36769	1328.70898	64.65546	200.34039	109.39510	425.61697	-190.74571	-0.75496	-427.70950	187.38374	15.46611	-1061.94849	-48.64661	-5.58685
281	2.333	1062.20715	-159.56125	1436.25586	-44.65200	-13.77833	1338.90540	-896.11041	59.69363	1327.53748	90.31735	202.85513	114.15002	413.04468	-189.75220	-0.86163	-435.50214	185.57098	11.44847	-1073.73889	-48.41188	-4.96850
282	2.342	1065.74402	-159.62932	1427.78162	-45.29189	-13.13617	1339.09387	-896.09637	60.07787	1326.04517	116.67485	203.56099	115.99184	400.96246	-188.63321	-0.91444	-446.04202	183.61263	7.84380	-1087.51392	-47.45399	-4.67514
283	2.350	1068.83972	-158.92781	1418.94543	-45.57097	-11.89763	1339.07849	-896.04028	60.02800	1324.07947	143.41560	202.39879	115.96594	388.30225	-187.50458	-1.08630	-457.32242	182.82011	5.24774	-1099.26245	-46.22517	-4.97372
284	2.358	1071.90649	-158.76469	1409.47986	-46.00393	-11.37451	1338.62793	-895.59808	60.26898	1321.89758	169.81491	201.34785	116.28920	375.92010	-187.03572	-1.15604	-468.61319	183.42305	3.68977	-1111.80286	-46.07569	-4.75742
285	2.367	1074.92371	-158.74146	1399.65417	-46.03124	-9.13240	1338.24988	-895.40106	60.09781	1319.90552	197.41281	198.41910	115.72413	363.68842	-185.90208	-1.39795	-480.55594	183.48697	3.89600	-1124.16199	-45.67507	-5.26584
286	2.375	1077.64709	-158.30997	1389.71814	-46.36367	-8.57402	1337.51599	-894.76953	60.78570	1317.64575	224.50865	194.35248	114.85998	350.93335	-185.46085	-1.70381	-492.74622	184.29698	3.97952	-1135.72803	-44.92252	-4.61240
287	2.383	1079.81274	-157.96039	1379.68506	-46.51509	-8.03979	1337.13135	-893.86371	61.40268	1315.42651	252.50682	188.30444	112.89158	338.62494	-184.50989	-1.78438	-505.11960	185.40489	3.80581	-1146.06580	-45.44780	-3.47937
288	2.392	1081.70752	-157.10454	1369.93677	-46.24199	-7.07251	1336.10742	-893.43225	61.71240	1313.73950	280.04489	183.74753	110.56659	326.41971	-183.53282	-1.66002	-517.23737	186.17313	3.46011	-1156.90283	-44.72195	-2.74477
289	2.400	1082.90247	-156.21025	1360.71948	-46.03871	-6.91476	1335.05957	-892.55005	62.83788	1312.43518	308.37228	177.36633	107.24185	313.88913	-182.27087	-1.70984	-529.84399	187.70583	2.95724	-1168.04883	-45.36009	-1.15662
290	2.408	1083.45020	-155.49817	1351.92480	-45.83450	-6.29839	1333.30518	-891.74481	63.65466	1311.24268	336.60306	169.97427	103.32290	301.95938	-181.77881	-1.84330	-542.33032	188.84937	2.34975	-1176.94507	-46.63306	1.98110
291	2.417	1083.78174	-154.51106	1344.15283	-45.48939	-6.29676	1332.31726	-890.41345	65.25659	1310.30469	365.54279	163.79610	98.75276	289.96646	-180.45601	-2.10000	-555.27362	190.28799	1.88709	-1185.58447	-45.27190	3.59415
292	2.425	1083.32642	-154.28676	1337.52710	-45.05750	-5.68594	1330.91785	-889.26154	66.51697	1309.82397	394.54016	156.69016	94.09840	277.71707	-179.42413	-2.38757	-567.54663	191.44048	1.55709	-1193.06995	-46.34795	5.87127
293	2.433	1082.64929	-152.90945	1331.78491	-44.63458	-5.35484	1329.87573	-888.26727	67.57758	1309.35059	423.21182	151.08838	89.46578	265.69113	-178.45023	-2.21686	-579.83423	192.71780	1.56431	-1200.33569	-45.98625	9.70480
294	2.442	1081.70056	-151.71983	1327.19360	-44.02502	-4.77385	1328.52466	-887.37372	68.38311	1309.24756	452.16086	145.67046	84.85587	253.47726	-177.70512	-2.08577	-592.05560	193.75328	1.45349	-1202.24609	-48.35555	14.91928
295	2.450	1079.48584	-145.92917	1322.53296	-43.44403	-4.91742	1326.97864	-886.74445	68.54102	1309.07922	481.31717	139.95717	80.04369	241.29959	-176.17900	-2.60789	-604.11414	194.76436	1.13932	-1204.69885	-47.67191	17.71170
296	2.458	1077.72693	-144.79655	1320.19934	-42.30458	-4.69289	1325.40308	-885.83765	68.60641	1309.19763	512.24414	132.43933	74.82397	228.85873	-175.54832	-2.17315	-616.70074	195.57024	0.89069	-1202.80737	-53.11001	24.60588
297	2.467	1076.39783	-142.77122	1318.62744	-41.42781	-5.24033	1323.39307	-885.42584	68.37693	1309.17749	542.50983	127.61201	70.01630	216.42963	-174.69164	-2.42440	-628.86884	196.61926	0.74021	-1198.56995	-58.03466	34.39597
298	2.475	1074.72644	-141.64963	1318.43115	-40.37058	-5.71317	1321.59656	-884.73932	68.13345	1309.21143	571.58826	124.57655	66.53040	204.45210	-173.99066	-2.45724	-641.00153	197.85771	0.72781	-1189.87256	-61.95487	47.40915
299	2.483	1073.20813	-140.06474	1319.24194	-38.71333	-6.51860	1320.03662	-884.28662	67.68011	1309.27087	602.54657	120.45467	62.28115	192.33893	-172.61481	-2.91804	-653.18390	198.54335	0.47428	-1177.31335	-66.30515	58.92678
300	2.492	1071.46912	-138.50027	1321.26404	-37.28653	-6.59411	1318.36353	-883.96637	67.30563	1309.44189	632.48438	118.73222	59.46257	179.64388	-171.79459	-2.75929	-665.34467	199.42538	0.53118	-1163.80676	-68.15909	69.74499
301	2.500	1069.91724	-136.86142	1323.95581	-35.88372	-6.98728	1316.91125	-883.49255	67.19756	1309.53723	658.60522	117.98825	56.42632	167.54411	-170.97493	-2.77357	-677.38995	200.44182	0.56603	-1146.81921	-68.93186	77.14513
302	2.508	1068.39282	-135.23718	1327.80908	-34.43571	-8.05823	1315.35059	-883.36389	67.06976	1309.59558	685.16626	115.19771	53.66834	155.51823	-170.47423	-2.70797	-689.65320	201.11345	0.52588	-1127.20410	-69.21052	81.19994
303	2.517	1067.10730	-133.95639	1332.69128	-33.43031	-9.10724	1314.45435	-883.27582	66.92525	1310.10193	708.70868	113.16691	49.61836	143.18594	-169.44092	-2.61648	-702.01855	202.14490	0.65699	-1104.29541	-68.74856	83.65566
304	2.525	1065.79114	-132.48776	1338.04272	-32.56896	-10.02411	1313.24573	-882.71869	68.26181	1310.66650	728.52679	110.65095	45.62583	131.07127	-168.52110	-3.00286	-714.33093	202.75986	0.62186	-1078.77380	-66.46051	82.84106
305	2.533	1064.34204	-130.91403	1344.41089	-32.10633	-11.24448	1312.07019	-882.35400	69.32063	1311.26453	744.47974	108.28041	40.58284	118.66180	-167.62569	-3.12050	-726.49646	203.61400	0.65670	-1050.11133	-63.53642	82.08006
306	2.542	1063.00085	-129.52704	1351.22595	-31.91305	-12.39252	1310.85950	-881.91711	70.64737	1312.18298	754.52209	106.10996	35.36547	106.15173	-166.73109	-3.17005	-739.03503	204.59549	0.59524	-1020.19373	-61.91488	81.11718
307	2.550	1061.82520	-128.04031	1358.67920	-32.17693	-13.25290	1309.50122	-881.23163	71.92118	1312.91077	760.37823	103.03619	28.36687	94.13885	-165.68745	-3.43319	-751.14490	205.18085	0.74255	-987.96503	-61.38070	80.29221
308	2.558	1060.61902	-126.35674	1366.62134	-32.38379	-14.44854	1308.25684	-881.34955	73.15609	1313.76306	762.02026	101.90079	20.94582	81.43205	-164.85289	-3.07914	-763.71051	206.08635	0.64636	-954.61169	-58.37291	80.29038
309	2.567	1059.20471	-124.52533	1374.93176	-32.59093	-15.64632	1307.08521	-880.57654	75.16179	1314.71582	758.30115	101.20545	12.87931	68.89674	-164.40324	-3.10634	-776.11530	206.94426	0.65276	-919.57233	-55.79162	80.69859
310	2.575	1058.06030	-123.29040	1383.37598	-32.59417	-15.31754	1305.80774	-880.25525	76.39442	1315.59619	749.59265	100.34080	5.00940	56.16725	-163.32176	-3.00674	-788.36548	207.60750	0.78016	-884.10059	-53.50754	81.61987
311	2.583	1056.77222	-121.42214	1391.97424	-33.07829	-15.52195	1304.64258	-879.75970	76.96371	1316.64612	737.25189	100.91983	-4.25018	43.88965	-162.23814	-3.18946	-801.13074	208.36440	0.67228	-848.47296	-51.35601	83.00168
312	2.592	1055.44128	-120.06498	1400.37061	-33.31526	-14.43929	1303.48303	-879.14240	77.98318	1317.37378	724.43988	102.37983	-4.83724	31.41135	-161.85797	-3.04344	-813.61133	209.62523	0.92505	-813.37427	-49.89475	85.55122
313	2.600	1054.41907	-118.32248	1408.67542	-33.49839	-13.83175	1302.76929	-878.48621	78.42943	1318.73120	711.02283	103.80405	-6.03646	18.91004	-160.97316	-3.01623	-825.90533	210.36804	0.74101	-779.62469	-49.21358	89.18809
314	2.608	1053.46472	-117.56359	1416.61438	-33.33803	-12.03169	1302.42212	-877.85242	78.88838	1319.71130	698.23694	103.42507	-5.93132	6.80055	-159.99371	-3.23657	-839.05762	209.46519	-0.18746	-746.99817	-49.17072	93.01495
315	2.617	1052.90466	-116.52748	1424.42786	-33.40074	-10.80215	1302.79358	-877.01508	79.36980	1321.07129	684.49481	104.42712	-6.54354	-6.21920	-158.75900	-3.25176	-851.55371	210.23125	-0.34569	-715.67267	-49.41693	96.18625
316	2.625	1052.68323	-115.53626	1431.57690	-33.20243	-9.38736	1303.46228	-875.87488	79.64890	1322.61523	673.40106	105.78088	-6.07338	-18.30399	-158.04913	-2.98582	-864.21411	211.61484	-0.16287	-686.23608	-48.30833	97.52438
317	2.633	1052.87708	-114.13453	1438.20850	-33.02916	-7.58733	1305.03796	-874.60876	79.84588	1323.86279	660.91779	107.10538	-5.94578	-31.09770	-157.25258	-2.60439	-876.67847	212.65848	0.16052	-658.74536	-48.00728	97.77419
318	2.642	1053.45496	-113.85152	1444.34595	-33.01379	-5.57087	1306.58679	-873.65918	79.49847	1325.11023	647.96570	108.22194	-6.31256	-43.44216	-156.34996	-2.00094	-889.21552	213.33521	-0.10087	-633.87598	-47.88375	96.83624
319	2.650	1054.24023	-112.90759	1449.88611	-33.02816	-3.95624	1308.52832	-872.95844	79.54120	1326.36951	635.72046	109.47852	-6.91239	-55.43922	-155.69548	-2.22939	-901.78778	214.82976	0.81968	-610.52179	-47.82780	94.63198
320	2.658	1055.37097	-112.17918	1454.53833	-32.83881	-2.27927	1310.56299	-872.05615	80.71375	1327.42517	622.67749	109.55599	-7.23785	-67.00178	-155.04044	-2.17133	-914.67395	214.45599	0.36119	-587.19720	-49.25660	91.71947
321	2.667	1056.98047	-113.61047	1458.94946	-32.83914	-1.32025	1312.58691	-871.88568	81.34597	1328.30811	611.19580	110.25230	-6.70561	-77.06155	-154.89073	-1.23512	-926.75458	215.84276	0.13340	-564.05304	-50.84515	88.47652
322	2.675	1058.28418	-113.33244	1462.10754	-32.63432	0.18841	1314.87402	-871.88116	81.85481	1329.32239	598.40112	112.30468	-6.67801	-86.29011	-154.83437	0.47911	-939.13049	216.74031	0.17635	-541.28271	-54.52310	85.64259
323	2.683	1059.51624	-112.36900	1464.18066	-32.34945	1.11361	1317.11023	-872.23505	82.81142	1330.00122	585.20721	113.02803	-6.79288	-94.09470	-155.32541	3.44782	-951.45270	218.26843	0.27872	-518.27405	-58.61717	82.21755
324	2.692	1060.77795	-112.50877	1465.58472	-32.16461	1.23331	1319.37317	-873.03229	84.09947	1330.43030	574.01172	113.38601	-7.03215	-98.98018	-155.82477	6.93325	-963.78979	219.26904	0.58139	-496.85889	-62.69754	78.31339
325	2.700	1062.17480	-112.32261	1466.13245	-32.03304	0.74260	1321.31873	-874.05603	85.12278	1330.46912	561.28497	115.13499	-7.01437	-101.52052	-157.25073	11.90779	-976.09888	220.37436	0.72312	-478.25470	-67.28207	73.59122
326	2.708	1063.85815	-111.71376	1465.71301	-31.96303	0.42190	1323.40820	-875.40021	86.65862	1330.54944	549.55927	116.83474	-7.11203	-103.17905	-159.17609	16.70730	-988.39221	221.25920	0.68202	-462.65536	-70.89230	67.18391
327	2.717	1065.19861	-111.28693	1464.36682	-31.98091	-0.46638	1325.23853	-876.71112	90.14909	1328.55481	536.79700	117.22057	-7.11485	-104.62679	-163.97603	24.28946	-1000.80896	222.42841	0.74462	-449.52896	-74.77149	59.57767
328	2.725	1066.78162	-110.55956	1462.04333	-32.10630	-1.72768	1326.92822	-877.94647	91.26826	1327.55957	524.08319	118.92615	-7.44468	-100.01028	-169.79163	37.86639	-1012.87677	223.55342	0.63671	-439.78833	-77.82931	51.27442
329	2.733	1068.34692	-110.20966	1459.33459	-32.29351	-1.97470	1328.31543	-879.11316	93.27021	1326.01282	512.69348	119.54816	-7.24314	-86.53199	-178.58736	55.06279	-1025.23376	224.86359	0.48218	-432.23489	-80.65678	42.88272
330	2.742	1070.22070	-109.86318	1455.62366	-32.60706	-2.81722	1329.26538	-880.19122	94.46871	1324.44250	499.49774	121.03731	-7.51047	-67.88970	-187.69206	70.19133	-1037.46704	225.78656	0.38846	-427.21121	-83.33430	34.69276
331	2.750	1072.07031	-109.80453	1451.29407	-32.94828	-3.47480	1329.79602	-881.00580	95.86057	1322.72351	487.60986	121.46452	-7.69373	-46.64496	-195.66107	79.60290	-1049.58521	226.76297	0.50784	-425.70987	-85.23224	26.93085
332	2.758	1073.93250	-109.52678	1446.62805	-33.58798	-4.98868	1330.49463	-881.42761	97.79224	1320.91223	475.52652	122.84868	-7.49798	-22.81397	-201.19835	84.46072	-1061.91504	227.58678	0.35389	-427.52267	-86.09521	19.49335
333	2.767	1075.60083	-109.52914	1441.39185	-34.22010	-5.72084	1330.85388	-881.48547	99.37933	1318.64172	463.40656	124.28341	-7.39872	2.37981	-206.26149	87.43855	-1074.08936	228.79425	0.63969	-433.14783	-86.49529	11.95374
334	2.775	1076.95422	-109.59271	1435.88867	-34.98935	-6.80272	1330.96094	-881.30078	99.80886	1316.34656	450.87668	123.97851	-7.59313	28.85281	-210.27681	90.04776	-1086.36230	229.80583	0.57171	-442.71606	-84.75905	3.49594
335	2.783	1078.50354	-109.44653	1430.23303	-35.73074	-7.80476	1330.55261	-880.31091	99.03499	1314.71057	438.53510	125.06699	-7.67105	55.62421	-213.80557	92.98907	-1098.55249	230.89839	0.76199	-453.43719	-81.89347	-0.95757
336	2.792	1079.72070	-110.37083	1424.28406	-36.15186	-8.48491	1330.18811	-879.38910	99.43339	1312.15674	426.89334	126.07503	-7.68260	83.79900	-217.53812	95.47905	-1110.65137	231.87671	0.80948	-462.62604	-80.05750	-2.60834
337	2.800	1080.88684	-110.63976	1418.85266	-36.70454	-9.68510	1329.70972	-878.61719	98.92586	1309.77527	414.40884	126.98309	-8.16713	111.66893	-219.39418	96.44649	-1122.50781	232.76897	0.72924	-475.53317	-78.92136	-3.30293
338	2.808	1081.80298	-111.59999	1413.86963	-37.00741	-10.46605	1329.19409	-877.91162	98.11595	1307.50879	402.16959	129.08006	-7.95733	140.70383	-221.95795	97.76326	-1134.36353	234.14525	0.83045	-488.35748	-78.00494	-3.18334
339	2.817	1082.53174	-112.52915	1409.15625	-36.94496	-11.12481	1328.73853	-877.36536	97.33935	1305.76697	389.54614	130.59508	-8.60787	169.61743	-223.54826	97.53465	-1145.56677	236.16068	1.42360	-500.42160	-77.00398	-3.47321
340	2.825	1083.01538	-113.49526	1404.79944	-37.11478	-11.77198	1327.89832	-877.03583	95.94735	1304.12170	376.96198	128.34056	-8.36850	198.77606	-223.77945	95.83810	-1155.72168	238.29784	3.01887	-512.75873	-75.63364	-4.01256
341	2.833	1083.01660	-114.41808	1401.24377	-36.82212	-11.92948	1327.05298	-876.19147	95.34740	1302.78394	364.77145	131.13989	-8.26473	227.99831	-222.71388	93.25133	-1164.94031	240.26039	4.75447	-524.98224	-75.62239	-4.14021
342	2.842	1082.99963	-115.51707	1398.22131	-36.75805	-11.82800	1326.15930	-875.44116	93.57248	1301.65930	352.92950	131.38887	-8.78778	258.11337	-222.92081	90.87162	-1171.80151	243.24123	7.56006	-536.99817	-74.98239	-4.28344
343	2.850	1082.31689	-117.48150	1396.39294	-36.80140	-11.95457	1325.40137	-874.64594	92.22049	1300.92859	339.91177	132.20790	-8.57836	287.86621	-219.75595	87.19006	-1178.84753	244.90784	9.28658	-549.61725	-74.39228	-4.69537
344	2.858	1081.32056	-118.59994	1395.02319	-36.73147	-12.07220	1324.50732	-873.92914	91.02140	1300.78528	327.97293	132.83356	-9.31512	318.17303	-219.68295	84.25294	-1184.13147	246.81996	11.47939	-561.41187	-73.35367	-5.10632
345	2.867	1080.31433	-120.36251	1394.48035	-36.17334	-11.85594	1323.26880	-873.26929	90.51482	1300.28845	316.34225	133.31229	-9.19146	348.44839	-220.49733	81.43388	-1186.53601	249.01396	14.44993	-573.79016	-73.18991	-5.39492
346	2.875	1078.73328	-122.05874	1394.79919	-36.07757	-12.28390	1322.20129	-872.88544	89.94335	1299.79980	303.72531	134.36707	-9.06754	378.68173	-221.13583	78.05740	-1184.87927	251.62083	16.98071	-585.79810	-72.37423	-5.65758
347	2.883	1076.93054	-123.57333	1395.97803	-35.36087	-12.08997	1320.99451	-872.71179	90.28104	1298.96228	292.95087	133.76227	-10.10690	408.94690	-220.08914	74.36549	-1180.36499	255.46735	18.18980	-597.88251	-72.11443	-5.47387
348	2.892	1075.03052	-125.27515	1397.77527	-35.02736	-12.20531	1319.65161	-872.74359	91.22614	1298.26013	279.81885	136.62473	-8.77002	440.02020	-221.97137	71.14588	-1177.93359	260.04459	24.11629	-609.97144	-71.32983	-5.74115
349	2.900	1073.07324	-126.62782	1400.21313	-34.03566	-11.78428	1318.07507	-872.87189	92.67324	1297.83569	268.32034	136.54150	-9.08911	471.09622	-223.74947	67.62392	-1167.64258	275.99225	41.50608	-622.15039	-70.63337	-5.81374
350	2.908	1070.96069	-127.86317	1403.56067	-33.45595	-11.22244	1316.77112	-873.42596	93.24653	1296.94128	255.64571	138.09322	-8.78772	502.54520	-225.38780	64.18627	-1151.98779	286.44540	58.05509	-634.43744	-69.79748	-6.24473
351	2.917	1068.88586	-129.70232	1407.38757	-33.01975	-10.63881	1315.18115	-873.91498	94.91927	1296.50781	244.27538	140.97931	-8.21291	533.66956	-228.95509	60.92755	-1133.74048	291.12418	67.03526	-646.17078	-69.15221	-6.55461
352	2.925	1066.54016	-131.34355	1412.09131	-32.74156	-10.10371	1314.14038	-874.69238	96.00998	1295.81445	230.98778	138.51607	-9.63466	564.51196	-231.70474	58.04833	-1117.19116	291.91760	70.06484	-657.95892	-68.21162	-6.50724
353	2.933	1064.02014	-133.22749	1417.15112	-32.85678	-9.81910	1312.94177	-875.59259	97.51630	1295.60400	219.23758	139.38657	-9.06248	594.63153	-233.39836	55.78250	-1098.95947	290.97354	69.35346	-670.58252	-67.00752	-6.48115
354	2.942	1061.67004	-134.80640	1422.83838	-33.19627	-9.61110	1311.91052	-876.61273	97.55285	1295.23120	206.73357	140.11774	-9.25334	622.63416	-236.02248	53.71934	-1075.82080	285.46310	67.35480	-682.80261	-66.65331	-6.29797
355	2.950	1058.82617	-136.65179	1428.75928	-33.62673	-8.15928	1310.97437	-877.71167	96.79283	1294.75586	194.65601	140.98656	-9.19619	647.09229	-238.69249	51.41047	-1049.61536	281.73752	68.12939	-694.87463	-65.90692	-6.29025
356	2.958	1056.00854	-138.55661	1435.15564	-34.38457	-7.57182	1309.83716	-878.24353	96.41054	1294.82385	182.36949	141.33513	-9.02878	670.20135	-237.95525	47.28711	-1022.81805	277.76239	68.46148	-706.82886	-64.54645	-6.46667
357	2.967	1053.04382	-139.36859	1441.56396	-35.50959	-6.59847	1309.15442	-878.83093	95.15248	1295.19666	169.92621	142.63974	-9.49295	686.68469	-241.07487	45.20708	-995.84430	271.91541	68.64503	-719.17749	-63.83578	-6.41585
358	2.975	1049.94849	-140.62332	1448.24133	-36.22513	-5.43554	1308.38208	-879.27301	93.42825	1295.55957	157.73096	143.61055	-9.60866	703.42700	-239.90004	40.66362	-966.70154	264.84009	69.58856	-731.18280	-62.96089	-6.50311
359	2.983	1046.78113	-142.41928	1454.92859	-37.29656	-5.09759	1307.65454	-879.37769	91.70123	1296.07483	146.01979	144.58266	-9.33301	713.62274	-239.75220	37.38054	-935.21893	256.56039	69.27426	-743.61938	-61.79104	-6.56453
360	2.992	1043.47791	-144.07230	1461.57129	-38.78192	-5.06185	1306.59412	-879.67126	89.91536	1297.13660	133.47420	145.93196	-9.43818	720.54834	-238.23679	33.24009	-902.68604	247.29370	68.09778	-755.92993	-61.08398	-6.48990
361	3.000	1040.09460	-144.92787	1467.94153	-40.12999	-5.04301	1306.04248	-879.38824	89.67258	1298.15100	121.25250	145.60002	-9.47434	724.71692	-234.85046	28.18768	-868.72363	237.72836	68.14226	-767.93848	-60.31551	-6.23874
362	3.008	1036.88135	-146.07912	1474.24292	-40.68623	-4.42667	1305.37659	-879.56049	88.53816	1299.57800	108.95988	147.14886	-9.32019	723.05835	-231.80685	22.99335	-833.86249	227.81290	69.37700	-780.67621	-58.95775	-6.26621
363	3.017	1033.67737	-147.10172	1480.32410	-41.46009	-4.93234	1304.63696	-879.34100	88.38122	1301.25598	96.25253	147.95206	-9.54253	719.63977	-227.94313	17.59416	-799.82233	219.40718	74.64850	-792.92505	-58.72666	-6.10914
364	3.025	1030.36560	-148.44368	1486.06580	-41.92630	-5.79898	1304.13843	-879.23608	88.14341	1303.10181	83.92094	148.70045	-9.21442	712.04175	-224.83409	12.89542	-768.74011	212.88449	80.94816	-805.64026	-58.08027	-5.98172
365	3.033	1027.52026	-149.67493	1491.43774	-41.80728	-6.64982	1304.52930	-878.82794	87.94286	1305.01538	70.93762	149.90939	-9.55294	701.91339	-220.72340	7.64141	-739.69543	206.51326	85.37885	-818.32605	-56.73205	-6.00455
366	3.042	1024.87170	-150.33383	1496.41565	-41.48941	-7.95099	1305.08228	-877.92755	88.79318	1306.61096	58.67837	150.33989	-9.27247	687.97504	-217.32001	2.29637	-711.26910	200.97624	88.99323	-830.33533	-55.61519	-6.24197
367	3.050	1022.62311	-151.58032	1500.82227	-40.79074	-8.62900	1306.03186	-877.36041	88.73970	1308.48157	46.37046	151.87836	-9.17603	673.31097	-216.07243	1.38845	-683.39233	194.03178	91.13144	-843.05560	-54.89048	-5.87654
368	3.058	1020.45673	-152.41763	1504.68323	-40.02739	-10.57008	1307.00562	-876.52362	89.05326	1310.26697	33.32690	152.31506	-9.06887	662.21790	-214.86542	0.26048	-657.19403	187.72836	91.91068	-855.20807	-54.79642	-5.72459
369	3.067	1018.82007	-153.25584	1508.23022	-38.75069	-11.92777	1308.38464	-875.84949	88.14071	1312.06079	21.41945	153.79900	-9.42323	649.88275	-214.35452	0.42073	-633.21429	182.63939	91.71333	-867.73560	-54.48697	-5.33244
370	3.075	1017.63934	-154.17583	1510.84180	-37.56109	-13.31462	1309.98462	-875.32745	86.97425	1314.45105	7.83042	154.19711	-9.08391	637.30011	-212.80649	-0.25865	-608.86359	179.39828	91.54620	-880.80823	-53.22029	-5.40781
371	3.083	1017.03278	-155.19543	1512.74768	-36.27798	-15.30903	1312.09729	-874.09241	86.87907	1315.81836	-4.02038	155.14810	-8.83556	623.77747	-213.02649	0.26770	-584.75684	176.52745	90.25095	-893.83215	-52.18613	-5.55898
372	3.092	1016.92438	-155.89729	1514.19556	-35.35439	-17.08722	1314.17712	-873.06866	86.00753	1317.50525	-16.86385	156.02242	-8.62072	611.68304	-211.90125	-0.14037	-561.84845	173.98805	88.67867	-906.63513	-49.65833	-6.14202
373	3.100	1017.45422	-156.89583	1516.62781	-34.02270	-18.55606	1316.73047	-871.81891	85.36054	1319.08667	-28.72416	157.13942	-8.23455	597.90460	-211.46335	0.46807	-537.81647	173.91089	87.01553	-918.15289	-51.13117	-5.17991
374	3.108	1018.25159	-158.15826	1517.14929	-32.72061	-20.36795	1318.71106	-871.37762	83.75488	1320.56555	-39.62753	158.07568	-6.48666	585.87933	-209.46005	-0.47802	-515.11914	174.40555	84.51974	-931.62006	-48.83319	-5.32269
375	3.117	1018.83856	-158.93398	1517.20679	-32.02762	-21.38744	1321.31543	-870.99695	82.65092	1321.90735	-49.39948	160.11995	-3.96156	572.58508	-209.90533	-0.29888	-493.96426	176.67485	81.66807	-944.32617	-48.31886	-5.18988
376	3.125	1020.12769	-159.92021	1516.48242	-30.99820	-22.28075	1323.33105	-871.04834	81.57016	1322.64856	-57.68410	160.98782	-0.42342	559.81549	-209.56367	-0.72101	-473.73373	179.36693	77.52248	-957.54785	-47.99492	-5.17034
377	3.133	1022.12915	-160.61690	1515.25757	-29.67151	-22.53873	1325.58118	-871.18182	80.43787	1323.47766	-63.18039	162.86212	5.03029	547.10645	-208.57036	-0.91080	-455.23340	183.03162	72.64025	-969.97107	-46.45403	-5.55049
378	3.142	1023.62238	-161.13127	1512.51990	-28.81989	-22.79471	1327.50940	-872.29071	78.43372	1323.98120	-64.53526	164.10414	11.34661	534.54816	-207.91536	-0.69502	-438.45895	187.21397	67.05876	-982.19574	-45.87159	-5.52657
379	3.150	1025.83813	-162.41748	1510.48096	-28.23317	-22.70540	1329.28564	-872.85248	77.58807	1324.18591	-62.73289	166.53967	18.94035	521.98383	-206.91988	-0.82020	-423.42126	191.03432	60.26730	-995.42889	-44.96159	-5.16608
380	3.158	1028.19153	-162.45535	1507.70923	-27.95064	-22.79657	1330.85583	-874.07007	75.99783	1324.15051	-59.69864	167.34560	27.36086	509.50220	-206.43033	-0.57134	-410.62701	194.52542	53.18899	-1007.75226	-44.75535	-5.04896
381	3.167	1030.83582	-163.71388	1504.08936	-27.71978	-22.03454	1331.99304	-875.00244	74.63832	1323.70728	-53.42104	170.09486	39.84276	496.81323	-205.94925	-0.58165	-400.00363	198.37221	45.71256	-1019.63361	-45.43741	-4.53958
382	3.175	1033.77588	-164.01062	1499.70703	-27.70471	-21.35781	1332.58032	-875.88507	73.25317	1322.77734	-38.14736	174.76584	56.85954	484.31314	-205.29724	-0.65379	-391.78201	201.99673	38.37547	-1031.59387	-44.37249	-4.35728
383	3.183	1037.05469	-164.60667	1494.91125	-27.76312	-20.11806	1333.52246	-876.56793	72.76517	1321.37378	-16.38229	179.79515	73.55145	471.64752	-204.60759	-0.97605	-386.55115	206.09283	31.29848	-1045.03247	-42.74830	-4.80231
384	3.192	1040.64539	-164.98537	1489.63513	-27.85329	-19.15635	1334.11279	-877.42688	71.54655	1319.55798	7.38737	185.06258	86.61108	459.19138	-203.69228	-1.03482	-384.17853	209.34766	26.01597	-1057.04468	-41.42420	-5.94074
385	3.200	1044.45483	-165.70580	1483.99097	-28.29238	-17.64248	1334.40344	-878.02783	70.60947	1317.21802	32.29867	188.07944	93.86747	447.13596	-203.32327	-1.36264	-384.65073	211.90298	21.09719	-1069.60876	-40.33408	-5.64012
386	3.208	1048.22363	-166.00862	1477.67151	-28.98841	-16.62179	1334.45605	-878.68555	69.45844	1314.78235	57.67109	190.71294	97.94444	434.37787	-202.06474	-1.33720	-388.97186	213.29689	16.16194	-1082.20923	-40.03815	-5.13967
387	3.217	1052.27783	-166.30733	1470.96265	-29.45637	-14.99192	1334.27502	-878.82990	68.80980	1312.17444	83.48215	189.53807	98.28573	422.37241	-201.25278	-1.27246	-397.91870	214.13695	9.95662	-1094.76685	-39.62746	-4.63845
388	3.225	1056.37207	-166.77856	1463.80017	-30.46721	-14.28069	1333.88562	-879.07642	68.58625	1309.25623	109.65305	188.85332	98.69635	409.99377	-200.69580	-1.20717	-407.80862	215.98634	4.21951	-1107.06409	-38.69331	-5.12803
389	3.233	1060.43066	-166.83217	1456.59644	-31.22315	-12.78330	1333.39136	-878.97778	68.32508	1306.15210	135.82184	187.27242	98.98630	397.53775	-199.79636	-1.27092	-420.21500	216.21049	4.45582	-1119.10608	-38.10614	-4.92640
390	3.242	1064.43555	-167.43082	1448.94934	-31.30994	-11.25140	1332.79553	-878.77594	68.69379	1303.37830	163.17406	184.44080	99.79403	385.24509	-198.65195	-1.80758	-432.76389	216.45692	4.77686	-1131.46838	-39.06172	-4.73305
391	3.250	1068.31348	-167.21609	1441.44739	-31.76869	-9.94082	1332.32385	-878.52393	68.70965	1300.89185	190.02234	180.47533	99.75658	373.03650	-197.75812	-2.10429	-445.02173	216.96432	4.91805	-1142.69458	-38.16769	-4.30719
392	3.258	1072.04041	-167.50598	1433.80835	-31.98806	-8.96943	1331.87646	-877.75555	69.70715	1298.58606	216.30367	176.73381	99.74146	360.72165	-196.96994	-1.84693	-457.42377	218.15617	4.70990	-1155.94946	-36.24829	-4.92184
393	3.267	1075.13220	-167.69753	1426.81018	-31.77367	-8.31384	1331.55457	-877.05707	70.40862	1296.53247	243.85463	169.39719	98.45934	348.54199	-196.20584	-1.74628	-469.46802	219.18164	3.88774	-1167.85449	-35.76842	-4.16574
394	3.275	1078.09155	-167.01692	1420.26636	-31.58270	-7.71730	1330.86658	-875.86993	71.64946	1294.97766	270.87964	163.80064	97.27187	335.94482	-195.15048	-1.71834	-481.82257	220.11649	3.25889	-1178.64160	-34.79671	-4.29890
395	3.283	1080.45740	-166.17375	1414.33875	-31.03123	-6.98770	1329.90662	-874.69318	72.92134	1293.80737	298.41629	156.08931	94.33305	323.64584	-194.44777	-1.99136	-494.64102	221.14207	2.87950	-1189.77441	-35.22062	-3.03009
396	3.292	1082.29602	-165.53030	1409.28491	-30.55671	-6.30008	1329.12976	-873.66852	74.31653	1293.32544	325.72516	149.80736	92.19307	311.37872	-194.03000	-1.78641	-507.16144	222.59212	2.25528	-1199.81677	-35.47881	-1.46522
397	3.300	1083.82434	-164.57613	1405.10352	-29.90284	-5.90877	1328.45361	-872.15967	75.55617	1293.15601	353.41681	142.59706	89.02483	298.61832	-192.93811	-2.12217	-520.13348	223.97913	1.98211	-1209.60022	-34.78063	0.56094
398	3.308	1084.88098	-163.49539	1401.78162	-28.98733	-5.38617	1327.64331	-871.10608	76.00983	1293.69409	381.37241	135.40701	85.81229	286.62607	-191.94481	-2.27711	-532.78223	225.08733	1.78268	-1219.10327	-35.99377	3.76756
399	3.317	1085.33105	-162.47821	1399.52649	-27.87390	-5.59275	1326.72083	-870.02557	76.34462	1294.12012	409.66241	128.92116	82.72701	274.41824	-190.60054	-2.22177	-545.25861	226.57555	1.80434	-1226.79736	-35.23632	6.67546
400	3.325	1085.62598	-160.59596	1398.05835	-27.12872	-5.72881	1325.74573	-869.02002	76.00741	1295.45215	437.24112	124.29597	79.78967	262.05313	-189.37141	-2.57078	-557.83582	227.60637	1.97343	-1233.28992	-37.33562	10.20876
401	3.333	1085.18237	-159.05385	1397.32666	-25.82725	-5.60309	1324.76538	-868.25067	75.67345	1296.20837	467.25269	115.82004	75.48425	249.81396	-188.49106	-2.24050	-570.07178	228.53716	1.55304	-1239.59705	-35.77279	13.09431
402	3.342	1084.43250	-157.48207	1397.54688	-24.32015	-6.43905	1323.16650	-867.40912	75.32986	1297.45642	494.93307	113.49005	73.13276	237.50343	-187.23128	-2.41320	-582.41052	229.50941	1.28009	-1242.63391	-36.08290	16.65868
403	3.350	1083.33936	-156.02831	1398.52527	-23.03017	-7.64921	1322.01416	-866.48999	74.65411	1298.16675	526.13397	105.47098	68.81184	225.26709	-186.31967	-2.47000	-594.50787	230.53247	1.16197	-1242.43652	-40.56328	22.49321
404	3.358	1081.68689	-154.36642	1400.33459	-21.45840	-8.46340	1320.63428	-865.97864	73.95010	1299.22900	555.45471	100.71998	64.41859	212.75375	-185.32770	-2.68160	-606.69568	231.71980	1.18040	-1240.02124	-44.56754	30.12165
405	3.367	1079.78882	-152.70105	1402.85315	-19.71946	-9.64024	1319.28015	-865.53625	73.55435	1299.93188	584.87482	96.60004	60.15970	200.55832	-184.57341	-2.65249	-618.88672	232.79027	1.21902	-1236.39990	-47.11472	40.47222
406	3.375	1077.39270	-150.82567	1406.05505	-18.63502	-10.93599	1318.19666	-865.08612	73.47575	1300.74536	614.94391	93.59090	56.09858	188.31610	-183.14951	-2.75587	-631.15045	233.44470	1.11474	-1224.54016	-50.91539	53.49787
407	3.383	1075.10681	-149.03940	1409.78149	-17.65983	-12.02510	1317.21863	-865.67456	73.56845	1301.37366	643.28033	93.54248	53.53842	175.79251	-182.05130	-2.82212	-643.29938	234.12251	0.78674	-1210.97144	-52.64269	63.90004
408	3.392	1072.29163	-147.03749	1414.08069	-16.66351	-13.38694	1316.27527	-864.56757	75.21664	1300.49036	671.94385	91.81548	51.93890	163.53465	-181.51585	-2.82082	-655.57257	235.45964	0.79606	-1194.65601	-51.21791	70.00905
409	3.400	1069.33667	-144.95940	1418.88489	-16.19984	-15.03515	1315.49170	-864.36462	76.35282	1300.67419	698.08881	91.41287	50.22395	151.40578	-180.56085	-2.83496	-667.60046	236.46655	0.94154	-1175.41321	-48.60429	71.68699
410	3.408	1066.22986	-143.46626	1424.07422	-16.26405	-16.96221	1314.27808	-864.22968	77.07230	1301.51563	720.37720	91.26694	47.92623	139.14851	-179.72800	-2.78981	-679.78387	237.03008	0.85180	-1149.26782	-52.17213	76.24996
411	3.417	1062.83057	-141.23296	1429.57983	-16.56719	-18.06852	1312.93713	-864.51001	78.23955	1302.33032	739.23480	90.29158	43.66657	126.72316	-179.00970	-2.73133	-692.04352	237.90207	0.69160	-1122.95703	-51.22315	75.88754
412	3.425	1059.39526	-139.33012	1435.26245	-17.02349	-19.05267	1311.50684	-864.85913	79.90948	1302.99707	753.46582	90.65537	39.24062	114.56207	-177.76064	-3.08450	-704.45770	238.97380	0.98338	-1093.16260	-48.50911	73.55023
413	3.433	1055.64722	-137.72510	1441.43982	-18.29257	-20.21598	1310.28833	-865.48004	81.23553	1303.92676	760.81366	92.40656	34.38270	102.47182	-176.82544	-3.03381	-716.83813	239.65739	0.99718	-1061.32605	-47.77669	71.25340
414	3.442	1052.07593	-135.59277	1447.40894	-19.29534	-21.00694	1308.81836	-866.10004	82.47881	1304.99536	764.60486	93.49812	28.16049	90.10436	-176.17543	-2.97795	-729.13470	240.35718	0.92292	-1027.27539	-45.98918	68.09700
415	3.450	1048.27344	-133.82021	1453.53064	-20.54732	-21.72478	1307.26379	-866.55695	84.44493	1305.82288	763.59235	95.88944	21.54206	77.75144	-175.31459	-3.13173	-741.42224	241.28131	1.31836	-990.64929	-45.87231	65.97521
416	3.458	1044.65259	-131.86847	1459.71155	-21.72160	-22.04788	1305.58044	-867.02643	85.51489	1307.01782	759.17902	99.76570	14.02691	65.24066	-174.43681	-3.12557	-753.80341	242.24178	1.09281	-953.95172	-44.37138	64.84812
417	3.467	1041.01965	-130.12164	1465.80054	-22.81173	-21.03041	1304.10193	-867.32166	86.59457	1308.16003	750.97943	102.88634	7.69937	53.16620	-173.59435	-3.08666	-766.21631	243.26942	1.26130	-915.61548	-43.42141	64.24845
418	3.475	1037.41833	-128.67928	1471.80383	-23.81393	-19.95226	1303.11121	-867.17102	87.44620	1309.64343	737.99048	107.18908	-0.12550	40.75699	-172.52203	-3.19325	-778.67963	243.84914	1.26321	-876.94440	-42.02296	64.86386
419	3.483	1034.18335	-126.73438	1477.45508	-24.66910	-18.42674	1302.67310	-867.07361	87.79527	1310.84717	725.15173	109.35678	-5.94737	28.22738	-171.55052	-2.93973	-791.37189	245.18097	1.25497	-838.85773	-42.65877	67.28313
420	3.492	1031.31360	-125.08115	1482.93616	-25.07015	-17.38174	1302.48267	-866.65790	88.38837	1312.35071	712.12292	110.98616	-4.77073	15.59445	-170.75369	-2.93042	-803.73938	245.81236	1.34105	-802.59692	-42.98254	70.36224
421	3.500	1028.81519	-122.89757	1488.24829	-25.58750	-15.99178	1302.69055	-866.15515	88.51598	1313.95361	698.88025	110.82782	-6.33056	2.97793	-170.06978	-2.64927	-816.49530	246.68166	1.47096	-767.57123	-43.32412	73.72550
422	3.508	1026.70129	-121.92767	1493.03186	-25.76450	-14.26551	1303.46960	-865.26263	89.02299	1315.34424	686.85590	111.98161	-5.95066	-9.73692	-168.91685	-2.94975	-829.88214	245.85181	0.03804	-734.21112	-43.90033	76.91367
423	3.517	1025.14417	-119.96991	1497.37781	-25.61608	-11.63837	1304.97437	-864.75714	89.68111	1316.68713	674.35095	113.75842	-5.93747	-22.09747	-168.45253	-2.69548	-842.15070	246.34129	-0.11253	-702.64075	-44.01282	78.66428
424	3.525	1024.21289	-118.68246	1501.42139	-25.70634	-10.40562	1306.29517	-864.48053	89.61752	1318.00623	661.57544	113.41555	-6.08916	-34.34885	-167.61749	-2.36279	-854.39172	249.00809	0.49120	-673.29297	-44.40052	79.78119
425	3.533	1023.71649	-117.77501	1504.94556	-25.37271	-7.95295	1308.01575	-864.05322	89.77487	1319.21033	649.25647	114.80125	-6.45645	-46.06738	-167.38866	-1.92331	-867.40021	248.48242	0.18866	-646.68195	-44.69360	79.31113
426	3.542	1023.83954	-116.40874	1508.02563	-25.36316	-6.49497	1309.54285	-864.05182	89.94619	1320.29919	636.88318	116.70149	-6.63699	-56.45951	-167.60735	-0.69121	-879.81030	249.82065	0.75550	-620.34973	-46.06135	78.04125
427	3.550	1024.16394	-115.41105	1510.30981	-25.17325	-5.07599	1311.43994	-863.80017	89.93442	1321.37781	623.58038	116.07940	-6.89045	-65.28852	-167.32059	1.00078	-892.38593	250.15961	0.53210	-594.63867	-48.04915	76.01091
428	3.558	1025.03638	-114.22700	1511.82983	-24.88804	-3.85428	1313.01074	-863.79663	88.93201	1323.00781	611.30725	116.89512	-6.86184	-71.46590	-168.16785	5.14100	-904.90411	251.20903	0.70416	-568.83398	-51.51388	73.72519
429	3.567	1026.01025	-113.09504	1513.03101	-24.81231	-3.35438	1314.30908	-864.00946	89.08224	1323.88879	598.57251	119.21987	-6.79927	-74.07549	-169.18591	10.10214	-917.33142	252.11925	0.37092	-543.30347	-55.82375	71.44927
430	3.575	1027.27490	-112.12908	1513.52283	-24.83755	-3.44019	1316.11328	-864.45215	89.32140	1324.62793	586.31122	119.40978	-6.75487	-75.10377	-171.34172	15.66992	-929.88062	253.10329	0.52655	-518.12994	-62.27969	69.19248
431	3.583	1028.94556	-111.04285	1513.56482	-24.81174	-3.74146	1317.35254	-865.29474	89.96927	1325.37781	573.96515	120.37261	-6.62097	-76.26047	-175.45589	22.28252	-942.60828	252.75865	0.05288	-494.45844	-67.96135	65.85220
432	3.592	1030.71863	-110.51473	1513.12537	-24.85702	-4.16965	1318.43213	-866.54761	90.04820	1325.69153	561.17078	122.46351	-6.88257	-76.30107	-180.56624	33.22715	-954.79559	254.72267	0.65839	-474.26025	-73.74407	61.13591
433	3.600	1032.57996	-109.29840	1512.10034	-25.40549	-5.46007	1319.46021	-868.06860	90.19910	1325.71875	548.96307	122.28692	-6.83712	-67.85287	-187.82889	50.01054	-967.06604	256.17706	1.06407	-457.76425	-80.43636	54.77587
434	3.608	1034.74072	-108.29087	1510.49011	-25.99358	-6.78736	1320.18713	-869.48889	91.09518	1325.52661	536.50391	123.19025	-7.18537	-51.39491	-197.88783	68.36855	-979.37146	257.22684	1.02923	-444.73425	-86.69905	47.19667
435	3.617	1037.07361	-108.09804	1508.34875	-26.89786	-8.72859	1320.60242	-871.26251	91.64742	1324.82227	524.34167	125.43317	-7.91054	-30.65668	-208.60587	82.71444	-991.77014	258.62021	0.78576	-435.05695	-92.06782	38.35025
436	3.625	1039.85132	-107.83047	1505.23828	-27.81186	-9.64568	1320.53076	-872.30054	92.55418	1323.86157	511.67780	126.03778	-7.79110	-7.11287	-217.22969	91.03682	-1004.12024	259.79315	0.51684	-429.03836	-97.42068	30.22349
437	3.633	1042.78235	-107.00142	1501.60278	-29.06923	-11.81257	1320.65930	-873.99707	92.72588	1322.64917	499.37448	126.46010	-7.75314	17.46519	-224.17398	93.91242	-1016.40411	260.85452	0.54458	-427.16019	-102.12477	22.23249
438	3.642	1046.03723	-106.94409	1497.47876	-30.55387	-13.43869	1320.44470	-875.02997	93.06735	1320.85364	487.47858	127.79643	-7.54077	42.62934	-229.18736	94.61242	-1028.34546	262.01855	0.76955	-429.24509	-105.74132	14.78679
439	3.650	1049.40771	-106.07238	1492.82666	-31.99940	-15.15488	1320.14307	-875.55316	93.45641	1318.90808	474.60431	129.14018	-7.69135	68.78884	-233.29942	94.81686	-1040.86853	262.84488	1.09865	-435.52979	-107.71145	7.51569
440	3.658	1052.94568	-106.25965	1487.63623	-33.58223	-16.80375	1319.85510	-875.87091	93.38598	1316.50598	462.08279	130.19524	-8.20481	95.54224	-236.92482	95.27715	-1052.91650	263.95819	1.01486	-446.38501	-108.39188	-0.11812
441	3.667	1056.64050	-105.58255	1482.05566	-35.12821	-19.31205	1319.21399	-875.74005	92.95167	1313.81885	450.74933	131.91707	-7.95887	123.44202	-239.95462	95.24698	-1065.40601	264.97125	0.85550	-457.06915	-107.40560	-2.87864
442	3.675	1060.38904	-105.54635	1476.12073	-36.22329	-21.67950	1318.45435	-876.02014	91.87166	1311.44922	438.87854	133.15198	-7.81802	151.44843	-240.71690	94.58102	-1077.59668	266.03516	0.73127	-469.43610	-106.31712	-3.04399
443	3.683	1064.08118	-105.04413	1469.85144	-37.17089	-23.35553	1317.94153	-875.91937	90.30167	1308.74023	425.56641	132.99071	-8.35078	178.58228	-241.10941	93.89703	-1089.78662	266.96704	0.70136	-482.37701	-105.14232	-3.34212
444	3.692	1067.64893	-104.88659	1463.46582	-37.91191	-24.99518	1317.61316	-875.71765	88.85195	1306.38745	413.72928	133.78790	-7.99826	206.20918	-240.35654	92.50730	-1102.14001	267.60815	0.87271	-494.79352	-104.20006	-3.27429
445	3.700	1071.01868	-104.97713	1457.01855	-38.65678	-27.03052	1317.01733	-875.32587	87.38022	1304.27856	401.15295	135.05759	-8.21281	233.54370	-238.12799	89.65376	-1113.99426	268.93896	1.17605	-506.83151	-103.15530	-3.46420
446	3.708	1074.06274	-105.08676	1450.74109	-38.94390	-28.17054	1316.49951	-875.27026	85.43753	1302.79675	388.85611	136.59871	-8.44636	261.55109	-236.36589	87.59099	-1125.82935	270.25723	1.42038	-519.14301	-101.56343	-3.94696
447	3.717	1076.84338	-105.91194	1444.58789	-39.20299	-28.90349	1315.98181	-875.33765	83.27045	1301.27063	377.25009	136.78618	-8.41773	289.59851	-234.12085	85.49427	-1136.92981	272.45593	2.35709	-531.06683	-101.25704	-4.16577
448	3.725	1078.94702	-106.50323	1438.83923	-39.29956	-29.80556	1315.44800	-874.76221	81.61299	1300.28125	364.04205	137.53009	-8.72751	318.31592	-232.47791	83.18408	-1146.79199	273.57443	3.73750	-543.35803	-100.50066	-4.37798
449	3.733	1080.89636	-106.42251	1433.63892	-39.19007	-29.99338	1315.04187	-874.29700	79.72211	1299.40808	352.69284	138.14114	-8.80729	346.29541	-230.63049	80.79962	-1155.24097	274.59317	5.38049	-555.23242	-99.77110	-4.80279
450	3.742	1081.94470	-107.96625	1428.88904	-38.83569	-30.42705	1314.79712	-873.83832	77.54498	1299.09888	339.82611	139.38873	-8.77520	375.11990	-230.29932	78.86347	-1163.64453	275.00726	6.76032	-567.80664	-99.12482	-4.89185
451	3.750	1082.74988	-108.59438	1424.91492	-38.60305	-31.23980	1314.61182	-873.42041	76.18053	1298.81348	327.97852	140.05484	-8.83297	404.00641	-230.42833	76.77040	-1167.14990	281.95886	11.40112	-579.64771	-98.52795	-5.04362
452	3.758	1083.14392	-109.62276	1421.66479	-38.40303	-31.47518	1314.24426	-873.20660	75.08260	1298.61401	316.11487	141.36810	-8.24482	433.67993	-230.20987	74.00523	-1171.66956	283.62704	14.39116	-591.77142	-97.91222	-5.20259
453	3.767	1083.05200	-111.27073	1418.80408	-37.97127	-32.02870	1313.66772	-873.06134	75.00216	1298.47571	303.75369	142.76015	-8.40533	463.82556	-231.57391	70.92442	-1173.04736	285.64459	17.95961	-604.00458	-97.54407	-5.27908
454	3.775	1082.52881	-112.73492	1416.93262	-37.37901	-32.44337	1313.09985	-873.05554	75.20559	1298.25562	292.53586	143.94135	-8.09420	494.05618	-231.55621	67.39282	-1169.96753	288.11707	20.72177	-616.29565	-96.89443	-5.67845
455	3.783	1081.76355	-113.78352	1415.66882	-36.92468	-32.82438	1312.26306	-873.03101	75.65351	1298.11023	279.45966	143.89195	-8.84382	524.36542	-233.56909	64.41978	-1164.70569	292.18076	22.73218	-628.64093	-96.46404	-5.80141
456	3.792	1080.53748	-115.38529	1415.01550	-36.24889	-32.27448	1311.55933	-873.08679	76.13657	1297.92139	267.31967	144.16164	-9.23498	553.85791	-236.48958	61.74584	-1159.27344	298.24149	33.84508	-640.58270	-95.68029	-5.61114
457	3.800	1079.22449	-117.01049	1415.14771	-35.98547	-32.14999	1311.14368	-874.07495	76.39951	1298.25220	255.16786	145.31732	-8.43990	581.69330	-238.77037	59.61099	-1149.74658	306.01306	48.08770	-652.64410	-95.42448	-5.75877
458	3.808	1077.73669	-118.08307	1415.79419	-35.49700	-31.11556	1310.55896	-874.43060	77.49390	1298.02185	243.46101	146.66225	-8.37246	607.44232	-241.28241	57.68296	-1135.39282	313.10159	64.52860	-664.49121	-94.59284	-5.76191
459	3.817	1075.80664	-119.07207	1416.87610	-35.20612	-30.53402	1309.70801	-875.19446	77.44109	1297.70398	230.51158	145.22704	-9.04293	630.29291	-244.36923	55.71299	-1118.25391	313.96054	72.93378	-676.92950	-93.61726	-6.22493
460	3.825	1073.59509	-120.90250	1418.68054	-34.90288	-29.68534	1309.26282	-875.91913	77.40237	1297.48718	217.81598	145.11530	-9.62105	650.21777	-247.22894	52.38465	-1102.58533	312.31696	76.06895	-688.85809	-92.87392	-5.96372
461	3.833	1071.25403	-122.01467	1420.55103	-35.06907	-28.56249	1308.84863	-876.81427	76.78375	1297.53540	206.20123	146.95232	-9.00558	668.58441	-247.99022	47.11980	-1083.01782	307.02475	74.79046	-700.85022	-92.63317	-6.01610
462	3.842	1068.84253	-123.93101	1423.09998	-35.58423	-26.86899	1308.09802	-877.95526	76.41954	1297.61328	193.55415	147.56641	-9.37818	683.50562	-248.65266	42.05607	-1059.24854	299.89319	73.08204	-713.42914	-91.42037	-6.10143
463	3.850	1066.24597	-125.27858	1425.91113	-35.94630	-25.65596	1307.52673	-879.03149	75.24423	1297.83838	181.35104	148.94073	-9.21183	694.31934	-248.74794	37.28974	-1033.36401	293.65192	72.73782	-725.71765	-90.66218	-6.02392
464	3.858	1063.54285	-126.64892	1429.00964	-36.37654	-23.69164	1306.69946	-880.03302	73.96328	1298.46790	168.66127	149.20020	-8.96293	703.07330	-247.80276	32.87953	-1005.66992	286.68118	71.84531	-738.07349	-89.12488	-6.36157
465	3.867	1060.52222	-128.30325	1432.37463	-37.31697	-21.91231	1306.17419	-881.17902	72.16647	1299.48230	156.37683	150.15450	-9.35902	707.16418	-246.57858	28.12341	-976.77350	278.23282	71.94142	-750.25604	-88.12502	-6.23778
466	3.875	1057.79761	-129.76035	1435.56714	-38.61069	-20.86730	1305.40833	-881.24792	71.84387	1299.72021	144.06134	150.72249	-8.96089	709.09631	-244.50398	22.57867	-945.40918	268.73270	71.45393	-763.27118	-88.06907	-5.68667
467	3.883	1054.70288	-131.34018	1439.15564	-39.62188	-19.61822	1304.40955	-882.05872	70.37865	1300.74231	131.56580	152.07469	-9.29196	708.08472	-242.22537	16.39872	-912.88593	258.02802	69.95502	-775.74902	-86.97431	-6.13451
468	3.892	1051.82056	-132.47192	1442.63159	-40.69503	-18.48134	1303.79614	-882.27197	69.30376	1301.83862	118.68343	152.66068	-9.12152	703.82019	-240.19038	11.25784	-878.35840	246.76665	69.21732	-787.71661	-85.92168	-6.00722
469	3.900	1048.87915	-133.97249	1446.01416	-41.49300	-17.92850	1303.31470	-882.37384	67.83522	1303.34009	106.68222	153.83859	-9.14591	696.51721	-238.31645	6.69514	-842.65503	235.48833	69.66516	-800.57086	-84.68929	-6.21733
470	3.908	1046.40027	-134.85362	1449.52173	-42.30433	-17.81618	1302.66516	-882.46582	66.63030	1304.44568	93.65929	152.96686	-8.97282	683.82733	-239.33119	1.95238	-806.79077	224.80670	71.96915	-813.30402	-83.92073	-6.13993
471	3.917	1043.76917	-136.49077	1452.75000	-42.76136	-18.60267	1302.42737	-882.23962	65.63323	1305.91943	81.14795	155.86768	-9.34831	672.49304	-237.33066	1.11950	-772.59027	215.86082	77.39091	-825.16785	-83.30304	-6.19926
472	3.925	1041.45154	-137.58841	1455.83923	-42.87128	-19.83079	1302.59070	-882.06702	64.76674	1307.53772	68.95990	155.78951	-8.99287	658.64075	-237.03685	0.75371	-740.25006	207.60324	83.39456	-838.28845	-82.23370	-5.80725
473	3.933	1039.56726	-138.77440	1458.64319	-42.67105	-21.30686	1303.34741	-881.72064	63.40833	1308.83435	56.06199	157.46178	-9.27447	646.65247	-236.31621	0.71354	-709.83862	200.42093	88.24864	-850.56683	-81.23993	-6.01523
474	3.942	1037.99927	-139.68985	1461.35840	-42.54328	-23.38623	1304.42053	-880.99255	62.97295	1310.33374	43.77863	158.04643	-8.99783	635.47980	-234.26138	-0.55451	-681.81421	192.84274	91.36693	-863.34680	-80.16084	-6.06820
475	3.950	1036.74963	-140.60583	1463.55420	-42.43913	-24.66677	1305.79675	-880.27234	62.19670	1311.54272	30.74877	158.56511	-9.09888	620.84894	-234.98123	0.55229	-655.89899	186.10971	92.82845	-875.55981	-80.70762	-5.62819
476	3.958	1035.90698	-142.01843	1465.32092	-42.55762	-26.55650	1307.73608	-879.49652	61.61373	1312.84033	18.22424	159.67502	-8.67950	609.29785	-233.17960	-0.39419	-632.14313	180.41086	93.32230	-888.07855	-80.11321	-5.52140
477	3.967	1035.69519	-142.81606	1466.89001	-42.16058	-28.38368	1309.90442	-879.06000	61.26974	1313.87744	5.66026	160.04596	-8.56379	596.08154	-232.75697	-0.18416	-608.55139	174.75853	92.41094	-900.63690	-79.17453	-5.66762
478	3.975	1035.77380	-143.30862	1467.87915	-42.04435	-30.66562	1312.26477	-879.00677	60.87026	1314.78052	-6.16112	161.82613	-8.30459	584.46362	-230.98767	-0.73092	-585.38977	170.73676	90.99668	-913.47028	-78.01331	-5.40944
479	3.983	1036.22644	-144.46236	1468.66858	-41.73719	-31.86527	1314.79138	-878.71124	60.46778	1315.54211	-17.50545	161.80740	-7.67567	571.97607	-230.27313	-0.58621	-562.12115	167.65773	88.85982	-925.83899	-76.86624	-5.73523
480	3.992	1036.98352	-145.14955	1468.70886	-41.26046	-33.16646	1317.24268	-878.95178	59.54229	1316.18396	-28.11364	163.10167	-5.56712	558.71161	-229.67445	-0.48711	-539.57727	165.93610	85.76414	-938.90277	-75.74001	-5.62020
481	4.000	1037.80554	-145.70647	1468.48120	-41.16431	-34.40273	1319.40625	-879.44696	59.49489	1316.55664	-36.95731	164.35155	-1.83851	545.87213	-230.15359	-0.34397	-517.18884	164.71173	81.89325	-950.88995	-74.98866	-5.50416
482	4.008	1039.17224	-146.10980	1467.38354	-41.01635	-36.03250	1321.64612	-880.14673	58.73698	1316.74292	-44.08511	165.38033	3.12807	533.40448	-229.51242	-0.30562	-495.57684	164.70316	77.41111	-963.63818	-74.55213	-5.43393
483	4.017	1040.67883	-146.80704	1465.89014	-40.53872	-36.83165	1323.96484	-881.10229	58.19605	1316.76038	-47.76679	166.52591	10.07424	520.89838	-228.76889	-0.60329	-474.95486	165.57089	72.46582	-976.43427	-73.34597	-5.40372
484	4.025	1042.32874	-147.51906	1463.94421	-40.36977	-37.73175	1325.94824	-882.07361	57.54502	1316.68323	-46.48561	166.65961	17.98099	508.51285	-227.92947	-0.72816	-455.90137	166.61790	66.92129	-988.05621	-73.24590	-5.27722
485	4.033	1044.52698	-147.57918	1461.28711	-40.03458	-37.58791	1327.83459	-883.26434	56.08327	1316.45337	-43.33080	168.56424	27.08563	496.28476	-227.12883	-0.77029	-438.64560	168.05869	60.51765	-1001.29303	-72.31764	-5.32472
486	4.042	1046.78333	-148.48125	1458.20435	-39.98277	-37.74730	1329.13757	-884.76221	54.90402	1315.91736	-38.64470	168.85268	38.28971	483.61359	-226.47864	-0.58075	-423.80176	169.35208	53.68503	-1013.19861	-71.52203	-5.37582
487	4.050	1049.14026	-148.94722	1454.50146	-39.79407	-37.93517	1330.31384	-885.76129	53.74564	1315.06519	-26.04175	170.34702	53.33211	471.35419	-225.94257	-0.54330	-411.31244	171.42332	46.69744	-1025.67798	-71.62722	-4.72751
488	4.058	1051.62952	-149.37982	1450.11792	-39.73648	-37.22396	1331.16125	-886.99054	52.62518	1313.71375	-5.97956	173.35202	70.49764	458.55118	-225.30455	-0.72694	-401.59857	173.67110	39.50112	-1038.51575	-69.70985	-5.57354
489	4.067	1054.76880	-149.86932	1445.63184	-40.19872	-36.79945	1331.95972	-888.26312	51.38816	1312.56628	17.69734	177.66907	86.27252	445.67621	-224.47929	-1.00017	-395.09564	176.14183	32.49358	-1051.04810	-69.64792	-5.52829
490	4.075	1057.66272	-150.40489	1440.49609	-40.48969	-36.15487	1332.58887	-889.25787	50.26057	1311.06128	42.25578	180.82579	96.91226	433.86584	-223.54753	-1.41668	-391.97375	178.32674	26.12070	-1063.97119	-69.08154	-5.15621
491	4.083	1060.81909	-150.51491	1434.93958	-40.99070	-35.55535	1332.72766	-890.09247	49.44747	1309.23340	67.95412	181.12135	102.44689	421.51804	-222.86720	-1.26582	-392.04929	179.76317	20.50380	-1076.15894	-68.13515	-5.65581
492	4.092	1063.82776	-150.81389	1429.18945	-41.43570	-34.22133	1332.74255	-890.82416	48.33284	1307.45007	93.47015	181.10277	105.05987	409.07150	-222.00696	-1.31282	-396.10037	180.03603	15.09591	-1088.20618	-66.69113	-5.86500
493	4.100	1067.10132	-151.11357	1422.94861	-41.93540	-33.38692	1332.74683	-891.08734	47.54324	1305.54272	120.20202	179.33867	106.08707	396.74863	-221.40511	-1.27883	-405.13339	180.64842	9.18546	-1101.46912	-66.36350	-5.38513
494	4.108	1070.09155	-150.49832	1416.50476	-42.46857	-31.76464	1332.34631	-891.04425	47.62571	1303.33093	146.71379	175.92775	105.61719	384.13205	-220.40346	-1.48330	-417.77808	181.91147	3.53145	-1113.01074	-65.55504	-5.26194
495	4.117	1073.07764	-151.53542	1410.15063	-42.99860	-30.78422	1331.91003	-890.98224	47.94855	1301.06311	173.64517	171.97043	105.60722	371.61319	-219.71199	-1.39304	-430.55118	182.60454	3.06101	-1125.64600	-64.93146	-5.21786
496	4.125	1075.67615	-151.49529	1403.82935	-43.29961	-29.89507	1331.18115	-890.43616	48.12364	1298.93542	200.92824	166.94307	104.89381	358.91641	-219.27351	-1.46753	-443.88336	183.61896	4.28319	-1138.35144	-64.62019	-5.10736
497	4.133	1078.18872	-151.30182	1397.54407	-43.38156	-28.61175	1330.69763	-889.75293	48.89031	1297.09033	229.54739	160.18922	103.46767	346.65695	-218.38100	-1.81304	-457.12094	183.83949	4.84074	-1150.35339	-63.76471	-5.06992
498	4.142	1080.44434	-151.15100	1391.65918	-43.26970	-27.45762	1330.16931	-888.92920	49.63799	1295.65076	257.90610	152.60791	101.22131	334.73944	-217.34891	-1.99877	-469.64273	184.66362	4.81024	-1163.03503	-62.93767	-5.03246
499	4.150	1082.30957	-151.09679	1386.15576	-42.77069	-26.16314	1329.64709	-888.22083	50.49454	1294.47388	286.19260	146.07092	99.07323	322.13275	-216.36987	-2.26088	-482.25439	185.36014	4.43664	-1176.07495	-63.08570	-3.79731
500	4.158	1083.56665	-150.72652	1381.41138	-42.26827	-24.97410	1329.14490	-886.85248	51.80871	1293.53491	315.37085	137.10280	95.56754	309.41019	-215.78157	-1.67529	-494.67520	186.19295	3.23413	-1187.06689	-63.20240	-3.44379
501	4.167	1084.43848	-150.52773	1377.06335	-41.50248	-24.13515	1328.42224	-885.32965	53.63160	1293.07715	344.41235	129.71983	91.42318	297.36841	-214.89937	-1.94960	-506.77231	187.36079	2.15554	-1195.05505	-63.60120	-1.95168
502	4.175	1084.99951	-149.61314	1373.38599	-40.74478	-23.42122	1327.61890	-884.17755	54.51086	1293.17725	373.79352	121.80288	88.03377	285.24936	-214.36603	-2.04935	-518.47308	188.62320	0.83553	-1205.24841	-64.44979	-0.29810
503	4.183	1084.85913	-149.13896	1370.66418	-39.45727	-22.60337	1326.83545	-882.60925	55.78717	1293.77063	404.56589	113.20254	83.23605	272.99847	-213.48993	-2.06723	-530.22015	189.53487	0.77881	-1214.63843	-64.38905	2.12380
504	4.192	1084.42957	-147.80530	1368.73987	-38.12921	-21.52384	1325.89819	-880.77594	56.87296	1294.46997	433.28226	108.14954	80.08196	260.46063	-212.29683	-2.26248	-541.97784	190.10980	0.71212	-1221.91028	-66.57617	5.28135
505	4.200	1083.93152	-147.25854	1367.50720	-36.51494	-20.63315	1324.82996	-879.42267	56.77471	1295.58911	463.20990	101.60590	75.72598	248.51118	-211.49557	-2.19394	-553.55225	191.48517	0.77126	-1229.05823	-67.08340	8.28924
506	4.208	1082.36646	-145.74168	1367.56934	-34.95044	-21.31931	1323.65759	-878.18500	56.60359	1296.72876	495.17358	91.30563	70.03222	236.45193	-210.08989	-2.32740	-565.27301	192.51430	0.72218	-1235.54236	-66.88040	11.08648
507	4.217	1080.86047	-144.34979	1367.89270	-32.99974	-21.10928	1322.76135	-877.28992	56.30532	1297.82349	525.60339	84.94604	65.68081	224.70569	-209.50061	-2.32228	-577.12677	193.01425	0.29285	-1239.87524	-67.52419	14.94369
508	4.225	1078.85718	-143.39769	1369.40186	-31.79388	-22.09169	1321.41113	-876.55817	55.92520	1298.99976	556.44421	78.90814	60.51503	212.42542	-208.09920	-2.61042	-589.20245	194.36588	0.16618	-1239.01965	-70.47503	19.89250
509	4.233	1076.71936	-141.52580	1371.23889	-29.77279	-21.91331	1320.16223	-876.06305	55.29947	1299.96619	585.93323	75.83869	55.58720	200.33257	-207.26093	-2.54464	-601.14551	195.47749	-0.04900	-1237.10803	-75.61300	26.73652
510	4.242	1074.17896	-140.30219	1374.07739	-27.84403	-22.89992	1318.80530	-875.89001	54.50824	1300.77954	616.97595	73.12692	52.07241	188.28345	-206.31116	-2.64126	-613.28888	196.74226	-0.12810	-1231.37830	-81.79323	38.36761
511	4.250	1071.46570	-138.27750	1377.68262	-26.19271	-23.89485	1317.52405	-875.43414	54.15182	1301.78503	646.38049	73.02869	48.38026	176.68857	-205.23070	-2.53667	-625.54364	197.76987	-0.34458	-1221.78345	-86.14184	53.64767
512	4.258	1068.46448	-137.02658	1381.75330	-24.43340	-24.73524	1316.97156	-874.77893	53.00108	1303.06287	674.13495	76.31464	46.55194	164.72232	-203.81705	-2.87349	-637.13550	198.92557	-0.32905	-1206.58496	-92.59123	66.95196
513	4.267	1065.39270	-135.41394	1386.63916	-23.40723	-25.55853	1315.86060	-874.78638	54.81097	1301.64038	699.79688	80.26390	44.90371	152.88914	-203.33852	-2.72638	-649.06885	199.53439	-0.71989	-1190.43250	-92.60381	77.17262
514	4.275	1062.37195	-134.07944	1391.93884	-22.48598	-26.98816	1314.90991	-874.32489	54.82550	1302.08533	723.82092	82.93890	43.44522	141.19279	-202.65865	-2.86920	-660.95892	200.76160	-0.59511	-1169.32556	-93.06878	82.54884
515	4.283	1058.82898	-131.69099	1397.75537	-21.94440	-28.78676	1314.18970	-874.15637	55.63668	1302.73621	743.69421	83.56995	39.39639	129.62228	-201.77831	-2.94896	-672.38965	201.29640	-0.56066	-1145.07861	-91.28412	84.81440
516	4.292	1055.51135	-130.38248	1404.26062	-21.62193	-29.91968	1313.23853	-873.97443	56.75628	1303.36267	761.06409	84.33048	35.44123	117.62969	-200.85814	-3.14139	-684.45392	202.20088	-0.43197	-1117.91162	-90.19424	84.93994
517	4.300	1051.96240	-128.19589	1410.95508	-21.79618	-30.99295	1311.85461	-873.72784	58.22996	1304.32471	774.03461	84.03442	31.72265	105.51617	-200.07814	-3.02747	-696.32440	202.92358	-0.46160	-1087.00183	-87.29086	84.02391
518	4.308	1048.55469	-127.43344	1418.11206	-22.69379	-32.22625	1310.67786	-873.79352	59.81390	1304.99646	779.72382	84.93028	26.48823	93.29353	-199.28525	-2.83176	-707.88379	203.90331	-0.54086	-1055.76672	-87.25814	82.67964
519	4.317	1043.71362	-121.55103	1424.25061	-23.34747	-32.88684	1308.99597	-873.61743	61.65951	1305.71680	780.95294	85.36366	20.76571	81.44749	-198.31828	-3.01803	-720.11548	204.42445	-0.52316	-1020.48181	-84.56145	80.42020
520	4.325	1040.23877	-119.39659	1431.61743	-24.31590	-33.19371	1307.68726	-873.47028	63.76685	1306.31140	776.72424	86.73905	14.42502	69.29530	-197.45619	-3.06504	-732.12012	205.33290	-0.43411	-984.23175	-82.34069	78.24213
521	4.333	1036.78735	-117.10198	1438.87927	-25.78444	-33.70337	1306.07800	-873.42462	64.70083	1307.42371	767.90582	89.30330	8.58287	56.97540	-196.81334	-3.15882	-744.74866	206.01459	-0.17249	-946.08771	-80.10988	77.17585
522	4.342	1033.73267	-114.90271	1446.04138	-26.80630	-33.54544	1304.65771	-873.10449	65.95918	1308.33606	756.14539	93.89864	2.44408	44.02534	-195.83087	-2.91088	-757.07324	206.84808	-0.22093	-907.18781	-77.21698	76.54745
523	4.350	1030.87451	-112.93926	1453.04614	-27.66873	-32.93533	1303.60535	-873.01019	66.54850	1309.38782	740.02167	97.66639	-5.64409	31.99637	-194.85284	-2.85710	-769.60834	207.90144	-0.03007	-867.78760	-74.51662	76.51065
524	4.358	1028.26404	-110.62080	1459.91040	-28.06972	-31.34938	1302.82043	-872.45227	67.42567	1310.30530	727.56677	99.04675	-5.12685	19.45607	-193.87206	-2.84335	-782.32977	208.62619	-0.26816	-829.16241	-72.98669	78.22234
525	4.367	1025.94189	-108.02939	1466.45422	-28.24985	-30.19650	1302.21277	-871.81891	67.56322	1311.21252	715.28528	100.46059	-5.22489	6.64224	-193.10986	-2.72947	-795.01746	209.45055	-0.37210	-792.00354	-71.28535	81.21203
526	4.375	1024.06287	-105.98666	1472.43030	-28.29605	-28.28502	1302.30444	-870.78906	68.04455	1312.22644	702.32446	101.87355	-5.81057	-6.13200	-192.11314	-2.57906	-807.95123	210.87291	-0.10565	-757.00031	-71.15459	85.07867
527	4.383	1022.28717	-103.53472	1478.20117	-28.03468	-26.63426	1303.04688	-869.92523	67.83479	1313.41174	689.86194	102.82214	-5.71105	-18.68213	-190.92400	-2.48501	-820.70612	211.83838	-0.20149	-723.88965	-70.50421	87.96348
528	4.392	1021.35211	-101.43236	1483.44873	-28.23162	-25.02065	1304.07678	-869.03339	67.70045	1314.58630	676.40137	103.68952	-5.97478	-31.26816	-189.92555	-2.34288	-833.54852	212.58881	-0.29950	-692.54541	-69.62928	89.07676
529	4.400	1020.88068	-99.17012	1488.21411	-27.90070	-22.75138	1305.72620	-867.83221	67.75906	1315.78076	664.08691	104.31202	-5.92818	-43.37288	-189.55659	-2.28163	-845.54016	216.78407	0.67776	-664.38470	-67.47712	88.45231
530	4.408	1020.88470	-96.93922	1492.27124	-27.75189	-20.73902	1307.03296	-867.26416	67.21650	1316.43054	650.70776	104.92751	-6.44531	-54.88395	-189.28323	-1.42753	-859.48969	214.92484	-0.10783	-637.99628	-66.81400	86.82816
531	4.417	1021.38019	-94.78731	1495.62390	-27.06227	-18.90581	1308.71753	-866.80981	66.98689	1317.18945	638.33594	105.80894	-6.31777	-64.97022	-189.07568	0.01015	-872.24530	215.25926	-0.03101	-612.30951	-66.55179	84.00317
532	4.425	1022.11255	-92.72569	1498.55823	-27.12925	-18.36049	1310.52539	-866.52069	66.41331	1318.07935	625.47009	107.00509	-6.82409	-73.88921	-189.34869	2.46484	-885.08160	216.88416	0.20029	-586.89313	-67.27827	80.37027
533	4.433	1023.53729	-90.01321	1500.44922	-26.47654	-16.25298	1312.27930	-866.40173	66.33797	1318.65393	612.64142	107.78349	-6.67058	-80.73234	-189.58565	5.97236	-897.67151	218.04141	0.30479	-561.39954	-68.96082	76.66087
534	4.442	1024.89612	-88.14363	1501.80090	-26.11007	-15.74217	1313.86621	-866.40680	65.53058	1319.32593	599.65015	109.36475	-7.03850	-84.76504	-190.08659	10.67123	-910.47400	218.77278	0.36203	-535.69696	-71.63240	72.58268
535	4.450	1026.76013	-86.22772	1502.15076	-25.79469	-15.74247	1315.62231	-866.59338	65.27268	1319.87756	586.93481	109.69117	-7.02127	-85.99246	-191.28781	16.15997	-923.44635	218.64992	-0.23544	-510.31918	-75.07076	68.67509
536	4.458	1028.76685	-84.07986	1502.04895	-25.28102	-16.25923	1317.17102	-867.35522	64.85263	1320.36658	574.52686	111.60020	-7.09363	-87.34341	-193.98788	22.37902	-935.66083	220.80788	0.35720	-487.13641	-77.76537	63.57931
537	4.467	1031.07556	-81.97598	1500.99109	-24.57418	-16.83969	1318.67041	-868.00989	64.77213	1320.57727	561.58264	112.09840	-7.07043	-87.60703	-197.88721	32.14987	-948.32739	222.19070	0.87131	-466.70963	-80.89584	57.93302
538	4.475	1033.59949	-79.73870	1499.21570	-24.54146	-17.56966	1320.16748	-868.88068	65.10339	1320.44604	550.15967	114.77427	-7.00670	-80.92268	-203.24689	47.31973	-960.64380	223.01430	0.95185	-448.89725	-84.67142	51.72252
539	4.483	1036.28406	-78.06381	1496.72827	-24.24819	-17.98808	1321.45764	-869.66718	65.36627	1320.41870	537.40173	114.45737	-7.26911	-66.59243	-211.44777	64.00982	-973.12329	224.28334	0.60782	-434.77237	-87.23781	43.80379
540	4.492	1039.56189	-76.81342	1493.63196	-24.59025	-19.06673	1322.50867	-870.64337	65.92817	1320.00171	525.04102	116.24387	-7.77926	-48.38800	-218.90129	77.54742	-985.69098	225.44942	0.49134	-424.55389	-88.95263	35.35240
541	4.500	1042.95996	-74.92464	1489.77148	-25.24331	-20.85356	1323.30676	-871.56256	66.38222	1319.28772	512.27740	117.01932	-7.75229	-27.46466	-225.72989	86.03637	-997.95575	226.32507	0.25720	-417.74402	-92.53368	27.65042
542	4.508	1046.37488	-73.26755	1485.29932	-25.98563	-22.17099	1323.81262	-872.58002	66.92871	1318.40979	500.11252	117.41474	-7.42207	-4.32644	-231.06879	90.41892	-1010.49298	227.57230	0.67124	-414.41293	-95.44123	20.12369
543	4.517	1050.23828	-72.11327	1480.02368	-26.88350	-23.87020	1324.38806	-873.01263	67.68805	1316.84607	486.38687	118.41508	-7.87908	19.65131	-235.11659	92.44356	-1022.82990	228.30699	0.76962	-415.36255	-99.38492	13.54699
544	4.525	1053.94983	-71.01870	1474.48828	-27.60794	-25.54860	1324.74133	-873.21051	68.24162	1315.32507	475.75360	120.54131	-7.48745	44.17649	-237.74869	93.73367	-1035.20959	229.36343	0.82865	-420.64734	-101.19991	6.63810
545	4.533	1057.84814	-69.64731	1468.25671	-27.98876	-27.09321	1324.89844	-872.96991	68.80918	1313.45093	462.72379	120.98192	-8.24736	70.20436	-240.17505	94.69242	-1047.69592	230.40790	0.75109	-430.20264	-102.79786	-0.63707
546	4.542	1061.48401	-68.03806	1461.91211	-29.03425	-29.29130	1324.95593	-872.89801	68.64775	1311.28650	450.39368	122.65192	-7.98738	96.30740	-241.80040	94.52823	-1060.09729	231.31776	0.61458	-440.64566	-101.73578	-3.48255
547	4.550	1065.11829	-66.98743	1455.20825	-29.29968	-30.53025	1324.95337	-872.28534	68.18090	1309.14502	437.94336	122.60835	-7.91727	123.57909	-242.81444	94.69332	-1072.29565	232.40964	0.95178	-452.50293	-100.47063	-3.44419
548	4.558	1068.52039	-65.94065	1448.64185	-29.88406	-32.69103	1324.90857	-871.43225	66.46097	1307.54797	425.59341	123.96260	-7.89373	151.04839	-241.53668	93.14513	-1084.68933	233.25546	0.64801	-465.80121	-99.24325	-3.71498
549	4.567	1071.80518	-65.55875	1442.23486	-29.92451	-34.23200	1324.99463	-870.65814	65.66730	1305.39880	413.42545	125.22549	-8.33207	178.59404	-240.84303	91.60949	-1096.86707	234.38438	0.63196	-478.12720	-97.71277	-3.77500
550	4.575	1074.75806	-64.42395	1435.94971	-29.90107	-35.55219	1324.94824	-870.19281	64.00186	1303.74304	401.15375	127.20691	-8.04016	206.53154	-238.39667	88.74727	-1109.02051	235.49638	1.01581	-490.49188	-97.32369	-3.79442
551	4.583	1077.65100	-64.15510	1430.34534	-29.71696	-36.80213	1324.97314	-869.62488	62.85677	1302.15710	388.07773	126.18713	-8.35684	234.45375	-236.45422	86.04293	-1120.90491	236.59689	1.47862	-502.61926	-96.18629	-4.05328
552	4.592	1079.80542	-63.99633	1425.00854	-28.90827	-38.38885	1324.91089	-868.82526	61.53407	1301.06799	375.91827	127.39443	-8.15941	263.96326	-233.45555	83.05971	-1131.98828	238.38979	2.64865	-514.70453	-95.15510	-4.66074
553	4.600	1081.94739	-63.24457	1420.20557	-28.57048	-39.99215	1325.15381	-867.90558	59.49639	1300.20459	363.55713	128.38280	-8.70167	292.62827	-232.59727	80.14129	-1141.73071	240.06551	4.50400	-527.23077	-94.47627	-4.86092
554	4.608	1083.54236	-62.91067	1416.16187	-28.10382	-40.72055	1325.06921	-866.68408	58.09350	1299.61609	350.88196	129.03197	-8.87455	321.70761	-229.42223	77.19016	-1149.89648	241.73061	6.84018	-539.59766	-94.22437	-5.10812
555	4.617	1084.86694	-63.43245	1412.68115	-27.34450	-41.75121	1324.96216	-865.45831	56.56197	1299.56348	338.96097	130.25226	-8.87628	350.84323	-228.22737	73.83996	-1157.40002	243.26425	9.53493	-551.86414	-92.98616	-5.39421
556	4.625	1085.73901	-63.19500	1409.87744	-26.15497	-42.08134	1324.53528	-864.49133	55.86104	1299.78577	326.36887	130.36319	-8.87471	380.54764	-226.67909	70.42445	-1163.06006	245.26683	12.87423	-564.43121	-92.91341	-5.22461
557	4.633	1086.32153	-63.87206	1407.79590	-25.03584	-43.04920	1324.09924	-863.47656	55.00885	1299.86877	313.74429	131.68590	-9.09651	410.46753	-226.36880	66.91284	-1166.33472	247.40152	16.54015	-576.90253	-92.21748	-5.25910
558	4.642	1086.32312	-64.03898	1406.06897	-23.94898	-43.95086	1323.64038	-862.95978	54.88841	1300.02539	302.04007	132.68579	-8.58474	441.84229	-228.10341	63.55068	-1166.02368	247.76523	19.71270	-589.09247	-91.49370	-5.60724
559	4.650	1086.18860	-64.26948	1405.32642	-22.58808	-44.16471	1322.95496	-862.61066	55.39511	1300.10193	289.52719	133.47240	-8.71830	473.07574	-228.23537	60.16087	-1160.46936	254.75311	24.15743	-601.12531	-90.39368	-5.98653
560	4.658	1085.32373	-65.23529	1405.00354	-21.07452	-43.90301	1322.37585	-862.21655	56.02128	1300.18481	277.21631	134.22375	-8.94176	503.79968	-228.31198	57.22630	-1155.28113	259.42181	29.51476	-613.59839	-89.88200	-6.20599
561	4.667	1084.62793	-65.39284	1405.09338	-19.92039	-43.69313	1321.54846	-862.19788	56.63405	1299.95129	265.07538	134.78114	-8.59705	534.52893	-229.73000	53.77500	-1147.06860	267.63885	42.65428	-625.79254	-89.47723	-6.30649
562	4.675	1083.57251	-66.03496	1406.28931	-19.00244	-43.53474	1320.72888	-862.49237	57.71933	1299.78833	252.98886	136.98375	-8.21134	563.98676	-231.45142	51.15485	-1134.65857	275.63776	58.79412	-637.85461	-88.65894	-6.47484
563	4.683	1082.41748	-67.13660	1407.64465	-18.29572	-43.18726	1320.27698	-863.34753	57.55641	1299.93201	240.54149	135.20642	-8.84007	592.34668	-232.41368	49.23753	-1117.84277	279.56989	70.37482	-649.74823	-87.55373	-6.40377
564	4.692	1080.61072	-67.39690	1409.66711	-17.35652	-42.11842	1319.62317	-863.72504	57.75496	1299.78088	227.15785	134.93224	-9.77173	618.68976	-234.94577	47.17996	-1102.02429	280.40109	75.56248	-661.90448	-87.17120	-6.49317
565	4.700	1078.97314	-68.63022	1412.14136	-16.94253	-41.34114	1318.73035	-864.66400	57.56780	1299.36279	216.02605	137.18423	-9.21810	642.06238	-236.50624	44.84332	-1084.48718	278.19095	75.28780	-674.25146	-86.40643	-6.54834
566	4.708	1076.87988	-69.23788	1415.42407	-16.94944	-40.78719	1318.12817	-865.43292	56.83702	1299.34705	203.78021	138.83315	-9.01562	663.70917	-237.59807	41.79604	-1061.51343	274.37091	73.07101	-686.42517	-85.30086	-6.69449
567	4.717	1074.84021	-69.98951	1418.69897	-16.66262	-39.47048	1317.22180	-866.24261	55.69689	1299.46741	191.43697	138.54358	-9.43514	682.16119	-237.72736	38.11259	-1035.33215	270.22736	72.20782	-698.36456	-84.02811	-6.78897
568	4.725	1072.37976	-70.66777	1422.69836	-17.19914	-37.75241	1316.51062	-867.11163	53.74820	1299.65771	179.70750	139.86107	-8.96306	697.78772	-237.91577	34.51934	-1008.12152	266.14084	70.87004	-710.32959	-83.59924	-6.64115
569	4.733	1069.98547	-72.31008	1426.95447	-17.84038	-35.99438	1314.90417	-867.96942	51.96805	1300.02039	167.63715	140.36945	-9.15720	709.61517	-237.75389	30.89289	-978.61658	262.03516	70.22159	-722.26044	-82.51808	-6.56397
570	4.742	1067.18066	-73.16413	1431.24524	-18.86692	-34.61006	1313.64001	-867.84686	51.72137	1299.89575	155.45467	141.42245	-9.07733	716.96112	-237.96838	27.36740	-947.24255	254.97826	69.43799	-734.58417	-81.61927	-6.50315
571	4.750	1064.53894	-74.51465	1435.80298	-19.83809	-33.30878	1312.37976	-868.74426	49.94199	1300.31506	142.90430	141.87108	-9.63468	720.63416	-237.96130	23.82121	-914.35156	246.90573	67.70361	-746.49170	-80.53609	-6.43547
572	4.758	1062.00427	-75.29427	1440.46265	-20.93689	-31.61882	1311.09204	-869.33112	48.72635	1300.85437	131.46835	143.09558	-9.52070	722.05389	-237.35564	18.65172	-879.99121	238.36336	66.37381	-758.75287	-80.14805	-6.51044
573	4.767	1059.14380	-76.84618	1445.10583	-22.47591	-30.79765	1309.61377	-869.93793	47.69315	1301.84363	118.85679	143.32797	-9.27063	720.88898	-234.18221	13.07036	-844.05145	229.23112	66.31231	-770.97870	-78.77869	-6.84030
574	4.775	1056.24902	-77.78364	1449.53320	-23.63329	-30.74549	1308.21143	-870.11511	47.10196	1302.66089	106.87430	144.81421	-9.71175	715.14862	-234.11012	8.86796	-807.36682	219.36865	67.18207	-782.98438	-78.76357	-6.40474
575	4.783	1053.62329	-79.14227	1453.99268	-24.23361	-30.58001	1307.16174	-870.28979	46.75042	1303.77332	94.48157	145.05711	-9.68257	707.97522	-231.88879	2.93774	-772.12500	210.66261	70.05284	-794.90479	-76.92432	-6.50765
576	4.792	1051.20313	-79.75895	1458.39355	-25.12653	-30.73453	1305.97974	-870.30420	46.12199	1304.77649	82.26099	146.31558	-9.33640	694.95062	-233.05739	1.24947	-738.49786	203.02155	75.93812	-807.85077	-76.54295	-6.56514
577	4.800	1048.81934	-80.74252	1462.40881	-25.89757	-31.76153	1305.62256	-870.09058	45.13010	1306.24146	70.18808	146.90280	-9.41159	681.13354	-232.60217	1.65369	-706.98407	196.40466	82.05724	-819.59216	-76.15253	-6.49401
578	4.808	1046.72778	-81.58742	1466.17053	-26.19693	-32.89436	1305.74158	-869.48450	44.92913	1307.48633	58.16449	148.21974	-9.31041	670.09119	-232.11581	1.20061	-678.09979	189.95985	86.80441	-832.26166	-75.22507	-6.68736
579	4.817	1045.17212	-82.15803	1469.77588	-26.42519	-34.22971	1306.50757	-868.81671	44.57130	1309.15479	45.54897	148.39597	-9.34518	657.56885	-230.84357	0.72538	-650.69318	183.57973	89.46912	-843.60492	-74.99011	-6.26444
580	4.825	1043.85938	-82.94062	1472.75403	-26.55689	-36.29408	1307.26282	-868.16498	43.75716	1310.51233	33.59483	149.56068	-8.90642	645.03394	-230.20412	0.91402	-625.35229	177.52304	90.34946	-856.12274	-74.01733	-6.04470
581	4.833	1043.07092	-83.82462	1475.62524	-26.53085	-37.73240	1309.00586	-867.43744	43.51914	1312.07959	21.04297	149.83624	-9.05757	633.53406	-228.45111	0.39309	-601.34943	172.61986	89.91176	-868.18250	-73.64018	-6.31708
582	4.842	1042.62036	-84.06515	1477.93787	-26.53045	-39.70675	1310.78857	-867.09985	43.14574	1313.24536	8.46653	151.27493	-8.70019	620.94141	-227.56381	0.28878	-578.28760	168.55968	89.12106	-880.92712	-73.13744	-5.99950
583	4.850	1042.66504	-84.23468	1479.80151	-26.10173	-41.44484	1312.92883	-866.78943	42.76743	1314.47144	-3.19226	151.67870	-8.53990	608.42358	-226.75143	0.00397	-555.45551	165.02425	87.32677	-893.21545	-72.20119	-6.01518
584	4.858	1042.91211	-84.13554	1481.16235	-25.89702	-43.33647	1315.28857	-866.63678	42.05606	1315.40979	-14.39819	153.03352	-7.60582	596.03534	-226.31178	0.21270	-532.63635	162.29504	84.95167	-906.35980	-70.40057	-5.93293
585	4.867	1043.43115	-83.36591	1481.99829	-25.66655	-45.10105	1317.53455	-866.42804	41.58054	1316.21460	-24.55205	154.67032	-5.39827	583.48993	-225.82918	-0.00885	-510.42532	161.01836	81.77526	-918.27582	-69.63842	-5.94533
586	4.875	1044.29846	-82.74870	1482.23560	-25.86287	-46.30943	1319.61060	-866.71399	40.99109	1317.01599	-32.91545	154.83145	-2.63682	571.16357	-225.31158	0.24427	-489.00937	159.96626	78.23627	-930.64233	-68.86405	-5.86923
587	4.883	1045.39807	-82.54929	1481.87402	-25.76725	-47.70802	1321.61450	-867.15710	40.88380	1317.38171	-40.03421	157.08299	2.55379	559.88739	-222.71553	-1.22543	-468.65637	159.22702	73.71072	-943.06696	-68.30505	-5.88694
588	4.892	1046.78308	-81.98812	1480.93274	-25.76123	-48.52289	1323.36975	-868.63202	39.17992	1317.70398	-43.96070	158.65025	8.56974	546.49927	-223.83080	-0.51466	-449.55856	158.69540	68.42525	-955.01514	-67.09579	-6.21856
589	4.900	1048.41528	-80.98281	1479.39587	-25.61352	-48.58550	1325.31104	-869.88330	38.55733	1317.78992	-42.99541	159.58696	15.58177	534.24982	-223.13480	-0.61708	-432.02451	158.82921	62.64563	-968.17670	-66.43839	-5.73279
590	4.908	1050.25427	-80.21828	1477.28943	-25.80099	-48.88466	1327.12378	-871.31464	37.95807	1317.71887	-39.08249	161.85246	23.90715	521.88361	-222.33957	-0.54127	-416.46826	157.94310	56.37091	-979.51001	-66.32124	-5.30175
591	4.917	1052.33533	-79.95489	1474.56287	-26.03633	-49.16917	1328.40015	-873.20227	36.38153	1317.45715	-34.05402	162.77773	33.44852	509.69055	-221.58763	-0.63010	-402.26553	157.34457	49.93476	-992.51874	-65.00969	-5.93517
592	4.925	1054.62036	-79.02894	1471.39490	-26.19821	-49.60820	1329.65991	-874.89709	35.33851	1316.87939	-23.69439	165.20045	47.07595	496.98639	-221.04286	-0.48652	-390.16525	156.50742	43.69677	-1004.68323	-64.89355	-5.41448
593	4.933	1057.15161	-78.32226	1467.52856	-27.10052	-49.53271	1330.44922	-876.70306	34.73101	1316.10107	-5.21005	168.50366	63.08152	484.91965	-220.55029	-0.65511	-380.05600	155.01819	38.24854	-1016.60425	-63.68690	-5.44710
594	4.942	1059.97949	-77.82745	1463.04919	-28.08194	-49.00397	1330.99133	-878.59473	33.71634	1315.24744	17.38665	173.21339	79.31793	472.84186	-220.05777	-0.59492	-372.12589	153.62418	33.78970	-1029.57520	-63.00114	-5.62079
595	4.950	1062.92810	-76.87787	1458.29810	-29.17164	-49.24290	1331.58398	-880.21716	32.54805	1314.02600	41.55449	178.65755	92.06466	460.64307	-219.42480	-0.70996	-367.32910	152.62201	29.97068	-1041.21692	-61.61672	-6.21255
596	4.958	1065.90833	-75.92310	1453.22815	-30.10865	-48.43448	1331.97949	-881.80029	31.35243	1312.63757	66.88329	179.90793	99.56863	448.18234	-218.21083	-1.14491	-366.04547	151.39574	26.05099	-1053.24573	-61.04802	-5.80063
597	4.967	1069.42212	-75.21512	1447.51587	-31.59011	-47.31939	1332.26489	-882.62915	30.64885	1311.19910	92.47961	180.76291	102.83341	436.17603	-217.40031	-1.08960	-368.32870	149.68512	21.81345	-1065.53064	-60.96978	-5.75975
598	4.975	1072.40063	-74.78190	1441.84033	-32.78338	-46.29853	1332.35303	-883.32349	29.87467	1309.49951	117.49139	180.63043	103.57949	423.73566	-216.79642	-1.06712	-374.91663	148.49028	17.10748	-1077.78613	-61.16443	-5.15823
599	4.983	1075.73669	-73.32880	1435.44824	-33.75978	-45.83976	1332.04175	-883.72607	29.98320	1307.60657	144.03540	177.02773	102.53739	411.66238	-215.70392	-1.15093	-385.61380	147.03300	11.59932	-1089.91162	-58.98065	-5.56951
600	4.992	1079.07617	-72.41193	1428.96863	-35.09409	-44.92505	1331.58081	-884.23749	29.89728	1305.52087	169.70538	173.89986	101.72289	399.50751	-215.15979	-1.08234	-398.66037	146.02406	5.80490	-1102.31604	-58.34318	-5.75705
601	5.000	1082.07288	-72.16083	1422.48315	-35.93770	-43.40270	1331.25183	-884.21198	29.87912	1303.13696	196.10484	170.40796	101.33947	387.08316	-213.89307	-1.39904	-409.02179	145.21211	3.87897	-1113.99231	-57.31344	-5.74720
602	5.008	1085.35864	-71.22353	1416.15015	-36.88655	-42.53686	1330.93506	-883.71680	30.25522	1300.94556	222.63263	163.88235	99.92490	374.77417	-213.75786	-1.31335	-417.87683	145.20854	3.68651	-1127.24927	-57.09350	-5.28303
603	5.017	1088.24182	-70.77990	1409.81348	-37.36079	-41.65484	1330.61267	-883.30658	30.57463	1298.95129	249.33221	158.19273	99.14343	362.77472	-213.04393	-1.31140	-429.77078	145.15067	4.06154	-1139.00195	-56.07413	-5.28305
604	5.025	1090.79639	-69.53770	1403.70801	-37.67117	-40.89381	1329.94385	-882.62866	31.10416	1297.05908	276.24191	153.34378	97.94369	350.36017	-211.96719	-1.56401	-443.43408	145.71732	4.75779	-1150.93982	-55.30769	-5.03148
605	5.033	1092.89722	-68.44566	1398.27234	-37.52940	-39.45512	1329.58057	-881.76294	32.01475	1295.82104	303.42703	145.22287	95.00806	338.28607	-211.29089	-1.70950	-456.48050	146.70146	4.83555	-1163.35437	-55.14923	-5.05215
606	5.042	1094.75977	-67.59250	1393.33044	-37.40014	-38.54394	1329.15637	-880.68384	33.06937	1294.77930	331.18457	137.94641	92.34570	326.55310	-210.39072	-1.69552	-469.65225	148.11154	4.62059	-1174.22925	-54.20601	-5.18714
607	5.050	1095.98059	-66.46911	1388.88513	-36.83133	-37.69150	1328.29089	-879.29486	34.20324	1294.14001	359.38016	130.56250	89.08252	314.58426	-209.22850	-1.66647	-482.34189	149.32332	3.71636	-1186.47339	-56.15648	-3.77204
608	5.058	1096.76782	-65.44753	1385.26184	-35.93364	-36.31208	1327.79688	-877.74390	35.38656	1293.99976	386.75583	125.30666	86.77229	302.36813	-208.44290	-1.92625	-494.18417	150.67531	2.62847	-1195.56458	-55.94149	-3.18873
609	5.067	1096.81201	-64.15562	1382.47058	-35.09134	-35.34637	1327.20825	-875.92035	36.22406	1294.13538	414.11209	120.27386	84.07764	290.39349	-207.37767	-2.32940	-505.52310	151.59024	1.40823	-1205.08020	-56.03856	-1.28035
610	5.075	1096.65747	-62.94146	1380.81372	-33.86015	-34.46405	1326.67981	-874.52374	37.33267	1294.92993	445.28427	109.03974	78.84148	278.58517	-206.88795	-2.13347	-516.76636	152.42825	0.34521	-1212.51331	-58.27188	1.51279
611	5.083	1096.04565	-61.55189	1379.74023	-32.77626	-33.73755	1325.53760	-873.32617	37.55726	1295.93677	473.55667	103.88958	75.26106	266.54102	-205.90691	-2.37333	-528.19147	153.59302	0.71356	-1220.30237	-59.41909	4.27707
612	5.092	1094.64587	-60.35030	1379.56750	-31.35511	-32.82980	1324.57300	-872.08319	37.57858	1297.20972	503.22455	96.40467	70.84128	254.57483	-204.87344	-2.17449	-539.34351	154.13828	0.43115	-1226.37781	-60.51378	7.56365
613	5.100	1093.23047	-58.99448	1379.99023	-29.50032	-32.47939	1323.61670	-871.02203	37.30099	1298.32532	532.36096	91.43658	66.99122	242.27811	-203.77039	-2.32140	-551.10779	154.90967	0.41565	-1231.36255	-61.25760	10.28624
614	5.108	1091.25256	-57.94527	1381.14758	-27.95152	-32.09460	1322.40320	-870.23309	37.20328	1299.45166	561.43066	88.04483	63.84977	230.66922	-203.10912	-2.39500	-562.79346	155.92218	0.51532	-1235.77747	-60.10518	13.38386
615	5.117	1088.93958	-56.32619	1382.90393	-26.11509	-32.13940	1321.47888	-869.67505	36.76664	1300.58057	591.06848	85.63976	60.19985	218.64549	-202.18222	-2.22007	-574.52118	156.84439	0.41894	-1235.60986	-63.23629	16.89448
616	5.125	1086.37610	-54.74432	1385.29028	-24.23767	-31.61671	1320.23755	-869.33295	36.56509	1301.45764	619.75946	86.03168	57.53929	206.35335	-201.12689	-2.35396	-586.52722	157.59460	0.16311	-1236.02722	-70.75000	25.80882
617	5.133	1083.50171	-53.22643	1388.34607	-22.31015	-31.32442	1319.08643	-869.18018	36.11044	1302.23730	647.95032	87.60823	56.09798	194.40184	-200.36678	-2.39930	-598.73767	158.71266	0.03205	-1231.09717	-79.13299	38.60197
618	5.142	1080.17834	-51.86972	1391.80383	-20.79912	-32.09019	1318.09766	-869.27069	35.97862	1303.02612	674.21826	91.81432	55.73968	182.32394	-199.37672	-2.40185	-610.95807	159.93619	-0.06114	-1222.00891	-83.79285	53.49532
619	5.150	1077.03235	-50.54191	1395.81177	-19.55992	-32.33408	1317.25964	-869.01636	36.15834	1303.74158	697.33362	94.49425	53.80444	170.20267	-198.38026	-2.46696	-623.13409	161.05960	-0.33527	-1208.82275	-90.16118	65.57514
620	5.158	1073.25781	-49.00153	1400.16602	-18.75157	-32.26478	1316.39954	-869.01544	38.18113	1303.15686	719.55261	96.27271	49.95631	158.30284	-197.69495	-2.49631	-635.79938	161.70544	-0.76053	-1193.87585	-91.13698	74.09669
621	5.167	1069.57190	-47.46641	1404.93237	-18.67802	-33.36109	1315.42224	-868.96149	38.84605	1303.67322	738.99048	97.79112	45.32534	146.13011	-196.97467	-2.50050	-648.00482	162.55135	-0.83044	-1174.71997	-95.64262	80.25229
622	5.175	1065.59607	-45.58200	1409.84192	-18.32191	-33.39778	1314.08569	-869.14178	40.22903	1304.22205	755.88184	99.00975	40.93262	133.91165	-196.21085	-2.55429	-660.44720	163.44928	-0.73171	-1148.97876	-91.89126	80.71301
623	5.183	1061.77417	-44.19616	1415.10901	-18.79605	-34.10512	1313.05688	-869.38586	41.38148	1305.06628	768.66620	101.43159	37.18065	121.57368	-195.01227	-2.75092	-672.30127	164.38168	-0.82297	-1123.91772	-93.45847	82.27900
624	5.192	1057.46399	-42.41065	1420.67261	-19.36939	-34.38096	1311.60706	-869.46893	43.79749	1306.04419	777.25549	105.62532	33.34604	109.30895	-194.20480	-2.52811	-684.46674	165.24237	-0.67504	-1095.99146	-93.98971	81.41734
625	5.200	1053.23706	-40.90685	1426.09070	-20.06329	-34.46960	1309.87585	-869.93195	45.19552	1307.05920	782.42816	106.94505	27.93369	96.79372	-193.41122	-2.77557	-696.77686	165.78525	-0.83709	-1064.50513	-92.25262	78.88137
626	5.208	1049.17529	-39.04329	1431.76379	-21.47647	-34.15895	1308.46802	-870.24615	46.79704	1307.92468	782.36328	110.36880	22.35572	84.27048	-192.59946	-2.64925	-709.32269	166.57280	-0.59102	-1030.82751	-90.53744	76.32408
627	5.217	1044.86658	-37.35690	1437.12451	-22.57000	-33.70772	1306.66699	-870.53979	47.65094	1309.03320	777.48309	113.98566	16.00559	71.89276	-191.53526	-2.49368	-721.76654	167.25937	-0.67636	-995.27985	-89.94638	73.78057
628	5.225	1040.73267	-35.90677	1442.73926	-23.73904	-33.19340	1305.53906	-870.43616	49.12025	1310.41895	769.64911	118.01424	9.91896	59.33543	-191.15764	-2.64247	-734.08673	168.37921	-0.58930	-959.28314	-88.65621	71.91311
629	5.233	1036.94360	-34.50084	1448.07056	-24.65884	-32.55648	1304.02551	-869.97638	49.96999	1311.77380	758.48419	121.44191	3.14426	46.58163	-190.27467	-2.60495	-747.03131	169.23122	-0.55347	-921.53217	-85.93562	70.74162
630	5.242	1033.00232	-32.45218	1453.04932	-25.57165	-31.72525	1302.81250	-869.29828	49.71428	1313.71875	745.34192	126.49226	-4.40733	33.90521	-189.22800	-2.54780	-759.86548	170.19926	-0.55606	-882.73914	-83.89218	70.80728
631	5.250	1029.78259	-31.26385	1457.87097	-26.04335	-29.59362	1302.07178	-868.64105	50.53670	1315.06555	733.65430	127.84763	-3.99961	21.33841	-187.96567	-2.63975	-772.69330	171.05559	-0.52919	-844.36761	-82.12786	71.39285
632	5.258	1026.94250	-29.91091	1462.39856	-26.52586	-27.96623	1301.64978	-867.83124	51.18897	1316.29980	719.86407	128.05785	-4.88825	8.71222	-187.14618	-2.48832	-785.62494	171.70627	-0.68760	-807.41528	-80.76794	73.90276
633	5.267	1024.46362	-28.67275	1466.82947	-26.32681	-26.23018	1301.93018	-866.94879	51.18377	1317.57251	707.65649	129.57199	-5.22234	-4.31508	-186.12872	-2.36424	-798.35278	173.18367	-0.70224	-773.21832	-80.20136	77.66713
634	5.275	1022.41254	-27.13726	1470.91443	-26.15265	-24.92919	1302.59937	-865.76056	51.33523	1319.05725	694.29352	130.42195	-5.38720	-16.93179	-185.64348	-2.28815	-811.48035	174.41624	-0.64703	-739.83112	-80.05026	81.29546
635	5.283	1021.02551	-25.29650	1474.33765	-25.92817	-22.58969	1303.56763	-864.50580	51.37272	1320.46179	681.59656	130.59555	-5.47881	-29.30331	-184.51003	-2.17226	-824.28333	175.04900	-0.65325	-707.27545	-79.13200	83.60600
636	5.292	1020.04651	-24.27579	1477.90918	-25.17906	-20.45581	1304.70349	-863.59662	51.46213	1321.49878	668.96680	132.32422	-5.64157	-41.49751	-183.72913	-2.04429	-835.47211	179.38480	0.33302	-677.20392	-78.06770	84.45400
637	5.300	1019.40051	-22.82081	1480.56323	-24.83913	-18.91261	1306.05347	-862.63568	51.97894	1322.57983	657.15900	133.51794	-5.51649	-53.15504	-183.18628	-1.57267	-849.49799	177.25060	-0.37308	-649.27362	-76.81567	84.39922
638	5.308	1019.30450	-21.48023	1483.04700	-24.40548	-17.65846	1307.63257	-862.13165	52.11789	1323.67932	644.04816	133.77824	-6.06453	-63.74326	-182.80760	-0.66725	-862.00372	177.77728	-0.25806	-623.11041	-76.64707	83.30523
639	5.317	1019.69641	-20.44703	1484.85217	-24.20210	-16.98399	1309.35950	-861.68085	51.64968	1324.53406	631.23505	135.00461	-6.23783	-73.27901	-182.88675	0.71638	-874.35626	179.35379	0.32140	-597.86102	-77.42910	80.98621
640	5.325	1020.29266	-19.05403	1486.24805	-23.72606	-15.91278	1310.81836	-861.63599	51.91335	1325.53735	618.95160	136.70667	-6.06244	-81.45590	-182.78134	3.05666	-886.64197	180.56233	0.24631	-572.37305	-77.92677	77.90067
641	5.333	1021.14252	-18.19864	1487.06641	-23.39201	-15.10905	1312.65454	-861.68860	51.68499	1326.42261	606.87628	137.21297	-6.31982	-87.83566	-183.19164	6.52689	-899.10352	179.16466	-1.04954	-547.01709	-80.46650	74.86803
642	5.342	1022.19495	-16.49750	1487.46814	-23.26235	-14.53703	1314.47461	-862.06958	51.76171	1327.23035	594.82727	137.26251	-6.30721	-91.77596	-183.16682	10.56124	-910.96448	182.55759	0.08104	-522.81091	-83.59861	71.18314
643	5.350	1023.81586	-15.59176	1487.33289	-23.22846	-14.95924	1316.25037	-862.43311	52.51511	1327.62109	582.13599	139.84377	-7.19760	-92.76025	-184.50313	16.07075	-922.92657	183.18144	0.10221	-500.46814	-86.60017	66.70277
644	5.358	1025.45874	-14.75996	1486.74133	-23.07889	-15.13209	1317.92468	-863.80206	52.13780	1328.09998	571.10480	140.60843	-6.15560	-92.92599	-186.87146	21.80529	-934.85870	184.01520	0.19825	-481.78064	-89.16241	59.96640
645	5.367	1027.23706	-13.50588	1485.32104	-23.20734	-15.78786	1319.48010	-864.93573	52.84872	1328.30750	558.33710	141.12605	-6.62571	-93.07586	-189.34566	30.09805	-946.91608	185.43651	0.55113	-465.81537	-92.14638	52.01530
646	5.375	1029.73303	-13.02881	1483.82886	-23.42221	-16.28341	1320.87000	-865.88165	53.41008	1328.09302	546.69727	142.16615	-7.08696	-86.80421	-193.19589	43.52887	-958.96185	186.36177	0.57451	-452.94296	-95.20046	43.72089
647	5.383	1032.09766	-12.32969	1481.79175	-23.77040	-17.16385	1321.67200	-867.46558	54.47257	1327.63831	534.46692	144.22292	-7.02971	-73.53464	-198.45917	58.15075	-970.90466	187.42140	0.41283	-442.61255	-99.42192	35.35252
648	5.392	1034.68640	-11.29209	1479.25964	-24.18282	-18.01179	1322.40784	-868.70465	55.35360	1327.01038	523.23853	145.47118	-7.27077	-56.09447	-204.61711	71.58134	-982.74011	188.54791	0.30919	-435.97226	-103.14412	26.99105
649	5.400	1037.47791	-10.87391	1476.41760	-24.56324	-18.71804	1322.94128	-870.04938	55.95691	1326.02673	510.91031	145.53839	-7.03422	-35.85715	-209.68463	80.67332	-994.73901	189.89020	0.36753	-432.93982	-107.75442	19.44309
650	5.408	1040.24658	-10.70678	1473.09070	-25.28079	-20.06996	1323.30347	-870.99060	57.51534	1324.34290	498.87323	146.94070	-7.50770	-13.29792	-213.12663	85.76178	-1006.52789	190.23170	0.31784	-433.92197	-112.48170	12.55141
651	5.417	1043.08557	-10.23231	1469.50439	-26.11419	-20.69629	1323.64758	-871.90576	58.35726	1322.72778	487.03369	147.79227	-7.64034	10.46453	-216.70844	89.34120	-1018.50488	191.68163	0.47258	-438.80890	-117.03092	6.06014
652	5.425	1045.94141	-9.92337	1465.71362	-26.95558	-22.42686	1323.64722	-872.26801	58.73592	1320.91321	476.00208	149.55295	-6.94787	35.28011	-218.15460	91.31927	-1030.43713	192.66643	0.51459	-447.50949	-120.31724	-0.96555
653	5.433	1048.46863	-10.33216	1461.91956	-27.56997	-23.42182	1323.66992	-872.45422	59.44365	1318.80847	462.45789	150.05292	-7.65592	59.98571	-218.56784	93.25211	-1042.08838	193.23990	0.35767	-457.33337	-120.82413	-3.17088
654	5.442	1051.12000	-10.19472	1458.24622	-28.05161	-24.22180	1323.62476	-872.33551	58.94024	1316.56042	450.82883	149.20844	-7.90157	85.97920	-219.15538	94.43552	-1054.05579	194.32138	0.34305	-469.13928	-119.37364	-3.23467
655	5.450	1053.19153	-10.89301	1454.62244	-28.77598	-25.95713	1323.42090	-871.81836	58.40300	1314.31409	439.14151	151.53195	-7.97127	111.73624	-218.85286	94.97734	-1065.93665	195.23763	0.34157	-482.51596	-118.62211	-3.53452
656	5.458	1055.15320	-11.14583	1451.33789	-28.86272	-26.70206	1323.07385	-871.61523	58.03922	1312.32983	427.52328	152.17323	-7.72111	139.06339	-217.89931	95.38155	-1077.74524	196.41183	0.29343	-494.42120	-117.25966	-3.31486
657	5.467	1056.65149	-12.31756	1448.16907	-29.20885	-27.85732	1322.82385	-871.31232	57.00551	1310.78357	414.78397	153.29755	-8.22568	165.42339	-215.86084	94.53219	-1089.79333	197.63696	0.63445	-506.30432	-116.38581	-3.62084
658	5.475	1058.01367	-12.76658	1445.43872	-29.26481	-28.82983	1322.22876	-871.11133	55.81252	1309.50159	403.07233	154.39934	-8.04146	191.76074	-212.93561	92.91681	-1101.53320	198.58237	0.78963	-518.19769	-115.33051	-3.85226
659	5.483	1058.89722	-13.78926	1443.31714	-29.49842	-29.34385	1321.88647	-870.90289	55.00710	1308.73767	391.48956	154.80513	-7.77032	218.57906	-210.52686	91.10696	-1113.13281	199.57909	1.01087	-530.30798	-114.62477	-4.01739
660	5.492	1059.35083	-15.51406	1441.62378	-29.26105	-29.34870	1321.67395	-869.96722	54.46493	1308.17297	378.64078	155.51654	-8.44767	245.12090	-206.62617	88.55443	-1124.15637	201.71536	1.55924	-542.02637	-113.34085	-4.52677
661	5.500	1059.29199	-16.89195	1440.53601	-29.22894	-29.60361	1321.28809	-869.05731	53.40973	1308.17651	366.36221	156.95343	-8.71942	272.67056	-203.30475	86.01487	-1134.23730	203.64413	3.03472	-554.54504	-113.08527	-4.67259
662	5.508	1058.97302	-18.45240	1439.76782	-29.08221	-29.93853	1320.98840	-868.07684	52.61034	1308.33960	353.89395	156.96564	-8.89754	300.03204	-200.90404	83.49133	-1143.09436	205.42654	4.95004	-566.89117	-112.32055	-4.62483
663	5.517	1058.00635	-20.57077	1439.61255	-28.39003	-30.04234	1320.36255	-867.21497	52.19687	1308.74500	342.51093	158.09781	-8.86702	327.34064	-198.63200	80.61469	-1150.69360	207.53180	6.90255	-578.86298	-111.94022	-4.84190
664	5.525	1056.80273	-22.63866	1440.12488	-27.95033	-30.14480	1319.95056	-866.45050	51.79705	1309.05518	329.96588	158.72868	-8.94148	355.09848	-196.67763	76.69064	-1156.28711	210.56415	9.55360	-591.02191	-110.89461	-5.10687
665	5.533	1054.99878	-24.85555	1441.19043	-27.67578	-30.07459	1319.02466	-865.89886	51.73606	1309.43457	317.39526	159.28572	-8.76330	383.84628	-197.39008	73.57172	-1161.48792	212.40913	12.27111	-603.35370	-109.83421	-5.40581
666	5.542	1053.11035	-27.24418	1442.70203	-26.84505	-29.44609	1317.95300	-865.62128	52.17459	1309.63831	306.19745	159.56529	-9.58025	413.00595	-195.60764	69.16393	-1162.90210	214.42636	15.13822	-615.53223	-109.66492	-5.32199
667	5.550	1050.89844	-29.18943	1444.63879	-26.59934	-29.12474	1317.45325	-865.60095	52.74437	1309.61755	292.80908	160.90753	-9.00993	443.77429	-197.37506	64.71847	-1161.83765	215.87001	16.50143	-628.33142	-109.14329	-5.62259
668	5.558	1048.23755	-31.53706	1447.24841	-26.10699	-28.36401	1316.56433	-865.76898	53.80731	1309.58789	280.59470	162.87889	-8.99814	473.62830	-197.79214	61.22768	-1157.75269	224.09001	18.73230	-640.27936	-108.40775	-5.37457
669	5.567	1045.47510	-33.80758	1450.06372	-26.09488	-28.10980	1315.56665	-866.16211	54.28737	1309.50867	268.10522	162.34404	-9.33452	503.01370	-200.12454	58.32052	-1154.72290	232.32367	29.43596	-653.07922	-107.43650	-5.43987
670	5.575	1042.42603	-36.46959	1453.60583	-26.44636	-27.37721	1314.73914	-866.82312	55.30878	1309.35095	255.61290	164.28941	-8.66389	532.69781	-201.46382	55.19404	-1148.57935	243.27592	42.18002	-665.45276	-106.92671	-5.32101
671	5.583	1039.14929	-38.91404	1457.48169	-26.72033	-26.41186	1314.27637	-867.66705	56.19568	1309.14319	242.13582	163.68018	-8.85890	561.35016	-204.83968	52.74654	-1138.08997	253.32726	57.77306	-677.82428	-105.86866	-5.86298
672	5.592	1035.78101	-41.99236	1461.70911	-27.32199	-25.38087	1313.50537	-868.99780	56.21056	1309.04907	230.34087	165.08659	-8.48591	589.14331	-207.88826	50.44887	-1122.90601	257.73441	65.64715	-690.73511	-104.99289	-6.07636
673	5.600	1032.01440	-44.76596	1466.06982	-28.37274	-23.84584	1312.61841	-870.14374	56.82468	1308.80798	217.16966	165.11487	-8.84750	614.58728	-211.61047	49.13184	-1108.96997	258.82770	67.69953	-703.03442	-104.30029	-6.22621
674	5.608	1028.65332	-47.52232	1470.61499	-29.50827	-22.88513	1311.95374	-871.43506	56.51937	1308.57532	204.81461	166.84300	-9.10947	637.44476	-213.84566	46.42248	-1093.25867	258.22690	66.76107	-715.60516	-103.56782	-5.91812
675	5.617	1024.90222	-49.86029	1475.54761	-31.20668	-21.58552	1311.01111	-872.65143	55.23743	1308.53259	192.10464	166.93059	-8.96125	658.47534	-215.95593	44.10276	-1072.26172	254.94069	65.01304	-728.04669	-102.30090	-6.04309
676	5.625	1021.08807	-52.71305	1480.80127	-32.37222	-19.90217	1310.38269	-874.03656	54.31683	1308.63660	179.89346	168.46385	-8.63136	676.53461	-218.05693	41.80666	-1047.78711	251.64990	66.27055	-740.90204	-101.41090	-6.01866
677	5.633	1017.01703	-55.72512	1485.95410	-34.15500	-18.27259	1309.33447	-875.23895	53.41623	1309.25439	166.90280	168.66872	-8.60369	690.83508	-218.29948	38.75101	-1022.57104	250.00633	67.76631	-753.37390	-100.67448	-6.06771
678	5.642	1013.06604	-58.58722	1490.92700	-36.02623	-17.59906	1308.57129	-876.25616	52.63338	1309.78772	154.31638	170.11409	-9.20461	699.49146	-218.66478	34.97636	-997.68158	247.09085	68.27058	-766.53394	-99.95537	-5.71502
679	5.650	1009.34326	-61.57372	1495.82959	-37.44437	-16.23700	1307.91870	-877.15436	51.00538	1310.72363	141.68645	170.09956	-8.76841	704.30872	-218.22684	29.88106	-970.00787	242.85120	69.82210	-778.80975	-98.62771	-6.03682
680	5.658	1005.60919	-64.38115	1500.80664	-39.33234	-15.16710	1307.07410	-877.62665	50.51677	1311.67993	128.91006	171.99957	-9.19415	705.01367	-217.86197	22.85650	-940.10846	236.75241	70.52773	-791.48193	-97.94965	-6.05691
681	5.667	1001.87640	-67.04182	1505.56787	-40.51328	-14.97032	1306.37256	-878.28009	49.31484	1312.83997	116.15347	172.40820	-8.94072	702.23602	-219.30295	17.59186	-908.43427	230.40558	69.73569	-804.05029	-97.01081	-5.98326
682	5.675	998.45001	-69.72498	1509.65601	-41.59234	-15.35945	1305.96106	-878.81683	48.48500	1313.91052	103.54803	173.26759	-8.69367	697.09076	-218.74458	12.30010	-875.20465	223.41185	69.21251	-816.99146	-96.44378	-6.05465
683	5.683	994.84015	-71.78072	1513.35107	-42.37310	-15.57551	1305.96985	-879.04504	48.08242	1315.03210	90.30453	174.28392	-8.63080	688.84973	-219.91843	7.58425	-840.52777	215.70979	69.78769	-829.72394	-95.14619	-5.93735
684	5.692	991.34680	-74.48377	1516.90222	-42.68055	-15.95472	1306.25391	-879.32983	48.19660	1316.05127	78.44587	174.57423	-8.80763	677.82336	-220.34183	2.64766	-805.69031	208.22369	71.78101	-842.20184	-94.21876	-5.93186
685	5.700	988.25470	-76.69958	1520.42603	-42.83574	-17.09520	1306.71558	-879.46637	47.82384	1317.24023	65.22532	176.36865	-8.76903	663.90851	-220.26907	1.12619	-772.65491	202.11507	76.72492	-855.07916	-92.92065	-6.15861
686	5.708	985.55322	-79.09966	1523.43811	-42.96418	-17.75097	1307.59851	-879.55957	47.72588	1318.15417	52.65742	176.99011	-8.93088	650.97632	-219.80557	1.20209	-742.68665	197.71025	82.20309	-867.63806	-92.44259	-5.76824
687	5.717	983.45569	-81.76750	1526.09924	-42.73394	-18.56039	1308.63171	-879.34131	47.56494	1319.34998	40.26037	178.05083	-8.71914	638.06824	-218.86195	1.07046	-714.46564	193.69394	86.97341	-880.46039	-91.81420	-5.86613
688	5.725	981.96167	-83.80485	1528.22754	-42.58162	-20.33735	1309.62085	-879.18549	47.11138	1320.32190	27.29440	178.50145	-8.65411	625.33282	-217.44989	0.70808	-688.07098	188.92545	89.73920	-892.39014	-91.71363	-5.50846
689	5.733	981.14746	-85.99768	1530.04028	-42.16280	-21.70765	1311.02673	-879.05725	46.95677	1321.38330	14.17945	178.95929	-8.73020	612.37445	-217.52586	0.85376	-662.21014	184.02031	90.74593	-905.86865	-90.71004	-5.41299
690	5.742	980.80255	-87.94571	1531.06042	-42.21910	-23.75742	1312.51636	-879.14008	46.60661	1322.15112	2.00623	180.35490	-8.53523	599.98944	-216.15988	0.70422	-638.72211	180.03728	90.43386	-918.04883	-89.72627	-5.41590
691	5.750	980.89740	-89.91894	1531.49219	-41.91790	-24.73951	1314.03833	-878.84918	46.10050	1322.98853	-10.73842	180.83775	-8.16449	587.86133	-214.06517	-0.51372	-616.65582	177.42137	89.48348	-930.79688	-88.83443	-5.44172
692	5.758	981.52692	-91.65192	1531.25708	-41.65801	-25.94639	1315.71191	-878.85864	45.89557	1323.69055	-22.37176	182.50546	-7.09751	574.53851	-213.80083	-0.36107	-594.80695	175.47658	87.79445	-944.31372	-88.56204	-5.32986
693	5.767	982.64050	-93.21162	1530.31580	-41.30425	-26.84661	1317.60461	-878.98840	45.55065	1324.17664	-32.91142	183.56117	-5.06613	560.77325	-214.28505	-0.16351	-572.95721	174.77686	85.54152	-957.05414	-87.08173	-5.45463
694	5.775	984.12738	-94.76523	1528.77844	-40.99261	-28.06302	1319.04028	-879.06580	45.61419	1324.36157	-41.86820	184.08286	-1.60644	547.89502	-213.53452	-0.23539	-550.47504	175.10216	83.17455	-969.85901	-86.23634	-5.36766
695	5.783	986.11023	-95.80651	1526.33276	-40.42255	-28.72884	1320.68054	-879.60980	45.39360	1324.73303	-48.98143	186.07980	3.99327	534.94031	-212.87453	-0.12101	-528.19702	176.00864	80.13396	-982.67920	-85.54364	-5.36240
696	5.792	991.86127	-100.64069	1525.78979	-40.26938	-29.51448	1322.03198	-880.10168	45.49178	1324.88416	-52.00600	187.45122	11.63375	521.75616	-212.13158	-0.17083	-506.96539	178.04285	77.30703	-995.33130	-85.23204	-5.03392
697	5.800	994.49792	-101.84045	1522.63831	-40.25153	-29.23283	1323.46631	-880.81073	45.36495	1324.80432	-49.69297	188.75922	20.87549	509.18967	-211.51608	-0.10259	-486.85922	180.36290	73.95980	-1007.91852	-83.60622	-5.33611
698	5.808	997.28992	-103.14218	1518.88770	-40.26106	-29.22356	1324.61865	-881.88452	44.44183	1324.56311	-45.28672	188.40817	29.23149	496.63165	-210.54689	-0.46887	-468.57230	182.32979	69.79939	-1021.13660	-82.69521	-5.24718
699	5.817	1000.50256	-104.47466	1514.50879	-40.33804	-28.68222	1325.56750	-882.88348	44.34314	1323.93555	-39.40936	190.69991	41.42549	484.20627	-209.75729	-0.54324	-452.80533	183.83859	64.20825	-1032.91565	-83.04044	-5.06290
700	5.825	1002.92145	-105.58296	1509.43054	-40.54827	-28.12301	1325.94031	-884.02008	43.97454	1323.37476	-27.92699	193.91110	57.49288	471.53143	-209.12009	-0.54646	-438.81088	186.56401	57.99832	-1045.47314	-81.16858	-5.57036
701	5.833	1006.64642	-106.25614	1504.14978	-40.95917	-27.34376	1326.23169	-885.01880	43.81501	1322.52820	-8.32756	196.01453	73.75542	458.46674	-208.33038	-1.13041	-428.12402	187.27803	50.10144	-1058.51648	-81.15360	-5.37331
702	5.842	1010.57556	-107.50867	1498.46667	-41.60219	-26.24872	1326.16650	-886.36487	43.26014	1321.18591	15.09047	201.16351	90.45113	446.24344	-207.81502	-0.94702	-420.61911	188.15195	41.93232	-1071.15674	-80.35645	-5.46017
703	5.850	1014.61737	-108.76671	1492.18652	-42.05668	-25.05593	1326.16284	-887.37256	42.81434	1319.58154	40.14064	204.64854	102.15031	433.22208	-207.51768	-1.00343	-416.57022	188.83449	34.14956	-1083.78174	-79.73528	-5.26435
704	5.858	1019.04718	-109.04213	1485.86572	-42.74130	-23.72395	1326.14575	-888.31842	42.47607	1317.57410	65.52293	205.73466	108.07037	420.74005	-206.79062	-1.04274	-416.34912	188.61519	26.58211	-1096.33826	-78.57537	-5.57823
705	5.867	1023.56342	-110.23325	1479.23438	-43.69933	-22.03859	1325.88904	-889.11255	42.39357	1315.19287	90.91763	206.44797	111.45770	408.12717	-205.68712	-1.02921	-419.67908	188.00208	19.46700	-1109.73816	-78.54514	-5.24529
706	5.875	1028.21497	-111.18951	1471.91174	-44.56898	-20.35776	1325.18420	-889.71759	42.51228	1312.81396	116.60127	204.23679	111.29389	395.40375	-204.75130	-1.54884	-427.38290	187.68515	11.81939	-1121.77612	-78.15717	-4.84354
707	5.883	1032.89551	-112.01948	1464.75598	-45.30960	-19.01220	1324.72388	-890.02435	43.27102	1310.01538	142.41252	201.80936	110.64901	382.87894	-203.73447	-1.58334	-437.67325	188.33078	4.47969	-1134.68201	-76.61407	-5.12069
708	5.892	1037.56543	-113.04588	1457.61572	-46.17075	-17.54192	1324.29346	-889.79852	43.89640	1307.25427	168.75201	197.40977	109.37895	370.53143	-202.81642	-1.83865	-449.62460	188.54274	4.17240	-1147.36438	-76.51501	-5.13791
709	5.900	1042.20825	-113.49516	1450.22363	-46.60793	-16.24081	1323.79541	-889.45361	45.32799	1304.71570	196.07375	192.29942	108.20399	357.54266	-202.41420	-1.80738	-462.94339	188.53258	5.18462	-1159.40845	-75.39061	-4.88151
710	5.908	1046.52319	-114.87003	1443.26672	-46.83629	-14.73499	1323.51746	-888.89655	46.12128	1302.41321	223.48381	187.21623	107.59149	344.87253	-201.52124	-1.98513	-475.64520	189.05682	5.57038	-1172.54822	-74.92037	-4.85232
711	5.917	1050.38782	-114.61869	1437.00537	-46.43727	-13.60944	1323.35559	-887.62164	48.53892	1300.60632	251.01137	180.71823	106.19448	332.29776	-200.62009	-2.07991	-488.38925	189.97986	5.73360	-1184.68530	-74.53828	-4.26281
712	5.925	1053.73279	-114.85794	1431.09058	-45.60286	-12.47106	1322.78674	-886.20276	50.51086	1299.12134	278.82257	173.31694	104.10546	319.92203	-199.21280	-2.02257	-501.12650	190.85712	5.25035	-1195.93311	-74.08487	-3.59430
713	5.933	1056.41394	-115.46771	1426.01514	-45.07601	-11.87029	1321.87439	-884.71161	53.05413	1297.87573	306.40662	165.39809	101.96494	307.44324	-198.57564	-1.87776	-513.76837	192.29852	4.32411	-1206.48438	-73.92948	-2.35047
714	5.942	1058.87097	-115.31846	1421.86743	-43.99766	-10.63219	1321.02332	-883.38757	54.97363	1297.02747	334.93811	158.02242	99.42957	294.83701	-198.13208	-2.01308	-526.34570	193.44592	2.90161	-1216.52319	-73.99344	0.02131
715	5.950	1060.61047	-114.88707	1418.63062	-42.79058	-9.64870	1320.43604	-881.59601	57.46081	1296.66528	363.70160	148.60889	95.96799	282.54919	-197.25706	-2.18773	-538.89636	195.34999	1.63257	-1224.77747	-75.84711	2.68093
716	5.958	1061.73865	-114.41026	1415.84949	-41.55328	-8.63007	1319.59985	-879.74603	59.80071	1296.82642	391.97263	142.13402	93.31640	269.84637	-196.15654	-2.36459	-551.79742	196.31917	1.60079	-1234.49658	-74.08035	4.79987
717	5.967	1062.55273	-113.68158	1414.17542	-40.73369	-8.73802	1318.91321	-878.18243	61.36744	1297.41492	420.84991	132.97560	89.33673	257.35977	-194.95593	-2.64712	-564.69598	197.71358	1.40412	-1241.20435	-75.58500	8.62401
718	5.975	1062.65942	-112.58212	1413.43005	-39.14946	-7.56862	1317.87708	-876.46552	62.51443	1298.28101	449.84714	125.74014	85.87393	244.67444	-194.20325	-2.34801	-576.88379	198.51509	1.23900	-1248.76636	-74.68219	11.81182
719	5.983	1062.46790	-111.75550	1413.41626	-37.39646	-7.15586	1317.25146	-875.25708	62.62141	1299.08215	477.89316	120.87467	82.65940	232.34334	-193.68953	-2.27830	-589.49701	199.80746	1.38455	-1252.88269	-75.21545	15.74679
720	5.992	1061.67126	-110.72873	1414.19019	-35.81804	-7.08354	1316.12109	-873.94080	63.41389	1299.97339	507.47858	115.61172	79.00787	219.69609	-192.41841	-2.35191	-601.56018	200.70427	0.99395	-1254.58838	-76.97354	21.51386
721	6.000	1060.52185	-109.29601	1415.40698	-34.01897	-7.65844	1314.99011	-872.98450	63.95007	1300.99512	537.74347	110.05804	74.12666	207.22762	-191.11650	-2.39105	-614.10028	201.64803	0.69740	-1251.15613	-82.70907	28.79494
722	6.008	1059.08020	-108.00289	1417.53284	-32.06716	-7.84732	1314.20752	-872.46655	63.81972	1301.57153	569.19458	102.64172	68.83091	194.55591	-190.06047	-2.54001	-626.35754	202.81805	0.65681	-1243.48364	-87.11885	38.65735
723	6.017	1057.46375	-106.64065	1419.84692	-30.28866	-8.03933	1313.08252	-871.93506	63.55442	1302.06677	600.88391	99.87579	65.04816	181.94595	-189.46141	-2.52979	-638.98846	204.09091	0.58710	-1235.12976	-88.22137	52.26228
724	6.025	1055.38354	-105.85674	1422.86475	-28.65230	-8.13483	1312.26550	-871.66016	63.76822	1302.45313	630.38196	98.68078	60.65824	169.17010	-188.03494	-2.76632	-651.51819	205.04874	0.70271	-1220.05444	-92.54569	65.26836
725	6.033	1053.17419	-104.20586	1426.43982	-27.27909	-9.29843	1311.52087	-871.31958	64.46042	1303.01306	660.32397	97.32161	57.47950	156.96448	-187.31747	-2.75150	-663.93774	205.64578	0.51844	-1201.63916	-95.37271	75.75222
726	6.042	1050.82190	-102.80939	1429.83032	-26.05884	-10.00619	1311.24036	-871.25403	65.13490	1303.30042	688.30920	98.80573	56.28466	144.22182	-186.63072	-2.49113	-676.40942	206.46408	0.29609	-1181.83362	-93.39137	79.34936
727	6.050	1048.26855	-101.61646	1433.87097	-24.99431	-10.73093	1310.68188	-871.25903	66.52033	1303.81335	713.70105	99.19762	54.21340	131.86969	-185.96663	-2.53450	-689.20587	207.71846	0.45255	-1157.65564	-91.19248	81.22699
728	6.058	1045.58740	-100.25784	1437.91895	-24.56302	-11.36823	1310.09216	-871.01642	68.28091	1304.46350	734.76288	99.84397	50.63054	119.13627	-184.80069	-2.67883	-701.55066	208.36212	0.50906	-1127.04712	-91.62720	82.54881
729	6.067	1042.75720	-98.81642	1442.15015	-24.40218	-12.40596	1309.51233	-871.25201	69.44653	1305.28772	754.50317	98.26412	45.52941	106.72436	-183.67267	-3.27884	-714.10059	209.04596	0.57731	-1095.65417	-88.87071	79.26941
730	6.075	1040.11340	-97.95766	1446.30151	-24.61514	-14.20569	1308.51270	-871.10809	71.76299	1306.34143	770.77283	97.48077	41.16473	93.88665	-182.92610	-2.93540	-726.76263	209.99243	0.51136	-1062.57849	-86.79979	77.27386
731	6.083	1037.42944	-96.75534	1450.54102	-25.13985	-15.05740	1307.90857	-871.18793	73.69151	1307.34375	780.83832	96.73909	36.23865	81.43890	-182.11925	-2.75828	-739.42786	210.79913	0.52350	-1025.73572	-83.31955	74.46181
732	6.092	1034.88049	-95.68079	1454.76099	-25.54374	-16.48290	1306.86365	-871.52216	75.29079	1308.32092	784.87177	97.78586	29.67292	68.76936	-181.09543	-2.95196	-751.76007	211.80038	0.71756	-987.86963	-81.31004	72.78971
733	6.100	1032.39209	-94.60098	1458.88538	-25.96083	-16.98515	1305.99915	-871.27094	77.07463	1309.49231	783.39886	98.58243	21.14936	56.19547	-180.35548	-2.77594	-764.77734	212.78770	0.75396	-948.48779	-77.52100	71.77261
734	6.108	1029.98767	-93.05688	1462.91150	-26.00320	-17.03738	1304.92542	-871.10168	78.60325	1310.86511	778.42676	99.49780	13.72251	43.20988	-179.37479	-2.81083	-777.42285	213.73080	0.84119	-908.20117	-73.62019	71.90083
735	6.117	1027.71973	-92.21021	1466.49341	-26.16277	-16.53722	1303.76770	-870.76410	78.96005	1312.00317	767.30688	102.63306	6.61479	30.75614	-178.12361	-3.02560	-790.19257	214.83273	0.87642	-867.45264	-69.87337	72.84996
736	6.125	1025.67566	-91.14439	1469.80151	-25.95766	-15.86293	1303.31885	-870.36176	79.16476	1313.35669	752.88660	106.35904	-1.60847	17.99429	-177.02007	-2.95227	-803.01031	215.60620	0.57310	-826.80688	-66.55857	74.23470
737	6.133	1023.95642	-89.82553	1472.86975	-25.50662	-14.72102	1302.97180	-869.62885	79.39877	1314.74109	739.31482	108.24352	-5.29961	5.27842	-176.28960	-2.60560	-815.97363	216.76341	0.93703	-788.54761	-64.40151	78.66367
738	6.142	1022.56110	-89.05293	1475.43323	-24.30635	-13.29675	1303.05811	-868.46320	79.59763	1316.25488	726.09180	109.86233	-5.48871	-7.67465	-175.26845	-2.72521	-829.43884	215.70264	-0.38033	-751.85974	-62.18296	83.20082
739	6.150	1021.75244	-87.84708	1477.45276	-23.41275	-11.47020	1304.10754	-867.32269	79.17502	1317.80237	713.76422	111.70008	-5.72055	-20.48975	-174.55545	-2.33492	-842.38464	216.96396	-0.39062	-717.59918	-60.63064	86.76875
740	6.158	1021.22296	-86.68056	1479.04932	-22.31336	-9.77689	1305.39978	-865.82300	79.82737	1319.40063	699.78217	112.06015	-6.52042	-33.07638	-173.53789	-2.04241	-854.68073	219.53937	0.30441	-684.80548	-58.47364	88.58518
741	6.167	1021.22888	-85.47224	1480.46118	-20.97052	-8.10061	1306.64990	-864.15704	79.72105	1321.15491	687.20001	112.30418	-5.94920	-45.26003	-172.71553	-2.06750	-867.70801	218.68622	-0.23390	-655.15405	-55.96143	89.28949
742	6.175	1021.79218	-85.42062	1480.99500	-19.68593	-6.61359	1308.31934	-862.55408	80.06516	1322.53821	674.18481	114.51979	-6.39816	-56.65538	-172.05539	-1.62866	-880.37341	220.33823	0.19654	-627.23859	-54.75120	88.71028
743	6.183	1022.73474	-84.41953	1480.91174	-18.58970	-5.51462	1310.18518	-860.96002	80.15987	1323.82581	662.32666	114.73726	-6.59071	-67.27753	-171.90089	-0.69885	-893.10638	221.23642	0.25366	-600.62103	-53.21646	86.43972
744	6.192	1024.25488	-84.07355	1480.37390	-17.68997	-3.45894	1311.86377	-860.07056	80.21438	1325.20007	649.51965	115.32543	-6.55873	-76.48055	-171.86717	1.31020	-905.59271	221.68999	0.11076	-574.57477	-52.66714	83.69942
745	6.200	1025.86780	-83.71619	1478.92676	-16.69891	-1.57620	1313.87549	-859.50616	80.15472	1326.27209	636.79242	117.35581	-7.31863	-84.14719	-172.13176	4.23481	-918.23053	222.15802	-0.11652	-547.80994	-53.69333	80.99548
746	6.208	1028.13403	-83.88449	1477.01599	-15.82324	-0.75208	1315.86304	-858.88080	80.60738	1327.68103	624.35254	117.72480	-6.91789	-89.00195	-172.41045	7.88308	-930.34247	223.54018	0.22045	-521.36108	-54.95830	77.87534
747	6.217	1030.29370	-82.95621	1474.33118	-14.93905	-0.01285	1317.57642	-858.69452	81.03731	1328.41541	611.92828	118.48612	-7.39027	-90.99446	-172.53755	12.99269	-942.71265	224.46646	-0.00020	-496.10062	-56.31432	74.31885
748	6.225	1032.93738	-83.13569	1471.17163	-14.17482	0.64026	1319.11121	-859.06348	81.60701	1329.35083	600.26508	120.12447	-7.10676	-92.04113	-172.75139	17.48731	-954.78998	225.64824	0.47697	-473.70941	-58.00859	69.52038
749	6.233	1035.73682	-82.85051	1467.30591	-13.68845	0.21711	1320.37537	-859.65717	82.72104	1329.82935	588.26733	121.27067	-6.90778	-92.05737	-178.14038	26.07721	-967.02203	226.90178	0.72696	-454.45789	-59.91730	63.38635
750	6.242	1038.69385	-82.52853	1462.73633	-13.28836	0.16296	1321.63672	-860.78027	83.42894	1330.07837	576.02203	121.22636	-7.47943	-88.83826	-183.12706	39.97973	-979.06689	227.92290	0.87920	-438.48450	-60.80343	55.55725
751	6.250	1041.80164	-83.07706	1457.74500	-13.11282	-0.32408	1322.18542	-862.04736	84.40671	1329.72205	563.91974	122.52392	-7.57168	-75.86810	-189.59729	56.58711	-991.04572	228.90059	0.94863	-425.93588	-62.13825	46.84070
752	6.258	1045.26672	-83.00597	1452.18860	-13.35454	-0.98132	1322.50366	-863.32776	85.65471	1329.02722	552.25848	123.07005	-7.89133	-58.88533	-197.18686	71.60419	-1002.93372	230.02783	0.64697	-416.81653	-64.74049	38.21495
753	6.267	1048.72766	-82.99892	1446.29700	-13.86472	-1.83894	1322.79102	-864.51013	86.89902	1328.31946	540.02185	124.09336	-8.44776	-38.08739	-203.71683	81.69252	-1014.85071	230.97749	0.15198	-410.87253	-67.58042	30.37779
754	6.275	1052.40356	-82.80390	1440.09155	-14.86971	-2.89110	1322.86560	-865.82019	87.97907	1326.87988	527.60004	126.51050	-8.44895	-15.02364	-208.88211	86.82934	-1026.80762	232.32921	0.32526	-409.26898	-69.99055	22.86546
755	6.283	1056.00745	-82.91363	1433.58472	-15.50957	-3.47393	1323.13940	-867.26666	89.68522	1325.08167	516.24829	127.01204	-8.07335	8.93343	-213.22849	89.07659	-1038.78174	233.15993	0.42379	-411.57181	-72.70966	15.69379
756	6.292	1058.82654	-79.16238	1425.50305	-16.92645	-4.48333	1322.70276	-868.15454	91.10206	1323.10095	504.34784	127.37363	-7.84221	34.77377	-216.87692	90.87194	-1050.86719	234.25055	0.67427	-417.80508	-75.02622	8.95370
757	6.300	1062.47498	-79.08946	1418.39978	-18.00830	-5.20150	1322.55359	-868.75159	92.13490	1320.60046	492.26181	128.53577	-7.96832	60.08384	-218.98138	92.08724	-1062.76965	235.01172	0.76934	-427.96967	-76.48322	1.75291
758	6.308	1066.29175	-79.05240	1411.49792	-19.36955	-6.31925	1322.39734	-868.77844	92.72041	1318.14478	479.74503	129.59915	-8.21642	87.12180	-221.39912	92.75677	-1074.98022	236.19412	0.75479	-439.41141	-76.62930	-1.86635
759	6.317	1069.72742	-79.23396	1404.66919	-20.99802	-7.74876	1322.00916	-868.26740	92.95683	1315.33337	467.22964	129.66614	-8.25301	114.42239	-222.35666	92.60468	-1087.16565	237.02692	0.77842	-449.36444	-74.15730	-2.79537
760	6.325	1072.73206	-79.16000	1398.23425	-22.47995	-9.39165	1321.80457	-867.84143	92.39849	1312.63135	455.80869	132.74608	-8.01651	142.63512	-222.65970	91.38979	-1099.31873	238.03302	0.80916	-461.87021	-73.17348	-3.42439
761	6.333	1075.54102	-79.78968	1392.57935	-23.48773	-10.30619	1321.56641	-867.48340	91.79615	1310.10278	442.66190	132.02394	-8.28986	170.90532	-222.99768	90.07244	-1111.75537	238.81425	0.67161	-474.76758	-71.85619	-3.50109
762	6.342	1077.72839	-80.42515	1387.68103	-24.28289	-11.25861	1321.34729	-867.18024	90.95279	1308.07190	430.71304	133.10156	-8.47264	199.26323	-220.74969	87.10951	-1123.47046	240.55171	1.01723	-486.40268	-71.35975	-3.68203
763	6.350	1079.53760	-81.00321	1383.52844	-24.73490	-11.86364	1321.42773	-867.08405	90.05368	1306.39465	418.32907	133.93268	-8.71863	227.91493	-219.09686	84.03986	-1134.67981	242.32013	1.92829	-498.68484	-69.93043	-3.76910
764	6.358	1081.02112	-81.54254	1380.34534	-25.11811	-12.14902	1321.22083	-866.82251	88.67944	1304.86719	406.04599	134.60405	-8.51983	257.69348	-218.39024	81.15402	-1144.61487	244.23154	3.97444	-511.22256	-69.62325	-4.14180
765	6.367	1082.03467	-83.02844	1377.97766	-25.45876	-12.98398	1320.76636	-866.18146	88.00044	1303.64648	393.31833	136.08408	-8.65479	286.86545	-215.45821	77.81219	-1152.95728	246.21515	5.90816	-523.82928	-68.82487	-4.38471
766	6.375	1082.31689	-84.15868	1376.48999	-25.71989	-13.75371	1320.02783	-865.40448	86.86935	1302.90430	382.29590	135.90858	-8.79094	316.41495	-213.62276	74.80878	-1160.65137	248.43842	8.00097	-536.14325	-68.20641	-4.77471
767	6.383	1082.30164	-85.94466	1375.91663	-25.68978	-14.04091	1319.42896	-864.94318	86.09425	1302.59595	368.29926	137.39760	-9.52380	345.43521	-212.42799	71.75290	-1165.44141	251.52873	10.94794	-548.51093	-67.24691	-5.10759
768	6.392	1081.76721	-87.60793	1376.08313	-25.50616	-14.72699	1318.90356	-864.34515	85.72166	1302.25427	356.19302	138.52640	-9.09097	375.18182	-210.92804	68.35641	-1169.17285	254.14600	14.13220	-560.56897	-66.68944	-5.33206
769	6.400	1080.98486	-89.21205	1377.42139	-25.17623	-14.61433	1317.90503	-863.87415	85.11765	1302.04907	344.20963	139.20157	-9.16359	405.36047	-211.13147	64.94036	-1168.79663	256.19138	17.75415	-573.18414	-66.47032	-5.27172
770	6.408	1079.59937	-91.10361	1379.64514	-24.89461	-14.42338	1317.03979	-863.50769	85.59011	1301.68823	332.06470	140.24030	-9.60732	436.08426	-212.52527	62.11729	-1164.30652	259.36307	20.32228	-585.68359	-65.07025	-5.62615
771	6.417	1077.70166	-92.90022	1382.33728	-24.49811	-14.06375	1316.37476	-863.56683	86.45098	1301.27295	319.74844	140.81471	-9.54743	467.38638	-213.66048	58.87774	-1159.96033	263.84674	23.34530	-597.73108	-64.40208	-5.84658
772	6.425	1075.50452	-94.26636	1386.17517	-24.14489	-13.45162	1315.28296	-863.77203	86.99190	1301.44165	307.11508	142.73611	-8.48709	499.44730	-215.19540	55.94332	-1154.32227	275.73099	37.47851	-610.22046	-64.29051	-5.96422
773	6.433	1073.12476	-96.26855	1390.81970	-24.01855	-13.26900	1314.12085	-864.16479	88.35943	1301.07361	294.62292	142.97325	-9.14780	531.54639	-216.81105	53.53652	-1142.45422	286.39008	53.46164	-622.43262	-62.67380	-6.14983
774	6.442	1070.53467	-97.92097	1395.85474	-23.96111	-12.80493	1313.60583	-864.67218	89.23807	1300.53662	282.58508	143.16943	-9.44071	562.39545	-219.67288	52.03972	-1126.90405	293.04385	66.48407	-634.77118	-62.02995	-6.29765
775	6.450	1067.53943	-99.99673	1401.69312	-24.09466	-11.84134	1312.59729	-865.64417	90.85033	1300.35718	270.16919	144.37527	-9.20529	591.80524	-220.73798	51.11946	-1111.90894	294.88150	72.08928	-647.19403	-61.81416	-6.01534
776	6.458	1064.30750	-101.49361	1407.91724	-24.71948	-11.49925	1312.06604	-866.44489	92.43511	1300.05518	257.25040	144.09525	-9.85947	617.88916	-223.00304	50.62251	-1096.37610	295.36252	73.12291	-659.28009	-60.84011	-6.13118
777	6.467	1060.68738	-103.16911	1414.54919	-25.12195	-10.76039	1311.49316	-868.03271	92.35944	1299.99976	245.52745	144.90726	-9.35794	640.37994	-224.65733	48.82015	-1076.32446	292.52005	70.83867	-671.56177	-60.19646	-6.21289
778	6.475	1056.98987	-104.91850	1421.84558	-26.31226	-9.08315	1310.92236	-869.25079	92.46468	1300.09058	232.90118	145.67680	-8.87856	658.85443	-226.21577	45.28355	-1052.86536	289.43961	69.31256	-684.07758	-59.29423	-6.23109
779	6.483	1052.92273	-107.31075	1429.10437	-27.36511	-7.81108	1310.08691	-870.59735	92.71735	1300.52710	220.86230	146.81801	-9.33968	675.62994	-226.87227	40.99663	-1027.94556	286.30969	68.66500	-696.00214	-58.45906	-6.44845
780	6.492	1048.90637	-109.21831	1436.72192	-28.54677	-6.75543	1309.19775	-872.12396	91.87681	1301.13220	207.99637	147.09494	-9.52141	689.42737	-227.05901	36.32781	-1001.19824	283.14157	67.62915	-708.55316	-57.40197	-6.44914
781	6.500	1044.60400	-110.88046	1444.19763	-30.46220	-4.97243	1308.60425	-873.34192	90.90981	1301.81458	196.08670	148.34048	-9.45641	700.98517	-226.56227	32.77122	-973.07776	277.75122	67.23640	-720.48187	-56.38065	-6.45568
782	6.508	1040.03040	-112.88788	1451.66138	-32.13380	-3.76990	1307.50781	-874.32538	89.83630	1303.27869	183.37564	149.04703	-8.99167	709.11456	-226.60632	28.71913	-942.77557	270.74057	65.66280	-732.86511	-55.52391	-6.29375
783	6.517	1035.41870	-115.03996	1459.18030	-34.18546	-2.71107	1306.60608	-875.25928	87.81706	1304.08594	171.05107	149.90559	-9.07842	714.96472	-224.17883	24.38623	-911.44580	262.74365	63.03306	-745.72913	-54.43644	-6.21699
784	6.525	1030.65161	-116.70294	1466.38965	-36.02987	-1.11303	1305.57825	-875.39044	87.24820	1305.58484	158.45390	150.94736	-8.99109	718.30994	-222.00743	19.26964	-878.09521	254.26698	61.35525	-758.13361	-53.54026	-6.19714
785	6.533	1026.18030	-118.27740	1473.27820	-37.70755	0.09784	1304.36438	-875.42999	87.22488	1306.40259	146.14029	151.71164	-9.38825	718.38556	-220.32307	13.87012	-843.61682	245.06467	60.83546	-770.46533	-52.89899	-6.09800
786	6.542	1021.65057	-119.99400	1480.04028	-39.56864	0.15699	1303.35254	-875.82074	86.43135	1308.26404	133.67578	152.42233	-9.14715	716.10388	-218.59935	9.64791	-809.24255	236.25964	61.43301	-782.43774	-51.71376	-6.09274
787	6.550	1016.92432	-121.73656	1486.07129	-40.52583	0.87876	1302.90845	-876.14746	85.93007	1310.05554	121.65311	153.18608	-9.21501	711.20123	-217.20758	6.80130	-776.60284	228.85857	65.00859	-795.56903	-51.56217	-5.89839
788	6.558	1013.23901	-124.75913	1492.38696	-41.38708	0.73492	1302.62878	-876.01508	86.04540	1312.01135	108.46434	153.69815	-8.85374	705.03876	-213.99046	2.00881	-745.74030	222.83905	70.02029	-807.57220	-49.83688	-6.25725
789	6.567	1009.17468	-126.38078	1497.54456	-42.18080	0.29354	1302.91223	-875.98315	85.98267	1314.16101	96.43309	155.56004	-9.21259	693.26447	-213.57008	1.25219	-716.93140	216.88199	74.24203	-820.17407	-48.92969	-6.04454
790	6.575	1005.40533	-127.85821	1502.31433	-42.30540	-0.93407	1303.25781	-875.84448	86.66698	1316.33484	83.51141	155.82974	-8.97225	680.28284	-211.56787	0.42814	-689.94037	211.20630	77.43461	-833.04559	-48.47947	-5.80228
791	6.583	1002.08582	-129.22168	1506.34302	-42.56397	-2.14342	1304.20154	-875.59058	87.09262	1318.49512	70.91948	157.48676	-9.38250	666.97125	-212.31952	0.48676	-664.37830	205.35204	78.56496	-844.96356	-48.50061	-5.63805
792	6.592	999.47809	-130.28854	1509.81250	-42.41600	-3.36859	1305.57629	-875.30975	87.49776	1320.66272	58.21464	157.47711	-9.22588	653.79547	-211.92650	0.70092	-640.99554	200.35716	78.61137	-857.93945	-47.06787	-5.77983
793	6.600	997.39520	-131.43842	1512.26086	-42.51982	-4.93922	1307.09021	-875.05371	87.92036	1322.65710	45.85400	158.44334	-9.04694	641.74921	-211.05421	0.58547	-619.04846	196.26598	77.94327	-869.60620	-47.08372	-5.43022
794	6.608	996.11646	-132.50212	1514.04919	-42.27447	-6.91313	1308.78381	-874.74506	87.95182	1324.56763	33.43461	159.31216	-8.78554	629.25885	-211.03297	0.77148	-597.82758	192.96545	76.46272	-882.64948	-45.62455	-5.07577
795	6.617	995.15149	-133.96758	1515.36560	-42.13097	-8.76440	1310.97668	-874.41278	88.28030	1326.11719	20.88548	159.91776	-8.96202	617.28851	-208.98491	0.35706	-576.61847	190.06831	74.59889	-895.28357	-45.04902	-4.95938
796	6.625	995.03882	-134.86064	1515.81116	-42.14482	-9.77190	1313.23145	-874.40356	87.88152	1327.67871	8.92636	161.25215	-8.56931	603.95306	-209.31065	0.40026	-555.09149	188.99232	72.55977	-907.56689	-42.88245	-5.56005
797	6.633	995.41046	-135.69548	1515.72986	-42.18904	-10.62560	1315.47815	-874.47406	87.79879	1328.97803	-2.48153	162.28487	-8.20399	593.18481	-206.99185	-0.79789	-533.53955	189.31915	70.76291	-920.62567	-42.68657	-5.31195
798	6.642	996.47498	-136.48126	1515.01770	-42.03455	-11.81187	1317.88440	-874.63843	87.44618	1330.13525	-12.91473	162.95776	-6.86162	579.58606	-207.16972	-0.48166	-512.46100	190.25838	68.52190	-932.17590	-41.28463	-5.66027
799	6.650	997.66962	-137.54848	1513.59729	-42.06247	-13.20319	1320.16943	-875.03217	87.27901	1330.96790	-21.89367	165.10121	-3.34884	567.40479	-206.43504	-0.54399	-492.26630	191.74165	66.46790	-944.11560	-40.94273	-5.19377
800	6.658	999.42645	-138.23697	1511.70178	-41.85883	-13.57785	1322.58044	-876.29340	86.68740	1331.38330	-29.08022	166.40933	1.31934	555.12476	-206.00725	-0.43024	-473.64584	194.24937	64.14279	-957.15497	-40.32645	-5.25491
801	6.667	1001.20728	-139.17250	1508.99805	-41.72724	-13.98018	1324.61499	-877.44611	85.99191	1331.57397	-32.55480	167.85425	7.34655	543.34253	-205.14058	-0.43989	-457.12988	196.68437	61.06259	-968.78186	-39.30494	-5.60910
802	6.675	1003.63824	-140.19948	1505.37134	-41.70151	-13.64595	1326.63098	-878.91779	84.99668	1331.38721	-32.17300	169.65788	15.27853	531.11865	-204.20918	-0.57823	-443.17245	199.35181	56.38358	-980.85394	-38.99030	-5.11438
803	6.683	1006.30542	-140.68037	1501.09216	-41.55664	-13.74537	1328.96326	-880.45325	83.91040	1331.13306	-29.00858	171.43936	23.52864	518.91650	-203.36752	-0.61906	-431.14200	201.97929	49.87045	-993.23938	-38.07240	-5.29511
804	6.692	1009.27112	-141.17177	1496.11499	-41.67303	-13.68067	1330.26904	-882.18304	83.03840	1330.52075	-25.83814	172.72188	33.83388	507.10056	-202.83986	-0.75079	-421.87567	205.17468	42.50678	-1005.11609	-37.42381	-5.05217
805	6.700	1012.18005	-141.68437	1490.38037	-41.93605	-13.02736	1331.52087	-883.57874	83.06240	1329.53369	-16.53240	175.62653	48.46460	495.00092	-202.07333	-0.82188	-415.21591	208.46556	34.56538	-1017.77667	-37.37091	-5.02510
806	6.708	1015.77399	-142.77238	1484.26038	-42.24937	-11.61574	1332.04517	-885.14105	81.57835	1328.37305	0.47695	180.50320	66.22320	482.32434	-201.34442	-0.76436	-411.68155	211.79048	27.16874	-1029.72083	-36.02897	-5.15964
807	6.717	1019.32819	-143.22554	1477.55518	-42.44575	-10.87178	1332.74963	-886.44934	81.16476	1326.69116	22.26022	186.79182	83.30961	470.29169	-200.85086	-1.04556	-411.14459	214.98586	21.04216	-1041.18542	-34.81118	-5.39559
808	6.725	1023.43469	-142.99486	1470.42285	-42.91199	-9.74983	1333.12573	-887.53058	80.78497	1324.92834	46.27886	191.56877	96.30728	458.21292	-200.10132	-0.91388	-413.16019	216.42981	15.65461	-1054.12744	-35.09444	-4.95988
809	6.733	1027.44214	-144.24051	1462.87378	-43.55072	-9.10141	1333.10767	-888.94476	80.21339	1322.74060	69.79558	196.74278	104.44151	446.03281	-199.37225	-1.16503	-418.70056	217.93097	11.10797	-1065.73193	-33.95880	-5.19858
810	6.742	1031.89063	-144.18584	1454.60498	-44.27013	-7.35669	1332.92139	-889.93634	80.29207	1320.66296	93.91832	199.27003	108.10508	433.74585	-199.26541	-0.95977	-427.84799	218.37360	6.48260	-1078.38232	-33.49207	-5.39110
811	6.750	1036.12305	-144.84831	1446.23242	-44.89834	-6.27280	1332.60645	-890.43103	80.71552	1318.40173	118.43427	199.13435	108.02155	421.39145	-198.08223	-1.07139	-438.61548	219.49712	2.96076	-1090.36194	-32.60603	-5.04489
812	6.758	1040.45532	-144.77106	1437.60779	-45.54320	-4.93970	1332.18762	-890.76660	81.02589	1316.05090	143.09695	199.28970	107.73244	409.10950	-197.09012	-1.48269	-451.43304	219.99234	2.99780	-1102.81445	-31.55780	-5.19664
813	6.767	1044.83252	-144.98367	1428.74780	-45.93843	-3.58564	1331.34949	-890.92017	81.16457	1313.61218	167.86327	197.70560	107.35329	396.65805	-196.13510	-1.46885	-464.57373	220.93680	2.94987	-1114.10449	-32.31532	-4.59421
814	6.775	1048.96594	-144.80183	1419.95520	-46.64415	-1.78264	1330.66431	-891.17987	81.29874	1311.43359	193.23273	195.73471	106.67303	383.66257	-195.46088	-1.55483	-477.38373	221.52542	2.28171	-1127.97778	-30.15800	-5.15148
815	6.783	1052.81995	-144.69478	1411.16138	-47.12015	-0.83661	1330.19141	-891.15381	82.05897	1309.46094	219.42804	191.29610	104.98782	371.44760	-195.11926	-1.44101	-490.11752	222.57924	1.77172	-1140.54517	-29.90376	-4.78964
816	6.792	1056.24463	-144.43237	1402.46558	-47.45455	-0.43969	1329.79736	-890.78033	82.90259	1307.74805	244.57686	188.19009	103.94836	358.66226	-193.94594	-1.83649	-502.85226	223.71313	1.75311	-1152.20728	-28.41665	-5.19421
817	6.800	1059.39514	-143.80946	1394.50232	-47.59482	0.26127	1329.56409	-889.95862	84.05687	1306.50659	269.87610	184.04396	102.35519	346.42331	-192.96729	-1.90233	-515.70343	224.80435	1.26784	-1163.71191	-28.42367	-4.34236
818	6.808	1061.69385	-143.34259	1387.20129	-47.26921	1.26537	1328.92432	-889.23926	84.96507	1305.68640	296.04095	177.49471	99.20633	333.49725	-192.07414	-1.90538	-528.18213	225.51889	1.06882	-1175.91577	-28.62550	-4.13171
819	6.817	1064.10144	-142.65202	1380.41748	-46.69555	1.76446	1328.02258	-888.06390	86.54646	1304.85120	322.81097	171.17685	96.07146	321.27811	-191.05811	-2.15194	-540.75323	227.00987	0.88709	-1186.41357	-28.64421	-2.60152
820	6.825	1065.77478	-142.07408	1374.19788	-46.38544	2.24172	1327.20313	-886.88586	87.65524	1304.59631	348.75848	165.74396	92.81806	308.96555	-190.03355	-2.19337	-553.11578	227.91676	0.51420	-1196.47083	-28.78961	-0.27716
821	6.833	1066.94482	-141.07803	1368.84155	-45.63608	2.82021	1326.20801	-885.62854	88.67271	1304.68164	375.10422	160.00179	89.03107	296.57819	-189.15933	-2.43298	-565.52594	229.26485	0.39665	-1204.47668	-29.10427	1.87672
822	6.842	1067.72754	-139.22252	1364.09082	-44.72910	3.36134	1325.40698	-884.46484	89.31495	1305.16760	401.67206	153.65538	85.32484	284.22583	-188.25591	-2.53569	-577.86035	230.15218	0.24518	-1214.30310	-29.26279	4.24969
823	6.850	1068.05457	-137.92027	1360.48792	-43.77997	3.64734	1324.45581	-883.68341	88.93690	1305.83447	427.83057	148.64839	81.91917	271.75818	-186.96378	-2.55447	-590.44385	231.18892	0.15488	-1222.60156	-30.26661	7.31094
824	6.858	1066.73462	-131.76886	1355.76123	-42.83952	3.74143	1323.36365	-882.46057	89.69537	1306.73083	452.95435	146.37041	78.94588	259.27560	-185.64392	-2.65808	-602.91418	232.29971	-0.04158	-1227.18994	-31.02451	10.69201
825	6.867	1066.22839	-130.25827	1353.28625	-41.30301	4.50897	1322.21301	-881.71277	89.36652	1307.57361	480.98157	139.36295	74.56326	246.74001	-184.95895	-2.44978	-615.44403	233.14117	-0.26617	-1232.97021	-30.59802	14.20103
826	6.875	1065.48743	-128.21349	1351.59094	-40.39011	3.52098	1320.93994	-881.05524	89.32783	1308.47839	508.11444	134.07951	69.64025	234.57213	-184.28340	-2.44867	-627.59100	234.37735	-0.28547	-1235.62988	-31.66297	18.94156
827	6.883	1064.21814	-127.14832	1350.50073	-39.38297	2.43421	1319.69751	-880.58838	88.65980	1309.15771	535.20435	130.51089	65.28940	221.82198	-183.00812	-2.78041	-640.04395	235.30769	-0.27398	-1233.90210	-35.87226	25.97030
828	6.892	1062.76929	-125.30591	1350.24707	-38.20683	1.32515	1318.76746	-880.00861	88.23052	1309.60828	562.09882	126.97480	60.42550	209.72075	-182.29393	-2.84496	-652.48700	236.49928	-0.17721	-1230.47925	-40.69712	34.79400
829	6.900	1061.04041	-122.89861	1350.52527	-36.84716	1.16915	1317.44702	-879.67456	87.81360	1310.09985	589.68457	124.76530	55.98404	196.88475	-181.33817	-2.67292	-664.64032	237.09076	-0.35415	-1223.62109	-42.05555	46.12674
830	6.908	1059.15198	-121.54083	1351.55103	-36.01705	0.27965	1316.52075	-879.36188	88.10027	1310.62244	616.54431	126.10632	53.46627	184.46777	-180.55234	-2.36613	-677.12384	238.09422	-0.65545	-1213.12634	-44.85575	58.70932
831	6.917	1057.17688	-119.50888	1353.18115	-35.32820	-1.30066	1315.42529	-879.03680	88.55180	1310.97754	641.23828	125.30935	50.25035	171.95493	-179.17107	-2.51889	-689.27118	239.26089	-0.51414	-1199.76880	-46.64666	68.91405
832	6.925	1054.72974	-117.73353	1355.27942	-34.71873	-2.46170	1314.92847	-878.96771	89.09769	1311.45593	664.94507	125.43791	48.32711	159.60553	-178.08710	-2.72968	-701.48950	239.76360	-0.52113	-1183.82141	-43.17951	74.67331
833	6.933	1052.26501	-115.70673	1357.99585	-34.42537	-3.88109	1314.25342	-879.09308	89.51787	1311.93823	684.33844	126.64215	45.62543	147.63737	-177.23615	-2.85260	-714.07446	240.89493	-0.41723	-1163.38159	-41.06827	77.92772
834	6.942	1049.86230	-113.69801	1360.99609	-34.30386	-4.61470	1313.35266	-879.19562	91.19164	1312.54102	702.30109	126.00408	41.31499	135.46645	-176.46202	-2.91403	-726.29749	241.91139	-0.49951	-1139.73438	-39.59415	80.42949
835	6.950	1047.32910	-112.28985	1364.50073	-34.85594	-6.21821	1312.32373	-879.33807	91.98319	1313.18872	717.12177	125.02928	36.45488	122.72961	-176.07396	-2.68758	-738.45618	242.49480	-0.50607	-1113.52759	-38.21663	81.26411
836	6.958	1044.75317	-110.73652	1368.16675	-35.24176	-7.68359	1311.33716	-879.53235	93.36468	1314.00085	726.82312	124.22752	31.41660	110.20863	-174.88272	-2.87277	-751.12878	243.44566	-0.76573	-1084.91248	-36.19894	81.13209
837	6.967	1042.35742	-108.52953	1372.06653	-35.96483	-8.49503	1310.46399	-879.83417	94.61631	1314.91492	732.52216	123.93982	25.53649	97.94149	-173.82196	-2.79540	-763.68756	243.96620	-0.78899	-1053.30273	-32.89991	79.60843
838	6.975	1039.81665	-106.87785	1376.31384	-36.89612	-8.98958	1309.42712	-880.33087	96.86060	1315.72290	734.11084	123.54845	18.85395	85.34653	-172.95918	-2.78884	-776.00226	244.99532	-0.51810	-1019.82098	-31.19281	78.73488
839	6.983	1037.31543	-105.76086	1380.61853	-37.81795	-9.30490	1308.44666	-880.95685	97.65773	1316.51917	731.60968	123.86552	12.35831	73.02071	-171.99545	-3.10659	-788.64978	246.28600	-0.32901	-983.52509	-29.06837	77.77951
840	6.992	1035.08057	-103.97478	1384.84534	-38.96049	-8.47525	1307.53271	-881.29742	99.09988	1317.39160	726.60394	124.72075	5.44230	60.20354	-171.20436	-3.00550	-800.95074	246.77501	-0.22990	-947.27271	-27.38073	77.96593
841	7.000	1032.95081	-102.43732	1388.99634	-40.05170	-8.25355	1306.57996	-881.45807	99.85029	1318.28040	714.87952	124.78302	-3.18815	47.95529	-170.26085	-3.04315	-813.54120	247.67155	-0.44084	-909.38446	-25.28056	78.74845
842	7.008	1031.00427	-100.76118	1393.04919	-40.58754	-7.69345	1306.14551	-881.63428	100.64928	1319.39478	701.21936	127.72278	-6.03174	35.37480	-169.78773	-2.79464	-826.19550	248.99907	-0.34270	-870.80145	-23.55132	79.26268
843	7.017	1029.39038	-99.79116	1396.91040	-40.56804	-6.39298	1305.89172	-881.66559	101.47928	1320.39526	688.65118	129.08841	-5.34981	22.72281	-168.21001	-2.97529	-838.77777	249.59990	-0.36457	-833.32739	-22.47756	81.29688
844	7.025	1027.96851	-98.24139	1400.59338	-40.74923	-4.96040	1306.22156	-881.28333	101.79863	1321.64832	676.76031	130.50595	-5.38713	10.53179	-167.48471	-3.00641	-851.48242	250.39445	-0.25254	-796.96490	-21.96574	84.28903
845	7.033	1026.94019	-96.82835	1403.94519	-41.15879	-3.64494	1306.76294	-880.62628	101.90517	1322.86499	663.68219	131.04706	-5.89006	-2.34043	-166.70018	-2.85334	-863.99298	251.29886	0.02369	-761.60321	-23.04921	88.52077
846	7.042	1026.52869	-96.10531	1406.93677	-40.77959	-1.37031	1307.95947	-879.58929	102.18030	1323.92468	651.28864	132.35129	-5.67652	-15.09525	-165.72334	-2.71419	-876.53876	252.50136	0.20325	-728.56543	-23.32774	91.74973
847	7.050	1026.48901	-94.93590	1409.45093	-40.52353	0.14449	1309.33630	-878.91046	101.80175	1325.18799	639.09039	133.45097	-5.65555	-27.71209	-165.10561	-2.30686	-889.31927	253.74173	0.33176	-696.56317	-24.20201	93.99238
848	7.058	1027.08643	-93.58387	1411.70129	-40.02351	2.23645	1311.18591	-878.09937	102.47546	1326.48010	625.54346	132.94632	-6.01455	-40.15068	-163.97626	-2.40625	-902.11932	254.18527	0.16644	-667.73737	-23.95475	93.99600
849	7.067	1027.83643	-92.69613	1413.24939	-39.86132	3.47437	1312.75525	-877.41492	102.82978	1327.63135	612.73938	134.80357	-6.56893	-52.62306	-163.51262	-1.98430	-914.85870	255.00737	0.30697	-641.43896	-24.85222	92.77120
850	7.075	1029.00244	-91.79131	1414.43994	-39.28396	5.89575	1314.84668	-877.06036	103.13636	1328.84680	600.28827	136.39754	-6.71543	-63.85181	-163.15633	-1.54067	-927.52808	256.16861	0.55625	-616.55389	-26.03115	90.15354
851	7.083	1030.54114	-91.49384	1415.02502	-38.74958	7.17794	1316.94043	-877.07935	102.83910	1329.90247	587.45679	136.73726	-7.01214	-73.82246	-162.54289	0.03351	-940.21393	256.82620	0.27631	-592.18726	-28.28575	86.89193
852	7.092	1032.37952	-91.04664	1415.09924	-38.20494	8.37180	1318.93542	-876.91406	103.21054	1330.96765	575.12360	138.08089	-6.52114	-82.33766	-162.33562	3.05170	-953.24286	256.64209	-0.38908	-568.06824	-31.87658	83.11285
853	7.100	1034.38367	-90.40533	1414.78723	-37.57306	9.45073	1320.47754	-877.01904	103.88612	1331.83997	562.16089	138.72365	-6.74257	-88.48105	-162.42657	7.40102	-965.28760	258.96750	0.60222	-545.15546	-35.84546	78.36726
854	7.108	1036.53040	-89.81560	1413.71704	-37.12933	9.86078	1322.19116	-877.36810	104.61111	1332.85181	549.27277	139.61488	-6.73243	-91.53844	-162.58459	13.62440	-978.05927	260.13116	0.61302	-524.81567	-39.76445	72.03120
855	7.117	1038.97900	-89.40336	1412.29041	-36.52697	10.01798	1323.49976	-878.08972	105.18919	1333.24951	537.17023	140.93187	-6.44936	-92.52921	-163.67230	20.06499	-990.45398	261.17398	0.54998	-507.48035	-44.23081	64.11372
856	7.125	1041.36462	-89.18842	1410.10938	-36.15436	10.34624	1324.75513	-878.77197	106.34297	1333.64197	524.62469	142.07120	-7.11702	-93.25330	-165.68420	28.85462	-1003.09729	262.13867	0.88472	-493.46005	-48.81651	55.37465
857	7.133	1043.61646	-88.85970	1407.50330	-35.69038	10.38050	1325.66931	-879.76062	107.35558	1333.31555	511.80048	143.23416	-6.91580	-89.66608	-168.62796	42.59293	-1015.52832	263.25638	1.06660	-482.82510	-53.35965	45.67243
858	7.142	1045.75586	-88.45735	1404.30371	-35.70281	9.94927	1326.17175	-880.60742	108.75092	1332.59351	499.47446	144.29193	-7.70277	-77.31200	-172.99809	59.46308	-1027.95679	264.17529	1.05574	-475.22256	-58.12864	35.70802
859	7.150	1048.23450	-88.67027	1400.92249	-35.71330	9.73558	1326.60083	-881.46179	109.98693	1331.70471	487.31934	145.46242	-7.89619	-58.03619	-178.72227	75.05903	-1040.45483	265.36868	0.79317	-471.11679	-62.81237	25.88861
860	7.158	1050.55945	-88.62471	1397.08594	-36.03739	9.15836	1326.90479	-882.19855	111.15580	1330.33032	474.01569	146.49171	-7.87858	-36.73025	-184.41048	85.32505	-1052.79858	266.36465	0.70736	-470.95593	-68.16287	17.35963
861	7.167	1053.01465	-89.05389	1392.72498	-36.57942	8.36567	1326.84241	-883.20685	111.88355	1328.46851	461.56448	148.17491	-7.93003	-12.56868	-189.42331	92.22903	-1065.41858	267.67896	1.05545	-474.73685	-73.21339	8.64897
862	7.175	1055.71631	-89.02183	1388.30688	-36.93838	7.85043	1326.79224	-883.72107	112.06741	1326.29492	449.41434	149.21072	-7.69318	12.35095	-193.98781	96.44215	-1077.67004	268.57721	1.27519	-481.79520	-77.62785	0.65371
863	7.183	1058.08179	-90.04289	1383.47083	-37.55101	7.28085	1326.49231	-884.08545	111.89777	1323.90295	437.03073	149.10271	-8.00247	38.68491	-197.74596	98.58549	-1090.02954	269.52567	1.36190	-491.68671	-79.82800	-3.22605
864	7.192	1060.71106	-89.76979	1378.49768	-38.62458	6.30743	1326.21851	-884.10321	111.50011	1321.12280	424.96774	149.85429	-7.95454	65.66275	-200.98656	99.71336	-1102.20911	270.64679	1.41978	-502.99902	-78.54615	-3.53855
865	7.200	1063.01086	-90.66087	1373.70862	-39.12811	5.80451	1325.66345	-883.95233	110.00032	1318.73645	412.35693	150.97844	-7.88111	94.01028	-202.99779	100.03378	-1113.71240	272.31058	1.73858	-517.04517	-77.27966	-3.39680
866	7.208	1065.03369	-90.95632	1369.15173	-39.86993	4.46788	1325.29333	-883.65302	108.36561	1316.37805	400.05652	152.16222	-8.36281	123.19278	-204.39793	98.94630	-1124.09094	273.81509	2.97657	-529.41370	-76.04984	-3.70834
867	7.217	1066.88696	-91.52887	1364.50427	-40.52787	3.53574	1324.93970	-883.40179	106.32881	1314.24402	387.17584	152.96507	-8.85240	152.91304	-204.31494	96.67427	-1133.48718	275.22260	4.92509	-541.24200	-74.85011	-4.10433
868	7.225	1068.33997	-92.24335	1360.48193	-40.93731	2.25309	1324.61816	-883.39221	104.77229	1312.23120	375.29520	153.63452	-8.25875	183.27930	-203.19122	93.95795	-1141.61890	276.87122	7.67460	-553.63861	-74.17378	-4.13461
869	7.233	1069.76709	-92.96489	1356.66528	-41.43756	1.06399	1324.09607	-883.06982	102.89432	1310.58044	362.80930	154.27185	-8.45417	214.33264	-203.37769	91.08022	-1148.88501	278.81009	10.59272	-565.67706	-73.81464	-4.32447
870	7.242	1070.27515	-94.27688	1353.57471	-41.59514	-0.21796	1323.28320	-883.06940	101.03311	1308.89490	350.56833	155.53043	-8.68704	245.35605	-202.74637	86.92853	-1153.47961	280.01248	13.85077	-578.17023	-72.67726	-4.94138
871	7.250	1070.61792	-96.41098	1351.04102	-41.88256	-1.29742	1322.54517	-882.88470	98.60341	1307.49841	338.76920	156.03555	-8.99978	277.88974	-204.23465	83.40365	-1154.55322	279.81610	16.44013	-589.99603	-71.99304	-5.21013
872	7.258	1070.60583	-97.52109	1349.05334	-42.44877	-2.05049	1321.76086	-882.63000	96.95140	1306.67529	326.39597	157.33417	-9.13670	310.36194	-204.24037	79.12302	-1148.68921	286.60397	22.11011	-602.50201	-71.80013	-5.60634
873	7.267	1070.30676	-99.62263	1347.88806	-42.56877	-2.37203	1320.39563	-882.74792	95.25658	1305.70532	313.25433	156.52844	-9.78740	343.26044	-203.83423	74.32037	-1141.96790	291.81094	25.49423	-614.53101	-70.81815	-5.62802
874	7.275	1069.68860	-101.35432	1347.03528	-42.50741	-2.38636	1319.45313	-882.61615	93.93055	1304.38977	301.56348	158.24963	-9.36542	376.32312	-204.71085	70.14941	-1133.19653	298.22424	35.00400	-626.96875	-70.19105	-5.65103
875	7.283	1069.07825	-103.00381	1347.11768	-42.59734	-2.93784	1318.21094	-882.94299	93.39291	1303.19604	290.65891	161.38847	-8.03425	409.98840	-205.36780	65.42722	-1121.20337	308.54568	49.86700	-639.39862	-69.39172	-6.02102
876	7.292	1067.97717	-105.16876	1347.49426	-42.44983	-3.01774	1316.96484	-883.26892	93.40890	1301.92249	277.58383	160.52274	-8.99705	443.89133	-207.14439	61.44231	-1105.36487	316.53400	66.03030	-651.38000	-69.17335	-6.09292
877	7.300	1066.67908	-106.87378	1348.60999	-42.29145	-3.06941	1315.70398	-883.54266	94.02399	1300.93494	265.22260	162.52811	-8.48409	477.78598	-208.35466	56.88876	-1087.26807	319.80078	74.96281	-663.51373	-68.09290	-6.43102
878	7.308	1065.34204	-109.55381	1350.26709	-42.25725	-2.87720	1314.31604	-884.32605	94.56186	1300.12817	253.08289	162.19302	-8.79791	512.05811	-210.48856	53.57818	-1069.67200	320.00131	77.46935	-675.81213	-66.97672	-6.71662
879	7.317	1064.00305	-111.37964	1352.44275	-42.37187	-2.88467	1313.19568	-885.09918	95.06141	1299.44287	240.91251	163.57835	-9.01514	545.33862	-213.15233	50.10955	-1049.16748	318.29285	75.72685	-687.95654	-66.41838	-6.44546
880	7.325	1062.35559	-113.21523	1355.03076	-42.47769	-2.50491	1311.98169	-885.93109	95.38837	1299.14539	227.54497	162.15358	-9.50805	577.92072	-214.52177	47.83985	-1025.26147	315.74582	73.36660	-700.28491	-65.71613	-6.50432
881	7.333	1060.85425	-115.15385	1358.14417	-42.94088	-2.29680	1311.04956	-887.04321	95.40017	1298.75940	215.71837	164.14503	-9.29649	608.27240	-217.11095	46.53529	-999.15942	311.63550	70.95489	-713.15125	-64.71790	-6.55179
882	7.342	1059.08252	-117.18786	1361.52319	-43.59243	-1.16637	1310.47070	-888.02142	95.71712	1298.56335	202.80185	164.50809	-9.12519	634.77600	-216.77666	44.16055	-971.41278	307.12534	68.63146	-725.01697	-63.59003	-6.48508
883	7.350	1057.32178	-119.56242	1365.29419	-43.79998	0.01267	1309.54785	-888.96667	95.97198	1298.58826	190.30562	166.17751	-9.01639	656.49866	-216.99117	40.98435	-942.73389	300.39700	67.01855	-737.67834	-62.42120	-6.51494
884	7.358	1055.37158	-121.49817	1369.14380	-44.43256	1.57469	1308.91406	-889.86182	95.69212	1298.69836	177.99715	167.05492	-9.39062	674.83740	-215.50694	36.43136	-912.49530	292.79880	65.19722	-750.36389	-61.72092	-6.54199
885	7.367	1053.06335	-124.21379	1373.25940	-45.12788	2.64979	1308.35229	-890.41766	95.65539	1298.88086	165.64282	167.97517	-9.26345	687.78601	-213.10364	31.17271	-880.76025	284.01010	63.43907	-762.73993	-60.66567	-6.29223
886	7.375	1051.32446	-125.93158	1377.38904	-45.99844	4.49284	1307.51367	-890.63019	95.10725	1299.31042	152.91640	168.52179	-9.57313	695.87036	-211.37950	26.33913	-847.82770	274.81155	62.55276	-774.69293	-59.46896	-6.41815
887	7.383	1048.97974	-128.45253	1381.57080	-46.84819	6.50773	1306.77698	-890.84247	94.49409	1299.77100	140.60204	169.94960	-9.18278	701.46307	-207.24864	20.54508	-814.23334	264.52066	62.83234	-787.76874	-58.87408	-6.30240
888	7.392	1046.87891	-130.15494	1385.57324	-47.98466	7.45654	1306.30078	-891.24664	93.46868	1300.84875	127.80379	170.22441	-9.44770	702.32721	-204.18410	14.81124	-781.17358	254.41280	63.77541	-800.21173	-57.86661	-6.38427
889	7.400	1044.57385	-132.50528	1389.68677	-48.66928	9.59543	1305.82031	-891.21771	93.14410	1301.99756	115.19283	171.07611	-9.06376	697.70319	-202.13658	10.28101	-749.84229	246.71179	68.27675	-812.97809	-57.18240	-6.33471
890	7.408	1042.41736	-134.52798	1393.53528	-49.51023	11.23552	1305.69153	-891.43860	92.79890	1303.71875	102.63885	171.86531	-9.35598	691.22955	-199.44893	5.18367	-720.49548	239.10953	73.51858	-825.22589	-56.43816	-6.38558
891	7.417	1040.51270	-136.86589	1397.10034	-49.63269	12.29060	1305.47595	-891.20831	93.00905	1305.49426	89.90604	172.88017	-9.15417	681.18982	-196.90775	1.68370	-692.90430	231.39868	78.09635	-838.49207	-55.32506	-6.54447
892	7.425	1038.82239	-138.71222	1400.36633	-49.73407	13.05723	1305.49915	-890.94501	93.25498	1307.58899	77.14447	173.56259	-9.52099	667.49542	-196.50310	0.81660	-667.39349	224.10864	81.17966	-851.37079	-54.56171	-6.55316
893	7.433	1037.47559	-141.12465	1403.28333	-49.56884	13.06841	1305.83740	-890.25317	94.06773	1309.59485	64.32050	174.52756	-9.32929	654.24109	-196.23579	0.86758	-643.20331	216.60976	82.37166	-863.47638	-55.02036	-5.59617
894	7.442	1036.13354	-143.40984	1405.97058	-48.89722	13.26421	1306.42139	-889.61493	94.63856	1311.93347	51.62594	175.46843	-9.59238	641.68646	-195.10165	0.24536	-620.66711	210.55359	82.05168	-876.00616	-53.96737	-5.89984
895	7.450	1035.44727	-145.41002	1408.24390	-48.15733	12.78722	1307.66443	-888.77106	95.49603	1314.10315	38.13498	176.10434	-9.25099	627.59320	-195.67021	0.82513	-599.17072	205.16438	81.40911	-888.97321	-53.56344	-5.49704
896	7.458	1034.83484	-147.52983	1410.11194	-47.42071	11.97434	1309.40039	-887.90454	96.33459	1316.18787	26.08353	177.09819	-9.20134	615.99139	-193.69939	0.19244	-577.36743	201.83330	80.28880	-901.52679	-52.46858	-5.74913
897	7.467	1034.80115	-149.48959	1411.52979	-46.63057	11.24054	1311.65186	-887.05560	96.88493	1318.39746	13.15277	177.62250	-8.71018	602.74628	-193.28415	0.41265	-556.80933	198.12848	78.38173	-914.95911	-50.19323	-6.25599
898	7.475	1035.61243	-152.84723	1413.01477	-45.77111	10.17390	1314.05103	-886.16687	97.70469	1320.11060	-0.09192	178.49167	-8.93847	590.32178	-192.35106	0.06276	-535.53656	196.22208	76.52863	-928.05188	-49.75235	-5.79945
899	7.483	1036.27478	-154.50587	1413.64954	-44.85395	9.40951	1316.72729	-885.51312	98.06186	1322.09851	-11.97226	179.42494	-8.55660	577.53607	-192.03079	-0.13143	-515.12543	195.40735	74.53204	-940.55017	-49.11703	-5.78812
900	7.492	1037.17493	-156.51361	1413.67896	-44.14876	8.49457	1319.85986	-884.97131	98.26544	1323.80945	-23.63843	180.74600	-7.66725	564.91461	-190.83183	-0.39751	-495.72739	195.93605	72.59472	-953.15149	-48.41202	-5.46770
901	7.500	1038.39575	-158.45786	1413.37683	-43.25686	7.50483	1322.43555	-884.83392	98.73375	1325.17578	-33.64624	181.48755	-4.76728	552.27966	-190.02794	-0.41567	-477.42621	196.62386	69.60332	-966.09460	-47.66874	-5.57420
902	7.508	1039.60315	-160.49776	1412.46362	-41.96003	7.37963	1325.15527	-884.78723	98.39584	1326.28259	-42.04230	182.91176	-0.29675	539.24664	-189.43654	-0.29672	-460.77298	197.98026	65.89001	-978.62097	-46.86402	-5.43885
903	7.517	1040.96155	-161.89629	1411.22974	-41.01788	6.67941	1327.90234	-885.24597	98.12606	1327.05579	-46.67579	183.49077	6.39801	526.52612	-188.78467	-0.28505	-446.30377	199.66426	60.82377	-991.54181	-46.14163	-5.50792
904	7.525	1042.72217	-163.12643	1409.54016	-40.15816	7.19916	1329.97375	-885.61670	98.08618	1327.70300	-46.76236	185.19409	14.51224	514.21277	-188.04846	-0.33147	-434.41708	201.49583	54.79951	-1003.92358	-45.34980	-5.11834
905	7.533	1044.42493	-164.87704	1407.48743	-39.40814	7.33667	1332.09753	-886.75116	96.80769	1328.28027	-43.53850	186.06636	24.26616	501.43805	-187.27690	-0.19430	-425.11584	203.62459	47.23524	-1017.03046	-44.83365	-5.23499
906	7.542	1046.13782	-166.52649	1404.92053	-38.79518	7.80437	1333.62598	-887.52258	96.48266	1328.50012	-39.73987	186.82980	36.05238	488.73267	-185.95302	-0.64236	-418.31531	205.88995	39.25607	-1029.52124	-43.83073	-4.98382
907	7.550	1048.18091	-167.94798	1401.98987	-38.30856	8.68949	1334.76099	-888.72083	95.33687	1328.49731	-29.60108	188.39987	52.53811	475.84296	-185.68428	-0.52107	-414.68741	209.19484	31.25479	-1042.41138	-43.38363	-5.12266
908	7.558	1050.08606	-169.48485	1398.70691	-38.10410	9.17254	1335.48352	-889.39990	95.18339	1328.02271	-9.59794	191.10522	71.45320	463.23264	-185.00464	-1.06225	-414.11374	212.97568	23.03809	-1055.17920	-42.81362	-4.88026
909	7.567	1052.07019	-170.81442	1395.18372	-38.08571	10.39635	1336.09949	-890.33630	94.36546	1327.19666	13.64266	197.23785	89.32059	450.71396	-184.24927	-1.01511	-417.07840	217.31160	15.03795	-1066.43420	-42.24199	-5.04570
910	7.575	1054.48169	-172.17569	1391.43713	-38.51595	11.71218	1336.46973	-891.47601	94.31367	1326.06982	40.34011	200.38304	102.07262	437.95837	-183.44243	-1.32036	-423.16708	221.77470	8.01088	-1079.58887	-40.67579	-5.21255
911	7.583	1056.81616	-172.98328	1387.47754	-38.72504	13.58364	1336.40771	-892.49310	94.45322	1324.62891	65.87725	204.06216	109.93817	425.45169	-182.70877	-1.11414	-433.42542	226.27559	3.96928	-1092.28650	-40.32597	-5.08492
912	7.592	1059.25684	-174.20486	1383.31946	-39.21951	14.74439	1336.14697	-893.00854	94.98832	1322.71838	91.96311	205.67561	112.72554	413.22168	-182.01799	-1.02943	-445.16052	227.10593	2.32348	-1104.22302	-39.60789	-4.68773
913	7.600	1061.60791	-175.40764	1378.88770	-39.90914	16.30029	1336.03845	-893.54303	95.64553	1320.64624	117.39246	206.34222	114.13576	400.59314	-180.79027	-0.88616	-456.97421	227.29047	3.15543	-1117.29248	-38.89738	-4.55184
914	7.608	1064.31824	-176.46631	1374.38391	-40.39435	18.44429	1335.20313	-893.75824	96.83941	1318.66187	144.41728	205.59390	113.31856	388.03491	-179.61542	-1.45215	-469.47052	227.05157	3.61041	-1130.08313	-38.89029	-4.35833
915	7.617	1066.63721	-177.49733	1369.79309	-40.98052	19.52045	1334.64990	-893.66071	97.84798	1316.56323	171.52324	202.70566	111.98162	375.69983	-178.44733	-1.63060	-481.57446	227.36388	3.68220	-1141.09119	-37.66170	-4.27000
916	7.625	1069.16870	-178.34773	1365.30859	-41.19793	21.58343	1333.93994	-893.78497	98.71770	1314.53528	198.77211	199.71805	110.44844	363.40985	-177.49005	-1.69789	-493.44504	228.25894	3.41943	-1152.23596	-37.09098	-4.39049
917	7.633	1071.13745	-178.93413	1360.95654	-41.92243	23.61036	1333.08228	-893.24475	100.55137	1312.63818	226.80717	196.34276	108.95103	351.23019	-177.16751	-1.55004	-505.88538	229.58475	2.95361	-1163.24194	-37.72539	-2.01807
918	7.642	1072.63171	-179.58250	1357.04395	-42.71241	24.94791	1332.56396	-892.76526	102.18503	1310.99597	255.24124	192.64209	106.69312	338.65778	-176.62746	-1.56686	-518.21094	230.82225	1.73304	-1173.22815	-38.04025	-0.05614
919	7.650	1073.96802	-180.03729	1353.29724	-42.89492	26.16962	1331.63220	-892.34174	103.89463	1309.46350	284.10229	187.42543	103.72322	326.58066	-175.05966	-1.96614	-530.83899	231.62968	0.76639	-1182.27466	-38.37936	1.17906
920	7.658	1074.97986	-180.68475	1350.12915	-43.09520	27.52432	1330.29114	-891.78375	105.98001	1308.35889	313.33597	182.46733	100.50698	314.72751	-174.02733	-2.00907	-543.75281	233.34331	0.40183	-1190.79651	-40.29958	4.80728
921	7.667	1075.68762	-180.82260	1347.27588	-43.12576	28.74839	1328.95569	-890.82483	107.94714	1307.33484	342.78366	176.24699	96.45521	302.99625	-173.34966	-2.02469	-556.25696	234.75810	0.40006	-1197.25061	-40.21404	7.03769
922	7.675	1076.23047	-180.82274	1344.78284	-43.16926	30.15112	1327.46179	-890.19226	109.66682	1306.70874	372.15985	172.35811	93.08878	291.17224	-172.31377	-2.38210	-568.42236	236.06888	0.01159	-1205.23755	-39.18491	9.34299
923	7.683	1076.39734	-180.48831	1342.71155	-43.21189	31.30001	1325.95679	-889.71600	111.17899	1306.26611	402.70276	165.47659	88.94496	279.45001	-171.25899	-2.34811	-580.16644	236.60214	-0.10315	-1209.83435	-39.46654	12.61590
924	7.692	1076.26416	-180.63115	1341.25574	-43.14545	31.56105	1324.42700	-889.19360	112.81846	1306.23181	432.71811	159.34550	84.45729	267.74936	-170.59953	-2.34224	-591.75513	237.55478	-0.35804	-1214.15820	-40.64850	17.28426
925	7.700	1075.81531	-180.13834	1340.18506	-42.80508	31.86895	1323.04199	-888.69727	113.40845	1306.39551	462.57898	154.53876	80.50616	256.19766	-170.01552	-2.17095	-603.25299	238.36319	-0.58271	-1212.60657	-44.53209	22.07073
926	7.708	1075.07166	-179.69775	1339.58777	-42.40899	32.65675	1321.38574	-888.38043	113.84074	1306.56494	492.47363	149.75320	75.99531	244.46094	-168.99924	-2.25739	-614.90161	239.52127	-0.55600	-1210.47705	-48.25146	28.90742
927	7.717	1074.44458	-178.82103	1339.45129	-42.19607	32.78846	1319.91943	-888.16980	113.76881	1306.73279	523.07898	144.82358	71.99697	232.51970	-167.64043	-2.17558	-626.62457	240.06847	-0.78098	-1203.82751	-54.87437	40.72189
928	7.725	1073.69763	-178.44183	1339.88904	-41.90575	32.97338	1318.30017	-888.05676	113.78134	1306.74268	553.61182	142.01424	68.38553	220.89319	-166.22513	-2.63890	-638.37805	241.02676	-0.90174	-1195.23657	-58.12004	53.66412
929	7.733	1072.59351	-177.76308	1340.69873	-41.73494	32.99869	1316.92847	-887.81580	113.68129	1306.88416	584.37323	137.39902	63.98819	208.91969	-165.85963	-2.46175	-650.24884	242.24358	-0.90197	-1183.59155	-61.29729	65.28075
930	7.742	1071.37634	-177.23499	1341.82776	-41.29703	32.40169	1315.36011	-888.11218	113.96006	1307.11487	615.28717	135.08745	60.74691	196.92706	-165.56126	-2.13778	-662.01404	242.71909	-1.21635	-1169.76746	-61.59753	74.16588
931	7.750	1070.32910	-175.92625	1343.19324	-41.22968	31.74269	1313.93359	-888.15161	115.51094	1306.04724	645.37708	133.51595	58.24828	184.82503	-164.64978	-2.02366	-673.94751	243.75235	-1.12405	-1152.53003	-59.27105	79.60310
932	7.758	1069.13550	-175.37379	1345.04370	-41.23700	31.06325	1312.76929	-888.22412	116.61271	1306.04773	674.09601	131.92131	56.80866	172.31496	-163.17961	-2.70074	-686.01343	244.26700	-1.29319	-1131.12610	-57.05996	81.66177
933	7.767	1067.71289	-174.27687	1347.17603	-41.31044	30.25967	1311.71619	-888.18939	117.39573	1306.25696	700.29797	129.68205	54.97075	160.16141	-162.46317	-2.41296	-698.08691	245.22516	-1.03352	-1108.54443	-54.68208	83.13031
934	7.775	1066.57666	-173.88261	1349.45959	-41.38432	29.82026	1310.94836	-888.24500	118.32672	1306.92639	721.93835	128.06653	51.76644	148.28099	-161.38731	-2.44299	-710.31171	245.96494	-0.95211	-1083.99414	-52.43578	83.78141
935	7.783	1065.04810	-173.10339	1351.89758	-41.56042	28.43357	1310.17651	-889.26587	116.95086	1309.38953	740.37561	125.21848	47.85854	135.88370	-160.98329	-2.57444	-722.65875	246.93408	-1.16662	-1057.14392	-50.46604	83.42386
936	7.792	1063.89063	-172.60376	1354.59424	-42.18026	27.35290	1309.27661	-889.29413	117.98849	1309.83301	753.11890	123.89208	43.40747	123.43211	-160.23555	-2.26525	-735.01440	248.00134	-0.87769	-1025.90308	-44.98337	81.00993
937	7.800	1062.34473	-171.60587	1357.37805	-43.04614	26.17388	1308.60620	-888.97308	118.99645	1310.40063	759.56378	123.08678	37.55421	110.77801	-159.02747	-2.45410	-747.49750	248.25482	-1.27013	-993.14508	-42.67445	80.41743
938	7.808	1060.91736	-170.69156	1360.41748	-43.62764	25.37921	1307.79675	-887.60822	121.50250	1310.62231	763.15363	121.97132	31.02327	98.31561	-158.15926	-2.46343	-760.05585	249.72295	-0.95318	-959.55963	-37.79745	79.37508
939	7.817	1059.47351	-170.21181	1363.42383	-44.41176	24.53016	1307.08972	-887.85052	121.71415	1311.54700	759.75696	120.43584	23.06553	85.37856	-157.12518	-2.75820	-772.81616	250.74063	-0.85712	-924.67017	-33.94819	79.35708
940	7.825	1058.09070	-169.15425	1366.25879	-44.98166	24.39405	1306.37463	-887.55511	122.26003	1312.57166	753.10370	120.88890	15.56603	72.54094	-156.24106	-2.56435	-785.64520	251.38829	-0.77145	-889.73633	-28.97723	79.68480
941	7.833	1056.92212	-167.97781	1369.31616	-45.47187	24.30161	1305.84302	-887.35437	122.46034	1313.43750	742.50787	123.10239	7.22622	59.83809	-155.42537	-2.45455	-798.29767	252.31210	-0.68969	-853.84467	-26.00996	81.08302
942	7.842	1055.48413	-167.46332	1372.21033	-45.79538	24.44211	1304.97095	-887.01642	122.64536	1314.49902	727.72949	127.07938	-1.73052	47.12342	-154.84299	-2.45760	-811.16284	253.16017	-0.88092	-818.33716	-22.77422	83.21964
943	7.850	1054.39404	-166.77251	1374.94702	-45.69687	24.83091	1304.57080	-886.72186	122.29195	1315.63574	713.40924	129.16069	-5.41819	34.24850	-153.68555	-2.34763	-823.92877	253.94354	-0.72375	-784.44861	-20.42634	86.24303
944	7.858	1053.43225	-165.65257	1377.64563	-45.42831	25.08194	1304.43518	-886.23126	122.14888	1316.56836	699.51062	129.40602	-5.56374	21.44481	-152.93169	-2.40439	-837.06927	254.96725	-0.47537	-751.98962	-18.54084	89.64890
945	7.867	1052.63818	-165.30589	1379.92090	-44.64712	26.29513	1304.77112	-885.51398	122.15485	1318.02295	687.51385	130.40100	-5.56260	8.86136	-151.94691	-2.51081	-849.98730	255.89462	-0.67652	-720.25342	-16.57963	92.86195
946	7.875	1052.13318	-164.56824	1382.05933	-43.75220	27.93068	1305.73816	-884.71948	121.63752	1319.26172	674.31879	132.08325	-5.87686	-4.11493	-150.55983	-2.60755	-861.27649	260.38965	0.56238	-689.94220	-14.62414	94.30849
947	7.883	1052.10034	-163.86763	1383.94299	-42.80332	29.21957	1307.10193	-883.28455	122.02574	1320.72620	661.48260	132.86467	-6.15390	-16.88698	-150.11781	-2.27498	-875.55377	257.45837	-0.70148	-662.23798	-12.64225	95.10690
948	7.892	1052.24609	-163.14598	1385.35693	-41.83451	30.48359	1308.68347	-882.02350	121.98418	1322.03381	648.32532	133.15326	-5.75763	-29.53359	-148.82040	-2.03090	-888.38330	258.79178	-0.35936	-636.57159	-10.87531	94.57960
949	7.900	1052.79053	-162.76595	1386.53101	-40.48331	32.29644	1310.80286	-880.87549	121.82075	1323.46118	635.71667	133.77858	-6.27847	-41.97705	-147.89442	-2.03818	-901.26715	259.22327	-0.56829	-612.73993	-9.27737	92.53683
950	7.908	1053.49829	-162.21156	1387.44641	-39.51651	33.70912	1313.16589	-879.66846	121.79576	1324.68896	623.11792	134.70665	-6.27606	-54.43325	-147.45435	-1.88098	-914.61816	260.02948	0.18165	-589.64502	-8.78093	89.89267
951	7.917	1054.40186	-162.02353	1387.89099	-38.62764	34.59722	1315.55005	-878.95831	121.61404	1325.92615	610.25476	137.17473	-7.17149	-65.71120	-147.26250	-1.23825	-926.77539	261.52783	-0.21161	-566.18817	-9.99291	87.25459
952	7.925	1055.61743	-161.14313	1388.02722	-37.34435	35.95336	1318.02905	-878.05945	121.82938	1327.19690	597.21716	137.43904	-7.60760	-75.99380	-146.95972	-0.16578	-939.12305	262.96686	0.18519	-543.09991	-11.09273	84.33418
953	7.933	1056.83813	-161.07603	1387.68250	-36.23929	36.83894	1320.55420	-877.49628	122.17150	1327.92139	585.65027	138.47069	-7.26867	-85.55402	-147.11549	1.82953	-951.65210	263.71414	0.19730	-520.25226	-13.74953	80.93549
954	7.942	1058.28308	-159.99243	1387.04443	-35.17117	37.27172	1322.68982	-877.57599	122.98985	1328.80908	572.75146	139.70636	-7.01157	-93.20622	-146.58684	4.52541	-964.21564	265.14224	0.41767	-498.20181	-16.81846	77.56889
955	7.950	1059.79688	-159.65460	1385.91541	-34.34801	36.89322	1324.94885	-878.91376	123.19386	1329.61658	561.12677	139.90016	-6.51474	-99.44228	-147.09393	8.60553	-976.46271	266.34354	0.38486	-477.81424	-20.64308	73.77419
956	7.958	1061.47681	-159.38370	1384.28809	-33.57987	36.22505	1327.22400	-878.85303	125.43690	1328.14172	547.84039	141.78459	-7.32270	-102.04298	-147.68327	13.19541	-988.93292	267.40710	0.61156	-459.37546	-24.51389	69.01748
957	7.967	1063.41003	-159.69914	1382.37207	-32.79459	36.13524	1329.27405	-880.03290	126.18962	1328.04004	535.77545	143.08148	-7.75724	-102.54848	-148.64633	17.82604	-1001.25000	268.27554	0.73159	-443.23907	-27.18392	62.91571
958	7.975	1065.46143	-158.75417	1379.92920	-32.29765	35.16185	1330.98596	-881.02625	127.28978	1327.53064	523.82080	144.83331	-7.39754	-102.68244	-151.13136	22.81170	-1013.46667	269.37131	0.59187	-430.00430	-30.16964	55.88858
959	7.983	1067.56702	-158.91606	1377.28821	-32.07809	34.50640	1332.72778	-882.52179	128.19162	1326.52319	510.98123	144.17406	-7.47829	-101.68661	-153.63628	30.61584	-1025.76526	270.26935	0.62072	-419.92844	-32.78841	47.74696
960	7.992	1069.76367	-159.30319	1374.20679	-31.91945	34.05644	1333.67847	-883.23029	129.90118	1325.43018	498.58197	145.79094	-7.51501	-94.95496	-157.13086	41.98664	-1038.14734	271.36829	0.32147	-412.71356	-34.33667	38.90696
961	8.000	1072.00427	-158.82115	1370.71802	-31.99977	33.16105	1334.79163	-884.59119	130.87025	1324.01770	486.76123	146.69376	-7.67470	-81.82339	-162.04205	55.46947	-1050.36267	272.49387	0.42275	-408.24088	-36.15454	30.78001
962	8.008	1074.52917	-158.85851	1367.00854	-32.11233	32.98733	1335.62500	-885.17474	132.34496	1322.59546	474.07373	147.36066	-7.69079	-63.97819	-167.59543	66.62029	-1062.83984	273.44519	0.42610	-407.30667	-38.29296	23.13616
963	8.017	1076.94104	-159.13313	1363.16797	-32.69851	31.63369	1336.36267	-885.61035	133.86981	1320.73584	461.36792	149.46558	-8.10741	-44.29134	-171.71768	73.30985	-1074.83386	274.55383	0.73523	-409.81366	-40.16243	16.46361
964	8.025	1079.27173	-159.01024	1359.16785	-33.36702	30.67131	1336.82458	-885.73895	134.17989	1318.67554	449.43402	150.62253	-8.01097	-22.01076	-175.23111	77.14191	-1087.44983	274.83972	0.51265	-415.37286	-40.31910	9.52989
965	8.033	1081.73975	-159.35620	1355.13049	-33.80618	29.36239	1336.93359	-885.76208	135.14508	1316.37256	436.54456	150.94273	-7.90451	1.30299	-177.81427	79.10932	-1099.61609	276.32852	0.72925	-424.74384	-40.27670	3.22494
966	8.042	1083.76367	-159.28104	1351.20325	-34.41900	27.78012	1337.07190	-885.45056	135.03320	1314.09155	425.23999	152.09149	-7.97761	25.94094	-179.68214	80.42298	-1111.86609	277.33228	0.75995	-434.63031	-38.11977	-1.06212
967	8.050	1085.93787	-159.43416	1347.40295	-34.94639	26.05546	1337.12000	-885.63739	132.83786	1313.08142	412.10336	153.04292	-8.51603	50.77930	-181.61632	81.87038	-1124.16309	278.26163	0.77697	-443.45142	-36.22592	-2.82014
968	8.058	1087.70056	-159.60988	1343.83411	-35.59425	24.69412	1337.01929	-884.62799	132.28256	1310.53992	399.93887	153.55257	-8.35239	76.50224	-183.31944	82.84403	-1136.15784	279.69302	1.05299	-455.86929	-34.84737	-3.22466
969	8.067	1089.28210	-160.11794	1340.54517	-35.63710	23.77016	1336.69189	-883.22791	132.40858	1307.48669	387.34253	155.33769	-8.61271	103.04893	-183.58072	82.64777	-1147.69592	281.50455	1.31801	-468.67523	-34.06791	-3.32433
970	8.075	1090.56299	-160.50240	1337.61328	-35.81306	23.06054	1336.35107	-882.80261	131.33885	1305.39575	375.42691	156.05795	-9.02366	129.99986	-182.14244	81.94904	-1158.22021	283.39011	2.29439	-480.89816	-32.92223	-3.64078
971	8.083	1091.41138	-160.93510	1335.22205	-36.03914	21.75312	1335.77673	-882.25531	130.40059	1303.60291	362.85373	156.52211	-8.60591	157.67728	-181.97534	80.85088	-1167.42932	286.12515	3.90549	-493.05588	-32.01909	-4.01380
972	8.092	1091.78027	-161.35252	1333.61133	-36.15612	21.06776	1335.26868	-881.99854	129.25592	1301.99292	350.23941	157.99670	-8.84751	185.78252	-181.32327	79.29861	-1176.06763	288.23447	5.73221	-505.39230	-31.42758	-4.05474
973	8.100	1091.95251	-162.18425	1332.57605	-36.06395	20.06069	1334.32507	-881.61011	127.28341	1300.59692	338.35321	158.22513	-8.89095	214.35599	-179.63664	76.46701	-1183.35681	290.94373	7.86110	-517.77118	-30.39783	-4.47484
974	8.108	1091.56738	-162.49507	1332.06567	-36.30086	19.50960	1333.46167	-881.30170	126.01332	1299.98242	325.91898	159.03561	-8.92738	243.10300	-178.34612	73.79302	-1189.94250	293.54074	10.33667	-530.21759	-29.70690	-4.57169
975	8.117	1090.69946	-163.46844	1332.38684	-36.25448	19.13142	1332.86560	-880.69446	124.74931	1299.15637	313.84134	159.98567	-9.33637	272.49976	-178.55675	71.28459	-1194.80969	296.30826	12.99353	-542.55597	-29.32669	-5.01198
976	8.125	1089.70837	-164.36426	1333.32678	-35.81267	18.64574	1331.35632	-880.45099	123.64745	1298.76819	301.19565	160.11948	-8.97436	302.12357	-177.29007	67.78076	-1196.65076	299.01205	15.89460	-554.65503	-28.37194	-5.03731
977	8.133	1088.17590	-165.64510	1335.04956	-35.70565	18.01620	1330.51624	-880.82538	122.54842	1298.82800	289.76279	161.23189	-9.27528	331.70316	-177.69745	64.84008	-1194.37488	301.93369	18.49339	-567.02557	-27.28521	-5.74230
978	8.142	1086.25854	-166.61626	1337.24292	-35.74820	17.30322	1328.98120	-880.82635	122.75650	1298.28394	277.70996	161.51248	-9.03738	361.63165	-177.79578	62.01990	-1189.76147	307.41382	20.62335	-578.52155	-27.11489	-5.56463
979	8.150	1084.19250	-167.26579	1340.14075	-35.57299	17.14525	1327.60913	-881.06396	123.02795	1297.88672	265.51303	163.80296	-8.88833	391.70352	-178.95125	59.09196	-1185.13416	315.05225	28.11442	-591.30115	-26.92158	-5.62644
980	8.158	1081.82288	-168.62819	1343.36438	-35.57171	16.64632	1326.03430	-881.41235	124.40589	1297.57349	253.47958	164.95325	-8.75556	422.55786	-181.00246	55.77372	-1175.62512	329.53778	44.93929	-603.39355	-25.65240	-6.01275
981	8.167	1078.94019	-169.66365	1347.33667	-35.44728	16.97767	1324.42505	-881.93085	124.96396	1297.11279	241.06973	165.24770	-8.57039	453.57748	-183.15273	53.39595	-1160.81396	339.46899	61.48841	-615.67706	-25.41587	-6.11043
982	8.175	1076.18433	-171.10831	1351.62781	-35.47171	16.79706	1322.93506	-882.71808	126.17169	1296.88525	229.42007	166.51567	-8.78995	484.24057	-186.57642	51.02225	-1143.15784	344.97760	70.67911	-627.74957	-24.57557	-6.00026
983	8.183	1073.36621	-172.09932	1356.35168	-35.68096	17.07393	1321.48889	-883.58020	127.18993	1296.72937	216.09349	166.36118	-9.02716	514.55341	-189.41615	49.05030	-1127.14648	346.69754	73.17691	-639.49219	-23.33468	-6.53126
984	8.192	1070.22620	-172.96640	1361.36096	-36.17442	18.03278	1319.97791	-884.50024	128.10637	1296.43884	204.19490	167.03957	-9.16052	543.89685	-193.74847	46.69461	-1108.69702	344.75970	72.08553	-651.62451	-22.23078	-6.34097
985	8.200	1066.86060	-174.28023	1366.76501	-36.89046	18.93887	1318.43604	-885.20691	127.89616	1295.77039	191.89490	167.03522	-9.46704	572.39984	-197.40866	45.22389	-1086.01233	340.85233	69.82638	-663.84369	-21.40009	-6.29159
986	8.208	1063.44568	-175.38564	1372.38562	-37.90421	19.32801	1317.00293	-886.16931	127.98441	1296.12170	180.21704	168.32971	-8.99376	599.05402	-201.39107	43.29931	-1060.71960	337.04355	69.81389	-676.25024	-20.73429	-6.16003
987	8.217	1060.01807	-176.48805	1378.13623	-38.88987	20.28962	1315.71704	-886.67389	127.13840	1296.56995	167.57053	168.88887	-9.30299	624.09076	-204.20616	40.91145	-1034.65320	333.85248	69.33482	-688.39331	-19.42676	-6.16018
988	8.225	1056.65234	-177.82251	1384.14465	-39.80499	20.88260	1314.34619	-886.85547	125.99457	1297.37720	155.63432	170.28801	-9.66301	646.50006	-206.94946	38.86752	-1008.36926	328.84506	69.15024	-700.52075	-18.67996	-6.22815
989	8.233	1053.07141	-178.99840	1390.12036	-41.29159	21.29561	1313.28308	-886.23676	125.00066	1297.89111	142.93039	170.88707	-9.52441	665.45721	-209.87625	37.08215	-980.10907	321.88461	69.19969	-712.45184	-17.90341	-6.30334
990	8.242	1049.39124	-180.32924	1396.08264	-42.72918	21.95572	1311.60022	-887.37952	122.66602	1299.48950	130.98651	171.70039	-9.36141	681.82086	-209.82669	34.76962	-949.96442	314.13663	68.08736	-724.84821	-16.98099	-6.22180
991	8.250	1045.83813	-181.12267	1402.03894	-43.89712	23.09854	1310.56384	-886.82196	121.54957	1300.02429	118.49943	172.92422	-9.23851	693.21674	-210.21906	31.18354	-918.47693	305.00571	66.57426	-737.06226	-16.25931	-6.26284
992	8.258	1042.15186	-182.15181	1407.94287	-45.39258	22.98191	1309.42444	-886.95996	119.93674	1302.00391	106.17297	173.45105	-9.22295	699.17316	-209.91331	26.91800	-885.35724	295.28552	66.17850	-749.41919	-15.23259	-6.53242
993	8.267	1038.46716	-183.08656	1413.78455	-47.12077	22.79720	1307.95947	-886.58026	119.29146	1303.58093	94.25211	174.05420	-9.48934	701.04523	-208.47273	21.50625	-851.73956	284.91284	66.99252	-761.79016	-13.95929	-6.53761
994	8.275	1035.05798	-184.00502	1419.26196	-47.85216	22.86706	1306.94592	-886.33636	119.22505	1305.44434	81.13564	175.24506	-9.31353	696.97101	-208.73293	17.13495	-819.79236	275.93323	71.45863	-774.36255	-13.51609	-6.44324
995	8.283	1031.56116	-185.41191	1424.65955	-48.69287	21.97824	1305.88367	-885.93762	119.41815	1307.35754	68.97198	175.47145	-9.60574	693.06683	-204.86366	10.88828	-790.32220	267.96658	76.68933	-786.65302	-13.06268	-6.07811
996	8.292	1028.27686	-185.98914	1429.61218	-49.29560	21.48783	1305.58716	-884.90857	120.81219	1309.01794	56.35421	177.26755	-9.60666	683.06604	-204.22681	6.12675	-762.53265	261.23810	81.79902	-799.42072	-11.87625	-6.06738
997	8.300	1025.35681	-186.86713	1434.29199	-49.53757	20.76064	1305.60120	-884.51520	121.74104	1311.11719	43.17887	177.16702	-9.38371	671.36542	-201.90059	1.17819	-735.87506	253.98805	84.98488	-812.26764	-10.80357	-6.24259
998	8.308	1022.85815	-187.68619	1438.55872	-49.12038	19.82685	1305.79736	-884.31488	122.25451	1313.15137	31.40365	178.86868	-9.04853	658.06128	-201.52382	1.21450	-709.75073	246.22649	87.41969	-824.57465	-9.84504	-6.16695
999	8.317	1020.67133	-188.21336	1442.42310	-48.69101	18.06186	1306.29333	-883.88611	122.46095	1315.23694	17.99586	179.49786	-9.31760	645.83978	-200.44359	0.57166	-684.65594	238.74535	88.36977	-837.25836	-8.91126	-5.99754
1000	8.325	1018.91119	-189.56200	1445.53955	-47.92803	16.49191	1307.45435	-883.51801	123.65202	1317.46301	5.46688	180.06879	-9.14255	632.60553	-200.13847	0.32577	-661.14838	231.44571	87.83170	-849.66974	-9.54059	-5.34753
1001	8.333	1017.39532	-189.79996	1448.54333	-47.09616	15.19086	1308.69629	-882.58838	123.00304	1318.89636	-6.96751	180.95685	-9.44605	620.34589	-198.92836	-0.12105	-639.22656	225.76381	86.68375	-862.27454	-8.32055	-5.56736
1002	8.342	1016.60388	-190.63924	1450.84387	-46.20998	13.68012	1310.57471	-881.57196	123.78482	1320.82654	-19.90925	181.77608	-8.85598	608.33069	-197.11746	-0.39890	-616.96985	221.08115	85.18202	-875.12689	-7.21322	-5.65826
1003	8.350	1016.29541	-191.40033	1452.43677	-45.51132	11.81211	1312.50879	-880.60712	124.27019	1322.65918	-32.07542	183.04282	-8.59714	593.95526	-198.21922	0.21161	-594.52917	217.07239	83.37587	-888.07092	-6.71874	-5.21611
1004	8.358	1016.42114	-192.15193	1453.59607	-44.52348	9.93899	1314.34705	-880.29510	122.71072	1324.36487	-44.16838	183.94899	-8.43771	581.55579	-197.20708	-0.00983	-572.29071	214.44363	81.52626	-900.61322	-6.16435	-5.51851
1005	8.367	1017.00647	-192.68512	1454.05103	-43.59557	9.20931	1316.52112	-879.97125	121.84516	1325.96912	-54.86766	185.24725	-6.85858	568.68762	-195.84209	-0.54772	-550.68402	213.03947	79.33850	-914.09418	-4.40070	-5.39357
1006	8.375	1017.85193	-193.23047	1453.84656	-42.61064	7.96209	1318.69116	-879.59668	120.46739	1327.34729	-64.71295	186.49825	-4.43635	556.03790	-195.15208	-0.47472	-529.66620	212.89662	76.77126	-926.67816	-3.38152	-5.57365
1007	8.383	1019.08136	-193.47894	1453.04456	-41.67191	7.59443	1320.81848	-880.01526	119.03816	1328.71399	-73.32782	187.83971	-0.68563	542.68732	-195.06841	-0.32199	-510.46860	214.14169	73.84509	-939.45416	-2.79871	-5.17267
1008	8.392	1020.39679	-193.93025	1451.64465	-41.17316	7.02955	1322.85706	-880.45990	118.10883	1329.68091	-79.48772	188.93504	3.88034	529.81641	-193.91722	-0.75275	-492.28812	216.15323	69.40446	-952.00995	-2.75602	-4.75542
1009	8.400	1022.21460	-194.63914	1449.78027	-40.11483	7.74869	1325.09045	-881.68811	117.01204	1330.75720	-81.88715	190.30664	10.22841	517.62122	-192.95462	-0.59097	-475.63995	218.17488	63.81094	-964.55579	-0.88795	-5.66558
1010	8.408	1024.21094	-195.12439	1447.30322	-39.75647	7.47383	1327.01306	-883.12433	115.89854	1331.28442	-80.46358	192.11812	17.61476	504.97357	-192.62012	-0.97612	-460.51086	221.06201	57.69875	-977.31140	-1.52172	-4.81245
1011	8.417	1026.21289	-195.96837	1444.18787	-39.61024	7.92879	1328.51819	-884.43152	114.36378	1331.51001	-76.54946	193.87314	26.51450	492.16489	-191.42502	-0.49577	-447.06531	223.83653	51.10665	-990.39252	0.30608	-4.90416
1012	8.425	1028.68506	-196.47650	1440.40015	-39.13343	9.10949	1329.92188	-885.73480	113.24572	1331.38269	-72.31445	194.65279	37.90971	479.56549	-191.23181	-0.62997	-435.81613	226.70073	44.01455	-1002.80103	0.83876	-4.20367
1013	8.433	1031.31299	-197.22652	1435.95935	-39.08688	9.97812	1330.97009	-886.92914	113.16176	1331.01624	-58.86738	197.78770	53.78610	466.94492	-190.62311	-0.89993	-426.58743	229.47400	36.79110	-1015.63281	1.50317	-4.58216
1014	8.442	1034.26501	-197.60497	1430.99683	-39.34499	10.75014	1331.59900	-888.15967	112.21814	1330.00256	-38.35030	200.28171	70.49628	454.39243	-189.04697	-1.51183	-420.35019	232.06859	29.74960	-1028.05054	2.32589	-5.06640
1015	8.450	1037.41809	-198.21420	1425.65991	-39.88053	12.26139	1332.04456	-889.73267	111.24220	1328.72766	-14.18941	203.93019	84.52249	441.58643	-188.72836	-1.42263	-416.17892	234.37685	24.01711	-1040.84290	2.94608	-5.39084
1016	8.458	1040.81091	-198.84018	1419.69153	-40.42527	13.37166	1332.67407	-890.72284	110.51596	1327.11169	10.08096	206.74547	93.91341	429.26617	-188.08582	-1.58683	-414.81332	235.69035	18.57611	-1053.56458	3.52048	-5.47563
1017	8.467	1044.30701	-199.33267	1413.19189	-41.00746	14.63425	1332.76501	-891.65417	109.85484	1325.06775	35.46109	207.30496	97.26392	416.56497	-187.56367	-1.17296	-416.53180	237.17091	13.94150	-1065.94226	4.22103	-4.92846
1018	8.475	1048.07031	-199.78642	1406.38782	-41.87465	16.01780	1332.92480	-892.54755	109.52604	1323.17432	60.91119	206.35339	98.22845	403.79916	-186.40523	-1.55286	-422.33682	237.80019	8.68038	-1078.19714	5.53397	-5.21745
1019	8.483	1052.05103	-200.24629	1399.08069	-42.75810	17.77884	1332.88696	-893.13318	110.23413	1319.79578	86.78522	203.47076	97.60990	391.23434	-185.49347	-1.56299	-432.42218	239.23238	3.53929	-1090.77576	4.36133	-4.37320
1020	8.492	1055.79077	-200.27080	1391.49390	-43.67065	18.43169	1332.64636	-893.87878	108.34969	1318.38989	112.81511	200.13577	96.44425	378.81018	-185.00383	-1.69901	-444.14130	239.68774	2.94100	-1103.69482	6.88167	-4.98706
1021	8.500	1059.85938	-200.90236	1383.62878	-44.15744	20.37201	1332.33533	-893.93274	108.35115	1315.76807	140.08862	195.43571	95.59161	366.06781	-184.07047	-1.69205	-456.81927	240.15315	2.98273	-1116.68542	6.68181	-4.56303
1022	8.508	1063.52734	-201.10735	1375.52527	-45.09936	22.34291	1331.86096	-893.93042	108.49617	1313.30090	167.49828	190.74796	95.00882	353.70944	-183.38950	-1.81373	-469.63550	241.25862	3.20031	-1128.29736	8.32109	-5.30843
1023	8.517	1067.18762	-201.18796	1366.99365	-45.53883	23.10316	1331.41162	-893.66443	108.75967	1310.80847	195.40067	185.09308	93.98541	340.92557	-182.64771	-1.68954	-482.26590	242.41258	2.92079	-1141.10620	9.40207	-4.71795
1024	8.525	1070.65857	-200.93759	1358.62268	-46.03592	23.18949	1330.88477	-892.20776	110.48476	1308.09387	223.62454	178.72902	92.02943	328.90533	-181.48604	-2.07596	-495.04709	243.35220	2.30798	-1152.46973	7.67564	-4.10061
1025	8.533	1073.56775	-200.70766	1350.35156	-46.12452	24.08643	1329.84167	-891.75787	110.86879	1306.12488	252.71144	170.70842	88.98611	316.52835	-180.40672	-1.95669	-507.95071	244.36047	2.06715	-1164.79895	8.18031	-3.02988
1026	8.542	1076.12341	-199.87228	1342.35242	-46.34866	24.67382	1329.20886	-891.17377	112.11632	1304.52734	281.21475	163.55836	86.10931	304.16135	-179.42787	-1.83052	-520.65668	245.64146	1.51224	-1174.64624	8.06607	-2.66941
1027	8.550	1078.11487	-198.82089	1335.05212	-46.49611	25.87151	1328.38831	-890.40436	113.16640	1303.54016	309.87109	154.84570	82.30877	291.84933	-178.71301	-2.05923	-533.14807	246.80270	0.70646	-1184.19055	8.23755	-1.26064
1028	8.558	1079.51758	-198.06688	1328.39856	-46.64192	26.35742	1327.68921	-889.16229	114.97315	1302.91382	339.58838	146.17630	78.57963	279.54794	-177.85980	-2.10454	-545.70526	247.88634	0.44431	-1194.50439	7.87219	0.96367
1029	8.567	1080.66418	-196.64987	1322.63110	-46.70965	26.20497	1326.81934	-888.10956	116.53498	1302.63086	369.35333	138.03738	74.84651	267.18088	-176.71512	-2.45942	-557.76831	248.74565	0.26581	-1204.23108	9.14535	2.91887
1030	8.575	1081.27979	-194.99626	1317.70996	-46.24822	26.20298	1325.66479	-887.12683	117.02762	1302.91833	398.92609	131.13159	71.28038	255.11461	-175.93425	-2.05269	-569.92511	250.29340	0.47532	-1211.85925	8.81747	5.75394
1031	8.583	1081.43579	-194.17416	1313.58411	-45.74016	26.22171	1324.70215	-885.96912	117.84224	1303.59668	428.21573	125.16622	67.97733	243.06990	-174.72864	-2.17754	-582.16602	251.14906	0.39329	-1218.57361	6.47980	9.44887
1032	8.592	1081.59265	-192.17354	1310.45898	-44.96634	25.78459	1323.18811	-885.19794	117.46587	1304.38562	459.65265	117.03527	63.84999	230.50677	-173.60754	-2.48035	-594.54120	252.04314	0.24742	-1224.16931	6.66676	12.49444
1033	8.600	1081.06384	-190.30666	1308.17236	-44.17247	25.37313	1322.10449	-884.33789	117.34779	1305.56506	491.41705	110.21051	59.60887	218.35234	-172.67256	-2.28612	-606.72363	253.00021	-0.16984	-1227.74609	5.95949	16.59068
1034	8.608	1080.42603	-188.58110	1306.73877	-43.27207	25.14211	1320.74646	-883.74219	116.95942	1306.36865	523.48468	104.99677	55.53059	206.05742	-171.68916	-2.57813	-618.74371	253.99672	-0.23886	-1227.17517	0.83080	22.01550
1035	8.617	1079.51758	-186.77724	1305.94226	-42.27032	24.43715	1319.58142	-883.02539	116.44762	1307.40869	555.27069	100.43742	51.95219	193.64113	-170.63103	-2.49581	-631.22528	255.20110	-0.34278	-1225.46802	-2.02207	28.59764
1036	8.625	1078.52161	-185.14084	1306.11182	-40.79398	22.59679	1318.14648	-882.72070	115.80036	1308.32361	587.09882	98.44901	49.73426	181.29633	-169.68228	-2.67259	-643.48230	256.36316	-0.19998	-1222.31946	-8.83947	41.15654
1037	8.633	1077.26965	-183.18799	1306.77954	-39.46572	21.14840	1317.15637	-882.16699	115.12412	1309.03308	617.92780	96.64536	48.20615	168.81267	-169.22316	-2.52848	-655.53723	256.76462	-0.45585	-1212.52844	-14.72960	54.63874
1038	8.642	1075.98572	-181.28632	1308.12598	-38.04640	20.10579	1316.23071	-882.03021	114.58453	1309.82935	647.37787	94.89633	46.69342	156.72206	-167.93031	-2.68105	-667.84949	257.87296	-0.58528	-1200.28052	-17.59139	66.78295
1039	8.650	1074.65588	-179.47690	1310.17188	-36.39145	17.98698	1315.34058	-881.56317	114.04502	1310.63916	674.53168	94.96688	46.16452	143.98358	-166.93082	-2.77002	-680.28326	259.11215	-0.48064	-1187.20483	-18.88342	74.27980
1040	8.658	1073.27136	-178.01840	1312.46631	-35.18908	16.41710	1314.64624	-881.44470	113.60944	1311.37219	698.53943	93.75517	44.15224	131.89705	-165.88121	-2.86376	-692.36438	259.63211	-0.36170	-1168.52881	-18.30198	78.21612
1041	8.667	1071.78479	-176.35510	1315.32214	-34.68140	15.11545	1314.02966	-881.57965	113.66070	1312.61646	720.07184	92.24758	40.73557	119.47515	-165.34503	-2.69013	-704.75110	260.39191	-0.61750	-1147.33691	-18.49313	80.53725
1042	8.675	1070.25049	-174.14554	1318.60071	-33.71177	12.95711	1313.35669	-881.58276	113.66822	1313.78589	736.97827	90.73140	36.72655	106.96498	-164.74330	-2.69101	-717.43695	261.59546	-0.27034	-1122.92249	-17.04621	81.73534
1043	8.683	1068.99084	-172.82500	1322.24158	-33.70093	10.58881	1312.30115	-881.34808	114.25616	1315.13538	748.63525	90.59421	32.64769	94.36870	-163.39255	-2.87951	-729.69513	262.05350	-0.43964	-1096.80676	-16.48203	81.19368
1044	8.692	1067.44385	-170.75191	1326.11133	-33.66731	9.56502	1311.49768	-881.18365	115.23810	1316.00061	755.92188	92.22807	27.22087	82.02370	-162.43428	-2.97663	-742.23163	263.19894	-0.28658	-1068.01038	-15.88457	80.20307
1045	8.700	1065.95972	-169.29140	1330.19629	-33.93154	8.46815	1310.78064	-880.64453	116.56789	1317.61694	757.33063	92.97993	20.53258	69.68435	-161.77895	-2.78745	-754.77545	264.26196	-0.12707	-1035.78467	-14.52610	78.27066
1046	8.708	1064.57642	-167.57878	1334.48657	-34.25545	7.09273	1309.91138	-880.19550	117.59010	1319.02466	754.75861	95.93616	13.59932	56.98280	-160.53546	-3.23541	-767.28485	264.67929	-0.09176	-1002.77832	-12.42212	76.67811
1047	8.717	1063.04553	-165.94255	1338.54980	-34.72843	6.72134	1308.78027	-880.17566	118.36198	1320.29517	747.61072	99.51468	6.53031	44.27671	-159.89107	-2.93749	-779.86664	265.63770	-0.03040	-967.10217	-12.20409	76.08202
1048	8.725	1061.79370	-164.04848	1342.90869	-35.16206	6.08518	1307.80615	-879.71332	118.76821	1321.79492	736.89453	103.89904	-2.69229	31.91641	-159.14125	-2.69351	-792.55377	266.31494	-0.20101	-931.52136	-11.38840	75.86629
1049	8.733	1060.54382	-162.40424	1346.98706	-35.47589	7.32851	1306.64124	-878.98761	119.60637	1323.40454	723.93774	104.09426	-6.22711	19.47359	-158.00133	-2.86819	-805.17267	267.30295	0.03477	-894.25122	-10.27369	76.75746
1050	8.742	1059.43262	-160.61900	1351.02661	-35.81112	8.34390	1306.08789	-878.38287	119.91129	1325.00488	710.31464	105.87402	-5.34656	6.67619	-157.01909	-2.89228	-817.97156	268.49475	0.25280	-857.92731	-9.93217	77.68394
1051	8.750	1058.62805	-159.12634	1354.86328	-35.98714	9.38677	1305.90686	-877.68915	119.98552	1326.33337	697.26617	105.77394	-5.78685	-6.13793	-156.43088	-2.93750	-830.48071	269.40686	0.31429	-821.77917	-9.91656	79.76001
1052	8.758	1058.05884	-157.70152	1358.28528	-36.18621	10.65051	1306.30444	-876.98901	120.07130	1327.84290	683.77802	106.56261	-6.01526	-18.80784	-155.45184	-2.70178	-843.42371	270.07761	0.25520	-787.89661	-10.67859	83.10306
1053	8.767	1057.91016	-156.39479	1361.51514	-36.06877	12.50620	1307.41077	-876.03766	120.33236	1329.38562	671.76294	107.61378	-5.84627	-31.48950	-154.42628	-2.79694	-855.90472	271.15012	0.34521	-755.37231	-12.28059	86.70555
1054	8.775	1057.91931	-155.27078	1364.44006	-36.13982	13.99477	1308.57275	-874.97455	120.17589	1331.01831	659.46545	110.13577	-6.30340	-43.99924	-153.51653	-2.32190	-868.88031	272.05872	0.34109	-723.94452	-13.45898	89.45638
1055	8.783	1058.54419	-154.39374	1366.79895	-35.69522	15.88816	1310.07397	-874.10260	119.82419	1332.52344	646.49054	110.27309	-6.60234	-56.80372	-152.94907	-2.04714	-880.30231	275.98831	1.61499	-694.44611	-13.93073	90.55143
1056	8.792	1059.19519	-153.64728	1368.85156	-35.69970	16.48510	1311.60742	-873.08087	119.91462	1333.95361	633.96979	111.26942	-6.77284	-68.82751	-152.24423	-2.11617	-894.27948	274.27789	0.90033	-667.83081	-15.18903	90.26999
1057	8.800	1060.08801	-152.91499	1370.47339	-35.50884	17.91334	1313.68774	-872.66650	119.59635	1334.84277	621.57068	111.98194	-7.03332	-80.36065	-151.70866	-1.65083	-906.96698	274.87384	1.00625	-642.95776	-16.16813	88.46522
1058	8.808	1061.24280	-152.33615	1371.29712	-35.26576	19.58243	1316.00854	-872.34619	118.99403	1335.88782	608.09070	112.29562	-7.36047	-90.47253	-151.40601	-0.33027	-919.71075	275.74146	0.86262	-619.16614	-18.21351	86.35281
1059	8.817	1062.69189	-151.54308	1371.93494	-35.10175	20.01216	1317.82495	-872.64270	119.27020	1336.80823	596.71228	113.95435	-6.79959	-99.10873	-151.72044	2.23297	-932.18579	276.59290	0.94843	-595.62207	-20.87322	83.37875
1060	8.825	1064.10999	-150.96634	1372.07654	-35.00248	20.55995	1319.63574	-873.99542	119.22275	1337.43298	583.11023	114.94572	-7.29037	-105.91497	-152.39082	6.14836	-944.91315	277.63470	0.78927	-571.26416	-24.79112	80.32771
1061	8.833	1065.73633	-150.50517	1371.50244	-34.75595	20.48191	1321.65491	-873.79407	120.59689	1336.56274	570.49609	115.89865	-6.96445	-109.66367	-153.09084	11.08860	-957.86932	277.19000	0.18477	-547.56464	-28.87215	76.65623
1062	8.842	1067.28418	-150.13390	1370.59167	-34.44764	20.09582	1323.39392	-874.85718	120.65410	1336.66736	558.42401	117.34798	-6.68571	-110.26530	-154.52930	16.06348	-969.84277	279.83261	1.20734	-524.53497	-34.13518	73.46587
1063	8.850	1069.20715	-149.89359	1369.14929	-34.46882	19.40797	1325.24597	-876.50079	121.56322	1336.57495	545.82983	118.10835	-7.08939	-110.46698	-157.10020	21.70348	-982.31683	280.79712	1.35541	-503.36273	-39.47459	68.97173
1064	8.858	1070.87231	-149.59854	1367.02991	-34.65993	18.75345	1326.16943	-878.58429	121.79250	1336.00403	532.92163	118.87961	-7.31225	-109.67229	-160.42102	30.19180	-994.86761	281.82550	1.27243	-485.24054	-43.99116	63.52887
1065	8.867	1072.97388	-149.42677	1364.47351	-34.80919	17.95316	1327.20789	-880.02991	122.96761	1335.12134	520.99451	120.39890	-7.06378	-103.54291	-165.98616	44.07461	-1007.27893	282.75214	1.15508	-470.16339	-48.12833	56.19507
1066	8.875	1075.00195	-149.17963	1361.49072	-35.47072	17.09937	1327.79968	-881.70801	124.55679	1333.88477	508.52841	121.86397	-7.21790	-89.93236	-172.16673	59.33866	-1019.71545	284.18643	1.14970	-457.89368	-52.29018	48.36788
1067	8.883	1077.29651	-148.75580	1358.06995	-36.31241	15.90810	1328.39258	-883.88763	124.80946	1332.20972	494.89642	122.59641	-7.91280	-71.76006	-180.39255	73.24660	-1032.10315	285.00812	1.02831	-448.94922	-55.25275	39.93936
1068	8.892	1079.60437	-149.05933	1354.06665	-37.22169	14.85082	1328.71912	-885.01990	126.71007	1330.20215	483.77145	123.57102	-7.51518	-50.19670	-187.96822	82.72513	-1044.63452	286.11481	0.99350	-442.37189	-58.28864	31.80216
1069	8.900	1081.91028	-148.76988	1349.79639	-38.58752	13.65549	1329.08215	-886.97803	127.33118	1327.82446	470.48505	125.01754	-8.09114	-27.43196	-193.56207	87.01581	-1056.92273	287.29398	1.17673	-439.47217	-60.09182	23.85700
1070	8.908	1084.30359	-148.96399	1345.24463	-40.03910	12.68339	1329.21619	-888.22540	127.90504	1325.14636	458.27591	125.16608	-8.00068	-3.16175	-198.18198	89.09131	-1069.56299	287.92310	1.06712	-439.77371	-60.85229	16.81386
1071	8.917	1086.54944	-148.96463	1340.48340	-41.37814	11.18574	1329.14124	-888.82538	128.46654	1322.58044	446.05341	127.16152	-8.06961	21.81993	-202.23782	89.85699	-1081.92175	289.32645	1.34882	-444.03601	-60.16443	9.99058
1072	8.925	1088.76477	-149.04749	1335.81763	-42.77766	9.98067	1329.01953	-889.10962	128.39572	1319.59839	433.21408	127.61028	-8.09651	47.62042	-204.51918	90.15224	-1094.57117	290.11710	1.06229	-451.87189	-58.24344	2.96747
1073	8.933	1090.94861	-148.66620	1330.76624	-44.30892	8.36193	1328.95081	-890.15607	125.87531	1317.88464	420.64960	128.33296	-7.96289	74.32795	-206.26602	90.11909	-1106.78577	291.28967	1.11817	-460.51730	-54.83704	-1.80973
1074	8.942	1092.93542	-149.08722	1326.25647	-45.42200	6.69733	1328.70166	-889.71759	125.45277	1314.60022	408.47238	130.73067	-8.42241	101.74869	-208.30692	89.66904	-1119.28040	292.18100	1.39514	-470.45166	-53.33071	-2.79719
1075	8.950	1094.72900	-149.43547	1321.96326	-46.41489	4.88735	1328.56653	-889.94965	124.17130	1311.32336	396.18173	130.11867	-8.43072	129.52783	-209.00879	88.47353	-1131.59521	293.15567	1.41889	-484.27652	-52.17065	-3.11250
1076	8.958	1096.21838	-149.61511	1318.08313	-47.35051	3.74660	1328.37622	-889.61377	123.00917	1308.35400	382.93845	131.67490	-8.56207	158.00990	-210.25104	86.97367	-1144.07190	294.50293	1.28543	-497.30795	-51.11272	-3.34200
1077	8.967	1097.57666	-150.13348	1314.51880	-47.71655	2.54251	1327.77283	-888.32941	123.59314	1305.50745	371.21991	133.79332	-8.57913	186.31056	-209.65260	84.46787	-1155.93042	295.60645	1.64775	-509.25009	-49.88431	-3.67497
1078	8.975	1098.69995	-150.84627	1311.55786	-47.85947	1.51033	1327.40527	-888.27332	121.51993	1303.42700	358.48944	133.40047	-8.47282	215.63095	-208.57693	81.88520	-1167.38354	297.93149	2.29378	-521.93054	-49.30678	-3.63795
1079	8.983	1099.58105	-152.34872	1309.06213	-48.08328	0.32843	1326.46692	-887.80231	119.67701	1301.81995	345.82208	134.41675	-8.63069	244.96529	-208.22150	79.13784	-1177.40918	299.87354	4.02166	-534.15302	-48.45881	-4.01321
1080	8.992	1100.03406	-153.12872	1307.28601	-47.95665	-0.60897	1325.40540	-887.17291	117.47562	1300.81787	332.94653	134.09326	-9.36564	274.71487	-206.60349	75.91355	-1186.36108	301.67599	6.17637	-546.60596	-47.60283	-4.68102
1081	9.000	1100.08801	-153.82045	1306.06445	-47.62007	-0.56441	1324.81860	-886.18250	115.08777	1300.12158	321.05646	136.47124	-9.09945	304.34299	-205.58597	72.73454	-1194.30127	304.23492	8.34102	-558.64844	-47.12914	-4.88052
1082	9.008	1099.71533	-154.83624	1305.68835	-47.12392	-0.89770	1323.60681	-885.16913	113.55192	1299.95923	308.39929	137.14676	-9.26855	334.53952	-205.25824	69.51793	-1200.29932	306.98300	10.90694	-570.92786	-46.43025	-5.01705
1083	9.017	1099.19678	-155.60573	1306.10168	-46.83668	-2.05577	1322.93872	-884.15356	112.15804	1300.03833	296.68301	137.98837	-9.19483	364.39206	-204.12596	66.23288	-1206.12024	308.55115	13.47972	-583.72498	-46.17315	-5.10811
1084	9.025	1098.12329	-157.27525	1307.29382	-46.36955	-2.12331	1321.48889	-883.13770	112.00416	1300.34570	283.99261	139.78719	-8.49364	395.17395	-205.67677	63.03375	-1209.46826	310.11703	16.73461	-595.78168	-44.66981	-5.62688
1085	9.033	1096.71753	-158.51418	1308.98474	-45.61623	-2.61605	1320.44580	-882.97852	112.56329	1301.65540	272.58899	141.03458	-8.59137	426.30319	-206.71806	59.86375	-1209.35632	310.42551	19.64786	-608.44708	-45.02538	-5.52022
1086	9.042	1095.01379	-160.05006	1311.28137	-45.02512	-3.37695	1319.22473	-882.37225	112.32938	1301.86340	259.79984	140.84801	-8.81954	457.40900	-207.35014	55.66936	-1203.67078	314.95953	22.34049	-620.44849	-44.19939	-5.55212
1087	9.050	1093.00342	-160.96236	1314.21851	-44.30973	-3.60831	1317.87402	-881.93127	113.05418	1302.07202	246.91115	138.28218	-9.93174	488.49237	-208.64021	51.92153	-1198.05042	319.33951	25.86414	-632.59521	-43.45934	-5.78578
1088	9.058	1090.82104	-162.64932	1317.69067	-43.70219	-3.75926	1316.66467	-881.80273	114.04192	1302.22900	235.17528	142.43881	-8.36172	519.32666	-209.92168	48.43590	-1191.31909	324.19977	37.98140	-644.77753	-42.57287	-6.12751
1089	9.067	1088.45935	-163.70325	1321.57983	-42.60159	-3.03633	1315.59985	-881.91809	115.01343	1302.24585	221.88512	141.12711	-9.59898	549.50592	-213.22707	45.71435	-1179.52527	332.32181	53.03854	-657.29938	-41.99485	-6.30142
1090	9.075	1085.80444	-165.08510	1325.99231	-42.03423	-2.80270	1314.40405	-882.05573	115.75084	1302.45593	209.63596	142.83398	-9.36702	578.69775	-215.56877	43.03130	-1163.82739	336.49261	66.99441	-669.29962	-41.17649	-6.19181
1091	9.083	1083.20935	-166.12505	1330.66260	-41.95454	-2.76430	1313.52856	-882.53638	116.26798	1302.48877	197.72157	143.17654	-9.28566	606.24927	-219.02847	41.60929	-1147.31421	335.82571	72.53955	-681.77045	-40.57519	-6.40474
1092	9.092	1080.26343	-167.65030	1335.77039	-41.87255	-2.45989	1312.39978	-882.81378	115.56985	1301.86926	184.91136	144.53729	-9.02993	630.70435	-221.95233	39.82119	-1130.40857	333.07205	73.65255	-694.19312	-39.85192	-6.12733
1093	9.100	1077.14392	-168.96921	1341.45203	-42.05359	-1.98590	1311.28491	-883.35901	115.29940	1302.09375	172.33205	144.44356	-9.63121	652.37158	-223.45580	37.22847	-1109.25598	327.18896	71.68276	-706.74725	-38.62556	-6.16706
1094	9.108	1073.98816	-170.15500	1347.04297	-42.76285	-1.80361	1310.26367	-883.97076	113.92063	1302.69238	159.98613	146.06773	-9.23180	670.98077	-223.33217	32.73359	-1084.63855	320.75974	70.29814	-719.02545	-37.58817	-6.31945
1095	9.117	1070.48914	-171.91565	1353.10266	-43.42536	-0.56971	1309.18042	-884.55878	111.63689	1303.30859	147.44081	146.36864	-9.57048	685.32672	-222.99481	29.06687	-1058.09839	315.47714	69.58839	-731.51947	-36.97064	-6.43822
1096	9.125	1067.20007	-172.72379	1359.09204	-44.32351	0.33573	1308.27869	-884.25275	111.12361	1304.25146	135.09586	147.57027	-9.26917	695.74744	-222.26430	25.53393	-1031.40845	308.38638	69.25758	-743.68030	-35.43518	-6.36674
1097	9.133	1063.72522	-173.60478	1365.21912	-45.14705	1.65207	1307.23547	-885.63556	108.79309	1305.38037	122.73479	148.55296	-9.35679	702.37146	-219.65240	20.59456	-1002.70984	300.55051	69.38240	-756.14514	-34.72369	-6.47452
1098	9.142	1060.22522	-173.93472	1371.36279	-46.05811	1.90401	1305.98938	-886.36469	105.58862	1306.67529	110.18296	149.58270	-9.24190	704.49927	-218.20535	16.10671	-971.85242	291.57697	69.20578	-769.07153	-33.71691	-6.40036
1099	9.150	1056.74292	-174.97830	1377.25647	-47.11984	2.09719	1304.96619	-886.52130	102.70062	1307.49524	97.94550	149.97974	-9.17124	703.67346	-216.02209	11.22935	-939.50958	281.92972	68.16225	-781.76971	-33.16342	-6.24633
1100	9.158	1053.34363	-175.90152	1383.30200	-48.10518	2.63900	1303.62695	-886.75983	101.28348	1308.85779	85.05329	150.87482	-9.29485	699.42462	-213.77995	6.25460	-905.38934	271.55444	67.66783	-794.27228	-32.13352	-6.11113
1101	9.167	1050.17090	-175.87787	1388.81873	-48.53320	2.57526	1302.96472	-886.05188	100.68920	1309.97778	72.72514	152.06015	-9.49129	690.54376	-211.73599	2.18360	-870.14429	260.64859	67.89005	-806.29694	-32.13404	-5.83067
1102	9.175	1046.97705	-176.35045	1394.20068	-48.85451	2.39652	1302.53149	-886.01105	99.57427	1311.65576	60.35290	152.66107	-8.94666	678.16010	-210.96434	1.01080	-834.81335	250.28737	68.69971	-819.25208	-30.69254	-6.27331
1103	9.183	1044.18396	-176.86066	1399.51758	-48.89106	0.81476	1302.27026	-885.62146	99.16238	1313.47217	47.19918	153.73441	-9.22312	664.32172	-210.01131	0.61975	-800.78467	241.21397	73.68946	-832.08252	-29.46085	-6.10292
1104	9.192	1041.61694	-177.29636	1404.24292	-48.72786	-0.24204	1302.95728	-884.93085	98.78000	1315.27441	34.93618	155.13243	-9.03771	653.20264	-208.72209	-0.25377	-768.97668	233.57339	79.67001	-844.40161	-28.79761	-6.07738
1105	9.200	1039.80542	-177.15634	1408.66284	-48.49053	-1.20564	1303.65430	-884.29462	98.10249	1316.98352	21.70077	155.48753	-9.24099	640.45740	-208.10016	-0.28174	-739.68964	226.52191	84.60026	-857.23206	-27.56241	-5.93714
1106	9.208	1038.19177	-177.85861	1412.75818	-48.28032	-3.40222	1305.03064	-883.72003	97.68210	1318.91650	8.28824	155.36676	-9.44466	627.56537	-207.15076	0.04331	-712.36383	219.49658	86.95519	-869.48187	-27.40342	-5.75341
1107	9.217	1037.06750	-178.46605	1416.36340	-47.69736	-5.30349	1306.70251	-882.96356	97.36604	1320.51172	-3.17450	157.31081	-9.06350	615.46368	-206.40858	-0.56282	-685.62079	212.35802	88.05386	-881.25580	-26.77291	-6.03334
1108	9.225	1036.45313	-178.92442	1419.48584	-46.97747	-7.01371	1309.23242	-882.13147	97.25014	1322.30908	-16.13730	157.68047	-8.86994	601.23730	-206.70038	0.40446	-661.33173	205.91383	87.66970	-894.98413	-26.43530	-5.81886
1109	9.233	1036.43262	-178.83015	1422.22961	-46.63213	-8.88898	1311.56897	-881.64325	96.84811	1323.84448	-28.37929	159.34164	-8.53220	590.07892	-203.96594	-1.13209	-638.14197	200.16756	86.40015	-907.38373	-26.15207	-5.41615
1110	9.242	1036.66003	-179.03423	1424.50867	-46.18629	-11.01919	1313.95166	-881.06482	96.12660	1325.13257	-40.21946	159.55914	-8.12896	576.27527	-204.84705	-0.70200	-615.19092	195.24609	84.41416	-919.67920	-24.36732	-5.60249
1111	9.250	1037.19275	-178.93668	1426.35608	-45.86089	-12.59982	1316.22217	-880.74384	95.10268	1326.27930	-50.41309	160.84050	-6.65422	563.64178	-204.09129	-0.60936	-592.17590	191.05521	82.34203	-933.02704	-23.26705	-5.41496
1112	9.258	1038.26733	-178.27557	1427.41040	-45.40139	-13.99934	1318.55225	-880.54828	94.11359	1327.24597	-60.59726	161.88425	-4.52549	550.83679	-203.29893	-0.73732	-569.25549	187.91862	79.53603	-945.62775	-22.48877	-5.45574
1113	9.267	1039.47339	-178.18408	1428.18799	-45.13512	-15.53185	1320.88208	-880.60059	93.58082	1328.01355	-69.24892	163.70461	-0.78042	538.49921	-202.56638	-0.54923	-547.06458	185.91782	76.94008	-958.29102	-21.16472	-5.32041
1114	9.275	1040.81091	-178.07053	1428.39148	-44.63430	-16.21538	1323.09473	-880.78986	92.67397	1328.63025	-75.07921	164.61382	3.86227	525.49457	-201.42787	-0.79358	-525.05444	184.76559	73.86289	-971.41516	-21.06342	-4.81184
1115	9.283	1042.51331	-177.91451	1428.05579	-44.42471	-17.25680	1325.46960	-881.69141	91.13518	1328.90649	-78.40314	166.27226	9.73217	513.03204	-201.22992	-0.92632	-503.60458	184.43022	70.79824	-983.71100	-20.12336	-4.79540
1116	9.292	1044.33167	-177.74457	1426.93054	-44.30191	-17.20272	1327.33752	-882.35089	89.88431	1328.76306	-77.54324	166.74036	16.25151	500.67657	-200.03961	-0.89343	-483.26471	184.29153	67.29582	-996.07874	-18.61833	-5.24064
1117	9.300	1046.44275	-177.19833	1425.55225	-44.21480	-17.26855	1328.87927	-883.65912	88.26270	1328.54785	-76.70042	171.64914	25.36944	488.11050	-199.41982	-0.73147	-464.36514	184.18788	63.32632	-1008.77020	-18.49458	-4.92419
1118	9.308	1048.69946	-177.24387	1423.53589	-44.27612	-17.52769	1330.44006	-885.04620	87.28241	1327.89929	-73.19025	173.30771	37.11465	475.39148	-198.42708	-0.84264	-447.80289	184.15805	58.53544	-1021.23468	-17.44304	-5.25526
1119	9.317	1051.20691	-176.61108	1420.91248	-44.43409	-16.81378	1331.52966	-887.06134	85.61565	1327.06421	-59.76991	176.44429	53.49537	462.44312	-197.91214	-1.11213	-433.54620	183.98769	52.51089	-1033.70959	-17.58145	-4.69887
1120	9.325	1054.05786	-176.71846	1417.84009	-44.71227	-15.49129	1332.28931	-888.57031	84.13268	1325.79749	-40.15907	180.84195	69.92183	450.25821	-197.43869	-1.46860	-421.70679	184.42177	45.80738	-1045.77783	-18.01952	-4.85879
1121	9.333	1057.19141	-176.17102	1414.47583	-45.19699	-14.98211	1333.01990	-890.31799	82.92724	1324.23425	-18.68747	187.07004	85.65650	437.47705	-196.98003	-1.30501	-412.34729	184.84291	38.81219	-1059.41577	-15.97971	-5.19666
1122	9.342	1060.30090	-176.05769	1410.32202	-45.44901	-13.44732	1333.63501	-891.71222	81.51326	1322.25366	4.97788	190.60431	96.10989	424.68103	-196.20009	-1.30913	-405.63828	184.92097	31.51946	-1071.31274	-15.12185	-5.16843
1123	9.350	1063.74463	-175.68712	1406.00513	-46.22865	-12.99218	1334.15002	-893.10272	80.27515	1319.90332	29.46391	191.69438	101.58928	412.45068	-195.29915	-1.17409	-402.01306	184.87650	24.84664	-1083.60889	-14.06741	-5.39087
1124	9.358	1067.39038	-175.49220	1401.10132	-47.00002	-12.38286	1334.03552	-894.28979	78.62811	1317.30188	54.25511	191.93634	104.39342	399.71207	-194.21167	-1.32498	-401.53799	184.11108	19.20916	-1096.76709	-13.77893	-5.48727
1125	9.367	1070.94604	-175.03983	1395.89063	-47.60522	-10.83168	1334.26050	-895.19360	77.36333	1314.59229	79.62830	190.98239	105.83829	387.43893	-193.52814	-1.55169	-405.12686	183.00600	13.79336	-1108.69519	-12.88614	-5.39801
1126	9.375	1074.67480	-174.43909	1390.28064	-48.26982	-9.76338	1334.11584	-895.96735	76.18861	1311.79761	105.24330	188.15578	106.23035	374.83353	-192.45731	-1.66663	-413.32532	182.44145	8.01467	-1121.46143	-11.69680	-5.71600
1127	9.383	1078.16809	-174.84219	1384.57007	-48.96384	-8.59749	1334.08447	-896.21375	75.66771	1308.66455	131.25221	184.89197	107.39925	362.41394	-191.58258	-1.90062	-423.16165	182.84087	2.55916	-1133.74341	-12.46539	-5.02655
1128	9.392	1081.58801	-173.76466	1378.57080	-49.49804	-7.95151	1334.06506	-896.25916	75.11990	1305.59839	157.87056	181.67650	108.10065	349.82718	-191.28661	-1.82201	-434.47537	182.77075	3.04477	-1147.10791	-10.90430	-5.34472
1129	9.400	1084.93225	-173.43341	1372.44360	-49.70163	-7.32607	1333.95239	-896.41742	74.67845	1302.56189	184.45355	176.75006	108.01257	337.26016	-190.09897	-2.13411	-447.45459	182.79372	3.78399	-1159.25232	-9.76279	-5.58898
1130	9.408	1087.93323	-173.11684	1366.39905	-49.94650	-6.81000	1333.19348	-896.14612	74.63678	1299.74597	211.49312	170.18163	107.18578	324.76743	-189.56139	-1.84199	-461.39993	184.06853	4.59827	-1172.26282	-9.41060	-4.85144
1131	9.417	1090.73169	-172.07877	1360.41174	-49.87507	-6.52400	1332.79041	-895.71625	74.29505	1297.45386	238.78886	163.24207	105.30087	312.11844	-188.18538	-2.17039	-475.00641	185.23335	5.07637	-1184.04639	-8.83532	-5.01520
1132	9.425	1093.07483	-171.58051	1354.43933	-49.65837	-6.17833	1332.21228	-895.05566	74.59556	1295.49573	266.36322	155.84261	103.23717	299.66592	-187.55658	-1.79119	-488.68768	186.11655	4.57112	-1195.94299	-8.03763	-4.93646
1133	9.433	1094.99402	-170.74359	1348.93384	-49.33313	-6.15879	1331.48828	-894.04816	75.05678	1294.18945	294.09204	148.15132	99.55804	287.43787	-187.11507	-1.79717	-501.21375	187.51543	3.81534	-1207.19495	-8.12981	-3.95881
1134	9.442	1096.69617	-169.77072	1343.74744	-48.69566	-5.45755	1330.66296	-892.66870	75.93038	1293.37085	321.99643	139.95824	96.32909	275.22336	-186.16110	-2.09296	-513.22662	188.79396	2.63596	-1217.55469	-8.13799	-3.36548
1135	9.450	1097.79956	-168.85367	1339.16418	-48.05111	-5.97379	1329.97327	-891.31342	76.81985	1292.69824	350.50275	132.11505	92.36183	262.71628	-185.06650	-2.25532	-525.13519	190.08887	1.64341	-1226.68750	-10.46043	-0.85499
1136	9.458	1098.69824	-167.70120	1335.27002	-47.43579	-6.30567	1329.06409	-889.76624	77.84866	1292.92249	379.57013	123.40733	87.99742	250.43494	-184.27635	-2.24681	-536.72156	191.29079	0.30359	-1236.66089	-9.14425	0.95662
1137	9.467	1097.74500	-161.34686	1330.83630	-46.45605	-6.36201	1328.26807	-888.67743	77.59695	1293.32544	407.97244	115.60283	83.77246	238.32159	-182.99603	-2.17468	-548.40417	191.97926	0.16222	-1243.78552	-10.60919	3.91037
1138	9.475	1097.67224	-159.64096	1328.10767	-45.43640	-6.41635	1327.13550	-887.23602	77.90468	1293.99182	437.26657	107.18037	78.70500	226.13416	-181.47311	-2.47476	-560.11774	192.83899	0.35125	-1252.63965	-9.88095	6.55093
1139	9.483	1097.27759	-157.17406	1326.35083	-44.48214	-8.08408	1326.10559	-885.98535	77.14813	1295.30139	466.77805	100.43579	74.00781	213.63416	-180.88252	-2.19101	-571.81238	193.85706	0.11781	-1260.01855	-9.18119	8.47068
1140	9.492	1096.35315	-155.43460	1325.17444	-42.89701	-8.78591	1324.48743	-885.12793	76.22672	1296.56555	496.11337	93.72461	69.28481	201.55980	-179.41881	-2.77745	-583.86731	194.88600	0.10094	-1262.42090	-12.65296	13.41911
1141	9.500	1095.26489	-153.42584	1324.66797	-41.37203	-9.43069	1323.55640	-884.57397	75.74023	1297.51343	525.73260	88.94063	64.64392	188.91922	-178.77081	-2.70236	-596.00433	195.93828	-0.15292	-1264.24194	-14.76295	16.77019
1142	9.508	1094.07764	-151.26360	1324.81519	-39.87081	-10.32816	1321.98572	-884.85413	75.12664	1300.21265	556.15814	83.24959	58.22973	176.55093	-178.08612	-2.49571	-608.12146	196.93620	-0.32452	-1265.10620	-20.69267	23.59793
1143	9.517	1092.39063	-149.58485	1325.46875	-38.21112	-12.36514	1320.64233	-884.93219	74.33218	1301.23169	586.25122	80.22807	53.23380	164.15913	-176.98004	-2.77882	-620.64630	197.73856	-0.44086	-1260.99207	-29.29700	35.23754
1144	9.525	1090.88635	-147.31885	1326.70996	-36.83612	-13.15129	1319.83948	-884.02472	74.32724	1301.37988	617.74255	79.99727	49.88331	152.41449	-175.25320	-3.24195	-633.08075	199.42995	-0.40600	-1253.04297	-35.63062	50.67545
1145	9.533	1089.12329	-145.26794	1328.54114	-35.48624	-14.78262	1318.86816	-884.30908	74.78857	1301.47302	647.33868	79.09932	46.77667	140.01082	-174.41824	-3.21601	-645.65356	200.30791	-0.58663	-1239.27258	-42.61165	62.49743
1146	9.542	1087.37158	-143.43634	1330.84924	-34.56694	-16.12716	1318.06738	-884.22827	74.73598	1302.14246	675.06702	80.53269	45.20189	127.78714	-173.91249	-3.00124	-657.95447	200.98288	-0.94719	-1223.87646	-45.36426	72.72263
1147	9.550	1085.54065	-141.77386	1333.25232	-33.87363	-17.41879	1316.94373	-884.43976	74.71043	1302.88049	700.08386	82.46276	43.49245	115.53552	-172.84882	-3.10160	-670.63495	202.18056	-1.02242	-1206.10022	-45.50501	74.57661
1148	9.558	1083.69849	-139.51689	1336.38684	-33.47530	-18.41579	1315.80713	-884.63483	74.48811	1302.26208	722.53326	83.53217	40.47976	103.16157	-172.06210	-3.26743	-682.72314	203.11958	-0.78012	-1182.29053	-47.95757	79.05170
1149	9.567	1081.57141	-137.61520	1339.43433	-33.54824	-20.38569	1314.41675	-884.56702	75.12314	1303.48438	740.88965	83.19553	36.52529	90.71915	-171.00098	-3.23043	-694.82385	203.77205	-0.72001	-1155.32007	-47.28464	80.57908
1150	9.575	1079.70435	-135.27127	1342.91992	-33.73750	-21.50295	1313.64038	-884.78094	76.16349	1304.51001	754.95508	82.59497	31.33201	78.28724	-170.56390	-3.09039	-707.23383	204.73615	-0.73185	-1126.71619	-48.00654	79.52060
1151	9.583	1077.84900	-133.69113	1346.61792	-34.64394	-22.30069	1312.22913	-884.94849	77.07122	1305.99902	763.69824	83.16402	27.00197	65.82398	-169.56935	-2.89028	-719.59534	205.41229	-0.73229	-1095.99780	-47.13842	78.12035
1152	9.592	1075.84753	-131.55022	1350.37000	-35.02184	-22.72611	1310.98694	-884.99689	78.51617	1307.23010	766.74939	84.38821	21.11094	53.29557	-168.36966	-3.18077	-731.86053	206.65662	-0.38481	-1061.57349	-46.47995	76.15485
1153	9.600	1074.03259	-129.38184	1354.21497	-36.00345	-22.77282	1309.24194	-884.78217	79.68769	1308.77576	764.77795	85.69991	15.11284	40.69995	-167.83739	-3.26430	-744.61853	207.37038	-0.42600	-1025.87781	-44.49114	73.35188
1154	9.608	1072.21643	-127.96099	1358.37268	-36.81473	-22.43885	1307.78882	-884.82446	80.27841	1310.27783	757.97974	88.58460	8.56515	28.20912	-166.50813	-3.19363	-757.13861	208.12251	-0.59990	-989.06824	-44.38593	71.87677
1155	9.617	1070.37671	-125.69974	1362.03796	-37.70438	-21.52667	1306.36011	-885.28296	78.27302	1313.60010	747.54193	92.84773	2.09667	15.79298	-165.52290	-3.12205	-769.86047	209.12798	-0.49330	-950.77155	-43.38394	71.08361
1156	9.625	1068.87244	-123.78415	1365.92285	-38.79371	-20.94385	1305.14514	-884.59827	79.06541	1315.06348	731.93280	95.56721	-6.14351	2.91281	-164.59296	-3.02968	-782.69348	209.99915	-0.41631	-912.29468	-41.92366	70.72456
1157	9.633	1067.32800	-122.03686	1369.45007	-39.12646	-19.74170	1304.14453	-883.80981	79.66373	1316.52722	720.39081	96.56882	-5.12273	-9.86756	-164.01593	-2.99379	-795.17810	210.91153	-0.32992	-873.91235	-40.75154	71.47444
1158	9.642	1066.03638	-120.50171	1373.17029	-39.45140	-18.20291	1303.99109	-882.97314	79.85979	1318.20679	705.19800	95.88686	-5.48647	-22.42276	-162.95663	-3.16685	-808.18738	211.73483	-0.49221	-836.04590	-40.48979	73.81982
1159	9.650	1065.30164	-118.58723	1376.31018	-39.48980	-16.24491	1304.17798	-882.67303	79.62317	1319.42529	693.87140	97.62996	-5.80916	-34.92287	-162.41057	-2.84644	-820.94275	213.08095	-0.16905	-800.94049	-42.48140	78.05766
1160	9.658	1064.56104	-116.74006	1379.27808	-39.53061	-14.70141	1305.02808	-879.96832	81.18560	1320.34558	681.35785	99.04976	-5.72464	-47.81922	-161.24507	-2.88086	-833.75006	213.64709	-0.50815	-767.13116	-43.54790	80.85831
1161	9.667	1064.35547	-115.32662	1382.00513	-39.22432	-13.59853	1306.11096	-878.89948	80.53828	1321.93311	668.43726	100.03541	-5.75015	-60.11602	-160.44109	-2.89177	-846.46533	214.63188	-0.36127	-734.75391	-43.99038	82.24858
1162	9.675	1064.52991	-114.00200	1384.33679	-38.73822	-11.89110	1307.25049	-877.39972	80.95971	1323.46838	655.44434	99.64625	-5.60229	-72.26984	-159.67775	-2.77703	-858.25653	218.07236	0.55907	-704.00092	-44.40934	83.04471
1163	9.683	1064.97192	-112.32278	1386.48669	-38.05258	-9.92763	1308.70532	-876.55731	80.66675	1324.80310	643.16168	101.71603	-6.65056	-83.75714	-159.72855	-1.89755	-872.02905	217.50571	0.96143	-676.25433	-44.53433	82.06235
1164	9.692	1065.60034	-110.74547	1387.93445	-37.71411	-8.37701	1310.28748	-875.57880	80.95174	1325.98950	630.19080	102.45419	-6.71953	-93.47906	-160.20743	-0.71496	-884.00562	220.16873	2.17046	-649.78967	-45.69075	80.07572
1165	9.700	1066.41016	-109.56474	1389.22156	-37.38081	-7.34396	1312.09045	-874.84717	81.21210	1327.19299	617.47028	103.19979	-6.95106	-101.72142	-160.67737	1.53714	-896.45764	221.46738	2.30474	-624.07166	-47.10065	77.33302
1166	9.708	1067.36377	-108.52219	1390.14490	-36.75716	-6.61568	1313.39319	-874.82971	80.96909	1328.32336	605.22894	104.79349	-7.11539	-108.05728	-162.29437	5.32719	-908.96844	221.97987	2.19099	-598.12396	-49.86415	74.30096
1167	9.717	1068.44421	-107.15021	1390.50488	-36.18864	-6.17065	1314.91565	-874.91296	81.23969	1329.32764	592.44678	105.53049	-7.08586	-110.83343	-163.18108	9.59821	-921.78180	222.88362	2.14380	-572.26636	-53.45475	70.96560
1168	9.725	1069.39917	-105.94322	1390.37598	-36.02818	-6.72696	1316.45264	-875.54944	81.32827	1330.30090	580.09491	105.96678	-6.59727	-110.75725	-165.37357	14.34122	-934.21545	224.24196	2.41846	-547.17493	-57.20862	67.29776
1169	9.733	1070.49585	-104.18592	1389.89685	-35.70024	-7.56485	1317.49219	-876.44550	81.47331	1330.89453	567.51514	107.88171	-7.10324	-111.05279	-170.34540	20.65203	-946.64825	223.68661	1.97834	-522.70190	-63.33948	64.20348
1170	9.742	1071.64783	-102.93054	1388.76709	-35.65281	-8.81652	1318.61096	-877.88251	81.79938	1331.42871	555.62329	109.53203	-7.32364	-109.97865	-176.59084	31.04787	-959.17236	224.94983	2.27976	-500.94293	-67.06532	58.82865
1171	9.750	1072.81763	-101.39811	1387.28894	-35.95275	-10.30404	1319.82947	-879.49988	82.32856	1331.95166	542.75415	109.67047	-7.44966	-100.61211	-185.87086	47.59840	-971.60474	225.82835	2.08733	-482.05347	-72.11996	53.16744
1172	9.758	1073.93140	-100.53872	1385.20410	-36.36026	-11.24074	1320.25488	-881.65771	82.47070	1331.78833	530.87964	110.36140	-7.72504	-85.48405	-197.02660	65.41823	-983.87964	227.05075	1.66585	-466.40900	-75.84674	46.00243
1173	9.767	1075.44055	-99.29401	1382.89783	-37.02249	-12.46772	1320.46838	-883.33319	84.62482	1329.99951	518.29279	112.42567	-7.62780	-65.48504	-208.34732	80.24226	-996.10443	227.95724	1.66217	-454.43381	-80.07671	37.72377
1174	9.775	1076.74805	-98.34927	1380.31531	-38.01117	-13.88166	1320.46899	-884.78375	85.64722	1328.97571	505.03394	113.24347	-8.40496	-42.83654	-218.32413	89.26479	-1008.34607	228.75043	1.53406	-445.66644	-84.04094	30.11554
1175	9.783	1078.25427	-97.78299	1377.23291	-39.33629	-15.67850	1320.57263	-886.53711	86.09878	1327.55603	493.78387	114.19741	-7.73440	-18.91867	-225.41386	92.94872	-1020.77539	229.83299	1.85501	-440.16257	-88.27296	22.47150
1176	9.792	1079.83423	-97.08118	1373.94788	-40.79473	-17.92380	1320.53577	-887.95636	86.64695	1325.86646	481.26974	116.28178	-7.92270	5.53352	-231.17590	94.29678	-1033.26868	231.12608	2.08746	-438.78314	-92.77662	15.69894
1177	9.800	1081.30908	-96.08326	1370.40820	-42.31326	-19.57256	1320.57007	-888.42133	87.28172	1323.57214	468.97076	118.20975	-8.18249	30.79673	-236.22769	95.49274	-1045.40881	232.26761	1.82579	-441.32382	-96.80521	9.14658
1178	9.808	1082.81836	-95.20853	1366.79614	-43.84945	-21.70925	1320.51135	-888.94067	87.91601	1321.06335	456.43039	117.83792	-8.24500	57.19823	-239.78130	97.12011	-1057.76123	233.29071	1.90021	-448.89221	-100.04201	2.83298
1179	9.817	1084.19788	-94.91613	1363.18237	-45.34408	-23.74841	1319.97388	-889.06104	88.15728	1318.57007	443.98166	118.46450	-8.27873	83.86571	-242.87941	98.26164	-1070.01514	234.00909	1.57583	-459.39374	-101.12141	-2.47642
1180	9.825	1085.53625	-94.40169	1359.91370	-46.51880	-25.85235	1319.91382	-889.02679	86.92652	1315.62793	431.81604	119.47973	-8.54671	110.46977	-246.01869	99.39142	-1082.20105	235.03410	1.63014	-468.98383	-100.26003	-2.95839
1181	9.833	1086.78027	-93.70244	1356.53577	-47.65343	-27.66738	1319.62756	-888.72345	85.46584	1313.39233	419.69510	120.29913	-8.51646	136.91811	-247.23898	99.62538	-1094.47937	235.84346	1.67760	-482.53473	-98.91722	-3.33563
1182	9.842	1087.89465	-94.12868	1353.67932	-48.69552	-29.16208	1319.65430	-888.54956	84.31318	1310.57178	407.16412	121.47736	-8.69374	163.50215	-246.55525	98.79844	-1106.67175	236.88878	1.64836	-495.41638	-97.92934	-3.20344
1183	9.850	1088.98047	-94.12936	1351.14099	-49.27414	-30.93442	1319.34924	-888.54852	83.34245	1308.36682	394.87561	121.88308	-8.86092	190.41656	-246.45921	97.40862	-1118.78418	238.14896	1.87477	-507.32315	-96.52629	-3.38216
1184	9.858	1089.74109	-94.56332	1349.06311	-49.52237	-32.16809	1319.32227	-888.44659	82.21243	1306.57458	382.67282	122.16714	-8.72429	217.55597	-243.92659	94.71833	-1130.61536	239.36786	2.13057	-519.62286	-95.45166	-3.69110
1185	9.867	1090.40051	-94.71170	1347.29517	-49.66704	-32.94226	1319.07715	-888.09106	80.92896	1305.19312	369.90854	124.30107	-8.94854	244.30219	-241.60793	91.94140	-1142.26758	240.87981	2.65884	-531.80072	-95.34317	-4.05964
1186	9.875	1090.80212	-95.32072	1346.11267	-49.60680	-33.58017	1318.77747	-887.53375	79.44488	1303.85303	357.79828	125.41319	-8.61601	272.41473	-239.16344	89.30672	-1152.75256	242.43111	3.95830	-543.99799	-94.13512	-4.26131
1187	9.883	1090.85681	-96.19274	1345.46899	-49.60222	-34.44035	1318.31335	-886.89111	77.79028	1303.11438	345.83548	125.51122	-8.89533	300.36981	-237.48828	86.49289	-1161.87476	244.14713	6.00921	-556.12164	-93.52894	-4.47907
1188	9.892	1090.70813	-96.49628	1345.42651	-49.29955	-34.87458	1317.99463	-885.89258	75.89458	1302.83154	332.74045	126.37375	-9.22293	328.24680	-236.23184	83.75142	-1169.60303	245.61218	7.88243	-568.83539	-92.48241	-4.95078
1189	9.900	1090.42322	-97.40543	1345.96448	-49.08181	-35.25151	1317.74939	-885.12775	74.78769	1302.67529	320.89368	126.84131	-9.07578	356.60028	-236.58488	80.83228	-1176.28442	247.65981	10.35022	-580.92584	-92.00756	-4.99383
1190	9.908	1089.67029	-98.12264	1346.83044	-48.53419	-35.56382	1317.00183	-884.21423	74.34073	1302.85144	308.56284	128.42841	-9.02759	386.10129	-235.36371	76.99171	-1181.02283	249.27785	13.18100	-593.23065	-91.93801	-4.96851
1191	9.917	1088.67065	-99.27366	1348.51245	-48.05163	-35.41511	1316.46411	-883.55048	73.93344	1302.76331	296.95151	129.04008	-8.81170	415.87402	-235.65898	73.02732	-1182.02844	251.11711	16.74007	-605.22235	-90.74191	-5.32058
1192	9.925	1087.63672	-100.14933	1350.63989	-47.54653	-35.38975	1316.03931	-882.80255	74.58838	1302.88916	284.24121	130.68095	-8.05062	446.24640	-234.24222	67.90164	-1179.51367	251.51668	19.49075	-617.30847	-90.37302	-5.22039
1193	9.933	1086.35693	-101.09466	1352.92944	-46.84418	-35.11151	1315.14575	-882.48376	75.07635	1302.77686	272.17233	129.27232	-9.07002	477.18143	-233.40578	63.43976	-1173.06873	258.46741	22.08056	-629.39764	-89.61329	-5.77937
1194	9.942	1084.83972	-102.60787	1356.03174	-46.43556	-34.92051	1314.41797	-882.10376	75.97176	1302.48035	260.49164	131.42096	-8.67196	508.29602	-233.88293	59.42013	-1168.82935	263.96664	30.93857	-641.75153	-89.10592	-5.88623
1195	9.950	1083.33679	-103.58985	1359.52197	-46.04362	-34.41430	1313.75171	-882.33911	76.59346	1302.75562	248.46069	132.90674	-7.87799	538.68066	-234.33788	55.94667	-1159.43762	272.68863	44.55513	-653.76196	-88.36724	-6.12977
1196	9.958	1081.44739	-104.76325	1363.04053	-45.72386	-34.39431	1312.91455	-882.47717	78.40106	1302.62170	235.37068	131.20404	-8.97590	568.60413	-235.03642	53.09047	-1145.59314	280.14905	59.28771	-665.89850	-87.83616	-6.00786
1197	9.967	1079.57849	-106.64208	1367.11670	-45.60182	-33.76806	1312.30908	-883.04614	79.09416	1302.09741	222.47762	131.00169	-9.27911	597.33618	-235.75732	51.25859	-1130.23230	282.07053	67.91199	-678.06757	-86.45384	-6.37053
1198	9.975	1077.46924	-107.82462	1371.22620	-45.32159	-32.59093	1311.62170	-883.90363	79.30688	1301.55786	210.70383	133.17847	-9.18431	623.20703	-234.46454	48.08779	-1115.24207	282.08521	71.03326	-690.36267	-86.50208	-6.18163
1199	9.983	1075.43274	-109.07961	1375.79858	-45.26902	-31.27615	1311.41541	-884.77124	79.16549	1301.09790	198.34668	134.64314	-8.65301	645.54144	-237.29277	47.74809	-1097.93958	279.64963	70.18923	-702.70306	-85.47321	-6.14370
1200	9.992	1073.24939	-110.53922	1380.55737	-45.81675	-30.26643	1310.57703	-885.83057	78.71431	1300.76917	186.04619	134.96814	-9.04377	666.93982	-236.81458	44.72490	-1076.10291	274.91403	67.87669	-715.26501	-84.36848	-6.26654
