# Supplementary material for: Novel Methods for Surface EMG Analysis and Exploration Based on Multi-Modal Gaussian Mixture Models
Source: PLoS One. 2016 Jun 30;11(6):e0157239. doi: 10.1371/journal.pone.0157239 (PMC4928879; doi:10.1371/journal.pone.0157239)
Supplement: S2 File — (ZIP) [file pone.0157239.s002.zip › Haf_horses_walk_data/Haf_h08_w3_emg.anc]

File_Type:	Analog R/C ASCII	Generation#:	2
Board_Type:	NI USB-6225	Polarity:	Bipolar
Trial_Name:	Minnesotaw	Trial#:	3	Duration(Sec.):	9.999166	#Channels:	64
BitDepth:	16	PreciseRate:	1200.000000
Name	LDL	acc1x	acc1y	acc1z	GM1L	acc2x	acc2y	acc2z	GM2L	acc3x	acc3y	acc3z	GM3L	acc4x	acc4y	acc4z	LDR	acc5x	acc5y	acc5z	GM1R	acc6x	acc6y	acc6z	GM2R	acc7x	acc7y	acc7z	GM3R	acc8x	acc8y	acc8z	BLDL	acc9x	acc9y	acc9z	BGM1L	acc10x	acc10y	acc10z	BGM2L	acc11x	acc11y	acc11z	BGM3L	acc12x	acc12y	acc12z	BLDR
Rate	1200	1200	1200	1200	1200	1200	1200	1200	1200	1200	1200	1200	1200	1200	1200	1200	1200	1200	1200	1200	1200	1200	1200	1200	1200	1200	1200	1200	1200	1200	1200	1200	1200	1200	1200	1200	1200	1200	1200	1200	1200	1200	1200	1200	1200	1200	1200	1200	1200
Range	5000	5000	5000	5000	5000	5000	5000	5000	5000	5000	5000	5000	5000	5000	5000	5000	5000	5000	5000	5000	5000	5000	5000	5000	5000	5000	5000	5000	5000	5000	5000	5000	5000	5000	5000	5000	5000	5000	5000	5000	5000	5000	5000	5000	5000	5000	5000	5000	5000
0.000000	-1283	-6391	-4748	-13270	-16	-15573	6528	-5647	55	-15300	5246	-12892	-432	-15200	5536	-12824	-51	-2759	3171	-15223	-72	-12186	14052	-13050	-176	-12305	13933	-11433	-183	-11199	13635	-9432	-150	-130	-125	-72	-67	-61	-108	39	-151	18	28	-80	-24	-59	85	-30	5
0.000833	-1382	-6676	-4641	-13190	-23	-15358	6325	-5794	26	-15094	5038	-13200	-461	-14962	5425	-13343	-39	-2815	3212	-15177	-72	-12269	14029	-13012	-167	-12389	13845	-11368	-169	-11311	13600	-9497	-150	-128	-125	-68	-65	-63	-109	38	-156	15	29	-81	-25	-58	78	-30	0
0.001667	-1434	-6957	-4528	-13122	-35	-15116	6160	-5966	-24	-14859	4851	-13532	-587	-14706	5299	-13946	-59	-2871	3247	-15135	-66	-12357	14008	-12976	-154	-12474	13770	-11317	-166	-11420	13575	-9557	-151	-128	-125	-69	-68	-63	-105	39	-153	15	32	-78	-24	-59	80	-32	-1
0.002500	-1474	-7221	-4400	-13062	-32	-14854	6038	-6164	-27	-14604	4644	-13888	-764	-14455	5154	-14615	-75	-2923	3281	-15095	-72	-12434	13986	-12944	-159	-12548	13700	-11283	-169	-11528	13556	-9615	-148	-127	-121	-66	-64	-61	-105	39	-154	13	34	-76	-25	-62	77	-30	-3
0.003333	-1500	-7474	-4269	-13050	-33	-14580	5942	-6389	-34	-14336	4434	-14262	-714	-14204	4993	-15358	-57	-2983	3295	-15059	-98	-12521	13964	-12918	-162	-12631	13648	-11269	-162	-11630	13545	-9664	-150	-126	-120	-67	-65	-61	-110	41	-154	16	35	-77	-23	-58	79	-33	-3
0.004167	-1523	-7707	-4130	-12997	-48	-14291	5935	-6633	-47	-14049	4224	-14666	-546	-13964	4828	-16167	-49	-3055	3310	-15037	-81	-12600	13944	-12901	-158	-12705	13594	-11271	-167	-11729	13541	-9726	-151	-127	-119	-67	-62	-62	-109	38	-142	17	34	-75	-23	-62	78	-34	-3
0.005000	-1540	-7912	-3996	-13025	-48	-14001	5949	-6906	-35	-13753	4020	-15086	-535	-13736	4658	-17038	-48	-3107	3316	-15032	-74	-12684	13920	-12891	-168	-12779	13559	-11290	-171	-11820	13558	-9777	-150	-125	-118	-69	-65	-60	-108	38	-155	16	33	-77	-24	-57	79	-33	-1
0.005833	-1509	-8091	-3866	-12992	-43	-13705	6022	-7197	-22	-13446	3822	-15533	-468	-13513	4500	-17960	-42	-3174	3318	-15043	-75	-12762	13899	-12889	-172	-12848	13529	-11322	-168	-11905	13563	-9824	-152	-128	-125	-69	-67	-45	-103	39	-166	12	29	-77	-27	-55	78	-33	-8
0.006667	-1483	-8269	-3743	-13005	-49	-13414	6133	-7508	-24	-13134	3629	-15993	-423	-13313	4348	-18914	-55	-3249	3318	-15075	-94	-12840	13875	-12896	-178	-12912	13513	-11371	-179	-11978	13585	-9873	-154	-131	-125	-74	-67	-63	-107	33	-158	10	29	-80	-25	-60	75	-34	-6
0.007500	-1482	-8357	-3628	-13037	-47	-13126	6292	-7835	-10	-12819	3452	-16465	-379	-13128	4216	-19892	-57	-3323	3325	-15122	-98	-12912	13846	-12907	-174	-12979	13511	-11416	-168	-12034	13615	-9917	-150	-129	-121	-69	-65	-61	-104	33	-152	15	34	-77	-18	-59	77	-31	-3
0.008333	-1445	-8427	-3509	-13072	-44	-12849	6488	-8165	-39	-12504	3295	-16935	-311	-12956	4107	-20865	-73	-3392	3336	-15192	-115	-12982	13820	-12923	-171	-13037	13515	-11477	-165	-12080	13657	-9959	-148	-126	-116	-67	-62	-61	-104	39	-152	17	32	-75	-23	-57	81	-29	1
0.009167	-1413	-8465	-3419	-13122	-55	-12587	6738	-8501	-67	-12188	3154	-17412	-214	-12803	4018	-21835	-68	-3470	3349	-15286	-95	-13049	13796	-12950	-178	-13091	13522	-11539	-177	-12114	13701	-10007	-148	-128	-119	-67	-58	-56	-109	37	-151	12	37	-79	-22	-56	84	-26	-1
0.010000	-1385	-8463	-3336	-13186	-62	-12345	7008	-8844	-65	-11889	3030	-17884	-119	-12672	3953	-22780	-66	-3548	3381	-15396	-77	-13115	13771	-12984	-183	-13142	13540	-11609	-186	-12133	13749	-10059	-151	-126	-118	-66	-65	-57	-102	38	-152	18	37	-76	-22	-55	79	-27	-3
0.010833	-1354	-8417	-3265	-13257	-63	-12124	7305	-9177	-43	-11604	2923	-18324	-185	-12571	3919	-23671	-66	-3622	3412	-15526	-95	-13176	13740	-13027	-182	-13189	13546	-11677	-191	-12144	13800	-10116	-148	-127	-124	-73	-67	-59	-100	41	-150	42	36	-75	-21	-52	82	-27	0
0.011667	-1290	-8333	-3204	-13336	-59	-11928	7622	-9500	73	-11328	2843	-18794	-409	-12466	3917	-24498	-73	-3695	3462	-15664	-77	-13232	13711	-13079	-182	-13237	13557	-11746	-198	-12147	13856	-10177	-148	-128	-119	-65	-61	-56	-102	40	-152	18	36	-75	-21	-57	82	-27	-4
0.012500	-1218	-8215	-3158	-13427	-63	-11763	7955	-9814	204	-11079	2781	-19219	-393	-12398	3940	-25253	-62	-3764	3552	-15813	-81	-13289	13680	-13132	-189	-13284	13565	-11813	-193	-12139	13910	-10253	-150	-128	-121	-68	-65	-60	-108	33	-152	13	35	-72	-21	-53	81	-30	-3
0.013333	-1136	-8056	-3119	-13526	-45	-11625	8307	-10110	160	-10844	2743	-19622	-331	-12322	3990	-25909	-69	-3825	3594	-15970	-105	-13337	13653	-13189	-193	-13321	13567	-11882	-169	-12125	13962	-10326	-149	-128	-122	-68	-63	-57	-105	37	-153	18	33	-78	-24	-57	81	-30	-4
0.014167	-1045	-7867	-3087	-13631	-53	-11520	8656	-10386	121	-10637	2732	-19987	-310	-12285	4067	-26460	-77	-3877	3684	-16122	-110	-13383	13624	-13254	-195	-13358	13566	-11941	-198	-12105	14015	-10405	-148	-130	-122	-67	-67	-58	-105	34	-154	16	35	-75	-24	-57	82	-29	-4
0.015000	-974	-7644	-3058	-13748	-59	-11443	9011	-10639	164	-10460	2734	-20321	-551	-12222	4152	-26905	-62	-3928	3782	-16273	-101	-13430	13592	-13320	-183	-13408	13538	-11999	-202	-12083	14060	-10495	-152	-132	-124	-67	-67	-60	-105	35	-152	16	32	-77	-27	-59	80	-32	-13
0.015833	-888	-7404	-3029	-13874	-41	-11401	9358	-10870	142	-10308	2761	-20611	-827	-12175	4258	-27217	-56	-3960	3895	-16405	-110	-13466	13556	-13391	-181	-13421	13540	-12055	-182	-12066	14099	-10581	-148	-126	-120	-64	-66	-60	-105	43	-151	18	34	-75	-26	-56	85	-27	1
0.016667	-798	-7139	-3000	-14006	-49	-11386	9701	-11074	99	-10180	2811	-20853	-559	-12124	4366	-27414	-70	-3990	4014	-16532	-121	-13501	13512	-13455	-201	-13448	13511	-12113	-180	-12049	14127	-10672	-148	-129	-126	-65	-61	-57	-102	37	-148	20	37	-75	-17	-56	86	-19	1
0.017500	-734	-6860	-2969	-14152	-52	-11410	10024	-11266	73	-10079	2875	-21052	-376	-12073	4470	-27483	-66	-4011	4142	-16628	-77	-13539	13463	-13530	-214	-13478	13472	-12166	-178	-12044	14143	-10769	-150	-130	-124	-96	-62	-61	-105	34	-155	21	33	-81	-22	-58	80	-29	-5
0.018333	-708	-6580	-2929	-14313	-47	-11523	10325	-11441	26	-10042	2953	-21202	-307	-12018	4562	-27441	-76	-4024	4270	-16707	-73	-13579	13399	-13604	-211	-13497	13410	-12221	-165	-12045	14145	-10866	-151	-128	-127	-70	-67	-61	-109	37	-153	13	33	-78	-22	-61	81	-31	-5
0.019167	-632	-6284	-2876	-14476	-57	-11549	10607	-11601	-21	-10021	3050	-21297	-177	-11949	4641	-27287	-86	-4028	4413	-16751	-104	-13617	13325	-13675	-199	-13515	13374	-12273	-168	-12054	14134	-10958	-149	-127	-120	-65	-59	-61	-104	38	-145	18	35	-77	-27	-58	82	-28	-3
0.020000	-555	-5990	-2815	-14657	-67	-11667	10861	-11754	-27	-10037	3145	-21345	-75	-11869	4687	-27037	-58	-4028	4548	-16776	-182	-13658	13237	-13748	-193	-13545	13309	-12329	-161	-12073	14096	-11052	-148	-128	-126	-68	-66	-63	-109	37	-150	15	35	-77	-34	-59	71	-32	-6
0.020833	-493	-5701	-2744	-14842	-81	-11812	11073	-11915	-14	-10090	3246	-21350	77	-11777	4703	-26707	-60	-4027	4686	-16766	-120	-13696	13134	-13821	-188	-13554	13234	-12385	-166	-12107	14028	-11145	-159	-131	-125	-66	-64	-61	-108	36	-154	16	35	-77	-24	-60	81	-33	-1
0.021667	-460	-5419	-2651	-15041	-70	-11982	11243	-12083	-41	-10180	3356	-21309	57	-11673	4684	-26311	-84	-4014	4823	-16733	-81	-13743	13010	-13896	-199	-13571	13151	-12445	-153	-12152	13976	-11231	-149	-130	-122	-67	-62	-65	-109	37	-148	17	36	-77	-19	-51	78	-31	-3
0.022500	-423	-5149	-2542	-15246	-64	-12181	11365	-12273	-83	-10324	3454	-21236	286	-11561	4620	-25869	-59	-4002	4960	-16673	-94	-13791	12884	-13975	-194	-13591	13058	-12509	-151	-12215	13888	-11311	-150	-126	-125	-66	-66	-61	-107	41	-152	17	33	-79	-22	-59	80	-34	-5
0.023333	-383	-4893	-2421	-15464	-62	-12409	11429	-12492	-107	-10482	3546	-21140	727	-11437	4514	-25402	-56	-3986	5094	-16599	-139	-13846	12731	-14056	-186	-13627	12954	-12575	-172	-12287	13779	-11389	-153	-131	-126	-69	-65	-65	-110	34	-154	13	34	-79	-23	-61	78	-32	-5
0.024167	-343	-4649	-2284	-15687	-65	-12658	11437	-12742	-94	-10679	3622	-21026	802	-11322	4362	-24931	-63	-3968	5227	-16507	-126	-13900	12567	-14146	-189	-13647	12840	-12647	-173	-12372	13649	-11460	-152	-131	-120	-68	-66	-64	-111	37	-152	16	34	-79	-26	-60	77	-35	-5
0.025000	-317	-4419	-2123	-15914	-65	-12928	11376	-13046	-100	-10941	3680	-20905	1012	-11171	4160	-24461	-61	-3941	5346	-16405	-137	-13962	12391	-14240	-204	-13685	12716	-12721	-159	-12469	13510	-11527	-150	-129	-127	-68	-65	-61	-111	36	-153	13	32	-75	-27	-62	78	-36	-3
0.025833	-298	-4200	-1950	-16146	-65	-13212	11247	-13388	-115	-11229	3713	-20785	1224	-11041	3916	-24024	-65	-3910	5479	-16304	-115	-14028	12209	-14337	-195	-13732	12577	-12799	-151	-12587	13355	-11600	-152	-130	-125	-68	-65	-61	-109	39	-151	18	35	-79	-23	-58	79	-34	-4
0.026667	-265	-3996	-1762	-16377	-59	-13524	11046	-13788	-120	-11555	3718	-20688	1355	-10918	3632	-23622	-68	-3874	5604	-16203	-143	-14096	12016	-14444	-194	-13790	12426	-12883	-168	-12695	13185	-11637	-151	-129	-125	-68	-63	-62	-110	36	-152	18	30	-78	-21	-59	76	-32	0
0.027500	-238	-3808	-1567	-16607	-49	-13846	10767	-14252	-117	-11914	3694	-20617	1492	-10803	3311	-23277	-66	-3836	5723	-16116	-150	-14165	11816	-14558	-189	-13861	12267	-12970	-187	-12821	12999	-11684	-151	-126	-122	-68	-62	-62	-103	39	-154	20	35	-75	-25	-58	82	-32	0
0.028333	-193	-3625	-1360	-16832	-66	-14182	10414	-14769	-117	-12305	3634	-20583	1416	-10701	2957	-22976	-63	-3787	5848	-16043	-118	-14238	11618	-14675	-182	-13944	12090	-13061	-163	-12952	12830	-11722	-150	-127	-120	-62	-61	-60	-102	42	-152	20	35	-75	-22	-55	85	-28	0
0.029167	-174	-3453	-1154	-17052	-74	-14527	9987	-15342	-139	-12718	3542	-20617	1358	-10619	2577	-22738	-64	-3736	5967	-15994	-128	-14319	11419	-14813	-189	-14045	11911	-13154	-152	-13088	12636	-11759	-149	-125	-119	-61	-65	-55	-104	39	-154	20	37	-72	-22	-53	84	-30	-3
0.030000	-161	-3293	-942	-17264	-72	-14878	9494	-15972	-139	-13157	3410	-20680	1247	-10562	2181	-22552	-96	-3685	6090	-15967	-116	-14402	11222	-14959	-178	-14157	11714	-13254	-160	-13243	12437	-11791	-148	-127	-120	-65	-61	-56	-87	42	-151	18	37	-75	-22	-59	81	-29	-1
0.030833	-135	-3153	-740	-17464	-86	-15232	8931	-16651	-108	-13615	3237	-20821	1091	-10524	1742	-22420	-62	-3618	6212	-15974	-87	-14495	11014	-15115	-163	-14287	11510	-13352	-167	-13409	12237	-11808	-146	-127	-120	-67	-64	-63	-107	40	-150	19	35	-73	-19	-60	84	-29	0
0.031667	-158	-2985	-542	-17645	-94	-15588	8321	-17372	-121	-14085	3025	-21041	1083	-10520	1308	-22327	-60	-3561	6333	-16011	-81	-14586	10844	-15273	-176	-14438	11291	-13459	-166	-13566	12038	-11826	-152	-129	-120	-69	-65	-60	-109	38	-134	19	35	-79	-25	-59	78	-34	-3
0.032500	-191	-2855	-356	-17810	-95	-15938	7623	-18130	-153	-14561	2782	-21330	1002	-10533	864	-22260	-72	-3488	6457	-16077	-74	-14684	10671	-15440	-173	-14597	11070	-13560	-149	-13724	11845	-11829	-154	-128	-124	-64	-61	-61	-110	37	-153	16	36	-75	-23	-58	80	-30	-3
0.033333	-170	-2696	-179	-17950	-93	-16276	6962	-18894	-136	-15028	2510	-21683	704	-10575	417	-22213	-67	-3415	6587	-16167	-58	-14786	10511	-15613	-146	-14769	10851	-13659	-149	-13898	11652	-11826	-154	-127	-120	-65	-64	-58	-107	33	-154	34	35	-76	-22	-56	79	-32	-6
0.034167	-155	-2546	-19	-18066	-90	-16604	6244	-19676	-153	-15484	2207	-22108	563	-10651	-33	-22174	-60	-3339	6713	-16284	-67	-14892	10361	-15791	-149	-14954	10628	-13759	-143	-14073	11460	-11811	-150	-127	-120	-66	-63	-59	-109	39	-155	15	34	-75	-22	-57	84	-30	-1
0.035000	-80	-2419	127	-18161	-88	-16922	5528	-20455	-160	-15923	1873	-22590	478	-10756	-491	-22132	-60	-3263	6849	-16422	-38	-15003	10222	-15963	-156	-15140	10410	-13859	-133	-14249	11280	-11789	-148	-125	-119	-65	-63	-55	-105	44	-151	6	45	-70	-21	-53	84	-29	0
0.035833	93	-2284	260	-18227	-99	-17227	4813	-21216	-172	-16337	1513	-23134	361	-10893	-955	-22068	-62	-3178	6985	-16572	-58	-15117	10102	-16138	-171	-15333	10202	-13959	-141	-14427	11104	-11755	-144	-122	-117	-63	-63	-55	-102	43	-149	20	35	-74	-19	-52	85	-26	1
0.036667	126	-2153	367	-18264	-100	-17510	4117	-21946	-184	-16722	1131	-23725	264	-11057	-1428	-21986	-66	-3099	7121	-16738	-56	-15240	9987	-16312	-179	-15532	9984	-14048	-143	-14609	10935	-11720	-144	-125	-121	-65	-44	-56	-102	45	-148	20	28	-73	-22	-52	85	-26	2
0.037500	109	-2029	464	-18279	-93	-17789	3443	-22661	-177	-17077	725	-24351	-36	-11277	-1921	-21874	-84	-3013	7261	-16902	-59	-15373	9882	-16487	-165	-15734	9787	-14137	-150	-14794	10770	-11678	-148	-125	-119	-65	-63	-58	-104	40	-152	19	36	-75	-26	-57	85	-28	-3
0.038333	140	-1913	540	-18270	-98	-18055	2811	-23325	-179	-17391	299	-24998	-240	-11527	-2424	-21729	-80	-2925	7402	-17063	-60	-15510	9788	-16654	-176	-15931	9600	-14232	-149	-14979	10615	-11627	-152	-127	-121	-68	-66	-63	-108	40	-150	20	34	-98	-26	-57	82	-28	-6
0.039167	131	-1800	610	-18230	-103	-18313	2228	-23929	-174	-17638	-142	-25647	-256	-11807	-2957	-21544	-80	-2832	7547	-17227	-70	-15647	9706	-16813	-189	-16115	9432	-14320	-153	-15156	10471	-11573	-152	-125	-119	-69	-64	-59	-105	38	-150	18	35	-78	-24	-57	79	-29	0
0.040000	112	-1695	664	-18168	-101	-18540	1697	-24488	-174	-17882	-601	-26286	-394	-12122	-3517	-21319	-79	-2733	7683	-17372	-62	-15794	9629	-16968	-200	-16293	9279	-14399	-152	-15340	10334	-11519	-151	-129	-122	-69	-69	-65	-121	36	-153	15	35	-80	-24	-62	78	-32	-4
0.040833	141	-1599	712	-18086	-92	-18763	1222	-24987	-163	-18063	-1082	-26908	-525	-12471	-4111	-21059	-70	-2630	7822	-17494	-57	-15932	9562	-17107	-227	-16446	9150	-14473	-158	-15511	10209	-11461	-151	-128	-120	-68	-65	-58	-108	39	-154	17	36	-76	-25	-58	79	-30	-30
0.041667	207	-1506	760	-17980	-96	-18968	799	-25418	-127	-18191	-1581	-27479	-569	-12850	-4730	-20760	-69	-2502	7952	-17598	-51	-16077	9498	-17240	-231	-16607	9045	-14543	-178	-15679	10102	-11403	-150	-129	-121	-66	-64	-77	-108	38	-151	16	34	-76	-23	-58	81	-29	-3
0.042500	223	-1418	790	-17864	-91	-19159	449	-25791	-142	-18275	-2103	-27992	-613	-13256	-5401	-20436	-64	-2402	8073	-17678	-30	-16216	9444	-17353	-212	-16736	8957	-14610	-182	-15842	10003	-11348	-152	-133	-120	-67	-62	-58	-102	39	-156	18	35	-76	-22	-56	81	-32	-5
0.043333	257	-1341	833	-17730	-94	-19339	85	-26112	-142	-18323	-2650	-28436	-476	-13683	-6114	-20080	-73	-2280	8184	-17740	-29	-16353	9391	-17459	-210	-16844	8903	-14668	-190	-15997	9923	-11298	-153	-129	-120	-66	-64	-58	-107	37	-168	17	32	-76	-22	-34	81	-30	0
0.044167	253	-1263	870	-17594	-85	-19496	-222	-26379	-109	-18324	-3224	-28793	-422	-14124	-6849	-19709	-72	-2150	8279	-17786	-40	-16483	9340	-17547	-199	-16929	8864	-14725	-207	-16149	9851	-11254	-155	-132	-122	-67	-63	-61	-105	37	-150	17	34	-76	-22	-60	81	-30	-4
0.045000	209	-1195	907	-17446	-81	-19630	-516	-26592	-107	-18290	-3832	-29052	-490	-14581	-7636	-19313	-70	-2013	8356	-17810	-35	-16608	9294	-17621	-211	-16991	8860	-14775	-193	-16276	9796	-11213	-149	-128	-120	-67	-66	-63	-103	40	-154	18	24	-80	-24	-57	81	-30	-3
0.045833	210	-1130	939	-17303	-98	-19738	-805	-26764	-115	-18220	-4476	-29208	-580	-15034	-8452	-18904	-72	-1874	8411	-17825	-36	-16715	9253	-17676	-224	-17027	8882	-14823	-206	-16398	9755	-11182	-149	-129	-126	-70	-66	-59	-105	39	-152	15	30	-78	-22	-57	82	-42	-4
0.046667	242	-1062	973	-17158	-104	-19819	-1103	-26899	-122	-18124	-5165	-29248	-621	-15480	-9296	-18479	-75	-1731	8448	-17825	-51	-16809	9212	-17723	-220	-17042	8932	-14865	-225	-16508	9733	-11158	-154	-128	-134	-69	-65	-60	-103	37	-152	13	33	-80	-23	-61	80	-34	-1
0.047500	246	-996	1002	-17017	-156	-19867	-1434	-27000	-133	-18000	-5887	-29169	-550	-15908	-10155	-18042	-81	-1585	8453	-17824	-60	-16892	9175	-17755	-211	-17021	9015	-14898	-223	-16599	9740	-11145	-149	-128	-120	-69	-63	-58	-107	39	-150	17	35	-77	-23	-60	77	-29	0
0.048333	230	-927	1028	-16883	-114	-19870	-1806	-27071	-134	-17862	-6655	-28973	-578	-16314	-11027	-17583	-66	-1438	8452	-17820	-80	-16960	9147	-17769	-212	-16988	9121	-14940	-221	-16674	9746	-11137	-152	-130	-119	-66	-63	-59	-105	36	-154	17	38	-83	-23	-58	77	-31	-1
0.049167	219	-856	1054	-16763	-130	-19839	-2227	-27119	-142	-17711	-7465	-28648	-764	-16685	-11896	-17101	-72	-1291	8395	-17825	-58	-17008	9122	-17772	-202	-16926	9256	-14973	-196	-16719	9786	-11134	-151	-134	-119	-69	-61	-57	-104	38	-153	21	36	-77	-23	-59	81	-29	-1
0.050000	282	-778	1058	-16651	-104	-19748	-2727	-27146	-112	-17554	-8320	-28204	-763	-17024	-12763	-16590	-65	-1150	8323	-17840	-56	-17040	9106	-17767	-202	-16850	9413	-15005	-160	-16757	9842	-11144	-149	-128	-113	-67	-62	-64	-96	39	-152	16	34	-76	-22	-59	81	-31	-4
0.050833	392	-701	1053	-16551	-83	-19613	-3303	-27153	-101	-17392	-9224	-27641	-658	-17308	-13606	-16046	-64	-1014	8235	-17886	-82	-17060	9097	-17753	-219	-16747	9601	-15032	-182	-16768	9925	-11156	-151	-129	-118	-65	-60	-62	-104	38	-151	18	34	-77	-25	-58	81	-29	3
0.051667	424	-604	1035	-16472	-70	-19422	-3961	-27134	-126	-17214	-10170	-26970	-541	-17561	-14423	-15459	-70	-889	8123	-17923	-74	-17065	9103	-17735	-201	-16641	9809	-15060	-197	-16750	10032	-11176	-151	-130	-121	-69	-63	-44	-102	32	-152	17	36	-78	-23	-58	80	-30	-4
0.052500	400	-506	989	-16435	-65	-19178	-4715	-27095	-133	-17080	-11151	-26201	-634	-17741	-15201	-14829	-73	-764	7998	-17997	-50	-17054	9116	-17712	-195	-16519	10046	-15088	-176	-16710	10162	-11184	-150	-126	-125	-68	-65	-58	-103	38	-152	16	30	-77	-22	-58	82	-29	0
0.053333	1182	-406	939	-16355	-55	-18878	-5557	-27030	-139	-16931	-12165	-25346	-737	-17878	-15941	-14157	-79	-655	7854	-18090	-77	-17037	9144	-17692	-210	-16391	10286	-15113	-162	-16641	10320	-11223	-151	-128	-125	-68	-62	-57	-101	42	-149	44	23	-77	-22	-55	82	-29	-4
0.054167	2819	-293	827	-16321	-55	-18528	-6478	-26938	-137	-16789	-13200	-24425	-641	-17953	-16641	-13429	-72	-550	7712	-18217	-83	-17008	9189	-17672	-189	-16262	10553	-15136	-163	-16551	10506	-11253	-149	-125	-120	-63	-63	-56	-103	39	-150	19	34	-78	-23	-56	85	-27	-1
0.055000	2538	-176	760	-16295	-52	-18133	-7491	-26815	-135	-16653	-14242	-23447	-682	-17977	-17335	-12651	-76	-461	7560	-18360	-53	-16972	9250	-17660	-179	-16129	10835	-15156	-167	-16432	10716	-11275	-147	-124	-119	-64	-79	-55	-99	39	-150	19	37	-75	-18	-56	84	-26	0
0.055833	1681	-52	638	-16288	-51	-17698	-8571	-26657	-126	-16517	-15300	-22433	-645	-17947	-17942	-11837	-67	-378	7415	-18527	-36	-16932	9330	-17653	-185	-15999	11128	-15180	-169	-16294	10953	-11297	-145	-125	-119	-62	-62	-56	-102	44	-148	20	37	-75	-22	-56	84	-26	0
0.056667	1629	69	486	-16292	-50	-17230	-9697	-26461	-137	-16380	-16338	-21401	-556	-17868	-18549	-10988	-69	-313	7272	-18714	-27	-16891	9422	-17663	-183	-15881	11429	-15198	-158	-16135	11215	-11315	-143	-128	-120	-69	-65	-57	-104	41	-177	19	34	-75	-22	-57	82	-29	-3
0.057500	1196	184	308	-16307	-61	-16739	-10899	-26226	-174	-16236	-17374	-20379	-541	-17738	-19146	-10125	-75	-250	7141	-18916	-44	-16844	9538	-17682	-189	-15769	11737	-15232	-146	-15959	11500	-11322	-149	-125	-124	-66	-60	-57	-103	41	-151	21	35	-77	-21	-58	81	-30	0
0.058333	893	315	107	-16328	-74	-16228	-12115	-25942	-160	-16078	-18360	-19376	-533	-17562	-19732	-9261	-69	-207	7021	-19134	-53	-16803	9666	-17717	-205	-15665	12048	-15231	-206	-15773	11816	-11325	-148	-129	-124	-68	-69	-61	-108	35	-152	18	43	-79	-26	-57	82	-28	-4
0.059167	672	436	-112	-16357	-75	-15699	-13338	-25616	-124	-15897	-19300	-18422	-292	-17340	-20323	-8389	-61	-155	6924	-19356	-35	-16752	9820	-17757	-200	-15569	12357	-15237	-270	-15568	12152	-11310	-153	-127	-124	-66	-64	-58	-104	38	-152	17	36	-75	-24	-53	84	-28	-6
0.060000	344	553	-348	-16392	-74	-15179	-14554	-25242	-93	-15698	-20183	-17512	-251	-17080	-20933	-7549	-68	-120	6845	-19576	-44	-16705	9982	-17820	-204	-15496	12665	-15239	-265	-15357	12514	-11282	-154	-128	-120	-70	-64	-58	-105	37	-156	20	36	-75	-25	-53	82	-30	0
0.060833	79	663	-602	-16432	-63	-14666	-15746	-24831	-115	-15463	-21003	-16684	-367	-16788	-21563	-6759	-57	-81	6788	-19802	-55	-16653	10158	-17890	-210	-15433	12967	-15238	-249	-15147	12891	-11241	-153	-128	-121	-64	-60	-61	-104	38	-152	20	35	-77	-24	-61	84	-29	-3
0.061667	-198	767	-862	-16469	-52	-14166	-16899	-24385	-142	-15196	-21744	-15931	160	-16460	-22222	-6029	-56	-44	6753	-20021	-64	-16607	10346	-17978	-207	-15380	13256	-15230	-241	-14943	13292	-11177	-149	-124	-121	-63	-60	-57	-104	38	-149	19	35	-74	-22	-52	84	-27	-1
0.062500	-455	857	-1131	-16510	-66	-13683	-17995	-23911	-121	-14894	-22413	-15274	712	-16107	-22905	-5391	-60	-4	6738	-20227	-50	-16551	10545	-18077	-182	-15337	13531	-15218	-223	-14745	13701	-11100	-147	-126	-124	-66	-61	-56	-103	40	-148	21	35	-75	-19	-53	82	-28	0
0.063333	-671	937	-1396	-16552	-61	-13223	-19018	-23418	-110	-14561	-22998	-14713	612	-15728	-23617	-4854	-62	45	6744	-20426	-60	-16496	10742	-18191	-194	-15311	13780	-15199	-218	-14561	14126	-11000	-149	-126	-121	-65	-62	-55	-85	42	-154	19	36	-72	-22	-53	86	-28	-1
0.064167	-874	1003	-1660	-16597	-58	-12789	-19958	-22920	-141	-14192	-23500	-14254	406	-15328	-24351	-4436	-66	103	6773	-20609	-114	-16438	10935	-18314	-201	-15292	14009	-15178	-204	-14394	14558	-10882	-150	-127	-124	-66	-66	-60	-107	40	-154	19	35	-76	-23	-56	84	-29	-3
0.065000	-1078	1062	-1905	-16634	-64	-12379	-20795	-22433	-158	-13802	-23927	-13894	233	-14906	-25104	-4143	-58	173	6818	-20777	-108	-16373	11118	-18447	-196	-15288	14198	-15155	-199	-14249	14987	-10745	-149	-128	-131	-70	-63	-62	-105	33	-154	15	30	-79	-28	-61	81	-31	-3
0.065833	-1326	1105	-2142	-16683	-61	-11996	-21536	-21963	-141	-13381	-24279	-13622	129	-14465	-25855	-3983	-68	256	6892	-20925	-102	-16299	11294	-18593	-194	-15286	14360	-15116	-198	-14124	15425	-10582	-148	-131	-127	-67	-66	-60	-105	36	-151	16	35	-77	-22	-59	80	-26	-4
0.066667	-1539	1137	-2346	-16713	-53	-11623	-22167	-21516	-153	-12942	-24571	-13441	54	-14008	-26590	-3956	-81	356	6959	-21050	-102	-16219	11452	-18737	-211	-15293	14486	-15077	-197	-14023	15858	-10401	-153	-129	-127	-70	-67	-61	-108	38	-156	13	32	-79	-25	-62	77	-30	-5
0.067500	-1681	1153	-2525	-16755	-51	-11272	-22698	-21110	-165	-12478	-24804	-13337	-43	-13535	-27294	-4069	-62	474	7050	-21155	-85	-16133	11585	-18890	-219	-15305	14572	-15029	-197	-13942	16281	-10198	-150	-127	-121	-69	-64	-61	-108	36	-150	21	34	-78	-24	-60	81	-30	-3
0.068333	-2050	1160	-2673	-16787	-51	-10929	-23114	-20753	-260	-12015	-24994	-13303	-52	-13056	-27949	-4310	-50	607	7155	-21232	-113	-16032	11699	-19048	-220	-15318	14612	-14974	-189	-13897	16694	-9980	-149	-125	-119	-65	-63	-59	-105	38	-150	17	34	-74	-25	-59	80	-30	0
0.069167	-3355	1157	-2780	-16822	-67	-10598	-23430	-20462	-458	-11556	-25149	-13330	8	-12570	-28533	-4674	-63	758	7270	-21288	-125	-15931	11775	-19213	-204	-15336	14604	-14913	-174	-13892	17086	-9743	-147	-124	-119	-64	-63	-58	-108	36	-150	21	35	-76	-21	-57	79	-29	0
0.070000	-4094	1134	-2858	-16866	-65	-10271	-23643	-20241	-453	-11115	-25305	-13412	-70	-12080	-29037	-5155	-67	914	7391	-21320	-117	-15826	11815	-19376	-202	-15362	14541	-14846	-168	-13880	17453	-9495	-150	-108	-120	-86	-67	-60	-100	35	-150	18	34	-77	-22	-59	79	-30	-1
0.070833	-3404	1100	-2892	-16912	-65	-9954	-23760	-20093	-346	-10691	-25411	-13535	-230	-11602	-29438	-5727	-64	1080	7520	-21326	-99	-15713	11814	-19546	-215	-15394	14427	-14773	-159	-13910	17789	-9231	-150	-127	-119	-69	-64	-58	-108	37	-154	17	32	-76	-23	-59	79	-11	2
0.071667	-3202	1057	-2890	-16964	-59	-9637	-23794	-20018	-316	-10280	-25535	-13694	-282	-11131	-29724	-6376	-69	1250	7653	-21293	-101	-15599	11773	-19714	-207	-15426	14264	-14689	-141	-13961	18092	-8961	-149	-131	-148	-68	-59	-60	-107	42	-150	15	32	-77	-19	-59	82	-31	-1
0.072500	-3249	1002	-2864	-17022	-59	-9323	-23749	-20024	-259	-9917	-25661	-13860	-298	-10675	-29896	-7088	-69	1420	7801	-21234	-116	-15487	11684	-19890	-190	-15456	14045	-14597	-134	-14035	18348	-8687	-149	-129	-121	-69	-63	-60	-109	37	-151	17	29	-79	-24	-61	79	-30	1
0.073333	-3192	931	-2770	-17089	-58	-9010	-23636	-20099	-228	-9576	-25791	-14049	-415	-10240	-29941	-7838	-69	1582	7943	-21146	-114	-15375	11549	-20064	-195	-15502	13776	-14492	-132	-14129	18558	-8411	-152	-129	-125	-72	-70	-63	-112	43	-155	15	26	-80	-29	-62	77	-32	-7
0.074167	-3097	849	-2653	-17165	-75	-8709	-23461	-20244	-223	-9283	-25933	-14247	-507	-9832	-29860	-8608	-60	1742	8104	-21022	-103	-15261	11379	-20236	-207	-15543	13459	-14386	-124	-14223	18717	-8129	-149	-129	-122	-70	-65	-61	-110	38	-153	15	29	-78	-25	-60	78	-32	0
0.075000	-3000	761	-2495	-17254	-84	-8412	-23224	-20438	-184	-9043	-26072	-14445	-621	-9450	-29652	-9384	-49	1885	8270	-20864	-107	-15162	11164	-20403	-190	-15583	13095	-14253	-136	-14333	18819	-7847	-149	-134	-121	-70	-66	-61	-109	40	-155	13	33	-78	-23	-58	79	-32	-4
0.075833	-2876	657	-2311	-17345	-86	-8138	-22947	-20684	-134	-8800	-26217	-14639	-832	-9110	-29334	-10150	-52	2006	8447	-20668	-100	-15069	10912	-20569	-194	-15629	12691	-14120	-133	-14444	18859	-7573	-150	-127	-119	-67	-61	-58	-107	39	-152	17	35	-75	-19	-59	80	-30	6
0.076667	-2678	540	-2096	-17454	-76	-7895	-22631	-20964	-101	-8609	-26351	-14833	-785	-8809	-28915	-10884	-76	2109	8634	-20449	-105	-14984	10622	-20731	-195	-15661	12240	-13980	-122	-14551	18833	-7312	-152	-127	-119	-56	-61	-60	-112	35	-148	18	34	-75	-19	-56	79	-30	1
0.077500	-2358	413	-1861	-17577	-80	-7674	-22275	-21272	-68	-8475	-26466	-15028	-696	-8561	-28414	-11580	-72	2186	8825	-20199	-147	-14914	10327	-20879	-186	-15692	11749	-13830	-143	-14655	18733	-7056	-148	-127	-121	-70	-64	-59	-109	38	-150	18	33	-79	-24	-57	77	-34	-3
0.078333	-2021	277	-1606	-17717	-91	-7503	-21891	-21586	-53	-8367	-26554	-15218	-707	-8363	-27865	-12221	-76	2232	9027	-19918	-168	-14860	9954	-21026	-200	-15720	11237	-13692	-141	-14744	18568	-6815	-151	-129	-124	-68	-67	-63	-112	37	-150	9	33	-78	-24	-56	81	-32	-5
0.079167	-1625	125	-1331	-17868	-69	-7376	-21476	-21894	-55	-8291	-26592	-15403	-635	-8215	-27224	-12805	-69	2259	9249	-19613	-150	-14813	9593	-21154	-187	-15725	10701	-13544	-127	-14812	18331	-6583	-152	-133	-120	-67	-63	-60	-108	37	-153	16	33	-77	-23	-59	80	-32	-6
0.080000	-1370	-31	-1040	-18029	-93	-7303	-21040	-22186	-33	-8245	-26570	-15586	-578	-8094	-26565	-13319	-58	2251	9474	-19290	-148	-14785	9219	-21274	-188	-15723	10147	-13396	-139	-14868	18019	-6366	-147	-130	-120	-68	-62	-60	-108	36	-154	15	32	-75	-22	-60	80	-31	-1
0.080833	-1238	-198	-740	-18206	-105	-7287	-20580	-22448	-16	-8225	-26481	-15773	-600	-8086	-25903	-13771	-63	2222	9704	-18952	-174	-14767	8842	-21372	-189	-15697	9572	-13255	-142	-14893	17634	-6161	-153	-129	-120	-68	-63	-59	-107	35	-152	18	33	-74	-24	-59	78	-32	-4
0.081667	-956	-371	-439	-18394	-96	-7332	-20105	-22674	-17	-8231	-26311	-15959	-660	-8102	-25249	-14144	-62	2160	9945	-18602	-178	-14762	8464	-21456	-183	-15655	8990	-13122	-135	-14892	17174	-5972	-151	-132	-121	-73	-67	-62	-110	37	-147	11	30	-80	-26	-60	78	-33	-6
0.082500	-647	-550	-132	-18601	-86	-7429	-19609	-22856	-5	-8258	-26052	-16151	-718	-8170	-24616	-14449	-64	2076	10182	-18248	-181	-14761	8095	-21532	-172	-15581	8415	-13000	-146	-14856	16652	-5795	-148	-130	-120	-69	-63	-60	-105	40	-151	15	35	-76	-23	-58	80	-38	-1
0.083333	-363	-729	185	-18820	-80	-7580	-19092	-22989	29	-8306	-25687	-16343	-655	-8283	-24018	-14686	-76	1975	10426	-17892	-164	-14769	7739	-21569	-173	-15490	7840	-12892	-161	-14790	16062	-5634	-153	-128	-126	-68	-62	-61	-108	37	-150	13	32	-77	-26	-59	81	-31	-4
0.084167	-73	-912	492	-19038	-68	-7778	-18565	-23073	50	-8376	-25232	-16538	-497	-8440	-23468	-14859	-53	1843	10665	-17543	-120	-14767	7397	-21599	-167	-15372	7283	-12799	-143	-14688	15409	-5490	-150	-127	-120	-70	-67	-62	-104	36	-151	16	33	-76	-23	-57	81	-29	-6
0.085000	220	-1093	801	-19305	-70	-8018	-18030	-23110	29	-8467	-24684	-16738	-501	-8642	-22964	-14977	-49	1697	10890	-17200	-137	-14779	7082	-21615	-155	-15233	6742	-12719	-133	-14553	14691	-5351	-150	-122	-124	-68	-66	-60	-108	35	-152	17	33	-77	-22	-61	79	-29	-4
0.085833	472	-1270	1103	-19573	-75	-8288	-17491	-23095	17	-8576	-24038	-16939	-417	-8875	-22514	-15038	-59	1538	11100	-16859	-180	-14783	6792	-21615	-168	-15068	6221	-12656	-139	-14380	13932	-5226	-150	-126	-119	-70	-65	-60	-109	38	-152	16	33	-76	-23	-59	80	-31	-5
0.086667	664	-1440	1389	-19847	-70	-8571	-16948	-23041	17	-8707	-23308	-17147	-251	-9137	-22113	-15057	-73	1359	11287	-16568	-193	-14770	6531	-21607	-168	-14888	5723	-12615	-124	-14184	13118	-5113	-149	-130	-121	-67	-63	-60	-103	41	-152	13	34	-77	-23	-59	78	-31	-4
0.087500	884	-1601	1666	-20152	-76	-8865	-16407	-22948	1	-8857	-22506	-17349	-263	-9415	-21758	-15033	-59	1171	11453	-16282	-171	-14747	6298	-21577	-153	-14689	5272	-12586	-128	-13956	12288	-5003	-150	-127	-120	-64	-60	-56	-105	39	-153	18	36	-74	-19	-55	79	-29	-1
0.088333	1042	-1745	1931	-20466	-66	-9150	-15870	-22827	5	-9027	-21645	-17545	-322	-9710	-21448	-14978	-50	970	11581	-16022	-162	-14706	6097	-21556	-158	-14468	4853	-12572	-129	-13708	11425	-4898	-147	-125	-118	-63	-60	-53	-99	43	-151	20	38	-69	-19	-58	82	-29	-1
0.089167	1205	-1882	2175	-20806	-64	-9415	-15351	-22679	-4	-9216	-20752	-17748	-309	-10012	-21171	-14904	-69	760	11683	-15791	-164	-14651	5926	-21527	-156	-14251	4478	-12580	-136	-13441	10548	-4800	-146	-125	-119	-68	-61	-56	-103	41	-151	18	34	-78	-18	-55	84	-27	0
0.090000	1382	-1997	2395	-21153	-62	-9649	-14845	-22517	25	-9420	-19842	-17945	-246	-10321	-20920	-14820	-78	533	11737	-15592	-149	-14580	5780	-21499	-145	-14021	4146	-12597	-133	-13163	9658	-4706	-150	-130	-121	-69	-62	-60	-107	39	-154	18	34	-79	-26	-60	79	-31	-5
0.090833	1574	-2097	2591	-21513	-57	-9846	-14364	-22346	5	-9643	-18933	-18133	-328	-10626	-20682	-14725	-81	306	11755	-15422	-128	-14483	5668	-21468	-142	-13789	3865	-12629	-121	-12872	8774	-4611	-150	-129	-120	-68	-64	-58	-105	38	-150	17	32	-74	-23	-56	90	-26	0
0.091667	1649	-2174	2764	-21885	-50	-9993	-13923	-22165	2	-9869	-18028	-18315	-325	-10914	-20454	-14634	-74	63	11730	-15288	-120	-14369	5578	-21441	-138	-13553	3637	-12670	-131	-12584	7914	-4519	-151	-131	-124	-70	-64	-60	-118	38	-151	16	32	-78	-24	-59	82	-27	-1
0.092500	1688	-2228	2909	-22267	-48	-10088	-13473	-21989	3	-10108	-17171	-18484	-202	-11192	-20225	-14552	-63	-179	11661	-15181	-145	-14235	5511	-21421	-145	-13329	3462	-12709	-135	-12299	7086	-4423	-147	-127	-122	-68	-63	-56	-105	39	-151	15	33	-78	-24	-57	75	-25	-5
0.093333	1750	-2268	3019	-22661	-50	-10129	-13066	-21815	-3	-10347	-16361	-18642	-213	-11443	-19997	-14490	-67	-431	11546	-15106	-146	-14086	5464	-21411	-127	-13107	3346	-12774	-145	-12021	6305	-4330	-149	-128	-120	-64	-65	-52	-115	37	-152	18	36	-78	-21	-58	80	-27	0
0.094167	1710	-2280	3094	-23053	-46	-10118	-12701	-21650	9	-10581	-15630	-18792	-177	-11679	-19752	-14451	-68	-687	11396	-15057	-137	-13932	5427	-21405	-113	-12891	3282	-12836	-139	-11762	5573	-4232	-148	-129	-120	-66	-62	-55	-105	41	-149	19	36	-75	-24	-59	92	-27	3
0.095000	1710	-2271	3132	-23441	-50	-10055	-12357	-21494	5	-10808	-14969	-18927	-57	-11882	-19494	-14438	-88	-949	11204	-15036	-121	-13739	5415	-21411	-129	-12687	3275	-12899	-139	-11512	4913	-4138	-151	-125	-118	-66	-58	-56	-105	40	-148	20	37	-72	-21	-55	85	-28	1
0.095833	1692	-2250	3129	-23819	-42	-9948	-12053	-21344	-22	-11031	-14393	-19061	-118	-12063	-19228	-14458	-79	-1211	10984	-15041	-139	-13545	5414	-21420	-147	-12489	3320	-12968	-156	-11294	4327	-4045	-145	-129	-119	-65	-60	-52	-102	54	-148	19	38	-98	-21	-55	85	-39	-1
0.096667	1652	-2226	3086	-24189	-35	-9805	-11771	-21202	-38	-11237	-13907	-19183	-32	-12208	-18945	-14518	-59	-1483	10731	-15069	-149	-13352	5418	-21444	-141	-12296	3419	-13037	-153	-11091	3837	-3943	-149	-125	-119	-64	-65	-53	-104	41	-150	19	38	-73	-17	-51	84	-27	0
0.097500	1592	-2160	3000	-24539	-35	-9637	-11528	-21072	-45	-11425	-13513	-19301	-10	-12328	-18660	-14622	-69	-1752	10454	-15116	-130	-13148	5435	-21474	-128	-12114	3573	-13114	-159	-10927	3434	-3881	-149	-128	-121	-68	-62	-58	-109	41	-149	19	35	-77	-22	-59	93	-28	-1
0.098333	1525	-2103	2863	-24868	-40	-9455	-11308	-20947	-35	-11602	-13204	-19415	-90	-12405	-18370	-14764	-81	-2042	10153	-15185	-129	-12943	5452	-21510	-153	-11936	3768	-13193	-158	-10789	3143	-3814	-152	-130	-126	-72	-65	-62	-111	35	-155	20	28	-79	-24	-61	77	-32	-4
0.099167	1484	-2043	2685	-25161	-46	-9271	-11103	-20824	-27	-11752	-12970	-19524	-50	-12477	-18078	-14944	-91	-2290	9846	-15265	-131	-12728	5486	-21543	-160	-11746	4020	-13269	-150	-10675	2963	-3755	-150	-130	-127	-66	-64	-58	-107	40	-152	16	33	-76	-22	-56	81	-30	-8
0.100000	1391	-1978	2468	-25423	-28	-9087	-10913	-20699	-44	-11875	-12805	-19626	-82	-12504	-17782	-15162	-77	-2547	9529	-15351	-119	-12517	5527	-21584	-143	-11565	4310	-13347	-169	-10590	2891	-3713	-150	-128	-126	-66	-65	-60	-108	39	-153	11	32	-78	-25	-57	81	-31	-4
0.100833	1292	-1919	2209	-25637	-47	-8920	-10738	-20577	-56	-11979	-12695	-19732	-42	-12503	-17492	-15427	-73	-2798	9209	-15447	-100	-12304	5574	-21614	-131	-11369	4651	-13429	-142	-10529	2940	-3694	-149	-128	-126	-70	-65	-58	-107	40	-152	18	34	-75	-23	-69	82	-30	-4
0.101667	1252	-1861	1909	-25811	-57	-8773	-10565	-20454	-66	-12064	-12646	-19837	-75	-12479	-17207	-15719	-67	-3043	8896	-15543	-80	-12088	5630	-21646	-136	-11172	5028	-13515	-63	-10487	3104	-3689	-152	-126	-146	-64	-63	-58	-107	38	-153	19	35	-75	-24	-58	81	-33	-3
0.102500	1338	-1822	1576	-25936	-53	-8681	-10389	-20324	-57	-12122	-12595	-19938	-218	-12429	-16931	-16045	-66	-3272	8582	-15640	-62	-11872	5696	-21673	-141	-10958	5460	-13600	-30	-10460	3380	-3716	-148	-126	-122	-65	-65	-57	-108	41	-151	18	36	-75	-22	-58	79	-31	0
0.103333	1304	-1797	1207	-26005	-61	-8619	-10214	-20197	-60	-12170	-12579	-20048	-119	-12361	-16673	-16400	-52	-3493	8284	-15738	-78	-11659	5778	-21692	-145	-10736	5876	-13698	-62	-10451	3766	-3767	-148	-125	-122	-77	-67	-57	-108	38	-152	20	37	-77	-27	-59	79	-32	0
0.104167	1240	-1797	807	-26024	-64	-8602	-10024	-20060	-96	-12202	-12558	-20154	11	-12270	-16417	-16785	-56	-3703	7991	-15836	-92	-11446	5872	-21701	-137	-10503	6343	-13796	-91	-10441	4255	-3845	-150	-127	-122	-68	-65	-61	-108	38	-152	17	32	-79	-25	-53	81	-31	0
0.105000	1319	-1821	386	-25989	-56	-8626	-9817	-19927	-87	-12217	-12539	-20275	10	-12164	-16166	-17189	-78	-3897	7712	-15910	-77	-11227	5980	-21705	-136	-10262	6830	-13899	-100	-10434	4835	-3945	-141	-128	-121	-59	-64	-57	-108	38	-153	20	34	-77	-25	-60	77	-32	-4
0.105833	1238	-1871	-58	-25903	-67	-8704	-9595	-19797	-66	-12222	-12495	-20366	-3	-12037	-15918	-17608	-84	-4078	7445	-15983	-65	-11010	6101	-21693	-139	-10011	7336	-14009	-102	-10425	5510	-4077	-151	-130	-122	-67	-65	-63	-110	38	-155	16	33	-75	-25	-57	78	-34	-1
0.106667	1132	-1954	-529	-25761	-68	-8822	-9317	-19661	-62	-12221	-12425	-20470	-18	-11902	-15665	-18049	-85	-4246	7186	-16047	-57	-10790	6240	-21675	-143	-9756	7857	-14133	-138	-10404	6256	-4235	-159	-127	-131	-72	-70	-65	-110	34	-159	12	32	-81	-27	-61	76	-36	-7
0.107500	1211	-2063	-976	-25576	-52	-8983	-9067	-19532	-85	-12210	-12314	-20573	3	-11748	-15396	-18482	-90	-4394	6941	-16112	-53	-10560	6403	-21648	-143	-9491	8394	-14249	-144	-10370	7074	-4403	-155	-128	-122	-65	-66	-61	-107	39	-154	15	36	-74	-24	-58	80	-25	-1
0.108333	1210	-2199	-1434	-25338	-50	-9172	-8750	-19401	-79	-12194	-12160	-20668	78	-11581	-15117	-18925	-78	-4533	6708	-16130	-48	-10324	6582	-21595	-144	-9228	8939	-14374	-116	-10318	7940	-4597	-149	-127	-121	-65	-80	-57	-104	38	-148	22	32	-75	-21	-56	82	-32	-4
0.109167	1090	-2366	-1900	-25064	-62	-9398	-8402	-19281	-75	-12169	-11969	-20755	113	-11413	-14820	-19366	-73	-4657	6483	-16155	-45	-10083	6772	-21541	-149	-8973	9476	-14501	-113	-10252	8840	-4805	-151	-126	-119	-67	-65	-60	-101	39	-153	16	32	-76	-23	-58	82	-30	-7
0.110000	1171	-2564	-2351	-24754	-64	-9651	-8026	-19174	-90	-12139	-11730	-20846	80	-11239	-14501	-19804	-82	-4772	6264	-16173	-46	-9846	6980	-21478	-155	-8730	10013	-14616	-127	-10167	9771	-5027	-150	-130	-122	-66	-66	-57	-103	40	-152	19	33	-77	-24	-56	81	-29	-1
0.110833	1236	-2781	-2790	-24416	-62	-9909	-7607	-19065	-100	-12110	-11452	-20923	-7	-11041	-14152	-20226	-78	-4874	6056	-16203	-60	-9598	7198	-21411	-156	-8500	10540	-14754	-143	-10060	10712	-5251	-149	-127	-120	-65	-66	-59	-103	40	-154	15	30	-74	-24	-59	79	-19	-5
0.111667	1242	-3016	-3188	-24051	-62	-10185	-7163	-18968	-93	-12067	-11124	-20988	-81	-10874	-13773	-20637	-78	-4968	5854	-16189	-75	-9349	7432	-21338	-152	-8293	11058	-14870	-158	-9932	11646	-5481	-139	-127	-118	-78	-65	-59	-104	36	-152	18	35	-75	-22	-58	80	-30	0
0.112500	1184	-3261	-3609	-23670	-70	-10462	-6678	-18886	-72	-12020	-10759	-21046	77	-10693	-13362	-21026	-78	-5046	5660	-16189	-67	-9095	7673	-21258	-168	-8110	11558	-14981	-179	-9804	12558	-5700	-148	-127	-118	-67	-64	-62	-104	39	-153	18	33	-75	-25	-59	79	-30	1
0.113333	1066	-3518	-3982	-23278	-73	-10739	-6163	-18807	-93	-11967	-10360	-21093	196	-10515	-12927	-21386	-60	-5122	5471	-16199	-59	-8844	7922	-21178	-176	-7954	12039	-15079	-181	-9647	13442	-5911	-149	-124	-138	-47	-64	-60	-104	38	-150	18	29	-76	-21	-58	81	-29	-4
0.114167	926	-3776	-4329	-22878	-66	-11005	-5626	-18738	-98	-11898	-9934	-21124	86	-10341	-12464	-21727	-46	-5188	5290	-16204	-52	-8570	8163	-21101	-177	-7832	12491	-15155	-194	-9489	14282	-6113	-153	-124	-118	-67	-63	-59	-102	41	-153	19	35	-75	-23	-70	79	-30	-4
0.115000	1007	-4030	-4647	-22475	-65	-11257	-5068	-18627	-61	-11823	-9484	-21142	123	-10174	-11970	-22036	-57	-5248	5119	-16226	-47	-8340	8435	-21023	-189	-7741	12916	-15215	-208	-9319	15077	-6282	-147	-128	-119	-68	-65	-59	-105	33	-152	19	34	-76	-24	-61	78	-31	-1
0.115833	1183	-4277	-4938	-22084	-73	-11490	-4493	-18602	-58	-11728	-9021	-21149	371	-10018	-11457	-22318	-56	-5300	4960	-16256	-42	-8089	8691	-20950	-179	-7686	13313	-15254	-217	-9142	15807	-6465	-147	-125	-118	-64	-62	-57	-103	40	-149	34	37	-75	-19	-60	79	-28	1
0.116667	943	-4504	-5191	-21694	-75	-11687	-3907	-18522	-90	-11619	-8545	-21138	319	-9876	-10925	-22551	-47	-5339	4810	-16307	-36	-7848	8952	-20879	-162	-7664	13677	-15264	-223	-8977	16474	-6604	-150	-121	-116	-65	-62	-56	-103	38	-153	21	37	-74	-22	-58	81	-27	0
0.117500	640	-4710	-5419	-21334	-76	-11884	-3316	-18436	-86	-11497	-8070	-21112	57	-9750	-10383	-22757	-41	-5381	4672	-16379	-49	-7612	9212	-20816	-172	-7674	14004	-15255	-221	-8780	17062	-6726	-153	-127	-119	-66	-63	-57	-105	37	-155	19	32	-77	-23	-59	68	-31	-7
0.118333	433	-4901	-5627	-20989	-73	-12039	-2730	-18334	-94	-11394	-7600	-21077	32	-9641	-9834	-22921	-56	-5418	4547	-16476	-65	-7384	9463	-20767	-198	-7715	14294	-15214	-225	-8602	17577	-6820	-152	-128	-121	-69	-64	-68	-110	58	-156	16	33	-78	-25	-62	79	-30	-4
0.119167	160	-5060	-5805	-20663	-67	-12161	-2151	-18208	-70	-11216	-7140	-21018	108	-9557	-9285	-23047	-55	-5451	4438	-16593	-38	-7165	9717	-20724	-193	-7768	14554	-15144	-232	-8419	18014	-6893	-150	-128	-120	-67	-66	-61	-108	39	-152	17	32	-77	-23	-70	81	-30	-3
0.120000	-74	-5189	-5957	-20366	-75	-12256	-1599	-18058	-44	-11056	-6698	-20950	173	-9495	-8738	-23139	-47	-5474	4349	-16740	-36	-6959	9962	-20695	-198	-7872	14773	-15050	-259	-8238	18373	-6939	-150	-126	-120	-67	-67	-59	-104	37	-152	18	35	-80	-22	-58	84	-28	-1
0.120833	-290	-5286	-6088	-20098	-81	-12316	-1063	-17877	-81	-10889	-6276	-20867	49	-9469	-8195	-23192	-61	-5499	4274	-16912	-40	-6762	10204	-20676	-187	-7976	14967	-14930	-243	-8056	18658	-6974	-150	-126	-122	-69	-65	-58	-107	40	-151	18	33	-69	-21	-57	92	-28	0
0.121667	-557	-5355	-6199	-19856	-68	-12343	-563	-17669	-69	-10712	-5881	-20770	-150	-9432	-7665	-23202	-59	-5513	4215	-17103	-32	-6579	10440	-20671	-194	-8097	15124	-14789	-243	-7879	18866	-6989	-150	-128	-120	-65	-64	-59	-105	39	-151	19	37	-77	-25	-60	86	-27	0
0.122500	-809	-5387	-6292	-19652	-75	-12339	-98	-17417	-58	-10533	-5511	-20661	-131	-9434	-7154	-23183	-44	-5522	4171	-17327	-53	-6407	10674	-20682	-210	-8223	15255	-14624	-232	-7701	19018	-6992	-149	-125	-122	-68	-65	-60	-108	40	-153	16	35	-78	-17	-58	81	-28	0
0.123333	-964	-5390	-6373	-19476	-81	-12303	328	-17138	-88	-10399	-5177	-20548	-205	-9462	-6658	-23136	-51	-5525	4141	-17571	-44	-6252	10901	-20714	-195	-8353	15358	-14451	-230	-7534	19104	-6976	-152	-129	-124	-72	-64	-59	-110	33	-153	13	34	-81	-24	-60	79	-33	-4
0.124167	-1069	-5371	-6442	-19337	-93	-12243	709	-16828	-114	-10188	-4873	-20424	-200	-9509	-6180	-23059	-53	-5523	4123	-17838	-48	-6107	11122	-20731	-187	-8474	15442	-14261	-235	-7366	19139	-6980	-149	-124	-121	-68	-63	-61	-109	40	-152	16	35	-75	-19	-60	80	-30	-8
0.125000	-1178	-5312	-6494	-19225	-91	-12150	1050	-16477	-91	-10018	-4595	-20297	-223	-9574	-5713	-22950	-55	-5496	4111	-18120	-72	-5974	11342	-20812	-196	-8588	15508	-14068	-239	-7207	19135	-6970	-151	-129	-121	-67	-64	-59	-107	40	-153	17	33	-77	-23	-58	77	-32	0
0.125833	-1256	-5230	-6543	-19145	-74	-12036	1341	-16104	-114	-9865	-4351	-20168	-302	-9655	-5269	-22818	-52	-5460	4108	-18422	-63	-5853	11553	-20884	-193	-8689	15558	-13871	-220	-7056	19099	-6966	-151	-128	-126	-69	-65	-61	-107	35	-153	12	32	-77	-22	-58	81	-30	0
0.126667	-1310	-5126	-6583	-19088	-81	-11897	1586	-15705	-115	-9723	-4134	-20042	-356	-9750	-4835	-22668	-51	-5412	4108	-18732	-73	-5745	11764	-20975	-201	-8774	15629	-13677	-224	-6916	19035	-6971	-152	-129	-122	-68	-63	-59	-107	37	-154	13	35	-78	-23	-58	79	-34	-6
0.127500	-1368	-5003	-6618	-19081	-90	-11750	1787	-15286	-93	-9594	-3941	-19920	-385	-9858	-4417	-22496	-60	-5340	4099	-19053	-84	-5649	11970	-21098	-206	-8842	15636	-13487	-237	-6791	18958	-6985	-149	-126	-121	-67	-64	-60	-108	39	-152	16	34	-76	-21	-59	85	-29	2
0.128333	-1414	-4854	-6646	-19089	-67	-11576	1956	-14854	-92	-9482	-3768	-19800	-306	-9971	-4015	-22302	-60	-5246	4107	-19376	-67	-5565	12176	-21198	-203	-8889	15676	-13311	-225	-6688	18875	-7012	-148	-132	-120	-65	-61	-73	-83	43	-145	17	35	-74	-22	-51	84	-28	0
0.129167	-1533	-4697	-6673	-19129	-75	-11406	2078	-14422	-110	-9393	-3617	-19697	-354	-10080	-3631	-22087	-56	-5137	4095	-19707	-55	-5493	12373	-21338	-196	-8922	15711	-13154	-211	-6598	18793	-7061	-146	-122	-120	-64	-61	-57	-105	40	-148	17	33	-60	-9	-58	80	-29	2
0.130000	-1602	-4526	-6701	-19196	-70	-11223	2156	-13987	-98	-9315	-3485	-19608	-336	-10192	-3260	-21853	-46	-5002	4072	-20035	-32	-5439	12572	-21488	-199	-8938	15744	-13014	-190	-6538	18721	-7130	-151	-130	-121	-64	-61	-56	-105	42	-151	16	34	-76	-19	-57	81	-28	-5
0.130833	-1522	-4342	-6729	-19284	-78	-11042	2228	-13569	-91	-9262	-3359	-19526	-234	-10303	-2903	-21598	-52	-4841	4045	-20358	-45	-5400	12768	-21655	-230	-8944	15806	-12896	-204	-6505	18664	-7227	-151	-129	-119	-65	-62	-57	-105	40	-153	16	33	-77	-19	-56	79	-31	-1
0.131667	-1479	-4145	-6763	-19409	-78	-10866	2265	-13163	-88	-9223	-3238	-19459	-313	-10404	-2571	-21322	-58	-4662	3994	-20679	-58	-5377	12960	-21836	-228	-8938	15873	-12802	-229	-6494	18629	-7345	-155	-130	-128	-70	-65	-59	-107	36	-154	15	26	-79	-23	-61	76	-32	-3
0.132500	-1426	-3962	-6797	-19531	-63	-10692	2284	-12786	-94	-9198	-3124	-19407	-321	-10489	-2254	-21021	-70	-4457	3935	-20985	-80	-5373	13163	-22025	-206	-8927	15953	-12729	-215	-6537	18621	-7480	-147	-132	-124	-66	-61	-60	-105	39	-152	17	29	-63	-25	-57	79	-30	-3
0.133333	-1356	-3768	-6836	-19674	-62	-10522	2292	-12427	-100	-9185	-2994	-19367	-249	-10566	-1957	-20688	-66	-4232	3859	-21277	-64	-5382	13368	-22230	-194	-8911	16056	-12681	-197	-6601	18642	-7641	-153	-132	-121	-75	-65	-59	-107	37	-154	16	30	-78	-21	-57	78	-32	-3
0.134167	-1303	-3567	-6880	-19840	-66	-10360	2296	-12102	-98	-9168	-2867	-19331	-271	-10622	-1684	-20356	-63	-3978	3768	-21558	-66	-5410	13581	-22448	-204	-8901	16171	-12656	-196	-6700	18704	-7824	-149	-126	-121	-67	-65	-59	-104	38	-149	19	33	-76	-24	-59	79	-29	0
0.135000	-1231	-3368	-6935	-20019	-59	-10202	2296	-11816	-81	-9162	-2730	-19300	-274	-10656	-1437	-19926	-67	-3707	3666	-21822	-62	-5466	13802	-22674	-211	-8901	16310	-12646	-198	-6837	18788	-8021	-144	-128	-118	-66	-63	-61	-104	40	-148	20	35	-75	-19	-56	80	-29	2
0.135833	-1136	-3162	-6991	-20208	-69	-10059	2298	-11572	-83	-9153	-2587	-19276	-276	-10680	-1222	-19493	-64	-3412	3558	-22069	-53	-5539	14032	-22906	-202	-8909	16467	-12668	-190	-7009	18929	-8236	-147	-124	-117	-65	-53	-57	-102	40	-148	32	34	-73	-23	-57	81	-27	0
0.136667	-1065	-2964	-7059	-20401	-60	-9927	2298	-11371	-75	-9142	-2437	-19252	-275	-10670	-1045	-19028	-52	-3106	3419	-22297	-50	-5640	14268	-23151	-199	-8937	16640	-12705	-174	-7212	19095	-8472	-147	-126	-118	-63	-59	-58	-105	41	-148	20	35	-73	-18	-56	81	-27	-3
0.137500	-1031	-2764	-7131	-20613	-57	-9794	2304	-11216	-63	-9124	-2278	-19226	-252	-10644	-910	-18527	-63	-2787	3279	-22498	-73	-5766	14521	-23404	-190	-8987	16834	-12763	-177	-7451	19294	-8699	-148	-124	-117	-66	-63	-59	-105	40	-150	21	33	-74	-24	-59	79	-22	0
0.138333	-970	-2565	-7212	-20829	-73	-9668	2315	-11101	-79	-9092	-2118	-19200	-356	-10599	-819	-17995	-64	-2452	3122	-22681	-77	-5920	14783	-23664	-213	-9061	17044	-12838	-191	-7716	19528	-8929	-153	-126	-122	-66	-62	-59	-107	47	-151	16	32	-75	-24	-58	79	-29	-1
0.139167	-888	-2357	-7296	-21051	-62	-9545	2332	-11035	-83	-9048	-1955	-19151	-446	-10525	-773	-17428	-70	-2095	2966	-22835	-60	-6087	15059	-23920	-215	-9158	17276	-12923	-193	-8009	19791	-9171	-156	-128	-120	-67	-64	-61	-107	37	-153	16	30	-76	-17	-57	85	-33	-8
0.140000	-821	-2150	-7379	-21271	-56	-9419	2352	-11018	-82	-8984	-1789	-19095	-367	-10434	-776	-16835	-61	-1748	2798	-22968	-72	-6305	15336	-24181	-203	-9276	17516	-13021	-200	-8327	20081	-9402	-152	-129	-125	-68	-65	-62	-109	36	-156	13	28	-75	-28	-57	76	-32	5
0.140833	-758	-1936	-7462	-21500	-72	-9289	2373	-11039	-81	-8904	-1632	-19040	-222	-10323	-832	-16214	-79	-1384	2631	-23067	-73	-6536	15630	-24436	-200	-9414	17777	-13128	-198	-8656	20405	-9617	-152	-129	-125	-72	-65	-62	-104	37	-155	17	33	-86	-25	-56	79	-28	-7
0.141667	-772	-1706	-7536	-21719	-64	-9142	2396	-11098	-98	-8798	-1483	-18920	-184	-10189	-930	-15582	-76	-1008	2465	-23140	-68	-6795	15926	-24694	-204	-9580	18043	-13229	-178	-8997	20746	-9822	-147	-131	-122	-69	-65	-59	-107	38	-155	15	32	-81	-25	-58	81	-29	-5
0.142500	-754	-1479	-7610	-21949	-60	-8995	2418	-11201	-115	-8675	-1343	-18795	-252	-10037	-1077	-14940	-67	-617	2306	-23187	-72	-7065	16235	-24943	-207	-9762	18328	-13361	-174	-9348	21098	-10009	-150	-127	-124	-69	-64	-58	-105	36	-153	22	35	-75	-21	-53	80	-30	0
0.143333	-435	-1231	-7674	-22178	-69	-8833	2430	-11348	-103	-8533	-1224	-18647	-161	-9867	-1271	-14297	-73	-248	2149	-23205	-82	-7390	16540	-25188	-193	-9964	18614	-13486	-191	-9694	21455	-10185	-174	-128	-122	-66	-62	-63	-110	37	-151	17	35	-77	-23	-59	80	-30	-1
0.144167	757	-978	-7734	-22407	-70	-8661	2431	-11526	-80	-8372	-1123	-18473	-84	-9687	-1500	-13658	-66	140	1999	-23206	-80	-7727	16854	-25428	-210	-10181	18905	-13614	-191	-10037	21824	-10341	-150	-126	-122	-67	-64	-59	-108	38	-152	20	37	-79	-19	-56	81	-28	-4
0.145000	1987	-710	-7781	-22631	-60	-8470	2424	-11742	-97	-8199	-1041	-18272	-215	-9486	-1770	-13034	-62	535	1861	-23164	-70	-8087	17162	-25656	-218	-10408	19198	-13746	-176	-10374	22189	-10481	-153	-127	-121	-68	-64	-58	-108	38	-155	19	36	-77	-25	-56	79	-31	-3
0.145833	1713	-432	-7820	-22861	-55	-8275	2403	-11995	-109	-8018	-981	-18041	-272	-9268	-2063	-12432	-66	931	1739	-23108	-84	-8465	17463	-25876	-202	-10644	19494	-13878	-202	-10695	22548	-10603	-150	-126	-121	-69	-65	-61	-111	23	-156	19	37	-75	-22	-57	79	-28	-3
0.146667	1489	-143	-7869	-23083	-50	-8061	2364	-12282	-79	-7824	-948	-17787	-270	-9038	-2377	-11860	-73	1324	1627	-23028	-82	-8863	17761	-26086	-198	-10889	19788	-14012	-205	-10997	22890	-10709	-151	-127	-122	-67	-65	-59	-107	39	-158	18	35	-77	-25	-59	77	-32	-10
0.147500	1428	158	-7868	-23306	-48	-7837	2306	-12598	-69	-7630	-936	-17503	-280	-8795	-2719	-11340	-69	1721	1537	-22932	-74	-9281	18050	-26280	-211	-11131	20075	-14148	-186	-11274	23226	-10806	-150	-127	-121	-69	-63	-59	-114	38	-151	19	36	-81	-19	-51	82	-28	-3
0.148333	1199	467	-7877	-23526	-48	-7601	2232	-12941	-105	-7435	-944	-17209	-167	-8540	-3029	-10828	-64	2119	1465	-22818	-88	-9710	18330	-26461	-212	-11373	20360	-14280	-189	-11518	23531	-10895	-152	-127	-121	-67	-69	-58	-108	39	-151	17	36	-79	-22	-55	77	-30	-3
0.149167	1131	777	-7877	-23749	-57	-7360	2139	-13320	-115	-7248	-975	-16896	-145	-8277	-3348	-10370	-72	2516	1407	-22691	-92	-10154	18595	-26626	-218	-11615	20631	-14416	-176	-11747	23823	-10973	-151	-126	-119	-66	-65	-66	-104	64	-158	16	36	-76	-23	-55	82	-29	0
0.150000	1024	1090	-7866	-23970	-43	-7109	2030	-13717	-95	-7065	-1023	-16568	-176	-8002	-3662	-9976	-67	2912	1378	-22555	-80	-10603	18843	-26772	-205	-11847	20895	-14555	-160	-11948	24084	-11045	-155	-127	-122	-62	-61	-56	-102	37	-154	20	37	-75	-24	-49	78	-28	-7
0.150833	736	1411	-7842	-24181	-47	-6859	1902	-14144	-87	-6866	-1087	-16229	-114	-7723	-3959	-9624	-58	3301	1372	-22410	-95	-11056	19066	-26904	-211	-12075	21144	-14693	-165	-12125	24317	-11124	-153	-124	-112	-65	-69	-58	-105	38	-152	18	36	-75	-21	-57	80	-26	0
0.151667	423	1718	-7807	-24386	-56	-6611	1755	-14587	-110	-6733	-1161	-15894	-235	-7445	-4230	-9324	-63	3682	1384	-22266	-109	-11515	19272	-27011	-210	-12290	21389	-14838	-171	-12275	24526	-11201	-152	-127	-121	-68	-63	-56	-105	37	-150	18	38	-78	-25	-55	70	-28	-15
0.152500	180	2023	-7758	-24595	-64	-6364	1599	-15052	-127	-6592	-1249	-15559	-190	-7169	-4473	-9067	-67	4060	1423	-22119	-113	-11969	19451	-27098	-198	-12503	21612	-14985	-150	-12403	24711	-11279	-149	-124	-119	-64	-63	-53	-104	41	-153	20	34	-76	-22	-56	78	-26	-3
0.153333	-26	2314	-7699	-24797	-73	-6120	1427	-15532	-115	-6459	-1342	-15226	-107	-6893	-4686	-8870	-64	4422	1479	-21971	-113	-12419	19607	-27158	-183	-12706	21824	-15130	-149	-12513	24862	-11363	-151	-127	-119	-66	-63	-56	-103	41	-153	19	37	-75	-18	-53	80	-26	16
0.154167	-146	2591	-7623	-24988	-64	-5886	1249	-16028	-93	-6351	-1441	-14916	-179	-6627	-4891	-8717	-62	4778	1563	-21828	-109	-12859	19732	-27202	-194	-12893	22015	-15284	-160	-12609	24988	-11451	-148	-122	-116	-66	-61	-56	-100	22	-152	21	36	-73	-22	-58	81	-27	-3
0.155000	303	2852	-7535	-25170	-52	-5659	1061	-16528	-87	-6254	-1541	-14611	-163	-6370	-5021	-8604	-66	5115	1671	-21693	-124	-13295	19828	-27214	-205	-13082	22175	-15439	-144	-12693	25097	-11546	-149	-121	-117	-62	-65	-56	-100	43	-149	22	38	-72	-23	-51	85	-21	1
0.155833	1177	3089	-7430	-25341	-51	-5444	870	-17035	-90	-6177	-1646	-14358	-188	-6132	-5142	-8527	-67	5432	1795	-21568	-111	-13699	19894	-27205	-193	-13241	22340	-15606	-134	-12771	25176	-11649	-138	-124	-118	-75	-59	-51	-101	44	-150	21	38	-72	-21	-52	81	-25	2
0.156667	866	3299	-7310	-25503	-52	-5248	674	-17538	-75	-6113	-1753	-14073	-224	-5912	-5233	-8488	-57	5735	1935	-21449	-98	-14090	19924	-27168	-187	-13407	22470	-15781	-141	-12842	25234	-11755	-148	-127	-119	-65	-62	-57	-105	37	-154	20	33	-75	-23	-56	82	-28	-1
0.157500	285	3479	-7179	-25643	-60	-5062	474	-18054	-92	-6063	-1861	-13845	-236	-5712	-5306	-8482	-67	5998	2099	-21340	-120	-14464	19935	-27109	-201	-13558	22579	-15960	-126	-12916	25270	-11871	-149	-124	-118	-65	-62	-56	-78	38	-153	20	36	-73	-22	-57	78	-30	-3
0.158333	55	3636	-7048	-25764	-66	-4891	281	-18531	-100	-6022	-1968	-13641	-166	-5533	-5355	-8493	-82	6246	2278	-21244	-139	-14817	19908	-27022	-222	-13708	22659	-16148	-137	-12991	25285	-11983	-155	-126	-121	-67	-66	-58	-107	36	-158	17	33	-76	-23	-58	80	-32	-6
0.159167	-297	3759	-6866	-25860	-61	-4731	95	-18998	-102	-5990	-2072	-13438	-161	-5382	-5391	-8524	-84	6472	2474	-21155	-147	-15137	19864	-26909	-217	-13841	22712	-16342	-145	-13069	25285	-12098	-156	-125	-134	-67	-65	-57	-122	36	-155	18	33	-77	-23	-57	79	-33	-3
0.160000	-559	3856	-6686	-25931	-57	-4588	-86	-19449	-103	-5961	-2186	-13317	-213	-5251	-5418	-8571	-61	6671	2690	-21070	-143	-15395	19794	-26777	-204	-13970	22741	-16543	-149	-13152	25264	-12212	-151	-125	-121	-68	-64	-55	-105	24	-151	15	37	-63	-18	-58	77	-30	-3
0.160833	-758	3892	-6494	-25967	-60	-4458	-259	-19865	-128	-5937	-2302	-13200	-55	-5149	-5442	-8631	-58	6841	2900	-20998	-121	-15698	19696	-26620	-182	-14088	22738	-16753	-168	-13246	25228	-12329	-151	-127	-122	-68	-62	-58	-104	38	-148	19	37	-75	-23	-58	80	-31	-1
0.161667	-980	3947	-6297	-25977	-67	-4348	-421	-20249	-127	-5918	-2423	-13113	-44	-5071	-5461	-8697	-68	6984	3132	-20929	-127	-15932	19584	-26444	-177	-14203	22706	-16972	-139	-13345	25164	-12443	-150	-126	-120	-67	-64	-59	-103	40	-151	20	33	-73	-14	-57	82	-27	-1
0.162500	-1165	3948	-6091	-25955	-83	-4251	-609	-20598	-107	-5899	-2548	-13049	-58	-5016	-5491	-8773	-72	7100	3367	-20877	-139	-16139	19452	-26257	-191	-14302	22647	-17195	-190	-13450	25085	-12558	-154	-124	-120	-67	-64	-73	-108	39	-149	20	35	-73	-21	-58	78	-27	0
0.163333	-1298	3920	-5878	-25895	-77	-4168	-723	-20907	-138	-5873	-2686	-13014	-57	-4975	-5530	-8845	-76	7190	3608	-20829	-137	-16316	19312	-26064	-208	-14396	22555	-17426	-274	-13564	24989	-12671	-150	-126	-121	-67	-61	-57	-104	37	-150	20	33	-80	-21	-67	82	-30	-6
0.164167	-1408	3862	-5666	-25804	-77	-4098	-857	-21168	-120	-5853	-2834	-13005	-77	-4957	-5582	-8921	-78	7249	3848	-20776	-108	-16456	19156	-25837	-202	-14481	22440	-17661	-250	-13689	24871	-12784	-150	-129	-120	-68	-62	-61	-107	38	-151	21	36	-76	-21	-60	82	-32	1
0.165000	-1486	3780	-5450	-25677	-90	-4046	-979	-21384	-107	-5828	-2992	-13014	-49	-4950	-5655	-9005	-62	7287	4089	-20738	-115	-16568	18995	-25617	-203	-14554	22294	-17909	-230	-13811	24729	-12895	-152	-129	-125	-70	-65	-66	-108	36	-152	15	32	-77	-27	-61	89	-33	-1
0.165833	-1543	3673	-5245	-25521	-84	-4010	-1130	-21549	-111	-5801	-3165	-13043	-75	-4950	-5741	-9085	-95	7298	4327	-20700	-98	-16649	18833	-25386	-197	-14612	22132	-18154	-223	-13940	24582	-13010	-142	-127	-121	-69	-68	-64	-108	36	-151	16	32	-81	-24	-59	79	-33	-1
0.166667	-1561	3541	-5040	-25344	-78	-3975	-1184	-21656	-124	-5767	-3346	-13104	-64	-4953	-5846	-9159	-77	7289	4531	-20669	-81	-16695	18673	-25154	-187	-14658	21940	-18417	-200	-14070	24408	-13121	-152	-129	-125	-72	-66	-75	-104	37	-178	12	32	-80	-22	-62	76	-34	-5
0.167500	-1532	3392	-4840	-25141	-86	-3957	-1245	-21714	-116	-5732	-3541	-13153	5	-4949	-5961	-9242	-60	7259	4775	-20636	-94	-16707	18514	-24919	-197	-14687	21743	-18677	-190	-14203	24227	-13235	-150	-129	-122	-69	-65	-60	-108	37	-153	17	34	-77	-22	-58	78	-29	-4
0.168333	-1551	3239	-4647	-24912	-86	-3946	-1343	-21714	-103	-5685	-3750	-13228	-97	-4947	-6093	-9319	-68	7214	4983	-20594	-113	-16693	18364	-24680	-190	-14703	21532	-18941	-190	-14325	24033	-13343	-151	-126	-120	-64	-63	-58	-104	40	-151	21	35	-76	-22	-58	80	-31	-1
0.169167	-1576	3066	-4467	-24672	-87	-3951	-1411	-21667	-121	-5640	-3967	-13313	-124	-4932	-6236	-9397	-68	7152	5178	-20587	-111	-16634	18217	-24449	-173	-14703	21307	-19214	-182	-14451	23827	-13456	-150	-126	-124	-62	-73	-59	-103	38	-152	17	30	-73	-19	-58	81	-29	1
0.170000	-1563	2879	-4298	-24427	-83	-3953	-1450	-21570	-111	-5590	-4194	-13406	-21	-4912	-6395	-9483	-58	7072	5338	-20562	-108	-16555	18078	-24221	-187	-14688	21079	-19490	-178	-14578	23607	-13572	-151	-131	-124	-64	-62	-58	-103	42	-159	16	35	-72	-24	-58	81	-29	-6
0.170833	-1544	2689	-4134	-24188	-90	-3963	-1488	-21421	-122	-5538	-4423	-13507	-91	-4875	-6556	-9567	-76	6985	5517	-20559	-103	-16442	17954	-24004	-187	-14659	20845	-19771	-171	-14699	23381	-13685	-148	-126	-120	-65	-63	-58	-104	42	-152	15	32	-77	-22	-58	80	-29	-5
0.171667	-1533	2495	-3979	-23937	-78	-3977	-1515	-21228	-103	-5467	-4655	-13608	-168	-4830	-6729	-9657	-87	6884	5657	-20553	-77	-16299	17837	-23789	-182	-14620	20617	-20056	-164	-14817	23145	-13793	-151	-129	-122	-68	-63	-61	-104	40	-151	19	37	-76	-28	-58	79	-31	0
0.172500	-1488	2306	-3828	-23738	-72	-3992	-1537	-20986	-99	-5395	-4892	-13710	-107	-4772	-6876	-9745	-68	6778	5780	-20555	-85	-16129	17739	-23585	-187	-14572	20391	-20347	-153	-14926	22908	-13897	-148	-109	-121	-69	-64	-62	-102	40	-152	15	35	-78	-23	-59	80	-30	-3
0.173333	-1434	2113	-3682	-23492	-72	-4006	-1545	-20706	-109	-5314	-5113	-13808	-160	-4701	-7029	-9840	-77	6663	5884	-20562	-88	-15932	17651	-23392	-173	-14515	20175	-20636	-141	-15031	22668	-13995	-154	-132	-126	-70	-66	-64	-105	37	-153	11	23	-79	-23	-60	77	-12	-5
0.174167	-1374	1924	-3536	-23297	-70	-4018	-1546	-20389	-50	-5220	-5327	-13904	-176	-4621	-7171	-9934	-63	6550	5974	-20571	-72	-15704	17580	-23203	-161	-14444	19971	-20919	-141	-15117	22421	-14079	-151	-129	-163	-66	-63	-58	-105	38	-152	18	35	-76	-23	-60	76	-30	-3
0.175000	-1307	1751	-3386	-23121	-70	-4017	-1536	-20034	-88	-5111	-5527	-13978	-55	-4527	-7295	-10029	-57	6437	6045	-20587	-100	-15455	17522	-23025	-167	-14373	19774	-21203	-132	-15205	22181	-14150	-153	-130	-121	-68	-63	-58	-109	39	-152	18	35	-74	-18	-57	80	-33	0
0.175833	-1252	1585	-3235	-22979	-68	-4011	-1521	-19656	-138	-4993	-5711	-14051	-204	-4431	-7402	-10128	-61	6322	6103	-20605	-112	-15180	17482	-22858	-182	-14304	19588	-21490	-127	-15281	21937	-14209	-150	-129	-120	-67	-61	-58	-103	40	-152	19	36	-74	-21	-60	81	-32	0
0.176667	-1177	1432	-3083	-22867	-66	-4002	-1500	-19249	-117	-4869	-5872	-14112	-275	-4310	-7484	-10236	-66	6206	6144	-20631	-85	-14892	17450	-22697	-170	-14233	19406	-21765	-117	-15340	21700	-14253	-149	-128	-118	-65	-62	-57	-109	46	-149	21	35	-72	-17	-58	80	-31	-1
0.177500	-1247	1293	-2933	-22800	-63	-3980	-1480	-18821	-112	-4734	-6016	-14159	-152	-4234	-7556	-10343	-68	6092	6177	-20664	-84	-14586	17437	-22546	-169	-14164	19232	-22034	-116	-15391	21421	-14283	-149	-128	-122	-67	-63	-56	-108	38	-151	20	33	-75	-23	-58	78	-31	-1
0.178333	-1292	1175	-2780	-22739	-75	-3954	-1460	-18382	-103	-4587	-6131	-14197	-35	-4140	-7600	-10447	-69	5984	6199	-20703	-95	-14272	17431	-22402	-186	-14108	19061	-22291	-132	-15424	21225	-14288	-152	-132	-122	-67	-66	-59	-110	38	-155	16	33	-80	-22	-60	75	-32	1
0.179167	-1098	1072	-2626	-22721	-79	-3918	-1435	-17924	-65	-4431	-6222	-14238	-47	-4055	-7617	-10560	-79	5878	6218	-20740	-90	-13942	17440	-22257	-179	-14041	18899	-22534	-129	-15446	20990	-14278	-158	-133	-127	-68	-62	-62	-109	38	-149	18	29	-77	-19	-58	80	-31	-3
0.180000	-1024	993	-2475	-22732	-78	-3870	-1410	-17478	-98	-4279	-6286	-14230	-29	-3975	-7610	-10674	-72	5774	6239	-20774	-82	-13608	17456	-22118	-174	-13991	18742	-22754	-118	-15429	20763	-14245	-151	-130	-121	-69	-64	-61	-81	37	-145	16	30	-78	-19	-59	79	-34	-1
0.180833	-988	930	-2323	-22770	-98	-3819	-1394	-17025	-125	-4120	-6320	-14232	-49	-3905	-7584	-10788	-67	5673	6255	-20820	-94	-13273	17481	-21975	-165	-13943	18586	-22957	-111	-15405	20535	-14204	-150	-130	-125	-69	-66	-61	-111	40	-153	15	30	-81	-25	-62	79	-34	-4
0.181667	-857	900	-2179	-22834	-105	-3763	-1382	-16573	-122	-3960	-6330	-14228	-185	-3855	-7537	-10923	-68	5579	6276	-20875	-95	-12943	17510	-21833	-198	-13907	18407	-23140	-125	-15361	20316	-14142	-150	-130	-125	-72	-66	-62	-111	36	-153	16	28	-84	-23	-60	76	-34	-4
0.182500	-776	887	-2067	-22922	-93	-3700	-1378	-16130	-127	-3805	-6317	-14219	-178	-3805	-7471	-11017	-70	5490	6305	-20910	-82	-12612	17545	-21681	-188	-13870	18239	-23285	-122	-15288	20104	-14069	-141	-133	-124	-69	-64	-61	-110	38	-151	15	32	-79	-21	-60	79	-32	-5
0.183333	-727	902	-1913	-23015	-82	-3629	-1379	-15695	-117	-3650	-6282	-14197	-160	-3769	-7388	-11135	-62	5401	6339	-20949	-95	-12286	17582	-21524	-195	-13844	18059	-23407	-125	-15199	19896	-13983	-152	-130	-125	-68	-62	-59	-109	35	-152	18	32	-80	-14	-61	77	-17	0
0.184167	-700	942	-1766	-23129	-79	-3559	-1392	-15290	-102	-3507	-6227	-14178	-202	-3747	-7295	-11260	-65	5322	6389	-20994	-103	-11975	17620	-21358	-178	-13820	17871	-23490	-139	-15085	19705	-13889	-153	-131	-120	-69	-66	-63	-109	38	-152	17	30	-79	-24	-60	78	-32	0
0.185000	-662	1003	-1684	-23250	-75	-3486	-1417	-14896	-104	-3374	-6160	-14162	-246	-3733	-7193	-11383	-80	5241	6448	-21012	-110	-11679	17655	-21182	-168	-13801	17672	-23542	-134	-14954	19490	-13788	-151	-130	-122	-69	-65	-60	-108	51	-154	17	32	-81	-22	-60	77	-32	-5
0.185833	-572	1084	-1608	-23378	-58	-3420	-1455	-14530	-100	-3255	-6078	-14146	-178	-3715	-7079	-11510	-77	5169	6519	-21080	-98	-11389	17687	-20999	-186	-13798	17459	-23549	-115	-14791	19293	-13686	-150	-129	-121	-67	-63	-59	-112	36	-150	19	33	-80	-23	-59	76	-31	0
0.186667	-484	1192	-1496	-23508	-50	-3330	-1506	-14190	-115	-3150	-6001	-14141	-107	-3710	-6970	-11653	-78	5094	6604	-21124	-95	-11118	17710	-20799	-176	-13765	17236	-23524	-147	-14623	19094	-13579	-148	-129	-120	-70	-56	-62	-107	37	-156	16	32	-80	-22	-61	75	-34	-3
0.187500	-370	1313	-1411	-23636	-58	-3256	-1568	-13876	-82	-3054	-5904	-14139	-97	-3698	-6855	-11781	-78	5028	6706	-21166	-110	-10863	17727	-20588	-172	-13750	17007	-23452	-171	-14431	18908	-13474	-147	-124	-119	-68	-66	-59	-105	38	-151	20	34	-79	-21	-55	80	-28	1
0.188333	-294	1459	-1332	-23759	-59	-3164	-1636	-13593	-95	-2976	-5810	-14150	-93	-3679	-6744	-11918	-77	4968	6828	-21212	-108	-10617	17737	-20371	-177	-13724	16769	-23340	-162	-14226	18721	-13364	-150	-121	-118	-64	-60	-56	-103	40	-146	22	34	-76	-19	-53	84	-29	0
0.189167	-190	1613	-1259	-23878	-60	-3082	-1722	-13344	-113	-2920	-5728	-14178	-173	-3661	-6643	-12063	-74	4899	6952	-21258	-100	-10397	17728	-20127	-187	-13703	16519	-23190	-145	-14017	18532	-13264	-151	-127	-128	-63	-61	-58	-104	37	-152	16	38	-76	-18	-55	82	-27	-1
0.190000	-117	1779	-1184	-23992	-64	-2996	-1816	-13128	-107	-2873	-5643	-14219	-250	-3638	-6554	-12219	-74	4846	7094	-21309	-93	-10192	17703	-19879	-174	-13671	16261	-23003	-154	-13801	18338	-13174	-152	-131	-122	-67	-65	-61	-104	39	-155	11	33	-79	-24	-58	78	-33	-4
0.190833	-81	1951	-1104	-24102	-62	-2912	-1915	-12950	-96	-2842	-5564	-14282	-183	-3603	-6468	-12373	-81	4783	7257	-21361	-83	-10001	17662	-19620	-176	-13630	16004	-22767	-152	-13572	18146	-13083	-149	-125	-125	-67	-62	-57	-105	38	-152	16	33	-74	-22	-56	81	-30	-5
0.191667	-43	2124	-1020	-24194	-56	-2823	-2014	-12795	-90	-2820	-5490	-14353	-66	-3556	-6405	-12537	-87	4721	7430	-21412	-90	-9827	17592	-19346	-177	-13574	15746	-22515	-148	-13346	17951	-13007	-151	-128	-124	-67	-63	-56	-105	43	-152	18	34	-77	-4	-58	76	-29	0
0.192500	4	2301	-923	-24278	-78	-2736	-2117	-12681	-126	-2807	-5424	-14448	-49	-3501	-6343	-12703	-87	4666	7618	-21469	-75	-9671	17501	-19062	-183	-13511	15486	-22221	-168	-13101	17749	-12935	-150	-137	-121	-67	-66	-61	-102	40	-150	18	34	-78	-26	-55	81	-28	0
0.193333	54	2467	-809	-24353	-58	-2647	-2216	-12592	-116	-2806	-5362	-14562	-147	-3440	-6299	-12872	-90	4603	7819	-21529	-68	-9526	17387	-18769	-186	-13430	15237	-21898	-168	-12900	17548	-12872	-147	-128	-120	-69	-65	-58	-101	44	-151	19	33	-77	-23	-50	80	-26	-3
0.194167	68	2631	-679	-24422	-50	-2560	-2306	-12560	-91	-2809	-5309	-14692	-132	-3369	-6269	-13046	-87	4534	8034	-21588	-94	-9399	17244	-18468	-186	-13337	14997	-21546	-167	-12680	17331	-12806	-149	-127	-116	-67	-62	-58	-102	40	-153	20	36	-76	-24	-57	84	-29	-1
0.195000	109	2781	-535	-24478	-57	-2477	-2387	-12505	-96	-2818	-5252	-14837	-53	-3290	-6254	-13227	-65	4467	8259	-21655	-74	-9284	17071	-18161	-188	-13224	14768	-21177	-164	-12463	17114	-12768	-147	-125	-117	-63	-62	-58	-121	40	-149	21	38	-77	-18	-58	82	-25	3
0.195833	159	2922	-365	-24521	-59	-2400	-2461	-12503	-92	-2831	-5208	-15002	-91	-3218	-6253	-13407	-77	4395	8499	-21721	-69	-9184	16869	-17847	-177	-13098	14547	-20786	-147	-12255	16891	-12726	-147	-125	-115	-64	-61	-55	-102	41	-146	23	40	-75	-21	-56	82	-29	4
0.196667	180	3026	-191	-24557	-64	-2333	-2524	-12528	-81	-2843	-5160	-15177	-91	-3141	-6264	-13586	-80	4311	8744	-21797	-98	-9095	16628	-17530	-185	-12952	14340	-20382	-172	-12054	16660	-12688	-145	-122	-111	-63	-61	-55	-109	43	-148	18	36	-73	-19	-55	84	-26	0
0.197500	220	3113	1	-24586	-44	-2273	-2574	-12579	-92	-2863	-5124	-15363	-117	-3075	-6290	-13767	-94	4226	8995	-21872	-91	-9019	16356	-17210	-190	-12803	14141	-19968	-166	-11864	16418	-12657	-151	-126	-118	-64	-64	-58	-104	42	-153	20	36	-73	-23	-55	82	-31	-6
0.198333	240	3169	204	-24607	-56	-2228	-2614	-12658	-110	-2881	-5085	-15562	-147	-3016	-6327	-13948	-83	4129	9255	-21957	-100	-8958	16046	-16903	-207	-12632	13969	-19547	-162	-11690	16168	-12629	-151	-131	-124	-70	-67	-61	-111	35	-155	15	32	-79	-25	-61	78	-30	-5
0.199167	254	3206	419	-24640	-58	-2196	-2645	-12757	-129	-2895	-5055	-15761	-143	-2964	-6371	-14122	-77	4030	9527	-22040	-103	-8903	15714	-16575	-198	-12447	13811	-19119	-165	-11517	15916	-12596	-153	-133	-121	-66	-64	-60	-108	40	-153	15	34	-76	-22	-58	80	-32	-6
0.200000	274	3213	646	-24608	-66	-2175	-2657	-12867	-91	-2910	-5018	-15942	-193	-2922	-6422	-14282	-75	3930	9807	-22128	-90	-8860	15350	-16259	-199	-12257	13666	-18687	-169	-11350	15660	-12545	-151	-130	-122	-68	-64	-69	-105	35	-153	13	33	-76	-22	-58	78	-30	-1
0.200833	286	3195	878	-24594	-79	-2172	-2670	-12993	-99	-2926	-4991	-16153	-212	-2893	-6480	-14441	-85	3830	10091	-22218	-112	-8813	14961	-15949	-198	-12053	13542	-18248	-170	-11195	15395	-12492	-149	-132	-122	-68	-66	-60	-109	40	-153	17	32	-74	-23	-60	80	-31	0
0.201667	275	3154	1112	-24568	-84	-2183	-2683	-13139	-144	-2939	-4960	-16346	-200	-2886	-6544	-14587	-80	3725	10379	-22314	-114	-8807	14545	-15634	-187	-11843	13422	-17808	-173	-11047	15131	-12419	-148	-128	-121	-66	-65	-62	-99	39	-153	46	32	-78	-22	-59	81	-30	-1
0.202500	302	3082	1341	-24529	-94	-2215	-2690	-13294	-128	-2954	-4961	-16527	-156	-2891	-6607	-14720	-79	3625	10674	-22412	-90	-8789	14112	-15324	-177	-11626	13322	-17372	-165	-10906	14866	-12345	-152	-127	-122	-68	-64	-58	-104	41	-152	19	35	-75	-22	-57	82	-28	0
0.203333	306	2986	1569	-24477	-95	-2268	-2703	-13459	-115	-2976	-4965	-16697	-138	-2915	-6680	-14847	-86	3514	10967	-22517	-81	-8783	13662	-15031	-182	-11415	13230	-16935	-167	-10776	14596	-12243	-148	-130	-121	-65	-62	-61	-104	60	-164	19	34	-78	-21	-60	85	-29	-1
0.204167	279	2876	1790	-24418	-107	-2333	-2717	-13632	-110	-3000	-4978	-16852	-156	-2954	-6759	-14962	-84	3423	11267	-22623	-69	-8784	13206	-14744	-177	-11202	13147	-16506	-169	-10654	14331	-12125	-146	-129	-121	-65	-64	-60	-107	40	-148	18	34	-77	-18	-58	79	-29	0
0.205000	276	2721	2011	-24343	-113	-2426	-2742	-13805	-93	-3031	-5004	-16995	-240	-3003	-6838	-15071	-77	3330	11562	-22725	-88	-8796	12746	-14467	-180	-10992	13076	-16064	-169	-10544	14069	-11984	-148	-127	-120	-66	-65	-63	-102	38	-151	11	35	-77	-28	-61	82	-31	-4
0.205833	275	2560	2223	-24261	-122	-2536	-2769	-13979	-92	-3069	-5052	-17119	-448	-3070	-6921	-15172	-77	3241	11848	-22838	-99	-8813	12296	-14203	-188	-10793	13011	-15626	-165	-10435	13808	-11820	-151	-130	-124	-66	-66	-62	-108	37	-153	17	32	-75	-23	-58	81	-29	-4
0.206667	279	2380	2420	-24172	-113	-2657	-2817	-14155	-93	-3118	-5117	-17244	-199	-3148	-7012	-15268	-77	3153	12125	-22944	-101	-8840	11851	-13951	-193	-10604	12948	-15190	-169	-10344	13547	-11632	-156	-131	-127	-68	-65	-66	-108	34	-159	12	29	-79	-27	-64	77	-39	-5
0.207500	282	2198	2620	-24073	-108	-2792	-2861	-14323	-52	-3175	-5196	-17322	-62	-3222	-7098	-15356	-69	3079	12396	-23048	-75	-8870	11418	-13711	-171	-10413	12896	-14758	-181	-10255	13302	-11417	-150	-130	-124	-65	-61	-61	-105	35	-152	17	36	-74	-24	-57	81	-31	-4
0.208333	265	1996	2820	-23960	-94	-2934	-2909	-14473	-12	-3236	-5286	-17395	-204	-3306	-7184	-15438	-64	3029	12659	-23147	-75	-8902	11021	-13480	-177	-10239	12846	-14313	-189	-10175	13063	-11177	-150	-127	-117	-66	-63	-57	-102	39	-151	17	39	-79	-24	-57	84	-29	-6
0.209167	252	1784	3013	-23868	-79	-3092	-2970	-14637	-23	-3314	-5399	-17462	-284	-3391	-7276	-15526	-70	2946	12904	-23247	-102	-8947	10644	-13271	-174	-10081	12791	-13878	-168	-10111	12830	-10927	-148	-130	-122	-66	-62	-58	-103	37	-153	17	32	-76	-23	-58	85	-28	-4
0.210000	249	1572	3203	-23743	-64	-3259	-3027	-14759	-57	-3410	-5522	-17514	-207	-3483	-7372	-15617	-64	2880	13136	-23343	-79	-8990	10299	-13076	-164	-9931	12738	-13442	-159	-10062	12598	-10626	-150	-128	-120	-65	-56	-61	-103	36	-148	19	34	-75	-17	-55	81	-29	-4
0.210833	230	1352	3395	-23628	-59	-3432	-3088	-14889	-62	-3512	-5664	-17558	-84	-3577	-7463	-15707	-52	2828	13353	-23432	-74	-9036	9985	-12878	-161	-9799	12678	-13008	-171	-10025	12376	-10317	-150	-127	-119	-64	-63	-63	-104	39	-150	17	32	-75	-22	-61	81	-29	-1
0.211667	213	1132	3586	-23521	-43	-3611	-3150	-14999	-34	-3626	-5839	-17600	-113	-3676	-7556	-15783	-42	2775	13551	-23513	-90	-9084	9713	-12738	-188	-9675	12616	-12567	-178	-10005	12166	-9990	-151	-126	-122	-65	-66	-82	-102	37	-152	18	35	-76	-23	-56	80	-29	-4
0.212500	214	921	3783	-23416	-28	-3799	-3209	-15103	-21	-3755	-5971	-17636	-48	-3771	-7644	-15885	-42	2727	13738	-23585	-67	-9129	9472	-12596	-193	-9570	12540	-12135	-168	-10002	11963	-9649	-150	-126	-121	-66	-61	-60	-104	37	-155	17	32	-77	-22	-57	80	-31	-3
0.213333	192	710	3977	-23318	-26	-3992	-3252	-15201	-5	-3888	-6125	-17645	77	-3875	-7726	-15978	-44	2680	13908	-23656	-61	-9171	9270	-12469	-181	-9475	12458	-11703	-188	-10020	11771	-9289	-148	-128	-121	-66	-64	-62	-105	36	-151	6	34	-50	-21	-60	82	-29	0
0.214167	162	508	4176	-23224	-21	-4185	-3286	-15284	18	-4037	-6284	-17706	-4	-3987	-7803	-16067	-36	2631	14071	-23713	-72	-9208	9110	-12359	-185	-9395	12335	-11275	-190	-10062	11590	-8923	-145	-126	-119	-66	-67	-59	-102	38	-151	17	35	-75	-26	-59	77	-30	0
0.215000	156	314	4377	-23143	0	-4384	-3310	-15364	16	-4194	-6433	-17751	-177	-4109	-7869	-16157	-38	2579	14212	-23766	-74	-9244	8978	-12270	-191	-9326	12249	-10858	-189	-10109	11417	-8555	-148	-128	-122	-68	-68	-62	-104	38	-152	9	34	-75	-25	-57	78	-30	-6
0.215833	160	111	4574	-23069	5	-4582	-3321	-15441	13	-4356	-6578	-17790	-119	-4242	-7931	-16241	-49	2533	14346	-23806	-79	-9266	8883	-12190	-180	-9270	12125	-10444	-188	-10181	11258	-8186	-149	-126	-117	-68	-62	-58	-103	40	-152	19	34	-77	-23	-58	78	-29	0
0.216667	156	-35	4772	-23002	-1	-4793	-3316	-15514	-16	-4522	-6702	-17833	11	-4383	-7970	-16317	-44	2481	14470	-23835	-82	-9290	8813	-12129	-178	-9218	11979	-10039	-177	-10266	11112	-7827	-149	-116	-117	-66	-65	-78	-104	35	-153	17	36	-73	-23	-56	81	-29	1
0.217500	148	-189	4962	-22944	-6	-4978	-3291	-15586	-24	-4697	-6820	-17885	47	-4544	-8007	-16388	-42	2431	14582	-23859	-73	-9305	8771	-12083	-183	-9181	11820	-9652	-169	-10375	10974	-7486	-150	-127	-119	-66	-63	-59	-104	41	-151	17	35	-75	-23	-59	79	-32	-5
0.218333	146	-332	5144	-22900	-19	-5180	-3263	-15667	-30	-4875	-6922	-17942	-42	-4718	-8027	-16440	-41	2372	14691	-23880	-85	-9317	8745	-12050	-173	-9156	11638	-9281	-172	-10485	10852	-7165	-148	-127	-120	-68	-66	-61	-108	37	-153	13	39	-77	-26	-61	78	-29	-3
0.219167	145	-468	5321	-22863	-30	-5380	-3196	-15742	-53	-5057	-7001	-18008	-121	-4901	-8037	-16498	-43	2317	14782	-23884	-86	-9320	8748	-12024	-179	-9149	11442	-8925	-168	-10602	10776	-6871	-150	-132	-120	-67	-63	-59	-107	38	-150	13	35	-77	-21	-59	78	-29	-8
0.220000	147	-566	5483	-22834	-24	-5575	-3159	-15825	-15	-5233	-7050	-18077	-149	-5100	-8030	-16530	-36	2261	14866	-23881	-72	-9322	8760	-12012	-186	-9130	11231	-8590	-164	-10721	10647	-6614	-150	-127	-124	-67	-61	-73	-105	37	-152	17	32	-76	-22	-58	79	-30	-1
0.220833	123	-654	5631	-22811	-29	-5765	-3100	-15909	-22	-5419	-7104	-18146	-272	-5311	-8018	-16555	-30	2203	14961	-23869	-80	-9323	8785	-11999	-185	-9125	11008	-8276	-181	-10843	10566	-6396	-151	-130	-125	-68	-65	-57	-107	42	-152	18	33	-77	-22	-57	81	-29	-3
0.221667	128	-727	5758	-22791	-38	-5956	-3038	-15996	-44	-5611	-7130	-18223	-213	-5528	-7998	-16566	-43	2148	15003	-23853	-105	-9326	8819	-12004	-183	-9133	10770	-7989	-181	-10958	10500	-6228	-147	-124	-121	-69	-52	-60	-104	41	-151	18	30	-78	-21	-57	81	-32	-1
0.222500	211	-790	5864	-22778	-40	-6140	-2973	-16088	-22	-5796	-7134	-18297	-121	-5759	-7968	-16564	-40	2093	15048	-23830	-80	-9333	8857	-12009	-173	-9145	10521	-7722	-165	-11059	10446	-6109	-150	-129	-122	-70	-65	-58	-108	38	-153	15	30	-78	-22	-58	84	-32	-4
0.223333	249	-832	5958	-22764	-48	-6323	-2914	-16181	-17	-5985	-7125	-18377	-164	-5984	-7938	-16557	-47	2024	15077	-23797	-79	-9348	8900	-12029	-166	-9163	10281	-7489	-159	-11147	10406	-6042	-149	-130	-121	-73	-49	-59	-111	45	-150	12	28	-79	-23	-63	78	-32	-5
0.224167	197	-867	6022	-22757	-65	-6505	-2864	-16275	-50	-6171	-7104	-18454	-268	-6218	-7909	-16535	-63	1991	15095	-23755	-90	-9370	8946	-12035	-162	-9185	10036	-7279	-159	-11209	10380	-6018	-151	-128	-120	-70	-67	-62	-108	39	-154	18	30	-76	-27	-58	82	-30	-6
0.225000	229	-877	6068	-22742	-59	-6673	-2814	-16361	-60	-6361	-7071	-18502	-325	-6443	-7879	-16505	-65	1948	15092	-23711	-66	-9398	8990	-12058	-155	-9213	9794	-7105	-168	-11245	10367	-6044	-150	-129	-124	-67	-63	-49	-108	38	-152	13	33	-78	-26	-61	79	-32	-4
0.225833	232	-887	6092	-22733	-51	-6843	-2781	-16448	-41	-6545	-7037	-18597	-305	-6661	-7854	-16467	-48	1909	15068	-23662	-86	-9456	9030	-12084	-150	-9245	9561	-6952	-165	-11248	10369	-6113	-148	-128	-122	-70	-62	-60	-108	36	-152	13	32	-83	-22	-61	82	-34	-3
0.226667	132	-891	6093	-22722	-59	-7009	-2757	-16532	-21	-6734	-6983	-18662	-310	-6877	-7836	-16423	-47	1877	15024	-23610	-101	-9498	9067	-12108	-168	-9280	9344	-6829	-152	-11223	10378	-6221	-156	-129	-122	-69	-67	-64	-108	38	-153	16	30	-80	-25	-59	79	-34	-7
0.227500	82	-887	6079	-22708	-68	-7175	-2747	-16612	-64	-6923	-6954	-18720	-427	-7077	-7826	-16373	-57	1848	14955	-23554	-77	-9561	9099	-12139	-173	-9313	9145	-6731	-158	-11159	10399	-6348	-149	-128	-118	-66	-63	-58	-105	41	-152	17	32	-75	-21	-56	85	-30	0
0.228333	21	-876	6037	-22696	-56	-7337	-2746	-16677	-86	-7108	-6915	-18770	-454	-7272	-7828	-16326	-50	1825	14875	-23492	-81	-9637	9126	-12166	-155	-9353	8961	-6660	-176	-11061	10428	-6499	-147	-131	-120	-64	-59	-55	-101	42	-150	22	35	-62	-19	-55	94	-32	-6
0.229167	-26	-863	5976	-22677	-55	-7499	-2762	-16736	-115	-7299	-6887	-18816	-451	-7444	-7844	-16260	-59	1810	14748	-23434	-73	-9730	9139	-12201	-170	-9397	8797	-6614	-171	-10934	10459	-6666	-148	-126	-122	-64	-63	-55	-102	42	-151	18	33	-78	-19	-55	86	-29	1
0.230000	-28	-859	5897	-22660	-84	-7670	-2791	-16788	-137	-7487	-6865	-18853	-455	-7619	-7873	-16200	-73	1795	14609	-23379	-52	-9834	9142	-12240	-170	-9436	8658	-6589	-159	-10780	10491	-6833	-161	-130	-122	-66	-64	-59	-102	40	-150	16	35	-72	-19	-58	85	-30	0
0.230833	-49	-852	5802	-22641	-99	-7836	-2835	-16833	-168	-7680	-6855	-18881	-401	-7773	-7918	-16138	-57	1783	14453	-23321	-65	-9942	9136	-12279	-164	-9481	8539	-6583	-159	-10597	10523	-6996	-148	-129	-119	-66	-61	-59	-107	42	-149	15	33	-75	-21	-61	79	-31	-4
0.231667	-53	-852	5685	-22624	-96	-8008	-2888	-16871	-165	-7866	-6856	-18893	-488	-7926	-7972	-16079	-57	1770	14274	-23268	-81	-10062	9117	-12340	-171	-9525	8443	-6593	-162	-10402	10550	-7141	-149	-131	-125	-63	-41	-61	-108	45	-156	17	29	-75	-26	-61	80	-32	-3
0.232500	-52	-842	5554	-22603	-105	-8183	-2952	-16897	-179	-8061	-6872	-18897	-465	-8070	-8042	-16012	-77	1758	14081	-23213	-85	-10178	9085	-12390	-181	-9568	8365	-6613	-163	-10194	10576	-7257	-151	-131	-121	-69	-65	-60	-104	38	-153	15	30	-79	-25	-60	77	-34	6
0.233333	-59	-844	5411	-22577	-121	-8354	-3020	-16913	-183	-8244	-6897	-18877	-389	-8204	-8126	-15929	-76	1744	13874	-23164	-98	-10295	9038	-12447	-166	-9614	8317	-6649	-179	-9982	10593	-7346	-149	-128	-124	-60	-64	-62	-107	37	-158	18	32	-75	-22	-59	79	-30	0
0.234167	-75	-848	5282	-22549	-111	-8522	-3095	-16924	-159	-8430	-6935	-18847	-328	-8334	-8206	-15859	-62	1726	13657	-23108	-97	-10404	8985	-12475	-176	-9660	8280	-6687	-189	-9775	10599	-7402	-148	-131	-122	-67	-62	-58	-101	38	-155	17	34	-73	-19	-58	79	-35	0
0.235000	-122	-849	5082	-22516	-108	-8689	-3171	-16928	-141	-8608	-6983	-18799	-220	-8462	-8299	-15785	-57	1705	13436	-23058	-108	-10510	8914	-12575	-186	-9706	8255	-6730	-186	-9581	10593	-7415	-149	-122	-120	-65	-59	-64	-102	40	-150	18	37	-75	-21	-58	86	-30	0
0.235833	-145	-849	4898	-22483	-102	-8857	-3253	-16925	-119	-8786	-7041	-18731	-213	-8592	-8401	-15691	-60	1675	13211	-23019	-109	-10603	8849	-12636	-178	-9753	8243	-6778	-190	-9405	10577	-7396	-147	-126	-117	-66	-61	-56	-100	40	-150	21	34	-76	-19	-52	84	-28	0
0.236667	-104	-851	4703	-22444	-83	-9015	-3333	-16920	-101	-8965	-7105	-18648	-156	-8726	-8505	-15595	-58	1639	12984	-22962	-118	-10688	8738	-12713	-177	-9807	8234	-6828	-185	-9261	10547	-7346	-167	-127	-117	-64	-60	-57	-104	42	-151	17	33	-75	-21	-53	84	-28	0
0.237500	-100	-854	4495	-22407	-69	-9171	-3418	-16912	-77	-9144	-7173	-18549	-138	-8864	-8612	-15493	-52	1590	12763	-22914	-117	-10760	8618	-12791	-179	-9857	8227	-6878	-182	-9152	10496	-7252	-148	-126	-121	-67	-64	-56	-102	39	-149	20	34	-74	-21	-55	80	-29	0
0.238333	-121	-844	4282	-22365	-63	-9325	-3501	-16904	-51	-9316	-7245	-18435	0	-9008	-8723	-15402	-59	1545	12542	-22866	-105	-10822	8515	-12877	-180	-9913	8217	-6928	-183	-9080	10435	-7134	-146	-129	-120	-66	-64	-61	-105	41	-149	17	29	-80	-25	-60	80	-32	-3
0.239167	-133	-839	4061	-22317	-65	-9479	-3579	-16890	-55	-9485	-7312	-18303	0	-9163	-8825	-15272	-69	1489	12335	-22818	-124	-10873	8394	-12965	-177	-9969	8206	-6971	-197	-9042	10362	-6989	-150	-128	-122	-70	-64	-60	-104	39	-151	17	34	-77	-25	-58	80	-30	-1
0.240000	-133	-820	3830	-22264	-60	-9609	-3652	-16873	-50	-9646	-7381	-18159	-65	-9322	-8930	-15154	-76	1434	12142	-22765	-127	-10914	8263	-13064	-183	-10030	8180	-7015	-176	-9054	10275	-6843	-151	-126	-124	-68	-68	-62	-110	37	-152	15	32	-80	-28	-63	77	-32	-5
0.240833	-114	-797	3600	-22212	-59	-9745	-3722	-16861	-10	-9824	-7435	-17996	61	-9488	-9031	-15023	-80	1368	11965	-22711	-141	-10948	8133	-13164	-190	-10090	8148	-7049	-170	-9104	10188	-6659	-150	-129	-122	-66	-65	-62	-111	40	-150	17	35	-83	-23	-55	95	-29	-6
0.241667	-102	-761	3376	-22147	-76	-9871	-3779	-16842	-11	-9989	-7480	-17821	39	-9661	-9119	-14888	-63	1320	11805	-22652	-120	-10973	8004	-13271	-190	-10154	8104	-7081	-172	-9191	10089	-6494	-150	-128	-120	-69	-64	-59	-105	42	-152	18	36	-76	-21	-55	82	-31	-1
0.242500	-94	-721	3150	-22089	-102	-9996	-3833	-16820	-69	-10151	-7521	-17643	90	-9835	-9205	-14752	-55	1267	11659	-22593	-117	-11003	7871	-13386	-199	-10219	8046	-7111	-177	-9319	9985	-6320	-149	-127	-120	-65	-65	-59	-109	40	-151	18	36	-75	-24	-59	81	-24	-6
0.243333	-99	-671	2924	-22021	-109	-10116	-3875	-16798	-73	-10316	-7553	-17453	49	-10019	-9284	-14616	-52	1218	11526	-22532	-108	-11030	7743	-13511	-201	-10295	7972	-7143	-169	-9478	9882	-6171	-152	-129	-119	-40	-61	-58	-100	43	-153	13	36	-73	-18	-56	84	-30	-4
0.244167	-76	-612	2713	-21959	-95	-10240	-3915	-16779	-67	-10479	-7574	-17264	42	-10197	-9358	-14473	-64	1178	11411	-22470	-93	-11068	7620	-13642	-191	-10376	7881	-7176	-165	-9667	9778	-6034	-148	-128	-121	-64	-63	-60	-107	41	-151	17	33	-74	-21	-55	85	-29	0
0.245000	-56	-546	2496	-21898	-107	-10360	-3941	-16751	-110	-10636	-7585	-17070	13	-10385	-9423	-14333	-72	1142	11315	-22408	-102	-11117	7500	-13780	-185	-10452	7784	-7208	-171	-9882	9672	-5925	-168	-130	-132	-68	-62	-63	-102	41	-151	17	33	-76	-22	-55	85	-28	0
0.245833	-73	-473	2292	-21842	-142	-10483	-3966	-16723	-141	-10794	-7592	-16887	-152	-10566	-9483	-14193	-64	1109	11229	-22346	-97	-11171	7388	-13930	-185	-10546	7667	-7243	-174	-10117	9569	-5844	-147	-130	-120	-64	-65	-58	-107	41	-154	20	34	-76	-22	-55	96	-28	-6
0.246667	-101	-394	2105	-21786	-138	-10607	-3985	-16693	-161	-10942	-7593	-16694	-235	-10743	-9537	-14055	-66	1091	11162	-22281	-94	-11252	7280	-14092	-196	-10642	7551	-7284	-180	-10373	9471	-5798	-148	-130	-121	-48	-63	-56	-105	39	-154	19	35	-74	-22	-55	80	-31	-3
0.247500	-91	-303	1903	-21738	-116	-10736	-3999	-16656	-144	-11084	-7593	-16507	-193	-10912	-9587	-13926	-67	1078	11114	-22218	-87	-11357	7181	-14256	-195	-10766	7427	-7330	-164	-10626	9376	-5786	-149	-129	-119	-65	-63	-58	-104	38	-152	18	37	-73	-25	-56	86	-29	1
0.248333	-51	-212	1720	-21698	-126	-10866	-4007	-16614	-154	-11218	-7592	-16338	-105	-11068	-9629	-13795	-84	1067	11074	-22165	-74	-11461	7091	-14432	-189	-10869	7301	-7386	-151	-10886	9286	-5813	-150	-130	-122	-69	-65	-59	-107	41	-151	19	34	-76	-27	-56	84	-29	-4
0.249167	-4	-118	1543	-21673	-103	-11005	-4017	-16572	-189	-11341	-7597	-16149	-162	-11216	-9676	-13674	-86	1058	11046	-22105	-72	-11589	7003	-14615	-201	-10999	7172	-7447	-166	-11152	9197	-5878	-151	-128	-121	-67	-65	-59	-103	41	-155	19	36	-77	-24	-56	85	-38	0
0.250000	3	-21	1380	-21647	-74	-11139	-4021	-16532	-176	-11450	-7603	-15974	-204	-11342	-9710	-13556	-75	1055	11027	-22054	-65	-11738	6928	-14810	-200	-11140	7050	-7526	-171	-11418	9118	-5983	-151	-130	-129	-65	-67	-60	-110	40	-152	20	36	-74	-26	-57	84	-29	-4
0.250833	-21	82	1221	-21639	-66	-11279	-4025	-16473	-176	-11547	-7614	-15803	-188	-11454	-9747	-13440	-62	1052	11017	-22003	-88	-11899	6856	-15000	-198	-11292	6934	-7619	-148	-11683	9036	-6118	-150	-125	-118	-65	-64	-59	-105	43	-150	20	37	-94	-26	-55	84	-25	-1
0.251667	-52	190	1068	-21641	-55	-11423	-4034	-16422	-187	-11635	-7637	-15640	-250	-11540	-9780	-13335	-70	1048	11016	-21963	-113	-12071	6782	-15203	-212	-11458	6824	-7734	-151	-11938	8964	-6286	-150	-126	-120	-66	-61	-59	-104	42	-152	18	34	-74	-19	-55	85	-28	0
0.252500	-72	292	925	-21657	-41	-11566	-4045	-16367	-162	-11698	-7665	-15479	-163	-11603	-9815	-13235	-77	1042	11022	-21922	-83	-12257	6712	-15405	-216	-11635	6701	-7866	-162	-12186	8891	-6491	-150	-132	-120	-65	-61	-58	-105	42	-152	16	37	-74	-23	-55	84	-29	-7
0.253333	-66	399	786	-21683	-31	-11710	-4056	-16315	-105	-11752	-7697	-15319	-120	-11645	-9860	-13139	-62	1039	11032	-21894	-62	-12451	6637	-15612	-214	-11825	6632	-8022	-187	-12431	8821	-6721	-139	-127	-117	-66	-63	-66	-101	42	-151	20	35	-76	-23	-53	84	-27	-1
0.254167	-44	510	659	-21721	-25	-11851	-4072	-16257	-69	-11786	-7735	-15160	-189	-11659	-9888	-13045	-60	1029	11048	-21891	-91	-12639	6560	-15818	-202	-12020	6552	-8208	-199	-12668	8750	-6977	-148	-127	-122	-66	-63	-58	-101	43	-149	22	35	-74	-18	-52	87	-28	18
0.255000	-16	622	542	-21769	-15	-12039	-4093	-16209	-74	-11804	-7779	-15002	-60	-11651	-9927	-12956	-64	1020	11069	-21849	-121	-12832	6477	-16019	-195	-12232	6481	-8416	-194	-12895	8682	-7261	-147	-122	-118	-63	-59	-85	-103	44	-147	20	37	-75	-18	-50	87	-26	0
0.255833	0	733	434	-21826	-12	-12125	-4114	-16162	-41	-11819	-7819	-14841	-6	-11618	-9964	-12866	-65	1005	11086	-21834	-91	-13019	6386	-16225	-184	-12449	6418	-8659	-191	-13119	8611	-7560	-144	-125	-122	-65	-61	-56	-102	42	-145	20	36	-66	-18	-50	85	-26	3
0.256667	-18	849	356	-21894	-1	-12254	-4143	-16112	-12	-11812	-7865	-14681	-52	-11567	-10009	-12779	-76	997	11104	-21828	-95	-13199	6285	-16435	-204	-12673	6365	-8926	-169	-13336	8539	-7886	-147	-131	-119	-64	-63	-59	-105	40	-151	19	34	-75	-23	-58	81	-31	-3
0.257500	-96	962	257	-21972	0	-12378	-4172	-16075	-29	-11793	-7907	-14516	-108	-11492	-10051	-12690	-66	982	11117	-21821	-108	-13372	6182	-16638	-187	-12898	6319	-9236	-161	-13543	8472	-8212	-151	-126	-120	-65	-65	-59	-105	39	-152	19	35	-77	-18	-55	79	-32	-1
0.258333	-387	1081	194	-22054	-10	-12487	-4197	-16034	-70	-11772	-7940	-14347	-105	-11397	-10093	-12598	-68	967	11129	-21818	-94	-13530	6067	-16849	-176	-13141	6273	-9575	-178	-13743	8396	-8557	-153	-128	-122	-69	-67	-62	-103	38	-156	22	32	-77	-27	-59	78	-34	-1
0.259167	-1108	1198	143	-22145	-25	-12586	-4218	-15995	-88	-11719	-7971	-14175	-127	-11292	-10131	-12501	-74	955	11127	-21816	-97	-13679	5950	-17050	-206	-13373	6236	-9937	-179	-13927	8331	-8906	-150	-127	-120	-64	-64	-61	-109	38	-153	18	34	-76	-24	-56	84	-31	-4
0.260000	-1345	1332	108	-22236	-45	-12659	-4239	-15933	-82	-11675	-7991	-14003	-197	-11178	-10164	-12395	-57	939	11118	-21817	-91	-13811	5832	-17258	-185	-13604	6195	-10326	-176	-14102	8261	-9270	-149	-126	-125	-66	-65	-59	-105	41	-151	17	30	-76	-22	-55	81	-28	-3
0.260833	-1121	1466	95	-22333	-59	-12719	-4244	-15905	-85	-11597	-8004	-13824	-141	-11055	-10194	-12281	-61	920	11090	-21814	-112	-13937	5711	-17465	-183	-13837	6156	-10758	-168	-14263	8191	-9627	-147	-126	-119	-66	-64	-62	-105	41	-155	18	30	-74	-42	-55	82	-31	-7
0.261667	-1075	1601	97	-22447	-63	-12754	-4255	-15847	-83	-11515	-8005	-13645	-58	-10931	-10215	-12161	-61	901	11051	-21810	-105	-14052	5596	-17676	-198	-14062	6114	-11209	-191	-14413	8120	-9990	-153	-127	-119	-60	-62	-59	-104	37	-149	18	35	-75	-22	-55	80	-31	-3
0.262500	-850	1747	119	-22533	-68	-12768	-4235	-15790	-144	-11427	-8002	-13468	-129	-10807	-10226	-12031	-56	883	10995	-21808	-97	-14165	5480	-17891	-206	-14290	6070	-11686	-189	-14548	8058	-10351	-147	-125	-119	-64	-62	-60	-105	38	-148	16	33	-75	-18	-57	81	-28	0
0.263333	-860	1892	153	-22638	-70	-12759	-4215	-15718	-152	-11328	-7987	-13296	-266	-10688	-10229	-11895	-64	862	10914	-21798	-92	-14272	5376	-18108	-191	-14497	6022	-12179	-166	-14662	7997	-10708	-147	-122	-122	-67	-61	-53	-104	41	-149	20	34	-75	-24	-56	81	-29	0
0.264167	-961	2049	202	-22746	-78	-12718	-4184	-15639	-122	-11219	-7970	-13125	-227	-10574	-10222	-11751	-64	843	10814	-21790	-82	-14380	5282	-18333	-177	-14713	5965	-12691	-164	-14758	7938	-11059	-148	-130	-122	-64	-64	-59	-107	40	-153	13	34	-77	-24	-56	84	-31	-1
0.265000	-918	2204	257	-22853	-82	-12647	-4144	-15550	-155	-11102	-7927	-12966	-298	-10470	-10206	-11603	-64	813	10691	-21780	-84	-14495	5202	-18565	-193	-14913	5913	-13219	-170	-14842	7881	-11419	-154	-131	-137	-72	-66	-62	-109	36	-152	13	30	-79	-22	-58	77	-39	-6
0.265833	-1132	2365	319	-22964	-90	-12560	-4094	-15454	-215	-10978	-7919	-12816	-310	-10372	-10177	-11453	-61	795	10554	-21746	-88	-14610	5139	-18801	-191	-15105	5854	-13759	-170	-14903	7836	-11743	-150	-129	-125	-70	-63	-60	-109	38	-154	15	30	-78	-24	-57	79	-32	-1
0.266667	-1345	2540	388	-23069	-103	-12443	-4034	-15341	-202	-10841	-7887	-12676	-213	-10279	-10133	-11298	-70	768	10395	-21744	-82	-14735	5093	-19044	-185	-15290	5792	-14301	-186	-14945	7798	-12056	-150	-132	-128	-69	-68	-62	-110	37	-153	13	34	-77	-25	-58	79	-33	-6
0.267500	-1827	2716	453	-23171	-99	-12286	-3969	-15217	-208	-10700	-7855	-12553	-181	-10189	-10081	-11145	-73	749	10238	-21717	-94	-14862	5075	-19287	-185	-15466	5735	-14850	-186	-14965	7771	-12359	-155	-128	-122	-65	-64	-59	-105	37	-152	17	33	-77	-23	-57	79	-31	0
0.268333	-3104	2904	511	-23271	-98	-12108	-3899	-15085	-191	-10555	-7827	-12447	-214	-10103	-10016	-10999	-61	732	10041	-21697	-86	-15005	5076	-19541	-193	-15636	5675	-15398	-176	-14965	7758	-12642	-150	-128	-118	-64	-58	-57	-108	38	-145	18	36	-75	-19	-56	80	-32	-1
0.269167	-2775	3093	562	-23366	-83	-11907	-3828	-14950	-148	-10400	-7800	-12362	-216	-10024	-9946	-10865	-55	713	9843	-21676	-98	-15155	5110	-19797	-188	-15799	5617	-15947	-189	-14956	7746	-12905	-148	-126	-117	-67	-61	-58	-103	41	-149	20	38	-74	-22	-56	80	-31	-5
0.270000	-1939	3293	592	-23454	-76	-11693	-3746	-14808	-139	-10250	-7782	-12298	-172	-9944	-9868	-10741	-61	697	9637	-21659	-120	-15313	5149	-20060	-167	-15952	5564	-16494	-205	-14928	7749	-13143	-148	-126	-120	-64	-63	-57	-108	39	-152	17	34	-75	-17	-53	78	-31	3
0.270833	-1991	3491	603	-23534	-82	-11458	-3694	-14666	-117	-10098	-7765	-12258	-141	-9861	-9787	-10627	-74	687	9426	-21641	-97	-15478	5222	-20320	-176	-16095	5511	-17040	-195	-14887	7760	-13361	-152	-132	-121	-67	-63	-56	-102	38	-148	16	35	-77	-23	-55	82	-31	0
0.271667	-1544	3692	614	-23599	-72	-11212	-3639	-14523	-114	-9951	-7760	-12241	-153	-9778	-9703	-10534	-68	673	9215	-21632	-96	-15645	5316	-20585	-183	-16229	5465	-17574	-217	-14834	7781	-13552	-132	-131	-119	-67	-63	-59	-103	40	-152	15	35	-79	-21	-55	82	-31	-5
0.272500	-1123	3894	557	-23655	-60	-10959	-3594	-14390	-128	-9807	-7757	-12246	-246	-9691	-9617	-10464	-74	662	9004	-21632	-87	-15811	5431	-20849	-197	-16355	5432	-18099	-194	-14772	7806	-13719	-150	-131	-122	-68	-61	-58	-108	36	-150	17	35	-69	-25	-56	79	-25	-1
0.273333	-841	4103	500	-23686	-17	-10702	-3558	-14257	-128	-9669	-7760	-12276	-254	-9600	-9537	-10411	-74	660	8795	-21628	-91	-15970	5566	-21110	-200	-16464	5406	-18613	-189	-14703	7840	-13871	-150	-130	-120	-68	-68	-61	-108	37	-154	15	30	-80	-26	-58	78	-34	-7
0.274167	-451	4302	414	-23704	-68	-10451	-3537	-14138	-117	-9534	-7764	-12322	-65	-9500	-9457	-10376	-64	660	8596	-21635	-84	-16114	5724	-21362	-200	-16551	5398	-19104	-204	-14619	7877	-13959	-151	-128	-124	-70	-64	-58	-104	40	-151	16	34	-76	-19	-56	84	-30	-1
0.275000	-171	4504	311	-23694	-47	-10194	-3526	-14046	-92	-9409	-7772	-12385	-28	-9394	-9383	-10365	-57	663	8407	-21646	-58	-16242	5896	-21608	-193	-16626	5395	-19578	-204	-14540	7915	-14037	-150	-128	-120	-64	-66	-56	-104	38	-150	16	32	-77	-23	-58	78	-29	0
0.275833	56	4700	187	-23660	-74	-9955	-3528	-13915	-90	-9292	-7782	-12471	-91	-9283	-9314	-10381	-68	669	8224	-21667	-76	-16351	6081	-21845	-186	-16680	5410	-20034	-189	-14447	7952	-14086	-147	-128	-119	-65	-64	-60	-104	36	-151	20	51	-74	-18	-57	84	-28	1
0.276667	176	4909	44	-23606	-70	-9729	-3546	-13820	-131	-9187	-7796	-12563	-92	-9177	-9251	-10412	-69	673	8054	-21700	-98	-16431	6279	-22071	-191	-16707	5437	-20465	-201	-14357	7985	-14108	-147	-126	-117	-66	-60	-57	-102	42	-145	21	37	-75	-19	-56	81	-30	3
0.277500	278	5063	-112	-23534	-60	-9521	-3581	-13740	-168	-9093	-7811	-12670	-70	-9063	-9213	-10464	-66	679	7893	-21746	-95	-16482	6489	-22283	-186	-16715	5477	-20881	-212	-14266	8019	-14103	-148	-128	-118	-64	-63	-60	-120	35	-153	18	34	-76	-21	-58	84	-28	-3
0.278333	268	5225	-281	-23447	-80	-9332	-3623	-13672	-156	-9015	-7829	-12784	-113	-8960	-9161	-10535	-66	683	7741	-21796	-88	-16500	6703	-22479	-193	-16696	5531	-21268	-186	-14170	8044	-14073	-156	-129	-121	-65	-65	-59	-108	37	-155	17	34	-78	-25	-57	79	-33	-5
0.279167	54	5376	-438	-23340	-102	-9163	-3680	-13613	-150	-8941	-7840	-12898	-144	-8858	-9126	-10615	-63	711	7600	-21854	-102	-16479	6926	-22655	-180	-16643	5599	-21623	-164	-14071	8060	-14010	-151	-129	-118	-64	-64	-57	-108	35	-155	21	2	-78	-19	-56	80	-30	-4
0.280000	240	5514	-592	-23224	-83	-9017	-3742	-13560	-139	-8881	-7851	-13016	-25	-8762	-9100	-10715	-58	712	7475	-21917	-79	-16417	7151	-22804	-171	-16560	5694	-21953	-145	-13974	8076	-13922	-150	-131	-122	-66	-61	-57	-105	40	-148	16	34	-75	-19	-57	81	-30	-4
0.280833	533	5634	-735	-23106	-83	-8896	-3813	-13522	-125	-8843	-7860	-13135	-25	-8679	-9078	-10824	-65	731	7356	-21988	-88	-16316	7377	-22935	-184	-16440	5778	-22256	-115	-13874	8081	-13791	-152	-127	-119	-67	-62	-56	-103	37	-154	18	34	-74	-21	-55	80	-28	1
0.281667	661	5740	-862	-22991	-85	-8797	-3891	-13488	-109	-8784	-7867	-13249	-128	-8604	-9069	-10942	-74	748	7242	-22062	-92	-16176	7599	-23037	-181	-16284	5884	-22528	-134	-13771	8079	-13673	-152	-130	-124	-69	-68	-59	-109	38	-154	15	33	-75	-25	-58	76	-31	-7
0.282500	832	5830	-966	-22887	-94	-8720	-3976	-13463	-113	-8753	-7876	-13359	9	-8544	-9057	-11068	-50	781	7143	-22138	-82	-16000	7815	-23111	-177	-16102	6002	-22766	-144	-13664	8074	-13509	-150	-127	-120	-64	-68	-46	-105	40	-147	16	33	-79	-22	-56	81	-29	-3
0.283333	953	5909	-1045	-22794	-93	-8658	-4055	-13433	-118	-8719	-7868	-13457	-43	-8495	-9057	-11191	-55	814	7049	-22218	-86	-15782	8027	-23158	-172	-15883	6131	-22975	-139	-13553	8065	-13327	-149	-129	-119	-67	-67	-53	-104	38	-153	18	35	-75	-24	-57	84	-28	0
0.284167	997	5976	-1094	-22726	-92	-8620	-4139	-13411	-130	-8682	-7867	-13551	-47	-8462	-9056	-11324	-66	852	6963	-22296	-66	-15532	8225	-23174	-176	-15636	6262	-23157	-156	-13443	8046	-13125	-148	-120	-119	-66	-60	-55	-107	40	-150	18	36	-74	-21	-58	79	-30	0
0.285000	913	6026	-1119	-22687	-97	-8595	-4219	-13393	-132	-8680	-7864	-13636	30	-8443	-9068	-11459	-63	896	6879	-22376	-64	-15261	8408	-23164	-185	-15362	6397	-23307	-174	-13328	8025	-12913	-150	-131	-119	-67	-64	-59	-104	38	-152	12	33	-76	-24	-59	82	-31	-3
0.285833	904	6071	-1118	-22676	-96	-8586	-4297	-13383	-143	-8667	-7859	-13716	-166	-8435	-9077	-11593	-65	949	6801	-22455	-90	-14963	8573	-23125	-170	-15061	6532	-23434	-179	-13212	7996	-12680	-150	-128	-119	-65	-64	-59	-103	37	-148	17	36	-75	-25	-57	79	-31	-1
0.286667	972	6106	-1091	-22704	-87	-8589	-4369	-13359	-154	-8659	-7849	-13787	-135	-8441	-9083	-11737	-75	1007	6719	-22543	-96	-14657	8713	-23065	-181	-14744	6664	-23533	-180	-13094	7958	-12446	-152	-128	-121	-65	-64	-58	-110	36	-151	18	37	-77	-22	-58	81	-26	-3
0.287500	952	6142	-1046	-22762	-87	-8620	-4437	-13337	-122	-8651	-7848	-13855	-18	-8455	-9091	-11869	-73	1072	6640	-22600	-78	-14319	8837	-22970	-194	-14409	6792	-23607	-166	-12973	7917	-12198	-152	-127	-118	-64	-66	-60	-105	40	-148	18	38	-75	-24	-57	84	-30	-3
0.288333	919	6179	-987	-22855	-72	-8616	-4487	-13321	-52	-8645	-7833	-13914	-68	-8474	-9095	-12004	-57	1141	6563	-22670	-84	-13978	8929	-22855	-183	-14058	6913	-23661	-164	-12848	7875	-11955	-147	-125	-118	-66	-59	-56	-102	41	-150	18	35	-74	-19	-52	84	-29	0
0.289167	906	6208	-921	-22986	-47	-8637	-4535	-13306	-28	-8645	-7826	-13978	-8	-8498	-9101	-12125	-53	1208	6478	-22734	-68	-13638	8993	-22718	-180	-13715	7019	-23696	-161	-12730	7814	-11699	-151	-133	-121	-66	-59	-55	-101	40	-147	15	36	-75	-17	-53	85	-29	-3
0.290000	862	6238	-856	-23146	-56	-8658	-4570	-13292	-53	-8652	-7826	-14042	-25	-8532	-9104	-12284	-56	1283	6392	-22798	-67	-13301	9023	-22576	-190	-13365	7113	-23716	-179	-12608	7745	-11453	-150	-128	-121	-67	-63	-56	-108	37	-152	18	33	-77	-21	-57	78	-28	-3
0.290833	744	6274	-802	-23327	-35	-8681	-4598	-13279	-68	-8657	-7827	-14106	-95	-8560	-9102	-12426	-61	1352	6305	-22854	-87	-12968	9023	-22401	-187	-13011	7194	-23725	-170	-12483	7671	-11204	-149	-126	-122	-68	-65	-58	-103	39	-155	16	36	-76	-24	-55	82	-29	-3
0.291667	602	6328	-751	-23518	-51	-8700	-4610	-13260	-51	-8659	-7830	-14171	-46	-8589	-9092	-12563	-72	1428	6217	-22903	-86	-12641	8994	-22219	-189	-12665	7263	-23707	-167	-12358	7590	-10977	-150	-127	-120	-70	-65	-59	-105	37	-151	16	34	-81	-24	-62	82	-28	8
0.292500	424	6385	-724	-23713	-55	-8713	-4637	-13251	-29	-8642	-7840	-14248	-43	-8613	-9078	-12702	-74	1501	6129	-22954	-70	-12323	8937	-22026	-200	-12325	7315	-23676	-153	-12224	7503	-10758	-146	-129	-120	-67	-66	-62	-105	38	-149	13	37	-78	-24	-55	82	-27	0
0.293333	94	6449	-723	-23900	-59	-8717	-4610	-13238	-28	-8670	-7855	-14319	-119	-8636	-9056	-12841	-51	1572	6039	-22999	-47	-12015	8855	-21821	-190	-11999	7362	-23638	-137	-12087	7412	-10553	-146	-127	-122	-68	-62	-58	-105	39	-150	17	37	-77	-24	-57	81	-30	1
0.294167	-561	6518	-746	-24068	-55	-8715	-4596	-13228	-34	-8671	-7872	-14396	-149	-8654	-9024	-12978	-29	1646	5953	-23026	-41	-11724	8753	-21610	-187	-11683	7392	-23585	-149	-11944	7316	-10363	-111	-125	-116	-67	-83	-57	-107	39	-147	17	38	-77	-21	-51	86	-27	0
0.295000	-823	6595	-803	-24208	-43	-8695	-4570	-13222	-48	-8668	-7900	-14482	-111	-8661	-8983	-13116	-31	1718	5869	-23053	-56	-11438	8633	-21391	-178	-11375	7415	-23521	-150	-11791	7221	-10187	-148	-122	-118	-64	-63	-55	-104	42	-150	22	37	-81	-23	-51	86	-13	0
0.295833	-587	6679	-896	-24294	-51	-8670	-4546	-13221	-33	-8660	-7938	-14571	-8	-8661	-8934	-13248	-31	1784	5788	-23071	-58	-11168	8502	-21171	-189	-11084	7427	-23446	-146	-11624	7129	-10029	-133	-122	-119	-64	-61	-56	-102	40	-154	19	40	-70	-17	-49	86	-24	0
0.296667	-373	6763	-1020	-24359	-72	-8623	-4517	-13220	-24	-8645	-7982	-14670	-58	-8663	-8867	-13380	-32	1855	5724	-23080	-62	-10908	8363	-20941	-196	-10796	7441	-23353	-172	-11448	7047	-9893	-150	-126	-116	-63	-60	-53	-101	43	-149	18	42	-72	-19	-51	86	-26	-5
0.297500	-107	6843	-1177	-24356	-70	-8572	-4493	-13227	-42	-8623	-8034	-14776	-185	-8640	-8806	-13504	-45	1924	5647	-23085	-78	-10657	8218	-20714	-204	-10522	7447	-23250	-196	-11256	6965	-9773	-149	-125	-121	-63	-58	-56	-104	41	-150	15	33	-75	-22	-52	82	-26	0
0.298333	-30	6912	-1366	-24295	-73	-8499	-4472	-13238	-84	-8594	-8095	-14890	-121	-8618	-8733	-13629	-63	1986	5578	-23083	-83	-10417	8072	-20483	-215	-10260	7454	-23136	-196	-11044	6910	-9674	-154	-130	-122	-72	-66	-62	-109	37	-155	15	34	-79	-29	-58	80	-31	-13
0.299167	71	6975	-1578	-24166	-82	-8416	-4462	-13271	-107	-8552	-8163	-14996	-57	-8581	-8654	-13740	-66	2062	5522	-23061	-73	-10179	7939	-20246	-200	-9995	7469	-22992	-179	-10807	6873	-9583	-152	-127	-116	-68	-64	-59	-117	39	-153	16	34	-78	-21	-53	80	-29	-3
0.300000	195	7030	-1806	-23967	-95	-8308	-4451	-13263	-86	-8487	-8227	-15115	-23	-8524	-8565	-13843	-68	2136	5475	-23039	-84	-9945	7813	-20011	-182	-9736	7492	-22830	-169	-10548	6854	-9514	-150	-130	-121	-69	-66	-61	-105	37	-161	12	45	-78	-24	-56	81	-28	-5
0.300833	259	7064	-2042	-23709	-94	-8194	-4458	-13284	-75	-8413	-8299	-15230	-73	-8457	-8473	-13938	-88	2212	5430	-22995	-100	-9715	7702	-19777	-185	-9483	7521	-22645	-170	-10264	6872	-9456	-152	-129	-120	-66	-65	-60	-108	38	-153	17	36	-79	-27	-57	82	-32	0
0.301667	346	7074	-2296	-23394	-74	-8067	-4473	-13309	-76	-8318	-8366	-15347	-174	-8378	-8374	-14024	-87	2294	5383	-22946	-99	-9487	7605	-19546	-179	-9227	7561	-22433	-174	-9946	6897	-9413	-151	-128	-122	-67	-64	-61	-112	40	-152	17	35	-77	-23	-57	80	-31	-3
0.302500	469	7064	-2547	-23023	-63	-7929	-4508	-13341	-90	-8211	-8433	-15468	-230	-8284	-8300	-14092	-73	2378	5351	-22883	-80	-9258	7527	-19313	-153	-8969	7609	-22191	-159	-9611	6960	-9377	-138	-131	-120	-66	-64	-60	-104	39	-154	18	36	-78	-21	-56	79	-33	-1
0.303333	612	7023	-2790	-22606	-61	-7782	-4554	-13376	-84	-8085	-8499	-15585	-255	-8172	-8220	-14152	-78	2459	5311	-22813	-92	-9030	7460	-19089	-141	-8710	7668	-21923	-146	-9249	7048	-9350	-149	-126	-122	-66	-61	-60	-109	37	-151	18	32	-77	-19	-56	81	-32	0
0.304167	731	6949	-3028	-22154	-49	-7624	-4614	-13413	-94	-7946	-8561	-15705	-317	-8045	-8154	-14199	-72	2543	5276	-22727	-93	-8801	7416	-18868	-158	-8451	7734	-21624	-162	-8867	7161	-9328	-152	-130	-124	-63	-60	-57	-105	41	-151	16	36	-76	-18	-55	82	-33	-4
0.305000	842	6844	-3254	-21673	-34	-7465	-4693	-13468	-94	-7797	-8617	-15813	-264	-7905	-8102	-14231	-50	2625	5211	-22634	-75	-8583	7383	-18657	-163	-8183	7809	-21293	-164	-8460	7305	-9309	-147	-127	-122	-68	-63	-59	-110	38	-151	15	34	-77	-21	-44	78	-32	-3
0.305833	965	6706	-3466	-21187	-19	-7297	-4781	-13526	-66	-7638	-8672	-15920	-225	-7752	-8068	-14249	-68	2697	5193	-22532	-74	-8349	7363	-18454	-168	-7914	7892	-20929	-164	-8038	7458	-9290	-119	-132	-124	-70	-66	-63	-109	36	-154	15	34	-80	-26	-58	79	-33	-3
0.306667	1091	6543	-3659	-20688	-10	-7128	-4876	-13584	-56	-7473	-8726	-16021	-345	-7593	-8056	-14238	-73	2762	5158	-22424	-86	-8125	7357	-18267	-168	-7642	7983	-20537	-164	-7606	7637	-9267	-154	-132	-127	-75	-68	-66	-110	32	-151	11	28	-83	-45	-61	78	-38	-8
0.307500	1180	6341	-3834	-20201	-16	-6952	-4979	-13657	-48	-7301	-8771	-16110	-313	-7424	-8066	-14225	-78	2819	5094	-22304	-82	-7897	7362	-18084	-156	-7358	8088	-20103	-170	-7166	7828	-9231	-151	-129	-126	-69	-62	-62	-108	38	-150	15	36	-78	-27	-56	81	-32	-4
0.308333	1264	6122	-3985	-19720	-25	-6768	-5079	-13720	-43	-7126	-8807	-16184	-370	-7251	-8096	-14178	-69	2866	5046	-22174	-81	-7672	7383	-17920	-164	-7080	8193	-19641	-181	-6711	8027	-9189	-149	-127	-122	-68	-64	-61	-107	35	-150	17	36	-80	-22	-60	81	-31	0
0.309167	1348	5871	-4122	-19269	-26	-6588	-5183	-13795	-55	-6956	-8844	-16253	-361	-7081	-8157	-14116	-58	2891	4987	-22040	-91	-7452	7401	-17773	-155	-6783	8305	-19158	-169	-6266	8223	-9130	-147	-127	-125	-72	-50	-59	-107	39	-151	18	33	-77	-24	-58	81	-31	0
0.310000	1377	5602	-4247	-18852	-26	-6403	-5280	-13876	-38	-6799	-8886	-16309	-194	-6916	-8242	-14030	-63	2900	4941	-21894	-84	-7233	7426	-17640	-141	-6494	8421	-18647	-160	-5828	8425	-9066	-148	-129	-122	-68	-63	-59	-104	41	-129	18	32	-75	-23	-59	80	-30	0
0.310833	1433	5317	-4361	-18449	-30	-6225	-5374	-13966	-32	-6647	-8923	-16349	-100	-6758	-8355	-13930	-57	2893	4873	-21746	-87	-7027	7449	-17527	-104	-6201	8541	-18109	-160	-5400	8615	-8983	-148	-128	-122	-69	-64	-60	-109	39	-150	19	36	-77	-21	-57	79	-31	1
0.311667	1588	5024	-4461	-18123	-29	-6038	-5457	-14061	-25	-6510	-8963	-16380	-178	-6617	-8500	-13805	-58	2865	4813	-21586	-83	-6816	7484	-17438	-147	-5907	8659	-17554	-148	-4992	8802	-8888	-147	-128	-121	-72	-63	-59	-104	37	-150	18	44	-77	-17	-67	78	-33	-1
0.312500	1638	4720	-4559	-17824	-44	-5852	-5537	-14158	-18	-6389	-9003	-16397	-234	-6491	-8641	-13667	-57	2818	4759	-21432	-83	-6618	7522	-17361	-180	-5623	8782	-16978	-136	-4603	8987	-8773	-150	-132	-120	-70	-62	-59	-107	35	-153	17	36	-78	-22	-56	82	-33	-5
0.313333	1714	4424	-4649	-17550	-51	-5670	-5597	-14262	-30	-6281	-9043	-16403	-77	-6390	-8812	-13515	-67	2762	4711	-21257	-99	-6418	7563	-17310	-185	-5336	8908	-16392	-116	-4237	9142	-8646	-150	-128	-120	-68	-62	-58	-108	39	-150	17	34	-86	-25	-59	82	-34	-9
0.314167	1863	4131	-4744	-17323	-52	-5493	-5657	-14373	-40	-6194	-9090	-16397	-90	-6312	-8995	-13348	-56	2689	4669	-21084	-101	-6228	7622	-17275	-179	-5062	9032	-15797	-109	-3900	9295	-8478	-145	-127	-118	-67	-65	-59	-105	37	-152	19	37	-76	-25	-56	82	-29	-3
0.315000	1865	3847	-4833	-17131	-46	-5316	-5703	-14479	-40	-6124	-9137	-16390	-201	-6258	-9185	-13173	-72	2611	4633	-20906	-76	-6038	7687	-17258	-182	-4801	9155	-15201	-112	-3593	9441	-8342	-153	-128	-124	-68	-64	-62	-108	38	-150	15	32	-85	-26	-61	79	-32	-5
0.315833	1902	3580	-4924	-16971	-59	-5146	-5747	-14596	-48	-6069	-9189	-16371	-154	-6232	-9376	-12988	-72	2523	4601	-20720	-100	-5853	7769	-17261	-184	-4552	9291	-14586	-115	-3319	9584	-8172	-148	-128	-118	-66	-61	-58	-103	37	-154	16	36	-76	-22	-55	85	-30	-4
0.316667	1787	3331	-5012	-16832	-59	-4985	-5781	-14708	-51	-6026	-9226	-16349	-173	-6232	-9546	-12801	-76	2443	4581	-20527	-102	-5672	7862	-17279	-176	-4313	9409	-13983	-139	-3067	9716	-7995	-149	-129	-121	-65	-59	-57	-102	37	-158	20	38	-75	-22	-55	82	-28	-3
0.317500	1523	3107	-5106	-16720	-59	-4832	-5846	-14830	-80	-6002	-9283	-16319	-220	-6257	-9754	-12620	-76	2368	4570	-20333	-95	-5496	7973	-17314	-162	-4094	9533	-13383	-139	-2858	9851	-7809	-147	-127	-121	-63	-64	-57	-103	38	-151	18	36	-75	-23	-57	82	-29	1
0.318333	1283	2903	-5206	-16622	-73	-4692	-5860	-14951	-102	-5990	-9333	-16295	-174	-6307	-9932	-12445	-57	2301	4556	-20141	-113	-5331	8098	-17362	-182	-3891	9663	-12795	-153	-2678	9984	-7630	-149	-129	-125	-72	-62	-59	-105	38	-149	19	34	-78	-23	-58	80	-32	-3
0.319167	957	2731	-5301	-16536	-81	-4564	-5907	-15076	-116	-5987	-9383	-16268	-112	-6368	-10099	-12276	-41	2256	4552	-19938	-97	-5148	8246	-17418	-210	-3705	9787	-12211	-178	-2521	10130	-7444	-122	-128	-119	-65	-63	-57	-104	40	-153	18	36	-76	-25	-55	86	-27	-6
0.320000	625	2583	-5401	-16455	-73	-4449	-5961	-15192	-99	-5995	-9429	-16234	-217	-6451	-10253	-12121	-45	2224	4545	-19743	-95	-4978	8409	-17485	-208	-3532	9914	-11639	-177	-2404	10285	-7266	-150	-126	-120	-66	-66	-59	-104	34	-160	21	37	-72	-22	-56	81	-28	-1
0.320833	371	2467	-5499	-16376	-61	-4353	-6028	-15312	-91	-6002	-9478	-16202	-322	-6542	-10395	-11980	-48	2217	4534	-19546	-88	-4811	8588	-17560	-178	-3375	10053	-11083	-182	-2315	10457	-7090	-149	-125	-121	-65	-63	-59	-107	40	-152	19	34	-75	-24	-59	85	-27	0
0.321667	124	2378	-5592	-16298	-72	-4275	-6110	-15432	-88	-6019	-9524	-16165	-201	-6640	-10522	-11856	-60	2234	4513	-19355	-90	-4647	8777	-17636	-207	-3235	10172	-10536	-184	-2250	10646	-6922	-149	-126	-119	-66	-62	-60	-104	40	-139	15	37	-72	-18	-55	85	-30	0
0.322500	-143	2311	-5691	-16203	-74	-4218	-6210	-15553	-103	-6042	-9575	-16125	-223	-6731	-10642	-11756	-56	2272	4482	-19175	-101	-4486	8981	-17723	-189	-3108	10300	-10013	-201	-2208	10850	-6763	-149	-161	-122	-65	-64	-58	-103	39	-150	19	37	-75	-23	-58	80	-33	-1
0.323333	-445	2266	-5786	-16126	-75	-4176	-6329	-15673	-96	-6067	-9625	-16083	-274	-6818	-10748	-11666	-61	2341	4433	-19000	-96	-4328	9191	-17812	-184	-2987	10430	-9505	-224	-2199	11077	-6615	-154	-127	-124	-66	-65	-60	-111	36	-156	11	35	-76	-25	-58	81	-33	-1
0.324167	-863	2244	-5886	-16030	-78	-4157	-6463	-15781	-94	-6089	-9681	-16035	-240	-6898	-10847	-11605	-49	2430	4363	-18836	-87	-4174	9408	-17889	-189	-2874	10563	-9018	-216	-2202	11325	-6472	-150	-125	-127	-68	-67	-59	-105	41	-152	18	37	-77	-24	-59	84	-31	-3
0.325000	-1307	2241	-5982	-15925	-74	-4158	-6610	-15897	-111	-6115	-9737	-15972	-248	-6963	-10942	-11554	-45	2544	4271	-18693	-114	-4026	9618	-17974	-185	-2774	10690	-8550	-214	-2227	11591	-6339	-150	-127	-122	-69	-66	-66	-107	38	-155	13	32	-75	-29	-63	80	-31	-4
0.325833	-1526	2263	-6085	-15816	-81	-4182	-6770	-16008	-111	-6141	-9801	-15903	-154	-7007	-11033	-11520	-64	2678	4151	-18542	-96	-3879	9826	-18043	-183	-2659	10821	-8097	-191	-2260	11874	-6211	-150	-128	-127	-68	-63	-62	-109	37	-153	15	33	-78	-24	-61	81	-34	-5
0.326667	-1755	2284	-6190	-15682	-82	-4216	-6942	-16114	-107	-6164	-9857	-15821	-161	-7041	-11125	-11488	-67	2831	4002	-18413	-87	-3744	10019	-18115	-193	-2582	10952	-7671	-182	-2307	12170	-6084	-149	-125	-120	-68	-46	-59	-104	38	-152	13	29	-80	-24	-60	81	-31	0
0.327500	-1972	2320	-6302	-15547	-93	-4260	-7120	-16213	-151	-6199	-9947	-15733	-153	-7050	-11220	-11475	-58	3000	3822	-18305	-102	-3608	10207	-18175	-172	-2488	11084	-7257	-193	-2359	12476	-5957	-151	-126	-122	-68	-61	-60	-108	41	-149	16	34	-77	-22	-60	82	-28	0
0.328333	-2016	2377	-6414	-15399	-93	-4342	-7298	-16310	-174	-6230	-10029	-15629	-82	-7037	-11316	-11458	-61	3176	3589	-18198	-104	-3477	10379	-18224	-172	-2405	11216	-6876	-184	-2415	12787	-5821	-148	-127	-118	-66	-60	-57	-105	42	-151	18	35	-76	-25	-62	85	-27	0
0.329167	-2100	2437	-6542	-15246	-88	-4426	-7473	-16409	-161	-6279	-10119	-15512	-208	-7009	-11426	-11444	-70	3364	3376	-18115	-51	-3356	10526	-18265	-180	-2323	11345	-6514	-169	-2474	13095	-5677	-148	-125	-119	-63	-63	-62	-105	40	-150	18	36	-76	-18	-62	81	-30	0
0.330000	-2118	2501	-6681	-15081	-98	-4524	-7646	-16497	-150	-6301	-10215	-15386	-126	-6970	-11535	-11409	-81	3551	3115	-18039	-65	-3246	10653	-18292	-179	-2251	11474	-6178	-167	-2531	13398	-5538	-148	-126	-118	-66	-63	-60	-103	40	-155	18	37	-79	-21	-59	78	-31	-1
0.330833	-1935	2566	-6835	-14917	-96	-4634	-7808	-16587	-142	-6338	-10317	-15253	-151	-6913	-11664	-11395	-94	3736	2823	-17979	-114	-3143	10759	-18308	-169	-2184	11601	-5860	-119	-2581	13688	-5383	-148	-128	-122	-66	-62	-61	-107	38	-149	17	33	-77	-18	-58	79	-28	-3
0.331667	-1654	2628	-7007	-14745	-94	-4747	-7950	-16670	-136	-6383	-10424	-15108	-294	-6849	-11794	-11381	-102	3913	2516	-17930	-80	-3045	10843	-18309	-186	-2132	11727	-5575	-128	-2626	13955	-5219	-151	-128	-121	-68	-64	-60	-105	36	-155	24	30	-81	-27	-59	75	-35	-6
0.332500	-1416	2679	-7197	-14580	-95	-4867	-8078	-16754	-112	-6428	-10529	-14959	-272	-6776	-11927	-11313	-93	4082	2193	-17889	-72	-2955	10905	-18294	-186	-2088	11855	-5311	-173	-2656	14215	-5035	-147	-128	-124	-69	-62	-59	-107	38	-151	17	32	-76	-18	-59	79	-30	1
0.333333	-1247	2733	-7396	-14411	-88	-4984	-8172	-16815	-65	-6466	-10624	-14800	-150	-6696	-12057	-11255	-88	4241	1862	-17854	-104	-2874	10957	-18246	-177	-2051	11981	-5077	-180	-2670	14435	-4844	-150	-129	-120	-66	-66	-60	-104	38	-153	17	34	-76	-23	-57	79	-31	-3
0.334167	-1064	2773	-7619	-14251	-87	-5100	-8242	-16877	-55	-6514	-10711	-14637	-206	-6617	-12188	-11170	-87	4387	1529	-17832	-102	-2800	10991	-18178	-191	-2034	12100	-4878	-169	-2667	14631	-4634	-146	-128	-120	-66	-65	-58	-104	38	-153	16	30	-76	-23	-55	78	-29	-3
0.335000	-876	2792	-7859	-14107	-79	-5207	-8279	-16925	-58	-6550	-10786	-14473	-308	-6564	-12312	-11085	-92	4517	1194	-17814	-102	-2736	11012	-18083	-194	-2025	12221	-4703	-148	-2647	14795	-4422	-150	-128	-119	-65	-63	-59	-103	34	-151	23	34	-74	-24	-61	80	-27	-3
0.335833	-659	2788	-8116	-13977	-73	-5303	-8290	-16961	-40	-6587	-10848	-14306	-373	-6471	-12428	-10980	-90	4623	874	-17803	-110	-2679	11026	-17967	-195	-2030	12337	-4565	-149	-2609	14928	-4201	-145	-125	-117	-64	-60	-56	-102	42	-150	21	38	-75	-24	-53	85	-26	3
0.336667	-436	2778	-8388	-13866	-70	-5396	-8266	-16982	-45	-6618	-10886	-14139	-367	-6408	-12527	-10878	-78	4710	561	-17802	-85	-2632	11033	-17810	-198	-2051	12446	-4461	-141	-2548	15037	-3983	-147	-125	-117	-67	-61	-56	-84	42	-147	21	37	-73	-19	-51	81	-28	4
0.337500	-225	2729	-8675	-13780	-59	-5470	-8212	-16991	-47	-6639	-10909	-13984	-388	-6354	-12605	-10769	-76	4774	264	-17805	-75	-2594	11042	-17631	-191	-2092	12551	-4391	-126	-2467	15108	-3772	-147	-127	-121	-62	-63	-56	-102	40	-150	18	34	-76	-22	-56	80	-29	-3
0.338333	-78	2650	-8966	-13729	-61	-5543	-8133	-16987	-44	-6655	-10901	-13826	-434	-6310	-12666	-10665	-79	4814	-4	-17820	-111	-2564	11049	-17422	-188	-2142	12642	-4356	-126	-2375	15152	-3573	-150	-128	-125	-67	-65	-60	-107	39	-154	17	29	-77	-24	-57	78	-31	-4
0.339167	40	2541	-9271	-13700	-74	-5599	-8016	-16956	-57	-6654	-10872	-13676	-360	-6271	-12700	-10562	-63	4839	-277	-17832	-87	-2535	11065	-17184	-181	-2205	12729	-4355	-130	-2260	15171	-3415	-149	-118	-124	-66	-65	-59	-105	40	-153	18	34	-76	-27	-57	78	-32	0
0.340000	181	2400	-9571	-13707	-68	-5644	-7882	-16908	-74	-6649	-10820	-13530	-309	-6244	-12702	-10469	-52	4835	-524	-17856	-62	-2511	11090	-16921	-165	-2278	12800	-4391	-135	-2122	15176	-3231	-151	-130	-127	-67	-67	-59	-107	36	-154	13	30	-77	-26	-59	78	-33	-6
0.340833	299	2226	-9875	-13749	-52	-5676	-7718	-16840	-74	-6633	-10741	-13393	-366	-6222	-12674	-10392	-51	4811	-745	-17883	-62	-2488	11127	-16625	-162	-2356	12860	-4455	-146	-1968	15166	-3105	-154	-128	-126	-66	-63	-58	-103	39	-158	17	33	-74	-23	-57	80	-35	-3
0.341667	391	2020	-10163	-13818	-53	-5697	-7533	-16747	-65	-6596	-10634	-13270	-342	-6198	-12607	-10322	-40	4773	-947	-17918	-41	-2464	11174	-16314	-173	-2441	12907	-4549	-159	-1799	15147	-3014	-148	-130	-125	-66	-63	-58	-111	38	-152	15	35	-76	-24	-60	80	-30	0
0.342500	598	1782	-10463	-13932	-62	-5713	-7327	-16630	-64	-6547	-10514	-13140	-153	-6189	-12519	-10280	-34	4711	-1140	-17957	-49	-2439	11232	-15977	-158	-2526	12935	-4677	-193	-1620	15124	-2979	-150	-129	-126	-66	-66	-59	-107	41	-151	20	34	-76	-23	-58	84	-29	-5
0.343333	819	1519	-10706	-14075	-68	-5722	-7101	-16490	-79	-6489	-10375	-13031	-141	-6174	-12389	-10254	-41	4637	-1318	-18006	-47	-2404	11305	-15630	-161	-2615	12946	-4833	-222	-1423	15103	-2963	-150	-128	-124	-65	-63	-59	-105	43	-151	19	34	-78	-19	-55	85	-28	0
0.344167	824	1253	-10959	-14258	-67	-5734	-6866	-16332	-65	-6418	-10223	-12929	-259	-6165	-12238	-10249	-59	4541	-1494	-18056	-57	-2363	11385	-15272	-191	-2702	12943	-5011	-206	-1223	15090	-3019	-152	-126	-121	-67	-66	-59	-107	39	-154	20	33	-74	-23	-55	85	-31	-4
0.345000	773	920	-11186	-14473	-68	-5733	-6622	-16154	-50	-6342	-10059	-12843	-350	-6156	-12047	-10265	-72	4438	-1643	-18112	-78	-2317	11471	-14916	-203	-2779	12919	-5216	-154	-1015	15085	-3128	-150	-127	-121	-67	-65	-60	-109	39	-153	10	35	-76	-25	-60	79	-28	-1
0.345833	771	596	-11392	-14727	-77	-5736	-6370	-15956	-55	-6256	-9888	-12762	-337	-6144	-11848	-10301	-74	4323	-1829	-18176	-70	-2261	11562	-14561	-198	-2831	12878	-5439	-92	-805	15093	-3295	-148	-128	-121	-67	-66	-62	-105	39	-153	18	34	-75	-25	-59	80	-30	1
0.346667	747	271	-11573	-15014	-76	-5742	-6114	-15742	-77	-6166	-9714	-12709	-263	-6132	-11621	-10355	-69	4196	-1996	-18238	-65	-2188	11656	-14214	-197	-2903	12820	-5688	-137	-595	15122	-3518	-148	-127	-120	-70	-58	-57	-107	38	-152	22	34	-77	-22	-62	79	-31	0
0.347500	825	-51	-11738	-15343	-82	-5748	-5855	-15516	-91	-6072	-9539	-12640	-203	-6110	-11378	-10417	-60	4070	-2169	-18309	-78	-2107	11747	-13881	-183	-2941	12748	-5932	-177	-387	15165	-3805	-150	-128	-120	-67	-65	-61	-108	37	-151	18	33	-77	-23	-60	82	-29	-1
0.348333	997	-362	-11865	-15699	-82	-5749	-5594	-15277	-81	-5984	-9361	-12599	-163	-6090	-11125	-10486	-61	3936	-2346	-18377	-73	-2011	11826	-13567	-193	-2964	12665	-6219	-169	-187	15233	-4148	-151	-127	-122	-66	-64	-61	-108	37	-153	35	34	-76	-26	-51	79	-40	-5
0.349167	1044	-663	-11977	-16100	-90	-5759	-5340	-15037	-92	-5901	-9184	-12566	-127	-6064	-10864	-10557	-87	3805	-2537	-18446	-76	-1900	11910	-13276	-210	-2968	12572	-6503	-167	2	15318	-4548	-145	-126	-124	-70	-64	-59	-107	38	-154	19	37	-76	-24	-56	81	-27	0
0.350000	851	-930	-12079	-16527	-94	-5757	-5080	-14781	-97	-5820	-9004	-12545	-93	-6038	-10601	-10629	-80	3673	-2733	-18518	-76	-1773	11979	-13013	-202	-2950	12468	-6799	-182	185	15419	-5010	-148	-132	-122	-67	-63	-64	-104	40	-155	16	34	-78	-22	-58	84	-31	-1
0.350833	665	-1170	-12156	-16987	-92	-5761	-4833	-14531	-77	-5752	-8840	-12531	-146	-5998	-10324	-10688	-58	3543	-2933	-18585	-81	-1636	12029	-12772	-199	-2905	12362	-7105	-169	353	15536	-5513	-150	-128	-122	-69	-63	-59	-104	39	-154	15	33	-75	-23	-69	82	-27	-4
0.351667	466	-1365	-12218	-17470	-95	-5758	-4591	-14273	-68	-5692	-8667	-12529	-113	-5963	-10056	-10737	-69	3418	-3134	-18647	-75	-1483	12065	-12577	-206	-2836	12257	-7416	-163	502	15659	-6064	-152	-132	-125	-68	-62	-38	-104	41	-160	16	34	-75	-22	-57	81	-29	-4
0.352500	261	-1512	-12270	-17974	-84	-5752	-4356	-14026	-69	-5647	-8498	-12529	-99	-5932	-9798	-10772	-63	3306	-3342	-18705	-61	-1321	12077	-12414	-204	-2735	12152	-7718	-186	631	15775	-6649	-148	-128	-121	-66	-63	-58	-102	39	-147	16	35	-76	-19	-56	82	-27	0
0.353333	79	-1608	-12296	-18488	-87	-5743	-4130	-13780	-90	-5612	-8323	-12528	-111	-5898	-9543	-10783	-64	3199	-3537	-18751	-85	-1144	12073	-12281	-191	-2610	12062	-8055	-181	738	15910	-7265	-150	-125	-121	-67	-62	-58	-83	39	-152	21	35	-76	-22	-56	81	-26	-1
0.354167	-108	-1633	-12311	-19007	-97	-5729	-3913	-13538	-110	-5593	-8156	-12530	-70	-5872	-9300	-10773	-84	3109	-3732	-18783	-110	-960	12046	-12192	-198	-2458	11971	-8381	-195	825	16024	-7897	-149	-126	-118	-65	-64	-58	-103	42	-151	20	38	-76	-22	-56	85	-27	0
0.355000	-289	-1626	-12318	-19517	-87	-5713	-3703	-13308	-70	-5586	-7986	-12526	-73	-5852	-9064	-10713	-62	3023	-3913	-18805	-94	-765	11998	-12135	-195	-2273	11899	-8705	-171	890	16125	-8556	-146	-125	-119	-69	-60	-57	-101	41	-147	17	36	-73	-21	-55	85	-28	2
0.355833	-474	-1547	-12311	-20007	-87	-5690	-3509	-13090	-70	-5596	-7820	-12520	-56	-5840	-8842	-10688	-62	2957	-4069	-18807	-60	-562	11931	-12112	-180	-2070	11827	-9041	-161	929	16197	-9213	-149	-127	-120	-64	-61	-57	-101	41	-148	19	38	-73	-22	-53	84	-25	0
0.356667	-593	-1416	-12293	-20468	-84	-5662	-3306	-12885	-104	-5618	-7649	-12505	-94	-5836	-8636	-10616	-76	2900	-4202	-18796	-65	-359	11842	-12124	-178	-1835	11777	-9365	-129	948	16235	-9864	-150	-126	-135	-68	-64	-66	-105	51	-152	20	36	-73	-22	-55	82	-27	0
0.357500	-729	-1229	-12251	-20884	-80	-5633	-3157	-12692	-94	-5654	-7489	-12478	-142	-5849	-8441	-10520	-76	2860	-4307	-18757	-65	-146	11741	-12166	-162	-1580	11736	-9690	-97	948	16236	-10504	-148	-125	-125	-67	-63	-59	-104	41	-151	18	34	-77	-22	-55	82	-30	-3
0.358333	-868	-992	-12228	-21244	-79	-5606	-3001	-12510	-84	-5698	-7333	-12435	-138	-5870	-8257	-10394	-74	2831	-4382	-18704	-44	61	11624	-12236	-167	-1310	11712	-10013	-51	924	16193	-11116	-153	-128	-125	-70	-64	-62	-105	36	-153	0	34	-76	-24	-56	80	-32	-1
0.359167	-1181	-711	-12181	-21533	-72	-5572	-2859	-12341	-108	-5749	-7174	-12380	-6	-5903	-8084	-10291	-67	2824	-4411	-18617	-55	276	11504	-12327	-174	-1018	11700	-10328	-41	884	16098	-11707	-150	-127	-122	-69	-63	-62	-107	40	-151	17	36	-77	-21	-57	77	-31	-4
0.360000	-1740	-393	-12107	-21736	-68	-5544	-2721	-12184	-110	-5806	-7019	-12311	103	-5950	-7920	-10153	-65	2833	-4408	-18509	-102	484	11377	-12434	-221	-717	11710	-10634	-85	832	15955	-12245	-150	-127	-118	-66	-65	-60	-108	37	-153	18	38	-76	-26	-56	81	-27	-1
0.360833	-1838	-52	-12032	-21852	-68	-5520	-2604	-12037	-99	-5873	-6886	-12228	207	-6015	-7784	-10015	-67	2859	-4363	-18381	-173	688	11255	-12550	-285	-404	11727	-10933	-167	769	15749	-12750	-152	-128	-121	-67	-61	-58	-105	40	-149	18	35	-75	-21	-53	84	-32	-3
0.361667	-1682	312	-11946	-21868	-60	-5499	-2502	-11906	-110	-5946	-6753	-12127	248	-6088	-7658	-9871	-75	2908	-4275	-18219	-204	886	11129	-12678	-316	-91	11754	-11220	-237	701	15487	-13194	-148	-127	-121	-66	-66	-57	-108	41	-149	19	19	-74	-17	-56	78	-28	2
0.362500	-1660	674	-11855	-21780	-66	-5484	-2416	-11784	-112	-6015	-6636	-12017	222	-6173	-7551	-9729	-79	2970	-4150	-18030	-183	1075	11014	-12805	-308	228	11793	-11496	-241	622	15151	-13591	-150	-126	-122	-66	-64	-55	-107	39	-151	19	36	-74	-19	-58	81	-28	0
0.363333	-1529	1045	-11754	-21588	-77	-5478	-2343	-11675	-88	-6090	-6527	-11897	247	-6263	-7459	-9589	-63	3049	-3989	-17820	-177	1249	10912	-12926	-293	537	11838	-11756	-219	542	14799	-13929	-147	-126	-120	-64	-65	-59	-103	42	-166	17	36	-76	-23	-57	82	-28	0
0.364167	-1472	1397	-11647	-21295	-67	-5486	-2285	-11580	-112	-6167	-6431	-11772	277	-6380	-7385	-9462	-60	3146	-3797	-17586	-179	1412	10823	-13045	-284	835	11919	-11999	-195	464	14376	-14214	-147	-128	-122	-67	-66	-57	-105	40	-153	16	37	-75	-21	-57	84	-28	-5
0.365000	-1390	1730	-11532	-20904	-68	-5502	-2241	-11490	-143	-6261	-6351	-11648	271	-6501	-7330	-9340	-70	3260	-3578	-17334	-164	1555	10746	-13152	-272	1117	11936	-12236	-172	388	13904	-14443	-151	-133	-126	-93	-63	-60	-109	36	-154	20	29	-78	-25	-62	75	-31	-4
0.365833	-1272	2033	-11418	-20425	-68	-5532	-2210	-11417	-132	-6335	-6280	-11515	328	-6624	-7291	-9232	-73	3391	-3336	-17057	-130	1672	10678	-13237	-237	1381	11986	-12449	-170	321	13403	-14611	-150	-131	-122	-73	-64	-62	-111	37	-154	17	32	-77	-22	-60	70	-30	-7
0.366667	-1150	2304	-11292	-19863	-65	-5571	-2183	-11345	-105	-6416	-6214	-11363	469	-6747	-7266	-9133	-70	3542	-3078	-16754	-130	1792	10651	-13304	-205	1622	12026	-12651	-172	265	12872	-14728	-146	-129	-127	-73	-65	-74	-108	35	-153	16	33	-81	-25	-62	77	-31	-7
0.367500	-1056	2534	-11166	-19246	-65	-5622	-2169	-11282	-107	-6502	-6160	-11245	423	-6868	-7256	-9041	-79	3707	-2817	-16442	-119	1881	10630	-13348	-154	1838	12058	-12838	-186	220	12330	-14798	-149	-130	-122	-68	-63	-62	-110	35	-152	15	35	-77	-23	-61	79	-27	0
0.368333	-971	2717	-11033	-18567	-61	-5684	-2158	-11226	-133	-6589	-6108	-11122	336	-7002	-7257	-8980	-86	3888	-2547	-16100	-115	1952	10633	-13367	-138	2020	12081	-13016	-190	185	11783	-14823	-150	-129	-120	-66	-61	-57	-105	39	-152	18	36	-75	-19	-59	81	-32	0
0.369167	-868	2859	-10890	-17865	-61	-5766	-2146	-11180	-138	-6673	-6063	-11004	254	-7102	-7263	-8900	-79	4089	-2290	-15750	-86	1999	10646	-13364	-147	2175	12085	-13205	-170	166	11253	-14810	-149	-129	-121	-65	-59	-56	-109	39	-153	18	36	-73	-19	-57	79	-27	1
0.370000	-770	2949	-10748	-17152	-58	-5858	-2142	-11138	-130	-6767	-6016	-10880	135	-7207	-7290	-8843	-81	4296	-2046	-15387	-60	2024	10669	-13331	-125	2290	12065	-13356	-170	151	10712	-14771	-154	-147	-124	-67	-74	-56	-107	41	-150	18	34	-74	-21	-59	81	-30	2
0.370833	-705	2991	-10597	-16447	-62	-5960	-2132	-11101	-160	-6860	-5968	-10799	71	-7304	-7300	-8795	-77	4519	-1819	-15015	-61	2030	10704	-13280	-73	2372	12027	-13526	-169	149	10217	-14713	-147	-129	-120	-68	-61	-59	-105	37	-150	17	30	-76	-21	-57	81	-29	0
0.371667	-648	2985	-10441	-15777	-48	-6072	-2122	-11069	-124	-6954	-5913	-10715	120	-7411	-7317	-8753	-74	4746	-1617	-14641	-60	2013	10749	-13203	-65	2419	11961	-13693	-167	159	9761	-14637	-149	-165	-125	-68	-64	-57	-105	40	-149	13	33	-75	-22	-57	81	-28	-6
0.372500	-559	2939	-10271	-15150	-44	-6194	-2110	-11045	-112	-7055	-5854	-10642	175	-7459	-7330	-8715	-82	4979	-1440	-14258	-43	1979	10793	-13109	-93	2430	11872	-13871	-176	183	9360	-14558	-151	-128	-121	-69	-64	-59	-107	39	-152	16	29	-77	-25	-60	77	-29	-1
0.373333	-441	2851	-10088	-14582	-45	-6323	-2088	-11023	-136	-7147	-5787	-10581	56	-7516	-7330	-8680	-81	5214	-1299	-13878	1	1930	10837	-13002	-92	2407	11759	-14051	-158	183	9021	-14484	-149	-130	-122	-70	-75	-64	-110	36	-163	18	30	-77	-22	-63	77	-31	-5
0.374167	-363	2732	-9921	-14088	-45	-6458	-2062	-11010	-135	-7248	-5713	-10527	-55	-7557	-7322	-8641	-78	5447	-1185	-13498	-8	1867	10885	-12874	-97	2353	11621	-14243	-162	198	8758	-14412	-149	-127	-120	-67	-61	-60	-107	38	-150	19	35	-75	-25	-60	79	-29	-3
0.375000	-310	2582	-9678	-13685	-51	-6588	-2024	-10992	-131	-7347	-5624	-10476	-137	-7574	-7321	-8594	-74	5682	-1110	-13129	-35	1792	10913	-12740	-99	2268	11456	-14445	-170	212	8570	-14360	-148	-127	-127	-67	-63	-55	-109	36	-151	18	34	-74	-21	-58	80	-30	-3
0.375833	-256	2411	-9449	-13375	-43	-6715	-1982	-10984	-124	-7445	-5534	-10438	-210	-7582	-7246	-8544	-81	5907	-1065	-12783	-22	1707	10933	-12595	-98	2149	11266	-14663	-174	213	8460	-14329	-150	-127	-118	-66	-61	-56	-104	37	-149	18	32	-73	-19	-52	81	-33	26
0.376667	-220	2222	-9203	-13165	-46	-6842	-1937	-10980	-91	-7540	-5432	-10404	-143	-7572	-7176	-8486	-81	6116	-1052	-12432	-13	1615	10942	-12461	-94	2005	11059	-14888	-202	210	8439	-14324	-146	-130	-116	-62	-61	-57	-104	38	-148	19	36	-69	-19	-57	82	-30	1
0.377500	-202	2020	-8946	-13068	-53	-6962	-1884	-10973	-77	-7640	-5330	-10370	-206	-7553	-7088	-8420	-72	6309	-1074	-12117	-12	1514	10931	-12328	-75	1830	10833	-15134	-217	189	8494	-14347	-151	-129	-120	-66	-61	-57	-104	36	-150	18	33	-76	-22	-57	78	-35	-4
0.378333	-147	1808	-8674	-13073	-52	-7072	-1832	-10983	-85	-7739	-5225	-10343	-294	-7519	-6973	-8343	-87	6475	-1119	-11827	-36	1403	10904	-12205	-114	1629	10591	-15386	-220	151	8631	-14396	-151	-130	-126	-67	-63	-58	-109	35	-153	13	29	-67	-13	-57	80	-31	-1
0.379167	-108	1601	-8378	-13176	-58	-7146	-1775	-10984	-94	-7826	-5110	-10312	-169	-7483	-6842	-8252	-93	6624	-1182	-11568	-38	1292	10860	-12096	-138	1414	10347	-15633	-229	105	8837	-14476	-151	-130	-126	-66	-63	-57	-105	38	-154	21	33	-76	-22	-58	78	-30	-11
0.380000	-97	1402	-8078	-13364	-56	-7256	-1721	-10972	-94	-7907	-5001	-10275	-92	-7437	-6683	-8142	-92	6749	-1259	-11335	-30	1171	10797	-11996	-144	1175	10102	-15897	-210	43	9106	-14567	-152	-127	-128	-69	-63	-46	-105	38	-153	19	29	-77	-23	-59	80	-30	0
0.380833	-69	1213	-7773	-13637	-60	-7326	-1669	-10988	-109	-7982	-4887	-10234	-242	-7391	-6508	-8024	-86	6833	-1347	-11149	-43	1041	10720	-11919	-141	917	9862	-16153	-183	-33	9427	-14696	-148	-130	-125	-69	-66	-60	-104	37	-151	15	33	-75	-22	-60	79	-28	-5
0.381667	-42	1040	-7454	-13972	-62	-7390	-1611	-10989	-110	-8026	-4775	-10183	-385	-7350	-6316	-7892	-78	6888	-1429	-10998	-79	898	10625	-11857	-164	639	9630	-16406	-165	-126	9779	-14831	-153	-133	-126	-70	-40	-65	-108	33	-156	16	29	-80	-26	-62	78	-34	-5
0.382500	-18	884	-7131	-14362	-66	-7438	-1578	-10987	-117	-8105	-4661	-10119	-358	-7313	-6115	-7747	-66	6908	-1507	-10890	-105	744	10517	-11816	-184	355	9419	-16642	-163	-220	10161	-14967	-150	-127	-125	-66	-64	-63	-108	38	-153	17	34	-76	-23	-58	78	-29	-3
0.383333	9	760	-6805	-14790	-60	-7470	-1537	-10969	-117	-8151	-4552	-10041	-370	-7283	-5907	-7584	-63	6894	-1576	-10817	-93	575	10405	-11802	-188	56	9228	-16855	-163	-327	10548	-15105	-148	-128	-121	-68	-62	-62	-109	40	-152	18	33	-78	-21	-57	79	-32	0
0.384167	36	654	-6484	-15242	-64	-7498	-1505	-10949	-93	-8168	-4448	-9957	-516	-7263	-5689	-7415	-61	6838	-1622	-10795	-102	394	10282	-11805	-212	-233	9067	-17044	-151	-439	10930	-15234	-148	-129	-122	-70	-62	-61	-108	37	-152	15	30	-77	-23	-60	81	-38	-1
0.385000	38	578	-6166	-15704	-55	-7514	-1476	-10917	-84	-8183	-4351	-9859	-603	-7260	-5473	-7239	-67	6743	-1645	-10809	-118	195	10162	-11831	-219	-563	8938	-17217	-156	-552	11293	-15347	-155	-121	-124	-69	-66	-62	-104	37	-153	18	32	-76	-26	-59	78	-35	-4
0.385833	38	528	-5857	-16153	-42	-7526	-1458	-10876	-95	-8187	-4255	-9746	-563	-7266	-5263	-7054	-73	6629	-1637	-10866	-114	-24	10040	-11882	-222	-872	8845	-17353	-163	-667	11629	-15437	-150	-129	-121	-68	-63	-59	-109	35	-154	38	34	-76	-25	-59	72	-29	0
0.386667	39	508	-5562	-16586	-58	-7533	-1443	-10812	-77	-8177	-4164	-9626	-564	-7289	-5060	-6864	-63	6449	-1597	-10964	-137	-255	9926	-11944	-242	-1180	8793	-17454	-179	-786	11919	-15489	-152	-131	-120	-72	-67	-62	-108	40	-151	18	33	-77	-23	-60	79	-30	-3
0.387500	35	515	-5280	-16986	-73	-7535	-1431	-10735	-94	-8155	-4083	-9494	-584	-7325	-4866	-6673	-63	6252	-1519	-11093	-130	-507	9822	-12031	-225	-1496	8789	-17515	-200	-895	12155	-15510	-150	-128	-120	-67	-60	-58	-107	40	-149	20	29	-78	-21	-56	81	-28	-3
0.388333	30	544	-5014	-17341	-55	-7537	-1422	-10641	-114	-8122	-4002	-9350	-533	-7364	-4689	-6487	-66	6019	-1403	-11257	-125	-765	9734	-12126	-224	-1757	8826	-17539	-204	-1004	12335	-15479	-147	-125	-119	-68	-60	-56	-107	40	-153	21	35	-86	-18	-57	81	-27	0
0.389167	32	602	-4765	-17645	-58	-7541	-1414	-10533	-84	-8087	-3942	-9208	-469	-7414	-4529	-6305	-53	5760	-1244	-11453	-144	-1042	9656	-12242	-227	-2026	8904	-17524	-205	-1119	12451	-15408	-148	-128	-119	-66	-63	-59	-101	42	-151	20	34	-76	-23	-58	84	-28	2
0.390000	20	669	-4535	-17900	-63	-7551	-1397	-10405	-67	-8049	-3885	-9065	-417	-7479	-4389	-6131	-58	5470	-1054	-11674	-124	-1332	9599	-12371	-219	-2269	9029	-17476	-202	-1234	12505	-15293	-148	-128	-105	-69	-68	-60	-107	37	-149	17	34	-80	-23	-57	82	-28	0
0.390833	4	756	-4323	-18090	-61	-7566	-1400	-10270	-94	-8014	-3839	-8913	-456	-7537	-4265	-5969	-53	5165	-824	-11912	-131	-1619	9561	-12508	-233	-2482	9186	-17393	-180	-1352	12491	-15132	-147	-127	-124	-66	-63	-58	-108	42	-149	19	32	-76	-25	-61	81	-29	-5
0.391667	15	851	-4128	-18219	-63	-7587	-1388	-10112	-83	-7975	-3799	-8762	-442	-7593	-4160	-5814	-59	4841	-561	-12164	-138	-1912	9536	-12654	-237	-2666	9391	-17273	-162	-1472	12416	-14932	-150	-156	-124	-68	-64	-60	-112	34	-151	17	32	-76	-22	-57	84	-32	0
0.392500	9	955	-3955	-18283	-52	-7608	-1371	-9945	-74	-7944	-3770	-8616	-344	-7648	-4072	-5674	-65	4506	-274	-12423	-152	-2197	9534	-12809	-240	-2812	9621	-17127	-152	-1602	12287	-14702	-152	-126	-122	-68	-64	-58	-110	39	-153	19	35	-75	-23	-61	82	-30	1
0.393333	7	1062	-3796	-18288	-45	-7645	-1356	-9770	-65	-7920	-3754	-8480	-314	-7693	-3996	-5552	-63	4167	37	-12693	-180	-2480	9545	-12963	-233	-2915	9880	-16955	-112	-1741	12108	-14440	-147	-108	-120	-66	-60	-61	-105	39	-148	19	34	-75	-19	-58	87	-29	0
0.394167	114	1162	-3653	-18237	-53	-7686	-1333	-9585	-43	-7910	-3738	-8346	-170	-7738	-3944	-5443	-64	3819	362	-12942	-162	-2752	9571	-13103	-217	-2973	10157	-16764	-96	-1892	11885	-14165	-150	-126	-118	-68	-61	-58	-103	42	-151	19	36	-73	-19	-55	91	-29	-1
0.395000	233	1253	-3525	-18134	-65	-7734	-1310	-9400	-53	-7913	-3733	-8223	-148	-7765	-3898	-5350	-69	3479	693	-13220	-135	-3009	9601	-13278	-215	-2995	10445	-16556	-115	-2060	11622	-13877	-144	-126	-134	-64	-62	-60	-103	42	-153	16	36	-75	-19	-55	87	-25	-1
0.395833	191	1333	-3412	-17980	-53	-7789	-1288	-9212	-69	-7921	-3737	-8104	-160	-7786	-3867	-5277	-55	3142	1017	-13465	-135	-3247	9636	-13431	-227	-2970	10742	-16338	-117	-2246	11334	-13598	-149	-125	-117	-65	-60	-57	-101	42	-144	22	38	-61	-21	-55	86	-27	0
0.396667	155	1397	-3310	-17789	-47	-7849	-1270	-9030	-38	-7950	-3748	-7997	-74	-7798	-3840	-5220	-46	2823	1346	-13706	-152	-3469	9668	-13594	-229	-2902	11035	-16113	-127	-2450	11024	-13328	-146	-108	-116	-62	-58	-57	-102	44	-147	20	36	-74	-18	-56	87	-25	2
0.397500	136	1435	-3222	-17564	-63	-7923	-1253	-8851	-16	-7988	-3758	-7901	-179	-7808	-3822	-5178	-46	2513	1647	-13931	-153	-3682	9698	-13746	-243	-2804	11318	-15892	-150	-2670	10701	-13081	-147	-127	-119	-69	-61	-58	-103	41	-150	20	34	-74	-21	-58	85	-28	0
0.398333	88	1450	-3141	-17316	-67	-8006	-1245	-8688	-40	-8043	-3776	-7820	-148	-7810	-3814	-5154	-59	2228	1924	-14137	-137	-3880	9712	-13901	-239	-2678	11579	-15677	-146	-2914	10368	-12858	-152	-131	-126	-70	-69	-62	-111	37	-156	10	30	-81	-27	-61	80	-31	-7
0.399167	-18	1437	-3077	-17041	-56	-8095	-1241	-8533	-57	-8108	-3790	-7739	-229	-7807	-3803	-5137	-79	1964	2178	-14320	-116	-4064	9708	-14045	-241	-2519	11834	-15450	-134	-3168	10035	-12654	-154	-128	-121	-66	-64	-61	-105	39	-156	17	35	-75	-25	-58	81	-27	-6
0.400000	-79	1404	-3005	-16746	-52	-8181	-1239	-8386	-69	-8174	-3803	-7676	-215	-7799	-3793	-5129	-73	1731	2402	-14477	-136	-4241	9712	-14185	-229	-2351	12054	-15257	-166	-3441	9697	-12479	-150	-134	-126	-68	-63	-59	-108	38	-152	16	35	-76	-22	-59	79	-31	-1
0.400833	-101	1346	-2949	-16446	-65	-8280	-1250	-8258	-64	-8256	-3816	-7600	-66	-7768	-3783	-5131	-56	1507	2585	-14612	-141	-4423	9685	-14319	-240	-2178	12245	-15063	-194	-3729	9380	-12328	-150	-128	-121	-66	-63	-61	-108	38	-165	15	28	-77	-21	-62	84	-30	-1
0.401667	-120	1260	-2890	-16146	-67	-8376	-1265	-8151	-69	-8340	-3823	-7540	-181	-7789	-3768	-5136	-66	1345	2729	-14727	-119	-4606	9648	-14445	-253	-2011	12403	-14883	-237	-4028	9065	-12201	-154	-141	-119	-66	-63	-58	-107	41	-158	16	35	-76	-25	-58	81	-33	-1
0.402500	-77	1149	-2848	-15842	-68	-8483	-1287	-8041	-90	-8430	-3831	-7490	-217	-7787	-3750	-5145	-75	1199	2832	-14814	-117	-4810	9589	-14567	-235	-1861	12528	-14721	-199	-4331	8760	-12084	-149	-125	-119	-64	-62	-58	-108	42	-151	18	36	-72	-19	-56	84	-18	-3
0.403333	-110	1022	-2814	-15543	-68	-8592	-1309	-7953	-95	-8520	-3837	-7444	-223	-7800	-3736	-5161	-72	1078	2897	-14887	-124	-5035	9513	-14684	-228	-1747	12613	-14584	-178	-4649	8461	-11972	-148	-128	-124	-65	-59	-62	-105	40	-148	19	36	-75	-23	-57	84	-27	1
0.404167	-172	874	-2780	-15254	-68	-8707	-1351	-7883	-68	-8611	-3839	-7408	-146	-7819	-3715	-5169	-82	987	2922	-14941	-110	-5293	9428	-14798	-222	-1680	12660	-14466	-180	-4974	8177	-11854	-149	-125	-121	-65	-63	-59	-107	39	-152	16	56	-75	-21	-56	81	-70	-3
0.405000	-171	709	-2753	-14982	-67	-8819	-1389	-7824	-88	-8702	-3840	-7380	-66	-7849	-3695	-5183	-74	920	2905	-14981	-107	-5591	9331	-14906	-221	-1675	12675	-14372	-170	-5314	7907	-11712	-149	-126	-124	-66	-67	-58	-108	37	-152	18	35	-75	-23	-56	80	-28	-4
0.405833	-186	538	-2730	-14724	-79	-8941	-1429	-7776	-87	-8788	-3841	-7356	-144	-7889	-3670	-5196	-68	907	2858	-15008	-95	-5933	9227	-15014	-206	-1749	12649	-14310	-156	-5664	7647	-11554	-155	-127	-121	-67	-65	-83	-110	37	-152	16	34	-86	-25	-60	81	-31	-5
0.406667	-245	357	-2711	-14484	-69	-9064	-1472	-7731	-86	-8868	-3840	-7346	-199	-7944	-3643	-5210	-78	853	2774	-15032	-69	-6331	9120	-15121	-207	-1919	12595	-14277	-147	-6040	7402	-11351	-153	-134	-125	-72	-67	-64	-111	34	-155	11	30	-82	-24	-61	78	-32	-8
0.407500	-253	176	-2695	-14263	-56	-9189	-1506	-7700	-99	-8948	-3836	-7343	-135	-8005	-3567	-5224	-81	847	2673	-15045	-55	-6782	9017	-15230	-219	-2181	12515	-14277	-139	-6434	7185	-11096	-152	-128	-121	-67	-64	-61	-108	0	-154	16	33	-78	-17	-57	80	-33	-1
0.408333	-269	0	-2673	-14058	-52	-9310	-1528	-7670	-69	-9014	-3820	-7346	-91	-8071	-3570	-5240	-67	860	2545	-15061	-38	-7296	8916	-15342	-198	-2557	12411	-14310	-131	-6852	6987	-10786	-148	-126	-121	-66	-69	-58	-105	41	-153	20	35	-74	-22	-58	80	-29	0
0.409167	-281	-168	-2654	-13875	-57	-9432	-1552	-7647	-64	-9078	-3808	-7362	-104	-8151	-3527	-5261	-68	878	2395	-15083	-21	-7870	8824	-15459	-185	-3060	12282	-14388	-156	-7322	6810	-10410	-148	-126	-120	-67	-65	-60	-107	40	-161	18	33	-76	-25	-57	81	-28	0
0.410000	-304	-329	-2642	-13716	-65	-9555	-1568	-7625	-77	-9140	-3794	-7385	-44	-8234	-3477	-5295	-66	898	2238	-15112	-24	-8507	8739	-15580	-189	-3686	12134	-14509	-182	-7829	6667	-9971	-149	-128	-120	-70	-64	-60	-108	37	-153	19	34	-77	-24	-56	89	-28	2
0.410833	-344	-478	-2615	-13580	-57	-9672	-1568	-7612	-86	-9198	-3780	-7425	-108	-8323	-3421	-5339	-51	918	2066	-15156	-46	-9198	8670	-15716	-195	-4443	11963	-14672	-169	-8385	6553	-9474	-161	-128	-112	-67	-63	-63	-105	39	-153	17	33	-78	-24	-56	82	-28	-5
0.411667	-383	-604	-2594	-13461	-62	-9792	-1564	-7594	-79	-9256	-3760	-7475	-230	-8412	-3354	-5396	-49	933	1893	-15218	-52	-9939	8608	-15863	-204	-5330	11759	-14881	-203	-8992	6482	-8914	-149	-128	-119	-66	-63	-62	-107	36	-151	17	32	-78	-21	-57	84	-27	0
0.412500	-428	-729	-2560	-13372	-69	-9904	-1545	-7580	-83	-9309	-3736	-7543	-101	-8500	-3269	-5468	-56	945	1717	-15296	-30	-10727	8561	-16023	-205	-6336	11562	-15130	-242	-9650	6446	-8305	-147	-127	-121	-65	-64	-63	-105	39	-150	20	36	-76	-22	-59	82	-27	-1
0.413333	-480	-826	-2522	-13295	-65	-9991	-1516	-7569	-85	-9363	-3710	-7621	-113	-8589	-3205	-5552	-56	946	1544	-15394	-38	-11552	8524	-16196	-194	-7447	11334	-15424	-257	-10356	6458	-7654	-149	-127	-118	-67	-65	-58	-107	40	-152	18	35	-78	-19	-57	82	-29	0
0.414167	-527	-908	-2478	-13240	-62	-10122	-1477	-7561	-88	-9412	-3681	-7712	-194	-8636	-3116	-5660	-58	902	1377	-15517	-41	-12396	8493	-16386	-189	-8650	11080	-15764	-284	-11107	6519	-6969	-151	-127	-126	-70	-62	-58	-105	41	-151	26	34	-75	-19	-59	81	-29	0
0.415000	-566	-969	-2421	-13203	-60	-10228	-1428	-7557	-97	-9468	-3651	-7818	-167	-8759	-3028	-5786	-68	900	1230	-15658	-24	-13258	8461	-16595	-189	-9933	10793	-16131	-300	-11909	6626	-6267	-152	-128	-122	-68	-63	-64	-107	38	-150	17	30	-77	-26	-59	79	-32	-4
0.415833	-594	-1014	-2357	-13183	-64	-10323	-1370	-7558	-88	-9525	-3616	-7933	-88	-8826	-2930	-5927	-59	853	1103	-15821	-11	-14110	8438	-16821	-191	-11256	10480	-16528	-300	-12730	6784	-5561	-147	-137	-120	-70	-68	-62	-107	42	-151	20	34	-77	-19	-57	84	-27	1
0.416667	-582	-1031	-2278	-13171	-64	-10405	-1297	-7555	-84	-9576	-3581	-8061	-29	-8910	-2830	-6087	-55	793	991	-16001	-14	-14955	8406	-17065	-174	-12626	10129	-16944	-288	-13577	6985	-4866	-147	-124	-121	-68	-62	-57	-104	40	-150	19	34	-73	-24	-61	85	-27	0
0.417500	-587	-1042	-2194	-13173	-55	-10489	-1224	-7542	-93	-9634	-3545	-8195	-131	-8979	-2726	-6281	-60	706	903	-16193	-42	-15778	8363	-17334	-167	-14010	9732	-17375	-280	-14428	7222	-4197	-153	-128	-121	-69	-63	-61	-108	37	-153	-7	34	-76	-23	-58	85	-28	-4
0.418333	-557	-1037	-2101	-13185	-59	-10567	-1145	-7577	-97	-9698	-3512	-8342	-75	-9049	-2630	-6459	-59	603	842	-16403	-13	-16572	8307	-17621	-185	-15375	9295	-17805	-293	-15272	7488	-3564	-148	-128	-122	-72	-64	-64	-108	37	-153	13	33	-77	-26	-63	78	-33	-3
0.419167	-507	-1023	-1998	-13205	-73	-10642	-1062	-7597	-95	-9763	-3476	-8497	18	-9107	-2539	-6665	-63	483	812	-16620	-5	-17316	8233	-17926	-183	-16695	8813	-18216	-284	-16078	7784	-2967	-150	-125	-122	-69	-64	-57	-105	35	-153	19	29	-76	-24	-57	81	-29	-3
0.420000	-483	-996	-1879	-13231	-74	-10705	-973	-7618	-95	-9834	-3444	-8651	-90	-9174	-2441	-6874	-68	349	808	-16835	-19	-17998	8141	-18238	-165	-17952	8287	-18598	-242	-16848	8085	-2422	-150	-126	-121	-67	-63	-58	-104	40	-151	16	34	-74	-21	-68	82	-30	-9
0.420833	-453	-965	-1774	-13258	-70	-10773	-890	-7649	-81	-9896	-3412	-8811	-56	-9238	-2354	-7095	-64	201	838	-17043	-24	-18623	8022	-18574	-179	-19128	7718	-18938	-219	-17550	8379	-1935	-151	-126	-120	-67	-65	-58	-105	37	-154	16	34	-76	-19	-59	84	-31	-1
0.421667	-442	-934	-1657	-13293	-76	-10821	-806	-7685	-95	-9985	-3381	-8974	64	-9308	-2286	-7324	-81	44	896	-17246	-23	-19177	7871	-18916	-179	-20202	7100	-19220	-206	-18176	8656	-1508	-151	-128	-122	-67	-64	-58	-107	40	-151	17	33	-73	-25	-58	72	-30	-5
0.422500	-421	-895	-1541	-13327	-68	-10875	-728	-7725	-87	-10070	-3341	-9139	-48	-9379	-2228	-7545	-84	-120	987	-17431	-21	-19655	7691	-19266	-167	-21160	6447	-19428	-201	-18699	8897	-1137	-149	-128	-121	-67	-62	-57	-104	52	-153	18	30	-78	-19	-56	86	-28	0
0.423333	-391	-868	-1426	-13372	-53	-10920	-654	-7774	-97	-10158	-3318	-9301	-147	-9461	-2189	-7772	-72	-293	1102	-17598	-56	-20055	7475	-19625	-158	-21984	5769	-19549	-198	-19123	9085	-828	-151	-132	-127	-70	-66	-59	-105	39	-155	16	30	-79	-23	-58	84	-30	-5
0.424167	-336	-843	-1328	-13410	-68	-10966	-595	-7827	-111	-10248	-3289	-9462	-145	-9538	-2165	-7992	-75	-464	1249	-17736	-60	-20382	7232	-19984	-164	-22671	5056	-19575	-184	-19428	9212	-574	-151	-129	-119	-70	-63	-60	-108	37	-152	10	33	-77	-26	-61	81	-28	-4
0.425000	-250	-824	-1230	-13456	-80	-11005	-539	-7882	-93	-10344	-3255	-9615	-87	-9639	-2164	-8212	-77	-637	1414	-17849	-43	-20629	6957	-20334	-160	-23219	4332	-19488	-159	-19624	9259	-362	-150	-127	-122	-70	-66	-64	-109	40	-153	17	32	-77	-27	-58	80	-30	-6
0.425833	-43	-813	-1146	-13500	-85	-11046	-492	-7946	-117	-10435	-3228	-9764	-55	-9733	-2182	-8420	-60	-805	1603	-17927	-34	-20794	6648	-20677	-133	-23627	3594	-19293	-126	-19700	9222	-200	-148	-127	-127	-76	-65	-58	-107	37	-153	17	32	-76	-23	-59	79	-32	0
0.426667	82	-814	-1075	-13553	-85	-11082	-463	-8013	-117	-10541	-3198	-9912	-202	-9849	-2218	-8625	-51	-965	1799	-17986	-51	-20886	6308	-21006	-110	-23899	2851	-18969	-105	-19673	9094	-82	-148	-129	-126	-69	-64	-61	-109	35	-151	13	43	-75	-23	-59	82	-24	-1
0.427500	45	-831	-1022	-13611	-94	-11097	-441	-8081	-109	-10643	-3163	-10048	-225	-9959	-2278	-8819	-60	-1120	2004	-17990	-59	-20923	5944	-21314	-113	-24041	2119	-18522	-97	-19547	8865	1	-154	-128	-146	-67	-62	-49	-103	40	-156	13	35	-75	-22	-56	82	-31	-6
0.428333	36	-862	-983	-13673	-127	-11151	-431	-8150	-129	-10735	-3136	-10174	-172	-10066	-2358	-9001	-52	-1254	2213	-17971	-52	-20888	5550	-21601	-119	-24063	1403	-17958	-112	-19345	8541	46	-152	-122	-118	-64	-62	-57	-104	41	-151	19	33	-76	-18	-55	85	-28	-1
0.429167	39	-900	-970	-13746	-138	-11186	-439	-8226	-125	-10829	-3112	-10299	-131	-10177	-2466	-9185	-55	-1389	2420	-17929	-58	-20799	5130	-21852	-116	-23974	694	-17274	-118	-19081	8108	62	-150	-129	-120	-67	-60	-56	-105	40	-147	-5	34	-75	-22	-55	85	-28	2
0.430000	52	-972	-976	-13829	-125	-11224	-455	-8306	-113	-10923	-3089	-10414	-143	-10286	-2594	-9354	-57	-1509	2608	-17843	-99	-20666	4687	-22074	-103	-23796	13	-16488	-107	-18774	7585	46	-147	-124	-122	-64	-59	-53	-104	41	-147	20	35	-75	-27	-56	95	-27	0
0.430833	46	-1033	-1007	-13948	-128	-11264	-481	-8387	-117	-11006	-3067	-10524	-265	-10389	-2744	-9520	-61	-1616	2784	-17785	-124	-20490	4227	-22253	-111	-23533	-637	-15598	-111	-18470	6978	-5	-148	-122	-120	-72	-64	-53	-105	37	-150	20	37	-75	-22	-55	80	-26	0
0.431667	44	-1115	-1057	-14029	-121	-11303	-532	-8466	-122	-11079	-3059	-10631	-172	-10481	-2911	-9683	-56	-1712	2937	-17694	-121	-20287	3749	-22381	-112	-23206	-1257	-14628	-132	-18129	6295	-84	-153	-128	-120	-68	-64	-61	-110	38	-156	15	30	-80	-26	-60	79	-30	-4
0.432500	5	-1215	-1127	-14150	-115	-11344	-587	-8553	-129	-11139	-3054	-10722	-62	-10548	-3094	-9838	-58	-1798	3075	-17592	-136	-20056	3253	-22470	-163	-22818	-1842	-13582	-178	-17826	5554	-190	-149	-126	-119	-66	-65	-59	-107	39	-152	17	34	-75	-24	-58	80	-28	-1
0.433333	16	-1318	-1214	-14278	-108	-11380	-649	-8629	-139	-11194	-3054	-10809	-249	-10624	-3290	-9987	-47	-1874	3192	-17485	-136	-19804	2744	-22479	-165	-22388	-2370	-12485	-202	-17559	4767	-325	-149	-125	-119	-64	-62	-57	-108	39	-151	18	35	-77	-23	-58	77	-30	-1
0.434167	176	-1435	-1315	-14416	-105	-11415	-723	-8708	-135	-11230	-3062	-10886	-251	-10670	-3498	-10132	-47	-1945	3279	-17388	-122	-19546	2222	-22462	-147	-21924	-2884	-11350	-199	-17339	3948	-492	-151	-126	-120	-60	-64	-60	-108	-7	-152	17	37	-76	-18	-58	84	-26	0
0.435000	331	-1559	-1429	-14572	-81	-11446	-805	-8784	-102	-11258	-3097	-10954	-189	-10704	-3722	-10276	-66	-2012	3344	-17296	-150	-19285	1690	-22364	-144	-21438	-3345	-10193	-195	-17180	3108	-688	-146	-125	-118	-64	-63	-58	-104	40	-150	19	37	-76	-22	-56	79	-28	0
0.435833	332	-1678	-1552	-14737	-64	-11470	-895	-8858	-109	-11268	-3144	-11016	-260	-10722	-3946	-10413	-69	-2079	3389	-17220	-128	-19028	1144	-22203	-128	-20943	-3771	-9029	-174	-17078	2265	-909	-145	-124	-119	-75	-61	-56	-103	43	-150	21	37	-74	-15	-52	85	-25	3
0.436667	371	-1802	-1679	-14912	-56	-11483	-991	-8922	-121	-11264	-3198	-11066	-207	-10725	-4177	-10547	-58	-2146	3412	-17154	-125	-18775	591	-21965	-131	-20433	-4161	-7876	-136	-17049	1432	-1159	-149	-126	-119	-64	-60	-56	-100	43	-152	20	37	-72	-16	-55	85	-15	-3
0.437500	353	-1924	-1813	-15094	-56	-11487	-1118	-8991	-136	-11255	-3276	-11110	-252	-10715	-4411	-10679	-53	-2216	3427	-17109	-134	-18547	22	-21667	-147	-19922	-4511	-6761	-113	-17081	620	-1434	-146	-125	-120	-63	-62	-31	-103	39	-153	16	34	-76	-21	-59	80	-30	-3
0.438333	237	-2045	-1974	-15286	-59	-11488	-1212	-9048	-145	-11231	-3366	-11147	-206	-10703	-4648	-10807	-65	-2290	3425	-17084	-161	-18341	-553	-21294	-137	-19414	-4823	-5701	-130	-17167	-160	-1730	-152	-130	-124	-65	-67	-58	-107	37	-153	18	35	-78	-25	-56	80	-28	-3
0.439167	181	-2157	-2070	-15480	-56	-11476	-1330	-9099	-134	-11200	-3478	-11173	-150	-10675	-4875	-10926	-76	-2366	3422	-17074	-161	-18150	-1126	-20857	-141	-18914	-5103	-4696	-151	-17289	-901	-2043	-151	-127	-125	-67	-65	-58	-105	40	-151	18	33	-80	-25	-57	81	-29	-3
0.440000	149	-2255	-2184	-15677	-40	-11447	-1455	-9141	-130	-11156	-3606	-11188	-165	-10645	-5104	-11045	-78	-2452	3416	-17076	-142	-17987	-1701	-20357	-137	-18428	-5337	-3774	-159	-17443	-1595	-2375	-151	-130	-121	-72	-68	-64	-108	39	-156	15	17	-81	-26	-58	79	-33	-5
0.440833	175	-2349	-2290	-15864	-50	-11407	-1584	-9182	-174	-11110	-3752	-11197	-104	-10609	-5318	-11154	-73	-2542	3430	-17086	-137	-17848	-2271	-19791	-159	-17954	-5550	-2941	-133	-17608	-2235	-2692	-150	-127	-122	-67	-64	-60	-104	37	-153	17	35	-78	-24	-58	81	-31	0
0.441667	300	-2422	-2375	-16049	-49	-11352	-1720	-9211	-132	-11050	-3906	-11199	-160	-10564	-5525	-11255	-70	-2633	3444	-17104	-148	-17737	-2841	-19170	-181	-17498	-5700	-2215	-113	-17765	-2820	-3069	-151	-126	-122	-66	-65	-60	-109	37	-154	16	35	-75	-27	-57	81	-28	-7
0.442500	305	-2482	-2446	-16218	-48	-11283	-1859	-9248	-108	-10985	-4077	-11199	-194	-10519	-5720	-11343	-74	-2722	3477	-17125	-160	-17649	-3386	-18491	-186	-17072	-5831	-1610	-141	-17899	-3350	-3422	-151	-129	-120	-66	-51	-58	-103	40	-169	15	34	-77	-24	-59	80	-30	-1
0.443333	227	-2528	-2503	-16381	-31	-11207	-2008	-9262	-92	-10925	-4259	-11195	-98	-10474	-5903	-11426	-75	-2819	3532	-17141	-166	-17602	-3924	-17783	-184	-16679	-5923	-1124	-139	-17994	-3825	-3781	-149	-128	-117	-65	-60	-59	-104	40	-148	19	34	-76	-21	-55	84	-28	4
0.444167	201	-2565	-2541	-16528	-35	-11119	-2161	-9283	-110	-10862	-4480	-11194	-95	-10430	-6071	-11502	-69	-2918	3609	-17150	-151	-17551	-4438	-17010	-181	-16312	-5982	-772	-115	-18042	-4259	-4151	-159	-127	-121	-51	-62	-59	-105	35	-152	16	33	-75	-23	-59	81	-33	-3
0.445000	237	-2579	-2561	-16660	-38	-11028	-2320	-9311	-125	-10797	-4651	-11196	-35	-10383	-6245	-11566	-77	-3006	3708	-17152	-146	-17541	-4931	-16219	-188	-15985	-6010	-550	-131	-18027	-4644	-4520	-150	-127	-121	-64	-63	-59	-107	38	-155	18	32	-74	-25	-56	78	-32	-5
0.445833	198	-2588	-2568	-16766	-36	-10928	-2484	-9333	-115	-10735	-4863	-11203	-66	-10338	-6398	-11623	-73	-3092	3827	-17130	-170	-17533	-5386	-15406	-202	-15699	-6012	-463	-162	-17939	-4986	-4899	-156	-130	-126	-70	-64	-57	-104	40	-151	16	34	-75	-21	-56	80	-32	-1
0.446667	673	-2578	-2556	-16854	-49	-10828	-2652	-9365	-103	-10673	-5081	-11220	-142	-10294	-6542	-11672	-62	-3151	3973	-17096	-188	-17545	-5809	-14582	-191	-15449	-5984	-512	-163	-17771	-5287	-5282	-148	-128	-119	-69	-63	-59	-107	40	-153	17	50	-77	-23	-59	79	-32	-4
0.447500	1435	-2559	-2535	-16919	-41	-10734	-2823	-9401	-107	-10608	-5301	-11245	-87	-10247	-6681	-11712	-66	-3222	4137	-17039	-177	-17557	-6189	-13746	-195	-15241	-5927	-686	-141	-17523	-5553	-5671	-146	-128	-120	-70	-64	-59	-107	40	-152	20	33	-75	-24	-55	82	-29	0
0.448333	955	-2527	-2501	-16957	-52	-10637	-3001	-9444	-102	-10552	-5524	-11282	-7	-10203	-6813	-11743	-61	-3265	4319	-16957	-167	-17566	-6532	-12919	-178	-15071	-5863	-979	-146	-17197	-5782	-6074	-151	-128	-122	-67	-64	-62	-107	39	-153	17	34	-75	-26	-58	80	-32	-5
0.449167	641	-2493	-2463	-16970	-63	-10549	-3179	-9499	-97	-10489	-5752	-11325	69	-10157	-6942	-11768	-64	-3289	4516	-16853	-180	-17571	-6802	-12107	-160	-14940	-5773	-1386	-162	-16791	-5974	-6490	-151	-135	-119	-69	-66	-61	-83	38	-150	19	35	-75	-21	-53	82	-31	-3
0.450000	620	-2452	-2409	-16957	-52	-10464	-3353	-9564	-102	-10446	-5980	-11393	-31	-10112	-7074	-11795	-63	-3295	4722	-16722	-212	-17550	-7044	-11325	-158	-14841	-5679	-1893	-182	-16316	-6141	-6924	-149	-128	-121	-67	-63	-60	-108	41	-151	23	35	-70	-24	-60	80	-31	0
0.450833	406	-2411	-2364	-16920	-53	-10407	-3515	-9637	-90	-10399	-6214	-11467	-265	-10070	-7207	-11813	-56	-3281	4927	-16578	-240	-17531	-7205	-10571	-176	-14772	-5578	-2491	-172	-15778	-6268	-7381	-148	-139	-117	-66	-66	-61	-108	40	-151	21	33	-77	-23	-56	82	-30	-1
0.451667	297	-2368	-2312	-16856	-43	-10323	-3702	-9723	-63	-10355	-6453	-11561	-165	-10026	-7344	-11832	-47	-3238	5134	-16418	-238	-17472	-7318	-9862	-200	-14722	-5477	-3171	-174	-15189	-6364	-7861	-147	-127	-119	-69	-64	-60	-105	42	-150	17	36	-76	-29	-59	82	-31	2
0.452500	122	-2323	-2263	-16777	-39	-10274	-3887	-9819	-70	-10315	-6696	-11667	-126	-9986	-7482	-11850	-55	-3194	5334	-16239	-231	-17391	-7376	-9197	-184	-14687	-5369	-3907	-182	-14561	-6415	-8364	-150	-107	-117	-67	-75	-58	-107	39	-154	20	36	-75	-21	-52	84	-30	1
0.453333	-51	-2279	-2213	-16672	-49	-10226	-4041	-9930	-86	-10279	-6937	-11784	-173	-9950	-7624	-11875	-55	-3125	5532	-16052	-223	-17269	-7366	-8587	-189	-14653	-5268	-4690	-194	-13905	-6432	-8893	-149	-126	-118	-66	-62	-57	-109	41	-151	22	37	-75	-22	-47	79	-28	1
0.454167	-162	-2237	-2163	-16555	-57	-10196	-4209	-10051	-68	-10248	-7211	-11912	-124	-9920	-7778	-11898	-58	-3040	5712	-15861	-234	-17119	-7302	-8041	-191	-14618	-5173	-5505	-189	-13236	-6400	-9445	-151	-125	-117	-64	-64	-58	-104	42	-153	22	38	-72	-24	-53	84	-26	0
0.455000	-284	-2197	-2117	-16418	-56	-10176	-4371	-10183	-67	-10221	-7429	-12057	-55	-9897	-7938	-11932	-59	-2947	5880	-15666	-233	-16924	-7178	-7562	-163	-14569	-5074	-6333	-187	-12560	-6321	-10018	-149	-125	-116	-65	-59	-56	-103	42	-151	22	33	-73	-18	-52	95	-28	-3
0.455833	-412	-2154	-2070	-16270	-45	-10164	-4537	-10325	-72	-10188	-7679	-12210	-22	-9877	-8104	-11970	-61	-2851	6031	-15476	-222	-16691	-6999	-7160	-160	-14496	-4984	-7178	-197	-11896	-6198	-10617	-145	-122	-115	-64	-59	-55	-104	42	-147	21	36	-73	-16	-51	81	-27	1
0.456667	-561	-2114	-2021	-16115	-42	-10163	-4695	-10474	-59	-10185	-7931	-12377	17	-9865	-8283	-12020	-60	-2759	6157	-15294	-240	-16428	-6769	-6826	-194	-14395	-4888	-8013	-243	-11254	-6007	-11229	-148	-127	-121	-67	-63	-58	-103	42	-151	26	39	-75	-22	-57	81	-31	-1
0.457500	-708	-2071	-1972	-15950	-53	-10172	-4856	-10634	-68	-10180	-8182	-12554	-13	-9866	-8464	-12081	-68	-2665	6269	-15119	-377	-16125	-6485	-6569	-194	-14257	-4792	-8828	-241	-10644	-5761	-11856	-158	-128	-120	-64	-63	-42	-103	41	-150	20	38	-77	-26	-55	84	-29	0
0.458333	-807	-2023	-1909	-15785	-68	-10189	-5026	-10794	-55	-10176	-8428	-12735	-377	-9873	-8648	-12154	-67	-2585	6359	-14961	-463	-15790	-6149	-6387	-156	-14077	-4684	-9610	-218	-10069	-5461	-12493	-152	-127	-120	-68	-66	-62	-107	38	-153	16	37	-78	-26	-58	79	-30	-4
0.459167	-895	-1965	-1838	-15614	-66	-10212	-5196	-10961	-50	-10181	-8672	-12922	-1266	-9890	-8836	-12236	-64	-2516	6433	-14809	-322	-15420	-5784	-6275	-160	-13849	-4561	-10356	-191	-9535	-5099	-13140	-150	-125	-121	-69	-62	-68	-104	40	-154	19	35	-77	-23	-56	81	-29	-3
0.460000	-983	-1905	-1758	-15438	-59	-10243	-5367	-11131	-33	-10200	-8910	-13109	-1594	-9912	-9027	-12338	-63	-2463	6489	-14674	-241	-15029	-5375	-6226	-170	-13564	-4421	-11048	-182	-9048	-4672	-13794	-150	-124	-119	-64	-66	-60	-108	38	-150	34	43	-72	-23	-57	99	-28	0
0.460833	-1015	-1835	-1672	-15270	-64	-10271	-5545	-11302	-44	-10222	-9144	-13310	-712	-9944	-9225	-12449	-68	-2429	6529	-14551	-189	-14615	-4934	-6234	-170	-13227	-4256	-11696	-182	-8609	-4194	-14451	-149	-128	-120	-64	-60	-58	-107	39	-152	19	36	-73	-22	-58	80	-32	-3
0.461667	-1094	-1757	-1565	-15104	-57	-10313	-5731	-11476	-42	-10252	-9377	-13515	-480	-9982	-9414	-12571	-66	-2413	6505	-14445	-132	-14196	-4466	-6294	-176	-12831	-4062	-12292	-159	-8227	-3661	-15113	-150	-126	-118	-66	-66	-59	-105	40	-154	18	34	-76	-23	-55	106	-27	0
0.462500	-1137	-1675	-1450	-14944	-64	-10351	-5951	-11651	-38	-10291	-9588	-13728	-599	-10026	-9601	-12711	-61	-2415	6567	-14349	-65	-13754	-3961	-6391	-173	-12381	-3832	-12827	-148	-7895	-3082	-15783	-152	-125	-121	-75	-61	-60	-102	41	-150	19	36	-73	-22	-56	85	-29	1
0.463333	-1106	-1580	-1321	-14793	-56	-10395	-6120	-11829	-40	-10342	-9821	-13938	-495	-10079	-9788	-12858	-56	-2437	6567	-14260	-12	-13315	-3443	-6523	-161	-11882	-3565	-13302	-150	-7617	-2460	-16441	-146	-128	-117	-65	-59	-58	-102	37	-153	16	37	-70	-21	-55	85	-28	-3
0.464167	-1039	-1488	-1183	-14648	-42	-10442	-6325	-12009	-44	-10399	-10033	-14155	-423	-10138	-9972	-13019	-55	-2475	6549	-14190	-14	-12887	-2914	-6676	-166	-11335	-3260	-13718	-128	-7390	-1816	-17116	-152	-128	-122	-65	-66	-62	-108	38	-151	17	37	-76	-23	-58	80	-28	-1
0.465000	-1002	-1387	-1035	-14514	-68	-10499	-6532	-12190	-58	-10467	-10242	-14375	-343	-10205	-10161	-13188	-41	-2523	6529	-14123	-8	-12468	-2377	-6841	-177	-10752	-2917	-14080	-110	-7211	-1143	-17793	-154	-131	-122	-68	-67	-61	-109	35	-158	12	35	-82	-28	-61	80	-30	-6
0.465833	-951	-1286	-883	-14393	-69	-10568	-6736	-12373	-39	-10539	-10442	-14603	-357	-10272	-10335	-13366	-46	-2581	6498	-14062	-5	-12066	-1838	-7006	-172	-10135	-2522	-14385	-112	-7071	-464	-18493	-154	-128	-124	-72	-66	-60	-108	38	-152	17	32	-78	-23	-58	81	-30	-5
0.466667	-789	-1183	-719	-14280	-69	-10607	-6937	-12554	-27	-10618	-10636	-14824	-265	-10341	-10505	-13547	-56	-2637	6459	-14000	29	-11691	-1305	-7173	-169	-9502	-2091	-14641	-136	-6969	207	-19149	-152	-127	-122	-69	-64	-62	-108	42	-155	15	30	-76	-24	-57	81	-32	-6
0.467500	-526	-1089	-572	-14166	-85	-10666	-7135	-12724	-44	-10701	-10815	-15046	-95	-10407	-10668	-13727	-62	-2701	6416	-13944	47	-11342	-783	-7331	-180	-8853	-1616	-14846	-127	-6899	855	-19822	-147	-122	-121	-66	-65	-61	-108	38	-151	18	33	-74	-22	-56	80	-28	0
0.468333	-524	-994	-397	-14093	-81	-10723	-7318	-12923	-31	-10783	-10988	-15265	-155	-10477	-10820	-13908	-60	-2752	6369	-13883	37	-11024	-281	-7481	-189	-8215	-1117	-15006	-133	-6857	1462	-20495	-146	-125	-119	-66	-60	-60	-107	40	-150	20	35	-73	-22	-60	81	-29	-1
0.469167	-593	-908	-240	-14023	-78	-10786	-7489	-13111	-26	-10867	-11150	-15479	-254	-10546	-10961	-14085	-58	-2798	6311	-13829	68	-10753	195	-7624	-198	-7600	-581	-15136	-162	-6834	2032	-21167	-148	-125	-119	-66	-55	-57	-108	40	-151	19	37	-74	-22	-55	87	-27	-8
0.470000	-517	-839	-94	-13967	-75	-10847	-7637	-13293	-52	-10956	-11299	-15684	-256	-10615	-11092	-14260	-52	-2829	6254	-13774	98	-10522	638	-7765	-205	-7019	-21	-15236	-180	-6836	2519	-21833	-151	-126	-119	-68	-62	-56	-102	35	-151	32	35	-81	-21	-57	80	-30	-4
0.470833	-504	-780	40	-13931	-69	-10863	-7766	-13485	-65	-11044	-11434	-15880	-198	-10687	-11209	-14425	-55	-2855	6194	-13725	96	-10336	1039	-7909	-229	-6487	551	-15315	-168	-6866	2937	-22480	-148	-127	-121	-67	-62	-57	-105	37	-150	17	35	-75	-17	-52	82	-26	1
0.471667	-551	-736	166	-13912	-72	-10981	-7870	-13676	-75	-11128	-11548	-16061	-129	-10757	-11320	-14578	-58	-2858	6124	-13680	88	-10205	1390	-8054	-222	-6012	1135	-15384	-186	-6872	3262	-23103	-151	-129	-120	-66	-63	-57	-102	39	-151	18	35	-75	-17	-53	84	-28	-4
0.472500	-802	-713	276	-13916	-77	-11052	-7945	-13862	-74	-11210	-11650	-16229	-114	-10827	-11400	-14721	-72	-2848	6061	-13634	120	-10116	1696	-8220	-218	-5614	1710	-15450	-202	-6900	3491	-23697	-149	-130	-121	-67	-62	-58	-108	38	-154	15	33	-79	-22	-56	80	-31	-1
0.473333	-1249	-705	369	-13935	-73	-11125	-7987	-14047	-84	-11296	-11725	-16376	-135	-10899	-11469	-14852	-74	-2823	5992	-13597	102	-10079	1948	-8410	-233	-5299	2281	-15532	-196	-6938	3625	-24258	-150	-130	-125	-70	-64	-60	-104	37	-154	12	46	-78	-25	-60	91	-31	-3
0.474167	-1337	-712	447	-13978	-75	-11202	-7995	-14233	-85	-11379	-11781	-16506	-228	-10971	-11527	-14971	-57	-2781	5932	-13563	95	-10088	2143	-8629	-240	-5072	2829	-15630	-183	-6977	3653	-24779	-146	-129	-122	-68	-63	-59	-103	39	-155	18	30	-77	-21	-56	84	-31	-1
0.475000	-1058	-733	506	-14035	-73	-11281	-7966	-14403	-77	-11454	-11804	-16607	-215	-11045	-11557	-15076	-59	-2731	5872	-13550	52	-10144	2275	-8898	-246	-4944	3353	-15759	-171	-7021	3590	-25253	-148	-130	-121	-68	-63	-58	-102	38	-153	13	34	-83	-22	-55	91	-32	-4
0.475833	-866	-767	550	-14115	-84	-11367	-7913	-14569	-79	-11538	-11808	-16695	-141	-11126	-11578	-15166	-73	-2669	5821	-13513	45	-10245	2347	-9227	-246	-4914	3839	-15933	-182	-7079	3427	-25675	-146	-126	-119	-66	-61	-58	-101	40	-147	19	35	-75	-22	-56	84	-27	0
0.476667	-713	-820	573	-14218	-83	-11455	-7816	-14727	-85	-11625	-11782	-16760	-159	-11208	-11580	-15248	-80	-2606	5773	-13502	50	-10389	2357	-9618	-239	-4990	4281	-16163	-207	-7132	3172	-26031	-146	-126	-118	-68	-61	-63	-103	42	-141	18	37	-75	-19	-59	86	-28	2
0.477500	-632	-882	579	-14338	-84	-11552	-7699	-14871	-118	-11719	-11735	-16804	-95	-11308	-11570	-15333	-62	-2546	5727	-13500	21	-10571	2312	-10087	-247	-5172	4668	-16463	-208	-7205	2845	-26327	-145	-126	-120	-70	-63	-59	-100	42	-149	17	34	-74	-21	-57	81	-29	2
0.478333	-562	-952	562	-14486	-93	-11660	-7555	-15003	-119	-11827	-11665	-16835	-17	-11403	-11547	-15409	-66	-2489	5692	-13512	-38	-10790	2208	-10628	-262	-5449	4991	-16832	-200	-7289	2458	-26555	-150	-129	-125	-68	-62	-62	-103	36	-152	12	34	-76	-21	-59	105	-28	-3
0.479167	-354	-1031	533	-14646	-87	-11775	-7399	-15120	-104	-11945	-11567	-16848	5	-11514	-11514	-15483	-67	-2440	5668	-13529	-64	-11036	2060	-11244	-273	-5814	5252	-17275	-225	-7383	2030	-26710	-151	-129	-116	-69	-64	-59	-102	37	-150	15	35	-75	-19	-58	84	-32	0
0.480000	-211	-1116	490	-14827	-90	-11893	-7203	-15224	-137	-12078	-11451	-16836	-12	-11634	-11472	-15563	-60	-2400	5651	-13547	-85	-11307	1869	-11937	-268	-6258	5438	-17803	-236	-7494	1576	-26791	-148	-130	-119	-68	-62	-61	-85	36	-150	13	18	-75	-22	-60	84	-29	-1
0.480833	103	-1203	415	-15027	-88	-12024	-7006	-15307	-151	-12225	-11316	-16819	53	-11765	-11427	-15632	-59	-2377	5637	-13586	-112	-11599	1641	-12695	-259	-6770	5551	-18418	-248	-7626	1113	-26797	-152	-132	-124	-67	-63	-61	-102	38	-153	15	34	-75	-25	-57	84	-32	-7
0.481667	1311	-1289	340	-15241	-90	-12171	-6798	-15378	-152	-12400	-11164	-16790	160	-11907	-11374	-15714	-63	-2372	5630	-13630	-151	-11909	1383	-13527	-258	-7351	5580	-19116	-237	-7774	680	-26729	-149	-130	-121	-70	-67	-60	-102	35	-163	13	29	-77	-26	-61	80	-31	-5
0.482500	2002	-1382	242	-15468	-100	-12325	-6588	-15436	-151	-12590	-10995	-16759	163	-12067	-11323	-15793	-63	-2387	5624	-13672	-166	-12226	1111	-14410	-234	-7962	5537	-19887	-229	-7932	284	-26585	-147	-126	-122	-69	-59	-58	-103	37	-152	18	34	-74	-19	-57	79	-29	0
0.483333	1496	-1467	128	-15704	-85	-12487	-6381	-15474	-155	-12797	-10820	-16717	212	-12234	-11271	-15883	-57	-2420	5625	-13715	-155	-12558	825	-15333	-212	-8607	5410	-20730	-236	-8112	-52	-26372	-148	-128	-119	-67	-62	-60	-107	37	-150	18	34	-59	-24	-59	91	-31	1
0.484167	1264	-1552	-7	-15961	-80	-12666	-6180	-15490	-162	-13025	-10638	-16674	279	-12414	-11224	-15976	-67	-2473	5618	-13767	-125	-12898	537	-16293	-197	-9272	5208	-21630	-220	-8296	-315	-26093	-147	-128	-119	-70	-65	-61	-107	39	-151	18	34	-76	-22	-58	80	-31	0
0.485000	1097	-1634	-160	-16209	-81	-12852	-5989	-15518	-133	-13271	-10460	-16634	379	-12611	-11186	-16080	-62	-2551	5608	-13821	-85	-13237	263	-17272	-169	-9937	4935	-22579	-211	-8516	-484	-25745	-150	-127	-120	-68	-63	-60	-104	43	-154	17	33	-77	-25	-59	76	-32	-3
0.485833	870	-1713	-336	-16471	-73	-13052	-5823	-15529	-126	-13535	-10280	-16587	404	-12814	-11143	-16186	-74	-2641	5592	-13870	56	-13582	6	-18261	-167	-10602	4602	-23564	-205	-8732	-535	-25344	-151	-126	-118	-66	-63	-58	-107	36	-153	20	35	-76	-22	-57	80	-29	0
0.486667	968	-1784	-525	-16727	-69	-13254	-5655	-15531	-145	-13811	-10106	-16545	392	-13032	-11094	-16298	-76	-2749	5562	-13917	174	-13928	-220	-19248	-176	-11251	4216	-24563	-202	-8963	-471	-24900	-152	-128	-121	-68	-62	-61	-112	12	-155	15	33	-93	-23	-61	76	-32	-6
0.487500	811	-1852	-737	-16976	-44	-13470	-5517	-15531	-133	-14102	-9940	-16501	384	-13257	-11091	-16407	-73	-2865	5522	-13963	115	-14273	-405	-20229	-183	-11877	3795	-25548	-181	-9213	-266	-24415	-151	-111	-117	-65	-60	-57	-105	37	-156	17	35	-75	-22	-58	80	-30	-8
0.488333	174	-1907	-969	-17229	-50	-13687	-5392	-15520	-124	-14391	-9785	-16459	320	-13492	-11070	-16515	-66	-2992	5466	-13995	70	-14622	-531	-21184	-182	-12478	3357	-26499	-184	-9440	80	-23901	-147	-126	-118	-64	-60	-57	-107	42	-148	20	37	-73	-18	-59	82	-29	-6
0.489167	-70	-1952	-1223	-17469	-52	-13903	-5298	-15519	-126	-14687	-9650	-16422	337	-13738	-11061	-16625	-58	-3123	5391	-14043	58	-14978	-606	-22119	-173	-13038	2905	-27399	-170	-9693	567	-23371	-151	-125	-114	-66	-61	-58	-107	40	-150	18	32	-78	-22	-56	80	-30	1
0.490000	-47	-1987	-1498	-17697	-53	-14144	-5224	-15516	-120	-14979	-9525	-16390	302	-13992	-11057	-16727	-56	-3263	5292	-14083	37	-15336	-610	-23024	-164	-13568	2467	-28225	-137	-9953	1206	-22830	-151	-131	-127	-68	-64	-60	-108	19	-151	16	33	-77	-25	-60	78	-31	-3
0.490833	-63	-2009	-1788	-17911	-49	-14377	-5176	-15518	-117	-15269	-9421	-16355	199	-14256	-11055	-16827	-74	-3388	5180	-14113	11	-15696	-528	-23894	-172	-14064	2077	-28955	-146	-10214	1982	-22286	-152	-128	-120	-66	-62	-58	-105	38	-150	17	33	-78	-23	-58	78	-32	0
0.491667	-60	-2009	-2095	-18103	-58	-14604	-5143	-15518	-125	-15539	-9328	-16317	241	-14525	-11048	-16917	-72	-3511	5048	-14147	15	-16064	-383	-24729	-170	-14534	1705	-29578	-152	-10484	2886	-21753	-150	-130	-121	-67	-64	-61	-105	39	-134	16	36	-62	-24	-58	82	-31	-4
0.492500	-78	-1992	-2412	-18268	-64	-14830	-5130	-15519	-128	-15800	-9257	-16282	139	-14799	-11050	-16989	-61	-3617	4898	-14174	30	-16437	-137	-25539	-159	-14973	1421	-30078	-146	-10765	3907	-21234	-148	-125	-120	-70	-65	-60	-102	39	-151	19	32	-79	-23	-58	80	-31	-1
0.493333	-121	-1953	-2743	-18413	-52	-15053	-5133	-15528	-129	-16040	-9203	-16248	7	-15074	-11048	-17045	-65	-3714	4729	-14205	24	-16818	195	-26310	-171	-15387	1223	-30443	-148	-11030	5033	-20725	-147	-130	-121	-66	-63	-61	-105	39	-147	1	34	-76	-21	-55	85	-29	-3
0.494167	-167	-1899	-3107	-18503	-67	-15271	-5153	-15534	-122	-16260	-9170	-16215	6	-15351	-11040	-17087	-57	-3795	4548	-14235	22	-17200	619	-27050	-176	-15785	1132	-30679	-154	-11310	6245	-20227	-151	-127	-120	-66	-62	-57	-101	39	-150	18	36	-76	-23	-55	81	-34	1
0.495000	-230	-1817	-3423	-18606	-72	-15481	-5181	-15549	-81	-16456	-9153	-16179	-121	-15625	-11039	-17107	-64	-3850	4350	-14267	29	-17584	1134	-27756	-172	-16167	1154	-30782	-139	-11589	7539	-19741	-148	-127	-117	-64	-62	-58	-132	38	-150	20	38	-75	-17	-55	81	-29	0
0.495833	-310	-1712	-3764	-18648	-69	-15688	-5217	-15560	-66	-16624	-9160	-16149	-349	-15904	-11011	-17103	-42	-3885	4155	-14294	56	-17968	1733	-28419	-194	-16543	1307	-30751	-118	-11873	8880	-19254	-147	-122	-118	-62	-59	-56	-101	42	-150	21	36	-73	-18	-52	87	-28	0
0.496667	-317	-1589	-4105	-18665	-66	-15884	-5258	-15574	-65	-16781	-9184	-16118	-402	-16190	-10985	-17073	-43	-3899	3946	-14334	54	-18344	2420	-29051	-191	-16919	1592	-30612	-97	-12157	10251	-18762	-148	-125	-116	-61	-62	-55	-102	39	-152	32	36	-76	-21	-50	87	-30	3
0.497500	-329	-1440	-4433	-18645	-65	-16074	-5305	-15589	-51	-16899	-9232	-16097	-420	-16450	-10955	-17025	-47	-3894	3735	-14381	55	-18722	3188	-29648	-199	-17291	2018	-30357	-110	-12445	11615	-18243	-151	-128	-118	-65	-63	-56	-101	38	-151	18	36	-75	-19	-53	81	-30	0
0.498333	-333	-1275	-4753	-18591	-66	-16259	-5357	-15606	-62	-17001	-9296	-16087	-413	-16717	-10921	-16944	-52	-3867	3520	-14442	46	-19101	4020	-30205	-224	-17665	2576	-30010	-133	-12736	12948	-17720	-150	-130	-121	-70	-65	-62	-108	35	-159	11	30	-80	-53	-57	78	-33	-6
0.499167	-321	-1096	-5058	-18505	-83	-16442	-5407	-15620	-63	-17083	-9374	-16082	-465	-16971	-10873	-16836	-68	-3821	3313	-14498	32	-19435	4919	-30713	-219	-18030	3275	-29576	-136	-13021	14247	-17124	-151	-144	-121	-69	-65	-59	-103	39	-153	19	33	-77	-23	-57	84	-30	-3
0.500000	-276	-891	-5334	-18386	-69	-16609	-5450	-15629	-14	-17143	-9466	-16080	-677	-17212	-10821	-16694	-36	-3752	3117	-14564	60	-19755	5866	-31183	-220	-18391	4098	-29080	-163	-13309	15476	-16469	-151	-127	-120	-70	-63	-58	-107	33	-153	18	33	-78	-22	-55	81	-30	-1
0.500833	-292	-663	-5594	-18238	-68	-16777	-5496	-15635	-30	-17190	-9574	-16091	-592	-17440	-10764	-16523	-24	-3673	2929	-14643	138	-20051	6858	-31604	-219	-18747	5045	-28530	-189	-13610	16619	-15722	-152	-128	-121	-72	-64	-58	-102	38	-151	20	35	-80	-24	-55	84	-31	-3
0.501667	-340	-462	-5829	-18072	-61	-16946	-5542	-15643	-38	-17232	-9693	-16112	-512	-17646	-10695	-16318	-41	-3578	2757	-14725	166	-20321	7877	-31981	-214	-19087	6098	-27947	-169	-13920	17648	-14875	-150	-126	-121	-67	-63	-58	-102	52	-149	20	35	-77	-18	-57	84	-27	0
0.502500	-366	-241	-6040	-17891	-41	-17117	-5589	-15647	-25	-17265	-9819	-16144	-634	-17831	-10641	-16095	-40	-3474	2598	-14820	139	-20554	8924	-32314	-216	-19404	7243	-27347	-137	-14241	18549	-13910	-128	-125	-119	-66	-64	-57	-103	45	-152	20	37	-74	-19	-52	87	-26	-5
0.503333	-360	-28	-6217	-17697	-60	-17291	-5640	-15651	-31	-17297	-9952	-16184	-631	-17990	-10583	-15846	-43	-3364	2456	-14917	103	-20745	9975	-32566	-227	-19690	8461	-26743	-146	-14583	19307	-12821	-151	-124	-117	-67	-61	-53	-102	35	-148	21	40	-65	-21	-56	82	-27	2
0.504167	-332	183	-6387	-17504	-67	-17476	-5701	-15663	-40	-17336	-10089	-16236	-589	-18122	-10529	-15558	-53	-3251	2332	-15030	69	-20904	11016	-32659	-231	-19940	9731	-26151	-165	-14947	19927	-11591	-150	-125	-120	-67	-62	-59	-102	39	-151	21	36	-74	-24	-56	85	-26	0
0.505000	-268	380	-6509	-17310	-69	-17666	-5768	-15667	-42	-17379	-10229	-16302	-488	-18220	-10488	-15252	-61	-3139	2238	-15148	39	-21010	12050	-32719	-221	-20141	11033	-25570	-160	-15337	20392	-10227	-153	-125	-122	-68	-63	-42	-107	38	-144	19	35	-77	-28	-58	80	-27	-1
0.505833	-319	566	-6621	-17134	-66	-17865	-5849	-15675	-47	-17430	-10368	-16371	-481	-18283	-10434	-14925	-74	-3024	2135	-15273	44	-21078	13057	-32732	-216	-20290	12355	-24999	-161	-15750	20721	-8741	-151	-128	-120	-67	-63	-59	-108	37	-154	17	37	-76	-23	-57	81	-29	-5
0.506667	-341	724	-6712	-16972	-74	-18069	-5943	-15691	-51	-17497	-10503	-16450	-486	-18315	-10407	-14585	-79	-2918	2067	-15408	8	-21098	14032	-32748	-221	-20381	13679	-24451	-148	-16191	20919	-7155	-159	-133	-130	-70	-57	-59	-109	35	-163	17	32	-80	-24	-60	78	-34	-8
0.507500	-319	862	-6787	-16836	-77	-18284	-6056	-15708	-46	-17568	-10636	-16523	-462	-18304	-10391	-14228	-79	-2809	2019	-15545	-36	-21068	14979	-32752	-213	-20392	14985	-23911	-135	-16651	21013	-5487	-153	-126	-121	-68	-63	-60	-104	39	-155	16	32	-76	-23	-57	82	-28	-1
0.508333	-317	979	-6841	-16721	-69	-18502	-6181	-15721	-43	-17646	-10752	-16595	-570	-18248	-10390	-13874	-95	-2706	1991	-15687	-42	-20985	15890	-32742	-198	-20346	16244	-23371	-111	-17127	21026	-3777	-151	-126	-121	-67	-66	-53	-103	42	-153	20	37	-77	-21	-53	82	-27	0
0.509167	-280	1069	-6885	-16643	-79	-18726	-6332	-15743	-51	-17730	-10872	-16669	-548	-18154	-10412	-13482	-98	-2605	1983	-15840	-60	-20861	16752	-32757	-200	-20223	17445	-22830	-114	-17607	20981	-2080	-145	-127	-126	-68	-61	-56	-102	40	-150	18	34	-78	-21	-56	84	-28	3
0.510000	-275	1130	-6924	-16614	-76	-18949	-6499	-15774	-46	-17825	-10986	-16737	-409	-18025	-10459	-13111	-86	-2510	1987	-15999	-104	-20691	17565	-32736	-210	-20032	18577	-22274	-122	-18086	20915	-380	-148	-126	-109	-66	-65	-61	-103	39	-151	20	37	-77	-23	-57	85	-29	0
0.510833	-294	1167	-6954	-16621	-74	-19168	-6688	-15809	-58	-17917	-11097	-16798	-484	-17852	-10528	-12741	-69	-2413	2008	-16159	-127	-20475	18343	-32748	-201	-19776	19641	-21684	-120	-18553	20865	1222	-149	-126	-119	-65	-62	-59	-105	40	-149	18	35	-78	-21	-62	80	-33	0
0.511667	-304	1175	-6987	-16672	-79	-19380	-6889	-15852	-81	-18008	-11212	-16848	-577	-17637	-10626	-12377	-66	-2318	2043	-16337	-117	-20211	19077	-32591	-197	-19453	20610	-21053	-125	-18987	20861	2692	-149	-124	-121	-68	-60	-40	-108	33	-149	19	34	-78	-22	-56	85	-28	3
0.512500	-291	1161	-7018	-16770	-80	-19575	-7108	-15898	-62	-18089	-11306	-16885	-432	-17390	-10755	-12020	-70	-2220	2091	-16515	-122	-19901	19784	-32342	-196	-19079	21492	-20371	-112	-19377	20908	4004	-152	-126	-121	-66	-65	-56	-105	40	-151	19	35	-78	-27	-56	80	-30	-3
0.513333	-274	1129	-7053	-16899	-82	-19747	-7335	-15950	-59	-18155	-11404	-16901	-317	-17110	-10914	-11681	-80	-2118	2146	-16704	-139	-19550	20460	-32009	-198	-18663	22287	-19631	-107	-19699	21102	5071	-148	-127	-119	-67	-63	-58	-108	39	-151	18	37	-76	-22	-57	79	-30	0
0.514167	-257	1071	-7094	-17081	-104	-19891	-7557	-16006	-94	-18208	-11510	-16908	-222	-16806	-11101	-11358	-82	-2013	2210	-16907	-152	-19158	21117	-31585	-197	-18221	22987	-18833	-124	-19938	21385	5915	-151	-129	-119	-67	-62	-59	-103	40	-149	19	35	-77	-22	-56	82	-31	-1
0.515000	-268	1005	-7145	-17305	-82	-20002	-7774	-16066	-84	-18239	-11614	-16896	-120	-16481	-11325	-11044	-76	-1915	2276	-17123	-163	-18727	21754	-31090	-210	-17761	23602	-17980	-149	-20073	21810	6496	-152	-129	-122	-38	-63	-59	-107	36	-160	15	29	-80	-23	-58	80	-32	-4
0.515833	-281	924	-7206	-17573	-88	-20068	-7974	-16130	-84	-18244	-11719	-16865	-240	-16126	-11580	-10752	-77	-1782	2342	-17347	-173	-18248	22383	-30522	-204	-17288	24150	-17057	-134	-20086	22368	6790	-150	-128	-122	-67	-61	-56	-104	37	-149	19	35	-76	-19	-56	84	-29	13
0.516667	-263	846	-7269	-17860	-78	-20094	-8151	-16193	-84	-18226	-11822	-16816	-287	-15764	-11862	-10473	-81	-1653	2410	-17584	-194	-17752	23011	-29874	-197	-16824	24627	-16087	-126	-19970	23056	6798	-147	-129	-118	-65	-64	-58	-104	39	-145	18	36	-77	-24	-59	82	-31	1
0.517500	-236	751	-7347	-18192	-76	-20051	-8293	-16253	-64	-18178	-11925	-16751	-151	-15399	-12168	-10214	-74	-1517	2468	-17838	-194	-17214	23646	-29147	-203	-16377	25054	-15079	-131	-19705	23882	6526	-150	-129	-120	-69	-63	-59	-107	38	-150	19	33	-78	-23	-58	82	-29	0
0.518333	-171	665	-7438	-18551	-87	-19960	-8394	-16320	-78	-18105	-12029	-16670	-418	-15035	-12505	-9974	-70	-1382	2516	-18101	-208	-16639	24287	-28346	-222	-15961	25425	-14052	-113	-19300	24761	5987	-152	-132	-122	-69	-66	-60	-109	36	-155	17	32	-79	-27	-68	80	-32	-6
0.519167	-207	579	-7537	-18935	-82	-19811	-8439	-16358	-86	-18005	-12120	-16564	-434	-14671	-12846	-9748	-77	-1223	2561	-18383	-230	-16042	24936	-27477	-221	-15573	25777	-13015	-112	-18750	25734	5212	-150	-130	-119	-69	-64	-62	-109	36	-150	17	34	-77	-22	-55	84	-30	0
0.520000	-241	502	-7645	-19330	-68	-19593	-8424	-16435	-78	-17877	-12198	-16444	122	-14333	-13203	-9532	-70	-1064	2593	-18668	-215	-15415	25593	-26539	-212	-15218	26114	-11997	-129	-18058	26762	4228	-147	-130	-121	-67	-61	-61	-105	52	-150	16	34	-77	-21	-56	84	-31	0
0.520833	-240	434	-7757	-19742	-77	-19326	-8348	-16483	-80	-17717	-12255	-16307	62	-13977	-13555	-9327	-69	-897	2613	-18972	-213	-14773	26257	-25550	-221	-14893	26443	-11011	-138	-17239	27804	3088	-148	-129	-119	-69	-63	-60	-107	39	-151	19	34	-77	-18	-57	105	-29	0
0.521667	-237	375	-7876	-20160	-80	-18993	-8198	-16524	-91	-17531	-12291	-16152	-86	-13652	-13896	-9136	-58	-725	2624	-19282	-227	-14112	26912	-24514	-199	-14595	26768	-10080	-148	-16321	28818	1838	-150	-128	-120	-67	-59	-58	-103	49	-148	19	33	-73	-18	-58	85	-29	0
0.522500	-234	330	-8004	-20582	-82	-18610	-7979	-16558	-87	-17323	-12288	-15975	58	-13345	-14213	-8951	-62	-550	2620	-19599	-242	-13439	27562	-23441	-185	-14318	27116	-9236	-163	-15329	29777	526	-149	-129	-119	-67	-62	-58	-104	38	-155	17	35	-72	-23	-57	85	-29	0
0.523333	-216	296	-8136	-20999	-83	-18175	-7678	-16586	-76	-17091	-12239	-15802	87	-13066	-14514	-8780	-67	-369	2609	-19933	-255	-12756	28193	-22353	-189	-14043	27472	-8491	-161	-14293	30654	-797	-149	-131	-122	-74	-65	-59	-82	37	-154	17	35	-81	-25	-61	82	-30	-5
0.524167	-143	274	-8264	-21409	-83	-17694	-7308	-16607	-77	-16840	-12140	-15570	-46	-12806	-14734	-8607	-78	-176	2598	-20271	-246	-12072	28793	-21264	-167	-13765	27847	-7862	-150	-13240	31422	-2083	-151	-128	-122	-67	-62	-58	-104	40	-151	18	30	-78	-19	-58	85	-28	1
0.525000	-92	266	-8389	-21805	-72	-17171	-6865	-16613	-84	-16558	-11958	-15339	-246	-12562	-14911	-8445	-77	18	2576	-20606	-269	-11393	29348	-20193	-184	-13468	28245	-7362	-151	-12204	32070	-3291	-150	-130	-126	-76	-66	-59	-105	39	-151	13	34	-76	-22	-59	81	-31	-1
0.525833	-128	276	-8508	-22177	-77	-16622	-6356	-16612	-108	-16257	-11754	-15084	-327	-12339	-15016	-8284	-73	222	2565	-20937	-264	-10723	29846	-19149	-179	-13152	28656	-6997	-159	-11218	32583	-4380	-148	-129	-125	-69	-59	-59	-105	40	-150	16	33	-77	-19	-60	81	-29	0
0.526667	-171	292	-8622	-22523	-73	-16053	-5791	-16605	-107	-15931	-11447	-14807	-190	-12130	-15042	-8135	-86	431	2556	-21271	-275	-10065	30274	-18148	-170	-12778	29087	-6768	-174	-10313	32767	-5330	-152	-127	-124	-68	-51	-59	-104	39	-152	13	32	-73	-23	-58	80	-30	-4
0.527500	-180	323	-8725	-22836	-64	-15464	-5181	-16579	-98	-15582	-11071	-14517	-96	-11934	-14981	-7990	-95	650	2557	-21593	-283	-9417	30637	-17198	-168	-12363	29516	-6708	-189	-9516	32767	-6116	-148	-129	-122	-66	-62	-57	-104	42	-150	18	36	-74	-23	-58	80	-30	1
0.528333	-164	368	-8807	-23119	-72	-14860	-4524	-16540	-112	-15204	-10609	-14206	-87	-11742	-14818	-7851	-83	881	2604	-21904	-263	-8795	30907	-16315	-155	-11892	29946	-6728	-180	-8840	32767	-6732	-145	-122	-118	-66	-61	-56	-105	42	-148	22	32	-73	-21	-52	84	-25	0
0.529167	-146	425	-8874	-23365	-67	-14255	-3840	-16490	-134	-14804	-10077	-13884	-170	-11559	-14563	-7724	-63	1120	2617	-22210	-263	-8198	31089	-15512	-154	-11364	30349	-6903	-169	-8281	32767	-7183	-148	-127	-119	-63	-62	-59	-104	43	-147	18	35	-72	-19	-56	84	-28	-1
0.530000	-183	482	-8922	-23570	-66	-13659	-3144	-16436	-133	-14381	-9469	-13549	-145	-11378	-14205	-7608	-72	1364	2680	-22494	-234	-7638	31171	-14794	-153	-10804	30738	-7186	-156	-7931	32767	-7480	-147	-124	-121	-63	-62	-58	-103	38	-151	16	35	-73	-19	-55	80	-28	1
0.530833	-339	553	-8943	-23736	-66	-13068	-2442	-16363	-107	-13934	-8799	-13206	587	-11186	-13751	-7509	-86	1632	2771	-22765	-210	-7108	31151	-14171	-134	-10186	31087	-7568	-154	-7701	32694	-7611	-149	-128	-121	-65	-60	-60	-107	39	-152	19	35	-75	-19	-56	82	-29	-1
0.531667	-555	631	-8935	-23858	-66	-12494	-1750	-16301	-105	-13460	-8060	-12861	1435	-10995	-13201	-7418	-76	1888	2889	-23013	-186	-6620	31031	-13622	-158	-9532	31385	-8026	-168	-7620	32290	-7623	-149	-127	-122	-66	-81	-59	-108	37	-111	17	29	-82	-23	-58	79	-30	-1
0.532500	-542	712	-8905	-23947	-60	-11932	-1069	-16188	-112	-12961	-7275	-12526	1228	-10784	-12564	-7344	-61	2164	3035	-23235	-180	-6168	30813	-13169	-166	-8853	31627	-8535	-178	-7668	31796	-7530	-149	-130	-124	-66	-63	-58	-107	41	-151	18	33	-77	-22	-58	82	-29	0
0.533333	-462	803	-8833	-23990	-53	-11386	-411	-16084	-136	-12442	-6452	-12186	934	-10560	-11848	-7284	-68	2449	3213	-23433	-185	-5759	30504	-12805	-151	-8172	31799	-9080	-177	-7830	31239	-7362	-153	-128	-119	-64	-65	-62	-105	40	-158	18	32	-78	-25	-58	79	-33	-4
0.534167	-469	900	-8729	-24001	-62	-10862	207	-15974	-145	-11900	-5602	-11864	771	-10330	-11072	-7245	-75	2742	3419	-23611	-149	-5391	30110	-12529	-138	-7500	31890	-9636	-160	-8084	30617	-7144	-148	-128	-119	-63	-66	-60	-109	40	-149	19	34	-76	-19	-56	77	-32	-3
0.535000	-451	995	-8596	-23970	-63	-10360	780	-15855	-134	-11348	-4746	-11561	606	-10060	-10243	-7216	-74	3041	3650	-23763	-152	-5069	29637	-12333	-129	-6857	31895	-10183	-127	-8409	29955	-6901	-147	-127	-119	-63	-63	-55	-104	62	-152	18	34	-76	-23	-57	80	-28	2
0.535833	-443	1089	-8431	-23911	-66	-9887	1304	-15734	-134	-10790	-3889	-11275	405	-9823	-9373	-7210	-72	3339	3902	-23892	-145	-4780	29106	-12216	-120	-6249	31799	-10706	-100	-8765	29265	-6654	-146	-126	-116	-64	-61	-56	-104	42	-149	21	33	-73	-16	-53	80	-28	4
0.536667	-431	1182	-8241	-23825	-50	-9435	1778	-15612	-159	-10220	-3049	-11017	133	-9551	-8485	-7223	-64	3635	4168	-24002	-96	-4563	28524	-12174	-115	-5734	31601	-11190	-105	-9136	28552	-6429	-150	-126	-120	-62	-61	-58	-105	41	-151	21	35	-75	-19	-56	81	-29	0
0.537500	-422	1267	-8023	-23716	-53	-9007	2195	-15491	-149	-9659	-2247	-10799	116	-9277	-7595	-7251	-56	3920	4447	-24097	-120	-4374	27899	-12198	-129	-5289	31294	-11634	-121	-9495	27833	-6231	-149	-128	-118	-64	-64	-60	-103	37	-155	17	36	-74	-25	-56	81	-29	-1
0.538333	-403	1344	-7786	-23589	-59	-8607	2557	-15379	-150	-9103	-1492	-10632	42	-9003	-6724	-7300	-52	4196	4723	-24175	-152	-4241	27252	-12285	-151	-4940	30877	-12006	-129	-9812	27113	-6079	-150	-130	-120	-67	-66	-61	-99	35	-159	16	34	-76	-26	-57	80	-30	-3
0.539167	-409	1414	-7536	-23451	-59	-8233	2855	-15275	-170	-8578	-803	-10474	-39	-8730	-5882	-7362	-58	4463	5001	-24243	-111	-4142	26597	-12425	-166	-4694	30329	-12313	-129	-10067	26397	-5973	-148	-126	-121	-67	-64	-61	-105	39	-153	16	30	-79	-24	-56	81	-29	-5
0.540000	-473	1471	-7262	-23294	-55	-7880	3103	-15181	-199	-8067	-181	-10370	-139	-8463	-5081	-7438	-69	4707	5269	-24298	-100	-4093	25952	-12609	-160	-4558	29715	-12545	-134	-10254	25684	-5920	-153	-131	-129	-70	-64	-64	-109	37	-158	15	32	-78	-25	-62	80	-31	-5
0.540833	-427	1520	-6981	-23134	-59	-7555	3293	-15106	-212	-7588	356	-10307	-314	-8217	-4337	-7531	-58	4925	5524	-24346	-117	-4080	25320	-12836	-152	-4529	28978	-12707	-126	-10359	25000	-5909	-148	-128	-122	-68	-62	-61	-107	37	-154	16	27	-77	-26	-55	80	-31	-3
0.541667	-366	1555	-6683	-22966	-47	-7268	3435	-15045	-198	-7139	820	-10281	-475	-7965	-3667	-7630	-68	5128	5759	-24390	-130	-4111	24705	-13096	-163	-4612	28146	-12793	-145	-10380	24328	-5946	-152	-127	-126	-66	-64	-62	-107	39	-152	16	30	-73	-24	-57	84	-29	-3
0.542500	-521	1582	-6395	-22794	-53	-6962	3534	-15005	-172	-6731	1189	-10300	-542	-7747	-3081	-7744	-81	5291	5970	-24428	-135	-4177	24103	-13388	-179	-4797	27229	-12815	-177	-10327	23675	-6015	-148	-126	-121	-64	-63	-59	-105	36	-151	18	49	-73	-25	-58	79	-42	0
0.543333	-889	1596	-6096	-22624	-53	-6696	3586	-14986	-183	-6381	1459	-10357	-580	-7551	-2587	-7875	-81	5430	6152	-24466	-118	-4297	23534	-13702	-187	-5076	26242	-12773	-208	-10194	23041	-6111	-147	-128	-120	-70	-64	-61	-110	37	-151	17	35	-74	-23	-57	81	-27	0
0.544167	-851	1601	-5797	-22451	-45	-6448	3592	-14998	-182	-6057	1642	-10447	-659	-7383	-2189	-8011	-58	5525	6304	-24504	-142	-4449	22985	-14030	-188	-5440	25199	-12681	-208	-10016	22418	-6234	-151	-126	-118	-66	-62	-63	-105	38	-153	17	35	-72	-24	-61	79	-33	-3
0.545000	-608	1594	-5500	-22280	-48	-6225	3567	-15033	-179	-5793	1733	-10572	-843	-7241	-1883	-8157	-62	5579	6423	-24542	-160	-4640	22456	-14373	-185	-5870	24115	-12544	-210	-9787	21816	-6367	-153	-127	-119	-67	-61	-60	-107	37	-155	17	34	-70	-23	-56	80	-27	0
0.545833	-494	1583	-5208	-22112	-57	-6005	3507	-15085	-182	-5577	1732	-10728	-979	-7121	-1684	-8308	-62	5595	6512	-24578	-122	-4866	21939	-14717	-165	-6351	22997	-12367	-206	-9535	21245	-6512	-149	-128	-125	-65	-62	-63	-102	38	-152	16	36	-73	-19	-57	80	-27	-4
0.546667	-328	1562	-4922	-21947	-55	-5805	3419	-15165	-176	-5414	1651	-10910	-882	-7033	-1583	-8467	-78	5574	6565	-24611	-131	-5126	21427	-15063	-169	-6879	21870	-12164	-201	-9279	20692	-6660	-149	-128	-122	-67	-61	-57	-105	36	-151	13	33	-77	-21	-58	76	-30	-3
0.547500	-205	1537	-4638	-21777	-57	-5619	3308	-15264	-169	-5295	1494	-11110	-871	-6971	-1576	-8638	-76	5518	6597	-24640	-132	-5420	20910	-15404	-188	-7418	20751	-11940	-207	-9039	20167	-6803	-152	-128	-124	-67	-65	-59	-104	39	-149	19	36	-73	-24	-51	84	-26	-3
0.548333	-85	1513	-4353	-21609	-51	-5423	3176	-15382	-155	-5223	1266	-11334	-944	-6929	-1657	-8797	-73	5431	6610	-24661	-97	-5740	20389	-15733	-200	-7967	19647	-11708	-191	-8828	19671	-6951	-151	-126	-120	-65	-66	-56	-101	42	-152	18	34	-79	-26	-55	81	-28	-3
0.549167	21	1481	-4081	-21447	-46	-5280	3024	-15520	-139	-5190	977	-11574	-882	-6905	-1820	-8963	-84	5345	6602	-24680	-92	-6081	19852	-16043	-186	-8506	18573	-11470	-155	-8662	19207	-7113	-148	-128	-121	-64	-63	-58	-104	42	-151	12	37	-75	-22	-53	86	-26	-1
0.550000	103	1452	-3815	-21276	-53	-5125	2860	-15668	-138	-5193	636	-11825	-784	-6902	-2056	-9127	-69	5167	6596	-24678	-84	-6442	19293	-16336	-204	-9024	17539	-11243	-165	-8560	18771	-7282	-145	-125	-122	-64	-61	-60	-108	39	-150	19	39	-75	-23	-58	82	-26	1
0.550833	165	1420	-3544	-21109	-41	-4988	2681	-15832	-139	-5223	250	-12090	-598	-6897	-2349	-9287	-53	5005	6588	-24670	-67	-6820	18714	-16602	-176	-9511	16549	-11024	-185	-8514	18373	-7466	-147	-124	-120	-67	-66	-55	-107	38	-151	19	40	-77	-21	-52	84	-26	-1
0.551667	209	1387	-3282	-20937	-39	-4855	2496	-15995	-135	-5289	-178	-12368	-616	-6931	-2699	-9442	-59	4834	6585	-24642	-69	-7216	18108	-16841	-176	-9961	15600	-10828	-184	-8541	18010	-7673	-150	-124	-119	-69	-63	-58	-104	41	-150	18	35	-76	-22	-55	82	-31	-1
0.552500	243	1352	-3033	-20772	-43	-4734	2298	-16172	-115	-5373	-636	-12654	-587	-6903	-3083	-9582	-64	4652	6595	-24601	-81	-7594	17465	-17056	-184	-10369	14707	-10659	-193	-8639	17686	-7906	-146	-126	-121	-66	-61	-56	-102	41	-144	15	39	-73	-23	-53	84	-28	0
0.553333	267	1313	-2789	-20597	-55	-4615	2099	-16351	-83	-5468	-1114	-12946	-306	-6968	-3496	-9726	-63	4467	6629	-24536	-96	-7985	16800	-17235	-207	-10726	13872	-10518	-236	-8797	17397	-8181	-148	-128	-122	-66	-61	-56	-104	40	-150	16	36	-75	-21	-53	84	-28	-5
0.554167	296	1272	-2546	-20428	-61	-4507	1894	-16532	-87	-5576	-1606	-13243	-326	-6982	-3924	-9851	-64	4291	6702	-24449	-126	-8367	16110	-17387	-222	-11040	13091	-10411	-233	-9014	17138	-8491	-148	-125	-118	-66	-62	-55	-103	22	-151	15	34	-74	-22	-52	82	-26	-5
0.555000	375	1213	-2311	-20260	-63	-4409	1688	-16705	-96	-5676	-2106	-13544	-284	-6986	-4363	-9970	-53	4123	6785	-24340	-95	-8739	15400	-17487	-219	-11299	12364	-10349	-199	-9275	16904	-8850	-147	-127	-122	-67	-60	-56	-102	43	-150	22	36	-73	-21	-53	82	-27	-5
0.555833	834	1176	-2075	-20089	-64	-4314	1481	-16878	-101	-5765	-2611	-13852	-250	-6972	-4797	-10076	-60	3971	6923	-24203	-81	-9094	14677	-17599	-217	-11517	11687	-10336	-212	-9569	16700	-9261	-149	-124	-118	-69	-57	-52	-103	54	-150	20	36	-75	-18	-53	86	-28	1
0.556667	1378	1115	-1850	-19923	-67	-4228	1274	-17047	-96	-5864	-3113	-14159	-302	-6941	-5217	-10178	-65	3840	7095	-24052	-91	-9431	13946	-17669	-231	-11690	11058	-10375	-230	-9885	16504	-9726	-147	-129	-121	-68	-63	-58	-108	39	-151	18	33	-76	-23	-58	70	-30	0
0.557500	1228	1056	-1628	-19763	-64	-4145	1064	-17214	-57	-5942	-3610	-14471	-117	-6893	-5615	-10263	-68	3726	7311	-23854	-63	-9740	13205	-17713	-230	-11823	10475	-10470	-228	-10206	16322	-10237	-148	-128	-121	-66	-80	-61	-105	38	-150	13	36	-76	-27	-59	79	-30	0
0.558333	1073	990	-1406	-19606	-59	-4066	860	-17370	-64	-5991	-4087	-14771	-57	-6809	-5986	-10345	-62	3640	7572	-23645	-51	-10024	12470	-17740	-219	-11922	9934	-10625	-236	-10511	16141	-10817	-152	-131	-125	-70	-65	-63	-111	36	-152	18	28	-76	-23	-57	80	-30	-3
0.559167	1041	916	-1185	-19451	-75	-3977	662	-17515	-77	-6018	-4552	-15070	-61	-6699	-6330	-10421	10	3583	7873	-23403	-53	-10278	11756	-17751	-205	-11988	9436	-10833	-216	-10790	15955	-11394	-147	-129	-121	-68	-62	-62	-105	39	-152	16	32	-68	-19	-58	81	-31	-3
0.560000	876	834	-965	-19299	-74	-3891	466	-17657	-59	-6018	-4994	-15356	67	-6554	-6629	-10481	118	3546	8213	-23139	-52	-10498	11074	-17753	-215	-12028	8971	-11108	-185	-11040	15761	-12040	-148	-128	-121	-69	-63	-57	-105	37	-154	18	33	-77	-22	-55	84	-32	-1
0.560833	769	751	-742	-19148	-50	-3802	274	-17782	-33	-5984	-5415	-15636	160	-6376	-6904	-10551	87	3530	8582	-22854	-35	-10689	10388	-17749	-201	-12046	8543	-11448	-211	-11248	15542	-12713	-116	-129	-124	-68	-63	-55	-103	39	-151	18	35	-76	-24	-57	81	-30	-3
0.561667	680	660	-515	-19008	-48	-3707	90	-17913	-42	-5921	-5813	-15897	116	-6162	-7137	-10611	44	3538	8976	-22548	-49	-10847	9755	-17740	-185	-12048	8136	-11849	-203	-11411	15314	-13409	-147	-128	-119	-69	-60	-58	-101	40	-150	20	34	-79	-21	-55	82	-27	2
0.562500	574	560	-284	-18875	-55	-3601	-87	-18028	-46	-5820	-6185	-16147	81	-5915	-7339	-10670	45	3558	9376	-22228	-60	-10975	9149	-17743	-190	-12036	7769	-12307	-191	-11522	15055	-14127	-149	-131	-120	-65	-60	-58	-102	42	-151	23	36	-77	-21	-53	85	-27	0
0.563333	626	455	-47	-18743	-55	-3493	-260	-18139	-57	-5694	-6533	-16373	202	-5636	-7517	-10747	20	3591	9792	-21889	-47	-11071	8585	-17749	-183	-12015	7429	-12828	-205	-11585	14771	-14856	-149	-127	-122	-63	-63	-58	-101	43	-151	20	35	-76	-27	-55	84	-29	0
0.564167	910	344	200	-18620	-62	-3372	-428	-18246	-44	-5525	-6849	-16578	387	-5327	-7673	-10821	-1	3633	10199	-21547	-70	-11145	8054	-17768	-184	-11984	7109	-13390	-189	-11608	14458	-15597	-150	-126	-120	-70	-68	-60	-102	39	-152	19	37	-77	-21	-55	82	-29	0
0.565000	971	256	455	-18499	-66	-3238	-590	-18348	-50	-5336	-7142	-16766	455	-4993	-7812	-10909	-43	3673	10595	-21202	-82	-11194	7565	-17805	-187	-11948	6812	-14003	-177	-11595	14113	-16335	-150	-130	-121	-70	-65	-62	-104	37	-151	17	30	-79	-24	-59	82	-34	0
0.565833	976	94	714	-18384	-63	-3099	-745	-18441	-63	-5115	-7410	-16920	419	-4629	-7930	-11000	-58	3709	10969	-20848	-76	-11222	7119	-17851	-202	-11907	6546	-14651	-184	-11545	13751	-17076	-151	-128	-121	-69	-61	-62	-105	36	-155	17	33	-77	-21	-56	81	-32	0
0.566667	1451	-41	988	-18263	-51	-2945	-887	-18527	-51	-4862	-7641	-17048	220	-4246	-8050	-11102	-60	3753	11310	-20503	-45	-11236	6712	-17922	-196	-11859	6305	-15332	-193	-11480	13357	-17765	-151	-130	-122	-69	-62	-62	-107	38	-153	19	32	-78	-26	-57	79	-33	-5
0.567500	1748	-179	1270	-18147	-57	-2783	-1024	-18614	-31	-4587	-7850	-17143	79	-3855	-8162	-11213	-90	3764	11615	-20166	-79	-11214	6336	-18007	-185	-11807	6088	-16031	-179	-11401	12952	-18436	-151	-130	-121	-61	-61	-61	-110	38	-154	18	35	-73	-22	-53	84	-30	-1
0.568333	1453	-324	1558	-18011	-50	-2604	-1151	-18678	-13	-4292	-8033	-17216	271	-3438	-8277	-11334	-86	3779	11878	-19839	-116	-11188	5997	-18111	-186	-11745	5891	-16741	-186	-11320	12519	-19073	-145	-128	-121	-63	-62	-57	-100	41	-149	20	36	-75	-21	-52	84	-29	-1
0.569167	1287	-478	1851	-17909	-62	-2423	-1276	-18746	-21	-3982	-8193	-17257	294	-3021	-8402	-11464	-124	3776	12096	-19527	-111	-11153	5684	-18237	-193	-11690	5731	-17454	-181	-11268	12068	-19672	-149	-127	-118	-64	-62	-59	-101	9	-154	7	36	-74	-21	-55	86	-28	0
0.570000	1125	-639	2146	-17789	-64	-2237	-1395	-18803	-38	-3663	-8333	-17271	140	-2619	-8535	-11608	-118	3757	12265	-19250	-104	-11116	5397	-18376	-190	-11612	5589	-18162	-167	-11228	11596	-20224	-152	-127	-121	-64	-61	-57	-104	37	-150	19	38	-75	-21	-57	80	-43	-1
0.570833	881	-803	2436	-17670	-60	-2049	-1512	-18859	-64	-3317	-8455	-17261	209	-2215	-8686	-11760	-90	3725	12391	-18993	-96	-11074	5131	-18543	-178	-11555	5470	-18865	-179	-11228	11104	-20706	-147	-125	-99	-63	-61	-59	-100	41	-152	18	35	-75	-24	-55	84	-30	0
0.571667	692	-970	2721	-17546	-55	-1864	-1629	-18905	-45	-3011	-8555	-17223	180	-1830	-8847	-11923	-113	3677	12470	-18766	-95	-11031	4882	-18719	-184	-11492	5377	-19542	-181	-11264	10600	-21136	-149	-124	-118	-68	-62	-57	-100	41	-151	20	37	-76	-22	-56	84	-31	2
0.572500	490	-1137	3000	-17426	-46	-1672	-1747	-18945	-38	-2694	-8645	-17168	-7	-1465	-9025	-12092	-130	3621	12506	-18570	-138	-10993	4642	-18914	-184	-11404	5305	-20195	-160	-11349	10075	-21488	-150	-126	-120	-86	-66	-57	-98	41	-155	17	36	-75	-24	-58	82	-30	-4
0.573333	260	-1310	3261	-17303	-53	-1488	-1866	-18974	-49	-2382	-8715	-17090	-17	-1123	-9215	-12273	-125	3551	12509	-18410	-114	-10961	4405	-19114	-169	-11321	5255	-20815	-202	-11479	9535	-21765	-151	-128	-122	-68	-66	-63	-109	36	-152	18	34	-77	-24	-59	78	-36	-4
0.574167	68	-1476	3505	-17182	-61	-1304	-1993	-19000	-25	-2079	-8803	-16983	55	-814	-9420	-12457	-110	3483	12481	-18282	-88	-10928	4201	-19320	-176	-11239	5231	-21397	-188	-11655	8980	-21956	-147	-125	-119	-66	-50	-63	-107	37	-161	19	34	-75	-21	-62	81	-29	2
0.575000	-60	-1634	3736	-17057	-65	-1128	-2117	-19009	-31	-1793	-8834	-16880	70	-533	-9633	-12643	-118	3409	12437	-18199	-151	-10907	3995	-19526	-178	-11157	5230	-21943	-187	-11878	8414	-22063	-149	-124	-118	-66	-62	-61	-105	38	-151	20	35	-73	-19	-57	85	-25	0
0.575833	-249	-1788	3936	-16942	-65	-958	-2238	-19013	-44	-1524	-8888	-16763	-3	-291	-9853	-12837	-128	3334	12370	-18154	-112	-10889	3798	-19731	-167	-11079	5249	-22462	-178	-12151	7837	-22084	-156	-125	-120	-63	-62	-57	-102	41	-150	18	36	-74	-22	-57	84	-30	-5
0.576667	-396	-1940	4106	-16831	-66	-797	-2394	-19009	-40	-1280	-8939	-16632	-112	-96	-10084	-13029	-126	3248	12296	-18147	-85	-10885	3595	-19926	-177	-11006	5289	-22937	-167	-12464	7255	-22016	-151	-125	-118	-65	-63	-57	-103	42	-154	18	35	-69	-17	-57	85	-25	0
0.577500	-521	-2079	4246	-16731	-75	-647	-2554	-18996	-65	-1054	-8999	-16503	-181	56	-10318	-13228	-133	3197	12216	-18182	-104	-10895	3417	-20118	-170	-10941	5347	-23386	-183	-12814	6670	-21865	-149	-120	-124	-67	-63	-58	-104	41	-149	21	34	-75	-21	-58	81	-28	1
0.578333	-642	-2209	4349	-16641	-72	-499	-2720	-18975	-74	-856	-9068	-16375	-197	167	-10555	-13425	-143	3140	12133	-18255	-90	-10913	3234	-20293	-191	-10885	5419	-23801	-170	-13192	6089	-21633	-151	-127	-125	-66	-66	-63	-108	41	-153	17	30	-81	-24	-58	82	-29	0
0.579167	-736	-2325	4418	-16568	-65	-361	-2900	-18945	-64	-682	-9144	-16236	-182	237	-10792	-13623	-127	3089	12062	-18366	-83	-10941	3068	-20445	-189	-10842	5517	-24187	-160	-13587	5522	-21321	-151	-128	-120	-67	-65	-58	-111	40	-154	19	35	-75	-22	-58	84	-28	0
0.580000	-819	-2429	4452	-16505	-63	-228	-3089	-18908	-83	-530	-9233	-16125	-210	266	-11032	-13819	-117	3054	11999	-18509	-110	-10960	2908	-20579	-150	-10833	5623	-24550	-148	-13998	4966	-20937	-151	-128	-121	-67	-62	-60	-107	40	-151	18	34	-81	-25	-60	81	-29	-5
0.580833	-899	-2518	4449	-16463	-72	-109	-3291	-18863	-79	-403	-9342	-16014	-212	249	-11271	-14012	-125	3021	11943	-18691	-102	-11028	2760	-20691	-143	-10807	5737	-24894	-158	-14405	4441	-20489	-156	-128	-122	-69	-66	-60	-108	40	-151	18	32	-77	-22	-58	82	-27	-1
0.581667	-962	-2592	4405	-16438	-70	11	-3507	-18808	-66	-303	-9471	-15909	-127	195	-11509	-14206	-132	2986	11892	-18895	-97	-11081	2630	-20771	-153	-10823	5858	-25217	-148	-14811	3952	-19983	-154	-132	-122	-68	-66	-64	-109	37	-154	15	32	-77	-27	-61	71	-30	-6
0.582500	-1013	-2650	4328	-16438	-63	115	-3738	-18753	-75	-222	-9620	-15816	-259	106	-11744	-14394	-138	2977	11851	-19125	-101	-11145	2512	-20840	-153	-10857	5981	-25514	-153	-15193	3516	-19427	-149	-127	-119	-67	-65	-60	-105	36	-150	18	35	-77	-23	-58	84	-28	-5
0.583333	-1044	-2693	4219	-16452	-56	217	-3975	-18685	-85	-163	-9795	-15736	-255	-11	-11983	-14577	-124	2958	11809	-19383	-86	-11216	2414	-20864	-139	-10915	6100	-25794	-165	-15550	3141	-18838	-153	-129	-121	-65	-62	-61	-108	35	-153	16	36	-77	-24	-56	78	-33	-5
0.584167	-1091	-2719	4073	-16494	-61	309	-4228	-18618	-91	-149	-9991	-15691	-252	-156	-12224	-14722	-109	2940	11767	-19652	-99	-11295	2333	-20902	-144	-10999	6203	-26050	-164	-15870	2830	-18209	-148	-131	-119	-67	-55	-63	-108	39	-154	16	34	-78	-22	-59	81	-30	-1
0.585000	-1112	-2727	3898	-16560	-60	388	-4489	-18549	-65	-110	-10221	-15619	-458	-329	-12476	-14928	-108	2912	11716	-19937	-96	-11374	2266	-20901	-152	-11105	6292	-26281	-169	-16152	2594	-17557	-151	-131	-125	-68	-63	-61	-107	38	-153	16	34	-79	-24	-50	82	-30	-4
0.585833	-1153	-2719	3696	-16645	-48	450	-4760	-18486	-72	-117	-10447	-15581	-326	-525	-12733	-15093	-111	2881	11655	-20234	-72	-11460	2230	-20886	-166	-11237	6350	-26487	-188	-16383	2440	-16887	-149	-109	-122	-67	-61	-61	-104	40	-148	17	30	-79	-22	-55	82	-28	0
0.586667	-1152	-2697	3470	-16754	-57	501	-5040	-18408	-95	-137	-10747	-15556	-262	-734	-13001	-15248	-117	2833	11574	-20521	-80	-11543	2206	-20863	-174	-11391	6385	-26653	-211	-16562	2376	-16213	-152	-130	-125	-68	-66	-61	-105	38	-154	18	32	-79	-24	-55	79	-31	-3
0.587500	-1157	-2660	3219	-16878	-58	532	-5327	-18335	-100	-183	-11054	-15545	-436	-956	-13277	-15396	-116	2775	11478	-20822	-88	-11620	2206	-20829	-198	-11557	6388	-26776	-216	-16680	2397	-15533	-151	-128	-124	-74	-65	-58	-115	37	-152	19	35	-77	-25	-55	77	-28	-3
0.588333	-1145	-2602	2958	-17022	-60	544	-5637	-18265	-101	-240	-11367	-15537	-387	-1187	-13569	-15528	-98	2706	11360	-21110	-97	-11694	2225	-20788	-190	-11739	6353	-26847	-210	-16733	2501	-14848	-148	-128	-118	-63	-62	-60	-107	38	-154	24	37	-73	-21	-56	84	-26	0
0.589167	-1108	-2538	2665	-17183	-68	536	-5952	-18199	-121	-318	-11722	-15565	-252	-1434	-13880	-15653	-66	2612	11213	-21394	-73	-11759	2263	-20761	-176	-11929	6273	-26868	-202	-16731	2685	-14169	-149	-128	-118	-68	-61	-57	-104	39	-149	22	37	-76	-22	-55	82	-28	2
0.590000	-1074	-2462	2363	-17365	-69	495	-6270	-18146	-129	-418	-12071	-15561	-256	-1682	-14213	-15766	-87	2502	11036	-21671	-51	-11810	2321	-20732	-176	-12129	6150	-26829	-190	-16665	2947	-13492	-150	-131	-125	-68	-61	-62	-107	35	-151	17	29	-77	-22	-41	79	-32	-3
0.590833	-1071	-2381	2050	-17559	-70	435	-6604	-18116	-125	-534	-12450	-15583	-284	-1941	-14564	-15863	-101	2375	10837	-21926	-53	-11841	2396	-20729	-158	-12318	5986	-26711	-178	-16532	3271	-12813	-150	-130	-113	-63	-63	-61	-104	40	-150	20	37	-77	-23	-58	82	-28	-1
0.591667	-1067	-2288	1726	-17765	-74	353	-6940	-18050	-128	-666	-12842	-15606	-335	-2199	-14933	-15936	-86	2231	10609	-22166	-73	-11854	2495	-20697	-161	-12506	5782	-26517	-183	-16346	3650	-12140	-149	-128	-120	-64	-68	-58	-105	40	-156	17	35	-76	-24	-59	82	-30	-1
0.592500	-1029	-2191	1397	-17981	-70	240	-7283	-17993	-111	-816	-13243	-15638	-350	-2460	-15317	-15994	-78	2086	10364	-22384	-105	-11839	2608	-20764	-180	-12675	5545	-26244	-201	-16103	4069	-11477	-151	-128	-127	-68	-63	-59	-107	38	-152	23	33	-77	-22	-57	84	-29	2
0.593333	-992	-2088	1064	-18212	-67	99	-7637	-17990	-120	-981	-13656	-15673	-333	-2720	-15719	-16031	-75	1923	10101	-22588	-128	-11795	2741	-20811	-173	-12824	5277	-25891	-199	-15809	4516	-10815	-150	-126	-121	-65	-62	-60	-105	40	-148	21	32	-79	-21	-58	85	-30	0
0.594167	-979	-1988	726	-18444	-66	-66	-7998	-18016	-120	-1167	-14073	-15706	-346	-2985	-16137	-16052	-70	1745	9824	-22766	-115	-11722	2887	-20882	-172	-12947	4985	-25443	-193	-15470	4975	-10163	-148	-129	-122	-64	-65	-58	-103	39	-151	21	33	-76	-21	-53	86	-27	0
0.595000	-959	-1881	392	-18687	-70	-259	-8364	-17976	-129	-1364	-14478	-15750	-309	-3251	-16576	-16049	-66	1577	9546	-22921	-114	-11612	3053	-20977	-177	-13032	4678	-24918	-190	-15088	5437	-9511	-148	-126	-118	-63	-59	-57	-105	41	-150	22	35	-74	-18	-57	82	-25	0
0.595833	-947	-1773	64	-18935	-70	-479	-8712	-17991	-128	-1578	-14887	-15792	-266	-3517	-17025	-16032	-73	1402	9258	-23053	-114	-11484	3226	-21096	-171	-13085	4366	-24298	-191	-14667	5884	-8865	-147	-108	-115	-64	-61	-58	-109	40	-147	26	35	-73	-18	-53	85	-29	1
0.596667	-939	-1666	-257	-19188	-67	-722	-9109	-18014	-128	-1803	-15294	-15839	-259	-3788	-17489	-15998	-69	1229	8978	-23164	-102	-11313	3413	-21236	-166	-13090	4057	-23603	-188	-14220	6308	-8243	-144	-125	-115	-63	-59	-57	-101	44	-149	21	38	-97	-18	-53	85	-30	9
0.597500	-931	-1561	-576	-19445	-98	-988	-9496	-18055	-112	-2048	-15695	-15892	-195	-4053	-17956	-15947	-72	1063	8704	-23258	-86	-11118	3610	-21398	-169	-13057	3762	-22835	-167	-13757	6700	-7635	-156	-126	-118	-61	-61	-59	-104	42	-151	21	33	-76	-21	-57	82	-33	0
0.598333	-891	-1456	-876	-19711	-87	-1275	-9882	-18111	-118	-2306	-16085	-15957	-277	-4324	-18434	-15888	-76	901	8438	-23334	-66	-10894	3814	-21580	-161	-12968	3490	-22005	-143	-13275	7046	-7057	-154	-131	-121	-68	-66	-64	-112	36	-155	16	32	-78	-26	-63	78	-36	-5
0.599167	-872	-1350	-1163	-19976	-76	-1583	-10270	-18175	-133	-2575	-16457	-16038	-299	-4592	-18906	-15810	-67	752	8196	-23384	-59	-10641	4035	-21768	-156	-12842	3257	-21116	-131	-12783	7358	-6492	-145	-129	-120	-68	-64	-61	-88	39	-153	18	33	-78	-19	-58	81	-31	0
0.600000	-945	-1235	-1426	-20237	-65	-1896	-10650	-18244	-95	-2841	-16808	-16098	-230	-4849	-19380	-15725	-64	616	7967	-23413	-74	-10370	4256	-21965	-166	-12657	3065	-20183	-122	-12285	7623	-5959	-151	-132	-124	-67	-63	-59	-107	38	-151	17	24	-70	-25	-59	80	-22	-3
0.600833	-1110	-1117	-1663	-20499	-78	-2223	-11049	-18330	-97	-3119	-17145	-16179	-231	-5109	-19849	-15636	-55	497	7767	-23426	-63	-10082	4479	-22166	-171	-12428	2921	-19214	-118	-11784	7846	-5474	-150	-135	-118	-66	-63	-59	-108	40	-153	18	34	-77	-24	-57	80	-30	0
0.601667	-1267	-992	-1885	-20759	-83	-2556	-11404	-18423	-115	-3401	-17455	-16276	-168	-5358	-20309	-15545	-56	391	7611	-23424	-50	-9783	4700	-22367	-173	-12146	2837	-18217	-143	-11290	8028	-5030	-149	-129	-120	-66	-65	-62	-104	40	-152	20	37	-65	-24	-56	82	-30	-1
0.602500	-1153	-858	-2073	-21013	-83	-2895	-11781	-18528	-82	-3689	-17738	-16386	-198	-5604	-20747	-15459	-63	299	7425	-23405	-59	-9483	4926	-22563	-185	-11822	2814	-17222	-161	-10804	8174	-4643	-166	-130	-117	-66	-64	-61	-103	42	-148	20	37	-78	-23	-57	84	-29	-1
0.603333	-1040	-718	-2234	-21269	-73	-3233	-12143	-18642	-58	-3966	-17992	-16509	-180	-5839	-21168	-15379	-49	220	7275	-23371	-64	-9177	5138	-22754	-187	-11459	2850	-16231	-148	-10327	8288	-4312	-146	-128	-120	-66	-63	-61	-105	41	-148	17	36	-76	-21	-56	86	-39	1
0.604167	-962	-564	-2371	-21519	-67	-3566	-12518	-18765	-77	-4241	-18234	-16645	-150	-6067	-21571	-15309	-48	153	7142	-23333	-78	-8876	5344	-22934	-179	-11063	2948	-15264	-138	-9866	8379	-4047	-151	-126	-126	-64	-59	-62	-104	40	-150	18	36	-74	-23	-59	85	-32	-1
0.605000	-880	-395	-2476	-21756	-76	-3896	-12853	-18900	-99	-4509	-18420	-16805	-113	-6279	-21942	-15250	-52	99	7019	-23281	-93	-8588	5539	-23072	-183	-10637	3106	-14327	-153	-9417	8463	-3846	-151	-128	-120	-67	-61	-61	-107	38	-149	17	37	-72	-23	-57	81	-31	0
0.605833	-816	-214	-2555	-21986	-108	-4210	-13195	-19039	-99	-4766	-18585	-16977	-188	-6484	-22290	-15212	-67	59	6906	-23223	-96	-8310	5718	-23243	-213	-10188	3319	-13428	-180	-8983	8535	-3715	-179	-133	-124	-70	-65	-63	-105	37	-152	16	34	-78	-22	-60	80	-34	-3
0.606667	-735	-18	-2605	-22211	-87	-4509	-13520	-19191	-86	-5024	-18728	-17170	-208	-6656	-22602	-15189	-67	27	6780	-23158	-83	-8054	5878	-23371	-230	-9725	3583	-12583	-194	-8569	8608	-3653	-156	-132	-125	-70	-68	-63	-111	30	-152	10	30	-81	-27	-60	77	-39	-5
0.607500	-653	185	-2630	-22418	-69	-4797	-13839	-19348	-87	-5259	-18831	-17377	-193	-6849	-22875	-15184	-65	10	6686	-23076	-65	-7810	6024	-23469	-213	-9242	3898	-11794	-201	-8166	8697	-3650	-153	-132	-125	-69	-62	-63	-107	35	-154	13	36	-78	-24	-59	81	-31	-5
0.608333	-574	420	-2622	-22611	-82	-5060	-14142	-19509	-95	-5485	-18898	-17595	-221	-7006	-23112	-15197	-61	12	6585	-22983	-76	-7588	6152	-23542	-197	-8756	4245	-11078	-202	-7782	8794	-3722	-146	-126	-121	-67	-62	-59	-108	37	-146	18	33	-76	-25	-57	82	-31	1
0.609167	-514	664	-2595	-22794	-75	-5306	-14437	-19681	-82	-5697	-18944	-17831	-220	-7153	-23318	-15233	-58	20	6474	-22885	-86	-7393	6246	-23590	-210	-8274	4621	-10421	-215	-7412	8907	-3856	-148	-117	-104	-66	-64	-59	-109	41	-149	17	36	-75	-24	-56	80	-29	0
0.610000	-462	922	-2550	-22961	-73	-5533	-14720	-19857	-96	-5902	-18963	-18080	-200	-7294	-23484	-15294	-56	42	6373	-22765	-86	-7225	6326	-23610	-245	-7806	5016	-9846	-239	-7061	9037	-4047	-150	-128	-119	-63	-66	-60	-108	38	-150	16	34	-79	-24	-60	77	-31	0
0.610833	-423	1198	-2529	-23118	-78	-5742	-14992	-20042	-84	-6097	-18960	-18343	-264	-7421	-23613	-15376	-60	73	6255	-22639	-95	-7081	6368	-23594	-232	-7349	5423	-9342	-253	-6714	9192	-4288	-147	-126	-122	-69	-63	-61	-110	35	-149	17	33	-74	-19	-58	77	-29	2
0.611667	-440	1487	-2408	-23254	-68	-5924	-15255	-20227	-67	-6283	-18939	-18616	-268	-7541	-23710	-15473	-53	120	6144	-22510	-113	-6962	6396	-23550	-204	-6919	5831	-8910	-264	-6389	9350	-4576	-149	-129	-121	-67	-64	-56	-105	36	-151	15	38	-74	-19	-55	77	-30	-18
0.612500	-614	1790	-2322	-23375	-69	-6092	-15509	-20422	-84	-6469	-18902	-18899	-167	-7651	-23776	-15600	-55	178	6043	-22328	-120	-6869	6395	-23471	-200	-6511	6241	-8555	-231	-6075	9528	-4906	-147	-128	-122	-65	-58	-59	-113	32	-151	16	33	-74	-21	-58	75	-29	0
0.613333	-729	2103	-2228	-23484	-70	-6245	-15751	-20615	-85	-6653	-18850	-19188	-200	-7761	-23816	-15742	-59	249	5927	-22142	-81	-6797	6373	-23351	-177	-6137	6634	-8269	-152	-5777	9712	-5258	-147	-130	-120	-68	-63	-61	-104	37	-149	16	34	-80	-22	-59	78	-31	-3
0.614167	-583	2428	-2129	-23577	-72	-6386	-15983	-20811	-46	-6838	-18794	-19480	-335	-7869	-23827	-15892	-59	336	5847	-21936	-67	-6758	6333	-23202	-148	-5800	7012	-8055	-132	-5490	9901	-5637	-148	-128	-117	-68	-70	-59	-107	37	-148	16	30	-79	-24	-57	79	-30	0
0.615000	-490	2761	-2033	-23658	-77	-6514	-16203	-21001	-86	-7026	-18735	-19781	-392	-7972	-23819	-16059	-59	430	5760	-21717	-72	-6729	6273	-23014	-138	-5495	7364	-7904	-152	-5224	10088	-6037	-149	-130	-126	-72	-63	-60	-109	36	-152	16	34	-77	-19	-58	76	-16	-1
0.615833	-421	3105	-1930	-23727	-82	-6643	-16414	-21187	-100	-7225	-18680	-20081	-304	-8079	-23791	-16229	-55	536	5686	-21473	-55	-6715	6201	-22786	-127	-5233	7695	-7816	-151	-4968	10277	-6445	-155	-130	-120	-67	-65	-60	-105	37	-152	17	32	-77	-24	-58	78	-30	-3
0.616667	-346	3452	-1844	-23773	-74	-6760	-16602	-21364	-95	-7429	-18623	-20379	-308	-8189	-23746	-16404	-65	641	5624	-21224	-73	-6719	6118	-22525	-138	-5004	8001	-7783	-115	-4728	10443	-6857	-150	-128	-121	-68	-65	-59	-113	35	-151	19	39	-76	-21	-58	78	-29	2
0.617500	-284	3809	-1768	-23807	-61	-6873	-16787	-21537	-80	-7648	-18580	-20681	-150	-8302	-23693	-16583	-69	774	5573	-20955	-64	-6731	6026	-22223	-162	-4816	8274	-7811	-102	-4519	10591	-7267	-150	-126	-118	-69	-65	-58	-107	38	-150	18	28	-74	-24	-58	77	-31	-3
0.618333	-196	4168	-1698	-23835	-63	-7018	-16957	-21693	-74	-7882	-18551	-20979	-165	-8427	-23627	-16760	-62	891	5529	-20686	-47	-6755	5924	-21890	-181	-4666	8523	-7888	-102	-4314	10719	-7670	-152	-133	-122	-68	-62	-58	-110	35	-154	16	30	-79	-25	-58	78	-27	-5
0.619167	-135	4525	-1645	-23843	-66	-7159	-17102	-21833	-75	-8129	-18537	-21276	-305	-8553	-23557	-16932	-55	1019	5495	-20418	-42	-6769	5839	-21524	-189	-4551	8738	-8015	-105	-4141	10823	-8068	-152	-128	-122	-85	-63	-55	-104	36	-152	17	34	-73	-21	-59	78	-32	-1
0.620000	-77	4889	-1605	-23836	-62	-7311	-17229	-21954	-65	-8382	-18537	-21562	-264	-8688	-23473	-17093	-52	1140	5486	-20154	-55	-6788	5750	-21128	-180	-4461	8929	-8183	-100	-3983	10906	-8447	-150	-127	-122	-69	-63	-59	-109	37	-153	47	50	-77	-22	-58	78	-30	-1
0.620833	-21	5241	-1588	-23815	-70	-7480	-17340	-22052	-94	-8655	-18557	-21851	-254	-8832	-23386	-17236	-61	1257	5460	-19906	-63	-6801	5675	-20705	-159	-4405	9098	-8399	-96	-3853	10962	-8812	-147	-128	-122	-66	-63	-59	-103	38	-150	17	35	-76	-19	-55	82	-30	0
0.621667	27	5595	-1588	-23789	-67	-7671	-17428	-22126	-104	-8941	-18598	-22132	-220	-8985	-23259	-17360	-56	1365	5448	-19686	-58	-6810	5607	-20261	-164	-4378	9231	-8654	-97	-3746	10984	-9161	-150	-125	-120	-68	-64	-57	-103	39	-153	17	33	-77	-43	-56	81	-30	0
0.622500	97	5934	-1610	-23745	-68	-7882	-17492	-22174	-74	-9238	-18659	-22407	-115	-9150	-23185	-17472	-57	1460	5440	-19491	-70	-6810	5555	-19798	-190	-4368	9354	-8945	-98	-3666	10980	-9495	-149	-126	-116	-69	-66	-58	-104	39	-152	19	36	-75	-25	-57	82	-30	-3
0.623333	150	6267	-1653	-23687	-78	-8123	-17537	-22195	-73	-9548	-18745	-22682	-50	-9324	-23075	-17563	-61	1541	5432	-19338	-94	-6801	5515	-19325	-207	-4384	9454	-9273	-101	-3611	10952	-9808	-153	-127	-122	-70	-69	-61	-107	36	-152	17	32	-88	-29	-59	79	-32	0
0.624167	131	6581	-1724	-23620	-76	-8385	-17557	-22188	-110	-9858	-18842	-22944	-164	-9505	-22948	-17626	-68	1603	5428	-19229	-87	-6779	5499	-18841	-211	-4409	9534	-9624	-112	-3574	10913	-10104	-151	-128	-125	-70	-65	-59	-103	38	-150	16	34	-77	-24	-57	82	-30	-5
0.625000	180	6884	-1809	-23533	-74	-8673	-17555	-22140	-98	-10184	-18959	-23198	-150	-9701	-22807	-17671	-64	1654	5419	-19164	-86	-6746	5500	-18358	-245	-4452	9604	-10002	-139	-3561	10827	-10383	-154	-127	-122	-68	-65	-60	-105	37	-158	16	33	-77	-16	-59	78	-34	-4
0.625833	256	7168	-1916	-23432	-83	-8984	-17534	-22086	-90	-10507	-19089	-23441	-145	-9902	-22644	-17685	-53	1687	5416	-19151	-88	-6706	5513	-17879	-242	-4502	9658	-10409	-137	-3572	10737	-10645	-150	-130	-124	-68	-65	-64	-108	34	-153	17	34	-77	-26	-58	79	-32	-1
0.626667	216	7426	-2045	-23319	-79	-9322	-17494	-21967	-121	-10839	-19236	-23674	-171	-10140	-22468	-17679	-63	1701	5411	-19191	-95	-6656	5550	-17410	-190	-4563	9704	-10832	-141	-3588	10637	-10893	-151	-130	-122	-70	-66	-61	-104	46	-153	17	33	-80	-22	-57	80	-34	-5
0.627500	212	7656	-2187	-23197	-78	-9673	-17435	-21836	-118	-11166	-19387	-23895	-118	-10335	-22268	-17647	-65	1701	5408	-19285	-84	-6596	5604	-16954	-185	-4629	9735	-11264	-154	-3623	10530	-11107	-147	-129	-120	-66	-65	-59	-101	37	-148	12	35	-75	-19	-53	86	-27	0
0.628333	212	7861	-2348	-23057	-73	-10045	-17351	-21674	-100	-11493	-19539	-24095	-116	-10562	-22050	-17592	-77	1689	5407	-19424	-44	-6533	5673	-16519	-205	-4696	9759	-11706	-177	-3670	10414	-11326	-148	-126	-120	-64	-60	-57	-101	38	-144	21	37	-76	-17	-52	82	-27	-10
0.629167	144	8036	-2521	-22911	-75	-10432	-17255	-21502	-91	-11823	-19697	-24287	-152	-10795	-21813	-17519	-74	1669	5403	-19609	-55	-6467	5768	-16115	-224	-4771	9766	-12157	-221	-3731	10291	-11520	-167	-127	-117	-57	-61	-60	-105	39	-149	19	37	-77	-21	-57	85	-27	2
0.630000	157	8176	-2706	-22755	-75	-10829	-17142	-21292	-97	-12118	-19850	-24459	-22	-11039	-21555	-17428	-51	1659	5403	-19837	-58	-6401	5873	-15739	-235	-4846	9766	-12614	-266	-3802	10175	-11698	-149	-126	-119	-67	-63	-59	-102	40	-147	20	38	-78	-21	-57	84	-27	0
0.630833	183	8287	-2889	-22590	-82	-11233	-17014	-21078	-115	-12422	-19999	-24619	13	-11285	-21283	-17318	-51	1611	5407	-20095	-35	-6338	5992	-15401	-199	-4924	9748	-13069	-240	-3884	10063	-11861	-146	-125	-120	-65	-62	-61	-102	41	-149	17	36	-75	-24	-59	79	-25	2
0.631667	232	8360	-3091	-22416	-72	-11634	-16873	-20853	-129	-12709	-20132	-24752	-103	-11533	-21002	-17200	-70	1576	5402	-20371	-64	-6282	6121	-15105	-160	-5001	9718	-13518	-133	-3971	9956	-12010	-150	-128	-121	-64	-66	-64	-108	36	-152	10	34	-77	-24	-53	78	-29	0
0.632500	253	8398	-3308	-22238	-69	-12030	-16723	-20621	-125	-12983	-20254	-24866	-120	-11789	-20707	-17069	-65	1556	5409	-20658	-70	-6226	6272	-14851	-169	-5074	9679	-13957	-130	-4058	9861	-12135	-147	-126	-121	-63	-61	-64	-105	39	-152	16	34	-77	-24	-57	79	-32	-1
0.633333	229	8407	-3476	-22051	-81	-12416	-16532	-20384	-85	-13237	-20350	-24958	-95	-12032	-20401	-16926	-63	1540	5411	-20953	-72	-6177	6433	-14638	-166	-5146	9623	-14387	-248	-4150	9778	-12252	-151	-130	-124	-66	-64	-64	-110	34	-154	15	29	-76	-22	-55	84	-29	-3
0.634167	227	8384	-3664	-21904	-74	-12788	-16334	-20151	-97	-13478	-20430	-25024	-114	-12278	-20099	-16791	-59	1535	5409	-21240	-55	-6126	6610	-14467	-148	-5215	9550	-14800	-282	-4245	9710	-12347	-153	-128	-116	-66	-62	-60	-105	37	-151	16	33	-79	-21	-57	81	-31	-3
0.635000	244	8332	-3841	-21665	-82	-13142	-16118	-19923	-79	-13696	-20481	-25068	-167	-12518	-19795	-16644	-46	1543	5411	-21508	-15	-6092	6794	-14349	-130	-5280	9473	-15196	-218	-4342	9660	-12425	-148	-128	-121	-62	-63	-59	-105	41	-152	13	32	-76	-24	-57	81	-28	0
0.635833	166	8241	-4007	-21485	-81	-13476	-15883	-19707	-90	-13892	-20502	-25084	-212	-12751	-19498	-16497	-50	1565	5400	-21767	1	-6063	6986	-14276	-59	-5340	9373	-15577	-102	-4440	9623	-12491	-150	-129	-125	-64	-61	-60	-109	39	-149	15	35	-76	-18	-58	79	-29	2
0.636667	-337	8139	-4158	-21281	-88	-13784	-15625	-19503	-78	-14068	-20483	-25076	-158	-12970	-19208	-16356	-56	1604	5387	-21993	23	-6046	7185	-14254	-39	-5402	9265	-15938	-104	-4534	9605	-12539	-147	-126	-121	-64	-62	-63	-110	41	-149	12	35	-79	-23	-58	80	-30	0
0.637500	-532	8005	-4296	-21096	-87	-14073	-15343	-19315	-62	-14220	-20451	-25039	-187	-13178	-18932	-16214	-64	1646	5356	-22200	10	-6040	7384	-14278	-96	-5463	9145	-16264	-216	-4634	9600	-12575	-142	-130	-120	-66	-67	-61	-107	37	-150	13	35	-77	-21	-59	79	-34	1
0.638333	-200	7849	-4421	-20910	-82	-14345	-15037	-19151	-70	-14352	-20375	-24980	-243	-13376	-18670	-16081	-58	1705	5313	-22378	-33	-6041	7582	-14347	-149	-5523	9014	-16588	-247	-4730	9610	-12598	-148	-130	-122	-69	-63	-62	-110	35	-150	12	30	-80	-22	-62	88	-36	-1
0.639167	-128	7671	-4531	-20736	-85	-14587	-14706	-19005	-74	-14461	-20264	-24894	-168	-13548	-18426	-15952	-64	1773	5256	-22520	-67	-6057	7772	-14462	-167	-5580	8873	-16875	-237	-4823	9633	-12608	-150	-133	-124	-73	-63	-62	-111	35	-154	10	32	-78	-26	-61	77	-31	-5
0.640000	-181	7477	-4625	-20560	-82	-14809	-14348	-18876	-74	-14550	-20121	-24770	-143	-13705	-18199	-15832	-66	1841	5180	-22637	-78	-6077	7958	-14623	-182	-5640	8728	-17133	-220	-4908	9668	-12614	-151	-133	-125	-73	-66	-64	-107	35	-154	13	30	-80	-25	-64	74	-36	-8
0.640833	-122	7284	-4704	-20399	-95	-15007	-13976	-18769	-74	-14614	-19941	-24618	-95	-13835	-17980	-15708	-62	1921	5093	-22726	-88	-6107	8130	-14823	-200	-5701	8581	-17373	-208	-4989	9715	-12597	-148	-133	-124	-69	-63	-63	-110	36	-153	11	32	-78	-24	-63	79	-31	1
0.641667	-22	7050	-4767	-20244	-93	-15180	-13571	-18675	-83	-14655	-19724	-24430	-107	-13940	-17776	-15592	-60	1994	4983	-22799	-84	-6144	8287	-15050	-196	-5761	8430	-17567	-206	-5069	9769	-12579	-152	-131	-125	-68	-64	-59	-108	36	-152	16	28	-78	-21	-60	78	-31	0
0.642500	79	6825	-4819	-20101	-90	-15330	-13155	-18601	-107	-14681	-19478	-24218	-174	-14023	-17585	-15468	-41	2069	4859	-22855	-95	-6190	8423	-15321	-218	-5825	8274	-17738	-199	-5142	9836	-12549	-151	-130	-125	-66	-65	-61	-108	37	-155	16	30	-79	-22	-59	79	-31	-4
0.643333	99	6587	-4875	-19974	-96	-15464	-12727	-18545	-76	-14687	-19201	-23972	-165	-14080	-17406	-15343	-59	2136	4714	-22903	-120	-6236	8532	-15625	-245	-5900	8123	-17882	-168	-5215	9887	-12515	-152	-129	-122	-68	-63	-60	-105	34	-151	16	34	-59	-33	-59	78	-32	0
0.644167	114	6351	-4919	-19859	-104	-15577	-12288	-18503	-47	-14681	-18899	-23701	-128	-14111	-17235	-15220	-63	2196	4557	-22948	-117	-6316	8613	-15955	-211	-5975	7976	-17998	-142	-5287	9942	-12473	-147	-130	-121	-68	-60	-62	-105	38	-148	16	32	-78	-23	-61	76	-31	-1
0.645000	165	6112	-4965	-19761	-96	-15670	-11845	-18470	-62	-14652	-18565	-23389	-155	-14116	-17068	-15087	-70	2244	4404	-22992	-139	-6395	8666	-16310	-186	-6057	7831	-18083	-129	-5354	9993	-12423	-148	-130	-121	-69	-65	-62	-107	30	-151	17	34	-76	3	-58	82	-32	0
0.645833	173	5851	-5026	-19680	-93	-15739	-11404	-18451	-61	-14619	-18208	-23049	-120	-14097	-16904	-14932	-69	2284	4214	-23038	-147	-6480	8686	-16687	-200	-6139	7687	-18145	-134	-5426	10019	-12367	-151	-130	-122	-67	-62	-62	-108	37	-154	15	34	-77	-22	-59	77	-32	-1
0.646667	102	5640	-5070	-19617	-102	-15786	-10976	-18440	-49	-14570	-17829	-22676	-5	-14050	-16735	-14767	-56	2312	4032	-23091	-116	-6573	8670	-17080	-208	-6233	7553	-18175	-128	-5495	10066	-12306	-148	-128	-122	-69	-64	-62	-113	35	-173	16	34	-77	-23	-58	79	-32	-1
0.647500	-165	5416	-5145	-19574	-95	-15783	-10557	-18432	-57	-14516	-17433	-22281	-9	-13984	-16567	-14585	-67	2332	3851	-23151	-136	-6675	8624	-17483	-193	-6328	7423	-18181	-118	-5570	10086	-12243	-148	-127	-120	-66	-65	-59	-107	36	-151	18	35	-76	-26	-56	79	-34	-3
0.648333	-456	5202	-5229	-19547	-83	-15806	-10159	-18430	-60	-14455	-17026	-21853	-21	-13896	-16391	-14377	-55	2338	3666	-23223	-173	-6793	8549	-17895	-160	-6431	7298	-18167	-117	-5649	10096	-12169	-152	-129	-124	-68	-62	-58	-108	35	-156	18	30	-73	-23	-57	78	-31	-3
0.649167	-367	4998	-5334	-19546	-79	-15775	-9784	-18429	-49	-14389	-16610	-21405	0	-13790	-16212	-14154	-52	2334	3488	-23305	-144	-6907	8448	-18306	-168	-6537	7186	-18127	-131	-5732	10088	-12092	-150	-128	-120	-68	-63	-59	-108	39	-152	20	35	-74	-22	-52	78	-31	-4
0.650000	-216	4807	-5466	-19561	-76	-15729	-9436	-18430	-85	-14319	-16183	-20932	-35	-13670	-16027	-13900	-61	2325	3315	-23395	-126	-7042	8315	-18718	-172	-6644	7080	-18076	-114	-5830	10068	-12015	-150	-127	-119	-72	-99	-62	-107	38	-152	11	32	-75	-21	-56	82	-28	0
0.650833	-138	4632	-5623	-19608	-92	-15650	-9119	-18426	-70	-14250	-15760	-20439	-146	-13529	-15827	-13629	-67	2302	3150	-23490	-131	-7181	8174	-19119	-145	-6758	6981	-18005	-105	-5931	10035	-11936	-150	-132	-121	-65	-63	-58	-105	41	-153	19	35	-76	-22	-53	82	-32	-3
0.651667	-29	4468	-5811	-19673	-87	-15553	-8836	-18425	-48	-14182	-15336	-19930	-63	-13382	-15630	-13326	-61	2275	2990	-23588	-108	-7334	8002	-19514	-158	-6876	6893	-17926	-124	-6041	9990	-11859	-147	-128	-119	-65	-59	-61	-105	23	-148	19	35	-52	-19	-57	81	-28	0
0.652500	66	4322	-6028	-19762	-69	-15406	-8589	-18418	-49	-14112	-14922	-19411	54	-13233	-15432	-13015	-61	2239	2834	-23689	-114	-7499	7827	-19888	-167	-6991	6818	-17837	-126	-6167	9937	-11780	-147	-127	-121	-68	-64	-58	-103	39	-152	20	36	-76	-18	-55	85	-27	0
0.653333	147	4194	-6282	-19875	-69	-15289	-8364	-18409	-44	-14047	-14517	-18886	-104	-13073	-15227	-12684	-72	2196	2685	-23783	-139	-7669	7646	-20244	-170	-7113	6747	-17744	-146	-6299	9878	-11716	-148	-126	-122	-65	-62	-59	-102	43	-160	16	33	-74	-25	-57	86	-27	-4
0.654167	212	4076	-6575	-20012	-48	-15129	-8181	-18399	-50	-13984	-14125	-18352	-118	-12917	-15043	-12336	-42	2148	2539	-23869	-170	-7850	7466	-20573	-211	-7234	6695	-17652	-181	-6439	9811	-11656	-147	-125	-119	-64	-65	-59	-104	40	-147	22	36	-75	-19	-55	85	-27	0
0.655000	283	3978	-6890	-20168	-72	-14953	-8016	-18385	-65	-13925	-13756	-17825	-84	-12739	-14851	-11982	-36	2075	2392	-23946	-167	-8037	7290	-20871	-232	-7358	6655	-17549	-187	-6588	9744	-11598	-145	-122	-116	-63	-59	-59	-99	43	-145	20	36	-76	-21	-58	85	-26	2
0.655833	332	3892	-7243	-20351	-65	-14769	-7884	-18369	-72	-13866	-13404	-17292	-194	-12611	-14670	-11620	-69	2041	2241	-24011	-162	-8231	7124	-21142	-250	-7481	6631	-17456	-196	-6743	9685	-11555	-146	-122	-117	-67	-61	-59	-105	44	-149	22	34	-77	-18	-56	82	-25	4
0.656667	369	3822	-7625	-20548	-73	-14572	-7773	-18369	-75	-13808	-13072	-16768	-303	-12469	-14502	-11261	-78	1980	2079	-24063	-152	-8429	6977	-21377	-258	-7609	6615	-17369	-206	-6904	9630	-11520	-148	-117	-121	-66	-65	-61	-104	42	-150	20	33	-76	-24	-57	80	-29	-3
0.657500	423	3757	-8040	-20738	-72	-14377	-7687	-18336	-79	-13753	-12769	-16246	-167	-12334	-14348	-10906	-69	1912	1907	-24095	-143	-8630	6845	-21574	-273	-7737	6621	-17289	-187	-7060	9592	-11484	-152	-126	-119	-64	-62	-58	-105	38	-155	20	35	-76	-22	-57	81	-31	-4
0.658333	437	3709	-8479	-20999	-60	-14173	-7609	-18318	-76	-13693	-12484	-15731	-185	-12227	-14219	-10562	-57	1851	1720	-24117	-150	-8832	6736	-21734	-296	-7864	6642	-17222	-130	-7220	9559	-11476	-154	-129	-122	-68	-65	-59	-107	38	-154	17	39	-80	-23	-59	81	-29	-1
0.659167	450	3670	-8938	-21245	-59	-13958	-7545	-18302	-55	-13628	-12222	-15220	-349	-12099	-14100	-10225	-50	1784	1515	-24117	-117	-9024	6651	-21857	-293	-7992	6682	-17162	-87	-7370	9558	-11457	-148	-129	-121	-64	-62	-60	-107	40	-153	16	33	-79	-21	-57	82	-28	0
0.660000	458	3634	-9419	-21499	-61	-13771	-7486	-18285	-53	-13553	-11977	-14710	-334	-12000	-14003	-9907	-59	1713	1293	-24100	-116	-9212	6591	-21940	-287	-8120	6744	-17116	-118	-7515	9558	-11449	-154	-124	-120	-66	-61	-58	-105	41	-151	16	35	-77	-22	-56	82	-34	-1
0.660833	450	3606	-9914	-21761	-46	-13579	-7431	-18275	-58	-13478	-11756	-14207	-306	-11913	-13926	-9600	-72	1654	1054	-24073	-115	-9397	6554	-21990	-258	-8243	6823	-17086	-144	-7649	9586	-11443	-153	-126	-119	-64	-63	-57	-103	39	-153	19	33	-78	-22	-57	84	-30	-1
0.661667	450	3581	-10420	-22032	-39	-13394	-7376	-18261	-62	-13389	-11546	-13706	-266	-11839	-13862	-9322	-77	1590	786	-24035	-79	-9564	6541	-21999	-214	-8367	6917	-17048	-139	-7777	9636	-11437	-149	-127	-124	-67	-65	-56	-102	38	-148	13	36	-79	-21	-56	82	-29	1
0.662500	453	3563	-10898	-22301	-35	-13223	-7320	-18250	-76	-13293	-11348	-13210	-220	-11787	-13811	-9048	-67	1534	504	-23986	-92	-9727	6551	-21977	-214	-8497	7028	-17027	-141	-7890	9700	-11436	-149	-126	-121	-66	-66	-57	-103	40	-152	19	36	-78	-24	-55	84	-29	-1
0.663333	445	3541	-11450	-22578	-36	-13059	-7258	-18238	-95	-13186	-11162	-12715	-253	-11742	-13772	-8793	-62	1464	198	-23936	-104	-9882	6579	-21926	-264	-8619	7154	-17015	-160	-7996	9784	-11427	-148	-128	-120	-66	-66	-57	-104	38	-151	8	35	-78	-16	-58	82	-32	-3
0.664167	440	3524	-11968	-22848	-50	-12906	-7186	-18230	-101	-13071	-10986	-12228	-39	-11714	-13742	-8583	-59	1428	-119	-23883	-107	-10021	6626	-21851	-281	-8747	7285	-17010	-185	-8111	9877	-11416	-149	-129	-119	-68	-64	-60	-103	39	-148	17	34	-79	-24	-59	82	-30	-3
0.665000	421	3508	-12484	-23122	-47	-12770	-7104	-18214	-94	-12950	-10817	-11743	19	-11700	-13714	-8375	-64	1376	-454	-23834	-107	-10159	6684	-21757	-259	-8867	7426	-17008	-183	-8175	9987	-11412	-156	-130	-122	-70	-88	-64	-111	36	-158	15	33	-81	-28	-61	79	-34	-4
0.665833	411	3490	-12986	-23390	-42	-12646	-7011	-18193	-107	-12823	-10650	-11268	-69	-11696	-13679	-8191	-60	1344	-794	-23788	-76	-10289	6760	-21642	-221	-9006	7567	-17004	-193	-8249	10100	-11398	-152	-129	-124	-69	-65	-61	-111	37	-155	15	34	-79	-24	-62	76	-34	-5
0.666667	401	3473	-13483	-23642	-38	-12533	-6902	-18162	-98	-12683	-10484	-10796	-105	-11699	-13633	-8013	-49	1312	-1137	-23747	-77	-10400	6836	-21511	-203	-9104	7714	-16997	-199	-8318	10218	-11377	-150	-130	-122	-69	-64	-63	-110	37	-154	16	34	-78	-26	-59	80	-34	-4
0.667500	370	3456	-13959	-23886	-41	-12430	-6776	-18113	-85	-12542	-10319	-10330	-115	-11714	-13574	-7853	-53	1289	-1475	-23713	-62	-10506	6927	-21358	-194	-9214	7871	-16989	-214	-8378	10335	-11352	-152	-126	-122	-69	-64	-59	-104	40	-151	18	32	-76	-23	-59	81	-30	-1
0.668333	348	3442	-14416	-24123	-33	-12341	-6638	-18054	-93	-12400	-10153	-9881	-184	-11731	-13494	-7703	-55	1261	-1809	-23681	-35	-10610	7015	-21216	-202	-9326	7998	-16965	-223	-8436	10450	-11326	-148	-125	-120	-66	-62	-57	-104	40	-156	19	37	-74	-18	-59	85	-30	-1
0.669167	316	3420	-14857	-24345	-31	-12258	-6480	-17976	-98	-12269	-9988	-9452	-153	-11758	-13399	-7567	-42	1253	-2131	-23665	-38	-10713	7106	-21061	-220	-9433	8119	-16943	-197	-8501	10549	-11309	-152	-127	-122	-65	-62	-58	-103	38	-149	20	37	-75	-19	-56	82	-28	1
0.670000	286	3397	-15266	-24556	-32	-12195	-6316	-17889	-91	-12137	-9826	-9041	-99	-11791	-13280	-7441	-48	1245	-2435	-23652	-11	-10815	7197	-20912	-212	-9539	8231	-16911	-169	-8567	10630	-11288	-151	-129	-119	-79	-62	-59	-109	40	-154	17	36	-78	-21	-59	80	-28	-3
0.670833	271	3363	-15651	-24750	-35	-12142	-6136	-17772	-77	-12013	-9660	-8654	-223	-11831	-13119	-7321	-62	1232	-2718	-23636	-13	-10916	7286	-20755	-187	-9641	8328	-16866	-205	-8637	10711	-11269	-149	-128	-120	-67	-63	-59	-104	41	-149	24	37	-53	1	-56	81	-29	0
0.671667	243	3328	-15994	-24922	-39	-12100	-5941	-17609	-91	-11908	-9498	-8288	-277	-11868	-12965	-7212	-67	1218	-2972	-23639	-12	-11013	7367	-20606	-166	-9742	8406	-16814	-216	-8717	10759	-11247	-152	-128	-119	-52	-59	-57	-105	38	-150	19	34	-76	-21	-56	78	-29	0
0.672500	212	3281	-16310	-25079	-40	-12065	-5732	-17489	-95	-11805	-9334	-7952	-245	-11911	-12776	-7112	-72	1203	-3200	-23626	-24	-11109	7446	-20461	-159	-9839	8464	-16751	-195	-8809	10792	-11247	-150	-130	-124	-69	-63	-58	-107	40	-151	17	34	-78	-21	-58	79	-30	0
0.673333	183	3227	-16582	-25210	-49	-12043	-5505	-17348	-90	-11721	-9177	-7649	-160	-11954	-12571	-7025	-70	1181	-3395	-23615	-57	-11208	7523	-20320	-134	-9935	8500	-16678	-195	-8911	10802	-11251	-152	-131	-122	-65	-66	-65	-109	40	-153	16	33	-80	-29	-61	77	-30	-1
0.674167	154	3156	-16814	-25324	-51	-12033	-5286	-17123	-93	-11653	-9023	-7377	-105	-11998	-12343	-6942	-64	1155	-3554	-23588	-29	-11323	7601	-20181	-116	-10025	8526	-16592	-202	-9018	10798	-11257	-150	-129	-121	-72	-65	-59	-105	40	-151	18	38	-76	-25	-58	84	-27	-1
0.675000	122	3076	-16991	-25407	-34	-12020	-5045	-16906	-114	-11601	-8872	-7136	-179	-12035	-12100	-6872	-60	1114	-3678	-23543	5	-11391	7673	-20049	-110	-10116	8531	-16498	-211	-9140	10770	-11276	-145	-126	-121	-68	-64	-60	-107	38	-151	18	34	-77	-22	-58	80	-32	0
0.675833	78	2980	-17125	-25462	-40	-12029	-4799	-16680	-110	-11570	-8729	-6924	-220	-12075	-11847	-6809	-59	1064	-3763	-23485	-3	-11482	7743	-19921	-88	-10205	8515	-16398	-211	-9270	10729	-11299	-149	-128	-122	-67	-65	-59	-98	40	-153	16	37	-76	-25	-57	81	-26	0
0.676667	43	2847	-17202	-25480	-50	-12039	-4561	-16436	-105	-11555	-8587	-6749	-208	-12114	-11597	-6766	-61	1006	-3815	-23407	-19	-11554	7809	-19796	-67	-10292	8494	-16305	-208	-9410	10671	-11331	-148	-124	-121	-67	-63	-57	-107	40	-150	18	36	-76	-21	-57	79	-30	0
0.677500	26	2729	-17233	-25498	-50	-12060	-4304	-16179	-103	-11559	-8458	-6606	-84	-12151	-11338	-6734	-66	954	-3837	-23307	-67	-11630	7872	-19676	-133	-10386	8458	-16182	-198	-9554	10604	-11367	-152	-127	-121	-69	-63	-57	-110	39	-153	18	47	-78	-21	-57	80	-32	-3
0.678333	7	2570	-17212	-25479	-73	-12086	-4057	-15869	-118	-11583	-8306	-6494	-78	-12188	-11089	-6724	-67	837	-3828	-23186	-103	-11695	7932	-19560	-189	-10477	8413	-16068	-152	-9706	10529	-11410	-149	-113	-121	-69	-63	-51	-109	36	-155	15	33	-78	-24	-60	77	-33	-4
0.679167	-21	2393	-17137	-25433	-65	-12119	-3813	-15646	-126	-11620	-8225	-6415	-117	-12219	-10840	-6725	-69	733	-3781	-23043	-117	-11755	7990	-19443	-168	-10568	8365	-15955	-105	-9859	10452	-11444	-150	-126	-120	-68	-64	-62	-108	38	-155	17	54	-76	-28	-65	80	-29	0
0.680000	-31	2191	-17006	-25363	-62	-12157	-3606	-15364	-133	-11671	-8121	-6364	-212	-12252	-10599	-6740	-64	613	-3710	-22877	-143	-11802	8046	-19322	-206	-10658	8314	-15842	-135	-9984	10377	-11481	-151	-128	-124	-69	-64	-58	-109	38	-149	19	35	-78	-21	-59	79	-30	-3
0.680833	-61	1976	-16827	-25273	-59	-12195	-3337	-15080	-129	-11734	-8024	-6342	-196	-12281	-10370	-6768	-55	486	-3613	-22692	-172	-11843	8100	-19203	-268	-10754	8261	-15728	-172	-10146	10306	-11506	-148	-129	-103	-68	-59	-59	-111	38	-155	0	35	-78	-19	-58	81	-32	-1
0.681667	-90	1738	-16630	-25159	-62	-12236	-3113	-14793	-134	-11805	-7934	-6347	-150	-12311	-10153	-6816	-55	343	-3496	-22494	-160	-11879	8147	-19089	-259	-10847	8218	-15622	-150	-10286	10239	-11530	-153	-131	-121	-69	-64	-59	-112	38	-154	16	33	-79	-24	-59	77	-33	-5
0.682500	-97	1483	-16333	-25037	-63	-12281	-2905	-14510	-149	-11890	-7848	-6373	-194	-12342	-9951	-6870	-59	199	-3359	-22282	-143	-11906	8191	-18964	-258	-10941	8181	-15516	-115	-10417	10192	-11539	-152	-128	-119	-66	-66	-60	-105	51	-147	16	35	-79	-23	-56	81	-31	-3
0.683333	-104	1215	-16024	-24892	-63	-12321	-2699	-14224	-151	-11970	-7763	-6423	-125	-12370	-9757	-6938	-66	53	-3208	-22058	-116	-11931	8234	-18839	-211	-11034	8152	-15419	-134	-10537	10153	-11539	-150	-127	-125	-68	-66	-56	-104	41	-152	17	32	-77	-21	-56	84	-30	-1
0.684167	-118	935	-15674	-24736	-58	-12364	-2515	-13940	-136	-12058	-7685	-6493	-70	-12399	-9600	-7016	-59	-99	-3042	-21822	-82	-11950	8272	-18718	-158	-11128	8137	-15324	-130	-10652	10126	-11524	-150	-125	-121	-67	-64	-56	-103	42	-150	18	34	-55	-21	-55	84	-32	0
0.685000	-134	647	-15300	-24568	-49	-12409	-2343	-13663	-142	-12146	-7602	-6583	-219	-12427	-9404	-7102	-62	-247	-2869	-21596	-82	-11971	8303	-18595	-177	-11219	8133	-15243	-160	-10753	10119	-11501	-151	-128	-120	-67	-65	-59	-103	41	-151	20	36	-79	-21	-55	84	-32	0
0.685833	-143	347	-14895	-24394	-59	-12440	-2187	-13392	-141	-12228	-7523	-6696	-259	-12460	-9242	-7223	-59	-386	-2690	-21368	-50	-11992	8334	-18473	-191	-11311	8138	-15161	-212	-10852	10126	-11464	-150	-130	-122	-59	-63	-57	-107	39	-137	13	33	-76	-24	-56	81	-30	-3
0.686667	-173	57	-14476	-24214	-51	-12473	-2044	-13122	-114	-12309	-7435	-6819	-212	-12488	-9085	-7297	-68	-517	-2507	-21149	-25	-12022	8360	-18350	-163	-11399	8159	-15088	-255	-10941	10149	-11416	-151	-128	-121	-66	-63	-59	-107	39	-152	18	33	-75	-26	-53	84	-25	-3
0.687500	-236	-238	-14042	-24030	-57	-12496	-1916	-12862	-125	-12378	-7342	-6963	-193	-12522	-8934	-7397	-70	-633	-2320	-20931	-36	-12037	8391	-18230	-147	-11484	8198	-15023	-260	-11020	10183	-11362	-148	-126	-120	-64	-61	-69	-105	42	-142	22	41	-74	-24	-56	79	-28	1
0.688333	-335	-521	-13578	-23837	-61	-12517	-1804	-12608	-147	-12444	-7241	-7113	-225	-12550	-8786	-7502	-69	-734	-2140	-20725	-23	-12067	8420	-18112	-151	-11567	8248	-14965	-266	-11101	10237	-11328	-145	-125	-117	-62	-63	-57	-104	43	-150	20	40	-73	-18	-52	85	-27	-4
0.689167	-520	-794	-13145	-23656	-56	-12530	-1705	-12368	-131	-12497	-7138	-7286	-217	-12587	-8644	-7616	-76	-818	-1973	-20537	-8	-12106	8451	-17996	-137	-11648	8303	-14920	-313	-11185	10293	-11237	-149	-121	-122	-64	-60	-56	-102	43	-151	21	39	-73	-22	-59	85	-29	0
0.690000	-713	-1057	-12705	-23476	-69	-12540	-1618	-12139	-121	-12544	-7024	-7469	-216	-12626	-8502	-7726	-77	-887	-1790	-20365	-17	-12156	8477	-17889	-116	-11728	8373	-14882	-342	-11291	10361	-11172	-153	-128	-121	-66	-65	-61	-107	40	-154	17	34	-73	-25	-60	81	-13	-1
0.690833	-800	-1305	-12254	-23282	-67	-12546	-1548	-11920	-126	-12585	-6904	-7666	-134	-12661	-8361	-7842	-86	-938	-1623	-20208	-25	-12206	8511	-17778	-110	-11796	8458	-14844	-318	-11362	10437	-11108	-151	-128	-122	-66	-80	-51	-102	41	-151	22	36	-77	-19	-56	84	-29	0
0.691667	-825	-1528	-11827	-23099	-59	-12538	-1487	-11713	-134	-12609	-6770	-7873	-91	-12711	-8214	-7955	-67	-969	-1464	-20070	-43	-12267	8544	-17672	-114	-11868	8546	-14822	-268	-11463	10513	-11054	-148	-128	-124	-68	-64	-56	-104	42	-151	16	33	-75	-19	-58	84	-28	-1
0.692500	-825	-1736	-11394	-22918	-53	-12529	-1435	-11515	-124	-12634	-6630	-8095	-169	-12759	-8092	-8062	-61	-988	-1315	-19948	-48	-12338	8581	-17572	-126	-11932	8653	-14802	-222	-11566	10593	-11006	-151	-128	-122	-68	-63	-57	-104	32	-177	21	33	-75	-24	-56	81	-29	-3
0.693333	-592	-1908	-10978	-22741	-56	-12516	-1399	-11337	-112	-12654	-6484	-8328	-102	-12812	-7922	-8207	-73	-991	-1170	-19842	-49	-12412	8620	-17477	-146	-11996	8762	-14786	-239	-11677	10666	-10968	-149	-125	-120	-67	-62	-58	-105	42	-150	21	34	-76	-23	-60	84	-28	0
0.694167	-139	-2080	-10585	-22567	-56	-12496	-1371	-11172	-124	-12668	-6334	-8569	-14	-12892	-7781	-8351	-66	-985	-1044	-19754	-57	-12494	8664	-17383	-141	-12054	8883	-14776	-222	-11795	10741	-10942	-150	-124	-121	-66	-62	-59	-101	37	-149	21	34	-77	-21	-57	82	-27	1
0.695000	76	-2216	-10203	-22390	-65	-12475	-1351	-11018	-117	-12683	-6181	-8819	-80	-12933	-7631	-8473	-49	-965	-907	-19679	-59	-12583	8708	-17291	-143	-12114	9002	-14769	-141	-11927	10812	-10926	-147	-124	-118	-64	-60	-57	-100	39	-148	21	37	-73	-18	-57	81	-29	0
0.695833	-69	-2337	-9839	-22226	-69	-12452	-1342	-10889	-108	-12708	-6021	-9085	-74	-13008	-7488	-8629	-65	-942	-781	-19620	-81	-12682	8755	-17206	-153	-12167	9136	-14765	-68	-12062	10876	-10926	-145	-126	-118	-67	-63	-58	-99	42	-151	21	39	-74	-17	-57	84	-27	1
0.696667	-189	-2435	-9497	-22062	-74	-12430	-1340	-10776	-102	-12722	-5878	-9356	-59	-13088	-7345	-8783	-57	-912	-661	-19566	-108	-12777	8802	-17120	-155	-12226	9268	-14767	43	-12195	10933	-10935	-150	-125	-118	-64	-59	-56	-101	43	-152	22	38	-74	-19	-56	82	-30	0
0.697500	-240	-2521	-9180	-21905	-78	-12413	-1351	-10685	-90	-12753	-5715	-9634	-92	-13175	-7207	-8953	-47	-878	-539	-19528	-119	-12878	8838	-17040	-144	-12277	9397	-14770	79	-12331	10982	-10963	-148	-125	-121	-65	-66	-47	-107	38	-150	20	44	-76	-22	-60	81	-28	-1
0.698333	-273	-2593	-8889	-21756	-75	-12399	-1365	-10618	-94	-12795	-5598	-9920	-169	-13275	-7076	-9140	-48	-841	-421	-19497	-132	-12981	8878	-16961	-161	-12340	9523	-14781	23	-12465	11022	-11003	-146	-129	-126	-69	-67	-65	-110	37	-154	12	32	-78	-25	-61	75	-36	-6
0.699167	-251	-2654	-8624	-21612	-78	-12393	-1389	-10575	-110	-12839	-5471	-10213	-181	-13378	-6947	-9334	-42	-802	-286	-19467	-133	-13081	8914	-16885	-185	-12396	9650	-14781	-60	-12588	11066	-11044	-152	-130	-120	-67	-63	-62	-108	37	-151	15	34	-100	-26	-59	80	-31	0
0.700000	-194	-2703	-8380	-21468	-69	-12393	-1408	-10545	-114	-12894	-5350	-10505	-159	-13492	-6819	-9535	-70	-751	-162	-19440	-142	-13174	8960	-16806	-206	-12450	9762	-14779	-58	-12695	11102	-11093	-151	-131	-121	-67	-64	-59	-105	38	-152	20	33	-77	-22	-56	82	-27	-5
0.700833	-132	-2747	-8171	-21333	-70	-12400	-1431	-10547	-103	-12965	-5247	-10797	-117	-13614	-6697	-9748	-93	-702	-22	-19414	-154	-13267	8984	-16729	-219	-12513	9880	-14789	28	-12787	11136	-11143	-170	-132	-121	-67	-61	-101	-104	35	-155	16	32	-75	-23	-55	81	-30	-1
0.701667	-59	-2779	-7993	-21207	-77	-12422	-1457	-10570	-78	-13037	-5153	-11101	-109	-13740	-6586	-9980	-76	-644	127	-19384	-139	-13353	9008	-16653	-219	-12570	9982	-14785	76	-12862	11166	-11196	-152	-130	-121	-66	-62	-59	-104	40	-151	15	35	-78	-22	-56	82	-29	-4
0.702500	17	-2825	-7848	-21092	-82	-12453	-1482	-10623	-82	-13128	-5071	-11404	-207	-13876	-6475	-10208	-66	-577	286	-19357	-136	-13441	9027	-16579	-245	-12630	10065	-14783	8	-12913	11195	-11247	-149	-129	-118	-67	-62	-57	-108	36	-155	23	35	-78	-22	-53	79	-28	-1
0.703333	66	-2867	-7740	-20981	-77	-12501	-1503	-10693	-95	-13222	-4994	-11704	-161	-14020	-6373	-10466	-63	-497	450	-19324	-132	-13520	9036	-16501	-252	-12688	10142	-14770	-128	-12935	11221	-11289	-152	-126	-118	-66	-63	-56	-107	39	-152	19	36	-75	-22	-55	82	-31	-3
0.704167	47	-2904	-7670	-20885	-65	-12564	-1525	-10794	-109	-13333	-4953	-12010	-124	-14168	-6303	-10704	-62	-407	622	-19288	-138	-13596	9041	-16439	-266	-12752	10190	-14756	-163	-12944	11245	-11323	-147	-127	-119	-66	-64	-55	-118	40	-148	20	61	-76	-23	-55	85	-29	0
0.705000	46	-2947	-7643	-20802	-78	-12641	-1540	-10914	-99	-13453	-4880	-12306	-127	-14317	-6194	-10992	-76	-304	794	-19253	-132	-13667	9036	-16374	-280	-12812	10225	-14727	-182	-12925	11266	-11344	-149	-125	-117	-66	-64	-60	-104	38	-151	21	34	-75	-25	-58	84	-26	-1
0.705833	29	-2985	-7647	-20729	-83	-12735	-1550	-11058	-80	-13582	-4833	-12608	-126	-14472	-6111	-11265	-80	-185	966	-19214	-117	-13731	9026	-16314	-300	-12872	10232	-14693	-188	-12882	11282	-11351	-154	-128	-122	-68	-66	-31	-105	38	-150	19	33	-78	-26	-58	81	-30	0
0.706667	-7	-3022	-7694	-20675	-84	-12838	-1555	-11220	-94	-13717	-4785	-12913	-179	-14623	-6035	-11541	-83	-46	1125	-19182	-136	-13802	9009	-16259	-324	-12932	10217	-14644	-188	-12820	11294	-11345	-154	-131	-120	-69	-68	-62	-112	37	-156	15	30	-80	-26	-45	79	-34	-1
0.707500	0	-3059	-7783	-20628	-69	-12954	-1552	-11399	-103	-13858	-4738	-13229	-132	-14770	-5958	-11819	-80	103	1278	-19135	-124	-13846	8987	-16201	-290	-12981	10187	-14578	-184	-12732	11305	-11315	-150	-127	-118	-66	-66	-57	-110	36	-153	20	38	-75	-21	-57	78	-32	-3
0.708333	3	-3080	-7887	-20552	-69	-13076	-1539	-11585	-85	-13994	-4681	-13493	-196	-14907	-5886	-12092	-86	274	1417	-19095	-105	-13898	8958	-16150	-292	-13030	10105	-14497	-220	-12636	11311	-11260	-142	-124	-117	-64	-61	-56	-103	36	-152	20	38	-73	-24	-53	85	-31	0
0.709167	9	-3099	-8062	-20571	-75	-13208	-1517	-11784	-92	-14142	-4628	-13782	-298	-15046	-5820	-12371	-68	455	1536	-19059	-87	-13943	8931	-16107	-324	-13073	10063	-14410	-265	-12517	11310	-11190	-149	-129	-118	-66	-59	-57	-103	38	-152	18	36	-78	-19	-55	85	-31	-1
0.710000	29	-3118	-8252	-20566	-78	-13341	-1492	-11996	-110	-14294	-4566	-14066	-258	-15171	-5756	-12650	-47	653	1626	-19029	-92	-13983	8892	-16076	-303	-13112	9966	-14306	-289	-12393	11300	-11094	-147	-126	-117	-64	-61	-56	-104	39	-151	16	36	-75	-22	-55	84	-28	-9
0.710833	36	-3112	-8466	-20571	-48	-13481	-1459	-12230	-134	-14443	-4502	-14344	-228	-15284	-5694	-12928	-55	860	1689	-19005	-109	-14014	8854	-16042	-282	-13140	9858	-14188	-286	-12258	11284	-10972	-152	-127	-118	-62	-64	-59	-105	37	-149	21	34	-74	-18	-52	82	-30	-4
0.711667	37	-3101	-8705	-20592	-77	-13619	-1423	-12426	-114	-14594	-4428	-14623	-287	-15388	-5636	-13202	-58	1070	1720	-18989	-79	-14036	8810	-16021	-262	-13160	9733	-14062	-282	-12118	11262	-10838	-148	-124	-116	-65	-61	-57	-108	38	-151	15	34	-76	-22	-53	84	-31	-1
0.712500	38	-3081	-8957	-20623	-75	-13759	-1376	-12643	-104	-14743	-4348	-14896	-276	-15480	-5580	-13483	-53	1282	1714	-18977	-52	-14052	8765	-16000	-203	-13166	9600	-13925	-264	-11977	11236	-10677	-149	-128	-121	-76	-61	-66	-102	39	-153	17	28	-76	-22	-52	84	-30	-4
0.713333	47	-3050	-9219	-20662	-83	-13892	-1328	-12863	-79	-14890	-4264	-15164	-222	-15556	-5528	-13744	-50	1496	1680	-18974	-51	-14052	8714	-15988	-160	-13163	9460	-13782	-264	-11831	11204	-10495	-151	-127	-120	-63	-62	-57	-103	39	-149	16	34	-77	-22	-56	82	-29	0
0.714167	74	-3012	-9486	-20703	-81	-14015	-1276	-13076	-72	-15026	-4175	-15420	-167	-15618	-5481	-14006	-55	1706	1610	-18983	-50	-14037	8666	-15991	-101	-13139	9317	-13636	-264	-11686	11168	-10301	-147	-127	-125	-68	-62	-57	-104	36	-163	12	36	-77	-21	-56	79	-30	-1
0.715000	90	-2955	-9743	-20744	-82	-14130	-1219	-13285	-85	-15158	-4089	-15681	-275	-15666	-5435	-14277	-70	1907	1514	-18998	-58	-13998	8612	-15996	-77	-13106	9179	-13486	-220	-11541	11126	-10090	-147	-127	-120	-68	-64	-63	-105	37	-154	17	32	-82	-26	-60	80	-31	-1
0.715833	88	-2897	-9991	-20809	-75	-14239	-1165	-13491	-91	-15284	-4003	-15928	-369	-15698	-5396	-14540	-74	2095	1389	-19023	-83	-13967	8560	-16009	-58	-13052	9036	-13343	-193	-11391	11088	-9868	-150	-108	-120	-66	-56	-61	-101	38	-147	19	35	-74	-21	-56	80	-33	1
0.716667	90	-2828	-10223	-20856	-69	-14328	-1107	-13669	-109	-15399	-3921	-16168	-373	-15715	-5356	-14796	-81	2293	1232	-19056	-79	-13887	8510	-16022	-35	-12983	8908	-13202	-173	-11244	11048	-9640	-149	-126	-120	-65	-61	-59	-102	40	-152	19	35	-77	-24	-57	80	-30	0
0.717500	59	-2752	-10429	-20908	-76	-14409	-1054	-13817	-109	-15510	-3847	-16398	-391	-15716	-5322	-15047	-81	2435	1089	-19099	-78	-13828	8457	-16046	-5	-12894	8785	-13068	-147	-11094	11009	-9418	-149	-128	-134	-66	-66	-63	-107	37	-153	15	33	-77	-24	-58	78	-30	-1
0.718333	8	-2671	-10611	-20960	-72	-14475	-1009	-14008	-105	-15610	-3787	-16628	-331	-15713	-5301	-15295	-82	2584	922	-19148	-88	-13733	8407	-16078	-15	-12795	8682	-12946	-144	-10952	10966	-9198	-152	-129	-125	-66	-65	-63	-107	38	-151	17	33	-77	-25	-60	77	-35	-1
0.719167	-9	-2584	-10762	-21003	-72	-14534	-971	-14159	-112	-15700	-3739	-16846	-495	-15689	-5279	-15536	-90	2719	756	-19207	-92	-13619	8359	-16111	-96	-12674	8590	-12837	-141	-10798	10937	-8984	-151	-129	-122	-67	-63	-66	-108	34	-152	16	34	-78	-21	-58	80	-32	0
0.720000	-40	-2492	-10870	-21042	-80	-14573	-934	-14287	-95	-15780	-3704	-17059	-490	-15656	-5264	-15769	-88	2847	594	-19270	-97	-13491	8307	-16145	-122	-12536	8515	-12735	-132	-10646	10906	-8783	-151	-130	-124	-64	-62	-58	-102	40	-150	15	36	-74	-22	-56	86	-33	0
0.720833	-64	-2402	-10943	-21070	-65	-14605	-921	-14405	-101	-15851	-3686	-17266	-111	-15613	-5258	-15991	-78	2963	451	-19339	-90	-13343	8279	-16186	-113	-12380	8465	-12652	-138	-10502	10883	-8607	-149	-134	-130	-64	-59	-57	-107	39	-149	18	38	-75	-18	-56	82	-28	2
0.721667	-67	-2305	-10973	-21096	-51	-14624	-899	-14500	-102	-15910	-3691	-17465	-219	-15567	-5262	-16204	-74	3072	328	-19412	-82	-13188	8246	-16220	-154	-12211	8431	-12579	-135	-10352	10860	-8452	-148	-127	-118	-62	-64	-57	-104	44	-151	17	37	-73	-21	-53	84	-30	-5
0.722500	-83	-2206	-10969	-21115	-61	-14640	-904	-14584	-88	-15965	-3710	-17661	-181	-15505	-5270	-16403	-65	3177	214	-19494	-110	-13025	8217	-16267	-183	-12035	8415	-12529	-150	-10204	10842	-8321	-147	-125	-120	-65	-58	-58	-108	41	-141	17	33	-73	-19	-53	85	-28	-1
0.723333	-109	-2103	-10925	-21128	-64	-14645	-922	-14641	-96	-16009	-3764	-17845	-30	-15464	-5294	-16590	-74	3277	131	-19578	-103	-12856	8196	-16318	-201	-11850	8420	-12486	-172	-10062	10822	-8225	-151	-131	-121	-64	-64	-58	-105	39	-155	16	34	-76	-24	-57	73	-32	-4
0.724167	-131	-1998	-10846	-21131	-68	-14646	-960	-14688	-117	-16076	-3836	-18027	-227	-15411	-5327	-16762	-98	3384	84	-19668	-92	-12684	8184	-16351	-203	-11660	8443	-12460	-183	-9922	10811	-8156	-151	-144	-119	-63	-68	-57	-103	39	-158	18	33	-77	-23	-55	81	-29	-4
0.725000	-182	-1884	-10729	-21126	-68	-14643	-1009	-14716	-85	-16068	-3922	-18197	-319	-15360	-5370	-16921	-62	3500	67	-19761	-81	-12518	8185	-16391	-188	-11472	8482	-12447	-190	-9793	10802	-8121	-151	-129	-124	-67	-66	-58	-108	38	-152	19	35	-76	-24	-58	76	-30	0
0.725833	-156	-1763	-10581	-21114	-66	-14637	-1076	-14728	-67	-16093	-4036	-18367	-234	-15316	-5424	-17067	-63	3622	81	-19853	-102	-12356	8183	-16429	-203	-11292	8533	-12445	-178	-9667	10790	-8112	-158	-128	-118	-67	-73	-56	-105	40	-151	17	32	-78	-19	-58	82	-32	0
0.726667	-146	-1636	-10409	-21099	-66	-14633	-1161	-14730	-97	-16103	-4166	-18520	-138	-15278	-5492	-17199	-74	3756	125	-19939	-105	-12203	8181	-16474	-214	-11113	8602	-12452	-194	-9552	10783	-8137	-152	-129	-122	-69	-66	-58	-109	37	-151	19	40	-78	-23	-57	80	-29	0
0.727500	-92	-1500	-10215	-21078	-70	-14627	-1257	-14723	-97	-16110	-4318	-18671	-86	-15246	-5570	-17317	-77	3896	198	-20043	-107	-12060	8219	-16506	-224	-10947	8680	-12468	-191	-9447	10772	-8181	-148	-126	-121	-78	-61	-58	-104	41	-148	22	35	-76	-22	-59	86	-25	0
0.728333	-90	-1353	-9993	-21053	-68	-14620	-1367	-14701	-84	-16104	-4478	-18807	30	-15223	-5660	-17412	-77	4063	297	-20139	-129	-11928	8251	-16538	-247	-10788	8770	-12487	-146	-9345	10777	-8251	-146	-122	-117	-62	-62	-56	-108	43	-148	23	38	-72	-19	-53	82	-26	1
0.729167	-135	-1201	-9775	-21022	-55	-14614	-1483	-14674	-76	-16098	-4662	-18938	10	-15217	-5764	-17506	-90	4241	417	-20235	-121	-11810	8296	-16572	-242	-10657	8857	-12518	-128	-9262	10754	-8342	-147	-125	-122	-65	-61	-55	-103	39	-137	22	34	-75	-19	-56	81	-27	0
0.730000	-145	-1042	-9537	-20995	-58	-14612	-1609	-14647	-101	-16077	-4852	-19063	-173	-15213	-5873	-17585	-98	4436	558	-20326	-127	-11710	8344	-16586	-227	-10534	8947	-12551	-127	-9182	10741	-8441	-146	-124	-117	-65	-62	-53	-104	40	-149	23	53	-84	-21	-52	85	-28	12
0.730833	-146	-878	-9307	-20970	-66	-14605	-1734	-14628	-125	-16047	-5050	-19174	-41	-15219	-5994	-17662	-96	4648	714	-20414	-141	-11621	8400	-16645	-271	-10429	9036	-12589	-125	-9100	10720	-8553	-151	-122	-118	-67	-62	-61	-103	42	-150	22	34	-72	-19	-58	81	-30	0
0.731667	-138	-712	-9042	-20942	-68	-14595	-1858	-14590	-95	-16002	-5248	-19283	18	-15234	-6116	-17727	-118	4876	902	-20497	-151	-11547	8461	-16685	-276	-10340	9117	-12634	-137	-9057	10691	-8663	-149	-128	-124	-69	-67	-59	-107	37	-154	18	29	-79	-24	-57	78	-30	-1
0.732500	-116	-549	-8791	-20924	-66	-14578	-1968	-14564	-80	-15944	-5440	-19376	-42	-15250	-6241	-17782	-127	5124	1063	-20575	-168	-11476	8528	-16730	-237	-10256	9190	-12677	-147	-8999	10660	-8768	-149	-128	-124	-66	-61	-60	-68	40	-152	19	32	-77	-23	-57	81	-29	-4
0.733333	-59	-379	-8536	-20900	-67	-14547	-2060	-14536	-99	-15863	-5619	-19456	-46	-15261	-6357	-17826	-101	5391	1253	-20641	-147	-11411	8602	-16776	-221	-10186	9256	-12723	-160	-8943	10619	-8863	-151	-125	-121	-68	-62	-60	-105	37	-148	18	29	-78	-22	-57	79	-29	0
0.734167	25	-217	-8273	-20889	-65	-14508	-2136	-14517	-105	-15769	-5779	-19530	-73	-15273	-6472	-17866	-87	5670	1446	-20697	-128	-11347	8676	-16827	-159	-10101	9305	-12774	-147	-8889	10565	-8945	-148	-126	-127	-62	-61	-61	-147	37	-149	21	33	-74	-24	-57	82	-29	1
0.735000	43	-59	-8007	-20881	-68	-14456	-2187	-14501	-90	-15635	-5923	-19590	16	-15278	-6575	-17898	-73	5962	1644	-20746	-105	-11281	8749	-16880	-131	-10028	9336	-12825	-117	-8828	10504	-9008	-148	-124	-120	-66	-60	-58	-104	42	-146	21	30	-75	-21	-53	80	-29	0
0.735833	-15	86	-7744	-20879	-65	-14382	-2239	-14493	-84	-15481	-6029	-19646	-36	-15271	-6666	-17923	-70	6256	1838	-20788	-62	-11206	8819	-16941	-91	-9938	9347	-12877	-142	-8762	10421	-9051	-145	-121	-121	-66	-61	-57	-104	42	-149	18	36	-74	-17	-55	81	-29	1
0.736667	-34	218	-7471	-20889	-58	-14287	-2210	-14488	-79	-15305	-6126	-19686	-111	-15246	-6733	-17943	-95	6551	2033	-20820	-52	-11123	8877	-17010	-45	-9843	9340	-12932	-167	-8690	10350	-9075	-146	-124	-120	-65	-61	-56	-105	44	-149	19	32	-52	-18	-55	81	-27	3
0.737500	-69	333	-7201	-20917	-50	-14183	-2180	-14492	-86	-15101	-6187	-19722	-94	-15203	-6793	-17960	-110	6830	2207	-20848	-60	-11027	8918	-17082	-69	-9735	9312	-12988	-170	-8608	10253	-9076	-146	-126	-121	-69	-65	-62	-104	40	-151	20	34	-75	-26	-56	82	-30	-3
0.738333	-120	426	-6927	-20951	-66	-14058	-2122	-14507	-105	-14875	-6217	-19753	-148	-15139	-6821	-17968	-79	7088	2371	-20875	-42	-10912	8948	-17166	-83	-9617	9260	-13053	-139	-8505	10146	-9061	-150	-122	-122	-72	-63	-60	-104	39	-153	19	29	-78	-24	-59	78	-31	-3
0.739167	-170	501	-6650	-21001	-79	-13912	-2038	-14523	-104	-14621	-6215	-19778	-109	-15053	-6825	-17972	-64	7321	2521	-20903	-48	-10780	8956	-17250	-86	-9473	9184	-13111	-91	-8399	10032	-9031	-150	-127	-125	-66	-65	-62	-110	41	-148	19	33	-76	-23	-56	78	-30	-1
0.740000	-210	555	-6369	-21063	-66	-13746	-1933	-14544	-108	-14348	-6183	-19791	-194	-14921	-6802	-17960	-56	7514	2644	-20918	-65	-10625	8941	-17336	-92	-9318	9084	-13173	-122	-8279	9902	-8983	-151	-128	-125	-70	-65	-63	-105	36	-154	15	33	-61	-27	-63	77	-44	-3
0.740833	-257	600	-6045	-21140	-69	-13569	-1814	-14568	-88	-14056	-6127	-19798	-309	-14765	-6747	-17942	-36	7662	2753	-20970	-67	-10448	8903	-17422	-131	-9144	8968	-13238	-167	-8138	9773	-8912	-150	-127	-114	-66	-64	-61	-105	37	-153	19	35	-75	-25	-56	82	-31	0
0.741667	-334	607	-5804	-21225	-72	-13374	-1679	-14590	-86	-13740	-6044	-19799	-327	-14577	-6664	-17914	-14	7728	2829	-21015	-67	-10252	8834	-17502	-153	-8955	8831	-13306	-164	-7983	9637	-8858	-151	-129	-125	-67	-61	-60	-102	40	-152	13	34	-75	-19	-58	81	-34	-5
0.742500	-423	605	-5525	-21329	-78	-13165	-1543	-14623	-81	-13419	-5951	-19801	-304	-14358	-6553	-17878	-5	7780	2881	-21071	-50	-10035	8739	-17599	-136	-8761	8678	-13373	-168	-7820	9497	-8792	-152	-116	-121	-69	-63	-61	-103	36	-152	16	35	-78	-21	-57	82	-33	-1
0.743333	-426	590	-5254	-21440	-70	-12951	-1407	-14650	-47	-13087	-5840	-19793	-238	-14111	-6422	-17834	0	7745	2902	-21137	-61	-9801	8617	-17681	-150	-8554	8512	-13441	-174	-7655	9356	-8733	-153	-128	-122	-68	-63	-57	-105	38	-151	18	35	-77	-21	-55	79	-32	-3
0.744167	-449	569	-4990	-21568	-62	-12728	-1279	-14662	-63	-12756	-5729	-19807	-275	-13837	-6274	-17775	-4	7647	2897	-21216	-35	-9557	8464	-17759	-168	-8343	8338	-13505	-176	-7486	9210	-8686	-151	-132	-118	-66	-60	-61	-110	40	-155	15	32	-76	-23	-59	79	-30	-3
0.745000	-529	541	-4742	-21705	-67	-12497	-1168	-14714	-81	-12419	-5618	-19767	-205	-13537	-6104	-17707	-13	7476	2863	-21308	-56	-9301	8291	-17829	-206	-8136	8158	-13578	-208	-7319	9066	-8656	-150	-129	-125	-70	-65	-59	-105	38	-153	20	34	-51	-17	-58	81	-32	-7
0.745833	-557	521	-4510	-21849	-87	-12262	-1075	-14760	-56	-12090	-5517	-19744	-153	-13214	-5926	-17633	-13	7246	2814	-21404	-119	-9040	8094	-17891	-241	-7932	7975	-13648	-231	-7158	8926	-8646	-149	-131	-120	-68	-66	-60	-105	39	-156	18	30	-76	-27	-59	80	-32	-5
0.746667	-599	508	-4304	-21995	-63	-12023	-1007	-14781	-66	-11769	-5422	-19717	-127	-12878	-5727	-17547	-19	6957	2737	-21512	-125	-8780	7886	-17941	-240	-7733	7798	-13715	-249	-7018	8790	-8663	-152	-128	-121	-68	-67	-59	-105	36	-144	19	34	-76	-26	-59	91	-29	-3
0.747500	-635	515	-4118	-22144	-66	-11778	-966	-14817	-80	-11464	-5344	-19683	-80	-12532	-5557	-17453	-25	6625	2681	-21616	-107	-8522	7667	-17979	-236	-7551	7626	-13783	-219	-6888	8661	-8703	-148	-129	-121	-70	-63	-59	-110	36	-151	19	37	-75	-23	-63	78	-29	0
0.748333	-642	541	-3966	-22295	-68	-11534	-956	-14845	-63	-11145	-5291	-19641	12	-12181	-5378	-17347	-27	6252	2609	-21724	-117	-8277	7447	-18014	-234	-7382	7467	-13849	-188	-6781	8538	-8773	-150	-130	-119	-70	-64	-61	-110	36	-154	20	34	-78	-24	-61	79	-31	-1
0.749167	-695	592	-3845	-22445	-70	-11285	-976	-14882	-59	-10852	-5262	-19593	-83	-11806	-5213	-17231	-1	5851	2540	-21829	-121	-8037	7230	-18021	-188	-7232	7322	-13913	-167	-6699	8424	-8871	-152	-128	-127	-65	-64	-60	-112	37	-151	18	33	-76	-24	-59	80	-32	-3
0.750000	-732	675	-3759	-22585	-65	-11027	-1024	-14917	-21	-10579	-5255	-19527	-113	-11474	-5064	-17102	9	5442	2490	-21922	-126	-7818	7026	-18022	-222	-7103	7199	-13978	-184	-6648	8320	-9004	-153	-130	-121	-65	-64	-59	-108	33	-152	17	36	-75	-22	-57	81	-31	-5
0.750833	-724	763	-3708	-22718	-63	-10779	-1100	-14954	-30	-10310	-5280	-19457	-10	-11126	-4943	-16966	4	5036	2456	-22004	-129	-7621	6838	-18007	-246	-6994	7111	-14042	-227	-6629	8221	-9172	-150	-127	-121	-65	-65	-58	-108	39	-153	20	36	-75	-22	-58	81	-29	-7
0.751667	-696	931	-3695	-22843	-69	-10500	-1210	-14992	-58	-10054	-5339	-19380	-49	-10791	-4846	-16821	11	4648	2450	-22088	-145	-7452	6673	-17986	-243	-6913	7019	-14102	-253	-6647	8138	-9340	-150	-127	-121	-67	-67	-60	-108	40	-153	17	33	-84	-24	-58	82	-28	-1
0.752500	-654	1105	-3719	-22956	-70	-10231	-1340	-15032	-32	-9805	-5423	-19294	61	-10467	-4781	-16652	1	4286	2473	-22129	-139	-7308	6536	-17947	-264	-6848	6971	-14166	-281	-6695	8061	-9547	-150	-130	-125	-64	-62	-56	-108	37	-153	20	33	-75	-22	-59	79	-27	-4
0.753333	-661	1311	-3779	-23056	-62	-9956	-1494	-15079	-60	-9569	-5535	-19193	392	-10155	-4746	-16470	-15	3976	2538	-22165	-111	-7192	6431	-17899	-287	-6808	6952	-14225	-302	-6779	7997	-9764	-151	-126	-120	-65	-62	-60	-108	40	-151	20	32	-81	-23	-58	84	-27	-14
0.754167	-692	1542	-3874	-23145	-55	-9679	-1670	-15128	-52	-9335	-5672	-19099	968	-9859	-4751	-16277	-25	3708	2641	-22191	-101	-7102	6360	-17843	-289	-6792	6961	-14287	-257	-6891	7946	-10000	-151	-126	-117	-69	-64	-60	-105	41	-147	22	38	-75	-21	-56	84	-26	1
0.755000	-690	1797	-4000	-23217	-63	-9398	-1849	-15182	-48	-9108	-5832	-18979	1215	-9577	-4788	-16063	-65	3505	2784	-22196	-96	-7046	6328	-17782	-292	-6795	7000	-14351	-176	-7033	7904	-10246	-147	-124	-120	-66	-63	-57	-105	42	-151	21	28	-76	-23	-63	81	-26	0
0.755833	-678	2062	-4152	-23279	-60	-9113	-2045	-15244	-64	-8884	-6012	-18858	923	-9308	-4865	-15835	-48	3360	2962	-22186	-122	-7023	6322	-17716	-294	-6818	7068	-14408	-168	-7196	7871	-10494	-147	-149	-120	-64	-64	-59	-107	40	-151	24	36	-75	-23	-55	82	-29	-1
0.756667	-649	2336	-4334	-23327	-65	-8842	-2246	-15312	-65	-8657	-6210	-18735	783	-9052	-4974	-15587	-49	3280	3163	-22160	-131	-7027	6351	-17645	-253	-6864	7160	-14468	-181	-7383	7846	-10736	-152	-126	-119	-65	-64	-59	-103	38	-153	17	57	-76	-22	-60	78	-30	-3
0.757500	-625	2611	-4535	-23361	-65	-8571	-2415	-15391	-75	-8436	-6420	-18609	682	-8803	-5111	-15326	-58	3266	3411	-22126	-138	-7060	6411	-17573	-179	-6924	7280	-14528	-155	-7579	7836	-10968	-154	-131	-121	-66	-63	-62	-108	37	-153	20	34	-77	-24	-58	82	-29	-4
0.758333	-595	2888	-4750	-23380	-51	-8300	-2652	-15474	-61	-8204	-6628	-18480	527	-8567	-5280	-15045	-68	3313	3667	-22074	-108	-7118	6503	-17499	-151	-7002	7412	-14592	-112	-7783	7832	-11187	-152	-129	-124	-65	-64	-62	-108	38	-154	16	33	-78	-27	-59	77	-48	-7
0.759167	-553	3154	-4982	-23387	-59	-8042	-2849	-15561	-57	-7974	-6846	-18352	403	-8323	-5464	-14748	-58	3416	3944	-22009	-135	-7199	6600	-17429	-149	-7089	7565	-14644	-31	-7985	7842	-11381	-153	-126	-126	-79	-67	-64	-108	39	-153	15	29	-78	-25	-57	80	-31	-1
0.760000	-520	3411	-5220	-23382	-59	-7789	-3033	-15651	-60	-7743	-7053	-18224	385	-8099	-5666	-14434	-66	3556	4221	-21926	-120	-7295	6720	-17357	-156	-7194	7734	-14698	-31	-8182	7864	-11549	-156	-128	-121	-68	-65	-59	-103	62	-151	18	33	-77	-22	-40	80	-31	-1
0.760833	-481	3649	-5460	-23366	-50	-7556	-3211	-15752	-81	-7513	-7252	-18099	199	-7868	-5881	-14106	-82	3740	4498	-21848	-91	-7411	6849	-17296	-193	-7308	7899	-14750	-73	-8370	7893	-11685	-150	-124	-122	-65	-65	-60	-103	38	-154	16	32	-75	-22	-58	81	-30	0
0.761667	-448	3863	-5703	-23338	-55	-7344	-3375	-15849	-55	-7277	-7440	-17980	-15	-7635	-6098	-13803	-67	3943	4760	-21751	-108	-7535	6982	-17234	-211	-7427	8076	-14803	-29	-8539	7934	-11784	-148	-126	-124	-66	-61	-57	-103	39	-149	18	35	-74	-21	-58	80	-28	1
0.762500	-414	4057	-5939	-23301	-60	-7124	-3528	-15956	-39	-7053	-7612	-17869	-150	-7404	-6317	-13428	-85	4156	5003	-21646	-107	-7672	7115	-17181	-201	-7559	8242	-14847	-40	-8696	7981	-11844	-148	-129	-122	-43	-58	-56	-103	41	-150	17	35	-76	-17	-57	82	-30	0
0.763333	-370	4224	-6164	-23261	-52	-6957	-3674	-16062	-70	-6815	-7763	-17762	-118	-7172	-6533	-13082	-79	4375	5222	-21534	-93	-7812	7237	-17133	-182	-7694	8406	-14892	-120	-8813	8032	-11865	-148	-126	-122	-66	-63	-56	-107	40	-152	17	35	-76	-21	-62	78	-31	-4
0.764167	-343	4373	-6374	-23208	-48	-6796	-3804	-16174	-70	-6553	-7897	-17657	-76	-6939	-6746	-12737	-76	4580	5410	-21413	-84	-7955	7359	-17095	-152	-7835	8553	-14931	-154	-8918	8093	-11841	-149	-125	-120	-63	-63	-59	-101	39	-150	16	34	-79	-27	-59	82	-30	-5
0.765000	-306	4491	-6569	-23155	-49	-6643	-3926	-16285	-59	-6372	-8006	-17563	-223	-6706	-6952	-12394	-118	4762	5559	-21294	-87	-8101	7464	-17066	-107	-7984	8685	-14967	-162	-8991	8153	-11790	-154	-132	-127	-73	-69	-64	-108	35	-171	9	28	-81	-28	-60	76	-36	-4
0.765833	-292	4586	-6740	-23089	-62	-6510	-4039	-16426	-68	-6163	-8092	-17470	-255	-6474	-7144	-12055	-129	4919	5685	-21163	-101	-8234	7563	-17047	-79	-8125	8799	-14994	-109	-9038	8229	-11689	-151	-131	-128	-70	-67	-61	-108	36	-155	13	30	-79	-25	-61	76	-33	-1
0.766667	-242	4670	-6867	-23020	-72	-6386	-4140	-16499	-81	-5952	-8152	-17382	-196	-6242	-7314	-11724	-126	5049	5770	-21032	-67	-8361	7650	-17028	-60	-8265	8892	-15011	-28	-9052	8306	-11550	-151	-131	-126	-72	-65	-63	-110	39	-148	12	32	-78	-24	-57	79	-34	-6
0.767500	-210	4734	-6972	-22941	-57	-6250	-4236	-16609	-86	-5753	-8191	-17283	-249	-6018	-7496	-11407	-152	5135	5826	-20893	-5	-8474	7724	-17022	-70	-8400	8965	-15027	-62	-9044	8390	-11388	-152	-130	-127	-91	-63	-59	-107	37	-153	15	32	-76	-25	-59	80	-35	-4
0.768333	-177	4782	-7032	-22861	-56	-6155	-4332	-16711	-73	-5559	-8208	-17181	-317	-5792	-7651	-11100	-176	5188	5861	-20759	-10	-8573	7790	-17020	-112	-8527	9020	-15028	-125	-9012	8478	-11177	-147	-128	-121	-67	-63	-59	-107	39	-153	18	34	-74	-21	-59	85	-29	0
0.769167	-145	4821	-7049	-22772	-60	-6044	-4424	-16815	-88	-5378	-8209	-17083	-251	-5574	-7803	-10813	-193	5196	5872	-20626	-35	-8661	7860	-17029	-160	-8647	9049	-15022	-104	-8973	8570	-10959	-152	-127	-121	-76	-65	-59	-104	39	-155	17	35	-74	-19	-58	82	-31	-5
0.770000	-109	4842	-7025	-22680	-49	-5929	-4521	-16910	-113	-5207	-8197	-16975	-183	-5377	-7951	-10536	-187	5166	5855	-20505	-41	-8732	7917	-17041	-181	-8758	9058	-15011	-43	-8900	8668	-10710	-146	-127	-122	-67	-61	-57	-104	39	-139	22	34	-76	-23	-58	84	-29	-3
0.770833	-58	4852	-6950	-22592	-60	-5815	-4619	-17000	-91	-5042	-8178	-16859	-378	-5184	-8096	-10283	-162	5092	5851	-20384	-34	-8784	7973	-17060	-177	-8855	9049	-14988	-72	-8822	8766	-10430	-148	-130	-120	-66	-60	-57	-103	41	-151	19	35	-73	-21	-56	84	-29	-1
0.771667	42	4855	-6825	-22498	-69	-5690	-4723	-17092	-100	-4886	-8157	-16730	-511	-5000	-8244	-10043	-160	4998	5839	-20268	-15	-8819	8030	-17083	-190	-8941	9023	-14964	-168	-8741	8865	-10204	-146	-125	-121	-64	-61	-58	-105	40	-151	18	35	-74	-21	-57	81	-29	0
0.772500	137	4849	-6653	-22405	-62	-5559	-4861	-17182	-110	-4733	-8137	-16587	-529	-4824	-8396	-9828	-133	4852	5822	-20185	-35	-8841	8083	-17110	-197	-9010	8983	-14931	-234	-8664	8971	-9944	-151	-128	-125	-65	-65	-61	-105	38	-152	17	34	-73	-25	-57	82	-29	0
0.773333	111	4834	-6426	-22314	-62	-5419	-4962	-17265	-101	-4589	-8126	-16432	-495	-4660	-8554	-9610	-104	4692	5797	-20104	-64	-8839	8141	-17137	-210	-9069	8937	-14890	-196	-8586	9077	-9711	-152	-129	-125	-69	-65	-62	-108	36	-153	17	32	-95	-24	-59	80	-28	-3
0.774167	95	4808	-6153	-22226	-88	-5265	-5095	-17345	-107	-4444	-8125	-16260	-506	-4499	-8716	-9433	-100	4512	5830	-20036	-53	-8823	8210	-17164	-206	-9104	8886	-14841	-124	-8513	9185	-9482	-147	-122	-124	-35	-64	-59	-107	41	-151	20	33	-70	-24	-56	84	-28	0
0.775000	155	4775	-5831	-22132	-78	-5103	-5233	-17419	-79	-4303	-8142	-16067	-579	-4339	-8891	-9257	-97	4316	5863	-19977	-44	-8791	8279	-17192	-178	-9128	8833	-14788	-184	-8456	9296	-9275	-151	-127	-121	-66	-63	-60	-104	39	-154	6	33	-72	-23	-57	84	-31	-1
0.775833	191	4727	-5461	-22043	-65	-4928	-5380	-17490	-93	-4161	-8177	-15855	-572	-4183	-9077	-9092	-91	4110	5917	-19925	-56	-8743	8351	-17220	-197	-9136	8784	-14726	-229	-8406	9415	-9098	-148	-121	-121	-64	-64	-60	-109	41	-151	19	34	-70	-17	-55	85	-28	-1
0.776667	182	4669	-5068	-21955	-70	-4747	-5534	-17551	-119	-4018	-8244	-15615	-544	-4028	-9275	-8938	-99	3902	5995	-19885	-60	-8685	8426	-17245	-207	-9128	8741	-14663	-211	-8380	9530	-8945	-148	-125	-119	-62	-65	-50	-103	41	-148	20	34	-72	-23	-53	82	-27	1
0.777500	128	4571	-4635	-21871	-74	-4560	-5716	-17609	-119	-3876	-8319	-15374	-521	-3872	-9479	-8793	-125	3687	6092	-19852	-40	-8617	8508	-17272	-229	-9112	8703	-14597	-221	-8369	9647	-8830	-146	-128	-121	-64	-62	-59	-105	41	-148	18	34	-74	-21	-55	81	-27	2
0.778333	111	4502	-4176	-21794	-73	-4372	-5854	-17658	-119	-3736	-8426	-15104	-600	-3717	-9695	-8660	-102	3474	6209	-19828	-53	-8541	8594	-17299	-246	-9088	8674	-14529	-247	-8370	9765	-8750	-149	-129	-120	-67	-63	-61	-109	38	-155	17	34	-75	-24	-56	79	-31	-3
0.779167	148	4394	-3694	-21716	-76	-4179	-6010	-17695	-127	-3592	-8555	-14816	-473	-3558	-9916	-8533	-56	3271	6348	-19775	-61	-8460	8682	-17323	-227	-9049	8665	-14461	-243	-8395	9899	-8700	-151	-127	-122	-66	-64	-60	-107	34	-155	18	34	-73	-23	-57	81	-28	-4
0.780000	155	4272	-3199	-21637	-87	-3986	-6154	-17719	-109	-3445	-8696	-14497	-419	-3389	-10152	-8411	-59	3060	6511	-19721	-50	-8375	8777	-17340	-198	-9001	8670	-14390	-254	-8427	10016	-8682	-151	-126	-120	-67	-64	-51	-105	38	-151	17	32	-73	-22	-56	79	-30	-4
0.780833	125	4129	-2697	-21559	-88	-3793	-6292	-17730	-105	-3300	-8859	-14161	-457	-3219	-10384	-8290	-80	2900	6679	-19648	-72	-8296	8875	-17367	-189	-8954	8682	-14296	-264	-8480	10144	-8696	-150	-126	-121	-67	-66	-59	-108	38	-150	16	30	-77	-23	-56	77	-30	0
0.781667	144	3969	-2202	-21487	-81	-3608	-6409	-17723	-111	-3151	-9035	-13805	-379	-3049	-10623	-8186	-95	2731	6858	-19556	-85	-8223	8974	-17390	-185	-8905	8722	-14250	-159	-8545	10268	-8740	-155	-132	-125	-70	-68	-60	-109	36	-154	15	30	-78	-26	-60	76	-36	-5
0.782500	99	3780	-1712	-21415	-69	-3434	-6511	-17709	-117	-3010	-9212	-13431	-342	-2874	-10855	-8077	-87	2588	7042	-19434	-73	-8151	9076	-17411	-165	-8850	8776	-14179	-108	-8619	10397	-8799	-152	-128	-120	-63	-62	-59	-109	39	-152	17	29	-78	-25	-58	77	-31	-1
0.783333	8	3604	-1234	-21333	-74	-3249	-6586	-17664	-133	-2860	-9387	-13034	-350	-2691	-11086	-7975	-96	2449	7226	-19274	-81	-8092	9181	-17428	-172	-8798	8842	-14108	-183	-8700	10515	-8876	-150	-129	-126	-68	-63	-59	-107	39	-148	19	32	-74	-42	-57	79	-31	-1
0.784167	-4	3410	-772	-21253	-87	-3083	-6639	-17604	-124	-2725	-9557	-12631	-418	-2506	-11314	-7877	-104	2347	7406	-19083	-67	-8045	9292	-17453	-172	-8751	8927	-14039	-219	-8785	10634	-8960	-151	-126	-122	-67	-65	-60	-108	38	-151	13	30	-80	-25	-59	76	-28	-1
0.785000	8	3198	-338	-21171	-77	-2925	-6667	-17530	-134	-2581	-9715	-12210	-466	-2317	-11538	-7782	-119	2254	7568	-18849	-83	-8020	9402	-17474	-142	-8713	9024	-13967	-218	-8875	10746	-9053	-149	-128	-122	-68	-68	-62	-109	38	-150	12	30	-81	-25	-55	76	-30	-4
0.785833	-4	2989	66	-21079	-78	-2775	-6671	-17435	-137	-2449	-9860	-11785	-412	-2126	-11754	-7690	-115	2176	7719	-18566	-107	-8000	9511	-17491	-132	-8682	9127	-13901	-219	-8968	10850	-9137	-149	-128	-122	-68	-65	-61	-109	38	-150	13	29	-80	-23	-61	75	-32	-1
0.786667	-16	2780	435	-20978	-73	-2635	-6653	-17320	-103	-2309	-9983	-11346	-431	-1928	-11961	-7597	-79	2118	7846	-18246	-81	-8002	9620	-17503	-163	-8662	9248	-13827	-225	-9053	10947	-9208	-152	-130	-124	-50	-64	-63	-144	36	-154	13	30	-79	-24	-61	79	-31	-6
0.787500	-34	2573	773	-20851	-73	-2502	-6611	-17195	-114	-2200	-10083	-10913	-545	-1727	-12164	-7513	-53	2073	7956	-17881	-87	-8020	9731	-17513	-159	-8650	9375	-13754	-234	-9142	11033	-9262	-152	-128	-121	-66	-62	-60	-109	37	-151	15	32	-78	-22	-60	77	-32	-3
0.788333	-40	2380	1077	-20759	-72	-2372	-6549	-17056	-100	-2088	-10153	-10486	-510	-1515	-12354	-7421	-55	2044	8039	-17473	-70	-8052	9835	-17510	-153	-8645	9511	-13675	-207	-9218	11110	-9283	-147	-124	-117	-64	-63	-59	-105	41	-147	18	39	-76	-21	-55	80	-28	2
0.789167	-60	2191	1338	-20643	-79	-2257	-6500	-16908	-97	-1987	-10200	-10073	-383	-1308	-12536	-7337	-56	2024	8098	-17033	-78	-8100	9936	-17504	-183	-8657	9645	-13603	-131	-9283	11167	-9294	-151	-126	-119	-65	-64	-58	-105	42	-151	17	32	-79	-18	-56	82	-28	-1
0.790000	-107	2021	1562	-20518	-70	-2148	-6391	-16755	-96	-1893	-10221	-9680	-370	-1093	-12711	-7282	-32	2009	8131	-16568	-102	-8163	10027	-17490	-179	-8682	9782	-13524	-174	-9353	11214	-9254	-149	-127	-115	-69	-63	-62	-109	38	-155	12	32	-79	-22	-59	80	-31	-5
0.790833	-164	1869	1746	-20385	-73	-2049	-6301	-16598	-92	-1819	-10223	-9309	-382	-877	-12874	-7173	2	1984	8155	-16082	-94	-8231	10125	-17455	-183	-8712	9922	-13442	-216	-9404	11252	-9186	-150	-130	-119	-64	-63	-58	-104	37	-151	18	34	-77	11	-57	81	-40	-1
0.791667	-227	1738	1901	-20248	-77	-1957	-6214	-16440	-105	-1747	-10197	-8967	-528	-658	-13020	-7093	-7	2002	8168	-15591	-82	-8308	10204	-17417	-188	-8749	10060	-13359	-214	-9445	11276	-9093	-147	-133	-120	-65	-62	-58	-110	36	-150	18	33	-78	-22	-57	77	-31	0
0.792500	-318	1630	2017	-20112	-72	-1870	-6127	-16285	-105	-1689	-10159	-8665	-539	-442	-13162	-7023	-26	1999	8175	-15098	-79	-8387	10281	-17357	-177	-8788	10201	-13274	-208	-9471	11293	-8962	-152	-130	-124	-67	-63	-60	-105	37	-153	17	34	-79	-25	-57	80	-44	0
0.793333	-441	1546	2106	-19976	-67	-1792	-6051	-16133	-103	-1645	-10105	-8402	-533	-230	-13280	-6956	-33	1997	8189	-14614	-85	-8464	10358	-17289	-187	-8832	10337	-13190	-214	-9483	11302	-8808	-149	-125	-126	-42	-64	-59	-107	34	-155	18	34	-79	-24	-56	81	-30	0
0.794167	-598	1492	2164	-19845	-65	-1724	-5985	-15992	-109	-1607	-10056	-8183	-606	-22	-13389	-6907	-28	1989	8213	-14152	-101	-8533	10422	-17207	-190	-8875	10474	-13105	-200	-9481	11303	-8628	-149	-126	-122	-64	-62	-61	-104	38	-152	20	35	-75	-23	-56	84	-29	0
0.795000	-735	1447	2200	-19714	-63	-1666	-5934	-15859	-113	-1586	-10004	-8020	-513	177	-13477	-6865	-14	1973	8260	-13720	-103	-8600	10487	-17116	-188	-8915	10602	-13019	-210	-9466	11314	-8434	-149	-124	-120	-65	-63	-60	-102	38	-148	20	37	-75	-22	-56	84	-29	0
0.795833	-1050	1427	2216	-19595	-57	-1611	-5900	-15738	-108	-1569	-9956	-7904	-484	364	-13545	-6839	-17	1951	8334	-13338	-101	-8651	10549	-17012	-201	-8951	10731	-12928	-222	-9429	11320	-8226	-146	-125	-119	-62	-63	-60	-105	40	-147	19	40	-73	-16	-56	81	-30	1
0.796667	-1589	1424	2215	-19484	-44	-1562	-5886	-15623	-93	-1565	-9918	-7846	-534	539	-13591	-6833	-32	1918	8439	-13009	-87	-8682	10604	-16903	-211	-8978	10850	-12846	-207	-9376	11339	-8017	-145	-126	-119	-65	-64	-55	-101	43	-149	23	35	-73	-21	-51	84	-29	1
0.797500	-1734	1441	2197	-19395	-50	-1525	-5895	-15536	-77	-1564	-9896	-7848	-419	697	-13617	-6852	-38	1877	8584	-12787	-102	-8699	10654	-16787	-195	-8996	10962	-12762	-203	-9312	11356	-7812	-148	-124	-118	-68	-62	-57	-105	39	-152	23	36	-72	-21	-64	84	-31	-1
0.798333	-1693	1469	2168	-19317	-62	-1492	-5924	-15458	-96	-1574	-9891	-7909	-370	830	-13622	-6891	-47	1820	8767	-12568	-119	-8697	10696	-16668	-194	-9002	11062	-12682	-206	-9233	11381	-7621	-156	-130	-122	-77	-65	-61	-108	36	-169	19	30	-78	-28	-58	77	-35	-8
0.799167	-1672	1506	2128	-19260	-57	-1462	-5976	-15390	-110	-1579	-9904	-8027	-464	946	-13602	-6964	-36	1765	8995	-12470	-118	-8673	10736	-16549	-199	-8989	11155	-12601	-203	-9137	11428	-7436	-150	-129	-121	-67	-63	-58	-105	39	-152	13	33	-74	-22	-55	84	-32	-1
0.800000	7	1565	2092	-19205	-58	-1422	-6040	-15324	-93	-1577	-9927	-8194	-338	1046	-13555	-7062	-12	1700	9268	-12463	-128	-8628	10776	-16418	-187	-8962	11237	-12516	-204	-9026	11484	-7279	-153	-128	-122	-68	-64	-58	-105	40	-154	18	35	-76	-23	-53	81	-33	-1
0.800833	3457	1625	2060	-19175	-64	-1386	-6125	-15273	-96	-1573	-9970	-8420	-129	1120	-13485	-7189	-19	1637	9575	-12553	-102	-8564	10806	-16297	-181	-8914	11307	-12439	-208	-8905	11553	-7141	-151	-126	-119	-66	-61	-53	-105	39	-151	22	36	-76	-21	-52	80	-31	0
0.801667	3092	1690	2026	-19162	-53	-1348	-6227	-15226	-91	-1560	-10024	-8698	8	1178	-13395	-7345	-32	1567	9920	-12747	-100	-8486	10829	-16173	-196	-8850	11373	-12362	-200	-8781	11643	-7036	-148	-125	-120	-68	-66	-56	-105	41	-152	21	38	-70	-24	-53	81	-30	0
0.802500	409	1766	2002	-19161	-60	-1305	-6345	-15182	-85	-1536	-10094	-9022	94	1215	-13289	-7533	-35	1504	10310	-13030	-110	-8382	10841	-16056	-201	-8770	11397	-12289	-201	-8646	11730	-6955	-150	-125	-121	-66	-63	-55	-104	40	-152	17	34	-74	-35	-53	81	-29	1
0.803333	-8	1845	1981	-19181	-68	-1245	-6482	-15133	-97	-1520	-10172	-9382	135	1236	-13165	-7747	-30	1445	10668	-13419	-125	-8277	10845	-15943	-183	-8672	11421	-12206	-220	-8496	11832	-6907	-148	-121	-120	-64	-62	-55	-104	43	-152	21	37	-72	-19	-53	82	-28	-1
0.804167	-524	1927	1971	-19209	-61	-1175	-6610	-15088	-112	-1440	-10249	-9779	211	1241	-13031	-7996	-31	1394	11059	-13890	-144	-8156	10831	-15843	-174	-8562	11423	-12133	-210	-8368	11940	-6897	-148	-125	-119	-64	-61	-53	-104	42	-149	19	35	-78	-22	-55	80	-30	1
0.805000	-1563	2015	1971	-19252	-62	-1094	-6753	-15038	-117	-1351	-10332	-10200	311	1240	-12883	-8275	-46	1352	11440	-14443	-121	-8028	10803	-15746	-174	-8440	11406	-12054	-181	-8228	12052	-6914	-169	-126	-119	-69	-66	-62	-104	40	-152	18	35	-74	-26	-56	81	-28	0
0.805833	-1909	2109	1982	-19298	-70	-993	-6897	-14980	-113	-1259	-10412	-10649	245	1241	-12728	-8595	-68	1324	11810	-15052	-83	-7893	10762	-15657	-182	-8310	11375	-11982	-180	-8085	12167	-6949	-149	-124	-121	-68	-65	-60	-102	41	-152	18	9	-74	-23	-59	78	-30	-3
0.806667	-1908	2211	2001	-19353	-73	-871	-7043	-14907	-112	-1134	-10490	-11106	240	1223	-12567	-8910	-72	1313	12153	-15726	-78	-7761	10698	-15576	-194	-8168	11321	-11913	-185	-7934	12282	-7015	-151	-129	-125	-67	-66	-62	-112	35	-155	12	30	-77	-25	-59	73	-32	-5
0.807500	-1724	2315	2033	-19410	-78	-727	-7182	-14818	-94	-988	-10562	-11565	201	1210	-12407	-9259	-68	1320	12466	-16429	-85	-7619	10618	-15493	-180	-8017	11257	-11822	-174	-7794	12389	-7090	-151	-127	-121	-67	-62	-62	-105	38	-151	17	38	-83	-24	-58	73	-29	-4
0.808333	-1565	2437	2083	-19463	-67	-553	-7309	-14708	-95	-804	-10617	-12009	109	1225	-12241	-9619	-51	1352	12746	-17151	-100	-7482	10521	-15418	-176	-7863	11179	-11742	-169	-7646	12493	-7177	-149	-130	-119	-65	-61	-60	-102	43	-152	17	35	-73	-25	-55	81	-28	-1
0.809167	-1439	2566	2134	-19515	-74	-361	-7428	-14580	-91	-606	-10667	-12443	160	1240	-12084	-10004	-15	1397	12976	-17877	-92	-7345	10404	-15347	-179	-7708	11086	-11668	-161	-7501	12577	-7278	-149	-127	-125	-66	-62	-60	-107	42	-150	18	33	-73	-25	-53	80	-67	0
0.810000	-1345	2702	2199	-19564	-70	-143	-7538	-14435	-109	-383	-10711	-12855	124	1272	-11932	-10403	2	1464	13164	-18582	-67	-7213	10269	-15286	-177	-7556	10988	-11587	-171	-7359	12651	-7367	-147	-124	-120	-64	-63	-61	-105	38	-151	17	35	-76	-22	-59	80	-26	0
0.810833	-1250	2844	2274	-19605	-74	93	-7635	-14267	-102	-137	-10738	-13236	109	1320	-11792	-10823	-6	1545	13299	-19263	-65	-7084	10117	-15223	-158	-7404	10875	-11514	-163	-7211	12709	-7492	-149	-126	-124	-68	-51	-76	-107	39	-150	18	34	-73	-21	-56	79	-28	0
0.811667	-1153	2997	2360	-19618	-81	353	-7718	-14069	-119	121	-10762	-13584	33	1386	-11653	-11233	6	1640	13393	-19889	-87	-6962	9950	-15166	-164	-7261	10762	-11443	-160	-7073	12743	-7597	-152	-126	-121	-67	-63	-60	-105	40	-153	18	34	-75	-24	-56	82	-31	0
0.812500	-1223	3157	2450	-19656	-82	629	-7790	-13857	-141	398	-10769	-13883	12	1470	-11529	-11662	12	1741	13445	-20462	-94	-6841	9769	-15112	-153	-7121	10650	-11372	-166	-6933	12751	-7698	-149	-128	-119	-67	-65	-62	-108	41	-151	17	36	-74	-22	-57	75	-28	0
0.813333	-1232	3324	2552	-19658	-85	934	-7847	-13616	-130	680	-10768	-14144	-73	1573	-11416	-12095	-13	1861	13464	-20969	-77	-6719	9581	-15053	-139	-6983	10539	-11294	-156	-6798	12737	-7794	-149	-132	-120	-64	-63	-61	-104	39	-149	18	34	-76	-24	-57	79	-28	0
0.814167	-1228	3495	2665	-19645	-86	1231	-7889	-13355	-96	972	-10754	-14347	-176	1694	-11314	-12532	-41	1975	13440	-21404	-72	-6601	9385	-15003	-155	-6853	10429	-11240	-141	-6666	12694	-7877	-147	-128	-122	-64	-63	-60	-105	42	-152	18	33	-40	-22	-53	80	5	-1
0.815000	-1079	3663	2795	-19612	-94	1546	-7927	-13073	-101	1259	-10736	-14503	-451	1825	-11227	-12977	-75	2088	13422	-21754	-80	-6485	9188	-14957	-170	-6735	10327	-11182	-141	-6537	12620	-7954	-150	-141	-122	-70	-65	-61	-105	37	-152	17	33	-77	-23	-57	77	-34	-4
0.815833	-722	3831	2913	-19562	-99	1865	-7948	-12776	-136	1541	-10709	-14609	-1073	1975	-11144	-13422	-107	2197	13384	-22019	-91	-6369	8994	-14912	-167	-6619	10237	-11126	-129	-6423	12528	-8016	-148	-128	-120	-67	-61	-62	-103	59	-149	7	38	-74	-19	-59	84	-28	1
0.816667	-481	4000	3053	-19491	-84	2188	-7958	-12453	-122	1819	-10672	-14662	-1188	2124	-11070	-13861	-90	2298	13341	-22201	-104	-6254	8808	-14867	-171	-6521	10152	-11076	-133	-6319	12404	-8067	-149	-126	-120	-66	-64	-62	-102	40	-150	21	37	-74	-25	-57	82	-29	-3
0.817500	-279	4153	3203	-19399	-76	2502	-7968	-12118	-103	2075	-10628	-14667	-888	2280	-11004	-14294	-110	2388	13301	-22300	-108	-6140	8630	-14823	-172	-6415	10074	-11034	-139	-6225	12257	-8107	-151	-127	-125	-64	-64	-61	-104	40	-153	20	34	-75	-27	-57	84	-27	-1
0.818333	-66	4295	3354	-19300	-68	2779	-7976	-11758	-101	2309	-10583	-14637	-853	2428	-10950	-14721	-147	2459	13265	-22325	-98	-6026	8466	-14786	-182	-6325	10002	-10998	-151	-6145	12089	-8137	-152	-128	-125	-66	-65	-57	-108	40	-153	17	34	-76	-23	-57	81	-31	-7
0.819167	101	4427	3520	-19169	-61	3091	-7982	-11417	-122	2519	-10533	-14566	-858	2570	-10894	-15134	-132	2522	13254	-22276	-96	-5915	8321	-14750	-194	-6243	9940	-10966	-151	-6079	11900	-8151	-151	-129	-122	-66	-63	-61	-105	39	-156	19	34	-98	-21	-56	85	-32	0
0.820000	276	4554	3696	-19023	-59	3365	-7981	-11055	-115	2707	-10473	-14460	-714	2699	-10832	-15535	-120	2571	13264	-22143	-92	-5796	8202	-14717	-181	-6164	9871	-10941	-150	-6034	11697	-8148	-146	-127	-121	-69	-63	-58	-102	40	-149	21	36	-75	-19	-55	85	-27	1
0.820833	436	4654	3877	-18869	-64	3606	-7989	-10696	-118	2858	-10419	-14341	-659	2809	-10777	-15913	-116	2603	13295	-21951	-112	-5687	8100	-14690	-183	-6093	9833	-10921	-150	-6003	11481	-8129	-147	-127	-121	-65	-27	-61	-100	40	-151	18	37	-75	-24	-55	86	-27	-1
0.821667	576	4734	4061	-18698	-64	3818	-7999	-10332	-134	2964	-10362	-14198	-582	2895	-10713	-16272	-104	2621	13344	-21709	-117	-5579	8026	-14668	-196	-6027	9788	-10900	-134	-5968	11260	-8100	-149	-126	-122	-67	-66	-58	-102	40	-155	19	37	-75	-24	-53	85	-31	0
0.822500	696	4800	4254	-18522	-68	3999	-8013	-9972	-129	3039	-10305	-14050	-422	2951	-10640	-16608	-107	2625	13417	-21399	-85	-5477	7973	-14653	-205	-5969	9729	-10894	-149	-5998	11032	-8054	-146	-127	-121	-66	-60	-59	-107	38	-143	18	33	-75	-21	-57	80	-28	-1
0.823333	819	4849	4464	-18336	-66	4144	-8036	-9618	-113	3077	-10253	-13899	-365	2983	-10567	-16921	-76	2620	13492	-21062	-86	-5381	7945	-14638	-195	-5918	9672	-10867	-144	-6012	10809	-7990	-153	-126	-122	-68	-65	-61	-107	38	-150	19	33	-78	-23	-58	81	-29	-3
0.824167	922	4879	4625	-18147	-65	4249	-8044	-9278	-102	3075	-10202	-13755	-252	2979	-10460	-17199	-76	2605	13583	-20681	-118	-5277	7946	-14626	-197	-5872	9615	-10869	-148	-6050	10593	-7906	-149	-125	-121	-65	-65	-59	-104	37	-154	18	34	-75	-26	-66	82	-32	-4
0.825000	980	4900	4799	-17951	-69	4315	-8055	-8948	-93	3039	-10150	-13620	-55	2949	-10390	-17453	-101	2584	13663	-20273	-116	-5210	7963	-14623	-212	-5835	9550	-10864	-164	-6095	10389	-7809	-152	-126	-122	-66	-69	-61	-108	36	-154	17	35	-76	-27	-58	82	-30	-5
0.825833	1061	4904	4973	-17754	-64	4344	-8071	-8633	-98	2969	-10105	-13503	82	2880	-10289	-17678	-94	2559	13732	-19847	-72	-5137	8002	-14620	-178	-5803	9483	-10854	-145	-6146	10196	-7701	-152	-127	-122	-68	-57	-62	-107	38	-151	18	32	-82	-25	-58	80	-30	-5
0.826667	1227	4903	5126	-17564	-76	4330	-8076	-8338	-97	2862	-10062	-13411	11	2784	-10178	-17872	-55	2532	13771	-19406	-70	-5077	8054	-14622	-172	-5780	9406	-10838	-138	-6200	10026	-7575	-152	-129	-124	-68	-63	-59	-107	37	-155	13	33	-77	-23	-59	81	-30	-4
0.827500	1310	4886	5253	-17371	-80	4275	-8073	-8060	-90	2729	-10016	-13343	39	2658	-10066	-18041	-50	2500	13772	-18961	-73	-5024	8121	-14622	-194	-5763	9338	-10817	-152	-6252	9880	-7435	-153	-128	-122	-67	-63	-58	-102	29	-155	18	36	-77	-21	-58	82	-31	-3
0.828333	1227	4874	5359	-17160	-69	4183	-8056	-7809	-63	2578	-9973	-13297	318	2502	-9948	-18183	-79	2474	13737	-18515	-82	-4986	8193	-14627	-181	-5750	9261	-10791	-165	-6311	9757	-7287	-149	-120	-124	-66	-60	-58	-101	42	-153	18	35	-72	-22	-56	85	-27	1
0.829167	1193	4852	5430	-16988	-69	4051	-8027	-7582	-87	2395	-9928	-13283	460	2320	-9834	-18305	-88	2438	13641	-18057	-104	-4967	8271	-14633	-180	-5745	9189	-10758	-166	-6346	9657	-7131	-148	-127	-122	-66	-59	-55	-103	40	-150	18	38	-68	-18	-57	84	-27	5
0.830000	1121	4834	5472	-16811	-66	3881	-7983	-7381	-101	2196	-9885	-13301	448	2122	-9725	-18404	-72	2416	13485	-17661	-98	-4954	8346	-14639	-194	-5750	9099	-10723	-144	-6377	9582	-6971	-146	-126	-124	-66	-62	-55	-102	42	-147	18	35	-74	-21	-56	86	-27	5
0.830833	1011	4815	5472	-16625	-77	3687	-7923	-7212	-80	1988	-9856	-13340	516	1909	-9623	-18491	-66	2384	13264	-17270	-116	-4960	8417	-14646	-190	-5763	9048	-10676	-161	-6397	9532	-6808	-150	-129	-122	-68	-64	-57	-102	38	-148	20	35	-74	-23	-55	82	-28	1
0.831667	1029	4799	5442	-16448	-75	3458	-7845	-7078	-91	1765	-9796	-13413	500	1666	-9533	-18563	-57	2358	12982	-16905	-104	-4981	8480	-14646	-195	-5785	8978	-10625	-181	-6409	9505	-6650	-151	-126	-126	-69	-68	-61	-109	37	-151	16	32	-79	-27	-61	77	-32	-3
0.832500	1019	4780	5375	-16274	-68	3206	-7750	-6970	-104	1535	-9746	-13502	529	1428	-9454	-18617	-56	2333	12635	-16575	-99	-5014	8535	-14654	-197	-5810	8929	-10566	-185	-6395	9507	-6492	-149	-127	-124	-69	-65	-61	-109	36	-149	17	34	-78	-21	-57	74	-30	-1
0.833333	891	4771	5243	-16098	-74	2943	-7631	-6895	-97	1309	-9688	-13612	741	1184	-9391	-18652	-58	2314	12239	-16280	-91	-5055	8583	-14656	-168	-5843	8877	-10502	-167	-6383	9527	-6340	-151	-125	-124	-67	-63	-58	-108	39	-150	19	33	-75	-22	-60	78	-34	1
0.834167	793	4757	5142	-15920	-82	2658	-7499	-6852	-77	1078	-9630	-13729	769	968	-9341	-18684	-51	2295	11796	-16007	-92	-5108	8618	-14653	-165	-5875	8854	-10434	-136	-6333	9569	-6197	-147	-128	-125	-65	-64	-59	-107	38	-156	16	34	-78	-21	-59	82	-30	1
0.835000	678	4743	4984	-15741	-77	2367	-7351	-6863	-73	851	-9572	-13860	700	710	-9317	-18703	-40	2282	11316	-15804	-96	-5174	8647	-14647	-184	-5913	8831	-10365	-164	-6300	9629	-6069	-148	-126	-120	-66	-61	-56	-104	40	-151	20	34	-75	-22	-57	82	-31	-3
0.835833	561	4729	4796	-15563	-70	2069	-7192	-6863	-85	625	-9508	-14001	805	481	-9305	-18713	-48	2269	10818	-15630	-108	-5249	8665	-14635	-187	-5957	8823	-10299	-179	-6216	9704	-5946	-147	-125	-121	-68	-64	-55	-100	41	-152	18	32	-78	-22	-56	84	-29	0
0.836667	470	4709	4594	-15382	-75	1775	-7026	-6911	-75	403	-9446	-14137	608	265	-9316	-18704	-56	2263	10310	-15496	-120	-5329	8675	-14623	-185	-5997	8831	-10235	-158	-6144	9786	-5838	-145	-126	-122	-64	-62	-53	-102	42	-147	20	35	-73	-18	-55	82	-28	0
0.837500	345	4680	4379	-15202	-83	1474	-6862	-6993	-65	185	-9390	-14274	592	72	-9347	-18693	-66	2258	9806	-15399	-117	-5424	8674	-14602	-176	-6043	8826	-10183	-159	-6067	9870	-5748	-146	-124	-121	-67	-63	-56	-125	38	-149	18	32	-87	-22	-56	84	-30	-1
0.838333	217	4636	4153	-15020	-80	1178	-6692	-7109	-78	-19	-9334	-14411	578	-130	-9391	-18666	-84	2263	9317	-15336	-112	-5525	8670	-14586	-189	-6089	8842	-10137	-171	-5990	9960	-5677	-150	-129	-122	-69	-64	-58	-104	38	-151	16	32	-78	-25	-57	79	-32	0
0.839167	126	4582	3925	-14837	-78	886	-6535	-7224	-87	-223	-9288	-14538	371	-303	-9452	-18627	-87	2276	8862	-15290	-86	-5633	8666	-14560	-201	-6135	8862	-10099	-166	-5900	10046	-5616	-149	-125	-122	-65	-64	-58	-104	39	-150	20	33	-60	-21	-45	80	-31	0
0.840000	84	4516	3708	-14649	-91	607	-6385	-7369	-72	-409	-9244	-14651	351	-457	-9526	-18575	-93	2295	8442	-15266	-76	-5749	8654	-14535	-189	-6175	8887	-10067	-159	-5819	10129	-5572	-153	-128	-126	-69	-67	-61	-109	38	-152	16	32	-79	-27	-59	78	-32	-10
0.840833	21	4427	3494	-14458	-88	334	-6251	-7515	-90	-590	-9214	-14758	389	-597	-9606	-18510	-100	2327	8073	-15241	-95	-5866	8649	-14509	-182	-6215	8914	-10054	-164	-5732	10203	-5540	-148	-129	-120	-66	-62	-56	-86	36	-150	19	34	-80	-22	-58	81	-31	0
0.841667	-88	4325	3307	-14273	-79	73	-6133	-7689	-104	-752	-9190	-14842	312	-711	-9684	-18430	-100	2368	7755	-15218	-100	-5990	8645	-14477	-193	-6257	8946	-10040	-153	-5648	10267	-5524	-150	-129	-122	-66	-64	-59	-109	37	-153	18	33	-78	-23	-55	86	-30	-4
0.842500	-202	4203	3118	-14083	-77	-171	-6027	-7859	-104	-910	-9180	-14915	94	-815	-9767	-18341	-93	2441	7496	-15186	-102	-6118	8642	-14457	-195	-6290	8969	-10057	-162	-5571	10313	-5527	-151	-125	-121	-67	-63	-59	-104	37	-151	18	33	-78	-23	-55	80	-31	-1
0.843333	-291	4065	2965	-13897	-76	-412	-5953	-8037	-104	-1050	-9182	-14981	56	-896	-9842	-18240	-94	2474	7283	-15140	-96	-6250	8641	-14434	-218	-6327	8995	-10074	-180	-5496	10339	-5534	-150	-124	-119	-63	-63	-59	-107	39	-151	19	35	-77	-23	-57	84	-28	0
0.844167	-379	3909	2814	-13716	-79	-642	-5898	-8207	-119	-1179	-9199	-15032	34	-971	-9908	-18134	-78	2542	7125	-15072	-101	-6384	8650	-14413	-187	-6359	9014	-10106	-180	-5433	10358	-5560	-153	-126	-121	-67	-63	-58	-104	38	-153	17	38	-67	-23	-57	80	-31	-1
0.845000	-469	3731	2694	-13545	-85	-863	-5863	-8374	-142	-1293	-9231	-15076	-17	-1027	-9956	-18015	-86	2617	7012	-14984	-96	-6520	8658	-14392	-180	-6395	9029	-10151	-169	-5374	10353	-5595	-147	-124	-125	-66	-65	-59	-105	37	-154	12	32	-78	-26	-57	81	-30	-4
0.845833	-570	3544	2594	-13372	-92	-1075	-5847	-8532	-149	-1391	-9277	-15105	-118	-1078	-9988	-17917	-76	2692	6936	-14867	-67	-6654	8671	-14387	-186	-6430	9041	-10196	-164	-5322	10328	-5643	-152	-132	-124	-68	-65	-85	-104	38	-154	16	34	-76	-25	-57	82	-30	-3
0.846667	-682	3347	2522	-13215	-94	-1276	-5848	-8682	-168	-1476	-9332	-15129	-218	-1120	-9998	-17764	-78	2781	6898	-14724	-66	-6787	8682	-14382	-210	-6463	9048	-10254	-176	-5282	10291	-5702	-149	-129	-125	-67	-64	-58	-108	34	-151	17	30	-81	-32	-57	81	-31	-1
0.847500	-859	3140	2466	-13064	-85	-1465	-5863	-8823	-139	-1541	-9398	-15148	-314	-1159	-9984	-17626	-65	2869	6872	-14563	-67	-6918	8708	-14382	-201	-6494	9054	-10313	-191	-5254	10235	-5771	-149	-129	-127	-66	-64	-55	-102	38	-143	17	33	-78	-23	-56	81	-28	0
0.848333	-977	2935	2433	-12927	-96	-1650	-5885	-8954	-102	-1595	-9472	-15163	-349	-1194	-9927	-17493	-69	2958	6862	-14370	-57	-7041	8734	-14386	-173	-6537	9059	-10377	-196	-5237	10165	-5854	-147	-127	-126	-68	-64	-62	-105	39	-152	16	30	-78	-25	-60	78	-30	0
0.849167	-1067	2720	2412	-12805	-104	-1831	-5911	-9076	-122	-1638	-9551	-15173	-352	-1232	-9843	-17359	-75	3044	6856	-14168	-44	-7161	8759	-14393	-176	-6574	9061	-10438	-171	-5229	10086	-5943	-151	-125	-121	-62	-62	-59	-102	39	-153	16	34	-76	-21	-55	84	-33	2
0.850000	-1285	2513	2413	-12718	-93	-1998	-5934	-9186	-132	-1665	-9630	-15182	-415	-1273	-9731	-17216	-79	3129	6850	-13958	-50	-7264	8776	-14409	-189	-6618	9054	-10502	-174	-5242	9992	-6045	-149	-130	-120	-64	-62	-60	-104	40	-150	16	35	-77	-22	-56	75	-31	0
0.850833	-1300	2310	2421	-12596	-64	-2160	-5957	-9293	-101	-1661	-9710	-15199	-465	-1315	-9578	-17076	-74	3205	6840	-13746	-64	-7366	8807	-14425	-194	-6666	9059	-10566	-174	-5262	9894	-6154	-144	-127	-119	-66	-46	-61	-109	37	-150	17	36	-75	-23	-55	84	-30	0
0.851667	-1183	2112	2437	-12519	-53	-2319	-5961	-9394	-109	-1698	-9793	-15216	-455	-1370	-9401	-16934	-63	3272	6810	-13545	-75	-7459	8830	-14445	-190	-6721	9052	-10623	-167	-5302	9785	-6269	-152	-130	-120	-64	-61	-58	-104	40	-155	15	35	-75	-22	-55	80	-31	-5
0.852500	-1114	1929	2462	-12463	-69	-2475	-5958	-9496	-116	-1704	-9863	-15239	-346	-1423	-9209	-16786	-42	3326	6773	-13350	-64	-7536	8844	-14463	-191	-6784	9044	-10675	-147	-5355	9673	-6386	-151	-132	-120	-66	-62	-64	-104	37	-166	11	35	-77	-23	-57	82	-30	-5
0.853333	-1107	1757	2490	-12399	-79	-2629	-5931	-9589	-107	-1707	-9925	-15263	-263	-1488	-8960	-16632	-52	3370	6725	-13180	-56	-7603	8858	-14477	-187	-6852	9042	-10720	-114	-5424	9559	-6503	-150	-129	-120	-66	-60	-61	-105	39	-148	17	37	-75	-16	-58	82	-30	0
0.854167	-1101	1599	2520	-12413	-61	-2783	-5883	-9694	-98	-1720	-9976	-15287	-298	-1564	-8710	-16467	-62	3398	6671	-13035	-72	-7671	8857	-14488	-191	-6927	9019	-10754	-105	-5509	9434	-6620	-148	-127	-119	-64	-63	-85	-105	40	-149	20	33	-78	-21	-57	84	-28	0
0.855000	-1007	1452	2542	-12406	-46	-2938	-5813	-9800	-73	-1735	-10011	-15333	-394	-1637	-8444	-16290	-49	3414	6607	-12919	-72	-7726	8849	-14490	-186	-7006	8998	-10780	-126	-5604	9311	-6732	-146	-126	-122	-67	-63	-58	-102	42	-148	18	34	-76	-19	-53	85	-27	-6
0.855833	-1023	1329	2566	-12462	-49	-3094	-5718	-9913	-51	-1761	-10030	-15378	-412	-1721	-8166	-16103	-53	3412	6546	-12837	-53	-7781	8838	-14483	-181	-7101	8964	-10793	-136	-5715	9180	-6837	-148	-127	-120	-72	-62	-48	-103	42	-152	19	35	-75	-21	-55	84	-29	3
0.856667	-1121	1219	2583	-12526	-39	-3261	-5604	-10034	-78	-1793	-10030	-15427	-412	-1813	-7896	-15901	-68	3396	6494	-12786	-66	-7832	8809	-14473	-184	-7203	8928	-10796	-120	-5837	9044	-6931	-148	-128	-121	-67	-64	-63	-110	40	-151	19	34	-76	-15	-60	78	-28	0
0.857500	-1033	1127	2589	-12616	-32	-3432	-5466	-10169	-81	-1839	-10012	-15487	-503	-1913	-7630	-15680	-68	3368	6437	-12763	-75	-7886	8770	-14446	-193	-7310	8877	-10787	-134	-5973	8908	-7008	-150	-128	-120	-65	-67	-61	-104	37	-156	18	35	-78	-27	-59	79	-29	-1
0.858333	-826	1054	2588	-12729	-38	-3618	-5305	-10314	-62	-1924	-9969	-15545	-591	-2014	-7373	-15439	-61	3328	6401	-12779	-72	-7942	8718	-14410	-193	-7431	8838	-10768	-132	-6114	8809	-7068	-153	-130	-124	-72	-64	-64	-110	35	-154	16	27	-81	-24	-58	77	-30	-1
0.859167	-682	993	2575	-12875	-10	-3803	-5124	-10466	-59	-2015	-9909	-15610	-658	-2124	-7138	-15177	-66	3264	6381	-12816	-60	-8002	8664	-14362	-179	-7552	8743	-10735	-128	-6260	8618	-7103	-150	-128	-122	-65	-62	-60	-104	40	-151	16	28	-77	-21	-58	80	-32	-5
0.860000	-560	951	2544	-13037	-8	-4001	-4931	-10631	-47	-2129	-9832	-15672	-618	-2231	-6919	-14888	-64	3223	6374	-12878	-72	-8070	8592	-14302	-182	-7688	8664	-10692	-149	-6413	8470	-7110	-150	-126	-118	-67	-63	-61	-104	36	-152	17	34	-78	-21	-53	81	-24	-1
0.860833	-458	931	2508	-13227	-18	-4217	-4726	-10810	-47	-2265	-9754	-15741	-669	-2352	-6727	-14586	-59	3160	6383	-12958	-90	-8145	8515	-14236	-193	-7828	8568	-10644	-150	-6570	8314	-7090	-148	-127	-126	-66	-73	-62	-104	40	-152	17	33	-78	-21	-57	82	-30	0
0.861667	-250	922	2456	-13436	-24	-4441	-4509	-10989	-63	-2430	-9626	-15812	-744	-2476	-6569	-14255	-66	3098	6403	-13064	-88	-8236	8427	-14158	-195	-7987	8463	-10584	-151	-6735	8158	-7041	-148	-125	-121	-65	-63	-59	-103	40	-152	17	33	-79	-23	-57	81	-27	0
0.862500	-87	930	2388	-13662	-22	-4679	-4290	-11185	-25	-2622	-9501	-15883	-615	-2614	-6432	-13904	-60	3033	6430	-13145	-87	-8337	8336	-14079	-189	-8141	8351	-10519	-172	-6897	8000	-6963	-151	-126	-122	-66	-63	-58	-103	37	-150	17	37	-78	-21	-56	81	-30	0
0.863333	54	942	2311	-13908	-33	-4934	-4075	-11393	-50	-2838	-9366	-15956	-603	-2770	-6338	-13535	-57	2974	6463	-13241	-76	-8453	8240	-13997	-200	-8310	8235	-10452	-178	-7057	7842	-6854	-149	-125	-117	-65	-63	-57	-103	38	-151	18	36	-79	-24	-57	84	-30	1
0.864167	216	995	2214	-14166	-33	-5203	-3863	-11606	-25	-3081	-9225	-16016	-697	-2945	-6266	-13145	-70	2914	6485	-13336	-93	-8586	8145	-13912	-200	-8484	8102	-10382	-182	-7225	7683	-6714	-150	-126	-121	-64	-66	-36	-104	40	-132	17	35	-80	-24	-56	81	-29	-1
0.865000	328	1050	2105	-14431	-10	-5490	-3662	-11833	9	-3357	-9081	-16101	-655	-3157	-6227	-12732	-68	2859	6499	-13415	-95	-8736	8043	-13809	-208	-8670	7970	-10306	-193	-7396	7521	-6555	-153	-126	-127	-70	-66	-60	-107	37	-156	11	30	-83	-27	-62	77	-34	-7
0.865833	463	1117	1976	-14706	-4	-5788	-3472	-12065	28	-3660	-8933	-16168	-625	-3390	-6208	-12298	-67	2808	6498	-13480	-103	-8891	7946	-13750	-200	-8857	7837	-10228	-194	-7561	7370	-6369	-153	-130	-143	-64	-63	-98	-109	35	-153	13	35	-79	-24	-59	79	-33	-7
0.866667	566	1197	1843	-14978	-7	-6097	-3297	-12299	13	-3990	-8779	-16237	-631	-3668	-6207	-11842	-81	2765	6469	-13522	-119	-9063	7856	-13674	-190	-9055	7707	-10151	-202	-7734	7219	-6168	-150	-129	-121	-69	-66	-61	-109	36	-154	13	34	-81	-27	-58	79	-31	-7
0.867500	645	1292	1695	-15252	-22	-6424	-3140	-12546	-22	-4351	-8629	-16304	-511	-3997	-6214	-11366	-67	2726	6415	-13536	-80	-9249	7767	-13602	-187	-9257	7581	-10065	-201	-7902	7085	-5948	-150	-127	-116	-65	-60	-57	-104	38	-152	21	37	-79	-26	-58	84	-28	-1
0.868333	705	1364	1535	-15529	-29	-6763	-2994	-12795	-10	-4736	-8485	-16364	-421	-4356	-6239	-10870	-50	2691	6321	-13532	-91	-9442	7686	-13530	-174	-9445	7458	-9978	-202	-8073	6942	-5723	-150	-126	-119	-64	-59	-58	-100	40	-148	19	40	-77	-17	-56	85	-28	0
0.869167	747	1514	1359	-15783	-21	-7117	-2872	-13055	16	-5156	-8344	-16430	-377	-4781	-6259	-10352	-68	2658	6191	-13496	-93	-9645	7611	-13468	-188	-9676	7338	-9891	-208	-8250	6839	-5490	-147	-125	-117	-64	-60	-57	-101	40	-151	18	35	-76	-19	-55	86	-31	1
0.870000	761	1635	1178	-16034	-34	-7482	-2767	-13321	10	-5598	-8205	-16496	-403	-5265	-6291	-9817	-74	2617	6020	-13439	-72	-9859	7531	-13414	-177	-9882	7225	-9796	-201	-8434	6727	-5264	-148	-124	-119	-65	-63	-57	-102	41	-149	20	39	-75	-30	-55	84	-31	-3
0.870833	784	1757	986	-16276	-57	-7861	-2685	-13594	-28	-6061	-8074	-16565	-406	-5813	-6316	-9264	-58	2576	5811	-13357	-91	-10082	7469	-13364	-166	-10099	7116	-9703	-199	-8604	6650	-5045	-145	-126	-117	-66	-63	-55	-102	40	-151	18	37	-77	-21	-58	82	-31	1
0.871667	753	1879	788	-16504	-60	-8252	-2617	-13877	-6	-6576	-7940	-16641	-405	-6414	-6332	-8700	-47	2530	5569	-13256	-105	-10309	7407	-13323	-181	-10313	7016	-9602	-203	-8807	6550	-4839	-144	-127	-121	-67	-62	-58	-102	41	-149	20	34	-73	-17	-56	86	-29	0
0.872500	734	1999	587	-16717	-74	-8655	-2566	-14171	-30	-7097	-7809	-16719	-308	-7069	-6352	-8128	-45	2471	5299	-13136	-109	-10539	7346	-13283	-197	-10527	6924	-9501	-211	-8997	6479	-4654	-150	-126	-118	-73	-66	-59	-105	30	-153	17	33	-75	-23	-58	80	-33	0
0.873333	706	2109	384	-16914	-86	-9073	-2529	-14475	-50	-7646	-7670	-16801	-220	-7769	-6332	-7551	-58	2399	5004	-13010	-111	-10774	7293	-13248	-205	-10730	6834	-9392	-212	-9185	6425	-4489	-152	-128	-121	-69	-65	-62	-112	35	-153	18	34	-77	-24	-59	77	-32	-3
0.874167	664	2212	179	-17093	-84	-9488	-2504	-14794	-58	-8213	-7521	-16895	-334	-8508	-6318	-6971	-61	2317	4697	-12875	-107	-11005	7239	-13211	-202	-10924	6757	-9282	-195	-9366	6384	-4345	-150	-130	-120	-67	-62	-58	-105	42	-152	15	36	-75	-25	-59	82	-32	-6
0.875000	619	2303	-16	-17250	-79	-9913	-2485	-15115	-58	-8788	-7358	-16993	-210	-9268	-6286	-6392	-63	2221	4392	-12739	-99	-11237	7181	-13178	-182	-11113	6685	-9174	-185	-9543	6359	-4224	-150	-128	-119	-68	-60	-59	-108	36	-151	19	34	-74	-32	-55	81	-31	-8
0.875833	550	2376	-205	-17389	-80	-10344	-2468	-15451	-88	-9370	-7181	-17101	-117	-10054	-6250	-5829	-58	2107	4089	-12613	-94	-11464	7141	-13143	-185	-11285	6616	-9067	-184	-9714	6344	-4138	-151	-126	-109	-67	-59	-58	-103	39	-148	21	35	-72	-21	-55	81	-29	-3
0.876667	473	2428	-388	-17508	-78	-10775	-2456	-15815	-104	-9969	-6974	-17224	-214	-10837	-6204	-5284	-51	1980	3782	-12493	-81	-11689	7091	-13107	-185	-11446	6551	-8964	-177	-9874	6343	-4069	-149	-127	-117	-63	-61	-59	-108	40	-149	19	33	-59	-18	-56	79	-30	1
0.877500	386	2451	-560	-17608	-79	-11225	-2442	-16186	-96	-10576	-6747	-17353	-198	-11607	-6156	-4764	-53	1832	3529	-12393	-97	-11909	7045	-13074	-171	-11592	6488	-8868	-183	-10026	6354	-4035	-148	-130	-131	-67	-63	-58	-105	39	-153	20	33	-75	-24	-57	80	-31	0
0.878333	297	2480	-713	-17689	-82	-11652	-2422	-16574	-99	-11169	-6489	-17494	-30	-12354	-6105	-4281	-51	1674	3292	-12314	-103	-12125	6996	-13042	-189	-11721	6414	-8786	-201	-10166	6411	-4032	-152	-131	-124	-69	-64	-62	-111	38	-155	16	29	-79	-24	-60	79	-32	0
0.879167	219	2422	-856	-17746	-80	-12084	-2386	-16978	-95	-11748	-6196	-17628	20	-13049	-6067	-3839	-62	1517	3092	-12253	-116	-12325	6952	-13003	-194	-11837	6386	-8708	-198	-10289	6405	-4048	-149	-127	-126	-69	-59	-60	-108	40	-151	13	35	-78	-25	-57	81	-30	-1
0.880000	130	2365	-978	-17775	-82	-12508	-2336	-17389	-87	-12315	-5872	-17764	-63	-13684	-6011	-3440	-81	1320	2939	-12194	-99	-12513	6913	-12965	-165	-11934	6339	-8644	-194	-10398	6448	-4092	-146	-129	-125	-67	-60	-58	-107	40	-146	16	32	-76	-25	-57	79	-31	0
0.880833	38	2279	-1078	-17776	-70	-12921	-2266	-17817	-76	-12859	-5510	-17886	-49	-14251	-5974	-3097	-69	1130	2827	-12198	-93	-12688	6874	-12926	-169	-12015	6297	-8598	-194	-10497	6501	-4167	-142	-128	-121	-67	-57	-59	-108	37	-151	16	35	-76	-22	-53	78	-27	0
0.881667	-65	2163	-1171	-17755	-81	-13319	-2171	-18251	-84	-13380	-5111	-18003	41	-14733	-5947	-2820	-76	936	2780	-12206	-117	-12859	6842	-12890	-185	-12083	6262	-8569	-178	-10575	6549	-4264	-151	-130	-121	-68	-67	-63	-109	38	-153	15	32	-78	-26	-64	81	-31	-1
0.882500	-161	2018	-1240	-17706	-81	-13705	-2053	-18695	-104	-13864	-4680	-18089	104	-15124	-5917	-2597	-74	744	2743	-12233	-114	-12976	6821	-12848	-183	-12140	6236	-8553	-161	-10637	6624	-4378	-149	-134	-120	-65	-64	-58	-88	40	-151	18	36	-78	-23	-56	81	-27	-1
0.883333	-264	1863	-1290	-17625	-81	-14062	-1893	-19136	-77	-14314	-4211	-18143	190	-15409	-5900	-2441	-60	551	2766	-12284	-102	-13083	6808	-12808	-190	-12184	6206	-8559	-182	-10690	6696	-4516	-148	-128	-122	-65	-63	-58	-104	40	-150	13	37	-75	-22	-56	79	-29	-3
0.884167	-354	1660	-1322	-17516	-72	-14399	-1707	-19579	-82	-14725	-3720	-18157	216	-15622	-5887	-2339	-72	361	2827	-12344	-86	-13175	6808	-12772	-181	-12222	6205	-8581	-195	-10735	6777	-4671	-152	-126	-121	-64	-64	-62	-104	33	-153	13	35	-75	-21	-53	81	-30	-3
0.885000	-432	1442	-1340	-17382	-53	-14709	-1492	-20019	-45	-15088	-3199	-18120	183	-15704	-5874	-2305	-72	180	2919	-12425	-69	-13241	6819	-12741	-177	-12244	6207	-8622	-179	-10772	6861	-4847	-151	-129	-125	-65	-63	-61	-104	37	-155	16	36	-75	-24	-56	78	-29	-5
0.885833	-509	1208	-1338	-17221	-64	-14989	-1242	-20442	-82	-15420	-2666	-18019	264	-15723	-5853	-2316	-75	11	3040	-12510	-108	-13281	6846	-12702	-194	-12267	6219	-8678	-173	-10801	6964	-5029	-150	-128	-124	-63	-68	-57	-105	38	-155	15	33	-79	-24	-57	80	-30	-5
0.886667	-542	959	-1325	-17035	-60	-15242	-959	-20849	-78	-15704	-2103	-17841	254	-15668	-5813	-2371	-75	-142	3179	-12590	-91	-13295	6891	-12669	-171	-12278	6251	-8749	-168	-10827	7061	-5229	-151	-129	-125	-70	-67	-57	-104	40	-151	18	25	-77	-25	-56	81	-28	0
0.887500	-569	701	-1301	-16834	-51	-15461	-650	-21241	-56	-15954	-1537	-17580	254	-15554	-5753	-2474	-61	-284	3328	-12699	-74	-13288	6949	-12640	-162	-12288	6290	-8833	-158	-10852	7167	-5439	-148	-126	-119	-65	-68	-59	-96	42	-150	16	36	-75	-19	-58	81	-28	1
0.888333	-626	431	-1254	-16605	-56	-15645	-313	-21603	-51	-16165	-957	-17225	342	-15399	-5660	-2599	-55	-413	3486	-12793	-74	-13257	7039	-12614	-176	-12287	6353	-8920	-138	-10876	7288	-5655	-142	-122	-118	-65	-64	-57	-102	41	-148	18	37	-72	-24	-56	82	-27	1
0.889167	-702	153	-1222	-16371	-56	-15797	46	-21934	-57	-16353	-380	-16780	402	-15230	-5543	-2745	-53	-526	3638	-12887	-88	-13209	7122	-12595	-179	-12289	6427	-9024	-167	-10900	7407	-5874	-148	-124	-116	-65	-68	-56	-101	40	-151	21	35	-76	-23	-58	82	-27	1
0.890000	-768	-131	-1175	-16134	-51	-15914	419	-22229	-70	-16500	184	-16231	412	-15050	-5355	-2902	-51	-629	3775	-12991	-93	-13146	7230	-12578	-170	-12286	6512	-9133	-164	-10926	7533	-6103	-149	-127	-122	-68	-65	-62	-108	38	-152	12	32	-76	-17	-64	79	-31	-1
0.890833	-735	-419	-1124	-15890	-56	-16001	801	-22482	-94	-16635	740	-15575	392	-14896	-5134	-3064	-66	-718	3900	-13070	-83	-13067	7358	-12566	-195	-12279	6626	-9243	-165	-10956	7667	-6329	-151	-125	-119	-67	-62	-59	-102	40	-149	19	35	-73	-24	-58	78	-31	0
0.891667	-648	-701	-1068	-15649	-55	-16052	1195	-22683	-79	-16749	1279	-14820	428	-14766	-4850	-3214	-68	-798	4007	-13157	-85	-12975	7502	-12562	-196	-12267	6751	-9362	-172	-10988	7815	-6545	-147	-127	-121	-66	-62	-59	-104	35	-151	17	33	-75	-14	-57	85	-30	1
0.892500	-575	-983	-1011	-15420	-45	-16071	1596	-22831	-98	-16855	1801	-13969	390	-14689	-4514	-3354	-56	-865	4092	-13242	-93	-12883	7662	-12558	-194	-12252	6894	-9477	-165	-11025	7964	-6763	-150	-128	-122	-69	-65	-55	-94	40	-150	17	35	-74	-23	-55	85	-32	-3
0.893333	-492	-1264	-959	-15202	-59	-16065	1998	-22923	-120	-16941	2280	-13034	416	-14673	-4126	-3475	-40	-927	4151	-13319	-113	-12783	7829	-12567	-193	-12236	7060	-9593	-164	-11064	8121	-6969	-148	-124	-119	-65	-64	-55	-109	41	-153	17	35	-74	-10	-58	80	-31	1
0.894167	-418	-1540	-911	-15003	-77	-16030	2400	-22949	-164	-17038	2729	-12024	323	-14721	-3690	-3576	-57	-988	4183	-13407	-104	-12687	8010	-12564	-182	-12215	7224	-9710	-173	-11108	8285	-7163	-141	-126	-121	-56	-79	-53	-103	41	-151	20	37	-73	-23	-57	84	-31	0
0.895000	-348	-1804	-863	-14825	-64	-15973	2800	-22910	-125	-17108	3137	-10953	257	-14845	-3201	-3658	-69	-1043	4210	-13491	-79	-12595	8201	-12572	-191	-12193	7414	-9827	-160	-11150	8460	-7349	-147	-124	-118	-68	-61	-55	-101	41	-149	19	33	-74	-22	-56	86	-29	2
0.895833	-247	-2067	-825	-14676	-58	-15892	3198	-22798	-95	-17187	3504	-9831	360	-15046	-2677	-3720	-66	-1108	4185	-13578	-94	-12503	8396	-12585	-190	-12168	7612	-9938	-179	-11194	8637	-7532	-145	-127	-99	-67	-63	-55	-100	43	-150	21	37	-72	-22	-55	85	-27	0
0.896667	-165	-2315	-796	-14550	-55	-15793	3589	-22617	-98	-17272	3821	-8684	331	-15313	-2129	-3771	-64	-1195	4154	-13669	-93	-12424	8597	-12603	-193	-12147	7823	-10052	-164	-11238	8819	-7687	-146	-124	-117	-66	-59	-53	-103	43	-145	22	37	-65	-19	-57	80	-27	2
0.897500	-85	-2556	-774	-14460	-55	-15680	3978	-22356	-129	-17373	4085	-7531	354	-15640	-1568	-3814	-67	-1244	4105	-13760	-78	-12360	8800	-12626	-202	-12133	8043	-10166	-150	-11286	9000	-7844	-147	-125	-119	-66	-62	-61	-104	42	-147	20	38	-73	-23	-57	85	-29	0
0.898333	-35	-2785	-767	-14397	-75	-15563	4366	-22028	-159	-17439	4295	-6396	225	-16023	-1008	-3852	-67	-1324	4035	-13870	-100	-12304	9003	-12653	-215	-12123	8262	-10282	-152	-11330	9179	-7973	-152	-129	-125	-74	-66	-62	-110	37	-153	18	29	-78	-28	-63	76	-38	-5
0.899167	-19	-3003	-772	-14366	-117	-15433	4756	-21618	-173	-17520	4452	-5292	-68	-16427	-448	-3887	-75	-1405	3960	-13979	-98	-12259	9217	-12684	-204	-12118	8495	-10391	-144	-11368	9364	-8095	-150	-130	-122	-67	-65	-59	-109	37	-152	16	34	-74	-21	-59	80	-32	-4
0.900000	6	-3208	-784	-14356	-145	-15295	5157	-21123	-204	-17582	4559	-4244	-191	-16859	95	-3928	-77	-1493	3883	-14095	-80	-12228	9431	-12710	-219	-12124	8731	-10501	-166	-11409	9547	-8206	-154	-128	-121	-69	-61	-58	-105	37	-155	-1	35	-73	-23	-56	82	-35	-5
0.900833	9	-3395	-805	-14378	-142	-15164	5557	-20559	-200	-17641	4616	-3261	-195	-17297	608	-3991	-77	-1579	3801	-14214	-82	-12213	9644	-12746	-223	-12139	8946	-10611	-166	-11443	9723	-8303	-155	-128	-120	-67	-63	-58	-105	40	-152	15	32	-75	-22	-59	81	-32	0
0.901667	39	-3570	-844	-14430	-137	-15051	5969	-19918	-183	-17686	4620	-2371	-179	-17723	1086	-4072	-108	-1676	3714	-14342	-75	-12209	9859	-12779	-207	-12163	9205	-10722	-156	-11478	9892	-8392	-149	-131	-124	-68	-62	-59	-108	39	-150	16	35	-76	-25	-59	81	-23	0
0.902500	54	-3727	-894	-14496	-145	-14955	6392	-19198	-218	-17723	4582	-1582	-236	-18119	1517	-4176	-78	-1763	3650	-14476	-82	-12224	10075	-12811	-199	-12201	9439	-10833	-147	-11509	10050	-8472	-145	-127	-120	-67	-34	-56	-103	38	-150	16	35	-75	-21	-58	80	-32	3
0.903333	61	-3870	-952	-14588	-142	-14848	6829	-18409	-246	-17735	4511	-907	-392	-18478	1901	-4307	-81	-1851	3585	-14616	-103	-12246	10294	-12848	-211	-12247	9678	-10939	-154	-11537	10201	-8551	-145	-125	-121	-67	-63	-56	-104	38	-148	18	36	-74	-19	-63	76	-30	-3
0.904167	88	-3997	-1022	-14696	-137	-14777	7277	-17563	-213	-17729	4401	-362	-351	-18783	2237	-4473	-87	-1937	3529	-14752	-84	-12285	10513	-12888	-212	-12311	9899	-11052	-183	-11569	10333	-8622	-158	-128	-124	-67	-68	-58	-107	41	-148	19	34	-78	-23	-58	80	-29	-3
0.905000	138	-4108	-1100	-14817	-121	-14732	7728	-16659	-188	-17694	4278	58	-178	-19026	2519	-4672	-70	-2014	3484	-14896	-69	-12334	10728	-12918	-202	-12384	10125	-11156	-164	-11596	10455	-8692	-148	-127	-121	-68	-65	-63	-104	39	-150	24	34	-76	-24	-60	80	-31	-1
0.905833	180	-4206	-1183	-14950	-116	-14716	8187	-15707	-210	-17638	4140	345	45	-19198	2763	-4899	-77	-2083	3457	-15023	-57	-12383	10945	-12973	-207	-12473	10335	-11268	-164	-11625	10556	-8762	-150	-129	-127	-70	-65	-60	-105	36	-155	16	29	-79	-23	-60	78	-31	-3
0.906667	223	-4287	-1272	-15089	-121	-14722	8640	-14719	-187	-17561	4008	499	304	-19297	2963	-5159	-80	-2143	3440	-15153	-72	-12450	11152	-13017	-213	-12570	10540	-11372	-165	-11655	10657	-8843	-152	-132	-126	-70	-68	-66	-110	32	-158	10	34	-77	-28	-62	69	-34	-7
0.907500	237	-4364	-1362	-15236	-104	-14762	9097	-13686	-202	-17462	3873	523	148	-19316	3132	-5431	-65	-2197	3445	-15267	-94	-12512	11372	-13063	-216	-12675	10742	-11467	-154	-11684	10740	-8917	-152	-126	-125	-66	-70	-59	-107	37	-150	16	32	-75	-22	-57	77	-32	-7
0.908333	277	-4419	-1440	-15385	-84	-14828	9544	-12638	-189	-17331	3773	431	-122	-19254	3279	-5719	-70	-2236	3465	-15365	-83	-12581	11572	-13105	-191	-12791	10927	-11563	-166	-11713	10809	-8990	-147	-126	-120	-65	-65	-59	-108	40	-153	16	34	-74	-22	-58	82	-25	-1
0.909167	348	-4472	-1522	-15535	-65	-14927	9970	-11575	-153	-17184	3702	207	-282	-19127	3404	-6021	-60	-2271	3492	-15456	-92	-12655	11783	-13162	-181	-12910	11099	-11655	-188	-11750	10870	-9072	-149	-127	-122	-68	-64	-59	-102	40	-150	18	36	-76	-21	-55	84	-30	1
0.910000	403	-4519	-1600	-15692	-61	-15054	10370	-10518	-180	-17025	3669	-94	-482	-18928	3522	-6339	-45	-2300	3521	-15539	-95	-12728	11974	-13219	-202	-13038	11252	-11742	-182	-11791	10921	-9162	-147	-126	-119	-64	-61	-59	-103	40	-151	28	27	-77	-22	-55	81	-28	0
0.910833	464	-4530	-1670	-15843	-42	-15206	10732	-9471	-167	-16849	3684	-501	-661	-18674	3639	-6644	-62	-2330	3583	-15588	-76	-12803	12154	-13276	-212	-13168	11395	-11826	-164	-11840	10965	-9254	-149	-125	-119	-66	-66	-58	-103	38	-152	19	37	-74	-22	-55	82	-29	0
0.911667	512	-4602	-1729	-15990	-47	-15385	11046	-8443	-121	-16663	3748	-989	-848	-18370	3759	-6954	-74	-2347	3644	-15626	-88	-12877	12323	-13340	-215	-13297	11520	-11908	-174	-11880	11004	-9351	-151	-126	-118	-65	-64	-57	-105	36	-150	20	0	-78	-26	-55	80	-30	-1
0.912500	561	-4640	-1780	-16131	-55	-15578	11309	-7429	-107	-16472	3869	-1536	-1025	-18028	3891	-7253	-64	-2370	3713	-15654	-90	-12951	12478	-13401	-197	-13425	11633	-11982	-183	-11933	11039	-9446	-151	-127	-118	-66	-66	-62	-105	39	-150	19	38	-74	-24	-53	81	-30	0
0.913333	625	-4682	-1819	-16263	-57	-15781	11515	-6488	-100	-16281	4041	-2133	-982	-17654	4033	-7543	-64	-2387	3789	-15664	-80	-13019	12624	-13467	-194	-13548	11732	-12054	-162	-11991	11068	-9550	-148	-124	-118	-67	-64	-58	-103	40	-152	19	36	-77	-43	-53	80	-28	-1
0.914167	688	-4730	-1853	-16386	-60	-15979	11653	-5590	-87	-16080	4262	-2763	-1026	-17256	4193	-7821	-55	-2433	3869	-15655	-84	-13087	12751	-13531	-203	-13664	11816	-12125	-171	-12052	11100	-9654	-148	-101	-121	-70	-33	-59	-103	37	-150	18	35	-79	-19	-53	81	-28	1
0.915000	690	-4784	-1874	-16498	-70	-16195	11729	-4746	-91	-15920	4524	-3410	-1170	-16851	4368	-8093	-49	-2470	3951	-15634	-85	-13168	12860	-13594	-198	-13773	11885	-12192	-181	-12118	11130	-9763	-151	-129	-122	-66	-65	-60	-108	36	-152	19	26	-76	-24	-59	81	-32	-4
0.915833	665	-4841	-1890	-16600	-63	-16390	11721	-3967	-98	-15755	4822	-4069	-1159	-16435	4558	-8342	-56	-2525	4039	-15601	-73	-13207	12960	-13648	-186	-13870	11956	-12254	-158	-12183	11168	-9863	-148	-124	-120	-64	-64	-58	-105	42	-151	18	35	-75	-22	-56	80	-29	-3
0.916667	690	-4904	-1894	-16668	-96	-16573	11655	-3257	-90	-15594	5152	-4724	-1201	-16019	4762	-8591	-77	-2592	4128	-15563	-67	-13256	13046	-13696	-187	-13951	12003	-12321	-162	-12253	11207	-9966	-149	-125	-120	-67	-70	-57	-104	59	-151	21	33	-77	-22	-52	86	-28	1
0.917500	756	-4974	-1898	-16730	-77	-16732	11510	-2619	-78	-15450	5495	-5361	-1194	-15613	4971	-8831	-69	-2671	4219	-15525	-84	-13305	13115	-13740	-193	-14027	12045	-12387	-195	-12339	11247	-10093	-149	-126	-121	-65	-65	-56	-103	40	-150	19	34	-79	-23	-53	85	-30	-1
0.918333	1008	-5059	-1901	-16772	-70	-16868	11290	-2059	-84	-15323	5841	-5976	-989	-15226	5176	-9073	-65	-2751	4301	-15492	-92	-13357	13174	-13778	-173	-14086	12086	-12451	-166	-12399	11289	-10166	-150	-128	-124	-69	-65	-57	-107	39	-149	17	34	-79	-15	-55	78	-29	-1
0.919167	1274	-5151	-1902	-16788	-81	-16963	11015	-1574	-109	-15207	6182	-6561	-686	-14853	5383	-9316	-69	-2881	4391	-15457	-72	-13392	13230	-13802	-176	-14131	12129	-12515	-150	-12476	11339	-10254	-151	-130	-120	-68	-63	-56	-103	38	-153	17	33	-79	-24	-56	82	-30	-4
0.920000	1135	-5249	-1902	-16787	-65	-17029	10687	-1163	-70	-15096	6502	-7101	-677	-14496	5576	-9565	-77	-3008	4477	-15429	-46	-13428	13277	-13817	-172	-14166	12176	-12569	-135	-12539	11396	-10331	-148	-127	-120	-78	-62	-59	-104	33	-149	17	37	-74	-22	-55	85	-27	0
0.920833	1000	-5360	-1913	-16759	-52	-17049	10304	-836	-61	-14999	6792	-7604	-620	-14162	5743	-9827	-61	-3152	4549	-15419	-64	-13461	13314	-13828	-179	-14187	12226	-12626	-144	-12615	11457	-10404	-147	-126	-119	-66	-60	-53	-105	37	-149	19	35	-74	-23	-56	80	-17	0
0.921667	988	-5473	-1920	-16716	-35	-17023	9882	-581	-79	-14902	7045	-8056	-327	-13842	5893	-10101	-49	-3310	4640	-15422	-79	-13494	13352	-13823	-169	-14199	12283	-12676	-149	-12686	11523	-10462	-147	-125	-119	-63	-62	-58	-107	37	-150	23	37	-73	-23	-56	85	-27	2
0.922500	1102	-5564	-1937	-16650	-16	-16949	9437	-391	-82	-14807	7250	-8486	-231	-13556	6010	-10395	-57	-3486	4713	-15444	-81	-13521	13393	-13810	-173	-14207	12344	-12723	-163	-12752	11596	-10508	-148	-126	-118	-65	-60	-56	-104	42	-147	20	36	-78	-18	-53	84	-27	-1
0.923333	1175	-5732	-1964	-16572	-12	-16833	8973	-275	-65	-14709	7400	-8866	-251	-13293	6091	-10712	-45	-3672	4782	-15490	-92	-13551	13429	-13795	-178	-14210	12414	-12762	-158	-12822	11680	-10545	-148	-127	-122	-66	-64	-58	-109	36	-147	15	33	-79	-21	-58	84	-29	-4
0.924167	981	-5878	-2005	-16478	-3	-16698	8508	-221	-50	-14606	7493	-9209	-339	-13051	6140	-11053	-57	-3873	4845	-15550	-92	-13578	13474	-13767	-167	-14206	12499	-12792	-142	-12889	11769	-10563	-152	-127	-122	-67	-61	-57	-103	39	-153	20	34	-77	-23	-56	85	-29	-3
0.925000	1018	-6023	-2043	-16364	6	-16457	8061	-227	-46	-14488	7537	-9517	-547	-12833	6155	-11379	-53	-4072	4904	-15633	-69	-13602	13521	-13746	-183	-14204	12590	-12808	-177	-12951	11866	-10568	-151	-128	-122	-66	-67	-43	-108	38	-154	3	29	-79	-23	-57	81	-30	-3
0.925833	1146	-6179	-2092	-16243	7	-16206	7634	-290	-52	-14356	7521	-9804	-698	-12654	6135	-11820	-53	-4281	4955	-15734	-55	-13629	13571	-13720	-173	-14203	12696	-12815	-179	-13014	11977	-10557	-149	-128	-125	-72	-67	-60	-105	39	-154	16	33	-79	-22	-56	79	-29	-7
0.926667	1078	-6337	-2145	-16114	6	-15924	7251	-404	-19	-14214	7454	-10059	-606	-12502	6092	-12253	-75	-4485	5002	-15846	-63	-13655	13629	-13694	-162	-14201	12812	-12818	-177	-13072	12101	-10536	-147	-127	-117	-70	-63	-59	-105	40	-152	16	32	-83	-26	-58	80	-28	-3
0.927500	770	-6504	-2206	-15987	6	-15605	6916	-569	-18	-14051	7345	-10333	-669	-12387	6028	-12720	-75	-4692	5037	-15976	-52	-13681	13696	-13669	-168	-14209	12935	-12801	-180	-13129	12232	-10504	-148	-129	-118	-67	-62	-63	-107	41	-150	20	36	-77	-21	-56	84	-10	0
0.928333	547	-6674	-2264	-15841	11	-15259	6651	-781	-3	-13871	7210	-10584	-983	-12312	5948	-13220	-50	-4891	5069	-16110	-49	-13708	13769	-13653	-178	-14222	13072	-12781	-172	-13184	12381	-10461	-148	-125	-117	-64	-63	-57	-103	38	-149	21	38	-76	-31	-53	85	-26	0
0.929167	316	-6852	-2326	-15703	18	-14899	6462	-1039	-1	-13676	7032	-10840	-1064	-12279	5869	-13762	-53	-5079	5089	-16253	-46	-13735	13848	-13646	-163	-14243	13210	-12756	-158	-13232	12543	-10414	-147	-122	-116	-67	-60	-59	-105	41	-149	20	36	-77	-19	-55	79	-25	1
0.930000	54	-7039	-2384	-15564	0	-14526	6355	-1339	-17	-13473	6847	-11109	-919	-12296	5791	-14344	-67	-5258	5100	-16396	-46	-13768	13932	-13648	-168	-14272	13350	-12723	-171	-13264	12694	-10366	-148	-124	-124	-64	-60	-58	-102	45	-147	17	38	-75	-19	-53	82	-28	-1
0.930833	-19	-7231	-2439	-15430	-17	-14155	6337	-1674	-40	-13258	6642	-11394	-870	-12361	5725	-14959	-64	-5424	5099	-16533	-53	-13800	14014	-13663	-180	-14313	13490	-12691	-181	-13327	12902	-10311	-147	-126	-120	-64	-61	-59	-104	57	-150	18	33	-77	-19	-52	81	-28	0
0.931667	-173	-7429	-2494	-15304	-29	-13793	6408	-2046	-10	-13036	6441	-11704	-958	-12475	5680	-15609	-42	-5569	5094	-16664	-77	-13835	14095	-13683	-174	-14358	13631	-12656	-169	-13373	13095	-10264	-153	-130	-122	-62	-62	-60	-110	36	-152	17	35	-79	-23	-56	77	-33	-5
0.932500	-442	-7627	-2545	-15183	-45	-13447	6572	-2455	165	-12821	6246	-12036	-995	-12631	5670	-16284	-53	-5695	5081	-16783	-76	-13868	14183	-13713	-172	-14409	13767	-12621	-183	-13412	13306	-10215	-149	-127	-120	-65	-63	-60	-109	41	-151	16	32	-77	-17	-58	80	-29	1
0.933333	-558	-7826	-2590	-15065	-43	-13119	6832	-2883	248	-12598	6079	-12398	-905	-12823	5704	-16986	-65	-5796	5068	-16889	-79	-13904	14265	-13748	-181	-14456	13895	-12585	-187	-13452	13516	-10176	-148	-128	-121	-67	-64	-58	-109	38	-151	18	35	-78	-23	-58	80	-29	1
0.934167	-701	-8021	-2626	-14958	-44	-12828	7173	-3333	180	-12391	5926	-12784	-771	-13057	5781	-17704	-81	-5878	5050	-17004	-98	-13944	14343	-13785	-177	-14508	14009	-12554	-172	-13486	13737	-10141	-149	-128	-119	-68	-62	-58	-107	41	-152	17	34	-79	-38	-56	81	-29	-1
0.935000	-418	-8221	-2661	-14857	-45	-12578	7600	-3806	143	-12195	5804	-13197	-820	-13317	5906	-18446	-69	-5933	5035	-17054	-78	-13983	14412	-13826	-168	-14553	14112	-12518	-153	-13521	13959	-10125	-146	-128	-126	-90	-61	-59	-104	43	-150	16	36	-75	-17	-56	82	-27	3
0.935833	973	-8409	-2692	-14756	-46	-12375	8077	-4288	77	-12023	5705	-13642	-926	-13597	6082	-19194	-43	-5970	5024	-17110	-63	-14026	14471	-13864	-165	-14597	14199	-12486	-149	-13555	14176	-10103	-149	-126	-115	-65	-58	-57	-105	42	-147	21	37	-74	-19	-53	86	-29	2
0.936667	1366	-8591	-2721	-14673	-66	-12230	8618	-4781	71	-11874	5640	-14108	-805	-13880	6313	-19939	-49	-5978	5017	-17148	-86	-14068	14517	-13908	-150	-14630	14264	-12447	-142	-13580	14387	-10104	-137	-122	-116	-62	-58	-56	-109	41	-146	19	39	-73	-18	-56	84	-26	2
0.937500	553	-8767	-2753	-14599	-73	-12147	9197	-5278	91	-11757	5604	-14599	-813	-14171	6585	-20674	-60	-5970	5004	-17176	-86	-14117	14549	-13935	-156	-14659	14304	-12424	-159	-13611	14582	-10118	-147	-126	-116	-66	-61	-58	-107	42	-150	19	53	-75	-22	-56	85	-30	0
0.938333	245	-8933	-2791	-14535	-81	-12130	9803	-5775	62	-11684	5593	-15112	-1128	-14438	6899	-21395	-59	-5946	5012	-17195	-72	-14168	14556	-13963	-162	-14678	14320	-12397	-170	-13636	14763	-10139	-151	-130	-121	-65	-62	-61	-109	36	-152	17	36	-75	-23	-57	81	-31	-4
0.939167	-73	-9084	-2835	-14477	-68	-12176	10422	-6268	44	-11635	5609	-15632	-969	-14678	7245	-22093	-58	-5903	5027	-17199	-65	-14217	14549	-13977	-152	-14685	14308	-12362	-178	-13658	14921	-10177	-154	-129	-120	-66	-62	-58	-105	41	-152	17	34	-74	-19	-55	82	-40	-5
0.940000	-432	-9218	-2882	-14427	-69	-12291	11039	-6750	-17	-11631	5648	-16169	-573	-14878	7626	-22764	-75	-5839	5051	-17199	-72	-14269	14520	-13985	-162	-14676	14279	-12332	-170	-13671	15058	-10229	-153	-129	-128	-68	-64	-59	-110	39	-153	12	30	-75	-22	-59	77	-33	-4
0.940833	-713	-9333	-2943	-14388	-70	-12470	11632	-7228	-6	-11676	5705	-16720	-639	-15028	8016	-23406	-80	-5769	5065	-17190	-76	-14323	14469	-13976	-166	-14653	14221	-12296	-146	-13690	15164	-10274	-150	-130	-126	-69	-64	-58	-105	40	-153	18	33	-70	-24	-57	78	-32	-4
0.941667	-989	-9425	-3008	-14352	-100	-12710	12198	-7686	-24	-11761	5778	-17275	-544	-15114	8416	-23995	-67	-5685	5139	-17183	-88	-14379	14399	-13962	-180	-14627	14134	-12261	-167	-13700	15236	-10347	-153	-129	-120	-69	-63	-59	-108	35	-152	15	33	-78	-23	-56	79	-32	-5
0.942500	-1245	-9497	-3088	-14326	-96	-13009	12719	-8139	-52	-11893	5868	-17838	-205	-15137	8808	-24549	-58	-5599	5197	-17178	-76	-14417	14305	-13942	-169	-14583	14027	-12230	-176	-13701	15276	-10407	-149	-130	-122	-70	-62	-59	-107	38	-153	17	34	-74	-23	-59	82	-30	-3
0.943333	-1474	-9541	-3175	-14308	-80	-13362	13189	-8578	-55	-12053	5963	-18405	151	-15089	9176	-25055	-67	-5503	5273	-17175	-60	-14485	14187	-13912	-160	-14536	13892	-12200	-162	-13700	15277	-10481	-151	-129	-130	-65	-64	-63	-108	36	-150	17	33	-76	-26	-59	79	-32	-3
0.944167	-1702	-9567	-3273	-14296	-84	-13760	13597	-9022	-73	-12298	6064	-18978	573	-14967	9511	-25520	-100	-5407	5352	-17185	-77	-14537	14049	-13883	-160	-14489	13730	-12173	-167	-13696	15237	-10568	-151	-129	-125	-68	-64	-62	-110	38	-153	15	34	-111	-25	-61	78	-27	-4
0.945000	-1894	-9566	-3379	-14293	-94	-14193	13926	-9456	-77	-12542	6160	-19560	967	-14777	9798	-25944	-166	-5304	5449	-17199	-91	-14594	13894	-13856	-164	-14441	13551	-12149	-186	-13691	15160	-10655	-151	-127	-119	-70	-65	-60	-109	36	-153	16	34	-78	-26	-58	78	-34	-5
0.945833	-2065	-9534	-3489	-14291	-109	-14656	14183	-9888	-92	-12867	6256	-20141	1212	-14513	10028	-26324	-189	-5201	5549	-17223	-91	-14648	13713	-13829	-176	-14398	13352	-12135	-185	-13673	15049	-10760	-150	-129	-125	-70	-66	-60	-112	39	-152	15	32	-82	-29	-61	79	-32	-3
0.946667	-2174	-9478	-3604	-14300	-108	-15135	14353	-10325	-133	-13205	6343	-20733	1331	-14191	10182	-26663	-162	-5096	5656	-17259	-109	-14700	13522	-13807	-172	-14362	13135	-12131	-188	-13664	14905	-10864	-155	-130	-124	-69	-65	-59	-107	37	-153	15	29	-80	-22	-58	81	-38	-6
0.947500	-2015	-9396	-3715	-14310	-113	-15622	14431	-10776	-125	-13574	6419	-21330	1575	-13819	10253	-26962	-151	-4988	5772	-17308	-103	-14751	13309	-13798	-172	-14342	12906	-12139	-177	-13648	14728	-10977	-148	-129	-125	-69	-63	-60	-110	39	-153	13	25	-79	-22	-60	80	-29	1
0.948333	-1633	-9282	-3819	-14328	-98	-16113	14412	-11236	-95	-13959	6484	-21936	1738	-13406	10233	-27225	-145	-4875	5883	-17371	-120	-14806	13083	-13795	-161	-14337	12666	-12167	-183	-13642	14525	-11101	-150	-135	-120	-73	-62	-59	-108	38	-150	17	30	-80	-23	-59	80	-32	-5
0.949167	-2142	-9139	-3911	-14352	-108	-16593	14299	-11717	-113	-14360	6522	-22543	1759	-12965	10113	-27456	-129	-4750	6003	-17447	-126	-14857	12843	-13809	-171	-14351	12418	-12207	-185	-13642	14300	-11230	-147	-127	-126	-69	-63	-60	-104	40	-151	17	28	-79	-22	-56	80	-31	-8
0.950000	-2524	-8970	-3994	-14381	-108	-17051	14093	-12216	-153	-14764	6547	-23156	1714	-12511	9885	-27654	-107	-4620	6120	-17534	-109	-14914	12593	-13837	-183	-14383	12169	-12279	-182	-13653	14052	-11373	-155	-130	-122	-70	-62	-60	-105	36	-154	20	33	-75	-21	-58	79	-31	-1
0.950833	-3235	-8767	-4051	-14414	-104	-17487	13794	-12742	-133	-15163	6539	-23739	1899	-12050	9541	-27835	-98	-4475	6241	-17629	-124	-14973	12330	-13880	-171	-14441	11914	-12347	-206	-13683	13790	-11521	-148	-129	-125	-67	-65	-65	-105	40	-152	17	32	-78	-28	-60	79	-30	-3
0.951667	-4225	-8543	-4087	-14455	-95	-17891	13407	-13291	-122	-15557	6505	-24393	1950	-11608	9085	-27966	-101	-4322	6358	-17735	-122	-15038	12066	-13942	-193	-14525	11665	-12445	-231	-13723	13523	-11684	-148	-130	-125	-72	-62	-62	-107	39	-149	18	34	-79	-24	-59	80	-31	1
0.952500	-3633	-8288	-4095	-14503	-90	-18249	12940	-13876	-135	-15933	6436	-25012	1833	-11189	8516	-28080	-95	-4149	6468	-17843	-99	-15101	11786	-14019	-187	-14632	11418	-12564	-199	-13788	13250	-11854	-147	-130	-124	-67	-63	-60	-105	41	-153	17	34	-78	-22	-58	78	-32	0
0.953333	-3218	-8008	-4072	-14557	-78	-18566	12402	-14491	-135	-16278	6338	-25615	1627	-10807	7841	-28157	-70	-3970	6589	-17952	-121	-15169	11528	-14107	-177	-14758	11185	-12698	-190	-13866	12982	-12029	-178	-126	-119	-66	-63	-61	-107	37	-152	19	36	-79	-21	-59	79	-31	-1
0.954167	-3145	-7700	-4013	-14621	-70	-18838	11813	-15147	-149	-16607	6189	-26211	1341	-10477	7047	-28203	-79	-3770	6704	-18063	-117	-15242	11260	-14209	-188	-14914	10959	-12852	-180	-13978	12711	-12215	-151	-127	-119	-64	-61	-61	-107	43	-150	19	36	-75	-44	-59	82	-30	7
0.955000	-2764	-7367	-3919	-14684	-64	-19060	11173	-15825	-191	-16893	6001	-26789	1216	-10200	6148	-28204	-70	-3555	6821	-18154	-115	-15317	10998	-14322	-196	-15084	10750	-13022	-174	-14108	12454	-12396	-151	-125	-122	-63	-62	-58	-104	42	-152	18	35	-73	-21	-57	82	-31	0
0.955833	-2449	-7012	-3790	-14764	-59	-19221	10498	-16547	-211	-17141	5769	-27348	1114	-9981	5140	-28170	-69	-3325	6939	-18240	-114	-15395	10746	-14442	-178	-15277	10553	-13205	-182	-14259	12200	-12590	-148	-128	-122	-65	-60	-57	-105	42	-146	21	46	-75	-19	-55	78	-28	1
0.956667	-2141	-6633	-3622	-14851	-57	-19332	9810	-17298	-193	-17350	5484	-27882	851	-9830	4050	-28090	-69	-3083	7060	-18304	-115	-15478	10501	-14567	-186	-15485	10388	-13401	-179	-14434	11957	-12776	-147	-127	-119	-66	-63	-62	-107	41	-149	17	30	-78	-19	-59	78	-32	-1
0.957500	-1846	-6246	-3429	-14946	-60	-19395	9111	-18079	-193	-17507	5150	-28372	605	-9750	2883	-27966	-50	-2835	7183	-18348	-114	-15561	10271	-14692	-193	-15699	10220	-13605	-169	-14628	11735	-12953	-146	-128	-121	-68	-65	-58	-104	40	-146	24	36	-74	-23	-59	84	-34	0
0.958333	-1555	-5834	-3198	-15059	-65	-19398	8423	-18885	-180	-17615	4765	-28841	590	-9736	1658	-27793	-43	-2574	7314	-18365	-127	-15642	10054	-14819	-195	-15923	10080	-13819	-159	-14836	11522	-13125	-150	-126	-112	-65	-63	-80	-107	39	-153	16	30	-77	-24	-58	80	-32	-1
0.959167	-1282	-5407	-2937	-15158	-80	-19353	7753	-19712	-173	-17685	4332	-29255	414	-9791	388	-27571	-47	-2306	7450	-18355	-147	-15722	9855	-14946	-196	-16144	9974	-14027	-172	-15052	11327	-13284	-150	-130	-121	-68	-61	-62	-107	40	-148	17	38	-74	-44	-57	76	-33	0
0.960000	-1012	-4970	-2651	-15276	-78	-19261	7111	-20559	-188	-17705	3844	-29629	174	-9911	-913	-27306	-45	-2031	7596	-18309	-131	-15801	9680	-15067	-211	-16338	9887	-14233	-181	-15281	11139	-13439	-151	-129	-119	-64	-63	-59	-105	39	-151	18	36	-75	-23	-58	79	-35	-3
0.960833	-757	-4525	-2346	-15403	-84	-19128	6496	-21424	-179	-17678	3300	-29962	13	-10090	-2217	-27008	-43	-1758	7739	-18234	-99	-15876	9518	-15187	-212	-16559	9822	-14441	-155	-15507	10974	-13547	-149	-127	-120	-66	-64	-57	-108	56	-152	18	34	-79	-25	-58	82	-31	0
0.961667	-531	-4076	-2025	-15535	-93	-18953	5925	-22295	-178	-17612	2700	-30245	-60	-10327	-3501	-26660	-26	-1479	7887	-18133	-93	-15938	9379	-15296	-188	-16754	9782	-14641	-151	-15728	10839	-13634	-149	-128	-122	-67	-64	-58	-104	41	-149	19	33	-73	-23	-57	81	-32	-4
0.962500	-306	-3623	-1702	-15680	-100	-18751	5379	-23179	-177	-17500	2047	-30487	-154	-10610	-4743	-26281	-23	-1206	8051	-17976	-90	-15999	9256	-15401	-191	-16914	9761	-14835	-137	-15940	10673	-13726	-146	-128	-120	-62	-60	-56	-103	42	-153	21	34	-69	-21	-56	82	-29	0
0.963333	-138	-3175	-1371	-15828	-101	-18513	4846	-24057	-207	-17352	1346	-30681	-284	-10941	-5929	-25882	-30	-936	8182	-17841	-84	-16051	9153	-15500	-198	-17050	9765	-15017	-136	-16135	10539	-13782	-149	-130	-111	-65	-60	-57	-108	42	-150	19	33	-74	-21	-58	80	-32	-1
0.964167	22	-2726	-1044	-15988	-110	-18264	4384	-24938	-207	-17172	591	-30836	-370	-11308	-7037	-25450	-30	-666	8322	-17663	-103	-16095	9064	-15596	-214	-17162	9785	-15187	-147	-16314	10411	-13808	-149	-129	-121	-64	-64	-59	-104	41	-152	18	33	-77	-23	-59	82	-31	-3
0.965000	173	-2287	-732	-16154	-97	-17994	3921	-25793	-161	-16960	-203	-30945	-515	-11703	-8056	-25012	-33	-407	8453	-17476	-116	-16134	8991	-15688	-194	-17237	9825	-15346	-133	-16467	10290	-13835	-152	-130	-128	-73	-65	-62	-105	37	-152	13	27	-79	-24	-60	79	-33	-3
0.965833	287	-1853	-432	-16327	-76	-17717	3468	-26636	-153	-16721	-1042	-31006	-552	-12114	-8965	-24542	-27	-152	8578	-17269	-124	-16159	8934	-15773	-178	-17276	9882	-15488	-120	-16592	10186	-13786	-150	-130	-122	-69	-63	-66	-104	34	-149	15	32	-100	-24	-60	80	-34	0
0.966667	415	-1426	-150	-16494	-67	-17430	3023	-27434	-164	-16452	-1909	-31017	-452	-12535	-9755	-24049	-25	94	8682	-17060	-113	-16177	8887	-15862	-199	-17275	9951	-15612	-141	-16683	10087	-13735	-152	-129	-126	-68	-69	-62	-112	35	-152	16	33	-79	-23	-61	76	-31	0
0.967500	522	-1011	105	-16663	-83	-17143	2564	-28200	-142	-16166	-2809	-30980	-482	-12954	-10419	-23521	-28	333	8773	-16842	-99	-16180	8855	-15943	-206	-17242	10030	-15718	-142	-16741	10000	-13653	-148	-129	-122	-67	-65	-58	-109	34	-153	19	36	-69	-24	-60	79	-31	0
0.968333	620	-604	334	-16832	-115	-16861	2086	-28911	-153	-15868	-3727	-30887	-553	-13346	-10948	-22958	-31	557	8841	-16635	-90	-16178	8833	-16027	-193	-17171	10119	-15801	-125	-16758	9923	-13549	-146	-131	-131	-64	-58	-56	-108	37	-148	20	35	-75	-18	-53	84	-30	1
0.969167	696	-206	530	-16996	-80	-16579	1584	-29566	-170	-15561	-4658	-30737	-482	-13724	-11360	-22348	-34	767	8880	-16440	-52	-16164	8818	-16116	-201	-17072	10205	-15867	-131	-16745	9850	-13424	-149	-126	-120	-62	-59	-56	-105	40	-148	22	34	-79	-17	-55	81	-30	8
0.970000	759	181	693	-17154	-80	-16315	1038	-30158	-171	-15251	-5593	-30528	-468	-14061	-11661	-21672	-33	960	8899	-16257	-60	-16145	8809	-16206	-215	-16941	10301	-15925	-205	-16694	9792	-13284	-147	-122	-119	-62	-60	-55	-105	41	-151	19	38	-72	-18	-57	82	-28	2
0.970833	788	556	816	-17305	-84	-16058	447	-30672	-168	-14961	-6536	-30266	-580	-14365	-11863	-20951	-30	1130	8885	-16098	-65	-16119	8813	-16303	-215	-16787	10376	-15930	-288	-16611	9744	-13111	-148	-126	-117	-65	-59	-39	-103	42	-154	20	36	-76	-19	-55	82	-28	0
0.971667	838	921	903	-17446	-66	-15818	-199	-31120	-153	-14652	-7476	-29913	-466	-14618	-11985	-20120	-43	1282	8844	-15962	-55	-16091	8822	-16408	-196	-16616	10470	-15932	-281	-16496	9705	-12927	-147	-125	-118	-67	-61	-56	-104	40	-149	19	34	-75	-23	-55	82	-28	0
0.972500	950	1278	950	-17572	-73	-15592	-907	-31485	-126	-14366	-8399	-29490	-440	-14819	-12058	-19238	-60	1405	8773	-15847	-58	-16056	8833	-16521	-220	-16429	10530	-15906	-234	-16351	9679	-12732	-149	-125	-121	-67	-63	-53	-107	40	-150	19	39	-75	-23	-56	79	-26	1
0.973333	1869	1620	941	-17684	-69	-15380	-1680	-31747	-137	-14106	-9308	-28992	-503	-14966	-12106	-18223	-42	1509	8683	-15764	-45	-16019	8857	-16637	-224	-16239	10593	-15864	-238	-16183	9679	-12523	-153	-126	-122	-67	-65	-58	-107	38	-154	13	32	-77	-25	-56	80	-31	-6
0.974167	3271	1958	929	-17780	-84	-15186	-2523	-31965	-169	-13871	-10187	-28410	-435	-15061	-12169	-17138	-41	1590	8569	-15705	-41	-15979	8893	-16760	-215	-16044	10657	-15792	-230	-15991	9681	-12299	-148	-127	-122	-67	-65	-59	-104	39	-149	-3	37	-76	-22	-56	84	-29	-4
0.975000	3062	2285	869	-17854	-73	-15001	-3426	-32069	-125	-13669	-11034	-27741	-382	-15108	-12272	-15944	-45	1635	8442	-15674	-68	-15937	8939	-16894	-223	-15855	10711	-15706	-208	-15780	9706	-12068	-153	-124	-121	-65	-62	-58	-107	40	-152	18	35	-74	-22	-59	82	-29	-1
0.975833	3885	2598	770	-17905	-60	-14835	-4402	-32092	-117	-13498	-11855	-26983	-369	-15110	-12456	-14676	-33	1656	8301	-15671	-78	-15896	8993	-17031	-223	-15670	10764	-15596	-202	-15553	9752	-11829	-147	-124	-118	-65	-64	-53	-119	41	-151	18	35	-73	-24	-55	85	-27	0
0.976667	5907	2894	638	-17938	-67	-14682	-5436	-32029	-107	-13371	-12649	-26143	-474	-15075	-12743	-13326	-41	1649	8153	-15701	-77	-15850	9064	-17175	-210	-15497	10815	-15460	-204	-15321	9822	-11588	-148	-121	-121	-64	-61	-57	-102	43	-148	21	32	-74	-23	-52	84	-29	1
0.977500	5128	3172	474	-17957	-62	-14534	-6543	-31884	-108	-13286	-13415	-25229	-569	-15009	-13159	-11927	-56	1606	7997	-15757	-62	-15812	9145	-17330	-215	-15348	10863	-15324	-189	-15085	9911	-11343	-150	-124	-116	-64	-61	-58	-105	34	-152	19	36	-73	-25	-53	84	-31	-1
0.978333	3999	3421	279	-17952	-51	-14398	-7705	-31660	-100	-13243	-14149	-24256	-541	-14928	-13726	-10506	-70	1551	7852	-15843	-26	-15774	9244	-17487	-196	-15217	10913	-15170	-176	-14881	10014	-11093	-150	-127	-121	-65	-63	-59	-108	40	-152	18	34	-75	-22	-53	77	-29	-5
0.979167	3535	3650	64	-17935	-45	-14266	-8915	-31357	-101	-13237	-14862	-23229	-474	-14831	-14454	-9076	-43	1468	7707	-15947	-62	-15736	9365	-17646	-202	-15103	10971	-15001	-176	-14612	10155	-10833	-148	-126	-119	-65	-65	-57	-105	41	-151	16	35	-74	-29	-53	84	-30	-3
0.980000	2706	3846	-166	-17896	-35	-14136	-10161	-30970	-103	-13260	-15553	-22155	-345	-14728	-15350	-7673	-46	1363	7577	-16078	-101	-15697	9494	-17807	-212	-15006	11043	-14825	-171	-14379	10315	-10571	-147	-127	-119	-67	-63	-58	-103	40	-152	18	35	-77	-22	-55	82	-31	-3
0.980833	2116	4008	-413	-17853	-43	-14003	-11434	-30515	-85	-13323	-16241	-21055	-310	-14620	-16409	-6337	-58	1245	7463	-16228	-53	-15662	9644	-17971	-212	-14933	11113	-14645	-163	-14155	10500	-10296	-149	-128	-122	-67	-67	-60	-104	39	-151	8	30	-77	-25	-56	80	-29	-3
0.981667	1519	4109	-672	-17797	-56	-13862	-12723	-29992	-78	-13395	-16923	-19938	-358	-14521	-17621	-5106	-57	1109	7362	-16398	-67	-15629	9809	-18133	-214	-14867	11206	-14456	-162	-13942	10704	-10024	-150	-130	-125	-68	-68	-60	-108	35	-154	16	34	-80	-24	-58	81	-34	-4
0.982500	969	4206	-924	-17735	-57	-13711	-14028	-29396	-84	-13481	-17612	-18832	-361	-14426	-18959	-4003	-57	974	7255	-16581	-97	-15587	9997	-18295	-206	-14818	11314	-14263	-170	-13741	10939	-9735	-148	-125	-121	-66	-62	-57	-107	40	-151	17	25	-76	-24	-59	81	-31	0
0.983333	478	4237	-1177	-17674	-65	-13542	-15302	-28737	-90	-13561	-18304	-17748	-409	-14331	-20399	-3069	-65	833	7223	-16775	-82	-15552	10201	-18453	-204	-14776	11434	-14067	-169	-13548	11191	-9436	-150	-127	-125	-65	-63	-62	-110	38	-152	18	34	-77	-23	-59	80	-33	-1
0.984167	13	4222	-1422	-17601	-55	-13353	-16605	-28027	-116	-13636	-19021	-16705	-308	-14249	-21912	-2320	-101	689	7181	-16980	-101	-15508	10420	-18608	-196	-14740	11572	-13875	-162	-13369	11461	-9120	-153	-128	-121	-66	-64	-60	-105	38	-154	17	28	-74	-21	-60	81	-35	-3
0.985000	-412	4151	-1654	-17540	-56	-13143	-17853	-27266	-112	-13692	-19749	-15726	77	-14164	-23465	-1772	-63	550	7154	-17194	-84	-15464	10649	-18763	-199	-14702	11720	-13685	-150	-13201	11762	-8788	-150	-131	-124	-67	-66	-59	-108	37	-151	16	30	-76	-24	-57	81	-30	-3
0.985833	-818	4029	-1865	-17481	-67	-12916	-19053	-26469	-105	-13710	-20503	-14816	571	-14085	-25016	-1445	-59	424	7142	-17407	-51	-15418	10887	-18911	-211	-14658	11877	-13496	-143	-13043	12074	-8437	-151	-130	-122	-62	-65	-59	-81	37	-151	19	32	-76	-25	-58	78	-32	-3
0.986667	-1202	3853	-2049	-17433	-64	-12660	-20193	-25640	-115	-13692	-21285	-13999	611	-14001	-26504	-1333	-79	312	7140	-17623	-80	-15368	11128	-19055	-201	-14614	12042	-13313	-146	-12895	12409	-8062	-153	-129	-121	-68	-63	-60	-107	37	-154	15	33	-77	-24	-59	86	-33	-3
0.987500	-1609	3625	-2206	-17396	-52	-12382	-21267	-24787	-87	-13616	-22092	-13287	328	-13914	-27906	-1430	-67	212	7147	-17821	-98	-15310	11373	-19202	-199	-14561	12207	-13136	-150	-12761	12757	-7668	-151	-131	-125	-66	-63	-59	-108	39	-154	11	35	-74	-22	-56	85	-30	-6
0.988333	-2034	3352	-2325	-17370	-43	-12078	-22256	-23931	-98	-13503	-22911	-12688	258	-13815	-29162	-1712	-50	135	7161	-18013	-82	-15248	11611	-19342	-201	-14493	12372	-12967	-150	-12632	13119	-7243	-149	-122	-117	-62	-61	-56	-101	40	-147	20	37	-72	-19	-52	85	-27	0
0.989167	-2399	3030	-2415	-17360	-38	-11755	-23154	-23090	-121	-13326	-23741	-12213	158	-13714	-30254	-2169	-68	76	7173	-18189	-97	-15180	11826	-19486	-202	-14418	12520	-12807	-153	-12522	13484	-6817	-150	-125	-120	-64	-61	-60	-105	38	-150	10	38	-68	-19	-57	85	-26	-3
0.990000	-3015	2662	-2469	-17367	-41	-11424	-23948	-22269	-115	-13097	-24577	-11869	-84	-13603	-31179	-2770	-63	34	7182	-18361	-109	-15115	12027	-19632	-200	-14355	12650	-12648	-156	-12419	13859	-6360	-151	-126	-119	-66	-62	-60	-105	38	-152	16	35	-80	-25	-59	84	-32	2
0.990833	-4904	2256	-2477	-17392	-56	-11083	-24658	-21492	-137	-12814	-25406	-11652	-112	-13480	-31890	-3477	-68	19	7185	-18508	-93	-15038	12202	-19776	-201	-14248	12761	-12526	-158	-12324	14239	-5884	-147	-120	-124	-68	-62	-58	-102	42	-153	19	36	-72	-18	-55	86	-28	0
0.991667	-5879	1815	-2454	-17424	-55	-10736	-25201	-20760	-167	-12483	-26219	-11559	-174	-13343	-32333	-4251	-81	22	7189	-18619	-84	-14958	12337	-19925	-202	-14151	12839	-12394	-153	-12241	14616	-5399	-149	-125	-121	-67	-62	-56	-103	37	-152	19	36	-73	-22	-57	84	-30	0
0.992500	-5446	1365	-2389	-17471	-58	-10390	-25656	-20092	-148	-12110	-26996	-11590	-296	-13192	-32516	-5065	-73	57	7180	-18710	-99	-14875	12435	-20080	-191	-14053	12883	-12284	-141	-12170	14987	-4904	-150	-126	-122	-66	-62	-60	-107	37	-130	16	37	-75	-22	-58	86	-28	-1
0.993333	-5971	891	-2298	-17533	-68	-10050	-25988	-19503	-109	-11710	-27724	-11731	-397	-13037	-32603	-5877	-63	96	7156	-18769	-113	-14789	12488	-20235	-196	-13965	12884	-12179	-152	-12108	15346	-4405	-146	-125	-118	-64	-64	-58	-103	38	-147	18	37	-75	-24	-57	85	-28	-3
0.994167	-5450	407	-2176	-17611	-50	-9728	-26202	-19010	-118	-11295	-28390	-11981	-618	-12866	-32562	-6665	-67	160	7122	-18803	-104	-14701	12487	-20399	-190	-13869	12833	-12088	-167	-12050	15686	-3901	-149	-124	-120	-64	-62	-58	-105	36	-148	19	36	-75	-22	-55	86	-26	0
0.995000	-4650	-78	-2028	-17683	-55	-9425	-26295	-18610	-126	-10876	-28978	-12315	-731	-12683	-32334	-7406	-65	241	7079	-18804	-105	-14610	12433	-20561	-185	-13789	12728	-12005	-149	-12005	16006	-3406	-149	-126	-121	-64	-60	-57	-101	42	-152	17	38	-72	-21	-55	87	-27	-4
0.995833	-4236	-559	-1866	-17795	-65	-9151	-26284	-18327	-260	-10469	-29480	-12728	-543	-12492	-31908	-8078	-74	333	7022	-18774	-112	-14523	12313	-20731	-189	-13726	12565	-11932	-128	-11974	16294	-2917	-147	-122	-154	-64	-60	-56	-99	39	-149	20	36	-72	-22	-52	86	-25	3
0.996667	-3633	-1028	-1687	-17901	-77	-8911	-26162	-18152	-473	-10072	-29890	-13203	-429	-12294	-31344	-8665	-83	440	6953	-18721	-101	-14439	12132	-20904	-181	-13675	12341	-11869	-138	-11944	16544	-2452	-146	-122	-119	-66	-61	-55	-99	43	-146	22	40	-74	-26	-52	86	-26	4
0.997500	-3225	-1475	-1502	-18020	-86	-8707	-25947	-18094	-434	-9721	-30222	-13720	-480	-12085	-30695	-9168	-60	553	6875	-18641	-120	-14361	11882	-21084	-185	-13651	12051	-11817	-141	-11925	16748	-2014	-149	-125	-122	-69	-63	-56	-103	44	-152	15	32	-75	-21	-53	85	-28	0
0.998333	-2783	-1902	-1332	-18155	-91	-8547	-25652	-18150	-339	-9417	-30399	-14259	-595	-11871	-29979	-9588	-63	669	6781	-18541	-139	-14292	11568	-21262	-200	-13650	11714	-11768	-137	-11913	16905	-1608	-152	-131	-127	-72	-66	-60	-109	39	-154	15	33	-77	-27	-58	81	-31	-6
0.999167	-2275	-2299	-1143	-18295	-92	-8433	-25268	-18308	-341	-9169	-30480	-14801	-697	-11650	-29231	-9922	-82	804	6689	-18412	-114	-14228	11195	-21437	-187	-13665	11290	-11721	-132	-11903	16986	-1228	-149	-126	-121	-66	-65	-58	-108	38	-155	19	35	-74	-27	-55	79	-29	2
1.000000	-1819	-2657	-972	-18441	-90	-8354	-24819	-18556	-282	-8974	-30439	-15324	-590	-11410	-28471	-10189	-85	923	6591	-18271	-105	-14175	10770	-21604	-159	-13699	10821	-11678	-128	-11894	17015	-894	-151	-127	-121	-65	-65	-60	-107	37	-150	19	37	-76	-22	-55	82	-31	-3
1.000833	-1433	-2987	-813	-18600	-72	-8327	-24321	-18872	-250	-8854	-30284	-15823	-489	-11171	-27737	-10401	-84	1048	6495	-18113	-122	-14131	10292	-21761	-151	-13757	10289	-11633	-136	-11881	16960	-604	-150	-127	-117	-58	-62	-60	-103	40	-150	19	38	-74	-23	-56	79	-31	-1
1.001667	-1050	-3276	-676	-18772	-64	-8349	-23779	-19271	-193	-8792	-30008	-16278	-548	-10917	-27047	-10575	-73	1173	6403	-17946	-115	-14100	9768	-21934	-168	-13811	9707	-11585	-141	-11864	16844	-362	-149	-130	-120	-65	-64	-61	-105	39	-152	19	37	-75	-22	-55	82	-28	0
1.002500	-706	-3526	-558	-18957	-70	-8414	-23198	-19699	-133	-8798	-29616	-16670	-629	-10668	-26430	-10731	-69	1286	6321	-17772	-112	-14083	9206	-22039	-163	-13898	9076	-11540	-133	-11842	16633	-177	-148	-127	-117	-66	-62	-60	-102	40	-143	19	34	-77	-21	-53	84	-27	-4
1.003333	-389	-3739	-465	-19153	-69	-8521	-22597	-20148	-98	-8862	-29117	-16994	-613	-10400	-25892	-10868	-61	1399	6245	-17595	-126	-14081	8615	-22153	-160	-13981	8406	-11490	-138	-11808	16344	-39	-148	-126	-117	-62	-62	-57	-101	41	-150	16	36	-73	-19	-53	86	-26	-14
1.004167	-104	-3921	-402	-19375	-76	-8671	-21986	-20592	-96	-8980	-28518	-17240	-575	-10119	-25443	-11018	-75	1491	6185	-17417	-148	-14090	8007	-22245	-177	-14059	7707	-11442	-154	-11767	15958	39	-152	-130	-121	-65	-66	-57	-102	38	-153	21	37	-76	-18	-56	84	-30	0
1.005000	108	-4059	-358	-19604	-86	-8857	-21373	-21021	-97	-9146	-27828	-17402	-595	-9882	-25083	-11191	-94	1586	6141	-17239	-129	-14116	7391	-22316	-166	-14124	6984	-11394	-144	-11712	15485	64	-150	-127	-119	-65	-61	-59	-104	40	-153	19	37	-77	-22	-59	84	-29	0
1.005833	256	-4176	-342	-19856	-84	-9070	-20761	-21395	-82	-9328	-27057	-17478	-561	-9629	-24804	-11390	-87	1658	6119	-17070	-128	-14150	6776	-22361	-154	-14173	6255	-11338	-155	-11643	14932	37	-148	-132	-122	-68	-61	-58	-128	36	-152	18	36	-77	-21	-59	81	-31	0
1.006667	367	-4255	-351	-20123	-80	-9307	-20156	-21718	-52	-9557	-26219	-17473	-366	-9393	-24600	-11621	-68	1716	6116	-16910	-128	-14198	6173	-22380	-153	-14200	5516	-11290	-150	-11562	14299	-47	-152	-133	-127	-68	-63	-61	-108	35	-153	11	29	-80	-30	-52	79	-34	-1
1.007500	551	-4309	-387	-20403	-81	-9554	-19562	-21965	-33	-9789	-25330	-17377	-245	-9174	-24460	-11885	-58	1761	6150	-16752	-120	-14234	5593	-22368	-148	-14192	4804	-11233	-136	-11461	13597	-172	-151	-130	-99	-65	-42	-60	-104	37	-152	16	36	-76	-21	-56	82	-33	0
1.008333	721	-4333	-414	-20694	-70	-9798	-18976	-22115	-22	-10012	-24405	-17210	-317	-8978	-24351	-12176	-64	1791	6207	-16600	-135	-14268	5048	-22332	-143	-14142	4118	-11187	-158	-11347	12830	-339	-147	-128	-118	-64	-63	-53	-104	40	-148	18	35	-75	-19	-56	81	-29	-1
1.009167	814	-4334	-508	-21002	-61	-10039	-18415	-22180	-10	-10227	-23473	-16978	-351	-8840	-24268	-12500	-80	1793	6289	-16469	-133	-14301	4538	-22273	-147	-14075	3469	-11137	-161	-11225	12007	-563	-148	-128	-120	-63	-62	-60	-107	38	-152	10	39	-74	-22	-55	86	-27	-4
1.010000	894	-4315	-601	-21323	-58	-10264	-17871	-22147	4	-10426	-22553	-16699	-229	-8702	-24201	-12846	-79	1773	6381	-16345	-124	-14319	4078	-22187	-154	-13964	2868	-11098	-144	-11099	11134	-816	-154	-128	-121	-66	-60	-56	-105	39	-150	18	35	-72	-16	-55	86	-34	-4
1.010833	1026	-4277	-707	-21647	-64	-10467	-17352	-22022	0	-10598	-21649	-16374	-109	-8629	-24116	-13198	-69	1733	6504	-16236	-136	-14322	3666	-22084	-164	-13808	2330	-11071	-149	-10964	10186	-1106	-151	-124	-120	-63	-83	-56	-103	38	-149	16	35	-72	-21	-53	81	-28	0
1.011667	1189	-4219	-824	-21981	-78	-10631	-16846	-21810	4	-10732	-20766	-16026	-176	-8606	-24012	-13554	-78	1672	6641	-16143	-129	-14302	3308	-21960	-170	-13615	1862	-11054	-155	-10833	9305	-1414	-149	-127	-124	-64	-60	-56	-109	37	-150	19	36	-74	-19	-55	81	-34	-3
1.012500	1299	-4144	-955	-22316	-73	-10758	-16359	-21509	19	-10838	-19939	-15666	-197	-8637	-23862	-13907	-80	1587	6793	-16063	-132	-14259	3008	-21823	-153	-13386	1471	-11051	-148	-10702	8386	-1746	-151	-129	-121	-78	-66	-58	-105	37	-161	13	30	-76	-24	-59	84	-30	-4
1.013333	1399	-4054	-1093	-22652	-85	-10839	-15889	-21145	4	-10902	-19161	-15312	-258	-8719	-23665	-14240	-72	1475	6954	-16004	-131	-14183	2766	-21674	-143	-13125	1186	-11066	-146	-10585	7475	-2093	-149	-127	-121	-70	-63	-58	-105	39	-150	21	33	-77	-21	-57	86	-33	-4
1.014167	1481	-3939	-1237	-22975	-102	-10876	-15437	-20727	-11	-10939	-18456	-14979	-361	-8842	-23418	-14555	-56	1343	7126	-15949	-110	-14081	2579	-21512	-145	-12841	960	-11092	-141	-10481	6595	-2455	-148	-125	-120	-65	-45	-59	-108	38	-151	19	33	-78	-24	-62	80	-30	0
1.015000	1544	-3814	-1390	-23290	-88	-10860	-14998	-20269	-21	-10948	-17819	-14682	-308	-9034	-23103	-14850	-63	1184	7294	-15920	-98	-13946	2451	-21372	-142	-12544	843	-11138	-93	-10390	5752	-2828	-151	-127	-126	-68	-67	-58	-109	38	-152	17	30	-76	-23	-57	81	-31	16
1.015833	1627	-3668	-1537	-23585	-92	-10793	-14579	-19787	-9	-10923	-17258	-14428	-373	-9257	-22735	-15113	-72	1007	7460	-15896	-125	-13778	2381	-21181	-137	-12230	817	-11195	-16	-10319	4973	-3204	-149	-125	-116	-46	-62	-55	-105	41	-153	20	33	-74	-22	-58	79	-31	-3
1.016667	1710	-3504	-1684	-23857	-93	-10677	-14173	-19295	19	-10887	-16764	-14227	-404	-9507	-22313	-15358	-72	809	7615	-15887	-127	-13586	2353	-21010	-139	-11915	888	-11270	-33	-10276	4267	-3558	-146	-126	-119	-64	-63	-59	-104	39	-154	21	36	-75	-16	-55	85	-26	1
1.017500	1787	-3322	-1831	-24100	-90	-10524	-13786	-18805	17	-10841	-16342	-14101	-293	-9782	-21846	-15567	-78	588	7755	-15899	-100	-13360	2375	-20840	-160	-11612	1045	-11365	-65	-10255	3644	-3922	-152	-126	-121	-72	-62	-62	-107	37	-151	18	30	-76	-23	-58	81	-31	-4
1.018333	1801	-3126	-1973	-24317	-92	-10334	-13398	-18335	-7	-10790	-15993	-14046	-210	-10070	-21345	-15759	-67	349	7874	-15924	-108	-13117	2434	-20678	-151	-11321	1279	-11471	-63	-10261	3124	-4271	-163	-130	-120	-67	-64	-60	-104	36	-152	15	32	-77	-25	-59	79	-30	-5
1.019167	1833	-2917	-2112	-24501	-79	-10116	-13033	-17891	-7	-10740	-15699	-14060	-234	-10359	-20821	-15929	-55	101	7974	-15963	-97	-12854	2533	-20518	-124	-11045	1596	-11592	-82	-10291	2706	-4610	-152	-129	-122	-66	-64	-57	-104	37	-154	19	35	-79	-21	-58	79	-33	-1
1.020000	1909	-2666	-2235	-24643	-80	-9877	-12682	-17487	-25	-10693	-15454	-14148	-310	-10626	-20276	-16091	-57	-166	8052	-16010	-80	-12585	2662	-20335	-139	-10792	1975	-11726	-104	-10343	2397	-4934	-146	-128	-118	-63	-58	-60	-107	40	-148	21	36	-77	-3	-56	81	-31	1
1.020833	1981	-2453	-2357	-24745	-81	-9632	-12344	-17100	-30	-10659	-15247	-14314	-211	-10879	-19734	-16245	-60	-444	8093	-16078	-94	-12295	2814	-20219	-156	-10567	2414	-11868	-127	-10408	2208	-5242	-150	-127	-121	-65	-65	-66	-104	40	-151	18	35	-75	-24	-57	79	-30	-1
1.021667	2006	-2205	-2466	-24807	-67	-9380	-12020	-16805	-35	-10643	-15069	-14551	-198	-11092	-19196	-16390	-46	-727	8108	-16156	-82	-12012	2999	-20085	-150	-10368	2900	-12029	-145	-10511	2142	-5535	-149	-125	-118	-65	-64	-56	-104	41	-151	20	35	-76	-26	-58	89	-28	-3
1.022500	2176	-1958	-2567	-24826	-66	-9132	-11709	-16527	-25	-10623	-14904	-14853	-384	-11256	-18674	-16534	-56	-1013	8089	-16243	-69	-11729	3184	-19954	-135	-10192	3420	-12189	-144	-10611	2195	-5814	-148	-127	-127	-63	-68	-60	-94	34	-150	19	36	-76	-21	-58	80	-30	-1
1.023333	3511	-1709	-2633	-24797	-60	-8894	-11407	-16294	-13	-10659	-14751	-15209	-335	-11369	-18179	-16687	-70	-1305	8033	-16351	-83	-11459	3396	-19840	-142	-10048	3967	-12356	-170	-10722	2361	-6077	-149	-129	-120	-66	-63	-63	-109	37	-151	15	33	-76	-24	-61	77	-31	-6
1.024167	4511	-1463	-2744	-24733	-62	-8685	-11117	-16108	-10	-10649	-14589	-15610	-300	-11397	-17702	-16842	-69	-1593	7949	-16470	-85	-11184	3615	-19731	-154	-9920	4531	-12545	-180	-10827	2650	-6317	-149	-129	-119	-66	-66	-43	-105	37	-152	18	35	-76	-26	-58	78	-31	0
1.025000	3873	-1223	-2814	-24621	-62	-8493	-10826	-15949	-22	-10729	-14413	-16043	-300	-11409	-17253	-16999	-70	-1873	7835	-16595	-79	-10928	3851	-19635	-164	-9812	5094	-12732	-177	-10927	3040	-6546	-154	-128	-122	-67	-66	-61	-105	39	-153	17	30	-76	-24	-66	79	-32	-4
1.025833	3451	-1003	-2878	-24476	-45	-8332	-10550	-15824	-44	-10783	-14219	-16503	-249	-11328	-16835	-17162	-66	-2148	7689	-16738	-88	-10690	4093	-19554	-167	-9720	5660	-12921	-202	-11015	3527	-6760	-152	-127	-122	-67	-46	-62	-108	36	-151	15	34	-79	-26	-58	80	-31	-3
1.026667	3091	-800	-2940	-24291	-41	-8202	-10271	-15718	-12	-10820	-13993	-16970	-135	-11186	-16441	-17328	-61	-2404	7516	-16882	-60	-10467	4340	-19481	-160	-9634	6220	-13114	-221	-11085	4105	-6962	-153	-128	-124	-68	-64	-60	-107	36	-153	15	33	-91	-22	-60	79	-34	-3
1.027500	2606	-613	-2992	-24076	-43	-8104	-10012	-15632	-5	-10865	-13734	-17438	-67	-10985	-16065	-17487	-59	-2651	7324	-17031	-43	-10257	4597	-19420	-156	-9556	6767	-13308	-220	-11131	4755	-7144	-151	-147	-120	-65	-64	-61	-105	42	-152	17	35	-77	-19	-58	84	-28	-3
1.028333	2299	-444	-3041	-23834	-39	-8039	-9695	-15552	-29	-10883	-13431	-17888	-176	-10726	-15700	-17644	-67	-2880	7114	-17187	-67	-10057	4862	-19363	-164	-9470	7296	-13496	-222	-11173	5468	-7312	-149	-124	-118	-65	-64	-55	-99	41	-148	21	36	-73	-22	-53	87	-29	1
1.029167	1958	-306	-3100	-23571	-33	-8005	-9395	-15483	-16	-10891	-13099	-18324	-194	-10428	-15346	-17800	-73	-3087	6884	-17342	-60	-9874	5127	-19328	-177	-9393	7802	-13689	-225	-11136	6225	-7480	-148	-125	-118	-61	-61	-52	-102	42	-177	21	36	-73	-22	-56	81	-28	1
1.030000	1673	-194	-3161	-23292	-32	-8005	-9087	-15419	3	-10876	-12725	-18719	-56	-10088	-14990	-17951	-72	-3279	6642	-17500	-68	-9703	5391	-19294	-188	-9313	8283	-13875	-224	-11088	7026	-7636	-145	-127	-118	-60	-64	-58	-104	40	-148	20	37	-73	-25	-56	64	-30	0
1.030833	1398	-107	-3239	-23002	-38	-8032	-8758	-15355	10	-10833	-12322	-19079	-79	-9728	-14621	-18094	-63	-3444	6394	-17648	-67	-9533	5660	-19274	-185	-9224	8741	-14059	-223	-11005	7841	-7780	-169	-125	-117	-66	-60	-56	-104	42	-151	20	35	-73	-19	-56	84	-30	-1
1.031667	1113	-49	-3313	-22711	-34	-8085	-8416	-15292	-13	-10755	-11885	-19389	-80	-9352	-14241	-18223	-59	-3594	6144	-17792	-66	-9371	5921	-19270	-177	-9139	9175	-14235	-216	-10894	8663	-7920	-152	-132	-119	-66	-65	-59	-103	36	-156	13	32	-76	-22	-57	81	-28	-6
1.032500	764	-18	-3409	-22418	-44	-8155	-8048	-15226	-25	-10650	-11419	-19649	24	-8974	-13837	-18344	-66	-3716	5897	-17928	-47	-9212	6194	-19262	-185	-9046	9589	-14398	-239	-10745	9478	-8052	-153	-126	-119	-66	-74	-55	-104	40	-151	18	33	-75	-22	-56	84	-30	-6
1.033333	306	-7	-3519	-22121	-48	-8241	-7657	-15158	-13	-10502	-10932	-19850	-16	-8602	-13409	-18447	-60	-3812	5660	-18048	-48	-9053	6455	-19269	-198	-8958	9959	-14555	-243	-10571	10272	-8175	-149	-127	-121	-66	-64	-60	-103	40	-151	13	35	-76	-23	-57	82	-30	-3
1.034167	-78	-21	-3647	-21836	-40	-8343	-7243	-15088	-31	-10324	-10427	-19993	-164	-8254	-12951	-18541	-63	-3889	5429	-18155	-63	-8893	6724	-19279	-199	-8869	10346	-14700	-204	-10369	11044	-8293	-159	-126	-121	-68	-59	-96	-103	42	-148	18	37	-76	-22	-55	82	-27	2
1.035000	-389	-31	-3794	-21568	-45	-8453	-6805	-15022	-42	-10119	-9924	-20082	-125	-7935	-12477	-18625	-58	-3943	5217	-18253	-56	-8730	6979	-19301	-198	-8794	10688	-14829	-173	-10144	11780	-8406	-147	-127	-119	-64	-60	-57	-101	40	-150	17	36	-76	-6	-56	85	-47	-3
1.035833	-774	-100	-3960	-21305	-55	-8574	-6348	-14957	-32	-9892	-9412	-20109	-121	-7659	-11972	-18699	-53	-3980	5020	-18329	-57	-8564	7241	-19317	-200	-8729	11019	-14946	-186	-9908	12477	-8520	-151	-125	-107	-65	-65	-56	-100	42	-151	21	36	-76	-22	-52	86	-26	0
1.036667	-1016	-162	-4140	-21063	-58	-8695	-5875	-14912	-31	-9641	-8900	-20087	-124	-7430	-11455	-18769	-53	-3995	4848	-18393	-39	-8393	7493	-19345	-193	-8672	11329	-15053	-196	-9663	13099	-8631	-144	-121	-117	-62	-58	-55	-102	43	-147	24	38	-75	-14	-53	85	-25	2
1.037500	-1146	-240	-4348	-20845	-66	-8807	-5387	-14865	-46	-9386	-8402	-20019	-83	-7260	-10923	-18838	-58	-4002	4690	-18453	-24	-8222	7738	-19382	-186	-8640	11620	-15147	-195	-9415	13666	-8750	-145	-122	-118	-67	-63	-58	-107	40	-147	20	33	-74	-18	-53	84	-26	0
1.038333	-1338	-328	-4565	-20637	-67	-8948	-4884	-14846	-76	-9127	-7918	-19906	-141	-7148	-10385	-18908	-60	-3997	4556	-18493	-46	-8045	7978	-19421	-228	-8627	11895	-15227	-190	-9171	14191	-8870	-150	-130	-119	-67	-63	-57	-104	38	-153	19	33	-76	-24	-57	74	-32	-7
1.039167	-1448	-428	-4806	-20450	-68	-9074	-4371	-14836	-55	-8874	-7453	-19759	-166	-7095	-9841	-18978	-59	-3982	4445	-18529	-40	-7866	8225	-19469	-193	-8631	12154	-15299	-174	-8930	14649	-8990	-149	-130	-122	-62	-62	-59	-105	38	-151	19	33	-78	-23	-56	84	-28	0
1.040000	-1522	-530	-5057	-20284	-73	-9191	-3851	-14831	-53	-8633	-7008	-19584	-57	-7101	-9299	-19066	-63	-3962	4353	-18555	-60	-7688	8464	-19518	-187	-8662	12399	-15360	-184	-8705	15056	-9123	-153	-133	-124	-69	-64	-61	-105	34	-149	13	28	-57	-21	-58	77	-32	-1
1.040833	-1609	-642	-5316	-20139	-70	-9306	-3335	-14850	-80	-8414	-6594	-19391	-31	-7164	-8768	-19129	-53	-3932	4302	-18591	-63	-7505	8705	-19569	-205	-8705	12634	-15411	-207	-8493	15415	-9259	-150	-127	-120	-69	-64	-58	-107	37	-155	18	30	-79	-23	-56	81	-28	0
1.041667	-1644	-749	-5584	-20003	-65	-9410	-2818	-14869	-92	-8215	-6192	-19170	-199	-7281	-8250	-19210	-46	-3900	4262	-18617	-61	-7329	8934	-19642	-199	-8767	12858	-15457	-210	-8308	15721	-9405	-151	-129	-124	-69	-65	-58	-104	42	-151	21	56	-74	-23	-56	80	-27	0
1.042500	-1662	-856	-5850	-19891	-74	-9502	-2309	-14896	-66	-8054	-5828	-18962	-187	-7453	-7748	-19297	-61	-3867	4247	-18645	-58	-7154	9169	-19714	-191	-8850	13065	-15494	-205	-8144	15988	-9521	-148	-126	-122	-64	-60	-57	-107	40	-152	18	33	-77	-24	-59	80	-30	-5
1.043333	-1624	-968	-6128	-19795	-79	-9584	-1805	-14932	-91	-7935	-5489	-18740	-127	-7669	-7262	-19388	-60	-3836	4248	-18678	-61	-6984	9400	-19798	-205	-8945	13268	-15528	-200	-8008	16218	-9727	-152	-126	-120	-66	-65	-59	-105	39	-156	30	32	-74	-22	-56	80	-33	-1
1.044167	-1597	-1076	-6398	-19715	-80	-9649	-1318	-14969	-121	-7854	-5178	-18534	-124	-7922	-6812	-19479	-51	-3803	4267	-18722	-62	-6816	9631	-19892	-202	-9047	13459	-15552	-206	-7901	16417	-9911	-151	-127	-119	-66	-64	-62	-105	40	-152	18	35	-75	-23	-60	80	-32	-3
1.045000	-1599	-1178	-6665	-19652	-97	-9705	-844	-15003	-95	-7818	-4893	-18341	-44	-8202	-6369	-19573	-65	-3776	4302	-18794	-52	-6664	9862	-19996	-191	-9155	13644	-15586	-202	-7830	16603	-10106	-149	-127	-120	-67	-67	-63	-110	36	-156	24	35	-78	-26	-57	80	-28	-4
1.045833	-1584	-1283	-6923	-19613	-102	-9743	-389	-15025	-76	-7826	-4633	-18175	-181	-8506	-5946	-19660	-72	-3750	4350	-18843	-40	-6514	10093	-20111	-170	-9262	13838	-15630	-199	-7785	16771	-10319	-151	-128	-122	-68	-62	-61	-107	41	-152	18	32	-77	-25	-61	80	-29	-4
1.046667	-1545	-1374	-7171	-19590	-81	-9765	44	-15045	-83	-7878	-4397	-18033	-132	-8822	-5534	-19738	-58	-3727	4408	-18923	-31	-6376	10323	-20236	-169	-9370	14001	-15645	-213	-7769	16938	-10538	-152	-131	-151	-56	-62	-60	-107	37	-153	13	30	-76	-23	-60	80	-30	-4
1.047500	-1510	-1463	-7400	-19583	-83	-9773	457	-15033	-78	-7966	-4174	-17908	-17	-9136	-5139	-19804	-63	-3707	4474	-19019	-45	-6248	10554	-20372	-188	-9461	14179	-15673	-231	-7775	17108	-10776	-150	-131	-125	-68	-63	-60	-108	36	-151	20	34	-75	-23	-57	79	-29	-1
1.048333	-1428	-1539	-7608	-19592	-97	-9760	850	-15008	-72	-8088	-3969	-17822	-99	-9443	-4757	-19849	-75	-3681	4551	-19134	-39	-6127	10787	-20519	-199	-9541	14359	-15701	-220	-7825	17280	-11020	-152	-127	-122	-67	-64	-62	-107	40	-150	16	32	-76	-24	-60	82	-26	-7
1.049167	-1344	-1613	-7801	-19627	-97	-9737	1210	-14955	-126	-8242	-3776	-17770	-145	-9736	-4378	-19867	-78	-3652	4633	-19269	-34	-6020	11024	-20681	-186	-9610	14553	-15736	-203	-7896	17470	-11278	-149	-126	-120	-66	-68	-61	-104	40	-151	18	36	-77	-22	-59	84	-28	-1
1.050000	-1313	-1675	-7959	-19678	-101	-9697	1550	-14885	-149	-8414	-3594	-17784	-166	-10006	-4001	-19856	-68	-3627	4719	-19422	-34	-5920	11260	-20855	-173	-9654	14748	-15753	-202	-7997	17678	-11548	-151	-145	-121	-74	-61	-59	-105	38	-152	19	34	-79	-23	-59	81	-33	0
1.050833	-1274	-1729	-8093	-19750	-108	-9651	1858	-14789	-132	-8600	-3415	-17774	-78	-10245	-3626	-19815	-64	-3593	4806	-19597	-11	-5833	11484	-21041	-171	-9680	14959	-15776	-211	-8114	17905	-11826	-150	-125	-120	-67	-63	-60	-107	35	-154	18	7	-76	-18	-58	84	-51	-3
1.051667	-1219	-1773	-8196	-19845	-100	-9590	2139	-14682	-118	-8805	-3239	-17835	-84	-10458	-3259	-19734	-78	-3560	4893	-19795	-28	-5756	11737	-21232	-180	-9689	15181	-15799	-213	-8258	18156	-12107	-149	-131	-120	-65	-63	-62	-108	39	-151	20	35	-76	-22	-61	80	-30	0
1.052500	-1163	-1812	-8273	-19959	-85	-9524	2386	-14531	-110	-8998	-3060	-17926	-4	-10624	-2889	-19605	-77	-3523	4980	-20012	-24	-5692	11977	-21444	-176	-9676	15410	-15819	-203	-8415	18427	-12388	-149	-128	-121	-67	-64	-60	-109	39	-154	17	32	-77	-22	-60	78	-30	4
1.053333	-1104	-1840	-8311	-20095	-59	-9454	2608	-14372	-112	-9184	-2899	-18045	-29	-10753	-2511	-19438	-75	-3475	5065	-20248	-16	-5637	12227	-21646	-167	-9647	15675	-15835	-180	-8586	18724	-12665	-151	-131	-119	-63	-66	-59	-105	39	-153	17	36	-75	-21	-59	81	-31	-5
1.054167	-990	-1864	-8323	-20256	-52	-9375	2802	-14204	-61	-9356	-2694	-18195	-149	-10845	-2165	-19220	-74	-3423	5141	-20507	-14	-5597	12475	-21868	-189	-9601	15940	-15847	-201	-8773	19038	-12940	-147	-129	-121	-64	-60	-59	-103	38	-149	18	34	-76	-22	-57	78	-29	3
1.055000	-890	-1882	-8302	-20439	-59	-9299	2972	-14024	-46	-9509	-2496	-18365	-96	-10887	-1820	-18953	-80	-3368	5214	-20788	0	-5571	12728	-22092	-187	-9545	16235	-15858	-196	-8969	19379	-13204	-146	-125	-120	-75	-61	-60	-102	41	-146	17	34	-75	-18	-57	82	-29	0
1.055833	-873	-1899	-8249	-20641	-50	-9226	3117	-13849	-42	-9636	-2296	-18558	-121	-10915	-1485	-18640	-77	-3303	5277	-21098	-35	-5559	12986	-22329	-172	-9483	16539	-15860	-186	-9171	19731	-13457	-146	-128	-121	-63	-59	-56	-104	38	-147	17	37	-76	-19	-60	82	-29	1
1.056667	-843	-1917	-8177	-20862	-44	-9155	3239	-13682	-8	-9735	-2080	-18757	-81	-10901	-1172	-18283	-79	-3234	5329	-21390	-61	-5564	13243	-22562	-179	-9415	16864	-15858	-189	-9371	20107	-13690	-151	-129	-101	-67	-62	-60	-108	36	-152	16	35	-77	-21	-60	80	-34	-1
1.057500	-834	-1937	-8076	-21106	-43	-9084	3340	-13531	-85	-9798	-1860	-18962	-40	-10863	-890	-17883	-76	-3170	5368	-21706	-41	-5584	13508	-22802	-203	-9350	17205	-15851	-176	-9572	20465	-13903	-150	-130	-121	-64	-62	-61	-107	39	-151	18	36	-74	-22	-61	84	-31	0
1.058333	-870	-1956	-7962	-21369	-43	-9019	3432	-13398	-78	-9829	-1619	-19162	-83	-10804	-643	-17445	-86	-3072	5390	-22033	-68	-5620	13779	-23042	-211	-9289	17553	-15840	-189	-9766	20843	-14089	-152	-128	-122	-67	-67	-80	-110	36	-153	16	36	-79	-24	-60	79	-32	-3
1.059167	-935	-1994	-7830	-21650	-24	-8947	3511	-13294	-68	-9826	-1391	-19356	-112	-10723	-414	-16973	-88	-2977	5398	-22364	-68	-5672	14056	-23280	-207	-9235	17911	-15820	-201	-9962	21217	-14249	-150	-130	-122	-64	-64	-60	-109	39	-152	16	32	-75	-23	-58	80	-30	-5
1.060000	-1079	-2009	-7693	-21951	-57	-8884	3580	-13226	-41	-9785	-1153	-19537	-73	-10636	-235	-16464	-70	-2874	5385	-22695	-57	-5741	14340	-23516	-210	-9199	18278	-15794	-199	-10119	21592	-14371	-149	-128	-122	-75	-64	-59	-107	40	-155	16	32	-77	-23	-57	80	-32	0
1.060833	-1083	-2046	-7548	-22266	-61	-8815	3640	-13193	-38	-9709	-905	-19696	-68	-10539	-99	-15942	-75	-2767	5366	-23022	-58	-5831	14626	-23747	-191	-9170	18651	-15766	-205	-10273	21957	-14462	-151	-128	-122	-66	-62	-56	-109	40	-151	18	32	-80	-21	-58	77	-31	0
1.061667	-164	-2084	-7405	-22600	-29	-8746	3692	-13208	-30	-9608	-664	-19831	-64	-10444	-13	-15407	-69	-2643	5308	-23341	-47	-5935	14919	-23977	-194	-9165	19024	-15735	-187	-10415	22289	-14516	-149	-136	-122	-66	-62	-60	-108	38	-149	18	33	-74	-24	-58	79	-31	0
1.062500	2106	-2125	-7268	-22945	-23	-8669	3743	-13268	-27	-9473	-425	-19932	-30	-10350	27	-14868	-74	-2511	5240	-23650	-52	-6061	15221	-24201	-196	-9182	19393	-15700	-169	-10529	22646	-14536	-148	-126	-122	-69	-65	-58	-104	39	-150	18	35	-77	-21	-57	78	-35	1
1.063333	2644	-2166	-7143	-23306	-29	-8582	3787	-13380	-17	-9319	-220	-20005	26	-10259	17	-14331	-75	-2368	5152	-23946	-52	-6206	15526	-24423	-203	-9221	19762	-15664	-164	-10625	22964	-14524	-149	-128	-122	-65	-67	-58	-105	40	-153	18	37	-77	-21	-58	78	-33	0
1.064167	1497	-2195	-7027	-23687	-23	-8485	3822	-13544	-38	-9147	10	-20040	50	-10171	-43	-13811	-67	-2208	5041	-24227	-73	-6370	15835	-24636	-212	-9283	20119	-15623	-161	-10702	23261	-14473	-151	-129	-121	-67	-66	-60	-108	37	-153	17	35	-77	-25	-60	91	-30	-4
1.065000	1286	-2251	-6930	-24076	-33	-8372	3854	-13755	-95	-8956	201	-20037	42	-10094	-150	-13309	-77	-2037	4915	-24489	-83	-6550	16153	-24839	-213	-9368	20466	-15589	-172	-10756	23538	-14399	-154	-132	-147	-70	-67	-61	-111	37	-154	15	30	-80	-28	-62	76	-39	-7
1.065833	1021	-2285	-6849	-24480	-53	-8246	3878	-14013	-77	-8776	369	-19997	-24	-10014	-297	-12832	-76	-1849	4779	-24728	-105	-6740	16473	-25031	-230	-9473	20801	-15554	-154	-10783	23797	-14287	-151	-130	-126	-68	-65	-61	-107	36	-155	12	29	-97	-26	-59	80	-21	-1
1.066667	763	-2304	-6782	-24883	-39	-8099	3888	-14309	-38	-8579	518	-19917	4	-9936	-480	-12395	-68	-1641	4632	-24937	-92	-6949	16798	-25217	-211	-9594	21125	-15531	-163	-10769	24034	-14157	-139	-134	-127	-68	-65	-62	-108	36	-155	13	32	-78	-23	-59	78	-36	-6
1.067500	541	-2312	-6735	-25295	-48	-7927	3891	-14652	-90	-8387	631	-19801	-6	-9853	-698	-11987	-87	-1409	4476	-25108	-105	-7175	17120	-25387	-216	-9731	21430	-15495	-153	-10790	24250	-14001	-151	-131	-124	-66	-63	-57	-107	38	-153	15	32	-77	-21	-61	81	-46	0
1.068333	46	-2297	-6696	-25707	-57	-7738	3878	-15018	-103	-8192	726	-19645	-124	-9765	-938	-11625	-88	-1158	4319	-25278	-108	-7412	17466	-25551	-215	-9876	21727	-15477	-131	-10766	24450	-13834	-145	-128	-121	-68	-63	-56	-104	49	-148	22	30	-76	-18	-56	84	-27	-1
1.069167	-349	-2260	-6672	-26114	-70	-7532	3841	-15418	-121	-8008	778	-19465	-169	-9674	-1203	-11307	-62	-883	4164	-25407	-99	-7666	17802	-25704	-213	-10031	22000	-15472	-121	-10737	24629	-13654	-148	-125	-120	-64	-59	-55	-104	40	-148	21	33	-73	-23	-53	85	-16	0
1.070000	-606	-2206	-6663	-26519	-51	-7314	3783	-15843	-102	-7842	801	-19248	-107	-9570	-1495	-11041	-63	-592	4009	-25502	-97	-7937	18137	-25849	-220	-10193	22258	-15474	-145	-10700	24806	-13468	-144	-125	-119	-58	-62	-57	-104	40	-151	21	36	-73	-18	-53	85	-31	-1
1.070833	-907	-2123	-6655	-26899	-50	-7079	3699	-16283	-97	-7688	785	-19011	-139	-9447	-1827	-10822	-42	-275	3869	-25566	-99	-8221	18468	-25991	-221	-10352	22498	-15495	-138	-10660	24944	-13287	-147	-125	-118	-64	-63	-55	-105	36	-147	21	35	-76	-22	-56	78	-28	-1
1.071667	-1298	-2024	-6650	-27291	-65	-6835	3589	-16734	-93	-7544	732	-18752	-243	-9309	-2098	-10651	-67	63	3740	-25603	-104	-8518	18792	-26116	-217	-10510	22721	-15532	-133	-10620	25083	-13108	-147	-124	-117	-62	-62	-59	-107	40	-150	20	34	-75	-18	-58	84	-30	0
1.072500	-1471	-1869	-6647	-27604	-82	-6588	3452	-17195	-99	-7418	662	-18473	-155	-9156	-2407	-10529	-57	418	3629	-25606	-127	-8830	19119	-26238	-241	-10663	22929	-15594	-141	-10587	25209	-12938	-149	-128	-118	-67	-65	-57	-107	38	-151	19	32	-77	-23	-59	86	-34	-3
1.073333	-1439	-1701	-6640	-27911	-103	-6335	3290	-17660	-122	-7306	569	-18187	-169	-8978	-2713	-10452	-56	794	3537	-25583	-133	-9156	19429	-26351	-233	-10804	23118	-15678	-142	-10564	25335	-12778	-152	-132	-122	-69	-65	-65	-108	35	-156	15	28	-77	-24	-59	78	-36	-1
1.074167	-1368	-1504	-6627	-28174	-107	-6080	3100	-18112	-139	-7210	413	-17888	-234	-8780	-3011	-10414	-67	1188	3477	-25525	-129	-9489	19733	-26449	-219	-10930	23292	-15777	-141	-10549	25453	-12631	-150	-128	-122	-66	-62	-58	-104	39	-154	18	33	-75	-19	-58	82	-32	-3
1.075000	-1261	-1275	-6600	-28389	-87	-5829	2883	-18575	-126	-7120	254	-17583	-95	-8559	-3298	-10412	-59	1603	3447	-25431	-143	-9833	20026	-26546	-216	-11047	23450	-15906	-141	-10553	25567	-12499	-152	-130	-122	-66	-85	-57	-105	37	-152	17	30	-76	-25	-58	81	-31	0
1.075833	-1162	-1027	-6563	-28552	-69	-5590	2664	-18979	-116	-7038	66	-17282	-97	-8321	-3574	-10433	-61	2027	3450	-25313	-135	-10187	20304	-26632	-214	-11149	23595	-16061	-150	-10572	25677	-12385	-150	-130	-120	-66	-62	-59	-107	39	-150	21	34	-84	-23	-58	80	-55	-3
1.076667	-1071	-750	-6514	-28661	-72	-5377	2418	-19394	-133	-6963	-145	-16987	-229	-8070	-3836	-10513	-60	2465	3484	-25176	-105	-10551	20558	-26709	-223	-11242	23724	-16246	-189	-10614	25786	-12285	-147	-118	-120	-64	-62	-57	-104	41	-151	17	35	-75	-22	-58	82	-28	-1
1.077500	-993	-460	-6466	-28714	-94	-5148	2161	-19788	-139	-6889	-375	-16700	-238	-7807	-4080	-10606	-64	2903	3553	-25017	-110	-10921	20799	-26780	-215	-11324	23837	-16450	-236	-10675	25891	-12206	-150	-126	-121	-67	-64	-60	-104	38	-151	20	34	-72	-21	-58	80	-33	2
1.078333	-929	-153	-6400	-28700	-87	-4948	1894	-20165	-161	-6819	-624	-16432	-143	-7541	-4299	-10724	-58	3351	3660	-24835	-127	-11297	21002	-26846	-196	-11394	23936	-16689	-276	-10760	25993	-12143	-152	-143	-122	-66	-65	-60	-113	34	-149	18	33	-78	-25	-59	75	-34	0
1.079167	-886	162	-6323	-28596	-74	-4767	1622	-20521	-156	-6741	-883	-16179	-130	-7261	-4523	-10863	-52	3807	3799	-24632	-132	-11676	21190	-26906	-186	-11461	24020	-16949	-236	-10866	26093	-12093	-153	-130	-120	-65	-64	-60	-112	38	-152	17	33	-77	-24	-60	78	-33	-3
1.080000	-820	492	-6243	-28485	-88	-4604	1354	-20853	-137	-6607	-1152	-15948	-170	-6986	-4719	-11016	-62	4258	3977	-24414	-125	-12046	21359	-26954	-186	-11517	24092	-17231	-231	-10992	26187	-12060	-143	-129	-122	-68	-82	-57	-113	39	-150	18	33	-78	-19	-63	78	-34	-1
1.080833	-775	824	-6156	-28291	-65	-4457	1095	-21159	-160	-6567	-1435	-15740	-138	-6716	-4878	-11183	-73	4707	4180	-24184	-130	-12414	21496	-26995	-191	-11578	24143	-17540	-229	-11136	26280	-12030	-151	-128	-120	-68	-64	-59	-111	33	-153	17	33	-80	-25	-61	78	-33	0
1.081667	-721	1146	-6077	-28035	-48	-4332	849	-21433	-154	-6466	-1724	-15559	-229	-6451	-5062	-11360	-77	5142	4420	-23944	-120	-12773	21608	-27022	-199	-11638	24180	-17867	-198	-11298	26357	-12026	-158	-130	-127	-68	-66	-61	-110	38	-156	16	30	-82	-24	-60	78	-35	-5
1.082500	-668	1466	-5980	-27742	-58	-4218	612	-21687	-170	-6360	-2014	-15411	-259	-6201	-5209	-11538	-77	5570	4676	-23696	-100	-13115	21698	-27038	-201	-11702	24199	-18205	-204	-11471	26425	-11996	-150	-130	-122	-66	-64	-60	-109	38	-153	15	34	-79	-21	-62	78	-31	1
1.083333	-624	1769	-5886	-27393	-68	-4122	398	-21896	-183	-6242	-2300	-15285	-170	-5971	-5344	-11723	-88	5981	4955	-23439	-121	-13446	21762	-27049	-199	-11770	24204	-18556	-187	-11654	26480	-11986	-151	-131	-122	-62	-63	-60	-112	38	-151	18	33	-81	-23	-60	79	-32	-3
1.084167	-581	2063	-5791	-27013	-62	-4040	206	-22078	-186	-6109	-2585	-15198	-148	-5756	-5467	-11908	-86	6376	5254	-23176	-128	-13750	21809	-27044	-195	-11845	24187	-18918	-167	-11840	26511	-11977	-149	-129	-125	-67	-65	-59	-107	39	-150	16	30	-80	-25	-61	80	-30	0
1.085000	-540	2333	-5699	-26611	-43	-3971	34	-22224	-177	-6001	-2864	-15133	-152	-5562	-5585	-12090	-66	6745	5553	-22919	-124	-14032	21832	-27027	-204	-11935	24156	-19278	-165	-12029	26500	-11967	-162	-130	-122	-69	-68	-62	-109	36	-151	18	33	-79	-24	-59	78	-35	-3
1.085833	-509	2578	-5604	-26185	-51	-3913	-113	-22332	-174	-5830	-3130	-15101	-239	-5391	-5698	-12269	-64	7091	5862	-22656	-127	-14282	21840	-26999	-194	-12026	24104	-19636	-151	-12211	26505	-11957	-148	-128	-122	-68	-66	-59	-112	38	-151	17	33	-79	-22	-65	77	-33	-1
1.086667	-482	2813	-5506	-25755	-68	-3866	-240	-22395	-176	-5681	-3386	-15094	-248	-5238	-5802	-12440	-78	7410	6166	-22397	-111	-14504	21836	-26948	-168	-12131	24034	-19994	-156	-12388	26462	-11938	-150	-128	-122	-67	-62	-56	-110	36	-154	18	36	-81	-19	-58	81	-32	0
1.087500	-459	2993	-5405	-25329	-58	-3823	-340	-22419	-159	-5530	-3629	-15113	-285	-5108	-5906	-12607	-61	7694	6460	-22141	-91	-14685	21821	-26884	-187	-12246	23946	-20341	-144	-12555	26401	-11917	-151	-129	-120	-68	-63	-55	-108	40	-149	20	34	-76	-21	-56	82	-30	0
1.088333	-424	3162	-5299	-24913	-58	-3786	-420	-22397	-127	-5378	-3856	-15156	-380	-4991	-6003	-12757	-47	7946	6740	-21887	-120	-14836	21796	-26801	-176	-12368	23841	-20668	-132	-12712	26308	-11886	-148	-125	-114	-58	-60	-53	-103	47	-153	20	36	-76	-21	-53	86	-29	-1
1.089167	-384	3296	-5184	-24514	-73	-3761	-476	-22329	-114	-5231	-4068	-15206	-417	-4887	-6107	-12900	-73	8163	7003	-21643	-111	-14959	21765	-26703	-169	-12500	23716	-20985	-139	-12858	26178	-11860	-150	-127	-119	-65	-60	-55	-107	40	-150	22	37	-76	-11	-53	82	-28	-3
1.090000	-349	3396	-5060	-24146	-75	-3741	-520	-22221	-118	-5086	-4258	-15288	-346	-4798	-6214	-13034	-72	8347	7240	-21412	-111	-15024	21729	-26585	-179	-12635	23569	-21276	-131	-12991	26015	-11822	-150	-131	-124	-67	-65	-58	-109	40	-152	16	30	-80	-23	-59	81	-30	-5
1.090833	-313	3469	-4922	-23808	-85	-3729	-547	-22060	-78	-4943	-4453	-15375	-206	-4708	-6315	-13151	-65	8492	7451	-21188	-124	-15058	21691	-26443	-161	-12770	23409	-21561	-128	-13107	25826	-11776	-152	-129	-120	-66	-63	-56	-104	69	-148	21	34	-78	-19	-57	82	-32	-1
1.091667	-279	3521	-4762	-23507	-77	-3725	-559	-21853	-40	-4797	-4616	-15468	-314	-4617	-6420	-13252	-77	8603	7636	-20973	-124	-15053	21654	-26285	-180	-12908	23229	-21819	-127	-13207	25610	-11728	-151	-152	-120	-66	-63	-58	-105	38	-151	20	34	-80	-22	-57	80	-31	0
1.092500	-269	3546	-4590	-23248	-72	-3714	-566	-21604	-70	-4661	-4770	-15565	-216	-4525	-6527	-13345	-73	8681	7757	-20777	-126	-15014	21615	-26108	-193	-13044	23044	-22046	-120	-13304	25371	-11673	-150	-127	-119	-64	-65	-62	-107	39	-151	20	36	-78	-23	-57	77	-29	-3
1.093333	-248	3550	-4402	-23032	-81	-3713	-561	-21299	-77	-4531	-4907	-15666	-174	-4428	-6636	-13423	-72	8718	7910	-20589	-110	-14938	21583	-25910	-190	-13184	22842	-22250	-124	-13369	25110	-11619	-150	-120	-122	-64	-66	-57	-105	39	-151	17	37	-77	-21	-56	81	-31	-3
1.094167	-211	3538	-4191	-22858	-100	-3721	-559	-20978	-49	-4405	-5038	-15759	-279	-4320	-6745	-13515	-77	8731	7996	-20422	-91	-14829	21554	-25692	-193	-13310	22631	-22425	-121	-13445	24826	-11559	-150	-127	-119	-63	-62	-56	-104	39	-151	21	37	-77	-22	-58	84	-30	-3
1.095000	-85	3517	-3967	-22718	-98	-3725	-553	-20616	-55	-4284	-5155	-15843	-231	-4198	-6854	-13543	-65	8711	8052	-20265	-118	-14693	21524	-25455	-188	-13434	22412	-22575	-133	-13504	24529	-11497	-152	-125	-109	-63	-61	-55	-102	40	-151	24	38	-75	-16	-53	87	-28	1
1.095833	177	3494	-3725	-22624	-90	-3732	-548	-20219	-73	-4172	-5261	-15914	-167	-4065	-6968	-13590	-72	8664	8076	-20130	-98	-14531	21499	-25203	-196	-13554	22180	-22699	-126	-13556	24222	-11440	-148	-122	-117	-63	-62	-57	-100	43	-149	15	35	-59	-16	-53	87	-25	2
1.096667	331	3458	-3467	-22565	-77	-3739	-549	-19798	-66	-4064	-5361	-15977	-91	-3922	-7078	-13630	-65	8589	8065	-20009	-104	-14352	21472	-24927	-201	-13671	21941	-22791	-112	-13602	23906	-11386	-147	-128	-120	-60	-61	-53	-99	42	-148	23	39	-75	-22	-52	87	-26	-3
1.097500	350	3432	-3205	-22540	-79	-3749	-561	-19359	-74	-3969	-5451	-16024	-87	-3770	-7192	-13664	-92	8487	8030	-19910	-109	-14154	21451	-24638	-200	-13780	21696	-22855	-133	-13643	23583	-11334	-149	-124	-116	-63	-62	-56	-100	40	-151	22	37	-76	-22	-52	84	-38	1
1.098333	310	3411	-2938	-22546	-84	-3755	-585	-18915	-88	-3877	-5540	-16053	-184	-3614	-7308	-13705	-50	8365	7961	-19832	-80	-13948	21420	-24336	-207	-13888	21446	-22895	-136	-13683	23253	-11290	-150	-129	-126	-67	-66	-61	-104	45	-154	18	35	-78	-27	-58	81	-30	-6
1.099167	269	3402	-2666	-22575	-84	-3761	-619	-18455	-93	-3799	-5612	-16060	-204	-3451	-7419	-13744	-61	8226	7874	-19768	-70	-13725	21402	-24018	-202	-13976	21194	-22902	-128	-13713	22935	-11244	-151	-128	-121	-67	-61	-59	-101	37	-151	20	28	-79	-23	-56	82	-28	0
1.100000	227	3412	-2391	-22624	-99	-3754	-676	-18000	-100	-3724	-5680	-16048	-24	-3282	-7528	-13783	-62	8073	7767	-19724	-96	-13508	21374	-23689	-193	-14082	20942	-22880	-109	-13740	22618	-11208	-151	-129	-120	-64	-64	-61	-103	39	-150	19	35	-77	-22	-55	85	-28	-4
1.100833	179	3432	-2123	-22683	-99	-3743	-716	-17551	-118	-3662	-5737	-16023	92	-3116	-7637	-13829	-59	7900	7647	-19694	-91	-13280	21348	-23350	-194	-14169	20686	-22826	-141	-13763	22301	-11180	-152	-127	-119	-64	-65	-60	-102	37	-149	50	36	-77	-22	-53	79	-29	-3
1.101667	145	3469	-1859	-22762	-93	-3727	-791	-17119	-141	-3606	-5789	-15979	95	-2958	-7740	-13877	-81	7723	7510	-19683	-83	-13057	21311	-22999	-180	-14252	20429	-22743	-134	-13780	21996	-11158	-141	-128	-120	-63	-66	-61	-105	40	-154	17	37	-75	-22	-58	84	-28	0
1.102500	119	3527	-1612	-22847	-86	-3708	-879	-16694	-134	-3558	-5840	-15920	147	-2808	-7838	-13933	-72	7534	7364	-19686	-97	-12835	21273	-22637	-184	-14328	20171	-22642	-138	-13793	21703	-11144	-152	-129	-121	-64	-64	-56	-105	36	-152	19	37	-77	-19	-56	82	-29	0
1.103333	75	3599	-1379	-22944	-82	-3685	-983	-16302	-121	-3524	-5882	-15853	53	-2666	-7928	-13995	-65	7342	7216	-19717	-95	-12616	21229	-22264	-178	-14395	19914	-22509	-144	-13774	21417	-11132	-149	-126	-120	-63	-64	-62	-104	39	-148	16	35	-74	-17	-55	84	-28	1
1.104167	49	3677	-1166	-23040	-88	-3650	-1104	-15935	-121	-3497	-5923	-15783	-30	-2541	-8014	-14068	-79	7161	7063	-19758	-93	-12408	21172	-21890	-174	-14451	19659	-22354	-143	-13797	21136	-11131	-151	-129	-122	-65	-64	-58	-103	40	-152	19	36	-65	-21	-58	75	-30	-3
1.105000	28	3766	-966	-23146	-122	-3613	-1240	-15596	-142	-3476	-5961	-15713	-31	-2432	-8090	-14144	-65	6934	6914	-19815	-86	-12208	21107	-21509	-182	-14496	19401	-22176	-145	-13789	20863	-11136	-151	-128	-120	-64	-66	-61	-108	38	-152	13	33	-77	-25	-58	82	-28	-4
1.105833	17	3858	-787	-23255	-87	-3578	-1391	-15293	-115	-3462	-6000	-15643	-99	-2332	-8154	-14232	-60	6726	6765	-19887	-100	-12019	21030	-21125	-188	-14529	19146	-21971	-146	-13768	20592	-11139	-150	-130	-122	-69	-67	-63	-107	41	-155	15	33	-81	-25	-57	79	-30	-3
1.106667	2	3949	-616	-23362	-88	-3538	-1556	-15024	-138	-3455	-6038	-15579	-182	-2257	-8206	-14320	-68	6517	6635	-19974	-95	-11833	20932	-20762	-189	-14545	18888	-21743	-151	-13740	20330	-11147	-154	-131	-127	-67	-67	-67	-107	35	-158	12	29	-79	-28	-65	76	-33	-6
1.107500	-27	4032	-484	-23469	-91	-3496	-1733	-14787	-124	-3446	-6077	-15529	-116	-2181	-8242	-14411	-65	6314	6517	-20063	-92	-11649	20820	-20338	-176	-14538	18638	-21504	-152	-13690	20076	-11149	-151	-128	-124	-65	-63	-59	-109	36	-151	19	34	-75	-22	-57	79	-30	-1
1.108333	-26	4108	-346	-23571	-102	-3443	-1909	-14576	-118	-3436	-6108	-15490	-77	-2127	-8266	-14496	-56	6112	6417	-20178	-80	-11475	20690	-19941	-168	-14518	18387	-21244	-152	-13631	19825	-11153	-147	-128	-145	-63	-62	-58	-102	41	-150	13	37	-74	-21	-55	84	-30	-3
1.109167	-19	4162	-240	-23680	-69	-3402	-2095	-14406	-112	-3425	-6149	-15468	-156	-2084	-8278	-14587	-58	5911	6330	-20300	-84	-11315	20529	-19549	-168	-14476	18138	-20970	-155	-13562	19569	-11144	-151	-128	-118	-62	-63	-59	-104	40	-151	17	35	-81	-15	-56	82	-30	1
1.110000	-47	4206	-142	-23785	-59	-3362	-2277	-14267	-83	-3412	-6189	-15474	-156	-2055	-8274	-14682	-77	5710	6275	-20433	-99	-11154	20336	-19162	-174	-14409	17885	-20683	-160	-13477	19307	-11136	-158	-128	-122	-62	-62	-59	-102	39	-152	18	37	-73	-21	-58	82	-30	-3
1.110833	-47	4197	-53	-23889	-58	-3323	-2461	-14163	-69	-3403	-6226	-15500	-98	-2037	-8262	-14767	-77	5520	6239	-20574	-87	-11010	20110	-18779	-164	-14325	17635	-20390	-164	-13377	19047	-11113	-148	-126	-120	-72	-68	-58	-92	39	-151	13	33	-76	-22	-55	82	-29	0
1.111667	-51	4152	23	-23992	-52	-3329	-2634	-14083	-40	-3382	-6267	-15552	-111	-2024	-8234	-14851	-73	5331	6224	-20720	-77	-10869	19851	-18405	-147	-14217	17385	-20080	-155	-13280	18776	-11082	-147	-130	-121	-66	-62	-58	-104	40	-148	18	36	-76	-21	-53	84	-29	-4
1.112500	-49	4111	96	-24092	-40	-3247	-2795	-14034	-42	-3360	-6308	-15630	-80	-2027	-8203	-14930	-92	5146	6241	-20878	-97	-10741	19549	-18043	-169	-14093	17141	-19770	-159	-13133	18503	-11036	-149	-129	-118	-65	-62	-59	-104	39	-149	19	34	-83	-22	-57	79	-30	0
1.113333	-55	4019	163	-24194	-8	-3216	-2925	-14007	-43	-3328	-6342	-15731	-158	-2038	-8156	-15003	-70	4967	6282	-21037	-82	-10620	19209	-17693	-182	-13949	16899	-19448	-165	-12996	18217	-10973	-151	-127	-112	-64	-61	-64	-105	42	-150	20	35	-75	-22	-58	82	-31	-3
1.114167	-59	3892	224	-24282	-28	-3185	-3074	-14007	-57	-3293	-6376	-15854	-65	-2062	-8110	-15072	-73	4792	6353	-21199	-83	-10499	18831	-17358	-159	-13788	16659	-19127	-168	-12843	17928	-10892	-149	-125	-120	-66	-64	-58	-104	39	-159	18	35	-76	-23	-56	80	-33	0
1.115000	-55	3730	278	-24371	-48	-3159	-3184	-14028	-92	-3251	-6405	-16004	23	-2088	-8062	-15137	-81	4623	6442	-21368	-79	-10411	18410	-17045	-153	-13618	16416	-18807	-172	-12684	17627	-10793	-153	-130	-122	-66	-65	-61	-108	36	-154	13	34	-76	-23	-57	80	-34	-8
1.115833	-45	3536	330	-24448	-56	-3133	-3272	-14069	-109	-3217	-6432	-16167	-7	-2115	-8016	-15198	-73	4460	6562	-21533	-78	-10319	17961	-16747	-172	-13432	16184	-18468	-174	-12516	17322	-10672	-152	-126	-121	-63	-62	-58	-105	38	-152	19	35	-76	-21	-55	81	-30	-4
1.116667	-45	3326	382	-24516	-47	-3109	-3341	-14124	-113	-3175	-6451	-16349	10	-2174	-7966	-15248	-64	4306	6707	-21694	-104	-10250	17469	-16471	-160	-13260	15953	-18134	-183	-12347	17005	-10528	-149	-126	-121	-64	-62	-58	-104	40	-152	18	36	-75	-19	-58	82	-30	1
1.117500	-33	3084	425	-24578	-47	-3091	-3394	-14196	-103	-3138	-6472	-16546	-3	-2235	-7927	-15294	-69	4147	6875	-21856	-76	-10179	16947	-16212	-151	-13048	15721	-17798	-185	-12182	16687	-10366	-149	-128	-122	-66	-62	-59	-103	40	-136	19	35	-75	-19	-57	85	-33	-1
1.118333	-35	2824	461	-24627	-66	-3118	-3431	-14288	-143	-3114	-6491	-16759	-116	-2305	-7902	-15340	-68	4002	7057	-22020	-70	-10128	16399	-15977	-168	-12855	15491	-17465	-172	-12018	16361	-10190	-153	-127	-120	-65	-62	-60	-104	39	-156	16	30	-77	-25	-57	81	-32	-7
1.119167	-42	2552	494	-24667	-65	-3080	-3454	-14389	-101	-3096	-6504	-16978	-212	-2388	-7885	-15382	-65	3853	7263	-22176	-96	-10090	15830	-15760	-166	-12659	15268	-17126	-161	-11862	16033	-9985	-149	-128	-121	-64	-65	-58	-104	40	-151	18	33	-75	-22	-60	68	-32	0
1.120000	-30	2265	523	-24688	-67	-3095	-3468	-14498	-97	-3091	-6523	-17200	-260	-2481	-7883	-15420	-65	3722	7484	-22328	-102	-10064	15254	-15564	-166	-12466	15049	-16785	-164	-11717	15731	-9767	-146	-125	-119	-62	-61	-55	-100	40	-149	21	36	-75	-21	-56	81	-29	0
1.120833	-30	1992	544	-24704	-58	-3098	-3476	-14626	-96	-3084	-6541	-17425	-239	-2589	-7895	-15458	-61	3589	7715	-22474	-97	-10053	14672	-15380	-172	-12282	14827	-16437	-169	-11580	15379	-9542	-147	-128	-149	-83	-64	-60	-104	41	-149	19	36	-76	-22	-55	86	-27	0
1.121667	-8	1714	563	-24690	-58	-3124	-3483	-14754	-102	-3128	-6567	-17643	-206	-2713	-7924	-15494	-64	3462	7957	-22609	-77	-10053	14094	-15222	-154	-12102	14606	-16085	-163	-11454	15057	-9313	-150	-126	-117	-63	-62	-58	-101	43	-150	19	36	-72	-21	-57	85	-31	-1
1.122500	13	1442	573	-24686	-63	-3166	-3500	-14898	-70	-3177	-6603	-17859	-283	-2845	-7987	-15533	-63	3333	8206	-22742	-59	-10067	13511	-15071	-167	-11938	14384	-15725	-171	-11363	14742	-9083	-149	-127	-119	-65	-64	-58	-103	39	-152	18	38	-75	-56	-57	87	-28	-1
1.123333	-15	1182	581	-24658	-51	-3227	-3522	-15052	-65	-3250	-6641	-18064	-247	-2995	-8038	-15577	-61	3212	8449	-22867	-50	-10098	12953	-14933	-180	-11784	14147	-15363	-185	-11281	14435	-8864	-152	-131	-120	-68	-62	-59	-105	38	-151	17	33	-79	-21	-60	82	-33	-7
1.124167	17	928	586	-24636	-47	-3302	-3560	-15203	-78	-3352	-6700	-18258	-153	-3188	-8121	-15618	-72	3093	8701	-22980	-70	-10136	12412	-14804	-167	-11637	13941	-14991	-193	-11216	14143	-8648	-150	-129	-119	-65	-63	-59	-108	42	-153	8	19	-79	-22	-58	86	-30	0
1.125000	47	691	592	-24594	-77	-3393	-3606	-15353	-61	-3470	-6762	-18434	-137	-3330	-8216	-15665	-74	2978	8944	-23091	-92	-10188	11900	-14684	-187	-11499	13713	-14607	-188	-11169	13864	-8461	-151	-128	-124	-68	-63	-61	-107	39	-152	18	33	-77	-23	-60	82	-28	-3
1.125833	49	475	604	-24548	-53	-3508	-3679	-15510	-32	-3613	-6845	-18610	-166	-3520	-8331	-15717	-75	2867	9185	-23188	-75	-10252	11410	-14567	-185	-11374	13482	-14215	-181	-11145	13596	-8292	-148	-126	-121	-66	-65	-61	-108	39	-152	18	33	-79	-23	-58	82	-29	0
1.126667	42	276	616	-24497	-55	-3642	-3769	-15669	-21	-3780	-6939	-18736	-206	-3725	-8461	-15770	-76	2764	9414	-23283	-78	-10326	10955	-14442	-170	-11243	13250	-13807	-189	-11135	13350	-8155	-149	-129	-127	-69	-68	-60	-108	39	-152	15	30	-76	-26	-60	80	-18	-1
1.127500	19	88	632	-24438	-57	-3797	-3884	-15824	-38	-3971	-7052	-18855	-219	-3942	-8602	-15827	-72	2664	9640	-23357	-73	-10403	10531	-14343	-181	-11141	13015	-13391	-188	-11140	13126	-8050	-150	-126	-121	-65	-63	-57	-105	39	-152	2	34	-77	-25	-58	81	-29	-4
1.128333	-24	-73	658	-24379	-61	-3959	-4015	-15976	-60	-4175	-7177	-18945	-181	-4170	-8751	-15879	-66	2573	9857	-23426	-55	-10493	10137	-14231	-181	-11037	12776	-12963	-181	-11150	12917	-7971	-145	-124	-103	-60	-59	-59	-104	40	-148	21	38	-74	-21	-57	87	-25	0
1.129167	-388	-219	693	-24318	-70	-4172	-4165	-16122	-65	-4402	-7320	-19013	-176	-4414	-8914	-15935	-63	2484	10064	-23489	-67	-10589	9775	-14123	-179	-10941	12530	-12532	-187	-11176	12726	-7939	-146	-121	-118	-65	-63	-58	-102	55	-148	21	42	-74	-19	-57	86	-27	1
1.130000	-865	-356	730	-24238	-79	-4401	-4332	-16269	-39	-4648	-7476	-19066	-195	-4665	-9084	-15988	-58	2397	10259	-23548	-93	-10685	9460	-14033	-199	-10852	12272	-12091	-188	-11199	12551	-7936	-147	-124	-120	-62	-62	-57	-104	40	-150	16	37	-76	-23	-55	86	-25	-1
1.130833	-701	-481	779	-24208	-70	-4623	-4513	-16423	-34	-4903	-7649	-19108	-230	-4935	-9265	-16032	-65	2323	10444	-23595	-84	-10784	9169	-13910	-206	-10765	12018	-11650	-186	-11229	12392	-7966	-132	-125	-121	-63	-64	-57	-107	42	-136	18	36	-76	-24	-55	86	-26	-4
1.131667	-525	-592	831	-24153	-77	-4876	-4699	-16535	-44	-5174	-7829	-19098	-277	-5211	-9448	-16065	-65	2252	10622	-23637	-62	-10878	8902	-13800	-200	-10684	11749	-11210	-188	-11252	12247	-8027	-151	-126	-124	-66	-64	-59	-109	40	-153	16	27	-80	-22	-58	82	-29	0
1.132500	-501	-694	895	-24105	-98	-5145	-4896	-16663	-55	-5456	-8021	-19087	-219	-5496	-9635	-16090	-65	2190	10793	-23670	-82	-10967	8666	-13701	-180	-10600	11481	-10766	-170	-11266	12116	-8103	-149	-129	-124	-68	-65	-58	-110	42	-152	16	32	-75	-18	-57	82	-27	-7
1.133333	-373	-779	968	-24050	-91	-5418	-5081	-16775	-67	-5740	-8215	-19053	-95	-5793	-9823	-16095	-69	2139	10966	-23695	-101	-11048	8451	-13602	-183	-10519	11213	-10339	-181	-11273	11991	-8197	-150	-127	-121	-65	-65	-58	-108	41	-151	19	32	-79	-24	-53	80	-27	-3
1.134167	-287	-858	1043	-23996	-92	-5713	-5271	-16884	-93	-6028	-8406	-18998	-113	-6093	-10006	-16076	-72	2094	11135	-23711	-95	-11120	8260	-13502	-198	-10432	10937	-9909	-172	-11264	11874	-8302	-149	-128	-121	-65	-67	-57	-104	44	-150	16	35	-75	-18	-53	86	-26	0
1.135000	-178	-925	1124	-23943	-83	-6007	-5452	-16980	-100	-6319	-8605	-18936	-266	-6395	-10193	-16045	-77	2057	11301	-23719	-62	-11172	8088	-13414	-183	-10346	10657	-9502	-177	-11243	11751	-8412	-149	-127	-119	-61	-62	-55	-104	44	-149	18	38	-75	-22	-53	82	-25	0
1.135833	-121	-985	1208	-23887	-84	-6314	-5624	-17070	-112	-6610	-8796	-18858	-233	-6701	-10387	-15990	-73	2024	11465	-23722	-92	-11216	7930	-13330	-164	-10264	10384	-9111	-186	-11205	11638	-8520	-145	-126	-119	-72	-61	-58	-107	44	-147	19	38	-75	-18	-51	88	-26	0
1.136667	-61	-1034	1291	-23825	-84	-6617	-5780	-17155	-107	-6910	-8983	-18764	-161	-7009	-10549	-15907	-53	1994	11633	-23711	-115	-11238	7789	-13254	-165	-10176	10105	-8737	-169	-11153	11514	-8625	-147	-121	-116	-64	-58	-55	-98	42	-148	21	39	-72	-16	-50	90	-28	2
1.137500	2	-1078	1379	-23762	-77	-6929	-5930	-17236	-103	-7207	-9140	-18666	-249	-7309	-10717	-15776	-51	1967	11792	-23699	-115	-11246	7651	-13193	-164	-10090	9832	-8390	-173	-11094	11379	-8717	-146	-126	-118	-63	-61	-57	-103	40	-151	20	38	-75	-24	-56	86	-26	0
1.138333	58	-1112	1462	-23694	-75	-7251	-6064	-17303	-132	-7505	-9328	-18560	-210	-7611	-10880	-15678	-67	1939	11948	-23678	-105	-11239	7527	-13138	-156	-10006	9561	-8071	-180	-11021	11235	-8798	-171	-128	-119	-67	-64	-59	-104	42	-152	20	37	-79	-24	-55	85	-27	-4
1.139167	102	-1135	1553	-23619	-83	-7551	-6185	-17368	-137	-7798	-9479	-18450	-178	-7900	-11029	-15524	-69	1912	12099	-23670	-86	-11210	7409	-13097	-183	-9927	9294	-7778	-161	-10944	11081	-8862	-149	-128	-119	-67	-63	-60	-101	41	-164	15	37	-77	-21	-57	85	-27	-4
1.140000	111	-1150	1632	-23535	-92	-7861	-6292	-17425	-116	-8090	-9614	-18334	-158	-8185	-11174	-15359	-75	1877	12244	-23620	-83	-11165	7296	-13064	-177	-9844	9045	-7519	-176	-10859	10909	-8910	-151	-130	-122	-68	-66	-61	-105	37	-153	17	34	-77	-23	-56	78	-30	-4
1.140833	124	-1152	1725	-23446	-85	-8166	-6389	-17479	-117	-8372	-9735	-18213	-34	-8457	-11305	-15171	-62	1846	12384	-23576	-129	-11106	7189	-13038	-174	-9766	8801	-7285	-172	-10773	10726	-8919	-149	-129	-120	-23	-63	-61	-101	40	-152	17	35	-77	-25	-55	85	-30	0
1.141667	144	-1143	1813	-23342	-68	-8465	-6473	-17520	-102	-8671	-9828	-18088	-70	-8716	-11418	-14967	-56	1807	12510	-23526	-153	-11031	7090	-13027	-180	-9690	8575	-7081	-152	-10690	10530	-8937	-149	-127	-124	-73	-68	-59	-103	41	-149	17	38	-77	-21	-55	84	-27	0
1.142500	138	-1126	1904	-23232	-77	-8763	-6552	-17554	-113	-8969	-9916	-17970	-152	-8954	-11526	-14756	-61	1760	12621	-23473	-138	-10955	6991	-13028	-174	-9623	8356	-6913	-161	-10611	10322	-8928	-150	-128	-124	-69	-64	-60	-112	41	-151	16	34	-65	-25	-58	84	-26	-4
1.143333	123	-1098	1987	-23088	-79	-9059	-6624	-17585	-110	-9236	-9982	-17839	-188	-9199	-11618	-14535	-69	1708	12716	-23412	-124	-10868	6896	-13037	-183	-9570	8164	-6767	-174	-10538	10110	-8898	-150	-128	-121	-68	-65	-60	-105	39	-156	21	37	-75	-24	-56	85	-30	-1
1.144167	126	-1078	2073	-22989	-76	-9347	-6687	-17606	-82	-9513	-10037	-17713	-230	-9425	-11707	-14313	-70	1653	12797	-23349	-113	-10778	6809	-13054	-182	-9522	7978	-6655	-172	-10480	9878	-8854	-150	-125	-122	-72	-62	-58	-107	38	-148	20	35	-76	-19	-57	80	-30	0
1.145000	150	-1045	2183	-22848	-81	-9633	-6748	-17620	-95	-9783	-10077	-17585	-145	-9634	-11784	-14087	-69	1590	12854	-23283	-121	-10697	6720	-13086	-189	-9484	7811	-6571	-177	-10434	9652	-8794	-149	-128	-125	-67	-63	-60	-108	36	-150	16	37	-75	-22	-56	84	-27	0
1.145833	122	-1015	2240	-22720	-95	-9915	-6804	-17629	-129	-10050	-10107	-17455	-107	-9824	-11858	-13872	-61	1521	12888	-23211	-133	-10621	6641	-13120	-187	-9465	7663	-6511	-183	-10401	9424	-8727	-151	-129	-121	-70	-63	-60	-108	44	-151	17	34	-76	-23	-58	84	-30	-7
1.146667	118	-993	2313	-22579	-96	-10197	-6855	-17630	-134	-10310	-10132	-17328	-36	-10037	-11918	-13660	-61	1447	12903	-23139	-115	-10553	6561	-13158	-162	-9462	7535	-6474	-167	-10385	9203	-8647	-152	-131	-122	-69	-63	-60	-111	36	-156	15	34	-76	-22	-63	69	-31	-5
1.147500	113	-972	2387	-22439	-72	-10477	-6901	-17619	-118	-10562	-10153	-17197	-15	-10226	-11977	-13430	-48	1373	12890	-23065	-108	-10499	6487	-13217	-153	-9467	7419	-6458	-174	-10387	8993	-8558	-151	-131	-126	-61	-65	-59	-108	41	-151	32	29	-76	-21	-58	82	-29	-4
1.148333	99	-956	2451	-22304	-45	-10753	-6942	-17601	-121	-10807	-10169	-17069	-79	-10413	-12031	-13270	-55	1301	12862	-22990	-120	-10464	6417	-13271	-170	-9491	7318	-6464	-176	-10405	8796	-8463	-151	-128	-116	-69	-66	-58	-109	39	-154	17	27	-78	-22	-59	81	-29	0
1.149167	85	-944	2502	-22158	-73	-11032	-6982	-17566	-107	-11044	-10185	-16941	-184	-10597	-12080	-13088	-68	1225	12796	-22914	-124	-10445	6353	-13330	-178	-9528	7235	-6475	-170	-10436	8618	-8367	-148	-128	-122	-68	-65	-59	-107	42	-151	16	47	-74	-21	-60	81	-28	0
1.150000	78	-938	2551	-22021	-61	-11297	-7012	-17522	-96	-11264	-10204	-16814	-449	-10781	-12122	-12932	-69	1150	12732	-22842	-100	-10452	6295	-13391	-184	-9584	7151	-6504	-178	-10482	8461	-8265	-147	-128	-119	-70	-65	-57	-105	42	-149	17	30	-80	-24	-47	82	-29	-3
1.150833	37	-945	2584	-21895	-60	-11566	-7038	-17464	-82	-11477	-10234	-16685	-522	-10967	-12161	-12790	-68	1076	12635	-22770	-104	-10483	6236	-13457	-169	-9655	7077	-6541	-179	-10542	8323	-8171	-146	-129	-119	-70	-64	-80	-105	42	-152	16	32	-76	-19	-59	82	-26	-1
1.151667	-8	-956	2602	-21766	-57	-11829	-7057	-17392	-59	-11682	-10255	-16556	-389	-11155	-12196	-12665	-61	1005	12530	-22700	-119	-10537	6181	-13526	-174	-9730	7003	-6584	-167	-10617	8214	-8070	-149	-124	-120	-68	-63	-57	-103	40	-151	18	34	-76	-21	-59	80	-30	0
1.152500	-41	-975	2605	-21653	-60	-12091	-7077	-17308	-48	-11874	-10291	-16427	-372	-11340	-12200	-12560	-65	936	12406	-22636	-131	-10611	6129	-13599	-186	-9836	6930	-6629	-174	-10697	8127	-7986	-150	-128	-121	-67	-62	-60	-108	37	-149	13	32	-76	-24	-61	82	-27	0
1.153333	-98	-995	2593	-21535	-64	-12347	-7079	-17204	-52	-12050	-10319	-16299	-266	-11534	-12243	-12471	-68	873	12271	-22569	-112	-10710	6087	-13668	-168	-9946	6858	-6674	-173	-10786	8069	-7900	-147	-124	-115	-67	-62	-56	-104	41	-148	20	34	-76	-21	-58	82	-28	0
1.154167	-313	-1014	2570	-21449	-56	-12589	-7078	-17086	-45	-12215	-10356	-16176	-258	-11720	-12245	-12399	-63	808	12128	-22506	-103	-10832	6044	-13744	-153	-10069	6774	-6723	-152	-10881	8035	-7826	-150	-126	-120	-63	-60	-58	-101	40	-151	17	35	-76	-21	-58	84	-27	0
1.155000	-707	-1040	2526	-21364	-43	-12822	-7067	-16955	-56	-12371	-10394	-16045	-274	-11912	-12253	-12345	-58	746	11981	-22444	-105	-10971	6002	-13792	-166	-10202	6692	-6767	-135	-10985	8020	-7763	-153	-126	-119	-63	-61	-53	-102	43	-149	22	36	-74	-16	-55	85	-31	-1
1.155833	-1272	-1048	2476	-21285	-58	-13046	-7048	-16816	-76	-12511	-10431	-15916	-240	-12097	-12243	-12308	-73	691	11835	-22389	-116	-11132	5959	-13891	-171	-10344	6597	-6811	-176	-11094	8022	-7715	-138	-124	-117	-70	-64	-55	-104	44	-148	18	34	-76	-18	-56	82	-28	1
1.156667	-1528	-1052	2411	-21227	-50	-13249	-7020	-16663	-75	-12640	-10463	-15793	-224	-12278	-12220	-12288	-97	638	11689	-22336	-108	-11310	5908	-13965	-165	-10495	6496	-6855	-162	-11214	8034	-7680	-148	-124	-121	-66	-65	-59	-104	41	-153	19	35	-76	-24	-58	81	-22	-1
1.157500	-1236	-1044	2340	-21178	-40	-13438	-6981	-16498	-72	-12763	-10484	-15674	-222	-12454	-12183	-12281	-65	593	11553	-22287	-95	-11500	5862	-14047	-159	-10655	6390	-6901	-162	-11332	8061	-7663	-152	-126	-117	-63	-66	-43	-102	42	-154	13	36	-78	-24	-57	84	-30	-3
1.158333	-1043	-1020	2261	-21141	-45	-13600	-6931	-16335	-65	-12865	-10505	-15558	-225	-12613	-12132	-12293	-65	553	11426	-22249	-108	-11701	5807	-14131	-164	-10830	6280	-6946	-184	-11464	8087	-7665	-149	-115	-122	-69	-64	-61	-109	38	-152	17	33	-76	-25	-61	80	-32	-4
1.159167	-896	-976	2179	-21113	-49	-13737	-6867	-16165	-59	-12963	-10505	-15441	-163	-12778	-12071	-12318	-61	523	11321	-22207	-102	-11908	5751	-14216	-168	-10999	6168	-6999	-170	-11596	8111	-7682	-151	-127	-120	-65	-62	-62	-105	38	-152	23	35	-75	-25	-60	80	-28	-1
1.160000	-658	-918	2103	-21102	-49	-13853	-6794	-15997	-74	-13048	-10491	-15326	-98	-12890	-11997	-12348	-62	501	11232	-22174	-79	-12124	5688	-14304	-148	-11178	6057	-7051	-145	-11735	8136	-7723	-149	-125	-120	-65	-61	-60	-107	38	-151	20	35	-75	-24	-58	79	-28	-1
1.160833	-494	-839	2022	-21097	-61	-13929	-6708	-15830	-91	-13118	-10466	-15222	-190	-13000	-11914	-12399	-73	486	11162	-22148	-66	-12339	5614	-14406	-169	-11368	5941	-7117	-143	-11884	8143	-7786	-153	-131	-118	-63	-67	-60	-107	40	-152	20	38	-77	-24	-57	81	-32	-3
1.161667	-332	-739	1954	-21103	-55	-13987	-6611	-15673	-88	-13187	-10415	-15117	-214	-13088	-11814	-12460	-62	481	11116	-22123	-73	-12555	5556	-14512	-183	-11584	5827	-7199	-151	-12041	8149	-7868	-148	-126	-117	-63	-64	-59	-103	37	-154	19	37	-74	-18	-58	84	-30	0
1.162500	-181	-627	1893	-21125	-55	-14015	-6505	-15517	-82	-13240	-10348	-15022	-22	-13156	-11735	-12530	-66	485	11098	-22108	-83	-12768	5440	-14620	-181	-11776	5718	-7299	-163	-12215	8131	-7971	-151	-129	-134	-58	-62	-57	-105	40	-152	21	35	-74	-22	-55	82	-29	-3
1.163333	-79	-492	1845	-21157	-66	-14012	-6391	-15381	-88	-13289	-10265	-14936	-27	-13202	-11606	-12602	-68	501	11108	-22098	-79	-12977	5331	-14740	-190	-11986	5621	-7420	-172	-12394	8101	-8101	-148	-127	-120	-63	-63	-57	-104	37	-151	18	33	-74	-22	-53	81	-29	-1
1.164167	30	-344	1807	-21194	-73	-13982	-6274	-15256	-102	-13319	-10162	-14863	-309	-13226	-11497	-12689	-56	523	11143	-22096	-88	-13178	5230	-14873	-199	-12207	5509	-7567	-190	-12595	8047	-8250	-149	-130	-122	-62	-64	-60	-107	64	-152	16	34	-77	-22	-59	81	-29	-3
1.165000	185	-188	1783	-21246	-94	-13932	-6155	-15144	-112	-13341	-10056	-14795	-291	-13235	-11388	-12780	-65	551	11214	-22101	-108	-13374	5119	-15015	-193	-12435	5407	-7742	-200	-12804	7981	-8424	-150	-131	-122	-72	-68	-63	-109	34	-153	17	32	-83	-29	-61	82	-33	-4
1.165833	270	-29	1775	-21312	-113	-13863	-6033	-15053	-131	-13349	-9932	-14741	-260	-13218	-11279	-12876	-67	587	11306	-22119	-103	-13552	4998	-15163	-199	-12675	5312	-7946	-195	-13026	7899	-8619	-149	-131	-126	-70	-42	-63	-107	34	-152	12	33	-75	-23	-60	78	-31	-7
1.166667	302	144	1779	-21377	-97	-13770	-5909	-14972	-135	-13341	-9798	-14697	-323	-13186	-11172	-12980	-56	625	11428	-22129	-105	-13715	4878	-15322	-205	-12923	5217	-8186	-173	-13263	7803	-8823	-154	-131	-124	-70	-67	-63	-107	33	-155	12	30	-79	-25	-61	76	-35	-4
1.167500	339	315	1803	-21441	-104	-13668	-5793	-14909	-142	-13318	-9656	-14666	-85	-13138	-11066	-13065	-53	663	11576	-22147	-86	-13868	4759	-15495	-183	-13170	5125	-8452	-148	-13504	7704	-9048	-149	-128	-121	-68	-63	-64	-111	35	-151	17	34	-75	-21	-58	78	-31	-4
1.168333	364	483	1839	-21526	-84	-13548	-5676	-14861	-116	-13281	-9508	-14646	-74	-13078	-10972	-13155	-51	707	11739	-22170	-61	-14008	4635	-15672	-164	-13423	5034	-8756	-149	-13757	7596	-9285	-146	-126	-118	-66	-60	-59	-103	38	-147	18	36	-72	-19	-55	79	-18	1
1.169167	406	646	1887	-21610	-79	-13435	-5569	-14827	-113	-13224	-9370	-14646	-190	-13016	-10881	-13248	-60	740	11913	-22192	-90	-14136	4529	-15861	-180	-13680	4941	-9098	-152	-14012	7483	-9537	-147	-126	-116	-63	-62	-58	-107	35	-151	17	34	-74	-17	-56	82	-30	0
1.170000	414	800	1938	-21704	-82	-13312	-5465	-14807	-126	-13169	-9241	-14650	-165	-12935	-10804	-13332	-59	768	12084	-22219	-96	-14275	4425	-16060	-205	-13944	4847	-9468	-147	-14269	7367	-9804	-148	-128	-119	-66	-62	-56	-103	42	-150	17	36	-73	-14	-58	84	-28	-1
1.170833	457	950	1992	-21790	-70	-13194	-5374	-14802	-121	-13097	-9119	-14672	-211	-12853	-10732	-13414	-63	781	12272	-22247	-103	-14361	4332	-16271	-205	-14213	4749	-9880	-186	-14524	7257	-10077	-147	-126	-121	-66	-60	-59	-107	39	-149	16	34	-73	-23	-56	82	-28	-1
1.171667	498	1083	2061	-21885	-53	-13084	-5287	-14802	-107	-13009	-9005	-14707	-200	-12779	-10672	-13487	-72	790	12445	-22272	-110	-14465	4254	-16486	-195	-14480	4649	-10321	-181	-14773	7152	-10360	-148	-129	-124	-69	-61	-58	-105	38	-149	18	33	-76	-22	-57	79	-28	-3
1.172500	517	1211	2131	-21982	-60	-12983	-5210	-14813	-79	-12913	-8912	-14755	-225	-12688	-10618	-13554	-63	783	12598	-22295	-107	-14569	4189	-16712	-197	-14751	4542	-10789	-167	-15009	7050	-10660	-152	-129	-122	-77	-64	-59	-107	37	-153	19	30	-76	-23	-56	82	-28	-1
1.173333	504	1325	2194	-22073	-56	-12889	-5138	-14836	-66	-12808	-8832	-14813	-270	-12607	-10573	-13613	-70	752	12710	-22313	-99	-14669	4141	-16943	-191	-15020	4442	-11278	-189	-15227	6960	-10933	-155	-130	-126	-73	-67	-63	-108	34	-156	16	30	-78	-24	-64	79	-34	-4
1.174167	472	1434	2262	-22163	-57	-12805	-5069	-14860	-62	-12702	-8768	-14881	-279	-12523	-10533	-13662	-73	727	12844	-22324	-114	-14783	4117	-17181	-187	-15284	4343	-11803	-193	-15429	6883	-11237	-148	-160	-121	-68	-62	-61	-107	38	-147	15	32	-76	-22	-59	79	-32	-1
1.175000	445	1539	2327	-22234	-67	-12727	-4992	-14887	-85	-12578	-8715	-14953	-258	-12439	-10495	-13703	-75	681	12923	-22346	-121	-14899	4108	-17424	-194	-15542	4245	-12312	-203	-15604	6818	-11502	-150	-125	-124	-66	-63	-60	-109	38	-152	11	33	-73	-21	-55	81	-30	2
1.175833	425	1642	2383	-22294	-64	-12660	-4922	-14913	-93	-12456	-8681	-15031	-190	-12359	-10464	-13735	-72	627	12967	-22330	-107	-15027	4119	-17670	-203	-15797	4157	-12853	-187	-15755	6773	-11777	-148	-126	-117	-67	-65	-59	-107	37	-149	18	37	-78	-24	-56	80	-33	0
1.176667	407	1741	2431	-22351	-51	-12605	-4852	-14951	-84	-12333	-8663	-15121	-118	-12276	-10417	-13754	-64	553	12971	-22324	-79	-15171	4142	-17923	-184	-16046	4080	-13404	-178	-15887	6725	-12039	-146	-126	-115	-65	-63	-62	-104	39	-151	24	38	-74	-24	-55	85	-29	1
1.177500	344	1827	2466	-22387	-47	-12552	-4775	-14983	-120	-12213	-8643	-15215	-118	-12196	-10394	-13775	-70	487	12938	-22320	-78	-15324	4185	-18175	-167	-16287	4011	-13961	-184	-15990	6685	-12294	-152	-128	-121	-67	-61	-60	-104	41	-151	17	37	-75	-19	-52	81	-30	-1
1.178333	235	1941	2482	-22407	-65	-12512	-4698	-15022	-143	-12096	-8640	-15317	-150	-12117	-10355	-13783	-63	411	12865	-22309	-82	-15505	4231	-18435	-179	-16524	3946	-14525	-169	-16068	6682	-12531	-151	-131	-122	-68	-66	-61	-105	38	-153	13	32	-61	-21	-56	80	-30	-5
1.179167	156	2047	2487	-22410	-69	-12441	-4619	-15057	-117	-11983	-8630	-15423	-154	-12034	-10308	-13786	-65	335	12756	-22297	-75	-15699	4297	-18694	-190	-16745	3913	-15082	-184	-16122	6677	-12755	-147	-132	-122	-70	-63	-58	-109	38	-152	15	35	-77	-21	-57	77	-31	-5
1.180000	140	2163	2483	-22382	-62	-12431	-4534	-15089	-90	-11868	-8627	-15536	-51	-11952	-10252	-13775	-65	265	12617	-22282	-84	-15912	4360	-18952	-195	-16954	3893	-15634	-176	-16152	6686	-12945	-151	-129	-121	-78	-64	-60	-104	39	-169	17	34	-79	-26	-58	81	-30	-4
1.180833	42	2282	2452	-22336	-68	-12397	-4451	-15122	-110	-11762	-8619	-15647	11	-11867	-10190	-13767	-58	200	12448	-22275	-88	-16140	4431	-19211	-195	-17149	3891	-16182	-161	-16166	6705	-13122	-153	-129	-122	-73	-66	-59	-103	38	-150	19	35	-78	-19	-58	82	-31	-4
1.181667	-128	2414	2411	-22273	-63	-12358	-4363	-15158	-96	-11668	-8604	-15769	-70	-11786	-10121	-13755	-67	149	12251	-22264	-82	-16379	4500	-19471	-213	-17334	3905	-16725	-190	-16166	6729	-13279	-152	-136	-124	-70	-65	-64	-108	28	-149	12	32	-82	-26	-63	80	-33	-5
1.182500	-187	2519	2344	-22191	-50	-12319	-4275	-15189	-97	-11573	-8579	-15881	-58	-11698	-10040	-13732	-66	107	12038	-22262	-86	-16622	4572	-19722	-222	-17499	3945	-17248	-205	-16142	6761	-13412	-152	-128	-121	-68	-69	-62	-107	36	-153	18	36	-77	-25	-57	82	-31	-4
1.183333	-224	2692	2275	-22087	-53	-12271	-4185	-15221	-100	-11481	-8543	-15994	29	-11612	-9952	-13702	-69	90	11801	-22259	-88	-16865	4642	-19978	-217	-17645	3998	-17761	-202	-16108	6794	-13520	-153	-126	-122	-68	-68	-60	-109	38	-153	17	34	-78	-25	-61	79	-33	-1
1.184167	-269	2841	2186	-21974	-68	-12226	-4105	-15252	-97	-11398	-8498	-16099	-41	-11522	-9857	-13674	-48	88	11551	-22263	-94	-17108	4712	-20230	-196	-17770	4064	-18257	-200	-16068	6841	-13604	-149	-128	-122	-70	-67	-61	-109	36	-153	18	35	-77	-25	-60	84	-31	-1
1.185000	-258	2995	2085	-21860	-74	-12175	-4019	-15281	-99	-11325	-8444	-16201	-61	-11433	-9757	-13645	-21	106	11293	-22276	-80	-17331	4780	-20474	-190	-17873	4139	-18742	-196	-16004	6879	-13674	-152	-129	-120	-64	-63	-60	-107	34	-153	18	34	-77	-24	-58	79	-32	-4
1.185833	-279	3148	1974	-21742	-75	-12122	-3941	-15319	-93	-11258	-8382	-16291	-28	-11354	-9655	-13611	-67	138	11026	-22297	-79	-17531	4847	-20712	-189	-17950	4221	-19213	-217	-15935	6914	-13718	-152	-129	-121	-67	-64	-60	-110	35	-154	16	33	-79	-25	-57	82	-29	-9
1.186667	-272	3303	1856	-21630	-87	-12067	-3872	-15344	-75	-11193	-8310	-16370	-60	-11271	-9557	-13574	-69	194	10752	-22320	-90	-17711	4919	-20942	-205	-17996	4313	-19663	-214	-15861	6952	-13749	-147	-128	-118	-67	-65	-59	-102	40	-150	18	34	-77	-25	-57	84	-30	-4
1.187500	-219	3460	1737	-21532	-91	-12008	-3810	-15373	-107	-11138	-8237	-16431	-59	-11191	-9454	-13535	-75	267	10482	-22353	-85	-17850	4991	-21142	-198	-18021	4400	-20112	-194	-15774	6979	-13768	-149	-127	-119	-66	-61	-58	-105	36	-152	19	34	-78	-21	-56	84	-34	-1
1.188333	-195	3612	1612	-21456	-77	-11940	-3751	-15397	-110	-11082	-8154	-16474	-84	-11121	-9367	-13495	-63	351	10212	-22390	-80	-17946	5084	-21382	-186	-18009	4493	-20508	-184	-15671	7003	-13773	-149	-121	-119	-64	-61	-52	-100	44	-148	20	43	-70	-13	-55	86	-28	-1
1.189167	-349	3764	1489	-21406	-72	-11878	-3709	-15428	-95	-11039	-8077	-16505	-122	-11036	-9277	-13460	-61	451	9933	-22436	-107	-18003	5174	-21591	-185	-17969	4569	-20908	-162	-15567	7000	-13776	-150	-124	-117	-62	-61	-56	-102	41	-152	19	36	-75	-25	-56	84	-30	0
1.190000	-597	3912	1362	-21387	-85	-11808	-3681	-15461	-127	-10996	-8001	-16498	-332	-10968	-9208	-13421	-75	552	9654	-22494	-102	-18013	5273	-21788	-188	-17899	4654	-21288	-162	-15456	7017	-13777	-151	-127	-124	-68	-68	-58	-103	39	-147	18	35	-78	-24	-58	80	-31	-1
1.190833	-696	4053	1242	-21406	-83	-11741	-3660	-15489	-141	-10962	-7933	-16506	-85	-10899	-9155	-13383	-74	665	9386	-22542	-98	-17964	5386	-21975	-201	-17789	4728	-21652	-173	-15329	7012	-13772	-149	-128	-117	-63	-64	-58	-103	43	-151	21	37	-73	-27	-56	85	-25	-4
1.191667	-1030	4202	1124	-21457	-74	-11669	-3652	-15514	-113	-10924	-7843	-16472	183	-10828	-9109	-13345	-67	781	9119	-22609	-119	-17866	5513	-22150	-207	-17647	4798	-21999	-163	-15192	7000	-13769	-144	-127	-109	-68	-64	-59	-102	39	-153	20	34	-76	-21	-58	80	-30	0
1.192500	-1161	4346	1005	-21551	-74	-11587	-3653	-15536	-101	-10891	-7814	-16426	-52	-10757	-9087	-13311	-67	891	8853	-22676	-116	-17709	5656	-22316	-191	-17476	4859	-22327	-152	-15050	6974	-13771	-150	-129	-119	-65	-62	-59	-103	41	-150	19	34	-74	-22	-57	80	-30	-4
1.193333	-222	4488	884	-21683	-82	-11502	-3666	-15561	-104	-10868	-7769	-16361	30	-10673	-9076	-13276	-70	997	8597	-22745	-110	-17513	5813	-22470	-188	-17270	4922	-22638	-134	-14895	6945	-13776	-152	-126	-118	-65	-61	-59	-105	37	-161	19	36	-72	-21	-56	80	-28	0
1.194167	932	4637	769	-21851	-68	-11413	-3689	-15581	-109	-10829	-7735	-16283	51	-10593	-9086	-13241	-63	1101	8343	-22816	-96	-17267	5983	-22606	-188	-17037	4984	-22923	-142	-14737	6906	-13787	-150	-127	-118	-63	-62	-58	-107	43	-148	21	36	-72	-22	-58	80	-27	0
1.195000	1403	4792	649	-22062	-63	-11315	-3722	-15596	-87	-10794	-7714	-16194	-50	-10505	-9082	-13202	-73	1197	8100	-22885	-80	-16979	6167	-22731	-207	-16772	5041	-23193	-174	-14560	6864	-13796	-150	-125	-116	-70	-60	-56	-103	42	-151	20	36	-74	-22	-52	84	-25	0
1.195833	938	4952	526	-22294	-72	-11208	-3760	-15606	-79	-10754	-7704	-16093	33	-10404	-9137	-13168	-56	1280	7866	-22964	-83	-16663	6356	-22848	-210	-16480	5102	-23449	-170	-14385	6820	-13810	-148	-126	-121	-66	-62	-56	-99	42	-150	21	37	-70	-18	-58	82	-26	5
1.196667	682	5127	400	-22556	-73	-11090	-3810	-15619	-114	-10712	-7708	-15984	-21	-10296	-9181	-13132	-49	1358	7645	-23024	-98	-16307	6549	-22946	-206	-16166	5171	-23681	-161	-14202	6780	-13824	-148	-112	-118	-40	-59	-55	-100	43	-149	20	37	-72	-17	-53	82	-25	3
1.197500	594	5301	262	-22836	-64	-10981	-3857	-15623	-119	-10665	-7718	-15875	-163	-10180	-9230	-13096	-59	1424	7435	-23088	-101	-15935	6743	-23035	-212	-15819	5247	-23895	-159	-14020	6728	-13843	-147	-126	-119	-66	-60	-55	-103	41	-148	21	38	-72	-19	-53	78	-26	-6
1.198333	313	5490	114	-23135	-68	-10861	-3915	-15631	-116	-10607	-7744	-15770	-231	-10060	-9290	-13064	-58	1486	7233	-23148	-103	-15550	6932	-23116	-216	-15480	5324	-24090	-155	-13840	6677	-13859	-151	-130	-126	-67	-65	-61	-108	37	-158	13	32	-75	-25	-61	78	-30	-6
1.199167	39	5685	-70	-23437	-63	-10741	-3965	-15637	-90	-10539	-7776	-15658	-191	-9926	-9342	-13026	-79	1543	7048	-23194	-100	-15152	7117	-23176	-214	-15121	5420	-24258	-167	-13656	6639	-13865	-158	-129	-121	-67	-66	-62	-107	40	-158	18	36	-77	-24	-58	79	-31	8
1.200000	-215	5898	-219	-23730	-43	-10601	-4018	-15630	-82	-10455	-7808	-15547	-114	-9782	-9390	-12983	-85	1600	6884	-23232	-80	-14750	7296	-23223	-223	-14738	5523	-24405	-184	-13473	6601	-13866	-153	-117	-122	-69	-59	-58	-104	36	-153	18	34	-78	-24	-58	76	-35	-4
1.200833	-332	6112	-400	-24019	-65	-10464	-4070	-15631	-98	-10357	-7844	-15442	-155	-9633	-9425	-12941	-63	1660	6733	-23259	-77	-14348	7460	-23260	-221	-14348	5638	-24530	-179	-13285	6573	-13857	-152	-130	-119	-65	-63	-59	-107	36	-152	23	37	-75	-18	-55	80	-28	-3
1.201667	-468	6337	-595	-24293	-74	-10317	-4113	-15623	-99	-10254	-7883	-15345	-207	-9482	-9455	-12890	-61	1716	6598	-23274	-80	-13952	7606	-23276	-208	-13955	5762	-24636	-182	-13099	6549	-13838	-148	-129	-116	-66	-65	-57	-86	41	-150	20	36	-75	-25	-57	81	-31	-1
1.202500	-543	6565	-802	-24547	-69	-10177	-4162	-15618	-107	-10117	-7927	-15248	-151	-9326	-9469	-12838	-63	1776	6480	-23276	-75	-13565	7737	-23279	-212	-13562	5897	-24712	-180	-12915	6534	-13804	-149	-128	-118	-65	-61	-60	-104	40	-153	18	34	-76	-22	-58	81	-38	-3
1.203333	-530	6789	-1013	-24774	-76	-10026	-4199	-15611	-109	-9974	-7965	-15154	-183	-9169	-9474	-12785	-80	1837	6378	-23266	-57	-13188	7839	-23264	-218	-13164	6041	-24766	-170	-12724	6526	-13761	-150	-128	-116	-65	-58	-79	-102	43	-150	20	37	-74	-22	-56	86	-29	-3
1.204167	-746	7012	-1236	-24967	-72	-9877	-4234	-15605	-102	-9823	-8007	-15075	-273	-9014	-9465	-12722	-84	1906	6294	-23249	-64	-12825	7925	-23237	-222	-12775	6187	-24797	-163	-12534	6529	-13707	-149	-128	-124	-65	-64	-60	-105	38	-153	17	30	-78	-22	-57	80	-29	0
1.205000	-787	7222	-1463	-25128	-76	-9722	-4268	-15598	-102	-9681	-8048	-15000	-289	-8865	-9442	-12658	-67	1976	6220	-23222	-81	-12481	7990	-23185	-231	-12393	6338	-24805	-169	-12336	6536	-13645	-151	-131	-125	-105	-65	-59	-104	40	-154	18	33	-76	-21	-57	81	-32	-6
1.205833	-717	7422	-1678	-25252	-70	-9565	-4303	-15594	-105	-9478	-8086	-14930	-242	-8722	-9410	-12586	-67	2060	6165	-23181	-72	-12140	8026	-23120	-230	-12023	6489	-24783	-170	-12125	6551	-13576	-151	-130	-126	-68	-64	-59	-109	38	-152	16	29	-80	-22	-59	79	-31	-10
1.206667	-784	7605	-1893	-25337	-64	-9403	-4338	-15592	-76	-9291	-8124	-14861	-233	-8582	-9371	-12518	-70	2138	6120	-23139	-52	-11837	8041	-23033	-216	-11647	6644	-24739	-173	-11911	6572	-13511	-154	-133	-128	-72	-68	-64	-107	34	-155	13	30	-80	-26	-62	77	-34	-7
1.207500	-717	7773	-2097	-25379	-88	-9237	-4374	-15589	-83	-9098	-8157	-14798	-223	-8450	-9319	-12437	-62	2224	6095	-23083	-41	-11530	8046	-22920	-203	-11282	6802	-24666	-153	-11681	6607	-13411	-150	-129	-124	-68	-64	-60	-105	35	-151	20	29	-78	-26	-59	88	-28	2
1.208333	-1223	7923	-2280	-25380	-86	-9053	-4403	-15582	-132	-8895	-8209	-14735	-196	-8318	-9265	-12355	-58	2311	6080	-23034	-15	-11236	8031	-22787	-204	-10932	6953	-24564	-134	-11432	6650	-13327	-147	-126	-121	-65	-62	-56	-109	37	-147	18	35	-74	-21	-53	81	-28	-1
1.209167	-2652	8026	-2452	-25325	-65	-8867	-4443	-15583	-109	-8696	-8209	-14675	-212	-8204	-9214	-12274	-67	2396	6070	-22976	-17	-10948	8003	-22642	-202	-10590	7109	-24442	-146	-11172	6698	-13246	-152	-127	-120	-63	-58	-59	-107	37	-150	20	35	-76	-19	-56	79	-32	2
1.210000	-2812	8146	-2605	-25255	-62	-8675	-4489	-15586	-94	-8492	-8240	-14616	-115	-8089	-9164	-12192	-73	2480	6072	-22921	-41	-10674	7964	-22477	-185	-10263	7247	-24298	-149	-10898	6753	-13159	-173	-129	-120	-67	-70	-62	-107	35	-152	18	35	-76	-21	-57	81	-30	0
1.210833	-2119	8224	-2737	-25138	-63	-8471	-4533	-15592	-81	-8297	-8269	-14563	16	-7981	-9124	-12129	-65	2558	6083	-22867	-36	-10402	7924	-22299	-178	-9944	7390	-24136	-161	-10611	6825	-13099	-152	-125	-119	-66	-66	-59	-102	38	-151	18	29	-76	-24	-58	80	-31	-1
1.211667	-1976	8275	-2849	-24987	-88	-8263	-4582	-15599	-79	-8092	-8303	-14514	-11	-7869	-9089	-12040	-72	2633	6097	-22813	-16	-10133	7874	-22109	-166	-9629	7527	-23957	-184	-10306	6912	-13027	-150	-127	-124	-66	-63	-60	-107	34	-151	16	33	-78	-21	-55	80	-31	-1
1.212500	-1885	8302	-2939	-24810	-57	-8044	-4635	-15612	-96	-7917	-8333	-14468	-80	-7759	-9071	-11975	-66	2699	6115	-22770	-35	-9863	7831	-21908	-155	-9320	7665	-23763	-170	-9994	7008	-12984	-149	-127	-122	-65	-60	-62	-105	38	-154	17	33	-75	-19	-61	77	-31	-3
1.213333	-1765	8313	-3010	-24605	-76	-7821	-4689	-15621	-100	-7741	-8370	-14429	-91	-7648	-9065	-11916	-53	2766	6137	-22708	-33	-9592	7791	-21705	-152	-9029	7795	-23558	-166	-9671	7121	-12938	-149	-128	-132	-65	-66	-61	-107	37	-154	16	30	-76	-24	-59	81	-30	-1
1.214167	-1589	8302	-3070	-24378	-91	-7599	-4746	-15635	-105	-7567	-8409	-14388	-121	-7535	-9074	-11861	-58	2827	6158	-22658	-44	-9327	7760	-21497	-136	-8736	7934	-23348	-151	-9347	7254	-12900	-151	-128	-126	-68	-63	-59	-105	38	-151	19	29	-77	-23	-59	80	-32	0
1.215000	-1450	8279	-3108	-24129	-84	-7369	-4800	-15650	-132	-7403	-8451	-14355	-203	-7415	-9100	-11826	-78	2882	6185	-22607	-22	-9051	7739	-21293	-122	-8452	8059	-23128	-134	-9018	7400	-12873	-155	-130	-122	-68	-65	-73	-105	36	-152	13	29	-77	-24	-60	78	-35	-4
1.215833	-1402	8236	-3142	-23871	-85	-7147	-4850	-15664	-143	-7248	-8493	-14327	-81	-7291	-9138	-11795	-83	2929	6206	-22554	-44	-8776	7745	-21094	-132	-8169	8200	-22898	-129	-8685	7565	-12840	-151	-128	-124	-68	-65	-61	-103	40	-153	18	34	-76	-22	-57	81	-34	-1
1.216667	-1419	8191	-3165	-23601	-88	-6916	-4897	-15662	-122	-7094	-8535	-14304	-79	-7158	-9190	-11780	-70	2979	6228	-22493	-65	-8500	7743	-20898	-145	-7886	8339	-22668	-120	-8354	7744	-12808	-148	-126	-127	-70	-61	-58	-101	41	-152	19	33	-76	-25	-58	82	-28	-3
1.217500	-1490	8131	-3183	-23323	-68	-6699	-4943	-15682	-84	-6952	-8578	-14286	-156	-7021	-9253	-11779	-67	3023	6242	-22432	-73	-8221	7764	-20715	-150	-7608	8485	-22425	-119	-8027	7931	-12771	-149	-128	-119	-66	-64	-63	-105	40	-153	18	34	-73	-23	-60	80	-30	-1
1.218333	-1337	8061	-3210	-23035	-67	-6489	-4984	-15689	-73	-6820	-8624	-14279	-124	-6886	-9332	-11789	-67	3061	6251	-22365	-55	-7945	7805	-20552	-148	-7336	8637	-22186	-116	-7710	8127	-12724	-151	-128	-120	-68	-63	-62	-105	29	-155	16	35	-75	-24	-62	76	-34	-1
1.219167	-1101	7983	-3235	-22750	-100	-6293	-5020	-15692	-79	-6692	-8665	-14272	-114	-6746	-9416	-11820	-67	3104	6251	-22294	-57	-7670	7858	-20398	-131	-7063	8803	-21936	-109	-7396	8331	-12655	-152	-129	-121	-66	-63	-65	-107	37	-154	18	35	-74	-23	-60	80	-34	-4
1.220000	-1030	7899	-3268	-22464	-77	-6098	-5047	-15683	-80	-6568	-8700	-14270	-130	-6608	-9508	-11850	-63	3148	6244	-22210	-65	-7395	7936	-20256	-130	-6787	8962	-21671	-114	-7088	8532	-12568	-151	-129	-122	-65	-75	-59	-102	42	-150	19	37	-75	-22	-56	81	-29	-4
1.220833	-1450	7808	-3308	-22179	-61	-5922	-5072	-15666	-55	-6448	-8734	-14275	-139	-6470	-9599	-11890	-58	3198	6223	-22124	-93	-7124	8024	-20140	-138	-6520	9134	-21403	-119	-6786	8756	-12451	-146	-127	-120	-65	-63	-60	-103	41	-150	16	35	-111	-22	-69	84	-30	0
1.221667	-1655	7702	-3364	-21902	-49	-5762	-5088	-15644	-33	-6334	-8765	-14284	-109	-6346	-9691	-11942	-63	3234	6193	-22028	-87	-6856	8127	-20036	-142	-6257	9318	-21121	-118	-6498	8962	-12308	-151	-132	-137	-67	-64	-61	-102	41	-154	18	35	-75	-25	-57	81	-35	0
1.222500	-1198	7590	-3426	-21627	-41	-5614	-5113	-15615	-47	-6229	-8789	-14299	-134	-6226	-9778	-11996	-81	3281	6161	-21930	-58	-6597	8242	-19950	-153	-5995	9509	-20824	-119	-6215	9168	-12136	-150	-126	-121	-68	-64	-60	-105	41	-152	17	34	-78	-22	-56	78	-33	-4
1.223333	-817	7464	-3502	-21356	-41	-5478	-5122	-15575	-13	-6122	-8802	-14321	-222	-6122	-9867	-12054	-88	3324	6093	-21826	-52	-6351	8368	-19879	-153	-5742	9706	-20518	-145	-5948	9360	-11934	-172	-131	-125	-70	-72	-63	-101	37	-154	17	36	-77	-29	-59	76	-35	-1
1.224167	-445	7321	-3583	-21090	-52	-5354	-5164	-15531	0	-6024	-8818	-14348	-234	-6033	-9937	-12113	-72	3370	6034	-21711	-45	-6112	8509	-19824	-118	-5494	9914	-20197	-149	-5683	9550	-11696	-150	-131	-121	-72	-64	-61	-108	38	-155	17	35	-79	-24	-43	79	-65	-1
1.225000	-53	7166	-3669	-20832	-43	-5236	-5188	-15475	-33	-5924	-8810	-14376	-284	-5953	-10003	-12170	-70	3412	5959	-21598	-41	-5883	8653	-19789	-103	-5263	10125	-19854	-122	-5433	9725	-11430	-151	-130	-126	-69	-67	-62	-108	37	-153	18	35	-79	-23	-59	77	-32	-4
1.225833	283	6994	-3763	-20573	-30	-5122	-5223	-15424	-40	-5831	-8830	-14410	-177	-5898	-10059	-12228	-80	3449	5883	-21474	-58	-5668	8802	-19769	-111	-5041	10343	-19498	-141	-5194	9898	-11145	-150	-129	-124	-68	-64	-65	-107	37	-153	5	34	-78	-27	-62	76	-34	-3
1.226667	626	6802	-3855	-20299	-28	-5017	-5267	-15373	-42	-5745	-8832	-14451	-158	-5851	-10100	-12281	-72	3475	5792	-21354	-67	-5465	8959	-19769	-130	-4812	10571	-19128	-190	-4965	10091	-10833	-147	-130	-125	-69	-68	-62	-111	36	-152	17	36	-77	-25	-58	78	-32	-5
1.227500	893	6592	-3950	-20077	-39	-4906	-5318	-15315	-55	-5659	-8834	-14498	-336	-5825	-10127	-12329	-66	3501	5699	-21226	-63	-5269	9121	-19781	-150	-4631	10802	-18743	-215	-4744	10229	-10512	-152	-126	-124	-66	-65	-60	-108	40	-150	18	32	-76	-13	-45	80	-31	-1
1.228333	1103	6364	-4035	-19829	-43	-4796	-5382	-15259	-56	-5577	-8839	-14545	-190	-5814	-10142	-12370	-68	3520	5607	-21094	-31	-5089	9288	-19812	-130	-4453	11038	-18344	-130	-4539	10388	-10178	-146	-124	-119	-64	-56	-57	-109	43	-149	20	36	-73	-19	-57	82	-28	4
1.229167	1312	6114	-4138	-19589	-49	-4684	-5457	-15212	-59	-5505	-8852	-14605	-207	-5817	-10149	-12414	-75	3518	5509	-20967	-45	-4922	9457	-19851	-97	-4287	11281	-17943	-73	-4358	10547	-9839	-146	-126	-122	-66	-61	-59	-103	42	-148	22	35	-73	-18	-56	84	-28	3
1.230000	1524	5846	-4196	-19352	-49	-4566	-5539	-15170	-70	-5441	-8875	-14672	-413	-5836	-10146	-12449	-67	3509	5414	-20839	-66	-4769	9617	-19927	-94	-4138	11505	-17537	-110	-4191	10707	-9504	-147	-122	-118	-64	-60	-56	-105	41	-150	21	34	-74	-22	-53	80	-28	1
1.230833	1748	5564	-4262	-19116	-51	-4450	-5655	-15133	-77	-5380	-8906	-14740	-446	-5850	-10142	-12484	-73	3481	5316	-20714	-47	-4630	9782	-20016	-115	-3997	11737	-17121	-148	-4037	10875	-9181	-147	-126	-119	-66	-65	-56	-107	42	-143	22	38	-74	-21	-53	80	-29	0
1.231667	1847	5275	-4310	-18889	-62	-4335	-5782	-15101	-68	-5327	-8954	-14817	-370	-5911	-10129	-12517	-67	3452	5225	-20589	-55	-4506	9942	-20127	-112	-3872	11962	-16715	-173	-3908	11038	-8870	-151	-126	-122	-83	-65	-60	-109	38	-152	17	32	-81	-24	-60	77	-30	-3
1.232500	1875	4971	-4352	-18669	-66	-4218	-5915	-15077	-43	-5281	-9016	-14895	-323	-5960	-10122	-12549	-69	3414	5139	-20462	-57	-4392	10103	-20252	-97	-3748	12185	-16298	-183	-3793	11233	-8576	-149	-127	-122	-68	-65	-61	-109	39	-153	16	34	-75	-23	-58	81	-31	-7
1.233333	1930	4672	-4376	-18446	-61	-4095	-6058	-15048	-43	-5238	-9090	-14978	-339	-6011	-10112	-12574	-74	3360	5057	-20335	-28	-4285	10266	-20399	-115	-3635	12404	-15893	-206	-3704	11428	-8303	-150	-124	-128	-69	-64	-60	-105	37	-151	18	35	-79	-23	-60	79	-36	-1
1.234167	1956	4376	-4382	-18232	-59	-3984	-6213	-15025	-69	-5208	-9179	-15059	-166	-6063	-10110	-12606	-61	3318	4982	-20211	-39	-4207	10424	-20562	-119	-3520	12611	-15491	-207	-3630	11642	-8054	-150	-126	-119	-66	-62	-60	-108	39	-147	20	36	-75	-19	-60	71	-29	2
1.235000	1999	4086	-4380	-18027	-61	-3868	-6373	-14998	-66	-5185	-9287	-15139	-134	-6124	-10120	-12633	-68	3243	4911	-20091	-35	-4111	10585	-20741	-136	-3406	12808	-15093	-210	-3578	11867	-7817	-149	-130	-117	-66	-57	-58	-105	41	-148	21	36	-74	-19	-57	81	-30	-1
1.235833	2159	3805	-4363	-17833	-61	-3780	-6539	-14973	-64	-5165	-9409	-15224	-88	-6180	-10141	-12658	-70	3180	4841	-19978	-40	-4040	10748	-20933	-178	-3291	12991	-14702	-233	-3542	12107	-7597	-149	-126	-118	-66	-63	-55	-103	40	-151	21	36	-74	-24	-57	84	-29	-1
1.236667	2320	3543	-4347	-17637	-68	-3695	-6704	-14940	-44	-5154	-9549	-15301	-16	-6233	-10176	-12686	-73	3119	4771	-19865	-38	-3973	10901	-21128	-169	-3171	13171	-14309	-270	-3525	12361	-7389	-149	-125	-117	-64	-61	-53	-100	46	-149	23	38	-72	-22	-56	88	-28	0
1.237500	2259	3296	-4320	-17481	-74	-3630	-6883	-14906	-58	-5157	-9700	-15377	-74	-6281	-10220	-12708	-56	3067	4701	-19763	-51	-3918	11057	-21336	-161	-3047	13332	-13915	-230	-3527	12625	-7198	-147	-125	-115	-64	-62	-57	-104	40	-150	22	36	-75	-23	-59	81	-29	9
1.238333	2197	3075	-4300	-17328	-81	-3583	-7060	-14830	-81	-5163	-9861	-15451	-56	-6330	-10300	-12733	-46	3014	4624	-19675	-60	-3867	11210	-21542	-164	-2918	13488	-13519	-219	-3542	12895	-7004	-147	-127	-143	-69	-62	-57	-105	41	-150	15	33	-75	-22	-60	81	-31	1
1.239167	2139	2870	-4277	-17194	-85	-3562	-7234	-14816	-74	-5180	-10037	-15523	-79	-6371	-10390	-12747	-60	2974	4543	-19594	-64	-3821	11375	-21738	-143	-2815	13630	-13115	-219	-3569	13181	-6796	-149	-130	-118	-69	-63	-58	-105	39	-151	15	34	-56	-18	-61	80	-29	-5
1.240000	2033	2707	-4258	-17076	-82	-3562	-7402	-14757	-69	-5203	-10191	-15579	-292	-6403	-10496	-12753	-64	2946	4452	-19527	-83	-3779	11523	-21924	-139	-2646	13769	-12699	-189	-3604	13473	-6576	-152	-134	-121	-69	-68	-62	-110	38	-158	17	33	-78	-24	-61	80	-33	-5
1.240833	1967	2569	-4252	-16975	-91	-3581	-7566	-14696	-73	-5232	-10399	-15632	-395	-6424	-10621	-12749	-60	2908	4353	-19470	-97	-3728	11682	-22083	-146	-2499	13902	-12259	-174	-3638	13769	-6335	-152	-129	-119	-67	-64	-62	-109	39	-150	17	36	-79	-17	-61	82	-32	-3
1.241667	1944	2463	-4256	-16891	-88	-3622	-7689	-14618	-47	-5267	-10581	-15658	-301	-6437	-10756	-12726	-60	2938	4242	-19433	-96	-3684	11841	-22221	-156	-2358	14030	-11802	-204	-3672	14074	-6074	-151	-108	-118	-66	-63	-58	-107	33	-152	17	35	-77	-23	-59	80	-33	0
1.242500	1970	2377	-4280	-16828	-88	-3675	-7854	-14538	-47	-5308	-10758	-15684	-329	-6435	-10899	-12693	-59	2957	4111	-19408	-116	-3611	12011	-22317	-193	-2227	14150	-11320	-205	-3699	14377	-5769	-151	-131	-118	-67	-65	-58	-105	39	-153	16	37	-81	-23	-59	84	-29	-7
1.243333	1861	2321	-4321	-16785	-83	-3749	-7985	-14457	-58	-5396	-10929	-15700	-263	-6423	-11054	-12640	-55	2993	3965	-19403	-132	-3577	12177	-22374	-217	-2097	14274	-10809	-187	-3715	14683	-5434	-151	-125	-118	-66	-61	-56	-107	39	-154	16	33	-75	-25	-60	81	-29	0
1.244167	1643	2291	-4388	-16756	-70	-3834	-8102	-14370	-45	-5395	-11083	-15700	-7	-6399	-11216	-12572	-49	3043	3797	-19414	-128	-3520	12349	-22380	-217	-1985	14394	-10273	-181	-3716	14991	-5051	-149	-129	-120	-69	-65	-56	-105	40	-152	18	34	-78	-24	-59	84	-12	-3
1.245000	1383	2283	-4477	-16748	-76	-3922	-8199	-14283	-60	-5444	-11229	-15687	-134	-6363	-11378	-12482	-51	3110	3610	-19441	-167	-3458	12528	-22331	-222	-1889	14511	-9701	-182	-3698	15299	-4629	-151	-135	-119	-68	-63	-58	-109	39	-155	16	30	-79	-24	-57	85	-32	-5
1.245833	1089	2292	-4595	-16745	-75	-4011	-8284	-14199	-58	-5491	-11352	-15666	-202	-6315	-11538	-12374	-59	3184	3384	-19483	-173	-3394	12714	-22227	-227	-1809	14632	-9096	-167	-3647	15605	-4170	-152	-130	-120	-70	-69	-58	-103	38	-153	11	34	-78	-24	-57	84	-34	-4
1.246667	850	2324	-4731	-16747	-70	-4098	-8350	-14118	-68	-5530	-11459	-15629	-79	-6256	-11685	-12250	-44	3276	3180	-19536	-146	-3326	12902	-22059	-232	-1760	14750	-8466	-162	-3564	15908	-3677	-147	-129	-120	-70	-64	-60	-110	39	-152	15	33	-80	-25	-60	79	-30	-4
1.247500	627	2361	-4897	-16773	-64	-4179	-8395	-14039	-83	-5563	-11536	-15580	-268	-6182	-11820	-12101	-65	3369	2936	-19597	-173	-3260	13102	-21828	-239	-1724	14871	-7812	-152	-3448	16219	-3155	-150	-129	-120	-69	-68	-56	-104	38	-152	15	35	-77	-25	-58	79	-31	0
1.248333	403	2414	-5077	-16790	-70	-4244	-8399	-13968	-105	-5588	-11589	-15519	-317	-6096	-11942	-11949	-82	3474	2677	-19666	-190	-3183	13303	-21534	-248	-1718	14982	-7149	-147	-3289	16524	-2615	-154	-130	-121	-68	-76	-57	-107	38	-152	17	30	-77	-24	-60	81	-30	-3
1.249167	189	2480	-5292	-16814	-85	-4296	-8423	-13908	-118	-5606	-11616	-15443	-300	-6002	-12047	-11781	-72	3581	2401	-19737	-168	-3110	13507	-21167	-238	-1740	15090	-6474	-167	-3087	16834	-2066	-152	-128	-120	-67	-63	-59	-108	40	-151	17	36	-76	-21	-56	82	-28	0
1.250000	-9	2524	-5516	-16825	-84	-4321	-8397	-13855	-114	-5609	-11605	-15362	-376	-5898	-12132	-11603	-62	3684	2112	-19812	-183	-3028	13713	-20769	-230	-1788	15184	-5811	-168	-2839	17149	-1524	-148	-127	-118	-66	-65	-57	-105	40	-149	18	37	-74	-21	-56	79	-31	1
1.250833	-217	2578	-5752	-16828	-83	-4334	-8352	-13810	-98	-5596	-11567	-15269	-351	-5779	-12184	-11423	-62	3783	1812	-19883	-173	-2947	13915	-20312	-232	-1859	15260	-5159	-138	-2541	17471	-998	-150	-125	-119	-65	-82	-57	-110	34	-154	19	36	-73	-23	-57	81	-27	0
1.251667	-482	2624	-6028	-16818	-76	-4319	-8248	-13774	-107	-5572	-11496	-15168	-474	-5670	-12220	-11238	-79	3874	1499	-19953	-156	-2863	14109	-19800	-232	-1943	15318	-4542	-158	-2194	17794	-509	-154	-128	-119	-65	-68	-59	-107	39	-153	17	35	-72	-26	-60	79	-29	-4
1.252500	-730	2663	-6265	-16789	-72	-4290	-8177	-13752	-104	-5532	-11393	-15062	-612	-5548	-12223	-11056	-94	3959	1187	-20007	-155	-2769	14294	-19253	-246	-2063	15351	-3974	-152	-1816	18126	-62	-151	-126	-119	-66	-60	-57	-105	37	-151	18	33	-73	-19	-55	79	-29	5
1.253333	-845	2681	-6527	-16751	-76	-4238	-8048	-13734	-91	-5465	-11256	-14946	-679	-5430	-12200	-10882	-72	4018	863	-20061	-156	-2670	14465	-18675	-235	-2176	15359	-3459	-135	-1379	18463	309	-147	-127	-118	-62	-62	-55	-102	39	-150	20	38	-70	-22	-55	84	-28	0
1.254167	-938	2691	-6791	-16660	-82	-4162	-7893	-13724	-95	-5389	-11091	-14825	-644	-5311	-12151	-10713	-68	4065	540	-20103	-144	-2565	14613	-18072	-231	-2301	15334	-3016	-146	-924	18802	629	-149	-126	-117	-65	-64	-59	-104	41	-151	19	34	-75	-22	-57	82	-28	-1
1.255000	-1151	2680	-7055	-16559	-60	-4078	-7706	-13718	-80	-5295	-10894	-14701	-495	-5196	-12073	-10555	-65	4094	214	-20127	-125	-2446	14744	-17458	-238	-2420	15281	-2652	-154	-428	19146	852	-165	-125	-117	-66	-61	-58	-102	43	-146	21	37	-70	-18	-56	84	-27	2
[truncated: 10,493 more rows]
[truncated: 15 more columns]
