# Supplementary material for: Novel Methods for Surface EMG Analysis and Exploration Based on Multi-Modal Gaussian Mixture Models
Source: PLoS One. 2016 Jun 30;11(6):e0157239. doi: 10.1371/journal.pone.0157239 (PMC4928879; doi:10.1371/journal.pone.0157239)
Supplement: S2 File — (ZIP) [file pone.0157239.s002.zip › Haf_horses_walk_data/Haf_h08_w3_kin.trc]

PathFileType	4	(X/Y/Z)	D:\Users\zsoldosr\Desktop\HaflingerProjektEMGBiopsy\RawData\M2\Minnesotaw3r.trc
DataRate	CameraRate	NumFrames	NumMarkers	Units	OrigDataRate	OrigDataStartFrame	OrigNumFrames
120.00	120.00	1200	7	mm	120.00	1	1200
Frame#	Time	Head			Withers			Sacrum			HFL			HFR			HHL			HHR
		X1	Y1	Z1	X2	Y2	Z2	X3	Y3	Z3	X4	Y4	Z4	X5	Y5	Z5	X6	Y6	Z6	X7	Y7	Z7
1	0.000	1113.01404	-107.96306	1322.24304	-31.83116	-22.18564	1326.76196	-869.65399	61.26348	1286.13110	427.94510	120.64072	80.23467	268.58160	-189.07774	-2.99948	-506.63943	192.01155	0.91991	-1248.52161	-29.36235	2.59351
2	0.008	1111.62341	-106.27922	1319.64197	-29.90357	-22.27392	1325.83093	-868.71729	60.50768	1287.47498	456.51303	113.09105	76.36985	256.03964	-187.94180	-2.97837	-518.97827	193.10275	0.70077	-1256.26355	-29.37217	5.61778
3	0.017	1110.13904	-104.64409	1317.59167	-27.90025	-22.45412	1324.86951	-867.86023	59.74570	1288.83960	485.19467	105.79939	72.32781	243.56267	-186.88748	-2.96150	-531.29889	194.16225	0.48934	-1263.09460	-29.64782	8.57175
4	0.025	1108.49182	-103.08650	1316.51245	-25.77835	-22.78459	1323.87073	-867.13702	58.97343	1290.23206	514.09918	98.97726	67.99545	231.16321	-185.91953	-2.94709	-543.58423	195.16484	0.29033	-1268.40222	-30.51283	11.61545
5	0.033	1106.64771	-101.60607	1316.64355	-23.54374	-23.28464	1322.85205	-866.55560	58.22037	1291.63953	543.35095	92.84689	63.42246	218.81943	-184.99117	-2.93785	-555.81262	196.13434	0.12423	-1271.92871	-32.37154	15.30766
6	0.042	1104.60498	-100.18439	1318.06812	-21.24735	-23.94993	1321.84412	-866.07837	57.56614	1293.02881	572.98395	87.74200	58.91898	206.51505	-184.06378	-2.94596	-567.96869	197.12354	0.01913	-1273.49133	-35.48248	20.59783
7	0.050	1102.38110	-98.80533	1320.76550	-18.97287	-24.75657	1320.88074	-865.64642	57.11961	1294.35559	602.72308	84.04499	54.94428	194.24615	-183.12587	-2.98410	-580.06580	198.12459	-0.03816	-1272.54211	-39.67419	28.38172
8	0.058	1099.99756	-97.46193	1324.65747	-16.82617	-25.65750	1319.98450	-865.21252	56.97691	1295.59399	631.88940	81.95181	51.80342	182.00461	-182.16812	-3.06653	-592.14246	199.06328	-0.10917	-1268.16980	-44.32532	38.67154
9	0.067	1097.47131	-96.14666	1329.64136	-14.92220	-26.59750	1319.14856	-864.76514	57.17318	1296.77173	659.58124	81.24704	49.39003	169.75836	-181.18288	-3.19648	-604.24512	199.90718	-0.23387	-1259.74719	-48.50977	50.09673
10	0.075	1094.81079	-94.84060	1335.61133	-13.36511	-27.52805	1318.33289	-864.33313	57.67379	1297.95923	685.01880	81.31615	47.15272	157.46564	-180.20357	-3.33306	-616.41504	200.72003	-0.37786	-1247.31274	-51.35514	60.47580
11	0.083	1092.01477	-93.51440	1342.46716	-12.23352	-28.40374	1317.48425	-863.97424	58.41780	1299.21411	707.76672	81.47692	44.41069	145.12216	-179.27768	-3.41384	-628.66577	201.59196	-0.46577	-1231.17908	-52.58354	68.12882
12	0.092	1089.07910	-92.14449	1350.11169	-11.57694	-29.18582	1316.56030	-863.75269	59.35349	1300.55103	727.67084	81.34683	40.82362	132.75861	-178.39941	-3.41994	-640.98505	202.54808	-0.45760	-1211.55615	-52.64908	72.69784
13	0.100	1086.00928	-90.72881	1358.44568	-11.41189	-29.85352	1315.53394	-863.71509	60.44592	1301.95056	744.62781	80.94801	36.52904	120.38704	-177.52869	-3.38333	-653.36755	203.52502	-0.38362	-1188.66040	-52.27374	74.81958
14	0.108	1082.82263	-89.28281	1367.36438	-11.71427	-30.39399	1314.38770	-863.87671	61.67455	1303.37695	758.40338	80.56163	31.82354	107.98323	-176.65216	-3.35067	-665.82050	204.43559	-0.29839	-1162.81445	-51.88834	75.25219
15	0.117	1079.54639	-87.82505	1376.75586	-12.41775	-30.77751	1313.11621	-864.21875	63.01786	1304.79431	768.60278	80.49467	26.81708	95.51152	-175.77718	-3.36522	-678.33862	205.25703	-0.22761	-1134.27734	-51.44890	74.45736
16	0.125	1076.21680	-86.36708	1386.50061	-13.42650	-30.95270	1311.73425	-864.68988	64.43940	1306.18201	774.80762	80.96065	21.45427	82.95882	-174.88991	-3.44055	-690.90039	206.04457	-0.17132	-1103.14453	-50.69118	72.77022
17	0.133	1072.87927	-84.90762	1396.47754	-14.63979	-30.86768	1310.28284	-865.21448	65.89120	1307.54041	776.73468	82.09582	15.75042	70.35840	-173.96806	-3.53262	-703.48230	206.86403	-0.12470	-1069.50854	-49.51984	70.56647
18	0.142	1069.58374	-83.43944	1406.56921	-15.96947	-30.48929	1308.82861	-865.71027	67.32587	1308.88171	774.32819	83.93639	9.90214	57.76784	-173.02339	-3.57385	-716.07886	207.72530	-0.08869	-1033.68225	-48.10491	68.25204
19	0.150	1066.38379	-81.96420	1416.66089	-17.33688	-29.80606	1307.45850	-866.10669	68.70716	1310.21912	767.94794	86.39704	4.28333	45.21616	-172.08430	-3.53550	-728.70959	208.58781	-0.06762	-996.18567	-46.66328	66.23148
20	0.158	1063.33655	-80.49753	1426.64038	-18.66697	-28.82621	1306.27124	-866.35394	70.01205	1311.56274	758.52759	89.24355	-0.53326	32.67999	-171.16333	-3.43622	-741.38922	209.41354	-0.06099	-957.54004	-45.34951	64.86828
21	0.167	1060.50049	-79.06204	1436.40051	-19.89501	-27.57398	1305.36621	-866.42181	71.22615	1312.91968	747.29608	92.01040	-3.91077	20.09334	-170.27376	-3.30997	-754.10175	210.21565	-0.06272	-918.24725	-44.33997	64.46325
22	0.175	1057.93164	-77.67200	1445.84253	-20.97174	-26.09115	1304.82947	-866.29529	72.34312	1314.29138	735.16272	94.17538	-5.62318	7.38983	-169.41695	-3.18749	-766.81885	211.06586	-0.05485	-878.94470	-43.81297	65.22125
23	0.183	1055.68433	-76.32040	1454.87598	-21.86369	-24.44366	1304.71704	-865.97620	73.36330	1315.67297	722.46796	95.51350	-6.11990	-5.42892	-168.57115	-3.08128	-779.52570	212.00606	-0.01669	-840.34363	-43.81469	67.11844
24	0.192	1053.81018	-74.98558	1463.42114	-22.56018	-22.70749	1305.03723	-865.49109	74.28575	1317.05408	709.39685	96.21530	-6.10738	-18.26852	-167.75996	-2.97225	-792.22522	212.99248	0.04900	-802.98724	-44.20418	69.78046
25	0.200	1052.34766	-73.65002	1471.41357	-23.07398	-20.94221	1305.74976	-864.89520	75.10792	1318.41492	696.31458	96.75862	-6.04992	-30.96405	-167.04137	-2.83709	-804.92261	213.98611	0.12492	-767.18140	-44.74271	72.55840
26	0.208	1051.31104	-72.31300	1478.80383	-23.42516	-19.18542	1306.78699	-864.26825	75.83135	1319.72278	683.53088	97.55844	-6.10898	-43.29370	-166.40364	-2.64671	-817.60498	214.99863	0.20882	-733.12219	-45.24417	74.78308
27	0.217	1050.68848	-70.98438	1485.54980	-23.63122	-17.46445	1308.07300	-863.70178	76.46263	1320.93970	671.03705	98.65710	-6.27911	-54.99338	-165.81090	-2.27045	-830.24841	216.04262	0.31556	-700.96997	-45.65786	75.99535
28	0.225	1050.44556	-69.66871	1491.60693	-23.71602	-15.81411	1309.53064	-863.27869	77.01719	1322.03955	658.62866	99.87650	-6.49777	-65.75140	-165.32828	-1.43582	-842.84454	217.12036	0.44749	-670.73297	-46.07849	76.01397
29	0.233	1050.53577	-68.36779	1496.92627	-23.71469	-14.29037	1311.08997	-863.05878	77.52324	1323.01563	646.16125	101.09943	-6.71028	-75.18167	-165.07423	0.14712	-855.40106	218.21906	0.56952	-642.08185	-46.72786	74.90943
30	0.242	1050.91272	-67.09437	1501.45557	-23.66349	-12.96155	1312.69373	-863.07678	78.01253	1323.87256	633.61865	102.23691	-6.88056	-82.89218	-165.11978	2.64788	-867.93152	219.30727	0.63308	-614.37115	-47.89581	72.96255
31	0.250	1051.53528	-65.87003	1505.14063	-23.59392	-11.89160	1314.28748	-863.34625	78.50828	1324.61438	621.01703	103.16243	-6.98131	-88.71228	-165.56975	6.14714	-880.45923	220.35371	0.62659	-586.95941	-49.84858	70.56897
32	0.258	1052.36768	-64.71151	1507.93188	-23.53898	-11.13604	1315.81519	-863.86707	79.02489	1325.23853	608.37878	103.86234	-7.01201	-92.83716	-166.70622	10.88392	-893.00043	221.33406	0.59775	-559.57971	-52.72271	68.07895
33	0.267	1053.37891	-63.62551	1509.79297	-23.53846	-10.73160	1317.22534	-864.63647	79.57710	1325.73523	595.78900	104.52294	-7.02061	-95.41763	-169.00052	17.57092	-905.54272	222.26360	0.63147	-532.49908	-56.41963	65.61700
34	0.275	1054.54846	-62.61532	1510.69873	-23.63827	-10.67642	1318.47974	-865.64935	80.19166	1326.08521	583.34760	105.38417	-7.07919	-95.76178	-172.99535	27.27588	-918.06274	223.20284	0.76491	-506.44312	-60.58840	62.98228
35	0.283	1055.87329	-61.68359	1510.62463	-23.88552	-10.92864	1319.55310	-866.88574	80.91014	1326.25745	571.04742	106.56833	-7.23429	-92.30676	-179.03299	40.49667	-930.53796	224.18710	0.91499	-482.34998	-64.79214	59.74331
36	0.292	1057.36804	-60.82726	1509.53528	-24.32116	-11.42403	1320.43237	-868.29889	81.77214	1326.21436	558.78174	108.03417	-7.48647	-83.75949	-186.93378	56.15020	-942.94342	225.20798	0.96603	-461.07501	-68.74900	55.48472
37	0.300	1059.05615	-60.03247	1507.38538	-24.97328	-12.09472	1321.11523	-869.81226	82.79364	1325.92542	546.46399	109.59074	-7.78301	-70.05557	-195.92639	71.70327	-955.28302	226.26279	0.91358	-443.21545	-72.40216	50.03597
38	0.308	1060.95898	-59.27524	1504.13403	-25.85104	-12.88285	1321.60986	-871.32251	83.96295	1325.37439	534.09766	110.97529	-8.01009	-52.17126	-204.91632	84.50524	-967.60388	227.35529	0.84783	-429.08435	-75.78840	43.55656
39	0.317	1063.08765	-58.53285	1499.76416	-26.94557	-13.74997	1321.93066	-872.71021	85.24190	1324.56274	521.73987	112.05251	-8.06914	-31.42172	-212.95056	93.18263	-979.93988	228.45915	0.83572	-418.77216	-78.90558	36.45688
40	0.325	1065.43689	-57.79897	1494.29272	-28.23751	-14.68215	1322.09485	-873.86139	86.55865	1323.50793	509.41074	112.89043	-7.99831	-8.96255	-219.58374	98.08967	-992.27698	229.53569	0.86463	-412.28510	-81.67833	29.18596
41	0.333	1067.98120	-57.08886	1487.76758	-29.69301	-15.68186	1322.12329	-874.69379	87.81021	1322.22778	497.05103	113.62950	-7.96046	14.43846	-224.84172	100.68594	-1004.59619	230.57597	0.86903	-409.69232	-83.97536	22.00443
42	0.342	1070.67407	-56.43113	1480.26379	-31.25436	-16.74776	1322.04236	-875.17645	88.89343	1320.71887	484.59830	114.39655	-8.07816	38.39343	-228.93430	102.46368	-1016.90710	231.58441	0.79964	-411.07214	-85.62862	14.97659
43	0.350	1073.45337	-55.85664	1471.88281	-32.84502	-17.86433	1321.88306	-875.33533	89.74586	1318.95020	472.09326	115.25470	-8.29713	62.73538	-232.07234	104.20316	-1029.22986	232.54114	0.68094	-416.20978	-86.45558	8.29483
44	0.358	1076.25317	-55.39550	1462.75073	-34.37637	-19.00474	1321.67944	-875.24170	90.34854	1316.89258	459.64764	116.18895	-8.45285	87.36768	-234.37602	105.90540	-1041.57678	233.43118	0.59730	-424.38861	-86.37247	2.59611
45	0.367	1079.01001	-55.07144	1453.02161	-35.75065	-20.13239	1321.46741	-874.98761	90.69733	1314.56653	447.29877	117.18970	-8.46165	112.19153	-235.81326	107.18388	-1053.95386	234.29884	0.61088	-434.64795	-85.54239	-1.32928
46	0.375	1081.66443	-54.89354	1442.89099	-36.87704	-21.21004	1321.28455	-874.65570	90.79449	1312.06531	434.96210	118.28417	-8.40276	137.12309	-236.27081	107.66096	-1066.36096	235.21739	0.69283	-446.23193	-84.33366	-3.27099
47	0.383	1084.16309	-54.85973	1432.59839	-37.69636	-22.22012	1321.15930	-874.29327	90.65598	1309.54138	422.55154	119.46983	-8.41692	162.15988	-235.67979	107.13057	-1078.78894	236.21089	0.75909	-458.61835	-83.08864	-3.81228
48	0.392	1086.46008	-54.96636	1422.40808	-38.19266	-23.16901	1321.09949	-873.89880	90.30783	1307.16980	410.07858	120.63494	-8.54697	187.40924	-234.09647	105.56963	-1091.21765	237.24800	0.77720	-471.32104	-81.96188	-3.79530
49	0.400	1088.51428	-55.21505	1412.58325	-38.38381	-24.06454	1321.09619	-873.42535	89.78114	1305.10596	397.58505	121.59734	-8.71194	213.02472	-231.71106	103.12079	-1103.61011	238.32806	0.80664	-483.97931	-80.95216	-3.78475
50	0.408	1090.28625	-55.61239	1403.36926	-38.30224	-24.89518	1321.13574	-872.80383	89.11084	1303.45837	385.06448	122.30559	-8.83031	239.11284	-228.78830	100.05331	-1115.88074	239.56508	0.95614	-496.49176	-80.00975	-3.96454
51	0.417	1091.73816	-56.15851	1394.98511	-37.98401	-25.63015	1321.20154	-871.97766	88.33725	1302.28601	372.50885	122.91629	-8.90160	265.70859	-225.69736	96.69254	-1127.86768	241.11891	1.33034	-508.90228	-79.11714	-4.27330
52	0.425	1092.83862	-56.84206	1387.61304	-37.46468	-26.23627	1321.26526	-870.93243	87.52017	1301.60449	359.97687	123.59904	-8.95853	292.79529	-222.90776	93.29826	-1139.38098	242.99893	1.98980	-521.26025	-78.28929	-4.58089
53	0.433	1093.57300	-57.65382	1381.38867	-36.77138	-26.70215	1321.28723	-869.70544	86.75845	1301.38562	347.56030	124.39829	-8.99786	320.34418	-220.73560	89.92078	-1150.25586	245.02672	2.97552	-533.59125	-77.53198	-4.82486
54	0.442	1093.94873	-58.60015	1376.39563	-35.91736	-27.04407	1321.23218	-868.37164	86.18925	1301.55896	335.28394	125.31863	-8.97713	348.37552	-219.17734	86.39185	-1160.33826	247.01678	4.34957	-545.91968	-76.85784	-5.02464
55	0.450	1093.99402	-59.69925	1372.66992	-34.90414	-27.27911	1321.08606	-867.01990	85.95358	1302.02661	323.09372	126.36000	-8.87653	376.97079	-218.07674	82.50526	-1169.47546	248.88242	6.13214	-558.27063	-76.28084	-5.21042
56	0.458	1093.75049	-60.96255	1370.20715	-33.72382	-27.39632	1320.85864	-865.73627	86.14305	1302.68689	310.91556	127.38419	-8.77543	406.21152	-217.28520	78.21095	-1177.49243	250.58839	8.23752	-570.64294	-75.76932	-5.37802
57	0.467	1093.26733	-62.37916	1368.96924	-32.36386	-27.36370	1320.57202	-864.59351	86.76599	1303.45203	298.68060	128.13202	-8.80124	436.09503	-216.64279	73.64899	-1184.09558	252.12329	10.49738	-583.01746	-75.25952	-5.51319
58	0.475	1092.59351	-63.91726	1368.89478	-30.82360	-27.16192	1320.24426	-863.64325	87.75456	1304.24951	286.34979	128.53241	-8.96146	466.46954	-216.06520	69.06709	-1188.84998	253.54330	12.71440	-595.37036	-74.68329	-5.63214
59	0.483	1091.76819	-65.53798	1369.91064	-29.13492	-26.80051	1319.88257	-862.91711	88.98804	1305.01294	273.92276	128.82034	-9.12053	497.01929	-215.66716	64.75146	-1191.37671	255.07129	14.83978	-607.67432	-73.99843	-5.75910
60	0.492	1090.81860	-67.21234	1371.93799	-27.36676	-26.29984	1319.48535	-862.43701	90.30872	1305.67468	261.40863	129.20099	-9.19450	527.30859	-215.62967	60.96062	-1191.56140	257.24628	17.38808	-619.92468	-73.24008	-5.87889
61	0.500	1089.76624	-68.92949	1374.89185	-25.61254	-25.66879	1319.05579	-862.21973	91.54706	1306.17969	248.83406	129.64413	-9.25833	556.83875	-216.05113	57.83174	-1189.45190	260.85770	21.68475	-632.14526	-72.48096	-5.96517
62	0.508	1088.63037	-70.68987	1378.68115	-23.97528	-24.90156	1318.60889	-862.27350	92.56269	1306.51392	236.26750	130.14680	-9.37897	585.07971	-216.98193	55.31048	-1184.92371	266.33099	29.15571	-644.37549	-71.74216	-6.02896
63	0.517	1087.42273	-72.49092	1383.20984	-22.55438	-23.98460	1318.16101	-862.59027	93.26900	1306.71021	223.78436	130.88417	-9.48715	611.51422	-218.44092	53.12795	-1177.58252	272.97244	39.83018	-656.67285	-71.01163	-6.09277
64	0.525	1086.14148	-74.31631	1388.37744	-21.43564	-22.90111	1317.70703	-863.14307	93.62331	1306.83032	211.40286	131.90840	-9.50282	635.74841	-220.32416	50.85923	-1167.13647	278.99353	51.58226	-669.07074	-70.28322	-6.16542
65	0.533	1084.77649	-76.14305	1394.08240	-20.68851	-21.63572	1317.20923	-863.89551	93.60461	1306.94275	199.05370	132.97748	-9.44757	657.64270	-222.32977	48.12169	-1153.77197	282.53006	61.20909	-681.52673	-69.52580	-6.25062
66	0.542	1083.31604	-77.96190	1400.22668	-20.36448	-20.19371	1316.61292	-864.81244	93.20297	1307.10669	186.63069	133.86151	-9.39389	677.26959	-224.05406	44.81118	-1137.84399	282.78833	66.56709	-693.97107	-68.70290	-6.33119
67	0.550	1081.74841	-79.78337	1406.72083	-20.49130	-18.63020	1315.86841	-865.85809	92.43291	1307.36243	174.09656	134.58195	-9.38319	694.60077	-225.24464	41.14413	-1119.22620	280.30579	67.83442	-706.39276	-67.83113	-6.37487
68	0.558	1080.05957	-81.62754	1413.48157	-21.06527	-17.05024	1314.94531	-866.99011	91.35676	1307.73181	161.52316	135.27957	-9.40723	709.27740	-225.94652	37.43827	-1097.46179	276.31177	66.87864	-718.82104	-66.95189	-6.37878
69	0.567	1078.23474	-83.51292	1420.42578	-22.04816	-15.56920	1313.83643	-868.16003	90.08159	1308.22144	149.00104	136.03838	-9.44882	720.82727	-226.36284	33.81994	-1072.61340	271.90094	65.60033	-731.27441	-66.06351	-6.36950
70	0.575	1076.26440	-85.44177	1427.46545	-23.37092	-14.28033	1312.55469	-869.31250	88.73344	1308.82104	136.53430	136.86671	-9.50384	729.00977	-226.59189	30.12686	-1045.45154	267.52798	64.87208	-743.76880	-65.12585	-6.36577
71	0.583	1074.15039	-87.38522	1434.50659	-24.94174	-13.25266	1311.13074	-870.38184	87.43213	1309.50610	124.06674	137.74835	-9.55376	733.83057	-226.52747	26.10963	-1016.68359	263.00488	64.66665	-756.31177	-64.13704	-6.36541
72	0.592	1071.90625	-89.29195	1441.45044	-26.65841	-12.53009	1309.61658	-871.30548	86.24828	1310.24780	111.55649	138.64131	-9.57240	735.33398	-226.01105	21.69907	-986.39880	257.86783	64.61031	-768.89130	-63.17923	-6.34592
73	0.600	1069.55713	-91.12162	1448.19812	-28.42277	-12.13363	1308.09106	-872.04968	85.16423	1311.02502	98.99103	139.47795	-9.56936	733.49524	-225.03259	17.02055	-954.34882	251.75351	64.32450	-781.50201	-62.33341	-6.28485
74	0.608	1067.14392	-92.86877	1454.66003	-30.14684	-12.08397	1306.65955	-872.61469	84.11333	1311.82947	86.37814	140.25891	-9.56953	728.32074	-223.78120	12.28405	-920.43542	244.59360	63.70802	-794.15643	-61.54989	-6.20413
75	0.617	1064.72839	-94.55197	1460.76392	-31.74970	-12.40826	1305.44556	-873.01337	83.06364	1312.66516	73.73593	141.08192	-9.55812	720.10327	-222.54196	7.86478	-884.89819	236.64270	63.15577	-806.86237	-60.68582	-6.16831
76	0.625	1062.39038	-96.18871	1466.45117	-33.15906	-13.11093	1304.57104	-873.25287	82.03849	1313.54370	61.08368	142.00339	-9.50018	709.57141	-221.50533	4.33660	-848.37537	228.41003	63.43102	-819.60822	-59.69240	-6.21109
77	0.633	1060.21704	-97.78738	1471.66919	-34.32189	-14.15593	1304.12634	-873.33496	81.07629	1314.47021	48.40854	142.96700	-9.39973	697.65637	-220.63046	2.08766	-811.88953	220.53400	65.23615	-832.35309	-58.70300	-6.27172
78	0.642	1058.29114	-99.35239	1476.37036	-35.21325	-15.48642	1304.14758	-873.27100	80.19270	1315.43604	35.65292	143.90501	-9.31004	685.13013	-219.73563	0.95188	-776.57489	213.53954	68.72192	-845.02344	-57.88780	-6.24516
79	0.650	1056.68506	-100.88794	1480.51453	-35.83418	-17.04813	1304.62427	-873.09357	79.36877	1316.42200	22.81085	144.81027	-9.28207	672.46204	-218.74522	0.44938	-743.26453	207.54832	73.22762	-857.58215	-57.24221	-6.11062
80	0.658	1055.45471	-102.39533	1484.06689	-36.20286	-18.79445	1305.52332	-872.84851	78.56390	1317.40100	9.97232	145.70088	-9.30740	659.80945	-217.76210	0.23073	-712.26819	202.25397	77.57111	-870.11487	-56.59522	-5.96057
81	0.667	1054.63171	-103.86362	1486.98987	-36.34897	-20.67603	1306.80115	-872.57886	77.73842	1318.33801	-2.78143	146.58368	-9.32814	647.11206	-216.90712	0.14076	-683.46075	197.26721	80.71245	-882.74951	-55.82735	-5.88265
82	0.675	1054.21875	-105.26630	1489.24133	-36.31313	-22.62341	1308.40027	-872.32080	76.87451	1319.19324	-15.39975	147.48366	-9.26297	634.27124	-216.22284	0.10675	-656.53461	192.48125	82.20354	-895.51990	-54.98060	-5.86619
83	0.683	1054.19580	-106.57146	1490.78394	-36.14705	-24.55289	1310.24475	-872.11188	75.98755	1319.93042	-27.75555	148.48663	-8.96587	621.29004	-215.65596	0.09316	-631.13403	188.11664	82.17461	-908.39807	-54.13264	-5.84581
84	0.692	1054.52979	-107.75357	1491.59021	-35.90916	-26.39860	1312.24048	-871.99774	75.11357	1320.52490	-39.61130	149.70386	-8.21734	608.31848	-215.03105	0.05033	-606.77704	184.50571	81.04523	-921.33130	-53.26469	-5.79662
85	0.700	1055.18311	-108.79875	1491.64136	-35.65675	-28.11724	1314.28357	-872.02759	74.28601	1320.96912	-50.70010	151.15961	-6.83595	595.51184	-214.21454	-0.08436	-582.84357	181.87971	79.23599	-934.19873	-52.30604	-5.75169
86	0.708	1056.12183	-109.70978	1490.92896	-35.44047	-29.65916	1316.28345	-872.24762	73.52013	1321.27344	-60.78070	152.74086	-4.74371	582.84595	-213.32541	-0.29433	-558.82373	180.29805	77.04549	-946.92456	-51.26554	-5.73156
87	0.717	1057.32532	-110.50965	1489.45459	-35.30148	-30.96584	1318.17700	-872.69849	72.80450	1321.45288	-69.55927	154.34296	-1.88034	570.18628	-212.56912	-0.48185	-534.60083	179.68738	74.66405	-959.58521	-50.24541	-5.70941
88	0.725	1058.78772	-111.22617	1487.22656	-35.26956	-31.99850	1319.91797	-873.41174	72.10163	1321.50842	-76.58954	156.01599	1.85990	557.47791	-211.93819	-0.58547	-510.49567	179.89919	72.20467	-972.26685	-49.31992	-5.65131
89	0.733	1060.50830	-111.86605	1484.25623	-35.36397	-32.74791	1321.46704	-874.40106	71.35956	1321.41919	-81.34537	157.85541	6.58301	544.75879	-211.27451	-0.61804	-487.08508	180.70772	69.66758	-984.95728	-48.48148	-5.54540
90	0.742	1062.48218	-112.41409	1480.55591	-35.59492	-33.21653	1322.79932	-875.65289	70.53146	1321.15234	-83.43790	159.85445	12.42638	532.06433	-210.50826	-0.61129	-464.96661	181.80045	66.86102	-997.60522	-47.67792	-5.41644
91	0.750	1064.69580	-112.85798	1476.13538	-35.96522	-33.40159	1323.91321	-877.12842	69.59617	1320.67603	-82.64258	161.95905	19.74623	519.40302	-209.69724	-0.59947	-444.59796	182.88658	63.41854	-1010.16907	-46.84721	-5.32650
92	0.758	1067.12671	-113.20284	1471.00464	-36.47342	-33.29747	1324.82556	-878.76990	68.56632	1319.96606	-78.48373	164.20465	29.17229	506.77551	-208.91725	-0.62421	-426.26065	183.84303	58.99085	-1022.67230	-45.98168	-5.32109
93	0.767	1069.75122	-113.45999	1465.17798	-37.11459	-32.91483	1325.55420	-880.50311	67.47675	1319.00732	-69.95624	166.84447	41.17410	494.16614	-208.19186	-0.70852	-410.17148	184.69519	53.49032	-1035.22925	-45.15271	-5.38461
94	0.775	1072.55164	-113.63373	1458.67444	-37.87872	-32.30089	1326.10901	-882.24255	66.35947	1317.79260	-56.21680	170.24045	55.28939	481.55685	-207.50467	-0.83804	-396.64972	185.44458	47.18914	-1047.92017	-44.43162	-5.45500
95	0.783	1075.51440	-113.72604	1451.52002	-38.75360	-31.53142	1326.49536	-883.90613	65.22688	1316.32129	-37.59705	174.36850	69.79445	468.95660	-206.82890	-0.97136	-386.09875	185.96460	40.60022	-1060.67432	-43.80905	-5.46695
96	0.792	1078.62000	-113.74734	1443.75269	-39.72937	-30.66968	1326.72021	-885.42719	64.08311	1314.60034	-15.51633	178.51410	82.34808	456.37415	-206.13148	-1.06960	-378.82382	186.05951	34.21906	-1073.32324	-43.19536	-5.40784
97	0.800	1081.83459	-113.71649	1435.42358	-40.79501	-29.73846	1326.79236	-886.75061	62.95614	1312.64514	8.53049	181.61832	91.17378	443.79419	-205.38736	-1.12875	-374.98883	185.56560	28.26624	-1085.75989	-42.51866	-5.32265
98	0.808	1085.11157	-113.64948	1426.59534	-41.92847	-28.73264	1326.72266	-887.82745	61.91610	1310.47876	33.61935	182.93582	95.88945	431.21759	-204.61162	-1.17780	-374.69168	184.42914	22.63230	-1098.06152	-41.76096	-5.25558
99	0.817	1088.39551	-113.54676	1417.34570	-43.08866	-27.64659	1326.52368	-888.62012	61.05789	1308.12952	59.32938	182.41110	97.42313	418.67935	-203.84453	-1.24091	-377.89343	182.78613	17.13984	-1110.44690	-40.89801	-5.22960
100	0.825	1091.62622	-113.39318	1407.77930	-44.21243	-26.48860	1326.21497	-889.10901	60.46385	1305.63318	85.50372	180.49799	97.21404	406.18707	-203.08194	-1.32266	-384.23788	180.99069	11.94179	-1123.06592	-39.98121	-5.25051
101	0.833	1094.73962	-113.16536	1398.03564	-45.22132	-25.28150	1325.82788	-889.29175	60.17205	1303.04272	112.13272	177.67462	96.40591	393.68381	-202.25742	-1.43911	-393.08447	179.49617	7.68143	-1135.81213	-39.18173	-5.28285
102	0.842	1097.67151	-112.83292	1388.29041	-46.03846	-24.05976	1325.40259	-889.17859	60.16810	1300.43970	139.26639	174.12772	95.49416	381.10248	-201.33354	-1.61609	-403.83090	178.63377	5.12242	-1148.47192	-38.59967	-5.25873
103	0.850	1100.36060	-112.36801	1378.74597	-46.59933	-22.86088	1324.97412	-888.78223	60.41291	1297.93298	166.90921	169.82886	94.45148	368.42862	-200.38300	-1.82410	-416.07562	178.49605	4.43655	-1161.05811	-38.14869	-5.15292
104	0.858	1102.74731	-111.76340	1369.61084	-46.85431	-21.71529	1324.56128	-888.10382	60.88412	1295.63623	194.97343	164.79831	93.08025	355.72186	-199.52158	-1.98419	-429.39230	178.99797	4.93473	-1173.72217	-37.66170	-5.02961
105	0.867	1104.77600	-111.02856	1361.06909	-46.77743	-20.64531	1324.16577	-887.13306	61.58205	1293.64160	223.34604	159.17508	91.24163	343.08484	-198.76872	-2.07243	-443.17883	179.97505	5.60349	-1186.36621	-37.09010	-4.93816
106	0.875	1106.40271	-110.16830	1353.26526	-46.37331	-19.65825	1323.77698	-885.86780	62.49507	1292.01086	251.98869	153.06714	88.88261	330.57480	-198.03990	-2.13542	-456.83521	181.23991	5.76308	-1198.63098	-36.57471	-4.76253
107	0.883	1107.59839	-109.17391	1346.30640	-45.67127	-18.73895	1323.37170	-884.33685	63.56401	1290.78442	280.92493	146.51430	86.02740	318.15991	-197.27853	-2.20465	-469.98398	182.61797	5.24979	-1210.20166	-36.29353	-4.25742
108	0.892	1108.34583	-108.03213	1340.26709	-44.71534	-17.86578	1322.91858	-882.60516	64.67354	1289.99109	310.14636	139.63902	82.77151	305.78738	-196.50862	-2.27587	-482.52679	183.97498	4.26294	-1220.95496	-36.33650	-3.20525
109	0.900	1108.63977	-106.73710	1335.19250	-43.55305	-17.03024	1322.39429	-880.76227	65.67376	1289.65186	339.59534	132.71198	79.23062	293.44656	-195.74495	-2.33778	-494.56433	185.22441	3.16034	-1230.90198	-36.69925	-1.49496
110	0.908	1108.49011	-105.28889	1331.10791	-42.21970	-16.24180	1321.79724	-878.90686	66.41663	1289.76672	369.22009	126.06919	75.49789	281.12845	-194.93935	-2.37531	-506.28253	186.32048	2.28244	-1240.11816	-37.26604	0.84613
111	0.917	1107.92639	-103.68379	1328.02393	-40.72545	-15.53411	1321.14221	-877.12781	66.79223	1290.29932	399.04117	119.96664	71.62312	268.78589	-194.03494	-2.38492	-517.88641	187.27496	1.79960	-1248.66467	-37.81437	3.63384
112	0.925	1106.99341	-101.92146	1325.93396	-39.05833	-14.97263	1320.44312	-875.48877	66.75938	1291.17480	429.20972	114.37077	67.55724	256.39120	-193.01172	-2.38904	-529.55658	188.15668	1.65263	-1256.44250	-38.15060	6.62273
113	0.933	1105.74243	-100.02473	1324.81226	-37.20381	-14.63671	1319.70422	-874.02600	66.35273	1292.29541	459.90875	109.00755	63.17458	243.97766	-191.88280	-2.40811	-541.39661	189.03589	1.65425	-1263.08130	-38.39439	9.71607
114	0.942	1104.22253	-98.04070	1324.62085	-35.16037	-14.56993	1318.93066	-872.75446	65.66075	1293.55664	491.15387	103.81319	58.44393	231.58658	-190.70383	-2.44137	-553.41797	189.95122	1.64618	-1268.05322	-39.14079	13.15425
115	0.950	1102.47424	-96.02095	1325.31714	-32.94304	-14.74677	1318.13831	-871.66840	64.79858	1294.86365	522.78815	99.24767	53.55394	219.22598	-189.56119	-2.47968	-565.59015	190.93407	1.56510	-1270.95923	-41.10777	17.55134
116	0.958	1100.52441	-94.00602	1326.85754	-30.59051	-15.09879	1317.34863	-870.74176	63.89301	1296.14734	554.61664	96.08940	48.89006	206.88239	-188.50146	-2.51081	-577.89313	192.01863	1.41645	-1271.55542	-44.46848	23.73029
117	0.967	1098.38794	-92.01723	1329.19482	-28.17628	-15.56484	1316.57922	-869.93860	63.07713	1297.37012	586.39465	94.89893	44.92118	194.53709	-187.50473	-2.52130	-590.31006	193.20041	1.22526	-1269.41406	-48.67834	32.31484
118	0.975	1096.07520	-90.05280	1332.27356	-25.80828	-16.10894	1315.83948	-869.22760	62.48371	1298.51587	617.64941	95.63046	41.99430	182.19565	-186.54362	-2.51125	-602.80707	194.41750	1.01286	-1263.82617	-52.98289	43.10975
119	0.983	1093.59607	-88.09653	1336.03040	-23.61419	-16.71715	1315.12939	-868.59198	62.23343	1299.57385	647.67114	97.63376	40.06872	169.90308	-185.61893	-2.50549	-615.34161	195.59714	0.80768	-1254.28064	-56.71507	54.73816
120	0.992	1090.96033	-86.13615	1340.40234	-21.72001	-17.40261	1314.43518	-868.03229	62.42478	1300.53113	675.77417	99.94461	38.61083	157.68158	-184.72571	-2.54157	-627.87140	196.68678	0.64496	-1240.82886	-59.22065	65.17648
121	1.000	1088.18445	-84.17423	1345.33057	-20.22488	-18.19016	1313.72986	-867.56329	63.11424	1301.38940	701.43927	101.73149	36.88914	145.47078	-183.83617	-2.62878	-640.34845	197.65186	0.54720	-1223.79663	-60.15735	72.90470
122	1.008	1085.29614	-82.21905	1350.75403	-19.17893	-19.07804	1312.97729	-867.20551	64.27302	1302.19800	724.17310	102.64099	34.50687	133.18336	-182.93890	-2.72504	-652.73108	198.50264	0.51881	-1203.45544	-59.85667	77.54620
123	1.017	1082.33167	-80.26767	1356.60205	-18.58227	-20.03466	1312.13892	-866.97803	65.78129	1303.04553	743.29565	102.84264	31.57000	120.79543	-182.05457	-2.77712	-665.02490	199.29890	0.54785	-1180.07312	-59.04667	79.56467
124	1.025	1079.33044	-78.30388	1362.79712	-18.40620	-21.02229	1311.17932	-866.89307	67.49306	1304.00525	757.95032	102.79010	28.23980	108.34833	-181.19292	-2.77169	-677.29608	200.08572	0.60843	-1153.90161	-58.26194	79.66649
125	1.033	1076.33276	-76.31255	1369.26416	-18.61012	-21.98819	1310.07410	-866.94946	69.28381	1305.10461	767.41797	102.88867	24.32396	95.88680	-180.33047	-2.73976	-689.61932	200.86151	0.67203	-1125.03247	-57.56762	78.48666
126	1.042	1073.37646	-74.29457	1375.93152	-19.14388	-22.84221	1308.81909	-867.12201	71.04822	1306.34070	771.42920	103.42656	19.50339	83.41475	-179.44986	-2.72542	-702.02740	201.62645	0.72128	-1093.48840	-56.72788	76.52525
127	1.050	1070.49341	-72.26361	1382.72510	-19.94571	-23.47933	1307.44421	-867.34894	72.70435	1307.70166	770.25085	104.67299	13.78898	70.90825	-178.56491	-2.74073	-714.51715	202.41922	0.75449	-1059.47583	-55.56488	74.22462
128	1.058	1067.71240	-70.22853	1389.56531	-20.93345	-23.82664	1306.02295	-867.53766	74.20120	1309.17932	764.57715	106.72532	7.61985	58.36183	-177.68549	-2.74828	-727.08099	203.27737	0.77426	-1023.44531	-54.15681	72.08188
129	1.067	1065.06506	-68.19200	1396.37317	-21.99928	-23.85088	1304.67102	-867.59174	75.50716	1310.77197	755.41705	109.29292	1.79820	45.80957	-176.79265	-2.70589	-739.71625	204.19611	0.78522	-985.92261	-52.67225	70.54361
130	1.075	1062.58948	-66.16722	1403.07751	-23.02965	-23.53302	1303.52722	-867.43878	76.60314	1312.47437	744.01654	111.83302	-2.66017	33.28824	-175.85953	-2.62258	-752.40906	205.15575	0.80697	-947.39026	-51.15678	69.82497
131	1.083	1060.33093	-64.17860	1409.61499	-23.93640	-22.86236	1302.72327	-867.04645	77.49234	1314.26697	731.55566	113.93361	-5.17613	20.77603	-174.88228	-2.55139	-765.12170	206.13963	0.85927	-908.39948	-49.64353	69.99112
132	1.092	1058.33752	-62.24498	1415.92456	-24.66791	-21.85528	1302.35120	-866.42255	78.20805	1316.11597	718.80414	115.52270	-6.09315	8.21054	-173.89812	-2.53009	-777.81750	207.09692	0.91161	-869.68134	-48.32288	71.13316
133	1.100	1056.65442	-60.37422	1421.94788	-25.20205	-20.56265	1302.44604	-865.60101	78.80316	1317.98376	706.09973	116.75483	-6.17756	-4.41379	-172.96542	-2.53835	-790.50232	207.93158	0.86077	-831.94141	-47.44842	73.29735
134	1.108	1055.32043	-58.56788	1427.62744	-25.53803	-19.04929	1302.99341	-864.63037	79.32653	1319.83423	693.47681	117.78674	-5.97246	-17.00607	-172.11700	-2.51231	-803.20233	208.60120	0.62940	-795.59027	-47.09037	76.21774
135	1.117	1054.36438	-56.82315	1432.90686	-25.68881	-17.37288	1303.94714	-863.57697	79.80531	1321.63074	680.80469	118.64388	-5.75397	-29.40994	-171.35091	-2.38097	-815.89294	209.24252	0.31883	-760.81628	-47.02351	79.23108
136	1.125	1053.79651	-55.13653	1437.73596	-25.67194	-15.59479	1305.23938	-862.53278	80.24020	1323.34021	667.99695	119.29808	-5.69493	-41.41617	-170.66859	-2.05273	-828.52148	210.04874	0.14759	-727.81354	-46.89959	81.55267
137	1.133	1053.60291	-53.50823	1442.06958	-25.50513	-13.80193	1306.78906	-861.60522	80.61555	1324.94104	655.14465	119.85157	-5.87418	-52.75623	-170.11165	-1.36831	-841.09650	210.99893	0.19644	-696.76593	-46.56058	82.64669
138	1.142	1053.74536	-51.94447	1445.85791	-25.21001	-12.09855	1308.51404	-860.88971	80.92123	1326.42444	642.41248	120.50607	-6.20051	-63.07300	-169.75259	-0.09819	-853.66272	211.92653	0.34105	-667.60632	-46.20847	82.38525
139	1.150	1054.17358	-50.45199	1449.04663	-24.81607	-10.57406	1310.33948	-860.44409	81.16541	1327.78784	629.85785	121.36131	-6.48232	-71.89481	-169.63455	1.98725	-866.22125	212.79320	0.43610	-639.89532	-46.25803	80.95883
140	1.158	1054.84155	-49.02591	1451.59131	-24.35710	-9.28558	1312.19836	-860.28735	81.36967	1329.03088	617.42163	122.37488	-6.62227	-78.75281	-169.76675	5.01481	-878.74994	213.65155	0.44426	-613.02728	-47.04943	78.66792
141	1.167	1055.71814	-47.65467	1453.46545	-23.86538	-8.27234	1314.03198	-860.41986	81.56171	1330.15051	605.04492	123.47371	-6.66550	-83.46417	-170.24295	9.00788	-891.24634	214.46027	0.40958	-586.62964	-48.73383	75.73442
142	1.175	1056.78320	-46.33815	1454.65808	-23.37284	-7.57329	1315.79675	-860.84259	81.77641	1331.13416	592.71045	124.62291	-6.68831	-86.25940	-171.32166	14.12038	-903.70300	215.18576	0.41103	-560.87512	-51.30337	72.18606
143	1.183	1058.02393	-45.08854	1455.16431	-22.91998	-7.21883	1317.46802	-861.55463	82.05904	1331.95691	580.38867	125.81333	-6.72618	-87.33099	-173.36266	20.94599	-916.08667	215.97592	0.51477	-536.48346	-54.59900	67.81617
144	1.192	1059.43591	-43.91222	1454.97925	-22.56205	-7.20677	1319.03296	-862.53497	82.46011	1332.58362	568.03674	126.98210	-6.78741	-86.07739	-176.72203	30.36315	-928.38623	216.99857	0.68876	-514.36926	-58.35222	62.30065
145	1.200	1061.02551	-42.79483	1454.09900	-22.36189	-7.48969	1320.47534	-863.73584	83.01711	1332.97363	555.64850	128.02502	-6.88541	-81.11954	-181.61810	42.66045	-940.65039	218.21120	0.80260	-495.22687	-62.33502	55.47958
146	1.208	1062.80261	-41.71262	1452.52722	-22.37319	-7.99197	1321.77100	-865.09637	83.73385	1333.08337	543.23450	128.97459	-7.04386	-71.34268	-187.93657	56.72753	-952.94446	219.45111	0.77012	-479.36694	-66.45654	47.55044
147	1.217	1064.77185	-40.65857	1450.28418	-22.62548	-8.64304	1322.89844	-866.55219	84.58200	1332.87109	530.79736	129.99817	-7.25482	-56.74399	-195.12560	70.32655	-965.29340	220.62738	0.65141	-466.85376	-70.69658	38.98934
148	1.225	1066.92590	-39.64737	1447.40747	-23.12041	-9.39845	1323.84827	-868.03046	85.52399	1332.30249	518.35083	131.16144	-7.46581	-38.27567	-202.33105	81.29530	-977.67889	221.74670	0.57420	-457.77710	-74.99815	30.31876
149	1.233	1069.24390	-38.70365	1443.95178	-23.84044	-10.24321	1324.62427	-869.44690	86.52237	1331.35754	505.89124	132.36626	-7.64574	-17.18900	-208.73180	88.62762	-990.07715	222.84268	0.59238	-452.37482	-79.18539	21.93375
150	1.242	1071.69519	-37.85343	1439.98694	-24.75461	-11.18256	1325.24182	-870.71851	87.52535	1330.03186	493.39520	133.48499	-7.80074	5.47321	-213.88873	92.70551	-1002.48486	223.91902	0.65412	-450.90131	-82.91965	14.11951
151	1.250	1074.24475	-37.11735	1435.59033	-25.81483	-12.22518	1325.72791	-871.78601	88.45578	1328.33459	480.88641	134.45883	-7.91560	29.08441	-217.86432	94.73962	-1014.90002	224.95575	0.67441	-453.42230	-85.76041	7.22150
152	1.258	1076.85596	-36.50652	1430.84375	-26.95637	-13.36896	1326.11633	-872.62805	89.22162	1326.29285	468.43185	135.33459	-7.96482	53.37068	-220.98268	95.92329	-1027.29565	225.94817	0.61359	-459.67908	-87.33435	1.75606
153	1.267	1079.49170	-36.02045	1425.83936	-28.10893	-14.59152	1326.43713	-873.25903	89.74185	1323.96191	456.07849	136.22456	-7.97050	78.19633	-223.44727	96.88840	-1039.63611	226.91486	0.51033	-469.06354	-87.56422	-1.78600
154	1.275	1082.11462	-35.65118	1420.68433	-29.20857	-15.84633	1326.71362	-873.72339	89.96864	1321.43518	443.81830	137.19861	-7.98213	103.40833	-225.22455	97.71710	-1051.91174	227.89880	0.45737	-480.70941	-86.80766	-3.38497
155	1.283	1084.68469	-35.39711	1415.49634	-30.20502	-17.06849	1326.96411	-874.08423	89.89217	1318.84351	431.57553	138.24413	-8.02866	128.82799	-226.20557	98.24361	-1064.13464	228.98578	0.54351	-493.58453	-85.66032	-3.65527
156	1.292	1087.15942	-35.26989	1410.39856	-31.06906	-18.19338	1327.19519	-874.39789	89.53056	1316.34058	419.25281	139.29956	-8.11403	154.33264	-226.32733	98.29084	-1076.31555	230.25998	0.79214	-506.69568	-84.54031	-3.44532
157	1.300	1089.49426	-35.28663	1405.51440	-31.79583	-19.17748	1327.39124	-874.68323	88.91930	1314.07263	406.81113	140.28127	-8.21306	179.93492	-225.58606	97.74500	-1088.46509	231.70032	1.12855	-519.49634	-83.52332	-3.33778
158	1.308	1091.64258	-35.45980	1400.95813	-32.39722	-20.00119	1327.51685	-874.91034	88.10637	1312.14807	394.27994	141.14189	-8.29729	205.76164	-224.06421	96.56783	-1100.55420	233.21613	1.45715	-531.99609	-82.53935	-3.50715
159	1.317	1093.55530	-35.79754	1396.82446	-32.89272	-20.66276	1327.53613	-875.02393	87.14975	1310.62012	381.71671	141.91893	-8.38599	231.91849	-221.98114	94.82925	-1112.42468	234.79959	1.82585	-544.39178	-81.58270	-3.87066
160	1.325	1095.18701	-36.31418	1393.18811	-33.30505	-21.17811	1327.43225	-874.98065	86.12019	1309.49353	369.18243	142.69566	-8.51420	258.38608	-219.67523	92.68683	-1123.78967	236.49677	2.46242	-556.76892	-80.70473	-4.27531
161	1.333	1096.50146	-37.03252	1390.11340	-33.65350	-21.56595	1327.20569	-874.77661	85.10628	1308.73755	356.71698	143.51906	-8.66899	285.07962	-217.48228	90.27608	-1134.34351	238.25795	3.58508	-569.11975	-79.92204	-4.59861
162	1.342	1097.47205	-37.97128	1387.65308	-33.94499	-21.82005	1326.85583	-874.45581	84.21350	1308.29053	344.32504	144.34888	-8.79334	311.97595	-215.62721	87.64595	-1143.83997	239.93704	5.21110	-581.44458	-79.21593	-4.80547
163	1.350	1098.08203	-39.13403	1385.83801	-34.17101	-21.90464	1326.37195	-874.09680	83.55250	1308.06787	332.00098	145.13437	-8.83730	339.14880	-214.21295	84.80101	-1152.02649	241.40335	7.19173	-593.76111	-78.57193	-4.96158
164	1.358	1098.32776	-40.51179	1384.67444	-34.31536	-21.77965	1325.74463	-873.78833	83.21463	1307.98315	319.74997	145.93637	-8.80475	366.71112	-213.23851	81.73633	-1158.46289	242.67188	9.36474	-606.07782	-77.97885	-5.14637
165	1.367	1098.21899	-42.09148	1384.15173	-34.36925	-21.42729	1324.97949	-873.61176	83.24907	1307.96472	307.57257	146.86612	-8.72569	394.74982	-212.65518	78.44073	-1162.47144	244.08147	11.65372	-618.41986	-77.42210	-5.35437
166	1.375	1097.77588	-43.85522	1384.24683	-34.34577	-20.85908	1324.09766	-873.62878	83.65816	1307.95874	295.41867	147.90894	-8.60618	423.30194	-212.51233	74.95268	-1163.47864	246.31357	14.24442	-630.80084	-76.87331	-5.51658
167	1.383	1097.02478	-45.77212	1384.92542	-34.28290	-20.11101	1323.12854	-873.86523	84.39952	1307.91577	283.19910	148.90666	-8.46945	452.33133	-212.95773	71.39936	-1161.46631	250.01859	17.95477	-643.17084	-76.29303	-5.59520
168	1.392	1095.99365	-47.80012	1386.14722	-34.22986	-19.22884	1322.10742	-874.30042	85.38255	1307.77893	270.88208	149.75116	-8.35993	481.66400	-214.02884	67.95658	-1156.79626	255.45493	24.27590	-655.47534	-75.67604	-5.62751
169	1.400	1094.70691	-49.90451	1387.86926	-34.22959	-18.23785	1321.07349	-874.88446	86.47423	1307.49805	258.49420	150.52444	-8.25547	510.94354	-215.62613	64.82374	-1149.53955	262.37146	34.28477	-667.72882	-75.05304	-5.68950
170	1.408	1093.18262	-52.07193	1390.04590	-34.31578	-17.12539	1320.05920	-875.57574	87.52852	1307.06104	246.03085	151.30562	-8.13754	539.66003	-217.65457	62.17421	-1139.41174	269.72696	47.05546	-679.98218	-74.43649	-5.81550
171	1.417	1091.43140	-54.30235	1392.63110	-34.52253	-15.86384	1319.08032	-876.36029	88.41193	1306.50208	233.47070	151.93097	-8.14225	567.22632	-220.01323	59.98900	-1126.43567	275.71140	59.54984	-692.27301	-73.79372	-5.95766
172	1.425	1089.46008	-56.59493	1395.57983	-34.88836	-14.44861	1318.13525	-877.23755	89.00143	1305.88391	220.84785	152.26639	-8.39796	593.05859	-222.52634	57.93299	-1111.13440	278.73343	68.53893	-704.62872	-73.06099	-6.05250
173	1.433	1087.27588	-58.94576	1398.84973	-35.44492	-12.91015	1317.20667	-878.19684	89.18586	1305.27478	208.23529	152.52446	-8.77743	616.67365	-224.94698	55.48690	-1093.83948	278.40997	72.71637	-717.04926	-72.19453	-6.09844
174	1.442	1084.88501	-61.34962	1402.39856	-36.20351	-11.29593	1316.26465	-879.20935	88.89166	1304.73206	195.66742	152.97923	-9.03812	637.81891	-227.00856	52.28324	-1074.23792	275.51526	73.11285	-729.50201	-71.21324	-6.13169
175	1.450	1082.29700	-63.80015	1406.18347	-37.15313	-9.64923	1315.27771	-880.23572	88.10622	1304.29321	183.12280	153.68384	-9.08865	656.46002	-228.53558	48.36113	-1051.91309	271.24603	71.82808	-741.97339	-70.18620	-6.16783
176	1.458	1079.52661	-66.29504	1410.16296	-38.26302	-8.01052	1314.22192	-881.23657	86.88519	1303.97424	170.57968	154.56689	-9.00803	672.53906	-229.53209	44.08464	-1027.00940	266.44202	70.47078	-754.48853	-69.18801	-6.20759
177	1.467	1076.58777	-68.83850	1414.29590	-39.48605	-6.43675	1313.08276	-882.17889	85.35207	1303.77344	158.03928	155.52733	-8.92448	685.82214	-230.10980	39.77481	-1000.06842	261.20844	69.54173	-767.07703	-68.25055	-6.26495
178	1.475	1073.49207	-71.43256	1418.53503	-40.76854	-5.01205	1311.86169	-883.04016	83.68370	1303.68042	145.49118	156.49142	-8.91527	696.01038	-230.33360	35.44908	-971.44568	255.20284	68.81749	-779.73254	-67.35834	-6.34245
179	1.483	1070.26013	-74.07425	1422.82178	-42.05639	-3.83563	1310.58545	-883.80511	82.06790	1303.68372	132.89935	157.44519	-8.97414	702.90460	-230.19966	30.92827	-941.16064	248.13873	67.94403	-792.41650	-66.47844	-6.40604
180	1.492	1066.93335	-76.76640	1427.09009	-43.29120	-2.99183	1309.30640	-884.45734	80.64626	1303.77979	120.22037	158.36818	-9.05035	706.48669	-229.71120	26.09529	-909.17676	240.00137	66.82877	-805.11194	-65.57526	-6.42645
181	1.500	1063.57275	-79.51885	1431.27136	-44.41129	-2.52877	1308.08984	-884.98499	79.47573	1303.98218	107.42618	159.21338	-9.10599	706.88678	-228.89194	20.99940	-875.66150	231.08710	65.82973	-817.84656	-64.65144	-6.40870
182	1.508	1060.25110	-82.33267	1435.29724	-45.36359	-2.47017	1307.00403	-885.38550	78.53905	1304.31714	94.54187	159.97707	-9.12859	704.23669	-227.78790	15.79634	-841.12048	221.97720	65.64378	-830.64331	-63.76648	-6.36417
183	1.517	1057.04395	-85.19177	1439.10645	-46.11015	-2.82458	1306.11743	-885.65399	77.79622	1304.80066	81.64996	160.72685	-9.12020	698.57654	-226.50880	10.73193	-806.39465	213.36078	66.93391	-843.46008	-62.94577	-6.31061
184	1.525	1054.02295	-88.07352	1442.65393	-46.62519	-3.56526	1305.49597	-885.77673	77.22378	1305.42737	68.81274	161.54982	-9.10355	690.02197	-225.21246	6.24570	-772.41394	205.74365	69.89683	-856.21899	-62.13882	-6.28143
185	1.533	1051.25732	-90.95618	1445.91003	-46.89742	-4.62679	1305.20032	-885.73993	76.81167	1306.18140	56.02441	162.48601	-9.11031	679.08899	-223.99612	2.90159	-739.87262	199.22815	74.03092	-868.89478	-61.30560	-6.29335
186	1.542	1048.81226	-93.80798	1448.85156	-46.93580	-5.94010	1305.28333	-885.53833	76.54314	1307.04358	43.25308	163.49387	-9.14569	666.74609	-222.83597	0.95464	-709.11975	193.56531	78.34536	-881.52063	-60.45578	-6.32805
187	1.550	1046.74377	-96.58563	1451.45239	-46.76592	-7.45829	1305.78052	-885.17834	76.38148	1307.98914	30.46817	164.48962	-9.18102	653.93738	-221.71759	0.11833	-680.28314	188.44514	81.85469	-894.14185	-59.63102	-6.33395
188	1.558	1045.09497	-99.25896	1453.68323	-46.42548	-9.14094	1306.69055	-884.67761	76.26539	1308.98804	17.64377	165.41652	-9.18139	641.07422	-220.74765	-0.08058	-653.39966	183.75879	83.95113	-906.81250	-58.87298	-6.25716
189	1.567	1043.89331	-101.82704	1455.51831	-45.97005	-10.93421	1307.96472	-884.06274	76.11863	1310.00928	4.80292	166.26234	-9.12103	628.16998	-220.00601	0.01457	-628.37146	179.64127	84.50105	-919.58301	-58.11263	-6.11095
190	1.575	1043.14844	-104.29889	1456.93701	-45.47453	-12.78299	1309.52124	-883.37109	75.87646	1311.02441	-7.95819	167.07544	-8.97671	615.22278	-219.42268	0.17242	-604.81689	176.31642	83.72298	-932.45325	-57.19508	-5.97323
191	1.583	1042.84912	-106.66950	1457.91809	-45.01324	-14.64420	1311.26770	-882.65228	75.50935	1312.00745	-20.50247	167.96271	-8.70836	602.26758	-218.88850	0.25814	-582.11414	173.93732	81.94781	-945.37280	-56.12215	-5.88091
192	1.592	1042.96338	-108.92344	1458.44177	-44.62493	-16.46521	1313.11389	-881.96643	75.02721	1312.93372	-32.65997	169.01346	-8.19095	589.33179	-218.33727	0.21651	-559.73315	172.58289	79.44083	-958.28088	-55.06363	-5.78612
193	1.600	1043.44275	-111.04847	1458.49451	-44.27464	-18.13458	1314.97278	-881.38080	74.46803	1313.78125	-44.19006	170.22832	-7.16223	576.44171	-217.72542	0.03555	-537.53284	172.31389	76.38846	-971.12268	-54.13402	-5.65142
194	1.608	1044.23608	-113.04134	1458.06921	-43.85439	-19.47024	1316.77307	-880.96429	73.87318	1314.52832	-54.73743	171.52898	-5.28725	563.62109	-217.02872	-0.22056	-515.74457	173.11076	72.93903	-983.86682	-53.36206	-5.52819
195	1.617	1045.30286	-114.91370	1457.16284	-43.28119	-20.32489	1318.47852	-880.77582	73.25704	1315.14868	-63.80078	172.83682	-2.27824	550.88483	-216.25386	-0.43446	-494.76297	174.76175	69.15806	-996.52002	-52.72416	-5.50710
196	1.625	1046.61768	-116.69666	1455.77710	-42.60590	-20.70919	1320.08215	-880.84778	72.59897	1315.61230	-70.76718	174.12250	2.02837	538.20404	-215.45288	-0.53120	-474.99268	176.88901	64.94069	-1009.09888	-52.09694	-5.61027
197	1.633	1048.16626	-118.43290	1453.92053	-41.97372	-20.74871	1321.57397	-881.17877	71.86797	1315.89233	-75.07886	175.39005	7.68800	525.52747	-214.68854	-0.51928	-456.82275	179.11438	60.04648	-1021.60986	-51.36669	-5.73001
198	1.642	1049.94458	-120.16370	1451.61304	-41.49810	-20.54546	1322.91833	-881.73877	71.05080	1315.96240	-76.40820	176.67805	14.80800	512.84302	-213.96844	-0.46815	-440.64581	181.21732	54.27443	-1034.08179	-50.57738	-5.70535
199	1.650	1051.95740	-121.92455	1448.88647	-41.21079	-20.13047	1324.06152	-882.47772	70.15676	1315.79382	-74.47046	178.11827	23.78008	500.17700	-213.26279	-0.46150	-426.84808	183.17387	47.61236	-1046.58838	-49.81826	-5.50710
200	1.658	1054.21179	-123.74005	1445.78003	-41.09019	-19.50426	1324.95508	-883.33539	69.20503	1315.35791	-68.49637	179.96396	35.18602	487.56274	-212.55807	-0.54246	-415.76968	185.06339	40.25674	-1059.20630	-49.07224	-5.27474
201	1.667	1056.70508	-125.59819	1442.32544	-41.09861	-18.67241	1325.57581	-884.25208	68.21235	1314.63123	-57.30704	182.46912	49.10881	475.01013	-211.85762	-0.69033	-407.66989	186.93022	32.54831	-1071.94873	-48.30821	-5.14208
202	1.675	1059.41614	-127.42429	1438.53711	-41.20586	-17.64985	1325.93298	-885.17285	67.19655	1313.60205	-40.41190	185.69055	64.45717	462.49335	-211.17105	-0.85065	-402.73932	188.75150	24.89378	-1084.74695	-47.57015	-5.13687
203	1.683	1062.31592	-129.11305	1434.41724	-41.39885	-16.45350	1326.05969	-886.04224	66.20060	1312.27734	-18.78934	189.33499	79.12611	449.97723	-210.50836	-0.98199	-401.18649	190.51891	17.71446	-1097.49524	-46.89168	-5.20012
204	1.692	1065.38220	-130.60580	1429.97107	-41.67582	-15.10440	1325.99573	-886.80084	65.31087	1310.68677	5.70813	192.74849	90.94321	437.45584	-209.84930	-1.07532	-403.29553	192.23291	11.48853	-1110.12207	-46.24529	-5.21202
205	1.700	1068.59546	-131.91768	1425.22034	-42.02860	-13.63741	1325.78015	-887.38971	64.64294	1308.88037	31.47058	195.16180	98.69214	424.95227	-209.13437	-1.13928	-409.23547	193.75993	6.80620	-1122.62537	-45.55405	-5.10405
206	1.708	1071.92004	-133.09326	1420.21240	-42.42917	-12.09830	1325.45520	-887.75873	64.30527	1306.92480	57.65167	196.03125	102.52841	412.48050	-208.33121	-1.18224	-418.69186	194.86938	4.11990	-1135.02771	-44.72775	-4.95951
207	1.717	1075.29468	-134.16685	1415.02490	-42.83242	-10.52523	1325.06860	-887.87042	64.36835	1304.89587	84.04483	195.21066	103.58401	400.03873	-207.49280	-1.22074	-430.76373	195.56207	3.26854	-1147.35083	-43.79686	-4.91267
208	1.725	1078.63647	-135.15558	1409.75830	-43.18439	-8.94050	1324.67078	-887.70129	64.85193	1302.87244	110.76309	192.88548	103.17141	387.63226	-206.70065	-1.27914	-444.27258	196.18013	3.44523	-1159.61377	-42.97107	-4.97168
209	1.733	1081.84619	-136.05840	1404.52246	-43.42770	-7.36855	1324.30298	-887.24451	65.72990	1300.93188	137.98102	189.35791	102.17857	375.26404	-205.95738	-1.36415	-458.16107	197.03996	3.76516	-1171.76416	-42.43618	-4.97786
210	1.742	1084.82043	-136.86749	1399.42822	-43.51233	-5.85204	1323.97693	-886.51642	66.94589	1299.14478	165.77606	184.88628	100.93404	362.92053	-205.17480	-1.46452	-471.71564	198.12430	3.74340	-1183.62292	-42.14816	-4.71273
211	1.750	1087.46765	-137.58789	1394.58398	-43.40905	-4.43605	1323.66760	-885.55511	68.43037	1297.57520	194.08160	179.70120	99.41060	350.59155	-204.28551	-1.56605	-484.60602	199.21870	3.29920	-1194.97461	-41.98878	-4.00035
212	1.758	1089.72290	-138.22971	1390.08972	-43.11392	-3.14113	1323.32947	-884.40540	70.10740	1296.28369	222.77225	174.03857	97.45476	338.27954	-203.32733	-1.65842	-496.84518	200.20450	2.57162	-1205.70642	-42.02349	-2.73538
213	1.767	1091.55493	-138.78494	1386.03467	-42.64217	-1.96113	1322.92065	-883.10974	71.88422	1295.32507	251.80582	168.03708	94.89129	325.97870	-202.38249	-1.74690	-508.68561	201.12695	1.79206	-1215.76880	-42.34971	-0.93740
214	1.775	1092.95764	-139.22429	1382.49463	-42.01622	-0.88869	1322.41699	-881.71613	73.63799	1294.73853	281.24680	161.74159	91.61052	313.67737	-201.47897	-1.85055	-520.43793	202.05864	1.18153	-1225.13879	-42.80466	1.25038
215	1.783	1093.93628	-139.50732	1379.52991	-41.25237	0.05873	1321.81775	-880.28870	75.22499	1294.53796	311.15326	155.31052	87.67261	301.38736	-200.57687	-1.97967	-532.30573	203.01607	0.83818	-1233.93188	-43.07677	3.70368
216	1.792	1094.49927	-139.59686	1377.18457	-40.35576	0.84417	1321.13953	-878.89844	76.51814	1294.70447	341.53461	148.98322	83.25790	289.13208	-199.62534	-2.11037	-544.32599	203.99170	0.69853	-1242.21509	-43.05820	6.36798
217	1.800	1094.65662	-139.47720	1375.48413	-39.32715	1.44001	1320.40198	-877.60352	77.44540	1295.18274	372.46497	142.76585	78.48911	276.89563	-198.62976	-2.18465	-556.43402	204.97849	0.61125	-1249.63916	-42.98901	9.20554
218	1.808	1094.42102	-139.15779	1374.43372	-38.16616	1.84381	1319.61560	-876.44470	77.99497	1295.89209	404.09552	136.50537	73.40665	264.62161	-197.65121	-2.16576	-568.58936	205.97476	0.45775	-1255.50085	-43.34750	12.29121
219	1.817	1093.81104	-138.66211	1374.02478	-36.86907	2.06960	1318.78247	-875.44971	78.20161	1296.74438	436.44669	130.32443	68.11053	252.27753	-196.72333	-2.09209	-580.82153	207.00259	0.23630	-1259.14404	-44.69524	16.04927
220	1.825	1092.84924	-138.02411	1374.24329	-35.43758	2.12770	1317.90686	-874.62866	78.14427	1297.65613	469.35287	124.60606	62.80988	239.88715	-195.79025	-2.05680	-593.15900	208.08296	0.03033	-1260.22656	-47.43298	21.33534
221	1.833	1091.56055	-137.28796	1375.07275	-33.89439	2.01544	1317.00061	-873.97156	77.93784	1298.55786	502.64429	119.62722	57.76826	227.49498	-194.77583	-2.12507	-605.56561	209.19221	-0.10077	-1258.51843	-51.45702	29.03506
222	1.842	1089.97327	-136.49542	1376.48938	-32.28535	1.73037	1316.08044	-873.45215	77.70591	1299.40698	536.17847	115.51599	53.25960	215.12457	-193.71494	-2.25318	-617.97656	210.29140	-0.16630	-1253.52136	-56.07451	39.22577
223	1.850	1088.12073	-135.66953	1378.45740	-30.66852	1.28599	1315.16614	-873.03314	77.55906	1300.19214	569.70679	112.40718	49.51217	202.76750	-192.72435	-2.32615	-630.36682	211.36328	-0.21296	-1244.73218	-60.25225	50.60776
224	1.858	1086.04065	-134.81183	1380.92859	-29.10814	0.70380	1314.28284	-872.67627	77.58920	1300.92810	602.81360	110.38966	46.64791	190.40265	-191.83458	-2.30111	-642.74719	212.37817	-0.28723	-1232.21082	-63.01665	61.02221
225	1.867	1083.77344	-133.91248	1383.84656	-27.67419	-0.01026	1313.44983	-872.35504	77.86713	1301.64685	634.93927	109.31552	44.61749	178.01660	-190.97226	-2.24536	-655.12921	213.29173	-0.39247	-1216.42273	-63.94793	68.76572
226	1.875	1081.35828	-132.95894	1387.15222	-26.43754	-0.86804	1312.66809	-872.06250	78.43640	1302.38416	665.41895	108.80123	43.13829	165.60596	-190.10020	-2.23709	-667.52313	214.10997	-0.47612	-1197.72046	-63.40282	73.40128
227	1.883	1078.82959	-131.94246	1390.78711	-25.46891	-1.87254	1311.91565	-871.81091	79.30843	1303.16858	693.48315	108.45966	41.73588	153.17657	-189.24448	-2.30423	-679.93127	214.88815	-0.49472	-1176.27332	-62.11876	75.45124
228	1.892	1076.21570	-130.86583	1394.69568	-24.83611	-2.99900	1311.15381	-871.62555	80.46478	1304.01831	718.18225	108.06409	39.91457	140.73776	-188.40149	-2.43800	-692.33875	215.67979	-0.46914	-1152.23853	-60.63221	75.64167
229	1.900	1073.53821	-129.74355	1398.82861	-24.58313	-4.19988	1310.33618	-871.53381	81.86258	1304.93726	738.42932	107.56655	37.32822	128.29451	-187.52579	-2.59574	-704.73877	216.52608	-0.44303	-1125.72498	-59.10671	74.53565
230	1.908	1070.81152	-128.59401	1403.13892	-24.70954	-5.40543	1309.42334	-871.55402	83.43383	1305.91223	753.29822	107.09159	33.76624	115.83818	-186.60918	-2.69950	-717.15436	217.43802	-0.41867	-1096.66675	-57.45819	72.62305
231	1.917	1068.04517	-127.43382	1407.57568	-25.17052	-6.51386	1308.39233	-871.68445	85.08723	1306.92078	762.28735	106.91241	29.01314	103.34479	-185.70699	-2.69625	-729.61951	218.38133	-0.37019	-1064.96973	-55.51799	70.43426
232	1.925	1065.25122	-126.27419	1412.08289	-25.88949	-7.40863	1307.24255	-871.89594	86.72685	1307.94824	765.36707	107.39097	22.92906	90.79926	-184.86363	-2.61943	-742.14661	219.31055	-0.29546	-1030.84814	-53.23124	68.46204
233	1.933	1062.45142	-125.12129	1416.60352	-26.77559	-8.00539	1306.00635	-872.13367	88.26901	1308.99744	762.99017	108.84840	15.74889	78.21265	-184.05595	-2.54355	-754.72144	220.19264	-0.22165	-994.89056	-50.70891	67.04864
234	1.942	1059.67859	-123.98403	1421.07959	-27.73895	-8.27519	1304.75476	-872.33240	89.64111	1310.08459	756.05066	111.29594	8.20447	65.61365	-183.22961	-2.50203	-767.33362	221.01970	-0.17378	-957.77527	-48.12317	66.40506
235	1.950	1056.97974	-122.87888	1425.44995	-28.69183	-8.21606	1303.59094	-872.43378	90.78228	1311.22961	745.75659	114.20961	1.43879	53.02640	-182.34230	-2.48763	-779.98926	221.83736	-0.15261	-920.08093	-45.67727	66.67585
236	1.958	1054.41504	-121.82454	1429.65063	-29.54474	-7.81359	1302.63574	-872.39526	91.65224	1312.44751	733.47913	116.78370	-3.34397	40.45276	-181.37999	-2.49129	-792.67987	222.70029	-0.14716	-882.35992	-43.60592	67.95452
237	1.967	1052.05334	-120.83241	1433.62073	-30.21801	-7.04337	1302.00684	-872.19000	92.24086	1313.74377	720.42365	118.54384	-5.70769	27.87892	-180.38074	-2.49545	-805.37531	223.60612	-0.15748	-845.19055	-42.07401	70.24589
238	1.975	1049.96680	-119.90398	1437.30591	-30.66208	-5.90305	1301.79492	-871.79901	92.57470	1315.11353	707.29529	119.61620	-6.35425	15.28804	-179.40338	-2.46928	-818.05811	224.54553	-0.17503	-809.06152	-41.02332	73.33172
239	1.983	1048.22583	-119.03886	1440.65552	-30.86785	-4.43295	1302.04346	-871.21149	92.70468	1316.53662	694.35498	120.44469	-6.31174	2.67047	-178.46143	-2.40773	-830.72687	225.53862	-0.16536	-774.23486	-40.20885	76.70869
240	1.992	1046.88733	-118.24081	1443.61890	-30.86403	-2.71402	1302.74231	-870.44202	92.68531	1317.97839	681.65381	121.37613	-6.16974	-9.95581	-177.55070	-2.33073	-843.37793	226.57898	-0.09674	-740.79724	-39.44673	79.77898
241	2.000	1045.98096	-117.51442	1446.14844	-30.70228	-0.84386	1303.84021	-869.54761	92.57118	1319.39758	669.12488	122.47943	-6.14165	-22.52435	-176.70496	-2.23306	-856.01526	227.62012	0.03606	-708.87085	-38.71936	82.06887
242	2.008	1045.50671	-116.86105	1448.20874	-30.43416	1.08904	1305.26221	-868.62469	92.41914	1320.75647	656.63324	123.62258	-6.27673	-34.88895	-175.96017	-2.05934	-868.65308	228.60425	0.20979	-678.65936	-38.07262	83.27132
243	2.017	1045.44495	-116.27807	1449.77649	-30.09522	3.00262	1306.92163	-867.78595	92.27866	1322.02710	644.07208	124.64607	-6.52003	-46.79465	-175.32423	-1.68153	-881.30090	229.47728	0.37337	-650.22791	-37.57594	83.26034
244	2.025	1045.76477	-115.75874	1450.83325	-29.70594	4.80764	1308.73340	-867.13293	92.17918	1323.18921	631.41040	125.49102	-6.77769	-57.90057	-174.82358	-0.87394	-893.95801	230.20900	0.45822	-623.29663	-37.42421	82.17863
245	2.033	1046.43079	-115.29568	1451.36279	-29.28200	6.41493	1310.62439	-866.73944	92.12985	1324.22461	618.66479	126.24704	-6.95911	-67.84097	-174.52245	0.63650	-906.60309	230.87402	0.44263	-597.29846	-37.96153	80.39495
246	2.042	1047.40942	-114.88470	1451.35364	-28.84406	7.75152	1312.53516	-866.64917	92.13457	1325.11377	605.90466	127.11945	-7.00446	-76.24789	-174.48262	3.03244	-919.19641	231.70723	0.41823	-571.69006	-39.48647	78.26411
247	2.050	1048.67224	-114.52365	1450.80103	-28.42259	8.76123	1314.41931	-866.88312	92.21069	1325.83667	593.25549	128.22699	-6.92702	-82.78424	-174.74611	6.30581	-931.72754	232.86780	0.48950	-546.28821	-42.05981	75.96290
248	2.058	1050.19507	-114.21003	1449.70361	-28.05692	9.40177	1316.24304	-867.44342	92.39136	1326.37134	580.78400	129.44164	-6.80862	-87.34082	-175.36397	10.36176	-944.23755	234.20204	0.63477	-521.35974	-45.51353	73.49476
249	2.067	1051.95496	-113.94085	1448.06165	-27.78726	9.66445	1317.98096	-868.31665	92.70303	1326.69275	568.42181	130.58038	-6.74672	-90.15118	-176.44652	15.35795	-956.75525	235.46709	0.77781	-497.45782	-49.56075	70.70694
250	2.075	1053.93420	-113.71529	1445.87378	-27.64638	9.59344	1319.60681	-869.47815	93.14803	1326.77490	556.04492	131.60985	-6.80177	-91.30002	-178.24225	22.02052	-969.26257	236.60333	0.89068	-475.21362	-53.88673	67.30420
251	2.083	1056.12903	-113.54061	1443.14294	-27.66284	9.26505	1321.08936	-870.88995	93.71452	1326.59546	543.56476	132.57600	-6.97646	-89.97690	-181.14825	31.35549	-981.73352	237.67735	0.95619	-455.21417	-58.21915	62.95353
252	2.092	1058.54602	-113.42879	1439.88586	-27.86677	8.75164	1322.39429	-872.48834	94.38734	1326.13672	530.99060	133.53014	-7.22224	-84.62238	-185.44876	43.57125	-994.16113	238.75500	0.94893	-437.95117	-62.36565	57.46727
253	2.100	1061.18164	-113.38498	1436.13672	-28.28475	8.10844	1323.49292	-874.17999	95.14902	1325.38428	518.42493	134.51723	-7.46401	-74.08316	-190.92503	57.24805	-1006.55109	239.85860	0.88871	-423.76971	-66.23074	50.93979
254	2.108	1064.01196	-113.40662	1431.94421	-28.92995	7.37348	1324.37329	-875.85095	95.98519	1324.32813	505.94595	135.56284	-7.64832	-58.47186	-196.82208	69.88177	-1018.91223	240.96783	0.84669	-412.84845	-69.83635	43.73169
255	2.117	1067.00073	-113.48509	1427.36743	-29.79548	6.56472	1325.04297	-877.38055	96.87046	1322.96484	493.56293	136.71771	-7.75257	-38.91187	-202.28769	79.37864	-1031.25854	242.05272	0.87346	-405.32001	-73.25928	36.28899
256	2.125	1070.10986	-113.60249	1422.47266	-30.85081	5.68134	1325.52319	-878.65503	97.73521	1321.30176	481.24985	137.99408	-7.76812	-16.74539	-206.83473	85.12520	-1043.61707	243.10216	0.94157	-401.43561	-76.49731	28.89733
257	2.133	1073.30322	-113.73898	1417.33411	-32.04315	4.71254	1325.84143	-879.58606	98.46820	1319.35999	468.91068	139.23749	-7.74680	7.01294	-210.40674	87.89436	-1056.01270	244.11946	0.98299	-401.49634	-79.40636	21.58672
258	2.142	1076.54346	-113.88924	1412.03723	-33.29974	3.65232	1326.02881	-880.13171	98.95525	1317.17322	456.42563	140.27071	-7.79123	31.80508	-213.10214	88.94589	-1068.45081	245.10951	0.97500	-405.52594	-81.69137	14.35168
259	2.150	1079.78430	-114.07147	1406.67896	-34.53040	2.51312	1326.11682	-880.30798	99.11222	1314.79089	443.81067	141.13286	-7.93118	57.39761	-214.91313	89.17372	-1080.92358	246.08008	0.95979	-412.93896	-82.95536	7.54854
260	2.158	1082.96375	-114.31857	1401.36646	-35.64155	1.32695	1326.13440	-880.18005	98.90359	1312.28162	431.20758	141.99484	-8.10252	83.68898	-215.72313	88.87428	-1093.42151	247.04282	0.98744	-422.60388	-82.97507	1.98874
261	2.167	1086.00623	-114.65714	1396.21631	-36.56022	0.13944	1326.10034	-879.84045	98.34238	1309.73047	418.71060	142.91797	-8.25971	110.59549	-215.47324	88.02106	-1105.92285	248.01340	1.06860	-433.47046	-82.01514	-1.60157
262	2.175	1088.83289	-115.10258	1391.35620	-37.25097	-0.99622	1326.01331	-879.38550	97.47044	1307.22876	406.30551	143.84006	-8.41412	138.05341	-214.30490	86.55895	-1118.37183	249.02200	1.17705	-445.07605	-80.68544	-3.24151
263	2.183	1091.37341	-115.67117	1386.91968	-37.71278	-2.02621	1325.85413	-878.89075	96.34071	1304.86499	393.93637	144.72031	-8.56599	166.05936	-212.54350	84.50912	-1130.67004	250.11771	1.30383	-457.26453	-79.43565	-3.66046
264	2.192	1093.57092	-116.38092	1383.03296	-37.96449	-2.90080	1325.60107	-878.39056	95.00719	1302.71472	381.56512	145.60338	-8.68423	194.62680	-210.46466	81.95550	-1142.66699	251.36482	1.55040	-469.74347	-78.32884	-3.69281
265	2.200	1095.38110	-117.24612	1379.80078	-38.03828	-3.58591	1325.24072	-877.87708	93.51229	1300.83386	369.19336	146.54030	-8.76917	223.68307	-208.10260	78.99557	-1154.13123	252.83694	2.15104	-482.19653	-77.28168	-3.81929
266	2.208	1096.76624	-118.27925	1377.29529	-37.97494	-4.08121	1324.77051	-877.32281	91.88607	1299.25806	356.82697	147.48442	-8.86811	253.06686	-205.40321	75.73667	-1164.76453	254.60081	3.33514	-494.52771	-76.32076	-4.10533
267	2.217	1097.69385	-119.48884	1375.55481	-37.80822	-4.41950	1324.20398	-876.70764	90.16739	1298.00574	344.44638	148.32703	-9.00789	282.63492	-202.55580	72.33387	-1174.29016	256.69592	5.16277	-506.79285	-75.52648	-4.40589
268	2.225	1098.14124	-120.86904	1374.59241	-37.55127	-4.64160	1323.56543	-876.03479	88.42872	1297.07703	332.05817	149.04745	-9.14939	312.32904	-200.00464	68.94553	-1182.51135	259.07574	7.49897	-519.03778	-74.87762	-4.62505
269	2.233	1098.09875	-122.39349	1374.40881	-37.19831	-4.77038	1322.87122	-875.33502	86.78429	1296.45020	319.72205	149.79944	-9.21674	342.15820	-198.06065	65.61605	-1189.22449	261.54178	10.07804	-531.27704	-74.27481	-4.79086
270	2.242	1097.56848	-124.02578	1374.99915	-36.73742	-4.80321	1322.11597	-874.66425	85.36961	1296.08032	307.48431	150.76799	-9.16460	372.17905	-196.67938	62.27276	-1194.07178	263.85400	12.59174	-543.53357	-73.64398	-4.96297
271	2.250	1096.56226	-125.73389	1376.35364	-36.16488	-4.72605	1321.28076	-874.09045	84.30418	1295.90723	295.32629	151.93581	-9.02821	402.51422	-195.71811	58.85905	-1196.60181	266.04553	14.89005	-555.82562	-72.96432	-5.16716
272	2.258	1095.10229	-127.48982	1378.45325	-35.49318	-4.53351	1320.35535	-873.67261	83.66901	1295.87158	283.19659	153.08348	-8.90644	433.31891	-195.25163	55.43764	-1196.57605	268.67908	17.41051	-568.14209	-72.26297	-5.39176
273	2.267	1093.22400	-129.26851	1381.26257	-34.74937	-4.23318	1319.34827	-873.44897	83.49772	1295.92871	271.05319	153.99228	-8.88029	464.65930	-195.46407	52.17676	-1194.00830	272.79379	21.58490	-580.46179	-71.59643	-5.60500
274	2.275	1090.97034	-131.05402	1384.73364	-33.97107	-3.83621	1318.28052	-873.44397	83.76115	1296.05176	258.84262	154.61044	-8.94923	496.40515	-196.37570	49.28371	-1188.71716	279.30981	29.26575	-592.76288	-70.99249	-5.79693
275	2.283	1088.38513	-132.83485	1388.81689	-33.20975	-3.35343	1317.17932	-873.67621	84.35709	1296.22583	246.49710	155.04163	-9.05981	528.19629	-197.88203	46.94815	-1180.21448	287.90079	40.85383	-605.01929	-70.42021	-5.98757
276	2.292	1085.50989	-134.59105	1393.46399	-32.53139	-2.79560	1316.07617	-874.15076	85.13058	1296.44055	234.01404	155.41830	-9.17768	559.44861	-199.88405	45.24479	-1168.34119	296.51675	54.04566	-617.23822	-69.83124	-6.17008
277	2.300	1082.37756	-136.29350	1398.62024	-32.00046	-2.15972	1315.00183	-874.83997	85.91045	1296.68005	221.49695	155.86537	-9.28861	589.39655	-202.21976	44.00726	-1153.68787	302.64917	65.09153	-629.46954	-69.19046	-6.29608
278	2.308	1079.00745	-137.92273	1404.22339	-31.66476	-1.41858	1313.97498	-875.68079	86.53058	1296.92188	209.03958	156.48534	-9.35782	617.25812	-204.58434	42.80761	-1137.00598	305.04572	71.41546	-641.74707	-68.47098	-6.33579
279	2.317	1075.40808	-139.48840	1410.20410	-31.56177	-0.54649	1312.99512	-876.59314	86.85094	1297.15796	196.60619	157.26381	-9.35566	642.48407	-206.59682	41.13273	-1118.34033	304.05762	73.03870	-654.05463	-67.66830	-6.31270
280	2.325	1071.58606	-141.02310	1416.48474	-31.72841	0.44849	1312.04431	-877.49518	86.79408	1297.41638	184.11758	158.09404	-9.30683	664.84918	-207.99930	38.71229	-1097.17615	300.86081	71.88707	-666.35632	-66.78458	-6.28637
281	2.333	1067.55090	-142.55504	1422.98035	-32.19244	1.53026	1311.09521	-878.31018	86.35707	1297.75562	171.58923	158.91011	-9.27476	684.29364	-208.82715	35.71290	-1073.36121	296.58502	70.02096	-678.63837	-65.80367	-6.31193
282	2.342	1063.31787	-144.08936	1429.59924	-32.95596	2.65562	1310.11462	-878.97455	85.59009	1298.23145	159.09940	159.70973	-9.30635	700.73975	-209.27460	32.52905	-1047.36511	291.75031	68.41113	-690.93182	-64.75668	-6.39003
283	2.350	1058.90942	-145.61362	1436.24780	-33.98515	3.78017	1309.07373	-879.44659	84.58063	1298.87000	146.68707	160.50455	-9.38889	714.04944	-209.42003	29.41219	-1019.67371	286.19009	66.98351	-703.29791	-63.74931	-6.46941
284	2.358	1054.35779	-147.11292	1442.83826	-35.20635	4.85397	1307.96460	-879.71790	83.44167	1299.67200	134.30981	161.31581	-9.45048	724.06873	-209.21274	26.34802	-990.36407	279.50659	65.35787	-715.76044	-62.85787	-6.49959
285	2.367	1049.70667	-148.57419	1449.29761	-36.51587	5.81406	1306.81104	-879.82086	82.28633	1300.63843	121.89017	162.17235	-9.42834	730.74622	-208.56494	23.16238	-959.27228	271.57855	63.45010	-728.26501	-62.05818	-6.45509
286	2.375	1045.00977	-149.98877	1455.56946	-37.80548	6.58348	1305.66162	-879.81177	81.21072	1301.78003	109.41043	163.07362	-9.34171	734.18164	-207.40062	19.68115	-926.37189	262.64197	61.65062	-740.75220	-61.26801	-6.34954
287	2.383	1040.32776	-151.36276	1461.60657	-38.98049	7.08770	1304.57886	-879.73590	80.29753	1303.10071	96.90604	163.98157	-9.27118	734.43054	-205.81970	15.86942	-892.06378	253.15240	60.64925	-753.24146	-60.43851	-6.23998
288	2.392	1035.72693	-152.71199	1467.36487	-39.95909	7.27543	1303.62952	-879.61066	79.61084	1304.58691	84.38092	164.84991	-9.27457	731.40936	-204.13774	11.86340	-857.25073	243.71657	61.10205	-765.79187	-59.60023	-6.16843
289	2.400	1031.28003	-154.04141	1472.80347	-40.67467	7.12347	1302.88220	-879.43298	79.17622	1306.21472	71.80499	165.64352	-9.32460	725.18652	-202.67224	7.95901	-823.07050	234.91977	63.31855	-778.40967	-58.77543	-6.12486
290	2.408	1027.06580	-155.34113	1477.88281	-41.09016	6.63187	1302.40454	-879.19061	78.97787	1307.95605	59.17014	166.38934	-9.32707	716.20801	-201.59547	4.62394	-790.42242	227.00327	67.04509	-791.04626	-57.89509	-6.10024
291	2.417	1023.16150	-156.59874	1482.56140	-41.20816	5.81565	1302.25293	-878.86664	78.97535	1309.77856	46.50150	167.19919	-9.23524	705.17542	-200.88251	2.30631	-759.71497	219.75603	71.48743	-803.69519	-56.90417	-6.11036
292	2.425	1019.63361	-157.80740	1486.79565	-41.06691	4.69382	1302.46814	-878.44720	79.11530	1311.64771	33.80530	168.14226	-9.11672	692.92700	-200.27574	1.05916	-731.00195	212.82864	75.65690	-816.39636	-55.90114	-6.14058
293	2.433	1016.52966	-158.96820	1490.54358	-40.72406	3.29450	1303.07544	-877.93152	79.33353	1313.53027	21.04422	169.13980	-9.06219	680.25195	-199.47714	0.51661	-704.19934	206.10318	78.78330	-829.11731	-55.07633	-6.13106
294	2.442	1013.87958	-160.08809	1493.76953	-40.23572	1.67321	1304.07263	-877.33789	79.55923	1315.39526	8.22278	170.05721	-9.07925	667.50946	-198.47638	0.30337	-679.12158	199.71471	80.51753	-841.76294	-54.50448	-6.02892
295	2.450	1011.70209	-161.17148	1496.44495	-39.64840	-0.08815	1305.41846	-876.69830	79.72719	1317.21509	-4.54803	170.87524	-9.09570	654.64319	-197.53195	0.26896	-655.40985	193.86592	80.91633	-854.32617	-54.04298	-5.82666
296	2.458	1010.00378	-162.21545	1498.54736	-39.00745	-1.90187	1307.03931	-876.04877	79.79287	1318.96265	-17.11896	171.73145	-8.99532	641.61267	-196.80658	0.34370	-632.53613	188.73422	80.28294	-866.92139	-53.46532	-5.57623
297	2.467	1008.77472	-163.21301	1500.06201	-38.35730	-3.68186	1308.85095	-875.42859	79.73923	1320.60889	-29.34952	172.75468	-8.61290	628.57135	-196.19182	0.40447	-609.96613	184.48062	78.96253	-879.63422	-52.66952	-5.36927
298	2.475	1007.99042	-164.15488	1500.98279	-37.72917	-5.33981	1310.77393	-874.88721	79.56884	1322.12683	-41.04959	173.92509	-7.72346	615.69800	-195.51158	0.34378	-587.38361	181.23950	77.23586	-892.41016	-51.72543	-5.25774
299	2.483	1007.62012	-165.03146	1501.30811	-37.14147	-6.79433	1312.74036	-874.48315	79.28952	1323.49170	-51.92221	175.14949	-6.07363	603.02869	-194.73239	0.15953	-564.78864	179.08257	75.32187	-905.15833	-50.77171	-5.21099
300	2.492	1007.63599	-165.83740	1501.03345	-36.61889	-7.98832	1314.69971	-874.27551	78.90702	1324.67957	-61.54706	176.38484	-3.45097	590.47052	-193.91283	-0.07570	-542.40179	178.01266	73.36509	-917.88379	-49.88822	-5.19231
301	2.500	1008.01599	-166.57260	1500.14917	-36.19972	-8.89542	1316.61902	-874.31824	78.42577	1325.66858	-69.38904	177.65395	0.26189	577.91400	-193.10272	-0.27907	-520.50385	177.96225	71.37863	-930.63647	-49.01574	-5.22341
302	2.508	1008.74384	-167.24362	1498.64563	-35.91071	-9.50395	1318.47290	-874.65747	77.84935	1326.44080	-74.90601	178.98808	5.10268	565.31006	-192.32776	-0.39648	-499.36523	178.77820	69.23718	-943.40283	-48.05255	-5.30876
303	2.517	1009.80847	-167.86441	1496.52100	-35.74876	-9.79861	1320.22815	-875.32550	77.18236	1326.98145	-77.77158	180.40808	11.14230	552.68073	-191.55746	-0.44121	-479.27380	180.25726	66.74284	-956.10730	-47.04298	-5.35813
304	2.525	1011.20618	-168.45023	1493.78345	-35.70366	-9.76896	1321.83789	-876.32721	76.44106	1327.27502	-77.87177	182.01511	18.69387	540.07300	-190.74458	-0.48300	-460.56500	182.21393	63.68749	-968.70813	-46.16895	-5.27085
305	2.533	1012.94031	-169.01265	1490.44702	-35.78081	-9.42422	1323.25391	-877.62750	75.65863	1327.29797	-74.77316	184.04196	28.37928	527.50867	-189.92038	-0.58360	-443.59525	184.49199	59.88745	-981.26746	-45.54785	-5.07441
306	2.542	1015.01630	-169.56392	1486.52698	-35.99472	-8.79171	1324.44312	-879.15570	74.87309	1327.01794	-67.35565	186.74579	40.65356	514.98364	-189.15094	-0.75876	-428.67740	186.96072	55.23164	-993.87695	-45.08535	-4.91997
307	2.550	1017.43494	-170.11848	1482.03601	-36.35941	-7.91373	1325.39404	-880.82056	74.10706	1326.40161	-54.56403	190.28348	54.99659	502.49023	-188.45717	-0.97384	-416.03772	189.52599	49.74169	-1006.51727	-44.58062	-4.92325
308	2.558	1020.19299	-170.68231	1476.98645	-36.88726	-6.84350	1326.11682	-882.52771	73.35178	1325.42395	-36.55389	194.52942	69.63464	490.02197	-187.82878	-1.16395	-405.84128	192.09843	43.61087	-1019.08716	-43.93512	-5.06010
309	2.567	1023.28357	-171.24501	1471.39526	-37.58623	-5.62515	1326.63721	-884.19580	72.57295	1324.07227	-14.74109	198.87601	82.24735	477.57419	-187.22339	-1.28931	-398.26740	194.55449	37.19076	-1031.54382	-43.15974	-5.23557
310	2.575	1026.68884	-171.78412	1465.28638	-38.45148	-4.28040	1326.98132	-885.76111	71.74703	1322.35474	9.13571	202.48096	91.16592	465.13702	-186.56718	-1.35362	-393.57550	196.74307	30.85636	-1043.90845	-42.26845	-5.36995
311	2.583	1030.37036	-172.27284	1458.68701	-39.45842	-2.83224	1327.16199	-887.17261	70.89399	1320.30518	33.84500	204.78058	96.09415	452.68155	-185.83243	-1.36898	-392.10028	198.53027	24.78063	-1056.22510	-41.28412	-5.41512
312	2.592	1034.27075	-172.69049	1451.62769	-40.56690	-1.32707	1327.18494	-888.38959	70.07254	1317.97681	58.88773	205.58264	97.87713	440.17267	-185.05437	-1.36189	-394.11813	199.85599	18.88236	-1068.56995	-40.30798	-5.36549
313	2.600	1038.32373	-173.03183	1444.14893	-41.73156	0.18162	1327.06616	-889.38660	69.34458	1315.42712	84.24460	204.88422	97.78126	427.59851	-184.25922	-1.38233	-399.60144	200.75996	13.16418	-1081.01086	-39.45555	-5.26564
314	2.608	1042.46448	-173.30188	1436.30237	-42.90357	1.65261	1326.83618	-890.15710	68.74410	1312.71265	109.99869	202.88138	96.93552	414.98969	-183.45750	-1.45071	-408.00940	201.34430	8.14110	-1093.57922	-38.69985	-5.18220
315	2.617	1046.63440	-173.50211	1428.14478	-44.02814	3.05799	1326.52429	-890.70935	68.28258	1309.89648	136.12723	199.95834	96.06326	402.40277	-182.65630	-1.54549	-418.37613	201.70464	4.67428	-1106.25977	-37.93001	-5.14352
316	2.625	1050.78052	-173.62410	1419.73376	-45.05004	4.37922	1326.13708	-891.05927	67.98127	1307.05957	162.52902	196.39607	95.38385	389.86795	-181.81805	-1.65348	-429.79248	201.93680	3.18365	-1118.93481	-37.14730	-5.11218
317	2.633	1054.84692	-173.65311	1411.13745	-45.92582	5.59356	1325.66003	-891.21985	67.88707	1304.30481	189.12785	192.18999	94.70527	377.37634	-180.88901	-1.77186	-441.81277	202.18703	3.19754	-1131.46777	-36.41557	-5.04113
318	2.642	1058.77222	-173.57706	1402.44702	-46.62983	6.66526	1325.08228	-891.19086	68.05381	1301.74658	215.89417	187.22870	93.69524	364.91495	-179.89162	-1.87251	-454.31360	202.60947	3.76030	-1143.89941	-35.70005	-4.93915
319	2.650	1062.49060	-173.38951	1393.78113	-47.15075	7.56614	1324.41833	-890.95850	68.51064	1299.49121	242.83128	181.45461	92.11948	352.48468	-178.92517	-1.92060	-467.14160	203.29678	4.08189	-1156.35718	-34.93053	-4.85019
320	2.658	1065.93323	-173.07628	1385.27722	-47.48828	8.29846	1323.71228	-890.50494	69.24482	1297.61816	269.97205	174.88481	89.92710	340.08575	-178.06799	-1.92155	-480.05109	204.26926	3.82270	-1168.76990	-34.11880	-4.77773
321	2.667	1069.03223	-172.60789	1377.08069	-47.64784	8.88944	1323.02161	-889.82129	70.20236	1296.17554	297.32281	167.72804	87.26759	327.70523	-177.29193	-1.92327	-492.83783	205.46811	3.05348	-1180.86377	-33.36141	-4.61810
322	2.675	1071.73010	-171.95621	1369.33423	-47.62819	9.37536	1322.38831	-888.92072	71.29093	1295.18518	324.80447	160.44975	84.42845	315.33270	-176.47360	-1.98088	-505.42126	206.77502	2.09804	-1192.38684	-32.85472	-4.15442
323	2.683	1073.99023	-171.10873	1362.16919	-47.42028	9.78788	1321.81812	-887.84540	72.38622	1294.64795	352.34134	153.50900	81.62920	302.98035	-175.51312	-2.10973	-517.83392	208.07477	1.30440	-1203.24365	-32.81745	-3.19058
324	2.692	1075.80005	-170.06406	1355.69421	-47.02258	10.13586	1321.28174	-886.65869	73.35413	1294.54858	380.03082	146.97241	78.84927	290.67496	-174.42517	-2.27170	-530.14911	209.28749	0.81437	-1213.46851	-33.24451	-1.69760
325	2.700	1077.16846	-168.82996	1349.98743	-46.44693	10.39491	1320.73096	-885.42633	74.08130	1294.85449	408.10812	140.55388	75.89922	278.43005	-173.29611	-2.42141	-542.41467	210.38388	0.54444	-1223.08350	-33.83939	0.24093
326	2.708	1078.11938	-167.43417	1345.09412	-45.70347	10.51970	1320.12109	-884.20215	74.50137	1295.51587	436.69556	134.14206	72.62743	266.21945	-172.20383	-2.53145	-554.64807	211.40280	0.36862	-1231.95593	-34.33561	2.57333
327	2.717	1078.68103	-165.92545	1341.03125	-44.78606	10.46297	1319.42590	-883.02130	74.60915	1296.46594	465.71445	128.03241	68.99701	253.97964	-171.17816	-2.58030	-566.87140	212.41982	0.23452	-1239.80701	-34.81446	5.29795
328	2.725	1078.88452	-164.35635	1337.79553	-43.67807	10.18154	1318.64551	-881.90509	74.45535	1297.62476	495.05548	122.56858	65.02869	241.65912	-170.19124	-2.57175	-579.12213	213.47968	0.13532	-1246.38464	-35.55827	8.39709
329	2.733	1078.76843	-162.76566	1335.37085	-42.37408	9.64479	1317.80225	-880.87012	74.12287	1298.90686	524.68652	117.88789	60.81330	229.26685	-169.20715	-2.53928	-591.41376	214.54785	0.05670	-1251.58459	-36.70734	11.85007
330	2.742	1078.37366	-161.17120	1333.73523	-40.89530	8.85423	1316.92944	-879.92981	73.69827	1300.23376	554.55798	114.01953	56.58821	216.85732	-168.23943	-2.50141	-603.70959	215.54967	-0.02509	-1255.29419	-38.32767	15.81770
331	2.750	1077.73279	-159.57205	1332.86536	-39.28246	7.84809	1316.06177	-879.08905	73.25867	1301.54553	584.44263	111.02161	52.74084	204.47002	-167.30284	-2.45696	-615.96179	216.48006	-0.11073	-1257.11450	-40.70098	20.90198
332	2.758	1076.87122	-157.95999	1332.73401	-37.58537	6.67722	1315.23242	-878.34320	72.86910	1302.80774	613.85309	109.03198	49.67015	192.09964	-166.35257	-2.43160	-628.16638	217.41116	-0.18436	-1256.41150	-44.05074	28.01897
333	2.767	1075.81042	-156.32689	1333.31030	-35.87055	5.37692	1314.46851	-877.68304	72.57755	1304.01050	642.06592	108.14619	47.49522	179.72726	-165.35468	-2.47642	-640.36719	218.38864	-0.24481	-1252.67053	-47.96852	37.60073
334	2.775	1074.57178	-154.66214	1334.55811	-34.22681	3.96053	1313.78027	-877.10120	72.41588	1305.16296	668.30414	108.17394	45.85387	167.34770	-164.35422	-2.60680	-652.61035	219.39458	-0.29719	-1245.67603	-51.55614	48.82548
335	2.783	1073.17932	-152.95953	1336.43848	-32.74782	2.43314	1313.15393	-876.59766	72.40549	1306.28918	692.03784	108.61539	44.07771	154.95178	-163.40775	-2.76762	-664.91272	220.39798	-0.33838	-1235.38171	-54.02737	59.81071
336	2.792	1071.65808	-151.22813	1338.90918	-31.50537	0.81327	1312.55603	-876.17853	72.55923	1307.42468	713.07190	108.95329	41.62804	142.51965	-162.51747	-2.86878	-677.27216	221.38419	-0.36819	-1221.68774	-54.95158	68.65428
337	2.800	1070.02747	-149.48296	1341.92126	-30.53287	-0.85628	1311.94128	-875.84583	72.88361	1308.60645	731.28314	108.94163	38.40574	130.04541	-161.64812	-2.86596	-689.67889	222.34329	-0.39229	-1204.45325	-54.31891	74.41891
338	2.808	1068.30139	-147.72749	1345.41602	-29.82596	-2.51517	1311.26526	-875.59052	73.37933	1309.85889	746.32776	108.65747	34.62768	117.54642	-160.75400	-2.80066	-702.12067	223.27530	-0.40847	-1183.78101	-52.63120	77.33810
339	2.817	1066.49414	-145.95688	1349.33069	-29.35556	-4.08597	1310.49731	-875.39661	74.03255	1311.18677	757.64600	108.36734	30.43913	105.04369	-159.81108	-2.74963	-714.59271	224.19537	-0.40940	-1160.03613	-50.58410	78.24825
340	2.825	1064.62305	-144.17140	1353.60449	-29.08554	-5.47125	1309.62842	-875.24933	74.80505	1312.57874	764.74878	108.38664	25.78377	92.53627	-158.84702	-2.75747	-727.10156	225.11264	-0.39458	-1133.45886	-48.48347	77.89108
341	2.833	1062.70984	-142.37755	1358.17603	-28.98442	-6.57243	1308.66638	-875.13696	75.64271	1314.01282	767.42297	109.00291	20.59427	79.99512	-157.92386	-2.81222	-739.66357	226.02921	-0.36217	-1104.03040	-46.22432	76.67175
342	2.842	1060.78162	-140.58301	1362.97644	-29.01930	-7.30807	1307.63184	-875.04218	76.49740	1315.46326	765.70013	110.39017	14.90524	67.39349	-157.06851	-2.86493	-752.28674	226.94673	-0.30791	-1071.80444	-43.77194	74.88243
343	2.850	1058.87415	-138.79724	1367.92920	-29.14190	-7.61262	1306.56458	-874.93298	77.34068	1316.91150	759.89661	112.52971	8.88522	54.74883	-156.22366	-2.87947	-764.94543	227.84995	-0.24356	-1037.15491	-41.29806	72.94525
344	2.858	1057.03345	-137.03706	1372.95715	-29.29082	-7.44155	1305.53430	-874.76141	78.16592	1318.34937	750.74243	115.12201	3.05302	42.10840	-155.31865	-2.86112	-777.60620	228.71304	-0.19146	-1000.66309	-38.90739	71.34186
345	2.867	1055.31299	-135.32977	1377.98608	-29.40878	-6.79164	1304.64087	-874.47437	78.98035	1319.77539	739.26587	117.59414	-1.68096	29.49280	-154.36221	-2.84107	-790.27258	229.53690	-0.15280	-962.87238	-36.55993	70.38850
346	2.875	1053.76843	-133.70374	1382.94922	-29.45502	-5.71412	1303.99683	-874.03052	79.78739	1321.19214	726.48267	119.43502	-4.62139	16.87830	-153.41806	-2.83805	-802.96985	230.35722	-0.10654	-924.20874	-34.30210	70.19093
347	2.883	1052.45349	-132.17583	1387.78857	-29.40807	-4.30771	1303.69910	-873.41010	80.57652	1322.60352	713.20398	120.56960	-5.89649	4.22949	-152.53819	-2.82887	-815.70471	231.21545	-0.03840	-885.12592	-32.39480	70.80985
348	2.892	1051.41638	-130.75305	1392.45154	-29.26628	-2.68939	1303.80603	-872.61420	81.33591	1324.00952	699.99939	121.34375	-6.20670	-8.45813	-151.71497	-2.77880	-828.45581	232.12207	0.04473	-846.23492	-31.13724	72.35172
349	2.900	1050.69312	-129.43909	1396.88232	-29.04597	-0.95327	1304.32471	-871.67053	82.06787	1325.39966	687.14563	122.16078	-6.17062	-21.14594	-150.88054	-2.69337	-841.19440	233.04494	0.11677	-808.23596	-30.59701	74.77644
350	2.908	1050.30444	-128.23787	1401.01855	-28.77657	0.84930	1305.21619	-870.64246	82.78052	1326.74756	674.59698	123.12559	-6.09519	-33.77039	-150.00978	-2.59607	-853.91602	233.94823	0.16710	-771.72839	-30.56845	77.65999
351	2.917	1050.25952	-127.15918	1404.79590	-28.49212	2.68587	1306.41284	-869.62274	83.46605	1328.01404	662.12518	124.08452	-6.11243	-46.24017	-149.18680	-2.47199	-866.63617	234.82446	0.23384	-737.10297	-30.76213	80.28167
352	2.925	1050.55847	-126.21947	1408.15015	-28.21776	4.50195	1307.83423	-868.70789	84.09332	1329.15747	649.53149	124.92834	-6.27858	-58.39941	-148.51495	-2.24741	-879.35059	235.68082	0.35189	-704.61090	-30.95243	81.95875
353	2.933	1051.19055	-125.43207	1411.01733	-27.96222	6.20891	1309.39844	-867.97375	84.62563	1330.14551	636.77075	125.70390	-6.54632	-70.00763	-148.04395	-1.76813	-892.03052	236.52356	0.48194	-674.37897	-31.08678	82.32209
354	2.942	1052.13232	-124.79398	1413.33691	-27.72746	7.71053	1311.03455	-867.46899	85.04399	1330.95935	623.96259	126.50700	-6.79045	-80.76334	-147.80908	-0.79981	-904.65918	237.35008	0.53955	-646.20575	-31.37655	81.37657
355	2.950	1053.35083	-124.28340	1415.05591	-27.52188	8.93961	1312.69019	-867.22400	85.35536	1331.59070	611.27136	127.38294	-6.94366	-90.31284	-147.79935	0.86668	-917.25476	238.15726	0.49094	-619.44788	-32.17186	79.38017
356	2.958	1054.81091	-123.87345	1416.12952	-27.35846	9.87510	1314.32874	-867.25983	85.59303	1332.03113	598.74341	128.34268	-7.02959	-98.23373	-147.91553	3.30811	-929.84375	238.98993	0.41260	-593.26758	-33.74806	76.70129
357	2.967	1056.47766	-123.54559	1416.52039	-27.24530	10.52798	1315.91797	-867.58856	85.81009	1332.26599	586.29034	129.43011	-7.06720	-104.15814	-148.15878	6.51129	-942.41968	239.96387	0.45565	-567.05646	-36.24111	73.69955
358	2.975	1058.31604	-123.29166	1416.19519	-27.18652	10.91593	1317.42651	-868.21399	86.05994	1332.27759	573.81415	130.66418	-7.06263	-108.02512	-148.80623	10.55750	-954.96570	241.14449	0.70009	-540.74237	-39.63608	70.59715
359	2.983	1060.29163	-123.11125	1415.11548	-27.19329	11.05549	1318.82837	-869.13336	86.38406	1332.05066	561.29041	131.95354	-7.06989	-109.99622	-150.30106	15.90746	-967.49109	242.42206	1.03705	-514.83191	-43.72923	67.38693
360	2.992	1062.37354	-123.00595	1413.23389	-27.29299	10.96760	1320.10046	-870.33038	86.81933	1331.56995	548.74438	133.17810	-7.15089	-109.78436	-153.05130	23.48005	-980.00061	243.62943	1.26142	-490.21393	-48.17276	63.82300
361	3.000	1064.54199	-122.97134	1410.50159	-27.52749	10.68274	1321.21863	-871.76306	87.39859	1330.81482	536.22375	134.26483	-7.29535	-106.18048	-157.27765	34.00416	-992.47327	244.70853	1.25836	-467.86755	-52.63213	59.53652
362	3.008	1066.78979	-122.99651	1406.87903	-27.94080	10.24067	1322.16260	-873.36108	88.13396	1329.75891	523.76575	135.18996	-7.44418	-97.70462	-162.88277	46.96268	-1004.90222	245.69629	1.07596	-448.61798	-56.90670	54.23906
363	3.017	1069.11389	-123.07095	1402.34387	-28.56388	9.67912	1322.93127	-875.03308	89.00668	1328.37756	511.35483	136.04181	-7.55854	-83.79904	-169.37875	60.33812	-1017.31030	246.65550	0.87105	-433.01251	-60.93917	47.87879
364	3.025	1071.50549	-123.19025	1396.89636	-29.39963	9.02154	1323.54578	-876.67584	89.97051	1326.65503	498.93921	136.97742	-7.64867	-65.17419	-175.97690	71.65889	-1029.72107	247.63428	0.78217	-421.30597	-64.80383	40.67734
365	3.033	1073.94397	-123.35676	1390.56311	-30.41438	8.27945	1324.03137	-878.18011	90.96037	1324.58911	486.46518	138.05453	-7.76247	-43.16617	-181.90811	79.43569	-1042.14294	248.64673	0.83115	-413.56049	-68.65002	33.01958
366	3.042	1076.39502	-123.57554	1383.39990	-31.54841	7.45569	1324.39868	-879.44080	91.90055	1322.19885	473.92883	139.23212	-7.90801	-19.02103	-186.76549	83.76552	-1054.57666	249.68698	0.94133	-409.81848	-72.54735	25.25206
367	3.050	1078.81421	-123.85344	1375.49695	-32.73783	6.54032	1324.64685	-880.38257	92.70268	1319.52759	461.41736	140.42670	-8.01141	6.41180	-190.54639	85.78951	-1067.01599	250.74512	1.02844	-410.14368	-76.35342	17.60087
368	3.058	1081.15637	-124.20719	1366.98096	-33.92373	5.52148	1324.77832	-880.98260	93.26601	1316.63635	449.01483	141.51465	-8.03363	32.68871	-193.45459	86.72256	-1079.44678	251.80286	1.07039	-414.39337	-79.67502	10.34487
369	3.067	1083.37939	-124.66541	1358.01001	-35.04810	4.41014	1324.80933	-881.26611	93.50136	1313.59546	436.70813	142.45897	-8.03873	59.64680	-195.72507	87.26543	-1091.85071	252.82471	1.09456	-421.94305	-81.95618	4.06224
370	3.075	1085.44202	-125.25564	1348.76660	-36.05665	3.24625	1324.76917	-881.28479	93.35833	1310.48596	424.44070	143.34406	-8.07957	87.24387	-197.52179	87.56511	-1104.21155	253.78543	1.11698	-431.78845	-82.81924	-0.49235
371	3.083	1087.29883	-125.99612	1339.45459	-36.90930	2.07574	1324.68384	-881.09631	92.82623	1307.40894	412.16943	144.24197	-8.14367	115.44315	-198.91206	87.47315	-1116.51355	254.71097	1.12737	-443.02832	-82.42762	-2.98598
372	3.092	1088.90295	-126.90061	1330.29199	-37.58130	0.92702	1324.56201	-880.75000	91.92339	1304.48682	399.88232	145.21661	-8.21551	144.17384	-199.89754	86.81629	-1128.73474	255.66284	1.12020	-455.08374	-81.35466	-3.88420
373	3.100	1090.20898	-127.98289	1321.50635	-38.05428	-0.19084	1324.39514	-880.27563	90.69118	1301.84741	387.62741	146.31122	-8.28370	173.35570	-200.40205	85.51527	-1140.83325	256.71582	1.14595	-467.48291	-80.12443	-4.05159
374	3.108	1091.17883	-129.25156	1313.33557	-38.31493	-1.27411	1324.16882	-879.67926	89.18030	1299.59802	375.45935	147.40237	-8.34174	202.96709	-200.28734	83.57680	-1152.69873	257.95087	1.36934	-479.80377	-79.01128	-4.10466
375	3.117	1091.78113	-130.69199	1306.02063	-38.36528	-2.30675	1323.87158	-878.95032	87.44036	1297.80994	363.36765	148.29916	-8.42778	233.04134	-199.46750	81.05498	-1164.09180	259.40912	2.04421	-491.86420	-78.09302	-4.23703
376	3.125	1091.99744	-132.26039	1299.77832	-38.22596	-3.25751	1323.49072	-878.07813	85.53672	1296.51599	351.31750	148.99889	-8.58898	263.56406	-198.05971	78.06099	-1174.65906	261.08124	3.37828	-503.74359	-77.31157	-4.44696
377	3.133	1091.83533	-133.90756	1294.77234	-37.92146	-4.10299	1323.00574	-877.07080	83.57220	1295.71289	339.31818	149.65727	-8.81254	294.47083	-196.50597	74.79793	-1184.04663	262.96609	5.40832	-515.59137	-76.55917	-4.72655
378	3.142	1091.33069	-135.60046	1291.10449	-37.46231	-4.84707	1322.39172	-875.96283	81.68545	1295.35828	327.43628	150.42221	-9.02507	325.73709	-195.42856	71.48557	-1192.01941	265.05237	7.97716	-527.47363	-75.76789	-5.06685
379	3.150	1090.53516	-137.32750	1288.82263	-36.84053	-5.50881	1321.63110	-874.81006	80.03236	1295.36877	315.70218	151.37463	-9.12692	357.38879	-195.21950	68.22445	-1198.43250	267.21835	10.80322	-539.38855	-74.93322	-5.41945
380	3.158	1089.50391	-139.10442	1287.92847	-36.03699	-6.10045	1320.72266	-873.68054	78.75419	1295.63562	303.98169	152.47119	-9.05679	389.47162	-195.85716	65.00042	-1203.02759	269.30511	13.59878	-551.34351	-74.11922	-5.71611
381	3.167	1088.29272	-140.96646	1288.38745	-35.03681	-6.62223	1319.68445	-872.64886	77.94271	1296.04834	292.06989	153.54965	-8.85962	422.02087	-197.09387	61.78195	-1205.35803	271.37067	16.21449	-563.36090	-73.42929	-5.91305
382	3.175	1086.95447	-142.93657	1290.13940	-33.84835	-7.06321	1318.55200	-871.78693	77.62714	1296.51392	279.90906	154.45749	-8.65496	455.00732	-198.67953	58.56467	-1205.08643	273.84644	18.93744	-575.44977	-72.91006	-6.01027
383	3.183	1085.53247	-145.00104	1293.10901	-32.50709	-7.39179	1317.37305	-871.14984	77.77664	1296.97412	267.57895	155.10620	-8.55709	488.28928	-200.48550	55.40560	-1202.18982	277.48398	22.90293	-587.58978	-72.48915	-6.05406
384	3.192	1084.05713	-147.11426	1297.21167	-31.06199	-7.55219	1316.20142	-870.77087	78.30096	1297.41724	255.15413	155.47241	-8.62958	521.58643	-202.56056	52.47499	-1196.64673	282.95300	29.80584	-599.72412	-72.01469	-6.12844
385	3.200	1082.54724	-149.22385	1302.35583	-29.57157	-7.48370	1315.08716	-870.66553	79.05544	1297.86584	242.70128	155.69781	-8.84116	554.47015	-204.99844	50.00781	-1188.19592	290.04803	40.38757	-611.80920	-71.37955	-6.30198
386	3.208	1081.00940	-151.30139	1308.44312	-28.11082	-7.14974	1314.06641	-870.82855	79.85793	1298.34326	230.30519	156.06097	-9.08528	586.34521	-207.72124	48.12167	-1176.67200	297.24286	53.06306	-623.87891	-70.60042	-6.56351
387	3.217	1079.43677	-153.35608	1315.36865	-26.76517	-6.55047	1313.14807	-871.22021	80.50991	1298.85107	218.00540	156.70853	-9.27158	616.45203	-210.55135	46.68486	-1162.37341	302.45276	64.50645	-636.00281	-69.74574	-6.82491
388	3.225	1077.81445	-155.41632	1323.02515	-25.62612	-5.71790	1312.30005	-871.76697	80.83133	1299.38232	205.76704	157.53743	-9.36388	644.00702	-213.38681	45.36737	-1145.82068	304.45398	71.88001	-648.19891	-68.87057	-6.98335
389	3.233	1076.12793	-157.49599	1331.30579	-24.80037	-4.71168	1311.45215	-872.37860	80.71415	1299.94470	193.51770	158.36946	-9.37595	668.51147	-216.06723	43.80741	-1127.14038	303.44568	74.57385	-660.43402	-68.02073	-6.99672
390	3.242	1074.36353	-159.57706	1340.10291	-24.39176	-3.60059	1310.52271	-872.96918	80.14378	1300.55859	181.19135	159.13400	-9.35955	689.91980	-218.21759	41.80085	-1105.99292	300.40546	74.02486	-672.69458	-67.19696	-6.91605
391	3.250	1072.50378	-161.62427	1349.30383	-24.45264	-2.42412	1309.46655	-873.47388	79.16640	1301.23877	168.77545	159.88597	-9.36507	708.30371	-219.48042	39.40522	-1082.20459	296.25461	72.23905	-685.02863	-66.34870	-6.83155
392	3.258	1070.53149	-163.61218	1358.79065	-24.95996	-1.18858	1308.29895	-873.85803	77.85742	1301.98279	156.31107	160.70789	-9.40739	723.37976	-219.84917	36.79697	-1056.12183	291.45706	70.52786	-697.48761	-65.44502	-6.79317
393	3.267	1068.43860	-165.53073	1368.44275	-25.83515	0.08469	1307.06287	-874.12195	76.32170	1302.78638	143.82300	161.62741	-9.45997	734.56256	-219.60782	33.97357	-1028.24561	285.98004	69.22464	-710.05322	-64.51486	-6.78429
394	3.275	1066.22754	-167.38037	1378.14001	-26.98111	1.31954	1305.79248	-874.29578	74.69640	1303.66882	131.29562	162.59941	-9.47988	741.38550	-219.00366	30.68894	-998.79016	279.57062	68.08586	-722.66345	-63.60990	-6.75803
395	3.283	1063.91064	-169.17297	1387.76563	-28.30518	2.39645	1304.51453	-874.41663	73.13127	1304.67065	118.71954	163.53096	-9.45080	743.74353	-218.10101	26.68411	-967.66174	272.12161	66.79533	-735.27448	-62.73736	-6.70262
396	3.292	1061.51575	-170.92377	1397.20972	-29.71691	3.18994	1303.26575	-874.50403	71.75243	1305.82520	106.10815	164.36684	-9.40441	741.81519	-216.91513	21.88972	-934.74207	263.76727	65.34568	-747.86658	-61.85744	-6.65164
397	3.300	1059.09033	-172.63765	1406.37122	-31.12326	3.59338	1302.10242	-874.55493	70.62962	1307.14136	93.48138	165.15054	-9.38441	735.90234	-215.59431	16.47569	-900.25220	254.78743	64.18239	-760.43176	-60.95749	-6.61924
398	3.308	1056.69604	-174.30682	1415.15857	-32.43788	3.53406	1301.10693	-874.55194	69.76770	1308.60864	80.85522	165.95709	-9.38598	726.53455	-214.38403	10.90008	-864.97729	245.57971	64.04055	-772.99158	-60.06932	-6.57683
399	3.317	1054.40320	-175.91614	1423.49194	-33.59039	2.99040	1300.38000	-874.46930	69.12939	1310.20740	68.22498	166.81577	-9.35779	714.69958	-213.41467	5.96644	-830.07025	236.65607	65.58337	-785.59180	-59.20525	-6.51125
400	3.325	1052.28601	-177.45230	1431.30310	-34.52779	1.99346	1300.01880	-874.28143	68.66949	1311.91333	55.56613	167.71417	-9.26846	701.64038	-212.63361	2.53581	-796.54419	228.45876	68.93049	-798.25519	-58.33191	-6.45399
401	3.333	1050.41199	-178.91663	1438.53198	-35.22017	0.60696	1300.09705	-873.97540	68.35074	1313.69629	42.86838	168.62701	-9.14664	688.32928	-211.92174	0.87837	-764.93384	221.07593	73.38423	-810.96106	-57.42015	-6.43889
402	3.342	1048.83411	-180.32526	1445.12354	-35.67184	-1.09047	1300.65540	-873.56000	68.13917	1315.52307	30.13275	169.53644	-9.04737	675.23157	-211.17061	0.46364	-735.31769	214.23607	77.75877	-823.68390	-56.50231	-6.45592
403	3.350	1047.59070	-181.69348	1451.03064	-35.91673	-3.01231	1301.69409	-873.05865	67.99930	1317.35986	17.35886	170.42569	-8.99197	662.40161	-210.31532	0.52959	-707.53198	207.65216	81.05383	-836.42212	-55.67299	-6.44887
404	3.358	1046.70496	-183.02728	1456.21716	-35.99253	-5.06642	1303.17017	-872.49652	67.89422	1319.17078	4.59360	171.28482	-8.93066	649.70099	-209.34865	0.60984	-681.37921	201.31265	82.85813	-849.17078	-55.02876	-6.35905
405	3.367	1046.17957	-184.32950	1460.65283	-35.92121	-7.15329	1305.00354	-871.90082	67.78766	1320.91785	-8.05569	172.15820	-8.74442	636.99902	-208.31017	0.53775	-656.66266	195.41484	83.28769	-861.93256	-54.54382	-6.18090
406	3.375	1045.99561	-185.60332	1464.30847	-35.71478	-9.16858	1307.09277	-871.31012	67.64809	1322.56812	-20.43884	173.13814	-8.26212	624.21057	-207.31274	0.32858	-633.02649	190.13400	82.68295	-874.76031	-54.02288	-5.97115
407	3.383	1046.12109	-186.84546	1467.16260	-35.39036	-11.01732	1309.33398	-870.77795	67.44701	1324.09607	-32.31186	174.27698	-7.25829	611.29041	-206.49312	0.10647	-609.92340	185.57387	81.36941	-887.71021	-53.28187	-5.80896
408	3.392	1046.52368	-188.04126	1469.20972	-34.97495	-12.63022	1311.63428	-870.37158	67.15591	1325.48254	-43.30325	175.55090	-5.49523	598.25085	-205.89238	-0.02907	-586.92719	181.84161	79.58680	-900.77136	-52.32078	-5.75104
409	3.400	1047.17603	-189.17569	1470.45813	-34.50277	-13.96855	1313.92212	-870.16864	66.75626	1326.70972	-52.95450	176.89888	-2.80339	585.14319	-205.42416	-0.08613	-563.98468	179.03662	77.49992	-913.86169	-51.27369	-5.78906
410	3.408	1048.05725	-190.24745	1470.92346	-34.01472	-15.01749	1316.15002	-870.24670	66.25037	1327.75562	-60.76614	178.26074	0.91107	572.05518	-204.92969	-0.12836	-541.33948	177.16928	75.19540	-926.87244	-50.26231	-5.85258
411	3.417	1049.15552	-191.26335	1470.62451	-33.55716	-15.77286	1318.29114	-870.66669	65.65747	1328.59607	-66.25122	179.64783	5.71105	559.07452	-204.30722	-0.18476	-519.41406	176.08017	72.63223	-939.75470	-49.31198	-5.87629
412	3.425	1050.46753	-192.21997	1469.58191	-33.17642	-16.23169	1320.32690	-871.45837	64.99760	1329.20911	-69.07269	181.18591	11.71238	546.20154	-203.59207	-0.24144	-498.68399	175.45966	69.61412	-952.56445	-48.39778	-5.83059
413	3.433	1051.99585	-193.09734	1467.81482	-32.91443	-16.39627	1322.23120	-872.61188	64.27788	1329.57532	-69.06384	183.00308	19.24494	533.37048	-202.86046	-0.31126	-479.49765	175.00145	65.86068	-965.39063	-47.53403	-5.71466
414	3.442	1053.74341	-193.87457	1465.34021	-32.80529	-16.27943	1323.97131	-874.08026	63.49562	1329.67456	-65.81253	185.14339	28.87896	520.56091	-202.13899	-0.44330	-462.05508	174.51819	61.15499	-978.24341	-46.76061	-5.57568
415	3.450	1055.71313	-194.55177	1462.17798	-32.86840	-15.90039	1325.51941	-875.78937	62.64970	1329.48352	-58.32785	187.72314	41.03196	507.80139	-201.43277	-0.64632	-446.52740	173.94130	55.48557	-991.04602	-46.07709	-5.48815
416	3.458	1057.90540	-195.15375	1458.35303	-33.10530	-15.28121	1326.85791	-877.64594	61.74643	1328.97864	-45.69211	190.98396	55.30650	495.09918	-200.74948	-0.85990	-433.13037	173.29175	49.08870	-1003.73077	-45.43969	-5.48894
417	3.467	1060.31555	-195.70807	1453.89319	-33.50781	-14.44979	1327.97937	-879.54730	60.80213	1328.14160	-28.12558	194.91618	70.18333	482.44073	-200.08228	-1.00412	-422.12360	172.64493	42.35678	-1016.30139	-44.79353	-5.55541
418	3.475	1062.93286	-196.22063	1448.83325	-34.06710	-13.44353	1328.88953	-881.39691	59.83886	1326.96606	-7.01358	198.93655	83.52421	469.82968	-199.40614	-1.04363	-413.77219	172.05635	35.69141	-1028.80310	-44.11659	-5.61015
419	3.483	1065.73462	-196.67184	1443.21802	-34.77101	-12.30333	1329.60583	-883.11420	58.87763	1325.46082	16.02667	202.12355	93.58990	457.29413	-198.69354	-1.01957	-408.30246	171.49550	29.38376	-1041.23914	-43.44772	-5.56084
420	3.492	1068.68347	-197.02371	1437.10144	-35.59814	-11.06066	1330.14746	-884.63214	57.94182	1323.64807	39.87949	203.76277	99.83002	444.86871	-197.93193	-1.00317	-405.89365	170.86795	23.55119	-1053.58179	-42.79426	-5.42141
421	3.500	1071.73328	-197.22394	1430.55017	-36.51821	-9.73600	1330.52820	-885.89832	57.06699	1321.56189	64.05826	203.69597	102.92625	432.57254	-197.12646	-1.02028	-406.67752	170.09494	18.17726	-1065.88538	-42.06426	-5.33771
422	3.508	1074.83484	-197.21678	1423.64807	-37.49313	-8.35147	1330.75928	-886.88300	56.30376	1319.24316	88.49829	202.24384	104.15764	420.40430	-196.28337	-1.05998	-410.65439	169.16826	13.28792	-1078.20703	-41.20872	-5.39767
423	3.517	1077.93872	-196.96771	1416.49255	-38.47784	-6.93834	1330.85303	-887.58850	55.70431	1316.73657	113.29416	199.82480	104.63986	408.34869	-195.41721	-1.13197	-417.53931	168.17870	9.12968	-1090.43262	-40.28508	-5.52583
424	3.525	1080.99414	-196.48064	1409.18628	-39.42239	-5.53197	1330.82324	-888.04718	55.30333	1314.09790	138.51743	196.65578	104.94165	396.39160	-194.57027	-1.25991	-426.72632	167.31973	6.12655	-1102.39441	-39.33524	-5.61120
425	3.533	1083.94897	-195.79184	1401.83630	-40.27459	-4.16931	1330.68176	-888.30524	55.11470	1311.40833	164.14554	192.74963	105.12952	384.51633	-193.78214	-1.42628	-437.48352	166.78877	4.57637	-1114.13879	-38.41145	-5.60406
426	3.542	1086.75525	-194.94907	1394.55273	-40.98581	-2.88373	1330.43250	-888.39807	55.14300	1308.77747	190.10074	188.04329	105.02770	372.66751	-193.05209	-1.57270	-449.16992	166.66737	4.31509	-1125.92078	-37.64167	-5.50840
427	3.550	1089.37842	-194.00272	1387.44324	-41.51781	-1.68718	1330.07422	-888.32898	55.39692	1306.33264	216.32645	182.51868	104.45770	360.77835	-192.34258	-1.66292	-461.28326	166.95091	4.71281	-1137.88831	-37.08907	-5.37264
428	3.558	1091.79028	-193.02118	1380.61328	-41.84551	-0.57545	1329.61633	-888.06616	55.89058	1304.19812	242.81929	176.25888	103.27968	348.85687	-191.59515	-1.71185	-473.46613	167.60323	5.05083	-1149.87805	-36.69450	-5.24282
429	3.567	1093.96167	-192.09666	1374.16785	-41.95924	0.43821	1329.08826	-887.56433	56.62089	1302.46680	269.60638	169.41719	101.36787	336.96494	-190.77051	-1.75898	-485.53952	168.53917	4.88787	-1161.53760	-36.43997	-5.06819
430	3.575	1095.86426	-191.31689	1368.20276	-41.86630	1.31624	1328.52393	-886.79718	57.53694	1301.18518	296.71268	162.20636	98.71495	325.11856	-189.88705	-1.83278	-497.48151	169.67386	4.18944	-1172.49609	-36.38373	-4.66660
431	3.583	1097.46570	-190.70984	1362.79089	-41.58644	2.01810	1327.94226	-885.77979	58.53286	1300.36121	324.14215	154.88498	95.48526	313.29498	-188.99261	-1.92892	-509.36523	170.97403	3.25939	-1182.55225	-36.53596	-3.80343
432	3.592	1098.71765	-190.19064	1357.97595	-41.14364	2.51159	1327.34143	-884.56830	59.47211	1299.97852	351.86218	147.67796	91.87999	301.49896	-188.11958	-2.00791	-521.29053	172.38791	2.46787	-1191.85596	-36.89966	-2.30911
433	3.600	1099.56580	-189.58359	1353.77502	-40.55710	2.78279	1326.70593	-883.24335	60.22651	1300.00220	379.84814	140.68585	87.99198	289.73676	-187.26006	-2.02472	-533.30133	173.80685	1.95537	-1200.67017	-37.56169	-0.18163
434	3.608	1099.98572	-188.72693	1350.18909	-39.83248	2.84944	1326.01404	-881.88959	60.70988	1300.37451	408.17087	133.86232	83.78207	277.96777	-186.35594	-1.98141	-545.35144	175.14163	1.62934	-1208.91968	-38.50639	2.37900
435	3.617	1100.00024	-187.55019	1347.21094	-38.96119	2.75012	1325.24500	-880.58417	60.89574	1301.01245	436.94760	127.19292	79.18793	266.13098	-185.36095	-1.93499	-557.36627	176.36234	1.37723	-1216.13892	-39.47392	5.11034
436	3.625	1099.66443	-186.06342	1344.82825	-37.93362	2.51185	1324.39050	-879.39471	60.81125	1301.81458	466.22272	120.85820	74.22620	254.19025	-184.30466	-1.95023	-569.31580	177.45836	1.17054	-1221.72339	-40.37330	7.94549
437	3.633	1099.03857	-184.30641	1343.02332	-36.75326	2.13203	1323.46179	-878.37640	60.51187	1302.67737	495.97244	115.07097	68.94150	242.15002	-183.24878	-2.05573	-581.22449	178.42932	1.01948	-1225.19067	-41.74268	11.20736
438	3.642	1098.17566	-182.31046	1341.77417	-35.43875	1.59153	1322.48315	-877.56378	60.06369	1303.51416	526.12573	109.95504	63.40181	230.03458	-182.22740	-2.21545	-593.15405	179.32181	0.92551	-1226.38318	-44.48210	15.63527
439	3.650	1097.11853	-180.09227	1341.06055	-34.02453	0.87977	1321.48145	-876.96344	59.54509	1304.26440	556.53589	105.70449	57.86124	217.85161	-181.23969	-2.34694	-605.16980	180.22333	0.87248	-1225.38477	-49.12123	22.16053
440	3.658	1095.89978	-177.68204	1340.86975	-32.56558	0.00779	1320.48267	-876.55804	59.05112	1304.89661	586.96277	102.63975	52.80979	205.59496	-180.26984	-2.39331	-617.29688	181.17242	0.82647	-1222.20142	-55.21718	31.32406
441	3.667	1094.54175	-175.15222	1341.19324	-31.13461	-0.99617	1319.51343	-876.31830	58.68816	1305.40308	616.99640	100.99661	48.73866	193.27094	-179.32870	-2.36200	-629.52112	182.10709	0.74558	-1216.67773	-61.37718	42.58075
442	3.675	1093.05762	-172.59738	1342.01733	-29.81565	-2.10335	1318.59460	-876.21118	58.55926	1305.79919	645.97461	100.66438	45.79700	180.90709	-178.44727	-2.30858	-641.82306	182.96893	0.61957	-1208.56360	-66.19399	54.29884
443	3.683	1091.45313	-170.08252	1343.31921	-28.69750	-3.29122	1317.72693	-876.20264	58.74745	1306.12927	673.06726	101.13702	43.62153	168.54236	-177.61336	-2.30432	-654.17999	183.79158	0.49409	-1197.39209	-69.18324	64.73230
444	3.692	1089.73096	-167.62730	1345.07288	-27.85595	-4.53195	1316.88245	-876.26361	59.28959	1306.48047	697.47925	101.76979	41.48267	156.18951	-176.76088	-2.39452	-666.55798	184.62889	0.42627	-1182.59814	-70.69743	72.85966
445	3.700	1087.89514	-165.22400	1347.25244	-27.33062	-5.79202	1316.01270	-876.38043	60.14394	1306.98352	718.53955	102.13079	38.69098	143.81091	-175.84509	-2.55412	-678.94409	185.48639	0.42334	-1164.03259	-71.24685	78.29168
446	3.708	1085.95801	-162.84695	1349.82397	-27.11663	-7.04111	1315.06946	-876.55707	61.20325	1307.76453	735.61511	102.15762	34.97131	131.36882	-174.90659	-2.68924	-691.36688	186.34270	0.44699	-1142.11804	-71.10242	81.03471
447	3.717	1083.94299	-160.45546	1352.73877	-27.17817	-8.24008	1314.02405	-876.80328	62.35059	1308.85510	748.10779	102.04721	30.42244	118.86969	-174.00793	-2.73392	-703.85675	187.17874	0.46756	-1117.40466	-70.38403	81.57603
448	3.725	1081.87231	-158.00223	1355.92981	-27.47083	-9.32659	1312.87122	-877.11951	63.48329	1310.14941	755.66150	102.08420	25.16673	106.32613	-173.14400	-2.72674	-716.41443	188.00529	0.48764	-1090.16968	-69.21837	80.70012
449	3.733	1079.75793	-155.43893	1359.30847	-27.95116	-10.22253	1311.62708	-877.47809	64.51614	1311.48328	758.26721	102.54883	19.23109	93.73558	-172.29248	-2.73483	-729.02966	188.87204	0.52352	-1060.49976	-67.73479	79.11005
450	3.742	1077.60693	-152.71539	1362.77063	-28.57169	-10.85102	1310.32861	-877.81165	65.41327	1312.76697	756.12341	103.60475	12.74711	81.10995	-171.46661	-2.76239	-741.69604	189.80453	0.58354	-1028.57275	-66.05349	77.33084
451	3.750	1075.42908	-149.78836	1366.21545	-29.27523	-11.15408	1309.03699	-878.03394	66.19807	1314.02051	749.62292	105.19517	6.14017	68.46939	-170.64413	-2.78800	-754.40723	190.75491	0.65905	-994.73779	-64.20888	75.73360
452	3.758	1073.24817	-146.67041	1369.57056	-29.99339	-11.10111	1307.83582	-878.08057	66.90543	1315.30542	739.62634	107.06274	0.25538	55.82553	-169.75916	-2.81315	-767.15143	191.66495	0.73440	-959.42419	-62.12579	74.53817
453	3.767	1071.12012	-143.48874	1372.80981	-30.65415	-10.68319	1306.82446	-877.92816	67.54736	1316.66589	727.48120	108.84328	-3.86673	43.19450	-168.80923	-2.82876	-779.90002	192.54024	0.79686	-923.07825	-59.81217	73.89336
454	3.775	1069.12927	-140.43903	1375.93909	-31.20140	-9.91264	1306.10803	-877.58075	68.12598	1318.12012	714.47424	110.23092	-5.84557	30.59044	-167.85559	-2.80733	-792.61029	193.41624	0.82800	-886.21301	-57.49071	73.97696
455	3.783	1067.35449	-137.64912	1378.95813	-31.60912	-8.82642	1305.77869	-877.05298	68.64467	1319.66724	701.35889	111.17599	-6.34498	17.99751	-166.91843	-2.74927	-805.25037	194.27832	0.78819	-849.45599	-55.53896	75.01694
456	3.792	1065.84680	-135.12103	1381.83984	-31.87745	-7.48187	1305.89001	-876.36768	69.10204	1321.28564	688.41772	111.88275	-6.28653	5.37668	-165.97845	-2.67985	-817.84027	195.05623	0.62340	-813.42078	-54.29984	77.15072
457	3.800	1064.63330	-132.78467	1384.53821	-32.02233	-5.95811	1306.44421	-875.56024	69.49360	1322.93518	675.71576	112.61668	-6.15283	-7.28885	-165.04568	-2.61046	-830.45453	195.72974	0.34566	-778.54059	-53.83524	80.14990
458	3.808	1063.72302	-130.55698	1387.00281	-32.06942	-4.35268	1307.40198	-874.67853	69.82480	1324.56677	663.23798	113.55193	-6.08775	-19.95755	-164.14635	-2.53363	-843.13623	196.39204	0.09209	-745.10852	-53.88402	83.33829
459	3.817	1063.11157	-128.36496	1389.19043	-32.04792	-2.75143	1308.70300	-873.78259	70.11732	1326.13501	650.89209	114.66909	-6.14914	-32.52487	-163.28653	-2.43258	-855.85425	197.09911	-0.01140	-713.42596	-54.11456	85.90616
460	3.825	1062.78796	-126.15541	1391.06763	-31.98168	-1.20485	1310.27930	-872.94525	70.39458	1327.60852	638.51361	115.79307	-6.34660	-44.84103	-162.47890	-2.26645	-868.55817	197.78064	0.00346	-683.83643	-54.36433	87.29317
461	3.833	1062.73511	-123.90173	1392.60425	-31.88506	0.25407	1312.05798	-872.24561	70.66103	1328.97144	626.01013	116.84081	-6.60213	-56.73520	-161.77780	-1.92620	-881.20361	198.40083	0.03137	-656.53204	-54.65188	87.27595
462	3.842	1062.92761	-121.61099	1393.76892	-31.76466	1.58198	1313.96472	-871.75067	70.90766	1330.21655	613.45300	117.89739	-6.80734	-68.02136	-161.25943	-1.22464	-893.76758	199.02095	0.02224	-631.22906	-55.13709	85.90086
463	3.850	1063.33289	-119.32494	1394.53430	-31.62222	2.72318	1315.93347	-871.50354	71.13770	1331.33801	600.93286	118.99976	-6.94179	-78.47400	-160.97110	0.02568	-906.26471	199.72664	0.00092	-607.14087	-56.10152	83.45785
464	3.858	1063.91858	-117.09183	1394.88379	-31.46148	3.62459	1317.91626	-871.53314	71.37448	1332.32581	588.44556	120.05013	-7.06018	-87.79721	-160.89580	1.92691	-918.70435	200.61501	0.04215	-583.48621	-57.80968	80.34425
465	3.867	1064.66260	-114.92498	1394.81079	-31.29737	4.25237	1319.88367	-871.86676	71.64929	1333.15967	575.98621	121.00636	-7.17324	-95.62988	-160.97037	4.46907	-931.07147	201.71745	0.18374	-560.05255	-60.35118	76.80529
466	3.875	1065.55750	-112.80116	1394.31384	-31.15812	4.60075	1321.81567	-872.52332	71.99515	1333.80652	563.59143	121.96293	-7.25327	-101.65833	-161.18930	7.56010	-943.36060	202.92220	0.36794	-537.26685	-63.60525	72.79409
467	3.883	1066.60486	-110.69897	1393.39404	-31.07601	4.68987	1323.69214	-873.49438	72.44535	1334.22424	551.27618	122.97282	-7.31314	-105.81653	-161.71748	11.15846	-955.59705	204.09930	0.53260	-515.86584	-67.30759	68.06155
468	3.892	1067.80347	-108.62511	1392.05688	-31.07369	4.56001	1325.49158	-874.73517	73.02672	1334.37146	539.03540	124.02965	-7.36608	-108.29337	-162.87526	15.50425	-967.81970	205.22534	0.67241	-496.55945	-71.14313	62.36213
469	3.900	1069.14551	-106.60782	1390.31653	-31.16086	4.25764	1327.18970	-876.17395	73.75619	1334.21289	526.86322	125.17314	-7.39019	-109.09735	-164.98837	21.25853	-980.04706	206.32535	0.78075	-479.84857	-74.81232	55.61812
470	3.908	1070.62280	-104.67728	1388.20020	-31.34614	3.81514	1328.76208	-877.73151	74.63779	1333.72070	514.71716	126.32301	-7.38573	-107.52795	-168.24486	29.22136	-992.28296	207.39551	0.83380	-465.95923	-78.14094	48.01501
471	3.917	1072.22717	-102.84780	1385.74548	-31.64609	3.25050	1330.19543	-879.33429	75.65362	1332.87427	502.50916	127.23337	-7.39352	-102.30396	-172.66080	39.58891	-1004.53925	208.41241	0.82341	-454.92145	-81.11837	39.97040
472	3.925	1073.94397	-101.11297	1382.99597	-32.07658	2.58647	1331.48999	-880.91162	76.76685	1331.66064	490.19739	127.86839	-7.45399	-92.44574	-178.04630	51.35648	-1016.82715	209.36845	0.75787	-446.76428	-83.74488	31.92565
473	3.933	1075.74646	-99.46140	1380.00281	-32.63922	1.85316	1332.65088	-882.38239	77.93342	1330.08142	477.83521	128.55130	-7.57327	-77.99289	-183.90907	62.59135	-1029.14429	210.28427	0.66182	-441.63745	-85.98274	24.17598
474	3.942	1077.60486	-97.89214	1376.82471	-33.31861	1.07046	1333.67920	-883.65424	79.09254	1328.16162	465.48203	129.56615	-7.71655	-59.84232	-189.51466	71.49976	-1041.47278	211.21126	0.58497	-439.74493	-87.85558	16.89782
475	3.950	1079.49780	-96.41048	1373.52490	-34.08338	0.24208	1334.57300	-884.64996	80.14912	1325.94824	453.13898	130.81947	-7.83344	-39.10556	-194.20906	77.37208	-1053.79150	212.19818	0.57639	-441.18854	-89.37014	10.27761
476	3.958	1081.41418	-95.02424	1370.16980	-34.88402	-0.63132	1335.33057	-885.34021	80.99203	1323.50232	440.76443	132.01096	-7.91399	-16.67609	-197.76900	80.67309	-1066.09375	213.22394	0.64340	-445.85382	-90.35895	4.64470
477	3.967	1083.34180	-93.75142	1366.82471	-35.65734	-1.53757	1335.94641	-885.75275	81.53986	1320.89795	428.32581	133.00966	-8.01377	6.87363	-200.48358	82.42426	-1078.38757	214.22285	0.74484	-453.41925	-90.60529	0.44218
478	3.975	1085.25330	-92.61865	1363.54944	-36.34249	-2.45139	1336.40918	-885.95404	81.76037	1318.22827	415.85623	133.92490	-8.18787	31.24553	-202.80482	83.49656	-1090.68518	215.17758	0.81788	-463.43365	-90.13756	-2.09378
479	3.983	1087.10425	-91.64884	1360.40247	-36.89938	-3.34612	1336.70508	-886.02026	81.65214	1315.60852	403.42856	134.87523	-8.41278	56.31194	-204.83374	84.27263	-1102.98254	216.13383	0.82471	-475.25415	-89.24842	-3.21556
480	3.992	1088.83838	-90.85397	1357.44873	-37.31930	-4.20316	1336.82471	-886.01019	81.22139	1313.16736	391.09021	135.87917	-8.60275	82.00706	-206.30643	84.75129	-1115.23193	217.17036	0.80823	-487.99994	-88.24130	-3.51203
481	4.000	1090.39417	-90.23436	1354.75842	-37.62437	-5.01221	1336.76648	-885.94513	80.47895	1311.02100	378.83893	136.91937	-8.69419	108.27153	-207.10278	84.83636	-1127.33032	218.37418	0.90706	-500.86151	-87.26656	-3.52598
482	4.008	1091.71179	-89.78369	1352.40137	-37.85574	-5.77214	1336.53564	-885.80328	79.45485	1309.24451	366.62573	137.95419	-8.70057	135.03812	-207.41019	84.46885	-1139.12012	219.79462	1.30571	-513.45447	-86.33825	-3.56205
483	4.017	1092.73975	-89.49752	1350.44604	-38.05106	-6.48681	1336.14001	-885.53790	78.20412	1307.86328	354.39044	138.91182	-8.69717	162.24924	-207.32198	83.56320	-1150.38513	221.40771	2.17873	-525.77197	-85.43512	-3.72234
484	4.025	1093.43750	-89.37560	1348.95947	-38.22398	-7.14999	1335.58240	-885.11676	76.79957	1306.86768	342.09830	139.74043	-8.75617	189.89240	-206.64716	81.99700	-1160.84631	223.14516	3.64327	-537.93146	-84.57086	-3.99982
485	4.033	1093.77771	-89.41631	1348.00281	-38.36259	-7.74058	1334.85608	-884.55518	75.33779	1306.22791	329.76501	140.46390	-8.88160	217.97955	-205.20180	79.72038	-1170.18542	224.98241	5.69097	-550.03522	-83.77039	-4.34208
486	4.042	1093.74463	-89.61396	1347.62598	-38.44365	-8.23850	1333.95313	-883.91412	73.95343	1305.89587	317.46292	141.15530	-9.02155	246.50098	-203.11430	76.83653	-1178.04102	226.97021	8.17755	-562.15155	-83.04607	-4.67248
487	4.050	1093.33020	-89.96391	1347.86328	-38.44870	-8.64058	1332.87476	-883.27142	72.80749	1305.80493	305.26880	141.85115	-9.14219	275.43762	-200.81927	73.56893	-1183.95984	229.14636	10.88812	-574.30707	-82.39832	-4.91771
488	4.058	1092.53198	-90.46115	1348.73059	-38.37429	-8.95707	1331.63379	-882.69879	72.04297	1305.87927	293.22385	142.55937	-9.23843	304.76657	-198.77711	70.14161	-1187.49329	231.48569	13.57611	-586.46893	-81.80048	-5.05967
489	4.067	1091.35364	-91.09468	1350.22595	-38.23444	-9.19333	1330.25281	-882.25549	71.73905	1306.04565	281.30554	143.34140	-9.27502	334.43423	-197.22658	66.68251	-1188.47192	234.07985	16.17164	-598.59119	-81.20490	-5.15632
490	4.075	1089.81006	-91.85330	1352.33350	-38.05838	-9.33665	1328.75916	-881.98859	71.89191	1306.24316	269.39014	144.29102	-9.19052	364.38797	-196.18738	63.22755	-1187.11401	237.44205	19.36203	-610.68677	-80.56998	-5.29818
491	4.083	1087.92871	-92.72953	1355.02441	-37.88366	-9.35640	1327.18311	-881.93463	72.42410	1306.42920	257.35275	145.37009	-9.00496	394.63135	-195.56868	59.77948	-1183.67175	242.40829	24.75545	-622.79822	-79.88564	-5.52730
492	4.092	1085.74341	-93.71210	1358.26025	-37.74490	-9.21888	1325.55981	-882.11743	73.21278	1306.57971	245.18944	146.36058	-8.85802	425.18414	-195.26651	56.35528	-1177.94275	249.29037	33.65387	-634.91101	-79.17514	-5.79750
493	4.100	1083.28601	-94.78232	1361.99866	-37.66957	-8.90888	1323.92969	-882.53845	74.12115	1306.68188	232.94991	147.09074	-8.87229	456.00006	-195.28026	53.01333	-1169.39575	257.05237	45.36081	-646.98358	-78.45479	-6.01973
494	4.108	1080.58459	-95.91782	1366.19995	-37.68403	-8.43002	1322.33582	-883.16730	75.02191	1306.72693	220.65509	147.58687	-9.03369	486.95972	-195.71893	49.87464	-1157.87708	263.68866	57.06385	-659.02057	-77.71683	-6.14024
495	4.117	1077.66699	-97.09356	1370.82727	-37.81942	-7.78156	1320.81641	-883.94659	75.80896	1306.71423	208.33942	147.98737	-9.22257	517.86816	-196.59602	47.10439	-1143.85901	267.59500	65.65800	-671.03693	-76.96036	-6.17778
496	4.125	1074.56421	-98.28229	1375.84204	-38.11207	-6.94881	1319.39001	-884.80847	76.39603	1306.65979	196.06235	148.43294	-9.32768	548.36542	-197.66592	44.80328	-1127.77246	268.49353	69.77663	-683.03491	-76.19179	-6.18968
497	4.133	1071.30664	-99.46479	1381.20142	-38.59476	-5.91859	1318.04602	-885.68396	76.71561	1306.60388	183.84315	149.00008	-9.34856	577.83612	-198.57347	42.88654	-1109.41882	267.15576	70.26579	-695.05707	-75.38649	-6.21084
498	4.142	1067.91528	-100.64109	1386.85474	-39.28360	-4.69943	1316.75513	-886.50659	76.72181	1306.60596	171.65878	149.70056	-9.36355	605.45508	-199.14102	41.08067	-1088.39172	264.59152	69.06229	-707.15479	-74.49915	-6.23648
499	4.150	1064.40125	-101.82568	1392.74377	-40.17675	-3.33519	1315.48767	-887.22504	76.39281	1306.72668	159.49069	150.51196	-9.41074	630.37524	-199.39755	39.02124	-1064.79016	261.49622	67.73294	-719.31049	-73.53290	-6.24540
500	4.158	1060.77246	-103.03545	1398.80383	-41.26313	-1.89899	1314.21887	-887.81915	75.74230	1307.01294	147.33707	151.38994	-9.46159	651.94885	-199.36861	36.39417	-1039.13416	258.03412	66.81121	-731.47522	-72.56145	-6.22067
501	4.167	1057.04041	-104.28146	1404.96631	-42.52267	-0.47066	1312.92627	-888.29547	74.83900	1307.49072	135.21017	152.31079	-9.47385	669.81012	-199.00249	33.09606	-1011.79272	253.92270	66.11144	-743.63184	-71.67853	-6.16340
502	4.175	1053.22473	-105.55971	1411.16309	-43.91697	0.87461	1311.59802	-888.66211	73.80844	1308.15588	123.09717	153.25104	-9.43758	683.72974	-198.30153	29.27220	-982.79370	248.80583	65.31754	-755.78796	-70.93156	-6.09211
503	4.183	1049.35779	-106.84510	1417.32886	-45.38673	2.06349	1310.24805	-888.91815	72.79612	1308.97644	110.91360	154.11871	-9.39655	693.48706	-197.38751	25.12790	-952.06055	242.61378	64.31989	-767.97870	-70.25413	-6.03031
504	4.192	1045.48621	-108.09947	1423.40002	-46.85669	3.02346	1308.91699	-889.07098	71.91517	1309.92542	98.58099	154.84415	-9.40244	699.00055	-196.38573	20.71403	-919.65698	235.59471	63.33844	-780.26526	-69.47839	-6.00964
505	4.200	1041.66431	-109.28671	1429.31897	-48.23656	3.68572	1307.66113	-889.14288	71.22827	1311.00574	86.13568	155.49887	-9.44487	700.42987	-195.32050	15.98191	-885.94739	228.14063	62.87173	-792.67505	-68.50636	-6.06285
506	4.208	1037.94824	-110.38253	1435.03784	-49.42767	3.98940	1306.54553	-889.14777	70.76360	1312.23267	73.67139	156.21371	-9.48051	698.00421	-194.20161	11.08926	-851.67700	220.71564	63.51071	-805.17230	-67.44285	-6.18637
507	4.217	1034.39685	-111.38030	1440.51587	-50.34465	3.88967	1305.64636	-889.07587	70.52254	1313.60791	61.22897	157.04655	-9.49711	691.92444	-193.10883	6.58717	-817.81873	213.81221	65.68726	-817.69885	-66.47958	-6.31051
508	4.225	1031.07288	-112.29341	1445.71289	-50.93375	3.37345	1305.04675	-888.90454	70.47421	1315.11340	48.78357	157.97372	-9.48723	682.58948	-192.14217	3.19540	-785.24585	207.74203	69.34033	-830.21045	-65.71225	-6.32546
509	4.233	1028.03870	-113.14763	1450.58643	-51.18054	2.47331	1304.82129	-888.61072	70.56110	1316.71606	36.29276	158.94638	-9.43025	670.83044	-191.40167	1.30829	-754.50354	202.45697	73.74330	-842.67560	-65.10220	-6.18876
510	4.242	1025.35181	-113.96600	1455.09229	-51.11608	1.26285	1305.01550	-888.17688	70.71606	1318.37476	23.75180	159.92424	-9.34353	657.81860	-190.90494	0.69119	-725.79797	197.67001	77.79523	-855.09729	-64.53085	-5.99100
511	4.250	1023.06274	-114.75607	1459.18481	-50.81049	-0.16855	1305.63794	-887.59393	70.87460	1320.04407	11.18051	160.88762	-9.27699	644.63513	-190.46390	0.69072	-699.11316	193.16190	80.57761	-867.52496	-63.88795	-5.84702
512	4.258	1021.21527	-115.50866	1462.82007	-50.34392	-1.74377	1306.66406	-886.86908	70.97849	1321.67688	-1.42191	161.81042	-9.25888	631.84790	-189.80754	0.71981	-674.30750	188.97206	81.73840	-879.99487	-63.14866	-5.76654
513	4.267	1019.84143	-116.20912	1465.95935	-49.77403	-3.40011	1308.04492	-886.03290	70.98006	1323.22949	-14.03601	162.64734	-9.26749	619.44202	-188.85110	0.54392	-651.08588	185.34798	81.47027	-892.51648	-62.36370	-5.68880
514	4.275	1018.95563	-116.84682	1468.56995	-49.12633	-5.06946	1309.70996	-885.13483	70.85272	1324.66638	-26.55850	163.43137	-9.20865	607.08472	-187.78934	0.23782	-628.95032	182.54991	80.18658	-905.13727	-61.56417	-5.58465
515	4.283	1018.55127	-117.41553	1470.61963	-48.41052	-6.67500	1311.57385	-884.23511	70.59569	1325.95996	-38.80020	164.30127	-8.91253	594.54742	-186.87744	-0.03798	-607.34741	180.72775	78.23894	-917.90259	-60.68859	-5.47810
516	4.292	1018.60052	-117.90930	1472.07568	-47.63701	-8.14924	1313.55591	-883.40887	70.21804	1327.09229	-50.51074	165.36156	-8.15186	581.88513	-186.16754	-0.21278	-585.93921	179.95383	75.85397	-930.73669	-59.66433	-5.40497
517	4.300	1019.06213	-118.31895	1472.91309	-46.81971	-9.44057	1315.60010	-882.75183	69.72289	1328.05066	-61.39688	166.61351	-6.68344	569.22632	-185.52368	-0.31701	-564.69452	180.25504	73.16632	-943.49524	-58.55535	-5.37563
518	4.308	1019.89642	-118.63909	1473.12036	-45.97744	-10.50182	1317.67822	-882.36420	69.11694	1328.81958	-71.09433	168.01544	-4.31396	556.60150	-184.80209	-0.40761	-543.76599	181.55975	70.24882	-956.14142	-57.52145	-5.37103
519	4.317	1021.07544	-118.87978	1472.69287	-45.13712	-11.28353	1319.77393	-882.31940	68.42264	1329.37891	-79.10019	169.53198	-0.92066	543.98059	-183.97215	-0.50549	-523.38275	183.65021	67.13322	-968.76672	-56.63384	-5.36530
520	4.325	1022.58319	-119.06417	1471.62964	-44.33165	-11.74589	1321.86133	-882.64166	67.67301	1329.70947	-84.81863	171.14862	3.58398	531.34259	-183.09518	-0.59873	-503.84473	186.18915	63.77916	-981.46082	-55.83130	-5.32537
521	4.333	1024.41272	-119.21597	1469.93079	-43.59491	-11.87922	1323.88989	-883.30286	66.90732	1329.79480	-87.79184	172.86461	9.32539	518.70154	-182.23445	-0.67872	-485.52051	188.83472	60.04457	-994.19849	-55.04097	-5.20937
522	4.342	1026.56299	-119.35336	1467.59595	-42.95659	-11.71018	1325.78394	-884.23547	66.16472	1329.61963	-87.79391	174.68008	16.60499	506.08356	-181.42003	-0.75382	-468.80368	191.37463	55.74164	-1006.83838	-54.25600	-5.02648
523	4.350	1029.03577	-119.49014	1464.62512	-42.43750	-11.28631	1327.46387	-885.35229	65.46712	1329.16858	-84.43173	176.72087	25.99718	493.51263	-180.66634	-0.83966	-454.06046	193.76469	50.73073	-1019.26581	-53.50589	-4.86152
524	4.358	1031.83240	-119.63625	1461.02148	-42.05039	-10.65275	1328.87415	-886.56122	64.81033	1328.42358	-76.77402	179.43227	38.06922	481.01993	-179.98427	-0.92978	-441.58838	196.05408	45.00946	-1031.53186	-52.82192	-4.78565
525	4.367	1034.95215	-119.79116	1456.78857	-41.80544	-9.83786	1329.99475	-887.77905	64.17381	1327.36670	-63.90945	183.31967	52.61709	468.61166	-179.34741	-1.00836	-431.58896	198.24551	38.76229	-1043.80298	-52.19656	-4.80997
526	4.375	1038.38977	-119.93653	1451.93225	-41.71111	-8.85552	1330.83545	-888.94287	63.53970	1325.98767	-45.94629	188.28738	68.12938	456.23560	-178.68199	-1.09654	-424.19754	200.21356	32.30367	-1056.20398	-51.56658	-4.91989
527	4.383	1042.12927	-120.04164	1446.47021	-41.77009	-7.71978	1331.42188	-890.00659	62.91452	1324.28601	-24.11032	193.45900	82.24232	443.81534	-177.93489	-1.22463	-419.60236	201.80109	25.92214	-1068.71118	-50.90498	-5.05027
528	4.392	1046.13672	-120.07625	1440.43652	-41.97722	-6.46098	1331.78284	-890.93011	62.33784	1322.26868	0.04520	197.73587	92.89358	431.31592	-177.11305	-1.37562	-418.13824	202.98160	19.75705	-1081.20142	-50.25334	-5.10402
529	4.400	1050.35962	-120.01893	1433.87683	-42.31842	-5.12663	1331.94531	-891.68176	61.86219	1319.95728	25.30905	200.45038	99.29856	418.77094	-176.25137	-1.50200	-420.18311	203.88300	13.91238	-1093.61401	-49.64419	-5.05735
530	4.408	1054.73010	-119.85783	1426.84180	-42.76657	-3.75659	1331.93787	-892.24750	61.53018	1317.39990	51.01712	201.54747	102.09674	406.24597	-175.38564	-1.57546	-425.88052	204.65820	8.78533	-1105.99768	-49.04583	-4.96344
531	4.417	1059.17273	-119.58144	1419.38696	-43.27739	-2.36613	1331.79175	-892.62677	61.37580	1314.67212	76.99606	201.29370	102.67023	393.77612	-174.56273	-1.59965	-434.89877	205.38000	5.08714	-1118.43494	-48.34261	-4.89320
532	4.425	1063.61072	-119.17066	1411.57935	-43.79311	-0.97290	1331.53723	-892.81769	61.43221	1311.86658	103.33920	199.93478	102.30521	381.34338	-173.81999	-1.60323	-446.40689	206.10471	3.21390	-1130.95935	-47.45617	-4.89627
533	4.433	1067.97083	-118.61067	1403.50085	-44.25620	0.37641	1331.19592	-892.81335	61.72967	1309.08228	130.13690	197.63799	101.75684	368.91788	-173.11958	-1.63808	-459.32108	206.95190	2.72554	-1143.52148	-46.47537	-4.94469
534	4.442	1072.18005	-117.91059	1395.25195	-44.62213	1.63434	1330.77454	-892.60529	62.29305	1306.42078	157.36096	194.59505	101.24167	356.50226	-172.36447	-1.73826	-472.69568	208.00328	2.73475	-1156.01245	-45.55397	-4.94943
535	4.450	1076.16272	-117.10162	1386.95398	-44.86095	2.79616	1330.26770	-892.18427	63.14249	1303.98120	184.91309	190.97363	100.62396	344.11789	-171.50479	-1.86446	-485.97131	209.18553	2.63597	-1168.26648	-44.83916	-4.84189
536	4.458	1079.84302	-116.21346	1378.74597	-44.95525	3.88544	1329.67114	-891.54395	64.28467	1301.85278	212.72159	186.76688	99.61028	331.78583	-170.57730	-1.94902	-498.93884	210.34711	2.30918	-1180.08521	-44.51315	-4.54564
537	4.467	1083.15076	-115.25504	1370.77283	-44.89943	4.90133	1328.99487	-890.69208	65.69012	1300.10742	240.81541	181.80629	97.92206	319.53485	-169.64702	-1.98418	-511.57672	211.41689	1.87248	-1191.32483	-44.66512	-3.91503
538	4.475	1086.02673	-114.21188	1363.17468	-44.69451	5.80640	1328.25891	-889.65558	67.27710	1298.79749	269.28458	176.00507	95.45814	307.37103	-168.74132	-2.01443	-523.92810	212.43303	1.44203	-1201.96191	-45.07645	-2.81766
539	4.483	1088.42969	-113.05395	1356.08093	-44.34235	6.55774	1327.47803	-888.47491	68.91821	1297.95154	298.15997	169.56998	92.35273	295.23468	-167.82974	-2.07730	-536.05627	213.44858	1.07203	-1212.05188	-45.32454	-1.22068
540	4.492	1090.34387	-111.75253	1349.59802	-43.84370	7.13031	1326.65393	-887.19971	70.46396	1297.56543	327.39365	162.85893	88.84499	283.05026	-166.86652	-2.16763	-548.04517	214.46881	0.78491	-1221.59851	-45.19357	0.82948
541	4.500	1091.77808	-110.30358	1343.79956	-43.19732	7.52409	1325.77808	-885.88141	71.77602	1297.60010	356.93918	156.09933	85.11470	270.81308	-165.84952	-2.23779	-559.97119	215.47433	0.58230	-1230.51379	-44.80295	3.22820
542	4.508	1092.75781	-108.73605	1338.72620	-42.40295	7.75678	1324.83826	-884.56421	72.76282	1297.98962	386.78162	149.36118	81.24422	258.57382	-164.82326	-2.24445	-571.88086	216.47713	0.43275	-1238.62842	-44.38912	5.84380
543	4.517	1093.31763	-107.09364	1334.38965	-41.46391	7.83821	1323.82935	-883.28418	73.40379	1298.65222	416.90222	142.70596	77.25613	246.35112	-163.81184	-2.20016	-583.82910	217.52138	0.28490	-1245.62866	-44.23045	8.62161
544	4.525	1093.49707	-105.40987	1330.77979	-40.38138	7.75566	1322.75940	-882.07526	73.75117	1299.49792	447.24719	136.28705	73.14661	234.11717	-162.77071	-2.17607	-595.87848	218.61023	0.11025	-1251.07617	-44.70720	11.73260
545	4.533	1093.33643	-103.69870	1327.87146	-39.15074	7.48702	1321.65027	-880.97235	73.90794	1300.43677	477.76471	130.22839	68.85332	221.85851	-161.67068	-2.23487	-608.04321	219.69479	-0.06634	-1254.53357	-46.25041	15.70044
546	4.542	1092.87549	-101.96347	1325.63196	-37.77256	7.01727	1320.53308	-880.00677	73.99178	1301.39001	508.48209	124.46354	64.24866	209.59064	-160.58783	-2.34455	-620.28223	220.74768	-0.19126	-1255.56311	-49.13285	21.39312
547	4.550	1092.15466	-100.21158	1324.02869	-36.26814	6.34521	1319.44299	-879.19489	74.11025	1302.29749	539.44727	119.05746	59.34415	197.31947	-159.60526	-2.40978	-632.53644	221.77646	-0.24368	-1253.64197	-53.15077	29.63857
548	4.558	1091.21362	-98.46037	1323.03223	-34.68378	5.48725	1318.41199	-878.52753	74.36331	1303.11389	570.61145	114.52715	54.47711	185.02901	-158.68515	-2.40687	-644.76935	222.77756	-0.25188	-1248.29871	-57.49583	40.41408
549	4.567	1090.09082	-96.73527	1322.61255	-33.08740	4.47090	1317.45837	-877.97595	74.84801	1303.80664	601.84650	111.34130	50.14709	172.71004	-157.73137	-2.41649	-656.99768	223.73035	-0.25428	-1239.39282	-61.13279	52.35377
550	4.575	1088.82153	-95.06186	1322.73572	-31.56302	3.32179	1316.57263	-877.51068	75.64206	1304.36682	632.86981	109.39474	46.72192	160.37906	-156.72462	-2.50985	-669.27045	224.62866	-0.26853	-1227.11096	-63.34891	63.33252
551	4.583	1087.43726	-93.44915	1323.36560	-30.19729	2.06855	1315.71790	-877.11426	76.77228	1304.82861	663.02271	108.26224	44.26656	148.05038	-155.73772	-2.66155	-681.60913	225.48174	-0.29343	-1211.65112	-63.94163	71.64808
552	4.592	1085.96497	-91.88247	1324.46716	-29.06199	0.75012	1314.85059	-876.78503	78.19133	1305.28003	691.30164	107.53531	42.44351	135.71858	-154.83929	-2.78598	-693.99097	226.29388	-0.32500	-1193.04358	-63.10009	76.73428
553	4.600	1084.42688	-90.33460	1326.00659	-28.20139	-0.59887	1313.93726	-876.53308	79.79817	1305.83643	716.64319	106.88184	40.60946	123.37502	-154.01392	-2.82892	-706.38440	227.09154	-0.35413	-1171.32861	-61.24680	78.99160
554	4.608	1082.83875	-88.77763	1327.94653	-27.62607	-1.94611	1312.95776	-876.36627	81.49686	1306.57678	738.11267	106.20084	38.18392	111.00043	-153.19582	-2.80773	-718.78339	227.92795	-0.36340	-1146.66309	-58.81886	79.16220
555	4.617	1081.20923	-87.19518	1330.24536	-27.31679	-3.22365	1311.90320	-876.28363	83.23026	1307.51233	754.92664	105.70250	34.89445	98.56735	-152.34630	-2.77322	-731.20007	228.81775	-0.34728	-1119.14819	-56.01579	77.92588
556	4.625	1079.53943	-85.59534	1332.86145	-27.23914	-4.31810	1310.76941	-876.27441	84.96327	1308.60437	766.45642	105.65926	30.63634	86.07671	-151.45729	-2.76121	-743.63611	229.72499	-0.31572	-1088.87537	-52.91282	75.89036
557	4.633	1077.83301	-84.00072	1335.75049	-27.35688	-5.11446	1309.55457	-876.31091	86.65182	1309.79651	772.33740	106.19191	25.32825	73.55544	-150.53836	-2.77897	-756.09009	230.61726	-0.27745	-1056.17505	-49.77280	73.64326
558	4.642	1076.10559	-82.41853	1338.85889	-27.63095	-5.53004	1308.27124	-876.34192	88.22892	1311.03711	772.58746	107.40353	19.01577	61.02473	-149.63263	-2.80896	-768.57922	231.50209	-0.23680	-1021.51898	-46.88242	71.67049
559	4.650	1074.38623	-80.83396	1342.12671	-28.00831	-5.51223	1306.96240	-876.30273	89.62419	1312.29065	767.63672	109.43269	12.00352	48.49179	-148.76581	-2.83366	-781.11792	232.40565	-0.20839	-985.28687	-44.22499	70.27791
560	4.658	1072.71106	-79.23684	1345.49207	-28.41555	-5.04131	1305.71069	-876.13324	90.80382	1313.53674	758.39343	112.09432	5.02512	35.95087	-147.89639	-2.85202	-793.70813	233.32007	-0.21362	-947.84387	-41.62450	69.63065
561	4.667	1071.12402	-77.64128	1348.89172	-28.76753	-4.14993	1304.63281	-875.79181	91.78648	1314.76843	746.26794	114.77705	-0.74393	23.38370	-146.99498	-2.85122	-806.35449	234.21271	-0.23886	-909.73334	-39.07857	69.84737
562	4.675	1069.67725	-76.07581	1352.26184	-28.98792	-2.92243	1303.85791	-875.25891	92.61876	1315.98999	732.85437	116.92497	-4.35963	10.77307	-146.09296	-2.80874	-819.04712	235.07446	-0.23290	-871.67065	-36.81245	71.04970
563	4.683	1068.42834	-74.56039	1355.54321	-29.02905	-1.45545	1303.49023	-874.52942	93.34830	1317.21033	719.34625	118.38950	-5.88147	-1.87875	-145.20618	-2.72937	-831.74402	235.93866	-0.16412	-834.33630	-35.10818	73.27660
564	4.692	1067.43420	-73.09812	1358.68726	-28.88364	0.18485	1303.57764	-873.60291	94.01999	1318.43091	706.22375	119.36233	-6.16339	-14.55020	-144.30652	-2.63016	-844.40979	236.86298	-0.05012	-798.18469	-34.06845	76.26981
565	4.700	1066.73962	-71.68870	1361.65234	-28.58295	1.96343	1304.10706	-872.49207	94.67424	1319.64124	693.45483	120.15557	-6.04041	-27.20880	-143.38458	-2.51525	-857.05762	237.85385	0.06451	-763.46582	-33.45591	79.39632
566	4.708	1066.36499	-70.34249	1364.39868	-28.17851	3.83668	1305.01978	-871.24652	95.33522	1320.82300	680.81927	120.94423	-5.94041	-39.79456	-142.49924	-2.38409	-869.71936	238.83862	0.15120	-730.39990	-32.89306	81.91998
567	4.717	1066.30212	-69.07603	1366.88940	-27.72302	5.72403	1306.23083	-869.96039	96.00688	1321.95874	668.10583	121.70660	-5.99559	-52.18375	-141.76233	-2.22277	-882.38757	239.74467	0.22249	-699.23779	-32.23906	83.34332
568	4.725	1066.51917	-67.89861	1369.09521	-27.26140	7.52427	1307.64050	-868.74860	96.68018	1323.03687	655.28125	122.44717	-6.18938	-64.17123	-141.24954	-1.97385	-895.01477	240.55350	0.31037	-670.09735	-31.63210	83.47958
569	4.733	1066.96936	-66.81210	1370.99329	-26.82642	9.14839	1309.15173	-867.71240	97.34126	1324.04871	642.51343	123.26502	-6.42084	-75.50055	-140.94637	-1.50172	-907.56665	241.29996	0.41929	-642.76355	-31.31650	82.38943
570	4.742	1067.60266	-65.81493	1372.56006	-26.43872	10.53441	1310.69165	-866.91943	97.98107	1324.98047	629.95544	124.16927	-6.57716	-85.90900	-140.81944	-0.58847	-920.05737	242.05237	0.51255	-616.66180	-31.58661	80.36080
571	4.750	1068.37646	-64.89337	1373.76929	-26.11126	11.64065	1312.22168	-866.40808	98.60393	1325.81262	617.58582	125.12612	-6.61935	-95.11472	-140.88057	0.97468	-932.52686	242.88785	0.56890	-591.07922	-32.74348	77.81155
572	4.758	1069.26099	-64.01938	1374.59692	-25.85380	12.43273	1313.72266	-866.20251	99.22852	1326.51868	605.29053	126.22712	-6.62433	-102.79776	-141.16484	3.27028	-944.99438	243.87082	0.62650	-565.55920	-34.95710	75.07626
573	4.767	1070.23633	-63.16889	1375.02600	-25.67612	12.88413	1315.17346	-866.32025	99.88580	1327.06348	592.98480	127.51079	-6.69569	-108.74457	-141.74683	6.29300	-957.45825	244.98404	0.72839	-540.20935	-38.12432	72.22548
574	4.775	1071.29102	-62.33438	1375.05017	-25.58814	12.98976	1316.54749	-866.76569	100.61896	1327.40552	580.61401	128.81125	-6.84545	-113.03992	-142.85974	10.20537	-969.91882	246.12953	0.86725	-515.66345	-41.86395	69.04323
575	4.783	1072.42090	-61.52003	1374.67188	-25.59948	12.77543	1317.81787	-867.51764	101.47499	1327.50061	568.15198	129.97897	-7.01795	-115.80692	-144.95616	15.65523	-982.37244	247.26012	1.00534	-492.74347	-45.73746	65.19151
576	4.792	1073.62183	-60.73920	1373.89954	-25.72268	12.29722	1318.95947	-868.52429	102.48271	1327.30591	555.64270	131.00496	-7.16998	-116.47528	-148.52115	23.72047	-994.80347	248.40785	1.09894	-472.12170	-49.45652	60.42768
577	4.800	1074.88538	-60.01078	1372.74756	-25.97644	11.62869	1319.95227	-869.71387	103.64078	1326.78918	543.14923	131.93140	-7.30357	-113.57327	-153.76776	35.09164	-1007.19531	249.57974	1.11130	-454.20447	-52.85364	54.72022
578	4.808	1076.20776	-59.34492	1371.23962	-26.38364	10.83703	1320.78552	-871.01337	104.92242	1325.94031	530.71204	132.88625	-7.43858	-105.66504	-160.46194	49.01630	-1019.54016	250.72566	1.04421	-439.19086	-55.82388	48.25368
579	4.817	1077.59351	-58.73651	1369.41199	-26.96615	9.96350	1321.45837	-872.35999	106.27069	1324.77783	518.39282	134.04034	-7.57180	-92.41745	-167.89244	63.22205	-1031.84045	251.80359	0.95912	-427.21185	-58.33869	41.33544
580	4.825	1079.04211	-58.17629	1367.31299	-27.73704	9.02170	1321.98120	-873.69928	107.58977	1323.34070	506.18646	135.33710	-7.71203	-74.64874	-175.02060	75.13554	-1044.10669	252.80777	0.93381	-418.47296	-60.41349	34.25223
581	4.833	1080.53455	-57.66223	1365.00122	-28.68792	8.00920	1322.37378	-874.97729	108.76688	1321.66638	493.94086	136.47629	-7.89030	-53.65939	-180.90649	83.33934	-1056.36499	253.74335	0.98012	-413.25342	-62.06383	27.17715
582	4.842	1082.03857	-57.20455	1362.54285	-29.77717	6.92079	1322.65735	-876.12518	109.72757	1319.76160	481.53085	137.28946	-8.08572	-30.63684	-185.21696	88.10171	-1068.65186	254.64281	1.04238	-411.75220	-63.26226	20.14350
583	4.850	1083.52234	-56.83391	1360.01147	-30.93229	5.75559	1322.84644	-877.04797	110.48349	1317.59570	469.00580	137.93839	-8.23396	-6.38605	-188.35854	90.76381	-1080.98022	255.56668	1.07572	-413.92761	-63.89077	13.17135
584	4.858	1084.95972	-56.59716	1357.48914	-32.06879	4.51900	1322.95288	-877.64673	111.10478	1315.14160	456.49307	138.65521	-8.31725	18.65736	-191.01236	92.65291	-1093.33655	256.52921	1.07958	-419.39246	-63.80700	6.60764
585	4.867	1086.32947	-56.52757	1355.05981	-33.11229	3.22806	1322.98840	-877.86835	111.62768	1312.43018	444.07291	139.50485	-8.36308	44.27438	-193.51402	94.40329	-1105.70874	257.49640	1.07550	-427.47510	-63.02635	1.24983
586	4.875	1087.61523	-56.62915	1352.80444	-34.01179	1.92141	1322.96094	-877.72961	112.01373	1309.55933	431.77234	140.47971	-8.38872	70.32755	-195.68752	96.00816	-1118.07886	258.47833	1.08973	-437.52570	-61.81250	-2.17530
587	4.883	1088.80591	-56.89669	1350.79980	-34.74182	0.66237	1322.87451	-877.29504	112.19737	1306.66406	419.58008	141.56808	-8.40373	96.69916	-197.14639	97.19362	-1130.38281	259.54581	1.14821	-449.04651	-60.51193	-3.67955
588	4.892	1089.88794	-57.33044	1349.11511	-35.29578	-0.47567	1322.73059	-876.64594	112.12434	1303.89172	407.42963	142.68483	-8.41809	123.31735	-197.66852	97.67503	-1142.49341	260.77350	1.29917	-461.46436	-59.30830	-3.99302
589	4.900	1090.83789	-57.92941	1347.81067	-35.68029	-1.43897	1322.52417	-875.86847	111.74012	1301.38489	395.22925	143.72685	-8.44027	150.20154	-197.32211	97.27084	-1154.22522	262.21442	1.66574	-474.12231	-58.20147	-3.95113
590	4.908	1091.62048	-58.69011	1346.93860	-35.91407	-2.21523	1322.24231	-875.03644	111.00136	1299.25903	382.96936	144.67052	-8.48324	177.44669	-196.33960	95.95036	-1165.33923	263.88693	2.42792	-486.59393	-57.16811	-4.02417
591	4.917	1092.19458	-59.61214	1346.54297	-36.02205	-2.82805	1321.87598	-874.18585	109.92853	1297.58508	370.73199	145.54773	-8.54190	205.15262	-194.96152	93.79195	-1175.57886	265.78198	3.70348	-498.80841	-56.24833	-4.27857
592	4.925	1092.52173	-60.69606	1346.65674	-36.02506	-3.31284	1321.42847	-873.32056	108.62825	1296.39575	358.54193	146.37640	-8.60162	233.34259	-193.38644	90.90055	-1184.73499	267.90967	5.47987	-510.89246	-55.47601	-4.58671
593	4.933	1092.57336	-61.93750	1347.30066	-35.93584	-3.69570	1320.90857	-872.44623	107.27225	1295.69653	346.32300	147.13673	-8.68216	261.96896	-191.82481	87.39680	-1192.65601	270.24811	7.64006	-522.98730	-54.80077	-4.85087
594	4.942	1092.33301	-63.32420	1348.48425	-35.76170	-3.98503	1320.31921	-871.58655	106.06487	1295.45520	334.03790	147.81226	-8.80806	291.01468	-190.51561	83.43384	-1199.16638	272.63287	9.97777	-535.15393	-54.13702	-5.07778
595	4.950	1091.79297	-64.84045	1350.20569	-35.50823	-4.17627	1319.65576	-870.76910	105.19748	1295.58215	321.77036	148.43524	-8.95314	320.53616	-189.64798	79.15614	-1203.92773	274.88589	12.24185	-547.36359	-53.45190	-5.31447
596	4.958	1090.95361	-66.47559	1352.45288	-35.18283	-4.26782	1318.91382	-870.01202	104.80234	1295.92981	309.62109	149.12286	-9.04388	350.62143	-189.34120	74.67233	-1206.43274	277.14746	14.32154	-559.55304	-52.77181	-5.56730
597	4.967	1089.82056	-68.21846	1355.20618	-34.79534	-4.26879	1318.09448	-869.33270	104.92668	1296.33423	297.59903	150.04529	-9.00069	381.34381	-189.66899	70.08472	-1206.31165	280.04544	16.61133	-571.69330	-52.12925	-5.79090
598	4.975	1088.40063	-70.04111	1358.43677	-34.35879	-4.18675	1317.20532	-868.76416	105.52461	1296.67627	285.65582	151.21567	-8.81948	412.71124	-190.66557	65.51454	-1203.59875	284.51050	20.38151	-583.81018	-51.51938	-5.95103
599	4.983	1086.70300	-71.90175	1362.10828	-33.89774	-4.01785	1316.25610	-868.35468	106.47415	1296.90271	273.70703	152.36362	-8.62469	444.62250	-192.36305	61.10959	-1198.42773	291.18219	27.35867	-595.95734	-50.91403	-6.07088
600	4.992	1084.73865	-73.76811	1366.18091	-33.45358	-3.74881	1315.26086	-868.15601	107.62590	1297.00659	261.60675	153.16063	-8.57623	476.85846	-194.73506	57.04398	-1190.56714	299.60989	38.08000	-608.15137	-50.29885	-6.19436
601	5.000	1082.51819	-75.63314	1370.61792	-33.07792	-3.36284	1314.24097	-868.20947	108.84711	1297.01257	249.26395	153.53603	-8.71342	509.09131	-197.56340	53.48533	-1179.70483	308.05795	50.60372	-620.33868	-49.66379	-6.32938
602	5.008	1080.05420	-77.50944	1375.39160	-32.82560	-2.84614	1313.22290	-868.53241	110.02321	1296.96948	236.77896	153.71300	-8.92752	540.89014	-200.49068	50.52103	-1166.10852	314.45178	61.45122	-632.46619	-48.97332	-6.44649
603	5.017	1077.36707	-79.41356	1380.47998	-32.74818	-2.18428	1312.23083	-869.10968	111.03496	1296.93579	224.34988	153.99588	-9.08362	571.74634	-203.23587	48.11074	-1150.42432	317.64191	68.01765	-644.53870	-48.18380	-6.52063
604	5.025	1074.47986	-81.35827	1385.85510	-32.88149	-1.35941	1311.27734	-869.89630	111.76189	1296.97131	212.08446	154.60266	-9.13558	601.13910	-205.71712	46.10726	-1132.84106	317.77106	70.08160	-656.61060	-47.29080	-6.55991
605	5.033	1071.41138	-83.35271	1391.47168	-33.23629	-0.36431	1310.35645	-870.82721	112.11222	1297.13635	199.93518	155.56076	-9.12851	628.56903	-207.98218	44.27284	-1113.00049	315.76245	69.33804	-668.75940	-46.32521	-6.58665
606	5.042	1068.17712	-85.40128	1397.26953	-33.80125	0.78790	1309.45203	-871.82849	112.04137	1297.48657	187.76669	156.66660	-9.13612	653.52887	-210.02855	42.28159	-1090.73364	312.64703	67.79725	-681.02417	-45.31151	-6.60031
607	5.050	1064.79480	-87.49812	1403.18384	-34.55136	2.06960	1308.55579	-872.82349	111.56258	1298.06409	175.50815	157.70374	-9.19098	675.50488	-211.69958	39.80673	-1066.41284	308.98578	66.51170	-693.35419	-44.28787	-6.56739
608	5.058	1061.28589	-89.61918	1409.15088	-35.45236	3.43609	1307.67224	-873.73401	110.76129	1298.89148	163.21899	158.64859	-9.24757	694.00684	-212.81982	36.69522	-1040.49756	304.62479	65.43460	-705.66302	-43.31562	-6.46550
609	5.067	1057.67029	-91.72575	1415.10974	-36.45947	4.81243	1306.80688	-874.48773	109.78096	1299.96509	150.96051	159.55998	-9.24844	708.59985	-213.37961	33.05410	-1013.04456	299.10806	64.09650	-717.92615	-42.39930	-6.34856
610	5.075	1053.96155	-93.78436	1421.00513	-37.51336	6.09849	1305.96069	-875.03217	108.78159	1301.25244	138.69464	160.43188	-9.20833	719.06104	-213.46423	29.08018	-983.77740	292.27942	62.28668	-730.19208	-41.48482	-6.31034
611	5.083	1050.17285	-95.77893	1426.78833	-38.53790	7.19333	1305.13696	-875.34277	107.90729	1302.69971	126.35324	161.23453	-9.17305	725.52814	-213.08768	24.82262	-952.50714	284.36319	60.32497	-742.52087	-40.56972	-6.36259
612	5.092	1046.32642	-97.70418	1432.41687	-39.44408	8.01394	1304.35364	-875.42346	107.25635	1304.24768	113.92050	161.98752	-9.15557	728.35034	-212.22668	20.23879	-919.52393	275.74194	58.95280	-754.94604	-39.71154	-6.42992
613	5.100	1042.46033	-99.55789	1437.84949	-40.14096	8.49961	1303.65125	-875.30713	106.85701	1305.86047	101.42395	162.73840	-9.15516	727.79285	-210.96039	15.42865	-885.71948	266.92816	58.97317	-767.45288	-38.93476	-6.45709
614	5.108	1038.63196	-101.33952	1443.03784	-40.55094	8.61152	1303.09387	-875.05444	106.68697	1307.54785	88.89645	163.52295	-9.17896	723.93311	-209.50908	10.70634	-852.26154	258.54831	60.80137	-779.98108	-38.21449	-6.43749
615	5.117	1034.91492	-103.04589	1447.92651	-40.62584	8.33545	1302.75891	-874.73511	106.71890	1309.35242	76.35568	164.35919	-9.21875	716.83765	-208.15721	6.53220	-820.01819	251.03952	64.19355	-792.49646	-37.49435	-6.37980
616	5.125	1031.38879	-104.66530	1452.46436	-40.35918	7.68555	1302.71643	-874.39325	106.93992	1311.30212	63.79950	165.24692	-9.25085	706.94415	-207.05692	3.35139	-789.27039	244.34967	68.40740	-805.02637	-36.69265	-6.30021
617	5.133	1028.13513	-106.18105	1456.61182	-39.78767	6.69719	1303.00989	-874.02966	107.33755	1313.37878	51.22467	166.15948	-9.27706	695.26843	-206.06097	1.31059	-759.90088	238.04970	72.65382	-817.58258	-35.79771	-6.21381
618	5.142	1025.23938	-107.57825	1460.33618	-38.97722	5.41060	1303.64880	-873.61304	107.88203	1315.51904	38.64874	167.04657	-9.30962	682.92560	-204.94743	0.18625	-731.76306	231.76727	76.40348	-830.10205	-34.92703	-6.12782
619	5.150	1022.78455	-108.84769	1463.60583	-37.99987	3.87099	1304.62073	-873.10620	108.51773	1317.63611	26.08853	167.87781	-9.31932	670.44061	-203.80099	-0.32114	-704.87701	225.51471	79.39040	-842.53772	-34.20039	-6.03059
620	5.158	1020.83978	-109.99297	1466.38928	-36.91956	2.14339	1305.90271	-872.49274	109.15520	1319.64795	13.52267	168.67604	-9.27772	657.79480	-202.89725	-0.39347	-679.32574	219.59970	81.47803	-854.96887	-33.59616	-5.89590
621	5.167	1019.44958	-111.02792	1468.65759	-35.79544	0.30907	1307.45886	-871.79230	109.67554	1321.49707	0.90866	169.48624	-9.20925	644.94592	-202.28940	-0.20899	-655.00378	214.27336	82.57555	-867.52167	-32.98765	-5.73885
622	5.175	1018.62463	-111.96109	1470.38635	-34.69012	-1.55445	1309.23975	-871.05927	109.96393	1323.15173	-11.73523	170.34570	-9.12391	632.03125	-201.76990	-0.01132	-631.54279	209.58958	82.67854	-880.20111	-32.30782	-5.60511
623	5.183	1018.34045	-112.78990	1471.56006	-33.66813	-3.38273	1311.18726	-870.36621	109.94915	1324.59485	-24.25729	171.28619	-8.95232	619.20630	-201.16782	0.03353	-608.50946	205.58495	81.92982	-892.89539	-31.55693	-5.50603
624	5.192	1018.54761	-113.50718	1472.17456	-32.78290	-5.11901	1313.23938	-869.78766	109.61312	1325.81848	-36.40219	172.34181	-8.55933	606.50763	-200.48114	-0.06604	-585.64191	202.42235	80.57186	-905.52832	-30.65515	-5.45398
625	5.200	1019.18799	-114.10754	1472.23315	-32.06286	-6.70027	1315.33411	-869.39569	108.97697	1326.83118	-47.91467	173.55519	-7.76598	593.92114	-199.74925	-0.23325	-562.93286	200.30150	78.84316	-918.12604	-29.55290	-5.48178
626	5.208	1020.21033	-114.59059	1471.73938	-31.51344	-8.05017	1317.42017	-869.26013	108.09100	1327.65344	-58.59329	174.93826	-6.38808	581.43152	-198.99557	-0.41459	-540.56641	199.30362	76.89888	-930.74261	-28.42399	-5.56383
627	5.217	1021.57849	-114.96397	1470.69019	-31.13693	-9.09875	1319.45764	-869.44250	107.03135	1328.29871	-68.22437	176.44127	-4.28175	568.96210	-198.27469	-0.56327	-518.80573	199.34944	74.76284	-943.37292	-27.48869	-5.60430
628	5.225	1023.26868	-115.24679	1469.07605	-30.95024	-9.81396	1321.40625	-869.98792	105.88792	1328.76013	-76.46609	177.98389	-1.35320	556.42249	-197.59164	-0.66790	-497.93210	200.26326	72.33563	-955.94989	-26.78857	-5.52825
629	5.233	1025.26453	-115.46320	1466.88684	-30.98048	-10.20951	1323.21704	-870.91492	104.74130	1329.01489	-82.82175	179.46335	2.44746	543.81287	-196.84450	-0.77984	-478.21414	201.84732	69.44176	-968.43561	-26.20098	-5.36154
630	5.242	1027.55676	-115.63127	1464.11816	-31.24345	-10.32532	1324.83508	-872.20483	103.64316	1329.02844	-86.79575	180.77441	7.14323	531.19885	-195.98163	-0.91975	-459.86826	203.91899	65.87680	-980.90143	-25.53234	-5.19517
631	5.250	1030.13953	-115.76624	1460.77051	-31.73255	-10.20069	1326.21179	-873.79492	102.61404	1328.75879	-88.11618	181.93477	12.84729	518.62921	-195.09912	-1.01218	-443.05371	206.31947	61.48444	-993.44604	-24.69864	-5.06650
632	5.258	1033.00525	-115.88638	1456.84485	-32.42817	-9.85747	1327.31897	-875.58533	101.65696	1328.16504	-86.61057	183.20872	19.99356	506.10864	-194.31725	-0.99330	-427.89664	208.92947	56.25499	-1006.05090	-23.81920	-4.95290
633	5.267	1036.14160	-116.00249	1452.33948	-33.30790	-9.30503	1328.15808	-877.46289	100.77164	1327.21545	-81.70624	185.06097	29.32207	493.60837	-193.68054	-0.91760	-414.53232	211.68170	50.38065	-1018.61523	-23.01443	-4.87304
634	5.275	1039.53088	-116.11148	1447.25330	-34.34589	-8.55625	1328.75977	-879.32697	99.95847	1325.89209	-72.40958	187.91389	41.28613	481.10333	-193.14774	-0.90539	-403.15872	214.49879	44.22217	-1031.08569	-22.26170	-4.88611
635	5.283	1043.15344	-116.20821	1441.59131	-35.51375	-7.63644	1329.16931	-881.10339	99.22089	1324.19067	-58.16006	191.81920	55.29486	468.60553	-192.58049	-1.03248	-394.05798	217.22330	38.16820	-1043.47192	-21.50841	-4.99377
636	5.292	1046.99060	-116.29176	1435.36548	-36.78730	-6.58224	1329.42505	-882.74420	98.57037	1322.12451	-39.50577	196.24963	69.56892	456.14597	-191.84058	-1.26490	-387.59415	219.65511	32.43755	-1055.79907	-20.73596	-5.11858
637	5.300	1051.02026	-116.36089	1428.59082	-38.14571	-5.43476	1329.54175	-884.21948	98.02373	1319.72498	-17.74353	200.21225	81.84756	443.74368	-190.94888	-1.48366	-384.18674	221.61571	26.95393	-1068.12012	-19.91756	-5.19077
638	5.308	1055.20593	-116.41533	1421.28284	-39.56304	-4.23341	1329.51526	-885.50806	97.59473	1317.03882	5.85971	202.70798	90.48116	431.39130	-190.03897	-1.59764	-384.20370	222.96100	21.45256	-1080.50940	-19.07243	-5.20529
639	5.317	1059.49573	-116.45934	1413.45874	-41.00681	-3.01182	1329.33862	-886.59198	97.29027	1314.11865	30.43604	203.23967	95.14162	419.05145	-189.17937	-1.61431	-387.77264	223.61472	15.85409	-1092.96130	-18.29598	-5.19176
640	5.325	1063.82947	-116.50042	1405.14026	-42.44282	-1.79441	1329.01318	-887.45483	97.11205	1311.01880	55.52335	201.93117	96.70406	406.67352	-188.35559	-1.60075	-394.62158	223.66901	10.63518	-1105.39319	-17.65656	-5.16647
641	5.333	1068.14380	-116.54269	1396.36499	-43.83270	-0.60513	1328.54504	-888.08472	97.06100	1307.80298	80.99222	199.22397	96.54839	394.22430	-187.55682	-1.62964	-404.14496	223.45557	6.71296	-1117.82153	-17.11438	-5.13028
642	5.342	1072.36853	-116.57590	1387.19812	-45.13186	0.52543	1327.93433	-888.47736	97.14099	1304.55566	106.88263	195.55933	95.86034	381.70972	-186.77884	-1.73869	-415.67026	223.42764	4.71284	-1130.36084	-16.50285	-5.11743
643	5.350	1076.42590	-116.57127	1377.73315	-46.29889	1.57842	1327.17627	-888.63226	97.36259	1301.38428	133.21271	191.22752	95.28829	369.16647	-186.00792	-1.88552	-428.58542	223.90131	4.36449	-1142.99963	-15.67355	-5.16648
644	5.358	1080.23926	-116.48729	1368.08789	-47.30135	2.55478	1326.27869	-888.54077	97.75085	1298.41028	159.91745	186.29427	94.95700	356.63828	-185.23508	-1.98630	-442.25192	224.89761	4.76276	-1155.57996	-14.73569	-5.21994
645	5.367	1083.74194	-116.28369	1358.40430	-48.10707	3.45095	1325.27637	-888.18103	98.34480	1295.75183	186.89012	180.66730	94.65895	344.15363	-184.43774	-2.01688	-456.00519	226.18674	5.07456	-1167.99011	-13.98695	-5.17104
646	5.375	1086.87744	-115.94177	1348.85229	-48.67770	4.24491	1324.22681	-887.52795	99.17555	1293.50537	214.04909	174.25613	94.07515	331.70718	-183.59889	-2.02025	-469.32870	227.47694	4.92114	-1180.21155	-13.58019	-5.01111
647	5.383	1089.59436	-115.47012	1339.62732	-48.97694	4.91145	1323.19092	-886.57013	100.23750	1291.73877	241.39407	167.01385	92.95986	319.28680	-182.76460	-2.04222	-482.00876	228.61755	4.33243	-1192.26648	-13.32546	-4.82746
648	5.392	1091.85352	-114.88556	1330.93787	-48.98178	5.44796	1322.20911	-885.32574	101.46981	1290.49561	268.99146	158.96893	91.25358	306.91257	-181.98595	-2.11098	-494.12793	229.63040	3.53654	-1204.16748	-12.90242	-4.61690
649	5.400	1093.64172	-114.19426	1322.98376	-48.68551	5.88385	1321.28894	-883.85010	102.75177	1289.79919	296.87857	150.37573	89.10483	294.61209	-181.20119	-2.23953	-505.91904	230.58234	2.78583	-1215.75574	-12.31853	-4.13669
650	5.408	1094.97595	-113.38846	1315.93591	-48.09520	6.25710	1320.40454	-882.22449	103.92650	1289.64636	325.01154	141.68631	86.75987	282.38168	-180.26875	-2.40975	-517.60913	231.51202	2.25973	-1226.69666	-11.89414	-3.03382
651	5.417	1095.89014	-112.45291	1309.92065	-47.22874	6.57883	1319.51038	-880.53210	104.85464	1289.99951	353.35382	133.25511	84.37134	270.18713	-179.13959	-2.56717	-529.34344	232.46036	2.00264	-1236.77942	-11.77545	-1.13365
652	5.425	1096.42322	-111.37455	1305.01160	-46.11261	6.82323	1318.56812	-878.84094	105.46468	1290.78992	381.97852	125.19161	81.93135	257.98544	-177.93460	-2.65038	-541.17810	233.46857	1.92109	-1245.97925	-11.83393	1.46390
653	5.433	1096.61707	-110.15202	1301.23450	-44.77116	6.95222	1317.57227	-877.19916	105.76193	1291.93091	411.00385	117.51488	79.37285	245.75446	-176.80794	-2.64668	-553.11707	234.53128	1.87116	-1254.23511	-11.91729	4.52005
654	5.442	1096.51917	-108.80215	1298.57837	-43.21091	6.94159	1316.55237	-875.63586	105.79605	1293.32849	440.40884	110.35700	76.64372	233.50412	-175.80019	-2.61587	-565.16370	235.61708	1.76678	-1261.44141	-11.89489	7.82151
655	5.450	1096.18152	-107.35684	1297.01038	-41.42002	6.78272	1315.55798	-874.16461	105.63000	1294.88794	469.99347	103.94920	73.63680	221.25473	-174.86909	-2.62672	-577.32111	236.73166	1.61686	-1267.43408	-11.80007	11.33261
656	5.458	1095.65308	-105.84929	1296.48352	-39.38331	6.47500	1314.64124	-872.78699	105.33887	1296.52185	499.60648	98.32072	70.08404	209.02028	-173.96547	-2.67495	-589.56207	237.89865	1.47699	-1271.77271	-12.18308	15.36717
657	5.467	1094.97156	-104.30174	1296.94092	-37.09824	6.02318	1313.84058	-871.49121	105.01787	1298.16284	529.33167	93.21060	65.66009	196.80867	-173.03152	-2.69790	-601.84460	239.08897	1.37880	-1273.90503	-13.80272	20.55598
658	5.475	1094.16248	-102.72829	1298.31482	-34.59177	5.43928	1313.16895	-870.25574	104.76985	1299.76990	559.34875	88.59407	60.34675	184.61362	-172.00964	-2.67209	-614.13745	240.23410	1.30891	-1273.63782	-16.66251	27.47544
659	5.483	1093.24304	-101.14546	1300.52734	-31.93808	4.74636	1312.61108	-869.06238	104.67763	1301.32983	589.69019	85.06556	54.67043	172.41962	-170.90262	-2.65327	-626.41748	241.31854	1.24060	-1271.02100	-19.80482	36.25503
660	5.492	1092.22424	-99.57022	1303.49719	-29.25873	3.97416	1312.12866	-867.90826	104.79088	1302.85193	620.15521	83.38683	49.48282	160.22363	-169.80626	-2.68924	-638.67072	242.38580	1.16481	-1265.79309	-22.17593	46.35669
661	5.500	1091.11169	-98.01283	1307.14502	-26.69500	3.14454	1311.67603	-866.80579	105.13760	1304.35864	650.30652	83.80274	45.44350	148.02505	-168.83092	-2.76059	-650.88300	243.43695	1.09250	-1257.37683	-23.25897	56.53563
662	5.508	1089.90955	-96.47949	1311.39087	-24.37311	2.26174	1311.21777	-865.77301	105.73264	1305.87439	679.46661	85.78502	42.57114	135.80617	-167.97473	-2.84125	-663.04425	244.42291	1.04300	-1245.33435	-22.97438	65.24235
663	5.517	1088.62488	-94.97112	1316.15320	-22.38293	1.32510	1310.73792	-864.82532	106.56918	1307.41931	706.75378	88.23868	40.20829	123.54529	-167.13416	-2.91896	-675.17896	245.33076	1.03064	-1229.53918	-21.56797	71.43182
664	5.525	1087.26880	-93.48011	1321.35120	-20.77244	0.35404	1310.22583	-863.97290	107.61713	1309.00403	731.10876	90.14523	37.45537	111.22755	-166.23602	-2.96320	-687.33850	246.18581	1.05234	-1210.10681	-19.61159	75.04519
665	5.533	1085.85669	-91.99957	1326.90723	-19.55502	-0.60028	1309.66064	-863.22369	108.83907	1310.62671	751.34155	91.23422	33.68729	98.84224	-165.30399	-2.95981	-699.56506	247.00705	1.08945	-1187.32666	-17.67106	76.66469
666	5.542	1084.40576	-90.53232	1332.74805	-18.71989	-1.45895	1309.01428	-862.58496	110.20480	1312.27551	766.36890	92.02046	28.75335	86.39517	-164.40318	-2.94066	-711.87439	247.80670	1.12151	-1161.52124	-15.94611	76.88438
667	5.550	1082.92932	-89.08654	1338.80188	-18.23887	-2.13075	1308.26660	-862.05847	111.68727	1313.92383	775.52307	93.24063	22.78167	73.92346	-163.55922	-2.94207	-724.26355	248.60204	1.13435	-1132.90625	-14.38899	76.09060
668	5.558	1081.43787	-87.66559	1344.99561	-18.06924	-2.53563	1307.41223	-861.62897	113.24155	1315.51892	778.66248	95.27721	15.96040	61.48235	-162.73912	-2.96092	-736.73401	249.41930	1.12246	-1101.55322	-13.00252	74.60226
669	5.567	1079.94690	-86.26543	1351.25525	-18.15035	-2.61894	1306.46753	-861.25720	114.79210	1316.98035	776.17944	98.01137	8.72956	49.09834	-161.88387	-2.96623	-749.29541	250.27563	1.09547	-1067.55420	-11.82713	72.80551
670	5.575	1078.47961	-84.88243	1357.50830	-18.40432	-2.35332	1305.48718	-860.89508	116.26111	1318.24829	769.08411	101.04048	2.09129	36.73338	-160.96446	-2.93836	-761.93652	251.16402	1.08156	-1031.27637	-10.74698	71.09663
671	5.583	1077.06665	-83.52026	1363.68420	-18.74957	-1.73864	1304.57117	-860.50598	117.61498	1319.34338	758.85327	103.90575	-2.72616	24.32159	-160.00810	-2.88343	-774.61194	252.08658	1.10677	-993.31787	-9.57156	69.76967
672	5.592	1075.75037	-82.18671	1369.71301	-19.11347	-0.80042	1303.84656	-860.06317	118.86365	1320.35083	746.88916	106.25808	-5.23567	11.83289	-159.05080	-2.82678	-787.27338	253.06378	1.17299	-954.26019	-8.29200	69.01517
673	5.600	1074.58435	-80.88521	1375.52661	-19.43571	0.41611	1303.43176	-859.54187	120.01770	1321.34607	734.11548	107.94041	-6.05296	-0.72888	-158.11600	-2.77876	-799.90466	254.07864	1.25409	-914.62415	-7.09958	68.97765
674	5.608	1073.62341	-79.61281	1381.06311	-19.67107	1.85158	1303.40186	-858.92181	121.06870	1322.35852	720.98083	108.93291	-6.12025	-13.35104	-157.24374	-2.70138	-812.53210	255.04021	1.28403	-874.96808	-6.27866	69.82870
675	5.617	1072.90771	-78.36523	1386.27161	-19.79409	3.43427	1303.77087	-858.18945	122.00443	1323.37793	707.71747	109.39730	-6.00359	-25.98560	-156.46359	-2.55374	-825.20367	255.80566	1.16900	-835.87830	-6.08895	71.71349
676	5.625	1072.45410	-77.14332	1391.11182	-19.80117	5.08772	1304.49841	-857.34448	122.82904	1324.37170	694.60364	109.73801	-5.93918	-38.50113	-155.75751	-2.34745	-837.93793	256.29010	0.88547	-797.88391	-6.56367	74.47909
677	5.633	1072.25781	-75.95113	1395.54504	-19.70825	6.74414	1305.51892	-856.41614	123.56190	1325.29993	681.88116	110.34927	-6.04555	-50.68069	-155.11125	-2.09256	-850.68506	256.62811	0.57207	-761.40131	-7.44929	77.53271
678	5.642	1072.30151	-74.78847	1399.53101	-19.54214	8.35212	1306.76526	-855.47357	124.21383	1326.12756	669.51465	111.29929	-6.33983	-62.29370	-154.58162	-1.69510	-863.35638	257.11340	0.41813	-726.74713	-8.39727	80.09258
679	5.650	1072.56360	-73.65424	1403.03406	-19.32637	9.87268	1308.17932	-854.61102	124.77502	1326.82703	657.26660	112.41747	-6.70093	-73.17709	-154.27232	-0.95341	-875.90430	257.89780	0.44342	-694.15643	-9.21977	81.57336
680	5.658	1073.02417	-72.55345	1406.02905	-19.07559	11.26395	1309.71545	-853.91431	125.22932	1327.37817	644.97559	113.63007	-6.97607	-83.19675	-154.22414	0.32835	-888.35291	258.87338	0.50224	-663.64337	-10.01678	81.75516
681	5.667	1073.66895	-71.49384	1408.49622	-18.80101	12.47250	1311.34119	-853.43805	125.57229	1327.76575	632.66467	114.96275	-7.12688	-92.12506	-154.36136	2.23924	-900.74652	259.86279	0.48892	-634.81946	-11.08347	80.72464
682	5.675	1074.48877	-70.47938	1410.41663	-18.51359	13.44705	1313.02856	-853.20630	125.82350	1327.97656	620.40436	116.26123	-7.20634	-99.62949	-154.60562	4.75373	-913.10400	260.79578	0.43671	-606.98181	-12.73381	78.78695
683	5.683	1075.47729	-69.51035	1411.77466	-18.22498	14.15483	1314.74109	-853.22290	126.02887	1327.99548	608.14252	117.24411	-7.25864	-105.42657	-155.01291	7.78269	-925.42065	261.69717	0.43638	-579.47510	-15.20720	76.36745
684	5.692	1076.63269	-68.58514	1412.56177	-17.95063	14.58575	1316.43506	-853.48334	126.25048	1327.80615	595.75806	117.87276	-7.30058	-109.46622	-155.80437	11.31879	-937.69568	262.61682	0.53019	-552.02448	-18.59540	73.82839
685	5.700	1077.95764	-67.69749	1412.77820	-17.71187	14.75098	1318.06848	-853.97949	126.55169	1327.39551	583.28302	118.44496	-7.35659	-111.86707	-157.34694	15.71749	-949.95416	263.60040	0.68537	-524.83380	-22.76980	71.31017
686	5.708	1079.45703	-66.83986	1412.43311	-17.53959	14.67415	1319.60425	-854.69812	126.97480	1326.75513	570.89978	119.28944	-7.44913	-112.40607	-160.03326	21.81639	-962.23492	264.66492	0.82547	-498.47717	-27.42257	68.71661
687	5.717	1081.13782	-66.01169	1411.54260	-17.47626	14.38168	1321.00781	-855.62000	127.52404	1325.87659	558.67798	120.48398	-7.56593	-110.08777	-164.04028	30.42612	-974.54175	265.78229	0.88247	-473.64526	-32.17314	65.81432
688	5.725	1083.00745	-65.21793	1410.12634	-17.56639	13.90465	1322.25171	-856.71613	128.18427	1324.75049	546.51270	121.83724	-7.68711	-103.59686	-169.19182	41.38244	-986.82837	266.90430	0.85025	-450.89313	-36.63713	62.36659
689	5.733	1085.06775	-64.46777	1408.20715	-17.83998	13.28167	1323.32385	-857.94470	128.95401	1323.36743	534.29901	123.10642	-7.81885	-92.26984	-175.00743	53.15158	-999.05115	267.99670	0.78344	-430.55859	-40.49933	58.24836
690	5.742	1087.30811	-63.77681	1405.81140	-18.30373	12.55060	1324.22986	-859.25183	129.84752	1321.72217	522.03412	124.24212	-7.94562	-76.45795	-180.82266	63.58543	-1011.21851	269.05121	0.73681	-412.83923	-43.59192	53.51288
691	5.750	1089.70435	-63.15771	1402.96765	-18.94387	11.73738	1324.98828	-860.57007	130.87607	1319.81628	509.79880	125.29823	-7.99182	-57.12762	-185.98141	71.19157	-1023.37231	270.07996	0.72475	-397.92896	-45.88938	48.34695
692	5.758	1092.22546	-62.60867	1399.70947	-19.73070	10.85402	1325.62244	-861.81750	132.03528	1317.65930	497.64816	126.20676	-7.91608	-35.37585	-190.06859	75.80945	-1035.53711	271.10059	0.72847	-386.10046	-47.42767	42.91823
693	5.767	1094.83789	-62.12026	1396.08105	-20.61818	9.90661	1326.14917	-862.90253	133.29800	1315.27014	485.51456	126.90114	-7.80226	-12.15427	-193.04015	78.30441	-1047.70288	272.14111	0.73438	-377.70264	-48.23162	37.25335
694	5.775	1097.50781	-61.69359	1392.14307	-21.54737	8.90405	1326.57422	-863.73840	134.60431	1312.67871	473.27817	127.52184	-7.77804	11.90085	-195.16959	79.79319	-1059.84290	273.26160	0.77936	-373.10797	-48.27068	31.22320
695	5.783	1100.20349	-61.34270	1387.97119	-22.46031	7.86154	1326.90271	-864.27094	135.85777	1309.92480	460.93021	128.32068	-7.89459	36.50444	-196.82635	81.06434	-1071.95178	274.50757	0.92080	-372.57819	-47.41820	24.62428
696	5.792	1102.89880	-61.08611	1383.65063	-23.31529	6.80004	1327.14844	-864.50073	136.94431	1307.04932	448.58444	129.43401	-8.11308	61.56664	-198.22455	82.39973	-1084.08704	275.80698	1.13906	-376.03607	-45.48692	17.40355
697	5.800	1105.57202	-60.94615	1379.26538	-24.08664	5.75004	1327.32996	-864.47375	137.76486	1304.09277	436.29480	130.76735	-8.34342	87.01105	-199.32341	83.66858	-1096.33325	277.01385	1.34049	-382.81042	-42.45441	10.02086
698	5.808	1108.20715	-60.94722	1374.88770	-24.75134	4.75834	1327.46277	-864.24866	138.26051	1301.10449	423.99255	132.09337	-8.50302	112.73886	-199.89760	84.54373	-1108.70081	278.08435	1.47296	-391.69855	-38.73666	3.56084
699	5.817	1110.79199	-61.10682	1370.57617	-25.28231	3.87702	1327.56104	-863.86713	138.41232	1298.15295	411.61966	133.25177	-8.57603	138.69739	-199.66238	84.70647	-1121.10815	279.09482	1.55719	-401.67773	-35.14142	-0.89392
700	5.825	1113.30884	-61.42741	1366.38391	-25.64976	3.14048	1327.64343	-863.34253	138.21686	1295.32642	399.19086	134.22086	-8.60915	164.93452	-198.44458	83.98643	-1133.46411	280.11047	1.61658	-412.49084	-32.37785	-3.13071
701	5.833	1115.72461	-61.89793	1362.36902	-25.82627	2.55470	1327.72900	-862.66553	137.66858	1292.72668	386.76093	135.08131	-8.66357	191.57962	-196.33136	82.42828	-1145.72119	281.15112	1.64493	-424.20404	-30.59461	-3.83259
702	5.842	1117.99219	-62.50963	1358.59802	-25.79905	2.09900	1327.82800	-861.82037	136.77228	1290.46118	374.38513	135.95963	-8.75956	218.76173	-193.63309	80.23560	-1157.85388	282.25909	1.64221	-436.55280	-29.46917	-3.87544
703	5.850	1120.06055	-63.26842	1355.14124	-25.57722	1.73792	1327.93530	-860.79956	135.56641	1288.63367	362.06018	136.91586	-8.84401	246.53476	-190.77876	77.64925	-1169.80408	283.51376	1.67667	-449.08020	-28.63521	-3.82875
704	5.858	1121.88342	-64.18509	1352.06934	-25.18124	1.44332	1328.02759	-859.60864	134.14243	1287.32874	349.74725	137.89909	-8.85857	274.86777	-188.23862	74.87174	-1181.42004	284.98569	1.91139	-461.53119	-27.92088	-3.90668
705	5.867	1123.41565	-65.25866	1349.44983	-24.62656	1.20903	1328.06909	-858.26221	132.65988	1286.59424	337.46402	138.86003	-8.83257	303.68320	-186.33551	72.02325	-1192.41199	286.71017	2.53773	-473.85864	-27.28956	-4.10379
706	5.875	1124.60693	-66.47330	1347.34351	-23.92001	1.04385	1328.02136	-856.78491	131.33626	1286.42615	325.27679	139.81746	-8.83685	332.91260	-185.10994	69.11749	-1202.41748	288.66156	3.65682	-486.07336	-26.70424	-4.35519
707	5.883	1125.40930	-67.80880	1345.79883	-23.06805	0.95726	1327.84790	-855.22064	130.39432	1286.76819	313.21680	140.80844	-8.87398	362.55261	-184.48161	66.12320	-1211.19824	290.70721	5.22812	-498.20447	-26.10526	-4.62668
708	5.892	1125.79016	-69.25401	1344.85034	-22.08164	0.95598	1327.51917	-853.63928	129.98923	1287.52356	301.22937	141.83147	-8.88805	392.66788	-184.42816	63.04245	-1218.73730	292.65021	7.11849	-510.31219	-25.47119	-4.89338
709	5.900	1125.73840	-70.80715	1344.51978	-20.97459	1.04818	1327.01892	-852.13165	130.15535	1288.56470	289.20068	142.77379	-8.86543	423.31476	-184.96291	59.92102	-1225.08667	294.43649	9.15502	-522.45428	-24.81512	-5.11799
710	5.908	1125.26343	-72.45776	1344.81616	-19.76556	1.24420	1326.34802	-850.79480	130.81192	1289.74915	277.03854	143.44116	-8.85806	454.45621	-186.05629	56.85162	-1230.20642	296.38278	11.19809	-534.63116	-24.14470	-5.29126
711	5.917	1124.38928	-74.17250	1345.73657	-18.48692	1.54974	1325.52454	-849.71405	131.82324	1290.95007	264.72546	143.82788	-8.88336	485.92914	-187.56999	53.96814	-1234.00024	299.22891	13.42999	-546.79419	-23.48652	-5.44132
712	5.925	1123.14404	-75.90811	1347.26123	-17.19219	1.95631	1324.58215	-848.94989	133.04584	1292.07739	252.32101	144.18855	-8.90568	517.44373	-189.33919	51.41491	-1236.33008	303.91077	16.80377	-558.90533	-22.87733	-5.59240
713	5.933	1121.55688	-77.64191	1349.35229	-15.95450	2.44170	1323.56262	-848.53180	134.33406	1293.07800	239.93692	144.66283	-8.96871	548.59601	-191.32889	49.30719	-1236.71863	310.99701	22.97686	-570.98773	-22.30438	-5.74643
714	5.942	1119.65735	-79.38103	1351.96082	-14.85746	2.98517	1322.50317	-848.45850	135.53816	1293.93164	227.70773	145.21788	-9.13566	578.90540	-193.58900	47.66145	-1234.07507	320.02069	33.10177	-583.10358	-21.72478	-5.89877
715	5.950	1117.47424	-81.13542	1355.03821	-13.98205	3.58353	1321.42712	-848.70776	136.50919	1294.65295	215.67850	145.92877	-9.31153	607.85596	-196.12384	46.31835	-1227.27283	329.32141	46.23315	-595.26147	-21.10888	-6.04351
716	5.958	1115.03430	-82.89701	1358.54102	-13.39321	4.25029	1320.34155	-849.25372	137.11087	1295.29602	203.71204	146.81885	-9.36822	634.93958	-198.82520	44.94189	-1216.23401	336.73431	59.19257	-607.38385	-20.42485	-6.16928
717	5.967	1112.36401	-84.65239	1362.42920	-13.13515	4.99778	1319.23792	-850.07550	137.23752	1295.94165	191.65308	147.70900	-9.32508	659.74561	-201.46716	43.17603	-1201.89246	340.68665	68.53690	-619.40668	-19.63839	-6.27057
718	5.975	1109.48877	-86.39839	1366.66211	-13.23135	5.81611	1318.09558	-851.14661	136.83145	1296.66589	179.47455	148.46674	-9.28709	681.98932	-203.83022	40.89065	-1184.87878	340.90771	72.87750	-631.37549	-18.75826	-6.34122
719	5.983	1106.43213	-88.14301	1371.19910	-13.68040	6.66378	1316.88928	-852.42255	135.89914	1297.51978	167.20517	149.13383	-9.31857	701.41528	-205.86156	38.26018	-1164.85413	338.33112	73.34583	-643.41895	-17.83797	-6.36916
720	5.992	1103.21716	-89.89807	1376.00085	-14.45456	7.47559	1315.60327	-853.84393	134.51630	1298.53003	154.87744	149.82404	-9.39614	717.80182	-207.62791	35.53014	-1141.38843	334.35858	72.11169	-655.62311	-16.91164	-6.37151
721	6.000	1099.86841	-91.66997	1381.02661	-15.50639	8.18312	1314.23987	-855.34100	132.81589	1299.70862	142.52341	150.59006	-9.45537	731.08667	-209.10901	32.73732	-1114.84094	329.97986	70.68279	-667.95374	-15.97519	-6.38170
722	6.008	1096.40710	-93.45668	1386.23206	-16.77545	8.73418	1312.81384	-856.82532	130.96289	1301.05688	130.15933	151.39441	-9.46887	741.33618	-210.15524	29.73449	-1086.01025	325.32455	69.38725	-680.32599	-15.03782	-6.38801
723	6.017	1092.84644	-95.25008	1391.56958	-18.19099	9.09597	1311.34692	-858.18402	129.11734	1302.56067	117.79575	152.19585	-9.47407	748.57977	-210.66458	26.43462	-1055.40271	319.91122	67.89230	-692.68939	-14.13255	-6.35299
724	6.025	1089.19556	-97.04076	1396.98950	-19.67316	9.24415	1309.87219	-859.30609	127.39510	1304.18994	105.44666	153.00081	-9.51846	752.71429	-210.71332	22.92868	-1023.10596	313.26291	65.85803	-705.02838	-13.26128	-6.27940
725	6.033	1085.47046	-98.82320	1402.44019	-21.13614	9.15981	1308.43909	-860.12781	125.84368	1305.91443	93.11783	153.82455	-9.59432	753.55029	-210.47726	19.34550	-989.05310	305.31030	63.34080	-717.35681	-12.37790	-6.20580
726	6.042	1081.69995	-100.59028	1407.86865	-22.49864	8.83030	1307.11523	-860.65375	124.45165	1307.71667	80.79013	154.66539	-9.65623	750.98749	-210.04094	15.67118	-953.30188	296.37640	60.93168	-729.70764	-11.44554	-6.15931
727	6.050	1077.92725	-102.32449	1413.22107	-23.69474	8.24131	1305.98315	-860.93713	123.19179	1309.58154	68.42764	155.54836	-9.66494	745.23633	-209.32135	11.80992	-916.30164	287.02893	59.54222	-742.10657	-10.49463	-6.13785
728	6.058	1074.20715	-104.00167	1418.44580	-24.67169	7.38526	1305.12756	-861.04803	122.04620	1311.48242	55.99783	156.50760	-9.61887	736.91187	-208.23103	7.88607	-879.00250	277.96124	59.93280	-754.57483	-9.59194	-6.12405
729	6.067	1070.60120	-105.59942	1423.49756	-25.38365	6.28173	1304.61414	-861.05310	120.98656	1313.38635	43.47339	157.49582	-9.55997	726.80249	-206.91179	4.42514	-842.56470	269.73682	62.27008	-767.12512	-8.73645	-6.10373
730	6.075	1067.17493	-107.10072	1428.33850	-25.79819	4.96689	1304.47571	-860.99341	119.96698	1315.26050	30.84280	158.40041	-9.51986	715.48584	-205.67827	2.00461	-807.85730	262.49008	65.97684	-779.74982	-7.84673	-6.07337
731	6.083	1063.99316	-108.49224	1432.93591	-25.90869	3.46015	1304.71277	-860.86975	118.95172	1317.06860	18.14966	159.18721	-9.49655	703.30640	-204.68605	0.70411	-775.22540	255.94942	70.02789	-792.41339	-6.88355	-6.03218
732	6.092	1061.11511	-109.75842	1437.26135	-25.73893	1.75918	1305.30493	-860.65942	117.92654	1318.77307	5.48096	159.98291	-9.48733	690.63507	-203.80792	0.14432	-744.63843	249.78943	73.47980	-805.05359	-5.91608	-5.96490
733	6.100	1058.59216	-110.88397	1441.28564	-25.34015	-0.11995	1306.22241	-860.35046	116.88497	1320.34351	-7.11105	160.92390	-9.49313	677.83020	-202.86804	-0.03374	-715.90924	243.90536	75.80000	-817.62109	-5.06520	-5.84202
734	6.108	1056.46362	-111.86626	1444.97485	-24.78805	-2.11833	1307.42517	-859.96484	115.81161	1321.76135	-19.60898	161.99956	-9.48197	665.00903	-201.88081	0.01310	-688.73944	238.38876	76.87128	-830.10846	-4.41969	-5.65636
735	6.117	1054.74524	-112.71910	1448.29504	-24.17595	-4.16795	1308.85315	-859.55823	114.66827	1323.01379	-31.92319	163.15022	-9.33068	652.15283	-200.96017	0.15574	-662.66089	233.39859	76.85450	-842.52844	-3.92823	-5.44539
736	6.125	1053.42419	-113.46494	1451.21838	-23.59650	-6.21654	1310.42725	-859.19684	113.40392	1324.09058	-43.84369	164.36569	-8.83202	639.36475	-200.07271	0.18084	-637.07294	229.10136	76.04237	-854.91614	-3.38064	-5.25220
737	6.133	1052.46899	-114.12198	1453.71667	-23.11996	-8.20514	1312.06885	-858.93469	112.00238	1324.99463	-55.12930	165.65211	-7.82467	626.77625	-199.15190	-0.04791	-611.46643	225.61935	74.72390	-867.35730	-2.57245	-5.10430
738	6.142	1051.84497	-114.69155	1455.76172	-22.78445	-10.05842	1313.72156	-858.80994	110.51656	1325.75439	-65.59732	167.04010	-6.26176	614.32959	-198.32555	-0.42529	-585.68365	222.98741	73.10529	-879.92871	-1.46527	-5.03867
739	6.150	1051.52307	-115.15993	1457.33179	-22.60379	-11.70323	1315.36060	-858.85437	109.03790	1326.40967	-75.06345	168.56453	-4.11098	601.87720	-197.71043	-0.75018	-559.93634	221.18646	71.32895	-892.61536	-0.22780	-5.08212
740	6.158	1051.48596	-115.51923	1458.41101	-22.58254	-13.07705	1316.98132	-859.09711	107.64252	1326.98035	-83.21777	170.16409	-1.28735	589.37793	-197.20027	-0.93028	-534.55988	220.17871	69.50893	-905.33301	0.88150	-5.21270
741	6.167	1051.72705	-115.78280	1458.98499	-22.72285	-14.13261	1318.57666	-859.56030	106.37370	1327.45276	-89.59799	171.68709	2.28152	576.88147	-196.63928	-0.97118	-509.81946	219.85994	67.69098	-917.96863	1.71044	-5.35315
742	6.175	1052.24402	-115.97826	1459.04236	-23.02457	-14.85529	1320.12317	-860.25751	105.24997	1327.78699	-93.71915	173.03651	6.61757	564.41071	-195.98903	-0.91845	-485.96869	219.99770	65.79263	-930.43127	2.24169	-5.38895
743	6.183	1053.03406	-116.13538	1458.58044	-23.48502	-15.27415	1321.58044	-861.19586	104.26360	1327.92810	-95.26059	174.32768	11.84940	551.92731	-195.27596	-0.85922	-463.33795	220.28694	63.62948	-942.74585	2.57850	-5.25412
744	6.192	1054.09583	-116.27576	1457.60571	-24.09642	-15.44960	1322.90076	-862.37524	103.37701	1327.81897	-93.91989	175.95872	18.51782	539.39404	-194.52463	-0.89482	-442.25616	220.50774	61.02423	-955.07166	3.00690	-5.02672
745	6.200	1055.43311	-116.40474	1456.12561	-24.84408	-15.44267	1324.04419	-863.78088	102.54203	1327.40540	-88.93637	178.49078	27.55289	526.81995	-193.77592	-1.06766	-422.97742	220.59830	57.90937	-967.59503	3.79683	-4.87445
746	6.208	1057.05212	-116.51859	1454.14380	-25.71108	-15.29186	1324.99500	-865.38080	101.72531	1326.64124	-79.21689	182.33954	39.49558	514.24463	-193.07782	-1.31677	-405.72971	220.59166	54.35261	-980.34167	4.87775	-4.89112
747	6.217	1058.95532	-116.61407	1451.66687	-26.68712	-15.01695	1325.76965	-867.13165	100.90225	1325.49634	-64.35123	187.43665	53.57984	501.71237	-192.40480	-1.53609	-390.76740	220.56311	50.51156	-993.12146	5.95669	-5.03524
748	6.225	1061.13647	-116.68489	1448.71277	-27.77248	-14.63264	1326.40283	-868.98517	100.03080	1323.96338	-45.18851	193.08073	67.77950	489.23895	-191.67575	-1.67337	-378.33557	220.62549	46.57872	-1005.73651	6.87928	-5.20315
749	6.233	1063.58118	-116.72091	1445.30444	-28.96904	-14.15204	1326.92322	-870.88184	99.05371	1322.05261	-23.18680	198.14662	79.83563	476.79993	-190.89209	-1.73185	-368.61145	220.89072	42.72348	-1018.19226	7.66562	-5.30259
750	6.242	1066.27014	-116.71503	1441.46118	-30.26520	-13.58495	1327.34436	-872.73889	97.94838	1319.77917	0.45126	201.57898	88.31443	464.35938	-190.14040	-1.71248	-361.75183	221.41086	39.00512	-1030.63477	8.35735	-5.29425
751	6.250	1069.17725	-116.66540	1437.20007	-31.63296	-12.94246	1327.67065	-874.45825	96.76445	1317.16626	24.98608	202.84221	93.04382	451.87885	-189.44273	-1.63413	-358.01251	222.15968	35.27556	-1043.14319	9.01374	-5.21073
752	6.258	1072.26672	-116.57837	1432.54443	-33.03635	-12.24165	1327.90344	-875.96106	95.58809	1314.26550	49.99106	202.06030	94.91756	439.32202	-188.72401	-1.56907	-357.76907	223.05937	31.13004	-1055.69653	9.70397	-5.11840
753	6.267	1075.49463	-116.46840	1427.53113	-34.43888	-11.50068	1328.04224	-877.21362	94.48317	1311.16382	75.23788	199.81372	95.32536	426.68280	-187.93086	-1.57272	-361.34500	224.02649	26.06015	-1068.30322	10.40386	-5.05665
754	6.275	1078.81360	-116.34454	1422.21301	-35.80909	-10.73752	1328.08423	-878.21606	93.48343	1307.96545	100.61383	196.71765	95.51257	413.99127	-187.08495	-1.62872	-368.67654	224.99786	19.94909	-1081.00427	11.02798	-5.01411
755	6.283	1082.17676	-116.20206	1416.65637	-37.12038	-9.97985	1328.02710	-878.97302	92.62302	1304.76953	126.04575	193.04802	96.15823	401.29333	-186.20757	-1.69953	-379.03403	225.88664	13.64593	-1093.72339	11.58414	-4.96238
756	6.292	1085.53979	-116.03015	1410.93677	-38.34406	-9.27156	1327.87085	-879.47925	91.95349	1301.66406	151.45578	188.72659	97.33493	388.62817	-185.29474	-1.76111	-391.18353	226.52899	8.78288	-1106.29517	12.22426	-4.92358
757	6.300	1088.86279	-115.81950	1405.13843	-39.44579	-8.66243	1327.61865	-879.72760	91.52377	1298.72949	176.74979	183.64243	98.75381	376.01053	-184.38936	-1.80288	-404.01349	226.84399	6.43294	-1118.73279	13.11033	-4.95407
758	6.308	1092.10645	-115.55757	1399.35571	-40.38692	-8.18100	1327.28455	-879.71838	91.35455	1296.03992	201.88019	177.82027	100.00811	363.43506	-183.56248	-1.83965	-416.99323	227.11002	6.01595	-1131.22449	14.21154	-5.03864
759	6.317	1095.22144	-115.21703	1393.69604	-41.12884	-7.81517	1326.90466	-879.45465	91.44206	1293.66394	226.92816	171.23795	100.67027	350.89310	-182.80630	-1.89487	-430.02301	227.81062	6.00670	-1143.81592	15.32741	-5.08533
760	6.325	1098.14319	-114.75468	1388.28064	-41.63976	-7.52916	1326.52429	-878.93701	91.76749	1291.66797	252.06784	163.78992	100.40691	338.37781	-182.02658	-1.97774	-443.05872	229.09068	5.44972	-1156.37805	16.32020	-5.02991
761	6.333	1100.80029	-114.13245	1383.23816	-41.89941	-7.29633	1326.16504	-878.16608	92.29042	1290.11682	277.45752	155.54454	99.16342	325.89737	-181.15523	-2.08314	-455.98041	230.60878	4.41914	-1168.82715	17.18144	-4.89416
762	6.342	1103.12817	-113.34224	1378.69604	-41.89728	-7.10556	1325.80701	-877.14966	92.94386	1289.06921	303.19366	146.79660	97.15640	313.48529	-180.24509	-2.18224	-468.66763	231.96002	3.41285	-1181.18372	17.91599	-4.76358
763	6.350	1105.07971	-112.40710	1374.76794	-41.62884	-6.95143	1325.40259	-875.91028	93.63205	1288.56824	329.32394	137.86966	94.66713	301.16263	-179.40256	-2.23379	-481.07391	233.02994	2.73188	-1193.47644	18.49373	-4.68370
764	6.358	1106.62964	-111.36625	1371.54163	-41.09533	-6.83784	1324.90234	-874.49176	94.23354	1288.62964	355.85730	129.02579	91.91869	288.90207	-178.61478	-2.23900	-493.23831	233.93951	2.36549	-1205.59351	18.91001	-4.54474
765	6.367	1107.77112	-110.26224	1369.07629	-40.29976	-6.78288	1324.27820	-872.95947	94.62838	1289.23413	382.77350	120.45113	89.02581	276.64902	-177.73839	-2.25255	-505.26068	234.83691	2.18682	-1217.24011	19.17647	-4.11869
766	6.375	1108.50879	-109.12714	1367.40723	-39.23832	-6.81359	1323.53101	-871.39380	94.73364	1290.32935	410.02417	112.25350	85.93787	264.36615	-176.69432	-2.30423	-517.24597	235.79626	2.09199	-1228.10193	19.21339	-3.19959
767	6.383	1108.85034	-107.97519	1366.54907	-37.90218	-6.96402	1322.68298	-869.86951	94.52109	1291.83472	437.51520	104.58118	82.52473	252.05762	-175.57317	-2.35439	-529.25885	236.82077	2.01386	-1238.00891	18.94050	-1.66976
768	6.392	1108.80432	-106.81063	1366.49329	-36.29081	-7.26751	1321.76855	-868.42981	94.01578	1293.63196	465.18182	97.56425	78.67403	239.76221	-174.49785	-2.36725	-541.33655	237.88348	1.92140	-1246.97180	18.47866	0.49633
769	6.400	1108.38171	-105.63684	1367.20715	-34.42241	-7.73532	1320.83154	-867.07574	93.28470	1295.55115	493.14005	90.96866	74.19483	227.52684	-173.47513	-2.36900	-553.49091	238.96742	1.81784	-1255.08386	18.03542	3.21443
770	6.408	1107.59363	-104.45605	1368.63745	-32.33518	-8.35329	1319.92078	-865.78406	92.42638	1297.40430	521.60321	84.34687	68.89259	215.37384	-172.45056	-2.40365	-565.68378	240.06425	1.72589	-1262.37305	17.70869	6.28042
771	6.417	1106.45068	-103.26537	1370.71936	-30.08568	-9.10384	1319.07813	-864.54413	91.55611	1299.06238	550.57916	77.77092	62.97958	203.28177	-171.41666	-2.48474	-577.85638	241.14616	1.66672	-1268.78918	17.43201	9.51083
772	6.425	1104.97205	-102.05694	1373.38318	-27.75491	-9.97420	1318.32971	-863.38647	90.77969	1300.49329	579.80591	71.94473	57.21253	191.20232	-170.40038	-2.58628	-589.97247	242.17671	1.63251	-1274.16321	16.78431	13.10057
773	6.433	1103.18835	-100.81995	1376.56006	-25.45219	-10.94180	1317.68152	-862.36938	90.18221	1301.73047	608.88287	67.52675	52.42422	179.10481	-169.41080	-2.66326	-602.02698	243.14136	1.59186	-1278.00513	15.08272	17.82277
774	6.442	1101.13428	-99.53834	1380.18030	-23.29891	-11.97599	1317.11133	-861.53296	89.84305	1302.82251	637.21069	64.74113	48.91956	166.99475	-168.43243	-2.70159	-614.05188	244.04776	1.52255	-1279.45715	12.06280	24.66924
775	6.450	1098.84521	-98.19092	1384.16980	-21.40200	-13.06125	1316.57019	-860.87024	89.83501	1303.80420	663.96606	63.49960	46.30061	154.88873	-167.44958	-2.72724	-626.09125	244.92865	1.42639	-1277.55737	8.22663	34.06720
776	6.458	1096.35388	-96.76346	1388.45325	-19.83226	-14.19644	1315.99963	-860.34021	90.19052	1304.70227	688.38062	63.50746	43.79771	142.78949	-166.47375	-2.76666	-638.15497	245.82819	1.32720	-1271.62000	4.41266	45.22602
777	6.467	1093.68713	-95.26476	1392.96045	-18.61451	-15.36432	1315.35120	-859.91400	90.88275	1305.55383	709.97192	64.32941	40.77698	130.68259	-165.53584	-2.82469	-650.23206	246.75421	1.25533	-1261.47266	1.34072	56.26968
778	6.475	1090.86658	-93.72586	1397.63013	-17.74224	-16.51475	1314.59583	-859.61108	91.84505	1306.40625	728.48486	65.66457	37.07323	118.54358	-164.64200	-2.88445	-662.32715	247.67770	1.22292	-1247.32153	-0.55910	65.25444
779	6.483	1087.91541	-92.18143	1402.40930	-17.20510	-17.58445	1313.72021	-859.48547	92.99593	1307.29321	743.73450	67.59445	32.92792	106.35559	-163.76785	-2.92333	-674.45490	248.58134	1.21736	-1229.34814	-1.39425	71.26621
780	6.492	1084.86133	-90.65494	1407.24951	-16.99530	-18.52528	1312.71802	-859.58514	94.24722	1308.22424	755.48120	70.39861	28.61238	94.12994	-162.91171	-2.93754	-686.63153	249.47791	1.21932	-1207.59021	-1.83333	74.62769
781	6.500	1081.73499	-89.16003	1412.10168	-17.09097	-19.30421	1311.59167	-859.92828	95.50287	1309.19946	763.37354	74.16570	24.14543	81.89934	-162.09285	-2.95161	-698.87781	250.38492	1.22067	-1182.21716	-2.56103	76.12334
782	6.508	1078.56824	-87.70364	1416.91162	-17.44359	-19.88924	1310.36438	-860.49823	96.66098	1310.22546	767.07715	78.76608	19.36471	69.67824	-161.28105	-2.99655	-711.20105	251.30341	1.22851	-1153.59998	-3.77601	76.25434
783	6.517	1075.39514	-86.27757	1421.62354	-17.98296	-20.25035	1309.08777	-861.24017	97.63132	1311.31531	766.49731	84.10549	14.17552	57.44104	-160.41196	-3.05724	-723.57690	252.22504	1.25425	-1122.05371	-5.20398	75.25916
784	6.525	1072.25684	-84.85461	1426.18774	-18.63238	-20.36836	1307.84241	-862.05640	98.37628	1312.46301	761.82617	90.05472	8.67729	45.15189	-159.46616	-3.08033	-735.97144	253.14258	1.29662	-1087.77454	-6.48201	73.43909
785	6.533	1069.20740	-83.40382	1430.56250	-19.32071	-20.23075	1306.73059	-862.81250	98.95438	1313.62268	753.55811	96.08992	3.22702	32.79514	-158.47128	-3.05336	-748.39001	254.05070	1.34285	-1051.05579	-7.59661	71.26649
786	6.542	1066.31104	-81.91420	1434.70837	-19.98588	-19.82551	1305.85925	-863.37189	99.50587	1314.73450	742.65161	101.33011	-1.45676	20.36115	-157.48129	-3.00119	-760.87823	254.95088	1.38432	-1012.36975	-8.82480	69.28304
787	6.550	1063.63074	-80.40079	1438.58545	-20.57595	-19.15775	1305.31592	-863.64899	100.15797	1315.77075	730.37988	105.08844	-4.57993	7.83289	-156.56029	-2.93281	-773.45831	255.85553	1.41817	-972.25299	-10.24912	67.93324
788	6.558	1061.21802	-78.88803	1442.15503	-21.05365	-18.26834	1305.14893	-863.64032	100.94009	1316.73511	717.69000	107.26070	-5.97095	-4.78922	-155.72087	-2.85225	-786.10034	256.77371	1.43384	-931.29773	-11.71568	67.51991
789	6.567	1059.11121	-77.40040	1445.38196	-21.40402	-17.22802	1305.35876	-863.40405	101.80119	1317.63232	704.86084	108.20712	-6.22666	-17.47064	-154.91699	-2.77239	-798.77460	257.66309	1.39214	-890.24146	-13.23269	68.27937
790	6.575	1057.33728	-75.96491	1448.23694	-21.63690	-16.11078	1305.90356	-863.01794	102.68604	1318.45776	691.87976	108.48738	-6.08510	-30.13959	-154.11452	-2.70804	-811.49634	258.39182	1.21885	-849.89429	-15.03576	70.35094
791	6.583	1055.91541	-74.60104	1450.69458	-21.77848	-14.96207	1306.71387	-862.56189	103.57290	1319.19861	678.87750	108.68742	-5.97775	-42.67438	-153.32306	-2.65643	-824.28381	258.86145	0.88402	-810.90540	-17.26008	73.54603
792	6.592	1054.85510	-73.30662	1452.73071	-21.86095	-13.79803	1307.71533	-862.11401	104.46276	1319.83459	666.09027	109.25214	-6.07374	-54.91232	-152.59785	-2.55196	-837.08777	259.20959	0.51337	-773.62549	-19.73127	77.20490
793	6.600	1054.15137	-72.06345	1454.32190	-21.91604	-12.64273	1308.84607	-861.73560	105.36601	1320.34985	653.59875	110.27955	-6.36890	-66.65842	-152.05772	-2.25676	-849.81335	259.72269	0.30524	-738.19104	-22.13948	80.47379
794	6.608	1053.78552	-70.85578	1455.44763	-21.97070	-11.55250	1310.06018	-861.46234	106.28960	1320.74573	641.26489	111.51638	-6.71419	-77.66119	-151.84985	-1.59805	-862.41443	260.54333	0.31319	-704.66003	-24.37216	82.72855
795	6.617	1053.73279	-69.68066	1456.09155	-22.04852	-10.60381	1311.31921	-861.32098	107.20611	1321.04297	628.93982	112.72128	-6.93463	-87.59528	-152.02405	-0.41249	-874.92017	261.60101	0.42640	-673.00580	-26.62519	83.69147
796	6.625	1053.96606	-68.53939	1456.24182	-22.17340	-9.87231	1312.57764	-861.35260	108.03559	1321.27869	616.59473	113.88590	-6.98634	-96.06583	-152.47687	1.41381	-887.38159	262.74561	0.53207	-642.98694	-29.27261	83.34819
797	6.633	1054.45715	-67.41949	1455.89685	-22.36984	-9.41607	1313.77551	-861.60620	108.69250	1321.49597	604.21002	115.02432	-6.96659	-102.67023	-153.10352	3.92524	-899.83447	263.85742	0.60518	-614.13251	-32.69014	81.88808
798	6.642	1055.17639	-66.29259	1455.06689	-22.66033	-9.26105	1314.85181	-862.10388	109.15916	1321.72400	591.73596	116.06727	-6.96909	-107.19049	-154.00861	7.13545	-912.29126	264.88507	0.68127	-586.02240	-37.10420	79.58135
799	6.650	1056.09863	-65.13683	1453.76636	-23.06090	-9.40188	1315.76038	-862.82721	109.49202	1321.96521	579.21368	117.03136	-6.99788	-109.74280	-155.53354	11.21789	-924.74036	265.81750	0.78433	-558.66626	-42.51108	76.55080
800	6.658	1057.20911	-63.95583	1452.00586	-23.58120	-9.81665	1316.47632	-863.73340	109.76782	1322.19531	566.76416	118.00172	-7.04233	-110.45709	-158.08205	16.81047	-937.16711	266.64270	0.86720	-532.60608	-48.69017	72.64108
801	6.667	1058.50562	-62.77297	1449.79529	-24.22991	-10.47675	1316.99915	-864.76733	110.04396	1322.36597	554.43445	118.98058	-7.15087	-108.71539	-161.96367	24.92174	-949.57275	267.38806	0.85170	-508.68219	-55.28625	67.53503
802	6.675	1059.99292	-61.62073	1447.15137	-25.01520	-11.35203	1317.35681	-865.86292	110.35594	1322.40869	542.16528	119.98433	-7.35715	-102.95358	-167.28021	35.95975	-961.95813	268.19885	0.74402	-487.69482	-61.95000	60.99632
803	6.683	1061.67883	-60.53654	1444.09912	-25.93940	-12.41537	1317.59497	-866.94873	110.73336	1322.24658	529.87482	121.07668	-7.60157	-91.71310	-173.71869	48.66816	-974.30768	269.22162	0.63108	-470.16431	-68.44693	53.06818
804	6.692	1063.56836	-59.55494	1440.66626	-26.99480	-13.64303	1317.75659	-867.96301	111.20117	1321.81335	517.55310	122.19215	-7.78834	-74.83527	-180.49081	60.43519	-986.60303	270.40155	0.57320	-456.30865	-74.67815	44.14212
805	6.700	1065.65894	-58.69702	1436.88135	-28.16737	-15.01567	1317.86584	-868.86798	111.75481	1321.06555	505.31042	123.23758	-7.86088	-53.44626	-186.66858	68.92798	-998.83990	271.56973	0.58936	-446.22839	-80.61250	34.81516
806	6.708	1067.93701	-57.95913	1432.78076	-29.43801	-16.51517	1317.92957	-869.64856	112.33993	1319.98340	493.20932	124.26315	-7.84385	-29.09274	-191.66891	73.46020	-1011.03235	272.65570	0.67914	-440.07983	-86.12535	25.61451
807	6.717	1070.37866	-57.31508	1428.41748	-30.76836	-18.11404	1317.94641	-870.29688	112.85510	1318.56665	481.09668	125.27512	-7.83787	-3.03540	-195.46359	74.98248	-1023.21277	273.69727	0.80234	-438.03326	-90.91796	16.88745
808	6.725	1072.94507	-56.74095	1423.86536	-32.09576	-19.78170	1317.91724	-870.80420	113.17099	1316.83276	468.79095	126.16144	-7.91637	23.97346	-198.37967	75.04762	-1035.42041	274.73978	0.90155	-440.09235	-94.60661	9.01952
809	6.733	1075.58276	-56.23257	1419.21497	-33.35278	-21.49612	1317.85364	-871.16748	113.16122	1314.81995	456.32953	126.94215	-8.05953	51.56656	-200.75803	74.84126	-1047.66882	275.77686	0.94670	-445.95667	-96.85913	2.68217
810	6.742	1078.23474	-55.79744	1414.56750	-34.48092	-23.23151	1317.77881	-871.39453	112.72855	1312.59656	443.89630	127.79767	-8.21592	79.54062	-202.73758	74.85555	-1059.92444	276.77100	0.93752	-455.01544	-97.57410	-1.43374
811	6.750	1080.85083	-55.44296	1410.02722	-35.42765	-24.95065	1317.71997	-871.49835	111.82228	1310.26721	431.60242	128.78937	-8.37092	107.72607	-204.19572	75.01218	-1072.13330	277.71716	0.89348	-466.40649	-97.03867	-3.28582
812	6.758	1083.38733	-55.18122	1405.69373	-36.14929	-26.62173	1317.68689	-871.48834	110.45233	1307.96204	419.44562	129.78363	-8.51167	136.00652	-204.88258	74.97164	-1084.26782	278.63965	0.85180	-479.06671	-95.82897	-3.63954
813	6.767	1085.79932	-55.04017	1401.65515	-36.62526	-28.22740	1317.65991	-871.36755	108.68343	1305.81384	407.39343	130.71545	-8.57922	164.39896	-204.68318	74.46449	-1096.34216	279.55768	0.86246	-491.95447	-94.48335	-3.46296
814	6.775	1088.03589	-55.05855	1397.98743	-36.86946	-29.75347	1317.60083	-871.13507	106.60782	1303.93066	395.38876	131.71242	-8.54638	193.02032	-203.72319	73.44073	-1108.36963	280.50891	0.97374	-504.45813	-93.27809	-3.35499
815	6.783	1090.04211	-55.26683	1394.76196	-36.92315	-31.17517	1317.47546	-870.78699	104.32166	1302.38245	383.36960	132.84508	-8.49561	221.94247	-202.28589	72.01669	-1120.26990	281.56561	1.22204	-516.51196	-92.25435	-3.47875
816	6.792	1091.76648	-55.67056	1392.04907	-36.82975	-32.46033	1317.27161	-870.31873	101.92180	1301.20508	371.33789	133.93083	-8.53885	251.15640	-200.74596	70.36310	-1131.81458	282.78455	1.66546	-528.29193	-91.35530	-3.75973
817	6.800	1093.16626	-56.24642	1389.91162	-36.61359	-33.59702	1316.99963	-869.73383	99.51794	1300.40686	359.35712	134.75598	-8.69097	280.67169	-199.47173	68.59869	-1142.70752	284.11768	2.40466	-539.95337	-90.53870	-4.07113
818	6.808	1094.20984	-56.95544	1388.39417	-36.27918	-34.61108	1316.67773	-869.05945	97.24169	1299.96509	347.50131	135.38638	-8.86324	310.54761	-198.69911	66.72652	-1152.72913	285.40717	3.50511	-551.60767	-89.81702	-4.32400
819	6.817	1094.87842	-57.76346	1387.51843	-35.82523	-35.53933	1316.31958	-868.35132	95.23804	1299.82324	335.78073	136.06807	-8.95718	340.86530	-198.58496	64.70804	-1161.72900	286.61713	4.97338	-563.33972	-89.21510	-4.49444
820	6.825	1095.16895	-58.65588	1387.28296	-35.25769	-36.39176	1315.93115	-867.67682	93.63995	1299.90027	324.12140	136.95726	-8.92173	371.73929	-199.27332	62.57780	-1169.42627	288.07526	6.88829	-575.17957	-88.70339	-4.62535
821	6.833	1095.09351	-59.63879	1387.66968	-34.59303	-37.14920	1315.51074	-867.09198	92.53278	1300.11084	312.44812	138.05763	-8.76339	403.29163	-200.75929	60.38394	-1175.37732	290.20892	9.36070	-587.10669	-88.19804	-4.78402
822	6.842	1094.67322	-60.72426	1388.65002	-33.85340	-37.78738	1315.05237	-866.63007	91.92815	1300.38220	300.71750	139.22440	-8.57150	435.55042	-202.83217	58.08405	-1179.29297	292.97449	12.25400	-599.07996	-87.63359	-4.99165
823	6.850	1093.93347	-61.91306	1390.18640	-33.06128	-38.29773	1314.55688	-866.30261	91.76794	1300.65942	288.86401	140.18352	-8.48975	468.35257	-205.25897	55.63172	-1181.22327	296.00940	15.32762	-611.06378	-87.01550	-5.20467
824	6.858	1092.90210	-63.19184	1392.23303	-32.23917	-38.68418	1314.04431	-866.10986	91.94844	1300.90662	276.79651	140.68893	-8.59451	501.34650	-207.97594	53.14065	-1181.34412	299.39716	18.97264	-623.05817	-86.39900	-5.36551
825	6.867	1091.60718	-64.54339	1394.73853	-31.41803	-38.93913	1313.55615	-866.05304	92.33867	1301.10913	264.50330	140.78995	-8.80675	534.06995	-211.11160	50.92137	-1179.62415	303.72433	24.53932	-635.07855	-85.82689	-5.46091
826	6.875	1090.07239	-65.95373	1397.64917	-30.64681	-39.03483	1313.14087	-866.13422	92.78912	1301.26611	252.11353	140.87035	-8.96645	566.00659	-214.82254	49.33786	-1175.56055	309.32874	33.42042	-647.11481	-85.29401	-5.53086
827	6.883	1088.31604	-67.41051	1400.91260	-29.98871	-38.93891	1312.82800	-866.34619	93.14282	1301.37354	239.76788	141.27135	-9.00367	596.63806	-219.14053	48.52033	-1168.35486	315.61206	45.43355	-659.15692	-84.75064	-5.62712
828	6.892	1086.35352	-68.89832	1404.47766	-29.50675	-38.62505	1312.60986	-866.67133	93.24873	1301.41711	227.49582	141.99791	-8.97808	625.48425	-223.95737	48.14706	-1157.70166	320.99890	58.16140	-671.22699	-84.11716	-5.76576
829	6.900	1084.20007	-70.39816	1408.29443	-29.25339	-38.07666	1312.44653	-867.09418	92.98077	1301.38684	215.24498	142.85001	-8.96424	652.07874	-228.99451	47.56725	-1144.18103	323.82700	68.32603	-683.36328	-83.34557	-5.90244
830	6.908	1081.86499	-71.89471	1412.31628	-29.26225	-37.29465	1312.28516	-867.60626	92.27058	1301.29626	202.94432	143.67152	-8.98008	675.95813	-233.86743	46.22432	-1128.44336	323.44818	74.03899	-695.60022	-82.48804	-5.96514
831	6.917	1079.34473	-73.38032	1416.49792	-29.53772	-36.30342	1312.07617	-868.19830	91.13119	1301.17773	190.55486	144.42851	-8.99778	696.78516	-238.27203	43.98797	-1110.33459	320.42261	75.72861	-707.94727	-81.62672	-5.94048
832	6.925	1076.63013	-74.84678	1420.79272	-30.05179	-35.15269	1311.78137	-868.85925	89.64323	1301.06665	178.08035	145.14920	-8.98213	714.52808	-241.99622	41.09647	-1089.32544	315.85693	75.18832	-720.37061	-80.75496	-5.89457
833	6.933	1073.72327	-76.28235	1425.15466	-30.75243	-33.91606	1311.37244	-869.58508	87.91325	1300.99585	165.53461	145.86717	-8.94061	729.37537	-244.91022	37.86668	-1065.41284	310.61121	74.02261	-732.81262	-79.83357	-5.88388
834	6.942	1070.64429	-77.68194	1429.54041	-31.57644	-32.68499	1310.82947	-870.38452	86.03504	1301.00085	152.95145	146.63126	-8.91438	741.41003	-247.09335	34.47597	-1039.09314	304.86523	72.85336	-745.26099	-78.88229	-5.89924
835	6.950	1067.42480	-79.05889	1433.90918	-32.46061	-31.55903	1310.14587	-871.26331	84.07966	1301.11670	140.38107	147.51295	-8.92112	750.46600	-248.79323	30.94139	-1010.78992	298.26248	71.54707	-757.76904	-77.93192	-5.91447
836	6.958	1064.09827	-80.44476	1438.22253	-33.34687	-30.62863	1309.33081	-872.18878	82.11958	1301.35938	127.82407	148.52202	-8.95242	756.27002	-250.21376	27.24818	-980.66467	290.41629	69.80927	-770.37360	-76.99812	-5.92926
837	6.967	1060.69702	-81.86723	1442.44043	-34.17935	-29.95707	1308.40796	-873.07379	80.25453	1301.70715	115.22311	149.54994	-8.98682	758.62170	-251.43111	23.42550	-948.77002	281.25974	67.64380	-783.05682	-76.10175	-5.96072
838	6.975	1057.25964	-83.32718	1446.51917	-34.90199	-29.58113	1307.42078	-873.80841	78.59666	1302.11914	102.54630	150.47281	-8.98247	757.45325	-252.46144	19.45805	-915.21619	271.04971	65.53591	-795.78882	-75.23727	-6.02390
839	6.983	1053.83862	-84.80293	1450.41724	-35.46395	-29.52711	1306.43677	-874.31458	77.21294	1302.57861	89.84775	151.26923	-8.92652	752.86206	-253.30878	15.21988	-880.35480	260.26019	64.24116	-808.53241	-74.36562	-6.10087
840	6.992	1050.50366	-86.26756	1454.10107	-35.82744	-29.81773	1305.54102	-874.57440	76.07591	1303.10938	77.18991	152.02678	-8.86335	745.19946	-253.98038	10.70477	-844.90271	249.51657	64.37404	-821.26160	-73.46133	-6.14454
841	7.000	1047.33606	-87.69676	1457.53955	-35.97468	-30.46233	1304.82751	-874.61383	75.08710	1303.75183	64.55750	152.86606	-8.82973	735.08228	-254.50571	6.40513	-809.76746	239.43793	66.14421	-833.98810	-72.56112	-6.13189
842	7.008	1044.41663	-89.07076	1460.69788	-35.90936	-31.44613	1304.38770	-874.46442	74.15553	1304.52832	51.91611	153.81506	-8.82630	723.29816	-254.84857	3.16773	-775.65277	230.33469	69.27687	-846.69910	-71.74146	-6.07599
843	7.017	1041.81677	-90.37370	1463.53857	-35.64566	-32.73060	1304.29224	-874.14307	73.24010	1305.42749	39.24167	154.78207	-8.85375	710.66931	-254.84773	1.43413	-742.85504	222.07027	73.11673	-859.33820	-71.02073	-5.99886
844	7.025	1039.59595	-91.59175	1466.02295	-35.20083	-34.26029	1304.58167	-873.66040	72.33156	1306.40930	26.49185	155.68385	-8.92104	697.81165	-254.41505	0.88663	-711.44409	214.31558	76.93553	-871.88708	-70.33303	-5.93519
845	7.033	1037.80249	-92.71712	1468.11877	-34.60380	-35.96727	1305.26184	-873.03857	71.42787	1307.41541	13.67935	156.52917	-9.00661	684.98108	-253.64821	0.90527	-681.53284	206.91330	80.18968	-884.39862	-69.59635	-5.92730
846	7.042	1036.46936	-93.75175	1469.80554	-33.89884	-37.77349	1306.29785	-872.31769	70.52817	1308.37927	0.91769	157.38268	-9.03103	672.24396	-252.64293	1.01647	-653.25281	199.94591	82.52576	-896.94635	-68.79709	-5.95947
847	7.050	1035.60681	-94.69658	1471.06873	-33.13473	-39.59338	1307.62036	-871.55341	69.63084	1309.23486	-11.63913	158.30350	-8.88908	659.66467	-251.43610	0.97290	-626.50403	193.54265	83.69910	-909.56061	-68.01107	-5.93542
848	7.058	1035.19934	-95.53608	1471.89343	-32.35781	-41.34367	1309.14319	-870.81201	68.73305	1309.93115	-23.82635	159.31699	-8.49355	647.26123	-250.14325	0.72833	-600.85858	187.76172	83.61387	-922.22607	-67.26691	-5.78591
849	7.067	1035.21497	-96.24037	1472.26758	-31.61895	-42.97383	1310.77783	-870.16022	67.83357	1310.44312	-35.48605	160.39697	-7.77076	634.95789	-248.93475	0.35072	-575.76245	182.65414	82.39659	-934.92230	-66.46957	-5.55970
850	7.075	1035.61987	-96.78767	1472.18213	-30.97958	-44.49023	1312.43945	-869.65405	66.93443	1310.76990	-46.52081	161.50798	-6.63770	622.66620	-247.88666	-0.08981	-550.83789	178.33911	80.32816	-947.60547	-65.56028	-5.36501
851	7.083	1036.38562	-97.18639	1471.62817	-30.49092	-45.91367	1314.05493	-869.33618	66.04776	1310.92126	-56.85623	162.72693	-4.98916	610.34741	-246.97040	-0.53624	-526.02557	174.98370	77.71472	-960.21265	-64.60583	-5.27666
852	7.092	1037.49060	-97.47105	1470.59204	-30.16594	-47.20714	1315.57104	-869.23651	65.19638	1310.90466	-66.30307	164.17105	-2.69569	597.98077	-246.15927	-0.90935	-501.49548	172.70903	74.82035	-972.72925	-63.69794	-5.30171
853	7.100	1038.92200	-97.67606	1469.05762	-29.99672	-48.29028	1316.96484	-869.37201	64.39195	1310.71777	-74.48318	165.77118	0.36909	585.55054	-245.45743	-1.12749	-477.47839	171.46713	71.80833	-985.17865	-62.89742	-5.36399
854	7.108	1040.67969	-97.81499	1467.00879	-29.99008	-49.12108	1318.24451	-869.74854	63.62041	1310.34631	-80.86118	167.29712	4.28219	573.06763	-244.86064	-1.16468	-454.19110	170.99030	68.70399	-997.58118	-62.23166	-5.35911
855	7.117	1042.77319	-97.88266	1464.42957	-30.15887	-49.71815	1319.43042	-870.36292	62.85443	1309.76904	-84.85178	168.56894	9.05561	560.56006	-244.34894	-1.07852	-431.86255	170.90395	65.44956	-1009.95374	-61.66807	-5.26929
856	7.125	1045.21008	-97.87217	1461.30969	-30.49607	-50.11071	1320.53247	-871.20105	62.06786	1308.96533	-86.01181	169.58939	14.74387	548.05005	-243.92023	-0.97443	-410.76318	170.91061	61.97384	-1022.31830	-61.09867	-5.17637
857	7.133	1047.98303	-97.77958	1457.64905	-30.97873	-50.30276	1321.54211	-872.23096	61.24138	1307.91846	-84.06705	170.54300	21.68686	535.54968	-243.59174	-0.92542	-391.19821	170.89488	58.21948	-1034.72375	-60.39153	-5.16250
858	7.142	1051.06982	-97.59351	1453.45508	-31.58459	-50.28462	1322.43628	-873.40234	60.36552	1306.61194	-78.55600	171.67902	30.53935	523.07800	-243.30310	-0.94780	-373.52594	170.90924	54.16673	-1047.19287	-59.53364	-5.23099
859	7.150	1054.44531	-97.30106	1448.73706	-32.29582	-50.05973	1323.19153	-874.65808	59.43629	1305.03296	-68.65390	173.20503	41.70103	510.64728	-242.89285	-1.04807	-358.20642	171.03326	49.83463	-1059.63818	-58.64529	-5.32222
860	7.158	1058.08618	-96.91256	1443.50549	-33.09598	-49.65985	1323.79785	-875.94342	58.44379	1303.17957	-53.81735	175.17276	54.53584	498.23657	-242.25897	-1.22055	-345.74493	171.21873	45.26760	-1071.95691	-57.81588	-5.38493
861	7.167	1061.96790	-96.46649	1437.77637	-33.96955	-49.13503	1324.25757	-877.20270	57.37044	1301.06567	-34.55725	177.28923	67.30009	485.82578	-241.46536	-1.40739	-336.55823	171.29227	40.52376	-1084.18591	-57.05487	-5.40823
862	7.175	1066.05603	-96.00226	1431.57422	-34.90111	-48.52619	1324.57666	-878.37561	56.20854	1298.71704	-12.22513	178.87540	77.96389	473.42087	-240.65195	-1.52597	-330.97760	171.05252	35.58652	-1096.45386	-56.35412	-5.39634
863	7.183	1070.30249	-95.53487	1424.92920	-35.87089	-47.84985	1324.76489	-879.40540	54.98248	1296.16772	11.86252	179.12308	85.20585	461.01923	-239.89499	-1.54411	-329.32727	170.35489	30.25430	-1108.84509	-55.71695	-5.34902
864	7.192	1074.64429	-95.06091	1417.87244	-36.85042	-47.10723	1324.83423	-880.24579	53.76075	1293.45557	36.90622	177.53226	88.91942	448.59198	-239.17810	-1.50491	-331.79654	169.21938	24.23784	-1121.37146	-55.15266	-5.28799
865	7.200	1079.00488	-94.57970	1410.43994	-37.80764	-46.30692	1324.79492	-880.85089	52.65844	1290.62244	62.53885	174.13046	90.00966	436.11844	-238.46423	-1.46875	-338.07776	167.89432	17.60690	-1133.98669	-54.61600	-5.27162
866	7.208	1083.30188	-94.09543	1402.68152	-38.71704	-45.47758	1324.65161	-881.16815	51.81537	1287.72400	88.61276	169.25403	89.71583	423.60950	-237.74203	-1.46651	-347.18723	166.70740	11.29594	-1146.61536	-53.98127	-5.33881
867	7.217	1087.45764	-93.60470	1394.66760	-39.55458	-44.65794	1324.40479	-881.15149	51.34372	1284.84180	115.06638	163.31372	89.02238	411.08313	-237.01906	-1.50949	-357.96008	165.83699	6.83312	-1159.17957	-53.14882	-5.45650
868	7.225	1091.40759	-93.09381	1386.49377	-40.28035	-43.87967	1324.05908	-880.77344	51.28963	1282.08667	141.85712	156.72339	88.43074	398.54160	-236.30789	-1.58580	-369.81293	165.36832	5.06799	-1171.62891	-52.15578	-5.53901
869	7.233	1095.09680	-92.54590	1378.28223	-40.83347	-43.15956	1323.63293	-880.02216	51.63816	1279.58362	168.93695	149.75398	88.00080	385.98596	-235.59802	-1.65922	-382.66388	165.46695	5.30115	-1183.99854	-51.14127	-5.50226
870	7.242	1098.46875	-91.94454	1370.18396	-41.14536	-42.50168	1323.16138	-878.90082	52.33392	1277.44861	196.25854	142.42923	87.56046	373.44104	-234.84402	-1.70955	-396.16885	166.22658	5.96059	-1196.33936	-50.25662	-5.32620
871	7.250	1101.45959	-91.26619	1362.37708	-41.15891	-41.90432	1322.68457	-877.43500	53.29594	1275.76868	223.81494	134.66632	86.92416	360.93585	-234.01407	-1.75658	-409.59796	167.45456	5.90590	-1208.63208	-49.68159	-5.04224
872	7.258	1104.00452	-90.47513	1355.05994	-40.84383	-41.36603	1322.23218	-875.67291	54.42920	1274.59521	251.66443	126.50439	85.96976	348.46381	-233.14288	-1.83465	-422.42303	168.79910	4.99418	-1220.82703	-49.58434	-4.61537
873	7.267	1106.04858	-89.53451	1348.43958	-40.20275	-40.88674	1321.80908	-873.67957	55.62616	1273.94836	279.91171	118.12497	84.60308	336.00922	-232.31812	-1.94857	-434.59875	169.99092	3.75599	-1232.78467	-49.90636	-3.93560
874	7.275	1107.55859	-88.41816	1342.70630	-39.26638	-40.46039	1321.39014	-871.53723	56.75720	1273.82581	308.68286	109.70245	82.73176	323.59680	-231.59567	-2.06984	-446.34875	170.93501	2.76857	-1244.23291	-50.34677	-2.93018
875	7.283	1108.53149	-87.11446	1338.00647	-38.07534	-40.06469	1320.93311	-869.34863	57.67422	1274.20544	338.07556	101.39754	80.32315	311.26373	-230.90979	-2.17551	-457.93027	171.69460	2.26175	-1254.93555	-50.68463	-1.54523
876	7.292	1108.99341	-85.62774	1334.43005	-36.65601	-39.67279	1320.40320	-867.22430	58.24358	1275.04126	368.13385	93.37605	77.43433	299.00232	-230.10231	-2.26214	-469.55130	172.41145	2.12928	-1264.83850	-50.95142	0.30877
877	7.300	1108.98584	-83.97957	1332.01624	-35.01038	-39.28785	1319.78735	-865.25653	58.38956	1276.26025	398.89212	85.67207	74.12486	286.76721	-229.08195	-2.34022	-481.34918	173.20140	2.14961	-1274.04639	-51.19200	2.64210
878	7.308	1108.55664	-82.20690	1330.76892	-33.12492	-38.95860	1319.09460	-863.50378	58.11501	1277.76660	430.30939	78.33244	70.46112	274.53394	-227.92413	-2.43258	-493.36884	174.11543	2.15339	-1282.64014	-51.27314	5.30395
879	7.317	1107.75696	-80.35226	1330.67065	-30.98563	-38.74937	1318.35010	-861.99335	57.48376	1279.45447	462.14954	71.67892	66.58861	262.33475	-226.79042	-2.54021	-505.57098	175.16898	2.07642	-1290.47058	-51.12140	8.14602
880	7.325	1106.63721	-78.45612	1331.68774	-28.58900	-38.69380	1317.58911	-860.72339	56.58819	1281.22815	494.09912	66.05659	62.60827	250.21167	-225.77495	-2.62005	-517.89612	176.35625	1.93332	-1297.13159	-51.03512	11.24138
881	7.333	1105.24109	-76.55145	1333.77173	-25.94855	-38.78629	1316.84961	-859.65826	55.53943	1283.02124	525.98486	61.57242	58.49300	238.12563	-224.84604	-2.63924	-530.31097	177.62955	1.75451	-1302.11035	-51.61086	14.90762
882	7.342	1103.60352	-74.65416	1336.86072	-23.10315	-39.01155	1316.16943	-858.73114	54.47700	1284.80420	557.77942	58.34199	54.31991	225.98520	-223.91786	-2.62031	-542.78424	178.90691	1.56073	-1304.96912	-53.32975	19.62926
883	7.350	1101.75220	-72.76851	1340.88452	-20.12688	-39.35892	1315.57898	-857.86261	53.56306	1286.57971	589.43079	56.75076	50.46828	213.77618	-222.94398	-2.60853	-555.25482	180.12042	1.37272	-1305.32397	-56.18466	26.02705
884	7.358	1099.70984	-70.90172	1345.76990	-17.13018	-39.81681	1315.08826	-856.98492	52.95460	1288.36523	620.70679	57.29362	47.42582	201.57239	-221.93649	-2.62595	-567.64496	181.24400	1.20540	-1302.62256	-59.67072	34.58497
885	7.367	1097.49829	-69.05695	1351.43958	-14.25012	-40.37911	1314.67590	-856.05975	52.77870	1290.17590	651.15698	60.15207	45.44994	189.43349	-220.93398	-2.65760	-579.89661	182.27516	1.05636	-1296.14575	-63.08590	44.96384
886	7.375	1095.13989	-67.22181	1357.81360	-11.63144	-41.04850	1314.29492	-855.08624	53.12479	1292.01538	680.23822	64.85278	44.39567	177.34460	-219.97939	-2.67662	-591.99347	183.21449	0.91816	-1285.39026	-65.77773	55.62736
887	7.383	1092.65466	-65.38182	1364.81396	-9.39958	-41.82016	1313.89026	-854.10742	54.03625	1293.87427	707.44080	70.29030	43.69339	165.24036	-219.09837	-2.68594	-603.95929	184.07080	0.80530	-1270.35046	-67.26919	64.52735
888	7.392	1090.05969	-63.54314	1372.36597	-7.63916	-42.66845	1313.41272	-853.20416	55.47780	1295.73865	732.17212	75.37312	42.61047	153.08646	-218.27086	-2.71154	-615.84521	184.86194	0.74997	-1251.33826	-67.51723	70.37254
889	7.400	1087.36487	-61.73392	1380.39294	-6.38579	-43.54104	1312.82507	-852.45886	57.29645	1297.59351	753.63837	79.78006	40.74387	140.90776	-217.44745	-2.75820	-627.71887	185.61707	0.76052	-1228.73999	-67.06812	73.24164
890	7.408	1084.57617	-59.98364	1388.81006	-5.62985	-44.35802	1312.10486	-851.92273	59.23900	1299.40198	771.00757	83.87402	38.13348	128.72128	-216.59415	-2.80151	-639.65509	186.37939	0.79755	-1202.98840	-66.67245	74.01598
891	7.417	1081.70764	-58.30476	1397.52393	-5.33332	-45.03230	1311.24133	-851.62274	61.03711	1301.11218	783.56628	88.03200	34.87660	116.50244	-215.71127	-2.81897	-651.71826	187.17821	0.80811	-1174.41809	-66.65132	73.42906
892	7.425	1078.78674	-56.68991	1406.43921	-5.44727	-45.49816	1310.23169	-851.57080	62.49640	1302.70776	790.77356	92.31799	30.89515	104.22601	-214.83188	-2.80709	-663.92657	188.01735	0.78341	-1143.12268	-66.75073	71.77151
893	7.433	1075.84619	-55.12074	1415.46497	-5.91631	-45.71388	1309.08984	-851.74622	63.54523	1304.23230	792.47864	96.75856	26.10737	91.89824	-213.98077	-2.78105	-676.24902	188.89915	0.76116	-1109.15735	-66.63312	69.26057
894	7.442	1072.92090	-53.58316	1424.51550	-6.67609	-45.64780	1307.86023	-852.07843	64.25043	1305.75598	789.06726	101.64120	20.57156	79.54854	-213.13475	-2.77257	-688.65686	189.82257	0.77456	-1072.76245	-66.31114	66.34244
895	7.450	1070.05310	-52.07777	1433.50879	-7.64732	-45.27729	1306.62292	-852.45288	64.79500	1307.31372	781.27112	107.23010	14.43609	67.19974	-212.26559	-2.79519	-701.14380	190.75537	0.82275	-1034.31860	-65.99287	63.58321
896	7.458	1067.29358	-50.61282	1442.36792	-8.72659	-44.59830	1305.48230	-852.75067	65.38415	1308.87683	770.08356	113.31917	8.00130	54.84229	-211.37384	-2.81230	-713.68799	191.65224	0.88563	-994.24500	-65.69928	61.43853
897	7.467	1064.69836	-49.19409	1451.02136	-9.79450	-43.63066	1304.54810	-852.89246	66.13693	1310.40198	756.88647	119.15971	1.96850	42.44214	-210.45587	-2.78306	-726.24280	192.52597	0.95147	-953.04816	-65.31349	60.22486
898	7.475	1062.32581	-47.82624	1459.39600	-10.74945	-42.40949	1303.91553	-852.83832	67.07431	1311.87830	743.12354	123.76445	-2.64506	29.98035	-209.50121	-2.72211	-738.77673	193.44537	1.02710	-911.45490	-64.94443	60.22136
899	7.483	1060.23376	-46.51853	1467.41833	-11.53555	-40.97236	1303.64709	-852.56531	68.16704	1313.31384	729.62695	126.57962	-5.25835	17.48087	-208.52748	-2.67336	-751.30029	194.42670	1.11315	-870.37781	-64.90613	61.61782
900	7.492	1058.47583	-45.28648	1475.02258	-12.13935	-39.36364	1303.76062	-852.06738	69.35568	1314.70410	716.52319	127.89131	-6.22521	5.00317	-207.58252	-2.65442	-763.85327	195.38901	1.15713	-830.62317	-65.31790	64.27835
901	7.500	1057.09888	-44.14425	1482.15149	-12.56992	-37.63877	1304.22754	-851.36804	70.55732	1316.02588	703.70764	128.42569	-6.32191	-7.35629	-206.72241	-2.63280	-776.47412	196.21635	1.05659	-792.61951	-65.95152	67.60685
902	7.508	1056.14282	-43.09298	1488.74683	-12.84680	-35.85535	1304.98010	-850.53198	71.67720	1317.25854	691.08801	128.78836	-6.11170	-19.41663	-206.01651	-2.47201	-789.16187	196.84174	0.77045	-756.45117	-66.49193	70.76147
903	7.517	1055.63538	-42.11940	1494.73706	-12.99503	-34.07917	1305.93213	-849.67279	72.61433	1318.40552	678.53687	129.31589	-5.91094	-30.86121	-205.53384	-1.88547	-801.86139	197.35287	0.42438	-722.08246	-66.81735	73.04678
904	7.525	1055.58118	-41.20285	1500.03955	-13.03550	-32.39475	1307.00793	-848.92902	73.28765	1319.48877	665.96228	130.14572	-5.89414	-41.22003	-205.27397	-0.53457	-814.50793	197.96225	0.20815	-689.45532	-67.02917	74.10062
905	7.533	1055.95630	-40.31801	1504.57605	-12.97721	-30.88601	1308.15796	-848.41736	73.67784	1320.52185	653.39233	131.20558	-6.06805	-49.89572	-205.17850	1.79104	-827.07751	198.79298	0.17220	-658.37402	-67.35390	73.86804
906	7.542	1056.71411	-39.43636	1508.29321	-12.82234	-29.60713	1309.35400	-848.20447	73.82721	1321.49878	640.87292	132.29376	-6.33077	-56.31332	-205.29501	5.11638	-839.58673	199.81952	0.23224	-628.41461	-68.05318	72.51984
907	7.550	1057.80151	-38.53495	1511.17676	-12.57694	-28.58371	1310.57397	-848.30566	73.79982	1322.40173	628.40100	133.37480	-6.57899	-60.20438	-205.88438	9.40339	-852.05786	200.96559	0.31418	-599.09509	-69.33524	70.31223
908	7.558	1059.17114	-37.60728	1513.25403	-12.25974	-27.83710	1311.79053	-848.69318	73.65457	1323.20776	616.00598	134.55951	-6.73262	-61.76074	-207.27083	14.78671	-864.50146	202.09717	0.38590	-570.23486	-71.30206	67.45245
909	7.567	1060.78589	-36.67114	1514.57751	-11.91219	-27.39573	1312.97168	-849.31201	73.44595	1323.88916	603.74805	135.77696	-6.77486	-61.25400	-209.64362	21.81811	-876.93311	203.04738	0.41397	-542.19080	-73.92609	64.00329
910	7.575	1062.62476	-35.76339	1515.19946	-11.60078	-27.27979	1314.08728	-850.10260	73.23146	1324.41223	591.58691	136.85434	-6.79404	-58.24005	-213.13919	31.35970	-889.35376	203.79475	0.38086	-515.77240	-77.02956	59.82338
911	7.583	1064.68933	-34.91864	1515.14917	-11.40318	-27.47933	1315.11121	-851.01892	73.06264	1324.73938	579.37122	137.83026	-6.89533	-51.40057	-217.96272	43.80550	-901.72241	204.53706	0.32124	-491.92291	-80.37799	54.68264
912	7.592	1066.99902	-34.15062	1514.41699	-11.39226	-27.95290	1316.02161	-852.03247	72.96836	1324.83777	567.01733	138.84082	-7.07130	-39.55872	-224.14375	58.18894	-914.01648	205.48747	0.28362	-471.40784	-83.86604	48.49234
913	7.600	1069.57678	-33.44753	1512.95203	-11.62487	-28.64903	1316.80066	-853.12030	72.95574	1324.68555	554.57861	139.89288	-7.22053	-22.72180	-231.17871	72.23042	-926.28235	206.67664	0.28866	-454.70935	-87.60690	41.40136
914	7.608	1072.42896	-32.78131	1510.67725	-12.12527	-29.52849	1317.43481	-854.25104	73.02020	1324.27161	542.09869	140.98773	-7.29877	-2.03244	-238.07863	83.49354	-938.57568	208.00835	0.35253	-442.12256	-91.84407	33.73118
915	7.617	1075.53296	-32.12753	1507.51587	-12.87088	-30.57148	1317.91772	-855.38281	73.14433	1323.58948	529.59515	142.17065	-7.37386	21.04248	-243.87151	90.69629	-950.89624	209.36160	0.47544	-433.87408	-96.73437	25.85233
916	7.625	1078.84680	-31.47821	1503.41479	-13.80143	-31.77749	1318.24963	-856.47131	73.28679	1322.63306	517.15765	143.39120	-7.49747	45.43268	-248.07373	94.13548	-963.20770	210.62573	0.59946	-430.13855	-102.15128	18.07699
917	7.633	1082.32507	-30.83859	1498.35754	-14.84787	-33.15763	1318.43518	-857.47711	73.37567	1321.40051	504.85880	144.57603	-7.63502	70.67422	-250.72473	95.06903	-975.48755	211.75549	0.64474	-430.93713	-107.60545	10.69678
918	7.642	1085.92151	-30.22342	1492.36157	-15.95077	-34.70825	1318.48682	-858.36346	73.31924	1319.90149	492.65826	145.70665	-7.76284	96.67377	-252.14888	94.79179	-987.73486	212.78012	0.58932	-435.95953	-112.26732	4.21569
919	7.650	1089.58289	-29.66098	1485.47290	-17.05886	-36.38550	1318.42969	-859.09497	73.02864	1318.16455	480.49109	146.74428	-7.90895	123.36545	-252.68459	94.10546	-999.94385	213.73605	0.47713	-444.47528	-115.21328	-0.61425
920	7.658	1093.24963	-29.18847	1477.76245	-18.12815	-38.11163	1318.30042	-859.65125	72.44052	1316.24438	468.35245	147.68401	-8.06676	150.54707	-252.43094	93.24909	-1012.09717	214.63753	0.36606	-455.48029	-116.00771	-3.32821
921	7.667	1096.86047	-28.83844	1469.32788	-19.12947	-39.80412	1318.14819	-860.03912	71.53670	1314.23071	456.25360	148.60974	-8.18273	177.96332	-251.23453	92.09236	-1024.19165	215.54906	0.32832	-467.91290	-115.13138	-4.24657
922	7.675	1100.34534	-28.63876	1460.30493	-20.04893	-41.40200	1318.02954	-860.28369	70.34624	1312.24426	444.15631	149.58389	-8.23339	205.48630	-248.96820	90.43004	-1036.24780	216.62396	0.46502	-480.81165	-113.59948	-4.20746
923	7.683	1103.61768	-28.61841	1450.87964	-20.87562	-42.88193	1317.98901	-860.40851	68.92342	1310.41626	431.99615	150.58960	-8.24326	233.15128	-245.71060	88.16707	-1048.29309	217.96051	0.81149	-493.54321	-112.15225	-3.96417
924	7.692	1106.58118	-28.79952	1441.28857	-21.59032	-44.25415	1318.04346	-860.41803	67.33249	1308.85950	419.74323	151.59549	-8.26475	261.02753	-241.68167	85.33656	-1060.35571	219.45282	1.23131	-505.93555	-110.96867	-3.90715
925	7.700	1109.14490	-29.18864	1431.79883	-22.16311	-45.53239	1318.18909	-860.29364	65.65065	1307.64722	407.41589	152.60248	-8.34547	289.14722	-237.14227	82.07503	-1072.44519	220.90265	1.51746	-518.10626	-109.96797	-4.10258
926	7.708	1111.23657	-29.77900	1422.68018	-22.55763	-46.70412	1318.41406	-860.01282	63.96215	1306.80725	395.05804	153.60265	-8.46528	317.54523	-232.32964	78.57210	-1084.48682	222.24359	1.63409	-530.21619	-109.08063	-4.43619
927	7.717	1112.81018	-30.55545	1414.18005	-22.74266	-47.73084	1318.69910	-859.57813	62.34872	1306.32581	382.71796	154.51996	-8.54327	346.26303	-227.47075	74.99836	-1096.28943	223.55949	1.79481	-542.36627	-108.27570	-4.75376
928	7.725	1113.84607	-31.50449	1406.50195	-22.70594	-48.57338	1319.01306	-859.03180	60.89702	1306.15417	370.41306	155.28003	-8.54308	375.33966	-222.83432	71.47133	-1107.59583	224.93810	2.30089	-554.57605	-107.53767	-4.95788
929	7.733	1114.34534	-32.62982	1399.79224	-22.46054	-49.20895	1319.31567	-858.44464	59.70399	1306.22205	358.13062	155.95505	-8.51794	404.85669	-218.65562	68.03661	-1118.14392	226.37984	3.33031	-566.79315	-106.85882	-5.05115
930	7.742	1114.32605	-33.95670	1394.14221	-22.04045	-49.62189	1319.56812	-857.89490	58.85307	1306.45642	345.88416	156.73001	-8.52850	434.93051	-215.05029	64.67509	-1127.68079	227.82169	4.85666	-578.96948	-106.21712	-5.11310
931	7.750	1113.82483	-35.51638	1389.59521	-21.48843	-49.78981	1319.74683	-857.45624	58.38150	1306.79309	333.70007	157.69099	-8.57901	465.60266	-212.05893	61.39338	-1135.89526	229.23053	6.74604	-591.12811	-105.57419	-5.22690
932	7.758	1112.89514	-37.32529	1386.14929	-20.84552	-49.69057	1319.85339	-857.19348	58.27472	1307.17822	321.56320	158.72397	-8.64233	496.72974	-209.73990	58.33982	-1142.33118	230.73099	8.89793	-603.32465	-104.90088	-5.41477
933	7.767	1111.60315	-39.37672	1383.76416	-20.15162	-49.32300	1319.90918	-857.15509	58.47559	1307.56592	309.41940	159.61967	-8.70652	527.94263	-208.24635	55.81157	-1146.48438	232.63063	11.27317	-615.55762	-104.20397	-5.61771
934	7.775	1110.02014	-41.64151	1382.37744	-19.44797	-48.70920	1319.94092	-857.36639	58.88491	1307.92261	297.21469	160.22650	-8.79503	558.65442	-207.79054	54.08881	-1148.12939	235.27957	13.97402	-627.77783	-103.52778	-5.74054
935	7.783	1108.20923	-44.07497	1381.92126	-18.76827	-47.86824	1319.96265	-857.82556	59.37742	1308.23132	284.94800	160.60028	-8.90006	588.08960	-208.47601	53.17575	-1147.51721	239.05426	17.66292	-639.98352	-102.90996	-5.75089
936	7.792	1106.21533	-46.63479	1382.33081	-18.12556	-46.79179	1319.96643	-858.50421	59.84708	1308.49036	272.66632	161.04160	-8.93656	615.40143	-210.15404	52.63821	-1145.03210	244.40018	23.77695	-652.22498	-102.33806	-5.71589
937	7.800	1104.06812	-49.29504	1383.54395	-17.51756	-45.44970	1319.92871	-859.35291	60.23855	1308.70581	260.38626	161.78905	-8.86884	639.95801	-212.41029	51.72113	-1140.55872	251.40341	33.51536	-664.51605	-101.75873	-5.73229
938	7.808	1101.79102	-52.04316	1385.49768	-16.96108	-43.82321	1319.82568	-860.31976	60.52620	1308.89038	248.07359	162.72316	-8.78810	661.62976	-214.71964	49.75794	-1133.44836	259.13739	46.18724	-676.80273	-101.12061	-5.84593
939	7.817	1099.40125	-54.87341	1388.13037	-16.51971	-41.93193	1319.63916	-861.37286	60.66759	1309.07056	235.70224	163.57364	-8.79101	680.75964	-216.73405	46.63935	-1123.31689	265.78760	58.93753	-689.02484	-100.40409	-6.01965
940	7.825	1096.90173	-57.78764	1391.38403	-16.28612	-39.82278	1319.34985	-862.50171	60.59173	1309.27869	223.27869	164.24046	-8.87525	697.79187	-218.46967	42.94137	-1110.55981	269.76819	68.51740	-701.18921	-99.61095	-6.16717
941	7.833	1094.27722	-60.79683	1395.20288	-16.34676	-37.54973	1318.93066	-863.69629	60.23929	1309.52905	210.81927	164.80557	-8.96302	712.93774	-220.13535	39.47495	-1095.71057	270.67230	73.42821	-713.36810	-98.74763	-6.23526
942	7.842	1091.50159	-63.91325	1399.52991	-16.76164	-35.17323	1318.34839	-864.93707	59.60567	1309.80774	198.33566	165.41235	-8.98071	726.15875	-221.77579	36.62048	-1078.59106	269.15771	74.48524	-725.62573	-97.83881	-6.24519
943	7.850	1088.55139	-67.13919	1404.30054	-17.54963	-32.75955	1317.57898	-866.20569	58.73574	1310.09509	185.83792	166.14977	-8.93488	737.24072	-223.20195	34.12786	-1058.62109	266.22983	73.65486	-737.97363	-96.92552	-6.25573
944	7.858	1085.41699	-70.46600	1409.44043	-18.67728	-30.38199	1316.61292	-867.48486	57.69189	1310.38184	173.33780	167.00916	-8.91702	745.81946	-224.21863	31.49020	-1035.71997	262.59561	72.47095	-750.39148	-96.03007	-6.30810
945	7.867	1082.10547	-73.87939	1414.86902	-20.06691	-28.13312	1315.44800	-868.74231	56.53961	1310.65674	160.85434	167.94962	-9.00127	751.51062	-224.80084	28.37826	-1010.38031	258.33521	71.31417	-762.85919	-95.15013	-6.40096
946	7.875	1078.64014	-77.35742	1420.50244	-21.61339	-26.11683	1314.08521	-869.93347	55.33638	1310.90222	148.41983	168.93428	-9.15134	754.04498	-225.12579	24.75818	-983.05859	253.06487	69.82968	-775.36841	-94.28409	-6.49525
947	7.883	1075.05591	-80.86630	1426.25684	-23.20384	-24.42289	1312.54932	-871.02399	54.11714	1311.11145	136.02567	169.90320	-9.26049	753.32275	-225.45143	20.71663	-953.88293	246.46962	67.74230	-787.91504	-93.44596	-6.54254
948	7.892	1071.39172	-84.36746	1432.04980	-24.76447	-23.14100	1310.92188	-871.99902	52.90456	1311.30005	123.59854	170.78397	-9.26662	749.45215	-225.92108	16.26602	-922.83643	238.64783	65.29842	-800.46301	-92.63593	-6.52472
949	7.900	1067.68994	-87.83026	1437.79944	-26.28539	-22.38165	1309.34399	-872.85547	51.72470	1311.49097	111.10635	171.55583	-9.19601	742.73303	-226.53732	11.47231	-890.03857	229.98953	63.14073	-812.95673	-91.79291	-6.47671
950	7.908	1064.00537	-91.23444	1443.42969	-27.76870	-22.22887	1307.96851	-873.58838	50.60147	1311.69885	98.60690	172.27350	-9.11030	733.67792	-227.17117	6.82147	-855.93170	220.96321	61.90527	-825.40344	-90.83704	-6.45570
951	7.917	1060.40698	-94.56234	1448.87512	-29.18654	-22.69288	1306.91187	-874.17902	49.54763	1311.93213	86.14734	173.01344	-9.05823	723.05054	-227.47206	3.16466	-821.27948	212.09601	61.98403	-837.87207	-89.79188	-6.46621
952	7.925	1056.97034	-97.79818	1454.08130	-30.50992	-23.73893	1306.23987	-874.59680	48.55968	1312.20264	73.69022	173.82170	-9.05859	711.59705	-227.09596	1.03501	-786.94409	203.92035	63.54507	-850.39648	-88.81950	-6.44564
953	7.933	1053.77173	-100.94487	1459.00195	-31.74747	-25.32913	1305.97351	-874.81671	47.62198	1312.51965	61.16904	174.70003	-9.08282	699.68866	-226.11760	0.20609	-753.61243	196.74269	66.51742	-862.92151	-88.06360	-6.35786
954	7.942	1050.88379	-104.03234	1463.59436	-32.92703	-27.39471	1306.10156	-874.84235	46.72882	1312.88318	48.56586	175.61449	-9.07085	687.41144	-224.93851	0.06808	-721.71375	190.49982	70.46116	-875.36926	-87.47271	-6.25509
955	7.950	1048.37122	-107.09594	1467.81750	-34.03292	-29.78060	1306.59045	-874.71906	45.89697	1313.27917	35.91922	176.51166	-8.98985	674.83777	-223.88885	0.16675	-691.53400	184.91631	74.61337	-887.77185	-86.87123	-6.20077
956	7.958	1046.28162	-110.14870	1471.63672	-34.99821	-32.28074	1307.39172	-874.52850	45.14642	1313.67529	23.30435	177.33847	-8.86883	662.06433	-223.08087	0.30037	-663.28357	179.79262	78.17457	-900.23376	-86.16780	-6.17661
957	7.967	1044.63232	-113.15811	1475.01611	-35.77311	-34.73295	1308.44971	-874.36914	44.47846	1314.01953	10.78683	178.09073	-8.75170	649.18915	-222.46429	0.38347	-636.98792	175.13681	80.56631	-912.77771	-85.38117	-6.12247
958	7.975	1043.39832	-116.03252	1477.90576	-36.36829	-37.04059	1309.70435	-874.32922	43.87916	1314.25391	-1.60693	178.84314	-8.59875	636.34705	-221.89627	0.36472	-612.35327	171.09254	81.53941	-925.38074	-84.51611	-6.03106
959	7.983	1042.52515	-118.66418	1480.25085	-36.83792	-39.13651	1311.09045	-874.46454	43.33344	1314.33167	-13.81131	179.69084	-8.23144	623.68774	-221.20364	0.21114	-588.80530	167.81381	81.18237	-938.06134	-83.54318	-5.93945
960	7.992	1041.96265	-120.99943	1482.01782	-37.24622	-40.97303	1312.54492	-874.79382	42.83058	1314.22485	-25.63498	180.66357	-7.38305	611.27014	-220.29355	-0.06562	-565.71765	165.40099	79.82713	-950.80658	-82.48923	-5.86459
961	8.000	1041.68091	-123.04752	1483.20068	-37.64601	-42.53064	1314.01819	-875.31329	42.35960	1313.92346	-36.80209	181.71451	-5.81379	598.96667	-219.28333	-0.36362	-542.69080	163.90857	77.87768	-963.53418	-81.47747	-5.80703
962	8.008	1041.66565	-124.84901	1483.80432	-38.07516	-43.81267	1315.47913	-876.01666	41.90220	1313.43359	-47.00046	182.81430	-3.35257	586.53564	-218.43581	-0.54388	-519.68390	163.33896	75.65749	-976.16638	-80.64662	-5.76490
963	8.017	1041.91626	-126.45676	1483.82971	-38.56128	-44.82967	1316.91113	-876.90179	41.43456	1312.77051	-55.81216	184.02448	0.13731	573.84937	-217.91518	-0.56541	-496.92203	163.58127	73.33024	-988.67114	-80.00098	-5.71831
964	8.025	1042.44617	-127.92654	1483.26990	-39.12371	-45.59110	1318.29871	-877.96454	40.93185	1311.94946	-62.67230	185.38336	4.72552	561.03510	-217.63283	-0.51295	-474.73373	164.40674	70.89383	-1001.05042	-79.40196	-5.65716
965	8.033	1043.27454	-129.30931	1482.11548	-39.76971	-46.10526	1319.61340	-879.19202	40.36664	1310.97839	-67.01532	186.77277	10.37804	548.33484	-217.32433	-0.49409	-453.47760	165.55380	68.22910	-1013.36273	-78.77296	-5.59496
966	8.042	1044.41455	-130.63914	1480.36316	-40.48299	-46.37249	1320.81140	-880.56104	39.71111	1309.85864	-68.52133	188.00610	17.08223	535.83240	-216.78062	-0.54491	-433.52786	166.78725	65.14018	-1025.73950	-78.14323	-5.54454
967	8.050	1045.87195	-131.92488	1478.02026	-41.21797	-46.37661	1321.84534	-882.03522	38.94718	1308.59180	-67.10336	189.03333	25.06392	523.42786	-215.98714	-0.63480	-415.23657	167.91350	61.36569	-1038.27881	-77.45014	-5.53656
968	8.058	1047.64661	-133.16016	1475.09839	-41.93032	-46.11117	1322.67883	-883.56415	38.06891	1307.18201	-62.44321	190.06667	34.80833	511.02441	-215.08286	-0.72101	-398.89594	168.83212	56.67292	-1050.93884	-76.58522	-5.60266
969	8.067	1049.73071	-134.33899	1471.61279	-42.63688	-45.63712	1323.29431	-885.09100	37.06977	1305.63025	-53.69943	191.47964	46.62982	498.59326	-214.24597	-0.77974	-384.76642	169.56740	51.03357	-1063.60022	-75.61219	-5.70610
970	8.075	1052.10657	-135.45616	1467.58533	-43.42239	-45.07917	1323.69592	-886.55109	35.94634	1303.93628	-40.11496	193.48817	60.03380	486.11981	-213.55701	-0.82599	-373.13327	170.16249	44.69011	-1076.18335	-74.69034	-5.78020
971	8.083	1054.75281	-136.50041	1463.04602	-44.35529	-44.52717	1323.90845	-887.86292	34.72811	1302.10571	-21.92798	195.93347	73.56219	473.59897	-212.94791	-0.90257	-364.30920	170.51709	38.04751	-1088.68774	-73.89800	-5.81867
972	8.092	1057.64709	-137.46138	1458.02832	-45.41949	-43.98172	1323.96411	-888.94043	33.48848	1300.15393	-0.39609	198.34764	85.37356	461.05905	-212.31108	-1.01590	-358.59882	170.36887	31.48620	-1101.16260	-73.23572	-5.84437
973	8.100	1060.76062	-138.34030	1452.56860	-46.53670	-43.41534	1323.89087	-889.72394	32.32179	1298.10083	23.00882	200.14539	94.09340	448.54086	-211.60739	-1.11750	-356.28244	169.47479	25.20957	-1113.62988	-72.62526	-5.84704
974	8.108	1064.05225	-139.14862	1446.71289	-47.61693	-42.82310	1323.71313	-890.19470	31.31475	1295.96069	47.26767	200.80406	99.34740	436.06494	-210.84093	-1.18396	-357.56088	167.83936	19.25982	-1126.08228	-71.92476	-5.81406
975	8.117	1067.46899	-139.90405	1440.52319	-48.58363	-42.20106	1323.45544	-890.36700	30.52702	1293.73950	71.92728	199.97308	101.68892	423.62781	-210.00577	-1.25695	-362.35156	165.80972	13.74367	-1138.55750	-71.09890	-5.76075
976	8.125	1070.94775	-140.62497	1434.07813	-49.37813	-41.53269	1323.14404	-890.27307	29.98560	1291.44751	96.89020	197.54956	102.11235	411.21490	-209.11928	-1.37513	-370.09680	163.95859	9.05881	-1151.08496	-70.27417	-5.70047
977	8.133	1074.41992	-141.31342	1427.46704	-49.95358	-40.81149	1322.80896	-889.94757	29.69488	1289.11536	122.19128	193.73662	101.55317	398.81366	-208.26282	-1.52835	-379.97318	162.76932	5.80790	-1163.61340	-69.56702	-5.61996
978	8.142	1077.81958	-141.94566	1420.78772	-50.26786	-40.05267	1322.47876	-889.41431	29.64935	1286.80212	147.88638	188.90828	100.57574	386.40472	-207.50739	-1.68745	-391.40112	162.38464	4.35723	-1176.09802	-68.96189	-5.50767
979	8.150	1081.08765	-142.49010	1414.14429	-50.28506	-39.28180	1322.17017	-888.68054	29.83477	1284.59326	173.99594	183.32011	99.33473	373.95578	-206.81268	-1.82883	-404.12643	162.68530	4.42073	-1188.53064	-68.35110	-5.38333
980	8.158	1084.17249	-142.92786	1407.64600	-49.98725	-38.52621	1321.88184	-887.74030	30.22277	1282.59009	200.45033	176.99307	97.75655	361.45837	-206.07661	-1.93435	-417.76038	163.47969	5.13154	-1200.87537	-67.66797	-5.24766
981	8.167	1087.02637	-143.24799	1401.40881	-49.38762	-37.81152	1321.59802	-886.57941	30.76905	1280.89075	227.09561	169.86964	95.72834	348.96014	-205.27350	-2.00347	-431.59268	164.56047	5.57534	-1213.09082	-66.99349	-5.05531
982	8.175	1089.60425	-143.43733	1395.55542	-48.52781	-37.15370	1321.29443	-885.18567	31.41149	1279.57385	253.80301	162.00703	93.19008	336.52231	-204.47270	-2.05554	-444.96384	165.75809	5.27756	-1225.14124	-66.53363	-4.76367
983	8.183	1091.86340	-143.48546	1390.21155	-47.45636	-36.55227	1320.94739	-883.56696	32.06305	1278.69458	280.54498	153.64638	90.18432	324.14920	-203.72099	-2.10320	-457.61383	166.99605	4.30234	-1236.87805	-66.47279	-4.30221
984	8.192	1093.76306	-143.38913	1385.49866	-46.20786	-35.99292	1320.54419	-881.76801	32.60715	1278.28699	307.32294	145.20975	86.87815	311.80292	-202.97371	-2.14323	-469.64368	168.23277	3.05481	-1247.98474	-66.83888	-3.50800
985	8.200	1095.26306	-143.14667	1381.52417	-44.79681	-35.46352	1320.08325	-879.86890	32.90866	1278.36621	334.11707	137.11986	83.46094	299.48813	-202.15210	-2.17715	-481.29138	169.40399	1.98611	-1258.17139	-67.55621	-2.18461
986	8.208	1096.32751	-142.75595	1378.37292	-43.21946	-34.97715	1319.56616	-877.96368	32.85034	1278.92712	361.00214	129.45396	79.97195	287.26587	-201.21088	-2.22090	-492.78003	170.45534	1.33538	-1267.42859	-68.50462	-0.24382
987	8.217	1096.92847	-142.22011	1376.09949	-41.45793	-34.57479	1318.99292	-876.13550	32.38147	1279.93945	388.23767	121.90484	76.29260	275.16360	-200.15086	-2.28608	-504.26718	171.40001	1.06062	-1275.98621	-69.41442	2.19507
988	8.225	1097.05054	-141.55064	1374.73010	-39.49154	-34.29986	1318.35974	-874.43866	31.54186	1281.34070	416.15173	114.18557	72.30404	263.12769	-199.01132	-2.36337	-515.86066	172.33275	0.98937	-1283.99854	-69.95383	4.87411
989	8.233	1096.69421	-140.76949	1374.27063	-37.31024	-34.18245	1317.66296	-872.89069	30.44179	1283.02393	444.89966	106.37752	67.99596	251.07312	-197.84753	-2.42926	-527.65002	173.35376	0.97780	-1291.36511	-70.03525	7.57956
990	8.242	1095.87524	-139.91101	1374.71399	-34.91907	-34.24358	1316.90833	-871.47437	29.21700	1284.83484	474.31699	98.87223	63.45527	238.93277	-196.70358	-2.46387	-539.67090	174.47575	0.93804	-1297.78711	-69.95406	10.27412
991	8.250	1094.61853	-139.00696	1376.03833	-32.34600	-34.49575	1316.11816	-870.15540	27.98895	1286.62134	504.03076	92.12012	58.80993	226.68619	-195.61526	-2.47566	-551.86316	175.63824	0.81730	-1302.79480	-70.31409	13.19645
992	8.258	1092.95386	-138.06528	1378.20410	-29.65688	-34.94170	1315.32593	-868.90234	26.85946	1288.30078	533.68665	86.52155	54.23155	214.38860	-194.62570	-2.48896	-564.13074	176.78757	0.60401	-1305.80591	-71.70534	16.91843
993	8.267	1090.91345	-137.07120	1381.15894	-26.95087	-35.57579	1314.56152	-867.69165	25.93764	1289.86914	562.99408	82.40606	49.97041	202.14009	-193.75365	-2.50192	-576.43372	177.91716	0.34178	-1306.28455	-74.26444	22.24225
994	8.275	1088.53064	-136.00475	1384.84583	-24.33869	-36.38303	1313.84424	-866.50989	25.34592	1291.36377	591.57910	79.98662	46.28305	189.99609	-192.94446	-2.50609	-588.77759	179.03204	0.10501	-1303.78760	-77.55933	29.85674
995	8.283	1085.83813	-134.85526	1389.20801	-21.92774	-37.34223	1313.18384	-865.36749	25.18546	1292.83215	618.94922	79.32264	43.26257	177.92703	-192.09930	-2.52610	-601.13495	180.09578	-0.06040	-1297.96106	-80.83266	39.74335
996	8.292	1082.86938	-133.62807	1394.18726	-19.80944	-38.43140	1312.57434	-864.30829	25.50262	1294.31616	644.71741	80.18089	40.74175	165.86980	-191.16820	-2.59578	-613.43829	181.05783	-0.16252	-1288.59290	-83.37003	50.73042
997	8.300	1079.66003	-132.33929	1399.71924	-18.04678	-39.62536	1311.98413	-863.39777	26.28436	1295.83765	668.75037	81.91625	38.39397	153.79109	-190.18835	-2.71763	-625.63794	181.92120	-0.23326	-1275.60059	-84.75395	60.86422
998	8.308	1076.24353	-131.00237	1405.73267	-16.67774	-40.89126	1311.35645	-862.69800	27.46770	1297.40247	690.95825	83.73521	35.89234	141.69568	-189.21603	-2.85779	-637.72748	182.73401	-0.29122	-1258.99524	-84.89274	68.51717
999	8.317	1072.64783	-129.62366	1412.15149	-15.72971	-42.18727	1310.62646	-862.24347	28.93881	1299.01453	710.95422	85.18292	32.97102	129.58966	-188.25400	-2.96865	-649.73676	183.52493	-0.33020	-1238.91406	-84.02640	73.19465
1000	8.325	1068.90027	-128.20427	1418.89661	-15.22383	-43.45860	1309.74341	-862.03748	30.53678	1300.66980	727.94690	86.30397	29.47629	117.44531	-187.28148	-3.02442	-661.72400	184.30457	-0.32962	-1215.58997	-82.62613	75.32838
1001	8.333	1065.03369	-126.73322	1425.88611	-15.16308	-44.62967	1308.68188	-862.06207	32.10110	1302.33154	740.98633	87.35098	25.36291	105.22577	-186.32079	-3.04017	-673.74719	185.11601	-0.27526	-1189.21680	-81.02844	75.53773
1002	8.342	1061.09021	-125.19290	1433.03760	-15.51542	-45.60822	1307.44287	-862.27917	33.53451	1303.93384	749.37488	88.43219	20.61449	92.94244	-185.41315	-3.04899	-685.84045	185.99698	-0.18207	-1159.94751	-79.27928	74.28496
1003	8.350	1057.12207	-123.58603	1440.26868	-16.20721	-46.31008	1306.05908	-862.62616	34.82085	1305.41736	752.89954	89.51189	15.28959	80.63757	-184.54544	-3.06381	-698.02649	186.91629	-0.09326	-1128.05579	-77.43442	72.08649
1004	8.358	1053.18640	-121.94341	1447.49646	-17.13054	-46.68249	1304.60596	-863.01483	36.00692	1306.77808	751.80054	90.73866	9.62180	68.31686	-183.67128	-3.06525	-710.33002	187.82593	-0.04383	-1093.91406	-75.72937	69.62598
1005	8.367	1049.34265	-120.29814	1454.64111	-18.16024	-46.70963	1303.19849	-863.33911	37.16737	1308.07910	746.63452	92.45280	4.04838	55.95482	-182.78569	-3.02576	-722.76355	188.72404	-0.03355	-1057.80273	-74.29845	67.47130
1006	8.375	1045.65173	-118.66934	1461.63098	-19.17928	-46.41238	1301.96460	-863.50073	38.35302	1309.39783	738.16791	94.63841	-0.74346	43.55074	-181.90714	-2.94699	-735.30780	189.62393	-0.04057	-1019.97656	-72.96133	65.86762
1007	8.383	1042.17651	-117.07253	1468.40771	-20.10159	-45.83782	1301.01807	-863.43768	39.56653	1310.77930	727.35034	96.74265	-4.02435	31.12503	-181.01831	-2.86205	-747.91846	190.52962	-0.04341	-980.87488	-71.45823	64.88915
1008	8.392	1038.98242	-115.52687	1474.92236	-20.87674	-45.03085	1300.44055	-863.13861	40.77816	1312.23560	715.17834	98.26324	-5.62115	18.67532	-180.09743	-2.79115	-760.55042	191.45799	-0.02928	-941.10046	-69.79817	64.68787
1009	8.400	1036.14172	-114.04633	1481.12720	-21.47932	-44.01385	1300.27820	-862.64227	41.94375	1313.75330	702.44910	99.22481	-6.08702	6.18213	-179.16731	-2.72336	-773.16742	192.41934	-0.00533	-901.31525	-68.28236	65.53812
1010	8.408	1033.72754	-112.63331	1486.97070	-21.89844	-42.79141	1300.54663	-862.02325	43.02094	1315.29443	689.65552	100.00341	-6.11655	-6.35010	-178.25671	-2.65456	-785.75012	193.38507	0.00630	-862.19080	-67.22901	67.60555
1011	8.417	1031.80151	-111.28500	1492.39807	-22.13499	-41.37421	1301.22913	-861.37225	43.98981	1316.80054	677.01086	100.87943	-6.09921	-18.86395	-177.38414	-2.59631	-798.29639	194.34467	0.01009	-824.27881	-66.71428	70.65586
1012	8.425	1030.40430	-109.99693	1497.35168	-22.20429	-39.80431	1302.27148	-860.77515	44.85948	1318.20728	664.52856	101.84334	-6.16441	-31.22394	-176.61348	-2.51278	-810.79492	195.37115	0.05562	-787.88855	-66.52505	74.02977
1013	8.433	1029.55188	-108.75462	1501.76892	-22.13507	-38.15408	1303.59399	-860.29712	45.65261	1319.46167	652.12378	102.76523	-6.31847	-43.19757	-176.02492	-2.26323	-823.22461	196.56067	0.19263	-753.15430	-66.34553	76.94800
1014	8.442	1029.23157	-107.53185	1505.58484	-21.96340	-36.50316	1305.11255	-859.97742	46.38100	1320.53247	639.69922	103.62543	-6.52027	-54.45520	-175.63611	-1.62188	-835.61499	197.85892	0.39123	-720.16187	-66.02327	78.85397
1015	8.450	1029.40833	-106.30479	1508.74304	-21.72819	-34.92627	1306.75024	-859.83490	47.03246	1321.41382	627.21826	104.52803	-6.69654	-64.56354	-175.44731	-0.34791	-848.06921	199.01019	0.52448	-688.90137	-65.68171	79.52757
1016	8.458	1030.03992	-105.06647	1511.21277	-21.46697	-33.49691	1308.43494	-859.87958	47.57994	1322.12415	614.69373	105.53093	-6.77557	-72.98651	-175.51328	1.73746	-860.65540	199.85498	0.50323	-659.12415	-65.65073	79.02972
1017	8.467	1031.08606	-103.83490	1512.99219	-21.20878	-32.28851	1310.10254	-860.12036	48.00380	1322.69568	602.12878	106.57437	-6.76923	-79.22003	-175.93346	4.67923	-873.31226	200.55334	0.38931	-630.33099	-66.30843	77.61288
1018	8.475	1032.50732	-102.64636	1514.08936	-20.97056	-31.36817	1311.69971	-860.56335	48.31026	1323.16016	589.54193	107.65087	-6.75253	-83.11679	-176.86531	8.44972	-885.93335	201.33655	0.31667	-601.96735	-67.91399	75.59901
1019	8.483	1034.26501	-101.52856	1514.49866	-20.76630	-30.78981	1313.18225	-861.20471	48.53423	1323.54004	577.00830	108.86734	-6.78158	-85.02246	-178.55762	13.28788	-898.46820	202.25201	0.36542	-573.73767	-70.56130	73.25407
1020	8.492	1036.32495	-100.48381	1514.19458	-20.62472	-30.58434	1314.51855	-862.02875	48.72158	1323.84863	564.57874	110.21768	-6.89823	-85.16107	-181.34795	20.02661	-910.91187	203.22749	0.51694	-545.79456	-74.26089	70.72140
1021	8.500	1038.66296	-99.50301	1513.12939	-20.59679	-30.74889	1315.68896	-863.01367	48.91026	1324.08618	552.20221	111.52066	-7.11976	-82.70068	-185.64687	29.72182	-923.27246	204.21289	0.68240	-518.68054	-78.93484	67.95957
1022	8.508	1041.27063	-98.57631	1511.23303	-20.74618	-31.24319	1316.68225	-864.13379	49.13001	1324.23108	539.82733	112.66847	-7.37518	-75.91870	-191.74783	42.50889	-935.57153	205.20746	0.76780	-493.15051	-84.31130	64.69650
1023	8.517	1044.15295	-97.68183	1508.41992	-21.13030	-31.99835	1317.49707	-865.35382	49.41048	1324.23792	527.48682	113.70216	-7.55122	-63.60620	-199.41949	56.78596	-947.84875	206.21548	0.72998	-469.99359	-89.98414	60.55751
1024	8.525	1047.31372	-96.79124	1504.61243	-21.78133	-32.94215	1318.14001	-866.62561	49.78217	1324.04468	515.20825	114.64612	-7.59222	-46.01108	-207.76884	69.79454	-960.15173	207.24860	0.61583	-449.86633	-95.66707	55.32623
1025	8.533	1050.74255	-95.90050	1499.76514	-22.69865	-34.02619	1318.61682	-867.89392	50.26647	1323.58691	502.94391	115.51688	-7.52200	-24.43280	-215.67776	79.22027	-972.50757	208.33412	0.53949	-433.18213	-101.36559	49.08541
1026	8.542	1054.41724	-95.03805	1493.87170	-23.85605	-35.23281	1318.92310	-869.10223	50.85359	1322.81543	490.62781	116.38541	-7.42246	-0.34454	-222.37665	84.41073	-984.89539	209.47687	0.57859	-420.14807	-107.23218	42.12916
1027	8.550	1058.30750	-94.23862	1486.95654	-25.21369	-36.56069	1319.04749	-870.19775	51.48658	1321.70740	478.25415	117.27141	-7.38124	25.13403	-227.67664	86.34096	-997.25793	210.65642	0.71209	-410.92908	-113.25362	34.77451
1028	8.558	1062.37378	-93.51207	1479.06421	-26.72316	-38.00414	1318.98645	-871.13684	52.07450	1320.26038	465.86255	118.17055	-7.44430	51.38376	-231.83165	86.64799	-1009.54102	211.88632	0.88260	-405.75049	-119.14764	27.22496
1029	8.567	1066.55957	-92.82552	1470.25195	-28.32704	-39.54187	1318.75745	-871.89020	52.52309	1318.48071	453.46036	119.13881	-7.61498	78.16629	-235.17700	86.61557	-1021.72644	213.21440	1.07713	-404.81848	-124.50389	19.57004
1030	8.575	1070.78723	-92.11415	1460.58936	-29.95938	-41.13241	1318.40051	-872.44305	52.75500	1316.38281	441.01596	120.16840	-7.85918	105.35217	-237.82449	86.75232	-1033.85547	214.60300	1.29991	-408.10339	-128.91959	12.00867
1031	8.583	1074.96240	-91.31078	1450.16650	-31.54782	-42.71459	1317.96667	-872.79449	52.71477	1314.00024	428.53461	121.16766	-8.11109	132.75798	-239.66730	86.97248	-1046.00549	215.89595	1.50536	-415.07892	-132.02209	5.17804
1032	8.592	1078.98743	-90.36751	1439.10962	-33.01870	-44.22579	1317.50317	-872.95538	52.37079	1311.40222	416.08502	122.12616	-8.28493	160.22108	-240.54939	86.94194	-1058.21716	216.98422	1.62017	-424.73877	-133.54242	0.05194
1033	8.600	1082.77966	-89.29816	1427.60718	-34.30310	-45.62762	1317.04578	-872.94397	51.71624	1308.70129	403.71072	123.07810	-8.32291	187.74777	-240.38760	86.33643	-1070.46936	217.90900	1.61240	-436.05432	-133.56216	-2.80955
1034	8.608	1086.28967	-88.23868	1415.93701	-35.33688	-46.91126	1316.61804	-872.77997	50.76298	1306.04297	391.37231	123.97323	-8.27430	215.50720	-239.23926	85.02302	-1082.73560	218.76758	1.52111	-448.28400	-132.60486	-3.80001
1035	8.617	1089.49463	-87.40479	1404.45044	-36.06057	-48.08139	1316.23499	-872.47888	49.53249	1303.57495	379.02966	124.76123	-8.26447	243.67101	-237.30966	83.10752	-1095.01990	219.62260	1.43832	-460.85876	-131.31895	-3.86834
1036	8.625	1092.36621	-86.94439	1393.51050	-36.42982	-49.14200	1315.90039	-872.04431	48.04986	1301.41235	366.70227	125.49444	-8.35600	272.30191	-234.91347	80.83218	-1107.31628	220.52913	1.45896	-473.38025	-130.11111	-3.77934
1037	8.633	1094.85596	-86.87137	1383.43335	-36.43132	-50.09572	1315.60425	-871.46704	46.34143	1299.62390	354.41577	126.29470	-8.49831	301.37631	-232.41284	78.44189	-1119.53906	221.55971	1.64468	-485.72498	-129.07571	-3.83509
1038	8.642	1096.91235	-87.12678	1374.45801	-36.09167	-50.94902	1315.32532	-870.73608	44.44232	1298.24060	342.17715	127.27762	-8.61637	330.85681	-230.11351	76.08744	-1131.47815	222.77193	2.05293	-497.93317	-128.14450	-4.03937
1039	8.650	1098.50122	-87.64683	1366.73352	-35.47199	-51.71112	1315.04016	-869.85321	42.41393	1297.27100	329.99319	128.49600	-8.67181	360.74307	-228.16524	73.76736	-1142.83484	224.17780	2.78417	-510.08582	-127.26762	-4.31372
1040	8.658	1099.61646	-88.38641	1360.33240	-34.64249	-52.38501	1314.72949	-868.84125	40.35643	1296.70740	317.83987	129.89017	-8.63271	391.09772	-226.56683	71.34164	-1153.33887	225.72795	3.94580	-522.27728	-126.47266	-4.58014
1041	8.667	1100.28223	-89.31663	1355.27991	-33.64566	-52.95995	1314.37939	-867.74609	38.39985	1296.52100	305.65552	131.25131	-8.51514	422.03766	-225.28690	68.63852	-1162.82825	227.33411	5.57873	-534.55438	-125.79635	-4.78363
1042	8.675	1100.54822	-90.41061	1351.57739	-32.47787	-53.40927	1313.98230	-866.63141	36.67252	1296.66016	293.40948	132.34515	-8.43162	453.64456	-224.36874	65.58545	-1171.17505	228.89008	7.63520	-546.87433	-125.23065	-4.91878
1043	8.683	1100.48083	-91.63827	1349.20654	-31.11047	-53.69852	1313.54285	-865.56366	35.27413	1297.06152	281.10587	133.05946	-8.47630	485.84000	-223.91136	62.28311	-1178.12708	230.27168	9.97088	-559.15759	-124.70874	-5.03620
1044	8.692	1100.15466	-92.97596	1348.12915	-29.52857	-53.80582	1313.08228	-864.59631	34.27038	1297.66406	268.73248	133.40027	-8.64783	518.34845	-224.00555	59.01183	-1183.23047	231.48900	12.38261	-571.35193	-124.12788	-5.20432
1045	8.700	1099.64124	-94.40443	1348.28967	-27.74986	-53.73552	1312.63281	-863.76465	33.68400	1298.41602	256.29645	133.54468	-8.89012	550.72815	-224.72244	56.17218	-1185.98169	232.96878	14.83229	-583.47174	-123.43993	-5.44919
1046	8.708	1098.99817	-95.89556	1349.62097	-25.82345	-53.50835	1312.22131	-863.09265	33.48127	1299.27722	243.83591	133.79539	-9.11137	582.37158	-226.08351	54.09793	-1186.17981	235.50911	17.87067	-595.60095	-122.69849	-5.73095
1047	8.717	1098.26477	-97.42113	1352.04602	-23.82131	-53.13174	1311.85779	-862.60339	33.58002	1300.21924	231.37215	134.28291	-9.23155	612.53394	-228.00555	52.77048	-1184.01501	239.73961	22.85023	-607.81555	-121.98854	-5.97770
1048	8.725	1097.46204	-98.97194	1355.47876	-21.82423	-52.57658	1311.53711	-862.32117	33.86964	1301.22266	218.93831	134.90057	-9.24142	640.48145	-230.31331	51.67764	-1179.57007	245.65628	31.22066	-620.11115	-121.35465	-6.13298
1049	8.733	1096.59888	-100.56140	1359.82483	-19.92061	-51.80147	1311.24524	-862.26190	34.22801	1302.26270	206.56244	135.54366	-9.18885	665.68756	-232.79897	50.02599	-1172.48145	252.43433	43.01593	-632.44330	-120.80679	-6.18360
1050	8.742	1095.67346	-102.21799	1364.98425	-18.22011	-50.79723	1310.95959	-862.42029	34.53799	1303.29565	194.19333	136.21049	-9.14285	687.95081	-235.29060	47.25242	-1162.44763	258.42520	56.00315	-644.78296	-120.31004	-6.17359
1051	8.750	1094.67273	-103.96461	1370.85437	-16.84469	-49.58683	1310.64575	-862.77026	34.69719	1304.27795	181.78021	136.92371	-9.15151	707.40723	-237.66901	43.46481	-1149.78516	261.86041	66.76947	-657.09558	-119.75064	-6.17529
1052	8.758	1093.57544	-105.79494	1377.32959	-15.89250	-48.19852	1310.26123	-863.27515	34.62729	1305.20288	169.36722	137.67761	-9.20978	724.40161	-239.81580	39.37858	-1135.02905	261.95300	72.97781	-669.34039	-119.01405	-6.21715
1053	8.767	1092.36035	-107.67410	1384.30151	-15.41529	-46.66408	1309.76624	-863.88654	34.28885	1306.10132	157.01959	138.46477	-9.28904	739.17004	-241.66304	35.79869	-1118.13428	259.17670	74.67561	-681.52197	-118.10311	-6.26692
1054	8.775	1091.01074	-109.56128	1391.66113	-15.42356	-45.04185	1309.13452	-864.54401	33.67508	1307.00940	144.74625	139.29996	-9.37061	751.55762	-243.29080	33.12664	-1098.55737	254.67172	73.68403	-693.69574	-117.11941	-6.29405
1055	8.783	1089.51965	-111.43401	1399.29980	-15.89564	-43.43680	1308.35632	-865.19080	32.79567	1307.95203	132.50449	140.18750	-9.43278	761.09802	-244.76953	31.17219	-1076.10486	249.52809	71.97116	-705.91595	-116.16078	-6.30123
1056	8.792	1087.89624	-113.29841	1407.11060	-16.77570	-41.99052	1307.43860	-865.78418	31.68331	1308.93872	120.22495	141.09503	-9.44887	767.33167	-245.91400	29.27365	-1051.27393	244.24770	70.46689	-718.21039	-115.26147	-6.29771
1057	8.800	1086.16626	-115.17568	1414.98499	-17.97539	-40.83904	1306.40735	-866.29236	30.39058	1309.96008	107.85638	141.98651	-9.41663	769.94043	-246.42223	26.69206	-1024.70203	238.59772	69.06915	-730.59631	-114.40068	-6.28495
1058	8.808	1084.36926	-117.07641	1422.81030	-19.39013	-40.08289	1305.30408	-866.69421	28.96037	1310.99036	95.39645	142.84311	-9.37032	768.66156	-246.24771	23.01464	-996.57013	232.06004	67.39696	-743.08441	-113.54659	-6.25658
1059	8.817	1082.55212	-118.98096	1430.46704	-20.91645	-39.78967	1304.18030	-866.98492	27.42520	1312.00330	82.87445	143.65503	-9.33744	763.38898	-245.67163	18.25910	-966.66449	224.42924	65.37370	-755.64478	-112.67821	-6.20228
1060	8.825	1080.76172	-120.83528	1437.83020	-22.46019	-39.99409	1303.10083	-867.17889	25.83989	1312.99084	70.32733	144.45724	-9.29391	754.59314	-245.05220	12.83458	-934.84827	215.91803	63.31416	-768.21771	-111.78064	-6.13338
1061	8.833	1079.04651	-122.57778	1444.78088	-23.94142	-40.68390	1302.15015	-867.30017	24.28060	1313.96423	57.77933	145.32130	-9.19933	743.45313	-244.60564	7.59627	-901.35046	206.88889	61.72136	-780.79126	-110.84289	-6.08947
1062	8.842	1077.46411	-124.18227	1451.22412	-25.29781	-41.79332	1301.43115	-867.36774	22.80956	1314.93958	45.21384	146.25549	-9.06168	731.25293	-244.32819	3.63033	-866.75879	197.71835	61.05395	-793.38403	-109.85860	-6.09411
1063	8.850	1076.08240	-125.66212	1457.09241	-26.48366	-43.21818	1301.05005	-867.38806	21.46120	1315.92981	32.59415	147.18719	-8.94351	718.74103	-244.01440	1.50792	-831.85828	188.85124	61.64140	-805.96814	-108.84266	-6.11921
1064	8.858	1074.96863	-127.03564	1462.32910	-27.47328	-44.85060	1301.08923	-867.36102	20.25280	1316.94702	19.93619	148.06009	-8.90327	706.18237	-243.45386	0.84759	-797.37952	180.74026	63.66680	-818.52374	-107.86365	-6.11653
1065	8.867	1074.17664	-128.30753	1466.87317	-28.26904	-46.61178	1301.57971	-867.29144	19.18762	1317.99438	7.31503	148.88184	-8.91972	693.67981	-242.65288	0.82758	-763.81970	173.61066	67.00793	-831.09009	-107.02196	-6.06580
1066	8.875	1073.73328	-129.47917	1470.66016	-28.89775	-48.45715	1302.49280	-867.19916	18.24974	1319.05420	-5.20981	149.69531	-8.89154	681.23077	-241.78426	0.88389	-731.49292	167.35220	71.10560	-843.67529	-106.36208	-5.97573
1067	8.883	1073.63245	-130.55717	1473.63208	-29.39523	-50.35457	1303.76331	-867.12018	17.41549	1320.08777	-17.58951	150.55682	-8.70152	668.74902	-240.98158	0.84073	-700.70447	161.70444	75.13838	-856.22131	-105.82429	-5.85952
1068	8.892	1073.84290	-131.54434	1475.74402	-29.79173	-52.25619	1305.32043	-867.09833	16.67253	1321.04480	-29.68182	151.50934	-8.22929	656.21265	-240.25589	0.69822	-671.77136	156.52966	78.34847	-868.68835	-105.28638	-5.72504
1069	8.900	1074.32434	-132.42848	1476.96252	-30.10410	-54.08298	1307.09167	-867.17383	16.01657	1321.87183	-41.25537	152.55191	-7.33189	643.65674	-239.57857	0.50286	-644.80408	151.89774	80.25954	-881.09705	-104.65916	-5.59537
1070	8.908	1075.04138	-133.18802	1477.25635	-30.33915	-55.73956	1308.99951	-867.37421	15.43751	1322.51892	-52.13596	153.64447	-5.87990	631.07825	-238.94612	0.33161	-619.51245	147.96034	80.73718	-893.49854	-103.93294	-5.52054
1071	8.917	1075.96875	-133.81262	1476.59229	-30.50465	-57.15289	1310.97156	-867.71277	14.91609	1322.95190	-62.24670	154.76083	-3.78407	618.50781	-238.29352	0.22337	-595.30066	144.82365	79.92319	-905.95935	-103.10759	-5.53624
1072	8.925	1077.09070	-134.31795	1474.94141	-30.61793	-58.29393	1312.95703	-868.19421	14.42694	1323.16077	-71.44223	155.95230	-0.95065	606.05566	-237.47665	0.11299	-571.58990	142.54962	78.11734	-918.53204	-102.17047	-5.62096
1073	8.933	1078.39783	-134.73776	1472.28613	-30.70933	-59.16017	1314.92773	-868.81830	13.94605	1323.15808	-79.31564	157.26741	2.73157	593.77112	-236.48865	-0.06130	-548.07666	141.19632	75.66721	-931.16431	-101.19029	-5.70594
1074	8.942	1079.88367	-135.10504	1468.62268	-30.81964	-59.75167	1316.86230	-869.58038	13.46044	1322.96863	-85.21890	158.62038	7.34232	581.53699	-235.56567	-0.22997	-524.74591	140.77090	72.86752	-943.72083	-100.28954	-5.72293
1075	8.950	1081.54272	-135.44281	1463.96143	-30.98826	-60.07555	1318.73035	-870.47333	12.96992	1322.61401	-88.56589	159.88023	12.95230	569.19434	-234.93098	-0.28440	-501.74307	141.13843	69.89206	-956.14917	-99.48835	-5.66062
1076	8.958	1083.36646	-135.76355	1458.33167	-31.23972	-60.16437	1320.48999	-871.49164	12.47188	1322.10071	-89.05917	161.00684	19.76091	556.73987	-234.55333	-0.23878	-479.29401	142.01144	66.80832	-968.52228	-98.69849	-5.57997
1077	8.967	1085.34326	-136.06772	1451.78235	-31.57970	-60.07329	1322.09790	-872.63879	11.94078	1321.42151	-86.40701	162.06419	28.18277	544.30750	-234.22415	-0.22136	-457.71289	143.03499	63.63458	-980.90283	-97.87436	-5.55468
1078	8.975	1087.46350	-136.34576	1444.37866	-32.00083	-59.85458	1323.52246	-873.92371	11.33265	1320.56531	-79.89005	163.28424	38.60979	531.98224	-233.73140	-0.34452	-437.42371	143.90283	60.33913	-993.27808	-97.07172	-5.59950
1079	8.983	1089.72119	-136.59024	1436.19824	-32.49458	-59.53902	1324.75427	-875.34210	10.61298	1319.52368	-68.65390	164.98709	50.81031	519.73218	-232.97270	-0.61108	-418.93164	144.44522	56.79257	-1005.62598	-96.34106	-5.66570
1080	8.992	1092.11145	-136.80988	1427.32544	-33.06166	-59.13981	1325.80176	-876.85931	9.77645	1318.28918	-52.60410	167.16846	63.53794	507.48813	-232.03232	-0.91896	-402.74359	144.65744	52.78450	-1017.92969	-95.64127	-5.69628
1081	9.000	1094.62451	-137.02689	1417.84961	-33.71222	-58.66175	1326.68005	-878.40973	8.84832	1316.85303	-32.71860	169.31932	74.98888	495.20209	-231.11873	-1.14261	-389.27444	144.65549	48.16613	-1030.18018	-94.93559	-5.67690
1082	9.008	1097.23755	-137.25381	1407.86194	-34.45679	-58.10414	1327.40564	-879.90942	7.87095	1315.21033	-10.40509	170.79643	83.77003	482.84171	-230.37718	-1.22977	-378.80255	144.56180	43.02200	-1042.44141	-94.29527	-5.62901
1083	9.017	1099.91089	-137.47231	1397.45325	-35.29399	-57.47082	1327.99377	-881.27875	6.88037	1313.37073	13.22079	171.21310	89.48159	470.39655	-229.78482	-1.22463	-371.54025	144.35831	37.64904	-1054.78735	-93.73590	-5.59659
1084	9.025	1102.59375	-137.63297	1386.71582	-36.20159	-56.77962	1328.45532	-882.46143	5.89427	1311.36145	37.55106	170.46452	92.61507	457.89856	-229.20015	-1.20985	-367.76874	143.81352	32.28894	-1067.22900	-93.08214	-5.63454
1085	9.033	1105.23438	-137.66632	1375.75000	-37.13655	-56.04761	1328.79553	-883.42188	4.93112	1309.21448	62.38107	168.59058	94.04816	445.40259	-228.49133	-1.25215	-367.86090	142.60901	26.89221	-1079.77759	-92.22442	-5.72139
1086	9.042	1107.78186	-137.48785	1364.66199	-38.04482	-55.27296	1329.01379	-884.13232	4.03611	1306.95667	87.72672	165.71646	94.54834	432.92523	-227.64421	-1.36672	-372.06030	140.59192	21.23500	-1092.41284	-91.28008	-5.75593
1087	9.050	1110.18042	-136.99869	1353.55676	-38.87432	-54.44669	1329.11145	-884.57281	3.27150	1304.61169	113.64871	161.99847	94.56675	420.43088	-226.74719	-1.50076	-380.04099	137.95831	15.40050	-1105.04456	-90.37078	-5.69423
1088	9.058	1112.37073	-136.10196	1342.54382	-39.58020	-53.58123	1329.09839	-884.73657	2.68238	1302.20837	140.15039	157.54034	94.27301	407.89429	-225.89401	-1.58845	-390.59976	135.27057	10.14608	-1117.60815	-89.51936	-5.56822
1089	9.067	1114.30664	-134.76602	1331.76416	-40.12119	-52.72395	1328.99219	-884.62817	2.28524	1299.79150	167.16550	152.42293	93.66073	395.33533	-225.14587	-1.62610	-402.10437	133.23611	6.50902	-1130.09839	-88.75932	-5.40351
1090	9.075	1115.97791	-133.10016	1321.40942	-40.45914	-51.93996	1328.81042	-884.25940	2.08802	1297.43127	194.59442	146.77393	92.65305	382.79199	-224.52293	-1.67008	-413.62543	132.32462	4.88303	-1142.56567	-88.16345	-5.20858
1091	9.083	1117.40234	-131.32140	1311.69568	-40.56531	-51.28055	1328.56677	-883.64484	2.11010	1295.22144	222.34760	140.71194	91.18657	370.28815	-223.95325	-1.78451	-425.44196	132.54999	4.67902	-1155.10913	-87.71281	-5.02114
1092	9.092	1118.59021	-129.61807	1302.81348	-40.42509	-50.77239	1328.27649	-882.79486	2.37091	1293.26184	250.37256	134.24892	89.24903	357.81464	-223.29431	-1.99136	-438.13586	133.57344	4.92786	-1167.73462	-87.18460	-4.93061
1093	9.100	1119.53125	-128.06552	1294.90576	-40.03972	-50.42755	1327.95471	-881.71545	2.85456	1291.63940	278.63666	127.33173	86.87238	345.33533	-222.46951	-2.23642	-451.53735	134.94507	4.98982	-1180.27368	-86.40704	-4.96076
1094	9.108	1120.20740	-126.64464	1288.07776	-39.42366	-50.24866	1327.60327	-880.41370	3.49526	1290.42188	307.07980	120.04735	84.14720	332.83084	-221.54654	-2.41720	-464.87991	136.30780	4.69895	-1192.54614	-85.60400	-4.95495
1095	9.117	1120.60583	-125.29720	1282.40503	-38.59319	-50.22688	1327.20215	-878.90637	4.19550	1289.66003	335.61743	112.72979	81.22817	320.33170	-220.66460	-2.48007	-477.60059	137.51727	4.13382	-1204.46936	-85.20216	-4.69975
1096	9.125	1120.72083	-123.96334	1277.93628	-37.54086	-50.33121	1326.71777	-877.23108	4.84544	1289.38599	364.22144	105.75810	78.23067	307.88190	-219.89423	-2.47162	-489.66626	138.60768	3.44640	-1215.92627	-85.37929	-4.08018
1097	9.133	1120.54980	-122.59018	1274.69934	-36.21303	-50.49511	1326.12085	-875.45172	5.33093	1289.61121	392.98456	99.30887	75.11250	295.49146	-219.14474	-2.47755	-501.36276	139.64436	2.80777	-1226.69226	-85.99049	-3.04844
1098	9.142	1120.08984	-121.13668	1272.71082	-34.54644	-50.64883	1325.40210	-873.65045	5.54569	1290.32556	422.08813	93.37926	71.70563	283.16278	-218.23401	-2.54916	-513.00537	140.65871	2.33622	-1236.58777	-86.79630	-1.54313
1099	9.150	1119.33728	-119.58646	1271.97974	-32.54789	-50.79028	1324.57397	-871.91211	5.41968	1291.48865	451.71320	87.98865	67.88380	270.92010	-217.09351	-2.68487	-524.77557	141.68013	2.04557	-1245.61609	-87.56079	0.47254
1100	9.158	1118.29053	-117.95253	1272.50525	-30.29895	-50.99592	1323.66370	-870.30713	4.95083	1293.02246	481.96448	83.28049	63.69474	258.76825	-215.86012	-2.82794	-536.70117	142.74960	1.89299	-1253.89282	-88.03602	2.88998
1101	9.167	1116.95459	-116.26376	1274.27515	-27.88555	-51.35442	1322.70837	-868.88086	4.20727	1294.81409	512.82092	79.44756	59.35237	246.66037	-214.72270	-2.89475	-548.74353	143.89270	1.82721	-1261.34863	-88.22658	5.54257
1102	9.175	1115.34631	-114.54553	1277.26636	-25.36950	-51.90519	1321.74756	-867.65332	3.29545	1296.71313	544.10419	76.67554	55.16180	234.52258	-213.73468	-2.85302	-560.87787	145.08292	1.77387	-1267.58447	-88.61578	8.47233
1103	9.183	1113.49121	-112.81364	1281.44482	-22.81162	-52.62567	1320.81177	-866.62292	2.32758	1298.53455	575.43506	75.18906	51.44783	222.29715	-212.81186	-2.76542	-573.09424	146.25792	1.66266	-1272.24023	-89.74679	11.92034
1104	9.192	1111.41431	-111.07416	1286.76672	-20.28947	-53.45663	1319.91479	-865.76978	1.41639	1300.11023	606.17041	75.22299	48.47472	209.99121	-211.85020	-2.72876	-585.37659	147.38994	1.49361	-1275.18420	-91.82566	16.24994
1105	9.200	1109.13489	-109.31965	1293.17798	-17.90094	-54.34000	1319.05420	-865.06396	0.67924	1301.37561	635.47150	76.82404	46.31110	197.68517	-210.81548	-2.76946	-597.70306	148.50407	1.31948	-1276.10120	-94.89225	22.13860
1106	9.208	1106.66833	-107.53737	1300.61133	-15.75872	-55.24078	1318.21484	-864.46973	0.22240	1302.39563	662.63037	79.63321	44.67159	185.44983	-209.74176	-2.83369	-610.04431	149.61005	1.17148	-1274.32434	-98.79511	30.35750
1107	9.217	1104.02722	-105.73068	1308.98450	-13.97510	-56.13515	1317.37195	-863.95367	0.12716	1303.30017	687.36096	82.95353	42.98741	173.27356	-208.67029	-2.88084	-622.35712	150.65138	1.04337	-1269.20422	-102.88125	40.86121
1108	9.225	1101.21973	-103.92357	1318.19873	-12.64252	-56.98909	1316.49426	-863.50342	0.45118	1304.20618	709.65283	86.15817	40.78806	161.10492	-207.64310	-2.91523	-634.58801	151.56902	0.92834	-1260.42847	-106.19506	52.26744
1109	9.233	1098.25281	-102.13495	1328.14172	-11.81759	-57.77152	1315.55090	-863.13721	1.21785	1305.18616	729.36786	88.99117	37.97952	148.92830	-206.71036	-2.93659	-646.70593	152.38702	0.84206	-1247.96826	-108.08100	62.53480
1110	9.242	1095.13721	-100.36134	1338.69360	-11.51891	-58.48472	1314.51819	-862.89276	2.39854	1306.26965	746.04828	91.48618	34.72990	136.75313	-205.86403	-2.94174	-658.74670	153.17387	0.81261	-1231.83923	-108.49516	70.17885
1111	9.250	1091.88831	-98.59280	1349.73132	-11.73712	-59.15519	1313.38403	-862.80908	3.91514	1307.45361	759.05225	93.77612	31.17149	124.57181	-205.03557	-2.94099	-670.80322	153.97244	0.85050	-1212.05103	-107.87302	74.82685
1112	9.258	1088.52747	-96.83064	1361.13000	-12.43831	-59.78835	1312.14758	-862.90771	5.66146	1308.71594	767.87158	96.06416	27.25487	112.37042	-204.17627	-2.94256	-682.95630	154.80180	0.92510	-1188.76855	-106.75838	76.85768
1113	9.267	1085.08313	-95.08635	1372.76245	-13.55692	-60.33701	1310.82263	-863.17993	7.52776	1310.02954	772.36890	98.65746	22.89911	100.14316	-203.27823	-2.96322	-695.21588	155.65353	0.98350	-1162.35242	-105.48744	76.84769
1114	9.275	1081.59021	-93.37560	1384.50354	-14.98792	-60.69960	1309.44128	-863.58331	9.41470	1311.36987	772.68994	101.85144	18.19315	87.87958	-202.35670	-3.02097	-707.54504	156.49905	1.00035	-1133.14917	-104.15425	75.36514
1115	9.283	1078.08789	-91.71471	1396.23364	-16.57927	-60.73163	1308.04663	-864.05194	11.23640	1312.71619	769.04944	105.76613	13.29939	75.56424	-201.43007	-3.09607	-719.92773	157.34384	0.99295	-1101.29980	-102.78368	73.00938
1116	9.292	1074.61804	-90.11626	1407.84363	-18.14323	-60.27781	1306.68555	-864.51416	12.92082	1314.04541	761.72864	110.25385	8.28584	63.19492	-200.49046	-3.14173	-732.37476	158.23746	0.98983	-1066.92920	-101.45751	70.41790
1117	9.300	1071.22583	-88.58792	1419.23706	-19.52705	-59.24773	1305.41699	-864.90948	14.41394	1315.32910	751.25549	114.80669	3.34112	50.78648	-199.52019	-3.12615	-744.89764	159.20959	1.00122	-1030.47534	-100.23134	68.16074
1118	9.308	1067.96606	-87.13728	1430.32959	-20.70019	-57.68817	1304.32971	-865.19183	15.69046	1316.53748	738.58093	118.68274	-0.95428	38.33620	-198.53534	-3.04465	-757.50153	160.22217	1.01775	-992.55957	-99.04434	66.59860
1119	9.317	1064.90625	-85.77463	1441.04871	-21.73601	-55.75527	1303.53308	-865.32648	16.76375	1317.66052	724.97485	121.36842	-3.92747	25.81552	-197.57098	-2.92241	-770.16809	161.21404	1.03344	-953.66272	-97.83843	65.86327
1120	9.325	1062.11951	-84.51244	1451.33667	-22.70060	-53.61181	1303.11450	-865.29901	17.67845	1318.72864	711.50549	122.90492	-5.40112	13.21866	-196.63734	-2.81902	-782.84509	162.15671	1.04943	-914.22632	-96.72379	66.02460
1121	9.333	1059.66870	-83.36896	1461.14685	-23.59365	-51.36635	1303.10779	-865.13208	18.48713	1319.78809	698.60498	123.75743	-5.79259	0.58533	-195.72755	-2.78632	-795.48364	163.02846	1.03933	-874.86401	-95.96731	67.21770
1122	9.342	1057.59656	-82.36401	1470.43433	-24.37679	-49.07698	1303.49451	-864.88617	19.23443	1320.85046	686.17627	124.43718	-5.69566	-12.01099	-194.85635	-2.79986	-808.08978	163.78592	0.94440	-836.24774	-95.78833	69.51292
1123	9.350	1055.92371	-81.49228	1479.13989	-25.01506	-46.78011	1304.22168	-864.63898	19.94921	1321.88147	673.90405	125.21064	-5.53996	-24.45947	-194.07449	-2.76005	-820.70294	164.42603	0.74626	-798.89099	-96.14761	72.65207
1124	9.358	1054.65137	-80.69737	1487.18103	-25.49360	-44.51783	1305.22009	-864.45923	20.63298	1322.83276	661.50854	126.09399	-5.53272	-36.58160	-193.44139	-2.55526	-833.31274	165.07639	0.53875	-763.10254	-96.76199	75.97591
1125	9.367	1053.76965	-79.89253	1494.46570	-25.81844	-42.34853	1306.42053	-864.38928	21.25990	1323.66809	648.93237	127.02248	-5.69994	-48.12091	-192.98795	-2.05484	-845.87561	165.89406	0.44714	-729.08746	-97.33636	78.69476
1126	9.375	1053.26611	-79.02117	1500.91956	-26.00909	-40.34230	1307.76306	-864.44458	21.79963	1324.37097	636.25684	127.97200	-5.96186	-58.77509	-192.71449	-1.05582	-858.41394	166.83621	0.46564	-696.98199	-97.79091	80.25551
1127	9.383	1053.13110	-78.09100	1506.49768	-26.08544	-38.56902	1309.19910	-864.62244	22.24158	1324.94275	623.52710	128.99411	-6.22050	-68.19043	-192.61615	0.66166	-870.98157	167.73970	0.47989	-666.71344	-98.35664	80.50105
1128	9.392	1053.35840	-77.15314	1511.17981	-26.05995	-37.08898	1310.68738	-864.90979	22.59884	1325.39648	610.79095	130.16370	-6.41070	-75.93082	-192.69330	3.20763	-883.57410	168.58305	0.43020	-637.87073	-99.48978	79.61858
1129	9.400	1053.93701	-76.25991	1514.95044	-25.94579	-35.95180	1312.19153	-865.28857	22.89793	1325.75098	598.13934	131.44708	-6.51447	-81.61343	-192.96913	6.53973	-896.17529	169.43730	0.35146	-609.81830	-101.57980	77.95661
1130	9.408	1054.83728	-75.43889	1517.76697	-25.76988	-35.19437	1313.67810	-865.74371	23.16983	1326.02734	585.59399	132.68161	-6.55178	-85.20853	-193.60095	10.62385	-908.80347	170.30139	0.30260	-582.06818	-104.69077	75.78640
1131	9.417	1056.01331	-74.69452	1519.55579	-25.57361	-34.83273	1315.11475	-866.27142	23.44303	1326.24316	573.09900	133.76065	-6.57134	-87.02942	-194.95613	15.77855	-921.45374	171.16933	0.32858	-554.63513	-108.63213	73.18803
1132	9.425	1057.42139	-74.02443	1520.24951	-25.40499	-34.85198	1316.46729	-866.88116	23.73414	1326.39685	560.62518	134.68791	-6.64980	-87.05646	-197.45819	22.85697	-934.06824	172.12752	0.44118	-528.06421	-113.20363	70.08954
1133	9.433	1059.03821	-73.42714	1519.81458	-25.31390	-35.20344	1317.69568	-867.58167	24.04665	1326.45667	548.12244	135.44945	-6.86196	-84.28320	-201.34908	32.75501	-946.60559	173.24200	0.59052	-503.17255	-118.23576	66.29878
1134	9.442	1060.86646	-72.89232	1518.24536	-25.34654	-35.81802	1318.75562	-868.36285	24.38419	1326.36646	535.49414	136.10028	-7.19871	-77.14703	-206.53845	45.33295	-959.10071	174.43484	0.68685	-480.75232	-123.49016	61.55383
1135	9.450	1062.93103	-72.39619	1515.55725	-25.53346	-36.62467	1319.61206	-869.19257	24.76299	1326.06409	522.75476	136.88901	-7.51138	-64.73474	-212.53358	58.84331	-971.62823	175.58977	0.68259	-461.35181	-128.70944	55.70297
1136	9.458	1065.26831	-71.91841	1511.78711	-25.87880	-37.55748	1320.25525	-870.02753	25.20752	1325.49939	510.02307	138.03589	-7.63119	-47.39709	-218.50122	70.71334	-984.23920	176.68800	0.61371	-445.23383	-133.72498	48.87612
1137	9.467	1067.90466	-71.45724	1506.98291	-26.36325	-38.56160	1320.70117	-870.82434	25.72823	1324.64050	497.34332	139.45972	-7.56238	-26.34134	-223.53770	79.05409	-996.93158	177.77977	0.55344	-432.54944	-138.46204	41.45005
1138	9.475	1070.83472	-71.03253	1501.18860	-26.95743	-39.60410	1320.97595	-871.54321	26.29867	1323.47339	484.65839	140.86835	-7.46235	-2.92395	-227.11194	83.57626	-1009.66162	178.90840	0.54803	-423.54047	-142.88840	33.82172
1139	9.483	1074.01929	-70.68120	1494.44397	-27.63104	-40.67691	1321.10510	-872.14752	26.85153	1322.00024	471.91876	142.09375	-7.45934	21.81769	-229.34480	85.31709	-1022.38110	180.09621	0.60417	-418.56805	-146.94307	26.18402
1140	9.492	1077.39429	-70.43446	1486.79895	-28.35355	-41.79074	1321.11401	-872.60645	27.29411	1320.23645	459.15894	143.18900	-7.55679	47.32870	-230.72371	85.67958	-1035.06128	181.37956	0.73085	-417.95831	-150.48697	18.53850
1141	9.500	1080.87769	-70.28506	1478.32446	-29.09004	-42.96135	1321.03406	-872.90320	27.53348	1318.20947	446.43362	144.18970	-7.68268	73.40601	-231.56976	85.65322	-1047.69788	182.78320	0.94418	-421.73102	-153.31042	11.01745
1142	9.508	1084.37500	-70.17684	1469.11865	-29.79868	-44.18803	1320.90601	-873.03961	27.50570	1315.95776	433.72583	145.04445	-7.78251	99.95221	-231.90640	85.61223	-1060.31372	184.21487	1.20230	-429.32977	-155.17130	4.26826
1143	9.517	1087.78845	-70.02678	1459.30676	-30.43291	-45.43986	1320.77039	-873.03058	27.19556	1313.53162	421.00992	145.80188	-7.85162	126.85210	-231.62157	85.50177	-1072.92737	185.50369	1.40748	-439.68420	-155.88326	-0.68066
1144	9.525	1091.02917	-69.76183	1449.04163	-30.94569	-46.66327	1320.65491	-872.89374	26.61817	1311.00574	408.30054	146.60956	-7.92030	153.99385	-230.55139	85.07570	-1085.51807	186.59177	1.49726	-451.68964	-155.50275	-3.28003
1145	9.533	1094.02930	-69.37402	1438.51636	-31.29409	-47.80098	1320.56995	-872.63989	25.77599	1308.49146	395.61752	147.53366	-8.02437	181.34711	-228.57224	84.09996	-1098.04907	187.56796	1.48539	-464.50500	-154.43591	-4.03759
1146	9.542	1096.74597	-68.98061	1427.97266	-31.44520	-48.80532	1320.51575	-872.27020	24.65026	1306.11902	383.00818	148.51680	-8.15820	208.99835	-225.73911	82.51196	-1110.49976	188.53139	1.44765	-477.47388	-153.18860	-3.99385
1147	9.550	1099.14795	-68.79037	1417.68298	-31.38390	-49.64639	1320.49316	-871.77716	23.23016	1304.00049	370.52100	149.49295	-8.27644	237.07132	-222.31520	80.42981	-1122.83130	189.53085	1.50379	-490.19214	-152.03275	-3.90845
1148	9.558	1101.19165	-68.96454	1407.91565	-31.11835	-50.32005	1320.50452	-871.14948	21.53707	1302.21130	358.13678	150.45508	-8.35064	265.61200	-218.67686	78.04984	-1134.90979	190.60345	1.79051	-502.61841	-151.02045	-4.02834
1149	9.567	1102.81812	-69.53106	1398.90906	-30.67539	-50.84678	1320.54480	-870.38556	19.63229	1300.79919	345.80713	151.39471	-8.39642	294.58215	-215.15027	75.55073	-1146.48096	191.79982	2.45026	-514.89191	-150.14294	-4.28268
1150	9.575	1103.97229	-70.42399	1390.86487	-30.08613	-51.25755	1320.59058	-869.50751	17.61502	1299.79358	333.52377	152.27742	-8.44180	323.94864	-211.88939	73.01363	-1157.26184	193.14832	3.59674	-527.10803	-149.37305	-4.54984
1151	9.583	1104.62524	-71.55923	1383.94080	-29.37144	-51.57789	1320.59558	-868.56458	15.61337	1299.19568	321.34122	153.11571	-8.47333	353.74353	-208.93240	70.39518	-1167.07471	194.59555	5.23265	-539.26685	-148.68277	-4.78807
1152	9.592	1104.78259	-72.87223	1378.24121	-28.53708	-51.81757	1320.50757	-867.61951	13.76942	1298.96545	309.33728	153.99878	-8.44889	384.04663	-206.35422	67.62833	-1175.84583	196.01115	7.24575	-551.33899	-148.05946	-4.99792
1153	9.600	1104.48206	-74.31841	1373.81982	-27.58179	-51.96548	1320.29333	-866.72559	12.21062	1299.02942	297.48770	154.98973	-8.38655	414.91876	-204.26476	64.73643	-1183.43713	197.28139	9.49550	-563.33026	-147.47301	-5.18591
1154	9.608	1103.78369	-75.86127	1370.69446	-26.50507	-51.99226	1319.94885	-865.91602	11.01641	1299.30444	285.62180	156.02655	-8.36993	446.33759	-202.70035	61.78983	-1189.48267	198.44308	11.84518	-575.27826	-146.86497	-5.38385
1155	9.617	1102.75830	-77.46590	1368.85742	-25.29974	-51.85918	1319.48547	-865.21259	10.20809	1299.71741	273.57892	156.96649	-8.43443	478.16498	-201.68251	58.81847	-1193.45691	199.82014	14.20512	-587.22723	-146.21284	-5.61628
1156	9.625	1101.47571	-79.10986	1368.28125	-23.94499	-51.52705	1318.91345	-864.63129	9.76202	1300.20947	261.35153	157.64923	-8.54967	510.14001	-201.33252	55.86062	-1195.01758	202.00063	16.81771	-599.19482	-145.56319	-5.84411
1157	9.633	1099.99670	-80.79942	1368.92334	-22.43014	-50.96549	1318.24634	-864.17841	9.62024	1300.73193	249.05376	158.02237	-8.70197	541.88940	-201.81267	53.06301	-1194.19641	205.54253	20.66006	-611.16638	-144.96358	-5.99990
1158	9.642	1098.37195	-82.56347	1370.72900	-20.79249	-50.16377	1317.51294	-863.85577	9.69239	1301.24719	236.80193	158.27515	-8.87952	572.95898	-203.25128	50.67090	-1191.03223	210.69165	27.23901	-623.16046	-144.40240	-6.07078
1159	9.650	1096.64001	-84.42659	1373.63342	-19.12437	-49.13142	1316.75098	-863.67480	9.85864	1301.73401	224.63049	158.65199	-9.04182	602.85028	-205.75652	48.87389	-1185.16333	217.14194	37.31475	-635.21899	-143.82788	-6.11253
1160	9.658	1094.82581	-86.39342	1377.56262	-17.54992	-47.88547	1315.99109	-863.65747	9.98262	1302.18738	212.50227	159.23373	-9.15863	631.04297	-209.35165	47.58203	-1176.12061	223.70824	49.57183	-647.31268	-143.18704	-6.18895
1161	9.667	1092.93872	-88.45378	1382.42932	-16.19963	-46.44017	1315.24170	-863.81793	9.93880	1302.61011	200.35956	160.01311	-9.22138	657.08313	-213.79800	46.33480	-1163.96582	228.58284	60.90058	-659.36169	-142.44276	-6.31766
1162	9.675	1090.97156	-90.59174	1388.13306	-15.18894	-44.81324	1314.48169	-864.14441	9.63977	1303.00989	188.16658	160.94876	-9.24773	680.69653	-218.51587	44.53645	-1149.30835	230.43932	68.39995	-671.35046	-141.58923	-6.45528
1163	9.683	1088.90381	-92.79285	1394.57080	-14.60045	-43.04162	1313.66614	-864.60297	9.04493	1303.40259	175.92603	161.92786	-9.26623	701.67090	-222.84296	41.91239	-1132.50635	229.22318	71.27846	-683.34961	-140.67995	-6.51805
1164	9.692	1086.71228	-95.05383	1401.64038	-14.47492	-41.19056	1312.74390	-865.15399	8.15799	1303.81189	163.65762	162.85100	-9.26342	719.59973	-226.50441	38.73102	-1113.19128	225.85124	70.94603	-695.43640	-139.79185	-6.46363
1165	9.700	1084.38245	-97.38277	1409.23389	-14.80973	-39.34645	1311.67444	-865.76312	7.02393	1304.26086	151.38608	163.70412	-9.21492	733.95129	-229.69202	35.43792	-1090.95532	221.45732	69.55273	-707.63861	-138.94235	-6.35442
1166	9.708	1081.91492	-99.78796	1417.23499	-15.56307	-37.60197	1310.43677	-866.40131	5.72169	1304.76453	139.12897	164.50853	-9.14495	744.44373	-232.63094	32.09739	-1066.13647	216.84547	68.46570	-719.93561	-138.10046	-6.29563
1167	9.717	1079.32446	-102.27643	1425.52295	-16.66449	-36.05727	1309.02966	-867.04034	4.34737	1305.32886	126.86795	165.29657	-9.09808	751.15222	-235.34848	28.38098	-1039.50415	212.17308	67.78301	-732.27136	-137.24606	-6.33156
1168	9.725	1076.63867	-104.85037	1433.97314	-18.02692	-34.82385	1307.47205	-867.64935	2.98942	1305.95508	114.57019	166.11710	-9.09891	754.21307	-237.86331	24.01839	-1011.45972	207.00510	66.92367	-744.59326	-136.38831	-6.42025
1169	9.733	1073.89600	-107.47710	1442.45215	-19.55687	-34.00363	1305.81104	-868.19617	1.71035	1306.64514	102.23132	166.99908	-9.13691	753.62347	-240.29831	19.04835	-981.84741	200.82635	65.46109	-756.91846	-135.54016	-6.49834
1170	9.742	1071.13989	-110.06782	1450.81702	-21.16226	-33.66939	1304.13000	-868.65125	0.54870	1307.40027	89.86142	167.90637	-9.17551	749.39026	-242.72449	13.74428	-950.36938	193.52100	63.50362	-769.32361	-134.66296	-6.54777
1171	9.750	1068.42175	-112.51782	1458.93005	-22.75573	-33.86169	1302.54517	-868.99371	-0.47439	1308.21375	77.44492	168.76227	-9.19541	741.77802	-244.90729	8.61466	-917.03625	185.40067	61.61017	-781.83508	-133.71252	-6.56545
1172	9.758	1065.81409	-114.77237	1466.68115	-24.25900	-34.58150	1301.19458	-869.21497	-1.35436	1309.07178	64.94974	169.55226	-9.20576	731.39783	-246.30832	4.47938	-882.35706	176.96594	60.48410	-794.38269	-132.75784	-6.52320
1173	9.767	1063.41064	-116.84287	1473.99438	-25.61144	-35.78414	1300.22107	-869.31555	-2.09911	1309.96033	52.38284	170.34732	-9.20548	719.18915	-246.51923	2.02656	-847.24829	168.73753	60.66881	-806.89856	-131.89139	-6.43031
1174	9.775	1061.30884	-118.77496	1480.80994	-26.77464	-37.38403	1299.74207	-869.29901	-2.72783	1310.86951	39.79233	171.19829	-9.18023	706.25208	-245.65811	1.14383	-812.71753	161.18170	62.37050	-819.40472	-131.04842	-6.36544
1175	9.783	1059.59558	-120.60911	1487.06372	-27.73666	-39.26907	1299.81665	-869.17261	-3.27178	1311.79358	27.21106	172.07913	-9.13551	693.38837	-244.27699	1.07849	-779.47748	154.57486	65.36876	-831.92957	-130.15073	-6.36944
1176	9.792	1058.34009	-122.36054	1492.67529	-28.51645	-41.32166	1300.43335	-868.95447	-3.75845	1312.72620	14.63846	172.93356	-9.07618	680.78174	-242.96034	1.15405	-747.77173	148.84485	69.03638	-844.40796	-129.31752	-6.38063
1177	9.800	1057.58191	-124.03527	1497.54602	-29.15103	-43.43369	1301.52258	-868.68512	-4.19215	1313.65002	2.08728	173.73712	-8.96676	668.23663	-242.01956	1.10345	-717.55872	143.64166	72.56926	-856.78381	-128.68915	-6.31686
1178	9.808	1057.31592	-125.65215	1501.56140	-29.67267	-45.51397	1302.98657	-868.43524	-4.56120	1314.53455	-10.35873	174.52094	-8.74128	655.58099	-241.46198	0.95638	-688.80011	138.68521	75.31223	-869.14087	-128.19321	-6.16297
1179	9.817	1057.49182	-127.23007	1504.59863	-30.10027	-47.49326	1304.72522	-868.28949	-4.86149	1315.34241	-22.53201	175.33792	-8.28368	642.79834	-241.12508	0.81466	-661.50269	134.04721	76.94873	-881.59045	-127.62093	-5.98824
1180	9.825	1058.03113	-128.76814	1506.53796	-30.44458	-49.32565	1306.65002	-868.31433	-5.10166	1316.03430	-34.20786	176.22205	-7.38323	629.99695	-240.80109	0.72573	-635.53210	130.05722	77.48271	-894.11115	-126.83963	-5.88021
1181	9.833	1058.85620	-130.25424	1507.27527	-30.71762	-50.98190	1308.68506	-868.54047	-5.29011	1316.57324	-45.13834	177.22079	-5.77737	617.30200	-240.34593	0.69357	-610.49048	126.98695	77.09648	-906.64471	-125.88777	-5.85396
1182	9.842	1059.91199	-131.67424	1506.73511	-30.93876	-52.43240	1310.76538	-868.97351	-5.43387	1316.93408	-55.01468	178.42535	-3.20683	604.72290	-239.75566	0.70660	-585.86224	124.91957	76.01208	-919.22058	-124.87930	-5.88537
1183	9.850	1061.17102	-133.00894	1504.87793	-31.13340	-53.63060	1312.83838	-869.61176	-5.54922	1317.10876	-63.35690	179.86771	0.56867	592.18799	-239.10904	0.72764	-561.33099	123.87354	74.43739	-931.84802	-123.90887	-5.96310
1184	9.858	1062.62463	-134.23901	1501.69739	-31.32908	-54.51760	1314.86292	-870.45337	-5.66304	1317.10254	-69.51645	181.44090	5.69028	579.67273	-238.45111	0.70904	-536.94885	123.88101	72.57411	-944.44891	-123.04732	-6.03299
1185	9.867	1064.26550	-135.35085	1497.21252	-31.55487	-55.05139	1316.79871	-871.49463	-5.80329	1316.92761	-72.89890	183.00296	12.16788	567.21576	-237.75987	0.62090	-513.01526	124.88339	70.57706	-956.97095	-122.28262	-6.02365
1186	9.875	1066.07373	-136.34132	1491.46570	-31.84083	-55.23583	1318.59204	-872.72510	-5.98878	1316.59766	-73.21466	184.49854	20.06179	554.85266	-237.01688	0.46104	-489.88440	126.63354	68.44608	-969.43127	-121.52373	-5.95623
1187	9.883	1068.01868	-137.22281	1484.52124	-32.21288	-55.12518	1320.17773	-874.12671	-6.23013	1316.12317	-70.33627	185.99484	29.67598	542.56232	-236.27304	0.27150	-467.89566	128.76112	65.98936	-981.84912	-120.73757	-5.91689
1188	9.892	1070.07141	-138.01378	1476.45679	-32.68766	-54.80424	1321.50208	-875.67090	-6.53911	1315.50647	-63.72318	187.61679	41.35693	530.27417	-235.59404	0.10720	-447.36591	130.91312	62.93163	-994.23883	-119.98180	-5.94201
1189	9.900	1072.21399	-138.72850	1467.35950	-33.27496	-54.35424	1322.54333	-877.30902	-6.92604	1314.74304	-52.35999	189.38188	54.88721	517.93469	-234.96271	-0.04524	-428.59851	132.84570	59.08550	-1006.61841	-119.30858	-5.97426
1190	9.908	1074.43823	-139.37796	1457.32825	-33.98331	-53.81690	1323.31360	-878.96613	-7.39393	1313.82629	-35.79526	191.25381	69.15182	505.55518	-234.28537	-0.25232	-411.91501	134.44537	54.45639	-1018.95508	-118.71252	-5.93386
1191	9.917	1076.73804	-139.96901	1446.47791	-34.81834	-53.18246	1323.84802	-880.55139	-7.94114	1312.75220	-14.95682	193.27197	82.51738	493.18430	-233.51314	-0.51776	-397.65164	135.68381	49.21362	-1031.19983	-118.12812	-5.84145
1192	9.925	1079.10303	-140.49997	1434.94434	-35.77546	-52.41988	1324.19128	-881.97821	-8.55414	1311.51782	8.47577	195.27676	93.51508	480.84222	-232.72055	-0.75089	-386.14093	136.56073	43.58146	-1043.42102	-117.44826	-5.79546
1193	9.933	1081.51453	-140.95511	1422.88586	-36.83374	-51.52083	1324.38208	-883.17822	-9.19247	1310.11902	33.18201	196.71002	101.36616	468.49878	-232.00876	-0.87056	-377.73248	137.08842	37.71583	-1055.77185	-116.63738	-5.82514
1194	9.942	1083.94482	-141.30130	1410.47559	-37.95395	-50.51041	1324.44788	-884.10345	-9.78831	1308.55347	58.53629	196.94565	106.15154	456.12930	-231.38174	-0.89579	-372.81168	137.29666	31.62095	-1068.29468	-115.79527	-5.87842
1195	9.950	1086.35706	-141.48181	1397.88733	-39.07943	-49.42566	1324.41248	-884.72308	-10.25761	1306.82495	84.32202	195.70842	108.57140	443.75403	-230.76884	-0.91601	-371.74512	137.25253	25.22025	-1080.87561	-115.02938	-5.91111
1196	9.958	1088.70618	-141.39699	1385.27734	-40.14094	-48.29922	1324.30798	-885.02222	-10.51807	1304.94250	110.48306	193.12952	109.49391	431.38751	-230.09320	-1.00117	-374.68839	137.09335	18.61529	-1093.37561	-114.36853	-5.88794
1197	9.967	1090.94141	-140.89453	1372.75378	-41.07080	-47.15898	1324.17773	-885.00696	-10.52081	1302.91931	137.08069	189.46051	109.56012	419.00842	-229.29022	-1.16318	-381.29742	137.01181	12.36157	-1105.73059	-113.79136	-5.77031
1198	9.975	1093.01123	-139.80591	1360.35388	-41.82486	-46.02910	1324.06580	-884.71320	-10.27608	1300.77747	164.23932	184.82123	109.02597	406.59973	-228.33900	-1.38185	-390.62903	137.13249	7.41009	-1117.97656	-113.17145	-5.57129
1199	9.983	1094.89233	-138.06049	1348.05310	-42.40511	-44.92287	1323.99902	-884.20972	-9.84563	1298.55115	191.98604	179.27240	107.93040	394.16516	-227.28592	-1.63608	-401.47672	137.40343	4.44805	-1130.20117	-112.27525	-5.36125
1200	9.992	1096.63782	-135.85008	1335.80090	-42.87439	-43.83519	1323.96997	-883.59375	-9.31739	1296.28210	220.12122	173.10738	106.43333	381.71542	-226.19572	-1.90904	-412.88867	137.70694	3.04697	-1142.44910	-111.05629	-5.18206
