# Supplementary material for: Novel Methods for Surface EMG Analysis and Exploration Based on Multi-Modal Gaussian Mixture Models
Source: PLoS One. 2016 Jun 30;11(6):e0157239. doi: 10.1371/journal.pone.0157239 (PMC4928879; doi:10.1371/journal.pone.0157239)
Supplement: S2 File — (ZIP) [file pone.0157239.s002.zip › Haf_horses_walk_data/Haf_h09_w1_emg.anc]

File_Type:	Analog R/C ASCII	Generation#:	2
Board_Type:	NI USB-6225	Polarity:	Bipolar
Trial_Name:	Missouriw	Trial#:	1	Duration(Sec.):	9.999166	#Channels:	64
BitDepth:	16	PreciseRate:	1200.000000
Name	LDL	acc1x	acc1y	acc1z	GM1L	acc2x	acc2y	acc2z	GM2L	acc3x	acc3y	acc3z	GM3L	acc4x	acc4y	acc4z	LDR	acc5x	acc5y	acc5z	GM1R	acc6x	acc6y	acc6z	GM2R	acc7x	acc7y	acc7z	GM3R	acc8x	acc8y	acc8z	BLDL	acc9x	acc9y	acc9z	BGM1L	acc10x	acc10y	acc10z	BGM2L	acc11x	acc11y	acc11z	BGM3L	acc12x	acc12y	acc12z	BLDR
Rate	1200	1200	1200	1200	1200	1200	1200	1200	1200	1200	1200	1200	1200	1200	1200	1200	1200	1200	1200	1200	1200	1200	1200	1200	1200	1200	1200	1200	1200	1200	1200	1200	1200	1200	1200	1200	1200	1200	1200	1200	1200	1200	1200	1200	1200	1200	1200	1200	1200
Range	5000	5000	5000	5000	5000	5000	5000	5000	5000	5000	5000	5000	5000	5000	5000	5000	5000	5000	5000	5000	5000	5000	5000	5000	5000	5000	5000	5000	5000	5000	5000	5000	5000	5000	5000	5000	5000	5000	5000	5000	5000	5000	5000	5000	5000	5000	5000	5000	5000
0.000000	-29	38	82	-61	-114	-38	9	-15	-19	1	-76	-67	-100	-18	-32	-47	-104	28	-92	-40	-105	-26	-104	-72	-67	-4	-102	-16	-76	-70	-148	-79	-183	-6194	-11128	-20032	95	-21537	-8311	-23707	-94	-19848	-10683	-18616	-168	-21061	-11367	-16841	85
0.000833	-26	39	86	-61	-112	-16	11	-17	-22	2	-77	-67	-98	-18	-31	-62	-99	32	-90	-36	-104	-25	-102	-73	-67	-3	-103	-18	-56	-70	-147	-75	-241	-5877	-11085	-20000	-81	-21773	-7809	-23037	-63	-19805	-10377	-18814	-242	-20972	-10908	-16843	80
0.001667	-29	37	85	-59	-109	-35	10	-16	-17	5	-75	-67	-96	-18	-30	-61	-104	33	-92	-33	-103	-24	-103	-68	-64	16	-100	-12	-74	-70	-148	-76	-218	-5550	-11014	-19980	-130	-21994	-7285	-22324	-28	-19739	-10019	-18984	-254	-20833	-10468	-16904	79
0.002500	-26	40	88	-60	-107	-34	12	-16	-18	4	-88	-62	-95	-15	-29	-63	-99	36	-88	-32	-105	-22	-101	-73	-67	-3	-102	-14	-70	-69	-151	-74	-31	-5197	-10917	-19971	112	-22174	-6749	-21594	81	-19657	-9623	-19121	-225	-20650	-10038	-16998	80
0.003333	-27	41	94	-61	-108	-34	10	-16	-18	5	-74	-63	-98	-18	-31	-60	-104	32	-91	-33	-104	-25	-100	-68	-66	-1	-98	-14	-77	-72	-149	-77	154	-4837	-10803	-19979	211	-22309	-6194	-20833	98	-19552	-9184	-19229	-204	-20437	-9626	-17142	79
0.004167	-28	40	85	-59	-113	-35	9	-22	-21	1	-66	-66	-101	-18	-31	-61	-103	33	-88	-38	-103	-24	-101	-74	-69	-3	-104	-16	-75	-72	-151	-75	201	-4462	-10699	-19987	42	-22383	-5628	-20083	28	-19426	-8717	-19291	-163	-20196	-9232	-17326	63
0.005000	-30	36	84	-60	-113	-35	10	-16	-22	3	-76	-65	-99	-28	-32	-61	-103	30	-91	-33	-108	-23	-102	-76	-64	-4	-103	-16	-77	-70	-151	-79	178	-4084	-10531	-20011	20	-22396	-5057	-19352	20	-19264	-8221	-19312	-131	-19949	-8862	-17557	54
0.005833	-26	39	82	-60	-111	-36	8	-17	-14	3	-79	-66	-99	-19	-29	-62	-103	33	-90	-34	-105	-24	-101	-74	-64	-4	-102	-16	-75	-70	-163	-76	34	-3697	-10381	-20037	161	-22333	-4469	-18646	72	-19077	-7717	-19293	-138	-19694	-8502	-17830	76
0.006667	-30	39	85	-63	-109	-35	10	-17	-18	3	-77	-66	-96	-16	-31	-61	-101	32	-91	-35	-104	-21	-98	-69	-50	-4	-102	-15	-73	-70	-149	-76	20	-3308	-10227	-20063	74	-22194	-3886	-17976	108	-18866	-7210	-19232	-133	-19478	-8169	-18135	72
0.007500	-28	41	84	-62	-113	-34	9	-18	-23	3	-76	-64	-99	-5	-31	-60	-102	35	-87	-32	-104	-22	-100	-70	-66	0	-100	-13	-73	-70	-148	-74	79	-2910	-10065	-20095	-9	-21975	-3315	-17353	120	-18624	-6711	-19139	-111	-19225	-7847	-18457	59
0.008333	-25	40	86	-59	-107	-33	12	-15	-19	6	-73	-62	-97	-18	-28	-59	-102	32	-88	-41	-104	-22	-98	-68	-87	-1	-99	-11	-74	-66	-148	-75	64	-2515	-9904	-20135	113	-21679	-2743	-16783	129	-18355	-6233	-19012	-104	-19024	-7543	-18796	58
0.009167	-24	41	89	-62	-108	-31	-4	-12	-19	8	-73	-64	-97	-13	-28	-58	-102	37	-88	-29	-104	-22	-98	-70	-64	-3	-100	-14	-77	-72	-148	-73	74	-2120	-9739	-20193	-19	-21313	-2194	-16268	126	-18068	-5780	-18861	-98	-18839	-7251	-19131	82
0.010000	-29	42	88	-60	-111	-34	11	-15	-18	6	-74	-63	-96	-17	-27	-59	-91	33	-86	-32	-107	-34	-98	-70	-65	0	-99	-13	-73	-70	-149	-76	43	-1729	-9573	-20236	-125	-20884	-1675	-15816	270	-17761	-5355	-18690	-97	-18686	-6976	-19442	61
0.010833	-29	41	88	-57	-110	-31	16	-14	-18	7	-73	-64	-100	-14	-28	-57	-100	37	-83	-29	-104	-21	-99	-68	-65	10	-99	-14	-72	-68	-145	-75	32	-1337	-9402	-20298	291	-20396	-1181	-15413	388	-17439	-4974	-18510	-13	-18557	-6718	-19721	62
0.011667	-25	43	89	-60	-107	-29	11	-11	-17	9	-72	-59	-95	-11	-26	-57	-99	34	-84	-28	-102	-18	-98	-64	-63	3	-95	-11	-73	-66	-144	-72	7	-951	-9222	-20375	-47	-19854	-718	-15068	385	-17102	-4622	-18317	-14	-18450	-6469	-19951	64
0.012500	-23	42	90	-59	-109	-31	13	-13	-16	5	-74	-64	-73	-30	-25	-56	-99	36	-86	-30	-103	-22	-97	-68	-61	3	-99	-15	-76	-67	-145	-74	-7	-565	-9035	-20469	22	-19280	-314	-14776	439	-16762	-4314	-18130	-51	-18358	-6234	-20114	72
0.013333	-24	46	89	-60	-110	-30	11	-10	-17	8	-73	-60	-93	-13	-25	-58	-98	38	-85	-30	-82	-21	-97	-64	-61	1	-119	-11	-69	-68	-145	-73	20	-184	-8837	-20576	102	-18685	80	-14536	412	-16420	-4059	-17939	-70	-18279	-6009	-20211	24
0.014167	-24	42	90	-59	-107	-55	12	-11	-15	6	-70	-61	-97	-12	-25	-58	-98	40	-83	-28	-104	-19	-96	-64	-64	0	-97	-13	-70	-67	-137	-74	-50	189	-8627	-20698	36	-18075	416	-14344	310	-16083	-3804	-17764	-90	-18199	-5808	-20219	2
0.015000	-27	41	89	-60	-108	-29	13	-13	-22	6	-73	-60	-97	-16	-28	-59	-99	33	-84	-31	-105	-23	-97	-68	-63	0	-98	-13	-76	-67	-146	-75	-117	555	-8412	-20846	-132	-17471	700	-14198	297	-15749	-3593	-17597	-67	-18114	-5615	-20149	-44
0.015833	-25	25	90	-62	-110	-38	11	-14	-12	6	-72	-62	-97	-13	-27	-58	-99	39	-83	-25	-100	-19	-97	-67	-63	2	-97	-11	-72	-67	-144	-74	-130	912	-8172	-20998	151	-16878	947	-14087	281	-15423	-3400	-17442	-27	-18025	-5434	-19988	-33
0.016667	-26	39	88	-61	-112	-34	13	-13	-18	7	-70	-63	-98	-15	-28	-60	-99	34	-85	-35	-122	-24	-98	-73	-63	0	-100	-18	-73	-68	-146	-77	-152	1252	-7936	-21189	94	-16308	1140	-14018	276	-15117	-3237	-17300	-33	-17918	-5268	-19749	39
0.017500	-27	37	86	-62	-111	-34	-10	-12	-18	4	-56	-66	-99	-17	-28	-59	-102	30	-88	-31	-105	-21	-103	-70	-67	-4	-100	-18	-75	-68	-148	-77	-213	1579	-7673	-21387	-42	-15768	1299	-13987	196	-14821	-3064	-17170	-31	-17789	-5113	-19435	66
0.018333	-32	38	88	-62	-110	-34	11	-15	-15	5	-73	-64	-99	-16	-30	-60	-102	16	-87	-33	-119	-22	-99	-68	-65	0	-98	-14	-75	-69	-146	-77	-218	1892	-7406	-21595	-107	-15263	1417	-13982	131	-14542	-2900	-17042	-34	-17633	-4977	-19046	17
0.019167	-26	42	90	-57	-112	-34	15	-13	-21	5	-68	-63	-100	-16	-28	-58	-98	35	-85	-32	-104	-18	-98	-68	-64	1	-99	-17	-60	-68	-146	-76	-237	2190	-7155	-21825	87	-14796	1500	-14012	147	-14283	-2735	-16927	-48	-17453	-4834	-18601	-18
0.020000	-28	38	88	-58	-112	-34	17	-10	-17	5	-70	-61	-97	-16	-26	-63	-100	33	-91	-32	-105	-22	-97	-67	-64	-1	-98	-14	-72	-67	-145	-77	-319	2457	-6848	-22061	192	-14375	1552	-14066	67	-14032	-2559	-16809	-38	-17240	-4708	-18122	2
0.020833	-15	42	89	-61	-110	-23	13	-13	-16	7	-70	-64	-97	-17	-30	-59	-102	34	-86	-32	-104	-21	-100	-66	-65	0	-98	-14	-74	-70	-145	-75	-363	2700	-6567	-22310	106	-13996	1584	-14152	-36	-13798	-2375	-16690	-44	-17008	-4590	-17608	6
0.021667	-25	43	89	-60	-113	-35	15	-13	-21	5	-70	-60	-99	-15	-29	-57	-101	39	-85	-33	-109	-21	-99	-94	-65	1	-97	-14	-74	-68	-143	-75	-362	2917	-6290	-22566	205	-13656	1594	-14253	-63	-13572	-2185	-16560	-58	-16748	-4474	-17078	63
0.022500	-25	41	87	-58	-109	-34	13	-65	-19	24	-72	-64	-99	-19	-29	-58	-99	32	-88	-33	-104	-21	-98	-66	-62	0	-98	-15	-75	-70	-145	-74	-325	3104	-6016	-22827	114	-13347	1595	-14381	-25	-13356	-1979	-16419	-75	-16467	-4363	-16549	53
0.023333	-26	60	89	-61	-110	-35	9	-13	-21	3	-70	-63	-99	-19	-31	-60	-101	29	-86	-39	-109	-26	-102	-79	-64	-3	-101	-14	-77	-73	-150	-79	-304	3256	-5753	-23093	-294	-13078	1582	-14526	-119	-13140	-1768	-16248	-77	-16171	-4249	-16026	-8
0.024167	-30	37	85	-63	-114	-36	9	-32	-23	2	-75	-70	-100	-22	-33	-62	-103	32	-88	-36	-109	-25	-103	-69	-66	-1	-103	-13	-78	-75	-149	-79	-328	3378	-5505	-23355	148	-12823	1574	-14679	-82	-12921	-1550	-16083	-97	-15861	-4129	-15519	-10
0.025000	-28	37	85	-63	-113	-38	11	-16	-21	5	-76	-66	-100	-15	-32	-61	-101	30	-87	-38	-110	-26	-102	-69	-67	-6	-103	-14	-75	-74	-148	-78	-336	3461	-5267	-23620	-180	-12595	1562	-14842	-66	-12703	-1326	-15878	-120	-15541	-4001	-15040	7
0.025833	-31	37	85	-51	-110	-35	13	-19	-27	4	-73	-65	-99	-18	-33	-61	-101	30	-86	-35	-105	-25	-103	-70	-64	-1	-100	-12	-75	-69	-148	-77	-297	3511	-5054	-23874	13	-12372	1567	-15013	-136	-12473	-1108	-15640	-124	-15222	-3864	-14586	12
0.026667	-23	40	86	-59	-111	-34	13	-15	-16	5	-73	-62	-95	-14	-28	-58	-98	35	-86	-31	-103	-22	-97	-66	-62	1	-99	-11	-73	-69	-143	-74	-331	3524	-4858	-24129	-128	-12159	1576	-15182	-155	-12233	-901	-15385	-93	-14904	-3714	-14164	9
0.027500	-23	42	93	-57	-118	-31	16	-5	-18	7	-67	-65	-96	-15	-28	-57	-101	36	-83	-29	-105	-19	-98	-65	-62	3	-98	-11	-74	-68	-143	-73	-373	3500	-4681	-24379	-204	-11949	1593	-15353	-216	-11984	-708	-15112	-65	-14598	-3557	-13778	-5
0.028333	-25	43	91	-57	-112	-34	15	-11	-17	8	-69	-63	-97	-14	-27	-57	-95	35	-82	-24	-107	-24	-98	-66	-62	0	-96	-11	-75	-69	-144	-73	-352	3442	-4526	-24628	-273	-11743	1622	-15519	-306	-11734	-537	-14819	-60	-14295	-3383	-13417	-48
0.029167	-23	42	92	-59	-108	-32	18	-13	-16	8	-78	-60	-95	-12	-28	-57	-96	36	-82	-30	-101	-19	-97	-65	-62	0	-98	-15	-69	-68	-131	-70	-344	3349	-4398	-24865	55	-11530	1661	-15677	-329	-11477	-389	-14511	-73	-14008	-3207	-13085	-21
0.030000	-25	41	91	-57	-110	-31	18	-14	-16	5	-69	-60	-92	-16	-29	-38	-97	37	-78	-32	-101	-22	-99	-67	-60	0	-97	-8	-70	-69	-144	-74	-380	3222	-4286	-25098	122	-11315	1708	-15825	-365	-11212	-267	-14188	-76	-13735	-3012	-12764	37
0.030833	-25	41	91	-58	-109	-33	16	-13	-19	5	-70	-65	-97	-17	-27	-59	-100	34	-84	-33	-102	-22	-99	-72	-63	0	-90	-13	-75	-68	-151	-74	-421	3067	-4194	-25328	-56	-11093	1764	-15960	-355	-10953	-181	-13868	-91	-13475	-2815	-12466	40
0.031667	-25	40	88	-61	-111	-35	12	-14	-16	3	-73	-65	-97	-16	-28	-60	-95	32	-84	-32	-103	-24	-101	-70	-67	0	-98	-13	-76	-68	-148	-75	-436	2882	-4113	-25552	-166	-10873	1821	-16086	-271	-10700	-127	-13547	-100	-13229	-2616	-12176	74
0.032500	-29	40	88	-62	-109	-29	12	-16	-19	3	-73	-67	-99	-17	-31	-61	-100	34	-85	-32	-103	-22	-98	-66	-62	1	-94	-9	-75	-69	-147	-74	-412	2675	-4047	-25762	-276	-10642	1895	-16185	-185	-10446	-99	-13239	-101	-12997	-2405	-11892	88
0.033333	-26	43	93	-57	-111	-36	17	-15	-15	5	-69	-64	-96	-15	-26	-28	-98	33	-84	-14	-103	-21	-99	-68	-64	2	-97	-12	-73	-68	-145	-74	-367	2440	-3996	-25970	-263	-10424	1941	-16280	-199	-10223	-114	-12945	-101	-12781	-2206	-11605	85
0.034167	-27	43	89	-41	-110	-31	15	-12	-18	6	-69	-62	-94	-15	-27	-59	-100	34	-83	-29	-104	-18	-95	-66	-64	-10	-97	-11	-73	-68	-145	-75	-329	2187	-3945	-26166	157	-10205	1993	-16359	-335	-10008	-144	-12673	-116	-12575	-2013	-11327	62
0.035000	-25	42	93	-56	-107	-36	16	-13	-15	8	-79	-63	-93	-32	-26	-58	-99	36	-83	-28	-102	-21	-98	-70	-62	3	-95	-10	-69	-68	-144	-73	-300	1920	-3908	-26353	142	-10002	2020	-16428	-303	-9825	-208	-12423	-109	-12382	-1829	-11054	58
0.035833	-21	44	92	-55	-109	-30	17	-11	-15	10	-68	-60	-99	-13	-26	-59	-99	34	-82	-29	-101	-19	-86	-67	-61	3	-95	-15	-72	-66	-145	-73	-301	1615	-3879	-26534	249	-9814	2044	-16491	-234	-9673	-294	-12208	-95	-12201	-1666	-10792	85
0.036667	-25	42	91	-57	-109	-36	15	-16	-17	-9	-70	-60	-96	-14	-28	-62	-98	34	-88	-29	-105	-21	-101	-70	-65	0	-99	-12	-75	-70	-145	-75	-321	1303	-3846	-26700	-92	-9647	2034	-16557	-282	-9547	-402	-12020	-105	-12028	-1528	-10545	71
0.037500	-30	41	88	-60	-110	-36	12	-14	-19	3	-73	-61	-100	-17	-30	-62	-104	32	-84	-32	-107	-23	-98	-68	-67	3	-99	-15	-69	-50	-146	-77	-321	976	-3816	-26854	241	-9497	2003	-16614	-264	-9464	-517	-11877	-104	-11863	-1408	-10315	58
0.038333	-26	39	88	-60	-110	-33	12	-16	-19	3	-72	-63	-97	-17	-50	-59	-98	35	-86	-31	-107	-21	-99	-69	-66	-1	-100	-13	-73	-67	-144	-75	-298	635	-3782	-26996	180	-9391	1938	-16678	-219	-9412	-639	-11759	-115	-11703	-1313	-10106	79
0.039167	-26	39	89	-59	-109	-34	13	-14	-22	5	-73	-61	-98	-15	-30	-64	-103	30	-85	-32	-105	-22	-101	-92	-65	0	-97	-14	-77	-69	-145	-77	-285	278	-3748	-27123	243	-9275	1845	-16747	-232	-9384	-767	-11674	-143	-11551	-1254	-9931	70
0.040000	-27	41	87	-60	-109	-38	12	-16	-17	13	-72	-64	-101	-27	-30	-62	-103	29	-87	-32	-107	-24	-101	-69	-68	-4	-104	-15	-75	-70	-145	-78	-316	-82	-3718	-27239	171	-9206	1717	-16827	-287	-9396	-906	-11624	-153	-11404	-1227	-9794	53
0.040833	-31	38	82	-62	-115	-38	10	-16	-22	1	-76	-63	-102	-15	-32	-61	-86	27	-85	-32	-105	-25	-110	-69	-64	0	-99	-15	-74	-70	-144	-77	-307	-457	-3680	-27335	60	-9160	1560	-16912	-222	-9421	-1030	-11597	-159	-11260	-1230	-9684	87
0.041667	-26	40	88	-59	-110	-35	12	-14	-19	2	-72	-61	-80	-16	-28	-59	-100	33	-83	-30	-105	-25	-100	-68	-66	-4	-101	-13	-75	-69	-145	-74	-263	-831	-3640	-27415	-292	-9149	1368	-17012	-225	-9477	-1163	-11596	-160	-11125	-1266	-9653	95
0.042500	-26	42	86	-57	-81	-35	16	-12	-18	5	-70	-62	-99	-14	-28	-60	-102	30	-86	-32	-101	-21	-96	-67	-63	-11	-101	-12	-43	-67	-145	-74	-220	-1218	-3604	-27478	-7	-9157	1154	-17117	-255	-9541	-1293	-11615	-165	-10996	-1334	-9659	82
0.043333	-26	38	87	-57	-109	-35	13	-14	-22	3	-74	-60	-97	-16	-29	-67	-102	32	-85	-32	-104	-24	-98	-72	-66	-4	-102	-15	-72	-68	-147	-78	-207	-1592	-3558	-27528	269	-9195	906	-17230	-254	-9615	-1427	-11656	-178	-10878	-1433	-9721	104
0.044167	-28	38	86	-59	-110	-36	13	-15	-17	3	-70	-63	-96	-16	-30	-61	-98	30	-87	-33	-127	-22	-98	-68	-64	-1	-100	-14	-74	-69	-145	-75	-188	-1972	-3519	-27561	82	-9250	649	-17347	-296	-9678	-1561	-11709	-173	-10758	-1559	-9824	29
0.045000	-29	41	87	-60	-105	-35	12	-21	-21	3	-72	-63	-96	-16	-31	-60	-97	32	-85	-33	-102	-26	-98	-70	-64	-5	-104	-13	-70	-68	-158	-78	-196	-2348	-3478	-27577	-113	-9324	375	-17464	-309	-9749	-1699	-11771	-179	-10646	-1710	-9987	1
0.045833	-26	37	87	-60	-109	-34	15	-14	-21	3	-72	-61	-98	-15	-30	-61	-117	32	-86	-32	-107	-22	-87	-70	-65	0	-101	-13	-73	-68	-146	-77	-232	-2711	-3428	-27582	-46	-9410	86	-17575	-304	-9795	-1858	-11837	-190	-10548	-1883	-10187	10
0.046667	-26	41	89	-57	-107	-44	12	-13	-15	4	-66	-64	-96	-17	-26	-58	-97	35	-81	-29	-104	-23	-96	-67	-64	0	-101	-10	-75	-67	-145	-73	-198	-3058	-3377	-27565	-64	-9494	-201	-17677	-288	-9823	-2002	-11914	-156	-10443	-2075	-10421	6
0.047500	-32	44	89	-60	-105	-34	18	-13	-18	6	-70	-59	-94	-14	-26	-58	-95	35	-84	-28	-102	-22	-97	-66	-63	-1	-101	-9	-72	-67	-143	-73	-205	-3390	-3326	-27543	-42	-9607	-492	-17764	-221	-9827	-2176	-11986	-127	-10349	-2284	-10678	38
0.048333	-22	41	87	-58	-108	-34	13	-15	-14	4	-73	-63	-96	-15	-29	-60	-103	33	-84	-32	-107	-24	-99	-72	-65	0	-102	-15	-75	-70	-153	-76	-227	-3709	-3271	-27505	34	-9711	-787	-17833	-135	-9805	-2369	-12069	-52	-10262	-2514	-10961	54
0.049167	-27	38	86	-60	-109	-35	12	-19	-17	2	-73	-63	-97	-16	-31	-59	-97	35	-110	-32	-103	-23	-98	-66	-57	0	-100	-11	-70	-70	-145	-73	-147	-3995	-3201	-27457	156	-9805	-1055	-17872	-50	-9745	-2579	-12141	46	-10172	-2751	-11246	44
0.050000	-27	41	91	-73	-113	-35	12	-19	-48	5	-72	-66	-99	-17	-31	-60	-99	34	-84	-32	-101	-23	-98	-70	-65	-4	-101	-13	-96	-73	-147	-74	-122	-4252	-3128	-27403	-292	-9891	-1320	-17890	-48	-9653	-2819	-12229	34	-10070	-3003	-11535	-3
0.050833	-26	37	88	-61	-111	-36	13	-14	-21	5	-73	-62	-98	0	-24	-61	-101	33	-87	-30	-107	-21	-98	-69	-64	-3	-101	-12	-70	-70	-149	-77	-144	-4491	-3039	-27338	-63	-9965	-1569	-17869	-78	-9528	-3080	-12308	-11	-9970	-3265	-11802	-49
0.051667	-29	39	88	-57	-111	-28	11	-13	-18	-6	-75	-64	-98	-17	-28	-63	-98	32	-84	-30	-102	-22	-101	-69	-63	-1	-102	-16	-74	-72	-148	-73	-151	-4694	-2932	-27267	47	-10022	-1798	-17815	-56	-9364	-3367	-12392	-27	-9863	-3531	-12050	24
0.052500	-19	41	90	-58	-109	-34	15	-13	-16	5	-72	-60	-95	-15	-30	-58	-99	33	-84	-32	-108	-23	-98	-67	-63	0	-99	-12	-74	-69	-145	-74	-151	-4858	-2809	-27183	-117	-10057	-2008	-17724	-87	-9177	-3675	-12475	-36	-9739	-3806	-12273	29
0.053333	-24	43	90	-56	-108	-33	13	-11	-18	5	-73	-64	-98	-15	-31	-59	-98	34	-83	-31	-107	-21	-96	-69	-61	-1	-99	-14	-74	-69	-147	-75	-77	-5002	-2664	-27101	-61	-10071	-2205	-17602	-185	-8957	-4002	-12562	-81	-9611	-4093	-12469	11
0.054167	-23	41	92	-58	-108	-34	13	-15	-16	8	-69	-60	-92	-16	-28	-59	-97	47	-83	-31	-104	-21	-99	-67	-62	0	-97	-12	-72	-68	-146	-74	-48	-5079	-2506	-27014	132	-10066	-2380	-17452	-260	-8722	-4349	-12642	-105	-9467	-4389	-12629	54
0.055000	-25	43	90	-52	-107	-32	-5	-11	-14	9	-73	-62	-98	-17	-28	-59	-98	35	-80	-30	-100	-19	-94	-67	-59	1	-98	-13	-70	-66	-168	-72	-48	-5133	-2327	-26925	-177	-10028	-2539	-17261	-160	-8465	-4710	-12733	-56	-9312	-4692	-12751	44
0.055833	-23	44	90	-55	-102	-34	13	-14	-14	8	-74	-62	-94	-15	-24	-58	-97	36	-93	-35	-100	-21	-100	-68	-59	1	-98	-12	-69	-67	-146	-74	3	-5154	-2134	-26835	54	-9974	-2701	-17049	-117	-8199	-5080	-12823	-23	-9153	-5008	-12842	-32
0.056667	-27	41	86	-56	-108	-38	9	-17	-19	4	-77	-67	-97	-24	-33	-62	-99	30	-86	-33	-104	-24	-102	-74	-64	-5	-102	-18	-77	-74	-151	-77	35	-5129	-1928	-26752	233	-9894	-2865	-16821	-193	-7932	-5460	-12915	-60	-8979	-5335	-12906	-32
0.057500	-27	37	82	-64	-117	-42	6	-21	-21	2	-78	-72	-101	-23	-31	-63	-102	29	-92	-34	-110	-18	-102	-72	-62	-3	-104	-16	-76	-70	-150	-75	13	-5083	-1704	-26657	93	-9791	-2991	-16575	-145	-7665	-5827	-13017	-91	-8791	-5663	-12936	-44
0.058333	-28	38	84	-60	-111	-38	9	-17	-19	10	-76	-65	-99	-21	-32	-60	-104	29	-88	-34	-102	-24	-100	-72	-63	-4	-100	-16	-77	-73	-149	-78	-6	-4991	-1470	-26566	-90	-9659	-3129	-16321	-45	-7402	-6187	-13078	-100	-8599	-6010	-12950	-51
0.059167	-27	41	85	-61	-113	-38	9	-15	-16	5	-77	-63	-98	-18	-30	-60	-113	30	-86	-41	-107	-25	-105	-68	-64	-3	-101	-13	-74	-70	-147	-76	26	-4861	-1227	-26481	115	-9516	-3267	-16063	-48	-7155	-6524	-13152	-103	-8403	-6355	-12941	2
0.060000	-26	32	89	-57	-108	-36	27	-15	-18	3	-74	-65	-101	-17	-32	-58	-100	33	-85	-35	-103	-22	-99	-70	-63	-3	-101	-12	-74	-70	-147	-75	-8	-4706	-985	-26394	166	-9348	-3412	-15808	26	-6925	-6852	-13212	-74	-8210	-6710	-12928	-14
0.060833	-24	42	86	-58	-111	-35	11	-14	-17	6	-74	-63	-96	-17	-29	-59	-101	33	-84	-33	-103	-23	-100	-70	-63	-3	-98	-12	-73	-67	-145	-78	7	-4518	-737	-26315	-56	-9171	-3566	-15569	64	-6709	-7153	-13263	-42	-8021	-7067	-12906	-22
0.061667	-24	43	90	-58	-104	-32	13	-13	-16	13	-73	-64	-98	-17	-32	-59	-98	34	-86	-30	-103	-22	-98	-67	-63	0	-97	-11	-72	-68	-112	-75	127	-4304	-494	-26236	130	-8974	-3725	-15332	-11	-6522	-7423	-13302	-53	-7841	-7421	-12888	-1
0.062500	-24	44	89	-57	-110	-35	13	-13	-15	7	-72	-63	-97	-12	-28	-57	-97	35	-84	-32	-102	-11	-98	-69	-62	-11	-100	-11	-69	-66	-144	-74	211	-4073	-254	-26167	254	-8776	-3899	-15121	-44	-6366	-7663	-13325	-94	-7673	-7766	-12867	11
0.063333	-24	41	88	-57	-107	-36	16	-13	-18	10	-72	-64	-97	-13	-28	-59	-102	36	-85	-31	-104	-22	-98	-67	-62	-3	-99	-12	-70	-68	-147	-78	283	-3805	-19	-26101	-98	-8573	-4082	-14930	-61	-6230	-7871	-13330	-118	-7518	-8110	-12856	-18
0.064167	-25	45	88	-57	-111	-33	13	-16	-18	6	-73	-68	-96	-12	-33	-56	-97	35	-87	-34	-100	-23	-99	-69	-64	-3	-102	-13	-73	-68	-147	-75	312	-3546	206	-26044	87	-8368	-4275	-14777	-111	-6124	-8050	-13315	-129	-7383	-8436	-12849	-17
0.065000	-26	39	87	-49	-110	-34	11	-17	-18	5	-76	-65	-99	-17	-31	-61	-102	33	-90	-35	-105	-23	-99	-72	-65	-4	-98	-14	-76	-73	-151	-79	244	-3261	431	-25994	320	-8166	-4474	-14624	-68	-6040	-8195	-13284	-128	-7267	-8749	-12855	36
0.065833	-32	39	82	-62	-114	-36	9	-23	-23	2	-76	-67	-98	-16	-30	-64	-101	34	-88	-23	-104	-23	-99	-72	-67	-4	-100	-13	-74	-68	-149	-74	200	-2958	652	-25941	10	-7964	-4685	-14507	18	-5975	-8306	-13223	-148	-7170	-9031	-12853	-6
0.066667	-30	41	89	-69	-108	-33	16	-16	-15	-1	-69	-63	-97	-13	-27	-61	-101	36	-86	-29	-103	-19	-99	-67	-65	1	-98	-12	-74	-67	-155	-76	250	-2652	870	-25901	29	-7768	-4904	-14410	29	-5935	-8390	-13151	-104	-7091	-9291	-12863	3
0.067500	-25	44	87	-56	-110	-30	17	-13	-21	3	-70	-61	-93	-11	-27	-55	-99	36	-103	-33	-103	-28	-91	-66	-61	-3	-100	-11	-73	-66	-145	-72	295	-2340	1080	-25858	-14	-7584	-5128	-14336	-53	-5912	-8460	-13059	-78	-7038	-9523	-12873	28
0.068333	-27	43	88	-56	-109	-32	16	-15	-19	6	-70	-64	-98	-10	-26	-56	-104	36	-86	-30	-107	-22	-98	-66	-65	0	-98	-11	-73	-65	-141	-75	230	-2027	1297	-25855	-155	-7417	-5354	-14288	-127	-5902	-8498	-12957	-40	-7009	-9726	-12885	-6
0.069167	-25	45	90	-56	-108	-31	16	-14	-19	4	-72	-61	-97	-12	-21	-56	-97	17	-85	-30	-105	-22	-97	-67	-64	0	-100	-12	-70	-67	-147	-70	163	-1712	1514	-25799	12	-7266	-5578	-14255	-88	-5885	-8529	-12837	4	-7002	-9896	-12895	-46
0.070000	-29	43	98	-56	-104	-31	16	12	-14	5	-70	-60	-94	-12	-28	-59	-98	33	-84	-30	-104	-21	-97	-64	-64	0	-96	-11	-72	-67	-146	-74	122	-1408	1733	-25777	252	-7134	-5800	-14242	-30	-5923	-8540	-12710	-4	-7018	-10035	-12899	2
0.070833	-27	42	87	-55	-109	-31	13	-15	-17	3	-74	-61	-92	-13	-36	-63	-101	35	-84	-29	-101	-21	-98	-66	-66	0	-100	-12	-75	-67	-146	-74	62	-1107	1961	-25756	-65	-7019	-6016	-14233	-38	-5948	-8551	-12577	-41	-7054	-10139	-12895	79
0.071667	-26	42	86	-80	-110	-33	13	-6	-19	4	-68	-63	-96	-13	-26	-60	-102	35	-83	-30	-104	-22	-98	-66	-66	3	-97	-12	-74	-68	-145	-73	-3	-819	2174	-25746	-313	-6923	-6224	-14245	-47	-5970	-8553	-12442	-45	-7108	-10210	-12884	46
0.072500	-25	44	89	-60	-107	-32	11	-13	-21	6	-73	-62	-95	-12	-28	-57	-99	35	-108	-28	-104	-22	-100	-66	-65	-1	-91	-11	-72	-66	-144	-72	9	-542	2433	-25733	-248	-6853	-6419	-14267	-162	-6001	-8553	-12312	-63	-7178	-10249	-12866	30
0.073333	-27	42	86	-61	-107	-32	13	-39	-16	6	-72	-64	-98	-11	-30	-61	-98	33	-86	-32	-103	-22	-101	-67	-63	0	-99	-13	-74	-68	-152	-74	-49	-282	2679	-25726	-99	-6811	-6606	-14290	-111	-6035	-8554	-12186	-110	-7266	-10271	-12837	-13
0.074167	-25	42	85	-58	-110	-35	11	-16	-22	4	-75	-64	-100	-15	-29	-61	-100	33	-65	-28	-105	-21	-95	-67	-63	0	-98	-15	-73	-67	-144	-73	-64	-32	2938	-25718	-15	-6780	-6770	-14313	-75	-6063	-8559	-12067	-149	-7358	-10257	-12797	-50
0.075000	-23	43	88	-65	-108	-31	16	-12	-17	8	-70	-62	-95	-12	-28	-56	-99	36	-83	-29	-104	-21	-94	-65	-69	1	-99	-13	-73	-66	-143	-76	-48	193	3201	-25711	61	-6778	-6917	-14342	-174	-6099	-8562	-11960	-166	-7463	-10227	-12756	-26
0.075833	-22	44	90	-57	-107	-30	16	-11	-16	8	-69	-63	-94	-14	-24	-56	-102	36	-81	-27	-101	-19	-95	-68	-63	1	-97	-12	-70	-68	-143	-76	-82	404	3463	-25705	144	-6797	-7055	-14376	-205	-6137	-8577	-11872	-216	-7573	-10185	-12711	-6
0.076667	-26	41	87	-60	-108	-32	15	-14	-34	3	-73	-62	-96	-17	-32	-59	-101	34	-83	-32	-108	-25	-98	-69	-67	0	-100	-13	-75	-91	-151	-73	468	581	3723	-25706	-64	-6843	-7171	-14405	-222	-6176	-8593	-11797	-247	-7686	-10116	-12666	-8
0.077500	-28	38	85	-61	-112	-33	11	-13	-19	1	-76	-63	-101	-17	-30	-60	-104	27	-84	-31	-104	-21	-100	-72	-67	-1	-100	-16	-75	-70	-146	-77	1953	765	3986	-25697	-162	-6903	-7265	-14429	-233	-6219	-8607	-11744	-270	-7799	-10040	-12606	-3
0.078333	-29	41	88	-61	-92	-33	10	-18	-19	4	-73	-61	-97	-17	-32	-60	-102	32	-84	-32	-108	-24	-99	-68	-64	1	-99	-14	-73	-66	-145	-78	2531	914	4239	-25688	239	-6983	-7342	-14451	-217	-6263	-8627	-11706	-307	-7904	-9948	-12577	-14
0.079167	-27	43	88	-57	-110	-30	12	-11	-18	6	-72	-59	-97	-18	-31	-59	-95	34	-85	-30	-134	-25	-97	-69	-62	0	-96	-13	-77	-68	-145	-76	2128	1060	4483	-25679	17	-7076	-7399	-14468	-186	-6312	-8640	-11688	-289	-8008	-9853	-12540	4
0.080000	-25	44	89	-58	-109	-18	13	-13	-16	6	-70	-60	-96	-18	-29	-58	-95	37	-81	-31	-103	-26	-98	-67	-68	0	-98	-10	-73	-70	-165	-72	1941	1182	4710	-25668	90	-7182	-7435	-14484	-116	-6360	-8653	-11685	-240	-8100	-9746	-12513	77
0.080833	-26	44	88	-57	-108	-33	13	-15	-18	5	-67	-60	-97	-17	-30	-60	-97	34	-82	-30	-103	-22	-96	-70	-62	0	-98	-14	-73	-69	-145	-76	1668	1285	4919	-25651	-3	-7290	-7455	-14496	11	-6408	-8654	-11703	-215	-8177	-9638	-12500	114
0.081667	-24	30	89	-59	-143	-34	12	-13	-15	4	-75	-63	-96	-15	-32	-58	-102	30	-87	-32	-107	-24	-100	-70	-65	-4	-102	-15	-76	-68	-145	-76	1408	1368	5105	-25627	-23	-7413	-7461	-14508	97	-6475	-8663	-11740	-177	-8245	-9530	-12496	127
0.082500	-28	39	87	-60	-111	-34	10	-17	-18	2	-73	-65	-100	-16	-34	-60	-101	35	-82	-30	-104	-22	-97	-68	-59	0	-96	-11	-75	-69	-147	-75	1172	1448	5272	-25601	-182	-7524	-7442	-14509	27	-6526	-8654	-11787	-109	-8297	-9415	-12510	77
0.083333	-30	43	88	-60	-113	-36	12	-15	-19	7	-74	-63	-98	-17	-31	-61	-102	33	-86	-32	-108	-24	-101	-72	-66	-3	-100	-14	-76	-70	-151	-78	867	1506	5409	-25570	112	-7647	-7420	-14519	16	-6583	-8641	-11853	-85	-8338	-9302	-12529	58
0.084167	-25	43	88	-61	-111	-34	12	-12	-17	6	-82	-64	-98	-19	-33	-61	-100	36	-87	-30	-104	-23	-97	-68	-63	0	-100	-15	-77	-69	-150	-79	581	1554	5521	-25537	92	-7748	-7371	-14514	-60	-6632	-8617	-11933	-139	-8357	-9189	-12566	85
0.085000	-24	43	89	-57	-113	-35	10	-14	-16	7	-73	-65	-94	-15	-32	-60	-98	34	-86	-34	-107	-23	-99	-70	-62	-3	-78	-15	-72	-70	-149	-79	328	1586	5602	-25493	-12	-7848	-7315	-14515	-182	-6686	-8582	-12020	-188	-8360	-9073	-12614	52
0.085833	-25	41	88	-59	-110	-31	13	-14	-21	5	-69	-63	-97	-16	-31	-58	-101	36	-85	-30	-105	-23	-98	-69	-64	0	-100	-13	-69	-69	-148	-80	138	1609	5658	-25445	-52	-7932	-7239	-14512	-187	-6697	-8534	-12114	-207	-8347	-8963	-12672	62
0.086667	-24	47	91	-59	-67	-29	9	-12	-14	7	-70	-62	-95	-14	-30	-56	-100	37	-82	-30	-103	-23	-96	-66	-61	1	-95	-10	-75	-66	-145	-80	-66	1622	5695	-25390	-66	-8001	-7152	-14501	-180	-6745	-8476	-12217	-194	-8317	-8844	-12738	70
0.087500	-19	47	92	-58	-108	-29	15	-11	-15	9	-67	-60	-94	-13	-26	-63	-97	40	-84	-28	-102	-12	-94	-63	-60	1	-95	-10	-69	-67	-145	-76	-219	1617	5700	-25333	-69	-8051	-7052	-14508	-234	-6763	-8416	-12323	-132	-8278	-8734	-12810	41
0.088333	-24	62	90	-58	-107	-45	15	-10	-18	7	-70	-59	-95	-11	-26	-52	-98	37	-84	-30	-103	-19	-96	-64	-65	1	-95	-12	-72	-65	-121	-73	-324	1602	5685	-25274	-97	-8085	-6946	-14493	-115	-6766	-8345	-12424	-48	-8224	-8630	-12889	16
0.089167	-25	46	90	-59	-109	-30	16	-14	-16	9	-70	-63	-97	-13	-28	-58	-96	38	-84	-22	-104	-19	-97	-63	-61	1	-97	-9	-70	-69	-148	-77	-462	1570	5650	-25210	38	-8102	-6833	-14482	-23	-6755	-8263	-12523	-51	-8165	-8526	-12967	-36
0.090000	-24	44	91	-57	-107	-33	9	-14	-22	6	-72	-63	-97	-15	-28	-58	-99	36	-84	-33	-108	-22	-97	-68	-64	-3	-99	-19	-75	-88	-148	-77	-603	1522	5600	-25148	6	-8099	-6709	-14477	-102	-6735	-8199	-12621	-56	-8096	-8428	-13026	-56
0.090833	-28	39	86	-63	-110	-36	9	-18	-10	4	-74	-64	-98	-16	-29	-62	-101	36	-86	-31	-105	-19	-99	-67	-64	1	-97	-12	-72	-67	-149	-76	-756	1462	5542	-25077	-338	-8079	-6575	-14465	-286	-6691	-8111	-12704	-27	-8025	-8329	-13115	-47
0.091667	-26	42	87	-62	-114	-34	10	-13	-21	5	-74	-61	-97	-16	-27	-58	-100	37	-84	-32	-102	-24	-99	-69	-64	-3	-98	-11	-72	-72	-148	-75	-834	1389	5475	-25008	306	-8050	-6438	-14450	-449	-6639	-8032	-12776	-8	-7949	-8240	-13176	3
0.092500	-26	43	89	-57	-109	-34	12	-13	-14	7	-72	-62	-97	-14	-26	-57	-109	37	-83	-3	-104	-17	-98	-65	-61	3	-95	-13	-72	-69	-146	-73	-911	1301	5401	-24936	137	-7999	-6297	-14432	-484	-6573	-7949	-12835	6	-7870	-8152	-13232	-29
0.093333	-24	43	87	-57	-108	-26	18	-13	-19	3	-74	-63	-94	-11	-24	-57	-101	37	-84	-31	-99	-17	-97	-68	-64	0	-97	-13	-72	-67	-146	-74	-996	1201	5333	-24865	173	-7939	-6156	-14415	-469	-6500	-7870	-12876	10	-7795	-8071	-13275	-32
0.094167	-25	43	88	-57	-105	-31	12	-9	-14	7	-70	-52	-98	-13	-27	-58	-101	37	-85	-29	-103	-19	-99	-65	-62	2	-96	-10	-70	-65	-147	-73	-976	1084	5261	-24795	179	-7878	-6017	-14394	-489	-6418	-7791	-12895	9	-7723	-7997	-13310	6
0.095000	-24	46	91	-58	-104	-27	17	-13	-16	6	-70	-60	-93	-12	-23	-57	-97	40	-81	-28	-102	-18	-95	-65	-62	2	-96	-9	-63	-65	-143	-72	-953	958	5195	-24722	57	-7811	-5871	-14371	-524	-6331	-7721	-12897	-10	-7648	-7928	-13333	24
0.095833	-25	45	87	-56	-104	-27	17	-11	-15	8	-72	-59	-86	-12	-23	-56	-98	38	-83	-28	-100	-18	-96	-64	-60	0	-98	-10	-68	-68	-146	-74	-1005	816	5131	-24654	-300	-7745	-5736	-14343	-601	-6244	-7634	-12882	-67	-7584	-7869	-13348	45
0.096667	-34	41	88	-59	-105	-31	5	-15	-21	4	-73	-61	-95	-14	-26	-60	-97	36	-87	-31	-102	-19	-101	-69	-64	-3	-100	-13	-72	-70	-149	-62	-1086	669	5076	-24589	47	-7689	-5603	-14313	-698	-6163	-7594	-12857	-120	-7521	-7821	-13348	50
0.097500	-29	37	81	-61	-110	-35	9	-16	-19	4	-70	-63	-97	-19	-29	-60	-100	34	-80	-32	-108	-24	-100	-72	-67	0	-99	-16	-79	-73	-148	-75	-1159	510	5025	-24528	50	-7631	-5449	-14276	-658	-6081	-7536	-12810	-158	-7446	-7773	-13336	13
0.098333	-30	38	85	-63	-110	-22	9	-19	-24	2	-75	-64	-101	-19	-30	-62	-102	33	-92	-34	-108	-23	-102	-74	-67	-4	-107	-18	-76	-73	-151	-75	-1289	345	4982	-24463	-60	-7583	-5348	-14239	-559	-6013	-7489	-12744	-218	-7395	-7737	-13317	19
0.099167	-30	36	78	-62	-112	-34	11	-19	-22	1	-76	-63	-99	-17	-30	-65	-104	33	-67	-31	-105	-22	-99	-73	-63	1	-100	-14	-69	-72	-149	-77	-1416	189	4951	-24398	41	-7536	-5224	-14193	-387	-5944	-7436	-12664	-266	-7327	-7704	-13285	85
0.100000	-11	42	87	-59	-108	-34	15	-19	-16	3	-72	-63	-96	-15	-31	-61	-99	34	-88	-33	-105	-22	-101	-72	-63	0	-102	-17	-75	-75	-149	-74	-1378	24	4922	-24332	115	-7507	-5112	-14146	-208	-5894	-7395	-12578	-273	-7260	-7677	-13245	23
0.100833	-27	39	86	-60	-113	-33	15	-32	-17	6	-88	-80	-94	-14	-28	-59	-98	33	-86	-34	-105	-24	-99	-69	-62	0	-100	-17	-70	-70	-146	-75	-1343	-137	4896	-24276	66	-7489	-5001	-14093	-127	-5854	-7351	-12479	-241	-7192	-7652	-13197	9
0.101667	-21	39	85	-73	-107	-32	13	-17	-15	3	-73	-67	-96	-16	-31	-62	-101	30	-90	-33	-104	-23	-101	-74	-65	0	-99	-18	-73	-72	-147	-65	-1319	-291	4873	-24210	54	-7480	-4906	-14035	3	-5828	-7312	-12377	-191	-7121	-7632	-13146	69
0.102500	-28	38	86	-60	-109	-33	13	-18	-21	4	-69	-63	-96	-15	-28	-61	-102	33	-90	-31	-105	-23	-100	-75	-64	0	-99	-16	-77	-74	-151	-77	-1301	-440	4846	-24152	4	-7486	-4814	-13980	91	-5814	-7267	-12272	-143	-7052	-7619	-13085	92
0.103333	-27	39	86	-61	-111	-36	10	-19	-18	3	-73	-66	-97	-22	-31	-62	-102	33	-88	-33	-107	-26	-101	-73	-62	-3	-100	-30	-76	-78	-134	-77	-1275	-580	4817	-24091	42	-7501	-4729	-13926	-4	-5822	-7228	-12173	-141	-6976	-7601	-13015	143
0.104167	-26	36	85	-62	-110	-35	13	-19	-22	26	-72	-66	-118	-18	-31	-63	-100	26	-91	-36	-108	-27	-102	-74	-68	-1	-101	-18	-74	-74	-151	-78	-1252	-705	4781	-24016	-344	-7525	-4650	-13866	-245	-5837	-7178	-12065	-148	-6901	-7582	-12945	144
0.105000	-27	40	85	-60	-111	-34	11	-22	-23	1	-75	-67	-98	-18	-33	-65	-102	30	-91	-34	-105	-28	-103	-75	-66	-4	-102	-19	-75	-76	-153	-80	-1163	-823	4740	-23972	69	-7559	-4583	-13806	-336	-5871	-7125	-11963	-100	-6828	-7559	-12862	66
0.105833	-28	39	86	-63	-114	-39	9	-22	-18	1	-75	-65	-98	-22	-9	-65	-103	28	-90	-35	-104	-28	-105	-75	-66	-5	-104	-18	-75	-76	-151	-79	-1035	-922	4689	-23910	-122	-7600	-4524	-13749	-235	-5911	-7065	-11863	-52	-6752	-7530	-12774	79
0.106667	-30	39	87	-61	-126	-39	8	-21	-21	2	-75	-67	-101	-23	-32	-65	-102	30	-90	-36	-108	-23	-103	-75	-65	-12	-105	-16	-78	-74	-148	-78	-995	-1011	4627	-23849	-87	-7647	-4462	-13692	-164	-5960	-6994	-11769	-58	-6684	-7496	-12681	136
0.107500	-25	40	87	-62	-113	-39	7	-17	-18	1	-76	-65	-97	-15	-33	-65	-99	30	-87	-39	-108	-25	-103	-72	-63	0	-101	-15	-74	-72	-149	-77	-949	-1082	4559	-23779	-133	-7700	-4417	-13638	-94	-6013	-6922	-11675	-55	-6617	-7452	-12573	97
0.108333	-30	42	89	-59	-110	-38	11	-17	-19	2	-72	-66	-99	-18	-33	-62	-102	32	-90	-35	-105	-23	-100	-70	-64	-12	-103	-16	-75	-73	-148	-76	-889	-1146	4480	-23712	-146	-7752	-4372	-13590	-65	-6076	-6829	-11588	-78	-6564	-7401	-12467	50
0.109167	-24	40	90	-62	-110	-36	10	-15	-17	0	-74	-66	-96	-21	-30	-62	-96	34	-90	-35	-104	-25	-102	-72	-63	-4	-107	-15	-73	-69	-148	-79	-836	-1198	4388	-23640	-205	-7806	-4339	-13541	-98	-6135	-6733	-11499	-154	-6516	-7341	-12345	33
0.110000	-24	34	89	-59	-108	-33	12	-16	-17	1	-74	-66	-97	-21	-32	-62	-98	33	-87	-32	-105	-30	-102	-70	-65	-1	-102	-16	-75	-73	-151	-81	-750	-1246	4297	-23566	-22	-7859	-4310	-13497	-28	-6197	-6628	-11417	-223	-6485	-7273	-12230	-7
0.110833	-24	39	88	-62	-108	-39	11	-3	-17	3	-74	-64	-100	-18	-30	-61	-98	32	-86	-32	-108	-24	-103	-72	-63	-4	-99	-14	-73	-73	-148	-78	-630	-1279	4202	-23487	3	-7906	-4284	-13460	63	-6250	-6516	-11337	-233	-6458	-7198	-12100	-78
0.111667	-26	40	89	-60	-112	-35	11	-17	-18	3	-74	-65	-95	-16	-30	-63	-98	34	-90	-33	-103	-23	-101	-69	-66	-3	-103	-13	-85	-70	-148	-79	-603	-1322	4101	-23400	-80	-7948	-4260	-13422	70	-6305	-6394	-11255	-205	-6448	-7114	-11974	-163
0.112500	-26	39	88	-60	-110	-35	12	-16	-16	2	-74	-63	-97	-15	-29	-58	-100	33	-87	-32	-104	-23	-100	-72	-66	-4	-99	-12	-75	-70	-146	-76	-592	-1355	4006	-23308	-383	-7983	-4247	-13391	110	-6345	-6260	-11169	-205	-6447	-7029	-11845	-86
0.113333	-23	42	90	-63	-107	-32	15	-13	-15	8	-70	-62	-92	-16	-30	-60	-101	35	-85	-29	-102	-22	-97	-68	-63	2	-97	-10	-80	-68	-148	-65	-484	-1390	3915	-23208	-259	-8011	-4229	-13355	125	-6377	-6146	-11090	-196	-6466	-6938	-11727	30
0.114167	-22	42	91	-58	-105	-34	13	-14	-16	1	-94	-66	-93	-14	-25	-59	-96	36	-85	-29	-102	-19	-98	-67	-63	-1	-100	-10	-69	-69	-145	-73	-363	-1438	3824	-23101	-4	-8031	-4217	-13327	110	-6404	-6025	-11006	-138	-6492	-6844	-11605	66
0.115000	-23	43	92	-57	-107	-31	15	-12	-16	4	-72	-62	-95	-15	-29	-60	-99	35	-86	-31	-102	-19	-98	-73	-64	0	-100	-11	-73	-66	-146	-77	-319	-1474	3745	-22987	-180	-8045	-4207	-13301	143	-6421	-5906	-10931	-93	-6535	-6758	-11502	35
0.115833	-24	41	88	-59	-107	-32	11	-16	-16	5	-75	-62	-96	-16	-28	-58	-99	35	-84	-30	-100	-21	-100	-68	-63	-4	-100	-8	-68	-68	-142	-73	-254	-1521	3675	-22862	-194	-8054	-4186	-13273	127	-6431	-5792	-10846	-91	-6589	-6669	-11403	19
0.116667	-27	40	93	-57	-108	-35	12	-14	-16	4	-74	-63	-99	-19	-29	-62	-102	34	-85	-31	-107	-23	-99	-69	-62	-6	-102	-14	-77	-70	-148	-67	-210	-1576	3610	-22732	25	-8057	-4175	-13244	129	-6434	-5695	-10770	-102	-6656	-6591	-11321	4
0.117500	-28	38	86	-61	-111	-35	10	-17	-18	5	-74	-66	-88	-16	-30	-56	-97	27	-86	-32	-109	-23	-102	-72	-67	-5	-103	-13	-76	-68	-150	-76	-163	-1627	3557	-22588	-291	-8057	-4147	-13198	99	-6442	-5604	-10695	-107	-6732	-6515	-11248	-32
0.118333	-24	38	86	-58	-108	-36	11	-15	-19	7	-74	-65	-96	-17	-29	-61	-102	35	-85	-30	-107	-24	-99	-69	-64	-6	-101	-13	-75	-92	-149	-77	-101	-1686	3509	-22432	133	-8052	-4115	-13182	96	-6422	-5523	-10625	-101	-6811	-6449	-11192	-77
0.119167	-27	38	88	-56	-107	-35	11	-16	-18	5	-77	-61	-35	-13	-28	-62	-100	34	-87	-31	-102	-19	-100	-70	-64	-1	-100	-12	-74	-68	-146	-73	-116	-1740	3471	-22270	144	-8049	-4064	-13146	433	-6415	-5465	-10557	-70	-6902	-6391	-11147	-21
0.120000	-30	38	85	-55	-107	-32	15	-14	-17	8	-72	-64	-95	-15	-28	-57	-101	29	-86	-30	-104	-22	-98	-57	-65	-1	-96	-11	-73	-66	-146	-73	-105	-1804	3438	-22089	-5	-8051	-4023	-13103	614	-6414	-5413	-10498	-48	-7003	-6345	-11124	-44
0.120833	-22	41	90	-59	-105	-12	15	-12	-18	5	-70	-63	-95	-12	-27	-56	-98	37	-82	-28	-104	-21	-98	-68	-64	1	-98	-11	-72	-67	-145	-70	-72	-1857	3418	-21902	8	-8060	-3959	-13062	495	-6412	-5382	-10451	-60	-7101	-6303	-11117	-116
0.121667	-26	43	92	-56	-110	-32	15	-12	-16	10	-68	-62	-93	-12	-26	-58	-100	34	-84	-29	-102	-18	-99	-66	-60	1	-100	-12	-69	-67	-150	-72	-46	-1916	3380	-21705	0	-8067	-3888	-13015	460	-6417	-5364	-10410	-59	-7206	-6275	-11128	-178
0.122500	-22	42	89	-57	-104	-33	16	-14	-16	5	-70	-62	-94	-12	-14	-60	-95	35	-81	-29	-102	-19	-98	-68	-64	0	-100	-12	-73	-66	-143	-74	-10	-1965	3359	-21497	-257	-8089	-3802	-12970	405	-6460	-5361	-10386	-65	-7307	-6249	-11158	-173
0.123333	-28	62	86	-58	-110	-32	37	-16	-19	5	-72	-64	-98	-15	-32	-61	-101	30	-88	-35	-108	-23	-102	-70	-66	-5	-101	-14	-64	-73	-149	-76	-7	-2019	3329	-21284	-46	-8126	-3708	-12922	458	-6460	-5367	-10375	-84	-7420	-6229	-11200	-129
0.124167	-28	39	85	-62	-113	-38	11	-18	-28	0	-73	-66	-101	15	-35	-59	-104	33	-86	-33	-109	-24	-101	-73	-66	-4	-102	-17	-74	-70	-150	-57	-12	-2057	3313	-21065	222	-8166	-3603	-12873	419	-6494	-5384	-10374	-90	-7523	-6207	-11249	-100
0.125000	-28	38	80	-58	-111	-35	11	-14	-22	6	-75	-63	-98	-16	-32	-60	-104	28	-88	-53	-109	-25	-110	-72	-66	-4	-101	-15	-76	-70	-149	-77	62	-2100	3289	-20833	78	-8222	-3488	-12827	309	-6542	-5396	-10383	-91	-7621	-6185	-11315	-139
0.125833	-28	40	86	-60	-112	-36	29	-17	-12	1	-75	-64	-98	-16	-36	-60	-100	34	-85	-35	-107	-24	-101	-73	-63	-1	-101	-15	-73	-72	-149	-76	119	-2132	3271	-20603	47	-8290	-3368	-12788	288	-6595	-5415	-10407	-73	-7718	-6157	-11378	-162
0.126667	-25	68	87	-58	-108	-34	11	-15	-17	6	-70	-61	-96	-15	-28	-57	-98	32	-84	-31	-105	-22	-97	-68	-61	2	-98	-13	-82	-67	-145	-73	114	-2161	3259	-20370	68	-8362	-3239	-12732	256	-6657	-5429	-10441	-24	-7802	-6121	-11448	-149
0.127500	-23	45	88	-57	-107	-32	15	-13	-15	7	-53	-59	-95	-12	-27	-58	-97	35	-85	-30	-102	-19	-98	-67	-60	0	-100	-13	-68	-65	-144	-73	122	-2189	3263	-20137	3	-8452	-3118	-12693	174	-6746	-5443	-10481	-21	-7884	-6079	-11520	-171
0.128333	-23	70	89	-57	-103	-31	13	-11	-16	7	-69	-59	-94	-13	-27	-58	-101	33	-86	-31	-102	-21	-97	-72	-64	0	-98	-11	-73	-59	-144	-73	122	-2210	3240	-19907	39	-8551	-2985	-12659	192	-6816	-5449	-10528	-59	-7956	-6030	-11595	-171
0.129167	-26	44	87	-57	-105	-33	15	-14	-17	7	-72	-34	-91	-14	-29	-29	-96	36	-82	-30	-104	-21	-100	-65	-61	0	-100	-14	-72	-69	-147	-73	141	-2225	3233	-19686	15	-8645	-2855	-12633	127	-6906	-5446	-10583	-79	-8020	-5972	-11661	-126
0.130000	-24	43	87	-56	-110	-32	15	-13	-16	7	-70	-61	-96	-11	-29	-60	-98	34	-76	-34	-104	-21	-101	-65	-62	0	-97	-15	-73	-69	-145	-74	188	-2243	3227	-19478	110	-8773	-2733	-12613	-8	-7004	-5437	-10639	-26	-8074	-5906	-11723	-126
0.130833	-24	45	86	-47	-107	-31	12	-26	10	6	-73	-59	-94	-13	-28	-57	-96	34	-84	-30	-103	-21	-99	-67	-65	0	-99	-14	-76	-70	-147	-75	180	-2252	3231	-19280	-111	-8898	-2618	-12600	-28	-7105	-5409	-10693	78	-8127	-5830	-11775	-105
0.131667	-28	40	86	-58	-108	-33	9	-14	-21	5	-72	-62	-96	-16	-27	-60	-100	33	-88	-33	-108	-28	-100	-73	-64	-1	-100	-16	-77	-74	-147	-77	172	-2263	3229	-19099	-43	-9022	-2510	-12594	-154	-7210	-5379	-10741	120	-8165	-5753	-11819	-100
0.132500	-28	41	84	-60	-111	-36	8	-16	-24	1	-74	-65	-101	-12	-28	-60	-91	34	-92	-30	-105	-22	-101	-67	-60	3	-96	-13	-74	-69	-143	-73	232	-2260	3236	-18929	129	-9144	-2403	-12601	-398	-7314	-5332	-10776	121	-8193	-5664	-11841	-78
0.133333	-25	44	85	-62	-108	-30	15	-11	-15	4	-73	-61	-95	-13	-28	-58	-96	36	-87	-31	-104	-21	-99	-69	-60	-1	-94	-4	-70	-68	-142	-73	216	-2254	3234	-18784	-143	-9275	-2311	-12596	-3324	-7422	-5277	-10809	50	-8216	-5576	-11857	-50
0.134167	-25	43	87	-58	-108	-32	13	-23	-15	0	-72	-64	-91	-16	-28	-59	-96	37	-83	-31	-101	-19	-99	-67	-63	2	-100	-11	-73	-68	-143	-75	198	-2241	3228	-18630	56	-9396	-2228	-12604	-10035	-7531	-5214	-10826	-45	-8240	-5490	-11856	46
0.135000	-26	44	91	-56	-111	-30	13	-12	-18	7	-69	-59	-96	-10	-28	-56	-99	47	-82	-30	-105	-23	-97	-52	-61	1	-96	-8	-74	-67	-142	-74	212	-2221	3225	-18567	81	-9519	-2152	-12618	-10212	-7634	-5138	-10828	-56	-8244	-5405	-11839	101
0.135833	-22	49	91	-55	-107	-48	13	-11	-15	7	-69	-61	-97	-14	-25	-56	-97	37	-82	-30	-101	-17	-96	-66	-61	0	-97	-11	-74	-68	-146	-73	188	-2189	3205	-18477	-93	-9608	-2090	-12636	-6755	-7742	-5061	-10825	-26	-8273	-5323	-11817	50
0.136667	-3	42	87	-60	-107	-30	12	-13	-17	7	-74	-59	-96	-13	-28	-57	-100	34	-84	-32	-109	-24	-99	-69	-66	-3	-96	-11	-77	-69	-147	-77	189	-2147	3179	-18462	-130	-9743	-2033	-12665	-6161	-7847	-4975	-10808	-42	-8286	-5250	-11794	24
0.137500	-26	42	86	-58	-111	-31	10	-15	-18	13	-73	-64	-97	-16	-28	-67	-96	32	-86	-36	-104	-22	-98	-69	-62	-1	-100	-14	-75	-69	-146	-75	188	-2093	3142	-18449	8	-9840	-1986	-12691	-4864	-7948	-4885	-10776	-97	-8303	-5177	-11737	66
0.138333	-25	38	84	-59	-111	-31	11	-12	-15	7	-70	-64	-93	-15	-29	-57	-100	34	-87	-34	-102	-23	-90	-68	-66	-3	-87	-8	-70	-68	-145	-77	160	-2019	3089	-18467	-120	-9924	-1940	-12723	-3683	-8041	-4786	-10736	-142	-8318	-5112	-11687	59
0.139167	-26	43	85	-57	-110	-30	11	-15	-15	6	-72	-65	-95	-15	-29	-58	-98	35	-84	-30	-103	-26	-98	-72	-62	-1	-99	-14	-73	-72	-148	-75	181	-1928	3023	-18511	27	-9997	-1904	-12756	-2870	-8128	-4686	-10690	-145	-8337	-5043	-11630	94
0.140000	-26	39	87	-61	-111	-36	13	-15	-18	6	-74	-66	-99	-18	-30	-59	-101	35	-87	-36	-111	-24	-100	-69	-66	-3	-100	-17	-75	-69	-147	-76	214	-1833	2944	-18585	-8	-10058	-1869	-12793	-2019	-8213	-4581	-10638	-116	-8362	-4979	-11575	142
0.140833	-26	42	85	-61	-108	-34	11	11	-19	5	-74	-66	-100	-17	-30	-58	-102	32	-85	-32	-105	-23	-97	-68	-64	-1	-99	-12	-73	-80	-145	-74	237	-1715	2857	-18679	-257	-10094	-1833	-12831	-1330	-8281	-4469	-10586	-146	-8385	-4916	-11521	175
0.141667	-25	41	88	-60	-109	-33	15	-17	-18	5	-72	-64	-96	-16	-31	-59	-98	34	-85	-32	-105	-25	-101	-69	-67	13	-101	-14	-75	-70	-145	-75	225	-1583	2756	-18804	-115	-10126	-1800	-12867	-629	-8345	-4357	-10532	-159	-8412	-4850	-11481	164
0.142500	-23	42	87	-58	-111	-35	10	-14	-17	7	-73	-63	-97	-19	-60	-58	-99	35	-83	-33	-105	-23	-98	-69	-64	-1	-100	-14	-76	-68	-149	-75	217	-1436	2643	-18953	11	-10133	-1765	-12902	56	-8367	-4239	-10485	-109	-8443	-4782	-11430	130
0.143333	-25	40	93	-61	-111	-38	10	-15	-18	5	-74	-67	-100	-18	-31	-59	-99	35	-88	-31	-107	-24	-101	-72	-66	-4	-102	-14	-74	-69	-147	-73	229	-1281	2523	-19118	53	-10129	-1726	-12939	743	-8431	-4118	-10444	-169	-8475	-4709	-11396	75
0.144167	-27	39	85	-61	-110	-33	12	-11	-22	3	-72	-65	-98	-21	-32	-61	-100	34	-86	-35	-107	-24	-101	-72	-65	-3	-100	-16	-75	-72	-149	-76	185	-1108	2404	-19303	-201	-10109	-1677	-12963	1223	-8455	-3996	-10409	-133	-8513	-4633	-11374	62
0.145000	-27	41	87	-61	-112	-38	9	-18	-21	4	-73	-68	-98	5	-31	-59	-102	33	-87	-45	-108	-25	-108	-72	-66	0	-104	-15	-76	-69	-148	-77	149	-927	2276	-19496	-402	-10074	-1629	-12991	1652	-8466	-3868	-10390	-68	-8550	-4545	-11357	26
0.145833	-26	39	81	-61	-114	-36	11	-17	-22	3	-85	-66	-99	-18	-34	-62	-102	32	-86	-33	-104	-25	-100	-72	-64	-6	-103	-15	-74	-74	-148	-79	128	-736	2152	-19708	191	-10026	-1556	-13009	2164	-8457	-3742	-10377	-76	-8587	-4458	-11358	95
0.146667	-26	38	88	-60	-109	-34	10	-18	-18	6	-73	-65	-94	-15	-28	-61	-96	36	-83	-31	-101	-23	-102	-72	-67	3	-101	-17	-73	-67	-145	-75	135	-538	2039	-19919	-52	-9964	-1498	-13018	2373	-8428	-3611	-10375	-58	-8627	-4355	-11364	112
0.147500	-24	43	88	-58	-109	-32	13	-13	-16	10	-70	-62	-96	-16	-30	-62	-98	37	-83	-29	-104	-24	-99	-69	-62	3	-98	-11	-74	-69	-146	-76	149	-338	1924	-20138	111	-9897	-1416	-13011	2411	-8390	-3487	-10387	-42	-8659	-4259	-11384	40
0.148333	-28	41	88	-59	-110	-36	8	-16	-19	5	-74	-67	-98	-15	-33	-62	-102	34	-84	-33	-97	-25	-83	-73	-65	-3	-101	-16	-74	-74	-149	-77	129	-147	1812	-20366	328	-9828	-1336	-13014	2811	-8341	-3365	-10415	-85	-8695	-4158	-11411	87
0.149167	-26	39	82	-62	-112	-38	9	-25	-22	3	-75	-65	-100	-17	-34	-64	-101	34	-87	-35	-105	-21	-101	-68	-65	-1	-101	-14	-69	-70	-147	-78	79	45	1708	-20571	55	-9739	-1239	-12994	3256	-8274	-3242	-10445	-154	-8719	-4055	-11448	113
0.150000	-24	38	86	-61	-110	-34	9	-16	-21	1	-75	-65	-97	-15	-33	-62	-103	37	-87	-33	-105	-28	-103	-73	-64	0	-102	-13	-73	-73	-150	-79	85	233	1609	-20795	-235	-9659	-1143	-12971	3276	-8197	-3126	-10494	-243	-8741	-3946	-11488	13
0.150833	-23	41	86	-47	-111	-21	10	-18	-17	5	-76	-66	-96	-19	-32	-62	-100	34	-87	-32	-104	-21	-100	-69	-63	-1	-100	-16	-76	-97	-151	-81	114	408	1516	-21024	144	-9576	-1032	-12934	3300	-8107	-3018	-10534	-200	-8753	-3845	-11532	22
0.151667	-25	41	85	-63	-109	-34	10	-18	-18	5	-75	-66	-96	-15	-29	-62	-99	36	-87	-44	-97	-24	-103	-69	-65	3	-101	-16	-73	-73	-147	-76	54	572	1420	-21183	180	-9485	-924	-12892	3306	-8015	-2910	-10589	-67	-8754	-3747	-11576	101
0.152500	-27	41	86	-59	-109	-34	10	-14	-19	3	-75	-70	-98	-14	-30	-60	-98	35	-86	-29	-103	-21	-101	-69	-64	0	-100	-15	-72	-70	-148	-79	26	725	1328	-21355	26	-9403	-814	-12840	3151	-7911	-2813	-10641	-50	-8745	-3663	-11615	44
0.153333	-24	41	72	-60	-109	-33	11	-17	-16	6	-73	-62	-95	-15	-30	-61	-99	36	-86	-31	-103	-17	-98	-67	-63	-17	-99	-12	-72	-70	-146	-74	110	861	1230	-21507	-115	-9319	-698	-12784	3003	-7808	-2723	-10695	-110	-8725	-3580	-11654	50
0.154167	-25	42	88	-58	-109	-43	12	-13	-16	17	-73	-62	-94	-14	-28	-60	-98	36	-86	-30	-104	-21	-98	-67	-62	1	-101	-11	-69	-67	-148	-77	103	976	1113	-21633	-27	-9243	-586	-12723	3064	-7705	-2640	-10743	-105	-8692	-3508	-11687	47
0.155000	-23	43	89	-56	-109	-31	16	-13	-17	6	-72	-60	-93	-12	-25	-55	-87	38	-83	-29	-108	-17	-95	-67	-64	-1	-96	-10	-72	-66	-144	-74	49	1075	1015	-21743	-116	-9168	-481	-12663	4180	-7603	-2570	-10788	-97	-8646	-3454	-11719	33
0.155833	-23	43	88	-57	-103	-32	16	-14	-15	8	-74	-91	-96	-12	-28	-60	-98	36	-84	-29	-102	-19	-99	-65	-63	1	-99	-11	-72	-69	-139	-75	5	1147	872	-21822	-94	-9098	-383	-12598	5929	-7503	-2508	-10827	-136	-8595	-3408	-11738	29
0.156667	-25	43	86	-55	-109	-35	10	-16	-19	3	-75	-65	-100	-16	-29	-61	-98	32	-90	-34	-102	-23	-102	-74	-61	-6	-105	-16	-77	-74	-148	-79	-12	1204	748	-21881	141	-9035	-298	-12539	5187	-7421	-2463	-10858	-119	-8538	-3377	-11772	29
0.157500	-30	36	80	-62	-114	-38	4	-17	-22	0	-76	-69	-101	-19	-32	-62	-104	27	-88	-32	-108	-24	-100	-70	-66	-6	-101	-13	-75	-72	-147	-79	17	1241	603	-21900	36	-8971	-208	-12492	3793	-7332	-2416	-10869	-86	-8461	-3351	-11755	59
0.158333	-27	39	85	-59	-112	-36	9	-16	-23	2	-75	-64	-100	-17	-30	-59	-100	35	-84	-31	-92	-18	-105	-69	-66	-6	-107	-15	-76	-72	-147	-77	12	1262	446	-21900	-274	-8913	-132	-12409	3492	-7259	-2386	-10867	-34	-8384	-3334	-11751	56
0.159167	-27	40	86	-61	-108	-33	33	-12	-16	5	-75	-64	-96	-15	-27	-59	-99	30	-88	-32	-105	-19	-100	-68	-63	-6	-100	-12	-73	-70	-145	-76	0	1263	274	-21865	213	-8854	-67	-12347	3096	-7191	-2359	-10848	-17	-8301	-3322	-11735	39
0.160000	-27	38	85	-58	-110	-34	12	-16	-21	3	-75	-64	-98	-12	-29	-55	-102	30	-82	-30	-102	-19	-100	-69	-66	-4	-102	-11	-74	-69	-144	-76	11	1258	99	-21803	-128	-8799	-13	-12292	2695	-7135	-2350	-10812	-80	-8214	-3314	-11710	30
0.160833	-28	35	86	-58	-111	-31	11	-14	-21	4	-72	-62	-95	-15	-26	-58	-102	35	-81	-29	-107	-19	-100	-66	-62	-12	-97	-8	-57	-68	-146	-76	4	1236	-76	-21719	-30	-8746	29	-12233	2292	-7085	-2335	-10760	-132	-8127	-3306	-11678	8
0.161667	-23	41	90	-57	-107	-30	13	-11	-18	5	-74	-61	-96	-11	-25	-55	-94	35	-81	-25	-103	-19	-97	-68	-64	-3	-102	-8	-70	-67	-144	-74	7	1206	-256	-21612	49	-8696	68	-12182	1905	-7049	-2364	-10700	-160	-8050	-3298	-11638	18
0.162500	-24	43	90	-59	-105	-30	15	-41	-15	7	-67	-63	-122	-13	-25	-56	-97	35	-82	-31	-102	-19	-97	-67	-60	0	-99	-10	-69	-67	-145	-73	38	1171	-422	-21492	29	-8648	94	-12132	1488	-7015	-2339	-10616	-180	-7975	-3288	-11587	24
0.163333	-25	42	90	-57	-108	-33	15	-13	-15	5	-72	-63	-98	-14	-27	-55	-97	35	-83	-43	-103	-34	-97	-66	-63	-1	-98	-11	-76	-68	-145	-73	8	1129	-597	-21350	-201	-8600	109	-12083	1121	-6994	-2374	-10522	-210	-7902	-3271	-11552	59
0.164167	-28	62	86	-59	-110	-30	13	-14	-19	5	-73	-64	-97	-16	-27	-56	-102	32	-84	-31	-103	-22	-99	-69	-66	-6	-99	-11	-77	-70	-146	-57	-4	1086	-749	-21202	179	-8554	121	-12041	1067	-6981	-2359	-10417	-202	-7841	-3251	-11466	68
0.165000	-26	42	90	-60	-112	-33	9	-16	-24	5	-75	-67	-99	-17	-48	-61	-103	32	-83	-34	-104	-26	-101	-74	-66	-6	-104	-16	-78	-73	-148	-78	-26	1044	-877	-21046	295	-8518	116	-11997	765	-6968	-2373	-10305	-137	-7792	-3226	-11392	86
0.165833	-27	37	79	-86	-115	-41	8	-19	-21	0	-75	-68	-104	-16	-28	-63	-100	30	-85	-35	-108	-23	-100	-68	-64	-15	-100	-13	-73	-68	-147	-75	-24	1010	-995	-20884	109	-8471	115	-11953	318	-6966	-2378	-10180	-111	-7739	-3187	-11304	73
0.166667	-25	44	87	-61	-109	-33	13	-12	-16	5	-75	-64	-95	-5	-28	-59	-97	34	-81	-32	-104	-23	-97	-66	-64	0	-98	-12	-72	-69	-146	-74	-49	988	-1077	-20723	-6	-8427	105	-11909	10	-6957	-2378	-10057	-202	-7700	-3146	-11209	19
0.167500	-19	51	89	-60	-109	-56	12	-12	-16	5	-67	-60	-93	-12	-26	-56	-96	35	-83	-31	-104	-24	-98	-65	-62	1	-101	-11	-74	-67	-145	-87	-75	968	-1138	-20569	6	-8389	87	-11876	-376	-6956	-2377	-9935	-256	-7670	-3100	-11106	13
0.168333	-23	46	89	-56	-110	-31	11	-12	-16	8	-72	-63	-97	-14	-23	-57	-100	39	-52	-29	-103	-22	-97	-70	-61	1	-99	-12	-72	-68	-149	-75	-121	959	-1173	-20423	8	-8352	67	-11841	-783	-6951	-2373	-9818	-228	-7649	-3053	-10996	8
0.169167	-22	42	89	-60	-110	-19	16	-11	-16	6	-70	-62	-95	-15	-25	-57	-100	34	-83	-32	-105	-24	-97	-68	-64	2	-102	-9	-70	-65	-146	-79	-139	962	-1179	-20285	42	-8324	36	-11810	-1120	-6947	-2361	-9707	-182	-7634	-3002	-10880	3
0.170000	-22	44	90	-58	-109	-32	13	-14	-16	8	-73	-73	-97	-16	-30	-58	-98	35	-85	-33	-104	-22	-95	-67	-64	0	-99	-11	-72	-72	-148	-76	-113	997	-1165	-20164	69	-8289	18	-11784	-1062	-6936	-2343	-9605	-101	-7628	-2954	-10753	-13
0.170833	-24	44	89	-57	-111	-38	12	-13	-14	6	-70	-62	-97	-15	-27	-59	-99	35	-84	-32	-107	-23	-98	-66	-65	3	-99	-12	-73	-67	-146	-76	-136	1001	-1127	-20053	212	-8260	-36	-11762	-963	-6923	-2327	-9516	-92	-7622	-2904	-10632	-16
0.171667	-24	43	89	-55	-107	-31	10	-15	-15	-1	-74	-61	-98	-15	-28	-49	-99	35	-83	-32	-102	-22	-97	-69	-64	1	-99	-12	-69	-68	-147	-75	-120	1034	-1071	-19951	-79	-8227	-79	-11745	-1120	-6903	-2299	-9442	-147	-7628	-2865	-10487	11
0.172500	2	43	90	-57	-107	-33	11	-14	-14	5	-69	-63	-98	-19	-27	-60	-97	34	-85	-32	-105	-25	-99	-70	-62	1	-98	-11	-97	-66	-145	-74	-141	1080	-1002	-19869	219	-8194	-131	-11739	-1118	-6871	-2273	-9380	-141	-7630	-2826	-10349	5
0.173333	-24	43	88	-57	-107	-34	11	-15	-16	6	-73	-64	-91	-15	-30	-79	-97	33	-87	-35	-103	-24	-99	-70	-66	-1	-101	-14	-74	-69	-149	-78	-153	1135	-927	-19788	-118	-8158	-186	-11734	-1104	-6845	-2249	-9331	-85	-7643	-2801	-10215	-28
0.174167	-26	42	85	-58	-110	-36	11	-15	-17	1	-73	-64	-97	-15	-28	-59	-98	35	-84	-32	-102	-23	-96	-49	-61	0	-97	-12	-72	-68	-145	-77	-159	1203	-843	-19716	-80	-8116	-249	-11746	-1075	-6796	-2221	-9297	-52	-7652	-2799	-10076	-25
0.175000	-27	42	87	-60	-105	-7	18	-14	-16	7	-70	-64	-96	-14	-29	-58	-98	35	-85	-33	-103	-19	-97	-66	-63	2	-97	-13	-73	-68	-145	-75	-170	1286	-766	-19659	85	-8069	-314	-11755	-992	-6744	-2202	-9283	-14	-7664	-2772	-9942	-15
0.175833	-24	46	88	-55	-111	-33	12	-12	-18	6	-70	-62	-95	-14	-26	-56	-100	34	-85	-30	-103	-22	-91	-69	-91	-4	-98	-11	-72	-70	-144	-75	-109	1355	-697	-19596	168	-8019	-390	-11777	-919	-6689	-2187	-9279	3	-7678	-2773	-9829	-7
0.176667	-26	43	88	-58	-110	-35	10	-9	-17	5	-73	-102	-98	-16	-39	-62	-104	32	-87	-32	-104	-24	-101	-70	-66	-4	-100	-14	-74	-70	-150	-78	-63	1442	-620	-19540	-84	-7971	-474	-11802	-885	-6623	-2186	-9290	-69	-7694	-2785	-9710	-14
0.177500	-19	53	84	-59	-109	-35	9	-15	-19	4	-75	-64	-97	-17	-29	-59	-99	30	-88	-34	-105	-25	-101	-79	-65	-6	-100	-6	-76	-70	-147	-76	-90	1542	-596	-19488	68	-7901	-547	-11833	-905	-6560	-2195	-9312	-50	-7697	-2798	-9606	-52
0.178333	-26	42	85	-58	-110	-35	12	-14	-22	2	-75	-67	-98	-11	-31	-62	-101	29	-88	-33	-104	-23	-100	-68	-63	-4	-102	-15	-72	-72	-145	-77	-46	1642	-569	-19424	41	-7833	-624	-11863	-863	-6491	-2212	-9344	-13	-7698	-2818	-9518	-33
0.179167	-28	49	86	-57	-108	-34	11	-16	-21	2	-76	-65	-95	-15	-30	-61	-98	32	-84	-34	-103	-22	-100	-68	-64	5	-100	-13	-75	-69	-149	-76	18	1761	-566	-19360	-34	-7757	-707	-11888	-781	-6424	-2244	-9384	0	-7701	-2841	-9444	-40
0.180000	-28	40	89	-57	-111	-35	16	-13	-17	4	-59	-63	-98	-14	-29	-60	-100	30	-87	-33	-105	-21	-99	-66	-64	-1	-99	-14	-74	-70	-122	-75	-19	1879	-582	-19288	-291	-7678	-781	-11913	-820	-6354	-2286	-9430	28	-7694	-2865	-9384	-18
0.180833	-27	43	86	-58	-110	-35	11	-14	-22	4	-75	-62	-96	-15	-28	-74	-109	30	-84	-34	-102	-22	-97	-67	-64	-5	-101	-14	-72	-70	-145	-74	-23	2006	-616	-19217	-566	-7599	-859	-11935	-811	-6295	-2360	-9478	66	-7683	-2892	-9351	-13
0.181667	-28	40	87	-60	-104	-35	11	-19	-18	2	-74	-59	-98	-14	-31	-60	-101	30	-86	-36	-107	-23	-102	-68	-64	-5	-102	-14	-74	-73	-152	-76	6	2135	-678	-19147	-647	-7500	-936	-11947	-800	-6241	-2412	-9526	67	-7671	-2917	-9320	-26
0.182500	-26	39	86	-63	-113	-39	9	-16	-23	3	-75	-65	-99	-15	-32	-59	-100	32	-85	-36	-105	-21	-80	-67	-64	-1	-99	-15	-82	-69	-144	-74	9	2271	-748	-19065	-565	-7435	-1004	-11945	-914	-6195	-2491	-9572	4	-7646	-2936	-9308	-1
0.183333	-28	40	86	-60	-108	-36	10	-14	-21	5	-80	-64	-97	-14	-31	-32	-99	33	-87	-35	-105	-23	-98	-68	-65	-6	-99	-14	-75	-72	-148	-75	25	2404	-833	-18995	-349	-7360	-1068	-11940	-904	-6154	-2573	-9608	-80	-7621	-2955	-9312	-36
0.184167	-29	39	89	-59	-110	-39	12	-15	-22	3	-76	-67	-97	-16	-32	-61	-104	36	-84	-36	-104	-24	-100	-70	-79	-5	-102	-17	-76	-69	-150	-76	24	2545	-928	-18923	-219	-7287	-1133	-11916	-903	-6140	-2663	-9638	-142	-7609	-2971	-9320	-8
0.185000	-28	40	87	-67	-118	-41	11	-14	-22	23	-75	-66	-98	-15	-31	-60	-103	33	-87	-38	-109	-23	-99	-67	-64	-7	-102	-13	-68	-72	-147	-77	24	2676	-1030	-18866	-577	-7224	-1183	-11885	-1041	-6128	-2752	-9649	-139	-7561	-2978	-9340	10
0.185833	-27	42	87	-60	-110	-36	11	-14	-19	4	-76	-66	-99	-15	-31	-60	-104	35	-86	-36	-119	-22	-84	-68	-65	-3	-102	-15	-75	-73	-147	-77	56	2814	-1133	-18812	-331	-7165	-1234	-11836	-1291	-6128	-2840	-9642	-111	-7539	-2988	-9333	7
0.186667	-27	42	88	-59	-111	-32	13	-13	-16	7	-70	-69	-94	-10	-28	-57	-100	37	-84	-33	-103	-23	-96	-65	-62	0	-99	-11	-73	-70	-144	-72	57	2938	-1242	-18772	-306	-7117	-1276	-11774	-1339	-6144	-2919	-9620	-102	-7492	-2994	-9371	44
0.187500	-24	44	91	-56	-110	-32	16	-10	-16	9	-69	-61	-97	-11	-24	-57	-98	38	-81	-32	-101	-19	-95	-66	-60	2	-83	-12	-74	-68	-145	-72	62	3052	-1331	-18757	-289	-7080	-1320	-11708	-1216	-6167	-3000	-9571	-114	-7458	-3004	-9384	26
0.188333	-25	44	90	-57	-108	-32	13	1	-12	9	-69	-60	-96	-10	1	-59	-99	39	-82	-28	-105	-21	-95	-65	-61	3	-96	-9	-72	-66	-144	-73	45	3155	-1418	-18762	-200	-7061	-1364	-11630	-1185	-6204	-3059	-9503	-138	-7436	-3015	-9396	4
0.189167	-24	42	90	-57	-105	-33	16	-14	-15	7	-70	-60	-96	-13	-29	-60	-98	37	-73	-31	-101	-26	-95	-65	-62	-6	-98	-11	-73	-69	-147	-74	59	3238	-1500	-18794	-72	-7044	-1409	-11546	-1143	-6251	-3116	-9414	-122	-7408	-3037	-9396	18
0.190000	-27	42	87	-58	-83	-33	-34	-14	-26	7	-73	-63	-100	-14	-30	-59	-101	35	-82	-36	-111	-24	-98	-66	-67	1	-101	-13	-76	-69	-143	-77	52	3296	-1578	-18847	-367	-7041	-1456	-11462	-978	-6303	-3160	-9308	-111	-7384	-3058	-9381	0
0.190833	-29	38	86	-58	-113	-33	12	-14	-23	6	-75	-62	-100	-16	-32	-60	-103	36	-84	-31	-105	-22	-95	-67	-61	3	-98	-12	-73	-67	-148	-77	-1	3351	-1640	-18928	-197	-7043	-1500	-11363	-786	-6353	-3178	-9173	-152	-7366	-3101	-9350	-96
0.191667	-25	42	86	-57	-108	-34	11	-13	-17	8	-73	-67	-97	-15	-28	-59	-100	35	-84	-30	-104	-23	-99	-67	-63	2	-97	-10	-70	-68	-148	-67	12	3381	-1699	-19035	60	-7054	-1556	-11274	-724	-6395	-3184	-9024	-185	-7345	-3129	-9299	-96
0.192500	-25	45	88	-61	-109	-32	15	-12	-17	10	-74	-63	-97	-14	-29	-57	-100	37	-83	-30	-104	-21	-97	-65	-52	0	-97	-8	-78	-70	-147	-77	47	3388	-1752	-19158	-28	-7065	-1609	-11178	-687	-6434	-3173	-8861	-190	-7324	-3179	-9239	-102
0.193333	-27	44	88	-56	-110	-32	16	-13	-18	12	-73	-83	-95	-11	-25	-58	-100	37	-80	-29	-104	-21	-98	-68	-63	3	-97	-8	-73	-67	-145	-75	32	3378	-1804	-19303	-50	-7069	-1678	-11081	-581	-6462	-3148	-8693	-225	-7301	-3236	-9154	-16
0.194167	-25	43	88	-53	-108	-29	16	-9	-15	10	-69	-58	-96	-12	-28	-55	-73	39	-80	-29	-103	-16	-103	-63	-59	4	-95	-7	-72	-67	-145	-75	61	3349	-1852	-19466	44	-7088	-1739	-10997	-553	-6489	-3112	-8517	-223	-7276	-3294	-9059	26
0.195000	-21	47	89	-56	-107	-30	22	-10	-13	13	-70	-60	-94	-8	-22	-52	-96	40	-80	-24	-100	-18	-95	-65	-62	1	-95	-3	-93	-64	-144	-69	23	3308	-1908	-19632	94	-7094	-1815	-10920	-417	-6481	-3062	-8341	-177	-7248	-3384	-8957	-31
0.195833	-25	45	93	-52	-107	-26	20	-9	-14	13	-72	-56	-95	-9	-26	-55	-97	37	-82	-25	-101	-28	-96	-64	-59	5	-95	-7	-69	-66	-146	-73	-12	3253	-1964	-19805	160	-7102	-1893	-10840	-225	-6467	-3008	-8174	-159	-7223	-3470	-8846	-22
0.196667	-23	45	89	-56	-135	-30	11	-12	-16	8	-73	-61	-77	-11	-24	-53	-99	38	-80	-28	-104	-17	-98	-66	-65	0	-97	-9	-73	-68	-144	-75	23	3193	-2031	-19980	146	-7097	-1980	-10772	-236	-6439	-2955	-8024	-136	-7187	-3561	-8738	1
0.197500	-25	42	87	-60	-111	-32	13	-13	-18	7	-73	-65	-97	-14	-29	-55	-102	35	-87	-29	-103	-18	-99	-65	-66	0	-101	-11	-74	-68	-146	-74	0	3125	-2102	-20142	318	-7085	-2070	-10704	-205	-6391	-2898	-7882	-102	-7151	-3652	-8624	-66
0.198333	-27	43	87	-57	-110	-29	4	-14	-25	4	-76	-72	-99	-13	-29	-59	-102	36	-85	-31	-107	-21	-100	-69	-69	-3	-102	-13	-75	-70	-149	-77	-22	3071	-2181	-20286	130	-7067	-2150	-10646	-156	-6328	-2848	-7773	-129	-7108	-3737	-8519	-178
0.199167	-29	38	84	-64	-112	-35	11	-17	-21	5	-75	-64	-96	-14	-30	-57	-101	33	-87	-27	-104	-19	-98	-65	-63	0	-96	-10	-73	-68	-147	-73	-9	3024	-2261	-20406	177	-7039	-2243	-10586	-137	-6249	-2799	-7666	-185	-7058	-3816	-8421	-210
0.200000	-26	40	87	-60	-135	-24	15	-13	-19	10	-75	-62	-97	-14	-29	-57	-98	34	-82	-30	-108	-21	-97	-65	-64	-4	-100	-11	-73	-67	-91	-72	21	2999	-2342	-20494	477	-7006	-2327	-10535	-220	-6157	-2770	-7603	-183	-7009	-3891	-8349	-119
0.200833	-28	41	88	-58	-107	-30	15	-14	-18	6	-73	-61	-97	-12	-29	-55	-76	34	-84	-31	-104	-17	-100	-64	-63	1	-98	-11	-73	-68	-147	-73	202	2978	-2427	-20552	332	-6968	-2407	-10480	-299	-6052	-2745	-7557	-180	-6962	-3954	-8290	-98
0.201667	-21	43	90	-52	-108	-23	12	-11	-19	8	-72	-63	-97	-15	-29	-52	-100	37	-82	-30	-103	-19	-98	-66	-61	1	-102	-12	-72	-68	-144	-72	188	2996	-2507	-20573	245	-6919	-2484	-10429	-298	-5947	-2756	-7555	-215	-6915	-4006	-8262	-121
0.202500	-25	42	88	-59	-104	-32	13	-11	-14	7	-67	-62	-95	-15	-28	-55	-96	36	-84	-30	-102	-23	-98	-66	-66	2	-97	-10	-73	-67	-143	-70	0	3008	-2585	-20553	209	-6872	-2550	-10384	-258	-5835	-2778	-7567	-218	-6870	-4042	-8263	-34
0.203333	-25	43	90	-56	-109	-33	12	-12	-19	6	-70	-60	-97	-13	-29	-55	-98	36	-84	-29	-103	-19	-100	-67	-63	0	-99	-14	-73	-69	-148	-73	-6	3064	-2654	-20495	167	-6824	-2613	-10335	-249	-5720	-2826	-7612	-186	-6834	-4069	-8294	-30
0.204167	-27	42	88	-59	-110	-32	13	-14	-14	5	-72	-63	-95	-12	-29	-57	-104	37	-78	-31	-111	-21	-100	-65	-62	2	-99	-12	-73	-69	-144	-72	-135	3142	-2716	-20400	227	-6774	-2656	-10288	-296	-5612	-2898	-7685	-107	-6801	-4082	-8360	-88
0.205000	-24	55	89	-56	-110	-36	11	-11	-18	5	-73	-65	-96	-14	-30	-57	-99	34	-83	-33	-104	-22	-99	-67	-65	0	-103	-16	-74	-75	-148	-74	-186	3243	-2763	-20269	468	-6721	-2693	-10241	-201	-5512	-2993	-7784	-34	-6784	-4069	-8462	-11
0.205833	-25	39	87	-61	-111	-33	12	-13	-16	3	-72	-64	-93	-15	-30	-58	-101	34	-85	-32	-105	-36	-100	-68	-64	0	-101	-13	-77	-69	-146	-75	-180	3369	-2789	-20106	323	-6667	-2716	-10190	-87	-5412	-3118	-7902	-49	-6773	-4051	-8592	22
0.206667	-25	42	91	-59	-109	-30	11	-14	-21	3	-74	-72	-98	-16	-32	-59	-98	37	-84	-29	-107	-21	-101	-67	-62	1	-100	-13	-77	-73	-149	-78	-171	3513	-2800	-19915	93	-6615	-2728	-10142	-73	-5321	-3246	-8035	-50	-6778	-4023	-8756	-43
0.207500	-27	43	88	-59	-117	-35	11	-12	-21	5	-73	-64	-99	-14	-30	-58	-102	35	-83	-23	-107	-19	-99	-64	-57	2	-97	-10	-69	-67	-145	-72	-149	3679	-2795	-19699	101	-6561	-2728	-10093	-87	-5242	-3400	-8182	0	-6786	-3983	-8937	-27
0.208333	-23	41	89	-55	-107	-39	17	-11	-17	3	-70	-62	-98	-13	-29	-55	-97	36	-81	-30	-104	-19	-97	-65	-65	1	-97	-13	-73	-67	-144	-74	-135	3856	-2777	-19465	163	-6504	-2723	-10047	-97	-5169	-3575	-8337	3	-6812	-3949	-9159	36
0.209167	-24	41	89	-55	-111	-31	11	-12	-16	6	-69	-61	-95	-13	-28	-57	-99	37	-108	-29	-108	-24	-101	-68	-64	2	-98	-11	-75	-68	-145	-72	-116	4040	-2746	-19219	86	-6457	-2708	-10001	-59	-5110	-3762	-8499	29	-6847	-3902	-9412	12
0.210000	-26	59	89	-56	-112	-31	13	-3	-19	6	-73	-65	-97	-16	-29	-58	-99	37	-82	-30	-102	-18	-98	-67	-62	1	-101	-28	-74	-70	-147	-75	-166	4223	-2703	-18962	4	-6407	-2685	-9956	-26	-5063	-3959	-8660	17	-6888	-3864	-9643	17
0.210833	-23	40	90	-55	-111	-32	16	-12	-17	5	-69	-62	-94	-13	-26	-58	-97	30	-80	-28	-105	-19	-100	-69	-65	2	-98	-12	-74	-66	-145	-73	-146	4409	-2654	-18699	226	-6359	-2662	-9918	-180	-5023	-4160	-8812	5	-6938	-3829	-9897	41
0.211667	-25	43	76	-30	-109	-29	13	-12	-18	8	-70	-61	-97	-14	-26	-59	-97	36	-80	-28	-105	-22	-97	-68	-63	2	-99	-10	-75	-69	-144	-75	-64	4582	-2604	-18452	158	-6315	-2637	-9880	-264	-4995	-4368	-8958	56	-6981	-3794	-10156	27
0.212500	-25	42	89	-53	-109	-32	13	-12	-16	5	-68	-62	-93	-13	-24	-57	-102	34	-72	-28	-104	-21	-96	-70	-67	0	-98	-11	-72	-67	-145	-76	-52	4743	-2560	-18155	-107	-6270	-2615	-9850	-360	-4976	-4568	-9088	90	-7027	-3773	-10403	42
0.213333	-24	43	94	-56	-108	-29	15	-8	-17	8	-68	-86	-96	-11	-27	-58	-100	38	-79	-27	-103	-16	-98	-65	-61	3	-97	-10	-74	-64	-146	-76	-82	4891	-2516	-17881	364	-6228	-2578	-9819	-390	-4962	-4767	-9199	82	-7073	-3759	-10646	85
0.214167	-23	47	91	-51	-107	-32	16	-12	-17	10	-69	-61	-96	-13	-23	-56	-98	38	-84	-28	-102	-19	-98	-68	-62	1	-95	-11	-72	-67	-144	-72	-107	5022	-2492	-17603	148	-6195	-2587	-9802	-162	-4961	-4962	-9297	0	-7105	-3754	-10873	95
0.215000	-15	51	90	-57	-107	6	20	-11	-17	8	-69	-62	-95	-12	-26	-60	-102	36	-80	-29	-107	-21	-98	-66	-62	1	-99	-14	-104	-69	-138	-76	-148	5124	-2480	-17325	52	-6164	-2585	-9784	-321	-4966	-5139	-9373	-27	-7128	-3768	-11082	63
0.215833	-23	42	88	-56	-114	-34	13	-13	-19	5	-73	-62	-98	-5	-26	-56	-100	36	-86	-27	-102	-22	-97	-66	-61	2	-97	-10	-70	-67	-143	-73	-50	5218	-2480	-17039	10	-6136	-2593	-9771	-509	-4971	-5303	-9426	27	-7135	-3788	-11264	67
0.216667	-25	41	102	-55	-104	-35	6	-15	-8	4	-70	-62	-94	-16	-29	-59	-101	33	-84	-29	-101	-25	-100	-68	-65	0	-100	-13	-73	-72	-149	-79	-11	5271	-2506	-16754	56	-6118	-2623	-9766	-316	-4985	-5457	-9463	-43	-7132	-3824	-11420	73
0.217500	-29	41	88	-60	-113	-33	12	-18	-23	5	-73	-62	-101	-17	-28	-61	-101	30	-85	-31	-110	-25	-102	-69	-62	-4	-100	-14	-79	-74	-149	-77	-56	5328	-2544	-16465	-50	-6096	-2656	-9764	-229	-5005	-5594	-9480	-114	-7105	-3863	-11551	81
0.218333	-30	39	85	-61	-120	-34	13	-15	-21	5	-76	-63	-97	-16	-26	-59	-103	32	-87	-32	-104	-23	-99	-69	-68	0	-101	-13	-74	-73	-150	-104	-94	5356	-2598	-16174	323	-6085	-2706	-9767	-136	-5011	-5711	-9478	-173	-7061	-3913	-11631	75
0.219167	-25	41	86	-58	-109	-32	16	-15	-19	2	-74	-61	-99	-14	-28	-59	-101	36	-82	-31	-96	-23	-98	-70	-65	0	-101	-14	-73	-70	-147	-78	-145	5379	-2665	-15878	197	-6071	-2771	-9773	-147	-5033	-5811	-9459	-259	-6999	-3976	-11690	62
0.220000	-17	43	86	-59	-108	-32	11	-13	-16	6	-72	-62	-93	-14	-27	-57	-101	36	-82	-29	-103	-23	-97	-67	-62	15	-97	-9	-74	-70	-144	-68	-127	5393	-2738	-15585	-129	-6057	-2845	-9776	-97	-5033	-5886	-9440	-286	-6915	-4036	-11712	0
0.220833	-24	43	89	-58	-108	-32	13	-13	-16	5	-73	-63	-95	-12	-28	-56	-97	37	-82	-29	-102	-21	-98	-69	-62	2	-99	-12	-73	-68	-147	-75	-59	5398	-2821	-15292	-58	-6044	-2935	-9787	-60	-5037	-5951	-9411	-245	-6817	-4106	-11711	26
0.221667	-25	26	86	-60	-108	-27	12	-9	-16	6	-72	-61	-95	-14	-26	-57	-102	35	-82	-29	-107	-21	-96	-69	-65	0	-98	-10	-74	-69	-143	-78	-60	5412	-2918	-15005	27	-6028	-3030	-9798	-78	-5037	-6000	-9379	-184	-6707	-4181	-11681	98
0.222500	-26	43	87	-60	-108	-34	9	-16	-18	4	-74	-63	-97	-17	-28	-59	-99	34	-83	-28	-110	-21	-100	-68	-67	-1	-98	-14	-76	-72	-148	-76	-72	5431	-2995	-14720	34	-6010	-3140	-9806	-84	-5031	-6035	-9356	-102	-6590	-4254	-11631	39
0.223333	-26	42	84	-63	-111	-34	10	-17	-17	5	-76	-67	-96	-16	-31	-60	-102	30	-88	-35	-109	-25	-102	-73	-68	-5	-103	-14	-76	-73	-150	-76	-49	5455	-3063	-14447	151	-5984	-3256	-9822	-147	-5019	-6059	-9336	-50	-6466	-4335	-11559	27
0.224167	-28	37	81	-64	-111	-36	7	-18	-23	0	-77	-66	-99	-19	-33	-59	-105	29	-65	-29	-105	-24	-101	-70	-66	-4	-100	-15	-76	-72	-148	-78	-34	5505	-3155	-14175	149	-5946	-3358	-9830	-185	-4990	-6072	-9327	-104	-6336	-4415	-11471	89
0.225000	-27	40	91	-64	-114	-36	8	-18	-19	5	-76	-66	-98	-18	-32	-62	-101	30	-87	-34	-111	-28	-104	-73	-65	-10	-109	-15	-72	-74	-153	-78	41	5574	-3226	-13916	7	-5899	-3500	-9835	-138	-4951	-6080	-9328	-134	-6210	-4492	-11380	61
0.225833	-28	42	84	-62	-111	-39	7	-18	-18	2	-77	-67	-98	-39	-33	-59	-100	32	-87	-33	-107	-25	-104	-69	-65	-5	-102	-15	-76	-74	-150	-78	69	5670	-3281	-13670	-434	-5834	-3618	-9843	-131	-4895	-6081	-9346	-145	-6089	-4571	-11285	41
0.226667	-29	40	86	-60	-112	-39	5	-17	-31	7	-74	-63	-95	-16	-29	-61	-99	34	-84	-34	-103	-23	-105	-69	-64	1	-99	-12	-73	-67	-149	-50	57	5785	-3328	-13430	188	-5754	-3752	-9842	-121	-4823	-6084	-9379	-184	-5980	-4645	-11187	66
0.227500	-22	44	88	-58	-109	-32	10	-15	-16	8	-72	-62	-94	-14	-31	-60	-97	35	-83	-48	-103	-22	-100	-67	-61	0	-99	-10	-74	-70	-148	-76	111	5940	-3365	-13208	-62	-5663	-3875	-9842	-88	-4743	-6085	-9437	-203	-5884	-4724	-11102	59
0.228333	-38	45	89	-56	-112	-33	43	-14	-9	7	-73	-62	-96	-12	-27	-57	-98	37	-82	-31	-103	-22	-101	-67	-60	0	-97	-9	-72	-67	-147	-83	135	6119	-3392	-12999	-187	-5563	-4004	-9843	-131	-4643	-6098	-9506	-179	-5805	-4801	-11027	88
0.229167	-25	41	90	-56	-104	-32	15	-13	-18	6	-70	-61	-95	-16	-28	-58	-97	41	-84	-31	-102	-1	-100	-66	-64	1	-97	-11	-74	-70	-148	-75	89	6324	-3415	-12805	-152	-5441	-4124	-9841	-135	-4533	-6116	-9592	-138	-5743	-4884	-10964	105
0.230000	-23	44	89	-58	-105	-35	-9	-14	-14	9	-74	-59	-93	-13	-26	-56	-93	36	-82	-33	-101	-18	-99	-57	-60	0	-98	-15	-69	-67	-146	-74	63	6555	-3431	-12628	-45	-5313	-4258	-9844	-143	-4411	-6146	-9696	-149	-5697	-4967	-10917	112
0.230833	-23	42	89	-56	-110	-34	15	-14	-16	7	-73	-62	-100	-16	-38	-51	-96	35	-83	-32	-104	-18	-100	-65	-59	2	-99	-13	-72	-68	-145	-75	46	6814	-3439	-12468	-385	-5171	-4384	-9846	-164	-4275	-6185	-9827	-182	-5666	-5054	-10891	61
0.231667	-24	40	96	-57	-111	-29	12	-15	-21	4	-75	-65	-98	-13	-28	-58	-104	35	-82	-32	-105	-23	-102	-74	-64	-1	-102	-13	-79	-69	-147	-76	-6	7077	-3438	-12326	-95	-5021	-4518	-9844	-91	-4129	-6240	-9934	-118	-5651	-5149	-10882	-8
0.232500	-30	39	87	-59	-114	-36	9	-18	-24	2	-76	-64	-100	-16	-30	-64	-104	34	-83	-31	-110	-23	-101	-66	-64	0	-99	-11	-74	-68	-147	-74	-50	7407	-3423	-12202	38	-4867	-4635	-9844	62	-3970	-6300	-10059	-7	-5641	-5240	-10879	22
0.233333	-24	43	87	-58	-109	-32	26	-16	-18	-15	-43	-62	-92	-13	-26	-58	-97	36	-86	-32	-102	-19	-99	-68	-63	-3	-99	-10	-69	-88	-148	-72	-103	7732	-3409	-12098	-84	-4707	-4769	-9851	-1	-3813	-6379	-10181	24	-5640	-5338	-10903	69
0.234167	-24	41	90	-52	-103	-29	18	-11	-17	7	-68	-61	-90	-9	-26	-56	-97	37	-83	-29	-101	-17	-98	-65	-60	4	-97	-9	-70	-67	-143	-75	-116	8076	-3382	-12014	-113	-4543	-4902	-9858	-84	-3645	-6467	-10305	24	-5644	-5447	-10933	75
0.235000	-22	44	92	-52	-105	-30	17	-12	-18	9	-68	-62	-96	-12	-26	-55	-99	38	-82	-31	-105	-19	-97	-66	-65	-4	-98	-14	-75	-67	-146	-74	-91	8430	-3347	-11954	24	-4392	-5037	-9868	54	-3483	-6573	-10418	50	-5642	-5559	-10973	21
0.235833	-25	43	90	-53	-107	-27	16	-10	-15	8	-69	-62	-93	-10	-23	-52	-100	37	-83	-31	-101	-18	-96	-63	-60	0	-98	-10	-72	-65	-143	-73	-93	8784	-3300	-11920	50	-4241	-5182	-9888	72	-3320	-6684	-10516	46	-5639	-5681	-11023	49
0.236667	-25	43	86	-53	-109	-30	42	-14	-21	7	-72	-62	-95	-11	-27	-60	-98	36	-82	-30	-103	-21	-101	-68	-68	-1	-100	-10	-85	-66	-148	-74	-13	9151	-3243	-11906	-12	-4099	-5322	-9912	-50	-3161	-6816	-10604	34	-5626	-5812	-11073	68
0.237500	-27	40	84	-58	-109	-31	13	-15	-17	7	-69	-64	-98	-14	-28	-53	-94	33	-85	-32	-112	-21	-100	-68	-65	-1	-100	-12	-74	-68	-146	-76	68	9500	-3169	-11926	35	-3965	-5465	-9939	-47	-3011	-6949	-10671	74	-5607	-5947	-11119	13
0.238333	-27	44	90	-58	-110	-30	12	-13	-25	7	-70	-68	-94	-13	-27	-56	-100	35	-82	-33	-103	-22	-98	-66	-62	-1	-101	-13	-73	-68	-145	-75	95	9850	-3075	-11962	-46	-3837	-5619	-9970	68	-2868	-7092	-10715	60	-5540	-6095	-11169	-5
0.239167	-26	40	89	-58	-110	-32	15	-13	-16	5	-67	-64	-96	-15	0	-58	-98	34	-84	-33	-104	-22	-99	-69	-65	-1	-100	-11	-77	-70	-146	-75	61	10189	-2969	-12034	-608	-3719	-5777	-9989	-15	-2734	-7240	-10730	-38	-5470	-6251	-11206	0
0.240000	-25	41	94	-58	-111	-31	15	-15	-18	6	-72	-69	-98	-15	-28	-59	-99	33	-86	-34	-104	-23	-99	-70	-61	-3	-103	-14	-77	-73	-147	-77	-16	10509	-2842	-12126	106	-3613	-5935	-10052	-69	-2615	-7399	-10743	-78	-5377	-6416	-11241	-78
0.240833	-29	40	87	-61	-112	-38	12	-16	-17	5	-77	-70	-96	-16	-28	-60	-98	36	-87	-32	-109	-21	-99	-66	-62	-3	-99	-9	-73	-67	-145	-74	-38	10814	-2698	-12261	176	-3514	-6110	-10099	-48	-2501	-7554	-10719	-69	-5255	-6587	-11260	-46
0.241667	-27	40	89	-56	-109	-32	15	-17	-18	6	-70	-64	-99	-15	-28	-59	-96	37	-81	-30	-101	-18	-101	-68	-62	0	-99	-13	-73	-69	-132	-75	-32	11090	-2536	-12392	-36	-3425	-6261	-10153	-118	-2405	-7717	-10680	-161	-5122	-6774	-11271	4
0.242500	-24	40	87	-59	-109	-33	10	-14	-18	4	-68	-65	-95	-15	-29	-59	-101	35	-85	-34	-103	-21	-104	-67	-62	-3	-98	-11	-72	-67	-147	-77	44	11339	-2361	-12565	-147	-3343	-6434	-10208	-183	-2322	-7882	-10622	-264	-4966	-6962	-11271	-28
0.243333	-26	40	86	-57	-108	-33	12	-15	-23	3	-73	-65	-97	-21	-29	-60	-101	34	-86	-32	-105	-22	-99	-70	-63	-4	-99	-13	-76	-50	-149	-75	5	11558	-2175	-12776	8	-3265	-6602	-10269	-159	-2250	-8050	-10546	-287	-4795	-7166	-11252	-44
0.244167	-27	38	89	-60	-109	-35	11	-14	-17	5	-74	-65	-119	-19	-32	-59	-99	34	-94	-31	-107	-24	-102	-70	-64	-1	-102	-12	-76	-68	-148	-75	-19	11754	-1986	-12983	-250	-3192	-6767	-10327	-88	-2188	-8219	-10459	-268	-4605	-7373	-11216	-69
0.245000	-28	39	90	-60	-112	-33	12	-13	-19	3	-76	-66	-100	-18	-31	-61	-102	33	-86	-32	-94	-21	-102	-68	-72	-4	-101	-14	-79	-72	-149	-77	21	11913	-1784	-13232	96	-3119	-6942	-10402	-27	-2139	-8389	-10361	-167	-4407	-7593	-11173	-130
0.245833	-27	41	88	-60	-112	-36	10	-16	-18	4	-53	-64	-95	-17	-30	-59	-100	34	-84	-36	-104	-23	-102	-69	-64	-4	-101	-11	-75	-72	-145	-76	-16	12048	-1589	-13497	151	-3045	-7113	-10470	-36	-2100	-8557	-10257	-70	-4208	-7813	-11104	-90
0.246667	-24	40	47	-58	-109	-29	15	-12	-16	5	-70	-65	-97	-18	-28	-60	-98	36	-83	-34	-100	-19	-98	-66	-59	0	-101	-11	-72	-59	-146	-76	-11	12156	-1400	-13786	-91	-2966	-7278	-10536	-19	-2070	-8730	-10144	-96	-4002	-8041	-11022	-34
0.247500	-22	44	90	-57	-109	-32	13	-14	-18	6	-72	-62	-96	-15	-25	-56	-98	40	-84	-31	-115	-19	-98	-68	-64	0	-98	-9	-72	-66	-143	-74	-22	12229	-1221	-14093	-87	-2890	-7449	-10607	63	-2041	-8900	-10038	-164	-3803	-8272	-10929	-5
0.248333	-24	46	92	-15	-105	-34	13	-11	-15	5	-72	-64	-97	-19	-31	-59	-100	34	-84	-34	-104	-22	-101	-68	-65	-1	-99	-13	-72	-70	-147	-76	-18	12271	-1066	-14425	20	-2812	-7613	-10682	69	-2032	-9076	-9939	-180	-3617	-8506	-10814	-15
0.249167	-25	38	87	-61	-115	-35	10	-16	-23	5	-74	-66	-100	-5	-30	-59	-101	22	-84	-36	-105	-21	-99	-68	-67	0	-101	-12	-72	-68	-146	-72	-1	12292	-936	-14764	104	-2695	-7775	-10751	51	-2016	-9247	-9842	-141	-3438	-8731	-10680	23
0.250000	-25	42	88	-59	-110	-33	15	-14	-18	5	-73	-64	-97	-15	-30	-57	-102	33	-84	-32	-103	-22	-83	-70	-63	0	-100	-12	-73	-65	-147	-79	-95	12279	-828	-15117	154	-2640	-7937	-10825	136	-2009	-9416	-9744	-85	-3281	-8962	-10535	-21
0.250833	-26	41	91	-58	-109	-32	13	-13	-22	9	-75	-63	-96	-4	-28	-59	-98	35	-83	-31	-104	-21	-99	-69	-65	-1	-102	-11	-75	-68	-147	-74	-93	12247	-749	-15472	96	-2550	-8096	-10891	123	-2003	-9590	-9655	-19	-3139	-9181	-10383	-4
0.251667	-25	40	84	-59	-110	-34	13	-13	-16	9	-73	-61	-96	-17	-27	-58	-99	34	-84	-31	-107	-21	-97	-68	-63	-1	-109	-11	-76	-68	-145	-74	-79	12178	-708	-15842	120	-2453	-8249	-10962	128	-1992	-9753	-9572	56	-3021	-9387	-10211	11
0.252500	-25	44	88	-59	-109	-32	15	-13	-17	10	-74	-62	-98	-13	-28	-68	-101	35	-83	-32	-105	-22	-100	-69	-64	-1	-100	-11	-72	-68	-148	-74	-98	12084	-702	-16202	-206	-2360	-8400	-11027	149	-1981	-9910	-9487	33	-2924	-9581	-10029	-23
0.253333	-27	41	91	-56	-105	-32	17	-13	-19	17	-68	-61	-97	-13	-26	-57	-97	35	-83	-32	-104	-19	-95	-66	-63	1	-96	-11	-74	-78	-146	-73	-84	11955	-728	-16564	93	-2260	-8545	-11090	-5	-1965	-10059	-9414	-50	-2845	-9758	-9835	21
0.254167	-22	45	92	-53	-108	-32	16	-12	-16	9	-68	-61	-94	-11	-25	-51	-94	38	-80	-32	-100	-18	-95	-66	-61	1	-102	-10	-68	-65	-145	-73	-129	11794	-793	-16904	271	-2166	-8689	-11151	-128	-1943	-10204	-9341	-32	-2788	-9918	-9638	66
0.255000	-24	40	89	-56	-103	-30	18	-10	-13	9	-69	-61	-92	-11	-25	-56	-100	37	-83	-29	-103	-18	-95	-63	-62	4	-96	-11	-68	-64	-143	-74	-137	11598	-885	-17238	82	-2073	-8824	-11213	-148	-1925	-10335	-9261	-18	-2752	-10059	-9439	40
0.255833	-24	42	89	-55	-105	-30	19	-11	-17	9	-70	-60	-88	-11	-26	-57	-98	55	-80	-29	-104	-19	-95	-66	-64	0	-100	-13	-73	-68	-146	-74	-125	11362	-1014	-17549	-33	-1985	-8958	-11268	-135	-1900	-10461	-9181	-25	-2733	-10180	-9236	54
0.256667	-32	38	87	-59	-113	-23	16	-14	-19	6	-74	-63	-102	-16	-29	-58	-103	34	-86	-35	-108	-25	-100	-70	-66	0	-100	-14	-76	-105	-152	-79	-137	11093	-1171	-17842	84	-1905	-9088	-11324	-125	-1870	-10564	-9096	10	-2733	-10283	-9039	60
0.257500	-30	36	82	-61	-115	-40	8	-19	-23	3	-75	-68	-94	-18	-28	-61	-122	35	-88	-34	-105	-24	-99	-72	-66	-3	-101	-15	-76	-73	-149	-78	-100	10798	-1349	-18101	-314	-1822	-9209	-11366	-141	-1831	-10651	-8997	27	-2739	-10356	-8843	70
0.258333	-29	36	84	-59	-113	-26	12	-16	-17	5	-72	-66	-96	-15	-28	-60	-101	38	-87	-36	-107	-24	-100	-70	-63	2	-98	-16	-79	-70	-148	-67	-56	10462	-1556	-18332	-212	-1750	-9308	-11403	-214	-1785	-10719	-8892	32	-2747	-10402	-8654	66
0.259167	-29	39	85	-59	-110	-34	15	-14	-17	3	-73	-65	-96	-25	-29	-60	-102	35	-112	-33	-103	-22	-99	-73	-63	0	-98	-13	-78	-74	-149	-77	-53	10101	-1773	-18528	29	-1683	-9404	-11432	-290	-1734	-10772	-8775	34	-2762	-10435	-8474	106
0.260000	-14	39	36	-60	-111	-33	13	-17	-19	5	-69	-64	-99	-14	-27	-60	-99	39	-83	-31	-108	-21	-102	-70	-60	-5	-98	-11	-73	-70	-146	-75	-108	9715	-2005	-18686	-142	-1627	-9487	-11447	-352	-1680	-10792	-8650	-42	-2775	-10438	-8302	129
0.260833	-27	42	87	-56	-109	-30	10	-14	-18	2	-69	-49	-101	-14	-25	-57	-98	38	-80	-29	-103	-22	-99	-68	-62	5	-96	-14	-74	-70	-145	-75	-82	9307	-2246	-18818	-141	-1573	-9553	-11450	-475	-1626	-10800	-8514	-116	-2787	-10431	-8162	113
0.261667	-24	44	82	-58	-109	-31	12	-13	-18	5	-70	-62	-96	-12	-25	-57	-99	37	-82	-29	-105	-22	-99	-68	-64	1	-98	-11	-74	-66	-145	-76	-18	8880	-2492	-18914	-70	-1529	-9608	-11446	-542	-1571	-10780	-8370	-152	-2792	-10402	-8035	95
0.262500	-25	40	87	-57	-108	-31	12	-16	-16	5	-70	-63	-96	-15	-27	-57	-99	38	-85	-32	-104	-17	-101	-73	-60	2	-95	-10	-73	-69	-149	-74	-57	8441	-2743	-18980	-185	-1498	-9643	-11420	-480	-1537	-10745	-8222	-159	-2797	-10365	-7916	103
0.263333	-25	41	84	-58	-110	-21	9	-21	-19	5	-70	-62	-98	-13	-26	-59	-100	38	-83	-33	-104	-22	-101	-69	-64	2	-98	-13	-58	-74	-147	-75	-132	7996	-2996	-19024	-264	-1468	-9664	-11388	-477	-1460	-10691	-8071	-128	-2787	-10309	-7843	78
0.264167	-26	40	86	-61	-110	-32	12	-15	-17	5	-73	-60	-98	-15	-29	-59	-101	35	-85	-32	-104	-22	-100	-70	-68	0	-98	-12	-76	-70	-149	-78	-183	7540	-3236	-19042	-205	-1430	-9663	-11335	-456	-1410	-10616	-7916	-193	-2775	-10249	-7786	38
0.265000	-28	38	82	-62	-111	-33	10	-18	-24	1	-76	-67	-98	-18	-30	-62	-104	34	-88	-24	-107	-24	-107	-77	-67	-4	-103	-15	-77	-72	-154	-80	-184	7107	-3477	-19042	-91	-1439	-9655	-11275	-368	-1370	-10532	-7763	-214	-2764	-10186	-7748	74
0.265833	-28	35	81	-63	-113	-36	8	-19	-22	0	-77	-67	-100	-40	-36	-63	-102	35	-88	-33	-108	-25	-103	-72	-62	-3	-99	-12	-75	-69	-146	-79	-165	6684	-3699	-19025	-241	-1441	-9609	-11193	-313	-1323	-10422	-7604	-206	-2739	-10104	-7730	69
0.266667	-25	40	86	-61	-108	-32	10	-16	-21	5	-72	-62	-96	-16	-26	-60	-99	37	-84	-31	-103	-19	-102	-73	-57	1	-96	-8	-69	-69	-152	-76	-150	6276	-3915	-19002	-115	-1431	-9556	-11103	-290	-1288	-10307	-7454	-219	-2719	-10026	-7737	56
0.267500	-26	43	88	-58	-107	-29	13	-12	-14	6	-68	-59	-96	-9	-27	-61	-99	37	-80	-28	-103	-18	-97	-67	-60	3	-97	-8	-68	-66	-146	-76	-197	5888	-4112	-18967	59	-1443	-9477	-10999	-286	-1254	-10198	-7314	-217	-2697	-9942	-7763	99
0.268333	-24	45	87	-58	-112	-30	12	-15	-16	5	-69	-62	-96	-14	-27	-56	-98	36	-84	-31	-101	-19	-98	-68	-63	1	-99	-11	-81	-68	-146	-74	-216	5522	-4299	-18949	-171	-1458	-9384	-10889	-255	-1235	-10059	-7183	-202	-2681	-9857	-7813	86
0.269167	-24	42	90	-59	-105	-29	16	-11	-15	8	-69	-61	-98	-6	-69	-60	-100	37	-84	-30	-105	-17	-97	-65	-63	2	-97	-7	-75	-66	-145	-74	-170	5179	-4465	-18927	-143	-1480	-9276	-10773	-202	-1218	-9932	-7068	-182	-2673	-9772	-7876	57
0.270000	-24	43	89	-56	-108	-28	12	-12	-18	7	-72	-60	-96	-13	-25	-56	-100	35	-83	-27	-104	-21	-85	-66	-63	1	-96	-28	-73	-66	-145	-73	-58	4866	-4613	-18916	1	-1505	-9154	-10657	-82	-1204	-9806	-6956	-104	-2671	-9685	-7953	42
0.270833	-25	42	88	-57	-107	-30	16	-10	-18	8	-14	-60	-92	-14	-24	-59	-100	35	-84	-28	-103	-18	-98	-64	-60	2	-99	-9	-72	-65	-146	-74	3	4584	-4746	-18916	1	-1541	-9015	-10535	124	-1195	-9679	-6878	-77	-2680	-9597	-8040	28
0.271667	-23	44	88	-55	-105	-30	16	-12	-16	7	-73	-60	-97	-12	-25	-55	-96	36	-81	-28	-101	-15	-97	-64	-64	1	-88	-4	-72	-66	-144	-70	4	4332	-4856	-18930	-15	-1563	-8863	-10417	87	-1186	-9563	-6811	-122	-2694	-9508	-8135	1
0.272500	-25	41	88	-56	-107	-31	15	-13	-15	7	-69	-63	-95	-11	-25	-60	-97	35	-100	-31	-104	-17	-98	-65	-63	3	-99	-9	-73	-67	-145	-70	25	4104	-4950	-18954	171	-1595	-8703	-10295	26	-1178	-9465	-6756	-144	-2718	-9414	-8229	45
0.273333	2	40	89	-57	-104	-32	13	-12	-22	9	-73	-62	-98	-13	-25	-56	-103	36	-84	-30	-110	-21	-99	-66	-67	0	-95	-16	-77	-66	-148	-73	74	3897	-5024	-18995	137	-1624	-8527	-10186	39	-1172	-9351	-6741	-100	-2743	-9318	-8321	64
0.274167	-28	39	86	-57	-111	-30	12	-14	-21	8	-72	-61	-96	-15	-25	-59	-100	34	-83	-28	-104	-19	-96	-64	-62	3	-96	-8	-67	-65	-145	-72	71	3719	-5088	-19038	-47	-1644	-8343	-10076	-61	-1157	-9248	-6732	-62	-2773	-9214	-8410	97
0.275000	-26	40	91	-53	-105	-30	16	-13	-16	8	-69	-62	-96	-12	-26	-57	-98	27	-80	-27	-105	-18	-97	-64	-61	2	-99	-9	-72	-66	-148	-72	40	3560	-5126	-19089	-88	-1667	-8152	-9978	-96	-1145	-9162	-6749	-32	-2808	-9111	-8488	120
0.275833	-24	44	89	-53	-108	-28	15	-12	-17	10	-69	-62	-94	-12	-28	-58	-98	36	-79	-29	-101	-19	-97	-65	-62	3	-99	-11	-73	-65	-146	-72	43	3417	-5159	-19145	18	-1677	-7961	-9887	-109	-1129	-9084	-6790	8	-2839	-9004	-8561	49
0.276667	-25	42	90	-57	-108	-30	13	-11	-18	7	-72	-63	-96	-12	-28	-56	-100	35	-83	-29	-105	-23	-98	-68	-64	-3	-101	-12	-73	-75	-145	-74	67	3289	-5177	-19201	-112	-1687	-7755	-9811	-120	-1109	-9015	-6848	-21	-2867	-8897	-8626	15
0.277500	-27	39	86	-58	-109	-30	10	-16	-22	9	-73	-63	-96	-14	-28	-58	-77	34	-84	-30	-105	-23	-100	-70	-64	0	-99	-11	-76	-69	-150	-75	109	3178	-5194	-19255	-100	-1694	-7549	-9741	-101	-1081	-8953	-6924	-34	-2890	-8782	-8673	13
0.278333	-25	35	91	-78	-110	-35	13	-16	-19	6	-72	-64	-98	-15	-28	-57	-101	35	-81	-29	-109	-23	-98	-69	-77	0	-98	-13	-74	-74	-149	-74	137	3082	-5197	-19284	111	-1680	-7344	-9678	-148	-1050	-8899	-7016	-104	-2902	-8668	-8705	21
0.279167	-24	41	89	-60	-111	-32	12	-13	-18	3	-70	-51	-97	-34	-29	-55	-100	36	-83	-31	-108	-24	-98	-67	-65	-4	-99	-11	-76	-69	-146	-72	161	2993	-5206	-19297	-46	-1667	-7137	-9629	-127	-1022	-8847	-7117	-212	-2908	-8552	-8726	26
0.280000	-23	50	91	-57	-107	-32	13	-11	-17	8	-68	-65	-97	-15	-28	-55	-101	38	-80	-26	-103	-22	-97	-52	-62	-1	-98	-10	-74	-70	-144	-73	197	2920	-5208	-19295	-232	-1653	-6937	-9589	-18	-986	-8801	-7220	-182	-2905	-8439	-8736	33
0.280833	-25	43	93	-59	-111	-30	16	2	-21	11	-69	-65	-95	-15	-28	-56	-99	36	-81	-33	-103	-23	-97	-67	-64	1	-99	-11	-74	-68	-145	-65	172	2853	-5222	-19260	290	-1651	-6745	-9558	77	-957	-8760	-7347	-132	-2893	-8324	-8736	2
0.281667	-17	45	94	-58	-108	-32	12	-14	-21	6	-74	-66	-102	-16	-30	-59	-101	33	-84	-29	-108	-23	-101	-69	-68	-6	-100	-14	-94	-70	-148	-74	215	2795	-5237	-19198	-127	-1629	-6554	-9541	13	-934	-8724	-7469	-111	-2876	-8217	-8731	-4
0.282500	-27	39	89	-60	-112	-38	9	-15	-21	2	-74	-66	-124	-12	-27	-57	-99	32	-87	-30	-104	-25	-100	-67	-64	-1	-100	-10	-70	-68	-144	-74	267	2755	-5259	-19096	-160	-1619	-6376	-9529	-5	-929	-8686	-7582	-43	-2846	-8108	-8710	23
0.283333	-45	44	92	-60	-108	-25	12	-12	-19	4	-73	-66	-98	-16	-32	-59	-102	35	-85	-32	-108	-24	-99	-74	-66	-1	-102	-12	-94	-70	-148	-75	265	2717	-5287	-18967	26	-1617	-6205	-9526	-48	-899	-8645	-7695	-28	-2821	-8011	-8695	57
0.284167	-26	41	94	-62	-114	-33	12	-14	-17	3	-69	-65	-99	-15	-30	-60	-102	34	-82	-33	-109	-24	-101	-68	-62	-1	-99	-13	-75	-68	-145	-75	226	2694	-5319	-18800	-56	-1625	-6049	-9531	-101	-894	-8593	-7795	-48	-2791	-7915	-8677	66
0.285000	-27	40	93	-61	-109	-32	11	-17	-23	4	-73	-64	-99	-18	-34	-55	-99	35	-85	-33	-108	-38	-100	-69	-65	-4	-102	-14	-77	-73	-151	-77	181	2689	-5363	-18607	-280	-1647	-5899	-9546	-94	-910	-8541	-7881	-73	-2766	-7827	-8667	17
0.285833	-28	39	91	-63	-108	-6	9	-15	-21	4	-76	-51	-99	-16	-31	-59	-100	33	-85	-33	-109	-24	-102	-69	-65	-6	-100	-12	-76	-94	-147	-75	125	2674	-5407	-18375	-43	-1681	-5766	-9568	-129	-935	-8478	-7946	-44	-2740	-7748	-8653	-16
0.286667	-27	38	94	-58	-108	-29	13	-14	-21	5	-69	-64	-98	-17	-30	-59	-100	35	-82	-8	-103	-21	-100	-47	-63	1	-99	-12	-74	-68	-147	-76	43	2720	-5450	-18116	-32	-1726	-5643	-9593	-141	-975	-8396	-7988	-39	-2729	-7675	-8650	-8
0.287500	-24	42	94	-57	-109	-16	12	-13	-17	-15	-70	-60	-96	-14	-29	-56	-99	37	-82	-28	-103	-23	-100	-67	-60	1	-97	-11	-73	-68	-145	-74	32	2757	-5484	-17838	59	-1792	-5533	-9625	-198	-1040	-8307	-8009	-93	-2727	-7606	-8655	68
0.288333	-22	44	93	-57	-108	-30	15	-12	-17	8	-69	-65	-97	-14	-29	-59	-99	37	-84	-31	-108	-19	-104	-65	-63	0	-97	-11	-73	-69	-148	-74	15	2803	-5536	-17543	107	-1876	-5435	-9676	-179	-1120	-8204	-8007	-139	-2745	-7548	-8681	105
0.289167	-24	41	91	-60	-109	-34	8	-15	7	5	-73	-60	-96	-15	-31	-58	-101	34	-86	-30	-104	-21	-101	-67	-64	-1	-98	-13	-72	-68	-148	-76	-40	2870	-5570	-17223	55	-1975	-5353	-9735	-231	-1221	-8084	-7981	-184	-2769	-7497	-8706	15
0.290000	-24	42	90	-59	-110	-33	13	-16	-19	4	-74	-65	-98	-19	-34	-59	-100	16	-87	-34	-104	-23	-102	-70	-64	-1	-100	-15	-77	-76	-151	-79	-42	2947	-5592	-16927	33	-2097	-5286	-9796	-303	-1350	-7952	-7934	-178	-2821	-7448	-8748	8
0.290833	-26	37	90	-63	-113	-44	10	-19	-21	2	-77	-67	-100	-18	-32	-61	-100	34	-85	-35	-104	-24	-101	-68	-65	-1	-103	-15	-93	-74	-150	-62	-101	3035	-5601	-16614	119	-2226	-5224	-9862	-230	-1487	-7808	-7863	-138	-2888	-7401	-8791	33
0.291667	-29	39	88	-63	-111	-34	11	-16	-21	4	-76	-67	-97	-17	-32	-58	-101	33	-88	-32	-105	-24	-101	-69	-64	-4	-101	-13	-75	-70	-150	-76	-290	3125	-5593	-16308	181	-2375	-5172	-9937	-199	-1640	-7637	-7776	-127	-2975	-7356	-8850	18
0.292500	-27	39	88	-59	-110	-34	9	-15	-19	3	-74	-64	-115	-18	-31	-62	-99	34	-88	-31	-103	-24	-100	-72	-65	-4	-100	-13	-73	-70	-151	-77	-357	3226	-5534	-16010	75	-2544	-5133	-10016	-149	-1814	-7488	-7670	-80	-3078	-7318	-8903	9
0.293333	-25	41	87	-58	-109	-34	11	-14	-17	6	-73	-66	-96	-17	-31	-64	-100	13	-82	-32	-101	-21	-99	-67	-60	0	-100	-13	-72	-69	-150	-77	-328	3327	-5524	-15725	-324	-2723	-5090	-10103	-69	-2004	-7321	-7562	-94	-3202	-7277	-8956	-16
0.294167	-24	45	88	-57	-105	-34	36	-16	-17	6	-72	-64	-94	-15	-30	-60	-98	33	-83	-30	-102	-22	-99	-66	-64	-5	-102	-12	-69	-67	-150	-72	-421	3421	-5456	-15458	191	-2914	-5064	-10191	-178	-2205	-7154	-7445	-151	-3346	-7235	-9000	8
0.295000	-24	40	88	-57	-107	-32	15	-12	-16	6	-72	-64	-85	-13	-26	-59	-101	34	-83	-29	-102	-21	-96	-66	-61	2	-101	-12	-70	-66	-147	-76	-568	3512	-5373	-15220	-65	-3119	-5045	-10279	-144	-2412	-6992	-7334	-174	-3504	-7196	-9043	22
0.295833	-22	39	90	-56	-102	-34	12	-13	-15	10	-73	-62	-92	-13	-30	-62	-95	36	-83	-28	-103	-22	-99	-68	-53	0	-100	-11	-70	-66	-152	-74	-443	3591	-5267	-14991	-32	-3340	-5027	-10374	-191	-2632	-6841	-7225	-221	-3678	-7153	-9071	10
0.296667	-26	43	88	-57	-107	-32	10	-16	-16	6	-74	-62	-96	-38	-33	-63	-101	33	-84	-28	-103	-24	-102	-67	-65	-1	-103	-13	-72	-69	-148	-79	-283	3654	-5149	-14790	10	-3571	-5011	-10466	-263	-2856	-6704	-7131	-221	-3859	-7113	-9089	6
0.297500	-29	46	84	-59	-111	-38	16	-17	-21	3	-75	-65	-97	-16	-32	-62	-100	32	-87	-32	-108	-26	-101	-69	-68	-4	-102	-17	-75	-70	-147	-79	-129	3699	-5011	-14615	162	-3813	-5001	-10551	-187	-3083	-6589	-7050	-242	-4047	-7067	-9080	-13
0.298333	-27	38	80	-60	-108	-38	7	-16	-17	7	-74	-66	-97	-23	-58	-65	-102	32	-91	-33	-108	-28	-100	-70	-64	-6	-104	-16	-75	-72	-150	-79	96	3735	-4863	-14461	3	-4060	-4988	-10635	-100	-3302	-6492	-6985	-173	-4243	-7022	-9056	-58
0.299167	-28	37	82	-62	-107	-32	9	-22	-22	0	-80	-68	-98	-19	-33	-63	-103	29	-90	-33	-104	-25	-101	-68	-66	-5	-104	-14	-70	-70	-147	-76	109	3754	-4692	-14318	13	-4315	-4973	-10707	-18	-3524	-6418	-6932	33	-4437	-6966	-9006	-59
0.300000	-26	39	85	-60	-105	-36	10	-16	-15	6	-75	-63	-93	-17	-29	-62	-99	20	-86	-30	-102	-24	-100	-73	-64	-1	-101	-11	-73	-70	-150	-76	133	3755	-4518	-14202	-26	-4580	-4960	-10764	-44	-3738	-6372	-6901	109	-4638	-6911	-8937	-55
0.300833	-25	41	98	-58	-110	-38	12	-13	-17	7	-74	-63	-97	-13	-29	-58	-99	36	-83	-28	-110	-22	-99	-67	-62	-4	-104	-12	-72	-68	-146	-77	311	3736	-4335	-14099	-7	-4849	-4942	-10844	-40	-3949	-6356	-6897	-17	-4827	-6852	-8855	-76
0.301667	-26	40	87	-60	-113	-34	13	-12	-18	7	-73	-51	-97	-15	-4	-57	-100	34	-88	-32	-103	-24	-99	-70	-63	-3	-104	-11	-73	-68	-147	-75	409	3697	-4150	-14014	-75	-5126	-4927	-10900	-41	-4150	-6361	-6900	-135	-5012	-6791	-8753	-64
0.302500	-25	39	88	-58	-93	-32	8	-11	-19	3	-72	-63	-96	-13	-29	-57	-100	35	-86	-30	-104	-23	-100	-70	-64	0	-102	-13	-64	-67	-147	-79	369	3653	-3959	-13937	-74	-5407	-4905	-10948	-110	-4339	-6399	-6928	-162	-5189	-6731	-8639	-32
0.303333	-25	39	89	-61	-108	-33	9	-13	-17	7	-73	-64	-96	-16	-27	-58	-99	35	-85	-36	-101	-24	-97	-69	-62	0	-100	-12	-73	-70	-149	-74	283	3594	-3770	-13886	-138	-5692	-4880	-10985	-103	-4513	-6456	-6970	-183	-5356	-6667	-8514	-42
0.304167	-25	33	90	-61	-110	-36	15	-16	-18	5	-70	-64	-97	-17	-30	-59	-99	35	-86	-34	-104	-22	-101	-69	-64	-23	-103	-15	-75	-69	-148	-75	178	3529	-3583	-13836	-104	-5976	-4857	-11015	-60	-4686	-6537	-7021	-162	-5512	-6606	-8381	-68
0.305000	-27	40	86	-64	-109	-35	18	-13	-19	-3	-76	-63	-90	-15	-32	-60	-101	30	-87	-35	-107	-25	-100	-69	-67	-1	-101	-14	-75	-73	-149	-78	127	3456	-3404	-13802	133	-6251	-4835	-11046	-23	-4841	-6635	-7083	-97	-5654	-6550	-8251	-65
0.305833	-30	45	89	-61	-111	-35	12	-17	-21	3	-73	-67	-98	-17	-33	-62	-102	35	-88	-33	-107	-22	-117	-74	-67	2	-103	-16	-79	-72	-149	-78	131	3384	-3227	-13778	174	-6537	-4820	-11029	71	-4991	-6742	-7152	-50	-5786	-6498	-8119	-46
0.306667	-25	39	88	-62	-114	-38	11	-14	-21	4	-85	-66	-96	-16	-30	-52	-99	39	-88	-35	-108	-25	-100	-69	-63	-4	-103	-14	-72	-70	-147	-76	44	3311	-3061	-13769	-325	-6814	-4810	-10992	-13	-5134	-6861	-7220	-5	-5894	-6452	-7990	-86
0.307500	-26	39	87	-48	-110	-39	13	-14	-19	1	-73	-65	-98	-16	-26	-60	-99	34	-85	-32	-101	-19	-96	-68	-63	2	-97	-14	-73	-70	-135	-76	-167	3248	-2902	-13769	176	-7080	-4801	-10994	-176	-5262	-6979	-7290	12	-5991	-6416	-7875	-158
0.308333	-23	40	89	-60	-108	-36	15	-15	-19	6	-70	-62	-101	-14	-29	-59	-100	36	-85	-35	-108	-22	-98	-68	-62	0	-97	-13	-70	-68	-145	-76	-279	3181	-2761	-13785	41	-7351	-4813	-10949	-171	-5390	-7089	-7353	5	-6074	-6396	-7767	-128
0.309167	-27	43	91	-58	-108	-39	12	-15	-15	5	-70	-65	-98	-21	-30	-58	-98	35	-86	-33	-107	-19	-96	-66	-64	1	-97	-16	-69	-73	-148	-74	-256	3120	-2629	-13817	0	-7586	-4831	-10896	-68	-5511	-7215	-7423	7	-6145	-6390	-7676	-31
0.310000	-23	42	92	-58	-109	-34	13	-14	-17	-12	-73	-62	-97	-14	-7	-58	-98	38	-85	-33	-104	-22	-100	-68	-64	0	-99	-13	-73	-69	-146	-77	-288	3066	-2507	-13864	9	-7824	-4872	-10829	-47	-5630	-7325	-7480	-66	-6205	-6398	-7602	13
0.310833	-23	43	89	-57	-109	-36	15	-15	-16	4	-72	-63	-96	-16	-29	-61	-99	35	-83	-35	-107	-22	-98	-68	-65	-3	-98	-13	-75	-69	-148	-74	-299	3014	-2393	-13928	69	-8041	-4926	-10741	-69	-5748	-7429	-7533	-113	-6253	-6426	-7542	-40
0.311667	-25	43	90	-59	-111	-38	13	-15	-14	10	-67	-63	-96	-14	-3	-60	-98	35	-84	-36	-107	-23	-100	-66	-62	0	-97	-15	-73	-68	-146	-74	-308	2971	-2291	-14008	-169	-8248	-5007	-10645	-53	-5863	-7527	-7573	-96	-6296	-6474	-7502	-90
0.312500	-24	42	88	-57	-109	-50	15	-12	-18	5	-73	-64	-99	-14	-30	-59	-103	34	-84	-33	-105	-21	-98	-67	-68	-3	-98	-13	-74	-70	-146	-46	-298	2928	-2196	-14100	75	-8430	-5102	-10535	-64	-5975	-7607	-7610	-103	-6333	-6543	-7477	-59
0.313333	-25	43	89	-59	-110	-35	13	-15	-18	6	-68	-62	-94	6	-28	-57	-98	38	-83	-35	-104	-23	-98	-67	-62	0	-97	-10	-69	-69	-146	-74	-301	2886	-2102	-14207	84	-8595	-5224	-10410	-135	-6081	-7685	-7635	-98	-6365	-6632	-7465	9
0.314167	-22	41	94	-56	-109	-35	17	-13	-18	7	-69	-63	-96	-15	-28	-59	-99	35	-82	-32	-101	-19	-96	-65	-62	-3	-97	-28	-72	-67	-146	-72	-358	2843	-2016	-14331	-46	-8738	-5368	-10281	-45	-6187	-7763	-7656	-83	-6403	-6743	-7471	-16
0.315000	-23	45	91	-57	-108	-35	15	-16	-10	9	-73	-66	-94	-17	-30	-58	-97	34	-86	-35	-104	-22	-100	-69	-66	-3	-101	-12	-68	-70	-148	-73	-354	2793	-1951	-14465	9	-8865	-5533	-10145	77	-6292	-7836	-7675	-91	-6443	-6871	-7491	-44
0.315833	-31	40	87	-59	-110	-34	15	-18	-22	4	-73	-63	-97	-14	-29	-62	-97	34	-82	-32	-108	-23	-97	-70	-61	2	-99	-12	-70	-68	-147	-76	-348	2742	-1835	-14604	-53	-8969	-5720	-10000	75	-6386	-7911	-7683	-109	-6487	-7019	-7501	-45
0.316667	-23	41	89	-59	-110	-36	13	-17	-14	4	-75	-64	-96	-6	-32	-62	-99	33	-85	-33	-105	-25	-100	-69	-66	-3	-100	-12	-76	-70	-148	-74	-342	2680	-1743	-14757	-74	-9061	-5930	-9853	-35	-6480	-7996	-7675	-121	-6538	-7180	-7560	28
0.317500	-27	40	88	-60	-114	-36	12	-16	-21	6	-76	-65	-98	-14	-31	-62	-103	32	-87	-36	-108	-24	-99	-69	-63	-3	-102	-15	-74	-53	-150	-78	-372	2614	-1642	-14912	-205	-9130	-6150	-9707	-132	-6564	-8085	-7697	-122	-6598	-7352	-7607	33
0.318333	-27	39	87	-59	-110	-36	11	-18	-22	3	-74	-64	-125	-17	-28	-60	-94	30	-86	-33	-108	-23	-98	-69	-69	-4	-100	-15	-76	-67	-148	-75	-455	2539	-1508	-15063	-61	-9186	-6408	-9566	-210	-6641	-8193	-7697	-132	-6667	-7537	-7662	-22
0.319167	-27	45	88	-59	-111	-38	15	-16	-19	6	-74	-62	-99	-14	-32	-62	-100	33	-87	-31	-104	7	-98	-68	-63	1	-100	-12	-73	-68	-148	-75	-497	2459	-1399	-15210	207	-9229	-6637	-9421	-283	-6707	-8305	-7690	-153	-6748	-7732	-7717	17
0.320000	-26	42	89	-53	-108	-34	12	-13	-19	9	-72	-60	-95	-19	-28	-57	-101	34	-83	-32	-105	-22	-98	-67	-64	-3	-100	-11	-72	-67	-147	-74	-459	2369	-1261	-15356	-238	-9259	-6895	-9287	-255	-6770	-8437	-7685	-168	-6838	-7931	-7776	43
0.320833	-26	41	90	-56	-107	-31	16	-12	-18	7	-70	-61	-92	-13	-28	-58	-100	35	-88	-29	-104	-21	-96	-67	-62	0	-98	-11	-69	-66	-147	-75	-436	2280	-1114	-15493	-10	-9281	-7165	-9156	-196	-6827	-8592	-7682	-153	-6945	-8139	-7841	12
0.321667	-26	42	90	-57	-105	-32	16	-14	-17	4	-78	-62	-68	-13	-25	-58	-99	35	-84	-29	-102	-21	-99	-68	-64	0	-100	-8	-73	-65	-147	-74	-393	2183	-952	-15617	39	-9305	-7442	-9039	-202	-6879	-8768	-7652	-130	-7069	-8350	-7906	12
0.322500	-26	42	88	-67	-115	-31	11	-11	-17	6	-70	-61	-97	-15	-26	-58	-102	32	-88	-28	-104	-21	-99	-66	-62	-1	-97	-16	-70	-66	-103	-75	-371	2086	-786	-15740	-119	-9322	-7718	-8930	-165	-6922	-8964	-7630	-142	-7194	-8561	-7976	4
0.323333	-28	42	91	-59	-110	-33	11	-16	-18	5	-73	-63	-98	3	-29	-60	-102	32	-88	-30	-107	-24	-104	-70	-68	-3	-104	-15	-75	-69	-149	-77	-386	1982	-608	-15837	-64	-9318	-8002	-8835	-99	-6974	-9173	-7605	-166	-7331	-8778	-8045	35
0.324167	-56	36	84	-62	-114	-34	11	-17	-24	1	-74	-64	-100	-15	-29	-61	-107	28	-88	-31	-107	-16	-100	-67	-65	-27	-102	-12	-74	-69	-148	-77	-385	1878	-425	-15919	56	-9364	-8275	-8746	-61	-7008	-9403	-7571	-156	-7472	-8984	-8113	5
0.325000	-28	41	88	-60	-110	-32	10	-15	-22	6	-78	-64	-97	-16	-28	-60	-102	30	-90	-32	-108	-24	-100	-69	-66	-5	-107	-12	-76	-69	-150	-80	-408	1779	-233	-15981	-147	-9395	-8539	-8671	-51	-7050	-9644	-7538	-139	-7622	-9189	-8179	-24
0.325833	-28	38	87	-60	-110	-33	11	-15	-21	2	-72	-64	-98	-17	-28	-59	-103	30	-88	-25	-99	-23	-98	-70	-65	-3	-99	-11	-70	-68	-148	-77	-411	1682	-48	-16026	-115	-9423	-8794	-8607	-150	-7092	-9893	-7494	-119	-7768	-9396	-8245	23
0.326667	-29	44	90	-59	-108	-33	13	-15	-16	3	-68	-64	-96	-13	-25	-60	-96	36	-82	-29	-103	-21	-98	-66	-63	0	-99	-10	-72	-69	-147	-73	-366	1593	133	-16042	-16	-9466	-9038	-8545	-176	-7136	-10142	-7452	-100	-7913	-9580	-8298	67
0.327500	-26	44	93	-58	-108	-32	16	-11	-15	8	-66	-61	-98	-13	-23	-56	-99	35	-84	-30	-103	-16	-95	-63	-61	2	-94	-10	-72	-65	-144	-72	-370	1499	304	-16044	-12	-9509	-9265	-8497	-183	-7187	-10394	-7412	-73	-8054	-9761	-8347	43
0.328333	-25	46	91	-56	-110	-30	16	-11	-23	7	-68	-62	-96	-8	-22	-55	-98	35	-82	-29	-104	-18	-95	-63	-65	-1	-98	-10	-75	-66	-146	-72	-355	1403	467	-16024	-90	-9571	-9479	-8461	-268	-7244	-10639	-7381	-43	-8190	-9934	-8399	22
0.329167	-25	42	93	-56	-109	-33	16	-12	-16	9	-67	-62	-96	-9	-24	-58	-98	37	-83	-29	-105	-18	-86	-66	-62	1	-96	-7	-75	-67	-145	-69	-309	1308	615	-15979	-113	-9640	-9670	-8429	-94	-7309	-10872	-7350	-26	-8311	-10094	-8438	35
0.330000	-25	46	93	-55	-107	-33	17	-12	-21	8	-68	-61	-100	-17	-24	-56	-95	37	-80	-27	-103	-17	-95	-65	-61	1	-95	-11	-75	-68	-146	-73	-286	1216	743	-15927	6	-9709	-9838	-8405	63	-7382	-11090	-7331	-25	-8428	-10242	-8472	45
0.330833	-27	46	93	-56	-107	-34	16	-16	-15	7	-69	-61	-95	-11	-26	-60	-96	35	-80	-13	-104	-17	-96	-65	-65	0	-96	-11	-76	-69	-143	-70	-283	1117	849	-15829	-4	-9797	-9987	-8390	-48	-7463	-11289	-7318	-34	-8526	-10374	-8501	46
0.331667	-26	40	90	-56	-109	-34	11	-16	-10	5	-72	-67	-100	-15	-28	-60	-100	36	-82	-32	-108	-22	-99	-72	-66	-4	-100	-12	-77	-72	-149	-77	-210	1016	929	-15724	28	-9886	-10118	-8381	-107	-7560	-11461	-7325	-73	-8622	-10487	-8521	62
0.332500	-24	38	90	-61	-114	-39	10	-16	-19	3	-73	-66	-98	-15	-28	-61	-101	34	-83	-32	-109	-24	-98	-65	-63	-15	-97	-12	-76	-69	-146	-77	-190	916	1000	-15592	135	-9987	-10220	-8377	-18	-7644	-11597	-7338	-86	-8691	-10575	-8532	70
0.333333	-25	46	91	-58	-107	-31	15	-15	-15	6	-70	-64	-96	-13	-29	-62	-93	36	-90	-31	-103	-17	-96	-66	-64	-1	-96	-10	-74	-69	-149	-74	-233	813	1040	-15439	-193	-10103	-10304	-8381	27	-7744	-11705	-7365	-79	-8759	-10649	-8543	79
0.334167	-22	47	82	-55	-107	-33	13	-12	-16	8	-70	-62	-92	-9	-27	-56	-95	39	-81	-29	-104	-25	-99	-67	-62	-5	-97	-9	-70	-69	-145	-72	-239	706	1063	-15270	-19	-10215	-10362	-8396	16	-7849	-11777	-7408	-113	-8817	-10692	-8549	81
0.335000	-23	46	91	-48	-105	-32	17	-12	-18	6	-68	-61	-97	-12	-25	-58	-98	38	-79	-30	-102	-23	-97	-66	-61	2	-97	-10	-73	-68	-146	-69	-224	596	1067	-15085	228	-10338	-10407	-8413	84	-7955	-11816	-7476	-152	-8866	-10719	-8555	95
0.335833	-23	46	93	-58	-107	-33	17	-12	-13	7	-70	-61	-91	-10	-25	-58	-97	39	-81	-31	-101	-18	-100	-67	-76	-1	-99	-10	-70	-65	-145	-74	-196	487	1055	-14888	-28	-10467	-10435	-8441	51	-8072	-11817	-7551	-148	-8915	-10720	-8566	24
0.336667	-25	40	88	-55	-104	-31	13	-27	-19	5	-75	-64	-95	-14	-27	-58	-98	36	-84	-33	-107	-22	-99	-68	-65	-1	-101	-12	-72	-68	-147	-76	-160	377	1026	-14682	105	-10608	-10450	-8479	22	-8186	-11791	-7640	-164	-8960	-10703	-8575	11
0.337500	-26	49	87	-60	-109	-36	12	-18	-21	3	-70	-64	-99	-14	-26	-61	-100	33	-85	-31	-108	-32	-96	-73	-63	-1	-99	-36	-76	-70	-146	-74	-116	266	989	-14461	61	-10752	-10448	-8525	-23	-8298	-11725	-7740	-198	-9005	-10644	-8586	25
0.338333	-26	43	87	-58	-110	-35	12	-16	-16	6	-70	-63	-99	-16	-28	-62	-102	34	-83	-31	-108	-23	-100	-70	-63	0	-99	-14	-72	-68	-148	-78	-120	154	952	-14237	-308	-10908	-10439	-8573	-6	-8407	-11631	-7847	-186	-9054	-10596	-8606	29
0.339167	-28	42	85	-59	-110	-32	10	-16	-17	5	-72	-65	-96	-14	-28	-61	-99	36	-83	-33	-105	-24	-100	-68	-65	-3	-98	-11	-73	-67	-146	-77	-150	45	916	-14020	-228	-11049	-10412	-8627	133	-8522	-11511	-7963	-124	-9110	-10507	-8636	30
0.340000	-26	42	87	-60	-110	-33	32	-15	-17	3	-75	-64	-94	-16	-29	-61	-102	34	-87	-32	-107	-24	-102	-70	-62	-3	-104	-15	-73	-70	-148	-80	-113	-66	878	-13810	191	-11199	-10380	-8689	77	-8629	-11372	-8079	-50	-9176	-10405	-8677	52
0.340833	-28	38	84	-59	-111	-35	9	-17	-23	1	-77	-66	-98	-17	-26	-62	-99	34	-85	-32	-107	-21	-99	-70	-66	-1	-102	-14	-70	-68	-144	-79	-77	-167	861	-13606	60	-11348	-10338	-8753	-55	-8731	-11216	-8193	-1	-9250	-10287	-8725	43
0.341667	-27	37	86	-58	-105	-32	11	-24	-17	7	-74	-64	-138	-16	-27	-61	-102	30	-86	-34	-108	-25	-103	-70	-64	-1	-101	-14	-72	-72	-147	-78	-68	-270	845	-13415	5	-11519	-10286	-8816	-110	-8831	-11042	-8309	-44	-9334	-10155	-8784	0
0.342500	-26	39	87	-60	-110	-33	11	-15	-18	4	-73	-66	-99	-15	-26	-59	-101	33	-85	-33	-102	-24	-103	-72	-64	0	-102	-16	-70	-70	-148	-77	-60	-373	850	-13254	8	-11638	-10226	-8881	-182	-8928	-10869	-8422	-25	-9430	-10013	-8850	43
0.343333	-28	37	85	-60	-108	-33	11	-12	-19	2	-70	-65	-96	-17	-32	-59	-98	30	-87	-34	-105	-23	-102	-69	-65	-3	-101	-14	-75	-70	-147	-77	-70	-478	872	-13114	24	-11775	-10159	-8944	-187	-9016	-10685	-8525	26	-9534	-9865	-8931	33
0.344167	-26	37	87	-59	-108	-33	10	-16	-22	4	-75	-65	-97	-16	-26	-60	-100	33	-87	-33	-109	-36	-101	-73	-63	-1	-102	-16	-76	-69	-150	-77	-39	-581	915	-12999	-31	-11905	-10086	-9004	-156	-9116	-10515	-8626	20	-9654	-9716	-9012	45
0.345000	-28	36	84	-60	-109	-36	9	-16	-22	0	-75	-63	-99	-19	-32	-62	-100	30	-87	-33	-108	-25	-102	-72	-64	-3	-101	-11	-78	-74	-147	-77	-16	-639	973	-12921	-119	-12026	-9999	-9064	-216	-9206	-10330	-8714	4	-9770	-9557	-9101	50
0.345833	-30	38	85	-59	-113	-34	9	-16	-21	3	-78	-68	-99	-18	-28	-62	-100	26	-85	-34	-107	-23	-100	-70	-65	0	-104	-16	-76	-72	-148	-77	1	-796	1048	-12871	-21	-12133	-9902	-9115	-225	-9296	-10157	-8795	32	-9894	-9401	-9186	-9
0.346667	-29	37	85	-58	-107	-31	16	-13	-15	4	-70	-52	-97	-17	-28	-57	-100	34	-84	-34	-107	-21	-96	-69	-64	0	-99	-12	-70	-67	-145	-75	28	-905	1140	-12860	-125	-12234	-9797	-9161	-214	-9377	-9994	-8864	42	-10015	-9246	-9272	20
0.347500	-24	39	89	-55	-107	-32	11	-13	-19	5	-70	-62	-96	-14	-26	-58	-97	36	-84	-30	-102	-18	-97	-68	-62	2	-98	-18	-74	-68	-145	-70	-13	-1015	1241	-12885	-208	-12323	-9686	-9208	-202	-9464	-9843	-8926	21	-10141	-9102	-9351	17
0.348333	-24	37	85	-62	-110	-33	10	-16	-18	6	-76	-57	-99	1	-27	-59	-102	34	-90	-32	-109	-24	-100	-72	-64	-1	-102	-14	-77	-72	-148	-74	-8	-1144	1368	-12951	185	-12413	-9568	-9264	-198	-9554	-9703	-8983	-18	-10262	-8953	-9432	-9
0.349167	-30	36	81	-61	-113	-33	9	-16	-22	1	-77	-66	-101	-18	-31	-61	-104	33	-86	-16	-108	-23	-105	-69	-64	1	-100	-15	-74	-72	-149	-74	36	-1266	1467	-13039	-143	-12486	-9432	-9298	-208	-9639	-9565	-9031	-17	-10376	-8825	-9498	8
0.350000	-26	39	88	-58	-115	-32	-6	-14	-17	-24	-75	-64	-94	-17	-30	-58	-97	33	-83	-34	-104	-23	-96	-72	-67	-4	-101	-12	-99	-72	-147	-76	-8	-1371	1584	-13167	-4	-12561	-9297	-9337	-247	-9731	-9443	-9072	3	-10482	-8671	-9552	4
0.350833	-26	39	88	-60	-111	-31	12	-15	-19	3	-74	-67	-99	-18	-61	-60	-100	35	-83	-32	-100	-23	-96	-70	-64	0	-99	-14	-75	-70	-149	-75	2	-1530	1701	-13325	96	-12623	-9144	-9377	-304	-9822	-9323	-9106	-24	-10583	-8536	-9601	-13
0.351667	-30	37	87	-59	-110	-35	10	-17	-21	3	-84	-64	-97	-17	-29	-60	-103	33	-86	-33	-108	-23	-100	-73	-67	0	-99	-12	-75	-73	-150	-75	26	-1664	1815	-13507	-51	-12686	-8987	-9417	-375	-9905	-9212	-9129	-57	-10674	-8397	-9626	-22
0.352500	-25	36	86	-59	-111	-32	12	-16	-16	5	-74	-64	-99	-19	-30	-60	-100	33	-85	-33	-103	-21	-98	-68	-68	-3	-97	-19	-74	-70	-150	-76	-14	-1800	1928	-13707	-102	-12747	-8813	-9459	-428	-9998	-9104	-9145	-74	-10758	-8262	-9650	-26
0.353333	-27	42	88	-59	-109	-35	12	-17	-15	-11	-73	-59	-95	-15	-28	-58	-99	37	-83	-31	-103	-21	-101	-70	-61	1	-97	-11	-72	-69	-150	-75	-6	-1935	2032	-13928	227	-12812	-8599	-9494	-373	-10088	-8996	-9156	-114	-10834	-8121	-9654	28
0.354167	-23	44	90	-56	-105	-31	15	-12	-18	9	-72	-61	-93	-15	-30	-59	-98	50	-82	-33	-104	-19	-88	-69	-60	0	-98	-12	-72	-69	-150	-76	16	-2057	2126	-14162	58	-12872	-8430	-9530	-281	-10183	-8891	-9155	-141	-10910	-7976	-9680	55
0.355000	-25	41	87	-56	-111	-28	30	-15	-18	6	-72	-60	-95	-14	-28	-58	-97	37	-81	-28	-105	-18	-96	-70	-64	0	-97	-10	-66	-66	-148	-73	-40	-2188	2218	-14400	-66	-12935	-8221	-9568	-235	-10267	-8783	-9143	-146	-10980	-7829	-9654	20
0.355833	-24	45	90	-56	-108	-32	13	-14	-17	7	-73	-61	-96	-15	-29	-61	-97	37	-83	-29	-102	-22	-100	-68	-59	0	-97	-13	-70	-70	-149	-76	-73	-2292	2298	-14646	62	-13005	-8000	-9602	-405	-10355	-8669	-9122	-165	-11051	-7675	-9651	33
0.356667	-28	42	87	-58	-104	-36	11	-31	-18	2	-75	-65	-98	-16	-31	-63	-101	34	-86	-38	-108	-25	-102	-76	-67	-8	-103	-16	-75	-73	-146	-77	-14	-2398	2366	-14928	250	-13080	-7768	-9638	-1724	-10449	-8565	-9091	-177	-11132	-7517	-9650	30
0.357500	-16	38	79	-64	-113	-39	8	-22	-22	1	-78	-67	-100	-21	-34	-66	-108	28	-90	-36	-110	-25	-101	-65	-66	-4	-101	-16	-74	-73	-152	-81	-9	-2484	2435	-15132	283	-13147	-7521	-9664	-3767	-10528	-8438	-9041	-174	-11205	-7348	-9644	-11
0.358333	-27	38	87	-59	-126	-36	9	-18	-21	0	-75	-65	-98	-16	-34	-61	-103	34	-87	-33	-107	-24	-104	-74	-66	-5	-103	-16	-76	-72	-153	-78	-69	-2553	2528	-15363	126	-13222	-7268	-9681	-3229	-10614	-8310	-8983	-176	-11288	-7170	-9659	23
0.359167	-26	39	84	-60	-111	-38	12	-14	-18	5	-74	-63	-98	-14	-30	-61	-102	33	-88	-34	-107	-22	-101	-70	-55	-4	-100	-15	-75	-72	-150	-78	-49	-2619	2562	-15597	148	-13295	-6989	-9696	-2253	-10689	-8165	-8909	-186	-11376	-6985	-9685	66
0.360000	-27	44	88	-61	-108	-32	18	-12	-17	-28	-74	-65	-97	-16	-30	-60	-100	35	-86	-33	-103	-23	-101	-70	-65	-5	-93	-15	-70	-68	-151	-76	-41	-2669	2622	-15809	140	-13371	-6710	-9705	-2166	-10763	-8019	-8825	-180	-11462	-6799	-9713	53
0.360833	-25	42	89	-58	-107	-36	12	-15	-15	7	-72	-62	-111	-15	-29	-60	-99	35	-84	-34	-104	-22	-102	-67	-61	0	-99	-13	-73	-69	-147	-75	-53	-2700	2672	-16018	-160	-13446	-6423	-9704	-1722	-10841	-7865	-8734	-170	-11557	-6605	-9765	27
0.361667	-22	44	90	-59	-108	-38	15	-13	-17	8	-73	-65	-97	-15	-29	-57	-99	37	-83	-32	-100	-18	-100	-67	-62	-1	-102	-13	-75	-72	-151	-74	-25	-2727	2721	-16207	353	-13520	-6136	-9700	-1322	-10918	-7694	-8630	-170	-11661	-6424	-9836	19
0.362500	-24	45	88	-59	-109	-33	16	-12	-16	8	-70	-61	-97	-11	-27	-55	-100	36	-84	-31	-105	-21	-97	-66	-64	-3	-88	-11	-70	-67	-146	-76	-10	-2745	2765	-16398	-151	-13602	-5844	-9689	-899	-10993	-7518	-8524	-151	-11758	-6239	-9926	22
0.363333	-26	41	90	-57	-107	-32	13	-13	-15	8	-70	-61	-94	-17	-29	-57	-96	38	-82	-29	-103	-19	-102	-66	-62	0	-98	-12	-72	-68	-150	-76	0	-2752	2803	-16572	-90	-13667	-5557	-9673	-553	-11070	-7336	-8419	-145	-11861	-6064	-10031	2
0.364167	-26	42	90	-59	-111	-32	15	-14	-18	4	-70	-62	-96	-16	-30	-59	-100	45	-84	-30	-107	-21	-109	-70	-63	-4	-100	-13	-73	-69	-148	-77	-16	-2760	2836	-16739	96	-13745	-5275	-9653	-440	-11150	-7151	-8310	-147	-11975	-5890	-10152	-36
0.365000	-19	46	89	-58	-113	-38	10	-16	-18	6	-72	-65	-97	-18	-32	-61	-101	32	-87	-33	-108	-23	-104	-73	-67	-3	-103	-9	-77	-72	-151	-78	-33	-2769	2863	-16895	-67	-13818	-5005	-9632	-223	-11228	-6958	-8214	-185	-12060	-5731	-10286	-28
0.365833	-29	39	87	-62	-116	-39	7	-17	-24	2	-76	-67	-99	-18	-33	-60	-110	32	-87	-34	-110	-25	-107	-70	-62	0	-100	-12	-75	-70	-147	-77	16	-2766	2895	-17031	-294	-13880	-4737	-9604	32	-11289	-6758	-8117	-310	-12141	-5573	-10410	-124
0.366667	-25	42	92	-58	-111	-31	13	-13	-16	-3	-62	-63	-98	-16	-29	-60	-101	36	-84	-30	-105	-18	-99	-68	-64	0	-97	-13	-77	-68	-144	-73	44	-2765	2917	-17152	154	-13942	-4482	-9570	242	-11386	-6563	-8023	-359	-12219	-5431	-10565	-151
0.367500	-26	46	91	-56	-109	-30	15	-12	-19	10	-67	-59	-93	-14	-26	-60	-96	39	-80	-26	-103	-21	-102	-68	-60	1	-97	-10	-73	-64	-147	-74	17	-2767	2937	-17265	-50	-14007	-4243	-9541	347	-11471	-6368	-7946	-304	-12290	-5302	-10702	-22
0.368333	-22	43	90	-58	-107	-30	10	-13	-15	8	-68	-64	-96	-17	-28	-58	-95	37	-83	-31	-103	-19	-97	-67	-62	0	-97	-13	-72	-67	-148	-69	-23	-2771	2950	-17348	-305	-14066	-4022	-9511	451	-11558	-6187	-7888	-272	-12350	-5185	-10841	34
0.369167	-22	46	93	-58	-108	-28	15	-11	-14	11	-66	-62	-92	-13	-27	-55	-96	39	-88	-28	-103	-22	-98	-66	-61	0	-95	-9	-73	-67	-143	-74	-13	-2781	2969	-17440	-174	-14123	-3815	-9483	536	-11647	-6007	-7848	-248	-12399	-5075	-10969	17
0.370000	-23	45	98	-58	-105	-28	17	-15	-18	12	-67	-61	-95	-14	-24	-58	-98	38	-80	-29	-103	-17	-97	-66	-62	1	-95	-12	-72	-67	-149	-75	26	-2781	2980	-17500	-180	-14175	-3631	-9452	500	-11736	-5837	-7820	-225	-12442	-4979	-11084	1
0.370833	-25	45	92	-56	-108	-31	16	-13	-18	10	-67	-60	-97	-11	-25	-56	-99	38	-79	-28	-107	-18	-98	-68	-64	2	-96	-13	-73	-67	-143	-74	-28	-2795	2993	-17549	-181	-14230	-3456	-9426	475	-11829	-5683	-7815	-191	-12476	-4892	-11176	82
0.371667	-26	44	90	-73	-107	-30	17	-13	-13	9	-68	-65	-94	-12	-26	-60	-99	38	-79	-30	-104	-18	-98	-66	-62	1	-99	-9	-73	-72	-146	-76	-57	-2808	3004	-17573	-55	-14272	-3305	-9396	605	-11918	-5544	-7829	-159	-12500	-4819	-11254	118
0.372500	-25	45	89	-58	-109	-31	15	-14	-17	7	-67	-62	-96	-12	-25	-55	-102	37	-81	-30	-103	-19	-96	-66	-64	2	-99	-10	-72	-69	-143	-76	-21	-2816	3017	-17586	-62	-14317	-3176	-9375	791	-12008	-5424	-7862	-141	-12521	-4753	-11299	127
0.373333	-23	45	91	-58	-108	-29	11	-13	-15	9	-73	-66	-99	-16	-28	-60	-102	37	-81	-29	-104	-23	-95	-67	-64	0	-98	-10	-74	-69	-147	-77	16	-2833	3029	-17585	6	-14354	-3044	-9350	837	-12085	-5327	-7918	-132	-12543	-4700	-11324	148
0.374167	-27	42	90	-59	-109	-32	12	-17	-22	4	-69	-62	-97	-17	-27	-58	-102	36	-82	-31	-105	-18	-93	-68	-64	1	-98	-10	-73	-66	-147	-75	51	-2841	3047	-17568	-201	-14383	-2974	-9326	803	-12160	-5250	-7983	-100	-12560	-4658	-11317	95
0.375000	-26	49	90	-56	-105	-29	9	-15	-16	11	-68	-59	-94	-13	-28	-57	-99	37	-82	-29	-103	-21	-95	-45	-62	1	-97	-8	-72	-72	-145	-73	54	-2851	3056	-17541	294	-14407	-2903	-9299	917	-12224	-5193	-8076	-99	-12585	-4626	-11285	68
0.375833	-25	45	91	-56	-107	-32	15	-15	-16	9	-68	-61	-95	-17	-31	-57	-128	39	-84	-30	-103	-21	-94	-66	-66	1	-98	-10	-73	-67	-145	-74	50	-2860	3069	-17510	189	-14423	-2858	-9279	960	-12282	-5167	-8188	-84	-12618	-4609	-11226	107
0.376667	-26	41	107	-60	-109	-26	11	-15	-16	11	-72	-62	-96	-13	-29	-58	-100	38	-86	-32	-105	-23	-95	-67	-62	-3	-100	-12	-75	-69	-147	-79	-1	-2867	3075	-17475	182	-14431	-2833	-9256	891	-12329	-5163	-8306	-53	-12658	-4610	-11147	45
0.377500	-25	44	85	-61	-110	-35	11	-15	-19	5	-73	-66	-98	-17	-27	-60	-99	42	-85	-31	-108	-25	-97	-68	-65	-4	-101	-15	-74	-72	-147	-77	-1	-2882	3085	-17435	365	-14435	-2830	-9233	891	-12366	-5178	-8438	-39	-12706	-4621	-11044	27
0.378333	-29	39	86	-62	-107	-34	13	-17	-21	5	-113	-65	-99	-16	-29	-62	-100	38	-86	-35	-108	-24	-96	-69	-65	0	-99	-14	-73	-69	-143	-77	-4	-2892	3086	-17399	728	-14424	-2849	-9209	862	-12389	-5222	-8573	-31	-12768	-4649	-10924	29
0.379167	-27	43	87	-58	-109	-30	15	-16	-18	5	-70	-63	-97	-15	-28	-60	-99	36	-85	-50	-104	-21	-95	-69	-67	1	-101	-13	-75	-68	-146	-75	-19	-2904	3082	-17362	399	-14403	-2885	-9191	758	-12380	-5281	-8717	-29	-12844	-4711	-10793	101
0.380000	-15	64	87	-58	-108	-32	15	-11	-17	9	-66	-62	-97	-15	-29	-57	-97	39	-84	-32	-104	-23	-97	-67	-61	3	-97	-10	-69	-65	-144	-74	-13	-2920	3069	-17339	472	-14383	-2946	-9167	770	-12409	-5368	-8865	-53	-12933	-4762	-10646	125
0.380833	-23	43	90	-56	-111	-31	12	-13	-15	7	-68	-64	-97	-14	2	-57	-79	38	-82	-31	-105	-22	-97	-68	-62	2	-100	-13	-75	-69	-147	-74	-12	-2941	3042	-17322	485	-14352	-3038	-9152	663	-12413	-5474	-9017	-56	-13042	-4847	-10500	82
0.381667	-25	41	86	-62	-112	-50	10	-16	-21	5	-72	-64	-98	-17	-30	-59	-102	34	-85	-32	-110	-23	-101	-72	-67	-1	-101	-15	-78	-53	-148	-78	-13	-2970	3015	-17320	103	-14326	-3139	-9145	603	-12409	-5605	-9163	-26	-13162	-4952	-10359	45
0.382500	-29	40	84	-60	-112	-34	9	-19	-22	4	-73	-66	-101	-18	-33	-61	-101	35	-84	-31	-107	-22	-102	-68	-65	2	-98	-14	-76	-73	-147	-78	-24	-3001	2969	-17319	122	-14294	-3261	-9130	642	-12402	-5744	-9304	-25	-13292	-5070	-10219	-24
0.383333	-23	42	90	-59	-110	-34	11	-26	-19	5	-69	-64	-96	-15	-26	-59	-100	36	-84	-34	-107	-23	-102	-69	-64	-1	-102	-15	-73	-69	-148	-78	-15	-3038	2915	-17335	333	-14268	-3412	-9136	578	-12408	-5902	-9442	-30	-13434	-5211	-10088	-90
0.384167	-27	39	85	-59	-113	-34	11	-14	-21	4	-73	-65	-99	-19	-34	-63	-103	33	-85	-56	-108	-23	-100	-69	-67	-4	-102	-13	-76	-70	-151	-80	-4	-3084	2851	-17357	187	-14250	-3574	-9143	614	-12409	-6075	-9561	-33	-13593	-5373	-9980	-23
0.385000	-26	40	72	-63	-110	-34	11	-17	-17	5	-75	-65	-100	-17	-31	-60	-100	34	-87	-33	-110	-26	-103	-74	-66	8	-104	-15	-66	-70	-149	-79	-10	-3136	2778	-17385	-28	-14236	-3759	-9167	645	-12424	-6254	-9697	-16	-13758	-5543	-9885	33
0.385833	-26	39	87	-61	-111	-35	12	-15	-21	5	-75	-64	-98	-18	-31	-61	-102	35	-86	-33	-81	-22	-100	-70	-63	-1	-101	-17	-75	-69	-147	-79	-76	-3196	2694	-17411	-47	-14235	-3933	-9198	587	-12450	-6445	-9816	4	-13926	-5730	-9816	36
0.386667	-28	41	89	-60	-111	-27	15	-16	2	4	-73	-62	-95	-16	-27	-57	-100	34	-83	-30	-102	-18	-100	-66	-65	0	-99	-10	-75	-66	-144	-74	-137	-3249	2612	-17437	6	-14251	-4166	-9251	510	-12488	-6641	-9925	0	-14098	-5931	-9778	-11
0.387500	-24	44	92	-56	-105	-29	13	-12	-18	8	-68	-57	-97	-12	-27	-73	-102	37	-84	-28	-105	-18	-98	-66	-61	2	-99	-11	-69	-69	-144	-75	-179	-3334	2519	-17462	-421	-14284	-4394	-9319	456	-12546	-6846	-10031	9	-14274	-6148	-9746	-65
0.388333	-26	35	89	-56	-105	-30	12	-12	-18	17	-72	-59	-93	-15	-27	-58	-98	38	-84	-31	-103	-19	-97	-67	-61	-4	-100	0	-73	-68	-144	-73	-306	-3415	2428	-17479	-108	-14342	-4634	-9414	432	-12624	-7051	-10141	3	-14456	-6376	-9801	-39
0.389167	-25	40	86	-56	-109	-30	13	-13	-17	7	-70	-60	-95	-14	-27	-57	-99	38	-84	-31	-90	-21	-99	-68	-64	0	-98	-11	-74	-68	-146	-75	-421	-3501	2332	-17483	-40	-14422	-4886	-9504	404	-12723	-7259	-10245	-9	-14636	-6617	-9865	-62
0.390000	-25	43	91	-57	-115	-31	30	-19	-22	2	-75	-63	-97	-15	-30	-61	-99	33	-83	-35	-105	-23	-103	-69	-66	-4	-103	-17	-73	-94	-149	-79	-451	-3593	2242	-17474	-141	-14529	-5147	-9660	525	-12846	-7468	-10360	-23	-14819	-6862	-9968	-67
0.390833	-29	35	86	-61	-113	-34	10	-22	-23	4	-75	-64	-99	-22	-30	-62	-104	33	-86	-35	-107	-22	-102	-68	-62	0	-101	-12	-75	-69	-147	-79	-435	-3690	2152	-17452	-98	-14654	-5409	-9821	507	-12986	-7673	-10465	-34	-14995	-7113	-10107	-61
0.391667	-27	40	88	-62	-110	-31	8	-16	-21	3	-74	-65	-98	-17	-29	-59	-102	33	-85	-35	-104	-23	-100	-66	-65	-4	-102	-21	-74	-70	-148	-78	-452	-3789	2071	-17408	-315	-14810	-5677	-9996	384	-13154	-7876	-10583	-25	-15174	-7368	-10280	-81
0.392500	-25	38	88	-61	-110	-31	9	-16	-17	6	-74	-65	-97	-15	-29	-58	-100	39	-87	-35	-105	-23	-100	-67	-49	0	-98	-14	-72	-69	-146	-76	-459	-3893	1992	-17347	-524	-14992	-5946	-10191	457	-13330	-8074	-10699	-22	-15346	-7624	-10487	-14
0.393333	-27	42	88	-58	-108	-32	11	-13	-16	9	-75	-59	-94	-15	-25	-58	-97	35	-84	-32	-101	-24	-98	-65	-60	-3	-101	-14	-72	-70	-152	-75	-473	-4001	1918	-17269	-221	-15203	-6214	-10407	337	-13534	-8271	-10815	0	-15528	-7880	-10726	-26
0.394167	-28	40	88	-57	-107	-31	13	-16	-16	5	-72	-62	-97	-15	-17	-59	-102	36	-77	-33	-105	-25	-97	-66	-62	2	-98	-11	-70	-67	-145	-76	-499	-4107	1847	-17172	16	-15440	-6478	-10631	185	-13749	-8460	-10938	8	-15705	-8137	-10994	-60
0.395000	-22	56	90	-53	-105	-27	12	-15	-14	6	-70	-63	-96	-15	-29	-56	-98	37	-81	-30	-103	-24	-98	-64	-59	2	-112	-10	-75	-69	-147	-73	-486	-4213	1779	-17064	-86	-15701	-6732	-10865	8	-13980	-8644	-11062	-1	-15888	-8387	-11291	-67
0.395833	-21	45	92	-55	-109	-31	12	-11	-14	9	-84	-61	-94	-11	-26	-57	-96	43	-79	-30	-102	-25	-98	-67	-57	1	-99	-12	-67	-67	-146	-75	-451	-4329	1708	-16953	-187	-15985	-6969	-11108	-299	-14224	-8827	-11188	-6	-16076	-8630	-11606	-47
0.396667	-26	37	87	-56	-105	-41	58	-16	-16	5	-75	-64	-97	-16	-29	-58	-98	34	-83	-32	-101	-24	-98	-68	-65	0	-99	-13	-74	-73	-151	-77	-492	-4455	1636	-16837	-94	-16290	-7221	-11362	-408	-14481	-9003	-11312	-18	-16269	-8871	-11940	-50
0.397500	-25	38	85	-59	-110	-35	10	-18	-18	4	-73	-64	-95	-16	-30	-61	-84	33	-85	-47	-105	-27	-102	-73	-66	-1	-100	-14	-75	-74	-148	-77	-479	-4560	1559	-16718	-210	-16621	-7446	-11603	-354	-14744	-9176	-11427	-13	-16459	-9094	-12276	-38
0.398333	-28	39	77	-60	-113	-35	9	-17	-23	3	-75	-68	-98	-18	-32	-64	-101	30	-87	-36	-108	-26	-100	-70	-69	-3	-102	-14	-75	-75	-153	-79	-508	-4680	1469	-16610	-337	-16959	-7654	-11842	-246	-15017	-9344	-11540	-26	-16670	-9309	-12629	-61
0.399167	-27	39	81	-62	-111	-36	7	-18	-22	1	-76	-65	-98	-17	-28	-60	-101	32	-86	-32	-105	-25	-101	-72	-66	0	-100	-13	-73	-69	-150	-78	-655	-4799	1376	-16510	-180	-17311	-7841	-12067	-17	-15284	-9505	-11638	-23	-16876	-9509	-12976	-93
0.400000	-26	41	110	-58	-108	-31	13	-16	-18	6	-73	-65	-96	-15	-29	-62	-99	32	-84	-30	-101	-22	-99	-68	-61	-31	-101	-12	-72	-70	-145	-78	-830	-4920	1261	-16430	85	-17674	-8014	-12284	85	-15561	-9670	-11733	-32	-17093	-9700	-13332	-44
0.400833	-26	44	89	-57	-109	-35	13	-16	-17	7	-72	-64	-97	-16	-26	-58	-97	34	-85	-32	-105	-24	-96	-69	-65	-3	-99	-13	-69	-68	-148	-77	-1031	-5042	1134	-16373	-285	-18030	-8162	-12510	-78	-15843	-9832	-11814	-27	-17307	-9878	-13667	-19
0.401667	-38	41	86	-57	-107	-32	12	-15	-19	5	-73	-62	-95	-15	-28	-60	-100	33	-84	-30	-103	-21	-97	-69	-61	1	-101	-12	-72	-67	-150	-77	-1025	-5167	980	-16346	-262	-18393	-8298	-12681	-126	-16128	-9990	-11885	-61	-17531	-10049	-13998	-67
0.402500	-26	43	89	-58	-107	-33	9	-15	-18	5	-70	-62	-95	-14	-26	-59	-93	36	-85	-30	-97	-18	-97	-70	-65	-1	-99	-11	-68	-68	-149	-75	-633	-5289	808	-16351	89	-18759	-8404	-12858	-82	-16418	-10151	-11946	-82	-17752	-10208	-14318	-24
0.403333	-30	40	87	-63	-110	-35	-8	-13	-18	0	-70	-64	-96	-16	-26	-59	-97	34	-87	-30	-105	-25	-98	-69	-62	1	-99	-14	-73	-67	-125	-75	-477	-5419	595	-16394	-216	-19110	-8496	-13025	-149	-16706	-10313	-11997	-68	-17978	-10357	-14621	9
0.404167	-23	39	89	-59	-109	-38	12	-12	-16	4	-74	-67	-93	-16	-27	-35	-98	63	-86	-33	-104	-22	-99	-67	-66	-1	-102	-15	-76	-72	-149	-73	-348	-5550	379	-16460	-210	-19486	-8568	-13182	-260	-17011	-10477	-12043	-81	-18206	-10503	-14909	10
0.405000	-28	42	87	-60	-113	-36	12	-11	-19	6	-74	-64	-98	-14	-28	-60	-101	33	-86	-32	-101	-23	-98	-69	-61	-1	-100	-19	-75	-69	-148	-74	-287	-5679	132	-16584	-90	-19797	-8611	-13331	-303	-17315	-10635	-12081	-88	-18435	-10644	-15165	-9
0.405833	-28	41	88	-60	-112	-36	12	-14	-23	3	-68	-64	-95	-16	-32	-62	-103	33	-86	-31	-108	-23	-100	-72	-65	-3	-101	-17	-74	-70	-148	-75	-498	-5811	-133	-16732	-387	-20127	-8638	-13477	-202	-17626	-10794	-12115	-94	-18665	-10780	-15424	-10
0.406667	-29	53	88	-61	-107	-10	16	-12	-21	4	-72	-64	-93	-17	-29	-62	-101	35	-86	-32	-104	-22	-100	-69	-62	0	-99	2	-70	-73	-152	-75	-307	-5941	-418	-16918	-417	-20447	-8645	-13616	-191	-17960	-10951	-12133	-104	-18900	-10917	-15640	-29
0.407500	-26	39	90	-60	-110	-35	11	-13	-21	6	-73	-65	-95	-16	-44	-60	-98	43	-83	-30	-103	-18	-98	-67	-61	2	-98	-13	-75	-70	-149	-74	-17	-6074	-714	-17129	-153	-20754	-8616	-13761	-155	-18302	-11100	-12158	-105	-19128	-11050	-15832	2
0.408333	-25	41	87	-61	-108	-19	23	-10	-17	4	-72	-60	-93	-15	-25	-59	-100	34	-84	-32	-103	-22	-99	-66	-61	-1	-97	-14	-69	-68	-147	-98	118	-6206	-1029	-17370	-208	-21057	-8591	-13905	-116	-18656	-11249	-12178	-108	-19380	-11192	-15996	26
0.409167	-25	42	89	-56	-108	-34	13	-12	-19	4	-70	-62	-101	-17	-27	-61	-97	37	-70	-29	-103	-21	-100	-67	-64	1	-98	-12	-73	-74	-148	-73	332	-6337	-1350	-17629	-225	-21353	-8537	-14056	-232	-19026	-11395	-12204	-115	-19636	-11333	-16133	-14
0.410000	-27	41	89	-64	-112	-32	13	-11	-18	5	-72	-62	-99	-15	-28	-60	-99	37	-84	-32	-103	-22	-91	-68	-63	1	-99	1	-72	-72	-149	-74	443	-6471	-1675	-17905	-206	-21645	-8464	-14216	-296	-19417	-11506	-12230	-115	-19899	-11474	-16221	-11
0.410833	-24	40	91	-57	-109	-34	15	-11	-21	8	-81	-64	-96	-25	-29	-60	-102	35	-82	-31	-104	-19	-100	-70	-65	0	-99	-13	-76	-70	-149	-75	516	-6598	-1999	-18183	-166	-21935	-8374	-14387	-469	-19828	-11617	-12259	-126	-20180	-11623	-16315	26
0.411667	-29	42	89	-52	-112	-35	9	-12	-17	4	-73	-61	-94	-16	-27	-59	-99	38	-81	-29	-109	-25	-102	-70	-64	1	-98	-11	-76	-70	-148	-75	609	-6724	-2324	-18463	-251	-22231	-8266	-14571	-912	-20251	-11712	-12290	-121	-20470	-11761	-16352	-26
0.412500	-26	44	89	-60	-110	-34	12	-13	-16	4	-73	-64	-95	-17	-29	-59	-99	36	-85	-32	-102	-21	-86	-68	-61	0	-99	-11	-70	-69	-145	-75	683	-6847	-2644	-18730	-188	-22526	-8143	-14761	-834	-20697	-11779	-12316	-120	-20771	-11901	-16362	-1
0.413333	-23	42	89	-56	-115	-31	12	-13	-17	5	-70	-61	-94	-14	-25	-59	-100	36	-81	-30	-102	-22	-96	-69	-63	2	-98	-9	-73	-70	-142	-77	760	-6965	-2958	-18987	45	-22828	-8014	-14966	-567	-21154	-11828	-12351	-133	-21099	-12043	-16324	39
0.414167	-23	43	90	-57	-109	-32	15	-12	-16	9	-72	-63	-95	-17	-51	-63	-98	36	-84	-31	-104	-23	-96	-69	-62	0	-100	-10	-74	-70	-149	-75	698	-7078	-3272	-19224	-13	-23141	-7875	-15175	-582	-21627	-11855	-12387	-132	-21446	-12167	-16258	38
0.415000	-25	40	91	-59	-108	-35	13	-15	-18	3	-74	-64	-95	-17	-28	-60	-102	32	-86	-32	-105	-22	-101	-70	-67	-3	-100	-12	-76	-70	-147	-76	654	-7184	-3584	-19435	-219	-23464	-7729	-15401	-503	-22114	-11857	-12424	-121	-21808	-12290	-16160	22
0.415833	-31	41	87	-58	-109	-33	10	-15	-22	4	-93	-64	-107	-19	-30	-65	-102	35	-85	-33	-103	-23	-100	-69	-62	0	-100	-12	-73	-67	-145	-79	678	-7280	-3892	-19609	177	-23786	-7578	-15627	-607	-22599	-11829	-12456	-126	-22187	-12394	-16025	-17
0.416667	-24	38	88	-56	-107	-28	11	-18	-21	2	-77	-63	-97	-18	-32	-61	-97	32	-86	-34	-103	-25	-101	-70	-65	-5	-96	-14	-49	-61	-148	-80	670	-7369	-4195	-19753	-12	-24128	-7431	-15859	-682	-23105	-11778	-12493	-115	-22583	-12489	-15860	-39
0.417500	-29	38	84	-59	-111	-35	8	-18	-19	5	-74	-67	-98	-21	-30	-62	-104	39	-92	-34	-108	-26	-101	-74	-66	-4	-101	-14	-77	-75	-149	-78	656	-7447	-4504	-19858	19	-24473	-7294	-16093	-569	-23599	-11700	-12519	-96	-22983	-12566	-15663	-42
0.418333	-30	28	87	-60	-113	-39	10	-17	-25	3	-77	-67	-98	-18	-30	-62	-105	30	-88	-33	-109	-26	-102	-73	-67	-3	-103	-15	-74	-72	-148	-77	633	-7515	-4807	-19922	38	-24819	-7149	-16322	-618	-24081	-11599	-12548	-108	-23388	-12616	-15438	-17
0.419167	-30	37	85	-58	-109	-33	12	-15	-19	4	-75	-65	-97	-45	-31	-60	-99	32	-90	-33	-104	-23	-98	-69	-62	-3	-103	-15	-73	-70	-145	-76	555	-7569	-5120	-19950	-74	-25169	-7022	-16548	-570	-24551	-11478	-12566	-127	-23795	-12653	-15187	-11
0.420000	-23	42	88	-57	-103	-34	13	-14	-18	5	-76	-66	-95	-15	-28	-59	-97	34	-86	-32	-98	-22	-97	-67	-63	-1	-111	-15	-68	-70	-145	-77	518	-7613	-5424	-19935	-107	-25520	-6906	-16770	-375	-25000	-11340	-12586	-138	-24198	-12672	-14916	-43
0.420833	-26	39	88	-58	-107	-32	11	-18	-18	6	-73	-67	-94	-15	-29	-59	-98	35	-85	-34	-102	-22	-96	-68	-63	0	-101	-12	-73	-68	-148	-76	497	-7643	-5736	-19888	218	-25872	-6813	-16991	-274	-25432	-11182	-12598	-128	-24593	-12677	-14637	-24
0.421667	-26	42	90	-59	-109	-33	11	-15	-15	6	-72	-67	-95	-17	-28	-57	-98	35	-87	-31	-105	-24	-98	-68	-67	-1	-102	-7	-76	-73	-121	-74	411	-7665	-6047	-19810	96	-26207	-6732	-17202	-293	-25820	-11020	-12615	-116	-24966	-12664	-14343	26
0.422500	-26	40	88	-62	-110	-33	9	-14	-17	7	-74	-69	-96	-15	-27	-56	-100	34	-101	-31	-107	-22	-98	-69	-62	0	-103	-15	-73	-68	-147	-74	387	-7678	-6360	-19702	57	-26538	-6674	-17407	-263	-26178	-10833	-12615	-96	-25315	-12639	-14045	54
0.423333	-26	39	87	-62	-112	-35	9	-16	-16	5	-76	-68	-98	-19	-31	-61	-101	34	-87	-34	-112	-23	-99	-72	-64	18	-104	-19	-74	-75	-149	-79	412	-7680	-6664	-19577	139	-26858	-6644	-17608	-262	-26493	-10691	-12633	-101	-25642	-12611	-13751	52
0.424167	-30	37	84	-65	-116	-40	5	-21	-22	8	-76	-68	-101	-22	-33	-60	-102	30	-87	-34	-110	-28	-102	-70	-66	-3	-102	-17	-77	-75	-149	-76	385	-7671	-6975	-19429	133	-27153	-6629	-17791	-242	-26755	-10524	-12642	-111	-25921	-12571	-13453	64
0.425000	-29	39	87	-63	-111	-34	8	-17	-22	5	-77	-70	-101	-19	-34	-59	-102	35	-90	-34	-102	-24	-101	-72	-66	-5	-107	-16	-79	-74	-152	-79	340	-7661	-7238	-19273	56	-27423	-6641	-17974	-194	-26969	-10373	-12654	-120	-26165	-12538	-13174	61
0.425833	-28	37	87	-62	-114	-38	8	-15	-19	7	-75	-69	-98	-19	-41	-61	-104	34	-84	-33	-109	-25	-100	-73	-64	-1	-102	-17	-75	-72	-149	-77	321	-7644	-7496	-19115	56	-27669	-6678	-18150	-215	-27103	-10234	-12665	-122	-26360	-12501	-12907	37
0.426667	-22	39	87	-60	-108	-33	11	-15	-18	7	-74	-64	-98	-15	-31	-59	-98	36	-83	-30	-104	-21	-97	-65	-65	0	-97	-12	-72	-72	-149	-72	270	-7622	-7731	-18957	70	-27877	-6730	-18313	-220	-27211	-10111	-12686	-118	-26499	-12480	-12664	52
0.427500	-27	46	92	-57	-107	-31	10	-13	-16	10	-69	-60	-95	-19	-28	-55	-97	60	-82	-28	-104	-18	-98	-66	-61	3	-98	-12	-68	-67	-143	-70	265	-7610	-7937	-18809	-93	-28054	-6812	-18476	-172	-27250	-10013	-12709	-109	-26585	-12473	-12444	86
0.428333	-27	44	89	-56	-107	-29	17	-12	-17	11	-69	-62	-93	-14	-27	-56	-98	38	-79	-27	-101	-19	-96	-65	-62	4	-95	-12	-70	-68	-146	-75	224	-7602	-8112	-18680	-314	-28193	-6917	-18630	-104	-27220	-9946	-12744	-110	-26617	-12488	-12254	76
0.429167	-24	45	94	-55	-107	-29	15	-12	-17	9	-67	-62	-95	-12	-22	-52	-98	41	-81	-27	-99	-17	-96	-66	-62	4	-97	-13	-72	-66	-145	-72	173	-7604	-8254	-18580	248	-28303	-7044	-18783	-68	-27134	-9911	-12785	-108	-26591	-12529	-12097	78
0.430000	-27	49	93	-57	-107	-30	17	-9	-18	10	-69	-61	-93	-10	-26	-57	-99	39	-82	-26	-102	-15	-102	-64	-63	0	-98	-11	-73	-66	-145	-72	62	-7619	-8354	-18503	-147	-28350	-7178	-18934	96	-26990	-9899	-12833	-97	-26516	-12591	-11948	59
0.430833	-26	45	91	-58	-109	-35	17	-12	-7	7	-72	-73	-92	-11	-25	-57	-100	37	-80	-27	-103	-19	-95	-63	-63	-3	-99	-12	-69	-67	-145	-69	-207	-7648	-8415	-18461	-50	-28363	-7334	-19079	700	-26797	-9927	-12893	-104	-26373	-12683	-11885	18
0.431667	-25	45	91	-57	-111	-31	13	-12	-17	6	-70	-64	-96	-13	-28	-58	-99	34	-84	-31	-105	-31	-98	-66	-65	0	-101	-14	-74	-69	-148	-74	-498	-7688	-8439	-18457	77	-28333	-7504	-19221	1302	-26547	-9981	-12958	-105	-26189	-12806	-11834	30
0.432500	-28	42	88	-62	-110	-33	11	-14	-23	4	-73	-65	-97	-10	-28	-57	-98	24	-82	-29	-100	-17	-96	-66	-65	1	-100	-12	-72	-67	-145	-74	-913	-7740	-8416	-18484	12	-28255	-7676	-19357	1088	-26250	-10064	-13025	-99	-25953	-12946	-11807	77
0.433333	-32	44	90	-30	-107	-30	15	-11	-16	11	-66	-61	-96	-13	-26	-55	-101	39	-80	-30	-102	-18	-96	-66	-61	3	-96	-12	-74	-66	-146	-72	-1736	-7810	-8361	-18556	-217	-28138	-7855	-19488	776	-25923	-10176	-13095	-97	-25684	-13112	-11819	42
0.434167	-26	45	92	-56	-107	-31	19	-11	2	7	-69	-55	-95	-12	-24	-53	-99	37	-83	-25	-102	-17	-94	-63	-62	0	-96	-11	-74	-67	-145	-65	-2606	-7895	-8281	-18662	177	-27983	-8034	-19612	660	-25559	-10316	-13167	-95	-25379	-13296	-11858	32
0.435000	-26	45	91	-53	-107	-31	19	-13	-16	8	-67	-59	-93	-9	-25	-56	-96	37	-80	-29	-84	-17	-97	-65	-62	1	-97	-9	-74	-67	-144	-70	-2645	-7992	-8145	-18803	136	-27792	-8212	-19734	475	-25172	-10481	-13237	-87	-25047	-13497	-11920	63
0.435833	-22	47	94	-52	-117	-31	18	-4	-15	9	-72	-61	-97	-9	-24	-52	-96	40	-80	-25	-99	-17	-94	-62	-59	2	-97	-12	-72	-66	-142	-72	-2151	-8099	-7999	-18978	17	-27556	-8385	-19849	396	-24771	-10673	-13308	-86	-24703	-13709	-12004	16
0.436667	-26	44	90	-56	-111	-33	16	-10	-16	6	-66	-63	-93	-13	-25	-56	-98	37	-84	-31	-104	-23	-97	-67	-64	0	-82	-11	-70	-66	-144	-75	-1994	-8214	-7833	-19193	132	-27310	-8550	-19961	235	-24360	-10878	-13372	-102	-24349	-13930	-12114	10
0.437500	-29	42	90	-58	-109	-34	15	-6	-18	4	-70	-64	-108	-23	-29	-59	-99	36	-84	-31	-105	-18	-98	-67	-64	0	-99	-12	-77	-73	-146	-74	-1613	-8332	-7673	-19424	85	-27031	-8696	-20043	86	-23947	-11098	-13428	-122	-23998	-14130	-12229	-6
0.438333	0	43	89	-57	-115	-38	12	-13	-19	9	-70	-61	-99	-12	-27	-58	-98	37	-81	-31	-108	-16	-92	-63	-63	3	-98	-13	-70	-67	-147	-74	-1085	-8449	-7467	-19673	-57	-26728	-8831	-20148	-186	-23539	-11329	-13474	-124	-23650	-14340	-12359	-40
0.439167	-27	43	88	-55	-111	-33	15	-16	-19	3	-69	-62	-75	-13	-29	-56	-99	37	-83	-32	-103	-18	-97	-65	-66	1	-99	-12	-74	-68	-147	-76	-784	-8569	-7267	-19920	2	-26413	-8941	-20230	-405	-23142	-11564	-13510	-125	-23311	-14512	-12498	-64
0.440000	-27	44	89	-57	-111	-34	10	-14	-19	7	-69	-63	-96	-12	-28	-60	-101	36	-82	-33	-105	-16	-100	-69	-63	-3	-99	-11	-73	-70	-147	-76	-447	-8678	-7075	-20199	163	-26088	-9042	-20304	-468	-22755	-11805	-13539	-125	-22993	-14673	-12634	-53
0.440833	-28	41	90	-59	-109	-38	12	-16	-19	5	-70	-64	-98	-16	-28	-61	-99	37	-82	-31	-103	-21	-96	-65	-64	0	-96	-11	-73	-68	-147	-77	-138	-8780	-6884	-20461	88	-25753	-9112	-20361	-472	-22395	-12046	-13556	-109	-22693	-14812	-12777	-36
0.441667	-28	44	89	-56	-109	-34	12	-15	-16	8	-70	-62	-95	-11	-26	-59	-99	35	-82	-30	-103	-22	-98	-69	-63	-1	-98	-13	-72	-70	-148	-75	101	-8866	-6700	-20711	-439	-25419	-9168	-20413	-412	-22055	-12277	-13553	-115	-22422	-14920	-12921	-45
0.442500	-27	42	89	-56	-105	-32	13	-14	-16	7	-68	-61	-97	-16	-28	-65	-102	33	-79	-29	-104	-18	-97	-67	-63	0	-97	-12	-77	-68	-147	-76	292	-8945	-6525	-20951	62	-25079	-9194	-20453	-520	-21736	-12502	-13574	-127	-22171	-14999	-13061	-4
0.443333	-25	43	90	-58	-110	-34	11	-16	-19	7	-68	-63	-96	-13	-28	-59	-100	15	-82	-32	-101	-34	-98	-70	-64	0	-98	-16	-74	-69	-147	-76	470	-9004	-6363	-21166	26	-24737	-9205	-20487	-593	-21449	-12717	-13580	-134	-21943	-15045	-13199	34
0.444167	-29	40	87	-60	-110	-24	19	-15	-18	4	-70	-61	-94	-15	-29	-59	-103	34	-84	-31	-104	-21	-98	-67	-66	-3	-99	-13	-77	-69	-149	-77	614	-9051	-6205	-21363	72	-24407	-9187	-20510	-566	-21175	-12912	-13576	-121	-21741	-15057	-13341	-11
0.445000	-27	40	88	-61	-111	-33	11	-14	-22	3	-74	-64	-101	-13	-30	-60	-105	33	-85	-35	-108	-22	-97	-69	-66	-3	-99	-16	-75	-72	-148	-77	775	-9076	-6058	-21536	19	-24077	-9133	-20526	-487	-20926	-13096	-13580	-124	-21553	-15036	-13473	-12
0.445833	-33	41	88	-59	-105	-35	12	-15	-19	4	-72	-63	-99	-16	-30	-58	-102	32	-84	-33	-109	-23	-97	-68	-67	0	-99	-14	-70	-64	-148	-76	886	-9087	-5921	-21666	-35	-23756	-9085	-20538	-552	-20693	-13249	-13583	-117	-21382	-14981	-13601	-1
0.446667	-27	42	90	-57	-107	-33	12	-12	-17	6	-72	-60	-95	-14	-28	-56	-101	39	-82	-35	-102	-19	-99	-67	-61	2	-96	-11	-70	-67	-144	-74	925	-9077	-5783	-21776	-349	-23437	-9003	-20540	-719	-20477	-13377	-13598	-111	-21225	-14894	-13722	52
0.447500	-23	45	88	-56	-105	-30	10	-27	-13	9	-67	-61	-92	-17	-28	-56	-98	34	-82	-32	-104	-19	-94	-66	-61	3	-94	-13	-73	-69	-145	-74	1017	-9043	-5658	-21864	6	-23127	-8897	-20540	-694	-20276	-13479	-13623	-110	-21071	-14781	-13842	49
0.448333	-25	42	90	-59	-108	-32	12	-14	-22	5	-74	-64	-96	-17	-28	-58	-102	32	-83	-32	-107	-24	-69	-64	-67	-3	-98	-15	-75	-72	-146	-74	1093	-9020	-5538	-21924	133	-22827	-8757	-20542	-659	-20089	-13548	-13660	-108	-20924	-14638	-13958	41
0.449167	-29	38	84	-63	-112	-36	19	-12	-23	6	-72	-63	-99	-19	-30	-60	-99	34	-82	-34	-107	-19	-97	-66	-63	2	-76	-12	-75	-68	-148	-80	1101	-8967	-5418	-21966	-97	-22533	-8624	-20540	-569	-19904	-13573	-13703	-102	-20774	-14472	-14063	17
0.450000	-24	44	90	-55	-108	-33	15	-11	-16	5	-72	-64	-96	-18	-30	-57	-98	39	-83	-31	-104	-22	-98	-67	-66	2	-96	-14	-75	-73	-146	-74	1096	-8911	-5298	-21993	-102	-22240	-8462	-20537	-472	-19724	-13564	-13768	-99	-20622	-14285	-14164	26
0.450833	-25	43	113	-59	-109	-33	12	-11	-17	5	-73	-62	-95	-17	-30	-56	-99	33	-82	-33	-107	-28	-97	-67	-63	1	-98	-13	-75	-73	-145	-76	1086	-8840	-5182	-22008	-52	-21958	-8276	-20544	-365	-19544	-13509	-13840	-74	-20460	-14079	-14259	62
0.451667	-28	42	88	-59	-108	-34	12	-14	-22	6	-70	-65	-98	-34	-28	-61	-97	13	-84	-31	-107	-22	-99	-70	-63	1	-97	-14	-76	-73	-150	-74	1075	-8765	-5062	-22017	-81	-21680	-8069	-20551	-323	-19363	-13411	-13927	-85	-20287	-13855	-14346	74
0.452500	-26	42	89	-62	-110	-36	8	-11	-17	5	-70	-60	-96	-16	-26	-57	-99	35	-84	-31	-104	-23	-99	-68	-62	2	-95	-14	-75	-64	-145	-75	1113	-8684	-4947	-22035	33	-21407	-7834	-20556	-321	-19176	-13264	-14028	-118	-20109	-13616	-14427	143
0.453333	-25	46	88	-57	-105	-32	13	-10	-16	6	-72	-60	-97	-15	-29	-57	-98	40	-83	-30	-104	-21	-95	-67	-63	0	-95	-12	-73	-69	-146	-75	1062	-8605	-4826	-22038	-7	-21144	-7576	-20569	-296	-18988	-13070	-14140	-122	-19918	-13370	-14507	155
0.454167	-19	43	73	-58	-110	-29	13	-9	-19	6	-69	-61	-95	-13	-28	-57	-100	38	-83	-31	-103	-22	-96	-70	-61	16	-95	-11	-55	-67	-144	-76	986	-8526	-4707	-22057	70	-20889	-7300	-20588	-304	-18796	-12828	-14263	-113	-19711	-13107	-14576	81
0.455000	-23	45	92	-53	-108	-34	18	-9	-16	8	-67	-61	-94	-9	-28	-56	-98	38	-83	-30	-102	-21	-95	-66	-61	1	-99	-8	-70	-67	-145	-73	959	-8449	-4592	-22088	-243	-20645	-6987	-20609	-290	-18596	-12537	-14402	-111	-19494	-12837	-14650	73
0.455833	-25	44	90	-53	-107	-33	16	-11	-21	8	-69	-62	-93	-14	-27	-58	-101	40	-83	-32	-104	-24	-99	-74	-65	0	-94	-11	-69	-67	-145	-74	914	-8383	-4483	-22128	72	-20417	-6654	-20640	-327	-18396	-12204	-14552	-104	-19277	-12563	-14718	92
0.456667	-29	43	88	-57	-113	-35	12	-14	-22	4	-75	-66	-97	-17	-30	-64	-103	32	-88	-81	-105	-29	-102	-72	-65	-5	-103	-16	-76	-75	-151	-80	819	-8331	-4384	-22186	230	-20208	-6273	-20675	-435	-18198	-11830	-14716	-115	-19052	-12285	-14794	90
0.457500	-31	39	82	-60	-117	-41	8	-19	-23	0	-74	-70	-101	-18	-31	-61	-102	33	-87	-38	-104	-26	-101	-76	-68	-5	-95	-14	-76	-72	-149	-76	761	-8279	-4284	-22248	19	-20001	-5890	-20709	-259	-17997	-11420	-14875	-98	-18817	-11996	-14864	47
0.458333	-29	39	86	-56	-112	-38	12	-16	-17	4	-72	-67	-101	-18	-29	-59	-103	37	-84	-33	-107	-27	-99	-73	-64	-3	-101	-13	-77	-70	-147	-77	739	-8238	-4187	-22322	62	-19814	-5464	-20740	-87	-17788	-10965	-15045	-82	-18588	-11700	-14942	52
0.459167	-29	42	87	-66	-110	-31	11	-17	-17	4	-72	-63	-95	-16	-31	-62	-101	36	-86	-32	-104	-27	-100	-73	-62	-5	-97	-14	-72	-69	-147	-76	633	-8208	-4096	-22407	233	-19648	-5011	-20776	-156	-17599	-10489	-15227	-90	-18355	-11399	-15029	95
0.460000	-26	37	87	-57	-109	-34	13	-13	-17	4	-73	-65	-94	-17	-30	-62	-102	32	-85	-33	-105	-23	-98	-70	-66	-1	-100	-13	-73	-68	-148	-76	581	-8187	-4017	-22496	-51	-19497	-4526	-20794	-188	-17409	-9979	-15406	-81	-18127	-11088	-15121	58
0.460833	-25	42	88	-56	-109	-33	15	-16	-22	5	-73	-64	-96	-15	-31	-62	-101	35	-84	-40	-102	-23	-84	-70	-64	-4	-103	-12	-74	-66	-148	-75	551	-8173	-3937	-22589	-49	-19369	-4037	-20833	-141	-17228	-9454	-15596	-87	-17906	-10775	-15224	-16
0.461667	-26	41	86	-56	-109	-34	12	-14	-21	6	-69	-61	-99	-11	-31	-57	-96	35	-86	-36	-108	-23	-99	-70	-62	0	-100	-12	-73	-68	-146	-75	518	-8171	-3865	-22690	90	-19256	-3513	-20854	-87	-17058	-8914	-15787	-95	-17696	-10453	-15337	6
0.462500	-24	42	90	-61	-110	-40	12	-12	-17	6	-72	-67	-94	-14	-29	-59	-97	34	-87	-34	-101	-22	-98	-69	-61	-3	-99	-11	-53	-67	-145	-75	438	-8171	-3787	-22781	68	-19157	-2985	-20871	-146	-16896	-8366	-15976	-75	-17492	-10119	-15468	-22
0.463333	-27	44	88	-57	-107	-34	12	-16	-15	8	-70	-66	-94	-16	-30	-60	-101	34	-87	-38	-103	-24	-109	-70	-63	-3	-100	-12	-72	-67	-149	-76	252	-8175	-3714	-22869	74	-19078	-2449	-20881	-163	-16748	-7819	-16170	-33	-17302	-9776	-15612	-68
0.464167	-24	38	76	-60	-110	-34	11	-15	-17	4	-75	-66	-101	-19	-32	-61	-99	33	-86	-35	-108	-24	-103	-65	-66	1	-99	-14	-57	-69	-150	-75	209	-8179	-3635	-22951	74	-19004	-1908	-20875	-90	-16614	-7284	-16367	-10	-17115	-9428	-15769	-64
0.465000	-27	39	82	-58	-113	-34	6	-12	-19	2	-78	-66	-76	-17	-32	-63	-104	27	-90	-36	-111	-28	-107	-73	-67	-8	-104	-16	-75	-69	-150	-79	192	-8183	-3534	-23026	37	-18939	-1373	-20867	-61	-16489	-6748	-16560	-73	-16944	-9065	-15942	-40
0.465833	-30	56	82	-64	-115	-38	7	-22	-22	2	-78	-68	-101	-22	-36	-65	-102	32	-86	-35	-105	-24	-104	-57	-65	-5	-114	-14	-55	-72	-151	-78	153	-8178	-3451	-23083	-121	-18877	-844	-20833	-118	-16369	-6229	-16745	-113	-16775	-8694	-16118	-36
0.466667	-23	39	89	-60	-111	-34	10	-15	-16	6	-70	-68	-97	-17	-26	-33	-97	33	-84	-33	-105	-25	-102	-69	-62	-1	-98	-11	-76	-66	-149	-74	131	-8163	-3342	-23129	-105	-18803	-321	-20791	-86	-16259	-5727	-16929	-99	-16615	-8314	-16311	4
0.467500	-19	40	89	-59	-111	-30	10	-14	-17	6	-73	-60	-97	-15	-28	-58	-97	35	-84	-31	-105	-19	-98	-69	-60	-3	-100	-11	-72	-66	-156	-74	69	-8144	-3220	-23161	108	-18728	162	-20740	-136	-16162	-5246	-17101	-112	-16463	-7934	-16515	8
0.468333	-28	43	90	-56	-108	-31	12	-15	-17	9	-70	-61	-94	-15	-27	-60	-97	39	-84	-31	-105	-21	-100	-70	-65	0	-99	-10	-70	-65	-144	-72	43	-8114	-3087	-23186	-95	-18643	624	-20681	-174	-16069	-4792	-17261	-117	-16317	-7552	-16727	18
0.469167	-24	43	90	-58	-105	-28	11	-15	-13	9	-70	-61	-93	-13	-28	-60	-98	36	-84	-31	-102	-21	-96	-66	-64	-1	-98	-11	-69	-67	-147	-75	58	-8078	-2933	-23191	-50	-18539	1057	-20602	-149	-15981	-4364	-17419	-114	-16177	-7171	-16946	-7
0.470000	-25	40	92	-56	-105	-29	13	-15	-16	4	-69	-61	-91	-22	-13	-62	-97	37	-82	-31	-104	-21	-96	-67	-61	-6	-99	-10	-72	-66	-144	-75	10	-8027	-2763	-23192	19	-18417	1451	-20523	-147	-15897	-3962	-17561	-118	-16038	-6793	-17177	28
0.470833	-27	40	89	-58	-107	-31	13	-15	-16	6	-70	-62	-95	-15	-29	-59	-100	35	-86	-32	-105	-21	-99	-69	-63	0	-99	-12	-73	-69	-146	-75	-26	-7971	-2578	-23176	-248	-18271	1811	-20430	6	-15805	-3582	-17688	-116	-15902	-6429	-17405	49
0.471667	-25	44	89	-56	-108	-33	12	-15	-19	6	-75	-62	-95	-19	-27	-60	-96	22	-84	-31	-103	-21	-100	-69	-63	-3	-100	-11	-70	-69	-144	-74	-31	-7901	-2375	-23153	-10	-18098	2133	-20332	13	-15720	-3230	-17802	-122	-15768	-6064	-17638	10
0.472500	-30	39	85	-59	-109	-32	53	-16	-16	5	-69	-63	-94	-16	-26	-59	-100	34	-86	-31	-100	-21	-97	-69	-62	3	-98	-13	-72	-68	-144	-76	-79	-7829	-2158	-23118	85	-17893	2416	-20233	-86	-15625	-2898	-17896	-134	-15634	-5711	-17877	30
0.473333	-23	41	87	-57	-107	-31	15	-18	-16	2	-75	-64	-94	-17	-45	-61	-100	35	-90	-32	-103	-24	-99	-73	-64	-4	-103	-15	-74	-70	-146	-76	-146	-7749	-1923	-23076	10	-17668	2653	-20150	28	-15528	-2594	-17978	-122	-15505	-5380	-18116	72
0.474167	-31	40	84	-38	-108	-35	12	-17	-19	2	-72	-65	-96	-18	-28	-59	-101	34	-85	-32	-107	-24	-97	-75	-63	-1	-100	-15	-74	-67	-145	-73	-152	-7661	-1671	-23032	53	-17419	2853	-20020	11	-15424	-2309	-18044	-121	-15378	-5061	-18355	12
0.475000	-25	42	90	-57	-108	-29	7	-14	-36	4	-74	-62	-97	-17	-28	-58	-100	37	-83	-29	-104	-23	-97	-68	-62	0	-98	-13	-74	-70	-145	-68	-162	-7571	-1406	-22978	262	-17165	3016	-19913	-72	-15317	-2046	-18097	-145	-15258	-4761	-18600	46
0.475833	-26	38	87	-57	-110	-31	18	-15	-14	5	-70	-63	-94	-15	-26	-58	-100	37	-86	-32	-104	-21	-98	-68	-61	0	-102	-13	-76	-69	-148	-73	-180	-7488	-1134	-22925	164	-16861	3143	-19812	43	-15212	-1802	-18143	-129	-15144	-4480	-18847	72
0.476667	-25	41	86	-59	-108	-32	11	-16	-19	1	-74	-66	-97	-17	-36	-59	-117	34	-87	-32	-104	-24	-101	-72	-63	-4	-100	-16	-74	-73	-148	-77	-158	-7401	-855	-22870	50	-16559	3228	-19718	52	-15100	-1578	-18180	-133	-15045	-4231	-19093	52
0.477500	-28	40	80	-66	-113	-35	9	-18	-18	2	-73	-66	-96	-21	-34	-62	-98	33	-88	-34	-109	-28	-102	-70	-62	-13	-100	-14	-75	-69	-170	-77	-181	-7319	-566	-22815	93	-16254	3284	-19626	29	-14988	-1370	-18209	-144	-14950	-3991	-19343	8
0.478333	-26	42	88	-60	-111	-33	13	-16	-18	4	-74	-75	-100	-19	-31	-45	-102	35	-86	-32	-105	-22	-99	-70	-65	-3	-100	-13	-76	-73	-151	-76	-169	-7235	-270	-22749	162	-15940	3313	-19538	66	-14874	-1165	-18228	-144	-14873	-3776	-19594	0
0.479167	-27	42	101	-61	-111	-32	15	-16	-18	4	-72	-64	-97	-17	-28	-57	-102	32	-84	-32	-104	-22	-99	-69	-64	-3	-94	-12	-78	-67	-149	-76	-167	-7156	27	-22692	207	-15647	3310	-19466	64	-14764	-1013	-18248	-132	-14810	-3582	-19848	39
0.480000	-24	43	87	-56	-108	-31	16	-16	-15	3	-74	-63	-97	-13	-35	-58	-98	35	-84	-30	-101	-19	-99	-66	-63	-1	-97	-11	-73	-69	-149	-67	-184	-7084	327	-22631	202	-15363	3312	-19390	10	-14658	-863	-18268	-124	-14769	-3409	-20105	0
0.480833	-24	43	87	-57	-109	-34	12	-15	-17	5	-70	-65	-97	-16	-30	-59	-100	35	-85	-32	-107	-23	-99	-69	-60	-3	-96	-13	-70	-67	-148	-75	-183	-7016	622	-22571	77	-15111	3227	-19334	-88	-14563	-737	-18295	-128	-14747	-3259	-20359	19
0.481667	-25	40	87	-58	-109	-34	13	-16	-18	1	-73	-65	-97	-19	-26	-60	-100	30	-86	-31	-105	-24	-100	-72	-68	-8	-100	-15	-76	-70	-151	-78	-200	-6956	916	-22516	-159	-14912	3144	-19289	-81	-14479	-639	-18329	-134	-14754	-3134	-20624	84
0.482500	-28	40	85	-61	-87	-40	9	-19	-21	3	-73	-64	-100	-19	-30	-59	-101	32	-84	-30	-108	-22	-102	-72	-64	-3	-100	-12	-74	-67	-149	-75	-165	-6888	1204	-22454	-256	-14695	3047	-19250	-55	-14408	-564	-18364	-129	-14778	-3026	-20880	8
0.483333	-29	44	88	-59	-105	-33	12	-14	-18	5	-73	-64	-98	-17	-25	-58	-104	33	-87	-34	-107	-23	-101	-72	-62	-3	-101	-16	-74	-68	-148	-79	-164	-6836	1485	-22396	129	-14552	2912	-19227	-72	-14354	-522	-18405	-130	-14834	-2943	-21141	-4
0.484167	-26	41	89	-58	-111	-34	12	-16	-19	1	-74	-65	-97	-16	-30	-59	-105	29	-86	-32	-105	-22	-101	-73	-70	-5	-100	-13	-75	-66	-149	-77	-225	-6778	1752	-22330	-36	-14454	2784	-19215	-141	-14322	-505	-18455	-122	-14908	-2884	-21394	1
0.485000	-32	38	89	-59	-119	-36	11	-11	-19	1	-75	-67	-99	-17	-32	-60	-107	28	-90	-34	-108	-25	-102	-69	-65	-6	-104	-15	-75	-67	-153	-77	-206	-6724	2014	-22269	49	-14410	2609	-19215	-111	-14305	-529	-18512	-129	-15007	-2847	-21638	-48
0.485833	-28	40	89	-60	-111	-38	12	-16	-25	1	-76	-65	-99	-19	-29	-60	-101	32	-86	-33	-110	-26	-104	-72	-65	-6	-102	-11	-77	-67	-149	-74	-183	-6661	2268	-22200	-220	-14417	2458	-19224	-95	-14313	-589	-18571	-108	-15124	-2835	-21870	-10
0.486667	-28	40	87	-58	-109	-32	13	-11	-17	5	-74	-64	-97	-13	-30	-57	-100	34	-84	-31	-105	-21	-100	-66	-65	0	-98	-10	-73	-65	-148	-76	-234	-6596	2490	-22135	-435	-14480	2275	-19248	-137	-14343	-681	-18636	-98	-15258	-2849	-22085	43
0.487500	-27	44	91	-55	-76	-29	13	-10	-15	6	-73	-61	-94	-12	-27	-57	-96	35	-82	-32	-102	-22	-103	-67	-62	0	-96	-13	-69	-64	-146	-74	-290	-6526	2738	-22063	-411	-14596	2079	-19284	-221	-14404	-823	-18710	-118	-15410	-2892	-22280	28
0.488333	-24	42	89	-57	-109	-30	16	-11	-14	22	-72	-60	-96	-9	-27	-57	-99	36	-83	-33	-102	-21	-97	-66	-60	3	-99	-11	-70	-65	-147	-73	-349	-6448	2958	-21995	-115	-14767	1879	-19338	-149	-14486	-999	-18762	-155	-15577	-2967	-22451	4
0.489167	-32	42	91	-57	-107	-31	13	-11	-19	6	-76	-61	-96	-11	-28	-57	-100	33	-85	-30	-104	-22	-99	-68	-78	3	-98	-13	-75	-67	-145	-74	-370	-6361	3172	-21919	-363	-14990	1659	-19409	-14	-14595	-1223	-18857	-197	-15753	-3072	-22596	-26
0.490000	-29	41	89	-60	-109	-32	17	-14	-22	3	-69	-61	-98	-15	-35	-61	-99	32	-88	-35	-108	-25	-102	-68	-67	-1	-99	-14	-78	-73	-136	-78	-424	-6263	3374	-21850	-484	-15265	1439	-19492	-108	-14730	-1487	-18930	-153	-15939	-3212	-22699	-6
0.490833	-30	39	88	-61	-111	-39	10	-15	-22	2	-78	-62	-104	-15	-30	-61	-109	32	-85	-29	-107	-21	-120	-70	-65	1	-100	-15	-76	-69	-147	-76	-409	-6152	3567	-21765	-334	-15567	1223	-19586	-172	-14886	-1791	-19000	-128	-16118	-3382	-22762	18
0.491667	-28	40	88	-62	-110	-31	0	-15	-16	5	-70	-64	-108	-14	-31	-59	-99	32	-87	-34	-105	-24	-98	-68	-65	-1	-100	-13	-73	-70	-147	-74	-367	-6030	3757	-21681	-232	-15919	1003	-19678	-85	-15067	-2122	-19063	-137	-16295	-3573	-22789	-7
0.492500	-27	42	91	-58	-141	-32	11	-14	-19	6	-73	-63	-96	-14	-28	-61	-99	33	-84	-31	-104	-21	-99	-73	-61	18	-98	-14	-74	-69	-149	-76	-382	-5892	3944	-21592	-146	-16298	783	-19821	22	-15268	-2488	-19119	-118	-16473	-3805	-22762	4
0.493333	-27	42	90	-59	-110	-33	12	-11	-18	8	-73	-62	-96	-13	-29	-59	-97	35	-85	-31	-109	-22	-99	-68	-65	1	-99	-13	-73	-68	-148	-75	-365	-5742	4122	-21527	-193	-16706	568	-19958	96	-15491	-2887	-19169	-108	-16636	-4061	-22692	45
0.494167	-26	64	91	-58	-107	-31	15	-12	-14	7	-72	-63	-96	-14	-30	-58	-97	36	-84	-30	-91	-22	-98	-67	-63	0	-98	-14	-74	-70	-146	-73	-350	-5590	4296	-21414	39	-17129	361	-20106	36	-15733	-3307	-19211	-114	-16794	-4345	-22577	18
0.495000	-27	44	89	-57	-118	-30	15	-12	-17	8	-74	-60	-96	-10	-28	-59	-98	37	-82	-30	-103	-21	-98	-69	-63	2	-99	-11	-73	-66	-148	-74	-378	-5397	4462	-21317	59	-17569	150	-20267	60	-15999	-3752	-19248	-101	-16939	-4650	-22405	29
0.495833	-24	45	92	-53	-108	-30	16	-9	-15	10	-70	-62	-94	-12	-30	-58	-97	37	-83	-35	-100	-19	-94	-66	-58	2	-101	-12	-69	-68	-146	-75	-358	-5258	4619	-21225	-406	-18013	-46	-20435	87	-16281	-4209	-19274	-91	-17069	-4983	-22191	26
0.496667	-24	43	91	-57	-107	-35	12	-13	-16	7	-72	-63	-96	-12	-30	-59	-102	35	-82	-30	-105	-21	-98	-69	-63	0	-101	-13	-74	-69	-146	-76	-359	-5088	4762	-21122	104	-18467	-247	-20622	190	-16580	-4679	-19296	-87	-17189	-5308	-21932	10
0.497500	-27	44	91	-60	-110	-34	12	-16	-21	5	-75	-63	-100	-17	-34	-64	-100	34	-88	-32	-107	-24	-108	-78	-64	-5	-103	-24	-73	-74	-152	-80	-371	-4922	4896	-21034	-130	-18919	-441	-20806	185	-16893	-5154	-19310	-100	-17298	-5656	-21633	-32
0.498333	-27	41	87	-58	-111	-38	11	-17	-17	20	-75	-66	-95	-18	-31	-57	-101	33	-86	-35	-111	-25	-101	-74	-64	-3	-100	-17	-75	-73	-149	-78	-308	-4754	5016	-20935	-56	-19360	-636	-20976	44	-17216	-5623	-19314	-86	-17388	-6009	-21287	-32
0.499167	-30	39	80	-60	-109	-39	9	-21	-19	3	-76	-66	-101	-17	-33	-65	-103	33	-88	-32	-108	-13	-96	-73	-65	-4	-101	-13	-73	-70	-149	-79	-283	-4597	5125	-20839	-69	-19787	-823	-21196	-22	-17545	-6085	-19308	-64	-17462	-6363	-20910	-16
0.500000	-28	42	90	-56	-112	-61	10	-14	-19	10	-70	-63	-96	-15	-28	-59	-103	34	-85	-31	-105	-24	-96	-73	-65	-3	-100	-14	-74	-70	-145	-68	-339	-4447	5214	-20749	-65	-20197	-1016	-21396	-202	-17885	-6536	-19302	-81	-17529	-6714	-20500	13
0.500833	-26	42	89	-59	-109	-36	16	-15	-15	5	-74	-62	-91	-13	-29	-62	-100	32	-84	-30	-103	-23	-97	-70	-60	-3	-102	-11	-72	-69	-148	-76	-309	-4314	5286	-20658	-119	-20600	-1210	-21590	-379	-18224	-6971	-19282	-79	-17586	-7063	-20071	-27
0.501667	-27	41	88	-59	-110	-35	12	-7	-17	5	-72	-62	-95	-15	-36	-64	-98	34	-84	-33	-105	-24	-101	-72	-66	-6	-102	-15	-70	-69	-148	-77	-255	-4187	5332	-20575	143	-20982	-1412	-21792	-293	-18571	-7380	-19263	-62	-17636	-7401	-19620	-85
0.502500	-27	41	87	-63	-107	-32	15	-16	-18	5	-70	-60	-98	-17	-30	-59	-102	33	-87	-31	-104	-24	-98	-56	-65	-3	-100	-44	-74	-70	-146	-76	-234	-4081	5355	-20500	49	-21337	-1616	-21986	-359	-18907	-7762	-19237	-68	-17679	-7734	-19160	-27
0.503333	-27	41	87	-60	-110	-35	11	-17	-18	2	-72	-62	-98	-16	-5	-60	-102	29	-87	-31	-104	-23	-98	-70	-65	-8	-102	-14	-74	-69	-148	-77	-263	-3986	5361	-20428	-147	-21628	-1830	-22182	-585	-19211	-8109	-19209	-29	-17721	-8058	-18696	-19
0.504167	-28	37	86	-59	-109	-35	13	-16	-18	3	-73	-62	-95	-17	-30	-61	-100	30	-97	-33	-107	-24	-101	-72	-62	-18	-100	-15	-73	-69	-150	-78	-273	-3911	5341	-20371	-258	-21986	-2055	-22368	-560	-19549	-8422	-19170	111	-17767	-8375	-18224	21
0.505000	-27	42	88	-61	-105	-30	12	-16	-18	1	-77	-61	-93	-19	-30	-62	-97	32	-86	-35	-107	-27	-101	-73	-64	-6	-102	-17	-78	-73	-149	-76	-227	-3848	5295	-20316	-127	-22272	-2284	-22546	-564	-19846	-8695	-19132	140	-17802	-8678	-17759	9
0.505833	-28	39	85	-62	-109	-34	12	-18	-18	1	-76	-63	-96	-18	-31	-61	-100	33	-90	-33	-103	-25	-100	-70	-64	-5	-104	-16	-75	-72	-149	-76	-208	-3808	5230	-20271	-202	-22533	-2525	-22721	-462	-20125	-8929	-19084	78	-17845	-8970	-17305	-39
0.506667	-26	42	87	-55	-110	-33	11	-14	-10	0	-75	-62	-99	-25	-29	-60	-103	32	-87	-34	-104	-25	-99	-73	-63	-4	-101	-18	-77	-72	-147	-78	-269	-3773	5142	-20236	-276	-22770	-2785	-22883	-264	-20372	-9127	-19037	68	-17884	-9258	-16862	-4
0.507500	-27	39	89	-60	-110	-36	9	-17	-19	3	-73	-63	-95	-17	-31	-61	-101	36	-85	-32	-104	-23	-97	-68	-61	1	-97	-12	-60	-69	-148	-72	-275	-3756	5038	-20204	-35	-22987	-3049	-23035	-267	-20585	-9284	-18975	32	-17919	-9531	-16435	-23
0.508333	-25	43	89	-58	-108	-30	12	5	-15	6	-72	-61	-86	-15	-26	-58	-95	35	-85	-33	-101	-23	-97	-68	-61	1	-97	-15	-73	-70	-147	-73	-217	-3747	4907	-20186	179	-23178	-3331	-23176	39	-20771	-9411	-18917	10	-17964	-9795	-16032	-50
0.509167	-27	15	90	-59	-108	-35	12	-12	-16	5	-72	-62	-94	-14	-27	-62	-98	35	-86	-31	-110	-22	-99	-68	-62	-5	-96	-13	-70	-69	-148	-74	-176	-3749	4753	-20174	-320	-23351	-3633	-23310	912	-20915	-9507	-18847	-5	-18006	-10054	-15646	-61
0.510000	-25	44	89	-56	-108	-34	-12	-15	-16	6	-72	-62	-99	-16	-29	-59	-99	34	-84	-30	-107	-22	-99	-68	-62	-1	-98	-15	-78	-66	-148	-75	-134	-3762	4580	-20187	168	-23491	-3946	-23423	1204	-21022	-9577	-18780	-24	-18049	-10309	-15288	-34
0.510833	-24	43	89	-57	-113	-34	10	-14	-19	5	-72	-64	-95	-14	-29	-59	-103	34	-87	-35	-105	-23	-100	-70	-64	0	-98	-13	-74	-68	-150	-74	-98	-3780	4391	-20164	173	-23616	-4273	-23527	597	-21094	-9617	-18701	-35	-18088	-10552	-14955	-8
0.511667	-25	40	85	-61	-105	-33	11	-12	-18	5	-72	-60	-99	-17	-28	-60	-102	35	-84	-31	-103	-23	-97	-69	-65	-1	-95	-12	-73	-70	-151	-75	-96	-3807	4188	-20159	209	-23710	-4616	-23610	398	-21112	-9656	-18609	-51	-18123	-10793	-14648	-46
0.512500	-21	42	92	-59	-109	-32	13	-15	-19	7	-72	-63	-96	-14	-27	-60	-100	36	-84	-31	-103	-19	-100	-73	-69	-1	-96	-13	-72	-67	-148	-74	-100	-3816	3963	-20158	234	-23779	-4971	-23675	435	-21095	-9677	-18515	-67	-18152	-11022	-14361	-16
0.513333	-28	44	87	-57	-107	-31	13	-10	-16	8	-74	-62	-88	-12	-26	-59	-100	36	-84	-30	-102	-21	-97	-69	-61	0	-97	-14	-70	-69	-146	-74	-105	-3838	3724	-20155	205	-23819	-5318	-23721	372	-21032	-9697	-18415	-78	-18177	-11253	-14101	33
0.514167	-21	43	87	-59	-108	-31	15	-11	-17	7	-69	-62	-95	-14	-25	-59	-102	40	-82	-32	-101	-21	-104	-69	-66	2	-97	-13	-73	-67	-147	-72	-144	-3855	3471	-20149	-185	-23839	-5719	-23739	357	-20934	-9719	-18302	-103	-18191	-11478	-13866	49
0.515000	-24	52	89	-59	-108	-22	18	-7	-16	9	-73	-63	-95	-13	-27	-59	-101	35	-88	-28	-103	-22	-98	-69	-63	-1	-99	-15	-73	-70	-144	-75	-100	-3872	3202	-20142	263	-23828	-6106	-23738	391	-20796	-9746	-18176	-107	-18198	-11701	-13662	30
0.515833	-30	43	86	-60	-112	-33	10	-14	-19	6	-75	-64	-98	-17	-28	-61	-100	0	-84	-29	-103	-22	-98	-67	-64	0	-100	-11	-74	-69	-148	-74	-48	-3872	2923	-20128	441	-23782	-6495	-23707	339	-20628	-9806	-18038	-111	-18188	-11918	-13469	13
0.516667	-28	40	88	-58	-110	-33	-11	-12	-21	4	-73	-63	-90	-14	-28	-58	-101	37	-85	-32	-108	-22	-99	-70	-63	-1	-100	-16	-74	-69	-146	-77	-107	-3873	2627	-20116	361	-23697	-6894	-23654	217	-20430	-9851	-17886	-125	-18171	-12134	-13307	-7
0.517500	-30	21	84	-63	-110	-34	9	-14	-18	3	-76	-68	-98	-18	-29	-62	-100	30	-88	-34	-104	-23	-99	-83	-34	-4	-104	-15	-75	-72	-149	-77	-124	-3860	2323	-20090	280	-23583	-7292	-23565	128	-20201	-9929	-17722	-134	-18136	-12346	-13158	-5
0.518333	-29	37	87	-63	-112	-34	0	-12	-19	6	-69	-66	-91	-16	-30	-61	-100	34	-86	-31	-104	-23	-99	-68	-65	-4	-101	-13	-74	-69	-150	-75	-87	-3834	2014	-20063	361	-23433	-7686	-23448	38	-19952	-10029	-17541	-143	-18085	-12554	-13027	-16
0.519167	-23	42	87	-59	-110	-33	11	-13	-18	7	-75	-66	-99	-17	-26	-58	-98	35	-83	-29	-85	-22	-99	-68	-63	2	-100	-16	-75	-72	-148	-75	-171	-3799	1694	-20031	337	-23238	-8075	-23299	-87	-19684	-10156	-17347	-156	-18025	-12780	-12909	13
0.520000	-26	43	90	-51	-107	-36	13	-25	-14	7	-73	-61	-95	-13	-27	-58	-96	36	-84	-32	-108	-22	-98	-65	-62	-3	-101	-7	-72	-67	-147	-82	-185	-3755	1372	-19993	234	-23009	-8455	-23119	-21	-19406	-10308	-17138	-153	-17942	-12976	-12813	35
0.520833	-28	40	89	-58	-109	-32	13	-13	-18	8	-72	-63	-97	-15	-29	-61	-97	38	-81	-31	-103	-22	-96	-68	-59	1	-101	-12	-73	-69	-149	-73	-141	-3698	1051	-19954	222	-22742	-8829	-22909	195	-19116	-10486	-16919	-145	-17854	-13187	-12742	1
0.521667	-24	41	90	-59	-114	-35	11	-16	-18	8	-70	-62	-97	-16	-26	-58	-98	38	-84	-30	-108	-25	-99	-65	-63	1	-98	-12	-74	-70	-150	-75	-154	-3635	739	-19894	299	-22441	-9196	-22674	130	-18818	-10692	-16689	-166	-17746	-13401	-12658	-6
0.522500	-25	37	88	-59	-110	-32	13	-13	-17	7	-70	-65	-95	-17	-28	-60	-97	36	-83	-30	-103	-24	-99	-68	-62	0	-101	-5	-76	-69	-148	-76	-172	-3563	424	-19865	-25	-22104	-9549	-22410	-36	-18521	-10921	-16447	-181	-17631	-13621	-12606	23
0.523333	-27	38	88	-60	-112	-38	11	-15	-18	4	-75	-65	-99	-15	-29	-63	-102	32	-90	-33	-109	-28	-103	-72	-64	-4	-102	-13	-78	-72	-150	-79	-147	-3495	118	-19828	333	-21741	-9892	-22127	29	-18227	-11175	-16206	-191	-17505	-13843	-12565	21
0.524167	-32	37	84	-61	-111	-36	8	-19	-22	3	-74	-65	-99	-19	-31	-64	-101	34	-74	-34	-108	-25	-99	-70	-66	-3	-99	-15	-76	-74	-150	-79	-144	-3409	-167	-19782	355	-21340	-10220	-21825	-102	-17927	-11445	-15949	-186	-17365	-14065	-12536	7
0.525000	-29	42	92	-61	-111	-63	11	-19	-21	2	-75	-66	-101	-16	-31	-62	-103	30	-88	-35	-108	-25	-104	-72	-70	-6	-102	-14	-75	-73	-150	-76	-170	-3332	-438	-19739	198	-20920	-10537	-21507	-386	-17634	-11727	-15695	-182	-17217	-14297	-12520	17
0.525833	-27	37	87	-59	-111	-35	10	-17	-17	2	-73	-65	-99	-15	-29	-63	-104	33	-86	-35	-108	-40	-101	-69	-62	-3	-99	-12	-76	-70	-148	-77	-115	-3253	-686	-19698	261	-20476	-10838	-21166	-406	-17340	-11994	-15438	-178	-17060	-14524	-12514	29
0.526667	-29	41	89	-59	-110	-34	11	-15	-22	9	-120	-64	-98	-15	-26	-59	-100	37	-83	-31	-108	-23	-97	-68	-63	1	-99	-10	-73	-67	-144	-73	-136	-3165	-914	-19664	236	-20006	-11125	-20818	-132	-17045	-12331	-15187	-168	-16897	-14752	-12525	-5
0.527500	-25	42	87	-56	-108	-33	12	-11	-16	6	-69	-61	-99	-13	-26	-58	-99	34	-84	-28	-100	-23	-97	-81	-60	1	-96	-8	-70	-68	-145	-75	-170	-3089	-1126	-19634	-114	-19530	-11402	-20465	-64	-16756	-12640	-14949	-142	-16733	-14980	-12550	10
0.528333	-25	44	89	-56	-105	-34	11	-13	-16	6	-70	-60	-96	-9	-26	-55	-96	38	-81	-29	-103	-21	-95	-64	-60	2	-98	-11	-74	-65	-151	-72	-138	-3011	-1320	-19614	35	-19041	-11669	-20111	-129	-16473	-12953	-14710	-150	-16562	-15204	-12590	0
0.529167	-25	43	89	-60	-105	-30	13	-11	-17	8	-69	-58	-92	-11	-26	-55	-98	36	-84	-31	-95	-21	-96	-66	-62	1	-95	-9	-68	-66	-146	-74	-90	-2941	-1487	-19604	281	-18543	-11923	-19756	-158	-16190	-13259	-14488	-165	-16385	-15428	-12652	0
0.530000	-26	41	90	-55	-105	-31	20	-10	-21	4	-69	-62	-95	-12	-25	-56	-97	38	-81	-29	-102	-21	-97	-67	-61	0	-98	-12	-73	-84	-149	-74	-100	-2871	-1645	-19598	187	-18044	-12166	-19406	-250	-15908	-13563	-14279	-160	-16215	-15645	-12723	24
0.530833	-26	42	90	-57	-110	-33	12	-10	-19	6	-68	-56	-96	-14	-30	-61	-98	38	-79	-29	-104	-23	-99	-66	-63	0	-96	-12	-75	-70	-148	-75	-120	-2807	-1786	-19607	97	-17543	-12391	-19070	-297	-15622	-13855	-14090	-144	-16032	-15850	-12813	36
0.531667	-28	41	87	-58	-110	-34	9	-15	-17	-6	-72	-66	-98	-16	-28	-60	-99	35	-85	-31	-104	-23	-100	-67	-64	0	-100	-27	-78	-72	-148	-75	-55	-2757	-1923	-19622	125	-17038	-12609	-18718	-319	-15340	-14137	-13923	-150	-15857	-16045	-12917	29
0.532500	-30	38	86	-61	-114	-40	6	-15	-25	2	-73	-61	-99	-13	-27	-56	-104	35	-86	-31	-109	-24	-100	-77	-65	0	-96	-13	-75	-66	-146	-76	-14	-2691	-2048	-19648	74	-16535	-12813	-18381	-292	-15050	-14400	-13769	-139	-15673	-16228	-13036	23
0.533333	-25	41	90	-56	-108	-32	10	-12	-16	7	-50	-62	-94	-15	-28	-57	-100	37	-82	-30	-101	-21	-99	-66	-62	2	-95	-11	-74	-70	-146	-74	-73	-2635	-2176	-19686	-27	-16036	-12995	-18054	-298	-14760	-14650	-13640	-133	-15492	-16390	-13175	26
0.534167	-23	43	91	-58	-111	-32	12	-9	-17	8	-69	-60	-96	-13	-26	-53	-95	40	-84	-31	-104	-18	-100	-66	-60	3	-97	-12	-70	-67	-145	-74	-38	-2587	-2309	-19745	20	-15551	-13175	-17734	-367	-14469	-14888	-13530	-117	-15315	-16542	-13325	-13
0.535000	-25	50	81	-58	-105	-32	15	-9	-15	10	-69	-59	-95	-14	-25	-55	-96	36	-80	-28	-102	-18	-96	-66	-63	2	-94	-3	-70	-67	-135	-75	19	-2539	-2446	-19811	208	-15074	-13340	-17422	-406	-14176	-15103	-13436	-107	-15131	-16682	-13495	2
0.535833	-25	45	93	-55	-105	-31	17	-11	-14	9	-67	-58	-91	-9	-27	-56	-121	37	-79	-28	-102	-18	-97	-66	-63	3	-97	-11	-70	-64	-143	-73	38	-2501	-2597	-19893	-100	-14612	-13494	-17117	-487	-13886	-15323	-13373	-103	-14959	-16806	-13673	58
0.536667	-26	44	90	-59	-104	-32	12	-12	-19	8	-76	-62	-98	-14	-26	-59	-100	38	-83	-30	-103	-22	-98	-67	-63	-1	-97	-12	-75	-67	-145	-70	23	-2473	-2759	-19994	-102	-14167	-13641	-16817	-516	-13597	-15507	-13327	-98	-14790	-16922	-13876	18
0.537500	-27	40	90	-59	-110	-35	11	-15	-23	5	-72	-64	-98	-16	-27	-58	-101	33	-84	-33	-105	-22	-98	-69	-66	0	-97	-13	-76	-67	-145	-74	-19	-2444	-2940	-20108	165	-13724	-13780	-16530	-441	-13309	-15679	-13296	-120	-14620	-17030	-14079	28
0.538333	-24	43	91	-53	-116	-32	15	-14	-18	9	-38	-59	-94	-15	-27	-59	-100	37	-81	-30	-103	-21	-100	-66	-63	1	-94	-10	-74	-69	-145	-74	-58	-2424	-3134	-20246	166	-13309	-13908	-16243	-410	-13026	-15858	-13287	-127	-14458	-17123	-14301	9
0.539167	-25	41	90	-56	-108	-33	16	-16	-17	8	-73	-61	-97	-11	-25	-59	-97	37	-83	-30	-103	-19	-96	-66	-67	0	-97	-11	-74	-68	-144	-74	-48	-2419	-3355	-20376	579	-12912	-14032	-15965	-488	-12754	-16030	-13294	-120	-14273	-17212	-14528	24
0.540000	-27	44	88	-58	-110	-32	13	-13	-21	6	-73	-65	-100	-15	-28	-61	-102	36	-83	-32	-103	-23	-99	-66	-61	0	-107	-12	-76	-69	-147	-70	-24	-2424	-3595	-20538	505	-12540	-14150	-15699	-507	-12484	-16189	-13322	-115	-14149	-17305	-14769	25
0.540833	-27	41	92	-58	-109	-36	13	-19	-21	4	-74	-63	-97	-18	-45	-58	-97	39	-81	-29	-102	-23	-100	-65	-61	1	-99	-11	-73	-67	-145	-75	-43	-2440	-3847	-20708	219	-12189	-14267	-15425	-525	-12225	-16346	-13362	-111	-14000	-17393	-15009	9
0.541667	-26	39	89	-58	-109	-34	13	-14	-14	6	-69	-61	-99	-15	-27	-60	-100	38	-82	-32	-105	-21	-99	-66	-64	0	-97	-11	-73	-108	-145	-76	-44	-2469	-4123	-20896	270	-11863	-14366	-15189	-545	-11978	-16504	-13418	-124	-13863	-17488	-15257	11
0.542500	-27	41	89	-58	-109	-33	16	-16	-17	4	-73	-63	-96	-14	-26	-59	-101	35	-82	-29	-107	-18	-99	-66	-68	-1	-91	-12	-72	-68	-145	-76	-12	-2513	-4413	-21092	390	-11564	-14469	-14957	-531	-11744	-16662	-13496	-125	-13729	-17585	-15499	17
0.543333	-30	40	90	-58	-111	-34	15	-10	-18	6	-74	-64	-98	-13	-28	-59	-101	35	-84	-32	-105	-21	-101	-67	-65	0	-101	-13	-75	-73	-146	-78	-25	-2577	-4721	-21302	248	-11291	-14564	-14738	-522	-11521	-16819	-13585	-117	-13608	-17696	-15756	21
0.544167	-29	39	89	-58	-110	-36	15	-16	-19	3	-74	-65	-99	-17	-21	-62	-103	36	-85	-32	-107	-21	-100	-66	-64	0	-100	-16	-77	-72	-146	-76	-132	-2650	-5043	-21523	75	-11050	-14652	-14541	-493	-11315	-16986	-13690	-114	-13490	-17809	-16002	-56
0.545000	-26	49	88	-61	-111	-34	13	-16	-17	5	-77	-63	-100	-15	-28	-60	-102	33	-88	-35	-105	-23	-101	-69	-67	-3	-101	-18	-74	-72	-147	-76	-155	-2745	-5373	-21746	-1	-10837	-14728	-14366	-488	-11119	-17148	-13808	-109	-13378	-17931	-16243	-69
0.545833	-31	41	88	-60	-111	-33	15	-18	-17	4	-75	-65	-98	-19	-45	-66	-98	37	-85	-34	-108	-19	-102	-67	-64	0	-101	-14	-75	-72	-148	-77	-96	-2842	-5711	-21971	-46	-10650	-14793	-14216	-480	-10938	-17311	-13940	-104	-13275	-18059	-16471	-24
0.546667	-25	43	89	-57	-110	-38	12	-15	-17	-13	-73	-60	-95	-13	-27	-57	-98	38	-83	-31	-108	-19	-100	-63	-61	1	-97	-12	-73	-69	-138	-72	-53	-2956	-6051	-22205	-187	-10488	-14842	-14086	-456	-10768	-17476	-14075	-94	-13176	-18188	-16685	-7
0.547500	-25	45	89	-59	-111	-33	13	-15	-16	7	-73	-62	-96	-15	-24	-58	-96	66	-84	-31	-103	-18	-88	-63	-65	0	-99	-9	-72	-70	-144	-69	-82	-3075	-6390	-22434	-4	-10350	-14876	-13993	-418	-10614	-17635	-14223	-104	-13091	-18324	-16888	-23
0.548333	-24	40	91	-57	-109	-33	25	-15	-18	5	-72	-63	-98	-14	-26	-58	-104	36	-86	-33	-107	-21	-101	-68	-62	0	-99	-13	-74	-70	-146	-74	-122	-3201	-6731	-22670	154	-10245	-14899	-13938	-431	-10472	-17797	-14379	-93	-13005	-18459	-17070	-19
0.549167	-27	43	87	-59	-111	-33	9	-13	-15	3	-73	-62	-97	-16	-30	-60	-100	40	-83	-31	-107	-28	-97	-66	-63	0	-98	-11	-76	-72	-146	-74	-111	-3324	-7065	-22897	-193	-10160	-14890	-13908	-448	-10342	-17942	-14537	-62	-12926	-18583	-17233	23
0.550000	-21	40	89	-59	-90	-34	16	-10	-16	4	-72	-61	-98	-13	-27	-57	-100	36	-82	-30	-107	-21	-99	-69	-63	-1	-99	-12	-74	-70	-166	-76	-88	-3451	-7389	-23119	-420	-10093	-14864	-13922	-394	-10224	-18092	-14700	-80	-12856	-18703	-17367	17
0.550833	-29	43	89	-57	-108	-32	13	-15	-17	5	-70	-62	-96	-15	-29	-61	-101	35	-83	-30	-105	-21	-100	-67	-64	0	-99	-13	-74	-70	-145	-77	-96	-3572	-7695	-23337	13	-10040	-14808	-13966	-323	-10115	-18222	-14856	-78	-12795	-18811	-17475	11
0.551667	-25	43	91	-58	-110	-28	10	-14	-16	3	-72	-60	-93	-15	-28	-57	-101	36	-83	-31	-105	-23	-99	-68	-65	-3	-98	-13	-56	-69	-143	-73	-109	-3683	-7981	-23536	-362	-10004	-14734	-14043	-320	-10019	-18340	-15007	-87	-12734	-18893	-17551	21
0.552500	-24	44	88	-58	-108	-33	13	-11	-18	5	-72	-62	-96	-14	-28	-59	-101	36	-108	-30	-105	-19	-96	-67	-61	3	-99	-13	-76	-70	-145	-74	-154	-3787	-8260	-23732	-287	-9984	-14629	-14156	-336	-9933	-18440	-15145	-82	-12684	-18958	-17600	5
0.553333	-25	44	91	-58	-105	-32	12	-16	-30	4	-69	-56	-94	-15	-24	-57	-95	39	-84	-29	-103	-21	-97	-68	-61	0	-99	-12	-69	-62	-161	-74	-185	-3870	-8508	-23930	-122	-9968	-14501	-14301	-325	-9858	-18525	-15271	-80	-12633	-19006	-17621	12
0.554167	-26	43	87	-57	-105	-31	16	-11	-15	7	-72	-61	-93	-13	-29	-56	-99	37	-82	-28	-103	-21	-95	-65	-64	1	-97	-12	-70	-68	-143	-73	-151	-3940	-8738	-24071	-191	-9961	-14347	-14475	-334	-9789	-18585	-15387	-80	-12594	-19022	-17612	47
0.555000	-24	42	101	-55	-107	-30	15	-11	-16	6	-72	-59	-95	-12	-26	-53	-99	36	-82	-28	-102	-18	-95	-65	-62	-1	-97	-6	-73	-68	-148	-72	-146	-3986	-8932	-24216	-391	-9955	-14170	-14679	-372	-9738	-18631	-15473	-68	-12556	-19015	-17576	27
0.555833	-26	44	91	-56	-111	-30	12	-10	-17	9	-72	-59	-93	-13	-24	-57	-103	37	-85	-26	-103	-19	-97	-66	-64	1	-98	-11	-74	-67	-145	-74	-132	-4015	-9108	-24342	-127	-9957	-13980	-14902	-396	-9694	-18651	-15543	-73	-12531	-18984	-17515	40
0.556667	-26	42	109	-60	-110	-31	11	3	-21	1	-76	-63	-100	-16	-28	-58	-101	34	-84	-33	-108	-24	-100	-72	-67	-6	-104	-17	-75	-76	-150	-78	-148	-4023	-9255	-24452	-232	-9965	-13770	-15157	-331	-9671	-18660	-15597	-90	-12513	-18934	-17429	16
0.557500	-27	37	80	-66	-112	-39	6	-16	-19	3	-78	-65	-100	-19	-31	-58	-88	28	-91	-34	-105	-23	-100	-70	-64	-4	-100	-14	-74	-70	-148	-76	-158	-4003	-9365	-24531	-366	-9964	-13538	-15421	-287	-9650	-18634	-15616	-82	-12489	-18848	-17321	-7
0.558333	-29	40	86	-59	-113	-33	11	-15	-18	-1	-75	-64	-97	-15	-29	-59	-101	30	-86	-31	-102	-22	-101	-70	-63	-1	-100	-10	-75	-72	-147	-78	-130	-3960	-9448	-24585	-267	-9966	-13298	-15698	-350	-9647	-18591	-15613	-81	-12477	-18752	-17190	34
0.559167	-27	39	88	-61	-109	-33	12	-11	-21	6	-72	-62	-97	-15	-23	-58	-99	28	-75	-32	-107	-23	-96	-70	-66	0	-99	-14	-73	-67	-147	-76	-113	-3890	-9505	-24619	-260	-9966	-13055	-15982	-462	-9653	-18527	-15583	-72	-12468	-18633	-17046	30
0.560000	-28	41	87	-61	-107	-33	11	-12	-18	8	-74	-63	-98	-15	-27	-59	-101	34	-86	-28	-103	-23	-97	-68	-64	0	-100	-14	-73	-70	-141	-76	-91	-3802	-9538	-24628	-383	-9963	-12801	-16276	-532	-9679	-18441	-15531	-84	-12457	-18503	-16892	-11
0.560833	-26	41	91	-57	-111	-33	12	-12	-17	7	-70	-69	-96	-14	-26	-61	-94	35	-83	-31	-104	-22	-98	-68	-63	0	-98	-13	-72	-68	-147	-73	-90	-3687	-9545	-24599	-256	-9968	-12551	-16573	-526	-9715	-18332	-15453	-77	-12449	-18360	-16724	13
0.561667	-25	45	90	-57	-108	-30	17	-12	-14	8	-68	-62	-98	-17	-26	-58	-97	36	-80	-28	-103	-21	-97	-66	-62	1	-98	-11	-74	-67	-145	-76	-134	-3554	-9532	-24577	-143	-9967	-12293	-16874	-553	-9771	-18201	-15360	-61	-12446	-18215	-16552	19
0.562500	-23	42	91	-57	-110	-31	12	-13	-13	8	-69	-61	-96	-13	-25	-58	-96	39	-81	-33	-103	-52	-97	-69	-61	-1	-99	-13	-73	-67	-144	-75	-120	-3401	-9504	-24518	-319	-9976	-12048	-17172	-428	-9838	-18053	-15244	-77	-12440	-18060	-16370	5
0.563333	-26	40	91	-58	-110	-31	10	-15	-22	-9	-70	-61	-96	-15	-28	-62	-102	35	-84	-28	-105	-19	-100	-67	-63	1	-98	-11	-74	-68	-146	-84	-97	-3239	-9452	-24443	-589	-9994	-11805	-17464	-446	-9914	-17877	-15116	-82	-12440	-17904	-16190	9
0.564167	-26	40	89	-59	-110	-33	10	-15	-17	5	-72	-63	-100	-15	-28	-61	-103	32	-87	-33	-108	-23	-98	-73	-65	-3	-99	-15	-73	-68	-148	-75	-90	-3039	-9402	-24354	-38	-10013	-11576	-17752	-494	-10006	-17686	-14968	-85	-12436	-17748	-16002	-7
0.565000	-30	38	79	-59	-110	-35	10	-17	-19	4	-74	-67	-100	-18	-31	-62	-103	29	-88	-38	-105	-24	-102	-72	-67	-4	-114	-16	-74	-74	-150	-79	-100	-2842	-9341	-24247	-373	-10043	-11351	-18037	-368	-10110	-17468	-14819	-94	-12435	-17595	-15817	-29
0.565833	-29	34	82	-62	-113	-36	7	-23	-26	-3	-75	-66	-101	-19	-33	-63	-101	28	-92	-35	-107	-26	-101	-73	-67	-6	-101	-15	-74	-70	-148	-78	-69	-2622	-9271	-24121	-308	-10071	-11133	-18304	-299	-10219	-17224	-14647	-92	-12422	-17437	-15617	-24
0.566667	-26	38	88	-74	-109	-27	12	-12	-16	6	-69	-64	-96	-15	-27	-59	-101	33	-85	-32	-104	-19	-97	-67	-65	0	-98	-14	-77	-67	-145	-76	-62	-2403	-9197	-23992	-163	-10116	-10923	-18561	-267	-10329	-16953	-14475	-103	-12410	-17279	-15422	-3
0.567500	-26	40	90	-53	-103	-32	15	-13	-17	5	-70	-60	-93	-14	-23	-57	-98	36	-56	-36	-104	-21	-97	-68	-60	0	-96	-10	-68	-66	-144	-75	-103	-2150	-9130	-23853	-56	-10167	-10721	-18804	-256	-10444	-16672	-14295	-107	-12389	-17126	-15223	55
0.568333	-24	28	89	-55	-105	-31	15	-18	-14	8	-70	-60	-96	-16	-27	-60	-97	36	-82	-31	-103	-19	-98	-66	-60	0	-96	-4	-60	-68	-148	-74	-142	-1907	-9072	-23717	-281	-10228	-10524	-19032	-328	-10564	-16363	-14117	-103	-12373	-16969	-15019	43
0.569167	-22	41	91	-55	-107	-32	19	-14	-14	5	-72	-64	-93	-33	-26	-57	-95	36	-83	-31	-100	-18	-96	-68	-60	-1	-100	-13	-72	-69	-146	-73	-120	-1658	-9018	-23579	-32	-10287	-10341	-19236	-314	-10683	-16046	-13949	-113	-12351	-16813	-14812	10
0.570000	-27	40	89	-56	-109	-32	16	-14	-21	7	-70	-62	-94	-14	-28	-60	-99	34	-86	-33	-102	-22	-96	-65	-65	0	-99	5	-69	-68	-147	-77	-124	-1409	-8977	-23452	-150	-10364	-10161	-19425	-270	-10792	-15705	-13766	-109	-12324	-16654	-14601	50
0.570833	-23	40	91	-57	-108	-33	15	-14	-17	7	-70	-64	-100	-21	-29	-58	-99	36	-83	-29	-105	-23	-97	-67	-64	0	-99	-13	-76	-69	-147	-75	-94	-1161	-8946	-23330	-242	-10432	-9983	-19588	-361	-10897	-15356	-13590	-108	-12294	-16487	-14387	24
0.571667	-24	42	89	-57	-110	-34	12	-14	-16	9	-70	-65	-96	-15	-27	-57	-99	34	-84	-31	-102	-22	-97	-68	-60	-1	-83	-11	-70	-67	-145	-74	-60	-912	-8925	-23215	-97	-10502	-9806	-19726	-632	-10993	-14994	-13415	-110	-12258	-16312	-14165	3
0.572500	-27	39	89	-56	-111	-32	16	-13	-17	7	-70	-64	-97	-16	-29	-58	-85	37	-103	-32	-104	-19	-96	-72	-63	0	-97	-13	-73	-68	-147	-74	-79	-670	-8921	-23111	72	-10572	-9630	-19834	-632	-11073	-14628	-13266	-101	-12223	-16136	-13951	-5
0.573333	-25	43	81	-56	-112	-57	11	-15	-15	7	-68	-62	-99	-18	-28	-58	-98	32	-85	-33	-105	-26	-101	-70	-64	0	-90	-12	-75	-70	-142	-77	-91	-429	-8926	-23025	-137	-10638	-9456	-19916	-331	-11144	-14265	-13085	-93	-12185	-15945	-13705	-18
0.574167	-25	39	89	-59	-109	-33	11	-14	-18	6	-76	-65	-96	-18	-34	-51	-100	36	-87	-31	-102	-19	-97	-68	-62	0	-99	-12	-73	-67	-146	-74	-99	-195	-8944	-22948	-314	-10708	-9279	-19963	-189	-11175	-13894	-12922	-88	-12142	-15739	-13463	13
0.575000	-24	42	90	-56	-108	-32	15	-12	-16	7	-69	-61	-96	-16	-26	-57	-98	36	-82	-31	-102	-21	-95	-73	-65	1	-97	-12	-58	-64	-145	-73	-101	35	-8970	-22888	-125	-10751	-9110	-19985	-62	-11235	-13532	-12764	-96	-12096	-15526	-13210	38
0.575833	-23	42	91	-55	-108	-31	16	-11	-14	10	-69	-59	-99	-16	-31	-57	-94	38	-84	-32	-103	-21	-99	-66	-63	0	-100	-11	-73	-69	-144	-73	-68	253	-9006	-22845	135	-10801	-8932	-19990	29	-11229	-13177	-12617	-98	-12061	-15299	-12956	24
0.576667	-11	41	73	-56	-110	-32	12	-15	-21	8	-73	-63	-97	-16	-29	-58	-101	30	-85	-30	-103	-24	-99	-74	-60	-1	-101	-14	-49	-67	-146	-75	-65	467	-9054	-22813	-338	-10845	-8763	-19946	79	-11278	-12835	-12467	-102	-12022	-15062	-12689	19
0.577500	-29	38	86	-57	-110	-30	12	-16	-18	8	-73	-63	-98	-17	-31	-66	-102	32	-85	-31	-105	-24	-100	-68	-64	0	-99	-13	-75	-69	-146	-76	-93	673	-9101	-22795	19	-10881	-8582	-19879	140	-11274	-12482	-12322	-101	-11981	-14810	-12412	-19
0.578333	-26	42	82	-57	-107	-34	11	-13	-19	7	-72	-59	-98	-18	-28	-59	-99	37	-84	-30	-104	-24	-98	-67	-66	0	-99	-5	-75	-64	-144	-45	-127	883	-9151	-22787	-9	-10911	-8417	-19790	115	-11264	-12187	-12184	-101	-11942	-14546	-12126	18
0.579167	-27	44	88	-58	-109	-31	17	-12	-17	10	-70	-61	-69	-16	-28	-60	-97	34	-95	-29	-107	-21	-97	-66	-63	2	-98	-12	-73	-67	-145	-74	-147	1079	-9205	-22794	-28	-10939	-8248	-19678	101	-11225	-11883	-12046	-117	-11906	-14273	-11834	41
0.580000	-25	43	87	-46	-108	-30	16	-13	-17	10	-70	-59	-95	-14	-28	-60	-99	36	-81	-30	-103	-25	-97	-64	-64	2	-98	5	-73	-65	-144	-75	-177	1272	-9258	-22798	-53	-10964	-8090	-19553	225	-11217	-11597	-11910	-116	-11868	-13992	-11551	11
0.580833	-28	41	87	-56	-110	-31	15	-10	-17	12	-76	-57	-96	-14	-28	-58	-104	34	-84	-30	-107	-18	-95	-66	-65	1	-97	-11	-75	-67	-143	-70	-138	1454	-9312	-22814	17	-10990	-7987	-19408	397	-11187	-11325	-11780	-99	-11837	-13702	-11230	-6
0.581667	-26	38	86	-57	-110	-32	13	-13	-22	6	-75	-63	-98	-15	-29	-60	-102	33	-85	-33	-107	-23	-101	-68	-63	-1	-108	-15	-77	-69	-146	-74	-70	1629	-9365	-22834	-217	-11017	-7790	-19247	360	-11158	-11076	-11656	-110	-11806	-13406	-10926	4
0.582500	-30	38	84	-60	-109	-33	11	-14	-21	5	-73	-63	-97	-28	-29	-61	-102	38	-88	-33	-103	-22	-99	-68	-62	3	-98	-11	-73	-68	-146	-75	-53	1801	-9406	-22856	101	-11047	-7649	-19085	290	-11118	-10833	-11529	-110	-11774	-13108	-10620	21
0.583333	-24	35	87	-59	-97	-34	13	-12	-16	5	-73	-63	-98	-17	-27	-58	-99	37	-82	-30	-105	-23	-97	-53	-69	1	-98	-13	-76	-68	-150	-75	-88	1966	-9448	-22878	195	-11081	-7517	-18898	191	-11084	-10613	-11413	-113	-11746	-12799	-10316	44
0.584167	-27	42	85	-60	-115	-32	13	-17	-25	5	-73	-63	-97	-10	-29	-58	-101	34	-87	-34	-107	-24	-98	-67	-64	0	-101	-11	-77	-69	-147	-74	-97	2116	-9488	-22897	-52	-11121	-7390	-18714	-150	-11053	-10395	-11294	-126	-11719	-12491	-10014	60
0.585000	-30	40	87	-60	-114	-34	13	-12	-22	2	-74	-66	-100	-17	-38	-58	-105	34	-86	-32	-109	-23	-98	-73	-72	0	-103	-14	-78	-74	-148	-78	-69	2257	-9521	-22914	-360	-11166	-7277	-18529	-170	-11021	-10197	-11178	-126	-11692	-12182	-9725	33
0.585833	-28	40	86	-62	-115	-36	11	-13	-17	12	-74	-63	-101	-16	-30	-59	-101	34	-83	-34	-107	-26	-99	-67	-65	0	-99	-10	-76	-69	-149	-77	-87	2382	-9551	-22927	-528	-11213	-7167	-18337	-26	-10988	-9997	-11067	-108	-11660	-11867	-9437	-3
0.586667	-24	45	92	-60	-108	-31	16	-10	-17	6	-73	-65	-97	-15	-27	-55	-99	38	-85	-28	-107	-19	-98	-66	-33	1	-99	-11	-72	-68	-147	-73	-74	2493	-9577	-22930	-338	-11269	-7063	-18144	109	-10963	-9805	-10960	-113	-11634	-11554	-9169	-30
0.587500	-26	44	90	-56	-114	-32	16	-10	-14	9	-68	-59	-94	-12	-23	-58	-95	38	-81	-30	-102	-17	-96	-66	-61	4	-97	-9	-69	-66	-144	-74	-55	2589	-9601	-22930	-302	-11329	-6970	-17953	201	-10933	-9624	-10856	-114	-11599	-11248	-8912	-64
0.588333	-26	45	91	-58	-105	-30	16	-12	-14	8	-69	-61	-96	-12	-27	-55	-97	38	-81	-30	-103	-12	-97	-65	-59	5	-96	-8	-70	-70	-147	-72	-68	2664	-9621	-22931	-327	-11388	-6880	-17767	256	-10910	-9450	-10764	-102	-11570	-10942	-8681	-98
0.589167	-25	45	92	-59	-112	-12	15	-12	-15	6	-72	-62	-93	-12	-27	-57	-99	35	-82	-35	-104	-21	-97	-67	-61	2	-99	-11	-73	-68	-145	-73	-41	2714	-9647	-22924	-163	-11469	-6801	-17577	399	-10886	-9284	-10669	-97	-11535	-10640	-8460	-87
0.590000	-28	41	88	-58	-109	-35	15	-14	-17	5	-74	-66	-99	-17	-32	-60	-101	26	-85	-30	-108	-23	-102	-69	-63	0	-101	-14	-74	-72	-153	-77	-25	2746	-9671	-22917	-487	-11524	-6724	-17392	435	-10862	-9117	-10584	-117	-11503	-10346	-8267	-49
0.590833	-29	24	85	-62	-141	-40	10	-19	-23	5	-73	-64	-101	-17	-32	-60	-97	33	-84	-33	-108	-24	-99	-70	-82	-1	-100	-9	-73	-68	-148	-75	-29	2760	-9694	-22902	-48	-11584	-6650	-17206	390	-10834	-8955	-10499	-116	-11459	-10054	-8086	-51
0.591667	-27	39	88	-59	-110	-36	13	-16	-16	5	-72	-62	-99	-15	-29	-61	-103	33	-84	-9	-102	-22	-99	-69	-64	1	-101	-12	-73	-73	-149	-76	-69	2749	-9722	-22882	-6	-11638	-6578	-17022	377	-10806	-8796	-10419	-116	-11403	-9780	-7929	-30
0.592500	-28	40	85	-58	-110	-35	12	-17	-23	2	-74	-65	-96	10	-28	-60	-101	32	-83	-31	-102	-23	-98	-72	-65	0	-99	-13	-73	-69	-146	-77	-126	2716	-9744	-22860	-201	-11688	-6508	-16835	453	-10764	-8640	-10344	-112	-11374	-9502	-7791	21
0.593333	-25	40	90	-59	-107	-35	13	-17	-17	7	-72	-65	-95	-17	-28	-63	-100	32	-87	-32	-104	-21	-99	-68	-62	4	-100	-13	-74	-67	-147	-76	-135	2662	-9774	-22830	-86	-11730	-6437	-16653	429	-10738	-8488	-10271	-115	-11319	-9236	-7674	24
0.594167	-25	39	89	-60	-105	-31	16	-27	-19	4	-74	-62	-97	-15	-28	-59	-101	32	-84	-29	-104	-18	-97	-68	-63	-3	-97	-11	-70	-68	-145	-74	-72	2593	-9808	-22799	180	-11763	-6363	-16466	337	-10676	-8342	-10205	-119	-11263	-8978	-7570	25
0.595000	-29	41	89	-58	-104	-32	18	-12	-15	9	-78	-62	-92	-13	-26	-63	-102	33	-85	-28	-102	-18	-95	-66	-62	1	-102	-12	-70	-68	-146	-75	-73	2508	-9848	-22768	-119	-11792	-6294	-16280	404	-10615	-8211	-10138	-122	-11205	-8736	-7483	37
0.595833	-21	46	91	-56	-111	-32	16	-11	-15	6	-73	-61	-94	-13	-26	-58	-98	34	-83	-28	-100	-19	-96	-66	-63	-3	-101	-11	-73	-67	-143	-99	-95	2404	-9886	-22735	-8	-11795	-6208	-16098	377	-10557	-8060	-10083	-120	-11144	-8503	-7417	-15
0.596667	-29	40	89	-59	-108	-31	11	-17	-17	4	-73	-64	-95	3	-28	-62	-99	33	-86	-19	-104	-23	-98	-69	-62	-1	-101	-14	-74	-72	-147	-74	-120	2292	-9936	-22706	296	-11796	-6125	-15908	412	-10500	-7931	-10025	-115	-11083	-8286	-7354	-16
0.597500	-26	39	80	-61	-110	-38	8	-14	-19	4	-76	-64	-98	-16	-29	-61	-99	32	-86	-32	-105	-22	-100	-69	-63	-4	-102	-18	-77	-69	-147	-75	-101	2171	-9990	-22673	53	-11779	-6035	-15728	532	-10414	-7809	-9974	-102	-11018	-8076	-7308	38
0.598333	-28	42	85	-61	-111	-33	11	-16	-19	3	-76	-65	-99	-19	-28	-56	-98	28	-90	-36	-108	-23	-98	-70	-66	-6	-102	-15	-74	-73	-149	-76	-101	2039	-10049	-22640	-65	-11755	-5935	-15547	411	-10331	-7688	-9928	-99	-10950	-7878	-7272	33
0.599167	-29	39	84	-62	-112	-36	9	-21	-21	2	-77	-68	-99	-19	-29	-63	-101	33	-87	-31	-105	-22	-100	-69	-65	0	-100	-13	-74	-74	-147	-69	-43	1913	-10107	-22601	164	-11713	-5829	-15364	391	-10244	-7575	-9880	-116	-10879	-7691	-7232	21
0.600000	-25	42	89	-59	-111	-33	13	-14	-15	6	-72	-62	-96	-17	-26	-66	-100	37	-86	-31	-104	-23	-98	-67	-63	0	-99	-14	-74	-67	-146	-73	-69	1782	-10173	-22567	227	-11662	-5714	-15182	440	-10133	-7470	-9835	-110	-10806	-7516	-7205	13
0.600833	-27	45	85	-55	-109	-30	12	-14	-16	8	-72	-62	-96	-17	-29	-60	-100	35	-86	-30	-109	-22	-93	-68	-63	0	-97	-8	-74	-70	-145	-72	-126	1654	-10238	-22533	121	-11602	-5593	-15009	446	-10055	-7366	-9795	-110	-10732	-7355	-7184	8
0.601667	-27	45	90	-58	-109	-30	13	-15	-15	8	-69	-63	-96	-16	-25	-60	-97	34	-84	-31	-107	-23	-101	-67	-61	0	-96	-11	-73	-70	-147	-73	-83	1529	-10307	-22497	216	-11533	-5463	-14830	378	-9954	-7268	-9770	-116	-10659	-7201	-7169	58
0.602500	-24	45	91	-61	-108	-28	15	-12	-14	9	-70	-61	-101	-15	-28	-60	-98	38	-82	-29	-105	-19	-97	-67	-63	1	-97	-13	-73	-66	-144	-73	-15	1417	-10378	-22465	403	-11454	-5329	-14663	243	-9859	-7182	-9723	-108	-10590	-7065	-7160	90
0.603333	-23	45	88	-58	-109	-29	12	-16	-16	6	-70	-60	-95	-15	-25	-63	-97	34	-83	-31	-107	-27	-98	-68	-63	1	-97	-11	-74	-68	-145	-73	-43	1292	-10442	-22430	-73	-11376	-5193	-14498	292	-9762	-7101	-9696	-109	-10524	-6937	-7156	57
0.604167	-25	43	89	-62	-113	-30	11	-14	-18	8	-70	-62	-96	-15	-28	-60	-99	38	-84	-28	-107	-22	-97	-67	-62	1	-99	-9	-74	-69	-120	-77	-26	1183	-10502	-22400	-27	-11283	-5052	-14340	353	-9668	-7019	-9662	-113	-10453	-6822	-7170	54
0.605000	-26	45	87	-60	-109	-31	11	-16	-15	7	-72	-56	-95	-15	-26	-63	-100	37	-84	-30	-103	-22	-100	-70	-64	0	-100	-12	-76	-72	-147	-74	9	1084	-10579	-22365	508	-11191	-4908	-14192	275	-9580	-6943	-9628	-112	-10389	-6719	-7179	64
0.605833	-28	44	87	-60	-113	-31	13	-15	-19	4	-73	-61	-97	-14	-28	-60	-101	36	-81	-29	-107	-21	-100	-70	-67	1	-100	-11	-73	-69	-146	-76	-15	987	-10607	-22329	143	-11099	-4771	-14046	183	-9487	-6868	-9601	-113	-10319	-6625	-7204	46
0.606667	-26	43	86	-59	-109	-29	12	-16	-19	6	-74	-63	-99	-14	-25	-50	-100	35	-91	-32	-105	-22	-101	-68	-64	-1	-102	-10	-74	-69	-145	-76	-24	900	-10648	-22291	4	-11004	-4630	-13917	229	-9406	-6798	-9580	-103	-10258	-6541	-7232	79
0.607500	-29	44	88	-59	-111	-33	12	-15	-19	6	-69	-63	-96	-15	-26	-58	-100	38	-82	-31	-103	-21	-97	-66	-61	3	-96	-9	-72	-67	-147	-73	-41	826	-10673	-22249	232	-10907	-4492	-13762	304	-9325	-6718	-9540	-96	-10198	-6463	-7272	85
0.608333	-23	47	91	-59	-107	-28	11	-11	-18	9	-70	-60	-92	-3	-27	-55	-98	47	-82	-41	-101	-18	-99	-66	-59	1	-97	-10	-70	-68	-148	-72	-39	748	-10692	-22200	78	-10811	-4362	-13632	222	-9257	-6647	-9512	-96	-10143	-6389	-7319	102
0.609167	-43	43	87	-58	-105	-25	27	-12	-14	8	-69	-61	-96	-13	-26	-56	-98	38	-84	-32	-107	-19	-97	-67	-63	32	-94	-12	-75	-69	-147	-73	10	679	-10701	-22150	-23	-10719	-4236	-13508	121	-9192	-6571	-9479	-97	-10091	-6322	-7375	62
0.610000	-25	43	88	-59	-113	-30	15	-11	-22	7	-46	-62	-97	-14	-28	-50	-102	38	-81	-33	-105	-22	-100	-66	-65	1	-102	-12	-75	-68	-146	-73	-4	612	-10703	-22087	394	-10629	-4122	-13386	414	-9154	-6490	-9445	-91	-10045	-6252	-7435	52
0.610833	-23	36	87	-62	-111	-30	17	-13	-18	6	-70	-63	-98	-14	-28	-57	-101	35	-85	-34	-96	-19	-95	-69	-65	-1	-99	-11	-73	-69	-148	-76	-35	558	-10689	-22019	278	-10540	-4013	-13266	726	-9092	-6404	-9408	-87	-10000	-6183	-7502	22
0.611667	-25	41	89	-58	-107	-28	13	-14	-16	9	-74	-57	-97	-12	-29	-57	-104	37	-82	-30	-104	-21	-98	-67	-65	1	-100	-13	-74	-70	-145	-73	-34	506	-10667	-21933	276	-10459	-3916	-13147	652	-9056	-6312	-9367	-93	-9964	-6103	-7571	32
0.612500	-39	43	89	-60	-110	-34	18	-14	-17	8	-72	-61	-98	-15	-29	-57	-98	38	-82	-33	-104	-19	-96	-69	-62	1	-99	-14	-73	-64	-144	-73	-55	461	-10641	-21840	697	-10381	-3808	-13028	546	-9030	-6216	-9322	-85	-9931	-6018	-7634	54
0.613333	-23	42	88	-59	-107	-30	16	-11	-17	6	-72	-62	-97	-13	-27	-55	-100	34	-80	-33	-104	-16	-96	-64	-64	1	-98	-12	-72	-68	-145	-74	-70	422	-10603	-21734	802	-10301	-3717	-12912	487	-9007	-6106	-9274	-79	-9905	-5923	-7701	23
0.614167	-39	43	87	-59	-110	-4	12	-13	-16	6	-70	-61	-95	-11	-29	-57	-97	35	-83	-31	-104	-21	-97	-59	-60	0	-99	-11	-76	-70	-142	-73	-86	384	-10562	-21618	767	-10237	-3636	-12795	381	-9000	-5990	-9223	-69	-9883	-5811	-7759	55
0.615000	-22	43	90	-57	-109	-34	16	-10	-15	8	-74	-64	-84	-17	-30	-58	-99	36	-81	-31	-105	-21	-97	-68	-63	0	-99	-13	-73	-67	-148	-75	-108	351	-10499	-21492	763	-10171	-3560	-12695	229	-9000	-5872	-9169	-65	-9871	-5691	-7816	96
0.615833	-27	40	86	-59	-111	-36	10	-13	-19	6	-73	-62	-95	-16	-27	-59	-98	33	-82	-31	-105	-19	-92	-67	-59	0	-99	-12	-87	-67	-146	-72	-60	316	-10463	-21357	620	-10115	-3487	-12561	109	-9008	-5740	-9106	-70	-9862	-5550	-7853	77
0.616667	-28	41	90	-58	-109	-34	11	-14	-19	7	-70	-62	-99	-17	-28	-62	-99	33	-83	-29	-105	-21	-101	-69	-65	-1	-99	-13	-75	-70	-152	-77	-43	284	-10408	-21219	106	-10049	-3419	-12436	27	-9015	-5599	-9040	-81	-9865	-5404	-7906	58
0.617500	-27	37	86	-62	-111	-33	9	-16	-19	4	-75	-65	-96	-17	-27	-61	-99	30	-85	-32	-107	-23	-102	-70	-70	-3	-99	-14	-74	-69	-149	-77	-45	249	-10344	-21072	-98	-10028	-3356	-12313	15	-9061	-5469	-8967	-67	-9871	-5240	-7936	54
0.618333	-25	40	88	-58	-109	-34	12	-13	-21	5	-73	-56	-97	-15	-30	-94	-105	35	-85	-32	-105	-22	-98	-67	-68	-1	-98	-12	-75	-68	-150	-78	-39	217	-10272	-20927	383	-9995	-3282	-12186	-4	-9103	-5328	-8888	-55	-9888	-5067	-7966	47
0.619167	-28	42	90	-57	-111	-32	11	-17	-16	5	-73	-60	-98	-14	-26	-59	-96	33	-83	-30	-102	-21	-99	-69	-64	0	-102	0	-73	-68	-150	-74	-78	184	-10192	-20784	79	-9976	-3235	-12061	-83	-9144	-5185	-8805	-53	-9900	-4878	-7980	19
0.620000	-26	41	90	-58	-108	-33	12	-12	-18	6	-74	-59	-102	-15	-28	-60	-99	34	-82	-28	-105	-22	-98	-65	-62	2	-98	-11	-73	-69	-147	-74	-80	146	-10108	-20649	129	-9959	-3171	-11931	-179	-9195	-5043	-8716	-49	-9927	-4691	-7996	54
0.620833	-28	32	89	-56	-111	-33	12	-15	-18	6	-73	-59	-96	-13	-26	-61	-99	34	-82	-29	-104	-21	-96	-67	-63	0	-97	-11	-74	-65	-144	-74	-75	105	-10015	-20521	-4	-9956	-3125	-11805	-250	-9258	-4907	-8627	-58	-9954	-4492	-8005	68
0.621667	-27	42	90	-57	-105	-30	13	-13	-17	5	-65	-58	-99	-12	-26	-60	-103	35	-84	-28	-103	-19	-99	-65	-63	2	-100	-12	-69	-67	-144	-74	-60	57	-9917	-20408	-116	-9962	-3065	-11672	-239	-9327	-4772	-8534	-57	-9989	-4294	-8015	82
0.622500	-25	74	91	-55	-109	-32	38	-12	-19	4	-73	-61	-96	-13	-28	-59	-100	34	-86	-31	-102	-19	-99	-69	-66	-1	-102	-12	-76	-66	-145	-42	-81	8	-9806	-20304	-186	-9980	-3014	-11538	-320	-9402	-4644	-8433	-67	-10032	-4097	-8025	37
0.623333	-30	37	87	-59	-108	-34	10	-16	-25	4	-75	-63	-97	-19	-30	-62	-109	30	-88	-32	-108	-21	-101	-72	-68	-4	-103	-15	-76	-69	-150	-79	-86	-51	-9693	-20218	-43	-10006	-2955	-11408	-354	-9475	-4526	-8328	-58	-10081	-3914	-8042	37
0.624167	-46	39	87	-62	-113	-36	7	-18	-26	1	-77	-65	-100	-17	-31	-62	-104	30	-87	-31	-108	-17	-102	-70	-63	-3	-104	-19	-77	-74	-148	-76	-36	-102	-9569	-20140	-130	-10037	-2895	-11275	-405	-9547	-4407	-8222	-60	-10126	-3721	-8054	42
0.625000	-29	38	86	-60	-113	-49	10	-16	-18	2	-73	-64	-100	-18	-31	-61	-102	30	-88	-34	-108	-24	-103	-70	-65	-1	-102	-17	-76	-70	-148	-78	-47	-160	-9440	-20074	-280	-10075	-2828	-11139	-444	-9619	-4300	-8107	-76	-10180	-3544	-8075	-10
0.625833	-28	45	86	-60	-110	-34	10	-17	-21	0	-77	-66	-99	-18	-29	-61	-100	32	-86	-34	-104	-30	-103	-70	-67	-5	-92	-19	-78	-72	-149	-75	32	-213	-9305	-20026	-322	-10115	-2760	-11000	-456	-9688	-4196	-7990	-74	-10235	-3372	-8106	22
0.626667	-28	40	89	-60	-109	-33	13	-16	-19	5	-72	-72	-99	-15	-28	-50	-104	34	-85	-31	-105	-24	-102	-69	-61	0	-101	-13	-74	-70	-147	-74	98	-262	-9161	-19988	-178	-10163	-2687	-10864	-430	-9749	-4096	-7870	-73	-10292	-3214	-8137	63
0.627500	-19	45	93	-67	-109	-32	15	-13	-14	6	-70	-60	-96	-14	-25	-57	-98	37	-82	-29	-101	-18	-97	-67	-61	0	-99	-15	-70	-68	-145	-72	34	-303	-9019	-19954	-284	-10207	-2600	-10721	-437	-9810	-4012	-7746	-79	-10355	-3070	-8178	33
0.628333	-22	44	90	-57	-110	-35	13	-13	-14	5	-69	-56	-91	-13	-27	-56	-97	43	-83	-31	-102	-23	-99	-65	-62	1	-99	-11	-70	-66	-145	-72	-31	-338	-8869	-19932	-332	-10258	-2518	-10582	-454	-9845	-3929	-7625	-78	-10419	-2939	-8230	52
0.629167	-27	43	91	-55	-107	-30	16	-13	-14	7	-69	-61	-95	-13	-30	-57	-95	35	-84	-30	-102	-21	-100	-67	-61	0	-98	-24	-79	-74	-147	-73	-69	-363	-8721	-19916	-10	-10305	-2430	-10433	-493	-9904	-3853	-7504	-83	-10493	-2820	-8291	60
0.630000	-24	43	92	-56	-112	-35	13	-13	-15	26	-73	-63	-87	-21	-30	-56	-100	36	-82	-32	-104	-24	-98	-68	-60	1	-98	-14	-72	-67	-145	-75	-80	-375	-8569	-19906	-25	-10357	-2343	-10282	-580	-9944	-3789	-7385	-88	-10568	-2713	-8357	54
0.630833	-27	39	92	-58	-105	-32	12	-15	-17	6	-73	-64	-97	-16	-32	-60	-98	38	-84	-24	-104	-22	-99	-73	-63	1	-97	-14	-75	-70	-149	-74	-76	-374	-8413	-19894	-469	-10402	-2265	-10123	-603	-9978	-3726	-7264	-92	-10652	-2624	-8429	44
0.631667	-25	41	89	-58	-109	-36	11	-10	-18	5	-68	-64	-96	-21	-31	-65	-102	34	-86	-32	-108	-26	-103	-73	-64	-1	-99	-15	-77	-70	-149	-76	-51	-353	-8259	-19887	69	-10450	-2179	-9960	-611	-10004	-3665	-7145	-96	-10740	-2545	-8506	19
0.632500	-27	43	86	-60	-114	-39	7	-19	-19	4	-77	-66	-101	-19	-33	-63	-102	36	-84	-35	-104	-25	-99	-70	-61	1	-98	-15	-75	-68	-130	-76	-58	-314	-8095	-19875	-164	-10487	-2094	-9783	-636	-10030	-3608	-7027	-97	-10826	-2475	-8584	38
0.633333	-24	40	88	-58	-108	-35	16	-17	-15	4	-73	-64	-93	-34	-28	-60	-101	29	-84	-33	-102	-24	-98	-72	-63	0	-100	-15	-75	-73	-146	-74	-62	-260	-7930	-19867	-199	-10524	-2016	-9578	-573	-10048	-3553	-6914	-98	-10920	-2419	-8662	4
0.634167	-23	42	89	-58	-107	-33	16	-14	-16	8	-73	-62	-97	-19	-28	-59	-99	36	-84	-31	-97	-22	-96	-67	-62	3	-95	-11	-70	-67	-148	-74	-7	-191	-7756	-19853	-130	-10566	-1944	-9410	-556	-10065	-3495	-6800	-102	-11020	-2369	-8764	-6
0.635000	-23	43	90	-58	-105	-32	2	-16	-18	7	-73	-60	-94	-17	-27	-59	-95	37	-86	-29	-102	-19	-97	-68	-66	0	-99	-10	-70	-66	-146	-74	-5	-116	-7585	-19846	-77	-10597	-1877	-9218	-612	-10084	-3442	-6691	-88	-11128	-2329	-8827	9
0.635833	-15	43	91	-57	-104	-29	18	-12	-15	10	-72	-62	-96	-14	-28	-59	-96	36	-81	-31	-107	-21	-97	-69	-61	2	-97	-11	-70	-69	-145	-74	-25	-18	-7406	-19833	-373	-10629	-1815	-9016	-508	-10098	-3383	-6590	-79	-11240	-2300	-8905	-31
0.636667	-22	39	87	-58	-108	-32	15	-14	-9	3	-75	-65	-96	-17	-26	-59	-101	33	-86	-32	-103	-22	-98	-70	-65	0	-100	-11	-73	-68	-146	-77	-41	81	-7227	-19827	-164	-10662	-1760	-8825	-438	-10118	-3323	-6499	-83	-11357	-2280	-8985	-25
0.637500	-26	38	86	-59	-108	-32	12	-16	-15	5	-74	-63	-94	-16	-32	-61	-101	34	-87	-33	-102	-24	-99	-69	-70	0	-101	-12	-73	-46	-145	-76	-45	179	-7040	-19819	-48	-10696	-1706	-8613	-577	-10131	-3255	-6405	-93	-11474	-2258	-9057	19
0.638333	-25	41	90	-59	-111	-31	13	-14	-18	5	-90	-65	-97	-16	-26	-60	-101	39	-83	-33	-107	-21	-97	-68	-63	0	-99	-13	-74	-67	-146	-76	-50	281	-6851	-19813	-31	-10725	-1653	-8418	-616	-10152	-3185	-6319	-99	-11592	-2245	-9128	-1
0.639167	-24	50	87	-59	-104	-33	16	-12	-18	5	-74	-63	-101	-17	-29	-60	-101	34	-84	-33	-104	-18	-103	-75	-65	0	-97	-23	-73	-68	-146	-74	-105	375	-6659	-19812	-198	-10765	-1606	-8231	-533	-10162	-3104	-6240	-87	-11710	-2239	-9199	21
0.640000	-27	41	88	-60	-109	-33	15	-15	-14	5	-77	-64	-96	-19	-31	-59	-101	36	-86	-33	-103	-23	-102	-68	-67	0	-103	-15	-77	-68	-147	-73	-109	457	-6468	-19818	-206	-10803	-1554	-8055	-386	-10185	-3014	-6173	-74	-11832	-2234	-9262	-3
0.640833	-27	36	85	-62	-112	-35	10	-17	-16	3	-76	-63	-98	-17	-29	-60	-99	36	-87	-34	-103	-21	-97	-61	-64	2	-97	-11	-72	-66	-144	-75	-78	529	-6269	-19831	-254	-10848	-1499	-7889	-342	-10196	-2917	-6104	-73	-11950	-2234	-9322	-31
0.641667	-25	42	89	-59	-105	-30	15	-14	-15	6	-74	-63	-97	-16	-28	-60	-97	35	-84	-31	-103	-22	-99	-66	-64	-3	-102	-12	-73	-65	-146	-74	-49	578	-6077	-19859	-245	-10896	-1438	-7738	-462	-10214	-2811	-6054	-87	-12065	-2238	-9387	-30
0.642500	-28	41	74	-62	-113	-33	13	-14	-21	6	-73	-61	-98	-17	-28	-62	-99	38	-87	-32	-108	-23	-102	-67	-52	1	-102	-15	-75	-68	-147	-74	85	614	-5881	-19876	-154	-10956	-1372	-7616	-411	-10236	-2694	-6011	-66	-12173	-2249	-9446	-23
0.643333	-27	40	88	-60	-111	-35	10	-14	-16	5	-73	-63	-101	-29	-28	-61	-100	63	-84	-32	-105	-24	-100	-66	-64	0	-102	-16	-78	-72	-148	-75	542	625	-5684	-19915	-188	-11054	-1303	-7535	-351	-10258	-2574	-5985	-67	-12281	-2265	-9504	-22
0.644167	-24	38	87	-61	-109	-31	12	-17	-17	3	-73	-64	-97	-17	-29	-61	-101	35	-85	-33	-107	-24	-102	-66	-65	-3	-101	-13	-75	-70	-151	-77	1085	614	-5491	-19961	-522	-11085	-1227	-7422	-372	-10286	-2442	-5976	-78	-12380	-2280	-9567	-18
0.645000	-27	38	87	-59	-109	-30	10	-15	-72	1	-75	-66	-98	-19	-31	-59	-102	34	-85	-32	-107	-25	-100	-69	-63	-1	-104	-16	-78	-70	-150	-82	1246	581	-5297	-20017	107	-11158	-1143	-7358	-300	-10314	-2308	-5971	-72	-12477	-2305	-9632	-35
0.645833	-29	37	86	-61	-112	-36	10	-17	-21	4	-75	-67	-98	-19	-30	-62	-100	29	-87	-34	-107	-23	-99	-69	-80	0	-104	-15	-75	-70	-148	-75	1387	526	-5103	-20079	-52	-11227	-1051	-7315	-287	-10352	-2172	-5983	-65	-12561	-2332	-9693	-26
0.646667	-25	40	87	-58	-105	-34	12	-13	-19	5	-70	-86	-97	-16	-30	-51	-99	36	-81	-30	-101	-19	-99	-68	-63	0	-99	-11	-70	-67	-149	-76	1652	459	-4909	-20146	-45	-11306	-957	-7282	-365	-10384	-2033	-6009	-65	-12638	-2369	-9763	-6
0.647500	-27	41	88	-64	-107	-32	13	-14	-15	7	-72	-62	-96	-12	-27	-55	-99	38	-84	-28	-104	-19	-103	-67	-62	2	-103	-12	-75	-66	-145	-73	1595	368	-4721	-20232	-43	-11385	-859	-7275	-386	-10430	-1904	-6055	-70	-12708	-2410	-9828	5
0.648333	-25	41	86	-58	-112	-32	12	-14	-27	5	-74	-65	-97	-15	-31	-60	-103	34	-85	-32	-105	-22	-101	-69	-64	-3	-103	-16	-75	-70	-149	-78	1436	262	-4514	-20328	-3	-11470	-765	-7276	-313	-10481	-1783	-6120	-75	-12777	-2469	-9903	20
0.649167	-14	37	85	-60	-110	-36	12	-22	-21	2	-74	-66	-95	-18	-29	-62	-97	34	-84	-32	-102	-24	-90	-69	-64	-3	-103	-11	-72	-69	-150	-74	1266	153	-4348	-20425	-218	-11552	-669	-7284	-322	-10531	-1672	-6192	-72	-12836	-2527	-9970	-17
0.650000	-24	42	88	-58	-109	-55	15	-13	-17	5	-94	-62	-93	-15	-28	-61	-102	33	-84	-32	-104	-22	-101	-68	-65	-3	-103	-16	-73	-69	-139	-76	1117	26	-4170	-20536	-11	-11625	-572	-7297	-313	-10584	-1575	-6276	-70	-12882	-2604	-10041	-19
0.650833	-27	40	82	-58	-108	-36	13	-17	-18	1	-75	-64	-97	-17	-29	-61	-94	35	-86	-36	-105	-18	-100	-69	-68	-1	-104	-14	-73	-69	-146	-77	937	-85	-3995	-20651	146	-11691	-484	-7315	-233	-10635	-1511	-6370	-68	-12925	-2687	-10106	45
0.651667	-29	40	84	-59	-110	-33	16	-19	-19	12	-93	-64	-99	-14	-31	-59	-103	34	-88	-33	-103	-23	-102	-68	-64	-4	-103	-14	-74	-73	-147	-75	756	-210	-3832	-20776	-19	-11747	-403	-7316	-210	-10678	-1433	-6471	-63	-12961	-2781	-10166	47
0.652500	-25	41	87	-42	-110	-36	12	-17	-18	1	-74	-66	-98	-17	-29	-58	-101	35	-86	-33	-103	-22	-107	-70	-64	-1	-104	-15	-75	-72	-168	-76	535	-310	-3673	-20903	-206	-11792	-331	-7317	-198	-10713	-1399	-6574	-70	-12984	-2882	-10214	8
0.653333	-24	36	84	-58	-107	-34	12	-15	-17	4	-74	-63	-99	-16	-29	-57	-100	29	-85	-33	-105	-19	-100	-68	-63	-1	-101	-14	-74	-68	-147	-73	245	-413	-3523	-21018	-44	-11838	-264	-7308	-215	-10743	-1383	-6670	-80	-13001	-2996	-10259	0
0.654167	-32	43	87	-55	-109	-34	15	-14	-17	5	-73	-65	-96	-13	-28	-61	-96	36	-84	-22	-87	-19	-100	-68	-61	-3	-100	-14	-73	-70	-146	-74	96	-500	-3388	-21175	194	-11842	-213	-7279	-135	-10757	-1394	-6767	-83	-13012	-3119	-10286	26
0.655000	-23	44	88	-53	-111	-35	16	-13	-23	8	-69	-63	-97	-18	-27	-55	-97	36	-84	-31	-105	-21	-99	-66	-63	1	-99	-12	-74	-67	-143	-73	-83	-576	-3267	-21338	110	-11839	-173	-7238	-72	-10754	-1433	-6845	-79	-13008	-3250	-10303	114
0.655833	-22	44	88	-56	-111	-32	12	-10	-17	4	-73	-64	-95	-17	-28	-56	-98	36	-86	-31	-103	-21	-99	-80	-64	0	-101	-12	-73	-68	-144	-74	-225	-638	-3157	-21461	265	-11822	-150	-7177	-149	-10739	-1496	-6918	-86	-12999	-3390	-10306	115
0.656667	-25	38	86	-61	-111	-39	8	-16	-22	4	-75	-67	-104	-19	-33	-62	-103	30	-88	-35	-110	-26	-105	-72	-67	-5	-103	-15	-75	-73	-151	-78	-349	-686	-3079	-21607	310	-11791	-132	-7104	-200	-10705	-1588	-6969	-99	-12973	-3532	-10293	26
0.657500	-31	38	84	-63	-110	-39	7	-21	-24	3	-77	-69	-102	-23	-35	-62	-101	27	-88	-34	-108	-21	-109	-70	-64	-1	-103	-29	-77	-73	-150	-77	-462	-712	-2998	-21744	-340	-11735	-142	-7005	-170	-10649	-1695	-6999	-103	-12930	-3675	-10260	40
0.658333	-24	41	84	-59	-113	-36	9	-16	-18	-8	-73	-64	-97	-32	-31	-59	-101	29	-87	-32	-108	-24	-103	-70	-67	-3	-99	-13	-75	-73	-148	-77	-532	-725	-2933	-21878	46	-11667	-160	-6894	-131	-10570	-1821	-7004	-104	-12872	-3811	-10210	41
0.659167	-26	46	85	-60	-112	-31	13	-14	-19	3	-72	-63	-97	-18	-32	-59	-100	34	-85	-35	-99	-21	-97	-72	-63	-1	-100	-11	-73	-73	-149	-79	-562	-717	-2887	-22008	170	-11578	-189	-6760	-181	-10474	-1967	-6977	-96	-12801	-3953	-10146	35
0.660000	-26	41	88	-56	-110	-33	11	-16	-18	3	-72	-63	-96	-17	-32	-60	-100	35	-85	-31	-104	-24	-101	-69	-62	-1	-99	-11	-73	-69	-147	-72	-621	-700	-2858	-22122	77	-11485	-231	-6617	-104	-10360	-2124	-6939	-101	-12707	-4072	-10070	-17
0.660833	-25	43	89	-57	-110	-33	12	-14	-16	9	-70	-59	-96	-17	-32	-61	-98	36	-83	-31	-103	-15	-101	-67	-62	1	-96	-9	-69	-68	-148	-77	-663	-670	-2841	-22238	181	-11376	-286	-6460	104	-10234	-2289	-6865	-148	-12602	-4192	-9976	-95
0.661667	-24	43	90	-58	-105	-34	15	-16	-22	7	-70	-41	-97	-13	-28	-58	-95	36	-82	-31	-105	-21	-101	-68	-62	-1	-97	-10	-73	-69	-144	-78	-667	-629	-2840	-22324	43	-11266	-351	-6301	392	-10098	-2464	-6774	-176	-12478	-4290	-9905	-60
0.662500	-26	42	88	-78	-109	-32	15	-13	-17	9	-70	-63	-94	-14	-29	-59	-101	33	-84	-32	-103	-32	-99	-66	-63	-23	-101	-10	-73	-68	-145	-76	-753	-581	-2851	-22421	-283	-11139	-428	-6137	478	-9948	-2642	-6664	-145	-12346	-4379	-9826	21
0.663333	-27	42	87	-61	-112	-32	13	-14	-18	3	-79	-63	-94	-16	-30	-53	-101	35	-85	-32	-103	-23	-99	-68	-66	-3	-99	-11	-74	-68	-145	-77	-854	-523	-2868	-22515	146	-10994	-510	-5977	334	-9806	-2816	-6542	-136	-12202	-4452	-9759	16
0.664167	-31	39	87	-62	-109	-32	10	-16	-21	5	-70	-63	-100	-17	-31	-64	-102	33	-91	-33	-107	-22	-103	-68	-65	-5	-99	-12	-75	-70	-151	-76	-853	-461	-2897	-22546	264	-10895	-602	-5817	232	-9653	-2980	-6403	-152	-12051	-4500	-9719	42
0.665000	-27	40	86	-65	-111	-59	11	-16	-22	2	-75	-65	-100	-19	-33	-64	-102	34	-85	-36	-110	-26	-104	-72	-68	-8	-102	-13	-78	-73	-163	-79	-815	-394	-2930	-22588	249	-10774	-695	-5672	148	-9504	-3146	-6275	-146	-11895	-4530	-9692	18
0.665833	-34	36	81	-66	-113	-39	8	-19	-21	3	-76	-65	-100	-21	-31	-36	-102	30	-99	-35	-109	-24	-102	-56	-66	-5	-100	-13	-75	-72	-147	-77	-842	-320	-2964	-22602	439	-10651	-789	-5533	82	-9359	-3288	-6130	-136	-11734	-4537	-9698	-1
0.666667	-28	40	89	-59	-109	-32	16	-25	-21	4	-69	-62	-97	-13	-27	-59	-101	39	-82	-29	-103	-21	-99	-69	-61	0	-99	-11	-73	-67	-145	-72	-869	-240	-2995	-22596	304	-10527	-884	-5404	13	-9223	-3422	-6002	-135	-11578	-4520	-9752	-12
0.667500	-19	42	88	-58	-109	-31	15	-12	-15	9	-66	-60	-96	-12	-24	-56	-98	38	-80	-28	-101	-16	-97	-63	-62	1	-84	-10	-68	-65	-143	-72	-862	-160	-3030	-22582	144	-10411	-971	-5297	-75	-9094	-3539	-5887	-144	-11430	-4482	-9846	11
0.668333	-24	45	89	-58	-108	-29	16	-12	-19	6	-69	-61	-86	-12	-24	-58	-97	37	-82	-29	-103	-21	-98	-66	-61	-1	-96	-13	-75	-68	-144	-73	-851	-77	-3063	-22540	127	-10299	-1062	-5211	-21	-8985	-3642	-5793	-259	-11293	-4431	-10004	26
0.669167	-26	43	88	-59	-105	-30	16	-14	-18	7	-66	-60	-96	-12	-27	-59	-99	39	-82	-29	-111	-21	-97	-65	-60	2	-98	-9	-73	-66	-147	-73	-861	-5	-3091	-22486	128	-10188	-1150	-5144	-28	-8887	-3728	-5724	-322	-11174	-4358	-10217	42
0.670000	-26	43	90	-56	-108	-29	15	-12	-16	3	-68	-63	-99	-14	-26	-56	-99	39	-82	-28	-104	-19	-97	-65	-63	2	-99	-12	-69	-69	-145	-73	-879	67	-3108	-22416	175	-10072	-1229	-5100	-142	-8806	-3797	-5690	-262	-11071	-4276	-10491	95
0.670833	-25	42	90	-60	-109	-31	12	-13	-15	5	-68	-61	-94	-13	-36	-52	-96	35	-77	-31	-104	-21	-97	-64	-65	1	-98	-8	-73	-69	-143	-74	-865	147	-3123	-22328	-291	-9962	-1305	-5076	-181	-8733	-3851	-5678	-233	-10989	-4176	-10823	96
0.671667	-24	42	90	-56	-119	-32	13	-12	-15	5	-72	-63	-97	-17	-26	-56	-98	38	-81	-29	-103	-19	-96	-65	-63	1	-98	-11	-77	-68	-132	-74	-821	219	-3122	-22227	-258	-9839	-1349	-5074	-190	-8673	-3892	-5713	-222	-10931	-4072	-11219	53
0.672500	-25	44	90	-61	-107	-32	13	-12	-18	7	-72	-63	-97	-13	-27	-56	-99	38	-85	-30	-103	-22	-100	-64	-62	3	-97	-13	-70	-66	-143	-75	-833	288	-3114	-22105	150	-9713	-1427	-5087	-223	-8623	-3918	-5776	-201	-10891	-3959	-11669	89
0.673333	-24	43	86	-59	-107	-33	16	-21	-17	3	-73	-59	-96	-15	-27	-10	-101	35	-83	-31	-104	-19	-97	-66	-65	-1	-98	-14	-75	-69	-146	-78	-824	356	-3087	-21975	-133	-9583	-1480	-5123	-276	-8582	-3936	-5883	-178	-10875	-3856	-12176	33
0.674167	-25	38	86	-61	-111	-33	12	-16	-19	1	-75	-63	-98	-14	-29	-48	-99	35	-86	-29	-105	-7	-97	-66	-59	2	-98	-10	-72	-68	-145	-77	-764	412	-3049	-21828	-118	-9445	-1520	-5167	-273	-8552	-3954	-6015	-150	-10874	-3745	-12713	-1
0.675000	-24	37	92	-52	-104	-31	16	-15	-17	5	-70	-63	-95	-13	-25	-55	-96	36	-82	-28	-101	-19	-96	-66	-60	2	-96	-10	-82	-68	-148	-77	-799	464	-2996	-21671	-172	-9300	-1548	-5230	-258	-8508	-3950	-6182	-155	-10893	-3649	-13280	20
0.675833	-23	42	92	-58	-105	-30	16	-14	-14	8	-69	-62	-95	-13	-28	-52	-91	38	-73	-31	-103	-19	-88	-69	-63	0	-98	-11	-70	-69	-144	-76	-808	503	-2928	-21503	-307	-9153	-1573	-5309	-270	-8481	-3950	-6373	-129	-10916	-3564	-13862	-25
0.676667	-27	42	88	-59	-110	-30	12	-23	-19	4	-77	-66	-69	-13	-28	-60	-105	30	-83	-31	-108	-22	-100	-67	-66	1	-101	-13	-75	-68	-148	-81	-752	535	-2846	-21316	-326	-9004	-1591	-5400	-298	-8448	-3961	-6590	-98	-10952	-3496	-14442	-12
0.677500	-26	40	86	-58	-112	-33	12	-18	-19	1	-75	-64	-95	-14	-31	-57	-103	33	-85	-33	-105	-29	-101	-77	-67	-4	-101	-14	-75	-72	-147	-78	-705	554	-2743	-21119	-119	-8853	-1596	-5495	-333	-8419	-3971	-6819	-81	-10985	-3445	-15008	21
0.678333	-27	40	86	-59	-108	-36	15	-13	-12	5	-75	-63	-97	-17	-28	-59	-100	33	-84	-33	-104	-23	-98	-70	-62	1	-99	-13	-74	-67	-147	-77	-661	562	-2661	-20906	-24	-8703	-1594	-5595	-238	-8383	-3989	-7056	0	-11006	-3414	-15525	-53
0.679167	-24	41	86	-60	-108	-35	13	-14	-19	4	-77	-64	-96	-15	-29	-56	-100	36	-110	-29	-108	-23	-99	-66	-66	-3	-101	-13	-73	-68	-147	-76	-578	556	-2503	-20679	-164	-8566	-1580	-5709	-208	-8348	-4007	-7301	5	-11015	-3407	-16007	-38
0.680000	-27	43	86	-62	-109	-32	17	-13	-17	34	-74	-62	-96	-11	-29	-57	-100	34	-84	-31	-104	-22	-100	-68	-63	2	-130	-12	-70	-68	-146	-76	-573	544	-2367	-20442	-10	-8440	-1562	-5821	-238	-8307	-4054	-7541	-22	-11006	-3426	-16420	23
0.680833	-24	43	88	-56	-107	-35	16	-14	-14	5	-72	-65	-96	-17	-22	-57	-99	34	-82	-31	-103	-22	-99	-67	-63	1	-99	-15	-72	-68	-147	-78	-593	509	-2223	-20196	52	-8332	-1541	-5944	-231	-8265	-4105	-7785	-22	-10967	-3469	-16757	-33
0.681667	-23	42	93	-61	-110	-34	15	-12	-17	25	-75	-64	-97	-13	-30	-59	-98	30	-84	-34	-105	-25	-99	-69	-67	-1	-102	-14	-75	-69	-144	-79	-602	461	-2070	-19943	-195	-8243	-1517	-6071	-556	-8224	-4172	-8015	-28	-10903	-3540	-17022	-69
0.682500	-27	40	86	-61	-111	-38	10	-17	-19	3	-77	-67	-97	-14	-28	-61	-100	36	-85	-30	-105	-22	-101	-67	-63	-4	-100	-11	-75	-72	-149	-76	-556	413	-1913	-19677	-94	-8183	-1486	-6201	-818	-8173	-4245	-8231	-19	-10806	-3631	-17188	-41
0.683333	-26	43	90	-58	-109	-36	11	-13	-19	36	-73	-63	-103	-45	-29	-59	-100	34	-84	-31	-107	-23	-99	-68	-61	-1	-101	-14	-73	-69	-146	-76	-408	352	-1756	-19412	15	-8153	-1458	-6336	-637	-8127	-4332	-8435	-39	-10663	-3745	-17271	-50
0.684167	-28	42	87	-60	-112	-36	11	-14	-18	3	-75	-67	-98	-15	-29	-55	-101	32	-87	-32	-108	-24	-100	-69	-67	-3	-100	-16	-79	-73	-148	-76	-425	283	-1601	-19145	-129	-8148	-1431	-6474	-313	-8078	-4425	-8631	-95	-10483	-3879	-17263	-24
0.685000	-48	37	88	-60	-116	-36	9	-16	-16	5	-72	-64	-98	-17	-31	-60	-104	34	-84	-33	-107	-24	-102	-70	-65	-1	-99	-14	-76	-70	-148	-97	-412	218	-1448	-18888	-311	-8179	-1414	-6617	268	-8031	-4524	-8811	-78	-10263	-4027	-17169	-57
0.685833	-27	41	91	-60	-110	-36	11	-16	-19	4	-73	-66	-97	-18	-44	-60	-100	35	-86	-31	-132	-22	-99	-68	-65	0	-101	-16	-76	-68	-149	-79	-317	156	-1297	-18635	21	-8240	-1399	-6764	348	-7986	-4626	-8975	-78	-10009	-4187	-17005	-110
0.686667	-24	41	90	-42	-108	-32	11	-12	-17	-5	-73	-62	-96	-11	-26	-56	-99	34	-83	-27	-103	-18	-98	-68	-66	2	-97	-11	-74	-70	-143	-73	-246	96	-1154	-18394	-142	-8330	-1391	-6924	141	-7939	-4730	-9139	-98	-9716	-4357	-16770	-198
0.687500	-25	44	93	-55	-108	-30	15	-10	-16	10	-70	-60	-94	-12	-25	-61	-97	38	-79	-26	-99	-16	-98	-64	-59	-1	-97	-11	-72	-67	-145	-74	-159	51	-1020	-18175	-77	-8455	-1403	-7085	151	-7896	-4830	-9297	-105	-9395	-4533	-16510	-270
0.688333	-25	42	94	-53	-105	-46	16	-18	-17	8	-68	-66	-93	-11	-26	-56	-99	37	-81	-28	-99	-19	-97	-67	-63	1	-98	-12	-69	-66	-142	-73	-164	15	-894	-17976	-44	-8601	-1425	-7258	108	-7858	-4925	-9454	-102	-9051	-4704	-16159	-237
0.689167	-24	39	90	-58	-111	-31	13	-13	-16	5	-70	-64	-95	-14	-27	-58	-100	36	-84	-35	-102	-18	-95	-66	-62	0	-102	-12	-72	-66	-146	-76	-181	-5	-773	-17813	-65	-8771	-1470	-7444	87	-7835	-5011	-9612	-103	-8692	-4876	-15817	-171
0.690000	-26	41	91	-56	-111	-28	11	-16	-23	7	-73	-64	-97	-14	-28	-61	-103	35	-87	-31	-107	-22	-101	-70	-65	-7	-124	-15	-73	-69	-149	-76	-204	-5	-649	-17684	-231	-8957	-1532	-7641	66	-7787	-5087	-9784	-82	-8321	-5039	-15444	-102
0.690833	-32	36	86	-60	-113	-34	11	-16	-21	4	-73	-65	-99	-17	-33	-62	-103	32	-86	-34	-108	-19	-100	-68	-65	0	-100	-14	-74	-68	-149	-76	-243	21	-531	-17585	214	-9146	-1613	-7846	175	-7741	-5142	-9953	-81	-7951	-5185	-15072	-69
0.691667	-24	46	89	-55	-110	-33	15	-14	-18	5	-75	-63	-97	-14	-28	-61	-99	33	-83	-32	-104	-21	-101	-67	-61	-1	-101	-18	-73	-67	-145	-75	-234	93	-409	-17526	81	-9332	-1712	-8067	219	-7713	-5192	-10141	-74	-7580	-5310	-14715	-53
0.692500	-27	40	85	-57	-109	-31	12	-13	-16	6	-73	-65	-96	-15	-28	-60	-98	33	-90	-32	-103	-22	-99	-68	-46	-4	-100	-12	-73	-68	-146	-75	-159	147	-277	-17504	-70	-9514	-1829	-8303	162	-7680	-5215	-10336	-60	-7228	-5415	-14385	-104
0.693333	-27	42	89	-56	-110	-30	13	-38	-17	25	-70	-64	-96	-13	-28	-60	-100	36	-84	-32	-104	-21	-98	-66	-63	-1	-99	-14	-74	-68	-146	-78	-211	250	-112	-17522	193	-9679	-1968	-8548	151	-7640	-5228	-10545	-53	-6903	-5491	-14052	-86
0.694167	-21	44	90	-56	-108	-32	13	-14	-19	7	-69	-63	-96	-14	-65	-60	-98	36	-91	-32	-117	-22	-98	-64	-63	0	-98	-13	-70	-65	-147	-72	-240	385	5	-17582	208	-9828	-2125	-8802	67	-7599	-5228	-10763	-27	-6597	-5542	-13761	-45
0.695000	-24	32	91	-53	-102	-27	16	-10	-15	9	-72	-61	-95	-13	-27	-57	-96	38	-84	-30	-100	-18	-98	-64	-63	-3	-98	-13	-23	-66	-145	-72	-184	537	165	-17668	19	-9947	-2283	-9073	-70	-7555	-5213	-10993	-22	-6331	-5569	-13504	-43
0.695833	-25	46	91	-53	-105	-30	16	-12	-14	7	-69	-61	-93	-21	-26	-58	-97	36	-83	-31	-104	-21	-102	-64	-61	1	-98	-12	-69	-66	-148	-73	-190	710	333	-17793	74	-10041	-2463	-9347	-61	-7506	-5191	-11230	-25	-6106	-5561	-13276	-10
0.696667	-23	41	108	-56	-109	-32	15	-7	-16	7	-72	-63	-97	-18	-30	-57	-98	38	-85	-31	-105	-19	-101	-68	-65	0	-100	-15	-74	-68	-138	-75	-171	901	514	-17931	222	-10098	-2648	-9630	-21	-7455	-5164	-11476	-51	-5923	-5530	-13082	9
0.697500	-25	39	87	-57	-113	-33	10	-14	-18	5	-74	-65	-98	-16	-29	-60	-99	34	-87	-34	-103	-5	-101	-69	-62	-3	-102	-13	-74	-68	-146	-74	-149	1091	702	-18106	32	-10118	-2837	-9919	18	-7398	-5144	-11714	-72	-5782	-5467	-12916	29
0.698333	-27	41	89	-60	-108	-33	10	-17	-24	7	-74	-63	-97	-18	-32	-64	-105	34	-87	-34	-104	-24	-102	-69	-65	-3	-102	-13	-77	-69	-133	-74	-124	1298	903	-18282	-336	-10100	-3024	-10207	-17	-7334	-5099	-11953	-66	-5691	-5381	-12762	20
0.699167	-27	41	85	-58	-113	-38	9	-17	-19	1	-76	-65	-99	-16	-31	-61	-90	33	-86	-35	-102	-22	-102	-70	-65	1	-100	-15	-73	-68	-146	-73	-35	1506	1107	-18461	250	-10042	-3201	-10490	-126	-7262	-5064	-12177	8	-5640	-5264	-12624	36
0.700000	-25	35	89	-58	-109	-31	10	-13	-17	5	-73	-63	-96	-13	-28	-60	-100	36	-85	-33	-107	-22	-98	-67	-61	4	-100	-13	-73	-69	-134	-73	-7	1701	1313	-18634	-169	-9950	-3371	-10757	-117	-7184	-5040	-12388	20	-5625	-5134	-12504	53
0.700833	-25	41	91	-57	-109	-30	16	-13	-19	7	-73	-63	-94	-14	-30	-33	-98	38	-83	-31	-103	-19	-99	-68	-66	0	-100	-11	-73	-67	-146	-75	-3	1898	1514	-18797	-87	-9825	-3538	-11020	-134	-7100	-5023	-12583	-49	-5657	-4991	-12398	22
0.701667	-25	40	88	-56	-109	-28	13	-13	-22	4	-74	-63	-96	-16	-29	-60	-101	33	-87	-31	-105	-19	-100	-67	-64	-3	-96	-11	-72	-65	-144	-72	42	2067	1709	-18961	105	-9673	-3665	-11270	-233	-7011	-5011	-12756	-72	-5725	-4836	-12294	0
0.702500	-24	43	90	-57	-105	-33	13	-15	-18	7	-74	-61	-94	-14	-29	-57	-96	37	-85	-30	-105	-18	-97	-65	-62	-7	-101	-13	-72	-67	-145	-72	68	2224	1895	-19077	61	-9496	-3785	-11501	-276	-6916	-5017	-12912	-65	-5821	-4678	-12194	7
0.703333	-25	42	88	-58	-108	-34	15	-12	-11	5	-72	-63	-81	-15	-28	-56	-100	35	-87	-32	-105	-19	-99	-67	-62	1	-99	-13	-70	-62	-145	-72	99	2354	2073	-19183	-290	-9293	-3883	-11721	-304	-6818	-5021	-13037	-80	-5941	-4523	-12097	-4
0.704167	-27	41	87	-56	-109	-32	13	-14	-19	3	-74	-65	-95	-13	-32	-57	-103	36	-85	-32	-103	-21	-99	-66	-65	0	-102	-15	-75	-68	-145	-70	132	2462	2239	-19259	-79	-9082	-3960	-11925	-403	-6715	-5036	-13148	-100	-6082	-4373	-12000	-70
0.705000	-16	43	88	-60	-111	-33	13	-14	-21	7	-75	-63	-97	-13	-31	-57	-103	35	-84	-33	-107	-23	-101	-68	-64	1	-97	-13	-75	-68	-144	-73	151	2540	2388	-19312	-18	-8866	-4010	-12099	-480	-6614	-5057	-13232	-118	-6237	-4235	-11907	-61
0.705833	-29	39	89	-59	-114	-34	13	-14	-23	7	-74	-66	-99	-14	-29	-58	-97	35	-85	-30	-107	-22	-98	-67	-66	-1	-102	-16	-77	-69	-148	-73	172	2594	2523	-19338	15	-8640	-4029	-12265	-499	-6508	-5078	-13274	-137	-6399	-4115	-11817	-34
0.706667	-27	41	90	-59	-108	-32	15	-38	-18	4	-74	-62	-98	-15	-28	-58	-99	34	-81	-32	-108	-22	-99	-67	-65	2	-99	-14	-77	-67	-122	-73	261	2633	2648	-19335	-116	-8420	-4046	-12410	-518	-6398	-5105	-13339	-160	-6560	-4017	-11734	-10
0.707500	-27	43	89	-57	-109	-31	12	-14	-19	7	-73	-62	-96	-15	-36	-55	-99	15	-84	-26	-102	-18	-94	-65	-60	4	-97	-10	-74	-67	-144	-69	337	2624	2767	-19312	-38	-8202	-4027	-12537	-438	-6291	-5124	-13362	-128	-6727	-3941	-11660	-42
0.708333	-28	42	91	-56	-111	-33	12	-33	-18	8	-69	-60	-93	-13	-26	-57	-98	38	-82	-30	-104	-19	-95	-66	-61	3	-99	-10	-74	-55	-143	-67	423	2594	2878	-19279	-28	-8001	-3997	-12657	-317	-6190	-5143	-13379	-118	-6866	-3893	-11604	-41
0.709167	-23	42	90	-55	-105	-29	16	-12	-17	8	-70	-60	-94	-14	-28	-51	-99	37	-79	-27	-107	-21	-96	-68	-64	1	-97	-9	-72	-64	-146	-74	350	2551	2977	-19228	-273	-7812	-3951	-12764	-296	-6077	-5156	-13379	-138	-7005	-3883	-11569	49
0.710000	-28	43	92	-55	-103	-63	13	-15	-16	8	-69	-60	-93	-13	-27	-60	-98	36	-81	-27	-104	-17	-98	-64	-64	0	-97	-9	-75	-65	-148	-73	275	2483	3078	-19169	-113	-7646	-3892	-12859	-267	-5987	-5156	-13369	-119	-7123	-3894	-11555	82
0.710833	-24	44	94	-55	-110	-32	15	-12	-15	8	-69	-61	-97	-11	-27	-60	-98	36	-80	-30	-101	-19	-95	-67	-61	2	-97	-13	-72	-65	-144	-74	363	2396	3176	-19108	68	-7501	-3829	-12943	-166	-5904	-5151	-13349	-100	-7217	-3941	-11565	66
0.711667	-21	42	92	-57	-107	-33	12	-18	-17	5	-69	-64	-92	-13	-26	-61	-101	35	-82	-31	-103	-19	-97	-70	-64	0	-84	-8	-72	-63	-146	-62	299	2299	3283	-19045	-393	-7362	-3765	-13025	-119	-5800	-5134	-13322	-92	-7290	-4017	-11612	118
0.712500	-25	39	92	-55	-107	-34	12	-13	-17	8	-68	-60	-95	-14	-27	-58	-104	35	-88	-27	-109	-21	-79	-65	-61	1	-98	-10	-75	-62	-144	-72	234	2189	3391	-18991	64	-7248	-3696	-13102	-81	-5706	-5104	-13290	-95	-7317	-4114	-11686	181
0.713333	-24	45	93	-55	-108	-34	17	-14	-16	63	-69	-61	-96	-12	-28	-58	-97	36	-80	-30	-102	-18	-95	-65	-61	0	-99	-11	-57	-62	-143	-73	239	2070	3495	-18935	-160	-7152	-3633	-13175	-84	-5624	-5068	-13246	-111	-7336	-4241	-11793	174
0.714167	-23	42	89	-57	-105	-32	15	-15	-14	6	-70	-61	-87	-15	-28	-57	-98	53	-80	-32	-101	-17	-93	-66	-61	2	-99	-9	-69	-64	-144	-75	137	1940	3629	-18891	-138	-7071	-3555	-13245	-136	-5541	-5019	-13195	-128	-7311	-4386	-11932	209
0.715000	-23	44	90	-58	-108	-32	16	-15	-13	8	-73	-63	-95	-13	-28	-57	-96	35	-82	-33	-104	-19	-94	-67	-63	5	-103	-14	-74	-66	-145	-75	57	1811	3757	-18856	10	-7007	-3530	-13319	-223	-5457	-4972	-13143	-148	-7259	-4556	-12102	293
0.715833	-27	39	88	-59	-108	-36	10	-16	-15	2	-73	-65	-98	-18	-31	-60	-102	34	-85	-32	-105	-19	-98	-65	-60	0	-101	-11	-74	-66	-145	-75	81	1676	3896	-18824	-72	-6957	-3491	-13391	-285	-5373	-4917	-13078	-155	-7171	-4721	-12295	215
0.716667	-25	44	93	-58	-107	-34	12	-17	-19	9	-74	-64	-94	-13	-27	-62	-100	34	-84	-32	-102	-21	-97	-74	-63	-1	-99	-12	-76	-66	-145	-86	64	1549	4026	-18798	-414	-6911	-3461	-13466	-176	-5284	-4868	-13008	-138	-7048	-4904	-12513	142
0.717500	-27	39	87	-64	-109	-39	11	-21	-17	5	-74	-63	-100	8	-31	-60	-99	32	-87	-39	-109	-26	-101	-69	-65	0	-102	-12	-75	-68	-146	-77	6	1423	4158	-18771	-39	-6871	-3436	-13534	-153	-5199	-4819	-12927	-142	-6893	-5082	-12741	175
0.718333	-27	46	89	-62	-103	-39	9	-16	-18	7	-75	-66	-98	-16	-33	-58	-98	33	-88	-35	-107	-25	-101	-68	-64	-1	-110	-14	-77	-68	-147	-78	52	1301	4286	-18747	126	-6833	-3416	-13605	-169	-5088	-4783	-12838	-169	-6711	-5261	-12979	140
0.719167	-25	38	88	-60	-109	-36	12	-15	-18	44	-70	-64	-95	-17	-26	-61	-100	33	-86	-36	-109	-25	-100	-70	-62	0	-102	-12	-70	-66	-148	-76	91	1193	4407	-18714	94	-6787	-3400	-13673	-149	-4951	-4755	-12740	-190	-6500	-5427	-13217	59
0.720000	-25	35	89	-58	-105	-34	11	-15	-17	6	-72	-63	-98	-16	-31	-59	-100	36	-84	-31	-87	-24	-100	-62	-63	0	-99	-16	-78	-72	-147	-75	113	1095	4511	-18665	56	-6757	-3382	-13743	-270	-4845	-4744	-12637	-194	-6262	-5585	-13459	124
0.720833	-24	42	91	-60	-107	-35	12	-12	-18	8	-73	-63	-96	-15	-28	-60	-97	34	-87	-33	-105	-24	-101	-66	-61	1	-100	-13	-81	-67	-146	-73	87	1009	4602	-18612	59	-6715	-3358	-13807	-207	-4703	-4750	-12528	-179	-6003	-5726	-13670	103
0.721667	-27	40	89	-58	-107	-36	12	-14	-19	7	-73	-64	-98	-15	-31	-61	-97	36	-84	-33	-97	-22	-102	-72	-63	-8	-101	-13	-74	-70	-149	-75	23	942	4667	-18531	22	-6665	-3336	-13870	-118	-4544	-4777	-12416	-174	-5735	-5854	-13872	26
0.722500	-24	40	88	-57	-110	-36	10	-15	-17	6	-73	-62	-96	-14	-30	-60	-91	33	-87	-33	-105	-26	-103	-67	-63	0	-100	-11	-75	-70	-148	-77	46	888	4713	-18434	-69	-6610	-3301	-13932	-66	-4383	-4823	-12307	-167	-5438	-5958	-14043	20
0.723333	-22	41	89	-61	-108	-36	9	-16	-18	4	-76	-67	-97	-19	-32	-65	-100	30	-92	-36	-107	-19	-104	-70	-63	-4	-114	-16	-67	-73	-151	-79	72	848	4730	-18308	-47	-6544	-3260	-13977	-41	-4184	-4897	-12195	-172	-5169	-6033	-14193	17
0.724167	-29	35	81	-64	-112	-42	5	-22	-11	0	-77	-63	-101	-22	-33	-65	-101	33	-87	-34	-107	-26	-105	-76	-64	-4	-102	-15	-74	-72	-150	-67	68	860	4735	-18154	142	-6467	-3208	-14020	-97	-3977	-4985	-12087	-189	-4878	-6106	-14296	25
0.725000	-28	37	84	-64	-111	-38	9	-18	-18	2	-76	-67	-97	-18	-34	-66	-99	27	-92	-43	-107	-26	-105	-74	-67	-6	-107	-18	-75	-76	-150	-80	67	843	4705	-17971	-203	-6377	-3144	-14048	-99	-3759	-5098	-11982	-196	-4587	-6146	-14368	11
0.725833	-27	37	74	-63	-112	-36	10	-18	-24	0	-77	-66	-97	-17	-34	-63	-100	30	-88	-34	-105	-26	-104	-73	-69	-8	-102	-14	-74	-73	-149	-76	16	873	4663	-17763	70	-6270	-3073	-14067	-41	-3526	-5229	-11886	-187	-4304	-6165	-14397	-33
0.726667	-25	37	88	-60	-108	-33	12	-14	-16	3	-75	-64	-96	-15	-30	-61	-100	32	-81	-32	-103	-24	-101	-72	-63	0	-99	-12	-70	-68	-146	-76	25	918	4610	-17523	58	-6149	-2992	-14066	-84	-3281	-5374	-11804	-187	-4029	-6164	-14383	-16
0.727500	-24	43	91	-59	-105	-12	13	-14	-14	4	-97	-63	-87	-15	-27	-62	-98	35	-83	-30	-100	-23	-98	-69	-61	0	-97	-11	-70	-67	-144	-72	110	989	4537	-17265	-135	-6012	-2908	-14051	-142	-3032	-5536	-11734	-194	-3779	-6146	-14335	-15
0.728333	-24	42	90	-59	-104	-33	16	-14	-14	6	-72	-62	-92	-15	-28	-63	-99	35	-86	-45	-104	-22	-97	-69	-67	1	-96	-13	-69	-68	-147	-75	106	1079	4454	-16990	12	-5862	-2824	-14023	-82	-2780	-5706	-11677	-176	-3538	-6115	-14253	-47
0.729167	-22	42	88	-58	-108	-32	12	-14	-17	4	-73	-63	-92	-14	-28	-61	-97	34	-85	-33	-101	-24	-97	-69	-63	-1	-99	-15	-73	-70	-152	-70	77	1190	4369	-16699	184	-5694	-2742	-13974	-115	-2529	-5879	-11640	-149	-3317	-6077	-14128	-73
0.730000	-26	39	87	-59	-105	-32	13	-15	-15	5	-69	-63	-95	-16	-29	-60	-95	32	-86	-26	-101	-24	-97	-70	-63	0	-96	-12	-72	-72	-147	-74	28	1319	4283	-16413	-68	-5509	-2665	-13921	-268	-2274	-6047	-11612	-147	-3135	-6033	-13974	-48
0.730833	-25	40	89	-59	-112	-38	12	-14	-21	3	-73	-67	-99	-17	-29	-61	-102	34	-82	-30	-107	-23	-98	-68	-65	0	-101	-18	-79	-68	-145	-73	-3	1468	4204	-16126	142	-5304	-2599	-13824	-215	-2023	-6221	-11609	-133	-2943	-5984	-13793	-9
0.731667	-27	42	88	-61	-110	-34	12	-16	-19	4	-75	-66	-98	-18	-32	-63	-108	29	-77	-36	-109	-25	-101	-79	-69	-3	-99	-16	-73	-70	-146	-77	-27	1630	4133	-15854	286	-5089	-2548	-13721	-119	-1775	-6376	-11621	-122	-2789	-5942	-13596	18
0.732500	-30	39	82	-62	-111	-36	10	-32	-24	2	-75	-67	-103	-17	-29	-63	-98	32	-85	-34	-104	-24	-100	-72	-62	-1	-98	-17	-76	-72	-148	-75	-35	1814	4080	-15592	106	-4837	-2514	-13599	-346	-1531	-6507	-11643	-119	-2657	-5902	-13361	26
0.733333	-26	40	81	-60	-107	-33	16	-14	-14	5	-67	-63	-95	-15	-27	-57	-98	34	-84	-31	-104	-24	-99	-65	-60	1	-96	-12	-74	-69	-142	-73	-97	2015	4043	-15363	-49	-4583	-2491	-13459	-281	-1288	-6620	-11681	-86	-2533	-5869	-13112	1
0.734167	-24	42	87	-78	-107	-29	17	-3	-13	4	-70	-64	-97	-16	-28	-58	-98	34	-84	-29	-105	-22	-97	-69	-64	0	-98	-14	-73	-67	-147	-73	-149	2224	4022	-15164	210	-4306	-2490	-13309	-73	-1058	-6706	-11731	-82	-2438	-5850	-12859	-45
0.735000	-25	42	89	-59	-107	-33	17	-13	-17	6	-69	-67	-95	-14	-24	-58	-98	40	-83	-32	-107	-22	-98	-68	-61	2	-95	-12	-70	-68	-145	-73	-148	2439	4020	-15007	232	-4021	-2512	-13147	-196	-832	-6765	-11792	-70	-2349	-5846	-12594	32
0.735833	-17	46	92	-51	-107	-32	-3	-11	-17	7	-68	-62	-99	-16	-26	-57	-96	37	-80	-28	-105	-22	-97	-68	-62	0	-97	-12	-78	-65	-146	-73	-121	2662	4035	-14896	-1	-3718	-2557	-12980	347	-609	-6792	-11861	-69	-2279	-5860	-12331	57
0.736667	-26	45	90	-60	-110	-35	13	-13	-16	6	-73	-61	-95	-12	-26	-58	-97	34	-83	-30	-105	-22	-100	-68	-66	0	-98	-13	-73	-69	-143	-75	-100	2877	4061	-14835	75	-3411	-2622	-12813	812	-394	-6787	-11940	-58	-2213	-5885	-12066	13
0.737500	-27	42	88	-49	-111	-34	-9	-13	-19	8	-68	-64	-102	-15	-28	-58	-102	37	-81	-31	-104	-22	-97	-72	-63	0	-97	-12	-75	-79	-148	-76	-118	3095	4108	-14803	181	-3096	-2701	-12646	455	-191	-6752	-12019	-36	-2153	-5923	-11812	52
0.738333	-25	43	90	-58	-110	-35	11	-14	-16	9	-68	-63	-94	-16	-24	-57	-100	37	-83	-27	-102	-18	-102	-69	-63	2	-99	-11	-73	-66	-144	-74	-100	3305	4164	-14851	-218	-2779	-2797	-12488	323	3	-6691	-12101	-29	-2086	-5973	-11566	52
0.739167	-22	41	84	-57	-108	-32	13	-13	-25	22	-72	-62	-97	-10	-27	-58	-102	38	-84	-27	-104	-21	-97	-68	-63	1	-97	-19	-75	-69	-143	-78	-97	3507	4225	-14932	-43	-2468	-2905	-12346	338	191	-6602	-12183	-27	-2020	-6038	-11333	19
0.740000	-28	44	88	-55	-112	-35	13	-17	-17	9	-70	-63	-98	-16	-27	-53	-101	34	-81	-30	-107	-21	-100	-72	-65	0	-98	-10	-76	-68	-147	-75	-150	3686	4287	-15054	150	-2170	-3020	-12225	491	368	-6489	-12260	-25	-1951	-6107	-11117	33
0.740833	-28	43	87	-57	-112	-32	13	-15	-17	7	-73	-63	-97	-11	-26	-58	-101	39	-82	-30	-102	-19	-105	-66	-62	1	-98	-8	-34	-65	-145	-76	-117	3846	4344	-15210	-251	-1873	-3136	-12121	514	538	-6361	-12347	-19	-1864	-6174	-10919	10
0.741667	-26	42	90	-56	-110	-32	12	-13	-22	5	-72	-61	-97	-12	-14	-56	-102	26	-83	-30	-104	-21	-100	-66	-65	-1	-99	-9	-74	-69	-145	-75	-59	3985	4401	-15399	-136	-1600	-3259	-12052	276	688	-6222	-12426	0	-1770	-6245	-10747	-8
0.742500	-28	43	89	-58	-107	-31	11	-11	-14	11	-70	-61	-98	-11	-26	-58	-103	39	-86	-30	-105	-19	-99	-66	-64	0	-98	-9	-75	-67	-145	-75	-76	4101	4444	-15617	82	-1343	-3373	-12014	20	840	-6078	-12500	18	-1662	-6312	-10600	13
0.743333	-24	44	87	-56	-110	-33	15	-12	-22	7	-72	-60	-97	-12	-26	-57	-99	38	-85	-28	-102	-21	-98	-66	-67	-3	-101	-9	-74	-68	-147	-74	-104	4193	4472	-15842	-149	-1113	-3485	-12018	-55	967	-5938	-12569	5	-1541	-6371	-10473	62
0.744167	-27	40	86	-41	-109	-33	11	-23	-22	9	-72	-61	-101	-13	-27	-59	-103	36	-87	-29	-107	-17	-100	-65	-65	-4	-98	-10	-77	-69	-138	-76	-91	4258	4483	-16076	-144	-901	-3590	-12057	35	1084	-5800	-12638	-6	-1399	-6418	-10369	40
0.745000	-28	43	86	-57	-113	-31	11	-13	-22	7	-75	-65	-97	-26	-28	-60	-104	37	-88	-31	-108	-22	-99	-68	-67	-1	-102	-11	-77	-68	-146	-75	-9	4296	4480	-16305	273	-720	-3667	-12141	29	1182	-5680	-12725	-10	-1244	-6449	-10291	10
0.745833	-29	39	85	-62	-111	-32	13	-15	-18	7	-73	-63	-97	-14	-28	-60	-102	35	-87	-32	-104	-19	-100	-68	-65	0	-99	-10	-77	-69	-149	-76	-27	4315	4453	-16530	123	-565	-3762	-12267	13	1265	-5573	-12758	-19	-1069	-6469	-10224	10
0.746667	-25	44	91	-55	-107	-31	15	-12	-16	9	-70	-60	-96	-10	-43	-56	-98	39	-82	-28	-104	-55	-97	-65	-62	2	-97	-11	-73	-66	-144	-72	-44	4317	4414	-16730	-38	-431	-3828	-12437	-248	1338	-5491	-12806	-16	-891	-6471	-10177	37
0.747500	-24	42	89	-56	-116	-34	18	-10	-7	10	-70	-58	-92	-10	-25	-53	-98	39	-81	-29	-105	-17	-95	-63	-62	2	-94	-8	-68	-65	-144	-72	4	4294	4355	-16912	6	-327	-3882	-12653	-537	1394	-5435	-12863	-38	-683	-6463	-10144	43
0.748333	-22	44	90	-55	-108	-27	13	-12	-17	7	-72	-61	-97	-15	-27	-56	-99	38	-63	-31	-105	-23	-98	-66	-65	1	-100	-13	-79	-69	-146	-74	64	4259	4276	-17070	78	-246	-3927	-12910	-374	1430	-5403	-12928	-44	-484	-6441	-10122	-11
0.749167	-26	42	87	-68	-113	-31	11	-15	-21	3	-74	-66	-96	-14	-30	-59	-99	37	-85	-34	-107	-23	-98	-67	-65	0	-99	-7	-74	-66	-132	-74	88	4216	4189	-17194	-70	-186	-3959	-13202	-255	1459	-5403	-12958	-36	-268	-6406	-10095	-46
0.750000	-26	41	90	-56	-108	-29	15	-12	-18	6	-70	-62	-96	-15	1	-55	-100	45	-82	-29	-103	-18	-96	-67	-63	0	-99	-10	-73	-65	-146	-74	72	4175	4094	-17281	-12	-139	-3978	-13533	-152	1477	-5420	-12995	-43	-56	-6371	-10067	-28
0.750833	-35	42	88	-57	-103	-34	10	-14	-19	5	-74	-62	-97	-15	-28	-57	-98	37	-82	-34	-107	-25	-101	-64	-63	0	-99	-11	-73	-67	-146	-75	52	4129	3992	-17341	198	-116	-3993	-13900	70	1488	-5486	-13030	-49	154	-6331	-10029	6
0.751667	-25	42	87	-58	-113	-33	12	-14	-18	4	-72	-63	-99	-8	-30	-59	-100	35	-85	-32	-107	-23	-97	-67	-64	0	-101	-12	-75	-68	-147	-73	153	4088	3887	-17360	-57	-102	-3996	-14294	144	1492	-5571	-13047	-48	368	-6299	-9973	8
0.752500	-24	43	87	-55	-108	-34	10	-13	-14	6	-70	-60	-95	-15	-30	-58	-100	36	-86	-32	-107	-24	-100	-67	-63	1	-100	-11	-72	-68	-144	-75	249	4055	3796	-17347	-84	-100	-3997	-14712	52	1505	-5673	-13059	-47	554	-6271	-9892	-75
0.753333	-23	44	90	-56	-110	-31	13	-11	-13	6	-69	-64	-94	-16	-28	-60	-96	37	-76	-32	-100	-4	-96	-66	-61	-1	-98	-13	-76	-65	-145	-73	167	4037	3709	-17300	392	-107	-3994	-15147	-18	1516	-5783	-13053	-56	735	-6259	-9789	-122
0.754167	-21	59	90	-59	-98	-32	-21	-14	-17	7	-70	-60	-92	-14	-27	-56	-95	36	-83	-31	-103	-19	-98	-67	-40	-1	-114	-11	-69	-64	-147	-73	81	4024	3636	-17229	-30	-120	-3993	-15602	-82	1525	-5949	-13027	-64	904	-6270	-9647	-90
0.755000	-24	43	89	-53	-105	-29	16	-13	-21	6	-70	-59	-93	-15	-27	-64	-96	39	-81	-31	-100	-19	-98	-66	-63	1	-98	-8	-70	-66	-146	-72	63	4034	3580	-17117	176	-134	-3989	-16059	-126	1541	-6106	-12985	-82	1052	-6311	-9477	-23
0.755833	-24	42	86	-56	-107	-30	12	-14	-16	7	-70	-61	-96	-14	-28	-56	-98	35	-83	-30	-102	-19	-98	-72	-64	5	-96	-8	-63	-66	-146	-75	34	4048	3537	-17013	109	-154	-3997	-16549	-183	1559	-6283	-12922	-88	1177	-6384	-9266	-1
0.756667	-26	39	91	-58	-110	-34	10	-16	-22	5	-74	-63	-121	-23	-30	-64	-107	33	-85	-31	-107	-25	-102	-73	-66	-5	-101	-14	-77	-69	-149	-77	-26	4071	3516	-16883	-238	-180	-4011	-17035	-286	1584	-6469	-12837	-87	1277	-6492	-9025	-46
0.757500	-28	37	87	-60	-113	-21	6	-18	-25	1	-79	-66	-101	-21	-30	-62	-101	33	-86	-33	-109	-23	-102	-73	-67	-6	-99	-16	-74	-69	-148	-76	-11	4115	3525	-16736	-183	-198	-4027	-17514	-275	1615	-6662	-12716	-98	1369	-6628	-8742	-55
0.758333	-27	38	85	-61	-108	-35	11	-16	-18	3	-77	-64	-94	-17	-29	-62	-103	29	-87	-31	-107	-23	-101	-69	-65	-4	-100	-13	-73	-69	-148	-76	50	4166	3556	-16583	344	-212	-4054	-17992	-301	1656	-6855	-12569	-96	1440	-6805	-8431	7
0.759167	-26	43	103	-60	-109	-35	9	3	-17	3	-75	-63	-97	-17	-30	-59	-100	35	-84	-31	-107	-24	-101	-69	-64	15	-100	-13	-73	-84	-148	-74	69	4221	3617	-16427	182	-228	-4098	-18461	-336	1696	-7048	-12387	-99	1500	-7020	-8085	11
0.760000	-28	42	87	-59	-108	-33	12	-13	-17	5	-75	-65	-96	1	-30	-78	-99	35	-85	-33	-105	-23	-97	-68	-62	0	-101	-12	-74	-66	-147	-73	72	4278	3695	-16271	84	-183	-4154	-18914	-309	1737	-7245	-12168	-86	1549	-7272	-7716	-22
0.760833	-17	47	89	-56	-108	-34	13	-14	-17	6	-74	-62	-96	-14	-26	-57	-99	36	-83	-28	-105	-21	-92	-67	-66	0	-100	-12	-76	-67	-145	-75	69	4335	3804	-16119	60	-237	-4225	-19353	-487	1773	-7437	-11916	-80	1584	-7555	-7341	-9
0.761667	-24	43	89	-59	-109	-34	13	-13	-19	7	-73	-61	-96	-14	-31	-58	-97	46	-83	-30	-101	-22	-101	-67	-61	0	-98	-12	-70	-69	-146	-73	72	4388	3928	-15974	-128	-241	-4322	-19769	-808	1800	-7632	-11629	-95	1614	-7867	-6932	2
0.762500	-23	43	88	-57	-107	-32	13	-13	-15	7	-70	-64	-96	-15	-26	-60	-98	35	-83	-31	-107	-19	-97	-66	-63	0	-102	-13	-70	-70	-147	-75	16	4435	4073	-15837	-198	-238	-4420	-20165	-793	1819	-7825	-11302	-108	1646	-8202	-6522	-8
0.763333	-24	42	89	-58	-107	-33	12	-12	-16	4	-72	-62	-96	-13	-27	-40	-99	35	-82	-31	-107	-42	-99	-67	-64	1	-99	-12	-72	-69	-147	-77	3	4476	4238	-15708	-84	-234	-4552	-20525	-673	1830	-8017	-10938	-103	1678	-8569	-6113	-17
0.764167	-17	42	85	-57	-108	-34	10	-16	-17	5	-74	-65	-98	-15	-29	-59	-100	33	-84	-31	-104	-23	-102	-68	-64	0	-87	-14	-74	-73	-152	-77	51	4506	4416	-15586	66	-231	-4695	-20849	-595	1824	-8208	-10546	-100	1714	-8920	-5702	10
0.765000	-27	41	87	-61	-113	-38	9	-21	-19	3	-69	-66	-99	-17	-45	-62	-101	30	-88	-40	-108	-25	-103	-72	-65	-1	-105	-18	-77	-73	-152	-77	88	4528	4594	-15485	-102	-227	-4895	-21138	-511	1794	-8403	-10109	-82	1759	-9290	-5299	44
0.765833	-32	38	82	-77	-111	-39	8	-21	-23	3	-78	-66	-102	-18	-35	-64	-102	30	-86	-34	-107	-22	-102	-68	-63	-1	-103	-13	-77	-72	-154	-78	115	4547	4808	-15368	-544	-221	-5047	-21369	-402	1756	-8589	-9639	-74	1816	-9652	-4897	33
0.766667	-25	42	88	-58	-108	-34	11	-13	-17	7	-69	-61	-98	-13	-22	-56	-88	34	-83	-30	-102	-21	-98	-67	-63	3	-98	-12	-74	-69	-146	-74	71	4559	5020	-15266	96	-216	-5230	-21554	-276	1698	-8782	-9139	-57	1888	-10002	-4508	53
0.767500	-12	46	90	-57	-112	-33	25	-10	-14	7	-69	-64	-95	-13	-28	-60	-97	35	-82	-33	-102	-21	-99	-67	-60	2	-103	-13	-52	-66	-148	-77	18	4562	5230	-15168	64	-217	-5472	-21680	-164	1617	-8974	-8611	-28	1967	-10339	-4137	51
0.768333	-24	40	90	-58	-107	-32	11	-12	-22	3	-73	-61	-95	-10	-29	-60	-100	34	-86	-29	-101	-21	-98	-72	-62	0	-101	-14	-73	-66	-147	-75	51	4562	5445	-15078	190	-224	-5714	-21751	-127	1522	-9172	-8060	-39	2057	-10656	-3784	0
0.769167	-24	42	90	-58	-110	-17	15	-12	-17	6	-70	-62	-96	-12	-28	-64	-101	33	-83	-32	-105	-21	-97	-67	-60	16	-100	-13	-72	-67	-146	-75	71	4569	5655	-14982	-7	-234	-5960	-21754	-72	1415	-9367	-7488	-45	2158	-10946	-3454	-27
0.770000	-27	39	87	-57	-108	-32	13	-14	-21	3	-76	-61	-98	-12	-32	-59	-99	33	-83	-31	-108	-21	-97	-68	-63	-1	-102	-13	-70	-68	-146	-77	-5	4573	5861	-14890	-27	-248	-6218	-21684	84	1291	-9567	-6896	-24	2267	-11207	-3138	6
0.770833	-26	38	88	-59	-109	-32	15	-14	-16	4	-72	-64	-95	-12	-29	-62	-99	33	-84	-38	-103	-22	-100	-68	-63	2	-101	-12	-75	-67	-147	-76	-36	4582	6055	-14794	-230	-264	-6492	-21543	90	1165	-9761	-6294	-10	2382	-11438	-2856	32
0.771667	-24	41	90	-58	-110	-33	12	-12	-17	3	-59	-63	-94	-13	-35	-63	-99	34	-83	-31	-100	-23	-100	-68	-63	-1	-101	-13	-69	-69	-148	-76	2	4598	6245	-14692	84	-287	-6762	-21326	109	1039	-9957	-5681	-14	2508	-11633	-2596	57
0.772500	-27	39	72	-57	-109	-36	12	-11	-17	5	-73	-64	-98	-17	-29	-62	-97	33	-85	-32	-104	-22	-99	-68	-62	0	-100	-16	-74	-93	-145	-75	20	4625	6437	-14599	115	-304	-7046	-21034	120	908	-10149	-5072	-15	2640	-11795	-2372	60
0.773333	-27	44	86	-59	-113	-36	16	-14	-18	1	-77	-65	-97	-15	-29	-62	-103	33	-85	-32	-107	-21	-101	-68	-68	-5	-104	-17	-74	-68	-145	-78	-9	4657	6575	-14491	-41	-325	-7322	-20660	104	785	-10345	-4469	-12	2769	-11926	-2181	-39
0.774167	-31	33	87	-59	-112	-35	12	-14	-22	3	-73	-62	-98	-15	-30	-62	-101	34	-85	-36	-105	-23	-99	-66	-63	0	-96	-13	-73	-70	-146	-75	-49	4700	6711	-14386	-82	-340	-7592	-20210	112	677	-10507	-3872	-27	2903	-12022	-2025	-90
0.775000	-24	42	90	-59	-105	-32	2	-11	-15	4	-74	-63	-96	-17	-28	-58	-99	36	-81	-30	-105	-21	-98	-63	-62	0	-100	-14	-75	-66	-143	-75	-72	4752	6842	-14284	-134	-352	-7851	-19683	109	577	-10675	-3293	-62	3035	-12089	-1916	5
0.775833	-36	42	88	-57	-108	-33	15	-10	-16	7	-74	-61	-95	-15	-28	-58	-100	35	-82	-31	-103	-21	-102	-66	-63	-6	-98	-4	-72	-67	-143	-74	-170	4806	6932	-14172	-185	-359	-8104	-19081	82	495	-10828	-2735	-79	3161	-12129	-1857	54
0.776667	-27	41	89	-59	-105	-33	15	-13	-19	4	-73	-65	-99	-19	-23	-62	-99	37	-69	-29	-107	-23	-103	-66	-63	-3	-101	-15	-75	-73	-147	-77	-172	4866	7005	-14073	-12	-363	-8342	-18403	34	424	-10967	-2209	-70	3278	-12144	-1843	80
0.777500	-22	32	86	-60	-112	-32	12	-13	-21	5	-73	-62	-97	-19	-29	-60	-101	33	-83	-33	-110	-26	-101	-68	-53	0	-98	-14	-75	-72	-137	-76	-142	4926	7061	-13979	-19	-355	-8565	-17649	35	394	-11089	-1718	-15	3393	-12133	-1886	67
0.778333	-25	43	87	-59	-110	-32	15	-11	-18	6	-72	-66	-97	-19	-29	-66	-99	35	-84	-28	-104	-22	-99	-63	-63	-3	-99	-12	-76	-70	-146	-75	-228	4985	7098	-13887	-59	-340	-8762	-16832	-6	374	-11190	-1270	64	3490	-12097	-1989	58
0.779167	-22	62	89	-58	-109	-35	17	-10	-17	6	-70	-60	-96	-18	-26	-60	-98	37	-83	-30	-105	-25	-98	-65	-64	-4	-105	-11	-74	-68	-149	-76	-211	5041	7116	-13810	-359	-319	-8947	-15958	23	384	-11272	-866	35	3580	-12039	-2146	38
0.780000	-24	45	89	-57	-107	-33	17	-10	-13	9	-70	-64	-87	-16	-48	-61	-96	39	-83	-29	-103	-21	-97	-66	-62	0	-99	-10	-68	-68	-147	-75	-217	5081	7114	-13744	137	-290	-9100	-15030	39	405	-11334	-510	-28	3651	-11961	-2367	13
0.780833	-19	45	91	-58	-108	-33	16	-13	-16	7	-70	-62	-96	-14	-24	-60	-97	35	-93	-29	-104	-11	-103	-65	-62	-3	-97	-9	-72	-69	-145	-75	-240	5113	7096	-13700	-33	-259	-9243	-14045	11	455	-11378	-210	-49	3702	-11878	-2649	56
0.781667	-27	43	87	-58	-109	-33	12	-15	-30	5	-72	-64	-100	-16	-30	-61	-101	35	-84	-30	-103	-21	-100	-68	-66	-3	-99	-11	-77	-74	-149	-80	-264	5123	7066	-13653	-112	-228	-9360	-13014	-4	507	-11397	26	-95	3723	-11754	-2986	27
0.782500	-30	36	86	-60	-111	-38	7	-15	-22	3	-73	-65	-98	-19	-28	-61	-103	37	-86	-30	-105	-25	-99	-69	-65	0	-97	-10	-73	-72	-147	-88	-253	5117	7028	-13669	-187	-196	-9451	-11944	-22	590	-11393	207	-103	3720	-11607	-3368	-8
0.783333	-27	42	89	-59	-110	-33	11	-14	-17	5	-70	-64	-96	-14	-19	-63	-102	-1	-86	-29	-101	-21	-98	-67	-63	0	-97	-11	-72	-73	-146	-76	-277	5090	6977	-13689	-76	-165	-9535	-10865	-70	673	-11365	319	-127	3684	-11445	-3804	-32
0.784167	-27	43	85	-60	-114	-38	11	-16	-23	4	-73	-63	-102	-15	-29	-62	-103	37	-87	-31	-107	-22	-104	-73	-66	-5	-97	-12	-75	-74	-148	-75	-298	5038	6915	-13733	-289	-139	-9568	-9756	0	757	-11314	366	-149	3608	-11253	-4281	-34
0.785000	-30	40	86	-60	-112	-28	3	-16	-22	4	-75	-64	-96	-17	-28	-65	-103	33	-86	-33	-108	-25	-99	-70	-64	-1	-102	-14	-75	-74	-144	-77	-257	4962	6850	-13806	-47	-113	-9588	-8651	29	842	-11239	344	-149	3482	-11040	-4790	-24
0.785833	-26	39	88	-60	-111	-35	10	-18	-22	3	-73	-62	-98	-13	-29	-62	-99	36	-86	-31	-113	-24	-97	-72	-66	1	-102	-12	-72	-73	-149	-75	-273	4867	6779	-13904	24	-119	-9585	-7549	-13	914	-11142	256	-145	3311	-10796	-5332	-12
0.786667	-28	40	88	-60	-108	-31	11	-12	-17	2	-69	-61	-92	-13	-22	-56	-98	33	-85	-30	-104	-22	-95	-68	-64	0	-97	-10	-72	-69	-146	-70	-198	4744	6703	-14024	-17	-147	-9563	-6463	-23	983	-11012	102	-142	3084	-10527	-5855	-3
0.787500	-23	45	97	-56	-103	-29	16	-13	-19	4	-68	-58	-93	-9	-26	-57	-98	39	-84	-28	-104	-18	-95	-68	-60	3	-96	-8	-70	-68	-145	-69	-197	4602	6621	-14173	8	-160	-9513	-5408	-22	1022	-10872	-121	-143	2797	-10230	-6397	0
0.788333	-22	44	92	-57	-104	-32	15	-14	-13	7	-68	-60	-95	-14	-25	-59	-97	36	-83	-30	-103	-21	-95	-68	-62	2	-96	-10	-72	-68	-144	-72	-269	4438	6530	-14348	50	-211	-9439	-4386	38	1045	-10707	-406	-167	2451	-9909	-6938	-43
0.789167	-21	45	91	-58	-86	-30	12	-13	-16	5	-72	-60	-93	-11	-28	-59	-100	37	-85	-30	-102	-22	-99	-69	-66	0	-99	-10	-74	-70	-144	-70	-254	4253	6431	-14541	91	-286	-9344	-3445	-33	1027	-10521	-754	-196	2044	-9557	-7473	-25
0.790000	-26	41	90	-59	-108	-33	11	-16	-16	4	-61	-63	-97	-15	-29	-62	-101	33	-86	-34	-108	-25	-98	-73	-64	0	-100	-13	-74	-72	-152	-74	-231	4048	6320	-14762	52	-386	-9220	-2557	-21	983	-10317	-1161	-193	1571	-9187	-7988	13
0.790833	-26	38	89	-60	-110	-39	9	-17	-23	3	-75	-64	-96	-16	-32	-60	-100	35	-86	-12	-108	-23	-97	-72	-62	1	-98	-17	-76	-73	-148	-74	-143	3848	6210	-14974	-31	-503	-9083	-1741	-30	907	-10094	-1619	-182	1054	-8793	-8481	6
0.791667	-29	42	87	-63	-108	-34	11	-15	-21	-1	-64	-63	-97	-17	-27	-59	-97	30	-88	-34	-105	-26	-100	-72	-64	-3	-100	-14	-73	-70	-147	-72	-135	3635	6091	-15201	67	-650	-8918	-1007	-96	795	-9852	-2126	-201	488	-8384	-8960	23
0.792500	-26	39	90	-61	-108	-39	13	-18	-17	1	-73	-65	-99	-18	-30	-59	-99	34	-87	-34	-104	-23	-99	-70	-74	0	-97	-14	-75	-70	-145	-73	-143	3421	5964	-15430	-211	-819	-8715	-370	-66	647	-9601	-2679	-210	-122	-7967	-9406	53
0.793333	-26	41	88	-61	-109	-33	12	-13	-18	4	-73	-62	-114	-14	-28	-56	-96	36	-90	-34	-105	-22	-99	-68	-61	0	-101	-11	-72	-68	-146	-70	-115	3203	5831	-15655	171	-1014	-8496	158	-28	465	-9333	-3268	-196	-755	-7541	-9844	19
0.794167	-22	32	88	-57	-107	-32	15	-13	-14	5	-73	-64	-97	-15	-28	-58	-96	34	-85	-30	-102	-13	-97	-68	-69	-6	-97	-13	-72	-70	-146	-72	-121	2992	5693	-15871	276	-1232	-8248	606	0	252	-9059	-3890	-185	-1410	-7123	-10273	50
0.795000	-21	43	89	-58	-105	-29	16	-15	-13	9	-72	-59	-93	-12	-28	-57	-96	37	-82	-31	-104	-23	-99	-68	-61	0	-99	-13	-70	-67	-148	-72	-64	2785	5552	-16066	22	-1474	-7986	936	13	8	-8778	-4544	-164	-2081	-6707	-10690	106
0.795833	-21	43	89	-57	-102	-32	16	-13	-13	6	-68	-59	-94	-13	-30	-57	-97	38	-83	-30	-104	-22	-99	-67	-61	1	-90	-10	-69	-68	-147	-76	-11	2593	5409	-16251	123	-1733	-7697	1156	-11	-265	-8489	-5217	-152	-2745	-6313	-11117	151
0.796667	-25	41	87	-58	-109	-31	10	-12	-17	6	-65	-61	-98	-15	-27	-57	-100	35	-85	-32	-105	-25	-100	-68	-65	-3	-100	-14	-73	-70	-146	-73	-18	2406	5260	-16414	198	-2011	-7390	1264	-67	-564	-8202	-5906	-158	-3391	-5941	-11549	150
0.797500	-26	40	73	-60	-111	-33	11	-13	-18	4	-75	-65	-99	-17	-30	-61	-100	34	-91	-33	-102	-24	-100	-70	-66	0	-102	-14	-66	-70	-147	-76	-64	2237	5115	-16549	-197	-2303	-7067	1279	-133	-868	-7909	-6603	-148	-4007	-5595	-12010	126
0.798333	-27	41	85	-60	-107	-35	7	-15	-8	3	-75	-64	-98	-18	-32	-64	-102	30	-90	-33	-105	-26	-103	-74	-66	-8	-100	-17	-77	-73	-149	-78	-149	2078	4977	-16659	-47	-2608	-6728	1183	-183	-1192	-7613	-7296	-128	-4585	-5286	-12498	76
0.799167	-24	39	87	-62	-111	-36	11	-18	-19	2	-76	-67	-98	-18	-34	-63	-102	32	-86	-31	-104	-8	-112	-70	-63	-3	-97	-14	-73	-73	-152	-77	-120	1941	4844	-16732	183	-2916	-6376	1006	-170	-1508	-7313	-7987	-113	-5109	-5010	-13028	86
0.800000	-24	42	87	-57	-108	-34	23	-7	-18	5	-73	-62	-98	-14	-30	-57	-98	35	-86	-32	-104	-23	-99	-68	-62	-1	-99	-14	-73	-69	-146	-77	-56	1821	4723	-16779	54	-3218	-6018	740	-87	-1829	-7016	-8672	-113	-5578	-4768	-13601	73
0.800833	-28	42	88	-59	-108	-32	15	-13	-21	6	-73	-64	-96	-15	-28	-61	-101	39	-87	-31	-94	-27	-100	-66	-64	-3	-102	-12	-73	-70	-144	-75	-108	1712	4610	-16799	12	-3532	-5651	388	-82	-2145	-6711	-9348	-117	-5978	-4571	-14228	49
0.801667	-27	39	87	-60	-111	-32	12	-16	-22	3	-74	-84	-96	-17	-26	-58	-100	34	-86	-30	-103	-26	-98	-72	-64	-5	-100	-13	-73	-69	-145	-75	-86	1625	4516	-16794	138	-3836	-5283	-30	-179	-2444	-6413	-9984	-130	-6317	-4416	-14895	44
0.802500	-26	35	87	-59	-108	-36	12	-13	-16	7	-72	-61	-96	-17	-29	-60	-100	35	-88	-30	-110	-24	-100	-65	-65	3	-97	-13	-76	-70	-146	-75	-30	1546	4421	-16768	223	-4142	-4910	-516	-258	-2725	-6109	-10606	-129	-6579	-4301	-15618	4
0.803333	-27	42	87	-60	-108	-34	11	-15	-17	5	-77	-63	-96	-8	-29	-61	-100	35	-88	-30	-107	-25	-99	-68	-63	-3	-101	-15	-73	-73	-145	-76	-3	1482	4344	-16719	244	-4437	-4537	-1050	-222	-2985	-5813	-11197	-114	-6774	-4219	-16379	9
0.804167	-27	39	85	-58	-110	-34	11	-14	-18	2	-74	-62	-98	-15	-30	-59	-103	34	-85	-34	-105	-24	-97	-68	-70	0	-100	-12	-77	-70	-146	-78	36	1430	4282	-16664	101	-4730	-4168	-1634	-246	-3214	-5512	-11759	-104	-6917	-4172	-17179	18
0.805000	-26	43	87	-70	-110	-35	20	-15	-22	3	-76	-65	-96	-16	-30	-61	-103	33	-84	-31	-104	-27	-100	-69	-65	-1	-100	-15	-76	-74	-147	-75	87	1380	4236	-16599	123	-5021	-3798	-2253	-272	-3419	-5218	-12295	-105	-6969	-4141	-18004	5
0.805833	-28	39	85	-62	-111	-33	10	-15	-19	5	-75	-66	-98	-17	-29	-62	-98	34	-86	-41	-107	-23	-98	-69	-64	0	-98	-13	-73	-69	-146	-76	104	1342	4198	-16530	-136	-5298	-3431	-2912	-236	-3582	-4924	-12795	-103	-6973	-4132	-18836	-22
0.806667	-23	43	89	-58	-108	-33	11	-14	-19	5	-60	-64	-99	-17	-29	-56	-98	35	-84	-32	-105	-24	-99	-67	-64	0	-100	-12	-76	-75	-146	-75	122	1302	4172	-16466	-199	-5576	-3057	-3596	-291	-3718	-4640	-13267	-99	-6934	-4130	-19659	-19
0.807500	-25	27	84	-59	-116	-36	10	-13	-19	6	-72	-62	-100	-14	-27	-56	-98	35	-83	-34	-109	-9	-96	-79	-62	2	-95	-12	-73	-68	-144	-75	104	1269	4150	-16412	-17	-5855	-2685	-4304	115	-3815	-4364	-13708	-98	-6850	-4127	-20457	46
0.808333	-23	43	87	-58	-107	-31	13	-3	-19	5	-74	-63	-96	-16	-27	-58	-99	35	-85	-31	-107	-22	-96	-67	-65	-1	-98	-12	-77	-69	-146	-75	104	1226	4133	-16372	-86	-6139	-2314	-5031	757	-3884	-4104	-14121	-115	-6735	-4132	-21225	-4
0.809167	-15	42	90	-57	-109	-32	13	-10	-18	7	-68	-61	-94	-13	-26	-59	-103	35	-83	-30	-105	-23	-97	-80	-67	-3	-93	-9	-72	-69	-147	-75	123	1179	4115	-16351	64	-6423	-1942	-5771	620	-3921	-3852	-14513	-100	-6597	-4114	-21932	-34
0.810000	-24	44	90	-57	-107	-32	13	-12	-16	13	-72	-62	-98	-16	-28	-59	-96	37	-83	-31	-103	-19	-98	-67	-63	0	-99	-11	-72	-93	-166	-78	89	1128	4089	-16351	53	-6712	-1565	-6520	364	-3929	-3624	-14889	-87	-6448	-4088	-22567	-46
0.810833	-24	45	90	-55	-111	-38	13	-13	-16	6	-72	-63	-97	-15	-27	-59	-100	34	-82	-29	-105	-22	-99	-68	-64	0	-99	-12	-76	-69	-144	-74	59	1062	4056	-16369	-166	-7012	-1193	-7287	261	-3919	-3409	-15247	-103	-6287	-4042	-23117	-73
0.811667	-25	42	87	-55	-109	-33	17	-13	-16	4	-72	-61	-98	-13	-26	-59	-102	38	-83	-31	-107	-19	-98	-67	-65	2	-97	-12	-75	-67	-146	-77	32	987	4013	-16414	-301	-7316	-810	-8060	-188	-3889	-3215	-15596	-114	-6140	-3975	-23571	-112
0.812500	-27	40	90	-56	-112	-30	15	-14	-18	6	-70	-62	-98	-12	-26	-57	-101	38	-84	-31	-103	-18	-97	-67	-63	-3	-102	-10	-72	-65	-149	-75	4	901	3947	-16476	-127	-7627	-434	-8834	-585	-3854	-3045	-15931	-122	-5999	-3885	-23923	-39
0.813333	-25	43	89	-56	-107	-32	17	-14	-16	7	-68	-61	-87	-10	-26	-58	-105	38	-84	-30	-101	-16	-96	-67	-62	1	-97	-9	-72	-66	-145	-77	-68	800	3858	-16560	-217	-7947	-62	-9608	-413	-3812	-2897	-16270	-134	-5875	-3780	-24163	21
0.814167	-8	44	91	-56	-105	-32	15	-12	-17	6	-72	-59	-93	-13	-25	-57	-96	22	-87	-30	-103	-19	-98	-66	-65	1	-99	-10	-70	-66	-145	-73	-66	693	3745	-16665	-240	-8272	312	-10384	-380	-3777	-2761	-16612	-129	-5768	-3657	-24285	-24
0.815000	-24	43	84	-52	-107	-31	34	-15	-14	4	-70	-64	-96	-12	-28	-57	-98	35	-86	-33	-103	-18	-99	-68	-63	0	-102	-13	-77	-67	-146	-75	18	563	3619	-16785	-10	-8598	670	-11155	-327	-3754	-2667	-16958	-173	-5696	-3509	-24314	-48
0.815833	-26	41	87	-59	-109	-33	15	-17	-21	2	-73	-65	-94	-13	-27	-59	-99	40	-82	-31	-103	-19	-97	-77	-62	1	-101	-10	-72	-66	-146	-74	76	437	3430	-16907	98	-8915	1010	-11919	-99	-3744	-2585	-17311	-231	-5651	-3354	-24225	-23
0.816667	-27	41	86	-60	-107	-32	20	-13	-17	5	-69	-108	-100	-16	-27	-56	-100	38	-86	-30	-104	-22	-100	-68	-66	1	-101	-12	-75	-67	-147	-74	50	298	3226	-17037	-149	-9236	1333	-12683	-97	-3763	-2522	-17685	-215	-5648	-3194	-24041	16
0.817500	-24	42	87	-58	-112	-33	13	-15	-19	4	-74	-66	-100	-16	-29	-58	-99	49	-87	-35	-105	-22	-107	-69	-63	-1	-104	-12	-75	-69	-148	-74	54	154	2993	-17165	-286	-9536	1641	-13423	-74	-3807	-2476	-18061	-198	-5684	-3030	-23764	-3
0.818333	-27	40	85	-59	-111	-30	15	-15	-16	-3	-73	-64	-96	-16	-29	-57	-100	32	-86	-34	-105	-24	-102	-68	-66	0	-100	-13	-76	-69	-146	-76	22	16	2732	-17286	-40	-9795	1912	-14148	-78	-3877	-2441	-18449	-183	-5759	-2870	-23402	-9
0.819167	-26	42	87	-58	-108	-30	13	-15	-17	5	-72	-65	-99	-17	-31	-58	-98	36	-84	-46	-103	-23	-112	-68	-63	1	-101	-12	-75	-73	-147	-74	3	-121	2450	-17391	-66	-10079	2144	-14845	-292	-3985	-2421	-18851	-180	-5888	-2711	-22975	17
0.820000	-24	41	107	-57	-110	-31	12	-7	-16	4	-66	-62	-96	-14	-28	-56	-101	36	-83	-30	-107	-22	-100	-67	-64	3	-101	-10	-34	-63	-146	-72	47	-250	2149	-17476	-213	-10314	2342	-15518	-712	-4129	-2406	-19268	-181	-6064	-2562	-22493	28
0.820833	-27	43	89	-55	-104	-28	15	-15	-16	6	-72	-61	-94	-16	-30	-55	-93	36	-81	-32	-108	-19	-100	-69	-63	1	-99	-12	-73	-68	-148	-76	115	-365	1833	-17550	276	-10517	2492	-16167	-744	-4313	-2395	-19691	-186	-6297	-2435	-21967	40
0.821667	-26	42	87	-59	-98	-33	11	-15	-12	4	-70	-64	-95	-17	-28	-60	-101	35	-83	-33	-107	-23	-101	-67	-61	2	-99	-12	-72	-66	-145	-70	148	-468	1504	-17597	-47	-10695	2593	-16789	-730	-4529	-2389	-20130	-176	-6577	-2313	-21409	38
0.822500	-23	42	85	-58	-109	-30	11	-14	-18	6	-74	-63	-96	-16	-31	-59	-100	35	-86	-31	-103	-7	-101	-67	-61	0	-85	-14	-73	-68	-146	-76	75	-559	1170	-17617	-177	-10834	2646	-17382	-974	-4787	-2388	-20566	-170	-6916	-2217	-20839	0
0.823333	-25	41	86	-60	-114	-33	8	-16	-18	2	-77	-104	-101	-17	-32	-63	-102	29	-87	-36	-111	-24	-102	-74	-66	-4	-102	-14	-78	-70	-149	-77	38	-633	837	-17615	-61	-10938	2639	-17952	-879	-5076	-2382	-21004	-162	-7308	-2141	-20259	19
0.824167	-28	37	82	-63	-109	-35	6	-18	-23	5	-76	-67	-100	-21	-35	-63	-102	33	-87	-35	-105	-23	-103	-74	-63	-3	-99	-15	-75	-72	-151	-78	53	-681	511	-17581	-3	-11016	2589	-18475	-594	-5390	-2372	-21404	-155	-7750	-2085	-19678	61
0.825000	-31	34	82	-62	-118	-34	5	-19	-19	4	-76	-66	-97	-19	-33	-63	-101	32	-87	-36	-107	-24	-105	-72	-68	-5	-101	-25	-75	-66	-150	-76	37	-708	200	-17526	-259	-11063	2485	-18985	-498	-5731	-2361	-21845	-142	-8246	-2041	-19111	41
0.825833	-28	38	85	-59	-112	-35	9	-16	-19	6	-75	-65	-102	-19	-34	-103	-102	24	-87	-34	-107	-23	-100	-72	-64	-3	-99	-14	-76	-72	-146	-78	3	-725	-90	-17448	-81	-11073	2332	-19459	-417	-6095	-2348	-22240	-117	-8783	-2016	-18561	50
0.826667	-24	42	87	-60	-111	-31	11	-16	-13	21	-75	-64	-96	-18	-27	-56	-99	34	-84	-34	-107	-19	-97	-67	-63	-4	-100	-12	-73	-67	-143	-73	-27	-723	-361	-17347	-45	-11066	2129	-19917	-371	-6483	-2339	-22605	-91	-9359	-2011	-18037	58
0.827500	-24	41	93	-53	-108	-30	16	-12	-17	9	-70	-61	-97	-14	-27	-57	-102	35	-82	-29	-107	-17	-94	-68	-62	1	-97	-10	-68	-64	-143	-73	-48	-707	-609	-17237	93	-11035	1878	-20354	-407	-6877	-2332	-22939	-101	-9969	-2027	-17546	79
0.828333	-24	44	91	-58	-104	-30	13	-14	-16	9	-70	-60	-94	-14	-28	-56	-96	37	-83	-32	-100	-19	-95	-68	-62	0	-97	-10	-73	-68	-144	-70	-14	-683	-835	-17115	-81	-10997	1619	-20778	-250	-7284	-2327	-23239	-84	-10601	-2048	-17091	19
0.829167	-21	44	90	-59	-105	-30	15	-13	-13	8	-72	-63	-94	-15	-27	-59	-99	33	-86	-28	-88	-16	-95	-66	-62	-4	-100	-11	-69	-66	-145	-73	18	-656	-1032	-16987	-216	-10951	1270	-21191	-75	-7700	-2324	-23491	-116	-11252	-2092	-16665	-18
0.830000	-23	42	90	-56	-110	-31	13	-14	-19	17	-72	-61	-93	-15	-28	-58	-98	35	-82	-33	-100	-19	-94	-70	-64	-1	-100	-11	-73	-65	-144	-73	-5	-624	-1200	-16860	-108	-10897	925	-21590	-117	-8116	-2334	-23689	-133	-11905	-2150	-16281	71
0.830833	-25	41	88	-59	-108	-31	11	-13	-16	5	-73	-64	-96	-21	-32	-60	-100	24	-86	-33	-105	-23	-98	-68	-66	0	-100	-11	-74	-70	-145	-76	-28	-595	-1343	-16741	21	-10845	566	-21986	-128	-8529	-2340	-23828	-128	-12547	-2217	-15933	47
0.831667	-27	41	79	-59	-112	-35	9	12	-19	3	-76	-67	-98	-19	-27	-61	-98	32	-85	-38	-103	-23	-100	-73	-66	-6	-104	-17	-76	-67	-147	-76	0	-574	-1463	-16622	110	-10801	196	-22384	68	-8948	-2360	-23903	-133	-13164	-2290	-15626	15
0.832500	-31	33	85	-64	-111	-36	9	-19	-22	2	-76	-66	-100	-18	-31	-62	-104	30	-86	-36	-107	-24	-95	-73	-65	-1	-99	-14	-70	-70	-144	-77	-34	-553	-1555	-16515	207	-10753	-169	-22775	402	-9345	-2376	-23906	-141	-13735	-2375	-15350	29
0.833333	-25	39	88	-58	-110	-38	11	-13	-17	7	-104	-38	-95	-15	-23	-57	-99	35	-82	-33	-104	-23	-97	-69	-62	0	-98	-17	-72	-72	-146	-77	-16	-545	-1626	-16415	-88	-10715	-526	-23163	403	-9738	-2394	-23840	-138	-14262	-2467	-15099	2
0.834167	-27	40	87	-61	-108	-31	12	-15	-17	6	-73	-66	-98	-15	-29	-57	-98	33	-86	-32	-102	-25	-95	-68	-64	-3	-99	-13	-72	-70	-145	-73	-16	-559	-1677	-16337	430	-10692	-868	-23553	175	-10121	-2409	-23699	-149	-14731	-2578	-14887	17
0.835000	-24	39	84	-22	-108	-33	13	-15	-19	4	-74	-67	-96	-17	-27	-59	-98	35	-81	-31	-103	-23	-97	-69	-63	-3	-99	-14	-82	-73	-147	-75	36	-586	-1710	-16270	176	-10673	-1182	-23934	162	-10476	-2433	-23484	-168	-15122	-2679	-14701	30
0.835833	-22	43	88	-59	-109	-34	12	-14	-16	5	-69	-63	-93	-15	-27	-59	-99	36	-83	-39	-105	-42	-98	-69	-61	-3	-100	-11	-69	-68	-145	-76	125	-613	-1733	-16218	154	-10677	-1465	-24312	420	-10824	-2446	-23197	-181	-15438	-2794	-14548	8
0.836667	-24	40	86	-60	-105	-34	12	-13	-16	5	-79	-66	-96	-17	-31	-60	-98	34	-85	-33	-104	-25	-100	-70	-64	-3	-101	-15	-74	-55	-150	-76	63	-667	-1750	-16185	183	-10694	-1700	-24669	864	-11154	-2455	-22842	-180	-15667	-2917	-14416	-21
0.837500	-27	40	82	-59	-112	-35	8	-18	-18	3	-72	-66	-100	-17	-30	-60	-100	33	-90	-35	-105	-25	-99	-73	-66	-3	-100	-15	-74	-74	-150	-79	-62	-739	-1754	-16162	154	-10727	-1895	-25003	1208	-11457	-2450	-22421	-171	-15800	-3040	-14320	0
0.838333	-27	38	87	-56	-110	-39	9	-15	-17	4	-72	-67	-99	-18	-30	-62	-101	34	-86	-31	-108	-26	-98	-70	-63	0	-98	-14	-77	-72	-148	-80	-98	-820	-1757	-16152	78	-10778	-2031	-25290	1004	-11733	-2439	-21941	-181	-15847	-3164	-14220	22
0.839167	-27	39	85	-62	-109	-36	10	-16	-19	2	-74	-66	-96	-16	-28	-60	-102	30	-101	-31	-109	-25	-102	-73	-63	-3	-99	-14	-74	-70	-148	-75	-94	-921	-1761	-16151	523	-10868	-2114	-25538	920	-11987	-2411	-21412	-205	-15804	-3288	-14151	28
0.840000	-25	43	84	-59	-110	-38	1	-15	-19	4	-74	-67	-95	-17	-31	-67	-101	28	-85	-31	-107	-27	-102	-72	-63	-5	-90	-17	-73	-74	-152	-79	-141	-1033	-1763	-16163	223	-10985	-2142	-25726	1219	-12221	-2381	-20836	-207	-15685	-3419	-14096	61
0.840833	-28	39	84	-61	-112	-41	9	-19	-22	1	-76	-69	-98	-24	-33	-62	-100	30	-86	-32	-107	-26	-101	-70	-67	-1	-100	-16	-73	-72	-148	-75	-127	-1150	-1771	-16177	-134	-11127	-2107	-25840	938	-12427	-2336	-20224	-215	-15480	-3535	-14053	54
0.841667	-26	39	75	-61	-111	-34	11	-16	-15	4	-74	-65	-98	-16	-29	-60	-103	33	-87	-31	-105	-25	-102	-69	-64	-3	-101	-13	-75	-99	-150	-75	-116	-1287	-1783	-16200	-45	-11313	-2014	-25872	607	-12603	-2277	-19594	-217	-15222	-3648	-14028	10
0.842500	-29	42	85	-59	-111	-34	9	-17	-22	4	-73	-62	-93	-15	-25	-62	-99	33	-86	-31	-104	-24	-101	-73	-64	11	-103	-14	-72	-68	-148	-75	-129	-1418	-1800	-16225	-46	-11544	-1871	-25814	541	-12761	-2216	-18952	-215	-14915	-3752	-14003	11
0.843333	-28	38	82	-58	-111	-33	9	-35	-21	5	-74	-61	-101	-17	-29	-60	-101	35	-88	-31	-105	-26	-101	-72	-68	-1	-99	-14	-75	-70	-148	-58	167	-1562	-1825	-16238	-204	-11816	-1667	-25650	296	-12893	-2149	-18306	-214	-14576	-3835	-13986	22
0.844167	-27	42	85	-60	-112	-33	11	-17	-19	1	-75	-66	-97	-16	-29	-63	-101	34	-88	-31	-90	-24	-100	-69	-65	-4	-104	-16	-74	-69	-148	-73	670	-1710	-1856	-16290	-76	-12133	-1418	-25384	26	-13010	-2079	-17688	-202	-14216	-3900	-13965	21
0.845000	-27	36	81	-61	-111	-32	10	-16	-19	3	-75	-61	-99	-15	-29	-59	-102	33	-87	-33	-104	-24	-101	-69	-73	-3	-102	-15	-76	-69	-150	-75	497	-1853	-1892	-16331	-3	-12496	-1130	-24987	-445	-13108	-2012	-17042	-182	-13859	-3946	-13939	20
0.845833	-27	43	88	-59	-109	-32	10	-13	-18	5	-73	-64	-95	3	-28	-59	-100	34	-87	-31	-103	-24	-102	-69	-63	0	-101	-15	-75	-69	-147	-73	74	-1995	-1931	-16369	-41	-12900	-805	-24469	-711	-13198	-1957	-16442	-163	-13525	-3960	-13903	16
0.846667	-27	44	81	-59	-107	-29	11	-9	-18	8	-72	-60	-95	-12	-25	-55	-99	38	-85	-30	-103	-18	-98	-65	-61	1	-97	-10	-70	-66	-153	-55	51	-2133	-1973	-16413	-366	-13346	-447	-23835	-572	-13278	-1893	-15874	-130	-13220	-3944	-13836	13
0.847500	-27	46	88	-56	-108	-28	13	-12	-16	9	-70	-60	-96	-14	-24	-59	-96	44	-81	-34	-105	-17	-98	-73	-60	2	-97	-12	-70	-66	-148	-69	-4	-2265	-2020	-16460	252	-13826	-76	-23091	-544	-13357	-1851	-15347	-94	-12973	-3907	-13748	44
0.848333	-24	43	85	-57	-118	-32	6	-15	-15	7	-84	-62	-98	-13	-30	-59	-103	36	-85	-32	-104	-25	-103	-69	-62	0	-100	-13	-73	-65	-147	-72	-131	-2384	-2068	-16517	208	-14344	308	-22234	-437	-13449	-1819	-14860	-36	-12785	-3829	-13640	62
0.849167	-28	42	82	-59	-111	-34	9	-16	-21	5	-73	-63	-100	-19	-30	-62	-100	36	-86	-33	-93	-22	-99	-67	-63	1	-98	-12	-75	-69	-147	-72	-183	-2521	-2114	-16574	245	-14867	704	-21266	-386	-13532	-1797	-14418	39	-12663	-3732	-13493	25
0.850000	-46	43	68	-62	-109	-32	11	-12	-15	9	-72	-64	-94	-13	-25	-57	-98	42	-81	-30	-104	-22	-100	-67	-62	2	-99	-13	-70	-66	-146	-72	-328	-2636	-2152	-16634	165	-15399	1091	-20215	-523	-13623	-1787	-13989	87	-12618	-3569	-13305	5
0.850833	-26	43	87	-58	-109	-30	11	-13	-19	7	-73	-63	-97	-14	-28	-61	-94	37	-82	-32	-104	-23	-101	-67	-63	1	-100	-14	-73	-70	-148	-74	-471	-2745	-2188	-16706	92	-15927	1472	-19081	-525	-13723	-1783	-13597	72	-12650	-3392	-13086	-19
0.851667	-27	43	87	-59	-110	-32	8	-15	-18	6	-73	-64	-101	-15	-29	-60	-101	35	-82	-35	-107	-21	-101	-68	-59	-3	-103	2	-72	-68	-144	-77	-548	-2847	-2221	-16775	-305	-16419	1839	-17878	-478	-13823	-1783	-13227	-30	-12751	-3188	-12823	-17
0.852500	-26	40	87	-58	-110	-29	11	-11	-18	7	-70	-61	-97	-14	-29	-59	-90	30	-83	-32	-102	-21	-102	-69	-65	1	-99	-11	-73	-68	-147	-74	-595	-2943	-2237	-16853	-82	-16880	2188	-16627	-497	-13914	-1779	-12874	-179	-12922	-2955	-12526	32
0.853333	-25	42	91	-53	-107	-30	13	-10	-18	6	-69	-63	-94	-13	-27	-57	-98	37	-81	-31	-101	-21	-99	-66	-61	2	-100	-12	-72	-66	-147	-75	-614	-3038	-2248	-16934	-105	-17283	2512	-15346	-532	-14001	-1773	-12525	-307	-13150	-2702	-12186	79
0.854167	-23	41	88	-60	-104	-28	13	-10	-17	12	-72	-60	-92	-12	-27	-56	-98	35	-82	-30	-101	-17	-98	-65	-63	2	-96	-11	-72	-67	-145	-73	-532	-3127	-2249	-17013	-217	-17617	2803	-14062	-498	-14077	-1747	-12165	-353	-13426	-2430	-11823	43
0.855000	-7	44	88	-58	-105	-29	17	-12	-17	9	-69	-62	-91	-10	-25	-59	-97	38	-78	-28	-97	-17	-99	-67	-55	2	-98	-12	-73	-67	-146	-72	-451	-3216	-2238	-17103	-77	-17874	3061	-12777	-380	-14136	-1710	-11789	-300	-13736	-2147	-11432	45
0.855833	-21	44	88	-58	-107	-31	17	-13	1	9	-69	-61	-95	-6	-25	-58	-98	35	-80	-33	-103	-19	-99	-64	-62	4	-98	-15	-69	-67	-146	-73	-409	-3308	-2227	-17198	42	-18034	3283	-11521	-284	-14172	-1648	-11382	-235	-14065	-1864	-11022	26
0.856667	-27	42	98	-59	-105	-31	15	-13	-21	4	-77	-65	-97	-15	-30	-61	-100	33	-83	-33	-107	-21	-102	-68	-72	-1	-99	-16	-79	-66	-150	-77	-429	-3408	-2198	-17285	-38	-18102	3473	-10307	-556	-14181	-1565	-10948	-182	-14396	-1580	-10609	-19
0.857500	-30	38	82	-63	-111	-36	9	-19	-24	4	-76	-66	-100	-15	-31	-62	-101	33	-83	-35	-108	-24	-105	-70	-63	-3	-100	-13	-77	-70	-150	-76	-442	-3502	-2164	-17382	-149	-18060	3623	-9144	-871	-14138	-1441	-10458	-150	-14708	-1298	-10177	4
0.858333	-29	42	81	-59	-109	-38	13	-14	-18	4	-73	-65	-99	-14	-30	-63	-100	34	-85	-32	-109	-24	-101	-70	-62	2	-99	-16	-75	-74	-151	-77	-429	-3599	-2118	-17456	-23	-17918	3739	-8051	-612	-14073	-1293	-9922	-128	-14988	-1029	-9755	12
0.859167	-27	40	86	-60	-112	-35	12	-14	-21	6	-112	-67	-94	-13	-30	-60	-99	35	-86	-33	-105	-24	-102	-66	-60	-1	-101	-14	-72	-70	-146	-75	-425	-3700	-2066	-17531	155	-17670	3814	-7051	-367	-13963	-1109	-9329	-110	-15220	-771	-9334	8
0.860000	-24	64	87	-57	-108	-33	16	-12	-17	5	-73	-63	-97	-13	-29	-59	-98	35	-81	-32	-104	-21	-98	-78	-61	0	-100	-12	-72	-72	-148	-76	-327	-3798	-2007	-17604	-283	-17327	3857	-6127	-470	-13804	-890	-8674	-97	-15398	-535	-8933	36
0.860833	-24	43	91	-47	-109	-35	13	-13	-33	5	-74	-65	-95	-13	-28	-58	-101	38	-83	-33	-108	-22	-101	-67	-62	0	-102	-14	-70	-68	-146	-78	-308	-3900	-1943	-17674	142	-16904	3856	-5306	-436	-13613	-652	-7968	-95	-15510	-323	-8549	8
0.861667	-26	42	89	-58	-109	-34	15	-12	-19	5	-74	-65	-96	-15	-30	-64	-98	35	-84	-31	-102	-23	-91	-67	-63	17	-99	-14	-72	-70	-146	-77	-346	-4001	-1876	-17731	142	-16411	3825	-4591	-255	-13378	-383	-7214	-99	-15549	-137	-8195	-4
0.862500	-26	42	87	-59	-110	-35	16	-14	-19	5	-73	-63	-95	-18	-28	-62	-99	19	-83	-32	-105	-23	-103	-72	-63	-3	-99	-15	-72	-68	-150	-77	-203	-4090	-1802	-17788	0	-15861	3749	-3992	-258	-13119	-102	-6420	-103	-15511	18	-7865	2
0.863333	-25	41	86	-69	-110	-34	11	-14	-19	4	-73	-63	-96	-17	-31	-63	-102	34	-85	-32	-102	-24	-100	-68	-63	-1	-99	-15	-74	-68	-149	-77	-11	-4177	-1728	-17834	37	-15281	3649	-3496	-235	-12830	188	-5599	-117	-15406	150	-7559	-3
0.864167	-25	39	84	-62	-111	-45	11	-16	-28	0	-74	-65	-98	-17	-32	-63	-101	34	-87	-38	-109	-25	-100	-70	-69	-4	-102	-17	-75	-98	-149	-73	120	-4255	-1631	-17876	-46	-14679	3524	-3112	-134	-12538	478	-4758	-113	-15222	260	-7281	-18
0.865000	-28	37	84	-62	-110	-39	10	-15	-24	1	-78	-67	-110	-23	-33	-67	-109	27	-92	-40	-110	-29	-103	-75	-68	-8	-105	-19	-81	-74	-151	-81	76	-4333	-1585	-17910	-272	-14080	3367	-2830	119	-12237	770	-3905	-102	-14978	337	-7035	-28
0.865833	-28	37	81	-65	-109	-42	9	-22	-27	1	-78	-65	-103	-22	-33	-63	-102	34	-91	-35	-111	-26	-104	-70	-66	-6	-103	-18	-74	-69	-150	-75	28	-4389	-1509	-17938	-63	-13495	3204	-2653	431	-11938	1041	-3061	-82	-14675	404	-6802	-24
0.866667	-28	41	84	-58	-108	-33	12	-14	-15	5	-74	-61	-94	-16	-28	-60	-99	43	-87	-32	-99	-13	-99	-69	-63	0	-99	-13	-69	-67	-144	-73	116	-4439	-1441	-17950	116	-12939	3021	-2566	384	-11655	1303	-2218	-55	-14327	449	-6585	-4
0.867500	-24	43	88	-58	-104	-31	17	-14	-19	7	-44	-60	-94	-15	-26	-61	-100	35	-87	-32	-104	-22	-99	-68	-61	0	-99	-14	-73	-69	-147	-73	172	-4483	-1377	-17962	16	-12446	2829	-2560	264	-11407	1532	-1471	-58	-13959	478	-6401	-45
0.868333	-24	39	89	-59	-109	-33	13	-14	-17	6	-68	-60	-99	-15	-28	-60	-100	26	-87	-30	-108	-24	-93	-105	-64	0	-98	-14	-77	-68	-147	-76	91	-4520	-1327	-17977	-218	-12013	2637	-2637	354	-11188	1725	-728	-44	-13558	499	-6222	-27
0.869167	-27	43	89	-59	-94	-34	15	-11	-21	24	-73	-65	-98	-17	-28	-60	-99	33	-87	-30	-103	-22	-99	-67	-64	-1	-98	-14	-73	-59	-146	-77	63	-4549	-1281	-17979	-200	-11655	2458	-2781	270	-11022	1887	-104	-19	-13177	509	-6052	-44
0.870000	-26	42	88	-60	-108	-36	15	-11	-16	5	-72	-60	-97	-15	-28	-44	-98	5	-96	-36	-109	-24	-99	-69	-63	0	-99	-13	-72	-69	-149	-74	64	-4570	-1247	-17986	-155	-11390	2283	-2968	157	-10898	2014	465	4	-12797	522	-5884	-52
0.870833	-26	40	86	-58	-109	-34	44	-14	-18	5	-72	-63	-99	-22	-30	-59	-99	33	-86	-32	-104	-25	-100	-67	-64	0	-100	-12	-77	-65	-188	-78	25	-4588	-1218	-17993	-196	-11208	2140	-3221	480	-10833	2108	941	36	-12442	536	-5714	-16
0.871667	-26	42	90	-60	-108	-33	13	-10	-19	6	-73	-64	-95	-15	-30	-58	-99	34	-88	-33	-114	-23	-99	-66	-63	0	-101	-11	-74	-69	-145	-74	-11	-4602	-1201	-18000	-247	-11124	2018	-3503	2535	-10826	2179	1325	60	-12118	568	-5543	-48
0.872500	-24	40	89	-59	-109	-17	12	-11	-17	6	-88	-61	-95	-19	-30	-60	-100	34	-85	-33	-105	-23	-98	-68	-66	1	-97	-13	-74	-69	-145	-77	5	-4625	-1187	-18013	-131	-11136	1933	-3810	7984	-10874	2208	1609	63	-11844	607	-5369	-48
0.873333	-28	37	89	-59	-109	-33	12	-15	-22	5	-72	-60	-96	-18	-30	-61	-100	33	-87	-32	-107	-23	-99	-73	-63	23	-98	-13	-76	-73	-146	-77	-32	-4621	-1185	-18027	-466	-11242	1895	-4134	9690	-10973	2226	1794	97	-11622	671	-5185	-15
0.874167	-27	42	86	-61	-114	-34	11	-13	-21	-27	-73	-63	-99	-16	-31	-61	-100	34	-85	-30	-102	-19	-98	-66	-63	0	-98	-11	-74	-69	-145	-99	8	-4628	-1176	-18047	-675	-11431	1905	-4461	7364	-11126	2241	1883	143	-11454	757	-5001	-55
0.875000	-23	43	88	-57	-111	-29	17	-12	-19	5	-70	-58	-97	-12	-28	-53	-101	35	-83	-30	-102	-21	-96	-68	-64	0	-94	-8	-74	-68	-143	-74	96	-4629	-1176	-18080	-252	-11702	1961	-4796	6708	-11321	2247	1877	196	-11340	868	-4811	8
0.875833	-25	43	90	-57	-108	-23	15	-13	-18	6	-69	-58	-93	-13	-28	-58	-99	35	-81	-28	-102	-19	-97	-66	-64	1	-97	-8	-74	-73	-145	-74	107	-4630	-1173	-18108	-262	-12050	2065	-5124	5977	-11554	2259	1777	236	-11300	1004	-4626	-25
0.876667	-26	41	90	-58	-112	-32	12	-12	-19	6	-73	-60	-97	-15	-27	-59	-99	33	-84	-33	-102	-19	-97	-68	-65	-4	-98	-10	-76	-68	-147	-75	139	-4639	-1176	-18148	-306	-12452	2221	-5447	5220	-11825	2279	1606	213	-11309	1167	-4451	-34
0.877500	-28	39	86	-60	-107	-33	-1	-16	-19	4	-88	-63	-95	-14	-30	-62	-103	33	-83	-31	-103	-19	-99	-69	-64	0	-96	-10	-74	-70	-147	-77	39	-4642	-1185	-18193	-366	-12899	2423	-5758	4501	-12088	2327	1354	206	-11374	1364	-4298	-7
0.878333	-27	39	87	-57	-108	-32	11	-11	-19	4	-72	-62	-97	-11	-27	-53	-101	34	-83	-31	-107	-32	-98	-67	-66	-3	-96	-11	-75	-69	-144	-73	-10	-4642	-1158	-18237	-397	-13379	2672	-6046	3704	-12370	2393	1041	192	-11478	1582	-4166	5
0.879167	-26	40	86	-53	-109	-1	17	-9	-17	11	-68	-62	-97	-12	-25	-57	-102	32	-83	-31	-103	-19	-95	-67	-64	1	-96	-8	-74	-65	-143	-72	-53	-4640	-1164	-18283	-449	-13874	2956	-6323	3040	-12642	2492	670	165	-11622	1830	-4079	-9
0.880000	-23	44	91	-57	-109	-30	17	-11	-17	6	-72	-63	-95	-11	-26	-69	-98	38	-82	-29	-103	-21	-95	-64	-62	1	-96	-9	-75	-66	-144	-73	-77	-4638	-1115	-18326	-235	-14363	3268	-6580	2174	-12904	2616	247	190	-11796	2097	-4046	8
0.880833	-24	45	88	-68	-110	-32	16	-10	-18	7	-69	-61	-96	-12	-26	-57	-96	35	-83	-34	-101	-18	-96	-65	-62	1	-96	-10	-92	-67	-145	-73	-75	-4630	-1089	-18365	-104	-14841	3602	-6820	1391	-13143	2772	-216	215	-11994	2382	-4077	29
0.881667	-22	43	89	-57	-108	-34	13	-13	-19	2	-74	-65	-97	-16	-28	-58	-103	33	-84	-17	-105	-21	-99	-70	-66	0	-101	-13	-75	-69	-144	-74	-62	-4625	-1047	-18392	-143	-15293	3945	-7054	474	-13349	2948	-719	190	-12203	2670	-4150	9
0.882500	-27	39	86	-73	-111	-34	9	-16	-19	5	-102	-64	-98	-13	-30	-58	-101	35	-84	-35	-105	-24	-97	-66	-63	0	-98	-9	-75	-69	-164	-74	-65	-4619	-1002	-18413	-17	-15704	4290	-7264	-434	-13521	3150	-1255	201	-12411	2970	-4379	-6
0.883333	-19	44	88	-58	-112	-34	13	-13	-18	5	-72	-66	-96	-13	-25	-56	-98	35	-82	-31	-104	-19	-96	-64	-75	0	-98	-15	-74	-70	-147	-74	-68	-4607	-947	-18420	136	-16073	4615	-7468	-1140	-13656	3353	-1814	242	-12616	3262	-4662	-14
0.884167	-27	42	87	-58	-105	-36	15	-12	-21	8	-70	-62	-97	-16	-28	-57	-98	32	-83	-34	-107	-22	-98	-69	-66	0	-98	-12	-72	-67	-147	-51	-91	-4594	-885	-18416	40	-16395	4907	-7666	-1682	-13751	3558	-2399	204	-12804	3540	-5057	-39
0.885000	-28	41	88	-60	-110	-39	11	-18	-16	4	-61	-67	-100	-17	-31	-60	-93	34	-85	-32	-108	-23	-101	-68	-64	-3	-102	-12	-77	-74	-148	-76	-60	-4581	-819	-18401	-41	-16668	5159	-7858	-2157	-13817	3746	-3014	155	-12979	3794	-5547	-63
0.885833	-26	44	89	-58	-112	-40	12	-13	-19	5	-73	-62	-99	-14	-30	-58	-100	35	-83	-33	-107	-23	-99	-68	-65	0	-100	-12	-74	-68	-141	-75	15	-4568	-745	-18379	2	-16894	5347	-8053	-2631	-13856	3918	-3651	94	-13124	4022	-6141	10
0.886667	-23	47	90	-56	-107	-32	15	-13	-15	6	-70	-61	-95	-13	-1	-53	-98	36	-83	-48	-104	-18	-96	-65	-62	0	-97	-9	-72	-67	-145	-72	43	-4554	-661	-18347	-237	-17078	5471	-8249	-3157	-13869	4050	-4306	41	-13249	4189	-6843	45
0.887500	-22	45	92	-55	-109	-35	12	-18	-14	10	-67	-60	-93	-13	-26	-55	-97	38	-81	-28	-103	-22	-97	-67	-60	1	-96	-8	-74	-57	-144	-72	58	-4540	-587	-18314	-427	-17239	5513	-8462	-3446	-13878	4114	-4987	21	-13348	4328	-7638	0
0.888333	-21	46	93	-56	-108	-31	15	-12	-16	7	-68	-61	-95	-13	-28	-57	-93	37	-80	-31	-101	-28	-95	-66	-60	1	-95	-12	-74	-66	-146	-73	59	-4528	-478	-18285	71	-17383	5460	-8680	-3557	-13891	4114	-5680	21	-13425	4393	-8530	24
0.889167	-23	47	91	-58	-65	-34	15	-13	-14	12	-69	-62	-97	-14	-28	-57	-96	36	-82	-32	-101	-21	-98	-69	-62	0	-95	-10	-70	-67	-147	-77	2	-4524	-378	-18262	-64	-17521	5308	-8912	-3837	-13920	4035	-6384	16	-13479	4385	-9495	38
0.890000	-25	40	89	-58	-108	-35	13	-15	-16	4	-73	-75	-96	-18	-30	-60	-99	32	-86	-33	-102	-21	-98	-69	-66	-3	-103	-14	-75	-70	-149	-78	-49	-4519	-272	-18250	44	-17664	5064	-9154	-3969	-13969	3864	-7118	2	-13521	4296	-10522	16
0.890833	-36	38	87	-60	-113	-40	6	-18	-24	1	-76	-66	-101	-17	-31	-60	-105	30	-86	-31	-105	-22	-100	-70	-67	-1	-101	-12	-75	-69	-151	-74	-86	-4519	-152	-18248	49	-17829	4712	-9417	-4138	-14054	3604	-7815	49	-13549	4129	-11584	30
0.891667	-27	40	87	-58	-109	-35	9	-14	-18	5	-74	-63	-97	-16	-31	-66	-100	32	-87	-27	-107	-23	-100	-70	-66	-4	-101	-14	-76	-70	-148	-78	-105	-4523	-23	-18263	59	-18025	4272	-9694	-4151	-14186	3249	-8519	180	-13576	3874	-12672	27
0.892500	-27	42	87	-58	-109	-35	13	-16	-21	6	-73	-67	-96	-15	-30	-59	-97	35	-86	-33	-101	-23	-98	-69	-63	-5	-101	-12	-72	-83	-144	-75	-119	-4527	116	-18294	-18	-18256	3749	-9961	-4195	-14364	2796	-9195	229	-13607	3525	-13757	3
0.893333	-25	39	87	-57	-105	-32	15	-13	-18	5	-69	-62	-95	-15	-29	-60	-100	30	-84	-32	-100	-22	-97	-68	-63	0	-100	-12	-72	-67	-146	-76	-145	-4540	267	-18346	229	-18534	3153	-10240	-4373	-14595	2256	-9848	158	-13657	3089	-14825	53
0.894167	-21	43	90	-55	-113	-28	15	-12	-18	5	-69	-59	-93	-14	-30	-56	-97	38	-82	-30	-102	-23	-95	-69	-61	5	-98	-10	-72	-62	-144	-73	-188	-4555	431	-18413	127	-18864	2505	-10519	-4309	-14886	1630	-10449	144	-13726	2556	-15853	89
0.895000	-26	41	88	-57	-107	-31	15	-13	-13	12	-66	-63	-92	-13	-27	-59	-92	36	-86	-29	-101	-21	-94	-68	-60	2	-101	-11	-70	-67	-143	-70	-163	-4581	600	-18497	-234	-19238	1814	-10796	-4262	-15229	934	-10999	125	-13825	1946	-16819	24
0.895833	-22	36	90	-53	-119	-31	19	-13	-17	7	-69	-60	-92	-12	-28	-57	-96	38	-81	-29	-102	-19	-95	-65	-68	0	-98	-9	-69	-67	-158	-73	-152	-4608	781	-18593	-434	-19663	1104	-11059	-4292	-15631	173	-11498	89	-13959	1253	-17707	28
0.896667	-27	42	87	-55	-108	-31	15	-15	-18	7	-70	-62	-95	-16	-30	-73	-99	35	-84	-30	-101	-19	-98	-70	-62	1	-101	-12	-74	-69	-147	-75	-238	-4645	967	-18696	-150	-20134	384	-11316	-4168	-16083	-621	-11927	40	-14129	512	-18497	41
0.897500	-25	39	80	-62	-112	-34	13	-22	-19	4	-72	-65	-96	-17	-30	-61	-98	37	-84	-33	-107	-24	-97	-70	-65	-3	-104	-15	-76	-70	-144	-75	-248	-4677	1158	-18805	-101	-20633	-319	-11562	-3939	-16555	-1442	-12290	2	-14323	-270	-19176	49
0.898333	-29	37	84	-61	-110	-33	11	-16	-18	4	-73	-65	-98	0	-32	-61	-102	33	-91	-32	-105	-17	-101	-70	-66	-4	-104	-14	-77	-72	-149	-76	-166	-4730	1349	-18909	-341	-21158	-987	-11795	-3717	-17059	-2258	-12589	-26	-14550	-1072	-19737	30
0.899167	-29	35	75	-60	-112	-55	8	-30	-23	1	-75	-65	-101	-15	-32	-61	-101	36	-86	-33	-107	-22	-98	-72	-66	0	-101	-7	-73	-72	-147	-73	-164	-4767	1541	-18997	-428	-21689	-1603	-12014	-3537	-17566	-3054	-12829	-58	-14793	-1874	-20161	13
0.900000	-25	41	87	-62	-109	-33	13	-17	-16	6	-72	-62	-92	-10	-28	-87	-99	37	-86	-33	-105	-24	-98	-65	-61	2	-100	-9	-74	-69	-145	-72	-173	-4806	1723	-19073	-401	-22223	-2152	-12225	-3289	-18076	-3810	-13030	-102	-15049	-2644	-20450	52
0.900833	-23	41	87	-69	-110	-31	13	-14	-18	5	-73	-64	-98	-14	-29	-58	-99	34	-88	-34	-103	-23	-99	-67	-63	-1	-96	-11	-76	-72	-148	-74	-142	-4851	1893	-19131	-475	-22735	-2631	-12439	-3042	-18574	-4522	-13198	-137	-15307	-3370	-20604	47
0.901667	-28	39	87	-61	-112	-33	11	-15	-19	6	-74	-64	-95	-9	-30	-61	-101	35	-87	-34	-107	-25	-101	-70	-64	-1	-103	-11	-75	-67	-150	-76	-222	-4889	2043	-19163	155	-23227	-3031	-12655	-2835	-19038	-5154	-13352	-146	-15554	-4014	-20619	-7
0.902500	-28	41	86	-59	-105	-33	12	-16	15	7	-74	-66	-97	-15	-29	-59	-98	37	-86	-31	-102	-23	-100	-70	-61	0	-100	-12	-74	-73	-168	-76	-235	-4924	2181	-19155	315	-23677	-3338	-12879	-2684	-19459	-5697	-13504	-166	-15786	-4573	-20508	15
0.903333	-26	42	88	-60	-112	-39	10	-14	-19	5	-74	-62	-99	-17	-28	-62	-100	36	-91	-32	-104	-27	-115	-72	-65	-1	-102	-12	-76	-69	-149	-75	-218	-4951	2293	-19138	440	-24072	-3565	-13128	-2570	-19817	-6150	-13683	-176	-15985	-5021	-20275	5
0.904167	-27	51	62	-62	-112	-35	-12	-17	-22	3	-75	-67	-99	-14	-29	-60	-102	36	-87	-34	-110	-23	-112	-73	-67	-3	-104	-14	-93	-68	-150	-77	-222	-4972	2379	-19076	386	-24394	-3702	-13400	-2353	-20122	-6494	-13903	-194	-16168	-5352	-19940	-12
0.905000	-28	40	84	-59	-111	-35	8	-16	-29	2	-75	-41	-99	-17	-30	-62	-104	35	-88	-32	-109	-28	-102	-75	-67	-3	-105	-11	-75	-73	-148	-77	-190	-4986	2448	-18962	454	-24637	-3763	-13716	-2062	-20320	-6740	-14174	-187	-16319	-5559	-19512	41
0.905833	-28	39	88	-60	-111	-34	9	-18	-23	4	-75	-67	-98	-21	-30	-63	-103	34	-90	-33	-108	-25	-101	-70	-64	-4	-103	-11	-82	-68	-150	-79	-232	-4998	2490	-18860	208	-24788	-3749	-14078	-2040	-20474	-6884	-14523	-186	-16444	-5638	-19016	56
0.906667	-25	40	87	-58	-108	-34	10	-16	-19	4	-74	-65	-99	-19	-28	-61	-99	35	-85	-31	-111	-25	-100	-73	-65	-1	-99	-14	-73	-72	-148	-76	-228	-4994	2514	-18709	404	-24835	-3675	-14506	-2094	-20518	-6936	-14947	-250	-16549	-5606	-18463	61
0.907500	-27	35	85	-60	-115	-35	0	-15	-16	5	-75	-65	-96	-16	-26	-60	-102	33	-88	-30	-101	-22	-100	-68	-63	-3	-108	-11	-70	-68	-146	-75	-172	-4994	2521	-18530	371	-24776	-3545	-14995	-1800	-20462	-6895	-15471	-299	-16641	-5467	-17883	62
0.908333	-29	41	87	-59	-110	-31	10	-14	-22	6	-74	-64	-97	-17	-26	-60	-102	39	-86	-30	-104	-24	-99	-70	-65	-6	-99	-12	-70	-68	-146	-80	-156	-4986	2519	-18335	581	-24604	-3387	-15560	-1580	-20321	-6794	-16086	-323	-16735	-5253	-17285	39
0.909167	-26	41	87	-72	-108	-34	3	-13	-16	4	-72	-67	-94	-15	-26	-61	-100	34	-85	-30	-102	-24	-98	-68	-63	0	-98	-11	-74	-73	-148	-79	-144	-4974	2508	-18128	605	-24318	-3201	-16196	-1418	-20085	-6630	-16788	-352	-16834	-4976	-16703	92
0.910000	-26	43	90	-59	-111	-34	10	-13	-19	5	-53	-65	-95	-14	-47	-58	-97	34	-83	-31	-103	-23	-99	-70	-65	-3	-100	-14	-74	-69	-147	-78	-155	-4967	2500	-17913	458	-23921	-3018	-16910	-1219	-19762	-6442	-17578	-383	-16948	-4675	-16157	102
0.910833	-28	44	82	-61	-107	-35	11	-13	-19	4	-73	-66	-97	-15	-26	-60	-98	30	-85	-31	-103	-23	-99	-62	-69	-3	-97	-12	-72	-68	-146	-77	-149	-4954	2492	-17698	418	-23429	-2846	-17703	-1054	-19362	-6242	-18436	-390	-17080	-4389	-15674	33
0.911667	-27	43	89	-57	-109	-34	13	-14	-16	5	-62	-57	-96	-14	-27	-59	-98	58	-80	-30	-103	-21	-100	-67	-63	0	-99	-15	-76	-70	-147	-79	-167	-4947	2501	-17483	330	-22829	-2706	-18565	-957	-18890	-6055	-19348	-420	-17236	-4155	-15267	33
0.912500	-26	38	86	-61	-109	-34	10	-15	-15	6	-68	-62	-94	-13	-26	-56	-98	34	-82	-30	-105	-25	-98	-66	-62	0	-98	1	-73	-68	-146	-74	-155	-4937	2526	-17282	449	-22154	-2611	-19496	-807	-18365	-5912	-20290	-442	-17409	-4008	-14967	5
0.913333	-23	44	91	-56	-110	-31	12	-11	-15	7	-69	-63	-98	-14	-26	-57	-78	35	-81	-30	-74	-21	-96	-66	-62	1	-96	-13	-73	-69	-144	-74	-114	-4940	2570	-17089	477	-21407	-2580	-20484	-616	-17797	-5835	-21241	-462	-17588	-3993	-14791	21
0.914167	-26	45	92	-58	-131	-31	10	-11	-15	8	-68	-60	-96	-13	-25	-58	-97	34	-80	-30	-102	-22	-98	-78	-60	-4	-96	-10	-67	-69	-146	-74	-103	-4949	2639	-16923	-25	-20620	-2631	-21517	-463	-17197	-5846	-22180	-488	-17793	-4140	-14770	22
0.915000	-25	45	93	-57	-107	-32	13	-6	-17	6	-69	-61	-97	-17	-26	-58	-99	34	-80	-29	-103	-21	-97	-68	-60	1	-98	-16	-74	-72	-146	-75	-110	-4961	2731	-16777	461	-19796	-2777	-22580	-270	-16586	-5968	-23094	-525	-17981	-4482	-14874	-125
0.915833	-27	43	90	-60	-114	-34	10	-16	-18	4	-70	-64	-97	-13	-28	-58	-101	35	-82	-30	-107	-22	-98	-67	-61	1	-100	-18	-73	-69	-143	-74	-134	-4984	2849	-16656	348	-18972	-3010	-23669	-44	-15978	-6202	-23948	-564	-18145	-5023	-15141	-227
0.916667	-26	42	90	-58	-104	-29	13	-12	-18	3	-66	-64	-96	-15	-29	-60	-104	32	-81	-30	-103	-23	-97	-68	-62	0	-98	-13	-72	-72	-145	-78	-207	-5016	2991	-16568	131	-18167	-3356	-24760	78	-15385	-6572	-24728	-457	-18268	-5781	-15569	-46
0.917500	-28	43	88	-76	-109	-33	12	-16	-21	5	-68	-64	-94	-17	-28	-61	-98	34	-83	-32	-105	-24	-101	-70	-63	-4	-100	-9	-73	-70	-147	-75	-168	-5048	3155	-16504	-36	-17399	-3802	-25845	212	-14824	-7067	-25412	-292	-18336	-6747	-16144	131
0.918333	-25	43	89	-59	-110	-32	11	-16	-19	5	-70	-63	-99	-15	-19	-66	-99	33	-85	-30	-104	-22	-100	-67	-63	0	-99	-12	-75	-72	-149	-76	-100	-5093	3339	-16465	25	-16697	-4348	-26892	345	-14310	-7696	-25999	-280	-18324	-7906	-16854	53
0.919167	-25	45	97	-55	-110	-30	22	-13	-19	4	-69	-62	-98	-14	-28	-57	-100	34	-83	-30	-103	-21	-97	-69	-65	-1	-122	-11	-90	-69	-147	-76	-142	-5142	3533	-16453	17	-16083	-4978	-27889	396	-13856	-8418	-26476	-277	-18222	-9241	-17678	55
0.920000	-27	43	90	-56	-108	-30	15	-14	-21	5	-67	-60	-94	-26	-30	-57	-102	34	-85	-29	-104	-22	-99	-66	-62	2	-98	-10	-73	-70	-146	-74	-110	-5201	3738	-16467	325	-15584	-5684	-28816	469	-13468	-9254	-26844	-281	-18021	-10699	-18589	13
0.920833	-26	43	91	-56	-110	-29	13	-12	-17	6	-70	-62	-95	-14	-26	-56	-98	37	-82	-29	-103	-29	-98	-66	-62	0	-99	-9	-73	-68	-144	-73	-85	-5261	3943	-16504	321	-15205	-6457	-29663	424	-13150	-10173	-27111	-275	-17711	-12243	-19553	-35
0.921667	-25	42	90	-56	-102	-30	16	-12	-15	23	-67	-60	-104	-13	-25	-57	-98	19	-84	-26	-102	-21	-99	-67	-61	3	-98	-9	-74	-67	-145	-74	-77	-5329	4140	-16556	139	-14964	-7279	-30403	466	-12911	-11145	-27269	-252	-17297	-13831	-20545	-48
0.922500	-22	69	92	-38	-104	-29	7	-16	-18	4	-70	-61	-95	-13	-29	-56	-99	36	-84	-30	-100	-22	-102	-66	-63	-3	-98	-11	-73	-82	-144	-70	-15	-5404	4329	-16631	0	-14870	-8126	-31071	508	-12773	-12148	-27348	-238	-16783	-15409	-21523	-57
0.923333	-25	39	87	-59	-109	-30	13	-16	-17	5	-72	-63	-100	-16	-25	-58	-103	38	-86	-35	-105	-23	-101	-67	-66	0	-100	-14	-76	-74	-149	-76	-72	-5478	4494	-16722	138	-14925	-8982	-31609	512	-12707	-13168	-27353	-190	-16190	-16945	-22456	-97
0.924167	-30	38	85	-60	-117	-32	8	-17	-23	0	-76	-65	-101	-16	-30	-59	-104	32	-88	-30	-108	-24	-102	-68	-67	-4	-103	-22	-76	-70	-147	-76	-99	-5554	4643	-16810	126	-15118	-9821	-32024	641	-12730	-14166	-27296	-151	-15514	-18403	-23312	-147
0.925000	-27	39	86	-60	-110	-34	9	-16	-27	3	-73	-63	-154	-16	-31	-59	-102	32	-87	-31	-105	-25	-101	-69	-65	-1	-100	-12	-78	-73	-132	-75	-80	-5631	4764	-16910	9	-15448	-10637	-32311	732	-12829	-15143	-27198	-146	-14827	-19738	-24050	-76
0.925833	-31	42	88	-59	-111	-36	13	-14	-21	4	-74	-64	-99	-14	-28	-58	-99	35	-85	-33	-103	-19	-96	-69	-62	-3	-87	-14	-76	-72	-146	-75	-86	-5703	4851	-17000	0	-15901	-11403	-32465	714	-12999	-16075	-27077	-103	-14128	-20936	-24644	-31
0.926667	-25	43	89	-58	-109	-32	15	-13	-17	26	-69	-53	-97	-13	-27	-56	-96	34	-82	-28	-102	-17	-98	-62	-63	2	-96	-7	-75	-66	-145	-72	-117	-5776	4911	-17094	157	-16455	-12117	-32485	735	-13227	-16921	-26950	-82	-13467	-21981	-25082	-39
0.927500	-26	46	91	-55	-113	-29	13	-11	-17	7	-70	-61	-96	-13	-25	-55	-100	40	-83	-29	-103	-17	-98	-66	-56	1	-95	-13	-70	-68	-141	-69	-80	-5850	4931	-17182	-149	-17094	-12778	-32382	797	-13517	-17770	-26835	-114	-12888	-22883	-25342	-7
0.928333	-25	43	88	-58	-107	-32	15	-12	-17	5	-69	-61	-93	-14	-24	-52	-87	36	-83	-31	-105	-21	-100	-66	-60	0	-97	-10	-74	-67	-145	-72	30	-5917	4916	-17258	103	-17790	-13376	-32151	829	-13842	-18529	-26735	-132	-12423	-23641	-25423	-10
0.929167	-21	43	86	-58	-108	-33	18	-9	-13	9	-72	-58	-95	-13	-28	-53	-96	38	-83	-28	-99	-17	-97	-66	-60	0	-96	-10	-74	-66	-144	-73	105	-5978	4865	-17323	-46	-18514	-13911	-31793	976	-14204	-19236	-26668	-141	-12101	-24289	-25318	11
0.930000	-22	46	89	-55	-107	-32	15	-12	5	6	-72	-62	-95	-13	-25	-55	-97	38	-81	-30	-103	-22	-100	-65	-62	0	-98	-10	-75	-69	-145	-75	86	-6040	4786	-17376	-203	-19271	-14396	-31322	930	-14585	-19903	-26626	-159	-11960	-24829	-25041	19
0.930833	-23	42	87	-59	-107	-31	13	-17	-19	5	-72	-64	-97	-15	-28	-59	-101	36	-85	-29	-103	-19	-98	-68	-66	0	-100	-9	-73	-68	-146	-76	88	-6082	4675	-17417	-134	-19944	-14831	-30740	709	-14976	-20536	-26602	-151	-12017	-25297	-24612	29
0.931667	-26	43	87	-58	-110	-35	10	-17	-22	6	-74	-58	-117	-16	-28	-61	-100	33	-84	-31	-104	-22	-105	-70	-64	-3	-102	-12	-75	-72	-148	-77	105	-6129	4539	-17440	-134	-20589	-15239	-30069	524	-15364	-21128	-26609	-120	-12290	-25713	-24052	52
0.932500	-27	40	88	-59	-105	-36	10	-21	-22	5	-73	-66	-98	-17	-32	-62	-102	34	-86	-32	-104	-21	-102	-67	-63	0	-99	-16	-78	-69	-148	-75	72	-6154	4390	-17447	-341	-21155	-15620	-29308	470	-15735	-21736	-26605	-113	-12769	-26105	-23388	44
0.933333	-27	42	86	-57	-109	-36	9	-16	-18	6	-72	-64	-98	-16	-29	-60	-97	35	-82	-30	-102	-19	-101	-68	-61	0	-97	-11	-74	-72	-143	-74	27	-6184	4225	-17439	-273	-21614	-15999	-28498	585	-16104	-22326	-26591	-128	-13460	-26489	-22655	28
0.934167	-27	42	89	-53	-110	-33	15	-14	-17	4	-68	-65	-96	-14	-28	-59	-100	36	-84	-31	-110	-18	-99	-67	-66	0	-102	-12	-73	-70	-145	-76	23	-6208	4050	-17423	-51	-21939	-16392	-27644	734	-16397	-22916	-26545	-134	-14345	-26876	-21886	54
0.935000	-24	40	88	-56	-109	-32	12	-16	-21	-4	-69	-63	-95	-14	-27	-57	-100	36	-81	-29	-103	-17	-97	-68	-66	1	-99	-9	-72	-67	-143	-73	64	-6217	3877	-17397	-87	-22127	-16807	-26776	693	-16678	-23521	-26445	-129	-15418	-27325	-21124	3
0.935833	-23	42	92	-57	-105	-31	15	-11	-15	9	-70	-63	-93	-14	-27	-58	-101	36	-84	-16	-104	-18	-99	-67	-64	1	-99	-9	-74	-70	-146	-74	24	-6227	3701	-17367	-259	-22173	-17266	-25909	670	-16918	-24138	-26277	-104	-16626	-27784	-20398	3
0.936667	-25	42	89	-57	-109	-35	11	-18	-19	6	-67	-59	-97	-17	-27	-60	-92	34	-84	-34	-103	-19	-101	-69	-64	-3	-107	-12	-73	-72	-147	-75	-45	-6233	3531	-17323	-105	-22061	-17776	-25066	671	-17127	-24773	-26027	-88	-17929	-28270	-19733	32
0.937500	-31	37	85	-59	-109	-36	12	-15	-18	3	-74	-64	-97	-17	-29	-62	-103	32	-90	-34	-103	-21	-101	-76	-62	-1	-102	-15	-76	-73	-146	-77	3	-6235	3372	-17297	-24	-21811	-18333	-24260	661	-17283	-25406	-25677	-102	-19283	-28778	-19148	32
0.938333	-25	41	87	-59	-110	-33	10	-18	-19	4	-73	-66	-96	-15	-30	-61	-74	36	-86	-34	-104	-19	-99	-70	-67	0	-101	-12	-76	-72	-148	-75	47	-6229	3228	-17224	-5	-21433	-18949	-23509	722	-17416	-26038	-25224	-113	-20641	-29294	-18657	69
0.939167	-24	44	87	-61	-111	-36	12	-14	-18	4	-72	-63	-98	-16	-31	-61	-102	34	-87	-35	-105	-21	-99	-82	-66	0	-101	-14	-88	-73	-146	-75	4	-6226	3092	-17232	127	-20943	-19611	-22832	838	-17526	-26668	-24661	-62	-21968	-29815	-18269	122
0.940000	-25	42	88	-60	-109	-34	38	-14	-19	3	-76	-76	-100	-17	-30	-62	-100	32	-88	-35	-105	-25	-100	-72	-63	-6	-103	-16	-77	-75	-149	-77	-22	-6217	2973	-17210	149	-20381	-20318	-22236	943	-17629	-27275	-23998	-6	-23213	-30313	-17991	111
0.940833	-28	37	86	-65	-109	-39	10	-19	-18	0	-74	-65	-96	-18	-33	-63	-99	30	-80	-35	-104	-22	-101	-70	-65	0	-102	-13	-74	-72	-145	-75	-32	-6202	2864	-17198	-122	-19758	-21057	-21717	885	-17732	-27855	-23229	13	-24327	-30786	-17798	118
0.941667	-28	41	87	-60	-109	-35	10	-14	-17	2	-74	-65	-72	-18	-30	-59	-100	32	-85	-34	-105	-23	-101	-70	-66	-1	-101	-14	-73	-74	-146	-74	-12	-6190	2765	-17201	42	-19112	-21822	-21284	729	-17849	-28381	-22382	53	-25274	-31197	-17686	95
0.942500	-26	40	88	-39	-110	-33	10	-14	-21	2	-74	-62	-96	-17	-32	-59	-103	33	-87	-34	-108	-23	-102	-68	-64	-3	-101	-12	-82	-70	-147	-77	0	-6164	2673	-17220	192	-18487	-22590	-20937	752	-17994	-28851	-21466	63	-26023	-31556	-17638	82
0.943333	-26	39	86	-59	-107	-35	7	-18	-22	2	-76	-65	-102	-19	-33	-62	-101	45	-84	-35	-103	-25	-100	-73	-64	0	-99	-15	-77	-77	-150	-77	-42	-6133	2583	-17252	-222	-17903	-23338	-20669	687	-18170	-29252	-20509	-18	-26564	-31848	-17628	99
0.944167	-26	39	87	-61	-113	-41	11	-16	-21	3	-74	-65	-99	-21	-30	-62	-102	32	-83	-34	-109	-25	-103	-70	-67	-1	-99	-12	-77	-74	-149	-76	-85	-6101	2489	-17303	-221	-17411	-24054	-20477	530	-18391	-29570	-19523	-53	-26875	-32054	-17629	118
0.945000	-28	40	87	-58	-111	-35	12	-21	-21	9	-75	-64	-100	-17	-31	-63	-102	33	-87	-33	-104	-22	-100	-73	-67	-1	-101	-14	-75	-70	-149	-79	-61	-6062	2385	-17367	-93	-17007	-24719	-20349	570	-18654	-29801	-18515	-68	-26951	-32200	-17626	84
0.945833	-32	41	85	-60	-112	-36	9	-17	-18	0	-74	-63	-96	-15	-31	-60	-103	32	-86	-33	-107	-24	-101	-72	-67	-1	-99	-13	-74	-70	-147	-75	-21	-6011	2285	-17449	-208	-16738	-25312	-20271	630	-18968	-29937	-17521	-77	-26804	-32248	-17585	107
0.946667	-23	42	89	-57	-109	-34	11	-14	-14	4	-72	-62	-97	-13	-26	-60	-98	35	-82	-32	-102	-21	-96	-68	-58	1	-98	-11	-69	-66	-147	-77	-82	-5952	2161	-17543	-305	-16597	-25828	-20242	579	-19319	-29976	-16550	-66	-26444	-32234	-17503	93
0.947500	18	44	90	-57	-107	-35	12	-18	-15	8	-68	-60	-92	-13	-28	-58	-94	38	-81	-28	-100	-19	-100	-75	-60	0	-97	-12	-74	-64	-143	-74	-139	-5885	2018	-17657	25	-16617	-26244	-20248	453	-19704	-29919	-15625	-72	-25907	-32135	-17355	72
0.948333	-28	41	89	-57	-109	-33	10	-15	-16	11	-73	-63	-103	-15	-29	-57	-102	32	-85	-33	-105	-23	-101	-72	-63	0	-101	-14	-73	-70	-148	-77	-110	-5819	1849	-17788	76	-16783	-26566	-20280	380	-20120	-29765	-14756	-72	-25219	-31983	-17142	69
0.949167	-26	37	86	-63	-110	-36	8	-21	-18	0	-72	-65	-98	-16	-29	-59	-103	33	-84	-33	-101	-22	-97	-73	-65	0	-96	-13	-73	-68	-145	-76	-84	-5735	1659	-17924	-136	-17084	-26771	-20324	614	-20534	-29518	-13935	-66	-24408	-31759	-16846	62
0.950000	-27	40	89	-57	-110	-17	10	-18	-18	6	-74	-65	-96	-17	-32	-62	-100	34	-83	-29	-105	-21	-99	-70	-62	0	-97	-13	-72	-70	-130	-74	-29	-5654	1438	-18074	-27	-17517	-26860	-20370	770	-20942	-29188	-13180	-75	-23516	-31490	-16484	19
0.950833	-26	40	88	-58	-108	-35	9	-17	-18	4	-73	-66	-93	-15	-28	-61	-99	35	-73	-36	-104	-22	-100	-70	-62	-3	-101	-13	-73	-72	-148	-75	-30	-5568	1198	-18232	76	-18053	-26843	-20414	603	-21336	-28785	-12496	-57	-22587	-31173	-16057	15
0.951667	-27	38	87	-59	-109	-33	11	-15	-19	3	-77	-64	-98	-9	-29	-62	-102	32	-87	-32	-104	-22	-100	-69	-64	-1	-97	-14	-74	-70	-149	-77	-60	-5477	930	-18393	-72	-18654	-26708	-20438	487	-21676	-28325	-11883	-34	-21664	-30798	-15577	45
0.952500	-25	37	87	-60	-109	-33	11	-18	-19	3	-73	-65	-95	-14	-29	-59	-97	35	-85	-33	-103	-22	-100	-60	-63	-1	-94	-13	-73	-69	-146	-73	-22	-5383	644	-18561	17	-19336	-26468	-20437	415	-21960	-27819	-11350	-34	-20777	-30375	-15058	53
0.953333	-24	40	88	-57	-109	-32	13	-15	-15	7	-69	-66	-96	-13	-22	-57	-99	34	-86	-34	-101	-21	-97	-69	-62	1	-98	-12	-70	-69	-146	-70	-5	-5292	326	-18729	171	-20023	-26124	-20402	404	-22187	-27288	-10891	-28	-19967	-29903	-14519	62
0.954167	-22	42	89	-57	-105	-32	13	-13	-15	5	-70	-63	-93	-14	-26	-58	-98	36	-87	-28	-103	-19	-97	-68	-56	0	-99	-13	-70	-66	-145	-74	-34	-5199	0	-18903	-13	-20696	-25689	-20332	344	-22291	-26745	-10513	-31	-19254	-29367	-13972	49
0.955000	-25	40	89	-53	-105	-31	12	-12	-19	10	-69	-61	-94	-12	-24	-58	-97	36	-85	-31	-100	-18	-95	-68	-57	2	-95	-11	-81	-65	-150	-70	-40	-5112	-365	-19075	-141	-21325	-25170	-20214	277	-22312	-26199	-10211	-33	-18670	-28774	-13447	23
0.955833	-22	43	88	-55	-107	-31	17	-15	-14	6	-70	-65	-93	-12	-25	-57	-98	34	-85	-29	-103	-17	-97	-72	-64	-1	-100	-12	-70	-68	-145	-70	-21	-5031	-705	-19248	267	-21883	-24582	-20051	273	-22233	-25679	-10001	-84	-18232	-28121	-12958	63
0.956667	-25	37	86	-60	-107	-33	11	-23	-21	4	-74	-68	-84	-16	-29	-65	-100	29	-91	-35	-104	-23	-103	-74	-65	-4	-102	-15	-74	-74	-151	-76	-33	-4958	-1065	-19423	-162	-22359	-23921	-19839	171	-22055	-25195	-9871	-144	-17943	-27407	-12510	33
0.957500	-28	35	84	-60	-115	-36	7	-18	-22	0	-76	-70	-101	-18	-32	-64	-103	29	-88	-32	-112	-23	-102	-72	-63	0	-110	-14	-76	-70	-148	-75	-35	-4882	-1436	-19586	-197	-22708	-23229	-19564	108	-21771	-24745	-9826	-161	-17800	-26609	-12126	3
0.958333	-29	38	85	-63	-110	-31	11	-31	-22	5	-73	-66	-98	-18	-28	-61	-103	32	-87	-34	-108	-22	-101	-73	-66	-3	-100	-12	-73	-69	-147	-75	-81	-4818	-1786	-19756	-127	-22940	-22490	-19243	123	-21398	-24337	-9863	-201	-17788	-25777	-11786	9
0.959167	-30	41	82	-59	-109	-32	13	-15	-21	4	-70	-65	-98	-17	-28	-59	-98	34	-84	-32	-104	-21	-100	-68	-66	12	-101	-15	-75	-70	-148	-70	-79	-4755	-2159	-19915	-104	-23037	-21731	-18884	2	-20948	-23972	-9986	-204	-17907	-24879	-11520	-18
0.960000	-25	43	86	-62	-107	-32	9	-13	-17	7	-72	-65	-96	-14	-29	-56	-99	34	-90	-31	-104	-19	-100	-68	-64	-1	-101	-11	-73	-69	-144	-72	-41	-4724	-2509	-20076	-210	-23007	-20964	-18488	-217	-20437	-23638	-10202	-177	-18128	-23945	-11319	-4
0.960833	-23	44	88	-56	-105	-29	13	-14	-16	7	-69	-63	-96	-14	-22	-58	-98	56	-83	-34	-100	-21	-99	-70	-61	0	-101	-12	-72	-69	-147	-73	-95	-4655	-2855	-20234	61	-22859	-20200	-18060	-134	-19880	-23334	-10498	-171	-18427	-22988	-11172	88
0.961667	-24	43	91	-59	-105	-34	13	-11	-14	6	-69	-64	-94	-16	-25	-59	-97	35	-85	-29	-107	-21	-100	-66	-60	1	-100	-11	-73	-68	-144	-70	-109	-4615	-3168	-20388	-72	-22594	-19451	-17610	-73	-19300	-23055	-10874	-125	-18775	-22028	-11078	75
0.962500	-14	47	88	-58	-107	-30	15	-11	-18	8	-69	-62	-99	-16	-27	-58	-96	36	-83	-30	-104	-18	-99	-68	-58	-3	-101	-11	-74	-46	-144	-70	-103	-4585	-3507	-20543	-122	-22231	-18730	-17161	-144	-18721	-22778	-11314	-86	-19149	-21089	-11024	-32
0.963333	-26	43	90	-58	-111	-34	15	-11	-18	8	-67	-63	-113	-17	-26	-58	-97	38	-83	-30	-105	-21	-100	-67	-64	0	-101	-12	-72	-67	-145	-70	-130	-4560	-3821	-20697	-51	-21804	-18049	-16722	-155	-18163	-22494	-11821	-44	-19511	-20185	-11005	-72
0.964167	-21	44	88	-58	-107	-35	13	-14	-17	6	-68	-66	-100	-22	-32	-58	-99	32	-84	-31	-103	-21	-99	-68	-64	0	-100	-13	-77	-72	-147	-75	-121	-4544	-4126	-20854	-61	-21313	-17412	-16308	-115	-17642	-22189	-12377	-16	-19853	-19338	-11011	-125
0.965000	-22	44	87	-62	-111	-36	20	-14	-19	5	-73	-66	-101	-21	-32	-59	-100	33	-87	-33	-109	-23	-104	-70	-67	-3	-105	-14	-79	-64	-149	-77	-100	-4539	-4420	-21005	-16	-20795	-16836	-15938	-113	-17177	-21844	-12975	-30	-20142	-18567	-11032	-111
0.965833	-30	39	86	-60	-113	-38	8	-16	-24	4	-72	-66	-100	-21	-33	-60	-100	30	-84	-32	-105	-19	-99	-72	-64	0	-99	-11	-74	-69	-149	-76	-77	-4534	-4706	-21149	-7	-20264	-16309	-15619	-222	-16797	-21446	-13580	-47	-20359	-17887	-11062	-66
0.966667	-26	46	90	-58	-108	-34	11	-15	-12	16	-67	-67	-96	-16	-25	-57	-98	37	-79	-29	-102	-21	-97	-65	-62	2	-99	-10	-73	-68	-144	-74	-44	-4513	-4981	-21291	-64	-19756	-15840	-15373	-174	-16447	-20990	-14191	-60	-20494	-17314	-11100	-62
0.967500	-42	44	89	-57	-110	-33	15	-11	-17	10	-66	-61	-97	-14	-29	-55	-99	40	-82	-31	-103	-16	-103	-66	-64	3	-99	-12	-74	-67	-145	-75	-7	-4559	-5276	-21439	-26	-19234	-15437	-15217	-78	-16216	-20479	-14790	-62	-20556	-16855	-11149	-60
0.968333	-26	46	87	-55	-110	-63	12	-16	-10	9	-67	-61	-93	-13	-28	-56	-96	37	-82	-30	-101	-19	-99	-68	-63	1	-97	-13	-72	-66	-147	-72	5	-4588	-5559	-21580	-246	-18780	-15096	-15163	-136	-16073	-19906	-15351	-59	-20537	-16509	-11208	-51
0.969167	-24	43	90	-57	-105	-32	15	-13	-17	9	-68	-60	-96	-15	-28	-56	-99	35	-82	-28	-105	-21	-88	-67	-62	1	-95	-11	-72	-65	-146	-73	11	-4631	-5853	-21718	143	-18367	-14810	-15216	-138	-16017	-19289	-15868	-40	-20443	-16272	-11288	-39
0.970000	-30	44	88	-60	-108	-33	11	-14	-24	8	-69	-61	-98	-15	-28	-56	-98	37	-81	-30	-101	-18	-97	-66	-65	0	-98	-10	-70	-67	-146	-73	-29	-4699	-6157	-21851	-124	-18010	-14577	-15384	-99	-16048	-18581	-16322	2	-20283	-16132	-11389	-65
0.970833	-27	42	86	-55	-109	-36	15	-13	-16	7	-70	-62	-87	-14	-34	-59	-102	34	-84	-30	-105	-17	-99	-67	-63	2	-100	-12	-73	-66	-146	-75	-56	-4757	-6472	-21980	-29	-17712	-14386	-15667	-51	-16149	-17838	-16707	-17	-20061	-16079	-11519	-88
0.971667	-26	44	87	-56	-112	-35	16	-14	-19	11	-73	-61	-97	-15	-27	-56	-100	37	-83	-31	-105	-22	-96	-66	-66	0	-101	-10	-75	-69	-145	-73	-65	-4835	-6792	-22096	52	-17473	-14230	-16067	-64	-16322	-17062	-17014	-51	-19834	-16092	-11688	-64
0.972500	-3	40	88	-57	-110	-32	13	-13	-22	7	-72	-63	-94	-14	-30	-57	-103	35	-85	-31	-105	-21	-70	-68	-63	1	-99	-12	-68	-66	-143	-76	-10	-4936	-7128	-22210	189	-17283	-14096	-16573	-150	-16546	-16270	-17230	-35	-19575	-16154	-11897	-81
0.973333	-26	44	87	-59	-109	-33	13	-15	-19	8	-69	-63	-97	-25	-28	-60	-99	34	-85	-31	-104	-21	-96	-70	-65	0	-102	-13	-75	-68	-148	-75	37	-5047	-7480	-22316	-59	-17159	-13976	-17177	-115	-16808	-15482	-17366	-40	-19323	-16240	-12163	-65
0.974167	-29	40	85	-63	-109	-38	13	-17	-22	6	-74	-65	-97	-16	-30	-59	-100	34	-84	-33	-104	-19	-98	-76	-63	1	-98	-11	-70	-68	-148	-75	0	-5177	-7846	-22405	401	-17052	-13858	-17866	-147	-17096	-14710	-17411	-43	-19090	-16326	-12477	-53
0.975000	-26	40	88	-52	-109	-34	15	-13	-15	9	-72	-63	-95	-14	-27	-55	-96	36	-81	-30	-101	-17	-95	-67	-64	2	-100	-13	-70	-67	-158	-74	-3	-5321	-8223	-22486	369	-16986	-13734	-18617	-294	-17392	-13974	-17388	-49	-18885	-16392	-12841	-35
0.975833	-22	43	90	-57	-108	-32	19	-12	-15	9	-74	-63	-95	-11	-24	-56	-100	35	-84	-31	-107	-19	-96	-67	-63	0	-100	-11	-73	-65	-145	-72	13	-5484	-8610	-22556	-116	-16958	-13596	-19419	-306	-17690	-13286	-17300	-91	-18729	-16421	-13260	-62
0.976667	-27	41	88	-56	-95	-32	13	-13	-23	23	-74	-65	-102	-16	-27	-61	-101	33	-84	-33	-108	-22	-99	-73	-63	-1	-101	-14	-74	-68	-150	-77	-21	-5656	-9003	-22615	-186	-16948	-13428	-20255	-257	-17975	-12671	-17163	-116	-18630	-16398	-13725	-111
0.977500	-28	39	88	-61	-113	-35	11	-16	-19	4	-75	-65	-95	-17	-30	-60	-97	30	-87	-28	-112	-24	-99	-73	-64	-1	-97	-15	-74	-72	-146	-76	-22	-5840	-9402	-22660	-170	-16957	-13241	-21088	-263	-18229	-12130	-16989	-133	-18579	-16306	-14220	-126
0.978333	-28	43	88	-60	-108	-34	3	-14	-16	6	-74	-68	-84	-16	-29	-58	-101	33	-86	-32	-105	-21	-99	-70	-63	0	-100	-13	-74	-70	-149	-66	-62	-6032	-9805	-22689	-135	-16976	-13012	-21904	-204	-18454	-11682	-16788	-113	-18588	-16148	-14738	-100
0.979167	-25	41	88	-59	-112	-35	15	-13	-18	6	-72	-64	-97	-13	-27	-59	-100	28	-85	-34	-104	-22	-97	-72	-63	2	-98	-11	-72	-68	-148	-74	-75	-6227	-10184	-22705	-5	-17010	-12754	-22679	-240	-18639	-11331	-16584	-95	-18651	-15920	-15268	-104
0.980000	-25	41	93	-56	-108	-51	13	-22	-17	7	-72	-64	-96	-16	-29	-56	-97	35	-83	-29	-103	-21	-98	-68	-61	0	-98	-11	-72	-41	-147	-74	-67	-6419	-10547	-22705	32	-17051	-12451	-23393	-252	-18782	-11062	-16394	-131	-18753	-15630	-15794	-127
0.980833	-26	44	91	-56	-108	-33	13	-14	-18	7	-73	-63	-98	-15	-28	-33	-96	37	-84	-31	-104	-21	-98	-70	-64	0	-98	-14	-72	-69	-146	-73	-126	-6610	-10910	-22697	13	-17120	-12118	-24031	-208	-18843	-10890	-16222	-114	-18890	-15288	-16295	-132
0.981667	-26	44	87	-59	-105	-34	12	-17	-18	2	-79	-65	-96	-18	-32	-65	-101	29	-87	-33	-105	-25	-102	-72	-67	-4	-102	-17	-74	-80	-148	-66	-110	-6795	-11238	-22672	-451	-17209	-11752	-24575	-217	-18950	-10801	-16087	-134	-19052	-14908	-16765	-93
0.982500	-25	37	85	-61	-111	-39	9	-19	-19	3	-75	-65	-100	-19	-30	-60	-103	29	-88	-33	-107	-23	-104	-73	-64	0	-117	-15	-74	-69	-147	-75	0	-6957	-11534	-22637	50	-17313	-11356	-25008	-180	-18974	-10784	-15998	-172	-19216	-14502	-17176	-38
0.983333	-27	37	84	-60	-114	-32	12	-16	-4	-7	-73	-69	-95	-21	-31	-64	-100	30	-90	-36	-102	-24	-100	-70	-63	-3	-102	-13	-73	-70	-147	-77	2	-7108	-11789	-22585	-104	-17447	-10942	-25322	-217	-18964	-10826	-15958	-184	-19373	-14090	-17526	-8
0.984167	-26	37	87	-60	-108	-34	12	-18	-21	-1	-75	-67	-97	-21	-31	-62	-102	30	-91	-25	-108	-25	-103	-76	-67	-5	-103	-14	-75	-73	-151	-79	-4	-7228	-12003	-22527	-82	-17620	-10512	-25525	-516	-18930	-10918	-15973	-124	-19519	-13691	-17813	21
0.985000	-14	38	81	-61	-111	-35	11	-16	-22	-1	-74	-64	-95	-21	-32	-65	-103	26	-91	-34	-104	-26	-102	-79	-67	-7	-103	-14	-74	-80	-148	-78	-6	-7321	-12173	-22456	5	-17823	-10075	-25598	-746	-18877	-11040	-16044	-92	-19632	-13314	-18022	61
0.985833	-26	39	86	-60	-111	-34	11	-17	-21	-1	-75	-67	-112	-14	-31	-63	-134	30	-88	-35	-107	-23	-101	-73	-69	-5	-103	-14	-73	-70	-148	-76	-109	-7377	-12289	-22376	30	-18065	-9635	-25552	-575	-18806	-11172	-16173	-93	-19713	-12975	-18159	75
0.986667	-39	68	87	-56	-112	-33	11	-33	-18	3	-70	-63	-99	-18	-32	-61	-102	34	-85	-31	-105	-26	-99	-70	-63	0	-99	-11	-67	-70	-146	-76	-401	-7401	-12358	-22284	-305	-18342	-9196	-25393	-524	-18725	-11304	-16339	-105	-19752	-12683	-18230	94
0.987500	-23	44	90	-56	-110	-31	15	-13	-18	3	-70	-62	-92	-13	-26	-57	-97	35	-83	-29	-107	-21	-98	-68	-61	-1	-102	-9	-72	-65	-143	-72	-481	-7382	-12372	-22186	-75	-18651	-8768	-25134	-395	-18661	-11420	-16561	-78	-19747	-12443	-18250	28
0.988333	-25	40	85	-59	-104	-31	13	-25	-19	6	-70	-62	-95	-18	-28	-58	-95	34	-84	-31	-102	-22	-98	-70	-60	-1	-100	-8	-70	-66	-144	-75	-309	-7309	-12336	-22087	123	-18990	-8358	-24784	-231	-18571	-11510	-16821	-74	-19710	-12261	-18227	-33
0.989167	-24	42	90	-58	-104	-33	15	-15	-14	4	-70	-66	-82	-13	-30	-59	-96	32	-101	-31	-101	-24	-101	-68	-62	-1	-100	-11	-73	-72	-144	-74	-315	-7228	-12253	-21978	-48	-19354	-7964	-24356	-229	-18502	-11606	-17112	-114	-19635	-12125	-18175	-30
0.990000	-27	44	86	-59	-111	-36	9	-16	-19	1	-73	-65	-97	-21	-32	-62	-100	30	-87	-34	-111	-28	-100	-72	-65	-4	-101	-15	-74	-72	-148	-78	-313	-7092	-12126	-21880	-158	-19728	-7592	-23866	-59	-18444	-11569	-17428	-135	-19532	-12037	-18110	-38
0.990833	-28	40	86	-61	-111	-36	8	-18	-21	0	-77	-69	-91	-22	-33	-62	-97	28	-87	-34	-103	-26	-100	-73	-64	-5	-102	-12	-74	-68	-145	-74	-227	-6917	-11953	-21769	17	-20095	-7238	-23326	-49	-18391	-11516	-17755	-121	-19404	-11985	-18047	-65
0.991667	-10	37	87	-61	-112	-36	10	-15	-19	5	-73	-65	-99	-18	-32	-63	-101	29	-87	-33	-105	-26	-104	-72	-59	-4	-109	-11	-74	-72	-146	-76	-132	-6698	-11747	-21667	-173	-20464	-6903	-22752	-149	-18348	-11412	-18080	-129	-19267	-11951	-17994	-27
0.992500	-27	42	89	-59	-110	-34	9	-15	-18	5	-73	-67	-97	-23	-32	-60	-102	33	-84	-32	-104	-14	-100	-67	-63	-1	-98	-11	-77	-70	-147	-75	-70	-6442	-11511	-21561	-296	-20793	-6585	-22161	23	-18306	-11256	-18407	-117	-19127	-11934	-17973	-6
0.993333	-25	43	88	-59	-109	-36	58	-15	-15	7	-74	-63	-95	-16	-28	-58	-97	33	-86	-32	-101	-25	-100	-67	-59	0	-98	-11	-68	-67	-142	-73	-28	-6157	-11245	-21460	-107	-21094	-6286	-21570	167	-18277	-11045	-18716	-84	-18997	-11906	-17982	-39
0.994167	-23	41	87	-59	-108	-30	13	-13	-16	5	-72	-65	-83	-12	-29	-61	-98	35	-83	-33	-101	-24	-99	-70	-61	0	-99	-9	-72	-66	-148	-75	3	-5819	-10964	-21357	-63	-21343	-6011	-20981	175	-18237	-10791	-19010	-60	-18887	-11871	-18041	-55
0.995000	-25	42	91	-58	-107	-31	13	-14	-15	9	-70	-63	-91	-13	-27	-59	-74	37	-84	-14	-102	-23	-108	-68	-60	0	-97	-11	-67	-67	-145	-74	70	-5487	-10671	-21283	-421	-21536	-5739	-20426	87	-18199	-10500	-19283	-22	-18798	-11800	-18132	36
0.995833	-21	44	90	-53	-103	-31	12	-13	-14	-17	-72	-73	-93	-16	-30	-61	-94	34	-82	-30	-100	-19	-98	-64	-61	1	-98	-9	-69	-66	-146	-75	91	-5119	-10374	-21209	-69	-21657	-5482	-19898	70	-18148	-10176	-19525	4	-18746	-11700	-18274	73
0.996667	-24	40	88	-58	-108	-34	12	-16	-18	6	-74	-64	-98	-16	-30	-58	-101	33	-84	-34	-101	-22	-100	-70	-67	-1	-113	-11	-75	-69	-145	-77	99	-4733	-10075	-21145	-139	-21709	-5235	-19404	154	-18090	-9832	-19737	35	-18730	-11557	-18438	15
0.997500	-29	39	87	-60	-112	-34	10	-19	-17	0	-75	-68	-87	-19	-27	-61	-101	33	-87	-33	-105	-26	-101	-68	-63	-1	-100	-13	-74	-72	-149	-77	133	-4329	-9782	-21079	-205	-21682	-4992	-18950	187	-18013	-9472	-19917	44	-18749	-11365	-18631	33
0.998333	-26	41	90	-61	-111	-35	10	-17	-19	2	-77	-68	-98	-18	-31	-63	-103	30	-87	-34	-107	-26	-104	-73	-67	-3	-108	-15	-77	-69	-149	-78	153	-3909	-9497	-21047	72	-21573	-4754	-18543	215	-17923	-9109	-20060	-10	-18799	-11126	-18843	23
0.999167	-29	36	81	-61	-110	-35	7	-17	-34	4	-79	-68	-96	-26	-38	-63	-103	30	-90	-34	-104	-24	-100	-68	-62	-1	-103	-13	-73	-69	-149	-76	141	-3455	-9223	-21011	232	-21387	-4521	-18168	239	-17815	-8742	-20162	-30	-18877	-10842	-19042	-108
1.000000	-26	39	86	-61	-107	-33	11	-18	-19	3	-75	-63	-93	-16	-30	-61	-98	35	-86	-12	-103	-22	-100	-66	-64	0	-101	-14	-68	-70	-148	-74	159	-3036	-8963	-20989	-171	-21133	-4293	-17859	151	-17689	-8376	-20200	-24	-18978	-10524	-19229	-160
1.000833	-25	41	85	-58	-103	-35	10	-15	-17	15	-78	-66	-96	-15	-29	-57	-101	34	-87	-35	-104	-21	-100	-68	-65	0	-102	-12	-75	-70	-149	-75	126	-2595	-8709	-20976	-159	-20816	-4072	-17584	150	-17560	-8019	-20254	-29	-19096	-10180	-19388	-119
1.001667	-26	38	85	-59	-109	-34	10	-15	-18	1	-75	-66	-96	-18	-28	-60	-99	34	-88	-39	-104	-23	-100	-69	-64	-4	-102	-17	-72	-70	-150	-78	92	-2168	-8507	-20971	116	-20442	-3858	-17350	205	-17418	-7678	-20246	-38	-19218	-9822	-19493	-43
1.002500	-27	39	87	-57	-108	-33	10	-15	-17	5	-73	-62	-97	-18	-27	-57	-100	35	-87	-32	-105	-25	-100	-67	-65	-3	-100	-14	-76	-69	-147	-75	63	-1740	-8311	-20976	71	-20038	-3650	-17152	198	-17271	-7348	-20202	-53	-19332	-9454	-19576	-41
1.003333	-26	40	87	-62	-87	-35	10	-14	-19	3	-75	-67	-98	-17	-28	-60	-96	35	-87	-35	-104	-23	-99	-73	-64	1	-99	-19	-76	-50	-152	-75	9	-1319	-8133	-20988	-85	-19589	-3452	-16992	187	-17130	-7037	-20121	-75	-19435	-9098	-19570	-81
1.004167	-26	36	84	-59	-111	-36	10	-6	-18	-16	-77	-65	-99	-19	-31	-61	-102	33	-90	-36	-108	-25	-100	-69	-63	-3	-99	-16	-75	-72	-158	-75	-72	-911	-7972	-21008	-100	-19134	-3271	-16859	94	-16992	-6738	-20005	-86	-19509	-8753	-19534	-91
1.005000	-27	40	87	-58	-111	-34	10	-15	-19	4	-75	-67	-99	-23	-31	-59	-100	35	-88	-28	-105	-25	-98	-68	-64	0	-100	-15	-78	-73	-149	-75	-85	-517	-7825	-21027	-40	-18671	-3094	-16751	25	-16866	-6445	-19853	-101	-19552	-8433	-19412	-24
1.005833	-27	36	88	-62	-114	-36	8	-13	-32	5	-75	-66	-98	-17	-31	-61	-101	37	-90	-32	-105	-25	-101	-68	-62	-1	-101	-15	-75	-73	-147	-74	-103	-142	-7690	-21052	0	-18227	-2939	-16664	76	-16749	-6166	-19677	-104	-19549	-8144	-19229	46
1.006667	-26	40	87	-57	-109	-35	10	-14	-21	4	-72	-64	-100	-18	-29	-61	-104	37	-87	-32	-107	-24	-110	-69	-62	0	-82	-15	-75	-69	-149	-77	-104	206	-7566	-21085	38	-17798	-2791	-16599	71	-16650	-5892	-19465	-115	-19511	-7896	-18991	37
1.007500	-28	39	89	-58	-110	-36	9	-16	-21	8	-72	-66	-96	-13	-31	-62	-100	39	-82	-30	-108	-24	-100	-66	-64	2	-95	-12	-75	-72	-144	-73	-97	533	-7442	-21117	133	-17402	-2658	-16547	34	-16560	-5627	-19221	-121	-19419	-7680	-18698	27
1.008333	-24	42	89	-56	-111	-34	13	-12	-18	6	-70	-62	-96	-13	-28	-59	-96	38	-59	-29	-102	-21	-96	-64	-63	2	-97	-9	-73	-70	-148	-74	-108	837	-7319	-21161	-158	-17043	-2531	-16513	0	-16490	-5363	-18950	-104	-19288	-7508	-18363	29
1.009167	-27	41	88	-58	-110	-35	12	-15	-18	6	-68	-60	-115	-12	-30	-58	-97	39	-83	-31	-104	-22	-97	-67	-62	1	-97	-11	-70	-70	-144	-73	-107	1110	-7189	-21200	-23	-16737	-2416	-16487	-40	-16433	-5111	-18652	-97	-19112	-7364	-17998	39
1.010000	-26	41	90	-56	-109	-38	15	-12	-18	5	-70	-62	-97	-16	-27	-62	-101	35	-84	-30	-117	-23	-98	-62	-63	2	-97	-12	-78	-69	-147	-74	-88	1351	-7054	-21265	235	-16473	-2307	-16484	128	-16391	-4856	-18339	-95	-18892	-7246	-17614	95
1.010833	-25	42	96	-59	-108	-34	12	-15	0	8	-74	-60	-95	-13	-27	-60	-98	38	-84	-30	-104	-22	-96	-68	-63	-1	-94	-10	-69	-70	-144	-74	-92	1562	-6901	-21325	-8	-16262	-2201	-16486	108	-16331	-4609	-17974	-101	-18639	-7145	-17225	68
1.011667	-28	40	88	-58	-109	-34	13	-13	-18	5	-69	-61	-98	-14	-26	-61	-100	30	-82	-39	-105	-22	-95	-67	-64	0	-97	-7	-72	-67	-146	-73	-101	1748	-6736	-21390	-53	-16094	-2090	-16497	-111	-16280	-4365	-17598	-105	-18359	-7056	-16833	41
1.012500	-24	44	90	-56	-110	-29	13	-14	-7	7	-64	-60	-124	-13	-28	-58	-100	39	-83	-31	-103	-19	-95	-66	-64	0	-96	-11	-70	-68	-144	-72	-96	1902	-6549	-21481	-4	-15965	-1972	-16492	-167	-16215	-4130	-17205	-109	-18060	-6970	-16448	60
1.013333	-26	41	89	-56	-105	-59	16	-11	-15	10	-66	-60	-92	-14	-26	-57	-98	39	-82	-28	-99	-19	-98	-65	-58	4	-95	-6	-72	-68	-143	-72	-110	2024	-6344	-21562	0	-15873	-1846	-16541	-104	-16137	-3906	-16792	-99	-17753	-6876	-16079	92
1.014167	-22	43	90	-55	-104	-31	16	-11	-14	26	-72	-58	-94	-12	-25	-58	-99	38	-81	-31	-101	-17	-94	-64	-62	1	-94	-10	-68	-66	-125	-72	-105	2119	-6116	-21663	-78	-15806	-1711	-16567	-122	-16039	-3702	-16366	-112	-17435	-6766	-15728	129
1.015000	-25	47	89	-55	-108	-30	17	-10	-15	12	-72	-62	-93	-13	-25	-58	-101	35	-84	-31	-105	-19	-94	-65	-64	-3	-97	-9	-73	-67	-143	-73	-109	2179	-5873	-21775	99	-15759	-1556	-16595	-159	-15915	-3505	-15929	-146	-17124	-6637	-15393	145
1.015833	-26	44	86	-57	-113	-32	16	-17	-36	8	-70	-64	-98	-13	-27	-59	-97	38	-83	-32	-103	-18	-96	-63	-62	2	-97	-10	-72	-68	-144	-69	-121	2204	-5610	-21894	151	-15719	-1385	-16614	-132	-15760	-3332	-15484	-110	-16821	-6484	-15080	136
1.016667	-24	41	88	-59	-111	-32	12	-14	-18	9	-72	-64	-96	-16	-29	-59	-102	34	-87	-36	-110	-22	-96	-68	-65	1	-98	-12	-75	-69	-145	-76	-87	2230	-5336	-22032	-49	-15680	-1194	-16629	-164	-15573	-3181	-15041	-103	-16531	-6313	-14784	139
1.017500	-28	43	86	-59	-108	-32	13	-8	-17	6	-72	-68	-92	-15	-26	-58	-102	35	-86	-33	-102	-21	-97	-66	-63	-1	-98	-13	-73	-70	-145	-74	-83	2208	-5047	-22174	-93	-15625	-987	-16634	-199	-15347	-3050	-14595	-107	-16259	-6102	-14500	142
1.018333	-28	42	87	-59	-110	-31	15	-14	-21	9	-70	-63	-98	-17	-28	-59	-101	35	-84	-31	-108	-21	-98	-65	-66	2	-96	-10	-72	-67	-149	-75	-93	2186	-4751	-22320	99	-15554	-764	-16620	-29	-15093	-2943	-14151	-94	-16007	-5867	-14221	128
1.019167	-24	45	90	-57	-109	-30	28	-11	-16	8	-70	-63	-96	-18	-51	-56	-97	37	-82	-31	-107	-17	-94	-66	-60	3	-96	-13	-74	-68	-145	-74	-23	2135	-4440	-22490	73	-15457	-525	-16591	225	-14806	-2860	-13727	-96	-15769	-5615	-13943	159
1.020000	-25	44	90	-59	-111	-32	13	-13	-16	9	-68	-62	-96	-13	-27	-56	-100	37	-84	-32	-104	-22	-96	-65	-61	3	-98	-9	-70	-66	-145	-74	20	2062	-4157	-22631	-6	-15332	-282	-16546	251	-14485	-2798	-13292	-124	-15543	-5343	-13660	190
1.020833	-19	43	91	-56	-109	-30	17	-12	-19	9	-68	-59	-94	-14	-27	-55	-100	37	-83	-29	-103	-18	-94	-65	-64	3	-98	-3	-73	-67	-144	-77	-10	1983	-3864	-22791	146	-15175	-30	-16486	103	-14147	-2751	-12909	-134	-15336	-5069	-13377	181
1.021667	-26	44	88	-57	-110	-33	10	-14	-16	9	-72	-61	-97	-14	-27	-57	-96	37	-83	-32	-107	-22	-96	-67	-61	0	-98	-10	-72	-69	-144	-75	-59	1870	-3584	-22949	-38	-14992	211	-16405	78	-13792	-2722	-12535	-117	-15135	-4785	-13077	149
1.022500	-24	43	88	-58	-107	-31	13	-9	-17	9	-65	-62	-96	-15	-28	-56	-99	33	-84	-31	-104	-21	-98	-65	-64	0	-97	-11	-73	-68	-147	-77	-33	1751	-3323	-23105	-338	-14774	449	-16309	57	-13428	-2705	-12188	-126	-14941	-4508	-12773	147
1.023333	-39	43	87	-58	-116	-34	9	-16	-19	6	-73	-61	-100	-14	-31	-60	-103	32	-85	-33	-109	-24	-100	-74	-70	-1	-102	-15	-76	-73	-146	-80	-25	1606	-3073	-23256	149	-14534	661	-16202	-31	-13060	-2698	-11874	-141	-14745	-4254	-12451	110
1.024167	-31	40	85	-61	-112	-48	11	-16	-22	3	-61	-65	-100	-18	-31	-61	-105	33	-86	-33	-110	-25	-98	-67	-65	0	-100	-12	-78	-70	-146	-79	-83	1458	-2843	-23395	-78	-14265	857	-16077	-143	-12694	-2686	-11588	-126	-14538	-3999	-12115	46
1.025000	-28	41	87	-62	-110	-34	9	-15	-21	6	-74	-65	-96	-21	-28	-58	-93	36	-86	-35	-98	-24	-99	-70	-67	-3	-100	-15	-76	-69	-148	-75	-109	1295	-2639	-23523	21	-13978	1020	-15952	-105	-12334	-2677	-11330	-126	-14318	-3771	-11776	53
1.025833	-27	43	88	-60	-114	-34	12	-14	-12	6	-72	-62	-98	-15	-30	-59	-101	34	-83	-32	-107	-22	-100	-66	-66	0	-98	-12	-72	-72	-151	-77	-81	1123	-2450	-23636	-19	-13677	1148	-15821	-50	-11994	-2660	-11107	-119	-14081	-3572	-11432	84
1.026667	-28	42	89	-57	-108	-32	13	-14	-22	6	-72	-61	-98	-12	-27	-57	-102	45	-81	-29	-103	-19	-92	-66	-70	1	-97	-7	-72	-67	-145	-72	-90	943	-2292	-23730	-38	-13363	1236	-15697	-62	-11672	-2636	-10923	-104	-13823	-3403	-11097	13
1.027500	-25	45	90	-56	-104	-21	34	-10	-14	9	-68	-48	-95	-12	-25	-53	-101	37	-82	-27	-101	-17	-95	-65	-62	5	-95	-7	-70	-66	-142	-73	-120	751	-2152	-23817	-39	-13047	1276	-15576	-53	-11376	-2604	-10776	-84	-13548	-3271	-10765	1
1.028333	-22	45	93	-53	-103	-31	15	-9	-16	8	-68	-58	-95	-9	-24	-52	-97	41	-82	-27	-99	-21	-95	-74	-61	1	-96	-7	-73	-67	-144	-73	-119	556	-2033	-23884	252	-12737	1269	-15473	-124	-11102	-2566	-10672	-88	-13254	-3163	-10459	9
1.029167	-25	45	90	-56	-107	-34	17	-9	-15	0	-69	-64	-94	-9	-24	-55	-99	39	-81	-29	-101	-19	-95	-65	-60	2	-96	-7	-69	-66	-139	-73	-127	354	-1936	-23937	36	-12432	1216	-15384	-179	-10863	-2519	-10594	-114	-12934	-3087	-10177	-12
1.030000	-23	44	91	-57	-108	-32	18	-9	-17	6	-74	-61	-96	-10	-24	-46	-99	37	-79	-29	-102	-22	-97	-65	-66	-1	-96	-10	-72	-68	-144	-72	-146	154	-1850	-23982	-58	-12135	1119	-15317	-200	-10642	-2470	-10558	-118	-12578	-3037	-9932	-7
1.030833	-22	44	90	-57	-110	-17	16	-11	-17	6	-68	-62	-98	-11	-26	-57	-101	37	-82	-30	-103	-19	-101	-65	-64	-7	-97	-9	-73	-77	-143	-68	-146	-46	-1780	-24012	-17	-11856	972	-15271	-142	-10450	-2415	-10554	-112	-12243	-3013	-9719	35
1.031667	-25	43	90	-58	-109	-35	12	-11	-21	4	-73	-65	-99	-12	-27	-59	-96	36	-83	-33	-110	-24	-99	-67	-66	-4	-101	-14	-76	-69	-148	-75	-138	-245	-1718	-24029	-90	-11586	787	-15251	-201	-10277	-2366	-10581	-102	-11878	-3009	-9559	29
1.032500	-27	40	87	-63	-109	-36	11	-13	-23	6	-72	-61	-100	-14	-28	-59	-104	35	-86	-32	-105	-24	-99	-67	-62	0	-98	-8	-72	-67	-148	-73	-120	-435	-1659	-24022	-70	-11322	579	-15250	-321	-10116	-2312	-10644	-64	-11509	-3015	-9439	34
1.033333	-27	40	91	-58	-107	-32	15	-11	-18	7	-70	-64	-96	-11	-27	-59	-103	37	-80	-30	-102	-18	-97	-65	-64	2	-98	-10	-76	-68	-145	-74	-131	-619	-1603	-24023	-14	-11076	345	-15283	-289	-9969	-2269	-10720	-41	-11138	-3040	-9374	30
1.034167	-22	44	88	-59	-110	-32	17	-11	-15	8	-79	-62	-95	-11	-27	-59	-99	37	-81	-32	-104	-23	-98	-63	-61	2	-97	-9	-73	-67	-146	-75	-118	-796	-1548	-24014	145	-10845	94	-15330	-248	-9827	-2239	-10842	-53	-10770	-3063	-9357	62
1.035000	-23	43	92	-56	-107	-34	17	-11	-15	9	-69	-62	-97	-10	-26	-59	-98	35	-80	-30	-99	-16	-95	-62	-61	3	-98	-10	-73	-68	-147	-70	-98	-965	-1491	-23999	153	-10619	-160	-15412	-227	-9687	-2232	-10976	-70	-10413	-3097	-9396	66
1.035833	-23	45	92	-58	-111	-26	15	-11	-17	9	-68	-59	-93	-12	-27	-57	-100	40	-78	-31	-102	-19	-99	-64	-60	2	-100	-24	-70	-67	-149	-73	-112	-1171	-1422	-23982	-216	-10409	-414	-15492	-324	-9533	-2238	-11127	-65	-10079	-3129	-9484	60
1.036667	-25	42	89	-58	-108	-35	12	-13	-18	6	-72	-63	-98	-17	-28	-59	-98	37	-83	-31	-114	-21	-100	-64	-65	0	-102	-13	-76	-70	-150	-75	-92	-1284	-1348	-23965	279	-10197	-659	-15599	-292	-9378	-2271	-11290	-63	-9765	-3164	-9621	112
1.037500	-26	38	85	-60	-113	-43	8	-19	-19	6	-73	-53	-100	-13	-29	-62	-102	36	-84	-35	-109	-25	-101	-67	-65	-1	-101	-16	-75	-72	-149	-75	-102	-1436	-1266	-23946	11	-9998	-886	-15715	-245	-9203	-2334	-11468	-75	-9472	-3193	-9787	113
1.038333	-25	41	87	-57	-108	-33	11	-14	-17	7	-72	-64	-96	-14	-29	-60	-102	37	-84	-36	-105	-22	-99	-67	-62	0	-101	-12	-76	-70	-146	-76	-145	-1565	-1159	-23931	5	-9794	-1081	-15834	-350	-9008	-2407	-11645	-62	-9207	-3224	-9993	47
1.039167	-27	41	89	-58	-118	-35	10	-12	-17	0	-73	-63	-95	-13	-30	-60	-101	33	-85	-33	-102	-23	-100	-72	-63	0	-101	-12	-73	-64	-146	-78	-116	-1696	-1046	-23914	-19	-9595	-1251	-15958	-523	-8798	-2513	-11825	-50	-8970	-3252	-10223	69
1.040000	-29	37	88	-58	-110	-35	10	-15	-18	5	-74	-65	-100	-15	-32	-64	-104	30	-85	-57	-108	-23	-100	-69	-70	-3	-103	-15	-75	-70	-148	-79	-121	-1823	-919	-23904	-42	-9403	-1384	-16075	-579	-8564	-2647	-12010	-72	-8764	-3287	-10470	69
1.040833	-29	36	81	-59	-115	-38	11	-19	-19	3	-76	-65	-98	-16	-30	-60	-99	33	-86	-32	-104	-23	-97	-70	-64	1	-103	-13	-70	-70	-147	-76	-132	-1938	-775	-23895	-308	-9209	-1486	-16180	-325	-8325	-2790	-12170	-81	-8577	-3324	-10728	67
1.041667	-24	37	88	-58	-109	-33	12	-16	-19	4	-74	-63	-94	-15	-27	-62	-100	32	-84	-30	-103	-24	-99	-70	-64	-1	-102	-13	-73	-68	-147	-79	-96	-2048	-621	-23892	16	-9019	-1552	-16273	-116	-8066	-2957	-12332	-92	-8421	-3371	-10990	45
1.042500	-24	39	85	-57	-107	-33	10	-13	-21	5	-73	-62	-97	-16	-31	-57	-99	35	-83	-31	-103	-25	-98	-69	-66	-3	-100	-13	-75	-69	-146	-78	-31	-2152	-456	-23891	76	-8831	-1586	-16351	-225	-7796	-3134	-12481	-132	-8286	-3433	-11251	71
1.043333	-27	40	88	-58	-109	-31	11	-16	-19	4	-72	-65	-94	-15	-29	-61	-104	33	-88	-32	-104	-23	-100	-70	-45	0	-102	-13	-75	-69	-148	-78	-52	-2254	-275	-23894	35	-8659	-1596	-16408	-240	-7524	-3323	-12609	-136	-8170	-3512	-11504	53
1.044167	-26	39	85	-65	-108	-32	10	-18	-31	4	-75	-64	-97	-16	-31	-60	-98	32	-87	-30	-104	-23	-97	-69	-66	-3	-101	-14	-72	-68	-145	-77	-111	-2340	-84	-23899	-38	-8489	-1577	-16446	-204	-7250	-3517	-12720	-112	-8071	-3610	-11745	43
1.045000	-30	38	86	-59	-110	-33	13	-19	-18	6	-72	-78	-101	-13	-30	-63	-99	34	-86	-30	-105	-22	-100	-67	-63	-1	-100	-13	-76	-72	-148	-79	-57	-2426	107	-23906	-74	-8331	-1533	-16457	-132	-6982	-3698	-12808	-136	-7981	-3728	-11962	35
1.045833	-35	39	89	-59	-110	-31	9	-17	-19	3	-72	-63	-100	-15	-30	-59	-100	35	-85	-30	-104	-22	-96	-67	-64	16	-99	-15	-74	-69	-145	-75	-40	-2495	312	-23919	-147	-8181	-1502	-16444	7	-6725	-3896	-12878	-212	-7898	-3868	-12158	34
1.046667	-25	41	88	-58	-108	-29	15	-12	-15	7	-68	-61	-93	-12	-11	-57	-97	36	-84	-28	-107	-19	-95	-66	-64	0	-97	-8	-72	-65	-143	-73	-76	-2563	520	-23929	-82	-8042	-1453	-16407	-55	-6485	-4070	-12916	-254	-7817	-4028	-12329	25
1.047500	-26	41	92	-55	-107	-26	17	-65	-18	6	-69	-60	-95	-12	-28	-56	-98	37	-84	-26	-101	-19	-95	-69	-61	2	-97	-11	-72	-70	-147	-76	-77	-2614	730	-23940	107	-7919	-1412	-16354	-129	-6268	-4236	-12956	-234	-7743	-4218	-12482	15
1.048333	-23	43	91	-58	-108	-30	13	-13	-14	5	-69	-64	-95	-16	-28	-58	-100	34	-87	-32	-107	-25	-96	-68	-62	0	-99	-12	-74	-72	-149	-74	-86	-2657	939	-23965	171	-7811	-1377	-16280	-40	-6081	-4393	-12965	-238	-7672	-4425	-12608	-16
1.049167	-25	39	87	-60	-105	-35	12	-15	-18	0	-81	-65	-98	-15	-30	-58	-100	34	-87	-31	-105	-21	-96	-67	-67	0	-98	-12	-74	-72	-144	-77	-21	-2688	1155	-23984	-331	-7706	-1357	-16189	-26	-5909	-4533	-12957	-200	-7592	-4648	-12712	43
1.050000	-28	42	89	-59	-112	-31	11	-14	-21	3	-73	-65	-105	-14	-27	-59	-103	38	-83	-33	-103	-23	-98	-69	-61	0	-99	-10	-74	-69	-146	-75	0	-2703	1368	-24005	130	-7617	-1368	-16083	-274	-5768	-4657	-12935	-164	-7510	-4885	-12791	17
1.050833	-7	43	103	-59	-108	-30	16	-15	-17	3	-72	-64	-94	-16	-31	-58	-99	35	-84	-30	-105	-22	-99	-69	-68	0	-99	-11	-74	-70	-148	-75	29	-2703	1578	-24034	-3	-7534	-1382	-15970	-388	-5654	-4765	-12899	-143	-7429	-5129	-12852	-47
1.051667	-27	43	89	-58	-113	-32	9	-15	-17	4	-73	-66	-97	-16	-29	-60	-100	34	-85	-36	-132	-22	-99	-69	-63	0	-99	-14	-73	-70	-148	-75	42	-2688	1789	-24064	52	-7456	-1430	-15836	-337	-5563	-4854	-12849	-165	-7342	-5369	-12890	-3
1.052500	-23	42	90	-57	-85	-31	13	-17	-15	6	-103	-64	-98	-14	-29	-58	-98	34	-83	-30	-102	-21	-100	-69	-62	0	-96	-12	-73	-68	-147	-76	28	-2659	1999	-24094	104	-7377	-1508	-15730	-363	-5500	-4932	-12802	-169	-7257	-5613	-12917	40
1.053333	-29	44	90	-56	-110	-31	12	-13	-18	6	-70	-63	-96	-12	-25	-57	-99	36	-62	-31	-102	-22	-100	-70	-62	1	-94	-12	-70	-69	-146	-75	41	-2614	2205	-24132	157	-7311	-1610	-15614	-358	-5457	-5000	-12749	-176	-7172	-5842	-12922	42
1.054167	-25	44	92	-51	-107	-30	18	-5	-14	4	-69	-62	-95	-12	-25	-57	-100	35	-81	-29	-103	-19	-95	-65	-61	0	-107	-11	-70	-66	-142	-70	96	-2556	2406	-24171	6	-7236	-1736	-15491	-298	-5430	-5057	-12689	-156	-7092	-6063	-12921	21
1.055000	-23	44	91	-56	-104	-29	17	-12	-19	7	-63	-59	-92	-11	-24	-56	-109	39	-77	-27	-100	-17	-96	-69	-61	1	-94	-9	-69	-65	-148	-72	165	-2479	2602	-24204	321	-7156	-1890	-15385	-202	-5418	-5109	-12634	-149	-7024	-6263	-12907	6
1.055833	-25	45	85	-49	-105	-30	18	-11	-14	7	-70	-63	-94	-13	-25	-58	-97	35	-80	-27	-104	-19	-96	-65	-62	2	-95	-12	-72	-68	-146	-73	177	-2393	2791	-24267	489	-7094	-2063	-15288	-139	-5418	-5162	-12586	-152	-6965	-6443	-12885	-5
1.056667	-26	43	86	-60	-109	-34	12	-15	-21	1	-76	-65	-98	-16	-29	-60	-100	30	-85	-27	-104	-24	-100	-73	-67	-8	-102	-16	-74	-72	-150	-77	170	-2303	2965	-24318	183	-7017	-2264	-15202	-137	-5431	-5212	-12546	-155	-6922	-6598	-12859	-28
1.057500	-32	36	81	-69	-113	-38	10	-19	-30	0	-75	-68	-100	-19	-30	-65	-105	29	-88	-33	-108	-24	-101	-72	-65	-1	-100	-14	-81	-70	-151	-77	205	-2193	3139	-24369	-66	-6936	-2472	-15121	-77	-5440	-5257	-12509	-146	-6887	-6722	-12822	-10
1.058333	-27	41	88	-56	-110	-34	11	-13	-19	2	-75	-64	-98	-16	-28	-60	-101	35	-85	-32	-101	-23	-100	-73	-64	-1	-98	-16	-73	-69	-148	-76	226	-2074	3302	-24421	68	-6850	-2693	-15042	-67	-5454	-5314	-12481	-127	-6864	-6817	-12797	5
1.059167	-24	39	79	-60	-105	-34	16	-10	-16	4	-74	-66	-96	-17	-28	-61	-100	32	-88	-32	-103	-22	-99	-69	-64	-3	-97	-8	-73	-69	-150	-70	207	-1947	3450	-24472	60	-6760	-2917	-14989	-152	-5466	-5367	-12461	-120	-6861	-6885	-12736	-8
1.060000	-29	41	87	-56	-109	-33	13	-14	-19	5	-73	-86	-93	-15	-28	-60	-97	33	-84	-33	-105	-19	-99	-68	-65	0	-97	-15	-74	-68	-150	-73	167	-1809	3586	-24520	35	-6675	-3147	-14938	-101	-5474	-5427	-12454	-84	-6873	-6931	-12683	-29
1.060833	-26	43	101	-58	-105	-31	15	-14	-14	4	-69	-66	-95	-16	-29	-60	-99	34	-83	-32	-102	-22	-96	-67	-63	2	-64	-12	-70	-69	-146	-74	158	-1671	3703	-24573	-10	-6584	-3375	-14895	-49	-5486	-5506	-12459	-19	-6900	-6952	-12634	-10
1.061667	-24	43	89	-59	-108	-33	12	-12	-17	3	-72	-69	-93	-13	-29	-60	-115	35	-84	-32	-102	-23	-98	-72	-63	0	-100	-14	-74	-68	-146	-74	172	-1527	3799	-24611	67	-6497	-3601	-14854	-127	-5493	-5588	-12475	-26	-6943	-6952	-12585	21
1.062500	-24	41	90	-60	-108	-34	12	-15	-19	4	-73	-66	-94	-17	-29	-58	-100	34	-84	-34	-108	-23	-98	-69	-66	1	-98	-13	-74	-70	-147	-74	111	-1373	3882	-24654	-220	-6415	-3815	-14820	-163	-5495	-5678	-12502	6	-6985	-6938	-12539	13
1.063333	-27	43	87	-59	-112	-34	11	-14	-19	8	-73	-67	-99	-18	-29	-61	-100	34	-84	-39	-105	-24	-99	-73	-63	1	-102	-15	-74	-69	-150	-75	139	-1219	3936	-24687	63	-6338	-4019	-14791	-74	-5504	-5774	-12540	146	-7042	-6913	-12502	-9
1.064167	-28	42	78	-61	-111	-38	37	-15	-16	5	-73	-67	-97	-18	-30	-59	-101	33	-88	-34	-105	-24	-100	-70	-75	-3	-101	-14	-76	-68	-148	-76	214	-1059	3980	-24718	42	-6269	-4208	-14765	103	-5501	-5875	-12586	196	-7106	-6874	-12469	-11
1.065000	-31	39	82	-59	-113	-38	10	-19	-23	3	-78	-61	-96	-22	-33	-64	-103	30	-90	-36	-109	-25	-104	-76	-68	-3	-105	-17	-77	-73	-153	-77	290	-899	3996	-24740	-139	-6202	-4385	-14735	214	-5501	-5985	-12644	188	-7173	-6846	-12447	-43
1.065833	-31	38	74	-63	-116	-40	7	-19	-25	3	-76	-66	-101	-19	-31	-61	-103	32	-86	-34	-110	-27	-103	-70	-66	-1	-102	-14	-77	-69	-147	-73	336	-731	3998	-24754	-7	-6147	-4535	-14704	161	-5496	-6086	-12705	240	-7222	-6801	-12430	-62
1.066667	-27	44	85	-59	-108	-35	13	-14	-18	8	-73	-64	-95	-17	-32	-58	-99	37	-85	-32	-104	-22	-99	-69	-60	2	-100	-13	-73	-67	-145	-75	379	-559	3976	-24760	138	-6094	-4665	-14665	71	-5484	-6190	-12768	249	-7265	-6769	-12427	-100
1.067500	-26	45	85	-56	-108	-34	13	-29	-12	7	-70	-60	-96	-17	-29	-57	-96	37	-84	-29	-107	-22	-99	-67	-63	2	-98	-12	-72	-39	-144	-75	414	-392	3938	-24759	-197	-6060	-4782	-14633	111	-5487	-6290	-12836	188	-7309	-6744	-12441	-53
1.068333	-25	44	88	-56	-110	-30	13	-13	-19	9	-72	-63	-97	-17	-30	-58	-101	35	-84	-33	-102	-21	-96	-67	-62	2	-98	-12	-73	-69	-147	-76	337	-227	3879	-24757	-118	-6034	-4873	-14585	125	-5485	-6391	-12902	56	-7337	-6727	-12473	-32
1.069167	-24	43	80	-56	-107	-36	16	-17	-19	9	-72	-62	-95	-16	-28	-59	-103	35	-85	-32	-107	-23	-98	-72	-66	1	-98	-9	-74	-63	-147	-72	270	-59	3812	-24746	27	-6018	-4945	-14554	211	-5477	-6470	-12964	-12	-7350	-6726	-12520	-10
1.070000	-26	42	88	-59	-109	-31	15	-13	-18	9	-74	-68	-97	-14	-26	-60	-91	36	-84	-32	-104	-22	-97	-70	-65	0	-98	-12	-76	-70	-148	-77	210	99	3735	-24735	-120	-6018	-4999	-14506	508	-5464	-6543	-13020	0	-7349	-6727	-12586	-8
1.070833	-31	43	101	-59	-109	-34	16	-16	-22	7	-74	-62	-97	-13	-27	-60	-100	36	-82	-33	-121	-30	-98	-69	-65	0	-98	-13	-73	-68	-147	-75	147	261	3643	-24709	-70	-6019	-5034	-14461	438	-5455	-6608	-13067	27	-7325	-6739	-12663	-5
1.071667	-28	42	86	-60	-110	-33	13	-16	-17	9	-90	-63	-93	-13	-28	-60	-100	33	-84	-32	-102	-22	-99	-68	-65	0	-100	-12	-73	-70	-146	-76	132	407	3551	-24683	-61	-6032	-5048	-14407	209	-5431	-6655	-13104	54	-7283	-6759	-12759	29
1.072500	-27	44	81	-61	-108	-31	16	-18	-21	8	-74	-62	-95	-14	-29	-60	-101	35	-85	-32	-104	-22	-100	-69	-67	-1	-101	-12	-72	-65	-149	-77	64	547	3458	-24634	-63	-6057	-5048	-14352	132	-5409	-6691	-13125	60	-7231	-6784	-12862	-5
1.073333	-27	40	87	-60	-108	-35	15	-15	-19	7	-73	-63	-97	-17	-29	-62	-99	35	-86	-32	-109	-19	-101	-70	-64	0	-99	-15	-75	-70	-147	-77	11	678	3360	-24625	-88	-6085	-5030	-14296	168	-5365	-6713	-13135	27	-7159	-6817	-12977	-7
1.074167	-21	41	86	-62	-117	-33	12	-18	-21	5	-75	-66	-97	-15	-28	-59	-99	37	-84	-31	-102	-18	-97	-66	-61	1	-101	-11	-75	-68	-147	-75	-21	802	3275	-24585	-27	-6119	-4992	-14236	103	-5336	-6721	-13124	-21	-7072	-6842	-13088	34
1.075000	-29	40	87	-58	-105	-31	17	-12	-7	7	-73	-61	-97	-11	-25	-57	-101	35	-83	-32	-103	-17	-95	-65	-65	2	-97	-12	-69	-68	-144	-76	-92	908	3189	-24547	154	-6167	-4950	-14183	-104	-5289	-6711	-13100	-65	-6972	-6873	-13216	27
1.075833	-23	44	61	-57	-108	-29	16	-12	-16	7	-72	-63	-93	-12	-26	-59	-98	39	-80	-32	-99	-17	-126	-68	-62	1	-100	-14	-85	-70	-145	-74	-149	994	3113	-24505	-276	-6215	-4888	-14123	-103	-5243	-6700	-13063	-82	-6869	-6901	-13332	17
1.076667	-26	39	86	-63	-109	-31	12	-15	-19	4	-75	-63	-102	-15	-27	-59	-104	32	-83	-32	-105	-23	-98	-68	-66	1	-102	-15	-75	-69	-149	-77	-219	1067	3047	-24464	-292	-6275	-4821	-14076	-51	-5189	-6680	-13011	-105	-6758	-6924	-13449	16
1.077500	-32	46	85	-61	-109	-11	12	-17	-19	4	-75	-64	-100	-18	-28	-59	-102	35	-81	-33	-105	-21	-97	-69	-64	-3	-101	-17	-76	-72	-146	-78	-256	1125	2995	-24414	17	-6334	-4741	-14014	-65	-5131	-6654	-12944	-136	-6648	-6938	-13545	-7
1.078333	-27	40	87	-62	-110	-34	11	-14	-19	5	-74	-63	-99	-25	-26	-52	-98	37	-81	-29	-105	-24	-100	-67	-64	1	-99	-13	-75	-70	-148	-74	-245	1169	2952	-24365	-168	-6398	-4644	-13960	-121	-5061	-6609	-12871	-149	-6534	-6939	-13630	-12
1.079167	-8	42	109	-58	-110	-34	16	-12	-16	5	-73	-62	-99	-16	-30	-57	-101	34	-82	-31	-103	-23	-98	-66	-55	0	-99	-14	-82	-72	-149	-76	-313	1195	2924	-24313	25	-6465	-4552	-13910	-136	-5012	-6592	-12785	-166	-6428	-6935	-13699	-13
1.080000	-22	41	89	-60	-110	-34	15	-14	-15	4	-73	-62	-91	-14	-30	-60	-99	37	-83	-31	-103	-21	-97	-66	-63	1	-100	-12	-73	-68	-145	-75	-382	1204	2912	-24255	119	-6549	-4453	-13865	-120	-4954	-6562	-12694	-164	-6317	-6919	-13748	-53
1.080833	-26	41	86	-58	-107	-30	12	-13	-19	9	-75	-62	-97	-14	-28	-59	-99	36	-82	-29	-92	-22	-87	-68	-62	10	-100	-13	-73	-73	-148	-76	-394	1199	2910	-24197	-76	-6595	-4352	-13818	-288	-4901	-6540	-12600	-156	-6223	-6899	-13779	-9
1.081667	-25	39	87	-61	-110	-35	11	-17	-19	0	-75	-62	-96	-16	-23	-36	-102	29	-84	-33	-108	-25	-101	-70	-68	-3	-101	-15	-75	-73	-148	-77	-431	1187	2915	-24139	-87	-6661	-4253	-13780	-409	-4873	-6521	-12510	-154	-6131	-6865	-13789	-25
1.082500	-27	36	85	-61	-133	-36	-1	-17	-21	4	-75	-63	-98	-17	-31	-63	-102	33	-83	-31	-104	-22	-100	-72	-64	-1	-118	-15	-74	-74	-149	-77	-421	1163	2940	-24071	4	-6724	-4155	-13741	-397	-4799	-6499	-12420	-146	-6051	-6825	-13773	-43
1.083333	-27	38	82	-60	-109	-34	10	-17	-19	3	-73	-63	-96	-16	-29	-62	-98	33	-88	-35	-103	-25	-100	-73	-64	-4	-99	-13	-72	-72	-148	-75	-415	1138	2982	-24001	-76	-6776	-4065	-13708	-324	-4758	-6482	-12339	-110	-5973	-6780	-13739	-6
1.084167	-18	38	87	-63	-79	-32	11	-16	-18	4	-72	-61	-95	-17	-29	-60	-100	32	-87	-31	-104	-23	-99	-69	-63	-5	-99	-17	-74	-73	-147	-77	-458	1103	3027	-23926	-64	-6820	-3983	-13672	-288	-4714	-6470	-12258	-109	-5907	-6739	-13688	-4
1.085000	-27	36	85	-61	-110	-35	9	-21	-22	3	-73	-63	-94	-16	-28	-62	-104	32	-86	-31	-110	-24	-101	-72	-67	-5	-102	-14	-76	-73	-150	-78	-436	1075	3089	-23849	-64	-6856	-3915	-13641	-382	-4680	-6463	-12186	-185	-5853	-6679	-13619	-14
1.085833	-12	39	85	-60	-108	-33	12	-16	-21	6	-73	-62	-98	-16	-29	-60	-100	30	-86	-30	-104	-25	-85	-68	-64	-1	-134	-15	-74	-75	-147	-76	-395	1045	3155	-23767	-55	-6879	-3848	-13616	-372	-4647	-6448	-12124	-219	-5798	-6624	-13536	-28
1.086667	-27	41	87	-57	-109	-32	13	-15	-19	5	-73	-60	-68	-14	-25	-58	-86	35	-84	-31	-100	-22	-96	-66	-62	-1	-99	-13	-73	-72	-143	-69	-419	1020	3230	-23679	-109	-6888	-3800	-13586	-341	-4619	-6435	-12065	-227	-5749	-6569	-13444	-12
1.087500	-8	40	88	-57	-104	-34	16	-13	-13	5	-68	-60	-91	-13	-26	-58	-102	33	-85	-31	-99	-21	-96	-67	-62	2	-95	-11	-72	-63	-142	-74	-420	998	3311	-23595	-152	-6884	-3765	-13560	-338	-4591	-6421	-12020	-249	-5708	-6523	-13345	21
1.088333	-23	43	90	-56	-104	-30	15	-12	-16	6	-70	-82	-91	-16	-27	-58	-97	35	-82	-28	-100	-19	-97	-65	-61	0	-97	-11	-73	-70	-146	-73	-346	980	3395	-23507	81	-6876	-3737	-13536	-264	-4569	-6403	-11986	-272	-5675	-6476	-13245	21
1.089167	-25	45	90	-62	-104	-32	17	-13	-15	6	-73	-62	-96	-16	-29	-58	-98	34	-85	-34	-104	-19	-96	-67	-50	3	-99	-12	-72	-68	-146	-73	55	964	3475	-23426	-103	-6851	-3731	-13512	-225	-4551	-6389	-11957	-239	-5643	-6443	-13145	3
1.090000	-28	43	88	-59	-110	-32	15	-16	-16	12	-75	-66	-96	-21	-49	-61	-100	32	-84	-35	-105	-23	-101	-69	-62	-3	-101	-16	-77	-77	-152	-75	368	949	3556	-23344	-385	-6800	-3739	-13486	-331	-4541	-6372	-11937	-210	-5621	-6413	-13047	21
1.090833	-27	39	86	-62	-112	-39	9	-19	-22	2	-76	-67	-99	-22	-31	-60	-101	33	-86	-34	-109	-25	-100	-80	-63	-1	-101	-14	-73	-74	-147	-75	-125	939	3640	-23262	99	-6783	-3747	-13458	-436	-4528	-6348	-11914	-184	-5589	-6383	-12951	26
1.091667	-28	43	88	-59	-111	-34	11	-14	-17	6	-73	-67	-97	-31	-28	-59	-99	32	-85	-36	-103	-24	-99	-68	-63	-4	-100	-14	-76	-72	-150	-75	-344	934	3715	-23190	-237	-6739	-3761	-13429	-370	-4522	-6325	-11899	-163	-5568	-6365	-12862	5
1.092500	-26	40	87	-59	-109	-33	10	-14	-17	5	-73	-64	-95	-18	-27	-59	-97	33	-86	-33	-103	-21	-99	-67	-68	-3	-100	-12	-72	-75	-145	-74	-318	926	3788	-23117	-129	-6689	-3779	-13403	-235	-4513	-6294	-11880	-177	-5545	-6350	-12774	26
1.093333	-25	43	87	-59	-107	-34	15	-13	-17	8	-73	-64	-97	-16	-27	-59	-102	34	-82	-14	-105	-21	-98	-66	-62	0	-97	-11	-73	-70	-148	-73	-410	918	3857	-23048	6	-6636	-3801	-13372	-146	-4514	-6263	-11858	-191	-5532	-6343	-12697	32
1.094167	-24	45	90	-57	-118	-32	15	-11	-12	9	-69	-62	-91	-13	-27	-57	-97	37	-82	-29	-97	-17	-100	-65	-59	17	-96	-10	-70	-66	-146	-70	-386	906	3916	-22991	63	-6590	-3831	-13344	-19	-4517	-6233	-11831	-195	-5523	-6342	-12622	60
1.095000	-22	44	92	-55	-107	-32	17	-5	-15	15	-70	-60	-90	-14	-27	-56	-98	37	-80	-29	-100	-16	-95	-66	-58	2	-97	-11	-68	-66	-146	-70	-442	887	3965	-22952	-126	-6571	-3854	-13311	-13	-4527	-6206	-11800	-227	-5523	-6340	-12553	47
1.095833	-22	46	94	-55	-107	-31	17	-10	-14	10	-69	-60	-93	-11	-25	-57	-98	37	-79	-30	-99	-18	-98	-66	-59	2	-98	1	-69	-66	-144	-68	-435	867	3998	-22903	32	-6523	-3881	-13286	-42	-4547	-6183	-11760	-285	-5528	-6353	-12489	59
1.096667	-23	44	90	-59	-109	-30	17	-11	-18	8	-73	-63	-96	-6	-28	-60	-101	34	-83	-31	-101	-17	-99	-67	-65	-4	-99	-12	-74	-67	-147	-73	-366	834	4024	-22876	78	-6502	-3922	-13259	-23	-4572	-6161	-11709	-281	-5543	-6360	-12435	59
1.097500	-32	37	85	-58	-104	-33	13	-14	-23	4	-74	-64	-98	-14	-26	-60	-102	34	-83	-33	-105	-22	-103	-74	-63	-1	-100	-13	-74	-68	-148	-73	-386	799	4040	-22854	13	-6487	-3932	-13235	-18	-4611	-6144	-11643	-234	-5565	-6376	-12372	55
1.098333	-26	41	87	-60	-110	-32	12	-15	-21	5	-68	-62	-94	-15	-28	-77	-105	32	-85	-34	-107	-22	-99	-69	-65	-3	-101	-13	-76	-69	-149	-75	-327	756	4042	-22839	-33	-6486	-3953	-13209	13	-4632	-6132	-11568	-204	-5603	-6387	-12319	38
1.099167	-29	40	87	-69	-113	-35	10	-16	-24	3	-77	-65	-96	-14	-28	-60	-100	35	-86	-31	-103	-19	-99	-69	-64	-4	-102	-12	-70	-66	-147	-72	-259	706	4039	-22828	93	-6494	-3971	-13186	-10	-4697	-6122	-11477	-161	-5644	-6398	-12255	29
1.100000	-30	39	86	-60	-108	-32	12	-14	-19	6	-74	-62	-95	-35	-25	-60	-102	34	-83	-31	-104	-19	-98	-70	-63	0	-97	-10	-72	-66	-147	-83	-232	647	4024	-22823	9	-6542	-3991	-13166	-12	-4749	-6113	-11371	-116	-5699	-6413	-12193	44
1.100833	-25	44	88	-59	-107	-31	13	-13	-17	4	-73	-62	-95	-14	-26	-59	-98	27	-78	-31	-103	-21	-100	-68	-64	1	-100	-11	-75	-69	-145	-73	-164	585	4004	-22825	-252	-6549	-4007	-13141	-45	-4811	-6116	-11260	-155	-5762	-6428	-12130	19
1.101667	-27	39	85	-58	-110	-31	13	-14	-18	7	-74	-62	-99	3	-26	-59	-103	35	-82	-34	-104	-19	-97	-68	-63	1	-100	-10	-75	-69	-147	-76	-177	508	3992	-22829	-223	-6593	-4024	-13117	-167	-4881	-6118	-11136	-186	-5835	-6441	-12063	23
1.102500	-25	44	86	-59	-128	-30	12	-14	-22	4	-75	-63	-95	-14	-26	-59	-100	35	-84	-32	-107	-22	-98	-69	-64	-4	-98	-13	-74	-68	-138	-73	-180	425	3944	-22832	27	-6647	-4043	-13091	-396	-4957	-6126	-11011	-169	-5913	-6458	-11996	71
1.103333	-27	40	86	-62	-108	-33	11	-13	-17	6	-73	-62	-99	-17	-43	-59	-104	27	-83	-34	-108	-23	-99	-72	-65	0	-98	-13	-77	-69	-148	-75	-168	333	3905	-22841	-327	-6710	-4059	-13056	-515	-5036	-6119	-10880	-202	-5995	-6476	-11922	102
1.104167	-27	50	88	-61	-111	-33	13	-13	-19	4	-73	-65	-96	-16	-26	-61	-99	35	-83	-35	-109	-18	-99	-68	-64	0	-100	-14	-75	-69	-149	-74	-233	236	3867	-22839	53	-6785	-4073	-13019	-362	-5121	-6150	-10746	-163	-6081	-6499	-11850	122
1.105000	-27	42	86	-62	-112	-34	16	-12	-17	9	-76	-62	-97	-13	-29	-58	-100	34	-84	-35	-107	-25	-100	-69	-66	-3	-100	-15	-75	-70	-148	-78	-259	125	3831	-22838	-177	-6866	-4089	-12977	-279	-5212	-6160	-10621	-114	-6170	-6519	-11780	76
1.105833	-29	42	88	-59	-109	-34	12	-16	-19	5	-75	-65	-101	-16	-28	-61	-103	34	-82	-33	-108	-26	-98	-72	-67	0	-101	-15	-76	-73	-148	-77	-201	10	3802	-22833	-113	-6950	-4100	-12923	-267	-5305	-6173	-10501	-114	-6260	-6541	-11714	-1
1.106667	-28	41	90	-59	-111	-33	11	-14	-17	0	-74	-58	-97	-14	-26	-57	-102	32	-84	-33	-107	-24	-99	-70	-63	-1	-100	-14	-75	-69	-146	-78	-145	-114	3772	-22821	-116	-7044	-4115	-12861	-288	-5401	-6179	-10389	-104	-6342	-6567	-11638	28
1.107500	-27	39	88	-61	-110	-34	12	-15	-18	5	-73	-63	-99	-16	-29	-59	-98	38	-83	-32	-107	-22	-97	-68	-66	3	-97	-13	-75	-68	-147	-74	-147	-238	3749	-22802	-90	-7130	-4116	-12788	-201	-5495	-6199	-10294	-124	-6423	-6591	-11572	29
1.108333	-25	45	90	-55	-108	-34	13	-12	-17	4	-74	-58	-98	-12	-24	-58	-99	35	-83	-32	-107	-24	-98	-68	-63	1	-96	-14	-74	-68	-144	-76	-152	-376	3726	-22775	-396	-7234	-4126	-12716	-177	-5594	-6215	-10207	-152	-6502	-6620	-11511	-28
1.109167	-25	45	90	-58	-105	-31	12	-14	-14	5	-70	-60	-94	-14	-27	-59	-98	34	-82	-31	-100	-19	-101	-76	-47	0	-98	-13	-77	-72	-148	-77	-163	-515	3712	-22740	-136	-7326	-4131	-12632	-126	-5697	-6226	-10137	-153	-6581	-6650	-11459	15
1.110000	-26	41	90	-56	-109	-34	10	-13	-1	3	-72	-35	-96	-13	-28	-60	-101	38	-83	-31	-107	-24	-99	-72	-63	1	-98	-15	-74	-69	-148	-74	-161	-654	3702	-22695	-38	-7434	-4139	-12543	-100	-5795	-6237	-10088	-154	-6660	-6670	-11401	60
1.110833	-26	44	88	-55	-112	-34	11	-14	-21	4	-74	-63	-100	-14	-28	-60	-102	32	-85	-32	-107	-21	-108	-72	-63	1	-96	-16	-77	-74	-149	-79	-160	-792	3699	-22644	-116	-7528	-4138	-12448	-51	-5899	-6252	-10051	-132	-6725	-6692	-11363	75
1.111667	-26	45	89	-58	-108	-33	0	-14	-19	-22	-76	-62	-97	-15	-26	-59	-100	36	-83	-30	-105	-21	-100	-69	-64	0	-97	-15	-72	-70	-147	-76	-186	-921	3706	-22578	-120	-7628	-4137	-12355	5	-6001	-6261	-10030	-90	-6808	-6706	-11321	80
1.112500	-26	41	89	-57	-109	-31	15	-13	-15	7	-73	-61	-94	-12	-28	-62	-99	35	-83	-31	-103	-19	-99	-67	-61	0	-96	-12	-73	-69	-145	-75	-166	-1052	3714	-22499	-61	-7729	-4135	-12255	-1	-6099	-6266	-10022	-62	-6885	-6711	-11291	25
1.113333	-25	44	89	-55	-108	-31	12	-16	-17	5	-72	-42	-115	-12	-26	-58	-98	39	-81	-32	-103	-18	-96	-67	-64	0	-96	-13	-69	-69	-143	-73	-115	-1171	3725	-22414	54	-7826	-4132	-12164	-24	-6208	-6282	-10030	-36	-6962	-6709	-11265	7
1.114167	-27	43	90	-56	-105	-31	13	-11	-16	9	-73	-61	-94	-13	-24	-57	-99	33	-83	-29	-99	-18	-96	-65	-59	4	-96	-9	-70	-67	-145	-73	-156	-1284	3744	-22311	192	-7928	-4126	-12079	-85	-6302	-6285	-10043	-15	-7045	-6698	-11247	-10
1.115000	-23	45	90	-52	-100	-30	12	-13	-19	6	-74	-60	-91	-12	-27	-59	-98	38	-82	-29	-103	-18	-97	-69	-63	0	-98	-13	-72	-69	-144	-74	-176	-1388	3760	-22196	314	-8035	-4121	-12002	-51	-6413	-6295	-10074	-57	-7138	-6680	-11236	10
1.115833	-26	41	86	-56	-107	-33	13	-13	-19	4	-74	-63	-97	-15	-29	-58	-98	34	-114	-29	-103	-19	-100	-67	-52	3	-98	-12	-74	-69	-144	-73	-153	-1479	3795	-22070	356	-8136	-4109	-11933	-4	-6517	-6299	-10108	-100	-7231	-6648	-11227	56
1.116667	-27	42	85	-57	-108	-34	12	-14	-4	5	-73	-64	-95	-19	-28	-58	-102	32	-85	-32	-103	-21	-100	-68	-64	-1	-103	-14	-75	-69	-147	-78	-180	-1563	3829	-21929	-97	-8242	-4099	-11881	18	-6629	-6301	-10145	-74	-7334	-6610	-11227	-3
1.117500	-25	41	85	-59	-111	-34	11	-15	-22	5	-73	-65	-96	-15	-30	-62	-102	34	-87	-32	-107	-28	-102	-68	-65	-12	-100	-8	-73	-72	-146	-77	-150	-1636	3867	-21766	336	-8350	-4078	-11831	25	-6745	-6297	-10183	12	-7446	-6552	-11237	-24
1.118333	-25	39	85	-58	-110	-34	11	-12	-17	6	-74	-67	-96	-17	-28	-56	-99	35	-86	-30	-102	-22	-102	-70	-66	-1	-100	-14	-74	-74	-148	-76	-81	-1702	3914	-21589	229	-8458	-4082	-11805	33	-6863	-6290	-10228	94	-7559	-6493	-11238	-13
1.119167	-27	40	87	-59	-110	-33	13	-12	-15	8	-72	-66	-96	-15	-29	-59	-98	36	-84	-34	-104	-30	-98	-70	-63	0	-100	-12	-72	-70	-147	-74	-30	-1756	3960	-21399	239	-8568	-4019	-11779	12	-6981	-6276	-10267	119	-7677	-6418	-11247	-66
1.120000	-24	41	87	-64	-110	-32	44	-14	-15	7	-70	-61	-100	-17	-29	-58	-98	35	-85	-30	-101	-21	-102	-67	-62	2	-101	-12	-77	-70	-147	-72	-17	-1814	4024	-21191	232	-8682	-3979	-11770	-35	-7105	-6249	-10305	32	-7804	-6343	-11260	-62
1.120833	-24	43	88	-57	-111	-32	11	-12	-17	6	-70	-63	-94	-15	-28	-75	-96	41	-85	-32	-101	-21	-99	-69	-59	0	-100	-12	-73	-68	-146	-74	-40	-1858	4073	-20969	189	-8795	-3939	-11771	-163	-7230	-6219	-10341	-51	-7926	-6254	-11274	20
1.121667	-23	44	86	-57	-107	-32	27	-16	-18	5	-70	-62	-94	-15	-28	-56	-100	36	-84	-28	-104	-17	-100	-66	-63	0	-100	-9	-75	-69	-136	-75	-30	-1906	4135	-20734	-173	-8914	-3877	-11791	-424	-7356	-6176	-10376	-12	-8054	-6163	-11296	118
1.122500	-25	42	87	-58	-111	-33	11	-13	-17	7	-70	-61	-94	-15	-29	-60	-95	37	-85	-31	-105	-22	-103	-70	-59	0	-98	-12	-72	-72	-147	-74	-40	-1950	4197	-20491	89	-9039	-3818	-11815	-350	-7485	-6126	-10408	-12	-8177	-6071	-11314	54
1.123333	-26	40	85	-59	-112	-33	13	-17	-19	0	-73	-72	-97	-19	-33	-64	-100	32	-87	-34	-107	-24	-102	-72	-66	-1	-103	-14	-78	-76	-150	-79	-108	-1998	4246	-20252	346	-9165	-3748	-11849	-199	-7614	-6067	-10437	-83	-8295	-5980	-11335	43
1.124167	-30	38	82	-62	-112	-38	8	-21	-23	0	-74	-64	-98	-18	-36	-61	-105	32	-91	-32	-86	-21	-101	-72	-67	-3	-101	-10	-76	-74	-149	-76	-124	-2042	4319	-19994	198	-9288	-3672	-11896	-194	-7756	-5988	-10463	-113	-8403	-5880	-11357	37
1.125000	-32	60	86	-61	-109	-33	10	-15	-23	1	-74	-64	-95	-18	-32	-65	-101	33	-87	-31	-105	-24	-103	-76	-66	-3	-102	-7	-74	-69	-153	-80	-78	-2095	4376	-19745	-3	-9417	-3591	-11943	-166	-7848	-5902	-10487	-126	-8503	-5783	-11375	3
1.125833	-26	40	88	-61	-109	-36	11	-18	-19	2	-72	-65	-97	-16	-31	-33	-99	34	-93	-31	-105	-24	-102	-72	-65	-3	-101	-15	-72	-73	-148	-75	-87	-2145	4428	-19503	105	-9540	-3503	-11992	-201	-7952	-5802	-10506	-141	-8586	-5685	-11392	-5
1.126667	-27	50	88	-60	-103	-31	13	6	-14	6	-73	-61	-92	-15	-28	-61	-100	34	-83	-28	-101	-21	-98	-66	-62	-1	-98	-18	-72	-70	-150	-76	-69	-2202	4474	-19264	198	-9660	-3407	-12046	-216	-8053	-5687	-10527	-141	-8657	-5589	-11413	-22
1.127500	-25	43	91	-58	-104	-32	17	-13	-17	3	-69	-60	-91	-12	-26	-58	-102	37	-82	-28	-98	-18	-95	-70	-60	1	-99	-10	-69	-69	-145	-74	-34	-2262	4506	-19044	217	-9781	-3315	-12106	-152	-8140	-5565	-10547	-172	-8717	-5487	-11424	4
1.128333	-26	40	89	-57	-105	-36	33	-11	-15	5	-70	-61	-96	-13	-28	-59	-97	36	-85	-27	-103	-22	-97	-67	-63	2	-97	-9	-76	-68	-145	-69	-38	-2331	4520	-18847	55	-9899	-3216	-12167	-14	-8217	-5431	-10572	-194	-8759	-5408	-11443	0
1.129167	-25	42	92	-58	-110	-33	16	-13	-19	5	-73	-63	-95	-14	-32	-58	-98	36	-87	-15	-104	-21	-96	-67	-62	0	-99	-13	-72	-69	-146	-74	-6	-2410	4518	-18671	69	-10008	-3121	-12233	30	-8284	-5291	-10588	-203	-8789	-5317	-11458	-26
1.130000	-25	40	88	-60	-124	-16	15	-14	-16	6	-74	-63	-94	-16	-27	-59	-97	34	-85	-33	-103	-23	-97	-68	-60	0	-99	-12	-69	-70	-161	-75	4	-2490	4494	-18528	-187	-10109	-3022	-12297	-10	-8337	-5139	-10608	-238	-8808	-5232	-11476	-33
1.130833	-25	42	90	-57	-110	-36	16	-13	-17	4	-82	-59	-101	-15	-11	-60	-100	34	-86	-31	-110	-22	-97	-68	-63	-1	-102	-17	-77	-73	-147	-75	19	-2583	4447	-18417	129	-10198	-2922	-12356	-27	-8381	-4981	-10631	-263	-8815	-5146	-11485	-21
1.131667	-26	42	89	-59	-111	-36	12	-17	-18	3	-74	-63	-98	-16	-29	-60	-101	30	-86	-39	-108	-24	-100	-72	-63	-6	-102	-16	-74	-66	-144	-75	4	-2687	4369	-18337	118	-10277	-2824	-12431	104	-8418	-4815	-10652	-197	-8814	-5059	-11502	6
1.132500	-26	38	87	-61	-112	-39	10	-17	-19	-1	-77	-68	-98	-19	-30	-62	-102	30	-88	-31	-63	-22	-98	-69	-63	0	-100	-15	-74	-72	-147	-78	-98	-2795	4279	-18289	-5	-10333	-2720	-12496	247	-8436	-4641	-10694	-155	-8802	-4973	-11513	-25
1.133333	-25	39	87	-62	-105	-38	16	-15	-17	0	-75	-64	-94	-16	-29	-60	-98	30	-88	-33	-102	-24	-99	-68	-59	5	-100	-15	-67	-70	-145	-75	-162	-2910	4156	-18282	-18	-10383	-2613	-12561	174	-8451	-4462	-10680	-153	-8785	-4878	-11519	-40
1.134167	-21	44	90	-59	-110	-35	17	-14	-14	3	-74	-66	-97	-16	-29	-56	-98	34	-85	-32	-104	-23	-95	-67	-61	0	-99	-13	-75	-72	-148	-75	-208	-3031	4003	-18314	24	-10415	-2503	-12624	75	-8460	-4284	-10699	-139	-8763	-4789	-11529	-22
1.135000	-28	44	89	-58	-110	-35	12	-14	-17	4	-72	-60	-97	-13	-30	-58	-98	34	-87	-34	-103	-25	-99	-67	-63	1	-99	-12	-69	-68	-147	-73	-214	-3164	3828	-18388	-144	-10428	-2391	-12694	38	-8466	-4101	-10710	-78	-8739	-4695	-11530	8
1.135833	-25	43	88	-56	-107	-35	2	-14	-18	3	-74	-64	-97	-19	-31	-58	-98	36	-84	-30	-103	-23	-97	-69	-62	0	-101	-11	-75	-73	-147	-79	-169	-3299	3628	-18485	72	-10433	-2273	-12762	-56	-8468	-3922	-10725	5	-8714	-4605	-11535	-39
1.136667	-23	40	87	-59	-111	-36	9	-17	-18	2	-75	-67	-97	-17	-31	-60	-102	30	-87	-32	-105	-26	-102	-78	-65	-9	-104	-11	-63	-70	-148	-76	-221	-3440	3404	-18647	168	-10425	-2158	-12838	46	-8470	-3743	-10732	45	-8689	-4509	-11533	-81
1.137500	-25	41	84	-62	-107	-35	11	-15	-17	0	-79	-65	-96	-27	-31	-60	-97	28	-90	-32	-105	-23	-101	-73	-64	-4	-101	-13	-73	-72	-148	-79	-225	-3575	3170	-18832	7	-10401	-2071	-12912	178	-8466	-3562	-10738	-13	-8656	-4414	-11520	-107
1.138333	-28	42	86	-33	-105	-36	10	-17	-17	2	-74	-63	-96	-17	-32	-59	-99	30	-86	-31	-102	-24	-92	-74	-52	-1	-99	-13	-63	-73	-147	-76	-202	-3711	2917	-19038	59	-10373	-1900	-12983	175	-8466	-3390	-10739	-35	-8624	-4314	-11501	-114
1.139167	-24	41	84	-60	-109	-36	13	-16	-18	0	-76	-66	-99	-18	-32	-81	-102	29	-87	-34	-104	-24	-100	-73	-65	-3	-105	-12	-77	-72	-147	-79	-225	-3840	2654	-19259	95	-10331	-1785	-13055	94	-8465	-3222	-10737	-55	-8588	-4214	-11475	-115
1.140000	-23	40	85	-62	-110	-38	10	-18	-23	3	-78	-67	-97	-21	-32	-62	-103	29	-87	-34	-108	-26	-107	-74	-66	-23	-103	-14	-78	-74	-150	-78	-171	-3959	2393	-19521	50	-10282	-1626	-13133	92	-8462	-3062	-10731	-103	-8552	-4117	-11443	-74
1.140833	-30	37	84	-63	-111	-31	11	-18	-24	-4	-78	-63	-99	-19	-32	-63	-104	32	-90	-32	-105	-22	-102	-73	-65	-3	-101	-12	-61	-72	-150	-80	-120	-4063	2130	-19789	55	-10232	-1481	-13202	237	-8452	-2905	-10718	-42	-8508	-4014	-11393	-63
1.141667	-27	39	86	-61	-109	-36	11	-13	-21	5	-77	-64	-98	-16	-29	-60	-100	33	-85	-32	-109	-23	-101	-70	-66	-4	-107	-14	-75	-72	-146	-76	-55	-4150	1875	-20032	42	-10175	-1337	-13272	198	-8447	-2761	-10703	20	-8457	-3916	-11332	-55
1.142500	-28	39	86	-61	-111	-34	11	-15	-19	5	-75	-67	-97	-18	-31	-57	-99	33	-90	-32	-105	-24	-101	-70	-64	-3	-104	-13	-75	-70	-146	-77	-16	-4227	1624	-20277	160	-10112	-1220	-13336	172	-8434	-2622	-10673	28	-8401	-3817	-11265	-64
1.143333	-29	32	86	-63	-111	-36	11	-15	-25	2	-74	-66	-96	-16	-31	-60	-104	36	-82	-33	-104	-23	-101	-73	-64	-1	-105	-14	-76	-80	-146	-81	-11	-4270	1393	-20502	-172	-10046	-1052	-13391	173	-8415	-2494	-10642	-23	-8344	-3724	-11187	-83
1.144167	-28	39	87	-61	-113	-34	12	-15	-19	4	-72	-61	-92	-16	-39	-60	-102	34	-85	-35	-105	-22	-99	-70	-65	0	-104	-13	-73	-69	-147	-75	29	-4272	1173	-20698	-166	-9977	-919	-13435	79	-8389	-2381	-10599	-93	-8276	-3630	-11097	-52
1.145000	-28	42	89	-61	-110	-33	13	-15	-19	6	-72	-65	-97	-16	-29	-60	-87	36	-82	-31	-103	-22	-100	-68	-69	-3	-102	-16	-76	-70	-146	-76	-24	-4303	979	-20853	102	-9903	-792	-13467	92	-8357	-2273	-10544	-138	-8207	-3542	-11001	-60
1.145833	-25	38	86	-61	-109	-34	1	-15	-22	3	-72	-64	-94	-15	-29	-59	-101	34	-82	-34	-107	-21	-99	-70	-64	0	-102	-13	-74	-67	-145	-76	-82	-4277	807	-20960	-274	-9830	-675	-13486	-41	-8306	-2177	-10485	-117	-8126	-3456	-10896	-102
1.146667	-17	43	90	-58	-108	-31	16	-15	-18	7	-68	-60	-97	-12	-26	-57	-99	37	-81	-30	-105	-19	-96	-65	-63	-8	-98	-12	-73	-67	-145	-72	-53	-4234	659	-21011	-259	-9733	-561	-13481	-134	-8247	-2090	-10413	-99	-8045	-3379	-10787	-50
1.147500	-24	46	91	-58	-110	-30	15	-11	-18	9	-67	-57	-93	-11	-24	-53	-97	41	-81	-30	-100	-21	-97	-67	-61	4	-96	-9	-72	-64	-145	-74	-44	-4165	529	-21000	-184	-9641	-463	-13466	-176	-8172	-2014	-10339	-111	-7961	-3300	-10675	-12
1.148333	-32	43	91	-58	-108	-34	13	-14	-14	9	-69	-61	-100	-16	-28	-57	-97	39	-83	-30	-103	-21	-90	-68	-61	1	-98	-12	-75	-73	-147	-75	-24	-4078	417	-20944	-342	-9545	-376	-13439	-207	-8089	-1958	-10250	-118	-7883	-3237	-10567	-19
1.149167	-26	43	88	-61	-111	-38	9	-14	-19	7	-68	-60	-95	-14	-26	-59	-98	37	-81	-33	-104	-19	-99	-68	-61	1	-96	-12	-72	-66	-145	-73	-62	-3958	329	-20815	-322	-9448	-302	-13386	-114	-7988	-1902	-10154	-107	-7790	-3171	-10450	-29
1.150000	-23	44	89	-62	-110	-34	17	-15	-16	7	-68	-63	-97	-13	-27	-59	-101	38	-85	-17	-107	-22	-98	-68	-64	0	-100	-11	-74	-67	-147	-76	-64	-3838	252	-20622	9	-9320	-233	-13314	-99	-7876	-1856	-10051	-103	-7706	-3117	-10341	-8
1.150833	-26	45	91	-66	-110	-34	16	-13	-22	7	-68	-61	-97	-13	-26	-61	-100	38	-82	-32	-107	-21	-97	-70	-64	0	-98	-9	-74	-65	-141	-73	-43	-3691	189	-20374	-44	-9205	-182	-13232	-67	-7752	-1819	-9947	-122	-7623	-3062	-10235	16
1.151667	-23	43	92	-61	-108	-34	12	-14	-21	8	-69	-60	-97	-15	-29	-60	-102	37	-84	-27	-104	-19	-96	-70	-64	0	-110	-10	-77	-66	-147	-77	-56	-3534	133	-20078	-102	-9077	-129	-13132	-2284	-7619	-1795	-9841	-130	-7540	-3016	-10136	-18
1.152500	-24	46	90	-60	-109	-33	17	-15	-19	9	-84	-62	-98	-11	-26	-58	-97	40	-82	-32	-102	-19	-96	-68	-64	1	-99	-9	-73	-65	-146	-73	-64	-3363	84	-19730	-104	-8950	-82	-13025	-9280	-7481	-1774	-9727	-142	-7462	-2973	-10038	19
1.153333	-26	45	92	-53	-107	-32	-23	-13	-18	9	-68	-59	-96	-11	-25	-58	-99	39	-82	-29	-102	-19	-94	-66	-61	3	-95	-8	-67	-64	-142	-75	-38	-3184	39	-19351	-110	-8818	-38	-12899	-10913	-7331	-1754	-9619	-147	-7387	-2937	-9949	-5
1.154167	-23	47	92	-55	-107	-30	19	-9	-15	6	-73	-60	-92	-11	-26	-55	-94	41	-79	-30	-98	-19	-93	-65	-61	2	-97	-7	-70	-66	-143	-72	-18	-3000	-5	-18949	-44	-8687	5	-12770	-7316	-7182	-1751	-9518	-101	-7320	-2903	-9873	-13
1.155000	-19	49	92	-56	-107	-31	19	-10	-13	8	-66	-61	-90	-8	-23	-47	-95	41	-82	-31	-98	-17	-92	-69	-60	3	-97	-8	-68	-64	-144	-73	-32	-2818	-57	-18532	-18	-8565	45	-12637	-6694	-7052	-1777	-9417	-77	-7259	-2876	-9806	29
1.155833	-19	46	94	-55	-107	-31	19	-17	-18	4	-85	-62	-94	-11	-24	-57	-98	40	-83	-30	-100	-18	-95	-66	-64	1	-99	-10	-70	-66	-146	-72	32	-2635	-104	-18119	198	-8448	87	-12510	-5696	-6886	-1762	-9325	-100	-7207	-2859	-9748	57
1.156667	-27	43	89	-59	-108	-34	17	-17	-16	4	-73	-66	-98	-13	-30	-61	-102	34	-88	-43	-105	-23	-101	-68	-65	-11	-102	-15	-74	-74	-151	-76	104	-2463	-161	-17718	21	-8343	127	-12382	-4253	-6747	-1781	-9244	-164	-7162	-2845	-9697	67
1.157500	-29	40	85	-61	-115	-35	11	-19	-16	-1	-78	-69	-98	-16	-28	-61	-101	33	-87	-33	-107	-24	-100	-68	-65	-3	-101	-14	-75	-73	-147	-75	104	-2290	-220	-17330	-369	-8243	173	-12223	-3456	-6612	-1796	-9167	-212	-7121	-2831	-9659	55
1.158333	-28	40	87	-60	-111	-33	13	-15	-23	2	-74	-66	-97	-14	-31	-59	-102	35	-86	-34	-107	-16	-98	-69	-90	-4	-93	-12	-74	-72	-149	-76	129	-2132	-258	-16976	325	-8158	230	-12124	-2519	-6489	-1823	-9102	-196	-7089	-2829	-9625	67
1.159167	-26	43	90	-57	-107	-32	15	-5	-21	6	-73	-66	-65	-15	-25	-59	-99	36	-87	-30	-103	-23	-98	-68	-63	-1	-99	-13	-74	-75	-150	-73	178	-1968	-306	-16651	124	-8083	291	-12010	-1568	-6372	-1852	-9042	-182	-7067	-2825	-9604	50
1.160000	-25	43	90	-58	-109	-35	16	-13	-16	4	-72	-65	-96	-15	-30	-57	-96	37	-84	-31	-103	-23	-108	-65	-64	0	-99	-12	-74	-72	-149	-74	193	-1832	-346	-16376	55	-8020	343	-11895	-765	-6269	-1887	-8992	-166	-7040	-2818	-9585	-5
1.160833	-26	44	92	-40	-105	-33	17	-14	-17	5	-73	-67	-99	-14	-30	-58	-101	35	-84	-32	-102	-18	-97	-66	-65	1	-99	-5	-75	-69	-146	-72	137	-1701	-383	-16147	26	-7968	402	-11794	-59	-6180	-1926	-8954	-144	-7028	-2831	-9577	10
1.161667	-25	42	89	-59	-111	-34	15	-13	-18	5	-73	-64	-95	-13	-29	-57	-101	37	-85	-22	-103	-22	-92	-44	-63	1	-101	-12	-74	-68	-146	-74	106	-1577	-408	-15974	47	-7935	455	-11699	518	-6109	-1965	-8921	-145	-7020	-2838	-9574	43
1.162500	-25	45	91	-58	-109	-31	15	-10	-16	7	-72	-65	-98	-41	-31	-59	-99	36	-86	-29	-105	-22	-98	-67	-62	0	-98	-13	-74	-69	-144	-75	80	-1462	-424	-15853	-40	-7899	510	-11608	985	-6052	-2010	-8897	-144	-7020	-2847	-9580	12
1.163333	-25	41	89	-102	-107	-34	15	-14	-17	3	-72	-63	-93	-14	-28	-60	-97	34	-84	-32	-102	-21	-98	-69	-65	0	-97	-13	-72	-68	-143	-76	45	-1347	-427	-15787	229	-7901	552	-11530	1105	-6002	-2051	-8876	-134	-7027	-2855	-9591	53
1.164167	-25	42	88	-58	-105	-31	13	-13	-21	-14	-75	-59	-93	-18	-33	-62	-98	33	-84	-32	-102	-24	-98	-69	-64	0	-96	-13	-74	-73	-133	-76	6	-1238	-425	-15770	51	-7892	595	-11452	1868	-5968	-2093	-8863	-167	-7037	-2863	-9606	35
1.165000	-27	39	86	-61	-111	-32	12	-18	-22	1	-75	-69	-99	-19	-32	-60	-104	29	-70	-34	-107	-24	-103	-73	-69	-5	-107	-15	-77	-74	-150	-76	-13	-1129	-409	-15810	25	-7893	622	-11384	4607	-5958	-2134	-8851	-105	-7055	-2868	-9633	-25
1.165833	-30	36	82	-61	-116	-39	8	-22	-23	0	-78	-68	-97	-19	-35	-64	-107	26	-90	-33	-107	-23	-98	-73	-66	-3	-100	-13	-74	-68	-148	-79	-15	-1013	-382	-15889	18	-7882	646	-11317	5568	-5943	-2161	-8834	-8	-7072	-2863	-9646	20
1.166667	-24	41	90	-59	-107	-34	12	-15	-19	3	-73	-64	-93	-17	-30	-60	-101	34	-86	-24	-104	-22	-103	-69	-64	-1	-97	-10	-73	-68	-146	-74	-40	-877	-343	-16008	12	-7889	662	-11246	4707	-5951	-2184	-8824	44	-7095	-2853	-9667	36
1.167500	-24	43	90	-57	-107	-31	15	-9	-18	6	-69	-63	-94	-35	-28	-59	-100	35	-86	-31	-103	-21	-98	-69	-63	1	-99	-10	-72	-69	-144	-73	-12	-739	-310	-16165	-6	-7890	658	-11187	4754	-5965	-2205	-8810	62	-7122	-2841	-9694	-29
1.168333	-32	41	87	-60	-109	-32	13	-15	-18	1	-73	-65	-95	-15	-28	-58	-99	30	-87	-31	-101	-21	-101	-68	-64	-18	-100	-13	-73	-66	-146	-76	5	-578	-272	-16352	-19	-7890	642	-11133	4559	-5995	-2218	-8798	54	-7154	-2824	-9726	0
1.169167	-23	41	87	-60	-105	-30	27	-14	-19	5	-72	-62	-86	-14	-33	-57	-101	34	-88	-32	-103	-24	-99	-69	-63	0	-97	-10	-74	-73	-147	-76	-15	-403	-236	-16562	-23	-7860	615	-11072	4220	-6027	-2220	-8782	32	-7192	-2798	-9757	11
1.170000	-24	42	87	-57	-111	-31	12	-13	-18	5	-72	-65	-96	-17	-29	-60	-100	35	-83	-51	-103	-39	-99	-72	-64	0	-102	-12	-78	-69	-148	-74	15	-205	-210	-16787	50	-7889	573	-11018	3995	-6067	-2219	-8775	60	-7233	-2775	-9792	-4
1.170833	-36	44	86	-62	-110	-31	24	-17	-19	6	-74	-60	-98	-17	-32	-60	-99	33	-86	-32	-105	-25	-102	-73	-60	-3	-98	-11	-72	-73	-147	-74	-19	16	-188	-17024	-288	-7889	521	-10967	3685	-6116	-2209	-8757	47	-7276	-2733	-9823	-16
1.171667	-26	43	86	-58	-110	-34	11	-14	-17	3	-72	-63	-100	-18	-29	-59	-99	32	-86	-35	-104	-22	-100	-77	-62	0	-100	-14	-76	-69	-146	-74	-47	264	-178	-17265	227	-7885	455	-10916	3368	-6171	-2189	-8750	51	-7326	-2696	-9860	-7
1.172500	-27	43	86	-59	-114	-33	10	-14	-18	5	-74	-64	-102	-15	-30	-60	-101	34	-87	-35	-105	-25	-101	-70	-62	0	-101	-11	-70	-70	-145	-74	-33	527	-188	-17504	225	-7887	380	-10870	2977	-6231	-2170	-8738	101	-7373	-2654	-9892	21
1.173333	-25	41	87	-60	-108	-32	12	-12	-19	1	-75	-65	-97	-18	-31	-59	-100	33	-90	-33	-107	-24	-100	-70	-62	-1	-101	-15	-76	-69	-148	-76	-32	822	-212	-17737	367	-7892	300	-10822	2288	-6288	-2149	-8738	81	-7429	-2621	-9922	6
1.174167	-25	41	88	-61	-111	-38	-15	-15	-19	5	-75	-64	-96	-15	-31	-59	-96	36	-86	-31	-104	-22	-102	-68	-62	1	-98	-11	-74	-67	-142	-75	-27	1131	-250	-17948	86	-7901	213	-10777	1588	-6348	-2119	-8730	7	-7486	-2578	-9959	21
1.175000	-25	45	88	-57	-108	-31	16	-13	-18	8	-73	-60	-97	-13	-22	-58	-98	37	-79	-31	-102	-19	-96	-68	-62	0	-99	-10	-72	-67	-145	-73	-46	1457	-308	-18153	-100	-7916	131	-10742	1573	-6417	-2096	-8731	-25	-7535	-2542	-9999	93
1.175833	-27	45	85	-63	-107	-32	13	-15	-12	5	-73	-60	-95	-12	-28	-57	-101	35	-86	-31	-104	-22	-99	-69	-63	0	-99	-11	-79	-72	-145	-73	23	1806	-387	-18334	-258	-7945	38	-10713	1608	-6487	-2072	-8740	-82	-7609	-2512	-10031	78
1.176667	-24	43	89	-56	-108	-33	11	-15	-19	6	-74	-65	-97	-15	-31	-60	-99	36	-85	-34	-103	-24	-101	-68	-64	-1	-101	-13	-72	-74	-148	-77	58	2131	-484	-18491	3	-7980	-53	-10689	1545	-6562	-2057	-8750	-125	-7679	-2490	-10068	70
1.177500	-26	41	90	-59	-109	-42	10	-15	-18	-24	-75	-66	-99	-17	-28	-56	-99	36	-86	-32	-108	-23	-99	-70	-65	-3	-100	-14	-75	-69	-144	-73	7	2465	-596	-18618	-155	-8015	-137	-10673	1772	-6635	-2045	-8774	-109	-7748	-2475	-10098	145
1.178333	-28	44	88	-56	-109	-32	13	-13	-17	6	-74	-61	-99	-13	-29	-58	-102	33	-86	-31	-102	-21	-96	-51	-65	0	-100	-11	-75	-69	-144	-73	47	2825	-719	-18712	-362	-8059	-214	-10668	1695	-6708	-2036	-8797	-128	-7824	-2469	-10132	87
1.179167	-27	41	90	-56	-109	-32	22	-11	-24	9	-74	-63	-96	-15	-29	-58	-97	37	-85	-30	-102	-19	-100	-65	-65	0	-100	-11	-72	-66	-146	-73	87	3165	-851	-18778	-264	-8110	-284	-10671	1364	-6787	-2032	-8826	-173	-7902	-2469	-10157	76
1.180000	-24	43	90	-55	-108	-30	13	-10	-17	7	-74	-62	-95	-13	-13	-53	-98	35	-91	-12	-103	-21	-96	-65	-62	3	-98	-11	-74	-68	-141	-72	56	3490	-989	-18815	-185	-8160	-345	-10679	1259	-6865	-2041	-8859	-212	-7981	-2477	-10189	121
1.180833	-23	45	90	-57	-109	-32	13	-9	-19	8	-75	-63	-95	-12	-28	-56	-99	36	-82	-31	-104	-22	-97	-64	-65	0	-102	-10	-69	-67	-145	-49	6	3796	-1127	-18818	-94	-8213	-402	-10701	1120	-6945	-2060	-8891	-238	-8062	-2491	-10209	103
1.181667	-26	40	88	-58	-111	-34	12	-12	-21	7	-74	-64	-98	-15	-29	-58	-103	33	-90	-38	-107	-23	-110	-67	-66	0	-100	-15	-74	-70	-147	-77	35	4084	-1269	-18801	-164	-8268	-448	-10728	871	-7031	-2090	-8919	-343	-8147	-2514	-10229	71
1.182500	-27	42	87	-61	-111	-36	12	-16	-19	4	-77	-65	-118	-15	-31	-60	-102	34	-85	-33	-105	-23	-102	-64	-64	0	-101	-13	-78	-69	-144	-74	38	4353	-1401	-18761	-185	-8318	-459	-10760	665	-7103	-2123	-8950	-434	-8225	-2530	-10242	97
1.183333	-30	37	88	-60	-114	-35	12	-14	-19	7	-73	-64	-100	-13	-28	-56	-101	33	-87	-34	-103	-21	-99	-67	-64	20	-99	-15	-76	-69	-145	-75	-8	4591	-1525	-18698	105	-8362	-509	-10793	537	-7177	-2168	-8967	-361	-8302	-2550	-10259	58
1.184167	-27	42	89	-57	-115	-30	10	-13	-19	5	-72	-64	-95	-13	-28	-59	-99	34	-86	-32	-108	-23	-101	-66	-67	0	-102	-14	-75	-69	-146	-75	53	4804	-1631	-18624	-371	-8405	-531	-10828	465	-7250	-2220	-8979	-259	-8380	-2564	-10240	15
1.185000	-25	40	86	-60	-107	-34	13	-14	-19	7	-74	-64	-97	-15	-30	-57	-99	37	-85	-33	-109	-25	-98	-68	-65	0	-99	-15	-75	-70	-146	-75	54	4988	-1724	-18553	121	-8435	-547	-10862	383	-7314	-2282	-8980	-208	-8444	-2577	-10225	10
1.185833	-25	24	89	-58	-109	-38	15	-11	-19	5	-74	-66	-101	-17	-28	-58	-100	36	-83	-33	-105	-22	-98	-65	-64	0	-100	-18	-74	-83	-145	-73	-4	5152	-1797	-18473	-40	-8453	-561	-10887	274	-7375	-2348	-8961	-76	-8505	-2577	-10191	-15
1.186667	-25	42	87	-59	-107	-34	17	-12	-16	6	-73	-61	-94	-11	-25	-56	-72	37	-82	-31	-103	-19	-98	-73	-61	1	-98	-9	-70	-64	-143	-73	-59	5288	-1847	-18403	-185	-8467	-575	-10909	367	-7423	-2422	-8904	-104	-8552	-2567	-10150	-124
1.187500	-19	44	89	-52	-109	-29	-3	-12	-14	6	-70	-60	-94	-10	-25	-51	-96	42	-82	-28	-99	-16	-98	-63	-61	3	-98	-9	-73	-66	-143	-70	-11	5400	-1881	-18346	-31	-8466	-590	-10918	394	-7465	-2499	-8883	-197	-8594	-2548	-10094	-260
1.188333	-23	45	90	-53	-113	-32	16	-11	-18	7	-70	-60	-98	-9	-25	-53	-99	37	-83	-29	-108	-21	-87	-67	-62	1	-96	-9	-73	-65	-143	-70	-34	5479	-1890	-18307	51	-8464	-616	-10923	240	-7497	-2578	-8843	-139	-8623	-2520	-10031	-178
1.189167	-25	43	89	-55	-107	-32	16	-14	-18	11	-70	-62	-97	-15	-28	-58	-95	38	-82	-29	-104	-18	-99	-69	-61	2	-97	-11	-72	-66	-145	-74	-64	5548	-1879	-18290	-348	-8452	-645	-10908	153	-7515	-2662	-8750	-135	-8640	-2474	-9953	-95
1.190000	-23	41	89	-58	-108	-38	15	-14	-16	4	-74	-62	-97	-14	-28	-59	-101	30	-84	-32	-105	-23	-102	-70	-63	-4	-100	-16	-73	-69	-146	-76	-35	5596	-1865	-18297	-116	-8435	-681	-10886	156	-7522	-2751	-8662	-155	-8637	-2419	-9871	-16
1.190833	-5	39	81	-60	-113	-38	13	-18	-21	1	-75	-63	-99	-18	-31	-59	-101	32	-85	-34	-103	-19	-99	-69	-62	0	-101	-11	-74	-68	-148	-75	-24	5637	-1825	-18326	-5	-8407	-729	-10847	113	-7513	-2824	-8569	-103	-8616	-2354	-9781	33
1.191667	-27	39	86	-59	-112	-35	12	-16	-22	6	-75	-64	-96	-24	-28	-61	-99	44	-84	-32	-103	-22	-101	-72	-64	-1	-101	-11	-72	-67	-148	-75	-42	5670	-1779	-18382	-263	-8379	-784	-10796	39	-7490	-2895	-8489	-46	-8585	-2280	-9678	-12
1.192500	-27	42	87	-56	-109	-33	13	-13	-17	9	-69	-62	-97	-17	-30	-60	-100	35	-83	-33	-103	-23	-98	-68	-64	0	-97	-12	-75	-68	-146	-75	-66	5695	-1731	-18459	-304	-8342	-849	-10730	239	-7449	-2962	-8361	-7	-8533	-2201	-9580	5
1.193333	-25	44	88	-58	-104	-35	16	-13	-17	8	-72	-61	-97	-14	-26	-57	-94	35	-85	-32	-103	-17	-100	-68	-62	0	-96	-12	-70	-66	-144	-70	-22	5719	-1680	-18553	-185	-8302	-921	-10656	674	-7402	-3021	-8251	32	-8466	-2117	-9480	60
1.194167	-24	43	86	-53	-108	-33	18	-9	-14	7	-84	-61	-93	-13	-29	-59	-99	34	-82	-31	-99	-17	-97	-67	-61	1	-96	-10	-72	-65	-135	-74	-24	5748	-1635	-18663	-53	-8262	-1007	-10575	472	-7333	-3063	-8152	55	-8389	-2038	-9384	54
1.195000	-21	45	90	-55	-108	-31	16	-15	-15	7	-72	-59	-83	-13	-28	-55	-115	39	-79	-28	-101	-18	-95	-67	-64	0	-96	-11	-72	-68	-142	-73	-49	5778	-1601	-18785	104	-8208	-1092	-10486	136	-7261	-3102	-8062	88	-8297	-1961	-9300	67
1.195833	-25	44	103	-94	-108	-30	16	-11	-14	8	-69	-64	-95	-13	-26	-57	-97	36	-81	-31	-102	-19	-95	-66	-60	1	-96	-11	-73	-69	-145	-73	-50	5810	-1588	-18915	148	-8180	-1187	-10395	-21	-7173	-3130	-7983	73	-8205	-1894	-9231	34
1.196667	-23	43	87	-59	-107	-35	12	-13	-17	3	-76	-64	-97	-15	-28	-55	-98	32	-83	-31	-104	-19	-99	-66	-65	-3	-101	-14	-73	-69	-145	-72	-91	5842	-1592	-19039	47	-8144	-1282	-10303	-202	-7085	-3152	-7919	-11	-8105	-1846	-9175	36
1.197500	-29	39	85	-61	-109	-30	17	-14	-19	4	-79	-63	-95	-16	-33	-59	-102	32	-85	-35	-109	-22	-99	-69	-64	-1	-98	-15	-73	-70	-145	-73	-51	5886	-1624	-19146	-717	-8103	-1375	-10207	-272	-6986	-3141	-7877	-26	-8007	-1803	-9136	53
1.198333	-25	41	87	-60	-111	-35	12	-16	-22	0	-76	-68	-99	-17	-32	-61	-104	30	-80	-35	-107	-25	-101	-70	-67	-3	-104	-23	-77	-73	-150	-81	-23	5931	-1682	-19255	-124	-8062	-1465	-10118	-469	-6872	-3130	-7856	-61	-7912	-1783	-9119	-5
1.199167	-29	39	82	-104	-113	-38	8	-16	-22	0	-76	-67	-100	-18	-32	-61	-100	28	-90	-39	-104	-24	-100	-70	-63	-4	-100	-14	-74	-77	-148	-59	-14	5977	-1766	-19334	352	-8020	-1547	-10028	-570	-6782	-3105	-7851	-96	-7820	-1778	-9121	20
1.200000	-26	40	88	-60	-110	-34	15	-13	-17	4	-74	-66	-95	-18	-30	-60	-101	33	-84	-33	-101	-22	-98	-70	-61	0	-99	-16	-72	-70	-148	-73	-32	6031	-1877	-19383	12	-7971	-1618	-9933	-610	-6677	-3050	-7871	-41	-7745	-1792	-9139	61
1.200833	-23	43	85	-60	-108	-34	15	-13	-16	6	-74	-63	-97	-16	-29	-60	-103	32	-86	-36	-108	-24	-98	-67	-62	0	-99	-14	-74	-67	-146	-75	-49	6082	-2025	-19404	5	-7928	-1681	-9867	-675	-6578	-3027	-7916	-22	-7677	-1824	-9186	32
1.201667	-25	42	87	-58	-110	-34	13	-13	-18	5	-75	-67	-97	-16	-28	-58	-97	33	-90	-34	-105	-21	-98	-66	-63	1	-102	-16	-75	-72	-148	-74	-29	6122	-2206	-19395	135	-7878	-1728	-9798	-671	-6487	-2976	-7984	-83	-7631	-1879	-9249	0
1.202500	-24	43	87	-61	-110	-36	11	-14	-18	5	-70	-66	-96	-17	-29	-59	-98	33	-86	-35	-105	-24	-99	-69	-64	0	-99	-15	-74	-72	-166	-77	-29	6161	-2415	-19348	-111	-7827	-1767	-9738	-692	-6404	-2924	-8070	-70	-7606	-1946	-9329	13
1.203333	-26	41	89	-58	-109	-34	12	-14	-16	4	-70	-67	-97	-18	-30	-60	-99	33	-67	-32	-104	-19	-99	-65	-65	0	-101	-15	-75	-70	-149	-77	-35	6189	-2662	-19261	105	-7767	-1786	-9684	-739	-6332	-2872	-8174	-76	-7602	-2031	-9429	-18
1.204167	-26	40	93	-59	-112	-35	15	-13	-21	5	-72	-63	-98	-18	-30	-59	-102	34	-86	-35	-108	-23	-100	-70	-64	0	-97	-14	-74	-70	-146	-77	-96	6204	-2928	-19139	299	-7706	-1793	-9643	-774	-6265	-2822	-8293	-126	-7614	-2123	-9539	5
1.205000	-30	43	90	-60	-110	-35	15	-17	-22	3	-73	-59	-95	-21	-30	-64	-85	33	-86	-35	-105	-24	-101	-68	-65	0	-100	-15	-75	-74	-148	-77	-93	6200	-3220	-18980	-48	-7640	-1787	-9604	-766	-6212	-2778	-8426	-150	-7651	-2220	-9659	-25
1.205833	-28	35	87	-59	-113	-29	11	-19	-22	3	-72	-66	-99	-21	-32	-60	-100	33	-87	-34	-107	-26	-100	-84	-65	2	-101	-15	-75	-86	-149	-74	-19	6179	-3535	-18796	-48	-7568	-1771	-9576	-717	-6168	-2745	-8568	-155	-7706	-2324	-9782	-5
1.206667	-24	43	90	-57	-109	-33	12	-12	-18	4	-73	-64	-96	-29	-29	-62	-101	30	-110	-33	-105	-24	-98	-69	-66	0	-101	-14	-74	-68	-145	-77	-42	6136	-3863	-18577	148	-7487	-1746	-9557	-807	-6138	-2719	-8698	-159	-7776	-2427	-9931	24
1.207500	-27	43	86	-59	-110	-36	13	-11	-23	6	-70	-65	-98	-18	-26	-61	-100	36	-85	-29	-102	-21	-97	-69	-65	0	-99	-11	-73	-64	-146	-76	-84	6083	-4206	-18335	0	-7406	-1714	-9543	-871	-6116	-2708	-8855	-151	-7861	-2527	-10046	-1
1.208333	-30	41	89	-58	-109	-36	13	-14	-18	5	-69	-62	-96	-21	-24	-58	-100	35	-95	-32	-107	-25	-98	-69	-62	3	-98	-14	-77	-68	-145	-75	-100	6002	-4554	-18080	-74	-7319	-1682	-9568	-825	-6106	-2716	-9006	-147	-7956	-2624	-10176	-41
1.209167	-26	43	89	-78	-105	-36	15	-14	-1	5	-73	-64	-98	-15	-28	-59	-101	35	-87	-29	-105	-23	-98	-69	-65	-1	-102	-15	-75	-68	-143	-76	-56	5905	-4898	-17809	72	-7229	-1648	-9552	-808	-6110	-2740	-9145	-135	-8053	-2710	-10303	-56
1.210000	-24	40	87	-56	-110	-33	13	-12	-17	5	-69	-62	-93	-16	-27	-91	-104	33	-86	-32	-105	-23	-96	-72	-63	1	-100	-14	-73	-70	-146	-78	-28	5794	-5236	-17540	188	-7140	-1626	-9567	-772	-6112	-2789	-9278	-130	-8155	-2790	-10430	9
1.210833	-23	40	90	-60	-105	-34	13	-16	-17	6	-72	-64	-95	-17	-31	-60	-100	35	-85	-29	-102	-21	-104	-70	-62	0	-100	-15	-72	-68	-146	-74	-28	5674	-5552	-17270	-220	-7043	-1607	-9591	-629	-6126	-2851	-9397	-111	-8250	-2857	-10544	73
1.211667	-25	40	87	-60	-109	-33	12	-13	-18	6	-72	-63	-99	-17	-28	-60	-98	30	-79	-33	-105	-22	-97	-67	-65	0	-99	-12	-75	-68	-146	-73	-56	5546	-5852	-17015	-256	-6949	-1616	-9630	-530	-6167	-2928	-9501	-95	-8336	-2915	-10654	44
1.212500	-26	41	94	-58	-108	-32	13	-13	-21	6	-73	-65	-96	-14	-27	-59	-100	34	-84	-31	-104	-22	-98	-67	-61	-1	-99	-15	-69	-69	-143	-75	-78	5413	-6118	-16771	79	-6853	-1615	-9679	-696	-6170	-3030	-9594	-130	-8405	-2968	-10754	9
1.213333	-22	44	89	-57	-103	-31	17	-13	-12	8	-67	-62	-94	-13	-27	-60	-96	18	-83	-36	-101	-24	-83	-66	-62	3	-99	-11	-70	-69	-144	-73	-84	5278	-6355	-16551	-52	-6759	-1649	-9733	-916	-6192	-3142	-9672	-195	-8461	-3000	-10842	-24
1.214167	-21	45	93	-58	-104	-31	13	-14	-12	9	-68	-62	-92	-14	-27	-61	-96	37	-82	-29	-100	-19	-95	-66	-60	3	-99	-12	-72	-56	-145	-77	-80	5152	-6550	-16356	75	-6664	-1704	-9802	-962	-6216	-3278	-9736	-196	-8493	-3048	-10927	-5
1.215000	-22	44	90	-57	-105	-32	12	-11	-16	8	-69	-60	-86	-13	-32	-58	-99	34	-82	-32	-104	-24	-99	-66	-62	-1	-100	-13	-73	-70	-146	-73	-38	5024	-6704	-16182	256	-6580	-1789	-9878	-822	-6240	-3427	-9789	-137	-8501	-3083	-11002	23
1.215833	-26	43	93	-35	-112	-33	13	-16	-19	6	-73	-67	-96	-17	-30	-59	-99	34	-84	-33	-103	-18	-97	-66	-64	1	-96	-13	-72	-67	-147	-74	-24	4922	-6808	-16061	103	-6485	-1894	-9961	-804	-6252	-3582	-9826	-122	-8481	-3119	-11068	21
1.216667	-26	40	88	-61	-111	-35	11	-18	-21	6	-73	-64	-98	-28	-28	-60	-101	33	-86	-35	-102	-25	-101	-69	-64	-1	-101	-14	-74	-72	-147	-74	-94	4826	-6860	-15958	142	-6394	-2027	-10048	-853	-6258	-3748	-9854	-130	-8429	-3155	-11118	-8
1.217500	-27	38	86	-58	-108	-30	-6	-16	-21	2	-73	-65	-95	-16	-30	-62	-100	35	-86	-33	-104	-22	-101	-72	-64	0	-102	-9	-74	-70	-151	-68	-114	4757	-6854	-15881	403	-6301	-2193	-10142	-784	-6250	-3913	-9878	-100	-8358	-3194	-11158	32
1.218333	-25	39	88	-59	-110	-38	9	-14	-17	7	-72	-63	-95	-17	-29	-60	-102	32	-87	-35	-103	-22	-100	-70	-66	-3	-100	-14	-75	-70	-148	-76	-25	4704	-6800	-15839	215	-6209	-2375	-10239	-668	-6229	-4080	-9893	-67	-8249	-3235	-11184	58
1.219167	-24	42	88	-60	-108	-33	16	-15	-18	6	-70	-62	-95	-18	-30	-61	-98	35	-86	-32	-103	-19	-100	-68	-63	0	-101	-13	-79	-72	-150	-74	7	4672	-6694	-15813	214	-6109	-2580	-10328	-589	-6185	-4244	-9907	-11	-8113	-3289	-11196	8
1.220000	-26	38	87	-57	-105	-32	15	-17	-18	3	-73	-62	-94	-12	-29	-57	-100	52	-82	-30	-103	-21	-100	-67	-65	-1	-100	-12	-73	-68	-147	-75	-47	4668	-6539	-15808	266	-6010	-2808	-10417	-582	-6126	-4410	-9922	-12	-7950	-3355	-11194	7
1.220833	-27	43	88	-49	-107	-31	15	-12	-16	5	-70	-61	-94	-15	-28	-59	-100	34	-84	-29	-110	-19	-99	-67	-64	1	-98	-11	-72	-67	-146	-74	-70	4676	-6339	-15824	54	-5907	-3048	-10494	-481	-6039	-4563	-9945	-46	-7766	-3427	-11183	27
1.221667	-24	38	91	-58	-109	-31	15	-16	-18	10	-73	-64	-93	-27	-31	-58	-114	37	-85	-31	-105	-18	-100	-67	-64	-1	-101	-11	-74	-67	-146	-73	-28	4708	-6101	-15849	25	-5801	-3306	-10572	-511	-5936	-4714	-9966	-30	-7558	-3513	-11155	74
1.222500	-22	37	87	-58	-105	-32	17	-15	-19	3	-73	-64	-97	-15	-27	-59	-102	34	-87	-31	-104	-19	-99	-69	-65	0	-100	-14	-73	-68	-151	-77	-24	4764	-5831	-15880	180	-5691	-3575	-10629	-647	-5810	-4861	-9994	-62	-7337	-3616	-11110	79
1.223333	-26	41	86	-59	-107	-34	10	-16	-22	2	-76	-65	-100	-19	-32	-62	-102	32	-78	-34	-109	-25	-103	-68	-65	-6	-103	-18	-77	-74	-149	-78	-51	4836	-5530	-15914	142	-5584	-3845	-10684	-638	-5666	-5003	-10036	-118	-7091	-3730	-11055	55
1.224167	-22	35	82	-61	-112	-38	20	-19	-22	0	-75	-67	-97	-18	-30	-61	-102	29	-88	-39	-105	-23	-102	-70	-65	-1	-100	-13	-75	-70	-148	-75	-48	4928	-5211	-15945	-83	-5465	-4115	-10721	-664	-5496	-5131	-10067	-109	-6855	-3862	-10981	70
1.225000	-28	41	85	-60	-112	-35	11	-5	-19	-3	-78	-65	-100	-17	-31	-61	-102	34	-87	-34	-107	-24	-105	-72	-66	-4	-103	-15	-75	-73	-150	-76	-29	5033	-4864	-15966	-233	-5350	-4378	-10744	-592	-5314	-5257	-10112	-100	-6600	-4003	-10897	3
1.225833	-29	32	85	-58	-111	-38	11	-15	-21	4	-75	-63	-100	-18	-28	-59	-101	33	-86	-33	-109	-24	-100	-70	-59	-1	-102	-11	-74	-72	-149	-76	133	5158	-4528	-15979	200	-5238	-4632	-10757	-465	-5112	-5386	-10154	-87	-6340	-4157	-10803	3
1.226667	-24	39	88	-58	-112	-35	13	-13	-19	5	-72	-65	-97	-14	-26	-57	-97	36	-75	-31	-104	-21	-99	-68	-62	0	-100	-12	-74	-68	-144	-73	372	5296	-4184	-15980	12	-5120	-4880	-10756	-456	-4898	-5513	-10197	-42	-6081	-4327	-10696	33
1.227500	-24	42	75	-59	-108	-32	37	-10	-13	8	-72	-60	-92	-12	-25	-56	-98	35	-81	-30	-104	-19	-98	-66	-62	3	-96	-9	-69	-65	-142	-75	664	5448	-3849	-15973	78	-5014	-5119	-10751	-448	-4676	-5642	-10240	25	-5826	-4510	-10590	-6
1.228333	-23	40	88	-53	-109	-31	13	-11	-16	5	-70	-61	-113	-15	-34	-56	-100	34	-100	-27	-102	-19	-97	-67	-62	0	-98	-11	-74	-68	-144	-74	922	5605	-3520	-15956	-97	-4912	-5338	-10737	-427	-4452	-5775	-10279	53	-5584	-4708	-10477	1
1.229167	-25	44	87	-56	-110	-26	12	-11	-15	5	-70	-62	-96	-14	-29	-57	-98	37	-82	-28	-102	-23	-97	-66	-61	0	-99	-24	-69	-65	-131	-77	829	5785	-3208	-15930	-141	-4816	-5552	-10715	-538	-4224	-5918	-10319	11	-5339	-4916	-10365	41
1.230000	-19	42	92	-57	-103	-32	16	-12	-14	7	-68	-63	-93	-16	-29	-51	-93	37	-82	-28	-102	-23	-98	-66	-62	0	-98	-12	-74	-65	-145	-75	712	5975	-2909	-15899	-185	-4726	-5745	-10693	-637	-3995	-6073	-10348	-113	-5112	-5142	-10254	35
1.230833	-47	42	88	-60	-109	-36	12	-14	-18	5	-75	-62	-95	-16	-29	-58	-98	34	-83	-31	-103	-26	-99	-67	-63	-5	-100	-12	-73	-68	-145	-75	540	6174	-2644	-15860	161	-4643	-5932	-10676	-539	-3773	-6237	-10372	-179	-4895	-5380	-10148	9
1.231667	-30	41	89	-57	-107	-35	12	-18	-23	7	-74	-72	-100	-19	-31	-64	-100	32	-86	-34	-108	-25	-103	-69	-66	0	-100	-14	-75	-69	-149	-78	309	6386	-2391	-15821	240	-4546	-6109	-10654	-565	-3558	-6411	-10392	-204	-4696	-5620	-10056	-29
1.232500	-29	36	87	-56	-115	-38	7	-16	-24	1	-74	-66	-100	-18	-30	-60	-101	32	-85	-35	-105	-27	-101	-70	-64	0	-99	-15	-57	-67	-145	-74	236	6622	-2163	-15778	97	-4485	-6276	-10632	-496	-3346	-6596	-10396	-215	-4502	-5868	-9963	11
1.233333	-27	39	91	-57	-109	-34	10	-14	-16	6	-72	-64	-97	-17	-28	-60	-90	33	-84	-41	-104	-23	-99	-66	-62	-1	-100	-12	-74	-67	-145	-75	128	6857	-1954	-15741	-367	-4415	-6438	-10626	-420	-3146	-6790	-10395	-161	-4322	-6129	-9888	36
1.234167	-25	30	120	-57	-105	-31	12	-14	-21	6	-74	-60	-94	-17	-29	-59	-96	36	-82	-30	-99	-24	-99	-66	-55	0	-100	-13	-68	-63	-145	-74	-19	7113	-1767	-15708	-287	-4344	-6594	-10620	-398	-2963	-7002	-10387	-125	-4161	-6403	-9830	4
1.235000	-25	40	91	-55	-108	-34	13	-10	-21	7	-69	-63	-93	-32	-30	-61	-98	34	-82	-33	-101	-23	-97	-67	-61	2	-100	-13	-73	-68	-144	-75	-80	7372	-1606	-15680	59	-4268	-6751	-10626	-350	-2788	-7222	-10374	-180	-4008	-6682	-9784	33
1.235833	-21	43	93	-56	-105	-30	12	-14	-17	5	-74	-63	-95	-17	-28	-58	-97	34	-83	-30	-88	-24	-98	-67	-51	-1	-101	-10	-73	-67	-145	-74	-144	7645	-1454	-15662	-12	-4195	-6913	-10648	-300	-2631	-7450	-10356	-242	-3870	-6974	-9761	35
1.236667	-28	39	87	-58	-107	-32	10	-15	-17	3	-75	-77	-95	-19	-35	-57	-100	30	-88	-33	-102	-24	-102	-69	-64	0	-102	-14	-75	-72	-149	-78	-213	7916	-1326	-15652	25	-4121	-7076	-10676	-222	-2482	-7685	-10328	-240	-3745	-7270	-9749	25
1.237500	-29	39	92	-60	-109	-34	6	-16	-19	1	-76	-67	-96	-23	-30	-62	-99	30	-87	-34	-104	-25	-102	-73	-64	-4	-103	-26	-73	-72	-142	-75	-285	8193	-1210	-15648	12	-4039	-7236	-10714	-173	-2348	-7931	-10292	-204	-3627	-7572	-9753	53
1.238333	-27	37	85	-63	-105	-33	11	-16	-22	0	-75	-66	-98	-19	-32	-62	-101	29	-90	-35	-107	-26	-101	-70	-64	-5	-101	-14	-73	-72	-147	-78	-322	8475	-1111	-15646	-372	-3945	-7404	-10773	-83	-2229	-8166	-10244	-127	-3519	-7884	-9772	17
1.239167	-28	46	87	-61	-110	-38	8	-18	-18	2	-75	-67	-100	-19	-33	-62	-103	32	-90	-32	-103	-25	-102	-70	-52	0	-100	-16	-73	-76	-149	-77	-340	8747	-1024	-15649	94	-3857	-7566	-10824	-47	-2119	-8420	-10191	-66	-3416	-8205	-9804	26
1.240000	-27	39	85	-60	-114	-38	8	-16	-11	0	-59	-68	-99	-23	-33	-62	-103	30	-88	-34	-111	-29	-104	-73	-66	-5	-103	-18	-76	-73	-151	-78	-366	9006	-942	-15664	-49	-3760	-7734	-10895	26	-2024	-8669	-10132	-82	-3321	-8524	-9847	8
1.240833	-26	37	87	-64	-111	-38	6	-18	-17	1	-80	-70	-99	-24	-36	-62	-102	29	-87	-32	-103	-28	-100	-70	-64	-3	-100	-17	-75	-75	-149	-75	-429	9258	-879	-15670	43	-3656	-7895	-10965	-22	-1934	-8910	-10053	-77	-3226	-8847	-9895	0
1.241667	-26	40	86	-63	-109	-36	9	-17	-29	4	-77	-68	-95	-16	-33	-63	-100	30	-87	-31	-104	-24	-102	-70	-61	0	-102	-17	-74	-73	-150	-74	-463	9498	-831	-15688	-30	-3547	-8059	-11048	-199	-1859	-9156	-9965	-62	-3140	-9174	-9948	94
1.242500	-27	40	87	-59	-113	-36	11	-18	-19	4	-77	-65	-100	-19	-34	-62	-102	33	-87	-33	-107	-25	-99	-72	-64	-4	-101	-21	-97	-72	-149	-91	-431	9717	-786	-15706	-150	-3435	-8214	-11125	-128	-1793	-9393	-9873	-51	-3058	-9504	-10003	87
1.243333	-24	39	86	-61	-112	-35	8	-19	-18	2	-73	-67	-96	-21	-30	-65	-100	33	-86	-27	-108	-27	-102	-74	-65	-4	-102	-16	-75	-73	-148	-76	-446	9920	-758	-15726	-328	-3321	-8371	-11201	-38	-1744	-9628	-9765	-39	-2974	-9830	-10055	38
1.244167	-25	39	86	-66	-112	-35	13	-18	-21	1	-75	-70	-98	-21	-35	-64	-102	32	-90	-33	-108	-23	-98	-72	-67	-5	-112	-16	-75	-72	-151	-76	-465	10102	-742	-15754	181	-3208	-8520	-11279	-23	-1700	-9860	-9649	-42	-2898	-10161	-10101	64
1.245000	-28	39	86	-60	-111	-35	10	-5	-30	1	-76	-67	-99	-21	-32	-64	-102	32	-87	-33	-104	-24	-99	-76	-68	-6	-102	-17	-74	-75	-151	-79	-419	10259	-744	-15789	97	-3096	-8669	-11349	24	-1670	-10086	-9518	-38	-2824	-10487	-10133	114
1.245833	-26	44	86	-60	-108	-36	12	-17	-17	3	-76	-63	-97	-19	-33	-63	-101	32	-86	-32	-98	-24	-98	-72	-62	-3	-99	-15	-72	-72	-147	-77	-351	10411	-756	-15834	-63	-2987	-8806	-11404	12	-1646	-10311	-9381	-33	-2751	-10799	-10152	73
1.246667	-25	43	88	-57	-108	-33	15	-16	-14	5	-69	-65	-95	-14	-28	-46	-97	35	-82	-30	-99	-19	-97	-69	-62	0	-99	-11	-72	-67	-145	-73	-343	10542	-787	-15885	40	-2876	-8938	-11448	-235	-1644	-10525	-9231	-29	-2684	-11104	-10153	53
1.247500	-25	38	88	-38	-105	-32	16	-14	-14	6	-69	-61	-91	-12	-29	-58	-100	37	-84	-28	-101	-19	-95	-70	-63	1	-98	-12	-69	-74	-145	-76	-385	10648	-842	-15954	89	-2778	-9075	-11481	-468	-1642	-10744	-9084	-48	-2623	-11403	-10138	43
1.248333	-25	41	87	-58	-109	-33	11	-16	-19	5	-74	-65	-97	-17	-30	-59	-102	35	-86	-32	-102	-25	-99	-73	-65	-5	-103	-17	-77	-72	-149	-76	-370	10735	-916	-16041	-21	-2688	-9204	-11510	-323	-1657	-10963	-8937	-97	-2568	-11684	-10105	33
1.249167	-29	56	94	-62	-112	-39	16	-18	-21	2	-73	-64	-99	-16	-30	-62	-100	35	-86	-36	-104	-21	-97	-69	-62	0	-100	-16	-73	-70	-145	-76	-392	10810	-1013	-16142	-3	-2598	-9329	-11506	-193	-1678	-11174	-8775	-118	-2514	-11947	-10045	0
1.250000	-25	41	85	-58	-109	-33	13	-17	0	5	-76	-64	-95	-12	-33	-59	-99	35	-84	-32	-100	-21	-98	-70	-64	-5	-100	-16	-72	-69	-146	-58	-403	10869	-1127	-16253	138	-2511	-9454	-11495	-154	-1702	-11383	-8621	-121	-2468	-12186	-9966	32
1.250833	-25	41	90	-58	-108	-34	17	-15	-14	6	-70	-62	-93	-12	-29	-58	-100	49	-84	-31	-99	-24	-96	-70	-64	0	-98	-12	-70	-70	-148	-75	-282	10906	-1264	-16385	220	-2432	-9582	-11469	-127	-1737	-11600	-8471	-117	-2432	-12409	-9867	17
1.251667	-28	41	89	-55	-105	-33	13	-14	-3	7	-74	-65	-96	-15	-27	-56	-101	37	-82	-29	-102	-21	-97	-69	-60	-1	-100	-15	-76	-70	-146	-73	-224	10925	-1424	-16553	-128	-2351	-9703	-11436	-149	-1773	-11799	-8330	-121	-2400	-12607	-9752	-24
1.252500	-29	40	89	-57	-108	-33	12	-14	-17	6	-70	-59	-96	-12	-23	-56	-101	37	-82	-29	-105	-21	-97	-69	-64	3	-103	-11	-73	-67	-141	-73	-202	10933	-1605	-16687	181	-2271	-9829	-11393	-190	-1807	-12003	-8192	-161	-2371	-12776	-9617	26
1.253333	-24	42	91	-56	-108	-30	17	-11	-18	7	-70	-60	-99	5	-24	-49	-100	37	-79	-27	-103	-15	-94	-66	-60	3	-96	-12	-70	-66	-146	-72	-169	10920	-1814	-16851	-66	-2192	-9954	-11340	-271	-1844	-12205	-8066	-196	-2354	-12922	-9474	32
1.254167	-51	43	90	-53	-105	-30	16	-13	-16	10	-67	-56	-96	-11	-25	-53	-96	40	-80	-27	-103	-18	-98	-64	-58	3	-96	-9	-68	-68	-139	-70	-127	10883	-2030	-17031	-127	-2111	-10076	-11285	-254	-1873	-12398	-7961	-174	-2337	-13042	-9333	-12
1.255000	-22	42	92	-77	-104	-28	38	-11	-13	11	-66	-58	-92	-11	-23	-56	-95	40	-76	-26	-101	-15	-94	-66	-58	4	-94	-8	-69	-65	-143	-94	-45	10825	-2269	-17214	-51	-2022	-10201	-11231	-158	-1894	-12586	-7851	-187	-2331	-13140	-9160	-3
1.255833	-21	41	93	-53	-102	-32	16	-13	-15	9	-68	-59	-91	-13	-23	-53	-98	61	-81	-24	-104	-16	-96	-67	-63	1	-94	-10	-72	-66	-142	-70	26	10736	-2523	-17403	129	-1937	-10324	-11180	-147	-1913	-12766	-7767	-196	-2334	-13217	-8998	-42
1.256667	-28	42	87	-56	-116	-30	15	1	-23	4	-75	-62	-99	-17	-28	-60	-101	35	-85	-29	-109	-21	-100	-68	-66	-1	-102	-14	-74	-73	-147	-75	52	10614	-2791	-17568	-168	-1838	-10441	-11137	-133	-1916	-12933	-7699	-195	-2338	-13272	-8845	-67
1.257500	-29	37	85	-59	-110	-36	10	-22	-23	0	-76	-63	-99	-16	-26	-60	-101	32	-107	-30	-107	-21	-100	-52	-69	-1	-99	-14	-76	-72	-145	-77	99	10472	-3059	-17776	7	-1734	-10550	-11100	6	-1896	-13072	-7642	-217	-2342	-13306	-8688	-84
1.258333	-28	37	86	-60	-93	-32	10	-17	-18	4	-75	-62	-97	-16	-28	-61	-103	32	-85	-30	-103	-24	-99	-68	-65	0	-99	-12	-76	-72	-146	-80	15	10290	-3333	-17957	68	-1617	-10646	-11066	-10	-1858	-13190	-7596	-227	-2351	-13324	-8550	-113
1.259167	-27	39	86	-59	-110	-32	13	-14	-21	6	-73	-63	-96	-13	-27	-58	-100	33	-85	-31	-104	-24	-98	-68	-66	-3	-102	-11	-70	-69	-147	-77	-95	10079	-3601	-18139	-69	-1494	-10728	-11049	32	-1813	-13287	-7579	-201	-2360	-13329	-8415	-134
1.260000	-23	32	84	-58	-108	-30	12	-14	-18	6	-74	-61	-93	-14	-27	-58	-98	34	-86	-29	-99	-19	-97	-67	-60	-3	-97	-8	-70	-73	-146	-74	-105	9833	-3867	-18314	-201	-1359	-10793	-11046	157	-1737	-13344	-7543	-168	-2371	-13324	-8308	-104
1.260833	-26	44	89	-57	-107	-32	16	-15	-16	4	-72	-62	-95	-12	-27	-58	-98	29	-83	-29	-103	-19	-99	-66	-63	-1	-99	-11	-72	-70	-146	-75	-162	9550	-4122	-18475	-176	-1223	-10843	-11048	351	-1650	-13384	-7532	-138	-2385	-13313	-8211	-129
1.261667	-24	38	84	-58	-111	-33	10	-13	-15	4	-73	-63	-97	-15	-28	-58	-102	33	-86	-32	-107	-19	-99	-67	-62	1	-98	-13	-70	-73	-143	-75	-269	9234	-4372	-18647	-155	-1075	-10870	-11066	693	-1545	-13375	-7533	-120	-2395	-13293	-8131	-112
1.262500	-25	42	86	-61	-110	-32	10	-12	-19	3	-74	-67	-94	-15	-27	-59	-102	37	-87	-31	-103	-5	-97	-68	-63	-1	-101	-14	-72	-70	-143	-76	-269	8888	-4602	-18802	-211	-928	-10867	-11094	665	-1426	-13331	-7539	-113	-2408	-13269	-8067	-49
1.263333	-24	39	86	-61	-108	-33	11	20	-28	5	-73	-65	-93	-15	-27	-60	-101	33	-85	-31	-103	-22	-97	-68	-63	-3	-97	-12	-72	-70	-145	-69	-214	8513	-4824	-18958	-84	-780	-10843	-11135	580	-1293	-13256	-7553	-87	-2419	-13241	-8027	-108
1.264167	-25	42	85	-61	-109	-36	11	-14	-19	3	-75	-66	-98	-19	-16	-60	-102	33	-108	-33	-105	-27	-98	-69	-65	-6	-101	-14	-77	-76	-147	-76	-149	8112	-5033	-19110	64	-635	-10788	-11175	563	-1155	-13145	-7576	-79	-2429	-13206	-8003	-91
1.265000	-29	36	92	-62	-115	-39	8	-16	-19	0	-75	-66	-98	-19	-34	-64	-105	32	-87	-39	-109	-28	-107	-74	-78	-5	-103	-17	-79	-75	-148	-81	-117	7688	-5230	-19239	-443	-497	-10710	-11234	416	-1013	-13001	-7605	-59	-2439	-13163	-7995	-72
1.265833	-29	37	82	-63	-114	-36	7	-19	-23	-3	-77	-78	-100	15	-36	-62	-101	30	-87	-35	-105	-26	-101	-72	-65	-3	-101	-14	-77	-75	-150	-78	-82	7254	-5405	-19365	-42	-369	-10589	-11283	329	-868	-12835	-7632	-30	-2447	-13108	-7997	-76
1.266667	-26	34	87	-60	-111	-35	9	-13	-18	3	-72	-62	-94	-15	-29	-60	-99	36	-86	-31	-104	-25	-99	-70	-62	0	-100	-4	-75	-68	-146	-76	-16	6812	-5569	-19480	-4	-240	-10443	-11340	239	-721	-12611	-7668	-9	-2454	-13040	-8008	-49
1.267500	-24	44	91	-57	-107	-29	13	-12	-16	9	-68	-61	-95	-26	-28	-57	-96	37	-99	-28	-102	-21	-98	-67	-60	-1	-99	-12	-74	-67	-145	-74	148	6363	-5724	-19586	-254	-134	-10266	-11397	109	-589	-12389	-7708	6	-2466	-12967	-8035	-100
1.268333	-24	42	46	-59	-110	-35	8	-15	-13	5	-67	-62	-96	-16	-27	-59	-99	34	-84	-31	-103	-24	-100	-70	-61	0	-99	11	-70	-73	-147	-64	352	5910	-5873	-19679	-112	-51	-10074	-11458	99	-470	-12143	-7751	-10	-2476	-12879	-8067	-86
1.269167	-26	42	89	-58	-105	-31	15	-13	-17	6	-72	-64	-99	-14	-32	-62	-97	34	-84	-32	-102	-23	-98	-70	-62	1	-99	-11	-70	-68	-146	-78	352	5462	-6012	-19758	-120	19	-9832	-11515	170	-365	-11890	-7804	-69	-2487	-12775	-8110	-44
1.270000	-24	39	88	-57	-105	-32	15	-13	-19	3	-73	-61	-94	-15	-28	-61	-99	33	-85	-30	-102	-24	-100	-72	-65	-27	-103	-12	-62	-66	-146	-75	291	5025	-6141	-19825	-374	61	-9616	-11570	127	-277	-11632	-7865	-90	-2501	-12636	-8154	2
1.270833	-25	40	89	-58	-108	-34	11	-10	-21	5	-73	-69	-95	-14	-26	-61	-101	32	-84	-31	-104	-24	-98	-70	-61	-1	-101	-13	-74	-67	-145	-80	308	4605	-6265	-19879	-86	85	-9351	-11624	88	-204	-11373	-7928	-63	-2511	-12510	-8204	18
1.271667	-22	34	91	-60	-108	-34	13	-15	-18	3	-73	-63	-97	-15	-28	-60	-101	33	-83	-32	-105	-24	-98	-67	-64	-1	-102	-14	-70	-67	-146	-77	253	4205	-6379	-19916	189	82	-9088	-11676	113	-153	-11121	-8002	-18	-2520	-12343	-8250	-6
1.272500	-28	40	86	-59	-109	-34	12	-13	-19	5	-74	-64	-104	-15	-25	-58	-103	36	-84	-34	-109	-22	-100	-67	-61	0	-102	-14	-74	-67	-144	-75	194	3825	-6490	-19941	126	62	-8808	-11727	210	-126	-10878	-8077	9	-2512	-12160	-8295	-58
1.273333	-24	41	88	-59	-110	-35	13	-13	-9	5	-73	-65	-97	-16	-27	-58	-102	34	-84	-34	-104	-24	-99	-68	-64	-1	-104	-8	-75	-68	-146	-77	88	3462	-6588	-19949	-84	16	-8525	-11782	213	-117	-10653	-8165	-40	-2537	-11967	-8347	-60
1.274167	-27	39	87	-62	-111	-35	11	-15	-19	5	-70	-63	-96	-5	-27	-57	-100	35	-84	-31	-105	-22	-99	-66	-62	1	-101	-11	-69	-68	-147	-74	0	3126	-6679	-19935	-91	-48	-8241	-11830	-36	-124	-10439	-8251	-53	-2544	-11748	-8385	-31
1.275000	-26	43	91	-57	-110	-34	13	-13	-18	8	-72	-62	-96	-14	-25	-58	-96	38	-82	-41	-101	-19	-98	-65	-60	2	-99	-13	-74	-67	-145	-72	-52	2816	-6762	-19917	-115	-131	-7958	-11884	-85	-155	-10253	-8348	-53	-2548	-11523	-8428	-9
1.275833	-22	42	89	-59	-104	-32	17	-12	-12	11	-66	-62	-97	-12	-23	-57	-99	36	-82	-32	-104	-19	-97	-66	-63	1	-99	-12	-69	-68	-145	-75	-64	2530	-6827	-19879	-84	-233	-7681	-11940	-25	-203	-10076	-8446	-82	-2551	-11286	-8472	5
1.276667	-27	42	91	-56	-107	-32	12	-17	-17	5	-73	-65	-97	-15	-28	-58	-100	35	-84	-32	-104	-22	-105	-68	-63	-1	-103	-5	-76	-72	-149	-74	-96	2265	-6890	-19824	-41	-358	-7420	-11996	-24	-273	-9926	-8547	-95	-2559	-11045	-8513	47
1.277500	-28	41	87	-61	-109	-36	10	-15	-17	6	-68	-64	-97	-19	-7	-58	-103	35	-86	-31	-109	-22	-101	-68	-64	0	-100	-13	-73	-67	-146	-78	-135	2030	-6935	-19753	60	-492	-7157	-12039	-51	-350	-9792	-8641	-99	-2559	-10798	-8552	62
1.278333	-25	54	86	-58	-108	-35	13	-13	-16	6	-73	-65	-96	-17	-25	-58	-98	34	-84	-29	-105	-19	-100	-68	-65	-1	-98	-13	-77	-70	-146	-75	-149	1816	-6962	-19656	-59	-641	-6916	-12099	-94	-446	-9669	-8729	-98	-2562	-10557	-8595	118
1.279167	-24	42	89	-60	-110	-36	11	-13	-18	7	-70	-64	-90	-1	-24	-56	-101	69	-82	-31	-107	-22	-100	-66	-63	1	-99	-12	-74	-68	-146	-75	-182	1628	-6979	-19543	102	-797	-6678	-12147	-158	-552	-9558	-8812	-86	-2562	-10316	-8638	97
1.280000	-25	42	89	-56	-107	-30	15	-14	-16	8	-70	-64	-96	-14	-26	-56	-99	38	-81	-30	-102	-19	-98	-66	-58	0	-99	-11	-73	-69	-147	-74	-249	1454	-6981	-19404	356	-962	-6462	-12193	-187	-673	-9455	-8883	-84	-2568	-10087	-8694	56
1.280833	-25	42	88	-57	-103	-33	13	-14	-16	5	-73	-62	-96	-13	-25	-56	-100	35	-83	-30	-101	-21	-98	-67	-63	0	-99	-11	-73	-69	-144	-74	-256	1319	-6964	-19248	95	-1142	-6254	-12240	-345	-803	-9351	-8939	-79	-2580	-9871	-8734	43
1.281667	-23	42	89	-59	-109	-32	12	-17	-19	7	-72	-65	-98	-17	-28	-63	-102	37	-84	-31	-104	-25	-100	-69	-64	0	-100	-14	-82	-73	-149	-77	-237	1165	-6936	-19066	201	-1336	-6063	-12274	-655	-944	-9255	-8985	-85	-2602	-9667	-8799	59
1.282500	-28	38	89	-61	-113	-36	8	-18	-19	3	-76	-64	-96	-27	-32	-59	-102	37	-82	-31	-105	-22	-100	-67	-63	-1	-100	-14	-73	-69	-146	-72	-238	1046	-6888	-18858	39	-1537	-5878	-12297	-586	-1098	-9147	-9009	-79	-2627	-9469	-8848	87
1.283333	-27	44	88	-58	-112	-32	15	-13	-18	7	-73	-65	-98	-16	-27	-62	-103	35	-85	-31	-107	-22	-100	-66	-64	3	-100	-13	-68	-70	-145	-72	-238	939	-6822	-18631	-238	-1750	-5702	-12322	-290	-1251	-9032	-9018	-75	-2661	-9290	-8908	102
1.284167	-23	41	89	-57	-110	-33	12	-16	-19	6	-69	-64	-95	-16	-28	-62	-99	36	-84	-33	-105	-24	-98	-69	-63	-3	-102	-13	-72	-69	-146	-75	-258	849	-6742	-18382	-104	-1968	-5536	-12337	-152	-1421	-8912	-9008	-81	-2710	-9118	-8968	105
1.285000	-27	39	86	-59	-109	-33	12	-15	-18	4	-72	-63	-96	-17	-28	-62	-102	30	-84	-32	-124	-24	-98	-70	-60	-4	-102	-14	-74	-73	-150	-78	-288	767	-6645	-18116	202	-2200	-5382	-12339	-114	-1586	-8773	-8980	-100	-2770	-8957	-9030	110
1.285833	-25	40	89	-58	-108	-33	10	-13	-17	5	-73	-63	-96	-12	-29	-60	-101	36	-83	-29	-105	-19	-99	-67	-62	-3	-100	-12	-72	-72	-147	-74	-316	709	-6523	-17830	27	-2429	-5225	-12331	-146	-1764	-8623	-8940	-98	-2845	-8798	-9086	96
1.286667	-25	43	88	-56	-108	-30	15	-10	-21	8	-69	-59	-93	-12	-25	-58	-98	37	-81	-30	-104	-17	-95	-81	-61	0	-97	-11	-83	-66	-144	-70	-334	646	-6397	-17535	-181	-2690	-5074	-12315	-119	-1938	-8458	-8882	-82	-2930	-8640	-9138	95
1.287500	-24	45	91	-56	-105	-28	18	-13	-16	9	-67	-68	-93	-12	-25	-80	-98	38	-81	-26	-100	-19	-96	-64	-62	0	-97	-10	-70	-66	-142	-72	-352	595	-6243	-17231	-48	-2953	-4935	-12302	-80	-2119	-8279	-8822	-41	-3031	-8485	-9188	101
1.288333	-26	43	69	-58	-105	-29	17	-11	-15	9	-67	-59	-91	-13	-26	-59	-97	38	-82	-32	-100	-18	-94	-67	-55	2	-95	-9	-68	-63	-144	-72	-395	551	-6078	-16923	58	-3227	-4800	-12274	-160	-2297	-8105	-8751	-33	-3150	-8326	-9228	69
1.289167	-22	43	90	-56	-104	-32	13	-13	-16	6	-68	-61	-96	-16	-27	-52	-96	39	-80	-29	-103	-19	-96	-65	-62	2	-97	-13	-74	-67	-144	-70	-353	518	-5896	-16622	-84	-3506	-4667	-12248	-238	-2476	-7919	-8689	-114	-3273	-8158	-9262	27
1.290000	-25	43	86	-62	-108	-32	15	-13	-18	8	-73	-61	-97	-15	-30	-59	-101	35	-84	-32	-107	-56	-99	-67	-62	0	-103	-12	-76	-69	-148	-74	-329	481	-5702	-16332	-35	-3793	-4543	-12224	-340	-2656	-7731	-8599	-170	-3411	-7983	-9289	85
1.290833	-27	39	84	-59	-110	-35	6	-17	-23	3	-75	-63	-98	-17	-30	-63	-102	34	-83	-32	-107	-19	-97	-68	-64	1	-99	-13	-75	-65	-148	-75	-307	456	-5467	-16054	114	-4077	-4422	-12193	-308	-2828	-7533	-8560	-144	-3559	-7794	-9300	86
1.291667	-17	42	85	-60	-110	-33	10	-13	-21	5	-70	-60	-97	-18	-29	-61	-100	33	-81	-30	-107	-25	-98	-69	-66	0	-99	-11	-77	-70	-147	-75	-274	447	-5274	-15801	-98	-4368	-4312	-12164	-276	-2995	-7341	-8514	-148	-3702	-7590	-9306	51
1.292500	-25	40	88	-56	-108	-34	13	-12	-16	4	-68	-60	-96	-15	-30	-57	-99	37	-82	-29	-105	-17	-96	-67	-63	1	-98	-10	-74	-65	-146	-74	-297	437	-5039	-15565	-198	-4641	-4200	-12139	-268	-3149	-7151	-8484	-166	-3852	-7378	-9301	76
1.293333	-30	43	90	-57	-108	-13	11	-11	-15	10	-68	-57	-94	-12	-27	-58	-98	37	-81	-30	-104	-17	-99	-65	-60	2	-101	-9	-68	-65	-145	-70	-301	435	-4801	-15362	237	-4932	-4101	-12115	-342	-3302	-6969	-8468	-105	-4000	-7147	-9284	106
1.294167	-24	45	90	-55	-105	-30	15	-11	-18	10	-67	-59	-92	-17	-29	-47	-97	35	-78	-27	-102	-17	-95	-65	-58	5	-95	-11	-70	-66	-146	-73	-293	438	-4557	-15204	-56	-5198	-4006	-12093	-396	-3443	-6794	-8482	-46	-4141	-6911	-9264	73
1.295000	-22	46	91	-55	-104	-32	13	-11	-13	10	-69	-59	-94	-13	-27	-68	-95	37	-82	-44	-101	-16	-99	-66	-58	2	-95	-10	-68	-65	-144	-73	-266	447	-4320	-15061	7	-5458	-3936	-12077	-672	-3579	-6628	-8505	-53	-4282	-6665	-9236	84
1.295833	-22	43	91	-53	-104	-34	12	-10	-15	16	-65	-59	-90	-13	-28	-56	-97	35	-80	-29	-101	-16	-97	-65	-62	1	-96	-9	-70	-65	-145	-72	-274	463	-4081	-14964	-59	-5710	-3870	-12063	-1185	-3711	-6476	-8568	-17	-4418	-6417	-9208	135
1.296667	-28	43	89	-57	-108	-34	11	-13	-14	7	-73	-62	-95	-15	-27	-58	-97	35	-83	-31	-107	-19	-100	-67	-62	-3	-101	-12	-75	-66	-144	-74	-270	480	-3853	-14906	-160	-5952	-3822	-12047	-1080	-3836	-6342	-8643	-26	-4544	-6167	-9161	101
1.297500	-29	41	88	-59	-112	-34	11	-16	-21	7	-73	-63	-118	-18	-30	-63	-96	32	-84	-35	-105	-19	-101	-69	-65	-3	-102	-13	-76	-68	-148	-75	-219	504	-3623	-14872	-118	-6189	-3789	-12030	-847	-3959	-6212	-8740	-85	-4666	-5921	-9155	91
1.298333	-28	39	86	-60	-113	-38	9	-16	-23	0	-76	-64	-98	-17	-31	-61	-103	28	-86	-34	-107	-23	-115	-70	-76	-8	-98	-14	-75	-73	-149	-77	-272	539	-3406	-14869	340	-6395	-3772	-12011	-738	-4077	-6095	-8852	-60	-4778	-5682	-9133	162
1.299167	-28	37	84	-61	-112	-39	7	-22	-24	0	-77	-96	-99	-18	-25	-62	-101	28	-88	-35	-103	-24	-100	-70	-65	-3	-99	-11	-74	-70	-148	-75	-203	580	-3212	-14880	149	-6596	-3768	-11978	-600	-4189	-5983	-8972	-56	-4885	-5449	-9109	157
1.300000	-26	41	88	-59	-109	-36	10	-15	-18	1	-75	-63	-96	-16	-28	-60	-101	34	-81	-35	-104	-19	-100	-67	-58	-5	-99	-14	-74	-69	-146	-74	-130	627	-3002	-14913	-185	-6780	-3783	-11934	-457	-4305	-5884	-9120	-90	-4987	-5229	-9096	129
1.300833	-25	41	87	-55	-107	-34	15	-13	-26	6	-75	-63	-95	-15	-27	-60	-100	29	-86	-33	-103	-22	-99	-69	-63	-6	-99	-12	-78	-69	-145	-75	-196	678	-2819	-14949	-26	-6960	-3813	-11884	-342	-4428	-5787	-9241	-98	-5087	-5036	-9096	102
1.301667	-27	42	88	-60	-110	-39	9	-18	-19	2	-76	-67	-96	-14	-29	-60	-99	30	-86	-33	-104	-25	-103	-70	-65	-5	-102	-14	-74	-72	-147	-75	-190	729	-2646	-15006	205	-7145	-3865	-11819	-277	-4560	-5705	-9380	-110	-5192	-4857	-9099	91
1.302500	-27	43	86	-59	-109	-36	9	-15	-16	5	-74	-65	-98	-18	-27	-59	-104	32	-84	-35	-105	-21	-98	-69	-65	-3	-98	-13	-72	-69	-146	-74	-90	784	-2491	-15054	-48	-7317	-3929	-11742	-230	-4693	-5625	-9512	-108	-5295	-4709	-9113	87
1.303333	-24	47	87	-61	-107	-68	11	-14	-18	0	-74	-66	-97	-17	-28	-59	-100	29	-86	-34	-102	-22	-99	-61	-64	-5	-100	-14	-73	-78	-146	-74	-21	837	-2338	-15097	-107	-7492	-4011	-11645	-135	-4846	-5557	-9634	-103	-5409	-4588	-9140	66
1.304167	-26	41	87	-60	-111	-39	9	-15	-56	5	-74	-64	-96	-17	-29	-62	-99	33	-87	-35	-107	-23	-100	-69	-65	-1	-99	-12	-74	-69	-150	-75	-49	893	-2197	-15133	42	-7675	-4114	-11534	-4	-5003	-5494	-9741	-98	-5534	-4489	-9172	70
1.305000	-28	42	87	-61	-108	-38	11	-15	-17	3	-75	-65	-101	-22	-31	-59	-116	33	-87	-35	-109	-23	-98	-70	-62	-4	-99	-15	-76	-73	-148	-76	-117	942	-2063	-15157	-32	-7862	-4224	-11412	-62	-5175	-5440	-9836	-99	-5662	-4415	-9218	42
1.305833	-29	38	87	-60	-110	-40	15	-16	-18	4	-75	-85	-97	-18	-29	-62	-102	29	-86	-36	-105	-24	-102	-72	-63	-3	-100	-12	-75	-53	-149	-73	-99	990	-1940	-15166	-213	-8057	-4354	-11274	-135	-5355	-5392	-9911	-96	-5805	-4387	-9263	25
1.306667	-23	42	88	-57	-109	-35	12	-14	-19	5	-72	-61	-100	-18	-31	-58	-98	33	-75	-34	-108	-23	-98	-73	-57	-3	-100	-14	-74	-69	-149	-76	-65	1029	-1805	-15162	310	-8255	-4493	-11121	-108	-5550	-5356	-9964	-88	-5967	-4387	-9324	36
1.307500	-27	41	89	-59	-116	-35	8	-13	-21	3	-73	-64	-77	-14	-27	-58	-98	35	-82	-35	-103	-23	-99	-69	-62	0	-97	-11	-72	-67	-145	-72	-100	1063	-1677	-15145	-27	-8467	-4649	-10960	-143	-5754	-5336	-10000	-96	-6136	-4407	-9374	70
1.308333	-25	41	87	-58	-109	-36	16	-13	-16	6	-73	-60	-95	-15	-28	-59	-101	36	-81	-31	-107	-19	-100	-70	-62	1	-98	-9	-73	-68	-146	-75	-149	1089	-1546	-15121	1	-8691	-4818	-10794	-182	-5968	-5333	-10016	-98	-6319	-4462	-9438	71
1.309167	-26	42	87	-57	-109	-35	15	-12	-14	-6	-99	-62	-98	-17	-36	-58	-99	34	-81	-33	-105	-22	-97	-69	-62	0	-98	-12	-73	-68	-144	-57	-84	1100	-1409	-15080	55	-8922	-4996	-10624	-212	-6196	-5343	-10012	-91	-6526	-4545	-9502	38
1.310000	-26	41	88	-57	-109	-32	17	-14	-16	5	-69	-61	-94	-14	-30	-64	-120	35	-80	-32	-100	-19	-98	-69	-64	2	-99	-11	-73	-67	-146	-77	9	1101	-1268	-15057	188	-9159	-5189	-10454	-69	-6425	-5379	-9990	-85	-6742	-4659	-9566	36
1.310833	-25	43	80	-58	-97	-33	13	-13	-11	5	-73	-62	-94	-14	-29	-60	-100	33	-81	-33	-107	-21	-97	-69	-68	-1	-98	-10	-50	-65	-144	-73	-58	1089	-1118	-15030	-62	-9400	-5390	-10284	120	-6667	-5446	-9955	-73	-6971	-4797	-9618	4
1.311667	-28	41	86	-56	-108	-33	15	-16	-19	8	-70	-62	-96	-15	-29	-63	-103	33	-83	-33	-105	-22	-99	-69	-64	1	-95	-12	-74	-68	-149	-75	-107	1063	-978	-15012	141	-9644	-5606	-10111	144	-6907	-5534	-9905	-65	-7212	-4978	-9669	-38
1.312500	-27	43	89	-57	-109	-33	16	-13	-22	7	-75	-61	-98	-12	-26	-59	-100	37	-81	-32	-107	-19	-97	-67	-65	3	-97	-11	-73	-68	-144	-72	-53	1031	-825	-15041	64	-9868	-5833	-9947	206	-7149	-5660	-9849	-68	-7457	-5139	-9707	10
1.313333	-26	45	86	-60	-104	-11	18	-13	-16	8	-73	-62	-97	-13	-27	-58	-101	36	-82	-29	-102	-19	-96	-68	-59	5	-96	-9	-72	-67	-142	-74	-68	979	-668	-15013	-100	-10123	-6067	-9794	164	-7390	-5811	-9785	-66	-7712	-5340	-9740	45
1.314167	-19	42	88	-56	-108	-30	18	-14	-56	6	-72	-61	-96	-11	-27	-59	-99	40	-79	-32	-100	-19	-95	-70	-60	1	-99	-11	-69	-65	-144	-74	-51	917	-512	-15053	-112	-10352	-6322	-9647	98	-7630	-6002	-9716	-65	-7974	-5568	-9756	23
1.315000	-25	42	88	-55	-107	-34	17	-14	-16	6	-69	-63	-96	-15	-30	-62	-99	35	-85	-27	-107	-23	-99	-69	-65	2	-99	-11	-74	-68	-145	-73	-48	844	-363	-15102	54	-10573	-6581	-9515	179	-7863	-6212	-9651	-74	-8234	-5813	-9765	-17
1.315833	-25	42	87	-59	-109	-33	26	-14	-18	6	-74	-64	-95	-15	-30	-61	-100	35	-84	-31	-103	-22	-98	-67	-61	0	-100	-14	-73	-61	-143	-74	-77	763	-215	-15173	46	-10779	-6847	-9390	226	-8093	-6491	-9583	-94	-8495	-6070	-9758	-14
1.316667	-28	41	85	-59	-113	-33	13	-16	-19	6	-73	-67	-95	-15	-30	-65	-100	34	-87	-33	-105	-24	-102	-73	-68	-11	-102	-14	-75	-69	-148	-76	-91	673	-77	-15275	-65	-10975	-7134	-9275	144	-8315	-6786	-9520	-105	-8754	-6344	-9739	16
1.317500	-28	41	86	-58	-109	-35	9	-15	-19	5	-73	-67	-111	-17	-31	-63	-102	29	-86	-34	-107	-25	-102	-70	-66	0	-102	-15	-75	-70	-148	-77	-75	581	53	-15396	60	-11148	-7414	-9169	63	-8521	-7108	-9463	-125	-9001	-6626	-9707	12
1.318333	-28	40	85	-61	-112	-35	11	-15	-18	7	-73	-69	-97	-16	-31	-65	-102	33	-88	-36	-105	-27	-102	-70	-73	0	-103	-12	-75	-69	-147	-74	-38	483	171	-15531	66	-11306	-7704	-9076	66	-8714	-7455	-9403	-162	-9239	-6915	-9667	-25
1.319167	-26	42	86	-60	-108	-38	11	-21	-19	4	-75	-76	-99	-19	-32	-63	-99	35	-85	-34	-105	-23	-100	-72	-62	-1	-99	-14	-75	-72	-147	-75	18	387	277	-15678	-396	-11445	-7998	-8995	74	-8892	-7825	-9353	-180	-9466	-7223	-9614	-92
1.320000	-27	43	87	-59	-110	-36	13	-14	-19	6	-73	-65	-95	-17	-28	-62	-96	34	-86	-38	-105	-25	-102	-66	-66	-1	-103	-13	-74	-68	-147	-73	1	295	366	-15832	151	-11565	-8291	-8923	38	-9055	-8214	-9304	-186	-9681	-7530	-9553	-95
1.320833	-27	42	89	-75	-107	-36	12	-15	-15	8	-76	-65	-100	-13	-28	-59	-98	34	-87	-31	-102	-23	-101	-66	-62	0	-102	-13	-73	-74	-149	-74	-87	206	440	-15981	95	-11671	-8576	-8860	55	-9199	-8609	-9262	-206	-9873	-7843	-9491	-65
1.321667	-25	41	88	-59	-111	-38	8	-17	-17	3	-73	-65	-96	-16	-29	-47	-99	34	-85	-34	-107	-16	-103	-68	-62	0	-98	-11	-75	-70	-146	-76	4	118	495	-16127	16	-11770	-8867	-8809	34	-9327	-9012	-9224	-234	-10055	-8156	-9421	-8
1.322500	-25	42	90	-58	-110	-35	11	-12	-19	5	-72	-62	-96	-16	-29	-64	-99	35	-84	-31	-104	-25	-100	-70	-63	0	-99	-13	-76	-69	-150	-77	77	37	519	-16262	16	-11855	-9145	-8765	-912	-9434	-9414	-9188	-250	-10220	-8471	-9360	36
1.323333	-43	38	86	-59	-109	-38	9	-17	-17	0	-75	-64	-99	-18	-31	-64	-104	32	-88	-36	-104	-27	-103	-79	-66	-6	-101	-15	-68	-74	-150	-77	3	-40	569	-16375	131	-11934	-9416	-8728	-3319	-9531	-9812	-9153	-222	-10372	-8781	-9297	-17
1.324167	-29	37	81	-63	-111	-41	-10	-5	-23	2	-79	-64	-92	-19	-32	-63	-102	33	-90	-39	-107	-25	-99	-69	-64	-4	-101	-17	-74	-70	-150	-80	20	-111	593	-16462	-179	-12006	-9669	-8694	-3692	-9605	-10194	-9113	-207	-10502	-9087	-9239	6
1.325000	-32	38	84	-59	-111	-36	7	-21	-25	0	-76	-63	-100	-15	-31	-70	-104	29	-87	-35	-108	-25	-101	-72	-70	-4	-101	-15	-76	-75	-150	-79	-3	-178	598	-16517	-52	-12078	-9913	-8665	-2442	-9667	-10557	-9080	-219	-10623	-9385	-9189	-18
1.325833	-28	36	76	-62	-132	-46	6	-19	-23	0	-76	-65	-101	-21	-31	-62	-105	32	-87	-32	-109	-26	-100	-70	-66	0	-100	-13	-80	-70	-150	-78	-81	-242	611	-16532	-29	-12150	-10131	-8633	-2170	-9710	-10900	-9042	-204	-10732	-9657	-9143	-28
1.326667	-25	40	89	-58	-110	-33	10	-15	-22	4	-74	-63	-97	-14	-25	-58	-98	37	-84	-32	-92	-18	-99	-69	-55	-1	-98	-10	-70	-67	-144	-73	-28	-300	619	-16519	-196	-12222	-10334	-8602	-1825	-9749	-11220	-8997	-169	-10828	-9918	-9110	-13
1.327500	-24	40	90	-58	-107	-33	15	-13	-15	-3	-69	-60	-92	-14	-24	-58	-102	34	-84	-28	-99	-17	-97	-66	-61	1	-96	-10	-69	-66	-144	-75	-4	-351	623	-16465	-168	-12302	-10522	-8573	-1340	-9776	-11514	-8957	-145	-10920	-10168	-9092	4
1.328333	-24	43	90	-56	-105	-31	12	-13	-19	4	-76	-59	-96	-15	-26	-56	-98	36	-82	-29	-102	-18	-98	-50	-63	0	-98	-14	-73	-68	-143	-73	-35	-423	640	-16379	-47	-12387	-10687	-8539	-953	-9805	-11784	-8917	-141	-11011	-10390	-9087	-23
1.329167	-25	41	88	-59	-107	-25	13	-13	-18	4	-70	-65	-93	-12	-24	-58	-94	37	-84	-31	-102	-17	-97	-68	-63	0	-99	-10	-72	-68	-144	-79	-97	-493	654	-16263	-25	-12477	-10835	-8502	-604	-9829	-12020	-8878	-141	-11099	-10594	-9095	-17
1.330000	-25	42	91	-58	-109	-32	13	-13	-18	6	-72	-62	-96	-14	-26	-48	-96	37	-82	-28	-103	-18	-99	-69	-62	0	-98	-12	-70	-65	-146	-75	-83	-561	683	-16115	42	-12570	-10968	-8468	-345	-9856	-12230	-8842	-134	-11189	-10781	-9116	22
1.330833	-25	39	87	-58	-108	-31	-8	-17	-18	4	-74	-62	-94	-15	-27	-60	-99	35	-85	-32	-104	-21	-96	-69	-62	0	-98	-10	-74	-68	-120	-74	-18	-635	723	-15953	78	-12668	-11080	-8428	-120	-9886	-12416	-8811	-103	-11280	-10941	-9149	-9
1.331667	-26	42	91	-60	-113	-34	11	-16	-21	2	-77	-68	-101	-15	-29	-60	-100	28	-82	-35	-105	-21	-99	-72	-65	-3	-103	-16	-77	-70	-147	-77	-66	-713	765	-15768	-8	-12762	-11182	-8389	98	-9931	-12570	-8782	-95	-11380	-11084	-9194	-9
1.332500	-28	40	87	-62	-117	-34	8	-16	-21	1	-75	-65	-100	-22	-31	-60	-100	35	-85	-34	-109	-23	-99	-67	-66	1	-98	-11	-70	-72	-143	-74	-84	-813	827	-15576	-431	-12854	-11268	-8372	263	-9974	-12697	-8765	-83	-11477	-11203	-9249	29
1.333333	-23	49	92	-57	-110	-32	12	-14	-15	6	-70	-63	-96	-14	-28	-59	-98	38	-80	-31	-104	-13	-95	-67	-61	1	-100	-15	-72	-67	-146	-72	-95	-873	891	-15382	-53	-12934	-11343	-8305	388	-10029	-12803	-8753	-76	-11582	-11309	-9314	9
1.334167	-24	46	92	-57	-108	-28	13	-10	-16	9	-63	-60	-91	-11	-25	-57	-95	38	-81	-31	-104	-22	-98	-66	-58	0	-97	-11	-72	-74	-144	-73	-139	-996	966	-15200	142	-13012	-11411	-8277	575	-10100	-12882	-8755	-59	-11693	-11398	-9387	-6
1.335000	-23	42	89	-58	-105	-30	17	-11	-17	7	-75	-62	-93	-11	-26	-57	-98	40	-78	-27	-100	-18	-95	-65	-60	1	-97	-13	-73	-65	-144	-74	-88	-1048	1041	-15027	-65	-13074	-11494	-8247	708	-10180	-12942	-8758	-59	-11809	-11479	-9471	-21
1.335833	-24	47	92	-47	-109	-30	16	-23	-15	9	-68	-60	-95	-10	-26	-57	-98	38	-79	-28	-102	-21	-96	-67	-64	19	-97	-13	-70	-65	-142	-73	-63	-1135	1123	-14878	-10	-13121	-11530	-8232	757	-10271	-12983	-8799	-45	-11924	-11547	-9557	1
1.336667	-26	44	88	-60	-108	-32	12	-12	-16	6	-70	-63	-94	-12	-28	-61	-107	37	-82	-33	-101	-23	-97	-69	-63	-3	-101	-15	-74	-69	-146	-78	-57	-1221	1199	-14758	161	-13160	-11585	-8226	748	-10373	-13011	-8846	-23	-12040	-11616	-9653	5
1.337500	-28	42	86	-59	-116	-34	11	-17	-21	6	-73	-63	-98	-16	-28	-63	-102	36	-84	-29	-110	-25	-98	-72	-63	-3	-100	-13	-78	-69	-148	-74	-51	-1302	1274	-14657	-205	-13187	-11631	-8233	837	-10478	-13016	-8891	-23	-12153	-11672	-9752	-22
1.338333	-26	44	88	-58	-105	-31	15	-13	-17	8	-72	-62	-97	-15	-30	-60	-66	38	-84	-29	-104	-18	-98	-66	-67	1	-100	-14	-70	-68	-146	-77	1	-1377	1344	-14592	-92	-13187	-11668	-8254	810	-10587	-13013	-8952	-11	-12251	-11724	-9844	-60
1.339167	-26	43	87	-59	-108	-39	13	-16	-14	6	-56	-63	-95	-15	-31	-59	-97	35	-84	-31	-101	-22	-99	-68	-63	-4	-100	-14	-69	-58	-149	-73	2	-1450	1418	-14551	110	-13182	-11706	-8291	755	-10697	-12991	-9015	-7	-12342	-11773	-9949	-45
1.340000	-25	41	88	-59	-109	-31	15	-14	-19	5	-73	-65	-98	-16	-22	-61	-103	35	-88	-32	-107	-23	-97	-72	-64	-3	-102	-13	-74	-69	-147	-79	15	-1517	1452	-14543	38	-13169	-11738	-8351	739	-10806	-12968	-9094	-23	-12416	-11823	-10055	-15
1.340833	-30	43	90	-57	-113	-52	11	-19	-25	2	-74	-65	-100	-15	-33	-60	-100	35	-83	-30	-104	-22	-98	-69	-66	-1	-99	-13	-69	-69	-149	-74	37	-1573	1500	-14558	-137	-13146	-11752	-8405	740	-10909	-12922	-9167	-3	-12470	-11858	-10160	-36
1.341667	-26	43	89	-57	-109	-36	11	-15	-19	5	-74	-64	-98	-17	-29	-61	-100	33	-94	-30	-108	-22	-100	-69	-62	-1	-99	-17	-72	-69	-146	-76	10	-1627	1525	-14603	-159	-13120	-11757	-8483	842	-11002	-12873	-9237	-1	-12500	-11891	-10259	-16
1.342500	-25	43	86	-58	-131	-33	13	-13	-17	3	-74	-62	-97	-15	-30	-58	-98	32	-84	-31	-107	-24	-98	-68	-65	-5	-101	-14	-74	-68	-148	-76	-18	-1676	1541	-14673	-160	-13096	-11748	-8577	824	-11090	-12810	-9309	-1	-12506	-11912	-10361	-35
1.343333	-23	37	85	-56	-109	-33	10	-15	-19	4	-72	-64	-98	-16	-31	-61	-102	33	-87	-32	-108	-28	-101	-69	-60	-3	-99	-15	-76	-72	-149	-76	6	-1723	1544	-14747	-172	-13081	-11722	-8678	727	-11162	-12736	-9368	-12	-12495	-11928	-10458	-45
1.344167	-26	41	89	-49	-108	-36	10	-13	-19	0	-73	-65	-98	-17	-32	-60	-101	33	-85	-32	-107	-25	-100	-70	-68	-4	-101	-16	-76	-72	-149	-75	56	-1761	1538	-14842	-95	-13065	-11673	-8785	610	-11223	-12657	-9422	-6	-12452	-11924	-10558	-3
1.345000	-28	41	87	-62	-110	-34	13	-15	-19	4	-72	-69	-97	-16	-31	-64	-99	33	-87	-34	-108	-24	-101	-72	-66	-1	-103	-14	-75	-70	-150	-75	13	-1807	1513	-14944	-7	-13071	-11602	-8893	455	-11273	-12562	-9459	-22	-12392	-11902	-10659	11
1.345833	-24	39	85	-58	-110	-43	13	-14	-21	2	-75	-65	-100	-18	-31	-59	-103	29	-87	-31	-105	-22	-99	-69	-63	-1	-117	-18	-75	-74	-146	-73	-24	-1844	1483	-15051	-337	-13079	-11503	-9014	256	-11298	-12450	-9478	-65	-12310	-11858	-10751	61
1.346667	-25	43	90	-57	-107	-32	16	-13	-13	5	-72	-62	-97	-13	-28	-57	-93	34	-84	-31	-103	-22	-100	-65	-62	3	-97	-12	-68	-68	-145	-72	12	-1886	1441	-15162	-221	-13105	-11376	-9127	290	-11308	-12330	-9483	-100	-12210	-11788	-10844	63
1.347500	-22	45	89	-57	-108	-4	13	-11	-33	4	-74	-64	-96	-15	-29	-58	-99	36	-85	-31	-104	-21	-96	-65	-60	0	-98	-14	-72	-70	-146	-75	41	-1939	1388	-15275	244	-13151	-11220	-9241	488	-11332	-12192	-9479	-114	-12105	-11696	-10939	50
1.348333	-23	40	88	-59	-110	-34	12	-13	-15	2	-73	-64	-95	-18	-31	-56	-101	30	-87	-34	-105	-39	-100	-72	-67	-1	-102	-13	-73	-70	-147	-78	13	-1979	1324	-15392	336	-13217	-11044	-9353	608	-11338	-12033	-9453	-95	-11994	-11580	-11019	45
1.349167	-26	40	86	-53	-108	-34	11	-18	-24	1	-75	-66	-98	-22	-34	-61	-100	33	-86	-32	-103	-23	-98	-67	-65	1	-97	-14	-73	-74	-144	-75	20	-2030	1257	-15505	646	-13294	-10823	-9455	524	-11339	-11867	-9406	-78	-11878	-11429	-11128	55
1.350000	-25	41	86	-62	-110	-35	11	-15	-18	3	-73	-66	-95	-18	-28	-56	-96	33	-85	-55	-104	-24	-100	-68	-65	0	-101	-17	-76	-73	-150	-76	22	-2083	1186	-15618	544	-13391	-10581	-9553	384	-11346	-11678	-9350	-76	-11770	-11248	-11219	28
1.350833	-24	42	87	-58	-110	-30	12	-14	-18	4	-72	-62	-102	-17	-30	-57	-100	33	-86	-34	-105	-23	-102	-67	-67	0	-102	-15	-74	-73	-147	-77	-7	-2144	1113	-15730	319	-13496	-10307	-9642	363	-11344	-11469	-9278	-84	-11675	-11044	-11314	-19
1.351667	-29	39	87	-59	-114	-36	10	-15	-19	1	-73	-65	-117	-18	-28	-52	-100	30	-88	-34	-109	-26	-101	-70	-64	1	-101	-14	-77	-70	-148	-76	0	-2205	1040	-15842	371	-13621	-10007	-9720	362	-11354	-11237	-9189	-78	-11597	-10808	-11395	-53
1.352500	-25	41	58	-59	-107	-33	11	-12	-31	5	-74	-63	-98	-15	-31	-60	-101	33	-85	-30	-102	-23	-98	-68	-63	0	-98	-12	-75	-72	-147	-77	-5	-2272	974	-15959	534	-13753	-9692	-9793	390	-11369	-11003	-9091	-63	-11543	-10553	-11488	-50
1.353333	-25	43	89	-58	-109	-32	12	-16	-17	5	-69	-61	-93	-15	-27	-59	-96	35	-84	-30	-101	-22	-100	-67	-99	1	-96	-10	-70	-72	-146	-74	2	-2341	907	-16078	226	-13891	-9328	-9854	368	-11406	-10764	-8982	-74	-11515	-10277	-11571	-32
1.354167	-21	42	90	-53	-109	-33	11	-12	-15	8	-66	-59	-95	-15	-26	-61	-98	35	-82	-31	-101	-21	-96	-65	-62	17	-96	-13	-61	-69	-146	-75	19	-2415	850	-16209	156	-14032	-8960	-9910	266	-11454	-10488	-8869	-65	-11515	-9987	-11652	-14
1.355000	-19	43	90	-58	-104	-30	17	-14	-21	7	-68	-60	-97	-11	-25	-63	-98	35	-82	-29	-99	-18	-94	-66	-64	0	-98	-9	-68	-68	-144	-72	13	-2488	799	-16341	313	-14175	-8575	-9957	229	-11524	-10212	-8749	-42	-11547	-9687	-11733	30
1.355833	-26	45	90	-53	-105	-30	13	-12	-16	8	-69	-59	-92	-11	-29	-59	-102	36	-82	-29	-104	-19	-96	-65	-61	2	-98	-12	-72	-74	-147	-73	34	-2570	758	-16488	434	-14322	-8183	-10000	252	-11610	-9932	-8630	-48	-11622	-9384	-11805	61
1.356667	-27	39	87	-60	-109	-36	9	-17	-23	3	-76	-62	-99	-10	-29	-64	-102	34	-86	-33	-107	-24	-103	-73	-67	-3	-102	-16	-78	-73	-148	-78	12	-2648	721	-16647	311	-14464	-7784	-10006	183	-11724	-9660	-8513	-60	-11729	-9090	-11877	13
1.357500	-30	36	79	-67	-112	-49	4	-17	-21	1	-76	-68	-99	-19	-31	-64	-104	28	-90	-33	-108	-24	-99	-69	-66	-5	-102	-16	-75	-70	-147	-78	-38	-2727	696	-16809	119	-14590	-7378	-10072	104	-11845	-9378	-8400	-51	-11862	-8789	-11931	-28
1.358333	-28	40	84	-61	-111	-34	10	-18	-23	3	-72	-63	-95	-14	-31	-63	-101	33	-84	-32	-107	-25	-98	-70	-67	0	-102	-13	-75	-69	-147	-78	-45	-2802	682	-16981	69	-14713	-6980	-10097	-156	-12001	-9103	-8291	-52	-12033	-8484	-11972	-19
1.359167	-26	40	86	-60	-108	-32	10	-14	-18	4	-72	-63	-96	-18	-29	-62	-100	32	-85	-31	-105	-23	-98	-69	-66	0	-99	-14	-75	-68	-145	-75	-22	-2883	677	-17161	30	-14826	-6585	-10111	-258	-12144	-8836	-8190	-52	-12223	-8233	-12004	-1
1.360000	-27	41	87	-61	-108	-31	11	-15	-22	7	-73	-63	-96	-18	-27	-60	-68	40	-83	-28	-104	-18	-98	-69	-64	0	-100	-16	-74	-68	-148	-74	-48	-2960	673	-17347	-109	-14923	-6206	-10122	-57	-12315	-8584	-8090	-51	-12452	-7981	-12020	17
1.360833	-25	44	86	-60	-109	-32	12	-13	-15	8	-72	-61	-96	-15	-30	-59	-99	35	-82	-31	-103	-19	-95	-67	-62	1	-98	-11	-66	-68	-146	-73	-52	-3035	677	-17539	-6	-15008	-5844	-10121	78	-12499	-8344	-8021	-70	-12693	-7750	-12019	60
1.361667	-26	42	88	-58	-108	-33	15	-13	-17	7	-72	-63	-113	-17	-29	-60	-98	33	-97	-32	-102	-19	-97	-66	-62	0	-100	-14	-73	-69	-145	-73	-50	-3110	674	-17728	-241	-15077	-5505	-10114	123	-12689	-8126	-7964	-93	-12957	-7550	-12001	75
1.362500	-22	43	88	-60	-104	-31	12	-13	-50	8	-68	-61	-95	-12	-27	-57	-98	39	-86	-29	-103	-18	-96	-66	-62	-1	-96	-12	-70	-65	-147	-73	-56	-3188	676	-17914	-134	-15136	-5196	-10104	106	-12885	-7928	-7926	-87	-13232	-7376	-11969	82
1.363333	-26	43	89	-58	-104	-29	12	-10	-16	9	-72	-61	-97	-15	-26	-59	-98	35	-90	-29	-101	-29	-97	-67	-64	2	-98	-13	-74	-67	-147	-76	-45	-3263	673	-18105	-170	-15183	-4920	-10082	50	-13084	-7765	-7909	-67	-13518	-7235	-11929	113
1.364167	-19	40	89	-61	-102	-35	12	-15	-17	8	-70	-62	-98	-15	-28	-60	-100	36	-86	-33	-107	-23	-101	-69	-63	1	-94	-15	-76	-67	-148	-61	-44	-3338	670	-18280	-230	-15219	-4678	-10057	9	-13283	-7608	-7914	-67	-13809	-7123	-11851	167
1.365000	-26	42	86	-60	-113	-33	10	-15	-22	6	-62	-64	-99	-17	-32	-72	-103	33	-87	-35	-110	-26	-100	-70	-69	-3	-105	-15	-79	-69	-153	-80	-70	-3412	657	-18445	-325	-15230	-4476	-10029	45	-13483	-7488	-7949	-58	-14101	-7045	-11778	92
1.365833	-38	37	85	-63	-111	-38	9	-19	-22	3	-75	-64	-98	-16	-32	-60	-101	29	-86	-33	-105	-23	-100	-60	-62	0	-102	-17	-74	-68	-148	-76	-86	-3481	643	-18587	-61	-15257	-4309	-9995	101	-13680	-7386	-8000	-50	-14381	-6988	-11681	17
1.366667	-21	40	89	-56	-107	-31	15	-12	-18	5	-72	-61	-110	-14	-27	-59	-95	37	-86	-31	-101	-18	-98	-69	-60	0	-97	-11	-72	-64	-146	-75	-108	-3541	625	-18709	-78	-15266	-4187	-9956	29	-13863	-7315	-8079	-53	-14661	-6971	-11581	58
1.367500	-22	43	94	-63	-104	-33	0	-15	-14	11	-66	-61	-94	-12	-27	-56	-96	38	-83	-28	-103	-19	-98	-67	-62	1	-99	-8	-75	-64	-154	-73	-101	-3604	596	-18811	-324	-15278	-4107	-9929	-75	-14052	-7266	-8189	-63	-14924	-6980	-11475	56
1.368333	-27	44	91	-58	-110	-30	15	-12	-19	9	-73	-62	-97	-13	-29	-60	-87	36	-86	-32	-104	-23	-98	-67	-62	1	-100	-13	-72	-66	-150	-74	-49	-3663	568	-18885	-454	-15288	-4068	-9904	-144	-14274	-7247	-8324	-70	-15183	-7018	-11369	41
1.369167	-21	24	88	-55	-88	-30	16	7	-18	5	-70	-61	-94	-12	-25	-57	-100	35	-82	-31	-101	-19	-97	-69	-62	1	-100	-10	-69	-63	-142	-75	-59	-3712	535	-18926	-365	-15305	-4076	-9893	-193	-14412	-7251	-8482	-60	-15414	-7090	-11268	53
1.370000	-26	41	88	-57	-105	-32	13	-16	-13	8	-82	-62	-115	-14	-30	-59	-100	35	-84	-33	-102	-22	-98	-68	-63	1	-100	-11	-73	-67	-145	-74	-145	-3762	499	-18919	-370	-15330	-4124	-9890	-264	-14583	-7278	-8665	-60	-15636	-7184	-11179	37
1.370833	1	42	90	-55	-110	-31	15	-14	-19	6	-72	-65	-94	-15	-27	-58	-100	36	-83	-34	-103	-22	-102	-63	-64	0	-102	0	-73	-67	-147	-72	-110	-3802	461	-18918	-405	-15367	-4212	-9907	-342	-14757	-7333	-8867	-65	-15846	-7307	-11100	-10
1.371667	-26	40	86	-56	-109	-33	13	-13	-16	6	-74	-64	-95	-16	-28	-60	-101	28	-84	-34	-102	-22	-96	-68	-65	0	-99	-14	-70	-66	-144	-73	-116	-3841	429	-18859	-206	-15414	-4336	-9919	-385	-14923	-7399	-9081	-57	-16035	-7452	-11049	0
1.372500	-28	41	91	-57	-108	-28	16	-13	-21	6	-74	-64	-98	-14	-27	-59	-99	36	-84	-31	-104	-21	-99	-68	-62	0	-100	-14	-70	-67	-136	-72	-186	-3876	391	-18761	-252	-15487	-4500	-9982	-362	-15093	-7490	-9302	-64	-16214	-7622	-11015	1
1.373333	-25	40	87	-59	-108	-33	13	-15	-18	5	-74	-64	-97	-15	-30	-60	-100	35	-87	-35	-103	-22	-98	-68	-64	-3	-98	-13	-75	-69	-143	-74	-167	-3915	366	-18634	-684	-15576	-4696	-10049	-333	-15266	-7597	-9532	-85	-16380	-7819	-11015	-36
1.374167	-10	38	91	-59	-100	-35	16	-15	-23	3	-73	-67	-97	-17	-30	-62	-99	36	-84	-32	-103	-22	-96	-68	-65	2	-99	-1	-72	-74	-145	-76	-167	-3944	347	-18463	-21	-15685	-4919	-10132	-294	-15438	-7726	-9761	-49	-16535	-8040	-11044	-22
1.375000	-26	40	89	-56	-103	-31	17	-17	-19	6	-72	-64	-96	-21	-29	-59	-98	37	-82	-30	-104	-19	-97	-66	-61	3	-96	-10	-70	-68	-144	-60	-272	-3982	328	-18269	-351	-15822	-5165	-10236	-204	-15614	-7864	-9985	-44	-16693	-8283	-11104	15
1.375833	-18	45	91	-57	-109	-33	18	-12	-16	7	-72	-65	-95	-13	-26	-58	-96	35	-80	-55	-102	-10	-98	-66	-63	0	-85	-13	-76	-70	-145	-72	-371	-4023	308	-18045	-418	-15985	-5436	-10356	-246	-15800	-8026	-10204	-58	-16848	-8549	-11205	-6
1.376667	-26	39	88	-58	-108	-39	11	-17	-15	1	-75	-68	-97	-16	-28	-61	-100	34	-83	-35	-104	-24	-102	-68	-63	1	-101	-15	-75	-72	-148	-76	-436	-4076	286	-17808	-195	-16176	-5729	-10496	-128	-15996	-8200	-10410	-69	-16999	-8831	-11342	-48
1.377500	-29	40	88	-60	-83	-36	11	-17	-19	3	-75	-69	-100	-19	-30	-63	-101	33	-84	-36	-109	-23	-99	-67	-67	-11	-101	-16	-78	-70	-148	-78	-658	-4135	270	-17546	-29	-16391	-6030	-10646	214	-16195	-8383	-10596	-69	-17161	-9129	-11513	-29
1.378333	-28	38	89	-60	-113	-39	10	-14	-18	2	-73	-67	-100	-17	-40	-64	-103	33	-83	-33	-108	-25	-102	-69	-64	-1	-99	-12	-76	-70	-149	-77	-779	-4200	248	-17279	-267	-16636	-6329	-10810	164	-16401	-8557	-10761	-79	-17324	-9443	-11717	-24
1.379167	-25	42	89	-58	-112	-38	13	-13	-22	6	-74	-68	-101	-16	-30	-61	-99	33	-84	-34	-103	-19	-98	-70	-63	-1	-99	-13	-72	-69	-149	-77	-759	-4281	218	-17016	-56	-16907	-6650	-10981	189	-16624	-8792	-10907	-95	-17506	-9772	-11959	-21
1.380000	-25	37	88	-60	-111	-36	12	-12	-18	4	-73	-64	-96	-17	-28	-62	-100	33	-83	-35	-107	-21	-98	-70	-64	0	-99	-12	-70	-68	-146	-59	-854	-4378	179	-16764	-95	-17198	-6965	-11162	111	-16853	-9015	-11030	-98	-17690	-10105	-12230	18
1.380833	-21	42	86	-58	-107	-33	12	-12	-17	6	-70	-67	-96	-17	-30	-61	-97	33	-83	-31	-101	-24	-97	-68	-63	0	-98	-13	-74	-68	-148	-78	-862	-4488	127	-16543	-104	-17514	-7268	-11347	-130	-17097	-9250	-11139	-121	-17902	-10444	-12531	-9
1.381667	-27	39	87	-59	-117	-39	10	-35	-18	34	-72	-70	-97	-18	-30	-63	-99	29	-87	-38	-108	-23	-102	-75	-67	-4	-103	-15	-73	-70	-149	-78	-865	-4617	53	-16351	166	-17859	-7570	-11544	-44	-17362	-9494	-11223	-115	-18127	-10780	-12848	-41
1.382500	-35	35	85	-62	-113	-36	8	-15	-21	4	-74	-69	-101	-19	-30	-64	-104	29	-86	-35	-107	-22	-99	-67	-65	-28	-100	-14	-73	-68	-148	-79	-1079	-4761	-29	-16190	220	-18215	-7854	-11731	207	-17629	-9741	-11288	-117	-18368	-11110	-13186	-6
1.383333	-27	41	85	-60	-109	-36	9	-17	-17	4	-97	-66	-114	-16	-32	-61	-102	30	-87	-35	-108	-22	-104	-70	-65	-4	-101	-14	-74	-69	-149	-77	-1120	-4928	-131	-16081	-31	-18574	-8119	-11925	266	-17921	-9996	-11341	-125	-18631	-11431	-13530	23
1.384167	-27	41	85	-59	-110	-38	11	-13	-19	4	-74	-65	-99	-17	-31	-64	-99	35	-83	-28	-107	-24	-100	-76	-66	-4	-100	-15	-73	-72	-150	-80	-707	-5097	-259	-16019	-87	-18990	-8362	-12113	-53	-18221	-10260	-11380	-124	-18911	-11740	-13886	-21
1.385000	-29	44	82	-62	-101	-36	9	-19	-23	1	-76	-68	-99	-19	-32	-62	-101	28	-88	-36	-109	-25	-102	-75	-68	-10	-105	-15	-69	-72	-151	-70	-356	-5284	-395	-16012	170	-19401	-8583	-12301	-231	-18545	-10516	-11406	-132	-19221	-12028	-14231	-23
1.385833	-30	40	85	-60	-111	-35	8	-15	-19	7	-73	-65	-99	-26	-31	-64	-100	29	-90	-35	-107	-23	-102	-70	-64	-1	-100	-13	-73	-68	-150	-78	-148	-5485	-553	-16057	204	-19821	-8773	-12484	-118	-18883	-10765	-11428	-134	-19546	-12291	-14569	15
1.386667	-26	40	88	-42	-108	-32	12	-13	-16	20	-72	-63	-94	-18	-27	-59	-96	34	-83	-34	-104	-19	-98	-69	-63	-1	-102	-11	-70	-64	-146	-69	45	-5694	-719	-16154	-406	-20254	-8929	-12661	30	-19247	-11016	-11438	-127	-19887	-12527	-14890	-23
1.387500	-25	40	87	-57	-107	-32	13	-12	-12	6	-74	-62	-94	-14	-27	-58	-98	29	-86	-30	-105	-21	-98	-76	-65	0	-99	-13	-69	-67	-144	-75	181	-5913	-895	-16303	71	-20700	-9061	-12843	253	-19625	-11252	-11451	-137	-20253	-12738	-15205	-22
1.388333	-24	43	87	-57	-109	-33	25	-12	-21	3	-70	-63	-93	-15	-28	-60	-96	34	-85	-32	-102	-19	-98	-68	-66	-1	-101	-12	-73	-67	-144	-69	276	-6140	-1080	-16498	17	-21156	-9163	-13016	229	-20026	-11476	-11468	-142	-20642	-12912	-15468	22
1.389167	-26	40	86	-59	-107	-33	11	-11	-14	8	-69	-62	-94	-17	-28	-59	-118	33	-85	-32	-101	-23	-96	-68	-64	-1	-98	-11	-70	-72	-145	-76	234	-6371	-1268	-16729	-31	-21622	-9235	-13188	68	-20443	-11684	-11486	-148	-21047	-13059	-15708	12
1.390000	-24	37	99	-58	-107	-36	10	-16	-12	5	-77	-67	-96	-19	-31	-64	-101	29	-88	-34	-105	-24	-100	-70	-64	-5	-107	-16	-75	-72	-149	-76	165	-6602	-1465	-16987	107	-22094	-9271	-13358	89	-20884	-11873	-11509	-158	-21474	-13164	-15913	-7
1.390833	-27	38	82	-64	-114	-40	9	-17	-22	2	-76	-65	-101	-19	-29	-61	-101	32	-88	-34	-107	-26	-99	-70	-64	-4	-102	-13	-77	-72	-147	-77	234	-6828	-1652	-17259	275	-22574	-9277	-13521	85	-21340	-12031	-11527	-166	-21908	-13232	-16069	-19
1.391667	-27	41	86	-59	-111	-34	8	-29	-18	5	-75	-66	-98	-18	-30	-60	-100	30	-87	-32	-104	-23	-102	-68	-65	-3	-92	-14	-74	-72	-150	-77	-210	-7049	-1842	-17535	-187	-23051	-9255	-13683	-52	-21811	-12163	-11553	-154	-22365	-13264	-16173	-26
1.392500	-26	41	87	-60	-111	-34	10	-14	-22	5	-73	-63	-96	-19	-30	-61	-101	34	-81	-34	-110	-27	-98	-67	-63	0	-98	-11	-74	-67	-145	-75	-900	-7258	-2036	-17810	-21	-23539	-9196	-13841	-131	-22291	-12270	-11579	-126	-22824	-13257	-16229	-72
1.393333	-26	43	88	-57	-108	-31	15	-13	-19	6	-57	-63	-94	-21	-30	-61	-100	33	-84	-31	-104	-22	-98	-64	-59	0	-98	-12	-72	-67	-146	-72	-841	-7456	-2234	-18063	295	-24034	-9115	-14000	-165	-22784	-12345	-11609	-113	-23298	-13218	-16232	-27
1.394167	-23	43	91	-56	-107	-33	13	-12	-18	7	-70	-62	-94	-16	-30	-61	-112	22	-84	-32	-131	-21	-99	-66	-59	0	-95	-9	-69	-64	-146	-74	-495	-7641	-2434	-18291	111	-24513	-9012	-14156	-255	-23300	-12390	-11639	-113	-23780	-13142	-16168	20
1.395000	-22	53	90	-55	-113	-30	17	-11	-12	8	-69	-60	-92	-16	-31	-60	-93	38	-78	-29	-96	-18	-97	-65	-60	2	-94	-5	-69	-68	-145	-72	-332	-7815	-2649	-18481	-36	-24996	-8883	-14310	-379	-23777	-12403	-11672	-118	-24263	-13039	-16052	-11
1.395833	-23	44	92	-56	-107	-29	17	-13	-14	7	-68	-63	-94	-15	-30	-69	-96	37	-80	-32	-101	-19	-97	-66	-60	2	-97	-10	-72	-65	-144	-70	-116	-7970	-2875	-18636	112	-25478	-8740	-14469	-464	-24278	-12391	-11704	-133	-24750	-12906	-15881	-9
1.396667	-24	43	88	-58	-108	-32	13	-12	-14	3	-72	-62	-97	-19	-31	-62	-100	32	-82	-32	-104	-24	-98	-72	-62	-1	-98	-16	-72	-68	-145	-76	-26	-8109	-3115	-18747	34	-25953	-8585	-14631	-418	-24767	-12347	-11739	-122	-25230	-12756	-15661	-28
1.397500	-29	41	87	-62	-110	-35	11	-17	-19	0	-74	-65	-98	-21	-30	-58	-101	33	-87	-36	-105	-24	-87	-73	-64	-3	-99	-12	-76	-68	-149	-75	64	-8230	-3374	-18808	-69	-26430	-8407	-14788	-383	-25246	-12276	-11763	-125	-25703	-12581	-15379	-52
1.398333	-26	42	88	-59	-111	-29	10	-33	-21	2	-75	-64	-103	-21	-32	-66	-102	33	-85	-38	-108	-28	-102	-72	-64	-4	-99	-14	-72	-69	-149	-94	180	-8333	-3659	-18826	-85	-26885	-8248	-14950	-459	-25703	-12181	-11800	-125	-26153	-12398	-15058	-34
1.399167	-28	41	86	-64	-110	-39	10	-19	-21	-3	-77	-66	-99	-6	-33	-63	-108	32	-86	-36	-107	-25	-102	-70	-65	-4	-99	-13	-73	-68	-145	-74	237	-8420	-3965	-18791	13	-27325	-8071	-15110	-444	-26139	-12073	-11822	-109	-26581	-12201	-14681	-5
1.400000	-29	37	82	-58	-111	-34	12	-13	-22	0	-76	-66	-94	-17	-31	-62	-102	34	-86	-33	-108	-26	-99	-69	-64	-4	-99	-8	-74	-70	-146	-77	291	-8491	-4294	-18726	-197	-27754	-7902	-15273	-412	-26543	-11910	-11845	-104	-26991	-12003	-14270	-30
1.400833	-24	43	91	-57	-110	-32	12	-12	-18	2	-75	-65	-97	-17	-38	-62	-96	37	-83	-32	-105	-23	-99	-70	-65	-3	-99	-12	-72	-66	-146	-74	372	-8547	-4622	-18625	108	-28165	-7733	-15440	-341	-26921	-11751	-11868	-109	-27364	-11809	-13829	-46
1.401667	-28	46	85	-57	-113	-31	11	-13	-16	4	-70	-62	-99	-17	-28	-60	-99	32	-86	-36	-103	-23	-100	-70	-63	0	-100	-12	-74	-108	-148	-74	452	-8596	-5024	-18502	62	-28551	-7582	-15610	-357	-27259	-11568	-11884	-97	-27696	-11631	-13365	-12
1.402500	-26	41	90	-57	-109	-33	13	-13	-16	1	-72	-65	-94	-16	-24	-53	-100	35	-83	-30	-104	-22	-95	-68	-64	1	-99	-14	-73	-67	-144	-75	457	-8631	-5416	-18357	-206	-28921	-7446	-15787	-462	-27556	-11369	-11905	-98	-27986	-11470	-12888	-52
1.403333	-26	40	88	-56	-109	-31	8	-14	-19	1	-72	-66	-99	-15	-27	-57	-102	33	-85	-33	-104	-24	-100	-70	-64	-4	-99	-11	-73	-53	-145	-74	443	-8665	-5828	-18203	-145	-29255	-7329	-15967	-439	-27816	-11182	-11924	-107	-28227	-11327	-12397	-74
1.404167	-28	41	90	-60	-109	-34	12	-13	-16	4	-72	-68	-97	-17	-29	-44	-98	35	-85	-34	-103	-26	-99	-70	-63	0	-102	-16	-77	-69	-146	-73	517	-8686	-6243	-18078	-46	-29559	-7222	-16146	-445	-28024	-10981	-11943	-104	-28419	-11212	-11905	-15
1.405000	-26	39	68	-63	-107	-38	11	-13	-14	4	-74	-64	-96	-17	-30	-60	-99	34	-85	-33	-107	-27	-100	-69	-62	-3	-101	-14	-75	-72	-149	-76	580	-8708	-6666	-17954	-297	-29839	-7172	-16336	-524	-28191	-10781	-11953	-99	-28559	-11130	-11425	-43
1.405833	-27	41	88	-59	-108	-35	12	-14	-18	3	-76	-64	-99	-18	-32	-60	-99	34	-84	-31	-105	-26	-98	-67	-62	-1	-99	-14	-75	-68	-147	-76	596	-8721	-7084	-17852	-104	-30068	-7136	-16527	-592	-28311	-10587	-11961	-104	-28638	-11083	-10958	-80
1.406667	-25	44	90	-57	-96	-34	11	-13	-15	4	-73	-64	-93	-16	-30	-59	-97	32	-84	-33	-107	-27	-101	-69	-65	11	-101	-14	-73	-64	-145	-75	506	-8731	-7496	-17784	135	-30263	-7132	-16732	-499	-28389	-10401	-11962	-92	-28662	-11076	-10511	-10
1.407500	-30	40	87	-57	-109	-33	10	-14	-23	3	-72	-66	-97	-14	-30	-61	-100	21	-84	-32	-104	-24	-97	-70	-63	0	-99	-10	-76	-64	-150	-75	330	-8737	-7890	-17750	82	-30418	-7161	-16925	-369	-28423	-10226	-11957	-79	-28637	-11113	-10089	-19
1.408333	-26	41	90	-11	-108	-32	11	-14	-14	7	-69	-62	-97	-16	-29	-59	-100	36	-85	-30	-105	-25	-98	-69	-62	1	-98	-10	-76	-65	-148	-74	157	-8741	-8271	-17759	70	-30526	-7225	-17135	-310	-28406	-10072	-11945	-65	-28557	-11185	-9700	-45
1.409167	-27	44	90	-57	-108	-32	15	-13	-16	6	-74	-62	-95	-14	-43	-81	-97	35	-84	-31	-85	-23	-97	-68	-64	-1	-100	-11	-74	-69	-149	-74	1	-8742	-8625	-17814	91	-30591	-7316	-17341	-403	-28344	-9939	-11917	-73	-28423	-11299	-9349	-55
1.410000	-31	38	88	-58	-110	-30	12	-16	-18	5	-74	-64	-99	-12	-29	-59	-99	34	-85	-32	-104	-23	-98	-41	-63	-3	-102	-12	-72	-68	-148	-75	-342	-8739	-8948	-17912	66	-30609	-7440	-17551	-488	-28254	-9832	-11881	-94	-28248	-11454	-9030	-39
1.410833	-30	39	88	-57	-109	-35	12	-4	-18	6	-70	-63	-96	-15	-48	-61	-101	30	-85	-33	-104	-26	-97	-69	-61	-3	-103	-13	-76	-70	-147	-76	-1032	-8734	-9245	-18055	16	-30574	-7592	-17761	-383	-28114	-9755	-11826	-86	-28021	-11644	-8760	-28
1.411667	5	41	89	-58	-109	-34	13	-17	-21	4	-73	-62	-95	-14	-28	-58	-97	34	-85	-31	-103	-22	-98	-68	-66	0	-107	-11	-73	-67	-148	-78	-1515	-8726	-9502	-18234	26	-30493	-7764	-17963	-258	-27937	-9709	-11750	-81	-27761	-11863	-8531	-83
1.412500	-28	38	87	-57	-110	-33	13	-11	-16	6	-70	-63	-97	-13	-27	-58	-103	25	-85	-33	-111	-19	-96	-68	-62	-1	-101	-12	-73	-69	-149	-74	-1699	-8712	-9732	-18451	196	-30364	-7958	-18161	-212	-27716	-9694	-11686	-84	-27466	-12112	-8349	-51
1.413333	-24	43	91	-58	-101	-32	15	-14	-18	11	-70	-56	-92	-14	-28	-59	-97	37	-81	-33	-101	-18	-97	-68	-62	0	-100	-11	-68	-88	-144	-74	-2060	-8656	-9927	-18697	-149	-30187	-8162	-18350	-191	-27463	-9720	-11544	-92	-27145	-12374	-8210	-34
1.414167	-23	43	87	-59	-108	-33	17	-13	-15	8	-69	-60	-99	-14	-19	-59	-97	27	-86	-33	-101	-22	-96	-65	-64	0	-99	-10	-73	-69	-146	-74	-1825	-8686	-10099	-18969	-64	-29965	-8375	-18546	-191	-27171	-9774	-11408	-98	-26796	-12658	-8117	-79
1.415000	-42	42	90	-56	-109	-33	16	-11	-19	5	-70	-62	-94	-13	-28	-59	-102	33	-84	-32	-105	-21	-97	-59	-63	-3	-105	-16	-72	-72	-147	-77	-1244	-8677	-10236	-19256	347	-29706	-8589	-18693	-193	-26852	-9875	-11262	-107	-26433	-12961	-8064	-44
1.415833	-29	42	86	-61	-109	-36	11	-15	-21	9	-72	-64	-114	-17	-31	-63	-99	33	-83	-35	-104	-22	-97	-68	-62	0	-100	-13	-73	-72	-146	-74	-885	-8665	-10353	-19556	84	-29404	-8798	-18838	-285	-26488	-10001	-11088	-102	-26051	-13243	-8049	-63
1.416667	-29	42	88	-60	-127	-36	12	-15	-19	3	-74	-66	-100	-21	-33	-61	-99	32	-87	-38	-109	-25	-102	-68	-77	-1	-103	-15	-77	-74	-151	-76	-547	-8660	-10449	-19851	81	-29065	-8998	-18972	-390	-26102	-10167	-10907	-108	-25666	-13535	-8073	-60
1.417500	-30	41	86	-60	-112	-36	10	-14	-24	5	-74	-64	-102	-30	-30	-60	-102	46	-86	-38	-110	-23	-100	-69	-67	-3	-101	-16	-75	-73	-149	-78	-225	-8656	-10525	-20146	40	-28691	-9173	-19077	-271	-25678	-10362	-10709	-105	-25263	-13802	-8127	-25
1.418333	-34	39	84	-62	-111	-35	13	-16	-22	3	-75	-67	-100	-19	-31	-62	-102	33	-86	-36	-105	-22	-101	-70	-66	2	-101	-14	-74	-74	-149	-79	39	-8656	-10585	-20424	-128	-28289	-9327	-19167	470	-25229	-10568	-10506	-107	-24866	-14058	-8213	21
1.419167	-24	42	90	-61	-108	-38	10	-15	-18	6	-72	-65	-111	-18	-29	-60	-99	37	-87	-34	-105	-23	-100	-70	-61	-5	-99	-13	-70	-69	-146	-74	276	-8660	-10626	-20688	-36	-27857	-9449	-19235	835	-24757	-10793	-10299	-119	-24460	-14277	-8320	-10
1.420000	-26	37	90	-57	-104	-35	12	-13	-15	5	-72	-64	-97	-17	-29	-62	-98	36	-83	-30	-105	-21	-96	-77	-64	0	-99	-13	-80	-73	-149	-76	487	-8662	-10655	-20931	144	-27414	-9540	-19277	329	-24263	-11037	-10098	-128	-24054	-14471	-8454	-1
1.420833	-26	43	88	-58	-108	-34	13	-11	-16	4	-75	-61	-97	-23	-29	-60	-98	37	-83	-32	-107	-23	-101	-69	-64	-1	-99	-12	-72	-72	-145	-74	679	-8668	-10667	-21145	71	-26952	-9590	-19303	58	-23748	-11289	-9905	-130	-23651	-14627	-8602	1
1.421667	-24	41	63	-59	-111	-32	16	-13	-16	8	-72	-65	-96	-16	-28	-60	-100	36	-83	-32	-101	-9	-98	-68	-61	0	-96	-13	-76	-70	-145	-73	846	-8676	-10671	-21337	-15	-26475	-9600	-19305	-103	-23224	-11539	-9729	-135	-23249	-14741	-8764	-30
1.422500	-26	39	88	-58	-108	-34	12	-14	-21	4	-73	-64	-94	-15	-28	-59	-100	37	-83	-34	-107	-25	-99	-72	-67	-3	-98	-13	-74	-69	-145	-76	941	-8678	-10655	-21503	-65	-25988	-9575	-19314	-496	-22689	-11785	-9573	-127	-22851	-14814	-8934	-1
1.423333	-30	39	87	-61	-107	-32	10	-23	-23	5	-74	-65	-98	-17	-31	-64	-104	30	-86	-34	-108	-26	-103	-73	-66	-3	-101	-15	-76	-73	-147	-78	1021	-8681	-10625	-21644	-94	-25502	-9502	-19268	-718	-22148	-12011	-9444	-132	-22464	-14840	-9119	29
1.424167	-33	38	86	-62	-116	-40	9	-22	-24	1	-78	-68	-103	-18	-32	-64	-102	44	-86	-36	-107	-24	-102	-73	-66	-4	-101	-16	-76	-72	-147	-76	1124	-8671	-10575	-21759	-148	-25004	-9398	-19225	-713	-21611	-12221	-9346	-125	-22069	-14818	-9304	25
1.425000	-31	37	80	-62	-111	-35	10	-17	-18	2	-76	-66	-98	-17	-29	-62	-101	29	-88	-35	-108	-25	-102	-72	-63	0	-101	-16	-79	-72	-148	-76	1129	-8655	-10504	-21851	-43	-24513	-9227	-19179	-737	-21079	-12395	-9278	-114	-21678	-14748	-9491	0
1.425833	-28	36	86	-60	-109	-34	13	-24	-23	3	-76	-99	-92	-15	-31	-60	-102	37	-84	-33	-105	-25	-101	-72	-66	-3	-102	-12	-75	-69	-149	-77	1144	-8627	-10400	-21921	181	-24014	-9026	-19115	-966	-20545	-12539	-9251	-85	-21300	-14628	-9674	41
1.426667	-28	40	90	-58	-107	-31	11	-13	-21	6	-73	-63	-96	-15	-26	-59	-100	37	-83	-29	-103	-25	-98	-85	-62	1	-97	-6	-31	-68	-146	-72	1191	-8583	-10272	-21988	-66	-23526	-8786	-19054	-1129	-20040	-12638	-9264	-35	-20919	-14462	-9864	72
1.427500	-25	40	90	-57	-107	-31	16	-12	-15	5	-74	-62	-95	-12	-25	-48	-97	72	-80	-30	-101	-22	-97	-66	-64	0	-99	-11	-73	-67	-143	-76	1191	-8523	-10109	-22043	-256	-23040	-8505	-18993	-1002	-19552	-12705	-9320	-18	-20548	-14259	-10055	17
1.428333	-25	33	86	-58	-115	-32	16	-14	-16	8	-72	-61	-96	-12	-25	-59	-97	39	-82	-32	-101	-19	-97	-69	-63	2	-91	-10	-69	-55	-148	-73	1200	-8449	-9919	-22097	118	-22558	-8194	-18925	-858	-19088	-12710	-9420	-45	-20185	-14017	-10247	33
1.429167	-24	42	88	-56	-103	-30	15	-13	-17	6	-70	-59	-95	-14	-25	-53	-96	40	-81	-28	-103	-19	-94	-63	-61	3	-97	-11	-73	-66	-144	-74	1167	-8359	-9691	-22155	-265	-22087	-7854	-18866	-749	-18645	-12674	-9567	-33	-19828	-13737	-10439	50
1.430000	-24	43	86	-57	-110	-31	15	-11	-16	9	-74	-61	-95	-15	-26	-55	-96	39	-84	-32	-105	-26	-94	-66	-60	3	-97	-8	-73	-65	-147	-74	1086	-8256	-9439	-22212	-9	-21632	-7488	-18808	-644	-18245	-12583	-9750	17	-19474	-13426	-10635	67
1.430833	-28	42	90	-58	-105	-32	13	-15	-22	5	-82	-65	-98	-17	-28	-57	-100	37	-84	-31	-105	-23	-96	-68	-64	1	-99	-14	-75	-70	-147	-80	1059	-8136	-9154	-22278	-56	-21180	-7100	-18763	-499	-17869	-12442	-9979	-3	-19151	-13093	-10832	93
1.431667	-27	43	88	-60	-112	-33	15	-14	-22	5	-76	-66	-99	-14	-26	-58	-102	32	-85	-33	-109	-25	-99	-67	-66	-3	-101	-18	-77	-69	-149	-75	1005	-8000	-8844	-22351	-269	-20743	-6686	-18714	-350	-17527	-12247	-10239	-65	-18826	-12733	-11033	74
1.432500	-27	40	85	-61	-111	-35	11	-18	-19	4	-78	-66	-97	-16	-29	-58	-101	34	-84	-32	-105	-21	-97	-64	-64	1	-98	-12	-72	-67	-146	-76	985	-7846	-8503	-22428	-272	-20311	-6247	-18669	-296	-17204	-11998	-10529	18	-18510	-12356	-11237	79
[truncated: 10,280 more rows]
[truncated: 15 more columns]
