# Supplementary material for: Novel Methods for Surface EMG Analysis and Exploration Based on Multi-Modal Gaussian Mixture Models
Source: PLoS One. 2016 Jun 30;11(6):e0157239. doi: 10.1371/journal.pone.0157239 (PMC4928879; doi:10.1371/journal.pone.0157239)
Supplement: S2 File — (ZIP) [file pone.0157239.s002.zip › Haf_horses_walk_data/Haf_h09_w1_kin.trc]

PathFileType	4	(X/Y/Z)	D:\Users\zsoldosr\Desktop\HaflingerProjektEMGBiopsy\RawData\M2\Missouriw1r.trc
DataRate	CameraRate	NumFrames	NumMarkers	Units	OrigDataRate	OrigDataStartFrame	OrigNumFrames
120.00	120.00	1200	7	mm	120.00	1	1200
Frame#	Time	Head			Withers			Sacrum			HFL			HFR			HHL			HHR
		X1	Y1	Z1	X2	Y2	Z2	X3	Y3	Z3	X4	Y4	Z4	X5	Y5	Z5	X6	Y6	Z6	X7	Y7	Z7
1	0.000				49.56027	345.37479	1373.43372	-846.49420	367.33420	1332.29736	749.34430	470.58084	32.82001	96.27906	252.63638	-4.97260	-626.99158	501.40018	-6.12275	-1231.83630	241.60825	72.86019
2	0.008				49.81381	344.64124	1372.30896	-845.63019	367.96555	1334.98645	774.85583	468.96881	28.87936	82.56004	254.00723	-5.13477	-640.58997	502.58392	-6.07036	-1211.90955	243.51704	73.06831
3	0.017				50.04188	343.99905	1371.27612	-844.84650	368.45212	1337.65308	797.35645	467.21997	24.41424	68.86147	255.21742	-5.18691	-654.25031	503.69461	-6.06496	-1190.18298	245.73062	72.56157
4	0.025				50.23904	343.52927	1370.41736	-844.17303	368.72336	1340.27637	814.91724	465.28934	19.02293	55.14772	256.28574	-5.13523	-667.99493	504.74548	-6.06067	-1165.71509	248.24513	71.04662
5	0.033				50.42937	343.28540	1369.79053	-843.58496	368.78094	1342.84790	827.01062	463.21045	12.66800	41.35603	257.30969	-5.04701	-681.83118	505.78781	-5.97246	-1138.43970	250.83110	68.60610
6	0.042				50.66146	343.28528	1369.41638	-843.03375	368.65005	1345.38123	834.02161	461.02393	5.81723	27.46114	258.33289	-4.95329	-695.75427	506.81216	-5.80496	-1108.64185	253.25299	65.44394
7	0.050				50.99700	343.51996	1369.28259	-842.47284	368.36740	1347.89063	836.52081	458.68579	-0.74377	13.49141	259.36255	-4.85888	-709.72546	507.78180	-5.66232	-1076.58923	255.37556	61.76602
8	0.058				51.50089	343.96808	1369.36011	-841.86823	368.01071	1350.34985	834.87988	456.12933	-6.18695	-0.51664	260.39603	-4.77575	-723.69830	508.71805	-5.61716	-1042.53088	257.08023	57.80452
9	0.067				52.22995	344.61005	1369.61816	-841.20264	367.68591	1352.69128	829.35156	453.52411	-9.84485	-14.53709	261.41400	-4.70347	-737.65088	509.67090	-5.61988	-1006.73077	258.18436	53.86961
10	0.075				53.21728	345.44302	1370.03259	-840.47906	367.46786	1354.84546	820.34723	451.33102	-11.57535	-28.52839	262.39493	-4.62338	-751.58398	510.65082	-5.55845	-969.37073	258.48758	50.34893
11	0.083				54.46432	346.48654	1370.58740	-839.71790	367.37994	1356.76782	808.63922	450.02454	-11.99343	-42.42850	263.31561	-4.53100	-765.51575	511.61926	-5.38428	-930.58020	257.80603	47.63522
12	0.092				55.95005	347.76645	1371.26965	-838.94580	367.41922	1358.43677	795.32892	449.84097	-12.02837	-56.14260	264.13632	-4.43925	-779.45972	512.52765	-5.15943	-890.65961	256.06271	46.04916
13	0.100				57.64022	349.28226	1372.06653	-838.18573	367.57629	1359.84180	781.47906	450.70160	-12.24889	-69.53439	264.83331	-4.33313	-793.40210	513.37659	-4.98288	-850.20825	253.36075	45.83215
14	0.108				59.47298	350.96713	1372.96448	-837.45886	367.83328	1360.97681	767.66278	452.25891	-12.69160	-82.48762	265.42603	-4.14431	-807.32458	514.23993	-4.88357	-809.96887	249.86076	47.09998
15	0.117				61.33557	352.66760	1373.95190	-836.79541	368.15875	1361.83411	753.94922	454.06891	-13.14227	-94.96381	265.93021	-3.78647	-821.23077	515.22662	-4.78086	-770.58807	245.71066	49.65881
16	0.125				63.07615	354.19604	1375.01709	-836.23511	368.52045	1362.40356	740.26233	455.77554	-13.46341	-106.97350	266.34265	-3.21220	-835.12640	516.39008	-4.56165	-732.53760	241.16025	52.88142
17	0.133				64.55318	355.43088	1376.14612	-835.81769	368.89621	1362.67603	726.58301	457.19067	-13.70861	-118.49361	266.68250	-2.44370	-848.97186	517.65308	-4.21728	-696.10754	236.59402	55.86359
18	0.142				65.66856	356.35300	1377.32739	-835.58350	369.26031	1362.64368	712.90173	458.31415	-13.98240	-129.40720	266.95724	-1.55482	-862.69153	518.88910	-3.86447	-661.33911	232.36667	57.77371
19	0.150				66.36338	356.99515	1378.55676	-835.58160	369.57394	1362.29468	699.20422	459.30545	-14.26969	-139.54916	267.12378	-0.62957	-876.26300	520.04578	-3.64076	-627.99982	228.62003	58.15740
20	0.158				66.60973	357.38953	1379.83289	-835.86646	369.79907	1361.60474	685.54382	460.34637	-14.46868	-148.82422	267.16785	0.23321	-889.74078	521.10809	-3.63029	-595.74512	225.24869	57.07307
21	0.167				66.41193	357.55762	1381.14624	-836.48334	369.91620	1360.53455	672.02448	461.49005	-14.53918	-157.28995	267.10785	0.91298	-903.16516	522.05963	-3.82354	-564.35608	221.96335	54.97414
22	0.175				65.79925	357.51941	1382.46997	-837.45355	369.93326	1359.03650	658.69159	462.65387	-14.55049	-165.16519	266.83246	1.41926	-916.52295	522.92432	-4.09608	-533.73724	218.40637	52.34107
23	0.183				64.81012	357.30038	1383.76233	-838.77179	369.87814	1357.06921	645.48413	463.72443	-14.60862	-172.63040	266.04654	2.21788	-929.81238	523.75293	-4.28586	-503.74127	214.29265	49.41964
24	0.192				63.48433	356.93307	1384.97986	-840.41833	369.77258	1354.61316	632.28223	464.66812	-14.76406	-179.32462	264.45227	4.38315	-943.07788	524.59790	-4.32736	-474.19952	209.47772	46.28916
25	0.200				61.86765	356.45734	1386.08911	-842.36243	369.60471	1351.68958	618.98987	465.56470	-14.98175	-183.93591	261.99127	9.07580	-956.37164	525.51508	-4.29503	-445.02710	204.02867	42.97433
26	0.208				60.01334	355.91437	1387.06616	-844.55438	369.31851	1348.37219	605.59637	466.51981	-15.17796	-184.56897	258.94348	16.52502	-969.71320	526.54529	-4.29702	-416.18817	198.22511	39.45957
27	0.217				57.97002	355.33130	1387.89343	-846.92676	368.82907	1344.76990	592.17297	467.57089	-15.28425	-179.84500	255.75426	25.54372	-983.08563	527.68658	-4.34647	-387.79340	192.27390	35.77995
28	0.225				55.77115	354.71579	1388.55933	-849.40424	368.05630	1340.97864	578.79773	468.68576	-15.30065	-169.65704	252.73738	34.17725	-996.45471	528.87195	-4.37440	-360.31079	186.06256	32.09850
29	0.233				53.43791	354.07117	1389.06006	-851.90015	366.96323	1337.03943	565.48608	469.81024	-15.28108	-154.85001	249.96214	40.86301	-1009.79608	530.00012	-4.34824	-334.56079	179.37930	28.52892
30	0.242				50.98521	353.41745	1389.40039	-854.30627	365.58716	1332.93079	552.20313	470.91156	-15.27286	-136.44058	247.31306	45.10242	-1023.11206	531.03430	-4.32522	-311.55048	172.27513	24.91362
31	0.250				48.42631	352.80008	1389.59338	-856.51086	364.01498	1328.61621	538.90137	471.99286	-15.27789	-115.25486	244.60010	47.30566	-1036.42261	532.03021	-4.37571	-292.30231	165.03651	20.90252
32	0.258				45.77859	352.27823	1389.66418	-858.43909	362.30008	1324.11011	525.53046	473.07538	-15.26058	-91.97042	241.73856	48.19727	-1049.74951	533.04810	-4.50285	-277.67853	157.91107	16.20700
33	0.267				43.07125	351.89795	1389.65051	-860.06982	360.43234	1319.48450	512.06140	474.17047	-15.20026	-67.16698	238.84239	48.35975	-1063.13062	534.09760	-4.65519	-268.21863	151.04829	10.76094
34	0.275				40.34947	351.67868	1389.59583	-861.42139	358.39331	1314.81433	498.50833	475.27756	-15.12123	-41.34454	236.12155	48.14003	-1076.61768	535.16022	-4.76686	-264.06439	144.70004	4.74070
35	0.283				37.66919	351.62790	1389.53882	-862.53558	356.19955	1310.13989	484.91107	476.38882	-15.06442	-14.96371	233.74234	47.73652	-1090.22229	536.22424	-4.79159	-264.97382	139.35141	-1.44713
36	0.292				35.08792	351.75107	1389.50610	-863.45923	353.89316	1305.48193	471.30527	477.45563	-15.05204	11.59318	231.73579	47.27513	-1103.90430	537.30017	-4.73788	-270.29224	135.58087	-7.10437
37	0.300				32.65905	352.04413	1389.50427	-864.21783	351.51572	1300.88318	457.70087	478.40137	-15.07845	38.15392	229.99243	46.83122	-1117.61609	538.37268	-4.66603	-279.01978	133.73065	-11.35849
38	0.308				30.43029	352.49301	1389.52295	-864.80048	349.09311	1296.43591	444.07599	479.23999	-15.11432	64.80973	228.40436	46.41853	-1131.30933	539.36157	-4.64278	-290.16718	133.63034	-13.74864
39	0.317				28.44598	353.07895	1389.54492	-865.16968	346.63513	1292.27405	430.40576	480.09326	-15.13249	91.78152	227.00986	45.98783	-1144.94971	540.22223	-4.68382	-302.92316	134.65530	-14.65585
40	0.325				26.75158	353.77298	1389.55286	-865.28497	344.14777	1288.54736	416.69272	481.04108	-15.12995	119.24792	225.95078	45.43594	-1158.56128	541.04071	-4.72335	-316.50543	136.05399	-14.85210
41	0.333				25.39440	354.53024	1389.52820	-865.12665	341.64954	1285.39294	402.97171	482.05890	-15.10852	147.30585	225.31480	44.63958	-1172.17432	541.93628	-4.66579	-330.27283	137.27841	-14.84187
42	0.342				24.41279	355.29639	1389.44836	-864.70618	339.18320	1282.91528	389.30151	483.09415	-15.07933	176.01083	225.03198	43.54921	-1185.73547	542.92773	-4.48808	-343.94818	138.19939	-14.84226
43	0.350				23.82228	356.01855	1389.28882	-864.06097	336.82474	1281.17603	375.72784	484.11053	-15.08307	205.38864	224.86165	42.26313	-1199.14685	543.96191	-4.24734	-357.51422	139.01547	-15.01139
44	0.358				23.61273	356.65585	1389.02673	-863.24524	334.68024	1280.19031	362.24789	485.06577	-15.14914	235.41754	224.49936	40.97089	-1212.33228	545.00812	-3.93755	-371.00934	139.89221	-15.40025
45	0.367				23.75676	357.18741	1388.64429	-862.32745	332.85806	1279.92859	348.81873	485.92505	-15.24933	266.03287	223.74324	39.81979	-1225.19995	546.05859	-3.36751	-384.44519	140.78030	-15.84666
46	0.375				24.22133	357.61334	1388.13354	-861.38617	331.44366	1280.32764	335.39603	486.70621	-15.33482	297.17316	222.52486	38.84391	-1237.62598	547.09521	-2.23747	-397.82245	141.54932	-16.10693
47	0.383				24.97417	357.94452	1387.50061	-860.48865	330.49554	1281.30627	321.96722	487.45526	-15.38631	328.81686	220.84502	37.97507	-1249.49512	548.11810	-0.31887	-411.16620	142.15460	-16.09663
48	0.392				25.98120	358.18591	1386.76685	-859.66663	330.04044	1282.78308	308.53571	488.20749	-15.38456	360.97815	218.75308	37.09282	-1260.72131	549.14624	2.44705	-424.50891	142.67119	-15.97621
49	0.400				27.20299	358.33624	1385.96228	-858.91064	330.05969	1284.69067	295.09943	488.96631	-15.30441	393.70932	216.33142	36.09048	-1271.26074	550.15680	5.96689	-437.84540	143.19647	-15.97324
50	0.408				28.59658	358.40588	1385.11987	-858.18195	330.48083	1286.97937	281.67734	489.68652	-15.16656	427.09006	213.67239	34.92019	-1281.11133	551.07227	10.09766	-451.12622	143.74704	-16.13578
51	0.417				30.11756	358.42032	1384.27209	-857.43036	331.17957	1289.60974	268.32077	490.34381	-15.02902	461.15659	210.86229	33.61755	-1290.23804	551.79724	14.73450	-464.31421	144.29066	-16.33115
52	0.425				31.72464	358.41052	1383.44775	-856.61346	331.99451	1292.54407	255.06400	490.98981	-14.93888	495.85294	207.92386	32.31290	-1298.48352	552.23364	19.78480	-477.44000	144.81302	-16.42579
53	0.433				33.39317	358.41937	1382.66992	-855.71539	332.76154	1295.74573	241.87357	491.67957	-14.90629	531.04889	204.78244	31.18401	-1305.54529	552.30664	25.14305	-490.54767	145.35202	-16.40763
54	0.442				35.11698	358.49844	1381.95496	-854.75848	333.35825	1299.17993	228.66663	492.40326	-14.90451	566.51208	201.37347	30.36911	-1310.99878	552.03308	30.82624	-503.63995	145.99286	-16.37550
55	0.450				36.88576	358.67130	1381.31665	-853.79980	333.73157	1302.81079	215.38330	493.10687	-14.91172	601.81793	197.73859	29.94181	-1314.29749	551.57922	37.15399	-516.74396	146.74280	-16.40823
56	0.458				38.66608	358.91223	1380.76758	-852.91095	333.89163	1306.59717	202.02954	493.77274	-14.92769	636.33966	193.95227	29.92154	-1314.85400	551.13092	44.63116	-529.93176	147.48839	-16.49353
57	0.467				40.40506	359.16611	1380.31213	-852.15051	333.88092	1310.49561	188.65088	494.45209	-14.94052	669.37030	190.07903	30.21494	-1312.29248	550.52502	53.41523	-543.22778	148.17722	-16.60116
58	0.475				42.04544	359.37567	1379.94080	-851.54327	333.74573	1314.46021	175.27448	495.18887	-14.93146	700.28198	186.23877	30.57237	-1306.65161	549.14325	62.83794	-556.59558	148.90637	-16.71433
59	0.483				43.53949	359.49481	1379.63794	-851.07373	333.52844	1318.44165	161.89166	495.99042	-14.89166	728.60651	182.59718	30.66847	-1298.29272	546.36554	71.55017	-570.02142	149.75966	-16.78186
60	0.492				44.86073	359.48822	1379.39111	-850.69818	333.27014	1322.38806	148.48230	496.85913	-14.82653	754.02435	179.29367	30.24350	-1287.58130	542.03412	78.21946	-583.52478	150.68121	-16.74221
61	0.500				46.01151	359.32458	1379.19373	-850.37024	333.00592	1326.25342	135.02740	497.76349	-14.77568	776.34528	176.41745	29.22591	-1274.62378	536.49298	82.23752	-597.08533	151.56845	-16.61592
62	0.508				47.01678	358.97208	1379.04321	-850.06262	332.75146	1330.00476	121.51373	498.64246	-14.78249	795.48694	174.04269	27.74024	-1259.26672	530.34741	83.97807	-610.63910	152.40781	-16.49407
63	0.517				47.90690	358.39761	1378.94360	-849.77582	332.49698	1333.62219	107.94312	499.47644	-14.83341	811.40643	172.25536	25.93830	-1241.31226	524.18500	84.45575	-624.14526	153.29710	-16.42993
64	0.525	1256.49878	245.39070	1340.30017	48.70664	357.57111	1378.90503	-849.52808	332.22177	1337.09106	94.32831	500.30707	-14.86509	824.02875	171.14178	23.82282	-1220.71265	518.39648	84.58549	-637.62158	154.36987	-16.41373
65	0.533	1253.28247	243.67339	1346.38306	49.43606	356.47302	1378.94263	-849.33179	331.92291	1340.38977	80.68018	501.21277	-14.82148	833.24280	170.81300	21.25673	-1197.56763	513.09979	84.57468	-651.12054	155.63025	-16.41441
66	0.542	1250.11597	242.01006	1352.35400	50.11411	355.09891	1379.07434	-849.17719	331.62433	1343.48413	67.00250	502.24603	-14.70108	838.97058	171.38393	18.10972	-1171.98706	508.18637	83.97192	-664.68109	156.87845	-16.40067
67	0.550	1247.07922	240.49107	1358.12256	50.76055	353.46399	1379.31677	-849.03650	331.35583	1346.33362	53.28284	503.35513	-14.56093	841.21509	172.86342	14.37695	-1144.00793	503.54849	82.24076	-678.33948	157.89960	-16.34093
68	0.558	1244.24988	239.17378	1363.62878	51.39577	351.61267	1379.68445	-848.87762	331.13092	1348.90588	39.50293	504.43427	-14.46080	839.97449	175.12714	10.23117	-1113.66113	499.20395	79.17345	-692.15308	158.66147	-16.19113
69	0.567	1241.65149	238.00175	1368.83459	52.03916	349.61810	1380.19299	-848.67657	330.94403	1351.18579	25.67621	505.44937	-14.40503	835.17432	177.93312	6.07731	-1081.08105	495.03979	74.86824	-706.11462	159.30759	-15.92871
70	0.575	1239.26270	236.84691	1373.71008	52.70826	347.56085	1380.85693	-848.42407	330.77664	1353.17334	11.84271	506.43661	-14.35433	826.86078	180.87764	2.51063	-1046.42969	490.73984	69.68208	-720.11682	160.04944	-15.61724
71	0.583	1237.07080	235.62221	1378.22595	53.41735	345.50623	1381.68152	-848.12152	330.60074	1354.87866	-1.97754	507.42615	-14.27974	815.54034	183.47717	0.00843	-1009.69458	486.27603	64.31496	-734.04785	161.04941	-15.39520
72	0.592	1235.09778	234.33755	1382.35925	54.17413	343.50186	1382.66174	-847.77380	330.38831	1356.31982	-15.78857	508.43848	-14.17562	802.26251	185.44913	-1.39250	-970.78418	482.06818	59.58804	-747.86060	162.32184	-15.35194
73	0.600	1233.39111	233.08524	1386.10181	54.97813	341.58359	1383.79065	-847.39154	330.12891	1357.51636	-29.55414	509.51440	-14.00925	788.20074	186.84204	-2.00835	-929.89026	478.46173	56.00577	-761.59918	163.70377	-15.41965
74	0.608	1231.99866	231.98758	1389.44922	55.81766	339.77829	1385.06152	-846.99805	329.83267	1358.48047	-43.15430	510.68820	-13.67477	774.10272	187.83902	-2.18532	-887.56592	475.45078	53.73061	-775.37219	164.98579	-15.46489
75	0.617	1230.94556	231.12616	1392.38464	56.66222	338.10989	1386.45776	-846.62640	329.51880	1359.20825	-56.43353	511.95346	-13.00755	760.18567	188.59473	-2.19531	-844.47052	472.92148	52.86520	-789.22729	166.09554	-15.44882
76	0.625	1230.21899	230.50195	1394.88281	57.46003	336.59918	1387.94775	-846.30286	329.20868	1359.68188	-69.28845	513.30719	-11.85716	746.42200	189.27821	-2.28193	-801.23450	470.86374	53.53391	-803.10693	167.11188	-15.42971
77	0.633	1229.77881	230.06619	1396.92603	58.14791	335.25586	1389.49207	-846.03589	328.92499	1359.88440	-81.69769	514.78375	-10.17665	732.75891	190.06091	-2.58376	-758.48053	469.33005	55.74594	-816.94360	168.15469	-15.48574
78	0.642	1229.58325	229.77577	1398.51477	58.66632	334.07809	1391.05664	-845.82416	328.69763	1359.81030	-93.67780	516.41583	-8.01732	719.14532	190.97885	-3.03392	-716.76105	468.25128	59.17995	-830.72772	169.23413	-15.61627
79	0.650	1229.59973	229.59274	1399.65759	58.96940	333.06250	1392.61658	-845.67548	328.56906	1359.46143	-105.22498	518.21576	-5.42115	705.54144	191.90701	-3.43515	-676.49188	467.29993	63.02582	-844.50854	170.17635	-15.68732
80	0.658	1229.80371	229.45346	1400.35596	59.02723	332.21210	1394.15308	-845.61920	328.57739	1358.84033	-116.26776	520.18695	-2.36026	691.94556	192.74295	-3.64119	-638.02118	466.02594	66.18881	-858.32062	170.84189	-15.60342
81	0.667	1230.19568	229.29814	1400.60339	58.82563	331.53116	1395.64856	-845.70453	328.73129	1357.94446	-126.60864	522.29584	1.23126	678.37219	193.53470	-3.66122	-601.64130	464.27383	67.88155	-872.07111	171.40250	-15.47184
82	0.675	1230.80859	229.12215	1400.39087	58.36581	331.01642	1397.07898	-845.98737	329.00772	1356.76392	-135.88959	524.44678	5.44339	664.83289	194.38084	-3.62788	-567.42993	462.38794	67.99255	-885.62048	172.18506	-15.43545
83	0.683	1231.67297	228.94302	1399.70923	57.65873	330.65781	1398.40894	-846.51404	329.36499	1355.28638	-143.66632	526.56506	10.48381	651.33923	195.31290	-3.68139	-535.18707	460.76913	66.78558	-898.97797	173.24371	-15.44582
84	0.692	1232.78040	228.73767	1398.55591	56.71623	330.44260	1399.59595	-847.31091	329.74411	1353.51013	-149.49658	528.67780	16.75261	637.89008	196.29266	-3.85666	-504.51572	459.43933	64.47356	-912.27917	174.31281	-15.35654
85	0.700	1234.09460	228.45589	1396.94507	55.55024	330.35239	1400.60364	-848.38470	330.06827	1351.45166	-152.88855	530.81763	24.71017	624.46777	197.25218	-4.06784	-474.88037	458.27927	61.24162	-925.62115	175.20845	-15.17244
86	0.708	1235.58972	228.07199	1394.90625	54.18152	330.36023	1401.41309	-849.71942	330.26419	1349.13367	-153.18634	532.89117	34.61779	611.05133	198.14763	-4.20504	-445.79266	457.30408	57.39452	-939.01593	176.02261	-15.03866
87	0.717	1237.28015	227.62657	1392.47266	52.64436	330.44174	1402.02466	-851.26917	330.29636	1346.56067	-149.61987	534.71912	46.29727	597.61444	198.98615	-4.23608	-417.15460	456.53595	53.24286	-952.46069	176.87912	-15.02058
88	0.725	1239.20569	227.21831	1389.67175	50.97847	330.58691	1402.45471	-852.96155	330.18481	1343.71997	-141.65546	536.16931	58.96677	584.13544	199.81367	-4.21446	-389.47116	455.93781	48.88987	-965.93884	177.78781	-15.06012
89	0.733	1241.37732	226.92043	1386.51514	49.22073	330.79004	1402.72986	-854.71741	329.99554	1340.60669	-129.45038	537.22418	71.33350	570.61902	200.68245	-4.20650	-363.81039	455.56345	44.14616	-979.39355	178.73053	-15.10175
90	0.742	1243.76147	226.74287	1382.99133	47.40663	331.03445	1402.87708	-856.46448	329.81900	1337.24243	-113.97589	537.99463	82.09956	557.08411	201.58902	-4.23586	-341.51779	455.63147	38.58387	-992.83008	179.64301	-15.12170
91	0.750	1246.31104	226.67039	1379.07288	45.57190	331.29755	1402.91943	-858.12817	329.75305	1333.66846	-96.58325	538.67456	90.58487	543.54443	202.48119	-4.29401	-323.77661	456.40912	31.77140	-1006.34210	180.40720	-15.09831
92	0.758	1248.96533	226.65454	1374.74341	43.75052	331.56247	1402.88086	-859.61780	329.89172	1329.93115	-78.29553	539.32849	96.86235	530.00800	203.34232	-4.35689	-311.27322	458.00412	23.69485	-1019.98450	180.99669	-15.07875
93	0.767	1251.64880	226.60416	1370.02161	41.97188	331.81744	1402.78674	-860.84265	330.31070	1326.06653	-59.39764	539.64447	101.30728	516.46899	204.20703	-4.39262	-304.16879	460.19620	15.05890	-1033.72839	181.56987	-15.16811
94	0.775	1254.33716	226.49997	1364.96912	40.26088	332.04913	1402.66040	-861.75464	331.04453	1322.09912	-39.61462	539.09674	104.26923	502.91238	205.10223	-4.39452	-302.33197	462.47580	7.17451	-1047.51624	182.36362	-15.35337
95	0.783	1257.10413	226.50148	1359.68311	38.64589	332.23645	1402.51929	-862.36444	332.07333	1318.05969	-18.60437	537.49951	106.22946	489.32947	206.02008	-4.40081	-305.46808	464.32236	1.37150	-1061.31128	183.46890	-15.49258
96	0.792	1260.03186	226.81464	1354.27576	37.16435	332.34674	1402.37244	-862.71460	333.33481	1314.00647	3.71051	535.14795	107.81909	475.69800	206.95142	-4.45871	-312.97165	465.49390	-1.82460	-1075.07532	184.75169	-15.50694
97	0.800	1263.06677	227.42139	1348.84644	35.85458	332.34546	1402.21826	-862.83972	334.75015	1310.03308	27.12665	532.38367	109.46179	461.98138	207.89401	-4.56808	-323.90854	466.11597	-2.96094	-1088.72290	185.94705	-15.44563
98	0.808	1266.00134	228.04262	1343.47302	34.74476	332.22061	1402.04407	-862.74652	336.24777	1306.26379	51.31549	529.30457	111.19449	448.18018	208.82401	-4.67593	-337.12396	466.52020	-3.05785	-1102.22620	186.82919	-15.40534
99	0.817	1268.63110	228.43790	1338.23413	33.85198	331.99826	1401.82922	-862.42133	337.77609	1302.83679	76.01910	525.85345	112.81572	434.34714	209.71030	-4.73588	-351.31094	466.95572	-2.94808	-1115.67590	187.43799	-15.42950
100	0.825	1270.89478	228.65802	1333.23438	33.18762	331.73438	1401.55054	-861.85754	339.29895	1299.87903	101.17902	521.97937	114.05493	420.55017	210.54846	-4.76469	-365.44119	467.47400	-3.04651	-1129.09424	188.02362	-15.41095
101	0.833	1272.84387	228.95403	1328.59546	32.76189	331.49149	1401.18518	-861.07294	340.77969	1297.48755	126.90485	517.67670	114.65170	406.83286	211.36667	-4.82862	-379.17773	468.08420	-3.37613	-1142.47791	188.72636	-15.21182
102	0.842	1274.54626	229.55489	1324.42480	32.58480	331.31717	1400.70972	-860.10443	342.16205	1295.72205	153.31482	512.99487	114.44991	393.19446	212.21147	-4.96818	-392.64127	468.87122	-3.76800	-1156.00818	189.50909	-14.91223
103	0.850	1276.04968	230.57516	1320.79724	32.66362	331.23401	1400.10120	-858.99615	343.36148	1294.60400	180.41071	508.09073	113.48816	379.60934	213.12895	-5.15369	-406.04062	469.90665	-4.07488	-1169.68738	190.26970	-14.64022
104	0.858	1277.39160	232.03314	1317.75720	33.00101	331.23840	1399.34583	-857.79779	344.27539	1294.11572	208.08936	503.18091	111.94875	366.05615	214.14948	-5.32368	-419.54395	471.16714	-4.23833	-1182.99731	190.86409	-14.20683
105	0.867	1278.60791	233.88988	1315.32837	33.59780	331.30441	1398.44458	-856.56592	344.79724	1294.20642	236.23541	498.42923	110.04222	352.52838	215.26228	-5.43979	-433.17108	472.56287	-4.30064	-1195.48328	191.20056	-13.24415
106	0.875	1279.73706	236.07797	1313.52380	34.45176	331.39316	1397.41028	-855.35272	344.82925	1294.80518	264.80157	493.91959	107.94040	339.04276	216.40833	-5.50747	-446.77075	473.94507	-4.40132	-1207.29041	191.38046	-11.58390
107	0.883	1280.81348	238.51402	1312.35156	35.55042	331.46747	1396.25977	-854.18555	344.31409	1295.83899	293.82983	489.66394	105.68318	325.62271	217.52719	-5.56235	-460.20544	475.17007	-4.66538	-1218.69727	191.59892	-9.27936
108	0.892	1281.85400	241.09552	1311.81543	36.87092	331.50430	1395.00720	-853.05652	343.28192	1297.24585	323.41141	485.62457	103.13016	312.25919	218.60858	-5.61655	-473.49817	476.26367	-5.05798	-1229.61328	191.90445	-6.40869
109	0.900	1282.83789	243.68857	1311.91138	38.38602	331.49228	1393.66333	-851.93091	341.86987	1298.97888	353.61978	481.79248	100.06989	298.90894	219.69823	-5.63354	-486.75327	477.39670	-5.42177	-1239.81677	192.17108	-2.99287
110	0.908	1283.68408	246.11752	1312.62073	40.06447	331.41275	1392.24207	-850.76538	340.29181	1301.00342	384.48038	478.19913	96.33615	285.53305	220.87276	-5.59706	-500.02432	478.67340	-5.65190	-1249.19446	192.27188	0.95810
111	0.917	1284.24304	248.17375	1313.90588	41.86626	331.23077	1390.76721	-849.52863	338.78836	1303.29236	415.98688	474.83133	91.84132	272.11884	222.19061	-5.56453	-513.29950	480.05649	-5.75774	-1257.62354	192.19098	5.34458
112	0.925	1284.32532	249.66771	1315.71204	43.73880	330.91119	1389.27087	-848.22076	337.57144	1305.82568	448.10910	471.57471	86.59354	258.68344	223.62520	-5.59593	-526.56042	481.43646	-5.79418	-1264.95667	192.02606	9.96164
113	0.933	1283.79309	250.53990	1317.98621	45.61760	330.44489	1387.78552	-846.89026	336.75497	1308.59412	480.77417	468.22754	80.70566	245.26471	225.05412	-5.67082	-539.81622	482.69354	-5.81022	-1271.09009	191.94710	14.71221
114	0.942	1282.67603	250.97270	1320.70215	47.43150	329.85657	1386.33850	-845.62946	336.32108	1311.59180	513.86682	464.59946	74.37657	231.87491	226.35410	-5.72378	-553.09784	483.77097	-5.83502	-1275.88684	192.08589	19.89539
115	0.950	1281.18469	251.35226	1323.86560	49.10831	329.18463	1384.94849	-844.52197	336.19415	1314.78149	547.26984	460.64661	67.83620	218.46899	227.49304	-5.72218	-566.45422	484.71439	-5.86733	-1279.04065	192.39691	26.24262
116	0.958	1279.56689	252.04153	1327.48584	50.58679	328.45721	1383.62683	-843.57263	336.35922	1318.05811	580.84375	456.49353	61.30304	204.98940	228.50664	-5.68295	-579.92725	485.61374	-5.88288	-1280.00439	192.69296	34.49311
117	0.967	1277.95837	253.17281	1331.54761	51.83321	327.69550	1382.38184	-842.71173	336.86502	1321.27747	614.32104	452.32950	54.99004	191.42856	229.43977	-5.63836	-593.48938	486.54822	-5.86776	-1278.09143	192.98430	44.64977
118	0.975	1276.36450	254.64613	1336.00842	52.84155	326.93253	1381.22058	-841.86829	337.72540	1324.33386	647.29309	448.33664	49.09647	177.82217	230.35452	-5.59945	-607.04694	487.56219	-5.84825	-1272.76953	193.68748	55.62987
119	0.983	1274.73376	256.28146	1340.81006	53.61738	326.21426	1380.14404	-841.02307	338.86362	1327.20850	679.29614	444.69827	43.76767	164.19278	231.32684	-5.55186	-620.54791	488.62973	-5.85924	-1263.88379	195.29486	65.76684
120	0.992	1273.02246	257.96021	1345.89294	54.17050	325.58215	1379.14734	-840.21295	340.13419	1329.95044	709.84113	441.54187	39.01920	150.52719	232.37527	-5.48068	-634.03699	489.68616	-5.87999	-1251.55847	197.98033	73.61756
121	1.000	1271.22131	259.67245	1351.20703	54.51994	325.06067	1378.22559	-839.49591	341.38388	1332.61462	738.42139	438.83365	34.64968	136.79680	233.44608	-5.40200	-647.58539	490.70584	-5.85165	-1235.92517	201.52182	78.49142
122	1.008	1269.35828	261.49417	1356.70923	54.69931	324.66577	1377.37939	-838.89844	342.50851	1335.21814	764.51697	436.47034	30.28229	122.98734	234.48459	-5.35221	-661.23328	491.69669	-5.76203	-1217.00891	205.41304	80.55219
123	1.017	1267.46130	263.49451	1362.34998	54.76188	324.42633	1376.61743	-838.39703	343.46338	1337.74451	787.45923	434.49106	25.52119	109.11915	235.47755	-5.33485	-675.00659	492.66550	-5.66636	-1194.82837	209.15189	80.43661
124	1.025	1265.50928	265.61990	1368.06006	54.78510	324.39691	1375.95410	-837.94128	344.24561	1340.17004	806.36102	433.02881	20.04696	95.23573	236.46663	-5.31643	-688.92365	493.62878	-5.61021	-1169.55786	212.45697	78.78266
125	1.033	1263.45593	267.71158	1373.75671	54.86866	324.65515	1375.40332	-837.47919	344.88049	1342.47839	820.50745	432.08685	13.68162	81.36510	237.51776	-5.26346	-702.95453	494.60291	-5.56497	-1141.53296	215.27116	76.07156
126	1.042	1261.30054	269.64905	1379.36768	55.12009	325.28262	1374.97644	-836.96820	345.41309	1344.65918	829.80713	431.53696	6.55541	67.48329	238.62152	-5.16199	-717.01678	495.58319	-5.46365	-1111.02124	217.78687	72.58339
127	1.050	1259.10742	271.42496	1384.84241	55.62295	326.31918	1374.68652	-836.37885	345.90054	1346.70410	834.57239	431.24448	-0.71204	53.53073	239.68503	-5.02775	-731.05737	496.56155	-5.29682	-1078.11377	220.28510	68.42526
128	1.058	1256.96155	273.09201	1390.14148	56.39985	327.71295	1374.54968	-835.70068	346.39661	1348.60278	834.91791	431.06378	-7.04583	39.47791	240.65506	-4.88537	-745.10266	497.53409	-5.15161	-1042.91919	222.76828	63.76841
129	1.067	1254.92810	274.69635	1395.21838	57.40641	329.33716	1374.57739	-834.94415	346.93396	1350.34082	830.69800	430.83261	-11.39140	25.35887	241.57819	-4.74847	-759.18164	498.49026	-5.11466	-1005.69135	224.95987	59.00465
130	1.075	1253.05627	276.26248	1400.01709	58.56815	331.07266	1374.76636	-834.13129	347.52734	1351.89941	822.15833	430.47626	-13.46365	11.25000	242.51863	-4.63887	-773.25452	499.43411	-5.15544	-966.71826	226.63048	54.61565
131	1.083	1251.39526	277.81097	1404.48779	59.82347	332.85925	1375.09729	-833.28406	348.19031	1353.25696	810.43011	430.13916	-13.92182	-2.75985	243.46507	-4.57571	-787.26660	500.37839	-5.16542	-926.24786	227.72691	50.99250
132	1.092	1249.99512	279.38113	1408.59937	61.13889	334.67700	1375.54163	-832.42084	348.94058	1354.39185	797.11633	430.18506	-13.71471	-16.57755	244.33997	-4.53374	-801.22192	501.31564	-5.08239	-884.58899	228.25024	48.41709
133	1.100	1248.88708	280.99811	1412.33215	62.49986	336.50580	1376.07227	-831.55933	349.78815	1355.28662	783.42609	430.92047	-13.50228	-30.09201	245.07236	-4.43824	-815.16022	502.24786	-4.92314	-842.21381	228.13756	47.13406
134	1.108	1248.06104	282.61121	1415.66687	63.89543	338.30396	1376.66846	-830.71948	350.72308	1355.92834	769.78479	432.29391	-13.55580	-43.17879	245.66190	-4.20813	-829.09290	503.19971	-4.72959	-799.73419	227.27856	47.35413
135	1.117	1247.49011	284.14459	1418.58496	65.30190	340.01630	1377.31494	-829.92438	351.72131	1356.30859	756.13226	433.95630	-13.83569	-55.74140	246.17529	-3.80525	-843.00427	504.19806	-4.52447	-757.79437	225.65993	49.08494
136	1.125	1247.17700	285.61456	1421.07935	66.66653	341.59094	1378.00513	-829.20233	352.75674	1356.42432	742.38989	435.55029	-14.19797	-67.73789	246.66628	-3.23746	-856.89075	505.27222	-4.30974	-716.96259	223.50726	51.86752
137	1.133	1247.14844	287.12485	1423.15771	67.90179	342.98538	1378.74695	-828.59802	353.80154	1356.27502	728.61890	436.89838	-14.57251	-79.15960	247.12477	-2.53705	-870.72766	506.43307	-4.10183	-677.68921	221.25482	54.75026
138	1.142	1247.40967	288.76785	1424.83630	68.89706	344.16757	1379.55701	-828.17780	354.82718	1355.85315	714.92480	438.03363	-14.91237	-89.95412	247.48497	-1.73939	-884.43750	507.60519	-3.97809	-640.30176	219.33835	56.70863
139	1.150	1247.94934	290.59872	1426.12854	69.54669	345.11975	1380.44434	-828.02026	355.80954	1355.13892	701.35480	439.09134	-15.14206	-99.95698	247.65819	-0.87018	-897.96863	508.64450	-4.03982	-604.95099	217.95212	57.17951
140	1.158	1248.80200	292.69601	1427.04529	69.78295	345.84082	1381.39990	-828.20233	356.72623	1354.10291	687.87988	440.15378	-15.24424	-108.97657	247.61565	0.01235	-911.36206	509.53232	-4.26803	-571.48651	216.97585	56.17247
141	1.167	1250.07422	295.18692	1427.59827	69.58826	346.34354	1382.39587	-828.78534	357.55716	1352.71106	674.45428	441.22403	-15.28820	-116.99259	247.39168	0.80492	-924.70587	510.41364	-4.49591	-539.39600	216.11804	53.99274
142	1.175	1251.88379	298.19153	1427.79871	68.98376	346.64883	1383.39307	-829.80225	358.29541	1350.92920	661.07123	442.27521	-15.35062	-124.21432	246.90826	1.53939	-938.04688	511.38129	-4.58109	-508.04175	215.01059	51.01918
143	1.183	1254.28394	301.79086	1427.66504	68.01436	346.78287	1384.34839	-831.24890	358.95197	1348.73401	647.74951	443.28284	-15.45244	-130.78485	245.88356	2.73003	-951.38074	512.42572	-4.51709	-477.01599	213.25401	47.61439
144	1.192	1257.25000	306.06088	1427.23877	66.73450	346.76971	1385.22034	-833.07520	359.54514	1346.12939	634.48993	444.27423	-15.55575	-136.19629	244.03981	5.50045	-964.70831	513.52399	-4.39994	-446.20062	210.69893	44.02466
145	1.200	1260.70129	311.04401	1426.58215	65.19487	346.61691	1385.97339	-835.18469	360.08044	1343.15149	621.25562	445.32703	-15.61664	-138.99173	241.37077	10.96947	-978.03064	514.63672	-4.35771	-415.73541	207.63657	40.33960
146	1.208	1264.51599	316.64078	1425.75769	63.43886	346.32062	1386.58032	-837.45374	360.53662	1339.85510	607.99902	446.47675	-15.63923	-137.35944	238.13280	19.17728	-991.32770	515.72784	-4.44650	-386.15363	204.49908	36.54738
147	1.217	1268.54956	322.59280	1424.80933	61.50597	345.89203	1387.02563	-839.75708	360.86700	1336.29358	594.70984	447.64844	-15.66727	-130.24310	234.67160	28.70423	-1004.60107	516.80145	-4.59453	-358.31781	201.52704	32.54539
148	1.225	1272.67029	328.59558	1423.76172	59.43101	345.36581	1387.30847	-841.98315	361.00702	1332.50793	581.41406	448.73547	-15.73280	-117.82774	231.29953	37.51783	-1017.89325	517.86481	-4.69083	-333.18280	198.73634	28.10019
149	1.233	1276.78235	334.40533	1422.62646	57.23777	344.78976	1387.44031	-844.03918	360.89383	1328.52588	568.11835	449.73004	-15.81972	-101.04087	228.14755	44.20728	-1031.23901	518.90222	-4.70206	-311.74579	195.99481	22.86795
150	1.242	1280.82825	339.87210	1421.40979	54.93724	344.22266	1387.44006	-845.86023	360.49963	1324.36829	554.78888	450.69608	-15.88412	-80.88607	225.11522	48.48386	-1044.63867	519.88971	-4.68983	-294.97565	193.17255	16.55147
151	1.250	1284.77710	344.92596	1420.11633	52.54039	343.72827	1387.32800	-847.42133	359.84244	1320.05505	541.38281	451.68710	-15.88872	-58.20394	222.08020	50.82454	-1058.07703	520.80396	-4.73359	-283.58307	190.27374	9.20034
152	1.258	1288.61414	349.54849	1418.75171	50.07761	343.36026	1387.12939	-848.73175	358.96286	1315.61218	527.87592	452.72906	-15.81736	-33.66405	219.07248	51.91671	-1071.54053	521.65820	-4.83237	-277.93048	187.43303	1.45374
153	1.267	1292.33020	353.74661	1417.32288	47.60234	343.15598	1386.88123	-849.81482	357.89694	1311.08179	514.28693	453.77820	-15.70631	-7.78031	216.19696	52.34109	-1085.02942	522.51898	-4.91330	-278.00641	184.93164	-5.55173
154	1.275	1295.91711	357.53476	1415.83801	45.17913	343.14307	1386.63208	-850.69263	356.66318	1306.53394	500.67981	454.74756	-15.63285	19.01041	213.51468	52.48262	-1098.55261	523.43329	-4.93431	-283.24481	183.22202	-10.71673
155	1.283	1299.36511	360.92572	1414.30627	42.87429	343.34247	1386.43103	-851.36926	355.26859	1302.07703	487.11365	455.63092	-15.63462	46.28030	211.07529	52.53549	-1112.11255	524.40259	-4.91194	-292.52759	182.67517	-13.63289
156	1.292	1302.66199	363.92731	1412.73706	40.75040	343.75394	1386.31140	-851.81677	353.73141	1297.85547	473.59439	456.51630	-15.68083	73.69498	208.98186	52.54049	-1125.70093	525.43152	-4.87913	-304.50970	183.20811	-14.75084
157	1.300	1305.79419	366.54260	1411.14001	38.86295	344.34143	1386.28027	-851.98206	352.09564	1294.03027	460.07840	457.46613	-15.71665	101.12988	207.32715	52.47004	-1139.30518	526.50854	-4.85351	-317.90198	184.33701	-14.93629
158	1.308	1308.74683	368.77136	1409.52454	37.26130	345.04535	1386.31958	-851.81915	350.41672	1290.74670	446.51096	458.45523	-15.69822	128.63756	206.13754	52.28762	-1152.91724	527.58484	-4.81314	-331.71497	185.58203	-14.90150
159	1.317	1311.50464	370.61151	1407.90051	35.98828	345.80121	1386.39319	-851.32220	348.74255	1288.10938	432.85815	459.45615	-15.61432	156.35979	205.42416	51.92448	-1166.51086	528.61786	-4.72617	-345.45911	186.72855	-14.97873
160	1.325	1314.05237	372.06033	1406.27710	35.07509	346.53809	1386.45447	-850.53088	347.12399	1286.17834	419.11719	460.49921	-15.51233	184.49599	205.16992	51.28841	-1180.02161	529.60791	-4.59509	-359.05859	187.78349	-15.22136
161	1.333	1316.37463	373.11499	1404.66382	34.53554	347.17825	1386.45398	-849.50836	345.64014	1284.97388	405.32437	461.58694	-15.47130	213.24689	205.25638	50.32967	-1193.35254	530.62054	-4.39953	-372.60986	188.73903	-15.53745
162	1.342	1318.45618	373.77298	1403.07007	34.36518	347.65814	1386.35242	-848.32166	344.39636	1284.47449	391.55316	462.64371	-15.51484	242.70892	205.49985	49.06944	-1206.35864	531.76147	-3.98943	-386.19196	189.48453	-15.78233
163	1.350	1320.28198	374.03198	1401.50525	34.54719	347.95029	1386.12817	-847.04425	343.48981	1284.61536	377.87573	463.59735	-15.59348	272.83200	205.73303	47.58696	-1218.89526	533.09406	-3.05712	-399.78400	190.00662	-15.88078
164	1.358	1321.83704	373.88986	1399.97852	35.05838	348.06757	1385.77966	-845.75989	342.98062	1285.30493	364.32465	464.43497	-15.66663	303.49719	205.79526	45.99099	-1230.90479	534.57886	-1.26729	-413.32599	190.45889	-15.88585
165	1.367	1323.10620	373.34467	1398.49939	35.87086	348.04935	1385.32312	-844.54626	342.88043	1286.45557	350.87872	465.17694	-15.73336	334.64648	205.50797	44.36503	-1242.32312	536.07617	1.48609	-426.80133	190.96040	-15.90738
166	1.375	1324.07446	372.39435	1397.07727	36.95812	347.94266	1384.78662	-843.45105	343.15329	1288.00806	337.47943	465.84634	-15.79580	366.34726	204.75586	42.70126	-1252.98291	537.42340	4.97430	-440.22858	191.51337	-16.00624
167	1.383	1324.72681	371.03696	1395.72144	38.30355	347.79947	1384.20422	-842.47681	343.73706	1289.92908	324.08981	466.46756	-15.85318	398.74417	203.58900	40.89436	-1262.72461	538.56702	8.87376	-453.62354	192.09898	-16.15686
168	1.392	1325.04822	369.27063	1394.44116	39.89684	347.68472	1383.61194	-841.58252	344.56573	1292.19287	310.71518	467.08365	-15.89256	431.95898	202.18594	38.83549	-1271.46423	539.62189	13.04548	-466.99579	192.72894	-16.31178
169	1.400	1325.02368	367.09357	1393.24609	41.71995	347.66034	1383.04053	-840.71002	345.56412	1294.76929	297.36166	467.74582	-15.87930	466.01727	200.71124	36.52987	-1279.07568	540.73718	17.50013	-480.34216	193.43172	-16.45588
170	1.408	1324.63879	364.50433	1392.14551	43.73650	347.75043	1382.50818	-839.81720	346.63382	1297.61780	284.02121	468.46744	-15.79362	500.83426	199.23042	34.13367	-1285.29419	541.96454	22.25167	-493.65411	194.19873	-16.57479
171	1.417	1323.87915	361.50204	1391.14868	45.89054	347.93478	1382.02515	-838.89532	347.65619	1300.68762	270.68018	469.21002	-15.66075	536.25171	197.70534	31.90535	-1289.77954	543.35919	27.45375	-506.94525	194.99802	-16.66845
172	1.425	1322.73108	358.08624	1390.26514	48.11113	348.17419	1381.60413	-837.97314	348.51529	1303.92529	257.31888	469.93423	-15.53954	572.05774	196.01988	30.12391	-1292.19580	545.10254	33.66039	-520.24841	195.84756	-16.76941
173	1.433	1321.18091	354.25684	1389.50415	50.31952	348.43289	1381.25952	-837.10883	349.13226	1307.28564	243.91614	470.65610	-15.47762	607.92981	194.06866	28.98878	-1292.12671	547.30371	41.63439	-533.59406	196.74968	-16.86582
174	1.442	1319.21484	350.01303	1388.87476	52.43774	348.68494	1381.00085	-836.36847	349.48773	1310.73682	230.47113	471.43552	-15.47427	643.35779	191.82109	28.56166	-1289.09888	549.53900	51.55021	-546.98456	197.64984	-16.91267
175	1.450	1316.81689	345.35159	1388.38611	54.39545	348.90903	1380.82776	-835.80121	349.61642	1314.25781	217.02063	472.30139	-15.49492	677.62439	189.27704	28.77639	-1282.94312	550.81757	62.39786	-560.38123	198.54967	-16.91738
176	1.458	1313.96704	340.26410	1388.04688	56.13696	349.08588	1380.72742	-835.42566	349.58569	1317.82617	203.58875	473.20822	-15.51206	709.91113	186.47562	29.39601	-1273.88770	550.35852	72.42998	-573.74219	199.51422	-16.91079
177	1.467	1310.63916	334.73383	1387.86609	57.63250	349.20096	1380.67822	-835.22882	349.47549	1321.40833	190.12769	474.10495	-15.51714	739.55884	183.57553	29.98695	-1262.16309	548.18909	80.12774	-587.07275	200.54140	-16.88234
178	1.475	1306.79834	328.73376	1387.85315	58.88166	349.23422	1380.65796	-835.17206	349.36292	1324.96057	176.57062	475.02945	-15.49623	766.21948	180.81938	30.09987	-1247.81970	544.80273	84.78024	-600.45642	201.50024	-16.77775
179	1.483	1302.40356	322.22955	1388.01843	59.90337	349.14935	1380.65112	-835.20544	349.30130	1328.43982	162.90515	476.08920	-15.41173	789.68634	178.36218	29.50045	-1230.84497	540.69574	86.65953	-613.98767	202.25418	-16.57463
180	1.492	1297.41626	315.19135	1388.37439	60.72601	348.90250	1380.64795	-835.29236	349.30127	1331.81201	149.17365	477.28558	-15.25492	809.70111	176.14124	28.20592	-1211.18323	536.35962	86.78052	-627.64008	202.87073	-16.36216
181	1.500	1291.82202	307.62112	1388.93628	61.38427	348.45288	1380.64600	-835.41852	349.33768	1335.05237	135.44421	478.40140	-15.11280	826.01971	173.99200	26.35410	-1188.81006	532.21454	86.17728	-641.31525	203.57124	-16.23370
182	1.508	1285.66528	299.59760	1389.72229	61.91805	347.75876	1380.65039	-835.57611	349.38000	1338.14014	121.73608	479.26358	-15.06234	838.57666	171.92155	24.03727	-1163.91870	528.35284	85.26307	-655.00873	204.44867	-16.15097
183	1.517	1279.09595	291.33365	1390.75110	62.36818	346.77209	1380.67395	-835.75024	349.41486	1341.05469	108.00165	480.00195	-15.05260	847.54620	170.14310	21.25051	-1136.88684	524.57245	83.80171	-668.79059	205.44495	-16.06886
184	1.525	1272.40894	283.22339	1392.03650	62.76951	345.45355	1380.73596	-835.91779	349.44635	1343.77551	94.22510	480.82861	-15.02111	853.24487	168.84903	17.99547	-1107.99561	520.67786	81.35080	-682.66864	206.52226	-16.04258
185	1.533	1266.03955	275.82968	1393.57642	63.15034	343.81027	1380.85889	-836.04944	349.48660	1346.28711	80.44464	481.78473	-14.98541	855.88831	168.12500	14.34144	-1077.28516	516.61987	77.70695	-696.56970	207.63943	-16.06930
186	1.542	1260.46106	269.74396	1395.33789	63.53833	341.91724	1381.06213	-836.11493	349.54813	1348.57935	66.68671	482.81662	-14.95997	855.43115	168.03749	10.38872	-1044.66736	512.41431	73.04325	-710.41241	208.72517	-16.03053
187	1.550	1255.99255	265.31961	1397.24353	63.95903	339.88434	1381.35864	-836.08850	349.63696	1350.64539	52.93292	483.87863	-14.91634	851.66730	168.64514	6.33923	-1010.06775	508.10385	67.80632	-724.15662	209.81317	-15.89635
188	1.558	1252.65344	262.45898	1399.16882	64.42792	337.80246	1381.75854	-835.95587	349.74695	1352.47510	39.13440	484.92288	-14.83187	844.45306	169.92023	2.65023	-973.48096	503.83826	62.59961	-737.82861	211.03040	-15.79174
189	1.567	1250.21289	260.68283	1400.96313	64.95213	335.73044	1382.27295	-835.72217	349.86084	1354.05347	25.25873	485.91562	-14.71911	834.00269	171.65640	-0.08108	-935.00769	499.85703	58.09431	-751.50366	212.34032	-15.76844
190	1.575	1248.38257	259.44522	1402.48999	65.54079	333.71564	1382.91846	-835.41235	349.95651	1355.36450	11.32660	486.89929	-14.59343	821.15198	173.47055	-1.57380	-894.92322	496.37204	54.93158	-765.28381	213.47639	-15.67941
191	1.583	1246.97107	258.40393	1403.66785	66.20665	331.80444	1383.71423	-835.05896	350.01331	1356.39832	-2.58014	487.97565	-14.42346	807.14600	175.00636	-2.09452	-853.73767	493.56439	53.64375	-779.23499	214.32916	-15.41592
192	1.592	1245.91101	257.45410	1404.47681	66.94954	330.03677	1384.67480	-834.68579	350.01611	1357.15515	-16.32324	489.19934	-14.12308	792.95947	176.15176	-2.15247	-812.16687	491.58704	54.52257	-793.29236	215.15326	-15.10477
193	1.600	1245.19592	256.60156	1404.92957	67.73305	328.44116	1385.79761	-834.30737	349.95432	1357.64868	-29.72937	490.56711	-13.55693	778.92407	177.00769	-2.13776	-770.97742	490.42480	57.40658	-807.34192	216.14984	-14.91938
194	1.608	1244.81372	255.85562	1405.03735	68.47692	327.03583	1387.05884	-833.94086	349.81790	1357.90417	-42.64551	492.11609	-12.56033	765.00677	177.72769	-2.23948	-730.78711	489.79980	61.57723	-821.34924	217.20807	-14.89933
195	1.617	1244.73157	255.21768	1404.79773	69.07610	325.82971	1388.41663	-833.61737	349.60257	1357.94531	-55.00305	493.92758	-11.03077	751.17200	178.45920	-2.50670	-691.98450	489.26254	65.91488	-835.29016	218.19540	-15.02280
196	1.625	1244.91895	254.69684	1404.19580	69.43501	324.82159	1389.82373	-833.38440	349.32727	1357.77600	-66.82477	496.06619	-8.98791	737.43158	179.30040	-2.89458	-654.79602	488.40756	69.33282	-849.10278	219.11154	-15.21887
197	1.633	1245.36060	254.28963	1403.21118	69.49564	324.00632	1391.23962	-833.30536	349.04062	1357.37122	-78.16766	498.60062	-6.49628	723.77356	180.22491	-3.28098	-619.36127	487.09940	71.27930	-862.78552	219.97194	-15.35685
198	1.642	1246.04395	253.96136	1401.84167	69.24585	323.38464	1392.63574	-833.45776	348.79654	1356.68445	-89.03656	501.50980	-3.61776	710.14716	181.13907	-3.54129	-585.70966	485.49890	71.81320	-876.40637	220.77609	-15.37819
199	1.650	1246.93408	253.66127	1400.13159	68.70723	322.95990	1393.99133	-833.92126	348.61932	1355.66760	-99.29132	504.44812	-0.45903	696.50348	182.01311	-3.65035	-553.68774	483.82608	71.18639	-890.01086	221.54150	-15.33541
200	1.658	1247.96631	253.34612	1398.17639	67.91320	322.72754	1395.29041	-834.75366	348.49463	1354.28918	-108.64563	506.95306	2.95921	682.83496	182.89622	-3.68582	-522.94403	482.20377	69.54298	-903.61877	222.34431	-15.29852
201	1.667	1249.06531	252.99474	1396.09888	66.89086	322.67709	1396.51843	-835.96942	348.39255	1352.54089	-116.75189	509.02173	6.93689	669.16235	183.82693	-3.74873	-493.00143	480.76636	67.02035	-917.24054	223.27245	-15.28151
202	1.675	1250.16870	252.61089	1394.01233	65.65591	322.79742	1397.65723	-837.53729	348.29724	1350.43787	-123.24036	511.12430	12.02145	655.50305	184.77863	-3.89032	-463.41089	479.68228	63.85941	-930.82800	224.30353	-15.22742
203	1.683	1251.23792	252.21397	1391.99695	64.22080	323.07074	1398.67908	-839.39398	348.21112	1348.00684	-127.69220	513.66101	18.76871	641.86328	185.71017	-4.08707	-433.94937	478.94955	60.31299	-944.35327	225.33658	-15.08878
204	1.692	1252.25500	251.82614	1390.09583	62.60273	323.46933	1399.54834	-841.45721	348.13733	1345.27258	-129.54901	516.63788	27.62580	628.24158	186.62642	-4.27213	-404.74915	478.34796	56.54736	-957.92847	226.26749	-14.90137
205	1.700	1253.21570	251.46439	1388.32458	60.82301	323.96249	1400.23315	-843.63361	348.07343	1342.25061	-128.00995	519.72144	38.73410	614.64038	187.56042	-4.39380	-376.33380	477.66614	52.60294	-971.66919	227.01889	-14.75963
206	1.708	1254.12292	251.13861	1386.68237	58.90778	324.52106	1400.71777	-845.82520	348.02631	1338.95349	-122.22650	522.47137	51.59510	601.06812	188.51059	-4.43768	-349.61011	476.87045	48.33112	-985.53979	227.63167	-14.74689
207	1.717	1254.98157	250.85289	1385.16187	56.89100	325.11285	1401.00671	-847.93677	348.03033	1335.40088	-111.90314	524.61652	64.94852	587.52301	189.41180	-4.41379	-325.72363	476.08908	43.36124	-999.42371	228.24345	-14.86681
208	1.725	1255.79614	250.60767	1383.75403	54.81023	325.69821	1401.11926	-849.88739	348.14874	1331.62561	-97.75079	526.19269	77.14348	573.98010	190.21442	-4.36002	-305.72635	475.55637	37.23262	-1013.21216	228.95930	-15.02244
209	1.733	1256.56995	250.40164	1382.45154	52.70193	326.23364	1401.08118	-851.62128	348.44946	1327.67749	-81.18073	527.42212	86.85901	560.40015	190.97641	-4.32619	-290.27783	475.53592	29.71062	-1026.86487	229.81094	-15.09270
210	1.742	1257.30505	250.23306	1381.24915	50.60130	326.67999	1400.91785	-853.11127	348.97827	1323.61499	-63.44098	528.39722	93.60136	546.74677	191.79947	-4.31922	-279.60352	476.18677	21.13164	-1040.46277	230.74261	-15.05370
211	1.750	1258.00256	250.10037	1380.14307	48.53908	327.01236	1400.65198	-854.35101	349.75259	1319.48901	-45.04572	528.90649	97.67850	533.00018	192.70229	-4.30855	-273.70618	477.41693	12.50147	-1054.09741	231.66243	-14.98232
212	1.758	1258.66321	250.00235	1379.13074	46.54002	327.22769	1400.30505	-855.34552	350.76523	1315.33789	-25.93134	528.71655	99.95447	519.18732	193.63066	-4.29508	-272.59879	478.84726	5.15861	-1067.74097	232.56287	-14.94157
213	1.767	1259.28735	249.93817	1378.21033	44.62634	327.33701	1399.90198	-856.10291	351.98727	1311.20117	-5.86041	527.87164	101.48705	505.38397	194.55714	-4.32224	-276.19385	480.02341	0.12232	-1081.36243	233.47694	-14.92462
214	1.775	1259.87561	249.90720	1377.37976	42.81878	327.34961	1399.46997	-856.62689	353.37048	1307.13977	15.36096	526.50043	103.03442	491.65640	195.50612	-4.42226	-283.99487	480.74146	-2.45123	-1095.05151	234.37708	-14.91086
215	1.783	1260.42859	249.90897	1376.63721	41.13637	327.26962	1399.03271	-856.91370	354.85034	1303.24585	37.74506	524.58777	104.83826	478.00943	196.48544	-4.57756	-295.10162	481.16290	-3.24445	-1108.84802	235.25504	-14.91135
216	1.792	1260.94666	249.94302	1375.98059	39.59950	327.10281	1398.60254	-856.95532	356.35495	1299.63770	61.07050	522.08698	106.78706	464.39804	197.44705	-4.71959	-308.35843	481.59705	-3.21693	-1122.58044	236.18791	-14.91630
217	1.800	1261.43054	250.00896	1375.40796	38.23252	326.86154	1398.17969	-856.74829	357.82239	1296.43811	85.03253	519.04004	108.64206	450.78326	198.34280	-4.77799	-322.49719	482.19379	-3.06449	-1136.08057	237.22163	-14.85200
218	1.808	1261.88098	250.10628	1374.91687	37.06213	326.56766	1397.75208	-856.30127	359.21906	1293.75610	109.44391	515.53406	110.17389	437.16653	199.17181	-4.76016	-336.57642	482.90662	-3.07554	-1149.45386	238.25038	-14.64170
219	1.817	1262.29858	250.23451	1374.50525	36.11563	326.25961	1397.29822	-855.63770	360.53702	1291.67480	134.29205	511.63248	111.20123	423.57275	199.95238	-4.76635	-350.29773	483.67075	-3.26511	-1162.96106	239.07347	-14.32234
220	1.825	1262.68420	250.39319	1374.17078	35.42053	325.99475	1396.78760	-854.79590	361.75366	1290.23999	159.64191	507.39072	111.59879	410.01932	200.71393	-4.89477	-363.75510	484.46747	-3.56284	-1176.68896	239.57082	-14.06852
221	1.833	1263.03833	250.58177	1373.91125	34.99869	325.83023	1396.18359	-853.82983	362.78687	1289.44971	185.52283	502.93182	111.33560	396.51630	201.52705	-5.13376	-377.07327	485.29266	-3.93100	-1190.43225	239.74989	-13.91547
222	1.842	1263.36194	250.79977	1373.72449	34.85738	325.79715	1395.45459	-852.81134	363.48737	1289.25549	211.91040	498.45038	110.49513	383.07397	202.46854	-5.37689	-390.33743	486.20789	-4.32445	-1203.80005	239.73038	-13.50442
223	1.850	1263.65552	251.04669	1373.60803	34.98975	325.89832	1394.58655	-851.82599	363.67307	1289.57751	238.76053	494.10422	109.23376	369.68457	203.54581	-5.53922	-403.64496	487.33252	-4.63559	-1216.36816	239.82056	-12.41525
224	1.858	1263.91980	251.32201	1373.55994	35.38105	326.11981	1393.58313	-850.94788	363.19409	1290.33093	266.04926	489.95721	107.70920	356.32907	204.69897	-5.63010	-417.04974	488.68903	-4.78793	-1227.95227	240.28166	-10.58575
225	1.867	1264.15552	251.62521	1373.57776	36.00884	326.43109	1392.45642	-850.20679	362.00415	1291.45300	293.79453	486.04309	106.02109	343.01202	205.86435	-5.70941	-430.48691	490.13260	-4.82796	-1238.76135	240.94716	-8.13773
226	1.875	1264.36340	251.95583	1373.65930	36.84362	326.78256	1391.22302	-849.57629	360.19049	1292.91382	322.00177	482.41034	104.16415	329.75546	206.98500	-5.79266	-443.82791	491.47574	-4.89561	-1249.07178	241.43591	-5.11978
227	1.883	1264.54407	252.31331	1373.80237	37.85605	327.11606	1389.90649	-848.99341	357.95267	1294.70667	350.60944	479.06421	101.99519	316.56369	207.99902	-5.83856	-457.00479	492.65714	-5.09082	-1258.90356	241.57973	-1.62309
228	1.892	1264.69812	252.69719	1374.00476	39.02029	327.37744	1388.53845	-848.39380	355.56464	1296.83350	379.53687	475.93185	99.26909	303.39731	208.91734	-5.82858	-470.06665	493.76093	-5.35798	-1268.11255	241.47752	2.13544
229	1.900	1264.82642	253.10695	1374.26416	40.30872	327.51971	1387.15991	-847.73877	353.32657	1299.29138	408.73380	472.94934	95.77188	290.18613	209.86566	-5.79705	-483.11478	494.87741	-5.56804	-1276.54041	241.36089	5.96826
230	1.908	1264.92957	253.54208	1374.57837	41.68730	327.50766	1385.81775	-847.02332	351.49594	1302.06128	438.19958	470.13089	91.43565	276.87460	210.96008	-5.77500	-496.22034	496.01984	-5.66588	-1284.00818	241.40190	9.83076
231	1.917	1265.00830	254.00208	1374.94519	43.11499	327.32596	1384.55188	-846.27246	350.22714	1305.10278	468.00650	467.51691	86.30619	263.45358	212.19635	-5.75985	-509.41943	497.16779	-5.67882	-1290.30859	241.60840	13.82952
232	1.925	1265.06335	254.48645	1375.36230	44.54100	326.97726	1383.38452	-845.53284	349.55231	1308.35242	498.25327	465.07938	80.43008	249.95886	213.48322	-5.74592	-522.72766	498.29654	-5.66409	-1295.19006	241.91045	18.35242
233	1.933	1265.09534	254.99469	1375.82764	45.90575	326.47919	1382.32080	-844.85791	349.40176	1311.72937	529.00079	462.69058	73.83167	236.42426	214.72000	-5.73935	-536.13544	499.37296	-5.67095	-1298.24756	242.18130	24.17643
234	1.942	1265.10486	255.52629	1376.33887	47.15219	325.86667	1381.35547	-844.28845	349.65652	1315.15112	560.24402	460.20474	66.61189	222.84187	215.85081	-5.73511	-549.61951	500.39023	-5.69725	-1298.87598	242.25389	32.01595
235	1.950	1265.09290	256.08075	1376.89380	48.23560	325.18747	1380.47961	-843.83795	350.20654	1318.55237	591.83429	457.59244	59.05301	209.20441	216.89066	-5.70869	-563.16437	501.39032	-5.69588	-1296.45605	242.18832	41.69984
236	1.958	1265.05981	256.65756	1377.49011	49.12221	324.49600	1379.68701	-843.49048	350.97150	1321.89087	623.46436	455.00061	51.61750	195.54982	217.89334	-5.64653	-576.76306	502.40637	-5.64932	-1290.64368	242.41010	51.95608
237	1.967	1265.00659	257.25623	1378.12573	49.78737	323.85272	1378.97852	-843.21234	351.88171	1325.14246	654.77734	452.71005	44.82589	181.92590	218.89777	-5.57662	-590.41412	503.40399	-5.59523	-1281.43530	243.39204	61.08891
238	1.975	1264.93359	257.87622	1378.79822	50.22206	323.32071	1378.35852	-842.97656	352.84903	1328.30139	685.29492	451.00214	39.07165	168.33191	219.93417	-5.55021	-604.11139	504.32837	-5.57111	-1268.98767	245.27794	67.84735
239	1.983	1264.84180	258.51706	1379.50549	50.44006	322.95905	1377.82849	-842.78717	353.75903	1331.38098	714.19409	449.86417	34.39256	154.71317	221.02417	-5.57590	-617.82495	505.20337	-5.56525	-1253.44104	247.82980	71.83714
240	1.992	1264.73181	259.17825	1380.24536	50.47632	322.81857	1377.38574	-842.66858	354.50946	1334.39941	740.36383	448.88174	30.35051	141.02007	222.12848	-5.58820	-631.53040	506.13266	-5.52514	-1234.81372	250.65710	73.36353
241	2.000	1264.60437	259.85928	1381.01538	50.38293	322.94403	1377.03198	-842.62817	355.06158	1337.35742	762.75989	447.74469	26.27684	127.24860	223.17906	-5.52227	-645.25122	507.18729	-5.42380	-1213.07617	253.43222	73.01456
242	2.008	1264.46008	260.55963	1381.81360	50.22785	323.38190	1376.77563	-842.64148	355.43985	1340.23584	780.68634	446.65805	21.66807	113.40717	224.16759	-5.39042	-659.03925	508.33023	-5.29447	-1188.41418	255.91238	71.34711
243	2.017	1264.29968	261.27884	1382.63745	50.08730	324.17703	1376.62732	-842.66779	355.69571	1343.00757	793.85156	445.96487	16.30956	99.49195	225.13812	-5.24323	-672.93854	509.46695	-5.17697	-1161.23352	257.98099	68.74039
244	2.025	1264.12378	262.01633	1383.48499	50.02395	325.33383	1376.59680	-842.66638	355.88605	1345.64429	802.33142	445.69916	10.21440	85.51032	226.13033	-5.10958	-686.96606	510.53488	-5.08361	-1131.83484	259.73672	65.37315
245	2.033	1263.93311	262.77167	1384.35388	50.06476	326.77289	1376.69641	-842.60260	356.06769	1348.11877	806.45667	445.67892	3.65957	71.48747	227.15750	-5.00007	-701.07739	511.53809	-5.01941	-1100.29419	261.35480	61.35716
246	2.042	1263.72852	263.54431	1385.24194	50.20709	328.36069	1376.93713	-842.45483	356.29199	1350.40662	806.53839	445.70450	-2.70330	57.45034	228.20679	-4.91588	-715.17450	512.53888	-4.96846	-1066.65833	262.80820	56.92064
247	2.050	1263.51050	264.33377	1386.14685	50.44662	329.99844	1377.32031	-842.22217	356.59775	1352.48596	802.60205	445.56137	-7.90926	43.42111	229.24353	-4.84361	-729.18854	513.59442	-4.88800	-1031.07642	263.80441	52.44348
248	2.058	1263.27979	265.13953	1387.06641	50.79108	331.66235	1377.83691	-841.92444	357.00888	1354.33557	794.55725	445.11334	-11.18593	29.40936	230.23061	-4.76481	-743.12103	514.65582	-4.76866	-993.75281	264.01154	48.34298
249	2.067	1263.03711	265.96112	1387.99841	51.25753	333.36807	1378.47644	-841.59241	357.53543	1355.93408	782.89832	444.54102	-12.61080	15.41113	231.16412	-4.67447	-756.99744	515.61212	-4.65646	-954.88812	263.27307	44.98074
250	2.075	1262.78320	266.79797	1388.94067	51.86595	335.11893	1379.23279	-841.25702	358.17432	1357.26794	769.10303	444.32300	-12.98880	1.45753	232.06143	-4.58244	-770.83105	516.44867	-4.59966	-914.75201	261.59979	42.68235
251	2.083	1262.51880	267.64963	1389.89087	52.62479	336.87970	1380.09619	-840.94147	358.91483	1358.33240	754.88025	444.86890	-13.04769	-12.34425	232.91310	-4.48738	-784.63556	517.24420	-4.60958	-873.81580	259.04721	41.78890
252	2.092	1262.24438	268.51559	1390.84680	53.51744	338.58734	1381.04382	-840.65796	359.74182	1359.12585	741.07446	446.20743	-13.08248	-25.86886	233.71295	-4.34793	-798.44232	518.06781	-4.64924	-832.75244	255.64009	42.58021
253	2.100	1261.96082	269.39532	1391.80627	54.50153	340.18158	1382.04395	-840.41040	360.63504	1359.65161	727.60028	447.97241	-13.16568	-39.03176	234.50200	-4.09082	-812.28931	518.98645	-4.62746	-792.29816	251.48132	45.00154
254	2.108	1261.66870	270.28836	1392.76709	55.51041	341.62430	1383.06848	-840.20099	361.57156	1359.91479	714.13977	449.66458	-13.33043	-51.76742	235.30411	-3.66228	-826.18420	520.09613	-4.42764	-753.11169	246.94049	48.42097
255	2.117	1261.36877	271.19418	1393.72681	56.45521	342.90283	1384.09802	-840.04016	362.52814	1359.91382	700.57257	451.02527	-13.59891	-64.01163	236.06671	-3.06705	-840.08783	521.44775	-4.01020	-715.67767	242.55975	51.78112
256	2.125	1261.06177	272.11227	1394.68347	57.23890	344.02646	1385.12012	-839.95508	363.47565	1359.64014	686.96014	452.15024	-13.94751	-75.71566	236.71812	-2.34070	-853.93939	522.92377	-3.52432	-680.22754	238.71959	54.10808
257	2.133	1260.74829	273.04214	1395.63464	57.77758	345.01758	1386.12720	-839.99408	364.37292	1359.08472	673.38501	453.26257	-14.29219	-86.83533	237.24319	-1.49622	-867.68073	524.24915	-3.23347	-646.68646	235.45145	54.93283
258	2.142	1260.42908	273.98328	1396.57825	58.01651	345.89731	1387.11462	-840.22412	365.17743	1358.23853	659.85193	454.46533	-14.54889	-97.26019	237.64949	-0.51532	-881.27277	525.23651	-3.27361	-614.72107	232.43953	54.37198
259	2.150	1260.10486	274.93518	1397.51196	57.93311	346.67056	1388.07727	-840.71704	365.86530	1357.08765	646.31873	455.67844	-14.70978	-106.75825	237.89256	0.59705	-894.72375	525.99677	-3.54486	-583.86725	229.17393	52.90125
260	2.158	1259.77625	275.89737	1398.43347	57.52792	347.32376	1389.00220	-841.52942	366.43280	1355.61365	632.76404	456.76443	-14.82516	-115.09428	237.90866	1.75953	-908.09619	526.79163	-3.84091	-553.64209	225.33534	50.93071
261	2.167	1259.44397	276.86929	1399.34070	56.81432	347.83490	1389.86340	-842.68732	366.88486	1353.80444	619.19452	457.70392	-14.92393	-122.26766	237.65698	2.94485	-921.47290	527.73334	-4.03056	-523.64783	221.06889	48.53078
262	2.175	1259.10876	277.85046	1400.23132	55.81381	348.18143	1390.62439	-844.17908	367.23447	1351.66724	605.63013	458.61612	-15.00079	-128.48087	237.08295	4.51810	-934.89844	528.76111	-4.10957	-493.71515	216.74091	45.61050
263	2.183	1258.77124	278.84039	1401.10327	54.56021	348.35229	1391.25085	-845.95465	367.50409	1349.23132	592.10620	459.62311	-15.05423	-133.59671	236.13425	7.38057	-948.34790	529.81525	-4.13379	-463.94946	212.50613	42.23144
264	2.192	1258.43213	279.83856	1401.95410	53.10381	348.36533	1391.72266	-847.93164	367.70944	1346.53845	578.65784	460.73059	-15.09592	-136.61002	234.81520	12.50514	-961.78632	530.86469	-4.16844	-434.62958	208.28516	38.59691
265	2.200	1258.09216	280.84448	1402.78162	51.49800	348.25906	1392.03271	-850.00964	367.84033	1343.63232	565.28729	461.85956	-15.14099	-135.92197	233.18892	20.10358	-975.22974	531.85132	-4.27035	-406.23065	204.07626	34.80713
266	2.208	1257.75208	281.85767	1403.58374	49.77937	348.06537	1392.18115	-852.09448	367.86374	1340.55139	551.95758	462.95044	-15.20458	-130.28732	231.33209	29.24509	-988.70874	532.75720	-4.44307	-379.61609	200.01802	30.74321
267	2.217	1257.41235	282.87756	1404.35803	47.96228	347.79916	1392.17004	-854.11871	367.73651	1337.32227	538.61981	463.98999	-15.28627	-119.49554	229.24811	38.34614	-1002.22577	533.66187	-4.61518	-355.94305	196.16782	26.16174
268	2.225	1257.07385	283.90369	1405.10254	46.04646	347.47025	1392.00256	-856.04187	367.41183	1333.95544	525.24445	465.00125	-15.35640	-104.22683	226.87698	46.02507	-1015.75854	534.65356	-4.70083	-336.20453	192.49767	20.81665
269	2.233	1256.73730	284.93555	1405.81470	44.03001	347.10056	1391.68457	-857.83496	366.85052	1330.44861	511.82776	466.03485	-15.38874	-85.45940	224.25262	51.61382	-1029.26782	535.73706	-4.67277	-320.95251	189.00873	14.59306
270	2.242	1256.40332	285.97263	1406.49255	41.92193	346.73203	1391.22852	-859.47186	366.03537	1326.80029	498.37146	467.12015	-15.38982	-64.06245	221.58025	55.14704	-1042.73535	536.84302	-4.57296	-310.42389	185.69051	7.69860
271	2.250	1256.07251	287.01443	1407.13367	39.74751	346.41754	1390.65894	-860.93103	364.97433	1323.02283	484.87604	468.22928	-15.37444	-40.70245	219.13640	57.07949	-1056.19263	537.88727	-4.47143	-304.75116	182.60240	0.71763
272	2.258	1255.74561	288.06046	1407.73596	37.54789	346.20551	1390.01868	-862.19543	363.69165	1319.14685	471.35007	469.30093	-15.35257	-15.89618	217.12518	58.00046	-1069.67859	538.85016	-4.40331	-304.00714	180.02585	-5.55421
273	2.267	1255.42346	289.11020	1408.29712	35.37585	346.12906	1389.36353	-863.25122	362.21289	1315.22473	457.79791	470.28760	-15.35067	9.88921	215.62262	58.42315	-1083.20264	539.78717	-4.35460	-308.01184	178.34598	-10.38067
274	2.275	1255.10669	290.16315	1408.81494	33.28913	346.20059	1388.74658	-864.08411	360.55853	1311.33704	444.20731	471.18689	-15.40094	36.19468	214.61685	58.66327	-1096.75818	540.72748	-4.32881	-316.12274	177.77533	-13.38276
275	2.283	1254.79590	291.21881	1409.28723	31.34283	346.41125	1388.20557	-864.67334	358.74625	1307.59875	430.56580	472.04251	-15.49639	62.65553	214.04591	58.85653	-1110.33899	541.65533	-4.36212	-327.31244	178.16379	-14.70927
276	2.292	1254.49182	292.27667	1409.71167	29.58329	346.73563	1387.75671	-864.99347	356.78925	1304.14880	416.89096	472.92679	-15.57796	89.10785	213.85364	59.04196	-1123.93616	542.59393	-4.44334	-340.38635	179.08292	-14.93305
277	2.300	1254.19519	293.33621	1410.08606	28.05165	347.13547	1387.39368	-865.02466	354.69803	1301.12671	403.23886	473.90289	-15.58734	115.58322	214.06873	59.19339	-1137.52881	543.58044	-4.50040	-354.20923	180.17162	-14.76596
278	2.308	1253.90662	294.39697	1410.40820	26.79100	347.56320	1387.08936	-864.76239	352.49762	1298.65125	389.66611	474.96304	-15.54658	142.24463	214.77817	59.22589	-1151.09351	544.60449	-4.48316	-368.02661	181.32883	-14.76052
279	2.317	1253.62683	295.45837	1410.67590	25.84001	347.96762	1386.80188	-864.21857	350.25262	1296.81018	376.18317	476.03000	-15.54182	169.32312	216.05316	59.00214	-1164.60205	545.64728	-4.39660	-381.59741	182.56409	-15.09846
280	2.325	1253.35657	296.52002	1410.88684	25.21768	348.30219	1386.48486	-863.41724	348.07761	1295.65430	362.75461	477.05121	-15.60418	197.00571	217.90167	58.35566	-1177.98425	546.68701	-4.24633	-394.97839	183.77174	-15.59348
281	2.333	1253.09656	297.58133	1411.03882	24.91810	348.53549	1386.09949	-862.40161	346.11142	1295.18445	349.34131	478.03473	-15.67309	225.34705	220.20181	57.18762	-1191.11084	547.67554	-3.94931	-408.29333	184.72394	-15.94971
282	2.342	1252.84741	298.64185	1411.12964	24.92083	348.65656	1385.62036	-861.24731	344.47226	1295.34949	335.93771	478.97412	-15.69492	254.31790	222.70410	55.54762	-1203.83447	548.60736	-3.27698	-421.63214	185.31384	-16.05650
283	2.350	1252.60974	299.70099	1411.15698	25.20802	348.67334	1385.03345	-860.05267	343.24356	1296.06287	322.56329	479.81363	-15.69586	283.90259	225.15007	53.56531	-1216.02783	549.53528	-1.92782	-434.99902	185.70485	-16.04192
284	2.358	1252.38452	300.75833	1411.11877	25.77451	348.60849	1384.33630	-858.90576	342.49374	1297.23254	309.21609	480.51736	-15.72527	314.13507	227.39420	51.29554	-1227.58020	550.48016	0.29910	-448.35162	186.17078	-16.08868
285	2.367	1252.17212	301.81332	1411.01257	26.62236	348.49271	1383.54272	-857.86279	342.26779	1298.78699	295.84790	481.14270	-15.75421	345.08420	229.42609	48.66109	-1238.44031	551.40515	3.38271	-461.65509	186.85944	-16.26129
286	2.375	1251.97339	302.86548	1410.83630	27.74498	348.35938	1382.68530	-856.95081	342.54352	1300.67993	282.39307	481.86133	-15.66169	376.81747	231.34384	45.52664	-1248.65076	552.26068	7.14598	-474.88562	187.71042	-16.50334
287	2.383	1251.78894	303.91431	1410.58765	29.11779	348.24277	1381.80786	-856.17334	343.22049	1302.87488	268.81119	482.88815	-15.32515	409.39404	233.32561	41.78736	-1258.20313	553.02515	11.42739	-488.06781	188.54587	-16.73037
288	2.392	1251.61963	304.95929	1410.26440	30.70226	348.17795	1380.95569	-855.51410	344.15244	1305.33362	255.13373	484.25839	-14.76483	442.88699	235.49211	37.45555	-1266.85596	553.73511	16.09807	-501.27515	189.25638	-16.89758
289	2.400	1251.46606	305.99994	1409.86438	32.44830	348.18890	1380.16650	-854.94409	345.18497	1308.01160	241.52878	485.60178	-14.25586	477.35214	237.80162	32.72237	-1274.20984	554.46234	21.05109	-514.52521	189.89340	-17.01663
290	2.408	1251.32886	307.03571	1409.38538	34.28636	348.26648	1379.46692	-854.42719	346.18274	1310.85767	228.21484	486.37494	-14.15668	512.76709	240.13611	27.92438	-1279.90686	555.27826	26.38490	-527.76837	190.56453	-17.11999
291	2.417	1251.20874	308.06616	1408.82507	36.12784	348.37518	1378.87268	-853.93121	347.04044	1313.82129	215.20111	486.52707	-14.49789	549.00403	242.34209	23.48368	-1283.63306	556.28693	32.52446	-541.00647	191.30151	-17.19987
292	2.425	1251.10645	309.09073	1408.18115	37.88718	348.49390	1378.39087	-853.44678	347.68591	1316.86816	202.24634	486.58429	-14.95760	585.78760	244.19717	19.85374	-1284.97070	557.60187	40.06830	-554.28564	192.07095	-17.22469
293	2.433	1251.02271	310.10895	1407.45166	39.50711	348.64453	1378.02209	-852.99286	348.08963	1319.98218	189.10870	486.95053	-15.26957	622.61914	245.49266	17.39879	-1283.49146	559.00574	49.30551	-567.58655	192.86555	-17.20737
294	2.442	1250.95813	311.12030	1406.63416	40.95853	348.87164	1377.76404	-852.59967	348.26611	1323.15076	175.72150	487.60699	-15.39231	658.75598	246.12791	16.21912	-1279.10388	559.63464	59.62560	-580.87756	193.71613	-17.18533
295	2.450	1250.91345	312.12427	1405.72656	42.22348	349.19507	1377.61169	-852.28839	348.26288	1326.35364	162.17621	488.44342	-15.37347	693.29712	246.12744	16.03996	-1272.04688	558.58380	69.61433	-594.22833	194.59290	-17.15820
296	2.458	1250.88928	313.12036	1404.72644	43.28992	349.59824	1377.55176	-852.06641	348.14029	1329.56531	148.60266	489.40506	-15.27172	725.39294	245.66927	16.30832	-1262.48486	555.79510	77.85170	-607.73322	195.35214	-17.07823
297	2.467	1250.88635	314.10806	1403.63159	44.15637	350.05069	1377.56213	-851.93701	347.94080	1332.76111	135.05145	490.38589	-15.15665	754.51257	245.07484	16.49699	-1250.40454	551.80963	83.50684	-621.37543	195.90012	-16.90451
298	2.475	1250.90552	315.08691	1402.43994	44.83247	350.51138	1377.62036	-851.90057	347.68057	1335.91650	121.49860	491.27023	-15.09165	780.46802	244.59550	16.39563	-1235.76917	547.10962	86.55325	-635.05481	196.38287	-16.68304
299	2.483	1250.94727	316.05634	1401.14917	45.33645	350.91690	1377.70728	-851.94019	347.37512	1339.00671	107.92035	492.06512	-15.10105	803.09833	244.12680	16.12140	-1218.49573	542.10443	87.73729	-648.68353	197.06720	-16.51107
300	2.492	1251.01233	317.01593	1399.75708	45.69601	351.19150	1377.80603	-852.01819	347.05212	1342.00916	94.31335	492.88797	-15.15252	821.99066	243.30920	15.78878	-1198.47388	537.22308	88.06779	-662.21411	198.10135	-16.42898
301	2.500	1251.10144	317.96509	1398.26135	45.95185	351.27020	1377.90515	-852.09137	346.74426	1344.90552	80.68127	493.82309	-15.18757	836.58850	241.98399	15.17885	-1175.79370	532.70453	88.09930	-675.63269	199.46646	-16.43617
302	2.508	1251.21533	318.90335	1396.65979	46.15559	351.10815	1378.00488	-852.12671	346.48465	1347.67786	67.02808	494.82352	-15.17876	846.58435	240.35837	13.83422	-1150.80322	528.42743	87.69044	-688.95276	201.03923	-16.55582
303	2.517	1251.35461	319.83023	1394.95032	46.36087	350.67801	1378.11755	-852.10400	346.29816	1350.30383	53.33838	495.78195	-15.14157	852.12659	238.72836	11.48811	-1123.85083	524.11487	86.39642	-702.29034	202.58264	-16.75227
304	2.525	1251.52002	320.74518	1393.13037	46.61391	349.96387	1378.26306	-852.01331	346.18781	1352.75708	39.58368	496.68335	-15.09174	853.62952	237.25961	8.33589	-1095.06445	519.68646	83.94447	-715.89801	203.78232	-16.84152
305	2.533	1251.71216	321.64777	1391.19812	46.94653	348.96310	1378.46460	-851.85419	346.13568	1355.01147	25.76758	497.61209	-15.02247	851.48578	236.06651	4.92337	-1064.36694	515.23346	80.32493	-729.88171	204.55908	-16.67706
306	2.542	1251.93188	322.53741	1389.15100	47.37352	347.70010	1378.74133	-851.63721	346.11966	1357.04272	11.91815	498.58994	-14.93394	845.95825	235.37405	1.88895	-1031.58606	510.81223	75.75181	-744.02429	205.20670	-16.36377
307	2.550	1252.17981	323.41364	1386.98694	47.89808	346.23367	1379.10693	-851.38409	346.12698	1358.83142	-1.95874	499.53888	-14.84677	837.27582	235.48026	-0.24838	-996.63123	506.47461	70.72761	-758.11731	205.97914	-16.09851
308	2.558	1252.45654	324.27594	1384.70374	48.52161	344.64307	1379.57483	-851.12183	346.15421	1360.36731	-15.86792	500.46213	-14.76573	825.88507	236.45999	-1.33445	-959.65161	502.34067	65.95494	-772.17725	206.83856	-15.93069
309	2.567	1252.76294	325.12384	1382.29907	49.24776	343.00641	1380.16504	-850.87036	346.19946	1361.65088	-29.76416	501.50089	-14.64999	812.65588	237.95103	-1.68272	-921.01202	498.54761	62.07442	-786.22748	207.72870	-15.82154
310	2.575	1253.09949	325.95679	1379.77075	50.07554	341.39172	1380.90601	-850.63416	346.25031	1362.68945	-43.53497	502.74384	-14.40598	798.67517	239.41127	-1.77126	-881.19751	495.23056	59.52447	-800.19788	208.69864	-15.73325
311	2.583	1253.46704	326.77435	1377.11658	50.98634	339.85818	1381.82397	-850.40625	346.27380	1363.48914	-57.03900	504.12958	-13.89941	784.71442	240.57773	-1.87747	-840.75555	492.56976	58.58876	-814.06091	209.69270	-15.59431
312	2.592	1253.86633	327.57593	1374.33423	51.93204	338.44949	1382.92200	-850.18066	346.22086	1364.05371	-70.14130	505.60083	-13.00826	770.98871	241.53874	-2.06909	-800.23547	490.75684	59.42797	-827.85291	210.60410	-15.40023
313	2.600	1254.29785	328.36108	1371.42163	52.83116	337.18631	1384.16724	-849.96326	346.04877	1364.38550	-82.73767	507.21985	-11.67878	757.40210	242.45175	-2.35250	-760.15063	489.82971	61.93357	-841.57703	211.54416	-15.30231
314	2.608	1254.76245	329.12927	1368.37634	53.58067	336.07535	1385.50110	-849.77899	345.74954	1364.47803	-94.78918	509.07602	-9.92698	743.83466	243.34692	-2.69373	-720.92542	489.56537	65.53560	-855.20300	212.69846	-15.41228
315	2.617	1255.26086	329.88007	1365.19629	54.08262	335.11966	1386.86523	-849.67206	345.36203	1364.31226	-106.33307	511.21722	-7.78327	730.22339	244.16589	-3.01557	-682.80328	489.56927	69.25939	-868.77997	213.94380	-15.61244
316	2.625	1255.79358	330.61292	1361.87915	54.27132	334.31665	1388.22083	-849.70026	344.95773	1363.86475	-117.43445	513.72278	-5.23055	716.56805	244.90642	-3.26671	-645.90210	489.48926	72.12618	-882.46069	214.92262	-15.66669
317	2.633	1256.36145	331.32727	1358.42273	54.12626	333.66064	1389.55078	-849.92810	344.60986	1363.11487	-128.08154	516.63361	-2.23550	702.91193	245.68134	-3.45827	-610.40106	489.17365	73.61132	-896.29639	215.52200	-15.46650
318	2.642	1256.96521	332.02271	1354.82471	53.66499	333.15656	1390.84973	-850.42029	344.36176	1362.04419	-138.10510	519.67200	1.14020	689.28973	246.59375	-3.62887	-576.54163	488.62903	73.73834	-910.09583	216.03613	-15.13129
319	2.650	1257.60547	332.69867	1351.08289	52.92024	332.82343	1392.10974	-851.22906	344.21225	1360.63257	-147.20270	522.33240	4.81246	675.72650	247.60355	-3.79511	-544.39111	487.90399	72.78812	-923.65442	216.77550	-14.86829
320	2.658	1258.28296	333.35461	1347.19507	51.91587	332.67297	1393.30774	-852.37500	344.12939	1358.86243	-155.03418	524.46954	8.98332	662.25195	248.59021	-3.95063	-513.68652	487.05539	70.99760	-937.00281	217.72273	-14.76693
321	2.667	1258.99829	333.99005	1343.15894	50.65816	332.68173	1394.40601	-853.83990	344.07690	1356.72546	-161.27759	526.51471	14.27642	648.85077	249.51503	-4.09506	-483.98291	486.11026	68.53080	-950.32434	218.68115	-14.78889
322	2.675	1259.75220	334.60443	1338.97278	49.14434	332.79370	1395.36597	-855.58038	344.02216	1354.22266	-165.55017	529.01556	21.50293	635.45453	250.45345	-4.22574	-454.96967	485.00717	65.65025	-963.77209	219.56003	-14.88046
323	2.683	1260.54541	335.19720	1334.63428	47.37582	332.95123	1396.16089	-857.54559	343.92822	1351.36389	-167.21021	532.13446	31.25703	622.01917	251.45703	-4.32959	-426.61743	483.60422	62.70573	-977.36938	220.41313	-15.02020
324	2.692	1261.37830	335.76791	1330.14172	45.36745	333.11542	1396.78113	-859.68530	343.76080	1348.16699	-165.28406	535.56348	43.53192	608.55963	252.44370	-4.39401	-399.10706	481.75494	59.84827	-991.02356	221.31717	-15.20611
325	2.700	1262.25146	336.31628	1325.49341	43.15005	333.26950	1397.23462	-861.94952	343.51001	1344.65186	-158.85370	538.85474	57.53352	595.10028	253.29639	-4.41078	-372.81531	479.43909	56.90313	-1004.67456	222.26610	-15.40813
326	2.708	1263.16553	336.84207	1320.68701	40.76633	333.41293	1397.54016	-864.27771	343.19757	1340.84058	-147.78735	541.77325	71.76803	581.62671	254.02831	-4.39269	-348.41135	476.83560	53.51257	-1018.33948	223.19936	-15.57201
327	2.717	1264.12109	337.34534	1315.71936	38.26615	333.54523	1397.71912	-866.58435	342.86996	1336.76709	-133.06317	544.28979	84.42822	568.10864	254.76938	-4.37174	-326.83096	474.20978	49.22688	-1031.99670	224.07642	-15.67295
328	2.725	1265.11914	337.82623	1310.58606	35.70433	333.65842	1397.78979	-868.75946	342.59940	1332.48059	-116.20178	546.41852	94.12772	554.54443	255.62338	-4.36964	-309.02280	471.81827	43.57186	-1045.57715	224.90788	-15.72636
329	2.733	1266.16162	338.28464	1305.27991	33.13614	333.74380	1397.76807	-870.69568	342.47873	1328.03979	-98.34064	548.20251	100.56984	540.94019	256.58749	-4.39031	-295.64249	469.97119	36.30190	-1059.05518	225.80280	-15.77343
330	2.742	1267.25085	338.71964	1299.79211	30.60898	333.78922	1397.66956	-872.32941	342.58530	1323.49841	-79.81665	549.72412	104.52654	527.27771	257.59241	-4.42342	-286.94733	468.97888	27.68818	-1072.48267	226.86534	-15.82656
331	2.750	1268.39038	339.12854	1294.11279	28.15784	333.77487	1397.50989	-873.65326	342.94315	1318.89917	-60.42188	551.02429	107.20590	513.55353	258.58530	-4.44692	-282.90820	468.91385	18.57034	-1085.97327	227.99222	-15.83157
332	2.758	1269.58386	339.50574	1288.23596	25.81175	333.68463	1397.30603	-874.69098	343.52945	1314.28247	-39.85297	552.05322	109.62367	499.80283	259.56375	-4.45307	-283.34076	469.48080	10.13412	-1099.63245	228.97719	-15.73926
333	2.767	1270.83337	339.84213	1282.16821	23.60197	333.51367	1397.07751	-875.46729	344.31082	1309.70166	-17.98938	552.70605	112.32434	486.04398	260.54697	-4.46237	-287.89203	470.17181	3.51351	-1113.45190	229.77924	-15.56299
334	2.775	1272.13611	340.12592	1275.94055	21.56007	333.26346	1396.84241	-875.99512	345.25742	1305.22864	5.01501	552.88806	115.39302	472.22672	261.53867	-4.49041	-295.95862	470.61398	-0.69755	-1127.33313	230.50635	-15.33645
335	2.783	1273.47888	340.34680	1269.62158	19.71444	332.93890	1396.60938	-876.27905	346.32635	1300.95447	28.82990	552.58545	118.62210	458.27652	262.53052	-4.52971	-306.79773	470.81927	-2.72141	-1141.25476	231.23895	-15.12332
336	2.792	1274.83374	340.50513	1263.32288	18.09460	332.55353	1396.37439	-876.32306	347.45175	1296.98535	53.17944	551.85236	121.70119	444.17242	263.52240	-4.57899	-319.67194	471.06665	-3.34434	-1155.28625	231.99724	-15.03384
337	2.800	1276.15515	340.62500	1257.18518	16.73290	332.13834	1396.12512	-876.13031	348.56161	1293.42981	77.95593	550.71716	124.30763	429.95856	264.51514	-4.65460	-333.74652	471.55652	-3.38729	-1169.40771	232.80670	-15.04689
338	2.808	1277.38574	340.75668	1251.34204	15.65523	331.74115	1395.84521	-875.70245	349.59818	1290.38025	103.15851	549.18036	126.15608	415.72556	265.50574	-4.76109	-348.17096	472.26004	-3.36537	-1183.49585	233.70450	-14.96031
339	2.817	1278.47144	340.95746	1245.89038	14.87329	331.40872	1395.51416	-875.04944	350.51691	1287.90967	128.84204	547.29852	127.10883	401.58218	266.50824	-4.88771	-362.44608	473.05167	-3.47275	-1197.52429	234.66310	-14.70794
340	2.825	1279.37671	341.27490	1240.88904	14.38762	331.17398	1395.10510	-874.19958	351.27020	1286.07434	155.09802	545.18646	127.25929	387.57822	267.53906	-5.03015	-376.47986	473.88724	-3.72871	-1211.57947	235.54906	-14.43948
341	2.833	1280.09534	341.75360	1236.37646	14.19230	331.05814	1394.58728	-873.20087	351.78952	1284.90674	181.98865	542.95251	126.87769	373.67911	268.57108	-5.17759	-390.35159	474.84113	-4.06168	-1225.56995	236.19037	-14.11817
342	2.842	1280.65320	342.44098	1232.38708	14.27542	331.06992	1393.92969	-872.11536	351.97665	1284.40161	209.47583	540.67145	126.25760	359.85577	269.55600	-5.29783	-404.15512	475.97729	-4.36420	-1239.07776	236.51183	-13.39021
343	2.850	1281.09729	343.37054	1228.95837	14.62173	331.20187	1393.10938	-871.00739	351.72229	1284.51257	237.42419	538.38831	125.57272	346.12073	270.50793	-5.36355	-417.92889	477.23325	-4.59593	-1251.66895	236.59377	-11.97052
344	2.858	1281.47107	344.54184	1226.12988	15.21799	331.43466	1392.11938	-869.92010	350.94687	1285.16199	265.66989	536.08563	124.79582	332.45709	271.51382	-5.38314	-431.64429	478.49402	-4.79217	-1263.29346	236.55399	-9.88885
345	2.867	1281.79749	345.92218	1223.93506	16.05463	331.74573	1390.97046	-868.85449	349.63934	1286.26111	294.09088	533.68103	123.70512	318.81506	272.63303	-5.38317	-445.26630	479.75110	-4.97669	-1274.26733	236.46001	-7.35430
346	2.875	1282.08093	347.46625	1222.39673	17.12257	332.11459	1389.68237	-867.77209	347.87509	1287.73352	322.63715	531.11884	121.98956	305.18127	273.81125	-5.35628	-458.81000	481.08600	-5.14944	-1284.87744	236.38702	-4.55899
347	2.883	1282.31372	349.13437	1221.52539	18.40784	332.51816	1388.28162	-866.62964	345.79462	1289.53796	351.33746	528.39545	119.36990	291.59460	274.94006	-5.27151	-472.30664	482.50076	-5.32706	-1295.01660	236.42618	-1.57639
348	2.892	1282.47473	350.89557	1221.31714	19.88843	332.92166	1386.80237	-865.42328	343.55591	1291.68140	380.26364	525.48187	115.67264	278.10544	276.00568	-5.15042	-485.75128	483.90640	-5.51663	-1304.20544	236.60161	1.66229
349	2.900	1282.53174	352.71704	1221.75439	21.53512	333.27896	1385.28369	-864.19733	341.31778	1294.20044	409.43890	522.31134	110.88031	264.71582	277.11392	-5.07086	-499.12555	485.25452	-5.66881	-1312.06897	236.82057	5.22777
350	2.908	1282.44775	354.55331	1222.80591	23.31128	333.54346	1383.75977	-863.01019	339.24768	1297.11938	438.80054	518.80292	105.13510	251.35968	278.36069	-5.07597	-512.43640	486.54132	-5.72740	-1318.65662	236.89410	9.06763
351	2.917	1282.19373	356.35507	1224.42810	25.17123	333.67593	1382.26025	-861.90387	337.49619	1300.42078	468.27316	514.88898	98.66299	237.96176	279.74030	-5.13438	-525.72083	487.74030	-5.71731	-1324.13257	236.64111	13.22796
352	2.925	1281.75708	358.09341	1226.57056	27.06040	333.64508	1380.81946	-860.89301	336.16193	1304.03210	497.85126	510.57712	91.66885	224.50729	281.15936	-5.19385	-539.01556	488.83002	-5.73011	-1328.43726	236.05205	18.12151
353	2.933	1281.14368	359.76846	1229.18262	28.91859	333.43564	1379.47595	-859.96436	335.28922	1307.82617	527.60553	505.93271	84.27312	211.04254	282.50250	-5.22945	-552.32739	489.84717	-5.82545	-1331.19751	235.25197	24.44458
354	2.942	1280.37134	361.39685	1232.21704	30.68630	333.06268	1378.25940	-859.10248	334.86093	1311.66492	557.62036	501.01627	76.53493	197.60776	283.71414	-5.25600	-565.66028	490.85767	-5.95971	-1331.66504	234.27876	32.74545
355	2.950	1279.46155	362.99829	1235.62793	32.31253	332.56625	1377.18115	-858.31775	334.79001	1315.46021	587.92041	495.88202	68.55313	184.18365	284.82382	-5.31023	-579.04187	491.87982	-6.02555	-1328.97839	233.23177	42.77496
356	2.958	1278.43323	364.58679	1239.36279	33.76108	331.98825	1376.23828	-857.62842	334.96207	1319.18311	618.43127	490.59442	60.55500	170.71347	285.88187	-5.38658	-592.49390	492.86984	-5.97148	-1322.65967	232.60188	53.20738
357	2.967	1277.30139	366.16580	1243.36145	35.00962	331.35968	1375.42529	-857.03137	335.28915	1322.82849	648.95831	485.26514	52.88409	157.15846	286.90097	-5.40966	-606.02032	493.80786	-5.83948	-1312.69263	232.99863	62.25659
358	2.975	1276.08130	367.73544	1247.56409	36.05021	330.70932	1374.74304	-856.50598	335.72269	1326.38745	679.13373	480.08307	45.89565	143.51961	287.89896	-5.32187	-619.61731	494.75607	-5.69722	-1299.22705	234.54526	68.63948
359	2.983	1274.79199	369.30585	1251.91528	36.89962	330.07843	1374.19739	-856.02673	336.24561	1329.84131	708.34308	475.25342	39.80206	129.81519	288.92322	-5.16398	-633.27277	495.77856	-5.59743	-1282.39526	236.77669	71.99115
360	2.992	1273.45215	370.90234	1256.36743	37.60120	329.52078	1373.79175	-855.57159	336.85178	1333.17444	735.72577	470.85406	34.51846	116.05499	289.97345	-5.02372	-646.97827	496.84790	-5.56378	-1262.28564	239.08377	72.64657
361	3.000	1272.07593	372.55417	1260.88062	38.20784	329.09018	1373.52405	-855.13318	337.51025	1336.38684	760.30493	466.75705	29.62888	102.23766	291.01205	-4.94352	-660.73706	497.88409	-5.56519	-1239.03772	241.08910	71.26755
362	3.008	1270.67334	374.28027	1265.41504	38.76360	328.83096	1373.38513	-854.71472	338.15900	1339.48755	781.16650	462.78809	24.53773	88.35497	292.05353	-4.90101	-674.55884	498.85095	-5.54318	-1212.97046	242.69659	68.53281
363	3.017	1269.25061	376.08884	1269.92639	39.29965	328.77194	1373.35925	-854.31030	338.74622	1342.47412	797.59955	458.91223	18.72648	74.39584	293.13876	-4.84640	-688.45343	499.79895	-5.47201	-1184.45459	244.04823	64.90411
364	3.025	1267.81506	377.98203	1274.36938	39.84116	328.92236	1373.43262	-853.89752	339.25955	1345.32715	809.23553	455.13257	12.01660	60.35810	294.25772	-4.75200	-702.41864	500.80817	-5.36882	-1153.70142	245.36823	60.61551
365	3.033	1266.38367	379.95148	1278.70190	40.41532	329.27847	1373.59863	-853.44696	339.71429	1348.01770	816.09595	451.36349	4.75082	46.25940	295.35623	-4.63668	-716.45062	501.87128	-5.26596	-1120.76794	246.73602	55.85234
366	3.042	1264.98389	381.97186	1282.88318	41.05429	329.83679	1373.85327	-852.93390	340.13358	1350.51184	818.41956	447.56219	-2.23093	32.12710	296.40500	-4.54557	-730.56128	502.90109	-5.17331	-1085.69470	248.01744	50.90886
367	3.050	1263.64246	384.00439	1286.86633	41.79307	330.60696	1374.18909	-852.35095	340.53714	1352.77295	816.46326	443.87582	-7.87094	17.97826	297.42773	-4.49911	-744.75604	503.87460	-5.05961	-1048.63171	248.91664	46.21072
368	3.058	1262.37781	386.00525	1290.60107	42.66653	331.61865	1374.59558	-851.71472	340.93661	1354.76685	810.51660	440.60974	-11.36327	3.81501	298.43341	-4.45498	-759.00598	504.85870	-4.90271	-1009.83801	249.12981	42.17562
369	3.067	1261.20496	387.92639	1294.04163	43.70805	332.91074	1375.06116	-851.05884	341.33749	1356.46826	801.07953	438.11435	-12.68348	-10.35995	299.37137	-4.35452	-773.25812	505.87924	-4.74461	-969.60797	248.49966	39.10409
370	3.075	1260.14270	389.71851	1297.15100	44.94374	334.49823	1375.57520	-850.42194	341.74930	1357.86267	788.96680	436.68900	-12.69970	-24.51095	300.17511	-4.21508	-787.46289	506.87305	-4.65176	-928.30579	246.99995	37.25398
371	3.083	1259.21057	391.35107	1299.90295	46.37257	336.32767	1376.13525	-849.83752	342.19485	1358.94385	775.21515	436.50714	-12.50821	-38.53944	300.79425	-4.11070	-801.59363	507.77454	-4.63454	-886.46814	244.66998	36.89536
372	3.092	1258.41858	392.82385	1302.28784	47.94297	338.25421	1376.75208	-849.32526	342.70416	1359.71240	760.82550	437.48001	-12.66510	-52.27862	301.22849	-4.05771	-815.65894	508.58365	-4.63566	-844.77502	241.60567	38.15660
373	3.100	1257.76392	394.15210	1304.31067	49.55751	340.09613	1377.44409	-848.89087	343.30130	1360.17297	746.46899	439.16647	-13.10173	-65.54331	301.57748	-3.97930	-829.69574	509.37244	-4.59224	-803.85974	237.98701	40.77026
374	3.108	1257.24060	395.34912	1305.97351	51.10265	341.73059	1378.22424	-848.53467	344.00284	1360.32874	732.39801	441.00986	-13.54695	-78.22852	301.96091	-3.77099	-843.73993	510.26080	-4.47621	-764.18274	234.11739	43.99773
375	3.117	1256.85071	396.42419	1307.26807	52.46705	343.11954	1379.09094	-848.26135	344.81714	1360.17798	718.59448	442.67783	-13.86824	-90.35226	302.35449	-3.37212	-857.79596	511.34265	-4.28252	-726.08569	230.34856	46.90811
376	3.125	1256.60071	397.38641	1308.18152	53.55008	344.26736	1380.03076	-848.08838	345.73257	1359.71155	704.93286	444.07629	-14.10067	-101.96143	302.61060	-2.80796	-871.83795	512.59558	-4.03911	-689.80432	226.87758	48.83652
377	3.133	1256.48645	398.24524	1308.69934	54.27517	345.18546	1381.02588	-848.05414	346.71756	1358.91614	691.27295	445.22778	-14.32480	-112.98293	302.66333	-2.18431	-885.83258	513.87646	-3.83182	-655.30872	223.64421	49.61319
378	3.142	1256.49292	399.00482	1308.80737	54.59594	345.87497	1382.06250	-848.22247	347.74023	1357.77917	677.52692	446.25552	-14.55650	-123.21587	302.59616	-1.62704	-899.74939	515.04675	-3.76623	-622.20453	220.42464	49.39520
379	3.150	1256.60767	399.65683	1308.49744	54.49194	346.32004	1383.12695	-848.67822	348.77896	1356.28772	663.69690	447.29105	-14.73812	-132.53503	302.45691	-1.23521	-913.55823	516.08948	-3.88470	-589.90900	216.95500	48.38608
380	3.158	1256.82690	400.17990	1307.76648	53.96561	346.49310	1384.19934	-849.50781	349.81458	1354.42151	649.86823	448.33963	-14.84324	-141.12592	302.09161	-1.03835	-927.23694	517.07288	-4.11391	-557.99109	213.03586	46.73077
381	3.167	1257.14844	400.55060	1306.60986	53.04234	346.37061	1385.25061	-850.76434	350.82303	1352.15747	636.14801	449.33228	-14.92176	-149.43317	301.15979	-0.77190	-940.78992	518.03650	-4.30851	-526.34363	208.64459	44.54800
382	3.175	1257.56409	400.76190	1305.01917	51.76749	345.95050	1386.24438	-852.44379	351.77661	1349.48669	622.58514	450.26495	-15.02013	-157.57565	299.21426	0.47319	-954.25989	518.94904	-4.38502	-495.03632	203.82834	42.01276
383	3.183	1258.05994	400.82330	1302.98401	50.20061	345.26279	1387.14148	-854.49634	352.63132	1346.43909	609.15100	451.20459	-15.12250	-164.54929	295.85193	4.13037	-967.71411	519.79596	-4.38695	-464.12732	198.47737	39.39712
384	3.192	1258.62451	400.73947	1300.49512	48.40606	344.36310	1387.90344	-856.84827	353.30246	1343.09216	595.78369	452.18301	-15.19094	-168.20523	291.01151	11.17113	-981.20825	520.65906	-4.40599	-433.67883	192.49950	36.91204
385	3.200	1259.25610	400.50287	1297.54480	46.43935	343.31000	1388.49316	-859.40594	353.67502	1339.54968	582.41962	453.17645	-15.23380	-166.44861	285.16348	21.00246	-994.74829	521.63849	-4.48052	-403.86700	186.13271	34.51265
386	3.208	1259.96838	400.10892	1294.13257	44.34053	342.14868	1388.88000	-862.04694	353.66046	1335.88806	568.99493	454.18686	-15.28923	-158.57666	279.10840	31.49503	-1008.30090	522.74768	-4.56850	-375.10132	179.76627	31.98417
387	3.217	1260.78784	399.56766	1290.26868	42.14045	340.91934	1389.04907	-864.61969	353.25003	1332.11609	555.46307	455.24252	-15.35394	-145.35495	273.51151	40.27846	-1021.83936	523.92487	-4.60654	-348.10596	173.56618	29.15578
388	3.225	1261.74585	398.89679	1285.97021	39.86758	339.67352	1389.00354	-866.97943	352.51245	1328.19702	541.83264	456.32132	-15.39612	-128.01886	268.54062	46.12260	-1035.36145	525.09271	-4.58748	-323.80634	167.45963	25.90510
389	3.233	1262.86536	398.11349	1281.25793	37.54703	338.47736	1388.76050	-869.04230	351.53860	1324.11670	528.16144	457.37891	-15.41573	-107.54501	263.88434	49.26514	-1048.88721	526.19037	-4.56396	-303.07648	161.35800	22.06199
390	3.242	1264.14880	397.24091	1276.15906	35.19744	337.39618	1388.35034	-870.79828	350.38867	1319.91895	514.48071	458.45401	-15.42800	-84.66938	259.12109	50.72150	-1062.44812	527.20306	-4.58353	-286.61542	155.25630	17.49065
391	3.250	1265.57605	396.30585	1270.70911	32.83389	336.47299	1387.81738	-872.28076	349.08499	1315.67712	500.75882	459.62302	-15.42279	-60.05955	254.09140	51.45788	-1076.07166	528.16394	-4.65277	-274.92694	149.21246	12.22989
392	3.258	1267.10852	395.31683	1264.95703	30.47303	335.72754	1387.21204	-873.53461	347.63983	1311.44995	486.97302	460.84250	-15.39090	-34.32087	248.95485	52.03225	-1089.77759	529.10107	-4.74913	-268.26349	143.38873	6.48114
393	3.267	1268.69373	394.26184	1258.97070	28.13495	335.17587	1386.58069	-874.59741	346.07330	1307.26904	473.16254	461.96902	-15.35767	-7.97781	243.96681	52.64957	-1103.56763	530.03442	-4.82022	-266.61572	138.14336	0.55878
394	3.275	1270.27441	393.12549	1252.83411	25.84545	334.84119	1385.96448	-875.49249	344.40234	1303.14990	459.37686	462.93311	-15.35146	18.55431	239.30507	53.30780	-1117.41223	530.99042	-4.81866	-269.67981	134.00842	-5.04559
395	3.283	1271.80420	391.89813	1246.63892	23.64083	334.74420	1385.39832	-876.22528	342.63138	1299.11011	445.60529	463.76440	-15.37575	45.05344	235.10847	53.88560	-1131.26514	531.94989	-4.76191	-276.76526	131.44185	-9.65077
396	3.292	1273.25964	390.59106	1240.47705	21.56927	334.88412	1384.91003	-876.77765	340.75992	1295.19495	431.78592	464.50211	-15.42445	71.53410	231.52776	54.23739	-1145.09448	532.86169	-4.69976	-286.94910	130.52692	-12.71932
397	3.300	1274.63599	389.24933	1234.43701	19.68440	335.22641	1384.51782	-877.11157	338.78879	1291.49731	417.88074	465.20770	-15.48311	98.18484	228.69858	54.26241	-1158.90747	533.73315	-4.65456	-299.32904	130.91342	-14.28323
398	3.308	1275.93091	387.92981	1228.60425	18.03714	335.71539	1384.22815	-877.18457	336.71985	1288.15100	403.92578	465.97998	-15.52572	125.24425	226.70526	53.89791	-1172.74585	534.62805	-4.61296	-312.99884	132.01297	-14.86675
399	3.317	1277.13452	386.66644	1223.06299	16.67463	336.30148	1384.03113	-876.96680	334.55960	1285.29895	389.99652	466.88257	-15.53614	152.87158	225.50906	53.12845	-1186.64941	535.59784	-4.52197	-327.10120	133.29739	-15.03138
400	3.325	1278.23547	385.46173	1217.89648	15.64259	336.95007	1383.89563	-876.45673	332.33655	1283.06323	376.12524	467.90506	-15.52545	181.08301	224.92216	52.01040	-1200.58704	536.64001	-4.33378	-341.12598	134.50586	-15.12220
401	3.333	1279.22583	384.29901	1213.18188	14.98046	337.62866	1383.77478	-875.68750	330.12411	1281.52441	362.28653	468.98816	-15.51959	209.79318	224.67545	50.65533	-1214.38550	537.68909	-4.05174	-354.95703	135.56940	-15.28319
402	3.342	1280.10266	383.15417	1208.98291	14.70966	338.29874	1383.62305	-874.71783	328.04309	1280.71240	348.46469	470.04691	-15.53447	238.92493	224.45280	49.19509	-1227.78430	538.67303	-3.62976	-368.62573	136.45352	-15.52974
403	3.350	1280.86926	382.00122	1205.34424	14.82490	338.92221	1383.41321	-873.62494	326.23315	1280.60962	334.68646	470.99054	-15.56668	268.50180	223.95050	47.71872	-1240.61743	539.59558	-2.86703	-382.15826	137.18169	-15.82493
404	3.358	1281.52991	380.81805	1202.29224	15.29538	339.47327	1383.14099	-872.50043	324.81805	1281.16235	320.98795	471.79868	-15.58362	298.64758	223.04776	46.18423	-1252.89038	540.53064	-1.46954	-395.59546	137.83865	-16.11599
405	3.367	1282.08508	379.58954	1199.83594	16.07220	339.94312	1382.81604	-871.43445	323.88812	1282.29407	307.38654	472.54858	-15.54061	329.52341	221.88055	44.40172	-1264.64941	541.54138	0.79225	-409.00964	138.44275	-16.33279
406	3.375	1282.52930	378.30939	1197.96985	17.09846	340.33258	1382.45569	-870.48938	323.49268	1283.92200	293.87952	473.30045	-15.43442	361.29541	220.72183	42.12970	-1275.84717	542.59656	3.93384	-422.45081	138.93295	-16.43159
407	3.383	1282.85742	376.98398	1196.67944	18.32271	340.64438	1382.07983	-869.68481	323.62704	1285.97156	280.44577	474.02954	-15.30402	394.12347	219.81100	39.21680	-1286.37024	543.58295	7.74971	-435.91711	139.29874	-16.43986
408	3.392	1283.07227	375.63232	1195.94580	19.71210	340.89612	1381.70361	-869.00031	324.22449	1288.37976	267.04709	474.67130	-15.19616	428.09430	219.22356	35.69962	-1296.09961	544.42737	11.98094	-449.39001	139.63026	-16.43034
409	3.400	1283.18701	374.27838	1195.74622	21.25217	341.14417	1381.33362	-868.38953	325.16336	1291.09119	253.64673	475.18445	-15.15684	463.13928	218.84433	31.80543	-1304.90576	545.13873	16.44814	-462.84991	140.01938	-16.45518
410	3.408	1283.21863	372.94565	1196.05652	22.92315	341.46652	1380.97388	-867.80249	326.28174	1294.05908	240.23752	475.61545	-15.20686	499.06372	218.44531	27.89521	-1312.61768	545.73022	21.08030	-476.27197	140.46573	-16.50388
411	3.417	1283.18164	371.64740	1196.84790	24.67283	341.90515	1380.63440	-867.21210	327.39899	1297.24841	226.83582	476.08008	-15.31838	535.61938	217.80194	24.38257	-1318.96863	546.21576	25.95858	-489.61560	140.97345	-16.55490
412	3.425	1283.08582	370.37674	1198.08215	26.41961	342.44464	1380.33057	-866.62683	328.34921	1300.63281	213.45392	476.65158	-15.43744	572.41296	216.76439	21.64537	-1323.57813	546.64417	31.34759	-502.84216	141.62527	-16.62167
413	3.433	1282.93604	369.11414	1199.71216	28.07875	343.03839	1380.07458	-866.08167	329.01450	1304.18884	200.09039	477.31821	-15.50325	608.74591	215.20256	19.94378	-1326.02734	547.04431	37.67932	-516.00037	142.43195	-16.70089
414	3.442	1282.73547	367.84479	1201.68860	29.58267	343.62939	1379.87183	-865.61780	329.34030	1307.89270	186.72821	478.04892	-15.46632	643.70886	212.99803	19.28737	-1325.93579	547.37817	45.41827	-529.22113	143.29198	-16.76806
415	3.450	1282.48462	366.56805	1203.96509	30.88860	344.16287	1379.72131	-865.26172	329.33701	1311.71765	173.33301	478.84363	-15.34460	676.48657	210.24896	19.34289	-1323.03479	547.43408	54.56312	-542.57843	144.12679	-16.82849
416	3.458	1282.18274	365.30087	1206.50049	31.97800	344.59961	1379.61792	-865.01245	329.06998	1315.63306	159.88385	479.72000	-15.22235	706.54095	207.37222	19.58348	-1317.30640	546.69293	64.12627	-556.02655	144.94594	-16.90476
417	3.467	1281.83142	364.06650	1209.25708	32.85115	344.91879	1379.55481	-864.84442	328.63217	1319.60535	146.41595	480.67697	-15.15506	733.54657	204.80544	19.58162	-1309.00415	544.58282	72.44673	-569.47839	145.82153	-16.98484
418	3.475	1281.42944	362.86700	1212.19617	33.52050	345.11142	1379.52686	-864.71960	328.11325	1323.59839	132.97083	481.66739	-15.12952	757.16882	202.62996	19.18694	-1298.41064	540.94525	78.22617	-582.89679	146.78387	-17.01078
419	3.483	1280.96594	361.67831	1215.27441	34.00620	345.17166	1379.53186	-864.60028	327.58206	1327.57263	119.50653	482.62717	-15.12048	776.93085	200.61020	18.45309	-1285.62512	536.08405	81.25364	-596.29913	147.78345	-16.95045
420	3.492	1280.43274	360.48499	1218.44263	34.33651	345.08783	1379.56799	-864.46429	327.07446	1331.49268	105.93982	483.54071	-15.12228	792.37469	198.59088	17.35957	-1270.56812	530.52155	82.30395	-609.73199	148.78375	-16.85403
421	3.500	1279.84009	359.31122	1221.65356	34.54982	344.83890	1379.63416	-864.31665	326.58405	1335.33411	92.25421	484.44272	-15.13501	803.34546	196.73764	15.66177	-1253.10730	524.82159	82.47392	-623.24908	149.80328	-16.78545
422	3.508	1279.21484	358.20822	1224.86707	34.69081	344.39767	1379.73340	-864.18268	326.07373	1339.07922	78.50970	485.36951	-15.15369	810.08282	195.37314	13.12191	-1233.19580	519.39203	82.48878	-636.88733	150.85539	-16.72492
423	3.517	1278.58472	357.21643	1228.04163	34.80117	343.73450	1379.87573	-864.08130	325.50696	1342.70813	64.76495	486.34555	-15.15718	813.04401	194.69366	9.83554	-1210.90479	514.34436	82.44614	-650.66107	151.87802	-16.57945
424	3.525	1277.97388	356.34503	1231.12659	34.91400	342.82050	1380.07764	-864.00812	324.87054	1346.19763	51.02155	487.38055	-15.11554	812.61951	194.69016	6.25776	-1186.35132	509.55435	81.99569	-664.52985	152.79427	-16.30627
425	3.533	1277.40881	355.57736	1234.06726	35.05187	341.63834	1380.35815	-863.94037	324.17822	1349.52673	37.24078	488.46271	-15.01283	808.92664	195.26471	2.98658	-1159.58521	504.85132	80.67991	-678.42023	153.65402	-16.00504
426	3.542	1276.91687	354.88580	1236.81213	35.22557	340.20129	1380.73767	-863.85181	323.46536	1352.67651	23.39294	489.57324	-14.86096	801.86945	196.32632	0.53549	-1130.51770	500.20135	78.28090	-692.33057	154.61755	-15.82242
427	3.550	1276.51611	354.24362	1239.31396	35.43787	338.56418	1381.23779	-863.72662	322.77338	1355.62769	9.47711	490.69220	-14.70361	791.56915	197.72557	-0.90406	-1099.05835	495.63937	74.95351	-706.31049	155.79214	-15.78828
428	3.558	1276.21057	353.63098	1241.52808	35.69222	336.81351	1381.88281	-863.56476	322.12366	1358.36206	-4.49170	491.79666	-14.58924	778.77118	199.19754	-1.57221	-1065.30981	491.10330	71.08428	-720.36438	157.13318	-15.80170
429	3.567	1275.99731	353.03674	1243.41895	35.99757	335.04172	1382.69946	-863.38062	321.50760	1360.86218	-18.49518	492.88104	-14.51959	764.66724	200.51962	-1.88373	-1029.51770	486.52875	67.13585	-734.45569	158.50591	-15.74806
430	3.575	1275.87427	352.46292	1244.96790	36.36380	333.32443	1383.71094	-863.19952	320.90924	1363.09888	-32.49011	493.99698	-14.40948	750.27686	201.66382	-2.10099	-991.91846	482.00110	63.57409	-748.56281	159.78647	-15.62898
431	3.583	1275.83899	351.92200	1246.16650	36.79076	331.71512	1384.92346	-863.05084	320.33502	1365.02490	-46.36023	495.22778	-14.10569	736.06451	202.70309	-2.30011	-952.75110	477.72217	60.81680	-762.71826	160.87430	-15.55666
432	3.592	1275.88550	351.42163	1247.00867	37.25983	330.25296	1386.31726	-862.96179	319.81216	1366.59802	-59.94000	496.57074	-13.46041	722.06769	203.67767	-2.49681	-912.37781	473.87628	59.21597	-776.96729	161.69775	-15.58744
433	3.600	1276.00073	350.95917	1247.48999	37.73201	328.96768	1387.84961	-862.95709	319.35693	1367.81177	-73.12134	497.94931	-12.38470	708.19080	204.59470	-2.71996	-871.34167	470.54068	59.05073	-791.22455	162.33492	-15.63715
434	3.608	1276.16174	350.53497	1247.60754	38.15252	327.87231	1389.47144	-863.05823	318.96417	1368.69092	-85.89935	499.39514	-10.85322	694.36029	205.47548	-2.99661	-830.30780	467.75974	60.48074	-805.27991	163.06073	-15.58849
435	3.617	1276.34094	350.16345	1247.35767	38.46107	326.95868	1391.14465	-863.28094	318.63431	1369.26428	-98.31091	501.07635	-8.87965	680.56293	206.37335	-3.30238	-789.92688	465.62595	63.43551	-819.06439	164.04858	-15.42018
436	3.625	1276.51135	349.86676	1246.73486	38.60465	326.20792	1392.85022	-863.63666	318.39108	1369.54639	-110.35052	503.11737	-6.48281	666.81305	207.31787	-3.55762	-750.69421	464.12488	67.42290	-832.73840	165.14519	-15.22193
437	3.633	1276.65186	349.66010	1245.73328	38.54782	325.60834	1394.58301	-864.14087	318.27023	1369.53931	-121.91125	505.42636	-3.69346	653.09454	208.26602	-3.69940	-712.90063	462.96512	71.45826	-846.43549	166.16185	-15.12048
438	3.642	1276.75281	349.53595	1244.34692	38.27501	325.16351	1396.33813	-864.82233	318.29977	1369.23743	-132.78308	507.68103	-0.58654	639.36694	209.17133	-3.75508	-676.72461	461.75851	74.44592	-860.14294	167.12209	-15.15623
439	3.650	1276.81592	349.45905	1242.56812	37.78566	324.88202	1398.09778	-865.71960	318.48364	1368.63123	-142.74829	509.64685	2.85250	625.61273	210.04384	-3.80726	-642.36310	460.33972	75.79791	-873.83081	168.11005	-15.21834
440	3.658	1276.84509	349.38586	1240.39111	37.08768	324.76160	1399.82495	-866.86823	318.79407	1367.70740	-151.61462	511.46246	6.91823	611.85608	210.91052	-3.90071	-610.02411	458.78491	75.60977	-887.50842	169.13803	-15.17771
441	3.667	1276.84387	349.29245	1237.81787	36.18925	324.78540	1401.47180	-868.28888	319.17642	1366.44995	-159.09729	513.37909	12.08869	598.13599	211.79291	-4.02057	-579.73230	457.21732	74.24464	-901.20459	170.14587	-15.03580
442	3.675	1276.82007	349.18286	1234.85254	35.09335	324.92987	1402.99255	-869.98053	319.56500	1364.84729	-164.79230	515.43005	18.83203	584.46967	212.72496	-4.12182	-551.13257	455.75964	71.93389	-914.93372	171.05833	-14.88587
443	3.683	1276.78821	349.07626	1231.49146	33.80104	325.17471	1404.35229	-871.91925	319.89835	1362.89978	-168.22247	517.49170	27.56095	570.84937	213.71359	-4.16574	-523.59711	454.57965	68.80936	-928.64606	171.89142	-14.82114
444	3.692	1276.76477	348.99228	1227.72351	32.31770	325.50333	1405.53271	-874.06195	320.13156	1360.61914	-168.74854	519.46136	38.53022	557.26880	214.68663	-4.15931	-496.61011	453.77420	65.04736	-942.28918	172.71301	-14.87685
445	3.700	1276.76135	348.93967	1223.53613	30.65272	325.89722	1406.53467	-876.35284	320.24966	1358.02625	-165.61298	521.30438	51.55101	543.72723	215.57286	-4.15372	-470.01385	453.27524	60.81994	-955.89404	173.53925	-14.99748
446	3.708	1276.78040	348.90378	1218.92529	28.81824	326.33929	1407.37146	-878.72668	320.26987	1355.14734	-158.34869	522.96997	65.68640	530.20062	216.42166	-4.20080	-444.03333	452.97330	56.21240	-969.51282	174.37408	-15.11707
447	3.717	1276.81665	348.85101	1213.90723	26.83242	326.81787	1408.05798	-881.11145	320.23462	1352.01221	-147.20532	524.37646	79.33723	516.63861	217.33337	-4.30630	-419.30011	452.82867	51.21048	-983.14429	175.23090	-15.23602
448	3.725	1276.86230	348.75708	1208.51953	24.72130	327.31964	1408.60376	-883.43799	320.20633	1348.65613	-133.12695	525.53162	90.92684	502.99796	218.30231	-4.41588	-396.76370	452.83899	45.67036	-996.75055	176.09140	-15.32622
449	3.733	1276.91528	348.62897	1202.81421	22.51829	327.82962	1409.01465	-885.65466	320.25446	1345.12573	-117.24792	526.52478	99.65919	489.27786	219.24031	-4.47047	-377.40417	452.99332	39.32695	-1010.31323	176.93994	-15.28476
450	3.742	1276.98523	348.51117	1196.85510	20.26525	328.34113	1409.29907	-887.72839	320.44016	1341.47693	-100.36658	527.39575	105.72491	475.52640	220.12532	-4.47574	-361.98383	453.26569	31.97643	-1023.89081	177.78632	-15.07839
451	3.750	1277.08887	348.48190	1190.72363	18.00900	328.85089	1409.46936	-889.63806	320.80960	1337.76477	-82.76843	528.09430	109.94853	461.79977	221.02414	-4.48001	-350.92801	453.61026	23.77752	-1037.57861	178.65637	-14.84801
452	3.758	1277.23242	348.63794	1184.52734	15.79435	329.33743	1409.54138	-891.36523	321.38806	1334.02441	-64.34088	528.49475	113.22786	448.11334	221.97987	-4.50961	-344.33078	453.93799	15.43170	-1051.37695	179.60229	-14.79828
453	3.767	1277.40552	349.07733	1178.40967	13.66370	329.75806	1409.53040	-892.87616	322.17957	1330.25696	-44.81720	528.46075	116.12955	434.42841	222.96188	-4.56772	-342.13660	454.08881	8.03539	-1065.18604	180.61378	-14.97118
454	3.775	1277.59143	349.88495	1172.54797	11.65879	330.07391	1409.44800	-894.12122	323.17142	1326.44873	-24.02747	527.96594	118.83653	420.69321	223.92120	-4.64597	-344.24918	453.89697	2.56097	-1078.95056	181.56450	-15.18906
455	3.783	1277.77405	351.10809	1167.11707	9.81674	330.27161	1409.30225	-895.06451	324.33600	1322.62244	-2.02069	527.10773	121.31346	406.90155	224.83617	-4.71630	-350.40192	453.36249	-0.73265	-1092.70630	182.36603	-15.26255
456	3.792	1277.93555	352.72604	1162.22974	8.16435	330.36505	1409.09717	-895.69501	325.63306	1318.86328	20.97687	526.00500	123.44086	393.09488	225.71284	-4.76472	-360.08484	452.73608	-2.32681	-1106.48291	183.06363	-15.17412
457	3.800	1278.05859	354.64526	1157.90649	6.71798	330.39133	1408.83032	-896.01117	327.00928	1315.30090	44.70795	524.72485	125.05676	379.30502	226.57158	-4.81597	-372.49188	452.39334	-2.90445	-1120.26294	183.78201	-15.02051
458	3.808	1278.13367	356.73709	1154.09998	5.49131	330.40253	1408.49194	-896.01398	328.39539	1312.07837	69.05170	523.29755	125.96994	365.52600	227.43089	-4.89040	-386.43176	452.57724	-2.99716	-1134.01709	184.63670	-14.85110
459	3.817	1278.15820	358.88568	1150.74072	4.49843	330.45197	1408.06653	-895.72009	329.71384	1309.32813	94.05414	521.78430	125.99844	351.75525	228.28998	-4.97062	-400.70303	453.22708	-2.98754	-1147.75134	185.59537	-14.64616
460	3.825	1278.13367	361.01294	1147.76770	3.74458	330.58441	1407.53467	-895.17065	330.89539	1307.15771	119.80359	520.28748	125.03381	338.00613	229.12401	-5.03069	-414.68469	454.08585	-3.12033	-1161.52490	186.48195	-14.43793
461	3.833	1278.06226	363.07874	1145.13940	3.22286	330.83319	1406.87537	-894.42444	331.88330	1305.64417	146.35876	518.87341	123.06589	324.27243	229.92285	-5.07441	-428.35291	454.96780	-3.46934	-1175.33630	187.20349	-14.31318
462	3.842	1277.94568	365.07010	1142.83179	2.92654	331.21930	1406.06873	-893.54602	332.62064	1304.82910	173.74249	517.57605	120.18251	310.54330	230.72469	-5.12217	-441.89276	455.86841	-3.94633	-1189.04675	187.84711	-14.24178
463	3.850	1277.78479	366.98904	1140.83362	2.85694	331.75421	1405.09631	-892.60211	333.03601	1304.70288	201.88312	516.50299	116.59578	296.84192	231.59378	-5.17699	-455.42841	456.86102	-4.39128	-1202.47156	188.49797	-13.97350
464	3.858	1277.57959	368.84344	1139.13965	3.01808	332.44394	1403.94238	-891.66095	333.03577	1305.20020	230.61536	515.80731	112.60083	283.20343	232.59392	-5.23039	-468.96774	457.99130	-4.70062	-1215.41162	189.10434	-13.15653
465	3.867	1277.32959	370.64172	1137.74744	3.40888	333.28107	1402.59863	-890.78302	332.51904	1306.22583	259.80185	515.54291	108.44270	269.62781	233.74609	-5.28046	-482.47571	459.25641	-4.88635	-1227.63489	189.62407	-11.59969
466	3.875	1277.03381	372.39059	1136.65405	4.01998	334.22891	1401.07117	-890.00232	331.42844	1307.68164	289.40427	515.64215	104.22272	256.08102	234.96234	-5.31126	-495.95032	460.61926	-5.03325	-1238.96545	190.10785	-9.35142
467	3.883	1276.69141	374.09467	1135.85608	4.83815	335.22339	1399.38147	-889.31555	329.79715	1309.47510	319.42896	515.98907	99.89375	242.53940	236.10220	-5.28237	-509.42163	462.02997	-5.21232	-1249.45288	190.47873	-6.49125
468	3.892	1276.30164	375.75690	1135.34875	5.85159	336.19388	1397.56030	-888.68585	327.75073	1311.52844	349.85745	516.48676	95.33621	229.00858	237.15817	-5.19948	-522.90643	463.43423	-5.42890	-1259.37219	190.54791	-3.05646
469	3.900	1275.86353	377.37921	1135.12671	7.04285	337.07697	1395.64246	-888.05817	325.48495	1313.78833	380.65677	517.10754	90.46237	215.49887	238.27052	-5.14929	-536.38220	464.77744	-5.63720	-1268.83289	190.36502	0.80888
470	3.908	1275.37634	378.96313	1135.18408	8.37442	337.81723	1393.66736	-887.38434	323.24106	1316.22400	411.83203	517.86981	85.24838	201.99789	239.51878	-5.20352	-549.81976	466.02515	-5.77864	-1277.51868	190.17929	4.92010
471	3.917	1274.83923	380.50958	1135.51416	9.78633	338.37372	1391.68103	-886.64166	321.26352	1318.81250	443.42462	518.75500	79.71629	188.46838	240.84863	-5.34466	-563.22443	467.17255	-5.82539	-1285.02637	190.07704	9.26629
472	3.925	1274.25159	382.01892	1136.10925	11.20836	338.73459	1389.72827	-885.83258	319.75000	1321.52002	475.43930	519.68311	73.93728	174.88049	242.17375	-5.48981	-576.63092	468.22409	-5.82191	-1291.18359	189.98138	13.98624
473	3.933	1273.61255	383.49060	1136.96094	12.57075	338.91766	1387.84424	-884.97302	318.81802	1324.29028	507.79370	520.56818	68.01910	161.23792	243.42650	-5.55811	-590.08197	469.19705	-5.83944	-1295.89233	189.87247	19.34865
474	3.942	1272.92139	384.92279	1138.06018	13.80841	338.95062	1386.05298	-884.08411	318.49100	1327.05200	540.34375	521.35620	62.06548	147.55527	244.56958	-5.54464	-603.60754	470.15118	-5.88163	-1298.87048	189.75980	25.92194
475	3.950	1272.17712	386.31281	1139.39746	14.86745	338.85876	1384.36890	-883.20068	318.69641	1329.74170	572.90216	521.99304	56.16515	133.84566	245.59541	-5.50958	-617.21539	471.14023	-5.89856	-1299.53809	189.59947	34.33764
476	3.958	1271.37866	387.65869	1140.96619	15.71489	338.67099	1382.79907	-882.38507	319.28043	1332.32227	605.19177	522.37000	50.39104	120.12257	246.51431	-5.48795	-630.89691	472.13452	-5.87709	-1297.17859	189.46716	44.50480
477	3.967	1270.52515	388.96283	1142.76587	16.34380	338.42819	1381.35144	-881.71033	320.06207	1334.78479	636.80908	522.39386	44.81008	106.36659	247.38019	-5.46687	-644.63715	473.08554	-5.85248	-1291.35229	189.70471	55.24335
478	3.975	1269.61560	390.23761	1144.80811	16.77145	338.17935	1380.03613	-881.21796	320.90048	1337.14111	667.23608	522.17346	39.54340	92.53741	248.28296	-5.43505	-658.43848	474.02570	-5.84553	-1282.03906	190.65912	64.89790
479	3.983	1268.64966	391.51294	1147.12207	17.03347	337.97015	1378.86084	-880.89868	321.71426	1339.42456	695.83740	522.00952	34.73737	78.63543	249.26938	-5.39078	-672.31970	475.01422	-5.84224	-1269.37097	192.34859	72.22621
480	3.992	1267.62805	392.84216	1149.75562	17.17678	337.83603	1377.82739	-880.70563	322.46902	1341.67969	721.89691	522.06659	30.36232	64.68646	250.30817	-5.33132	-686.29126	476.05435	-5.81673	-1253.43823	194.51959	76.77444
481	4.000	1266.55261	394.30032	1152.76416	17.25212	337.80161	1376.93665	-880.57544	323.16757	1343.93164	744.76428	522.06860	26.07026	50.68073	251.35547	-5.26881	-700.35138	477.10016	-5.75603	-1234.32166	196.89520	78.72605
482	4.008	1265.42725	395.96698	1156.18506	17.30789	337.88345	1376.19116	-880.44934	323.82513	1346.17151	763.95624	521.45044	21.35875	36.58511	252.40982	-5.21725	-714.47717	478.09268	-5.68949	-1212.13049	199.32747	78.55515
483	4.017	1264.25745	397.89197	1160.00330	17.38810	338.09583	1375.58948	-880.28766	324.43774	1348.37292	779.15814	519.82526	15.94054	22.39756	253.48216	-5.17230	-728.62677	479.03079	-5.66267	-1186.98401	201.81609	76.73653
484	4.025	1263.05042	400.06192	1164.13477	17.53423	338.45563	1375.12134	-880.07251	324.98270	1350.50781	790.19904	517.19965	9.94235	8.15778	254.55042	-5.13364	-742.78033	480.00507	-5.66655	-1159.03296	204.40729	73.62751
485	4.033	1261.81604	402.40454	1168.45154	17.78600	338.97958	1374.77600	-879.79968	325.44308	1352.54919	796.97540	513.82385	3.77154	-6.07656	255.57489	-5.10767	-756.94971	481.07733	-5.64218	-1128.48071	207.09604	69.52125
486	4.042	1260.57007	404.83636	1172.82617	18.17807	339.68384	1374.55090	-879.46973	325.81821	1354.46631	799.43756	509.95807	-2.06617	-20.25972	256.55942	-5.07516	-771.14001	482.17487	-5.54730	-1095.51941	209.81274	64.77441
487	4.050	1259.33459	407.30109	1177.15430	18.73336	340.59094	1374.45044	-879.08350	326.11801	1356.22327	797.59863	505.83173	-6.92941	-34.38964	257.56519	-5.00309	-785.34503	483.18997	-5.38989	-1060.32251	212.39868	59.86277
488	4.058	1258.13550	409.76294	1181.34790	19.45825	341.72504	1374.47852	-878.63843	326.36145	1357.78601	791.49347	501.89041	-10.15364	-48.50843	258.64545	-4.89253	-799.57019	484.13071	-5.20963	-1023.16058	214.59424	55.29693
489	4.067	1256.99353	412.18054	1185.32996	20.34612	343.09445	1374.63782	-878.12976	326.57635	1359.12830	781.46442	498.88168	-11.64793	-62.64880	259.76208	-4.78003	-813.82990	485.08130	-5.03731	-984.42871	216.15965	51.47909
490	4.075	1255.92200	414.49951	1189.03748	21.38539	344.68298	1374.93176	-877.56012	326.79819	1360.23511	768.61066	497.45572	-12.08761	-76.76684	260.77487	-4.68768	-828.11420	486.06287	-4.88609	-944.55249	216.98914	48.65476
491	4.083	1254.92932	416.67456	1192.42676	22.55950	346.45200	1375.36304	-876.94598	327.07019	1361.09802	754.49323	497.74399	-12.19328	-90.72077	261.56671	-4.58879	-842.35217	487.01447	-4.77431	-903.96765	217.07733	47.00471
492	4.092	1254.02124	418.68799	1195.47046	23.83720	348.34579	1375.92664	-876.31390	327.43231	1361.71533	740.25500	499.31647	-12.24902	-104.32101	262.18176	-4.42147	-856.45905	487.88992	-4.69578	-863.16760	216.44106	46.73698
493	4.100	1253.19885	420.53769	1198.15430	25.16504	350.29993	1376.60791	-875.69330	327.89905	1362.08801	726.29626	501.42593	-12.34447	-117.41523	262.76581	-4.11703	-870.42975	488.76428	-4.56269	-822.68420	215.07744	47.97559
494	4.108	1252.46008	422.22394	1200.47375	26.46714	352.24725	1377.38452	-875.11639	328.45639	1362.21375	712.62000	503.40955	-12.57108	-129.92078	263.38904	-3.61759	-884.31726	489.79794	-4.28616	-783.00781	213.02100	50.46388
495	4.117	1251.79895	423.75549	1202.43274	27.65121	354.11755	1378.23389	-874.62231	329.08438	1362.08618	699.11005	505.03470	-12.93795	-141.78314	264.01898	-2.91118	-898.15771	491.04681	-3.92943	-744.55310	210.52342	53.42458
496	4.125	1251.20996	425.14880	1204.03601	28.62138	355.84015	1379.14124	-874.26099	329.76978	1361.69788	685.59259	506.45428	-13.33268	-152.94312	264.61942	-2.06421	-911.97266	492.40182	-3.66253	-707.70044	208.04649	55.84847
497	4.133	1250.69153	426.41513	1205.28442	29.29084	357.35571	1380.10217	-874.09454	330.49533	1361.03564	671.93481	507.82605	-13.63723	-163.33340	265.15726	-1.18212	-925.76965	493.72858	-3.58152	-672.78552	205.91766	57.00729
498	4.142	1250.24377	427.56122	1206.17590	29.58958	358.62997	1381.11450	-874.19275	331.23596	1360.07861	658.16150	509.11325	-13.82433	-172.87094	265.55426	-0.34901	-939.52356	494.96777	-3.66819	-639.90887	204.09763	56.70894
499	4.150	1249.86194	428.59454	1206.70654	29.47346	359.65555	1382.16528	-874.62115	331.97086	1358.79712	644.41406	510.24164	-13.92692	-181.52267	265.71115	0.38012	-953.20844	496.11862	-3.86036	-608.76251	202.31737	55.15377
500	4.158	1249.53735	429.52203	1206.86829	28.93227	360.43829	1383.22314	-875.42767	332.68933	1357.15540	630.78510	511.24274	-13.98515	-189.44446	265.55594	1.03393	-966.82605	497.18857	-4.06399	-578.77551	200.31784	52.67884
501	4.167	1249.26526	430.35077	1206.65625	27.98711	360.98413	1384.24390	-876.63629	333.38608	1355.12451	617.24261	512.21667	-14.04260	-196.90201	265.02411	1.94046	-980.39294	498.17557	-4.16749	-549.38354	197.93671	49.61180
502	4.175	1249.05176	431.09167	1206.07727	26.68153	361.29657	1385.18030	-878.24567	334.05408	1352.69666	603.71008	513.23950	-14.13754	-203.77780	263.99380	3.95666	-993.92700	499.10074	-4.14486	-520.16089	195.05826	46.21473
503	4.183	1248.91113	431.75928	1205.14929	25.07456	361.37909	1385.99048	-880.22467	334.67581	1349.88843	590.16534	514.31873	-14.25896	-209.01321	262.37421	8.25757	-1007.44690	500.03552	-4.10271	-490.94220	191.63425	42.63779
504	4.192	1248.85706	432.36337	1203.89087	23.23334	361.24234	1386.64282	-882.51093	335.21527	1346.74097	576.63483	515.42810	-14.35473	-210.72379	260.34097	15.47835	-1020.95398	501.04279	-4.15995	-461.86688	187.77589	38.86625
505	4.200	1248.89294	432.90109	1202.31567	21.22098	360.91620	1387.12207	-885.01501	335.61420	1343.32056	563.13458	516.54590	-14.40425	-207.21625	258.30301	24.91773	-1034.42432	502.10803	-4.32153	-433.33307	183.64783	34.78342
506	4.208	1249.01172	433.36340	1200.43799	19.08363	360.45026	1387.42896	-887.62726	335.79355	1339.70837	549.66559	517.66589	-14.42767	-197.96744	256.54352	34.75654	-1047.85938	503.19052	-4.50620	-406.07050	179.25006	30.34585
507	4.217	1249.20544	433.74347	1198.27380	16.84379	359.89673	1387.57349	-890.23047	335.66638	1335.97595	536.22375	518.79187	-14.43971	-183.59186	255.04398	43.15630	-1061.30530	504.28912	-4.62981	-381.04657	174.46713	25.58761
508	4.225	1249.47705	434.03003	1195.83777	14.50359	359.29633	1387.57068	-892.70581	335.17673	1332.15027	522.77942	519.89209	-14.44886	-165.15747	253.66040	49.16672	-1074.80627	505.40179	-4.64605	-359.12939	169.29863	20.46151
509	4.233	1249.84106	434.19965	1193.14758	12.05972	358.68365	1387.44421	-894.93048	334.35349	1328.19250	509.28253	520.91351	-14.46722	-143.70508	252.32101	52.80187	-1088.37219	506.49228	-4.58805	-340.95917	163.90353	14.82527
510	4.242	1250.31189	434.22406	1190.23608	9.52310	358.09756	1387.23364	-896.80402	333.30185	1324.03467	495.69580	521.87622	-14.49341	-120.06097	251.06282	54.60683	-1101.97510	507.55685	-4.55022	-327.07227	158.48022	8.62476
511	4.250	1250.89038	434.08276	1187.15417	6.92736	357.58041	1386.98767	-898.29828	332.11453	1319.65613	482.02277	522.85474	-14.51546	-94.76232	249.96866	55.24472	-1115.58765	508.63318	-4.57694	-317.97321	153.26437	2.10720
512	4.258	1251.56592	433.77240	1183.96313	4.32035	357.17172	1386.75122	-899.46021	330.80838	1315.11841	468.31430	523.87445	-14.52588	-68.17698	249.10966	55.25670	-1129.21997	509.69229	-4.61753	-314.03479	148.66968	-4.11917
513	4.267	1252.32739	433.31097	1180.72607	1.75364	356.89807	1386.55676	-900.36334	329.35150	1310.53601	454.63324	524.89893	-14.52556	-40.70966	248.56308	54.96104	-1142.87903	510.64597	-4.60385	-315.25690	145.26540	-9.24864
514	4.275	1253.16406	432.72858	1177.50879	-0.72042	356.76566	1386.42200	-901.06274	327.73328	1306.03625	440.99631	525.88947	-14.52982	-12.81983	248.44946	54.47095	-1156.54712	511.50055	-4.52658	-321.14557	143.44971	-12.63934
515	4.283	1254.05750	432.05591	1174.38306	-3.04599	356.77072	1386.35010	-901.57672	326.00592	1301.74255	427.35907	526.85638	-14.55418	15.12754	248.87926	53.80927	-1170.20740	512.38660	-4.43541	-330.86182	143.14476	-14.23989
516	4.292	1254.97791	431.32471	1171.42920	-5.16067	356.91077	1386.32910	-901.88922	324.27039	1297.77576	413.67337	527.85492	-14.58234	43.00505	249.82802	53.03236	-1183.84302	513.39764	-4.39508	-343.27216	143.84174	-14.64686
517	4.300	1255.89526	430.56729	1168.72986	-6.99977	357.17480	1386.33411	-901.96558	322.62003	1294.25647	399.94745	528.92999	-14.57389	70.95839	251.14653	52.22470	-1197.45264	514.48578	-4.42025	-357.02429	144.93423	-14.63670
518	4.308	1256.78674	429.80988	1166.36328	-8.50595	357.53406	1386.33264	-901.77826	321.08698	1291.29932	386.22086	530.08667	-14.50764	99.25475	252.71040	51.39706	-1211.06177	515.55945	-4.42949	-371.04218	146.05219	-14.70013
519	4.317	1257.63428	429.07361	1164.39832	-9.63441	357.95135	1386.29163	-901.33002	319.65021	1288.99609	372.49200	531.29871	-14.40213	128.06061	254.45502	50.46005	-1224.66406	516.59381	-4.31719	-384.87219	147.12860	-14.96448
520	4.325	1258.42236	428.37955	1162.89380	-10.35441	358.38965	1386.18298	-900.65503	318.29678	1287.39832	358.74860	532.47906	-14.32182	157.39670	256.29532	49.30439	-1238.15698	517.60779	-4.06086	-398.49316	148.18646	-15.34916
521	4.333	1259.14246	427.74072	1161.89990	-10.65572	358.81000	1385.99011	-899.80432	317.06113	1286.51428	345.07162	533.48138	-14.36073	187.25066	258.06210	47.90041	-1251.35181	518.62878	-3.64663	-412.01318	149.15623	-15.73127
522	4.342	1259.79333	427.15204	1161.45520	-10.56194	359.17645	1385.70862	-898.84106	316.02438	1286.31433	331.56445	534.25323	-14.53749	217.65213	259.53180	46.31198	-1264.08191	519.69116	-2.90029	-425.50104	149.96298	-16.04699
523	4.350	1260.37317	426.59741	1161.58032	-10.13240	359.47171	1385.34326	-897.84717	315.29697	1286.74268	318.19138	534.90668	-14.73538	248.66910	260.55835	44.59503	-1276.27588	520.80719	-1.49849	-438.95551	150.63750	-16.27225
524	4.358	1260.87476	426.05933	1162.27148	-9.43768	359.70819	1384.90173	-896.91632	314.98654	1287.72998	304.83267	535.56055	-14.82627	280.39554	261.11261	42.72769	-1287.88501	521.96655	0.81047	-452.36682	151.23366	-16.36053
525	4.367	1261.28772	425.52136	1163.50439	-8.52981	359.92645	1384.39355	-896.12317	315.16449	1289.20435	291.42920	536.26007	-14.77921	312.92447	261.20963	40.64592	-1298.86035	523.14484	3.99785	-465.74292	151.79489	-16.32558
526	4.375	1261.60352	424.97217	1165.24561	-7.43807	360.18286	1383.83252	-895.49426	315.85223	1291.10181	277.99988	537.00427	-14.64124	346.30807	260.88733	38.29433	-1309.21057	524.24420	7.80526	-479.09821	152.41049	-16.30997
527	4.383	1261.81531	424.40515	1167.46582	-6.18567	360.52753	1383.23926	-895.00690	317.01672	1293.36938	264.59601	537.73071	-14.49941	380.56857	260.18414	35.68127	-1318.88965	525.15808	12.01005	-492.43616	153.14789	-16.42807
528	4.392	1261.91589	423.81052	1170.14392	-4.80119	360.97714	1382.64026	-894.60876	318.55881	1295.96118	251.23599	538.37756	-14.42499	415.70685	259.08780	32.92481	-1327.66565	525.94708	16.55716	-505.75165	153.93909	-16.61984
529	4.400	1261.89819	423.17316	1173.26489	-3.32002	361.50616	1382.06580	-894.23987	320.31119	1298.83289	237.87387	538.97540	-14.42151	451.64221	257.56122	30.22953	-1335.21826	526.76099	21.45560	-519.05505	154.62152	-16.73320
530	4.408	1261.75891	422.47784	1176.80688	-1.78773	362.07056	1381.54785	-893.85376	322.06677	1301.94092	224.45325	539.61151	-14.44229	488.15680	255.59341	27.83918	-1341.24902	527.63824	26.74734	-532.36676	155.12090	-16.71214
531	4.417	1261.49744	421.71185	1180.73096	-0.26298	362.63803	1381.11353	-893.43353	323.62903	1305.24377	210.93933	540.35925	-14.42473	524.86847	253.17001	25.99030	-1345.41846	528.53986	32.68686	-545.69922	155.55145	-16.65285
532	4.425	1261.11182	420.86630	1184.98792	1.19285	363.20117	1380.77771	-892.99036	324.86139	1308.70166	197.30426	541.28540	-14.29993	561.19940	250.22592	24.84856	-1347.23022	529.43958	39.76588	-559.07068	156.08012	-16.64188
533	4.433	1260.60022	419.94202	1189.53247	2.53056	363.77057	1380.54309	-892.54828	325.71552	1312.27734	183.58081	542.37103	-14.06885	596.39697	246.67586	24.45102	-1346.06860	530.22223	48.28030	-572.50165	156.73784	-16.63615
534	4.442	1259.97083	418.95432	1194.32825	3.71542	364.35019	1380.40625	-892.13013	326.22769	1315.93506	169.90704	543.36938	-13.89639	629.67603	242.54292	24.62312	-1341.52795	530.54041	57.79307	-585.98444	157.45764	-16.57568
535	4.450	1259.24609	417.92969	1199.33960	4.72549	364.91946	1380.36267	-891.74768	326.49197	1319.63745	156.38721	544.07660	-13.93498	660.43213	238.07649	24.94584	-1333.72241	529.86438	67.04668	-599.47943	158.24257	-16.49281
536	4.458	1258.45728	416.89685	1204.52490	5.55744	365.44006	1380.40491	-891.39404	326.62796	1323.34705	142.95361	544.66925	-14.08801	688.34064	233.64073	24.96637	-1323.11890	527.80396	74.50817	-612.94794	159.16861	-16.45216
537	4.467	1257.63708	415.88428	1209.84070	6.22968	365.86948	1380.52136	-891.04700	326.74585	1327.02832	129.47211	545.38715	-14.17862	713.25580	229.44585	24.50068	-1310.08130	524.50439	79.27849	-626.39075	160.26250	-16.46188
538	4.475	1256.81311	414.91901	1215.24829	6.77520	366.16547	1380.69629	-890.68970	326.90909	1330.64868	115.89594	546.21350	-14.18439	735.09796	225.47214	23.67266	-1294.69263	520.62292	81.60039	-639.86670	161.44899	-16.47633
539	4.483	1256.00195	414.01758	1220.71289	7.23204	366.28574	1380.91309	-890.33270	327.11526	1334.18335	102.26099	547.08405	-14.16762	753.83282	221.64944	22.68950	-1276.96997	516.79840	82.45068	-653.44452	162.60167	-16.46842
540	4.492	1255.20325	413.18253	1226.19836	7.64061	366.18991	1381.15906	-890.00885	327.32153	1337.61487	88.59308	548.01965	-14.16520	769.39923	218.02972	21.60595	-1257.06738	513.24493	82.70963	-667.14099	163.64400	-16.45641
541	4.500	1254.39917	412.41745	1231.66724	8.04535	365.84305	1381.42749	-889.74048	327.49692	1340.92493	74.85980	549.01868	-14.17304	781.65131	214.79202	20.25253	-1235.18323	509.84647	82.68216	-680.94092	164.59831	-16.43678
542	4.508	1253.56433	411.75085	1237.07605	8.49024	365.21555	1381.71582	-889.52405	327.64490	1344.09033	61.03320	550.02393	-14.15899	790.46649	212.14777	18.36853	-1211.37952	506.45566	82.18119	-694.83759	165.53299	-16.34152
543	4.517	1252.67664	411.23868	1242.37207	9.00665	364.28516	1382.02795	-889.33850	327.78613	1347.08948	47.15619	550.98285	-14.10788	795.86536	210.23672	15.82041	-1185.56433	503.04169	80.88117	-708.83826	166.47418	-16.12340
544	4.525	1251.72632	410.93555	1247.48999	9.60735	363.05002	1382.37463	-889.15320	327.94315	1349.90564	33.29071	551.90479	-14.04549	797.98315	209.06741	12.67351	-1157.60449	499.64230	78.56556	-722.92950	167.39302	-15.86140
545	4.533	1250.72729	410.85785	1252.34595	10.29063	361.54120	1382.76831	-888.93365	328.13660	1352.52612	19.43701	552.85229	-13.99030	796.91064	208.54565	9.10799	-1127.43433	496.26614	75.21420	-737.02338	168.27014	-15.67276
546	4.542	1249.72827	410.96606	1256.84045	11.04616	359.81616	1383.22180	-888.65118	328.37817	1354.94141	5.53705	553.89771	-13.89153	792.54584	208.57753	5.42806	-1095.10693	492.87170	71.07300	-751.05005	169.11212	-15.54367
547	4.550	1248.80017	411.18152	1260.87927	11.86168	357.94495	1383.75183	-888.29041	328.66705	1357.14587	-8.46753	555.10571	-13.66220	784.70764	209.13060	2.14007	-1060.74854	489.48956	66.67369	-765.02045	169.96350	-15.39346
548	4.558	1248.00903	411.42145	1264.39661	12.73210	356.00446	1384.37634	-887.85406	328.99442	1359.13123	-22.55682	556.43262	-13.33986	773.61121	210.11615	-0.22394	-1024.48999	486.30609	62.69932	-778.85822	170.99307	-15.25599
549	4.567	1247.39709	411.62402	1267.36255	13.66333	354.07083	1385.10938	-887.36560	329.34821	1360.87903	-36.60352	557.63403	-13.13917	760.24316	211.27368	-1.48611	-986.52582	483.50446	59.77061	-792.46277	172.35387	-15.23520
550	4.575	1246.98096	411.75366	1269.77600	14.66265	352.20786	1385.95911	-886.86060	329.71619	1362.35913	-50.49652	558.53278	-13.15628	745.96106	212.33548	-1.93295	-947.24164	481.19107	58.34505	-806.00275	173.87833	-15.33490
551	4.583	1246.75842	411.79572	1271.65430	15.72179	350.46240	1386.92969	-886.36938	330.09204	1363.53320	-64.24786	559.30524	-13.12706	731.66193	213.24408	-2.02693	-907.23743	479.51666	58.70948	-819.75555	175.22812	-15.44936
552	4.592	1246.71631	411.74808	1273.02344	16.80463	348.86533	1388.02136	-885.90796	330.47931	1364.36243	-77.89252	560.24316	-12.67560	717.55304	214.10141	-2.10357	-867.22595	478.60464	60.91451	-833.75952	176.26328	-15.46781
553	4.600	1246.83667	411.61469	1273.91125	17.84561	347.43344	1389.22925	-885.48730	330.87982	1364.82446	-91.35901	561.41040	-11.66273	703.55945	214.98701	-2.29439	-827.86353	478.37436	64.67250	-847.89044	177.04471	-15.37860
554	4.608	1247.10120	411.40063	1274.34521	18.76157	346.17728	1390.53894	-885.12750	331.27731	1364.93140	-104.47406	562.70483	-10.18956	689.65155	215.89624	-2.58449	-789.60986	478.54306	69.28887	-862.02393	177.72224	-15.28887
555	4.617	1247.49243	411.11035	1274.35034	19.47363	345.11105	1391.92480	-884.86334	331.64999	1364.72070	-117.07672	564.18311	-8.33730	675.84827	216.79573	-2.89929	-752.73999	478.73676	73.74880	-876.04517	178.46640	-15.27337
556	4.625	1247.99438	410.74670	1273.95020	19.92590	344.25238	1393.35559	-884.74243	332.00452	1364.22314	-129.14172	566.14197	-6.00464	662.12506	217.67401	-3.16150	-717.47198	478.67355	77.12708	-889.94336	179.32776	-15.26822
557	4.633	1248.59229	410.31146	1273.16711	20.09161	343.61273	1394.80261	-884.82086	332.38223	1363.44482	-140.72101	568.67584	-3.10654	648.42554	218.54932	-3.31448	-684.01678	478.33820	79.04570	-903.80371	180.22482	-15.20812
558	4.642	1249.27222	409.80533	1272.02271	19.96939	343.19083	1396.24451	-885.15143	332.82620	1362.37158	-151.75885	571.32892	0.19564	634.72980	219.43794	-3.35817	-652.47791	477.90070	79.63525	-917.63135	181.07767	-15.15166
559	4.650	1250.02014	409.22876	1270.53857	19.57430	342.97119	1397.66431	-885.76849	333.35080	1360.98181	-162.06873	573.52338	3.71308	621.04749	220.32462	-3.36410	-622.70990	477.49420	79.10943	-931.38245	181.87909	-15.17312
560	4.658	1250.82275	408.58203	1268.73608	18.92634	342.92505	1399.04163	-886.68036	333.94223	1359.25977	-171.45422	575.20422	7.62366	607.36823	221.20335	-3.42264	-594.28845	477.19983	77.56547	-945.08240	182.68059	-15.23283
561	4.667	1251.66626	407.86542	1266.63672	18.04202	343.01862	1400.34338	-887.87024	334.57449	1357.20837	-179.68347	576.72791	12.42402	593.66888	222.10719	-3.56890	-566.67114	477.19540	75.13074	-958.76300	183.51669	-15.22215
562	4.675	1252.53711	407.07947	1264.26221	16.93325	343.22250	1401.52185	-889.30389	335.22131	1354.84631	-186.33966	578.29773	18.58184	579.94513	223.03905	-3.74982	-539.38715	477.75296	72.06255	-972.43518	184.36638	-15.09365
563	4.683	1253.42175	406.22485	1261.63428	15.61158	343.50952	1402.52637	-890.94214	335.86029	1352.19666	-190.81360	579.82166	26.41740	566.21027	223.94696	-3.86903	-512.08466	479.04907	68.64932	-986.15997	185.21057	-14.92799
564	4.692	1254.30676	405.30243	1258.77466	14.09203	343.84464	1403.32202	-892.75061	336.47281	1349.27917	-192.40234	581.11548	36.13219	552.47516	224.80899	-3.89126	-484.54959	481.07935	65.13551	-999.97565	186.06293	-14.85076
565	4.700	1255.17847	404.31302	1255.70532	12.39532	344.18982	1403.90015	-894.69977	337.04791	1346.10999	-190.36102	582.03296	47.64925	538.74243	225.63170	-3.87898	-456.83063	483.72345	61.72541	-1013.77905	186.93671	-14.87842
566	4.708	1256.02332	403.25732	1252.44824	10.55177	344.52414	1404.27759	-896.74976	337.58435	1342.70874	-184.09381	582.50610	60.34790	525.01898	226.38206	-3.90173	-429.39404	486.71271	58.47203	-1027.45886	187.79372	-14.91288
567	4.717	1256.82690	402.13544	1249.02576	8.60453	344.84763	1404.48743	-898.83514	338.09570	1339.10608	-173.56219	582.53497	73.04375	511.31763	227.05516	-3.96023	-403.13464	489.61423	55.09239	-1041.07922	188.57074	-14.87964
568	4.725	1257.57373	400.94598	1245.46021	6.60650	345.16299	1404.56543	-900.86139	338.63196	1335.34180	-159.47662	582.14838	84.39388	497.64120	227.75362	-4.02313	-379.19141	492.04971	50.98036	-1054.76025	189.27899	-14.80136
569	4.733	1258.24634	399.68585	1241.77405	4.61006	345.46570	1404.54077	-902.71515	339.28604	1331.45435	-142.97650	581.40295	93.52606	483.96750	228.58975	-4.07737	-358.65738	493.87158	45.46089	-1068.50354	189.99910	-14.76834
570	4.742	1258.82544	398.34967	1237.98914	2.65726	345.74335	1404.43481	-904.29218	340.15430	1327.47412	-125.11127	580.36914	100.40967	470.25366	229.55278	-4.11697	-342.27908	495.12247	38.13921	-1082.28564	190.80234	-14.85281
571	4.750	1259.29041	396.93097	1234.12622	0.77840	345.97437	1404.26685	-905.53394	341.28812	1323.42175	-106.52264	579.06158	105.63399	456.47119	230.54749	-4.13791	-330.30713	495.95313	29.21477	-1096.18518	191.72943	-15.02462
572	4.758	1259.62244	395.42535	1230.20398	-1.00166	346.13574	1404.05481	-906.44092	342.68185	1319.30896	-87.36847	577.40173	109.85934	442.63153	231.51706	-4.15888	-322.67291	496.51123	19.58787	-1110.26892	192.76657	-15.17424
573	4.767	1259.81140	393.83749	1226.23755	-2.65663	346.21576	1403.81396	-907.05493	344.29346	1315.14148	-67.42010	575.25592	113.48589	428.77054	232.45755	-4.21047	-319.34357	496.86121	10.66960	-1124.48828	193.81894	-15.22926
574	4.775	1259.86499	392.19147	1222.23853	-4.15869	346.21677	1403.55640	-907.43140	346.07788	1310.93201	-46.33960	572.50720	116.66351	414.92371	233.38144	-4.31040	-320.38336	497.05316	3.83148	-1138.72546	194.81747	-15.23439
575	4.783	1259.82117	390.54309	1218.21729	-5.48190	346.14960	1403.28943	-907.61249	348.00732	1306.72339	-23.99237	569.13281	119.41280	401.11438	234.30940	-4.44872	-325.68362	497.18381	-0.36132	-1152.75732	195.79282	-15.25531
576	4.792	1259.75598	388.98795	1214.18823	-6.60009	346.03174	1403.01257	-907.60901	350.05518	1302.60803	-0.52954	565.20953	121.69176	387.33395	235.24033	-4.59179	-334.84674	497.35806	-2.35919	-1166.35828	196.72858	-15.25237
577	4.800	1259.77588	387.65247	1210.18286	-7.48716	345.88828	1402.71460	-907.40607	352.17130	1298.72778	23.79242	560.84247	123.41524	373.54865	236.15327	-4.72446	-347.09473	497.67630	-3.02906	-1179.61780	197.56351	-15.19225
578	4.808	1259.98145	386.65463	1206.26563	-8.12698	345.75015	1402.37048	-906.97992	354.29385	1295.24695	48.81439	556.12628	124.48862	359.76312	237.04620	-4.84809	-361.10419	498.21814	-3.11196	-1192.92261	198.36914	-15.11446
579	4.817	1260.41394	386.04547	1202.54456	-8.51723	345.65305	1401.94397	-906.30951	356.38297	1292.31433	74.52686	551.12122	124.81718	346.03229	237.92026	-4.93291	-375.47403	498.96826	-3.11049	-1206.56250	199.24977	-14.95541
580	4.825	1261.03308	385.78265	1199.15784	-8.66078	345.63971	1401.39661	-905.38989	358.42737	1290.04065	101.00305	545.84949	124.29379	332.37228	238.76329	-4.95648	-389.50381	499.83725	-3.26176	-1220.43103	200.16605	-14.55939
581	4.833	1261.75195	385.76965	1196.23853	-8.56017	345.75427	1400.70007	-904.24744	360.41043	1288.49622	128.29706	540.37280	122.84044	318.72815	239.58252	-4.96214	-403.21280	500.76526	-3.56449	-1234.11572	200.98044	-13.85973
582	4.842	1262.48792	385.91962	1193.88647	-8.22195	346.02527	1399.83777	-902.94446	362.26495	1287.71216	156.39154	534.84674	120.47401	305.06088	240.42509	-5.00817	-416.80811	501.74103	-3.92407	-1247.30029	201.58429	-12.84096
583	4.850	1263.18127	386.18027	1192.16309	-7.66139	346.45300	1398.79932	-901.57263	363.85736	1287.67700	185.20673	529.46210	117.34169	291.39441	241.35258	-5.08530	-430.36462	502.77332	-4.25854	-1259.97241	202.02086	-11.42933
584	4.858	1263.78955	386.51700	1191.09546	-6.90318	347.01181	1397.57849	-900.23773	365.01471	1288.33606	214.62915	524.34497	113.69827	277.76898	242.38594	-5.12404	-443.84369	503.89679	-4.51395	-1272.20325	202.48349	-9.51210
585	4.867	1264.28186	386.90405	1190.68262	-5.97770	347.66473	1396.17798	-899.02838	365.57581	1289.60303	244.53702	519.57764	109.83313	264.22137	243.48174	-5.08550	-457.20685	505.16772	-4.68425	-1283.86023	203.11084	-6.96846
586	4.875	1264.63843	387.33643	1190.90466	-4.91301	348.38208	1394.60950	-897.98187	365.44724	1291.38293	274.81830	515.26056	105.97102	250.78281	244.57603	-5.00271	-470.46997	506.59802	-4.82825	-1294.59119	203.79037	-3.70780
587	4.883	1264.85205	387.83041	1191.73438	-3.73053	349.14288	1392.89441	-897.07678	364.64444	1293.58545	305.44229	511.35434	102.11136	237.42621	245.64066	-4.92478	-483.69409	508.09964	-5.01302	-1304.09509	204.29327	0.18486
588	4.892	1264.92175	388.40491	1193.14001	-2.44850	349.91568	1391.06519	-896.25787	363.30005	1296.13342	336.52954	507.59229	97.98007	224.06830	246.70961	-4.89277	-496.94159	509.54028	-5.24370	-1312.32336	204.63516	4.39098
589	4.900	1264.84314	389.06390	1195.08057	-1.08562	350.64471	1389.16333	-895.47009	361.64182	1298.96875	368.21857	503.84814	93.30243	210.65933	247.86058	-4.95446	-510.23694	510.83929	-5.47499	-1319.41907	205.03033	8.64713
590	4.908	1264.60547	389.79663	1197.50757	0.33655	351.26361	1387.23438	-894.67706	359.94556	1302.04956	400.49963	500.35681	88.03281	197.20328	249.13638	-5.11584	-523.58252	512.01093	-5.66116	-1325.56909	205.50217	13.06151
591	4.917	1264.19861	390.59363	1200.37280	1.78780	351.71701	1385.32385	-893.86212	358.47296	1305.34290	433.31290	497.34961	82.25303	183.70526	250.47975	-5.29459	-536.99982	513.14587	-5.76556	-1330.69543	205.97156	18.05803
592	4.925	1263.62085	391.45801	1203.63330	3.22436	351.96539	1383.47290	-893.02582	357.41980	1308.81531	466.70920	494.80295	76.07639	170.17224	251.78665	-5.38359	-550.49237	514.31647	-5.77443	-1334.20911	206.55974	24.20057
593	4.933	1262.87903	392.39948	1207.25269	4.59432	351.98669	1381.71179	-892.18414	356.88791	1312.43091	500.80466	492.60797	69.68344	156.63007	253.02103	-5.36131	-563.99438	515.48962	-5.73671	-1335.26636	207.37915	32.03773
594	4.942	1261.98926	393.42752	1211.19507	5.85297	351.78946	1380.05591	-891.36261	356.88257	1316.15332	535.59351	490.67047	63.28630	143.09326	254.20168	-5.30525	-577.43823	516.58124	-5.73219	-1333.18481	208.43019	41.64864
595	4.950	1260.97937	394.55206	1215.41980	6.97298	351.41818	1378.50928	-890.58368	357.33011	1319.94604	570.80133	488.85980	57.04985	129.54291	255.31125	-5.29657	-590.84424	517.57837	-5.76493	-1327.62903	209.95795	52.16035
596	4.958	1259.88440	395.78082	1219.87805	7.94187	350.93909	1377.07349	-889.85315	358.10922	1323.77417	605.90723	487.05905	51.09772	115.94491	256.33585	-5.34112	-604.30701	518.54541	-5.73828	-1318.62305	212.46442	61.95217
597	4.967	1258.73303	397.10907	1224.52185	8.75729	350.42059	1375.75439	-889.15161	359.08618	1327.60681	640.28082	485.24066	45.54966	102.27368	257.32910	-5.38219	-617.91827	519.53705	-5.57169	-1306.38513	216.28943	69.46835
598	4.975	1257.53870	398.51001	1229.31250	9.42697	349.92102	1374.56628	-888.43701	360.15155	1331.40698	673.28253	483.40057	40.49480	88.51613	258.34634	-5.36594	-631.70026	520.55493	-5.30058	-1291.08423	221.31055	73.94331
599	4.983	1256.30762	399.94183	1234.21838	9.97123	349.48523	1373.53247	-887.66235	361.25317	1335.11145	704.28302	481.50772	35.95084	74.66954	259.39371	-5.29544	-645.58826	521.55939	-5.06559	-1272.77454	226.92563	75.61566
600	4.992	1255.05713	401.36893	1239.20825	10.42308	349.14661	1372.67786	-886.79706	362.38788	1338.63916	732.65277	479.58597	31.82044	60.74485	260.46860	-5.22276	-659.49292	522.51587	-5.00324	-1251.54089	232.38885	75.33846
601	5.000	1253.82092	402.77374	1244.24561	10.82274	348.92789	1372.02222	-885.84094	363.53488	1341.95203	757.73822	477.69562	27.80884	46.75400	261.56992	-5.17907	-673.39618	523.45190	-5.08355	-1227.59424	237.32387	73.87656
602	5.008	1252.63977	404.16290	1249.28687	11.21299	348.84338	1371.57568	-884.83130	364.60306	1345.09753	778.87921	475.80704	23.46521	32.70156	262.66476	-5.13936	-687.34460	524.43683	-5.13185	-1201.17200	241.89098	71.53636
603	5.017	1251.54749	405.56921	1254.28369	11.64077	348.91150	1371.33496	-883.82507	365.47141	1348.16516	795.54816	473.84967	18.44333	18.60645	263.70480	-5.06348	-701.35571	525.49414	-5.06949	-1172.42664	246.46698	68.34560
604	5.025	1250.56274	407.03723	1259.18933	12.15928	349.16394	1371.28406	-882.85645	366.07605	1351.20581	807.51392	471.84326	12.72525	4.49223	264.68698	-4.94133	-715.40552	526.57758	-4.98436	-1141.47046	251.22079	64.37407
605	5.033	1249.69092	408.59949	1263.96301	12.82428	349.64041	1371.40173	-881.91687	366.43942	1354.20630	814.86426	469.82568	6.58163	-9.65484	265.66272	-4.80296	-729.48602	527.63538	-4.94679	-1108.44495	255.96957	59.86369
606	5.042	1248.92908	410.26392	1268.57166	13.68443	350.37943	1371.66797	-880.97546	366.63937	1357.11450	817.87134	467.71594	0.41842	-23.86190	266.67850	-4.69084	-743.60706	528.65271	-4.92115	-1073.50171	260.33966	55.18478
607	5.050	1248.27014	412.01508	1272.98779	14.77296	351.41586	1372.06311	-880.00488	366.76874	1359.86792	816.82733	465.41617	-5.21259	-38.09875	267.73264	-4.61481	-757.77155	529.62292	-4.85530	-1036.77148	263.97247	50.73462
608	5.058	1247.70618	413.82129	1277.18750	16.11189	352.78662	1372.56396	-878.99060	366.90820	1362.40894	811.99341	463.07001	-9.53537	-52.28085	268.79358	-4.54595	-771.96643	530.53540	-4.75574	-998.39215	266.61450	46.85641
609	5.067	1247.23010	415.64221	1281.14856	17.71885	354.52194	1373.14380	-877.93127	367.11395	1364.69214	803.70905	461.12402	-11.92648	-66.34109	269.83441	-4.45806	-786.16248	531.42303	-4.66423	-958.60010	268.15439	43.84873
610	5.075	1246.83508	417.43414	1284.84875	19.59263	356.59802	1373.77795	-876.83643	367.41791	1366.68701	792.57849	460.05316	-12.61228	-80.25768	270.82336	-4.35307	-800.33032	532.34589	-4.58438	-917.81018	268.64273	42.03432
611	5.083	1246.51550	419.15240	1288.26514	21.68710	358.88379	1374.45313	-875.71362	367.83795	1368.38135	779.53699	460.03183	-12.58415	-94.00546	271.70218	-4.22228	-814.45258	533.29175	-4.47108	-876.62988	268.20822	41.71888
612	5.092	1246.26526	420.75214	1291.37366	23.91887	361.17252	1375.16882	-874.55731	368.38849	1369.77905	765.58832	460.86209	-12.65556	-107.48649	272.43283	-4.01345	-828.52771	534.20398	-4.29265	-835.79584	266.94147	42.97456
613	5.100	1246.07800	422.18707	1294.14832	26.20384	363.29480	1375.92542	-873.35779	369.07547	1370.88940	751.40924	462.16934	-12.95632	-120.53480	273.05228	-3.66725	-842.58044	535.11926	-4.05587	-796.03717	264.97784	45.41776
614	5.108	1245.94666	423.40887	1296.56091	28.46138	365.18759	1376.71692	-872.12897	369.88245	1371.71655	737.29700	463.65353	-13.28597	-133.02887	273.62177	-3.14120	-856.64099	536.13702	-3.79105	-757.89441	262.67273	48.20588
615	5.117	1245.86365	424.36734	1298.58240	30.58797	366.87045	1377.53552	-870.92645	370.77084	1372.25281	723.36847	465.15634	-13.55056	-144.95102	274.15598	-2.39956	-870.68811	537.28253	-3.54492	-721.57013	260.50552	50.33773
616	5.125	1245.82227	425.01398	1300.18457	32.45631	368.38727	1378.37915	-869.84393	371.70538	1372.47290	709.61780	466.57333	-13.79498	-156.28464	274.64700	-1.44929	-884.64606	538.52039	-3.34603	-686.92932	258.75595	51.13884
617	5.133	1245.81909	425.31009	1301.34546	33.94933	369.76599	1379.25305	-868.99573	372.68753	1372.32593	695.93127	467.82242	-14.04821	-166.90399	275.09720	-0.38800	-898.45569	539.80615	-3.20535	-653.64294	257.34061	50.55512
618	5.142	1245.85901	425.24048	1302.05737	34.99131	371.01013	1380.16235	-868.50134	373.75797	1371.74097	682.22748	468.90173	-14.27411	-176.60968	275.48596	0.63901	-912.11121	541.03766	-3.18595	-621.35956	255.94093	48.94409
619	5.150	1245.95874	424.83154	1302.33667	35.54918	372.10336	1381.10071	-868.46692	374.95599	1370.64856	668.53247	469.90027	-14.42746	-185.27887	275.72290	1.57921	-925.63757	542.10858	-3.34105	-589.78717	254.26111	46.65416
620	5.158	1246.15137	424.16632	1302.23096	35.61871	373.01889	1382.04175	-868.96497	376.27304	1369.00085	654.91040	470.90948	-14.51558	-192.96365	275.63922	2.65517	-939.07550	543.04102	-3.57612	-558.69550	252.16336	43.89213
621	5.167	1246.48193	423.38086	1301.81555	35.22110	373.73090	1382.94043	-870.01764	377.64240	1366.79028	641.40857	471.95453	-14.60067	-199.67813	275.05646	4.54232	-952.48157	543.92877	-3.73583	-527.97974	249.57806	40.86195
622	5.175	1246.99231	422.62427	1301.16736	34.40568	374.21497	1383.74463	-871.58563	378.97122	1364.05591	628.03436	473.01984	-14.74304	-204.85397	273.94305	8.29786	-965.90594	544.82227	-3.78613	-497.74152	246.49471	37.77637
623	5.183	1247.69983	421.99255	1300.32617	33.24408	374.44427	1384.40881	-873.57135	380.18161	1360.86768	614.72888	474.10651	-14.94802	-207.06918	272.51053	14.71589	-979.35687	545.75287	-3.81187	-468.22412	243.12724	34.64094
624	5.192	1248.58997	421.49365	1299.28064	31.81458	374.40088	1384.90320	-875.83893	381.22620	1357.30371	601.40588	475.24469	-15.15916	-204.65536	271.07651	23.47963	-992.80249	546.74884	-3.90605	-439.75317	239.81244	31.25140
625	5.200	1249.63220	421.07324	1297.99170	30.18287	374.09161	1385.21375	-878.24109	382.07800	1353.44226	588.03857	476.45078	-15.30651	-196.72635	269.80911	33.07343	-1006.21222	547.80432	-4.08737	-412.85254	236.65866	27.50661
626	5.208	1250.80432	420.66382	1296.43079	28.39013	373.55460	1385.34180	-880.64520	382.71716	1349.35864	574.66846	477.68127	-15.36881	-183.55569	268.57831	41.68532	-1019.57892	548.88934	-4.28413	-388.30695	233.49385	23.47943
627	5.217	1252.10632	420.21768	1294.59778	26.45708	372.85541	1385.29846	-882.95435	383.11945	1345.12097	561.31311	478.84314	-15.38564	-166.07834	267.03796	48.21506	-1032.92249	549.96729	-4.40822	-366.94720	230.13797	19.17257
628	5.225	1253.55627	419.71844	1292.51648	24.39401	372.06665	1385.10144	-885.11469	383.24667	1340.77795	547.93146	479.88480	-15.40727	-145.28195	264.92603	52.55553	-1046.29419	551.02264	-4.43480	-349.39148	226.55746	14.46470
629	5.233	1255.17419	419.17194	1290.22424	22.20448	371.24466	1384.77576	-887.08984	383.06815	1336.34436	534.49652	480.86981	-15.44144	-122.00996	262.27374	55.21973	-1059.74121	552.08557	-4.40243	-336.03790	222.79034	9.31753
630	5.242	1256.96533	418.58160	1287.76550	19.88869	370.43304	1384.35645	-888.82532	382.60205	1331.80029	521.01257	481.90210	-15.46022	-96.98125	259.30740	56.84454	-1073.25671	553.17926	-4.37604	-327.24402	218.86795	3.92573
631	5.250	1258.90796	417.93329	1285.19165	17.45850	369.67737	1383.88989	-890.26398	381.90945	1327.12390	507.47278	482.99228	-15.44818	-70.78727	256.31381	57.89004	-1086.79871	554.27026	-4.39892	-323.43195	214.90535	-1.33042
632	5.258	1260.95618	417.20203	1282.56641	14.95639	369.02795	1383.43115	-891.39569	381.04587	1322.34326	493.87976	484.05371	-15.42658	-43.89182	253.62431	58.58785	-1100.35022	555.32416	-4.44008	-324.85938	211.32663	-6.07140
633	5.267	1263.05591	416.36383	1279.96289	12.45728	368.53772	1383.03564	-892.26111	380.04327	1317.56360	480.27554	485.01422	-15.41750	-16.64719	251.51341	59.04804	-1113.92603	556.34222	-4.42434	-331.10669	208.81924	-10.00775
634	5.275	1265.15869	415.40515	1277.45044	10.05465	368.25354	1382.74585	-892.90503	378.93085	1312.94763	466.68896	485.87994	-15.41074	10.70510	250.04926	59.34830	-1127.53735	557.31970	-4.34101	-340.98468	207.79335	-12.84995
635	5.283	1267.22742	414.33606	1275.08179	7.84305	368.19427	1382.58362	-893.33875	377.74542	1308.66943	453.08774	486.70703	-15.40107	38.03426	249.13797	59.52704	-1141.18152	558.24286	-4.26256	-353.11554	208.02371	-14.43321
636	5.292	1269.23242	413.18948	1272.89734	5.90130	368.33792	1382.54810	-893.53723	376.52328	1304.87634	439.42517	487.55637	-15.40652	65.31787	248.68225	59.57813	-1154.85400	559.11688	-4.23900	-366.41040	208.94318	-15.00899
637	5.300	1271.14307	412.00183	1270.93457	4.28415	368.63580	1382.61487	-893.45709	375.29163	1301.68762	425.69736	488.44128	-15.43794	92.63480	248.61296	59.49314	-1168.54248	559.96423	-4.23320	-380.13208	210.03081	-15.10636
638	5.308	1272.92725	410.80096	1269.23230	3.02280	369.03558	1382.74280	-893.06226	374.06808	1299.20911	411.93369	489.32269	-15.48776	120.11743	248.84357	59.25633	-1182.20081	560.82257	-4.17283	-393.89520	210.96532	-15.11530
639	5.317	1274.55298	409.60452	1267.82788	2.12873	369.48944	1382.88586	-892.34650	372.88129	1297.52734	398.18185	490.20374	-15.52502	147.87979	249.27066	58.80751	-1195.75586	561.73840	-4.01306	-407.57965	211.70540	-15.16871
640	5.325	1275.98706	408.41693	1266.75330	1.59872	369.95331	1382.99634	-891.34479	371.79889	1296.67957	384.50507	491.14886	-15.51874	176.00281	249.75690	58.06943	-1209.14551	562.73944	-3.70706	-421.16522	212.38686	-15.27076
641	5.333	1277.19690	407.22592	1266.03625	1.41608	370.38925	1383.02637	-890.13184	370.92230	1296.63354	370.93561	492.17270	-15.47979	204.57045	250.15747	56.98106	-1222.27942	563.79126	-3.13540	-434.68463	213.09824	-15.39425
642	5.342	1278.15601	406.01178	1265.70337	1.54820	370.76736	1382.93799	-888.81024	370.35846	1297.29651	357.43542	493.18622	-15.44705	233.68854	250.40919	55.47757	-1234.99292	564.79858	-2.11233	-448.19110	213.84700	-15.52705
643	5.350	1278.84412	404.76611	1265.77515	1.95350	371.07224	1382.71277	-887.49060	370.20117	1298.54175	343.93304	494.07471	-15.45049	263.48709	250.49371	53.48060	-1247.13220	565.72614	-0.46215	-461.69879	214.63455	-15.67097
644	5.358	1279.24390	403.49121	1266.25720	2.60000	371.31757	1382.35315	-886.27002	370.51047	1300.23608	330.38376	494.82596	-15.48315	294.07907	250.38380	50.89907	-1258.61060	566.70721	1.93200	-475.20709	215.47012	-15.82500
645	5.367	1279.34106	402.18188	1267.13770	3.47260	371.54977	1381.88000	-885.21283	371.28857	1302.26196	316.79636	495.54578	-15.49484	325.50070	250.11411	47.62594	-1269.35498	567.91559	5.09481	-488.69727	216.35118	-16.00282
646	5.375	1279.12585	400.83130	1268.39490	4.55675	371.82681	1381.33008	-884.33875	372.48395	1304.53198	303.22641	496.31836	-15.45163	357.77490	249.78940	43.61615	-1279.29492	569.36389	8.90268	-502.12512	217.20604	-16.20010
647	5.383	1278.59546	399.45148	1270.00427	5.81895	372.18793	1380.74817	-883.62781	374.01550	1306.99133	289.73785	497.11835	-15.37847	390.98792	249.49631	39.00095	-1288.36450	570.93738	13.11467	-515.49811	217.94691	-16.35905
648	5.392	1277.75659	398.07101	1271.93982	7.20007	372.63181	1380.17859	-883.03833	375.78403	1309.60645	276.35254	497.87439	-15.30546	425.18619	249.24780	34.08291	-1296.42236	572.53015	17.51510	-528.86761	218.63678	-16.44234
649	5.400	1276.62695	396.71860	1274.17407	8.62031	373.11667	1379.65930	-882.52936	377.67426	1312.35181	263.02786	498.56375	-15.22034	460.28940	248.99338	29.24015	-1303.18262	574.06860	22.02138	-542.25092	219.39302	-16.47916
650	5.408	1275.23633	395.41736	1276.68323	9.99631	373.58826	1379.21936	-882.07654	379.56747	1315.20740	249.65421	499.27890	-15.06988	496.14258	248.66502	24.86391	-1308.24866	575.55817	26.77834	-555.64008	220.18655	-16.52434
651	5.417	1273.62866	394.19104	1279.45007	11.26429	374.01846	1378.87708	-881.67920	381.36404	1318.16260	236.08508	500.22159	-14.76823	532.46594	248.17273	21.33484	-1311.19250	577.15790	32.29123	-569.03229	220.93443	-16.61863
652	5.425	1271.86267	393.07401	1282.45898	12.38851	374.42712	1378.63928	-881.35602	383.00183	1321.21289	222.28577	501.47360	-14.31406	568.67853	247.38531	18.93673	-1311.56042	579.03882	39.31647	-582.42786	221.62531	-16.73585
653	5.433	1270.00928	392.11951	1285.68896	13.34654	374.86215	1378.50464	-881.13037	384.45865	1324.35168	208.46924	502.72522	-13.94893	603.91376	246.23880	17.67583	-1308.85376	581.05353	48.26942	-595.82861	222.27765	-16.77756
654	5.442	1268.14160	391.38971	1289.11389	14.11337	375.35184	1378.46851	-881.01453	385.74033	1327.56543	194.89642	503.53424	-13.97058	637.28070	244.89647	17.17471	-1302.78369	582.59705	58.54502	-609.23273	222.94218	-16.69727
655	5.450	1266.32019	390.92731	1292.70789	14.66539	375.88388	1378.52258	-881.00201	386.86694	1330.83252	181.53485	503.89459	-14.33876	668.11481	243.71356	16.82557	-1293.59619	582.94104	68.53751	-622.61627	223.77902	-16.60219
656	5.458	1264.57739	390.73901	1296.45093	14.99416	376.42136	1378.65320	-881.07373	387.85931	1334.12720	168.12555	504.20065	-14.72512	696.12537	242.96800	16.15738	-1281.86316	581.74835	76.50932	-635.99731	224.92874	-16.61610
657	5.467	1262.91699	390.79904	1300.32361	15.11258	376.92474	1378.84473	-881.21271	388.72760	1337.42383	154.53033	504.74744	-14.91823	721.39270	242.65060	15.12868	-1267.96350	579.21613	81.55561	-649.50592	226.25270	-16.67944
658	5.475	1261.32727	391.05554	1304.29993	15.05373	377.36206	1379.08423	-881.40857	389.47900	1340.69458	140.81488	505.55777	-14.95128	744.11023	242.54227	14.06825	-1251.93103	575.82526	83.96181	-663.20752	227.50476	-16.67072
659	5.483	1259.80042	391.43298	1308.34802	14.86845	377.70239	1379.36206	-881.64404	390.13550	1343.90479	127.06995	506.52145	-14.92419	764.22827	242.44005	13.30749	-1233.66821	572.04980	84.82236	-677.01068	228.61899	-16.58432
660	5.492	1258.34216	391.83746	1312.42981	14.62132	377.90881	1379.67334	-881.88965	390.72525	1347.01233	113.30273	507.51068	-14.88238	781.34399	242.33150	12.82104	-1213.15576	568.18103	85.21028	-690.91394	229.51991	-16.40939
661	5.500	1256.96802	392.18338	1316.48706	14.38228	377.94553	1380.01880	-882.11511	391.26257	1349.97522	99.47961	508.45166	-14.83496	794.95343	242.43118	12.19464	-1190.48706	564.28851	85.53126	-704.99072	230.11348	-16.10314
662	5.508	1255.69202	392.42346	1320.43176	14.21606	377.78400	1380.40503	-882.29956	391.75555	1352.76294	85.59039	509.34570	-14.79375	804.77789	243.02039	10.97338	-1165.80139	560.31140	85.53654	-719.13782	230.60208	-15.74658
663	5.517	1254.52222	392.55121	1324.16418	14.17329	377.40390	1380.84229	-882.42896	392.22421	1355.35864	71.65186	510.24414	-14.76350	810.84222	244.23009	9.02966	-1139.23926	556.16522	84.76601	-733.19177	231.30127	-15.48164
664	5.525	1253.46045	392.58243	1327.60144	14.28485	376.79956	1381.34070	-882.49182	392.69608	1357.74988	57.67633	511.22452	-14.71920	813.30945	245.97667	6.58293	-1110.89673	551.77899	82.92588	-747.18616	232.21513	-15.33457
665	5.533	1252.50464	392.53833	1330.69116	14.56000	375.98532	1381.90796	-882.48083	393.18652	1359.92065	43.65924	512.30688	-14.63835	812.26465	248.03654	3.97340	-1080.73999	547.12006	80.03859	-761.26868	233.14977	-15.22553
666	5.542	1251.65112	392.43689	1333.40991	14.99030	374.99045	1382.54932	-882.39789	393.69028	1361.85144	29.59955	513.40833	-14.53739	807.64563	250.19168	1.55663	-1048.61658	542.27399	76.46336	-775.44611	234.09138	-15.09896
667	5.550	1250.89587	392.29047	1335.75366	15.55972	373.85196	1383.26477	-882.25537	394.19104	1363.52954	15.52283	514.45685	-14.44870	799.44757	252.34988	-0.27261	-1014.43781	537.47333	72.82218	-789.58838	235.16519	-14.96806
668	5.558	1250.23486	392.10645	1337.72852	16.25502	372.61087	1384.05188	-882.07257	394.67538	1364.95239	1.46204	515.47607	-14.38839	788.10419	254.49121	-1.28232	-978.34277	532.97137	69.78611	-803.62372	236.37030	-14.87369
669	5.567	1249.66504	391.88873	1339.34448	17.06928	371.30902	1384.91260	-881.87524	395.13599	1366.11804	-12.57935	516.53857	-14.34461	774.63898	256.51865	-1.65950	-940.67627	528.91925	67.85989	-817.59827	237.58220	-14.85245
670	5.575	1249.18311	391.63971	1340.61133	17.99382	369.98734	1385.85474	-881.69769	395.56042	1367.01843	-26.61108	517.68262	-14.28724	760.28174	258.26031	-1.80848	-901.92120	525.39178	67.34405	-831.60248	238.71686	-14.89568
671	5.583	1248.78638	391.36105	1341.53748	19.00109	368.68597	1386.88599	-881.58148	395.92297	1367.64563	-40.60156	518.85809	-14.18909	745.90173	259.62677	-1.96401	-862.68396	522.47546	68.39655	-845.68115	239.81792	-14.94477
672	5.592	1248.47241	391.05457	1342.12927	20.03210	367.44067	1388.00708	-881.56390	396.20056	1367.99414	-54.45996	519.98761	-13.99438	731.82190	260.67435	-2.16039	-823.62024	520.28217	71.01514	-859.79651	240.97449	-14.95386
673	5.600	1248.23828	390.72229	1342.39246	21.00343	366.27921	1389.20776	-881.66437	396.39780	1368.05872	-68.05249	521.10901	-13.57256	718.01306	261.52411	-2.40357	-785.28052	518.84076	74.89147	-873.85748	242.16959	-14.91716
674	5.608	1248.08167	390.36670	1342.33130	21.82910	365.22968	1390.46631	-881.88281	396.54413	1367.83972	-81.23901	522.39905	-12.77433	704.32605	262.30167	-2.71068	-747.99896	517.97217	79.29717	-887.78638	243.29144	-14.85822
675	5.617	1247.99988	389.99026	1341.95044	22.43646	364.33105	1391.75159	-882.21533	396.66870	1367.34302	-93.95154	524.07611	-11.50877	690.62360	263.10840	-3.05906	-711.92206	517.31647	83.25024	-901.60730	244.26834	-14.81824
676	5.625	1247.99011	389.59576	1341.25415	22.76931	363.62579	1393.02917	-882.66888	396.78442	1366.56604	-106.23663	526.32983	-9.71729	676.84570	263.96957	-3.38168	-677.16321	516.53607	85.96793	-915.40186	245.14664	-14.82763
677	5.633	1248.04993	389.18597	1340.24658	22.78785	363.13809	1394.27039	-883.26056	396.88858	1365.48450	-118.11926	529.18439	-7.39415	663.03235	264.84766	-3.61062	-643.89014	515.50977	87.21730	-929.15289	246.06490	-14.91402
678	5.642	1248.17664	388.76361	1338.93250	22.46865	362.86588	1395.45520	-884.00952	396.96722	1364.05615	-129.41522	532.29102	-4.73329	649.27917	265.72205	-3.72740	-612.21710	514.31030	87.18013	-942.76062	247.11542	-15.09110
679	5.650	1248.36755	388.33142	1337.31616	21.80482	362.79233	1396.56812	-884.93970	396.98987	1362.23499	-139.81342	535.10315	-2.02956	635.64954	266.61493	-3.77992	-582.06665	513.05646	86.05799	-956.23755	248.17570	-15.25097
680	5.658	1248.61987	387.89221	1335.40222	20.80727	362.89862	1397.59290	-886.08600	396.91302	1359.98865	-149.15271	537.45947	0.75150	622.13531	267.54852	-3.83948	-553.18164	511.87616	83.94361	-969.74084	248.98782	-15.20033
681	5.667	1248.93103	387.44861	1333.19531	19.50071	363.16644	1398.50537	-887.49286	396.71030	1357.32300	-157.44800	539.70917	4.08058	608.68396	268.51611	-3.93667	-525.22919	510.93924	80.95260	-983.30371	249.51370	-14.90505
682	5.675	1249.29834	387.00327	1330.69995	17.91175	363.57281	1399.27161	-889.19592	396.39960	1354.29663	-164.64661	542.21277	8.51603	595.23792	269.50879	-4.04625	-497.85901	510.40921	77.28345	-996.79852	250.00954	-14.54842
683	5.683	1249.71912	386.55890	1327.92102	16.05943	364.08917	1399.85474	-891.18597	396.02994	1350.99133	-170.48700	545.10632	14.59073	581.76599	270.52377	-4.12161	-470.78186	510.35138	73.16193	-1010.28333	250.69411	-14.34156
684	5.692	1250.19055	386.11810	1324.86328	13.95707	364.68738	1400.22559	-893.39380	395.64212	1347.46240	-174.45728	548.43054	22.94518	568.27716	271.51993	-4.12675	-443.96631	510.67566	68.76884	-1023.95984	251.58324	-14.38809
685	5.700	1250.70996	385.68359	1321.53149	11.62494	365.34436	1400.37292	-895.72058	395.25665	1343.72498	-175.66296	552.06763	34.10975	554.78387	272.44135	-4.06780	-417.80634	511.17444	64.15353	-1037.81506	252.58028	-14.63364
686	5.708	1251.27454	385.25812	1317.93091	9.10068	366.04352	1400.30981	-898.07025	394.89731	1339.77856	-172.88446	555.66931	47.96766	541.25403	273.31183	-4.01542	-393.11224	511.69208	59.15035	-1051.66663	253.57405	-14.90429
687	5.717	1251.88147	384.84467	1314.06665	6.43586	366.77039	1400.06726	-900.35516	394.60513	1335.63293	-165.20483	558.88458	63.39232	527.63586	274.21338	-4.04605	-370.93121	512.27063	53.35113	-1065.40625	254.48734	-15.04783
688	5.725	1252.52832	384.44656	1309.94336	3.68802	367.50580	1399.68018	-902.48999	394.42969	1331.31995	-152.81512	561.59338	78.41896	513.91748	275.15479	-4.15531	-352.26221	513.12292	46.21421	-1079.04773	255.29155	-15.00890
689	5.733	1253.21313	384.06744	1305.56494	0.92001	368.22897	1399.17773	-904.39288	394.42661	1326.88403	-137.06738	563.85504	91.00760	500.13361	276.06339	-4.27179	-337.81491	514.50964	37.40374	-1092.63696	256.03598	-14.84041
690	5.742	1253.93420	383.71124	1300.93323	-1.80062	368.92719	1398.58252	-906.00073	394.65640	1322.35999	-119.57062	565.71552	99.99451	486.33508	276.90677	-4.33456	-327.93466	516.57971	27.19199	-1106.19690	256.80151	-14.66272
691	5.750	1254.69080	383.38162	1296.04761	-4.41072	369.59613	1397.91321	-907.28088	395.15656	1317.76636	-101.25513	567.18030	105.57185	472.54947	277.72736	-4.33906	-322.71902	519.18579	16.61634	-1119.75598	257.60858	-14.50863
692	5.758	1255.48279	383.08078	1290.90466	-6.86003	370.23187	1397.18970	-908.22882	395.91104	1313.11621	-82.22601	568.32593	108.94743	458.76297	278.57727	-4.33228	-322.22189	521.84119	7.29975	-1133.37158	258.43814	-14.30745
693	5.767	1256.30884	382.80792	1285.49951	-9.11110	370.82782	1396.43506	-908.86133	396.85928	1308.43750	-62.18988	569.29333	111.52182	444.95636	279.48648	-4.36261	-326.33643	523.96600	0.77451	-1147.14941	259.29791	-14.10252
694	5.775	1257.16516	382.55692	1279.83093	-11.13756	371.37686	1395.67383	-909.20801	397.93292	1303.79114	-40.86487	570.13940	114.23373	431.13220	280.45914	-4.43682	-334.42572	525.28479	-2.51914	-1161.16016	260.22537	-14.06402
695	5.783	1258.04114	382.31500	1273.91077	-12.92112	371.87512	1394.92651	-909.29901	399.07394	1299.27844	-18.18427	570.73956	117.38087	417.29938	281.46948	-4.53305	-345.47141	526.00049	-3.46087	-1175.28552	261.21414	-14.20553
696	5.792	1258.91614	382.06366	1267.77856	-14.44274	372.33163	1394.20276	-909.15411	400.22729	1295.03430	5.67114	570.91229	120.81749	403.47162	282.48190	-4.63049	-358.50006	526.55792	-3.33027	-1189.32312	262.18549	-14.31694
697	5.800	1259.75671	381.78540	1261.51794	-15.67835	372.77710	1393.49780	-908.78174	401.34476	1291.20789	30.40179	570.60376	124.23024	389.67188	283.47195	-4.72001	-372.58328	527.25812	-2.97812	-1203.23853	263.09064	-14.23520
698	5.808	1260.51904	381.47974	1255.26648	-16.60390	373.25851	1392.79468	-908.19250	402.39545	1287.94031	55.76349	569.87592	127.27115	375.90555	284.42102	-4.80313	-386.86789	528.09961	-2.80723	-1217.11792	263.96646	-14.00243
699	5.817	1261.16187	381.18726	1249.20190	-17.20249	373.82321	1392.06909	-907.41455	403.35034	1285.34583	81.64502	568.83521	129.62048	362.15848	285.31433	-4.88915	-400.87244	528.94812	-2.97338	-1230.87085	264.85147	-13.69661
700	5.825	1261.66333	380.99609	1243.50037	-17.47049	374.50916	1391.29858	-906.49762	404.15900	1283.49841	108.04816	567.61780	131.05676	348.43347	286.17032	-4.98903	-414.55511	529.76093	-3.42628	-1244.20630	265.70187	-13.21959
701	5.833	1262.02246	381.00177	1238.28857	-17.41877	375.34113	1390.46985	-905.50214	404.75143	1282.42126	135.02936	566.33545	131.49927	334.75723	287.04999	-5.08752	-428.08582	530.59064	-3.97788	-1256.93359	266.39581	-12.36300
702	5.842	1262.24805	381.25031	1233.63293	-17.06691	376.32217	1389.57861	-904.48450	405.04626	1282.08691	162.64008	565.03021	131.04932	321.16473	288.01685	-5.14024	-441.60223	531.50726	-4.44219	-1269.10876	266.80936	-11.06796
703	5.850	1262.35352	381.73151	1229.56714	-16.43732	377.42792	1388.62231	-903.48694	404.94818	1282.43091	190.89276	563.71252	129.97092	307.68475	289.10162	-5.12993	-455.11340	532.58722	-4.73616	-1280.94629	266.92151	-9.45155
704	5.858	1262.35962	382.41525	1226.11597	-15.55525	378.61105	1387.59387	-902.52887	404.35495	1283.36340	219.76019	562.43793	128.55281	294.30408	290.28217	-5.08480	-468.54739	533.85370	-4.90531	-1292.58447	266.85913	-7.50738
705	5.867	1262.28748	383.27567	1223.29724	-14.44921	379.80780	1386.48560	-901.60168	403.19876	1284.78516	249.17676	561.32758	126.96347	280.95584	291.49286	-5.03042	-481.85748	535.22058	-5.05809	-1303.76196	266.81445	-4.98863
706	5.875	1262.14941	384.29218	1221.11255	-13.14407	380.94849	1385.29822	-900.67029	401.50555	1286.61682	279.03793	560.44019	125.15659	267.58081	292.65866	-4.96189	-495.06696	536.59186	-5.25332	-1313.92212	266.86041	-1.67818
707	5.883	1261.94531	385.44650	1219.54675	-11.65319	381.97726	1384.04626	-899.68121	399.42380	1288.80786	309.22736	559.65131	122.85934	254.17346	293.71353	-4.86013	-508.23071	537.96008	-5.45627	-1322.77002	266.88074	2.34235
708	5.892	1261.66516	386.72235	1218.57312	-9.98092	382.86032	1382.75720	-898.57819	397.20129	1291.32153	339.66589	558.74976	119.70689	240.74936	294.65759	-4.73116	-521.40613	539.33728	-5.60020	-1330.45239	266.76932	6.70104
709	5.900	1261.29590	388.10846	1218.15930	-8.13541	383.57199	1381.46533	-897.32251	395.12479	1294.12305	370.33624	557.61108	115.43916	227.31375	295.61142	-4.63226	-534.64105	540.68384	-5.66042	-1337.17993	266.53967	11.04669
710	5.908	1260.83020	389.60233	1218.27222	-6.14207	384.08023	1380.20593	-895.91614	393.43622	1297.18311	401.26535	556.23126	110.01987	213.87589	296.72375	-4.62967	-547.94916	541.94684	-5.66961	-1342.93213	266.21606	15.44498
711	5.917	1260.27136	391.20685	1218.88489	-4.04699	384.35043	1379.01025	-894.42151	392.24741	1300.48840	432.48380	554.64319	103.62030	200.45792	298.01453	-4.72142	-561.30109	543.09705	-5.69047	-1347.49780	265.87430	20.44373
712	5.925	1259.63245	392.92215	1219.97754	-1.91077	384.36444	1377.90088	-892.95557	391.50558	1304.04285	463.97900	552.81726	96.48578	187.07413	299.35498	-4.83740	-574.64899	544.13361	-5.76262	-1350.52539	265.62115	26.77990
713	5.933	1258.92883	394.74225	1221.52771	0.19876	384.13428	1376.88916	-891.62433	391.07471	1307.83362	495.67352	550.61157	88.78793	173.69101	300.59027	-4.91491	-587.98157	545.09265	-5.86444	-1351.42590	265.39651	34.95097
714	5.942	1258.17200	396.65500	1223.50476	2.21385	383.70227	1375.97803	-890.44659	390.87967	1311.78674	527.48529	547.84485	80.60781	160.22964	301.67114	-4.94206	-601.35028	546.02380	-5.93854	-1349.45178	265.23154	44.68447
715	5.950	1257.36572	398.63855	1225.87561	4.07831	383.13501	1375.17065	-889.36566	390.92648	1315.78613	559.41736	544.45898	72.05807	146.63840	302.67667	-4.94210	-614.82391	546.97205	-5.94446	-1344.08215	265.62381	54.74594
716	5.958	1256.51050	400.66388	1228.60535	5.75859	382.51294	1374.47510	-888.33215	391.19299	1319.74231	591.50586	540.60114	63.39071	132.93997	303.70776	-4.94062	-628.43579	548.00293	-5.87271	-1335.24219	267.12823	63.54407
717	5.967	1255.60925	402.71198	1231.64771	7.24553	381.91278	1373.90076	-887.33295	391.59387	1323.61438	623.66760	536.58478	55.01715	119.19278	304.79462	-4.93928	-642.16278	549.14758	-5.72932	-1323.12952	269.76193	69.96101
718	5.975	1254.66992	404.78815	1234.94775	8.55151	381.39056	1373.45337	-886.35364	392.06082	1327.37817	655.66254	532.80005	47.44499	105.43556	305.91302	-4.91544	-655.93884	550.31696	-5.53812	-1307.96118	273.07855	73.68532
719	5.983	1253.69775	406.91199	1238.45630	9.70794	380.97284	1373.13269	-885.36340	392.58966	1331.00513	687.08783	529.54901	41.08312	91.67668	307.03311	-4.85617	-669.71539	551.39178	-5.35488	-1289.86804	276.57343	75.06641
720	5.992	1252.68689	409.09741	1242.13562	10.75423	380.66449	1372.93237	-884.34875	393.19177	1334.47449	717.25934	526.86584	35.98649	77.89699	308.15103	-4.78440	-683.50812	552.36469	-5.23687	-1268.92554	279.93137	74.75397
721	6.000	1251.62256	411.34753	1245.94861	11.72537	380.47202	1372.84351	-883.33966	393.82736	1337.79907	745.17291	524.56824	31.77235	64.04917	309.27997	-4.72302	-697.36218	553.30359	-5.19188	-1245.23633	283.02386	73.35495
722	6.008	1250.49780	413.66400	1249.85449	12.65384	380.41879	1372.86072	-882.38544	394.41049	1341.01721	769.68781	522.50073	27.78533	50.08512	310.39868	-4.65625	-711.28503	554.23975	-5.18366	-1218.95251	285.79935	71.25780
723	6.017	1249.33252	416.05502	1253.81006	13.57863	380.53357	1372.97998	-881.50647	394.86957	1344.14978	789.77295	520.59985	23.32825	36.00341	311.45126	-4.56524	-725.25635	555.17444	-5.15491	-1190.23682	288.27545	68.63493
724	6.025	1248.17627	418.52979	1257.76721	14.54469	380.82968	1373.19434	-880.67767	395.18814	1347.18140	804.70441	518.74591	17.86417	21.85809	312.43066	-4.47056	-739.29187	556.13733	-5.05507	-1159.25244	290.53729	65.57489
725	6.033	1247.08679	421.07587	1261.66675	15.59158	381.30194	1373.49683	-879.84979	395.40210	1350.07910	814.26227	516.78088	11.29619	7.70200	313.41016	-4.40636	-753.42084	557.14978	-4.90816	-1126.19434	292.59726	62.20491
726	6.042	1246.09509	423.63638	1265.44458	16.74617	381.94043	1373.88489	-878.98077	395.56702	1352.80945	818.76184	514.67981	4.17535	-6.45659	314.44385	-4.36754	-767.61353	558.17035	-4.80473	-1091.28577	294.27490	58.72499
727	6.050	1245.19336	426.11310	1269.05835	18.02715	382.74237	1374.36047	-878.05115	395.72507	1355.34192	818.74176	512.53290	-2.47335	-20.63186	315.49847	-4.31591	-781.80267	559.13745	-4.77505	-1054.70081	295.29239	55.40780
728	6.058	1244.36487	428.39893	1272.49268	19.44928	383.71118	1374.92383	-877.05927	395.90244	1357.64758	814.65161	510.47437	-7.56308	-34.83199	316.51489	-4.23804	-795.95630	560.04224	-4.73899	-1016.52838	295.48599	52.55132
729	6.067	1243.61865	430.41714	1275.72607	21.02364	384.84644	1375.56958	-876.00848	396.12402	1359.70117	806.89197	508.74545	-10.42656	-49.02741	317.47498	-4.15978	-810.08142	560.93427	-4.62596	-976.90253	294.91183	50.39646
730	6.075	1242.99133	432.13721	1278.71570	22.76165	386.13803	1376.29077	-874.89728	396.42038	1361.48511	796.07166	507.67798	-11.31684	-63.11489	318.38046	-4.10449	-824.17847	561.86853	-4.47122	-936.20020	293.74091	49.13597
731	6.083	1242.52100	433.55569	1281.41663	24.67464	387.56329	1377.08435	-873.72052	396.82477	1362.99121	783.16870	507.53995	-11.28682	-76.96256	319.19031	-4.05795	-838.24719	562.85577	-4.34402	-895.06665	292.04266	48.97265
732	6.092	1242.22974	434.67679	1283.79773	26.76158	389.08231	1377.94958	-872.47668	397.36447	1364.21313	769.30914	508.38251	-11.28802	-90.48934	319.85095	-3.97133	-852.31116	563.84692	-4.24876	-854.19690	289.76688	50.03506
733	6.100	1242.12549	435.52261	1285.83948	28.99152	390.64285	1378.87769	-871.17395	398.05356	1365.14063	755.29034	509.96548	-11.58169	-103.65379	320.40216	-3.77929	-866.38617	564.77136	-4.12881	-814.10864	286.94516	52.16354
734	6.108	1242.20862	436.13818	1287.52783	31.29215	392.20364	1379.84912	-869.83795	398.88760	1365.75867	741.40955	511.84317	-12.00964	-116.39710	320.94772	-3.41003	-880.45825	565.64880	-3.92556	-775.13336	283.78445	54.80132
735	6.117	1242.47375	436.56647	1288.84741	33.55589	393.75415	1380.84082	-868.52295	399.84189	1366.04395	727.67633	513.58679	-12.44471	-128.64395	321.52731	-2.82056	-894.48779	566.64746	-3.64285	-737.52295	280.56808	57.16156
736	6.125	1242.91125	436.83099	1289.78076	35.65669	395.30090	1381.83655	-867.31805	400.87808	1365.96521	714.00714	514.99426	-12.86979	-140.34311	322.09186	-2.03924	-908.42114	567.92096	-3.35829	-701.44604	277.50919	58.58581
737	6.133	1243.50476	436.94537	1290.30884	37.46284	396.81879	1382.83496	-866.34454	401.94879	1365.48523	700.30518	516.14386	-13.26232	-151.44333	322.55609	-1.14194	-922.22772	569.36768	-3.17496	-666.87909	274.61166	58.81827
738	6.142	1244.23010	436.92630	1290.41260	38.84708	398.20691	1383.85388	-865.74152	403.00412	1364.56250	686.53680	517.24860	-13.55584	-161.83246	322.84979	-0.20555	-935.90344	570.66785	-3.18300	-633.57428	271.63412	57.97416
739	6.150	1245.06177	436.79089	1290.08191	39.70772	399.31323	1384.91736	-865.63501	404.01434	1363.15112	672.75482	518.44067	-13.69415	-171.36554	322.96155	0.68323	-949.44550	571.63629	-3.39480	-601.16937	268.25876	56.29487
740	6.158	1245.98511	436.54626	1289.32007	39.99834	400.01434	1386.03064	-866.10309	404.98239	1361.20862	659.03333	519.65820	-13.71012	-179.96396	322.91309	1.42436	-962.87848	572.42908	-3.69135	-569.36890	264.29584	54.00288
741	6.167	1247.00464	436.19528	1288.13806	39.73777	400.25989	1387.16626	-867.15356	405.92047	1358.71240	645.40869	520.74335	-13.70574	-187.69458	322.65823	2.02583	-976.28204	573.30829	-3.91516	-538.04352	259.69711	51.33011
742	6.175	1248.14026	435.76031	1286.54346	38.99046	400.05905	1388.27515	-868.71918	406.81857	1355.67505	631.88525	521.64838	-13.75260	-194.66028	322.04211	2.86263	-989.73157	574.34149	-4.00700	-507.15192	254.45584	48.50874
743	6.183	1249.41492	435.29657	1284.53247	37.83896	399.45667	1389.30847	-870.67407	407.63437	1352.14282	618.45782	522.48987	-13.85580	-200.55072	320.88098	4.81919	-1003.23523	575.42822	-4.01541	-476.69586	248.60257	45.67390
744	6.192	1250.84558	434.87189	1282.09033	36.36805	398.53271	1390.22913	-872.86389	408.30487	1348.17700	605.09705	523.41046	-13.96945	-204.21490	319.06763	8.91148	-1016.74927	576.48505	-4.01928	-446.79663	242.26700	42.83989
745	6.200	1252.44373	434.53058	1279.20032	34.66177	397.40991	1391.00635	-875.13452	408.76892	1343.84570	591.73120	524.44916	-14.03460	-203.93570	316.62225	15.48044	-1030.21863	577.50323	-4.07009	-417.62830	235.67322	39.95212
746	6.208	1254.20959	434.27332	1275.85156	32.79348	396.21799	1391.61218	-877.35791	408.98270	1339.22388	578.29773	525.55084	-14.04285	-198.40179	313.67914	23.73425	-1043.62378	578.50610	-4.17541	-389.40210	229.05135	36.94302
747	6.217	1256.12537	434.06360	1272.03967	30.80868	395.03436	1392.02759	-879.45233	408.91742	1334.38965	564.80713	526.64551	-14.04007	-187.45767	310.41891	32.13988	-1057.01685	579.52100	-4.29047	-362.66071	222.54071	33.78759
748	6.225	1258.15869	433.84576	1267.76746	28.72693	393.88177	1392.24719	-881.37939	408.55524	1329.41565	551.30017	527.70569	-14.04961	-171.92715	306.98273	39.26823	-1070.47913	580.56226	-4.34089	-338.39093	216.23241	30.43066
749	6.233	1260.27100	433.55914	1263.05127	26.55915	392.76932	1392.28003	-883.12921	407.89233	1324.36340	537.78223	528.75403	-14.06022	-152.87830	303.44507	44.41261	-1084.05054	581.62573	-4.30407	-317.68481	210.23343	26.63733
750	6.242	1262.41980	433.14252	1257.92358	24.31638	391.71484	1392.14648	-884.70337	406.94022	1319.27808	524.24292	529.80798	-14.08786	-131.13235	299.86676	47.64755	-1097.71448	582.70197	-4.24560	-301.37024	204.58214	22.07510
751	6.250	1264.56433	432.54132	1252.42737	22.01079	390.74622	1391.87549	-886.09491	405.73096	1314.18640	510.66974	530.85413	-14.15168	-107.26244	296.33688	49.46450	-1111.41309	583.77606	-4.24592	-289.87567	199.25551	16.57408
752	6.258	1266.66895	431.72229	1246.61108	19.66056	389.89270	1391.50110	-887.28235	404.31763	1309.10547	497.01837	531.90369	-14.19896	-81.72791	292.94620	50.39129	-1125.09106	584.83417	-4.31745	-283.29156	194.38200	10.23082
753	6.267	1268.69861	430.68066	1240.53662	17.29638	389.17023	1391.06140	-888.24219	402.75015	1304.06152	483.22305	533.04388	-14.11201	-54.89805	289.75827	50.80899	-1138.75366	585.86963	-4.39977	-281.50745	190.35907	3.38395
754	6.275	1270.61194	429.43555	1234.28870	14.96136	388.58273	1390.59802	-888.95709	401.04254	1299.10474	469.23550	534.41113	-13.79611	-27.10860	286.84366	50.89734	-1152.44653	586.87610	-4.41885	-284.20435	187.66122	-3.31084
755	6.283	1272.37024	428.01984	1227.97083	12.70650	388.13821	1390.14758	-889.41156	399.16162	1294.31287	455.09427	536.01923	-13.31464	1.24535	284.30389	50.67659	-1166.19434	587.85846	-4.36217	-290.74335	186.49188	-8.91073
756	6.292	1273.95068	426.47675	1221.69507	10.58881	387.85187	1389.72937	-889.58856	397.04614	1289.78882	440.99954	537.55920	-12.96174	29.79032	282.19675	50.13173	-1180.00464	588.82184	-4.29686	-300.34912	186.58151	-12.63749
757	6.300	1275.34985	424.86499	1215.56799	8.67033	387.73074	1389.34436	-889.47095	394.65164	1285.64551	427.17099	538.60126	-13.03431	58.37254	280.48679	49.29250	-1193.87756	589.75769	-4.27794	-312.32239	187.32979	-14.41025
758	6.308	1276.57800	423.25409	1209.68188	7.01544	387.75815	1388.98621	-889.04266	391.99179	1281.99390	413.57724	539.11304	-13.45771	87.11674	279.11746	48.22055	-1207.78040	590.68079	-4.26453	-325.83252	188.22916	-14.84409
759	6.317	1277.65186	421.70798	1204.11658	5.68969	387.88965	1388.64880	-888.29388	389.14059	1278.94238	399.99414	539.47864	-13.86419	116.28214	278.06812	46.96154	-1221.66907	591.63190	-4.16260	-339.92255	189.15630	-14.76226
760	6.325	1278.59192	420.26950	1198.94971	4.75832	388.05997	1388.32043	-887.23669	386.21130	1276.59119	386.30655	539.99976	-14.04819	146.08250	277.32169	45.51646	-1235.49121	592.63879	-3.91133	-353.95709	190.18367	-14.73914
761	6.333	1279.41687	418.95248	1194.26001	4.27786	388.20166	1387.97913	-885.91895	383.34186	1275.01196	372.56482	540.71454	-14.09974	176.60149	276.82245	43.86999	-1249.10547	593.70129	-3.49601	-367.75665	191.24513	-14.94115
762	6.342	1280.13806	417.74329	1190.12329	4.28240	388.26804	1387.59851	-884.42035	380.67892	1274.23059	358.83252	541.58118	-14.16968	207.79257	276.45996	42.02811	-1262.27942	594.79358	-2.83658	-381.36078	192.19333	-15.26487
763	6.350	1280.75977	416.61096	1186.60498	4.77234	388.24170	1387.15735	-882.83740	378.36115	1274.22266	345.13431	542.56433	-14.28978	239.55524	276.06305	40.01894	-1274.82031	595.88904	-1.69366	-394.86853	193.00690	-15.57390
764	6.358	1281.28333	415.51770	1183.75000	5.71301	388.12671	1386.64587	-881.26495	376.51132	1274.92249	331.48441	543.61371	-14.38789	271.85156	275.44254	37.87800	-1286.67554	597.00568	0.20911	-408.36365	193.75195	-15.81212
765	6.367	1281.70435	414.42783	1181.57581	7.04670	387.93509	1386.06799	-879.77972	375.22675	1276.24133	317.90079	544.62598	-14.41837	304.74023	274.45923	35.62154	-1297.88110	598.18658	2.97985	-421.84583	194.50302	-16.00687
766	6.375	1282.00745	413.31824	1180.07788	8.70816	387.67657	1385.43921	-878.43073	374.55554	1278.08716	304.41223	545.47595	-14.41822	338.30524	273.02710	33.24393	-1308.43872	599.40356	6.51202	-435.28296	195.30374	-16.20765
767	6.383	1282.17383	412.18103	1179.24146	10.62999	387.36343	1384.77979	-877.23413	374.47470	1280.37537	291.02106	546.15613	-14.40625	372.58990	271.10028	30.76957	-1318.26294	600.53357	10.60440	-448.69312	196.10432	-16.42847
768	6.392	1282.19299	411.01709	1179.04651	12.74332	387.02490	1384.10864	-876.16998	374.88974	1283.03210	277.65488	546.80920	-14.31863	407.60825	268.69168	28.27013	-1327.22876	601.45776	15.09531	-462.08350	196.82608	-16.66114
769	6.400	1282.06726	409.82996	1179.46680	14.98101	386.70209	1383.44312	-875.18939	375.65332	1285.99597	264.21295	547.57983	-14.09274	443.38016	265.84293	25.82683	-1335.20605	602.17133	19.90695	-475.40698	197.45050	-16.86006
770	6.408	1281.80945	408.62323	1180.46863	17.27609	386.42334	1382.80420	-874.24103	376.58600	1289.22180	250.69876	548.45325	-13.79360	479.91058	262.51669	23.56107	-1341.96704	602.78516	25.05033	-488.63623	197.99765	-16.93631
771	6.417	1281.43823	407.40155	1182.01318	19.55625	386.19189	1382.21582	-873.30096	377.49564	1292.68188	237.24829	549.24664	-13.62675	517.09491	258.56250	21.68475	-1347.06860	603.33160	30.60174	-501.75580	198.56635	-16.88350
772	6.425	1280.97021	406.17041	1184.05786	21.74541	385.99207	1381.69519	-872.38330	378.21210	1296.35950	223.95038	549.85748	-13.72380	554.58765	253.80539	20.43591	-1349.91016	603.60095	36.68996	-514.70532	199.34128	-16.82865
773	6.433	1280.41455	404.93542	1186.56140	23.77184	385.79633	1381.24304	-871.52362	378.62491	1300.24121	210.72900	550.43176	-13.96555	591.76874	248.09973	19.98853	-1349.88477	603.40576	43.61753	-527.53412	200.31813	-16.84492
774	6.442	1279.77356	403.70245	1189.48865	25.57884	385.57208	1380.84717	-870.75531	378.69437	1304.30688	197.46143	551.12659	-14.15188	627.88074	241.41537	20.38041	-1346.55396	602.75012	51.65363	-540.54999	201.16824	-16.84710
775	6.450	1279.04846	402.47968	1192.80652	27.13478	385.29376	1380.49756	-870.09808	378.43146	1308.51685	184.09131	551.91455	-14.21940	662.20142	234.02458	21.40583	-1339.94141	601.32709	60.31580	-553.98438	201.67874	-16.76373
776	6.458	1278.24695	401.27911	1196.47778	28.43402	384.95047	1380.19519	-869.55273	377.86938	1312.80530	170.61859	552.71930	-14.20621	694.12183	226.47470	22.63391	-1330.59033	598.42969	68.31022	-567.66528	202.06224	-16.63704
777	6.467	1277.38074	400.11072	1200.45862	29.48976	384.53415	1379.94958	-869.09357	377.05450	1317.08997	157.08386	553.54785	-14.14328	723.10559	219.22733	23.64524	-1319.08582	593.72565	74.42534	-581.34503	202.60104	-16.49607
778	6.475	1276.45740	398.97705	1204.70410	30.33022	384.02029	1379.77026	-868.66681	376.05438	1321.29468	143.54541	554.43207	-14.05161	748.60114	212.34503	24.25364	-1305.60718	587.56714	78.19077	-595.00580	203.37427	-16.34071
779	6.483	1275.47754	397.87805	1209.17212	30.99701	383.36176	1379.66309	-868.21149	374.96448	1325.38123	130.01788	555.33606	-13.97396	770.08752	205.62418	24.47903	-1289.98633	580.62616	79.91547	-608.67358	204.39574	-16.25981
780	6.492	1274.44067	396.81360	1213.82178	31.53544	382.50403	1379.63232	-867.69501	373.90689	1329.36951	116.46094	556.20752	-13.93318	787.28589	199.04425	24.31345	-1272.02087	573.52350	80.35513	-622.32446	205.63139	-16.33548
781	6.500	1273.35083	395.77777	1218.60962	31.98446	381.40775	1379.68555	-867.14105	372.99069	1333.31189	102.84003	557.07935	-13.89851	800.27191	192.96336	23.57150	-1251.66284	566.50739	80.13877	-635.97693	206.89537	-16.45054
782	6.508	1272.21899	394.75943	1223.49011	32.37790	380.05420	1379.83630	-866.62207	372.23572	1337.22363	89.15668	558.02673	-13.84499	809.33228	187.85089	22.02085	-1228.99707	559.53308	79.47947	-649.65546	207.99762	-16.39249
783	6.517	1271.06653	393.75702	1228.41772	32.74989	378.43411	1380.10107	-866.19604	371.56412	1341.04016	75.41675	559.06201	-13.79224	814.75598	183.92531	19.60109	-1204.13916	552.72437	78.36114	-663.34424	208.96243	-16.13610
784	6.525	1269.92944	392.78973	1233.34644	33.13611	376.54172	1380.49255	-865.84827	370.88898	1344.65393	61.61743	560.14117	-13.75396	816.73669	181.08435	16.43208	-1177.17566	546.26904	76.64165	-677.05133	209.92371	-15.85395
785	6.533	1268.85730	391.89044	1238.23120	33.56687	374.38269	1381.01648	-865.51837	370.18088	1347.98657	47.77118	561.22296	-13.70211	815.35315	179.15527	12.66587	-1148.12451	539.98029	74.04905	-690.81122	210.92043	-15.66402
786	6.542	1267.90002	391.08258	1243.02576	34.05573	371.98428	1381.67468	-865.16223	369.45465	1351.01648	33.91327	562.27258	-13.60813	810.57349	178.12659	8.50092	-1116.88684	533.57990	70.48019	-704.63342	211.93065	-15.55434
787	6.550	1267.09216	390.36011	1247.67566	34.59888	369.39349	1382.46790	-864.77216	368.73093	1353.75146	20.06891	563.28320	-13.47657	802.37183	178.07700	4.39446	-1083.32568	527.18115	66.28573	-718.53259	212.94562	-15.49847
788	6.558	1266.44763	389.69147	1252.12036	35.18806	366.66998	1383.39722	-864.36829	368.01654	1356.20068	6.22015	564.31372	-13.32448	791.06458	178.91431	1.05989	-1047.48438	521.10522	62.10820	-732.52380	213.97833	-15.48540
789	6.567	1265.96265	389.03802	1256.30542	35.82137	363.88284	1384.46460	-863.98755	367.30859	1358.36560	-7.68121	565.42010	-13.16745	777.60101	180.24509	-0.99494	-1009.62402	515.51453	58.51647	-746.56433	215.06998	-15.50646
790	6.575	1265.61853	388.36707	1260.19043	36.50503	361.10593	1385.67383	-863.66882	366.60367	1360.23914	-21.64392	566.56238	-13.00628	763.25580	181.57628	-1.87737	-970.05042	510.40952	55.87342	-760.60193	216.19891	-15.54648
791	6.583	1265.38928	387.66077	1263.74951	37.24586	358.41150	1387.02710	-863.43506	365.90009	1361.80933	-35.57770	567.64832	-12.78152	748.91003	182.65392	-2.10672	-929.07971	505.80353	54.45514	-774.62048	217.26799	-15.56298
792	6.592	1265.25146	386.91730	1266.96301	38.03730	355.86230	1388.51733	-863.27808	365.20334	1363.06201	-49.34149	568.66125	-12.33718	734.81519	183.53079	-2.15158	-887.15021	501.81302	54.54218	-788.61688	218.25945	-15.50304
793	6.600	1265.19031	386.13843	1269.81030	38.84914	353.50201	1390.12646	-863.16296	364.53387	1363.97815	-62.83368	569.72113	-11.43235	720.92902	184.33725	-2.25096	-844.85181	498.57932	56.33070	-802.56720	219.26093	-15.37389
794	6.608	1265.19946	385.32452	1272.26917	39.63043	351.35016	1391.82593	-863.05951	363.91394	1364.54065	-76.00476	571.02325	-9.84259	707.18274	185.10922	-2.46075	-802.85046	496.06238	59.69437	-816.38000	220.35512	-15.29324
795	6.617	1265.27747	384.48514	1274.31726	40.32107	349.40302	1393.58142	-862.97894	363.34396	1364.75232	-88.80695	572.67938	-7.53858	693.50446	185.85593	-2.74477	-761.78015	493.95380	64.00995	-829.97906	221.52657	-15.35666
796	6.625	1265.42383	383.63678	1275.93079	40.86184	347.64343	1395.36096	-862.97412	362.81427	1364.63477	-101.15271	574.58490	-4.74260	679.81995	186.63860	-3.04616	-722.15039	491.84021	68.28467	-843.45740	222.63440	-15.48325
797	6.633	1265.63281	382.78943	1277.08484	41.20169	346.06030	1397.14063	-863.10632	362.33792	1364.21069	-112.92523	576.50983	-1.71658	666.10345	187.49121	-3.29392	-684.32843	489.41788	71.56913	-857.04443	223.53123	-15.51408
798	6.642	1265.89185	381.94464	1277.75305	41.30456	344.66541	1398.90649	-863.42261	361.94403	1363.49463	-124.00452	578.27063	1.46476	652.38263	188.37196	-3.41438	-648.54346	486.58859	73.37154	-870.90503	224.20482	-15.38582
799	6.650	1266.18872	381.09964	1277.90857	41.15151	343.48825	1400.64819	-863.95544	361.64871	1362.49451	-134.26373	579.73920	4.90906	638.68054	189.22058	-3.40621	-614.77448	483.48923	73.73070	-884.95728	224.75780	-15.14515
800	6.658	1266.52063	380.25333	1277.52612	40.73606	342.54572	1402.34766	-864.72626	361.45483	1361.21301	-143.54517	580.87891	8.86253	624.99994	190.02133	-3.38031	-582.63873	480.47400	72.92986	-898.94910	225.30663	-14.86395
801	6.667	1266.89551	379.41293	1276.58203	40.05990	341.81201	1403.97021	-865.75232	361.36237	1359.64392	-151.61121	581.81323	13.74296	611.35132	190.83128	-3.46677	-551.57379	477.88971	71.19855	-912.74805	225.92464	-14.61169
802	6.675	1267.32764	378.58539	1275.05298	39.13306	341.22012	1405.46912	-867.04852	361.35709	1357.77393	-158.06494	582.68140	20.05058	597.74548	191.71042	-3.66878	-521.17163	475.84781	68.69611	-926.41742	226.64294	-14.47397
803	6.683	1267.82971	377.75482	1272.92065	37.97496	340.69708	1406.79846	-868.61108	361.39453	1355.59021	-162.30310	583.48669	28.16985	584.18964	192.63687	-3.85308	-491.24939	474.31744	65.64176	-940.04053	227.47826	-14.50721
804	6.692	1268.40515	376.87579	1270.17859	36.61267	340.19666	1407.92566	-870.40082	361.41214	1353.08447	-163.57434	584.10120	38.23587	570.67542	193.55293	-3.91638	-461.70007	473.23935	62.26181	-953.60730	228.43910	-14.69664
805	6.700	1269.04993	375.89264	1266.83630	35.07665	339.70117	1408.83716	-872.34406	361.36871	1350.25146	-161.14899	584.28040	50.00996	557.14417	194.43906	-3.90152	-432.47955	472.48108	58.66023	-967.06409	229.48032	-14.94539
806	6.708	1269.75635	374.76575	1262.91870	33.39750	339.20761	1409.53809	-874.34454	361.27203	1347.09192	-154.58496	583.78131	62.75130	543.54498	195.30858	-3.90633	-403.81830	471.88123	54.84177	-980.39764	230.47836	-15.10255
807	6.717	1270.51819	373.49152	1258.45935	31.60303	338.71921	1410.04431	-876.30347	361.17123	1343.62048	-144.00336	582.57330	75.28123	529.91217	196.16357	-3.95574	-376.43536	471.36835	50.72690	-993.64801	231.30630	-15.10818
808	6.725	1271.33752	372.10648	1253.49548	29.71558	338.23334	1410.37207	-878.14490	361.12885	1339.86841	-130.13977	580.84149	86.35617	516.29694	196.97206	-4.01324	-351.47824	471.00562	46.06198	-1006.95709	231.95267	-15.06222
809	6.733	1272.22437	370.66907	1248.07349	27.75257	337.72818	1410.53223	-879.82324	361.20248	1335.88098	-114.03583	578.80615	95.20853	502.68073	197.72824	-4.05691	-330.14297	470.93643	40.41998	-1020.56445	232.59555	-15.10469
810	6.742	1273.18884	369.23941	1242.25488	25.73225	337.16721	1410.53516	-881.30536	361.43930	1331.72131	-96.59705	576.56042	101.84915	489.01196	198.50783	-4.09313	-313.24695	471.27072	33.44953	-1034.53052	233.45959	-15.26908
811	6.750	1274.23157	367.87802	1236.11096	23.68489	336.51840	1410.39673	-882.55725	361.86813	1327.46460	-78.35956	574.01440	106.86653	475.26788	199.38464	-4.13065	-301.07651	472.00192	25.27725	-1048.59766	234.50874	-15.42630
812	6.758	1275.33899	366.64645	1229.71411	21.65860	335.76208	1410.13940	-883.55328	362.49295	1323.17078	-59.48584	571.00385	110.96170	461.46234	200.35422	-4.18755	-293.59296	472.98563	16.71369	-1062.50098	235.47839	-15.42414
813	6.767	1276.48132	365.59271	1223.13647	19.70855	334.88446	1409.78967	-884.28595	363.29590	1318.87158	-39.82135	567.41998	114.59480	447.64517	201.37758	-4.28531	-290.74545	473.96567	9.00694	-1076.20337	236.25226	-15.28062
814	6.775	1277.62012	364.74158	1216.45227	17.88321	333.87534	1409.37158	-884.76215	364.24527	1314.58655	-19.08441	563.21265	117.89378	433.88272	202.41403	-4.40186	-292.47757	474.67123	3.22664	-1089.77515	236.96832	-15.13625
815	6.783	1278.72131	364.09836	1209.73901	16.22207	332.73438	1408.90479	-884.99396	365.30981	1310.35144	2.83386	558.37091	120.78142	420.20401	203.42542	-4.48070	-298.44476	474.97870	-0.32627	-1103.30029	237.80402	-15.07240
816	6.792	1279.75879	363.64606	1203.08447	14.75620	331.47845	1408.40564	-884.99298	366.46640	1306.23938	25.78107	552.95001	123.14706	406.57709	204.40976	-4.51398	-307.96194	475.03021	-2.10085	-1116.93884	238.80400	-15.06902
817	6.800	1280.71106	363.34433	1196.58960	13.50936	330.14368	1407.88574	-884.76672	367.68246	1302.36499	49.52661	547.05243	124.91373	392.93799	205.39647	-4.57070	-320.16284	475.15607	-2.74913	-1130.86548	239.83173	-15.07465
818	6.808	1281.56445	363.14856	1190.36060	12.50694	328.78168	1407.34485	-884.31274	368.89890	1298.86731	73.94806	540.73901	125.99884	379.24728	206.38539	-4.71094	-333.98346	475.60547	-2.81408	-1145.04639	240.73422	-15.04029
819	6.817	1282.31787	363.02905	1184.49780	11.78032	327.44833	1406.76270	-883.61780	370.04340	1295.87830	99.07916	534.01263	126.26973	365.51886	207.31989	-4.90405	-348.29138	476.33493	-2.76330	-1159.19702	241.54150	-14.92186
820	6.825	1282.98718	362.98010	1179.09192	11.35818	326.19131	1406.10034	-882.67285	371.05618	1293.50415	125.05493	526.91638	125.58096	351.78677	208.14224	-5.06673	-362.35156	477.11765	-2.94084	-1173.08337	242.33769	-14.73122
821	6.833	1283.60229	363.02145	1174.22766	11.25798	325.05084	1405.31482	-881.49329	371.89148	1291.82458	151.99518	519.55688	123.86128	338.08054	208.87469	-5.16021	-376.04480	477.83209	-3.42042	-1186.76062	243.09070	-14.53888
822	6.842	1284.19556	363.18719	1169.98315	11.48310	324.06601	1404.37439	-880.12573	372.49304	1290.88660	179.90173	512.02686	121.18271	324.42404	209.61301	-5.21301	-389.58820	478.53534	-4.01856	-1200.34314	243.76350	-14.30444
823	6.850	1284.78528	363.50180	1166.41711	12.02345	323.26871	1403.26111	-878.64282	372.77203	1290.68872	208.64343	504.39331	117.78088	310.82114	210.43338	-5.25828	-403.17126	479.32489	-4.50500	-1213.66357	244.40765	-13.75538
824	6.858	1285.36499	363.95370	1163.55322	12.85923	322.66660	1401.96753	-877.13416	372.60947	1291.17676	237.99170	496.74136	113.99417	297.26016	211.34959	-5.29375	-416.81351	480.27014	-4.78204	-1226.41467	245.06068	-12.56963
825	6.867	1285.90564	364.48315	1161.37830	13.96469	322.23096	1400.49585	-875.68683	371.89175	1292.25964	267.70029	489.16461	110.14168	283.73083	212.35306	-5.31030	-430.38254	481.43921	-4.89757	-1238.53955	245.69844	-10.67959
826	6.875	1286.37463	364.99701	1159.85327	15.31102	321.90808	1398.86182	-874.35602	370.55948	1293.83569	297.62787	481.72348	106.39502	270.21976	213.42960	-5.31056	-443.72382	482.86072	-4.97016	-1250.17554	246.33517	-8.26705
827	6.883	1286.75403	365.39789	1158.92944	16.87074	321.64648	1397.09387	-873.14532	368.63193	1295.81494	327.77017	474.43060	102.71313	256.71152	214.55708	-5.29193	-456.85110	484.43896	-5.10511	-1261.28137	247.00992	-5.43980
828	6.892	1287.04395	365.61084	1158.55859	18.61919	321.40472	1395.22412	-872.01251	366.20874	1298.12964	358.18057	467.28033	98.91380	243.20398	215.75111	-5.26045	-469.94601	485.98227	-5.33066	-1271.59326	247.60516	-2.08722
829	6.900	1287.25293	365.60101	1158.70093	20.52872	321.13617	1393.28247	-870.89392	363.47293	1300.73596	388.91406	460.26489	94.79799	229.69614	217.06039	-5.25599	-483.16019	487.34430	-5.58536	-1280.94189	247.92758	1.85213
830	6.908	1287.38538	365.38257	1159.33252	22.56147	320.78665	1391.30054	-869.73499	360.67807	1303.60657	420.01965	453.34213	90.18384	216.17162	218.47270	-5.32205	-496.51935	488.53384	-5.77517	-1289.43689	248.07350	6.09050
831	6.917	1287.43628	365.01593	1160.45007	24.66870	320.31296	1389.31555	-868.50989	358.09952	1306.71655	451.54584	446.44077	84.90149	202.62741	219.87863	-5.45015	-509.96997	489.68262	-5.85804	-1297.14954	248.37724	10.22506
832	6.925	1287.39563	364.58801	1162.07178	26.79391	319.69440	1387.36841	-867.22784	355.96371	1310.03162	483.54987	439.51807	78.86710	189.09212	221.14938	-5.57510	-523.44250	490.88757	-5.86953	-1303.76465	248.93092	14.34046
833	6.933	1287.26038	364.17767	1164.22583	28.87492	318.92343	1385.49829	-865.92462	354.38696	1313.51135	516.06396	432.61353	72.18040	175.58566	222.24557	-5.64026	-536.90088	492.10455	-5.87096	-1308.81555	249.48253	19.14411
834	6.942	1287.03442	363.82990	1166.92883	30.84779	317.99915	1383.73901	-864.64264	353.35922	1317.12012	549.04382	425.85452	65.11467	162.09067	223.24431	-5.64555	-550.36182	493.24020	-5.87859	-1311.93262	249.75528	25.50395
835	6.950	1286.71838	363.56119	1170.16309	32.65482	316.93759	1382.11597	-863.41974	352.77881	1320.83350	582.39337	419.40826	58.02186	148.57304	224.25471	-5.61878	-563.87872	494.29398	-5.86216	-1312.71204	249.66159	33.87652
836	6.958	1286.30518	363.38248	1173.87695	34.25212	315.77713	1380.64368	-862.29138	352.50043	1324.62732	615.98840	413.45306	51.25391	134.99933	225.32230	-5.58436	-577.48743	495.31772	-5.81739	-1310.70056	249.45091	43.85046
837	6.967	1285.78772	363.30295	1178.00476	35.61634	314.56772	1379.32434	-861.27759	352.38132	1328.44751	649.60895	408.14713	45.09125	121.34769	226.41547	-5.56075	-591.17194	496.31824	-5.76976	-1305.53784	249.74696	54.13438
838	6.975	1285.16492	363.32343	1182.48242	36.75090	313.36133	1378.15039	-860.36829	352.32233	1332.20715	682.87457	403.56549	39.69244	107.62758	227.49066	-5.54377	-604.91162	497.29950	-5.71284	-1297.02234	251.07037	63.20009
839	6.983	1284.44092	363.44556	1187.24976	37.68535	312.20422	1377.11255	-859.53687	352.28418	1335.82153	715.22388	399.67200	35.10343	93.85739	228.55791	-5.50923	-618.70947	498.29819	-5.63563	-1285.15100	253.27045	70.02840
840	6.992	1283.62524	363.68283	1192.25305	38.46391	311.12952	1376.20422	-858.74969	352.28168	1339.22986	745.90326	396.33200	31.22668	80.02763	229.66048	-5.45242	-632.55499	499.32892	-5.57686	-1270.08447	255.68068	74.35948
841	7.000	1282.73254	364.05609	1197.44604	39.13043	310.16147	1375.42334	-857.95819	352.36176	1342.39209	773.96887	393.41010	27.74314	66.12075	230.79750	-5.38926	-646.42737	500.38651	-5.57059	-1252.01074	257.75000	76.46006
842	7.008	1281.78040	364.58118	1202.78198	39.72251	309.32309	1374.77441	-857.11621	352.55215	1345.29932	798.34161	390.93591	24.12177	52.13838	231.92174	-5.32431	-660.33063	501.47549	-5.58367	-1231.05017	259.32037	76.76566
843	7.017	1280.78333	365.25705	1208.20264	40.27676	308.63541	1374.26685	-856.22418	352.80106	1347.99890	818.02271	389.07022	19.75440	38.08611	233.00116	-5.25626	-674.28491	502.56393	-5.56065	-1207.26709	260.43732	75.69333
844	7.025	1279.75000	366.05753	1213.64172	40.83487	308.11450	1373.90771	-855.33118	352.99072	1350.57861	832.44464	387.88339	14.22459	23.96534	234.02831	-5.19415	-688.30646	503.58032	-5.48417	-1180.74023	261.18945	73.57923
845	7.033	1278.68311	366.93451	1219.03772	41.44392	307.77283	1373.69702	-854.48419	353.03510	1353.09790	841.62103	387.33942	7.62472	9.79171	235.00836	-5.14207	-702.40271	504.50674	-5.37899	-1151.61426	261.69421	70.62505
846	7.042	1277.58789	367.83490	1224.34155	42.15202	307.62003	1373.62891	-853.69116	352.93500	1355.55249	845.90717	387.40500	0.62144	-4.40429	235.97511	-5.08649	-716.55835	505.41263	-5.28159	-1120.08154	261.99744	66.95485
847	7.050	1276.48682	368.72629	1229.51001	43.00072	307.66574	1373.69421	-852.92804	352.74203	1357.89954	845.68036	387.96930	-5.81633	-18.59972	236.97507	-5.00501	-730.74365	506.37701	-5.19380	-1086.35181	262.00345	62.77021
848	7.058	1275.42505	369.60468	1234.50134	44.01884	307.93137	1373.88269	-852.16364	352.50891	1360.09119	841.29437	388.78101	-10.73759	-32.78182	238.01303	-4.88415	-744.93921	507.39377	-5.08831	-1050.65430	261.55286	58.42337
849	7.067	1274.45544	370.46454	1239.27539	45.22553	308.45767	1374.18286	-851.38177	352.27478	1362.08813	833.26715	389.57886	-13.54771	-46.91010	239.05444	-4.74167	-759.12244	508.38788	-4.95512	-1013.20837	260.48102	54.35251
850	7.075	1273.61475	371.27222	1243.79541	46.63974	309.29132	1374.57886	-850.58527	352.08328	1363.85425	822.41321	390.24780	-14.43686	-60.88506	240.06958	-4.61245	-773.26007	509.34158	-4.80079	-974.18958	258.65198	50.95713
851	7.083	1272.91394	371.97510	1248.02856	48.27568	310.44855	1375.05188	-849.78430	352.00116	1365.34412	809.73065	390.88690	-14.33064	-74.58517	241.02234	-4.49532	-787.34418	510.30841	-4.64742	-933.82605	255.99663	48.53122
852	7.092	1272.34863	372.52713	1251.94458	50.11140	311.86334	1375.58887	-848.99091	352.09741	1366.50745	796.13757	391.71204	-14.15166	-87.93621	241.85480	-4.33892	-801.39575	511.29883	-4.55174	-892.59338	252.50989	47.29796
853	7.100	1271.91089	372.91385	1255.51697	52.05808	313.36182	1376.18872	-848.22406	352.39828	1367.31128	782.24982	392.83939	-14.24926	-100.91363	242.52676	-4.06971	-815.42047	512.27936	-4.54729	-851.22717	248.24872	47.43945
854	7.108	1271.58984	373.15857	1258.72583	53.97235	314.72635	1376.85559	-847.51233	352.86572	1367.75195	768.33539	394.18811	-14.50418	-113.48876	243.03876	-3.61985	-829.40472	513.27209	-4.55855	-810.44208	243.33620	48.98659
855	7.117	1271.36865	373.29764	1261.55444	55.70109	315.81104	1377.58777	-846.89587	353.41562	1367.85217	754.46429	395.57117	-14.73355	-125.60749	243.40385	-2.95977	-843.35400	514.33643	-4.45149	-770.71631	237.97668	51.60606
856	7.125	1271.22705	373.35388	1263.98779	57.11378	316.58752	1378.37878	-846.42267	353.96863	1367.63770	740.66003	396.84732	-14.91958	-137.18774	243.64131	-2.12392	-857.27454	515.45422	-4.18955	-732.38519	232.49670	54.53173
857	7.133	1271.14258	373.33508	1266.01440	58.11524	317.10431	1379.22595	-846.14063	354.49292	1367.11389	726.92554	398.00092	-15.12729	-148.10236	243.79356	-1.19645	-871.13263	516.55334	-3.87480	-695.77069	227.28214	56.84636
858	7.142	1271.09326	373.24860	1267.62720	58.65096	317.42712	1380.13293	-846.10382	354.98517	1366.27295	713.24036	399.07874	-15.35443	-158.19107	243.88155	-0.27716	-884.89636	517.64874	-3.62002	-661.10095	222.56425	57.94118
859	7.150	1271.06116	373.11353	1268.81848	58.70465	317.59836	1381.10095	-846.38208	355.42670	1365.10986	699.57257	400.11642	-15.52973	-167.32065	243.87108	0.52786	-898.57703	518.79156	-3.47638	-628.34198	218.28365	57.70722
860	7.158	1271.03625	372.95978	1269.57458	58.29089	317.62521	1382.11902	-847.04633	355.78281	1363.61353	685.89960	401.13843	-15.61313	-175.48120	243.69585	1.13514	-912.17700	519.89697	-3.49115	-597.14819	214.16675	56.32082
861	7.167	1271.01746	372.81363	1269.87463	57.44414	317.49063	1383.15967	-848.14056	356.03278	1361.75867	672.24542	402.15680	-15.65292	-182.82370	243.22293	1.62279	-925.66418	520.82257	-3.68661	-566.98779	209.86740	53.99934
862	7.175	1271.01038	372.68365	1269.69482	56.20512	317.17279	1384.18091	-849.67261	356.19214	1359.51648	658.67688	403.18063	-15.72352	-189.42999	242.23090	2.47733	-939.04688	521.59790	-3.96182	-537.36804	205.05852	51.00062
863	7.183	1271.02502	372.56018	1269.01807	54.61391	316.66467	1385.13611	-851.61493	356.31201	1356.86792	645.24609	404.21295	-15.84468	-194.81003	240.49493	4.69020	-952.40405	522.42181	-4.15080	-507.99390	199.54015	47.63351
864	7.192	1271.07239	372.42566	1267.84497	52.71447	315.98453	1385.98804	-853.90198	356.44595	1353.81238	631.94879	405.23535	-15.98762	-197.61664	237.89352	9.28452	-965.80048	523.42914	-4.20254	-478.75214	193.33559	44.12186
865	7.200	1271.16101	372.26035	1266.20007	50.56168	315.16757	1386.71216	-856.43170	356.60205	1350.37329	618.72632	406.24738	-16.11792	-196.14008	234.47339	16.41495	-979.23315	524.56531	-4.21284	-449.65509	186.62398	40.55245
866	7.208	1271.29626	372.03448	1264.12305	48.21756	314.25140	1387.29114	-859.07813	356.72427	1346.59558	605.49762	407.29700	-16.20578	-189.31915	230.42151	24.94930	-992.67065	525.71271	-4.28038	-420.93573	179.61093	36.95651
867	7.217	1271.48315	371.69873	1261.65869	45.73557	313.27185	1387.71057	-861.71393	356.71646	1342.54346	592.20471	408.42770	-16.22751	-177.28647	225.98271	33.07002	-1006.10297	526.84216	-4.40453	-393.21515	172.53290	33.29000
868	7.225	1271.73157	371.19308	1258.85339	43.14981	312.26248	1387.96826	-864.23651	356.48355	1338.29114	578.83643	409.59171	-16.20487	-160.98090	221.39111	39.34726	-1019.54163	527.96887	-4.52377	-367.46399	165.64813	29.35291
869	7.233	1272.06030	370.47443	1255.75000	40.47666	311.25790	1388.07874	-866.57855	355.96408	1333.90259	565.40955	410.69003	-16.20826	-141.41901	216.78072	43.36293	-1032.99902	529.06854	-4.60160	-344.73035	159.09734	24.89316
870	7.242	1272.49426	369.54010	1252.38391	37.72329	310.30548	1388.06787	-868.69446	355.14050	1329.41528	551.93182	411.70639	-16.26687	-119.37359	212.16185	45.55057	-1046.48779	530.13489	-4.64959	-325.87665	152.90817	19.75844
871	7.250	1273.05615	368.42627	1248.78833	34.90040	309.46661	1387.96826	-870.55145	354.03073	1324.84509	538.38733	412.70038	-16.31507	-95.46526	207.50914	46.65741	-1060.01184	531.19379	-4.69674	-311.47833	147.15753	13.89816
872	7.258	1273.75562	367.17963	1245.00317	32.03519	308.79465	1387.82092	-872.14136	352.67447	1320.20398	524.76379	413.69922	-16.27783	-70.27990	202.82962	47.33165	-1073.56641	532.22412	-4.75579	-301.87946	142.02280	7.39044
873	7.267	1274.58606	365.83099	1241.07678	29.17866	308.31964	1387.67346	-873.48950	351.11658	1315.51575	511.08093	414.69080	-16.16906	-44.36373	198.16412	47.97047	-1087.16858	533.20728	-4.78976	-297.25543	137.79662	0.57393
874	7.275	1275.52722	364.39471	1237.06238	26.40108	308.05566	1387.56702	-874.64050	349.39029	1310.82861	497.37897	415.68536	-16.05725	-18.14272	193.57954	48.74699	-1100.83594	534.19751	-4.72904	-297.51965	134.85783	-5.81133
875	7.283	1276.54919	362.87729	1233.01392	23.77399	308.00909	1387.52625	-875.63483	347.51340	1306.21973	483.68646	416.68018	-15.99038	8.14399	189.19278	49.68396	-1114.53735	535.22974	-4.56867	-302.19696	133.41943	-10.72462
876	7.292	1277.61340	361.27283	1228.99170	21.35362	308.17825	1387.55371	-876.48877	345.49597	1301.79333	470.00003	417.63162	-15.97368	34.43678	185.18802	50.68219	-1128.22009	536.26776	-4.40163	-310.56409	133.30154	-13.49419
877	7.300	1278.67432	359.56451	1225.07104	19.18002	308.55115	1387.63208	-877.18060	343.35498	1297.66882	456.30362	418.54379	-15.96692	60.80840	181.76498	51.56010	-1141.86621	537.29187	-4.31141	-321.80823	134.05695	-14.44038
878	7.308	1279.68848	357.73975	1221.34009	17.28481	309.09979	1387.73328	-877.65247	341.12927	1293.96350	442.59814	419.47028	-15.92880	87.39927	179.03821	52.16093	-1155.49536	538.30951	-4.29447	-334.92340	135.22974	-14.50712
879	7.317	1280.62891	355.79639	1217.89050	15.69361	309.77371	1387.82605	-877.84027	338.87711	1290.78394	428.88275	420.42859	-15.88042	114.33682	176.96419	52.42246	-1169.13940	539.29120	-4.30199	-348.83160	136.44058	-14.43394
880	7.325	1281.48755	353.74182	1214.80762	14.42642	310.50241	1387.87659	-877.71277	336.65384	1288.22815	415.13983	421.40967	-15.87708	141.69916	175.34277	52.37137	-1182.80591	540.21631	-4.29567	-362.80298	137.46202	-14.50116
881	7.333	1282.26685	351.60028	1212.16443	13.50385	311.20709	1387.85254	-877.28577	334.50015	1286.37732	401.37219	422.41217	-15.93267	169.53506	173.87611	52.12868	-1196.43982	541.13739	-4.25424	-376.58588	138.32074	-14.74723
882	7.342	1282.96973	349.41888	1210.01807	12.94690	311.81265	1387.73083	-876.61121	332.46167	1285.27478	387.61414	423.40649	-16.01452	197.86081	172.24521	51.87049	-1209.93604	542.12006	-4.13855	-390.20721	139.18295	-15.12001
883	7.350	1283.59509	347.25696	1208.41016	12.76265	312.25970	1387.50146	-875.76324	330.61926	1284.91272	373.89102	424.32706	-16.08733	226.63687	170.21417	51.67666	-1223.17041	543.15576	-3.83261	-403.77405	140.12329	-15.50536
884	7.358	1284.13794	345.16168	1207.37195	12.93167	312.51767	1387.16675	-874.82800	329.08865	1285.23669	360.20718	425.14767	-16.13895	255.81195	167.74005	51.44490	-1236.02344	544.18445	-3.11045	-417.36499	141.06331	-15.79494
885	7.367	1284.59412	343.14581	1206.92554	13.40842	312.58920	1386.73743	-873.88892	327.98093	1286.16052	346.57150	425.90707	-16.17497	285.42258	164.92821	51.01032	-1248.37402	545.19562	-1.69342	-430.97571	141.89465	-15.96673
886	7.375	1284.96729	341.18680	1207.08093	14.13331	312.50748	1386.22937	-873.00824	327.36011	1287.58789	332.99658	426.64603	-16.19108	315.61963	161.85385	50.27472	-1260.04700	546.23804	0.60094	-444.53168	142.56744	-16.06889
887	7.383	1285.26721	339.24930	1207.83545	15.05163	312.33295	1385.65869	-872.21460	327.22549	1289.43140	319.47885	427.37158	-16.17232	346.56735	158.53258	49.17342	-1270.86523	547.31354	3.73679	-457.97882	143.08220	-16.15478
888	7.392	1285.50500	337.30527	1209.17566	16.12653	312.14090	1385.04077	-871.50256	327.51788	1291.62378	306.00031	428.07156	-16.11554	378.34546	155.02339	47.63947	-1280.81860	548.34491	7.51912	-471.36023	143.50815	-16.26007
889	7.400	1285.69165	335.33279	1211.07971	17.33761	311.99182	1384.39331	-870.83942	328.13895	1294.11902	292.53876	428.73615	-16.02528	410.94907	151.38765	45.67041	-1290.02588	549.25702	11.76997	-484.73737	143.95995	-16.37009
890	7.408	1285.83398	333.31476	1213.51843	18.66995	311.90329	1383.74036	-870.17731	328.96945	1296.88525	279.07578	429.36691	-15.91784	444.30994	147.58102	43.36935	-1298.47607	550.03058	16.40545	-498.08484	144.49484	-16.40790
891	7.417	1285.92688	331.25543	1216.45337	20.10410	311.85306	1383.10974	-869.47461	329.88058	1299.89429	265.61618	429.99805	-15.82386	478.29324	143.50061	40.93801	-1305.89502	550.67773	21.37799	-511.37213	145.09142	-16.34217
892	7.425	1285.95422	329.19022	1219.84033	21.61112	311.80734	1382.52856	-868.72180	330.74448	1303.11292	252.17850	430.68701	-15.75945	512.70367	139.07761	38.66307	-1311.81531	551.18524	26.63393	-524.66656	145.68954	-16.23560
893	7.433	1285.89832	327.16986	1223.64148	23.14887	311.73291	1382.02124	-867.95166	331.44962	1306.50342	238.74704	431.42322	-15.73101	547.27161	134.29721	36.83041	-1315.68762	551.49518	32.22520	-538.04193	146.24014	-16.15100
894	7.442	1285.75427	325.23907	1227.82861	24.66396	311.59131	1381.60315	-867.22540	331.91486	1310.02673	225.28418	432.13556	-15.75071	581.62061	129.19302	35.60102	-1317.05737	551.53412	38.44960	-551.47095	146.80052	-16.12050
895	7.450	1285.53418	323.43115	1232.38220	26.10235	311.34717	1381.27710	-866.60895	332.09628	1313.64392	211.79333	432.83023	-15.80550	615.26599	123.82318	34.95855	-1315.75574	551.15918	45.68583	-564.89508	147.51419	-16.16981
896	7.458	1285.25696	321.77429	1237.28955	27.41938	310.98660	1381.03638	-866.14679	331.99005	1317.31482	198.30627	433.60165	-15.84574	647.63403	118.29039	34.70609	-1311.86511	550.03802	53.92458	-578.31470	148.42686	-16.28843
897	7.467	1284.93250	320.29156	1242.54163	28.58702	310.51782	1380.86902	-865.84467	331.63348	1321.00378	184.83344	434.50610	-15.82398	678.12616	112.81943	34.49729	-1305.54199	547.69501	62.47544	-591.74634	149.43951	-16.41234
898	7.475	1284.56140	318.99203	1248.12231	29.59903	309.95239	1380.76013	-865.67120	331.09219	1324.68396	171.35925	435.50015	-15.73277	706.26196	107.72336	33.98557	-1296.93018	543.79913	70.22408	-605.18634	150.47736	-16.46535
899	7.483	1284.14429	317.85617	1253.99329	30.46838	309.28967	1380.69788	-865.58087	330.43069	1328.33801	157.84174	436.49646	-15.60709	731.76007	103.21587	33.02791	-1286.08618	538.42596	76.24339	-618.63159	151.56479	-16.42587
900	7.492	1283.68567	316.82733	1260.08801	31.21969	308.51788	1380.67822	-865.53918	329.69019	1331.95068	144.23297	437.44229	-15.49626	754.45593	99.30487	31.72726	-1272.90576	532.01074	80.25301	-632.08783	152.73236	-16.35365
901	7.500	1283.18823	315.82254	1266.32263	31.88186	307.61969	1380.70081	-865.52686	328.89450	1335.50378	130.52563	438.34415	-15.43108	774.16907	95.93097	30.25140	-1257.18896	525.10193	82.62486	-645.60138	153.92654	-16.30196
902	7.508	1282.65088	314.76144	1272.61523	32.48124	306.56949	1380.76807	-865.53101	328.06958	1338.97302	116.74585	439.24396	-15.41101	790.65082	93.15233	28.60833	-1238.81152	518.14154	83.99931	-659.27057	154.99083	-16.22867
903	7.517	1282.07446	313.59238	1278.89819	33.03598	305.32526	1380.88660	-865.54211	327.24997	1342.32434	102.92310	440.17792	-15.41234	803.62811	91.16837	26.58943	-1217.85010	511.33740	84.81236	-673.15076	155.80032	-16.06857
904	7.525	1281.46533	312.30023	1285.12061	33.55245	303.83182	1381.06287	-865.55542	326.47308	1345.51404	89.08539	441.14890	-15.39940	812.89728	90.23834	23.90764	-1194.53198	504.67334	85.05376	-687.14624	156.46220	-15.85404
905	7.533	1280.83655	310.89981	1291.24438	34.02679	302.04510	1381.29944	-865.56317	325.76962	1348.49634	75.25110	442.11429	-15.36075	818.40277	90.56097	20.40329	-1169.08838	498.02563	84.40359	-701.07892	157.23817	-15.68909
906	7.542	1280.20557	309.42444	1297.23926	34.45627	299.95847	1381.59631	-865.54639	325.15335	1351.23462	61.40961	443.02386	-15.32886	820.22223	92.17564	16.16125	-1141.63794	491.30151	82.58309	-714.91748	158.21646	-15.60029
907	7.550	1279.59277	307.91687	1303.07861	34.85501	297.61844	1381.95300	-865.47974	324.61639	1353.70752	47.51959	443.90717	-15.31368	818.40338	94.92905	11.46930	-1112.11072	484.53955	79.59608	-728.79395	159.25720	-15.52060
908	7.558	1279.02051	306.42368	1308.73645	35.26117	295.13138	1382.37036	-865.34583	324.13458	1355.90613	33.54193	444.86264	-15.27271	812.81427	98.43298	6.75963	-1080.33264	477.88159	75.73405	-742.77222	160.25186	-15.43018
909	7.567	1278.51294	304.99405	1314.18689	35.72451	292.63129	1382.85291	-865.14343	323.67612	1357.82837	19.46881	445.94601	-15.18742	803.37921	102.06796	2.62672	-1046.32678	471.39618	71.43310	-756.80383	161.21919	-15.36300
910	7.575	1278.09644	303.68097	1319.40393	36.28212	290.21613	1383.41357	-864.88708	323.20428	1359.47205	5.33154	447.12817	-15.09886	790.70709	105.17889	-0.33443	-1010.40240	465.01123	67.14469	-770.85754	162.23814	-15.31101
911	7.583	1277.80066	302.54279	1324.36121	36.94359	287.92276	1384.07153	-864.60620	322.68405	1360.82983	-8.81152	448.34299	-15.04609	776.24438	107.37894	-1.92493	-972.87097	458.73047	63.33370	-784.93701	163.37999	-15.23253
912	7.592	1277.65784	301.64252	1329.03247	37.68958	285.75626	1384.84814	-864.33844	322.09625	1361.88696	-22.90759	449.53943	-14.99782	761.44281	108.70343	-2.47519	-933.91956	452.76520	60.47264	-799.04382	164.61060	-15.13042
913	7.600	1277.69885	301.04050	1333.39014	38.47775	283.72546	1385.76135	-864.12158	321.43814	1362.62390	-36.92432	450.69138	-14.84954	746.98090	109.50427	-2.53649	-893.80237	447.37164	58.92281	-813.14551	165.82031	-15.06891
914	7.608	1277.94543	300.77673	1337.40369	39.25060	281.85751	1386.81860	-863.99005	320.71271	1363.02441	-50.82190	451.78830	-14.47889	732.88428	110.18211	-2.55339	-852.96521	442.71460	58.87699	-827.18347	166.94766	-15.08719
915	7.617	1278.39551	300.84012	1341.03564	39.94117	280.19003	1388.01147	-863.97125	319.92694	1363.08337	-64.49805	452.85190	-13.78781	718.98047	110.93454	-2.74281	-811.96149	438.88394	60.40255	-841.14099	167.98970	-15.14398
916	7.625	1279.00354	301.12787	1344.23755	40.47987	278.75604	1389.31970	-864.07654	319.09604	1362.81116	-77.77655	453.95917	-12.70981	705.14471	111.72675	-3.10510	-771.30695	435.89471	63.36548	-855.05658	168.96640	-15.18610
917	7.633	1279.66357	301.40976	1346.94739	40.80222	277.57791	1390.71924	-864.29474	318.24365	1362.22729	-90.51178	455.22327	-11.21080	691.34631	112.47958	-3.51024	-731.41064	433.58316	67.21230	-868.98059	169.89482	-15.21777
918	7.642	1280.21021	301.33020	1349.09326	40.85465	276.66559	1392.18530	-864.60364	317.39819	1361.34863	-102.69305	456.74646	-9.27729	677.59625	113.19745	-3.81257	-692.63519	431.55148	70.94548	-882.91882	170.77383	-15.26658
919	7.650	1280.46204	300.50433	1350.60803	40.60068	276.01080	1393.69385	-864.99591	316.58777	1360.17676	-114.38196	458.60214	-6.88842	663.89655	113.92944	-3.94497	-655.39893	429.37192	73.57393	-896.80273	171.59866	-15.31201
920	7.658	1280.33191	298.74857	1351.46204	40.02911	275.58652	1395.22266	-865.49493	315.84113	1358.70129	-125.56818	460.83011	-3.98781	650.21558	114.71210	-3.95083	-620.11090	426.87726	74.67916	-910.57031	172.34662	-15.27216
921	7.667	1279.94556	296.31253	1351.68970	39.15871	275.36298	1396.74817	-866.14563	315.18594	1356.91174	-136.10083	463.32748	-0.51036	636.51526	115.56029	-3.94253	-586.90521	424.19171	74.42636	-924.22986	173.02579	-15.10310
922	7.675	1279.62329	293.81042	1351.37170	38.02959	275.32516	1398.23730	-866.99469	314.62766	1354.80713	-145.70837	465.76831	3.58007	622.79980	116.47017	-4.01492	-555.48413	421.55502	73.11891	-937.81873	173.76392	-14.91472
923	7.683	1279.69580	291.85297	1350.57642	36.68398	275.46509	1399.64001	-868.07635	314.13574	1352.39636	-154.04456	467.87790	8.43382	609.10675	117.41972	-4.16921	-525.29462	419.20624	70.96074	-951.40381	174.67325	-14.85031
924	7.692	1280.33191	290.74969	1349.31958	35.15189	275.75363	1400.89746	-869.40619	313.66446	1349.69177	-160.65527	469.70410	14.48354	595.46375	118.36745	-4.31943	-495.81107	417.33087	68.12722	-965.06995	175.67924	-14.88358
925	7.700	1281.49707	290.45782	1347.56482	33.45251	276.13251	1401.95874	-870.97559	313.18231	1346.70496	-164.87982	471.41187	22.32622	581.85187	119.26999	-4.39241	-466.68652	415.96619	64.79952	-978.79816	176.63326	-14.91116
926	7.708	1283.03125	290.71121	1345.25000	31.60693	276.54321	1402.79578	-872.74591	312.67938	1343.44727	-165.86902	473.01727	32.41351	568.22845	120.12929	-4.40523	-437.82532	414.95892	61.10038	-992.45947	177.48685	-14.91739
927	7.717	1284.76587	291.22098	1342.32336	29.65056	276.95514	1403.40540	-874.64960	312.16187	1339.93567	-162.75751	474.37692	44.67687	554.61011	120.99472	-4.42256	-409.45428	414.07013	57.07545	-1006.01782	178.26846	-14.92234
928	7.725	1286.57556	291.77725	1338.76843	27.63739	277.35999	1403.80261	-876.59601	311.65240	1336.19995	-154.96429	475.29401	58.23323	541.06293	121.89857	-4.47865	-382.19293	413.11618	52.69016	-1019.59027	178.99039	-14.91843
929	7.733	1288.36975	292.24435	1334.61511	25.63067	277.75250	1404.00708	-878.47876	311.19379	1332.29138	-142.60321	475.71649	71.53167	527.60223	122.83086	-4.56304	-357.04144	412.04407	47.74376	-1033.24109	179.68869	-14.90891
930	7.742	1290.11206	292.58475	1329.94946	23.68516	278.11887	1404.03418	-880.19312	310.84329	1328.28625	-126.64594	475.82458	82.98410	514.16040	123.76189	-4.64573	-335.14771	410.96198	41.83111	-1046.89868	180.45877	-14.93916
931	7.750	1291.85864	292.90912	1324.92383	21.83907	278.43378	1403.89917	-881.65491	310.65970	1324.26843	-108.44849	475.72830	91.62340	500.64993	124.64647	-4.69707	-317.43268	410.09726	34.54369	-1060.52100	181.34508	-15.07346
932	7.758	1293.73645	293.44757	1319.74829	20.11943	278.66974	1403.62720	-882.80817	310.68854	1320.29602	-89.03839	475.17877	97.38408	487.03012	125.44522	-4.69898	-304.38983	409.68152	25.84959	-1074.18250	182.32660	-15.31892
933	7.767	1295.84399	294.41107	1314.65466	18.54682	278.80435	1403.25305	-883.62598	310.94958	1316.38489	-68.88885	473.91504	100.99644	473.31244	126.17867	-4.67073	-296.18423	409.84259	16.40771	-1087.97131	183.38983	-15.57615
934	7.775	1298.16174	295.85797	1309.84448	17.13433	278.81494	1402.81140	-884.11206	311.43115	1312.52197	-48.08759	472.06894	103.52411	459.54022	126.93867	-4.67561	-292.83783	410.49902	7.58645	-1101.85425	184.46414	-15.71088
935	7.783	1300.56262	297.68973	1305.45447	15.88780	278.68454	1402.33105	-884.29553	312.09821	1308.69324	-26.46381	469.88934	105.73564	445.78381	127.82574	-4.76143	-294.20343	411.31445	0.93636	-1115.66809	185.43094	-15.68112
936	7.792	1302.89185	299.74377	1301.55237	14.81068	278.42252	1401.83264	-884.21283	312.90820	1304.90845	-3.74384	467.39020	107.85066	432.10413	128.85651	-4.91245	-299.82437	411.89124	-2.79940	-1129.33191	186.29642	-15.57169
937	7.800	1305.02759	301.87488	1298.15369	13.90986	278.07300	1401.32751	-883.88593	313.82101	1301.21997	20.20264	464.42392	109.74327	418.49451	129.92458	-5.07609	-309.05872	412.09857	-4.15293	-1142.97766	187.17058	-15.47337
938	7.808	1306.89990	303.98642	1295.24390	13.19588	277.70132	1400.81372	-883.31586	314.80106	1297.72778	45.24493	460.89142	111.21640	404.89047	130.88470	-5.20315	-321.13040	412.14926	-4.26628	-1156.73828	188.09137	-15.37669
939	7.817	1308.48242	306.02902	1292.79541	12.67809	277.36911	1400.27759	-882.49634	315.81442	1294.56238	71.08862	456.86029	112.14574	391.23758	131.68166	-5.27362	-334.90802	412.32657	-4.03668	-1170.59143	189.02277	-15.24426
940	7.825	1309.77722	307.98615	1290.77808	12.36558	277.11789	1399.69580	-881.43878	316.81738	1291.85620	97.49225	452.49728	112.46449	377.53842	132.36240	-5.30944	-349.17786	412.73706	-3.90744	-1184.39526	189.89334	-15.02821
941	7.833	1310.80017	309.85919	1289.16479	12.27443	276.97156	1399.03894	-880.18335	317.74591	1289.72192	124.43390	447.93054	112.09909	363.84427	133.00629	-5.35953	-363.25476	413.34506	-4.01760	-1197.89722	190.56201	-14.58707
942	7.842	1311.57129	311.65619	1287.93188	12.42815	276.94830	1398.28015	-878.78369	318.51669	1288.23499	152.09131	443.27277	110.97989	350.19574	133.68738	-5.46578	-377.03030	414.09171	-4.35012	-1210.88745	190.91742	-13.82352
943	7.850	1312.10962	313.38544	1287.05920	12.84793	277.06870	1397.40186	-877.29169	319.03104	1287.41943	180.65723	438.69675	109.07452	336.57712	134.45262	-5.61488	-390.61481	414.92709	-4.81962	-1223.39441	191.02948	-12.83248
944	7.858	1312.43164	315.05295	1286.52844	13.54515	277.35114	1396.39429	-875.76251	319.17731	1287.24890	210.17328	434.38913	106.39821	322.96039	135.31619	-5.73821	-404.12109	415.81921	-5.30250	-1235.58301	191.11574	-11.71345
945	7.867	1312.55103	316.66196	1286.32227	14.51903	277.79321	1395.25195	-874.25995	318.84387	1287.66602	240.52747	430.49133	103.04333	309.36572	136.27917	-5.79187	-417.61267	416.78284	-5.67548	-1247.51697	191.34238	-10.30331
946	7.875	1312.47974	318.21365	1286.42383	15.74897	278.36053	1393.97583	-872.83929	317.94836	1288.60718	271.55246	427.10229	99.19540	295.83670	137.33005	-5.79880	-431.08521	417.88324	-5.88639	-1259.10217	191.65614	-8.20864
947	7.883	1312.22876	319.70795	1286.81604	17.19261	279.00513	1392.57544	-871.52313	316.47159	1290.01196	303.11356	424.29413	95.06137	282.37735	138.42403	-5.79613	-444.50073	419.17758	-5.97475	-1270.14795	191.86563	-5.20982
948	7.892	1311.80859	321.14426	1287.48157	18.80200	279.69070	1391.06726	-870.29480	314.47903	1291.82581	335.14035	422.10980	90.76336	268.94742	139.51239	-5.78822	-457.84549	420.63730	-6.02872	-1280.41284	191.87807	-1.55957
949	7.900	1311.22986	322.52191	1288.40308	20.53812	280.38516	1389.47681	-869.11407	312.11755	1294.00122	367.60260	420.53000	86.30907	255.50848	140.62314	-5.77341	-471.12732	422.13953	-6.13836	-1289.69373	191.72612	2.28506
950	7.908	1310.50330	323.84024	1289.56274	22.36924	281.03561	1387.83923	-867.94366	309.58749	1296.49683	400.51636	419.48627	81.65152	242.05206	141.83971	-5.77386	-484.35614	423.56146	-6.33717	-1297.85693	191.40100	6.08670
951	7.917	1309.63953	325.09888	1290.94312	24.26437	281.57169	1386.19470	-866.76959	307.09891	1299.27246	433.96344	418.94327	76.76909	228.59555	143.16788	-5.80642	-497.56000	424.86929	-6.56027	-1304.80615	190.83684	9.89689
952	7.925	1308.64978	326.29739	1292.52649	26.18715	281.93921	1384.58105	-865.60840	304.82330	1302.29004	468.02649	418.92587	71.69975	215.17288	144.49554	-5.86305	-510.78867	426.09482	-6.70096	-1310.52002	190.02264	13.99004
953	7.933	1307.54480	327.43564	1294.29504	28.09336	282.12222	1383.02820	-864.50323	302.86157	1305.51355	502.72766	419.45743	66.52487	201.81525	145.70932	-5.93204	-524.07800	427.26620	-6.72350	-1314.97375	189.01149	18.97892
954	7.942	1306.33582	328.51337	1296.23120	29.93666	282.13113	1381.55688	-863.50128	301.26703	1308.89673	538.00916	420.51718	61.35781	188.53627	146.81216	-6.00279	-537.41290	428.37311	-6.70193	-1317.80408	187.83469	25.79339
955	7.950	1305.03369	329.53036	1298.31738	31.67400	281.98160	1380.17615	-862.61310	300.11090	1312.36133	573.68164	422.02240	56.32561	175.33649	147.88013	-6.06463	-550.73773	429.37848	-6.72829	-1318.11084	186.48680	35.05941
956	7.958	1303.64978	330.48648	1300.53577	33.26669	281.69342	1378.88220	-861.80762	299.46875	1315.80750	609.41785	423.77814	51.49648	162.19165	148.93130	-6.11570	-564.00024	430.27078	-6.79963	-1314.89551	185.10480	46.29312
957	7.967	1302.19482	331.38150	1302.86877	34.68446	281.29880	1377.66516	-861.06140	299.31506	1319.16931	644.79724	425.54236	46.89009	149.05252	149.91000	-6.14766	-577.18005	431.09271	-6.83995	-1307.72449	184.09729	57.82346
958	7.975	1300.68005	332.21518	1305.29871	35.91060	280.84418	1376.52051	-860.37878	299.51105	1322.43469	679.23834	427.26242	42.60319	135.88708	150.78429	-6.14334	-590.28638	431.90363	-6.81660	-1296.76807	183.93256	67.54985
959	7.983	1299.11646	332.98734	1307.80811	36.93869	280.38611	1375.45422	-859.74396	299.94354	1325.58960	711.89014	429.18921	38.79086	122.69599	151.60980	-6.10614	-603.34723	432.72839	-6.77356	-1282.36938	184.77867	73.91029
960	7.992	1297.51489	333.69775	1310.37903	37.76519	279.98471	1374.48120	-859.09619	300.60345	1328.58618	741.74463	431.66730	35.48678	109.47713	152.48384	-6.05616	-616.42590	433.58865	-6.74092	-1264.75195	186.33644	76.52827
961	8.000	1295.88660	334.34622	1312.99402	38.39305	279.69833	1373.62256	-858.38922	301.47260	1331.40088	767.94000	434.80255	32.48069	96.21169	153.44534	-6.00360	-629.61792	434.55573	-6.67536	-1243.99060	188.06029	76.14049
962	8.008	1294.24255	334.93250	1315.63550	38.84756	279.58102	1372.90417	-857.64929	302.39044	1334.09277	789.95227	438.34076	29.31559	82.88093	154.46362	-5.95106	-642.95593	435.66400	-6.54320	-1220.16394	189.57533	73.88814
963	8.017	1292.59363	335.45636	1318.28552	39.18579	279.68057	1372.35706	-856.94299	303.10681	1336.76611	807.53967	441.88815	25.47137	69.47396	155.51120	-5.89659	-656.36731	436.82086	-6.40324	-1193.54370	190.78014	70.72198
964	8.025	1290.95105	335.91760	1320.92664	39.48933	280.03531	1372.01196	-856.30511	303.45065	1339.48450	820.58685	445.21426	20.70058	56.00546	156.57693	-5.82581	-669.78363	437.91248	-6.32549	-1164.56543	191.70779	67.20202
965	8.033	1289.32568	336.31598	1323.54126	39.84909	280.67584	1371.89294	-855.71667	303.41235	1342.23181	829.04169	448.27368	15.17443	42.51522	157.64063	-5.73260	-683.21960	438.91559	-6.28993	-1133.60254	192.46146	63.45487
966	8.042	1287.72876	336.65131	1326.11157	40.34751	281.62665	1372.01086	-855.12988	303.10818	1344.92981	832.98804	451.01462	9.25098	29.01906	158.68353	-5.63682	-696.72510	439.85452	-6.23683	-1100.85950	193.03580	59.41322
967	8.050	1286.17114	336.92334	1328.62000	41.03814	282.89584	1372.36060	-854.49493	302.70065	1347.48157	832.74402	453.26453	3.17170	15.50240	159.69559	-5.55615	-710.31927	440.75598	-6.14457	-1066.41455	193.20480	55.19606
968	8.058	1284.66394	337.13187	1331.04883	41.93602	284.46463	1372.92517	-853.78009	302.32498	1349.81384	828.83539	454.79300	-2.84309	1.96032	160.67197	-5.48479	-723.97644	441.65811	-6.01613	-1030.26440	192.75807	51.14552
969	8.067	1283.21802	337.27667	1333.38049	43.02962	286.28912	1373.68164	-852.98218	302.06491	1351.89551	821.84113	455.55038	-8.14906	-11.60386	161.62164	-5.40731	-737.64893	442.58594	-5.85316	-992.38843	191.66833	47.60972
970	8.075	1281.84460	337.35751	1335.59729	44.30122	288.30530	1374.60303	-852.12061	301.97400	1353.73010	812.30023	455.84344	-11.75760	-25.18006	162.56261	-5.30535	-751.29022	443.53082	-5.66806	-952.84351	189.99678	44.83904
971	8.083	1280.55457	337.37427	1337.68164	45.73933	290.43823	1375.65930	-851.22040	302.08813	1355.33557	800.78699	456.13171	-13.29739	-38.71294	163.50375	-5.15942	-764.88037	444.48447	-5.49591	-911.87756	187.77565	43.04783
972	8.092	1279.35901	337.32678	1339.61597	47.34008	292.61819	1376.81909	-850.29932	302.41235	1356.72791	788.00232	456.72281	-13.45712	-52.07796	164.45145	-4.95564	-778.45660	445.45035	-5.38900	-870.05640	184.96317	42.49697
973	8.100	1278.26892	337.21490	1341.38269	49.09597	294.79501	1378.04968	-849.36041	302.91342	1357.91895	774.63843	457.72916	-13.16590	-65.11710	165.39883	-4.66531	-792.08130	446.42407	-5.37870	-828.23206	181.49037	43.44630
974	8.108	1277.29517	337.03864	1342.96411	50.97168	296.94223	1379.31665	-848.39313	303.53384	1358.91821	761.08447	459.07928	-12.92320	-77.72778	166.28554	-4.22892	-805.78326	447.42798	-5.41014	-787.29730	177.39563	45.88745
975	8.117	1276.44873	336.79767	1344.34277	52.88553	299.04938	1380.58899	-847.38953	304.20627	1359.72839	747.40686	460.53210	-12.89994	-89.89333	167.03415	-3.59260	-819.56683	448.55341	-5.33815	-747.95349	172.96751	49.23452
976	8.125	1275.74060	336.49173	1345.50061	54.71913	301.11053	1381.84961	-846.36407	304.86163	1360.34106	733.63519	461.87689	-13.08497	-101.59803	167.62729	-2.74423	-833.41992	449.88315	-5.04849	-710.62067	168.72723	52.40802
977	8.133	1275.18225	336.11990	1346.41943	56.34922	303.11960	1383.09961	-845.36108	305.44016	1360.73621	719.86896	463.09967	-13.35627	-112.77261	168.10130	-1.70427	-847.28375	451.34705	-4.60247	-675.38635	165.13426	54.40559
978	8.142	1274.78491	335.68079	1347.08069	57.67658	305.06580	1384.34619	-844.45557	305.90070	1360.88147	706.15930	464.28958	-13.61000	-123.33233	168.51321	-0.51548	-861.07495	452.73886	-4.20871	-641.97107	162.27261	54.83182
979	8.150	1274.56079	335.17221	1347.46533	58.63917	306.91904	1385.58655	-843.75018	306.22531	1360.73315	692.47803	465.48871	-13.81955	-133.17209	168.93230	0.75366	-874.75269	453.90176	-4.03490	-609.85986	159.83029	53.91898
980	8.158	1274.52209	334.59180	1347.55457	59.21358	308.62344	1386.80542	-843.35938	306.41864	1360.24011	678.78192	466.68573	-14.01021	-142.08481	169.38382	2.02274	-888.35089	454.82019	-4.09778	-578.57294	157.29526	52.16427
981	8.167	1274.68079	333.93787	1347.33057	59.41020	310.11789	1387.98279	-843.38214	306.50705	1359.34973	665.06213	467.86774	-14.20146	-149.78070	169.79951	3.22888	-901.95856	455.57953	-4.30807	-547.79456	154.22681	49.97769
982	8.175	1275.04822	333.21185	1346.77832	59.26134	311.36462	1389.10217	-843.87524	306.54175	1358.01343	651.34747	469.01825	-14.37405	-156.06863	170.09090	4.42730	-915.65198	456.33701	-4.53855	-517.31763	150.47742	47.55199
983	8.183	1275.63293	332.42157	1345.88782	58.80755	312.35901	1390.15198	-844.83838	306.58554	1356.19568	637.66089	470.11981	-14.50812	-160.88980	170.24294	6.01991	-929.42310	457.24118	-4.68319	-487.03363	146.17157	44.93969
984	8.192	1276.43823	331.58524	1344.65649	58.09200	313.12003	1391.12097	-846.21527	306.67557	1353.88977	623.98596	471.19897	-14.61739	-163.97012	170.30859	8.82917	-943.19629	458.29288	-4.73318	-457.00140	141.51816	42.20750
985	8.200	1277.46118	330.73364	1343.08923	57.16255	313.67136	1391.99609	-847.90704	306.79474	1351.13562	610.28754	472.30209	-14.71940	-164.47861	170.37054	13.63475	-956.91864	459.36758	-4.77719	-427.40845	136.73853	39.42534
986	8.208	1278.69177	329.90689	1341.19287	56.06767	314.02737	1392.76318	-849.78394	306.87811	1348.01013	596.54749	473.44073	-14.79874	-161.24530	170.47775	20.48343	-970.60437	460.39975	-4.88455	-398.52130	132.08911	36.49922
987	8.217	1280.11731	329.14194	1338.96436	54.84196	314.20139	1393.40808	-851.70123	306.83923	1344.59473	582.77234	474.61154	-14.82978	-153.42474	170.55548	28.53087	-984.31311	461.45752	-5.00907	-370.93378	127.70133	33.23766
988	8.225	1281.73108	328.46191	1336.37854	53.49600	314.22540	1393.91858	-853.53314	306.58978	1340.95837	568.99036	475.79999	-14.82284	-140.97067	170.43829	36.52445	-998.09631	462.61957	-5.05053	-345.75201	123.43393	29.54436
989	8.233	1283.54138	327.88998	1333.39490	52.02015	314.15067	1394.29016	-855.21051	306.05096	1337.16138	555.23767	476.97638	-14.80565	-124.54803	170.06366	43.37562	-1011.93005	463.85046	-4.99279	-324.17908	119.12157	25.33516
990	8.242	1285.57336	327.47696	1329.98206	50.39843	314.03214	1394.52881	-856.73517	305.16010	1333.25085	541.51715	478.12906	-14.78659	-105.04800	169.62943	48.46503	-1025.72900	465.03665	-4.91776	-306.96625	114.84469	20.44819
991	8.250	1287.85303	327.29135	1326.13831	48.62351	313.92081	1394.65002	-858.15747	303.88116	1329.24902	527.79028	479.22217	-14.77281	-83.16325	169.49399	51.70193	-1039.45996	466.11905	-4.89564	-294.34381	110.78510	14.81228
992	8.258	1290.37317	327.36829	1321.88757	46.70492	313.86017	1394.67297	-859.51624	302.23364	1325.13843	514.01245	480.17117	-14.77813	-59.33703	169.90823	53.40552	-1053.17981	467.12741	-4.93147	-286.30219	107.03806	8.60373
993	8.267	1293.07397	327.67389	1317.26453	44.67145	313.87961	1394.62195	-860.77997	300.31409	1320.86841	500.15417	480.98392	-14.78455	-33.92933	170.91721	54.06790	-1066.95813	468.09418	-5.00269	-282.84857	103.74252	2.22142
994	8.275	1295.85718	328.11703	1312.30750	42.56962	313.99567	1394.52673	-861.85596	298.25491	1316.40686	486.22119	481.81195	-14.75016	-7.33566	172.48309	54.12604	-1080.81616	469.03461	-5.07398	-284.00183	101.21677	-3.79403
995	8.283	1298.61646	328.58566	1307.06091	40.45684	314.22156	1394.41772	-862.65924	296.14728	1311.80298	472.26837	482.76498	-14.68221	19.98133	174.58594	53.85959	-1094.72876	469.98224	-5.10253	-289.53522	99.77341	-8.79447
996	8.292	1301.25598	328.98477	1301.58215	38.39496	314.56943	1394.31445	-863.14948	294.01501	1307.19153	458.35065	483.80661	-14.64299	47.59037	177.18555	53.42347	-1108.65527	470.95770	-5.09078	-298.80176	99.43362	-12.19350
997	8.300	1303.70166	329.26550	1295.94958	36.44871	315.04111	1394.22375	-863.31885	291.84177	1302.75586	444.46970	484.85779	-14.66869	75.26021	180.17448	52.90944	-1122.56042	471.95813	-5.08599	-310.83307	99.91785	-13.88584
998	8.308	1305.90491	329.42548	1290.26147	34.68400	315.62183	1394.14709	-863.17413	289.60315	1298.68799	430.59360	485.88138	-14.72753	102.99927	183.46667	52.34604	-1136.41565	472.98499	-5.09546	-324.49097	100.88676	-14.42080
999	8.317	1307.83655	329.48184	1284.62732	33.16469	316.28415	1394.08325	-862.72858	287.29742	1295.14941	416.70053	486.86487	-14.75970	130.95877	187.06190	51.70269	-1150.21216	474.01276	-5.08071	-338.67822	102.09869	-14.55919
1000	8.325	1309.47729	329.44266	1279.15686	31.94763	316.99234	1394.01843	-862.00195	284.96460	1292.24475	402.80435	487.81696	-14.74527	159.31766	190.94432	50.94453	-1163.96875	474.97876	-5.04207	-352.72198	103.38721	-14.75198
1001	8.333	1310.81323	329.29626	1273.95178	31.07565	317.70401	1393.92310	-861.02759	282.67776	1290.03174	388.95709	488.78543	-14.72512	188.20938	195.05136	50.04461	-1177.68311	475.88272	-5.00215	-366.50494	104.60602	-15.06469
1002	8.342	1311.83496	329.02405	1269.10010	30.57581	318.38055	1393.76160	-859.85431	280.52795	1288.54114	375.20859	489.80109	-14.74846	217.72716	199.37642	48.95321	-1191.26880	476.82639	-4.90176	-380.15808	105.64359	-15.38786
1003	8.350	1312.53735	328.62152	1264.67236	30.46336	319.00278	1393.50293	-858.54333	278.61774	1287.77783	361.55383	490.83212	-14.81297	247.96521	203.93291	47.61401	-1204.56543	477.89923	-4.58194	-393.77582	106.49057	-15.64495
1004	8.358	1312.92102	328.11212	1260.71863	30.74471	319.57709	1393.12830	-857.16400	277.05609	1287.71277	347.93405	491.82550	-14.87598	279.00220	208.60355	46.00474	-1217.42505	479.07233	-3.82955	-407.37500	107.23338	-15.85303
1005	8.367	1312.99329	327.54950	1257.26990	31.41969	320.13278	1392.63647	-855.78998	275.94394	1288.28308	334.31702	492.72473	-14.91801	310.85687	213.16013	44.14357	-1229.78052	480.20270	-2.41412	-420.92084	107.95482	-16.04182
1006	8.375	1312.76648	326.99615	1254.34387	32.48046	320.71051	1392.04077	-854.49030	275.34436	1289.40295	320.74493	493.48895	-14.95057	343.49387	217.41513	42.08141	-1241.63550	481.13110	-0.17066	-434.36859	108.67130	-16.20057
1007	8.383	1312.26013	326.48746	1251.95056	33.90257	321.34302	1391.36438	-853.30975	275.26117	1290.98169	307.25607	494.14145	-14.97214	376.85416	221.29282	39.88564	-1252.96997	481.81354	2.92190	-447.71619	109.35117	-16.30554
1008	8.392	1311.49756	326.01801	1250.09229	35.63880	322.05173	1390.63696	-852.25104	275.64548	1292.94043	293.82648	494.75195	-14.97392	410.88928	224.81007	37.61158	-1263.64600	482.34879	6.77385	-461.01123	109.96152	-16.34359
1009	8.400	1310.49915	325.55841	1248.75684	37.62457	322.85294	1389.89038	-851.27728	276.41086	1295.22156	280.41751	495.39362	-14.96148	445.59720	227.97250	35.31279	-1273.45654	482.85693	11.25126	-474.30304	110.53242	-16.35416
1010	8.408	1309.27808	325.07495	1247.91406	39.78820	323.74689	1389.15417	-850.33240	277.43674	1297.78760	267.01849	496.10229	-14.93325	481.00806	230.67065	33.08245	-1282.21558	483.37216	16.19935	-487.61139	111.15422	-16.42696
1011	8.417	1307.84790	324.54355	1247.52246	42.05725	324.70996	1388.45313	-849.36810	278.56958	1300.61255	253.63821	496.84909	-14.86713	517.11041	232.74490	31.05411	-1289.68176	483.84412	21.49458	-500.95074	111.83600	-16.56496
1012	8.425	1306.22974	323.96207	1247.53809	44.35853	325.70630	1387.80603	-848.36755	279.64349	1303.67261	240.27921	497.60083	-14.75355	553.76147	234.10657	29.34641	-1295.48438	484.19073	27.17544	-514.32941	112.49190	-16.65282
1013	8.433	1304.44946	323.35205	1247.91687	46.61721	326.69745	1387.22473	-847.35364	280.52490	1306.94165	226.91315	498.34769	-14.63802	590.64008	234.71898	28.02648	-1299.21289	484.38776	33.59696	-527.72522	113.10963	-16.61938
1014	8.442	1302.53699	322.74301	1248.61865	48.76173	327.64569	1386.71692	-846.38098	281.14862	1310.38904	213.48785	499.06650	-14.59371	627.27570	234.48802	27.15879	-1300.48022	484.53110	41.39823	-541.10559	113.74837	-16.51723
1015	8.450	1300.52551	322.15790	1249.61011	50.73268	328.51797	1386.28625	-845.51233	281.51556	1313.97876	199.97839	499.76547	-14.63618	663.14453	233.27562	26.82298	-1298.89893	484.65668	50.99781	-554.48541	114.42860	-16.43429
1016	8.458	1298.45044	321.61508	1250.86438	52.48843	329.28760	1385.92737	-844.78674	281.66852	1317.66821	186.40881	500.51498	-14.70635	697.73236	231.09534	26.98392	-1294.20447	484.36679	61.85758	-567.95862	115.13702	-16.38225
1017	8.467	1296.35156	321.13733	1252.36328	54.00130	329.93439	1385.62512	-844.20294	281.67139	1321.40662	172.78900	501.40497	-14.71759	730.46271	228.23427	27.39892	-1286.45935	482.88040	72.39486	-581.58380	115.88651	-16.31666
1018	8.475	1294.27747	320.75781	1254.09302	55.25169	330.44128	1385.35889	-843.73352	281.58490	1325.13867	159.07086	502.51868	-14.58994	760.60938	225.08852	27.74291	-1275.96289	479.65720	80.84580	-595.26654	116.76774	-16.25498
1019	8.483	1292.27747	320.51410	1256.03125	56.23455	330.78583	1385.10938	-843.35553	281.43805	1328.81201	145.23505	503.83704	-14.32685	787.32507	221.84433	27.78141	-1262.93433	474.80963	86.26707	-608.87518	117.87505	-16.27013
1020	8.492	1290.38867	320.42108	1258.14148	56.96771	330.93677	1384.86719	-843.05988	281.23016	1332.38086	131.38855	505.10806	-14.09307	809.75745	218.37103	27.37470	-1247.34863	468.96582	88.89272	-622.41376	119.14417	-16.36546
1021	8.500	1288.62549	320.44800	1260.38647	57.48870	330.85779	1384.63940	-842.83350	280.96362	1335.80896	117.66614	506.00714	-14.09164	827.28979	214.53831	26.35357	-1229.04993	462.94553	89.78561	-635.99591	120.37331	-16.45396
1022	8.508	1286.97729	320.53247	1262.73669	57.84834	330.51239	1384.44409	-842.65027	280.65878	1339.06970	104.03790	506.52612	-14.31858	839.80951	210.56131	24.47973	-1207.95288	457.39960	90.07093	-649.70886	121.41454	-16.45354
1023	8.517	1285.42163	320.62268	1265.16931	58.10464	329.87152	1384.30139	-842.48273	280.34000	1342.14160	90.34515	507.00925	-14.56438	847.71881	206.83987	21.62563	-1184.10962	452.53442	90.23317	-663.55908	122.26915	-16.32867
1024	8.525	1283.94617	320.70471	1267.66125	58.31231	328.91940	1384.22949	-842.31335	280.01926	1345.00513	76.50732	507.75525	-14.65959	851.61920	203.58257	17.94340	-1157.66870	448.15897	89.96479	-677.51172	123.05678	-16.09579
1025	8.533	1282.55774	320.78534	1270.17651	58.51049	327.65784	1384.24329	-842.13403	279.69168	1347.64355	62.56653	508.76938	-14.59650	851.92267	200.78680	13.74504	-1128.84412	443.93213	88.59039	-691.53192	123.93327	-15.84042
1026	8.542	1281.27808	320.85413	1272.66199	58.71717	326.11511	1384.35767	-841.94159	279.34332	1350.04541	48.57513	509.88394	-14.45571	848.71661	198.43932	9.32629	-1097.87976	439.53568	85.63751	-705.62054	124.93669	-15.64518
1027	8.550	1280.13464	320.87360	1275.05847	58.93413	324.34656	1384.59021	-841.73303	278.96368	1352.20532	34.54736	510.96432	-14.30582	841.97632	196.66325	5.07404	-1064.93396	434.82523	81.14977	-719.78839	125.95285	-15.50607
1028	8.558	1279.15051	320.79889	1277.31433	59.15948	322.41724	1384.96057	-841.50201	278.55075	1354.12073	20.48975	511.98315	-14.16046	831.93738	195.76624	1.58847	-1029.95422	429.99731	75.67372	-733.97900	126.89715	-15.38470
1029	8.567	1278.33838	320.59753	1279.39172	59.39974	320.39044	1385.48804	-841.24292	278.11014	1355.78406	6.41589	512.96503	-14.02107	819.35071	195.96550	-0.65114	-992.79816	425.45352	70.02335	-748.11548	127.80318	-15.28043
1030	8.575	1277.70105	320.25488	1281.26514	59.67339	318.33432	1386.18896	-840.96057	277.65482	1357.17944	-7.64008	513.93213	-13.90908	805.35486	196.99518	-1.71526	-953.50623	421.44742	64.97483	-762.18835	128.72707	-15.19192
1031	8.583	1277.23438	319.77136	1282.91785	60.00272	316.32675	1387.06787	-840.67352	277.20001	1358.28528	-21.59955	514.90784	-13.78125	790.97064	198.25989	-2.06881	-912.37982	418.04724	61.11008	-776.19458	129.69742	-15.09290
1032	8.592	1276.93054	319.15698	1284.33716	60.39833	314.44116	1388.11121	-840.40631	276.74872	1359.08606	-35.35577	515.94312	-13.44630	776.72809	199.38235	-2.13355	-869.94598	415.32022	58.83212	-790.09973	130.72495	-14.98872
1033	8.600	1276.78003	318.42624	1285.51196	60.84068	312.72717	1389.29065	-840.17743	276.28510	1359.58252	-48.82385	517.15948	-12.61776	762.74860	200.36226	-2.15913	-826.93774	413.35651	58.39526	-803.91028	131.79555	-14.91550
1034	8.608	1276.77332	317.59503	1286.43140	61.27242	311.20746	1390.57129	-839.99634	275.79663	1359.78870	-61.95020	518.71637	-11.08114	748.95850	201.28745	-2.28259	-784.15247	412.17841	59.85571	-817.67303	132.90858	-14.89536
1035	8.617	1276.90161	316.67883	1287.08350	61.61662	309.88782	1391.92090	-839.87665	275.30225	1359.71497	-74.64008	520.60840	-8.89153	735.20886	202.16653	-2.53787	-742.22052	411.66553	62.90929	-831.43933	134.08769	-14.94349
1036	8.625	1277.15637	315.69208	1287.45605	61.80845	308.76367	1393.31555	-839.85333	274.84579	1359.35999	-86.72925	522.59119	-6.34526	721.39203	203.01160	-2.86080	-701.50867	411.54681	66.76046	-845.26208	135.28552	-15.06125
1037	8.633	1277.52966	314.64847	1287.53613	61.81291	307.82220	1394.74280	-839.98572	274.46893	1358.71948	-98.11481	524.54846	-3.59102	707.51648	203.87482	-3.13738	-662.24017	411.48032	70.30256	-859.14056	136.36456	-15.19227
1038	8.642	1278.01355	313.56128	1287.31030	61.62074	307.05252	1396.19714	-840.34149	274.19720	1357.79260	-108.81213	526.72571	-0.41053	693.67676	204.78844	-3.28700	-624.68030	411.18430	72.60153	-873.01202	137.23097	-15.24235
1039	8.650	1278.60022	312.44385	1286.76514	61.23438	306.45749	1397.66736	-840.97614	274.04083	1356.57886	-118.76141	529.28601	3.47510	679.96039	205.75098	-3.34266	-589.15546	410.57007	73.29633	-886.85034	137.92010	-15.16478
1040	8.658	1279.28186	311.31000	1285.88611	60.65497	306.04672	1399.12476	-841.91772	273.99219	1355.07361	-127.67432	531.95569	8.16026	666.37823	206.74504	-3.41773	-555.85339	409.72397	72.52287	-900.66803	138.56522	-15.01263
1041	8.667	1280.05029	310.17426	1284.65833	59.87507	305.81857	1400.52502	-843.16711	274.01752	1353.26685	-135.13928	534.38165	13.78041	652.88086	207.72675	-3.56765	-524.60425	408.72430	70.50082	-914.42651	139.29752	-14.89693
1042	8.675	1280.89758	309.05139	1283.06543	58.88079	305.75589	1401.82019	-844.70813	274.05881	1351.14478	-140.75238	536.52686	20.75414	639.39429	208.64925	-3.74193	-494.86038	407.63708	67.36627	-928.07434	140.10461	-14.87908
1043	8.683	1281.81616	307.95557	1281.09058	57.66222	305.83591	1402.96851	-846.51288	274.05359	1348.69922	-144.04059	538.53796	29.62379	625.84711	209.52094	-3.87230	-465.93146	406.70001	63.34492	-941.64764	140.87193	-14.94016
1044	8.692	1282.79980	306.89789	1278.71741	56.22016	306.03345	1403.94263	-848.54163	273.95493	1345.93518	-144.33698	540.43182	40.66685	612.22516	210.38547	-3.93934	-437.37885	406.25827	58.80951	-955.23157	141.59567	-15.03311
1045	8.700	1283.84412	305.88315	1275.93323	54.56393	306.31650	1404.73218	-850.74371	273.74524	1342.87549	-140.89771	542.05957	53.60466	598.58154	211.24219	-3.94849	-409.35120	406.44211	54.05900	-968.85059	142.38708	-15.09055
1046	8.708	1284.94751	304.90616	1272.73352	52.71120	306.64789	1405.34229	-853.05499	273.45032	1339.56055	-133.27399	543.33484	67.51944	584.95825	212.05743	-3.91662	-382.63660	407.05841	49.09747	-982.47083	143.31589	-15.06860
1047	8.717	1286.11047	303.94931	1269.12842	50.69106	306.99451	1405.78821	-855.39825	273.14124	1336.04382	-121.66376	544.34680	81.00592	571.33105	212.85060	-3.90724	-358.39246	407.87592	43.61356	-996.08240	144.36443	-15.02550
1048	8.725	1287.33301	302.98615	1265.14746	48.54156	307.33566	1406.08777	-857.69476	272.90784	1332.37756	-106.93127	545.21295	92.63620	557.65649	213.67856	-3.97861	-337.76968	408.89648	37.12376	-1009.72260	145.44312	-15.05705
1049	8.733	1288.60986	301.99435	1260.83875	46.30649	307.66022	1406.25293	-859.86395	272.83188	1328.58777	-90.20117	545.93457	101.60361	543.93683	214.56001	-4.08817	-321.67944	410.28796	29.29130	-1023.44678	146.42714	-15.15598
1050	8.742	1289.92664	300.97528	1256.26208	44.03757	307.96097	1406.29272	-861.80035	272.98477	1324.66309	-72.35333	546.40674	108.05130	530.20740	215.48315	-4.15348	-310.70264	412.13690	20.35373	-1037.30200	147.25742	-15.19906
1051	8.750	1291.26501	299.96490	1251.47778	41.79333	308.23328	1406.22217	-863.38666	273.41321	1320.58142	-53.82666	546.51782	112.80191	516.48682	216.43396	-4.16632	-305.06525	414.25427	11.33897	-1051.26404	148.02121	-15.10932
1052	8.758	1292.61279	299.02823	1246.53772	39.63009	308.46582	1406.06189	-864.55969	274.10452	1316.35425	-34.68213	546.24048	116.80598	502.76614	217.39923	-4.17501	-304.66910	416.18018	3.78383	-1065.20898	148.85999	-14.97501
1053	8.767	1293.96521	298.23917	1241.48779	37.59576	308.63327	1405.83240	-865.34052	274.99072	1312.04163	-14.72687	545.63031	120.73129	489.04089	218.38751	-4.21987	-309.08554	417.45850	-1.09617	-1079.06812	149.79700	-14.95489
1054	8.775	1295.31897	297.65576	1236.38306	35.72773	308.70895	1405.54895	-865.79211	275.99908	1307.74414	6.30347	544.68060	124.76149	475.31580	219.42978	-4.32308	-317.55008	417.99014	-3.23627	-1092.94275	150.74931	-15.10659
1055	8.783	1296.66675	297.30566	1231.29883	34.05074	308.67950	1405.21948	-865.96613	277.08337	1303.59619	28.56982	543.14648	128.56482	461.56876	220.52492	-4.47823	-329.06714	418.09641	-3.64581	-1106.82544	151.64240	-15.31871
1056	8.792	1297.99902	297.19171	1226.32263	32.58163	308.54541	1404.84937	-865.88696	278.20801	1299.75342	52.04108	540.69891	131.59982	447.76468	221.58316	-4.61908	-342.46658	418.23798	-3.49849	-1120.35083	152.45969	-15.43333
1057	8.800	1299.30835	297.31433	1221.53857	31.33813	308.32224	1404.44312	-865.57050	279.32266	1296.37256	76.47314	537.35657	133.61588	433.90927	222.47798	-4.66365	-356.55371	418.69165	-3.44941	-1133.31750	153.24149	-15.38527
1058	8.808	1300.59155	297.68161	1217.02173	30.33886	308.05273	1403.99658	-865.04987	280.35886	1293.59082	101.57141	533.51044	134.69553	420.05298	223.19604	-4.62509	-370.55695	419.43649	-3.64867	-1146.24451	154.01718	-15.17754
1059	8.817	1301.84424	298.28741	1212.83667	29.59870	307.81006	1403.49011	-864.37494	281.24420	1291.50574	127.24591	529.49902	134.86555	406.25369	223.87294	-4.61846	-384.32263	420.32852	-3.99634	-1159.76025	154.79491	-14.87855
1060	8.825	1303.04846	299.09631	1209.03650	29.12648	307.67303	1402.89563	-863.59149	281.90726	1290.15820	153.59149	525.43274	133.99686	392.54929	224.65143	-4.73163	-397.99219	421.33084	-4.31566	-1173.72900	155.60506	-14.61558
1061	8.833	1304.16956	300.06879	1205.66345	28.92274	307.69559	1402.18677	-862.73187	282.26862	1289.52637	180.66388	521.33215	132.04190	378.94000	225.57651	-4.93580	-411.67471	422.47635	-4.49678	-1187.45093	156.39590	-14.33778
1062	8.842	1305.16846	301.18030	1202.75732	28.97771	307.89569	1401.34326	-861.82227	282.24246	1289.53503	208.40454	517.21820	129.17923	365.39359	226.63086	-5.13567	-425.35971	423.72357	-4.56857	-1200.39063	156.96547	-13.67694
1063	8.850	1306.01355	302.40347	1200.35876	29.27384	308.25668	1400.35291	-860.88434	281.75171	1290.08130	236.71509	513.12585	125.75877	351.88904	227.78406	-5.26387	-438.96390	424.97137	-4.63773	-1212.44727	157.16177	-12.25842
1064	8.858	1306.68811	303.70245	1198.50183	29.79154	308.73114	1399.21313	-859.92902	280.75525	1291.06104	265.52380	509.09769	122.14444	338.43195	228.98718	-5.31518	-452.42728	426.16531	-4.78587	-1223.77283	157.06770	-10.04522
1065	8.867	1307.19128	305.05627	1197.20178	30.51351	309.24896	1397.93176	-858.96136	279.27036	1292.38965	294.78668	505.15646	118.53687	325.02386	230.18840	-5.32687	-465.78561	427.34903	-5.00976	-1234.52991	156.90086	-7.26684
1066	8.875	1307.52930	306.46500	1196.45520	31.42597	309.73398	1396.52283	-857.99451	277.36624	1294.02771	324.43353	501.29990	114.88692	311.65051	231.37411	-5.34026	-479.14954	428.59857	-5.22671	-1244.77051	156.82225	-4.14059
1067	8.883	1307.70569	307.93286	1196.24963	32.51759	310.12506	1395.00549	-857.04730	275.16180	1295.98389	354.36633	497.52808	110.98468	298.28067	232.55704	-5.37155	-492.57507	429.92719	-5.35943	-1254.40686	156.85797	-0.74003
1068	8.892	1307.72070	309.46133	1196.56775	33.77554	310.38763	1393.40515	-856.12860	272.84247	1298.28223	384.53122	493.81226	106.61032	284.87863	233.75665	-5.41512	-505.98950	431.27972	-5.43333	-1263.20520	156.93713	2.89606
1069	8.900	1307.57324	311.05505	1197.38757	35.17867	310.50476	1391.75293	-855.24017	270.64102	1300.92908	414.92621	490.02704	101.59837	271.43811	235.00128	-5.46106	-519.31360	432.59204	-5.53761	-1270.88757	156.96835	6.64838
1070	8.908	1307.26587	312.72211	1198.68579	36.69012	310.46024	1390.08459	-854.38770	268.77026	1303.89563	445.56494	486.01068	95.85144	257.96710	236.27788	-5.49664	-532.59290	433.81342	-5.69728	-1277.30957	156.81366	10.49449
1071	8.917	1306.80603	314.46793	1200.43896	38.25285	310.23785	1388.43982	-853.57642	267.36594	1307.09790	476.49026	481.69907	89.35118	244.45349	237.51254	-5.50594	-545.93713	434.88818	-5.85366	-1282.43762	156.23935	14.81130
1072	8.925	1306.20203	316.29300	1202.62073	39.79108	309.83838	1386.85767	-852.80872	266.47034	1310.38391	507.76514	477.12830	82.14830	230.89667	238.65091	-5.48523	-559.39502	435.80380	-5.94071	-1286.09290	155.04968	20.43933
1073	8.933	1305.45605	318.19431	1205.20117	41.22184	309.28717	1385.37048	-852.10706	266.04352	1313.58105	539.39893	472.33350	74.36295	217.33340	239.69638	-5.45419	-572.91925	436.65192	-5.94560	-1287.65027	153.32861	28.28950
1074	8.942	1304.56555	320.16776	1208.14624	42.47546	308.62241	1384.00000	-851.52734	265.99619	1316.58411	571.29663	467.33154	66.21469	203.77899	240.67131	-5.44566	-586.42987	437.55203	-5.92005	-1286.07715	151.50587	38.54102
1075	8.950	1303.53198	322.20978	1211.41479	43.51028	307.88712	1382.75879	-851.12872	266.23425	1319.39124	603.28937	462.21460	58.03988	190.17902	241.60558	-5.47446	-599.91168	438.54672	-5.91543	-1280.58594	150.14186	50.15958
1076	8.958	1302.36072	324.31607	1214.95947	44.31227	307.13397	1381.65112	-850.93848	266.67401	1322.06665	635.12079	457.25558	50.26802	176.47675	242.54623	-5.50837	-613.42120	439.61606	-5.92305	-1271.15356	149.68890	61.31767
1077	8.967	1301.05286	326.47260	1218.73242	44.88850	306.42398	1380.67371	-850.95172	267.21936	1324.69531	666.30237	452.89789	43.30970	162.69412	243.53226	-5.48678	-627.01581	440.73148	-5.90801	-1258.16077	150.38318	70.23453
1078	8.975	1299.60474	328.65164	1222.68811	45.26192	305.80984	1379.82227	-851.14282	267.74545	1327.36670	696.05127	449.50671	37.36087	148.89240	244.56793	-5.39261	-640.71588	441.86633	-5.85368	-1241.82410	152.17709	75.81604
1079	8.983	1298.01526	330.82758	1226.78540	45.46852	305.32233	1379.09827	-851.46924	268.13586	1330.14636	723.43152	446.98129	32.26627	135.09090	245.63760	-5.28446	-654.51288	442.97058	-5.76498	-1222.16626	154.76205	77.93015
1080	8.992	1296.29175	332.99850	1230.98389	45.55687	304.97601	1378.51013	-851.87158	268.35748	1333.01306	747.47968	444.63275	27.51925	121.26291	246.72862	-5.21113	-668.40735	443.96570	-5.66300	-1199.26770	157.72789	77.23975
1081	9.000	1294.44971	335.18997	1235.23682	45.58495	304.78189	1378.06665	-852.27820	268.49347	1335.82861	767.26746	441.75940	22.43518	107.37595	247.83777	-5.14385	-682.41553	444.81903	-5.56248	-1173.42224	160.76591	74.69023
1082	9.008	1292.50793	337.43277	1239.48840	45.60931	304.75241	1377.77148	-852.61127	268.68439	1338.41125	782.15448	438.43524	16.52266	93.43224	248.95534	-5.04366	-696.50024	445.61179	-5.45838	-1145.08105	163.75862	71.04362
1083	9.017	1290.48572	339.73758	1243.67969	45.67181	304.90216	1377.62561	-852.80310	269.02008	1340.66992	792.08069	435.33664	9.74818	79.48166	250.04245	-4.92483	-710.55682	446.47821	-5.34861	-1114.61548	166.71902	66.74406
1084	9.025	1288.40405	342.09857	1247.75732	45.79463	305.24652	1377.63171	-852.82178	269.47968	1342.66150	797.40521	432.86453	2.51615	65.55756	251.06781	-4.82553	-724.52502	447.48227	-5.23947	-1082.14063	169.75850	62.01764
1085	9.033	1286.29272	344.51035	1251.68225	45.98604	305.79749	1377.79199	-852.67932	269.97568	1344.51294	798.42676	430.87732	-4.35109	51.61505	252.05328	-4.75781	-738.44751	448.58630	-5.13601	-1047.63599	172.94803	57.05957
1086	9.042	1284.19568	346.95737	1255.43140	46.25014	306.56226	1378.10461	-852.41064	270.44321	1346.30505	795.15375	429.10147	-9.73940	37.58398	253.03214	-4.68975	-752.40326	449.70840	-5.04455	-1011.21936	176.00726	52.21466
1087	9.050	1282.16577	349.39072	1258.99048	46.59550	307.53647	1378.56018	-852.05426	270.87567	1348.03296	787.56476	427.48242	-12.87017	23.45398	253.99614	-4.58399	-766.43579	450.77930	-4.97670	-973.16302	178.40842	47.94907
1088	9.058	1280.25110	351.73541	1262.33972	47.04211	308.68600	1379.14429	-851.64453	271.30231	1349.64172	776.21594	426.28113	-13.96655	9.28208	254.90916	-4.45019	-780.52856	451.77530	-4.94901	-933.69897	179.86694	44.66883
1089	9.067	1278.48718	353.91660	1265.44800	47.61956	309.94196	1379.84412	-851.20624	271.76373	1351.06873	762.54211	425.94623	-14.00203	-4.84641	255.74667	-4.33964	-794.63574	452.70502	-4.95262	-893.06396	180.41270	42.69438
1090	9.075	1276.89648	355.87805	1268.27930	48.34787	311.22195	1380.65125	-850.75995	272.29608	1352.26404	748.21027	426.72754	-13.82311	-18.83996	256.51773	-4.29241	-808.74268	453.57123	-4.92990	-851.74542	180.05396	42.35776
1091	9.083	1275.48730	357.60190	1270.80078	49.21236	312.45236	1381.55652	-850.33307	272.92218	1353.19104	734.16687	428.35440	-13.78553	-32.58822	257.25427	-4.28345	-822.86914	454.38181	-4.82043	-810.54919	178.75133	43.87449
1092	9.092	1274.24866	359.12082	1272.98486	50.15579	313.57370	1382.54419	-849.96106	273.66031	1353.82019	720.51172	430.21954	-13.92498	-45.95086	257.96667	-4.21715	-837.00970	455.19055	-4.62054	-770.43848	176.78183	46.94199
1093	9.100	1273.15051	360.50153	1274.80798	51.09202	314.53998	1383.59338	-849.68286	274.52701	1354.12830	707.02399	431.86517	-14.14731	-58.79873	258.61349	-4.00555	-851.10413	456.08365	-4.37493	-732.29822	174.77994	50.55971
1094	9.108	1272.15649	361.81439	1276.25330	51.92245	315.31891	1384.68445	-849.54224	275.51907	1354.10413	693.51837	433.21054	-14.37501	-71.07561	259.14301	-3.64466	-865.08069	457.10709	-4.14018	-696.67352	173.20949	53.50494
1095	9.117	1271.23523	363.11304	1277.31641	52.54577	315.88678	1385.80457	-849.58936	276.60718	1353.75464	679.89490	434.38882	-14.58809	-82.78249	259.54575	-3.18476	-878.91492	458.22507	-3.97478	-663.57434	172.00320	55.08010
1096	9.125	1270.36401	364.42529	1278.00366	52.87067	316.21909	1386.94507	-849.87891	277.75037	1353.09973	666.12939	435.47620	-14.78437	-93.88210	259.83545	-2.66334	-892.64734	459.35397	-3.92121	-632.51697	170.76706	55.33712
1097	9.133	1269.53369	365.75253	1278.32336	52.83352	316.29022	1388.09436	-850.46814	278.90808	1352.15820	652.27173	436.44806	-14.95570	-104.25764	259.99710	-2.09825	-906.34277	460.44113	-3.98178	-602.77960	169.09253	54.67347
1098	9.142	1268.74524	367.07611	1278.28210	52.40868	316.08374	1389.23669	-851.40649	280.04492	1350.93787	638.41412	437.34415	-15.07739	-113.79734	259.98798	-1.53803	-920.02618	461.52499	-4.10426	-573.65997	166.72244	53.37223
1099	9.150	1268.00317	368.37540	1277.88464	51.60462	315.60309	1390.35571	-852.71649	281.13019	1349.43481	624.63458	438.30917	-15.14285	-122.53646	259.76096	-1.09530	-933.67957	462.66705	-4.20028	-544.61951	163.67062	51.49179
1100	9.158	1267.31348	369.64645	1277.13000	50.45061	314.87234	1391.43481	-854.38513	282.13904	1347.63660	610.95984	439.42432	-15.19210	-130.74036	259.18604	-0.79103	-947.28009	463.81110	-4.23451	-515.37000	160.09438	49.09195
1101	9.167	1266.68152	370.90027	1276.00806	48.98444	313.92575	1392.45007	-856.37128	283.05841	1345.52625	597.37823	440.60037	-15.26189	-138.69791	257.91699	-0.13962	-960.82379	464.83615	-4.25487	-485.97437	155.92828	46.44887
1102	9.175	1266.10852	372.14423	1274.49939	47.24621	312.80109	1393.36841	-858.61310	283.88101	1343.09167	583.86261	441.71457	-15.33615	-146.07858	255.46190	2.09133	-974.35480	465.74640	-4.30723	-456.78986	150.91782	43.86666
1103	9.183	1265.59106	373.37186	1272.57886	45.27568	311.54349	1394.15186	-861.03003	284.58691	1340.33618	570.36639	442.75406	-15.38215	-151.40414	251.55725	7.26863	-987.94720	466.67133	-4.40521	-428.16534	145.01978	41.36347
1104	9.192	1265.12512	374.56976	1270.22803	43.11351	310.20178	1394.76599	-863.52759	285.13599	1337.28638	556.83069	443.75848	-15.40651	-152.54382	246.50238	15.66821	-1001.61584	467.70624	-4.54664	-400.30933	138.44714	38.74201
1105	9.200	1264.70911	375.72644	1267.44824	40.80516	308.81375	1395.18677	-866.00488	285.47546	1333.98950	543.22205	444.76056	-15.43337	-148.03543	241.04079	25.90989	-1015.29132	468.83612	-4.69329	-373.53821	131.41263	35.80686
1106	9.208	1264.34863	376.83685	1264.26343	38.39710	307.40256	1395.40625	-868.36902	285.55090	1330.50134	529.56201	445.80347	-15.47039	-137.85968	235.90414	35.71278	-1028.91821	469.98367	-4.78986	-348.53339	124.01852	32.39280
1107	9.217	1264.05542	377.90616	1260.71313	35.92828	305.98737	1395.43213	-870.55035	285.31863	1326.87317	515.89471	446.89630	-15.52420	-122.98833	231.43336	43.24722	-1042.51904	471.08862	-4.81723	-326.27069	116.35068	28.32596
1108	9.225	1263.84204	378.93890	1256.83948	33.42712	304.59280	1395.28210	-872.50818	284.75674	1323.14697	502.22614	447.98807	-15.58898	-104.52308	227.50562	47.95570	-1056.13818	472.13730	-4.80915	-307.69482	108.60083	23.45775
1109	9.233	1263.71655	379.92096	1252.68298	30.91499	303.25134	1394.98364	-874.23065	283.86343	1319.35437	488.53253	449.04379	-15.63214	-83.33216	223.77652	50.37111	-1069.79309	473.15204	-4.81561	-293.44995	101.03664	17.77056
1110	9.242	1263.67712	380.81750	1248.28577	28.41206	301.99930	1394.57629	-875.73413	282.64661	1315.51953	474.81039	450.08734	-15.62752	-60.10162	220.02536	51.38538	-1083.48511	474.18488	-4.84159	-283.86005	93.92165	11.42801
1111	9.250	1263.70740	381.58557	1243.69299	25.94007	300.86993	1394.10718	-877.05420	281.11771	1311.66553	461.07260	451.15152	-15.57058	-35.38723	216.28894	51.71083	-1097.22217	475.26990	-4.85459	-279.05109	87.57104	4.73398
1112	9.258	1263.78528	382.19080	1238.95410	23.52357	299.89374	1393.62122	-878.22430	279.30038	1307.81812	447.32187	452.22198	-15.47563	-9.64582	212.70370	51.76569	-1111.00879	476.35275	-4.84457	-278.97089	82.43857	-1.85673
1113	9.267	1263.90234	382.62595	1234.13086	21.19205	299.10260	1393.15515	-879.24512	277.26859	1303.99231	433.55756	453.25067	-15.38090	16.68211	209.31596	51.74496	-1124.80957	477.35513	-4.81139	-283.20850	78.99155	-7.65747
1114	9.275	1264.07397	382.90863	1229.30176	18.98267	298.52304	1392.73389	-880.06616	275.17844	1300.18225	419.77679	454.21664	-15.33873	43.18324	206.10880	51.69844	-1138.57239	478.32285	-4.71696	-290.96521	77.37720	-11.87016
1115	9.283	1264.32336	383.05923	1224.55762	16.94026	298.16028	1392.36780	-880.61786	273.19870	1296.40076	405.96185	455.14072	-15.38735	69.62862	203.13165	51.60285	-1152.29700	479.39658	-4.52348	-301.44305	77.24709	-14.11796
1116	9.292	1264.65588	383.08875	1219.99902	15.10939	297.98935	1392.05139	-880.87292	271.38342	1292.73999	392.09668	456.06241	-15.50437	96.05344	200.49373	51.39973	-1166.05200	480.63538	-4.24639	-313.97998	77.97298	-14.83213
1117	9.300	1265.05286	382.99652	1215.73022	13.52822	297.95828	1391.76306	-880.85406	269.66312	1289.36743	378.19705	457.02338	-15.60594	122.65175	198.26489	51.00106	-1179.91943	481.91580	-3.94476	-327.72479	78.99196	-14.84526
1118	9.308	1265.48889	382.76569	1211.84570	12.23372	298.00604	1391.46777	-880.59509	267.95346	1286.46143	364.31119	458.02667	-15.63414	149.64680	196.43571	50.31630	-1193.86145	482.97940	-3.74859	-341.76324	80.00635	-14.75914
1119	9.317	1265.94617	382.36707	1208.42310	11.26587	298.08423	1391.12817	-880.12671	266.22861	1284.16052	350.48788	459.01151	-15.61792	177.23004	194.91858	49.30151	-1207.65454	483.71213	-3.77081	-355.60278	80.97829	-14.83170
1120	9.325	1266.41748	381.77081	1205.52649	10.65996	298.16092	1390.71924	-879.48846	264.52258	1282.54712	336.74835	459.91638	-15.62320	205.51649	193.55397	47.98622	-1221.04224	484.36499	-3.83812	-369.22192	81.93488	-15.10604
1121	9.333	1266.90234	380.95898	1203.21045	10.43135	298.21564	1390.23120	-878.73462	262.91022	1281.64563	323.07440	460.77090	-15.65179	234.50449	192.17007	46.42712	-1233.92920	485.27008	-3.49618	-382.76904	82.82193	-15.46760
1122	9.342	1267.40112	379.93982	1201.51440	10.56466	298.24387	1389.66516	-877.93707	261.49149	1281.43176	309.42480	461.67426	-15.62661	264.11298	190.66867	44.63038	-1246.38367	486.46222	-2.33488	-396.31696	83.58258	-15.77679
1123	9.350	1267.91174	378.74506	1200.45630	11.01919	298.25867	1389.02734	-877.17700	260.38058	1281.85022	295.78943	462.64255	-15.51212	294.30649	188.99979	42.58739	-1258.47766	487.72137	-0.21067	-409.82697	84.27106	-16.01478
1124	9.358	1268.42957	377.41119	1200.03894	11.74572	298.27753	1388.32642	-876.52289	259.68506	1282.83411	282.20691	463.53513	-15.38345	325.15765	187.06677	40.35872	-1270.12842	488.87317	2.78027	-423.25641	84.99716	-16.24212
1125	9.367	1268.94836	375.97040	1200.26355	12.69915	298.31091	1387.57263	-876.00983	259.47018	1284.31738	268.71130	464.22620	-15.32439	356.75845	184.76172	38.01237	-1281.12231	489.93640	6.46566	-436.61719	85.78702	-16.48020
1126	9.375	1269.46057	374.45148	1201.12903	13.83982	298.36655	1386.77502	-875.63019	259.74081	1286.24414	255.28220	464.77280	-15.33049	389.12927	182.06882	35.53532	-1291.29321	490.96848	10.67728	-449.95978	86.56219	-16.70137
1127	9.383	1269.95691	372.88275	1202.62537	15.13032	298.45801	1385.94397	-875.33990	260.45096	1288.56750	241.85349	465.31439	-15.35245	422.24850	179.06215	32.89637	-1300.57202	491.93988	15.21229	-463.33612	87.24588	-16.87801
1128	9.392	1270.42639	371.29550	1204.73083	16.53267	298.59946	1385.09802	-875.07813	261.50620	1291.24377	228.38281	465.92380	-15.36839	456.12070	175.84340	30.16400	-1308.86304	492.80756	19.87869	-476.74719	87.84822	-16.99225
1129	9.400	1270.85693	369.72430	1207.41406	18.00139	298.79077	1384.26318	-874.78949	262.75952	1294.22913	214.90326	466.59775	-15.38404	490.74469	172.48987	27.52869	-1315.93408	493.59299	24.63550	-490.13226	88.44106	-17.03976
1130	9.408	1271.23608	368.20428	1210.63782	19.47864	299.01349	1383.46692	-874.44067	264.03116	1297.48242	201.46252	467.28644	-15.40544	525.98547	169.01952	25.22215	-1321.40991	494.33417	29.64474	-503.44513	89.06439	-17.03907
1131	9.417	1271.55371	366.76721	1214.36108	20.90354	299.23917	1382.73206	-874.02814	265.14716	1300.96545	188.04340	467.95212	-15.42708	561.49487	165.38083	23.44694	-1324.83667	494.96906	35.25347	-516.72552	89.70190	-17.02032
1132	9.425	1271.80859	365.43610	1218.54041	22.22766	299.43695	1382.07703	-873.57416	265.97870	1304.64185	174.60126	468.63159	-15.44119	596.70544	161.45326	22.34422	-1325.69824	495.36752	41.91262	-530.03741	90.36823	-17.01748
1133	9.433	1272.00793	364.22424	1223.13318	23.42249	299.57870	1381.51794	-873.11237	266.47351	1308.47546	161.12988	469.39487	-15.44963	630.86218	157.14236	21.92036	-1323.50476	495.41772	49.81668	-543.37744	91.12457	-17.04190
1134	9.442	1272.15942	363.13904	1228.09863	24.47771	299.64154	1381.06250	-872.67218	266.65955	1312.43127	147.64844	470.24316	-15.45910	663.19757	152.58136	21.97143	-1318.14990	494.87387	58.49532	-556.74811	91.95905	-17.04948
1135	9.450	1272.25891	362.18268	1233.39063	25.39305	299.60599	1380.70227	-872.26971	266.61353	1316.47266	134.16046	471.10086	-15.47626	693.15674	148.15700	22.12605	-1310.08362	493.24615	66.84322	-570.19635	92.78864	-16.99368
1136	9.458	1272.28906	361.35114	1238.95557	26.17000	299.45624	1380.41553	-871.91095	266.41925	1320.56116	120.64532	471.92789	-15.48824	720.42139	144.25748	22.03960	-1299.77051	490.23758	73.65719	-583.71405	93.61624	-16.89821
1137	9.467	1272.23230	360.63623	1244.74133	26.81123	299.18134	1380.17834	-871.60022	266.14188	1324.65381	107.07977	472.77997	-15.45425	744.74286	141.04248	21.58847	-1287.12915	486.23062	78.37925	-597.27686	94.50412	-16.81085
1138	9.475	1272.08557	360.02740	1250.69897	27.32938	298.76590	1379.97705	-871.34149	265.82413	1328.70093	93.46240	473.71588	-15.36219	765.78467	138.42622	20.85089	-1271.89331	481.86932	81.30775	-610.92603	95.40735	-16.72100
1139	9.483	1271.85620	359.51199	1256.77527	27.75747	298.18008	1379.81360	-871.12885	265.49274	1332.65222	79.80188	474.71100	-15.25898	783.14978	136.24637	19.88752	-1254.18726	477.39105	83.05376	-624.67108	96.24942	-16.59697
1140	9.492	1271.55176	359.06793	1262.90906	28.14781	297.38257	1379.70349	-870.94312	265.16083	1336.46729	66.09009	475.71378	-15.18984	796.56378	134.51709	18.54440	-1234.30835	472.77411	84.02045	-638.45374	97.07420	-16.45776
1141	9.500	1271.18384	358.66211	1269.03333	28.55590	296.33490	1379.66711	-870.75922	264.83246	1340.11768	52.31348	476.71429	-15.15312	805.98645	133.48618	16.51365	-1212.32190	468.12534	84.31665	-652.25812	97.97914	-16.33907
1142	9.508	1270.78247	358.27374	1275.08777	29.02215	295.01736	1379.72437	-870.55286	264.51178	1343.58630	38.47803	477.71057	-15.12695	811.55310	133.40265	13.62640	-1188.14465	463.67242	83.86375	-666.11566	99.04274	-16.26789
1143	9.517	1270.39905	357.91058	1281.02844	29.56378	293.43591	1379.89160	-870.30548	264.20660	1346.86414	24.60999	478.69308	-15.10027	813.38684	134.29208	10.03959	-1161.77283	459.51340	82.46690	-680.01288	100.28831	-16.26994
1144	9.525	1270.08936	357.58871	1286.81689	30.17687	291.61667	1380.18030	-870.00702	263.92773	1349.94519	10.73523	479.68976	-15.06533	811.37891	135.92093	6.18224	-1133.30737	455.44577	79.93644	-693.91559	101.58640	-16.29408
1145	9.533	1269.88818	357.29849	1292.39661	30.84352	289.59760	1380.59741	-869.65704	263.68353	1352.81982	-3.15259	480.75189	-15.00336	805.25079	137.89865	2.63392	-1102.82349	451.20804	76.37637	-707.83453	102.75746	-16.22991
1146	9.542	1269.79907	356.99188	1297.68652	31.54259	287.42334	1381.14893	-869.26642	263.47775	1355.46875	-17.09039	481.89099	-14.89962	795.14423	139.82394	-0.04764	-1070.30957	446.78220	72.26139	-721.78949	103.81505	-16.05161
1147	9.550	1269.81018	356.60620	1302.60229	32.26192	285.14072	1381.84387	-868.85461	263.31845	1357.85962	-31.08014	483.07550	-14.76318	782.15015	141.41963	-1.60848	-1035.76733	442.28656	68.13913	-735.77026	104.92638	-15.83364
1148	9.558	1269.91077	356.09625	1307.08215	33.00532	282.80457	1382.69507	-868.44275	263.22171	1359.95386	-45.04700	484.27020	-14.61269	767.86774	142.63245	-2.23989	-999.30542	437.85687	64.46071	-749.75464	106.18579	-15.66581
1149	9.567	1270.09241	355.43561	1311.09558	33.78799	280.49146	1383.71448	-868.05206	263.19629	1361.72217	-58.90277	485.44321	-14.42169	753.42969	143.58722	-2.37080	-961.14502	433.71616	61.66026	-763.72351	107.52856	-15.59074
1150	9.575	1270.34595	354.60437	1314.63232	34.61988	278.28979	1384.90454	-867.70667	263.22369	1363.15771	-72.60388	486.56613	-14.06423	739.21735	144.43434	-2.37763	-921.64819	430.07031	60.12519	-777.66724	108.78349	-15.56982
1151	9.583	1270.66431	353.60376	1317.69031	35.48465	276.26892	1386.25439	-867.43213	263.26050	1364.27380	-86.10321	487.65887	-13.34701	725.24817	145.28482	-2.47989	-881.36072	426.99091	60.10910	-791.58881	109.78525	-15.52837
1152	9.592	1271.04675	352.47821	1320.27905	36.32945	274.46051	1387.73792	-867.24799	263.27087	1365.08533	-99.28790	488.84479	-12.10526	711.45270	146.19850	-2.74397	-840.93958	424.55411	61.74670	-805.49500	110.51692	-15.44646
1153	9.600	1271.49304	351.30316	1322.41907	37.07451	272.86249	1389.31946	-867.16370	263.25699	1365.59570	-112.02435	490.31427	-10.25026	697.73065	147.14638	-3.10997	-801.00897	422.85657	64.96513	-819.38159	111.14502	-15.35712
1154	9.608	1271.99280	350.14645	1324.13354	37.63483	271.45908	1390.95935	-867.18530	263.26086	1365.79626	-124.25665	492.14105	-7.79632	684.00452	148.03239	-3.45886	-762.08252	421.80286	69.25737	-833.24707	111.84781	-15.28477
1155	9.617	1272.52112	349.04904	1325.44409	37.93904	270.24402	1392.61743	-867.32623	263.34772	1365.67615	-136.01807	494.19800	-4.85170	670.25616	148.79449	-3.69418	-724.57471	421.06030	73.65508	-847.10504	112.65350	-15.24370
1156	9.625	1273.04736	348.03189	1326.36340	37.94112	269.22586	1394.26514	-867.61224	263.58282	1365.23242	-147.32568	496.33923	-1.49638	656.50153	149.48274	-3.79744	-688.84979	420.21655	77.09190	-860.94287	113.51836	-15.25304
1157	9.633	1273.54590	347.10144	1326.88232	37.62716	268.41562	1395.89294	-868.08014	264.00140	1364.47083	-158.04840	498.42758	2.25702	642.75507	150.22090	-3.83314	-655.20721	418.98669	78.91648	-874.71436	114.43724	-15.30518
1158	9.642	1274.00659	346.24756	1326.97375	37.01255	267.81631	1397.49878	-868.76984	264.58517	1363.39966	-167.88007	500.24472	6.44491	629.02435	151.08401	-3.89033	-623.75421	417.40649	79.10523	-888.42633	115.36133	-15.34200
1159	9.650	1274.44067	345.44922	1326.60999	36.12816	267.42145	1399.06592	-869.70953	265.27097	1362.02344	-176.44031	501.74442	11.31919	615.31537	152.03876	-4.00840	-594.28906	415.81616	78.01752	-902.15125	116.18171	-15.30576
1160	9.658	1274.87280	344.69061	1325.76843	35.00485	267.20917	1400.55408	-870.90881	265.98367	1360.34167	-183.30829	503.13220	17.38011	601.62677	152.99641	-4.15137	-566.28729	414.61334	76.01347	-915.89923	116.92039	-15.21574
1161	9.667	1275.32568	343.96484	1324.42798	33.66667	267.13724	1401.91101	-872.36700	266.66025	1358.35278	-187.94916	504.50555	25.10439	587.95081	153.89072	-4.24588	-539.01324	414.05969	73.30104	-929.56531	117.75828	-15.14730
1162	9.675	1275.81152	343.26471	1322.57092	32.13615	267.15659	1403.09229	-874.07782	267.25165	1356.05774	-189.70624	505.74139	34.74595	574.28589	154.72696	-4.25875	-511.80084	414.24365	70.00812	-943.08887	118.78784	-15.13821
1163	9.683	1276.33032	342.58417	1320.19019	30.44132	267.23602	1404.07703	-876.01886	267.72141	1353.46350	-187.88440	506.66788	46.22739	560.64685	155.58015	-4.23829	-484.33954	415.08307	66.27409	-956.59332	119.87786	-15.16122
1164	9.692	1276.87622	341.92618	1317.29565	28.61497	267.37085	1404.86780	-878.14081	268.05682	1350.58374	-181.97034	507.14334	58.95714	547.04437	156.51584	-4.26641	-456.75348	416.34860	62.27642	-970.23071	120.83752	-15.17146
1165	9.700	1277.44324	341.29813	1313.90430	26.68824	267.56885	1405.47888	-880.37140	268.27710	1347.43896	-171.96008	507.13519	71.81651	533.45642	157.50992	-4.36935	-429.52451	417.73654	58.16526	-983.97144	121.61550	-15.15128
1166	9.708	1278.02649	340.70789	1310.02295	24.68539	267.83377	1405.92773	-882.62494	268.42596	1344.05725	-158.48608	506.79962	83.54972	519.84882	158.48238	-4.48991	-403.38333	418.94202	53.90731	-997.68384	122.32289	-15.13329
1167	9.717	1278.62219	340.17279	1305.64734	22.62656	268.16049	1406.23462	-884.80939	268.56393	1340.47913	-142.57025	506.35934	93.31570	506.20248	159.39211	-4.56893	-379.23486	419.71191	49.19408	-1011.30200	123.13717	-15.18068
1168	9.725	1279.23218	339.71735	1300.78394	20.53512	268.53204	1406.41772	-886.83685	268.76422	1336.76050	-125.18536	505.84232	100.92981	492.49725	160.25139	-4.61105	-358.05533	419.91272	43.56356	-1024.88281	124.09265	-15.28272
1169	9.733	1279.86121	339.34698	1295.46460	18.44175	268.91348	1406.49097	-888.63458	269.09818	1332.96313	-106.92072	504.98648	106.69548	478.71136	161.07410	-4.63216	-340.62769	419.55264	36.65751	-1038.58264	124.97731	-15.29953
1170	9.742	1280.50867	339.03104	1289.74036	16.38448	269.25330	1406.47009	-890.14948	269.61829	1329.13379	-87.94873	503.51901	111.15834	464.85818	161.86905	-4.62598	-327.29507	418.72028	28.48234	-1052.48413	125.66263	-15.13622
1171	9.750	1281.16211	338.71603	1283.66833	14.40427	269.49915	1406.37769	-891.34778	270.35013	1325.28918	-68.17334	501.44662	114.89111	450.97598	162.66856	-4.61647	-318.04620	417.52313	19.60385	-1066.49023	126.32676	-14.91174
1172	9.758	1281.79541	338.35236	1277.30688	12.54064	269.61765	1406.23682	-892.22107	271.29062	1321.41956	-47.35669	498.92099	118.23486	437.06757	163.52676	-4.65596	-312.85657	416.06720	11.11241	-1080.53992	127.11507	-14.81565
1173	9.767	1282.37268	337.92023	1270.71838	10.83142	269.59738	1406.06335	-892.79419	272.41534	1317.51257	-25.30701	496.00778	121.22037	423.09454	164.47980	-4.75286	-311.89499	414.49701	4.19955	-1094.71094	127.95401	-14.87436
1174	9.775	1282.85767	337.44312	1263.98340	9.31100	269.44135	1405.86523	-893.11255	273.69519	1313.58472	-2.09125	492.69000	123.73009	409.02933	165.50510	-4.86290	-315.31714	413.03156	-0.45158	-1109.00281	128.78529	-14.95848
1175	9.783	1283.22668	336.97479	1257.20593	8.00668	269.16827	1405.64465	-893.21436	275.10529	1309.70154	22.02338	488.94504	125.63164	394.88297	166.53116	-4.96113	-322.91077	411.91000	-2.91219	-1123.31201	129.64227	-14.96661
1176	9.792	1283.47327	336.57126	1250.50366	6.93766	268.81708	1405.39783	-893.11145	276.61591	1305.97900	46.82898	484.79199	126.79887	380.69623	167.47578	-5.06404	-334.01929	411.33850	-3.76253	-1137.62219	130.52966	-14.92794
1177	9.800	1283.60266	336.27847	1243.99304	6.11706	268.43954	1405.11267	-892.79303	278.17505	1302.56299	72.29401	480.29254	127.10503	366.50494	168.28760	-5.17308	-347.61478	411.42255	-3.73756	-1151.93616	131.39914	-14.91681
1178	9.808	1283.61951	336.14557	1237.77478	5.55732	268.08722	1404.76843	-892.24475	279.70908	1299.59583	98.49420	475.51718	126.44011	352.30273	168.99289	-5.26312	-362.45053	412.04782	-3.45375	-1166.13989	132.21806	-14.93082
1179	9.817	1283.52124	336.23074	1231.92346	5.27435	267.80582	1404.33447	-891.46027	281.15161	1297.18884	125.51166	470.56595	124.75569	338.06250	169.67633	-5.32626	-377.47858	412.91882	-3.29518	-1180.16467	133.00369	-14.89489
1180	9.825	1283.29712	336.57770	1226.48901	5.28358	267.63434	1403.77209	-890.44366	282.46024	1295.41370	153.36957	465.60211	122.09995	323.79926	170.40387	-5.37855	-392.18060	413.77795	-3.44147	-1194.07434	133.77304	-14.72105
1181	9.833	1282.93042	337.18695	1221.50854	5.58965	267.59851	1403.04126	-889.22180	283.58945	1294.30566	182.03381	460.78519	118.62424	309.57397	171.21085	-5.43771	-406.48480	414.56555	-3.85817	-1207.85999	134.48965	-14.30087
1182	9.842	1282.40417	338.01520	1217.01379	6.17944	267.70746	1402.11328	-887.85870	284.45416	1293.86169	211.42810	456.17990	114.55811	295.43759	172.13077	-5.50695	-420.51236	415.40268	-4.33693	-1221.37585	135.08908	-13.48524
1183	9.850	1281.71277	339.00223	1213.03613	7.02639	267.96283	1400.97729	-886.45520	284.93375	1294.03857	241.42081	451.77243	110.13678	281.41232	173.16496	-5.55929	-434.38074	416.43799	-4.69786	-1234.46155	135.55315	-12.13648
1184	9.858	1280.86316	340.09976	1209.60864	8.09920	268.36292	1399.63599	-885.12598	284.90698	1294.76477	271.86847	447.55508	105.51880	267.51575	174.25955	-5.55621	-448.12946	417.69354	-4.93747	-1246.94739	135.91022	-10.17731
1185	9.867	1279.86938	341.28766	1206.76343	9.36170	268.88797	1398.09802	-883.95789	284.28503	1295.96240	302.69135	443.56421	100.76581	253.76303	175.35733	-5.49436	-461.75867	419.05029	-5.16324	-1258.64355	136.18106	-7.59152
1186	9.875	1278.75476	342.57367	1204.52954	10.77100	269.48950	1396.37695	-882.97693	283.04163	1297.56580	333.89127	439.83636	95.87391	240.13641	176.46080	-5.41138	-475.29138	420.39923	-5.43032	-1269.47632	136.41052	-4.44936
1187	9.883	1277.55334	343.96936	1202.92432	12.28532	270.10059	1394.49463	-882.14948	281.24902	1299.53003	365.53217	436.36533	90.80824	226.57321	177.63132	-5.36362	-488.78891	421.77460	-5.68092	-1279.54260	136.65234	-0.88283
1188	9.892	1276.29919	345.45953	1201.94299	13.87017	270.65143	1392.48486	-881.40729	279.09122	1301.82910	397.68661	433.08643	85.50792	213.00150	178.92081	-5.40595	-502.29242	423.25970	-5.84635	-1288.84961	136.88849	3.01251
1189	9.900	1275.01868	347.00232	1201.54810	15.49459	271.07578	1390.39600	-880.67627	276.82437	1304.44373	430.36368	429.89682	79.88426	199.38409	180.32072	-5.54642	-515.78571	424.79782	-5.94536	-1297.04285	137.11563	7.17826
1190	9.908	1273.73242	348.55750	1201.66443	17.12501	271.32330	1388.28406	-879.89929	274.70837	1307.34924	463.48788	426.74857	73.87959	185.74426	181.77249	-5.71714	-529.24683	426.22305	-6.03942	-1303.65845	137.43259	11.60061
1191	9.917	1272.45532	350.10706	1202.17004	18.72062	271.38092	1386.19934	-879.05042	272.95013	1310.50732	496.92633	423.69800	67.54004	172.14523	183.18832	-5.82867	-542.67737	427.45627	-6.14648	-1308.48584	137.92136	16.52426
1192	9.925	1271.18970	351.65125	1202.88977	20.23412	271.27017	1384.17700	-878.13715	271.68378	1313.85315	530.55383	420.83929	61.01267	158.60977	184.46971	-5.85081	-556.06964	428.55447	-6.24153	-1311.32092	138.48871	22.62496
1193	9.933				21.62123	271.01782	1382.24023	-877.19714	270.97733	1317.28027	564.30646	418.24164	54.49806	145.08539	185.56177	-5.83035	-569.42004	429.61331	-6.29344	-1311.62036	138.91861	30.69383
1194	9.942				22.84953	270.64172	1380.40454	-876.28851	270.81442	1320.66992	598.08130	415.95435	48.22452	131.52602	186.50377	-5.83941	-582.77423	430.69928	-6.28018	-1308.69153	139.20673	40.87257
1195	9.950				23.89992	270.16245	1378.68115	-875.46973	271.07489	1323.95850	631.55615	413.99365	42.40906	117.95006	187.39227	-5.90209	-596.19690	431.83038	-6.20927	-1302.10242	139.76198	52.17759
1196	9.958				24.76716	269.61203	1377.08154	-874.77863	271.58817	1327.15063	664.10925	412.30484	37.16062	104.38194	188.31348	-5.97526	-609.71393	432.98337	-6.12265	-1291.82202	141.13760	62.86928
1197	9.967				25.46442	269.02777	1375.61755	-874.22168	272.21835	1330.27539	694.84222	410.79764	32.42080	90.80219	189.33180	-6.00310	-623.31311	434.09500	-6.06330	-1278.01831	143.63455	71.29298
1198	9.975				26.02509	268.44223	1374.29370	-873.77692	272.89304	1333.35742	722.84491	409.40115	28.00386	77.16908	190.48390	-5.97272	-636.98438	435.06079	-6.04154	-1260.87183	147.13576	76.54796
1199	9.983				26.49448	267.87448	1373.09143	-873.40924	273.57883	1336.41602	747.84076	408.06491	23.68949	63.45678	191.75766	-5.91843	-650.73999	435.80893	-6.03208	-1240.78210	151.23021	78.77895
1200	9.992				26.91919	267.32385	1371.96094	-873.08130	274.26205	1339.46558	770.79669	406.75247	19.35283	49.68360	193.10081	-5.87321	-664.56879	436.39316	-6.01211	-1218.84668	155.53017	79.15768
