# Supplementary material for: Novel Methods for Surface EMG Analysis and Exploration Based on Multi-Modal Gaussian Mixture Models
Source: PLoS One. 2016 Jun 30;11(6):e0157239. doi: 10.1371/journal.pone.0157239 (PMC4928879; doi:10.1371/journal.pone.0157239)
Supplement: S2 File — (ZIP) [file pone.0157239.s002.zip › Haf_horses_walk_data/Haf_h09_w2_emg.anc]

File_Type:	Analog R/C ASCII	Generation#:	2
Board_Type:	NI USB-6225	Polarity:	Bipolar
Trial_Name:	Missouriw	Trial#:	2	Duration(Sec.):	9.999166	#Channels:	64
BitDepth:	16	PreciseRate:	1200.000000
Name	LDL	acc1x	acc1y	acc1z	GM1L	acc2x	acc2y	acc2z	GM2L	acc3x	acc3y	acc3z	GM3L	acc4x	acc4y	acc4z	LDR	acc5x	acc5y	acc5z	GM1R	acc6x	acc6y	acc6z	GM2R	acc7x	acc7y	acc7z	GM3R	acc8x	acc8y	acc8z	BLDL	acc9x	acc9y	acc9z	BGM1L	acc10x	acc10y	acc10z	BGM2L	acc11x	acc11y	acc11z	BGM3L	acc12x	acc12y	acc12z	BLDR
Rate	1200	1200	1200	1200	1200	1200	1200	1200	1200	1200	1200	1200	1200	1200	1200	1200	1200	1200	1200	1200	1200	1200	1200	1200	1200	1200	1200	1200	1200	1200	1200	1200	1200	1200	1200	1200	1200	1200	1200	1200	1200	1200	1200	1200	1200	1200	1200	1200	1200
Range	5000	5000	5000	5000	5000	5000	5000	5000	5000	5000	5000	5000	5000	5000	5000	5000	5000	5000	5000	5000	5000	5000	5000	5000	5000	5000	5000	5000	5000	5000	5000	5000	5000	5000	5000	5000	5000	5000	5000	5000	5000	5000	5000	5000	5000	5000	5000	5000	5000
0.000000	-26	40	86	-57	-112	-34	8	-16	-21	2	-73	-65	-99	-18	-35	-59	-101	25	-87	-34	-104	-25	-100	-70	-65	-1	-100	-15	-77	-70	-149	-77	-46	-3267	-372	-17115	112	-14851	-4404	-7698	-181	-13300	-6666	-8722	-156	-14659	-6662	-12923	85
0.000833	-26	39	86	-60	-109	-36	10	-18	-21	5	-75	-64	-100	-16	-30	-58	-100	34	-85	-33	-104	-19	-100	-72	-66	-3	-124	-15	-75	-68	-147	-76	-65	-3318	-421	-17182	8	-14871	-4075	-7801	-221	-13375	-6398	-8606	-48	-14656	-6529	-13060	69
0.001667	-27	40	88	-57	-109	-35	12	-15	-22	6	-76	-77	-97	-16	-30	-60	-92	33	-84	-32	-103	-19	-99	-68	-62	0	-100	-14	-72	-69	-146	-77	-56	-3370	-453	-17259	72	-14895	-3752	-7912	-262	-13464	-6163	-8484	11	-14654	-6402	-13185	63
0.002500	-26	40	88	-55	-108	-35	11	-16	-19	4	-75	-63	-96	-16	-30	-59	-102	32	-83	-33	-103	-23	-100	-68	-66	-1	-110	-12	-76	-57	-145	-74	-65	-3417	-477	-17342	114	-14927	-3438	-8024	-241	-13573	-5948	-8353	0	-14650	-6279	-13291	58
0.003333	-28	40	86	-57	-111	-31	11	-15	-19	6	-73	-64	-99	-17	-29	-59	-110	33	-86	-34	-107	-19	-99	-66	-63	-1	-101	-14	-69	-70	-146	-77	-57	-3471	-487	-17436	-61	-14965	-3140	-8138	-245	-13694	-5744	-8212	10	-14656	-6171	-13387	82
0.004167	-36	38	87	-58	-109	-35	3	-15	-21	3	-75	-64	-96	-18	-29	-59	-102	33	-86	-35	-102	-23	-100	-70	-68	-6	-104	-11	-77	-70	-147	-77	-59	-3517	-478	-17532	-40	-15006	-2865	-8249	-204	-13819	-5564	-8071	-1	-14666	-6072	-13461	87
0.005000	-31	37	87	-59	-110	-33	10	-15	-21	7	-73	-63	-98	-15	-17	-62	-102	33	-88	-34	-108	-22	-102	-68	-65	-1	-100	-15	-75	-72	-148	-76	-53	-3556	-457	-17635	87	-15050	-2607	-8358	-171	-13948	-5404	-7924	0	-14685	-5990	-13510	24
0.005833	-29	38	85	-59	-129	-36	10	-17	-19	5	-78	-66	-100	-18	-31	-61	-101	30	-88	-35	-109	-24	-100	-57	-69	-6	-104	-18	-76	-77	-149	-77	-57	-3598	-424	-17739	-114	-15089	-2376	-8461	-182	-14077	-5274	-7784	7	-14703	-5921	-13543	8
0.006667	-25	35	85	-62	-109	-35	12	-17	-22	4	-79	-66	-99	-12	-25	-62	-104	32	-87	-36	-104	-24	-102	-73	-68	-4	-102	-16	-79	-73	-149	-80	-80	-3635	-380	-17853	69	-15123	-2174	-8557	-183	-14202	-5169	-7653	-5	-14732	-5875	-13546	27
0.007500	-26	37	88	-60	-111	-33	10	-17	-25	4	-77	-64	-97	-14	-28	-59	-100	37	-82	-32	-103	-21	-100	-67	-61	0	-100	-14	-74	-66	-151	-74	-80	-3663	-318	-17950	129	-15155	-1993	-8639	-148	-14312	-5090	-7531	0	-14765	-5840	-13530	58
0.008333	-25	40	88	-61	-108	-34	12	-14	-18	6	-72	-63	-93	-17	-40	-61	-99	36	-83	-32	-107	-22	-93	-67	-62	-1	-99	-12	-72	-67	-146	-74	-72	-3695	-254	-18062	46	-15180	-1844	-8719	-111	-14413	-5042	-7425	4	-14799	-5831	-13497	29
0.009167	-23	43	90	-59	-108	-31	13	-19	-18	7	-73	-72	-97	-17	-28	-60	-99	36	-83	-32	-104	-19	-98	-65	-63	2	-96	-13	-75	-68	-146	-73	-81	-3719	-182	-18161	136	-15192	-1729	-8785	-62	-14503	-5023	-7335	11	-14841	-5836	-13446	43
0.010000	-24	44	88	-56	-109	-32	13	-14	-14	7	-73	-65	-92	-14	-27	-58	-108	38	-85	-31	-102	-19	-100	-64	-64	3	-101	-12	-72	-69	-144	-73	-84	-3750	-109	-18253	105	-15206	-1647	-8886	-124	-14577	-5028	-7261	-6	-14886	-5862	-13375	-15
0.010833	-17	64	91	-58	-109	-29	15	-13	-13	8	-73	-62	-95	-15	-28	-60	-97	35	-82	-31	-104	-21	-99	-68	-63	0	-99	-14	-75	-72	-147	-76	-101	-3777	-29	-18337	-32	-15193	-1596	-8894	-148	-14639	-5058	-7235	-53	-14939	-5907	-13300	-47
0.011667	-24	41	88	-59	-113	-34	12	-19	-15	4	-74	-66	-96	-24	-27	-66	-98	34	-83	-33	-104	-24	-101	-69	-61	0	-100	-14	-76	-67	-146	-73	-154	-3800	47	-18409	146	-15183	-1577	-8935	-108	-14682	-5111	-7222	-90	-14989	-5966	-13215	-45
0.012500	-28	46	87	-58	-111	-11	13	-12	-19	7	-74	-61	-98	-15	-29	-63	-102	32	-83	-32	-107	-23	-100	-66	-63	1	-99	-11	-74	-68	-145	-77	-224	-3819	128	-18464	337	-15164	-1582	-8968	-121	-14713	-5178	-7238	-111	-15041	-6043	-13129	-79
0.013333	-28	42	87	-59	-109	-31	13	-18	-21	5	-74	-62	-116	-13	-25	-64	-101	33	-81	-30	-103	-19	-99	-68	-64	1	-98	-12	-74	-67	-145	-73	-201	-3839	207	-18502	133	-15140	-1620	-8997	-190	-14736	-5263	-7283	-139	-15096	-6131	-13037	-81
0.014167	-21	42	74	-58	-108	-53	12	-16	-19	7	-72	-63	-97	-17	-27	-62	-102	32	-83	-31	-104	-21	-98	-67	-63	1	-102	-11	-76	-69	-146	-74	-195	-3857	283	-18522	-41	-15109	-1688	-9024	-141	-14743	-5355	-7355	-166	-15148	-6236	-12954	-82
0.015000	-25	42	88	-57	-108	-31	13	-15	-19	4	-75	-63	-96	-4	-28	-61	-82	35	-85	-26	-104	-19	-99	-68	-65	-1	-101	-12	-72	-68	-147	-76	-199	-3871	357	-18518	102	-15072	-1779	-9053	-3	-14771	-5464	-7454	-173	-15205	-6356	-12879	-70
0.015833	-27	37	87	-67	-108	-31	15	-14	-19	6	-74	-63	-97	-15	-27	-63	-103	33	-82	-30	-105	-19	-101	-67	-61	1	-96	-10	-72	-65	-145	-75	-134	-3876	432	-18490	94	-15059	-1896	-9084	95	-14758	-5570	-7572	-161	-15266	-6490	-12813	-121
0.016667	-23	45	86	-59	-107	-31	15	-13	-41	5	-87	-60	-80	-15	-24	-62	-98	34	-80	-29	-103	-24	-100	-67	-63	0	-100	-13	-75	-69	-146	-75	-113	-3864	505	-18453	-17	-15047	-2011	-9119	60	-14770	-5688	-7716	-136	-15325	-6637	-12760	-143
0.017500	-26	38	84	-62	-111	-31	13	-16	-18	2	-75	-64	-99	-15	-27	-64	-101	33	-86	-34	-105	-24	-99	-70	-64	0	-102	-5	-74	-69	-148	-76	-134	-3883	574	-18357	21	-15046	-2202	-9165	-130	-14793	-5809	-7871	-132	-15390	-6797	-12720	-88
0.018333	-27	40	84	-61	-112	-34	11	-15	-22	0	-76	-65	-98	-15	-29	-63	-104	28	-99	-36	-105	-24	-102	-70	-67	0	-102	-14	-79	-72	-148	-77	-120	-3874	647	-18250	19	-15065	-2388	-9221	-158	-14825	-5926	-8039	-108	-15460	-6973	-12685	-57
0.019167	-24	42	85	-47	-112	-33	10	-16	-17	4	-75	-64	-98	-17	-28	-60	-102	34	-87	-31	-107	-26	-101	-70	-64	0	-99	-12	-43	-69	-164	-77	-103	-3865	724	-18113	-201	-15104	-2594	-9280	-13	-14868	-6049	-8206	-69	-15534	-7159	-12677	-64
0.020000	-24	42	84	-60	-107	-33	12	-15	-18	3	-75	-63	-122	-21	-29	-62	-99	29	-87	-31	-107	-23	-99	-70	-69	0	-100	-15	-74	-69	-151	-77	-59	-3831	800	-17964	-160	-15167	-2819	-9351	-65	-14930	-6171	-8374	-52	-15619	-7366	-12678	-76
0.020833	-31	43	87	-60	-110	-35	11	-15	-14	4	-74	-63	-97	-15	-28	-65	-99	33	-84	-30	-104	-23	-101	-70	-78	3	-97	-14	-73	-67	-145	-74	-32	-3803	879	-17765	114	-15264	-3070	-9433	-122	-15014	-6299	-8538	-55	-15718	-7585	-12677	-90
0.021667	-23	43	85	-58	-109	-31	11	-16	-16	5	-73	-64	-96	-11	-28	-61	-99	34	-83	-31	-105	-25	-100	-67	-63	1	-99	-12	-73	-70	-148	-77	-67	-3763	956	-17558	-9	-15386	-3328	-9522	-88	-15118	-6423	-8693	-45	-15808	-7817	-12691	-78
0.022500	-23	49	84	-62	-110	-34	12	-16	-19	3	-73	-65	-95	-16	-28	-60	-101	34	-85	-32	-108	-23	-100	-69	-64	1	-84	-14	-76	-69	-147	-73	-61	-3722	1037	-17339	-58	-15542	-3606	-9625	-82	-15253	-6554	-8828	-47	-15921	-8065	-12708	-59
0.023333	-26	39	85	-58	-108	-33	9	-13	-19	3	-74	-64	-98	-17	-32	-63	-100	30	-88	-33	-107	-26	-104	-72	-67	-4	-100	-17	-74	-72	-152	-78	-39	-3681	1112	-17110	-145	-15733	-3903	-9738	-139	-15407	-6684	-8952	-57	-16049	-8331	-12734	-86
0.024167	-60	37	85	-61	-113	-35	9	-18	-25	-1	-75	-67	-101	-17	-33	-63	-103	30	-87	-34	-111	-24	-103	-72	-59	-5	-99	-15	-76	-69	-149	-77	-22	-3631	1187	-16874	-26	-15946	-4206	-9860	-203	-15580	-6827	-9052	-62	-16184	-8606	-12758	-70
0.025000	-29	36	79	-59	-111	-36	12	-13	-17	2	-64	-66	-98	-18	-30	-61	-83	29	-86	-33	-105	-25	-101	-70	-64	-3	-99	-17	-76	-72	-148	-77	-62	-3586	1250	-16649	43	-16187	-4531	-9979	-178	-15773	-6988	-9137	-62	-16336	-8893	-12788	-88
0.025833	-29	25	87	-59	-108	-36	10	-16	-22	1	-74	-67	-97	-18	-34	-59	-100	33	-87	-31	-105	-25	-107	-70	-64	0	-101	-15	-76	-78	-149	-76	-56	-3542	1313	-16432	171	-16455	-4838	-10115	-223	-15988	-7123	-9205	-65	-16503	-9188	-12824	-125
0.026667	-25	39	85	-59	-108	-35	12	-12	-21	-6	-73	-64	-119	-16	-30	-59	-100	34	-87	-32	-104	-24	-100	-67	-63	-3	-101	-15	-73	-70	-147	-74	-33	-3484	1360	-16240	143	-16738	-5159	-10250	-240	-16215	-7278	-9248	-64	-16677	-9482	-12863	-85
0.027500	-21	46	90	-56	-108	-31	17	-10	-15	4	-70	-60	-93	-11	-27	-56	-97	36	-82	-15	-103	-19	-97	-66	-59	1	-95	-13	-73	-69	-144	-75	-12	-3476	1399	-16070	-63	-17038	-5482	-10396	-177	-16459	-7441	-9283	-68	-16871	-9782	-12913	-45
0.028333	-24	44	90	-57	-108	-33	13	-12	-15	5	-69	-60	-94	-13	-29	-52	-98	34	-83	-32	-104	-23	-99	-64	-59	3	-94	-14	-70	-69	-146	-73	-17	-3461	1414	-15941	-43	-17358	-5799	-10538	220	-16716	-7614	-9308	-69	-17077	-10079	-12970	-72
0.029167	-23	43	90	-55	-84	-31	16	-10	-29	7	-68	-64	-95	-14	-30	-58	-98	36	-82	-29	-103	-19	-96	-64	-60	2	-98	-12	-78	-69	-144	-72	-43	-3454	1413	-15846	180	-17671	-6108	-10687	846	-16989	-7792	-9328	-76	-17298	-10375	-13038	-75
0.030000	-24	41	89	-57	-108	-33	16	-10	-15	6	-88	-62	-97	-14	-30	-56	-99	27	-82	-28	-104	-24	-99	-64	-60	2	-97	-12	-72	-67	-144	-74	-45	-3480	1391	-15800	49	-17999	-6408	-10842	741	-17264	-7980	-9348	-77	-17534	-10662	-13125	-8
0.030833	-25	41	90	-56	-105	-31	16	-14	-16	6	-69	-62	-95	-17	-33	-60	-101	37	-78	-42	-103	-21	-98	-40	-65	2	-97	-13	-73	-70	-151	-74	-51	-3526	1350	-15801	-79	-18323	-6687	-10994	505	-17552	-8170	-9368	-77	-17793	-10933	-13228	33
0.031667	-24	41	88	-59	-110	-38	34	-13	-17	3	-74	-63	-109	-16	-31	-60	-99	34	-83	-33	-108	-26	-102	-69	-64	0	-100	-19	-76	-70	-148	-77	-58	-3589	1293	-15846	-73	-18647	-6952	-11156	461	-17849	-8370	-9402	-91	-18067	-11188	-13346	12
0.032500	-26	36	90	-62	-111	-39	10	-17	-19	3	-76	-67	-97	-21	-33	-62	-99	34	-87	-32	-103	-25	-99	-38	-66	-1	-100	-13	-75	-68	-147	-76	-40	-3670	1209	-15925	-61	-18964	-7189	-11313	314	-18148	-8561	-9438	-105	-18356	-11424	-13480	27
0.033333	-26	39	86	-58	-110	-36	13	-16	-17	5	-73	-61	-94	-16	-31	-56	-99	36	-86	-30	-107	-23	-99	-68	-65	-1	-99	-14	-74	-67	-146	-76	-28	-3776	1113	-16047	-183	-19284	-7402	-11477	236	-18452	-8757	-9483	-122	-18663	-11630	-13627	28
0.034167	-28	43	91	-67	-108	-32	15	-13	-16	8	-72	-63	-96	-15	-28	-60	-99	35	-86	-31	-104	-23	-95	-65	-51	0	-99	-14	-70	-66	-148	-74	-41	-3902	1001	-16196	40	-19598	-7590	-11638	217	-18757	-8948	-9556	-130	-18991	-11816	-13795	27
0.035000	-21	44	90	-58	-107	-32	17	-14	-17	7	-74	-59	-93	-16	-28	-57	-92	36	-83	-29	-105	-22	-95	-64	-64	0	-97	-14	-69	-68	-145	-75	-51	-4046	877	-16370	-225	-19918	-7748	-11819	165	-19073	-9143	-9639	-120	-19346	-11979	-13985	6
0.035833	-26	64	91	-55	-104	-29	19	-12	-16	10	-69	-60	-92	-12	-26	-58	-96	35	-83	-28	-101	-18	-93	-62	-62	11	-97	-13	-68	-63	-145	-68	-62	-4213	740	-16558	-210	-20237	-7882	-11980	79	-19391	-9328	-9739	-108	-19717	-12110	-14179	0
0.036667	-19	42	91	-57	-107	-15	18	-13	-17	-11	-70	-63	-96	-14	-27	-56	-99	39	-83	-29	-105	-21	-93	-64	-64	0	-100	-12	-73	-65	-143	-74	-78	-4391	596	-16762	-212	-20566	-7989	-12164	20	-19715	-9518	-9856	-117	-20114	-12223	-14395	10
0.037500	-26	37	87	-56	-109	-29	12	-13	-22	4	-74	-62	-98	-15	-29	-62	-107	34	-86	-31	-108	-24	-103	-67	-68	-3	-100	-15	-73	-66	-148	-74	-36	-4591	435	-16962	-141	-20904	-8067	-12347	-49	-20040	-9693	-9988	-131	-20526	-12312	-14619	9
0.038333	-27	39	86	-58	-107	-34	12	-16	-21	4	-75	-66	-105	1	-31	-61	-99	34	-92	-33	-105	-23	-98	-66	-63	-3	-98	-16	-74	-69	-148	-75	-40	-4797	276	-17153	-212	-21253	-8094	-12538	-169	-20370	-9864	-10137	-137	-20947	-12358	-14844	9
0.039167	-26	40	86	-50	-109	-29	13	-17	-3	6	-72	-62	-93	-16	-28	-63	-99	34	-85	-35	-105	-24	-98	-68	-63	0	-97	-15	-73	-70	-150	-73	-49	-5013	98	-17328	-59	-21620	-8136	-12729	-159	-20684	-10026	-10289	-139	-21382	-12383	-15077	24
0.040000	-25	40	85	-57	-109	-38	12	-17	-22	5	-75	-66	-95	-16	-32	-61	-98	36	-86	-35	-107	-26	-100	-69	-65	-1	-102	-19	-77	-73	-151	-75	-27	-5234	-87	-17489	20	-21999	-8134	-12930	-132	-21004	-10185	-10459	-142	-21825	-12389	-15307	41
0.040833	-27	41	80	-60	-112	-34	8	-18	-19	2	-76	-68	-94	-17	-33	-63	-100	32	-86	-33	-103	-26	-98	-63	-61	-4	-99	-14	-73	-69	-147	-73	-33	-5467	-280	-17619	-72	-22394	-8106	-13133	-238	-21317	-10344	-10629	-146	-22262	-12368	-15537	46
0.041667	-24	39	87	-58	-105	-31	15	-16	-19	3	-72	-64	-70	-17	-32	-63	-100	36	-86	-32	-103	-24	-99	-69	-62	0	-101	-13	-76	-70	-149	-75	-46	-5696	-489	-17724	-195	-22761	-8056	-13342	-289	-21621	-10464	-10808	-135	-22701	-12332	-15758	37
0.042500	-25	43	59	-57	-108	-32	10	-12	-18	9	-74	-62	-97	-17	-30	-62	-100	36	-87	-33	-108	-23	-102	-68	-58	0	-99	-12	-72	-69	-149	-73	-50	-5920	-712	-17809	-46	-23235	-7991	-13561	-355	-21917	-10593	-10989	-132	-23122	-12273	-15970	19
0.043333	-27	40	85	-58	-109	-33	12	-15	-16	6	-79	-67	-97	-17	-32	-65	-101	35	-88	-35	-102	-23	-100	-70	-64	-1	-100	-14	-74	-72	-148	-75	-49	-6147	-982	-17865	-88	-23676	-7907	-13750	-427	-22201	-10713	-11168	-120	-23532	-12205	-16172	36
0.044167	-23	41	91	-59	-107	-30	11	-16	-17	3	-73	-64	-97	-15	-29	-62	-101	35	-86	-34	-104	-25	-101	-78	-66	-12	-99	-12	-74	-74	-149	-76	-72	-6362	-1217	-17895	-151	-24121	-7817	-14011	-421	-22469	-10825	-11354	-29	-23922	-12124	-16357	77
0.045000	-27	41	86	-56	-110	-33	11	-13	-17	5	-73	-63	-80	-17	-31	-62	-104	34	-87	-33	-104	-25	-99	-70	-64	-3	-98	-11	-74	-74	-149	-76	-93	-6568	-1493	-17910	-195	-24583	-7712	-14245	-415	-22722	-10926	-11539	40	-24292	-12030	-16528	60
0.045833	-27	46	87	-60	-109	-35	11	-15	-22	6	-74	-63	-98	-17	-30	-61	-99	34	-85	-35	-110	-25	-101	-73	-65	-1	-100	-15	-75	-70	-149	-76	-72	-6756	-1790	-17906	-297	-25032	-7608	-14483	-366	-22961	-11022	-11723	-22	-24633	-11933	-16683	52
0.046667	-30	39	85	-59	-109	-36	11	-12	-17	6	-72	-64	-97	-16	-28	-65	-102	33	-84	-32	-103	-22	-102	-68	-62	-1	-100	-12	-74	-69	-147	-74	-69	-6936	-2100	-17894	-373	-25480	-7499	-14734	-379	-23180	-11098	-11908	-44	-24941	-11830	-16800	47
0.047500	-24	43	89	-57	-107	-29	12	-13	-17	6	-73	-60	-97	-15	-25	-58	-101	37	-64	-32	-102	-19	-98	-68	-62	10	-97	-11	-73	-68	-143	-75	-65	-7088	-2423	-17870	16	-25918	-7395	-14993	-475	-23388	-11167	-12102	-53	-25214	-11729	-16900	27
0.048333	-24	41	89	-57	-111	-31	13	-12	-16	6	-70	-65	-97	-16	-28	-60	-99	33	-85	-34	-103	-22	-101	-68	-63	0	-102	-15	-72	-70	-147	-76	-62	-7227	-2772	-17855	-225	-26331	-7308	-15260	-506	-23589	-11225	-12294	-79	-25462	-11632	-16972	9
0.049167	-22	40	81	-61	-108	-27	12	-13	-18	2	-73	-64	-94	-16	-31	-60	-102	35	-85	-32	-103	-21	-96	-69	-64	-6	-98	-15	-70	-68	-144	-74	-58	-7344	-3115	-17838	-264	-26737	-7214	-15534	-490	-23771	-11270	-12494	-87	-25670	-11537	-17017	-29
0.050000	-25	42	86	-61	-109	-32	17	-15	-16	1	-69	-64	-96	-19	-29	-58	-99	34	-85	-35	-107	-24	-98	-68	-65	-1	-100	-14	-75	-70	-148	-76	-103	-7437	-3479	-17833	-272	-27135	-7144	-15820	-490	-23944	-11300	-12693	-104	-25850	-11453	-17034	35
0.050833	-25	41	86	-59	-109	-30	13	-13	-21	5	-75	-64	-98	-15	-32	-57	-95	34	-85	-31	-107	-24	-100	-69	-63	0	-101	-15	-77	-75	-147	-77	-165	-7511	-3836	-17841	-86	-27456	-7086	-16119	-480	-24115	-11323	-12910	-121	-26001	-11386	-17020	54
0.051667	-27	40	85	-70	-113	-30	11	-15	4	10	-72	-65	-93	-15	-27	-60	-100	34	-83	-33	-103	-24	-101	-72	-66	0	-101	-13	-75	-70	-146	-78	-178	-7562	-4194	-17866	-251	-27767	-7062	-16429	-382	-24282	-11328	-13133	-139	-26114	-11330	-16976	23
0.052500	-25	43	88	-60	-108	-30	11	-13	-14	7	-70	-63	-98	-19	-30	-60	-99	33	-83	-30	-105	-22	-100	-72	-61	-1	-100	-14	-75	-72	-147	-77	-141	-7596	-4555	-17902	-64	-28047	-7052	-16749	-321	-24447	-11326	-13362	-160	-26201	-11289	-16904	35
0.053333	-25	43	87	-58	-108	-32	11	-14	-21	5	-73	-62	-93	-16	-27	-43	-96	35	-84	-30	-103	-21	-100	-68	-62	0	-100	-15	-74	-70	-146	-73	-80	-7613	-4913	-17956	-61	-28300	-7065	-17082	-337	-24622	-11313	-13601	-158	-26257	-11265	-16794	42
0.054167	-23	43	89	-58	-108	-32	16	-13	-15	8	-73	-62	-96	-15	-27	-60	-97	35	-81	-29	-103	-21	-98	-68	-60	-7	-99	-14	-73	-67	-146	-77	-95	-7605	-5261	-18027	-188	-28519	-7097	-17421	-352	-24797	-11292	-13844	-153	-26289	-11270	-16660	-27
0.055000	-26	45	90	-56	-107	-29	16	-16	-32	9	-68	-39	-109	-14	-26	-58	-96	37	-81	-30	-102	-22	-98	-67	-63	1	-98	-11	-73	-67	-143	-72	-102	-7590	-5603	-18119	-246	-28710	-7158	-17772	-397	-24980	-11263	-14100	-153	-26296	-11291	-16493	-25
0.055833	-25	44	91	-57	-107	-29	18	-11	-15	10	-69	-62	-96	-12	-26	-58	-101	37	-83	-31	-102	-15	-96	-64	-61	5	-97	-12	-72	-66	-145	-74	-101	-7568	-5937	-18222	-213	-28880	-7245	-18131	-525	-25169	-11236	-14359	-164	-26284	-11339	-16322	9
0.056667	-23	45	88	-57	-115	-32	20	-14	-18	0	-74	-63	-97	-18	-28	-60	-102	32	-84	-32	-105	-22	-101	-72	-68	-4	-102	-16	-80	-70	-148	-78	-102	-7538	-6260	-18348	-46	-29029	-7359	-18510	-629	-25369	-11209	-14630	-187	-26260	-11421	-16107	-7
0.057500	-31	36	86	-62	-111	-38	10	-21	-24	2	-76	-65	-101	-21	-30	-64	-101	35	-87	-35	-102	-23	-102	-70	-65	-1	-102	-16	-75	-73	-148	-77	-141	-7502	-6573	-18479	-9	-29157	-7488	-18882	-727	-25569	-11182	-14893	-181	-26215	-11520	-15881	-8
0.058333	-29	40	88	-60	-111	-36	11	-18	-22	0	-75	-64	-100	-21	-28	-61	-101	30	-84	-34	-110	-24	-102	-68	-65	-3	-102	-17	-77	-70	-147	-76	-136	-7458	-6876	-18624	68	-29263	-7635	-19259	-874	-25768	-11155	-15155	-176	-26149	-11644	-15642	-25
0.059167	-25	41	86	-63	-108	-88	10	-16	-17	7	-74	-64	-97	-16	-28	-59	-102	29	-86	-35	-104	-24	-99	-68	-65	-3	-100	-13	-70	-72	-147	-74	-127	-7422	-7169	-18778	111	-29347	-7799	-19634	-903	-25962	-11134	-15407	-179	-26075	-11793	-15386	-34
0.060000	-25	39	87	-58	-110	-32	12	-15	-17	5	-73	-49	-98	-26	-29	-61	-100	33	-84	-28	-104	-23	-100	-68	-62	0	-101	-13	-76	-72	-149	-73	-98	-7389	-7449	-18940	-162	-29420	-7976	-20009	-843	-26142	-11120	-15650	-172	-25996	-11959	-15137	-5
0.060833	-23	42	88	-59	-111	-32	15	-12	-17	9	-73	-62	-96	-15	-28	-76	-121	34	-84	-48	-104	-23	-102	-68	-62	1	-99	-12	-72	-66	-146	-72	-62	-7354	-7723	-19109	93	-29476	-8158	-20375	-681	-26316	-11116	-15880	-183	-25901	-12157	-14880	-12
0.061667	-25	43	88	-57	-107	-35	16	-14	-15	7	-76	-64	-98	-15	-30	-57	-95	37	-83	-31	-104	-18	-97	-65	-61	1	-99	-11	-72	-68	-145	-74	-53	-7333	-7987	-19281	68	-29515	-8344	-20738	-530	-26470	-11126	-16097	-202	-25806	-12350	-14632	5
0.062500	-24	41	91	-58	-107	-31	13	-13	-16	5	-70	-62	-93	-14	-27	-56	-100	36	-81	-36	-102	-19	-100	-68	-62	2	-99	-10	-72	-67	-145	-75	-62	-7314	-8245	-19468	145	-29540	-8534	-21095	-456	-26598	-11147	-16294	-196	-25703	-12584	-14390	13
0.063333	-24	43	88	-57	-109	-30	13	3	-18	6	-70	-67	-99	-16	-29	-57	-100	36	-82	-31	-102	-16	-97	-67	-63	1	-101	-10	-72	-64	-148	-74	-75	-7299	-8470	-19656	49	-29549	-8721	-21437	-415	-26702	-11187	-16477	-182	-25600	-12786	-14161	25
0.064167	-28	39	87	-60	-113	-34	11	-16	-21	4	-74	-64	-100	-15	-28	-58	-104	32	-84	-26	-107	-41	-101	-69	-65	-3	-100	-10	-74	-67	-146	-73	-65	-7304	-8733	-19851	179	-29546	-8900	-21767	-208	-26774	-11234	-16634	-180	-25503	-13004	-13943	25
0.065000	-28	42	85	-59	-110	-34	11	-16	-22	12	-79	-65	-97	-39	-30	-62	-101	29	-85	-35	-109	-24	-102	-70	-63	-4	-101	-12	-73	-70	-153	-77	-53	-7308	-8969	-20052	60	-29530	-9070	-22081	-82	-26809	-11306	-16779	-177	-25391	-13223	-13746	71
0.065833	-30	37	84	-61	-111	-39	9	-19	-23	0	-77	-70	-99	-17	-30	-59	-105	27	-86	-35	-127	-19	-102	-70	-67	-3	-101	-12	-73	-69	-148	-75	-75	-7314	-9184	-20238	109	-29488	-9221	-22382	-59	-26803	-11385	-16897	-153	-25276	-13428	-13568	147
0.066667	-47	36	82	-57	-109	-47	8	-16	-18	5	-74	-66	-97	-15	-32	-60	-104	33	-85	-31	-102	-22	-102	-68	-64	0	-99	-12	-85	-69	-162	-73	-102	-7326	-9381	-20428	198	-29431	-9353	-22655	3	-26756	-11478	-17001	-171	-25161	-13615	-13409	144
0.067500	-24	42	89	-55	-111	-32	11	-13	-17	7	-72	-63	-99	-14	-25	-57	-98	38	-81	-29	-107	-18	-99	-65	-62	-1	-99	-12	-74	-64	-144	-70	-73	-7335	-9560	-20613	129	-29358	-9460	-22914	0	-26673	-11591	-17090	-177	-25040	-13777	-13271	106
0.068333	-25	42	87	-56	-105	-31	13	-12	-17	9	-87	-62	-94	-11	-28	-57	-99	35	-85	-31	-101	-19	-98	-66	-61	0	-95	-11	-70	-66	-143	-73	-63	-7355	-9722	-20795	139	-29272	-9545	-23158	70	-26553	-11712	-17161	-172	-24920	-13918	-13163	111
0.069167	-23	55	87	-55	-105	-32	13	-14	-16	6	-70	-63	-91	-11	-25	-59	-96	36	-81	-28	-102	-26	-97	-66	-60	2	-98	-10	-68	-65	-147	-70	-59	-7368	-9858	-20962	212	-29168	-9605	-23383	66	-26408	-11846	-17227	-167	-24795	-14030	-13079	101
0.070000	-26	39	88	-58	-107	-34	12	-11	-24	7	-69	-60	-96	-11	-28	-55	-97	37	-84	-32	-105	-21	-96	-66	-62	0	-96	-10	-75	-68	-144	-73	-48	-7399	-9967	-21127	94	-29049	-9638	-23589	-47	-26228	-11988	-17288	-141	-24654	-14105	-13007	70
0.070833	-25	40	87	-59	-107	-32	15	-12	-18	6	-72	-63	-95	-14	-33	-56	-98	42	-85	-31	-103	-21	-97	-67	-63	-3	-100	-13	-73	-67	-144	-75	-23	-7401	-10049	-21272	149	-28914	-9642	-23775	-46	-26005	-12135	-17344	-147	-24508	-14149	-12958	54
0.071667	-26	37	94	-58	-105	-34	12	-7	-16	2	-69	-64	-96	-13	-28	-58	-97	37	-85	-32	-105	-23	-98	-70	-61	0	-97	-13	-60	-68	-144	-75	-28	-7408	-10076	-21407	151	-28763	-9624	-23941	-14	-25792	-12284	-17393	-142	-24349	-14150	-12927	64
0.072500	-24	43	89	-56	-110	-33	11	-12	-15	5	-72	-63	-96	-18	-31	-57	-96	34	-84	-32	-117	-22	-98	-50	-62	0	-99	-14	-76	-70	-148	-74	-29	-7408	-10110	-21525	163	-28589	-9570	-24089	34	-25547	-12426	-17454	-126	-24176	-14113	-12912	86
0.073333	-27	39	88	-61	-109	-35	10	-27	-15	4	-75	-73	-97	-15	-29	-59	-99	34	-87	-34	-107	-27	-103	-68	-63	0	-99	-14	-74	-70	-148	-77	-49	-7414	-10091	-21630	40	-28402	-9501	-24219	69	-25289	-12561	-17513	-109	-23994	-14037	-12906	76
0.074167	-26	37	85	-59	-110	-33	9	-15	-21	3	-75	-65	-96	-18	-33	-59	-99	36	-87	-31	-103	-24	-97	-65	-62	0	-96	-12	-73	-72	-146	-74	-70	-7403	-10029	-21716	236	-28189	-9390	-24318	22	-25019	-12674	-17576	-52	-23784	-13925	-12911	45
0.075000	-24	41	88	-57	-108	-34	16	-15	-16	7	-76	-84	-95	-17	-30	-59	-98	37	-83	-30	-101	-22	-97	-68	-59	0	-96	-11	-69	-68	-149	-68	-76	-7390	-9929	-21795	276	-27961	-9264	-24400	-51	-24748	-12775	-17646	-56	-23566	-13779	-12918	102
0.075833	-23	43	89	-57	-105	-29	17	-11	-16	6	-75	-60	-94	-14	-26	-59	-93	35	-83	-30	-102	-22	-95	-66	-61	0	-97	-10	-72	-72	-146	-75	-60	-7376	-9796	-21854	87	-27721	-9115	-24460	41	-24476	-12848	-17721	-109	-23333	-13600	-12936	111
0.076667	-33	49	88	-61	-107	-33	16	-16	-13	4	-75	-62	-95	-15	-28	-59	-100	35	-85	-34	-103	-23	-99	-70	-63	-3	-99	-13	-72	-72	-145	-75	-9	-7353	-9637	-21912	105	-27459	-8945	-24500	177	-24211	-12892	-17806	-110	-23086	-13410	-12953	77
0.077500	-26	37	86	-57	-107	-32	13	-16	-19	2	-74	-61	-95	-18	-30	-60	-103	32	-86	-33	-127	-25	-100	-70	-67	-3	-99	-12	-75	-74	-148	-76	1	-7328	-9444	-21962	141	-27175	-8751	-24517	120	-23941	-12896	-17892	-115	-22837	-13194	-12975	51
0.078333	-27	40	86	-59	-111	-34	10	-17	-18	1	-73	-62	-99	-21	-31	-59	-102	33	-86	-34	-108	-25	-100	-70	-68	-5	-102	-12	-76	-72	-147	-74	-44	-7294	-9215	-22009	130	-26872	-8531	-24514	74	-23680	-12865	-17980	-119	-22558	-12963	-12987	78
0.079167	-7	37	85	-60	-109	-33	12	-13	-18	4	-75	-63	-96	-21	-31	-61	-102	30	-86	-33	-107	-23	-97	-82	-63	-5	-100	-16	-75	-69	-148	-74	-102	-7255	-8967	-22045	209	-26554	-8284	-24496	101	-23423	-12773	-18060	-114	-22280	-12726	-13008	43
0.080000	-25	42	89	-60	-107	-34	16	-17	-15	4	-75	-63	-119	-19	-32	-61	-100	33	-86	-31	-103	-25	-100	-68	-64	0	-101	-13	-77	-73	-146	-74	-91	-7209	-8697	-22087	244	-26223	-8013	-24454	131	-23174	-12642	-18137	-113	-21991	-12485	-13015	1
0.080833	-24	40	88	-59	-109	-34	15	-15	-15	5	-75	-62	-100	-19	-31	-59	-87	32	-87	-35	-104	-22	-96	-68	-62	1	-98	-14	-73	-69	-147	-74	-39	-7162	-8420	-22138	99	-25877	-7712	-24403	143	-22923	-12459	-18208	-115	-21699	-12247	-13020	0
0.081667	-23	46	87	-61	-108	-33	13	-18	-17	6	-76	-66	-94	-21	-32	-60	-100	33	-90	-33	-103	-22	-99	-69	-62	-4	-104	-14	-76	-72	-150	-76	-61	-7115	-8128	-22186	-95	-25529	-7381	-24343	165	-22697	-12222	-18268	-105	-21412	-12022	-13028	-16
0.082500	-29	38	85	-63	-113	-35	9	-16	-21	4	-77	-65	-98	-19	-33	-62	-100	33	-91	-33	-103	-24	-101	-69	-64	-4	-100	-12	-74	-72	-148	-74	-99	-7056	-7831	-22256	-45	-25174	-7015	-24272	218	-22465	-11931	-18307	-101	-21122	-11812	-13022	8
0.083333	-26	40	88	-59	-109	-50	10	-14	-16	7	-73	-38	-98	-22	-31	-61	-100	33	-87	-32	-109	-23	-101	-69	-64	-3	-99	-13	-77	-73	-151	-80	-118	-6998	-7537	-22335	-124	-24811	-6609	-24202	113	-22236	-11597	-18334	-110	-20839	-11605	-13018	4
0.084167	-26	40	87	-62	-112	-35	9	-14	-17	5	-76	-64	-98	-17	-32	-61	-98	34	-87	-34	-105	-23	-122	-69	-64	-1	-103	-12	-74	-69	-149	-76	-51	-6938	-7248	-22418	-113	-24460	-6171	-24130	120	-22016	-11210	-18337	-99	-20558	-11415	-13003	-8
0.085000	-26	40	87	-60	-111	-35	20	-16	-19	4	-48	-66	-98	-19	-32	-63	-103	34	-87	-34	-105	-22	-99	-72	-63	-3	-100	-13	-74	-67	-149	-80	-21	-6873	-6954	-22517	-101	-24107	-5695	-24065	228	-21797	-10779	-18315	-91	-20292	-11247	-12988	7
0.085833	-27	40	89	-60	-114	-34	8	-17	-19	6	-75	-67	-98	-19	-32	-62	-122	28	-86	-33	-107	-25	-101	-72	-64	-5	-102	-14	-75	-73	-149	-78	-32	-6809	-6684	-22623	-111	-23782	-5184	-24003	185	-21571	-10311	-18270	-107	-20030	-11084	-12963	-11
0.086667	-51	41	88	-56	-110	-33	13	-13	-17	7	-73	-67	-100	-17	-29	-61	-98	35	-83	-34	-103	-21	-100	-68	-66	1	-98	-15	-74	-66	-147	-75	-47	-6739	-6420	-22738	-128	-23465	-4633	-23955	183	-21354	-9806	-18191	-84	-19778	-10936	-12938	-47
0.087500	-27	46	89	-55	-107	-31	15	-12	-17	10	-73	-63	-94	-12	-28	-53	-97	38	-80	-30	-101	-17	-99	-64	-64	0	-99	-10	-70	-66	-145	-70	-47	-6662	-6166	-22860	-158	-23163	-4049	-23919	211	-21136	-9287	-18093	-101	-19539	-10792	-12900	-44
0.088333	-25	44	90	-53	-105	-31	16	-11	-14	9	-113	-62	-94	-14	-26	-55	-100	36	-83	-28	-102	-17	-98	-66	-62	1	-97	-10	-72	-65	-144	-74	-51	-6589	-5912	-22990	114	-22885	-3438	-23905	81	-20917	-8731	-17970	-104	-19308	-10672	-12865	-6
0.089167	-23	44	89	-51	-105	-33	13	-12	-18	8	-72	-61	-97	-15	-27	-57	-100	39	-83	-26	-105	-21	-97	-67	-64	20	-100	-14	-73	-68	-145	-73	-69	-6511	-5695	-23129	-1	-22627	-2802	-23910	-44	-20696	-8180	-17826	-88	-19088	-10541	-12828	-39
0.090000	-25	44	88	-59	-109	-28	13	-1	-15	9	-73	-64	-98	-17	-27	-57	-100	36	-85	-33	-103	-22	-99	-67	-63	-1	-99	-13	-74	-72	-147	-74	-72	-6428	-5474	-23268	-95	-22394	-2148	-23934	-35	-20479	-7611	-17657	-95	-18874	-10409	-12795	-60
0.090833	-26	41	86	-61	-110	-36	10	-16	-24	5	-75	-68	-97	-17	-28	-59	-102	41	-85	-31	-107	-19	-98	-68	-63	-1	-101	-15	-76	-68	-148	-74	-42	-6346	-5258	-23399	-96	-22173	-1487	-23974	-29	-20250	-7043	-17468	-88	-18656	-10266	-12763	-35
0.091667	-27	40	80	-58	-110	-30	11	8	-17	4	-75	-62	-98	-15	-27	-58	-101	34	-86	-32	-108	-22	-99	-69	-66	-4	-101	-13	-76	-69	-148	-67	-31	-6262	-5043	-23533	-238	-21971	-818	-24037	-92	-20024	-6482	-17262	-94	-18443	-10104	-12739	-29
0.092500	-27	44	88	-57	-108	-32	10	-10	-18	5	-72	-65	-103	-17	-28	-80	-102	36	-84	-31	-104	-22	-99	-67	-66	1	-99	-12	-78	-69	-144	-72	-19	-6168	-4826	-23659	-346	-21779	-153	-24118	-258	-19787	-5936	-17050	-98	-18226	-9932	-12728	-59
0.093333	-27	45	86	-57	-111	-32	8	26	-18	10	-70	-61	-98	-16	-27	-60	-102	36	-84	-29	-103	-22	-101	-67	-62	2	-97	-12	-73	-72	-146	-69	-13	-6074	-4600	-23780	5	-21601	494	-24211	-260	-19549	-5408	-16835	-82	-18003	-9726	-12738	-35
0.094167	-23	44	91	-55	-108	-30	15	-9	-16	10	-67	-61	-97	-14	-25	-56	-98	40	-76	-45	-102	-18	-96	-65	-62	2	-97	-8	-69	-67	-144	-68	-6	-5975	-4366	-23894	-46	-21418	1127	-24315	-232	-19306	-4903	-16614	-81	-17778	-9503	-12773	-17
0.095000	-21	47	90	-56	-104	-29	2	-11	-15	10	-69	-61	-95	-10	-24	-53	-96	40	-80	-24	-103	-18	-96	-64	-60	1	-93	-11	-69	-67	-143	-67	-35	-5877	-4124	-24001	-151	-21239	1720	-24437	-276	-19059	-4423	-16404	-79	-17527	-9247	-12838	-42
0.095833	-22	46	91	-53	-103	-27	19	-11	-15	9	-63	-56	-91	-11	-35	-56	-96	50	-80	-25	-98	-14	-95	-63	-58	6	-92	-8	-69	-64	-144	-69	-46	-5780	-3853	-24100	-74	-21053	2274	-24555	-186	-18807	-3969	-16200	-82	-17265	-8970	-12935	-16
0.096667	-21	44	116	-60	-104	-29	18	-12	-14	7	-65	-58	-94	-13	-24	-56	-97	39	-81	-26	-101	-19	-97	-67	-62	3	-95	-11	-73	-66	-142	-69	-36	-5683	-3573	-24199	-68	-20854	2776	-24689	-178	-18545	-3548	-16015	-76	-17007	-8667	-13078	-34
0.097500	-26	43	89	-58	-109	-31	15	-14	-18	5	-69	-63	-96	-14	-32	-59	-102	7	-88	-29	-105	-21	-101	-67	-64	-1	-98	-13	-73	-69	-147	-75	-11	-5595	-3272	-24291	-124	-20642	3236	-24821	-318	-18280	-3159	-15849	-72	-16731	-8340	-13258	-77
0.098333	-26	41	88	-59	-110	-28	15	-29	-26	2	-73	-82	-100	-18	-28	-59	-102	33	-86	-31	-105	-21	-99	-69	-68	-3	-100	-12	-75	-70	-148	-77	-27	-5499	-2947	-24378	-154	-20395	3633	-24950	-391	-17999	-2803	-15705	-83	-16443	-7991	-13483	-83
0.099167	-31	38	84	-60	-114	-32	12	-16	-19	1	-74	-66	-100	-19	-31	-60	-102	34	-95	-31	-109	-41	-100	-67	-57	1	-99	-14	-76	-73	-148	-78	-73	-5413	-2599	-24456	-63	-20138	3978	-25071	-402	-17704	-2473	-15580	-94	-16144	-7617	-13750	-98
0.100000	-24	41	86	-56	-112	-19	17	-8	-21	0	-70	-64	-102	-15	-30	-59	-103	34	-86	-32	-105	-23	-97	-66	-67	0	-103	-11	-79	-68	-150	-75	-72	-5331	-2226	-24533	-200	-19842	4262	-25180	-310	-17402	-2184	-15491	-85	-15834	-7239	-14056	-61
0.100833	-29	39	87	-58	-109	-32	15	-14	-19	5	-63	-64	-95	-15	-27	-58	-96	33	-85	-28	-104	-23	-99	-67	-64	1	-100	-11	-73	-69	-147	-77	-103	-5250	-1829	-24610	-306	-19524	4486	-25248	-329	-17079	-1919	-15422	-87	-15524	-6848	-14406	5
0.101667	-26	40	90	-57	-104	-34	15	-14	-19	6	-69	-63	-98	-15	-30	-57	-98	36	-83	-29	-105	-23	-97	-67	-64	1	-97	-13	-72	-68	-147	-68	-86	-5177	-1413	-24685	192	-19164	4652	-25375	-315	-16745	-1680	-15385	-104	-15215	-6455	-14785	15
0.102500	-24	41	87	-61	-110	-30	16	-14	-18	7	-68	-62	-95	-13	-27	-57	-100	54	-83	-34	-104	-23	-98	-65	-63	3	-101	-11	-72	-70	-147	-76	-74	-5119	-989	-24764	-121	-18784	4765	-25449	-222	-16400	-1476	-15384	-107	-14910	-6085	-15192	-15
0.103333	-25	40	87	-52	-109	-30	16	-15	-19	4	-68	-64	-98	-14	-27	-56	-101	33	-83	-30	-105	-22	-97	-67	-66	-3	-99	-13	-75	-75	-149	-78	-93	-5068	-547	-24845	-45	-18368	4826	-25509	-272	-16038	-1303	-15407	-112	-14618	-5696	-15617	-25
0.104167	-26	38	88	-62	-113	-32	16	-16	-22	5	-67	-64	-99	-13	-28	-56	-85	35	-84	-31	-122	-24	-99	-66	-67	2	-99	-11	-76	-70	-149	-77	-102	-5029	-94	-24925	2	-17938	4839	-25551	-242	-15664	-1153	-15463	-109	-14338	-5336	-16056	-22
0.105000	-28	41	90	-59	-110	-32	13	-14	-19	4	-70	-65	-99	-17	-30	-57	-100	36	-82	-30	-104	-26	-99	-69	-63	1	-98	-13	-74	-74	-152	-76	-97	-5003	353	-25007	-76	-17480	4811	-25568	-165	-15281	-1039	-15537	-101	-14078	-4994	-16494	-28
0.105833	-26	41	87	-61	-114	-36	13	-17	-21	5	-73	-66	-101	-13	-27	-59	-101	35	-92	-32	-109	-23	-102	-70	-66	0	-102	-14	-77	-73	-152	-77	-110	-4990	809	-25091	15	-17017	4776	-25570	-152	-14893	-949	-15645	-92	-13836	-4673	-16926	-42
0.106667	-25	40	88	-58	-114	-33	12	-16	-21	5	-74	-67	-100	-17	-33	-61	-102	34	-84	-36	-115	-24	-102	-70	-67	0	-101	-24	-75	-74	-150	-79	-94	-4988	1252	-25175	295	-16539	4671	-25542	-119	-14504	-894	-15771	-76	-13623	-4383	-17338	-21
0.107500	-24	40	87	-60	-111	-34	11	-18	-18	5	-76	-59	-97	-15	-28	-57	-76	27	-82	-31	-102	-23	-97	-68	-63	-1	-100	-9	-73	-67	-147	-73	-72	-4993	1694	-25253	60	-16051	4569	-25488	-160	-14115	-854	-15908	-69	-13429	-4123	-17731	-29
0.108333	-26	44	82	-57	-104	-30	20	-14	-25	7	-68	-63	-92	-12	-26	-58	-100	37	-80	-30	-102	-21	-97	-68	-60	0	-99	-9	-73	-68	-150	-77	-88	-5025	2111	-25337	-65	-15578	4442	-25409	-166	-13735	-850	-16070	-78	-13273	-3899	-18074	-78
0.109167	-25	41	86	-59	-108	-32	12	-14	-17	5	-70	-63	-95	-15	-29	-58	-97	37	-84	-34	-109	-21	-100	-70	-64	-4	-100	-12	-74	-70	-149	-73	-93	-5051	2510	-25417	-104	-15112	4310	-25300	-153	-13372	-875	-16245	-83	-13143	-3714	-18379	-27
0.110000	-25	41	86	-59	-107	-30	16	-7	-14	6	-74	-63	-98	-12	-27	-59	-100	30	-83	-32	-105	-23	-98	-70	-66	-15	-100	-13	-69	-66	-148	-76	-86	-5093	2887	-25489	33	-14666	4170	-25163	-72	-13025	-922	-16423	-77	-13043	-3558	-18643	1
0.110833	-26	42	89	-58	-108	-31	15	-16	-23	4	-73	-64	-87	-14	-30	-60	-98	35	-82	-32	-102	-22	-101	-69	-62	-1	-102	-13	-73	-69	-150	-72	-109	-5142	3240	-25554	110	-14251	4020	-24991	8	-12705	-1003	-16610	-80	-12976	-3443	-18848	-12
0.111667	-27	46	86	-60	-116	-34	13	-13	-19	7	-75	-62	-97	-15	-30	-59	-102	34	-83	-35	-104	-23	-100	-68	-63	-5	-99	-13	-70	-70	-149	-75	-65	-5198	3559	-25617	87	-13858	3865	-24786	8	-12410	-1110	-16793	-98	-12934	-3369	-18997	-16
0.112500	-27	42	89	-60	-108	-33	13	-14	-18	5	-76	-66	-96	-16	-28	-47	-100	32	-84	-35	-102	-21	-99	-69	-64	-4	-100	-15	-75	-72	-148	-74	-40	-5259	3853	-25662	75	-13502	3706	-24588	-41	-12150	-1244	-16974	-100	-12924	-3332	-19090	3
0.113333	-27	43	87	-62	-108	-36	15	-16	-16	7	-74	-64	-98	-17	-28	-61	-97	33	-84	-33	-105	-23	-101	-70	-61	-1	-96	-12	-72	-67	-126	-72	-90	-5288	4116	-25704	45	-13191	3538	-24257	11	-11927	-1411	-17142	-105	-12934	-3340	-19113	12
0.114167	-26	42	86	-58	-107	-33	15	-11	-16	7	-75	-65	-96	-15	-28	-58	-139	33	-85	-32	-105	-21	-99	-66	-59	-3	-100	-12	-72	-70	-148	-72	-98	-5382	4349	-25730	-124	-12917	3363	-23937	95	-11743	-1608	-17303	-130	-12971	-3383	-19080	-32
0.115000	-21	51	87	-58	-110	-36	29	-13	-18	5	-73	-62	-95	-14	-29	-57	-100	34	-84	-33	-104	-24	-101	-69	-61	0	-99	-11	-74	-70	-144	-74	-85	-5442	4548	-25752	179	-12700	3165	-23584	34	-11600	-1834	-17448	-92	-13025	-3472	-18987	-66
0.115833	-26	40	87	-59	-109	-32	13	-15	-17	5	-73	-63	-102	-17	-28	-63	-97	33	-80	-32	-101	-21	-98	-69	-61	0	-98	-10	-72	-69	-147	-72	-58	-5494	4720	-25752	-84	-12527	2963	-23179	5	-11498	-2090	-17572	-75	-13099	-3592	-18838	-12
0.116667	-26	37	67	-58	-107	-36	15	-15	-17	6	-73	-59	-94	-13	-28	-58	-99	34	-87	-33	-131	-24	-100	-72	-63	-1	-100	-14	-75	-68	-146	-73	-88	-5543	4860	-25752	25	-12409	2734	-22746	50	-11440	-2377	-17681	-66	-13189	-3751	-18637	6
0.117500	-26	39	85	-61	-108	-39	11	-16	-18	8	-74	-51	-98	-18	-35	-63	-101	30	-86	-36	-105	-26	-101	-72	-64	-4	-101	-12	-75	-74	-150	-76	-119	-5586	4975	-25733	-31	-12339	2472	-22294	166	-11418	-2691	-17755	-63	-13289	-3959	-18393	-14
0.118333	-31	38	84	-60	-110	-33	13	-24	-22	3	-75	-63	-98	-16	-32	-60	-100	32	-88	-34	-107	-23	-101	-69	-69	-5	-101	-17	-77	-73	-148	-78	-83	-5616	5070	-25704	-133	-12318	2193	-21770	215	-11438	-3025	-17810	-69	-13390	-4195	-18109	-8
0.119167	-28	39	85	-58	-110	-33	12	-15	-24	4	-74	-62	-97	-14	-42	-60	-104	29	-88	-40	-103	-22	-96	-70	-67	-3	-100	-11	-73	-69	-148	-75	-86	-5634	5140	-25661	-239	-12345	1865	-21241	143	-11483	-3385	-17834	-67	-13498	-4468	-17790	-4
0.120000	-26	40	88	-39	-109	-33	13	-16	-18	6	-75	-62	-96	-16	-30	-57	-97	34	-87	-30	-105	-23	-100	-68	-65	-3	-100	-12	-76	-68	-146	-73	-88	-5639	5191	-25606	-26	-12419	1531	-20684	138	-11565	-3767	-17831	-55	-13624	-4775	-17443	35
0.120833	-29	39	86	-59	-107	-32	11	-14	-18	8	-72	-66	-94	-15	-29	-57	-99	33	-88	-32	-103	-22	-97	-65	-61	0	-98	-10	-73	-69	-145	-70	-39	-5638	5236	-25546	-158	-12538	1146	-20111	181	-11673	-4174	-17793	-59	-13711	-5117	-17079	33
0.121667	-23	39	89	-56	-103	-33	17	-13	-17	7	-69	-62	-96	-13	-27	-56	-98	33	-85	-29	-100	-19	-93	-66	-61	2	-100	-11	-72	-66	-144	-74	-15	-5619	5239	-25467	-128	-12694	724	-19523	155	-11803	-4593	-17732	-62	-13814	-5481	-16706	-35
0.122500	-28	39	88	-57	-109	-30	11	-11	-16	7	-32	-56	-96	-15	-32	-56	-99	36	-85	-32	-105	-24	-98	-66	-62	0	-98	-11	-76	-69	-146	-73	-42	-5592	5238	-25365	-122	-12893	266	-18932	95	-11953	-5021	-17643	-57	-13899	-5898	-16326	-8
0.123333	-28	38	86	-59	-111	-34	10	-16	-17	5	-75	-67	-100	-18	-30	-58	-102	34	-88	-32	-108	-25	-105	-70	-66	-4	-104	-15	-85	-74	-150	-77	-30	-5560	5217	-25295	-190	-13121	-227	-18343	80	-12117	-5467	-17530	-60	-13981	-6330	-15954	63
0.124167	-29	35	85	-62	-114	-38	9	-17	-24	7	-75	-59	-99	-17	-34	-61	-99	32	-87	-33	-110	-22	-101	-72	-66	-1	-98	-13	-76	-70	-150	-76	-28	-5515	5187	-25189	-246	-13375	-750	-17771	103	-12284	-5911	-17387	-58	-14041	-6780	-15580	18
0.125000	-28	39	84	-58	-108	-35	11	-14	-21	4	-74	-62	-100	-21	-33	-56	-101	34	-87	-32	-115	-22	-98	-67	-57	0	-101	-13	-80	-70	-148	-77	5	-5464	5144	-25082	-238	-13646	-1287	-17195	71	-12458	-6350	-17233	-50	-14084	-7253	-15231	-1
0.125833	-29	38	87	-62	-112	-43	11	-15	-46	2	-75	-66	-96	-15	-31	-58	-102	32	-88	-31	-105	-26	-100	-72	-64	-3	-101	-14	-77	-72	-149	-79	45	-5415	5084	-24963	-107	-13929	-1853	-16651	101	-12625	-6792	-17056	-47	-14107	-7735	-14890	28
0.126667	-28	36	89	-57	-110	-36	12	-14	-21	3	-74	-63	-96	-16	-30	-59	-102	35	-82	-31	-105	-22	-98	-69	-65	0	-98	-12	-75	-67	-149	-79	24	-5361	5012	-24835	-128	-14223	-2427	-16138	123	-12787	-7218	-16868	-51	-14111	-8225	-14571	10
0.127500	-22	42	92	-53	-105	-31	0	-12	-18	7	-73	-62	-95	-11	-25	-56	-98	35	-82	-26	-102	-18	-96	-67	-61	0	-97	-9	-70	-65	-143	-75	1	-5311	4929	-24702	-289	-14519	-3011	-15639	115	-12930	-7627	-16664	-59	-14087	-8716	-14283	-18
0.128333	-25	41	86	-56	-108	-31	17	-9	-15	5	-69	-61	-95	-11	-27	-56	-99	35	-82	-28	-108	-17	-95	-65	-61	3	-95	-9	-69	-65	-145	-75	32	-5264	4828	-24563	64	-14809	-3595	-15190	52	-13061	-8021	-16465	-62	-14045	-9207	-14030	11
0.129167	-25	42	89	-52	-107	-31	15	-12	-21	46	-72	-61	-98	-11	-26	-56	-101	35	-83	-29	-102	-19	-97	-68	-65	0	-99	-11	-69	-67	-148	-74	43	-5267	4708	-24437	-190	-15094	-4174	-14779	-5	-13174	-8393	-16267	-84	-13981	-9690	-13807	64
0.130000	-27	40	88	-53	-108	-32	16	-12	-15	7	-70	-63	-97	-15	-26	-57	-103	35	-83	-31	-104	-21	-96	-66	-62	3	-96	-11	-68	-67	-148	-75	26	-5206	4579	-24274	-219	-15358	-4737	-14426	38	-13254	-8733	-16070	-92	-13894	-10157	-13617	21
0.130833	4	41	91	-52	-107	-31	10	-13	-16	4	-74	-64	-94	-13	-29	-57	-94	35	-84	-31	-102	-21	-98	-69	-56	4	-101	-12	-39	-66	-148	-75	42	-5192	4437	-24116	-155	-15602	-5289	-14113	25	-13315	-9053	-15886	-86	-13789	-10613	-13464	44
0.131667	-27	38	89	-57	-109	-34	11	-14	-19	5	-75	-66	-97	-17	-29	-59	-102	29	-87	-30	-108	-24	-100	-73	-67	0	-100	-15	-77	-74	-149	-78	68	-5192	4278	-23964	-83	-15821	-5812	-13856	-12	-13347	-9341	-15706	-92	-13658	-11036	-13348	61
0.132500	-27	36	78	-56	-113	-38	9	-12	-22	0	-80	-70	-99	-16	-29	-59	-102	30	-84	-33	-104	-24	-96	-69	-64	0	-101	-17	-75	-72	-146	-63	6	-5203	4103	-23801	-141	-16006	-6310	-13637	-70	-13349	-9601	-15543	-88	-13525	-11429	-13258	27
0.133333	-27	38	89	-59	-110	-34	12	-15	-18	3	-73	-64	-97	-15	-28	-59	-99	32	-84	-33	-107	-25	-98	-73	-65	-1	-98	-14	-76	-73	-148	-77	-31	-5223	3942	-23635	135	-16161	-6782	-13476	-148	-13318	-9838	-15391	-91	-13370	-11794	-13205	12
0.134167	-24	41	90	-51	-109	-33	13	-52	-18	6	-77	-64	-100	-15	-30	-58	-99	35	-83	-30	-103	-21	-96	-68	-63	1	-96	-11	-82	-72	-147	-76	-23	-5253	3764	-23470	82	-16277	-7212	-13359	-132	-13259	-10033	-15259	-96	-13203	-12124	-13180	47
0.135000	-24	45	90	-60	-110	-33	13	-11	-14	7	-73	-62	-96	-13	-25	-58	-98	34	-82	-30	-99	-24	-97	-69	-61	0	-96	-9	-68	-68	-146	-75	-63	-5294	3580	-23298	12	-16357	-7611	-13296	-79	-13180	-10209	-15143	-98	-13029	-12417	-13185	59
0.135833	-22	45	92	-57	-104	-29	18	-11	-10	7	-70	-60	-94	-11	-27	-58	-95	36	-79	-29	-100	-17	-95	-69	-61	1	-97	-10	-68	-68	-147	-60	-52	-5338	3393	-23129	119	-16402	-7978	-13278	-102	-13076	-10373	-15047	-105	-12854	-12681	-13218	72
0.136667	-24	45	89	-56	-105	-34	12	-13	-15	6	-70	-60	-97	-14	-26	-57	-98	34	-80	-30	-104	-22	-98	-70	-62	0	-97	-11	-74	-68	-145	-75	-25	-5392	3202	-22967	197	-16408	-8320	-13311	-171	-12951	-10517	-14998	-110	-12675	-12905	-13275	28
0.137500	-26	41	97	-47	-111	-33	11	-13	-18	3	-74	-65	-98	-16	-30	-62	-99	33	-85	-34	-105	-23	-97	-70	-63	-1	-103	-12	-73	-73	-146	-78	-82	-5447	3014	-22802	173	-16380	-8617	-13376	-171	-12813	-10652	-14914	-98	-12500	-13096	-13357	-11
0.138333	-23	39	87	-60	-109	-33	12	-15	-21	3	-73	-63	-95	-16	-29	-62	-100	15	-86	-33	-102	-24	-97	-74	-66	-3	-100	-12	-72	-68	-147	-76	-84	-5492	2827	-22640	105	-16315	-8896	-13482	-141	-12656	-10777	-14863	-102	-12330	-13256	-13457	43
0.139167	-28	41	86	-60	-107	-34	10	-16	-12	3	-67	-65	-98	-16	-48	-63	-105	30	-88	-32	-104	-26	-100	-70	-67	-4	-101	-14	-73	-73	-172	-78	-69	-5537	2641	-22479	201	-16224	-9153	-13621	-184	-12493	-10894	-14837	-126	-12167	-13389	-13579	28
0.140000	-25	41	86	-61	-111	-36	10	-16	-19	2	-77	-64	-101	-18	-33	-66	-102	30	-94	-38	-110	-26	-100	-72	-66	-5	-103	-19	-75	-72	-147	-77	-122	-5573	2461	-22333	330	-16098	-9392	-13792	-193	-12322	-11004	-14821	-134	-12000	-13502	-13718	32
0.140833	-28	38	80	-62	-110	-33	10	-17	-22	2	-77	-64	-100	-17	-30	-61	-103	30	-90	-35	-104	-23	-99	-75	-63	0	-102	-15	-75	-69	-145	-75	-127	-5595	2289	-22189	-57	-15943	-9615	-13976	-194	-12147	-11138	-14809	-124	-11866	-13590	-13868	46
0.141667	-24	40	88	-59	-110	-34	12	-13	-18	5	-73	-49	-96	-17	-30	-68	-101	34	-82	-31	-105	-24	-96	-70	-65	-3	-102	-17	-75	-69	-144	-75	-124	-5603	2119	-22048	108	-15786	-9830	-14182	-251	-11966	-11266	-14809	-125	-11729	-13673	-14033	10
0.142500	-42	38	87	-62	-113	-31	12	-9	-17	7	-72	-63	-99	-16	-29	-61	-100	35	-84	-32	-109	-24	-101	-73	-63	0	-101	-21	-73	-67	-132	-75	-93	-5604	1947	-21921	249	-15565	-10043	-14409	-267	-11790	-11406	-14810	-131	-11608	-13744	-14213	13
0.143333	-26	40	86	-60	-109	-33	16	-13	-19	2	-73	-65	-98	-15	-43	-61	-99	42	-84	-33	-105	-23	-99	-69	-63	0	-101	-18	-76	-68	-143	-77	-119	-5581	1778	-21800	155	-15343	-10261	-14648	-249	-11616	-11553	-14823	-133	-11499	-13826	-14403	18
0.144167	-26	43	64	-58	-108	-28	13	-10	-18	6	-72	-62	-98	-13	-28	-58	-98	35	-83	-33	-107	-24	-101	-69	-62	0	-101	-16	-79	-68	-145	-76	-182	-5547	1601	-21692	266	-15113	-10480	-14891	-254	-11448	-11710	-14838	-118	-11394	-13895	-14613	50
0.145000	-23	43	86	-61	-109	-32	13	-14	-18	4	-74	-65	-96	-16	-30	-59	-76	35	-86	-35	-102	-22	-99	-69	-64	-3	-102	-19	-76	-69	-147	-78	-91	-5496	1435	-21595	276	-14857	-10707	-15138	-243	-11282	-11861	-14852	-88	-11303	-13984	-14834	68
0.145833	-25	40	88	-60	-112	-46	21	-15	-18	5	-73	-64	-96	-17	-29	-60	-100	32	-86	-34	-108	-24	-101	-70	-58	-3	-111	-18	-76	-68	-132	-77	-80	-5427	1265	-21507	21	-14594	-10943	-15389	-222	-11120	-12067	-14867	-113	-11218	-14083	-15062	47
0.146667	-26	42	86	-58	-112	-34	13	-14	-19	5	-73	-58	-101	-17	-31	-58	-99	36	-84	-33	-107	-21	-97	-67	-62	-3	-100	-17	-72	-69	-145	-77	-119	-5343	1090	-21427	119	-14313	-11180	-15631	-250	-10959	-12263	-14878	-121	-11144	-14196	-15300	28
0.147500	-21	43	88	-63	-107	-32	15	-14	-17	4	-69	-62	-95	-13	-25	-56	-98	34	-80	-31	-105	-21	-98	-66	-65	1	-97	-14	-74	-65	-144	-75	-128	-5236	915	-21351	345	-14020	-11432	-15875	-218	-10800	-12467	-14891	-112	-11076	-14326	-15542	35
0.148333	-24	43	89	-57	-108	-31	15	-15	-18	6	-70	-62	-97	-13	-27	-64	-102	34	-84	-32	-92	-21	-100	-67	-63	-3	-101	-16	-74	-68	-146	-77	-137	-5127	731	-21292	144	-13726	-11687	-16111	-198	-10645	-12685	-14908	-130	-11019	-14477	-15800	28
0.149167	-29	40	86	-60	-113	-36	10	-22	-24	2	-70	-50	-99	-16	-29	-58	-100	33	-83	-33	-107	-22	-99	-68	-66	-1	-101	-15	-75	-68	-145	-75	-143	-4993	546	-21236	49	-13409	-11945	-16337	-152	-10489	-12907	-14924	-127	-10965	-14645	-16057	12
0.150000	-26	39	86	-61	-107	-35	15	-13	-17	3	-72	-63	-96	-16	-27	-60	-102	32	-87	-52	-107	-19	-100	-68	-63	-3	-99	-15	-76	-68	-145	-75	-139	-4852	359	-21184	45	-13088	-12203	-16558	-198	-10332	-13136	-14938	-110	-10912	-14833	-16325	4
0.150833	-26	41	88	-40	-108	-33	15	-14	-21	3	-75	-62	-96	-16	-28	-59	-97	34	-84	-33	-102	-24	-99	-70	-65	-5	-101	-15	-73	-69	-148	-74	-146	-4695	175	-21136	123	-12761	-12457	-16768	-208	-10174	-13371	-14958	-115	-10868	-15040	-16587	34
0.151667	-26	38	86	-59	-108	-34	15	-16	-9	6	-72	-64	-97	-17	-40	-58	-101	33	-83	-33	-107	-22	-100	-68	-64	-1	-101	-15	-74	-72	-145	-75	-154	-4534	-12	-21095	66	-12419	-12699	-16960	-186	-10008	-13606	-14977	-113	-10814	-15257	-16854	37
0.152500	-25	42	84	-61	-110	-33	12	-15	-19	0	-76	-66	-96	-14	-28	-58	-100	32	-86	-33	-103	-23	-99	-68	-61	-5	-102	-14	-77	-86	-146	-73	-121	-4363	-190	-21048	40	-12074	-12940	-17152	-184	-9842	-13848	-15001	-114	-10771	-15489	-17120	7
0.153333	-26	39	88	-61	-105	-34	12	-15	-18	5	-70	-65	-96	-17	-27	-77	-100	30	-84	-35	-105	-12	-99	-69	-64	-1	-99	-13	-75	-69	-146	-75	-115	-4182	-368	-21003	193	-11727	-13169	-17331	-212	-9670	-14088	-15031	-102	-10723	-15731	-17375	10
0.154167	-24	43	87	-57	-103	-30	13	-15	-18	4	-73	-63	-95	-16	-26	-55	-97	35	-81	-28	-103	-18	-96	-68	-62	-10	-98	-12	-74	-73	-149	-70	-132	-3995	-540	-20953	-65	-11368	-13372	-17500	-208	-9494	-14331	-15060	-99	-10670	-15980	-17627	46
0.155000	-23	43	88	-58	-107	-32	15	-12	-15	4	-70	-59	-96	-13	-30	-53	-115	37	-87	-32	-102	-18	-97	-68	-59	2	-97	-11	-67	-66	-143	-73	-93	-3810	-702	-20907	-87	-11014	-13564	-17658	-222	-9318	-14577	-15100	-91	-10607	-16237	-17872	49
0.155833	-19	51	89	-56	-105	-30	13	-13	-11	4	-69	-62	-95	-16	-28	-56	-97	36	-80	-32	-101	-17	-96	-67	-59	0	-98	-8	-69	-68	-147	-78	-67	-3620	-858	-20854	160	-10661	-13737	-17800	-201	-9141	-14828	-15150	-100	-10546	-16493	-18108	46
0.156667	-22	42	88	-58	-107	-38	11	-16	-19	4	-72	-63	-101	-17	-29	-56	-97	33	-86	-33	-107	-23	-101	-69	-63	-4	-103	-13	-76	-68	-147	-79	-113	-3454	-1007	-20810	56	-10319	-13894	-17941	-205	-8963	-15087	-15210	-110	-10481	-16750	-18338	17
0.157500	-27	35	80	-66	-115	-38	7	-18	-21	0	-77	-69	-98	-23	-32	-64	-102	29	-88	-36	-107	-22	-102	-72	-66	-7	-105	-14	-74	-74	-150	-80	-103	-3254	-1141	-20753	70	-9972	-14027	-18072	-246	-8789	-15341	-15276	-115	-10408	-17000	-18550	-16
0.158333	-26	39	80	-63	-109	-36	11	-19	-17	1	-75	-67	-100	-22	-31	-61	-110	30	-88	-35	-104	-15	-101	-68	-66	-4	-102	-14	-72	-70	-149	-76	-91	-3070	-1262	-20698	47	-9641	-14145	-18189	-223	-8616	-15605	-15351	-111	-10329	-17246	-18732	53
0.159167	-27	40	85	-60	-110	-35	8	-18	-18	5	-74	-66	-97	-18	-30	-60	-101	32	-88	-36	-103	-23	-101	-69	-64	-3	-99	-15	-77	-73	-149	-76	-108	-2893	-1373	-20649	8	-9318	-14240	-18300	-236	-8446	-15858	-15431	-113	-10243	-17483	-18932	42
0.160000	-24	41	86	-60	-107	-36	9	-16	-18	1	-74	-64	-93	-19	-28	-60	-100	35	-85	-34	-104	-23	-99	-70	-68	-4	-101	-14	-76	-72	-147	-75	-96	-2722	-1468	-20594	-126	-9015	-14322	-18403	-188	-8291	-16123	-15522	-94	-10154	-17714	-19104	15
0.160833	-44	41	86	-57	-104	-34	12	-14	-15	6	-73	-63	-94	-15	-27	-58	-98	33	-87	-33	-111	-21	-97	-66	-61	-1	-108	-13	-74	-67	-145	-74	-102	-2559	-1554	-20547	90	-8730	-14378	-18496	-155	-8139	-16390	-15614	-91	-10063	-17933	-19264	34
0.161667	-26	42	88	-56	-104	-34	15	-13	-18	11	-92	-64	-95	-14	-12	-57	-97	37	-84	-33	-105	-19	-99	-68	-65	0	-101	-13	-70	-68	-145	-74	-101	-2402	-1624	-20513	125	-8471	-14423	-18581	-199	-8003	-16664	-15718	-96	-9978	-18141	-19412	34
0.162500	-25	41	85	-58	-99	-32	12	-12	-19	5	-72	-62	-98	-16	-28	-59	-98	35	-84	-33	-104	-21	-96	-66	-63	0	-100	-11	-74	-67	-138	-72	-88	-2255	-1687	-20474	17	-8230	-14451	-18663	-174	-7887	-16936	-15824	-90	-9891	-18340	-19547	43
0.163333	-24	44	88	-58	-110	-34	13	-15	-18	6	-70	-65	-99	-6	-28	-57	-98	38	-91	-32	-103	-21	-99	-66	-62	0	-100	-14	-75	-69	-143	-74	-87	-2122	-1739	-20453	-7	-8018	-14467	-18735	-138	-7793	-17212	-15935	-88	-9813	-18530	-19675	29
0.164167	-24	35	87	-58	-108	-35	10	-11	-19	3	-70	-63	-95	-15	-29	-60	-101	36	-86	-35	-107	-24	-98	-72	-63	-5	-102	-13	-74	-69	-146	-76	-53	-1996	-1782	-20447	-61	-7836	-14476	-18807	-172	-7714	-17488	-16045	-97	-9742	-18713	-19790	47
0.165000	-24	41	87	-60	-110	-35	9	-15	-19	4	-74	-65	-100	-19	-47	-62	-97	33	-100	-34	-108	-25	-102	-72	-67	-4	-100	-15	-79	-76	-151	-75	-30	-1881	-1820	-20451	-26	-7682	-14466	-18872	-251	-7657	-17759	-16160	-112	-9685	-18889	-19900	74
0.165833	-40	38	84	-62	-115	-59	6	-15	-21	1	-78	-66	-101	-16	-33	-61	-102	34	-87	-38	-110	-36	-103	-72	-65	-3	-91	-13	-75	-72	-147	-76	-56	-1780	-1846	-20471	70	-7555	-14451	-18930	-269	-7625	-18028	-16271	-111	-9635	-19050	-19989	60
0.166667	-26	42	84	-58	-110	-34	10	-15	-22	4	-74	-63	-87	-16	-29	-61	-100	33	-84	-33	-104	-23	-100	-69	-65	-1	-99	-14	-76	-70	-148	-74	-79	-1683	-1860	-20497	61	-7454	-14427	-18979	-202	-7609	-18286	-16379	-109	-9601	-19207	-20069	52
0.167500	-23	25	91	-57	-105	-32	13	-14	-21	7	-70	-59	-96	-11	-26	-61	-99	39	-80	-29	-102	-19	-99	-70	-58	1	-96	-9	-69	-67	-145	-70	-91	-1602	-1869	-20548	-82	-7383	-14399	-19027	-194	-7619	-18534	-16483	-112	-9583	-19352	-20126	23
0.168333	-23	47	90	-55	-104	-31	15	-7	-16	9	-69	-62	-95	-12	-34	-62	-97	37	-83	-30	-102	-22	-96	-67	-60	1	-98	-9	-73	-68	-145	-72	-90	-1538	-1875	-20613	-227	-7346	-14366	-19067	-177	-7653	-18778	-16590	-117	-9587	-19497	-20174	12
0.169167	-23	46	87	-55	-104	-11	13	-38	-17	6	-98	-61	-98	-11	-24	-57	-98	37	-80	-29	-102	-19	-96	-66	-63	-1	-97	-10	-63	-66	-143	-70	-59	-1477	-1877	-20689	111	-7333	-14334	-19104	-211	-7710	-19004	-16694	-108	-9606	-19633	-20201	34
0.170000	-23	44	87	-56	-110	-31	16	-9	-16	8	-70	-63	-97	-11	-21	-61	-109	35	-81	-29	-102	-19	-96	-67	-61	1	-97	-10	-69	-65	-147	-72	-55	-1429	-1877	-20774	-193	-7347	-14314	-19133	-233	-7773	-19210	-16792	-113	-9647	-19767	-20211	24
0.170833	-22	43	88	-59	-105	-32	15	-12	-17	5	-70	-59	-96	-13	-25	-57	-99	39	-79	-35	-107	-24	-85	-65	-66	1	-110	-10	-76	-72	-145	-74	-38	-1391	-1867	-20874	-221	-7393	-14278	-19161	-165	-7878	-19406	-16888	-119	-9706	-19891	-20202	34
0.171667	-28	44	88	-56	-110	-30	15	-10	-21	11	-68	-61	-96	-12	-22	-61	-99	36	-80	-28	-104	-21	-96	-67	-62	1	-98	-9	-74	-68	-144	-73	-61	-1364	-1852	-20982	-44	-7452	-14254	-19182	-218	-7996	-19581	-16976	-110	-9780	-20008	-20175	-11
0.172500	-24	42	86	-58	-102	-33	16	-12	-19	5	-74	-62	-97	-13	-25	-56	-99	35	-83	-29	-105	-19	-98	-66	-64	0	-110	-12	-82	-66	-145	-72	-69	-1344	-1839	-21097	7	-7538	-14236	-19195	-225	-8123	-19742	-17060	-121	-9873	-20117	-20117	-47
0.173333	-26	43	85	-58	-108	-32	12	-14	-17	5	-72	-62	-92	-13	-27	-60	-100	34	-77	-32	-104	-22	-99	-69	-64	2	-100	-11	-74	-68	-147	-74	-74	-1334	-1819	-21217	-197	-7653	-14225	-19207	-147	-8269	-19869	-17139	-114	-9982	-20214	-20043	-50
0.174167	-24	42	84	-58	-109	-32	13	-13	-18	4	-73	-65	-99	-13	-27	-57	-98	36	-80	-30	-102	-18	-96	-66	-63	-14	-97	-11	-68	-65	-143	-96	-61	-1325	-1790	-21340	258	-7771	-14217	-19213	-135	-8423	-19986	-17207	-105	-10102	-20299	-19942	-43
0.175000	-25	44	90	-58	-110	-31	18	-12	-13	8	-70	-62	-92	-27	-24	-56	-96	43	-78	-29	-104	-21	-95	-65	-59	4	-97	-10	-72	-65	-145	-70	-79	-1317	-1763	-21463	120	-7913	-14220	-19211	-179	-8593	-20074	-17272	-113	-10235	-20367	-19823	-56
0.175833	-23	46	89	-42	-108	-34	16	-10	-17	10	-68	-61	-97	-12	-26	-56	-97	39	-79	-26	-107	-23	-95	-64	-63	4	-96	-10	-52	-65	-145	-72	-103	-1316	-1733	-21594	-135	-8075	-14228	-19213	-147	-8772	-20154	-17328	-113	-10379	-20421	-19686	-64
0.176667	-23	47	87	-58	-110	-32	16	-11	-24	9	-72	-65	-96	-13	-27	-57	-98	34	-82	-30	-107	-22	-98	-64	-63	0	-99	-11	-73	-66	-143	-74	-116	-1318	-1704	-21719	72	-8243	-14247	-19212	-124	-8963	-20207	-17380	-109	-10530	-20456	-19535	-45
0.177500	-24	47	88	-56	-110	-33	17	-13	-17	7	-72	-65	-98	-14	-27	-58	-98	34	-82	-30	-104	-31	-98	-67	-62	0	-100	12	-73	-68	-150	-76	-115	-1315	-1677	-21847	165	-8440	-14265	-19204	-223	-9158	-20241	-17419	-111	-10692	-20474	-19368	-27
0.178333	-26	42	87	-58	-111	-35	10	-16	-17	6	-72	-65	-94	-15	-27	-56	-98	43	-85	-32	-104	-23	-99	-67	-64	0	-99	-11	-76	-68	-145	-74	-124	-1312	-1651	-21969	-29	-8637	-14288	-19198	-254	-9354	-20251	-17453	-97	-10847	-20471	-19181	-35
0.179167	-26	42	86	-59	-104	-36	13	2	-16	5	-75	-67	-98	-15	-30	-60	-100	32	-88	-32	-105	-24	-98	-68	-61	0	-101	-13	-63	-69	-149	-77	-110	-1302	-1640	-22092	-65	-8845	-14306	-19190	-137	-9552	-20244	-17470	-102	-11012	-20437	-18994	-47
0.180000	-19	42	87	-58	-107	-34	13	-14	-17	6	-73	-53	-94	-15	-28	-59	-102	30	-85	-32	-104	-22	-98	-69	-65	-1	-98	-12	-74	-67	-147	-75	-90	-1287	-1622	-22211	82	-9059	-14321	-19182	-105	-9747	-20214	-17477	-117	-11177	-20387	-18797	-36
0.180833	-31	40	88	-57	-109	-32	16	-16	-17	5	-74	-63	-97	-14	-28	-63	-100	25	-86	-30	-105	-19	-98	-68	-64	0	-99	-13	-74	-69	-147	-74	-72	-1269	-1637	-22326	36	-9284	-14354	-19171	-69	-9942	-20162	-17474	-110	-11343	-20314	-18585	-43
0.181667	-24	41	86	-58	-110	-31	18	-17	-19	5	-76	-36	-99	-15	-31	-61	-100	30	-88	-32	-107	-24	-100	-69	-68	-7	-102	-13	-76	-69	-148	-76	-41	-1246	-1664	-22440	-316	-9511	-14378	-19166	-50	-10134	-20092	-17462	-100	-11511	-20228	-18395	-32
0.182500	-42	38	86	-59	-111	-34	11	-15	-24	3	-76	-66	-99	-16	-30	-63	-101	30	-88	-32	-105	-23	-100	-72	-70	-1	-97	-12	-74	-68	-149	-76	0	-1212	-1710	-22551	67	-9740	-14398	-19158	-65	-10306	-19993	-17431	-103	-11673	-20121	-18187	-26
0.183333	-26	40	88	-59	-108	-31	13	-18	-21	4	-70	-64	-95	-15	-59	-61	-100	15	-84	-31	-103	-22	-101	-70	-63	-3	-99	-12	-72	-70	-147	-74	-38	-1170	-1774	-22663	-166	-9976	-14410	-19152	-75	-10477	-19876	-17390	-107	-11830	-19996	-17986	-81
0.184167	-27	42	86	-61	-82	-33	12	-15	-16	6	-74	-65	-97	-15	-29	-62	-102	33	-87	-32	-104	-23	-100	-66	-64	0	-102	-16	-76	-70	-148	-75	-82	-1129	-1873	-22763	-95	-10212	-14423	-19152	58	-10633	-19737	-17336	-114	-11991	-19863	-17784	-97
0.185000	-26	41	87	-60	-114	-33	12	-15	-23	4	-79	-68	-103	-15	-28	-58	-114	33	-86	-34	-110	-22	-100	-70	-67	-4	-103	-16	-76	-73	-148	-78	-39	-1076	-1989	-22867	-98	-10449	-14429	-19149	130	-10772	-19578	-17274	-117	-12144	-19717	-17580	-43
0.185833	-29	41	85	-62	-111	-34	12	-17	-23	2	-74	-66	-98	-17	-32	-60	-102	33	-86	-35	-92	-25	-101	-70	-67	-3	-103	-14	-77	-73	-151	-77	-30	-1022	-2136	-22965	-68	-10685	-14432	-19159	-8	-10908	-19395	-17197	-107	-12295	-19572	-17388	-33
0.186667	-29	40	88	-59	-109	-32	11	-14	-19	3	-75	-90	-100	-18	-31	-58	-101	35	-84	-32	-105	-23	-99	-70	-65	-3	-100	-13	-75	-74	-150	-76	-64	-956	-2301	-23059	-294	-10915	-14428	-19167	-34	-11023	-19194	-17108	-103	-12439	-19422	-17186	-70
0.187500	-25	42	90	-58	-107	-31	15	-13	-13	9	-69	-62	-93	-13	-29	-55	-94	37	-84	-31	-119	-22	-104	-66	-62	0	-110	-10	-74	-68	-145	-73	-94	-896	-2493	-23155	-218	-11148	-14426	-19178	-3	-11130	-18971	-17009	-87	-12572	-19274	-16986	-95
0.188333	-23	44	89	-56	-107	-32	16	-13	-14	10	-69	-55	-98	-17	-29	-55	-95	38	-83	-31	-105	-19	-98	-67	-60	1	-100	-13	-73	-70	-146	-73	-88	-843	-2714	-23247	-149	-11376	-14399	-19197	-105	-11228	-18742	-16908	-94	-12701	-19136	-16788	-38
0.189167	-22	42	67	-59	-111	-32	10	-14	-18	5	-69	-63	-96	-16	-27	-57	-100	35	-84	-33	-103	-22	-99	-69	-64	0	-103	-10	-72	-69	-145	-76	-97	-787	-2943	-23335	-72	-11599	-14409	-19225	-107	-11315	-18502	-16799	-91	-12818	-19004	-16587	-75
0.190000	-27	42	90	-58	-107	-34	11	-18	-17	8	-72	-66	-99	-18	-13	-59	-100	35	-90	-34	-104	-24	-101	-69	-65	-1	-103	-13	-77	-73	-151	-79	-143	-738	-3187	-23423	-217	-11820	-14397	-19250	-52	-11398	-18256	-16686	-99	-12929	-18890	-16384	-163
0.190833	-28	40	85	-62	-112	-39	9	-18	-24	4	-75	-67	-102	-19	-31	-61	-101	49	-92	-38	-108	-24	-102	-72	-65	-4	-102	-15	-75	-70	-148	-75	-136	-693	-3441	-23503	-107	-12028	-14382	-19286	-135	-11478	-18007	-16568	-99	-13021	-18780	-16169	-142
0.191667	-26	43	88	-59	-111	-33	13	-15	-19	3	-75	-59	-99	-17	-31	-60	-102	29	-86	-34	-107	-23	-101	-69	-66	-4	-102	-13	-75	-72	-148	-79	-120	-658	-3692	-23579	42	-12246	-14357	-19324	-110	-11545	-17753	-16443	-91	-13102	-18688	-15952	-95
0.192500	-30	37	88	-57	-109	-35	10	-19	-21	3	-72	-65	-98	-16	-30	-59	-99	33	-87	-35	-104	-23	-116	-70	-67	-5	-108	-8	-75	-73	-148	-77	-87	-631	-3946	-23648	-18	-12425	-14338	-19369	-39	-11616	-17509	-16320	-88	-13168	-18609	-15724	-69
0.193333	-27	42	86	-58	-110	-35	13	-15	-17	3	-73	-64	-99	-18	-13	-61	-104	34	-86	-33	-102	-22	-99	-68	-63	0	-99	-13	-75	-69	-145	-79	-79	-614	-4193	-23716	49	-12603	-14305	-19416	-49	-11675	-17274	-16187	-84	-13216	-18546	-15489	-36
0.194167	-10	42	91	-56	-105	-32	16	-14	-17	5	-72	-63	-93	-14	-27	-58	-98	33	-82	-31	-104	-24	-98	-66	-63	-3	-98	-11	-45	-69	-146	-74	-132	-609	-4431	-23770	124	-12773	-14267	-19471	-58	-11737	-17051	-16056	-78	-13248	-18492	-15246	-46
0.195000	-25	39	87	-57	-105	-31	17	-12	-15	7	-69	-41	-96	-12	-28	-56	-97	37	-84	-30	-101	-19	-96	-63	-60	1	-96	-8	-70	-65	-145	-74	-125	-616	-4663	-23825	-231	-12921	-14221	-19531	-104	-11792	-16841	-15914	-80	-13260	-18451	-14992	-60
0.195833	-22	40	90	-55	-104	-30	18	-10	-15	8	-69	-64	-92	-11	-26	-58	-93	36	-66	-31	-98	-16	-93	-64	-56	1	-98	-11	-70	-67	-144	-72	-46	-638	-4881	-23867	-48	-13071	-14164	-19592	-80	-11850	-16652	-15768	-92	-13242	-18418	-14736	-55
0.196667	-19	43	91	-58	-109	-31	18	-13	-18	6	-69	-65	-94	-14	-28	-58	-98	35	-85	-32	-103	-21	-96	-64	-62	-1	-100	-10	-72	-66	-159	-76	-70	-678	-5082	-23939	-60	-13202	-14095	-19660	-36	-11900	-16484	-15621	-91	-13239	-18393	-14475	17
0.197500	-25	40	87	-59	-110	-34	11	-14	-17	4	-74	-67	-99	-16	-30	-60	-102	33	-84	-29	-102	-23	-98	-72	-61	-3	-115	-14	-76	-73	-150	-78	-58	-722	-5268	-23941	-42	-13312	-14013	-19728	6	-11947	-16339	-15470	-95	-13204	-18372	-14211	21
0.198333	-25	39	86	-62	-109	-36	11	-14	-18	2	-75	-65	-98	-23	-31	-64	-107	25	-88	-34	-108	-25	-102	-69	-64	-6	-104	-16	-76	-70	-149	-77	-16	-780	-5447	-23973	-147	-13407	-13911	-19789	4	-11993	-16214	-15307	-98	-13149	-18338	-13945	-4
0.199167	-28	40	76	-60	-111	-38	10	-17	-18	3	-74	-66	-102	-19	-34	-63	-99	29	-87	-35	-104	-21	-99	-63	-61	-1	-100	-16	-72	-72	-142	-77	-45	-836	-5604	-23994	-50	-13469	-13788	-19845	-40	-12019	-16098	-15141	-84	-13081	-18298	-13674	6
0.200000	-26	40	85	-59	-108	-38	11	-18	-16	4	-74	-65	-98	-12	-30	-61	-100	33	-84	-33	-105	-25	-101	-70	-63	0	-99	-14	-74	-74	-150	-77	-9	-902	-5746	-23982	-217	-13520	-13653	-19894	-34	-12046	-16000	-14965	-80	-13005	-18241	-13399	91
0.200833	-23	42	85	-58	-108	-32	13	-13	-21	6	-72	-62	-96	-17	-28	-60	-126	34	-82	-30	-107	-19	-103	-66	-63	0	-99	-13	-72	-68	-147	-77	3	-961	-5881	-24021	-83	-13542	-13491	-19931	-9	-12062	-15916	-14786	-83	-12914	-18170	-13132	79
0.201667	-27	43	82	-59	-110	-31	12	-14	-18	1	-72	-69	-97	-16	-25	-59	-102	32	-83	-31	-107	-19	-98	-68	-66	0	-98	-11	-75	-68	-144	-75	-44	-1022	-6000	-24035	-97	-13567	-13313	-19960	-18	-12068	-15836	-14601	-87	-12823	-18076	-12866	53
0.202500	-22	44	85	-57	-105	-30	17	-12	-19	7	-72	-61	-98	-16	-28	-61	-100	33	-85	-32	-105	-19	-102	-66	-65	1	-99	-13	-72	-69	-145	-74	-51	-1068	-6107	-24047	-174	-13535	-13121	-19965	-40	-12063	-15760	-14414	-88	-12727	-17958	-12608	40
0.203333	-23	44	84	-53	-107	-32	13	-14	-15	5	-68	-61	-98	-16	-18	-58	-99	35	-81	-30	-105	-19	-99	-67	-63	2	-98	-12	-72	-67	-143	-72	-51	-1101	-6199	-24065	-147	-13500	-12914	-19951	-38	-12057	-15686	-14230	-98	-12633	-17812	-12356	77
0.204167	-23	45	84	-57	-108	-30	15	-11	-17	6	-74	-60	-95	-15	-27	-58	-100	30	-85	-32	-103	-21	-97	-64	-64	3	-103	-11	-73	-68	-145	-73	-84	-1121	-6291	-24080	-77	-13442	-12692	-19924	-65	-12041	-15602	-14044	-97	-12542	-17638	-12121	101
0.205000	-25	38	86	-57	-107	-31	13	-10	-7	7	-75	-61	-94	-7	-34	-59	-100	35	-83	-31	-105	-22	-98	-68	-63	0	-101	-11	-74	-68	-148	-74	-86	-1124	-6355	-24102	-165	-13376	-12446	-19871	-120	-12021	-15512	-13864	-96	-12462	-17433	-11877	96
0.205833	-27	38	84	-59	-110	-33	12	-14	-19	4	-74	-63	-97	-19	-29	-59	-102	32	-125	-36	-108	-23	-102	-72	-63	3	-101	-13	-77	-72	-149	-75	-97	-1100	-6434	-24133	-436	-13292	-12218	-19795	-98	-11996	-15405	-13687	-108	-12385	-17198	-11642	115
0.206667	-28	42	82	-60	-110	-34	11	-13	-23	4	-77	-68	-97	-17	-28	-60	-102	33	-86	-35	-108	-24	-101	-69	-65	-1	-105	-14	-59	-72	-149	-75	-124	-1056	-6491	-24166	-256	-13198	-11969	-19696	-77	-11969	-15283	-13518	-116	-12323	-16935	-11442	68
0.207500	-27	40	82	-59	-108	-31	13	-13	-16	3	-73	-62	-95	-16	-26	-57	-103	34	-84	-33	-105	-22	-98	-70	-64	3	-97	-8	-68	-66	-144	-70	-121	-991	-6535	-24202	2	-13090	-11713	-19570	-99	-11935	-15139	-13350	-110	-12269	-16668	-11241	30
0.208333	-24	45	88	-56	-104	-29	15	-10	-18	6	-74	-63	-96	-21	-28	-59	-98	37	-82	-34	-105	-22	-99	-67	-63	1	-102	-10	-74	-69	-147	-73	-104	-909	-6572	-24250	-352	-12990	-11461	-19424	-104	-11908	-14985	-13198	-131	-12241	-16333	-11056	96
0.209167	-33	43	86	-62	-109	-32	15	-12	-16	5	-73	-63	-96	-16	-27	-58	-98	34	-82	-36	-107	-22	-99	-66	-68	0	-98	-9	-72	-49	-148	-72	-107	-806	-6601	-24306	-69	-12888	-11210	-19257	-112	-11879	-14804	-13061	-135	-12222	-16001	-10885	71
0.210000	-25	42	87	-57	-109	-33	12	-11	-17	11	-72	-63	-98	-32	-27	-57	-97	35	-84	-32	-107	-19	-99	-66	-66	0	-99	-11	-75	-72	-149	-73	-117	-684	-6625	-24368	-96	-12790	-10958	-19075	-121	-11859	-14607	-12930	-130	-12221	-15653	-10736	85
0.210833	-26	43	89	-57	-109	-32	13	-12	-17	7	-72	-61	-97	-9	-25	-60	-103	36	-82	-34	-107	-23	-100	-66	-63	1	-98	-11	-77	-72	-149	-73	-112	-550	-6626	-24432	-253	-12705	-10715	-18877	-34	-11841	-14389	-12815	-128	-12233	-15287	-10593	116
0.211667	-28	43	99	-57	-113	-32	18	-16	-22	3	-73	-63	-100	-16	-31	-60	-101	36	-81	-33	-108	-23	-99	-68	-64	0	-99	-12	-78	-73	-149	-69	-82	-384	-6629	-24502	67	-12625	-10476	-18663	8	-11829	-14157	-12701	-115	-12259	-14917	-10476	94
0.212500	-24	42	89	-60	-109	-35	11	-13	-16	2	-75	-65	-97	-15	-25	-58	-99	36	-85	-30	-102	-23	-102	-68	-61	-1	-102	-11	-75	-72	-148	-73	-93	-262	-6626	-24577	160	-12563	-10242	-18441	-49	-11823	-13913	-12600	-122	-12294	-14542	-10364	96
0.213333	-23	43	90	-60	-109	-33	15	-12	-14	6	-72	-62	-93	-15	-26	-57	-96	38	-82	-31	-103	-21	-96	-66	-62	0	-98	-10	-69	-68	-147	-74	-129	-108	-6595	-24650	-88	-12508	-10014	-18208	-91	-11821	-13653	-12505	-133	-12339	-14167	-10273	116
0.214167	-24	40	89	-61	-107	-33	15	-14	-17	7	-72	-62	-92	-14	-27	-57	-96	38	-83	-30	-103	-23	-100	-66	-72	0	-99	-9	-73	-68	-146	-73	-84	36	-6608	-24725	-38	-12473	-9795	-17980	-155	-11830	-13384	-12413	-126	-12385	-13792	-10186	70
0.215000	-25	41	88	-59	-108	-31	19	-14	-18	0	-70	-64	-96	-12	-28	-62	-105	32	-84	-33	-104	-23	-99	-69	-64	-3	-99	-10	-75	-70	-150	-74	-55	180	-6607	-24799	150	-12446	-9584	-17748	-129	-11842	-13114	-12330	-124	-12441	-13428	-10128	66
0.215833	-26	41	88	-60	-110	-36	12	-16	-23	2	-74	-64	-99	-15	-28	-58	-101	38	-83	-28	-102	-23	-96	-68	-66	-1	-99	-8	-73	-69	-147	-73	-21	317	-6602	-24868	-35	-12434	-9383	-17519	-145	-11857	-12831	-12244	-126	-12484	-13054	-10072	58
0.216667	-28	41	90	-47	-107	-32	13	-14	-18	4	-73	-64	-96	-14	-29	-60	-102	34	-84	-32	-107	-24	-99	-69	-65	-1	-102	-10	-80	-69	-150	-76	8	434	-6617	-24934	-194	-12433	-9194	-17296	-136	-11882	-12548	-12156	-124	-12530	-12719	-10032	26
0.217500	-26	39	86	-63	-108	-35	16	-15	-23	0	-75	-64	-98	-15	-31	-60	-103	36	-85	-34	-109	-23	-101	-68	-68	-5	-103	-13	-75	-73	-149	-79	-43	547	-6632	-24993	23	-12435	-9002	-17079	-188	-11906	-12263	-12069	-109	-12582	-12385	-9997	71
0.218333	-28	40	85	-59	-109	-36	13	-16	20	7	-74	-65	-97	-3	-32	-62	-102	30	-86	-33	-105	-27	-100	-70	-66	-1	-99	-14	-77	-73	-150	-78	-22	643	-6666	-25040	-137	-12442	-8818	-16865	-239	-11929	-11979	-11978	-110	-12586	-12053	-9970	101
0.219167	-25	41	87	-61	-110	-33	13	-16	-21	0	-74	-66	-98	-14	-31	-59	-101	35	-85	-33	-103	-23	-107	-69	-63	-3	-103	-16	-70	-70	-148	-78	4	727	-6710	-25079	-121	-12451	-8637	-16659	-119	-11959	-11694	-11880	-101	-12598	-11737	-9944	108
0.220000	-27	38	84	-60	-108	-34	15	-8	-18	2	-76	-69	-96	-14	-30	-59	-104	30	-87	-32	-107	-24	-98	-68	-65	-1	-97	-12	-73	-69	-147	-83	-47	797	-6772	-25110	118	-12457	-8458	-16463	-74	-11974	-11414	-11778	-98	-12594	-11431	-9932	111
0.220833	-27	41	89	-60	-107	-34	17	-15	-19	3	-72	-63	-95	-1	-29	-59	-97	35	-84	-32	-105	-21	-98	-73	-62	0	-100	-14	-75	-67	-149	-74	-42	859	-6849	-25107	108	-12464	-8282	-16294	-143	-11993	-11134	-11669	-93	-12580	-11148	-9916	69
0.221667	-26	41	86	-58	-108	-32	17	-13	-21	5	-72	-61	-97	-13	-30	-58	-100	35	-83	-32	-104	-21	-96	-67	-61	1	-99	-15	-76	-69	-146	-73	-10	915	-6948	-25100	-115	-12463	-8099	-16097	-236	-12003	-10858	-11556	-98	-12544	-10854	-9902	44
0.222500	-25	38	87	-58	-108	-33	16	-14	-17	3	-72	-64	-96	-16	-27	-58	-100	33	-76	-30	-105	-24	-98	-69	-66	0	-101	-16	-75	-69	-148	-76	2	935	-7059	-25071	-176	-12456	-7919	-15921	-216	-12008	-10587	-11442	-113	-12504	-10587	-9887	51
0.223333	-25	40	88	-61	-109	-34	17	-15	-17	5	-72	-56	-96	-16	-33	-57	-101	33	-87	-34	-109	-25	-101	-73	-67	-3	-98	-15	-75	-68	-148	-79	7	967	-7191	-25028	130	-12449	-7713	-15756	-164	-12003	-10322	-11322	-121	-12450	-10318	-9874	54
0.224167	-28	38	85	-61	-110	-40	10	-16	-22	2	-74	-66	-102	-22	-34	-61	-102	30	-85	-33	-107	-17	-97	-69	-63	-4	-98	-16	-79	-70	-148	-74	-48	984	-7326	-24959	46	-12426	-7539	-15594	-174	-11980	-10055	-11200	-120	-12389	-10060	-9852	62
0.225000	-25	40	88	-63	-110	-40	13	-16	-17	8	-74	-64	-97	-22	-33	-61	-99	33	-86	-32	-105	-24	-103	-69	-64	-1	-100	-17	-75	-70	-151	-77	-56	1002	-7474	-24865	193	-12405	-7345	-15439	-160	-11952	-9796	-11080	-110	-12318	-9813	-9832	56
0.225833	-29	39	85	-59	-111	-35	11	-16	-21	3	-75	-65	-99	-18	-33	-60	-108	29	-87	-41	-107	-26	-100	-69	-66	-4	-102	-18	-78	-69	-150	-73	-25	1012	-7634	-24750	177	-12373	-7140	-15283	-87	-11911	-9538	-10959	-124	-12245	-9568	-9804	54
0.226667	-24	40	86	-63	-105	-35	13	-13	-18	5	-73	-66	-97	-16	-32	-60	-103	34	-86	-36	-109	-24	-100	-68	-65	-12	-100	-17	-74	-75	-147	-76	-49	1025	-7797	-24618	-6	-12337	-6931	-15134	-70	-11854	-9284	-10839	-127	-12166	-9330	-9770	38
0.227500	-19	44	90	-53	-107	-29	17	-10	-16	9	-68	-60	-95	-13	-27	-59	-97	37	-80	-31	-100	-19	-94	-58	-61	4	-96	-11	-72	-65	-146	-72	-49	1039	-7958	-24459	68	-12296	-6706	-14984	-138	-11787	-9032	-10724	-111	-12092	-9121	-9736	-16
0.228333	-18	45	89	-56	-107	-32	17	-12	-21	6	-61	-61	-88	-14	-27	-56	-95	36	-83	-31	-102	-18	-98	-67	-62	0	-96	-12	-72	-65	-145	-74	-48	1048	-8120	-24287	334	-12259	-6488	-14850	-165	-11709	-8790	-10613	-104	-12023	-8881	-9696	-11
0.229167	-26	45	89	-57	-104	-33	15	-14	-13	9	-70	-62	-94	-14	-30	-59	-96	37	-80	-30	-101	-21	-98	-65	-70	-9	-97	-12	-70	-64	-149	-73	-95	1056	-8300	-24093	179	-12222	-6268	-14708	-81	-11630	-8553	-10513	-110	-11963	-8663	-9652	45
0.230000	-23	43	91	-55	-104	-12	15	-18	-16	6	-92	-60	-95	-14	-29	-55	-98	35	-83	-30	-103	-22	-97	-67	-64	2	-95	-12	-69	-67	-146	-74	-110	1078	-8488	-23899	68	-12184	-6044	-14580	-117	-11538	-8319	-10421	-112	-11905	-8451	-9605	23
0.230833	-25	44	92	-59	-107	-33	15	-13	-18	5	-72	-65	-96	-14	-29	-59	-118	35	-87	-33	-104	-22	-97	-67	-63	-1	-100	-14	-72	-66	-149	-75	-80	1058	-8628	-23680	195	-12147	-5830	-14447	-151	-11449	-8095	-10333	-110	-11841	-8241	-9557	-6
0.231667	-27	40	88	-59	-108	-35	15	13	-22	3	-74	-65	-98	-14	-30	-60	-103	34	-85	-32	-107	-22	-101	-74	-66	-6	-100	-15	-73	-69	-149	-80	-53	1059	-8788	-23468	176	-12119	-5610	-14330	-76	-11349	-7878	-10258	-112	-11816	-8038	-9503	18
0.232500	-26	40	85	-62	-112	-38	7	-19	-23	2	-77	-66	-96	-21	-31	-62	-103	29	-80	-32	-107	-24	-99	-65	-63	-4	-100	-15	-75	-69	-149	-77	-31	1054	-8932	-23248	151	-12091	-5396	-14209	-49	-11249	-7676	-10185	-109	-11779	-7831	-9448	15
0.233333	-26	41	89	-58	-107	-34	5	-17	-16	6	-73	-59	-96	-14	-29	-59	-98	35	-84	-33	-103	-21	-99	-69	-65	-3	-100	-13	-74	-66	-149	-74	-43	1045	-9068	-23021	242	-12060	-5190	-14099	15	-11157	-7457	-10120	-103	-11750	-7623	-9384	22
0.234167	-23	43	87	-56	-105	-32	15	-13	-16	7	-70	-62	-93	-13	-29	-57	-100	34	-84	-28	-100	-19	-109	-69	-62	0	-96	-10	-70	-66	-147	-73	-60	1028	-9192	-22799	228	-12040	-4990	-13994	24	-11058	-7256	-10060	-87	-11740	-7420	-9330	60
0.235000	-22	44	90	-36	-108	-31	13	-16	-18	6	-68	-66	-90	-12	-28	-58	-96	36	-81	-28	-102	-21	-98	-67	-63	0	-99	-10	-73	-68	-149	-73	-15	1002	-9304	-22587	166	-12027	-4807	-13900	9	-10975	-7065	-10009	-78	-11707	-7207	-9270	50
0.235833	-24	43	89	-56	-103	-30	17	-11	-14	10	-69	-60	-93	-13	-26	-51	-103	35	-86	-28	-98	-18	-94	-64	-62	2	-96	-11	-68	-65	-144	-69	-11	972	-9408	-22380	-67	-12011	-4630	-13811	2	-10894	-6877	-9963	-72	-11694	-6988	-9212	62
0.236667	-26	61	93	-53	-107	-30	22	-14	-18	7	-74	-64	-94	-13	-29	-58	-97	34	-82	-29	-101	-19	-97	-68	-64	0	-98	-14	-70	-61	-144	-75	-26	925	-9492	-22186	345	-12002	-4469	-13738	-29	-10828	-6698	-9926	-74	-11686	-6766	-9157	52
0.237500	-24	39	87	-58	-109	-31	13	-18	-17	5	-75	-64	-96	-15	-24	-59	-101	30	-84	-34	-102	-24	-101	-70	-64	0	-100	-14	-74	-73	-148	-76	-86	870	-9566	-22000	142	-11997	-4318	-13670	-41	-10769	-6524	-9890	-80	-11678	-6535	-9103	21
0.238333	-25	41	89	-59	-107	-35	12	-15	-21	5	-75	-68	-95	-15	-30	-59	-102	33	-86	-32	-104	-23	-99	-70	-64	0	-103	-16	-73	-69	-147	-77	-63	808	-9618	-21836	94	-11992	-4173	-13610	-60	-10714	-6353	-9862	-82	-11661	-6290	-9049	13
0.239167	-28	40	87	-61	-105	-34	12	-13	-17	7	-74	-65	-94	-18	-28	-58	-98	33	-85	-32	-105	-24	-98	-74	-62	-1	-100	-14	-76	-72	-149	-74	-28	736	-9657	-21664	108	-11992	-4038	-13553	-97	-10673	-6183	-9838	-82	-11652	-6034	-8999	-11
0.240000	-27	41	88	-60	-108	-34	15	-19	-19	2	-75	-67	-98	-16	-31	-63	-100	34	-86	-31	-105	-25	-100	-72	-65	-1	-100	-15	-76	-74	-152	-81	-35	657	-9674	-21515	3	-11991	-3908	-13510	-104	-10640	-6018	-9801	-88	-11635	-5769	-8961	72
0.240833	-28	38	85	-62	-113	-36	10	-16	-22	0	-77	-65	-100	-17	-31	-65	-101	33	-84	-34	-107	-24	-99	-68	-64	0	-99	-13	-73	-69	-146	-76	13	577	-9677	-21371	12	-11988	-3778	-13465	-127	-10609	-5839	-9773	-66	-11616	-5490	-8913	61
0.241667	-26	40	88	-57	-107	-47	11	-14	-19	2	-70	-64	-95	-18	-30	-60	-102	37	-83	-32	-107	-25	-99	-69	-63	0	-100	-13	-77	-74	-149	-74	-8	488	-9662	-21236	278	-11986	-3646	-13426	-105	-10597	-5664	-9750	-80	-11596	-5203	-8876	-10
0.242500	-26	41	89	-61	-111	-32	12	-13	-21	6	-74	-62	-96	-15	-30	-60	-88	36	-84	-33	-107	-19	-101	-70	-62	0	-101	-12	-76	-72	-148	-76	-18	397	-9637	-21112	103	-11991	-3515	-13393	-128	-10588	-5478	-9727	-65	-11574	-4907	-8841	35
0.243333	-25	39	89	-59	-107	-38	15	-11	-19	3	-40	-62	-96	-18	-30	-59	-99	34	-84	-33	-104	-21	-99	-69	-64	-1	-98	-14	-75	-74	-148	-47	-16	306	-9594	-21007	29	-11988	-3375	-13361	-119	-10579	-5286	-9705	-66	-11554	-4611	-8808	19
0.244167	-21	41	89	-58	-109	-32	13	-10	-15	4	-73	-59	-96	-16	-31	-58	-114	38	-84	-30	-105	-38	-99	-66	-60	0	-98	-13	-72	-70	-148	-75	-10	219	-9539	-20867	99	-11992	-3232	-13325	-17	-10576	-5085	-9683	-64	-11532	-4306	-8791	7
0.245000	-27	38	88	-60	-112	-33	15	-13	-18	4	-93	-64	-99	-16	-32	-59	-100	34	-86	-33	-107	-23	-99	-70	-64	-1	-100	-11	-75	-73	-152	-75	74	128	-9474	-20750	-14	-11991	-3076	-13288	-78	-10581	-4871	-9662	-63	-11513	-4000	-8749	2
0.245833	-26	36	88	-62	-111	-34	11	-11	-18	2	-73	-62	-98	-16	-31	-59	-103	32	-85	-33	-109	-26	-101	-70	-64	0	-101	-13	-74	-67	-148	-77	55	50	-9394	-20631	-158	-11991	-2900	-13244	-107	-10579	-4645	-9637	-69	-11494	-3698	-8721	2
0.246667	-27	39	87	-60	-150	-33	12	-13	-18	6	-73	-62	-97	-15	-30	-61	-98	36	-82	-29	-102	-23	-98	-90	-60	-1	-97	-10	-75	-76	-147	-75	22	-26	-9309	-20507	35	-11989	-2734	-13185	-23	-10582	-4404	-9601	-64	-11484	-3398	-8691	22
0.247500	-21	42	91	-59	-107	-33	15	-11	-17	5	-70	-72	-100	-12	-27	-58	-97	19	-81	-31	-103	-19	-98	-65	-62	3	-96	-12	-70	-65	-144	-72	55	-97	-9216	-20385	26	-11986	-2549	-13117	-39	-10587	-4158	-9566	-55	-11474	-3111	-8657	12
0.248333	-25	42	91	-81	-110	-33	13	-27	-18	5	-72	-60	-96	-16	-29	-60	-100	32	-86	-34	-105	-21	-99	-66	-66	-3	-98	-14	-73	-57	-147	-77	47	-135	-9138	-20269	-41	-11987	-2355	-13049	-92	-10594	-3902	-9522	-60	-11483	-2847	-8634	4
0.249167	-26	37	87	-62	-113	-39	11	-16	-21	3	-72	-62	-99	-16	-32	-60	-99	28	-83	-34	-105	-16	-98	-68	-65	1	-98	-12	-73	-68	-147	-74	38	-225	-9017	-20142	-282	-11984	-2152	-12953	-121	-10602	-3639	-9465	-69	-11487	-2585	-8594	24
0.250000	-26	40	87	-61	-114	-41	13	-12	-19	7	-73	-62	-98	-16	-30	-60	-102	35	-85	-33	-105	-23	-98	-68	-57	-4	-100	-12	-74	-69	-147	-74	-9	-288	-8910	-20019	80	-11984	-1944	-12845	-129	-10600	-3367	-9396	-68	-11514	-2344	-8559	-19
0.250833	-26	40	86	-61	-110	-35	15	-8	-8	5	-66	-61	-98	-17	-29	-58	-99	33	-84	-34	-105	-22	-99	-69	-67	-3	-99	-12	-73	-69	-146	-76	-21	-341	-8801	-19899	-57	-11983	-1735	-12727	-149	-10601	-3095	-9306	-64	-11550	-2131	-8520	-38
0.251667	-57	38	85	-60	-111	-33	15	-17	-16	5	-72	-63	-98	-15	-32	-62	-102	34	-84	-34	-105	-22	-101	-68	-44	0	-99	-12	-72	-70	-147	-76	-35	-394	-8691	-19781	-39	-11979	-1521	-12582	-92	-10599	-2815	-9198	-62	-11590	-1938	-8478	-23
0.252500	-24	38	86	-56	-109	-35	12	-17	-30	3	-73	-64	-97	-18	-31	-59	-101	32	-84	-32	-102	-23	-99	-69	-65	-5	-99	-13	-73	-70	-147	-75	-68	-449	-8577	-19666	-82	-11975	-1309	-12425	-55	-10602	-2543	-9064	-79	-11660	-1769	-8424	-42
0.253333	-26	39	91	-57	-107	-32	12	-14	-16	6	-72	-64	-95	-14	-30	-59	-98	36	-84	-30	-101	-21	-98	-67	-62	2	-101	-12	-72	-67	-148	-73	-74	-498	-8461	-19554	-19	-11966	-1091	-12247	-69	-10597	-2271	-8918	-76	-11735	-1626	-8371	-1
0.254167	-22	42	90	-57	-108	-34	12	-12	-15	7	-72	-65	-95	-18	-26	-56	-97	37	-80	-30	-102	-19	-97	-67	-61	0	-98	-11	-75	-68	-145	-73	-114	-551	-8335	-19466	-260	-11954	-882	-12049	-75	-10602	-2007	-8745	-63	-11821	-1512	-8313	21
0.255000	-25	42	89	-56	-132	-29	15	-13	-15	8	-69	-61	-93	-11	-28	-58	-99	34	-84	-29	-102	-18	-95	-55	-62	5	-94	-11	-99	-68	-146	-73	-132	-606	-8215	-19354	-10	-11940	-672	-11848	-87	-10589	-1747	-8544	-64	-11920	-1424	-8256	-17
0.255833	-25	43	89	-56	-108	-30	15	-14	-16	11	-72	-39	-91	-14	-29	-58	-97	35	-79	-30	-101	-17	-97	-67	-63	1	-98	-10	-69	-69	-146	-74	-109	-669	-8087	-19268	24	-11925	-473	-11635	-152	-10589	-1498	-8320	-92	-12038	-1372	-8188	5
0.256667	-1	40	87	-58	-109	-35	13	-14	-22	5	-73	-63	-98	-16	-30	-61	-103	33	-100	-34	-109	-10	-99	-72	-66	0	-102	-15	-74	-72	-150	-78	-130	-725	-7963	-19197	-95	-11898	-283	-11414	-205	-10592	-1264	-8064	-88	-12167	-1350	-8121	29
0.257500	-28	37	85	-65	-114	-39	8	-22	-22	6	-79	-70	-100	-17	-31	-63	-102	29	-87	-33	-105	-25	-101	-74	-66	-7	-104	-14	-76	-73	-150	-76	-121	-793	-7826	-19118	-49	-11868	-88	-11182	-161	-10592	-1033	-7812	-69	-12297	-1349	-8060	-5
0.258333	-31	37	82	-65	-110	-35	11	-19	-21	2	-75	-64	-98	-18	-32	-63	-102	29	-90	-36	-105	-24	-100	-75	-64	-4	-101	-15	-76	-72	-153	-79	-150	-847	-7691	-19065	-12	-11828	95	-10944	-187	-10594	-817	-7524	-74	-12443	-1378	-7991	-12
0.259167	-27	38	85	-58	-112	-36	10	-21	-21	3	-79	-70	-96	-18	-29	-61	-103	29	-84	-34	-107	-25	-98	-73	-68	-4	-104	-15	-75	-74	-149	-79	-188	-906	-7542	-19010	-42	-11793	284	-10705	-280	-10597	-617	-7229	-85	-12586	-1431	-7921	-6
0.260000	-27	36	84	-61	-112	-35	12	-16	-18	4	-74	-65	-96	-17	-33	-62	-101	30	-81	-36	-107	-24	-93	-72	-63	-8	-102	-13	-75	-72	-149	-77	-146	-966	-7395	-18963	0	-11744	457	-10461	-256	-10614	-432	-6919	-74	-12736	-1510	-7853	7
0.260833	-22	41	87	-55	-105	-32	13	-16	-13	3	-75	-68	-96	-16	-29	-60	-100	30	-81	-32	-104	-24	-96	-69	-63	0	-101	0	-73	-70	-148	-77	-112	-1018	-7241	-18926	27	-11694	630	-10221	-201	-10625	-268	-6600	-60	-12883	-1608	-7786	38
0.261667	-23	39	87	-60	-108	-34	12	-16	-16	7	-75	-65	-97	-18	-31	-59	-100	28	-86	-34	-105	-24	-97	-70	-61	1	-100	-11	-74	-73	-148	-75	-124	-1068	-7084	-18895	56	-11653	796	-9970	-190	-10632	-122	-6279	-60	-13029	-1723	-7728	33
0.262500	-25	42	86	-46	-108	-35	13	-19	-17	5	-75	-96	-96	-19	-29	-59	-99	30	-82	-33	-102	-23	-98	-72	-61	0	-101	-16	-75	-72	-147	-76	-67	-1117	-6925	-18872	-293	-11607	960	-9726	-233	-10687	-7	-5968	-57	-13169	-1855	-7674	29
0.263333	-23	42	88	-58	-108	-33	13	-16	-15	6	-73	-63	-93	-14	-29	-59	-102	33	-83	-33	-104	-21	-99	-73	-48	1	-100	-13	-72	-69	-149	-74	-59	-1157	-6761	-18854	-12	-11578	1107	-9481	-235	-10731	84	-5660	-41	-13301	-1999	-7621	9
0.264167	-25	41	87	-60	-111	-36	13	-14	-17	6	-74	-66	-102	-18	-32	-60	-100	34	-86	-32	-102	-24	-102	-70	-63	1	-101	-14	-75	-72	-150	-75	-102	-1188	-6596	-18845	-62	-11596	1252	-9232	-155	-10789	143	-5369	-70	-13422	-2154	-7578	34
0.265000	-26	40	87	-60	-113	-39	9	-16	-21	4	-77	-66	-101	-19	-35	-62	-103	32	-88	-39	-110	-31	-103	-75	-63	-6	-102	-16	-78	-75	-150	-78	-120	-1216	-6431	-18845	-168	-11549	1383	-8983	-138	-10858	168	-5098	-64	-13532	-2314	-7539	25
0.265833	-31	39	84	-62	-114	-45	23	-19	-21	1	-78	-68	-101	-23	-34	-63	-99	30	-86	-33	-108	-26	-102	-70	-65	-1	-101	-15	-75	-75	-152	-79	-129	-1230	-6263	-18843	-91	-11555	1504	-8726	-141	-10933	164	-4839	-55	-13620	-2477	-7505	7
0.266667	-27	39	87	-60	-110	-36	11	-16	-19	4	-74	-63	-97	4	-28	-61	-101	37	-88	-34	-107	-24	-101	-70	-63	-1	-99	-13	-73	-68	-148	-75	-85	-1228	-6092	-18847	81	-11570	1609	-8465	-135	-11010	127	-4608	-34	-13689	-2631	-7470	-4
0.267500	-23	47	89	-57	-104	-32	17	-9	-14	7	-69	-62	-96	-16	-28	-58	-96	35	-82	-30	-102	-19	-97	-64	-60	1	-98	-9	-84	-64	-145	-73	-111	-1221	-5926	-18856	-296	-11604	1697	-8192	-177	-11105	46	-4400	-27	-13739	-2789	-7444	-50
0.268333	-22	44	91	-53	-107	-31	13	-14	-17	5	-69	-60	-95	-16	-28	-56	-99	35	-82	-31	-108	-19	-100	-72	-67	0	-100	-11	-73	-68	-146	-74	-118	-1204	-5761	-18874	-166	-11664	1757	-7923	-147	-11195	-69	-4221	-45	-13773	-2944	-7420	-80
0.269167	-25	45	89	-58	-108	-32	12	-11	-17	7	-56	-62	-95	-39	-28	-58	-87	34	-83	-29	-104	-18	-97	-67	-64	2	-96	-10	-76	-65	-148	-73	-74	-1180	-5597	-18895	-122	-11724	1795	-7638	-105	-11286	-221	-4073	-58	-13783	-3093	-7399	-8
0.270000	-28	45	91	-57	-108	-33	17	-13	-16	4	-70	-60	-95	-11	-28	-56	-107	35	-83	-31	-104	-23	-97	-66	-65	0	-100	-11	-72	-65	-145	-70	-87	-1144	-5440	-18921	-222	-11813	1800	-7362	-136	-11373	-417	-3948	-75	-13769	-3233	-7363	12
0.270833	-25	43	90	-53	-111	-29	16	-11	-15	3	-72	-60	-99	-12	-27	-56	-100	32	-83	-31	-103	-18	-99	-67	-66	0	-92	-11	-72	-67	-146	-65	-95	-1097	-5285	-18953	-127	-11902	1778	-7078	-128	-11447	-630	-3850	-92	-13734	-3365	-7351	-28
0.271667	-24	44	91	-57	-105	-30	15	-12	-16	4	-74	-61	-96	-14	-30	-58	-99	36	-84	-32	-101	-30	-96	-66	-64	0	-100	-12	-73	-66	-144	-74	-81	-1039	-5130	-18986	-154	-12001	1725	-6786	-160	-11509	-884	-3786	-116	-13679	-3486	-7328	-57
0.272500	-24	42	87	-59	-124	-33	17	-13	-10	6	-73	-65	-96	-15	-27	-58	-102	34	-84	-32	-103	-19	-99	-66	-63	0	-101	-10	-73	-67	-166	-73	-47	-978	-4989	-19006	-139	-12102	1637	-6497	-286	-11555	-1154	-3726	-122	-13606	-3595	-7303	-33
0.273333	-24	42	89	-58	-108	-31	16	-15	-18	4	-73	-64	-98	-15	-29	-59	-101	36	-91	-31	-105	-19	-98	-85	-64	-1	-99	-13	-75	-69	-146	-74	-40	-905	-4838	-19061	12	-12199	1516	-6216	-343	-11579	-1448	-3697	-120	-13519	-3699	-7286	5
0.274167	-27	42	87	-57	-82	-33	11	-18	-18	5	-73	-62	-97	-12	-30	-59	-98	35	-83	-31	-103	-21	-99	-66	-63	1	-97	-9	-70	-68	-144	-70	-88	-826	-4693	-19107	273	-12285	1363	-5934	-212	-11576	-1748	-3684	-133	-13410	-3782	-7262	42
0.275000	-22	44	88	-56	-105	-31	13	-14	-15	6	-68	-61	-96	-15	-27	-59	-96	38	-82	-31	-103	-16	-102	-66	-61	0	-97	-12	-73	-68	-145	-70	-85	-747	-4555	-19142	468	-12363	1180	-5666	-91	-11551	-2065	-3702	-130	-13301	-3862	-7252	62
0.275833	-23	44	106	-56	-110	-32	15	-6	-34	5	-70	-59	-92	-13	-26	-58	-96	39	-83	-30	-102	-18	-98	-65	-60	0	-96	-9	-73	-72	-143	-72	-97	-682	-4409	-19185	-70	-12424	963	-5413	-76	-11502	-2377	-3716	-121	-13181	-3924	-7257	68
0.276667	-24	44	90	-55	-105	-35	15	-15	-15	7	-70	-62	-96	-4	-30	-61	-98	37	-74	-30	-107	-21	-99	-66	-64	0	-98	-12	-74	-69	-147	-75	-118	-583	-4269	-19229	139	-12468	721	-5176	-127	-11421	-2690	-3753	-126	-13063	-3985	-7278	29
0.277500	-25	57	86	-60	-112	-65	11	-18	-21	4	-75	-63	-99	-14	-28	-62	-100	35	-84	-30	-110	-21	-101	-70	-63	-1	-94	-15	-75	-68	-145	-74	-72	-507	-4132	-19271	408	-12485	453	-4964	-88	-11333	-2998	-3806	-138	-12945	-4031	-7320	39
0.278333	-28	41	85	-60	-109	-35	11	-18	-19	1	-72	-65	-98	-19	-29	-64	-101	30	-87	-32	-105	-22	-100	-70	-61	-1	-99	-13	-75	-70	-147	-76	-91	-423	-3984	-19308	58	-12475	167	-4763	-64	-11210	-3284	-3867	-147	-12832	-4064	-7391	52
0.279167	-25	39	88	-62	-111	-38	11	-18	-18	9	-74	-66	-96	-17	-29	-64	-100	36	-85	-31	-104	-24	-100	-72	-67	-4	-100	-13	-74	-67	-146	-75	-111	-344	-3837	-19343	170	-12440	-133	-4590	-138	-11070	-3556	-3944	-130	-12728	-4103	-7500	59
0.280000	-26	40	88	-63	-107	-35	13	-14	-16	5	-73	-66	-95	-14	-29	-63	-102	34	-86	-32	-103	-22	-99	-62	-60	-1	-100	-14	-75	-66	-149	-75	-150	-273	-3693	-19383	349	-12377	-447	-4447	-147	-10913	-3803	-4030	-103	-12636	-4132	-7659	75
0.280833	-25	44	111	-60	-110	-35	12	-17	-18	4	-76	-63	-94	-14	-28	-61	-100	34	-82	-31	-104	-23	-100	-70	-75	-3	-98	-14	-72	-69	-147	-75	-170	-201	-3543	-19414	397	-12281	-761	-4329	-174	-10745	-4028	-4135	-110	-12562	-4157	-7872	57
0.281667	-26	42	86	-60	-109	-38	11	-18	-16	3	-73	-85	-97	-18	-28	-63	-100	32	-91	-33	-108	-23	-98	-70	-68	-5	-101	-16	-75	-73	-148	-78	-148	-133	-3404	-19445	561	-12156	-1079	-4245	-216	-10563	-4233	-4255	-113	-12505	-4180	-8150	-12
0.282500	-26	35	85	-65	-111	-48	18	-21	-21	0	-77	-67	-100	-17	-32	-62	-101	33	-85	-32	-105	-24	-99	-70	-68	-5	-102	-15	-75	-70	-149	-77	-139	-63	-3261	-19466	615	-11996	-1388	-4183	-179	-10382	-4394	-4390	-111	-12463	-4213	-8489	9
0.283333	-30	39	85	-60	-110	-34	10	-15	-19	5	-74	-66	-96	-16	-30	-65	-103	33	-77	-29	-108	-23	-100	-69	-62	-1	-101	-15	-75	-72	-149	-76	-129	-1	-3128	-19490	472	-11811	-1687	-4159	-183	-10198	-4535	-4543	-110	-12443	-4243	-8905	0
0.284167	-27	42	89	-61	-111	-35	10	-16	-23	3	-81	-66	-97	-17	-30	-61	-100	33	-84	-32	-105	-26	-98	-72	-63	-4	-101	-18	-86	-73	-148	-75	-114	68	-3002	-19511	258	-11595	-1970	-4164	-202	-10013	-4643	-4717	-98	-12437	-4281	-9388	-53
0.285000	-29	41	85	-65	-110	-38	10	-18	-21	4	-76	-66	-97	-17	-31	-61	-108	29	-88	-36	-108	-26	-105	-72	-66	-6	-102	-16	-76	-73	-148	-75	-111	131	-2891	-19527	43	-11354	-2234	-4192	-154	-9836	-4734	-4904	-100	-12453	-4320	-9945	-27
0.285833	-25	38	88	-61	-114	-34	37	-14	-21	3	-77	-66	-96	-18	-31	-60	-103	29	-87	-33	-107	-25	-99	-74	-66	-3	-103	-22	-76	-73	-146	-77	-102	201	-2787	-19539	82	-11091	-2474	-4247	-110	-9662	-4788	-5116	-120	-12474	-4380	-10562	-43
0.286667	-27	41	88	-61	-110	-36	10	-14	-17	5	-74	-64	-97	-21	-32	-53	-102	33	-81	-32	-105	-26	-97	-69	-61	0	-99	-15	-73	-70	-147	-74	-62	271	-2695	-19549	86	-10810	-2684	-4325	-64	-9492	-4820	-5340	-149	-12501	-4439	-11223	-49
0.287500	-22	43	91	-59	-108	-31	13	-12	-14	7	-73	-65	-93	-14	-27	-58	-95	36	-81	-27	-102	-19	-95	-67	-58	1	-98	-16	-70	-70	-145	-70	-33	345	-2623	-19559	50	-10510	-2867	-4418	-73	-9344	-4844	-5579	-147	-12532	-4510	-11920	-24
0.288333	-23	45	89	-59	-107	-34	16	-12	-16	5	-73	-64	-96	-17	-29	-59	-97	30	-82	-32	-104	-23	-93	-66	-63	0	-99	-12	-73	-68	-147	-72	-31	422	-2561	-19571	126	-10208	-3026	-4533	-114	-9203	-4848	-5831	-128	-12564	-4591	-12637	-82
0.289167	-25	43	90	-58	-105	-31	12	-15	-10	7	-75	-62	-99	-18	-67	-61	-98	34	-84	-28	-103	-23	-98	-70	-64	-3	-97	-13	-76	-72	-146	-75	-21	498	-2519	-19581	-154	-9879	-3153	-4661	-66	-9077	-4844	-6091	-128	-12587	-4677	-13350	-81
0.290000	-25	43	86	-62	-110	-34	12	-14	-17	4	-75	-65	-95	-21	-30	-62	-99	35	-87	-41	-111	-28	-99	-70	-65	-5	-101	-13	-75	-74	-150	-76	-17	571	-2490	-19599	-167	-9595	-3255	-4816	-94	-8961	-4837	-6354	-141	-12609	-4771	-14043	-80
0.290833	-27	36	85	-62	-91	-39	9	-16	-24	2	-77	-66	-101	-22	-34	-62	-103	33	-85	-33	-107	-23	-96	-61	-82	-9	-102	-12	-69	-72	-151	-77	-27	647	-2474	-19614	20	-9299	-3322	-4932	-133	-8859	-4826	-6615	-148	-12575	-4865	-14682	-44
0.291667	-29	40	87	-60	-112	-34	11	-16	-18	5	-75	-62	-100	-18	-32	-62	-101	33	-61	-32	-107	-24	-98	-70	-65	-4	-99	-12	-72	-74	-149	-76	-50	725	-2466	-19632	-265	-9021	-3367	-5070	-92	-8774	-4817	-6867	-137	-12538	-4955	-15244	-15
0.292500	-26	53	96	-57	-110	-34	11	-15	-16	5	-73	-64	-98	-19	-33	-63	-102	32	-85	-33	-109	-25	-98	-70	-64	0	-99	-13	-80	-69	-148	-78	-44	797	-2467	-19655	-117	-8758	-3390	-5206	-84	-8699	-4817	-7115	-129	-12468	-5043	-15723	6
0.293333	-23	42	88	-58	-111	-34	10	-14	-17	7	-73	-62	-98	-15	-30	-58	-99	37	-83	-31	-99	-24	-99	-68	-62	-4	-98	-11	-74	-68	-147	-73	-39	863	-2464	-19675	-148	-8523	-3394	-5338	-67	-8640	-4820	-7343	-120	-12367	-5125	-16102	26
0.294167	-23	44	110	-56	-108	-30	15	2	-16	8	-72	-62	-91	-14	-28	-58	-100	35	-84	-28	-101	-19	-94	-66	-60	0	-98	-12	-69	-67	-146	-76	-65	924	-2463	-19690	-277	-8318	-3377	-5469	-31	-8596	-4841	-7555	-94	-12229	-5199	-16358	23
0.295000	-23	43	89	-58	-105	-30	15	-10	-16	6	-70	-60	-90	-16	-26	-60	-96	36	-82	-29	-101	-21	-93	-68	-60	-1	-96	-9	-70	-65	-146	-74	-72	982	-2461	-19719	-208	-8152	-3349	-5588	-35	-8567	-4880	-7759	-86	-12065	-5261	-16494	34
0.295833	-23	43	86	-61	-104	-30	18	-15	-13	11	-68	-59	-94	-15	-26	-57	-98	34	-81	-28	-104	-18	-94	-62	-60	-12	-96	-7	-83	-67	-144	-73	-50	1031	-2452	-19745	10	-8025	-3307	-5710	-58	-8544	-4927	-7936	-94	-11867	-5310	-16516	33
0.296667	-23	45	90	-57	-105	-27	17	-10	-17	7	-73	-61	-94	26	-26	-57	-96	35	-84	-30	-100	-19	-95	-64	-61	-1	-100	-10	-73	-66	-143	-72	-29	1070	-2434	-19762	-109	-7962	-3260	-5829	-64	-8544	-4994	-8107	-93	-11644	-5346	-16425	-11
0.297500	-38	37	82	-59	-107	-31	15	-14	-17	5	-73	-64	-94	-17	-28	-63	-103	30	-87	-33	-104	-24	-99	-68	-59	-1	-100	-11	-74	-75	-148	-77	-41	1108	-2408	-19778	-198	-7897	-3210	-5950	-44	-8553	-5075	-8259	-87	-11406	-5370	-16221	-14
0.298333	-25	38	85	-59	-112	-35	11	-13	-21	4	-77	-67	-97	-19	-31	-61	-102	41	-90	-35	-108	-25	-116	-68	-64	-5	-101	-16	-77	-73	-149	-75	-68	1141	-2357	-19784	-277	-7897	-3153	-6070	-38	-8570	-5171	-8400	-83	-11158	-5371	-15899	35
0.299167	-29	38	81	-66	-112	-36	11	-17	-23	1	-75	-69	-97	-19	-31	-63	-101	28	-92	-35	-108	-23	-98	-68	-65	-3	-102	-14	-76	-74	-145	-75	-58	1173	-2295	-19777	-307	-7934	-3093	-6189	-28	-8595	-5269	-8527	-62	-10869	-5356	-15544	67
0.300000	-27	38	84	-60	-109	-33	12	-14	-22	2	-74	-66	-98	-18	-30	-92	-102	30	-86	-52	-103	-23	-100	-72	-65	-1	-101	-15	-78	-72	-149	-78	-26	1204	-2218	-19758	-440	-8008	-3038	-6317	28	-8628	-5368	-8655	-65	-10594	-5332	-15108	64
0.300833	-25	41	86	-63	-110	-33	12	-16	-17	5	-72	-64	-95	-15	-30	-59	-99	33	-86	-33	-105	-26	-97	-67	-63	1	-98	-11	-77	-70	-147	-75	-33	1235	-2125	-19731	-463	-8119	-2990	-6450	26	-8663	-5485	-8783	-70	-10312	-5287	-14634	33
0.301667	-21	42	90	-59	-111	-32	16	-14	-17	6	-72	-65	-97	-18	-29	-61	-99	34	-86	-34	-105	-23	-98	-69	-62	2	-97	-15	-75	-72	-150	-74	-68	1269	-2024	-19693	-182	-8252	-2942	-6592	27	-8705	-5596	-8915	-59	-10043	-5241	-14148	41
0.302500	-35	42	86	-60	-109	-31	39	-15	-19	7	-74	-64	-96	-16	-27	-58	-98	33	-84	-30	-108	-22	-100	-66	-65	1	-97	-17	-73	-68	-148	-74	-72	1307	-1905	-19645	-290	-8415	-2910	-6752	20	-8745	-5694	-9052	-48	-9790	-5183	-13666	15
0.303333	-26	44	89	-58	-108	-33	17	-16	-18	5	-72	-63	-100	-17	-30	-24	-100	34	-81	-57	-108	-22	-98	-69	-63	1	-97	-14	-74	-69	-149	-75	-14	1349	-1783	-19588	-549	-8588	-2887	-6920	201	-8781	-5780	-9205	-46	-9555	-5138	-13212	-43
0.304167	-26	27	89	-61	-111	-34	13	-15	-15	7	-70	-65	-98	-15	-28	-57	-102	36	-85	-32	-107	-24	-101	-70	-65	1	-100	-14	-75	-70	-148	-73	-12	1399	-1661	-19521	-206	-8775	-2878	-7106	595	-8816	-5850	-9370	-42	-9341	-5068	-12793	-36
0.305000	-26	41	88	-61	-109	-33	15	-15	-18	5	-74	-63	-97	-14	-30	-52	-100	33	-102	-30	-91	-19	-97	-67	-65	-3	-97	-14	-73	-68	-147	-76	-23	1457	-1526	-19445	-415	-8962	-2878	-7295	472	-8839	-5896	-9543	-55	-9147	-5014	-12431	-17
0.305833	-27	41	88	-61	-111	-31	12	-17	-19	4	-74	-65	-97	-17	-30	-60	-102	30	-84	-32	-108	-23	-101	-70	-76	-15	-99	-15	-75	-69	-150	-77	-13	1520	-1400	-19372	-222	-9152	-2894	-7510	281	-8857	-5923	-9740	-47	-8994	-4966	-12125	-51
0.306667	-26	43	87	-60	-110	-33	15	-16	-21	-6	-73	-63	-99	-16	-32	-74	-102	33	-87	-33	-103	-24	-101	-72	-65	-1	-100	-15	-75	-72	-150	-78	-25	1590	-1283	-19296	-203	-9325	-2921	-7735	235	-8861	-5924	-9947	-53	-8858	-4930	-11895	-112
0.307500	-26	42	87	-59	-111	-35	11	-17	-16	4	-73	-63	-99	-16	-29	-58	-97	35	-83	-31	-104	-22	-98	-67	-65	0	-96	-11	-70	-65	-146	-73	-66	1668	-1166	-19217	-238	-9483	-2955	-7969	190	-8854	-5889	-10160	-50	-8745	-4899	-11727	-62
0.308333	-23	43	90	-58	-108	-30	12	-14	-15	7	-72	-63	-96	-12	-21	-59	-102	33	-84	-30	-100	-23	-98	-70	-62	1	-96	-12	-73	-69	-147	-77	-79	1741	-1065	-19144	-281	-9617	-3007	-8219	133	-8830	-5832	-10385	-49	-8667	-4888	-11635	37
0.309167	-24	42	90	-57	-109	-34	12	-15	-18	19	-73	-63	-96	-15	-27	-58	-99	32	-84	-31	-101	-22	-98	-72	-63	0	-97	-14	-75	-67	-150	-75	-16	1821	-977	-19081	-68	-9726	-3067	-8480	7	-8799	-5754	-10610	-55	-8607	-4890	-11605	-4
0.310000	-25	40	87	-58	-108	-33	13	-16	-18	5	-75	-63	-98	-15	-29	-58	-92	28	-86	-32	-103	-22	-99	-68	-63	-1	-98	-13	-74	-67	-146	-74	3	1897	-904	-19022	-219	-9806	-3130	-8750	-63	-8754	-5645	-10828	-59	-8567	-4902	-11631	-13
0.310833	-24	44	90	-82	-109	-34	15	-18	-17	6	-75	-62	-94	-13	-29	-62	-98	36	-82	-30	-107	-21	-99	-69	-55	0	-100	-13	-73	-68	-147	-75	-26	1970	-842	-18971	-213	-9857	-3199	-9025	-58	-8695	-5524	-11048	-69	-8542	-4928	-11720	-41
0.311667	-29	40	87	-58	-109	-34	11	-16	-16	5	-72	-65	-97	-15	-30	-48	-99	32	-84	-34	-105	-22	-99	-69	-64	0	-99	-15	-75	-70	-147	-74	-53	2034	-798	-18940	-77	-9868	-3271	-9312	-114	-8622	-5384	-11255	-69	-8533	-4968	-11807	-73
0.312500	-25	44	103	-68	-109	-32	13	-15	-16	4	-77	-67	-98	-18	-29	-60	-99	34	-84	-33	-105	-21	-99	-67	-63	-1	-83	-16	-77	-65	-145	-74	-87	2091	-763	-18910	87	-9849	-3340	-9599	-302	-8549	-5238	-11441	-60	-8537	-5013	-11941	18
0.313333	-26	40	88	-58	-109	-32	12	-15	-18	6	-73	-62	-96	-14	-35	-59	-102	30	-91	-32	-103	-22	-99	-70	-62	0	-98	-13	-72	-67	-145	-73	-80	2137	-736	-18900	36	-9797	-3408	-9892	-374	-8465	-5086	-11602	-33	-8542	-5067	-12085	53
0.314167	-21	45	89	-58	-107	-35	10	-13	-15	7	-73	-62	-95	-18	-28	-57	-96	34	-83	-31	-102	-22	-99	-68	-62	-13	-99	-14	-59	-72	-146	-69	-70	2174	-720	-18899	-150	-9713	-3468	-10175	-336	-8369	-4934	-11744	-72	-8549	-5127	-12233	-5
0.315000	-24	43	89	-59	-110	-35	11	-17	-15	5	-73	-63	-99	-24	-31	-59	-95	32	-85	-38	-105	-24	-100	-69	-64	0	-100	-16	-69	-70	-147	-77	-76	2195	-712	-18919	-90	-9610	-3530	-10466	-510	-8288	-4796	-11863	-80	-8557	-5191	-12379	7
0.315833	-28	40	84	-59	-95	-36	10	-18	-19	3	-74	-63	-97	-18	-30	-58	-98	33	-81	-32	-100	-21	-99	-67	-65	1	-97	-13	-70	-74	-147	-73	-73	2208	-693	-18945	-136	-9472	-3578	-10741	-506	-8189	-4662	-11949	-66	-8556	-5255	-12513	58
0.316667	-23	43	90	-59	-110	-38	12	-16	-16	-11	-72	-60	-95	-19	-28	-56	-96	36	-85	-31	-105	-24	-101	-68	-63	0	-99	-15	-73	-70	-147	-75	-70	2209	-672	-19000	-420	-9329	-3629	-11018	-559	-8096	-4555	-12016	-78	-8550	-5316	-12623	53
0.317500	-27	44	82	-61	-110	-33	8	-18	-19	2	-75	-66	-99	-21	-33	-61	-102	32	-87	-36	-105	-24	-101	-72	-68	-13	-103	-17	-75	-73	-152	-76	-21	2199	-646	-19050	150	-9163	-3665	-11275	-673	-8011	-4466	-12054	-100	-8535	-5379	-12719	68
0.318333	-27	43	85	-63	-113	-39	7	-17	-16	3	-76	-66	-96	-18	-38	-62	-105	32	-85	-10	-107	-25	-103	-72	-66	-5	-99	-18	-75	-74	-149	-75	-81	2185	-602	-19117	-177	-8989	-3697	-11526	-656	-7916	-4402	-12074	-107	-8503	-5433	-12788	86
0.319167	-27	41	87	-60	-110	-43	13	-16	-18	3	-95	-62	-98	-17	-32	-61	-99	34	-83	-32	-104	-27	-101	-70	-66	0	-99	-15	-72	-73	-152	-77	-103	2170	-546	-19191	-119	-8809	-3726	-11751	-658	-7835	-4363	-12074	-98	-8457	-5484	-12828	75
0.320000	-25	43	88	-60	-110	-34	9	-16	-18	3	-72	-62	-78	-18	-30	-60	-103	37	-83	-32	-104	-23	-100	-70	-65	0	-99	-14	-74	-70	-149	-74	-50	2142	-468	-19276	131	-8629	-3746	-11966	-510	-7757	-4357	-12063	-100	-8396	-5524	-12853	64
0.320833	-19	43	89	-59	-109	-33	9	-14	-18	6	-73	-63	-98	-18	-29	-62	-103	35	-85	-31	-105	-22	-97	-68	-73	-1	-100	-14	-74	-72	-149	-74	-56	2118	-380	-19364	-12	-8461	-3765	-12154	-437	-7672	-4386	-12038	-98	-8314	-5563	-12864	1
0.321667	-22	44	91	-57	-109	-34	12	-14	-17	3	-70	-60	-98	-17	-28	-42	-100	35	-82	-31	-107	-23	-98	-67	-66	1	-99	-13	-74	-70	-147	-75	-107	2089	-283	-19456	-224	-8297	-3780	-12345	-557	-7594	-4435	-12017	-100	-8214	-5599	-12866	-19
0.322500	-27	44	89	-59	-108	-33	11	-14	-21	5	-74	-60	-95	-14	-29	-61	-101	33	-82	-32	-104	-22	-98	-67	-62	0	-98	-14	-68	-68	-147	-74	-107	2062	-147	-19540	130	-8146	-3796	-12488	-506	-7510	-4519	-11985	-116	-8096	-5632	-12862	-29
0.323333	-24	42	88	-60	-107	-33	9	-17	-22	3	-74	-63	-97	-15	-31	-62	-100	26	-87	-34	-107	-25	-100	-75	-67	-3	-100	-16	-75	-73	-152	-79	-105	2036	-14	-19629	95	-8014	-3813	-12626	-308	-7427	-4630	-11962	-113	-7967	-5667	-12857	-33
0.324167	-28	35	78	-33	-110	-39	7	-17	-21	1	-74	-65	-100	-19	-31	-64	-103	32	-87	-32	-107	-25	-100	-69	-65	-1	-115	-16	-74	-70	-151	-77	-78	2010	132	-19704	-9	-7889	-3823	-12739	-188	-7330	-4761	-11947	-110	-7808	-5696	-12858	-29
0.325000	-25	40	85	-63	-111	-33	9	-16	-23	2	-75	-65	-99	-17	-29	-61	-101	30	-75	-35	-108	-24	-100	-73	-68	-5	-102	-16	-77	-73	-149	-77	-53	1985	285	-19768	-91	-7786	-3830	-12836	-179	-7238	-4916	-11937	-114	-7636	-5725	-12871	-9
0.325833	-28	37	85	-63	-110	-29	9	-16	-24	3	-73	-64	-98	-15	-32	-64	-105	29	-90	-36	-107	-23	-102	-74	-72	-3	-102	-23	-77	-73	-150	-80	-78	1963	439	-19817	-146	-7697	-3842	-12916	-126	-7110	-5081	-11935	-105	-7448	-5760	-12893	-1
0.326667	-26	40	86	-61	-108	-33	9	-23	-21	3	-74	-61	-97	-16	-31	-62	-102	35	-84	-32	-104	-25	-99	-69	-65	0	-100	-14	-76	-73	-147	-74	-83	1941	598	-19839	-83	-7621	-3849	-12982	-51	-6982	-5260	-11949	-95	-7238	-5789	-12933	11
0.327500	-19	45	92	-58	-105	-29	17	-11	-15	7	-67	-62	-94	-11	-25	-58	-96	37	-84	-29	-101	-17	-82	-64	-57	16	-99	-11	-72	-58	-144	-72	-81	1917	756	-19866	44	-7558	-3848	-13030	-61	-6834	-5443	-11968	-88	-7020	-5832	-12994	-8
0.328333	-22	43	90	-57	-104	-30	16	-12	-17	5	-70	-61	-94	-12	-23	-59	-97	33	-83	-30	-103	-18	-94	-66	-63	1	-98	-11	-75	-66	-143	-72	-52	1894	910	-19861	-17	-7509	-3855	-13074	-59	-6667	-5638	-12010	-87	-6787	-5879	-13074	4
0.329167	-26	45	88	-59	-105	-18	-5	-13	-16	8	-68	-60	-97	-12	-27	-61	-98	35	-83	-32	-103	-16	-98	-66	-62	1	-78	-10	-69	-65	-145	-70	-83	1882	1058	-19841	74	-7468	-3859	-13103	-39	-6483	-5820	-12055	-90	-6560	-5929	-13172	-5
0.330000	-23	47	90	-56	-105	-30	16	-14	-16	6	-69	-61	-87	-13	-27	-59	-97	34	-83	-31	-103	-19	-96	-66	-60	0	-98	-13	-73	-69	-144	-72	-101	1825	1208	-19795	-158	-7429	-3862	-13132	0	-6278	-6000	-12113	-90	-6320	-5984	-13287	17
0.330833	-18	42	90	-59	-108	-32	13	-15	-17	6	-69	-62	-95	-13	-27	-59	-100	37	-84	-31	-104	-23	-99	-68	-53	1	-98	-10	-74	-68	-145	-75	-56	1786	1355	-19734	153	-7389	-3872	-13148	90	-6054	-6171	-12179	-62	-6081	-6050	-13409	64
0.331667	-26	42	87	-57	-110	-32	12	-18	-23	5	-74	-66	-100	-17	-30	-63	-103	33	-87	-34	-105	-24	-102	-72	-67	-3	-103	-15	-77	-73	-151	-76	-66	1743	1499	-19659	68	-7350	-3874	-13164	112	-5814	-6329	-12256	-73	-5851	-6115	-13544	96
0.332500	-25	34	82	-63	-113	-39	9	-17	-22	4	-73	-64	-96	-17	-27	-61	-100	33	-84	-34	-109	-24	-100	-64	-63	-18	-101	-17	-70	-67	-146	-74	-95	1699	1653	-19560	-3	-7299	-3875	-13172	71	-5545	-6466	-12328	-92	-5614	-6178	-13671	70
0.333333	-25	44	88	-60	-109	-33	12	-14	-15	7	-74	-60	-96	-14	-28	-57	-97	36	-102	-33	-103	-22	-97	-66	-63	0	-100	-13	-75	-69	-147	-73	-102	1658	1811	-19448	23	-7234	-3879	-13178	40	-5266	-6583	-12410	-97	-5392	-6245	-13794	95
0.334167	-23	46	91	-58	-105	-32	13	-13	-15	9	-69	-60	-96	-13	-27	-57	-96	37	-83	-30	-103	-22	-100	-66	-60	5	-97	-9	-72	-69	-145	-72	-100	1620	1979	-19318	188	-7160	-3885	-13187	4	-4970	-6690	-12488	-79	-5181	-6311	-13903	67
0.335000	-24	45	92	-57	-108	-31	15	-13	-15	9	-70	-64	-97	-17	-27	-52	-101	39	-83	-31	-101	-18	-96	-69	-62	1	-98	-9	-73	-65	-145	-76	-124	1591	2153	-19176	40	-7061	-3892	-13194	82	-4667	-6774	-12566	-64	-4978	-6373	-13998	6
0.335833	-25	68	92	-56	-104	-31	17	-13	-17	11	-69	-59	-96	-12	-25	-57	-98	39	-82	-22	-101	-19	-98	-67	-59	3	-96	-19	-69	-67	-144	-72	-129	1575	2342	-19027	137	-6952	-3904	-13201	182	-4348	-6844	-12648	-67	-4793	-6426	-14062	-16
0.336667	-22	45	92	-56	-107	-31	17	-4	-16	9	-70	-61	-92	-8	-27	-60	-99	38	-82	-29	-102	-21	-98	-66	-62	1	-99	-9	-72	-52	-148	-72	-97	1575	2540	-18865	161	-6821	-3919	-13210	183	-4030	-6904	-12730	-78	-4624	-6476	-14101	-19
0.337500	-24	39	87	-58	-105	-33	15	-17	-15	6	-74	-63	-96	-16	-29	-60	-101	35	-84	-31	-94	-23	-100	-70	-69	-18	-99	-13	-69	-70	-145	-77	-73	1599	2747	-18696	27	-6667	-3940	-13229	136	-3710	-6951	-12811	-83	-4472	-6521	-14103	-87
0.338333	-26	39	88	-59	-108	-34	11	-18	-18	5	-73	-73	-96	-17	-30	-61	-86	34	-84	-30	-102	-22	-102	-67	-63	-1	-99	-11	-76	-73	-148	-76	-79	1652	2970	-18514	-64	-6491	-3961	-13236	92	-3410	-6986	-12885	-90	-4337	-6544	-14065	-162
0.339167	-27	40	97	-61	-110	-34	13	-17	-21	4	-76	-67	-98	-19	-30	-61	-103	35	-86	-32	-104	-23	-101	-70	-66	-4	-102	-12	-70	-70	-148	-74	-58	1768	3204	-18331	21	-6296	-3991	-13254	62	-3070	-7018	-12960	-92	-4208	-6558	-13986	-134
0.340000	-26	37	84	-61	-109	-34	13	-16	-21	4	-78	-62	-105	-19	-31	-64	-105	29	-91	-34	-107	-24	-104	-70	-66	-4	-101	-16	-74	-73	-150	-78	-84	1851	3444	-18141	104	-6078	-4024	-13286	49	-2753	-7049	-13030	-112	-4093	-6561	-13876	-34
0.340833	-28	40	85	-62	-112	-38	12	-23	-21	0	-79	-66	-97	-17	-30	-65	-82	33	-84	-32	-105	-23	-121	-72	-64	-3	-101	-14	-76	-72	-151	-76	-81	2002	3695	-17941	106	-5839	-4058	-13293	56	-2449	-7073	-13093	-101	-3986	-6546	-13707	-19
0.341667	-27	38	86	-61	-110	-34	29	-16	-23	5	-73	-87	-99	-17	-30	-60	-103	33	-86	-35	-108	-24	-102	-69	-65	0	-98	-14	-74	-69	-148	-76	-65	2195	3949	-17746	71	-5579	-4104	-13312	41	-2145	-7097	-13153	-103	-3881	-6520	-13511	-77
0.342500	-25	46	87	-60	-107	-32	13	-15	-21	3	-74	-67	-95	-17	-29	-59	-100	35	-85	-31	-104	-23	-101	-68	-56	-4	-102	-15	-85	-69	-147	-77	-108	2401	4208	-17544	78	-5298	-4148	-13331	82	-1853	-7124	-13203	-111	-3783	-6480	-13275	-70
0.343333	-25	37	88	-61	-107	-33	15	-15	-21	12	-74	-65	-99	-18	-32	-60	-100	26	-86	-34	-108	-23	-102	-68	-63	0	-98	-15	-74	-68	-148	-75	-97	2646	4463	-17350	-147	-5006	-4202	-13354	38	-1566	-7153	-13248	-111	-3680	-6433	-13011	-52
0.344167	-42	42	88	-75	-109	-32	15	-15	-17	7	-73	-65	-97	-19	-30	-59	-98	35	-85	-34	-105	-22	-100	-27	-64	0	-102	-14	-74	-72	-151	-74	-73	2918	4714	-17156	112	-4693	-4256	-13376	16	-1292	-7183	-13280	-119	-3576	-6376	-12719	-57
0.345000	-25	39	87	-60	-111	-36	12	-17	-18	5	-83	-68	-96	-17	-25	-61	-102	30	-85	-39	-105	-24	-104	-68	-65	-3	-102	-14	-74	-72	-148	-77	-95	3204	4968	-16980	185	-4371	-4323	-13391	29	-1017	-7210	-13298	-115	-3456	-6308	-12402	37
0.345833	-27	28	89	-59	-112	-35	13	-16	-19	4	-74	-68	-96	-18	-33	-62	-102	33	-84	-36	-99	-24	-102	-68	-65	-1	-97	-15	-76	-70	-154	-79	-107	3504	5215	-16807	97	-4036	-4391	-13414	-47	-750	-7241	-13309	-121	-3328	-6243	-12072	122
0.346667	-25	38	90	-61	-108	-35	18	-16	-22	5	-70	-68	-95	-17	-28	-58	-100	35	-83	-35	-107	-24	-101	-66	-61	0	-100	-12	-74	-68	-145	-78	-73	3808	5458	-16660	88	-3689	-4455	-13430	-56	-476	-7263	-13298	-119	-3181	-6167	-11727	162
0.347500	-23	41	90	-59	-105	-33	16	-13	-16	6	-72	-63	-94	-17	-28	-60	-97	35	-84	-33	-87	-21	-101	-64	-62	-1	-96	-9	-69	-70	-146	-75	-34	4116	5686	-16513	21	-3335	-4526	-13441	-64	-212	-7281	-13271	-105	-3021	-6099	-11385	180
0.348333	-27	43	90	-56	-110	-34	13	-18	-19	6	-72	-64	-104	-16	-31	-62	-109	35	-85	-35	-109	-24	-104	-70	-67	-1	-100	-14	-74	-72	-147	-78	-44	4402	5902	-16404	-94	-2979	-4597	-13449	-111	51	-7290	-13238	-124	-2838	-6037	-11039	197
0.349167	-27	35	81	-59	-115	-35	11	-14	-19	4	-70	-68	-99	-17	-30	-63	-101	33	-87	-34	-104	-23	-100	-65	-58	0	-102	-11	-75	-72	-148	-78	-65	4677	6113	-16315	112	-2614	-4665	-13455	-187	318	-7286	-13166	-143	-2633	-5981	-10699	123
0.350000	-27	39	89	-60	-111	-35	15	-15	-21	6	-70	-66	-102	-38	-29	-60	-101	33	-87	-33	-105	-22	-103	-67	-66	-5	-102	-11	-72	-70	-148	-76	-59	4930	6304	-16253	276	-2256	-4715	-13457	-221	579	-7267	-13084	-135	-2409	-5933	-10364	126
0.350833	-27	41	88	-58	-109	-39	12	-13	-18	7	-74	-64	-99	-17	-27	-61	-103	32	-87	-11	-107	-23	-99	-79	-65	-3	-99	-15	-70	-69	-146	-79	-74	5153	6479	-16225	7	-1902	-4789	-13453	-253	844	-7230	-12981	-118	-2160	-5897	-10041	155
0.351667	-23	40	88	-59	-108	-35	17	-9	-16	1	-74	-63	-107	-14	-28	-60	-99	30	-87	-33	-105	-24	-101	-68	-67	-6	-103	-14	-72	-69	-146	-74	-80	5345	6634	-16222	-65	-1552	-4844	-13446	-332	1101	-7174	-12864	-118	-1892	-5871	-9736	140
0.352500	-25	37	88	-56	-109	-33	13	-14	-15	6	-69	-64	-95	-14	-28	-58	-98	32	-84	-32	-103	-15	-101	-66	-64	-1	-99	-12	-73	-72	-144	-76	-40	5502	6773	-16251	77	-1209	-4887	-13429	-255	1362	-7093	-12724	-120	-1609	-5856	-9445	124
0.353333	-24	41	90	-56	-110	-33	15	-13	-16	5	-69	-62	-97	-15	-14	-55	-99	36	-83	-34	-105	-19	-97	-66	-62	0	-101	-13	-73	-69	-145	-75	-39	5623	6889	-16304	143	-857	-4919	-13407	-217	1600	-7001	-12572	-117	-1305	-5852	-9165	66
0.354167	-16	43	86	-58	-107	-31	16	-10	-15	7	-68	-60	-96	-12	-25	-53	-103	33	-83	-30	-103	-19	-97	-66	-62	7	-97	-10	-78	-68	-143	-74	-62	5706	6977	-16388	44	-562	-4939	-13387	-256	1853	-6883	-12405	-136	-994	-5857	-8910	18
0.355000	-25	44	92	-57	-105	-31	18	-12	-14	11	-67	-61	-92	-11	-26	-60	-96	36	-82	-30	-102	-18	-96	-64	-60	1	-99	-10	-68	-69	-144	-72	-59	5758	7043	-16488	98	-267	-4949	-13353	-190	2082	-6750	-12222	-155	-672	-5871	-8663	26
0.355833	-25	36	90	-56	-105	-33	16	-12	-13	8	-69	-57	-97	-13	-27	-57	-96	37	-81	-31	-103	-18	-92	-58	-60	2	-99	-10	-69	-67	-144	-73	-66	5768	7068	-16610	210	18	-4940	-13325	-126	2296	-6604	-12032	-153	-350	-5882	-8440	21
0.356667	-24	43	87	-57	-113	-34	16	-11	-16	2	-70	-63	-99	-16	-28	-59	-100	33	-84	-33	-107	-23	-97	-70	-66	-1	-102	-4	-77	-75	-147	-77	-51	5742	7063	-16745	-29	274	-4926	-13295	-201	2489	-6445	-11838	-181	-25	-5916	-8240	36
0.357500	-28	36	86	-64	-114	-39	8	-15	-23	3	-75	-63	-101	-17	-32	-62	-100	32	-87	-34	-109	-26	-96	-70	-65	-31	-105	-13	-75	-73	-148	-77	-11	5696	7025	-16880	24	514	-4888	-13258	-252	2667	-6276	-11626	-189	308	-5935	-8050	-38
0.358333	-26	38	84	-60	-111	-36	12	-13	-23	3	-75	-63	-99	-21	-22	-61	-98	29	-90	-33	-107	-22	-98	-70	-63	-1	-104	-15	-76	-75	-148	-76	-47	5619	6956	-17012	357	736	-4828	-13220	-249	2824	-6096	-11383	-176	616	-5955	-7877	-119
0.359167	-43	37	86	-62	-113	-48	12	-13	-24	4	-73	-62	-100	-17	-29	-62	-100	33	-85	-34	-108	-24	-98	-70	-69	-1	-88	-11	-74	-73	-151	-77	-58	5530	6848	-17137	85	932	-4771	-13181	-247	2958	-5920	-11196	-163	925	-5963	-7720	-101
0.360000	-23	42	86	-60	-109	-33	13	-32	-18	-5	-69	-62	-100	-28	-32	-58	-97	35	-84	-31	-107	-23	-96	-69	-64	0	-101	-12	-75	-72	-147	-74	-43	5417	6707	-17256	-41	1106	-4684	-13141	-249	3070	-5741	-10980	-153	1221	-5966	-7576	-80
0.360833	-24	41	87	-59	-110	-34	15	-10	-15	7	-70	-59	-92	-16	-13	-58	-99	35	-81	-31	-108	-22	-95	-68	-61	2	-98	-9	-73	-70	-144	-73	-55	5293	6538	-17347	33	1258	-4593	-13104	-293	3161	-5581	-10755	-146	1502	-5953	-7446	-80
0.361667	-22	39	90	-57	-105	-33	12	-11	-10	5	-79	-61	-92	-15	-29	-61	-99	36	-82	-27	-102	-17	-95	-67	-62	2	-98	-9	-73	-68	-145	-80	-142	5160	6338	-17422	-85	1394	-4490	-13072	-220	3231	-5405	-10534	-139	1761	-5931	-7333	-41
0.362500	-24	42	89	-57	-108	-34	13	-13	-17	9	-70	-58	-94	-15	-26	-60	-95	38	-81	-30	-94	-17	-97	-66	-64	21	-96	-11	-74	-70	-143	-70	-168	5020	6115	-17477	-191	1501	-4370	-13042	-152	3280	-5258	-10314	-143	2007	-5884	-7229	-41
0.363333	-26	43	90	-58	-108	-32	15	-11	-12	12	-69	-63	-97	-16	-30	-60	-102	36	-83	-32	-103	-18	-95	-66	-62	2	-99	-11	-76	-72	-144	-74	-97	4876	5868	-17505	167	1593	-4221	-13018	-162	3314	-5124	-10093	-133	2233	-5829	-7140	-36
0.364167	-24	25	88	-57	-108	-34	11	-13	-19	3	-73	-61	-97	-18	-30	-59	-103	38	-82	-30	-104	-23	-96	-69	-70	-1	-99	-12	-72	-70	-146	-75	-76	4741	5616	-17513	256	1666	-4120	-13000	0	3335	-5012	-9877	-118	2439	-5754	-7063	-41
0.365000	-27	39	87	-60	-111	-34	9	-13	-21	2	-75	-83	-98	-22	-33	-62	-104	33	-87	-32	-108	-25	-99	-69	-64	-3	-101	-14	-78	-76	-149	-77	-91	4602	5354	-17500	109	1721	-3982	-12987	-9	3349	-4914	-9663	-122	2629	-5661	-6996	-46
0.365833	-28	35	86	-63	-113	-39	8	-18	-26	0	-79	-66	-102	-19	-32	-61	-104	33	-88	-36	-112	-23	-100	-69	-48	-3	-104	-14	-76	-70	-148	-75	-102	4476	5104	-17461	24	1767	-3836	-12980	-83	3376	-4837	-9443	-113	2802	-5545	-6934	-16
0.366667	-29	37	84	-57	-109	-35	12	-13	1	6	-74	-61	-98	-17	-29	-60	-102	33	-84	-33	-104	-19	-99	-65	-62	1	-101	-12	-74	-69	-146	-73	-79	4361	4861	-17405	105	1803	-3684	-12979	-91	3366	-4771	-9224	-103	2975	-5423	-6883	-12
0.367500	-22	42	89	-58	-108	-31	11	-11	-17	7	-72	-62	-95	-14	-28	-57	-95	37	-81	-30	-102	-23	-96	-64	-61	1	-96	-11	-73	-68	-144	-73	-43	4255	4636	-17337	39	1825	-3528	-12985	-60	3377	-4729	-9007	-116	3126	-5282	-6832	22
0.368333	-23	43	91	-58	-108	-31	16	-11	-15	9	-69	-60	-95	-16	-28	-62	-97	36	-84	-34	-103	-22	-96	-65	-64	2	-100	-10	-73	-68	-146	-72	-73	4158	4427	-17264	-1	1837	-3400	-12999	-12	3384	-4701	-8754	-101	3262	-5136	-6796	-1
0.369167	-22	30	89	-55	-107	-31	13	-10	-17	9	-73	-61	-96	-14	-27	-56	-96	37	-84	-30	-103	-21	-97	-64	-60	1	-97	-13	-75	-67	-144	-72	-100	4078	4252	-17183	168	1845	-3214	-13021	-32	3408	-4686	-8590	-85	3391	-4985	-6759	4
0.370000	-29	42	89	-57	-107	-31	18	-14	-16	8	-68	-62	-93	-21	-27	-62	-97	36	-83	-31	-105	-21	-98	-67	-62	1	-96	-9	-70	-60	-148	-74	-80	3984	4104	-17096	-16	1847	-3054	-13048	-30	3433	-4682	-8383	-79	3511	-4826	-6724	5
0.370833	-25	45	90	-57	-105	-34	16	-13	-15	7	-73	-65	-98	-39	-31	-59	-99	38	-85	-46	-100	-19	-98	-65	-62	2	-101	-13	-73	-69	-146	-72	-59	3960	3992	-17033	-94	1847	-2888	-13079	-96	3467	-4683	-8190	-76	3620	-4668	-6687	-57
0.371667	-21	42	88	-59	-111	-32	16	-13	-60	3	-72	-61	-97	-13	-28	-59	-98	35	-83	-33	-107	-23	-98	-68	-64	2	-100	-12	-74	-67	-145	-72	-45	3904	3913	-16973	333	1845	-2725	-13118	-159	3509	-4686	-8000	-68	3726	-4517	-6648	-65
0.372500	-27	45	91	-57	-109	-34	16	-15	-16	5	-70	-63	-101	-15	-28	-60	-100	38	-85	-32	-105	-22	-100	-67	-61	0	-99	-13	-76	-70	-148	-73	-66	3917	3873	-16922	-91	1844	-2554	-13154	-164	3566	-4694	-7812	-69	3821	-4365	-6603	-65
0.373333	-25	45	88	-58	-111	-36	-3	-14	-18	6	-69	-25	-97	-13	-29	-61	-99	37	-86	-32	-104	-25	-103	-69	-63	0	-99	-13	-73	-68	-150	-75	-42	3919	3884	-16886	-108	1839	-2391	-13199	-269	3624	-4699	-7640	-50	3908	-4246	-6551	-67
0.374167	-26	43	87	-59	-109	-32	15	-16	-22	2	-73	-62	-100	-13	-31	-61	-99	36	-85	-31	-101	-23	-98	-67	-62	4	-97	-11	-69	-67	-148	-76	-1	3938	3887	-16858	7	1842	-2216	-13235	-215	3688	-4695	-7468	-30	4001	-4127	-6492	-91
0.375000	-19	47	90	-56	-105	-31	16	-13	-14	7	-70	-60	-86	-13	-26	-55	-96	37	-86	-31	-100	-21	-96	-66	-62	2	-101	-10	-73	-66	-146	-70	12	3971	3932	-16848	22	1849	-2056	-13276	-203	3753	-4690	-7312	-16	4067	-4029	-6419	-51
0.375833	-21	47	89	-57	-110	-29	19	-11	-14	6	-68	-59	-94	-12	-29	-56	-96	38	-83	-31	-101	-19	-100	-66	-61	3	-96	-10	-72	-64	-147	-75	11	4017	4006	-16845	-179	1847	-1900	-13309	-304	3819	-4672	-7163	-19	4125	-3954	-6338	-16
0.376667	-24	45	89	-55	-108	-30	18	2	-19	5	-70	-60	-94	-13	-27	-58	-97	36	-84	-32	-103	-22	-98	-70	-65	0	-104	-13	-73	-67	-147	-81	-32	4068	4090	-16856	-26	1848	-1761	-13345	-212	3874	-4654	-7024	-36	4169	-3907	-6252	-47
0.377500	-28	44	87	-58	-107	-33	16	-16	-21	5	-73	-62	-98	-14	-31	-60	-102	28	-84	-31	-105	-23	-93	-68	-65	1	-100	-14	-76	-69	-149	-77	-67	4125	4180	-16868	-66	1846	-1628	-13371	-163	3922	-4627	-6897	-32	4198	-3880	-6149	-39
0.378333	-28	43	86	-59	-114	-34	12	-17	-25	6	-75	-62	-100	-14	-25	-59	-103	34	-86	-34	-105	-23	-101	-69	-67	-1	-100	-16	-74	-68	-148	-76	-38	4193	4304	-16877	-102	1843	-1515	-13377	-188	3954	-4591	-6774	-16	4220	-3876	-6033	11
0.379167	-30	42	84	-58	-111	-34	13	-14	-18	2	-72	-64	-98	-15	-29	-61	-109	33	-87	-34	-107	-25	-100	-70	-66	-1	-103	-14	-74	-69	-147	-78	-49	4255	4377	-16889	-28	1837	-1419	-13404	-331	3981	-4552	-6655	-10	4220	-3904	-5902	64
0.380000	-25	43	89	-59	-109	-27	13	-16	-18	-9	-74	-61	-97	-14	-31	-59	-98	35	-86	-30	-104	-24	-97	-69	-63	0	-101	-13	-74	-70	-149	-87	-98	4318	4471	-16893	37	1823	-1343	-13405	-356	3983	-4513	-6551	-4	4205	-3957	-5770	63
0.380833	-25	41	86	-61	-109	-33	11	-15	-17	6	-72	-64	-99	-19	-30	-62	-102	32	-87	-35	-102	-23	-98	-69	-65	0	-102	-13	-75	-68	-149	-75	-122	4377	4547	-16882	-105	1801	-1292	-13379	-197	3957	-4472	-6439	7	4171	-4036	-5628	63
0.381667	-28	38	85	-61	-111	-12	10	-15	-21	2	-75	-64	-99	-17	-32	-63	-100	33	-86	-34	-109	-25	-100	-74	-66	-3	-88	-15	-74	-70	-151	-79	-147	4429	4610	-16855	-213	1770	-1271	-13389	-178	3914	-4441	-6332	19	4120	-4146	-5482	70
0.382500	-27	38	85	-64	-110	-36	10	-18	-19	2	-73	-65	-100	-17	-34	-62	-101	30	-90	-35	-107	-25	-100	-68	-64	0	-100	-11	-74	-70	-146	-76	-136	4479	4655	-16809	-22	1728	-1271	-13364	-259	3864	-4407	-6214	11	4058	-4272	-5328	56
0.383333	-25	41	86	-62	-109	-35	12	-11	-18	3	-74	-65	-99	-16	-30	-59	-101	34	-87	-34	-103	-25	-97	-70	-64	0	-102	-13	-78	-70	-145	-73	-105	4515	4679	-16735	-13	1673	-1300	-13330	-402	3750	-4390	-6093	19	3981	-4424	-5175	53
0.384167	-25	38	89	-62	-109	-35	12	-15	-18	6	-69	-63	-95	-15	-29	-62	-99	43	-84	-34	-109	-27	-100	-51	-64	0	-99	-14	-75	-73	-149	-76	-60	4549	4677	-16649	-287	1600	-1356	-13293	-337	3634	-4384	-5959	19	3894	-4598	-5034	84
0.385000	-26	21	88	-60	-111	-38	12	-17	-18	5	-74	-65	-104	-19	-31	-59	-99	32	-86	-36	-104	-25	-99	-70	-64	0	-101	-11	-76	-73	-148	-75	-100	4581	4650	-16531	92	1520	-1434	-13243	-275	3492	-4394	-5808	11	3796	-4795	-4883	64
0.385833	-28	40	86	-65	-114	-39	8	-18	-19	3	-75	-66	-99	-17	-32	-62	-103	30	-86	-36	-107	-26	-99	-72	-64	-3	-103	-13	-75	-72	-147	-76	-138	4603	4608	-16390	-259	1440	-1537	-13189	-289	3328	-4413	-5641	8	3694	-5001	-4746	58
0.386667	-24	38	89	-74	-111	-35	15	-15	-18	4	-72	-65	-95	-18	-30	-62	-100	36	-83	-33	-102	-25	-100	-68	-61	0	-94	-11	-75	-74	-149	-76	-97	4631	4546	-16225	-177	1318	-1657	-13121	-169	3146	-4452	-5452	-5	3590	-5223	-4623	98
0.387500	-25	42	90	-58	-110	-33	13	-13	-16	9	-70	-57	-97	-17	-26	-57	-100	34	-86	-31	-104	-21	-97	-67	-61	1	-100	-10	-73	-66	-143	-72	-117	4654	4457	-16043	-5	1195	-1799	-13048	-100	2950	-4508	-5257	-11	3487	-5449	-4504	106
0.388333	-25	41	90	-60	-160	-33	16	-50	-19	6	-67	-61	-99	-15	-27	-61	-100	35	-82	-32	-105	-22	-97	-67	-63	0	-97	-12	-70	-64	-143	-76	-150	4679	4358	-15846	-15	1064	-1948	-12966	-67	2739	-4583	-5027	-15	3385	-5687	-4414	55
0.389167	-24	42	88	-58	-107	-34	12	-17	-18	8	-69	-60	-95	-14	-28	-59	-109	36	-84	5	-101	-23	-100	-68	-65	-3	-99	-11	-72	-68	-148	-72	-102	4709	4238	-15639	-251	921	-2117	-12878	-70	2518	-4673	-4786	-24	3295	-5923	-4335	55
0.390000	-25	39	89	-59	-104	-32	13	-18	-17	5	-69	-65	-97	-18	-30	-62	-101	34	-88	-36	-103	-25	-98	-69	-65	-3	-98	-13	-75	-73	-148	-77	-85	4736	4105	-15424	-111	782	-2297	-12780	-31	2294	-4783	-4536	-28	3199	-6166	-4273	43
0.390833	-28	36	85	-61	-110	-38	9	-21	-25	2	-76	-66	-108	-17	-27	-62	-100	32	-88	-33	-104	-23	-98	-73	-65	-5	-102	-13	-73	-68	-149	-83	-66	4780	3968	-15206	-28	640	-2478	-12674	45	2077	-4903	-4269	-28	3122	-6398	-4239	11
0.391667	-26	36	85	-62	-109	-34	11	-18	-17	5	-72	-65	-98	-16	-29	-62	-101	29	-90	-34	-108	-24	-98	-70	-63	-5	-99	-13	-73	-70	-146	-76	-98	4822	3821	-14996	-82	502	-2664	-12551	103	1866	-5035	-3994	-57	3059	-6617	-4224	27
0.392500	-26	41	87	-60	-110	-35	13	-16	-19	3	-73	-65	-99	-17	-25	-59	-100	34	-85	-35	-105	-22	-98	-69	-63	-4	-99	-13	-74	-68	-147	-75	-78	4876	3669	-14787	-111	367	-2849	-12429	88	1657	-5180	-3722	-73	3002	-6825	-4232	0
0.393333	-24	38	87	-53	-109	-33	15	-16	-18	3	-70	-63	-97	-13	-25	-58	-100	32	-86	-33	-101	-21	-96	-84	-67	-3	-97	-12	-73	-68	-145	-74	-46	4933	3521	-14606	-97	244	-3032	-12272	56	1470	-5327	-3448	-92	2958	-7021	-4261	-24
0.394167	-23	43	89	-58	-109	-33	18	-15	-17	34	-69	-62	-94	7	-26	-53	-96	38	-83	-30	-100	-19	-95	-66	-64	0	-96	-10	-70	-66	-141	-70	-64	4990	3374	-14433	-82	128	-3187	-12102	-104	1293	-5481	-3190	-109	2922	-7198	-4312	25
0.395000	-59	43	109	-57	-105	-34	18	-12	-13	8	-67	-60	-93	-12	-22	-53	-97	36	-83	-30	-103	-17	-94	-69	-59	0	-104	-11	-69	-63	-144	-72	-50	5050	3226	-14291	-30	22	-3384	-11926	-460	1137	-5641	-2942	-98	2892	-7358	-4382	0
0.395833	-19	46	90	-55	-105	-31	17	-10	-13	10	-60	-58	-95	-11	-24	-52	-94	38	-81	-29	-101	-14	-94	-62	-60	-3	-94	-11	-69	-65	-143	-59	-78	5108	3086	-14166	-127	-80	-3546	-11728	-368	998	-5794	-2719	-70	2863	-7500	-4479	29
0.396667	-24	44	90	-55	-107	-32	19	-13	-16	8	-68	-61	-94	-12	-25	-58	-96	38	-83	-32	-103	-17	-80	-65	-61	2	-96	-10	-70	-65	-146	-72	-67	5162	2954	-14077	-111	-154	-3707	-11513	-228	871	-5949	-2519	-73	2820	-7627	-4591	42
0.397500	-24	41	88	-58	-110	-41	13	-17	-19	1	-74	-67	-98	-16	-29	-60	-102	34	-86	-31	-107	-22	-100	-69	-64	0	-102	-14	-76	-72	-148	-76	-70	5205	2825	-14013	-287	-221	-3852	-11285	-260	763	-6095	-2349	-103	2791	-7733	-4720	-55
0.398333	-33	40	85	-62	-112	-36	12	-16	-21	2	-75	-65	-98	-17	-30	-61	-102	32	-86	-35	-108	-24	-103	-72	-67	-3	-101	-13	-77	-68	-150	-81	-87	5252	2714	-13982	10	-286	-3982	-11025	-204	675	-6231	-2211	-95	2746	-7823	-4867	-49
0.399167	-26	38	86	-62	-111	-38	9	-17	-22	2	-78	-66	-98	-18	-30	-60	-102	33	-84	-40	-104	-21	-100	-72	-64	-1	-98	-13	-76	-68	-151	-77	-17	5283	2623	-13972	-160	-331	-4080	-10748	-158	608	-6349	-2099	-91	2688	-7888	-5028	38
0.400000	-27	44	89	-60	-107	-35	12	-16	-18	4	-73	-61	-96	-17	-28	-60	-102	33	-83	-32	-109	-16	-101	-69	-66	11	-100	-12	-75	-68	-149	-74	11	5306	2538	-13993	-273	-380	-4182	-10458	-84	551	-6454	-2031	-90	2616	-7942	-5196	-9
0.400833	-24	43	90	-56	-109	-35	12	-25	-18	6	-72	-55	-101	-13	-29	-61	-100	35	-82	-31	-104	-19	-99	-68	-64	3	-98	-8	-74	-73	-151	-76	-24	5314	2479	-14018	-246	-414	-4254	-10151	-67	504	-6540	-1991	-90	2521	-7981	-5388	-5
0.401667	-26	42	89	-57	-108	-33	12	-17	-18	5	-72	-63	-95	-15	-29	-58	-98	32	-81	-32	-104	-21	-98	-60	-62	0	-98	-10	-73	-69	-148	-73	-10	5306	2437	-14095	-97	-455	-4309	-9822	0	470	-6608	-1988	-93	2410	-8006	-5577	6
0.402500	-22	43	93	-59	-109	-41	12	-11	-16	9	-74	-62	-110	-15	-26	-60	-99	33	-83	-30	-103	-17	-97	-65	-59	3	-98	-9	-70	-66	-147	-70	-8	5292	2409	-14180	-222	-493	-4342	-9482	148	442	-6661	-2019	-99	2275	-8016	-5788	-3
0.403333	-25	42	92	-57	-105	-31	15	-12	-17	5	-70	-61	-94	-14	-27	-58	-99	34	-83	-31	-103	-18	-99	-84	-62	-1	-97	-6	-72	-68	-146	-72	-45	5247	2411	-14277	68	-534	-4359	-9143	112	414	-6687	-2078	-88	2120	-8015	-6010	-26
0.404167	-25	41	90	-58	-110	-35	13	-14	-15	-13	-70	-59	-96	-15	-77	-60	-100	32	-83	-31	-103	-23	-97	-67	-64	1	-97	-11	-72	-72	-147	-74	-47	5185	2427	-14386	197	-579	-4357	-8764	-8	399	-6692	-2165	-78	1945	-7999	-6242	19
0.405000	-24	41	97	-58	-108	-34	16	-11	-18	5	-72	-62	-97	-15	-30	-59	-99	34	-82	-32	-103	-21	-96	-69	-67	1	-103	-12	-76	-69	-148	-73	-34	5122	2465	-14508	91	-627	-4335	-8431	-31	379	-6678	-2279	-99	1751	-7965	-6488	24
0.405833	-24	39	87	-58	-111	-36	12	-13	-9	2	-74	-73	-99	-17	-29	-60	-100	29	-88	-31	-104	-23	-98	-69	-64	0	-102	-13	-77	-69	-149	-74	-45	5033	2527	-14636	13	-678	-4294	-8077	-12	364	-6639	-2410	-120	1551	-7918	-6747	11
0.406667	-28	41	88	-58	-111	-36	12	-15	-22	4	-73	-65	-99	-17	-30	-60	-101	35	-86	-33	-105	-24	-101	-72	-66	-3	-102	-13	-77	-69	-151	-75	-34	4944	2612	-14762	-102	-738	-4239	-7724	53	338	-6585	-2565	-130	1333	-7871	-7014	89
0.407500	-28	38	87	-59	-107	-36	6	-17	-22	5	-70	-77	-94	-15	-28	-58	-100	33	-83	-30	-105	-22	-96	-66	-62	1	-96	-11	-70	-67	-143	-72	-64	4839	2711	-14895	8	-791	-4164	-7376	54	331	-6503	-2733	-113	1121	-7772	-7292	88
0.408333	-24	43	88	-58	-109	-33	16	-13	-15	5	-68	-65	-95	-14	-27	-60	-98	33	-82	-33	-94	-22	-97	-69	-66	2	-98	-13	-74	-69	-145	-74	-9	4722	2833	-15022	172	-856	-4086	-7040	81	308	-6412	-2915	-97	898	-7672	-7586	51
0.409167	-23	38	85	-58	-110	-34	13	-12	-19	5	-72	-64	-90	-13	-28	-57	-105	36	-84	-32	-105	-23	-97	-68	-65	0	-98	-12	-74	-70	-146	-75	9	4599	2968	-15150	67	-927	-3997	-6719	39	288	-6307	-3111	-112	676	-7550	-7901	81
0.410000	-25	43	87	-56	-109	-33	15	-15	-14	5	-70	-64	-96	-14	-28	-59	-96	34	-85	-32	-102	-26	-99	-66	-65	0	-100	-16	-77	-72	-146	-75	-91	4469	3109	-15271	103	-998	-3904	-6416	-9	264	-6192	-3318	-128	452	-7403	-8229	70
0.410833	-26	42	87	-60	-110	-39	0	-16	-17	6	-73	-60	-97	-14	-28	-57	-100	35	-82	-29	-104	-19	-98	-68	-62	1	-97	-12	-76	-67	-145	-69	-95	4338	3259	-15389	-80	-1071	-3812	-6128	-40	236	-6067	-3540	-134	239	-7232	-8574	46
0.411667	-28	41	85	-57	-109	-34	12	-17	-22	5	-73	-66	-99	-17	-30	-62	-101	32	-83	4	-101	-22	-101	-72	-62	0	-98	-13	-72	-69	-145	-75	-78	4205	3411	-15500	27	-1145	-3717	-5863	-22	207	-5938	-3773	-153	25	-7045	-8936	23
0.412500	-24	41	87	-59	-112	-59	10	-18	-16	4	-68	-47	-95	-15	-26	-60	-100	34	-84	-30	-107	-24	-102	-72	-64	2	-100	-12	-74	-68	-146	-73	-108	4073	3563	-15602	94	-1220	-3632	-5584	5	173	-5809	-4018	-172	-185	-6822	-9296	71
0.413333	-28	41	87	-56	-109	-36	12	-13	-18	6	-69	-62	-96	-16	-28	-59	-98	37	-82	-30	-105	-23	-96	-68	-63	3	-97	-12	-72	-67	-142	-75	-87	3945	3706	-15699	44	-1295	-3546	-5391	137	136	-5683	-4280	-180	-389	-6581	-9691	79
0.414167	-21	41	88	-59	-111	-35	13	-16	-15	6	-69	-63	-101	-28	-27	-59	-97	34	-85	-30	-105	-19	-98	-68	-62	-1	-98	-12	-70	-66	-142	-73	-91	3818	3846	-15791	57	-1375	-3471	-5195	503	94	-5562	-4551	-179	-590	-6320	-10079	72
0.415000	-23	43	86	-57	-108	-32	13	-16	-17	6	-72	-63	-97	-15	-30	-63	-100	33	-85	-32	-103	-21	-101	-72	-62	-3	-98	-14	-72	-69	-149	-76	-110	3696	3969	-15864	114	-1455	-3409	-5026	643	47	-5449	-4845	-189	-798	-6041	-10493	73
0.415833	-25	35	86	-56	-108	-35	15	-13	-19	1	-69	-57	-95	-14	-28	-59	-97	33	-83	-30	-101	-21	-99	-68	-63	-4	-97	-11	-68	-68	-144	-72	-69	3585	4084	-15931	32	-1536	-3352	-4879	474	0	-5339	-5153	-179	-1000	-5741	-10902	102
0.416667	-25	36	86	-57	-109	-32	13	-13	-17	7	-70	-63	-95	-16	-28	-61	-102	33	-86	-28	-102	-19	-100	-72	-62	-1	-99	-11	-74	-67	-146	-77	-72	3468	4176	-15998	132	-1620	-3315	-4762	346	-58	-5227	-5483	-179	-1217	-5437	-11323	76
0.417500	-30	37	86	-64	-114	-35	11	-22	-32	3	-75	-67	-98	-18	-30	-62	-101	30	-87	-34	-108	-28	-103	-74	-67	-6	-102	-13	-78	-72	-129	-75	-82	3363	4249	-16053	235	-1710	-3270	-4673	250	-117	-5158	-5832	-188	-1431	-5114	-11741	58
0.418333	-28	38	84	-62	-109	-39	12	-18	-22	3	-75	-67	-99	-18	-30	-62	-104	33	-88	-35	-109	-25	-104	-69	-66	-4	-101	-25	-75	-73	-149	-76	-16	3266	4304	-16098	340	-1803	-3239	-4610	101	-186	-5077	-6191	-185	-1654	-4788	-12151	30
0.419167	-28	37	82	-56	-114	-36	12	-19	-22	0	-76	-66	-96	-21	-30	-61	-103	32	-85	-35	-107	-24	-101	-72	-65	-3	-101	-14	-75	-70	-147	-79	9	3175	4345	-16130	426	-1901	-3215	-4568	106	-247	-5010	-6575	-187	-1887	-4465	-12561	44
0.420000	-34	38	85	-59	-113	-32	11	-16	-19	5	-73	-66	-98	-18	-31	-59	-99	35	-86	-29	-104	-26	-100	-67	-59	0	-98	-12	-76	-69	-148	-76	-26	3086	4363	-16157	259	-2001	-3185	-4572	125	-332	-4949	-6979	-162	-2128	-4141	-12958	40
0.420833	-24	42	87	-59	-103	-34	13	-15	-19	4	-74	-64	-95	-16	-29	-59	-98	35	-87	-33	-104	-23	-99	-68	-62	-3	-99	-18	-75	-70	-144	-75	-73	3013	4366	-16172	184	-2111	-3158	-4602	67	-419	-4900	-7397	-163	-2380	-3828	-13344	39
0.421667	-25	39	87	-59	-111	-32	17	-13	-21	5	-72	-63	-96	-17	-29	-59	-103	15	-84	-34	-105	-24	-102	-70	-61	0	-97	-10	-73	-67	-149	-75	-78	2924	4353	-16174	118	-2225	-3131	-4661	43	-512	-4850	-7831	-173	-2635	-3531	-13721	50
0.422500	-24	42	90	-58	-108	-33	13	-16	-17	6	-72	-63	-99	-15	-32	-59	-98	36	-82	-32	-104	-25	-100	-67	-62	0	-98	-12	-76	-75	-142	-76	-56	2845	4330	-16167	90	-2350	-3095	-4754	-34	-617	-4812	-8288	-168	-2895	-3261	-14081	69
0.423333	-25	43	88	-60	-112	-36	11	-15	-17	3	-72	-65	-98	-17	-32	-60	-100	32	-86	-38	-112	-28	-103	-70	-62	0	-102	-14	-76	-73	-148	-78	-48	2768	4284	-16148	292	-2482	-3061	-4880	-67	-732	-4778	-8755	-163	-3159	-3014	-14429	37
0.424167	-28	37	81	-61	-111	-36	23	-18	-24	0	-72	-72	-101	-23	-36	-63	-104	32	-85	-33	-109	-25	-100	-70	-64	-1	-100	-14	-76	-74	-152	-77	-34	2695	4241	-16113	67	-2621	-3016	-5027	-81	-853	-4744	-9229	-160	-3418	-2791	-14770	-4
0.425000	-24	38	87	-60	-112	-36	11	-17	-24	5	-74	-63	-103	-18	-33	-61	-101	33	-86	-36	-107	-25	-100	-70	-63	-3	-104	-14	-75	-75	-150	-76	-38	2627	4192	-16062	-108	-2769	-2967	-5223	-155	-985	-4713	-9714	-141	-3673	-2602	-15094	20
0.425833	-29	41	88	-62	-109	-33	13	-25	-18	4	-73	-68	-100	-18	-34	-63	-99	34	-87	-34	-107	-23	-100	-69	-67	-1	-101	-16	-69	-72	-152	-80	-69	2564	4142	-15991	220	-2925	-2906	-5437	-208	-1132	-4675	-10205	-141	-3916	-2446	-15413	10
0.426667	-25	41	87	-59	-110	-32	12	-15	-17	7	-74	-63	-98	-14	-33	-45	-100	45	-82	-32	-102	-23	-98	-72	-65	0	-99	-13	-74	-72	-146	-76	-55	2497	4091	-15904	57	-3085	-2843	-5685	-264	-1288	-4634	-10702	-159	-4146	-2338	-15723	13
0.427500	-24	49	92	-56	-107	-30	16	-13	-13	9	-69	-63	-95	-13	-29	-60	-100	37	-78	-30	-99	-19	-95	-64	-62	5	-97	-10	-70	-66	-144	-72	-62	2440	4043	-15798	59	-3234	-2768	-5957	-340	-1448	-4589	-11195	-129	-4358	-2249	-16033	46
0.428333	-21	45	93	-55	-104	-29	13	-12	-14	9	-70	-61	-96	-13	-30	-57	-100	37	-82	-29	-103	-21	-98	-59	-63	1	-100	-11	-72	-69	-146	-72	-58	2376	3999	-15682	35	-3444	-2698	-6262	-357	-1629	-4545	-11691	-119	-4553	-2204	-16343	22
0.429167	-26	42	91	-57	-108	-31	16	-15	-15	10	-69	-42	-93	-12	-29	-61	-100	10	-84	-32	-103	-21	-96	-67	-62	3	-98	-13	-73	-66	-148	-74	-41	2315	3950	-15549	-102	-3633	-2621	-6576	-348	-1814	-4490	-12173	-136	-4723	-2196	-16659	11
0.430000	-10	41	93	-58	-109	-29	18	-14	-22	6	-70	-62	-96	-9	-31	-60	-101	37	-77	-30	-104	-18	-96	-69	-49	2	-100	-11	-72	-67	-145	-74	-33	2261	3910	-15395	-125	-3840	-2540	-6942	-317	-2011	-4436	-12652	-127	-4872	-2212	-16980	12
0.430833	-25	42	89	-45	-108	-30	15	-17	-18	7	-72	-64	-96	-13	-30	-60	-100	32	-82	-33	-105	-22	-98	-68	-63	1	-100	-7	-82	-72	-146	-76	-35	2202	3866	-15236	8	-4054	-2456	-7311	-298	-2213	-4363	-13117	-126	-4995	-2267	-17306	-16
0.431667	-23	42	90	-62	-111	-32	13	-17	-21	4	-76	-70	-98	-14	-35	-60	-101	35	-88	-36	-95	-22	-99	-72	-64	-1	-103	-16	-75	-68	-147	-77	-53	2144	3821	-15063	-94	-4278	-2371	-7696	-306	-2423	-4278	-13564	-120	-5098	-2337	-17642	16
0.432500	-27	38	82	-62	-109	-35	10	-19	-18	3	-38	-68	-97	-15	-31	-63	-101	30	-86	-35	-102	-21	-98	-68	-62	1	-98	-13	-73	-67	-142	-75	-31	2087	3781	-14869	4	-4511	-2280	-8095	-281	-2634	-4187	-13985	-109	-5173	-2422	-17975	0
0.433333	-26	42	89	-61	-105	-30	13	-18	-15	7	-73	-67	-95	-13	-32	-62	-100	33	-87	-31	-102	-19	-101	-67	-64	0	-100	-15	-75	-73	-147	-75	-33	2027	3732	-14700	74	-4757	-2187	-8501	-492	-2843	-4088	-14388	-111	-5230	-2518	-18307	-29
0.434167	-26	44	89	-60	-110	-34	15	-12	-15	9	-73	-68	-100	-13	-29	-60	-98	35	-84	-36	-103	-19	-97	-68	-60	3	-97	-13	-68	-67	-146	-74	-43	1964	3674	-14518	-77	-5011	-2091	-8913	-852	-3053	-3970	-14757	-91	-5269	-2615	-18642	-11
0.435000	-22	45	89	-58	-108	-31	16	-16	-15	5	-74	-66	-95	-12	-28	-59	-97	34	-64	-32	-101	-18	-98	-75	-64	0	-97	-12	-73	-69	-145	-74	-88	1896	3611	-14343	-220	-5274	-1993	-9328	-832	-3256	-3848	-15105	-82	-5299	-2708	-18979	-15
0.435833	-22	45	89	-53	-109	-28	12	-15	-31	10	-70	-64	-92	-11	-26	-61	-98	37	-82	-32	-101	-18	-99	-66	-61	2	-97	-9	-67	-65	-154	-73	-109	1823	3530	-14155	-236	-5552	-1888	-9741	-685	-3453	-3716	-15426	-83	-5320	-2795	-19302	-31
0.436667	-23	43	91	-58	-105	-32	13	-15	-16	8	-72	-64	-97	-17	-12	-61	-90	36	-84	-32	-98	-18	-100	-68	-61	0	-97	-12	-76	-68	-148	-75	-91	1738	3431	-14034	-160	-5836	-1788	-10157	-553	-3655	-3594	-15730	-68	-5343	-2865	-19617	15
0.437500	-23	56	86	-60	-115	-34	9	-18	-19	5	-76	-69	-95	-13	-29	-64	-101	32	-88	-36	-102	-22	-102	-69	-64	-3	-103	-12	-73	-70	-147	-75	-128	1644	3324	-13903	-322	-6136	-1661	-10565	-476	-3840	-3450	-15997	-57	-5367	-2911	-19905	26
0.438333	-26	41	86	-61	-111	-34	9	-18	-16	3	-73	-67	-97	-18	-32	-65	-98	30	-91	-35	-103	-23	-101	-74	-64	0	-100	-13	-76	-69	-148	-77	-119	1550	3181	-13795	-559	-6439	-1533	-10963	-483	-4008	-3310	-16249	-80	-5400	-2932	-20171	-15
0.439167	-27	40	86	-59	-113	-35	8	-18	-18	6	-75	-68	-99	-8	-31	-64	-101	33	-87	-38	-103	-24	-101	-72	-63	-3	-100	-16	-75	-68	-146	-74	-79	1442	3025	-13724	-78	-6753	-1404	-11343	-516	-4177	-3178	-16476	-77	-5447	-2922	-20401	-4
0.440000	-25	40	88	-63	-108	-34	11	-19	-17	3	-75	-69	-95	-19	-31	-65	-105	27	-91	-34	-107	-28	-102	-72	-65	-6	-101	-16	-75	-70	-149	-77	-92	1318	2848	-13666	-250	-7080	-1261	-11737	-445	-4332	-3059	-16693	-83	-5512	-2876	-20604	-5
0.440833	-28	41	115	-61	-112	-38	9	-30	-23	0	-77	-66	-97	-19	-30	-65	-103	32	-88	-34	-107	-22	-99	-72	-62	-7	-100	-13	-73	-66	-146	-75	-104	1200	2656	-13639	-147	-7410	-1106	-12101	-353	-4477	-2940	-16893	-80	-5595	-2805	-20757	-11
0.441667	-26	38	81	-62	-110	-36	13	-17	-16	3	-73	-65	-96	-18	-28	-62	-101	27	-90	-33	-103	-19	-100	-67	-64	0	-99	-14	-74	-67	-147	-74	-80	1067	2443	-13648	-103	-7748	-948	-12458	-276	-4616	-2837	-17084	-69	-5710	-2698	-20879	18
0.442500	-25	41	80	-57	-120	-31	10	-16	-18	5	-73	-64	-99	-17	-29	-60	-100	35	-84	-33	-105	-21	-99	-70	-65	-1	-98	-12	-75	-64	-146	-74	-68	926	2220	-13700	-121	-8097	-782	-12794	-194	-4754	-2748	-17273	-95	-5853	-2564	-20954	53
0.443333	-28	38	86	-58	-110	-35	12	-16	-18	2	-72	-65	-97	-16	-26	-61	-102	32	-95	-35	-94	-21	-100	-67	-63	0	-98	-12	-75	-70	-146	-74	-104	779	1979	-13749	-86	-8449	-612	-13124	-160	-4888	-2671	-17459	-91	-6028	-2403	-20989	18
0.444167	-28	40	86	-59	-112	-34	9	-16	-18	4	-80	-64	-98	-15	-28	-60	-100	35	-88	-32	-103	-23	-99	-69	-63	-3	-97	-14	-75	-68	-146	-73	-117	628	1733	-13834	87	-8810	-437	-13430	-169	-5027	-2611	-17644	-103	-6227	-2215	-20984	-21
0.445000	-28	37	84	-58	-108	-34	12	-16	-16	0	-73	-65	-96	-18	-28	-62	-101	42	-88	-46	-108	-25	-100	-74	-63	0	-97	-12	-76	-69	-148	-78	-113	476	1477	-13949	-92	-9177	-266	-13726	-156	-5164	-2563	-17834	-100	-6463	-2013	-20937	-31
0.445833	-24	40	89	-57	-109	-39	8	-19	-19	1	-74	-65	-98	-19	-30	-61	-101	34	-86	-32	-107	-24	-100	-70	-64	-1	-98	-13	-77	-73	-148	-64	-87	326	1228	-14081	-100	-9540	-91	-13999	-79	-5314	-2525	-18027	-100	-6731	-1798	-20860	-92
0.446667	-24	42	89	-60	-110	-34	13	-13	-16	2	-70	-65	-94	-18	-30	-61	-97	28	-87	-32	-105	-25	-100	-70	-62	3	-99	-9	-74	-67	-147	-73	-57	177	980	-14226	-187	-9907	79	-14250	-56	-5471	-2498	-18220	-104	-7027	-1567	-20749	-69
0.447500	-21	40	89	-56	-104	-31	24	-11	-18	3	-69	-61	-97	-14	-29	-58	-99	37	-83	-29	-101	-21	-96	-69	-60	2	-95	-12	-92	-70	-148	-75	-65	29	742	-14381	-171	-10277	248	-14500	-90	-5643	-2474	-18417	-103	-7353	-1348	-20611	-23
0.448333	-24	45	89	-56	-109	-36	9	-13	-17	3	-68	-62	-95	-17	-30	-60	-96	35	-84	-35	-105	-26	-99	-70	-64	-1	-97	-12	-75	-73	-149	-75	-91	-104	503	-14551	-115	-10653	402	-14730	-73	-5836	-2461	-18622	-108	-7703	-1127	-20456	-63
0.449167	-26	39	86	-58	-112	-34	9	-17	-21	-5	-70	-65	-101	-16	-33	-59	-100	36	-85	-32	-103	-22	-99	-68	-62	2	-99	-11	-75	-72	-149	-76	-97	-234	285	-14719	-41	-11014	552	-14940	68	-6045	-2440	-18821	-113	-8088	-916	-20276	-45
0.450000	-25	43	86	-57	-109	-35	10	-15	-15	1	-70	-65	-95	-16	-30	-53	-100	35	-84	-32	-105	-26	-97	-70	-66	-1	-98	-12	-73	-70	-147	-76	-79	-352	82	-14890	-11	-11373	693	-15141	130	-6276	-2418	-19020	-111	-8497	-719	-20078	-13
0.450833	8	42	90	-57	-109	-35	11	-13	-17	5	-73	-61	-95	-16	-33	-62	-102	36	-85	-32	-105	-24	-96	-70	-63	1	-97	-12	-77	-70	-150	-77	-90	-461	-101	-15057	1	-11727	822	-15326	81	-6531	-2391	-19216	-111	-8930	-547	-19857	-33
0.451667	-26	40	88	-57	-109	-35	13	-15	-19	2	-74	-64	-97	-18	-35	-59	-100	33	-86	-25	-105	-22	-98	-70	-67	-3	-99	-13	-74	-69	-147	-73	-98	-556	-270	-15218	-197	-12065	950	-15508	94	-6810	-2340	-19402	-114	-9382	-396	-19643	-23
0.452500	-27	42	89	-58	-107	-32	13	-15	-13	4	-74	-63	-97	-15	-30	-63	-101	36	-86	-31	-104	-21	-100	-68	-62	0	-98	-27	-70	-69	-145	-76	-91	-642	-421	-15373	182	-12397	1058	-15682	110	-7112	-2294	-19576	-116	-9854	-273	-19404	-28
0.453333	-24	46	91	-57	-108	-32	13	-13	-16	4	-72	-62	-93	-12	-30	-74	-100	36	-84	-41	-101	-22	-99	-67	-62	1	-99	-11	-74	-69	-146	-72	-43	-708	-548	-15520	-94	-12706	1160	-15852	72	-7441	-2225	-19738	-104	-10339	-176	-19155	-15
0.454167	-25	39	89	-57	-109	-33	12	-12	-15	7	-65	-61	-94	-12	-28	-58	-100	38	-88	-31	-102	-19	-95	-65	-61	0	-100	-12	-70	-66	-143	-72	-28	-771	-664	-15679	-25	-13001	1260	-16017	129	-7790	-2135	-19875	-97	-10840	-108	-18886	35
0.455000	-23	45	92	-55	-105	-31	16	-11	-16	6	-72	-62	-94	-14	-27	-57	-97	39	-82	-43	-103	-21	-95	-63	-60	0	-96	-11	-69	-67	-145	-70	-78	-818	-754	-15789	61	-13276	1342	-16184	185	-8168	-2024	-19997	-105	-11357	-74	-18609	15
0.455833	-25	30	89	-58	-107	-33	17	-13	-29	8	-70	-61	-97	-13	-26	-59	-97	40	-84	-32	-105	-18	-96	-65	-66	1	-96	-12	-68	-66	-143	-70	-78	-859	-836	-15914	17	-13533	1419	-16358	157	-8565	-1908	-20090	-99	-11879	-69	-18316	2
0.456667	-26	43	90	-58	-107	-33	15	-15	-21	1	-75	-62	-99	-23	-28	-61	-109	34	-87	-35	-104	-23	-100	-70	-68	-8	-100	-16	-78	-73	-149	-76	-42	-897	-905	-16032	-139	-13771	1477	-16544	89	-8990	-1778	-20166	-112	-12415	-94	-18016	22
0.457500	-29	32	84	-65	-105	-40	8	-19	-18	2	-77	-68	-101	-19	-33	-62	-102	35	-90	-38	-105	-27	-104	-70	-65	-4	-98	-16	-77	-74	-118	-75	-16	-932	-959	-16143	36	-13991	1543	-16725	126	-9423	-1627	-20204	-116	-12942	-135	-17692	4
0.458333	-27	38	87	-62	-111	-35	11	-17	-18	3	-75	-70	-101	-17	-31	-62	-100	39	-88	-38	-105	-24	-65	-68	-63	-3	-101	-17	-75	-74	-147	-73	-44	-956	-1003	-16246	95	-14180	1595	-16912	109	-9870	-1473	-20207	-107	-13473	-202	-17354	9
0.459167	-26	40	85	-63	-109	-36	10	-18	-19	5	-75	-88	-96	-36	-33	-60	-101	33	-88	-34	-107	-25	-103	-68	-65	-4	-97	-16	-74	-72	-146	-73	-78	-981	-1030	-16331	29	-14359	1634	-17111	8	-10330	-1305	-20189	-116	-13975	-283	-17005	-35
0.460000	-26	39	87	-61	-110	-32	12	-17	-19	5	-72	-65	-97	-15	-30	-62	-101	35	-85	-32	-103	-23	-102	-69	-63	-1	-98	-16	-74	-73	-149	-75	-24	-1006	-1054	-16437	-144	-14514	1655	-17308	-46	-10801	-1141	-20144	-148	-14481	-386	-16639	-44
0.460833	-17	42	89	-80	-108	-33	11	-16	-15	5	-72	-63	-97	-13	-28	-59	-98	37	-82	-31	-108	-19	-102	-66	-62	0	-98	-18	-73	-69	-145	-73	11	-1034	-1066	-16530	-150	-14649	1677	-17517	-98	-11273	-974	-20040	-125	-14964	-491	-16263	-15
0.461667	-21	43	91	-61	-107	-30	15	-15	-16	6	-72	-75	-96	-15	-28	-59	-96	39	-82	-29	-102	-19	-99	-66	-63	-3	-97	-11	-74	-69	-144	-75	-29	-1072	-1076	-16615	-43	-14768	1680	-17727	-131	-11747	-814	-19914	-138	-15421	-613	-15888	-44
0.462500	-26	42	90	-57	-105	-26	16	-16	-19	7	-69	-61	-94	-12	-25	-61	-97	39	-82	-29	-103	-19	-102	-66	-63	0	-98	-8	-70	-72	-147	-70	-46	-1111	-1085	-16700	107	-14875	1670	-17942	-107	-12216	-662	-19758	-116	-15853	-738	-15503	-46
0.463333	-26	44	89	-58	-111	-31	15	-14	-16	8	-70	-63	-96	-12	-29	-60	-96	34	-82	-30	-103	-18	-101	-67	-60	0	-95	-13	-73	-72	-146	-73	-67	-1157	-1086	-16777	-16	-14959	1642	-18153	-75	-12690	-525	-19569	-108	-16233	-887	-15123	24
0.464167	-26	42	75	-62	-108	-33	13	-17	-18	-4	-70	-63	-99	-15	-29	-59	-99	32	-84	-31	-107	-22	-101	-67	-67	-3	-101	-12	-67	-74	-146	-73	-83	-1211	-1092	-16853	28	-15028	1604	-18371	-31	-13113	-394	-19351	-111	-16609	-1004	-14747	71
0.465000	-28	41	84	-61	-112	-33	13	-16	-22	3	-74	-68	-100	-16	-30	-60	-112	33	-88	-48	-110	-23	-101	-73	-67	-5	-100	-13	-77	-75	-148	-77	-87	-1275	-1100	-16919	-296	-15083	1557	-18579	6	-13522	-287	-19101	-118	-16932	-1166	-14382	25
0.465833	-23	41	84	-65	-107	-39	12	-19	-26	0	-78	-68	-99	-17	-30	-59	-101	35	-88	-34	-107	-22	-101	-67	-67	-5	-115	-12	-76	-73	-145	-75	-101	-1347	-1104	-16969	2	-15118	1492	-18780	46	-13911	-190	-18820	-109	-17206	-1271	-14025	-15
0.466667	-27	41	87	-63	-108	-33	16	-15	-16	6	-73	-56	-76	-15	-30	-59	-99	33	-86	-32	-104	-18	-98	-66	-63	0	-98	-11	-70	-69	-145	-73	-65	-1419	-1117	-17006	143	-15133	1422	-18977	8	-14261	-110	-18506	-97	-17429	-1404	-13686	29
0.467500	-25	46	90	-57	-105	-29	17	-15	-16	6	-70	-62	-93	-10	-26	-55	-98	38	-80	-29	-99	-16	-98	-65	-61	2	-99	-8	-75	-69	-143	-70	-70	-1498	-1131	-17033	40	-15141	1351	-19162	-35	-14578	-48	-18178	-100	-17609	-1537	-13366	36
0.468333	-23	41	89	-58	-108	-29	17	-13	-16	7	-70	-60	-98	-9	-28	-58	-99	36	-67	-32	-105	-17	-96	-66	-64	2	-100	-7	-73	-69	-145	-74	-59	-1596	-1159	-17052	-66	-15129	1273	-19335	-29	-14858	-8	-17815	-102	-17740	-1668	-13071	15
0.469167	-24	46	92	-56	-111	-38	20	-12	-50	5	-70	-65	-95	-11	-22	-55	-97	38	-82	-30	-101	-17	-97	-65	-64	0	-100	-9	-75	-69	-145	-73	-48	-1686	-1180	-17028	29	-15102	1195	-19494	-76	-15086	15	-17455	-115	-17827	-1796	-12805	-23
0.470000	-22	43	90	-58	-109	-31	16	-12	-17	9	-68	-58	-96	-13	-28	-56	-100	44	-83	-30	-107	-5	-95	-67	-62	2	-96	-7	-74	-70	-146	-74	-53	-1788	-1212	-17040	-155	-15071	1117	-19615	-118	-15268	21	-17075	-138	-17862	-1921	-12558	-8
0.470833	-36	46	92	-57	-111	-34	17	-13	-14	7	-72	-63	-100	-14	-25	-56	-98	36	-81	-32	-104	-30	-96	-65	-62	20	-98	-11	-75	-70	-147	-74	-75	-1892	-1248	-17012	17	-15011	1046	-19763	1	-15406	10	-16672	-164	-17852	-2049	-12353	-9
0.471667	-25	42	91	-56	-109	-32	16	-12	-15	4	-72	-92	-97	-13	-27	-55	-101	39	-82	-32	-104	-18	-97	-66	-60	3	-96	-8	-70	-68	-144	-76	-108	-1996	-1280	-16974	47	-14950	980	-19864	180	-15489	-15	-16268	-158	-17792	-2174	-12153	-38
0.472500	-26	45	90	-53	-104	-28	16	-14	-15	7	-69	-60	-93	-12	-29	-57	-96	37	-83	-31	-104	-22	-96	-66	-62	2	-98	-9	-52	-73	-146	-75	-112	-2105	-1308	-16925	-154	-14879	926	-19941	260	-15524	-55	-15867	-168	-17693	-2292	-11995	-9
0.473333	-23	43	95	-58	-109	-33	13	-13	-18	8	-69	-63	-96	-15	-29	-58	-99	36	-100	-32	-102	-22	-100	-67	-64	1	-98	-10	-75	-68	-145	-75	-112	-2212	-1340	-16869	-70	-14810	876	-19999	101	-15515	-115	-15463	-178	-17560	-2407	-11860	-9
0.474167	-28	47	88	-56	-113	-35	11	-15	9	3	-72	-60	-100	-16	-28	-60	-100	35	-83	-29	-103	-18	-97	-65	-64	3	-97	-7	-70	-67	-144	-77	-76	-2315	-1353	-16799	6	-14733	844	-20019	-25	-15459	-183	-15067	-168	-17380	-2523	-11748	-32
0.475000	-25	43	92	-52	-107	-32	16	-15	-15	7	-67	-59	-94	-12	-25	-51	-98	36	-82	-16	-104	-21	-100	-67	-63	3	-97	-9	-70	-70	-144	-73	-79	-2421	-1362	-16731	32	-14670	809	-20009	-141	-15364	-268	-14659	-168	-17177	-2633	-11657	-41
0.475833	-29	43	93	-53	-109	-28	18	-11	-15	8	-69	-59	-95	-13	-24	-58	-99	36	-81	-30	-100	-19	-96	-65	-55	4	-96	-8	-72	-67	-146	-73	-70	-2523	-1365	-16661	154	-14612	805	-19968	-245	-15248	-372	-14314	-188	-16951	-2742	-11591	-48
0.476667	-27	41	89	-53	-104	-31	13	-17	-18	4	-72	-59	-96	-8	-26	-61	-104	34	-83	-30	-103	-21	-98	-67	-65	0	-99	-9	-74	-70	-146	-76	-42	-2628	-1355	-16596	286	-14577	795	-19898	-229	-15100	-492	-13967	-208	-16711	-2854	-11549	16
0.477500	-29	41	87	-64	-111	-32	12	-17	-22	4	-73	-60	-96	-15	-28	-63	-101	33	-84	-32	-107	-22	-100	-66	-63	-6	-99	-12	-74	-74	-149	-78	-40	-2728	-1334	-16538	377	-14567	804	-19781	-150	-14937	-628	-13640	-205	-16458	-2962	-11524	1
0.478333	-24	41	88	-59	-112	-34	12	-17	-19	2	-74	-63	-99	-14	-26	-50	-98	34	-85	-32	-103	-21	-101	-68	-65	-3	-101	-11	-75	-69	-145	-76	-50	-2821	-1298	-16483	-50	-14576	818	-19632	-143	-14768	-766	-13336	-211	-16201	-3070	-11497	-25
0.479167	-30	42	85	-58	-113	-33	3	-16	-17	5	-72	-61	-99	-14	-27	-62	-102	30	-87	-32	-104	-22	-99	-68	-63	0	-100	-11	-73	-69	-148	-76	-38	-2919	-1261	-16440	98	-14628	834	-19434	-233	-14597	-944	-13062	-245	-15952	-3176	-11520	-35
0.480000	-25	41	88	-58	-105	-33	12	-15	-17	4	-74	-63	-93	-17	-29	-60	-96	21	-84	-32	-102	-22	-99	-70	-63	0	-99	-11	-75	-69	-147	-74	-59	-3010	-1199	-16407	158	-14713	859	-19196	-296	-14435	-1130	-12821	-240	-15708	-3287	-11537	-12
0.480833	-25	38	87	-60	-107	-31	12	-15	-18	6	-74	-66	-95	-14	-27	-61	-100	33	-87	-32	-103	-28	-97	-79	-64	-4	-100	-12	-73	-70	-147	-74	-70	-3109	-1144	-16390	-130	-14835	881	-18925	-303	-14292	-1327	-12594	-206	-15485	-3400	-11568	11
0.481667	-26	43	86	-60	-110	-33	13	-15	-18	-1	-75	-65	-95	-17	-27	-61	-100	30	-85	-32	-104	-23	-99	-69	-66	-1	-100	-15	-78	-72	-148	-75	-32	-3198	-1078	-16389	85	-15001	902	-18610	-338	-14173	-1544	-12405	-189	-15288	-3513	-11607	-12
0.482500	-29	39	87	-60	-127	-33	9	-18	-19	3	-75	-64	-98	-16	-29	-63	-97	32	-85	-32	-100	-24	-99	-68	-63	2	-99	-12	-67	-69	-151	-75	-48	-3289	-1012	-16388	162	-15202	925	-18253	-292	-14079	-1766	-12230	-177	-15119	-3626	-11645	-15
0.483333	-24	43	85	-58	-109	-33	12	-16	-16	4	-74	-66	-100	-15	-29	-59	-102	59	-86	-33	-104	-22	-98	-69	-64	-1	-100	-15	-74	-73	-147	-77	-62	-3385	-942	-16409	-146	-15438	930	-17864	-102	-14024	-1997	-12084	-158	-14983	-3734	-11692	29
0.484167	-28	38	84	-55	-110	-14	9	-17	-22	3	-73	-64	-99	-19	-28	-64	-104	32	-86	-34	-108	-24	-99	-70	-64	-3	-110	-14	-76	-77	-149	-77	-74	-3478	-872	-16439	32	-15702	960	-17435	-158	-13996	-2233	-11951	-135	-14897	-3840	-11730	7
0.485000	-27	38	82	-64	-108	-34	10	-17	-24	3	-76	-65	-102	-29	-31	-62	-107	28	-87	-29	-109	-23	-101	-72	-66	-3	-98	-15	-77	-74	-151	-77	-48	-3580	-808	-16479	144	-15984	975	-17003	-190	-14007	-2470	-11836	-105	-14845	-3938	-11768	4
0.485833	-27	41	82	-66	-111	-36	10	-16	-18	4	-78	-66	-98	-15	-30	-63	-102	29	-87	-34	-108	-25	-101	-66	-63	-14	-103	-26	-75	-74	-149	-77	-19	-3683	-741	-16527	-46	-16282	980	-16500	-83	-14047	-2697	-11721	-95	-14831	-4022	-11791	30
0.486667	-28	39	86	-61	-109	-32	12	-12	-18	3	-79	-65	-99	-15	-29	-63	-99	33	-84	-30	-102	-19	-99	-69	-63	-1	-100	-11	-73	-73	-148	-76	-49	-3785	-680	-16578	-110	-16572	981	-15998	-156	-14116	-2911	-11607	-118	-14864	-4096	-11796	-6
0.487500	-23	46	88	-60	-108	-31	12	-10	-15	5	-73	-62	-92	-14	-26	-59	-97	36	-83	-29	-104	-10	-96	-67	-60	1	-97	-10	-67	-73	-147	-73	-34	-3887	-615	-16634	-79	-16857	981	-15478	-145	-14207	-3111	-11494	-95	-14936	-4141	-11780	34
0.488333	-21	43	90	-62	-107	-32	15	-14	-14	7	-69	-64	-95	-23	-28	-59	-99	44	-83	-29	-104	-17	-97	-69	-66	1	-99	-11	-74	-69	-148	-74	-33	-3999	-559	-16693	20	-17124	970	-14955	-102	-14320	-3289	-11368	-50	-15042	-4169	-11747	47
0.489167	-22	38	87	-62	-113	-32	13	-14	-40	8	-75	-64	-96	-14	-28	-60	-101	34	-84	-32	-104	-21	-97	-72	-63	-1	-96	-10	-58	-64	-146	-75	-42	-4113	-501	-16757	159	-17358	948	-14431	-35	-14437	-3441	-11236	-33	-15174	-4173	-11679	-24
0.490000	-25	41	89	-62	-109	-33	11	-14	-18	2	-74	-65	-91	-39	-33	-62	-102	38	-86	-33	-105	-23	-99	-72	-65	-1	-101	-14	-77	-75	-150	-78	-12	-4219	-449	-16821	135	-17547	919	-13908	82	-14551	-3564	-11088	-45	-15335	-4149	-11582	-8
0.490833	-6	37	84	-64	-115	-38	8	-21	-22	2	-78	-66	-103	-17	-32	-60	-105	33	-85	-32	-105	-21	-99	-73	-75	-5	-101	-13	-75	-75	-149	-78	2	-4325	-398	-16883	187	-17680	882	-13393	39	-14662	-3650	-10911	-60	-15502	-4092	-11442	-16
0.491667	-28	38	86	-62	-110	-35	12	0	-19	2	-76	-65	-98	-17	-14	-62	-103	32	-86	-31	-107	-23	-99	-69	-65	-3	-101	-13	-75	-70	-150	-75	-32	-4430	-346	-16957	-150	-17758	833	-12890	24	-14742	-3701	-10717	-59	-15672	-3999	-11272	-23
0.492500	-25	40	97	-56	-108	-34	10	-17	-21	5	-75	-63	-96	-17	-29	-59	-100	33	-84	-30	-107	-22	-99	-70	-64	-4	-102	-14	-76	-72	-152	-76	-23	-4524	-291	-17004	-84	-17767	775	-12409	121	-14794	-3715	-10498	-25	-15833	-3877	-11056	-23
0.493333	-27	39	88	-62	-109	-33	12	-15	-19	5	-73	-65	-93	-14	-30	-61	-99	38	-83	-32	-103	-23	-98	-70	-62	-1	-98	-13	-75	-72	-146	-75	0	-4616	-242	-17062	236	-17704	702	-11951	113	-14778	-3690	-10249	62	-15978	-3729	-10800	-38
0.494167	-25	39	90	-62	-108	-33	11	-14	-18	4	-76	-64	-96	-12	-25	-55	-98	38	-84	-28	-100	-18	-97	-66	-60	0	-100	-11	-67	-67	-143	-72	-8	-4696	-187	-17115	-46	-17575	618	-11514	97	-14786	-3626	-9987	149	-16094	-3552	-10508	-16
0.495000	-23	41	88	-58	-107	-32	15	-12	-14	6	-72	-75	-92	-14	-41	-60	-97	33	-85	-31	-100	-21	-96	-67	-60	0	-96	-10	-69	-67	-146	-75	-15	-4766	-134	-17172	178	-17378	515	-11109	0	-14715	-3531	-9693	86	-16179	-3356	-10179	17
0.495833	-19	49	94	-58	-104	-29	19	-12	-12	7	-70	-62	-90	-12	-26	-56	-96	38	-82	-25	-100	-17	-95	-64	-62	1	-97	-11	-74	-66	-143	-70	-26	-4826	-82	-17223	62	-17125	406	-10732	-390	-14598	-3405	-9399	-102	-16236	-3144	-9812	43
0.496667	-22	43	89	-60	-103	-32	15	-13	-24	13	-70	-60	-94	-29	-27	-57	-96	35	-83	-30	-105	-22	-98	-66	-61	0	-101	-11	-70	-68	-162	-73	-28	-4873	-40	-17259	-190	-16820	281	-10391	-541	-14438	-3252	-9088	-254	-16226	-2925	-9432	33
0.497500	-26	55	87	-61	-111	-36	11	-16	-19	3	-76	-67	-100	-17	-32	-59	-101	34	-87	-32	-104	-25	-99	-69	-64	-1	-101	-16	-75	-72	-148	-78	-28	-4912	5	-17335	-103	-16461	145	-10081	-362	-14237	-3078	-8765	-307	-16178	-2705	-9023	-24
0.498333	-27	40	87	-63	-112	-35	10	-18	-19	2	-76	-78	-99	-21	-30	-62	-104	11	-91	-36	-110	-26	-102	-72	-65	-6	-102	-16	-77	-70	-151	-77	-3	-4937	46	-17382	177	-16074	0	-9797	-310	-14016	-2888	-8434	-272	-16076	-2503	-8603	-3
0.499167	-28	36	91	-64	-112	-34	9	-18	-24	0	-78	-68	-101	-21	-33	-62	-104	33	-87	-32	-108	-25	-100	-73	-64	-1	-101	-16	-73	-70	-150	-80	-22	-4945	88	-17421	94	-15656	-143	-9543	-265	-13738	-2679	-8104	-197	-15927	-2275	-8171	20
0.500000	-27	40	89	-61	-109	-38	12	-18	-19	4	-73	-64	-99	-17	-30	-62	-99	35	-86	-32	-107	-25	-102	-70	-63	-4	-100	-15	-73	-70	-149	-75	-35	-4944	120	-17455	-16	-15231	-289	-9307	-134	-13457	-2467	-7779	-150	-15729	-2080	-7737	0
0.500833	-44	42	90	-60	-110	-36	12	-15	-17	3	-73	-65	-97	-18	-31	-61	-100	34	-86	-32	-107	-23	-99	-68	-63	0	-99	-14	-72	-68	-148	-77	-34	-4935	146	-17485	-32	-14810	-430	-9122	-139	-13169	-2250	-7461	-95	-15491	-1908	-7313	2
0.501667	-24	46	87	-58	-107	-31	4	-15	-14	3	-73	-63	-97	-15	-25	-58	-98	32	-81	-30	-101	-22	-97	-69	-65	-1	-99	-12	-73	-69	-147	-75	-67	-4914	166	-17506	-83	-14404	-570	-8952	-156	-12888	-2032	-7157	-67	-15216	-1761	-6906	42
0.502500	-26	43	91	-57	-108	-33	15	-13	-19	2	-73	-63	-96	-17	-27	-61	-99	35	-83	-29	-104	-19	-99	-68	-62	2	-112	-12	-74	-67	-149	-74	-82	-4903	182	-17520	-156	-14033	-695	-8798	-127	-12619	-1821	-6869	-80	-14927	-1640	-6517	64
0.503333	-24	43	88	-57	-105	-33	10	-16	-17	3	-59	-60	-97	-18	-27	-60	-68	37	-81	-28	-105	-24	-99	-69	-65	-5	-99	-13	-75	-70	-147	-74	-70	-4882	185	-17531	-151	-13701	-805	-8675	-122	-12355	-1624	-6604	-102	-14619	-1545	-6157	21
0.504167	-27	42	92	-53	-108	-35	13	-15	-18	3	-75	-65	-94	-17	-29	-60	-100	30	-86	-31	-104	-22	-100	-68	-63	-3	-101	-12	-75	-73	-148	-74	-87	-4859	175	-17533	-75	-13423	-891	-8569	-141	-12189	-1431	-6354	-167	-14310	-1476	-5826	1
0.505000	-25	44	84	-59	-109	-34	12	-15	-19	2	-87	-69	-100	-17	-29	-58	-103	30	-84	-30	-103	-22	-98	-67	-65	-1	-100	-13	-73	-69	-146	-76	-100	-4834	163	-17532	-239	-13207	-952	-8467	-119	-12039	-1252	-6127	-210	-14009	-1424	-5522	22
0.505833	-27	42	79	-59	-112	-36	11	-15	-17	2	-75	-66	-99	-19	-30	-62	-103	33	-85	-35	-105	-26	-100	-70	-64	-9	-101	-16	-75	-72	-149	-75	-103	-4819	132	-17530	-316	-13064	-981	-8411	-35	-11946	-1087	-5916	-214	-13726	-1401	-5251	30
0.506667	-26	43	86	-61	-108	-33	0	-16	-18	2	-77	-66	-97	-17	-32	-59	-104	32	-87	-33	-105	-23	-102	-72	-64	-5	-103	-16	-77	-74	-149	-73	-121	-4809	96	-17525	175	-13000	-977	-8363	-91	-11913	-934	-5730	-228	-13475	-1364	-5018	24
0.507500	-26	40	84	-60	-109	-36	11	-16	-16	3	-74	-61	-95	-18	-27	-60	-100	32	-83	-38	-104	-19	-93	-66	-62	3	-96	-18	-72	-69	-146	-73	-141	-4797	52	-17522	-189	-13008	-930	-8325	-218	-11942	-782	-5557	-246	-13255	-1337	-4831	42
0.508333	-22	44	89	-57	-105	-33	13	-13	-14	6	-73	-63	-97	-16	-28	-58	-98	34	-84	-28	-104	-22	-99	-67	-62	1	-98	-15	-74	-74	-147	-74	-163	-4798	-1	-17526	-84	-13103	-852	-8307	-122	-12041	-652	-5408	-268	-13096	-1309	-4638	45
0.509167	-27	44	87	-68	-112	-34	13	-17	-15	0	-73	-63	-95	-16	-28	-60	-101	34	-83	-33	-105	-22	-98	-68	-64	3	-100	-14	-76	-68	-148	-77	-201	-4803	-68	-17535	143	-13274	-728	-8303	19	-12202	-521	-5270	-271	-12978	-1259	-4492	5
0.510000	-23	39	86	-60	-107	-32	12	-14	-16	3	-75	-65	-95	-28	-30	-59	-99	35	-85	-32	-104	-22	-97	-68	-61	-1	-101	-14	-74	-70	-150	-76	-180	-4816	-144	-17508	52	-13520	-567	-8313	119	-12424	-397	-5145	-268	-12924	-1197	-4371	44
0.510833	-25	41	88	-60	-109	-35	12	-15	-18	4	-73	-66	-97	-15	-28	-60	-96	35	-80	-52	-102	-22	-98	-70	-63	1	-97	-12	-72	-69	-148	-76	-166	-4827	-218	-17580	-92	-13841	-360	-8336	29	-12699	-266	-5026	-281	-12923	-1101	-4269	27
0.511667	-22	43	86	-60	-109	-35	17	-15	-33	2	-74	-65	-98	-17	-31	-59	-100	30	-84	-31	-103	-19	-98	-68	-62	-1	-97	-13	-72	-69	-150	-78	-168	-4843	-300	-17613	345	-14257	-115	-8381	-86	-13021	-135	-4912	-274	-12988	-980	-4194	-17
0.512500	-28	42	85	-59	-107	-34	10	-18	-16	4	-73	-63	-95	-15	-28	-58	-100	32	-84	-32	-103	-23	-97	-69	-65	0	-93	-15	-75	-70	-147	-76	-177	-4859	-382	-17668	219	-14667	167	-8438	233	-13384	3	-4803	-256	-13107	-815	-4121	0
0.513333	-22	41	89	-59	-112	-34	15	-15	-16	3	-69	-88	-96	-13	-28	-42	-101	33	-84	-31	-105	-21	-98	-68	-64	0	-97	-13	-75	-68	-146	-76	-217	-4870	-466	-17731	-6	-15158	489	-8504	708	-13777	151	-4695	-252	-13280	-619	-4073	26
0.514167	-26	44	84	-57	-109	-34	13	-14	-16	5	-68	-63	-94	-14	-25	-58	-102	33	-85	-30	-103	-19	-97	-68	-65	-3	-97	-10	-70	-46	-149	-75	-159	-4882	-547	-17803	118	-15683	830	-8595	652	-14189	310	-4591	-223	-13500	-383	-4030	15
0.515000	-28	43	89	-57	-107	-32	16	-15	-17	4	-65	-64	-98	-15	-28	-76	-100	32	-86	-31	-104	-23	-99	-69	-64	-3	-96	-13	-74	-73	-148	-77	-129	-4891	-627	-17885	16	-16237	1194	-8715	453	-14609	475	-4491	-188	-13765	-115	-4021	29
0.515833	-22	50	89	-56	-111	-34	12	-18	-18	4	-73	-65	-96	-14	-25	-60	-97	34	-82	-50	-102	-19	-98	-66	-63	-3	-98	-12	-74	-66	-145	-72	-159	-4886	-702	-17971	114	-16802	1573	-8822	618	-15035	654	-4398	-152	-14062	188	-4014	43
0.516667	-26	42	87	-58	-107	-31	12	-15	-18	21	-72	-64	-95	-14	-27	-59	-104	33	-90	-31	-104	-21	-98	-67	-67	-3	-98	-13	-75	-72	-148	-77	-155	-4884	-769	-18067	299	-17371	1957	-8974	1066	-15449	844	-4318	-126	-14375	507	-4042	22
0.517500	-27	41	87	-59	-109	-34	8	-17	-22	2	-74	-66	-98	-17	-30	-64	-102	33	-88	-33	-103	-24	-102	-72	-72	-5	-99	-13	-76	-72	-149	-77	-141	-4876	-824	-18163	191	-17937	2340	-9142	1199	-15845	1039	-4259	-102	-14703	846	-4111	6
0.518333	-29	40	88	-60	-109	-39	11	-17	-22	2	-70	-66	-101	-19	-24	-60	-84	34	-91	-34	-108	-21	-99	-72	-67	-4	-98	-15	-74	-70	-149	-78	-145	-4862	-876	-18258	123	-18478	2714	-9336	1229	-16213	1238	-4220	-88	-15029	1192	-4162	33
0.519167	-42	40	91	-57	-109	-12	3	-17	-18	4	-69	-63	-97	-14	-27	-62	-98	33	-84	-32	-107	-23	-101	-68	-62	-3	-98	-15	-73	-68	-150	-81	-136	-4841	-914	-18346	-151	-18987	3068	-9554	1391	-16546	1438	-4212	-58	-15343	1538	-4271	25
0.520000	-26	41	90	-58	-109	-33	15	-15	-19	6	-70	-61	-98	-15	-29	-58	-100	35	-87	-31	-107	-21	-100	-67	-62	0	-95	-15	-70	-68	-146	-75	-112	-4815	-946	-18437	208	-19456	3394	-9800	1341	-16845	1631	-4245	-11	-15640	1872	-4423	-8
0.520833	-23	43	93	-55	-112	-32	15	-13	-16	5	-72	-68	-95	-15	-27	-79	-101	34	-86	-32	-103	-24	-98	-68	-63	0	-99	-14	-75	-67	-146	-74	-110	-4803	-964	-18509	19	-19872	3689	-10072	1247	-17106	1813	-4322	-13	-15914	2174	-4619	21
0.521667	-23	42	93	-56	-110	-27	17	-13	-17	8	-67	-60	-94	-12	-26	-58	-100	39	-82	-28	-107	-22	-99	-67	-61	0	-97	-10	-70	-67	-147	-76	-73	-4785	-971	-18581	-91	-20244	3927	-10381	1161	-17315	1980	-4450	-25	-16149	2465	-4868	9
0.522500	-23	43	93	-58	-110	-33	16	-13	-18	5	-70	-61	-96	-16	-29	-59	-98	33	-81	-30	-109	-21	-99	-67	-62	-4	-98	-11	-73	-69	-147	-74	-77	-4775	-974	-18639	-276	-20550	4125	-10711	1131	-17489	2114	-4637	-49	-16352	2700	-5165	81
0.523333	-25	42	93	-60	-109	-34	11	-15	-18	5	-73	-64	-97	-18	-31	-62	-100	33	-87	-36	-109	-26	-102	-69	-66	-1	-102	-15	-75	-68	-148	-75	-91	-4768	-974	-18693	-472	-20800	4259	-11071	2139	-17616	2220	-4881	-90	-16510	2882	-5516	42
0.524167	-30	40	90	-60	-113	-38	11	-19	-21	4	-73	-64	-100	-22	-33	-63	-101	32	-87	-32	-102	-25	-99	-68	-75	-3	-101	-14	-75	-74	-149	-76	-79	-4771	-957	-18727	-860	-20971	4346	-11447	4712	-17701	2291	-5180	-100	-16624	3005	-5922	3
0.525000	-29	40	92	-60	-110	-41	11	-18	-21	4	-60	-62	-96	-16	-29	-61	-100	29	-86	-34	-107	-25	-102	-72	-65	-5	-100	-13	-76	-73	-151	-75	-100	-4778	-935	-18751	-468	-21081	4360	-11844	5408	-17743	2318	-5533	-114	-16686	3064	-6381	62
0.525833	-29	41	92	-58	-110	-36	11	-17	-22	6	-74	-63	-101	-15	-33	-62	-104	34	-86	-33	-108	-24	-102	-74	-66	-3	-102	-13	-77	-70	-153	-77	-116	-4795	-906	-18766	-269	-21125	4318	-12245	4623	-17751	2297	-5938	-119	-16710	3044	-6888	86
0.526667	-28	41	88	-57	-110	-38	15	-16	-19	3	-70	-63	-100	-16	-30	-62	-101	34	-80	-33	-107	-22	-99	-69	-66	1	-97	-15	-74	-74	-148	-74	-70	-4814	-870	-18768	-372	-21096	4215	-12654	4259	-17726	2224	-6390	-93	-16685	2953	-7439	41
0.527500	-25	45	96	-55	-105	-32	19	-12	-16	8	-70	-63	-95	-13	-36	-58	-100	34	-81	-31	-101	-17	-97	-64	-61	0	-95	-10	-69	-65	-144	-72	-18	-4843	-826	-18756	-446	-21008	4051	-13060	3383	-17674	2103	-6879	-67	-16622	2778	-8037	89
0.528333	-21	45	95	-53	-107	-29	-1	-12	-16	9	-70	-52	-95	-11	-27	-59	-99	36	-84	-31	-100	-19	-99	-66	-61	-1	-100	-10	-68	-66	-145	-73	-5	-4878	-778	-18737	-158	-20854	3822	-13464	2630	-17613	1917	-7407	-1	-16555	2526	-8676	146
0.529167	-31	46	93	-53	-108	-32	18	-11	-16	10	-70	-60	-95	-14	-26	-59	-100	36	-85	-32	-102	-22	-97	-73	-60	5	-97	-13	-68	-66	-145	-72	-39	-4919	-727	-18729	68	-20701	3537	-13852	1963	-17535	1676	-7961	92	-16465	2193	-9354	92
0.530000	-24	45	91	-57	-91	-35	17	-14	-18	5	-73	-60	-94	-13	-27	-59	-100	33	-82	-29	-102	-19	-95	-67	-65	-1	-98	-9	-73	-67	-147	-73	-57	-4962	-660	-18711	-3	-20497	3205	-14225	1060	-17460	1380	-8534	108	-16344	1785	-10076	104
0.530833	-25	43	90	-57	-104	-34	17	-16	-16	5	-75	-62	-96	-14	-29	-61	-95	30	-85	-30	-100	-23	-99	-68	-61	1	-100	-13	-73	-68	-145	-74	-19	-5011	-591	-18692	-92	-20283	2816	-14571	443	-17390	1027	-9124	122	-16233	1313	-10824	108
0.531667	-24	43	94	-59	-109	-38	15	-18	-23	0	-76	-63	-99	-17	-29	-60	-99	34	-85	-32	-105	-23	-100	-69	-67	-1	-103	-14	-80	-67	-149	-77	-4	-5059	-509	-18682	-87	-20069	2394	-14902	-45	-17339	612	-9726	144	-16133	780	-11612	32
0.532500	-29	36	85	-62	-115	-35	11	-19	-22	2	-77	-58	-101	-19	-32	-62	-102	56	-87	-31	-103	-22	-98	-69	-62	0	-98	-14	-73	-69	-148	-76	-7	-5107	-413	-18671	-387	-19873	1929	-15198	-539	-17306	161	-10327	166	-16045	199	-12430	105
0.533333	-24	36	86	-58	-107	-39	17	-13	-18	4	-72	-64	-95	-18	-27	-60	-96	34	-85	-30	-105	-21	-98	-68	-64	0	-100	-9	-77	-68	-149	-76	-40	-5148	-307	-18675	-12	-19705	1431	-15480	-1041	-17306	-339	-10934	194	-15981	-423	-13279	158
0.534167	-23	41	89	-58	-104	-34	17	-15	-16	5	-72	-63	-95	-14	-26	-84	-98	33	-84	-30	-99	-19	-94	-67	-60	2	-96	-13	-70	-68	-144	-73	-62	-5197	-187	-18681	-21	-19583	917	-15729	-1440	-17341	-875	-11534	178	-15949	-1075	-14163	72
0.535000	-14	42	74	-53	-107	-31	18	-24	-16	4	-70	-62	-98	-12	-26	-56	-100	35	-81	-27	-103	-19	-94	-68	-63	2	-92	-14	-75	-66	-143	-77	0	-5244	-51	-18704	-126	-19523	350	-15957	-1810	-17414	-1441	-12137	225	-15956	-1749	-15080	44
0.535833	-23	43	88	-56	-107	-30	18	-11	-16	6	-72	-55	-95	-14	-26	-56	-102	36	-82	-28	-102	-19	-93	-65	-62	3	-96	-10	-70	-63	-142	-74	7	-5286	94	-18740	-155	-19530	-224	-16159	-2181	-17532	-2042	-12737	259	-16005	-2429	-16026	12
0.536667	-26	33	90	-56	-103	-29	16	-14	-17	7	-74	-64	-97	-19	-28	-60	-101	36	-82	-27	-104	-23	-97	-69	-60	1	-96	-14	-75	-70	-148	-75	-49	-5333	253	-18789	-110	-19613	-811	-16345	-2417	-17695	-2658	-13333	269	-16096	-3112	-16995	-3
0.537500	-25	38	88	-61	-109	-36	13	-16	-17	4	-74	-58	-117	-22	-31	-62	-85	33	-85	-33	-108	-28	-97	-69	-65	0	-100	-15	-75	-70	-146	-75	-62	-5375	420	-18851	-372	-19772	-1409	-16504	-2561	-17890	-3287	-13918	244	-16222	-3773	-17980	-5
0.538333	-33	40	86	-42	-109	-34	13	-23	-17	3	-74	-65	-96	-21	-31	-62	-99	33	-85	-31	-102	-23	-99	-70	-63	1	-98	-14	-72	-70	-139	-75	-14	-5419	602	-18914	-114	-20005	-2005	-16654	-2667	-18131	-3911	-14492	199	-16393	-4413	-18970	49
0.539167	-25	39	88	-60	-109	-36	10	-16	-15	4	-74	-64	-100	-22	-31	-55	-99	33	-87	-36	-109	-27	-99	-70	-63	0	-99	-14	-74	-68	-148	-78	-30	-5467	787	-18989	-160	-20307	-2605	-16788	-2746	-18378	-4537	-15058	168	-16598	-5025	-19969	144
0.540000	-30	43	88	-65	-109	-35	9	-16	-16	4	-75	-64	-100	-23	-32	-62	-102	29	-90	-33	-105	-27	-99	-72	-76	-8	-101	-18	-79	-73	-129	-81	-28	-5517	977	-19064	-224	-20672	-3192	-16901	-2922	-18685	-5146	-15609	76	-16836	-5589	-20961	94
0.540833	-29	36	85	-63	-113	-38	7	-16	-24	2	-75	-66	-100	-21	-24	-62	-100	32	-85	-31	-108	-26	-98	-72	-64	-1	-98	-13	-73	-69	-146	-77	-14	-5543	1171	-19129	-12	-21086	-3762	-16998	-3060	-18981	-5731	-16138	19	-17097	-6103	-21914	58
0.541667	-22	40	88	-59	-109	-35	12	-15	-19	6	-70	-63	-97	-19	-29	-61	-99	33	-84	-31	-107	-25	-113	-68	-63	-4	-97	-13	-73	-69	-144	-75	-25	-5616	1361	-19199	-117	-21535	-4315	-17081	-3055	-19284	-6296	-16655	84	-17367	-6561	-22831	37
0.542500	-22	40	88	-61	-109	-33	13	-17	-3	0	-72	-66	-99	-16	-30	-62	-100	29	-90	-29	-103	-24	-100	-69	-65	-4	-99	-13	-74	-70	-144	-75	-30	-5678	1543	-19255	-103	-22006	-4845	-17171	-2976	-19580	-6812	-17146	90	-17641	-6958	-23679	30
0.543333	-9	37	88	-59	-109	-33	11	-15	-19	3	-73	-64	-95	-18	-31	-62	-100	32	-87	-33	-105	-23	-98	-70	-63	-13	-98	-25	-73	-68	-144	-74	-78	-5736	1723	-19301	127	-22489	-5341	-17203	-2881	-19849	-7295	-17613	86	-17913	-7290	-24455	61
0.544167	-26	39	90	-59	-107	-33	11	-15	-21	4	-72	-58	-97	-19	-31	-59	-86	32	-87	-29	-104	-26	-99	-68	-65	-5	-99	-11	-74	-70	-146	-74	-78	-5798	1893	-19332	224	-22962	-5785	-17239	-2806	-20092	-7724	-18050	99	-18154	-7545	-25129	20
0.545000	-28	40	94	-62	-111	-29	12	-15	-18	5	-72	-67	-99	-18	-29	-62	-99	29	-88	-34	-104	-24	-99	-73	-65	-5	-99	-13	-75	-72	-147	-76	-41	-5870	2044	-19360	290	-23411	-6193	-17262	-2706	-20293	-8097	-18467	93	-18373	-7730	-25695	-5
0.545833	-27	38	88	-60	-110	-35	15	-15	-24	10	-77	-66	-98	-18	-30	-55	-101	30	-90	-33	-105	-25	-100	-69	-69	-4	-102	-17	-75	-72	-147	-75	-31	-5935	2191	-19367	88	-23818	-6545	-17258	-2641	-20445	-8416	-18860	110	-18549	-7837	-26123	11
0.546667	-26	39	87	-58	-110	-33	13	-14	-18	3	-72	-66	-97	-14	-29	-61	-100	33	-90	-43	-104	-23	-98	-68	-62	0	-99	-12	-69	-68	-144	-74	-55	-6005	2326	-19360	355	-24174	-6834	-17252	-2558	-20540	-8670	-19214	143	-18675	-7865	-26407	13
0.547500	-19	43	90	-58	-108	-32	17	-14	-16	5	-77	-65	-91	-12	-25	-58	-98	35	-85	-31	-103	-22	-98	-68	-61	0	-100	-13	-73	-64	-145	-72	-58	-6091	2447	-19338	430	-24474	-7072	-17235	-2463	-20572	-8869	-19561	149	-18752	-7827	-26542	-13
0.548333	-26	23	88	-60	-108	-32	15	-15	-19	6	-73	-62	-95	-14	-29	-62	-101	32	-90	-34	-108	-25	-101	-70	-61	-3	-99	-15	-74	-72	-159	-76	-34	-6148	2556	-19318	311	-24713	-7253	-17212	-2524	-20552	-9018	-19879	133	-18783	-7734	-26520	-18
0.549167	-29	40	86	-60	-111	-38	13	-16	-22	2	-75	-67	-96	-14	-28	-47	-100	34	-84	-31	-107	-25	-100	-67	-63	0	-98	-14	-74	-70	-144	-73	-55	-6212	2659	-19281	315	-24874	-7370	-17201	-2533	-20471	-9117	-20191	122	-18757	-7586	-26339	-10
0.550000	-25	40	88	-62	-109	-11	18	-15	-17	5	-73	-66	-98	-13	-31	-59	-101	33	-90	-35	-104	-22	-95	-68	-65	0	-85	-15	-75	-68	-148	-73	-52	-6277	2747	-19242	363	-24969	-7440	-17166	-2356	-20341	-9177	-20471	118	-18695	-7407	-26009	9
0.550833	-26	40	88	-58	-111	-35	15	-14	-22	-3	-95	-65	-101	-15	-29	-61	-102	34	-85	-32	-107	-21	-99	-69	-64	0	-99	-16	-73	-69	-147	-80	-14	-6332	2835	-19194	253	-24997	-7464	-17165	-2220	-20165	-9210	-20752	111	-18608	-7218	-25540	4
0.551667	-27	40	88	-62	-108	-35	12	-15	-18	5	-70	-65	-98	-15	-28	-58	-99	33	-88	-33	-107	-24	-100	-68	-62	-1	-95	-14	-73	-69	-147	-74	-45	-6382	2911	-19141	302	-24963	-7451	-17184	-2172	-19957	-9238	-21024	112	-18506	-7037	-24948	-68
0.552500	-24	43	87	-58	-108	-32	13	-15	-16	3	-55	-63	-97	-14	-28	-60	-99	35	-84	-32	-103	-22	-100	-67	-64	0	-98	-14	-78	-72	-148	-74	-61	-6417	2985	-19089	351	-24901	-7414	-17251	-2088	-19724	-9266	-21303	105	-18411	-6894	-24258	-82
0.553333	-24	43	88	-59	-122	-36	13	-15	-18	5	-72	-63	-96	-13	-28	-62	-99	35	-84	-31	-102	-21	-101	-67	-63	0	-98	-12	-73	-69	-147	-73	-61	-6443	3054	-19028	59	-24732	-7354	-17358	-1999	-19483	-9318	-21583	82	-18337	-6800	-23484	-64
0.554167	-24	43	88	-57	-111	-33	17	-15	-16	8	-68	-64	-93	-15	-27	-56	-98	36	-84	-32	-103	-19	-97	-67	-60	5	-98	-11	-73	-69	-147	-72	-81	-6455	3120	-18970	61	-24553	-7302	-17520	-1850	-19245	-9411	-21863	75	-18303	-6795	-22660	-70
0.555000	-23	81	90	-55	-107	-32	16	-12	-15	8	-67	-59	-95	-12	-26	-57	-99	36	-83	-28	-102	-21	-98	-67	-61	4	-96	-9	-68	-65	-144	-73	-73	-6457	3188	-18908	122	-24351	-7263	-17755	-1744	-19014	-9555	-22154	72	-18315	-6900	-21813	-83
0.555833	-21	45	88	-58	-104	-30	17	-18	-14	8	-68	-66	-93	-13	-27	-53	-96	35	-82	-28	-99	-22	-98	-68	-60	3	-96	-10	-72	-70	-147	-73	-91	-6439	3259	-18846	-57	-24136	-7249	-18058	-1697	-18806	-9773	-22452	35	-18387	-7137	-20979	-95
0.556667	-25	41	87	-59	-108	-35	15	-18	-17	6	-74	-64	-96	-13	-30	-59	-101	11	-88	-46	-108	-25	-102	-73	-65	-3	-102	-14	-73	-72	-150	-77	-96	-6415	3308	-18785	-48	-23905	-7286	-18451	-1592	-18631	-10079	-22759	-1	-18550	-7528	-20191	-102
0.557500	-32	36	79	-64	-111	-33	8	-21	-13	8	-75	-67	-100	-21	-32	-63	-104	25	-88	-33	-107	-25	-102	-73	-68	-1	-101	-15	-75	-73	-148	-80	-56	-6371	3366	-18713	-26	-23667	-7380	-18951	-1431	-18473	-10464	-23050	-26	-18704	-8085	-19474	-110
0.558333	-28	38	88	-62	-107	-34	9	-18	-23	2	-74	-65	-97	-16	-31	-62	-104	32	-88	-30	-103	-24	-103	-73	-68	0	-103	-12	-73	-74	-150	-77	-90	-6311	3430	-18637	132	-23435	-7537	-19476	-1137	-18343	-10950	-23342	-42	-18932	-8811	-18856	-116
0.559167	-28	38	82	-60	-111	-35	11	-15	-21	4	-74	-66	-98	-17	-27	-82	-103	35	-86	-64	-105	-22	-98	-70	-66	-3	-100	-16	-74	-72	-149	-75	-95	-6243	3491	-18557	-5	-23209	-7785	-20109	-1002	-18236	-11530	-23618	-68	-19182	-9724	-18368	-109
0.560000	-28	41	87	-62	-102	-31	13	-19	-21	4	-75	-64	-96	-15	-30	-61	-102	33	-85	-29	-108	-13	-99	-67	-67	-1	-101	-15	-73	-72	-150	-76	-79	-6163	3553	-18470	-48	-22995	-8093	-20819	-962	-18150	-12205	-23879	-100	-19453	-10818	-18022	-127
0.560833	-27	41	86	-58	-108	10	13	-15	-18	7	-59	-64	-96	-17	-28	-57	-101	32	-84	-28	-103	-22	-93	-65	-60	3	-96	-11	-68	-69	-149	-72	-80	-6074	3619	-18377	219	-22790	-8496	-21594	-838	-18071	-12971	-24116	-124	-19703	-12089	-17834	-94
0.561667	-22	45	91	-58	-105	-29	15	-13	-12	6	-70	-67	-91	-15	-29	-56	-100	41	-83	-28	-101	-21	-95	-68	-62	4	-101	-12	-70	-68	-144	-73	-44	-5988	3685	-18275	-189	-22606	-8988	-22429	-821	-18004	-13824	-24328	-141	-19935	-13516	-17820	-47
0.562500	-25	43	89	-60	-110	-29	24	-13	-19	8	-73	-64	-95	-19	-26	-59	-98	35	-83	-30	-102	-21	-97	-67	-62	2	-98	-11	-73	-67	-146	-73	-49	-5881	3745	-18181	12	-22439	-9588	-23314	-714	-17927	-14740	-24504	-142	-20118	-15078	-17978	-61
0.563333	-26	41	90	-58	-110	-31	13	-14	-18	7	-72	-62	-98	-17	-27	-58	-100	34	-83	-28	-105	-21	-96	-70	-62	1	-96	-13	-79	-72	-147	-75	-92	-5798	3811	-18071	115	-22292	-10202	-24221	-592	-17848	-15701	-24637	-169	-20243	-16743	-18298	-124
0.564167	-24	39	88	-59	-110	-33	11	-10	-16	5	-68	-64	-96	-17	-29	-57	-97	34	-87	-32	-107	-23	-98	-66	-63	-1	-101	-13	-73	-70	-148	-75	-133	-5695	3866	-17967	-119	-22170	-10889	-25135	-499	-17764	-16687	-24732	-212	-20294	-18479	-18775	-102
0.565000	-26	41	104	-58	-111	-33	9	-18	-17	3	-74	-69	-100	-22	-33	-62	-102	29	-90	-32	-103	-23	-101	-70	-66	-1	-100	-15	-77	-77	-151	-78	-126	-5615	3929	-17866	-206	-22069	-11615	-26041	-393	-17666	-17669	-24787	-233	-20278	-20264	-19405	-68
0.565833	-32	36	87	-63	-113	-46	4	-22	-24	1	-79	-55	-100	-19	-33	-63	-104	28	-88	-34	-109	-25	-103	-72	-65	-3	-100	-14	-74	-74	-152	-78	-88	-5520	3987	-17762	9	-22001	-12356	-26912	-324	-17556	-18634	-24796	-249	-20185	-22027	-20122	-91
0.566667	-25	39	89	-60	-111	-34	8	-15	-19	6	-73	-65	-96	-19	-30	-60	-102	6	-86	-32	-104	-22	-98	-66	-62	0	-98	-14	-74	-73	-150	-76	-113	-5426	4041	-17665	-39	-21955	-13077	-27732	-205	-17440	-19559	-24766	-267	-20026	-23739	-20925	-76
0.567500	-25	43	91	-57	-108	-33	52	-12	-19	7	-72	-65	-97	-14	-26	-58	-98	32	-83	-29	-102	-21	-97	-67	-62	-1	-97	-11	-69	-68	-164	-75	-131	-5332	4090	-17580	-254	-21947	-13779	-28485	-91	-17327	-20416	-24705	-266	-19818	-25358	-21796	-22
0.568333	-26	43	91	-56	-107	-34	12	-15	-18	6	-70	-65	-96	-17	-29	-62	-98	34	-84	-32	-103	-22	-99	-68	-63	0	-98	-12	-70	-70	-150	-75	-130	-5240	4125	-17498	-269	-21983	-14437	-29157	-75	-17228	-21199	-24624	-266	-19586	-26857	-22682	26
0.569167	-23	43	89	-57	-108	-34	12	-13	-15	5	-70	-63	-90	-15	-29	-58	-100	32	-83	-31	-105	-21	-98	-66	-65	-1	-96	-11	-74	-67	-146	-74	-119	-5142	4154	-17436	-198	-22048	-15032	-29741	44	-17150	-21898	-24535	-264	-19345	-28196	-23552	-11
0.570000	-26	33	90	-57	-105	-32	13	-12	-15	8	-73	-63	-96	-15	-30	-60	-99	33	-87	-30	-105	-19	-99	-66	-61	-3	-98	-11	-74	-68	-147	-74	-113	-5045	4174	-17382	-87	-22158	-15566	-30197	181	-17107	-22500	-24438	-294	-19117	-29353	-24380	-11
0.570833	-25	41	91	-58	-107	-39	12	-15	-16	6	-73	-62	-96	-16	-29	-58	-98	35	-83	-29	-103	-19	-96	-70	-62	-1	-98	0	-70	-68	-147	-72	-61	-4942	4177	-17343	90	-22301	-16033	-30554	174	-17099	-23020	-24357	-296	-18928	-30336	-25118	44
0.571667	-25	41	91	-56	-109	-32	13	-14	-14	7	-74	-63	-95	-15	-32	-59	-103	30	-83	-29	-104	-21	-81	-65	-60	0	-98	-11	-73	-68	-145	-69	-36	-4827	4168	-17318	97	-22476	-16423	-30798	173	-17148	-23465	-24304	-286	-18796	-31113	-25729	30
0.572500	-26	43	89	-58	-111	-34	11	-15	-14	4	-76	-62	-98	-15	-29	-59	-102	33	-83	-34	-104	-21	-97	-67	-64	-1	-100	-12	-69	-65	-146	-72	-61	-4710	4142	-17310	-46	-22686	-16755	-30928	217	-17263	-23830	-24293	-289	-18745	-31700	-26224	28
0.573333	-30	44	86	-57	-110	-34	12	-16	-19	5	-75	-65	-96	-16	-30	-63	-101	29	-84	-32	-107	-23	-99	-67	-64	-1	-99	-12	-75	-69	-149	-75	-80	-4589	4101	-17316	-220	-22918	-17046	-30954	278	-17439	-24144	-24328	-305	-18789	-32111	-26544	9
0.574167	-24	39	88	-60	-109	-39	9	-4	-22	3	-76	-66	-94	-38	-28	-59	-100	34	-85	-30	-104	-21	-96	-66	-62	-1	-98	-11	-72	-67	-146	-70	-58	-4452	4048	-17333	158	-23156	-17301	-30871	408	-17677	-24427	-24423	-313	-18927	-32358	-26677	62
0.575000	-29	40	85	-58	-107	-35	16	-12	-16	6	-73	-61	-95	-13	-26	-57	-97	35	-82	-33	-102	-14	-99	-63	-58	-12	-95	-11	-68	-66	-144	-67	-46	-4317	3969	-17355	156	-23392	-17547	-30706	382	-17978	-24697	-24586	-299	-19147	-32474	-26626	32
0.575833	-23	44	89	-57	-105	-31	23	-7	-16	6	-74	-81	-94	-12	-27	-55	-98	37	-82	-31	-103	-18	-96	-65	-63	0	-98	-13	-72	-66	-143	-70	-49	-4176	3880	-17348	226	-23619	-17812	-30455	387	-18335	-24972	-24815	-280	-19503	-32474	-26384	6
0.576667	-24	42	87	-59	-108	-34	15	-13	-15	7	-74	-63	-93	-15	-29	-59	-104	35	-83	-31	-101	-21	-97	-68	-62	-3	-99	-11	-73	-67	-144	-74	-48	-4035	3766	-17429	174	-23817	-18113	-30139	497	-18739	-25279	-25100	-265	-19925	-32409	-25966	87
0.577500	-26	32	86	-62	-108	-36	10	-12	-27	0	-79	-67	-98	-17	-28	-60	-100	32	-86	-35	-102	-24	-98	-67	-63	-5	-102	-13	-73	-79	-147	-75	-48	-3888	3637	-17464	80	-23963	-18474	-29758	383	-19156	-25626	-25427	-260	-20410	-32281	-25363	105
0.578333	-30	39	84	-62	-111	-35	13	-13	-17	4	-76	-63	-99	-15	-28	-59	-99	34	-84	-33	-109	-24	-102	-70	-64	-4	-99	-11	-76	-70	-149	-74	-60	-3739	3487	-17504	-83	-24061	-18914	-29334	381	-19576	-26019	-25781	-270	-20938	-32123	-24610	74
0.579167	-28	38	84	-59	-110	-34	11	-13	-17	3	-77	-65	-102	-17	-28	-56	-103	33	-85	-35	-105	-22	-99	-68	-66	-5	-97	-13	-76	-72	-146	-75	-51	-3591	3320	-17540	256	-24076	-19467	-28884	450	-19967	-26471	-26146	-258	-21486	-31971	-23712	112
0.580000	-28	43	104	-62	-114	-34	13	-17	-19	3	-76	-65	-99	-15	-31	-60	-100	27	-85	-35	-105	-29	-100	-69	-67	0	-100	-12	-76	-72	-147	-74	-38	-3448	3133	-17560	261	-24004	-20094	-28412	470	-20312	-26981	-26495	-236	-22032	-31826	-22707	141
0.580833	-24	43	87	-63	-112	-11	12	-13	-17	5	-75	-64	-101	-16	-29	-58	-99	38	-84	-32	-104	-24	-99	-69	-62	-1	-101	-14	-73	-67	-150	-77	-44	-3278	2929	-17575	112	-23831	-20846	-27932	476	-20589	-27553	-26799	-237	-22548	-31724	-21622	130
0.581667	-26	42	86	-62	-111	-35	9	-14	-16	5	-77	-64	-96	-15	-29	-59	-99	34	-87	-35	-109	-25	-87	-73	-64	-7	-99	-14	-74	-70	-148	-77	-65	-3179	2706	-17578	-109	-23560	-21715	-27457	467	-20778	-28168	-27034	-236	-23002	-31664	-20493	137
0.582500	-29	40	82	-64	-113	-34	11	-16	-18	1	-77	-67	-103	-16	-30	-63	-98	35	-84	-32	-107	-24	-101	-69	-65	-3	-99	-13	-72	-74	-148	-77	-74	-3055	2468	-17567	-115	-23174	-22683	-26979	499	-20862	-28816	-27166	-241	-23389	-31664	-19334	124
0.583333	-25	50	89	-60	-110	-36	11	-16	-17	3	-75	-64	-100	-17	-29	-62	-101	34	-84	-35	-107	-26	-102	-72	-66	-3	-100	-14	-74	-70	-149	-77	-79	-2941	2214	-17545	-27	-22684	-23748	-26523	445	-20834	-29482	-27174	-243	-23677	-31707	-18188	145
0.584167	-28	41	86	-61	-110	-46	10	-15	-16	1	-76	-44	-97	-18	-31	-62	-103	33	-86	-34	-105	-24	-97	-69	-66	-5	-102	-16	-74	-69	-149	-80	-77	-2842	1948	-17488	9	-22101	-24875	-26082	459	-20694	-30141	-27030	-237	-23863	-31817	-17077	194
0.585000	-29	39	87	-63	-111	-35	10	-18	-21	3	-75	-64	-98	-17	-30	-64	-98	35	-86	-34	-105	-24	-100	-72	-66	-3	-99	-15	-76	-75	-150	-78	-51	-2748	1670	-17465	85	-21440	-26047	-25657	416	-20436	-30782	-26710	-263	-23936	-31960	-16024	219
0.585833	-28	41	86	-63	-109	-43	11	-18	-12	1	-131	-66	-97	-22	-32	-65	-102	33	-87	-33	-109	-25	-99	-69	-65	-4	-101	-16	-79	-72	-165	-78	-40	-2671	1387	-17399	-12	-20710	-27225	-25248	443	-20076	-31393	-26202	-310	-23889	-32156	-15053	197
0.586667	-27	39	86	-60	-109	-33	12	-16	-23	2	-74	-64	-96	-15	-32	-61	-109	33	-84	-34	-102	-22	-98	-72	-63	-3	-97	-14	-75	-69	-146	-78	-47	-2605	1103	-17357	-360	-19937	-28378	-24853	391	-19639	-31936	-25511	-301	-23739	-32358	-14185	244
0.587500	-40	44	91	-56	-105	-30	16	-15	-15	5	-70	-63	-93	-15	-29	-60	-100	36	-82	-29	-100	-22	-96	-66	-61	3	-97	-11	-72	-77	-144	-74	-105	-2562	819	-17298	149	-19135	-29481	-24468	336	-19124	-32386	-24589	-276	-23484	-32570	-13426	226
0.588333	-22	42	92	-61	-109	-34	13	-15	-19	3	-74	-62	-95	-15	-28	-59	-103	38	-83	-31	-102	-21	-97	-67	-64	-1	-98	-12	-74	-68	-146	-74	-117	-2521	537	-17249	-67	-18333	-30503	-24090	435	-18573	-32593	-23496	-263	-23143	-32651	-12780	236
0.589167	-26	39	87	-63	-107	-32	12	-15	-17	3	-75	-65	-100	-17	-32	-67	-102	36	-87	-32	-104	-22	-96	-67	-62	1	-99	-13	-73	-72	-147	-75	-74	-2505	264	-17203	-150	-17555	-31403	-23726	417	-18009	-32677	-22228	-275	-22731	-32703	-12250	214
0.590000	-25	42	87	-62	-105	-33	13	-15	-18	0	-77	-66	-96	-17	-33	-64	-99	34	-82	-35	-103	-23	-100	-72	-64	-5	-104	-15	-76	-73	-150	-80	-85	-2504	-11	-17173	34	-16818	-32129	-23337	431	-17464	-32725	-20803	-289	-22259	-32710	-11830	107
0.590833	-31	36	87	-64	-112	-36	10	-44	-22	-1	-76	-68	-99	-21	-33	-62	-102	34	-86	-35	-103	-24	-97	-67	-64	0	-98	-12	-74	-53	-151	-74	-78	-2515	-264	-17160	94	-16143	-32465	-22944	447	-16947	-32730	-19242	-284	-21744	-32723	-11513	87
0.591667	-25	41	87	-60	-111	-34	10	-14	-19	1	-76	-66	-97	-18	-27	-60	-100	37	-85	-34	-103	-25	-97	-69	-66	-3	-100	-15	-76	-73	-147	-75	-68	-2546	-499	-17165	-136	-15547	-32622	-22545	398	-16493	-32746	-17585	-259	-21207	-32706	-11292	13
0.592500	-29	40	88	-62	-108	-33	11	-17	-21	5	-73	-68	-98	-18	-30	-61	-100	35	-87	-35	-105	-23	-98	-67	-65	-3	-98	-13	-76	-72	-148	-73	-116	-2590	-718	-17195	183	-15041	-32671	-22129	435	-16111	-32735	-15874	-218	-20661	-32723	-11148	-58
0.593333	-28	40	86	-59	-108	-31	13	-13	-23	5	-73	-66	-100	-17	-31	-60	-103	37	-84	-32	-110	-21	-99	-67	-62	0	-82	-11	-73	-70	-147	-74	-141	-2652	-913	-17245	200	-14634	-32712	-21702	402	-15820	-32748	-14154	-189	-20126	-32707	-11062	-17
0.594167	-24	44	88	-58	-109	-33	36	-8	-15	4	-72	-63	-95	-17	-28	-60	-98	36	-82	-30	-102	-21	-98	-65	-56	4	-94	-8	-70	-68	-143	-64	-99	-2726	-1118	-17328	53	-14328	-32713	-21262	339	-15627	-32709	-12460	-151	-19599	-32714	-11022	-38
0.595000	-25	43	90	-56	-107	-29	17	-13	-13	8	-67	-65	-94	-15	-29	-57	-96	40	-83	-30	-109	-19	-96	-73	-59	1	-95	-9	-73	-68	-145	-72	-87	-2822	-1244	-17431	18	-14124	-32657	-20806	344	-15532	-32476	-10835	-128	-19104	-32688	-11018	-28
0.595833	-23	43	92	-46	-107	-30	11	-10	-21	9	-69	-61	-92	-15	-26	-58	-100	40	-82	-28	-101	-19	-97	-66	-59	5	-94	-7	-72	-67	-143	-73	-119	-2933	-1379	-17550	196	-14020	-32259	-20354	371	-15531	-32056	-9314	-105	-18648	-32459	-11024	-57
0.596667	-24	45	90	-55	-105	-30	16	-12	-17	7	-69	-61	-96	-18	-28	-43	-97	37	-82	-36	-107	-22	-97	-68	-62	1	-96	-10	-73	-70	-147	-75	-138	-3061	-1500	-17726	191	-14002	-31589	-19863	374	-15620	-31555	-7944	-87	-18230	-32111	-11036	-70
0.597500	-28	41	85	-62	-124	-35	11	-17	-18	5	-72	-66	-96	-17	-30	-62	-101	34	-88	-32	-109	-24	-102	-72	-66	-5	-99	-15	-78	-74	-147	-78	-116	-3205	-1609	-17910	-4	-14063	-30723	-19425	352	-15776	-30910	-6745	-73	-17853	-31648	-11037	-61
0.598333	-30	39	86	-62	-110	-34	11	-17	-24	2	-73	-64	-100	-21	-33	-64	-109	32	-92	-36	-104	-26	-105	-72	-50	-1	-99	-13	-75	-73	-150	-81	-126	-3367	-1705	-18117	97	-14190	-29708	-18969	327	-15982	-30228	-5746	-68	-17527	-31116	-11022	-114
0.599167	-29	42	84	-61	-112	-36	8	-18	-24	1	-75	-69	-99	-23	-34	-62	-104	32	-86	-34	-107	-25	-103	-69	-65	-1	-97	-12	-75	-74	-147	-77	-109	-3538	-1792	-18348	131	-14364	-28571	-18521	346	-16215	-29493	-4955	-85	-17240	-30493	-10979	-114
0.600000	-27	40	85	-59	-111	-36	10	-15	-21	4	-68	-65	-98	-18	-28	-64	-105	29	-90	-32	-110	-22	-101	-57	-64	0	-96	-12	-74	-73	-148	-78	-100	-3735	-1878	-18587	-260	-14580	-27353	-18089	277	-16461	-28722	-4376	-110	-17001	-29809	-10913	-90
0.600833	-25	45	111	-63	-105	-34	10	-15	-18	4	-70	-61	-96	-17	-27	-59	-98	37	-84	-31	-103	-21	-99	-68	-62	-4	-100	-10	-73	-72	-134	-73	-90	-3936	-1972	-18841	24	-14821	-26074	-17681	223	-16693	-27930	-4023	-122	-16811	-29066	-10827	-107
0.601667	-26	44	85	-57	-108	-32	12	-13	-17	7	-69	-62	-95	-15	-23	-59	-99	35	-85	-33	-105	-22	-97	-67	-60	0	-96	-11	-72	-69	-144	-76	-21	-4159	-2074	-19115	-156	-15078	-24779	-17298	260	-16901	-27128	-3880	-90	-16667	-28276	-10719	-95
0.602500	-21	45	92	-60	-115	-32	15	-50	-19	4	-72	-63	-94	-15	-28	-59	-100	34	-84	-30	-102	-22	-97	-70	-64	-1	-98	-13	-74	-72	-127	-76	-29	-4389	-2192	-19389	-160	-15335	-23486	-16946	219	-17062	-26336	-3943	-40	-16572	-27462	-10598	-116
0.603333	-24	42	84	-61	-104	-33	13	-14	-18	5	-70	-65	-94	-15	-26	-58	-99	34	-88	-32	-104	-18	-96	-74	-62	0	-99	-12	-73	-68	-145	-76	-49	-4642	-2336	-19679	18	-15594	-22232	-16632	232	-17171	-25563	-4187	-38	-16518	-26619	-10464	-95
0.604167	-25	44	86	-59	-107	-36	13	-12	-15	6	-73	-65	-97	-17	-28	-57	-97	35	-86	-32	-104	-23	-97	-70	-61	-1	-100	-14	-75	-73	-152	-77	-24	-4906	-2498	-19942	66	-15841	-21038	-16357	242	-17221	-24817	-4594	-58	-16510	-25756	-10323	-64
0.605000	-25	40	87	-59	-107	-34	12	-13	-17	4	-72	-63	-96	-15	-30	-60	-99	34	-87	-30	-105	-23	-101	-69	-64	0	-97	-12	-69	-72	-147	-79	-9	-5186	-2694	-20264	-176	-16078	-19928	-16126	139	-17207	-24109	-5145	-60	-16542	-24875	-10177	-55
0.605833	-30	43	84	-59	-100	-39	8	-16	-18	3	-72	-67	-102	-22	-35	-60	-102	30	-88	-33	-107	-23	-99	-72	-63	-1	-100	-15	-79	-73	-149	-67	-14	-5476	-2919	-20561	-51	-16291	-18916	-15930	121	-17137	-23450	-5803	-69	-16619	-24014	-10040	-87
0.606667	-26	41	86	-62	-112	-36	9	-15	-21	3	-74	-66	-104	-18	-33	-61	-105	32	-87	-31	-109	-23	-102	-73	-67	-4	-101	-16	-77	-70	-147	-78	-3	-5777	-3177	-20860	59	-16495	-18015	-15785	147	-17014	-22831	-6540	-78	-16733	-23155	-9913	-58
0.607500	-28	39	86	-59	-109	-34	10	-14	-23	4	-73	-67	-99	-18	-33	-60	-100	35	-84	-31	-103	-17	-97	-70	-61	2	-98	-16	-73	-69	-144	-74	-21	-6086	-3467	-21155	-94	-16686	-17220	-15669	130	-16841	-22263	-7350	-75	-16883	-22319	-9795	-14
0.608333	-25	42	87	-59	-108	-35	12	-13	-16	5	-68	-64	-96	-18	-30	-59	-98	33	-86	-30	-111	-21	-99	-68	-62	3	-99	-13	-76	-70	-144	-75	-52	-6403	-3793	-21457	-146	-16865	-16553	-15608	111	-16649	-21753	-8192	-63	-17064	-21513	-9694	51
0.609167	-26	42	87	-59	-108	-34	11	-13	-18	4	-70	-57	-95	-16	-32	-59	-98	34	-84	-29	-105	-21	-98	-70	-65	-1	-99	-15	-75	-69	-147	-78	-56	-6733	-4151	-21746	42	-17032	-16004	-15583	105	-16443	-21288	-9042	-60	-17275	-20743	-9619	45
0.610000	-25	39	85	-59	-108	-34	11	-16	-18	5	-73	-66	-96	-16	-32	-60	-102	34	-85	-29	-104	-36	-100	-74	-65	0	-101	-13	-74	-69	-150	-78	-15	-7066	-4538	-22051	-40	-17197	-15569	-15608	75	-16236	-20869	-9890	-60	-17515	-20008	-9557	56
0.610833	-29	40	88	-79	-108	-36	13	-14	-16	4	-72	-63	-100	-17	-32	-62	-99	34	-83	-31	-108	-18	-97	-70	-61	3	-90	-14	-73	-73	-148	-76	68	-7397	-4951	-22341	-236	-17349	-15234	-15668	107	-16048	-20487	-10717	-72	-17769	-19334	-9523	103
0.611667	-25	38	88	-60	-108	-33	15	-15	-19	4	-75	-63	-99	-16	-31	-59	-97	34	-85	-31	-105	-21	-99	-70	-65	-1	-101	-13	-73	-70	-148	-74	92	-7726	-5385	-22625	-241	-17500	-14999	-15772	61	-15893	-20131	-11511	-78	-18037	-18712	-9519	52
0.612500	-29	38	87	-57	-87	-31	13	-12	-25	3	-74	-61	-97	-15	-31	-60	-103	32	-84	-31	-105	-22	-99	-73	-64	0	-100	-13	-72	-70	-148	-87	36	-8054	-5839	-22899	-223	-17651	-14840	-15918	26	-15782	-19806	-12255	-68	-18304	-18161	-9539	-9
0.613333	-25	39	86	-58	-108	-32	11	-15	-21	3	-73	-61	-95	-17	-29	-58	-100	35	-78	-32	-102	-19	-97	-66	-66	0	-101	-12	-72	-69	-146	-74	20	-8371	-6301	-23169	-464	-17798	-14745	-16104	13	-15723	-19491	-12947	-47	-18571	-17676	-9594	116
0.614167	-25	37	88	-59	-104	-33	17	-11	-18	3	-73	-61	-94	-16	-30	-60	-102	33	-84	-31	-104	-21	-96	-68	-61	2	-101	-12	-70	-67	-151	-77	33	-8678	-6779	-23427	-237	-17942	-14705	-16334	-14	-15718	-19181	-13582	-41	-18828	-17258	-9678	190
0.615000	-24	41	88	-58	-105	-33	13	-13	-17	4	-73	-64	-96	-16	-28	-58	-99	34	-84	-27	-103	-19	-94	-70	-63	1	-102	-15	-74	-68	-149	-73	27	-8971	-7257	-23667	-137	-18084	-14699	-16602	-52	-15784	-18872	-14155	-58	-19078	-16914	-9808	129
0.615833	-26	44	82	-60	-109	-38	11	-19	-21	6	-74	-60	-97	-16	-29	-58	-100	34	-83	-31	-104	-19	-99	-66	-63	4	-99	-14	-72	-69	-146	-74	6	-9243	-7727	-23892	-206	-18219	-14707	-16910	-1	-15911	-18551	-14691	-36	-19294	-16650	-9971	71
0.616667	-25	41	86	-60	-109	-35	16	-13	-17	4	-76	-76	-99	-3	-31	-59	-104	33	-84	-33	-104	-23	-99	-70	-64	0	-102	-17	-76	-70	-146	-77	11	-9492	-8187	-24095	-59	-18353	-14730	-17251	95	-16092	-18215	-15171	-51	-19491	-16466	-10179	27
0.617500	-26	37	84	-63	-110	-33	11	-16	-17	3	-76	-64	-96	-15	-33	-62	-105	33	-88	-35	-109	-25	-102	-70	-64	0	-103	-15	-75	-70	-149	-72	16	-9713	-8629	-24279	-18	-18482	-14742	-17655	-12	-16345	-17862	-15593	-86	-19655	-16354	-10430	57
0.618333	-30	39	85	-61	-109	-36	11	-15	-19	3	-76	-65	-97	-18	-30	-60	-107	34	-85	-33	-107	-26	-101	-70	-66	0	-103	-18	-76	-73	-149	-75	9	-9902	-9050	-24446	-291	-18607	-14733	-18081	-161	-16638	-17490	-15975	-90	-19790	-16302	-10723	30
0.619167	-24	37	85	-63	-110	-36	15	-17	-17	3	-75	-60	-84	-15	-28	-60	-100	35	-87	-34	-105	-25	-99	-73	-63	-1	-102	-15	-73	-70	-147	-78	13	-10056	-9443	-24590	-239	-18731	-14706	-18546	-183	-16973	-17096	-16311	-79	-19896	-16319	-11063	-63
0.620000	-28	40	85	-58	-108	-34	16	-14	-16	6	-76	-63	-98	-18	-33	-58	-97	35	-86	-31	-108	-19	-99	-68	-67	0	-101	-17	-78	-72	-149	-75	-1	-10176	-9805	-24713	92	-18851	-14629	-19048	-150	-17340	-16684	-16615	-77	-19976	-16390	-11451	-109
0.620833	-28	46	87	-61	-76	-34	15	-11	-15	5	-75	-63	-97	-13	-28	-57	-101	37	-84	-31	-105	-35	-98	-67	-65	1	-96	-13	-74	-69	-144	-76	-28	-10256	-10121	-24812	63	-18976	-14536	-19581	-39	-17728	-16254	-16893	-82	-20027	-16498	-11880	-127
0.621667	-26	44	89	-56	-109	-32	16	-14	-16	7	-70	-61	-93	-12	-27	-60	-96	38	-83	-30	-102	-19	-97	-69	-62	1	-98	-14	-70	-68	-148	-76	-53	-10290	-10396	-24894	-4	-19106	-14394	-20142	-5	-18144	-15812	-17146	-26	-20063	-16647	-12351	-136
0.622500	-23	41	63	-60	-107	-36	15	-15	-17	5	-70	-64	-98	-16	-26	-59	-100	37	-84	-30	-107	-21	-99	-68	-65	16	-97	-16	-70	-69	-146	-75	-86	-10286	-10632	-24962	-83	-19243	-14208	-20734	-91	-18529	-15373	-17379	68	-20079	-16807	-12855	-126
0.623333	-27	44	85	-59	-110	-34	12	-12	-21	2	-74	-64	-99	-16	-34	-40	-101	30	-103	-35	-109	-22	-100	-70	-67	-8	-99	-18	-75	-73	-149	-79	-75	-10243	-10815	-25008	-84	-19397	-13981	-21338	-42	-18926	-14934	-17594	107	-20088	-16977	-13396	-98
0.624167	-38	39	54	-64	-114	-41	9	-21	-23	3	-76	-68	-100	-17	-31	-61	-102	33	-86	-34	-105	-25	-102	-69	-66	-6	-100	-16	-83	-63	-148	-76	-52	-10153	-10946	-25040	26	-19552	-13707	-21946	24	-19299	-14498	-17802	77	-20087	-17127	-13945	-118
0.625000	-29	42	86	-60	-110	-36	9	-13	-21	4	-72	-66	-99	-18	-31	-55	-101	29	-87	-33	-107	-22	-98	-72	-65	-1	-100	-17	-75	-72	-148	-79	-83	-10026	-11029	-25056	69	-19722	-13389	-22550	-1	-19647	-14082	-18002	77	-20086	-17254	-14523	-122
0.625833	-30	41	81	-62	-110	-38	10	-17	-24	3	-75	-68	-101	-17	-28	-59	-101	29	-88	-34	-110	-23	-80	-70	-69	-1	-101	-15	-76	-64	-148	-76	-111	-9862	-11056	-25057	158	-19905	-13030	-23146	-59	-19961	-13679	-18194	87	-20086	-17333	-15097	-74
0.626667	-30	41	87	-57	-110	-35	12	-15	-19	-6	-73	-65	-96	-15	-30	-59	-100	34	-86	-31	-107	-18	-100	-67	-63	-1	-99	-12	-72	-67	-146	-78	-113	-9663	-11040	-25038	74	-20098	-12625	-23717	-45	-20235	-13296	-18381	36	-20080	-17352	-15663	-31
0.627500	-16	44	90	-53	-104	-31	16	-14	-17	6	-75	-63	-92	-13	-27	-57	-95	35	-78	-29	-100	-19	-96	-65	-64	0	-96	-10	-73	-67	-142	-73	-129	-9436	-10965	-25008	-60	-20296	-12179	-24262	-18	-20459	-12939	-18572	17	-20083	-17309	-16214	-51
0.628333	-25	41	90	-53	-104	-30	15	-13	-17	9	-77	-62	-100	-11	-26	-59	-100	35	-84	-30	-100	-15	-96	-68	-62	3	-96	-10	-72	-66	-143	-73	-82	-9194	-10854	-24969	97	-20503	-11704	-24773	-8	-20637	-12611	-18765	29	-20092	-17194	-16747	-128
0.629167	-25	44	97	-55	-108	-30	13	-14	-17	5	-72	-64	-95	-14	-26	-57	-101	36	-82	-30	-103	-17	-96	-67	-63	3	-96	-10	-83	-72	-101	-72	-88	-8922	-10694	-24909	123	-20712	-11184	-25225	-19	-20765	-12303	-18968	32	-20105	-16984	-17254	-137
0.630000	-24	42	90	-57	-107	-33	15	-12	-17	16	-72	-63	-81	-26	-26	-57	-98	33	-84	-33	-105	-18	-95	-65	-62	2	-96	-11	-76	-70	-144	-76	-126	-8640	-10504	-24838	205	-20908	-10634	-25621	-6	-20838	-12018	-19164	25	-20117	-16689	-17726	-95
0.630833	-25	42	91	-58	-108	-32	15	-12	-18	6	-73	-65	-97	-13	-27	-70	-100	37	-82	-32	-103	-19	-98	-67	-65	-1	-98	-12	-72	-68	-147	-75	-135	-8349	-10276	-24748	57	-21098	-10056	-25958	-23	-20862	-11750	-19371	-4	-20124	-16307	-18160	-130
0.631667	-26	39	63	-60	-109	-32	16	-14	-18	3	-73	-63	-95	-16	-32	-60	-101	32	-83	-33	-105	-22	-100	-68	-65	-1	-99	-11	-74	-69	-147	-76	-144	-8055	-10021	-24645	-60	-21265	-9451	-26216	-1	-20826	-11489	-19582	-25	-20134	-15839	-18547	-141
0.632500	-25	40	85	-61	-113	-35	10	-15	-18	3	-76	-68	-98	-18	-31	-60	-104	23	-84	-35	-103	-21	-90	-48	-64	-3	-99	-11	-73	-68	-145	-75	-163	-7759	-9742	-24529	9	-21394	-8814	-26395	-23	-20736	-11225	-19789	-72	-20134	-15294	-18893	-146
0.633333	-28	40	91	-57	-108	-35	13	-16	-16	10	-69	-63	-100	-16	-27	-61	-98	37	-84	-33	-104	-22	-99	-68	-61	0	-97	-13	-74	-68	-147	-73	-193	-7465	-9448	-24393	210	-21494	-8131	-26493	-16	-20594	-10960	-19991	-62	-20118	-14680	-19190	-145
0.634167	-22	44	91	-57	-105	-33	15	-14	-14	8	-68	-61	-94	-16	-26	-58	-96	36	-82	-29	-104	-29	-96	-63	-74	0	-93	-10	-74	-68	-146	-70	-170	-7173	-9139	-24239	115	-21539	-7486	-26504	-6	-20402	-10676	-20193	-52	-20093	-14009	-19449	-94
0.635000	-23	43	90	-56	-105	-31	12	-13	-17	8	-69	-58	-94	-7	-25	-57	-97	36	-81	-29	-102	-17	-97	-63	-60	1	-93	-10	-69	-64	-142	-70	-142	-6898	-8819	-24077	-78	-21543	-6809	-26433	-21	-20171	-10375	-20381	-52	-20049	-13285	-19668	-58
0.635833	-25	44	91	-51	-104	-29	19	-9	-16	10	-65	-60	-98	-13	-27	-58	-99	40	-84	-27	-102	-19	-95	-65	-61	3	-95	-10	-72	-66	-146	-74	-134	-6625	-8498	-23902	-43	-21490	-6129	-26280	9	-19889	-10043	-20557	-49	-19991	-12535	-19863	-45
0.636667	-22	49	94	-52	-105	-31	7	-19	-15	9	-68	-60	-96	-15	-27	-57	-98	37	-81	-29	-105	-22	-97	-68	-62	-1	-98	-11	-75	-69	-144	-75	-179	-6369	-8178	-23724	84	-21382	-5452	-26053	-25	-19574	-9685	-20731	-56	-19913	-11775	-20023	-57
0.637500	-27	41	90	-59	-109	-33	15	-16	-14	6	-72	-65	-96	-17	-30	-62	-102	32	-86	-31	-107	-19	-91	-66	-63	-3	-100	-14	-75	-70	-148	-75	-171	-6122	-7864	-23531	76	-21217	-4781	-25743	-56	-19232	-9292	-20879	-104	-19817	-11015	-20164	-27
0.638333	-27	39	87	-57	-105	-33	15	-15	-19	6	-73	-62	-103	-13	-27	-60	-104	34	-83	-31	-107	-22	-100	-70	-66	-4	-97	-11	-70	-67	-146	-76	-152	-5880	-7550	-23337	-7	-20991	-4128	-25365	-66	-18856	-8860	-21007	-148	-19700	-10272	-20282	-9
0.639167	-29	42	89	-55	-101	-34	15	-16	-16	5	-69	-61	-96	-15	-30	-62	-100	35	-83	-33	-102	-22	-101	-65	-61	0	-97	-21	-72	-69	-149	-77	-144	-5646	-7245	-23135	-99	-20719	-3497	-24921	-21	-18460	-8402	-21117	-170	-19561	-9556	-20390	-16
0.640000	-25	41	89	-57	-108	-34	16	-23	-22	9	-73	-66	-101	-18	-32	-60	-103	36	-84	-33	-105	-23	-102	-70	-65	-4	-101	-14	-75	-69	-148	-62	-188	-5404	-6950	-22939	-100	-20400	-2906	-24425	-10	-18057	-7920	-21210	-185	-19409	-8879	-20487	-1
0.640833	-30	39	86	-58	-109	-35	12	-18	-23	6	-74	-67	-99	-15	-28	-64	-105	23	-85	-32	-99	-22	-98	-68	-61	-3	-98	-11	-70	-65	-148	-74	-178	-5182	-6657	-22742	-108	-20037	-2355	-23870	8	-17634	-7408	-21274	-177	-19243	-8248	-20576	-23
0.641667	-23	42	88	-56	-108	-33	16	-17	-19	5	-72	-63	-97	-17	-29	-58	-100	38	-82	-32	-104	-21	-100	-67	-63	-5	-99	-5	-73	-68	-145	-75	-122	-4950	-6377	-22558	166	-19647	-1818	-23277	24	-17218	-6888	-21318	-165	-19058	-7681	-20659	33
0.642500	-28	40	87	-53	-108	-33	13	-15	-17	6	-73	-64	-98	-13	-30	-61	-98	32	-83	-33	-101	-22	-100	-66	-63	2	-98	-13	-76	-66	-146	-76	-132	-4711	-6115	-22385	-42	-19226	-1342	-22647	4	-16805	-6366	-21346	-170	-18865	-7189	-20738	147
0.643333	-25	42	87	-53	-110	-41	13	-15	-21	4	-77	-64	-98	-15	-31	-58	-102	35	-85	-35	-104	-23	-99	-67	-65	-1	-102	-17	-73	-69	-145	-114	-131	-4466	-5850	-22228	46	-18796	-921	-22000	28	-16405	-5851	-21358	-174	-18665	-6736	-20812	87
0.644167	-26	38	85	-58	-111	-35	10	-15	-17	4	-75	-66	-96	-16	-30	-61	-100	35	-86	-34	-121	-24	-101	-69	-51	-3	-99	-14	-74	-68	-145	-75	-125	-4208	-5598	-22080	-24	-18361	-544	-21335	36	-16011	-5350	-21340	-168	-18463	-6356	-20880	6
0.645000	-26	39	88	-59	-118	-32	12	-17	-21	1	-75	-67	-115	-14	-31	-63	-102	34	-86	-33	-107	-23	-101	-70	-65	-1	-102	-16	-76	-70	-151	-81	-114	-3935	-5352	-21955	-11	-17942	-223	-20674	-7	-15637	-4876	-21315	-138	-18254	-6044	-20944	-32
0.645833	-28	40	86	-60	-112	-36	12	-16	-22	1	-77	-67	-101	-16	-33	-62	-104	33	-83	-38	-101	-26	-101	-68	-68	-3	-103	-17	-74	-72	-148	-79	-109	-3647	-5117	-21853	-130	-17510	45	-20011	-60	-15281	-4420	-21267	-126	-18039	-5812	-20995	-42
0.646667	-28	57	91	-56	-109	-31	13	-24	-21	2	-75	-68	-100	-17	-32	-61	-100	35	-82	-31	-104	-23	-99	-68	-62	-1	-99	-13	-76	-72	-138	-77	-76	-3340	-4885	-21768	59	-17107	269	-19359	-69	-14937	-4014	-21207	-147	-17830	-5575	-21029	23
0.647500	-23	39	88	-58	-111	-31	16	-12	-18	3	-74	-67	-93	-14	-24	-59	-100	35	-82	-35	-102	-23	-97	-68	-63	1	-102	-10	-73	-67	-145	-75	-51	-3021	-4664	-21713	-14	-16723	442	-18735	-53	-14618	-3646	-21126	-164	-17621	-5409	-21053	3
0.648333	-23	41	90	-58	-105	-35	13	-13	-6	22	-75	-68	-97	-16	-31	-59	-102	32	-87	-34	-105	-23	-100	-73	-64	-6	-101	-14	-74	-74	-148	-81	-55	-2686	-4451	-21685	-281	-16371	572	-18150	-41	-14314	-3324	-21036	-169	-17422	-5294	-21071	15
0.649167	-22	41	84	-63	-109	-35	9	-15	-19	1	-76	-66	-95	-19	-30	-62	-97	32	-85	-33	-104	-26	-105	-64	-63	-5	-99	-10	-74	-72	-147	-77	-56	-2330	-4241	-21677	-235	-16047	666	-17598	0	-14027	-3041	-20924	-152	-17218	-5193	-21059	104
0.650000	-24	39	86	-60	-110	-38	13	-12	-18	3	-75	-70	-97	-15	-31	-58	-101	34	-86	-32	-104	-24	-100	-68	-66	-3	-102	-13	-74	-73	-150	-76	-24	-1965	-4026	-21696	-40	-15749	733	-17100	27	-13761	-2801	-20794	-147	-17021	-5119	-21028	118
0.650833	-25	41	87	-59	-113	-36	12	-14	-18	3	-73	-67	-98	-11	-31	-60	-98	33	-84	-35	-107	-25	-101	-72	-64	-4	-99	-12	-72	-70	-147	-79	-14	-1586	-3848	-21743	-38	-15479	764	-16620	-33	-13505	-2599	-20643	-149	-16827	-5057	-20971	45
0.651667	-23	40	87	-58	-105	-36	13	-13	-18	4	-73	-70	-96	-19	-30	-59	-100	32	-85	-32	-104	-25	-100	-69	-65	-4	-102	-14	-75	-72	-148	-75	-11	-1205	-3664	-21817	-116	-15233	790	-16260	8	-13261	-2434	-20469	-162	-16637	-5006	-20893	45
0.652500	-24	40	89	-63	-110	-34	12	-13	-18	6	-73	-67	-97	-13	-27	-58	-97	33	-86	-27	-105	-25	-101	-68	-64	0	-102	-14	-73	-72	-147	-77	-55	-820	-3487	-21911	7	-15007	796	-15928	5	-13034	-2297	-20273	-159	-16452	-4951	-20783	76
0.653333	-26	42	88	-60	-108	-22	16	-43	-18	3	-96	-65	-96	-15	-28	-60	-99	33	-84	-32	-104	-23	-99	-70	-63	0	-98	-12	-73	-66	-149	-77	-17	-402	-3320	-22029	59	-14791	799	-15653	-103	-12810	-2180	-20047	-150	-16274	-4899	-20647	112
0.654167	-23	44	90	-62	-107	-33	15	-12	-15	8	-68	-63	-95	-11	-27	-56	-101	36	-84	-32	-96	-21	-81	-68	-60	1	-98	-11	-68	-68	-145	-72	-16	-48	-3167	-22174	-254	-14588	807	-15439	-45	-12602	-2085	-19795	-139	-16097	-4828	-20471	141
0.655000	-25	45	90	-56	-109	-31	17	-8	-13	11	-67	-62	-93	-13	-26	-58	-96	35	-82	-29	-101	-21	-96	-66	-61	2	-97	-10	-72	-66	-149	-74	-80	326	-3016	-22335	164	-14388	820	-15281	-47	-12397	-1999	-19521	-127	-15921	-4747	-20272	99
0.655833	-19	41	92	-57	-108	-32	16	-15	-19	7	-69	-62	-96	-12	-25	-56	-100	39	-84	-30	-105	-22	-96	-70	-65	0	-97	-11	-72	-68	-147	-74	-40	682	-2886	-22521	114	-14187	834	-15174	-134	-12205	-1926	-19213	-117	-15753	-4651	-20035	149
0.656667	-26	44	89	-60	-110	-32	10	-15	-18	5	-72	-63	-97	-17	-32	-64	-100	30	-87	-35	-109	-25	-103	-70	-90	-5	-102	-17	-75	-73	-153	-79	-9	1020	-2768	-22724	145	-13985	863	-15118	-80	-12023	-1854	-18884	-108	-15581	-4546	-19771	142
0.657500	-30	35	84	-63	-111	-40	8	-24	-24	0	-76	-65	-111	-18	-33	-62	-102	26	-93	-38	-105	-26	-103	-74	-68	-7	-101	-16	-76	-73	-149	-75	-80	1338	-2659	-22938	28	-13766	912	-15097	11	-11849	-1775	-18538	-92	-15407	-4418	-19469	165
0.658333	-26	39	87	-61	-110	-34	0	-30	-17	6	-74	-65	-96	-17	-32	-64	-101	33	-88	-34	-104	-26	-102	-72	-61	-3	-101	-16	-76	-55	-150	-76	-82	1634	-2559	-23165	75	-13534	976	-15103	4	-11682	-1696	-18140	-76	-15231	-4273	-19139	241
0.659167	-25	41	87	-62	-111	-35	12	-19	-19	4	-73	-66	-97	-16	-29	-60	-99	27	-87	-35	-108	-24	-100	-61	-65	-4	-102	-16	-75	-69	-148	-76	-50	1909	-2472	-23405	-45	-13291	1054	-15141	-51	-11524	-1615	-17739	-65	-15047	-4131	-18777	242
0.660000	-30	40	77	-59	-85	-35	13	-15	-18	3	-73	-62	-98	-16	-30	-62	-100	32	-83	-34	-108	-23	-99	-70	-65	0	-99	-13	-75	-68	-169	-77	-85	2149	-2401	-23646	-108	-13029	1144	-15190	-27	-11378	-1530	-17325	-79	-14857	-3960	-18391	151
0.660833	-26	42	88	-59	-108	-32	15	-15	-18	-21	-74	-60	-97	-14	-45	-60	-100	38	-82	-32	-104	-25	-101	-69	-63	1	-98	-12	-70	-68	-145	-73	-67	2358	-2337	-23894	-151	-12762	1257	-15247	-29	-11244	-1441	-16899	-85	-14656	-3788	-17980	136
0.661667	-26	67	89	-56	-109	-29	17	-14	-17	6	-70	-62	-97	-13	-27	-60	-98	36	-83	-30	-104	-25	-99	-69	-63	2	-95	-3	-74	-67	-149	-75	0	2537	-2296	-24141	-60	-12476	1354	-15305	-64	-11120	-1354	-16470	-82	-14448	-3623	-17557	132
0.662500	-25	43	89	-57	-109	-30	15	-14	-21	4	-49	-59	-96	-14	-28	-79	-94	36	-80	-28	-104	-22	-98	-69	-66	0	-99	-13	-72	-66	-145	-76	16	2678	-2257	-24394	-70	-12184	1470	-15368	-139	-11011	-1274	-16071	-79	-14230	-3461	-17117	116
0.663333	-27	41	90	-57	-107	-31	15	-12	-15	5	-72	-61	-94	-16	-27	-60	-101	36	-83	-32	-102	-24	-100	-69	-62	1	-76	-19	-72	-68	-145	-77	9	2780	-2237	-24637	-196	-11892	1573	-15412	-149	-10907	-1199	-15630	-70	-13998	-3304	-16674	94
0.664167	-28	40	88	-58	-112	-32	15	-17	-22	3	-75	-63	-96	-4	-29	-59	-100	36	-68	-33	-104	-22	-100	-68	-65	0	-101	-14	-73	-68	-149	-74	-7	2850	-2230	-24879	-137	-11598	1676	-15446	-100	-10821	-1140	-15233	-67	-13753	-3159	-16222	93
0.665000	-30	35	85	-58	-109	-63	13	-14	-23	2	-75	-63	-97	-17	-32	-61	-104	30	-86	-32	-104	-24	-101	-73	-66	0	-99	-17	-74	-69	-149	-79	-21	2880	-2228	-25109	24	-11311	1765	-15473	-100	-10735	-1091	-14852	-64	-13494	-3033	-15780	108
0.665833	-31	37	82	-63	-114	-38	9	-22	-24	0	-79	-69	-100	-26	-33	-65	-107	34	-83	-33	-108	-26	-102	-73	-66	0	-101	-15	-78	-68	-150	-76	10	2879	-2228	-25326	110	-11034	1847	-15476	-117	-10656	-1057	-14492	-73	-13217	-2918	-15333	106
0.666667	-38	36	85	-60	-111	-33	13	-13	-18	7	-75	-62	-101	-14	-30	-59	-103	37	-83	-33	-104	-21	-99	-68	-65	3	-137	-16	-74	-69	-146	-73	-1	2833	-2243	-25537	96	-10766	1897	-15468	-142	-10566	-1044	-14153	-65	-12918	-2821	-14900	122
0.667500	-24	44	91	-57	-107	-29	17	-10	-17	6	-63	-63	-96	-13	-24	-56	-92	39	-79	-29	-102	-16	-97	-67	-62	3	-99	-11	-69	-67	-144	-72	-30	2759	-2255	-25726	-342	-10519	1937	-15451	-149	-10477	-1048	-13849	-49	-12619	-2751	-14486	128
0.668333	-24	42	89	-61	-110	-34	16	-11	-16	6	-72	-61	-96	-14	-27	-57	-100	37	-80	-30	-105	-21	-97	-65	-64	3	-98	-11	-70	-68	-142	-81	-45	2635	-2273	-25913	60	-10292	1933	-15431	-132	-10386	-1081	-13576	-41	-12303	-2701	-14096	96
0.669167	-23	43	89	-52	-104	-32	16	-11	-19	6	-69	-63	-96	-12	-25	-56	-96	38	-81	-12	-104	-19	-96	-65	-61	3	-98	-11	-73	-68	-144	-73	-83	2478	-2296	-26079	106	-10089	1907	-15409	-98	-10293	-1131	-13311	-53	-11980	-2667	-13729	97
0.670000	-16	42	76	-59	-90	-31	16	-9	-14	4	-68	-60	-94	-10	-27	-55	-99	37	-81	-29	-102	-21	-94	-67	-59	4	-96	-10	-61	-65	-158	-73	-67	2283	-2305	-26229	-88	-9907	1855	-15388	-58	-10173	-1202	-13116	-70	-11644	-2668	-13410	70
0.670833	-25	43	91	-57	-107	-31	16	-11	-18	4	-70	-80	-100	-4	-25	-57	-98	38	-79	-28	-103	-18	-98	-66	-62	3	-98	-9	-74	-68	-147	-77	-32	2033	-2317	-26366	-188	-9745	1773	-15378	15	-10047	-1297	-12933	-87	-11310	-2686	-13077	35
0.671667	-26	45	91	-59	-109	-33	17	-10	-19	6	-72	-60	-97	-12	-26	-55	-101	37	-81	-42	-107	-22	-96	-66	-64	2	-81	-9	-75	-67	-144	-74	-33	1792	-2318	-26486	-64	-9612	1666	-15384	-16	-9903	-1407	-12775	-118	-10972	-2714	-12816	2
0.672500	-24	44	90	-58	-110	-31	15	-12	-17	4	-70	-66	-97	-14	-27	-57	-101	37	-81	-30	-104	-19	-97	-72	-63	3	-98	-10	-76	-70	-149	-75	-21	1506	-2311	-26590	-108	-9497	1527	-15409	-104	-9740	-1537	-12644	-119	-10643	-2765	-12540	-12
0.673333	-55	42	88	-58	-92	-35	12	-11	-16	6	-73	-62	-98	-14	-28	-56	-101	37	-83	-32	-108	-23	-98	-68	-63	2	-100	-13	-74	-70	-147	-76	-36	1192	-2296	-26678	77	-9391	1370	-15457	-138	-9559	-1683	-12538	-86	-10313	-2826	-12318	-28
0.674167	-25	42	86	-59	-107	-34	13	-13	-16	3	-79	-65	-100	-16	-26	-57	-101	58	-82	-29	-101	-21	-95	-67	-61	4	-97	-10	-73	-68	-145	-73	-78	856	-2260	-26744	89	-9294	1197	-15536	-91	-9357	-1835	-12446	-81	-9991	-2900	-12121	-22
0.675000	-26	44	108	-57	-105	-33	16	-12	-17	6	-69	-60	-95	-12	-25	-56	-94	38	-82	-29	-102	-21	-99	-67	-59	0	-97	-11	-72	-82	-145	-69	-60	506	-2216	-26793	-70	-9214	1007	-15639	-113	-9141	-1996	-12378	-83	-9680	-2980	-11949	-26
0.675833	-23	45	91	-55	-108	-31	18	-12	-13	-17	-95	-60	-97	-15	10	-55	-97	38	-80	-28	-102	-19	-94	-66	-64	5	-95	-11	-75	-69	-146	-73	-57	144	-2154	-26826	-53	-9133	807	-15778	-172	-8910	-2170	-12323	-85	-9385	-3073	-11804	-46
0.676667	-25	43	90	-56	-109	-32	12	-14	-17	4	-73	-62	-96	-14	-27	-57	-101	35	-81	-30	-109	-23	-97	-69	-67	0	-98	-12	-73	-72	-146	-75	-99	-224	-2082	-26837	57	-9055	590	-15945	-176	-8672	-2352	-12284	-95	-9108	-3174	-11682	-38
0.677500	-26	37	89	-60	-110	-35	11	-15	-17	4	-74	-56	-100	-19	-29	-62	-99	34	-84	-32	-104	-24	-100	-70	-64	0	-101	-12	-76	-73	-150	-76	-81	-585	-2001	-26829	-33	-8974	372	-16133	-124	-8422	-2540	-12252	-99	-8851	-3276	-11575	15
0.678333	-26	41	112	-62	-111	-36	11	-16	-18	5	-73	-63	-98	-18	-27	-58	-99	34	-85	-29	-109	-22	-98	-70	-64	-11	-97	-13	-77	-69	-169	-74	-52	-942	-1896	-26808	-15	-8884	150	-16351	-185	-8168	-2732	-12234	-98	-8609	-3383	-11483	1
0.679167	-28	41	85	-60	-108	-32	13	-14	-19	5	-72	-62	-99	-15	-36	-59	-97	33	-82	-30	-105	-17	-99	-68	-64	-3	-99	-12	-74	-72	-148	-73	-118	-1288	-1787	-26763	125	-8788	-72	-16583	-305	-7913	-2926	-12187	-104	-8389	-3496	-11409	-38
0.680000	-32	40	87	-57	-108	-34	18	-15	-17	5	-69	-66	-97	-14	-27	-57	-99	36	-84	-30	-107	-19	-98	-72	-65	0	-96	-13	-74	-69	-149	-73	-105	-1613	-1667	-26704	84	-8687	-298	-16832	-303	-7661	-3128	-12217	-87	-8190	-3621	-11333	-15
0.680833	-26	44	88	-56	-109	-32	1	-10	-14	10	-69	-60	-96	-15	-30	-58	-98	35	-85	-30	-107	-19	-96	-69	-64	-4	-98	-11	-73	-68	-147	-76	-59	-1909	-1546	-26633	-206	-8578	-522	-17083	-311	-7418	-3336	-12221	-87	-8013	-3748	-11280	-16
0.681667	-23	40	87	-57	-110	-34	16	-14	-18	4	-73	-64	-96	-17	-28	-58	-102	35	-86	-25	-109	-31	-99	-74	-68	-7	-99	-24	-75	-70	-147	-77	-101	-2196	-1421	-26553	-112	-8464	-750	-17344	-301	-7186	-3553	-12233	-93	-7854	-3885	-11231	-25
0.682500	-29	38	86	-59	-111	-35	13	-15	-23	-1	-76	-51	-99	-17	-29	-62	-100	30	-86	-32	-105	-19	-98	-69	-62	-1	-98	-13	-75	-66	-150	-75	-107	-2441	-1293	-26461	-75	-8341	-978	-17590	-257	-6965	-3768	-12246	-69	-7713	-4026	-11186	-50
0.683333	-43	41	86	-59	-103	-38	12	-17	-18	4	-74	-64	-97	-19	-31	-60	-100	33	-85	-33	-105	-24	-99	-72	-67	-5	-100	-23	-75	-70	-147	-76	-91	-2657	-1168	-26363	-131	-8220	-1207	-17829	-352	-6761	-3997	-12268	-49	-7588	-4177	-11144	-69
0.684167	-28	39	87	-59	-113	-35	15	-16	-17	1	-72	-64	-97	-18	-31	-62	-102	30	-87	-33	-105	-25	-101	-72	-64	0	-100	-13	-75	-70	-152	-76	-105	-2838	-1049	-26239	-4	-8099	-1443	-18058	-357	-6577	-4210	-12287	-50	-7475	-4341	-11110	-55
0.685000	-27	41	61	-59	-113	-34	13	-18	-25	3	-74	-65	-98	-18	-30	-62	-103	34	-88	-34	-107	-21	-100	-75	-67	-7	-108	-12	-75	-91	-151	-78	-102	-2985	-929	-26166	23	-7983	-1680	-18236	-327	-6415	-4462	-12316	-60	-7373	-4517	-11084	-65
0.685833	-29	37	82	-60	-110	-35	12	-17	-21	0	-77	-72	-98	-19	-33	-58	-103	30	-91	-34	-108	-22	-99	-72	-64	-5	-102	-14	-74	-69	-150	-76	-94	-3094	-818	-26068	-162	-7868	-1921	-18393	-368	-6273	-4695	-12345	-60	-7278	-4709	-11059	32
0.686667	-24	42	86	-59	-109	-33	16	-17	-18	2	-74	-65	-97	-15	-29	-58	-101	34	-97	-33	-103	-19	-98	-69	-65	-4	-101	-12	-69	-69	-146	-74	-113	-3161	-703	-25986	-31	-7768	-2161	-18523	-402	-6149	-4928	-12379	-42	-7184	-4906	-11044	46
0.687500	-26	41	87	-55	-103	-30	16	-15	-15	8	-68	-77	-91	-13	-28	-59	-95	36	-84	-32	-99	-17	-99	-67	-60	0	-97	-10	-69	-70	-144	-73	-93	-3200	-601	-25913	202	-7680	-2409	-18609	-412	-6046	-5156	-12411	-38	-7097	-5122	-11030	40
0.688333	-21	45	90	-56	-107	-32	13	-13	-14	7	-70	-64	-94	-15	-29	-59	-97	38	-81	-32	-105	-19	-98	-68	-63	0	-98	-14	-69	-27	-143	-73	-64	-3203	-497	-25856	-31	-7607	-2660	-18663	-375	-5970	-5383	-12450	-26	-7008	-5346	-11032	76
0.689167	-26	40	89	-59	-109	-31	15	-14	-16	5	-70	-65	-94	4	-28	-60	-100	33	-83	-30	-126	-22	-99	-70	-67	-5	-98	-13	-74	-69	-146	-74	-75	-3174	-402	-25814	-194	-7552	-2908	-18681	-343	-5905	-5596	-12491	-25	-6916	-5582	-11048	34
0.690000	-24	39	88	-60	-104	-31	16	-16	-19	5	-73	-64	-97	-16	-32	-62	-100	34	-85	-33	-104	-22	-102	-69	-64	-4	-101	-1	-70	-70	-147	-77	-217	-3116	-301	-25789	42	-7517	-3153	-18665	-369	-5864	-5801	-12535	-59	-6822	-5833	-11072	12
0.690833	-30	38	84	-60	-111	-38	12	-18	-21	3	-74	-66	-98	-17	-30	-62	-100	30	-85	-36	-105	-19	-99	-69	-64	-1	-99	-15	-74	-69	-147	-76	-286	-3029	-187	-25781	47	-7487	-3389	-18607	-345	-5831	-5993	-12572	-77	-6712	-6082	-11108	0
0.691667	-27	41	87	-59	-111	-34	12	-15	-18	4	-74	-66	-102	-17	-29	-60	-102	35	-83	-34	-107	-23	-99	-68	-66	-1	-100	-13	-76	-69	-145	-75	-145	-2919	-93	-25789	-14	-7479	-3618	-18523	-352	-5811	-6163	-12611	-95	-6595	-6338	-11165	-23
0.692500	-30	40	88	-59	-111	-34	13	-16	-16	6	-70	-65	-98	-34	-27	-62	-100	35	-85	-34	-107	-22	-100	-70	-63	-1	-100	-13	-75	-70	-146	-76	-92	-2764	21	-25814	112	-7477	-3836	-18401	-289	-5792	-6319	-12646	-127	-6483	-6591	-11233	-10
0.693333	-25	9	88	-60	-109	-35	12	-14	-15	7	-69	-64	-101	-16	-26	-58	-99	35	-83	-33	-105	-21	-100	-68	-57	0	-100	-15	-78	-68	-145	-70	-100	-2634	141	-25859	207	-7480	-4032	-18261	-144	-5780	-6458	-12681	-139	-6362	-6839	-11323	20
0.694167	-24	44	88	-59	-110	-33	19	-12	-15	7	-68	-46	-94	-12	-25	-58	-107	34	-82	-33	-102	-22	-96	-67	-62	1	-96	-10	-70	-65	-141	-69	-81	-2469	278	-25912	-64	-7487	-4216	-18092	-171	-5765	-6575	-12708	-144	-6230	-7080	-11415	64
0.695000	-21	46	105	-56	-107	-32	18	-9	-13	6	-66	-62	-97	-13	-26	-56	-97	38	-81	-31	-104	-21	-82	-65	-62	2	-97	-10	-75	-64	-144	-69	-64	-2288	418	-25978	70	-7492	-4379	-17922	-110	-5748	-6682	-12740	-144	-6102	-7310	-11537	0
0.695833	-21	44	89	-59	-105	-31	16	-6	-15	8	-70	-58	-94	-12	-25	-56	-94	39	-80	-32	-102	-21	-97	-67	-59	5	-96	-12	-72	-64	-142	-70	-43	-2105	574	-26052	349	-7493	-4527	-17732	-24	-5730	-6775	-12762	-127	-5968	-7537	-11670	-44
0.696667	-23	43	88	-58	-109	-31	17	-12	-17	5	-69	-63	-98	-18	-29	-57	-99	-14	-84	-30	-99	-18	-96	-59	-66	1	-100	-11	-73	-68	-147	-72	-81	-1919	740	-26132	0	-7483	-4644	-17542	-116	-5697	-6860	-12784	-82	-5843	-7749	-11825	-27
0.697500	-29	40	87	-61	-113	-36	12	-14	-27	2	-74	-68	-100	-17	-28	-59	-102	30	-86	-35	-107	-23	-99	-68	-62	-5	-100	-16	-70	-68	-148	-72	-113	-1733	917	-26235	4	-7459	-4746	-17348	-114	-5656	-6943	-12799	-80	-5717	-7935	-11985	25
0.698333	-27	41	79	-59	-108	-34	12	-17	-19	2	-74	-67	-101	-21	-31	-63	-101	30	-90	-35	-107	-24	-102	-70	-66	0	-97	-17	-76	-70	-152	-76	-117	-1541	1105	-26291	-96	-7414	-4827	-17149	-87	-5598	-7015	-12816	-90	-5608	-8111	-12160	29
0.699167	-28	37	85	-60	-114	-41	7	-19	-22	0	-75	-65	-102	-18	-32	-65	-104	34	-98	-35	-112	-26	-102	-70	-63	0	-100	-14	-75	-74	-151	-75	-90	-1356	1315	-26362	-78	-7344	-4891	-16957	-42	-5523	-7091	-12827	-97	-5504	-8262	-12333	-6
0.700000	-56	40	86	-60	-111	-34	11	-14	-14	4	-72	-67	-97	-19	-30	-59	-98	34	-87	-32	-104	-24	-98	-69	-76	2	-98	-15	-77	-68	-151	-74	-59	-1175	1533	-26423	-8	-7269	-4940	-16766	-39	-5439	-7173	-12831	-97	-5408	-8401	-12513	37
0.700833	-24	43	87	-57	-108	-35	11	-13	-13	5	-48	-62	-94	-17	-29	-57	-98	36	-87	-30	-108	-22	-99	-67	-61	0	-99	-13	-75	-65	-147	-98	89	-1007	1759	-26476	108	-7167	-4977	-16583	-34	-5341	-7266	-12835	-102	-5329	-8519	-12692	30
0.701667	-26	42	87	-57	-109	-33	16	-11	-18	4	-69	-65	-96	-15	-29	-60	-100	38	-93	-32	-107	-21	-97	-68	-63	0	-97	-13	-74	-69	-149	-78	139	-840	1998	-26513	-62	-7046	-5012	-16405	3	-5228	-7373	-12840	-99	-5271	-8629	-12872	30
0.702500	-26	43	88	-56	-110	-34	15	-15	-19	6	-69	-91	-97	-15	-29	-58	-99	36	-84	-31	-103	-23	-98	-68	-66	1	-99	-12	-74	-68	-147	-74	44	-683	2244	-26539	-156	-6910	-5042	-16242	-4	-5111	-7493	-12848	-85	-5224	-8724	-13036	23
0.703333	-26	42	90	-59	-109	-34	11	-13	-17	6	-70	-66	-97	-18	-30	-60	-99	36	-86	-34	-104	-27	-97	-66	-63	-32	-98	-14	-75	-68	-147	-76	26	-551	2496	-26555	-43	-6765	-5077	-16078	-62	-4986	-7634	-12854	-84	-5197	-8812	-13194	9
0.704167	-24	41	86	-58	-108	-36	10	-10	-17	3	-72	-66	-96	-18	-33	-60	-103	35	-87	-34	-104	-22	-98	-69	-65	0	-98	-13	-74	-69	-146	-75	21	-425	2758	-26546	18	-6613	-5117	-15922	-81	-4855	-7791	-12861	-94	-5184	-8898	-13342	1
0.705000	-30	39	87	-59	-109	-35	11	-16	-21	5	-72	-65	-101	-17	-32	-61	-102	33	-88	-33	-107	-14	-103	-65	-63	-3	-93	-14	-74	-73	-149	-76	-14	-311	3020	-26539	104	-6458	-5166	-15784	-73	-4725	-7963	-12873	-96	-5186	-8977	-13472	-3
0.705833	-26	40	88	-59	-112	-38	10	-9	-18	1	-73	-64	-95	-17	-31	-60	-100	34	-87	-35	-109	-23	-101	-70	-66	-3	-102	-16	-72	-72	-148	-76	-16	-210	3287	-26495	41	-6311	-5231	-15648	-163	-4595	-8154	-12884	-81	-5201	-9059	-13580	-17
0.706667	-28	39	86	-58	-110	-36	9	-15	-19	2	-74	-66	-100	-17	-33	-61	-95	30	-88	-34	-108	-22	-98	-67	-66	-4	-102	-13	-75	-72	-147	-77	-30	-127	3550	-26474	60	-6164	-5309	-15517	-210	-4474	-8350	-12898	-100	-5226	-9139	-13670	-73
0.707500	-27	39	89	-50	-111	-38	8	-16	-9	4	-74	-64	-96	-16	-28	-61	-100	37	-83	-31	-105	-18	-98	-65	-60	0	-99	-10	-72	-69	-146	-72	-16	-50	3815	-26423	29	-6036	-5401	-15392	-218	-4357	-8554	-12913	-113	-5255	-9230	-13733	-40
0.708333	-24	41	88	-59	-107	-34	13	-11	-16	6	-72	-62	-94	-15	-27	-62	-99	34	-87	-32	-102	-21	-99	-67	-64	-1	-99	-3	-74	-69	-145	-74	-41	6	4069	-26368	-112	-5926	-5511	-15279	-215	-4254	-8764	-12932	-99	-5293	-9324	-13778	-19
0.709167	-26	40	88	-58	-105	-35	11	-13	-21	3	-85	-63	-98	-16	-4	-59	-99	34	-88	-34	-104	-19	-100	-69	-65	-3	-101	-12	-74	-68	-144	-76	-59	52	4318	-26281	139	-5838	-5637	-15188	-159	-4168	-8971	-12950	-108	-5332	-9426	-13801	-34
0.710000	-30	33	86	-56	-107	-32	13	-16	-18	6	-70	-62	-98	-14	-30	-60	-102	33	-84	-31	-103	-22	-100	-69	-63	-1	-100	-10	-73	-74	-146	-75	-47	84	4555	-26235	-196	-5774	-5777	-15082	-258	-4094	-9174	-12967	-132	-5366	-9536	-13798	-30
0.710833	-28	40	78	-56	-109	-31	17	-17	-21	5	-75	-64	-97	-14	-28	-59	-99	36	-83	-33	-105	-19	-99	-67	-62	0	-104	-11	-73	-68	-143	-73	-21	104	4786	-26164	-190	-5732	-5921	-14994	-230	-4040	-9367	-12987	-133	-5396	-9650	-13778	-10
0.711667	-23	38	86	-57	-105	-32	15	-14	-17	5	-74	-63	-94	-15	-27	-65	-97	33	-85	-41	-102	-21	-97	-67	-63	0	-100	-11	-73	-72	-146	-75	-1	112	4995	-26088	-134	-5719	-6084	-14916	-126	-4008	-9543	-13002	-150	-5414	-9766	-13731	-35
0.712500	-25	42	90	-59	-108	-32	15	-15	-19	4	-75	-55	-96	-15	-29	-58	-99	36	-82	-31	-104	-19	-100	-65	-64	0	-102	-12	-70	-69	-147	-61	-46	116	5200	-26011	12	-5722	-6244	-14848	-155	-3980	-9702	-13015	-134	-5448	-9885	-13688	-16
0.713333	-26	43	89	-58	-107	-33	16	-12	-17	7	-73	-61	-95	-14	-30	-56	-98	36	-82	-32	-107	-21	-86	-64	-61	1	-99	-11	-72	-74	-144	-74	-84	112	5378	-25936	23	-5752	-6399	-14791	-177	-3973	-9825	-13021	-119	-5463	-10001	-13622	-14
0.714167	-22	44	89	-57	-107	-31	13	-14	-21	5	-72	-66	-91	-5	-26	-57	-98	36	-82	-31	-104	-19	-97	-65	-61	0	-98	-13	-73	-72	-146	-74	-21	101	5539	-25857	135	-5804	-6552	-14725	-167	-3986	-9926	-13023	-113	-5473	-10109	-13551	-45
0.715000	-25	41	88	-59	-108	-33	13	-13	-19	6	-70	-63	-97	-14	-30	-58	-103	34	-82	-31	-108	-22	-107	-72	-63	-12	-100	-12	-74	-70	-148	-75	-29	89	5680	-25782	3	-5863	-6694	-14708	-113	-4015	-9997	-13018	-125	-5485	-10214	-13472	-22
0.715833	-27	40	86	-60	-114	-35	16	-15	-18	4	-74	-70	-96	-16	-27	-59	-97	34	-81	-29	-105	-19	-98	-68	-61	0	-98	-12	-81	-72	-146	-75	-80	80	5805	-25703	17	-5929	-6810	-14679	-32	-4055	-10034	-13009	-69	-5483	-10298	-13387	0
0.716667	-27	41	87	-61	-110	-34	16	-13	-17	7	-74	-62	-98	-15	-30	-66	-98	33	-85	-33	-110	-23	-99	-68	-63	-3	-101	-12	-75	-73	-147	-77	-127	64	5903	-25631	69	-6005	-6916	-14666	58	-4108	-10038	-12986	66	-5479	-10370	-13309	0
0.717500	-28	15	81	-60	-97	-31	16	-18	-18	3	-74	-67	-98	-19	-31	-62	-101	33	-85	-34	-103	-25	-102	-74	-64	-4	-102	-15	-77	-75	-151	-78	-83	64	5979	-25555	52	-6073	-6998	-14656	96	-4165	-10008	-12959	177	-5486	-10421	-13228	-10
0.718333	-26	39	86	-63	-113	-39	13	-18	-18	3	-75	-64	-98	-17	-32	-60	-101	33	-86	-33	-109	-24	-103	-72	-66	-11	-99	-13	-79	-74	-148	-76	-42	64	6056	-25478	-16	-6140	-7045	-14654	40	-4228	-9946	-12921	159	-5484	-10446	-13178	-14
0.719167	-29	38	84	-61	-112	-33	11	-18	-23	5	-74	-76	-99	-19	-30	-91	-104	30	-88	-34	-107	-24	-101	-70	-62	-5	-101	-14	-75	-73	-149	-76	-49	71	6105	-25409	23	-6197	-7072	-14656	45	-4296	-9852	-12871	99	-5491	-10447	-13091	-40
0.720000	-24	40	85	-62	-109	-36	15	-16	-16	4	-72	-63	-96	-13	-30	-57	-97	34	-100	-33	-108	-23	-99	-67	-64	-1	-98	-13	-75	-70	-145	-76	-59	88	6142	-25310	132	-6243	-7069	-14666	115	-4363	-9736	-12813	49	-5495	-10419	-13014	-34
0.720833	-25	42	104	-59	-108	-32	15	-15	-21	4	-70	-64	-96	-18	-33	-58	-98	33	-83	-30	-100	-24	-99	-68	-61	0	-97	-9	-72	-73	-128	-74	-59	112	6166	-25223	84	-6277	-7038	-14670	106	-4427	-9593	-12755	-30	-5510	-10364	-12986	18
0.721667	-24	40	89	-59	-108	-35	15	-16	-17	3	-69	-62	-96	-15	-38	-57	-101	34	-84	-43	-102	-28	-101	-67	-63	-1	-98	-12	-72	-69	-144	-75	-64	136	6177	-25137	-202	-6297	-6987	-14683	97	-4489	-9443	-12685	-80	-5528	-10283	-12947	45
0.722500	-26	40	87	-59	-108	-38	12	-17	-16	3	-69	-62	-96	-17	-30	-60	-99	34	-84	-30	-101	-22	-101	-68	-60	-3	-98	-12	-74	-72	-148	-76	-85	172	6178	-25048	174	-6312	-6912	-14689	57	-4548	-9258	-12615	-113	-5557	-10175	-12926	7
0.723333	-23	40	86	-61	-109	-38	11	-18	-18	3	-72	-64	-96	-19	-34	-62	-101	35	-87	-33	-92	-28	-103	-74	-66	-4	-100	-14	-78	-70	-149	-78	-141	207	6171	-24961	97	-6305	-6820	-14699	-30	-4600	-9076	-12544	-128	-5584	-10042	-12910	-13
0.724167	-26	38	85	-65	-113	-39	9	-19	-28	2	-74	-67	-97	-19	-35	-63	-101	30	-88	-33	-108	-24	-100	-70	-66	-8	-102	-13	-77	-70	-149	-63	-114	243	6159	-24857	178	-6292	-6710	-14698	5	-4642	-8887	-12465	-144	-5613	-9890	-12904	-88
0.725000	-26	37	85	-62	-114	-36	10	-21	-22	2	-73	-65	-102	-18	-33	-64	-100	32	-87	-31	-109	-25	-104	-73	-68	-6	-101	-15	-76	-73	-149	-79	-77	284	6143	-24772	-14	-6271	-6593	-14698	0	-4672	-8698	-12387	-185	-5644	-9721	-12900	-273
0.725833	-24	37	87	-70	-109	-36	7	-19	-18	5	-73	-66	-98	-19	-36	-63	-104	29	-88	-34	-108	-27	-102	-74	-68	-7	-102	-13	-74	-72	-152	-77	-73	318	6105	-24676	-9	-6243	-6464	-14686	22	-4689	-8508	-12306	-193	-5677	-9531	-12906	-236
0.726667	-30	37	88	-60	-107	-34	10	-21	-19	5	-69	-63	-95	-18	-31	-66	-98	35	-85	-31	-103	-22	-101	-73	-65	-1	-100	-14	-75	-68	-146	-76	-78	353	6117	-24582	-158	-6173	-6327	-14701	11	-4695	-8325	-12228	-177	-5698	-9329	-12909	-102
0.727500	-23	39	90	-58	-103	-26	11	-16	-19	6	-69	-60	-94	-15	-28	-61	-96	35	-82	-28	-101	-19	-97	-67	-59	0	-97	-12	-75	-69	-144	-69	-135	370	6102	-24485	-25	-6168	-6180	-14654	-57	-4689	-8158	-12153	-160	-5715	-9127	-12915	-102
0.728333	-24	43	90	-57	-105	-33	15	-15	-14	5	-68	-62	-93	-13	-25	-57	-98	34	-85	-30	-102	-17	-99	-69	-76	-1	-98	-11	-70	-66	-146	-73	-116	391	6089	-24395	75	-6133	-6041	-14638	-9	-4679	-8000	-12090	-134	-5729	-8925	-12928	-87
0.729167	-27	39	90	-59	-108	-30	15	-16	-16	6	-65	-62	-95	-14	-29	-79	-98	34	-85	-31	-104	-23	-100	-69	-63	-1	-99	-11	-75	-69	-147	-77	-93	391	6081	-24313	-53	-6079	-5901	-14610	-13	-4652	-7861	-12026	-150	-5735	-8725	-12933	-103
0.730000	-25	41	91	-58	-108	-34	11	-14	-19	5	-69	-62	-98	-15	-25	-58	-98	36	-76	-31	-107	-19	-97	-43	-64	0	-100	-12	-73	-67	-148	-74	-133	387	6070	-24231	-73	-6067	-5757	-14583	-16	-4635	-7738	-11970	-158	-5731	-8531	-12945	-57
0.730833	-26	32	90	-60	-107	-36	11	-12	-21	5	-70	-62	-96	-15	-29	-60	-103	32	-84	-30	-105	-22	-99	-69	-65	0	-102	-11	-70	-69	-147	-77	-137	366	6062	-24159	103	-6034	-5615	-14555	44	-4581	-7632	-11919	-171	-5715	-8349	-12940	16
0.731667	-27	41	89	-57	-110	-32	11	-16	-18	1	-74	-61	-98	-17	-30	-61	-101	26	-87	-32	-108	-25	-104	-72	-68	-4	-105	-14	-75	-73	-149	-77	-134	332	6055	-24094	-74	-6019	-5474	-14523	110	-4537	-7548	-11880	-183	-5693	-8174	-12938	16
0.732500	-29	49	82	-59	-115	-52	6	-18	-22	2	-75	-66	-103	-16	-29	-62	-102	30	-85	-34	-105	-24	-101	-70	-64	-3	-104	-12	-72	-59	-149	-78	-95	294	6048	-24034	-164	-5976	-5332	-14480	170	-4480	-7459	-11837	-238	-5657	-8009	-12926	-9
0.733333	-26	38	90	-58	-110	-33	12	-12	-22	2	-73	-62	-98	-14	-30	-59	-101	34	-85	-31	-98	-19	-99	-69	-64	-3	-104	-11	-76	-66	-146	-77	-11	242	6041	-23982	-138	-5951	-5182	-14443	153	-4424	-7393	-11805	-282	-5630	-7859	-12916	25
0.734167	-24	39	89	-46	-108	-28	13	-13	-13	5	-69	-63	-94	-15	-26	-60	-97	32	-85	-29	-103	-24	-98	-69	-63	0	-100	-11	-60	-68	-148	-74	-50	178	6027	-23936	21	-5926	-5038	-14395	62	-4364	-7332	-11777	-290	-5570	-7715	-12899	107
0.735000	-24	43	90	-53	-108	-34	13	-14	-17	5	-73	-61	-94	-13	-26	-60	-97	35	-82	-31	-103	-19	-96	-68	-67	0	-100	-11	-69	-66	-146	-75	-114	115	6004	-23896	-114	-5903	-4892	-14345	-38	-4309	-7278	-11757	-273	-5515	-7585	-12883	95
0.735833	-24	37	89	-55	-107	-31	4	-14	-14	7	-70	-60	-95	-11	-29	-57	-100	36	-80	-29	-102	-21	-98	-66	-62	0	-98	-10	-70	-67	-143	-74	-30	43	5977	-23863	111	-5882	-4745	-14288	-101	-4253	-7223	-11741	-257	-5470	-7459	-12865	37
0.736667	-27	40	91	-53	-108	-32	13	-12	-16	3	-72	-69	-98	-15	-30	-61	-99	34	-83	-31	-107	-22	-100	-69	-65	0	-102	-14	-74	-69	-147	-76	-43	-23	5933	-23841	10	-5864	-4597	-14228	-104	-4208	-7175	-11733	-227	-5427	-7342	-12853	88
0.737500	-41	35	88	-57	-109	-34	11	-15	-19	4	-76	-67	-97	-16	-29	-61	-103	29	-87	-33	-107	-28	-101	-70	-65	-1	-102	-10	-74	-69	-146	-77	-83	-107	5885	-23817	-6	-5846	-4448	-14155	-64	-4163	-7112	-11724	-194	-5385	-7223	-12836	106
0.738333	-26	39	90	-57	-112	-35	13	-14	-19	3	-49	-65	-98	-17	-32	-53	-99	33	-83	-31	-107	-23	-102	-69	-62	-1	-101	-14	-76	-67	-145	-75	-41	-169	5827	-23790	29	-5829	-4297	-14073	-55	-4123	-7041	-11720	-223	-5349	-7102	-12822	71
0.739167	-27	40	89	-59	-121	-42	7	-17	-19	3	-82	-67	-101	-15	-33	-62	-105	30	-87	-36	-111	-26	-102	-72	-66	-4	-100	-16	-74	-70	-146	-81	-24	-239	5752	-23767	107	-5818	-4147	-13983	-102	-4094	-6963	-11712	-199	-5327	-6979	-12808	59
0.740000	-25	39	89	-59	-111	-34	10	-17	-21	1	-74	-68	-100	-18	-31	-59	-103	30	-86	-36	-109	-26	-101	-73	-66	-5	-103	-16	-76	-70	-149	-78	-63	-299	5666	-23742	-114	-5799	-4005	-13887	-176	-4072	-6871	-11712	-127	-5318	-6850	-12799	47
0.740833	-30	33	89	-62	-112	-36	11	-16	-23	3	-74	-67	-98	-17	-30	-61	-101	34	-84	-33	-107	-26	-98	-74	-61	-4	-98	-14	-75	-69	-147	-76	-77	-346	5578	-23709	59	-5792	-3854	-13776	-188	-4058	-6767	-11707	-74	-5316	-6704	-12789	17
0.741667	-26	38	91	-58	-108	-34	15	-13	-28	5	-64	-67	-99	-16	-31	-60	-100	33	-85	-34	-104	-24	-100	-73	-63	-1	-99	-17	-76	-72	-149	-98	-42	-377	5470	-23672	130	-5780	-3711	-13660	-101	-4057	-6654	-11705	-17	-5333	-6562	-12773	66
0.742500	-21	39	92	-60	-107	-34	15	-15	-15	6	-73	-63	-97	-15	-30	-61	-100	34	-84	-33	-83	-25	-102	-72	-59	-3	-98	-14	-72	-70	-147	-76	-34	-421	5366	-23622	36	-5781	-3576	-13543	-122	-4064	-6526	-11699	-31	-5360	-6395	-12763	52
0.743333	-26	40	90	-57	-109	-32	11	-15	1	3	-70	-65	-101	-16	-32	-87	-103	34	-83	-31	-108	-24	-100	-72	-64	-1	-97	-15	-74	-70	-148	-78	-74	-446	5254	-23566	-68	-5779	-3445	-13421	-151	-4086	-6389	-11689	-91	-5405	-6247	-12747	22
0.744167	-70	38	90	-62	-111	-38	10	-16	-17	3	-72	-67	-97	-19	-31	-60	-100	34	-84	-33	-110	-26	-108	-70	-64	0	-103	-16	-76	-68	-147	-77	-93	-462	5138	-23500	-102	-5791	-3321	-13294	-142	-4106	-6251	-11679	-114	-5458	-6073	-12718	73
0.745000	-29	37	88	-60	-112	-38	11	-17	-23	5	-74	-68	-99	-21	-25	-74	-103	35	-87	-34	-105	-26	-99	-72	-63	-3	-98	-15	-77	-73	-150	-76	-104	-475	5021	-23421	-118	-5810	-3203	-13171	-196	-4140	-6102	-11660	-111	-5524	-5897	-12702	84
0.745833	-23	28	88	-62	-109	-38	13	-17	-23	1	-73	-65	-98	-17	-31	-59	-102	34	-86	-33	-111	-26	-96	-70	-66	0	-101	-16	-75	-70	-149	-79	-121	-478	4907	-23327	-137	-5828	-3097	-13053	-220	-4184	-5949	-11642	-102	-5601	-5711	-12670	73
0.746667	-28	41	89	-58	-110	-35	-6	-16	-17	4	-55	-63	-98	-19	-31	-62	-98	34	-84	-32	-105	-25	-97	-70	-64	0	-96	-15	-74	-73	-147	-76	-80	-476	4801	-23210	-66	-5861	-2992	-12933	-115	-4235	-5791	-11616	-131	-5677	-5524	-12630	98
0.747500	-24	41	89	-59	-112	-33	12	-16	-18	6	-69	-63	-97	-15	-28	-58	-97	60	-82	-29	-107	-22	-97	-52	-62	3	-99	-13	-69	-68	-146	-73	-36	-475	4698	-23095	120	-5899	-2897	-12824	-28	-4299	-5632	-11584	-156	-5763	-5337	-12586	109
0.748333	-24	41	87	-58	-109	-33	11	-13	-29	3	-73	-64	-99	-15	-29	-61	-104	34	-90	-31	-105	-25	-98	-73	-63	0	-98	-16	-76	-72	-148	-78	-78	-478	4603	-22963	-238	-5956	-2812	-12724	38	-4369	-5479	-11554	-227	-5855	-5160	-12545	123
0.749167	-28	38	85	-69	-111	-43	6	-18	-21	1	-73	-66	-97	-19	-29	-61	-98	36	-84	-33	-104	-23	-99	-72	-64	6	-98	-16	-72	-69	-146	-103	-114	-477	4514	-22814	-176	-6012	-2730	-12631	42	-4445	-5326	-11512	-290	-5940	-4977	-12486	112
0.750000	-24	43	86	-60	-108	-33	11	-13	-19	5	-77	-63	-97	-16	-25	-62	-101	36	-83	-31	-107	-23	-97	-68	-63	0	-101	-14	-74	-69	-147	-76	-82	-488	4419	-22656	18	-6096	-2659	-12549	-51	-4529	-5169	-11467	-267	-6028	-4805	-12435	103
0.750833	-28	43	85	-58	-111	-34	13	-17	-21	5	-72	-62	-96	-17	-27	-60	-98	35	-83	-32	-104	-21	-99	-70	-64	0	-98	-13	-73	-68	-149	-74	-65	-494	4368	-22485	-78	-6164	-2587	-12476	-112	-4629	-5020	-11416	-229	-6114	-4638	-12374	76
0.751667	-26	42	87	-77	-111	-33	11	21	-16	5	-73	-61	-98	-16	-31	-61	-102	35	-85	-33	-107	-22	-99	-70	-64	0	-99	-13	-72	-68	-147	-81	-57	-520	4307	-22319	-22	-6259	-2516	-12414	-110	-4734	-4866	-11361	-161	-6197	-4486	-12318	81
0.752500	-23	39	86	-58	-107	-35	12	-14	-18	3	-74	-62	-96	-17	-25	-59	-99	35	-80	-30	-104	-18	-96	-101	-67	-3	-100	-12	-73	-72	-146	-73	-48	-550	4250	-22125	80	-6359	-2447	-12355	-208	-4851	-4714	-11300	-111	-6274	-4338	-12254	80
0.753333	-28	42	85	-58	-107	-44	11	-12	-18	9	-69	-63	-93	-14	-46	-60	-99	36	-83	-28	-101	-21	-97	-68	-60	2	-96	-9	-72	-67	-145	-74	-34	-591	4202	-21934	-61	-6471	-2378	-12306	-420	-4962	-4558	-11231	-122	-6347	-4203	-12192	71
0.754167	-79	43	87	-56	-107	-33	15	-14	-15	5	-74	-60	-94	-14	-25	-58	-99	36	-81	-28	-105	-22	-95	-63	-62	1	-99	-10	-69	-66	-142	-72	-15	-647	4159	-21740	96	-6588	-2306	-12265	-402	-5087	-4403	-11164	-134	-6415	-4077	-12131	37
0.755000	-25	41	88	-55	-107	-33	10	-11	-16	7	-64	-38	-95	-12	-26	-59	-100	38	-82	-28	-102	-19	-96	-66	-61	2	-96	-10	-69	-68	-145	-72	-6	-712	4125	-21549	300	-6716	-2231	-12252	-349	-5212	-4245	-11088	-91	-6480	-3966	-12067	39
0.755833	-21	46	90	-56	-107	-33	15	-13	-17	5	-73	-61	-95	-16	-26	-56	-98	39	-80	-28	-104	-21	-95	-68	-64	1	-98	-11	-73	-67	-144	-72	-44	-790	4087	-21361	122	-6849	-2149	-12194	-322	-5341	-4090	-11016	-60	-6542	-3872	-12005	41
0.756667	-24	39	86	-59	-102	-36	12	-18	-17	-16	-77	-65	-96	-19	-30	-63	-102	29	-86	-32	-108	-24	-100	-72	-65	-5	-102	-13	-75	-72	-149	-78	-69	-890	4048	-21179	-136	-6993	-2064	-12170	-245	-5476	-3931	-10935	-9	-6598	-3778	-11950	3
0.757500	-31	37	84	-63	-114	-39	7	-21	-23	0	-81	-68	-101	-19	-32	-80	-100	29	-96	-38	-92	-26	-104	-74	-67	-4	-102	-16	-76	-74	-148	-77	-61	-988	4015	-20993	-109	-7140	-1965	-12141	-260	-5604	-3766	-10854	62	-6650	-3699	-11882	-22
0.758333	-28	41	84	-61	-113	-36	4	-16	-18	4	-74	-66	-103	-10	-30	-62	-102	33	-87	-34	-105	-23	-99	-70	-64	-1	-101	-14	-75	-72	-149	-77	-22	-1095	3973	-20821	75	-7279	-1858	-12114	-241	-5727	-3599	-10765	45	-6699	-3622	-11815	-14
0.759167	-26	41	82	-59	-112	-35	11	-15	-19	0	-74	-67	-98	-18	-30	-61	-100	34	-85	-33	-105	-25	-100	-70	-65	0	-98	-14	-75	-65	-146	-79	1	-1215	3939	-20652	78	-7424	-1746	-12085	-253	-5844	-3433	-10678	15	-6747	-3558	-11748	-3
0.760000	-26	41	87	-62	-107	-36	12	-15	-39	5	-72	-65	-99	10	-29	-61	-99	34	-86	-34	-105	-25	-99	-70	-63	-1	-97	-11	-74	-72	-147	-100	-40	-1336	3899	-20494	36	-7569	-1623	-12057	-210	-5952	-3271	-10591	75	-6784	-3496	-11678	28
0.760833	-25	44	91	-63	-108	-33	15	-13	-17	5	-73	-67	-97	-17	-29	-83	-99	38	-85	-32	-103	-23	-96	-67	-62	1	-100	-12	-70	-69	-146	-74	-48	-1461	3842	-20341	107	-7710	-1491	-12022	-92	-6056	-3113	-10501	136	-6825	-3443	-11608	20
0.761667	-22	44	92	-55	-104	-33	17	-19	-15	6	-72	-65	-96	-15	-28	-59	-97	35	-81	-31	-102	-22	-98	-68	-60	0	-98	-11	-72	-83	-143	-76	-7	-1601	3779	-20201	-66	-7854	-1358	-12001	-146	-6150	-2962	-10418	120	-6860	-3399	-11537	23
0.762500	-19	44	89	-60	-109	-32	15	-13	-16	7	-70	-65	-93	-16	-29	-59	-96	38	-82	-31	-102	-23	-95	-67	-61	0	-99	-13	-74	-72	-145	-75	0	-1714	3713	-20068	-91	-7991	-1222	-11971	-190	-6237	-2816	-10336	139	-6896	-3362	-11469	0
0.763333	-23	40	90	-61	-109	-34	15	-15	-16	4	-68	-62	-95	-14	-27	-59	-99	36	-84	-31	-105	-23	-99	-68	-61	-1	-100	-11	-73	-68	-146	-74	-36	-1838	3634	-19943	36	-8131	-1087	-11948	-193	-6312	-2683	-10261	104	-6921	-3328	-11402	-39
0.764167	-26	41	89	-60	-108	-34	15	-16	-19	4	-72	-66	-98	-18	-30	-63	-98	35	-84	-22	-100	-23	-99	-73	-63	9	-99	-12	-75	-74	-152	-79	-74	-1952	3540	-19825	-87	-8263	-954	-11927	-201	-6379	-2566	-10188	51	-6949	-3301	-11338	-25
0.765000	-26	40	88	-62	-111	-40	17	-4	-21	0	-72	-67	-94	-21	-33	-64	-103	29	-87	-34	-112	-28	-102	-72	-66	-3	-102	-15	-76	-77	-149	-79	-102	-2062	3437	-19714	-68	-8395	-831	-11911	-193	-6443	-2462	-10125	3	-6971	-3278	-11278	-1
0.765833	-30	39	85	-62	-112	-40	9	-23	-23	0	-76	-68	-103	-19	-34	-66	-104	26	-87	-35	-107	-21	-101	-74	-68	-3	-102	-14	-76	-74	-150	-79	-83	-2162	3327	-19603	-211	-8506	-701	-11894	-486	-6494	-2360	-10070	-22	-6984	-3255	-11224	-31
0.766667	-27	39	89	-60	-110	-18	13	-16	-18	1	-72	-67	-98	-16	-29	-63	-101	34	-84	-31	-105	-26	-101	-69	-63	-1	-100	-15	-76	-73	-148	-76	-65	-2250	3208	-19496	-189	-8620	-583	-11877	-3126	-6542	-2275	-10005	-24	-6992	-3226	-11169	-6
0.767500	-23	44	93	-57	-107	-31	16	-10	-15	8	-69	-61	-96	-14	-29	-59	-98	38	-79	-27	-105	-21	-95	-65	-64	2	-96	-11	-73	-67	-145	-76	-69	-2323	3078	-19393	-92	-8723	-464	-11867	-6507	-6584	-2211	-9954	-60	-7001	-3214	-11133	7
0.768333	-27	45	93	-56	-107	-44	13	-16	-10	5	-68	-63	-82	-12	-28	-62	-98	36	-81	-30	-104	-22	-99	-68	-61	2	-97	-11	-72	-69	-148	-79	-68	-2390	2921	-19297	-38	-8827	-360	-11867	-5253	-6628	-2151	-9915	-111	-7008	-3177	-11097	27
0.769167	-23	44	94	-56	-105	-35	15	-13	-14	7	-69	-61	-97	-15	-29	-61	-97	38	-80	-30	-100	-22	-96	-55	-61	-6	-97	-11	-73	-68	-147	-75	-88	-2441	2791	-19203	-149	-8908	-260	-11868	-3783	-6669	-2100	-9877	-111	-7019	-3153	-11078	29
0.770000	-22	43	92	-57	-107	-31	3	-13	-13	7	-68	-61	-107	-13	-27	-57	-96	36	-84	-29	-103	-22	-97	-65	-61	3	-97	-10	-75	-69	-145	-84	-119	-2481	2639	-19108	-83	-8990	-166	-11878	-3620	-6712	-2055	-9848	-124	-7031	-3121	-11059	10
0.770833	-25	44	93	-55	-105	-32	13	-13	-17	8	-68	-62	-93	-14	-35	-61	-98	28	-80	-29	-102	-19	-97	-65	-62	0	-98	-10	-72	-70	-146	-75	-136	-2511	2482	-19019	-12	-9056	-77	-11892	-2702	-6755	-2019	-9823	-149	-7046	-3089	-11053	16
0.771667	-24	43	89	-57	-109	-32	13	-32	-17	6	-68	-63	-94	-14	-28	-57	-98	38	-83	-29	-103	-21	-98	-66	-64	1	-100	-15	-70	-77	-144	-74	-158	-2528	2325	-18933	73	-9115	4	-11915	-2011	-6808	-1986	-9801	-193	-7069	-3047	-11058	16
0.772500	-24	43	90	-55	-110	-32	15	-14	-15	5	-73	-62	-97	-13	-29	-59	-100	36	-83	-30	-104	-21	-96	-66	-64	2	-99	-12	-72	-69	-144	-77	-122	-2533	2172	-18850	53	-9160	85	-11944	-1479	-6853	-1947	-9788	-260	-7093	-3018	-11071	52
0.773333	-25	42	90	-56	-107	-30	45	-18	-16	6	-68	-56	-95	-14	-29	-61	-98	35	-84	-31	-104	-22	-101	-67	-64	0	-100	-12	-73	-69	-147	-93	-94	-2528	2015	-18774	-105	-9177	165	-11972	-891	-6914	-1910	-9777	-288	-7129	-2946	-11093	52
0.774167	-26	41	89	-56	-109	-34	10	-16	-21	6	-70	-61	-97	-14	-29	-59	-101	37	-83	-26	-104	-21	-80	-48	-62	1	-97	-10	-73	-66	-145	-75	-98	-2513	1875	-18709	76	-9222	245	-12003	-346	-6967	-1868	-9767	-196	-7166	-2882	-11122	0
0.775000	-24	44	91	-55	-107	-33	13	-14	-19	-9	-72	-62	-92	-11	-26	-56	-96	36	-83	-28	-104	-19	-96	-65	-64	0	-99	-10	-72	-66	-144	-81	-85	-2482	1733	-18645	70	-9236	323	-12039	64	-7029	-1824	-9767	-73	-7209	-2813	-11157	19
0.775833	-23	44	90	-51	-105	-31	16	-10	-16	9	-68	-59	-95	-12	-27	-57	-86	40	-81	-26	-104	-17	-122	-64	-61	2	-97	-10	-72	-66	-143	-72	-104	-2451	1603	-18596	-161	-9244	398	-12082	373	-7094	-1774	-9772	-82	-7258	-2745	-11202	53
0.776667	-22	51	98	-55	-108	-33	10	-13	-18	4	-72	-60	-95	-10	-29	-57	-99	36	-83	-31	-103	-21	-100	-66	-64	0	-104	-14	-72	-75	-146	-68	-112	-2408	1480	-18558	343	-9244	472	-12121	645	-7164	-1722	-9783	-115	-7316	-2661	-11254	1
0.777500	-26	40	85	-59	-109	-32	12	-16	-19	1	-75	-63	-101	-16	-28	-57	-105	32	-87	-34	-108	-22	-101	-68	-70	-3	-102	-14	-78	-68	-148	-79	-94	-2358	1368	-18532	127	-9238	545	-12163	990	-7249	-1667	-9795	-83	-7371	-2565	-11311	-28
0.778333	-27	42	85	-57	-111	-30	10	-14	-22	-11	-73	-61	-96	-16	-31	-59	-101	35	-84	-32	-105	-23	-101	-70	-64	-3	-102	-12	-75	-72	-146	-74	-53	-2294	1274	-18520	0	-9226	622	-12200	1282	-7307	-1608	-9812	-134	-7430	-2489	-11369	-27
0.779167	-24	38	85	-61	-108	-31	12	-15	-19	4	-73	-64	-96	-16	-30	-60	-100	34	-88	-33	-112	-19	-99	-70	-61	-1	-99	-13	-70	-66	-147	-74	-32	-2223	1186	-18521	47	-9210	696	-12238	1371	-7368	-1544	-9828	-174	-7500	-2401	-11428	-6
0.780000	-24	40	85	-52	-108	-31	13	-15	-19	4	-74	-63	-118	-16	-30	-59	-98	36	-85	-30	-104	-21	-99	-70	-62	0	-100	-14	-74	-73	-147	-74	-55	-2144	1123	-18534	55	-9195	771	-12271	1527	-7431	-1482	-9849	-135	-7543	-2313	-11484	-16
0.780833	-22	39	82	-59	-104	-30	13	-15	-13	4	-72	-63	-93	-11	-29	-57	-97	33	-95	-33	-101	-22	-97	-69	-63	-1	-102	-13	-72	-68	-145	-72	-31	-2061	1057	-18567	-10	-9189	840	-12303	1648	-7487	-1425	-9866	-127	-7596	-2229	-11540	-67
0.781667	-25	42	87	-58	-108	-32	12	-16	-21	3	-74	-65	-97	-16	-32	-62	-103	34	-86	-34	-107	-25	-102	-73	-67	-1	-107	-17	-60	-68	-150	-75	5	-1970	1009	-18615	250	-9167	910	-12327	1762	-7542	-1378	-9891	-139	-7649	-2149	-11592	-57
0.782500	-28	37	84	-63	-112	-38	8	-19	-22	4	-77	-66	-101	-18	-32	-67	-101	33	-90	-35	-107	-28	-99	-72	-64	0	-103	-13	-74	-70	-148	-76	-13	-1868	977	-18681	21	-9156	983	-12346	2053	-7589	-1336	-9901	-166	-7696	-2065	-11632	-5
0.783333	-23	41	84	-59	-105	-34	12	-15	-23	3	-76	-68	-96	-18	-31	-64	-101	34	-84	-34	-104	-23	-99	-72	-63	0	-102	-16	-73	-47	-149	-78	-34	-1760	947	-18759	-90	-9147	1046	-12360	2062	-7610	-1299	-9913	-241	-7739	-2007	-11666	-5
0.784167	-28	40	85	-60	-107	-35	11	-18	-17	5	-75	-62	-100	-18	-32	-62	-102	32	-88	-38	-103	-29	-104	-74	-63	0	-101	-17	-74	-74	-147	-78	-31	-1644	945	-18861	-101	-9151	1115	-12366	1689	-7611	-1272	-9917	-288	-7775	-1945	-11688	-35
0.785000	-27	41	81	-60	-111	-51	8	-16	-21	4	-76	-62	-100	-22	-32	-64	-100	33	-87	-39	-107	-28	-100	-75	-64	-4	-105	-17	-76	-84	-149	-77	-29	-1524	941	-18971	-50	-9150	1178	-12362	1735	-7632	-1259	-9911	-283	-7811	-1893	-11691	-74
0.785833	-28	38	84	-63	-113	-38	9	-21	-18	2	-77	-66	-97	-23	-31	-64	-109	46	-87	-35	-108	-33	-100	-74	-68	-4	-102	-16	-75	-72	-149	-78	-46	-1395	948	-19105	-59	-9156	1245	-12351	2038	-7623	-1250	-9892	-292	-7836	-1851	-11682	-60
0.786667	-26	41	87	-60	-107	-35	10	-17	-17	5	-76	-66	-99	-19	-32	-63	-99	32	-84	-35	-103	-25	-99	-72	-63	0	-111	-13	-74	-74	-149	-76	-58	-1259	959	-19246	-92	-9163	1311	-12330	2108	-7599	-1254	-9862	-354	-7856	-1812	-11652	0
0.787500	-23	45	90	-58	-107	-36	13	-14	-14	7	-72	-62	-105	-21	-30	-61	-94	34	-83	-31	-104	-24	-98	-69	-59	2	-100	-12	-68	-66	-144	-74	-35	-1121	970	-19402	53	-9175	1373	-12286	2056	-7563	-1268	-9818	-375	-7868	-1788	-11607	33
0.788333	-21	43	86	-56	-109	-30	12	-14	-11	5	-70	-63	-98	-19	-29	-61	-98	33	-83	-34	-102	-22	-97	-70	-62	-1	-99	-12	-70	-76	-146	-75	-49	-981	987	-19589	-50	-9182	1434	-12263	1974	-7521	-1286	-9769	-327	-7881	-1778	-11552	27
0.789167	-24	42	89	-59	-111	-39	11	-15	-18	5	-73	-65	-98	-21	-28	-60	-99	33	-84	-34	-105	-27	-98	-72	-62	1	-103	-13	-73	-67	-148	-75	-28	-838	1001	-19760	-387	-9190	1488	-12215	1807	-7468	-1310	-9704	-287	-7870	-1771	-11471	46
0.790000	-23	42	88	-62	-88	-34	12	-16	-16	4	-81	-64	-99	-22	-33	-63	-100	32	-88	-33	-107	-24	-100	-73	-66	-4	-102	-15	-77	-70	-133	-78	33	-696	1009	-19949	44	-9193	1540	-12163	1653	-7413	-1338	-9632	-281	-7879	-1785	-11385	36
0.790833	-28	42	84	-62	-114	-42	8	-18	-21	2	-76	-66	-98	-11	-30	-61	-102	22	-80	-33	-107	-25	-98	-70	-66	-1	-100	-12	-72	-70	-147	-77	-24	-543	1018	-20143	-25	-9192	1584	-12100	1572	-7345	-1366	-9545	-229	-7865	-1804	-11280	-11
0.791667	-6	40	86	-59	-119	-39	7	-16	-16	6	-74	-62	-102	-22	-33	-61	-99	32	-87	-33	-109	-23	-98	-70	-60	0	-100	-13	-77	-65	-148	-81	-91	-393	1020	-20339	-118	-9172	1631	-12023	1456	-7276	-1386	-9452	-181	-7845	-1831	-11169	-58
0.792500	-27	40	88	-59	-111	-36	8	-16	-15	4	-73	-65	-98	-19	-29	-63	-99	32	-84	-32	-104	-25	-102	-73	-63	0	-99	-10	-72	-69	-146	-78	-32	-245	1015	-20534	-132	-9147	1666	-11944	1372	-7203	-1404	-9353	-171	-7815	-1876	-11047	-6
0.793333	-22	42	88	-59	-107	-33	11	13	-18	6	-72	-63	-97	-17	-29	-58	-98	33	-83	-30	-104	-22	-98	-69	-62	-3	-97	-11	-75	-69	-144	-76	4	-100	1005	-20727	16	-9108	1701	-11851	1317	-7132	-1414	-9249	-137	-7778	-1904	-10924	10
0.794167	-22	43	90	-58	-108	-32	13	-13	-14	6	-68	-63	-93	-14	-26	-57	-98	34	-87	-33	-103	-36	-98	-67	-62	1	-97	-11	-68	-65	-142	-74	-72	44	985	-20895	-277	-9059	1721	-11758	1188	-7065	-1416	-9140	-85	-7739	-1946	-10793	-9
0.795000	-21	47	90	-53	-109	-47	17	-11	-15	5	-69	-58	-98	-13	-28	-56	-99	37	-80	-29	-102	-19	-94	-66	-62	2	-97	-3	-69	-64	-143	-75	-78	183	963	-21047	-36	-8998	1732	-11654	1045	-6996	-1406	-9031	-55	-7692	-1998	-10671	-4
0.795833	-22	45	91	-53	-107	-30	12	-12	-15	6	-68	-60	-96	-4	-27	-53	-97	26	-81	-28	-102	-22	-96	-66	-60	2	-98	-8	-72	-66	-141	-74	-26	316	936	-21182	84	-8928	1734	-11546	963	-6954	-1388	-8925	-30	-7635	-2046	-10551	-16
0.796667	-21	60	92	-49	-105	-31	15	-12	-16	5	-70	-62	-95	-12	-29	-56	-99	37	-84	-30	-103	-23	-97	-65	-62	-1	-117	-12	-72	-70	-147	-77	-38	432	903	-21283	-21	-8848	1726	-11436	865	-6878	-1361	-8816	-28	-7597	-2099	-10479	-60
0.797500	-27	41	86	-58	-108	-33	11	-17	-18	0	-72	-65	-96	-16	-26	-58	-101	34	-85	-35	-107	-24	-99	-74	-64	-3	-102	-13	-76	-68	-146	-76	-30	547	866	-21352	-75	-8763	1698	-11322	432	-6824	-1323	-8714	-43	-7552	-2148	-10334	-11
0.798333	-25	41	86	-59	-107	-25	11	-17	36	2	-74	-63	-99	-17	-35	-62	-103	32	-87	-33	-110	-27	-102	-72	-66	-4	-101	-16	-77	-72	-126	-79	-27	648	835	-21383	-80	-8671	1670	-11201	-53	-6772	-1281	-8615	-23	-7507	-2193	-10242	28
0.799167	-27	39	84	-61	-112	-34	9	-19	-21	2	-75	-66	-97	-17	-31	-58	-98	34	-86	-32	-108	-25	-101	-69	-66	-3	-101	-14	-72	-67	-147	-75	-57	746	803	-21362	-144	-8565	1632	-11079	-64	-6724	-1226	-8514	25	-7459	-2225	-10150	42
0.800000	-26	39	88	-60	-110	-19	15	-14	-19	0	-73	-61	-99	-13	-29	-59	-102	33	-87	-30	-103	-24	-98	-69	-63	0	-99	-13	-81	-66	-148	-81	-90	829	780	-21301	-118	-8463	1585	-10953	-16	-6672	-1168	-8422	-7	-7429	-2256	-10079	37
0.800833	-25	43	87	-57	-104	-31	12	-15	-16	5	-72	-61	-93	-15	-29	-68	-99	27	-87	-30	-103	-24	-96	-69	-63	0	-99	-10	-75	-66	-145	-73	-92	906	759	-21198	8	-8358	1528	-10829	78	-6659	-1116	-8343	-88	-7395	-2275	-10015	13
0.801667	-24	38	87	-56	-115	-31	17	-13	-17	6	-72	-64	-95	-13	-30	-59	-100	35	-90	-30	-105	-22	-98	-77	-62	2	-99	-15	-66	-68	-146	-76	-122	967	730	-21045	-18	-8255	1469	-10703	114	-6575	-1063	-8272	-91	-7368	-2285	-9967	21
0.802500	-19	44	86	-56	-107	-30	16	-14	-16	3	-74	-62	-97	-21	-28	-59	-97	35	-85	-28	-103	-23	-101	-67	-65	0	-100	-13	-72	-67	-146	-73	-80	1027	717	-20853	-436	-8154	1402	-10583	36	-6521	-1023	-8219	-26	-7346	-2285	-9931	20
0.803333	-23	66	85	-57	-109	-31	16	-12	-14	5	-72	-63	-100	-12	-28	-56	-99	35	-88	-31	-103	-23	-97	-67	-62	0	-96	-14	-74	-68	-148	-76	-30	1083	697	-20624	74	-8055	1335	-10455	43	-6465	-995	-8180	9	-7332	-2274	-9908	9
0.804167	-24	43	87	-58	-109	-31	16	-12	-21	4	-74	-65	-95	-13	-28	-66	-100	35	-88	-31	-112	-24	-100	-68	-65	0	-102	-13	-74	-68	-147	-76	-32	1130	687	-20354	82	-7962	1267	-10339	-6	-6406	-979	-8160	29	-7320	-2266	-9897	-9
0.805000	-27	40	86	-59	-108	-31	15	-3	-18	4	-74	-63	-96	-15	-30	-61	-103	32	-90	-32	-104	-22	-98	-72	-65	0	-98	-14	-69	-70	-150	-78	-43	1176	674	-20065	-39	-7873	1200	-10225	-40	-6337	-980	-8159	97	-7314	-2226	-9896	-13
0.805833	-30	43	84	-60	-110	-33	13	-19	-22	2	-76	-66	-99	-10	-29	-61	-101	29	-92	-32	-105	-24	-102	-73	-66	-3	-102	-15	-72	-73	-149	-77	-42	1231	663	-19749	-26	-7782	1137	-10117	-107	-6264	-1005	-8178	194	-7300	-2182	-9903	-10
0.806667	-29	41	82	-101	-108	-34	12	-17	-17	4	-76	-67	-98	-16	-31	-61	-100	28	-90	-33	-103	-25	-102	-60	-62	-1	-101	-14	-75	-73	-149	-77	-49	1283	648	-19427	35	-7698	1077	-10013	-196	-6182	-1040	-8217	206	-7290	-2133	-9916	8
0.807500	-24	41	85	-60	-107	-34	10	-14	-17	3	-79	-66	-94	-14	16	-57	-99	32	-85	-30	-100	-23	-100	-68	-59	1	-99	-14	-72	-69	-149	-73	-78	1354	636	-19096	-191	-7618	1025	-9913	-186	-6094	-1102	-8276	127	-7280	-2076	-9931	18
0.808333	-6	43	87	-58	-105	-38	16	-14	-17	9	-73	-62	-94	-15	-26	-60	-100	34	-86	-32	-104	-22	-99	-70	-62	1	-100	-14	-72	-76	-145	-75	-118	1428	610	-18791	-228	-7534	980	-9827	-272	-6005	-1179	-8365	62	-7265	-2019	-9951	-27
0.809167	-23	43	86	-59	-108	-34	16	-14	-19	6	-74	-63	-96	-13	-27	-57	-100	37	-84	-30	-113	-19	-100	-70	-72	0	-99	-13	-74	-70	-143	-75	-116	1518	588	-18459	-81	-7453	938	-9747	-337	-5904	-1275	-8475	67	-7249	-1957	-9974	49
0.810000	-26	43	86	-55	-110	-32	16	-14	-15	7	-67	-66	-96	-16	-29	-57	-100	30	-87	-33	-105	-25	-100	-70	-56	0	-99	-11	-74	-86	-144	-73	-58	1619	558	-18176	-34	-7377	908	-9674	-410	-5800	-1382	-8603	61	-7229	-1899	-10000	80
0.810833	-23	46	88	-57	-111	-31	16	-13	-17	7	-74	-65	-94	-15	-34	-57	-98	36	-84	-31	-105	-22	-98	-72	-60	-1	-101	-15	-72	-72	-145	-76	-58	1733	521	-17912	-77	-7295	885	-9614	-453	-5702	-1504	-8750	-42	-7209	-1839	-10020	32
0.811667	-22	38	89	-62	-105	-33	18	-14	-16	4	-72	-64	-95	-14	-26	-60	-99	33	-85	-31	-102	-22	-98	-70	-60	0	-95	-11	-73	-75	-147	-77	-72	1866	481	-17687	46	-7213	867	-9567	-427	-5590	-1629	-8910	-107	-7184	-1787	-10040	63
0.812500	-25	43	89	-59	-109	-33	12	-13	-15	6	-76	-63	-96	-16	-29	-65	-98	34	-83	-50	-104	-23	-100	-70	-66	-3	-101	-13	-76	-73	-145	-76	-63	2009	438	-17499	10	-7137	853	-9533	-327	-5486	-1756	-9046	-90	-7164	-1734	-10058	73
0.813333	-22	44	92	-61	-109	-33	17	-10	-14	8	-72	-64	-93	-14	-27	-57	-98	35	-83	-33	-103	-18	-97	-66	-62	1	-99	-13	-73	-67	-142	-96	-84	2166	389	-17348	20	-7043	843	-9507	-279	-5385	-1877	-9267	-59	-7142	-1685	-10072	43
0.814167	-21	42	91	-58	-105	-31	15	-12	-16	5	-73	-63	-97	-33	-28	-57	-96	34	-83	-32	-101	-18	-97	-69	-61	0	-98	-13	-76	-70	-144	-75	-88	2331	342	-17237	20	-6954	832	-9492	-367	-5289	-1991	-9450	-73	-7126	-1645	-10091	75
0.815000	-10	34	90	-60	-111	-34	15	-13	-13	7	-72	-62	-93	-14	-30	-57	-97	33	-85	-33	-105	-22	-99	-69	-62	0	-100	-12	-74	-68	-141	-76	-95	2502	293	-17172	79	-6874	818	-9500	-348	-5208	-2094	-9651	-125	-7115	-1607	-10108	67
0.815833	-23	42	90	-59	-110	-36	13	-15	-21	6	-73	-64	-112	-18	-28	-58	-98	30	-83	-32	-102	-17	-97	-69	-61	0	-96	-12	-69	-67	-143	-74	-86	2676	246	-17148	-160	-6782	805	-9518	-378	-5133	-2203	-9843	-146	-7112	-1575	-10132	42
0.816667	-25	43	90	-59	-109	-33	15	-13	-18	8	-72	-60	-94	-17	-28	-61	-99	32	-84	-34	-105	-23	-97	-70	-64	0	-94	-14	-74	-72	-147	-78	-119	2849	198	-17151	74	-6708	777	-9550	-328	-5076	-2250	-10031	-182	-7122	-1542	-10166	26
0.817500	-26	40	88	-61	-110	-36	11	-16	-19	11	-76	-66	-98	-19	-33	-70	-102	32	-86	-34	-103	-23	-102	-73	-68	-4	-100	-16	-74	-75	-148	-77	-114	3019	155	-17186	204	-6617	748	-9593	-270	-5031	-2289	-10210	-237	-7137	-1510	-10194	40
0.818333	-26	43	88	-61	-88	-34	9	-16	-19	6	-75	-65	-95	-18	-31	-60	-101	34	-85	-35	-107	-24	-101	-70	-65	-3	-104	-14	-74	-68	-145	-77	-97	3173	116	-17253	22	-6551	705	-9646	-314	-5002	-2322	-10379	-296	-7159	-1475	-10237	22
0.819167	-25	40	88	-61	-112	-35	15	-16	-17	3	-74	-65	-99	-17	-29	-60	-104	39	-84	-32	-103	-23	-113	-72	-67	-1	-99	-15	-76	-68	-149	-75	-109	3325	91	-17334	57	-6477	655	-9712	-362	-4986	-2336	-10522	-334	-7203	-1438	-10292	19
0.820000	-27	41	89	-50	-88	-33	13	-16	-22	6	-73	-61	-97	-17	-27	-60	-100	34	-86	-30	-108	-23	-98	-70	-78	0	-100	-12	-73	-68	-147	-77	-133	3456	68	-17429	207	-6416	590	-9789	-418	-4988	-2304	-10670	-243	-7244	-1395	-10351	50
0.820833	-24	42	91	-60	-107	-33	16	-14	-16	23	-68	-65	-99	-17	-19	-57	-97	35	-81	-30	-104	-19	-96	-68	-59	1	-101	-14	-74	-70	-146	-73	-119	3567	42	-17531	46	-6354	518	-9873	-385	-5004	-2269	-10788	-87	-7300	-1352	-10425	54
0.821667	-24	37	89	-56	-108	-32	12	-14	-19	7	-70	-62	-95	-14	-27	-58	-99	36	-81	-30	-103	-15	-99	-70	-62	2	-99	-12	-73	-66	-144	-74	-75	3658	33	-17635	-76	-6310	425	-9968	-442	-5035	-2214	-10887	2	-7367	-1305	-10502	73
0.822500	-24	39	90	-58	-107	-34	13	-14	-16	-30	-70	-64	-95	-17	-38	-31	-100	35	-82	-28	-104	-23	-100	-72	-65	0	-99	-14	-75	-68	-149	-77	-83	3722	12	-17736	122	-6273	332	-10073	-499	-5076	-2152	-10963	10	-7434	-1248	-10590	84
0.823333	-26	40	88	-60	-111	-35	9	-15	-22	6	-74	-66	-96	-15	-28	-61	-99	32	-86	-32	-109	-24	-102	-74	-65	-3	-101	-15	-80	-70	-149	-74	-77	3758	4	-17827	247	-6247	222	-10179	-428	-5131	-2080	-11012	-69	-7505	-1190	-10685	47
0.824167	-29	38	86	-63	-113	-36	9	-19	-23	1	-74	-66	-101	-18	-32	-73	-103	33	-80	-32	-108	-23	-101	-73	-65	-1	-100	-16	-76	-69	-151	-78	-97	3774	-9	-17905	-9	-6242	108	-10286	-435	-5183	-1998	-11036	-178	-7573	-1130	-10772	29
0.825000	-30	40	88	-61	-111	-38	8	-22	-23	5	-70	-63	-98	-17	-30	-62	-101	32	-84	-33	-109	-26	-103	-74	-67	-1	-100	-15	-78	-73	-147	-75	-117	3763	-25	-17970	-12	-6215	-6	-10398	-392	-5246	-1927	-11038	-240	-7634	-1066	-10856	67
0.825833	-25	38	86	-65	-112	-36	12	-17	-19	4	-69	-67	-97	-19	-32	-69	-102	33	-86	-31	-109	-22	-101	-70	-64	-1	-102	-15	-76	-70	-150	-77	-117	3731	-44	-18020	143	-6211	-118	-10510	-389	-5306	-1857	-11007	-279	-7689	-1003	-10934	75
0.826667	-26	40	88	-59	-110	-34	13	-15	-21	4	-68	-64	-96	-14	-29	-57	-101	35	-81	-29	-105	-36	-99	-72	-64	0	-96	-12	-73	-67	-145	-75	-125	3682	-62	-18050	86	-6217	-233	-10614	-452	-5365	-1787	-10954	-255	-7733	-940	-10997	34
0.827500	-22	42	91	-58	-102	-31	11	-14	-14	6	-68	-61	-90	-14	-28	-58	-98	36	-79	-26	-103	-22	-98	-65	-60	2	-97	-10	-70	-69	-144	-73	-128	3595	-95	-18069	57	-6234	-336	-10719	-387	-5420	-1734	-10876	-168	-7764	-883	-11048	10
0.828333	-21	46	90	-59	-105	-32	15	-13	-14	9	-67	-63	-94	-12	-26	-56	-97	38	-81	-28	-102	-22	-99	-64	-63	2	-99	-9	-70	-74	-143	-72	-113	3535	-137	-18083	115	-6261	-442	-10825	-361	-5478	-1688	-10788	-94	-7790	-837	-11086	45
0.829167	-21	44	88	-56	-103	-30	18	-11	-14	6	-65	-60	-96	-13	-27	-56	-102	37	-80	-25	-103	-24	-95	-64	-64	2	-94	-9	-70	-65	-143	-72	-129	3444	-184	-18094	-127	-6297	-532	-10925	-361	-5524	-1661	-10678	-16	-7775	-804	-11103	28
0.830000	-30	46	91	-56	-107	-9	18	-12	-17	7	-66	-62	-94	-12	-26	-56	-98	38	-81	-30	-103	-21	-101	-65	-63	0	-99	-9	-69	-64	-144	-72	-137	3357	-241	-18099	-109	-6343	-617	-11018	-418	-5570	-1650	-10552	47	-7799	-783	-11099	1
0.830833	-27	43	88	-57	-107	-34	16	-12	-22	3	-69	-59	-95	-13	-28	-58	-100	33	-83	-28	-105	-18	-97	-65	-60	0	-100	-11	-73	-67	-146	-75	-109	3264	-352	-18120	187	-6402	-690	-11110	-490	-5605	-1651	-10419	34	-7787	-774	-11089	52
0.831667	-21	42	89	-59	-109	-34	15	-14	-19	3	-73	-64	-94	-14	-29	-61	-99	35	-82	-30	-103	-23	-102	-68	-65	-3	-118	-13	-74	-68	-148	-76	-91	3188	-396	-18131	38	-6469	-757	-11197	-497	-5645	-1678	-10280	-51	-7768	-794	-11052	35
0.832500	-30	40	87	-62	-111	-38	11	-18	-23	2	-68	-62	-99	-16	-32	-36	-101	32	-84	-30	-105	-24	-102	-64	-65	1	-98	-12	-74	-68	-148	-75	-83	3119	-488	-18162	108	-6538	-805	-11274	-475	-5651	-1704	-10135	-121	-7733	-826	-10993	5
0.833333	-25	41	88	-60	-108	-32	16	-12	-19	4	-72	-61	-97	-14	-29	-56	-102	37	-82	-29	-103	-22	-95	-66	-64	1	-98	-11	-57	-39	-143	-72	-85	3069	-587	-18200	62	-6617	-848	-11345	-394	-5714	-1753	-9994	-125	-7695	-871	-10920	-19
0.834167	-23	42	88	-58	-107	-31	17	-12	-17	5	-69	-56	-93	-14	-26	-56	-113	36	-85	-28	-103	-18	-94	-65	-62	2	-97	-9	-72	-65	-144	-70	-92	3034	-703	-18250	-160	-6698	-876	-11411	-356	-5747	-1809	-9860	-114	-7658	-944	-10838	-18
0.835000	-22	45	91	-88	-107	-28	19	-9	-17	8	-70	-57	-97	-12	-27	-56	-97	39	-84	-26	-107	-19	-96	-65	-64	0	-96	-11	-72	-64	-142	-70	-90	3026	-823	-18309	-87	-6795	-912	-11470	-286	-5792	-1877	-9727	-80	-7617	-1034	-10743	40
0.835833	-26	45	91	-57	-105	-29	20	-12	-14	7	-58	-57	-96	-11	-51	-56	-96	37	-78	-25	-101	-15	-96	-66	-60	3	-93	-8	-72	-65	-145	-69	-86	3035	-959	-18377	181	-6893	-941	-11527	-264	-5843	-1952	-9607	-42	-7582	-1149	-10640	75
0.836667	-22	43	89	-58	-107	-31	18	-12	-16	3	-72	-61	-98	-12	-26	-56	-98	35	-82	-29	-101	-19	-92	-61	-63	1	-97	-13	-72	-68	-144	-74	-69	3069	-1106	-18446	-180	-6993	-971	-11576	-315	-5909	-2043	-9512	-15	-7549	-1275	-10538	58
0.837500	-27	43	88	-62	-109	-31	13	-13	-16	0	-75	-65	-95	-14	-27	-59	-100	34	-84	-31	-104	-22	-98	-68	-63	0	-97	-12	-72	-69	-146	-75	-30	3123	-1249	-18515	-325	-7096	-1004	-11627	-281	-5983	-2135	-9423	6	-7518	-1434	-10436	-17
0.838333	-43	42	94	-59	-105	-31	13	-14	-19	3	-73	-62	-95	-13	-28	-59	-99	36	-84	-29	-104	-18	-99	-67	-62	0	-94	-13	-74	-70	-145	-72	-45	3202	-1414	-18570	-35	-7189	-1039	-11666	-171	-6067	-2229	-9352	-14	-7494	-1599	-10330	-66
0.839167	-25	42	89	-60	-109	-31	16	-14	-19	5	-70	-62	-97	-13	-26	-58	-88	35	-79	-30	-103	-13	-98	-66	-64	2	-98	-12	-75	-69	-145	-74	-74	3298	-1584	-18609	18	-7279	-1082	-11704	-173	-6150	-2325	-9301	-17	-7475	-1774	-10232	-50
0.840000	-22	42	87	-62	-109	-19	16	-15	-17	4	-74	-63	-98	-15	-28	-57	-99	35	-84	-29	-107	-23	-98	-66	-63	-9	-99	-15	-58	-72	-147	-75	-78	3408	-1751	-18625	-76	-7366	-1135	-11744	-251	-6278	-2428	-9266	-14	-7469	-1973	-10141	-62
0.840833	-27	40	85	-61	-112	-32	11	-13	-21	0	-69	-59	-95	-13	-28	-58	-100	36	-84	-31	-107	-22	-99	-66	-65	0	-99	-10	-74	-68	-147	-73	-91	3530	-1912	-18609	-136	-7448	-1196	-11773	-239	-6398	-2525	-9244	-21	-7462	-2169	-10056	-77
0.841667	-25	44	91	-59	-107	-32	17	-13	-15	7	-67	-63	-97	-12	-25	-56	-100	37	-82	-29	-104	-18	-97	-75	-75	0	-97	-13	-75	-69	-145	-73	-80	3655	-2073	-18559	24	-7519	-1273	-11797	-198	-6526	-2626	-9237	-29	-7468	-2380	-9979	-32
0.842500	-25	43	89	-60	-107	-31	15	-15	-17	3	-72	-60	-101	-10	-24	-49	-99	37	-82	-30	-107	-22	-100	-66	-63	0	-97	-11	-74	-67	-147	-74	-66	3782	-2216	-18469	-46	-7584	-1356	-11826	-204	-6661	-2716	-9240	-45	-7464	-2594	-9917	-58
0.843333	-29	47	89	-70	-107	-31	17	-14	-15	6	-69	-62	-101	-12	-26	-56	-98	38	-80	-28	-105	-19	-109	-67	-62	5	-96	-14	-73	-64	-145	-75	-67	3902	-2356	-18331	-299	-7637	-1453	-11847	-204	-6799	-2807	-9259	-109	-7471	-2815	-9861	-101
0.844167	-26	42	87	-61	-110	-32	12	-15	-17	4	-88	-50	-97	-14	-26	-63	-99	34	-83	-32	-107	-23	-100	-68	-62	-1	-99	-12	-76	-66	-146	-73	-69	4014	-2473	-18148	92	-7683	-1567	-11876	-121	-6933	-2904	-9280	-136	-7476	-3032	-9814	-12
0.845000	-22	43	88	-31	-108	-33	15	-13	-16	3	-69	-65	-98	-13	-29	-58	-103	35	-83	-29	-108	-22	-99	-68	-64	0	-100	-14	-76	-66	-146	-78	-83	4117	-2563	-17926	-197	-7713	-1682	-11884	-82	-7062	-2962	-9311	-80	-7485	-3259	-9781	-15
0.845833	-26	42	88	-60	-113	-35	10	-14	-21	2	-69	-63	-97	-4	-29	-59	-101	35	-80	-31	-108	-24	-102	-69	-62	0	-100	-14	-75	-69	-150	-75	-68	4208	-2628	-17659	-219	-7724	-1815	-11897	-161	-7180	-3032	-9343	-6	-7485	-3477	-9747	-56
0.846667	-24	42	91	-58	-107	-31	15	-14	-18	5	-68	-59	-98	-12	-28	-57	-98	36	-102	-30	-103	-19	-96	-75	-61	1	-97	-12	-72	-67	-145	-72	-57	4283	-2665	-17353	-55	-7747	-1940	-11898	-202	-7281	-3090	-9375	17	-7480	-3692	-9750	-98
0.847500	-21	44	88	-56	-108	-31	-5	-12	-15	8	-65	-59	-85	-12	-26	-55	-97	36	-80	-30	-102	-18	-96	-66	-62	1	-96	-10	-68	-65	-141	-69	-27	4339	-2676	-17025	-30	-7746	-2088	-11900	-205	-7370	-3145	-9403	-6	-7470	-3902	-9703	-77
0.848333	-24	43	91	-60	-105	-31	15	-13	-18	4	-68	-65	-96	-15	-30	-59	-101	34	-84	-35	-105	-22	-97	-69	-69	1	-101	-13	-67	-67	-147	-76	-14	4374	-2661	-16677	-302	-7741	-2234	-11900	-238	-7434	-3197	-9436	-9	-7457	-4111	-9694	-75
0.849167	-26	42	88	-57	-112	-34	8	-17	-19	5	-70	-64	-99	-16	-19	-56	-99	36	-82	-31	-104	-23	-98	-70	-63	1	-95	-10	-72	-67	-146	-73	-58	4405	-2613	-16312	-76	-7717	-2383	-11906	-266	-7470	-3243	-9440	-24	-7434	-4307	-9678	-105
0.850000	-22	34	90	-59	-109	-36	13	-14	-17	5	-67	-63	-100	-15	-27	-59	-99	35	-83	-32	-104	-21	-98	-69	-61	2	-97	-14	-72	-72	-145	-75	-92	4425	-2547	-15956	-79	-7683	-2535	-11876	-217	-7483	-3291	-9483	-81	-7402	-4499	-9669	-83
0.850833	-23	42	86	-56	-108	-35	11	-22	-16	5	-70	-61	-98	-15	-29	-58	-99	32	-82	-31	-104	-23	-100	-70	-65	-3	-100	-14	-72	-72	-143	-76	-80	4444	-2455	-15608	-63	-7641	-2691	-11858	-195	-7470	-3331	-9502	-87	-7364	-4678	-9662	-75
0.851667	-22	41	89	-58	-109	-34	11	-17	-16	4	-69	-63	-96	-16	-32	-60	-100	21	-82	-33	-104	-26	-98	-76	-63	-1	-98	-12	-72	-72	-145	-76	-104	4447	-2351	-15283	27	-7580	-2842	-11826	-304	-7422	-3380	-9517	-132	-7317	-4846	-9661	-83
0.852500	-23	41	90	-57	-108	-38	10	-15	-19	3	-70	-63	-97	-15	-31	-59	-101	37	-85	-31	-105	-21	-100	-72	-65	-3	-99	-15	-73	-68	-143	-74	-113	4468	-2240	-14990	-16	-7506	-2998	-11789	-463	-7351	-3437	-9524	-136	-7265	-4999	-9645	-52
0.853333	-23	39	89	-58	-108	-35	12	-13	-15	5	-70	-62	-95	-16	-29	-60	-99	32	-84	-31	-102	-21	-98	-46	-64	-3	-98	-11	-72	-62	-143	-75	-41	4495	-2124	-14736	59	-7421	-3146	-11747	-596	-7245	-3495	-9525	-189	-7206	-5137	-9644	-60
0.854167	-24	44	90	-57	-104	-33	15	-16	-21	6	-70	-61	-101	-14	-30	-59	-97	35	-82	-30	-102	-21	-100	-69	-63	-3	-97	-11	-70	-67	-144	-73	-53	4538	-2033	-14530	163	-7320	-3294	-11699	-679	-7123	-3567	-9523	-228	-7147	-5264	-9640	-60
0.855000	-24	43	93	-56	-108	-33	16	-12	-13	6	-70	-61	-95	-16	-27	-58	-101	35	-84	-29	-105	-19	-96	-68	-67	1	-88	-10	-72	-68	-143	-73	-66	4601	-1919	-14380	57	-7212	-3433	-11631	-645	-6972	-3657	-9515	-158	-7079	-5372	-9641	-26
0.855833	-19	44	93	-57	-109	-32	0	-13	-41	2	-72	-61	-96	-13	-27	-56	-98	37	-82	-32	-100	-23	-96	-72	-62	-3	-99	-10	-70	-70	-144	-75	-82	4687	-1860	-14285	-73	-7091	-3580	-11564	-462	-6810	-3763	-9496	-110	-7015	-5470	-9645	-28
0.856667	-27	38	87	-58	-105	-39	11	-17	-19	6	-74	-64	-97	-18	-33	-61	-102	30	-90	-34	-112	-26	-101	-74	-65	-3	-100	-14	-81	-75	-147	-77	-68	4799	-1795	-14254	-322	-6969	-3710	-11489	-396	-6614	-3887	-9473	-114	-6959	-5556	-9661	-46
0.857500	-31	38	85	-64	-117	-47	7	-3	-22	0	-81	-66	-100	-22	-33	-64	-103	29	-88	-36	-107	-26	-102	-76	-67	-6	-103	-16	-75	-75	-148	-66	-33	4949	-1771	-14273	91	-6831	-3835	-11403	-455	-6437	-4030	-9431	-169	-6899	-5622	-9673	-77
0.858333	-28	39	84	-61	-112	-38	11	-19	-21	2	-76	-66	-100	-18	-30	-61	-102	30	-91	-34	-107	-27	-102	-63	-68	-6	-102	-14	-75	-74	-146	-77	-59	5131	-1778	-14347	-68	-6690	-3954	-11307	-387	-6235	-4182	-9381	-270	-6846	-5672	-9696	-19
0.859167	-28	40	86	-61	-112	-35	11	-19	-21	3	-76	-64	-99	-17	-31	-64	-104	33	-86	-33	-107	-27	-100	-72	-64	-4	-100	-15	-75	-75	-146	-76	-63	5348	-1814	-14468	-28	-6552	-4046	-11197	-286	-6033	-4361	-9317	-317	-6799	-5711	-9723	-12
0.860000	-30	40	64	-62	-109	-34	13	-19	-19	4	-73	-63	-97	-18	-30	-62	-102	32	-87	-33	-104	-24	-99	-75	-63	0	-99	-15	-74	-72	-148	-78	-33	5598	-1883	-14631	-86	-6408	-4168	-11089	-326	-5826	-4553	-9245	-290	-6756	-5741	-9760	-72
0.860833	-25	41	89	-58	-105	-36	13	-22	-21	3	-76	-63	-97	-16	-30	-59	-99	33	-85	-32	-107	-23	-98	-68	-65	-1	-100	-13	-67	-63	-147	-74	-39	5877	-1980	-14826	-73	-6275	-4263	-10971	-314	-5627	-4763	-9157	-224	-6712	-5761	-9804	-50
0.861667	-22	42	87	-59	-108	-31	17	-14	-14	8	-73	-63	-95	-14	-25	-59	-100	36	-87	-31	-105	-22	-98	-69	-62	0	-99	-12	-69	-70	-146	-75	-45	6186	-2105	-15045	-148	-6148	-4355	-10848	-250	-5434	-4989	-9071	-191	-6682	-5781	-9856	-19
0.862500	-25	39	89	-58	-107	-32	16	-17	-17	8	-72	-64	-98	-16	-27	-58	-98	35	-82	-29	-101	-22	-100	-69	-62	1	-98	-12	-73	-70	-147	-73	-52	6517	-2244	-15281	-3	-6032	-4441	-10720	-313	-5247	-5232	-8951	-165	-6655	-5798	-9915	7
0.863333	-27	41	87	-60	-111	-35	13	-15	-15	8	-72	-61	-96	-15	-28	-58	-100	33	-86	-33	-105	-24	-98	-60	-63	-6	-97	-12	-74	-69	-146	-73	-99	6874	-2395	-15526	-94	-5922	-4523	-10587	-376	-5069	-5484	-8837	-125	-6624	-5817	-9982	28
0.864167	-25	39	87	-62	-108	-34	11	-17	-19	6	-76	-62	-99	-18	-27	-60	-98	30	-87	-30	-104	-22	-100	-68	-62	-3	-97	-16	-79	-73	-147	-75	-86	7245	-2553	-15761	-56	-5831	-4602	-10455	-290	-4905	-5744	-8716	-48	-6600	-5840	-10068	-13
0.865000	-27	38	86	-62	-110	-38	12	-18	-22	4	-75	-66	-98	-18	-30	-63	-104	28	-88	-35	-108	-26	-99	-74	-66	-3	-101	-15	-82	-74	-152	-77	-69	7630	-2708	-15990	130	-5759	-4680	-10318	-246	-4754	-6010	-8593	34	-6571	-5875	-10151	-9
0.865833	-27	36	82	-61	-116	-38	8	-23	-14	4	-78	-67	-97	-19	-32	-62	-103	30	-86	-31	-111	-24	-102	-69	-63	-4	-101	-16	-77	-76	-153	-76	-93	8021	-2802	-16193	173	-5685	-4750	-10179	-258	-4606	-6280	-8466	10	-6532	-5915	-10238	26
0.866667	-27	39	85	-60	-111	-35	13	-16	-17	5	-75	-63	-97	-15	-25	-60	-100	33	-63	-28	-104	-18	-99	-66	-63	-1	-98	-12	-73	-70	-145	-72	-75	8415	-2967	-16364	-42	-5636	-4823	-10039	-184	-4471	-6551	-8340	-53	-6470	-5968	-10327	-4
0.867500	-25	41	91	-57	-104	-48	16	-12	-17	9	-69	-63	-96	-13	-24	-59	-98	38	-80	-25	-104	-16	-98	-64	-60	2	-97	4	-74	-70	-148	-68	-74	8803	-3064	-16505	-154	-5595	-4902	-9903	-90	-4342	-6810	-8225	-127	-6433	-6036	-10415	-17
0.868333	-22	43	90	-55	-112	-32	11	-13	-19	8	-70	-60	-98	-13	-25	-59	-98	36	-83	-32	-105	-21	-102	-67	-62	4	-95	-12	-72	-68	-146	-73	-109	9183	-3140	-16607	-108	-5565	-4984	-9776	-44	-4231	-7073	-8120	-135	-6365	-6119	-10504	9
0.869167	-22	44	93	-58	-104	-30	16	-13	-13	1	-69	-61	-93	-13	-24	-56	-98	36	-81	-28	-102	-18	-98	-64	-61	2	-96	-9	-73	-69	-146	-72	-112	9545	-3180	-16667	24	-5540	-5070	-9654	-47	-4124	-7321	-8027	-93	-6284	-6222	-10589	29
0.870000	-26	43	90	-56	-107	-29	13	-13	-16	9	-70	-61	-92	-10	-25	-57	-97	36	-82	-39	-102	-18	-111	-64	-60	2	-96	-13	-73	-68	-144	-72	-78	9895	-3197	-16681	-262	-5519	-5164	-9540	-15	-4032	-7562	-7953	-50	-6190	-6334	-10668	52
0.870833	-39	43	91	-65	-109	-31	15	-11	-15	7	-72	-64	-95	-13	-27	-59	-96	37	-82	-30	-103	-18	-96	-67	-63	-3	-97	-12	-64	-96	-148	-72	-41	10222	-3178	-16649	11	-5500	-5264	-9433	9	-3939	-7789	-7896	-59	-6081	-6469	-10724	63
0.871667	-26	42	89	-58	-108	-32	11	-13	-14	22	-70	-61	-97	-11	-26	-56	-99	40	-82	-29	-104	-17	-99	-69	-66	1	-95	-11	-73	-68	-145	-73	-38	10527	-3133	-16578	-3	-5475	-5379	-9343	1	-3852	-7982	-7864	16	-5956	-6615	-10795	52
0.872500	-25	43	88	-49	-109	-30	12	-16	-17	7	-73	-64	-96	-13	-29	-61	-98	36	-81	-30	-101	-18	-101	-68	-60	0	-97	-9	-72	-70	-146	-74	-94	10806	-3066	-16469	-97	-5452	-5500	-9256	-11	-3770	-8204	-7851	36	-5816	-6774	-10841	82
0.873333	-25	42	90	-57	-109	-33	11	-16	-13	9	-72	-65	-96	-12	-14	-60	-109	36	-82	-31	-109	-22	-102	-72	-63	0	-97	-13	-73	-72	-147	-75	-93	11059	-2977	-16319	-97	-5413	-5637	-9190	-42	-3692	-8388	-7860	-87	-5663	-6943	-10878	59
0.874167	-23	37	90	-59	-105	-35	12	-11	-19	3	-73	-64	-99	-13	-29	-61	-99	36	-84	-30	-104	-19	-100	-66	-62	0	-97	-10	-65	-69	-147	-72	-83	11285	-2865	-16138	-33	-5361	-5778	-9126	-34	-3614	-8558	-7888	-212	-5498	-7117	-10897	12
0.875000	-22	42	90	-58	-105	-33	13	-12	-16	11	-72	-61	-94	-11	-29	-58	-99	36	-84	-41	-102	-18	-98	-69	-59	0	-97	-12	-73	-67	-146	-69	-60	11486	-2750	-15939	-362	-5297	-5936	-9089	18	-3536	-8715	-7940	-287	-5304	-7296	-10907	37
0.875833	-22	43	89	-59	-104	-25	12	-11	-13	9	-69	-60	-93	-11	-25	-58	-97	38	-82	-28	-102	-16	-97	-68	-59	-8	-94	-10	-70	-69	-152	-73	-88	11652	-2618	-15726	-298	-5223	-6103	-9065	98	-3460	-8859	-8011	-325	-5147	-7486	-10910	10
0.876667	-25	42	91	-57	-108	-33	15	-15	-13	7	-72	-80	-98	-12	-29	-51	-98	36	-85	-31	-104	-22	-98	-70	-63	0	-98	-11	-73	-73	-148	-73	-109	11789	-2491	-15508	-75	-5136	-6287	-9052	160	-3384	-8997	-8104	-271	-4972	-7676	-10899	25
0.877500	-24	41	86	-60	-110	-39	11	-15	-19	3	-73	-65	-100	-16	-31	-62	-101	34	-86	-33	-98	-21	-101	-72	-65	1	-109	-15	-77	-72	-149	-77	-102	11895	-2369	-15298	-22	-5031	-6480	-9067	104	-3305	-9126	-8210	-178	-4797	-7863	-10883	19
0.878333	-26	41	88	-60	-112	-35	12	-15	-19	3	-70	-65	-98	-18	-28	-59	-99	40	-86	-32	-104	-23	-99	-74	-66	-4	-100	-13	-73	-69	-146	-74	-86	11977	-2243	-15094	-78	-4918	-6687	-9091	60	-3217	-9248	-8326	-119	-4628	-8045	-10862	-13
0.879167	-28	47	90	-59	-105	-34	13	-18	0	4	-69	-67	-94	-16	-30	-61	-98	35	-85	-30	-104	-21	-99	-67	-63	2	-99	-10	-72	-75	-145	-74	-113	12039	-2128	-14910	96	-4799	-6897	-9132	184	-3131	-9362	-8449	-91	-4471	-8222	-10833	-10
0.880000	-23	44	90	-58	-109	-35	15	-14	-16	7	-73	-65	-97	-19	-30	-57	-96	35	-86	-32	-105	-19	-99	-70	-61	0	-97	-13	-68	-68	-144	-72	-131	12065	-2029	-14758	223	-4676	-7120	-9188	162	-3042	-9481	-8578	-111	-4323	-8397	-10803	9
0.880833	-26	43	90	-57	-107	-35	13	-16	-12	1	-73	-66	-96	-15	-29	-58	-97	24	-85	-33	-103	-12	-98	-68	-63	0	-99	-11	-73	-69	-146	-75	-99	12061	-1940	-14636	183	-4536	-7347	-9261	-8	-2950	-9592	-8710	-120	-4195	-8568	-10773	17
0.881667	-26	44	88	-57	-108	-34	10	-17	-21	2	-77	-67	-97	-15	-31	-59	-101	33	-86	-35	-104	-24	-101	-72	-67	-5	-101	-12	-73	-74	-149	-74	-61	12034	-1874	-14560	153	-4409	-7578	-9348	-186	-2861	-9711	-8839	-49	-4083	-8730	-10739	47
0.882500	-26	39	88	-60	-112	-40	10	-18	-19	2	-75	-66	-98	-18	-28	-63	-101	32	-87	-35	-105	-21	-98	-68	-77	0	-99	-34	-75	-67	-145	-73	-66	11983	-1829	-14520	172	-4281	-7818	-9449	-115	-2764	-9831	-8957	56	-3990	-8884	-10704	69
0.883333	-25	43	87	-60	-108	-34	11	-16	-18	3	-75	-62	-96	-14	-30	-60	-99	32	-88	-35	-104	-24	-99	-73	-64	-5	-100	-11	-76	-70	-148	-76	-73	11906	-1807	-14530	-176	-4161	-8057	-9561	45	-2677	-9952	-9065	105	-3916	-9032	-10666	46
0.884167	-25	38	84	-79	-110	-39	11	-18	-19	1	-73	-65	-100	-16	-30	-63	-98	28	-87	-38	-107	-25	-100	-69	-65	-3	-101	-14	-80	-72	-148	-76	-69	11799	-1816	-14585	94	-4047	-8294	-9686	153	-2587	-10076	-9157	128	-3858	-9175	-10619	49
0.885000	-24	39	86	-62	-111	-39	12	-18	-19	-5	-76	-74	-100	-16	-31	-62	-102	28	-87	-38	-111	-26	-100	-72	-66	-4	-104	-16	-79	-72	-148	-75	-55	11666	-1850	-14684	288	-3944	-8527	-9822	49	-2508	-10201	-9235	112	-3821	-9313	-10571	67
0.885833	-26	38	82	-61	-110	-36	11	-16	-21	0	-75	-67	-97	-17	-30	-63	-102	25	-88	-38	-107	-25	-98	-68	-63	-1	-119	-14	-76	-70	-148	-77	-38	11509	-1910	-14810	143	-3854	-8749	-9962	-72	-2432	-10328	-9287	120	-3797	-9443	-10515	47
0.886667	-23	40	87	-62	-109	-36	15	-14	-19	1	-75	-68	-96	-16	-29	-60	-98	32	-87	-36	-104	-22	-97	-69	-61	-3	-102	-13	-73	-66	-141	-73	-28	11333	-1997	-14982	81	-3771	-8961	-10102	-50	-2363	-10453	-9319	130	-3786	-9571	-10445	79
0.887500	-22	42	89	-56	-105	-33	16	-12	-15	5	-72	-60	-93	-12	-26	-58	-85	32	-84	-33	-105	-21	-98	-67	-63	1	-99	-9	-73	-66	-145	-73	-56	11127	-2114	-15165	109	-3703	-9162	-10249	-145	-2309	-10576	-9329	63	-3788	-9694	-10367	76
0.888333	-25	42	90	-57	-105	-33	13	-17	-13	6	-69	-62	-96	-13	-26	-45	-98	35	-82	-31	-102	-21	-100	-67	-62	0	-99	-11	-73	-66	-144	-73	-35	10893	-2265	-15379	12	-3642	-9351	-10400	-191	-2266	-10699	-9323	41	-3798	-9818	-10279	68
0.889167	-10	41	90	-58	-109	-31	11	-13	-17	5	-70	-62	-94	-14	-27	-59	-101	33	-84	-33	-107	-23	-97	-67	-65	1	-99	-6	-75	-66	-147	-60	-35	10632	-2439	-15606	50	-3593	-9524	-10548	-139	-2244	-10814	-9296	67	-3810	-9937	-10178	41
0.890000	-28	42	90	-59	-111	-34	13	-15	-21	5	-75	-66	-102	-14	-23	-39	-103	30	-88	-36	-107	-21	-99	-72	-66	-1	-105	-14	-78	-69	-148	-75	-32	10325	-2636	-15830	116	-3548	-9685	-10696	-144	-2236	-10931	-9256	16	-3831	-10057	-10068	27
0.890833	-28	37	87	-62	-116	-36	11	-17	-24	2	-73	-64	-99	-17	-28	-63	-102	34	-84	-35	-107	-22	-99	-70	-64	-1	-101	-12	-74	-68	-148	-77	8	10039	-2852	-16049	53	-3504	-9823	-10830	-88	-2234	-11041	-9192	-9	-3839	-10173	-9939	-50
0.891667	-25	40	87	-61	-103	-33	13	-13	-16	4	-74	-63	-98	-16	-31	-60	-99	35	-85	-34	-104	-23	-100	-69	-65	0	-101	-13	-75	-73	-145	-75	-25	9709	-3074	-16278	-48	-3459	-9935	-10958	26	-2251	-11133	-9125	-32	-3847	-10286	-9804	-124
0.892500	-23	42	89	-57	-112	-36	11	-14	-16	5	-70	-62	-97	-14	-25	-60	-98	34	-82	-31	-103	-21	-99	-72	-64	1	-100	-12	-73	-67	-147	-75	-86	9360	-3312	-16431	15	-3414	-10035	-11075	15	-2283	-11222	-9042	-58	-3847	-10393	-9657	-77
0.893333	-23	38	91	-58	-107	-33	15	-7	-19	4	-69	-62	-100	-13	-27	-56	-102	35	-83	-28	-104	-18	-99	-68	-65	1	-98	-10	-73	-67	-147	-78	-108	8993	-3544	-16583	164	-3358	-10107	-11183	7	-2319	-11300	-8961	-68	-3839	-10504	-9508	-50
0.894167	-21	42	90	-57	-107	-33	11	-15	-14	6	-73	-62	-96	-14	-24	-57	-97	35	-81	-28	-103	-22	-100	-66	-62	2	-97	-9	-74	-67	-145	-70	-53	8612	-3770	-16702	135	-3298	-10162	-11274	181	-2371	-11364	-8875	-170	-3820	-10609	-9350	-63
0.895000	-22	44	94	-53	-109	-30	19	-11	-14	-5	-67	-60	-97	-12	-25	-62	-96	37	-80	-30	-101	-16	-95	-65	-59	5	-97	-10	-68	-65	-144	-73	-12	8231	-3989	-16787	106	-3232	-10192	-11351	250	-2429	-11424	-8788	-249	-3796	-10704	-9193	-27
0.895833	-21	24	91	-55	-105	-31	17	-13	-14	5	-68	-61	-92	-11	-24	-53	-96	35	-79	-29	-99	-16	-107	-64	-64	3	-96	-9	-72	-65	-143	-69	-28	7813	-4187	-16836	182	-3152	-10206	-11425	67	-2491	-11467	-8711	-232	-3762	-10800	-9041	5
0.896667	-26	42	92	-50	-104	-29	27	-12	-14	5	-70	-62	-94	-13	-28	-59	-100	35	-81	-29	-100	-17	-99	-68	-63	1	-98	-10	-72	-69	-146	-78	-9	7409	-4359	-16851	25	-3074	-10196	-11480	63	-2559	-11502	-8642	-237	-3733	-10891	-8899	9
0.897500	-25	37	87	-59	-112	-36	11	-17	-21	2	-74	-65	-99	-18	-28	-60	-99	30	-83	-21	-107	-23	-94	-73	-66	-4	-99	-13	-74	-68	-146	-74	20	7008	-4504	-16831	-7	-2983	-10169	-11529	109	-2621	-11522	-8579	-235	-3696	-10970	-8765	21
0.898333	-26	35	87	-59	-108	-36	12	-19	-21	2	-59	-68	-96	-18	-32	-60	-105	28	-87	-33	-109	-24	-102	-69	-67	0	-100	-14	-74	-72	-147	-74	-23	6607	-4614	-16783	217	-2878	-10115	-11568	57	-2676	-11529	-8525	-228	-3657	-11048	-8640	53
0.899167	-31	38	82	-59	-112	-42	8	-22	-22	0	-78	-67	-98	-19	-33	-63	-103	26	-86	-33	-105	-26	-102	-70	-64	6	-102	-14	-73	-74	-146	-72	-29	6221	-4683	-16702	-43	-2777	-10042	-11598	59	-2722	-11519	-8480	-242	-3616	-11107	-8527	96
0.900000	-27	37	84	-59	-111	-34	12	-15	-17	6	-72	-68	-95	30	-29	-58	-102	29	-85	-32	-105	-23	-98	-68	-63	-1	-101	-15	-74	-73	-146	-74	-5	5840	-4723	-16609	-23	-2666	-9950	-11621	68	-2763	-11496	-8445	-252	-3582	-11158	-8434	93
0.900833	-22	40	88	-59	-109	-34	12	-16	-17	2	-74	-66	-92	-17	-31	-60	-100	28	-82	-30	-103	-23	-98	-67	-62	-3	-102	-13	-72	-69	-148	-72	15	5483	-4711	-16501	142	-2555	-9846	-11642	-9	-2795	-11461	-8416	-251	-3555	-11199	-8358	57
0.901667	-25	36	87	-58	-105	-32	12	-14	-16	4	-75	-64	-96	-18	-30	-58	-98	29	-86	-31	-104	-22	-99	-68	-64	-1	-98	-13	-75	-70	-147	-74	-9	5141	-4673	-16369	123	-2450	-9716	-11657	-125	-2809	-11409	-8396	-245	-3542	-11218	-8298	87
0.902500	-24	40	87	-56	-108	-33	16	-15	-17	3	-74	-66	-97	-17	-28	-57	-99	32	-87	-29	-104	-22	-97	-69	-62	0	-100	-15	-74	-70	-144	-75	-26	4816	-4604	-16291	-57	-2343	-9583	-11671	-231	-2818	-11342	-8383	-253	-3540	-11224	-8260	90
0.903333	-30	37	88	-58	-109	-33	12	-18	-25	2	-69	-66	-100	-17	-29	-59	-99	30	-85	-33	-105	-23	-102	-67	-65	-1	-99	-12	-76	-74	-146	-73	-31	4515	-4490	-16201	130	-2252	-9433	-11702	-162	-2820	-11262	-8381	-272	-3550	-11208	-8237	125
0.904167	-8	39	88	-57	-110	-34	10	-15	-19	4	-73	-69	-99	-19	-32	-59	-102	32	-85	-19	-105	-24	-101	-69	-64	0	-96	-16	-77	-72	-146	-75	-127	4235	-4393	-16129	129	-2164	-9279	-11685	-64	-2812	-11167	-8380	-246	-3573	-11173	-8229	168
0.905000	-24	41	84	-60	-111	-36	11	-25	-21	3	-72	-73	-98	-23	-32	-60	-100	27	-86	-34	-109	-26	-99	-66	-65	-4	-100	-15	-73	-69	-146	-74	-234	3974	-4266	-16080	-5	-2090	-9093	-11688	17	-2796	-11050	-8382	-199	-3617	-11110	-8241	141
0.905833	-27	38	87	-59	-110	-36	10	-18	-19	3	-75	-68	-99	-23	-33	-60	-105	28	-87	-1	-104	-24	-99	-70	-77	-1	-102	-15	-75	-73	-149	-74	-186	3740	-4135	-16058	90	-2022	-8945	-11685	17	-2774	-10955	-8384	-142	-3675	-11029	-8251	99
0.906667	-26	39	87	-59	-102	-38	10	-17	-19	-3	-75	-67	-98	-19	-32	-60	-102	30	-84	-33	-111	-23	-101	-66	-64	0	-101	-16	-78	-70	-146	-73	-169	3525	-4004	-16065	112	-1969	-8778	-11683	-84	-2750	-10784	-8394	-64	-3738	-10918	-8293	93
0.907500	-23	42	87	-59	-109	-34	10	-17	-18	6	-73	-64	-96	-19	-32	-39	-100	33	-84	-49	-102	-22	-96	-64	-60	-1	-99	-12	-69	-67	-146	-74	-161	3329	-3883	-16103	79	-1923	-8604	-11668	-119	-2728	-10628	-8395	-55	-3817	-10786	-8331	133
0.908333	-26	40	90	-57	-112	-34	10	-13	-18	6	-59	-66	-95	-17	-29	-58	-99	35	-83	-31	-104	-21	-98	-66	-61	1	-98	-11	-73	-65	-148	-72	-130	3153	-3780	-16168	119	-1896	-8441	-11660	-111	-2700	-10464	-8406	-113	-3904	-10631	-8379	154
0.909167	-38	41	90	-57	-105	-32	11	-13	-17	7	-70	-62	-93	-17	-30	-58	-97	35	-83	-30	-102	-19	-97	-65	-56	2	-96	-14	-74	-69	-156	-70	-88	2990	-3699	-16264	47	-1872	-8272	-11630	-125	-2676	-10289	-8416	-139	-3990	-10459	-8432	144
0.910000	-24	45	88	-58	-109	-32	12	-14	-17	9	-67	-67	-94	-14	-23	-57	-98	36	-84	-32	-103	-18	-98	-66	-61	0	-100	-11	-73	-67	-144	-68	-51	2845	-3650	-16380	-110	-1868	-8114	-11601	-187	-2659	-10108	-8427	-98	-4081	-10264	-8476	141
0.910833	-26	42	89	-57	-107	-34	11	-13	-17	8	-69	-65	-95	-15	-40	-57	-102	35	-84	-22	-101	-21	-99	-65	-62	2	-97	-8	-72	-67	-145	-74	-32	2709	-3629	-16512	-75	-1868	-7959	-11567	-189	-2636	-9919	-8440	-61	-4167	-10056	-8530	102
0.911667	-23	45	90	-53	-125	-31	11	-21	-16	6	-69	-62	-97	-15	-25	-57	-100	35	-82	-32	-102	-19	-99	-66	-63	1	-98	-8	-73	-65	-144	-51	-26	2592	-3639	-16654	354	-1875	-7806	-11528	-76	-2619	-9720	-8457	12	-4252	-9841	-8583	73
0.912500	-27	41	88	-56	-105	-30	10	-12	-15	9	-72	-64	-97	-14	-23	-59	-99	33	-83	-31	-104	-15	-97	-64	-60	2	-97	-11	-70	-66	-143	-70	-21	2482	-3690	-16803	-149	-1894	-7657	-11480	-78	-2601	-9525	-8479	88	-4325	-9610	-8629	91
0.913333	-23	43	90	-57	-104	2	13	-12	-21	6	-69	-63	-115	-13	-23	-58	-99	35	-83	-30	-102	-18	-98	-64	-63	0	-97	-12	-70	-64	-145	-70	0	2385	-3764	-16948	-104	-1921	-7514	-11432	-105	-2588	-9332	-8498	17	-4385	-9388	-8675	79
0.914167	-24	42	87	-58	-107	-29	12	-11	-14	8	-73	-62	-95	-12	-24	-57	-101	35	-115	-32	-101	-16	-98	-64	-63	-6	-96	-11	-69	-67	-145	-74	-3	2298	-3872	-17089	-26	-1952	-7371	-11381	-116	-2572	-9135	-8517	-70	-4436	-9160	-8721	47
0.915000	-23	44	87	-58	-107	-31	6	-13	-17	0	-75	-74	-92	-13	-26	-59	-96	36	-84	-31	-102	-19	-99	-68	-63	1	-100	-13	-72	-69	-147	-75	-51	2225	-4008	-17188	-48	-1993	-7231	-11330	-121	-2555	-8951	-8549	-79	-4474	-8937	-8763	64
0.915833	-23	41	86	-64	-110	-35	9	-15	-15	6	-73	-66	-96	-17	-27	-57	-99	34	-84	-33	-77	-21	-98	-63	-59	4	-99	-14	-70	-67	-145	-73	-13	2163	-4161	-17327	-11	-2039	-7092	-11278	72	-2533	-8766	-8574	-90	-4497	-8717	-8807	45
0.916667	-24	36	84	-59	-109	-31	15	-15	-14	5	-76	-64	-97	-17	-26	-60	-100	33	-85	-32	-104	-22	-100	-70	-64	-1	-101	-17	-75	-72	-146	-77	5	2110	-4330	-17423	284	-2092	-6952	-11234	158	-2520	-8592	-8606	-171	-4517	-8513	-8852	-6
0.917500	-29	38	84	-62	-110	-36	8	-19	-19	4	-76	-64	-97	-19	-31	-69	-104	32	-88	-35	-101	-27	-108	-70	-66	0	-101	-15	-79	-74	-150	-77	-24	2068	-4503	-17495	151	-2157	-6811	-11188	-98	-2507	-8421	-8630	-240	-4521	-8303	-8888	38
0.918333	-27	41	81	-58	-113	-33	11	-16	-18	3	-74	-63	-102	-18	-32	-63	-101	32	-86	-36	-107	-24	-102	-72	-65	1	-102	-17	-76	-75	-148	-91	-12	2043	-4678	-17548	57	-2219	-6661	-11145	-195	-2474	-8260	-8652	-246	-4514	-8122	-8936	34
0.919167	-26	0	84	-62	-109	-36	9	-18	-17	5	-75	-65	-95	-16	-28	-61	-100	34	-86	-34	-108	-26	-103	-65	-63	0	-101	-4	-75	-73	-147	-77	-14	2028	-4846	-17581	44	-2288	-6516	-11107	-152	-2451	-8105	-8668	-249	-4505	-7942	-8985	-13
0.920000	-26	38	88	-59	-107	-33	12	-22	-19	5	-73	-82	-96	-17	-31	-62	-97	35	-85	-32	-105	-22	-101	-72	-61	0	-99	-13	-75	-72	-149	-93	-59	2031	-5003	-17596	-34	-2366	-6367	-11078	-141	-2427	-7962	-8677	-213	-4494	-7777	-9035	6
0.920833	-23	41	87	-60	-110	-39	12	-15	-17	5	-74	-62	-97	-16	-29	-55	-100	32	-83	-32	-93	-26	-102	-69	-61	1	-99	-15	-74	-72	-147	-76	-99	2043	-5142	-17599	72	-2454	-6212	-11056	-176	-2405	-7824	-8681	-103	-4482	-7621	-9084	-3
0.921667	-21	41	89	-61	-104	-34	11	-18	-11	5	-73	-64	-97	-15	-31	-60	-99	34	-85	-32	-103	-23	-100	-68	-62	0	-101	-13	-75	-72	-151	-76	-83	2067	-5260	-17579	137	-2544	-6056	-11034	-179	-2385	-7693	-8671	-10	-4474	-7479	-9141	1
0.922500	-22	39	90	-59	-110	-35	11	-18	-16	3	-72	-63	-94	-15	-38	-60	-103	34	-87	-31	-104	-24	-102	-73	-63	-1	-100	-13	-75	-72	-146	-79	-68	2100	-5355	-17552	170	-2644	-5900	-11025	-203	-2373	-7572	-8654	28	-4472	-7346	-9193	8
0.923333	-25	39	87	-76	-110	-38	10	-21	-25	4	-78	-66	-97	-23	-33	-66	-101	28	-88	-36	-109	-27	-102	-75	-65	-6	-101	-16	-76	-75	-152	-81	-63	2138	-5429	-17519	173	-2767	-5748	-11023	-247	-2369	-7465	-8625	43	-4483	-7225	-9250	11
0.924167	-29	36	86	-64	-114	-43	8	-25	-24	0	-77	-66	-102	-22	-33	-64	-101	30	-90	-34	-107	-26	-104	-74	-79	-5	-102	-14	-74	-75	-153	-77	-49	2189	-5465	-17468	-195	-2860	-5592	-11017	-276	-2368	-7350	-8582	60	-4494	-7091	-9298	16
0.925000	-30	37	85	-63	-113	-40	13	-19	-19	0	-77	-67	-96	-21	-34	-67	-103	28	-86	-34	-105	-29	-102	-72	-63	-6	-101	-15	-76	-75	-146	-79	-83	2242	-5476	-17405	77	-2970	-5443	-11016	-265	-2383	-7247	-8531	26	-4509	-6990	-9345	13
0.925833	-29	38	87	-61	-112	-43	9	-23	-22	0	-74	-67	-99	-23	-35	-63	-103	27	-90	-36	-109	-28	-101	-75	-70	-7	-101	-15	-78	-73	-151	-76	-73	2298	-5463	-17342	-173	-3080	-5299	-11016	-284	-2409	-7151	-8469	-12	-4531	-6885	-9381	55
0.926667	-29	40	89	-62	-111	-38	21	-16	-18	6	-75	-63	-96	-17	-32	-60	-101	32	-88	-33	-107	-24	-98	-68	-62	0	-95	-14	-73	-72	-145	-74	-91	2354	-5418	-17265	-81	-3188	-5156	-11010	-316	-2439	-7048	-8396	-38	-4562	-6773	-9405	40
0.927500	-19	42	91	-58	-109	-35	16	-18	-18	4	-72	-63	-95	-17	-28	-58	-98	35	-83	-32	-100	-21	-97	-66	-61	0	-97	-9	-74	-68	-146	-72	-119	2411	-5350	-17177	120	-3301	-5024	-11007	-393	-2493	-6953	-8318	-58	-4599	-6675	-9425	37
0.928333	-22	44	91	-62	-107	-32	19	-13	-14	10	-55	-59	-94	-14	-25	-56	-96	35	-83	-30	-103	-21	-95	-65	-58	2	-97	-12	-72	-69	-147	-72	-98	2465	-5269	-17084	111	-3408	-4902	-11002	-494	-2558	-6863	-8241	-53	-4642	-6580	-9430	49
0.929167	-24	44	92	-56	-105	-33	17	-12	-14	7	-73	-60	-95	-15	-25	-53	-97	37	-80	-29	-101	-32	-96	-65	-61	1	-97	-9	-72	-67	-145	-70	-81	2514	-5166	-16974	-249	-3527	-4789	-10992	-569	-2641	-6776	-8163	-36	-4689	-6492	-9425	7
0.930000	-25	43	91	-57	-110	-32	19	-5	-15	9	-79	-61	-94	-14	-27	-58	-97	36	-83	-32	-103	-19	-95	-65	-62	2	-100	-12	-73	-69	-141	-70	-164	2553	-5054	-16860	-158	-3646	-4690	-10973	-500	-2737	-6696	-8083	-61	-4743	-6409	-9406	-17
0.930833	-24	41	90	-58	-109	-35	18	-14	-21	5	-75	-63	-98	2	-27	-57	-101	18	-80	-30	-103	-21	-96	-66	-66	0	-102	-14	-76	-68	-146	-74	-144	2593	-4925	-16731	-79	-3749	-4612	-10961	-441	-2825	-6618	-8008	-143	-4801	-6335	-9377	25
0.931667	-51	38	90	-61	-108	-18	16	-17	-18	7	-74	-63	-97	-18	-31	-62	-102	34	-85	-35	-107	-26	-101	-68	-65	-4	-100	-13	-77	-74	-148	-75	-138	2628	-4795	-16593	-177	-3896	-4525	-10937	-440	-2978	-6545	-7939	-170	-4861	-6268	-9336	29
0.932500	-29	42	87	-58	-113	-39	11	-14	-19	5	-75	-64	-99	-18	-29	-59	-100	34	-82	-33	-105	-24	-96	-66	-61	0	-102	-15	-73	-69	-146	-72	-103	2660	-4657	-16438	-115	-4020	-4456	-10908	-387	-3113	-6474	-7879	-137	-4921	-6202	-9299	-29
0.933333	-25	41	89	-59	-90	-36	13	-13	-16	5	-66	-61	-94	-16	-30	-59	-100	32	-85	-33	-108	-22	-98	-66	-65	0	-98	-13	-75	-70	-137	-76	-146	2686	-4507	-16276	220	-4161	-4405	-10875	-378	-3263	-6409	-7827	-99	-4983	-6152	-9226	-57
0.934167	-24	42	90	-55	-107	-31	15	-12	-17	9	-69	-61	-95	-15	-27	-57	-95	34	-80	-26	-104	-24	-97	-65	-62	1	-100	-12	-73	-72	-149	-72	-146	2711	-4363	-16105	218	-4307	-4357	-10838	-296	-3419	-6349	-7795	-43	-5053	-6107	-9167	-4
0.935000	-24	43	91	-59	-109	-32	16	-13	-14	10	-68	-61	-92	-14	-25	-57	-94	37	-83	-32	-102	-18	-96	-66	-58	2	-98	-12	-69	-68	-145	-69	-112	2732	-4219	-15930	1	-4468	-4322	-10795	-160	-3584	-6302	-7760	-1	-5122	-6074	-9104	30
0.935833	-19	46	91	-55	-103	-30	17	-8	-13	9	-72	-60	-96	-13	-27	-58	-97	32	-79	-27	-102	-16	-96	-63	-61	1	-97	-12	-74	-67	-148	-72	-134	2756	-4075	-15753	79	-4642	-4309	-10761	-108	-3761	-6307	-7757	-24	-5206	-6059	-9052	-10
0.936667	-25	24	91	-56	-110	-32	38	-10	-17	8	-72	-62	-97	-14	-28	-62	-98	36	-83	-31	-103	-22	-101	-50	-61	1	-101	-19	-72	-66	-148	-76	-158	2767	-3937	-15578	273	-4836	-4280	-10724	-207	-3949	-6219	-7751	-77	-5295	-6047	-9003	-34
0.937500	-26	40	88	-59	-109	-34	9	-14	-21	5	-74	-64	-100	-19	-31	-64	-87	33	-86	-33	-104	-23	-99	-72	-62	-1	-102	-14	-76	-73	-151	-77	-128	2784	-3798	-15409	-60	-5042	-4264	-10686	-263	-4104	-6189	-7769	-112	-5396	-6060	-8968	-62
0.938333	-26	42	87	-62	-109	-33	12	-12	-13	8	-68	-64	-98	-15	-26	-59	-103	37	-85	-34	-107	-22	-99	-73	-64	0	-98	-13	-75	-68	-145	-77	-114	2801	-3662	-15244	114	-5262	-4259	-10651	-172	-4325	-6165	-7791	-105	-5502	-6060	-8939	-83
0.939167	-27	41	87	-61	-111	-32	11	-13	-21	3	-75	-63	-96	-17	-31	-65	-101	33	-86	-32	-104	-4	-99	-73	-63	-4	-101	-15	-72	-70	-151	-80	-141	2816	-3534	-15096	127	-5504	-4254	-10620	-189	-4525	-6150	-7831	-78	-5616	-6078	-8931	-8
0.940000	-22	40	87	-62	-109	4	11	-26	-16	3	-46	-64	-100	-18	-31	-63	-101	33	-86	-34	-109	-24	-102	-73	-65	-3	-100	-18	-74	-73	-176	-83	-94	2828	-3406	-14967	128	-5758	-4258	-10597	-203	-4726	-6145	-7882	-92	-5744	-6106	-8937	15
0.940833	-26	40	81	-63	-115	-33	9	-17	-22	1	-77	-65	-96	-18	-36	-66	-101	34	-86	-34	-104	-25	-98	-70	-63	0	-102	-15	-73	-72	-149	-79	-70	2842	-3277	-14853	35	-6020	-4261	-10569	-172	-4924	-6140	-7939	-130	-5883	-6133	-8955	8
0.941667	-24	41	64	-62	-109	-34	12	-15	-15	3	-74	-65	-95	-16	-30	-63	-98	36	-86	-32	-101	-24	-101	-72	-63	11	-100	-15	-73	-70	-149	-74	-61	2854	-3152	-14770	195	-6295	-4273	-10553	-185	-5128	-6144	-8002	-138	-6028	-6165	-8989	12
0.942500	-25	39	86	-60	-105	-32	12	-16	-16	5	-74	-64	-94	-24	-29	-66	-99	28	-87	-34	-112	-19	-96	-73	-60	0	-101	-14	-72	-70	-146	-80	-45	2862	-3028	-14705	40	-6579	-4287	-10544	-315	-5329	-6153	-8071	-146	-6182	-6200	-9041	0
0.943333	-28	41	85	-61	-116	-34	8	-18	-19	1	-74	-66	-99	-17	-33	-62	-99	35	-86	-33	-105	-24	-101	-70	-68	-1	-102	-15	-74	-80	-148	-76	-24	2875	-2899	-14671	99	-6871	-4312	-10537	-318	-5532	-6172	-8151	-128	-6337	-6232	-9094	-40
0.944167	-29	38	85	-61	-113	-34	9	-18	-21	4	-75	-69	-97	-17	-30	-62	-100	32	-91	-34	-108	-24	-99	-72	-66	-1	-105	-17	-76	-72	-149	-78	-27	2881	-2769	-14664	29	-7163	-4342	-10536	-233	-5729	-6192	-8226	-121	-6494	-6259	-9154	-13
0.945000	-26	40	89	-61	-130	-35	15	-18	-21	0	-76	-66	-94	-17	-30	-61	-101	32	-87	-32	-107	-25	-99	-73	-69	-3	-103	-16	-75	-72	-146	-90	-30	2894	-2623	-14682	-227	-7453	-4383	-10540	-249	-5922	-6224	-8307	-119	-6650	-6280	-9221	12
0.945833	-27	35	82	-62	-107	-33	11	-19	-18	3	-78	-66	-98	-18	-32	-64	-102	30	-92	-32	-101	-24	-100	-70	-61	0	-101	-15	-73	-73	-149	-75	-22	2906	-2487	-14726	-184	-7737	-4431	-10549	-200	-6107	-6257	-8383	-107	-6801	-6290	-9282	-23
0.946667	-26	39	90	-58	-108	-35	17	-14	-18	1	-75	-65	-94	-16	-27	-58	-96	36	-84	-32	-101	-22	-97	-66	-60	1	-103	-15	-73	-65	-146	-73	3	2923	-2335	-14787	-169	-8008	-4486	-10553	-154	-6290	-6300	-8456	-130	-6941	-6293	-9335	-8
0.947500	-23	41	87	-57	-104	-32	15	-14	-16	5	-70	-60	-104	-15	-29	-58	-98	35	-83	-32	-102	-22	-97	-68	-62	3	-98	-12	-70	-69	-144	-73	13	2937	-2172	-14876	-296	-8274	-4555	-10568	-173	-6460	-6346	-8535	-147	-7072	-6288	-9385	0
0.948333	-22	43	86	-62	-107	-33	15	-17	5	0	-73	-64	-94	-18	-29	-63	-99	33	-86	-33	-104	-23	-101	-70	-62	0	-100	-16	-81	-70	-149	-75	-1	2948	-2009	-14984	-173	-8527	-4645	-10582	-186	-6629	-6405	-8606	-118	-7194	-6279	-9425	-10
0.949167	-26	38	87	-60	-111	-36	12	-17	-19	2	-75	-64	-98	-17	-30	-61	-99	34	-85	-32	-103	-24	-99	-68	-59	0	-99	-14	-74	-69	-147	-73	-23	2968	-1837	-15105	-136	-8756	-4743	-10596	-274	-6779	-6474	-8670	-19	-7294	-6252	-9444	-7
0.950000	-26	41	90	-58	-105	-33	10	-11	-15	5	-75	-65	-98	-18	-29	-61	-98	33	-86	-31	-104	-22	-99	-69	-64	-3	-99	-18	-79	-70	-143	-75	-34	2984	-1652	-15235	-162	-8969	-4855	-10613	-271	-6928	-6549	-8733	-33	-7381	-6233	-9455	-25
0.950833	-26	38	87	-61	-107	-35	13	-16	-17	3	-75	-63	-98	-18	-29	-62	-100	33	-86	-33	-108	-24	-101	-70	-63	1	-102	-13	-70	-69	-146	-73	-10	2996	-1467	-15372	-297	-9163	-4986	-10629	-197	-7056	-6639	-8792	-55	-7449	-6202	-9449	8
0.951667	-25	42	87	-56	-109	-33	12	-15	-18	2	-75	-65	-96	-23	-31	-61	-99	32	-85	-32	-103	-23	-100	-73	-63	-3	-102	-13	-77	-73	-148	-73	12	3004	-1278	-15514	-6	-9334	-5121	-10644	-154	-7177	-6730	-8845	-44	-7501	-6176	-9429	34
0.952500	-22	40	88	-60	-111	-35	12	-12	-15	4	-76	-62	-93	-17	-29	-59	-125	30	-84	-33	-105	-24	-100	-69	-62	-3	-99	-12	-73	-69	-147	-74	37	3018	-1087	-15655	61	-9488	-5278	-10659	-158	-7283	-6841	-8891	-55	-7550	-6147	-9396	41
0.953333	-28	41	88	-58	-109	-40	-3	-14	-14	5	-72	-66	-96	-18	-31	-63	-99	35	-85	-29	-107	-22	-101	-69	-63	-1	-99	-1	-74	-69	-146	-73	89	3020	-897	-15795	-290	-9622	-5440	-10672	-174	-7377	-6960	-8934	-72	-7560	-6127	-9351	29
0.954167	-22	43	90	-58	-105	-34	15	-13	-13	5	-72	-60	-94	-17	-15	-63	-96	35	-73	-32	-103	-23	-100	-70	-62	0	-97	-12	-73	-67	-144	-73	96	3018	-713	-15930	-232	-9735	-5615	-10687	-225	-7454	-7085	-8966	-92	-7570	-6113	-9300	18
0.955000	-24	43	89	-56	-104	-28	17	1	-15	5	-69	-60	-96	-15	-27	-59	-97	35	-82	-31	-100	-19	-96	-66	-62	0	-97	-10	-70	-67	-146	-73	55	3001	-534	-16057	-81	-9831	-5793	-10691	-149	-7527	-7234	-8990	-100	-7572	-6116	-9241	23
0.955833	-21	44	91	-57	-104	-30	13	-13	-17	5	-70	-67	-95	-16	-38	-57	-97	36	-83	-33	-102	-21	-97	-68	-63	0	-97	-12	-70	-68	-146	-73	34	2978	-370	-16172	-305	-9910	-5984	-10699	-36	-7589	-7384	-9009	-111	-7571	-6137	-9184	-3
0.956667	-25	41	84	-59	-111	-32	12	-16	-22	2	-73	-66	-98	-21	-30	-64	-102	30	-90	-38	-108	-25	-100	-77	-67	-4	-104	-16	-79	-73	-151	-78	10	2932	-222	-16275	-178	-9978	-6176	-10700	41	-7634	-7545	-9016	-134	-7569	-6160	-9129	-35
0.957500	-31	35	81	-64	-114	-38	5	-21	-25	-1	-56	-69	-104	-16	-31	-65	-100	28	-90	-38	-111	-25	-101	-75	-68	-7	-100	-15	-77	-73	-150	-77	-6	2880	-79	-16359	35	-10025	-6364	-10693	0	-7666	-7714	-9004	-133	-7561	-6235	-9071	-14
0.958333	-31	39	89	-59	-110	-33	9	-19	-19	2	-72	-64	-99	-21	-29	-67	-102	32	-87	-35	-104	-22	-101	-69	-63	-4	-102	-11	-75	-70	-150	-76	-13	2812	38	-16422	-5	-10067	-6545	-10674	-57	-7688	-7861	-8982	-138	-7555	-6308	-9019	-9
0.959167	-27	41	90	-59	-111	-33	11	-15	-22	2	-72	-64	-99	-18	-32	-61	-98	35	-102	-34	-107	-26	-88	-70	-66	-4	-100	-14	-74	-70	-148	-77	-14	2730	158	-16469	-68	-10087	-6722	-10645	-17	-7700	-8019	-8946	-142	-7553	-6404	-8970	-29
0.960000	-26	38	86	-67	-108	-32	13	-14	-16	4	-73	-65	-96	-17	-28	-61	-101	33	-87	-33	-104	-21	-99	-69	-66	-1	-98	-11	-76	-69	-148	-94	-29	2627	249	-16490	-133	-10103	-6894	-10609	-9	-7703	-8169	-8892	-144	-7556	-6532	-8935	-33
0.960833	-28	40	89	-58	-109	-30	13	-15	-22	4	-74	-64	-98	-15	-8	-55	-100	37	-83	-30	-104	-19	-98	-70	-61	-1	-98	-13	-68	-68	-147	-73	-51	2513	327	-16506	96	-10112	-7053	-10556	-16	-7704	-8314	-8819	-160	-7568	-6674	-8898	-1
0.961667	-24	41	88	-60	-105	-29	17	-12	-16	8	-69	-61	-96	-15	-28	-60	-97	36	-82	-31	-104	-21	-99	-67	-61	1	-96	-10	-77	-68	-147	-74	-84	2385	388	-16478	174	-10105	-7200	-10491	25	-7696	-8449	-8738	-146	-7583	-6839	-8875	-24
0.962500	-23	44	92	-57	-105	-28	13	-13	-16	5	-74	-64	-91	-15	-27	-60	-96	39	-84	-28	-102	-19	-98	-66	-62	-3	-98	-13	-73	-68	-144	-74	-115	2241	437	-16437	-132	-10097	-7346	-10412	-8	-7693	-8573	-8638	-155	-7608	-7024	-8854	-18
0.963333	-18	40	91	-59	-104	-30	13	-29	-17	3	-69	-62	-97	-16	-30	-58	-99	35	-84	-32	-103	-23	-98	-68	-64	-5	-100	-13	-64	-68	-148	-74	-120	2090	471	-16385	-119	-10082	-7473	-10323	-11	-7680	-8685	-8525	-249	-7644	-7227	-8844	-41
0.964167	-28	41	89	-58	-110	-31	13	-17	-18	3	-74	-65	-86	-19	-30	-61	-102	34	-84	-30	-105	-23	-102	-68	-63	-3	-101	-14	-74	-70	-150	-79	-161	1924	502	-16315	-228	-10065	-7589	-10221	25	-7686	-8784	-8405	-268	-7685	-7435	-8833	0
0.965000	-26	39	86	-63	-112	-34	11	-17	-19	0	-76	-65	-97	-17	-30	-62	-101	30	-88	-35	-109	-25	-101	-72	-66	-7	-104	-16	-82	-73	-152	-80	-200	1752	517	-16231	-262	-10046	-7698	-10107	-5	-7675	-8874	-8275	-181	-7728	-7670	-8830	-1
0.965833	-30	38	82	-62	-112	-38	9	-22	-24	-1	-76	-69	-110	-23	-36	-65	-104	33	-85	-32	-107	-23	-102	-69	-68	-4	-105	-16	-77	-70	-151	-76	-147	1583	538	-16135	-61	-10021	-7786	-9981	-12	-7676	-8945	-8138	-58	-7775	-7901	-8819	-27
0.966667	-27	41	87	-55	-114	-34	10	-17	-17	4	-72	-63	-95	-14	-30	-60	-100	35	-84	-31	-108	-25	-102	-69	-66	0	-103	-14	-73	-73	-146	-76	-114	1414	557	-16027	-341	-9998	-7890	-9842	-35	-7686	-9003	-8001	50	-7820	-8134	-8824	-51
0.967500	-24	45	89	-57	-104	-32	10	-12	-15	6	-70	-62	-94	-14	-36	-58	-97	40	-82	-28	-102	-19	-100	-65	-63	2	-99	-11	-73	-68	-149	-74	-117	1248	580	-15916	-282	-9969	-7973	-9698	-36	-7703	-9052	-7866	12	-7872	-8372	-8798	-51
0.968333	-24	36	92	-59	-144	-36	15	-16	-15	7	-70	-63	-95	-15	-27	-56	-97	38	-81	-30	-105	-21	-99	-66	-61	2	-98	-11	-72	-68	-145	-74	-96	1084	598	-15808	-281	-9947	-8058	-9553	-49	-7728	-9099	-7737	-148	-7924	-8601	-8785	-7
0.969167	-24	45	89	-57	-107	-31	18	-14	-14	6	-69	-61	-93	-15	-25	-58	-95	37	-83	-35	-104	-17	-98	-88	-63	1	-99	-11	-70	-67	-148	-75	-97	924	638	-15699	-253	-9930	-8135	-9402	-14	-7765	-9137	-7617	-229	-7980	-8817	-8771	5
0.970000	-24	49	88	-56	-65	-33	16	0	-16	5	-69	-62	-92	-12	-26	-56	-98	35	-83	-28	-103	-19	-98	-69	-72	1	-98	-15	-72	-63	-145	-74	-126	777	681	-15592	-327	-9916	-8214	-9259	-51	-7804	-9170	-7517	-185	-8036	-9046	-8750	-1
0.970833	-23	43	89	-55	-107	-34	15	-13	5	6	-68	-61	-96	-13	-35	-58	-101	36	-81	-26	-101	-18	-100	-66	-64	3	-98	-9	-69	-69	-151	-77	-95	618	738	-15490	-176	-9911	-8279	-9112	-132	-7851	-9202	-7429	-108	-8095	-9247	-8730	-3
0.971667	-24	43	89	-56	-109	-38	16	-14	-18	4	-70	-62	-97	-13	-23	-57	-98	36	-82	-29	-104	-18	-97	-67	-61	-4	-99	-13	-79	-66	-145	-74	-45	510	803	-15393	-112	-9903	-8361	-8971	-178	-7904	-9239	-7355	-45	-8151	-9432	-8703	-15
0.972500	-24	42	85	-56	-107	-34	16	-12	-15	5	-73	-76	-92	-13	-25	-84	-100	30	-82	-27	-103	-19	-99	-65	-64	1	-98	-10	-70	-66	-144	-73	-87	394	885	-15308	-198	-9926	-8428	-8839	-149	-7955	-9274	-7304	-44	-8210	-9597	-8681	15
0.973333	-24	56	87	-53	-107	-36	11	-17	-19	3	-72	-62	-94	-13	-27	-61	-101	32	-82	-30	-104	-21	-102	-69	-53	0	-81	-11	-72	-68	-147	-75	-119	290	972	-15230	-167	-9917	-8497	-8722	-163	-8013	-9322	-7273	-58	-8273	-9743	-8656	33
0.974167	-29	41	86	-57	-109	-38	12	-14	-19	3	-70	-64	-100	-1	-26	-58	-101	34	-90	-32	-103	-19	-97	-67	-62	4	-97	-12	-73	-67	-145	-72	-45	198	1071	-15161	44	-9928	-8555	-8611	-217	-8058	-9364	-7241	-92	-8332	-9861	-8631	51
0.975000	-43	45	89	-58	-115	-33	18	-11	-16	6	-72	-61	-93	-12	-25	-55	-97	35	-82	-28	-100	-17	-97	-66	-63	1	-98	-13	-72	-62	-143	-70	-57	115	1190	-15098	50	-9948	-8607	-8513	-171	-8104	-9417	-7266	-101	-8401	-9956	-8612	49
0.975833	-27	43	88	-55	-103	-33	18	-12	-16	-6	-68	-58	-91	-9	-22	-42	-103	37	-83	-28	-102	-15	-96	-65	-61	3	-96	-8	-73	-65	-146	-72	-93	41	1313	-15053	18	-9974	-8657	-8429	-115	-8157	-9478	-7294	-90	-8478	-10025	-8599	27
0.976667	-28	44	90	-55	-108	-34	18	-11	-19	5	-72	-61	-100	-15	-26	-59	-99	35	-83	-29	-146	-32	-99	-67	-52	1	-99	-12	-72	-68	-145	-73	-91	-29	1429	-15013	94	-10009	-8698	-8361	-105	-8185	-9550	-7346	-81	-8556	-10072	-8594	29
0.977500	-26	42	87	-60	-111	-35	15	-15	-16	5	-74	-65	-98	-15	-28	-62	-100	32	-88	-34	-107	-22	-100	-69	-64	-1	-100	-9	-76	-68	-146	-73	-110	-93	1541	-14979	5	-10043	-8729	-8303	-138	-8215	-9618	-7407	-44	-8641	-10091	-8595	70
0.978333	-24	45	90	-56	-102	-33	15	-11	-15	9	-73	-62	-96	-14	-26	-56	-99	36	-83	-30	-107	-23	-99	-69	-63	6	-99	-10	-76	-69	-144	-73	-109	-149	1689	-14957	-155	-10081	-8753	-8257	-91	-8237	-9697	-7488	-38	-8733	-10082	-8611	45
0.979167	-25	43	90	-59	-113	-35	15	-13	-15	8	-72	-65	-94	-15	-24	-59	-110	36	-85	-70	-107	-24	-98	-69	-62	0	-99	-11	-73	-68	-148	-70	-98	-207	1811	-14943	47	-10125	-8763	-8225	-68	-8255	-9781	-7580	-74	-8832	-10049	-8633	10
0.980000	-25	42	91	-59	-110	-33	17	-13	-18	9	-74	-64	-97	-15	-28	-58	-99	35	-86	-29	-104	-21	-98	-68	-64	-3	-110	-10	-74	-68	-146	-73	-73	-269	1933	-14936	-75	-10167	-8775	-8205	-136	-8273	-9867	-7679	-96	-8937	-9994	-8668	39
0.980833	-23	42	90	-59	-109	-35	16	-14	-17	10	-73	-61	-96	-14	-31	-59	-99	35	-81	-31	-108	-23	-99	-67	-63	-3	-99	-10	-73	-67	-164	-73	-108	-333	2045	-14933	45	-10213	-8780	-8198	-118	-8288	-9959	-7787	-83	-9048	-9919	-8711	42
0.981667	-26	42	89	-59	-110	-33	13	-15	-16	6	-70	-64	-100	-17	-30	-59	-101	35	-83	-43	-108	-22	-99	-74	-72	0	-98	-10	-76	-72	-149	-75	-154	-401	2151	-14944	84	-10258	-8778	-8203	-120	-8300	-10048	-7906	-95	-9164	-9831	-8768	21
0.982500	-26	38	90	-61	-112	-36	9	-17	-42	5	-74	-57	-96	-17	-40	-58	-98	36	-84	-32	-102	-21	-101	-70	-62	0	-100	-10	-70	-68	-149	-72	-185	-475	2244	-14958	188	-10296	-8774	-8212	-118	-8313	-10132	-8021	-104	-9280	-9724	-8827	40
0.983333	-55	41	88	-61	-109	-33	15	-16	-18	5	-74	-66	-94	-17	-30	-62	-101	33	-86	-33	-103	-21	-101	-70	-63	-7	-110	-10	-73	-72	-151	-76	-161	-561	2325	-14981	-31	-10348	-8762	-8231	-181	-8329	-10213	-8136	-97	-9395	-9615	-8897	24
0.984167	-26	41	90	-60	-110	-36	11	-14	-18	7	-74	-66	-97	-19	-29	-60	-100	53	-86	-33	-110	-23	-101	-74	-65	-5	-100	-12	-75	-69	-150	-76	-94	-652	2396	-15013	103	-10384	-8757	-8267	-156	-8353	-10289	-8247	-108	-9505	-9497	-8968	84
0.985000	-27	60	89	-61	-110	-41	15	-15	-19	4	-75	-66	-98	-18	-31	-61	-103	34	-86	-34	-107	-23	-100	-70	-66	1	-102	-14	-75	-49	-150	-77	-96	-755	2452	-15046	156	-10438	-8747	-8295	-111	-8389	-10348	-8353	-131	-9612	-9380	-9039	108
0.985833	-28	40	89	-60	-113	-34	13	-18	-24	9	-55	-65	-100	-16	-55	-61	-104	36	-85	-35	-107	-23	-100	-73	-67	-6	-101	-13	-76	-69	-151	-74	-83	-870	2497	-15087	127	-10482	-8743	-8340	-152	-8429	-10399	-8448	-141	-9715	-9265	-9106	13
0.986667	-27	40	90	-59	-109	-35	13	-14	-17	6	-73	-65	-96	-15	-30	-60	-100	36	-84	-32	-107	-24	-97	-67	-62	-4	-98	-9	-74	-67	-146	-73	-25	-986	2531	-15134	199	-10525	-8747	-8387	-173	-8468	-10434	-8536	-147	-9800	-9155	-9167	-7
0.987500	-24	44	91	-59	-108	-30	17	-15	-19	8	-73	-77	-92	-13	-31	-56	-93	39	-82	-31	-102	-19	-96	-65	-60	-1	-100	-10	-70	-66	-145	-69	-10	-1118	2555	-15164	222	-10572	-8756	-8453	-208	-8523	-10456	-8609	-134	-9878	-9058	-9218	17
0.988333	-25	59	90	-63	-103	-34	19	-13	-14	7	-67	-62	-93	-13	-26	-58	-100	38	-82	-30	-103	-17	-97	-66	-69	2	-97	-9	-73	-64	-151	-74	-43	-1248	2567	-15255	95	-10624	-8772	-8519	-221	-8583	-10463	-8668	-125	-9945	-8979	-9264	45
0.989167	-26	43	90	-57	-110	-31	13	-15	-16	7	-69	-66	-96	-14	-28	-56	-98	36	-82	-44	-105	-22	-99	-67	-63	0	-99	-12	-74	-69	-146	-72	-97	-1388	2574	-15326	10	-10678	-8795	-8596	-228	-8650	-10454	-8720	-133	-9999	-8910	-9294	75
0.990000	-26	41	90	-59	-111	-17	12	-15	-21	6	-70	-66	-100	-18	-30	-59	-101	34	-84	-35	-112	-24	-102	-68	-64	0	-101	-13	-69	-66	-148	-77	-61	-1540	2571	-15414	-15	-10740	-8823	-8688	-263	-8727	-10436	-8760	-125	-10046	-8876	-9317	37
0.990833	-27	40	85	-61	-110	-38	11	-17	-19	-7	-74	-68	-96	-17	-29	-58	-100	33	-84	-32	-107	-21	-98	-67	-65	-3	-100	-13	-76	-68	-153	-70	-42	-1686	2572	-15500	76	-10801	-8851	-8785	-281	-8803	-10399	-8782	-125	-10075	-8825	-9319	51
0.991667	-26	40	87	-60	-111	-38	13	-14	-18	6	-72	-64	-96	-15	-28	-59	-96	42	-83	-32	-109	-26	-100	-66	-64	1	-98	-10	-74	-67	-148	-77	-51	-1829	2573	-15609	5	-10876	-8883	-8895	-239	-8886	-10348	-8802	-120	-10090	-8803	-9308	85
0.992500	-27	39	89	-58	-108	-38	15	-16	-18	7	-69	-67	-97	-14	-29	-58	-99	36	-82	-31	-102	-21	-99	-65	-63	2	-100	-12	-75	-67	-148	-74	-59	-1970	2571	-15722	310	-10944	-8913	-9016	-147	-8971	-10291	-8803	-112	-10099	-8799	-9287	73
0.993333	-41	41	88	-60	-110	-34	12	-13	-16	6	-74	-64	-96	-15	-28	-57	-99	38	-85	-32	-108	-22	-99	-70	-58	-1	-99	-9	-72	-66	-146	-73	-68	-2105	2581	-15852	15	-11034	-8935	-9149	-113	-9052	-10222	-8806	-105	-10100	-8800	-9253	92
0.994167	-24	41	90	-58	-105	-32	22	-13	-19	6	-69	-58	-98	-17	-28	-58	-96	38	-80	-30	-100	-18	-98	-65	-61	3	-96	-8	-72	-64	-148	-74	-31	-2229	2588	-15992	154	-11124	-8952	-9290	-126	-9134	-10145	-8800	-94	-10099	-8814	-9211	62
0.995000	-22	46	91	-52	-105	-29	16	-10	-13	9	-67	-58	-92	-10	-24	-53	-96	37	-82	-27	-97	-16	-97	-73	-60	3	-97	-17	-69	-65	-142	-69	-19	-2347	2603	-16144	219	-11223	-8957	-9444	-147	-9215	-10066	-8795	-97	-10093	-8825	-9155	64
0.995833	-22	46	93	-56	-102	-28	23	-10	-15	9	-67	-62	-93	-10	-26	-58	-98	39	-79	-29	-100	-19	-97	-63	-62	4	-97	-8	-72	-61	-144	-73	-39	-2445	2623	-16301	136	-11330	-8952	-9605	-197	-9294	-9981	-8790	-107	-10093	-8843	-9103	112
0.996667	-27	45	89	-52	-110	-29	11	-12	-18	8	-72	-60	-96	-11	-28	-51	-100	37	-80	-22	-103	-21	-98	-68	-64	1	-98	-11	-75	-69	-145	-76	-38	-2541	2643	-16477	-30	-11446	-8938	-9776	-147	-9376	-9895	-8799	-105	-10100	-8848	-9049	120
0.997500	-24	40	101	-61	-108	-33	24	-14	-19	4	-73	-63	-98	-17	-29	-61	-103	34	-85	-32	-108	-22	-99	-68	-64	0	-100	-12	-76	-67	-147	-74	-80	-2611	2670	-16653	144	-11567	-8898	-9937	-76	-9444	-9808	-8795	-78	-10107	-8846	-8997	88
0.998333	-29	42	86	-62	-110	-32	9	-15	-21	5	-76	-66	-99	-16	-31	-58	-103	33	-99	-33	-107	-24	-100	-72	-69	-6	-102	-12	-73	-69	-148	-77	-107	-2680	2696	-16836	80	-11692	-8840	-10109	-82	-9517	-9719	-8802	-38	-10125	-8829	-8947	101
0.999167	-30	38	85	-64	-112	-34	9	-17	-22	6	-75	-65	-80	-16	-35	-64	-101	32	-86	-33	-105	-21	-100	-70	-63	0	-99	-12	-72	-67	-148	-78	-88	-2715	2720	-17012	0	-11814	-8765	-10275	-28	-9577	-9621	-8812	-58	-10154	-8790	-8911	79
1.000000	-26	43	87	-59	-109	-31	11	-13	-17	6	-75	-62	-96	-16	-30	-81	-100	36	-83	-31	-103	-35	-97	-68	-63	-1	-98	-11	-72	-69	-146	-75	-108	-2744	2746	-17189	-36	-11941	-8663	-10436	-36	-9627	-9524	-8834	-55	-10196	-8725	-8879	56
1.000833	-21	40	90	-62	-104	-29	15	-12	-16	6	-74	-64	-96	-14	-29	-58	-102	34	-87	-31	-103	-21	-97	-64	-62	1	-100	-10	-73	-76	-146	-75	-114	-2761	2765	-17353	26	-12065	-8543	-10585	-67	-9701	-9418	-8857	-38	-10252	-8638	-8860	45
1.001667	-24	41	88	-58	-105	-30	10	-12	-21	7	-75	-63	-94	-12	-28	-60	-100	34	-84	-32	-103	-21	-96	-70	-62	-1	-99	-12	-69	-67	-146	-75	-109	-2753	2776	-17507	85	-12187	-8405	-10724	3	-9758	-9307	-8895	-38	-10322	-8524	-8857	-18
1.002500	-29	41	86	-61	-105	-34	15	-13	-14	8	-74	-64	-94	-15	-28	-59	-98	34	-87	-30	-100	-21	-98	-67	-61	1	-100	-8	-73	-69	-147	-63	-94	-2743	2780	-17647	0	-12310	-8245	-10863	89	-9814	-9186	-8930	-31	-10409	-8383	-8867	5
1.003333	-23	42	89	-58	-110	-33	11	-13	-17	8	-75	-67	-99	-16	-27	-56	-101	35	-85	-33	-97	-22	-97	-68	-62	0	-98	-16	-72	-69	-145	-75	-65	-2720	2767	-17768	4	-12428	-8068	-10982	150	-9875	-9057	-8977	-28	-10506	-8214	-8893	18
1.004167	-23	39	95	-61	-111	-35	9	-16	-17	4	-74	-66	-99	-15	-30	-59	-102	34	-87	-35	-107	-23	-98	-70	-65	-1	-99	-12	-91	-72	-147	-67	-57	-2697	2750	-17869	70	-12543	-7872	-11089	181	-9935	-8916	-9025	-29	-10623	-8030	-8937	-11
1.005000	-27	39	87	-60	-111	-33	11	-11	-19	7	-75	-68	-98	-18	-38	-62	-98	33	-87	-40	-111	-24	-100	-70	-63	-1	-99	-16	-77	-72	-150	-75	-32	-2663	2723	-17948	-331	-12646	-7660	-11177	104	-10014	-8764	-9083	-4	-10756	-7815	-8995	8
1.005833	-39	39	86	-63	-113	3	13	-15	-18	4	-76	-66	-97	-18	-30	-62	-97	30	-90	-34	-105	-24	-103	-70	-65	-3	-101	-15	-76	-72	-149	-52	-32	-2633	2687	-18003	11	-12744	-7437	-11256	55	-10064	-8594	-9140	18	-10896	-7584	-9067	11
1.006667	-25	40	86	-64	-110	-36	10	-16	-22	5	-76	-78	-99	-16	-32	-62	-101	32	-84	-34	-107	-24	-101	-72	-65	-1	-103	-14	-76	-74	-150	-77	-45	-2601	2642	-18027	-136	-12829	-7200	-11316	112	-10135	-8410	-9201	1	-11047	-7348	-9152	5
1.007500	-25	40	97	-62	-112	-36	8	-19	-18	4	-73	-66	-97	-16	-30	-60	-99	33	-85	-33	-103	-23	-99	-69	-62	1	-97	-13	-73	-70	-148	-73	-23	-2576	2591	-18038	-174	-12910	-6955	-11373	107	-10209	-8209	-9264	-19	-11206	-7102	-9244	-33
1.008333	-24	39	89	-59	-105	-33	13	-15	-17	5	-70	-64	-93	-15	-29	-62	-98	30	-86	-30	-101	-23	-99	-69	-63	-1	-101	-12	-72	-70	-148	-76	-38	-2562	2536	-18027	-61	-12983	-6696	-11416	2	-10292	-8005	-9332	-36	-11376	-6851	-9351	-38
1.009167	-24	41	90	-59	-105	-33	13	-7	-16	6	-72	-66	-93	-13	-27	-60	-95	36	-84	-32	-101	-22	-99	-73	-60	0	-97	-13	-70	-68	-148	-74	-33	-2549	2475	-18002	-107	-13050	-6437	-11450	-43	-10379	-7783	-9400	-39	-11547	-6607	-9465	-15
1.010000	-28	42	91	-57	-107	-34	15	-17	-16	6	-69	-63	-94	-15	-8	-63	-80	34	-84	-32	-103	-7	-100	-72	-60	0	-98	-12	-70	-69	-146	-78	-7	-2563	2415	-17963	-259	-13111	-6175	-11478	16	-10466	-7558	-9475	-36	-11721	-6377	-9586	41
1.010833	-27	41	87	-58	-109	-33	13	-14	-18	5	-72	-64	-97	-15	-28	-60	-98	33	-84	-33	-104	-23	-99	-77	-61	-3	-102	-11	-73	-69	-146	-74	-17	-2582	2361	-17922	-112	-13164	-5916	-11502	46	-10566	-7328	-9555	-43	-11892	-6161	-9708	0
1.011667	-25	41	89	-57	-109	-35	18	-14	-16	7	-67	-66	-94	-16	-27	-58	-101	35	-85	-32	-103	-21	-98	-68	-62	2	-100	-14	-73	-69	-146	-75	-76	-2614	2304	-17881	-128	-13203	-5656	-11516	-34	-10669	-7095	-9634	-59	-12062	-5965	-9832	-28
1.012500	-24	40	89	-57	-105	-34	13	-14	-18	3	-72	-64	-96	-15	-26	-59	-101	34	-83	-32	-104	-21	-98	-68	-61	0	-102	2	-70	-68	-146	-76	-55	-2666	2266	-17842	-133	-13254	-5403	-11535	23	-10775	-6869	-9724	-72	-12223	-5795	-9956	-10
1.013333	-27	39	89	-58	-105	-34	13	-15	-15	9	-69	-61	-93	12	-25	-60	-93	34	-112	-33	-102	-21	-99	-67	-60	1	-97	-12	-69	-70	-144	-74	2	-2726	2229	-17813	-135	-13289	-5155	-11519	73	-10886	-6647	-9815	-61	-12378	-5650	-10073	9
1.014167	-17	43	92	-57	-109	-34	21	-15	-15	6	-68	-63	-93	-15	-24	-59	-99	36	-83	-32	-103	-21	-97	-66	-62	1	-98	-25	-72	-68	-149	-72	-55	-2803	2196	-17796	-64	-13328	-4924	-11562	85	-11005	-6441	-9914	-63	-12521	-5537	-10192	-7
1.015000	-23	42	88	-58	-108	-34	16	-11	-16	7	-68	-61	-96	-18	-28	-55	-100	34	-78	-33	-108	-23	-98	-67	-64	2	-100	-13	-73	-70	-147	-77	-55	-2892	2175	-17795	-39	-13363	-4704	-11576	133	-11126	-6259	-10019	-68	-12655	-5463	-10310	-52
1.015833	-18	40	89	-40	-111	-38	10	-14	-16	5	-70	-65	-95	-16	-29	-59	-95	35	-81	-33	-101	-22	-97	-66	-75	1	-109	-11	-72	-70	-149	-73	-40	-2984	2159	-17803	-43	-13396	-4506	-11586	79	-11246	-6085	-10128	-69	-12778	-5412	-10420	-65
1.016667	-24	40	89	-59	-110	-35	15	-12	-17	4	-70	-65	-105	-14	-29	-59	-100	35	-85	-34	-105	-25	-99	-69	-62	0	-101	-16	-75	-72	-148	-78	-76	-3085	2130	-17831	-85	-13433	-4325	-11601	-17	-11374	-5946	-10241	-91	-12889	-5400	-10534	-93
1.017500	-30	41	85	-60	-110	-39	11	-12	-19	3	-76	-66	-101	-21	-32	-63	-100	28	-81	-34	-113	-26	-101	-69	-66	-3	-103	-15	-77	-73	-149	-77	-69	-3184	2117	-17861	-12	-13462	-4167	-11609	-13	-11499	-5826	-10351	-90	-12982	-5420	-10651	-41
1.018333	-26	41	90	-58	-109	-39	10	-18	-17	5	-90	-64	-93	-14	-30	-60	-100	33	-94	-33	-107	-25	-101	-68	-64	1	-103	-12	-72	-69	-148	-77	-49	-3276	2093	-17896	-279	-13485	-4032	-11616	-67	-11621	-5736	-10476	-74	-13068	-5467	-10755	0
1.019167	-26	43	89	-60	-109	-36	12	-13	-15	3	-72	-66	-97	-16	-31	-61	-99	34	-85	-34	-105	-24	-100	-68	-63	-1	-100	-13	-75	-70	-161	-75	-47	-3380	2053	-17931	-227	-13521	-3927	-11615	-68	-11745	-5681	-10562	-84	-13146	-5545	-10877	-15
1.020000	-27	37	86	-58	-108	-36	12	-14	-21	2	-74	-64	-98	-21	-31	-59	-103	56	-84	-29	-104	-22	-99	-70	-66	-1	-98	-11	-75	-69	-147	-76	-42	-3439	2000	-17961	19	-13556	-3847	-11620	-43	-11866	-5678	-10659	-78	-13216	-5654	-11000	-17
1.020833	-26	36	88	-57	-110	-33	11	-12	-19	6	-73	-62	-97	-16	-30	-60	-100	34	-82	-31	-105	-16	-97	-67	-61	1	-97	-10	-72	-70	-148	-73	-53	-3505	1932	-17979	-1	-13586	-3793	-11610	-46	-11981	-5658	-10748	-69	-13280	-5781	-11133	13
1.021667	-26	42	89	-57	-111	-35	15	-14	-22	3	-73	-62	-95	-16	-26	-57	-99	35	-81	-31	-104	-22	-98	-68	-64	0	-99	-11	-73	-69	-148	-70	-83	-3552	1847	-17982	-32	-13630	-3771	-11599	-6	-12099	-5695	-10818	-67	-13344	-5931	-11276	12
1.022500	-28	42	85	-60	-109	-33	12	-16	-17	4	-73	-65	-98	-14	-29	-61	-102	32	-85	-31	-100	-23	-100	-73	-65	3	-100	-10	-74	-69	-147	-76	-122	-3586	1740	-17977	51	-13663	-3783	-11587	-151	-12209	-5760	-10878	-73	-13406	-6098	-11435	-36
1.023333	-26	38	86	-59	-110	-34	11	-16	-23	-1	-76	-58	-98	-21	-31	-68	-104	29	-87	-34	-109	-26	-102	-72	-67	-3	-103	-14	-77	-72	-150	-77	-100	-3613	1621	-17953	-87	-13718	-3824	-11561	-420	-12323	-5862	-10925	-88	-13473	-6280	-11598	-31
1.024167	-29	10	81	-66	-113	-38	9	-18	-25	1	-77	-68	-102	-18	-31	-63	-104	29	-91	-33	-105	-25	-101	-73	-65	-1	-102	-13	-74	-72	-117	-76	-88	-3623	1493	-17912	-103	-13762	-3891	-11539	-201	-12425	-5976	-10947	-91	-13541	-6465	-11772	-10
1.025000	-25	40	85	-62	-109	-38	12	-17	-18	2	-77	-70	-98	-22	-31	-59	-100	30	-87	-30	-108	-28	-101	-70	-66	-4	-104	-15	-78	-72	-151	-77	-94	-3627	1363	-17858	136	-13822	-3984	-11510	168	-12519	-6121	-10960	-103	-13616	-6654	-11953	25
1.025833	-24	37	81	-64	-112	-38	10	-17	-17	3	-79	-69	-98	-19	-32	-59	-99	30	-88	-38	-107	-26	-91	-69	-75	-1	-102	-15	-75	-70	-150	-77	-94	-3634	1231	-17792	166	-13889	-4107	-11471	73	-12628	-6283	-10945	-127	-13696	-6843	-12136	50
1.026667	-26	39	86	-60	-109	-34	9	-16	-18	21	-77	-68	-97	-19	-28	-58	-100	34	-85	-33	-103	-24	-98	-67	-65	2	-102	-13	-72	-70	-147	-75	-84	-3639	1114	-17723	72	-13962	-4251	-11431	76	-12720	-6465	-10917	-165	-13785	-7029	-12325	17
1.027500	-24	43	88	-60	-109	-32	11	-15	-15	8	-73	-64	-93	-16	-27	-56	-96	35	-83	-29	-95	-23	-112	-66	-59	3	-97	-9	-70	-67	-144	-72	-55	-3651	1008	-17662	-28	-14050	-4421	-11386	60	-12811	-6659	-10881	-200	-13883	-7204	-12506	1
1.028333	-21	46	92	-55	-107	-30	13	-14	-14	8	-70	-64	-97	-17	-27	-56	-96	40	-83	-28	-105	-22	-97	-67	-61	4	-98	-11	-70	-67	-147	-74	-60	-3679	917	-17609	-78	-14158	-4609	-11361	-87	-12909	-6874	-10835	-213	-13994	-7376	-12690	5
1.029167	-21	44	87	-57	-107	-42	15	-17	-13	7	-69	-61	-94	-15	-26	-56	-98	36	-83	-30	-104	-24	-98	-67	-62	3	-98	-10	-63	-68	-143	-75	-84	-3728	847	-17569	-145	-14267	-4821	-11311	-42	-13003	-7094	-10783	-225	-14112	-7534	-12863	-13
1.030000	-25	42	90	-55	-107	-33	13	-15	-17	6	-72	-62	-99	-17	-28	-59	-96	36	-84	-32	-104	-23	-100	-65	-64	2	-100	-9	-72	-67	-147	-77	-107	-3793	797	-17544	-58	-14397	-5055	-11270	-240	-13103	-7328	-10734	-233	-14242	-7681	-13028	-7
1.030833	-23	44	90	-57	-113	-35	12	-15	-19	6	-73	-63	-101	-18	-28	-59	-97	35	-86	0	-104	-25	-98	-74	-77	1	-101	-12	-74	-69	-146	-77	-82	-3882	766	-17546	-9	-14538	-5281	-11236	-497	-13206	-7574	-10686	-229	-14381	-7819	-13180	-17
1.031667	-24	41	90	-60	-107	-19	11	-16	-18	-3	-74	-65	-93	-19	-29	-64	-100	29	-85	-32	-104	-24	-99	-68	-64	-5	-102	-12	-76	-69	-148	-77	-75	-3995	750	-17565	-310	-14699	-5528	-11206	-394	-13318	-7806	-10646	-238	-14533	-7948	-13323	13
1.032500	-29	44	87	-58	-111	-39	7	-17	-21	4	-75	-63	-97	-21	-30	-61	-100	30	-87	-34	-109	-25	-101	-72	-66	-4	-101	-11	-73	-68	-146	-76	-83	-4121	752	-17602	-180	-14870	-5784	-11183	-337	-13433	-8050	-10620	-234	-14680	-8064	-13444	27
1.033333	-26	44	89	-59	-110	-35	16	-14	-17	6	-70	-65	-96	-13	-26	-59	-96	33	-84	-35	-102	-21	-97	-66	-62	1	-99	-12	-73	-67	-146	-75	-66	-4268	758	-17657	78	-15058	-6043	-11162	-348	-13556	-8298	-10605	-195	-14836	-8169	-13558	16
1.034167	-21	43	89	-53	-105	-30	17	-12	-18	5	-73	-61	-95	-14	-27	-55	-97	35	-85	-29	-102	-18	-96	-65	-64	-1	-105	-9	-93	-67	-144	-76	-51	-4428	761	-17722	-300	-15254	-6305	-11154	-350	-13692	-8544	-10614	-162	-14996	-8269	-13660	-18
1.035000	-26	42	91	-55	-105	-31	18	-11	-19	11	-70	-60	-94	-12	-24	-56	-100	33	-84	-26	-103	-18	-97	-67	-60	0	-97	-7	-72	-67	-146	-73	-45	-4605	752	-17800	-284	-15468	-6568	-11152	-323	-13856	-8790	-10640	-148	-15165	-8363	-13753	-18
1.035833	-11	43	95	-56	-104	-30	20	-12	-17	8	-69	-58	-94	-12	-25	-56	-96	38	-81	-27	-102	-18	-94	-66	-61	1	-98	-28	-72	-63	-143	-70	-47	-4781	730	-17872	-191	-15687	-6834	-11160	-325	-13986	-9041	-10693	-131	-15334	-8458	-13843	10
1.036667	-28	42	90	-57	-108	-25	19	-10	-3	6	-70	-62	-97	-25	-27	-56	-103	32	-84	-32	-108	-21	-95	-66	-63	0	-98	-11	-73	-64	-146	-72	-82	-4966	666	-17942	-221	-15929	-7101	-11180	-386	-14161	-9292	-10771	-127	-15511	-8556	-13928	25
1.037500	-25	40	90	-60	-107	-32	19	-13	-21	3	-75	-63	-95	-12	-27	-58	-100	33	-84	-30	-103	-35	-99	-70	-64	-5	-99	-12	-73	-69	-145	-73	-125	-5133	614	-17993	-75	-16179	-7367	-11206	-374	-14338	-9540	-10872	-113	-15691	-8653	-14009	4
1.038333	-24	41	91	-59	-107	-30	19	-12	-25	6	-72	-60	-94	-16	-26	-59	-97	36	-83	-29	-103	-19	-99	-67	-60	0	-98	-8	-72	-67	-148	-74	-78	-5288	518	-18023	141	-16441	-7628	-11244	-334	-14529	-9781	-10989	-112	-15872	-8755	-14094	22
1.039167	-24	43	86	-57	-110	-63	16	-12	-17	7	-74	-61	-98	-14	-28	-56	-100	35	-82	-29	-102	-17	-96	-67	-61	0	-94	-14	-74	-69	-138	-72	-80	-5433	391	-18027	29	-16708	-7888	-11285	-299	-14736	-10031	-11128	-110	-16059	-8866	-14182	17
1.040000	-27	44	89	-61	-112	-32	18	-13	-17	6	-74	-64	-101	-27	-30	-60	-101	29	-85	-30	-108	-22	-100	-67	-66	-3	-97	-12	-76	-67	-148	-73	-79	-5568	237	-17994	3	-16991	-8145	-11364	-195	-14954	-10273	-11287	-86	-16252	-8985	-14287	-16
1.040833	-28	44	88	-58	-111	-34	15	-17	-21	3	-77	-64	-100	-14	-31	-58	-101	35	-78	-29	-104	-15	-102	-68	-61	0	-96	-13	-72	-68	-148	-72	-68	-5645	61	-17922	181	-17280	-8392	-11394	-155	-15178	-10504	-11457	-67	-16453	-9112	-14389	32
1.041667	-26	46	89	-59	-109	-31	16	-10	-18	7	-73	-61	-95	-15	-25	-57	-98	35	-80	-28	-107	-21	-98	-68	-61	1	-96	-12	-74	-68	-146	-72	-63	-5714	-166	-17826	125	-17576	-8638	-11458	-127	-15416	-10744	-11639	-46	-16655	-9249	-14503	43
1.042500	-23	46	91	-56	-111	-30	17	-12	-17	8	-74	-62	-96	-13	-27	-59	-99	35	-84	-30	-107	-19	-99	-69	-67	0	-121	-11	-74	-69	-146	-73	-30	-5765	-341	-17689	-49	-17883	-8877	-11527	-95	-15668	-10978	-11825	-44	-16872	-9396	-14634	6
1.043333	-27	44	90	-58	-110	-31	13	-15	-22	9	-73	-61	-104	-15	-27	-60	-100	34	-81	-29	-102	-18	-98	-70	-64	0	-95	-12	-72	-68	-146	-73	-68	-5787	-558	-17523	94	-18189	-9110	-11601	-158	-15924	-11206	-12014	-52	-17092	-9558	-14770	20
1.044167	-26	44	90	-58	-109	-32	13	-15	-17	6	-74	-63	-95	-15	-29	-60	-100	33	-82	-28	-107	-22	-99	-69	-73	0	-96	-10	-75	-73	-147	-75	-82	-5797	-774	-17344	218	-18507	-9330	-11681	-148	-16185	-11427	-12205	-61	-17319	-9718	-14915	67
1.045000	-24	45	87	-57	-111	-31	16	-14	-17	4	-67	-63	-97	-13	-29	-50	-100	32	-83	-32	-105	-21	-98	-70	-67	-1	-100	-13	-75	-70	-147	-73	-27	-5788	-992	-17154	13	-18823	-9537	-11763	-112	-16458	-11645	-12391	-48	-17557	-9904	-15066	77
1.045833	-32	41	88	-61	-110	-32	15	-17	-18	5	-72	-65	-98	-14	-30	-60	-101	30	-85	-28	-105	-21	-101	-67	-50	0	-97	-13	-75	-72	-150	-75	-11	-5779	-1194	-16965	-166	-19139	-9730	-11848	-68	-16729	-11850	-12560	-35	-17801	-10089	-15220	26
1.046667	-26	45	90	-60	-111	-33	13	-11	-18	6	-76	-61	-94	-13	-28	-56	-96	33	-81	-28	-104	-22	-97	-67	-61	-1	-98	-12	-72	-47	-146	-73	10	-5760	-1377	-16790	184	-19446	-9908	-11940	-45	-17010	-12053	-12724	-32	-18056	-10286	-15376	-11
1.047500	-23	47	92	-58	-108	-30	17	-11	-14	10	-69	-61	-93	-11	-25	-56	-98	30	-82	-28	-105	-18	-97	-63	-60	2	-99	-10	-67	-66	-144	-72	-7	-5750	-1548	-16624	13	-19753	-10067	-12040	-85	-17298	-12244	-12873	-33	-18319	-10486	-15526	4
1.048333	-25	42	89	-57	-110	-32	13	-13	-18	2	-75	-63	-92	-13	-28	-56	-101	32	-85	-32	-105	-24	-100	-68	-63	1	-101	-14	-74	-70	-146	-74	-50	-5746	-1703	-16496	157	-20061	-10211	-12148	-112	-17590	-12430	-13012	-43	-18591	-10697	-15674	37
1.049167	-27	41	86	-62	-109	-47	11	-16	-19	4	-74	-65	-96	-16	-30	-58	-101	29	-84	-32	-104	-25	-99	-65	-64	2	-97	-9	-74	-69	-130	-73	-41	-5756	-1840	-16404	102	-20367	-10326	-12259	-131	-17890	-12598	-13119	-51	-18869	-10909	-15808	15
1.050000	-25	41	89	-59	-108	-34	15	-15	-18	-8	-73	-67	-100	-14	-30	-61	-101	30	-84	-31	-103	-22	-100	-69	-64	0	-97	-13	-74	-69	-146	-74	-38	-5779	-1958	-16362	64	-20656	-10416	-12384	-85	-18194	-12754	-13210	-53	-19157	-11126	-15932	-1
1.050833	-27	40	89	-60	-111	-36	11	-14	-18	3	-70	-63	-96	-16	-28	-61	-101	32	-88	-29	-107	-26	-102	-66	-64	0	-99	-14	-72	-70	-145	-75	-55	-5825	-2062	-16363	-43	-20953	-10481	-12516	98	-18513	-12895	-13293	-45	-19451	-11340	-16030	-27
1.051667	-24	42	89	-58	-100	-34	15	-14	-16	5	-62	-66	-98	-16	-31	-61	-100	30	-84	-32	-104	-26	-102	-67	-64	0	-99	-13	-76	-70	-149	-75	-51	-5898	-2152	-16415	206	-21243	-10514	-12655	357	-18842	-13020	-13320	-47	-19758	-11559	-16107	-29
1.052500	-24	41	89	-58	-110	-36	11	-14	-17	5	-73	-66	-96	-14	-29	-61	-100	32	-86	-35	-103	-10	-103	-67	-67	0	-103	-13	-74	-70	-146	-75	-46	-5959	-2241	-16522	256	-21529	-10516	-12813	365	-19196	-13123	-13333	-48	-20071	-11774	-16156	-1
1.053333	-23	41	88	-59	-108	-33	13	-15	-15	4	-72	-67	-98	-14	-30	-61	-97	32	-86	-32	-101	-24	-98	-68	-61	-4	-100	-13	-73	-72	-147	-75	-47	-6046	-2320	-16668	191	-21815	-10487	-12978	196	-19553	-13206	-13322	-59	-20392	-11978	-16181	-16
1.054167	-26	47	90	-59	-110	-35	13	-13	-16	6	-70	-61	-96	-12	-28	-60	-97	33	-84	-30	-102	-19	-101	-67	-62	1	-98	-21	-68	-67	-145	-73	-30	-6149	-2403	-16865	128	-22108	-10433	-13162	139	-19934	-13266	-13278	-58	-20726	-12181	-16165	-11
1.055000	-24	42	91	-55	-104	-34	15	-10	-17	11	-69	-60	-93	-13	-33	-60	-98	35	-82	-32	-103	-23	-97	-64	-61	0	-97	-11	-69	-68	-145	-76	-59	-6258	-2494	-17082	135	-22401	-10344	-13357	114	-20330	-13305	-13210	-66	-21070	-12379	-16118	-41
1.055833	-22	43	90	-57	-109	-34	17	-12	-15	7	-68	-62	-94	-14	-29	-57	-99	36	-84	-36	-99	-21	-97	-66	-63	0	-101	-10	-73	-68	-144	-73	-91	-6371	-2598	-17337	164	-22706	-10232	-13565	63	-20754	-13318	-13116	-61	-21429	-12571	-16040	-105
1.056667	-26	38	92	-56	-113	-38	13	-12	-22	3	-70	-67	-100	-17	-32	-63	-108	28	-85	-36	-104	-25	-101	-70	-68	-4	-102	-13	-66	-76	-149	-81	-93	-6491	-2723	-17600	174	-23019	-10098	-13794	27	-21195	-13311	-13002	-79	-21797	-12761	-15930	-83
1.057500	-31	36	84	-62	-113	-41	8	-18	-24	1	-76	-68	-99	-19	-32	-64	-103	44	-86	-35	-107	-27	-104	-65	-66	-5	-104	-13	-77	-72	-149	-77	-70	-6594	-2854	-17856	280	-23344	-9937	-14030	-24	-21652	-13288	-12858	-88	-22170	-12929	-15776	-45
1.058333	-29	40	86	-57	-110	-36	13	-17	-21	5	-73	-73	-101	-19	-31	-62	-103	30	-87	-32	-109	-24	-100	-68	-64	-1	-100	-14	-73	-70	-147	-77	-70	-6696	-3015	-18106	297	-23671	-9755	-14317	-32	-22124	-13210	-12692	-87	-22546	-13091	-15586	-51
1.059167	-27	49	86	-58	-111	-33	13	-15	-21	2	-75	-63	-97	-17	-29	-62	-100	33	-84	-33	-105	-22	-101	-68	-76	-1	-111	-13	-70	-83	-147	-76	-41	-6779	-3197	-18325	-11	-24015	-9558	-14534	1	-22615	-13121	-12515	-83	-22936	-13245	-15363	-86
1.060000	-30	37	86	-57	-110	-34	12	-13	-12	15	-74	-62	-98	-16	-17	-56	-100	35	-87	-34	-105	-23	-98	-67	-63	0	-100	-12	-75	-69	-146	-76	-70	-6860	-3404	-18520	245	-24352	-9344	-14799	-60	-23112	-13007	-12320	-77	-23324	-13383	-15106	-97
1.060833	-23	39	87	-56	-107	-33	15	-14	-19	4	-73	-64	-96	-16	-28	-60	-63	38	-83	-31	-114	-22	-95	-68	-63	0	-99	-13	-74	-69	-147	-74	-75	-6921	-3634	-18673	110	-24720	-9123	-15061	-167	-23620	-12882	-12118	-85	-23714	-13511	-14821	-34
1.061667	-24	41	102	-56	-104	-30	13	-10	-16	6	-69	-58	-94	-15	-26	-56	-98	36	-84	-31	-102	-18	-96	-66	-61	2	-97	-10	-74	-68	-149	-73	-74	-6977	-3884	-18782	499	-25079	-8898	-15338	-201	-24124	-12727	-11911	-93	-24101	-13630	-14513	-23
1.062500	-25	43	88	-55	-109	-31	12	-12	-17	7	-73	-60	-98	-15	-27	-57	-100	34	-91	-32	-104	-21	-99	-66	-53	-1	-98	-13	-74	-70	-145	-73	-154	-7004	-4155	-18841	656	-25444	-8677	-15611	-210	-24628	-12564	-11684	-84	-24481	-13735	-14185	-40
1.063333	-27	40	87	-58	-109	-32	8	-18	-17	5	-70	-60	-97	-15	-27	-57	-101	34	-84	-32	-107	-22	-99	-67	-66	0	-96	-12	-73	-68	-145	-75	-141	-7029	-4438	-18857	534	-25803	-8458	-15874	-267	-25113	-12387	-11510	-84	-24846	-13820	-13840	-12
1.064167	-32	41	85	-56	-112	-34	11	-13	-18	5	-75	-64	-99	-19	-29	-58	-99	36	-85	-38	-104	-23	-98	-58	-62	0	-102	-15	-73	-68	-148	-75	-79	-7043	-4741	-18824	354	-26154	-8251	-16132	-309	-25582	-12207	-11327	-90	-25194	-13892	-13485	-12
1.065000	-25	38	85	-59	-112	-38	10	-16	-18	3	-67	-60	-96	-17	-29	-60	-104	32	-86	-34	-111	-24	-101	-73	-69	-5	-99	-15	-75	-70	-149	-80	-114	-7044	-5042	-18752	446	-26497	-8060	-16383	-237	-26014	-12022	-11157	-82	-25522	-13957	-13128	-45
1.065833	-30	38	82	-62	-113	-36	8	-19	-24	0	-78	-67	-102	-23	-34	-61	-103	34	-84	-22	-112	-24	-94	-70	-65	-3	-98	-14	-74	-72	-151	-78	-138	-7037	-5347	-18632	236	-26809	-7884	-16608	-254	-26409	-11832	-10998	-75	-25824	-14004	-12766	-22
1.066667	-29	40	88	-60	-114	-42	11	-14	-19	5	-67	-62	-99	-15	-27	-58	-100	37	-82	-32	-107	-22	-99	-68	-64	0	-104	-13	-70	-67	-144	-74	-113	-7027	-5646	-18491	13	-27100	-7731	-16821	-284	-26761	-11653	-10866	-62	-26090	-14020	-12409	1
1.067500	-23	45	90	-55	-108	-29	15	-13	-18	8	-69	-64	-95	-15	-27	-49	-100	18	-83	-32	-102	-19	-95	-66	-62	0	-95	-9	-70	-67	-145	-75	-102	-7018	-5933	-18320	-103	-27361	-7605	-17011	-257	-27060	-11484	-10762	-84	-26324	-14030	-12072	-25
1.068333	-24	44	92	-57	-107	-30	15	21	-13	8	-76	-60	-92	-13	-25	-57	-97	39	-83	-29	-101	-19	-98	-72	-62	1	-96	-11	-73	-64	-147	-75	-87	-6990	-6210	-18143	-143	-27596	-7511	-17201	-160	-27306	-11325	-10680	-94	-26520	-14025	-11751	-41
1.069167	-24	46	93	-56	-104	-33	12	-13	-15	7	-73	-62	-95	-14	-28	-57	-98	37	-83	-30	-105	-21	-98	-68	-59	0	-97	-11	-76	-65	-142	-75	-77	-6999	-6470	-17961	-73	-27790	-7445	-17340	-176	-27484	-11188	-10633	-95	-26671	-14007	-11451	28
1.070000	-22	45	89	-59	-112	-35	13	-14	-12	8	-61	-63	-95	1	-29	-56	-100	36	-81	-32	-104	-22	-99	-69	-63	-1	-96	-10	-70	-68	-147	-75	-72	-7002	-6709	-17785	-33	-27944	-7413	-17472	-198	-27603	-11070	-10609	-97	-26775	-13972	-11187	67
1.070833	-26	41	91	-56	-111	-32	13	-12	-16	8	-73	-63	-95	-15	-29	-55	-104	32	-84	-27	-98	-21	-98	-70	-66	0	-97	-12	-69	-67	-145	-77	-74	-7009	-6925	-17623	-138	-28050	-7413	-17581	-147	-27641	-10973	-10614	-88	-26833	-13930	-10950	73
1.071667	-26	35	91	-57	-110	-32	13	-12	-23	6	-74	-62	-96	-15	-29	-56	-98	36	-82	-30	-105	-22	-99	-68	-65	-1	-104	-12	-73	-67	-145	-76	-57	-7024	-7097	-17488	-97	-28118	-7441	-17671	-178	-27619	-10900	-10643	-99	-26842	-13873	-10751	56
1.072500	-27	41	88	-60	-108	-33	13	-14	-18	7	-74	-64	-96	-15	-28	-58	-103	32	-85	-32	-108	-24	-99	-70	-65	-3	-99	-13	-74	-70	-148	-75	-102	-7063	-7273	-17387	-342	-28137	-7503	-17751	-205	-27518	-10855	-10694	-95	-26796	-13812	-10591	0
1.073333	-27	42	89	-59	-108	-35	15	-16	-19	11	-74	-64	-96	-14	-31	-60	-101	34	-85	-32	-107	-23	-102	-68	-66	-4	-102	-15	-73	-70	-151	-76	-114	-7111	-7404	-17317	-134	-28118	-7591	-17815	-198	-27355	-10835	-10769	-95	-26705	-13754	-10467	-1
1.074167	-30	38	87	-60	-109	-36	11	-16	-17	6	-75	-68	-97	-15	-32	-59	-96	30	-53	-29	-101	-23	-101	-67	-60	1	-98	-12	-72	-75	-146	-72	-96	-7179	-7509	-17289	-275	-28043	-7698	-17865	-196	-27121	-10834	-10855	-93	-26558	-13689	-10376	9
1.075000	-24	42	90	-60	-109	-33	57	-11	-16	6	-61	-70	-94	-14	-29	-56	-98	35	-82	-30	-103	-22	-99	-67	-60	0	-102	-13	-69	-68	-145	-56	-122	-7267	-7592	-17307	-374	-27927	-7827	-17911	-215	-26833	-10865	-10955	-92	-26368	-13631	-10330	-29
1.075833	-25	43	92	-58	-105	-33	17	-9	-14	9	-72	-62	-92	-13	-29	-56	-99	35	-81	-31	-101	-23	-99	-65	-59	2	-98	-11	-70	-69	-147	-74	-136	-7376	-7648	-17367	-345	-27793	-7966	-17956	-271	-26493	-10910	-11063	-82	-26135	-13581	-10322	5
1.076667	-27	33	91	-57	-108	-33	18	-22	-17	5	-73	-67	-97	-17	-29	-61	-99	34	-82	-34	-105	-24	-98	-69	-61	0	-100	-15	-77	-73	-147	-65	-115	-7503	-7695	-17472	-257	-27614	-8114	-18004	-309	-26108	-10989	-11180	-83	-25868	-13545	-10350	6
1.077500	-28	39	88	-61	-110	-36	13	-14	-18	3	-75	-65	-97	-15	-34	-60	-100	30	-83	-35	-121	-24	-102	-67	-68	-4	-102	-15	-73	-72	-147	-77	-86	-7648	-7720	-17615	-401	-27409	-8265	-18049	-373	-25689	-11075	-11294	-82	-25565	-13524	-10405	-78
1.078333	-26	40	85	-57	-108	-33	10	-13	-19	6	-72	-65	-97	-15	-28	-58	-97	35	-81	-33	-104	-23	-100	-70	-61	1	-100	-12	-74	-70	-146	-77	-69	-7802	-7735	-17797	-223	-27174	-8412	-18100	-358	-25240	-11178	-11403	-92	-25240	-13503	-10488	-126
1.079167	-22	40	91	-58	-108	-36	12	-13	-14	5	-70	-64	-97	-15	-27	-59	-97	34	-84	-32	-102	-22	-100	-68	-62	0	-112	-14	-72	-67	-145	-75	-81	-7975	-7745	-18008	-215	-26930	-8550	-18162	-304	-24781	-11295	-11505	-60	-24891	-13502	-10603	-56
1.080000	-26	44	89	-61	-107	-32	13	-12	-6	4	-67	-65	-95	-16	-28	-60	-98	36	-84	-30	-101	-21	-97	-67	-60	0	-95	-11	-74	-68	-147	-73	-116	-8152	-7747	-18240	-441	-26669	-8671	-18230	-343	-24316	-11412	-11601	2	-24535	-13518	-10734	30
1.080833	-25	44	89	-60	-108	-35	13	-14	-17	5	-69	-62	-98	-19	-25	-60	-117	35	-82	-32	-105	-19	-99	-72	-63	0	-98	-9	-72	-66	-145	-74	-104	-8344	-7750	-18491	-291	-26405	-8779	-18307	-293	-23860	-11543	-11687	25	-24172	-13547	-10879	34
1.081667	-25	42	85	-59	-110	-32	12	-8	-17	6	-72	-61	-96	-18	-27	-61	-101	34	-84	-32	-105	-22	-101	-69	-64	0	-100	-13	-75	-62	-149	-78	-85	-8536	-7757	-18760	-131	-26140	-8858	-18395	-252	-23415	-11669	-11763	3	-23815	-13593	-11047	56
1.082500	-27	41	87	-62	-110	-35	9	-19	-22	3	-73	-68	-97	-16	-26	-55	-100	35	-97	-35	-77	-22	-99	-69	-65	-3	-100	-13	-72	-68	-145	-75	-69	-8727	-7764	-19027	-303	-25876	-8912	-18494	-164	-22995	-11795	-11822	-21	-23450	-13641	-11218	56
1.083333	-27	39	87	-60	-111	-33	12	-15	-27	6	-73	-64	-95	-15	-25	-62	-104	32	-84	-32	-105	-21	-98	-69	-66	0	-98	-12	-72	-68	-148	-75	-82	-8915	-7775	-19298	-319	-25619	-8937	-18601	-90	-22599	-11908	-11875	-43	-23134	-13700	-11401	45
1.084167	-27	40	88	-61	-108	-34	10	-16	-21	5	-73	-63	-97	-17	-29	-59	-102	37	-85	-32	-104	-10	-100	-72	-69	-3	-99	-13	-73	-72	-148	-76	-87	-9087	-7781	-19560	-206	-25379	-8929	-18715	-158	-22243	-12016	-11916	-62	-22827	-13752	-11589	6
1.085000	-30	40	84	-60	-110	-36	12	-17	-17	4	-74	-65	-99	-17	-27	-61	-102	33	-86	-36	-109	-21	-98	-72	-65	-1	-100	-17	-73	-70	-159	-76	-67	-9258	-7798	-19818	-67	-25144	-8889	-18836	-221	-21922	-12105	-11955	-62	-22538	-13800	-11776	8
1.085833	-26	41	86	-64	-110	-35	13	-17	-19	3	-75	-68	-97	-16	-28	-58	-101	35	-83	-43	-105	-22	-98	-69	-68	0	-100	-14	-76	-69	-149	-75	-36	-9411	-7799	-20049	-402	-24926	-8816	-18927	-241	-21644	-12175	-11989	-88	-22277	-13838	-11964	52
1.086667	-23	66	88	-58	-110	-30	30	-13	-18	7	-70	-64	-98	-15	-27	-59	-100	36	-83	-30	-105	-19	-96	-67	-59	3	-97	-11	-70	-90	-147	-74	-55	-9553	-7799	-20269	-190	-24722	-8700	-19082	-259	-21401	-12223	-12023	-96	-22042	-13855	-12151	4
1.087500	-25	44	92	-57	-107	-29	13	-15	-18	9	-70	-61	-94	-16	-23	-56	-99	41	-81	-28	-103	-18	-95	-68	-61	2	-94	-11	-70	-65	-147	-72	-64	-9681	-7790	-20472	-76	-24533	-8554	-19216	-301	-21205	-12251	-12061	-95	-21837	-13852	-12334	26
1.088333	-23	43	89	-58	-104	-29	17	-12	-14	10	-69	-60	-93	-12	-25	-56	-98	41	-84	-29	-101	-16	-97	-65	-61	1	-95	-11	-72	-67	-146	-68	-63	-9799	-7769	-20658	-222	-24357	-8377	-19346	-328	-21043	-12259	-12108	-111	-21662	-13831	-12519	40
1.089167	-26	43	88	-57	-108	-31	15	-14	-14	7	-72	-64	-96	-14	-26	-57	-98	38	-84	-29	-103	-33	-98	-67	-62	0	-80	-12	-75	-67	-147	-73	-68	-9908	-7739	-20831	-188	-24195	-8170	-19476	-276	-20916	-12238	-12168	-130	-21517	-13775	-12692	-18
1.090000	-26	43	86	-60	-113	-30	13	-17	-19	6	-74	-64	-98	-15	-28	-60	-100	38	-82	-32	-109	-23	-100	-69	-65	0	-99	-15	-76	-72	-151	-76	-93	-10012	-7683	-20991	-144	-24049	-7938	-19606	-218	-20820	-12195	-12241	-133	-21392	-13685	-12870	-15
1.090833	-28	40	87	-62	-115	-34	10	-17	-23	2	-75	-68	-100	-14	-30	-60	-103	36	-83	-30	-108	-16	-98	-67	-65	2	-101	-14	-76	-68	-152	-74	-79	-10084	-7617	-21131	-316	-23894	-7674	-19734	-218	-20787	-12119	-12328	-138	-21281	-13560	-13034	5
1.091667	-30	40	88	-60	-112	-33	13	-14	-22	8	-73	-61	-96	-14	-30	-60	-98	38	-81	-29	-107	-21	-100	-68	-64	0	-107	-14	-73	-68	-150	-74	-95	-10155	-7527	-21267	-243	-23762	-7389	-19857	-167	-20689	-12011	-12432	-137	-21190	-13388	-13189	-10
1.092500	-26	42	86	-59	-109	-33	16	-14	-17	6	-70	-64	-99	-16	-29	-61	-92	36	-83	-31	-108	-18	-98	-69	-64	0	-100	-15	-73	-69	-150	-75	-36	-10213	-7421	-21396	42	-23619	-7083	-19959	-80	-20646	-11876	-12557	-136	-21107	-13188	-13339	16
1.093333	-23	41	89	-59	-109	-31	13	-13	-17	9	-88	-62	-97	-12	-27	-58	-98	38	-84	-28	-103	-19	-99	-69	-63	0	-99	-11	-87	-70	-147	-74	-13	-10269	-7292	-21517	-72	-23479	-6761	-20091	-49	-20610	-11708	-12693	-141	-21033	-12944	-13475	-3
1.094167	-25	42	91	-58	-107	-29	16	-12	-17	8	-67	-62	-95	-14	-35	-60	-99	40	-81	-24	-99	-23	-95	-68	-60	3	-97	-11	-69	-67	-146	-77	-16	-10306	-7147	-21637	-119	-23335	-6428	-20202	10	-20579	-11513	-12842	-142	-20968	-12671	-13600	-26
1.095000	-22	45	88	-55	-107	-29	20	-17	-11	12	-66	-59	-93	-12	-24	-53	-98	40	-81	-25	-100	-17	-93	-67	-62	3	-94	-8	-72	-66	-166	-70	-57	-10334	-6989	-21774	-73	-23186	-6084	-20305	29	-20542	-11289	-13012	-150	-20900	-12355	-13715	28
1.095833	-25	47	92	-55	-105	-31	18	-9	-14	11	-68	-61	-96	-10	-24	-58	-103	36	-79	-13	-101	-16	-93	-65	-59	5	-96	-10	-70	-67	-145	-73	-44	-10360	-6824	-21885	62	-23040	-5728	-20409	3	-20508	-11040	-13195	-150	-20834	-12016	-13820	50
1.096667	-24	46	49	-57	-104	-33	35	-14	-17	9	-72	-64	-97	-11	-27	-58	-97	36	-83	-29	-102	-18	-98	-69	-65	-5	-102	-11	-74	-70	-144	-74	-12	-10377	-6643	-22015	175	-22886	-5381	-20511	27	-20462	-10768	-13387	-151	-20765	-11659	-13915	-5
1.097500	-29	39	86	-59	-109	-34	13	-15	-21	4	-72	-69	-95	-14	-16	-62	-107	34	-86	-31	-107	-22	-98	-72	-65	0	-102	-12	-75	-69	-148	-77	-4	-10382	-6457	-22150	103	-22728	-5022	-20608	69	-20407	-10463	-13584	-148	-20684	-11279	-13993	-19
1.098333	-25	44	88	-40	-108	-38	9	-15	-10	5	-75	-65	-96	-16	-30	-61	-101	34	-87	-33	-104	-27	-99	-74	-65	-3	-101	-13	-75	-75	-149	-76	-16	-10382	-6263	-22285	140	-22568	-4656	-20701	97	-20346	-10139	-13788	-154	-20612	-10881	-14064	37
1.099167	-31	39	81	-61	-114	-40	10	-17	-21	3	-73	-68	-98	-17	-30	-64	-103	30	-90	-33	-83	-22	-98	-72	-66	-3	-112	-15	-75	-73	-150	-76	-49	-10363	-6069	-22423	34	-22408	-4283	-20791	92	-20271	-9792	-13987	-156	-20524	-10482	-14123	76
1.100000	-26	43	87	-58	-109	-12	11	-19	-21	6	-73	-65	-98	-15	-30	-59	-102	35	-84	-31	-107	-25	-99	-70	-64	0	-103	-15	-74	-90	-146	-76	-41	-10329	-5870	-22559	-43	-22243	-3906	-20872	80	-20192	-9423	-14181	-160	-20427	-10063	-14171	59
1.100833	-24	43	86	-59	-110	-33	12	-15	-16	5	-73	-66	-91	-15	-29	-59	-100	37	-84	-34	-108	-24	-97	-66	-64	0	-99	-10	-75	-72	-145	-77	-36	-10298	-5672	-22697	130	-22067	-3504	-20950	76	-20109	-9038	-14373	-158	-20322	-9652	-14214	10
1.101667	-25	43	89	-58	-109	-36	15	-14	-16	5	-75	-66	-97	-17	-28	-59	-101	34	-85	-32	-104	-23	-97	-80	-64	-3	-99	-13	-74	-79	-138	-76	-52	-10255	-5478	-22831	-11	-21925	-3138	-21027	78	-20013	-8635	-14560	-153	-20217	-9249	-14254	23
1.102500	-26	43	89	-60	-108	-35	12	-15	-19	5	-73	-66	-94	-15	-23	-61	-100	35	-83	-30	-104	-25	-99	-70	-64	-1	-98	-11	-74	-69	-146	-76	-65	-10196	-5293	-22958	58	-21777	-2749	-21076	-36	-19917	-8220	-14739	-139	-20099	-8852	-14287	28
1.103333	-27	41	85	-75	-110	-36	13	-12	-21	7	-75	-66	-98	-15	-29	-60	-102	34	-86	-33	-105	-24	-101	-70	-67	0	-100	-14	-56	-55	-150	-78	-96	-10132	-5111	-23085	-36	-21633	-2349	-21159	-76	-19817	-7799	-14916	-158	-19979	-8475	-14324	5
1.104167	-30	41	86	-58	-111	-43	10	-17	-22	5	-74	-66	-100	-18	-47	-45	-102	30	-85	-36	-108	-29	-102	-74	-64	0	-100	-15	-77	-73	-150	-78	-64	-10045	-4935	-23205	-241	-21497	-1952	-21213	109	-19716	-7366	-15081	-169	-19842	-8107	-14358	24
1.105000	-28	40	94	-55	-113	-36	11	-10	-19	4	-75	-64	-97	-18	-31	-64	-104	34	-85	-33	-108	-27	-101	-70	-64	0	-99	-13	-77	-70	-150	-80	27	-9946	-4766	-23316	-132	-21364	-1551	-21256	94	-19607	-6935	-15243	-154	-19705	-7754	-14402	-1
1.105833	-27	41	85	-59	-110	-40	10	-18	-19	5	-77	-67	-101	-19	-28	-62	-98	40	-87	-35	-103	-27	-100	-74	-63	-6	-102	-13	-75	-70	-148	-78	80	-9839	-4608	-23420	166	-21235	-1150	-21279	97	-19492	-6498	-15395	-145	-19554	-7413	-14451	-10
1.106667	-24	40	89	-61	-107	-36	13	-18	-21	5	-74	-65	-96	-17	-29	-65	-100	30	-86	-32	-103	-23	-103	-73	-62	1	-98	-13	-74	-70	-143	-77	7	-9710	-4460	-23517	141	-21110	-752	-21301	128	-19368	-6066	-15545	-127	-19395	-7083	-14509	21
1.107500	-25	42	85	-59	-109	-36	9	-19	-17	3	-72	-65	-93	-18	-27	-60	-99	36	-84	-31	-103	-23	-99	-68	-63	1	-97	-10	-74	-68	-146	-75	-22	-9566	-4324	-23606	12	-20979	-357	-21299	71	-19247	-5647	-15691	-121	-19218	-6781	-14571	35
1.108333	-24	39	105	-58	-108	-33	15	-13	-14	4	-69	-66	-97	-15	-28	-61	-100	33	-85	-34	-102	-21	-97	-68	-61	0	-100	-8	-73	-67	-147	-70	-18	-9411	-4207	-23695	-68	-20851	23	-21284	38	-19091	-5228	-15836	-124	-19035	-6490	-14653	50
1.109167	-24	43	89	-58	-103	-31	12	-14	-19	4	-69	-62	-95	-15	-28	-61	-98	34	-82	-33	-102	-21	-98	-48	-60	-1	-99	-12	-73	-66	-147	-78	-53	-9233	-4088	-23773	98	-20709	386	-21247	-28	-18929	-4832	-15979	-137	-18838	-6213	-14749	22
1.110000	-25	42	94	-62	-105	-33	15	-16	-17	6	-70	-63	-93	-15	-31	-60	-99	34	-85	-31	-105	-22	-98	-68	-62	0	-99	-27	-77	-67	-148	-75	-100	-9046	-3986	-23847	64	-20562	735	-21195	-29	-18752	-4452	-16120	-150	-18622	-5940	-14857	5
1.110833	-25	45	86	-61	-110	-32	16	-15	-17	6	-81	-65	-98	-17	-30	-58	-100	33	-81	-34	-107	-19	-99	-67	-61	-3	-100	-14	-73	-67	-146	-74	-138	-8842	-3892	-23915	-31	-20385	1058	-21122	51	-18558	-4091	-16266	-151	-18389	-5680	-14981	9
1.111667	-25	42	85	-58	-105	-32	15	-13	-15	4	-69	-62	-95	-15	-31	-57	-101	35	-84	-32	-104	-18	-92	-66	-63	5	-96	-12	-73	-68	-143	-75	-114	-8629	-3798	-23979	141	-20212	1354	-21034	8	-18338	-3754	-16413	-149	-18141	-5433	-15124	-14
1.112500	-26	42	88	-59	-109	-32	12	-14	-17	4	-73	-66	-93	-17	-32	-59	-101	33	-85	-33	-105	-19	-100	-66	-62	-3	-100	-13	-75	-70	-145	-74	-85	-8400	-3708	-24030	63	-20007	1621	-20897	-73	-18099	-3450	-16564	-148	-17879	-5195	-15278	-9
1.113333	-22	45	87	-61	-104	-32	8	-12	-15	7	-72	-62	-95	-16	-28	-57	-98	35	-86	-31	-103	-22	-98	-65	-60	-4	-96	-10	-51	-66	-141	-73	-108	-8166	-3613	-24078	-148	-19776	1864	-20802	-82	-17839	-3163	-16715	-142	-17599	-4961	-15447	3
1.114167	-24	42	89	-57	-107	-33	15	-12	-16	7	-68	-63	-98	-30	-26	-61	-98	15	-84	-31	-102	-21	-96	-66	-59	0	-97	-12	-73	-69	-145	-75	-100	-7928	-3512	-24113	94	-19510	2071	-20669	12	-17562	-2912	-16870	-142	-17308	-4736	-15630	54
1.115000	-24	44	88	-59	-108	-28	15	-19	-17	7	-68	-62	-96	-15	-29	-60	-98	35	-84	-31	-107	-22	-98	-67	-61	0	-97	-12	-65	-68	-147	-69	-90	-7688	-3401	-24139	43	-19229	2243	-20525	87	-17264	-2690	-17026	-119	-17006	-4526	-15836	57
1.115833	-23	42	88	-57	-110	-32	10	-15	-21	5	-72	-51	-132	-21	-33	-60	-95	34	-85	-31	-102	-21	-96	-66	-61	0	-96	-11	-74	-72	-147	-75	-117	-7444	-3268	-24152	232	-18908	2392	-20375	55	-16952	-2495	-17183	-119	-16687	-4324	-16052	41
1.116667	-24	39	93	-58	-111	-36	10	-16	-18	3	-70	-62	-96	-18	-33	-60	-98	30	-85	-35	-104	-25	-101	-67	-63	-3	-96	-5	-75	-73	-150	-77	-113	-7210	-3122	-24155	-5	-18571	2507	-20221	19	-16626	-2327	-17337	-124	-16364	-4141	-16282	56
1.117500	-26	40	86	-59	-109	-35	9	-16	-18	5	-79	-68	-99	-19	-32	-66	-99	32	-87	-35	-104	-24	-100	-70	-64	-5	-98	-17	-76	-74	-150	-78	-86	-6977	-2946	-24142	23	-18214	2602	-20061	57	-16285	-2186	-17488	-91	-16036	-3959	-16518	76
1.118333	-27	39	89	-60	-111	-36	-12	-16	-17	4	-74	-64	-98	-18	-31	-60	-102	32	-84	-32	-109	-24	-101	-69	-67	-1	-98	-15	-70	-73	-146	-75	-97	-6730	-2746	-24107	15	-17812	2672	-19903	52	-15940	-2061	-17624	-90	-15707	-3794	-16767	81
1.119167	-29	42	87	-57	-111	-35	12	-15	-23	3	-72	-64	-100	-17	-31	-63	-103	29	-85	-29	-108	-23	-99	-70	-61	-5	-99	-12	-75	-73	-145	-76	-95	-6535	-2507	-24061	155	-17400	2721	-19748	12	-15600	-1957	-17750	-107	-15378	-3642	-17030	46
1.120000	-28	39	90	-75	-113	-35	11	-31	-17	5	-69	-64	-98	-17	-29	-63	-102	35	-84	-32	-105	-22	-99	-69	-78	-3	-100	-12	-76	-72	-138	-75	-69	-6330	-2237	-24003	60	-16982	2750	-19598	-9	-15250	-1861	-17862	-91	-15057	-3525	-17298	64
1.120833	-26	42	90	-57	-107	-33	13	-12	-9	6	-72	-62	-97	-24	-29	-62	-99	35	-82	-31	-107	-23	-97	-67	-60	0	-96	-12	-72	-68	-147	-76	-84	-6140	-1944	-23931	92	-16550	2762	-19454	-11	-14909	-1781	-17960	-55	-14743	-3421	-17571	78
1.121667	-22	42	91	-58	-105	-32	15	-14	-16	5	-72	-62	-97	-17	-26	-59	-96	33	-83	-31	-104	-21	-98	-68	-62	-3	-98	-10	-75	-67	-146	-73	-97	-5966	-1611	-23845	172	-16126	2771	-19321	-10	-14583	-1704	-18038	-8	-14442	-3338	-17850	49
1.122500	-25	40	88	-55	-109	-33	13	-13	-18	5	-73	-61	-92	-15	-27	-63	-100	38	-81	-31	-102	-22	-99	-68	-62	-1	-98	-12	-72	-70	-147	-75	-88	-5804	-1253	-23749	35	-15720	2766	-19202	-57	-14266	-1633	-18098	-22	-14161	-3282	-18134	56
1.123333	-25	37	88	-45	-110	-34	11	-32	-19	3	-73	-64	-99	-19	-29	-62	-99	29	-86	-35	-104	-26	-101	-74	-65	-8	-103	-13	-57	-73	-149	-78	-75	-5660	-875	-23646	-82	-15286	2750	-19094	-70	-13967	-1564	-18143	-91	-13895	-3252	-18422	79
1.124167	-29	35	88	-63	-110	-41	7	-17	-23	2	-76	-68	-110	-18	-31	-63	-104	34	-88	-34	-107	-24	-100	-69	-65	-3	-101	-14	-75	-70	-148	-77	-75	-5532	-472	-23526	-8	-14890	2740	-18997	-23	-13688	-1493	-18157	-92	-13650	-3244	-18705	41
1.125000	-28	41	85	-39	-100	-40	10	-16	-22	2	-75	-64	-99	-18	-29	-63	-102	28	-84	-33	-108	-25	-98	-70	-68	-5	-101	-13	-62	-70	-148	-78	-51	-5416	-52	-23396	19	-14517	2708	-18916	-42	-13429	-1422	-18159	-99	-13432	-3256	-18996	41
1.125833	-32	34	86	-61	-109	-38	12	-17	-21	4	-78	-65	-98	-17	-30	-64	-101	34	-87	-36	-107	-24	-101	-70	-64	-1	-100	-14	-75	-70	-151	-77	-41	-5317	366	-23256	-12	-14176	2674	-18842	-87	-13192	-1349	-18140	-111	-13237	-3295	-19273	21
1.126667	-26	40	84	-56	-108	-32	12	-12	-21	6	-73	-62	-97	-15	-26	-58	-98	33	-83	-32	-102	-19	-96	-87	-64	-4	-99	-11	-73	-69	-145	-74	-10	-5226	812	-23100	-242	-13858	2645	-18781	-178	-12976	-1279	-18109	-90	-13069	-3350	-19549	22
1.127500	-22	41	90	-56	-108	-30	15	-10	-15	6	-67	-51	-95	6	-22	-56	-100	36	-79	-32	-103	-18	-95	-67	-63	3	-96	-9	-70	-66	-144	-74	-5	-5153	1239	-22947	46	-13583	2600	-18737	-147	-12790	-1216	-18063	-92	-12931	-3431	-19821	41
1.128333	-23	46	92	-51	-105	-27	16	-10	-16	12	-69	-59	-93	-12	-23	-56	-95	38	-78	-28	-100	-17	-96	-68	-60	4	-94	-9	-73	-67	-149	-72	-27	-5093	1658	-22761	-170	-13352	2548	-18709	-80	-12629	-1164	-18017	-98	-12830	-3528	-20086	2
1.129167	-24	44	92	-57	-108	-32	17	-11	-15	8	-68	-60	-95	-14	-24	-57	-97	34	-78	-29	-105	-15	-109	-65	-62	4	-94	-9	-70	-69	-145	-73	-48	-5046	2061	-22579	-117	-13166	2484	-18697	-117	-12497	-1119	-17973	-92	-12756	-3628	-20342	20
1.130000	-32	46	91	-58	-99	-30	17	-11	-14	9	-69	-62	-98	-14	-25	-53	-99	37	-78	-32	-100	-16	-94	-65	-72	4	-98	-15	-73	-67	-147	-72	-81	-5007	2444	-22381	-34	-13019	2411	-18698	-205	-12393	-1109	-17927	-97	-12716	-3773	-20594	39
1.130833	-24	43	89	-56	-108	-33	15	-12	-15	7	-72	-60	-93	-12	-26	-55	-97	39	-79	-31	-103	-22	-98	-65	-62	3	-96	-10	-70	-67	-146	-75	-134	-4973	2808	-22157	18	-12925	2318	-18715	-241	-12314	-1113	-17888	-98	-12707	-3911	-20833	13
1.131667	-22	44	90	-58	-108	-31	11	-15	-17	5	-72	-61	-96	-15	-30	-59	-99	35	-82	-31	-104	-22	-100	-75	-61	0	-100	-13	-76	-70	-151	-77	-92	-4953	3139	-21952	-121	-12877	2208	-18747	-199	-12263	-1144	-17861	-104	-12737	-4063	-21062	12
1.132500	-29	39	86	-60	-113	-40	9	-11	-24	2	-74	-64	-79	-17	-28	-59	-99	35	-83	-35	-108	-22	-100	-67	-63	3	-98	-13	-73	-68	-146	-75	-65	-4928	3445	-21716	150	-12872	2093	-18798	-166	-12236	-1201	-17843	-91	-12786	-4215	-21270	-38
1.133333	-26	64	89	-58	-109	-31	15	-13	-16	7	-70	-61	-99	-15	-26	-57	-102	35	-82	-33	-107	-18	-95	-70	-64	2	-95	-5	-70	-67	-146	-75	-100	-4903	3724	-21470	106	-12912	1952	-18855	-179	-12233	-1289	-17841	-88	-12868	-4376	-21465	-8
1.134167	-27	46	90	-56	-108	-30	13	-15	-22	6	-92	-58	-95	-12	-26	-75	-99	36	-81	-31	-104	-21	-100	-67	-63	1	-96	-10	-70	-67	-141	-73	-116	-4876	3970	-21215	13	-12998	1791	-18927	-191	-12258	-1412	-17860	-103	-12981	-4535	-21647	16
1.135000	-26	43	92	-61	-108	-32	16	-14	-15	8	-70	-60	-97	-13	-26	-56	-100	35	-81	-32	-102	-13	-96	-65	-63	0	-96	-12	-73	-64	-143	-75	-98	-4853	4189	-20954	19	-13122	1613	-19013	-298	-12308	-1577	-17896	-103	-13119	-4697	-21812	-6
1.135833	-25	47	95	-52	-105	-29	16	-11	-17	9	-74	-61	-85	-11	-22	-52	-96	38	-79	-30	-102	-16	-95	-65	-63	0	-97	-10	-73	-64	-142	-74	-118	-4818	4383	-20693	136	-13286	1395	-19119	-355	-12385	-1772	-17948	-92	-13283	-4861	-21958	5
1.136667	-27	42	91	-56	-107	-31	13	-14	-14	7	-74	-62	-94	-14	-28	-58	-98	36	-83	-41	-102	-19	-99	-64	-60	1	-98	-13	-73	-69	-146	-74	-99	-4779	4546	-20432	313	-13490	1211	-19225	-334	-12487	-2002	-18022	-104	-13470	-5025	-22080	-14
1.137500	-27	41	88	-60	-109	-29	10	-15	-29	5	-75	-63	-96	-17	-27	-57	-99	33	-83	-33	-107	-21	-99	-68	-65	-3	-101	-14	-63	-66	-145	-75	-53	-4728	4687	-20177	209	-13723	991	-19346	-302	-12616	-2262	-18110	-105	-13675	-5179	-22176	-10
1.138333	-25	41	89	-58	-108	-31	12	-14	-16	6	-72	-64	-96	-15	-25	-57	-99	35	-72	-33	-105	-22	-97	-69	-48	-3	-100	-12	-74	-67	-143	-73	-30	-4669	4813	-19924	223	-13984	763	-19465	-224	-12769	-2547	-18205	-102	-13898	-5327	-22244	11
1.139167	-26	38	89	-58	-112	-33	9	-15	-19	16	-76	-65	-95	-15	-27	-61	-95	35	-83	-32	-105	-22	-100	-70	-64	-4	-103	-15	-77	-67	-146	-77	-74	-4596	4930	-19686	369	-14271	532	-19592	-102	-12953	-2858	-18310	-105	-14133	-5473	-22281	13
1.140000	-27	39	89	-61	-108	-33	12	-15	-18	1	-76	-66	-97	-18	-32	-62	-98	30	-88	-38	-105	-24	-99	-75	-64	-5	-102	-18	-75	-69	-150	-77	-80	-4514	5022	-19467	13	-14595	300	-19711	-110	-13151	-3192	-18420	-117	-14386	-5615	-22284	-7
1.140833	-27	40	78	-60	-115	-38	10	-17	-19	1	-77	-68	-97	-16	-29	-61	-100	34	-86	-32	-105	-23	-98	-82	-64	-3	-103	-10	-76	-68	-148	-74	-66	-4420	5119	-19261	145	-14929	78	-19827	-143	-13376	-3530	-18527	-109	-14641	-5737	-22244	-8
1.141667	-27	39	91	-61	-108	-32	10	-16	-15	7	-75	-65	-94	-14	-30	-59	-102	33	-86	-33	-105	-25	-97	-69	-63	-3	-100	-16	-74	-68	-145	-74	-62	-4317	5206	-19085	-27	-15282	-135	-19933	-124	-13623	-3880	-18634	-84	-14904	-5861	-22163	-11
1.142500	-29	39	67	-58	-108	-30	12	-17	-19	5	-75	-66	-96	-18	-27	-63	-101	34	-83	-33	-104	-24	-100	-70	-64	0	-104	-15	-74	-72	-148	-70	-50	-4209	5288	-18932	47	-15655	-341	-20020	34	-13905	-4239	-18731	-105	-15177	-5974	-22041	-59
1.143333	-29	38	90	-60	-110	-32	9	-14	-24	5	-73	-64	-99	-16	-29	-60	-109	33	-84	-33	-107	-25	-111	-69	-66	-3	-101	-15	-75	-69	-147	-75	-65	-4090	5369	-18809	53	-16038	-525	-20095	581	-14201	-4595	-18813	-181	-15440	-6080	-21872	-50
1.144167	-27	41	89	-62	-110	-30	9	-21	-16	1	-75	-68	-101	-18	-30	-61	-100	36	-85	-33	-107	-22	-100	-70	-65	0	-102	-17	-64	-73	-151	-78	-69	-3968	5444	-18717	-6	-16429	-693	-20151	690	-14518	-4942	-18884	-201	-15708	-6178	-21660	-52
1.145000	-27	38	88	-60	-110	-35	8	-17	-17	7	-72	-65	-95	-16	-28	-59	-94	37	-84	-35	-110	-30	-100	-70	-62	0	-100	-15	-74	-70	-149	-75	-41	-3845	5520	-18651	-202	-16829	-839	-20184	338	-14850	-5282	-18932	-156	-15968	-6274	-21401	-65
1.145833	-25	38	94	-59	-110	-32	9	-16	-19	4	-74	-67	-98	-17	-31	-61	-100	34	-86	-33	-103	-23	-100	-72	-65	0	-104	-14	-76	-70	-152	-76	-56	-3731	5589	-18617	-104	-17231	-965	-20194	295	-15200	-5591	-18954	-158	-16229	-6357	-21086	-27
1.146667	-26	39	92	-59	-109	-35	10	-15	-19	6	-73	-64	-97	-21	-27	-59	-100	36	-83	-28	-104	-21	-100	-68	-63	3	-98	-11	-73	-65	-147	-70	-38	-3611	5655	-18614	-74	-17629	-1074	-20182	205	-15562	-5888	-18950	-146	-16478	-6436	-20721	4
1.147500	-22	45	96	-57	-104	-30	12	-12	-15	9	-70	-60	-95	-14	-24	-56	-95	38	-79	-30	-103	-18	-96	-67	-60	-3	-96	-12	-72	-67	-149	-70	-58	-3508	5705	-18641	-147	-18038	-1165	-20145	131	-15932	-6170	-18922	-116	-16720	-6517	-20320	-21
1.148333	-22	45	90	-61	-108	-34	9	-14	-17	7	-74	-65	-98	-13	-27	-55	-102	34	-85	-32	-108	-13	-100	-70	-65	1	-100	-14	-73	-70	-147	-74	-105	-3426	5739	-18696	-146	-18445	-1250	-20094	164	-16320	-6425	-18864	-109	-16955	-6600	-19903	-10
1.149167	-29	40	88	-60	-110	-26	11	-15	-24	5	-74	-64	-99	-17	-28	-61	-99	32	-85	-31	-101	-21	-99	-70	-63	0	-99	-13	-70	-75	-149	-76	-98	-3349	5725	-18771	-41	-18840	-1323	-20013	237	-16702	-6650	-18784	-105	-17176	-6682	-19397	-10
1.150000	-24	40	91	-59	-108	-33	10	-15	-16	4	-72	-63	-93	-14	-28	-57	-98	35	-85	-29	-102	-23	-98	-70	-64	0	-99	-13	-74	-67	-148	-75	-57	-3295	5754	-18874	-63	-19226	-1392	-19939	406	-17086	-6853	-18674	-107	-17380	-6768	-18885	-31
1.150833	-21	55	88	-60	-109	-33	11	-12	-19	6	-73	-63	-98	-15	-27	-59	-100	34	-84	-32	-104	-11	-98	-80	-63	0	-100	-13	-70	-67	-149	-77	-19	-3263	5729	-18988	-114	-19596	-1461	-19811	250	-17458	-7024	-18530	-103	-17573	-6859	-18343	16
1.151667	-28	40	89	-58	-108	-34	11	-15	-19	8	-76	-64	-98	-14	-39	-60	-99	35	-84	-32	-107	-22	-102	-72	-66	-1	-101	-15	-74	-68	-149	-75	-25	-3249	5682	-19116	-195	-19955	-1538	-19691	107	-17825	-7170	-18368	-98	-17745	-6959	-17782	43
1.152500	-26	41	88	-57	-104	-35	10	-13	-18	4	-74	-63	-97	-17	-28	-58	-102	34	-86	-31	-104	-23	-102	-67	-62	0	-99	-13	-73	-69	-146	-76	-57	-3257	5587	-19256	-291	-20288	-1619	-19558	156	-18167	-7283	-18178	-90	-17895	-7066	-17211	36
1.153333	-25	43	87	-58	-107	-32	13	-13	-18	2	-73	-63	-93	-14	-7	-57	-100	37	-90	-33	-102	-23	-98	-68	-65	1	-98	-13	-74	-70	-147	-75	-66	-3285	5477	-19397	-511	-20605	-1723	-19418	42	-18488	-7377	-17969	-87	-18024	-7177	-16632	73
1.154167	-31	68	87	-49	-108	-33	13	-12	-17	9	-69	-61	-99	-14	-26	-57	-100	37	-85	-30	-104	-21	-98	-67	-62	1	-96	-8	-75	-68	-146	-73	-65	-3339	5327	-19548	-238	-20890	-1835	-19278	-40	-18774	-7442	-17738	-80	-18127	-7298	-16058	81
1.155000	-22	45	90	-57	-104	-30	19	-11	-18	4	-70	-62	-99	-11	-26	-52	-96	39	-81	-30	-102	-19	-97	-66	-59	4	-99	-12	-69	-64	-145	-73	-57	-3411	5151	-19689	-13	-21153	-1969	-19135	-29	-19031	-7484	-17499	-77	-18203	-7432	-15490	71
1.155833	-22	58	89	-55	-104	-33	19	-11	-15	6	-70	-61	-93	-12	-26	-57	-99	35	-84	-33	-104	-19	-97	-66	-62	5	-97	-11	-66	-67	-145	-76	-78	-3498	4937	-19837	-228	-21383	-2136	-18991	-135	-19246	-7517	-17240	-85	-18254	-7582	-14941	40
1.156667	-24	41	89	-57	-108	-36	13	-21	-19	3	-65	-66	-99	-14	-28	-58	-99	33	-86	-36	-103	-24	-100	-70	-65	-1	-101	-18	-77	-73	-150	-77	-77	-3608	4694	-19982	-237	-21583	-2323	-18854	-288	-19424	-7532	-16979	-86	-18278	-7743	-14418	42
1.157500	-29	35	85	-64	-115	-41	6	-17	-19	0	-76	-67	-99	-21	-31	-62	-101	30	-88	-34	-109	-28	-102	-70	-64	0	-101	-12	-76	-75	-148	-75	-53	-3724	4433	-20109	-96	-21745	-2538	-18715	-280	-19546	-7528	-16696	-85	-18261	-7906	-13916	85
1.158333	-29	41	88	-57	-110	-35	10	-14	-19	3	-74	-69	-99	-18	-29	-59	-103	32	-86	-32	-107	-23	-102	-73	-65	1	-99	-14	-78	-73	-147	-77	-66	-3844	4150	-20236	-245	-21879	-2783	-18588	-264	-19614	-7519	-16418	-84	-18215	-8088	-13451	33
1.159167	-29	43	89	-61	-114	-32	12	-14	-23	4	-73	-62	-99	-15	-30	-61	-100	34	-86	-32	-109	-26	-100	-68	-63	0	-99	-13	-74	-92	-143	-75	-63	-3966	3848	-20350	-219	-21943	-3039	-18457	-352	-19631	-7506	-16133	-79	-18135	-8273	-13021	-27
1.160000	-28	43	88	-58	-110	-35	15	-14	-18	4	-73	-65	-96	-23	-31	-59	-97	33	-83	-32	-102	-24	-97	-68	-63	1	-102	-11	-73	-70	-147	-75	-17	-4087	3525	-20458	41	-21981	-3328	-18382	-425	-19597	-7499	-15846	-90	-18025	-8473	-12633	26
1.160833	-23	33	88	-58	-108	-35	12	-13	-17	5	-69	-63	-96	-15	-28	-58	-98	36	-83	-31	-103	-23	-96	-68	-60	2	-112	-11	-69	-68	-145	-77	-12	-4201	3208	-20559	72	-21976	-3634	-18218	-425	-19504	-7491	-15530	-96	-17882	-8688	-12287	43
1.161667	-25	46	92	-55	-103	-33	16	-12	-13	8	-68	-61	-96	-15	-29	-59	-96	35	-82	-30	-103	-22	-97	-65	-59	2	-98	-8	-69	-68	-146	-73	-55	-4290	2872	-20655	-104	-21930	-3942	-18106	-453	-19358	-7497	-15272	-86	-17713	-8911	-11989	34
1.162500	-23	42	90	-59	-108	-36	13	-15	-15	8	-70	-62	-98	-16	-27	-58	-98	36	-83	-29	-103	-22	-97	-66	-62	1	-99	-13	-72	-68	-145	-73	-91	-4387	2556	-20743	-128	-21840	-4299	-18004	-495	-19162	-7518	-14989	-93	-17520	-9144	-11730	51
1.163333	-27	42	86	-58	-107	-35	12	-15	-16	6	-68	-63	-73	-16	-28	-63	-98	64	-83	-32	-107	-22	-97	-68	-64	2	-98	-11	-73	-68	-145	-78	-69	-4459	2240	-20829	-215	-21710	-4659	-17896	-497	-18922	-7558	-14709	-90	-17304	-9394	-11524	47
1.164167	-7	42	87	-59	-118	-36	9	-17	-18	5	-72	-64	-97	-18	-31	-60	-102	33	-84	-32	-104	-24	-98	-55	-64	0	-101	-12	-72	-73	-147	-78	-93	-4509	1932	-20915	-385	-21538	-5024	-17804	-516	-18642	-7617	-14438	-96	-17073	-9646	-11355	50
1.165000	-28	37	86	-62	-113	-39	9	-17	-19	2	-76	-67	-100	-22	-31	-67	-104	30	-86	-34	-104	-23	-100	-69	-66	-1	-105	-15	-76	-73	-152	-80	-110	-4538	1634	-21000	-251	-21333	-5405	-17710	-543	-18327	-7705	-14168	-104	-16833	-9914	-11231	25
1.165833	-29	33	81	-65	-113	-43	5	-21	-26	0	-79	-67	-103	-22	-32	-63	-104	29	-87	-33	-108	-24	-111	-73	-68	-4	-104	-14	-68	-72	-147	-77	-92	-4535	1367	-21082	-79	-21087	-5780	-17615	-478	-17987	-7817	-13910	-92	-16579	-10187	-11139	34
1.166667	-29	39	86	-60	-109	-38	11	-7	-17	5	-78	-64	-96	-21	-30	-60	-100	32	-84	-29	-103	-19	-99	-66	-62	0	-99	-10	-73	-68	-144	-76	-129	-4506	1131	-21166	-293	-20818	-6164	-17517	-459	-17618	-7957	-13656	-88	-16322	-10465	-11074	24
1.167500	-24	42	90	-59	-107	-33	15	-14	-14	5	-70	-64	-94	-14	-26	-57	-97	35	-88	-26	-100	-19	-95	-66	-59	0	-100	-12	-72	-68	-144	-73	-114	-4461	890	-21252	-155	-20502	-6558	-17423	-549	-17238	-8129	-13415	-95	-16074	-10754	-11044	-10
1.168333	-23	39	89	-58	-107	-34	12	-11	-18	7	-67	-63	-95	-14	-27	-58	-103	32	-83	-30	-104	-19	-97	-67	-62	0	-97	-10	-75	-68	-147	-74	-74	-4390	679	-21349	175	-20177	-6953	-17332	-546	-16875	-8332	-13188	-97	-15838	-11047	-11045	8
1.169167	-27	39	91	-56	-105	-39	11	-15	-17	6	-69	-64	-93	-15	-28	-60	-97	35	-81	-29	-102	-22	-101	-69	-60	0	-99	-13	-73	-68	-146	-73	-56	-4244	497	-21447	-36	-19834	-7343	-17238	-475	-16476	-8572	-12974	-100	-15612	-11345	-11059	25
1.170000	-25	42	89	-62	-111	-36	12	-14	-18	6	-72	-63	-94	-17	-28	-53	-95	35	-82	-29	-107	-23	-97	-67	-60	2	-98	-12	-74	-72	-146	-74	-73	-4180	328	-21525	-94	-19476	-7708	-17150	-444	-16110	-8842	-12778	-103	-15404	-11643	-11094	56
1.170833	-51	41	87	-57	-105	-33	13	-13	-15	6	-73	-66	-98	-15	-28	-59	-99	34	-81	-29	-103	-19	-97	-70	-62	-3	-99	-14	-74	-70	-147	-77	-72	-4049	181	-21657	-17	-19102	-8134	-17054	-439	-15756	-9144	-12598	-119	-15214	-11940	-11144	51
1.171667	-26	38	88	-60	-110	-36	9	-13	-18	3	-76	-62	-97	-15	-29	-59	-100	36	-82	-31	-105	-24	-99	-69	-65	0	-99	-12	-72	-69	-146	-77	-69	-3904	47	-21765	7	-18730	-8527	-16954	-427	-15421	-9475	-12436	-114	-15048	-12252	-11199	13
1.172500	-23	39	86	-59	-109	-35	9	-14	-16	5	-73	-66	-96	-17	-29	-60	-98	33	-82	-32	-105	-24	-99	-69	-63	0	-109	-13	-74	-70	-148	-77	-122	-3744	-74	-21879	12	-18347	-8921	-16856	-473	-15108	-9834	-12292	-97	-14905	-12552	-11252	-13
1.173333	-26	38	89	-59	-108	-38	9	-16	-17	1	-72	-62	-98	-17	-25	-63	-96	34	-86	-33	-108	-23	-101	-70	-61	0	-99	-14	-74	-73	-150	-76	-130	-3575	-191	-21982	274	-17974	-9327	-16755	-454	-14827	-10219	-12171	-80	-14786	-12854	-11332	4
1.174167	-28	43	89	-59	-109	-38	10	-16	-18	4	-73	-66	-98	-18	-29	-61	-97	34	-82	-32	-103	-23	-99	-49	-57	0	-97	-14	-67	-68	-147	-74	-120	-3387	-303	-22098	224	-17592	-9712	-16647	-427	-14562	-10623	-12069	-77	-14686	-13145	-11398	23
1.175000	-25	42	90	-58	-107	-33	11	-13	-17	8	-79	-64	-95	-11	-27	-56	-93	37	-83	-30	-103	-22	-97	-69	-63	0	-98	-15	-73	-68	-146	-74	-101	-3202	-429	-22206	29	-17223	-10106	-16541	-411	-14328	-11044	-11985	-88	-14605	-13445	-11464	27
1.175833	-13	41	89	-56	-107	-31	15	-10	-17	6	-69	-62	-95	-15	-27	-57	-99	38	-80	-30	-104	-18	-100	-67	-65	11	-97	-12	-73	-67	-148	-78	-82	-3008	-548	-22305	42	-16867	-10502	-16431	-396	-14124	-11487	-11924	-81	-14547	-13738	-11534	5
1.176667	-23	41	90	-58	-107	-19	12	-14	-19	7	-69	-62	-94	-14	-28	-58	-99	38	-81	-29	-103	-24	-99	-69	-65	-1	-99	-13	-73	-70	-147	-72	-74	-2814	-687	-22397	135	-16518	-10895	-16325	-376	-13943	-11947	-11884	-91	-14499	-14034	-11603	15
1.177500	-28	41	89	-59	-111	-33	12	-13	-18	5	-73	-67	-95	-16	-28	-59	-100	34	-84	-39	-102	-23	-98	-69	-60	-1	-101	-15	-73	-68	-147	-75	-74	-2617	-839	-22479	176	-16180	-11287	-16208	-396	-13780	-12414	-11859	-94	-14469	-14325	-11668	17
1.178333	-23	40	90	-56	-104	-33	13	-13	-8	5	-93	-62	-97	-12	-36	-58	-99	35	-81	-30	-103	-22	-98	-68	-64	0	-98	-12	-74	-67	-145	-75	-75	-2416	-994	-22548	262	-15846	-11683	-16098	-351	-13637	-12885	-11854	-95	-14430	-14612	-11734	-31
1.179167	-28	47	86	-57	-109	-32	12	-14	-18	5	-72	-63	-98	-14	-28	-59	-99	35	-85	-31	-104	-22	-101	-69	-64	-16	-100	-13	-75	-69	-145	-72	-86	-2221	-1184	-22608	316	-15533	-12067	-15982	-273	-13508	-13359	-11861	-92	-14404	-14898	-11800	-28
1.180000	-23	42	89	-56	-110	-33	12	-13	-18	3	-73	-64	-96	-6	-26	-55	-98	39	-80	-32	-103	-21	-97	-68	-64	1	-100	-14	-73	-67	-145	-74	-97	-2028	-1384	-22656	107	-15230	-12453	-15868	-275	-13390	-13840	-11883	-80	-14374	-15184	-11866	36
1.180833	-29	41	88	-56	-107	-32	13	-13	-16	8	-70	-62	-95	-11	-26	-57	-96	38	-81	-33	-88	-19	-99	-67	-60	-3	-98	-10	-74	-69	-146	-74	-95	-1841	-1595	-22692	-56	-14937	-12833	-15760	-241	-13280	-14309	-11914	-79	-14344	-15474	-11940	27
1.181667	-26	44	89	-57	-110	-35	12	-11	-21	4	-83	-66	-101	-13	-28	-58	-101	35	-83	-33	-105	-23	-100	-68	-66	-3	-102	-15	-76	-70	-143	-77	-107	-1666	-1822	-22711	364	-14655	-13211	-15656	-216	-13176	-14783	-11962	-73	-14308	-15763	-12019	-14
1.182500	-30	35	85	-61	-113	-34	13	-14	-21	6	-73	-66	-98	-15	-27	-58	-101	35	-86	-33	-105	-22	-103	-68	-65	2	-100	-11	-73	-67	-145	-73	-130	-1497	-2061	-22729	1	-14377	-13579	-15548	-193	-13072	-15242	-12017	-78	-14257	-16050	-12102	0
1.183333	-26	43	89	-58	-110	-32	13	-12	-21	6	-73	-53	-99	-15	-31	-59	-101	37	-83	-31	-107	-21	-99	-70	-64	-1	-102	-14	-77	-70	-147	-77	-90	-1337	-2306	-22743	121	-14112	-13942	-15455	-167	-12966	-15700	-12081	-87	-14205	-16345	-12196	-4
1.184167	-26	29	85	-58	-112	-35	10	-14	-19	5	-74	-63	-98	-14	-28	-59	-102	34	-84	-33	-108	-23	-99	-51	-62	5	-94	-13	-74	-70	-146	-74	-43	-1189	-2562	-22728	290	-13856	-14292	-15359	-178	-12863	-16133	-12148	-88	-14136	-16638	-12301	1
1.185000	-23	42	86	-59	-111	-36	16	-16	-16	4	-74	-68	-97	-17	-29	-59	-100	35	-86	-34	-105	-22	-98	-67	-66	-3	-102	-15	-75	-73	-150	-75	-75	-1054	-2819	-22720	199	-13605	-14627	-15266	-134	-12746	-16550	-12223	-96	-14061	-16943	-12418	13
1.185833	-28	41	84	-58	-114	-36	11	-16	-23	5	-75	-62	-99	-16	-29	-59	-99	35	-84	-25	-109	-12	-100	-70	-60	0	-101	-13	-76	-72	-146	-77	-87	-931	-3074	-22700	82	-13360	-14945	-15201	-141	-12626	-16948	-12303	-82	-13974	-17244	-12543	-5
1.186667	-26	44	89	-57	-105	-28	20	-14	-17	6	-67	-63	-98	-13	-27	-56	-98	38	-83	-28	-103	-19	-98	-66	-61	0	-101	-9	-74	-69	-142	-73	-76	-824	-3322	-22696	330	-13118	-15237	-15129	-141	-12501	-17316	-12385	-95	-13879	-17545	-12686	-15
1.187500	-23	45	89	-53	-109	-31	15	-12	-18	10	-70	-60	-94	-11	-22	-52	-98	17	-80	-27	-103	-19	-97	-66	-61	2	-98	-9	-69	-65	-143	-75	-95	-736	-3567	-22641	199	-12891	-15519	-15074	-162	-12367	-17663	-12471	-102	-13778	-17838	-12843	22
1.188333	-24	47	90	-55	-108	-32	13	-29	-18	8	-69	-58	-95	-14	-25	-56	-100	40	-82	-27	-107	-19	-97	-65	-64	1	-99	-11	-73	-69	-146	-76	-31	-663	-3819	-22613	63	-12672	-15765	-15027	-164	-12233	-17982	-12565	-95	-13676	-18150	-13018	1
1.189167	-23	47	88	-55	-111	-34	15	-14	-15	6	-73	-64	-96	-11	-27	-57	-98	36	-83	-29	-102	-21	-100	-68	-62	0	-98	-12	-69	-69	-136	-75	-1	-610	-4047	-22584	155	-12461	-15988	-14994	-150	-12097	-18263	-12661	-102	-13569	-18445	-13205	-21
1.190000	-28	44	85	-59	-109	-33	15	-16	-18	7	-80	-64	-97	-16	-29	-61	-101	35	-86	-32	-107	-22	-102	-68	-66	-3	-102	-14	-73	-72	-149	-81	-120	-570	-4277	-22552	188	-12218	-16174	-14972	-136	-11957	-18514	-12759	-107	-13475	-18742	-13409	22
1.190833	-28	43	81	-61	-111	-40	9	-16	-21	4	-78	-63	-98	-16	-30	-59	-102	41	-83	-32	-108	-16	-99	-70	-65	-3	-98	-12	-74	-72	-145	-77	-170	-549	-4494	-22523	150	-12066	-16327	-14962	-137	-11841	-18733	-12859	-101	-13364	-19024	-13620	21
1.191667	-24	44	84	-63	-110	-34	13	-11	-17	1	-75	-64	-99	-15	-28	-60	-101	34	-85	-33	-104	-22	-100	-68	-65	-3	-100	-14	-75	-53	-149	-77	-120	-543	-4706	-22488	94	-11880	-16436	-14969	-163	-11670	-18909	-12960	-107	-13268	-19294	-13846	-12
1.192500	-31	44	86	-60	-111	-33	11	-16	-21	5	-75	-62	-98	-14	-29	-61	-98	38	-84	-30	-103	-21	-102	-68	-65	-3	-108	-13	-70	-73	-145	-77	-124	-545	-4912	-22463	59	-11713	-16507	-14986	-134	-11527	-19054	-13059	-95	-13177	-19550	-14071	12
1.193333	-25	44	84	-59	-105	-34	12	-14	-15	-12	-72	-62	-94	-14	-26	-58	-98	36	-86	-30	-104	-22	-99	-69	-63	0	-98	-14	-74	-70	-144	-77	-87	-566	-5114	-22436	145	-11549	-16539	-15019	-110	-11383	-19163	-13155	-111	-13086	-19787	-14304	51
1.194167	-25	44	87	-58	-108	-31	13	-15	-19	6	-74	-62	-93	-10	-27	-55	-99	39	-83	-29	-103	-19	-99	-48	-62	2	-98	-13	-72	-69	-145	-76	-61	-598	-5314	-22403	-162	-11404	-16521	-15069	-136	-11246	-19238	-13249	-95	-13007	-20001	-14534	54
1.195000	-24	44	87	-57	-104	-28	16	-14	-13	11	-64	-58	-85	-12	-25	-56	-97	39	-82	-28	-100	-19	-95	-65	-60	4	-94	-9	-73	-67	-143	-70	-87	-642	-5511	-22376	229	-11268	-16458	-15141	-109	-11105	-19280	-13332	-96	-12932	-20195	-14765	69
1.195833	-18	44	90	-58	-105	-31	16	-12	-16	8	-72	-62	-97	-12	-24	-56	-97	41	-80	-28	-129	-19	-97	-66	-61	-9	-98	-14	-73	-69	-146	-74	-68	-700	-5711	-22350	147	-11152	-16359	-15229	-122	-10966	-19301	-13417	-105	-12874	-20364	-14988	49
1.196667	-24	43	87	-65	-108	-32	13	-8	-15	6	-78	-59	-95	-14	-27	-58	-97	36	-83	-31	-105	-22	-99	-67	-62	2	-102	-14	-94	-72	-148	-74	-36	-770	-5913	-22327	84	-11050	-16222	-15340	-163	-10854	-19295	-13487	-103	-12814	-20503	-15200	57
1.197500	-27	41	88	-60	-107	-33	11	-16	-18	4	-74	-66	-99	-16	-29	-67	-100	33	-64	-30	-103	-23	-101	-69	-66	0	-100	-14	-76	-75	-147	-75	-36	-842	-6106	-22300	37	-10961	-16044	-15464	-197	-10735	-19262	-13561	-108	-12766	-20611	-15392	70
1.198333	-28	40	86	-60	-111	-33	11	-8	-23	6	-72	-66	-114	-16	-29	-60	-104	33	-87	-35	-110	-26	-102	-73	-64	0	-101	-15	-77	-75	-148	-79	-45	-935	-6305	-22278	165	-10877	-15828	-15605	-248	-10625	-19212	-13605	-114	-12715	-20679	-15574	33
1.199167	-27	5	84	-63	-112	-36	8	-17	-22	0	-75	-69	-104	-21	-31	-58	-102	34	-86	-33	-109	-22	-99	-68	-63	-9	-99	-17	-78	-75	-173	-75	15	-1007	-6499	-22251	-5	-10816	-15579	-15757	-304	-10520	-19149	-13641	-114	-12671	-20712	-15728	0
1.200000	-27	38	89	-60	-109	-34	11	-13	-22	3	-73	-65	-100	-15	0	-58	-100	36	-85	-31	-107	-23	-102	-68	-64	0	-100	-13	-74	-70	-151	-75	43	-1094	-6690	-22226	-92	-10766	-15308	-15929	-260	-10427	-19071	-13670	-114	-12631	-20703	-15856	-9
1.200833	-25	40	89	-61	-110	-33	15	-12	-18	7	-70	-64	-99	-15	-29	-56	-102	38	-82	-31	-104	-19	-99	-67	-62	1	-99	-12	-75	-72	-146	-73	-17	-1176	-6877	-22200	-47	-10720	-15008	-16111	-158	-10344	-18985	-13652	-114	-12588	-20649	-15956	16
1.201667	-25	45	88	-57	-113	-32	10	-14	-13	4	-73	-63	-97	-13	-29	-57	-99	36	-84	-31	-107	-22	-100	-66	-64	-3	-99	-10	-73	-70	-146	-68	-95	-1262	-7038	-22176	-217	-10690	-14695	-16310	-198	-10274	-18891	-13694	-113	-12551	-20577	-16038	-24
1.202500	-23	40	90	-59	-109	-31	16	-13	-22	8	-69	-63	-96	-13	-28	-60	-99	34	-83	-30	-104	-18	-101	-64	-65	1	-100	-11	-76	-72	-149	-75	-104	-1343	-7226	-22155	-255	-10670	-14361	-16512	-232	-10215	-18791	-13690	-90	-12518	-20461	-16086	-17
1.203333	-23	41	89	-59	-111	-34	13	-14	-19	6	-69	-62	-97	-12	-28	-56	-98	36	-82	-33	-108	-22	-101	-67	-62	1	-99	-13	-73	-69	-147	-73	-148	-1417	-7389	-22138	-56	-10656	-14025	-16727	-194	-10172	-18691	-13681	-97	-12480	-20303	-16104	22
1.204167	-24	42	89	-61	-107	-33	15	-14	-16	5	-72	-63	-96	-12	-29	-60	-98	36	-83	-45	-95	-23	-99	-66	-48	-1	-98	-12	-72	-70	-147	-75	-144	-1490	-7537	-22124	-49	-10652	-13673	-16939	-109	-10140	-18583	-13664	-93	-12440	-20114	-16102	0
1.205000	-26	39	87	-59	-109	-32	18	-10	-21	4	-69	-63	-116	-14	-27	-58	-101	36	-83	-31	-105	-22	-101	-69	-66	-1	-100	-12	-74	-69	-151	-74	-86	-1548	-7673	-22110	-155	-10654	-13327	-17152	-115	-10127	-18469	-13642	-96	-12413	-19890	-16065	13
1.205833	-29	39	88	-59	-110	-38	12	-14	-19	3	-72	-64	-98	-16	-31	-61	-103	33	-83	-31	-107	-25	-102	-66	-65	0	-99	-15	-78	-68	-149	-75	-70	-1602	-7794	-22104	-118	-10663	-12980	-17361	-142	-10123	-18350	-13620	-98	-12375	-19639	-16005	-16
1.206667	-23	42	86	-59	-109	-32	13	-16	-19	5	-74	-63	-96	-12	-27	-59	-97	36	-84	-31	-104	-21	-99	-66	-65	-5	-99	-12	-74	-69	-148	-72	-68	-1635	-7901	-22100	-95	-10677	-12635	-17564	-88	-10136	-18220	-13584	-101	-12343	-19358	-15923	-47
1.207500	-24	41	87	-59	-109	-34	16	-12	-19	7	-72	-63	-96	-10	-26	-58	-99	34	-83	-30	-105	-18	-97	-63	-62	1	-97	-11	-73	-64	-144	-68	-81	-1669	-7991	-22101	-397	-10695	-12292	-17759	-103	-10159	-18076	-13550	-90	-12307	-19062	-15816	-56
1.208333	-25	43	90	-58	-103	-32	18	-12	-19	6	-69	-66	-100	-11	-24	-57	-98	35	-82	-32	-100	-18	-98	-67	-61	0	-100	-13	-70	-66	-145	-66	-76	-1691	-8074	-22104	46	-10718	-11963	-17947	-116	-10204	-17924	-13520	-86	-12282	-18750	-15700	-53
1.209167	-22	43	93	-60	-107	-31	16	-9	-16	10	-70	-62	-94	-10	-26	-55	-96	37	-83	-30	-104	-17	-95	-61	-63	0	-96	-12	-74	-65	-145	-72	-84	-1696	-8147	-22119	0	-10752	-11644	-18120	-194	-10250	-17751	-13485	-96	-12255	-18421	-15564	-24
1.210000	-29	40	90	-57	-109	-33	16	-10	-17	8	-70	-63	-97	-3	-25	-58	-99	37	-79	-29	-104	-18	-98	-66	-61	1	-96	-12	-72	-67	-135	-69	-91	-1689	-8185	-22131	-112	-10789	-11339	-18277	-360	-10309	-17563	-13457	-95	-12235	-18089	-15412	1
1.210833	-26	41	89	-59	-108	-33	18	-11	-19	9	-72	-62	-94	-12	-26	-57	-97	38	-80	-29	-102	-17	-96	-64	-64	0	-97	-12	-70	-65	-146	-70	-67	-1678	-8258	-22157	-46	-10830	-11035	-18419	-331	-10384	-17351	-13414	-92	-12213	-17751	-15252	1
1.211667	-32	44	90	-57	-103	-30	19	-9	-29	9	-72	-65	-94	-11	-23	-58	-96	37	-81	-32	-102	-17	-95	-66	-60	1	-96	-14	-72	-67	-144	-96	-57	-1645	-8308	-22182	73	-10872	-10749	-18544	-260	-10460	-17119	-13400	-107	-12199	-17417	-15079	-1
1.212500	-24	43	89	-58	-113	-33	17	-12	-18	8	-70	-62	-98	-12	-27	-35	-101	36	-81	-30	-109	-21	-112	-64	-65	1	-97	-12	-74	-67	-146	-73	-42	-1608	-8344	-22218	-173	-10924	-10469	-18654	-265	-10542	-16857	-13379	-109	-12181	-17086	-14897	-1
1.213333	-25	44	91	-56	-109	-30	16	-10	6	30	-70	-64	-97	-14	-25	-57	-98	37	-80	-31	-101	-18	-93	-66	-60	2	-97	-11	-73	-67	-147	-70	-40	-1559	-8406	-22251	-38	-10969	-10196	-18744	-173	-10634	-16577	-13349	-108	-12171	-16764	-14716	-24
1.214167	-24	43	90	-57	-109	-33	15	-11	-16	9	-70	-60	-95	-14	-23	-58	-93	39	-86	-29	-103	-18	-107	-67	-62	3	-94	-10	-73	-66	-147	-72	-67	-1496	-8414	-22298	79	-11023	-9942	-18821	-88	-10723	-16270	-13324	-108	-12164	-16450	-14523	-1
1.215000	-22	45	90	-55	-107	-26	16	-11	-16	8	-72	-34	-97	-14	-27	-59	-95	36	-80	-29	-102	-22	-94	-67	-60	1	-96	-11	-73	-70	-149	-73	-45	-1424	-8445	-22344	-99	-11080	-9690	-18883	-87	-10817	-15947	-13306	-113	-12154	-16153	-14329	-55
1.215833	-25	43	87	-59	-112	-35	12	-16	-15	5	-72	-66	-96	-15	-27	-59	-96	36	-80	-31	-102	-21	-96	-66	-59	4	-99	-9	-72	-66	-146	-69	-51	-1345	-8474	-22393	-51	-11133	-9453	-18941	-121	-10912	-15600	-13279	-102	-12139	-15860	-14128	-50
1.216667	-27	66	89	-49	-109	-32	-8	-13	-17	4	-73	-63	-100	-18	-31	-61	-100	34	-84	-32	-107	-23	-97	-72	-64	0	-100	-14	-73	-72	-149	-77	-63	-1261	-8500	-22450	-42	-11190	-9226	-18958	-102	-11006	-15240	-13258	-101	-12142	-15593	-13929	-56
1.217500	-27	41	87	-59	-110	-38	10	-19	-19	8	-72	-66	-98	-21	-29	-63	-103	33	-86	-21	-109	-26	-100	-72	-64	0	-100	-12	-76	-70	-148	-75	-57	-1162	-8526	-22506	-17	-11245	-9000	-18976	-11	-11093	-14864	-13236	-114	-12131	-15326	-13722	-83
1.218333	-25	43	88	-58	-110	-33	11	-17	-19	18	-76	-64	-98	-18	-30	-63	-100	32	-83	-34	-104	-23	-100	-68	-63	-1	-100	-17	-74	-72	-148	-76	-70	-1060	-8547	-22559	-39	-11297	-8802	-18980	29	-11180	-14481	-13199	-119	-12120	-15075	-13511	-38
1.219167	-30	42	85	-57	-108	-35	10	-18	-18	2	-73	-66	-99	-18	-28	-62	-101	28	-85	-33	-105	-23	-99	-70	-67	-3	-102	-14	-73	-70	-147	-75	-96	-952	-8572	-22617	-96	-11341	-8581	-18978	72	-11259	-14093	-13169	-117	-12105	-14827	-13298	-67
1.220000	-27	41	87	-56	-110	-35	11	-11	-17	7	-72	-69	-96	-16	-31	-64	-101	32	-84	-32	-103	-22	-99	-69	-64	1	-100	-12	-92	-72	-147	-76	-75	-843	-8592	-22665	92	-11385	-8386	-18961	110	-11324	-13700	-13132	-108	-12088	-14586	-13080	-92
1.220833	-23	42	89	-56	-110	-35	13	-15	-18	4	-73	-63	-95	-11	-28	-60	-96	33	-86	-32	-103	-22	-99	-73	-65	-1	-101	-12	-72	-69	-147	-76	-36	-727	-8611	-22724	-302	-11421	-8195	-18940	39	-11384	-13311	-13093	-109	-12066	-14344	-12861	-19
1.221667	-27	38	88	-46	-109	-34	16	-16	-18	3	-74	-63	-97	-16	-29	-64	-99	34	-85	-32	-105	-21	-99	-70	-63	0	-100	-12	-90	-69	-147	-78	-4	-616	-8636	-22774	-174	-11454	-8025	-18906	-103	-11430	-12925	-13051	-109	-12046	-14103	-12637	1
1.222500	-29	43	85	-58	-107	-35	11	-17	-24	2	-78	-63	-98	-16	-31	-62	-103	32	-88	-34	-107	-24	-101	-72	-63	-5	-107	-15	-76	-70	-147	-77	0	-503	-8664	-22817	-13	-11484	-7858	-18874	9	-11468	-12550	-13010	-117	-12019	-13846	-12418	5
1.223333	-28	37	85	-60	-110	-39	10	-7	-17	1	-80	-66	-102	-19	-32	-63	-103	27	-90	-40	-109	-26	-103	-75	-65	-5	-104	-17	-75	-73	-145	-79	-29	-396	-8703	-22865	-75	-11503	-7701	-18830	114	-11493	-12187	-12960	-117	-11988	-13606	-12192	10
1.224167	-28	40	82	-61	-114	-39	6	-18	-19	-1	-79	-70	-97	-23	-33	-51	-99	30	-87	-39	-95	-16	-101	-72	-63	-5	-105	-17	-77	-72	-150	-79	-64	-285	-8731	-22892	92	-11519	-7550	-18779	88	-11497	-11834	-12910	-110	-11953	-13337	-11968	28
1.225000	-25	37	84	-70	-108	-41	0	-16	-18	0	-70	-67	-97	-22	-32	-61	-101	29	-88	-38	-109	-26	-100	-73	-62	-6	-102	-15	-74	-73	-152	-79	-50	-178	-8775	-22920	102	-11527	-7412	-18721	141	-11486	-11500	-12854	-118	-11915	-13066	-11743	24
1.225833	-27	37	82	-62	-112	-42	10	-17	-21	0	-78	-67	-101	-23	-33	-63	-102	37	-85	-35	-104	-26	-102	-73	-66	-6	-103	-15	-76	-74	-151	-78	-41	-78	-8822	-22935	-139	-11533	-7287	-18663	173	-11465	-11173	-12794	-120	-11884	-12776	-11518	54
1.226667	0	40	87	-82	-111	-36	10	0	-19	1	-73	-62	-97	-16	-30	-60	-96	33	-86	-35	-107	-24	-99	-68	-95	-3	-100	-14	-74	-68	-145	-76	-48	19	-8875	-22944	-81	-11529	-7161	-18594	173	-11426	-10861	-12735	-108	-11830	-12471	-11295	51
1.227500	-23	43	89	-56	-108	-32	16	-13	-17	5	-70	-65	-96	-15	-32	-57	-98	37	-103	-32	-104	-21	-97	-66	-61	0	-100	-11	-72	-68	-145	-72	-23	111	-8938	-22945	-26	-11517	-7045	-18522	188	-11378	-10568	-12672	-105	-11790	-12160	-11081	35
1.228333	-22	39	95	-56	-111	-45	15	-12	-19	4	-68	-59	-93	-13	-25	-60	-98	35	-83	-28	-105	-22	-100	-68	-61	0	-98	-10	-70	-65	-145	-75	-4	206	-9008	-22939	-166	-11510	-6946	-18450	190	-11314	-10290	-12617	-101	-11752	-11840	-10868	28
1.229167	-23	42	89	-56	-109	-31	15	-11	-16	6	-70	-58	-98	-15	-30	-60	-98	35	-83	-32	-104	-33	-100	-66	-63	-3	-92	-12	-72	-69	-149	-75	-14	291	-9094	-22928	-196	-11505	-6846	-18372	189	-11244	-10028	-12561	-110	-11706	-11511	-10660	81
1.230000	-21	42	91	-58	-108	-35	19	-4	-12	7	-68	-91	-96	-15	-28	-58	-97	36	-83	-30	-102	-19	-100	-67	-59	2	-99	-26	-73	-65	-147	-74	-16	375	-9189	-22911	-200	-11490	-6757	-18289	154	-11167	-9778	-12502	-110	-11668	-11174	-10462	77
1.230833	-26	43	86	-55	-107	-33	15	-13	-17	3	-70	-61	-99	-17	-31	-59	-97	18	-82	-31	-100	-17	-99	-68	-63	0	-99	-12	-72	-67	-146	-76	-25	455	-9287	-22881	-195	-11472	-6674	-18205	164	-11092	-9534	-12451	-119	-11632	-10842	-10274	57
1.231667	-28	41	86	-59	-109	-29	10	-19	-18	2	-72	-64	-96	-17	-32	-62	-99	33	-86	-32	-107	-22	-102	-69	-67	-9	-101	-15	-76	-70	-149	-77	-17	535	-9394	-22853	-202	-11474	-6596	-18115	189	-10999	-9307	-12402	-124	-11598	-10508	-10092	12
1.232500	-28	36	85	-59	-112	-35	11	-15	-21	4	-74	-66	-98	-16	-32	-65	-102	32	-85	-30	-102	-19	-99	-67	-62	0	-98	-13	-74	-69	-146	-75	-31	611	-9507	-22814	-227	-11455	-6517	-18015	199	-10899	-9082	-12353	-112	-11559	-10167	-9916	-19
1.233333	-26	43	87	-59	-107	-31	15	-9	-13	4	-74	-62	-95	-15	-28	-59	-97	33	-86	-30	-103	-18	-99	-67	-64	-3	-99	-13	-72	-66	-144	-73	-68	688	-9617	-22769	-171	-11444	-6435	-17919	171	-10811	-8866	-12306	-107	-11526	-9858	-9750	49
1.234167	-27	41	85	-52	-103	-32	17	-12	-15	7	-70	-60	-94	-12	-25	-60	-96	26	-83	-30	-100	-19	-96	-68	-59	2	-96	-12	-72	-66	-141	-73	13	759	-9738	-22721	-266	-11428	-6357	-17812	161	-10719	-8657	-12258	-108	-11494	-9550	-9589	72
1.235000	-22	44	89	-61	-108	-34	16	-11	-17	19	-69	-60	-92	-12	-24	-58	-99	37	-83	-28	-102	-16	-94	-64	-62	1	-100	-12	-70	-52	-144	-73	57	800	-9856	-22669	-253	-11417	-6274	-17703	94	-10636	-8452	-12217	-108	-11464	-9256	-9440	44
1.235833	-21	43	88	-55	-104	-29	17	-7	-18	9	-68	-59	-95	-13	-29	-56	-99	36	-88	-29	-101	-16	-93	-65	-62	1	-96	-10	-70	-64	-141	-73	4	873	-9979	-22617	86	-11403	-6187	-17579	93	-10551	-8255	-12171	-100	-11430	-8979	-9300	67
1.236667	-22	44	87	-30	-103	-32	17	-14	-14	7	-70	-62	-95	-14	-28	-58	-98	35	-83	-31	-107	-19	-96	-67	-61	5	-98	-12	-75	-68	-143	-72	-42	919	-10103	-22562	-39	-11394	-6093	-17482	209	-10478	-8062	-12133	-96	-11412	-8721	-9170	68
1.237500	-26	42	85	-59	-110	-33	11	-14	-17	8	-74	-62	-93	-10	-29	-59	-100	33	-86	-32	-105	-21	-98	-72	-64	-1	-98	-12	-75	-68	-147	-77	-49	950	-10224	-22506	-18	-11384	-5991	-17369	143	-10404	-7876	-12105	-100	-11381	-8479	-9042	46
1.238333	-24	44	86	-57	-108	-31	12	-13	-17	4	-70	-64	-98	-15	-26	-56	-97	33	-82	-32	-103	-19	-97	-68	-62	-1	-100	-12	-73	-68	-143	-73	-49	970	-10339	-22447	-19	-11361	-5882	-17248	88	-10341	-7682	-12040	-101	-11357	-8256	-8918	49
1.239167	-38	43	88	-62	-111	-34	15	-11	-16	5	-72	-63	-99	-12	-26	-58	-100	33	-83	-38	-104	-19	-96	-68	-61	3	-99	-12	-73	-67	-144	-74	-53	973	-10449	-22388	-227	-11346	-5764	-17125	164	-10276	-7502	-11989	-87	-11322	-8050	-8809	78
1.240000	-26	44	88	-56	-112	-31	12	-29	-18	7	-74	-64	-98	-17	-28	-60	-100	33	-84	-34	-104	-21	-97	-69	-63	-1	-100	-14	-77	-70	-162	-73	-52	964	-10550	-22325	-256	-11328	-5637	-17004	87	-10225	-7329	-11938	-92	-11303	-7863	-8692	62
1.240833	-25	40	86	-62	-111	-36	12	-14	-21	2	-74	-63	-86	-15	-26	-59	-99	33	-85	-33	-107	-21	-97	-66	-63	0	-98	-12	-72	-67	-146	-75	-60	941	-10638	-22249	1	-11304	-5503	-16890	103	-10171	-7158	-11876	-90	-11268	-7690	-8585	67
1.241667	-26	41	88	-57	-109	-33	12	-15	-17	6	-72	-61	-96	-15	-30	-59	-100	32	-84	-31	-104	-21	-97	-76	-65	-1	-97	-12	-75	-74	-148	-76	-75	902	-10715	-22199	64	-11278	-5356	-16758	120	-10124	-6997	-11812	-85	-11239	-7530	-8485	74
1.242500	-24	42	89	-58	-111	-34	12	-13	-15	7	-70	-62	-98	-14	-26	-59	-101	35	-81	-23	-104	-21	-98	-69	-64	0	-97	-15	-70	-69	-145	-75	-57	849	-10779	-22133	13	-11251	-5208	-16636	37	-10082	-6849	-11730	-88	-11209	-7386	-8386	47
1.243333	-24	42	89	-58	-94	-33	17	-13	-15	6	-74	-65	-97	-16	-27	-60	-99	33	-86	-30	-104	-22	-97	-69	-63	-5	-99	-10	-75	-64	-129	-75	-35	784	-10848	-22071	-14	-11216	-5052	-16516	24	-10046	-6706	-11670	-86	-11180	-7252	-8301	28
1.244167	-26	41	89	-61	-110	-35	12	-17	-16	4	-72	-64	-95	-15	-6	-58	-96	30	-87	-41	-102	-26	-99	-70	-64	-3	-98	-12	-74	-72	-148	-76	-51	706	-10863	-22007	133	-11188	-4895	-16398	90	-10013	-6577	-11583	-92	-11131	-7123	-8210	-1
1.245000	-25	41	99	-58	-110	-34	15	-12	-7	7	-72	-62	-97	-13	-29	-60	-101	32	-83	-34	-102	-19	-98	-69	-63	-1	-100	-13	-83	-68	-147	-77	-52	614	-10887	-21939	25	-11150	-4736	-16280	45	-9983	-6459	-11503	-92	-11119	-7006	-8134	54
1.245833	-28	38	86	-59	-112	-34	13	-17	-16	0	-73	-64	-99	-35	-29	-58	-99	28	-87	-32	-104	-22	-98	-69	-65	-6	-101	-11	-75	-72	-147	-76	-58	534	-10895	-21876	-231	-11111	-4578	-16165	-11	-9950	-6349	-11409	-85	-11086	-6894	-8055	57
1.246667	-27	41	90	-55	-118	-30	17	-14	-15	5	-72	-62	-92	-13	-28	-56	-101	33	-84	-29	-101	-21	-100	-66	-62	0	-97	-9	-68	-67	-147	-74	-53	442	-10892	-21805	-116	-11073	-4424	-16050	-18	-9928	-6242	-11317	-69	-11057	-6781	-8003	1
1.247500	-22	42	92	-57	-103	-32	18	-13	-17	4	-60	-62	-93	-14	-13	-56	-138	35	-82	-28	-104	-17	-96	-66	-61	0	-97	-11	-72	-67	-145	-69	-45	353	-10884	-21743	-40	-11047	-4270	-15938	-111	-9910	-6152	-11227	-61	-11027	-6677	-7923	44
1.248333	-27	44	86	-59	-109	-28	17	-15	-18	5	-73	-62	-95	-14	-28	-62	-98	30	-87	-34	-103	-22	-101	-69	-64	-4	-98	-15	-86	-87	-151	-73	-95	250	-10873	-21679	-103	-10998	-4134	-15832	-118	-9896	-6067	-11130	-81	-11005	-6578	-7875	36
1.249167	-26	37	88	-60	-110	-40	13	-18	-21	1	-76	-65	-98	-16	-29	-58	-100	32	-81	-31	-108	-23	-99	-67	-59	-1	-99	-15	-75	-70	-146	-75	-75	176	-10852	-21611	199	-10959	-3996	-15721	-63	-9888	-5985	-11034	-84	-10978	-6474	-7831	21
1.250000	-25	41	87	-57	-111	-32	16	-14	-18	6	-73	-62	-98	-14	-28	-57	-101	33	-84	-35	-103	-23	-99	-69	-60	-1	-102	-16	-77	-72	-149	-47	-38	93	-10842	-21550	-51	-10921	-3872	-15615	-103	-9882	-5911	-10939	-75	-10956	-6391	-7794	8
1.250833	-26	39	89	-59	-105	-36	17	-15	-18	5	-74	-80	-98	-15	-28	-50	-98	34	-86	-33	-105	-22	-99	-68	-64	-1	-101	-18	-74	-72	-148	-75	-50	12	-10826	-21476	38	-10885	-3753	-15508	-132	-9881	-5833	-10847	-82	-10939	-6300	-7772	-8
1.251667	-27	32	86	-59	-109	-36	13	-14	-16	6	-74	-64	-94	-17	-30	-59	-99	32	-86	-34	-97	-25	-99	-69	-59	20	-98	-16	-70	-69	-151	-73	-72	-48	-10822	-21423	80	-10856	-3643	-15396	-93	-9888	-5756	-10749	-78	-10927	-6214	-7759	26
1.252500	-26	42	87	-57	-108	-35	16	-17	-13	5	-75	-65	-98	-15	-30	-55	-101	33	-84	-31	-101	-21	-101	-68	-64	0	-100	-15	-74	-70	-147	-73	-48	-105	-10821	-21361	136	-10824	-3546	-15287	-171	-9898	-5684	-10654	-69	-10913	-6137	-7757	17
1.253333	-23	42	87	-88	-111	-35	16	-11	-19	5	-74	-61	-99	-13	-30	-56	-100	35	-85	-31	-104	-23	-101	-67	-64	0	-100	-14	-72	-70	-148	-70	-56	-158	-10829	-21305	10	-10798	-3451	-15173	-215	-9915	-5602	-10562	-64	-10901	-6057	-7767	1
1.254167	-27	43	91	-55	-107	-33	16	-15	-19	6	-69	-63	-96	-16	-30	-60	-97	38	-82	-30	-120	-22	-98	-68	-62	0	-98	-13	-76	-68	-147	-75	-78	-210	-10846	-21252	92	-10775	-3371	-15055	-164	-9937	-5523	-10467	-60	-10916	-5989	-7785	3
1.255000	-22	58	91	-56	-105	-26	17	-13	-18	6	-70	-60	-97	-14	-28	-58	-99	38	-82	-29	-104	-19	-99	-67	-58	2	-94	-12	-72	-64	-144	-73	-34	-255	-10874	-21203	215	-10758	-3290	-14937	-94	-9964	-5443	-10367	-56	-10897	-5922	-7823	15
1.255833	-24	46	90	-58	-108	-32	17	-14	-15	5	-70	-61	-97	-14	-28	-58	-99	13	-82	-30	-103	-18	-98	-66	-61	0	-97	-12	-70	-69	-147	-73	-40	-309	-10907	-21159	612	-10749	-3207	-14816	-58	-9981	-5365	-10263	-65	-10899	-5865	-7875	66
1.256667	-28	39	87	-51	-105	-36	13	-16	-21	2	-74	-63	-98	-16	-31	-59	-102	33	-87	-35	-108	-22	-103	-74	-58	-3	-114	-15	-74	-72	-147	-80	-100	-363	-10945	-21125	704	-10749	-3160	-14697	-105	-10042	-5291	-10156	-66	-10912	-5819	-7945	39
1.257500	-28	38	80	-60	-113	-38	8	-21	-25	2	-78	-67	-104	-19	-34	-64	-104	33	-86	-35	-104	-26	-100	-70	-67	-3	-101	-14	-77	-73	-148	-78	-174	-418	-10977	-21096	495	-10748	-3094	-14561	-152	-10083	-5209	-10042	-63	-10915	-5764	-8011	36
1.258333	-24	54	87	-60	-110	-14	9	-17	-21	4	-74	-67	-99	-17	-30	-60	-101	33	-87	-34	-105	-23	-100	-74	-66	-3	-103	-13	-74	-70	-149	-49	-179	-480	-11009	-21064	391	-10760	-3037	-14428	-217	-10127	-5139	-9914	-66	-10929	-5716	-8091	71
1.259167	-28	38	85	-58	-110	-35	11	-15	-24	1	-73	-63	-97	-16	-31	-61	-103	33	-83	-34	-107	-23	-103	-73	-64	0	-98	-13	-74	-73	-148	-79	-155	-548	-11032	-21043	298	-10776	-2985	-14288	-160	-10174	-5073	-9784	-56	-10943	-5671	-8185	0
1.260000	-25	35	88	-59	-105	-35	5	-16	-18	4	-72	-62	-96	-15	-30	-59	-99	34	-85	-31	-104	-23	-99	-70	-66	2	-99	-13	-75	-73	-146	-74	-148	-621	-11041	-21027	280	-10798	-2930	-14136	-110	-10227	-5012	-9642	-65	-10961	-5619	-8281	-52
1.260833	-26	42	87	-57	-111	-31	12	-13	-16	9	-72	-61	-96	-10	-32	-61	-102	34	-83	-34	-103	-21	-96	-70	-62	0	-99	-12	-75	-69	-145	-75	-153	-705	-11034	-21021	233	-10831	-2885	-13981	-151	-10278	-4958	-9500	-58	-10983	-5563	-8385	-23
1.261667	-24	42	89	-59	-107	-31	15	-14	-19	4	-70	-62	-96	-15	-29	-57	-98	37	-91	-32	-104	-17	-99	-69	-65	0	-100	-10	-70	-67	-145	-72	-149	-798	-11003	-21012	-74	-10864	-2840	-13818	-135	-10334	-4916	-9347	-47	-11016	-5506	-8473	0
1.262500	-24	43	86	-59	-109	-31	11	-11	-33	5	-72	-63	-96	-12	-27	-60	-98	35	-84	-33	-103	-21	-97	-70	-62	0	-97	-11	-74	-68	-146	-72	-130	-895	-10954	-21005	200	-10907	-2796	-13643	-128	-10412	-4882	-9191	-50	-11049	-5436	-8602	-12
1.263333	-26	41	79	-58	-108	-34	13	-15	-19	5	-70	-64	-99	-15	-28	-58	-100	35	-84	-35	-103	-22	-99	-69	-64	2	-100	-16	-73	-70	-147	-73	-142	-997	-10879	-21019	133	-10956	-2762	-13460	-160	-10460	-4865	-9034	-68	-11089	-5354	-8705	3
1.264167	-28	43	84	-60	-111	-33	10	-15	-21	2	-75	-61	-104	-16	-30	-60	-101	30	-87	-35	-108	-23	-100	-73	-64	-3	-99	-13	-76	-70	-145	-76	-142	-1109	-10773	-21026	188	-11010	-2728	-13267	-144	-10522	-4853	-8875	-70	-11136	-5260	-8807	-23
1.265000	-25	41	86	-63	-112	-36	11	-16	-19	0	-74	-69	-99	-18	-34	-64	-102	32	-90	-36	-110	-26	-110	-74	-68	-5	-104	-13	-82	-74	-150	-77	-147	-1216	-10637	-21039	123	-11072	-2700	-13057	-150	-10585	-4856	-8722	-62	-11196	-5151	-8901	-45
1.265833	-30	36	82	-65	-115	-40	9	5	-22	0	-76	-81	-101	-19	-32	-63	-103	30	-87	-36	-108	-27	-101	-70	-65	-1	-99	-13	-74	-73	-148	-73	-167	-1321	-10460	-21041	99	-11134	-2659	-12836	-129	-10645	-4857	-8557	-61	-11255	-5026	-8983	-13
1.266667	-29	41	88	-61	-108	-33	16	-18	-23	2	-73	-64	-97	-13	-29	-63	-102	34	-85	-33	-107	-22	-97	-68	-62	1	-100	-12	-74	-70	-145	-73	-152	-1419	-10272	-21052	-161	-11192	-2642	-12595	-116	-10704	-4869	-8401	-65	-11326	-4888	-9055	6
1.267500	-25	45	89	-59	-113	-32	9	-11	-17	5	-73	-61	-95	-13	-29	-60	-99	35	-81	-31	-105	-22	-97	-66	-60	0	-98	-10	-69	-68	-143	-69	-100	-1515	-10052	-21057	-1	-11257	-2617	-12338	-132	-10757	-4880	-8247	-72	-11392	-4734	-9121	-26
1.268333	-29	44	87	-60	-108	-32	15	-16	-16	4	-73	-65	-99	-16	-30	-59	-98	33	-84	-32	-119	-21	-97	-73	-58	-1	-100	-11	-72	-68	-146	-72	-86	-1608	-9812	-21061	51	-11319	-2595	-12066	-124	-10811	-4895	-8094	-75	-11471	-4575	-9177	-5
1.269167	-23	42	90	-60	-109	-34	12	-12	-15	5	-69	-61	-95	-15	-29	-63	-95	57	-82	-32	-102	-24	-99	-70	-61	0	-97	-10	-70	-67	-145	-72	-102	-1686	-9549	-21060	-31	-11384	-2575	-11784	-103	-10850	-4904	-7945	-76	-11558	-4401	-9218	-15
1.270000	-23	44	90	-60	-104	-32	15	-12	-16	6	-70	-62	-96	-17	-32	-61	-98	35	-84	-31	-105	-22	-109	-68	-62	-4	-99	-10	-74	-68	-148	-70	-104	-1758	-9272	-21056	3	-11443	-2546	-11486	-56	-10887	-4908	-7803	-90	-11644	-4223	-9255	-39
1.270833	-23	42	90	-61	-109	-36	5	-15	-16	3	-74	-62	-96	-15	-32	-61	-96	34	-84	-30	-102	-23	-99	-69	-63	-4	-97	-12	-70	-66	-146	-68	-61	-1819	-8987	-21042	21	-11500	-2520	-11175	-81	-10915	-4901	-7655	-83	-11733	-4040	-9279	11
1.271667	-27	40	88	-59	-107	-34	15	-14	-17	5	-73	-64	-102	-13	-32	-63	-98	35	-82	-31	-102	-23	-99	-66	-62	-1	-99	-10	-72	-68	-149	-75	-39	-1867	-8693	-21027	-112	-11554	-2487	-10855	-122	-10928	-4878	-7511	-77	-11825	-3859	-9296	-3
1.272500	-25	41	90	-59	-104	-38	12	-19	-17	4	-73	-62	-95	-16	-31	-60	-99	35	-84	-31	-103	-25	-99	-70	-64	-1	-100	-12	-107	-68	-146	-104	-6	-1906	-8400	-21003	-155	-11604	-2452	-10524	-182	-10934	-4843	-7370	-84	-11910	-3683	-9307	-21
1.273333	-24	40	89	-60	-107	-35	12	-14	-19	6	-74	-65	-95	-16	-30	-65	-102	33	-90	-32	-105	-24	-88	-70	-64	-6	-100	-13	-75	-70	-148	-73	18	-1941	-8111	-20977	22	-11651	-2409	-10190	-183	-10925	-4789	-7228	-94	-11996	-3519	-9313	2
1.274167	-26	38	85	-61	-109	-45	12	-17	-23	5	-69	-65	-96	-14	-31	-62	-101	36	-84	-30	-104	-23	-98	-72	-62	-3	-98	-12	-69	-67	-143	-70	16	-1956	-7824	-20940	-28	-11691	-2358	-9853	-158	-10908	-4715	-7080	-81	-12077	-3365	-9314	17
1.275000	-25	42	90	-58	-109	-34	17	-15	-16	5	-73	-63	-94	-13	-29	-62	-100	32	-83	-28	-102	-22	-98	-68	-64	0	-99	-10	-72	-67	-145	-72	9	-1969	-7552	-20899	-409	-11727	-2292	-9524	-183	-10876	-4619	-6942	-91	-12149	-3226	-9313	0
1.275833	-22	43	90	-59	-107	-31	15	-12	-18	10	-69	-60	-95	-11	-26	-58	-100	38	-82	-28	-99	-21	-97	-68	-62	0	-97	-9	-68	-49	-145	-72	-36	-1971	-7293	-20854	-53	-11759	-2227	-9202	-187	-10844	-4507	-6800	-97	-12218	-3108	-9313	-52
1.276667	-27	42	89	-59	-105	-32	15	-12	-19	5	-73	-62	-95	-31	-30	-62	-101	38	-83	-30	-105	-22	-99	-67	-63	0	-100	-12	-75	-68	-149	-75	-102	-1971	-7054	-20807	-70	-11790	-2146	-8888	-195	-10805	-4374	-6658	-93	-12285	-3006	-9315	-45
1.277500	-25	42	87	-97	-112	-36	11	-16	-23	3	-78	-64	-100	-15	-30	-59	-100	36	-84	-29	-105	-24	-98	-72	-65	0	-99	-15	-73	-68	-147	-74	-60	-1962	-6822	-20753	-18	-11817	-2056	-8591	-150	-10764	-4224	-6534	-85	-12341	-2929	-9317	-33
1.278333	-26	40	87	-61	-107	-31	13	-15	-17	5	-72	-62	-93	-13	-27	-59	-100	32	-84	-29	-101	-22	-96	-67	-61	0	-98	-8	-69	-65	-145	-73	-53	-1954	-6613	-20694	-145	-11841	-1955	-8308	-90	-10722	-4053	-6402	-69	-12389	-2871	-9325	-35
1.279167	-22	45	87	-59	-107	-29	12	-17	-12	5	-74	-64	-95	-13	-29	-58	-97	33	-84	-32	-100	-21	-98	-69	-61	0	-98	-13	-70	-69	-144	-76	-90	-1938	-6420	-20634	-135	-11893	-1855	-8049	-124	-10687	-3871	-6285	-75	-12436	-2836	-9322	-26
1.280000	-24	44	89	-58	-104	-30	16	-11	-14	8	-69	-61	-93	-13	-27	-60	-97	21	-83	-30	-104	-24	-95	-69	-61	3	-96	-10	-70	-66	-145	-74	-100	-1918	-6234	-20573	-255	-11888	-1746	-7812	-201	-10653	-3679	-6164	-77	-12478	-2821	-9324	-9
1.280833	-12	47	91	-56	-104	-25	11	-11	-18	7	-72	-64	-96	-15	-29	-58	-101	34	-82	-29	-102	-23	-96	-69	-62	0	-97	-14	-78	-69	-144	-77	-142	-1898	-6062	-20511	-255	-11910	-1637	-7599	-171	-10633	-3484	-6085	-68	-12520	-2824	-9330	-16
1.281667	-25	46	89	-62	-110	-35	13	-15	-19	6	-75	-47	-100	-13	-30	-60	-100	32	-84	-29	-108	-24	-100	-68	-65	-1	-99	-15	-79	-70	-144	-72	-90	-1875	-5905	-20451	-258	-11937	-1531	-7415	55	-10629	-3283	-6010	-74	-12556	-2843	-9344	23
1.282500	-30	13	88	-60	-111	-35	17	-16	-22	8	-74	-64	-100	-17	-30	-60	-100	34	-84	-30	-103	-21	-101	-67	-61	1	-98	-12	-59	-69	-145	-69	-10	-1840	-5747	-20390	-218	-11961	-1425	-7250	160	-10636	-3079	-5950	-69	-12598	-2878	-9346	-4
1.283333	-28	43	87	-60	-111	-35	11	-14	-17	7	-73	-63	-98	-18	-30	-63	-101	34	-88	-32	-107	-25	-101	-69	-61	0	-99	-13	-76	-70	-146	-76	-48	-1808	-5595	-20336	-269	-11986	-1331	-7114	70	-10661	-2884	-5914	-46	-12636	-2924	-9357	-62
1.284167	-25	43	87	-62	-104	-33	11	-14	-44	6	-74	-66	-100	-21	-32	-60	-101	30	-85	-31	-107	-23	-102	-67	-64	-4	-100	-15	-77	-78	-147	-72	-79	-1769	-5441	-20279	-87	-12013	-1235	-6999	76	-10706	-2699	-5896	-56	-12681	-2979	-9368	-56
1.285000	-27	39	86	-62	-112	-36	9	-17	-22	5	-73	-65	-98	-18	-31	-61	-100	33	-85	-28	-108	-25	-94	-74	-65	-3	-100	-15	-76	-72	-151	-77	-57	-1723	-5289	-20237	-74	-12049	-1159	-6912	76	-10763	-2524	-5905	-56	-12736	-3037	-9375	2
1.285833	-26	43	90	-61	-109	-55	12	-16	-18	6	-70	-63	-100	-21	-33	-61	-99	33	-83	-30	-109	-24	-101	-70	-63	-1	-98	-5	-76	-70	-145	-72	-23	-1671	-5127	-20199	-78	-12075	-1085	-6836	67	-10839	-2359	-5924	-56	-12788	-3101	-9384	10
1.286667	-26	44	89	-60	-107	-31	13	-16	-18	9	-69	-73	-104	-15	-28	-58	-99	58	-81	-30	-103	-22	-100	-67	-63	-1	-98	-11	-72	-67	-144	-70	-4	-1617	-4965	-20163	9	-12108	-1026	-6780	21	-10925	-2225	-5968	-49	-12847	-3163	-9391	-26
1.287500	-23	1	91	-56	-105	-30	17	-12	-18	7	-68	-62	-97	-15	-28	-56	-101	37	-81	-29	-105	-18	-97	-67	-62	2	-96	-25	-74	-67	-120	-75	-28	-1560	-4795	-20141	122	-12147	-979	-6741	-27	-11023	-2080	-6032	-51	-12918	-3233	-9406	-9
1.288333	-23	44	89	-58	-105	-28	12	-12	-18	9	-69	-62	-94	-14	-28	-58	-99	35	-93	-28	-105	-19	-97	-68	-63	-5	-97	-10	-72	-69	-143	-70	-13	-1498	-4627	-20130	-232	-12186	-943	-6716	-88	-11132	-1965	-6107	-55	-13010	-3300	-9419	28
1.289167	-26	42	84	-61	-105	-31	16	-13	-40	5	-73	-86	-95	-17	-29	-60	-100	33	-84	-32	-102	-21	-97	-68	-63	-1	-97	-11	-72	-72	-144	-76	-13	-1437	-4453	-20134	-145	-12233	-916	-6697	-154	-11240	-1886	-6197	-62	-13073	-3366	-9439	39
1.290000	-27	42	86	-60	-108	-33	12	-15	-23	3	-76	-67	-96	-18	-29	-60	-102	30	-85	-34	-104	-23	-100	-72	-67	-6	-102	-16	-75	-73	-147	-80	-51	-1375	-4280	-20146	-77	-12277	-905	-6699	-160	-11369	-1824	-6304	-69	-13164	-3440	-9459	57
1.290833	-23	36	82	-66	-114	-34	10	-19	-19	3	-76	-70	-98	-21	-34	-61	-102	30	-90	-35	-105	-26	-102	-70	-63	-5	-101	-14	-75	-76	-148	-77	-7	-1310	-4106	-20168	-193	-12323	-889	-6691	-201	-11447	-1780	-6395	-68	-13242	-3498	-9475	12
1.291667	-26	39	85	-63	-111	-38	10	-13	-21	5	-78	-68	-97	-18	-26	-58	-99	33	-85	-34	-105	-24	-100	-69	-63	-4	-102	-16	-74	-73	-150	-77	-10	-1250	-3939	-20203	-101	-12365	-886	-6687	-320	-11537	-1762	-6494	-83	-13323	-3562	-9502	-21
1.292500	-24	37	85	-75	-110	-35	12	-15	-17	6	-75	-68	-98	-18	-29	-61	-102	30	-87	-35	-107	-23	-97	-68	-65	-5	-102	-29	-69	-70	-146	-51	-56	-1194	-3773	-20246	-7	-12418	-873	-6687	-361	-11615	-1757	-6579	-83	-13396	-3623	-9525	-3
1.293333	-25	40	87	-63	-108	-34	13	-15	-17	6	-74	-67	-95	-18	-29	-66	-97	32	-86	-34	-104	-24	-97	-68	-62	-3	-103	-12	-76	-70	-147	-74	-75	-1134	-3618	-20292	-204	-12458	-873	-6695	-342	-11666	-1782	-6658	-85	-13465	-3685	-9550	53
1.294167	-25	42	87	-63	-101	-32	13	-12	3	7	-73	-64	-94	-15	-29	-58	-98	32	-86	-34	-104	-23	-97	-67	-63	-3	-99	-13	-70	-69	-131	-70	-79	-1083	-3474	-20349	-145	-12496	-870	-6672	-298	-11696	-1817	-6721	-97	-13515	-3741	-9571	35
1.295000	-23	41	89	-57	-107	-31	15	-11	-18	9	-68	-64	-94	-13	-25	-57	-98	36	-94	-30	-100	-19	-94	-66	-61	2	-98	-10	-69	-69	-145	-70	-48	-1031	-3338	-20403	89	-12522	-866	-6655	-277	-11703	-1873	-6757	-103	-13553	-3799	-9576	42
1.295833	-21	43	89	-58	-112	-35	17	-9	-13	9	-68	-63	-95	-16	-26	-55	-95	34	-82	-30	-105	-22	-96	-65	-59	2	-98	-26	-70	-68	-145	-63	-48	-987	-3221	-20461	114	-12544	-870	-6632	-354	-11682	-1953	-6795	-91	-13572	-3853	-9608	84
1.296667	-24	42	87	-60	-107	-33	17	-10	-17	7	-74	-65	-96	-18	-21	-59	-96	41	-82	-32	-103	-23	-97	-66	-62	-3	-101	-12	-72	-72	-150	-74	-72	-948	-3118	-20512	-30	-12556	-872	-6601	-279	-11664	-2041	-6807	-121	-13573	-3910	-9622	118
1.297500	-23	38	86	-60	-109	-38	10	-15	-19	5	-73	-64	-98	-17	-31	-59	-100	30	-85	-32	-105	-23	-101	-72	-63	0	-101	-15	-73	-73	-150	-76	-95	-904	-3030	-20559	-31	-12550	-876	-6564	-222	-11565	-2140	-6792	-145	-13550	-3959	-9627	194
1.298333	-28	39	85	-59	-109	-38	10	-15	-19	5	-73	-65	-86	-23	-33	-64	-100	30	-86	-35	-126	-27	-100	-73	-63	-1	-102	-16	-76	-75	-149	-79	-105	-861	-2952	-20594	119	-12528	-879	-6516	-247	-11462	-2253	-6759	-142	-13502	-4002	-9633	215
1.299167	-28	39	84	-64	-115	-38	-17	-22	-32	0	-75	-68	-102	-21	-30	-62	-104	26	-87	-33	-107	-24	-100	-70	-65	-4	-102	-15	-76	-74	-148	-75	-116	-819	-2885	-20622	82	-12460	-883	-6459	-217	-11335	-2364	-6702	-150	-13430	-4045	-9632	149
1.300000	-27	38	86	-59	-108	-35	13	-15	-22	5	-72	-62	-98	-17	-29	-63	-101	30	-77	-32	-119	-22	-98	-69	-63	2	-101	-15	-73	-70	-149	-75	-103	-773	-2829	-20623	61	-12428	-889	-6402	-195	-11189	-2504	-6632	-154	-13336	-4081	-9627	69
1.300833	-26	43	86	-46	-81	-34	15	-16	-17	5	-72	-61	-99	-15	-28	-58	-98	34	-84	-32	-107	-21	-93	-70	-64	1	-101	-13	-67	-70	-146	-73	-110	-724	-2779	-20614	75	-12344	-894	-6330	-162	-11024	-2606	-6546	-150	-13217	-4110	-9625	58
1.301667	-27	42	87	-58	-107	-30	15	-15	-17	7	-72	-69	-96	-14	-29	-59	-101	32	-87	-30	-105	-19	-98	-68	-62	0	-100	-11	-73	-69	-146	-77	-97	-681	-2739	-20588	-97	-12239	-907	-6257	-137	-10856	-2721	-6450	-148	-13086	-4142	-9633	77
1.302500	-11	42	89	-56	-105	-33	11	-13	-19	4	-72	-63	-96	-17	-27	-58	-99	36	-82	-29	-103	-19	-96	-83	-64	0	-100	-13	-75	-69	-150	-75	-76	-632	-2698	-20553	-16	-12112	-920	-6189	-199	-10648	-2836	-6351	-154	-12939	-4165	-9651	80
1.303333	-25	39	85	-60	-107	-31	15	-14	-16	5	-70	-66	-97	-17	-26	-59	-100	34	-91	-13	-103	-17	-100	-70	-64	2	-99	-15	-76	-67	-147	-75	-114	-583	-2666	-20500	153	-11961	-936	-6107	-249	-10469	-2945	-6244	-156	-12785	-4185	-9686	89
1.304167	-26	49	84	-57	-108	-60	13	-14	-18	3	-72	-64	-98	-15	-27	-57	-100	32	-84	-32	-105	-18	-99	-69	-68	0	-100	-16	-77	-68	-149	-75	-117	-535	-2630	-20432	-88	-11787	-951	-6060	-304	-10254	-3047	-6148	-165	-12623	-4200	-9748	94
1.305000	-28	38	87	-59	-109	-32	13	-15	-22	6	-72	-63	-99	-16	-39	-57	-104	33	-61	-32	-104	-21	-101	-68	-68	0	-99	-15	-76	-70	-148	-75	-77	-488	-2591	-20350	-7	-11593	-978	-6003	-308	-10058	-3135	-6057	-155	-12462	-4209	-9838	29
1.305833	-25	41	86	-58	-110	-31	17	-16	-17	4	-73	-64	-97	-17	-27	-58	-97	35	-84	-32	-107	-21	-98	-67	-63	1	-101	-15	-77	-69	-147	-74	-79	-435	-2551	-20259	30	-11378	-980	-5954	-233	-9865	-3220	-5985	-134	-12305	-4212	-9964	-7
1.306667	-19	42	90	-59	-110	-32	16	-13	-16	8	-69	-62	-96	0	-24	-56	-101	35	-82	-33	-110	-21	-97	-67	-60	1	-98	-13	-76	-66	-146	-74	-50	-386	-2503	-20173	60	-11147	-998	-5920	-264	-9680	-3293	-5930	-134	-12155	-4211	-10138	-50
1.307500	-26	41	88	-57	-108	-30	13	-14	-21	3	-73	-60	-96	-16	-28	-55	-101	38	-80	-29	-102	-16	-96	-42	-60	4	-96	-10	-72	-66	-147	-73	-47	-329	-2452	-20059	8	-10897	-1012	-5898	-211	-9514	-3354	-5902	-150	-12024	-4206	-10364	-125
1.308333	-23	45	90	-55	-110	-32	15	-13	-19	7	-69	-60	-96	-10	-27	-51	-102	36	-82	-32	-109	-19	-97	-64	-63	3	-96	-12	-72	-68	-144	-74	-17	-281	-2394	-19957	158	-10644	-1028	-5900	-11	-9365	-3407	-5906	-150	-11909	-4194	-10644	-95
1.309167	-25	44	90	-56	-104	-25	16	-13	-18	-1	-67	-61	-97	-13	-26	-55	-100	37	-82	-29	-102	-18	-97	-65	-61	1	-98	-10	-58	-67	-145	-72	10	-229	-2333	-19844	288	-10374	-1041	-5913	242	-9228	-3452	-5944	-164	-11816	-4178	-10987	-127
1.310000	-26	43	92	-58	-109	-30	15	-12	-17	5	-68	-58	-95	4	-24	-57	-96	36	-78	-28	-101	-19	-99	-67	-61	3	-97	-10	-69	-65	-147	-74	5	-171	-2266	-19739	336	-10104	-1064	-5948	334	-9113	-3491	-5998	-193	-11747	-4156	-11391	-154
1.310833	-27	42	90	-55	-105	-29	13	-12	-17	6	-70	-60	-96	-16	-28	-56	-97	36	-83	-29	-103	-7	-95	-66	-61	0	-96	-12	-76	-68	-145	-75	-23	-114	-2198	-19642	85	-9834	-1077	-6000	224	-9022	-3530	-6133	-168	-11698	-4126	-11857	-78
1.311667	-23	44	91	-59	-104	-31	16	-14	-17	5	-72	-62	-95	-13	-24	-57	-97	36	-79	-28	-104	-16	-97	-65	-63	0	-99	-11	-70	-68	-147	-72	-41	-50	-2124	-19539	21	-9570	-1094	-6072	182	-8948	-3558	-6286	-164	-11670	-4088	-12372	-59
1.312500	-11	42	104	-56	-109	-30	13	-11	-21	6	-72	-58	-95	-10	-25	-57	-98	37	-81	-29	-102	-19	-97	-67	-62	1	-97	-12	-72	-67	-145	-77	-73	13	-2048	-19446	132	-9309	-1117	-6165	148	-8894	-3594	-6477	-160	-11662	-4051	-12934	1
1.313333	-23	46	89	-55	-107	-28	15	-12	-17	8	-70	-103	-95	-11	-5	-56	-97	42	-78	-26	-99	-22	-94	-64	-62	2	-96	-9	-72	-68	-142	-72	-43	87	-1971	-19363	75	-9060	-1137	-6274	68	-8851	-3632	-6707	-162	-11667	-4001	-13531	25
1.314167	-25	26	90	-56	-107	-27	17	-10	-15	8	-69	-61	-95	-11	-23	-57	-100	35	-83	-28	-100	-19	-95	-65	-58	-10	-97	-11	-72	-67	-143	-72	12	159	-1900	-19283	67	-8827	-1163	-6401	-1	-8831	-3674	-6962	-141	-11684	-3952	-14150	-41
1.315000	-24	44	88	-58	-107	-28	17	-13	-21	5	-74	-59	-95	-12	-24	-57	-111	34	-82	-28	-103	-21	-97	-66	-67	0	-99	-11	-74	-68	-146	-76	-21	242	-1818	-19214	2	-8607	-1188	-6549	-11	-8822	-3719	-7245	-129	-11703	-3900	-14784	-67
1.315833	-26	43	86	-55	-108	-29	13	-13	-17	10	-74	-61	-100	-11	-26	-58	-100	36	-81	-28	-103	-18	-94	-62	-49	4	-98	-14	-50	-66	-143	-73	-63	325	-1744	-19152	-109	-8419	-1216	-6700	-84	-8813	-3781	-7553	-133	-11716	-3849	-15409	-78
1.316667	-24	42	89	-59	-107	-26	17	-11	-16	8	-72	-64	-95	-15	-22	-59	-98	34	-83	-30	-103	-21	-96	-67	-63	0	-101	-14	-73	-70	-144	-76	-79	403	-1675	-19101	258	-8249	-1265	-6873	-117	-8817	-3853	-7879	-129	-11722	-3804	-16010	-53
1.317500	-24	43	87	-60	-110	-32	13	-11	-19	5	-76	-63	-97	-12	-29	-60	-102	30	-84	-32	-105	-23	-99	-73	-67	-1	-99	-14	-75	-73	-146	-79	-98	488	-1598	-19059	-87	-8105	-1280	-7056	-76	-8817	-3927	-8210	-110	-11709	-3760	-16566	-43
1.318333	-27	43	88	-59	-109	-31	12	-15	-22	6	-79	-65	-96	-13	-25	-58	-107	36	-81	-31	-104	-19	-97	-67	-65	1	-99	-14	-76	-69	-145	-73	-96	577	-1522	-19018	-126	-7982	-1308	-7229	-105	-8816	-4014	-8523	-94	-11669	-3724	-17059	-24
1.319167	-25	42	106	-57	-109	-31	-14	-13	-21	4	-73	-61	-95	-12	-26	-63	-102	35	-82	-32	-107	-21	-98	-67	-64	3	-99	-12	-68	-67	-143	-76	-97	666	-1446	-18990	-63	-7890	-1336	-7424	-107	-8802	-4107	-8874	-99	-11595	-3696	-17489	9
1.320000	-24	45	86	-56	-108	-30	15	-12	-17	7	-73	-63	-98	-28	-27	-58	-98	33	-81	-30	-104	-19	-96	-66	-64	0	-97	-11	-73	-72	-146	-73	-114	752	-1368	-18966	-185	-7823	-1364	-7610	10	-8764	-4209	-9201	-99	-11484	-3685	-17837	63
1.320833	-26	45	103	-59	-109	-31	15	-12	-16	8	-72	-62	-99	-14	-27	-58	-101	36	-83	-30	-101	-21	-98	-66	-68	0	-101	-10	-74	-67	-144	-74	-120	835	-1285	-18953	-305	-7782	-1391	-7797	320	-8750	-4318	-9515	-92	-11328	-3686	-18089	131
1.321667	-26	42	89	-55	-108	-29	15	-11	-18	11	-70	-58	-98	-12	-27	-61	-98	38	-82	-28	-105	-17	-98	-67	-64	2	-98	-11	-75	-67	-147	-73	-102	921	-1199	-18941	-147	-7772	-1408	-7975	329	-8704	-4433	-9819	-91	-11135	-3709	-18256	141
1.322500	-16	43	88	-57	-110	-33	12	-14	-21	9	-73	-61	-97	-13	-26	-59	-100	35	-82	-30	-108	-19	-100	-67	-62	1	-97	-15	-70	-68	-144	-73	-91	1000	-1101	-18943	-317	-7785	-1430	-8156	81	-8640	-4552	-10109	-76	-10892	-3746	-18320	72
1.323333	-27	43	87	-62	-108	-32	12	-15	-18	8	-75	-68	-99	-15	-28	-63	-101	34	-87	-30	-108	-22	-101	-69	-65	-3	-101	-15	-77	-72	-148	-77	-91	1077	-997	-18945	-270	-7826	-1448	-8324	95	-8545	-4666	-10383	-79	-10610	-3807	-18302	16
1.324167	-31	38	82	-61	-115	-28	9	-19	-25	1	-77	-68	-102	-15	-31	-63	-104	35	-84	-32	-107	-24	-101	-73	-63	0	-80	-13	-72	-69	-147	-77	-72	1159	-872	-18952	-145	-7883	-1464	-8480	52	-8463	-4775	-10635	-81	-10288	-3885	-18186	53
1.325000	-29	40	87	-59	-111	-35	11	-15	-22	5	-67	-67	-99	-17	-31	-63	-107	32	-86	-33	-108	-24	-101	-70	-65	-4	-100	-16	-78	-74	-149	-78	-59	1235	-734	-18964	-257	-7958	-1476	-8623	-193	-8348	-4880	-10876	-79	-9921	-3982	-17992	57
1.325833	-28	20	87	-64	-109	-34	11	-17	-24	5	-75	-65	-98	-16	-29	-61	-98	35	-88	-31	-107	-22	-102	-74	-66	-5	-101	-14	-75	-70	-148	-76	7	1315	-579	-18981	-150	-8053	-1488	-8759	-358	-8222	-4974	-11094	-82	-9528	-4090	-17729	114
1.326667	-29	39	87	-58	-105	-30	15	-17	-23	7	-66	-63	-95	-30	-25	-61	-99	36	-83	-30	-100	-19	-96	-69	-62	0	-95	-11	-74	-68	-144	-81	-25	1393	-405	-19002	-83	-8172	-1508	-8879	-328	-8074	-5057	-11302	-78	-9108	-4213	-17409	175
1.327500	-19	45	91	-57	-105	-31	18	-13	-18	6	-69	-63	-93	-13	-24	-56	-96	37	-81	-28	-100	-19	-97	-67	-62	3	-96	-9	-72	-65	-144	-70	-23	1471	-205	-19029	-143	-8268	-1529	-8997	-378	-7926	-5130	-11502	-67	-8675	-4346	-17047	101
1.328333	-24	42	88	-58	-109	-30	17	-10	-17	8	-93	-62	-93	-11	-24	-57	-97	43	-84	-30	-102	-19	-97	-64	-60	1	-96	-9	-70	-66	-143	-72	7	1539	7	-19067	-163	-8383	-1565	-9108	-398	-7771	-5190	-11692	-68	-8242	-4484	-16663	37
1.329167	-23	40	93	-56	-104	-35	17	-12	-15	7	-69	-62	-92	-13	-25	-57	-96	38	-82	-29	-105	-21	-97	-66	-62	0	-96	-11	-86	-68	-144	-62	2	1607	222	-19111	-361	-8510	-1615	-9219	-395	-7614	-5241	-11863	-78	-7818	-4624	-16264	78
1.330000	-25	43	90	-58	-108	-31	18	-11	-17	7	-68	-65	-94	-16	-45	-56	-97	38	-85	-32	-104	-19	-97	-67	-61	1	-97	-11	-69	-66	-147	-72	-29	1670	490	-19186	36	-8630	-1682	-9326	-345	-7465	-5282	-12022	-80	-7407	-4763	-15862	109
1.330833	-25	30	88	-58	-107	-31	13	-16	-18	4	-72	-64	-97	-15	-29	-56	-98	37	-86	-30	-101	-21	-99	-67	-73	-5	-100	-13	-73	-73	-148	-74	-42	1727	759	-19233	-110	-8744	-1768	-9442	-243	-7316	-5312	-12183	-79	-7024	-4896	-15473	126
1.331667	-26	39	86	-60	-111	-35	13	1	-22	4	-67	-66	-97	-15	-30	-63	-98	34	-86	-36	-104	-27	-103	-69	-63	-4	-99	-14	-76	-75	-151	-76	-87	1776	1037	-19313	-149	-8851	-1882	-9563	-310	-7175	-5336	-12336	-95	-6676	-5018	-15102	78
1.332500	-29	36	85	-60	-111	-38	9	-18	-19	0	-75	-69	-100	-19	-32	-60	-102	33	-87	-33	-109	-23	-102	-67	-64	0	-87	-9	-75	-72	-148	-75	-107	1820	1328	-19392	-138	-8936	-2006	-9679	-389	-7046	-5348	-12476	-84	-6362	-5116	-14758	38
1.333333	-25	41	86	-61	-109	-34	10	-13	-17	5	-75	-61	-96	-15	-31	-59	-97	37	-84	-33	-103	-24	-102	-68	-60	0	-99	-15	-70	-74	-146	-75	-76	1860	1620	-19486	-79	-9008	-2158	-9811	-361	-6928	-5358	-12608	-74	-6096	-5201	-14448	82
1.334167	-66	40	90	-69	-105	-35	13	-13	-15	6	-72	-62	-95	-16	-29	-57	-96	37	-83	-31	-102	-21	-112	-66	-60	-1	-97	-13	-88	-70	-146	-77	-112	1886	1919	-19584	-233	-9059	-2330	-9947	-246	-6828	-5363	-12737	-74	-5881	-5272	-14176	44
1.335000	-22	41	89	-58	-109	-32	13	-14	-30	5	-69	-65	-93	-14	-28	-58	-97	36	-84	-32	-103	-23	-101	-66	-62	0	-97	-12	-73	-69	-144	-74	-127	1910	2208	-19691	-7	-9090	-2526	-10091	-269	-6744	-5366	-12855	-92	-5719	-5321	-13942	-28
1.335833	-21	41	107	-55	-105	-28	18	-9	-15	5	-69	-61	-93	-12	-29	-57	-99	36	-82	-29	-108	-19	-97	-64	-59	-11	-97	-13	-70	-67	-144	-79	-70	1928	2488	-19799	-3	-9098	-2736	-10243	-336	-6679	-5371	-12973	-103	-5620	-5366	-13751	-14
1.336667	-27	40	89	-57	-105	-39	15	-15	-19	13	-73	-63	-94	-17	-30	-61	-101	32	-82	-29	-103	-25	-99	-69	-66	-3	-99	-12	-72	-73	-147	-76	-39	1939	2742	-19908	43	-9090	-2966	-10401	-287	-6630	-5382	-13078	-97	-5571	-5380	-13597	25
1.337500	-26	38	87	-61	-109	-35	13	-17	-23	2	-74	-65	-99	-15	-30	-61	-101	32	-86	-35	-108	-24	-102	-68	-67	-3	-103	-16	-75	-70	-149	-79	-67	1940	2975	-20014	-61	-9040	-3199	-10559	-206	-6597	-5393	-13178	-27	-5572	-5384	-13473	59
1.338333	-24	41	86	-58	-107	-31	13	-22	-19	2	-74	-61	-107	-15	-29	-58	-92	29	-85	-30	-103	-24	-102	-69	-67	-3	-101	-16	-74	-69	-144	-78	-127	1951	3187	-20109	-104	-8971	-3439	-10720	-245	-6576	-5404	-13270	174	-5615	-5380	-13380	-9
1.339167	-25	39	94	-60	-107	-34	11	-16	-17	3	-73	-65	-96	-14	-32	-60	-100	30	-86	-30	-105	-25	-102	-69	-65	0	-96	-14	-73	-67	-150	-77	-121	1951	3363	-20193	-53	-8882	-3677	-10872	-280	-6562	-5418	-13353	185	-5699	-5365	-13313	-18
1.340000	-24	37	87	-61	-108	-36	13	-16	-23	2	-76	-58	-100	-19	-24	-60	-102	32	-87	-33	-105	-26	-101	-69	-64	-3	-104	-18	-75	-72	-149	-78	-83	1957	3503	-20256	-19	-8777	-3909	-11022	-287	-6560	-5444	-13432	59	-5818	-5348	-13266	-60
1.340833	-29	36	82	-62	-112	-36	12	-17	-19	2	-77	-64	-97	-17	-32	-63	-115	28	-88	-32	-108	-24	-99	-69	-63	-14	-101	-14	-76	-69	-148	-75	-86	1963	3611	-20303	84	-8636	-4127	-11164	-270	-6557	-5456	-13490	40	-5954	-5326	-13231	-76
1.341667	-27	40	88	-58	-108	-34	13	6	-19	15	-74	-65	-95	-13	-28	-61	-99	32	-83	-31	-105	-23	-100	-70	-63	0	-101	-18	-73	-69	-146	-78	-100	1975	3678	-20323	131	-8485	-4332	-11294	-174	-6558	-5478	-13541	32	-6112	-5310	-13211	27
1.342500	-27	41	88	-58	-107	-32	13	-18	-17	5	-73	-65	-97	-17	-28	-60	-101	30	-84	-32	-107	-23	-95	-69	-65	-1	-102	-13	-73	-70	-148	-75	-81	1979	3707	-20318	-186	-8323	-4512	-11415	-105	-6555	-5494	-13581	-4	-6271	-5306	-13207	-7
1.343333	-26	40	89	-57	-108	-31	12	-14	-21	8	-75	-75	-95	-15	-3	-60	-102	33	-83	-30	-107	-24	-100	-72	-63	-1	-100	-15	-75	-70	-147	-77	-84	1988	3705	-20276	110	-8152	-4671	-11526	-122	-6542	-5510	-13607	-25	-6433	-5294	-13207	-42
1.344167	-28	37	87	-59	-108	-34	10	-16	-21	6	-72	-64	-98	-15	-26	-63	-100	32	-84	-32	-108	-24	-100	-70	-65	-1	-109	-14	-73	-70	-152	-77	-112	2003	3662	-20212	-7	-7978	-4803	-11623	-223	-6522	-5521	-13617	-36	-6583	-5289	-13215	17
1.345000	-28	39	88	-59	-110	-39	12	-16	-24	5	-75	-65	-103	0	-34	-62	-102	33	-83	-32	-109	-21	-100	-69	-64	0	-100	-16	-76	-70	-149	-76	-119	2014	3595	-20111	-131	-7794	-4898	-11701	-292	-6484	-5526	-13611	-59	-6713	-5306	-13224	-35
1.345833	-33	41	88	-57	-113	-36	11	-14	-19	7	-74	-64	-99	-17	-27	-60	-100	35	-79	-31	-109	-25	-99	-69	-62	-4	-100	-13	-75	-70	-145	-74	-108	2025	3511	-19979	-91	-7617	-4967	-11784	-298	-6426	-5519	-13591	-64	-6824	-5324	-13240	-104
1.346667	-21	45	92	-59	-105	-31	16	-12	-15	8	-69	-64	-91	-12	-27	-60	-96	38	-80	-27	-102	-16	-97	-66	-61	4	-98	-9	-70	-61	-144	-74	-128	2034	3399	-19819	40	-7439	-5002	-11850	-221	-6353	-5509	-13551	-64	-6902	-5360	-13269	-90
1.347500	-25	46	91	-57	-108	-30	13	-10	-18	8	-70	-62	-91	-11	-22	-56	-99	39	-74	-29	-103	-16	-99	-68	-63	1	-96	-8	-68	-63	-142	-74	-97	2035	3308	-19636	-188	-7276	-5006	-11917	-170	-6260	-5492	-13500	-62	-6951	-5402	-13308	-76
1.348333	-27	45	93	-57	-105	-32	15	-13	-19	8	-69	-62	-125	-15	-27	-63	-101	36	-82	-30	-105	-19	-98	-68	-63	1	-99	-11	-75	-67	-150	-76	-72	2032	3201	-19433	-118	-7127	-4982	-11978	-199	-6150	-5471	-13434	-76	-6970	-5461	-13360	-116
1.349167	-27	42	88	-72	-115	-34	11	-16	-22	5	-73	-64	-98	-13	-27	-60	-99	37	-81	-31	-104	-17	-96	-67	-64	-5	-100	-10	-72	-69	-144	-92	-79	2025	3108	-19208	-31	-6979	-4930	-12038	-228	-6011	-5442	-13352	-78	-6949	-5525	-13421	-87
1.350000	-25	42	88	-58	-108	-32	15	-13	-19	7	-73	-57	-93	-12	-27	-59	-68	35	-81	-29	-104	-18	-96	-66	-63	1	-97	-11	-72	-69	-146	-76	-66	2003	3038	-18972	-10	-6848	-4851	-12105	-115	-5852	-5412	-13259	-88	-6897	-5599	-13503	-73
1.350833	-24	43	90	-61	-108	-31	15	-16	-19	6	-74	-63	-95	-12	-27	-60	-100	38	-81	-25	-104	-28	-97	-70	-62	0	-100	-10	-73	-67	-149	-74	-92	1978	2993	-18727	78	-6734	-4753	-12167	-76	-5678	-5372	-13154	-116	-6804	-5679	-13601	-64
1.351667	-26	39	82	-58	-108	-35	-6	-12	-19	7	-73	-63	-98	-11	-25	-57	-100	38	-84	-31	-105	-19	-96	-68	-65	1	-99	-11	-73	-69	-148	-77	-117	1936	2975	-18482	97	-6632	-4633	-12237	-173	-5483	-5350	-13043	-138	-6683	-5762	-13706	-68
1.352500	-26	45	87	-58	-108	-32	13	-14	-23	5	-76	-62	-96	-13	-25	-58	-100	35	-81	-31	-105	-21	-100	-67	-66	8	-100	-13	-73	-69	-145	-76	-109	1897	3006	-18235	-66	-6543	-4496	-12314	-95	-5272	-5326	-12926	-152	-6531	-5850	-13832	-78
1.353333	-26	43	89	-59	-109	-30	17	-11	-14	12	-69	-60	-96	-13	0	-59	-98	36	-82	-30	-104	-18	-98	-66	-61	1	-97	-8	-72	-69	-144	-72	-85	1843	3068	-17996	-76	-6466	-4350	-12391	-6	-5048	-5305	-12799	-163	-6355	-5938	-13966	-25
1.354167	-22	49	91	-58	-105	-33	17	-11	-17	10	-67	-62	-98	-11	-25	-56	-99	39	-80	-30	-103	-18	-96	-63	-63	1	-97	-11	-72	-69	-143	-73	-60	1784	3168	-17769	-10	-6401	-4195	-12480	-75	-4818	-5299	-12678	-178	-6161	-6026	-14114	-42
1.355000	-23	44	90	-60	-107	-31	12	-10	-16	9	-78	-63	-92	-10	-24	-55	-95	38	-81	-28	-101	-19	-95	-62	-60	0	-96	-7	-70	-65	-144	-70	-79	1716	3300	-17546	139	-6346	-4054	-12577	-118	-4578	-5300	-12560	-189	-5944	-6112	-14273	-77
1.355833	-24	45	91	-57	-105	-30	19	-12	-14	10	-68	-61	-95	-11	-25	-57	-98	39	-79	-23	-101	-19	-100	-64	-62	5	-99	-12	-72	-67	-146	-69	-90	1640	3461	-17357	-128	-6304	-3868	-12676	-134	-4341	-5327	-12443	-203	-5719	-6202	-14433	-28
1.356667	-27	42	89	-60	-111	-35	11	-30	-17	-55	-73	-64	-99	-15	-28	-60	-100	32	-86	-33	-108	-26	-100	-69	-65	-4	-102	-17	-75	-72	-148	-78	-53	1555	3637	-17178	-51	-6275	-3714	-12788	-179	-4105	-5362	-12333	-199	-5492	-6284	-14594	-19
1.357500	-28	36	85	-63	-113	-36	8	-19	-23	0	-76	-67	-103	-19	-33	-64	-99	33	-108	-34	-113	-24	-100	-72	-66	-5	-100	-12	-75	-73	-149	-79	-13	1479	3842	-17015	85	-6239	-3554	-12896	-197	-3867	-5414	-12225	-202	-5258	-6361	-14739	-27
1.358333	-26	41	86	-59	-111	-34	10	-17	-17	4	-72	-65	-97	-19	-29	-61	-100	34	-85	-35	-105	-24	-103	-70	-64	0	-99	-11	-74	-72	-150	-75	33	1401	4049	-16870	-27	-6207	-3408	-13004	-217	-3634	-5483	-12130	-211	-5026	-6424	-14873	-55
1.359167	-27	40	103	-59	-108	-34	13	-12	-16	5	-73	-63	-96	-15	-28	-58	-102	34	-85	-31	-105	-24	-99	-69	-62	-1	-98	-13	-69	-74	-155	-77	-26	1327	4258	-16743	6	-6178	-3268	-13109	-235	-3403	-5570	-12038	-195	-4804	-6485	-14986	3
1.360000	-28	40	87	-58	-107	-35	12	-14	-6	2	-70	-63	-96	-15	-29	-60	-99	32	-83	-32	-103	-22	-98	-68	-67	-1	-97	-11	-74	-70	-147	-75	-28	1265	4455	-16634	74	-6140	-3143	-13210	-245	-3181	-5673	-11961	-200	-4580	-6535	-15072	59
1.360833	-24	41	87	-58	-109	-36	13	-13	-13	4	-74	-62	-95	-15	-30	-66	-120	33	-84	-31	-102	-24	-103	-68	-61	0	-97	-13	-70	-70	-147	-77	-26	1210	4633	-16542	-63	-6103	-3029	-13305	-276	-2967	-5793	-11891	-201	-4369	-6576	-15129	69
1.361667	-24	41	82	-44	-107	-32	44	-12	-16	4	-73	-63	-92	-13	-27	-58	-97	36	-80	-30	-98	-21	-96	-66	-63	0	-99	-8	-70	-73	-146	-74	-22	1206	4791	-16465	-31	-6055	-2933	-13390	-204	-2759	-5929	-11829	-183	-4169	-6608	-15154	102
1.362500	-25	38	88	-60	-107	-33	13	-13	-17	6	-72	-60	-94	-12	-28	-59	-100	34	-87	-31	-103	-22	-108	-67	-60	0	-101	-12	-75	-72	-148	-75	-33	1156	4911	-16412	24	-6001	-2854	-13468	-185	-2562	-6078	-11777	-195	-3989	-6631	-15140	116
1.363333	-24	41	89	-59	-107	-35	16	-10	-18	2	-76	-62	-96	-15	-28	-60	-99	33	-84	-32	-103	-23	-98	-69	-65	1	-100	-15	-73	-68	-148	-75	-56	1153	5004	-16367	42	-5931	-2789	-13549	-297	-2374	-6235	-11735	-190	-3819	-6647	-15084	52
1.364167	-29	38	85	-62	-110	-34	12	-14	-19	2	-76	-64	-98	-15	-30	-62	-102	27	-86	-33	-117	-10	-99	-70	-64	-3	-98	-14	-75	-72	-149	-77	-59	1187	5054	-16341	103	-5848	-2744	-13582	-288	-2192	-6398	-11695	-186	-3666	-6657	-14991	28
1.365000	-29	38	85	-63	-111	-38	10	-16	-11	0	-79	-68	-100	-41	-33	-65	-102	28	-86	-35	-103	-25	-102	-73	-66	-5	-103	-18	-77	-77	-152	-79	-90	1242	5073	-16308	176	-5752	-2718	-13616	-270	-2016	-6566	-11669	-189	-3532	-6660	-14851	41
1.365833	-26	33	81	-67	-111	-43	8	-18	-21	1	-78	-69	-100	-18	-30	-64	-77	29	-86	-33	-104	-26	-112	-70	-64	-1	-101	-15	-74	-72	-150	-76	-118	1327	5057	-16324	135	-5630	-2703	-13631	-211	-1838	-6727	-11633	-191	-3393	-6646	-14665	5
1.366667	-24	39	86	-62	-108	-46	13	-13	-18	5	-78	-65	-96	-18	-27	-60	-99	29	-85	-31	-101	-21	-97	-69	-61	0	-101	-13	-84	-87	-148	-73	-135	1434	5015	-16329	35	-5488	-2702	-13625	-227	-1664	-6882	-11609	-159	-3274	-6637	-14446	15
1.367500	-24	42	90	-59	-105	-35	12	-12	-16	8	-73	-62	-94	-13	-11	-60	-96	36	-82	-31	-101	-19	-100	-70	-66	2	-100	-11	-69	-67	-150	-73	-199	1575	4944	-16351	15	-5332	-2726	-13614	-230	-1480	-7033	-11589	-143	-3166	-6626	-14193	36
1.368333	-24	42	88	-57	-107	-32	7	-12	-13	7	-73	-41	-97	-18	-30	-58	-98	34	-83	-30	-101	-22	-97	-68	-63	0	-99	-13	-74	-70	-148	-73	-210	1738	4849	-16379	151	-5151	-2752	-13590	-143	-1326	-7170	-11571	-133	-3061	-6611	-13906	60
1.369167	-22	44	88	-56	-111	-32	12	-11	-13	8	-73	-63	-92	-15	-26	-56	-97	36	-84	-34	-103	-21	-98	-69	-62	5	-98	-13	-64	-68	-145	-72	-155	1921	4742	-16427	-80	-4954	-2805	-13552	-132	-1160	-7285	-11554	-119	-2960	-6600	-13595	29
1.370000	-23	41	88	-58	-105	-30	13	-12	-3	8	-73	-63	-96	-17	-27	-60	-95	34	-83	-30	-100	-22	-99	-68	-63	0	-98	-12	-76	-73	-149	-57	-119	2121	4611	-16482	-94	-4736	-2860	-13509	-102	-993	-7381	-11537	-108	-2865	-6592	-13262	-40
1.370833	-25	41	91	-58	-108	-36	13	-16	-16	6	-74	-62	-95	-17	-28	-67	-96	7	-83	-31	-105	-39	-100	-68	-65	0	-98	-11	-72	-72	-148	-73	-121	2341	4507	-16541	330	-4493	-2937	-13464	-86	-824	-7452	-11526	-87	-2761	-6592	-12910	-13
1.371667	-24	43	90	-58	-105	-28	1	-12	-17	8	-73	-64	-95	-15	-27	-60	-97	35	-83	-30	-102	-18	-98	-66	-60	1	-100	-12	-73	-70	-146	-75	-167	2555	4396	-16607	72	-4234	-3006	-13416	-60	-658	-7494	-11509	-92	-2654	-6602	-12552	-22
1.372500	-24	41	87	-59	-109	-33	12	-15	-18	3	-73	-63	-94	-17	-27	-62	-99	32	-87	-32	-100	-23	-100	-69	-66	-3	-101	-11	-72	-67	-146	-76	-93	2798	4289	-16681	82	-3960	-3096	-13375	-17	-490	-7510	-11496	-92	-2541	-6620	-12185	-83
1.373333	-25	43	90	-61	-108	-32	33	-13	-17	5	-72	-67	-97	-17	-30	-62	-101	33	-84	-35	-103	-24	-99	-68	-61	0	-100	-16	-74	-67	-147	-68	-41	3038	4203	-16762	91	-3675	-3193	-13337	6	-314	-7494	-11488	-90	-2422	-6648	-11827	-79
1.374167	-25	42	87	-60	-112	-34	11	-17	-24	5	-75	-62	-96	-16	-26	-58	-98	34	-85	-33	-104	-18	-87	-65	-50	-3	-100	-12	-73	-65	-144	-74	-70	3277	4134	-16836	5	-3368	-3289	-13308	-21	-148	-7447	-11480	-86	-2284	-6681	-11467	-65
1.375000	-26	42	87	-58	-107	-28	13	-13	-17	9	-70	-58	-100	-15	-27	-58	-99	34	-82	-29	-101	-17	-95	-65	-62	1	-96	-9	-72	-64	-136	-88	-47	3512	4081	-16914	156	-3064	-3395	-13293	-86	23	-7373	-11463	-87	-2135	-6728	-11119	-128
1.375833	-22	46	91	-56	-105	-30	17	-13	-16	6	-69	-61	-92	-13	-26	-59	-97	36	-80	-31	-101	-26	-96	-64	-63	1	-98	-10	-69	-66	-143	-74	-22	3737	4051	-16993	308	-2747	-3508	-13291	-85	185	-7272	-11462	-97	-1974	-6786	-10787	-58
1.376667	-22	41	85	-57	-105	-33	15	-4	-17	8	-72	-61	-96	-15	-28	-58	-99	34	-84	-32	-104	-19	-99	-67	-61	1	-69	-12	-73	-66	-144	-79	5	3949	4037	-17073	103	-2434	-3624	-13303	-105	347	-7151	-11454	-110	-1799	-6849	-10469	-26
1.377500	-24	43	87	-59	-108	-34	12	-14	-17	6	-75	-65	-99	-15	-26	-60	-99	38	-83	-33	-103	-21	-100	-67	-62	-1	-102	-14	-75	-66	-145	-76	-6	4153	4043	-17144	105	-2120	-3737	-13330	-225	502	-7008	-11451	-109	-1608	-6911	-10170	-70
1.378333	-28	40	87	-60	-109	-33	13	-17	-15	11	-72	-61	-94	-14	-27	-58	-97	37	-88	-34	-104	-18	-98	-66	-61	1	-97	-11	-70	-64	-144	-83	-36	4348	4063	-17209	59	-1815	-3854	-13354	-326	661	-6842	-11443	-102	-1397	-6975	-9895	-26
1.379167	-26	43	88	-56	-108	-34	12	-15	-19	5	-69	-65	-99	-18	-27	-58	-100	34	-84	-33	-109	-21	-98	-109	-60	1	-98	-13	-69	-67	-145	-75	4	4528	4099	-17271	99	-1514	-3974	-13428	-276	810	-6676	-11443	-108	-1184	-7052	-9641	-8
1.380000	-22	42	87	-57	-110	-32	30	-12	-14	7	-72	-60	-76	-12	-28	-53	-97	37	-86	-32	-104	-21	-97	-67	-62	0	-99	-10	-70	-74	-143	-76	-4	4718	4139	-17323	119	-1231	-4089	-13495	-168	947	-6502	-11436	-118	-953	-7094	-9411	-34
1.380833	-24	43	88	-58	-109	-32	12	-14	-18	4	-72	-64	-99	-16	-26	-58	-121	38	-83	-31	-104	-21	-98	-68	-61	2	-99	-12	-76	-66	-146	-76	-33	4848	4187	-17369	84	-952	-4201	-13574	-161	1085	-6328	-11428	-147	-717	-7142	-9198	4
1.381667	-28	41	87	-63	-101	-35	10	-17	-21	5	-74	-62	-100	-15	-32	-58	-100	36	-85	-35	-109	-25	-101	-69	-66	-3	-99	-15	-75	-93	-146	-76	-33	4988	4233	-17409	199	-714	-4307	-13665	-201	1209	-6163	-11416	-150	-472	-7180	-9012	27
1.382500	-28	41	86	-61	-114	-36	10	-18	-21	3	-73	-65	-100	-18	-29	-55	-102	35	-83	-61	-107	-24	-99	-68	-64	0	-100	-16	-75	-68	-147	-75	-65	5109	4279	-17438	-15	-477	-4404	-13756	-186	1328	-5990	-11398	-156	-228	-7200	-8843	8
1.383333	-26	41	86	-58	-112	-36	12	-28	-16	5	-70	-58	-97	-12	-31	-60	-100	36	-84	-31	-105	-22	-104	-69	-65	0	-99	-14	-76	-78	-149	-77	-40	5209	4323	-17460	-191	-266	-4495	-13862	-173	1440	-5863	-11367	-168	23	-7208	-8688	-22
1.384167	-27	41	86	-57	-109	-34	9	-15	-19	3	-72	-64	-99	-17	-30	-60	-101	29	-84	-32	-103	-21	-100	-69	-63	1	-100	-13	-80	-69	-149	-77	-1	5306	4357	-17478	256	-76	-4571	-13962	-133	1542	-5737	-11333	-168	262	-7198	-8555	-33
1.385000	-26	40	85	-60	-115	-34	11	-13	-18	55	-69	-67	-98	-14	-29	-59	-103	37	-86	-35	-108	-24	-101	-73	-67	-3	-103	-15	-74	-70	-130	-74	-60	5375	4381	-17491	-48	89	-4635	-14066	-43	1635	-5638	-11288	-165	504	-7169	-8427	-43
1.385833	-28	42	84	-58	-109	-32	13	-16	-21	6	-73	-63	-99	-15	-27	-57	-100	35	-84	-35	-107	-12	-98	-68	-63	0	-102	-12	-73	-67	-148	-74	-70	5436	4404	-17491	-109	237	-4680	-14167	-40	1728	-5559	-11225	-167	732	-7128	-8319	-29
1.386667	-25	42	87	-57	-108	-33	15	-15	-19	7	-70	-59	-98	-10	-25	-55	-99	40	-81	-29	-104	-17	-97	-65	-66	2	-96	-15	-72	-66	-142	-70	-62	5480	4424	-17491	-48	364	-4707	-14267	-93	1814	-5499	-11155	-170	948	-7056	-8219	28
1.387500	-25	46	87	-53	-105	-29	13	-12	-16	10	-68	-58	-94	-12	-26	-62	-100	40	-81	-29	-98	-15	-96	-64	-62	4	-98	-9	-73	-67	-148	-72	-115	5501	4431	-17492	88	468	-4723	-14356	-111	1895	-5466	-11071	-165	1138	-6980	-8131	93
1.388333	-25	44	89	-55	-104	-28	16	-12	-18	3	-69	-61	-95	-11	-23	-58	-96	40	-81	-28	-102	-16	-95	-66	-60	5	-100	-10	-70	-83	-148	-70	-91	5503	4433	-17488	-101	551	-4710	-14464	-132	1969	-5461	-10981	-163	1321	-6887	-8052	51
1.389167	-25	46	88	-52	-102	-29	15	-13	-15	11	-68	-60	-96	-13	-24	-55	-97	38	-82	-32	-102	-29	-95	-65	-57	-21	-76	-12	-72	-67	-147	-69	-19	5485	4431	-17489	95	624	-4678	-14553	-126	2047	-5481	-10874	-149	1483	-6786	-7978	57
1.390000	-25	45	87	-58	-120	-31	17	-15	-19	8	-77	-63	-97	-14	-27	-57	-99	36	-85	-31	-105	-19	-100	-68	-64	1	-103	-16	-76	-73	-149	-75	-8	5448	4433	-17486	141	670	-4631	-14643	-77	2116	-5518	-10769	-132	1621	-6679	-7918	158
1.390833	-32	41	82	-62	-114	-32	10	-17	-24	7	-72	-63	-100	-35	-26	-57	-103	34	-91	-33	-107	-21	-98	-72	-63	3	-101	-13	-74	-69	-149	-76	-17	5395	4438	-17486	6	709	-4563	-14722	-57	2194	-5573	-10643	-131	1742	-6567	-7850	193
1.391667	-23	44	89	-59	-67	-32	15	-13	-18	8	-72	-64	-100	-15	-27	-56	-102	38	-82	-30	-105	-19	-98	-67	-55	5	-101	-14	-75	-69	-143	-73	-5	5326	4451	-17488	-39	742	-4470	-14801	-58	2271	-5644	-10521	-122	1845	-6453	-7790	148
1.392500	-24	44	86	-60	-109	-31	12	-12	-19	11	-70	-62	-96	-13	-26	-57	-102	35	-84	-14	-105	-19	-97	-68	-57	2	-99	-14	-75	-68	-145	-74	-49	5238	4468	-17491	-45	759	-4361	-14872	3	2352	-5718	-10366	-82	1931	-6340	-7747	49
1.393333	-26	45	87	-55	-105	-31	15	-31	-18	10	-69	-62	-97	-15	-26	-56	-101	38	-82	-28	-105	-17	-98	-68	-62	3	-99	-12	-74	-70	-147	-51	-128	5141	4494	-17492	-214	774	-4232	-14943	-16	2437	-5818	-10259	-74	1994	-6235	-7683	62
1.394167	-24	47	90	-55	-107	-32	13	-11	-14	11	-68	-57	-96	-13	-26	-55	-97	23	-82	-36	-107	-21	-112	-68	-61	6	-98	-11	-70	-67	-144	-73	-81	5031	4528	-17497	-162	782	-4092	-15007	6	2527	-5911	-10134	-78	2052	-6127	-7630	156
1.395000	-21	46	93	-53	-103	-27	20	-10	-11	12	-68	-61	-93	-12	-25	-55	-94	40	-79	-26	-99	-15	-93	-63	-57	8	-96	-17	-70	-64	-145	-69	2	4916	4567	-17497	26	795	-3938	-15066	52	2617	-6006	-10008	-50	2094	-6037	-7577	127
1.395833	-22	44	92	-51	-107	-28	18	-7	-15	12	-68	-56	-92	-33	-24	-52	-94	41	-76	-24	-100	-18	-95	-65	-59	7	-95	-10	-70	-63	-145	-74	-25	4786	4609	-17499	67	796	-3786	-15129	13	2712	-6097	-9898	-57	2125	-5964	-7522	133
1.396667	-22	49	90	-56	-94	-30	16	-11	-16	11	-69	-60	-96	-15	-26	-59	-97	36	-82	-29	-103	-19	-98	-67	-61	3	-127	-11	-73	-67	-150	-75	9	4656	4652	-17496	-146	802	-3623	-15196	25	2798	-6193	-9794	-53	2152	-5888	-7471	151
1.397500	-25	42	87	-59	-110	-35	13	-14	-19	5	-76	-58	-98	-15	-29	-53	-101	33	-85	-30	-104	-23	-100	-69	-65	-3	-100	-13	-72	-69	-148	-75	8	4534	4702	-17482	287	810	-3459	-15258	28	2888	-6267	-9698	-35	2176	-5827	-7413	125
1.398333	-27	38	87	-62	-111	-34	10	0	-25	6	-75	-63	-97	-18	-31	-60	-103	28	-87	-33	-107	-26	-102	-72	-67	0	-101	-14	-76	-58	-150	-78	-17	4410	4747	-17465	21	820	-3303	-15317	9	2981	-6335	-9615	-28	2200	-5780	-7350	143
1.399167	-26	39	87	-61	-110	-38	10	-16	-23	3	-77	-64	-98	-18	-31	-59	-100	32	-88	-32	-107	-27	-124	-68	-58	0	-101	-13	-74	-69	-146	-74	-26	4305	4793	-17427	-29	839	-3148	-15370	-9	3067	-6387	-9539	-24	2235	-5743	-7273	118
1.400000	-28	42	88	-61	-109	-34	13	-14	-19	7	-70	-63	-97	-14	-32	-60	-105	33	-86	-33	-107	-24	-100	-67	-66	0	-100	-14	-74	-67	-148	-76	-81	4201	4834	-17380	-110	861	-3006	-15429	-43	3140	-6423	-9474	-11	2267	-5713	-7197	87
1.400833	-26	42	89	-59	-108	-32	13	-13	-22	5	-75	-61	-98	-14	-30	-42	-113	33	-85	-32	-102	-23	-101	-65	-64	0	-101	-13	-73	-69	-148	-74	-62	4115	4865	-17315	-184	886	-2877	-15485	-66	3203	-6450	-9416	0	2311	-5698	-7115	69
1.401667	-25	40	122	-55	-109	-33	16	-16	-15	4	-75	-63	-95	-15	-32	-60	-99	32	-86	-34	-102	-23	-97	-70	-61	0	-97	-13	-74	-67	-149	-75	-40	4042	4890	-17234	-303	917	-2766	-15545	-55	3251	-6456	-9363	15	2357	-5698	-7025	62
1.402500	-23	42	90	-58	-107	-32	12	-14	-17	5	-75	-63	-95	-11	-35	-57	-98	36	-85	-16	-103	-26	-99	-68	-61	0	-100	-15	-76	-69	-147	-73	-66	3981	4906	-17139	-10	942	-2673	-15602	-63	3279	-6458	-9320	30	2409	-5701	-6931	63
1.403333	-26	38	86	-50	-109	-32	13	-14	-21	2	-76	-63	-95	-17	-29	-58	-97	34	-88	-36	-104	-27	-101	-69	-61	-3	-99	-12	-73	-68	-147	-74	-52	3936	4910	-17025	-10	971	-2605	-15657	-59	3292	-6447	-9274	38	2465	-5718	-6831	79
1.404167	-25	37	87	-60	-108	-35	15	-16	-19	4	-75	-63	-98	-17	-32	-56	-98	34	-87	-35	-101	-24	-103	-70	-64	0	-99	-17	-76	-69	-149	-74	-74	3905	4907	-16896	-174	992	-2559	-15714	-27	3296	-6430	-9225	72	2521	-5747	-6729	32
1.405000	-27	40	86	-65	-111	-35	11	-8	-18	3	-74	-63	-97	-19	-34	-60	-98	33	-85	-36	-110	-29	-104	-70	-63	-1	-99	-16	-73	-70	-147	-75	-94	3892	4904	-16752	-108	1010	-2538	-15766	-24	3244	-6411	-9178	102	2589	-5784	-6623	19
1.405833	-25	39	85	-63	-108	-36	12	-16	-16	2	-76	-68	-100	-34	-33	-59	-99	35	-90	-35	-108	-26	-103	-69	-64	-3	-100	-17	-76	-73	-150	-75	-51	3887	4893	-16595	-19	1040	-2538	-15813	32	3185	-6376	-9116	66	2652	-5832	-6520	27
1.406667	-27	36	89	-62	-121	-36	12	-14	-19	2	-74	-65	-95	-15	-30	-61	-99	37	-84	-35	-104	-25	-103	-72	-64	0	-121	-15	-75	-68	-150	-75	-31	3897	4889	-16432	-141	1024	-2573	-15859	161	3101	-6373	-9047	25	2711	-5889	-6415	4
1.407500	-26	38	87	-60	-107	-34	5	-16	-19	3	-73	-87	-84	-17	-31	-60	-100	34	-83	-33	-104	-25	-101	-67	-60	0	-97	-12	-73	-68	-147	-75	-55	3918	4884	-16260	-117	1017	-2622	-15897	178	2998	-6367	-8964	21	2772	-5955	-6313	16
1.408333	-26	47	112	-58	-108	-36	12	-17	-18	4	-74	-64	-98	-17	-30	-61	-97	36	-84	-33	-102	-24	-103	-68	-62	0	-92	-16	-70	-69	-147	-73	-99	3948	4885	-16084	-68	994	-2702	-15930	60	2864	-6364	-8867	28	2825	-6035	-6218	18
1.409167	-24	41	88	-58	-107	-31	13	-13	-17	7	-70	-62	-95	-14	-29	-62	-100	43	-96	-30	-102	-22	-99	-62	-63	1	-99	-13	-72	-68	-147	-78	-86	3978	4894	-15913	-104	958	-2804	-15955	-11	2719	-6413	-8754	53	2868	-6124	-6129	36
1.410000	-18	43	86	-53	-108	-33	4	-19	-19	3	-72	-64	-94	-17	-28	-61	-96	38	-84	-33	-102	-21	-76	-68	-64	-4	-100	-13	-72	-72	-151	-74	-58	4016	4914	-15744	-370	904	-2927	-15968	-118	2550	-6421	-8623	122	2909	-6226	-6047	49
1.410833	-24	40	87	-59	-108	-31	15	-13	-15	4	-76	-63	-97	-15	-28	-62	-100	32	-84	-31	-102	-22	-100	-67	-64	0	-98	-13	-74	-72	-147	-75	-110	4056	4953	-15584	-36	829	-3071	-15976	-242	2377	-6475	-8476	115	2940	-6342	-5980	8
1.411667	-26	41	89	-58	-108	-31	12	-14	-19	3	-75	-63	-95	-15	-28	-63	-99	35	-83	-31	-109	-19	-99	-69	-63	7	-100	-12	-70	-69	-147	-74	-143	4108	4994	-15428	-95	753	-3229	-15965	-285	2187	-6552	-8308	41	2962	-6467	-5915	51
1.412500	-25	42	88	-57	-107	-32	12	-15	-16	8	-68	-62	-95	-4	-23	-60	-100	34	-82	-30	-107	-19	-99	-67	-61	0	-99	-14	-70	-70	-144	-73	-10	4146	5050	-15294	-11	652	-3401	-15941	-262	1991	-6650	-8124	25	2977	-6597	-5866	80
1.413333	-23	43	91	-56	-107	-29	15	-15	-21	8	-69	-61	-97	-13	-26	-60	-100	36	-80	-30	-102	0	-97	-66	-69	2	-99	-12	-70	-69	-144	-74	84	4195	5120	-15168	105	549	-3590	-15908	-169	1793	-6767	-7923	9	2987	-6744	-5826	15
1.414167	-25	42	89	-55	-108	-28	16	-13	-16	8	-70	-63	-96	-13	-47	-58	-100	36	-84	-30	-105	-18	-96	-65	-63	1	-100	-9	-72	-69	-144	-74	9	4235	5199	-15064	-1	432	-3789	-15854	4	1594	-6907	-7707	-25	2986	-6899	-5801	-27
1.415000	-22	41	91	-57	-105	-30	15	-11	-18	10	-72	-65	-95	-14	-25	-58	-96	38	-81	-30	-101	-15	-96	-67	-59	1	-98	-15	-82	-70	-145	-74	15	4272	5282	-14978	-280	305	-3990	-15784	-31	1406	-7065	-7480	-39	2977	-7071	-5799	-34
1.415833	-23	43	89	-60	-110	-33	15	-14	-18	6	-72	-60	-95	-13	-26	-59	-97	36	-81	-28	-103	-19	-97	-63	-60	1	-98	-9	-72	-67	-144	-73	8	4304	5372	-14906	36	177	-4233	-15691	-111	1222	-7231	-7233	-58	2963	-7248	-5794	-53
1.416667	-26	44	89	-57	-107	-31	13	-14	-19	6	-74	-64	-100	-15	-29	-58	-100	35	-82	-30	-104	-30	-100	-67	-64	0	-102	-13	-76	-74	-148	-76	-51	4318	5452	-14859	118	46	-4417	-15577	-107	1042	-7413	-6976	-87	2935	-7441	-5813	-35
1.417500	-26	40	84	-60	-113	-38	6	-14	-17	12	-74	-64	-99	-18	-28	-59	-100	34	-82	-33	-109	-24	-101	-69	-63	0	-101	-16	-75	-85	-144	-78	-70	4331	5537	-14829	-129	-77	-4637	-15437	-127	877	-7600	-6719	-91	2908	-7641	-5843	-70
1.418333	-24	38	89	-59	-110	-33	11	-13	-19	7	-75	-65	-98	-15	-27	-60	-99	35	-85	-33	-104	-23	-97	-67	-62	3	-87	-13	-74	-69	-145	-77	-95	4334	5605	-14812	-72	-194	-4853	-15264	-148	728	-7783	-6447	-105	2872	-7846	-5886	-26
1.419167	-25	41	89	-58	-107	-35	12	-14	-17	8	-68	-61	-96	-11	-27	-61	-96	56	-83	-32	-102	-21	-100	-69	-65	0	-100	-12	-73	-68	-146	-75	-74	4328	5664	-14808	185	-306	-5070	-15097	-236	589	-7962	-6176	-135	2825	-8057	-5939	0
1.420000	-22	43	90	-57	-109	-34	12	-15	-17	7	-74	-61	-98	-14	-29	-60	-98	35	-81	-31	-102	-22	-97	-67	-30	0	-100	-14	-75	-69	-142	-77	-83	4308	5707	-14830	168	-408	-5281	-14851	-236	469	-8138	-5905	-150	2773	-8277	-5992	-50
1.420833	-23	41	87	-58	-118	-34	13	1	-17	4	-72	-62	-95	-11	-26	-56	-99	36	-79	-31	-104	-23	-98	-67	-66	0	-100	-11	-73	-66	-143	-76	-107	4278	5730	-14852	79	-495	-5486	-14601	-247	363	-8296	-5629	-138	2709	-8495	-6089	-74
1.421667	-26	39	90	-56	-109	-34	16	-14	-18	7	-70	-59	-97	-10	-27	-57	-98	34	-82	-29	-104	-21	-97	-66	-62	1	-100	-12	-69	-66	-145	-76	-83	4233	5735	-14890	-38	-580	-5682	-14316	-268	260	-8436	-5362	-129	2635	-8713	-6180	-28
1.422500	-24	42	89	-56	-109	-50	11	-16	-21	5	-72	-60	-98	-15	-27	-58	-99	35	-81	-31	-107	-23	-99	-68	-62	0	-100	-5	-74	-66	-144	-75	-107	4180	5719	-14927	-61	-649	-5872	-14008	-204	192	-8564	-5107	-130	2550	-8928	-6281	8
1.423333	-28	38	84	-60	-107	-38	12	-17	-21	3	-75	-66	-99	-15	-31	-62	-102	33	-83	-35	-92	-23	-103	-86	-67	-1	-102	-16	-78	-74	-148	-79	-124	4115	5680	-14985	-309	-715	-6053	-13668	-265	126	-8664	-4857	-138	2445	-9121	-6390	11
1.424167	-28	36	81	-59	-112	-40	6	-18	-25	-1	-76	-59	-102	-17	-32	-59	-103	34	-86	-34	-108	-26	-102	-72	-65	-1	-101	-17	-79	-72	-158	-78	-76	4063	5650	-15036	-105	-764	-6210	-13301	-203	76	-8734	-4627	-133	2335	-9330	-6502	-21
1.425000	-27	38	82	-62	-109	-39	12	-17	-17	3	-74	-64	-101	-16	-31	-58	-105	35	-88	-35	-108	-27	-100	-72	-62	-3	-103	-18	-77	-69	-146	-77	-112	3969	5555	-15091	-24	-813	-6351	-12906	-51	34	-8789	-4404	-144	2210	-9512	-6617	-43
1.425833	-28	37	80	-51	-113	-38	11	-18	-21	1	-76	-66	-101	-16	-31	-60	-104	32	-87	-33	-108	-24	-100	-72	-67	-1	-102	-16	-76	-69	-145	-76	-134	3890	5472	-15144	-231	-857	-6470	-12494	-30	5	-8805	-4201	-128	2066	-9669	-6736	-31
1.426667	-26	39	87	-60	-105	-35	17	-13	-16	6	-69	-62	-94	-12	-29	-56	-98	35	-92	-31	-103	-22	-96	-68	-60	-3	-97	-12	-72	-66	-145	-73	-90	3804	5380	-15193	-167	-901	-6568	-12054	-7	-16	-8797	-4022	-112	1913	-9799	-6851	1
1.427500	-22	43	85	-58	-109	-40	18	-14	-15	9	-69	-62	-96	-13	-29	-56	-96	37	-81	-28	-103	-17	-96	-64	-58	6	-96	-13	-72	-66	-144	-70	-98	3722	5279	-15248	-34	-947	-6642	-11603	43	-33	-8770	-3863	-127	1738	-9908	-6977	4
1.428333	-23	42	86	-58	-107	-36	13	-14	-15	7	-69	-62	-94	-14	-29	-56	-97	39	-83	-46	-102	-22	-97	-67	-60	1	-96	-9	-68	-64	-143	-69	-128	3633	5172	-15299	-113	-1004	-6693	-11144	66	-45	-8719	-3731	-130	1549	-9980	-7098	0
1.429167	-23	43	91	-55	-104	-32	18	-13	-8	8	-68	-63	-95	-13	-29	-58	-99	35	-83	-29	-102	-19	-96	-67	-61	0	-98	-11	-73	-66	-146	-72	-115	3558	5056	-15355	71	-1067	-6693	-10675	102	-58	-8656	-3628	-132	1339	-10022	-7236	-21
1.430000	-23	43	88	-59	-109	-33	15	-13	-17	9	-70	-63	-97	-14	-29	-57	-99	36	-81	-28	-108	-22	-100	-68	-62	-1	-99	-13	-75	-66	-145	-70	-66	3450	4951	-15411	113	-1144	-6704	-10207	110	-79	-8575	-3552	-143	1114	-10014	-7379	20
1.430833	-28	45	96	-58	-109	5	17	-16	-22	7	-70	-62	-98	-15	-31	-62	-100	34	-81	-29	-103	-22	-97	-72	-66	-1	-98	-16	-74	-68	-161	-72	-107	3358	4844	-15468	155	-1233	-6672	-9739	107	-84	-8485	-3505	-154	870	-9990	-7523	22
1.431667	-25	41	87	-59	-110	-38	12	-19	-19	5	-70	-69	-99	-11	-28	-59	-103	36	-85	-30	-107	-22	-100	-69	-65	-4	-103	-16	-78	-69	-147	-75	-113	3263	4746	-15535	305	-1335	-6613	-9283	-25	-110	-8389	-3491	-133	609	-9916	-7677	15
1.432500	-28	41	81	-62	-113	-35	10	-15	-18	4	-76	-66	-99	-17	-30	-60	-103	29	-85	-31	-104	-22	-97	-67	-64	0	-99	-13	-73	-65	-145	-75	-108	3167	4657	-15601	157	-1448	-6524	-8835	-15	-126	-8280	-3500	-120	337	-9800	-7843	42
1.433333	-26	42	88	-59	-108	-33	15	-17	-18	6	-72	-63	-96	-16	-28	-59	-100	40	-82	-30	-102	-25	-100	-68	-65	-3	-101	-13	-70	-67	-148	-72	-150	3072	4579	-15671	254	-1584	-6415	-8405	70	-155	-8164	-3542	-136	49	-9641	-8016	23
[truncated: 10,279 more rows]
[truncated: 15 more columns]
