# Supplementary material for: Novel Methods for Surface EMG Analysis and Exploration Based on Multi-Modal Gaussian Mixture Models
Source: PLoS One. 2016 Jun 30;11(6):e0157239. doi: 10.1371/journal.pone.0157239 (PMC4928879; doi:10.1371/journal.pone.0157239)
Supplement: S2 File — (ZIP) [file pone.0157239.s002.zip › Haf_horses_walk_data/Haf_h09_w2_kin.trc]

PathFileType	4	(X/Y/Z)	D:\Users\zsoldosr\Desktop\HaflingerProjektEMGBiopsy\RawData\M2\Missouriw2r.trc
DataRate	CameraRate	NumFrames	NumMarkers	Units	OrigDataRate	OrigDataStartFrame	OrigNumFrames
120.00	120.00	1200	7	mm	120.00	1	1200
Frame#	Time	Head			Withers			Sacrum			HFL			HFR			HHL			HHR
		X1	Y1	Z1	X2	Y2	Z2	X3	Y3	Z3	X4	Y4	Z4	X5	Y5	Z5	X6	Y6	Z6	X7	Y7	Z7
1	0.000	1265.14539	400.96124	1377.94250	21.34551	315.29016	1384.29822	-863.93097	294.43564	1286.26782	339.50055	456.35785	-16.20572	264.30789	194.61145	64.92580	-1224.00171	501.31342	-3.68597	-406.71771	144.17867	-15.53901
2	0.008	1265.85242	399.75650	1373.18445	22.17465	315.12808	1383.65564	-862.31171	295.35956	1287.49658	325.90082	457.20663	-16.03035	294.72971	192.84081	63.61652	-1236.07007	502.38895	-1.52664	-420.27353	145.21629	-16.00399
3	0.017	1266.43945	398.52878	1368.67078	23.10834	314.89435	1383.00439	-860.82928	296.41064	1288.93213	312.34235	458.00641	-15.89634	325.55090	190.83974	62.10965	-1247.69324	503.41141	1.08862	-433.73685	146.09956	-16.36794
4	0.025	1266.82751	397.26703	1364.58582	24.23109	314.56479	1382.34851	-859.55780	297.67932	1290.72046	298.84128	458.76349	-15.79102	357.01422	188.60034	60.22678	-1258.60620	504.38467	4.39567	-447.14673	146.78032	-16.62046
5	0.033	1266.98572	395.97302	1361.03418	25.60182	314.17041	1381.70667	-858.49609	299.18637	1292.92834	285.39636	459.48798	-15.69863	389.19455	186.31535	57.81239	-1268.70288	505.33026	8.41177	-460.58035	147.33054	-16.79928
6	0.042	1266.91309	394.65796	1358.04944	27.25437	313.77802	1381.10388	-857.59247	300.87225	1295.55566	271.99628	460.17810	-15.62661	422.09747	184.13678	54.78653	-1277.88843	506.21368	13.05500	-474.05035	147.84866	-16.91594
7	0.050	1266.62939	393.34152	1355.61548	29.19563	313.46982	1380.56433	-856.77173	302.62085	1298.55237	258.61200	460.84198	-15.58049	455.75281	182.01294	51.22501	-1285.93591	507.00104	18.20635	-487.50342	148.38391	-16.95366
8	0.058	1266.17371	392.05045	1353.69263	31.39782	313.31192	1380.10913	-855.95691	304.30389	1301.83630	245.20341	461.48279	-15.56691	490.20929	179.73479	47.36497	-1292.43457	507.74655	23.74022	-500.87576	148.92975	-16.89005
9	0.067	1265.59644	390.81473	1352.23083	33.79348	313.31821	1379.75464	-855.09680	305.81174	1305.31580	231.75679	462.11783	-15.59397	525.44617	177.06967	43.52491	-1296.91089	508.49454	29.64871	-514.16943	149.47049	-16.72598
10	0.075	1264.95325	389.66098	1351.17810	36.28460	313.45581	1379.51123	-854.19318	307.06052	1308.91724	218.29984	462.78122	-15.66039	561.31165	173.87566	40.01962	-1299.02686	509.15341	36.26622	-527.44464	150.04721	-16.53238
11	0.083	1264.29468	388.60083	1350.49207	38.76179	313.67972	1379.38464	-853.29608	308.00525	1312.59644	204.84431	463.47870	-15.76186	597.50018	170.12949	37.10877	-1298.59204	509.57425	44.24388	-540.75391	150.71764	-16.41511
12	0.092	1263.64941	387.62433	1350.14148	41.12489	313.94562	1379.37378	-852.46631	308.65482	1316.33081	191.34357	464.23651	-15.85679	633.52948	165.88760	34.94603	-1295.39441	509.58185	53.88523	-554.12567	151.48082	-16.39638
13	0.100	1263.01978	386.71292	1350.10388	43.29451	314.20969	1379.46545	-851.74225	309.06171	1320.10266	177.74382	465.15073	-15.83469	668.75873	161.27814	33.52004	-1289.24683	508.77795	64.38957	-567.58484	152.30037	-16.39189
14	0.108	1262.40088	385.86148	1350.36572	45.21307	314.43692	1379.63489	-851.13324	309.29022	1323.88574	164.02850	466.28757	-15.60736	702.45886	156.54318	32.61842	-1280.21704	506.61780	74.05875	-581.16284	153.12737	-16.31883
15	0.117	1261.79529	385.08731	1350.91553	46.84825	314.60117	1379.85315	-850.62921	309.38690	1327.64478	150.22795	467.53391	-15.25901	733.87561	152.04720	31.87386	-1268.53699	502.94568	81.39060	-594.84473	153.94113	-16.19454
16	0.125	1261.20947	384.41812	1351.73267	48.19797	314.67099	1380.09412	-850.21423	309.36938	1331.34595	136.43781	468.59378	-15.04764	762.27722	148.11115	30.94640	-1254.28821	498.26663	85.96381	-608.53271	154.80844	-16.11701
17	0.133	1260.64478	383.86523	1352.78247	49.28647	314.60519	1380.33484	-849.86993	309.24231	1334.96655	122.73689	469.31876	-15.12696	786.99963	144.75760	29.69360	-1237.36023	493.33279	88.41265	-622.16956	155.82062	-16.14827
18	0.142	1260.10352	383.40475	1354.01868	50.15197	314.36429	1380.55786	-849.57117	309.02249	1338.48804	109.08086	469.95682	-15.33335	807.47400	141.76567	28.08702	-1217.63074	488.57993	89.73309	-635.83521	157.00938	-16.25358
19	0.150	1259.60303	382.98541	1355.39246	50.83540	313.92319	1380.75488	-849.29169	308.74448	1341.88257	95.36520	470.79807	-15.41839	823.31934	139.05229	26.00466	-1195.10449	484.05170	90.57308	-649.63239	158.31320	-16.35469
20	0.158	1259.17444	382.55154	1356.86060	51.37674	313.27316	1380.92798	-849.01624	308.45087	1345.11401	81.53421	471.80765	-15.34311	834.48889	136.84050	23.23830	-1169.98193	479.69534	90.93072	-663.55652	159.56143	-16.38384
21	0.167	1258.84924	382.05978	1358.38647	51.81693	312.40869	1381.08752	-848.74194	308.18546	1348.14905	67.59805	472.82739	-15.21044	841.20166	135.44421	19.66910	-1142.58435	475.51215	90.37461	-677.54016	160.59059	-16.29098
22	0.175	1258.64819	381.48309	1359.93848	52.19627	311.31671	1381.25134	-848.46686	307.98911	1350.96191	53.59781	473.87363	-15.06070	843.66028	135.02525	15.34948	-1113.13538	471.46674	88.49361	-691.55371	161.40878	-16.07895
23	0.183	1258.57959	380.80783	1361.48608	52.54834	309.98572	1381.44055	-848.18365	307.89401	1353.53271	39.56021	475.06036	-14.85371	841.90491	135.52205	10.53310	-1081.64905	467.43115	85.16951	-705.60632	162.17848	-15.82894
24	0.192	1258.64246	380.02869	1362.99963	52.89915	308.42291	1381.67334	-847.88672	307.91144	1355.84790	25.49884	476.34906	-14.60866	835.97253	136.70123	5.77500	-1048.04199	463.26404	80.65563	-719.69098	163.05399	-15.61714
25	0.200	1258.82971	379.14435	1364.44861	53.27068	306.66116	1381.96497	-847.58282	308.01059	1357.90234	11.44946	477.52618	-14.44410	826.22595	138.24428	1.85983	-1012.32349	458.89459	75.52898	-733.76233	164.08224	-15.45757
26	0.208	1259.13245	378.15463	1365.80249	53.67892	304.75412	1382.33594	-847.28900	308.12192	1359.69751	-2.56827	478.47369	-14.43100	813.60046	139.83041	-0.65516	-974.63739	454.41412	70.52479	-747.78113	165.24034	-15.35635
27	0.217	1259.54065	377.05902	1367.02991	54.12987	302.76697	1382.82019	-847.01758	308.18573	1361.23169	-16.58350	479.32007	-14.49913	799.43970	141.23793	-1.83702	-935.18219	450.12326	66.34750	-761.80200	166.45663	-15.31936
28	0.225	1260.04517	375.85617	1368.09949	54.62398	300.77133	1383.46057	-846.76886	308.18900	1362.49451	-30.58441	480.24518	-14.50576	784.91626	142.40256	-2.19433	-894.26038	446.35281	63.54153	-775.93835	167.59705	-15.30704
29	0.233	1260.63721	374.54382	1368.97961	55.16312	298.84460	1384.29016	-846.53564	308.15057	1363.46948	-44.44156	481.32831	-14.27492	770.60010	143.36206	-2.22311	-852.40601	443.27213	62.44223	-790.15002	168.59619	-15.26280
30	0.242	1261.30884	373.11868	1369.63831	55.74277	297.06445	1385.31519	-846.30768	308.09604	1364.13953	-57.95834	482.60199	-13.61535	756.55859	144.17639	-2.22973	-810.33362	440.95566	63.18460	-804.21899	169.56955	-15.18898
31	0.250	1262.05151	371.57620	1370.04260	56.33391	295.49097	1386.51270	-846.07684	308.05350	1364.48828	-70.97769	484.09088	-12.41457	742.68604	144.91760	-2.37962	-768.73865	439.46252	65.67544	-818.05457	170.64375	-15.15237
32	0.258	1262.85669	369.91019	1370.15894	56.87609	294.15012	1387.84265	-845.85278	308.05289	1364.50317	-83.45972	485.84763	-10.66607	728.87592	145.67389	-2.70834	-728.14111	438.67319	69.41781	-831.80103	171.75917	-15.19936
33	0.267	1263.71460	368.11246	1369.95178	57.29238	293.03619	1389.26257	-845.68097	308.11340	1364.18701	-95.46060	487.94720	-8.41408	715.06604	146.50592	-3.11552	-688.86945	438.17535	73.41204	-845.59412	172.73305	-15.28495
34	0.275	1264.61511	366.17358	1369.38501	57.51547	292.12433	1390.73792	-845.63843	308.23761	1363.55750	-107.00195	490.31525	-5.76714	701.27002	147.40096	-3.44617	-651.19171	437.48566	76.51097	-859.41479	173.51091	-15.32837
35	0.283	1265.54785	364.08499	1368.42310	57.50389	291.38495	1392.24353	-845.80652	308.42636	1362.62170	-117.98587	492.65170	-2.89111	687.54309	148.28766	-3.61028	-615.41681	436.38052	78.02264	-873.17017	174.27014	-15.31665
36	0.292	1266.50488	361.84424	1367.03430	57.24145	290.79861	1393.75916	-846.24908	308.68610	1361.36401	-128.25873	494.71353	0.19196	673.88959	149.11650	-3.63756	-581.76135	435.03131	77.95787	-886.85742	175.13326	-15.26905
37	0.300	1267.48438	359.46341	1365.19812	56.72897	290.35690	1395.26208	-847.00409	309.01541	1359.76147	-137.64105	496.59540	3.77905	660.24164	149.93729	-3.64477	-550.12183	433.83612	76.72737	-900.58081	176.00322	-15.17506
38	0.308	1268.49512	356.97986	1362.91211	55.97358	290.05246	1396.72192	-848.07990	309.39563	1357.80115	-145.82611	498.57489	8.34240	646.54926	150.84869	-3.74768	-520.02570	433.06616	74.66393	-914.36743	176.80038	-15.04776
39	0.317	1269.56140	354.46515	1360.19897	54.98271	289.87579	1398.09961	-849.45123	309.80182	1355.48438	-152.34567	500.78574	14.30424	632.84644	151.84590	-3.95716	-490.81061	432.75192	71.88931	-928.13232	177.57945	-14.95759
40	0.325	1270.72302	352.02243	1357.10522	53.77009	289.81528	1399.35144	-851.06714	310.22470	1352.82117	-156.63562	503.11121	22.02542	619.19556	152.80428	-4.15467	-461.90216	432.92889	68.55492	-941.84369	178.41855	-14.96962
41	0.333	1272.02576	349.76099	1353.68311	52.36292	289.85193	1400.43445	-852.87146	310.67444	1349.82532	-158.03644	505.25684	31.79926	605.59833	153.65489	-4.22157	-433.01721	433.72015	64.95627	-955.57263	179.31346	-15.05764
42	0.342	1273.50281	347.75381	1349.96448	50.79485	289.95889	1401.31665	-854.81744	311.16452	1346.51306	-155.79816	506.88925	43.61388	592.00134	154.47449	-4.17927	-404.17932	435.08768	61.36248	-969.36157	180.19836	-15.12398
43	0.350	1275.16260	346.01343	1345.95068	49.09324	290.10983	1401.98657	-856.86200	311.70825	1342.90308	-149.30576	507.79672	56.83998	578.37067	155.35489	-4.14676	-375.66437	436.76190	57.89587	-983.14343	181.04799	-15.11999
44	0.358	1276.99707	344.51080	1341.62866	47.27795	290.28815	1402.45715	-858.95105	312.32971	1339.01636	-138.48672	507.97443	70.16596	564.72705	156.27208	-4.19033	-348.04877	438.48972	54.52094	-996.83960	181.86821	-15.08575
45	0.367	1279.00085	343.21524	1336.98901	45.36734	290.48782	1402.75330	-861.01202	313.06519	1334.88538	-124.04398	507.57727	82.01056	551.08856	157.13881	-4.26859	-322.24939	440.21457	50.95771	-1010.45514	182.66167	-15.06653
46	0.375	1281.17700	342.12030	1332.03101	43.38219	290.70627	1402.89490	-862.95532	313.96048	1330.56238	-107.20117	506.80582	91.28390	537.42004	157.94405	-4.31227	-299.38177	442.03369	46.64953	-1024.05884	183.44293	-15.06087
47	0.383	1283.52173	341.24460	1326.76343	41.34666	290.93631	1402.89050	-864.68781	315.06033	1326.11560	-89.08777	505.79871	97.88436	523.67700	158.75864	-4.30389	-280.46552	444.08063	41.02101	-1037.73511	184.22131	-15.05940
48	0.392	1286.00818	340.61307	1321.20593	39.28740	291.16263	1402.74756	-866.14087	316.38693	1321.60767	-70.28635	504.57477	102.48358	509.85831	159.62265	-4.26910	-266.12634	446.42377	33.87755	-1051.53125	185.02728	-15.07424
49	0.400	1288.58118	340.22739	1315.38940	37.23480	291.36212	1402.48743	-867.28796	317.93237	1317.08044	-50.84607	503.07565	105.92619	496.00903	160.53482	-4.24932	-256.51917	448.98407	25.61421	-1065.42529	185.93335	-15.12105
50	0.408	1291.17163	340.04810	1309.35522	35.22820	291.50394	1402.14685	-868.13831	319.66412	1312.55566	-30.54056	501.22308	108.82094	482.18802	161.50620	-4.28875	-251.55438	451.52185	17.13950	-1079.37561	186.94910	-15.18552
51	0.417	1293.72168	340.00327	1303.15405	33.31631	291.55142	1401.76221	-868.71637	321.53085	1308.04736	-9.10428	498.92178	111.45837	468.41708	162.52310	-4.39363	-251.14001	453.71344	9.59348	-1093.36072	187.98393	-15.23842
52	0.425	1296.19385	340.01575	1296.84448	31.54836	291.47766	1401.35889	-869.04401	323.48187	1303.57935	13.57397	496.12329	113.91089	454.67285	163.53458	-4.51068	-255.03406	455.28558	3.89054	-1107.27075	188.99890	-15.31207
53	0.433	1298.55701	340.03479	1290.49341	29.96738	291.28900	1400.95093	-869.13318	325.48596	1299.20337	37.33160	492.90158	116.15897	440.92084	164.52155	-4.58440	-262.54370	456.17789	0.26561	-1120.86523	190.03310	-15.46108
54	0.442	1300.78003	340.04498	1284.17432	28.61187	291.02466	1400.54443	-868.98840	327.52289	1295.00952	61.82959	489.37653	118.12636	427.13794	165.47903	-4.62295	-272.78754	456.58646	-1.71696	-1134.12402	191.05368	-15.61354
55	0.450	1302.83582	340.04922	1277.95813	27.51203	290.72894	1400.13635	-868.61078	329.56152	1291.11597	86.82332	485.57993	119.66724	413.31824	166.35262	-4.67940	-285.07849	456.83972	-2.68137	-1147.50220	191.99319	-15.60855
56	0.458	1304.70129	340.05823	1271.90833	26.68025	290.43640	1399.71350	-867.99634	331.55457	1287.64954	112.30702	481.45639	120.60027	399.47491	167.10129	-4.78117	-298.69153	457.21512	-3.11175	-1161.33801	192.83047	-15.35346
57	0.467	1306.35730	340.09012	1266.08887	26.11566	290.18088	1399.25110	-867.13922	333.45282	1284.73499	138.40506	476.99829	120.77573	385.63409	167.78035	-4.91049	-312.78375	457.79251	-3.35376	-1175.26245	193.51492	-14.82032
58	0.475	1307.79053	340.17203	1260.57031	25.81830	290.00122	1398.71423	-866.04785	335.21140	1282.48975	165.21159	472.33026	120.13055	371.82336	168.49411	-5.04713	-326.82294	458.50232	-3.61377	-1188.81421	194.03078	-14.08671
59	0.483	1308.98962	340.34360	1255.42029	25.79111	289.93527	1398.06335	-864.75684	336.77408	1281.00525	192.75055	467.63467	118.70238	358.06839	169.30241	-5.18739	-340.68597	459.29214	-3.94200	-1202.18848	194.49448	-13.41479
60	0.492	1309.94250	340.64801	1250.69409	26.03306	290.01147	1397.26526	-863.32660	338.05161	1280.32166	221.00479	463.06659	116.60208	344.38928	170.19722	-5.31860	-354.37994	460.17386	-4.30951	-1215.68018	195.02258	-12.90795
61	0.500	1310.64001	341.10861	1246.43726	26.53759	290.24353	1396.29871	-861.83942	338.91461	1280.41309	249.92711	458.76520	113.97316	330.79376	171.15033	-5.41757	-367.91901	461.17108	-4.66880	-1228.99854	195.63763	-12.19617
62	0.508	1311.07617	341.71475	1242.68542	27.29499	290.62924	1395.15320	-860.38525	339.21780	1281.19727	279.43356	454.87158	110.96790	317.28040	172.14790	-5.47129	-381.35443	462.29620	-4.94452	-1241.72546	196.33527	-10.80651
63	0.517	1311.24792	342.43027	1239.46033	28.29517	291.15436	1393.83105	-859.03516	338.85498	1282.56299	309.42236	451.48035	107.72306	303.84027	173.15889	-5.47014	-394.74017	463.55536	-5.07241	-1253.77734	197.11174	-8.59162
64	0.525	1311.15649	343.21384	1236.77087	29.52816	291.79373	1392.34839	-857.81763	337.81149	1284.40308	339.83102	448.57193	104.28993	290.44559	174.14406	-5.40652	-408.09344	464.92419	-5.08533	-1265.12927	197.95010	-5.67550
65	0.533	1310.80579	344.03372	1234.62048	30.97942	292.50278	1390.72717	-856.71710	336.18359	1286.63220	370.65265	446.05197	100.59811	277.05176	175.14821	-5.30881	-421.44257	466.35345	-5.08162	-1275.66040	198.85963	-2.31045
66	0.542	1310.20264	344.87207	1233.01123	32.62452	293.21442	1388.99170	-855.69299	334.16562	1289.18591	401.90308	443.86633	96.52181	263.62070	176.27866	-5.24892	-434.81244	467.77899	-5.14164	-1285.34888	199.83533	1.26309
67	0.550	1309.35742	345.72083	1231.93970	34.42495	293.85419	1387.17236	-854.70209	332.01422	1292.01270	433.64026	442.03931	91.96298	250.12613	177.55583	-5.28593	-448.14874	469.09482	-5.32196	-1294.26416	200.71802	5.03610
68	0.558	1308.28760	346.57562	1231.39197	36.32689	294.35950	1385.30981	-853.71307	329.98965	1295.07397	465.97159	440.62589	86.88908	236.55597	178.88957	-5.40636	-461.41132	470.24658	-5.59368	-1302.33044	201.30841	9.15369
69	0.567	1307.01953	347.43286	1231.33960	38.26751	294.68967	1383.45239	-852.71527	328.29572	1298.34326	498.94168	439.63663	81.33887	222.93854	180.19780	-5.53716	-474.68030	471.31155	-5.81141	-1309.23987	201.66623	13.66841
70	0.575	1305.58545	348.28485	1231.74512	40.18028	294.83063	1381.64832	-851.72314	327.05124	1301.79919	532.45593	438.99213	75.42504	209.33008	181.46841	-5.61906	-488.05139	472.36377	-5.88748	-1314.59619	202.05412	18.69474
71	0.583	1304.01843	349.11795	1232.57239	41.99525	294.79538	1379.93774	-850.76550	326.29123	1305.40845	566.34656	438.54163	69.33785	195.76019	182.70892	-5.64973	-501.53149	473.38550	-5.89684	-1318.04846	202.64769	24.68413
72	0.592	1302.35132	349.92355	1233.79053	43.64693	294.61453	1378.35034	-849.86786	325.97791	1309.12134	600.40039	438.16110	63.32706	182.21883	183.88615	-5.65977	-515.07825	474.36548	-5.94326	-1319.19446	203.54320	32.14021
73	0.600	1300.61243	350.70679	1235.36951	45.08917	294.32175	1376.90405	-849.04260	326.02185	1312.88623	634.29803	437.86765	57.63985	168.67422	184.94542	-5.67834	-528.66260	475.34738	-6.03013	-1317.50427	204.95462	40.97790
74	0.608	1298.81543	351.47836	1237.27307	46.29906	293.94989	1375.60498	-848.28918	326.31439	1316.66443	667.56757	437.78064	52.45493	155.08148	185.88065	-5.71343	-542.27020	476.34564	-6.09845	-1312.57166	207.14864	50.32286
75	0.617	1296.95996	352.24268	1239.45630	47.27100	293.53775	1374.45215	-847.60278	326.74960	1320.43054	699.57568	437.97855	47.85458	141.40425	186.75650	-5.73669	-555.88873	477.31943	-6.12333	-1304.33984	210.22508	58.89108
76	0.625	1295.04053	352.99454	1241.87000	48.01713	293.13095	1373.44507	-846.98303	327.23471	1324.15674	729.56995	438.45139	43.78822	127.63635	187.65172	-5.70750	-569.54401	478.28735	-6.11361	-1292.96240	214.12059	65.51186
77	0.633	1293.05615	353.72202	1244.46753	48.56931	292.77563	1372.58667	-846.42456	327.70721	1327.80212	756.74774	439.17859	40.05560	113.79639	188.60783	-5.62939	-583.30273	479.35593	-6.06077	-1278.58179	218.65192	69.60369
78	0.642	1291.01294	354.41248	1247.21008	48.97188	292.51205	1371.88318	-845.91846	328.12888	1331.33289	780.36597	440.22842	36.35123	99.90671	189.62611	-5.54814	-597.19061	480.55203	-5.95567	-1261.30762	223.40811	71.38059
79	0.650	1288.92285	355.05554	1250.06335	49.27314	292.37442	1371.34277	-845.47040	328.46191	1334.74780	799.92090	441.67130	32.31072	85.96756	190.68893	-5.48109	-611.16730	481.76141	-5.81289	-1241.27307	227.82097	71.54269
80	0.658	1286.80469	355.65012	1252.99243	49.52515	292.39682	1370.97437	-845.09283	328.68521	1338.05823	815.18384	443.36157	27.57619	71.95612	191.79375	-5.39599	-625.19104	482.89395	-5.63851	-1218.63806	231.52324	70.73536
81	0.667	1284.68127	356.21912	1255.96167	49.78517	292.61472	1370.78662	-844.78070	328.81668	1341.25732	826.05249	444.94824	21.91340	57.85854	192.94016	-5.27432	-639.25024	483.95245	-5.45006	-1193.57910	234.57611	69.24242
82	0.675	1282.57690	356.81229	1258.93701	50.11068	293.06073	1370.78796	-844.50916	328.89893	1344.32324	832.55688	446.10974	15.35226	43.69594	194.08961	-5.15250	-653.32910	484.93948	-5.32755	-1166.23291	237.30191	67.04165
83	0.683	1280.52368	357.48871	1261.88477	50.54902	293.75745	1370.98010	-844.24756	328.97864	1347.23596	834.94305	446.70688	8.25487	29.52119	195.20497	-5.07674	-667.40649	485.86215	-5.31258	-1136.65039	239.92860	64.08932
84	0.692	1278.56580	358.29034	1264.76965	51.12847	294.70651	1371.35339	-843.97070	329.10083	1349.97827	833.54767	446.75653	1.22661	15.37285	196.29779	-5.03515	-681.51086	486.78537	-5.30416	-1104.87781	242.36450	60.56134
85	0.700	1276.75122	359.22012	1267.55298	51.85811	295.88651	1371.89282	-843.66290	329.30936	1352.52881	828.67133	446.34262	-4.94463	1.23114	197.38512	-4.97615	-695.70538	487.76300	-5.18635	-1071.02869	244.29251	56.79762
86	0.708	1275.11353	360.23929	1270.19141	52.73602	297.26410	1372.58582	-843.31720	329.64182	1354.86133	820.63904	445.61533	-9.38604	-12.93924	198.46571	-4.89074	-709.98676	488.76968	-4.98397	-1035.23584	245.41119	53.12363
87	0.717	1273.66577	361.28699	1272.64111	53.75755	298.79913	1373.42297	-842.93738	330.11716	1356.95288	809.93701	444.86383	-11.67337	-27.11288	199.54622	-4.81835	-724.24707	489.75348	-4.82627	-997.63110	245.55045	49.84971
88	0.725	1272.40576	362.30466	1274.86340	54.91755	300.44119	1374.39355	-842.54321	330.72940	1358.79004	797.31500	444.45984	-12.30807	-41.19040	200.60254	-4.76888	-738.40015	490.70627	-4.79736	-958.41699	244.70879	47.31677
89	0.733	1271.32483	363.24969	1276.82690	56.20392	302.13229	1375.48254	-842.16803	331.45212	1360.36401	783.65558	444.69882	-12.30478	-55.04272	201.54700	-4.68612	-752.49695	491.62698	-4.85688	-917.96393	242.99759	45.86074
90	0.742	1270.41467	364.09741	1278.50891	57.58404	303.81723	1376.66846	-841.84454	332.24557	1361.66846	769.59924	445.71201	-12.36098	-68.57330	202.31958	-4.48049	-766.60760	492.48798	-4.91540	-876.87323	240.49414	45.78022
91	0.750	1269.66907	364.82803	1279.89673	58.99269	305.45792	1377.92358	-841.59540	333.06812	1362.70544	755.42126	447.35962	-12.60085	-81.72397	202.97035	-4.07227	-780.69434	493.33646	-4.92212	-835.91925	237.23642	47.24721
92	0.758	1269.08154	365.42007	1280.98462	60.33167	307.03937	1379.21582	-841.43433	333.90012	1363.47461	741.27429	449.22046	-12.92386	-94.42993	203.59558	-3.43710	-794.71680	494.32162	-4.85276	-795.88843	233.35922	50.07645
93	0.767	1268.64624	365.86850	1281.76990	61.48523	308.56134	1380.51489	-841.36908	334.75143	1363.95642	727.28308	450.89493	-13.29904	-106.62677	204.23553	-2.62708	-808.72290	495.53806	-4.68169	-757.40674	229.19296	53.55379
94	0.775	1268.35657	366.19025	1282.25317	62.34496	310.02414	1381.80347	-841.40692	335.63123	1364.12231	713.44696	452.27057	-13.71125	-118.27603	204.86082	-1.72112	-822.75317	496.93307	-4.41368	-720.79211	225.20865	56.64674
95	0.783	1268.20203	366.39792	1282.43945	62.83131	311.41299	1383.08142	-841.56677	336.52487	1363.95764	699.67493	453.45990	-14.06551	-129.34433	205.40543	-0.75582	-836.76306	498.37708	-4.12242	-686.01794	221.73149	58.56422
96	0.792	1268.16431	366.48590	1282.33191	62.90394	312.68774	1384.35364	-841.89209	337.40176	1363.46533	685.89410	454.61734	-14.26651	-139.76443	205.80792	0.27042	-850.68042	499.75732	-3.90897	-652.85229	218.67786	59.15833
97	0.800	1268.22302	366.44916	1281.92639	62.55840	313.79382	1385.61401	-842.45343	338.22821	1362.66077	672.08136	455.81979	-14.32212	-149.40515	206.07591	1.31647	-864.47229	501.00134	-3.83381	-621.03137	215.66087	58.73340
98	0.808	1268.36450	366.30634	1281.21021	61.81260	314.68719	1386.84241	-843.33142	338.98193	1361.55627	658.25671	457.04422	-14.33222	-158.11588	206.27184	2.26720	-878.13623	502.06168	-3.90793	-590.28174	212.32526	57.54807
99	0.817	1268.58496	366.09744	1280.16785	60.69592	315.35660	1388.01233	-844.58508	339.66284	1360.14441	644.47278	458.21674	-14.39952	-165.84036	206.40288	3.05307	-891.68524	502.94415	-4.08536	-560.27277	208.55969	55.65750
100	0.825	1268.88525	365.86017	1278.78650	59.24741	315.82669	1389.09668	-846.22882	340.28021	1358.39893	630.79443	459.28647	-14.55042	-172.62952	206.38094	3.88961	-905.15601	503.73773	-4.25542	-530.69684	204.41504	53.10930
101	0.833	1269.26563	365.61169	1277.06250	57.51460	316.13846	1390.07031	-848.22955	340.83490	1356.29163	617.26575	460.27728	-14.73072	-178.37311	206.08325	5.47274	-918.59491	504.54993	-4.33116	-501.39590	199.86996	50.05045
102	0.842	1269.72571	365.35101	1275.00293	55.54711	316.32993	1390.91418	-850.51440	341.31891	1353.81091	603.87042	461.25223	-14.87035	-182.37112	205.45439	8.77835	-932.03992	505.44391	-4.35089	-472.34796	194.76849	46.68178
103	0.850	1270.26331	365.07361	1272.61682	53.38970	316.43204	1391.61853	-852.98267	341.71930	1350.97266	590.54950	462.24625	-14.94072	-183.32410	204.58176	14.37510	-945.51013	506.44672	-4.41328	-443.60321	188.99507	43.21842
104	0.858	1270.87512	364.78162	1269.90869	51.07840	316.47324	1392.18274	-855.52576	342.01199	1347.81714	577.26038	463.26224	-14.96890	-179.99051	203.61108	21.85563	-958.98743	507.53510	-4.52636	-415.32156	182.68425	39.81271
105	0.867	1271.56592	364.48773	1266.88672	48.63807	316.47833	1392.61060	-858.05420	342.15543	1344.39648	563.98230	464.29205	-15.00576	-171.86768	202.56929	30.00393	-972.43268	508.63773	-4.60209	-387.90500	176.19484	36.44365
106	0.875	1272.35803	364.22168	1263.57300	46.08089	316.46219	1392.91016	-860.51788	342.09018	1340.76636	550.68127	465.32947	-15.06075	-159.29172	201.35802	37.49068	-985.83215	509.70798	-4.58800	-362.11047	169.82864	32.92750
107	0.883	1273.28394	364.02731	1260.00330	43.41188	316.43561	1393.09546	-862.90515	341.75241	1336.97766	537.31354	466.38455	-15.09283	-143.05710	199.95456	43.42715	-999.20563	510.75192	-4.53289	-338.99176	163.66440	29.03062
108	0.892	1274.36914	363.93604	1256.22095	40.64020	316.41962	1393.18604	-865.22162	341.10052	1333.06787	523.85956	467.47531	-15.07285	-123.95685	198.53743	47.51437	-1012.59338	511.78418	-4.52978	-319.64606	157.64899	24.53518
109	0.900	1275.62134	363.93945	1252.26709	37.78784	316.44376	1393.20154	-867.45856	340.13971	1329.05762	510.33258	468.59714	-15.01715	-102.56931	197.37965	49.93273	-1026.04346	512.80493	-4.62673	-304.91333	151.71559	19.28154
110	0.908	1277.03125	363.98999	1248.17749	34.89285	316.53674	1393.16077	-869.56848	338.93118	1324.95105	496.75003	469.72549	-14.96552	-79.35275	196.67847	51.11599	-1039.57495	513.80939	-4.77274	-295.18857	145.90108	13.26316
111	0.917	1278.57275	364.02386	1243.98401	32.00523	316.72772	1393.08264	-871.47864	337.56476	1320.74561	483.11505	470.84229	-14.94603	-54.78995	196.46114	51.55990	-1053.16541	514.79620	-4.86818	-290.45471	140.49504	6.69637
112	0.925	1280.20251	363.98013	1239.71667	29.17451	317.04349	1392.98596	-873.13916	336.09604	1316.45203	469.42419	471.92474	-14.95564	-29.37973	196.62152	51.72089	-1066.79138	515.76733	-4.88112	-290.48117	136.02901	0.01920
113	0.933	1281.87024	363.80621	1235.40723	26.43961	317.49799	1392.88867	-874.54523	334.51617	1312.10889	455.69202	472.93692	-14.97718	-3.53735	197.07716	51.90636	-1080.45532	516.72498	-4.86681	-294.83844	133.03018	-6.09485
114	0.942	1283.53625	363.47177	1231.09656	23.83393	318.08835	1392.80518	-875.71161	332.78168	1307.78772	441.96179	473.87057	-14.99833	22.50293	197.82423	52.20753	-1094.16516	517.68835	-4.88169	-302.74652	131.67560	-10.81666
115	0.950	1285.17444	362.97852	1226.83728	21.39714	318.79779	1392.73962	-876.64093	330.85699	1303.59399	428.25687	474.75815	-15.00692	48.70805	198.84985	52.57555	-1107.90759	518.70154	-4.92324	-313.28430	131.63799	-13.60361
116	0.958	1286.76184	362.33917	1222.68811	19.17805	319.60043	1392.68091	-877.31647	328.73840	1299.66345	414.53488	475.63730	-15.00647	75.16774	200.12117	52.92373	-1121.66687	519.78400	-4.94111	-325.70026	132.34903	-14.66263
117	0.967	1288.27344	361.55811	1218.71094	17.22995	320.46744	1392.60547	-877.71570	326.46359	1296.14197	400.73917	476.54526	-15.02811	102.02805	201.64758	53.15257	-1135.44812	520.90503	-4.87564	-339.29294	133.37840	-14.77378
118	0.975	1289.68762	360.64114	1214.96985	15.60463	321.37030	1392.48572	-877.82849	324.11374	1293.15149	386.87283	477.51575	-15.08847	129.45573	203.48817	53.14642	-1149.26611	522.02069	-4.70306	-353.34586	134.51279	-14.69750
119	0.983	1290.98914	359.60809	1211.53381	14.34569	322.27985	1392.29675	-877.66321	321.80344	1290.77625	372.98431	478.56622	-15.14637	157.56931	205.66583	52.80956	-1163.11328	523.08844	-4.47284	-367.36298	135.64946	-14.82540
120	0.992	1292.17078	358.48767	1208.47632	13.48178	323.16614	1392.01538	-877.23816	319.65826	1289.07263	359.09067	479.72897	-15.12047	186.40204	208.06526	52.13396	-1176.92493	524.08514	-4.27184	-381.16290	136.73648	-15.18790
121	1.000	1293.23340	357.30371	1205.86829	13.02299	324.00009	1391.61841	-876.57721	317.80109	1288.06909	345.13785	481.08139	-14.93276	215.94490	210.47891	51.19417	-1190.59119	525.06750	-4.11652	-394.77914	137.74724	-15.62564
122	1.008	1294.17371	356.06351	1203.76746	12.96148	324.75641	1391.08813	-875.71399	316.34610	1287.74927	331.10141	482.63126	-14.58467	246.18887	212.72327	50.05997	-1204.00037	526.14227	-3.88458	-408.33655	138.66373	-15.97782
123	1.017	1294.97461	354.75894	1202.21130	13.27406	325.41986	1390.42432	-874.70624	315.37051	1288.05212	317.13269	484.07919	-14.27634	277.12518	214.67627	48.74305	-1217.03296	527.33929	-3.32783	-421.93277	139.46162	-16.18634
124	1.025	1295.61133	353.38287	1201.21887	13.92638	325.99136	1389.65100	-873.64734	314.88281	1288.89600	303.45471	484.96591	-14.29137	308.73615	216.30078	47.19948	-1229.57153	528.55719	-2.13873	-435.57730	140.11522	-16.27723
125	1.033	1296.06885	351.94437	1200.79663	14.87819	326.48999	1388.80664	-872.64514	314.83334	1290.20129	290.08832	485.25775	-14.61981	341.00101	217.62669	45.36839	-1241.56458	529.66193	-0.09855	-449.22220	140.64308	-16.28892
126	1.042	1296.35083	350.46765	1200.93665	16.09101	326.95276	1387.92993	-871.76917	315.15811	1291.89819	276.84256	485.38959	-14.94646	373.92065	218.68654	43.21562	-1252.99573	530.62585	2.79202	-462.81409	141.08797	-16.25004
127	1.050	1296.47229	348.98633	1201.61194	17.53399	327.43002	1387.05261	-871.02118	315.79877	1293.92834	263.54803	485.67764	-15.07048	407.53223	219.49643	40.72649	-1263.77197	531.51721	6.38592	-476.31534	141.47377	-16.20832
128	1.058	1296.44312	347.54123	1202.78186	19.17755	327.97177	1386.19763	-870.34869	316.68134	1296.25000	250.15060	486.14691	-15.03891	441.89447	220.01547	37.91592	-1273.73547	532.35321	10.54992	-489.69489	141.87794	-16.22549
129	1.067	1296.25952	346.16751	1204.40308	20.98241	328.60526	1385.38232	-869.67847	317.69681	1298.83667	236.63438	486.80273	-14.92563	477.06717	220.13380	34.90266	-1282.76514	533.04559	15.20877	-502.95236	142.42586	-16.32250
130	1.075	1295.90918	344.87909	1206.43750	22.89940	329.31799	1384.62317	-868.95087	318.71323	1301.66846	222.98763	487.69226	-14.73394	513.06256	219.76573	31.94310	-1290.77185	533.51331	20.31726	-516.17407	143.14935	-16.47916
131	1.083	1295.38135	343.67157	1208.85156	24.87819	330.06766	1383.94128	-868.14355	319.60141	1304.72839	209.27687	488.72482	-14.50951	549.75037	218.88437	29.36563	-1297.57361	533.74829	25.83506	-529.47345	143.97012	-16.67012
132	1.092	1294.67334	342.53412	1211.61035	26.87388	330.81357	1383.36279	-867.27576	320.25757	1307.99841	195.65977	489.60687	-14.41441	586.79065	217.47874	27.45936	-1302.78918	533.74353	31.77870	-542.87903	144.79254	-16.85333
133	1.100	1293.79053	341.45511	1214.67603	28.84533	331.54385	1382.90796	-866.39380	320.62515	1311.45447	182.21405	490.15158	-14.55458	623.62036	215.56020	26.37609	-1305.86267	533.48462	38.39448	-556.34137	145.58131	-16.98515
134	1.108	1292.74402	340.42380	1218.01306	30.75181	332.27386	1382.57849	-865.54431	320.71399	1315.05725	168.84036	490.57843	-14.79362	659.48328	213.18102	26.05428	-1306.18469	533.01630	46.17137	-569.81592	146.38115	-17.04533
135	1.117	1291.54810	339.43460	1221.58838	32.55701	333.01376	1382.35791	-864.74756	320.60379	1318.74902	155.40935	491.25934	-14.89254	693.53290	210.41231	26.20560	-1303.33081	532.26813	55.32689	-583.30579	147.21788	-17.00956
136	1.125	1290.22461	338.49921	1225.36560	34.23558	333.73920	1382.22156	-863.99323	320.41385	1322.46228	141.90308	492.26868	-14.79698	725.03912	207.37497	26.40995	-1297.38074	530.74103	65.13574	-596.80609	148.07794	-16.88617
137	1.133	1288.81079	337.65628	1229.30664	35.77674	334.39465	1382.14551	-863.26306	320.24707	1326.13684	128.38464	493.31909	-14.70266	753.60101	204.27718	26.29385	-1288.81238	527.80365	74.10964	-610.26794	148.99159	-16.75616
138	1.142	1287.35498	336.95789	1233.38037	37.18667	334.91476	1382.10986	-862.55481	320.14758	1329.72876	114.87166	494.13474	-14.78718	779.12512	201.23756	25.72633	-1277.93848	523.39526	80.99502	-623.70117	149.95171	-16.66224
139	1.150	1285.90002	336.44247	1237.56470	38.48632	335.23798	1382.10132	-861.88922	320.09814	1333.20630	101.29173	494.79337	-14.96782	801.56140	198.08592	24.86108	-1264.69067	518.07373	85.42201	-637.24860	150.84679	-16.56702
140	1.158	1284.47131	336.11932	1241.84045	39.70396	335.31442	1382.11316	-861.29498	320.06177	1336.54175	87.59692	495.53964	-15.05863	820.68665	194.56299	23.89164	-1248.83862	512.56256	87.83846	-651.06836	151.58813	-16.46643
141	1.167	1283.07703	335.96875	1246.18701	40.87016	335.11661	1382.14233	-860.78015	320.03430	1339.70874	73.82248	496.44812	-15.00905	836.11963	190.69757	22.74283	-1230.16431	507.44647	89.10485	-665.10211	152.25027	-16.39004
142	1.175	1281.71387	335.94910	1250.57739	42.01385	334.63831	1382.18726	-860.32556	320.04239	1342.68762	60.01358	497.45535	-14.88153	847.51624	186.78790	21.07242	-1208.55457	503.00186	89.88782	-679.05811	153.08562	-16.33774
143	1.183	1280.37170	335.99860	1254.97815	43.15292	333.88184	1382.24731	-859.90430	320.09497	1345.47156	46.19299	498.51141	-14.74597	854.72546	183.06927	18.59385	-1184.07886	499.15808	90.17236	-692.77252	154.25522	-16.29785
144	1.192	1279.03796	336.03696	1259.34668	44.28823	332.85532	1382.32825	-859.49377	320.16077	1348.06433	32.36853	499.58636	-14.64524	857.81189	179.61070	15.33277	-1156.97229	495.64819	89.37760	-706.40271	155.57207	-16.24202
145	1.200	1277.71130	335.98334	1263.62891	45.41003	331.58191	1382.44592	-859.06647	320.20078	1350.46521	18.51974	500.64526	-14.58617	857.00598	176.50070	11.54001	-1127.47363	492.21271	86.96909	-720.14795	156.76752	-16.12723
146	1.208	1276.41821	335.78668	1267.75903	46.51015	330.10251	1382.62134	-858.57690	320.21277	1352.64941	4.60916	501.67755	-14.53663	852.60486	173.95004	7.51613	-1095.69116	488.68839	82.93138	-734.03760	157.82426	-15.96138
147	1.217	1275.21155	335.44525	1271.66504	47.59288	328.47238	1382.87634	-857.97748	320.23212	1354.57043	-9.38245	502.70175	-14.46366	844.95313	172.24020	3.71094	-1061.65466	484.99402	77.76395	-748.03113	158.85464	-15.82832
148	1.225	1274.14868	334.99774	1275.28308	48.67802	326.75885	1383.23474	-857.25555	320.29041	1356.18970	-23.43463	503.71646	-14.37809	834.54919	171.62993	0.77680	-1025.40857	481.15063	72.20332	-762.12384	159.90045	-15.80916
149	1.233	1273.27185	334.49539	1278.56580	49.78835	325.03561	1383.72339	-856.45361	320.38437	1357.50171	-37.49478	504.71738	-14.29599	822.08655	172.12903	-0.88875	-987.07550	477.29233	66.91549	-776.29132	160.95096	-15.86945
150	1.242	1272.60144	333.98016	1281.48254	50.93192	323.36871	1384.36694	-855.64990	320.48270	1358.53235	-51.49481	505.78268	-14.13895	808.37695	173.33356	-1.53594	-946.92102	473.60617	62.35840	-790.42755	162.01370	-15.88952
151	1.250	1272.13916	333.47754	1284.01514	52.09196	321.80573	1385.17920	-854.91364	320.55496	1359.31372	-65.32880	507.06570	-13.69795	794.18433	174.67564	-1.72041	-905.33557	470.28769	58.88888	-804.46826	163.07980	-15.81203
152	1.258	1271.87488	332.99850	1286.15161	53.22123	320.38361	1386.15320	-854.27667	320.58719	1359.86438	-78.81897	508.61771	-12.76832	780.00330	175.79959	-1.80434	-862.78870	467.53351	56.85041	-818.50153	164.06403	-15.65950
153	1.267	1271.79285	332.54443	1287.88342	54.24354	319.13718	1387.25659	-853.73871	320.57507	1360.18628	-91.77121	510.26755	-11.34039	765.99231	176.64583	-1.92579	-819.83307	465.51935	56.50680	-832.60785	164.88141	-15.46114
154	1.275	1271.87561	332.11191	1289.20178	55.07542	318.09024	1388.44250	-853.28729	320.52554	1360.27136	-104.09824	511.87302	-9.53797	752.11700	177.34164	-2.15596	-777.06335	464.33453	57.95059	-846.68005	165.58199	-15.27746
155	1.283	1272.10583	331.69629	1290.09753	55.65804	317.24567	1389.67090	-852.91510	320.47208	1360.10742	-115.83203	513.59039	-7.41099	738.31177	178.05812	-2.51202	-735.00256	463.91437	60.95335	-860.54541	166.33759	-15.21146
156	1.292	1272.46716	331.29358	1290.56042	55.97173	316.59344	1390.92114	-852.63275	320.47452	1359.67712	-127.01981	515.68909	-4.92807	724.54510	178.86380	-2.89873	-694.07086	464.01804	64.76803	-874.20490	167.27290	-15.30782
157	1.300	1272.94409	330.90103	1290.57922	56.02467	316.12592	1392.18823	-852.46985	320.59180	1358.96021	-137.69138	518.25415	-2.05287	710.80273	179.69531	-3.17422	-654.69977	464.28683	68.23056	-887.82697	168.34929	-15.49933
158	1.308	1273.52112	330.51721	1290.14185	55.83218	315.84021	1393.46814	-852.46515	320.85034	1357.93762	-147.84378	521.09711	1.25089	697.06476	180.50407	-3.29982	-617.35889	464.40030	70.30927	-901.55237	169.41068	-15.67271
159	1.317	1274.18286	330.14093	1289.23523	55.40218	315.72684	1394.74304	-852.65582	321.23669	1356.59680	-157.32889	523.85266	5.02583	683.32043	181.36192	-3.36427	-582.35693	464.21832	70.61841	-915.38275	170.33141	-15.76330
160	1.325	1274.91431	329.76935	1287.84521	54.73212	315.76172	1395.98022	-853.07349	321.71320	1354.93066	-165.82660	526.28210	9.40494	669.59961	182.33585	-3.47672	-549.64502	463.81119	69.40405	-929.20197	171.14931	-15.77824
161	1.333	1275.70190	329.39542	1285.95679	53.81563	315.90765	1397.14087	-853.74353	322.23633	1352.93567	-172.93445	528.44019	14.71284	655.95660	183.35619	-3.67260	-518.80719	463.37909	67.14419	-942.89594	171.98988	-15.71578
162	1.342	1276.53564	329.00482	1283.55457	52.65220	316.12228	1398.18787	-854.67566	322.76874	1350.61157	-178.17902	530.43787	21.39786	642.39771	184.32565	-3.90490	-489.18158	463.10278	64.22839	-956.49652	172.87442	-15.54226
163	1.350	1277.41260	328.57355	1280.62537	51.25571	316.37299	1399.08765	-855.84912	323.27637	1347.96521	-180.92743	532.21844	29.85844	628.86072	185.25220	-4.10099	-460.09064	463.04657	60.92219	-970.14032	173.72656	-15.31348
164	1.358	1278.33850	328.06940	1277.16223	49.65987	316.64590	1399.81848	-857.21399	323.72400	1345.00952	-180.35413	533.62421	40.23121	615.29407	186.17422	-4.21392	-431.11609	463.17145	57.45710	-983.86871	174.51167	-15.19288
165	1.367	1279.32861	327.46130	1273.16992	47.91458	316.93784	1400.38123	-858.71509	324.08762	1341.75610	-175.65948	534.52759	52.10244	601.71069	187.06210	-4.23647	-402.27448	463.37326	54.03057	-997.56665	175.29164	-15.25844
166	1.375	1280.40076	326.73889	1268.67102	46.07406	317.24573	1400.79810	-860.30396	324.37134	1338.21155	-166.53729	534.88812	64.38756	588.15399	187.86713	-4.20080	-374.09631	463.51779	50.68769	-1011.11981	176.14268	-15.37905
167	1.383	1281.56628	325.92908	1263.70398	44.18936	317.56573	1401.09924	-861.92053	324.61493	1334.38733	-153.50595	534.77692	75.67736	574.62769	188.60684	-4.16887	-347.60345	463.54816	47.18928	-1024.57263	177.03369	-15.37154
168	1.392	1282.82666	325.08685	1258.31458	42.30749	317.89465	1401.31079	-863.47510	324.89923	1330.31165	-137.71689	534.31720	84.85374	561.07635	189.35167	-4.19572	-324.07800	463.58337	42.99215	-1038.09131	177.90001	-15.26381
169	1.400	1284.17859	324.26971	1252.54590	40.46970	318.22220	1401.45093	-864.86414	325.33347	1326.02795	-120.35529	533.58435	91.53284	547.44775	190.14452	-4.27760	-304.68121	463.84906	37.44487	-1051.78650	178.77292	-15.27242
170	1.408	1285.62122	323.53070	1246.43579	38.70905	318.52518	1401.53223	-866.00513	326.01627	1321.58362	-102.14545	532.60736	96.08694	533.73859	190.97736	-4.35031	-290.13898	464.51981	30.19738	-1065.61743	179.67953	-15.46317
171	1.417	1287.15857	322.92865	1240.02563	37.04996	318.78021	1401.56775	-866.85754	327.00244	1317.02075	-83.24106	531.37744	99.25423	519.96301	191.83273	-4.36535	-280.68573	465.61234	21.60831	-1079.46899	180.57144	-15.63182
172	1.425	1288.79810	322.51913	1233.37573	35.51133	318.97885	1401.57385	-867.42432	328.29684	1312.37598	-63.38080	529.82513	101.69893	506.13837	192.71988	-4.34598	-276.26379	466.93106	12.83731	-1093.27954	181.42816	-15.61679
173	1.433	1290.54065	322.33191	1226.56873	34.11154	319.12280	1401.56799	-867.73865	329.86368	1307.68799	-42.20166	527.85602	103.85919	492.31662	193.66476	-4.33678	-276.65338	468.11957	5.42082	-1107.05457	182.27138	-15.48536
174	1.442	1292.36707	322.36749	1219.69946	32.86983	319.21304	1401.56384	-867.84186	331.64337	1303.01001	-19.59921	525.38062	105.96118	478.55246	194.65961	-4.34322	-281.37897	468.87430	0.41714	-1120.77930	183.10799	-15.33228
175	1.450	1294.23230	322.60443	1212.86548	31.80238	319.24414	1401.56616	-867.76270	333.57626	1298.42639	4.15704	522.34705	108.03695	464.82733	195.66026	-4.35883	-289.75641	469.18405	-2.18348	-1134.38562	183.96582	-15.14379
176	1.458	1296.07922	323.00616	1206.16602	30.91747	319.20648	1401.57080	-867.50696	335.61548	1294.06055	28.65823	518.79919	109.98248	451.06598	196.63997	-4.39854	-301.05914	469.35913	-3.15596	-1147.84839	184.87881	-14.91336
177	1.467	1297.85852	323.53830	1199.70166	30.21824	319.10376	1401.56824	-867.06506	337.71249	1290.06226	53.66620	514.85248	111.63072	437.22937	197.59930	-4.47758	-314.37909	469.73645	-3.35059	-1161.31274	185.76640	-14.69527
178	1.475	1299.53870	324.19012	1193.56958	29.71446	318.96942	1401.54114	-866.43164	339.79822	1286.58008	79.20078	510.61145	112.78822	423.35004	198.52094	-4.58173	-328.56958	470.39615	-3.36223	-1175.04541	186.49712	-14.52662
179	1.483	1301.10535	324.98328	1187.85889	29.42860	318.86072	1401.46057	-865.62042	341.79581	1283.73523	105.39755	506.17279	113.29027	409.48029	199.38066	-4.67319	-342.72687	471.24246	-3.50148	-1189.13159	187.09610	-14.40187
180	1.492	1302.55957	325.96341	1182.65527	29.38406	318.83527	1401.28528	-864.65887	343.64798	1281.60449	132.34825	501.66891	113.07745	395.64850	200.22028	-4.73852	-356.57898	472.19785	-3.82647	-1203.24133	187.69803	-14.25947
181	1.500	1303.91577	327.17883	1178.04431	29.58863	318.93207	1400.96936	-863.57239	345.31183	1280.20935	160.06250	497.22238	112.20143	381.87155	201.12630	-4.81174	-370.25366	473.24261	-4.23329	-1216.87024	188.33493	-13.93575
182	1.508	1305.19189	328.65430	1174.10327	30.03181	319.16846	1400.47473	-862.38556	346.71915	1279.52124	188.50108	492.94928	110.80206	368.15994	202.13541	-4.92777	-383.87048	474.37598	-4.58268	-1229.77502	188.93251	-13.17068
183	1.517	1306.39795	330.36652	1170.87598	30.69687	319.54532	1399.78503	-861.14124	347.74640	1279.48340	217.60071	489.03409	109.09469	354.51172	203.21844	-5.07607	-397.42749	475.58203	-4.80396	-1242.00146	189.44394	-11.69832
184	1.525	1307.53662	332.23837	1168.35278	31.57524	320.04633	1398.90686	-859.90375	348.23389	1280.03601	247.27747	485.61850	107.25429	340.93286	204.32707	-5.21223	-410.88092	476.83420	-4.94133	-1253.55957	189.84621	-9.41152
185	1.533	1308.61230	334.16415	1166.47473	32.66711	320.63596	1397.85632	-858.73230	348.05042	1281.13416	277.42877	482.68024	105.28276	327.44028	205.42195	-5.29162	-424.22418	478.11987	-5.08987	-1264.35498	190.06686	-6.44323
186	1.542	1309.62952	336.04730	1165.15942	33.96603	321.26749	1396.64722	-857.65125	347.16360	1282.74646	307.97705	480.12714	103.03033	314.03113	206.47202	-5.28376	-437.52063	479.42520	-5.27376	-1274.48755	190.12207	-3.05090
187	1.550	1310.57849	337.82016	1164.33105	35.44857	321.89758	1395.29053	-856.64197	345.68018	1284.83374	338.92648	477.87997	100.29299	300.66937	207.47121	-5.18833	-450.86328	480.72964	-5.42788	-1284.25635	190.25627	0.55775
188	1.558	1311.43005	339.44284	1163.94128	37.08083	322.49255	1393.80237	-855.65576	343.84097	1287.33215	370.34354	475.89978	96.90201	287.29449	208.47284	-5.05833	-464.29175	482.05127	-5.49583	-1293.72144	190.64755	4.32659
189	1.567	1312.14746	340.89859	1163.97754	38.82713	323.02411	1392.20996	-854.63989	341.97025	1290.15845	402.29172	474.21817	92.78761	273.84695	209.56546	-4.98077	-477.76099	483.42352	-5.50016	-1302.45520	191.14920	8.33516
190	1.575	1312.70544	342.19620	1164.46240	40.64982	323.46387	1390.55042	-853.56244	340.38727	1293.22876	434.81448	472.84503	87.96329	260.31903	210.80600	-5.01435	-491.20715	484.79001	-5.51114	-1309.74414	191.63506	12.68142
191	1.583	1313.10657	343.37677	1165.44263	42.50539	323.78275	1388.86707	-852.42181	339.31683	1296.47437	467.96194	471.66425	82.47261	246.76480	212.18283	-5.13847	-504.63513	486.00873	-5.57355	-1315.07910	192.25183	17.49657
192	1.592	1313.37964	344.51013	1166.96802	44.34386	323.95566	1387.20300	-851.23956	338.84848	1299.85315	501.75708	470.50906	76.39559	233.23126	213.59711	-5.26138	-518.10315	487.01529	-5.67147	-1318.37256	193.07115	23.18294
193	1.600	1313.55396	345.66901	1169.06860	46.11250	323.96698	1385.59460	-850.04602	338.94556	1303.35803	536.05835	469.30063	69.91047	219.70441	214.90570	-5.30827	-531.62573	487.91840	-5.75734	-1319.53906	193.92032	30.36927
194	1.608	1313.63245	346.89642	1171.74060	47.76076	323.81760	1384.06775	-848.87109	339.48511	1307.00732	570.52087	468.10983	63.31575	206.13821	216.04538	-5.29714	-545.14044	488.86612	-5.81947	-1318.14136	194.75446	39.29868
195	1.617	1313.59412	348.19797	1174.95105	49.24646	323.53497	1382.63940	-847.74176	340.31049	1310.81885	604.81824	467.13385	56.93519	192.50980	217.06400	-5.29184	-558.59515	489.87668	-5.89704	-1313.63013	195.94006	49.24837
196	1.625	1313.42041	349.55624	1178.64526	50.54441	323.17441	1381.32275	-846.68762	341.25906	1314.79443	638.80719	466.58456	51.00742	178.84264	218.02470	-5.30592	-572.01923	490.87537	-6.00581	-1305.72632	198.08937	58.65674
197	1.633	1313.10693	350.94128	1182.75671	51.65446	322.80640	1380.12756	-845.73761	342.16879	1318.90588	672.37372	466.56729	45.70341	165.17297	218.96448	-5.29524	-585.47192	491.83478	-6.09496	-1294.48462	201.60480	65.94894
198	1.642	1312.65588	352.32117	1187.21912	52.59846	322.50165	1379.05872	-844.88794	342.92514	1323.06140	705.24756	467.04575	41.16374	151.48296	219.92494	-5.23358	-598.99982	492.80203	-6.10909	-1280.07715	206.33212	70.35507
199	1.650	1312.06921	353.68066	1191.97107	53.40387	322.31894	1378.12048	-844.08154	343.52411	1327.10181	736.97180	467.91153	37.41212	137.70555	220.94470	-5.14812	-612.65723	493.81775	-6.05239	-1262.63647	211.67744	72.04841
200	1.658	1311.35034	355.02484	1196.95190	54.09006	322.29767	1377.32520	-843.24780	344.06018	1330.87183	766.85522	469.09146	34.22476	123.80400	222.02116	-5.06801	-626.47137	494.86734	-5.96151	-1242.31543	216.96733	71.75264
201	1.667	1310.50903	356.36578	1202.09668	54.66930	322.46082	1376.69421	-842.36053	344.64050	1334.28943	793.81689	470.52655	31.07894	109.80856	223.12439	-4.99018	-640.40320	495.92657	-5.85082	-1219.30469	221.75700	70.27340
202	1.675	1309.55872	357.71539	1207.33838	55.15564	322.81946	1376.25037	-841.45227	345.31189	1337.35632	816.39709	472.06531	27.26337	95.78316	224.23782	-4.90134	-654.40564	497.02585	-5.71437	-1193.73291	226.03180	68.12672
203	1.683	1308.51257	359.08545	1212.61548	55.57420	323.37378	1376.01208	-840.57806	346.05768	1340.12512	833.28162	473.52020	22.18841	81.77408	225.35490	-4.79368	-668.46771	498.20343	-5.56130	-1165.70972	230.05582	65.42749
204	1.692	1307.38342	360.47946	1217.87305	55.96899	324.12109	1375.98901	-839.77277	346.83673	1342.66199	844.01392	474.81158	15.76395	67.78050	226.46674	-4.68169	-682.57086	499.39493	-5.42323	-1135.39600	234.01323	62.09682
205	1.700	1306.18433	361.87982	1223.05847	56.40236	325.06946	1376.17822	-839.04181	347.60797	1345.03394	849.13904	475.95151	8.55267	53.76582	227.55296	-4.59802	-696.67377	500.46991	-5.31437	-1102.90869	237.87344	58.16452
206	1.708	1304.93347	363.25119	1228.11658	56.93872	326.23184	1376.56274	-838.37512	348.34558	1347.29785	849.65967	476.89838	1.49838	39.69215	228.56921	-4.53453	-710.76758	501.37802	-5.21976	-1068.28784	241.43103	53.89895
207	1.717	1303.65967	364.56265	1232.99036	57.62091	327.59973	1377.11841	-837.75830	349.06110	1349.47314	846.43726	477.47488	-4.49389	25.55035	229.50742	-4.44983	-724.87616	502.18863	-5.14382	-1031.58423	244.40880	49.69897
208	1.725	1302.40063	365.80261	1237.62158	58.45800	329.13797	1377.82190	-837.18408	349.79532	1351.53528	840.00452	477.53436	-8.73412	11.37277	230.44225	-4.34856	-739.00305	503.03064	-5.10274	-992.90710	246.59554	45.94553
209	1.733	1301.19397	366.97156	1241.95959	59.43299	330.80777	1378.65430	-836.65900	350.58362	1353.44189	830.70850	477.23029	-10.93960	-2.78326	231.43010	-4.26233	-753.12488	503.98364	-5.07169	-952.45734	247.90945	42.95200
210	1.742	1300.06799	368.06250	1245.97363	60.51902	332.57227	1379.60168	-836.19238	351.44211	1355.15527	819.00366	477.00015	-11.54317	-16.85294	232.42043	-4.17771	-767.21338	504.98492	-5.00813	-910.59338	248.36829	40.96406
211	1.750	1299.04077	369.05692	1249.65735	61.69056	334.38281	1380.65112	-835.78253	352.37418	1356.64941	805.67938	477.27927	-11.48126	-30.74557	233.33640	-4.05148	-781.25415	505.92245	-4.89591	-867.85614	247.99167	40.21407
212	1.758	1298.12683	369.94458	1253.01990	62.92513	336.18179	1381.78418	-835.41223	353.37079	1357.91040	791.68555	478.23309	-11.48904	-44.32938	234.19048	-3.84912	-795.26392	506.79535	-4.74109	-824.92261	246.74707	40.94056
213	1.767	1297.34741	370.74707	1256.07019	64.19357	337.91959	1382.97339	-835.05475	354.40829	1358.92957	777.67493	479.69876	-11.74174	-57.46817	235.03616	-3.51958	-809.28381	507.70020	-4.55972	-782.52515	244.66876	43.16680
214	1.775	1296.73535	371.51343	1258.80737	65.44653	339.56445	1384.18970	-834.69440	355.45798	1359.69299	763.83405	481.36426	-12.10258	-70.07614	235.84175	-2.98815	-823.34033	508.72318	-4.37156	-741.32202	242.02612	46.41289
215	1.783	1296.32239	372.28467	1261.21558	66.61249	341.10229	1385.41687	-834.34918	356.50357	1360.18201	750.09601	482.98035	-12.47789	-82.12152	236.52225	-2.23015	-837.39490	509.90060	-4.19947	-701.74792	239.28418	49.75244
216	1.792	1296.11829	373.06488	1263.26282	67.60836	342.53317	1386.65295	-834.07422	357.54620	1360.37903	736.37048	484.45300	-12.86096	-93.57886	237.05058	-1.30736	-851.34235	511.23691	-4.06416	-663.96472	236.83360	52.23515
217	1.800	1296.09680	373.82452	1264.90137	68.35275	343.86136	1387.89990	-833.95068	358.58658	1360.26245	722.62854	485.81512	-13.20529	-104.38730	237.44322	-0.29453	-865.08826	512.66864	-3.97966	-627.96497	234.75482	53.33347
218	1.808	1296.20801	374.52631	1266.07227	68.77792	345.07742	1389.15100	-834.06873	359.60730	1359.79675	708.89551	487.11130	-13.42364	-114.44809	237.69406	0.78021	-878.62231	514.02173	-3.98160	-593.67316	232.82724	53.04295
219	1.817	1296.40796	375.14914	1266.71826	68.83942	346.14471	1390.38586	-834.50934	360.57712	1358.93713	695.22101	488.31970	-13.49729	-123.64038	237.79724	1.87782	-892.01837	515.13538	-4.10477	-560.88538	230.75067	51.59131
220	1.825	1296.68103	375.69153	1266.80518	68.52219	347.00790	1391.57214	-835.33057	361.46960	1357.64587	681.63452	489.39764	-13.51054	-131.86353	237.78284	2.89387	-905.39148	516.02954	-4.29489	-529.23090	228.33911	49.16074
221	1.833	1297.04102	376.15982	1266.33594	67.84343	347.62344	1392.67285	-836.54724	362.27606	1355.90771	668.10156	490.36682	-13.55922	-139.12408	237.65167	3.78942	-918.83630	516.86530	-4.42467	-498.36411	225.48781	45.86759
222	1.842	1297.51563	376.55478	1265.34717	66.84742	347.98825	1393.65930	-838.10699	363.00021	1353.73730	654.54712	491.30350	-13.66978	-145.48404	237.31247	4.88096	-932.35901	517.76239	-4.41498	-468.16345	222.08958	41.83083
223	1.850	1298.12683	376.86316	1263.88489	65.59111	348.14893	1394.51904	-839.89868	363.63644	1351.17725	640.93805	492.27084	-13.80544	-150.68149	236.65253	6.99543	-945.88611	518.71472	-4.30673	-438.73798	218.14276	37.18948
224	1.858	1298.88257	377.05933	1261.98267	64.13000	348.18420	1395.25244	-841.79962	364.15756	1348.28638	627.32245	493.29684	-13.92031	-153.75681	235.68105	11.10364	-959.36499	519.67773	-4.22770	-410.40088	213.88501	32.06936
225	1.867	1299.77844	377.11804	1259.65417	62.50974	348.16864	1395.86340	-843.72229	364.52148	1345.12793	613.77313	494.37067	-14.00227	-153.27924	234.55751	17.54583	-972.82202	520.65045	-4.27544	-383.76654	209.67436	26.52762
226	1.875	1300.80200	377.03149	1256.90259	60.76003	348.14630	1396.34937	-845.63141	364.67633	1341.75793	600.32288	495.44940	-14.06087	-148.12616	233.42609	25.59993	-986.30365	521.64221	-4.42694	-359.83176	205.70314	20.54463
227	1.883	1301.94226	376.81458	1253.73303	58.89209	348.13467	1396.69922	-847.52655	364.56598	1338.21460	586.96375	496.50449	-14.11823	-138.06281	232.28358	33.84565	-999.80469	522.64667	-4.57659	-339.81726	201.85146	14.11288
228	1.892	1303.19971	376.48843	1250.15881	56.90485	348.14325	1396.90149	-849.39490	364.15744	1334.50525	573.65039	497.55301	-14.20228	-123.63782	231.04605	40.95126	-1013.29285	523.66492	-4.63883	-324.82245	197.86208	7.36226
229	1.900	1304.58337	376.06339	1246.20581	54.79806	348.18198	1396.95862	-851.17670	363.47162	1330.60278	560.29822	498.60947	-14.29918	-105.69220	229.66882	46.22690	-1026.77393	524.69434	-4.62018	-315.54828	193.73317	0.66898
230	1.908	1306.09277	375.54495	1241.91284	52.58372	348.26251	1396.89270	-852.78888	362.57050	1326.47925	546.83020	499.63800	-14.36060	-84.99240	228.23010	49.64520	-1040.29602	525.70721	-4.61147	-312.18179	189.95691	-5.33370
231	1.917	1307.70715	374.95093	1237.32983	50.29028	348.40698	1396.73853	-854.18011	361.51190	1322.16309	533.23291	500.60236	-14.36601	-62.11066	226.94846	51.53910	-1053.88623	526.68390	-4.69024	-314.36063	187.29008	-9.98301
232	1.925	1309.38770	374.31348	1232.51453	47.95858	348.64728	1396.53223	-855.34149	360.32968	1317.76196	519.54865	501.52338	-14.33368	-37.43176	226.04462	52.34900	-1067.51440	527.64844	-4.83945	-321.28018	186.18040	-12.91589
233	1.933	1311.08179	373.66235	1227.52661	45.63378	349.00613	1396.30225	-856.27332	359.03897	1313.43872	505.82739	502.45398	-14.29337	-11.27933	225.58940	52.50647	-1081.13550	528.63745	-4.98236	-331.87994	186.43164	-14.23534
234	1.942	1312.72791	373.00558	1222.42188	43.36280	349.48282	1396.06299	-856.96289	357.63745	1309.37451	492.11334	503.43326	-14.26544	15.90979	225.55566	52.33775	-1094.73987	529.65063	-5.04889	-344.85251	187.47737	-14.46966
235	1.950	1314.26794	372.32248	1217.25366	41.20015	350.06155	1395.81274	-857.39160	356.10986	1305.73499	478.44809	504.46597	-14.25393	43.62712	225.92943	51.99258	-1108.33740	530.66040	-4.99610	-358.79559	188.83688	-14.34361
236	1.958	1315.66003	371.57709	1212.07654	39.21123	350.73242	1395.53540	-857.55573	354.44901	1302.64941	464.84058	505.52081	-14.25694	71.54547	226.70422	51.47975	-1121.93469	531.65100	-4.84004	-372.75284	190.23010	-14.41906
237	1.967	1316.88330	370.74881	1206.95471	37.46893	351.49982	1395.20862	-857.47687	352.68115	1300.20313	451.25485	506.55859	-14.27810	99.64836	227.86258	50.77567	-1135.54102	532.64282	-4.66282	-386.47513	191.46696	-14.81923
238	1.975	1317.93591	369.85071	1201.96619	36.04667	352.37268	1394.81274	-857.19177	350.87949	1298.44104	437.65320	507.55676	-14.32748	128.11584	229.39307	49.88945	-1149.14197	533.68097	-4.52928	-400.08145	192.43030	-15.29363
239	1.983	1318.82678	368.91150	1197.19263	35.00729	353.34616	1394.33362	-856.73706	349.15387	1297.37000	424.03284	508.51297	-14.40501	157.14987	231.25302	48.85116	-1162.67004	534.76019	-4.42933	-413.66534	193.14569	-15.58297
240	1.992	1319.56665	367.94711	1192.70679	34.38434	354.36823	1393.76392	-856.15002	347.62659	1296.95813	410.40460	509.48383	-14.46662	186.88213	233.31358	47.68345	-1176.02454	535.81610	-4.29167	-427.21841	193.74756	-15.66036
241	2.000	1320.16467	366.95459	1188.57336	34.16140	355.31503	1393.10767	-855.48083	346.41309	1297.13647	396.74557	510.57608	-14.42643	217.36020	235.42059	46.37969	-1189.09290	536.84772	-3.94841	-440.72348	194.37189	-15.65789
242	2.008	1320.62744	365.92126	1184.84863	34.27933	356.03848	1392.38171	-854.79205	345.60141	1297.81104	383.01541	511.82462	-14.23928	248.57571	237.46204	44.91293	-1201.75830	537.92346	-3.11857	-454.19211	195.10773	-15.71357
243	2.017	1320.95972	364.82867	1181.57727	34.67207	356.46121	1391.61157	-854.14246	345.23212	1298.88464	369.25211	513.07642	-14.01224	280.51028	239.29025	43.29331	-1213.90369	539.06238	-1.54223	-467.64777	195.94064	-15.87468
244	2.025	1321.16150	363.65576	1178.79053	35.28927	356.60828	1390.82605	-853.56744	345.29233	1300.27905	355.59232	514.03546	-13.97780	313.17017	240.70515	41.57697	-1225.42224	540.24121	0.88150	-481.11176	196.74216	-16.07746
245	2.033	1321.22974	362.38992	1176.50500	36.09521	356.56390	1390.05579	-853.06836	345.72330	1301.94336	342.11273	514.56201	-14.24119	346.58807	241.56975	39.78798	-1236.25708	541.43512	4.10914	-494.58734	197.43945	-16.24820
246	2.042	1321.16699	361.03445	1174.72119	37.06414	356.42407	1389.33264	-852.61670	346.42813	1303.84680	328.73373	514.87836	-14.62471	380.79929	241.82811	37.87766	-1246.41907	542.57336	8.03582	-508.04132	198.12064	-16.38898
247	2.050	1320.98792	359.60660	1173.42786	38.17574	356.26901	1388.68604	-852.17365	347.27655	1305.96655	315.35425	515.32019	-14.87026	415.84070	241.43410	35.79308	-1255.89148	543.57031	12.52307	-521.42639	198.88928	-16.52079
248	2.058	1320.71704	358.13873	1172.60828	39.40747	356.15134	1388.14026	-851.71014	348.12292	1308.27930	301.95502	516.02930	-14.87723	451.76715	240.36008	33.56255	-1264.48218	544.41150	17.39594	-534.76471	199.72147	-16.62285
249	2.067	1320.37781	356.67975	1172.24011	40.73439	356.10843	1387.71130	-851.21167	348.84558	1310.76294	288.55264	516.93115	-14.71422	488.59821	238.65292	31.30121	-1271.79749	545.15271	22.52816	-548.13971	200.53850	-16.67327
250	2.075	1319.98279	355.27954	1172.29358	42.13900	356.18500	1387.40308	-850.67517	349.38074	1313.40259	275.15735	517.85114	-14.52575	526.23853	236.39719	29.18063	-1277.36780	545.88562	28.01572	-561.58185	201.33035	-16.68048
251	2.083	1319.53137	353.96127	1172.73157	43.60892	356.42282	1387.20935	-850.10852	349.72879	1316.18665	261.75323	518.68176	-14.42206	564.47284	233.59679	27.41599	-1280.77942	546.68079	34.25002	-575.05334	202.11983	-16.64521
252	2.092	1319.01709	352.71304	1173.51392	45.12075	356.82266	1387.12195	-849.53326	349.93405	1319.09814	248.28662	519.50238	-14.38480	602.93005	230.11615	26.22929	-1281.70068	547.45862	41.72192	-588.51837	202.90158	-16.54179
253	2.100	1318.43701	351.50769	1174.60132	46.63149	357.33408	1387.13794	-848.98438	350.05505	1322.10706	234.69466	520.49237	-14.28705	640.94666	225.78380	25.77700	-1279.83081	547.93774	50.62905	-601.96533	203.67520	-16.36675
254	2.108	1317.79309	350.32477	1175.95862	48.08233	357.88321	1387.25439	-848.50537	350.14441	1325.17310	220.97458	521.67627	-14.07004	677.53918	220.56972	26.07010	-1274.97021	547.73657	60.53559	-615.41376	204.45566	-16.18631
255	2.117	1317.08826	349.15533	1177.55640	49.41304	358.39917	1387.45874	-848.14288	350.24286	1328.25134	207.23401	522.80847	-13.87394	711.62524	214.66217	26.87048	-1267.19604	546.50653	70.31778	-628.91956	205.24722	-16.06750
256	2.125	1316.32556	347.99692	1179.37134	50.58102	358.81982	1387.72681	-847.94330	350.37326	1331.29688	193.59175	523.66241	-13.86656	742.29425	208.45750	27.64130	-1256.79773	544.06415	78.58691	-642.53802	206.02962	-15.97007
257	2.133	1315.50842	346.85010	1181.38184	51.56773	359.08508	1388.02832	-847.94788	350.53247	1334.26538	180.04042	524.33032	-14.00484	768.92456	202.39148	27.73582	-1243.96509	540.54541	84.47115	-656.28760	206.77554	-15.80842
258	2.142	1314.63586	345.71310	1183.56274	52.37461	359.13364	1388.33154	-848.17554	350.70206	1337.11194	166.49466	525.04651	-14.12229	791.23364	196.58528	26.77683	-1228.62939	536.44983	88.08147	-670.15839	207.49016	-15.59685
259	2.150	1313.70215	344.57477	1185.88306	53.02055	358.91373	1388.60791	-848.59973	350.86963	1339.79248	152.89020	525.88293	-14.15144	809.32007	190.80373	24.87655	-1210.60229	532.37067	90.17950	-684.09192	208.25981	-15.47795
260	2.158	1312.70227	343.41772	1188.30823	53.53692	358.39664	1388.83765	-849.15247	351.03094	1342.27368	139.18958	526.76801	-14.14787	823.53223	184.90315	22.45010	-1189.78149	528.61743	91.43511	-697.94171	209.25560	-15.57891
261	2.167	1311.64136	342.23132	1190.80518	53.95916	357.57886	1389.01294	-849.75519	351.17383	1344.54504	125.38364	527.67383	-14.16244	834.18005	179.10973	19.80815	-1166.23145	525.17749	91.96702	-711.58514	210.57654	-15.83075
262	2.175	1310.53723	341.01163	1193.34106	54.32153	356.47397	1389.13757	-850.34393	351.27628	1346.61646	111.50908	528.64282	-14.16436	841.38257	173.79161	16.94389	-1140.15771	521.95795	91.44259	-725.05402	212.13680	-16.05778
263	2.183	1309.41797	339.74673	1195.87866	54.65147	355.10480	1389.23022	-850.87659	351.33353	1348.50024	97.62064	529.67102	-14.10794	845.13318	169.17009	13.69086	-1111.78503	518.90460	89.53765	-738.48798	213.75302	-16.18718
264	2.192	1308.31775	338.42261	1198.36707	54.96037	353.50372	1389.32141	-851.33582	351.37173	1350.19495	83.73454	530.71252	-14.00974	845.39624	165.28755	10.02756	-1081.22656	515.89136	86.25758	-752.06592	215.20007	-16.19977
265	2.200	1307.26721	337.04807	1200.74133	55.24088	351.71158	1389.44006	-851.73022	351.42426	1351.68652	69.82248	531.75635	-13.91678	842.13269	162.16299	6.20449	-1048.51648	512.70441	81.86142	-765.94379	216.26620	-16.03223
266	2.208	1306.28381	335.65234	1202.93872	55.47645	349.77240	1389.60608	-852.08142	351.50647	1352.95874	55.87213	532.79602	-13.84924	835.35474	159.98872	2.70869	-1013.75439	509.26199	76.73908	-780.11462	216.94670	-15.68758
267	2.217	1305.37720	334.26202	1204.91711	55.65440	347.73712	1389.83923	-852.40234	351.61340	1353.99890	41.92520	533.78082	-13.79202	825.33521	159.07047	0.12192	-977.10773	505.71002	71.44918	-794.36792	217.49725	-15.31129
268	2.225	1304.55750	332.89255	1206.66003	55.77652	345.66968	1390.16785	-852.69037	351.73401	1354.79932	28.02133	534.69153	-13.71436	812.81360	159.41382	-1.27252	-938.72144	502.29813	66.66378	-808.48706	218.15970	-15.03749
269	2.233	1303.82886	331.54938	1208.16333	55.86415	343.64114	1390.62500	-852.93597	351.86798	1355.35303	14.13348	535.64063	-13.57898	798.89294	160.51860	-1.75626	-898.79968	499.29016	63.01066	-822.46466	218.95518	-14.86430
270	2.242	1303.18689	330.22986	1209.42480	55.94620	341.71704	1391.23608	-853.13269	352.02814	1355.65308	0.21014	536.77161	-13.33983	784.58582	161.75916	-1.85986	-857.75562	496.93082	60.97946	-836.43732	219.81993	-14.75074
271	2.250	1302.62354	328.93564	1210.44556	56.02993	339.94800	1392.00745	-853.28333	352.22433	1355.69641	-13.71231	538.02374	-12.97271	770.42316	162.81766	-1.93046	-816.18726	495.38724	60.85638	-850.46887	220.75102	-14.71097
272	2.258	1302.12842	327.68408	1211.22986	56.08419	338.36929	1392.92188	-853.40118	352.44788	1355.48743	-27.47717	539.19464	-12.44372	756.48730	163.70021	-2.09000	-774.75452	494.68994	62.66083	-864.49329	221.78012	-14.77190
273	2.267	1301.68677	326.49478	1211.77832	56.05539	337.00461	1393.94922	-853.50873	352.67270	1355.03296	-40.92908	540.34985	-11.55497	742.68140	164.53178	-2.36554	-734.05701	494.68817	66.05265	-878.42505	222.91183	-14.90501
274	2.275	1301.28186	325.36731	1212.08057	55.89320	335.86209	1395.06042	-853.63715	352.87521	1354.33765	-54.00464	541.83875	-10.04071	728.90369	165.36853	-2.71201	-694.53729	495.05438	70.22247	-892.24316	224.08176	-15.03738
275	2.283	1300.89990	324.28809	1212.11719	55.55913	334.93222	1396.22949	-853.83044	353.05368	1353.40161	-66.62427	543.74658	-7.96118	715.10168	166.14919	-3.02169	-656.51697	495.39987	74.03783	-905.95605	225.17598	-15.12957
276	2.292	1300.53821	323.25342	1211.86743	55.02536	334.20227	1397.43018	-854.14630	353.23181	1352.21899	-78.60818	545.73566	-5.70239	701.29590	166.83250	-3.22562	-620.32538	495.41748	76.54009	-919.55981	226.11508	-15.18850
277	2.300	1300.20874	322.27161	1211.31506	54.27766	333.66864	1398.63538	-854.64600	353.44760	1350.77979	-89.80316	547.53918	-3.48945	687.55530	167.49794	-3.35005	-586.24817	494.95529	77.35004	-933.06036	226.93076	-15.22023
278	2.308	1299.93042	321.35120	1210.44958	53.32056	333.32849	1399.82031	-855.37573	353.73172	1349.07410	-100.22394	549.29742	-1.13000	673.91522	168.25685	-3.46378	-554.26483	494.11063	76.62759	-946.54401	227.69525	-15.21933
279	2.317	1299.71960	320.48935	1209.26489	52.17374	333.16800	1400.96118	-856.35089	354.08746	1347.09204	-109.97980	551.31104	1.74467	660.34979	169.15320	-3.61787	-523.92462	493.21976	74.76428	-960.19397	228.38968	-15.18012
280	2.325	1299.59045	319.66681	1207.75061	50.85656	333.15942	1402.03040	-857.55933	354.48441	1344.82068	-119.04868	553.62292	5.35994	646.81738	170.15631	-3.81396	-494.54712	492.60135	72.13480	-974.07324	229.00864	-15.10515
281	2.333	1299.55713	318.86102	1205.88806	49.37971	333.26379	1402.99536	-858.97968	354.86835	1342.24463	-127.16290	556.00745	9.81168	633.27332	171.18091	-4.00718	-465.52179	492.37720	69.02719	-988.00238	229.64822	-14.99107
282	2.342	1299.63647	318.06720	1203.65918	47.75188	333.43753	1403.82483	-860.58881	355.18860	1339.34924	-133.87427	558.27490	15.29341	619.68268	172.14662	-4.14500	-436.52478	492.51459	65.66595	-1001.84698	230.35083	-14.83835
283	2.350	1299.84473	317.29828	1201.05566	45.98377	333.64285	1404.49829	-862.35431	355.42365	1336.12756	-138.65997	560.35632	22.16196	606.05609	173.04472	-4.19878	-407.64313	492.88083	62.22324	-1015.65747	231.09792	-14.70155
284	2.358	1300.18884	316.56790	1198.07813	44.08709	333.85486	1405.01221	-864.22943	355.58463	1332.58997	-140.96161	562.16016	30.78393	592.41479	173.91379	-4.18217	-379.35626	493.28918	58.76146	-1029.44067	231.91838	-14.64145
285	2.367	1300.65857	315.88257	1194.73499	42.07926	334.05945	1405.37683	-866.15356	355.71021	1328.76917	-140.12717	563.51135	41.26950	578.73743	174.77081	-4.15057	-352.43500	493.58688	55.11353	-1043.12744	232.82614	-14.63998
286	2.375	1301.22888	315.25256	1191.05042	39.98976	334.24332	1405.60681	-868.05554	355.86520	1324.71753	-135.46985	564.18774	53.18369	564.99915	175.61067	-4.15888	-327.89319	493.76550	50.83660	-1056.75354	233.77083	-14.65737
287	2.383	1301.87720	314.71198	1187.07544	37.85805	334.38568	1405.71216	-869.85791	356.12927	1320.49475	-126.65118	564.03583	65.47777	551.22766	176.45547	-4.21998	-306.87506	494.00543	45.32405	-1070.43652	234.68845	-14.69916
288	2.392	1302.59888	314.33002	1182.89478	35.72353	334.45969	1405.69556	-871.48541	356.57950	1316.15393	-114.06497	563.09210	76.79575	537.48706	177.34508	-4.30480	-290.34363	494.56445	38.06189	-1084.23181	235.53915	-14.75429
289	2.400	1303.40649	314.19806	1178.62109	33.62045	334.43842	1405.55957	-872.88062	357.28360	1311.73584	-98.74820	561.53754	86.01283	523.81329	178.27046	-4.36948	-278.80286	495.60355	29.00023	-1098.10791	236.32657	-14.77022
290	2.408	1304.30945	314.39203	1174.36682	31.58182	334.29846	1405.31165	-874.01556	358.28873	1307.26904	-81.86301	559.55225	92.69810	510.17459	179.17757	-4.39310	-272.33734	497.07999	18.88493	-1112.01001	237.08325	-14.71682
291	2.417	1305.29846	314.93744	1170.21411	29.63892	334.02176	1404.96570	-874.88831	359.59595	1302.77478	-64.18588	557.20740	97.15951	496.50449	180.04486	-4.39694	-270.83813	498.76041	9.29317	-1125.92236	237.84583	-14.60399
292	2.425	1306.34509	315.80066	1166.21362	27.81597	333.60144	1404.54004	-875.50989	361.15344	1298.28015	-45.93829	554.44025	100.06511	482.76184	180.90685	-4.41470	-274.00183	500.32251	2.03501	-1139.82202	238.66673	-14.47818
293	2.433	1307.41040	316.90286	1162.40430	26.13035	333.05161	1404.05383	-875.89081	362.88376	1293.83813	-26.92657	551.12756	102.04342	468.95279	181.82085	-4.46330	-281.16742	501.50266	-2.00014	-1153.59680	239.59772	-14.42037
294	2.442	1308.45642	318.14670	1158.82336	24.59485	332.41110	1403.52100	-876.03357	364.71286	1289.54114	-6.80264	547.17798	103.52919	455.10919	182.82355	-4.54546	-291.49774	502.27438	-3.39400	-1167.20361	240.62863	-14.46841
295	2.450	1309.45459	319.44641	1155.50085	23.21870	331.72870	1402.94580	-875.93536	366.57623	1285.51392	14.65308	542.57770	104.77427	441.26117	183.87793	-4.64166	-304.16278	502.85071	-3.45011	-1180.81006	241.67981	-14.54523
296	2.458	1310.38806	320.74426	1152.45410	22.01273	331.04605	1402.32349	-875.59821	368.41721	1281.88794	37.35922	537.38324	105.87798	427.44580	184.89153	-4.72025	-318.14789	503.45456	-3.19742	-1194.56177	242.65959	-14.52457
297	2.467	1311.25024	322.01044	1149.68823	20.99612	330.39886	1401.64734	-875.03973	370.18982	1278.77869	61.00665	531.65576	106.79382	413.70938	185.80019	-4.77008	-332.42657	504.16528	-3.09061	-1208.38318	243.51779	-14.34275
298	2.475	1312.04065	323.23486	1147.19983	20.19421	329.82828	1400.91138	-874.29626	371.85361	1276.27356	85.29115	525.44025	107.37149	400.06641	186.60036	-4.80286	-346.45410	504.95898	-3.19423	-1222.01501	244.24860	-13.99192
299	2.483	1312.76147	324.41840	1144.98132	19.62761	329.38171	1400.10767	-873.41870	373.36002	1274.42688	110.08624	518.83514	107.46310	386.49094	187.33870	-4.85210	-360.15271	505.80576	-3.44901	-1235.11206	244.84544	-13.40914
300	2.492	1313.41602	325.56592	1143.02319	19.30443	329.09637	1399.22461	-872.46680	374.64063	1273.25696	135.46237	512.00592	106.97172	372.96045	188.09270	-4.95592	-373.59747	506.72043	-3.81086	-1247.51123	245.28409	-12.43706
301	2.500	1314.00708	326.68274	1141.31604	19.22360	328.98364	1398.25073	-871.50409	375.60074	1272.74365	161.58403	505.11774	105.81215	359.47748	188.93605	-5.10658	-386.89954	507.74588	-4.22793	-1259.48193	245.59570	-10.98445
302	2.508	1314.53699	327.77277	1139.85107	19.38183	329.03171	1397.18079	-870.58942	376.12637	1272.83044	188.55197	498.33975	103.93626	346.05203	189.91219	-5.24419	-400.17712	508.90924	-4.60971	-1271.44165	245.92500	-9.12203
303	2.517	1315.00745	328.83838	1138.62024	19.77439	329.21475	1396.01770	-869.76361	376.11005	1273.43994	216.30573	491.87271	101.41456	332.68616	191.02428	-5.31971	-413.49188	510.19391	-4.87909	-1283.37341	246.39604	-6.87710
304	2.525	1315.41956	329.88068	1137.61584	20.39153	329.49506	1394.76868	-869.03821	375.48773	1274.49939	244.68192	485.86295	98.42699	319.36826	192.24580	-5.35026	-426.83917	511.55948	-5.02561	-1294.79944	246.93884	-4.15974
305	2.533	1315.77454	330.89996	1136.83081	21.21368	329.82550	1393.44360	-868.39130	374.27927	1275.96252	273.57111	480.34052	95.16460	306.06985	193.53799	-5.38374	-440.18958	512.96246	-5.10420	-1305.30298	247.41943	-1.00871
306	2.542	1316.07312	331.89630	1136.25793	22.20992	330.15503	1392.05750	-867.77045	372.62396	1277.81238	303.01981	475.32773	91.73914	292.76260	194.83609	-5.42171	-453.51154	514.33606	-5.18773	-1314.76904	247.83090	2.38948
307	2.550	1316.31653	332.86957	1135.89001	23.34423	330.43329	1390.63318	-867.10901	370.77615	1280.04297	333.17319	470.92242	88.15444	279.42975	196.05453	-5.43305	-466.78601	515.62201	-5.28839	-1323.23730	248.19756	5.96202
308	2.558	1316.50562	333.81979	1135.72009	24.58398	330.61246	1389.19873	-866.35413	369.03729	1282.64294	364.12210	467.18784	84.32174	266.06516	197.18315	-5.42535	-480.01221	516.83539	-5.35814	-1330.74426	248.51239	9.75966
309	2.567	1316.64136	334.74707	1135.74097	25.90194	330.64246	1387.78491	-865.48584	367.67328	1285.59192	395.83795	464.05392	80.09538	252.68102	198.33038	-5.42485	-493.19421	518.03253	-5.38499	-1337.24158	248.80133	13.83926
310	2.575	1316.72498	335.65155	1135.94531	27.27320	330.47601	1386.42603	-864.51825	366.85721	1288.86255	428.25677	461.37769	75.34997	239.28497	199.57945	-5.41380	-506.35809	519.22467	-5.40178	-1342.55640	249.09354	18.45350
311	2.583	1316.75745	336.53342	1136.32617	28.67243	330.09369	1385.15625	-863.49121	366.63251	1292.42358	461.36658	459.02881	70.06940	225.86369	200.86017	-5.36760	-519.57367	520.35211	-5.42359	-1346.28284	249.41466	24.20404
312	2.592	1316.73975	337.39294	1136.87610	30.07431	329.52148	1384.00183	-862.45923	366.90909	1296.24194	495.16275	456.93219	64.39346	212.40204	202.03497	-5.32585	-532.90802	521.34283	-5.45445	-1347.67407	249.78383	31.69709
313	2.600	1316.67297	338.23041	1137.58789	31.45868	328.82281	1382.97742	-861.48553	367.50171	1300.27942	529.52667	455.05313	58.57823	198.88095	203.05785	-5.34977	-546.36517	522.20929	-5.49901	-1345.89136	250.25703	40.87023
314	2.608	1316.55835	339.04602	1138.45447	32.81532	328.08725	1382.08618	-860.63086	368.19772	1304.47424	564.16443	453.33649	52.86682	185.29189	203.98845	-5.41673	-559.89197	523.06329	-5.55500	-1340.48975	251.13219	50.60235
315	2.617	1316.39697	339.84012	1139.46851	34.13834	327.41699	1381.32214	-859.91980	368.84909	1308.71606	598.63348	451.71564	47.41991	171.66145	204.90620	-5.43940	-573.44440	524.02173	-5.61634	-1331.53711	252.89648	59.17892
316	2.625	1316.18982	340.61301	1140.62280	35.41135	326.88458	1380.67603	-859.32117	369.42871	1312.86816	632.38501	450.20447	42.38331	158.01138	205.86806	-5.38230	-587.03363	525.10565	-5.65435	-1319.29932	255.79680	65.26627
317	2.633	1315.93799	341.36499	1141.91003	36.59908	326.49164	1380.14746	-858.77643	369.98431	1316.84277	664.78247	448.94977	37.90436	144.32573	206.89360	-5.28791	-600.69769	526.23114	-5.63831	-1304.01025	259.55927	68.46143
318	2.642	1315.64282	342.09628	1143.32300	37.66026	326.19446	1379.74609	-858.24579	370.54306	1320.64648	695.14526	448.18958	34.00011	130.58334	207.95227	-5.21954	-614.44983	527.31470	-5.57894	-1285.88721	263.51291	69.20294
319	2.650	1315.30518	342.80698	1144.85437	38.57269	325.97195	1379.48254	-857.72504	371.08594	1324.34131	722.83142	448.16229	30.47436	116.77524	209.00192	-5.21054	-628.27594	528.35583	-5.50269	-1265.13635	267.00598	68.37443
320	2.658	1314.92603	343.49683	1146.49658	39.34386	325.85107	1379.36133	-857.21045	371.61462	1327.95117	747.23315	448.96677	26.99354	102.89395	210.03145	-5.23124	-642.16638	529.38715	-5.42204	-1241.88696	269.82523	66.77157
321	2.667	1314.50623	344.16507	1148.24231	40.00317	325.88324	1379.38318	-856.67566	372.18542	1331.42993	767.69031	450.37671	23.18504	88.95122	211.04019	-5.21754	-656.12030	530.42340	-5.33893	-1216.20447	272.20410	64.73165
322	2.675	1314.04590	344.81067	1150.08423	40.59275	326.11490	1379.54395	-856.10730	372.84662	1334.73145	783.56128	451.87637	18.71296	74.98746	212.02420	-5.13947	-670.12054	531.47058	-5.24522	-1188.18262	274.44257	62.23476
323	2.683	1313.54541	345.43231	1152.01563	41.16240	326.57333	1379.83240	-855.52783	373.58774	1337.86987	794.46857	453.07083	13.38417	61.02496	213.00076	-5.00680	-684.13049	532.51453	-5.13991	-1157.98340	276.59702	59.25468
324	2.692	1313.00476	346.02954	1154.03076	41.76393	327.27118	1380.23279	-854.96802	374.36169	1340.89343	800.43829	453.94009	7.26232	47.02927	214.00493	-4.84430	-698.11798	533.51746	-5.04034	-1125.78418	278.48083	55.94559
325	2.700	1312.42468	346.60434	1156.12463	42.44461	328.21082	1380.72900	-854.44189	375.12381	1343.82422	801.80042	454.60513	0.79763	32.95435	215.04619	-4.69030	-712.08496	534.45129	-4.95595	-1091.70654	279.83984	52.56467
326	2.708	1311.80798	347.16348	1158.29370	43.23847	329.37854	1381.30920	-853.94629	375.84781	1346.63745	798.91565	455.08292	-5.09750	18.81697	216.09024	-4.57603	-726.07361	535.32874	-4.86912	-1055.79272	280.47034	49.34514
327	2.717	1311.16077	347.72122	1160.53442	44.15924	330.73932	1381.96753	-853.46747	376.52859	1349.28247	792.03271	455.29593	-9.37538	4.68323	217.11526	-4.50868	-740.12732	536.21149	-4.74986	-1018.05902	280.27063	46.49465
328	2.725	1310.49451	348.30026	1162.84131	45.20260	332.23941	1382.70203	-852.98804	377.18463	1351.70801	781.61682	455.23819	-11.61059	-9.40155	218.13264	-4.47064	-754.23328	537.15918	-4.59319	-978.61749	279.27148	44.23670
329	2.733	1309.82593	348.92841	1165.20215	46.35332	333.81409	1383.51172	-852.49377	377.84976	1353.87292	768.74915	455.19901	-12.31835	-23.41437	219.11740	-4.41119	-768.32092	538.15503	-4.44919	-937.80035	277.56122	42.79484
330	2.742	1309.17505	349.62683	1167.59119	47.58744	335.39423	1384.39612	-851.98004	378.55432	1355.75183	754.81702	455.66238	-12.38446	-37.29422	220.01939	-4.27634	-782.34003	539.13086	-4.38274	-896.20746	275.19019	42.37422
331	2.750	1308.55823	350.39151	1169.96216	48.87067	336.91571	1385.35547	-851.45410	379.31552	1357.33362	740.77417	456.83575	-12.41930	-50.92169	220.84689	-4.03905	-796.30841	540.06238	-4.38683	-854.59631	272.21240	43.16132
332	2.758	1307.98608	351.18384	1172.24487	50.15487	338.33234	1386.38757	-850.93311	380.13666	1358.61914	726.91016	458.46130	-12.62262	-64.17191	221.64996	-3.66828	-810.26233	541.00891	-4.36511	-813.65082	268.78494	45.18721
333	2.767	1307.46680	351.95227	1174.35535	51.37288	339.62085	1387.48645	-850.44031	381.00348	1359.61658	713.15991	460.14117	-12.95503	-76.96469	222.44203	-3.11964	-824.21100	542.06213	-4.20790	-773.85828	265.16525	48.06755
334	2.775	1307.00952	352.66873	1176.21936	52.44346	340.77698	1388.64221	-850.00354	381.88504	1360.33325	699.41980	461.66193	-13.32657	-89.25177	223.16110	-2.37543	-838.15540	543.25964	-3.89680	-735.55396	261.61163	50.98361
335	2.783	1306.61975	353.33273	1177.78735	53.28953	341.81131	1389.84668	-849.65955	382.74585	1360.76294	685.66235	463.00262	-13.65955	-100.98508	223.69766	-1.45630	-852.09137	544.54993	-3.54895	-698.94116	258.31152	53.07767
336	2.792	1306.29871	353.94611	1179.03564	53.85490	342.74390	1391.09619	-849.45953	383.55298	1360.88074	671.89166	464.22260	-13.87621	-112.10956	223.99808	-0.39717	-865.98462	545.85687	-3.31706	-664.03442	255.34752	53.91228
337	2.800	1306.04749	354.50443	1179.95691	54.11098	343.59650	1392.38843	-849.47131	384.27719	1360.65039	658.09229	465.40237	-13.94118	-122.53592	224.13298	0.76547	-879.79382	547.12488	-3.25870	-630.66290	252.61267	53.56997
338	2.808	1305.86963	355.00623	1180.54932	54.05672	344.37970	1393.70862	-849.77014	384.90396	1360.03345	644.26929	466.57513	-13.93438	-132.10391	224.21439	1.98564	-893.49976	548.28137	-3.34946	-598.56567	249.77350	52.40222
339	2.817	1305.76929	355.45877	1180.80713	53.71278	345.07806	1395.02454	-850.41492	385.44659	1358.99805	630.48193	467.68881	-14.00497	-140.63019	224.25607	3.19733	-907.08630	549.27893	-3.53400	-567.41516	246.46860	50.68122
340	2.825	1305.74622	355.87537	1180.71899	53.11167	345.65533	1396.29456	-851.42700	385.93628	1357.52405	616.79126	468.71024	-14.21069	-148.02908	224.15297	4.34736	-920.57031	550.18164	-3.71891	-536.77429	242.58554	48.37773
341	2.833	1305.79480	356.26172	1180.27539	52.28811	346.08087	1397.47974	-852.78333	386.39487	1355.60657	603.20081	469.69904	-14.45620	-154.35291	223.80069	5.56578	-934.04791	551.11053	-3.82527	-506.28040	238.26143	45.30207
342	2.842	1305.90747	356.60464	1179.47339	51.27214	346.34845	1398.55066	-854.42126	386.82062	1353.26453	589.67303	470.72568	-14.61780	-159.55087	223.19092	7.40094	-947.61340	552.12158	-3.87471	-476.00845	233.61731	41.48301
343	2.850	1306.08325	356.88477	1178.31470	50.09069	346.47769	1399.48999	-856.25739	387.18674	1350.54443	576.17017	471.79538	-14.66942	-163.04260	222.38330	10.72487	-961.24939	553.16815	-3.94925	-446.52362	228.56244	37.23722
344	2.858	1306.33276	357.09778	1176.80872	48.77213	346.50723	1400.28943	-858.20532	387.43652	1347.50952	562.66016	472.87393	-14.66697	-163.67145	221.45287	16.13213	-974.86346	554.16797	-4.07288	-418.53906	222.98178	32.77168
345	2.867	1306.67505	357.25757	1174.97937	47.33762	346.48096	1400.94214	-860.18353	387.48798	1344.22083	549.12311	473.94473	-14.67039	-160.25851	220.43867	23.37254	-988.41284	555.10809	-4.19342	-392.71564	217.03505	27.88906
346	2.875	1307.12793	357.38818	1172.87219	45.79108	346.43127	1401.44104	-862.12170	387.26184	1340.72107	535.56500	475.01498	-14.70848	-152.21991	219.25893	31.42632	-1001.93677	556.06140	-4.26069	-369.86996	210.94359	22.27950
347	2.883	1307.70154	357.52625	1170.55359	44.12498	346.37354	1401.78223	-863.96350	386.71970	1337.03064	522.00824	476.08081	-14.78037	-139.74362	217.76126	39.07180	-1015.47400	557.07373	-4.27881	-351.04254	204.69202	15.91551
348	2.892	1308.39893	357.72559	1168.10278	42.33243	346.31747	1401.96887	-865.65991	385.88513	1333.15051	508.46445	477.13214	-14.85146	-123.51932	215.93097	45.40655	-1029.02087	558.10266	-4.29245	-337.12173	198.26051	9.02709
349	2.900	1309.22021	358.04797	1165.59851	40.42038	346.28256	1402.01306	-867.17834	384.82474	1329.08020	494.91724	478.17743	-14.87578	-104.31540	213.95525	50.07085	-1042.57446	559.11017	-4.33272	-328.58328	191.85469	2.04189
350	2.908	1310.16296	358.54578	1163.10791	38.41569	346.29730	1401.93616	-868.51672	383.60925	1324.84204	481.34912	479.22119	-14.84637	-82.73535	212.08324	53.17885	-1056.14282	560.10089	-4.39103	-325.55521	185.91039	-4.38114
351	2.917	1311.21912	359.24347	1160.68408	36.35835	346.38892	1401.76575	-869.69397	382.28992	1320.49463	467.77686	480.23331	-14.79236	-59.22580	210.51823	55.07766	-1069.71570	561.06958	-4.44568	-327.74509	181.14587	-9.52466
352	2.925	1312.36707	360.11777	1158.36951	34.29790	346.58075	1401.53003	-870.72522	380.88968	1316.13464	454.22662	481.16592	-14.75388	-34.15540	209.41054	56.13683	-1083.27820	562.03351	-4.48403	-334.32776	178.30777	-12.88249
353	2.933	1313.56714	361.09235	1156.19739	32.29464	346.89142	1401.25330	-871.60059	379.40015	1311.89746	440.69485	482.01236	-14.76591	-7.88174	208.84036	56.66823	-1096.84509	563.02997	-4.51199	-344.26495	177.55850	-14.43719
354	2.942	1314.77075	362.06253	1154.19080	30.41139	347.31879	1400.95361	-872.27997	377.79135	1307.94299	427.14987	482.82285	-14.81015	19.17834	208.79955	56.88779	-1110.44910	564.03998	-4.54167	-356.55817	178.29056	-14.76577
355	2.950	1315.93372	362.93112	1152.36328	28.70297	347.82205	1400.64258	-872.71277	376.03699	1304.42688	413.55151	483.65085	-14.82287	46.60081	209.24341	56.86833	-1124.09412	565.03296	-4.54893	-370.12732	179.63663	-14.65340
356	2.958	1317.02466	363.63068	1150.72046	27.21748	348.33563	1400.32214	-872.87122	374.14267	1301.47168	399.88281	484.53900	-14.78438	74.16438	210.13065	56.57237	-1137.74072	566.00800	-4.48508	-384.02209	181.01758	-14.60366
357	2.967	1318.02637	364.12668	1149.26306	25.99871	348.80685	1399.98071	-872.76569	372.15698	1299.15503	386.17639	485.52774	-14.75022	101.96155	211.40788	55.94641	-1151.35364	566.95190	-4.34363	-397.79263	182.22458	-14.75208
358	2.975	1318.93164	364.40955	1147.98926	25.07738	349.21057	1399.59204	-872.42938	370.16119	1297.51038	372.48810	486.62653	-14.77487	130.26411	213.02492	54.96284	-1164.93616	567.88428	-4.17219	-411.38412	183.22974	-15.04327
359	2.983	1319.73938	364.48438	1146.89612	24.46394	349.53378	1399.12305	-871.89905	368.25360	1296.53491	358.85040	487.78958	-14.84891	159.32210	214.97278	53.60750	-1178.46313	568.88678	-3.99175	-424.86572	184.07040	-15.38727
360	2.992	1320.45105	364.36249	1145.98120	24.15346	349.76297	1398.54309	-871.21393	366.53516	1296.19763	345.27975	488.90244	-14.94343	189.26273	217.22949	51.87451	-1191.77515	569.98914	-3.69413	-438.31033	184.80646	-15.69964
361	3.000	1321.06824	364.05649	1145.24231	24.13365	349.88535	1397.83191	-870.42267	365.10010	1296.44250	331.79523	489.84241	-15.04819	220.09795	219.65681	49.79082	-1204.61035	571.12231	-3.03487	-451.74884	185.48779	-15.91348
362	3.008	1321.59229	363.57767	1144.67761	24.38960	349.89713	1396.98547	-869.58313	364.03632	1297.19421	318.38187	490.59705	-15.12656	251.79520	222.03181	47.41597	-1216.77979	572.22614	-1.72870	-465.19208	186.14452	-16.02021
363	3.017	1322.02356	362.93552	1144.28589	24.90766	349.81363	1396.01819	-868.75500	363.41418	1298.37390	304.96909	491.26648	-15.11572	284.33801	224.15678	44.79436	-1228.27222	573.29828	0.43253	-478.66049	186.78490	-16.07889
364	3.025	1322.36194	362.13794	1144.06567	25.67492	349.66656	1394.95825	-867.98700	363.25790	1299.91357	291.49103	491.95010	-15.00445	317.73874	225.89958	41.92855	-1239.18042	574.30933	3.47194	-492.15656	187.40797	-16.16374
365	3.033	1322.60669	361.19196	1144.01599	26.66877	349.48813	1393.84058	-867.30151	363.52588	1301.75964	277.94659	492.66431	-14.86195	352.00928	227.19948	38.80080	-1249.53052	575.17871	7.23193	-505.65012	188.01756	-16.27263
366	3.042	1322.75720	360.10406	1144.13562	27.84896	349.30469	1392.70398	-866.68329	364.11572	1303.87244	264.38498	493.35632	-14.77341	387.11472	228.03360	35.42884	-1259.17017	575.89343	11.53783	-519.11707	188.62593	-16.33827
367	3.050	1322.81250	358.88077	1144.42334	29.16684	349.14822	1391.58728	-866.08502	364.88358	1306.22339	250.84421	493.99579	-14.76474	423.00839	228.35934	31.91250	-1267.79895	576.56635	16.30267	-532.56091	189.24727	-16.34675
368	3.058	1322.77197	357.52853	1144.87793	30.57842	349.06085	1390.52332	-865.45459	365.67285	1308.79236	237.29535	494.66751	-14.78421	459.72311	228.11256	28.42677	-1275.03296	577.28815	21.48617	-545.99103	189.91843	-16.37059
369	3.067	1322.63477	356.05402	1145.49805	32.04234	349.07043	1389.53955	-864.76312	366.35193	1311.56030	223.67130	495.52368	-14.74138	497.32004	227.22971	25.21076	-1280.43848	577.99335	27.14069	-559.41522	190.70917	-16.47613
370	3.075	1322.40039	354.46384	1146.28259	33.51397	349.16400	1388.66357	-864.01611	366.83646	1314.50061	209.98239	496.56619	-14.60711	535.71399	225.68848	22.54718	-1283.59619	578.56946	33.59277	-572.84375	191.61853	-16.62632
371	3.083	1322.06787	352.76453	1147.23022	34.94946	349.29944	1387.92273	-863.24945	367.08353	1317.57715	196.34135	497.56918	-14.47695	574.58350	223.55843	20.67276	-1284.09656	579.01398	41.43996	-586.29706	192.51335	-16.70553
372	3.092	1321.63660	350.96213	1148.34009	36.31214	349.43497	1387.33594	-862.51312	367.08362	1320.74634	182.81372	498.35843	-14.45049	613.36572	220.96211	19.69835	-1281.49121	579.28979	51.05411	-599.79980	193.29456	-16.65744
373	3.100	1321.10486	349.06192	1149.61145	37.57867	349.54703	1386.90430	-861.84930	366.86374	1323.96057	169.31702	499.01862	-14.50965	651.24915	217.99011	19.58931	-1275.50574	579.00342	61.87160	-613.35040	194.04131	-16.57336
374	3.108	1320.47095	347.06836	1151.04419	38.74632	349.64340	1386.60706	-861.28052	366.48764	1327.17065	155.73007	499.71231	-14.60281	687.20673	214.72235	20.12246	-1266.33228	577.52313	72.36082	-626.93073	194.87177	-16.58923
375	3.117	1319.73242	344.98529	1152.63806	39.82782	349.74768	1386.41211	-860.81262	366.04391	1330.32739	142.03404	500.51031	-14.72040	720.11090	211.32880	20.84082	-1254.46619	574.52332	80.89158	-640.52252	195.78369	-16.69771
376	3.125	1318.88696	342.81726	1154.39294	40.83459	349.85303	1386.28796	-860.44501	365.61691	1333.38428	128.29932	501.41351	-14.83692	748.92896	208.02118	21.15884	-1240.22522	570.21179	86.61330	-654.12842	196.70316	-16.73805
377	3.133	1317.93311	340.57187	1156.30713	41.76757	349.90930	1386.20825	-860.17731	365.25146	1336.30042	114.57602	502.35706	-14.90311	772.93982	204.83380	20.63714	-1223.54199	565.13708	89.69135	-667.81793	197.57619	-16.58697
378	3.142	1316.87329	338.26389	1158.37610	42.62016	349.85211	1386.14758	-860.00372	364.94543	1339.04749	100.84547	503.25635	-14.90830	791.89441	201.60237	19.19905	-1204.15430	559.91492	90.97460	-681.64819	198.41461	-16.29978
379	3.150	1315.71570	335.92023	1160.58997	43.38824	349.62738	1386.08704	-859.90186	364.67499	1341.61377	87.06171	504.12912	-14.87161	806.03760	198.24710	17.05431	-1181.88452	554.92242	91.30102	-695.56262	199.28391	-16.03135
380	3.158	1314.47815	333.58350	1162.93250	44.07990	349.19797	1386.02637	-859.83484	364.41638	1343.99829	73.20230	505.07397	-14.79757	815.88550	194.93259	14.42131	-1156.82019	550.12952	90.86440	-709.47876	200.22342	-15.87738
381	3.167	1313.18848	331.31030	1165.38123	44.71451	348.54138	1385.98804	-859.76715	364.14810	1346.20459	59.29193	506.11282	-14.69600	821.89758	191.89771	11.38156	-1129.26855	545.28156	89.25617	-723.39581	201.21532	-15.83043
382	3.175	1311.88184	329.16034	1167.91187	45.31375	347.64450	1386.00610	-859.67535	363.85107	1348.24194	45.38446	507.16196	-14.60647	824.29565	189.29024	7.99749	-1099.49695	540.17621	86.08533	-737.35864	202.24048	-15.83369
383	3.183	1310.59509	327.18063	1170.50342	45.89417	346.50204	1386.11060	-859.54724	363.51758	1350.12305	31.51001	508.15277	-14.56540	823.03308	187.24968	4.52097	-1067.58691	534.73663	81.40775	-751.36896	203.32193	-15.84710
384	3.192	1309.36572	325.39886	1173.13696	46.46523	345.12424	1386.31885	-859.37714	363.15674	1351.85217	17.63977	509.09460	-14.56840	817.93713	186.03601	1.46058	-1033.49292	528.98102	75.67732	-765.39563	204.45773	-15.83930
385	3.200	1308.23242	323.83228	1175.78467	47.03174	343.54810	1386.64392	-859.16510	362.78967	1353.41980	3.70825	510.03894	-14.57167	809.09180	185.91306	-0.66111	-997.11896	523.01733	69.54294	-779.44531	205.57965	-15.76148
386	3.208	1307.22693	322.49200	1178.40210	47.59805	341.83725	1387.10730	-858.91614	362.43619	1354.80750	-10.31702	511.04266	-14.52015	797.19861	186.81941	-1.72779	-958.42737	517.04980	63.72237	-793.49487	206.70688	-15.64277
387	3.217	1306.36023	321.36975	1180.93359	48.17036	340.07144	1387.73950	-858.63959	362.09674	1355.99365	-24.37622	512.13214	-14.37758	783.50000	188.26865	-2.11080	-917.61072	511.31494	58.90344	-807.45251	207.95209	-15.61521
388	3.225	1305.62146	320.42822	1183.32568	48.75159	338.33548	1388.56409	-858.35126	361.74338	1356.95569	-38.33917	513.26093	-14.11536	769.20319	189.69385	-2.26236	-875.17126	506.01364	55.64847	-821.34460	209.22461	-15.70716
389	3.233	1304.99304	319.61060	1185.54053	49.32849	336.70120	1389.58069	-858.07098	361.33978	1357.67444	-52.08710	514.36877	-13.64086	754.97205	190.81509	-2.39205	-831.85193	501.39441	54.40032	-835.30688	210.26659	-15.77092
390	3.242	1304.45862	318.85559	1187.55725	49.86057	335.21051	1390.76196	-857.81873	360.87830	1358.14282	-65.53055	515.54248	-12.75679	740.95508	191.67735	-2.55094	-788.49426	497.77835	55.48048	-849.31891	211.05566	-15.69342
391	3.250	1304.00195	318.11218	1189.36597	50.28349	333.87949	1392.06140	-857.61731	360.39291	1358.36597	-78.55881	517.04688	-11.26405	727.08301	192.45340	-2.77898	-745.82251	495.30267	58.81581	-863.26514	211.78966	-15.49446
392	3.258	1303.60657	317.35004	1190.96021	50.53143	332.71515	1393.42700	-857.49902	359.93771	1358.35132	-91.02649	519.04755	-9.17050	713.27271	193.24426	-3.07694	-704.28271	493.69345	63.57515	-877.14307	212.59216	-15.26818
393	3.267	1303.26099	316.55698	1192.33594	50.56158	331.72498	1394.81543	-857.50482	359.56018	1358.10034	-102.79272	521.36462	-6.73395	699.50928	194.05946	-3.37664	-664.17346	492.38712	68.28155	-890.94910	213.49316	-15.13438
394	3.275	1302.96118	315.73535	1193.49060	50.35846	330.91501	1396.20032	-857.68170	359.29047	1357.60596	-113.80844	523.73938	-4.15645	685.80908	194.90338	-3.60775	-625.86627	490.86127	71.52911	-904.64758	214.46893	-15.12742
395	3.283	1302.70691	314.89755	1194.41919	49.92332	330.28232	1397.56726	-858.07782	359.13998	1356.85242	-124.14609	526.19104	-1.32912	672.14929	195.78979	-3.75523	-589.76593	488.90988	72.72793	-918.32043	215.43097	-15.16844
396	3.292	1302.50134	314.05194	1195.11279	49.26633	329.81720	1398.89941	-858.73163	359.09320	1355.81580	-133.81189	528.82147	1.99627	658.48486	196.73256	-3.86390	-556.07916	486.68982	72.16648	-932.07837	216.31636	-15.17288
397	3.300	1302.35547	313.20331	1195.55859	48.40132	329.51355	1400.16772	-859.65857	359.09747	1354.46704	-142.54465	531.52429	5.99514	644.79132	197.72929	-3.98478	-524.60999	484.50995	70.41668	-945.91132	217.16779	-15.10857
398	3.308	1302.28931	312.36777	1195.74280	47.33915	329.36841	1401.33276	-860.85028	359.07071	1352.77881	-149.90179	534.16010	10.88309	631.07849	198.72824	-4.10632	-494.75507	482.57022	67.84674	-959.75891	218.07751	-15.04210
399	3.317	1302.32800	311.56818	1195.65674	46.08469	329.37061	1402.35474	-862.28168	358.93594	1350.73096	-155.48325	536.76031	17.08470	617.38843	199.67773	-4.18562	-465.80292	480.85870	64.61723	-973.61780	219.04105	-15.10349
400	3.325	1302.49609	310.81964	1195.30249	44.63963	329.49319	1403.21082	-863.91248	358.66034	1348.31555	-158.92276	539.35443	25.16595	603.73706	200.57523	-4.22295	-437.32849	479.22519	60.82914	-987.51929	219.94637	-15.30573
401	3.333	1302.80713	310.13000	1194.69080	43.00818	329.69412	1403.90417	-865.68817	358.26123	1345.53577	-159.63080	541.79187	35.55316	590.08630	201.43932	-4.24808	-409.42523	477.53680	56.56572	-1001.41498	220.74007	-15.48988
402	3.342	1303.25891	309.50507	1193.83508	41.20342	329.93024	1404.45532	-867.54187	357.77744	1342.40222	-156.71814	543.83856	48.15658	576.42480	202.30463	-4.27876	-382.73889	475.78625	51.85308	-1015.14465	221.48773	-15.47802
403	3.350	1303.83215	308.94922	1192.74817	39.24982	330.17645	1404.88940	-869.39063	357.25330	1338.93286	-149.42960	545.33295	62.07906	562.78174	203.20119	-4.33023	-358.29547	474.09851	46.57812	-1028.66479	222.26384	-15.25223
404	3.358	1304.49963	308.46179	1191.44617	37.18150	330.42465	1405.22778	-871.14014	356.75552	1335.15930	-137.78580	546.22284	75.69052	549.13953	204.09784	-4.41759	-337.19061	472.69293	40.44865	-1042.23779	223.07126	-14.99184
405	3.367	1305.24146	308.03616	1189.95117	35.04403	330.66855	1405.48657	-872.70276	356.38605	1331.13318	-122.75418	546.55505	87.25551	535.43958	204.95494	-4.51660	-320.28973	471.79349	33.13182	-1056.10706	223.88921	-14.89652
406	3.375	1306.05371	307.67004	1188.29150	32.89885	330.89883	1405.67480	-874.01367	356.25360	1326.91736	-105.71469	546.45184	95.79169	521.65973	205.81822	-4.56685	-308.07257	471.49252	24.59914	-1070.09790	224.73555	-14.97352
407	3.383	1306.94507	307.37589	1186.50513	30.81982	331.10129	1405.79309	-875.04095	356.42114	1322.56750	-87.71323	546.01038	101.42987	507.82889	206.75539	-4.54438	-300.73041	471.72855	15.50288	-1083.86914	225.65207	-15.04856
408	3.392	1307.92664	307.18015	1184.63892	28.87873	331.25253	1405.83984	-875.79034	356.87967	1318.12891	-69.12244	545.21039	105.03297	493.98697	207.74799	-4.49773	-298.38312	472.35156	7.21338	-1097.30908	226.65747	-14.96003
409	3.400	1309.00342	307.11377	1182.74255	27.12969	331.32678	1405.81738	-876.29773	357.57062	1313.64905	-49.80353	543.94836	107.56681	480.15106	208.73836	-4.50092	-300.97327	473.10083	1.17334	-1110.45569	227.67029	-14.68215
410	3.408	1310.17065	307.19861	1180.87000	25.60536	331.31119	1405.72791	-876.60712	358.42166	1309.19226	-29.44727	542.14648	109.72857	466.30923	209.72040	-4.58569	-307.93634	473.66248	-2.09500	-1123.50781	228.57394	-14.35537
411	3.417	1311.41101	307.44272	1179.08020	24.31992	331.21381	1405.56885	-876.74866	359.36530	1304.85278	-7.84906	539.81055	111.88515	452.43866	210.70193	-4.71480	-318.33856	473.95773	-3.23877	-1136.94543	229.43820	-14.22916
412	3.425	1312.68860	307.84418	1177.43127	23.26895	331.06104	1405.33472	-876.72882	360.34515	1300.75732	14.95511	536.98340	114.11900	438.53641	211.64790	-4.81519	-331.17426	474.24295	-3.32890	-1151.03320	230.39096	-14.38074
413	3.433	1313.95239	308.38403	1175.97375	22.43554	330.88806	1405.01721	-876.53528	361.31302	1297.05212	38.70587	533.69147	116.30615	424.64551	212.52986	-4.83950	-345.29651	474.75824	-3.16874	-1165.42102	231.32286	-14.60380
414	3.442	1315.15137	309.01715	1174.74670	21.80291	330.73035	1404.60046	-876.15253	362.22293	1293.87793	63.07672	529.95569	118.24557	410.83185	213.36552	-4.80243	-359.62567	475.45526	-3.17883	-1179.59619	232.07375	-14.71423
415	3.450	1316.24658	309.68130	1173.77979	21.36072	330.62015	1404.05981	-875.57684	363.03326	1291.34961	87.88586	525.78979	119.73901	397.11823	214.19455	-4.77628	-373.62952	476.18802	-3.47601	-1193.36401	232.69632	-14.68331
416	3.458	1317.21497	310.31604	1173.10205	21.10412	330.58475	1403.36865	-874.82074	363.70050	1289.54102	113.18074	521.23181	120.59872	383.46240	215.05908	-4.84425	-387.32269	476.96045	-3.95808	-1206.78955	233.32924	-14.46225
417	3.467	1318.04797	310.87320	1172.74658	21.03020	330.63864	1402.50537	-873.91211	364.15338	1288.47314	139.10847	516.43573	120.69307	369.80560	215.97922	-5.01671	-400.90704	477.87817	-4.44426	-1219.92822	234.00104	-13.90114
418	3.475	1318.74231	311.31473	1172.74451	21.13383	330.77957	1401.45654	-872.89551	364.27618	1288.11060	165.74573	511.64816	120.01550	356.13736	216.95758	-5.20292	-414.49957	478.98700	-4.81413	-1232.72559	234.59430	-12.81729
419	3.483	1319.28625	311.62204	1173.12134	21.40698	330.99881	1400.21606	-871.82874	363.93976	1288.37549	193.06593	507.08847	118.69221	342.50647	218.00754	-5.30599	-428.07050	480.22375	-5.05878	-1245.08044	234.94916	-11.08545
420	3.492	1319.65942	311.81976	1173.90112	21.83939	331.29208	1398.78699	-870.76501	363.06979	1289.17346	221.02704	502.86932	116.89955	328.95450	219.13095	-5.32255	-441.54791	481.49405	-5.22897	-1256.82751	234.98334	-8.67104
421	3.500	1319.84595	311.97229	1175.11597	22.41597	331.65512	1397.18030	-869.73267	361.68393	1290.41968	249.64914	498.95807	114.75607	315.46317	220.31517	-5.32737	-454.93341	482.74896	-5.36553	-1267.77563	234.73534	-5.62202
422	3.508	1319.84375	312.14728	1176.80359	23.11674	332.06906	1395.41150	-868.72772	359.87338	1292.05933	278.97559	495.23621	112.29295	301.98459	221.55670	-5.38494	-468.30139	483.97995	-5.48871	-1277.88416	234.38541	-2.08809
423	3.517	1319.65967	312.38766	1178.98987	23.92546	332.49454	1393.50073	-867.71686	357.78549	1294.06299	308.97177	491.67184	109.48054	288.49280	222.80881	-5.47423	-481.71753	485.20920	-5.61327	-1287.29077	234.18344	1.66401
424	3.525	1319.29907	312.71304	1181.67285	24.83731	332.88263	1391.47888	-866.64722	355.62390	1296.40454	339.51935	488.37515	106.23717	274.99057	223.96217	-5.51148	-495.18878	486.49097	-5.73670	-1296.05859	234.25659	5.38925
425	3.533	1318.76172	313.13489	1184.82520	25.85544	333.18454	1389.39465	-865.47162	353.61725	1299.05762	370.50809	485.42981	102.44421	261.48465	224.98857	-5.46645	-508.68750	487.85077	-5.83322	-1303.99414	234.50455	9.07117
426	3.542	1318.04419	313.66122	1188.40942	26.98286	333.35315	1387.30847	-864.17834	351.95969	1302.01233	401.87488	482.75751	98.00264	247.97301	226.02278	-5.40179	-522.18268	489.21420	-5.89289	-1310.84900	234.71004	12.91660
427	3.550	1317.14050	314.29007	1192.39392	28.21663	333.35065	1385.28088	-862.80389	350.75870	1305.27661	433.57043	480.18393	92.88580	234.45500	227.19168	-5.38528	-535.63885	490.45456	-5.92955	-1316.49512	234.76315	17.29542
428	3.558	1316.04077	315.01492	1196.76074	29.53959	333.16391	1383.36487	-861.42188	350.01913	1308.84387	465.56396	477.56357	87.15187	220.92477	228.44556	-5.41984	-549.03021	491.51923	-5.94561	-1320.68896	234.69983	22.82206
429	3.567	1314.73706	315.83258	1201.49866	30.91170	332.81311	1381.60217	-860.10321	349.69232	1312.64478	497.86533	474.81860	80.92594	207.36359	229.62543	-5.46366	-562.37738	492.46268	-5.93658	-1322.80737	234.49214	30.20005
430	3.575	1313.22742	316.73151	1206.59558	32.27578	332.34073	1380.02051	-858.88110	349.71759	1316.55286	530.48547	471.88116	74.35376	193.78326	230.63759	-5.48500	-575.75671	493.37100	-5.90520	-1322.04089	234.11034	39.56886
431	3.583	1311.51453	317.68808	1212.03687	33.57447	331.79166	1378.63232	-857.76959	349.99600	1320.46375	563.39032	468.66284	67.57010	180.22688	231.55005	-5.47693	-589.24756	494.28955	-5.85578	-1317.87793	233.88937	49.98161
432	3.592	1309.60876	318.68716	1217.80188	34.76091	331.20352	1377.43652	-856.78918	350.39536	1324.33704	596.47485	465.15308	60.73512	166.68921	232.51582	-5.44447	-602.85791	495.21033	-5.80044	-1310.25488	234.47533	59.75346
433	3.600	1307.52466	319.72726	1223.85925	35.80532	330.61069	1376.42139	-855.95703	350.80731	1328.15747	629.50037	461.50821	54.08591	153.10541	233.59425	-5.40238	-616.53900	496.11542	-5.75320	-1299.28992	236.31871	67.35950
434	3.608	1305.27063	320.80551	1230.16870	36.70204	330.05136	1375.57397	-855.27161	351.16412	1331.89465	662.03748	457.98001	47.92562	139.42136	234.71942	-5.36711	-630.26074	497.01968	-5.70925	-1285.12476	239.28928	72.10684
435	3.617	1302.85278	321.91605	1236.68274	37.46783	329.56949	1374.88806	-854.70953	351.43567	1335.49878	693.49170	454.74600	42.51401	125.62732	235.82349	-5.34415	-644.01691	497.96484	-5.65827	-1267.96851	242.67993	74.26483
436	3.625	1300.28674	323.05823	1243.34814	38.13069	329.20740	1374.36133	-854.22510	351.64697	1338.91382	723.16174	451.78558	37.85511	111.75012	236.87695	-5.31777	-657.79950	498.98013	-5.61267	-1248.06055	245.68143	74.65288
437	3.633	1297.59851	324.23810	1250.10767	38.72200	328.99927	1373.98938	-853.76147	351.86740	1342.09204	750.23499	448.95282	33.59844	97.82455	237.87003	-5.25627	-671.62604	500.04446	-5.58815	-1225.57092	247.98276	74.00681
438	3.642	1294.82349	325.47617	1256.90491	39.27737	328.97226	1373.76709	-853.27496	352.15393	1345.01880	773.77429	446.21252	29.23620	83.85199	238.84340	-5.14941	-685.55371	501.10229	-5.55468	-1200.58984	249.82224	72.63884
439	3.650	1292.01062	326.82129	1263.69202	39.83808	329.14880	1373.69006	-852.75598	352.50339	1347.73352	792.88757	443.72064	24.34390	69.80550	239.84454	-5.01860	-699.62115	502.12109	-5.45697	-1173.17871	251.55515	70.54854
440	3.658	1289.21912	328.34036	1270.43201	40.44841	329.54370	1373.75598	-852.21985	352.86792	1350.30542	807.04358	441.64899	18.67156	55.67831	240.85410	-4.88618	-713.79224	503.11371	-5.30525	-1143.42505	253.37157	67.71616
441	3.667	1286.50586	330.08478	1277.09509	41.15014	330.16217	1373.96289	-851.67603	353.21075	1352.77319	816.21594	440.00485	12.19495	41.49402	241.84482	-4.76794	-727.98773	504.11670	-5.17616	-1111.48022	255.23363	64.31389
442	3.675	1283.91467	332.07556	1283.65442	41.97682	331.00598	1374.30542	-851.12048	353.53046	1355.11792	820.71851	438.61838	5.16704	27.27180	242.82571	-4.67031	-742.16364	505.14792	-5.10216	-1077.56543	256.81335	60.74981
443	3.683	1281.48413	334.31714	1290.08569	42.95297	332.08240	1374.77039	-850.55225	353.84772	1357.28796	820.92151	437.28058	-1.80889	13.01950	243.79202	-4.58032	-756.33228	506.18430	-5.03716	-1041.92798	257.64575	57.50198
444	3.692	1279.26440	336.80927	1296.37439	44.09747	333.40665	1375.33301	-849.98059	354.19244	1359.22900	817.04791	435.90527	-7.72371	-1.24033	244.74521	-4.49672	-770.50476	507.18918	-4.93712	-1004.79102	257.50281	54.86823
445	3.700	1277.32312	339.55127	1302.52014	45.42543	334.99951	1375.95984	-849.41986	354.59369	1360.89539	809.25916	434.58423	-11.54066	-15.46399	245.72922	-4.43898	-784.65338	508.15106	-4.81710	-966.36438	256.48273	52.94698
446	3.708	1275.73572	342.54718	1308.53271	46.94365	336.87247	1376.62231	-848.88361	355.06592	1362.25403	798.09705	433.53635	-13.07312	-29.60345	246.75388	-4.39345	-798.76428	509.10284	-4.71713	-926.94623	254.73906	51.86184
447	3.717	1274.56018	345.78650	1314.41858	48.63449	338.98193	1377.31482	-848.38123	355.60657	1363.28796	784.74194	433.05917	-13.24141	-43.60892	247.73650	-4.31345	-812.87781	510.08990	-4.63792	-887.00696	252.33157	51.85005
448	3.725	1273.79004	349.18839	1320.15527	50.43639	341.18994	1378.05542	-847.91675	356.20834	1363.99402	770.54846	433.44327	-13.15686	-57.39490	248.57468	-4.17160	-827.03583	511.10141	-4.54034	-847.12341	249.32036	53.05558
449	3.733	1273.33203	352.57690	1325.67358	52.24652	343.31195	1378.86462	-847.48901	356.87057	1364.37585	756.34180	434.72610	-13.28989	-70.82205	249.23761	-3.94419	-841.22498	512.05371	-4.39660	-807.82013	245.81506	55.28992
450	3.742	1273.04077	355.73544	1330.87341	53.94611	345.22150	1379.74365	-847.09479	357.60046	1364.43774	742.30212	436.52942	-13.57187	-83.75504	249.76219	-3.57175	-855.39124	512.90906	-4.20580	-769.46222	241.98653	57.98381
451	3.750	1272.78210	358.48605	1335.66064	55.42052	346.88843	1380.67798	-846.73883	358.40616	1364.18127	728.37231	438.31296	-13.85595	-96.12137	250.19214	-2.98809	-869.47046	513.81158	-3.97024	-732.27264	238.12585	60.35250
452	3.758	1272.46924	360.72830	1339.97107	56.57452	348.34140	1381.65515	-846.44794	359.28723	1363.60376	714.54565	439.78842	-14.12716	-107.88748	250.54022	-2.18250	-883.42090	514.95184	-3.70284	-696.41632	234.52881	61.75827
453	3.767	1272.06555	362.43515	1343.77283	57.34871	349.62433	1382.67114	-846.27417	360.22696	1362.69690	700.81561	440.99463	-14.42342	-118.99594	250.78970	-1.22791	-897.25391	516.28961	-3.47253	-661.98059	231.24948	62.00102
454	3.775	1271.57166	363.62994	1347.05786	57.71790	350.76251	1383.72437	-846.28760	361.19095	1361.44714	687.10840	442.06924	-14.71357	-129.32877	250.91580	-0.25203	-910.99634	517.58899	-3.39491	-628.85071	228.10902	61.20325
455	3.783	1271.00928	364.36295	1349.83203	57.67546	351.74652	1384.80640	-846.56378	362.13666	1359.83447	673.37506	443.08804	-14.91509	-138.73630	250.91452	0.60983	-924.64771	518.70068	-3.52662	-596.70459	224.91531	59.54311
456	3.792	1270.40845	364.69421	1352.10706	57.22935	352.55066	1385.89978	-847.16669	363.02588	1357.83557	659.64954	444.07782	-15.00924	-147.14252	250.78418	1.24792	-938.22186	519.66223	-3.79608	-565.19580	221.55817	57.19407
457	3.800	1269.80029	364.68423	1353.89539	56.40896	353.16220	1386.97717	-848.13293	363.83051	1355.43372	645.98474	445.06250	-15.07513	-154.66553	250.41896	1.66907	-951.77814	520.57513	-4.07168	-534.14404	217.93913	54.36298
458	3.808	1269.21375	364.39050	1355.20789	55.26273	353.58643	1388.00366	-849.46991	364.53232	1352.62952	632.40515	446.06317	-15.19053	-161.56384	249.56436	2.22836	-965.36670	521.51508	-4.25589	-503.54080	213.90079	51.25902
459	3.817	1268.67468	363.86728	1356.05334	53.84647	353.83609	1388.94299	-851.16034	365.11404	1349.44897	618.90564	447.09473	-15.35662	-167.78809	247.94839	3.83771	-978.98120	522.52545	-4.31182	-473.35916	209.29688	48.01518
460	3.825	1268.20752	363.16675	1356.43860	52.21624	353.92664	1389.76111	-853.16052	365.54935	1345.94226	605.44739	448.19156	-15.51005	-172.41049	245.45773	7.68563	-992.58209	523.60004	-4.27089	-443.42719	204.13446	44.70898
461	3.833	1267.83594	362.33966	1356.36877	50.42325	353.87778	1390.42590	-855.39679	365.81134	1342.16699	591.99231	449.37518	-15.57793	-173.72528	242.23090	14.35547	-1006.13538	524.69110	-4.22313	-413.62469	198.63243	41.44308
462	3.842	1267.58569	361.43442	1355.84827	48.50618	353.71594	1390.90869	-857.76007	365.89233	1338.16431	578.54346	450.59293	-15.55359	-170.21588	238.59959	23.12925	-1019.63208	525.77875	-4.23744	-384.24167	193.18849	38.27696
463	3.850	1267.48535	360.49380	1354.88208	46.48666	353.47009	1391.19189	-860.10535	365.81351	1333.94141	565.10583	451.77585	-15.50221	-161.46219	234.87561	32.29114	-1033.09839	526.88177	-4.28526	-356.05637	188.18745	35.08982
464	3.858	1267.56702	359.54947	1353.47803	44.37340	353.16531	1391.27393	-862.28735	365.60858	1329.48877	551.64948	452.91776	-15.48370	-148.09885	231.19481	40.15530	-1046.56812	527.98779	-4.30034	-330.12845	183.69868	31.59575
465	3.867	1267.86462	358.61545	1351.64917	42.17298	352.83234	1391.16821	-864.21820	365.28552	1324.82520	538.13550	454.02634	-15.51009	-131.08957	227.59500	45.84565	-1060.05347	529.05310	-4.28954	-307.57941	179.48477	27.46927
466	3.875	1268.40723	357.68469	1349.41772	39.89692	352.51944	1390.89587	-865.88599	364.80774	1320.01929	524.54871	455.06155	-15.56069	-111.21030	224.14458	49.35444	-1073.57178	530.06274	-4.31745	-289.34174	175.34854	22.43146
467	3.883	1269.20752	356.73441	1346.81702	37.56356	352.28085	1390.47961	-867.31769	364.12485	1315.15979	510.90375	455.99896	-15.59787	-89.04587	220.91994	51.17322	-1087.16663	531.02087	-4.42277	-275.95734	171.28792	16.36409
468	3.892	1270.24829	355.73999	1343.88599	35.20047	352.15961	1389.94360	-868.53644	363.22061	1310.31348	497.22910	456.90680	-15.58879	-65.11664	217.95297	51.90844	-1100.86755	531.93286	-4.57984	-267.62872	167.40460	9.48315
469	3.900	1271.47876	354.68576	1340.66187	32.84319	352.18503	1389.31982	-869.55109	362.11877	1305.50842	483.54181	457.87570	-15.54271	-39.91623	215.24005	52.08063	-1114.65002	532.83069	-4.70944	-264.37051	163.91603	2.37577
470	3.908	1272.82935	353.56396	1337.18225	30.53251	352.37811	1388.65088	-870.36743	360.85071	1300.75146	469.83472	458.91815	-15.49953	-13.94089	212.76604	52.07018	-1128.45422	533.74408	-4.75180	-265.98270	161.21542	-4.16147
471	3.917	1274.23486	352.37473	1333.49744	28.31304	352.75339	1387.98389	-870.99030	359.42908	1296.06409	456.08875	459.98520	-15.47822	12.35925	210.55267	52.07462	-1142.23254	534.67584	-4.72325	-271.87766	159.69276	-9.36651
472	3.925	1275.64600	351.12970	1329.67578	26.22890	353.30917	1387.35620	-871.41473	357.84833	1291.51013	442.29785	461.02109	-15.47749	38.73564	208.68350	52.11127	-1155.97266	535.65253	-4.66456	-281.13150	159.42252	-12.79243
473	3.933	1277.02466	349.84772	1325.79919	24.31893	354.01773	1386.78528	-871.61938	356.10944	1287.19299	428.46786	462.00299	-15.49523	65.19164	207.26405	52.09610	-1169.69653	536.70905	-4.59373	-292.78876	160.11009	-14.53984
474	3.942	1278.33472	348.54883	1321.96033	22.61895	354.83267	1386.26794	-871.57062	354.24384	1283.24158	414.59796	462.95810	-15.51378	91.86859	206.38632	51.90432	-1183.44800	537.82123	-4.52872	-305.95667	161.30214	-15.17210
475	3.950	1279.54163	347.26385	1318.25464	21.17088	355.70264	1385.78784	-871.23383	352.31155	1279.79968	400.70059	463.91348	-15.52098	118.93054	206.10782	51.40778	-1197.23987	538.91388	-4.47725	-319.78046	162.60129	-15.32173
476	3.958	1280.62122	346.04501	1314.76611	20.02490	356.57266	1385.32031	-870.59149	350.38632	1277.00281	386.82227	464.85681	-15.53833	146.51387	206.40346	50.53766	-1211.00598	539.91486	-4.40278	-333.66278	163.79582	-15.40853
477	3.967	1281.56396	344.95203	1311.55908	19.22577	357.38138	1384.83777	-869.66193	348.55331	1274.94702	373.01443	465.76471	-15.58095	174.69302	207.13989	49.32231	-1224.63928	540.82184	-4.23468	-347.41476	164.85678	-15.62285
478	3.975	1282.36804	344.02594	1308.68396	18.79763	358.07056	1384.31079	-868.50342	346.91656	1273.67004	359.29688	466.63870	-15.63318	203.45273	208.14499	47.84545	-1238.03516	541.74188	-3.85648	-361.08020	165.80862	-15.97710
479	3.983	1283.02954	343.27716	1306.18835	18.74112	358.60587	1383.71436	-867.20300	345.59790	1273.15063	345.64209	467.51093	-15.67775	232.72539	209.26997	46.19653	-1251.05713	542.81445	-3.07416	-374.72406	166.62326	-16.35005
480	3.992	1283.54272	342.69150	1304.11816	19.03937	358.99005	1383.03491	-865.86389	344.71741	1273.31982	332.00330	468.38284	-15.70948	262.49713	210.36243	44.44643	-1263.51514	544.09412	-1.66573	-388.35120	167.24631	-16.57833
481	4.000	1283.90796	342.24084	1302.51453	19.66339	359.25430	1382.27368	-864.58789	344.36179	1274.08496	318.37018	469.18225	-15.72294	292.86407	211.31155	42.59658	-1275.25500	545.53430	0.54954	-401.91974	167.66525	-16.57695
482	4.008	1284.12952	341.89178	1301.41089	20.57494	359.43765	1381.44214	-863.44708	344.55600	1275.35779	304.77383	469.85590	-15.70570	323.97723	212.14772	40.57319	-1286.24878	547.01514	3.63359	-415.41376	167.95616	-16.42264
483	4.017	1284.20825	341.61636	1300.82239	21.73173	359.57349	1380.56079	-862.45984	345.25763	1277.07336	291.25009	470.45685	-15.65041	355.96313	212.98285	38.29765	-1296.52734	548.31122	7.38666	-428.84830	168.28699	-16.31046
484	4.025	1284.14087	341.39896	1300.74048	23.09615	359.68710	1379.65906	-861.59064	346.36963	1279.18884	277.80905	471.07288	-15.57073	388.89734	213.90491	35.71561	-1306.06506	549.15460	11.42110	-442.22699	168.78171	-16.37513
485	4.033	1283.92676	341.23352	1301.14050	24.63756	359.79285	1378.77429	-860.77075	347.75409	1281.67053	264.42599	471.73846	-15.49801	422.81348	214.99760	32.79995	-1314.72888	549.53198	15.53216	-455.56549	169.40561	-16.58213
486	4.042	1283.56921	341.11884	1301.99097	26.32200	359.88831	1377.94434	-859.93073	349.24680	1284.48315	251.06349	472.43802	-15.46794	457.67834	216.35828	29.62502	-1322.24597	549.80212	19.86155	-468.89682	170.05415	-16.80999
487	4.050	1283.07056	341.05774	1303.25513	28.10495	359.96320	1377.19971	-859.03131	350.67908	1287.58899	237.69054	473.11752	-15.50214	493.31671	218.05428	26.42312	-1328.24634	550.31683	24.69018	-482.22583	170.69449	-16.98057
488	4.058	1282.43286	341.05978	1304.88831	29.93812	360.02383	1376.55908	-858.07904	351.90671	1290.95020	224.28708	473.74478	-15.57245	529.40302	220.08943	23.50441	-1332.35596	551.10760	30.30647	-495.53091	171.36119	-17.07430
489	4.067	1281.66870	341.14606	1306.83521	31.77645	360.10968	1376.02844	-857.11975	352.84183	1294.52966	210.85603	474.37671	-15.60097	565.54663	222.35982	21.13535	-1334.12305	552.04785	37.12632	-508.81140	172.05643	-17.08519
490	4.075	1280.80298	341.34943	1309.03760	33.57647	360.27237	1375.60107	-856.21442	353.47220	1298.28784	197.41548	475.07474	-15.54334	601.31519	224.64931	19.47873	-1332.95801	552.95862	45.55729	-522.09491	172.78146	-17.05296
491	4.083	1279.86121	341.69501	1311.44702	35.29343	360.53302	1375.26062	-855.41443	353.84634	1302.18152	183.97238	475.80753	-15.45802	636.17981	226.72910	18.55937	-1328.51038	553.34198	55.33088	-535.39893	173.60236	-17.06289
492	4.092	1278.86230	342.18314	1314.03015	36.88264	360.87250	1374.99023	-854.74762	354.03250	1306.16675	170.51904	476.52567	-15.43465	669.54651	228.44849	18.25605	-1321.03040	552.40442	65.11585	-548.73505	174.54022	-17.13263
493	4.100	1277.82129	342.80042	1316.76624	38.30426	361.25665	1374.78345	-854.21240	354.09039	1310.20166	157.04825	477.26556	-15.47342	700.90991	229.78679	18.35626	-1311.06006	549.64288	73.15159	-562.13037	175.52512	-17.19162
494	4.108	1276.75146	343.54745	1319.64355	39.53343	361.65466	1374.64587	-853.77728	354.06741	1314.24658	143.54872	478.09763	-15.50360	729.91516	230.90472	18.62593	-1298.92200	545.21790	78.33427	-575.59534	176.49808	-17.17584
495	4.117	1275.66833	344.46103	1322.65588	40.57338	362.03870	1374.58093	-853.39117	354.00079	1318.26465	129.99324	479.01813	-15.48238	756.17188	232.01068	18.84244	-1284.63037	539.75500	80.75483	-589.13074	177.39648	-17.05245
496	4.125	1274.59644	345.61456	1325.79785	41.45621	362.37097	1374.58533	-853.00171	353.91757	1322.22314	116.37132	479.95798	-15.41504	779.07214	233.08168	18.80557	-1268.04382	533.95471	81.38036	-602.76709	178.13875	-16.82760
497	4.133	1273.56726	347.08621	1329.05200	42.22857	362.59238	1374.65576	-852.56989	353.83209	1326.09595	102.71164	480.86545	-15.31899	797.88867	233.87865	18.30948	-1249.02014	528.29834	81.30201	-616.50739	178.78175	-16.59965
498	4.142	1272.60718	348.89938	1332.37341	42.93959	362.63400	1374.79517	-852.07959	353.73926	1329.86426	89.04109	481.75790	-15.20681	812.05811	234.23077	17.10129	-1227.52307	522.98682	81.15754	-630.27795	179.53249	-16.48890
499	4.150	1271.72681	350.97998	1335.69458	43.63704	362.44366	1375.01123	-851.53955	353.61304	1333.51477	75.35443	482.71060	-15.09009	821.45264	234.14697	14.96082	-1203.65723	518.01160	80.95991	-644.02490	180.51566	-16.49338
500	4.158	1270.92346	353.18094	1338.94666	44.36127	361.99756	1375.31335	-850.97162	353.42657	1337.03418	61.61758	483.77371	-14.99116	826.44104	233.76578	11.88947	-1177.66565	513.20093	80.26524	-657.78802	181.69023	-16.51379
501	4.167	1270.18872	355.34854	1342.07336	45.13863	361.29684	1375.71130	-850.38953	353.17618	1340.40332	47.78448	484.90723	-14.94033	827.61450	233.32861	8.21447	-1149.74829	508.36145	78.56737	-671.63916	182.94551	-16.45861
502	4.175	1269.51477	357.36942	1345.03381	45.97981	360.36359	1376.21045	-849.79376	352.87219	1343.59802	33.83884	486.03003	-14.93215	825.39209	233.09351	4.52449	-1119.80457	503.41904	75.65609	-685.61035	184.14388	-16.28382
503	4.183	1268.89612	359.18036	1347.79871	46.87910	359.23242	1376.81226	-849.18402	352.51599	1346.59338	19.82120	487.09576	-14.90643	819.87610	233.23938	1.48650	-1087.57275	498.36380	71.73376	-699.65027	185.21451	-16.04126
504	4.192	1268.33069	360.75766	1350.34546	47.81624	357.94183	1377.52075	-848.57178	352.10175	1349.36304	5.79507	488.09827	-14.82139	811.12671	233.86760	-0.46682	-1053.02087	493.21936	67.32637	-713.64282	186.23187	-15.86063
505	4.200	1267.81824	362.10175	1352.65503	48.76667	356.53705	1378.34851	-847.98077	351.63223	1351.88269	-8.20038	489.06436	-14.70319	799.60486	234.95305	-1.41408	-1016.37195	488.11276	63.08728	-727.54913	187.28525	-15.80440
506	4.208	1267.35986	363.22388	1354.70837	49.71348	355.07657	1379.31555	-847.43561	351.12286	1354.13989	-22.12762	490.07883	-14.57398	786.28052	236.26291	-1.79810	-977.82141	483.27036	59.63137	-741.44550	188.38135	-15.79940
507	4.217	1266.95715	364.13785	1356.48645	50.64890	353.62643	1380.43884	-846.95355	350.59103	1356.13147	-35.89581	491.25714	-14.36460	772.22839	237.49789	-1.99133	-937.54724	478.96304	57.46528	-755.38220	189.49515	-15.74042
508	4.225	1266.61194	364.85599	1357.96899	51.56638	352.25049	1381.72119	-846.54773	350.04810	1357.84973	-49.37836	492.66187	-13.91010	758.13715	238.52675	-2.13335	-896.04272	475.39865	56.91840	-769.34436	190.56985	-15.60879
509	4.233	1266.32556	365.38791	1359.13525	52.45467	351.00531	1383.14807	-846.23083	349.50970	1359.27600	-62.46793	494.27435	-13.04084	744.20068	239.40822	-2.28065	-854.16492	472.61533	58.09314	-783.31226	191.52878	-15.46843
510	4.242	1266.09961	365.74091	1359.96423	53.29442	349.93262	1384.69080	-846.01324	349.00604	1360.38721	-75.10168	496.05057	-11.70880	730.34174	240.27582	-2.50699	-812.75409	470.52783	60.87076	-797.27759	192.36194	-15.35719
511	4.250	1265.93518	365.92078	1360.43481	54.04984	349.05127	1386.31335	-845.90833	348.56229	1361.16931	-87.27313	498.00546	-9.99031	716.47021	241.21500	-2.84050	-772.31903	468.96927	64.83305	-811.25073	193.13960	-15.23152
512	4.258	1265.83374	365.93246	1360.52563	54.66371	348.36002	1387.98242	-845.94275	348.17422	1361.62683	-99.00214	500.20682	-7.96080	702.60352	242.18611	-3.20164	-733.04102	467.68011	69.20569	-825.22485	193.96048	-15.08320
513	4.267	1265.79614	365.78058	1360.21570	55.06718	347.85083	1389.67505	-846.15466	347.82391	1361.78076	-110.26862	502.65723	-5.62783	688.80811	243.10567	-3.47589	-694.96716	466.42038	73.08516	-839.11414	194.89745	-15.03059
514	4.275	1265.82361	365.46921	1359.48315	55.19837	347.52170	1391.37805	-846.58252	347.51672	1361.64575	-120.99249	505.24719	-2.95690	675.09338	243.97839	-3.63464	-658.22693	465.07709	75.81647	-852.83002	195.95486	-15.16079
515	4.283	1265.91663	365.00165	1358.30518	55.01961	347.37903	1393.08289	-847.25836	347.28748	1361.21216	-131.04169	507.84006	0.11795	661.41943	244.88181	-3.73383	-623.09320	463.67642	77.19330	-866.41504	197.05432	-15.35466
516	4.292	1266.07593	364.37994	1356.65698	54.52398	347.42786	1394.77954	-848.20959	347.16406	1360.45227	-140.21625	510.36182	3.71566	647.77222	245.84743	-3.81911	-589.79340	462.36920	77.33419	-879.98688	198.06931	-15.41317
517	4.300	1266.30139	363.60464	1354.51172	53.72637	347.66168	1396.44495	-849.45862	347.13184	1359.34241	-148.24557	512.84119	8.05424	634.16602	246.82510	-3.90057	-558.24469	461.35135	76.40511	-893.59357	198.94102	-15.29647
518	4.308	1266.59314	362.67563	1351.83997	52.64935	348.06210	1398.03625	-851.01227	347.14380	1357.87134	-154.82242	515.41864	13.55172	620.57678	247.77280	-3.98624	-527.99005	460.81970	74.52541	-907.21948	199.74771	-15.13495
519	4.317	1266.95190	361.59433	1348.61316	51.31721	348.60388	1399.49902	-852.84747	347.15540	1356.03577	-159.56317	518.31598	20.87647	606.93164	248.70247	-4.06732	-498.41626	460.99033	71.86208	-920.87366	200.59557	-15.06947
520	4.325	1267.38037	360.36893	1344.80896	49.76016	349.25354	1400.79004	-854.90918	347.13791	1353.83704	-161.80450	521.68488	30.71282	593.20569	249.62268	-4.10603	-469.08759	462.01642	68.64988	-934.59155	201.47232	-15.12053
521	4.333	1267.88440	359.02185	1340.42175	48.01592	349.96948	1401.89465	-857.11902	347.07867	1351.27954	-160.52252	525.38940	43.22698	579.46985	250.51587	-4.08765	-439.95770	463.84027	65.10290	-948.35077	202.31830	-15.18822
522	4.342	1268.47571	357.59875	1335.47571	46.12150	350.71524	1402.82361	-859.38428	346.99026	1348.37012	-154.77475	528.99286	57.59417	565.80444	251.38400	-4.05228	-411.35333	466.15854	61.32750	-962.04254	203.19507	-15.19719
523	4.350	1269.17212	356.17426	1330.03796	44.10998	351.46954	1403.59937	-861.60394	346.91364	1345.11865	-144.43582	532.01624	72.04214	552.21179	252.26364	-4.05400	-383.86182	468.58508	57.26036	-975.61798	204.16316	-15.16609
524	4.358	1269.99451	354.84518	1324.21863	42.01638	352.21924	1404.23779	-863.68469	346.90018	1341.54517	-130.47278	534.26276	84.59072	538.63269	253.17909	-4.09892	-358.29956	470.88470	52.65489	-989.19977	205.08466	-15.10396
525	4.367	1270.95850	353.70267	1318.14478	39.87770	352.94995	1404.74084	-865.56427	346.98892	1337.68750	-114.36435	535.89948	94.03085	525.01379	254.11240	-4.13586	-335.66187	473.06149	47.15840	-1002.92322	205.81152	-15.00381
526	4.375	1272.06177	352.79822	1311.91382	37.72690	353.64066	1405.10461	-867.21564	347.19806	1333.60266	-97.18393	537.21436	100.36085	511.32541	255.04114	-4.13371	-316.88501	475.25275	40.46844	-1016.76599	206.42770	-14.92908
527	4.383	1273.28125	352.14166	1305.56470	35.59140	354.26138	1405.33618	-868.62817	347.53101	1329.36060	-79.22903	538.39551	104.46991	497.55457	255.96118	-4.13133	-302.55133	477.56000	32.53557	-1030.63123	207.12836	-14.95448
528	4.392	1274.59375	351.73102	1299.09656	33.49859	354.77737	1405.45654	-869.79584	347.98975	1325.03381	-60.31052	539.48834	107.47784	483.72260	256.85867	-4.17307	-292.80359	479.92407	23.74942	-1044.47095	208.01886	-15.07615
529	4.400	1275.99426	351.56958	1292.50916	31.48396	355.15930	1405.49243	-870.72449	348.57782	1320.67859	-40.13663	540.38727	110.22652	469.85699	257.72986	-4.24859	-287.54315	482.10815	14.97878	-1058.28784	209.05957	-15.22508
530	4.408	1277.48877	351.65961	1285.82837	29.59455	355.38632	1405.46802	-871.43811	349.29727	1316.32898	-18.53748	540.94507	113.16205	455.94977	258.63446	-4.32162	-286.69019	483.83572	7.36573	-1072.11255	210.09552	-15.30407
531	4.417	1279.07410	352.00275	1279.10889	27.88107	355.44049	1405.39795	-871.96594	350.15665	1312.01416	4.38193	541.16113	116.42992	442.00153	259.63672	-4.37157	-290.12555	484.98343	1.87225	-1085.98535	211.03510	-15.27037
532	4.425	1280.72742	352.60257	1272.42212	26.38541	355.31287	1405.28418	-872.32025	351.16687	1307.78357	28.26950	541.12885	119.92975	428.06070	260.70416	-4.39780	-297.42090	485.65396	-1.23643	-1099.92505	212.00507	-15.22194
533	4.433	1282.40442	353.44766	1265.84497	25.13392	355.02017	1405.11914	-872.48505	352.31815	1303.72070	52.79437	540.86261	123.36661	414.18118	261.74777	-4.41992	-307.87152	486.09201	-2.50778	-1113.90601	213.17267	-15.29712
534	4.442	1284.04956	354.50034	1259.45679	24.13564	354.60938	1404.88904	-872.42554	353.57108	1299.93970	77.85602	540.33014	126.37584	400.37854	262.71603	-4.47039	-320.61169	486.54324	-2.83287	-1127.88477	214.47655	-15.48836
535	4.450	1285.61450	355.71445	1253.34021	23.38677	354.14667	1404.57385	-872.11060	354.87164	1296.57031	103.53374	539.53644	128.61572	386.63422	263.61182	-4.55450	-334.57483	487.13565	-2.89630	-1141.84229	215.66199	-15.63729
536	4.458	1287.06995	357.05286	1247.57385	22.88418	353.70099	1404.14868	-871.53302	356.16934	1293.74011	129.93765	538.51074	129.80655	372.92786	264.46393	-4.63687	-348.81335	487.84241	-3.00377	-1155.72534	216.53467	-15.57737
537	4.467	1288.39905	358.48615	1242.22449	22.63448	353.32889	1403.58862	-870.71649	357.42078	1291.55652	157.13634	537.32117	129.81874	359.25043	265.30695	-4.69595	-362.91248	488.59048	-3.21192	-1169.42126	217.13548	-15.26626
538	4.475	1289.58716	359.98666	1237.34607	22.64774	353.06784	1402.87354	-869.70825	358.57086	1290.09033	185.13466	536.09814	128.75529	345.57846	266.19183	-4.76136	-376.83582	489.40155	-3.49171	-1182.88794	217.65817	-14.80910
539	4.483	1290.61792	361.52798	1232.98376	22.92534	352.93686	1401.98755	-868.57092	359.52930	1289.36328	213.85378	534.99097	126.90395	331.87527	267.15924	-4.86052	-390.58911	490.36789	-3.80056	-1196.12085	218.20088	-14.26646
540	4.492	1291.47778	363.09186	1229.17908	23.45718	352.93777	1400.91699	-867.37476	360.17334	1289.34521	243.15967	534.11078	124.60490	318.13739	268.18774	-4.96281	-404.17029	491.51294	-4.10545	-1208.98120	218.68895	-13.45743
541	4.500	1292.16138	364.67392	1225.97168	24.23053	353.05887	1399.65613	-866.18439	360.38016	1289.95996	272.92145	533.48163	122.13631	304.40173	269.22873	-5.02016	-417.62585	492.76086	-4.38568	-1221.30579	219.03464	-12.11414
542	4.508	1292.66895	366.27875	1223.39099	25.23781	353.28506	1398.21130	-865.04163	360.06567	1291.10693	303.02905	533.00214	119.61275	290.70380	270.26227	-5.02296	-431.01825	494.03757	-4.62145	-1233.08472	219.25644	-10.12649
543	4.517	1292.99939	367.91238	1221.44873	26.47058	353.60367	1396.59973	-863.94910	359.21405	1292.69177	333.39749	532.52588	116.92307	277.05719	271.30347	-4.99134	-444.38275	495.33389	-4.80201	-1244.34155	219.46600	-7.51046
544	4.525	1293.15063	369.57571	1220.14441	27.91031	353.99561	1394.84619	-862.86780	357.89691	1294.64417	363.99899	532.01965	113.80585	263.46097	272.40204	-4.95028	-457.73450	496.68381	-4.94381	-1254.98877	219.75789	-4.30362
545	4.533	1293.12439	371.26361	1219.47217	29.53170	354.42456	1392.98291	-861.73700	356.27481	1296.91895	394.89490	531.54858	110.00998	249.91043	273.59406	-4.91982	-471.08240	498.13776	-5.06346	-1264.87903	220.10918	-0.57936
546	4.542	1292.92236	372.97247	1219.42322	31.30756	354.83902	1391.05054	-860.50604	354.56787	1299.48767	426.19409	531.11169	105.37840	236.40977	274.86838	-4.92176	-484.46021	499.71869	-5.12153	-1273.87939	220.50339	3.49036
547	4.550	1292.53821	374.69870	1219.98169	33.20521	355.18390	1389.09851	-859.16791	352.99609	1302.33704	457.95380	530.55792	99.84732	222.95602	276.21820	-4.98544	-497.91534	501.32263	-5.08234	-1281.88733	221.06474	7.68131
548	4.558	1291.95813	376.42758	1221.12158	35.18182	355.41406	1387.17712	-857.77765	351.71606	1305.47144	490.16461	529.65729	93.45774	209.52188	277.63300	-5.10771	-511.41150	502.73727	-5.04294	-1288.75366	221.90845	11.94094
549	4.567	1291.17395	378.14041	1222.80945	37.18137	355.50757	1385.32788	-856.42645	350.80240	1308.89282	522.80927	528.26855	86.36749	196.08066	279.04205	-5.22689	-524.85077	503.86398	-5.14316	-1294.14233	222.98192	16.60001
550	4.575	1290.18945	379.82874	1225.01074	39.13479	355.47028	1383.58020	-855.18451	350.27893	1312.55334	555.84680	526.42621	78.81661	182.60980	280.34586	-5.28497	-538.23151	504.82562	-5.35900	-1297.59680	224.09244	22.37642
551	4.583	1289.01624	381.48990	1227.69116	40.96572	355.32379	1381.95215	-854.07257	350.14508	1316.33789	589.17096	524.28149	71.09236	169.07748	281.50229	-5.29606	-551.65350	505.77689	-5.54781	-1298.71460	225.02380	30.01979
552	4.592	1287.66565	383.12216	1230.81689	42.60015	355.08694	1380.45398	-853.08942	350.37036	1320.11475	622.62213	522.01685	63.51962	155.46988	282.56674	-5.31969	-565.17444	506.72913	-5.64353	-1297.13745	225.79611	39.63401
553	4.600	1286.14526	384.72925	1234.35364	43.98071	354.77448	1379.09131	-852.24377	350.88870	1323.80334	655.95093	519.79132	56.42522	141.79541	283.62360	-5.37106	-578.76923	507.61743	-5.68372	-1292.55591	226.85486	50.27670
554	4.608	1284.46204	386.32001	1238.26489	45.08151	354.41177	1377.86816	-851.54926	351.60962	1327.38037	688.76062	517.67505	50.04972	128.05663	284.70181	-5.39594	-592.40759	508.44806	-5.70815	-1284.81201	228.79092	60.34931
555	4.617	1282.62671	387.90164	1242.51062	45.91257	354.04208	1376.78943	-851.00580	352.43411	1330.84167	720.50031	515.59229	44.44649	114.26727	285.78448	-5.34196	-606.08820	509.30780	-5.72328	-1273.85400	231.85495	68.41494
556	4.625	1280.65820	389.47394	1247.04883	46.51123	353.72040	1375.86157	-850.59302	353.27448	1334.17615	750.45972	513.38788	39.45725	100.46475	286.84595	-5.21865	-619.82050	510.25159	-5.72309	-1259.64868	235.78116	73.75719
557	4.633	1278.58459	391.03409	1251.83765	46.92751	353.50696	1375.09155	-850.27441	354.07361	1337.36060	777.79419	510.97897	34.77167	86.66678	287.87225	-5.09187	-633.61560	511.26730	-5.68519	-1242.21704	239.96240	76.45368
558	4.642	1276.43921	392.58878	1256.83484	47.21295	353.45950	1374.48303	-850.01007	354.81125	1340.36133	801.58197	508.43259	29.99059	72.84464	288.87054	-5.01823	-647.47760	512.33655	-5.58776	-1221.68506	243.84084	77.05561
559	4.650	1274.25049	394.15445	1261.99341	47.41760	353.62119	1374.03369	-849.76392	355.50256	1343.14124	820.93665	505.92218	24.74287	58.94949	289.85938	-4.97793	-661.40472	513.44507	-5.45109	-1198.22998	247.25691	76.10036
560	4.658	1272.03918	395.74847	1267.26392	47.59266	354.01459	1373.73682	-849.50665	356.18106	1345.68250	835.27405	503.57443	18.88127	44.94238	290.85440	-4.91195	-675.39563	514.55792	-5.32465	-1172.01965	250.35754	73.88617
561	4.667	1269.82593	397.38898	1272.60059	47.79122	354.64282	1373.58447	-849.22491	356.85443	1348.00696	844.49817	501.27426	12.57729	30.81155	291.85504	-4.80543	-689.43750	515.61823	-5.24762	-1143.23779	253.25714	70.62937
562	4.675	1267.63757	399.09369	1277.96289	48.06343	355.49112	1373.57092	-848.92535	357.48990	1350.16016	848.84723	498.64154	6.22323	16.58887	292.86285	-4.69273	-703.51715	516.59308	-5.22533	-1112.05249	255.99271	66.61234
563	4.683	1265.50879	400.87048	1283.30701	48.45119	356.53143	1373.68945	-848.61932	358.06400	1352.16638	848.68323	495.25583	0.26538	2.33420	293.90579	-4.60774	-717.64233	517.53815	-5.21348	-1078.58606	258.55450	62.17414
564	4.692	1263.48157	402.71326	1288.58350	48.98778	357.73196	1373.93188	-848.31091	358.59808	1354.01379	844.50195	490.96567	-4.82374	-11.89932	294.98752	-4.54279	-731.82178	518.54346	-5.15823	-1043.01208	260.76556	57.70345
565	4.700	1261.60229	404.60040	1293.74243	49.70027	359.06357	1374.28992	-848.00043	359.13934	1355.67285	837.00336	486.15393	-8.48384	-26.06992	296.03265	-4.45986	-746.03912	519.60474	-5.05411	-1005.57550	262.38251	53.60178
566	4.708	1259.91296	406.49219	1298.73730	50.60758	360.49591	1374.75977	-847.69080	359.73404	1357.11658	826.98877	481.75125	-10.37937	-40.13364	296.94266	-4.35078	-760.24670	520.63037	-4.92168	-966.52258	263.29565	50.21817
567	4.717	1258.43958	408.33844	1303.52551	51.71207	361.99307	1375.34387	-847.38959	360.41595	1358.32886	815.15796	478.77554	-10.92927	-54.03183	297.69574	-4.25127	-774.38306	521.56165	-4.77571	-926.15619	263.49039	47.85400
568	4.725	1257.18958	410.09372	1308.06995	52.99207	363.51437	1376.04504	-847.10468	361.20081	1359.30701	802.10400	477.71088	-11.06570	-67.69156	298.33966	-4.17593	-788.42249	522.41443	-4.65442	-884.97180	262.94910	46.78248
569	4.733	1256.15381	411.72778	1312.33887	54.39928	365.01691	1376.85706	-846.83588	362.08713	1360.05994	788.40479	478.30951	-11.36868	-81.04144	298.90234	-4.07600	-802.39734	523.21796	-4.61849	-843.64655	261.64917	47.21116
570	4.742	1255.31580	413.22864	1316.30225	55.85918	366.46179	1377.76074	-846.57233	363.06479	1360.59717	774.50482	479.89038	-11.82542	-94.00961	299.37714	-3.87556	-816.35492	524.00201	-4.66578	-802.82385	259.61966	49.15027
571	4.750	1254.66492	414.59378	1319.92932	57.27328	367.82141	1378.72864	-846.30414	364.12411	1360.91699	760.59253	481.76279	-12.27617	-106.50476	299.77795	-3.52330	-830.31787	524.84961	-4.67186	-762.94458	257.02328	52.20262
572	4.758	1254.19983	415.81543	1323.19299	58.52411	369.07724	1379.73608	-846.04150	365.25952	1361.00671	746.69635	483.45599	-12.70464	-118.42328	300.13846	-3.01555	-844.29547	525.86609	-4.49501	-724.29822	254.17912	55.53761
573	4.767	1253.92358	416.88013	1326.07410	59.49070	370.21326	1380.76917	-845.82758	366.46356	1360.84656	732.82104	484.77481	-13.17311	-129.69495	300.45166	-2.39146	-858.29150	527.07343	-4.16115	-687.12646	251.43744	58.24996
574	4.775	1253.83618	417.77716	1328.55530	60.07587	371.20599	1381.82788	-845.73608	367.71503	1360.40820	718.97961	485.83878	-13.64312	-140.29236	300.66846	-1.71916	-872.26477	528.37488	-3.86479	-651.60571	248.95909	59.82034
575	4.783	1253.93433	418.50116	1330.61279	60.22805	372.01108	1382.92053	-845.85724	368.98016	1359.65259	705.17426	486.94226	-13.95150	-150.16461	300.77643	-1.10699	-886.13086	529.64069	-3.76969	-617.74689	246.59845	60.21293
576	4.792	1254.21851	419.05679	1332.22229	59.94186	372.56674	1384.05042	-846.27710	370.22702	1358.53333	691.39282	488.19122	-14.02934	-159.24332	300.81055	-0.69382	-899.84192	530.81085	-3.87274	-585.32922	244.02296	59.59135
577	4.800	1254.69250	419.46857	1333.37036	59.24332	372.82156	1385.20410	-847.05780	371.42584	1357.01208	677.63000	489.41379	-13.99701	-167.60132	300.73312	-0.53994	-913.41718	531.90204	-4.04579	-553.96191	240.91910	58.13988
578	4.808	1255.35486	419.77890	1334.05652	58.17484	372.76172	1386.34778	-848.22510	372.53806	1355.07947	663.90265	490.45972	-13.98573	-175.50766	300.27594	-0.40280	-926.89404	532.94366	-4.15601	-523.26874	237.12537	56.12467
579	4.817	1256.19336	420.02341	1334.28931	56.78652	372.41473	1387.43359	-849.76709	373.52173	1352.75732	650.22693	491.36340	-14.03685	-183.05234	298.92111	0.51727	-940.31995	533.94165	-4.16398	-493.00958	232.72980	53.78471
580	4.825	1257.19128	420.20761	1334.08081	55.13164	371.83447	1388.41248	-851.63538	374.35052	1350.07593	636.59729	492.24936	-14.14541	-189.49625	296.21796	3.49603	-953.78235	534.89343	-4.14228	-463.05826	228.01363	51.14444
581	4.833	1258.33740	420.31509	1333.44006	53.26226	371.08228	1389.24585	-853.74634	375.02100	1347.05835	622.99915	493.22977	-14.27336	-193.13077	292.24860	9.49831	-967.36432	535.83038	-4.19278	-433.39346	223.20024	48.17244
582	4.842	1259.62622	420.33316	1332.36731	51.22095	370.21518	1389.91028	-855.99182	375.53549	1343.72766	609.42346	494.31976	-14.37850	-192.14044	287.69653	18.16389	-981.06378	536.82642	-4.33197	-404.14084	218.36104	44.98602
583	4.850	1261.05273	420.26630	1330.84961	49.03267	369.28604	1390.39587	-858.27008	375.87280	1340.11816	595.87561	495.43985	-14.45883	-185.72635	283.41122	27.69429	-994.78931	537.91132	-4.48464	-375.59235	213.53987	41.75050
584	4.858	1262.60974	420.12793	1328.86609	46.70717	368.34610	1390.70679	-860.52155	375.97534	1336.27808	582.35608	496.56305	-14.51415	-174.30685	279.90710	35.91736	-1008.42841	539.01355	-4.57551	-348.26819	208.76276	38.57950
585	4.867	1264.28857	419.92383	1326.40283	44.25052	367.44083	1390.85999	-862.73468	375.76843	1332.26550	568.84155	497.75192	-14.51458	-158.79755	277.16711	41.53120	-1021.93506	540.06854	-4.58110	-322.96844	203.96303	35.52937
586	4.875	1266.07935	419.65112	1323.46338	41.67172	366.60410	1390.87805	-864.91956	375.20169	1328.13855	555.30969	499.02704	-14.45192	-140.01205	274.82156	44.52253	-1035.38159	541.11401	-4.53315	-300.58594	199.09599	32.48456
587	4.883	1267.97156	419.30487	1320.07764	38.98135	365.85913	1390.78418	-867.06842	374.29388	1323.93933	541.73907	500.32083	-14.37275	-118.65256	272.49725	45.69796	-1048.89844	542.20917	-4.50488	-281.81503	194.27649	29.11112
588	4.892	1269.94995	418.87366	1316.30444	36.19540	365.22339	1390.60193	-869.12775	373.15027	1319.68164	528.09686	501.54135	-14.33358	-95.43799	270.03955	45.95913	-1062.55615	543.35260	-4.54355	-267.11282	189.66393	25.04774
589	4.900	1271.99451	418.33917	1312.21594	33.34238	364.70789	1390.35474	-871.01685	371.91547	1315.35730	514.37531	502.63574	-14.33357	-71.03741	267.50668	45.90910	-1076.31592	544.51538	-4.61031	-256.80869	185.31841	20.12157
590	4.908	1274.08301	417.68866	1307.87488	30.46315	364.31311	1390.06543	-872.67548	370.68945	1310.96033	500.61084	503.61694	-14.33450	-45.98282	265.01920	45.86211	-1090.08765	545.66168	-4.63346	-251.11752	181.27727	14.38182
591	4.917	1276.18774	416.92389	1303.32605	27.60946	364.03632	1389.75598	-874.08191	369.48105	1306.50122	486.84326	504.52853	-14.33477	-20.67313	262.65570	45.96327	-1103.84851	546.73157	-4.59726	-250.10332	177.71619	8.00552
592	4.925	1278.27820	416.06058	1298.60681	24.84216	363.89099	1389.44568	-875.23615	368.22729	1302.00916	473.07758	505.41473	-14.34723	4.65067	260.52176	46.21676	-1117.65662	547.68536	-4.54128	-253.54547	174.93738	1.31490
593	4.933	1280.33374	415.12314	1293.76331	22.22261	363.91479	1389.14758	-876.14142	366.83762	1297.53552	459.28754	506.32874	-14.35055	29.97191	258.82953	46.47667	-1131.52942	548.56372	-4.51041	-260.69995	173.17867	-5.02220
594	4.942	1282.35022	414.13992	1288.85876	19.80787	364.15555	1388.86487	-876.79486	365.22662	1293.15759	445.44644	507.31091	-14.33798	55.49850	257.79282	46.52496	-1145.40295	549.44867	-4.51998	-270.41849	172.51506	-10.04727
595	4.950	1284.32593	413.12820	1283.96851	17.65721	364.65903	1388.58789	-877.18634	363.34601	1288.98096	431.54941	508.34653	-14.35715	81.52040	257.43793	46.22065	-1159.22925	550.37561	-4.55727	-281.79755	172.86075	-13.14174
596	4.958	1286.24585	412.07828	1279.16724	15.83513	365.45926	1388.29883	-877.30273	361.22064	1285.13123	417.60663	509.39319	-14.44838	108.21683	257.57892	45.56586	-1173.01367	551.34497	-4.61028	-294.46991	173.91165	-14.53032
597	4.967	1288.07751	410.96527	1274.52466	14.39209	366.53064	1387.97888	-877.13550	358.95313	1281.73132	403.63284	510.42935	-14.58207	135.61833	257.97043	44.64295	-1186.76929	552.36328	-4.65226	-308.10406	175.21623	-14.94395
598	4.975	1289.78198	409.78012	1270.10474	13.33785	367.73602	1387.61340	-876.68951	356.67981	1278.88843	389.65274	511.43478	-14.69004	163.68781	258.41849	43.54871	-1200.53430	553.38202	-4.61907	-322.11792	176.44569	-15.01366
599	4.983	1291.32544	408.53973	1265.96729	12.64858	368.87766	1387.18652	-875.98846	354.52527	1276.69458	375.70053	512.39722	-14.73402	192.36215	258.77841	42.37881	-1214.36194	554.31238	-4.45997	-336.05981	177.52823	-15.08879
600	4.992	1292.68311	407.26312	1262.16980	12.30180	369.81876	1386.67969	-875.07666	352.60468	1275.21887	361.79834	513.34955	-14.73135	221.59119	258.91302	41.21239	-1228.18201	555.20471	-4.16403	-349.86627	178.52022	-15.29795
601	5.000	1293.83521	405.95032	1258.76733	12.29128	370.53079	1386.08032	-874.01660	351.04443	1274.48730	347.94315	514.32294	-14.73611	251.37857	258.68204	40.07959	-1241.72998	556.28101	-3.67605	-363.63483	179.44678	-15.60427
602	5.008	1294.76355	404.59259	1255.81116	12.61500	371.05539	1385.38904	-872.88562	349.96918	1274.47192	334.12622	515.27997	-14.78246	281.77814	258.01126	38.93134	-1254.70471	557.65210	-2.81782	-377.37225	180.28162	-15.89250
603	5.017	1295.45544	403.18341	1253.34204	13.26109	371.46283	1384.61633	-871.76654	349.45941	1275.09766	320.34637	516.14441	-14.83181	312.87988	256.92181	37.65137	-1266.97485	559.11780	-1.36914	-391.03503	180.98605	-16.06439
604	5.025	1295.90979	401.71280	1251.38135	14.20211	371.82346	1383.78015	-870.72729	349.52267	1276.26245	306.60046	516.89038	-14.81363	344.77905	255.46335	36.11119	-1278.54785	560.42639	0.77172	-404.64621	181.50409	-16.08906
605	5.033	1296.14392	400.17493	1249.92603	15.40090	372.18643	1382.90637	-869.79846	350.10538	1277.86584	292.89584	517.54578	-14.72542	377.54742	253.69878	34.22486	-1289.41614	561.61230	3.60918	-418.24991	181.84418	-16.05707
606	5.042	1296.19104	398.58960	1248.95667	16.82170	372.57037	1382.02527	-868.96576	351.11661	1279.83289	279.26627	518.12720	-14.63598	411.23157	251.74091	31.99482	-1299.55969	562.89160	7.17955	-431.81088	182.17958	-16.15959
607	5.050	1296.08618	396.99637	1248.44775	18.42890	372.96725	1381.16626	-868.18030	352.43207	1282.11987	265.73105	518.65070	-14.58988	445.83206	249.73505	29.52678	-1308.98242	564.29169	11.45725	-445.25702	182.68686	-16.48039
608	5.058	1295.85205	395.42230	1248.37061	20.17832	373.36121	1380.35791	-867.37915	353.89929	1284.70386	252.25623	519.17841	-14.57119	481.24899	247.74275	27.02528	-1317.65967	565.52380	16.17417	-458.59039	183.33340	-16.85583
609	5.067	1295.49573	393.86588	1248.68958	22.02224	373.75479	1379.62805	-866.50714	355.36630	1287.57361	238.78690	519.77808	-14.55697	517.22180	245.62698	24.79462	-1325.43994	566.29529	20.97381	-471.87827	183.96692	-17.05542
610	5.075	1295.01611	392.31470	1249.36011	23.92046	374.18143	1378.99585	-865.53552	356.70840	1290.72180	225.29170	520.45032	-14.55231	553.31042	243.15190	23.15224	-1331.90552	566.67444	25.79793	-485.18979	184.54416	-17.04470
611	5.083	1294.41602	390.76871	1250.33630	25.83599	374.68686	1378.46838	-864.47357	357.83481	1294.13281	211.76035	521.15302	-14.55916	588.90063	240.17117	22.26609	-1336.43286	566.95178	30.99053	-498.57327	185.15710	-16.97739
612	5.092	1293.70862	389.23663	1251.57874	27.72204	375.29565	1378.04504	-863.36810	358.68915	1297.77002	198.18877	521.87500	-14.55485	623.22009	236.68315	22.04926	-1338.51746	567.23969	37.06826	-512.04230	185.85919	-16.96140
613	5.100	1292.91345	387.71768	1253.05408	29.52271	375.99219	1377.71973	-862.28363	359.25696	1301.57776	184.59238	522.64124	-14.52967	655.47961	232.84796	22.14634	-1337.90430	567.40393	44.48484	-525.62506	186.56525	-16.93055
614	5.108	1292.05054	386.20154	1254.73193	31.18922	376.72430	1377.47925	-861.27332	359.56842	1305.49463	171.00616	523.46228	-14.50221	685.10474	228.96736	22.04887	-1334.46948	567.13568	53.27142	-539.39026	187.17201	-16.78374
615	5.117	1291.13684	384.67941	1256.58118	32.69505	377.42068	1377.30420	-860.36273	359.68292	1309.46069	157.43588	524.29553	-14.48677	711.82739	225.30354	21.35928	-1328.25281	565.93237	62.59821	-553.25793	187.74635	-16.57133
616	5.125	1290.18005	383.14862	1258.57092	34.04015	378.01154	1377.17627	-859.55353	359.66498	1313.41968	143.85046	525.09839	-14.48184	735.58893	221.84419	20.04367	-1319.47827	563.36621	71.01864	-566.91095	188.49814	-16.42946
617	5.133	1289.18066	381.61148	1260.67273	35.24104	378.43970	1377.08582	-858.83234	359.57278	1317.32568	130.23584	525.89935	-14.48001	756.37256	218.34383	18.40235	-1308.32959	559.45911	77.38083	-580.17944	189.51643	-16.37572
618	5.142	1288.14209	380.07120	1262.85901	36.31960	378.65707	1377.03723	-858.17896	359.45425	1321.14734	116.60559	526.75079	-14.47437	774.03894	214.67406	16.71575	-1294.82166	554.66034	81.41386	-593.33984	190.65323	-16.33913
619	5.150	1287.07715	378.53098	1265.09729	37.30589	378.62207	1377.04907	-857.57233	359.34668	1324.86475	102.97597	527.66553	-14.46576	788.31665	210.99602	14.95256	-1278.86511	549.58850	83.62849	-606.79449	191.73758	-16.33708
620	5.158	1286.00574	377.00070	1267.35413	38.24226	378.30872	1377.14697	-856.99268	359.28210	1328.46423	89.34363	528.64056	-14.45138	799.00159	207.58688	12.85809	-1260.35999	544.70093	84.80743	-620.64600	192.76202	-16.42861
621	5.167	1284.95325	375.49899	1269.59448	39.17271	377.71100	1377.35266	-856.42383	359.27875	1331.93347	75.66895	529.67194	-14.41290	806.09119	204.66084	10.24841	-1239.28357	540.06592	85.43953	-634.68420	193.79816	-16.55347
622	5.175	1283.95251	374.04712	1271.77393	40.12646	376.83112	1377.67725	-855.86096	359.31848	1335.25598	61.89902	530.73682	-14.33874	809.69897	202.32098	7.20384	-1215.69043	535.51959	85.52657	-648.67169	194.85043	-16.56987
623	5.183	1283.04419	372.66583	1273.83716	41.11022	375.67010	1378.12122	-855.30701	359.35196	1338.40930	48.02127	531.79614	-14.24536	809.88379	200.62662	4.09131	-1189.63220	530.95563	84.81685	-662.55322	195.89481	-16.44609
624	5.192	1282.27661	371.37424	1275.72290	42.11232	374.23746	1378.67810	-854.75507	359.33893	1341.36694	34.08514	532.80902	-14.17020	806.54590	199.71007	1.44946	-1161.11755	526.37775	83.08600	-676.40869	196.94574	-16.29495
625	5.200	1281.69824	370.18289	1277.37097	43.11521	372.56772	1379.34497	-854.18823	359.26779	1344.10327	20.15848	533.76648	-14.13625	799.55603	199.70110	-0.30779	-1130.15796	521.77203	80.25495	-690.33655	197.96854	-16.17387
626	5.208	1281.34558	369.08878	1278.72888	44.10960	370.72504	1380.12842	-853.60382	359.13831	1346.60156	6.26868	534.72827	-14.11899	789.16968	200.48871	-1.19749	-1096.84363	517.05103	76.45963	-704.37048	198.90428	-16.02670
627	5.217	1281.23572	368.07751	1279.75928	45.09889	368.79236	1381.04553	-853.02710	358.94611	1348.85779	-7.59885	535.78882	-14.06869	776.31616	201.68561	-1.58618	-1061.33325	512.16534	72.09092	-718.42175	199.82581	-15.85377
628	5.225	1281.36255	367.12503	1280.44019	46.09095	366.85608	1382.11523	-852.49548	358.68652	1350.87988	-21.43433	536.95856	-13.94488	762.26062	202.88264	-1.81385	-1023.75049	507.24564	67.69392	-732.38123	200.85808	-15.71418
629	5.233	1281.69666	366.20187	1280.75854	47.08479	364.99576	1383.34619	-852.03284	358.36938	1352.68408	-35.16101	538.12195	-13.68487	747.95844	203.88547	-2.00878	-984.19653	502.54980	63.78752	-746.25787	201.99599	-15.60062
630	5.242	1282.19434	365.28302	1280.70483	48.06012	363.27533	1384.72839	-851.64148	358.03085	1354.28418	-48.68835	539.20648	-13.14640	733.82727	204.71700	-2.18723	-942.92212	498.29593	60.77788	-760.12695	203.15085	-15.49714
631	5.250	1282.80896	364.35229	1280.27332	48.97892	361.73221	1386.23682	-851.31628	357.72827	1355.67517	-61.95685	540.31061	-12.13858	719.92273	205.48613	-2.38579	-900.39532	494.64032	58.99035	-774.05457	204.24579	-15.44645
632	5.258	1283.49756	363.40393	1279.46155	49.79771	360.37341	1387.83972	-851.05927	357.51630	1356.83643	-74.90115	541.58112	-10.54550	706.13879	206.27873	-2.65672	-857.20825	491.70160	58.68569	-788.07214	205.22427	-15.46426
633	5.267	1284.22998	362.44543	1278.26648	50.47585	359.18872	1389.50928	-850.87817	357.42865	1357.75220	-87.44379	543.10437	-8.38523	692.35522	207.10202	-2.97774	-813.98657	489.49759	59.97733	-802.12634	206.08974	-15.48690
634	5.275	1284.99756	361.49396	1276.68457	50.97748	358.17133	1391.22852	-850.78192	357.48016	1358.42065	-99.51099	544.87134	-5.77281	678.52740	207.91615	-3.24751	-771.30212	487.92517	62.68058	-816.09778	206.91187	-15.44713
635	5.283	1285.81006	360.56854	1274.71606	51.27699	357.32498	1392.98901	-850.78772	357.67584	1358.84985	-110.99048	546.71368	-2.85619	664.68335	208.72812	-3.39957	-729.58215	486.82397	66.21104	-829.90723	207.77606	-15.37817
636	5.292	1286.68384	359.68811	1272.36292	51.36482	356.65530	1394.77893	-850.92761	358.01596	1359.05151	-121.73959	548.46490	0.34769	650.86731	209.60150	-3.48119	-689.13458	486.02274	69.67625	-843.60474	208.73090	-15.38072
637	5.300	1287.63440	358.87061	1269.61938	51.24559	356.16168	1396.57056	-851.23944	358.49438	1359.02930	-131.63470	550.15887	4.07062	637.09216	210.56389	-3.58432	-650.27136	485.35126	72.19428	-857.35498	209.73886	-15.46454
638	5.308	1288.66992	358.13000	1266.46741	50.93364	355.83606	1398.31860	-851.75195	359.08582	1358.76782	-140.49078	551.86853	8.66308	623.33643	211.55220	-3.72924	-613.35291	484.68286	73.26136	-871.27618	210.71367	-15.50177
639	5.317	1289.78455	357.46863	1262.88098	50.45054	355.66083	1399.97107	-852.48035	359.73447	1358.23657	-147.92230	553.55084	14.47747	609.57526	212.48192	-3.87085	-578.65167	484.00092	72.85254	-885.28479	211.61920	-15.38071
640	5.325	1290.96082	356.87048	1258.83789	49.81897	355.60669	1401.48120	-853.42548	360.36285	1357.40723	-153.33676	555.15906	21.93995	595.80371	213.34789	-3.97568	-546.10101	483.43887	71.18803	-899.19897	212.50014	-15.15338
641	5.333	1292.18372	356.30627	1254.33179	49.05544	355.63980	1402.81750	-854.56702	360.89642	1356.26636	-156.01810	556.67017	31.51216	582.03613	214.21445	-4.02896	-515.23407	483.19730	68.47738	-912.97235	213.43320	-14.95570
642	5.342	1293.45178	355.75098	1249.37183	48.16755	355.73090	1403.96960	-855.86475	361.28455	1354.81079	-155.18506	557.90399	43.34731	568.29077	215.13875	-4.03430	-485.47766	483.36478	64.86062	-926.68457	214.42953	-14.84599
643	5.350	1294.77246	355.19611	1243.97339	47.15360	355.85403	1404.94592	-857.27319	361.50558	1353.03259	-150.14990	558.52802	56.92690	554.55945	216.10867	-4.03880	-456.48309	483.87936	60.46041	-940.38873	215.39227	-14.83047
644	5.358	1296.15015	354.63989	1238.15613	46.00565	355.98566	1405.76843	-858.74432	361.56781	1350.91492	-140.69284	558.38025	71.05579	540.80286	217.03810	-4.08950	-428.28430	484.65707	55.41860	-954.08594	216.26254	-14.93150
645	5.367	1297.57886	354.07318	1231.94556	44.71901	356.11377	1406.46606	-860.21997	361.52167	1348.44397	-127.35831	557.63641	84.25642	526.99243	217.87599	-4.17612	-401.40558	485.69083	49.85955	-967.75763	217.14166	-15.10880
646	5.375	1299.04224	353.48819	1225.37500	43.30170	356.24005	1407.06604	-861.63446	361.46033	1345.61694	-111.26740	556.58386	95.34936	513.14471	218.67477	-4.24872	-376.85168	487.02911	43.77391	-981.40997	218.12424	-15.24336
647	5.383	1300.51440	352.89337	1218.48474	41.77724	356.36768	1407.59180	-862.93018	361.48737	1342.44360	-93.52380	555.32190	103.87373	499.29922	219.49768	-4.27226	-355.83154	488.70401	36.96722	-995.11975	219.11707	-15.28992
648	5.392	1301.96436	352.31317	1211.31897	40.18431	356.49146	1408.06323	-864.06677	361.68271	1338.94678	-74.74805	553.68872	110.07585	485.47183	220.36693	-4.26559	-339.34241	490.70340	29.25201	-1008.97070	219.96796	-15.29791
649	5.400	1303.36096	351.78113	1203.93347	38.57606	356.59659	1408.49536	-865.01740	362.08984	1335.16394	-55.09415	551.50586	114.62483	471.65228	221.30104	-4.27673	-327.88959	492.91382	20.79308	-1022.94531	220.67235	-15.27531
650	5.408	1304.67822	351.33643	1196.41431	37.01277	356.65744	1408.89526	-865.76508	362.71783	1331.15247	-34.49365	548.83289	118.28200	457.83994	222.29474	-4.31654	-321.53754	495.06741	12.34175	-1036.92639	221.34869	-15.20590
651	5.417	1305.89563	351.02719	1188.89270	35.55170	356.63898	1409.26685	-866.30743	363.55695	1326.98914	-12.77441	545.82111	121.55354	444.04538	223.31213	-4.35664	-320.18262	496.85468	5.10817	-1050.78906	222.10115	-15.11466
652	5.425	1306.99988	350.92120	1181.54907	34.24427	356.50803	1409.61365	-866.65704	364.58936	1322.76013	10.23138	542.50409	124.55171	430.26038	224.34691	-4.38808	-323.65521	498.09015	0.13732	-1064.49060	222.96785	-15.00885
653	5.433	1307.98535	351.10437	1174.59888	33.13507	356.24854	1409.93274	-866.82629	365.78174	1318.55774	34.49982	538.91138	127.16911	416.45728	225.41603	-4.43835	-331.55078	498.80554	-2.37407	-1078.12256	223.92410	-14.88920
654	5.442	1308.85217	351.65140	1168.25439	32.25621	355.87030	1410.20862	-866.81036	367.08148	1314.49194	59.80875	535.16406	129.25089	402.62390	226.49605	-4.53635	-343.00299	499.25433	-3.09657	-1091.84839	224.88269	-14.79684
655	5.450	1309.60388	352.58154	1162.66406	31.62758	355.40939	1410.41272	-866.58380	368.42780	1310.69531	85.95653	531.37878	130.60524	388.78552	227.52826	-4.67456	-356.62054	499.75381	-2.98834	-1105.74829	225.74612	-14.74997
656	5.458	1310.24500	353.83191	1157.87085	31.26455	354.91968	1410.50684	-866.11603	369.76984	1307.31006	112.90121	527.60614	131.01527	374.98199	228.46426	-4.79251	-370.90594	500.46313	-2.78324	-1119.75464	226.53658	-14.73771
657	5.467	1310.77820	355.27548	1153.82336	31.18162	354.45865	1410.45105	-865.39496	371.07843	1304.46289	140.68793	523.87207	130.33830	361.23712	229.29768	-4.83334	-384.96912	501.32568	-2.82831	-1133.67920	227.37985	-14.75674
658	5.475	1311.20520	356.77267	1150.42627	31.39157	354.07452	1410.21106	-864.43799	372.34003	1302.24158	169.32663	520.26154	128.60025	347.56412	230.08414	-4.82352	-398.70361	502.21991	-3.14294	-1147.30713	228.28137	-14.74763
659	5.483	1311.53003	358.21481	1147.58838	31.90383	353.79797	1409.76343	-863.28271	373.53308	1300.68469	198.75003	516.91956	125.99529	333.97186	230.89635	-4.83251	-412.31616	503.10873	-3.57052	-1160.58264	229.11383	-14.58986
660	5.492	1311.75989	359.53864	1145.24463	32.71892	353.64154	1409.09485	-861.97992	374.59875	1299.78735	228.82942	513.94379	122.80971	320.43695	231.77718	-4.88618	-425.91003	504.03082	-3.95949	-1173.63684	229.84450	-14.17252
661	5.500	1311.90515	360.71973	1143.35852	33.81963	353.60657	1408.19946	-860.59479	375.42868	1299.51453	259.42496	511.34882	119.33798	306.91040	232.76086	-4.96246	-439.42963	505.04071	-4.27460	-1186.52087	230.53917	-13.34479
662	5.508	1311.97839	361.75864	1141.91406	35.17205	353.68939	1407.07935	-859.19922	375.88821	1299.81421	290.44550	509.12079	115.79411	293.36768	233.84435	-5.01571	-452.81189	506.19382	-4.54362	-1199.00928	231.19272	-11.86076
663	5.517	1311.99365	362.66821	1140.90698	36.74063	353.88306	1405.74500	-857.85175	375.85370	1300.62476	321.86304	507.28052	112.23662	279.80267	234.95398	-5.00447	-466.11133	507.52057	-4.76143	-1210.80591	231.75211	-9.57566
664	5.525	1311.96582	363.46466	1140.33679	38.49625	354.17300	1404.21436	-856.58112	375.24600	1301.88098	353.69388	505.91437	108.55637	266.20746	236.04105	-4.93019	-479.44769	508.99902	-4.90117	-1221.85010	232.23785	-6.61864
665	5.533	1311.91077	364.16263	1140.20190	40.40475	354.52856	1402.50891	-855.38422	374.06903	1303.52039	385.98474	505.04944	104.52039	252.58597	237.14999	-4.83746	-492.91541	510.59842	-4.93350	-1232.24036	232.69296	-3.15594
666	5.542	1311.84546	364.77316	1140.49756	42.41647	354.90479	1400.65332	-854.23584	372.43759	1305.48010	418.79736	504.54929	99.90261	238.93326	238.35281	-4.78258	-506.55414	512.29712	-4.82493	-1241.98975	233.08881	0.81730
667	5.550	1311.78760	365.30307	1141.21509	44.47162	355.25342	1398.68152	-853.10400	370.56122	1307.69214	452.19696	504.24088	94.62859	225.23975	239.67361	-4.81024	-520.29718	513.95355	-4.63518	-1250.99707	233.40959	5.29038
668	5.558	1311.75378	365.75574	1142.34473	46.51236	355.53284	1396.63757	-851.96967	368.68616	1310.09131	486.24445	504.01721	88.76740	211.54587	241.04080	-4.92337	-533.97870	515.29797	-4.55047	-1258.97241	233.76384	10.13390
669	5.567	1311.75696	366.13315	1143.88074	48.49041	355.71191	1394.56543	-850.84283	367.03363	1312.63257	520.94092	503.79153	82.46148	197.90932	242.32080	-5.06287	-547.49072	516.24048	-4.68445	-1265.32495	234.33484	15.37535
670	5.575	1311.80042	366.44006	1145.83228	50.36602	355.76755	1392.49829	-849.75598	365.76593	1315.29163	556.16351	503.48953	75.93177	184.32635	243.46500	-5.15650	-560.89050	517.02197	-4.94941	-1269.51050	235.23701	21.48253
671	5.583	1311.87073	366.69135	1148.23523	52.10102	355.68384	1390.46118	-848.74042	364.97333	1318.04749	591.65790	503.09833	69.46720	170.74879	244.54224	-5.18524	-574.31207	517.91187	-5.19872	-1271.28516	236.40402	29.20107
672	5.592	1311.93311	366.92218	1151.16565	53.65535	355.45407	1388.47656	-847.81873	364.66351	1320.87573	627.04260	502.69119	63.33978	157.13516	245.61710	-5.18059	-587.83765	518.92572	-5.37930	-1270.33228	237.65538	38.93552
673	5.600	1311.93262	367.19904	1154.74170	54.99350	355.08276	1386.56702	-847.00684	364.77798	1323.74402	661.84473	502.39612	57.72041	143.45251	246.69243	-5.17825	-601.47626	519.92212	-5.51463	-1266.13989	238.97322	50.16013
674	5.608	1311.81189	367.62305	1159.10059	56.09629	354.59363	1384.75452	-846.28864	365.25635	1326.58887	695.61121	502.27902	52.64996	129.67484	247.73242	-5.17883	-615.20526	520.83160	-5.61416	-1258.37695	240.65256	61.41840
675	5.617	1311.53748	368.30963	1164.34302	56.96465	354.03818	1383.05884	-845.60730	366.06335	1329.31897	727.97736	502.24976	48.06670	115.79980	248.72227	-5.15305	-628.99609	521.71246	-5.63982	-1247.03223	243.04376	70.98223
676	5.625	1311.11145	369.33878	1170.46948	57.61238	353.48706	1381.49585	-844.92389	367.12122	1331.87524	758.55383	502.13724	43.84020	101.85799	249.71637	-5.09684	-642.81683	522.65454	-5.56563	-1232.24854	246.12854	77.69588
677	5.633	1310.55518	370.71387	1177.36243	58.05922	353.00555	1380.07910	-844.26831	368.25995	1334.26794	786.66406	501.82755	39.71847	87.90100	250.77615	-5.04762	-656.63495	523.69904	-5.44100	-1214.17163	249.40555	81.40120
678	5.642	1309.88721	372.36966	1184.83142	58.33102	352.63266	1378.82361	-843.70038	369.27820	1336.54187	811.20593	501.25211	35.24503	73.96756	251.89388	-5.02179	-670.45111	524.82190	-5.34872	-1192.87500	252.32858	82.62216
679	5.650	1309.11365	374.20779	1192.67639	58.46249	352.37872	1377.74316	-843.24164	370.04462	1338.72107	830.92871	500.29599	29.90286	60.05461	253.01378	-4.98827	-684.32770	525.95551	-5.31318	-1168.38745	254.86435	81.88868
680	5.658	1308.22827	376.12494	1200.72571	58.49934	352.24191	1376.84863	-842.86151	370.53555	1340.79199	845.02399	498.87158	23.51022	46.12701	254.09747	-4.92635	-698.32513	527.04205	-5.28978	-1140.84619	257.35443	79.46393
681	5.667	1307.22180	378.03339	1208.84766	58.50194	352.22623	1376.14880	-842.50873	370.80255	1342.72107	853.47437	497.00125	16.40367	32.14490	255.15706	-4.85552	-712.42804	528.08643	-5.21533	-1110.55615	259.91583	75.55212
682	5.675	1306.09961	379.87167	1216.94617	58.54642	352.34473	1375.65259	-842.13678	370.92639	1344.47864	856.81268	494.63596	9.13411	18.07173	256.21866	-4.79882	-726.59082	529.13440	-5.05884	-1077.81445	262.35049	70.47006
683	5.683	1304.88684	381.59998	1224.94434	58.71616	352.61557	1375.36816	-841.71375	370.98297	1346.05078	855.69171	491.58368	2.19097	3.88733	257.28076	-4.74747	-740.81110	530.18732	-4.85687	-1042.78564	264.45352	64.64828
684	5.692	1303.62146	383.19394	1232.77112	59.08632	353.05936	1375.30139	-841.22656	371.02390	1347.43384	850.72253	487.85013	-3.82255	-10.37726	258.32629	-4.66737	-755.09424	531.18707	-4.68599	-1005.56781	266.07874	58.61091
685	5.700	1302.34961	384.63992	1240.35657	59.70716	353.69287	1375.45740	-840.68091	371.08118	1348.62390	842.49152	483.94907	-8.12597	-24.64493	259.32553	-4.54185	-769.37000	532.09052	-4.60152	-966.27576	267.06824	52.91090
686	5.708	1301.12451	385.93008	1247.63428	60.58868	354.51453	1375.83923	-840.09363	371.18704	1349.61450	831.61774	480.76773	-10.35721	-38.84320	260.23154	-4.40125	-783.54321	532.91260	-4.61438	-925.08649	267.32178	48.02826
687	5.717	1300.00049	387.06012	1254.54382	61.69799	355.49521	1376.44714	-839.48267	371.38037	1350.40234	818.85846	479.06982	-11.06709	-52.89944	261.00955	-4.28889	-797.62500	533.70105	-4.68506	-882.34467	266.83395	44.35204
688	5.725	1299.01831	388.02576	1261.03491	62.97797	356.58896	1377.27246	-838.86230	371.68942	1350.99060	805.09119	479.02313	-11.22976	-66.68872	261.66241	-4.18621	-811.71716	534.49023	-4.72569	-838.68481	265.55670	42.24273
689	5.733	1298.19128	388.81821	1267.07031	64.36626	357.74402	1378.28674	-838.24707	372.11371	1351.38318	791.05298	480.17371	-11.44302	-80.05219	262.23581	-3.99548	-825.89020	535.29065	-4.64999	-794.95862	263.33527	42.02606
690	5.742	1297.50696	389.42261	1272.62671	65.79302	358.90082	1379.44141	-837.65900	372.62598	1351.58179	777.10474	481.88446	-11.79072	-92.88461	262.78760	-3.61526	-840.12665	536.15228	-4.43312	-751.97968	260.07642	43.80082
691	5.750	1296.94409	389.82001	1277.69617	67.17357	359.99887	1380.68457	-837.13287	373.19000	1351.58630	763.27478	483.72516	-12.16175	-105.15741	263.34271	-3.01685	-854.33929	537.21234	-4.10320	-710.33447	255.97931	47.11792
692	5.758	1296.48853	390.00049	1282.28345	68.41096	360.98633	1381.98096	-836.71460	373.77744	1351.39136	749.44867	485.47922	-12.48764	-116.84143	263.88028	-2.23167	-868.43451	538.54095	-3.72818	-670.39465	251.54855	50.89475
693	5.767	1296.13562	389.97446	1286.39209	69.40389	361.81552	1383.31543	-836.45685	374.36896	1350.97559	735.52661	487.03720	-12.77542	-127.83517	264.33188	-1.29645	-882.37714	539.94617	-3.45709	-632.42981	247.28033	53.90285
694	5.775	1295.88440	389.76614	1290.00977	70.06340	362.44699	1384.68103	-836.41986	374.94061	1350.29797	721.51349	488.39737	-13.03101	-137.97946	264.61728	-0.28201	-896.17847	541.17590	-3.44092	-596.59729	243.40009	55.40475
695	5.783	1295.73291	389.40051	1293.11377	70.32925	362.86493	1386.06421	-836.66718	375.46094	1349.31055	707.50598	489.62686	-13.22624	-147.15439	264.69958	0.65148	-909.84924	542.24609	-3.65704	-562.78101	239.96533	55.22577
696	5.792	1295.67957	388.89572	1295.69263	70.17052	363.07373	1387.43774	-837.24902	375.90265	1347.97668	693.60144	490.74786	-13.35566	-155.39243	264.56085	1.33650	-923.42224	543.30786	-3.93279	-530.57501	236.90125	53.51926
697	5.800	1295.72607	388.25952	1297.75452	69.57935	363.08188	1388.75977	-838.19092	376.24710	1346.28113	679.81689	491.72568	-13.46795	-162.89941	264.13696	1.81336	-936.97968	544.38025	-4.11933	-499.52557	233.76166	50.74850
698	5.808	1295.87585	387.49225	1299.31604	68.57388	362.89700	1389.98010	-839.49677	376.48349	1344.22424	666.09424	492.59344	-13.60868	-169.83289	263.27493	2.59852	-950.58630	545.39624	-4.17196	-469.25946	229.88391	47.51885
699	5.817	1296.12842	386.60162	1300.38733	67.20699	362.53162	1391.05347	-841.14716	376.60687	1341.81665	652.39978	493.48227	-13.78053	-175.79819	261.75790	4.77180	-964.23315	546.33844	-4.12967	-439.42682	224.98972	44.17026
700	5.825	1296.47571	385.61423	1300.96985	65.56063	362.00940	1391.95166	-843.08807	376.60562	1339.07507	638.78302	494.46555	-13.97329	-179.50934	259.48404	9.44527	-977.87640	547.26239	-4.08374	-409.85040	219.36942	40.71051
701	5.833	1296.90820	384.56674	1301.06165	63.71935	361.36511	1392.66541	-845.22510	376.45770	1336.02161	625.30176	495.49789	-14.16297	-179.23782	256.64462	16.79765	-991.47601	548.24274	-4.13177	-380.75269	213.46017	37.06800
702	5.842	1297.42700	383.49545	1300.66040	61.74334	360.64035	1393.19580	-847.42328	376.14825	1332.68213	611.92682	496.53973	-14.29320	-173.82883	253.61734	25.69909	-1005.00195	549.29102	-4.29741	-352.73413	207.42471	33.23717
703	5.850	1298.04761	382.43408	1299.76636	59.66125	359.87888	1393.54785	-849.53351	375.66666	1329.08521	598.56281	497.60928	-14.32803	-163.24878	250.70308	34.35889	-1018.47375	550.34729	-4.49444	-326.69388	201.17969	29.20622
704	5.858	1298.79431	381.39529	1298.38940	57.48238	359.11829	1393.73132	-851.44543	374.97742	1325.25964	585.12024	498.73599	-14.28544	-148.22971	248.02919	41.28485	-1031.97241	551.38312	-4.59274	-303.73468	194.70053	24.82214
705	5.867	1299.68494	380.35330	1296.55029	55.21177	358.38782	1393.76392	-853.11523	374.02591	1321.23047	571.53601	499.98322	-14.17001	-129.66428	245.59572	45.83916	-1045.56201	552.44476	-4.52999	-284.93582	188.08786	19.83725
706	5.875	1300.71741	379.26163	1294.27332	52.85506	357.71899	1393.67163	-854.54926	372.78580	1317.02039	557.77448	501.43921	-13.94258	-108.34213	243.36542	48.20901	-1059.23645	553.56750	-4.37403	-271.15399	181.41988	14.10730
707	5.883	1301.87244	378.07996	1291.58801	50.42035	357.14627	1393.48901	-855.77808	371.29080	1312.65796	543.89294	503.01099	-13.64930	-84.94492	241.36227	48.99654	-1072.94141	554.72571	-4.26783	-262.92682	174.82979	7.69143
708	5.892	1303.12366	376.78772	1288.53967	47.92543	356.69089	1393.25378	-856.83960	369.61502	1308.17920	530.07642	504.35052	-13.50345	-60.06415	239.64131	48.85034	-1086.62866	555.87421	-4.29246	-260.41580	168.74661	0.90590
709	5.900	1304.44189	375.39206	1285.19031	45.40532	356.36029	1392.99829	-857.76709	367.82587	1303.62915	516.45282	505.25482	-13.64313	-34.21805	238.20164	48.30495	-1100.30066	556.97260	-4.39927	-263.28888	163.90225	-5.52666
710	5.908	1305.79651	373.92157	1281.61157	42.91473	356.16882	1392.74475	-858.57605	365.95898	1299.06763	502.92508	505.93964	-13.91522	-7.89606	237.01649	47.70860	-1113.97754	557.99023	-4.48698	-270.60303	160.96205	-10.57896
711	5.917	1307.15613	372.40793	1277.87781	40.52522	356.14771	1392.50293	-859.25433	364.01926	1294.58228	489.32703	506.68646	-14.11036	18.47736	236.07549	47.22501	-1127.64636	558.94482	-4.49912	-281.08826	160.01596	-13.57603
712	5.925	1308.48743	370.86887	1274.06360	38.31800	356.33844	1392.26636	-859.76221	361.98132	1290.29089	475.61066	507.54160	-14.20316	44.70480	235.34161	46.91326	-1141.30835	559.88501	-4.44825	-293.62521	160.49760	-14.75118
713	5.933	1309.75830	369.29681	1270.24634	36.37270	356.78214	1392.01453	-860.05011	359.80682	1286.32703	461.81461	508.46149	-14.23368	70.89546	234.76501	46.75740	-1155.00928	560.81775	-4.39150	-307.28998	161.66426	-14.95034
714	5.942	1310.94519	367.66815	1266.51270	34.75340	357.49637	1391.72302	-860.08710	357.48755	1282.81738	447.98547	509.44098	-14.19574	97.31534	234.38303	46.64017	-1168.77429	561.72375	-4.36554	-321.28156	163.00986	-14.93692
715	5.950	1312.03333	365.97321	1262.95679	33.49379	358.43326	1391.37170	-859.88208	355.07101	1279.87036	434.15131	510.47229	-14.11928	124.18729	234.29761	46.39765	-1182.56738	562.62799	-4.34593	-335.13449	164.27693	-15.06565
716	5.958	1313.01184	364.23059	1259.66785	32.58692	359.45239	1390.94812	-859.47632	352.66043	1277.56934	420.31921	511.52908	-14.09837	151.64658	234.52048	45.92693	-1196.30701	563.60065	-4.26603	-348.81451	165.36032	-15.35505
717	5.967	1313.86877	362.46957	1256.71997	31.99857	360.36890	1390.44714	-858.91754	350.40076	1275.95947	406.49664	512.57330	-14.17947	179.77820	234.90361	45.21514	-1209.86865	564.69739	-3.98682	-362.46198	166.28311	-15.69928
718	5.975	1314.58752	360.70502	1254.16882	31.70216	361.05438	1389.86926	-858.24756	348.44107	1275.04407	392.71472	513.53033	-14.32417	208.61050	235.20290	44.30391	-1223.07666	565.91541	-3.28659	-376.11780	167.13692	-16.01524
719	5.983	1315.14563	358.92892	1252.05518	31.69494	361.48236	1389.22241	-857.50751	346.90039	1274.78833	379.01828	514.33746	-14.48510	238.09750	235.16064	43.27921	-1235.73865	567.20313	-2.01093	-389.72632	167.96181	-16.24122
720	5.992	1315.52307	357.11874	1250.40894	31.98325	361.69617	1388.52686	-856.74292	345.85175	1275.12671	365.42941	515.05426	-14.62639	268.14551	234.56093	42.25203	-1247.71997	568.51031	-0.12866	-403.27698	168.68216	-16.33082
721	6.000	1315.71191	355.25378	1249.24963	32.56447	361.76700	1387.81104	-855.99390	345.30048	1275.98279	351.92114	515.81567	-14.70457	298.69766	233.30936	41.25621	-1259.01074	569.79919	2.37989	-416.81519	169.19133	-16.30402
722	6.008	1315.71448	353.32425	1248.58289	33.41937	361.77182	1387.10205	-855.27527	345.17831	1277.29919	338.44662	516.65283	-14.70249	329.79889	231.46115	40.19382	-1269.71399	570.95996	5.46252	-430.33667	169.51382	-16.22783
723	6.017	1315.53552	351.32526	1248.39990	34.51305	361.77753	1386.42114	-854.56696	345.37350	1279.04907	324.99319	517.46350	-14.65598	361.55157	229.10280	38.94720	-1279.90430	571.87598	8.96537	-443.76453	169.81689	-16.14932
724	6.025	1315.17725	349.25458	1248.68262	35.80807	361.83612	1385.78247	-853.82452	345.76361	1281.22144	311.56360	518.17676	-14.61206	394.04443	226.27444	37.48428	-1289.48987	572.62219	12.87173	-457.07205	170.25925	-16.09486
725	6.033	1314.63989	347.12030	1249.41321	37.28118	361.99765	1385.19067	-853.00269	346.22800	1283.79846	298.13824	518.83954	-14.58259	427.33762	223.01523	35.82632	-1298.24841	573.33984	17.32698	-470.35043	170.88882	-16.10159
726	6.042	1313.92444	344.94073	1250.57349	38.91633	362.30585	1384.64526	-852.07648	346.65704	1286.74695	284.69574	519.51788	-14.54417	461.45090	219.34492	34.02094	-1305.89026	574.01190	22.40424	-483.69312	171.65714	-16.21219
727	6.050	1313.03662	342.73587	1252.13806	40.68121	362.76895	1384.15186	-851.04559	346.96713	1290.02161	271.23761	520.23285	-14.46881	496.32523	215.24884	32.19957	-1312.00989	574.55420	28.08413	-497.09225	172.49985	-16.42254
728	6.058	1311.99072	340.52109	1254.07263	42.52324	363.34863	1383.72229	-849.93146	347.10953	1293.57153	257.78577	520.99426	-14.36597	531.79626	210.81178	30.56796	-1316.07898	574.91479	34.40988	-510.48505	173.39729	-16.65173
729	6.067	1310.80579	338.30566	1256.33899	44.38232	363.97607	1383.36804	-848.77588	347.07135	1297.34253	244.35092	521.77930	-14.28511	567.56360	206.23892	29.29001	-1317.56628	575.01202	41.54645	-523.83197	174.32993	-16.81580
730	6.075	1309.49524	336.09662	1258.89771	46.19853	364.57614	1383.09814	-847.63580	346.87338	1301.27930	230.90186	522.52368	-14.26375	603.12329	201.61261	28.42961	-1316.07690	574.66522	49.60223	-537.13672	175.22490	-16.89932
731	6.083	1308.06580	333.90039	1261.70874	47.91660	365.09091	1382.91846	-846.56927	346.55981	1305.32507	217.40845	523.22504	-14.29055	637.78638	196.76175	27.98193	-1311.48914	573.51312	58.23946	-550.44940	176.01080	-16.89994
732	6.092	1306.52039	331.71204	1264.73364	49.49380	365.48538	1382.82751	-845.61865	346.18118	1309.42273	203.88739	523.97296	-14.31840	670.86829	191.47696	27.87505	-1304.05493	571.08240	66.51994	-563.83368	176.69576	-16.79467
733	6.100	1304.85608	329.50943	1267.93774	50.90511	365.72986	1382.81360	-844.80457	345.77942	1313.51843	190.35129	524.82703	-14.30455	701.88928	185.76813	27.93895	-1294.21826	567.17133	73.34986	-577.30841	177.36308	-16.61478
734	6.108	1303.06494	327.26959	1271.29028	52.13975	365.78680	1382.86194	-844.12775	345.37759	1317.56653	176.76445	525.75183	-14.24500	730.59412	179.86862	27.95042	-1282.24158	562.09583	78.14109	-590.87335	178.08481	-16.44214
735	6.117	1301.14636	324.99396	1274.76367	53.19846	365.62173	1382.96118	-843.56970	344.98056	1321.52930	163.08159	526.69769	-14.16432	756.78149	174.05246	27.75349	-1268.11487	556.43457	81.05790	-604.54486	178.88205	-16.31654
736	6.125	1299.11963	322.72266	1278.32837	54.09901	365.21402	1383.10144	-843.09424	344.59097	1325.37231	149.29861	527.66278	-14.07545	780.10864	168.44554	27.30602	-1251.74048	550.67023	82.72509	-618.30298	179.78436	-16.22362
737	6.133	1297.02954	320.53162	1281.95032	54.88022	364.54633	1383.27344	-842.65826	344.22375	1329.06104	135.46735	528.63629	-13.98502	800.03210	162.98297	26.56636	-1233.05017	545.06042	83.73515	-632.08636	180.82263	-16.14802
738	6.142	1294.94348	318.51187	1285.60010	55.59359	363.59048	1383.47217	-842.22955	343.89673	1332.56091	121.64673	529.58038	-13.92210	815.94312	157.59213	25.36085	-1212.02576	539.64545	84.31477	-645.87762	181.95888	-16.10108
739	6.150	1292.93994	316.74658	1289.26196	56.28793	362.31467	1383.69934	-841.79980	343.60776	1335.84277	107.83238	530.50946	-13.90566	827.44641	152.39182	23.45295	-1188.68958	534.35376	84.30583	-659.72607	183.11159	-16.09674
740	6.158	1291.08618	315.28818	1292.92468	56.99754	360.71072	1383.95972	-841.37616	343.33517	1338.89197	93.97729	531.48767	-13.90234	834.57935	147.61678	20.76583	-1163.06982	529.16632	83.40177	-673.66473	184.23390	-16.11337
741	6.167	1289.41858	314.13339	1296.56458	57.73971	358.81036	1384.25781	-840.96289	343.06387	1341.70825	80.05997	532.53436	-13.86279	837.72961	143.43596	17.45562	-1135.20020	524.12756	81.39655	-687.65942	185.31976	-16.12147
742	6.175	1287.94397	313.21405	1300.14478	58.52048	356.66699	1384.60095	-840.55725	342.79886	1344.29785	66.09143	533.62238	-13.77230	837.30908	139.96933	13.73312	-1105.10291	519.20813	78.30202	-701.66522	186.36189	-16.11428
743	6.183	1286.65308	312.39862	1303.61829	59.34199	354.33209	1384.99878	-840.15918	342.55511	1346.66418	52.10175	534.76392	-13.63959	833.50085	137.37878	9.72937	-1072.74524	514.27783	74.37848	-715.67188	187.34277	-16.06195
744	6.192	1285.52429	311.48511	1306.91907	60.20599	351.85739	1385.46277	-839.77734	342.34698	1348.80383	38.13116	535.97986	-13.48231	826.30920	135.84198	5.67415	-1038.14844	509.23074	70.04375	-729.69360	188.26436	-15.91551
745	6.200	1284.52612	310.22760	1309.95703	61.11304	349.30933	1386.00586	-839.42627	342.18375	1350.70569	24.19144	537.19641	-13.33578	815.91223	135.42853	2.10432	-1001.50195	504.12546	65.73319	-743.75378	189.18036	-15.67992
746	6.208	1283.63098	308.43445	1312.63843	62.06116	346.77252	1386.64526	-839.11951	342.06503	1352.35596	10.25116	538.32306	-13.22813	803.01929	135.95972	-0.39677	-963.04736	499.20294	61.90732	-757.83899	190.18173	-15.41194
747	6.217	1282.83020	306.06934	1314.89612	63.04562	344.33896	1387.40332	-838.86151	341.97653	1353.74585	-3.71542	539.39014	-13.13885	788.78271	137.01833	-1.69471	-922.99487	494.72586	59.06125	-771.89484	191.31459	-15.17640
748	6.225	1282.13574	303.26868	1316.70337	64.05602	342.08853	1388.30042	-838.64209	341.89642	1354.87219	-17.66190	540.46667	-12.98090	774.23975	138.16907	-2.15353	-881.65802	490.82697	57.55780	-785.88818	192.53114	-15.04180
749	6.233	1281.56824	300.27759	1318.06689	65.06704	340.06854	1389.34167	-838.43610	341.81079	1355.73376	-31.45352	541.53467	-12.59909	759.91046	139.16522	-2.26263	-839.56824	487.51941	57.51607	-799.82581	193.74326	-15.03264
750	6.242	1281.13989	297.35098	1319.01196	66.02842	338.29163	1390.50928	-838.21252	341.72028	1356.32776	-44.93878	542.55450	-11.80437	745.88501	139.96660	-2.35226	-797.39014	484.78195	58.89522	-813.74390	194.85486	-15.07723
751	6.250	1280.83984	294.65790	1319.56543	66.86611	336.75598	1391.76855	-837.95050	341.63797	1356.64624	-58.02380	543.56458	-10.45946	732.05249	140.64615	-2.55525	-755.72876	482.60342	61.53906	-827.66760	195.78448	-15.11812
752	6.258	1280.63391	292.22632	1319.74390	67.50131	335.45908	1393.08313	-837.65143	341.59598	1356.67920	-70.65936	544.65637	-8.53998	718.26465	141.30090	-2.87083	-714.99835	480.90793	65.04704	-841.57147	196.57063	-15.22632
753	6.267	1280.48767	289.97037	1319.54871	67.87771	334.39325	1394.42908	-837.34552	341.64487	1356.42395	-82.80707	545.94800	-6.09409	704.45898	141.99997	-3.21951	-675.45056	479.43256	68.68069	-855.44312	197.34750	-15.47369
754	6.275	1280.41174	287.80585	1318.96814	67.97583	333.54654	1395.80115	-837.09509	341.82956	1355.88831	-94.43939	547.56415	-3.17216	690.65320	142.75146	-3.49346	-637.31573	477.82440	71.57441	-869.31537	198.16843	-15.76919
755	6.283	1280.48352	285.74295	1317.98108	67.80546	332.90897	1397.20239	-836.98553	342.16400	1355.07849	-105.51126	549.48096	0.17023	676.86548	143.52600	-3.63106	-600.87604	475.94098	73.16627	-883.20892	198.99446	-15.92417
756	6.292	1280.80176	283.83728	1316.55444	67.38884	332.47037	1398.62524	-837.09796	342.62387	1353.98840	-115.89471	551.42261	3.88031	663.09698	144.34041	-3.66902	-566.34106	473.94208	73.38469	-897.11609	199.77647	-15.82506
757	6.300	1281.41541	282.08984	1314.64722	66.74977	332.21381	1400.03992	-837.48438	343.15231	1352.60181	-125.35950	553.11359	8.05145	649.34631	145.23141	-3.70727	-533.64844	472.04514	72.42883	-911.02332	200.44562	-15.51972
758	6.308	1282.30371	280.44116	1312.22046	65.91160	332.11081	1401.39868	-838.15991	343.67679	1350.89880	-133.60129	554.54932	13.01304	635.61499	146.14970	-3.81342	-502.45239	470.30865	70.54430	-924.91278	201.01244	-15.19012
759	6.317	1283.40710	278.82410	1309.24194	64.89851	332.11838	1402.64893	-839.10797	344.13742	1348.85986	-140.22433	555.82898	19.18978	621.91418	147.01364	-3.96346	-472.29755	468.70044	68.00456	-938.72150	201.66949	-15.01775
760	6.325	1284.65784	277.19699	1305.68396	63.73232	332.18561	1403.74756	-840.28766	344.51172	1346.47009	-144.67261	556.88660	26.95621	608.25488	147.83319	-4.07781	-442.76025	467.24503	65.08530	-952.39307	202.57111	-15.01301
761	6.333	1285.99609	275.55020	1301.53113	62.42768	332.27069	1404.66919	-841.64447	344.81332	1343.72217	-146.18774	557.50983	36.55906	594.62390	148.68810	-4.11568	-413.56006	466.01062	61.98552	-965.99573	203.63522	-15.03485
762	6.342	1287.37866	273.89444	1296.79211	60.99559	332.35370	1405.40833	-843.12103	345.06747	1340.61414	-143.91608	557.48065	47.90005	580.97107	149.61603	-4.10891	-384.73700	465.02875	58.81232	-979.64252	204.70142	-15.00472
763	6.350	1288.77966	272.24469	1291.50220	59.45183	332.43069	1405.97229	-844.65875	345.29828	1337.15210	-137.27121	556.66455	60.27112	567.24414	150.56003	-4.10178	-356.80066	464.25412	55.54715	-993.36554	205.68182	-14.97581
764	6.358	1290.18640	270.61133	1285.71741	57.82069	332.49542	1406.37598	-846.18909	345.54141	1333.36414	-126.34647	555.05804	72.40139	553.44489	151.44664	-4.11620	-330.74353	463.59390	51.93466	-1007.14484	206.56418	-14.99224
765	6.367	1291.59399	268.99805	1279.50659	56.13242	332.52853	1406.63879	-847.62854	345.85345	1329.30908	-111.97662	552.78687	82.97488	539.62000	152.28351	-4.16622	-307.87140	463.02338	47.42984	-1020.95441	207.41197	-15.02138
766	6.375	1293.00037	267.40271	1272.94336	54.41747	332.50470	1406.78174	-848.88916	346.29718	1325.06641	-95.34604	550.02289	91.29301	525.79871	153.11050	-4.24123	-289.42755	462.63763	41.34846	-1034.79114	208.26743	-15.03568
767	6.383	1294.40454	265.81906	1266.10242	52.70557	332.40778	1406.82251	-849.89905	346.91931	1320.71118	-77.44666	546.87964	97.51685	511.96469	153.92084	-4.29432	-276.16956	462.55444	33.27430	-1048.65747	209.10442	-15.04414
768	6.392	1295.80469	264.23767	1259.05615	51.03055	332.23010	1406.77698	-850.62109	347.73935	1316.29456	-58.78265	543.37042	102.31149	498.08615	154.71149	-4.29289	-268.22662	462.79404	23.55068	-1062.51843	209.94147	-15.04567
769	6.400	1297.19873	262.64655	1251.87366	49.43100	331.95258	1406.66504	-851.05652	348.75122	1311.83923	-39.40393	539.41736	106.29644	484.15698	155.53281	-4.26768	-265.32568	463.20822	13.48909	-1076.33643	210.83572	-15.03973
770	6.408	1298.58435	261.03082	1244.62122	47.94711	331.54318	1406.51025	-851.23041	349.93417	1307.35510	-19.08084	534.90259	109.79306	470.20404	156.43079	-4.28149	-267.07001	463.50177	4.97070	-1090.08496	211.80223	-15.02038
771	6.417	1299.95972	259.37332	1237.36414	46.61647	330.98279	1406.32983	-851.16888	351.26767	1302.86597	2.45639	529.75458	112.90849	456.26764	157.40259	-4.36157	-273.00812	463.44183	-0.58365	-1103.78052	212.80904	-14.94652
772	6.425	1301.32361	257.65729	1230.17004	45.47229	330.28690	1406.12671	-850.88434	352.72955	1298.43591	25.26151	523.99945	115.67171	442.36816	158.42075	-4.48499	-282.55902	463.15067	-3.12566	-1117.56104	213.75102	-14.80811
773	6.433	1302.67444	255.87289	1223.11572	44.54808	329.50574	1405.89099	-850.37555	354.28107	1294.17236	49.12204	517.73615	118.06033	428.46967	159.44296	-4.60657	-294.86682	463.07153	-3.74609	-1131.57349	214.52216	-14.65344
774	6.442	1304.00830	254.02892	1216.29639	43.88039	328.70679	1405.60730	-849.63672	355.87473	1290.20764	73.76901	511.06839	119.96823	414.50748	160.41597	-4.69148	-308.74756	463.48941	-3.63670	-1145.82788	215.18907	-14.51318
775	6.450	1305.31458	252.16904	1209.83606	43.50454	327.95673	1405.25793	-848.66998	357.47974	1286.67432	99.09000	504.06708	121.22034	400.47723	161.31506	-4.73993	-323.04742	464.26068	-3.49848	-1160.21411	215.92256	-14.38251
776	6.458	1306.57080	250.38770	1203.89014	43.45061	327.31549	1404.82251	-847.49585	359.07550	1283.68994	125.16533	496.82776	121.64690	386.45105	162.15497	-4.78510	-337.16022	465.12433	-3.58775	-1174.48657	216.74925	-14.25046
777	6.467	1307.73755	248.83293	1198.63330	43.74216	326.82944	1404.27747	-846.15295	360.61658	1281.34827	152.15921	489.52890	121.13651	372.49844	162.96173	-4.87258	-351.06281	465.99658	-3.88600	-1188.35645	217.53448	-14.08635
778	6.475	1308.75793	247.68025	1194.21667	44.39317	326.51889	1403.59937	-844.68976	362.01068	1279.71057	180.17033	482.38556	119.67491	358.63596	163.77899	-5.02941	-364.88782	466.90002	-4.27693	-1201.70422	218.15619	-13.78491
779	6.483	1309.56360	247.07895	1190.70935	45.40264	326.37552	1402.76685	-843.15839	363.12537	1278.79858	209.15311	475.61835	117.42073	344.85809	164.65732	-5.22803	-378.61841	467.84491	-4.69471	-1214.50073	218.56436	-13.10324
780	6.492	1310.09204	247.09909	1188.07593	46.75342	326.37308	1401.76379	-841.61151	363.81592	1278.59277	238.93259	469.46732	114.70267	331.17761	165.59738	-5.39660	-392.17151	468.86444	-5.10713	-1226.66797	218.77426	-11.74482
781	6.500	1310.31848	247.68938	1186.21179	48.41661	326.47864	1400.58447	-840.09399	363.96005	1279.04041	269.27646	464.11212	111.84470	317.61157	166.56166	-5.47864	-405.57831	470.04349	-5.44561	-1238.20984	218.88293	-9.57495
782	6.508	1310.29407	248.63853	1184.99988	50.35480	326.65991	1399.23413	-838.62665	363.48862	1280.07129	300.01230	459.59781	108.99459	304.14127	167.52249	-5.46253	-418.95544	471.40787	-5.64874	-1249.13074	218.96170	-6.61807
783	6.517	1310.16089	249.56970	1184.34241	52.52187	326.88873	1397.72510	-837.19977	362.41498	1281.61401	331.12329	455.89575	106.11570	290.70868	168.47267	-5.36987	-432.37756	472.85550	-5.72576	-1259.17969	218.96140	-2.92290
784	6.525	1310.12317	250.00551	1184.16931	54.86198	327.13477	1396.07251	-835.78607	360.85382	1283.60229	362.73111	452.98703	103.06027	277.25000	169.45715	-5.24904	-445.86609	474.25317	-5.74089	-1268.15210	218.85928	1.31344
785	6.533	1310.38550	249.50063	1184.43738	57.31194	327.35562	1394.29565	-834.36456	359.00360	1285.97205	394.98480	450.88330	99.63030	263.72449	170.56458	-5.16993	-459.43597	475.54303	-5.75294	-1276.31750	218.79517	5.63625
786	6.542	1311.07275	247.80937	1185.13013	59.80404	327.50513	1392.42529	-832.93665	357.09857	1288.65820	427.97699	449.61523	95.64399	250.12169	171.83377	-5.19169	-473.06476	476.73169	-5.78438	-1283.97412	218.94855	9.67177
787	6.550	1312.15662	245.03970	1186.25989	62.26556	327.55362	1390.50708	-831.52728	355.36328	1291.59521	461.74780	449.20358	91.02143	236.45660	173.22609	-5.31205	-486.65826	477.85129	-5.85119	-1290.82507	219.29526	13.62859
788	6.558	1313.42700	241.70390	1187.86877	64.62327	327.49118	1388.59277	-830.17200	353.97794	1294.71606	496.30359	449.60077	85.84112	222.76096	174.66205	-5.46255	-500.14789	478.97595	-5.96177	-1296.22388	219.53448	18.38181
789	6.567	1314.56128	238.54829	1190.02075	66.81282	327.32025	1386.72498	-828.90161	353.05334	1297.95154	531.60767	450.63702	80.30341	209.06216	176.01567	-5.57262	-513.60022	480.17261	-6.07740	-1299.57629	219.33229	25.03250
790	6.575	1315.28101	236.18668	1192.77759	68.78405	327.05524	1384.92773	-827.73651	352.62317	1301.23450	567.55457	452.06525	74.62238	195.35802	177.17523	-5.62487	-527.15063	481.39893	-6.14079	-1300.24341	218.68242	34.18498
791	6.583	1315.47351	234.82623	1196.16992	70.50216	326.72086	1383.20874	-826.68866	352.64786	1304.50940	603.88416	453.72757	68.98307	181.63373	178.16583	-5.64567	-540.83307	482.55017	-6.13433	-1297.54028	218.10889	45.28850
792	6.592	1315.17322	234.30199	1200.17712	71.94545	326.34723	1381.57080	-825.76453	353.01715	1307.74792	640.10828	455.64441	63.59218	167.89105	179.10397	-5.65825	-554.53711	483.60080	-6.08969	-1291.06897	218.46306	56.65402
793	6.600	1314.45728	234.27484	1204.73462	73.10195	325.96759	1380.01807	-824.96954	353.57184	1310.94836	675.59119	457.87411	58.64526	154.13002	180.05023	-5.65327	-568.16083	484.61639	-6.06407	-1280.90454	220.27182	66.31820
794	6.608	1313.37317	234.39166	1209.76184	73.97235	325.61642	1378.55603	-824.30835	354.15479	1314.10986	709.71747	460.37549	54.20343	140.32495	181.00803	-5.60436	-581.75671	485.64236	-6.09463	-1267.39478	223.31313	72.97218
795	6.617	1311.94409	234.39828	1215.18359	74.57690	325.33118	1377.19495	-823.77808	354.65350	1317.21448	742.00867	463.08185	50.17038	126.44148	181.99818	-5.51231	-595.46423	486.65302	-6.16548	-1250.82739	226.95657	76.29585
796	6.625	1310.22766	234.22760	1220.92834	74.95649	325.15948	1375.96008	-823.36035	355.01636	1320.23071	772.03284	465.99695	46.33576	112.46912	183.05031	-5.42889	-609.34845	487.61749	-6.22557	-1231.31775	230.65514	76.81605
797	6.633	1308.33923	233.99724	1226.92151	75.16621	325.15579	1374.89099	-823.01831	355.25751	1323.12183	799.14545	469.18835	42.37508	98.42873	184.16255	-5.40538	-623.36664	488.55917	-6.22427	-1208.92383	234.00206	75.51171
798	6.642	1306.40601	233.89285	1233.08936	75.26697	325.36725	1374.02942	-822.69836	355.44507	1325.85254	822.43494	472.73495	37.89239	84.34262	185.29767	-5.41512	-637.45081	489.52606	-6.13156	-1183.78076	236.73196	73.26028
799	6.650	1304.51160	234.03647	1239.36255	75.31815	325.82397	1373.41089	-822.33881	355.67004	1328.39563	840.96838	476.51782	32.53540	70.21481	186.40326	-5.37410	-651.57623	490.55280	-5.95051	-1156.12341	238.87617	70.45427
800	6.658	1302.67773	234.43631	1245.68164	75.37355	326.53860	1373.06079	-821.89514	356.00122	1330.74487	854.06384	480.03409	26.13316	56.05249	187.45227	-5.24014	-665.76135	491.66608	-5.71456	-1126.19800	240.68666	67.08189
801	6.667	1300.88330	235.02100	1252.00366	75.48277	327.51184	1372.98816	-821.36804	356.44064	1332.92822	861.52710	482.66550	18.81851	41.86711	188.47258	-5.06342	-680.02393	492.83286	-5.47693	-1094.16211	242.34601	63.07478
802	6.675	1299.09485	235.69643	1258.29529	75.69608	328.73392	1373.18103	-820.79669	356.92789	1334.99084	863.80206	484.11816	11.01916	27.64433	189.51826	-4.93405	-694.33698	493.91907	-5.32100	-1060.07861	243.78961	58.55912
803	6.683	1297.29199	236.39066	1264.52051	76.06416	330.17456	1373.60828	-820.21899	357.39545	1336.95203	861.73969	484.42865	3.36517	13.36842	190.61790	-4.87972	-708.63812	494.84964	-5.31145	-1023.98187	244.71700	53.89024
804	6.692	1295.48438	237.07887	1270.63440	76.63205	331.77850	1374.23096	-819.65021	357.80832	1338.78613	856.11188	483.75928	-3.29389	-0.91953	191.75552	-4.84441	-722.90076	495.72937	-5.39555	-985.90094	244.80843	49.50863
805	6.700	1293.70825	237.75806	1276.58118	77.43269	333.47900	1375.01611	-819.09467	358.16467	1340.44299	847.42200	482.49252	-8.01803	-15.14249	192.87541	-4.77364	-737.15198	496.66537	-5.45525	-945.89740	243.97162	45.77264
806	6.708	1291.99683	238.40012	1282.29993	78.47908	335.21506	1375.94104	-818.56085	358.48114	1341.87964	836.16541	481.31134	-10.41838	-29.22882	193.89520	-4.65772	-751.40247	497.64008	-5.43768	-904.20410	242.32535	42.95085
807	6.717	1290.35632	238.94998	1287.73572	79.75598	336.93671	1376.98669	-818.05737	358.77774	1343.07996	823.12347	480.86673	-11.11956	-43.06781	194.74748	-4.48110	-765.62146	498.61880	-5.35258	-861.32813	239.98978	41.32592
808	6.725	1288.77698	239.35809	1292.85071	81.21788	338.59885	1378.13232	-817.57849	359.07733	1344.05750	809.24152	481.38989	-11.20046	-56.49002	195.42755	-4.18261	-779.78912	499.60153	-5.22683	-818.00177	236.96942	41.20127
809	6.733	1287.26416	239.61485	1297.62622	82.79207	340.15915	1379.35083	-817.10675	359.41010	1344.84338	795.21436	482.64734	-11.33383	-69.35794	195.98909	-3.69654	-793.93457	500.60080	-5.08716	-775.05286	233.24844	42.70914
810	6.742	1285.85547	239.75754	1302.05457	84.38102	341.58746	1380.61145	-816.63403	359.79752	1345.46594	781.28430	484.22235	-11.63345	-81.63559	196.49593	-3.01265	-808.09180	501.67133	-4.92223	-733.25732	228.95810	45.54723
811	6.750	1284.59399	239.82146	1306.12415	85.86883	342.87482	1381.88379	-816.17578	360.23718	1345.93457	767.40253	485.84317	-11.99588	-93.35156	196.97081	-2.15437	-822.22437	502.88327	-4.69812	-693.18359	224.43179	48.90406
812	6.758	1283.49512	239.79697	1309.81384	87.14089	344.03094	1383.14258	-815.77075	360.71652	1346.22656	753.47784	487.43387	-12.36309	-104.52148	197.37987	-1.13189	-836.25110	504.22849	-4.42773	-655.08936	220.09982	51.74210
813	6.767	1282.55261	239.65475	1313.10278	88.10719	345.06885	1384.36914	-815.47797	361.22534	1346.28040	739.49866	488.95630	-12.73228	-115.07996	197.69408	0.03021	-850.13757	505.59595	-4.18861	-618.93451	216.23138	53.33310
814	6.775	1281.76099	239.39145	1315.97998	88.71156	345.98834	1385.55432	-815.37158	361.73325	1346.01892	725.53088	490.36914	-13.06138	-124.85278	197.95714	1.24518	-863.90405	506.85150	-4.07590	-584.49115	212.69156	53.58888
815	6.783	1281.13464	239.05487	1318.44897	88.92832	346.77240	1386.69714	-815.52979	362.16595	1345.39185	711.65448	491.68307	-13.27888	-133.62161	198.23077	2.36863	-877.57330	507.95468	-4.13206	-551.45178	209.05089	52.82832
816	6.792	1280.71655	238.74236	1320.52502	88.75700	347.39844	1387.79651	-816.01849	362.43219	1344.38269	697.89606	492.90930	-13.37812	-141.25137	198.49669	3.25781	-891.15912	508.98871	-4.30946	-519.49097	204.99234	51.34129
817	6.800	1280.54529	238.52841	1322.22681	88.21784	347.85556	1388.84302	-816.87109	362.47812	1342.97961	684.20056	494.00159	-13.43753	-147.78070	198.67476	3.91203	-904.69037	510.05789	-4.49621	-488.35382	200.46758	49.29566
818	6.808	1280.60608	238.37598	1323.56531	87.34725	348.15100	1389.81885	-818.07172	362.30328	1341.16626	670.48560	494.93610	-13.52783	-153.32428	198.67679	4.70890	-918.19727	511.18524	-4.59531	-457.91132	195.46210	46.87149
819	6.817	1280.84570	238.16898	1324.54150	86.19228	348.30075	1390.70544	-819.55786	361.93362	1338.93921	656.75549	495.78522	-13.65288	-157.69504	198.42593	6.51060	-931.68060	512.31219	-4.60639	-428.08463	189.84570	44.29469
820	6.825	1281.21997	237.81506	1325.15259	84.80173	348.32242	1391.48877	-821.24341	361.39380	1336.31592	643.10718	496.66626	-13.79668	-160.04855	197.94696	10.25835	-945.15466	513.37683	-4.60618	-398.70905	183.55197	41.74971
821	6.833	1281.71106	237.28398	1325.39783	83.21220	348.23917	1392.16113	-823.04529	360.69122	1333.32483	629.60406	497.66559	-13.94520	-159.05234	197.43906	16.18470	-958.68317	514.39252	-4.64810	-369.54523	176.75426	39.30118
822	6.842	1282.32935	236.60068	1325.28259	81.43750	348.08496	1392.71887	-824.90021	359.80353	1329.99951	616.20166	498.80405	-14.06636	-153.57553	197.15041	23.42830	-972.29919	515.42743	-4.72723	-340.66147	169.67569	36.97562
823	6.850	1283.11279	235.82448	1324.81555	79.47475	347.90225	1393.15552	-826.76929	358.68552	1326.37891	602.79810	500.02008	-14.13872	-143.28867	197.20966	30.50089	-985.95166	516.50928	-4.82192	-312.81018	162.31198	34.85077
824	6.858	1284.11011	235.01613	1324.01221	77.32053	347.72922	1393.46179	-828.62903	357.29904	1322.51050	589.32434	501.21619	-14.17714	-128.65765	197.62706	36.13627	-999.58698	517.62067	-4.90760	-287.23740	154.53688	32.85762
825	6.867	1285.34778	234.20738	1322.89783	74.98158	347.58682	1393.63391	-830.46228	355.62589	1318.45239	575.77881	502.36325	-14.20428	-110.50919	198.37387	39.81306	-1013.21216	518.77399	-4.95505	-265.23383	146.37627	30.55659
826	6.875	1286.79614	233.36166	1321.49976	72.47956	347.48846	1393.68115	-832.25458	353.65814	1314.26563	562.18323	503.51028	-14.22251	-89.68747	199.42096	41.71872	-1026.84973	519.99176	-4.96886	-247.83414	138.08865	27.28750
827	6.883	1288.38464	232.39276	1319.84009	69.84881	347.45953	1393.62756	-833.98846	351.40479	1310.00439	548.53406	504.69455	-14.21938	-66.95297	200.75346	42.39851	-1040.50781	521.23187	-4.98804	-235.61026	130.09859	22.53976
828	6.892	1290.05151	231.24597	1317.94250	67.12928	347.53256	1393.50891	-835.63293	348.91846	1305.70398	534.81287	505.89246	-14.19124	-42.97281	202.36900	42.44308	-1054.20471	522.41193	-5.02073	-228.63397	122.90533	16.18504
829	6.900	1291.74866	229.90558	1315.83337	64.36391	347.73096	1393.36035	-837.13776	346.29916	1301.37256	521.02832	507.05054	-14.15904	-18.31241	204.25447	42.34301	-1067.97095	523.48999	-5.03330	-226.60971	117.03523	8.53166
830	6.908	1293.42505	228.35164	1313.54089	61.60175	348.07010	1393.20386	-838.44720	343.64371	1297.00610	507.22479	508.13977	-14.15201	6.61224	206.36874	42.43301	-1081.81409	524.48401	-5.00751	-228.95731	112.95859	0.44279
831	6.917	1295.03430	226.57170	1311.09875	58.90311	348.56488	1393.04114	-839.52094	340.97836	1292.62793	493.43481	509.15811	-14.17811	31.59784	208.67523	42.85207	-1095.69055	525.41760	-4.96882	-234.87997	110.83073	-6.64846
832	6.925	1296.54736	224.59584	1308.55005	56.33759	349.22522	1392.86169	-840.33228	338.24884	1288.31458	479.63367	510.12405	-14.21742	56.64252	211.21425	43.52724	-1109.54675	526.31543	-4.95937	-243.63896	110.29631	-11.42410
833	6.933	1297.96240	222.50188	1305.94629	53.97337	350.04404	1392.65479	-840.85742	335.37503	1284.18604	465.75760	511.13885	-14.21356	81.88469	214.10826	44.24385	-1123.38245	527.25690	-4.98464	-254.76758	110.71327	-13.66524
834	6.942	1299.30042	220.38910	1303.34497	51.86956	350.99136	1392.40820	-841.08258	332.31400	1280.37695	451.75616	512.39020	-14.07158	107.54260	217.47559	44.79129	-1137.22412	528.29498	-5.00087	-267.76129	111.56813	-14.26150
835	6.950	1300.58044	218.33951	1300.80835	50.07343	352.02307	1392.10010	-841.01477	329.07813	1277.01892	437.63824	513.94916	-13.74841	133.81721	221.35921	45.05013	-1151.06995	529.35132	-4.95720	-281.75531	112.60739	-14.28230
836	6.958	1301.80225	216.39697	1298.40393	48.61691	353.09668	1391.70374	-840.67822	325.72125	1274.23999	423.47119	515.63037	-13.34406	160.80164	225.67447	44.98276	-1164.89880	530.32513	-4.83967	-295.88553	113.73540	-14.33649
837	6.967	1302.94385	214.56578	1296.19470	47.51812	354.17780	1391.20374	-840.10474	322.34174	1272.15527	409.32886	517.18341	-13.01803	188.47990	230.18851	44.64147	-1178.68469	531.21295	-4.69436	-309.77802	114.93680	-14.60716
838	6.975	1303.96545	212.81503	1294.23401	46.78954	355.23230	1390.59949	-839.33002	319.08652	1270.84045	395.32666	518.38330	-12.92688	216.77866	234.59286	44.20043	-1192.37170	532.06036	-4.56373	-323.48489	116.17975	-15.06018
839	6.983	1304.82324	211.11171	1292.57666	46.44321	356.22235	1389.89587	-838.39929	316.11740	1270.30908	381.63358	518.99951	-13.21336	245.62210	238.59242	43.87605	-1205.85217	532.93018	-4.34515	-337.15106	117.32753	-15.56322
840	6.992	1305.48816	209.46391	1291.29333	46.48473	357.11975	1389.09692	-837.37061	313.56607	1270.50513	368.24551	519.12952	-13.79136	274.98999	242.00069	43.73556	-1218.99121	533.91742	-3.74556	-350.84326	118.23481	-15.97433
841	7.000	1305.93311	207.89328	1290.45776	46.90090	357.92227	1388.21362	-836.31146	311.51218	1271.31531	354.91336	519.25305	-14.32493	304.93790	244.82990	43.60995	-1231.67285	535.03418	-2.41595	-364.51941	118.88548	-16.19891
842	7.008	1306.11279	206.36098	1290.11743	47.65656	358.65363	1387.27026	-835.28699	309.97321	1272.60144	341.43738	519.68268	-14.59104	335.55777	247.24802	43.20875	-1243.81201	536.12811	-0.15861	-378.07596	119.36532	-16.21706
843	7.017	1305.98071	204.76790	1290.27502	48.70386	359.35156	1386.29785	-834.33447	308.90051	1274.24231	327.83008	520.36090	-14.62574	366.94250	249.42160	42.28779	-1255.32800	537.05371	2.98805	-391.49838	119.77129	-16.11636
844	7.025	1305.51819	203.02864	1290.89990	49.99224	360.05426	1385.32520	-833.43848	308.20532	1276.16406	314.19940	521.12451	-14.55258	399.17017	251.36140	40.76031	-1266.14807	537.81067	6.87115	-404.89838	120.17351	-16.04676
845	7.033	1304.72766	201.10901	1291.95496	51.47229	360.79047	1384.37683	-832.53906	307.79340	1278.34338	300.63885	521.84650	-14.46162	432.26956	252.89709	38.73235	-1276.23242	538.42267	11.36796	-418.34772	120.60892	-16.06169
846	7.042	1303.61780	199.03096	1293.41016	53.09676	361.57925	1383.47400	-831.57355	307.56134	1280.79370	287.19070	522.45325	-14.40726	466.21588	253.83401	36.43177	-1285.54346	538.81750	16.38586	-431.80261	121.08952	-16.07424
847	7.050	1302.20984	196.88417	1295.23865	54.82568	362.42810	1382.63721	-830.51636	307.37323	1283.54736	273.82230	522.96924	-14.40166	500.94177	254.10645	34.08549	-1293.96033	538.91162	21.83604	-445.19666	121.63535	-16.03468
848	7.058	1300.53247	194.78145	1297.40857	56.63160	363.32611	1381.89417	-829.38574	307.07202	1286.63293	260.44141	523.50696	-14.39338	536.29956	253.74814	31.85732	-1301.20483	538.70648	27.71370	-458.52356	122.27787	-16.01386
849	7.067	1298.60632	192.78398	1299.88257	58.49422	364.24750	1381.27234	-828.22070	306.52563	1290.05054	246.97462	524.17267	-14.31700	572.03601	252.75528	29.86934	-1306.81189	538.17316	34.18810	-471.84021	123.03275	-16.08692
850	7.075	1296.44165	190.88354	1302.62524	60.38887	365.16183	1380.78333	-827.05664	305.67764	1293.75952	233.41898	524.98853	-14.17593	607.78455	251.00757	28.23416	-1310.16907	537.11835	41.54663	-485.19574	123.92367	-16.27007
851	7.083	1294.03625	189.02287	1305.60803	62.28162	366.03616	1380.41931	-825.91602	304.57626	1297.68054	219.81407	525.87750	-14.05587	643.03766	248.30902	27.04990	-1310.65552	535.34650	49.97919	-498.58978	124.94263	-16.51198
852	7.092	1291.38757	187.14130	1308.80164	64.13386	366.83325	1380.15942	-824.81830	303.35022	1301.71521	206.20798	526.73279	-14.05146	677.17944	244.51352	26.36931	-1307.87952	532.84552	59.26068	-512.03314	125.95603	-16.69410
853	7.100	1288.53394	185.25305	1312.16956	65.90848	367.51309	1379.97632	-823.79919	302.14658	1305.77637	192.63159	527.53125	-14.16927	709.60846	239.66843	26.11032	-1301.88037	529.55438	68.48484	-525.57568	126.82811	-16.74528
854	7.108	1285.56531	183.46576	1315.67310	67.57518	368.03409	1379.83899	-822.90979	301.08200	1309.79944	179.07076	528.33948	-14.31205	739.81873	234.06546	25.98630	-1293.05176	525.17542	76.26141	-539.21521	127.59628	-16.71597
855	7.117	1282.57495	181.88394	1319.28101	69.11500	368.35501	1379.72229	-822.18829	300.22192	1313.73633	165.48151	529.19739	-14.37291	767.35956	228.08330	25.64437	-1281.79773	519.52734	81.48864	-552.87634	128.36682	-16.66351
856	7.125	1279.61389	180.52240	1322.97107	70.51984	368.44110	1379.61499	-821.63519	299.57776	1317.54993	151.82773	530.06323	-14.33438	791.76172	221.91589	24.91213	-1268.30054	512.86945	84.04033	-566.54944	129.15417	-16.56120
857	7.133	1276.70642	179.33759	1326.72717	71.79129	368.26767	1379.52136	-821.21576	299.12158	1321.21252	138.09668	530.90686	-14.25899	812.51233	215.50453	23.85072	-1252.53845	505.77844	84.74973	-580.29858	129.96095	-16.39012
858	7.142	1273.88354	178.29877	1330.53613	72.94176	367.81921	1379.45776	-820.87952	298.80582	1324.70117	124.30009	531.78619	-14.18950	829.12695	208.79985	22.54404	-1234.38318	498.88699	84.79356	-594.10010	130.85977	-16.21872
859	7.150	1271.18457	177.39542	1334.37964	73.98967	367.09030	1379.44800	-820.58148	298.56992	1327.99854	110.45950	532.77301	-14.09855	841.26819	201.99428	20.86493	-1213.71570	492.65213	84.97561	-607.89246	131.86192	-16.10486
860	7.158	1268.63916	176.60548	1338.21997	74.95067	366.08133	1379.51331	-820.29895	298.33942	1331.09827	96.58778	533.85400	-13.95749	848.79089	195.38423	18.50680	-1190.52332	487.19650	85.36414	-621.71027	132.89207	-16.02278
861	7.167	1266.25464	175.88126	1341.99451	75.83617	364.79391	1379.66614	-820.03156	298.04126	1334.00476	82.69147	534.95245	-13.80400	851.73584	189.12921	15.26522	-1164.87805	482.38550	85.45068	-635.58740	133.93051	-15.95462
862	7.175	1264.01685	175.14554	1345.63074	76.65667	363.24670	1379.91248	-819.78088	297.63181	1336.72144	68.77689	536.00079	-13.70081	850.31152	183.31856	11.25783	-1136.85327	478.05161	84.60258	-649.50244	134.97585	-15.93487
863	7.183	1261.90308	174.30685	1349.06909	77.41965	361.49957	1380.26038	-819.54028	297.10669	1339.24329	54.85101	536.95905	-13.66310	844.85376	178.23470	6.95220	-1106.51270	474.05331	82.41965	-663.47040	135.95567	-15.95763
864	7.192	1259.92175	173.32736	1352.27747	78.12524	359.64859	1380.72498	-819.30621	296.48395	1341.55725	40.92441	537.83435	-13.63914	835.84973	174.42345	3.07297	-1073.92676	470.21198	78.87006	-677.51318	136.85858	-15.95283
865	7.200	1258.13147	172.26874	1355.24426	78.76620	357.79602	1381.32483	-819.08417	295.78650	1343.64954	27.00037	538.70715	-13.55328	824.06641	172.38870	0.28687	-1039.16858	466.36050	74.28682	-691.58081	137.80923	-15.88159
866	7.208	1256.59937	171.23193	1357.95496	79.33090	356.02814	1382.07593	-818.88220	295.04251	1345.51001	13.07123	539.66833	-13.36972	810.56763	172.12381	-1.23980	-1002.33466	462.43835	69.26278	-705.62830	138.83978	-15.76388
867	7.217	1255.35474	170.26784	1360.37781	79.80578	354.40607	1382.98877	-818.70630	294.29517	1347.13049	-0.85495	540.76569	-13.03973	796.38721	172.99847	-1.87428	-963.56647	458.52612	64.48669	-719.68420	139.79077	-15.63222
868	7.225	1254.38269	169.35077	1362.47449	80.17439	352.96149	1384.06213	-818.56207	293.59943	1348.49878	-14.72470	542.06409	-12.37967	782.14709	174.20313	-2.07456	-923.10022	454.83582	60.59658	-733.76318	140.58279	-15.51627
869	7.233	1253.64551	168.41489	1364.21692	80.41320	351.69983	1385.27307	-818.45746	293.00662	1349.60144	-28.39862	543.57764	-11.19570	768.04468	175.26678	-2.11192	-881.37610	451.61734	58.08914	-747.85693	141.28999	-15.41286
870	7.242	1253.11328	167.41542	1365.59155	80.49339	350.61081	1386.57886	-818.40393	292.55542	1350.42773	-41.66193	545.10333	-9.53555	754.07849	176.14680	-2.16214	-839.05341	449.01971	57.26214	-761.97345	141.97295	-15.29782
871	7.250	1252.78003	166.36182	1366.59583	80.39108	349.67828	1387.93494	-818.41833	292.26636	1350.97046	-54.37479	546.47455	-7.55921	740.19897	176.97125	-2.34925	-796.87677	447.06055	58.17217	-776.02289	142.72925	-15.20959
872	7.258	1252.64917	165.29222	1367.23584	80.09954	348.89331	1389.31421	-818.52490	292.13818	1351.22607	-66.54828	547.84686	-5.29792	726.35181	177.81889	-2.65605	-755.51550	445.67639	60.58921	-789.87891	143.68018	-15.19700
873	7.267	1252.70349	164.22699	1367.52136	79.63358	348.25848	1390.71167	-818.75085	292.15945	1351.20203	-78.20181	549.37878	-2.77427	712.50391	178.69598	-2.95229	-715.42004	444.67191	63.89759	-803.59369	144.79826	-15.24590
874	7.275	1252.90149	163.16248	1367.45117	79.01939	347.77457	1392.13562	-819.12030	292.31866	1350.92456	-89.29749	551.04877	-0.01483	698.67126	179.57666	-3.13947	-676.81824	443.67267	67.12917	-817.32098	145.95279	-15.35819
875	7.283	1253.20459	162.08932	1367.00305	78.27939	347.43195	1393.59375	-819.65289	292.59592	1350.43909	-99.80249	552.89240	3.15488	684.90021	180.42513	-3.23350	-639.93451	442.33017	69.37599	-831.13416	147.03252	-15.52937
876	7.292	1253.60242	160.99783	1366.14453	77.42554	347.21478	1395.07886	-820.36261	292.95132	1349.79358	-109.61169	554.91235	6.99122	671.20374	181.23425	-3.31905	-605.11279	440.57056	70.23032	-845.00720	147.96298	-15.66758
877	7.300	1254.12305	159.89146	1364.85437	76.46138	347.10239	1396.56372	-821.25586	293.31750	1349.01147	-118.42374	556.88330	11.62088	657.54462	182.05045	-3.45457	-572.59766	438.53455	69.72691	-858.85895	148.74750	-15.67977
878	7.308	1254.82080	158.80664	1363.13245	75.38828	347.07108	1398.00684	-822.32990	293.60425	1348.08423	-125.81088	558.59009	17.18884	643.88245	182.93916	-3.63290	-542.23425	436.39362	68.01829	-872.61823	149.48436	-15.56625
879	7.317	1255.73816	157.78595	1360.98804	74.20874	347.10104	1399.36377	-823.57202	293.73434	1346.97632	-131.33667	560.06470	24.06421	630.21265	183.90114	-3.79950	-513.42096	434.35266	65.28374	-886.28552	150.26761	-15.41644
880	7.325	1256.87524	156.82849	1358.42725	72.92287	347.18341	1400.60059	-824.96338	293.68967	1345.62878	-134.47711	561.40552	32.69861	616.55597	184.84935	-3.90029	-485.34833	432.68054	61.80617	-899.91553	151.10657	-15.31635
881	7.333	1258.20410	155.90680	1355.45215	71.52505	347.31927	1401.70337	-826.48456	293.51212	1343.97412	-134.51437	562.50696	43.22667	602.91766	185.73769	-3.93793	-457.34998	431.60825	57.95649	-913.51093	151.98465	-15.24310
882	7.342	1259.69666	155.01924	1352.06995	70.00706	347.51309	1402.67700	-828.11377	293.25763	1341.96655	-130.73892	563.08966	55.16698	589.29022	186.63498	-3.95971	-429.20197	431.22009	54.09399	-926.96539	152.96385	-15.15929
883	7.350	1261.33679	154.20496	1348.29834	68.36917	347.76877	1403.53333	-829.82062	292.96664	1339.59851	-122.88770	562.98517	67.49181	575.68567	187.58026	-3.98772	-401.30206	431.38702	50.42899	-940.22351	154.10962	-15.12170
884	7.358	1263.12891	153.53128	1344.16907	66.63088	348.08569	1404.28357	-831.56787	292.67123	1336.89624	-111.39221	562.29004	79.01339	562.11011	188.49637	-4.00935	-374.64490	431.79349	46.85853	-953.45294	155.28279	-15.15524
885	7.367	1265.08411	153.06110	1339.72522	64.82764	348.45081	1404.93469	-833.31775	292.40088	1333.91809	-97.18524	561.18628	88.83022	548.53491	189.32184	-4.01907	-350.56714	432.14319	42.90069	-966.92352	156.20750	-15.18997
886	7.375	1267.17749	152.80098	1335.01257	62.99859	348.83490	1405.49365	-835.02765	292.17984	1330.75012	-81.26270	559.73938	96.64156	534.94238	190.09358	-4.01586	-330.35388	432.32458	37.83313	-980.71808	156.82773	-15.18728
887	7.383	1269.32666	152.67177	1330.07080	61.17975	349.20120	1405.97449	-836.63525	292.04233	1327.47632	-64.34418	557.89813	102.76068	521.34302	190.86899	-3.98495	-314.89783	432.30203	31.03462	-994.62201	157.42001	-15.19528
888	7.392	1271.41394	152.53952	1324.92896	59.40611	349.51495	1406.39856	-838.05890	292.04813	1324.13318	-46.74393	555.57977	107.78181	507.72647	191.67725	-3.93211	-304.60327	431.94781	22.49153	-1008.35675	158.24910	-15.25196
889	7.400	1273.32959	152.28796	1319.60791	57.71682	349.74408	1406.78369	-839.23279	292.25708	1320.70728	-28.39542	552.74371	112.18359	494.07025	192.55951	-3.90736	-299.45697	431.12961	13.19432	-1021.91431	159.24411	-15.30556
890	7.408	1275.01660	151.88914	1314.13477	56.15309	349.85898	1407.13416	-840.14014	292.68900	1317.18042	-9.02084	549.36328	116.17586	480.37595	193.55078	-3.94215	-299.09595	429.89911	4.93558	-1035.53149	160.18939	-15.32714
891	7.417	1276.49976	151.42979	1308.55591	54.75030	349.84067	1407.44080	-840.80560	293.32538	1313.56812	11.58774	545.38147	119.79341	466.64764	194.60664	-4.00684	-302.91357	428.50430	-0.65233	-1049.35767	161.10541	-15.41490
892	7.425	1277.87012	151.06648	1302.93567	53.53516	349.68872	1407.68982	-841.26318	294.13181	1309.92944	33.35181	540.81573	123.02664	452.88144	195.65524	-4.07232	-310.26331	427.32584	-3.18875	-1063.30713	162.16071	-15.62906
893	7.433	1279.23914	150.96182	1297.35022	52.52621	349.41986	1407.86768	-841.53137	295.06366	1306.36841	55.95154	535.80066	125.82651	439.09369	196.68140	-4.14743	-320.59808	426.75449	-3.63775	-1077.19312	163.29456	-15.85876
894	7.442	1280.69250	151.23753	1291.88635	51.73203	349.06683	1407.95947	-841.61060	296.07202	1303.01880	79.09656	530.45850	128.06337	425.31952	197.67703	-4.23795	-333.25366	426.91882	-3.28913	-1090.86206	164.24153	-15.95944
895	7.450	1282.23950	151.89857	1286.63062	51.15202	348.67572	1407.94482	-841.49908	297.11493	1300.01538	102.72809	524.85077	129.56438	411.57953	198.59355	-4.31872	-347.20795	427.58633	-2.91702	-1104.24023	164.92345	-15.89198
896	7.458	1283.78870	152.79134	1281.65027	50.78429	348.29562	1407.79858	-841.20648	298.15329	1297.46729	126.97986	519.04736	130.18332	397.86249	199.40529	-4.36827	-361.43140	428.41162	-2.80104	-1117.46606	165.52335	-15.70601
897	7.467	1285.20764	153.72446	1276.98535	50.63368	347.97156	1407.49548	-840.75122	299.13733	1295.44775	151.99139	513.15051	129.87679	384.13879	200.18367	-4.42673	-375.39478	429.21191	-3.00331	-1130.92700	166.16501	-15.46162
898	7.475	1286.41699	154.63603	1272.65894	50.70860	347.73853	1407.01563	-840.15222	300.00143	1293.99280	177.76511	507.29739	128.78818	370.39267	201.05611	-4.55663	-389.06476	430.02338	-3.44568	-1144.80811	166.76770	-15.18751
899	7.483	1287.40833	155.57544	1268.68689	51.01046	347.60974	1406.34741	-839.43085	300.66351	1293.10071	204.19560	501.67703	127.21381	356.64081	202.08032	-4.74149	-402.62146	430.95721	-3.94772	-1158.70313	167.17690	-14.84129
900	7.492	1288.20105	156.58228	1265.08496	51.53379	347.57251	1405.49109	-838.61487	301.02380	1292.73779	231.17569	496.49463	125.43356	342.91583	203.20032	-4.90612	-416.24927	432.04749	-4.33791	-1172.00671	167.29707	-14.23462
901	7.500	1288.82837	157.67317	1261.88013	52.27740	347.59955	1404.45691	-837.73083	300.98273	1292.85229	258.62396	491.89355	123.59187	329.23468	204.32079	-5.00586	-429.99176	433.23032	-4.56009	-1184.46997	167.15779	-13.11060
902	7.508	1289.32739	158.86653	1259.10132	53.24546	347.66229	1403.25903	-836.78802	300.48511	1293.39319	286.46887	487.89368	121.68243	315.58728	205.38605	-5.03625	-443.72803	434.42255	-4.70200	-1196.16870	166.87119	-11.34659
903	7.517	1289.70020	160.15109	1256.76025	54.43256	347.73441	1401.91260	-835.77356	299.55481	1294.31970	314.68161	484.43039	119.57153	301.95163	206.39961	-5.00114	-457.34296	435.62997	-4.89073	-1207.19617	166.51917	-8.96942
904	7.525	1289.91064	161.48502	1254.85632	55.81422	347.79041	1400.43384	-834.66583	298.29718	1295.60559	343.30087	481.49158	117.06786	288.31891	207.40999	-4.91145	-470.87958	436.93762	-5.15539	-1217.57263	166.16455	-6.05350
905	7.533	1289.91895	162.83971	1253.39502	57.35490	347.80984	1398.84143	-833.45953	296.87396	1297.23425	372.38678	479.12070	113.98540	274.69238	208.47241	-4.81042	-484.44824	438.37592	-5.42014	-1227.32043	165.90576	-2.73653
906	7.542	1289.70862	164.22314	1252.39258	59.01540	347.78247	1397.15918	-832.17963	295.46466	1299.18091	401.99454	477.28555	110.17661	261.06317	209.60669	-4.76534	-498.05750	439.87082	-5.59554	-1236.46680	165.83900	0.75562
907	7.550	1289.29175	165.66592	1251.87317	60.74840	347.70193	1395.41736	-830.86414	294.24420	1301.38501	432.18301	475.88757	105.59045	247.41864	210.82707	-4.80424	-511.63263	441.31149	-5.65760	-1244.95667	166.03070	4.19993
908	7.558	1288.69165	167.18282	1251.85803	62.49496	347.55817	1393.64795	-829.55524	293.36133	1303.75806	462.97327	474.86115	100.28490	233.75240	212.15877	-4.88409	-525.15271	442.61111	-5.65667	-1252.60925	166.43782	7.55188
909	7.567	1287.91394	168.74870	1252.34839	64.19019	347.34503	1391.87646	-828.31201	292.89667	1306.22693	494.30939	474.18640	94.37868	220.04935	213.54651	-4.94249	-538.68536	443.72052	-5.66355	-1259.20007	166.75494	11.14466
910	7.575	1286.94592	170.31612	1253.32703	65.77268	347.07825	1390.11987	-827.19690	292.84875	1308.74768	526.06360	473.86948	88.03826	206.29941	214.85539	-4.96831	-552.29083	444.64468	-5.72847	-1264.53198	166.50644	15.77028
911	7.583	1285.78857	171.85870	1254.77661	67.19322	346.79962	1388.39050	-826.24377	293.15805	1311.28796	557.99408	473.91440	81.46980	192.52069	216.01326	-5.00401	-565.95209	445.47049	-5.86762	-1268.22241	165.44273	22.44058
912	7.592	1284.48071	173.40228	1256.68799	68.41731	346.55777	1386.69800	-825.45691	293.73322	1313.81799	589.75702	474.30344	74.87585	178.75699	217.05690	-5.07687	-579.62354	446.32874	-6.02034	-1269.41309	163.78326	31.78144
913	7.600	1283.07947	174.98961	1259.06104	69.42211	346.38541	1385.05212	-824.82690	294.47784	1316.31396	621.11548	475.05463	68.42323	165.03630	218.05649	-5.15659	-593.30579	447.30231	-6.06091	-1267.10547	162.12671	43.39386
914	7.608	1281.61816	176.61633	1261.89709	70.19764	346.29468	1383.46338	-824.34198	295.31006	1318.76147	652.04309	476.23758	62.21519	151.31804	219.05240	-5.19572	-607.02936	448.38135	-5.94478	-1260.89111	161.23474	55.73902
915	7.617	1280.09644	178.24684	1265.18835	70.75056	346.28552	1381.94275	-823.99512	296.15997	1321.15063	682.49817	477.85666	56.27060	137.52917	220.04692	-5.17786	-620.79279	449.48639	-5.78932	-1251.00049	161.69081	66.76029
916	7.625	1278.50989	179.88074	1268.91003	71.10170	346.36002	1380.50159	-823.78156	296.97070	1323.46680	712.16718	479.77072	50.52438	123.65105	221.03540	-5.12099	-634.57611	450.53644	-5.73523	-1237.72498	163.61098	74.77943
917	7.633	1276.86060	181.54077	1273.01282	71.28039	346.53439	1379.15295	-823.68683	297.71542	1325.68079	740.34338	481.72369	44.80238	109.71907	222.03716	-5.07262	-648.40607	451.52542	-5.79121	-1221.10913	166.69130	79.05516
918	7.642	1275.12329	183.19714	1277.42737	71.32114	346.83234	1377.91248	-823.67975	298.41196	1327.75146	765.86017	483.45267	38.83597	95.75385	223.08066	-5.07594	-662.34039	452.50955	-5.85700	-1201.09937	170.37376	79.87272
919	7.650	1273.24573	184.77287	1282.08630	71.26024	347.27194	1376.79504	-823.71124	299.12299	1329.64307	787.28326	484.89893	32.37243	81.74176	224.15564	-5.10675	-676.39929	453.51004	-5.83252	-1177.77368	174.01588	78.25809
920	7.658	1271.20703	186.25133	1286.94421	71.13151	347.86719	1375.81152	-823.72571	299.92230	1331.34460	803.51221	486.31155	25.23956	67.67751	225.22359	-5.09478	-690.55475	454.49887	-5.68857	-1151.41187	177.18762	75.39109
921	7.667	1269.05359	187.72455	1291.97266	70.96742	348.63052	1374.96863	-823.68866	300.83603	1332.88049	814.33240	487.98074	17.38197	53.57928	226.26778	-5.00965	-704.76617	455.47699	-5.47989	-1122.41333	179.87518	72.02800
922	7.675	1266.86108	189.29877	1297.13574	70.80654	349.56326	1374.27429	-823.60193	301.83325	1334.29553	820.31714	489.85397	9.04647	39.45355	227.28781	-4.88053	-719.00018	456.47595	-5.30335	-1091.14807	182.36691	68.35812
923	7.683	1264.67822	190.98907	1302.37830	70.69698	350.64618	1373.74048	-823.48267	302.87772	1335.61707	822.12952	491.52454	0.98050	25.28444	228.28723	-4.75799	-733.21790	457.50137	-5.22737	-1057.83887	184.92723	64.33777
924	7.692	1262.52490	192.73119	1307.63391	70.68946	351.84637	1373.38342	-823.33905	303.95660	1336.83569	819.93915	492.50797	-5.66012	11.07047	229.28775	-4.67695	-747.38452	458.54727	-5.22920	-1022.57422	187.56555	60.05635
925	7.700	1260.41821	194.44955	1312.83398	70.82522	353.13565	1373.21912	-823.16986	305.06488	1337.91907	813.55817	492.49734	-9.87891	-3.15274	230.31125	-4.63563	-761.49597	459.60812	-5.22351	-985.39252	190.08423	55.78868
926	7.708	1258.37341	196.07584	1317.91516	71.12698	354.50128	1373.26184	-822.97473	306.19553	1338.83252	803.20691	491.69427	-11.65660	-17.31516	231.34126	-4.60774	-775.55652	460.62888	-5.18616	-946.34882	192.23541	51.87359
927	7.717	1256.40955	197.55933	1322.82861	71.59576	355.94049	1373.52100	-822.75726	307.34424	1339.55200	790.10535	490.90836	-12.01645	-31.30817	232.32248	-4.56005	-789.56860	461.53616	-5.17268	-905.59161	193.80899	48.64101
928	7.725	1254.57324	198.89497	1327.54211	72.21100	357.44131	1373.99487	-822.52100	308.50870	1340.07056	776.01379	490.98752	-12.04657	-44.97556	233.18503	-4.43291	-803.57001	462.33609	-5.20279	-863.42902	194.67691	46.41388
929	7.733	1252.91455	200.09081	1332.02966	72.93237	358.96585	1374.66516	-822.26733	309.69348	1340.39844	762.07422	492.18616	-12.19333	-58.13290	233.85400	-4.13459	-817.61670	463.11600	-5.22256	-820.35767	194.80890	45.52031
930	7.742	1251.45386	201.13644	1336.26294	73.70424	360.45505	1375.49878	-821.99921	310.92401	1340.55371	748.39166	494.11661	-12.44700	-70.63727	234.28523	-3.61181	-831.72375	464.00287	-5.15825	-777.06763	194.20178	46.22778
931	7.750	1250.20691	202.04791	1340.21338	74.46197	361.84686	1376.45642	-821.73047	312.23935	1340.54810	734.68298	496.13489	-12.71926	-82.44547	234.52274	-2.91095	-845.85547	465.14017	-4.94482	-734.35352	192.85933	48.53428
932	7.758	1249.19287	202.86630	1343.85498	75.13826	363.09036	1377.49731	-821.49396	313.65378	1340.38074	720.85339	497.80539	-12.99290	-93.58298	234.66170	-2.12579	-859.95618	466.56613	-4.58307	-692.92419	190.99207	51.91548
933	7.767	1248.39587	203.58824	1347.16907	75.66953	364.15433	1378.58936	-821.34314	315.13049	1340.04187	706.96844	499.09842	-13.28025	-104.06155	234.74098	-1.31247	-873.98474	468.09290	-4.21147	-653.23285	189.10344	55.37367
934	7.775	1247.77112	204.18178	1350.15222	76.00198	365.03137	1379.71448	-821.34656	316.59363	1339.51392	693.08411	500.21594	-13.54410	-113.82730	234.75201	-0.50280	-887.92175	469.45721	-4.01226	-615.39508	187.65508	57.93182
935	7.783	1247.29541	204.65146	1352.81616	76.09603	365.73358	1380.86340	-821.57520	317.95340	1338.76978	679.20306	501.30249	-13.72660	-122.79196	234.74097	0.20522	-901.74182	470.57056	-4.02753	-579.21844	186.68831	59.14050
936	7.792	1246.96509	205.00690	1355.17407	75.92837	366.28247	1382.02246	-822.08612	319.12967	1337.77649	665.30219	502.35403	-13.82401	-130.97263	234.73975	0.65058	-915.42487	471.50128	-4.15715	-544.37195	185.80553	59.14195
937	7.800	1246.76965	205.21838	1357.23120	75.49059	366.69644	1383.16504	-822.91028	320.07629	1336.50391	651.40137	503.34863	-13.88707	-138.62204	234.54892	0.84570	-928.99432	472.33350	-4.30626	-510.59381	184.43500	58.33888
938	7.808	1246.70862	205.26704	1358.98877	74.78241	366.97882	1384.25195	-824.04504	320.78625	1334.93433	637.59106	504.32117	-13.96584	-146.05704	233.71439	1.33812	-942.52197	473.16373	-4.42840	-477.75192	182.18076	57.00317
939	7.817	1246.81299	205.19173	1360.45313	73.80571	367.11578	1385.23730	-825.45703	321.27652	1333.06494	623.93835	505.29904	-14.08133	-153.06168	231.81531	3.33085	-956.10730	474.09058	-4.48751	-445.69983	179.08133	55.11771
940	7.825	1247.12048	205.04369	1361.63147	72.56728	367.09235	1386.08069	-827.09235	321.57483	1330.90283	610.38733	506.27316	-14.22779	-158.34784	228.88354	8.13247	-969.80634	475.12540	-4.49916	-414.17276	175.49211	52.54585
941	7.833	1247.62622	204.79669	1362.51843	71.08389	366.91510	1386.75903	-828.88757	321.70682	1328.45776	596.82074	507.25327	-14.37837	-159.88684	225.59467	16.05076	-983.55328	476.20810	-4.53680	-383.00143	171.61629	49.30753
942	7.842	1248.26843	204.32428	1363.09912	69.38124	366.61746	1387.27002	-830.77460	321.67566	1325.74243	583.20398	508.29572	-14.49048	-156.11703	222.91165	25.74331	-997.22089	477.30469	-4.62593	-352.41440	167.26079	45.64666
943	7.850	1248.97302	203.48549	1363.36316	67.48809	366.24313	1387.62476	-832.68060	321.45596	1322.77673	569.59491	509.44974	-14.52103	-146.80411	221.45955	34.85969	-1010.78088	478.42691	-4.70409	-323.05359	162.07631	41.87026
944	7.858	1249.70825	202.22025	1363.31799	65.43026	365.83466	1387.83911	-834.53296	321.01437	1319.58704	556.03687	510.69467	-14.47967	-132.69943	221.27086	41.45941	-1024.32593	479.59290	-4.70178	-295.80658	155.89731	38.10860
945	7.867	1250.50024	200.57771	1362.98669	63.23003	365.43961	1387.93530	-836.26941	320.33209	1316.20166	542.50281	511.96234	-14.43934	-114.74637	221.99773	44.94832	-1037.92151	480.79791	-4.62552	-271.68597	148.84204	34.15422
946	7.875	1251.40771	198.68344	1362.39575	60.91058	365.10687	1387.94214	-837.83887	319.41953	1312.64807	528.94434	513.19989	-14.44872	-93.80380	223.21172	45.95314	-1051.54468	481.99100	-4.57122	-251.69440	141.19524	29.57272
947	7.883	1252.46729	196.65593	1361.56482	58.50178	364.86786	1387.88855	-839.19873	318.32410	1308.94971	515.35504	514.37268	-14.49801	-70.70395	224.58011	45.59064	-1065.16833	483.09586	-4.64442	-236.62097	133.29951	24.01909
948	7.892	1253.65991	194.54378	1360.51184	56.04247	364.73209	1387.79822	-840.32678	317.11160	1305.11731	501.74585	515.47162	-14.56085	-46.20993	225.92665	44.81390	-1078.80774	484.08542	-4.85168	-226.91867	125.58034	17.43234
949	7.900	1254.93616	192.35089	1359.25928	53.57817	364.70508	1387.68994	-841.23352	315.83023	1301.14868	488.09219	516.51892	-14.60575	-20.96866	227.22861	44.12342	-1092.48816	484.99719	-5.08923	-222.68982	118.62184	10.00040
950	7.908	1256.26282	190.09323	1357.83704	51.16084	364.80429	1387.57971	-841.95514	314.49124	1297.04773	474.36548	517.50671	-14.61185	4.49832	228.57474	43.62023	-1106.21667	485.86182	-5.23075	-223.64806	113.12582	2.17249
951	7.917	1257.62830	187.79779	1356.28247	48.84819	365.05240	1387.47925	-842.52716	313.07288	1292.85144	460.57883	518.41010	-14.59195	29.88596	230.11185	43.20127	-1119.98413	486.69366	-5.20867	-229.05664	109.65948	-5.13354
952	7.925	1259.01282	185.45712	1354.63843	46.69777	365.45837	1387.39124	-842.95782	311.53989	1288.64539	446.75821	519.28204	-14.57090	55.18045	232.01855	42.70812	-1133.77307	487.58188	-5.03402	-237.89151	108.31194	-10.66680
953	7.933	1260.37781	183.03026	1352.95129	44.76184	366.01022	1387.30933	-843.22156	309.86392	1284.55969	432.89401	520.22937	-14.55932	80.60548	234.46600	42.01034	-1147.57727	488.64774	-4.78427	-249.23886	108.58113	-13.72362
954	7.942	1261.68701	180.50146	1351.27783	43.08686	366.68091	1387.21851	-843.27393	308.02545	1280.75159	418.96143	521.28662	-14.55526	106.47333	237.53604	41.02161	-1161.42212	489.85645	-4.56943	-262.33951	109.68431	-14.77559
955	7.950	1262.92126	177.91003	1349.68188	41.71270	367.43713	1387.09460	-843.07251	306.01611	1277.37952	404.99344	522.39398	-14.55189	133.03281	241.15005	39.69056	-1175.33167	491.04645	-4.43221	-276.32513	110.96130	-14.87568
956	7.958	1264.06738	175.32523	1348.21887	40.66836	368.25064	1386.90723	-842.59534	303.86298	1274.57495	391.06522	523.48553	-14.54378	160.40378	245.08701	38.05054	-1189.27271	492.13818	-4.26930	-290.40125	112.03620	-14.75816
957	7.967	1265.11169	172.82005	1346.93494	39.96623	369.10345	1386.62683	-841.85431	301.64914	1272.42590	377.19632	524.52252	-14.53803	188.57927	249.07564	36.25465	-1203.12598	493.15952	-3.95548	-304.22723	112.86088	-14.71337
958	7.975	1266.05151	170.46376	1345.87891	39.60274	369.97708	1386.23108	-840.89502	299.50836	1270.96997	363.35629	525.47632	-14.55960	217.45987	252.82324	34.51292	-1216.71619	494.13495	-3.50559	-317.86322	113.60508	-14.85710
959	7.983	1266.87927	168.28526	1345.10364	39.56644	370.84174	1385.71118	-839.78827	297.59894	1270.18896	349.54333	526.33136	-14.62466	246.93979	256.01648	32.98322	-1229.89075	495.08768	-2.92337	-331.47318	114.40251	-15.22074
960	7.992	1267.53796	166.22675	1344.65808	39.84183	371.66623	1385.07629	-838.62640	296.06158	1270.01550	335.78705	527.11322	-14.70303	276.99866	258.45502	31.68620	-1242.56726	496.09488	-1.96350	-345.12363	115.28098	-15.73000
961	8.000	1267.93628	164.19530	1344.57996	40.40344	372.43686	1384.35022	-837.51056	294.98538	1270.35693	322.11288	527.89478	-14.74251	307.73181	260.16507	30.49272	-1254.74683	497.18927	-0.27511	-358.75879	116.20911	-16.22845
962	8.008	1268.01672	162.15959	1344.88965	41.21556	373.16827	1383.56079	-836.51764	294.40250	1271.13000	308.53162	528.71100	-14.73718	339.28998	261.30264	29.19341	-1266.42944	498.28174	2.30282	-372.30457	117.08985	-16.56171
963	8.017	1267.77051	160.13998	1345.58301	42.24613	373.90283	1382.73657	-835.67114	294.29156	1272.28796	295.02151	529.49310	-14.72582	371.77832	262.01382	27.61191	-1277.51221	499.29166	5.73691	-385.75516	117.80833	-16.66516
964	8.025	1267.19751	158.14868	1346.63159	43.47635	374.69006	1381.90649	-834.93909	294.57983	1273.82239	281.52209	530.18237	-14.71216	405.22552	262.38785	25.71149	-1287.86450	500.18820	9.89416	-399.15790	118.32950	-16.58217
965	8.033	1266.29675	156.19629	1347.99512	44.88959	375.55508	1381.09656	-834.25323	295.14914	1275.74622	267.99054	530.84784	-14.63500	439.62225	262.43716	23.64059	-1297.36401	500.91907	14.52204	-412.54987	118.78615	-16.44783
966	8.042	1265.09045	154.32530	1349.63403	46.45689	376.49374	1380.33020	-833.53668	295.84882	1278.07104	254.44556	531.58478	-14.45894	474.93481	262.10785	21.67596	-1305.79602	501.50980	19.38866	-425.93707	119.39034	-16.41021
967	8.050	1263.63879	152.60954	1351.51709	48.13579	377.49612	1379.63123	-832.72913	296.52515	1280.78894	240.93155	532.37701	-14.25610	511.05096	261.34991	20.09638	-1312.89783	502.07367	24.54079	-439.31506	120.16723	-16.48243
968	8.058	1262.02026	151.11563	1353.62622	49.87695	378.55591	1379.02283	-831.79913	297.06363	1283.86096	227.47758	533.13373	-14.13779	547.68396	260.17166	19.08626	-1318.44519	502.61084	30.33325	-452.67871	120.95073	-16.55537
969	8.067	1260.29004	149.85704	1355.94922	51.63438	379.66388	1378.51855	-830.74738	297.41342	1287.22449	214.08168	533.80072	-14.14001	584.30139	258.57870	18.71760	-1322.06812	503.05579	37.30576	-466.04083	121.63821	-16.57640
970	8.075	1258.46240	148.79688	1358.46521	53.37561	380.80823	1378.11707	-829.60834	297.58130	1290.81665	200.68619	534.40674	-14.21251	620.15204	256.50568	18.95101	-1323.01538	503.48016	45.93988	-479.43976	122.27458	-16.59771
971	8.083	1256.52734	147.87744	1361.14209	55.08270	381.97162	1377.80286	-828.44513	297.61194	1294.59180	187.21225	535.01563	-14.29095	654.38501	253.93463	19.59553	-1320.38281	503.90213	56.14811	-492.88916	122.95123	-16.64688
972	8.092	1254.46631	147.02361	1363.94263	56.74615	383.12299	1377.55066	-827.33295	297.57019	1298.51733	173.65454	535.68140	-14.35567	686.21838	251.03433	20.31758	-1313.77954	503.92941	66.82163	-506.36459	123.70559	-16.66853
973	8.100	1252.26990	146.16608	1366.82727	58.35793	384.21829	1377.33521	-826.33820	297.52768	1302.55383	160.08423	536.44922	-14.41247	715.12561	248.05219	20.79696	-1303.64404	502.92883	76.05823	-519.85254	124.50970	-16.63363
974	8.108	1249.95923	145.28925	1369.75623	59.90777	385.20508	1377.13892	-825.50629	297.54413	1306.64575	146.55556	537.31775	-14.45150	740.87634	245.07175	20.89125	-1290.73938	500.57901	82.16500	-533.35040	125.36616	-16.61512
975	8.117	1247.58301	144.43167	1372.69214	61.38466	386.02246	1376.95471	-824.85956	297.64697	1310.73364	133.05142	538.23438	-14.45089	763.32422	241.92493	20.61635	-1275.49915	497.10107	84.66196	-546.86023	126.31905	-16.68994
976	8.125	1245.19373	143.64282	1375.60168	62.78168	386.60553	1376.78601	-824.38800	297.83862	1314.75696	119.51222	539.16394	-14.40008	782.20313	238.36972	20.00296	-1257.91321	493.11023	84.46436	-560.42432	127.30901	-16.81046
977	8.133	1242.83130	142.94815	1378.45154	64.10387	386.90314	1376.64636	-824.04163	298.11877	1318.64709	105.90298	540.10339	-14.32125	797.19287	234.32945	18.99982	-1237.76709	489.35620	83.18024	-574.08972	128.20172	-16.85517
978	8.142	1240.52625	142.35400	1381.20288	65.37130	386.88654	1376.55811	-823.74780	298.48383	1322.33984	92.24338	541.06183	-14.25079	808.09192	229.95404	17.43706	-1214.93652	486.33710	82.04176	-587.82233	129.00584	-16.79210
979	8.150	1238.31274	141.85956	1383.81372	66.60854	386.54144	1376.54688	-823.44452	298.91284	1325.79858	78.56110	542.04895	-14.19079	814.88733	225.50082	15.07891	-1189.59448	484.06265	81.27099	-601.54626	129.86655	-16.70024
980	8.158	1236.22314	141.42346	1386.24695	67.83297	385.86676	1376.63525	-823.10455	299.36554	1329.02405	64.84592	543.04596	-14.13052	817.77319	221.14708	11.84672	-1162.08765	482.30142	80.32922	-615.24469	130.88248	-16.65338
981	8.167	1234.27563	140.94531	1388.46826	69.05360	384.87988	1376.84106	-822.73322	299.80011	1332.04236	51.07950	544.01721	-14.09352	817.12781	216.91702	8.02544	-1132.63037	480.84311	78.55187	-628.95966	132.04614	-16.64508
982	8.175	1232.48718	140.32211	1390.43835	70.27189	383.61908	1377.17749	-822.34790	300.19385	1334.87476	37.27188	544.94897	-14.09689	813.38623	212.87682	4.24339	-1101.28101	479.39410	75.51492	-642.74182	133.25795	-16.60565
983	8.183	1230.88367	139.50272	1392.11377	71.47966	382.14557	1377.65283	-821.96698	300.53928	1337.52173	23.43054	545.83942	-14.10101	806.89954	209.39412	1.22440	-1068.06970	477.64496	71.18694	-656.59705	134.38667	-16.48922
984	8.192	1229.50195	138.49789	1393.45264	72.66360	380.53973	1378.27454	-821.61060	300.83185	1339.97205	9.53119	546.70227	-14.03429	797.87866	207.04779	-0.64101	-1032.92847	475.66867	66.04539	-670.48981	135.35980	-16.31761
985	8.200	1228.39343	137.38345	1394.42346	73.81402	378.89117	1379.05554	-821.29767	301.07230	1342.21619	-4.43579	547.64001	-13.81099	786.55969	206.17480	-1.53790	-995.68933	473.90955	60.97862	-684.42065	136.15802	-16.11901
986	8.208	1227.60474	136.27185	1395.01123	74.92352	377.28943	1380.01636	-821.03882	301.27399	1344.24854	-18.39346	548.84937	-13.31606	773.51123	206.55916	-1.93377	-956.35504	472.74146	56.98206	-698.40173	136.82370	-15.90765
987	8.217	1227.14001	135.24374	1395.21057	75.97659	375.80667	1381.17310	-820.83167	301.46909	1346.06177	-32.12891	550.39655	-12.47582	759.57190	207.61305	-2.14832	-915.32373	472.29770	54.90902	-712.39526	137.49791	-15.72386
988	8.225	1226.95557	134.30933	1395.01563	76.94181	374.47668	1382.51819	-820.66351	301.70990	1347.64014	-45.35626	552.07538	-11.31495	745.42395	208.79239	-2.28262	-873.38763	472.54483	55.28631	-726.37549	138.32178	-15.61485
989	8.233	1226.98755	133.42084	1394.42017	77.77098	373.29599	1384.01709	-820.52435	302.05499	1348.96021	-57.96866	553.78882	-9.77798	731.36658	209.82901	-2.38426	-831.54761	473.31970	58.12243	-740.34985	139.32594	-15.58663
990	8.242	1227.18164	132.50787	1393.42029	78.40778	372.24783	1385.62024	-820.42133	302.54913	1349.99756	-70.10382	555.76984	-7.69430	717.42419	210.72218	-2.53301	-790.71564	474.37408	62.79821	-754.30737	140.42245	-15.58864
991	8.250	1227.51355	131.52731	1392.01196	78.80623	371.32092	1387.28076	-820.38464	303.21533	1350.73730	-81.81503	558.04785	-5.14191	703.54883	211.59648	-2.78202	-751.50635	475.37759	68.14975	-768.23389	141.45865	-15.54847
992	8.258	1227.98926	130.50116	1390.19238	78.94426	370.51440	1388.96631	-820.46259	304.05200	1351.18079	-92.94763	560.25745	-2.46909	689.74561	212.51404	-3.07838	-714.24622	475.94800	72.87228	-782.10901	142.36729	-15.45285
993	8.267	1228.62695	129.50018	1387.96313	78.82065	369.83267	1390.66296	-820.70868	305.02676	1351.35034	-103.42957	562.24384	0.21612	676.04651	213.42328	-3.29832	-679.06891	475.82703	76.13184	-795.88330	143.24852	-15.36963
994	8.275	1229.43005	128.57599	1385.32532	78.44627	369.27338	1392.36792	-821.16840	306.08145	1351.28162	-113.33142	564.23853	3.20896	662.43256	214.28610	-3.38209	-645.94446	475.03275	77.83250	-809.54163	144.22899	-15.37971
995	8.283	1230.37378	127.70905	1382.27368	77.84038	368.82419	1394.07495	-821.87085	307.15512	1350.99817	-122.55753	566.37598	6.86789	648.83948	215.16731	-3.40215	-614.66699	473.82410	78.27763	-823.13904	145.31650	-15.49735
996	8.292	1231.43079	126.84018	1378.79712	77.02711	368.47629	1395.76111	-822.82635	308.20554	1350.49084	-130.73239	568.56030	11.46652	635.22522	216.14818	-3.48093	-584.88989	472.54837	77.73470	-836.76086	146.40535	-15.61940
997	8.300	1232.61084	125.95013	1374.89001	76.02745	368.23190	1397.38367	-824.02875	309.20764	1349.72693	-137.40515	570.72083	17.32461	621.60547	217.19228	-3.65660	-556.20612	471.52731	76.35226	-850.46161	147.36685	-15.61517
998	8.308	1233.95825	125.08823	1370.55737	74.84976	368.09372	1398.89099	-825.45831	310.14383	1348.66638	-142.17743	572.81976	24.79623	608.01440	218.16911	-3.84000	-528.21088	471.00647	74.24978	-864.19373	148.15852	-15.49105
999	8.317	1235.50732	124.32266	1365.80566	73.48862	368.05670	1400.24329	-827.08398	311.00677	1347.26733	-144.59436	574.73175	34.12460	594.46094	219.01686	-3.91972	-500.53662	471.12643	71.56985	-877.82678	148.87566	-15.36421
1000	8.325	1237.25488	123.68762	1360.63965	71.93728	368.11523	1401.42639	-828.86725	311.80490	1345.49744	-144.03348	576.30518	45.30335	580.93604	219.81737	-3.89633	-472.88330	471.96475	68.52293	-891.29395	149.65492	-15.31651
1001	8.333	1239.16748	123.17941	1355.07666	70.20245	368.26929	1402.44824	-830.76288	312.55615	1343.35522	-139.85724	577.43353	57.89835	567.41968	220.67174	-3.85296	-445.05957	473.59985	65.40118	-904.66516	150.53462	-15.33520
1002	8.342	1241.19751	122.78229	1349.14856	68.30605	368.52164	1403.32581	-832.72491	313.27893	1340.88538	-131.80109	578.04199	70.98351	553.87744	221.55638	-3.83341	-417.04791	476.09109	62.54466	-918.06238	151.45288	-15.34867
1003	8.350	1243.30664	122.49872	1342.88684	66.27805	368.87500	1404.07410	-834.71521	313.99393	1338.16541	-120.27094	578.13074	83.38411	540.28021	222.38394	-3.84140	-389.07147	479.40717	60.27094	-931.58698	152.30688	-15.30416
1004	8.358	1245.48010	122.34628	1336.31836	64.15702	369.32645	1404.69836	-836.70050	314.73163	1335.27051	-106.22672	577.81854	94.12270	526.62903	223.17337	-3.88841	-361.64990	483.33466	58.68662	-945.26263	153.03076	-15.19790
1005	8.367	1247.70251	122.32043	1329.47583	61.99517	369.86209	1405.19946	-838.64307	315.53076	1332.24866	-90.69861	577.23486	102.78197	512.94104	224.04016	-3.96001	-335.61005	487.43164	57.44249	-959.00415	153.68628	-15.06226
1006	8.375	1249.93628	122.39713	1322.40527	59.85486	370.45993	1405.58569	-840.50366	316.42758	1329.12073	-74.33728	576.35657	109.53757	499.21805	225.01750	-4.01176	-311.94867	491.21765	55.74481	-972.77393	154.37512	-14.96291
1007	8.383	1252.14124	122.57666	1315.16309	57.79690	371.09082	1405.88025	-842.24994	317.43567	1325.89709	-57.29602	575.01648	114.88617	485.46829	226.01282	-4.03918	-291.57214	494.46487	52.72451	-986.67017	155.10069	-14.95251
1008	8.392	1254.30249	122.89954	1307.80493	55.86929	371.71619	1406.11292	-843.85400	318.54041	1322.58752	-39.40991	573.08032	119.35675	471.72235	226.94588	-4.08983	-275.06970	497.15317	47.84973	-1000.68011	155.86053	-15.01515
1009	8.400	1256.42932	123.42572	1300.37952	54.10628	372.28918	1406.30396	-845.28271	319.73044	1319.19385	-20.47165	570.54028	123.36887	457.99335	227.81934	-4.18631	-262.64331	499.21744	41.12251	-1014.52704	156.73419	-15.08276
1010	8.408	1258.53027	124.20609	1292.93848	52.53317	372.76108	1406.45386	-846.50635	321.01715	1315.71460	-0.43256	567.46661	127.18379	444.26495	228.67914	-4.29305	-254.21570	500.56110	33.04011	-1028.01489	157.74763	-15.09096
1011	8.417	1260.60242	125.26437	1285.54456	51.16521	373.09338	1406.54956	-847.51379	322.41632	1312.15808	20.53424	563.96521	130.90118	430.51141	229.58116	-4.37644	-249.56958	501.17578	24.36475	-1041.35889	158.79529	-15.03492
1012	8.425	1262.63831	126.59412	1278.26550	50.00889	373.27075	1406.57495	-848.30621	323.93774	1308.54480	42.12369	560.12091	134.46690	416.71405	230.55878	-4.43499	-248.41840	501.08423	15.91349	-1054.92273	159.76033	-14.98825
1013	8.433	1264.62830	128.16702	1271.16138	49.07064	373.30051	1406.51660	-848.88043	325.59128	1304.90503	64.11209	555.92865	137.68944	402.88220	231.59033	-4.47776	-250.41681	500.38422	8.56906	-1068.80615	160.62605	-15.02330
1014	8.442	1266.56836	129.96228	1264.28503	48.35810	373.20142	1406.36316	-849.22827	327.38647	1301.28174	86.51160	551.33655	140.32306	389.04871	232.61293	-4.52543	-255.13477	499.42496	3.16050	-1082.86816	161.48494	-15.13550
1015	8.450	1268.46362	131.98062	1257.69226	47.87191	372.99622	1406.10242	-849.34796	329.32623	1297.73926	109.50554	546.36383	142.17546	375.24664	233.57445	-4.60116	-262.21820	498.71231	-0.06423	-1096.97900	162.46736	-15.28006
1016	8.458	1270.31140	134.21600	1251.44897	47.60221	372.71155	1405.71936	-849.25122	331.39563	1294.36743	133.25708	541.16479	143.16269	361.49753	234.46715	-4.70607	-271.66614	498.55963	-1.63400	-1111.07471	163.58946	-15.37662
1017	8.467	1272.09766	136.64621	1245.62830	47.53569	372.37744	1405.19434	-848.95587	333.55826	1291.27197	157.80115	535.97449	143.31432	347.80261	235.32031	-4.82575	-283.50568	498.92502	-2.30650	-1125.08081	164.69727	-15.31916
1018	8.475	1273.82764	139.26794	1240.30103	47.66592	372.02356	1404.50684	-848.47345	335.77213	1288.55847	183.07129	530.98645	142.74742	334.14047	236.19009	-4.93775	-297.11072	499.64127	-2.57046	-1138.93481	165.67485	-15.12954
1019	8.483	1275.55005	142.11536	1235.52808	47.99648	371.67654	1403.63892	-847.81134	337.99750	1286.32434	208.96393	526.28064	141.63278	320.47955	237.12997	-5.01499	-311.37616	500.60754	-2.66742	-1152.60278	166.54919	-14.93179
1020	8.492	1277.32861	145.23047	1231.36230	48.53589	371.35651	1402.57910	-846.98639	340.18295	1284.65063	235.37512	521.83844	140.15602	306.79852	238.14423	-5.05955	-325.49731	501.65826	-2.79133	-1166.00732	167.30522	-14.66603
1021	8.500	1279.19055	148.62831	1227.84839	49.28995	371.06866	1401.32422	-846.03247	342.24454	1283.59033	262.22556	517.60919	138.45625	293.11038	239.20012	-5.10786	-339.24030	502.60504	-3.08350	-1179.01758	167.92169	-14.08296
1022	8.508	1281.10645	152.28796	1225.01660	50.25349	370.80573	1399.88049	-844.99939	344.05783	1283.15833	289.47958	513.56952	136.57050	279.46222	240.26254	-5.17523	-352.68597	503.48615	-3.50757	-1191.52075	168.54837	-13.00539
1023	8.517	1283.01965	156.16838	1222.88171	51.40449	370.56186	1398.26404	-843.94635	345.47888	1283.33313	317.12131	509.74829	134.42339	265.89117	241.29880	-5.22939	-365.98083	504.48135	-3.91796	-1203.49683	169.32047	-11.37738
1024	8.525	1284.88098	160.23174	1221.45081	52.70517	370.33685	1396.49780	-842.92957	346.38281	1284.07422	345.11969	506.22382	131.86995	252.37633	242.30765	-5.23299	-379.25433	505.67163	-4.20595	-1215.03455	170.12024	-9.17716
1025	8.533	1286.65527	164.44611	1220.72559	54.10373	370.13004	1394.60522	-841.99011	346.70132	1285.33948	373.45413	503.07721	128.75291	238.85483	243.36205	-5.19969	-392.58441	507.04269	-4.32978	-1226.21826	170.70836	-6.40531
1026	8.542	1288.30310	168.76666	1220.69263	55.53279	369.93515	1392.60767	-841.14478	346.45746	1287.08081	402.16409	500.31604	124.92915	225.30063	244.56155	-5.18819	-405.96722	508.55402	-4.32625	-1237.00000	171.05069	-3.13325
1027	8.550	1289.76807	173.12015	1221.31799	56.91676	369.74652	1390.52539	-840.37891	345.77591	1289.23376	431.34930	497.88782	120.30507	211.75903	245.91202	-5.23082	-419.32520	510.10934	-4.32844	-1247.23633	171.41928	0.47994
1028	8.558	1290.99036	177.42329	1222.55933	58.18517	369.57037	1388.38135	-839.64899	344.84286	1291.73108	461.10397	495.78381	114.89627	198.28220	247.30754	-5.30250	-432.58038	511.57562	-4.48212	-1256.77881	172.10529	4.28668
1029	8.567	1291.93567	181.61649	1224.38000	59.28289	369.41470	1386.20129	-838.90240	343.85837	1294.51880	491.42639	494.03574	108.81718	184.87094	248.65163	-5.36381	-445.74817	512.90936	-4.78710	-1265.41943	173.15080	8.23392
1030	8.575	1292.58618	185.65140	1226.74756	60.18121	369.26706	1384.01208	-838.10510	343.01895	1297.55005	522.19238	492.62720	102.21135	171.50177	249.94113	-5.40342	-458.91083	514.19568	-5.09602	-1272.81323	174.47490	12.35126
1031	8.583	1292.92981	189.49442	1229.63000	60.88124	369.09589	1381.84119	-837.26489	342.49478	1300.76917	553.23914	491.51089	95.22051	158.14996	251.22620	-5.43894	-472.12311	515.50079	-5.29737	-1278.52832	176.10471	16.77179
1032	8.592	1292.99060	193.19176	1232.99902	61.39933	368.87619	1379.71741	-836.43933	342.39960	1304.11719	584.47040	490.69034	88.00178	144.76843	252.51563	-5.48235	-485.41248	516.79028	-5.38969	-1282.15576	178.07169	21.85937
1033	8.600	1292.82800	196.85933	1236.83020	61.75024	368.60764	1377.67407	-835.70563	342.79568	1307.56470	615.85315	490.22177	80.75432	131.30211	253.74060	-5.51635	-498.81970	518.03143	-5.38744	-1283.42456	180.23044	28.19252
1034	8.608	1292.49988	200.59866	1241.09216	61.94373	368.30667	1375.74878	-835.10999	343.70789	1311.12439	647.30627	490.13971	73.68467	117.73160	254.84639	-5.51665	-512.39301	519.24158	-5.27966	-1282.27380	182.52664	36.07880
1035	8.617	1292.04468	204.46501	1245.74011	61.98953	367.99350	1373.97644	-834.64667	345.10254	1314.79736	678.61670	490.40002	66.89785	104.07930	255.86243	-5.48219	-526.12921	520.40234	-5.10611	-1278.71387	185.39905	44.98132
1036	8.625	1291.47070	208.45624	1250.72046	61.90089	367.69397	1372.38184	-834.27258	346.87311	1318.51233	709.47736	490.86844	60.34853	90.38193	256.82761	-5.43224	-539.92566	521.42950	-4.99074	-1272.63696	189.54665	53.61548
1037	8.633	1290.74695	212.49417	1255.98022	61.69581	367.44397	1370.97778	-833.94287	348.86716	1322.15271	739.53107	491.31580	53.91459	76.66280	257.76025	-5.38248	-553.66821	522.29938	-5.01619	-1263.88159	195.19708	60.73656
1038	8.642	1289.82703	216.47008	1261.47009	61.39955	367.28281	1369.76953	-833.64905	350.92047	1325.63904	768.22223	491.45660	47.48951	62.92302	258.72260	-5.33897	-567.35541	523.12177	-5.12101	-1252.39087	201.83192	65.84043
1039	8.650	1288.68738	220.32626	1267.14490	61.04594	367.23993	1368.76233	-833.41370	352.88498	1328.96338	794.58411	491.10928	40.98946	49.14047	259.77875	-5.31162	-581.04944	524.00562	-5.19915	-1238.17859	208.68051	69.13606
1040	8.658	1287.33972	224.07713	1272.96094	60.67549	367.32962	1367.96326	-833.24902	354.65121	1332.15784	817.35309	490.36166	34.26282	35.27817	260.90442	-5.30840	-594.79034	524.95428	-5.21044	-1221.21338	215.30780	70.98722
1041	8.667	1285.82410	227.78323	1278.87488	60.33377	367.55801	1367.37939	-833.14105	356.16602	1335.25049	835.46082	489.52808	27.07508	21.32718	262.02295	-5.31330	-608.60767	525.92419	-5.15729	-1201.49890	221.68784	71.53625
1042	8.675	1284.19739	231.52109	1284.84216	60.07099	367.93115	1367.01050	-833.05994	357.46173	1338.24438	848.47211	488.89334	19.32053	7.32184	263.09012	-5.28806	-622.51355	526.89484	-5.06679	-1179.23755	227.85992	70.82848
1043	8.683	1282.51721	235.35576	1290.81421	59.94205	368.46039	1366.84741	-832.96979	358.65933	1341.12634	856.52411	488.46823	11.24802	-6.71130	264.11145	-5.20132	-636.49500	527.86707	-5.00293	-1154.70459	233.72772	69.02133
1044	8.692	1280.82727	239.32486	1296.73560	60.00816	369.17090	1366.87085	-832.83838	359.90283	1343.88281	859.86786	488.02267	3.45607	-20.77396	265.10645	-5.05785	-650.54926	528.83295	-5.00460	-1127.93494	239.24405	66.30706
1045	8.700	1279.14294	243.40523	1302.54712	60.33250	370.10376	1367.05347	-832.64764	361.27136	1346.50574	858.60419	487.35751	-3.22077	-34.86880	266.08105	-4.89693	-664.67889	529.78088	-5.01784	-1098.76196	244.51202	62.82711
1046	8.708	1277.45435	247.50114	1308.19092	60.96156	371.29645	1367.36487	-832.39825	362.74472	1349.00281	852.93103	486.48825	-7.91751	-48.97745	267.03357	-4.75433	-678.85913	530.72620	-4.94677	-1067.14734	249.53673	58.80111
1047	8.717	1275.76538	251.51323	1313.61194	61.89584	372.74036	1367.78418	-832.10583	364.25122	1351.39368	843.50793	485.62662	-10.29017	-63.03210	267.95319	-4.63112	-693.03650	531.69189	-4.76697	-1033.26929	254.07858	54.60098
1048	8.725	1274.11108	255.38829	1318.75854	63.07210	374.34186	1368.31006	-831.79126	365.74832	1353.68286	831.42841	485.09335	-10.95911	-76.91214	268.80078	-4.49583	-707.15320	532.65857	-4.56062	-997.38654	257.85208	50.65010
1049	8.733	1272.53394	259.10559	1323.58630	64.38937	375.95065	1368.95776	-831.47498	367.25208	1355.84705	817.88379	485.20258	-11.02841	-90.49106	269.51312	-4.30123	-721.18652	533.59119	-4.41518	-959.76978	260.77048	47.31928
1050	8.742	1271.08362	262.68298	1328.06299	65.75921	377.44183	1369.74292	-831.17560	368.80713	1357.84741	803.86182	486.07794	-11.19646	-103.67764	270.06732	-4.00828	-735.16425	534.51904	-4.30772	-920.74512	262.93146	44.91192
1051	8.750	1269.83203	266.18701	1332.16528	67.11867	378.75406	1370.66492	-830.90649	370.44958	1359.64148	789.94446	487.53156	-11.56453	-116.43411	270.54120	-3.60265	-749.13702	535.52307	-4.14185	-880.79132	264.39624	43.70646
1052	8.758	1268.84827	269.69196	1335.87451	68.40796	379.86688	1371.70313	-830.67554	372.18582	1361.18958	776.26123	489.20007	-12.01701	-128.77356	271.04047	-3.07051	-763.13379	536.62329	-3.91069	-840.55548	265.10608	43.94905
1053	8.767	1268.15417	273.22781	1339.17468	69.55560	380.77655	1372.82581	-830.49707	373.99020	1362.46008	762.67438	490.82272	-12.46535	-140.72061	271.58524	-2.37987	-777.10516	537.73016	-3.76492	-800.73419	264.99805	45.74007
1054	8.775	1267.72620	276.76556	1342.04907	70.47986	381.49362	1374.00671	-830.40631	375.81924	1363.43091	749.03467	492.32358	-12.87289	-152.25238	272.11676	-1.52603	-790.96362	538.78021	-3.80376	-761.94781	264.12085	48.85357
1055	8.783	1267.52197	280.22656	1344.47913	71.09756	382.04639	1375.23669	-830.45996	377.62408	1364.08850	735.30334	493.68369	-13.23318	-163.24857	272.57007	-0.57012	-804.71100	539.83197	-3.89327	-724.66284	262.71838	52.59416
1056	8.792	1267.48792	283.51657	1346.45251	71.33694	382.46790	1376.52087	-830.72131	379.35001	1364.42664	721.51520	494.91785	-13.51642	-173.51309	272.92758	0.39368	-818.42554	540.93890	-3.86956	-689.15015	261.26080	55.92365
1057	8.800	1267.57092	286.59900	1347.97644	71.15199	382.77655	1377.86414	-831.24304	380.93695	1364.43726	707.71362	496.11667	-13.67291	-182.92230	273.21286	1.28212	-832.13892	542.07184	-3.76642	-655.49280	260.25031	57.97306
1058	8.808	1267.76953	289.57263	1349.08228	70.53199	382.97089	1379.26233	-832.05804	382.33478	1364.09863	693.95276	497.31274	-13.73360	-191.56924	273.42151	2.03868	-845.81189	543.18988	-3.70716	-623.63123	259.78198	58.56584
1059	8.817	1268.16467	292.65515	1349.80920	69.50063	383.03879	1380.70142	-833.17957	383.52237	1363.38062	680.29529	498.39462	-13.81984	-199.69229	273.47937	2.72730	-859.38135	544.26837	-3.71408	-593.37354	259.43796	58.13301
1060	8.825	1268.86035	296.03952	1350.17993	68.10479	382.97195	1382.15820	-834.60583	384.51422	1362.26221	666.74707	499.28705	-13.99820	-207.36441	273.27899	3.76379	-872.80029	545.27338	-3.73360	-564.37811	258.78079	57.13023
1061	8.833	1269.90222	299.75882	1350.18896	66.40205	382.77722	1383.59888	-836.32013	385.35733	1360.73938	653.24115	500.08618	-14.20568	-214.08719	272.76248	5.99715	-886.08942	546.17883	-3.77294	-536.20544	257.60706	55.75731
1062	8.842	1271.24426	303.64886	1349.80444	64.45245	382.47809	1384.98242	-838.29108	386.10974	1358.81885	639.73157	500.92459	-14.36237	-218.61057	271.98474	10.27433	-899.35297	547.02301	-3.87698	-508.40256	255.82164	54.05502
1063	8.850	1272.73499	307.35535	1348.97070	62.30869	382.10474	1386.27197	-840.48212	386.80908	1356.51343	626.24908	501.85486	-14.46313	-219.37106	271.05872	16.72471	-912.68982	547.89819	-4.01259	-480.62338	253.52774	51.96954
1064	8.858	1274.11804	310.37140	1347.61414	60.00830	381.68118	1387.44446	-842.86487	387.46393	1353.84375	612.82410	502.90927	-14.51902	-215.32431	270.04153	24.46566	-926.10577	548.87531	-4.10287	-452.84497	250.93489	49.53072
1065	8.867	1275.08447	312.15057	1345.66541	57.57283	381.21960	1388.49219	-845.42462	388.05591	1350.84314	599.41431	504.07788	-14.52181	-206.37277	268.93619	32.02765	-939.55261	549.95801	-4.13984	-425.39725	247.97455	47.06102
1066	8.875	1275.37415	312.28461	1343.09497	55.00797	380.72534	1389.41443	-848.14709	388.53317	1347.55933	585.97137	505.24945	-14.49004	-193.13644	267.76547	38.12351	-953.01318	551.09418	-4.17148	-398.61105	244.40190	44.96913
1067	8.883	1274.88037	310.67545	1339.94849	52.30794	380.20844	1390.21057	-851.00122	388.81891	1344.05615	572.50385	506.34866	-14.45862	-176.50409	266.58594	42.18097	-966.50427	552.23126	-4.22758	-372.55072	240.21112	43.40243
1068	8.892	1273.70032	307.60513	1336.35706	49.46801	379.69547	1390.88232	-853.93188	388.84515	1340.40918	559.02649	507.44321	-14.43106	-157.32431	265.46149	44.37583	-980.02972	553.36304	-4.32845	-347.27783	235.62555	42.24818
1069	8.900	1272.08972	303.63419	1332.50708	46.49722	379.23068	1391.44067	-856.85309	388.60706	1336.67566	545.53125	508.61249	-14.38912	-136.31018	264.43915	45.31148	-993.56671	554.51892	-4.47645	-323.36716	230.86029	41.24476
1070	8.908	1270.34998	299.38153	1328.58496	43.42248	378.85803	1391.90613	-859.64551	388.20660	1332.86011	532.01538	509.81485	-14.33955	-114.08890	263.54227	45.64179	-1007.08337	555.70825	-4.61244	-302.04776	226.07843	39.89773
1071	8.917	1268.72620	295.33600	1324.73218	40.28375	378.60257	1392.30151	-862.18408	387.79904	1328.93921	518.47375	510.95602	-14.32401	-91.23764	262.78040	45.85458	-1020.58154	556.88580	-4.67857	-284.72873	221.43927	37.45722
1072	8.925	1267.36719	291.78821	1321.03271	37.13132	378.47281	1392.64758	-864.39032	387.46506	1324.92773	504.87756	512.01892	-14.35504	-68.18564	262.15637	46.24292	-1034.12244	558.01013	-4.68990	-272.36609	217.10577	33.23715
1073	8.933	1266.33545	288.85669	1317.52295	34.02337	378.47015	1392.95984	-866.26196	387.17215	1320.89417	491.19556	513.05481	-14.38360	-45.09158	261.69180	46.94004	-1047.76733	559.09119	-4.70144	-265.22238	213.20457	27.04620
1074	8.942	1265.63525	286.54779	1314.21021	31.01284	378.58600	1393.24561	-867.85095	386.85657	1316.91125	477.42581	514.08972	-14.36870	-21.88477	261.45258	47.90936	-1061.51074	560.11816	-4.75511	-262.99509	209.84149	19.27466
1075	8.950	1265.24133	284.81183	1311.08789	28.13795	378.79810	1393.50354	-869.19836	386.51111	1313.00781	463.58813	515.10419	-14.31295	1.58658	261.54373	48.94093	-1075.31177	561.05542	-4.83990	-265.04791	207.23071	10.64762
1076	8.958	1265.11890	283.58160	1308.14563	25.43144	379.08002	1393.72974	-870.30017	386.17575	1309.17175	449.70294	516.08569	-14.23006	25.47568	262.06467	49.77004	-1089.15015	561.94952	-4.88461	-270.57712	205.68040	2.06816
1077	8.967	1265.23328	282.79291	1305.37463	22.93159	379.41321	1393.92395	-871.14746	385.83975	1305.40442	435.80231	517.05334	-14.15689	49.92834	263.01846	50.25106	-1103.01563	562.88916	-4.83157	-278.68365	205.29733	-5.37220
1078	8.975	1265.55530	282.39185	1302.76904	20.68211	379.79019	1394.08716	-871.75806	385.40125	1301.75659	421.93280	518.03076	-14.15845	75.04947	264.28754	50.40073	-1116.88525	563.89514	-4.70242	-288.58060	205.80772	-10.66151
1079	8.983	1266.06055	282.33463	1300.32593	18.72652	380.21039	1394.21436	-872.14893	384.73975	1298.31775	408.10559	519.02856	-14.24436	100.85229	265.67725	50.32998	-1130.74304	564.95715	-4.55938	-299.90198	206.77002	-13.48711
1080	8.992	1266.72839	282.58472	1298.04419	17.10226	380.67554	1394.29358	-872.31506	383.78961	1295.19568	394.27628	520.03918	-14.33504	127.25861	266.92465	50.19756	-1144.58545	566.05444	-4.44574	-312.54147	207.85312	-14.44639
1081	9.000	1267.54028	283.10965	1295.92395	15.83990	381.18460	1394.30835	-872.24420	382.56180	1292.50317	380.41068	521.04437	-14.35995	154.15430	267.76660	50.14628	-1158.40222	567.10242	-4.36618	-326.15649	208.91798	-14.51838
1082	9.008	1268.47852	283.87848	1293.96558	14.96502	381.72382	1394.23486	-871.93433	381.13779	1290.34619	366.53326	522.05298	-14.33772	181.46051	268.08771	50.19373	-1172.18237	568.02942	-4.27396	-340.18375	209.94853	-14.45547
1083	9.017	1269.52551	284.86029	1292.16931	14.49356	382.26135	1394.04297	-871.40070	379.64749	1288.80847	352.68741	523.08557	-14.34069	209.19589	267.98819	50.19366	-1185.91479	568.88666	-4.12057	-354.21536	210.95728	-14.58270
1084	9.025	1270.66345	286.02377	1290.53552	14.42678	382.76285	1393.70361	-870.67981	378.23950	1287.93604	338.88434	524.11938	-14.40787	237.47849	267.69128	49.92104	-1199.55652	569.79156	-3.92480	-368.09372	211.97113	-14.90666
1085	9.033	1271.87427	287.33704	1289.06396	14.75354	383.21274	1393.19629	-869.82996	377.05615	1287.72876	325.11835	525.10419	-14.50185	266.42932	267.36465	49.19205	-1212.97961	570.83496	-3.67670	-381.82080	212.98135	-15.28118
1086	9.042	1273.13965	288.76761	1287.75488	15.45272	383.61407	1392.51331	-868.92194	376.21130	1288.14319	311.39041	526.02197	-14.55171	296.07458	267.01367	47.92286	-1225.95447	572.09717	-3.16358	-395.45288	213.90271	-15.55326
1087	9.050	1274.44104	290.28287	1286.60779	16.49151	383.97260	1391.66199	-868.01959	375.77142	1289.10254	297.70325	526.89172	-14.53231	326.36475	266.53186	46.13100	-1238.26709	573.64569	-2.03643	-409.00861	214.70059	-15.69630
1088	9.058	1275.75989	291.85001	1285.62268	17.82914	384.29260	1390.66589	-867.15979	375.75482	1290.51428	284.06979	527.70789	-14.48505	357.27020	265.82413	43.90089	-1249.84863	575.44751	-0.08846	-422.50015	215.42821	-15.78074
1089	9.067	1277.07764	293.43616	1284.79919	19.42596	384.58905	1389.56116	-866.34802	376.14172	1292.29138	270.50397	528.42841	-14.46453	388.81689	264.85388	41.32958	-1260.71021	577.37250	2.63682	-435.96628	216.09630	-15.83989
1090	9.075	1278.37585	295.00861	1284.13733	21.24227	384.89081	1388.38928	-865.56854	376.87836	1294.36670	256.98462	529.06738	-14.47769	421.03204	263.61771	38.51401	-1270.82996	579.28387	5.97462	-449.41641	216.66566	-15.86102
1091	9.083	1279.63574	296.53467	1283.63684	23.22972	385.22217	1387.18860	-864.79932	377.87418	1296.69312	243.46408	529.74261	-14.47287	453.89526	262.13019	35.58652	-1280.16284	581.06195	9.76678	-462.84821	217.14075	-15.85753
1092	9.092	1280.83923	297.98190	1283.29761	25.32857	385.58160	1385.98950	-864.02783	378.99640	1299.23975	229.91380	530.53156	-14.41668	487.32892	260.40295	32.73391	-1288.63831	582.61237	13.90195	-476.34286	217.55557	-15.87779
1093	9.100	1281.96790	299.31812	1283.11951	27.47260	385.94397	1384.81470	-863.25903	380.08173	1301.98804	216.33231	531.34003	-14.36677	521.17688	258.41333	30.15113	-1296.09119	583.92957	18.30246	-490.02618	217.92122	-15.95727
1094	9.108	1283.00354	300.51129	1283.10229	29.59849	386.28339	1383.67834	-862.50867	380.97910	1304.92615	202.71555	532.03412	-14.39610	555.14618	256.13675	27.94341	-1302.26465	585.12964	22.95831	-503.85278	218.32768	-16.10612
1095	9.117	1283.92798	301.52939	1283.24548	31.65291	386.58685	1382.59216	-861.78491	381.59595	1308.03760	189.06577	532.62769	-14.48381	588.77612	253.60959	26.08123	-1306.90320	586.42505	28.08657	-517.51843	219.01959	-16.32626
1096	9.125	1284.72302	302.33984	1283.54895	33.59268	386.85236	1381.57031	-861.07416	381.91443	1311.29102	175.42316	533.25195	-14.55253	621.51776	250.89807	24.46220	-1309.76416	588.07104	34.25040	-530.79510	220.10455	-16.56137
1097	9.133	1285.36963	302.90875	1284.01184	35.38598	387.08600	1380.62549	-860.34790	381.96893	1314.64258	161.83395	533.99298	-14.56948	652.87793	248.02330	22.97633	-1310.48535	590.11383	42.10575	-543.86493	221.31032	-16.68309
1098	9.142	1285.84778	303.19952	1284.63354	37.02115	387.29669	1379.76318	-859.58374	381.80750	1318.04712	148.28632	534.82190	-14.55984	682.53229	244.98291	21.52132	-1308.59985	592.01434	51.76302	-557.08435	222.33286	-16.64084
1099	9.150	1286.13550	303.17197	1285.41357	38.50919	387.47559	1378.97998	-858.77374	381.47076	1321.46570	134.71901	535.68958	-14.54438	710.35840	241.82587	20.03521	-1303.85303	592.84247	62.37620	-570.57800	223.19109	-16.54377
1100	9.158	1286.20911	302.78195	1286.35193	39.87011	387.57544	1378.26807	-857.92084	381.00018	1324.86621	121.09171	536.58960	-14.51851	736.29187	238.61652	18.55379	-1296.33398	592.03851	72.45313	-584.22247	224.04309	-16.51003
1101	9.167	1286.04346	301.98392	1287.45044	41.12003	387.51575	1377.62256	-857.03589	380.45831	1328.22253	107.41328	537.50391	-14.48770	760.02344	235.31186	17.18638	-1286.21033	589.70233	80.55881	-597.88464	224.92560	-16.52673
1102	9.175	1285.61548	300.73792	1288.71277	42.26730	387.20886	1377.04602	-856.14026	379.92145	1331.51123	93.71152	538.41302	-14.46121	780.82397	231.79254	15.93518	-1273.54480	586.23828	85.90411	-611.56946	225.77660	-16.50752
1103	9.183	1284.90955	299.02332	1290.14600	43.31226	386.58240	1376.54871	-855.26691	379.43716	1334.70715	79.99557	539.34540	-14.42842	797.77673	228.04889	14.51427	-1258.31152	582.11066	88.60528	-625.35022	226.55969	-16.42109
1104	9.192	1283.92773	296.85931	1291.75940	44.26033	385.60873	1376.14099	-854.45197	378.99768	1337.78528	66.23889	540.31378	-14.39488	810.23254	224.23792	12.42548	-1240.38000	577.79395	89.48604	-639.22205	227.33961	-16.31849
1105	9.200	1282.70056	294.32715	1293.56128	45.14165	384.33453	1375.82739	-853.71729	378.56061	1340.72192	52.41119	541.27789	-14.38753	818.05554	220.52078	9.35660	-1219.60217	573.65576	89.52140	-653.09778	228.26428	-16.25301
1106	9.208	1281.29578	291.58185	1295.55103	46.00239	382.85052	1375.60681	-853.05914	378.08624	1343.49353	38.53223	542.23279	-14.38765	821.58496	216.93729	5.62320	-1196.05200	569.82227	89.25198	-666.93549	229.41653	-16.20848
1107	9.217	1279.81067	288.82742	1297.70728	46.87167	381.21988	1375.48193	-852.45520	377.55350	1346.07739	24.65875	543.21796	-14.34381	821.39880	213.58302	2.13932	-1170.04968	566.19067	88.56997	-680.78564	230.70117	-16.13807
1108	9.225	1278.34033	286.23474	1299.97192	47.75124	379.46106	1375.46570	-851.87885	376.95966	1348.45557	10.81360	544.21985	-14.26472	817.91479	210.85977	-0.22739	-1141.90308	562.61163	87.04466	-694.70032	231.95259	-16.04672
1109	9.233	1276.93884	283.85010	1302.24829	48.63426	377.59167	1375.57996	-851.30786	376.31622	1350.61719	-3.04330	545.19232	-14.20489	811.18286	209.32520	-1.32018	-1111.72839	558.92914	84.35330	-708.68457	233.09285	-15.96477
1110	9.242	1275.62341	281.61053	1304.42554	49.51781	375.65527	1375.85510	-850.73022	375.64035	1352.56018	-16.96570	546.17114	-14.16508	801.26685	209.20741	-1.65391	-1079.49463	554.92511	80.44989	-722.74445	234.11685	-15.85966
1111	9.250	1274.42029	279.44995	1306.40881	50.39817	373.70740	1376.32544	-850.15399	374.94571	1354.28918	-30.94379	547.26117	-14.06796	788.81140	210.14052	-1.79335	-1045.14758	550.52710	75.61180	-736.85986	235.02942	-15.68672
1112	9.258	1273.38428	277.35162	1308.12854	51.26411	371.79953	1377.01807	-849.61200	374.24136	1355.80566	-44.87030	548.49158	-13.80166	774.96350	211.42805	-1.95036	-1008.69727	545.94220	70.38020	-750.94519	235.84549	-15.50449
1113	9.267	1272.57800	275.33310	1309.53406	52.09691	369.97903	1377.94165	-849.14899	373.54376	1357.09253	-58.57327	549.76361	-13.25051	760.73730	212.55267	-2.10887	-970.26959	541.43866	65.38679	-764.98608	236.56369	-15.36860
1114	9.275	1272.03931	273.43414	1310.59216	52.87319	368.28818	1379.08484	-848.80255	372.88623	1358.11987	-71.88379	550.98480	-12.30138	746.62598	213.42940	-2.28445	-930.12915	537.22467	61.23417	-779.05127	237.23715	-15.21803
1115	9.283	1271.77100	271.71497	1311.28711	53.56136	366.75964	1380.41809	-848.59766	372.30121	1358.87598	-84.70807	552.21216	-10.85183	732.69763	214.23386	-2.55655	-888.67902	533.52283	58.41612	-793.06726	238.05882	-15.02598
1116	9.292	1271.76270	270.25934	1311.62048	54.11611	365.41360	1381.90088	-848.54810	371.80219	1359.37866	-97.04529	553.64539	-8.84340	718.83765	215.08229	-2.93295	-846.47754	530.54272	57.26960	-806.88550	239.11139	-14.87358
1117	9.300	1272.01575	269.15048	1311.59766	54.48479	364.25739	1383.49463	-848.65460	371.39655	1359.65308	-108.90442	555.49261	-6.28993	704.93677	215.92906	-3.29929	-804.20056	528.39453	57.97466	-820.57471	240.17900	-14.82719
1118	9.308	1272.53442	268.41672	1311.20862	54.62441	363.29306	1385.17310	-848.90753	371.10400	1359.71509	-120.19772	557.76672	-3.29685	690.99261	216.71173	-3.52408	-762.48352	527.06128	60.44413	-834.34033	241.03555	-14.86182
1119	9.317	1273.29919	268.00351	1310.42737	54.51472	362.52792	1386.92383	-849.29962	370.95572	1359.56970	-130.73837	560.19080	-0.04602	677.08411	217.46780	-3.58979	-721.77673	526.38245	64.12434	-848.24164	241.72174	-14.88178
1120	9.325	1274.24622	267.78128	1309.22729	54.15794	361.96964	1388.73694	-849.83728	370.98169	1359.21533	-140.35199	562.45929	3.40362	663.28510	218.28731	-3.60277	-682.36658	526.03674	67.99171	-862.15759	242.48376	-14.84035
1121	9.333	1275.29761	267.60779	1307.59583	53.56889	361.60962	1390.58838	-850.53815	371.19266	1358.64868	-148.91101	564.54797	7.32554	649.61328	219.20380	-3.67609	-644.55298	525.57440	70.90213	-875.90460	243.55826	-14.83759
1122	9.342	1276.44214	267.45557	1305.53613	52.76871	361.41586	1392.43372	-851.41937	371.56146	1357.86633	-156.22147	566.62952	12.24806	636.02771	220.15355	-3.82248	-608.74286	524.59167	72.09700	-889.38171	244.96317	-15.00184
1123	9.350	1277.76392	267.45670	1303.06018	51.78457	361.34012	1394.21655	-852.48535	372.02460	1356.86267	-161.94766	568.86072	18.81247	622.46094	221.06960	-3.96858	-575.23096	523.02441	71.47421	-902.74536	246.43102	-15.28267
1124	9.358	1279.35999	267.75378	1300.17871	50.64356	361.33295	1395.88428	-853.72266	372.50653	1355.62573	-165.55853	571.24463	27.65461	608.84766	221.98315	-4.05747	-543.90259	521.19403	69.40942	-916.32367	247.59256	-15.47082
1125	9.367	1281.25085	268.33832	1296.89600	49.36231	361.36343	1397.40039	-855.10376	372.94247	1354.14404	-166.20685	573.49097	39.07917	595.15430	222.95270	-4.09944	-514.25464	519.44519	66.34161	-930.20532	248.31796	-15.45826
1126	9.375	1283.38635	269.08716	1293.21069	47.94925	361.43079	1398.74927	-856.59930	373.28076	1352.41125	-162.84698	575.14404	52.70628	581.41284	223.94426	-4.12652	-485.68903	517.86292	62.54957	-944.12646	248.82062	-15.36110
1127	9.383	1285.70581	269.89935	1289.11670	46.41764	361.55240	1399.93286	-858.18762	373.47653	1350.42041	-154.81979	575.97919	67.37778	567.70569	224.87834	-4.15369	-457.83185	516.34851	58.19010	-957.86542	249.37392	-15.32280
1128	9.392	1288.14941	270.73492	1284.59851	44.79047	361.73904	1400.96484	-859.84790	373.50409	1348.16064	-142.44962	576.12726	81.38307	554.07983	225.75223	-4.18935	-430.77087	514.78253	53.34869	-971.48901	250.06813	-15.33372
1129	9.400	1290.61926	271.53357	1279.62878	43.09423	361.98148	1401.86633	-861.54730	373.38034	1345.63000	-126.95337	575.81152	93.07244	540.49219	226.61668	-4.23386	-405.15039	513.12262	48.02552	-985.15363	250.85582	-15.31474
1130	9.408	1292.94299	272.10217	1274.17603	41.35360	362.25656	1402.66040	-863.23804	373.16168	1342.84509	-109.67395	575.15204	101.63033	526.87488	227.47043	-4.25783	-382.03577	511.44418	42.08418	-998.87524	251.69466	-15.25474
1131	9.417	1294.89709	272.12793	1268.22351	39.59341	362.54001	1403.36975	-864.86011	372.92529	1339.83423	-91.41785	574.19495	107.37112	513.22516	228.27246	-4.22634	-362.56244	509.89618	35.23726	-1012.55969	252.57487	-15.19484
1132	9.425	1296.30371	271.37915	1261.79614	37.84522	362.80676	1404.01807	-866.34058	372.76932	1336.62720	-72.39621	572.93549	111.31135	499.57870	229.03940	-4.16578	-347.56366	508.63025	27.29429	-1026.16064	253.46664	-15.15456
1133	9.433	1297.12512	269.89313	1254.96973	36.15022	363.02429	1404.62903	-867.60138	372.80963	1333.24890	-52.47437	571.28638	114.47243	485.93491	229.86485	-4.15413	-337.43567	507.73212	18.60606	-1039.71704	254.35223	-15.13163
1134	9.442	1297.47986	267.96478	1247.85815	34.55407	363.15195	1405.22083	-868.58881	373.14264	1329.71997	-31.39551	569.12408	117.45540	472.25784	230.82382	-4.21516	-332.29352	507.15341	10.25012	-1053.26074	255.26276	-15.10932
1135	9.450	1297.59009	265.98944	1240.59302	33.09924	363.14960	1405.80017	-869.30188	373.80795	1326.07178	-8.99463	566.38507	120.44038	458.52844	231.89439	-4.28682	-332.11407	506.76624	3.60915	-1066.80640	256.20889	-15.03611
1136	9.458	1297.71106	264.32047	1233.30884	31.81836	362.99213	1406.36121	-869.78125	374.78799	1322.36658	14.64029	563.06744	123.36749	444.75809	233.00018	-4.31479	-336.66199	506.53918	-0.49149	-1080.43811	257.16254	-14.89079
1137	9.467	1298.06555	263.22095	1226.13843	30.73093	362.68118	1406.88855	-870.07050	376.02960	1318.70752	39.20459	559.20648	126.05345	430.96899	234.09483	-4.31827	-345.40051	506.58545	-2.26356	-1094.25366	258.10455	-14.74602
1138	9.475	1298.77295	262.83606	1219.20813	29.85031	362.24628	1407.35950	-870.18030	377.46204	1315.23315	64.38156	554.90265	128.24527	417.19238	235.16313	-4.34627	-357.39526	506.97095	-2.58779	-1108.18970	259.00415	-14.67511
1139	9.483	1299.77820	263.12012	1212.62256	29.19266	361.73447	1407.74219	-870.08081	379.00583	1312.09326	90.03918	550.29669	129.65979	403.46344	236.17645	-4.41029	-371.24042	507.56104	-2.39597	-1121.98389	259.81821	-14.63690
1140	9.492	1300.86304	263.85062	1206.46216	28.77383	361.19565	1407.99158	-869.73279	380.58112	1309.41907	116.26118	545.50104	130.03476	389.79358	237.11557	-4.49017	-385.49884	508.18506	-2.30753	-1135.42041	260.54572	-14.51447
1141	9.500	1301.77246	264.82605	1200.79736	28.60181	360.67511	1408.05737	-869.12891	382.11865	1307.30811	143.21237	540.56891	129.22021	376.16675	237.99832	-4.58163	-399.41766	508.84766	-2.51065	-1148.63525	261.23978	-14.27344
1142	9.508	1302.33594	266.04858	1195.69495	28.67570	360.21393	1407.89844	-868.30499	383.55585	1305.81860	170.98628	535.50934	127.26720	362.57428	238.84142	-4.69918	-413.01740	509.63678	-2.88979	-1161.96973	261.97461	-14.01464
1143	9.517	1302.48889	267.68372	1191.21179	28.98681	359.84433	1407.49304	-867.32440	384.82056	1304.96741	199.54828	530.35181	124.44405	349.03101	239.65796	-4.83585	-426.56079	510.57175	-3.27047	-1175.41406	262.78839	-13.76768
1144	9.525	1302.25562	269.84540	1187.39404	29.51674	359.57928	1406.84033	-866.26361	385.81924	1304.73181	228.77328	525.20215	121.16061	335.53851	240.49602	-4.95840	-440.13208	511.62595	-3.58093	-1188.48096	263.61945	-13.26061
1145	9.533	1301.75012	272.41321	1184.27698	30.23685	359.40891	1405.95374	-865.20752	386.43054	1305.05847	258.51804	520.19073	117.81105	322.06580	241.41913	-5.05099	-453.64685	512.78168	-3.85155	-1200.76050	264.30273	-12.01250
1146	9.542	1301.13611	275.08099	1181.86633	31.11261	359.31537	1404.85181	-864.23840	386.51703	1305.87402	288.66467	515.35535	114.58710	308.59506	242.46077	-5.12653	-467.04077	514.03870	-4.10292	-1212.26440	264.72342	-9.71666
1147	9.550	1300.54285	277.58188	1180.11438	32.10863	359.29041	1403.55090	-863.40723	385.97266	1307.08972	319.11801	510.66299	111.39987	295.14432	243.60286	-5.18419	-480.33118	515.37701	-4.32343	-1223.08093	264.95117	-6.48160
1148	9.558	1300.02283	279.82129	1178.92969	33.18942	359.32935	1402.06165	-862.71118	384.78516	1308.60925	349.79675	506.17963	108.00876	281.71350	244.77455	-5.18368	-493.57672	516.72253	-4.53050	-1233.11951	265.08780	-2.66979
1149	9.567	1299.57239	281.84088	1178.21448	34.31962	359.41177	1400.39246	-862.10168	383.06995	1310.35327	380.64810	502.10049	104.22320	268.26596	245.92499	-5.09492	-506.84619	518.01196	-4.73683	-1242.35767	265.14038	1.35485
1150	9.575	1299.16077	283.73743	1177.89575	35.46914	359.49573	1398.56091	-861.51794	381.05359	1312.28247	411.72290	498.44437	99.90559	254.77892	247.10556	-4.97915	-520.18665	519.25085	-4.90694	-1250.81616	265.16681	5.34198
1151	9.583	1298.75024	285.60150	1177.93750	36.61756	359.52820	1396.60107	-860.91876	379.01932	1314.39197	443.28876	494.69031	94.78641	241.26129	248.40506	-4.95698	-533.59009	520.44659	-5.01456	-1258.23035	265.22562	9.31479
1152	9.592	1298.30579	287.48779	1178.33899	37.74632	359.45898	1394.56274	-860.30676	377.22369	1316.69751	475.69098	490.10370	88.56997	227.73479	249.80460	-5.05447	-546.99719	521.58032	-5.08492	-1264.16675	265.09229	13.73346
1153	9.600	1297.79895	289.41815	1179.12732	38.82615	359.25046	1392.50281	-859.73663	375.81741	1319.23047	508.95029	484.61261	81.38170	214.21773	251.16222	-5.16471	-560.37079	522.67993	-5.15294	-1268.29041	264.40454	19.39838
1154	9.608	1297.20886	291.39978	1180.34338	39.81767	358.87775	1390.47607	-859.27551	374.85406	1322.00903	542.69116	478.85577	73.78651	200.69296	252.36261	-5.19599	-573.75360	523.80463	-5.22247	-1270.23242	263.12726	27.07294
1155	9.617	1296.52820	293.44580	1182.02026	40.68134	358.32983	1388.52930	-858.94366	374.35864	1324.99292	576.48535	473.38150	66.31879	187.11218	253.41948	-5.16324	-587.21826	524.94495	-5.27374	-1269.39624	261.58887	36.97514
1156	9.625	1295.77100	295.58972	1184.16345	41.38237	357.61862	1386.69788	-858.71423	374.32312	1328.08423	610.03583	468.36246	59.30676	173.45627	254.41000	-5.13457	-600.79163	526.01117	-5.29554	-1265.16150	260.24280	48.36493
1157	9.633	1294.96191	297.87427	1186.74316	41.89200	356.78186	1385.00391	-858.54272	374.66461	1331.15063	643.11237	463.88541	52.99287	159.75009	255.38510	-5.14783	-614.43292	526.94189	-5.30642	-1257.28259	259.57867	59.64055
1158	9.642	1294.11694	300.32132	1189.70593	42.19267	355.87106	1383.45740	-858.37244	375.25751	1334.04846	675.47382	460.05463	47.50550	146.01878	256.35666	-5.16058	-628.08746	527.79211	-5.32656	-1245.95679	259.88669	69.07700
1159	9.650	1293.24109	302.91986	1192.99048	42.28600	354.93973	1382.06311	-858.15570	375.98239	1336.67749	706.77454	456.88739	42.76752	132.25906	257.32504	-5.09905	-641.76575	528.67633	-5.35689	-1231.49902	261.03964	75.58598
1160	9.658	1292.33545	305.63794	1196.53772	42.19718	354.03528	1380.82642	-857.88049	376.73178	1339.02722	736.52197	454.24207	38.51497	118.44312	258.30945	-4.96994	-655.51917	529.65796	-5.39142	-1214.05786	262.71698	78.93423
1161	9.667	1291.39758	308.43311	1200.29028	41.97343	353.19748	1379.75476	-857.55975	377.41287	1341.16785	764.11353	451.83109	34.39317	104.55359	259.34628	-4.86121	-669.36591	530.71484	-5.39850	-1193.69080	264.64374	79.54506
1162	9.675	1290.41833	311.25815	1204.18848	41.67764	352.46945	1378.85669	-857.20673	377.96457	1343.19568	788.79175	449.39685	30.04082	90.62238	260.45755	-4.83221	-683.28241	531.77966	-5.32927	-1170.55090	266.59528	78.09287
1163	9.683	1289.38623	314.07318	1208.17383	41.38091	351.91037	1378.13879	-856.82251	378.36606	1345.17114	809.65424	446.92780	25.09500	76.70793	261.63055	-4.85878	-697.23108	532.81775	-5.17553	-1144.83887	268.48529	75.08194
1164	9.692	1288.29944	316.85553	1212.19312	41.15767	351.59402	1377.60254	-856.39484	378.62891	1347.09839	825.97614	444.60272	19.27541	62.82126	262.81076	-4.88042	-711.19067	533.86139	-4.97705	-1116.65430	270.42715	70.79370
1165	9.700	1287.16968	319.60181	1216.19678	41.08450	351.59698	1377.23987	-855.90356	378.78497	1348.94849	837.54559	442.53198	12.65139	48.90210	263.92438	-4.85734	-725.16895	534.93457	-4.80039	-1086.03247	272.50818	65.57516
1166	9.708	1286.01929	322.32074	1220.13806	41.23844	351.98166	1377.03333	-855.32788	378.87500	1350.68164	844.56140	440.62039	5.74606	34.88797	264.94867	-4.78076	-739.18604	535.97906	-4.71856	-1053.08484	274.56366	59.96171
1167	9.717	1284.87769	325.01727	1223.97632	41.67937	352.75949	1376.95984	-854.65710	378.93640	1352.25012	847.31055	438.66061	-0.73372	20.78580	265.93713	-4.67530	-753.25952	536.92419	-4.74067	-1018.04150	276.27863	54.51524
1168	9.725	1283.78040	327.68018	1227.67346	42.42021	353.84799	1377.00073	-853.89594	379.00464	1353.60498	846.02246	436.54648	-6.15761	6.65207	266.94214	-4.58254	-767.38397	537.80463	-4.79235	-981.20258	277.41458	49.68866
1169	9.733	1282.76611	330.28546	1231.18909	43.42381	355.09357	1377.14758	-853.06580	379.11902	1354.72461	840.90491	434.45020	-9.98588	-7.46613	267.94501	-4.50128	-781.51971	538.72009	-4.81497	-942.93549	277.83319	45.84371
1170	9.742	1281.86963	332.80402	1234.48022	44.63658	356.36172	1377.39746	-852.20868	379.30362	1355.63672	832.30286	432.78671	-11.95429	-21.55911	268.89221	-4.40109	-795.62970	539.70471	-4.81293	-903.73572	277.40732	43.32368
1171	9.750	1281.11011	335.19952	1237.50439	46.01672	357.58810	1377.74829	-851.38049	379.55493	1356.39502	820.89221	431.91052	-12.48527	-35.64828	269.76343	-4.30023	-809.69489	540.71942	-4.77757	-864.21509	276.04907	42.46040
1172	9.758	1280.48645	337.43549	1240.22180	47.53562	358.75507	1378.20178	-850.62433	379.86761	1357.03040	807.70850	431.89810	-12.53228	-49.70401	270.56125	-4.22814	-823.71411	541.72144	-4.64219	-825.00024	273.76474	43.44703
1173	9.767	1279.98523	339.49054	1242.59717	49.16667	359.85886	1378.76184	-849.95374	380.25702	1357.53357	793.83789	432.63657	-12.77620	-63.55975	271.27841	-4.14495	-837.73840	542.69177	-4.35108	-786.63080	270.67969	46.09765
1174	9.775	1279.59387	341.35971	1244.60437	50.86928	360.89633	1379.42712	-849.36774	380.74927	1357.87219	779.94012	433.92810	-13.22593	-76.99374	271.92065	-3.97691	-851.83569	543.65234	-3.94477	-749.47119	267.13257	49.65690
1175	9.783	1279.30676	343.04883	1246.23474	52.56893	361.86072	1380.18750	-848.87213	381.36401	1358.01270	766.14178	435.51309	-13.61493	-89.89957	272.52979	-3.66950	-865.98462	544.65082	-3.56060	-713.68054	263.66943	52.97448
1176	9.792	1279.12683	344.57309	1247.49463	54.14962	362.74017	1381.02490	-848.48920	382.10501	1357.93054	752.34973	437.15118	-13.86148	-102.31290	273.13971	-3.19020	-880.07837	545.71527	-3.33046	-679.28864	260.77667	55.09039
1177	9.800	1279.06787	345.95502	1248.39246	55.47215	363.51578	1381.91577	-848.25635	382.95493	1357.60645	738.50299	438.68430	-14.07686	-114.27762	273.72141	-2.54464	-894.02771	546.86816	-3.26474	-646.30560	258.54315	55.71060
1178	9.808	1279.14587	347.22278	1248.93433	56.40750	364.15894	1382.83826	-848.21606	383.87631	1357.01501	724.61694	440.04053	-14.34704	-125.73300	274.19443	-1.77379	-907.80780	548.11090	-3.28900	-614.74719	256.59436	55.12695
1179	9.817	1279.36609	348.40869	1249.13098	56.86893	364.63583	1383.77466	-848.40894	384.81689	1356.12134	710.75470	441.24472	-14.63100	-136.54080	274.49347	-0.91960	-921.44336	549.34558	-3.37427	-584.49353	254.44931	53.75494
1180	9.825	1279.72314	349.54007	1248.99390	56.82510	364.91727	1384.71094	-848.87817	385.72052	1354.88708	696.97968	442.37466	-14.84347	-146.58032	274.62360	-0.03851	-934.99426	550.45752	-3.52043	-555.18628	251.87314	51.82213
1181	9.833	1280.21021	350.63330	1248.52588	56.28948	364.98422	1385.63416	-849.67102	386.54077	1353.28088	683.32190	443.47333	-14.97527	-155.79462	274.62097	0.76968	-948.52832	551.45471	-3.67088	-526.35370	248.86012	49.44820
1182	9.842	1280.82227	351.69672	1247.71606	55.30763	364.83038	1386.52686	-850.82275	387.24368	1351.28394	669.77722	444.52423	-15.08683	-164.22925	274.43085	1.43783	-962.08728	552.40533	-3.75474	-497.60294	245.51846	46.77600
1183	9.850	1281.55090	352.73035	1246.54236	53.95033	364.46643	1387.36401	-852.33936	387.80853	1348.89282	656.30896	445.49377	-15.22458	-172.03381	273.84125	2.16531	-975.66699	553.34497	-3.75208	-468.76462	241.95218	43.94196
1184	9.858	1282.38440	353.72821	1244.98376	52.29588	363.91934	1388.12000	-854.19769	388.23596	1346.12500	642.85266	446.41272	-15.37413	-179.19028	272.57040	3.67867	-989.22589	554.28662	-3.69813	-439.93353	238.09445	41.09581
1185	9.867	1283.30896	354.68439	1243.03210	50.40988	363.22455	1388.77600	-856.35309	388.54553	1343.02551	629.34222	447.38950	-15.46938	-185.01157	270.45319	7.11168	-1002.73029	555.22833	-3.66479	-411.40591	233.79369	38.42332
1186	9.875	1284.30847	355.59006	1240.69226	48.34416	362.42175	1389.32129	-858.73669	388.75403	1339.65601	615.75262	448.49225	-15.47508	-187.99493	267.57538	13.26407	-1016.19769	556.16760	-3.71359	-383.64218	229.09070	36.01867
1187	9.883	1285.36780	356.43359	1237.97400	46.14451	361.55209	1389.74988	-861.24133	388.85724	1336.06482	602.12878	449.66821	-15.44427	-186.50623	264.21811	21.81410	-1029.68542	557.14246	-3.84211	-357.21585	224.22711	33.76553
1188	9.892	1286.48193	357.20926	1234.88940	43.84890	360.65195	1390.05762	-863.71210	388.83264	1332.26306	588.54736	450.80875	-15.45324	-179.76956	260.62607	31.35221	-1043.23071	558.21069	-3.97629	-332.73245	219.42850	31.34182
1189	9.900	1287.65601	357.91373	1231.45349	41.48312	359.75119	1390.24109	-865.98376	388.64703	1328.24182	575.03949	451.86688	-15.51574	-168.10696	256.86505	40.20835	-1056.81982	559.35583	-4.04481	-310.85492	214.81171	28.33808
1190	9.908	1288.89685	358.53842	1227.68567	39.06188	358.87900	1390.29749	-867.95105	388.26343	1324.01196	561.56219	452.88693	-15.57565	-152.37137	252.93497	47.26219	-1070.42493	560.49194	-4.06212	-292.30200	210.43448	24.44811
1191	9.917	1290.20642	359.07306	1223.61255	36.59477	358.06897	1390.23059	-869.59589	387.66150	1319.61316	548.03662	453.91638	-15.57495	-133.42752	248.90843	52.20146	-1084.03760	561.58282	-4.10228	-277.65942	206.35989	19.57540
1192	9.925	1291.58313	359.50665	1219.27051	34.09690	357.35730	1390.05859	-870.95520	386.85309	1315.09045	534.41455	454.95047	-15.52022	-112.02359	244.89589	55.32651	-1097.66382	562.64630	-4.20868	-267.26370	202.66635	13.82268
1193	9.933	1293.02100	359.82169	1214.70581	31.59833	356.78214	1389.81543	-872.07867	385.87073	1310.47913	520.69946	455.98227	-15.46518	-88.79422	240.96013	57.21023	-1111.31335	563.67529	-4.34779	-261.31256	199.42065	7.49463
1194	9.942	1294.50244	359.99673	1209.97107	29.14510	356.38156	1389.54443	-873.00549	384.74127	1305.80835	506.92163	457.01901	-15.45036	-64.27881	237.13089	58.39887	-1124.99121	564.66437	-4.42932	-259.92059	196.72879	1.08907
1195	9.950	1295.99768	360.02148	1205.12170	26.78938	356.17969	1389.28564	-873.75677	383.47144	1301.11963	493.11517	458.03839	-15.47237	-38.94501	233.46570	59.26365	-1138.69812	565.63403	-4.38626	-262.91870	194.81641	-4.79407
1196	9.958	1297.47424	359.90817	1200.21558	24.57445	356.17316	1389.06714	-874.34589	382.05588	1296.48303	479.28815	458.99548	-15.50373	-13.14087	230.07449	60.00243	-1152.45667	566.59314	-4.24970	-269.66699	193.89240	-9.53281
1197	9.967	1298.90405	359.68863	1195.30884	22.52752	356.32996	1388.89990	-874.79248	380.49615	1291.98596	465.41980	459.87421	-15.53574	12.96698	227.08766	60.68284	-1166.28418	567.55353	-4.11575	-279.29715	193.89354	-12.65231
1198	9.975	1300.27344	359.39981	1190.44690	20.65755	356.59674	1388.78003	-875.12231	378.81244	1287.69287	451.50296	460.70221	-15.56854	39.34340	224.55063	61.32195	-1180.10840	568.51361	-4.05671	-291.07950	194.51526	-14.16043
1199	9.983	1301.58838	359.07217	1185.64868	18.94453	356.91757	1388.69531	-875.36432	377.04169	1283.60547	437.55679	461.51462	-15.57961	65.96255	222.36075	61.96542	-1193.80603	569.40558	-4.09648	-304.34488	195.43938	-14.57003
1200	9.992	1302.87183	358.72797	1180.89648	17.32668	357.25522	1388.62988	-875.55676	375.22781	1279.64832	423.60178	462.32602	-15.55789	92.73181	220.34096	62.64716	-1207.36267	570.19556	-4.21182	-318.33984	196.45729	-14.49548
