# Supplementary material for: Novel Methods for Surface EMG Analysis and Exploration Based on Multi-Modal Gaussian Mixture Models
Source: PLoS One. 2016 Jun 30;11(6):e0157239. doi: 10.1371/journal.pone.0157239 (PMC4928879; doi:10.1371/journal.pone.0157239)
Supplement: S2 File — (ZIP) [file pone.0157239.s002.zip › Haf_horses_walk_data/Haf_h09_w3_emg.anc]

File_Type:	Analog R/C ASCII	Generation#:	2
Board_Type:	NI USB-6225	Polarity:	Bipolar
Trial_Name:	Missouriw	Trial#:	3	Duration(Sec.):	9.999166	#Channels:	64
BitDepth:	16	PreciseRate:	1200.000000
Name	LDL	acc1x	acc1y	acc1z	GM1L	acc2x	acc2y	acc2z	GM2L	acc3x	acc3y	acc3z	GM3L	acc4x	acc4y	acc4z	LDR	acc5x	acc5y	acc5z	GM1R	acc6x	acc6y	acc6z	GM2R	acc7x	acc7y	acc7z	GM3R	acc8x	acc8y	acc8z	BLDL	acc9x	acc9y	acc9z	BGM1L	acc10x	acc10y	acc10z	BGM2L	acc11x	acc11y	acc11z	BGM3L	acc12x	acc12y	acc12z	BLDR
Rate	1200	1200	1200	1200	1200	1200	1200	1200	1200	1200	1200	1200	1200	1200	1200	1200	1200	1200	1200	1200	1200	1200	1200	1200	1200	1200	1200	1200	1200	1200	1200	1200	1200	1200	1200	1200	1200	1200	1200	1200	1200	1200	1200	1200	1200	1200	1200	1200	1200
Range	5000	5000	5000	5000	5000	5000	5000	5000	5000	5000	5000	5000	5000	5000	5000	5000	5000	5000	5000	5000	5000	5000	5000	5000	5000	5000	5000	5000	5000	5000	5000	5000	5000	5000	5000	5000	5000	5000	5000	5000	5000	5000	5000	5000	5000	5000	5000	5000	5000
0.000000	-25	38	88	-64	-112	-35	9	-17	-18	3	-76	-70	-96	-19	-32	-62	-102	34	-88	-39	-107	-23	-109	-86	-67	-3	-104	-18	-76	-72	-149	-79	-77	-6917	-6818	-21075	-11	-23989	-10248	-22830	-223	-20883	-12242	-16951	-41	-19691	-14299	-12796	10
0.000833	-27	38	89	-63	-109	-33	10	-17	-19	2	-75	-68	-97	-18	-32	-62	-100	33	-85	-34	-103	-21	-102	-72	-64	-6	-102	-13	-75	-70	-147	-79	-95	-6877	-6594	-21139	112	-23709	-10252	-22950	-184	-20540	-12285	-16992	-40	-19411	-14284	-12846	25
0.001667	-29	67	88	-63	-111	-34	11	-17	-21	4	-74	-66	-96	-19	-30	-62	-100	34	-87	-33	-110	-23	-100	-74	-65	-3	-103	-14	-77	-69	-148	-75	-85	-6821	-6333	-21196	-74	-23445	-10226	-23039	-160	-20221	-12323	-17032	-48	-19143	-14240	-12911	52
0.002500	-27	39	86	-61	-113	-34	11	-14	-19	3	-74	-64	-104	-17	-30	-60	-104	32	-87	-34	-104	-18	-100	-69	-66	-3	-100	-14	-76	-68	-147	-77	-75	-6749	-6030	-21243	-64	-23182	-10169	-23131	-156	-19922	-12348	-17058	-58	-18887	-14174	-12990	29
0.003333	-27	41	85	-59	-113	-33	11	-17	-17	6	-69	-62	-97	-16	-30	-61	-100	37	-84	-33	-103	-19	-100	-70	-62	0	-99	-13	-74	-74	-147	-74	-78	-6663	-5698	-21283	4	-22937	-10079	-23215	-130	-19655	-12366	-17115	-63	-18643	-14083	-13071	26
0.004167	-24	41	91	-59	-111	-32	16	-12	-17	7	-72	-62	-88	-12	-29	-60	-100	35	-85	-32	-107	-18	-97	-67	-63	0	-99	-14	-74	-68	-147	-74	-92	-6570	-5348	-21320	21	-22691	-9962	-23291	-196	-19409	-12375	-17164	-60	-18406	-13972	-13160	30
0.005000	-25	44	90	-58	-107	-32	12	-14	-21	6	-72	-60	-97	-14	-28	-58	-99	35	-85	-32	-102	-16	-98	-69	-65	-3	-104	-14	-73	-70	-147	-73	-82	-6472	-4976	-21349	-6	-22455	-9809	-23366	-297	-19198	-12363	-17219	-64	-18183	-13843	-13260	41
0.005833	-28	36	88	-60	-110	-36	13	-14	-19	6	-74	-59	-98	-15	-30	-64	-103	32	-84	-35	-105	-22	-103	-70	-64	-3	-101	-14	-75	-72	-149	-78	-66	-6370	-4606	-21378	-7	-22221	-9626	-23434	-251	-19006	-12333	-17280	-77	-17969	-13702	-13357	75
0.006667	-28	39	87	-60	-112	-38	11	-18	-23	3	-75	-66	-100	-21	-31	-61	-103	32	-74	-36	-111	-7	-104	-70	-70	-5	-107	-11	-79	-74	-150	-79	-76	-6268	-4232	-21408	-63	-21985	-9406	-23499	-263	-18838	-12285	-17353	-78	-17761	-13547	-13462	64
0.007500	-33	35	80	-64	-115	-39	8	-17	-25	1	-79	-69	-124	-22	-33	-42	-103	28	-92	-35	-107	-24	-102	-72	-67	-4	-103	-17	-76	-74	-147	-79	-91	-6172	-3862	-21436	-107	-21745	-9143	-23556	-271	-18664	-12198	-17423	-72	-17559	-13376	-13565	54
0.008333	-28	36	84	-61	-112	-38	11	-6	-25	1	-76	-64	-97	-16	-28	-61	-102	32	-86	-34	-104	-19	-100	-70	-68	-3	-102	-19	-77	-70	-149	-75	-51	-6073	-3507	-21465	-73	-21508	-8837	-23613	-207	-18554	-12089	-17503	-63	-17369	-13193	-13669	76
0.009167	-27	41	87	-59	-109	-32	13	-12	-17	8	-67	-58	-94	-14	-28	-56	-95	37	-85	-32	-103	-18	-96	-66	-61	1	-96	-11	-74	-68	-144	-74	-36	-5984	-3175	-21500	27	-21274	-8473	-23669	-148	-18425	-11942	-17584	-56	-17177	-13007	-13775	51
0.010000	-26	42	89	-57	-110	-30	17	-12	-15	6	-73	-63	-94	-14	-27	-56	-96	36	-81	-33	-101	-18	-97	-66	-64	8	-98	-12	-75	-69	-146	-75	-62	-5906	-2873	-21537	-24	-21043	-8083	-23729	-144	-18329	-11767	-17678	68	-17004	-12818	-13889	8
0.010833	-27	38	87	-58	-105	-35	16	-16	-10	6	-72	-61	-91	-12	-29	-56	-101	36	-85	-30	-103	-21	-99	-67	-64	2	-97	-11	-73	-72	-146	-74	-61	-5837	-2604	-21587	4	-20818	-7629	-23785	-86	-18236	-11559	-17770	278	-16841	-12624	-14004	23
0.011667	-1	41	88	-57	-110	-34	12	-10	-21	7	-70	-63	-96	-15	-27	-59	-99	35	-83	-31	-103	-18	-98	-68	-65	0	-104	-14	-74	-69	-145	-74	-86	-5780	-2364	-21623	-46	-20599	-7123	-23845	-70	-18150	-11316	-17868	239	-16682	-12430	-14127	40
0.012500	-28	39	89	-59	-110	-33	15	-14	-18	18	-69	-61	-102	-14	-27	-63	-98	37	-85	-32	-105	-21	-98	-66	-62	2	-95	-12	-72	-69	-145	-74	-82	-5728	-2169	-21666	-121	-20391	-6567	-23903	-98	-18067	-11040	-17956	158	-16532	-12233	-14251	27
0.013333	-26	41	88	-77	-108	-33	15	-13	-17	7	-73	-61	-96	-14	-26	-58	-96	36	-84	-31	-103	-21	-97	-66	-63	4	-95	-13	-70	-70	-145	-72	-70	-5693	-1987	-21711	-88	-20194	-5964	-23966	-81	-17994	-10729	-18046	157	-16401	-12034	-14389	70
0.014167	-23	39	87	-60	-110	-32	15	-16	-16	5	-72	-63	-96	-10	-27	-102	-100	34	-85	-35	-103	-23	-98	-72	-64	1	-99	-12	-70	-73	-145	-76	-86	-5663	-1851	-21756	-22	-20016	-5317	-24035	-48	-17950	-10391	-18128	120	-16276	-11830	-14534	75
0.015000	-28	-11	87	-60	-110	-34	10	-13	-21	3	-75	-65	-98	-18	-30	-61	-100	30	-86	-33	-104	-24	-86	-69	-66	0	-103	-16	-78	-72	-150	-75	-104	-5642	-1741	-21788	-60	-19854	-4628	-24106	-76	-17854	-10020	-18206	73	-16169	-11621	-14689	71
0.015833	-28	38	84	-65	-112	-36	-9	-17	-23	2	-76	-64	-98	-16	-29	-61	-103	30	-85	-34	-104	-23	-97	-69	-66	1	-97	-10	-70	-69	-146	-62	-73	-5621	-1648	-21818	-66	-19711	-3899	-24179	-88	-17783	-9620	-18263	45	-16062	-11404	-14852	47
0.016667	-25	45	88	-58	-109	-31	15	-14	-17	6	-74	-61	-98	-15	-29	-60	-116	35	-82	-30	-103	-22	-97	-59	-69	4	-99	-13	-77	-68	-146	-73	-75	-5613	-1576	-21827	-63	-19587	-3140	-24253	-74	-17717	-9195	-18314	26	-15970	-11176	-15034	59
0.017500	-22	47	91	-58	-109	-30	12	-11	-1	8	-70	-62	-94	11	-25	-57	-96	37	-82	-33	-102	-21	-97	-67	-62	4	-97	-11	-70	-68	-144	-72	-80	-5604	-1514	-21830	-4	-19486	-2369	-24334	-56	-17657	-8755	-18344	3	-15897	-10936	-15222	95
0.018333	-22	38	90	-58	-114	-29	15	-14	-16	5	-70	-63	-94	-14	-28	-58	-98	36	-83	-31	-102	-21	-96	-67	-63	2	-98	-10	-93	-68	-148	-77	-73	-5599	-1463	-21821	0	-19409	-1590	-24423	-31	-17596	-8296	-18363	-21	-15835	-10689	-15437	51
0.019167	-22	40	87	-62	-110	-34	10	-16	-18	5	-74	-60	-97	-14	-30	-60	-101	34	-81	-31	-107	-25	-98	-68	-63	0	-101	-13	-77	-68	-147	-75	-73	-5597	-1410	-21800	-166	-19358	-802	-24518	-69	-17537	-7827	-18366	-49	-15782	-10416	-15658	18
0.020000	-26	44	88	-61	-111	-32	11	-16	-19	4	-73	-66	-101	-18	-31	-59	-99	22	-85	-36	-99	-17	-96	-68	-66	0	-103	-15	-74	-70	-151	-77	-70	-5592	-1358	-21760	-75	-19315	-56	-24615	-42	-17486	-7346	-18343	-66	-15737	-10128	-15895	56
0.020833	-24	42	88	-59	-112	-33	11	-11	-17	1	-72	-63	-97	-13	-27	-58	-100	35	-83	-32	-104	-22	-98	-69	-65	2	-101	-14	-72	-69	-146	-76	-63	-5586	-1291	-21704	-8	-19312	678	-24721	-48	-17424	-6865	-18309	-85	-15703	-9822	-16146	53
0.021667	-25	45	86	-59	-109	-29	11	-16	-16	3	-72	-65	-100	-14	-30	-59	-101	34	-85	-33	-102	-22	-98	-65	-62	0	-101	-21	-73	-73	-147	-77	-66	-5578	-1214	-21633	-85	-19266	1379	-24823	-87	-17367	-6382	-18261	-79	-15684	-9500	-16406	16
0.022500	-27	40	87	-63	-111	-36	9	-16	-17	1	-73	-63	-97	-16	-25	-61	-101	34	-87	-31	-107	-23	-100	-70	-65	0	-101	-13	-75	-69	-148	-78	-60	-5570	-1127	-21555	32	-19265	2006	-24933	-83	-17304	-5912	-18200	-125	-15666	-9159	-16677	20
0.023333	-24	44	86	-61	-109	-33	11	-15	-19	2	-75	-65	-99	-15	-31	-61	-101	33	-88	-33	-100	-22	-101	-72	-57	-5	-104	-15	-73	-72	-149	-79	-58	-5558	-1020	-21461	-15	-19234	2622	-25041	-38	-17241	-5448	-18131	-151	-15664	-8807	-16960	51
0.024167	-29	39	85	-61	-114	-36	8	-22	-22	0	-74	-68	-96	-16	-30	-61	-100	34	-86	-30	-105	-25	-102	-69	-64	0	-102	-12	-74	-68	-147	-75	-74	-5535	-894	-21361	50	-19209	3161	-25153	-25	-17170	-5001	-18055	-163	-15666	-8439	-17241	62
0.025000	-26	39	85	-60	-114	-34	12	-16	-19	3	-74	-67	-97	-15	-33	-60	-100	32	-87	-36	-105	-21	-85	-69	-62	7	-104	-16	-74	-72	-149	-78	-50	-5515	-749	-21257	180	-19173	3610	-25257	-53	-17090	-4571	-17974	-187	-15677	-8082	-17529	44
0.025833	-26	39	87	-62	-110	-33	11	-27	-22	0	-75	-66	-102	-16	-33	-60	-102	32	-87	-33	-111	-23	-102	-69	-68	-4	-103	-15	-76	-69	-149	-77	-56	-5534	-592	-21148	-96	-19118	3999	-25366	-77	-17003	-4162	-17894	-196	-15696	-7691	-17816	69
0.026667	-27	38	86	-58	-110	-33	11	-15	-22	2	-75	-66	-95	-14	-30	-63	-98	29	-90	-32	-104	-22	-102	-60	-65	0	-101	-15	-72	-70	-148	-77	-68	-5463	-411	-21041	-15	-19046	4314	-25467	-81	-16896	-3780	-17816	-173	-15715	-7319	-18090	102
0.027500	-26	36	86	-61	-109	-36	11	-14	-21	1	-82	-65	-96	-17	-33	-63	-102	33	-90	-35	-107	-24	-104	-72	-65	-5	-105	-16	-73	-72	-150	-76	-16	-5426	-218	-20937	46	-18953	4554	-25565	-87	-16807	-3432	-17750	-182	-15742	-6958	-18356	75
0.028333	-26	38	84	-59	-112	-39	9	-16	-18	3	-76	-64	-99	-16	-32	-62	-99	30	-86	-33	-105	-25	-100	-69	-62	0	-100	-18	-75	-102	-146	-77	-15	-5397	-11	-20837	-12	-18833	4728	-25645	-48	-16651	-3106	-17689	-182	-15766	-6604	-18600	40
0.029167	-21	43	89	-59	-107	-31	15	-15	-21	2	-72	-65	-94	-16	-31	-51	-99	36	-83	-31	-100	-19	-100	-66	-62	1	-99	-9	-70	-67	-144	-70	-57	-5356	235	-20741	-112	-18683	4831	-25720	-79	-16508	-2816	-17640	-173	-15782	-6267	-18822	47
0.030000	-24	42	92	-55	-107	-31	16	-12	-15	7	-72	-61	-93	-10	-27	-58	-115	33	-86	-29	-103	-17	-100	-67	-62	0	-97	-13	-70	-66	-143	-74	-31	-5331	435	-20666	-5	-18515	4870	-25785	-102	-16354	-2564	-17604	-181	-15799	-5963	-19018	61
0.030833	-26	42	93	-57	-110	-32	13	-13	-16	4	-81	-63	-97	-13	-27	-58	-99	33	-84	-32	-104	-19	-99	-69	-64	-1	-100	-13	-70	-65	-145	-70	17	-5299	669	-20585	55	-18329	4852	-25839	-78	-16187	-2347	-17588	-186	-15805	-5671	-19178	22
0.031667	-27	39	89	-59	-108	-33	12	-15	-21	4	-74	-65	-99	-14	-32	-62	-101	30	-86	-34	-107	-23	-104	-74	-61	-3	-100	-15	-73	-73	-147	-77	-6	-5298	907	-20546	42	-18129	4782	-25878	-81	-16012	-2171	-17583	-178	-15802	-5424	-19298	2
0.032500	-26	39	88	-59	-109	-39	11	13	-17	1	-74	-68	-81	-17	-31	-62	-98	33	-84	-32	-103	-24	-102	-68	-64	0	-100	-15	-70	-68	-145	-74	-15	-5281	1152	-20503	-36	-17905	4671	-25903	-57	-15828	-2031	-17597	-166	-15783	-5201	-19369	30
0.033333	-28	40	87	-60	-111	-34	12	-14	-15	2	-73	-64	-96	-15	-31	-58	-101	33	-86	-24	-104	-29	-100	-69	-64	0	-101	-17	-74	-67	-145	-76	-25	-5292	1398	-20474	2	-17681	4522	-25905	-32	-15640	-1925	-17616	-153	-15749	-5014	-19395	12
0.034167	-26	41	91	-57	-109	-32	22	-14	-27	4	-70	-66	-94	-14	-28	-61	-97	34	-84	-32	-103	-22	-100	-68	-63	0	-100	-13	-70	-68	-145	-74	-42	-5303	1645	-20454	-48	-17455	4343	-25886	-18	-15453	-1859	-17649	-163	-15696	-4864	-19376	-1
0.035000	-26	42	90	-60	-111	-38	17	-13	-18	5	-73	-62	-95	-16	-28	-60	-99	34	-90	-31	-107	-26	-96	-67	-65	0	-98	-13	-74	-67	-144	-76	-42	-5329	1894	-20454	-50	-17235	4142	-25850	10	-15265	-1830	-17689	-181	-15623	-4753	-19304	5
0.035833	-24	44	96	-57	-105	-34	68	-13	-13	8	-72	-62	-97	-14	-27	-58	-95	36	-85	-30	-102	-18	-97	-65	-62	2	-100	-11	-70	-66	-144	-73	-25	-5364	2142	-20452	95	-17023	3920	-25792	11	-15088	-1835	-17735	-181	-15534	-4675	-19186	4
0.036667	-24	42	92	-58	-108	-32	19	-10	-13	5	-68	-60	-94	-13	-25	-56	-98	37	-77	-29	-101	-19	-97	-66	-62	3	-97	-9	-68	-65	-142	-73	-38	-5406	2390	-20470	148	-16829	3679	-25707	-40	-14916	-1876	-17784	-136	-15423	-4639	-18986	8
0.037500	-22	45	94	-51	-105	-29	18	-7	-8	4	-68	-63	-94	-6	-27	-56	-95	38	-81	-30	-102	-17	-97	-66	-58	4	-95	-11	-70	-65	-143	-73	-24	-5461	2640	-20492	49	-16654	3449	-25599	-53	-14764	-1959	-17838	-99	-15303	-4639	-18813	-10
0.038333	-19	46	95	-55	-105	-28	19	-9	-12	8	-67	-57	-92	-11	-22	-55	-93	39	-80	-27	-99	-16	-97	-64	-61	2	-62	-9	-74	-65	-144	-69	-10	-5524	2891	-20521	147	-16510	3175	-25466	-59	-14629	-2068	-17887	-150	-15171	-4676	-18572	-27
0.039167	-25	41	89	-60	-112	-31	17	-16	-17	3	-73	-61	-98	-30	-29	-60	-101	35	-82	-30	-103	-21	-97	-70	-63	2	-97	-14	-73	-67	-148	-77	2	-5589	3134	-20557	-5	-16396	2906	-25307	-116	-14513	-2214	-17938	-184	-15032	-4755	-18299	-44
0.040000	-26	41	88	-63	-113	-36	11	-15	-19	1	-72	-64	-97	-18	-30	-61	-104	35	-82	-32	-109	-25	-102	-73	-65	-1	-103	-15	-76	-68	-151	-76	-1	-5655	3375	-20599	-57	-16318	2631	-25128	-132	-14411	-2388	-17969	-183	-14881	-4856	-17995	-88
0.040833	-27	43	86	-60	-114	-30	12	-15	-21	-8	-73	-64	-99	-19	-30	-61	-100	34	-84	-32	-107	-25	-96	-69	-64	0	-99	-13	-76	-77	-148	-74	-60	-5712	3601	-20638	30	-16258	2359	-24893	-116	-14343	-2589	-18004	-183	-14732	-4993	-17676	-91
0.041667	-27	39	89	-58	-112	-33	11	-13	-17	6	-73	-63	-95	-15	-28	-57	-99	69	-82	-16	-104	-23	-102	-69	-63	0	-100	-12	-74	-68	-151	-75	-107	-5765	3854	-20683	29	-16234	2066	-24645	-67	-14293	-2815	-18028	-179	-14582	-5159	-17322	-56
0.042500	-27	39	89	-59	-105	-30	17	-14	-10	6	-69	-60	-97	-15	-27	-61	-99	36	-83	-30	-102	-21	-98	-69	-64	2	-97	-12	-73	-68	-148	-75	-99	-5806	4081	-20727	-164	-16238	1754	-24365	-108	-14262	-3066	-18041	-168	-14442	-5353	-17009	-50
0.043333	-29	44	89	-58	-109	-32	17	-12	-16	6	-70	-61	-96	-15	-25	-57	-99	37	-79	-31	-104	-19	-98	-73	-62	2	-94	-12	-70	-67	-147	-73	-98	-5837	4301	-20777	-55	-16273	1463	-24063	-75	-14252	-3338	-18045	-183	-14305	-5572	-16669	-28
0.044167	-24	44	89	-58	-110	-30	16	-4	-19	3	-70	-63	-98	-13	-27	-58	-99	37	-81	-29	-100	-18	-96	-67	-65	2	-98	-9	-70	-66	-147	-76	-73	-5856	4508	-20827	-41	-16328	1141	-23730	314	-14263	-3628	-18037	-174	-14190	-5818	-16350	-17
0.045000	-26	41	92	-58	-108	-31	17	-16	-17	5	-69	-63	-93	-14	-26	-60	-99	35	-77	-29	-103	-21	-100	-72	-61	1	-99	-10	-73	-65	-148	-75	-63	-5853	4700	-20881	-93	-16405	801	-23383	522	-14291	-3943	-18021	-161	-14089	-6090	-16042	-36
0.045833	-24	43	93	-56	-110	-31	13	-13	-11	6	-74	-62	-94	-16	-27	-60	-100	34	-81	-30	-103	-22	-98	-70	-63	0	-98	-9	-74	-69	-125	-74	-100	-5833	4872	-20941	-87	-16492	448	-23009	315	-14329	-4269	-18000	-156	-14003	-6378	-15754	-28
0.046667	-27	41	88	-58	-111	-33	15	-15	-19	5	-74	-63	-99	-14	-36	-58	-98	36	-84	-33	-107	-22	-100	-69	-65	0	-102	-12	-72	-67	-147	-74	-113	-5800	5024	-21000	-68	-16593	78	-22624	214	-14375	-4606	-17971	-162	-13942	-6686	-15485	-26
0.047500	-28	36	87	-60	-112	-34	9	-13	-18	9	-74	-66	-100	-17	-29	-62	-102	30	-86	-33	-105	-23	-99	-70	-67	-3	-100	-14	-76	-72	-148	-78	-149	-5748	5153	-21065	-113	-16693	-310	-22223	193	-14430	-4955	-17936	-158	-13896	-7018	-15264	-12
0.048333	-29	32	86	-59	-112	-34	10	-17	-23	1	-75	-66	-98	-17	-30	-60	-101	30	-88	-33	-107	-26	-103	-72	-67	-5	-102	-14	-77	-69	-151	-79	-98	-5676	5252	-21134	-96	-16794	-707	-21819	191	-14489	-5304	-17900	-155	-13873	-7358	-15060	22
0.049167	-28	36	86	-60	-110	-35	12	-16	-14	-7	-76	-64	-99	-19	-29	-61	-102	33	-84	-32	-102	-19	-98	-67	-63	1	-100	-12	-70	-66	-146	-73	-80	-5588	5322	-21194	-90	-16883	-1117	-21404	141	-14534	-5655	-17850	-144	-13860	-7712	-14888	37
0.050000	-25	44	89	-57	-108	-31	17	-12	-17	5	-73	-62	-94	-14	-29	-58	-99	54	-77	-29	-101	-21	-99	-65	-66	-4	-100	-11	-68	-67	-147	-75	-149	-5491	5362	-21271	-60	-16960	-1542	-21002	21	-14570	-6010	-17805	-131	-13868	-8088	-14755	7
0.050833	-26	39	87	-53	-109	-23	16	-14	-19	8	-74	-63	-97	-15	-29	-58	-100	33	-83	-30	-107	-21	-98	-66	-63	0	-99	-23	-73	-68	-150	-76	-136	-5387	5374	-21349	-136	-17021	-1977	-20587	-24	-14606	-6355	-17759	-127	-13889	-8467	-14651	26
0.051667	-24	40	87	-56	-109	-32	15	-14	-17	4	-75	-65	-94	-16	-28	-58	-99	6	-69	-33	-105	-22	-100	-73	-66	-5	-102	-14	-74	-70	-147	-75	-130	-5276	5339	-21417	6	-17066	-2425	-20187	-42	-14628	-6700	-17719	-131	-13924	-8852	-14599	54
0.052500	-27	42	88	-57	-109	-40	12	-11	-19	19	-73	-66	-98	-14	-27	-57	-103	29	-86	-30	-103	-19	-98	-66	-66	-3	-97	-13	-74	-72	-134	-76	-127	-5163	5285	-21492	-73	-17085	-2880	-19803	-138	-14624	-7033	-17674	-121	-13967	-9251	-14546	29
0.053333	-29	41	91	-57	-109	-34	12	-16	-19	4	-73	-64	-94	-14	-29	-57	-98	34	-85	-29	-105	-22	-101	-68	-65	-4	-99	-12	-73	-70	-150	-74	-116	-5045	5187	-21563	-46	-17080	-3334	-19426	-136	-14609	-7358	-17634	-120	-14015	-9635	-14538	0
0.054167	-27	40	89	-58	-107	-34	15	-11	-5	6	-58	-62	-97	-15	-29	-61	-99	32	-84	-29	-102	-23	-101	-66	-63	0	-97	-14	-72	-72	-147	-74	-161	-4936	5064	-21625	-6	-17051	-3791	-19069	-129	-14567	-7671	-17594	-120	-14063	-10046	-14559	4
0.055000	-23	44	91	-56	-108	-30	15	-14	-17	4	-73	-61	-94	-14	-26	-58	-103	35	-86	-41	-100	-19	-98	-65	-61	0	-99	-13	-72	-69	-145	-70	-138	-4826	4915	-21697	38	-16994	-4243	-18729	-186	-14508	-7976	-17575	-111	-14110	-10443	-14606	15
0.055833	-24	41	89	-59	-133	-32	13	-12	-15	5	-72	-63	-96	-17	-27	-59	-100	33	-85	-31	-104	-21	-98	-67	-63	5	-98	-11	-73	-68	-144	-75	-93	-4732	4746	-21759	-172	-16908	-4690	-18410	-232	-14420	-8265	-17526	-104	-14150	-10829	-14679	2
0.056667	-25	41	92	-59	-107	-31	13	-13	-21	6	-74	-64	-97	-15	-31	-55	-102	34	-88	-31	-102	-22	-100	-67	-64	-3	-103	-13	-75	-69	-149	-75	-87	-4645	4554	-21813	-148	-16799	-5133	-18115	-191	-14313	-8556	-17496	-94	-14186	-11208	-14772	-7
0.057500	-27	40	85	-59	-103	-35	-7	-16	-21	27	-67	-63	-95	-17	-29	-61	-103	33	-87	-30	-102	-19	-100	-65	-63	0	-97	-12	-72	-69	-146	-75	-82	-4565	4349	-21862	-107	-16645	-5564	-17848	-166	-14178	-8827	-17464	-93	-14206	-11572	-14882	32
0.058333	-25	28	91	-56	-107	-30	13	-13	-16	6	-74	-62	-96	-14	-30	-59	-96	35	-86	-32	-94	-23	-101	-67	-63	-1	-117	-13	-73	-72	-147	-74	-91	-4496	4129	-21904	-64	-16501	-5983	-17606	-198	-14027	-9098	-17442	-99	-14217	-11918	-15015	45
0.059167	-27	39	84	-60	-108	-33	27	-16	-17	-19	-70	-58	-96	-19	-31	-61	-100	30	-90	-34	-110	-24	-102	-68	-66	-1	-100	-14	-78	-73	-138	-75	-130	-4444	3903	-21956	-43	-16318	-6387	-17389	-206	-13855	-9365	-17418	-102	-14209	-12246	-15162	25
0.060000	-27	39	86	-62	-111	-32	10	-17	-22	2	-76	-66	-98	0	-30	-58	-103	30	-94	-33	-105	-23	-101	-68	-63	-6	-105	-16	-77	-70	-149	-75	-122	-4399	3680	-21976	-58	-16121	-6773	-17194	-277	-13662	-9629	-17393	-114	-14187	-12548	-15320	-13
0.060833	-28	39	86	-60	-109	-33	22	-16	-19	2	-74	-64	-96	-18	-28	-60	-101	33	-88	-31	-108	-22	-101	-68	-65	-16	-100	-13	-74	-70	-150	-69	-93	-4354	3460	-22003	-91	-15894	-7140	-17030	-321	-13448	-9883	-17362	-108	-14139	-12827	-15492	24
0.061667	-26	42	89	-59	-108	-30	11	-17	-17	4	-74	-64	-96	-15	-28	-75	-100	35	-85	-31	-105	-22	-100	-66	-63	-1	-100	-15	-74	-73	-145	-73	-75	-4318	3244	-22021	32	-15663	-7490	-16889	-305	-13223	-10141	-17338	-109	-14079	-13076	-15672	35
0.062500	-25	42	87	-66	-108	-31	13	-14	-15	9	-69	-64	-97	-14	-28	-57	-99	37	-84	-32	-103	-21	-99	-65	-62	3	-98	-12	-70	-63	-145	-52	-99	-4288	3039	-22043	49	-15415	-7823	-16770	-283	-12986	-10403	-17311	-102	-13994	-13296	-15861	12
0.063333	-21	44	89	-57	-105	-28	13	-10	-17	7	-73	-63	-96	-16	-28	-57	-97	36	-74	-61	-103	-19	-95	-64	-61	0	-96	-11	-72	-68	-144	-73	-98	-4256	2845	-22052	85	-15155	-8134	-16678	-292	-12746	-10663	-17281	-108	-13899	-13494	-16063	-21
0.064167	-25	42	89	-59	-108	-33	16	-12	-18	6	-73	-62	-95	-15	-27	-57	-97	40	-84	-31	-105	-18	-98	-65	-62	0	-96	-12	-73	-68	-146	-72	-61	-4229	2659	-22064	-42	-14899	-8430	-16611	-373	-12501	-10926	-17255	-105	-13784	-13671	-16274	-40
0.065000	-25	44	88	-59	-109	-32	15	-12	-18	4	-75	-67	-99	-17	-12	-60	-100	49	-83	-32	-103	-23	-99	-68	-60	-3	-100	-14	-73	-73	-149	-76	-39	-4190	2485	-22077	126	-14640	-8708	-16567	-385	-12261	-11182	-17227	-109	-13654	-13827	-16496	-3
0.065833	-26	42	71	-62	-112	-39	11	-16	-21	2	-77	-68	-99	-17	-28	-59	-101	33	-88	-32	-108	-26	-102	-67	-62	-5	-102	-13	-81	-68	-146	-99	-52	-4149	2330	-22084	88	-14376	-8965	-16539	-305	-12015	-11446	-17194	-91	-13503	-13956	-16719	4
0.066667	-28	41	84	-59	-110	-35	12	-16	-21	6	-75	-65	-99	-18	-31	-63	-104	37	-84	-31	-102	-25	-100	-73	-64	-1	-102	-14	-79	-73	-152	-76	-80	-4095	2185	-22089	139	-14114	-9219	-16529	-331	-11779	-11721	-17162	-85	-13343	-14076	-16947	-5
0.067500	-30	40	85	-63	-126	-38	28	-13	-22	20	-72	-64	-97	-17	-29	-60	-102	33	-85	-30	-109	-26	-102	-69	-66	-4	-102	-14	-76	-70	-151	-75	-35	-4029	2047	-22095	257	-13856	-9439	-16539	-366	-11557	-11966	-17131	-86	-13180	-14175	-17179	22
0.068333	-40	42	86	-63	-109	-35	13	-16	-21	4	-76	-66	-101	-21	-32	-60	-101	35	-96	-34	-104	-24	-112	-72	-65	-1	-102	-11	-75	-70	-149	-74	-29	-3954	1917	-22101	130	-13601	-9647	-16558	-370	-11340	-12218	-17093	-87	-13007	-14269	-17411	25
0.069167	-25	45	88	-58	-108	-32	51	-12	-15	15	-72	-62	-98	-15	-28	-57	-97	40	-83	-30	-104	-22	-99	-67	-60	3	-97	-8	-72	-69	-148	-72	-38	-3866	1777	-22104	-114	-13352	-9849	-16587	-394	-11140	-12459	-17055	-97	-12825	-14351	-17641	75
0.070000	-19	42	89	-57	-105	-31	17	-12	-15	8	-70	-64	-96	-10	-27	-56	-99	38	-80	-30	-100	-18	-97	-65	-60	3	-99	-10	-72	-68	-146	-73	-31	-3773	1672	-22119	42	-13137	-10042	-16630	-371	-10959	-12700	-17018	-87	-12651	-14440	-17875	49
0.070833	-23	43	90	-55	-108	-26	11	-11	-15	8	-70	-63	-94	-15	-27	-56	-96	37	-83	-29	-102	-21	-100	-70	-59	1	-105	-11	-73	-68	-135	-73	-49	-3672	1550	-22111	150	-12878	-10231	-16685	-327	-10784	-12932	-16984	-87	-12479	-14525	-18097	45
0.071667	-22	42	90	-57	-102	-31	15	-14	-14	7	-69	-62	-94	-16	-27	-56	-96	40	-82	-29	-109	-19	-99	-66	-60	1	-99	-9	-70	-70	-146	-74	-50	-3561	1419	-22117	163	-12652	-10412	-16743	-327	-10629	-13160	-16949	-108	-12318	-14605	-18316	66
0.072500	-24	44	114	-58	-110	-33	10	-15	-15	5	-72	-65	-95	-16	-28	-58	-96	38	-83	-34	-104	-22	-100	-72	-62	0	-99	-15	-73	-90	-149	-75	-5	-3445	1274	-22124	51	-12441	-10591	-16808	-338	-10494	-13381	-16913	-112	-12169	-14708	-18523	18
0.073333	-24	41	85	-61	-109	-38	11	-14	-18	3	-75	-64	-99	-18	-30	-57	-104	33	-85	-34	-105	-17	-101	-72	-65	-1	-101	-16	-74	-73	-147	-80	-39	-3331	1126	-22128	-34	-12233	-10768	-16880	-316	-10350	-13594	-16883	-110	-12031	-14817	-18746	0
0.074167	-29	39	82	-60	-112	-36	12	-22	-21	4	-74	-68	-97	-18	-30	-61	-99	35	-85	-33	-104	-26	-103	-73	-65	0	-102	-14	-76	-80	-146	-75	-50	-3211	970	-22129	-10	-12033	-10944	-16947	-292	-10267	-13802	-16849	-104	-11911	-14923	-18903	15
0.075000	-26	38	88	-59	-111	-33	10	-13	-17	6	-74	-66	-98	-16	-29	-59	-101	36	-86	-29	-107	-23	-100	-69	-63	1	-100	-15	-73	-70	-148	-77	-57	-3101	791	-22135	36	-11846	-11124	-17017	-288	-10172	-14010	-16811	-102	-11807	-15045	-19072	16
0.075833	-23	42	88	-58	-107	-33	15	-17	-18	3	-74	-64	-96	-17	-27	-60	-98	34	-83	-32	-105	-22	-100	-70	-64	0	-101	-14	-68	-66	-145	-73	-17	-2988	603	-22135	60	-11664	-11304	-17089	-291	-10095	-14205	-16781	-95	-11723	-15171	-19220	2
0.076667	-24	39	87	-57	-107	-34	12	-13	-18	6	-72	-63	-94	-13	-27	-61	-93	36	-85	-32	-102	-21	-99	-70	-62	3	-98	-11	-69	-69	-145	-75	-51	-2889	398	-22139	149	-11497	-11493	-17161	-273	-10026	-14399	-16747	-100	-11665	-15307	-19357	-1
0.077500	-23	28	90	-56	-109	-40	-1	-14	-16	5	-70	-63	-93	-17	-27	-57	-97	37	-83	-31	-101	-19	-100	-67	-64	2	-99	-11	-72	-66	-145	-70	-90	-2794	179	-22144	54	-11335	-11688	-17232	-243	-9980	-14596	-16719	-112	-11621	-15454	-19475	7
0.078333	-25	41	88	-55	-108	-33	13	-11	-17	5	-70	-64	-93	-13	-28	-59	-101	33	-85	-28	-100	-19	-93	-68	-62	1	-98	-13	-70	-66	-145	-77	-40	-2717	-56	-22156	-28	-11185	-11890	-17303	-264	-9937	-14796	-16687	-114	-11601	-15611	-19583	-1
0.079167	-27	41	88	-59	-107	-58	10	-17	-19	2	-70	-67	-96	-16	-29	-62	-100	34	-86	-34	-103	-21	-101	-73	-68	-1	-102	-16	-73	-69	-146	-95	-50	-2648	-303	-22163	56	-11052	-12102	-17371	-210	-9913	-14982	-16659	-111	-11600	-15772	-19681	-3
0.080000	-27	39	86	-60	-108	-36	9	-17	-19	4	-67	-66	-97	-17	-29	-68	-98	34	-84	-34	-104	-24	-100	-70	-62	0	-101	-15	-75	-70	-146	-77	-52	-2585	-553	-22173	47	-10914	-12314	-17437	-172	-9876	-15171	-16631	-110	-11614	-15935	-19760	-21
0.080833	-28	42	85	-62	-111	-38	10	-15	-21	3	-75	-65	-96	-18	-28	-60	-102	34	-86	-35	-108	-26	-100	-68	-63	-7	-102	-14	-78	-68	-147	-77	-32	-2537	-813	-22182	62	-10815	-12533	-17498	-197	-9887	-15365	-16602	-116	-11642	-16098	-19830	-5
0.081667	-28	38	86	-61	-111	-34	12	-16	-17	3	-76	-67	-98	-31	-31	-62	-102	33	-88	-48	-108	-24	-102	-73	-67	0	-102	-14	-75	-73	-150	-80	-59	-2497	-1074	-22204	167	-10717	-12741	-17563	-166	-9893	-15563	-16577	-117	-11688	-16271	-19893	-5
0.082500	-25	39	86	-62	-110	-29	9	-17	-21	-3	-73	-69	-100	-18	-28	-60	-99	35	-84	-35	-107	-21	-98	-69	-62	2	-100	-10	-75	-70	-145	-74	-93	-2460	-1326	-22215	0	-10628	-12980	-17618	-162	-9905	-15748	-16551	-112	-11738	-16437	-19945	-42
0.083333	-23	40	87	-59	-109	-35	15	-13	-17	5	-70	-63	-96	-16	-26	-60	-130	32	-83	-56	-103	-21	-98	-66	-65	2	-98	-12	-73	-67	-146	-74	-92	-2430	-1579	-22234	10	-10557	-13201	-17675	-222	-9930	-15939	-16492	-108	-11794	-16607	-20000	-56
0.084167	-27	41	88	-70	-111	-32	-15	-14	-16	6	-73	-64	-98	-15	-28	-59	-99	34	-83	-34	-104	-22	-98	-65	-64	0	-99	-13	-74	-67	-148	-74	-114	-2404	-1824	-22255	137	-10498	-13422	-17730	-187	-9965	-16129	-16509	-103	-11861	-16781	-20039	-29
0.085000	-25	41	89	-58	-110	-29	17	-15	-18	5	-72	-62	-98	-13	-27	-60	-77	36	-85	-28	-107	-22	-99	-65	-63	1	-102	-9	-73	-68	-148	-75	-134	-2377	-2047	-22275	30	-10459	-13635	-17786	-133	-9986	-16318	-16492	-105	-11931	-16952	-20077	1
0.085833	-23	42	91	-72	-111	-31	12	-12	-19	5	-75	-62	-98	-17	-30	-59	-101	35	-84	-30	-104	-22	-96	-62	-65	0	-101	-12	-53	-68	-145	-74	-99	-2346	-2252	-22296	-35	-10429	-13832	-17835	-136	-10068	-16505	-16486	-114	-12001	-17124	-20114	-24
0.086667	-24	41	91	-61	-110	-32	11	-13	-16	5	-72	-65	-97	-15	-27	-32	-99	36	-85	-31	-107	-21	-100	-63	-63	1	-103	-10	-75	-68	-147	-74	-68	-2312	-2445	-22317	-77	-10417	-14025	-17882	-133	-10133	-16688	-16479	-107	-12072	-17293	-20146	-31
0.087500	-14	37	88	-59	-110	-31	13	-22	-19	6	-74	-62	-98	-17	-31	-59	-101	35	-85	-31	-107	-21	-100	-66	-65	0	-101	-13	-88	-73	-151	-51	-91	-2268	-2622	-22341	-114	-10413	-14188	-17930	-169	-10204	-16867	-16478	-133	-12140	-17465	-20177	6
0.088333	-27	41	88	-59	-109	-31	15	-14	-17	8	-72	-61	-96	-13	-27	-56	-100	42	-85	-29	-102	-19	-101	-64	-70	2	-100	-9	-74	-67	-147	-73	-93	-2210	-2755	-22354	-84	-10427	-14336	-17972	-174	-10278	-17034	-16489	-252	-12205	-17625	-20197	12
0.089167	-21	43	89	-52	-108	-17	16	-11	33	7	-72	-59	-97	-16	-28	-56	-99	39	-82	-28	-104	-18	-96	-63	-62	2	-116	-16	-69	-66	-147	-52	-82	-2140	-2873	-22372	-94	-10444	-14465	-18010	-127	-10358	-17199	-16488	-499	-12267	-17789	-20214	-1
0.090000	-25	41	90	-60	-111	-29	12	-12	-16	8	-69	-77	-93	-14	-24	-58	-98	38	-86	-29	-105	-21	-102	-66	-64	2	-103	-10	-76	-70	-149	-73	-86	-2066	-2973	-22388	-41	-10478	-14586	-18057	-117	-10444	-17356	-16507	-510	-12328	-17947	-20233	5
0.090833	-26	39	87	-58	-110	-31	13	-14	-21	7	-75	-61	-99	-15	-28	-60	-98	36	-86	-30	-102	-18	-84	-67	-62	9	-97	-12	-75	-70	-149	-76	-126	-1965	-3042	-22397	1	-10516	-14662	-18096	-101	-10528	-17504	-16521	-395	-12382	-18099	-20238	43
0.091667	-27	41	89	-60	-110	-32	12	-15	-15	6	-72	-79	-98	-14	-29	-60	-101	37	-83	-28	-105	-21	-102	-66	-64	1	-103	-11	-73	-68	-146	-74	-113	-1856	-3094	-22406	-104	-10562	-14727	-18144	-74	-10601	-17642	-16544	-377	-12432	-18243	-20232	15
0.092500	-24	40	88	-57	-110	-29	8	-13	-17	5	-73	-61	-97	-14	-28	-58	-104	35	-84	-30	-104	-19	-98	-64	-63	0	-100	-9	-73	-67	-148	-75	-11	-1702	-3122	-22412	-11	-10608	-14773	-18180	-85	-10687	-17766	-16566	-319	-12478	-18378	-20223	2
0.093333	-26	40	88	-57	-108	-29	13	-13	-18	5	-70	-60	-93	-12	-26	-36	-105	38	-86	-28	-108	-18	-99	-67	-66	-1	-99	-11	-72	-72	-149	-74	-26	-1586	-3138	-22418	-25	-10659	-14794	-18227	-119	-10757	-17879	-16590	-285	-12523	-18503	-20199	7
0.094167	-17	42	90	-57	-113	-32	13	-14	-13	7	-70	-61	-95	-15	-31	-59	-100	35	-86	-29	-103	-18	-100	-66	-61	-12	-97	-11	-73	-72	-147	-74	-96	-1434	-3142	-22422	8	-10709	-14805	-18271	-161	-10818	-17981	-16611	-259	-12564	-18617	-20166	28
0.095000	-25	40	90	-56	-108	-32	15	-12	-19	3	-72	-53	-97	-13	-27	-53	-98	35	-84	-27	-103	-19	-98	-66	-64	-1	-98	-11	-72	-70	-144	-73	-70	-1271	-3139	-22424	-3	-10776	-14794	-18314	-167	-10880	-18072	-16635	-204	-12601	-18716	-20118	66
0.095833	-27	56	90	-57	-108	-32	16	-11	-16	6	-68	-60	-97	-12	-27	-56	-101	35	-84	-31	-102	-18	-96	-63	-63	3	-97	-11	-74	-67	-142	-72	-52	-1099	-3133	-22433	-67	-10808	-14772	-18365	-124	-10923	-18147	-16655	-162	-12633	-18800	-20058	56
0.096667	-23	44	91	-53	-109	-29	16	-9	-17	-10	-69	-58	-88	-11	-26	-56	-92	36	-83	-30	-98	-16	-97	-65	-59	3	-99	-9	-66	-66	-141	-72	-81	-923	-3128	-22440	-66	-10857	-14740	-18421	-128	-10943	-18208	-16676	-145	-12666	-18874	-19988	42
0.097500	-23	42	93	-59	-103	-38	18	-11	-15	7	-68	-61	-92	-13	-26	-58	-100	35	-84	-27	-100	-18	-96	-64	-63	3	-95	-9	-66	-67	-141	-33	-60	-746	-3135	-22459	61	-10902	-14698	-18476	-129	-10998	-18256	-16690	-110	-12698	-18936	-19906	54
0.098333	-22	45	90	-56	-107	-31	13	-14	-18	4	-75	-63	-94	-16	-28	-58	-95	33	-83	-44	-104	-22	-100	-70	-62	-3	-99	-13	-74	-72	-146	-78	-39	-569	-3153	-22487	120	-10947	-14653	-18537	-146	-11030	-18300	-16712	-84	-12737	-18987	-19825	50
0.099167	-27	29	85	-61	-115	-40	11	-21	-19	3	-74	-68	-100	-18	-31	-62	-102	27	-90	-35	-104	-22	-102	-69	-65	0	-103	-15	-67	-70	-151	-77	-66	-401	-3193	-22521	112	-10986	-14599	-18598	-177	-11056	-18322	-16716	-60	-12764	-19021	-19703	34
0.100000	-28	37	87	-60	-111	-34	12	-13	-19	0	-76	-67	-96	-15	-24	-65	-104	29	-86	-36	-103	-24	-100	-72	-69	-4	-101	-14	-73	-72	-148	-79	-95	-238	-3222	-22565	28	-11019	-14548	-18662	-178	-11073	-18332	-16721	-40	-12793	-19047	-19580	26
0.100833	-25	39	89	-59	-109	-33	12	-14	-18	2	-74	-63	-96	-16	-28	-59	-101	33	-88	-31	-103	-24	-99	-69	-61	0	-98	-15	-76	-69	-145	-77	-94	-90	-3316	-22625	-10	-11052	-14478	-18725	-180	-11088	-18331	-16718	-22	-12822	-19060	-19446	21
0.101667	-24	43	90	-58	-109	-36	11	-13	-19	3	-73	-73	-98	-15	-25	-53	-100	33	-85	-33	-107	-23	-99	-70	-65	-1	-100	-15	-73	-70	-147	-75	-81	44	-3417	-22696	-138	-11078	-14415	-18792	-146	-11109	-18322	-16716	2	-12854	-19066	-19304	4
0.102500	-23	43	86	-60	-110	-33	15	-12	-16	4	-74	-62	-97	-13	-27	-58	-100	33	-87	-33	-104	-21	-99	-68	-78	-3	-99	-12	-73	-67	-142	-74	-70	158	-3537	-22785	-139	-11111	-14348	-18861	-149	-11125	-18291	-16702	22	-12880	-19065	-19150	-15
0.103333	-28	44	88	-56	-108	-32	16	-14	-17	4	-70	-65	-96	-14	-28	-61	-88	37	-82	-31	-102	-21	-99	-68	-64	0	-98	-12	-73	-69	-146	-75	-100	253	-3685	-22889	-30	-11140	-14283	-18922	-122	-11147	-18252	-16685	55	-12915	-19063	-18978	0
0.104167	-25	41	88	-58	-129	-33	15	-12	-16	6	-73	-62	-95	-16	-27	-58	-102	35	-83	-31	-107	-22	-97	-69	-64	0	-93	-11	-74	-67	-144	-74	-124	323	-3857	-23011	-102	-11170	-14209	-18993	-83	-11173	-18204	-16664	41	-12942	-19054	-18805	11
0.105000	-26	45	91	-56	-108	-30	18	-12	-19	8	-70	-67	-94	-15	-25	-58	-98	35	-79	-31	-103	-21	-97	-69	-64	0	-96	-11	-74	-68	-145	-73	-120	369	-4049	-23143	-225	-11201	-14141	-19047	-145	-11204	-18143	-16638	37	-12978	-19043	-18624	10
0.105833	-38	42	87	-61	-111	-32	12	-14	-17	6	-73	-63	-96	-16	-30	-59	-100	34	-83	-13	-107	-25	-100	-66	-69	0	-99	-13	-76	-69	-144	-74	-77	388	-4263	-23295	11	-11240	-14062	-19117	-168	-11242	-18071	-16613	47	-13009	-19030	-18432	17
0.106667	-28	39	86	-57	-111	-35	11	-11	-19	4	-75	-68	-93	-21	-30	-63	-104	29	-85	-35	-107	-26	-101	-72	-63	-1	-102	-17	-77	-75	-149	-76	-55	382	-4492	-23461	-133	-11283	-13980	-19177	-151	-11283	-17993	-16578	49	-13045	-19021	-18237	-6
0.107500	-28	46	82	-65	-116	-36	7	-18	-25	2	-78	-67	-102	-18	-30	-62	-103	27	-87	-36	-111	-26	-103	-72	-67	-3	-103	-15	-83	-68	-137	-77	-76	349	-4734	-23636	-101	-11323	-13889	-19229	-135	-11330	-17898	-16538	50	-13074	-19001	-18029	-10
0.108333	-29	40	85	-59	-111	-35	9	-14	-18	5	-73	-67	-98	-18	-29	-59	-101	34	-84	-38	-103	-25	-100	-52	-64	-1	-101	-14	-75	-73	-148	-72	-95	302	-4977	-23816	-60	-11367	-13809	-19274	-170	-11376	-17791	-16497	46	-13124	-18981	-17814	4
0.109167	-27	51	88	-60	-110	-30	3	-11	-18	8	-70	-62	-94	-13	-27	-59	-97	36	-83	-29	-104	-19	-97	-66	-58	3	-99	-10	-70	-66	-143	-72	-74	230	-5224	-24006	10	-11424	-13684	-19317	-207	-11427	-17675	-16438	45	-13134	-18954	-17591	-15
0.110000	-22	45	90	-57	-108	-30	3	-12	-16	-4	-70	-61	-96	-11	-29	-58	-97	36	-80	-31	-102	-17	-96	-65	-62	4	-101	-13	-74	-67	-147	-72	-39	137	-5470	-24201	-124	-11485	-13569	-19350	-188	-11482	-17555	-16380	45	-13167	-18932	-17366	-42
0.110833	-23	45	87	-58	-112	-31	16	-11	-16	5	-70	-62	-96	-10	-25	-55	-102	35	-82	-31	-103	-19	-98	-65	-67	1	-99	-15	-73	-65	-145	-72	-38	28	-5709	-24408	11	-11554	-13451	-19387	-206	-11540	-17423	-16321	49	-13201	-18901	-17132	-46
0.111667	-24	43	89	-58	-105	-30	15	-13	-18	7	-67	-61	-97	6	-29	-57	-103	36	-83	-30	-102	-17	-97	-65	-62	1	-99	-12	-73	-66	-146	-73	-28	-92	-5938	-24627	67	-11631	-13321	-19407	-210	-11600	-17284	-16248	36	-13234	-18865	-16891	-19
0.112500	-25	45	87	-57	-108	-28	16	-11	-15	8	-68	-62	-95	-11	-26	-56	-100	35	-81	-30	-102	-19	-98	-56	-61	3	-81	-13	-70	-49	-144	-72	-22	-224	-6156	-24810	-16	-11718	-13182	-19428	-113	-11657	-17144	-16180	30	-13263	-18818	-16643	-28
0.113333	-24	44	86	-59	-105	-30	16	-11	-16	8	-70	-59	-99	-15	-27	-56	-99	29	-81	-28	-102	-18	-96	-66	-62	0	-98	-12	-72	-68	-148	-73	1	-362	-6354	-25005	-91	-11807	-13034	-19439	-25	-11720	-16994	-16098	26	-13295	-18767	-16392	-30
0.114167	-33	44	87	-58	-112	-31	13	-12	-19	7	-70	-60	-95	-11	-27	-56	-102	35	-82	-31	-103	-18	-95	-68	-66	1	-96	-11	-51	-66	-142	-74	-12	-505	-6536	-25195	-139	-11910	-12883	-19452	-52	-11779	-16838	-16017	24	-13326	-18704	-16131	5
0.115000	-24	42	86	-59	-110	-31	12	-12	-17	6	-83	-62	-96	-42	29	-59	-104	34	-84	-31	-107	-23	-96	-67	-64	0	-99	-14	-77	-69	-148	-77	-45	-648	-6696	-25383	-141	-12016	-12725	-19453	-67	-11838	-16681	-15930	6	-13356	-18629	-15868	24
0.115833	-23	41	85	-60	-112	-35	11	-14	-21	3	-72	-63	-96	-12	-27	-55	-99	37	-78	-36	-101	-17	-97	-67	-65	0	-102	-11	-72	-66	-146	-72	-25	-781	-6832	-25550	-143	-12127	-12558	-19450	-90	-11900	-16516	-15830	13	-13384	-18533	-15596	49
0.116667	-23	42	90	-58	-105	-30	15	-10	-21	5	-69	-60	-99	-11	-23	-55	-98	35	-81	-27	-103	-17	-94	-64	-61	1	-97	-10	-72	-68	-145	-75	-24	-908	-6951	-25711	0	-12221	-12387	-19443	-141	-11955	-16350	-15725	11	-13412	-18427	-15327	25
0.117500	-24	45	88	-57	-105	-22	17	-13	-16	6	-70	-60	-93	-11	-24	-55	-98	39	-80	-28	-101	-16	-98	-66	-62	0	-97	-10	-68	-73	-146	-77	-1	-1020	-7046	-25855	122	-12366	-12210	-19424	-130	-12017	-16186	-15618	10	-13438	-18299	-15047	30
0.118333	-29	44	88	-57	-108	-29	15	-9	-15	8	-69	-61	-96	-10	-25	-53	-101	35	-83	-31	-107	-18	-95	-66	-63	1	-99	-13	-70	-67	-144	-74	-13	-1129	-7131	-25996	-46	-12489	-12030	-19449	-193	-12084	-16017	-15503	1	-13462	-18152	-14766	53
0.119167	-26	41	90	-59	-119	-32	13	-13	-16	2	-73	-61	-92	-13	-27	-58	-101	35	-83	-30	-107	-19	-98	-64	-68	0	-102	-16	-76	-67	-147	-76	-22	-1213	-7194	-26117	120	-12615	-11856	-19386	-247	-12149	-15855	-15385	-14	-13485	-17987	-14491	51
0.120000	-28	38	86	-59	-109	-43	12	-19	-21	4	-73	-61	-97	-10	-26	-60	-99	36	-84	-31	-107	-21	-98	-68	-62	0	-99	-14	-78	-72	-155	-75	5	-1275	-7262	-26222	3	-12739	-11674	-19354	-205	-12216	-15682	-15255	-21	-13508	-17792	-14204	78
0.120833	-27	43	88	-59	-111	-30	12	-13	-16	5	-73	-61	-94	-15	-24	-58	-98	39	-82	-30	-116	-22	-99	-95	-63	0	-100	-16	-75	-68	-146	-72	-36	-1314	-7281	-26304	-7	-12857	-11486	-19314	-171	-12285	-15511	-15126	-35	-13521	-17575	-13914	76
0.121667	-27	41	87	-59	-110	-33	15	-11	-18	7	-70	-49	-99	-13	-26	-57	-101	39	-82	-31	-104	-22	-98	-65	-62	3	-97	-11	-73	-70	-145	-70	-110	-1335	-7313	-26368	-56	-12964	-11300	-19269	-128	-12359	-15339	-14983	-35	-13533	-17337	-13643	27
0.122500	-32	43	85	-58	-111	-30	15	-14	-17	3	-72	-62	-98	-14	-25	-58	-100	40	-82	-30	-102	-19	-97	-67	-59	0	-98	-13	-74	-69	-147	-75	-100	-1331	-7344	-26416	-16	-13086	-11115	-19219	-63	-12434	-15160	-14836	-30	-13546	-17075	-13372	21
0.123333	-25	40	87	-60	-108	-33	13	-13	-18	3	-73	-61	-98	-16	-28	-57	-100	36	-87	-30	-107	-24	-100	-70	-61	-1	-99	-13	-74	-69	-147	-74	-77	-1310	-7378	-26446	-50	-13198	-10932	-19161	-32	-12516	-14980	-14689	-38	-13555	-16791	-13100	25
0.124167	-30	37	85	-61	-111	-34	13	-16	-23	3	-74	-65	-99	-18	-27	-60	-98	37	-85	-31	-102	-19	-98	-75	-59	0	-97	-13	-74	-69	-149	-70	-103	-1255	-7412	-26445	88	-13295	-10749	-19094	-15	-12589	-14789	-14530	-40	-13563	-16486	-12831	33
0.125000	-24	43	88	-59	-111	-34	13	-14	-22	6	-74	-61	-93	-17	-30	-59	-102	37	-86	-32	-107	-25	-99	-69	-66	1	-97	-12	-75	-72	-145	-73	-133	-1190	-7457	-26435	54	-13389	-10596	-19022	6	-12670	-14592	-14375	-44	-13561	-16159	-12570	63
0.125833	-27	42	88	-59	-111	-33	12	-13	-16	5	-73	-67	-100	-16	-28	-59	-100	32	-86	-32	-105	-4	-98	-68	-66	13	-102	-14	-77	-70	-147	-73	-102	-1100	-7520	-26391	-100	-13469	-10383	-18935	-33	-12751	-14386	-14207	-58	-13564	-15819	-12316	41
0.126667	-27	40	87	-60	-113	-36	-1	-14	-19	-38	-74	-62	-98	-14	-29	-59	-103	34	-85	-31	-107	-25	-99	-70	-67	-1	-100	-15	-76	-70	-148	-75	-67	-1010	-7591	-26332	-69	-13547	-10201	-18848	19	-12825	-14166	-14043	-61	-13562	-15460	-12071	-7
0.127500	-6	41	87	-58	-113	-35	12	-17	-18	5	-76	-67	-98	-19	-30	-60	-100	34	-86	-34	-105	-23	-97	-69	-66	-1	-97	-14	-69	-73	-150	-74	-74	-878	-7681	-26246	-85	-13610	-10019	-18747	58	-12896	-13939	-13877	-68	-13556	-15097	-11843	19
0.128333	-25	41	88	-62	-111	-39	15	-15	-16	5	-73	-63	-98	-17	-28	-58	-98	34	-85	-31	-108	-24	-99	-67	-62	-1	-98	-15	-74	-68	-145	-70	-68	-747	-7792	-26144	-33	-13667	-9838	-18641	-12	-12949	-13691	-13704	-73	-13550	-14716	-11592	37
0.129167	26	45	88	-55	-107	-31	19	-10	-17	10	-70	-62	-95	-15	-27	-56	-97	36	-83	-29	-100	-17	-109	-67	-60	2	-95	-9	-70	-68	-144	-70	-66	-613	-7920	-26014	63	-13704	-9652	-18516	3	-13020	-13431	-13527	-55	-13538	-14337	-11367	-7
0.130000	-19	42	91	-57	-107	-31	18	-18	-17	7	-69	-62	-96	-14	-25	-59	-94	38	-83	-29	-104	-21	-97	-67	-61	0	-99	-25	-73	-64	-147	-70	-64	-475	-8070	-25873	24	-13743	-9475	-18400	33	-13076	-13159	-13366	-56	-13533	-13958	-11152	3
0.130833	-23	45	91	-56	-107	-32	16	-11	-18	9	-72	-62	-94	-35	-29	-62	-98	36	-80	-30	-103	-24	-98	-66	-58	0	-98	-11	-75	-68	-147	-73	-31	-344	-8243	-25720	68	-13768	-9280	-18273	-21	-13118	-12879	-13203	-73	-13525	-13582	-10953	17
0.131667	-24	42	89	-63	-109	-34	18	-14	-18	8	-73	-62	-98	-19	-30	-60	-100	34	-84	-30	-104	-23	-100	-70	-63	-4	-99	-12	-74	-64	-147	-73	-30	-214	-8433	-25564	-173	-13788	-9105	-18145	4	-13158	-12592	-13042	-85	-13510	-13216	-10765	29
0.132500	-28	39	87	-60	-112	-34	12	-17	-21	5	-75	-64	-98	-16	-32	-62	-104	30	-72	-32	-102	-22	-111	-64	-60	-1	-98	-13	-69	-70	-146	-77	-55	-98	-8636	-25382	-41	-13794	-8912	-18006	34	-13177	-12293	-12881	-98	-13496	-12855	-10598	34
0.133333	-23	40	87	-60	-99	-34	12	-19	-18	5	-65	-64	-94	-16	-31	-60	-100	33	-84	-32	-102	-24	-100	-67	-67	-5	-101	-10	-74	-88	-148	-76	-51	10	-8853	-25207	24	-13794	-8719	-17870	8	-13193	-11995	-12733	-100	-13482	-12505	-10416	30
0.134167	-25	41	88	-60	-108	-32	16	-12	-18	7	-73	-63	-97	-14	-32	-61	-100	32	-57	-30	-103	-23	-102	-70	-61	-1	-101	-13	-72	-70	-146	-75	-49	103	-9084	-25032	-35	-13778	-8518	-17730	19	-13187	-11689	-12584	-96	-13462	-12163	-10262	47
0.135000	-24	40	77	-60	-108	-35	16	-14	-17	3	-76	-64	-98	-18	-30	-60	-99	30	-83	-31	-104	-25	-99	-67	-68	-4	-102	-16	-75	-72	-146	-73	-92	156	-9316	-24857	-48	-13767	-8313	-17590	59	-13178	-11382	-12441	-99	-13443	-11838	-10120	73
0.135833	-28	44	89	-58	-108	-31	17	-12	-16	6	-74	-62	-98	-18	-28	-61	-104	58	-81	-30	-102	-19	-98	-66	-61	0	-100	-12	-72	-68	-145	-74	-63	245	-9550	-24687	-39	-13738	-8104	-17451	90	-13153	-11078	-12305	-98	-13415	-11527	-9990	58
0.136667	-26	43	92	-51	-107	-31	18	-11	-17	3	-73	-62	-93	-13	-26	-57	-100	34	-82	-30	-101	-19	-96	-67	-63	3	-103	-11	-70	-58	-143	-73	-60	292	-9782	-24523	-144	-13705	-7888	-17314	98	-13122	-10783	-12177	-97	-13389	-11227	-9879	59
0.137500	-24	38	88	-58	-105	-31	18	-10	-15	9	-68	-60	-93	-12	-27	-57	-99	37	-86	-31	-98	-17	-94	-61	-57	1	-98	-9	-67	-67	-141	-75	-60	322	-10011	-24375	69	-13670	-7670	-17180	121	-13074	-10494	-12056	-83	-13361	-10947	-9769	9
0.138333	-19	42	89	-56	-102	-30	17	-10	-15	6	-58	-60	-94	-15	-26	-57	-96	35	-81	-28	-98	-19	-95	-68	-61	0	-98	-11	-69	-67	-144	-78	0	343	-10231	-24215	10	-13629	-7450	-17052	70	-13021	-10226	-11946	0	-13327	-10682	-9693	-1
0.139167	-27	39	85	-64	-107	-33	15	-14	-19	1	-73	-65	-96	0	-29	-60	-101	33	-85	-34	-105	-23	-99	-69	-63	-5	-102	-14	-74	-74	-146	-76	12	339	-10441	-24108	-208	-13587	-7218	-16931	85	-12954	-9964	-11841	176	-13292	-10426	-9621	26
0.140000	-25	46	82	-40	-113	-35	12	-18	-26	0	-78	-68	-99	-19	-31	-63	-107	29	-88	-36	-111	-24	-109	-73	-68	-12	-104	-19	-75	-73	-147	-78	-5	335	-10633	-23986	-104	-13539	-7017	-16817	131	-12896	-9720	-11745	191	-13252	-10186	-9560	57
0.140833	-31	34	84	-64	-112	-38	10	-19	-26	0	-76	-67	-79	-16	-23	-63	-103	29	-88	-33	-103	-23	-97	-72	-64	-4	-100	-12	-76	-73	-145	-75	-16	323	-10803	-23874	40	-13486	-6798	-16696	93	-12808	-9482	-11651	111	-13204	-9948	-9507	70
0.141667	-26	32	86	-62	-109	-32	11	-15	-19	1	-74	-66	-97	-14	-30	-59	-100	35	-83	-32	-105	-22	-98	-70	-65	0	-103	0	-73	-69	-144	-75	-44	308	-10953	-23770	-9	-13427	-6586	-16584	72	-12736	-9260	-11569	88	-13157	-9727	-9464	40
0.142500	-28	38	84	-62	-109	-34	15	-16	-16	1	-73	-64	-97	-27	-27	-58	-99	30	-88	-33	-109	-22	-99	-70	-62	-3	-97	-12	-76	-70	-144	-74	-38	286	-11084	-23676	-143	-13367	-6377	-16478	73	-12647	-9056	-11469	43	-13101	-9516	-9433	-3
0.143333	-29	41	88	-59	-109	-26	13	-16	-17	3	-74	-65	-95	-14	-28	-60	-100	35	-83	-30	-102	-22	-99	-69	-63	-7	-97	-14	-74	-73	-148	-75	-5	265	-11197	-23584	-159	-13304	-6192	-16376	54	-12556	-8863	-11418	11	-13050	-9311	-9404	8
0.144167	-27	40	88	-60	-111	-34	15	-18	-16	2	-70	-63	-97	-16	-30	-58	-99	36	-85	-33	-103	-23	-98	-67	-64	2	-97	-12	-75	-70	-143	-74	-12	237	-11292	-23503	30	-13239	-6005	-16264	22	-12450	-8676	-11350	-11	-12987	-9115	-9386	18
0.145000	-24	41	87	-69	-112	-32	13	-15	-19	3	-73	-65	-95	-15	-29	-60	-96	36	-84	-32	-104	-23	-98	-57	-62	-3	-99	-13	-78	-72	-125	-73	-57	212	-11373	-23418	-113	-13171	-5844	-16187	43	-12374	-8509	-11287	-47	-12929	-8934	-9358	24
0.145833	-28	41	88	-61	-112	-34	11	-16	-16	-35	-73	-66	-97	-16	-29	-58	-100	36	-84	-33	-108	-24	-100	-69	-64	0	-98	-13	-76	-69	-144	-74	-45	184	-11436	-23341	-92	-13114	-5692	-16095	34	-12281	-8349	-11225	-73	-12871	-8751	-9364	-11
0.146667	-15	40	87	-58	-111	-34	11	-15	-18	6	-72	-62	-101	-18	-30	-59	-100	36	-84	-31	-109	-24	-102	-68	-62	0	-122	-13	-76	-72	-146	-75	-41	157	-11490	-23261	16	-13042	-5546	-16009	0	-12192	-8194	-11172	-86	-12814	-8584	-9361	-21
0.147500	-26	41	86	-62	-112	-36	10	-21	-19	3	-72	-72	-97	-16	-30	-62	-102	32	-90	-35	-108	-25	-104	-69	-64	-1	-102	-15	-76	-70	-147	-76	-32	122	-11540	-23180	-128	-12976	-5424	-15936	2	-12107	-8045	-11117	-103	-12757	-8423	-9354	-23
0.148333	-25	40	84	-56	-112	-33	10	4	-18	5	-73	-68	-102	-19	-35	-60	-101	34	-86	-36	-108	-25	-101	-72	-66	-1	-99	-17	-80	-73	-138	-70	-41	93	-11579	-23138	-90	-12908	-5313	-15835	-31	-12024	-7902	-11064	-124	-12705	-8272	-9357	-62
0.149167	-27	41	86	-61	-113	-35	11	-16	-17	5	-69	-63	-97	-17	-30	-59	-100	38	-87	-31	-103	-23	-98	-66	-64	2	-96	-12	-73	-65	-144	-72	-42	61	-11607	-23014	-1	-12836	-5214	-15749	-47	-11943	-7759	-11006	-139	-12649	-8120	-9352	-69
0.150000	-24	42	87	-26	-109	-31	15	-11	-18	8	-68	-62	-97	-16	-28	-57	-100	37	-81	-30	-104	-21	-98	-68	-63	-3	-94	-14	-72	-69	-146	-75	-61	21	-11633	-22935	-41	-12771	-5123	-15662	-93	-11865	-7620	-10956	-150	-12607	-7983	-9357	-50
0.150833	-24	43	90	-56	-112	-36	51	-12	-17	8	-74	-63	-100	-17	-27	-57	-97	37	-82	-31	-108	-21	-101	-66	-63	0	-98	-14	-74	-66	-145	-70	-86	-25	-11660	-22849	-32	-12710	-5044	-15579	-88	-11795	-7487	-10903	-158	-12565	-7848	-9353	-42
0.151667	-41	45	87	-52	-109	-33	13	-11	-17	8	-69	-61	-99	-14	-27	-56	-99	35	-82	-31	-104	-21	-97	-65	-63	5	-96	-13	-73	-64	-144	-77	-103	-77	-11683	-22763	-31	-12646	-4967	-15495	-93	-11734	-7352	-10852	-165	-12532	-7717	-9357	-43
0.152500	-25	43	88	-56	-109	-32	13	-12	-18	8	-67	-59	-88	-13	-29	-63	-99	38	-81	-83	-105	-21	-100	-68	-64	2	-95	-13	-74	-66	-144	-72	-120	-130	-11698	-22677	30	-12590	-4893	-15415	-112	-11675	-7222	-10812	-177	-12504	-7587	-9352	-23
0.153333	-22	44	109	-57	-105	-26	16	-10	-15	9	-68	-61	-95	-15	-30	-58	-97	36	-82	-31	-104	-23	-97	-67	-63	0	-96	-14	-60	-69	-146	-73	-130	-189	-11709	-22585	20	-12534	-4821	-15324	-122	-11619	-7100	-10754	-187	-12482	-7457	-9356	-25
0.154167	-23	44	88	-56	-108	-33	16	-12	-16	9	-79	-62	-96	-15	-28	-59	-99	18	-84	-34	-102	-22	-100	-67	-63	0	-97	-14	-70	-68	-144	-73	-132	-253	-11718	-22498	60	-12483	-4740	-15244	-60	-11576	-6977	-10708	-193	-12464	-7324	-9357	-28
0.155000	-24	42	89	-48	-108	-31	17	-9	-15	7	-68	-60	-95	-14	-27	-59	-100	35	-81	-29	-102	-21	-117	-65	-62	1	-96	-13	-73	-64	-144	-74	-132	-319	-11711	-22408	50	-12431	-4654	-15163	22	-11530	-6860	-10653	-196	-12452	-7186	-9356	-21
0.155833	-27	44	90	-57	-109	-32	13	-12	-17	7	-72	-63	-94	1	-29	-58	-97	38	-82	-31	-103	-22	-100	-67	-65	-1	-98	-11	-70	-69	-146	-73	-112	-389	-11688	-22321	55	-12389	-4559	-15084	71	-11495	-6752	-10605	-198	-12449	-7041	-9353	-31
0.156667	-19	42	87	-55	-109	-32	13	-11	-18	7	-73	-64	-97	-17	-30	-60	-100	34	-86	-29	-104	-25	-101	-68	-63	-1	-100	-14	-72	-69	-147	-76	-96	-464	-11674	-22240	176	-12351	-4456	-15013	18	-11462	-6648	-10559	-201	-12454	-6891	-9357	-9
0.157500	-24	43	87	-58	-109	-33	10	-13	-19	3	-70	-66	-93	-17	-29	-60	-62	37	-86	-31	-102	-19	-98	-66	-63	-4	-102	-12	-72	-68	-145	-70	-113	-534	-11631	-22146	50	-12310	-4339	-14937	-78	-11437	-6550	-10513	-189	-12460	-6724	-9357	25
0.158333	-25	25	86	-63	-109	-31	15	-13	-15	4	-70	-64	-99	-15	-29	-60	-101	33	-85	-32	-104	-22	-99	-67	-62	-1	-100	-14	-73	-69	-143	-76	-121	-609	-11579	-22063	-130	-12277	-4215	-14874	-83	-11415	-6453	-10467	-203	-12471	-6550	-9357	41
0.159167	-27	38	85	-59	-113	-34	12	-15	-21	1	-76	-67	-83	-17	-32	-62	-98	16	-87	-34	-105	-26	-103	-70	-66	-7	-104	-16	-77	-73	-149	-76	-114	-684	-11509	-21983	-45	-12258	-4082	-14814	-49	-11394	-6361	-10424	-199	-12489	-6363	-9358	34
0.160000	-33	36	82	-63	-109	-35	13	-15	-19	1	-75	-68	-96	-19	-33	-63	-102	28	-92	-35	-107	-26	-101	-69	-65	-13	-102	-14	-77	-73	-152	-76	-92	-762	-11421	-21904	94	-12217	-3936	-14752	-58	-11380	-6268	-10376	-191	-12510	-6163	-9358	25
0.160833	-24	41	87	-58	-110	-34	11	-13	-18	2	-77	-68	-100	-18	-32	-62	-102	29	-87	-34	-104	-25	-102	-69	-66	-7	-103	-15	-77	-73	-149	-73	-60	-840	-11315	-21821	42	-12204	-3762	-14697	-143	-11368	-6178	-10332	-197	-12532	-5948	-9360	12
0.161667	-26	15	88	-61	-107	-35	15	-14	-15	2	-75	-65	-95	-16	-29	-58	-98	33	-87	-33	-107	-23	-83	-66	-60	-3	-102	-14	-74	-69	-148	-72	-81	-907	-11199	-21745	99	-12165	-3627	-14641	-240	-11356	-6086	-10282	-196	-12553	-5719	-9356	17
0.162500	-26	42	88	-58	-108	-33	15	-12	-14	1	-73	-60	-97	-16	-28	-62	-99	29	-85	-32	-101	-22	-100	-67	-63	-1	-100	-13	-75	-70	-146	-70	-112	-985	-11063	-21668	6	-12134	-3466	-14586	-205	-11350	-5993	-10235	-196	-12585	-5487	-9356	46
0.163333	-24	42	33	-60	-108	-30	15	-15	-17	3	-70	-62	-93	-14	-30	-61	-103	33	-84	-32	-102	-23	-102	-68	-62	-1	-98	-10	-72	-62	-147	-72	-96	-1064	-10915	-21590	-40	-12123	-3305	-14528	-164	-11346	-5899	-10176	-188	-12611	-5245	-9357	44
0.164167	-22	40	88	-59	-105	-31	12	-15	-16	2	-73	-65	-75	-17	-30	-61	-98	30	-81	-31	-101	-23	-98	-68	-62	-1	-100	-12	-74	-70	-149	-75	-78	-1142	-10760	-21517	-32	-12103	-3149	-14468	-191	-11345	-5798	-10120	-182	-12643	-5001	-9358	8
0.165000	-26	40	88	-59	-109	-34	9	-18	-17	3	-74	-62	-97	-18	-33	-63	-98	30	-87	-35	-108	-27	-103	-73	-65	-4	-99	-14	-74	-73	-152	-74	-81	-1230	-10598	-21449	112	-12098	-2996	-14398	-195	-11349	-5694	-10064	-176	-12678	-4750	-9363	33
0.165833	-28	35	85	-61	-112	-36	7	-41	-23	32	-92	-67	-101	-19	-33	-64	-104	28	-87	-36	-108	-25	-101	-72	-62	-1	-102	-14	-75	-70	-150	-74	-51	-1320	-10427	-21373	37	-12080	-2848	-14316	-207	-11348	-5582	-9996	-172	-12709	-4502	-9361	60
0.166667	-27	38	84	-59	-112	-34	8	-18	-18	3	-75	-64	-99	-17	-30	-61	-105	28	-88	-31	-108	-27	-98	-73	-63	-3	-103	-15	-73	-72	-148	-76	-35	-1410	-10245	-21301	-66	-12075	-2709	-14226	-200	-11352	-5456	-9929	-169	-12744	-4260	-9363	15
0.167500	-27	40	87	-58	-109	-34	9	-17	-19	2	-64	-65	-98	-18	-32	-66	-121	30	-86	-35	-107	-25	-100	-74	-63	-3	-101	-13	-76	-70	-153	-74	-29	-1505	-10063	-21226	-35	-12071	-2579	-14102	-191	-11347	-5326	-9848	-160	-12780	-4025	-9359	54
0.168333	-28	39	116	-59	-110	-38	5	-19	-21	2	-73	-61	-100	-21	-30	-63	-101	30	-86	-33	-107	-25	-101	-74	-62	-3	-100	-39	-85	-69	-149	-73	-41	-1603	-9871	-21155	-3	-12072	-2454	-13983	-153	-11357	-5184	-9765	-156	-12810	-3798	-9351	54
0.169167	-21	45	88	-56	-105	-31	16	-12	-15	7	-68	-59	-111	-15	-28	-59	-94	29	-83	-31	-100	-21	-95	-67	-62	0	-97	-11	-72	-66	-146	-72	-40	-1702	-9684	-21078	-34	-12074	-2342	-13828	-133	-11360	-5034	-9669	-148	-12841	-3586	-9344	51
0.170000	-22	42	92	-53	-105	-30	15	-12	-17	7	-70	-57	-96	-12	-25	-58	-101	35	-81	-29	-100	-21	-97	-69	-64	1	-99	-9	-72	-66	-146	-73	-16	-1804	-9495	-20996	-51	-12087	-2244	-13664	-174	-11375	-4873	-9566	-130	-12879	-3394	-9331	51
0.170833	-22	43	90	-55	-111	-31	12	-11	-14	10	-70	-44	-97	-16	-28	-60	-97	35	-82	-30	-100	-22	-96	-68	-61	1	-98	-11	-72	-70	-144	-73	-53	-1909	-9306	-20919	79	-12109	-2153	-13473	-115	-11373	-4708	-9453	-134	-12910	-3222	-9317	24
0.171667	-38	45	90	-53	-109	-29	16	-12	-14	10	-68	-58	-95	-13	-24	-55	-96	39	-81	-30	-101	-19	-96	-66	-62	3	-99	-10	-68	-65	-142	-68	-38	-2006	-9117	-20843	60	-12133	-2074	-13269	-125	-11382	-4535	-9331	-122	-12943	-3075	-9291	45
0.172500	-23	45	91	-55	-102	-29	16	-14	-17	-32	-74	-64	-94	-13	-26	-60	-100	36	-83	-29	-102	-19	-96	-68	-62	1	-96	-10	-74	-67	-145	-70	-72	-2100	-8929	-20767	-210	-12168	-2007	-13049	-204	-11389	-4358	-9195	-131	-12979	-2952	-9262	30
0.173333	-27	45	91	-56	-110	-31	13	-16	-19	8	-74	-58	-97	-16	-28	-59	-101	35	-84	-30	-109	-24	-97	-84	-68	-1	-101	-14	-77	-72	-145	-75	-91	-2193	-8746	-20697	28	-12210	-1946	-12821	-190	-11409	-4180	-9044	-143	-13014	-2858	-9225	16
0.174167	-29	42	87	-58	-114	-35	11	-16	-21	-12	-72	-61	-99	-18	-27	-47	-102	34	-84	-33	-104	-18	-96	-66	-62	2	-98	-13	-73	-67	-142	-72	-85	-2266	-8557	-20621	36	-12252	-1893	-12573	-163	-11420	-3994	-8879	-130	-13043	-2783	-9171	9
0.175000	-22	46	88	-55	-110	-32	13	-11	-16	6	-73	-59	-94	-14	-26	-58	-101	36	-83	-30	-101	-18	-97	-66	-64	-1	-79	-11	-73	-65	-142	-72	-48	-2337	-8365	-20558	21	-12303	-1844	-12320	-177	-11440	-3807	-8700	-128	-13072	-2738	-9107	20
0.175833	-23	43	91	-55	-108	-31	17	-12	-14	10	-72	-60	-95	-16	-24	-57	-98	37	-82	-28	-104	-18	-94	-64	-58	4	-97	-10	-73	-66	-143	-72	-49	-2387	-8180	-20489	-93	-12361	-1801	-12062	-165	-11453	-3620	-8504	-130	-13108	-2720	-9035	59
0.176667	-21	47	91	-55	-105	-28	15	-10	-18	7	-75	-59	-94	-12	-26	-55	-97	46	-80	-30	-104	-17	-92	-66	-60	1	-98	-13	-69	-65	-141	-70	-79	-2425	-7976	-20437	-107	-12423	-1758	-11810	-173	-11479	-3437	-8299	-119	-13141	-2722	-8951	52
0.177500	-23	44	88	-55	-105	-29	19	-9	-32	10	-70	-56	-92	-11	-26	-53	-100	38	-83	-28	-101	-14	-96	-64	-63	2	-96	-9	-74	-64	-143	-69	-65	-2459	-7776	-20388	-66	-12488	-1715	-11558	-194	-11505	-3257	-8077	-130	-13175	-2772	-8859	5
0.178333	-25	47	92	-61	-111	-29	17	-11	-19	9	-69	-61	-94	-13	-24	-58	-98	37	-82	-30	-103	-16	-96	-67	-65	1	-97	-9	-69	-67	-147	-73	-66	-2460	-7566	-20345	95	-12561	-1683	-11317	-147	-11539	-3095	-7855	-116	-13217	-2845	-8754	0
0.179167	-26	42	89	-57	-110	-29	12	-12	-19	8	-70	-62	-95	-5	-29	-58	-102	27	-85	-30	-105	-19	-98	-68	-64	1	-97	-13	-76	-67	-145	-74	-95	-2459	-7355	-20312	6	-12630	-1641	-11086	-181	-11574	-2937	-7623	-101	-13258	-2938	-8644	32
0.180000	-29	38	88	-58	-110	-32	15	-13	-18	4	-75	-65	-97	-16	-28	-58	-100	22	-84	-34	-105	-13	-97	-69	-63	1	-102	-16	-73	-67	-146	-74	-117	-2442	-7139	-20281	42	-12709	-1595	-10863	-222	-11620	-2792	-7381	-80	-13298	-3056	-8521	44
0.180833	-26	42	86	-64	-111	-33	15	-9	-16	12	-76	-64	-98	-15	-29	-58	-101	30	-84	-31	-103	-22	-100	-69	-65	0	-100	-14	-73	-70	-126	-76	-143	-2416	-6908	-20260	76	-12786	-1546	-10654	-217	-11667	-2663	-7131	-99	-13342	-3194	-8400	68
0.181667	-26	42	89	-59	-109	-33	12	-15	-19	2	-73	-65	-97	-16	-31	-60	-101	33	-85	-32	-107	-19	-105	-70	-67	0	-103	-16	-77	-72	-149	-76	-91	-2380	-6674	-20250	39	-12864	-1495	-10458	-196	-11720	-2553	-6889	-102	-13395	-3354	-8273	34
0.182500	-26	40	84	-64	-114	-38	10	-15	-16	1	-74	-65	-98	-17	-31	-61	-103	33	-86	-33	-108	-23	-99	-69	-63	0	-99	-14	-73	-70	-147	-76	-81	-2349	-6424	-20245	3	-12935	-1437	-10263	-201	-11770	-2460	-6644	-92	-13438	-3525	-8140	7
0.183333	-25	-3	87	-60	-112	-34	11	-13	-19	6	-72	-66	-98	-15	-28	-58	-98	35	-86	-32	-104	-24	-103	-73	-60	-13	-101	-15	-76	-72	-147	-76	-88	-2281	-6176	-20241	-74	-13014	-1377	-10085	-208	-11838	-2394	-6409	-96	-13492	-3714	-8013	2
0.184167	-25	37	86	-63	-110	-34	15	-13	-18	3	-84	-62	-97	-14	-30	-59	-98	33	-84	-32	-104	-21	-100	-68	-65	0	-98	-11	-73	-72	-147	-74	-46	-2226	-5921	-20248	-38	-13089	-1323	-9913	-336	-11899	-2354	-6178	-88	-13538	-3911	-7888	23
0.185000	-27	42	88	-60	-110	-33	13	-15	-17	3	-74	-64	-98	-15	-32	-59	-101	34	-85	-42	-102	-21	-103	-51	-63	2	-99	-14	-76	-72	-150	-76	-26	-2163	-5661	-20259	91	-13164	-1261	-9737	-395	-11969	-2340	-5959	-78	-13598	-4115	-7768	49
0.185833	-26	39	89	-61	-112	-39	12	-14	-15	3	-76	-64	-98	-15	-31	-59	-99	35	-85	-34	-108	-23	-102	-72	-63	-3	-100	-13	-73	-70	-146	-95	-29	-2102	-5405	-20273	-33	-13240	-1207	-9559	-272	-12045	-2354	-5751	-72	-13649	-4319	-7655	16
0.186667	-28	38	87	-61	-110	-34	11	-14	-22	4	-73	-66	-97	-17	-30	-59	-91	33	-84	-36	-102	-24	-101	-75	-64	-3	-100	-15	-76	-74	-150	-78	-27	-2034	-5151	-20297	60	-13312	-1162	-9380	-213	-12123	-2402	-5570	-66	-13704	-4528	-7552	-1
0.187500	-25	36	87	-63	-111	-38	12	-15	-26	3	-78	-69	-95	-15	-31	-63	-102	33	-86	-36	-108	-26	-105	-74	-64	-3	-102	-14	-75	-70	-149	-77	-16	-1962	-4902	-20324	-95	-13390	-1123	-9191	-183	-12203	-2477	-5379	-69	-13755	-4721	-7453	6
0.188333	-28	39	86	-59	-108	-27	11	-14	-17	5	-72	-63	-99	-15	-32	-58	-98	36	-83	-33	-107	-23	-100	-69	-52	-1	-99	-15	-73	-70	-141	-76	-11	-1887	-4659	-20348	-25	-13461	-1086	-8984	-196	-12279	-2581	-5216	-68	-13797	-4907	-7364	25
0.189167	-21	41	87	-59	-109	-35	12	-14	-11	6	-69	-64	-95	-13	-28	-58	-95	38	-83	-33	-103	-24	-102	-69	-63	2	-98	-13	-72	-70	-149	-75	-70	-1820	-4423	-20376	-50	-13536	-1079	-8770	-190	-12355	-2711	-5063	-73	-13837	-5086	-7283	34
0.190000	-22	40	93	-58	-111	-33	13	-13	-16	7	-73	-65	-96	-16	-33	-59	-102	41	-86	-33	-104	-25	-100	-69	-64	-3	-100	-14	-75	-72	-151	-78	-122	-1731	-4221	-20404	-103	-13615	-1073	-8547	-105	-12430	-2874	-4931	-87	-13868	-5249	-7215	28
0.190833	-27	39	86	-76	-111	-38	9	-16	-19	2	-76	-67	-96	-15	-31	-59	-100	35	-86	-35	-103	-22	-103	-72	-60	0	-100	-14	-74	-68	-149	-76	-130	-1645	-4031	-20430	-127	-13690	-1089	-8298	-107	-12492	-3050	-4804	-79	-13890	-5399	-7148	32
0.191667	-25	42	87	-58	-109	-34	15	-13	-17	8	-74	-65	-98	-14	-30	-61	-100	36	-92	-33	-105	-24	-98	-68	-64	-4	-100	-15	-75	-69	-148	-77	-129	-1558	-3858	-20454	94	-13763	-1121	-8035	-198	-12547	-3252	-4696	-81	-13896	-5536	-7091	-11
0.192500	-27	39	89	-60	-111	-35	11	-17	-21	4	-72	-67	-100	-13	-29	-59	-100	37	-84	-32	-107	-24	-101	-72	-65	-3	-100	-13	-72	-68	-149	-73	-107	-1462	-3707	-20482	213	-13839	-1177	-7761	-212	-12587	-3468	-4602	-82	-13887	-5654	-7041	4
0.193333	-27	43	89	-57	-109	-30	12	-15	-17	7	-70	-63	-96	-16	-30	-60	-101	37	-84	-33	-105	-27	-99	-68	-63	-1	-103	-15	-74	-68	-148	-78	-83	-1364	-3577	-20506	57	-13910	-1244	-7476	-114	-12612	-3692	-4518	-82	-13857	-5760	-6996	8
0.194167	-25	42	89	-59	-110	-33	13	-15	-13	5	-72	-67	-95	-15	-48	-58	-96	36	-84	-33	-104	-25	-99	-68	-64	0	-100	-12	-73	-69	-147	-70	-91	-1258	-3475	-20527	-118	-13978	-1332	-7187	-99	-12619	-3922	-4437	-96	-13808	-5849	-6953	26
0.195000	-23	39	91	-57	-107	-30	16	-12	-16	5	-73	-62	-96	-15	-27	-58	-101	36	-85	-30	-79	-22	-97	-52	-62	1	-98	-12	-72	-67	-146	-76	-121	-1149	-3394	-20541	67	-14034	-1437	-6889	-155	-12596	-4156	-4370	-91	-13739	-5926	-6916	22
0.195833	-23	44	99	-53	-104	-28	15	-15	-17	7	-73	-59	-93	-12	-26	-57	-99	39	-81	-28	-100	-19	-98	-64	-62	0	-98	-10	-70	-76	-143	-73	-93	-1067	-3334	-20558	110	-14088	-1555	-6597	-172	-12557	-4385	-4309	-76	-13651	-5992	-6883	23
0.196667	-24	42	91	-57	-108	-29	16	-10	-17	9	-68	-61	-94	-12	-24	-56	-92	38	-82	-29	-99	-18	-96	-68	-57	2	-99	-11	-70	-64	-142	-70	-35	-929	-3301	-20570	40	-14129	-1693	-6308	-198	-12487	-4606	-4256	-81	-13547	-6050	-6864	17
0.197500	-22	44	91	-55	-103	-28	16	-23	-17	7	-66	-59	-101	-14	-24	-55	-97	36	-81	-28	-100	-19	-95	-62	-63	1	-98	-10	-70	-66	-142	-72	-42	-816	-3274	-20575	55	-14157	-1841	-6029	-224	-12395	-4812	-4218	-83	-13423	-6096	-6857	-1
0.198333	-41	40	89	-58	-108	-30	13	-12	-16	8	-72	-64	-93	-17	-26	-60	-99	35	-86	-32	-104	-19	-99	-62	-63	0	-83	-13	-66	-67	-149	-74	-126	-711	-3280	-20591	121	-14173	-2004	-5769	-197	-12282	-5006	-4185	-79	-13294	-6138	-6870	-16
0.199167	-29	39	86	-60	-109	-35	8	-18	-23	-6	-78	-67	-96	-19	-33	-63	-103	32	-84	-33	-107	-24	-100	-67	-64	-4	-101	-16	-70	-70	-149	-76	-112	-600	-3285	-20593	-44	-14164	-2169	-5526	-184	-12143	-5178	-4166	-81	-13149	-6167	-6896	11
0.200000	-27	36	87	-62	-109	-35	10	-15	-21	2	-74	-65	-97	-18	-27	-59	-108	30	-86	-43	-107	-19	-100	-67	-64	-3	-102	-12	-73	-68	-147	-78	-65	-496	-3302	-20597	99	-14131	-2338	-5302	-151	-11981	-5328	-4151	-83	-12997	-6190	-6950	47
0.200833	-28	42	86	-58	-109	-32	11	-14	-19	4	-75	-66	-94	-19	-29	-58	-101	35	-85	-30	-105	-23	-99	-70	-64	-1	-102	-13	-73	-68	-148	-76	-85	-393	-3318	-20592	69	-14076	-2515	-5099	-172	-11798	-5456	-4154	-82	-12847	-6199	-7034	49
0.201667	-25	41	90	-59	-105	-32	11	-14	-18	7	-74	-63	-95	-19	-27	-56	-100	24	-86	-31	-103	-23	-100	-67	-65	0	-99	-13	-74	-68	-148	-73	-43	-301	-3341	-20591	-11	-13992	-2691	-4922	-231	-11597	-5561	-4168	-87	-12701	-6200	-7151	30
0.202500	-27	45	90	-56	-109	-32	16	-5	-18	6	-72	-38	-95	-15	-26	-58	-100	36	-82	-30	-103	-19	-98	-68	-66	0	-98	-12	-73	-66	-145	-74	6	-212	-3357	-20581	4	-13870	-2863	-4770	-222	-11388	-5643	-4200	-95	-12561	-6195	-7315	19
0.203333	-26	42	89	-57	-109	-33	16	-13	-17	7	-74	-62	-96	-14	-28	-56	-100	34	-86	-30	-103	-19	-97	-78	-72	0	-99	-10	-70	-67	-145	-73	-35	-136	-3373	-20574	13	-13729	-3043	-4646	-243	-11168	-5707	-4252	-118	-12436	-6181	-7527	36
0.204167	-23	46	90	-57	-107	-31	0	-13	-15	6	-73	-84	-95	-13	-27	-57	-96	35	-84	-30	-100	-21	-97	-67	-59	2	-100	-14	-72	-69	-145	-76	-55	-64	-3373	-20564	-110	-13551	-3218	-4546	-262	-10942	-5758	-4328	-151	-12329	-6159	-7799	37
0.205000	-21	44	92	-62	-109	-34	18	-11	-13	8	-73	-64	-92	-13	-26	-55	-95	38	-90	-27	-102	-19	-97	-67	-58	1	-99	-9	-69	-65	-144	-73	-7	-4	-3364	-20552	36	-13342	-3370	-4474	-215	-10718	-5791	-4448	-133	-12242	-6122	-8135	9
0.205833	-24	42	87	-60	-107	-33	12	-13	-19	7	-76	-64	-98	-18	-29	-59	-97	34	-86	-32	-103	-23	-101	-70	-63	-1	-101	-13	-74	-72	-148	-76	-49	49	-3347	-20543	-10	-13103	-3523	-4431	-240	-10499	-5815	-4543	-124	-12183	-6091	-8527	41
0.206667	-28	42	88	-64	-109	-38	10	-15	-19	3	-78	-66	-99	-18	-29	-63	-102	29	-86	-33	-111	-26	-103	-70	-69	-5	-103	-15	-79	-74	-149	-78	-43	87	-3319	-20535	-139	-12835	-3665	-4410	-245	-10287	-5833	-4692	-120	-12140	-6042	-8987	23
0.207500	-29	39	85	-65	-114	-39	7	-18	-44	1	-79	-72	-104	-22	-35	-62	-100	29	-90	-36	-107	-24	-104	-73	-65	-3	-101	-15	-74	-75	-161	-77	9	123	-3260	-20516	-1	-12528	-3785	-4447	-232	-10084	-5837	-4857	-108	-12123	-5984	-9504	28
0.208333	-26	39	88	-63	-112	-36	10	-15	-19	2	-75	-64	-96	-17	-30	-60	-100	33	-86	-34	-109	-24	-103	-73	-63	-10	-103	-12	-70	-69	-147	-77	0	151	-3209	-20496	-80	-12202	-3892	-4421	-243	-9890	-5843	-5046	-107	-12125	-5926	-10079	27
0.209167	-25	43	89	-59	-110	-32	15	-14	-19	7	-73	-64	-98	-15	-34	-55	-98	35	-84	-31	-102	-21	-99	-68	-61	0	-97	-13	-72	-72	-149	-72	-60	171	-3130	-20475	-125	-11853	-3974	-4452	-308	-9710	-5846	-5257	-105	-12150	-5845	-10703	10
0.210000	-23	46	92	-59	-110	-35	15	-13	-15	7	-73	-63	-95	-14	-28	-58	-86	36	-90	-30	-104	-19	-99	-67	-60	2	-98	-15	-70	-68	-144	-73	-58	185	-3050	-20461	61	-11499	-4054	-4507	-398	-9559	-5857	-5484	-99	-12190	-5771	-11361	22
0.210833	-19	46	90	-55	-105	-30	11	-13	-16	8	-74	-63	-97	-15	-30	-57	-100	32	-83	-31	-102	-22	-100	-68	-64	0	-99	-15	-82	-68	-145	-75	-16	194	-2957	-20440	35	-11131	-4089	-4571	-392	-9412	-5863	-5725	-100	-12245	-5696	-12036	12
0.211667	-26	42	91	-58	-109	-34	15	-13	-19	6	-72	-63	-97	-13	-26	-58	-103	35	-84	-32	-105	-23	-99	-68	-64	1	-100	-14	-73	-67	-148	-75	-18	198	-2854	-20418	-72	-10763	-4117	-4648	-319	-9289	-5866	-5973	-96	-12295	-5634	-12709	-18
0.212500	-26	43	90	-58	-108	-62	11	-12	-15	27	-69	-55	-96	-16	-30	-56	-101	37	-84	-30	-103	-22	-99	-68	-61	0	-98	-11	-75	-70	-147	-70	-50	202	-2749	-20402	-233	-10400	-4117	-4741	-151	-9188	-5892	-6226	-107	-12373	-5548	-13366	-26
0.213333	-25	42	87	-58	-108	-34	12	-13	-18	8	-70	-61	-95	-15	-27	-57	-99	21	-85	-43	-100	-21	-99	-80	-66	0	-98	-13	-73	-67	-145	-75	-38	205	-2640	-20382	-68	-10048	-4104	-4845	-35	-9103	-5908	-6473	-100	-12431	-5484	-13989	-11
0.214167	-25	43	90	-58	-108	-40	19	-12	-21	-4	-69	-62	-98	-14	-29	-59	-99	35	-84	-31	-104	-19	-97	-68	-62	-3	-101	-13	-73	-68	-149	-76	-38	206	-2533	-20338	0	-9708	-4064	-4955	-10	-9037	-5924	-6715	-86	-12479	-5424	-14554	-8
0.215000	-26	42	89	-59	-111	-34	12	-15	-17	5	-70	-62	-97	-14	-30	-58	-87	35	-85	-31	-104	-22	-115	-72	-64	0	-102	-13	-72	-70	-147	-76	-103	206	-2430	-20344	-117	-9412	-4012	-5077	-120	-8989	-5937	-6949	-97	-12513	-5369	-15038	-14
0.215833	-25	47	86	-59	-112	-41	21	-17	-21	8	-73	-64	-98	-15	-29	-59	-100	35	-83	-32	-103	-19	-97	-70	-64	0	-122	-12	-70	-65	-143	-78	-116	216	-2332	-20327	-41	-9127	-3940	-5201	-101	-8955	-5947	-7163	-95	-12525	-5324	-15438	-48
0.216667	-25	41	89	-57	-108	-32	13	-14	-17	9	-72	-63	-95	-15	-28	-58	-100	36	-86	-28	-113	-18	-100	-70	-62	1	-99	-11	-74	-66	-144	-73	-69	224	-2245	-20315	39	-8882	-3857	-5334	10	-8934	-5949	-7361	-80	-12506	-5292	-15732	-47
0.217500	-22	46	91	-56	-113	-39	13	-12	-16	12	-68	-62	-94	-12	-26	-58	-96	35	-82	-28	-102	-18	-98	-66	-60	1	-95	-12	-72	-65	-143	-73	-60	241	-2166	-20306	-129	-8670	-3758	-5468	38	-8921	-5944	-7542	-70	-12468	-5269	-15923	-22
0.218333	-17	46	91	-57	-103	-32	12	-16	-15	8	-69	-61	-94	-15	-26	-55	-98	35	-84	-29	-104	-35	-100	-69	-65	0	-107	0	-72	-66	-146	-74	-87	259	-2089	-20305	-114	-8502	-3664	-5618	131	-8927	-5935	-7711	-73	-12397	-5265	-16005	-64
0.219167	-25	43	89	-59	-111	-31	12	-13	-18	6	-77	-68	-97	-14	-29	-60	-102	35	-88	-34	-105	-23	-99	-68	-66	-1	-103	-15	-76	-75	-139	-78	-116	274	-2060	-20310	98	-8374	-3560	-5759	174	-8940	-5916	-7862	-81	-12287	-5265	-15987	-32
0.220000	-24	38	89	-60	-109	-33	12	-17	-23	5	-74	-66	-97	-11	-12	-60	-101	33	-90	-29	-107	-22	-99	-69	-66	-3	-100	-15	-73	-66	-147	-77	-112	304	-1990	-20320	44	-8278	-3459	-5905	106	-8953	-5884	-8000	-69	-12142	-5277	-15862	-10
0.220833	-29	40	88	-59	-108	-32	12	-17	-17	7	-75	-62	-96	-13	-30	-61	-99	32	-87	-31	-103	-24	-101	-68	-62	-1	-97	-14	-72	-68	-146	-76	-121	337	-1958	-20336	32	-8227	-3354	-6049	81	-8966	-5845	-8128	-56	-11963	-5294	-15654	-36
0.221667	-25	42	91	-59	-109	-35	12	-15	-17	6	-74	-62	-97	-14	-39	-58	-95	36	-84	-33	-105	-19	-99	-68	-63	0	-100	-15	-73	-66	-144	-76	-117	374	-1936	-20363	86	-8205	-3260	-6193	94	-8987	-5804	-8251	-57	-11748	-5321	-15368	-51
0.222500	-26	39	87	-52	-109	-33	13	-12	-33	4	-75	-64	-96	-15	-29	-60	-100	32	-88	-33	-103	-21	-99	-68	-63	-3	-100	-12	-73	-68	-145	-74	-114	406	-1927	-20410	-26	-8217	-3180	-6337	96	-8997	-5747	-8377	-60	-11505	-5353	-15031	-74
0.223333	-27	38	90	-61	-111	-34	12	-14	-22	2	-76	-68	-96	-16	-31	-62	-100	32	-91	-33	-104	-22	-103	-72	-67	-4	-105	-16	-74	-69	-149	-78	-85	449	-1920	-20440	-88	-8257	-3110	-6478	61	-9012	-5696	-8505	-52	-11241	-5397	-14649	-81
0.224167	-28	36	86	-61	-111	-35	11	-17	-21	3	-66	-70	-97	-18	-32	-62	-101	32	-90	-36	-105	-24	-101	-70	-65	-3	-101	-14	-76	-70	-148	-76	-78	488	-1919	-20485	-8	-8310	-3052	-6615	47	-9009	-5634	-8638	-50	-10936	-5430	-14245	-102
0.225000	-26	41	90	-61	-110	-34	12	-16	-17	4	-76	-66	-96	-16	-24	-58	-97	33	-74	-38	-103	-22	-102	-67	-63	-4	-104	-17	-73	-68	-149	-75	-58	539	-1919	-20541	157	-8380	-3011	-6755	111	-9005	-5579	-8779	-51	-10617	-5466	-13840	-83
0.225833	-33	38	90	-61	-108	-34	11	-15	-17	4	-77	-66	-99	-18	-32	-61	-101	30	-90	-38	-103	-22	-101	-69	-55	-5	-104	-16	-69	-69	-153	-77	-23	583	-1915	-20606	127	-8460	-2993	-6895	130	-8985	-5519	-8933	-58	-10286	-5503	-13447	-46
0.226667	-28	38	88	-61	-111	-36	10	-17	-21	2	-77	-40	-97	-21	-30	-63	-96	29	-90	-59	-109	-26	-103	-73	-64	-5	-104	-17	-79	-74	-150	-77	-51	632	-1901	-20672	-77	-8536	-2992	-7034	209	-8952	-5466	-9094	-51	-9943	-5532	-13082	-47
0.227500	-27	35	87	-65	-116	-35	17	-16	-34	2	-76	-70	-99	-19	-30	-62	-103	32	-94	-39	-105	-26	-102	-72	-65	-4	-103	-17	-77	-70	-134	-77	-87	680	-1878	-20745	-70	-8610	-3014	-7178	356	-8900	-5420	-9266	-33	-9594	-5558	-12758	-24
0.228333	-27	39	86	-60	-113	-33	11	-15	-19	3	-76	-67	-99	-18	-31	-63	-101	29	-88	-34	-102	-25	-100	-68	-63	10	-103	-15	-73	-70	-148	-75	-58	731	-1832	-20807	-141	-8671	-3053	-7326	267	-8832	-5371	-9445	-31	-9243	-5569	-12478	-56
0.229167	-25	40	88	-60	-108	-30	46	-12	-12	5	-84	-61	-93	-13	-29	-59	-97	33	-87	-33	-104	-19	-96	-65	-59	1	-99	-10	-68	-65	-144	-73	-47	785	-1766	-20875	-127	-8711	-3108	-7472	225	-8742	-5337	-9629	-29	-8887	-5573	-12245	-92
0.230000	-23	42	90	-55	-105	-31	17	-13	-16	5	-69	-62	-93	-15	-27	-55	-101	38	-81	-30	-103	-22	-95	-65	-61	2	-97	-11	-75	-67	-146	-73	-70	832	-1681	-20941	-64	-8739	-3186	-7638	204	-8637	-5309	-9823	-30	-8552	-5573	-12074	-150
0.230833	-26	41	88	-57	-130	-31	13	-13	-16	6	-70	-63	-96	-14	-30	-58	-99	37	-84	-32	-104	-21	-98	-68	-73	0	-94	-11	-72	-65	-145	-73	-62	879	-1564	-21005	-59	-8734	-3284	-7811	157	-8508	-5282	-10017	-25	-8221	-5557	-11950	-83
0.231667	-22	44	88	-56	-110	-33	13	-13	-15	7	-72	-65	-100	-18	-29	-61	-105	34	-87	-33	-107	-22	-98	-69	-64	0	-98	-15	-77	-68	-148	-72	-58	920	-1430	-21058	-74	-8702	-3390	-7998	253	-8360	-5264	-10209	-22	-7920	-5533	-11881	-14
0.232500	-25	41	85	-43	-95	-35	9	-14	-47	1	-73	-64	-98	-16	-30	-58	-101	34	-85	-32	-105	-23	-99	-66	-65	1	-97	-14	-80	-65	-143	-74	-76	971	-1251	-21099	54	-8641	-3508	-8187	464	-8189	-5246	-10392	-16	-7603	-5493	-11845	15
0.233333	-29	45	86	-56	-109	-32	11	-15	-16	7	-72	-64	-97	-15	-32	-51	-96	33	-84	-32	-112	-21	-100	-67	-65	0	-98	-12	-76	-72	-148	-74	-94	998	-1049	-21126	-82	-8553	-3630	-8386	485	-7996	-5232	-10583	-40	-7322	-5442	-11849	27
0.234167	-25	45	125	-57	-112	-33	13	-14	-15	10	-68	-62	-98	-14	-29	-56	-100	37	-82	-33	-107	-21	-98	-68	-65	2	-97	-4	-72	-66	-141	-72	-82	1028	-818	-21140	-101	-8432	-3759	-8598	274	-7783	-5216	-10736	-49	-7054	-5382	-11871	11
0.235000	-26	45	88	-53	-109	-30	13	-10	-17	8	-73	-61	-96	-15	-28	-58	-100	35	-82	-30	-109	-22	-97	-65	-63	1	-97	-12	-75	-65	-146	-74	-75	1053	-553	-21128	-63	-8281	-3882	-8818	165	-7550	-5191	-10884	-53	-6805	-5313	-11917	20
0.235833	-25	46	91	-52	-107	-32	13	-14	-15	10	-68	-58	-94	-11	-27	-59	-98	39	-79	-28	-102	-19	-100	-66	-60	5	-95	-10	-70	-64	-145	-70	-80	1074	-264	-21101	-65	-8110	-4005	-9047	96	-7299	-5168	-11020	-64	-6575	-5237	-11961	29
0.236667	-22	49	91	-52	-105	-32	18	-10	-12	10	-68	-59	-96	-13	-22	-59	-118	40	-78	-27	-105	-22	-96	-64	-61	4	-95	-11	-74	-65	-142	-69	-111	1089	46	-21054	-86	-7907	-4120	-9277	57	-7026	-5145	-11144	-98	-6360	-5158	-12011	27
0.237500	-22	50	91	-53	-103	-29	16	-10	-14	10	-66	-57	-93	-9	-23	-51	-94	38	-83	-27	-101	-17	-95	-63	-60	4	-95	-8	-70	-63	-141	-60	-100	1094	383	-20984	-118	-7690	-4226	-9513	58	-6757	-5112	-11243	-115	-6162	-5076	-12053	21
0.238333	-24	45	89	-52	-105	-28	17	-8	-15	10	-67	-58	-92	-9	-25	-56	-99	39	-79	-27	-95	-16	-94	-55	-60	3	-94	-9	-72	-63	-143	-72	-50	1095	738	-20898	-60	-7456	-4317	-9746	77	-6468	-5081	-11329	-121	-5981	-5004	-12089	62
0.239167	-25	43	90	-56	-107	-33	-9	-18	-19	6	-72	-63	-96	-14	-29	-60	-100	36	-85	-30	-103	-22	-100	-69	-65	0	-99	-14	-75	-69	-147	-74	-22	1092	1103	-20796	-116	-7216	-4396	-9978	41	-6181	-5055	-11411	-130	-5814	-4928	-12115	114
0.240000	-30	43	85	-58	-109	-35	11	-14	-19	38	-74	-62	-97	-22	-29	-46	-107	29	-86	-31	-104	-23	-101	-69	-65	-3	-100	-14	-76	-70	-150	-75	-66	1080	1477	-20680	-174	-6966	-4448	-10197	-100	-5883	-5023	-11474	-122	-5658	-4864	-12129	87
0.240833	-29	38	82	-65	-111	-38	12	-17	-25	3	-76	-64	-100	-16	-29	-60	-101	33	-85	-32	-105	-22	-98	-72	-72	0	-100	-12	-74	-70	-118	-76	-41	1077	1870	-20540	131	-6705	-4488	-10408	-139	-5585	-4990	-11520	-128	-5504	-4804	-12122	56
0.241667	-27	40	86	-58	-109	-32	16	-14	-19	6	-73	-62	-94	8	-28	-60	-100	34	-83	-25	-104	-21	-101	-66	-61	2	-97	-11	-72	-68	-145	-75	-30	1070	2261	-20395	38	-6445	-4505	-10601	-124	-5281	-4966	-11556	-133	-5362	-4759	-12106	87
0.242500	-22	45	91	-57	-109	-32	20	-21	-19	8	-73	-65	-94	-12	-28	-57	-98	36	-83	-31	-102	-19	-98	-66	-61	-1	-101	-18	-74	-77	-146	-73	-79	1066	2659	-20243	1	-6184	-4504	-10779	-180	-4990	-4951	-11589	-134	-5223	-4733	-12090	77
0.243333	-24	42	86	-58	-108	-34	15	-13	-16	8	-70	-62	-95	-14	-29	-57	-92	33	-84	-33	-100	-21	-99	-68	-63	1	-98	-12	-70	-69	-149	-76	-76	1058	3048	-20080	-65	-5932	-4490	-10947	-265	-4701	-4944	-11609	-136	-5099	-4728	-12075	37
0.244167	-23	57	87	-51	-108	-33	15	-16	-15	5	-74	-63	-92	-11	-29	-59	-95	35	-84	-31	-102	-19	-99	-65	-63	0	-101	-13	-74	-69	-146	-76	-53	1053	3429	-19919	5	-5688	-4454	-11094	-196	-4423	-4951	-11632	-137	-4954	-4740	-12063	47
0.245000	-24	38	86	-59	-105	-32	15	-13	-15	7	-74	-64	-94	-16	-29	-59	-99	54	-84	-35	-101	-19	-99	-68	-60	1	-98	-13	-72	-69	-149	-77	-56	1068	3793	-19756	-95	-5458	-4408	-11223	-183	-4128	-4967	-11650	-145	-4819	-4771	-12064	32
0.245833	-24	40	71	-66	-112	-36	15	-12	-17	4	-77	-68	-98	-15	-29	-57	-102	32	-84	-31	-104	-21	-92	-68	-64	-1	-100	-13	-78	-72	-149	-77	-48	1084	4145	-19596	-90	-5234	-4353	-11341	-232	-3890	-5001	-11670	-139	-4683	-4826	-12082	-19
0.246667	-30	40	85	-61	-111	-38	11	-15	-18	5	-77	-66	-96	-15	-31	-63	-100	33	-84	-33	-105	-23	-103	-69	-64	-3	-101	-13	-72	-72	-150	-76	-56	1108	4468	-19448	-74	-5026	-4296	-11441	-188	-3642	-5068	-11687	-120	-4537	-4902	-12123	19
0.247500	-26	41	82	-62	-111	-42	4	-16	-18	3	-78	-67	-100	-21	-31	-64	-100	32	-84	-34	-107	-23	-100	-70	-65	-4	-101	-17	-78	-74	-152	-78	-46	1146	4761	-19305	55	-4828	-4220	-11531	-165	-3403	-5103	-11713	-122	-4389	-4999	-12186	72
0.248333	-24	39	82	-63	-111	-41	9	-16	-21	3	-79	-67	-98	-22	-33	-61	-101	33	-93	-36	-107	-25	-102	-73	-67	-6	-103	-14	-75	-74	-152	-79	-25	1186	5025	-19167	131	-4645	-4156	-11603	-180	-3176	-5166	-11737	-130	-4231	-5111	-12276	34
0.249167	-26	39	96	-61	-109	-35	9	-15	-19	2	-75	-70	-100	-19	-31	-60	-98	36	-84	-32	-103	-21	-97	-67	-64	0	-100	-6	-73	-69	-150	-73	-64	1247	5253	-19036	-22	-4471	-4083	-11666	-166	-2957	-5238	-11761	-129	-4065	-5238	-12392	16
0.250000	-23	42	85	-59	-111	-38	10	-13	-16	7	-75	-62	-95	-15	-30	-59	-81	36	-85	-34	-108	-24	-101	-67	-62	-4	-99	-10	-75	-70	-147	-74	-83	1314	5434	-18922	-41	-4315	-4028	-11728	-208	-2748	-5320	-11794	-128	-3884	-5378	-12537	12
0.250833	-29	45	84	-57	-112	-36	12	-15	-16	7	-75	-68	-97	-18	-30	-59	-97	34	-84	-36	-103	-22	-125	-69	-62	-1	-102	-12	-69	-69	-150	-73	-93	1395	5564	-18813	3	-4164	-3973	-11784	-348	-2547	-5409	-11822	-119	-3700	-5530	-12706	0
0.251667	-24	42	84	-57	-109	-38	10	-15	-1	2	-75	-64	-98	-10	-28	-60	-96	34	-84	-31	-107	-22	-100	-67	-64	-3	-100	-12	-74	-67	-146	-72	-102	1474	5649	-18709	-41	-4042	-3929	-11838	-358	-2351	-5499	-11831	-124	-3505	-5684	-12895	-10
0.252500	-25	43	86	-48	-108	-32	12	-14	-21	5	-72	-64	-96	-16	-30	-61	-99	36	-85	-32	-102	-19	-98	-70	-53	0	-100	-12	-70	-66	-150	-74	-112	1563	5678	-18614	74	-3886	-3894	-11884	-350	-2158	-5584	-11895	-131	-3306	-5845	-13100	27
0.253333	-26	42	88	-59	-110	-34	11	-14	-17	3	-74	-72	-96	-16	-30	-59	-100	38	-86	-32	-104	-22	-100	-70	-61	-4	-99	-11	-74	-67	-147	-74	-105	1652	5652	-18525	9	-3752	-3874	-11935	-440	-1963	-5676	-11934	-149	-3097	-5997	-13313	42
0.254167	-25	34	86	-57	-86	-34	13	-14	-17	5	-73	-64	-99	-15	-30	-60	-99	33	-85	-32	-103	-19	-100	-70	-64	0	-99	-11	-75	-65	-155	-75	-50	1751	5568	-18436	121	-3617	-3864	-11991	-469	-1769	-5766	-11969	-149	-2883	-6149	-13536	46
0.255000	-25	42	89	-59	-103	-32	12	-14	-18	11	-70	-105	-96	-11	-29	-58	-98	38	-81	-28	-101	-18	-98	-68	-62	-1	-97	-9	-69	-64	-146	-73	-40	1846	5434	-18343	-17	-3484	-3858	-12044	-499	-1568	-5849	-12005	-146	-2667	-6281	-13744	77
0.255833	-19	45	89	-56	-107	-32	12	-12	-16	7	-70	-62	-98	-15	-29	-57	-101	34	-85	-32	-107	-23	-98	-68	-62	0	-98	-11	-72	-69	-146	-75	-60	1936	5247	-18255	56	-3345	-3871	-12098	-419	-1365	-5935	-12044	-165	-2446	-6409	-13946	103
0.256667	-24	39	89	-58	-128	-31	32	-15	-18	2	-74	-64	-98	-14	-28	-60	-102	33	-85	-32	-105	-21	-99	-69	-67	-3	-103	-12	-74	-65	-147	-64	-39	2026	5015	-18164	-6	-3197	-3885	-12151	-365	-1161	-6024	-12081	-162	-2227	-6517	-14129	103
0.257500	-27	36	88	-59	-109	-30	11	-14	-17	6	-73	-63	-96	-13	-29	-59	-100	34	-83	-32	-103	-15	-97	-65	-62	1	-91	-14	-72	-66	-145	-73	-27	2118	4746	-18062	85	-3043	-3903	-12203	-358	-934	-6102	-12110	-152	-2007	-6600	-14286	84
0.258333	-24	45	89	-58	-109	-31	13	-17	-21	5	-72	-60	-77	-13	-30	-59	-98	35	-80	-31	-108	-23	-100	-68	-64	0	-97	-13	-74	-72	-147	-76	21	2211	4448	-17957	-67	-2885	-3925	-12258	-311	-712	-6188	-12139	-156	-1795	-6671	-14410	95
0.259167	-31	38	85	-60	-112	-34	12	-17	-19	5	-73	-65	-98	-15	-32	-60	-107	30	-88	-35	-96	-24	-101	-81	-67	-10	-103	-15	-77	-70	-147	-78	30	2300	4123	-17844	-28	-2706	-3954	-12308	-317	-476	-6271	-12169	-150	-1585	-6717	-14499	112
0.260000	-26	38	86	-59	-111	-33	11	-17	-24	2	-78	-66	-100	-14	-34	-59	-102	34	-85	-33	-105	-23	-101	-72	-67	-1	-104	-19	-80	-69	-148	-79	-17	2399	3797	-17722	24	-2521	-3983	-12354	-333	-228	-6362	-12184	-142	-1377	-6747	-14551	72
0.260833	-25	39	87	-61	-109	-32	11	-16	-15	5	-73	-64	-96	-14	-32	-58	-99	30	-87	-50	-103	-24	-100	-68	-62	-3	-100	-12	-73	-68	-145	-76	-15	2504	3477	-17589	-7	-2324	-3999	-12390	-253	29	-6451	-12194	-125	-1165	-6744	-14555	54
0.261667	-25	54	90	-60	-111	-35	11	-16	5	3	-73	-64	-98	-14	-28	-57	-96	36	-82	-31	-103	-21	-99	-68	-64	-3	-101	-14	-74	-68	-145	-78	-33	2616	3182	-17449	71	-2119	-4023	-12426	-254	288	-6555	-12200	-118	-983	-6728	-14519	84
0.262500	-24	41	89	-59	-108	-34	13	-15	-18	5	-72	-62	-95	-12	-28	-60	-100	34	-85	-31	-103	-19	-105	-66	-62	0	-97	-12	-74	-67	-144	-78	-38	2738	2875	-17303	56	-1900	-4041	-12453	-206	570	-6658	-12195	-115	-796	-6697	-14440	74
0.263333	-24	42	90	-58	-107	-33	15	-15	-15	4	-69	-63	-97	-13	-31	-57	-98	34	-84	-30	-102	-22	-99	-65	-61	0	-98	-13	-74	-69	-143	-76	-46	2872	2622	-17152	-67	-1676	-4052	-12475	-158	834	-6766	-12191	-112	-617	-6648	-14317	80
0.264167	-25	40	87	-61	-111	-33	12	-15	-16	5	-68	-62	-99	-14	-31	-58	-100	36	-82	-36	-107	-23	-98	-67	-61	-1	-99	-14	-73	-69	-144	-75	-78	3010	2403	-17004	-28	-1443	-4066	-12487	-227	1111	-6886	-12181	-97	-440	-6590	-14157	102
0.265000	-26	42	88	-60	-113	-35	11	-18	-18	2	-73	-61	-97	-18	-32	-59	-102	30	-86	-33	-107	-23	-99	-68	-65	-3	-103	-25	-78	-72	-146	-77	-108	3158	2239	-16855	64	-1203	-4077	-12498	-320	1385	-7009	-12163	-91	-273	-6524	-13960	79
0.265833	-31	36	86	-65	-113	-39	10	-21	-23	2	-74	-66	-103	-19	-33	-63	-101	35	-91	-35	-109	-26	-103	-68	-64	-4	-100	-14	-75	-73	-148	-77	-105	3319	2124	-16708	113	-964	-4088	-12500	-334	1674	-7125	-12134	-104	-103	-6451	-13723	32
0.266667	-24	38	77	-59	-107	-39	12	-18	-19	2	-75	-68	-100	-19	-32	-62	-99	32	-85	-32	-103	-22	-102	-67	-65	0	-103	-14	-79	-73	-149	-76	-119	3483	2066	-16567	-137	-714	-4094	-12498	-279	1944	-7240	-12108	-122	61	-6378	-13463	4
0.267500	-28	37	82	-62	-112	-38	10	-16	-22	3	-76	-65	-100	-17	-32	-62	-101	27	-86	-36	-104	-27	-102	-77	-65	-3	-102	-15	-77	-73	-147	-79	-116	3652	2060	-16438	43	-465	-4107	-12487	-202	2214	-7351	-12064	-122	229	-6305	-13173	3
0.268333	-25	37	85	-62	-108	-33	15	-16	-23	3	-74	-66	-97	-18	-32	-62	-101	33	-83	-32	-104	-23	-100	-69	-64	0	-99	-13	-76	-72	-150	-76	-119	3816	2107	-16319	90	-211	-4113	-12474	-218	2484	-7450	-12031	-118	401	-6234	-12861	19
0.269167	-23	41	89	-59	-108	-33	13	-12	-15	8	-68	-60	-95	-13	-28	-52	-94	26	-80	-28	-101	-19	-95	-64	-60	3	-94	-10	-72	-67	-144	-73	-83	4000	2203	-16221	-60	38	-4100	-12458	-213	2748	-7537	-11989	-104	583	-6173	-12530	-9
0.270000	-23	52	90	-55	-112	-30	18	-13	-13	9	-69	-61	-95	-15	-28	-57	-96	35	-79	-29	-99	-19	-99	-66	-63	-3	-97	-10	-75	-68	-148	-73	-88	4158	2335	-16137	-129	285	-4141	-12445	-214	3002	-7607	-11940	-96	762	-6130	-12192	-49
0.270833	-23	40	89	-56	-107	-31	15	-13	-16	6	-70	-60	-94	-10	-30	-56	-98	36	-79	-28	-102	-19	-98	-64	-58	4	-98	-10	-73	-67	-142	-72	-104	4308	2503	-16086	-116	533	-4160	-12430	-314	3246	-7657	-11890	-105	955	-6089	-11838	-49
0.271667	-23	45	84	-57	-101	-29	16	-10	-14	6	-70	-61	-93	-11	-26	-56	-94	38	-81	-27	-100	-18	-96	-63	-53	6	-98	-8	-72	-66	-134	-70	-87	4447	2688	-16054	-186	766	-4179	-12417	-275	3481	-7690	-11836	-116	1150	-6068	-11484	-21
0.272500	-24	44	90	-60	-110	-31	13	-14	-18	6	-69	-60	-94	-22	-25	-58	-104	34	-80	-28	-107	-19	-99	-67	-63	1	-96	-10	-69	-67	-143	-72	-78	4566	2895	-16054	-40	991	-4207	-12411	-161	3702	-7694	-11773	-116	1356	-6061	-11131	-10
0.273333	-27	32	87	-60	-109	-33	13	-18	-21	4	-73	-64	-98	-16	-31	-63	-101	33	-86	-31	-107	-21	-101	-68	-64	1	-102	-13	-76	-74	-150	-76	-76	4669	3096	-16080	-3	1209	-4233	-12409	-239	3905	-7674	-11707	-128	1569	-6075	-10774	28
0.274167	-26	41	88	-60	-112	-38	10	-18	-16	4	-75	-65	-100	-17	-29	-63	-98	42	-92	-29	-104	-21	-100	-69	-65	0	-98	-13	-75	-69	-147	-73	-58	4760	3299	-16139	-100	1420	-4256	-12410	-291	4099	-7627	-11652	-138	1798	-6099	-10414	16
0.275000	-24	46	87	-60	-110	-31	13	-12	-15	9	-70	-64	-94	-14	-28	-58	-98	37	-82	-32	-102	-18	-97	-65	-62	6	-99	-10	-70	-68	-147	-74	-81	4827	3484	-16220	-156	1615	-4277	-12415	-284	4270	-7549	-11549	-132	2032	-6139	-10060	-24
0.275833	-25	42	89	-56	-110	-32	15	-13	-18	7	-73	-61	-95	-13	-27	-56	-99	36	-82	-30	-102	-18	-96	-69	-64	0	-99	-11	-72	-65	-144	-72	-99	4864	3652	-16331	-141	1796	-4299	-12427	-291	4434	-7449	-11450	-132	2275	-6194	-9715	5
0.276667	-25	45	90	-53	-104	-31	16	-13	-13	8	-68	-62	-94	-12	-27	-58	-97	37	-81	-26	-101	-16	-97	-65	-61	1	-97	-9	-74	-68	-144	-73	-90	4927	3790	-16461	-187	1962	-4303	-12448	-297	4573	-7322	-11347	-138	2521	-6254	-9379	36
0.277500	-22	50	91	-55	-105	-32	17	-10	-14	9	-69	-62	-94	-12	-24	-55	-99	40	-80	-29	-100	-16	-94	-66	-62	2	-93	-11	-68	-66	-139	-69	-70	4959	3898	-16612	-204	2108	-4310	-12475	-232	4693	-7174	-11228	-134	2769	-6321	-9046	28
0.278333	-22	44	87	-55	-105	-30	17	-10	-5	9	-67	-61	-90	-13	-23	-57	-98	35	-83	-29	-103	-17	-96	-65	-62	3	-97	-10	-73	-64	-143	-76	-55	4977	3971	-16783	-129	2244	-4307	-12511	-297	4794	-7023	-11102	-149	3016	-6406	-8724	10
0.279167	-25	44	89	-57	-110	-32	15	-15	-18	4	-73	-64	-97	-15	-30	-84	-100	37	-85	-32	-105	-19	-99	-68	-63	0	-101	-12	-75	-70	-147	-74	-97	4990	4018	-16959	-15	2344	-4299	-12551	-540	4868	-6855	-10961	-152	3262	-6488	-8411	27
0.280000	-24	41	87	-57	-99	-34	13	-12	-18	7	-74	-62	-99	-16	-30	-61	-100	34	-86	-31	-107	-19	-100	-69	-74	0	-98	-11	-73	-68	-146	-76	-136	5004	4035	-17137	-197	2440	-4276	-12600	-371	4932	-6671	-10795	-147	3505	-6562	-8103	11
0.280833	-24	44	89	-56	-110	-17	17	-13	-22	6	-76	-63	-95	-15	-26	-61	-97	37	-84	-31	-103	-19	-98	-67	-62	0	-99	-12	-72	-67	-145	-74	-122	5023	4031	-17303	-68	2517	-4249	-12654	-188	4970	-6485	-10619	-133	3742	-6633	-7801	-46
0.281667	-26	53	86	-57	-108	-33	12	-13	-17	6	-73	-64	-95	-15	-29	-61	-100	32	-87	-34	-103	-22	-100	-70	-64	-5	-83	-16	-76	-73	-147	-74	-110	5037	3999	-17464	26	2573	-4217	-12719	-229	4994	-6294	-10425	-142	3961	-6694	-7516	-31
0.282500	-27	42	86	-60	-113	-38	11	-15	-22	2	-75	-64	-107	-15	-30	-60	-100	35	-86	-30	-107	-23	-100	-67	-67	1	-100	-14	-74	-67	-142	-75	-124	5066	3962	-17603	-73	2618	-4174	-12784	-149	5002	-6114	-10220	-154	4178	-6735	-7232	-8
0.283333	-23	37	88	-66	-95	-33	13	-11	-19	6	-72	-66	-95	-14	-28	-60	-98	36	-86	-34	-104	-21	-97	-66	-62	0	-97	-12	-72	-67	-144	-73	-105	5101	3916	-17722	-39	2645	-4129	-12858	-90	4998	-5938	-10001	-131	4376	-6766	-6964	8
0.284167	-25	44	87	-58	-108	-33	13	-13	-16	5	-73	-62	-98	-15	-28	-61	-98	35	-86	-29	-102	-22	-98	-67	-61	0	-99	-13	-72	-69	-147	-73	-61	5146	3867	-17809	-6	2660	-4082	-12939	-41	4977	-5777	-9766	-110	4556	-6782	-6702	3
0.285000	-29	41	87	-56	-109	-34	15	-13	-17	4	-72	-62	-97	-13	-29	-60	-97	34	-84	-30	-107	-24	-99	-72	-65	0	-98	-22	-86	-72	-147	-72	-82	5205	3824	-17869	-76	2665	-4032	-13029	-28	4954	-5629	-9524	-117	4720	-6774	-6447	-18
0.285833	-24	43	85	-57	-109	-33	15	-14	-19	4	-69	-93	-100	-15	-35	-60	-103	35	-86	-32	-103	-21	-98	-68	-64	0	-100	-12	-76	-70	-147	-77	-119	5271	3785	-17893	68	2667	-3955	-13126	-41	4919	-5499	-9275	-113	4861	-6755	-6212	-11
0.286667	-30	42	87	-59	-114	-34	11	-14	-18	6	-73	-65	-99	-15	-30	-59	-99	35	-86	-31	-107	-23	-104	-68	-64	-1	-100	-11	-75	-73	-146	-77	-81	5349	3772	-17879	101	2656	-3925	-13229	-76	4882	-5393	-9021	-101	4986	-6705	-5985	-25
0.287500	-26	39	88	-60	-110	-36	13	-15	-18	4	-73	-65	-113	-21	-31	-60	-88	34	-86	-32	-108	-24	-99	-67	-64	0	-99	-13	-74	-69	-149	-75	-129	5443	3770	-17836	59	2646	-3869	-13332	-69	4843	-5311	-8763	-86	5094	-6644	-5766	6
0.288333	-25	42	92	-60	-111	-34	13	-14	-22	5	-75	-63	-97	-13	-30	-58	-98	34	-85	-30	-105	-21	-97	-67	-64	0	-96	-10	-69	-76	-145	-73	-108	5541	3778	-17751	155	2638	-3811	-13444	18	4810	-5246	-8505	-95	5186	-6561	-5553	12
0.289167	-26	42	90	-57	-107	-32	18	-13	-15	6	-70	-63	-97	-16	-29	-60	-98	96	-82	-28	-105	-19	-95	-66	-61	3	-97	-9	-74	-65	-149	-75	-87	5654	3834	-17642	294	2631	-3758	-13560	52	4782	-5213	-8252	-90	5256	-6473	-5358	-4
0.290000	-24	55	89	-58	-108	-34	13	-13	-18	5	-73	-62	-97	-15	-32	-59	-99	36	-87	-31	-105	-26	-98	-72	-62	-1	-99	-11	-76	-70	-145	-75	-125	5765	3892	-17514	332	2612	-3708	-13682	93	4749	-5205	-8007	-79	5316	-6379	-5180	-11
0.290833	-26	38	87	-62	-110	-36	24	-15	-19	5	-75	-64	-99	-16	-30	-60	-101	33	-86	-31	-103	-22	-96	-65	-64	0	-99	-11	-73	-66	-146	-72	-74	5881	3967	-17357	72	2656	-3653	-13803	149	4732	-5214	-7764	-70	5360	-6275	-5011	-35
0.291667	-27	40	95	-58	-108	-33	18	-14	-21	6	-73	-61	-95	-15	-28	-58	-99	36	-82	-31	-102	-22	-97	-95	-65	4	-97	-12	-73	-68	-145	-72	-43	6005	4059	-17188	-28	2596	-3608	-13933	79	4717	-5261	-7530	-72	5395	-6182	-4858	-12
0.292500	-28	41	89	-56	-108	-30	12	-13	-14	4	-70	-64	-95	-14	-30	-58	-97	35	-83	-30	-102	-23	-97	-66	-63	2	-98	-12	-75	-69	-144	-75	-34	6119	4159	-17011	150	2590	-3552	-14066	24	4713	-5321	-7290	-72	5425	-6093	-4718	28
0.293333	-25	44	88	-58	-110	-31	15	-15	-19	4	-73	-66	-99	-14	-32	-57	-98	36	-83	-30	-105	-21	-95	-69	-62	2	-102	-10	-73	-69	-145	-79	-34	6225	4271	-16827	33	2587	-3522	-14199	-77	4708	-5412	-7103	-61	5445	-6021	-4594	-3
0.294167	-25	41	88	-58	-108	-34	12	-15	-17	6	-72	-62	-96	9	-29	-58	-99	36	-80	-31	-102	-21	-96	-70	-63	2	-98	-9	-76	-72	-144	-73	-56	6328	4385	-16647	-108	2578	-3486	-14328	-215	4712	-5516	-6905	-57	5465	-5966	-4482	12
0.295000	-25	44	91	-58	-105	-33	17	-12	-18	7	-70	-62	-96	-13	-28	-56	-98	39	-79	-29	-103	-19	-93	-67	-63	2	-98	-10	-73	-66	-144	-70	-27	6417	4499	-16470	137	2567	-3458	-14457	-211	4709	-5646	-6719	-38	5487	-5939	-4365	21
0.295833	-22	43	90	-58	-107	-30	19	-18	-16	20	-72	-64	-95	-14	-27	-55	-100	38	-82	-30	-104	-19	-93	-67	-63	2	-97	-8	-72	-67	-142	-70	-29	6489	4612	-16306	106	2553	-3425	-14588	-215	4706	-5793	-6543	-25	5506	-5938	-4296	-35
0.296667	-21	46	92	-58	-102	-31	18	-12	-16	9	-70	-63	-94	-9	-25	-51	-98	39	-81	-28	-103	-18	-85	-64	-60	0	-99	-11	-73	-65	-142	-66	-51	6556	4707	-16149	38	2535	-3433	-14717	-203	4705	-5955	-6379	-29	5529	-5974	-4220	-14
0.297500	-22	42	90	-58	-104	-28	20	-10	-13	10	-67	-60	-91	-4	-27	-52	-96	33	-81	-29	-103	-17	-93	-66	-59	3	-97	-9	-72	-65	-142	-70	-32	6602	4792	-16011	11	2501	-3446	-14856	-191	4689	-6128	-6219	-13	5550	-6041	-4157	7
0.298333	-21	45	87	-39	-102	-30	17	-12	-15	9	-70	-63	-92	-14	-28	-57	-98	38	-82	-29	-101	-22	-96	-70	-61	0	-100	-19	-72	-73	-149	-75	-47	6633	4867	-15892	-52	2461	-3470	-14956	-238	4667	-6320	-6078	-13	5567	-6152	-4108	11
0.299167	-30	38	86	-66	-114	-38	12	-22	-23	3	-77	-66	-99	-15	-31	-61	-75	36	-84	-33	-112	-25	-99	-69	-65	-1	-99	-13	-78	-74	-149	-75	-78	6655	4912	-15789	-59	2409	-3511	-15058	-193	4633	-6506	-5934	-18	5592	-6295	-4069	0
0.300000	-41	40	88	-59	-114	-33	13	-16	-18	4	-76	-67	-102	-16	-32	-61	-102	36	-83	-26	-105	-23	-98	-77	-63	-4	-101	-15	-77	-74	-149	-75	-39	6667	4942	-15702	-21	2353	-3574	-15148	-98	4582	-6718	-5795	-12	5613	-6476	-4032	-70
0.300833	-27	41	88	-60	-112	-30	16	-17	-17	6	-75	-62	-118	-12	-27	-58	-100	34	-82	-32	-104	-23	-96	-69	-64	0	-98	-11	-73	-70	-146	-74	-29	6671	4952	-15631	-129	2290	-3656	-15225	-104	4525	-6920	-5653	-10	5635	-6683	-4010	-58
0.301667	-51	40	91	-58	-102	-29	16	-17	-19	6	-73	-64	-95	-17	-30	-61	-100	36	-82	-30	-103	-22	-96	-72	-63	1	-101	-14	-75	-72	-151	-75	-22	6674	4937	-15571	-82	2212	-3760	-15276	-136	4446	-7132	-5516	-12	5643	-6929	-3997	-26
0.302500	-22	41	89	-60	-109	-35	11	-16	-18	30	-43	-63	-99	-15	-28	-61	-96	40	-82	-32	-105	-22	-99	-68	-62	0	-97	-13	-74	-70	-147	-73	-29	6674	4896	-15527	-47	2131	-3887	-15313	-137	4351	-7343	-5375	-16	5650	-7192	-3991	-12
0.303333	-24	45	102	-62	-109	-30	16	-16	-16	8	-74	-61	-97	-16	-29	-59	-99	36	-81	-31	-101	-22	-100	-66	-64	-1	-96	-10	-73	-70	-148	-74	-76	6675	4838	-15496	-77	2044	-4031	-15322	-118	4239	-7548	-5236	-26	5647	-7479	-3999	-23
0.304167	-28	41	89	-57	-110	-32	15	-18	-16	7	-72	-82	-95	-35	-27	-59	-97	38	-81	-33	-102	-23	-99	-70	-62	1	-96	-12	-72	-68	-149	-74	-41	6681	4756	-15481	-79	1952	-4207	-15307	-118	4111	-7752	-5092	-28	5627	-7779	-4011	-43
0.305000	-24	42	91	-60	-105	-32	15	-16	-16	6	-72	-63	-95	-18	-29	-62	-100	38	-79	-28	-102	-23	-97	-66	-64	1	-97	-10	-74	-67	-148	-74	-17	6693	4660	-15449	41	1863	-4393	-15261	-189	3972	-7956	-4949	-31	5595	-8087	-4039	-34
0.305833	-25	40	89	-60	-112	-31	10	-17	-24	8	-76	-67	-98	-15	-30	-63	-102	34	-85	-33	-107	-26	-102	-72	-64	-4	-102	-15	-75	-70	-148	-75	-46	6705	4545	-15432	452	1764	-4609	-15192	-201	3812	-8159	-4803	-34	5545	-8395	-4078	-26
0.306667	-28	39	87	-60	-110	-36	11	-22	-21	3	-77	-68	-98	-21	-34	-67	-104	33	-87	-34	-111	-27	-112	-67	-72	-6	-103	-17	-78	-77	-152	-82	-82	6733	4418	-15419	663	1674	-4839	-15093	-211	3650	-8355	-4652	-44	5478	-8704	-4139	-5
0.307500	-30	36	86	-64	-116	-42	6	-23	-25	3	-80	-68	-85	-28	-35	-65	-105	30	-88	-39	-107	-27	-105	-75	-66	-5	-102	-22	-76	-74	-151	-78	-76	6768	4289	-15395	421	1588	-5085	-14960	-373	3481	-8541	-4499	-49	5397	-8985	-4200	-1
0.308333	-26	40	64	-64	-111	-32	11	-18	-16	3	-78	-68	-98	-17	-31	-63	-98	33	-86	-34	-103	-24	-101	-69	-65	-6	-100	-14	-74	-73	-147	-78	-35	6810	4168	-15368	621	1511	-5334	-14779	-423	3307	-8721	-4347	-66	5304	-9256	-4282	7
0.309167	-25	40	89	-58	-110	-31	12	-18	-18	6	-74	-66	-95	21	-27	-58	-101	33	-84	-32	-103	-21	-99	-69	-67	-1	-98	-10	-70	-68	-144	-73	0	6870	4046	-15335	364	1471	-5586	-14573	-318	3141	-8893	-4193	-77	5195	-9503	-4381	19
0.310000	-48	42	91	-58	-105	-30	16	-16	-16	10	-70	-62	-93	-14	-29	-63	-100	26	-84	-30	-102	-22	-99	-65	-60	-1	-100	-11	-72	-69	-146	-77	4	6923	3923	-15302	244	1382	-5862	-14342	-276	2971	-9060	-4045	-83	5074	-9727	-4495	7
0.310833	-23	43	90	-65	-104	-32	15	-15	-16	-10	-76	-61	-93	-12	-30	-60	-94	35	-83	-32	-100	-19	-100	-69	-61	-3	-99	-13	-70	-70	-145	-73	-25	6983	3801	-15256	231	1338	-6130	-14072	-230	2805	-9223	-3898	-83	4928	-9921	-4621	41
0.311667	-23	45	89	-57	-107	-35	15	-14	-14	6	-72	-65	-95	-15	-27	-60	-101	35	-84	-31	-104	-18	-99	-69	-64	0	-101	-11	-74	-69	-145	-74	-49	7040	3721	-15206	124	1290	-6398	-13774	-199	2647	-9365	-3758	-102	4778	-10100	-4767	62
0.312500	-24	43	89	-56	-105	-34	15	7	-18	5	-75	-63	-91	-19	-27	-59	-103	37	-84	-32	-103	-22	-100	-70	-63	-1	-100	-11	-70	-72	-146	-75	-81	7103	3650	-15149	-84	1273	-6656	-13449	-141	2498	-9504	-3627	-119	4620	-10226	-4921	18
0.313333	-28	43	90	-58	-109	-35	15	-13	-14	8	-72	-63	-98	-15	-27	-60	-100	37	-84	-30	-104	-19	-98	-67	-60	0	-100	-7	-73	-67	-148	-73	-66	7163	3572	-15091	85	1230	-6907	-13091	-4	2367	-9627	-3498	-116	4456	-10335	-5095	-14
0.314167	-25	43	88	-58	-105	-35	15	-14	-17	15	-75	-64	-102	-9	-30	-59	-96	36	-85	-32	-104	-21	-97	-67	-62	-3	-100	-11	-66	-69	-147	-74	-44	7220	3513	-15019	34	1214	-7141	-12710	81	2245	-9738	-3386	-121	4290	-10417	-5270	76
0.315000	-26	42	87	-58	-105	-38	16	-16	-14	4	-74	-66	-94	-14	-30	-60	-98	33	-86	-34	-100	-19	-100	-68	-60	0	-99	-11	-73	-70	-150	-75	-53	7271	3480	-14949	-83	1199	-7354	-12311	209	2137	-9830	-3281	-135	4116	-10479	-5454	89
0.315833	-23	42	87	-59	-111	-36	3	-16	12	3	-75	-66	-96	-16	-29	-58	-98	36	-84	-31	-103	-21	-98	-68	-61	0	-99	-10	-74	-67	-139	-75	-88	7318	3480	-14877	18	1198	-7544	-11885	155	2048	-9909	-3192	-132	3946	-10512	-5634	25
0.316667	-25	42	86	-59	-105	-33	13	-13	-16	7	-73	-63	-94	-13	-27	-57	-98	33	-87	-31	-103	-19	-98	-66	-61	0	-99	-10	-74	-65	-146	-73	-94	7355	3438	-14802	22	1196	-7714	-11443	-83	1968	-9963	-3109	-126	3768	-10531	-5819	36
0.317500	-24	45	90	-57	-105	-32	13	-12	-13	8	-72	-63	-97	-13	-34	-57	-97	39	-83	-29	-101	-17	-98	-68	-62	2	-97	-10	-72	-66	-146	-72	-49	7390	3432	-14728	-95	1190	-7861	-10985	-58	1901	-10002	-3039	-125	3589	-10536	-6000	67
0.318333	-27	34	89	-57	-104	-31	13	-13	-14	8	-69	-65	-96	-13	-28	-57	-98	38	-84	-30	-103	-23	-98	-66	-62	0	-98	-8	-74	-66	-162	-73	-13	7412	3423	-14664	-78	1181	-7976	-10520	81	1845	-10022	-2992	-128	3412	-10529	-6179	42
0.319167	-26	44	87	-60	-111	-34	13	-14	-22	5	-72	-66	-102	-16	-29	-55	-101	35	-88	-35	-107	-22	-98	-69	-66	0	-101	-16	-77	-72	-146	-75	-12	7424	3421	-14607	5	1166	-8071	-10049	77	1792	-10020	-2952	-130	3222	-10513	-6347	39
0.320000	-27	41	84	-61	-115	-36	11	-15	-19	2	-73	-67	-98	-17	-32	-53	-100	34	-85	-13	-107	-24	-100	-72	-66	-3	-101	-13	-76	-67	-146	-75	-26	7425	3418	-14557	-172	1142	-8124	-9571	199	1755	-9991	-2923	-150	3032	-10488	-6504	51
0.320833	-25	42	86	-60	-108	-38	15	-15	-18	6	-72	-66	-99	-17	-30	-60	-98	36	-84	-29	-108	-23	-98	-66	-61	0	-99	-12	-84	-69	-147	-76	-18	7399	3417	-14519	-350	1110	-8151	-9084	191	1721	-9944	-2910	-124	2828	-10460	-6646	28
0.321667	-26	44	87	-61	-110	-35	13	-13	-18	7	-72	-65	-93	-13	-26	-58	-96	36	-92	-32	-104	-21	-98	-55	-60	0	-99	-9	-69	-65	-143	-73	-46	7394	3410	-14494	47	1059	-8147	-8602	172	1683	-9870	-2904	-129	2618	-10422	-6773	-5
0.322500	-26	42	89	-61	-107	-33	24	-16	-15	6	-77	-65	-97	-17	-30	-59	-95	33	-86	-33	-100	-22	-99	-68	-61	-1	-101	-11	-72	-68	-146	-75	-83	7348	3401	-14490	-42	995	-8117	-8128	252	1646	-9780	-2912	-142	2393	-10387	-6895	0
0.323333	-25	38	85	-58	-110	-34	12	-15	-19	3	-72	-66	-98	-15	-32	-61	-102	34	-87	-33	-105	-26	-99	-65	-64	-1	-102	-10	-77	-72	-151	-76	-70	7292	3387	-14496	-139	907	-8068	-7664	229	1606	-9670	-2935	-130	2151	-10348	-7002	-19
0.324167	-29	38	85	-61	-112	-38	11	-16	-21	-9	-74	-70	-98	-17	-33	-62	-105	33	-84	-31	-105	-23	-98	-70	-65	-3	-99	-10	-73	-69	-145	-76	-53	7216	3378	-14520	-93	807	-7981	-7208	271	1556	-9539	-2963	-132	1899	-10296	-7097	-23
0.325000	-23	42	88	-61	-109	-35	11	-15	-22	5	-74	-64	-99	-17	-31	-62	-101	33	-82	-34	-108	-28	-100	-70	-62	0	-102	-14	-74	-67	-147	-74	-94	7119	3360	-14564	78	682	-7881	-6772	333	1502	-9398	-3004	-142	1630	-10235	-7187	18
0.325833	-26	42	127	-60	-114	-36	12	-14	7	4	-76	-66	-99	-19	-33	-63	-102	34	-85	-32	-108	-27	-100	-69	-64	-3	-103	-14	-84	-72	-146	-77	-114	6995	3346	-14621	-139	541	-7756	-6347	242	1433	-9237	-3054	-144	1341	-10162	-7277	53
0.326667	-26	40	87	-61	-113	-34	11	-17	-18	3	-75	-68	-99	-17	-30	-63	-93	32	-84	-36	-109	-26	-102	-78	-66	-5	-105	-14	-75	-69	-148	-76	-91	6849	3335	-14697	-201	388	-7620	-5943	245	1351	-9059	-3115	-132	1043	-10077	-7365	54
0.327500	-27	36	86	-62	-112	-35	11	-14	-19	2	-79	-67	-99	-24	-31	-64	-104	30	-88	-35	-110	-26	-102	-74	-68	-3	-105	-13	-76	-72	-147	-80	-109	6683	3335	-14769	-206	214	-7466	-5560	252	1257	-8889	-3184	-129	735	-9968	-7461	50
0.328333	-26	41	92	-62	-109	-33	10	-16	-21	3	-74	-66	-94	-17	-30	-59	-100	34	-85	-33	-103	-27	-100	-57	-64	-22	-101	-13	-78	-67	-170	-74	-121	6495	3341	-14882	-172	32	-7302	-5195	226	1154	-8704	-3263	-134	419	-9827	-7563	20
0.329167	-24	41	90	-58	-109	-33	18	-14	-16	9	-75	-62	-96	-30	-28	-59	-99	35	-83	-32	-100	-19	-96	-67	-61	2	-101	-9	-72	-66	-144	-73	-109	6278	3352	-14975	-102	-164	-7123	-4857	214	1034	-8516	-3354	-126	92	-9666	-7685	55
0.330000	-24	42	92	-55	-105	-30	17	-12	-16	4	-74	-63	-93	-13	-26	-60	-102	33	-82	-30	-102	-18	-98	-72	-63	0	-101	-9	-70	-66	-143	-72	-114	6045	3375	-15103	-161	-363	-6953	-4556	128	902	-8330	-3458	-125	-235	-9482	-7826	50
0.330833	-22	44	91	-58	-108	-32	28	-9	-15	7	-73	-63	-95	-15	-30	-60	-98	34	-84	-30	-101	-22	-98	-69	-63	1	-101	-9	-58	-73	-144	-73	-78	5780	3410	-15215	-108	-575	-6773	-4273	115	756	-8144	-3581	-134	-569	-9260	-7991	32
0.331667	-23	43	89	-58	-110	-35	11	-12	-21	4	-77	-63	-97	-17	-27	-61	-98	34	-83	-28	-107	-23	-97	-72	-64	-3	-103	-14	-73	-69	-147	-76	-53	5505	3450	-15337	-28	-792	-6595	-4030	55	591	-7973	-3715	-133	-904	-9012	-8185	69
0.332500	-27	39	84	-62	-110	-36	5	-12	-19	1	-77	-66	-97	-3	-31	-61	-100	29	-91	-32	-102	-24	-101	-69	-63	-3	-100	-11	-72	-67	-146	-75	-112	5210	3505	-15444	-95	-1013	-6412	-3815	-11	421	-7798	-3863	-130	-1231	-8731	-8404	59
0.333333	-24	43	88	-58	-110	-34	12	-13	-18	4	-78	-64	-96	-14	-29	-60	-99	34	-85	-33	-97	-23	-101	-70	-67	-1	-101	-13	-70	-73	-148	-77	-119	4906	3569	-15537	-51	-1224	-6241	-3639	-22	241	-7642	-4029	-135	-1558	-8421	-8651	58
0.334167	-25	41	88	-58	-105	-33	12	-17	-14	7	-84	-65	-95	-15	-27	-60	-100	30	-84	-31	-102	-22	-98	-67	-63	1	-101	-11	-72	-69	-153	-77	-52	4590	3635	-15623	-284	-1435	-6064	-3495	-24	44	-7487	-4212	-132	-1875	-8083	-8928	51
0.335000	-23	41	91	-57	-110	-32	13	-11	-18	4	-76	-62	-95	-14	-28	-60	-100	34	-79	-31	-105	-21	-97	-68	-63	26	-99	-12	-72	-69	-144	-76	-61	4280	3714	-15690	-103	-1648	-5897	-3394	-104	-159	-7349	-4418	-130	-2185	-7724	-9237	44
0.335833	-24	41	90	-58	-135	-27	15	-11	-24	6	-69	-62	-95	-14	-25	-58	-99	36	-84	-32	-103	-17	-97	-66	-63	2	-97	-11	-73	-69	-149	-77	-99	3964	3792	-15738	0	-1858	-5727	-3331	-421	-367	-7218	-4640	-131	-2497	-7344	-9567	86
0.336667	-19	45	91	-55	-105	-31	13	-10	-17	9	-72	-59	-95	-19	-25	-59	-96	38	-86	-29	-100	-17	-97	-66	-62	1	-96	-13	-68	-68	-144	-73	-74	3657	3862	-15764	-113	-2066	-5562	-3307	-704	-590	-7107	-4895	-144	-2799	-6958	-9921	45
0.337500	-22	44	91	-57	-105	-43	15	-11	9	11	-46	-58	-93	-12	-25	-56	-93	37	-80	-31	-100	-21	-97	-64	-60	5	-95	-10	-72	-70	-142	-69	-48	3356	3932	-15759	-112	-2279	-5401	-3333	-514	-811	-6998	-5156	-147	-3099	-6561	-10294	38
0.338333	-25	47	90	-53	-107	-31	15	-13	-18	11	-67	-61	-95	-11	-25	-59	-96	39	-79	-29	-99	-18	-95	-61	-58	3	-94	-11	-70	-24	-143	-72	-30	3066	3994	-15747	124	-2484	-5248	-3402	-403	-1043	-6906	-5452	-149	-3394	-6158	-10687	42
0.339167	-27	40	88	-61	-110	-34	12	-14	-14	7	-73	-64	-97	-1	-27	-58	-103	35	-84	-34	-109	-23	-98	-67	-67	0	-99	-13	-74	-69	-147	-74	-39	2776	4034	-15702	-77	-2696	-5097	-3512	-407	-1283	-6826	-5775	-121	-3694	-5780	-11092	19
0.340000	-26	39	84	-61	-112	-34	9	-15	-22	1	-76	-65	-99	-18	-33	-61	-98	35	-84	-35	-107	-28	-101	-73	-67	0	-99	-17	-76	-75	-149	-79	-31	2533	4066	-15657	-24	-2900	-4948	-3667	-326	-1492	-6744	-6122	-122	-3985	-5406	-11500	-4
0.340833	-26	43	84	-62	-111	-38	7	-18	-19	3	-76	-65	-97	-15	-29	-61	-99	33	-86	-34	-109	-25	-100	-68	-66	0	-99	-13	-60	-70	-145	-78	-31	2302	4081	-15583	133	-3102	-4790	-3862	-281	-1760	-6665	-6495	-116	-4271	-5043	-11906	-8
0.341667	-25	43	86	-60	-112	-34	12	-13	-16	6	-72	-66	-96	-14	-27	-58	-98	36	-85	-36	-101	-23	-100	-65	-62	2	-99	-14	-73	-70	-146	-77	-66	2093	4082	-15495	-64	-3298	-4639	-4097	-231	-1999	-6593	-6895	-111	-4558	-4713	-12311	-25
0.342500	-26	41	86	-60	-116	-31	13	-12	-19	4	-30	-62	-94	-14	-29	-59	-102	33	-83	-33	-108	-23	-100	-67	-66	-1	-97	-12	-74	-69	-145	-88	-53	1905	4067	-15402	-181	-3504	-4484	-4371	-163	-2234	-6517	-7314	-94	-4837	-4400	-12709	-21
0.343333	-26	43	89	-60	-108	-31	15	-15	-16	6	-72	-64	-97	-14	-30	-58	-98	36	-84	-34	-100	-22	-99	-68	-64	0	-97	-11	-75	-72	-148	-76	-33	1740	4030	-15303	-108	-3693	-4330	-4675	-162	-2464	-6439	-7759	-82	-5112	-4122	-13093	-16
0.344167	-25	45	87	-59	-109	-28	15	-15	-15	6	-70	-62	-96	-15	-26	-58	-96	36	-82	-32	-103	-19	-100	-66	-61	1	-97	-13	-73	-67	-149	-73	-35	1601	3976	-15204	-181	-3883	-4177	-5016	-131	-2694	-6355	-8227	-73	-5378	-3874	-13469	29
0.345000	-26	43	86	-59	-108	-34	17	-13	-16	4	-72	-63	-97	-14	-29	-60	-100	55	-81	-33	-99	-21	-101	-68	-63	0	-97	-12	-74	-69	-146	-76	18	1477	3911	-15115	-62	-4072	-4021	-5382	-93	-2900	-6264	-8721	-58	-5634	-3665	-13838	50
0.345833	-26	44	82	-59	-112	-35	13	-30	-17	6	-73	-66	-97	-14	-30	-60	-101	32	-82	-36	-105	-23	-103	-72	-66	1	-127	-13	-75	-72	-147	-100	25	1377	3836	-15032	42	-4258	-3868	-5775	-69	-3117	-6162	-9228	-40	-5878	-3484	-14184	6
0.346667	-25	41	88	-59	-107	-38	13	-15	-18	5	-73	-67	-97	-17	-30	-64	-105	35	-84	-36	-103	-22	-99	-70	-63	0	-101	-16	-73	-70	-147	-78	-13	1294	3754	-14964	7	-4436	-3710	-6189	-3	-3312	-6047	-9749	-29	-6104	-3333	-14526	24
0.347500	-26	41	84	-49	-111	-39	22	-16	-19	2	-76	-45	-102	-16	-29	-63	-100	30	-85	-36	-110	-23	-102	-72	-67	-3	-102	-15	-74	-70	-150	-76	-46	1227	3667	-14913	-152	-4616	-3553	-6618	68	-3492	-5922	-10274	-23	-6305	-3217	-14851	23
0.348333	-26	40	85	-59	-110	-39	13	-16	-19	1	-75	-67	-99	-19	-33	-64	-102	35	-86	-36	-110	-19	-100	-72	-65	-3	-112	-16	-74	-73	-147	-80	-62	1170	3593	-14880	-91	-4792	-3400	-7055	62	-3649	-5781	-10804	-22	-6478	-3133	-15172	-18
0.349167	-25	42	87	-61	-113	-33	12	-18	-19	4	-76	-68	-98	-15	-29	-61	-99	35	-82	-35	-104	-18	-98	-69	-64	1	-97	-11	-73	-67	-144	-75	-12	1135	3521	-14860	-59	-4962	-3245	-7501	11	-3790	-5620	-11330	-17	-6626	-3048	-15482	8
0.350000	-24	44	88	-58	-108	-35	15	-12	-15	3	-73	-64	-93	-16	-29	-58	-100	30	-82	-31	-92	-17	-98	-69	-63	1	-99	-12	-72	-67	-145	-77	-59	1094	3460	-14871	-233	-5143	-3092	-7958	7	-3913	-5448	-11861	-11	-6749	-2994	-15802	-24
0.350833	-24	42	96	-59	-105	-34	16	-11	-16	7	-73	-64	-95	-16	-28	-59	-98	35	-85	-33	-102	-21	-97	-72	-66	-1	-101	-12	-72	-69	-148	-88	-113	1068	3406	-14897	-185	-5327	-2943	-8406	4	-4021	-5266	-12379	-8	-6843	-2950	-16111	-58
0.351667	-27	42	89	-58	-111	-34	17	-17	-17	7	-70	-61	-96	-15	-29	-40	-101	33	-83	-24	-107	-18	-99	-69	-64	0	-99	-11	-75	-69	-147	-77	-102	1043	3368	-14946	-136	-5520	-2789	-8859	-49	-4111	-5063	-12883	0	-6908	-2907	-16422	-16
0.352500	-26	43	87	-69	-107	-35	10	-36	-21	5	-81	-65	-99	-15	-29	-58	-98	33	-84	-34	-100	-21	-101	-73	-66	-1	-100	-13	-73	-72	-147	-76	-93	1044	3345	-15010	-325	-5737	-2647	-9306	-45	-4185	-4859	-13372	-12	-6945	-2875	-16734	-26
0.353333	-25	39	89	-59	-105	-35	12	-19	-16	6	-70	-65	-93	-15	-29	-60	-102	33	-86	-35	-100	-22	-102	-78	-64	0	-100	-12	-74	-74	-148	-76	-103	1012	3337	-15086	-279	-5942	-2498	-9737	60	-4242	-4640	-13830	-30	-6954	-2829	-17046	-50
0.354167	-25	43	89	-59	-112	-33	12	-14	-19	5	-72	-67	-96	-17	-26	-59	-100	34	-83	-33	-103	-22	-99	-73	-63	-1	-99	-11	-75	-63	-147	-75	-112	1002	3341	-15181	-70	-6173	-2352	-10157	92	-4294	-4418	-14267	-22	-6940	-2774	-17355	6
0.355000	-24	41	88	-59	-108	-32	16	-14	-17	6	-73	-64	-98	-16	-27	-69	-101	32	-84	-30	-103	-17	-97	-67	-63	1	-101	-11	-72	-70	-147	-72	-78	997	3359	-15254	-174	-6430	-2202	-10556	77	-4325	-4185	-14675	-34	-6904	-2720	-17660	13
0.355833	-23	42	90	-46	-136	-31	15	-16	-23	5	-75	-63	-94	-15	-29	-61	-101	34	-84	-31	-101	-21	-99	-73	-65	0	-99	-12	-69	-67	-139	-74	-92	991	3382	-15340	-208	-6704	-2060	-10943	101	-4363	-3957	-15055	-36	-6856	-2624	-17953	-6
0.356667	-24	41	89	-58	-109	-33	11	-16	-18	5	-70	-65	-98	-16	-28	-60	-101	39	-87	-26	-103	-23	-100	-70	-66	0	-102	-13	-74	-73	-147	-76	-107	984	3403	-15428	-76	-7010	-1911	-11308	164	-4394	-3727	-15403	-40	-6803	-2519	-18236	-15
0.357500	-23	41	89	-60	-136	-34	21	-16	-19	5	-70	-68	-98	-17	-28	-58	-97	36	-83	-32	-101	-22	-97	-69	-61	0	-99	-12	-69	-69	-150	-75	-99	987	3429	-15498	-9	-7334	-1757	-11642	200	-4431	-3498	-15721	-42	-6740	-2394	-18493	-11
0.358333	-26	39	87	-60	-105	-32	15	-13	-17	4	-72	-64	-96	-15	-26	-58	-101	34	-88	-32	-103	-21	-101	-67	-65	1	-102	-13	-72	-72	-147	-75	-113	982	3443	-15567	-47	-7687	-1598	-11964	76	-4472	-3276	-16008	-53	-6692	-2253	-18738	26
0.359167	-25	41	88	-60	-110	-34	-1	-19	-21	4	-79	-67	-96	-15	-29	-60	-101	32	-87	-35	-105	-25	-100	-72	-63	-5	-103	-15	-76	-93	-151	-77	-129	979	3473	-15619	-135	-8060	-1440	-12257	37	-4522	-3061	-16267	-82	-6641	-2092	-18949	21
0.360000	-25	38	85	-62	-112	-38	12	-18	-19	3	-73	-68	-98	-17	-28	-60	-101	33	-90	-36	-105	-22	-99	-72	-66	0	-99	-14	-74	-72	-147	-75	-77	973	3435	-15660	-28	-8452	-1270	-12520	131	-4586	-2850	-16501	-74	-6607	-1917	-19119	27
0.360833	-24	44	88	-59	-111	-32	15	-14	-19	3	-74	-66	-99	-15	-29	-59	-101	33	-85	-32	-104	-23	-97	-69	-66	0	-100	-16	-73	-68	-149	-72	-87	965	3410	-15685	-38	-8854	-1095	-12758	-6	-4661	-2649	-16703	-81	-6593	-1730	-19254	9
0.361667	-25	43	90	-59	-111	-34	15	-13	-16	8	-72	-62	-95	-14	-27	-51	-96	37	-85	-31	-107	-23	-97	-68	-62	1	-99	-12	-74	-67	-146	-73	-119	955	3351	-15702	-141	-9277	-916	-12976	-144	-4753	-2453	-16886	-91	-6609	-1524	-19349	-18
0.362500	-22	46	90	-62	-107	-29	18	-12	-15	-12	-69	-62	-93	-14	-26	-56	-95	34	-87	-30	-99	-21	-97	-67	-61	0	-98	-12	-80	-72	-146	-70	-105	929	3268	-15703	32	-9701	-727	-13168	-66	-4865	-2269	-17052	-98	-6654	-1342	-19393	-27
0.363333	-23	45	91	-58	-109	-32	15	-11	-13	6	-70	-61	-91	-11	-25	-55	-95	37	-85	-30	-101	-21	-98	-66	-61	5	-98	-10	-72	-63	-145	-72	-109	905	3163	-15696	-93	-10127	-539	-13341	-135	-4995	-2089	-17204	-98	-6728	-1153	-19393	-33
0.364167	-24	45	92	-55	-108	-31	16	-10	9	8	-69	-63	-94	-13	-29	-56	-99	38	-84	-29	-101	-21	-99	-69	-62	3	-97	-9	-73	-67	-137	-73	-105	866	3030	-15688	-77	-10546	-343	-13494	-146	-5147	-1923	-17350	-100	-6846	-971	-19351	6
0.365000	-24	44	92	-58	-111	-32	15	-12	-16	6	-69	-64	-97	-14	-28	-58	-102	35	-86	-32	-107	-25	-101	-68	-64	0	-101	-13	-76	-68	-148	-73	-92	814	2862	-15670	-30	-10946	-152	-13628	-32	-5349	-1770	-17497	-98	-7005	-804	-19259	-9
0.365833	-26	45	91	-63	-112	-26	11	-17	-22	4	-76	-68	-100	-17	-31	-60	-102	33	-86	-36	-104	-19	-98	-68	-64	0	-99	-17	-51	-67	-147	-75	-87	755	2678	-15651	-13	-11349	53	-13748	-81	-5516	-1619	-17624	-125	-7197	-652	-19127	-18
0.366667	-25	42	87	-61	-111	-38	13	-17	-21	6	-72	-69	-99	-14	-28	-62	-101	32	-83	-35	-105	-23	-101	-69	-64	0	-100	-15	-73	-66	-149	-73	-86	683	2466	-15625	4	-11722	250	-13864	-113	-5733	-1470	-17752	-141	-7428	-523	-18956	-5
0.367500	-25	43	82	-61	-111	-33	13	-15	-19	4	-73	-65	-98	-16	-29	-60	-102	30	-86	-33	-104	-22	-99	-69	-67	-4	-100	-14	-75	-70	-148	-80	-88	597	2247	-15599	6	-12064	455	-13966	-49	-5969	-1338	-17887	-130	-7700	-417	-18756	10
0.368333	-25	42	88	-60	-109	-32	12	-16	-19	8	-72	-64	-94	-16	-28	-59	-96	25	-84	-33	-105	-21	-101	-70	-70	0	-100	-12	-69	-67	-147	-73	-97	509	2007	-15569	-97	-12379	649	-14067	-101	-6219	-1204	-18019	-130	-8010	-317	-18518	39
0.369167	-24	45	93	-59	-105	-24	17	-7	-14	11	-67	-62	-94	-13	-24	-56	-99	37	-81	-28	-103	-18	-95	-64	-55	2	-92	-9	-70	-66	-154	-70	-84	412	1766	-15539	-63	-12654	850	-14170	-129	-6488	-1081	-18159	-124	-8354	-268	-18268	30
0.370000	-25	43	92	-57	-107	-31	17	-13	-27	9	-70	-64	-97	-28	-24	-56	-96	35	-83	-28	-100	-17	-95	-66	-62	1	-98	-9	-69	-65	-144	-70	-87	305	1517	-15506	6	-12897	1036	-14286	-248	-6780	-960	-18301	-127	-8734	-230	-18005	53
0.370833	-23	43	91	-55	-108	-29	17	-12	-18	10	-70	-61	-93	-12	-26	-57	-98	37	-81	-29	-99	-16	-98	-87	-62	3	-96	-10	-68	-67	-143	-73	-113	200	1274	-15471	-73	-13109	1215	-14398	-240	-7090	-847	-18445	-118	-9154	-211	-17736	50
0.371667	-22	44	92	-53	-107	-30	15	7	-19	9	-69	-61	-102	-11	-25	-55	-95	37	-79	-29	-101	-18	-94	-64	-60	2	-95	-8	-73	-66	-141	-69	-101	95	1036	-15431	-130	-13283	1381	-14527	-131	-7415	-746	-18595	-110	-9585	-219	-17471	18
0.372500	-24	47	89	-58	-109	-30	17	-13	-16	9	-70	-63	-94	-14	-26	-56	-100	35	-88	-30	-104	-19	-107	-64	-65	1	-99	-12	-69	-70	-145	-75	-84	-15	807	-15392	-18	-13433	1531	-14674	-113	-7759	-648	-18744	-124	-10050	-242	-17216	9
0.373333	-23	39	88	-57	-108	-33	13	-14	-21	5	-74	-44	-97	-16	-36	-58	-100	33	-85	-34	-105	-21	-99	-72	-67	-4	-101	-15	-75	-72	-149	-75	-77	-112	591	-15343	-19	-13550	1656	-14839	-65	-8116	-567	-18888	-128	-10533	-284	-16977	2
0.374167	-28	38	87	-61	-111	-33	11	-18	-19	5	-72	-63	-101	-14	-29	-60	-102	33	-85	-32	-107	-19	-105	-65	-64	0	-98	-11	-76	-69	-143	-75	-66	-200	398	-15288	-95	-13642	1770	-15016	-10	-8486	-488	-19024	-126	-11032	-329	-16751	27
0.375000	-27	39	85	-55	-109	-30	13	-14	-17	5	-94	-63	-96	-11	-26	-56	-100	33	-82	-31	-104	-21	-99	-67	-65	-3	-100	-13	-77	-69	-146	-75	-88	-259	219	-15234	15	-13710	1855	-15213	-79	-8872	-429	-19149	-114	-11546	-389	-16550	62
0.375833	-26	40	87	-56	-107	-28	16	-13	-16	7	-69	-61	-95	-14	-28	-57	-99	36	-85	-31	-102	-18	-100	-65	-60	1	-96	-8	-72	-69	-146	-72	-85	-340	67	-15175	201	-13768	1915	-15429	-81	-9273	-376	-19260	-90	-12063	-454	-16356	49
0.376667	-22	43	91	-59	-107	-30	16	-11	-15	8	-74	-64	-94	-13	-26	-56	-95	38	-80	-26	-101	-18	-97	-65	-61	3	-97	-11	-73	-68	-143	-83	-48	-387	-67	-15112	-27	-13806	1949	-15662	-57	-9683	-343	-19355	-72	-12587	-520	-16235	18
0.377500	-28	45	89	-55	-108	-28	18	-10	-15	8	-69	-60	-91	-12	-24	-55	-95	37	-84	-28	-105	-16	-95	-63	-57	43	-97	-8	-67	-66	-142	-70	-45	-420	-190	-15058	191	-13843	1950	-15914	-56	-10103	-331	-19427	-64	-13101	-592	-16120	39
0.378333	-22	43	91	-55	-104	-32	16	-13	-15	7	-68	-59	-97	-15	-28	4	-93	38	-82	-29	-103	-19	-96	-66	-63	0	-99	-10	-75	-70	-145	-73	-53	-441	-293	-15003	132	-13873	1925	-16181	-64	-10511	-333	-19474	-82	-13614	-669	-16033	21
0.379167	-21	41	86	-58	-110	-31	13	-15	-17	6	-69	-61	-97	-15	-30	-61	-99	35	-84	-43	-102	-24	-98	-72	-65	-1	-99	-12	-72	-72	-148	-76	-34	-448	-383	-14961	-15	-13904	1858	-16471	-75	-10965	-357	-19497	-93	-14112	-741	-15977	33
0.380000	-24	39	87	-56	-111	-24	16	-15	-17	4	-69	-65	-98	-18	-29	-57	-98	34	-84	-29	-103	-21	-97	-67	-63	-1	-98	-11	-70	-70	-147	-60	-49	-438	-457	-14921	-72	-13925	1777	-16763	-138	-11389	-393	-19489	-116	-14587	-823	-15936	46
0.380833	-26	40	89	-56	-111	-33	13	-17	-16	5	-70	-60	-88	-14	-29	-4	-97	36	-83	-30	-103	-21	-102	-70	-60	-3	-97	-11	-74	-68	-147	-73	-68	-425	-521	-14896	53	-13952	1672	-17068	-158	-11812	-451	-19449	-146	-15044	-900	-15912	42
0.381667	-24	41	90	-56	-90	-36	12	-16	-14	6	-70	-62	-99	-19	-30	-60	-101	33	-83	-32	-108	-23	-101	-72	-65	-4	-100	-15	-74	-72	-152	-75	-56	-407	-582	-14872	71	-13979	1542	-17387	-135	-12227	-532	-19380	-145	-15463	-986	-15913	39
0.382500	-29	41	85	-60	-113	-38	9	-18	-23	3	-73	-64	-99	-17	-30	-61	-101	33	-87	-28	-99	-23	-100	-72	-66	-3	-104	-12	-72	-68	-146	-74	-46	-387	-630	-14895	-26	-14003	1405	-17704	-208	-12621	-614	-19274	-128	-15854	-1068	-15915	20
0.383333	-27	41	88	-58	-109	-35	16	-13	-14	3	-67	-42	-96	-15	-29	-61	-103	34	-84	-30	-105	-22	-97	-70	-63	-1	-98	-11	-72	-68	-148	-46	-59	-361	-680	-14921	42	-14023	1251	-18023	-292	-12993	-716	-19140	-128	-16187	-1164	-15928	16
0.384167	-24	41	89	-59	-109	-32	13	-18	-21	3	-72	-62	-95	-15	-28	-58	-99	35	-82	-53	-105	-23	-99	-73	-67	-3	-98	-12	-76	-68	-147	-72	-66	-344	-728	-14966	125	-14044	1098	-18344	-287	-13341	-830	-18976	-133	-16483	-1256	-15941	12
0.385000	-25	40	87	-58	-116	-33	17	-15	-17	8	-70	-63	-97	-16	-31	-61	-103	32	-85	-33	-103	-22	-98	-70	-64	-4	-101	-13	-90	-69	-149	-74	-102	-343	-782	-15030	-14	-14055	946	-18658	-239	-13657	-951	-18782	-139	-16733	-1367	-15953	20
0.385833	-24	40	89	-58	-110	-34	15	-17	-22	2	-74	-63	-95	-16	-48	-60	-101	10	-83	-32	-104	-19	-98	-73	-67	-4	-101	-15	-75	-69	-146	-76	-91	-348	-828	-15113	22	-14058	795	-18972	-216	-13934	-1078	-18572	-139	-16926	-1483	-15958	6
0.386667	-25	40	86	-57	-111	-34	15	-16	-21	3	-73	-63	-99	-15	-32	-61	-100	33	-86	-33	-104	-24	-99	-72	-64	-1	-98	-14	-73	-72	-146	-76	-76	-365	-880	-15216	149	-14048	657	-19264	-276	-14165	-1201	-18333	-163	-17064	-1600	-15949	17
0.387500	-25	40	88	-61	-109	-38	11	-17	-22	2	-75	-64	-99	-19	-29	-61	-100	61	-90	-35	-107	-22	-99	-73	-67	-4	-101	-16	-74	-70	-148	-74	-55	-412	-937	-15330	43	-14025	530	-19543	-307	-14351	-1325	-18084	-181	-17139	-1728	-15928	43
0.388333	-27	38	85	-60	-109	-35	11	-11	-19	6	-72	-62	-96	10	-27	-62	-100	33	-86	-32	-103	-21	-98	-68	-65	1	-97	-14	-74	-69	-148	-72	-65	-473	-990	-15460	9	-13985	399	-19800	-107	-14483	-1434	-17818	-148	-17150	-1856	-15888	-33
0.389167	-24	41	90	-59	-108	-33	17	-13	-16	5	-72	-63	-91	-15	-29	-59	-99	35	-81	-34	-104	-23	-97	-64	-64	2	-98	-14	-75	-68	-144	-72	-60	-553	-1044	-15598	284	-13931	342	-20032	-16	-14563	-1540	-17549	-160	-17101	-1994	-15842	-31
0.390000	-27	40	89	-58	-108	-32	13	2	-17	4	-72	-63	-98	-16	-30	-59	-99	34	-84	-36	-109	-23	-99	-69	-64	0	-100	-16	-74	-68	-149	-79	-68	-664	-1106	-15750	57	-13866	269	-20244	-133	-14592	-1634	-17285	-165	-16996	-2142	-15764	4
0.390833	-23	40	87	-63	-111	-34	11	-15	-19	3	-76	-68	-94	-13	-29	-60	-98	44	-82	-34	-104	-24	-99	-66	-64	-1	-101	-15	-75	-70	-147	-74	-79	-790	-1160	-15893	11	-13782	226	-20415	33	-14564	-1712	-17017	-159	-16832	-2282	-15669	-13
0.391667	-27	41	79	-59	-109	-33	12	-13	-13	6	-73	-62	-95	-15	-29	-57	-97	37	-82	-34	-107	-22	-102	-67	-60	0	-99	-7	-74	-68	-144	-75	-63	-935	-1206	-16043	-31	-13690	195	-20552	168	-14488	-1770	-16758	-159	-16615	-2432	-15567	-12
0.392500	-29	41	88	-60	-111	-33	13	-16	-23	5	-75	-66	-101	-18	-29	-62	-100	32	-83	-35	-105	-25	-98	-69	-65	-3	-101	-16	-76	-70	-149	-77	-83	-1099	-1255	-16185	51	-13586	190	-20648	142	-14360	-1806	-16506	-164	-16339	-2578	-15450	13
0.393333	-26	40	87	-68	-112	-35	11	-21	-28	4	-75	-65	-97	-17	-29	-59	-101	34	-86	-35	-108	-23	-101	-69	-67	-1	-102	-13	-74	-69	-154	-76	-115	-1281	-1297	-16325	-130	-13481	189	-20696	82	-14192	-1848	-16274	-182	-16047	-2725	-15319	-4
0.394167	-24	41	88	-58	-111	-31	13	-12	-17	5	-72	-65	-97	-17	-29	-58	-100	41	-82	-35	-105	-22	-98	-90	-62	0	-96	-13	-74	-69	-149	-76	-78	-1469	-1324	-16452	-25	-13375	204	-20691	-49	-13983	-1873	-16056	-199	-15709	-2871	-15182	-8
0.395000	-24	42	91	-58	-107	-33	30	-13	-16	6	-73	-65	-94	-15	-28	-57	-97	37	-83	-30	-105	-24	-100	-66	-61	2	-79	-11	-73	-68	-147	-74	-38	-1668	-1345	-16573	60	-13280	231	-20639	-122	-13744	-1873	-15858	-188	-15344	-3012	-15043	21
0.395833	-23	43	90	-57	-102	-28	16	-12	-16	7	-70	-63	-90	-14	-27	-59	-95	41	-83	-31	-102	-21	-97	-65	-61	2	-97	-11	-70	-68	-147	-74	-80	-1872	-1358	-16678	38	-13194	246	-20522	-164	-13483	-1876	-15682	-180	-14965	-3155	-14912	5
0.396667	-23	40	95	-56	-105	-31	15	-13	-15	5	-70	-61	-95	-9	-26	-55	-98	38	-79	-27	-102	-18	-96	-64	-63	5	-94	-10	-68	-63	-141	-57	-90	-2074	-1357	-16772	34	-13129	287	-20358	-200	-13207	-1877	-15507	-187	-14581	-3299	-14781	15
0.397500	-21	46	92	-53	-107	-27	13	-12	-14	7	-69	-59	-93	-11	-28	-63	-94	36	-81	-16	-100	-21	-98	-65	-59	5	-94	-9	-67	-68	-144	-74	-80	-2272	-1347	-16856	-11	-13090	317	-20130	-205	-12929	-1876	-15358	-178	-14204	-3437	-14663	-13
0.398333	-23	43	92	-57	-107	-34	10	-14	-16	4	-69	-62	-97	-13	-30	-58	-99	36	-85	-32	-104	-22	-98	-68	-65	0	-99	-14	-75	-70	-148	-76	-94	-2474	-1345	-16934	-143	-13094	332	-19847	-215	-12664	-1896	-15232	-169	-13846	-3576	-14555	-34
0.399167	-28	41	86	-62	-112	-33	7	-16	-24	1	-77	-68	-100	-17	-31	-63	-105	29	-91	-34	-105	-26	-98	-77	-64	-3	-97	-15	-77	-70	-150	-78	-92	-2666	-1300	-16994	-88	-13106	342	-19508	-233	-12408	-1910	-15113	-201	-13513	-3709	-14461	-16
0.400000	-29	45	89	-63	-110	-43	11	-18	-23	0	-73	-64	-95	-16	-30	-62	-98	33	-84	-32	-105	-24	-97	-72	-66	-3	-99	-16	-75	-68	-168	-80	-44	-2843	-1255	-17041	-17	-13168	343	-19112	-218	-12175	-1942	-14995	-224	-13207	-3835	-14382	-25
0.400833	-26	41	88	-57	-108	-32	10	-14	-19	4	-59	-60	-97	-15	-29	-79	-104	29	-84	-29	-107	-21	-97	-67	-63	2	-95	-13	-73	-68	-146	-76	-39	-3010	-1211	-17080	70	-13269	334	-18658	-208	-11971	-1982	-14889	-218	-12947	-3945	-14314	-32
0.401667	-25	43	90	-56	-111	-35	11	-14	-17	3	-73	-64	-95	-15	-29	-58	-101	36	-82	-28	-105	-21	-96	-68	-62	1	-98	-19	-70	-66	-144	-74	-76	-3170	-1157	-17111	57	-13415	314	-18158	-318	-11817	-2047	-14773	-174	-12740	-4051	-14262	0
0.402500	-26	41	91	-58	-104	-30	15	-14	-16	6	-69	-61	-94	-13	-26	-58	-96	39	-85	-30	-102	-19	-96	-66	-62	4	-96	-12	-76	-67	-145	-73	-46	-3318	-1101	-17135	112	-13603	279	-17608	-351	-11702	-2126	-14651	-127	-12596	-4138	-14211	-21
0.403333	-25	44	90	-67	-87	-27	18	-13	-11	6	-69	-58	-93	-12	-25	-58	-98	36	-82	-29	-103	-18	-97	-66	-65	1	-97	-11	-72	-66	-145	-73	-45	-3458	-1042	-17152	8	-13830	236	-17025	-368	-11642	-2227	-14524	-97	-12504	-4209	-14176	-13
0.404167	-24	43	91	-57	-109	-32	16	-11	-13	8	-69	-60	-96	-13	-26	-52	-95	36	-83	-31	-101	-17	-96	-66	-61	4	-94	-10	-67	-65	-142	-72	-77	-3583	-990	-17169	154	-14086	181	-16409	-349	-11637	-2341	-14371	-50	-12478	-4261	-14134	3
0.405000	-25	25	92	-55	-110	-29	11	-8	-18	7	-70	-62	-98	-12	-25	-55	-98	35	-83	-28	-102	-18	-96	-66	-63	2	-97	-6	-75	-67	-145	-90	-73	-3705	-934	-17181	162	-14369	122	-15769	-174	-11668	-2475	-14207	64	-12513	-4287	-14089	-28
0.405833	-24	43	88	-59	-108	-32	15	-13	-18	7	-74	-61	-95	-4	-25	-58	-99	12	-88	-33	-107	-23	-98	-70	-62	0	-100	-13	-74	-69	-146	-75	-72	-3823	-890	-17195	84	-14673	54	-15108	-200	-11748	-2621	-14016	149	-12606	-4289	-14031	-58
0.406667	-27	40	88	-63	-110	-34	11	-16	-21	5	-75	-68	-97	-16	-28	-58	-100	36	-86	-34	-105	-23	-100	-73	-65	-3	-102	-17	-66	-72	-150	-74	-88	-3929	-848	-17204	-17	-14988	-12	-14435	-368	-11867	-2771	-13801	13	-12756	-4265	-13955	-12
0.407500	-28	39	86	-65	-116	-39	9	-17	-21	2	-77	-68	-100	-16	-35	-60	-103	21	-87	-35	-109	-26	-101	-70	-64	0	-101	-17	-73	-69	-147	-74	-82	-4028	-809	-17211	-55	-15295	-68	-13758	-482	-12015	-2921	-13546	-267	-12938	-4203	-13842	-17
0.408333	-27	42	86	-58	-107	-35	13	-14	-12	2	-69	-64	-99	-15	-29	-58	-102	35	-83	-33	-103	-23	-102	-70	-67	0	-98	-15	-77	-72	-147	-75	-76	-4115	-771	-17212	-138	-15584	-120	-13090	-575	-12172	-3069	-13255	-452	-13154	-4117	-13693	-19
0.409167	-26	43	90	-58	-109	-31	15	-13	-18	10	-68	-59	-96	-12	-25	-57	-93	40	-84	-60	-108	-22	-98	-73	-62	2	-96	-11	-72	-65	-146	-70	-52	-4196	-736	-17225	-115	-15852	-146	-12419	-507	-12337	-3201	-12926	-453	-13399	-3992	-13498	13
0.410000	-22	50	92	-48	-105	-45	18	-11	-16	10	-69	-61	-97	-14	-26	-55	-97	40	-82	-29	-103	-23	-97	-67	-59	1	-100	-11	-75	-67	-146	-70	-48	-4269	-713	-17240	-115	-16075	-190	-11774	-456	-12494	-3334	-12564	-392	-13654	-3844	-13259	-8
0.410833	-22	46	92	-58	-104	-33	17	-14	-15	9	-70	-61	-95	-14	-24	-45	-97	37	-83	-30	-103	-19	-99	-65	-60	0	-95	-11	-72	-68	-145	-70	-51	-4334	-689	-17252	-66	-16254	-204	-11153	-425	-12637	-3444	-12161	-311	-13907	-3663	-12968	-14
0.411667	-23	45	93	-53	-93	-31	17	-12	-17	8	-69	-59	-97	-12	-27	-57	-96	41	-80	-29	-103	-19	-98	-69	-61	3	-97	-10	-73	-68	-146	-70	-81	-4386	-670	-17267	-31	-16371	-205	-10558	-307	-12742	-3534	-11729	-252	-14150	-3467	-12628	5
0.412500	-23	43	90	-58	-109	-32	13	-15	-15	10	-69	-62	-95	-13	-28	-56	-94	40	-83	-30	-100	-24	-102	-68	-60	2	-96	-11	-70	-68	-146	-70	-113	-4427	-650	-17286	-19	-16425	-186	-10009	-239	-12808	-3592	-11264	-215	-14364	-3224	-12224	-10
0.413333	-22	46	92	-58	-111	-33	9	-13	-21	1	-70	-64	-96	-12	-28	-58	-99	40	-84	-33	-101	-22	-97	-66	-62	1	-101	-11	-73	-64	-147	-72	-124	-4459	-633	-17308	36	-16407	-154	-9481	-195	-12824	-3635	-10769	-169	-14544	-3013	-11775	-5
0.414167	-26	42	89	-59	-108	-32	15	-15	-17	10	-72	-61	-97	-13	-28	-52	-99	37	-84	-29	-104	-21	-98	-68	-66	1	-98	-11	-72	-66	-146	-74	-82	-4478	-613	-17335	120	-16315	-110	-9006	-188	-12785	-3641	-10253	-116	-14674	-2775	-11274	18
0.415000	-31	41	64	-58	-109	-33	16	-14	-21	8	-73	-62	-96	-13	-30	-60	-101	35	-83	-34	-104	-23	-99	-70	-64	8	-100	-13	-73	-52	-148	-76	-50	-4494	-598	-17360	-84	-16152	-57	-8575	-67	-12682	-3627	-9719	-141	-14752	-2536	-10730	28
0.415833	-28	43	87	-60	-108	-33	12	-18	-19	4	-73	-41	-96	-15	-30	-48	-98	37	-84	-34	-101	-21	-98	-67	-66	-1	-99	-10	-72	-66	-145	-72	-49	-4487	-578	-17382	6	-15915	6	-8190	109	-12517	-3571	-9169	-112	-14765	-2298	-10151	17
0.416667	-26	46	90	-59	-107	-29	15	-11	-17	8	-69	-59	-93	-13	-28	-55	-102	35	-84	-30	-104	-23	-101	-67	-63	0	-97	-12	-73	-67	-132	-73	-53	-4477	-561	-17422	148	-15621	76	-7848	198	-12295	-3491	-8612	-80	-14715	-2076	-9547	-8
0.417500	-23	44	90	-55	-103	-31	17	-15	-15	8	-72	-61	-94	-13	-36	-56	-95	37	-108	-32	-99	-21	-97	-66	-62	0	-96	-11	-70	-67	-144	-72	-52	-4455	-542	-17453	60	-15271	145	-7554	251	-12020	-3390	-8056	-80	-14601	-1868	-8915	-27
0.418333	-24	42	88	-59	-98	-34	15	-15	-18	8	-67	-60	-92	-15	-31	-57	-96	36	-86	-32	-104	-22	-98	-66	-61	0	-97	-14	-72	-68	-144	-74	-56	-4430	-529	-17493	112	-14877	210	-7313	336	-11710	-3270	-7510	-99	-14424	-1684	-8279	-8
0.419167	-27	43	85	-59	-111	-35	12	-16	-19	2	-75	-65	-98	-17	-33	-60	-102	33	-88	-35	-108	-25	-101	-69	-65	-1	-102	-15	-78	-72	-147	-76	-58	-4404	-517	-17529	82	-14462	271	-7122	509	-11376	-3126	-6979	-105	-14188	-1525	-7640	-3
0.420000	-35	39	61	-62	-109	-32	15	-17	-18	6	-74	-63	-97	-13	-32	-62	-102	32	-88	-35	-104	-22	-98	-70	-66	0	-100	-13	-78	-68	-145	-77	-46	-4368	-500	-17567	32	-14023	325	-6976	724	-11013	-2962	-6457	-91	-13893	-1391	-7015	-1
0.420833	-25	40	89	-58	-112	-30	18	-13	-22	5	-78	-62	-97	-14	-29	-59	-107	37	-82	-31	-107	-23	-97	-69	-65	0	-102	-13	-76	-69	-147	-75	-38	-4333	-493	-17606	153	-13591	372	-6881	693	-10659	-2786	-5969	-83	-13571	-1283	-6403	-5
0.421667	-26	42	89	-61	-108	-34	12	-13	-19	7	-69	-60	-96	-16	-30	-58	-100	37	-82	-33	-109	-24	-96	-66	-55	0	-98	-11	-74	-69	-144	-73	-32	-4300	-472	-17651	191	-13176	414	-6819	533	-10324	-2598	-5510	-83	-13207	-1207	-5827	-9
0.422500	-24	43	89	-62	-107	-33	15	-16	-17	6	-73	-65	-98	6	-30	-58	-119	38	-85	-31	-102	-22	-100	-68	-60	0	-102	-14	-75	-69	-144	-73	-34	-4273	-463	-17694	71	-12794	440	-6814	476	-10017	-2402	-5091	-73	-12832	-1155	-5283	0
0.423333	-27	39	84	-83	-111	-32	8	-15	-19	2	-72	-64	-98	-17	-32	-59	-102	32	-84	-34	-107	-27	-101	-69	-66	0	-110	-15	-75	-73	-147	-77	-42	-4246	-451	-17739	-5	-12464	458	-6853	428	-9787	-2200	-4710	-73	-12450	-1130	-4781	10
0.424167	-27	40	85	-62	-110	-35	10	-18	-22	1	-74	-65	-101	-18	-49	-64	-97	35	-86	-33	-104	-21	-101	-66	-62	0	-100	-13	-75	-70	-149	-73	-67	-4225	-436	-17784	38	-12193	481	-6924	295	-9612	-1987	-4371	-77	-12082	-1113	-4319	28
0.425000	-27	42	129	-60	-113	-41	8	-17	-16	5	-74	-65	-97	-16	-29	-62	-101	35	-85	-33	-107	-23	-101	-69	-77	-11	-103	-13	-73	-68	-146	-73	-73	-4212	-428	-17833	93	-11996	487	-7042	156	-9519	-1775	-4078	-67	-11738	-1107	-3907	15
0.425833	-28	42	85	-60	-110	-34	12	-15	-42	1	-77	-45	-96	-18	-32	-64	-102	33	-85	-32	-104	-25	-101	-69	-66	-1	-101	-15	-76	-69	-149	-78	-84	-4202	-412	-17861	-56	-11877	500	-7170	194	-9515	-1556	-3827	-74	-11435	-1109	-3547	-7
0.426667	-29	39	87	-59	-111	-35	8	-18	-21	4	-75	-65	-98	-15	-32	-63	-100	33	-84	-30	-109	-24	-103	-70	-66	-3	-101	-16	-73	-83	-148	-76	-76	-4203	-402	-17919	-55	-11845	518	-7379	626	-9607	-1328	-3620	-79	-11186	-1095	-3226	2
0.427500	-23	39	84	-61	-112	-35	10	-17	-21	4	-73	-66	-97	-17	-32	-84	-101	35	-85	-38	-104	-25	-102	-69	-65	-3	-101	-16	-75	-72	-150	-78	-96	-4210	-395	-17955	154	-11900	541	-7590	609	-9800	-1099	-3456	-76	-11005	-1060	-2957	7
0.428333	-26	40	84	-74	-111	-35	10	-14	-22	4	-74	-65	-98	-18	-29	-60	-102	34	-86	-30	-102	-25	-101	-70	-66	0	-99	-13	-73	-69	-144	-79	-86	-4221	-380	-17978	8	-12045	577	-7833	218	-10090	-860	-3325	-82	-10897	-1022	-2722	23
0.429167	-24	41	89	-58	-107	-32	15	-13	-17	7	-69	-61	-95	4	-27	-55	-96	36	-81	-27	-103	-17	-98	-68	-62	1	-96	-11	-72	-66	-144	-70	-36	-4236	-374	-18005	-45	-12268	627	-8094	233	-10465	-607	-3228	-82	-10873	-942	-2523	29
0.430000	-23	45	82	-60	-104	-29	17	-14	-15	8	-70	-61	-92	-11	-27	-55	-97	39	-82	-27	-102	-16	-101	-67	-62	0	-100	-8	-72	-66	-144	-70	-48	-4258	-374	-18017	18	-12571	690	-8386	334	-10937	-352	-3164	-72	-10938	-833	-2365	19
0.430833	-26	45	87	-56	-109	-30	37	-12	-16	8	-72	-62	-96	-15	-31	-59	-103	33	-82	-28	-100	-19	-97	-67	-63	0	-96	-11	-70	-67	-142	-73	-41	-4289	-429	-18019	-109	-12944	771	-8693	275	-11479	-85	-3132	-15	-11100	-680	-2239	32
0.431667	-27	42	89	-55	-107	-33	12	-16	-18	5	-73	-63	-96	-15	-30	-59	-99	37	-85	-31	-103	-24	-101	-72	-62	-3	-102	-15	-75	-72	-147	-76	9	-4324	-390	-18010	45	-13380	865	-9019	207	-12081	183	-3128	17	-11349	-488	-2145	53
0.432500	-28	38	85	-59	-110	-38	9	-16	-21	2	-74	-66	-82	-15	-29	-60	-103	25	-85	-29	-103	-24	-99	-67	-61	-4	-97	-15	-73	-68	-145	-73	12	-4363	-408	-17986	-69	-13858	989	-9346	280	-12718	464	-3141	1	-11677	-248	-2074	35
0.433333	-16	42	87	-64	-108	-38	-1	-13	-14	3	-75	-67	-95	-14	-28	-59	-98	35	-85	-30	-102	-22	-100	-67	-73	-3	-100	-22	-69	-67	-160	-76	29	-4402	-421	-17950	-193	-14369	1130	-9688	458	-13380	746	-3193	-19	-12082	28	-2043	49
0.434167	-24	43	86	-59	-108	-35	16	-13	-17	5	-73	-61	-87	-16	-30	-53	-109	34	-84	-32	-103	-21	-98	-69	-62	0	-97	-15	-72	-68	-147	-75	20	-4442	-445	-17895	-104	-14898	1290	-10038	601	-14046	1033	-3257	-29	-12558	345	-2041	40
0.435000	-23	45	85	-60	-107	-35	16	-17	-21	1	-72	-65	-95	-14	-30	-58	-100	32	-86	-31	-105	-22	-98	-68	-65	-4	-98	-13	-74	-111	-148	-75	3	-4491	-461	-17832	-55	-15436	1470	-10395	935	-14697	1314	-3359	-55	-13090	690	-2084	34
0.435833	-26	43	88	-60	-109	-33	16	-17	-16	8	-69	-64	-95	-12	-28	-57	-98	36	-84	-29	-104	-22	-100	-69	-64	0	-96	-11	-72	-67	-145	-72	13	-4543	-482	-17755	-136	-15970	1668	-10752	1266	-15320	1590	-3491	-75	-13663	1062	-2165	51
0.436667	-19	46	91	-56	-104	-34	15	-12	-14	8	-72	-61	-94	-14	-27	-56	-95	36	-85	-26	-104	-18	-96	-66	-64	0	-96	-12	-70	-67	-144	-73	-15	-4595	-492	-17677	-75	-16484	1880	-11117	1792	-15901	1850	-3661	-47	-14259	1440	-2298	53
0.437500	-21	46	91	-57	-108	-33	17	-11	-12	8	-69	-57	-91	-10	-32	-59	-96	35	-82	-28	-101	-18	-96	-66	-59	0	-96	-10	-68	-66	-143	-70	-27	-4656	-500	-17582	-133	-16981	2099	-11483	1915	-16429	2097	-3865	-12	-14862	1830	-2487	87
0.438333	-24	49	91	-57	-119	-33	16	-14	-12	7	-68	-62	-96	-14	-28	-56	-95	37	-84	-28	-103	-19	-100	-66	-62	1	-97	-10	-70	-90	-148	-73	-40	-4715	-498	-17471	-195	-17456	2318	-11851	1676	-16897	2309	-4111	-14	-15480	2196	-2732	71
0.439167	-27	41	89	-58	-110	-38	10	-15	-18	3	-73	-65	-98	-21	-31	-60	-101	33	-87	-26	-108	-25	-101	-70	-65	-3	-101	-14	-75	-69	-148	-76	-29	-4785	-487	-17416	-210	-17906	2532	-12206	1526	-17307	2482	-4406	2	-16075	2551	-3038	16
0.440000	-21	39	94	-62	-111	-38	12	-17	-21	2	-74	-70	-100	-19	-31	-61	-101	32	-88	-36	-105	-23	-102	-73	-55	-5	-103	-19	-76	-70	-150	-76	-61	-4851	-463	-17336	-217	-18330	2739	-12598	1233	-17658	2622	-4736	26	-16644	2863	-3406	21
0.440833	-28	41	87	-63	-111	-52	9	-19	-22	0	-75	-63	-100	-27	-33	-60	-102	32	-85	-33	-105	-22	-100	-70	-65	-4	-99	-13	-72	-67	-146	-74	-103	-4920	-415	-17265	-156	-18726	2929	-12971	1110	-17952	2722	-5106	60	-17164	3133	-3828	4
0.441667	-24	42	89	-60	-112	-35	15	-15	-18	2	-73	-64	-98	-18	-28	-62	-100	33	-86	-33	-103	-22	-100	-70	-65	-13	-100	-14	-75	-70	-150	-78	-38	-4988	-358	-17215	-109	-19133	3087	-13348	1059	-18204	2764	-5512	69	-17642	3337	-4300	1
0.442500	-22	43	89	-58	-107	-34	12	-16	-17	3	-55	-66	-95	-15	-27	-58	-97	34	-87	-31	-103	-22	-100	-68	-63	0	-101	-11	-73	-69	-145	-73	-17	-5055	-284	-17185	-142	-19523	3206	-13723	665	-18424	2748	-5952	70	-18055	3472	-4821	24
0.443333	-25	42	64	-58	-105	-28	13	-15	-15	3	-70	-62	-94	-17	-25	-59	-102	35	-82	-29	-101	-19	-98	-66	-63	1	-85	-10	-70	-93	-145	-75	-75	-5122	-197	-17183	82	-19930	3285	-14111	384	-18628	2673	-6419	68	-18413	3525	-5395	46
0.444167	-23	41	90	-58	-104	-33	16	-13	-18	3	-70	-60	-92	-13	-26	-59	-97	36	-83	-30	-102	-19	-96	-70	-62	0	-99	-10	-70	-67	-147	-73	-103	-5181	-96	-17205	-72	-20355	3303	-14495	379	-18845	2522	-6905	55	-18719	3490	-6006	25
0.445000	-27	42	87	-57	-104	-31	12	-14	-16	3	-73	-60	-94	-16	-30	-63	-100	34	-87	-30	-102	-22	-99	-67	-63	0	-98	-11	-73	-68	-146	-76	-83	-5246	11	-17263	-36	-20804	3265	-14886	36	-19049	2329	-7416	55	-18966	3368	-6654	0
0.445833	-26	42	88	-61	-107	-32	13	-16	-18	2	-74	-51	-96	-18	-29	-60	-100	36	-87	-34	-103	-23	-99	-67	-66	-1	-102	-13	-72	-69	-148	-76	-60	-5294	138	-17351	-19	-21285	3162	-15274	-438	-19291	2058	-7936	75	-19166	3153	-7319	0
0.446667	-24	40	89	-58	-112	-31	11	-14	-18	2	-74	-62	-97	-16	-30	-61	-101	34	-86	-39	-90	-24	-100	-69	-64	0	-108	-14	-74	-69	-146	-77	-113	-5360	275	-17468	-57	-21813	2988	-15666	-652	-19569	1738	-8457	92	-19329	2846	-8011	0
0.447500	-26	39	88	-61	-107	-35	8	-16	-18	4	-86	-76	-96	-16	-30	-62	-92	33	-87	-35	-104	-24	-101	-70	-63	-3	-102	-15	-74	-70	-148	-74	-124	-5416	416	-17610	-57	-22399	2740	-16054	-859	-19894	1359	-8975	97	-19458	2456	-8720	-1
0.448333	-25	39	84	-59	-108	-35	11	-17	-11	4	-75	-67	-97	-16	-30	-62	-100	30	-90	-35	-104	-25	-100	-68	-65	-1	-104	-13	-75	-73	-149	-86	-118	-5470	566	-17781	101	-22972	2424	-16440	-1262	-20268	931	-9485	91	-19571	1990	-9447	-24
0.449167	-27	39	85	-60	-110	-35	11	-17	-21	0	-78	-67	-97	-16	-4	-62	-98	34	-84	-30	-103	-24	-96	-66	-64	2	-98	-10	-70	-69	-144	-74	-111	-5520	739	-17961	-77	-23599	2050	-16814	-1543	-20679	467	-9983	99	-19673	1448	-10188	-34
0.450000	-19	42	87	-60	-108	-32	15	-13	-15	4	-72	-62	-93	-15	-28	-58	-101	35	-83	-31	-103	-30	-101	-65	-82	0	-99	-9	-72	-69	-145	-73	-118	-5579	908	-18167	-104	-24241	1595	-17171	-1632	-21144	-17	-10476	106	-19786	848	-10938	-36
0.450833	-22	42	90	-59	-108	-35	11	-13	-19	4	-74	-65	-96	-22	-28	-59	-99	36	-83	-32	-104	-24	-97	-68	-63	0	-100	-13	-72	-70	-143	-72	-118	-5642	1084	-18381	-42	-24881	1092	-17527	-1733	-21645	-561	-10961	105	-19911	207	-11712	-22
0.451667	-23	35	86	-61	-108	-34	16	-12	-18	5	-75	-64	-93	-16	-27	-61	-99	32	-86	-33	-103	-26	-97	-70	-66	-1	-113	-12	-70	-68	-146	-74	-131	-5711	1266	-18594	-51	-25529	536	-17862	-1727	-22170	-1098	-11430	114	-20055	-472	-12497	-16
0.452500	-26	43	88	-60	-105	-34	13	-15	-16	3	-75	-68	-96	-17	-30	-63	-100	36	-84	-31	-104	-23	-99	-67	-62	0	-100	-11	-76	-72	-148	-75	-136	-5787	1457	-18806	6	-26151	-58	-18196	-1716	-22699	-1648	-11895	124	-20218	-1166	-13283	-35
0.453333	-24	42	113	-61	-112	-36	11	-12	-18	4	-72	-64	-98	-17	-27	-58	-98	35	-84	-34	-107	-25	-100	-67	-63	0	-82	-13	-75	-68	-144	-74	-78	-5873	1648	-19018	42	-26716	-678	-18460	-1816	-23219	-2197	-12351	116	-20391	-1861	-14086	-25
0.454167	-26	41	88	-62	-110	-34	13	-12	-17	5	-73	-90	-99	-14	-31	-58	-96	37	-85	-32	-102	-23	-96	-69	-62	-1	-101	-12	-74	-70	-147	-73	-80	-5972	1843	-19210	12	-27202	-1310	-18715	-1801	-23707	-2742	-12810	125	-20579	-2553	-14898	28
0.455000	-27	94	89	-60	-111	-38	11	-12	-19	5	-75	-66	-94	-15	-26	-60	-99	34	-83	-31	-94	-24	-102	-70	-64	1	-98	-9	-73	-65	-144	-73	-128	-6070	2034	-19387	-69	-27637	-1950	-18944	-1620	-24141	-3278	-13267	156	-20762	-3219	-15700	45
0.455833	-24	42	90	-58	-107	-45	13	-12	-21	8	-75	-65	-97	-16	-30	-59	-99	37	-83	-31	-102	-21	-96	-67	-62	1	-99	-14	-69	-69	-144	-74	-111	-6182	2215	-19550	-255	-27961	-2582	-19138	-1253	-24517	-3818	-13741	161	-20936	-3856	-16532	-6
0.456667	-24	44	87	-61	-110	-36	12	-14	-15	7	-75	-67	-96	-14	-27	-59	-100	33	-86	-32	-105	-25	-103	-72	-64	-1	-99	-14	-77	-69	-146	-73	-90	-6309	2387	-19689	-55	-28172	-3209	-19304	345	-24803	-4336	-14223	166	-21069	-4443	-17339	2
0.457500	-23	41	87	-62	-108	-35	12	-15	-18	4	-73	-66	-96	-15	-56	-59	-100	35	-87	-32	-102	-22	-97	-67	-64	2	-99	-12	-72	-68	-147	-75	-88	-6433	2555	-19807	-86	-28257	-3786	-19426	1194	-24981	-4837	-14717	176	-21174	-4984	-18112	16
0.458333	-28	42	89	-56	-111	-34	9	-17	-18	7	-72	-65	-95	-17	-28	-60	-98	33	-84	-31	-105	-25	-100	-69	-62	-1	-97	-10	-77	-69	-148	-75	-103	-6563	2694	-19907	22	-28222	-4361	-19521	306	-25045	-5333	-15226	188	-21217	-5461	-18863	-10
0.459167	-30	40	88	-62	-111	-36	12	-16	-24	5	-76	-53	-100	-18	-31	-56	-102	33	-88	-32	-107	-25	-103	-72	-69	-5	-101	-13	-80	-73	-150	-78	-96	-6697	2822	-19993	5	-28053	-4876	-19601	23	-24985	-5810	-15753	190	-21181	-5882	-19567	58
0.460000	-48	41	84	-59	-112	-39	10	-17	-19	4	-77	-67	-98	-16	-30	-60	-101	32	-88	-34	-104	-26	-102	-62	-62	-3	-102	-14	-76	-72	-147	-75	-95	-6831	2929	-20029	106	-27757	-5344	-19620	-100	-24796	-6263	-16297	183	-21059	-6234	-20182	72
0.460833	-22	41	89	-62	-120	-33	12	-15	-17	16	-72	-66	-98	-15	-31	-59	-101	34	-86	-33	-107	-23	-100	-66	-63	0	-100	-13	-75	-70	-148	-51	-97	-6951	3016	-20059	84	-27340	-5763	-19632	-376	-24472	-6717	-16858	174	-20844	-6526	-20772	52
0.461667	-25	43	88	-58	-108	-33	11	-15	-18	5	-76	-63	-94	-15	-27	-59	-100	35	-84	-31	-104	-27	-101	-70	-62	-1	-101	-10	-70	-72	-147	-76	-65	-7067	3079	-20060	250	-26809	-6130	-19630	-511	-24024	-7151	-17427	159	-20537	-6757	-21252	55
0.462500	-26	40	88	-61	-108	-32	11	-16	-17	5	-75	-65	-94	-14	-31	-60	-99	34	-87	-30	-104	-21	-101	-67	-62	0	-99	-12	-72	-70	-150	-76	-46	-7172	3123	-20045	185	-26181	-6424	-19611	-677	-23457	-7560	-18006	151	-20139	-6936	-21632	82
0.463333	-25	42	87	-58	-108	-31	11	-14	-22	6	-75	-61	-99	-13	-28	-58	-99	36	-84	-31	-103	-15	-99	-68	-63	16	-97	-14	-69	-72	-147	-76	-45	-7260	3148	-19999	103	-25469	-6702	-19594	-765	-22781	-7953	-18589	162	-19650	-7072	-21906	108
0.464167	-27	39	89	-60	-108	-32	15	-14	-21	6	-74	-66	-87	-12	-30	-58	-101	33	-88	-32	-103	-21	-99	-66	-63	-3	-99	-11	-70	-69	-148	-75	-51	-7335	3152	-19933	194	-24676	-6914	-19582	-819	-22051	-8323	-19169	160	-19084	-7170	-22070	102
0.465000	-29	42	87	-59	-111	-33	11	-15	-23	1	-79	-65	-96	-16	-34	-60	-102	33	-90	-34	-125	-24	-105	-72	-69	-5	-103	-15	-76	-75	-150	-79	-46	-7394	3163	-19849	172	-23877	-7079	-19578	-931	-21163	-8678	-19746	143	-18459	-7250	-22098	85
0.465833	-26	35	82	-62	-113	-39	38	-18	-23	1	-78	-93	-100	-19	-30	-63	-104	28	-93	-36	-108	-24	-104	-70	-65	-3	-104	-14	-79	-73	-150	-76	-48	-7429	3151	-19741	182	-23023	-7200	-19594	-995	-20244	-9009	-20294	110	-17785	-7316	-22056	80
0.466667	-26	39	86	-60	-109	-33	12	-14	-19	2	-79	-67	-96	-17	-33	-60	-92	29	-91	-11	-105	-24	-103	-73	-66	-6	-102	-16	-73	-73	-148	-77	-67	-7447	3158	-19610	232	-22156	-7286	-19636	-1095	-19282	-9329	-20815	82	-17093	-7401	-21889	40
0.467500	-29	38	84	-61	-110	-34	11	-17	-21	1	-77	-67	-109	-17	-32	-62	-102	29	-88	-36	-104	-23	-105	-70	-65	-5	-103	-13	-74	-74	-152	-79	-113	-7445	3159	-19457	177	-21260	-7346	-19709	-1221	-18291	-9632	-21294	63	-16395	-7515	-21653	11
0.468333	-26	40	87	-57	-110	-33	12	-14	-18	2	-76	-67	-99	-15	-29	-59	-100	35	-85	-31	-107	-21	-101	-68	-63	-3	-101	-15	-74	-79	-147	-77	-243	-7424	3176	-19286	177	-20436	-7377	-19818	-1280	-17292	-9925	-21725	35	-15714	-7682	-21337	3
0.469167	-23	43	89	-58	-105	-30	16	-11	-13	6	-72	-64	-82	-15	-28	-56	-95	37	-82	-30	-103	-19	-98	-66	-62	2	-97	-9	-67	-67	-146	-74	-256	-7390	3204	-19091	-45	-19612	-7393	-19968	-1341	-16299	-10211	-22097	21	-15069	-7926	-20977	7
0.470000	-23	45	91	-56	-103	-29	16	-11	-15	6	-72	-63	-90	-13	-30	-56	-93	37	-56	-29	-100	-17	-98	-63	-59	1	-99	-10	-73	-72	-146	-73	-133	-7344	3262	-18880	61	-18831	-7405	-20171	-1437	-15319	-10508	-22405	8	-14486	-8261	-20609	6
0.470833	-24	46	90	-52	-127	-32	13	-11	-18	12	-72	-58	-94	-13	-29	-59	-94	36	-81	-30	-107	-19	-99	-64	-63	2	-98	-11	-72	-68	-146	-76	-144	-7283	3339	-18662	66	-18099	-7417	-20416	-1482	-14390	-10816	-22649	-10	-13977	-8704	-20238	-39
0.471667	-23	45	89	-56	-108	-31	16	-14	-14	6	-72	-62	-97	-16	-29	-57	-98	36	-84	-26	-102	-18	-93	-66	-61	0	-100	-11	-70	-70	-145	-74	-124	-7222	3436	-18424	-70	-17410	-7433	-20713	-1471	-13502	-11138	-22815	-26	-13546	-9266	-19915	-85
0.472500	-23	45	89	-56	-108	-32	12	-13	-16	3	-73	-62	-93	-47	-30	-57	-96	35	-83	-33	-103	-22	-100	-67	-62	0	-100	-12	-72	-67	-148	-75	-80	-7156	3564	-18187	-101	-16793	-7492	-21045	-1454	-12678	-11486	-22914	-59	-13208	-9946	-19651	-58
0.473333	-24	69	91	-57	-108	-34	13	-13	-17	5	-70	-66	-98	-23	-30	-60	-100	35	-85	-32	-107	-26	-101	-67	-63	0	-101	-24	-77	-74	-150	-79	-87	-7088	3711	-17936	-39	-16240	-7515	-21413	-1446	-11929	-11859	-22933	-128	-12951	-10763	-19493	-21
0.474167	-27	42	89	-60	-112	-38	10	-17	-12	4	-74	-62	-101	-17	-30	-61	-101	34	-84	-30	-107	-24	-103	-67	-63	0	-99	-12	-74	-70	-149	-76	-108	-7014	3888	-17679	-111	-15767	-7584	-21785	-1434	-11259	-12257	-22884	-176	-12775	-11703	-19452	-59
0.475000	-27	45	92	-57	-110	-34	12	-15	-17	4	-69	-63	-97	-16	-29	-60	-98	36	-81	-35	-103	-22	-102	-67	-63	1	-99	-12	-74	-72	-148	-77	-78	-6941	4094	-17428	-13	-15367	-7672	-22209	-1412	-10678	-12693	-22776	-215	-12665	-12757	-19554	-57
0.475833	-25	44	93	-56	-104	-34	15	-14	-15	8	-67	-63	-95	-12	-28	-59	-103	37	-82	-30	-105	-21	-99	-68	-63	-1	-100	-9	-73	-67	-142	-77	-24	-6876	4314	-17176	-91	-15052	-7789	-22620	-1281	-10191	-13160	-22612	-238	-12611	-13906	-19814	44
0.476667	-23	42	95	-56	-105	-32	16	-13	-14	6	-67	-63	-92	-14	-23	-60	-98	37	-79	-26	-101	-18	-97	-73	-61	3	-97	-10	-69	-66	-146	-76	-33	-6810	4547	-16935	-138	-14827	-7932	-23020	-1240	-9808	-13662	-22406	-259	-12605	-15136	-20242	21
0.477500	-21	45	94	-56	-104	-33	16	-18	-14	25	-68	-60	-93	-12	-28	-57	-95	40	-80	-28	-102	-18	-98	-67	-59	1	-96	-6	-72	-66	-145	-73	-63	-6747	4789	-16700	-161	-14700	-8087	-23401	-1235	-9535	-14187	-22187	-272	-12622	-16415	-20837	-44
0.478333	-24	45	93	-57	-104	-34	17	-13	-15	8	-65	-63	-93	-13	-28	-59	-97	35	-81	-31	-101	-19	-97	-68	-61	0	-99	-11	-72	-68	-149	-76	-42	-6698	5032	-16475	-78	-14674	-8294	-23751	-1165	-9373	-14726	-21955	-300	-12659	-17729	-21599	-40
0.479167	-25	39	89	-59	-109	-33	12	-16	-24	3	-69	-61	-80	-16	-31	-61	-103	34	-84	-34	-107	-23	-99	-69	-67	-4	-100	-13	-73	-69	-147	-77	-13	-6649	5271	-16262	-44	-14747	-8505	-24060	-1144	-9312	-15278	-21736	-353	-12695	-19036	-22500	-8
0.480000	-26	41	87	-59	-110	-34	11	-15	-19	5	-70	-67	-97	-15	-30	-62	-93	30	-84	-28	-105	-21	-97	-67	-63	-3	-100	-11	-73	-70	-149	-78	-45	-6594	5505	-16066	-167	-14931	-8727	-24311	-1081	-9358	-15828	-21552	-441	-12735	-20286	-23509	-33
0.480833	-25	40	89	-60	-108	-41	11	-16	-19	3	-73	-64	-97	-18	-30	-60	-101	36	-83	-34	-104	-22	-100	-70	-65	-5	-101	-14	-76	-70	-148	-76	-51	-6545	5725	-15885	-153	-15215	-8964	-24484	-1012	-9512	-16371	-21418	-444	-12760	-21457	-24603	-35
0.481667	-27	41	86	-63	-111	-34	12	-14	-17	7	-72	-66	-94	-19	-32	-64	-100	28	-90	-36	-104	-21	-109	-70	-64	-4	-102	-14	-74	-72	-149	-79	-39	-6502	5923	-15715	-91	-15613	-9202	-24599	-963	-9767	-16883	-21332	-445	-12784	-22510	-25741	-33
0.482500	-26	37	86	-62	-108	-38	7	-17	-21	0	-74	-67	-98	-18	-31	-63	-100	30	-85	-33	-103	-21	-98	-69	-63	-5	-101	-14	-72	-70	-148	-77	-38	-6442	6103	-15551	-249	-16110	-9437	-24638	-921	-10109	-17354	-21383	-417	-12804	-23414	-26876	-8
0.483333	-26	39	85	-61	-109	-33	11	-14	-17	8	-72	-65	-98	-15	-30	-60	-99	33	-86	-35	-104	-22	-99	-67	-62	0	-100	-11	-73	-67	-147	-76	-62	-6391	6255	-15406	-169	-16702	-9662	-24607	-894	-10540	-17782	-21511	-387	-12836	-24147	-27962	0
0.484167	-24	40	87	-61	-109	-33	21	-15	-19	4	-87	-66	-96	-16	-29	-59	-97	34	-85	-35	-103	-23	-99	-69	-65	-4	-100	-16	-73	-72	-148	-76	-40	-6334	6382	-15279	-15	-17383	-9882	-24507	-823	-11046	-18162	-21756	-373	-12895	-24706	-28979	10
0.485000	-25	37	85	-63	-105	-34	11	-15	-18	4	-73	-64	-93	-16	-31	-61	-98	32	-91	-17	-105	-24	-100	-68	-62	-3	-98	-12	-75	-69	-148	-76	-43	-6270	6475	-15149	-128	-18142	-10099	-24348	-755	-11617	-18481	-22124	-340	-13008	-25071	-29876	46
0.485833	-27	39	56	-61	-109	-53	11	15	-18	3	-76	-66	-100	-16	-32	-66	-103	30	-86	-35	-104	-24	-102	-73	-64	-4	-99	-15	-75	-74	-149	-79	-46	-6196	6541	-15031	-114	-18944	-10305	-24129	-733	-12242	-18749	-22619	-348	-13150	-25249	-30583	66
0.486667	-26	39	84	-62	-111	-38	11	-16	-19	2	-77	-66	-97	-18	-31	-61	-100	28	-88	-40	-108	-25	-104	-69	-63	-4	-102	-14	-77	-72	-151	-77	-3	-6130	6574	-14927	-51	-19782	-10518	-23868	-602	-12908	-18968	-23226	-360	-13383	-25257	-31112	57
0.487500	-26	39	81	-61	-116	-34	3	-14	-19	0	-87	-67	-99	-19	-33	-62	-104	29	-90	-36	-109	-24	-103	-73	-65	-3	-103	-17	-75	-72	-148	-79	-22	-6063	6584	-14820	-219	-20617	-10741	-23575	-490	-13593	-19140	-23940	-384	-13708	-25120	-31430	58
0.488333	-27	38	88	-61	-109	-34	11	-15	-16	3	-75	-65	-96	-16	-29	-61	-102	32	-87	-36	-103	-24	-102	-104	-73	-1	-99	-12	-70	-66	-147	-76	-49	-5960	6563	-14726	-133	-21423	-10987	-23268	-276	-14288	-19283	-24739	-385	-14134	-24873	-31520	18
0.489167	-23	43	88	-58	-104	-32	13	-13	-23	3	-70	-61	-91	-16	-32	-58	-95	36	-84	-30	-102	-22	-99	-65	-60	1	-97	-10	-72	-70	-148	-76	-52	-5869	6518	-14635	85	-22169	-11269	-22959	39	-14979	-19414	-25615	-380	-14685	-24559	-31385	37
0.490000	-24	42	86	-58	-111	-36	12	-13	-16	4	-74	-65	-95	-16	-38	-61	-96	34	-84	-60	-104	-24	-103	-70	-64	2	-100	-14	-75	-70	-148	-77	-38	-5780	6441	-14551	-74	-22829	-11609	-22671	92	-15661	-19556	-26550	-392	-15361	-24223	-31019	53
0.490833	-27	41	85	-59	-111	-36	11	-15	-19	2	-78	-64	-98	-16	-31	-61	-100	33	-84	-31	-105	-22	-99	-67	-64	0	-96	-12	-73	-70	-148	-78	-68	-5683	6351	-14482	-107	-23363	-12011	-22401	146	-16303	-19719	-27496	-389	-16152	-23910	-30443	22
0.491667	-28	41	88	-58	-109	-32	11	-16	-18	3	-74	-64	-96	-15	-27	-62	-99	32	-85	-77	-104	-22	-116	-69	-62	1	-100	-11	-72	-68	-149	-76	-60	-5587	6235	-14395	55	-23760	-12510	-22176	268	-16906	-19926	-28431	-385	-17052	-23664	-29672	8
0.492500	-26	41	88	-58	-109	-35	15	-15	-21	3	-73	-63	-99	-16	-31	-63	-100	34	-84	-31	-107	-22	-101	-68	-64	1	-99	-15	-72	-70	-147	-79	-31	-5489	6082	-14329	116	-23990	-13101	-21998	249	-17451	-20196	-29315	-390	-18032	-23529	-28735	-3
0.493333	-28	44	88	-60	-109	-33	15	-15	-19	6	-73	-61	-96	-12	-27	-58	-101	34	-90	-32	-104	-22	-102	-68	-65	0	-98	-12	-75	-69	-145	-76	-73	-5391	5951	-14262	232	-24042	-13804	-21881	194	-17928	-20538	-30114	-374	-19072	-23524	-27665	23
0.494167	-28	42	88	-57	-103	-32	16	-15	-19	5	-72	-62	-95	-13	-28	-62	-100	34	-82	-30	-103	-18	-99	-67	-64	1	-98	-11	-73	-68	-147	-77	-83	-5295	5781	-14203	196	-23912	-14628	-21827	200	-18324	-20971	-30796	-341	-20146	-23686	-26500	-5
0.495000	-25	44	89	-56	-109	-33	15	-11	-17	6	-72	-61	-97	-13	-26	-58	-98	15	-82	-28	-102	-18	-97	-68	-62	2	-96	-9	-73	-64	-145	-75	-45	-5197	5600	-14154	139	-23591	-15564	-21837	271	-18634	-21499	-31341	-337	-21200	-24015	-25295	11
0.495833	-26	42	89	-49	-101	-32	16	23	-13	8	-69	-63	-94	-10	-25	-58	-100	38	-84	-27	-101	-18	-96	-64	-60	-18	-100	-10	-68	-64	-142	-76	-45	-5104	5402	-14108	61	-23100	-16625	-21916	303	-18858	-22131	-31693	-361	-22199	-24517	-24090	76
0.496667	-26	47	92	-53	-105	-29	16	-13	-15	8	-70	-61	-91	-10	-25	-56	-86	38	-77	-26	-102	-19	-96	-65	-63	1	-96	-10	-73	-66	-144	-72	-51	-5001	5188	-14070	52	-22435	-17817	-22061	320	-19005	-22866	-31855	-375	-23095	-25179	-22923	72
0.497500	-25	42	90	-58	-105	-30	18	-13	-15	9	-67	-61	-95	-8	-24	-55	-98	37	-81	-28	-100	-17	-96	-63	-60	4	-94	-10	-69	-65	-142	-73	-40	-4897	4955	-14043	240	-21638	-19106	-22266	385	-19013	-23679	-31806	-377	-23841	-25977	-21843	77
0.498333	-25	45	89	-58	-109	-32	13	-14	-18	5	-72	-64	-96	-13	-28	-58	-99	37	-83	-31	-104	-22	-97	-87	-64	-5	-78	-13	-73	-69	-147	-76	-38	-4810	4701	-14031	69	-20734	-20477	-22517	398	-18957	-24585	-31533	-367	-24431	-26890	-20875	62
0.499167	-30	36	85	-61	-113	-46	11	-16	-22	-3	-75	-65	-97	-16	-30	-64	-104	33	-86	-30	-107	-22	-101	-69	-65	-4	-99	11	-75	-68	-148	-92	-58	-4704	4435	-14023	30	-19753	-21900	-22807	431	-18808	-25533	-31010	-342	-24803	-27872	-20036	49
0.500000	-29	42	88	-61	-112	-35	11	-16	-24	4	-69	-67	-97	-15	-29	-62	-99	35	-82	-31	-107	-22	-98	-72	-62	-1	-99	-15	-75	-69	-146	-76	-51	-4591	4158	-14025	136	-18731	-23349	-23113	466	-18577	-26531	-30250	-319	-24959	-28881	-19345	69
0.500833	-26	42	87	-59	-108	-35	12	-14	-15	7	-69	-62	-95	-14	-28	-60	-97	34	-86	-33	-104	-22	-101	-67	-61	0	-101	-14	-70	-69	-148	-74	-17	-4483	3862	-14032	121	-17707	-24798	-23441	437	-18286	-27538	-29257	-287	-24896	-29890	-18815	77
0.501667	-24	43	89	-59	-110	-31	12	-16	-18	5	-92	-67	-94	-14	-27	-36	-99	34	-85	-34	-103	-21	-101	-70	-64	-3	-100	-14	-74	-72	-148	-76	-22	-4368	3558	-14051	120	-16720	-26212	-23765	386	-17947	-28549	-28057	-282	-24616	-30849	-18420	51
0.502500	-25	43	89	-60	-97	-36	12	-13	-17	6	-68	-64	-99	-16	-28	-60	-100	35	-85	-33	-107	-19	-98	-68	-63	10	-99	-13	-73	-68	-147	-79	-8	-4251	3240	-14088	195	-15790	-27542	-24072	406	-17575	-29482	-26660	-282	-24136	-31726	-18167	56
0.503333	-26	44	88	-60	-109	-33	12	-13	-18	7	-72	-65	-109	-13	-28	-60	-100	36	-85	-32	-104	-21	-97	-67	-64	-1	-97	-14	-75	-68	-143	-74	-9	-4132	2916	-14127	229	-14982	-28757	-24348	365	-17190	-30364	-25107	-282	-23486	-32298	-18031	115
0.504167	-26	50	88	-61	-112	-35	20	-16	-17	8	-67	-65	-97	-15	-27	-61	-99	35	-86	-34	-107	-23	-99	-68	-62	1	-97	-12	-70	-70	-149	-75	-63	-4015	2583	-14185	189	-14284	-29820	-24585	325	-16819	-31154	-23422	-256	-22696	-32539	-17980	88
0.505000	-24	44	88	-59	-107	-35	12	-14	-17	7	-72	-64	-98	-18	-43	-59	-96	35	-83	-33	-105	-22	-98	-66	-62	0	-99	-14	-75	-69	-147	-74	-53	-3897	2252	-14255	41	-13739	-30704	-24766	365	-16466	-31849	-21647	-232	-21812	-32628	-17982	70
0.505833	-23	44	85	-63	-111	-36	9	-14	-17	5	-75	-66	-95	-17	-30	-60	-99	30	-87	-36	-105	-24	-104	-68	-64	-4	-102	-14	-75	-70	-147	-76	-41	-3790	1919	-14341	85	-13352	-31390	-24890	323	-16147	-32351	-19828	-200	-20877	-32683	-18012	81
0.506667	-27	39	86	-62	-112	-39	8	-45	-23	4	-75	-69	-97	-21	-32	-64	-102	32	-91	-36	-107	-26	-107	-74	-68	-7	-103	-17	-79	-75	-152	-78	-63	-3687	1589	-14446	97	-13128	-31864	-24942	287	-15880	-32589	-18007	-169	-19942	-32698	-18023	84
0.507500	-29	37	81	-70	-115	-43	6	-18	-23	1	-77	-68	-104	-22	-32	-64	-105	29	-90	-36	-113	-27	-105	-72	-67	-5	-107	-15	-79	-72	-152	-77	-68	-3593	1267	-14568	33	-13056	-32104	-24914	350	-15666	-32665	-16217	-146	-19033	-32710	-17979	108
0.508333	-29	41	84	-62	-111	-39	11	-15	-18	7	-74	-66	-99	-22	-30	-60	-99	33	-87	-26	-103	-22	-101	-69	-67	-5	-99	-15	-74	-72	-148	-76	-69	-3513	959	-14705	47	-13129	-32108	-24800	287	-15512	-32718	-14499	-124	-18191	-32716	-17850	99
0.509167	-12	43	67	-60	-110	-33	13	-14	-16	8	-69	-64	-94	-14	-26	-57	-94	38	-84	-30	-100	-18	-115	-66	-61	0	-97	-8	-72	-68	-146	-72	-59	-3450	661	-14868	64	-13332	-31887	-24611	234	-15419	-32715	-12887	-93	-17437	-32709	-17577	115
0.510000	-24	45	90	-57	-107	-33	15	-12	-18	11	-70	-63	-101	-11	-28	-57	-99	36	-83	-31	-101	-18	-98	-67	-62	-3	-97	-10	-66	-67	-143	-64	-41	-3412	372	-15061	72	-13639	-31447	-24346	240	-15387	-32740	-11407	-49	-16821	-32719	-17229	138
0.510833	-23	43	88	-58	-107	-31	13	-13	-19	8	-67	-61	-95	-15	-23	-56	-97	40	-80	-30	-101	-19	-99	-72	-61	0	-94	-9	-69	-67	-146	-72	-26	-3395	104	-15277	157	-14028	-30809	-24003	266	-15403	-32637	-10074	-12	-16341	-32517	-16703	111
0.511667	-23	44	90	-70	-111	-32	12	-12	-17	-21	-70	-63	-93	-12	-27	-59	-97	38	-81	-28	-102	-19	-98	-65	-62	3	-97	-10	-73	-70	-144	-75	-35	-3407	-136	-15525	-117	-14476	-29971	-23581	196	-15464	-32314	-8913	10	-15975	-32009	-16022	66
0.512500	-24	44	89	-57	-110	-32	15	-15	-17	7	-68	-62	-95	-13	-26	-58	-98	36	-85	-30	-86	-17	-99	-68	-63	-1	-100	3	-72	-69	-144	-72	9	-3446	-405	-15804	-103	-14933	-28976	-23101	47	-15554	-31814	-7928	23	-15751	-31317	-15192	51
0.513333	-23	42	89	-57	-109	-31	17	-13	-16	7	-68	-65	-97	-13	-26	-57	-97	37	-83	-30	-105	-17	-97	-66	-63	0	-97	-10	-72	-67	-145	-74	32	-3520	-641	-16117	43	-15392	-27853	-22573	-22	-15656	-31188	-7114	-19	-15646	-30521	-14217	55
0.514167	-1	41	87	-57	-108	-33	13	-15	-21	6	-69	-62	-94	-14	-26	-59	-101	35	-83	-30	-97	-22	-97	-68	-65	0	-98	-10	-74	-69	-148	-73	-34	-3611	-872	-16462	29	-15822	-26640	-21981	-66	-15768	-30470	-6474	-42	-15648	-29647	-13117	62
0.515000	-29	42	90	-57	-109	-39	16	-9	-23	6	-69	-36	-98	-13	-29	-60	-104	34	-83	-30	-107	-18	-98	-70	-66	-1	-98	-13	-75	-70	-137	-78	-39	-3738	-1098	-16837	-197	-16196	-25367	-21367	-91	-15864	-29673	-5991	-31	-15731	-28729	-11925	54
0.515833	-26	40	89	-59	-110	-34	12	-15	-19	4	-72	-64	-97	-16	-26	-59	-94	36	-81	-30	-102	-17	-99	-69	-62	1	-99	-15	-72	-68	-144	-72	-32	-3885	-1319	-17242	-25	-16496	-24070	-20724	-51	-15933	-28821	-5650	-15	-15850	-27787	-10668	40
0.516667	-25	41	96	-59	-104	-29	18	-9	-16	9	-68	-62	-94	-11	-25	-57	-100	37	-83	-27	-104	-16	-95	-65	-60	1	-99	-11	-93	-68	-143	-73	-84	-4064	-1564	-17677	-11	-16719	-22780	-20072	-22	-15988	-27930	-5440	1	-16036	-26847	-9394	46
0.517500	-26	42	91	-56	-107	-28	17	-12	-15	8	-70	-61	-92	-9	-25	-57	-94	40	-79	-18	-105	-15	-95	-68	-62	-1	-95	-8	-70	-64	-143	-72	-90	-4258	-1771	-18140	-130	-16852	-21540	-19424	-30	-16006	-27028	-5340	1	-16220	-25926	-8131	49
0.518333	-26	41	90	-56	-109	-30	15	-12	-16	8	-69	-53	-95	-13	-27	-60	-100	36	-83	-30	-105	-18	-98	-69	-66	0	-98	-12	-74	-69	-147	-75	-70	-4477	-2017	-18636	-87	-16900	-20369	-18799	-13	-15981	-26127	-5335	-7	-16398	-25031	-6919	15
0.519167	-25	43	89	-59	-116	-31	16	-14	-19	6	-73	-64	-96	-13	-27	-58	-102	38	-83	-38	-108	-18	-98	-70	-65	-4	-101	-14	-76	-69	-146	-74	-76	-4713	-2270	-19144	-34	-16858	-19300	-18200	-9	-15929	-25240	-5403	-11	-16549	-24172	-5793	-17
0.520000	-27	40	86	-63	-109	-32	17	0	-33	6	-73	-63	-95	-13	-26	-59	-98	34	-82	-32	-107	-18	-97	-68	-64	-1	-100	-11	-79	-70	-146	-75	-118	-4954	-2544	-19674	-109	-16739	-18341	-17641	22	-15839	-24373	-5535	-35	-16669	-23367	-4789	-22
0.520833	-26	43	91	-57	-110	-30	15	-13	-19	5	-73	-63	-94	-13	-28	-59	-74	37	-80	-30	-101	-31	-97	-68	-64	-1	-101	-14	-76	-69	-144	-75	-94	-5206	-2822	-20211	-200	-16567	-17512	-17130	44	-15732	-23547	-5729	-36	-16747	-22610	-3951	16
0.521667	-26	42	90	-60	-109	-32	20	-13	-17	32	-72	-62	-96	-12	-25	-56	-100	39	-84	-33	-103	-17	-97	-67	-64	1	-101	-12	-73	-59	-143	-72	-75	-5461	-3116	-20761	-229	-16351	-16813	-16689	84	-15615	-22763	-5964	-33	-16788	-21911	-3284	22
0.522500	-17	42	90	-56	-108	-31	17	-13	-18	7	-69	-62	-96	-14	-25	-59	-96	38	-79	-30	-102	-17	-98	-72	-60	0	-100	-15	-73	-67	-146	-76	-119	-5727	-3444	-21317	-59	-16112	-16259	-16322	102	-15500	-22036	-6250	-32	-16790	-21276	-2806	-9
0.523333	-26	42	89	-57	-111	-19	16	-14	-17	7	-72	-63	-95	-12	-27	-59	-100	36	-82	-34	-105	-22	-100	-68	-64	0	-102	-14	-75	-68	-148	-80	-104	-5991	-3795	-21879	-236	-15875	-15821	-16038	60	-15408	-21358	-6593	-47	-16776	-20689	-2565	27
0.524167	-26	41	85	-58	-112	-34	10	-17	-21	4	-75	-66	-100	-15	-29	-58	-101	35	-84	-30	-114	-19	-100	-67	-66	18	-100	-14	-73	-70	-148	-76	-74	-6252	-4148	-22433	-168	-15649	-15556	-15844	37	-15338	-20732	-6986	-43	-16745	-20154	-2516	42
0.525000	-28	42	85	-59	-108	-35	11	-15	-19	5	-70	-50	-99	-13	-28	-57	-103	36	-83	-32	-105	-23	-98	-69	-65	0	-101	-13	-77	-67	-147	-78	-92	-6492	-4519	-22982	-179	-15466	-15394	-15743	36	-15313	-20160	-7444	-45	-16712	-19675	-2697	-17
0.525833	-27	40	89	-60	-109	-32	11	-16	-19	5	-72	-64	-98	-16	-31	-53	-113	36	-84	-30	-87	-22	-100	-69	-64	-1	-100	-15	-75	-69	-150	-76	-88	-6766	-4900	-23516	-177	-15333	-15329	-15743	50	-15340	-19636	-7972	-61	-16687	-19242	-3064	-27
0.526667	-26	42	88	-60	-111	-36	5	-18	-17	6	-72	-62	-98	-14	-31	-58	-99	36	-83	-31	-105	-23	-103	-70	-65	0	-101	-14	-76	-70	-131	-77	-78	-7011	-5287	-24034	-229	-15269	-15368	-15851	49	-15428	-19161	-8552	-52	-16687	-18853	-3616	32
0.527500	-27	39	86	-59	-111	-36	10	-15	-21	4	-72	-65	-101	-16	-33	-57	-102	39	-83	-32	-104	-19	-95	-68	-63	-1	-100	-14	-76	-73	-147	-75	-86	-7262	-5682	-24537	-177	-15273	-15467	-16052	-62	-15576	-18730	-9218	-26	-16716	-18514	-4323	20
0.528333	-27	42	87	-59	-110	-33	12	-11	-16	6	-70	-67	-99	-13	-10	-56	-98	36	-82	-33	-103	-21	-98	-69	-63	2	-100	-12	-74	-66	-147	-74	-77	-7501	-6072	-25012	-241	-15357	-15627	-16361	-155	-15778	-18338	-9948	1	-16785	-18198	-5166	-29
0.529167	-24	72	94	-53	-104	-30	17	-11	-15	7	-68	-61	-92	-11	-27	-53	-100	40	-78	-22	-102	-16	-94	-63	-58	5	-94	-9	-73	-64	-145	-72	-104	-7734	-6457	-25463	-88	-15518	-15812	-16764	-122	-16042	-17981	-10740	15	-16897	-17934	-6110	-8
0.530000	-22	47	91	-53	-108	-29	16	-10	-4	8	-68	-58	-95	-13	-27	-55	-99	38	-77	-27	-102	-18	-98	-68	-63	3	-95	-6	-72	-66	-143	-76	-104	-7964	-6833	-25879	-99	-15759	-16015	-17266	-141	-16356	-17655	-11634	3	-17055	-17707	-7151	12
0.530833	-22	45	91	-56	-107	-33	18	-11	-15	6	-67	-61	-83	-10	-28	-56	-96	40	-74	-24	-101	-17	-97	-66	-61	3	-98	-10	-69	-66	-145	-74	-63	-8192	-7194	-26269	-59	-16065	-16219	-17856	-210	-16706	-17362	-12561	-10	-17251	-17533	-8226	-16
0.531667	-22	54	88	-56	-107	-32	11	-25	-15	3	-70	-60	-92	-13	-29	-57	-99	36	-80	-30	-103	-21	-97	-72	-63	1	-97	-12	-70	-65	-145	-73	-77	-8409	-7545	-26624	-51	-16427	-16408	-18525	-167	-17084	-17098	-13531	12	-17485	-17396	-9316	-29
0.532500	-29	38	87	-60	-111	-36	9	-14	-19	1	-73	-62	-101	-15	-29	-59	-100	36	-83	-26	-103	-22	-99	-68	-63	2	-96	-10	-74	-66	-147	-74	-111	-8620	-7853	-26938	-23	-16836	-16556	-19255	-133	-17468	-16862	-14518	47	-17735	-17296	-10397	-57
0.533333	-26	44	89	-57	-110	-30	1	-12	-21	5	-72	-47	-97	-14	-28	-57	-98	36	-82	-29	-102	-19	-97	-67	-65	0	-97	-11	-75	-68	-148	-73	-95	-8822	-8131	-27208	-64	-17272	-16659	-20042	-98	-17850	-16636	-15503	50	-18008	-17245	-11453	-57
0.534167	-25	39	89	-58	-111	-33	15	-9	-19	2	-70	-60	-97	-12	-28	-58	-101	18	-84	-30	-103	-22	-98	-69	-63	1	-96	-13	-74	-68	-144	-77	-66	-9010	-8406	-27438	-121	-17724	-16711	-20865	-46	-18210	-16444	-16475	29	-18289	-17237	-12458	-42
0.535000	-24	49	88	-57	-110	-32	13	-11	0	3	-69	-62	-96	-15	-28	-58	-98	36	-80	-30	-104	-23	-97	-68	-66	1	-97	-11	-74	-67	-146	-74	-64	-9180	-8633	-27621	60	-18171	-16697	-21704	-63	-18542	-16272	-17412	-14	-18557	-17265	-13394	-58
0.535833	-24	40	89	-57	-108	-29	17	-8	-15	8	-69	-61	-91	-9	-27	-56	-90	38	-85	-28	-101	-18	-96	-64	-64	3	-97	-8	-70	-66	-144	-73	-48	-9340	-8823	-27757	187	-18607	-16630	-22552	-114	-18835	-16121	-18287	-72	-18813	-17326	-14254	-88
0.536667	-21	43	91	-55	-107	-29	15	-10	-16	5	-73	-59	-95	-11	-25	-56	-97	40	-77	-27	-104	-19	-93	-65	-60	3	-95	-11	-69	-65	-145	-68	-45	-9471	-8971	-27841	-72	-19022	-16461	-23395	-274	-19087	-16001	-19088	-94	-19049	-17426	-15034	-96
0.537500	-26	44	92	-55	-105	-30	20	-8	-14	10	-66	-58	-93	-9	-23	-57	-99	38	-79	-23	-102	-16	-92	-64	-59	7	-94	-10	-68	-64	-143	-70	-63	-9576	-9092	-27878	30	-19399	-16241	-24204	-388	-19279	-15903	-19789	-81	-19259	-17549	-15730	-99
0.538333	-24	44	92	-56	-109	-29	17	-4	-16	7	-72	-60	-97	-12	-27	-58	-96	39	-81	-29	-104	-18	-96	-66	-62	1	-99	-12	-70	-68	-143	-74	-45	-9662	-9175	-27863	-91	-19736	-15961	-24970	-305	-19429	-15827	-20388	-48	-19443	-17693	-16343	-87
0.539167	-28	38	88	-59	-111	-33	15	-10	-18	4	-69	-64	-97	-15	-29	-59	-102	33	-82	-33	-107	-34	-97	-69	-68	3	-97	-12	-74	-69	-146	-80	-52	-9713	-9223	-27803	-132	-20026	-15622	-25679	-240	-19523	-15774	-20875	0	-19596	-17844	-16882	-87
0.540000	-27	40	91	-64	-108	-36	12	-13	-22	5	-74	-62	-96	-13	-29	-60	-99	34	-85	-30	-104	-23	-100	-72	-66	-4	-102	-16	-76	-72	-150	-79	-53	-9729	-9231	-27684	1	-20268	-15225	-26308	-299	-19573	-15738	-21250	-7	-19715	-17993	-17342	-62
0.540833	-29	38	82	-61	-108	-36	13	-13	-19	3	-75	-73	-93	-6	-30	-63	-100	44	-87	-32	-104	-22	-100	-69	-64	0	-98	-14	-73	-69	-146	-76	-68	-9704	-9211	-27519	67	-20461	-14778	-26849	-322	-19579	-15711	-21497	-26	-19804	-18125	-17724	-63
0.541667	-21	41	90	-62	-109	-33	13	-16	-21	5	-72	-65	-97	-14	-28	-60	-101	37	-84	-30	-107	-22	-99	-66	-67	0	-101	-16	-76	-68	-145	-77	-69	-9643	-9155	-27306	-11	-20616	-14293	-27301	-281	-19554	-15696	-21646	-30	-19883	-18233	-18046	-44
0.542500	-28	43	88	-64	-110	-31	18	-9	-17	7	-70	-65	-97	-14	-26	-57	-100	39	-84	-32	-104	-21	-97	-68	-64	0	-98	-12	-75	-69	-145	-76	-41	-9542	-9073	-27045	90	-20730	-13770	-27646	-156	-19503	-15675	-21687	-40	-19940	-18306	-18304	-55
0.543333	-27	42	91	-58	-107	-29	17	-9	-25	9	-70	-62	-98	-13	-28	-55	-98	40	-83	-31	-104	-22	-99	-66	-64	0	-98	-13	-74	-65	-149	-76	-52	-9396	-8967	-26743	18	-20817	-13228	-27883	-52	-19437	-15651	-21644	-57	-19995	-18334	-18510	-50
0.544167	-26	41	88	-59	-108	-31	12	-11	-17	7	-70	-63	-94	-14	-28	-56	-98	59	-83	-32	-105	-23	-97	-68	-62	0	-98	-12	-74	-67	-147	-74	-63	-9213	-8841	-26403	-64	-20883	-12669	-28016	-93	-19364	-15609	-21527	-77	-20045	-18308	-18665	23
0.545000	-25	44	90	-60	-110	-32	16	-35	-14	7	-73	-65	-100	-16	-29	-56	-97	38	-84	-31	-105	-21	-98	-67	-63	0	-98	-19	-75	-72	-148	-76	-85	-8988	-8698	-26029	-74	-20933	-12101	-28042	-87	-19290	-15546	-21354	-102	-20099	-18221	-18773	32
0.545833	-25	44	86	-58	-112	-33	10	-12	-16	5	-72	-63	-95	-14	-28	-55	-101	34	-80	-33	-107	-24	-101	-68	-63	-1	-100	-15	-73	-68	-146	-78	-81	-8738	-8537	-25623	26	-20981	-11532	-27966	-10	-19222	-15434	-21144	-129	-20161	-18066	-18834	-34
0.546667	-29	40	87	-55	-110	-32	13	-15	-18	4	-72	-65	-98	-16	-31	-58	-99	37	-86	-32	-103	-21	-102	-72	-64	2	-99	-15	-75	-73	-151	-78	-41	-8448	-8366	-25191	-97	-21022	-10963	-27783	6	-19165	-15301	-20913	-197	-20240	-17840	-18854	-68
0.547500	-28	42	86	-62	-114	-36	8	-16	-22	3	-74	-69	-102	-17	-29	-60	-103	33	-86	-35	-110	-25	-102	-70	-65	-1	-101	-16	-76	-69	-148	-76	-53	-8128	-8191	-24743	-83	-21071	-10404	-27518	24	-19125	-15113	-20681	-205	-20327	-17543	-18837	-65
0.548333	-25	41	85	-62	-112	-39	10	-25	-21	4	-74	-65	-97	-18	-32	-59	-101	30	-87	-34	-108	-24	-103	-70	-67	-3	-103	-16	-76	-69	-150	-78	-97	-7778	-8006	-24276	6	-21127	-9851	-27168	22	-19100	-14863	-20444	-139	-20424	-17178	-18773	-41
0.549167	-27	43	86	-59	-112	-34	12	-17	-22	5	-72	-66	-96	-13	-29	-59	-100	36	-81	-33	-127	-19	-101	-67	-62	2	-97	-11	-72	-65	-146	-72	-99	-7404	-7828	-23797	3	-21184	-9310	-26747	58	-19083	-14563	-20229	-92	-20526	-16745	-18670	35
0.550000	-23	44	89	-32	-108	-33	13	-15	-16	6	-70	-60	-96	-14	-29	-55	-100	37	-82	-31	-105	-21	-100	-68	-63	2	-99	-11	-74	-67	-148	-83	-101	-7020	-7656	-23325	-53	-21250	-8791	-26273	111	-19090	-14181	-20051	-36	-20638	-16259	-18547	80
0.550833	-24	41	85	-57	-108	-33	12	-12	-18	4	-70	-64	-99	-17	-30	-59	-100	35	-85	-32	-103	-22	-100	-73	-63	0	-100	-11	-73	-65	-145	-76	-93	-6625	-7492	-22860	55	-21314	-8286	-25754	151	-19105	-13752	-19902	0	-20745	-15730	-18394	26
0.551667	-16	43	90	-57	-105	-34	10	-13	-21	4	-73	-64	-95	-15	-31	-58	-99	33	-87	-32	-101	-19	-100	-74	-62	1	-98	-11	-73	-63	-148	-77	-61	-6221	-7342	-22403	91	-21380	-7786	-25194	251	-19124	-13239	-19784	2	-20841	-15155	-18223	4
0.552500	-24	43	85	-59	-108	-39	11	-16	-19	3	-72	-64	-97	-15	-30	-21	-96	32	-85	-32	-102	-23	-101	-72	-63	0	-100	-14	-75	-67	-146	-76	-92	-5805	-7203	-21957	21	-21431	-7304	-24617	332	-19140	-12677	-19709	23	-20916	-14550	-18038	-43
0.553333	-27	41	87	-59	-112	-35	13	-1	-18	4	-74	-62	-100	-15	-31	-58	-103	33	-87	-30	-107	-24	-102	-69	-64	2	-100	-14	-73	-68	-144	-79	-83	-5395	-7080	-21530	120	-21470	-6833	-24025	293	-19165	-12052	-19659	13	-20972	-13925	-17845	-100
0.554167	-26	42	84	-60	-110	-34	12	-15	-22	1	-73	-63	-96	-16	-30	-61	-107	35	-90	-34	-103	-22	-99	-75	-65	-1	-103	-14	-74	-68	-146	-78	-45	-4979	-6971	-21138	142	-21475	-6382	-23431	225	-19176	-11390	-19636	9	-20991	-13290	-17661	-50
0.555000	-25	38	81	-60	-108	-33	11	-36	-17	2	-73	-63	-94	-16	-30	-58	-99	34	-87	-30	-102	-22	-100	-69	-62	-3	-95	-9	-73	-69	-147	-76	-85	-4572	-6883	-20772	40	-21450	-5934	-22839	69	-19170	-10674	-19625	-11	-20976	-12658	-17487	-25
0.555833	-23	42	88	-57	-105	-32	12	-12	-16	2	-74	-61	-93	-21	-30	-58	-98	35	-86	-34	-102	-24	-99	-70	-62	-1	-101	-14	-73	-68	-147	-75	-51	-4170	-6814	-20442	101	-21370	-5477	-22260	-5	-19157	-9943	-19628	-16	-20925	-12044	-17343	-19
0.556667	-24	40	89	-60	-108	-35	11	-16	-15	3	-73	-61	-95	-16	-31	-60	-98	32	-90	-34	-102	-26	-102	-66	-62	-3	-100	-15	-72	-73	-143	-77	-53	-3782	-6767	-20152	132	-21280	-5076	-21697	172	-19118	-9187	-19633	-29	-20831	-11455	-17234	6
0.557500	-27	37	84	-61	-110	-35	10	-16	-19	1	-74	-64	-97	-17	-23	-56	-98	34	-88	-32	-103	-30	-98	-66	-62	1	-102	-13	-72	-68	-145	-74	-90	-3398	-6732	-19896	32	-21114	-4660	-21153	262	-19058	-8419	-19623	-45	-20695	-10891	-17166	0
0.558333	-26	39	87	-63	-110	-34	-5	-12	-18	3	-75	-64	-98	-16	-31	-59	-102	34	-87	-35	-108	-27	-100	-68	-66	0	-101	-14	-75	-72	-147	-78	-96	-3022	-6714	-19687	26	-20904	-4262	-20632	211	-18970	-7688	-19598	-76	-20524	-10369	-17158	17
0.559167	-30	37	88	-61	-109	-36	10	-17	-19	1	-75	-65	-99	-21	-34	-61	-98	29	-87	-35	-104	-25	-103	-70	-64	-4	-101	-17	-77	-76	-149	-78	-104	-2666	-6706	-19521	-4	-20637	-3875	-20137	59	-18860	-6973	-19543	-110	-20322	-9875	-17202	7
0.560000	-30	38	87	-66	-110	-43	11	-16	-18	4	-76	-63	-97	-17	-30	-59	-99	33	-87	-36	-110	-27	-103	-78	-63	-5	-102	-14	-74	-69	-148	-74	-85	-2316	-6709	-19397	-101	-20322	-3502	-19664	46	-18722	-6292	-19478	-130	-20081	-9430	-17307	-18
0.560833	-28	38	88	-61	-110	-34	13	-13	-22	2	-75	-64	-98	-19	-30	-58	-104	30	-86	-32	-105	-25	-101	-69	-61	-1	-100	-16	-73	-73	-148	-75	-143	-1973	-6709	-19314	-44	-19938	-3142	-19215	126	-18554	-5656	-19375	-147	-19828	-9021	-17471	4
0.561667	-25	38	89	-75	-108	-36	11	-14	-16	4	-73	-60	-92	-17	-29	-60	-96	37	-83	-33	-103	-27	-101	-67	-63	3	-101	-12	-73	-72	-146	-50	-150	-1641	-6713	-19276	9	-19556	-2801	-18789	122	-18367	-5083	-19243	-145	-19553	-8644	-17687	1
0.562500	-24	41	90	-60	-110	-34	12	-14	-15	8	-74	-61	-96	-14	-28	-57	-104	37	-83	-32	-97	-22	-98	-68	-61	1	-101	-12	-76	-69	-148	-70	-127	-1315	-6712	-19278	22	-19119	-2473	-18387	78	-18155	-4579	-19077	-125	-19280	-8302	-17960	-50
0.563333	-25	41	88	-59	-112	-35	15	-13	-9	6	-72	-58	-93	-16	-26	-57	-98	36	-81	-30	-101	-24	-100	-67	-60	1	-95	-12	-69	-68	-145	-65	-148	-992	-6696	-19324	-36	-18663	-2167	-18013	77	-17913	-4150	-18891	-109	-19006	-7980	-18268	-29
0.564167	-23	41	90	-59	-107	-33	13	-15	-14	5	-73	-63	-97	-17	-30	-60	-97	25	-83	-28	-101	-23	-99	-67	-63	2	-100	-12	-72	-73	-147	-74	-155	-680	-6673	-19407	-182	-18195	-1879	-17658	146	-17649	-3791	-18687	-79	-18744	-7675	-18611	13
0.565000	-26	42	87	-61	-103	-35	10	-16	-17	3	-77	-63	-97	-18	-28	-62	-102	30	-86	-33	-104	-27	-103	-73	-66	-7	-105	-3	-75	-75	-151	-76	-169	-375	-6630	-19531	18	-17727	-1617	-17335	194	-17373	-3513	-18463	-33	-18497	-7379	-18973	-13
0.565833	-29	35	85	-62	-112	-39	8	-17	-24	2	-79	-62	-101	-16	-32	-64	-112	32	-87	-33	-103	-26	-101	-74	-64	-4	-100	-12	-75	-73	-148	-82	-126	-64	-6560	-19684	38	-17267	-1368	-17025	201	-17068	-3304	-18233	-8	-18272	-7083	-19335	-28
0.566667	-27	35	93	-62	-110	-39	11	-17	-16	4	-77	-65	-96	-21	-29	-61	-99	34	-87	-33	-107	-21	-102	-68	-65	-1	-99	-12	-82	-74	-151	-77	-118	237	-6470	-19862	105	-16823	-1135	-16738	193	-16754	-3164	-18002	-19	-18072	-6778	-19679	3
0.567500	-31	38	85	-62	-113	-36	10	-15	-24	3	-77	-65	-91	-19	-30	-63	-104	27	-84	-34	-108	-25	-102	-68	-68	-5	-102	-13	-76	-73	-149	-78	-81	533	-6357	-20071	126	-16402	-912	-16470	173	-16440	-3082	-17785	-13	-17896	-6459	-19997	-38
0.568333	-29	40	86	-62	-112	-34	12	-18	-22	4	-77	-66	-98	-18	-29	-62	-97	34	-86	-34	-104	-24	-100	-68	-64	-3	-102	-12	-73	-69	-147	-77	-43	843	-6216	-20306	-34	-16026	-705	-16229	142	-16091	-3048	-17561	-30	-17749	-6122	-20273	-31
0.569167	-23	41	90	-56	-107	-31	15	-12	-14	7	-70	-59	-93	-15	-27	-60	-96	38	-83	-30	-99	-21	-97	-65	-59	3	-95	-9	-66	-69	-144	-72	-49	1144	-6051	-20540	-92	-15667	-500	-16004	191	-15751	-3054	-17361	-76	-17628	-5764	-20496	-8
0.570000	-29	43	90	-59	-103	-32	16	-12	-14	8	-73	-60	-93	-14	-26	-58	-97	37	-82	-26	-100	-21	-98	-67	-61	4	-94	-7	-70	-69	-144	-70	-66	1442	-5865	-20800	2	-15368	-303	-15810	173	-15418	-3083	-17187	-66	-17545	-5385	-20656	8
0.570833	-24	41	89	-56	-102	-30	16	-13	-14	8	-61	-60	-93	-13	-28	-58	-97	35	-85	-26	-100	-21	-99	-65	-60	2	-99	-8	-68	-70	-146	-75	-57	1739	-5664	-21072	-72	-15106	-111	-15625	89	-15103	-3123	-17029	-50	-17465	-4985	-20737	6
0.571667	-31	40	91	-75	-104	-32	15	-14	-17	6	-73	-61	-93	-15	-26	-57	-97	37	-81	-29	-103	-21	-99	-68	-60	1	-98	-10	-68	-68	-150	-74	-44	2030	-5448	-21345	-73	-14889	94	-15470	90	-14777	-3164	-16900	-70	-17406	-4564	-20734	-13
0.572500	-25	40	88	-58	-104	-32	13	-15	-17	5	-74	-62	-95	-13	-28	-57	-99	35	-51	-26	-102	-21	-100	-68	-61	0	-99	-9	-69	-69	-145	-74	-13	2309	-5222	-21624	-83	-14716	298	-15312	-263	-14480	-3187	-16787	-80	-17359	-4131	-20656	17
0.573333	-23	39	88	-58	-108	-35	9	-16	-19	2	-76	-63	-94	-15	-29	-63	-101	34	-87	-30	-104	-22	-98	-73	-65	0	-108	-12	-66	-70	-149	-81	-7	2588	-4990	-21903	-117	-14584	508	-15213	-1081	-14207	-3191	-16700	-81	-17322	-3691	-20486	9
0.574167	-29	36	85	-62	-110	-35	9	-18	-22	2	-76	-67	-97	-35	-30	-65	-101	33	-87	-30	-109	-24	-101	-70	-62	2	-98	-10	-75	-70	-149	-75	-40	2858	-4755	-22177	-101	-14480	747	-15104	-1066	-13955	-3148	-16595	-77	-17274	-3234	-20229	1
0.575000	13	40	87	-57	-133	-30	13	-14	-21	4	-77	-67	-95	-12	-27	-60	-99	34	-85	-32	-103	-21	-99	-80	-64	0	-102	-12	-73	-69	-147	-75	-14	3110	-4525	-22442	30	-14409	970	-15014	-635	-13737	-3064	-16550	-83	-17219	-2784	-19897	7
0.575833	-24	41	86	-60	-105	-31	17	-14	-15	-1	-72	-63	-95	-14	-29	-56	-98	34	-85	-31	-104	-21	-98	-68	-64	2	-98	-9	-69	-69	-144	-76	-22	3348	-4296	-22698	72	-14355	1219	-14936	-611	-13543	-2928	-16482	-79	-17146	-2343	-19497	-8
0.576667	-18	44	91	-56	-104	-28	16	-13	-14	6	-73	-65	-93	-11	-27	-57	-97	36	-83	-27	-100	-18	-84	-66	-61	2	-98	-9	-70	-68	-149	-74	-42	3563	-4089	-22948	-47	-14322	1473	-14867	-488	-13380	-2742	-16417	-84	-17058	-1920	-19037	46
0.577500	-22	42	94	-57	-105	-30	16	-13	-16	10	-68	-70	-93	-11	-21	-56	-98	39	-84	-24	-101	-23	-95	-66	-62	4	-97	-11	-70	-67	-145	-74	-36	3752	-3891	-23190	-105	-14302	1732	-14812	-361	-13254	-2501	-16355	-85	-16938	-1524	-18532	63
0.578333	-25	41	88	-55	-102	-32	16	-11	-15	5	-73	-63	-96	-14	-28	-56	-97	34	-83	-29	-101	-22	-98	-67	-64	0	-97	-11	-73	-61	-146	-73	-69	3922	-3710	-23422	111	-14283	1997	-14765	-264	-13147	-2208	-16254	-90	-16794	-1157	-17986	84
0.579167	-24	38	86	-59	-112	-32	13	-14	-18	3	-73	-63	-113	-13	-31	-59	-98	36	-95	-32	-105	-23	-99	-72	-64	0	-100	-12	-73	-70	-149	-77	-38	4045	-3540	-23646	-48	-14268	2257	-14725	-155	-13068	-1865	-16149	-111	-16612	-822	-17413	160
0.580000	12	37	87	-58	-109	-30	11	-13	-18	5	-70	-64	-97	-15	-32	-60	-97	37	-82	-30	-103	-23	-97	-49	-63	0	-99	-7	-73	-74	-152	-75	-32	4141	-3391	-23858	-38	-14240	2519	-14685	-91	-13008	-1482	-16032	-112	-16397	-524	-16843	126
0.580833	-24	40	89	-60	-110	-35	13	-6	-16	2	-70	-65	-97	-17	-30	-61	-100	36	-82	-28	-109	-25	-101	-68	-62	0	-99	-11	-75	-74	-149	-76	-30	4202	-3256	-24061	-51	-14203	2767	-14654	-29	-12963	-1064	-15855	-105	-16150	-262	-16235	61
0.581667	-28	42	88	-60	-111	-33	9	-13	-19	3	-75	-62	-98	-15	-33	-61	-100	36	-86	-31	-103	-24	-101	-79	-68	0	-102	-15	-63	-77	-151	-78	-28	4220	-3141	-24254	42	-14158	3004	-14626	-3	-12933	-628	-15665	-101	-15873	-50	-15658	60
0.582500	-29	36	82	-63	-112	-34	8	-18	-21	1	-28	-63	-98	-14	-42	-61	-101	25	-82	-31	-104	-24	-102	-73	-66	0	-99	-13	-73	-72	-150	-77	-16	4203	-3037	-24436	13	-14086	3226	-14596	0	-12900	-166	-15442	-80	-15557	128	-15086	68
0.583333	-26	44	88	-57	-109	-29	13	-13	-17	5	-74	-63	-98	-16	-27	-59	-99	34	-83	-32	-104	-21	-100	-68	-64	0	-98	-13	-68	-70	-147	-87	-28	4142	-2945	-24609	-10	-13992	3423	-14563	92	-12861	268	-15184	-66	-15220	260	-14543	41
0.584167	-25	41	86	-58	-108	-35	12	-16	-16	2	-73	-65	-95	-13	-29	-44	-99	35	-72	-31	-103	-21	-100	-70	-65	-4	-101	-11	-70	-69	-147	-75	-45	4037	-2866	-24767	20	-13889	3595	-14534	173	-12820	709	-14900	-67	-14858	357	-14023	9
0.585000	-30	39	87	-62	-109	-33	12	-15	-18	4	-73	-63	-96	-15	-30	-59	-101	34	-84	-32	-105	-23	-102	-83	-67	0	-101	-13	-69	-67	-150	-77	-24	3895	-2799	-24919	45	-13753	3738	-14507	159	-12757	1109	-14583	-67	-14481	418	-13537	16
0.585833	-25	42	88	-60	-107	-34	12	-4	-19	3	-74	-61	-97	-18	-30	-59	-99	34	-84	-32	-107	-22	-100	-69	-66	-4	-102	-13	-74	-70	-150	-76	-16	3719	-2737	-25058	-17	-13631	3852	-14476	261	-12680	1479	-14241	-62	-14090	446	-13086	25
0.586667	-38	42	84	-60	-110	-34	15	-14	-18	3	-75	-63	-97	-16	-31	-59	-103	30	-88	-34	-104	-22	-100	-72	-65	-3	-111	-14	-74	-70	-147	-78	-43	3499	-2687	-25182	18	-13416	3940	-14447	327	-12575	1800	-13883	-57	-13694	448	-12678	-24
0.587500	-27	37	84	-60	-110	-34	12	-16	-24	0	-75	-65	-99	-24	-30	-61	-102	33	-83	-33	-105	-23	-99	-73	-66	-4	-103	-14	-75	-70	-149	-77	-65	3256	-2633	-25292	90	-13215	3976	-14424	295	-12448	2067	-13511	-51	-13302	425	-12298	-18
0.588333	-27	35	87	-59	-110	-35	33	-15	-17	3	-72	-63	-97	-18	-31	-60	-100	33	-86	-30	-103	-23	-99	-70	-65	2	-98	-11	-76	-69	-146	-73	-46	2979	-2588	-25387	44	-12993	4022	-14389	379	-12279	2275	-13122	-39	-12905	391	-11959	34
0.589167	-23	45	90	-53	-109	-31	16	-9	-18	7	-72	-63	-82	-9	-27	-56	-98	36	-83	-30	-104	-19	-96	-67	-62	1	-98	-13	-72	-66	-145	-72	2	2673	-2535	-25473	-72	-12751	4021	-14362	373	-12093	2412	-12742	-38	-12520	342	-11656	42
0.590000	-29	41	86	-58	-107	-32	18	-13	-19	5	-74	-62	-95	-14	-28	-58	-97	33	-84	-32	-104	-23	-97	-68	-53	2	-100	-13	-74	-69	-147	-74	-6	2336	-2492	-25548	-122	-12506	3989	-14341	363	-11872	2480	-12368	-49	-12148	276	-11396	71
0.590833	-29	40	82	-61	-114	-36	18	-15	-22	0	-73	-58	-101	-22	-30	-61	-101	33	-83	-29	-104	-24	-99	-69	-63	0	-98	-12	-77	-70	-145	-72	-41	1989	-2434	-25607	-145	-12232	3933	-14319	336	-11617	2483	-12000	-60	-11788	212	-11162	55
0.591667	-25	41	87	-60	-113	-34	16	-12	-17	4	-72	-62	-97	-15	-28	-58	-100	34	-85	-33	-107	-26	-97	-75	-61	0	-98	-11	-72	-50	-145	-75	-27	1623	-2392	-25658	15	-11954	3856	-14307	233	-11339	2418	-11652	-61	-11446	143	-10971	43
0.592500	-22	43	89	-58	-109	-35	16	-11	-16	5	-70	-66	-95	-16	-27	-59	-97	34	-82	-30	-102	-24	-98	-68	-62	2	-99	-13	-77	-70	-145	-72	-25	1242	-2332	-25697	-94	-11661	3763	-14311	265	-11044	2298	-11332	-63	-11121	74	-10811	102
0.593333	-23	45	88	-59	-112	-32	16	-13	-19	3	-73	-61	-97	-16	-26	-57	-101	34	-81	-31	-105	-24	-98	-68	-67	0	-96	-15	-75	-70	-146	-74	-45	849	-2266	-25735	-92	-11371	3650	-14296	258	-10708	2121	-11046	-64	-10811	9	-10680	79
0.594167	-26	43	87	-59	-108	-32	16	-13	-21	-24	-74	-62	-98	-16	-33	-59	-101	32	-82	-32	-104	-22	-98	-69	-64	0	-97	-15	-73	-69	-146	-74	-77	454	-2197	-25764	-94	-11063	3531	-14280	206	-10366	1900	-10795	-83	-10517	-52	-10583	19
0.595000	-21	42	86	-57	-108	-36	15	-12	-17	4	-70	-60	-97	-15	-28	-58	-99	36	-80	-29	-102	-24	-96	-68	-73	1	-96	-10	-69	-74	-144	-75	-66	55	-2118	-25788	-111	-10765	3393	-14314	206	-10004	1641	-10586	-134	-10239	-111	-10511	25
0.595833	-22	45	91	-53	-104	-31	16	-6	-17	3	-69	-61	-95	-25	-23	-58	-96	36	-79	-28	-102	-21	-94	-66	-61	3	-95	-10	-69	-68	-145	-69	-63	-337	-2038	-25808	-206	-10459	3248	-14335	145	-9636	1350	-10421	-182	-9969	-169	-10470	22
0.596667	-19	45	92	-57	-105	-32	15	-13	-15	8	-68	-58	-93	-10	-26	-53	-97	36	-70	-27	-102	-17	-96	-67	-61	3	-78	-8	-72	-67	-141	-72	-52	-730	-1942	-25837	61	-10153	3092	-14368	49	-9260	1043	-10304	-208	-9715	-231	-10454	24
0.597500	-24	45	90	-55	-108	-32	16	-12	-15	9	-91	-64	-92	-12	-29	-57	-98	35	-80	-29	-103	-16	-95	-66	-61	5	-96	-10	-72	-67	-143	-74	-55	-1114	-1841	-25861	10	-9851	2939	-14409	26	-8891	721	-10232	-191	-9468	-286	-10466	55
0.598333	-25	44	89	-58	-109	-34	12	-10	-18	3	-70	-63	-98	-14	-26	-56	-103	34	-83	-30	-107	-21	-98	-68	-67	-3	-99	-15	-73	-70	-145	-77	-86	-1483	-1734	-25895	-90	-9556	2757	-14466	91	-8523	395	-10211	-168	-9230	-354	-10505	15
0.599167	-32	37	84	-62	-115	-38	7	-18	-24	2	-76	-72	-101	-18	-32	-75	-104	30	-86	-32	-104	-22	-100	-70	-63	0	-100	-15	-74	-70	-148	-77	-102	-1857	-1615	-25917	-61	-9260	2582	-14521	156	-8153	80	-10227	-146	-8992	-425	-10557	16
0.600000	-27	39	88	-61	-111	-39	11	-14	-23	5	-78	-66	-100	-16	-30	-58	-98	35	-84	-31	-88	-24	-99	-70	-67	-4	-101	-15	-78	-70	-148	-75	-62	-2200	-1490	-25961	40	-8970	2400	-14592	163	-7794	-229	-10290	-134	-8753	-489	-10629	35
0.600833	-27	44	85	-61	-112	-38	12	-13	-16	8	-75	-57	-95	-16	-29	-58	-100	33	-87	-33	-105	-19	-100	-67	-62	-4	-102	-14	-74	-68	-144	-76	-57	-2529	-1359	-25993	23	-8687	2220	-14666	126	-7447	-513	-10393	-143	-8517	-598	-10718	40
0.601667	-21	38	88	-58	-108	-33	13	-15	-18	2	-75	-66	-95	-15	-29	-58	-103	36	-81	-31	-102	-28	-99	-72	-64	-1	-102	-10	-70	-73	-145	-78	-82	-2834	-1219	-26029	-46	-8406	2025	-14751	63	-7109	-786	-10529	-150	-8280	-707	-10822	71
0.602500	-25	43	87	-58	-109	-33	11	-13	-17	28	-68	-64	-96	-14	-30	-53	-110	36	-85	-31	-101	-18	-100	-67	-63	0	-100	-12	-70	-69	-146	-74	-85	-3118	-1078	-26064	-97	-8133	1833	-14840	10	-6790	-1044	-10690	-152	-8047	-832	-10935	86
0.603333	-21	43	90	-56	-105	-34	13	-12	-18	8	-72	-65	-95	-14	-27	-55	-97	40	-82	-30	-107	-18	-98	-67	-63	0	-102	-16	-72	-69	-144	-75	-75	-3382	-932	-26102	26	-7869	1636	-14939	-25	-6488	-1265	-10881	-136	-7815	-977	-11059	71
0.604167	-25	41	87	-59	-105	-32	13	-13	-19	9	-73	-64	-97	-15	-29	-56	-100	35	-84	-32	-103	-21	-99	-67	-61	0	-98	-12	-72	-68	-145	-77	-49	-3621	-798	-26135	-107	-7614	1435	-15036	-99	-6198	-1475	-11082	-105	-7583	-1145	-11189	27
0.605000	-24	42	89	-58	-105	-33	11	-14	-17	5	-75	-66	-98	-15	-31	-57	-99	37	-82	-30	-103	-19	-102	-67	-62	-3	-100	-15	-72	-70	-144	-76	-73	-3837	-651	-26162	-57	-7371	1234	-15140	-139	-5939	-1670	-11299	-77	-7354	-1331	-11338	19
0.605833	-21	41	88	-59	-109	-36	13	-15	-17	5	-73	-63	-98	-15	-33	-58	-101	35	-85	-35	-103	-24	-100	-72	-63	-4	-99	-14	-73	-70	-147	-82	-88	-4028	-517	-26189	-26	-7142	1034	-15250	-91	-5692	-1851	-11524	-60	-7127	-1540	-11466	68
0.606667	-25	40	88	-62	-111	-33	9	-16	-22	3	-76	-70	-98	-21	-33	-61	-100	34	-92	-38	-98	-25	-102	-72	-65	-4	-107	-18	-79	-74	-151	-80	-87	-4199	-388	-26208	63	-6922	827	-15358	-97	-5468	-2027	-11747	-81	-6918	-1772	-11606	24
0.607500	-32	35	82	-64	-115	-38	4	-19	-25	2	-81	-62	-100	-22	-35	-64	-104	30	-93	-39	-108	-25	-102	-73	-66	-5	-101	-17	-74	-73	-151	-81	-84	-4336	-263	-26220	-12	-6714	626	-15458	-132	-5261	-2198	-11959	-66	-6704	-2014	-11738	8
0.608333	-29	37	82	-61	-113	-34	12	-10	-18	3	-75	-67	-99	-21	-33	-60	-97	33	-86	-32	-108	-21	-100	-68	-65	13	-98	-16	-74	-70	-148	-75	-80	-4449	-141	-26222	11	-6514	431	-15565	-162	-5070	-2351	-12166	-49	-6504	-2277	-11865	15
0.609167	-22	41	90	-56	-108	-32	13	-13	-15	7	-76	-62	-93	-18	-31	-69	-96	37	-83	-29	-98	-22	-100	-67	-59	1	-96	-10	-68	-67	-147	-74	-99	-4536	-28	-26217	-4	-6329	228	-15666	-189	-4900	-2512	-12356	-60	-6313	-2553	-11984	-28
0.610000	-23	41	91	-57	-108	-32	15	-12	-13	7	-70	-63	-93	-16	-28	-59	-96	36	-79	-31	-100	-21	-98	-66	-48	4	-96	-10	-74	-67	-145	-76	-90	-4600	76	-26210	21	-6171	36	-15758	-203	-4758	-2688	-12542	-77	-6139	-2838	-12106	-6
0.610833	-23	41	90	-59	-115	-31	15	-21	-16	9	-73	-63	-94	-16	-30	-60	-98	36	-85	-31	-104	-25	-99	-67	-64	0	-99	-13	-73	-66	-145	-52	-60	-4643	177	-26193	59	-6025	-156	-15849	-191	-4628	-2867	-12707	-76	-5981	-3128	-12201	39
0.611667	-25	40	90	-57	-105	-29	16	-13	-18	5	-69	-64	-95	-15	-29	-61	-97	38	-83	-34	-104	-26	-96	-70	-62	3	-96	-12	-69	-69	-148	-76	-77	-4659	263	-26187	-24	-5896	-354	-15932	-241	-4519	-3060	-12857	-65	-5842	-3431	-12293	23
0.612500	-23	42	89	-57	-104	-32	15	-17	-1	7	-70	-73	-93	-13	-33	-61	-98	35	-84	-30	-101	-24	-100	-68	-62	2	-97	-12	-69	-70	-144	-73	-51	-4648	365	-26169	-5	-5783	-547	-16008	-301	-4422	-3259	-12991	-66	-5713	-3721	-12374	2
0.613333	-24	42	108	-58	-113	-30	16	-16	-14	8	-67	-64	-92	-15	-30	-62	-98	34	-85	-32	-99	-17	-99	-66	-62	1	-100	-13	-72	-67	-145	-75	-56	-4620	436	-26155	-60	-5684	-741	-16075	-316	-4359	-3469	-13108	-84	-5605	-4012	-12443	10
0.614167	-23	38	87	-57	-107	-31	13	-16	-18	0	-70	-63	-94	-16	-53	-60	-98	36	-84	-33	-103	-22	-99	-67	-64	0	-97	-11	-73	-67	-145	-76	-88	-4577	518	-26142	-153	-5608	-939	-16134	-400	-4299	-3687	-13216	-90	-5511	-4302	-12500	19
0.615000	-26	39	87	-57	-107	-30	12	-16	-19	6	-72	-65	-94	-17	-30	-63	-100	30	-84	-33	-103	-24	-99	-69	-64	0	-100	-12	-74	-70	-150	-77	-84	-4480	598	-26131	-1	-5550	-1133	-16181	-389	-4260	-3914	-13304	-99	-5437	-4578	-12548	19
0.615833	-26	40	88	-59	-110	-58	12	-16	-24	3	-75	-64	-100	-14	-30	-59	-99	37	-83	-33	-104	-21	-98	-66	-65	2	-100	-11	-107	-70	-145	-72	-56	-4371	688	-26121	20	-5498	-1330	-16217	-370	-4230	-4148	-13381	-116	-5370	-4838	-12580	26
0.616667	-28	41	87	-56	-109	-28	15	-14	-15	6	-73	-61	-95	-13	-27	-58	-97	34	-82	-31	-101	-21	-98	-56	-62	3	-96	-10	-69	-68	-143	-75	-92	-4243	769	-26123	44	-5461	-1531	-16247	-449	-4209	-4370	-13441	-122	-5322	-5085	-12608	-13
0.617500	-27	44	91	-53	-104	-29	16	-14	-33	8	-69	-61	-113	-14	-28	-61	-98	38	-82	-29	-100	-18	-95	-67	-65	1	-99	-8	-68	-67	-143	-74	-112	-4092	857	-26129	29	-5439	-1738	-16259	-471	-4195	-4596	-13492	-135	-5291	-5322	-12628	-9
0.618333	-25	44	88	-53	-84	-29	16	-12	-15	7	-69	-64	-97	-13	-25	-58	-98	37	-84	-33	-104	-21	-96	-67	-63	2	-101	-11	-72	-68	-161	-73	-100	-3920	945	-26144	64	-5431	-1948	-16265	-427	-4191	-4817	-13526	-138	-5274	-5542	-12642	7
0.619167	-24	40	87	-59	-110	-32	13	-15	-18	2	-68	-63	-95	-13	-28	-64	-98	35	-87	-33	-104	-23	-99	-69	-64	1	-99	-16	-75	-72	-145	-74	-80	-3718	1038	-26168	-19	-5425	-2169	-16257	-998	-4185	-5030	-13550	-144	-5265	-5745	-12653	0
0.620000	-29	38	86	-60	-109	-31	15	-14	-21	4	-73	-64	-96	-13	-28	-62	-101	33	-85	-36	-104	-23	-97	-70	-65	-1	-98	-12	-74	-68	-145	-76	-72	-3512	1129	-26198	-38	-5435	-2377	-16239	-2696	-4183	-5222	-13553	-131	-5268	-5934	-12657	-14
0.620833	-26	42	90	-58	-109	-31	16	-17	-17	4	-73	-65	-96	-15	-29	-59	-102	37	-83	-32	-105	-22	-98	-69	-63	0	-99	-12	-74	-74	-144	-48	-110	-3280	1228	-26258	104	-5443	-2592	-16208	-2825	-4176	-5404	-13547	-132	-5279	-6104	-12670	17
0.621667	-24	44	89	-59	-112	-31	13	-12	-13	7	-74	-63	-96	-15	-29	-58	-97	38	-83	-35	-105	-29	-98	-67	-60	16	-100	-13	-72	-68	-144	-72	-78	-3036	1322	-26275	137	-5460	-2807	-16162	-1933	-4168	-5573	-13526	-135	-5296	-6258	-12675	32
0.622500	-22	42	90	-58	-108	-32	15	-14	-15	6	-73	-62	-97	-14	-31	-59	-100	37	-83	-32	-104	-22	-99	-68	-62	0	-98	-13	-77	-72	-146	-73	-83	-2786	1425	-26321	-38	-5485	-3024	-16110	-1808	-4162	-5719	-13482	-133	-5328	-6402	-12682	40
0.623333	-24	42	90	-60	-112	-34	12	-15	-19	5	-75	-64	-97	-17	-30	-62	-99	35	-84	-36	-109	-26	-101	-72	-64	-3	-101	-16	-77	-72	-149	-76	-99	-2520	1525	-26377	-147	-5509	-3232	-16048	-1488	-4155	-5856	-13431	-117	-5361	-6531	-12686	19
0.624167	-31	39	87	-64	-112	-32	12	-18	-21	2	-68	-67	-99	-18	-35	-59	-101	36	-85	-33	-104	-22	-98	-67	-65	-5	-100	-14	-74	-72	-149	-76	-91	-2257	1634	-26428	-4	-5535	-3431	-15974	-1133	-4142	-5971	-13357	-131	-5402	-6647	-12686	11
0.625000	-28	37	87	-61	-113	-34	12	-15	-22	1	-76	-64	-98	-16	-30	-59	-104	35	-84	-7	-109	-11	-101	-69	-68	1	-99	-14	-75	-70	-148	-77	-95	-1996	1741	-26486	-7	-5561	-3626	-15888	-834	-4131	-6081	-13270	-136	-5448	-6749	-12682	-13
0.625833	-27	39	88	-62	-87	-33	11	-22	-22	4	-76	-66	-96	-21	-32	-62	-102	34	-84	-33	-109	-27	-102	-70	-64	-4	-101	-15	-74	-76	-149	-78	-86	-1739	1850	-26550	29	-5596	-3804	-15789	-563	-4121	-6166	-13169	-128	-5499	-6843	-12673	-62
0.626667	-29	39	87	-62	-113	-34	12	-16	-21	4	-77	-65	-87	-19	-31	-51	-99	34	-86	-31	-107	-26	-103	-70	-64	-5	-102	-15	-74	-74	-151	-78	-88	-1499	1965	-26609	124	-5631	-3970	-15687	-400	-4114	-6246	-13053	-132	-5554	-6922	-12665	-45
0.627500	-27	36	85	-59	-111	-35	8	-17	-23	7	-77	-66	-100	-19	-33	-63	-104	30	-86	-33	-104	-25	-102	-69	-70	-5	-101	-14	-76	-75	-150	-90	-66	-1266	2086	-26668	130	-5672	-4120	-15580	-188	-4114	-6323	-12928	-134	-5613	-7000	-12629	-25
0.628333	-27	41	86	-63	-112	-35	10	-14	-17	4	-73	-62	-95	-21	-31	-59	-98	34	-83	-31	-105	-26	-102	-70	-63	-7	-99	-13	-63	-69	-149	-76	-3	-1044	2220	-26723	35	-5714	-4247	-15456	-14	-4121	-6387	-12788	-142	-5665	-7057	-12585	-22
0.629167	-23	40	91	-59	-108	-31	17	-16	-16	6	-70	-64	-95	-15	-28	-60	-99	39	-81	-31	-102	-18	-95	-65	-62	0	-98	-9	-70	-61	-147	-73	-13	-850	2362	-26774	-41	-5766	-4353	-15332	37	-4140	-6452	-12642	-133	-5739	-7112	-12537	-21
0.630000	-24	41	91	-58	-107	-32	15	-13	-14	5	-70	-60	-95	-17	-30	-57	-96	34	-78	-28	-100	-21	-97	-66	-63	-3	-97	-11	-69	-69	-146	-72	-41	-677	2512	-26838	50	-5821	-4443	-15207	181	-4157	-6519	-12491	-156	-5809	-7167	-12480	8
0.630833	-24	43	91	-62	-105	-32	18	-15	-15	5	-70	-62	-93	-14	-30	-60	-99	36	-83	-30	-101	-22	-103	-67	-61	-1	-100	-11	-68	-68	-148	-75	-40	-529	2676	-26889	-55	-5896	-4516	-15071	371	-4226	-6583	-12338	-177	-5879	-7209	-12412	26
0.631667	-22	42	86	-58	-108	-34	12	-15	-21	4	-73	-64	-99	-16	-31	-59	-100	23	-87	-33	-105	-24	-101	-70	-67	-7	-101	-14	-76	-73	-147	-78	-64	-404	2853	-26944	-108	-5975	-4563	-14942	456	-4300	-6649	-12185	-158	-5958	-7255	-12338	29
0.632500	-29	23	86	-59	-110	-36	11	-18	-25	3	-73	-65	-96	-18	-29	-63	-101	32	-85	-35	-104	-25	-99	-69	-66	0	-99	-11	-80	-67	-147	-79	-65	-308	3051	-26990	122	-6062	-4588	-14802	586	-4385	-6707	-12031	-131	-6033	-7293	-12255	19
0.633333	-28	40	89	-60	-110	-35	12	-16	-19	4	-73	-65	-99	-16	-31	-63	-101	33	-84	-35	-104	-24	-105	-68	-64	-3	-102	-13	-74	-73	-148	-75	-61	-220	3264	-27035	11	-6162	-4602	-14666	684	-4488	-6767	-11877	-87	-6111	-7329	-12164	-14
0.634167	-28	42	91	-61	-107	-32	15	-17	-17	5	-72	-62	-96	-13	-29	-60	-102	33	-84	-33	-102	-22	-102	-66	-65	0	-102	-13	-73	-68	-148	-77	-65	-177	3494	-27078	227	-6267	-4590	-14531	745	-4612	-6818	-11730	-31	-6194	-7360	-12079	-26
0.635000	-24	42	87	-56	-107	-33	16	-16	-19	4	-75	-63	-95	-15	-29	-62	-98	29	-75	-31	-101	-22	-99	-66	-63	0	-103	-13	-69	-69	-146	-75	-55	-126	3741	-27113	207	-6387	-4565	-14388	825	-4752	-6868	-11588	-31	-6274	-7389	-11989	-3
0.635833	-22	43	92	-58	-108	-31	17	-12	-13	8	-72	-60	-94	-12	-27	-59	-99	37	-83	-32	-103	-21	-94	-66	-61	-7	-99	-9	-69	-60	-143	-72	-44	-107	3999	-27148	-18	-6514	-4531	-14249	865	-4901	-6905	-11450	-41	-6355	-7415	-11912	17
0.636667	-22	45	93	-53	-104	-30	17	-13	-18	8	-67	-62	-93	-10	-28	-62	-97	38	-80	-29	-101	-18	-97	-63	-60	2	-101	-10	-69	-67	-139	-73	-40	-107	4267	-27176	42	-6643	-4487	-14115	884	-5064	-6939	-11325	-59	-6431	-7436	-11844	10
0.637500	-13	49	92	-55	-107	-32	18	-10	-17	10	-68	-62	-93	-12	-24	-56	-95	39	-81	-33	-103	-17	-95	-62	-59	4	-100	-10	-72	-57	-142	-69	-6	-121	4533	-27200	170	-6784	-4433	-13977	880	-5236	-6960	-11201	-93	-6509	-7453	-11790	-15
0.638333	-23	46	89	-53	-105	-30	17	-11	-14	9	-70	-60	-95	-12	-24	-56	-104	35	-80	-25	-101	-22	-95	-63	-60	3	-99	-12	-72	-67	-142	-72	-9	-153	4808	-27218	106	-6927	-4379	-13849	886	-5406	-6962	-11093	-126	-6581	-7470	-11755	-21
0.639167	-23	66	89	-62	-108	-33	15	-14	-16	9	-69	-62	-95	-13	-29	-61	-97	36	-81	-33	-105	-23	-100	-65	-64	2	-101	-12	-73	-68	-147	-82	-56	-199	5071	-27228	143	-7073	-4322	-13719	837	-5575	-6956	-10990	-111	-6652	-7459	-11733	-18
0.640000	-25	41	88	-56	-112	-33	10	-13	-24	7	-73	-67	-99	-18	-33	-65	-101	33	-84	-35	-107	-24	-100	-68	-66	0	-103	-16	-78	-72	-151	-75	-62	-254	5325	-27240	271	-7209	-4263	-13590	794	-5739	-6936	-10902	-138	-6716	-7467	-11736	-24
0.640833	-27	39	86	-60	-113	-36	8	-16	-23	4	-76	-63	-98	-18	-30	-60	-101	34	-84	-33	-102	-23	-100	-68	-65	2	-99	-12	-75	-68	-145	-74	-80	-309	5570	-27231	267	-7347	-4206	-13464	756	-5889	-6895	-10815	-206	-6773	-7447	-11753	-9
0.641667	-26	41	89	-59	-108	-33	13	-18	-18	10	-68	-61	-107	-14	-29	-61	-98	35	-82	-33	-104	-18	-99	-66	-64	0	-98	-11	-75	-69	-148	-73	-104	-376	5811	-27217	143	-7475	-4148	-13337	709	-6023	-6842	-10738	-177	-6821	-7420	-11787	-14
0.642500	-25	42	89	-55	-109	-33	13	-11	-17	10	-70	-59	-96	-12	-28	-56	-98	35	-81	-31	-103	-22	-98	-67	-60	0	-97	-13	-73	-67	-143	-73	-104	-442	5989	-27192	87	-7599	-4098	-13215	613	-6145	-6780	-10671	-57	-6868	-7383	-11837	-35
0.643333	-24	43	90	-58	-104	-31	16	-12	-19	8	-69	-64	-94	-14	-28	-58	-96	34	-81	-30	-103	-21	-95	-66	-61	2	-98	-11	-73	-70	-145	-73	-110	-515	6158	-27156	73	-7714	-4049	-13097	566	-6252	-6713	-10611	11	-6912	-7337	-11903	-34
0.644167	-27	34	91	-45	-108	-32	15	-12	-17	8	-67	-60	-93	-13	-27	-58	-99	36	-82	-29	-103	-21	-95	-80	-59	3	-97	-10	-69	-68	-147	-72	-90	-585	6295	-27107	81	-7825	-4013	-12980	538	-6336	-6642	-10564	15	-6956	-7282	-11978	-19
0.645000	-28	43	91	-60	-108	-32	15	-11	-17	21	-94	-60	-94	-16	-30	-57	-99	36	-85	-29	-104	-21	-95	-67	-60	1	-99	-12	-73	-68	-147	-74	-66	-662	6397	-27049	-33	-7928	-3973	-12875	498	-6408	-6568	-10518	-50	-6993	-7220	-12058	-30
0.645833	-27	37	87	-57	-110	-32	15	-13	-19	6	-70	-62	-97	-15	-27	-57	-102	33	-69	-31	-104	-23	-96	-53	-56	-1	-99	-11	-73	-68	-144	-75	-72	-722	6466	-26974	44	-8021	-3944	-12769	472	-6463	-6500	-10481	-69	-7036	-7151	-12155	-11
0.646667	-27	39	89	-57	-109	-33	16	-12	-19	5	-72	-61	-99	-15	-30	-60	-103	33	-83	-32	-104	-23	-98	-70	-63	1	-99	-13	-73	-69	-148	-76	-61	-786	6501	-26888	-103	-8095	-3918	-12669	424	-6499	-6434	-10451	-120	-7083	-7077	-12222	-10
0.647500	-3	37	87	-59	-112	-38	12	-14	-21	3	-72	-65	-100	-16	-31	-58	-102	35	-84	-34	-109	-25	-82	-72	-65	-4	-101	-16	-78	-69	-148	-78	-44	-838	6506	-26785	17	-8197	-3894	-12577	408	-6531	-6384	-10431	-102	-7131	-7000	-12294	-14
0.648333	-28	40	87	-59	-108	-33	13	-13	-19	6	-72	-75	-97	-17	-27	-61	-107	34	-87	-34	-104	-23	-99	-72	-64	0	-97	-13	-75	-69	-148	-77	-76	-883	6480	-26667	-33	-8272	-3871	-12492	363	-6545	-6336	-10411	-46	-7180	-6920	-12359	0
0.649167	-24	37	85	-59	-109	-33	16	-14	-23	2	-75	-64	-99	-15	-28	-55	-97	36	-83	-33	-102	-19	-95	-80	-60	1	-98	-10	-60	-66	-143	-72	-77	-913	6430	-26528	-150	-8342	-3849	-12412	306	-6557	-6307	-10398	-48	-7231	-6841	-12407	-11
0.650000	-24	42	88	-56	-108	-32	16	-34	-15	5	-67	-49	-96	-13	-27	-55	-99	35	-83	-32	-103	-21	-99	-68	-63	0	-95	-11	-73	-69	-146	-76	-69	-940	6356	-26381	-152	-8414	-3830	-12346	244	-6564	-6283	-10393	-42	-7294	-6767	-12443	-33
0.650833	-21	43	87	-57	-107	-32	16	-11	-13	5	-72	-65	-97	-15	-30	-55	-100	33	-83	-41	-100	-22	-96	-68	-62	0	-97	-13	-72	-67	-145	-73	-70	-951	6272	-26210	107	-8479	-3813	-12288	193	-6572	-6273	-10394	-86	-7358	-6693	-12468	-48
0.651667	-27	41	87	-58	-104	-32	16	-9	-16	-13	-72	-66	-94	-16	-28	-58	-100	36	-85	-32	-102	-22	-102	-69	-62	0	-98	-13	-72	-69	-144	-75	-67	-954	6173	-26033	37	-8536	-3790	-12242	144	-6581	-6274	-10390	-125	-7420	-6623	-12475	-33
0.652500	-27	44	95	-57	-109	-33	16	-11	-19	5	-73	-64	-98	-18	-26	-56	-101	35	-83	-32	-107	-22	-100	-70	-62	2	-98	-10	-77	-70	-143	-74	-79	-941	6069	-25837	-208	-8598	-3768	-12209	28	-6597	-6281	-10395	-114	-7487	-6560	-12446	-30
0.653333	-27	44	87	-62	-110	-33	13	-8	-17	4	-73	-64	-119	-18	-36	-57	-100	34	-84	-33	-107	-25	-98	-68	-63	0	-98	-13	-74	-69	-145	-75	-76	-921	5961	-25628	-234	-8650	-3739	-12183	-65	-6615	-6287	-10402	-143	-7548	-6499	-12446	-22
0.654167	-27	29	89	-58	-111	-31	15	-11	-22	4	-72	-65	-99	-15	-29	-56	-99	37	-84	-33	-107	-23	-100	-73	-64	0	-98	-14	-75	-70	-144	-75	-53	-888	5859	-25402	-179	-8695	-3715	-12168	-30	-6647	-6296	-10411	-148	-7612	-6445	-12395	-25
0.655000	-26	42	89	-58	-108	-32	15	-9	-30	9	-68	-75	-95	-13	-27	-56	-97	36	-81	-31	-104	-25	-98	-67	-61	0	-96	-10	-77	-67	-144	-74	-50	-850	5763	-25162	-164	-8731	-3692	-12163	57	-6677	-6297	-10420	-160	-7659	-6391	-12372	-52
0.655833	-22	43	90	-58	-105	-30	18	-9	-14	7	-72	-65	-97	-17	-27	-56	-97	40	-83	-48	-102	-19	-98	-66	-57	2	-99	-12	-74	-67	-144	-74	-53	-805	5676	-24919	-45	-8760	-3657	-12164	56	-6723	-6297	-10429	-193	-7708	-6343	-12327	-60
0.656667	-26	44	86	-48	-107	-33	33	-13	-17	5	-72	-61	-97	-15	-27	-57	-99	35	-82	-32	-108	-23	-100	-67	-65	0	-98	-13	-73	-69	-141	-74	-63	-755	5605	-24668	85	-8788	-3630	-12177	20	-6769	-6283	-10442	-185	-7745	-6294	-12287	-58
0.657500	-24	44	85	-59	-111	-34	11	-17	-21	7	-73	-61	-99	-16	-31	-57	-98	35	-81	-29	-100	-18	-100	-70	-61	-3	-95	-12	-73	-69	-146	-74	-51	-703	5547	-24393	-47	-8806	-3594	-12184	-56	-6820	-6254	-10454	-181	-7775	-6243	-12238	-51
0.658333	-24	43	89	-58	-107	-32	15	-12	-16	5	-69	-68	-95	-15	-27	-57	-95	33	-82	-31	-104	-19	-99	-70	-64	0	-98	-12	-75	-69	-145	-75	-47	-658	5504	-24116	-369	-8813	-3566	-12202	-158	-6880	-6215	-10471	-163	-7795	-6190	-12198	-35
0.659167	-26	40	69	-62	-108	-34	13	-14	-21	7	-73	-63	-100	-16	-31	-61	-101	35	-85	-32	-107	-22	-99	-74	-66	-4	-101	-15	-75	-73	-150	-77	-66	-617	5470	-23834	-103	-8820	-3539	-12215	-148	-6942	-6159	-10486	-143	-7813	-6136	-12160	-10
0.660000	-29	40	84	-61	-113	-33	2	-12	-18	7	-75	-49	-95	-15	-29	-61	-100	33	-84	-30	-103	-22	-103	-74	-64	-1	-101	-13	-73	-72	-145	-74	-79	-563	5456	-23536	-128	-8820	-3509	-12227	-101	-7005	-6086	-10505	-132	-7811	-6075	-12131	-18
0.660833	-23	42	87	-59	-109	-34	16	-14	-17	5	-72	-63	-95	-14	-32	-59	-98	33	-84	-33	-104	-19	-109	-69	-61	0	-98	-13	-70	-69	-147	-75	-78	-557	5452	-23243	-105	-8815	-3481	-12233	-95	-7072	-5998	-10496	-109	-7806	-6011	-12107	-63
0.661667	-27	41	86	-61	-95	-30	16	-16	-18	7	-67	-60	-95	-14	-28	-58	-98	34	-84	-31	-104	-19	-99	-72	-65	0	-101	-13	-69	-69	-147	-74	-79	-538	5451	-22948	-90	-8809	-3454	-12236	-151	-7134	-5897	-10542	-120	-7802	-5938	-12095	22
0.662500	-24	42	86	-59	-111	-31	16	-13	-17	7	-73	-62	-98	-14	-30	-58	-100	34	-85	-29	-107	-21	-102	-72	-62	1	-97	-12	-73	-69	-147	-75	-68	-547	5464	-22641	-85	-8802	-3428	-12232	-221	-7192	-5785	-10564	-159	-7792	-5865	-12090	0
0.663333	-25	41	88	-58	-107	-31	12	-17	-17	5	-70	-62	-95	-14	-55	-60	-99	36	-83	-31	-105	-19	-99	-74	-60	-3	-99	-12	-73	-68	-149	-73	-84	-563	5473	-22341	-202	-8798	-3415	-12221	-307	-7249	-5672	-10591	-214	-7783	-5776	-12092	22
0.664167	-26	40	87	-59	-109	-35	17	-12	-17	7	-73	-60	-96	-15	-31	-61	-102	33	-86	-31	-104	-22	-98	-70	-65	-3	-99	-14	-70	-69	-148	-76	-74	-603	5478	-22042	-136	-8797	-3374	-12206	-405	-7298	-5550	-10620	-219	-7777	-5683	-12104	43
0.665000	-25	41	85	-59	-110	-50	12	-16	-19	1	-70	-66	-98	-17	-35	-63	-102	29	-88	-35	-104	-23	-101	-73	-66	-6	-104	-17	-75	-73	-152	-77	-62	-649	5482	-21748	-139	-8823	-3345	-12189	-441	-7346	-5433	-10660	-163	-7776	-5590	-12127	64
0.665833	-29	35	82	-63	-113	-39	8	-21	-21	2	-77	-67	-98	-19	-35	-68	-103	30	-90	-12	-105	-23	-103	-68	-64	-3	-104	-17	-76	-75	-150	-76	-92	-723	5482	-21458	-110	-8809	-3306	-12160	-409	-7378	-5312	-10693	-137	-7776	-5486	-12140	77
0.666667	-28	39	86	-77	-109	-34	7	-16	-22	3	-77	-66	-98	-19	-32	-63	-103	32	-87	-34	-111	-26	-101	-73	-67	-4	-105	-18	-69	-73	-151	-76	-108	-803	5473	-21180	-103	-8824	-3264	-12137	-396	-7406	-5203	-10737	-126	-7784	-5382	-12164	32
0.667500	-31	37	81	-64	-110	-36	8	-19	-19	2	-77	-66	-99	-18	-34	-63	-104	28	-95	-39	-109	-25	-108	-75	-73	-7	-103	-17	-75	-74	-150	-79	-105	-902	5443	-20905	-69	-8841	-3213	-12112	-348	-7424	-5096	-10776	-74	-7798	-5272	-12186	-10
0.668333	-25	39	84	-60	-109	-35	11	-18	-21	3	-74	-66	-95	-17	-31	-63	-97	35	-86	-33	-105	-24	-101	-70	-63	-1	-101	-14	-73	-72	-151	-76	-104	-1003	5404	-20641	-24	-8863	-3151	-12086	-293	-7468	-4998	-10816	-55	-7818	-5164	-12200	60
0.669167	-24	34	90	-57	-108	-33	13	-13	-18	7	-69	-61	-94	-15	-29	-58	-95	37	-84	-32	-102	-31	-95	-66	-58	3	-97	5	-72	-67	-144	-72	-113	-1118	5352	-20391	-4	-8888	-3083	-12063	-358	-7430	-4912	-10860	-69	-7847	-5057	-12216	96
0.670000	-19	44	91	-58	-108	-28	15	-13	-21	9	-72	-61	-96	-14	-29	-57	-94	37	-84	-32	-102	-22	-98	-66	-61	0	-104	-14	-59	-68	-147	-67	-97	-1248	5277	-20158	-53	-8921	-3011	-12055	-476	-7430	-4833	-10906	-47	-7887	-4956	-12229	40
0.670833	-23	41	89	-58	-107	-32	15	-12	-15	8	-70	-62	-95	-15	-24	-57	-99	39	-84	-32	-105	-29	-98	-68	-62	1	-98	-12	-70	-68	-147	-75	-72	-1377	5189	-19937	-57	-8958	-2929	-12058	-460	-7420	-4766	-10939	-42	-7948	-4865	-12237	81
0.671667	-25	44	90	-73	-108	-33	13	-16	-17	11	-70	-61	-96	-16	-28	-59	-96	33	-83	-31	-102	-19	-97	-66	-63	1	-99	-14	-70	-72	-146	-73	-39	-1512	5086	-19736	-99	-8994	-2840	-12068	-339	-7403	-4710	-10972	-103	-7985	-4775	-12238	107
0.672500	-23	45	89	-57	-110	-35	13	-14	-16	7	-72	-61	-95	-13	-28	-57	-95	34	-84	-33	-103	-12	-100	-73	-61	-11	-100	-13	-69	-70	-145	-74	-39	-1657	4966	-19542	18	-9035	-2751	-12093	-232	-7388	-4652	-10998	-167	-8037	-4693	-12235	76
0.673333	-22	39	86	-57	-107	-35	20	-15	-14	3	-73	-67	-101	-16	-32	-59	-100	34	-88	-34	-104	-23	-102	-72	-64	0	-101	-17	-78	-73	-151	-79	-47	-1802	4829	-19367	-121	-9073	-2658	-12141	-194	-7376	-4603	-11013	-208	-8102	-4630	-12225	103
0.674167	-25	41	88	-60	-112	-38	9	-21	-22	2	-75	-66	-96	-17	-31	-61	-99	35	-84	-56	-104	-28	-105	-70	-60	0	-99	-13	-73	-72	-149	-74	3	-1938	4687	-19199	-185	-9109	-2561	-12182	-216	-7354	-4548	-11015	-173	-8162	-4566	-12203	127
0.675000	-27	43	89	-56	-110	-34	12	-17	-18	5	-72	-73	-95	-15	-29	-62	-102	35	-82	-31	-104	-18	-98	-67	-65	0	-100	-13	-73	-70	-146	-75	-41	-2078	4534	-19042	-55	-9140	-2461	-12241	-234	-7347	-4494	-11001	-128	-8222	-4516	-12179	113
0.675833	-25	44	90	-55	-108	-33	15	-13	-16	6	-70	-62	-94	-11	-26	-57	-100	35	-82	-31	-77	-18	-99	-68	-64	3	-98	-13	-73	-66	-145	-72	-93	-2211	4375	-18910	-21	-9169	-2365	-12314	-199	-7338	-4434	-10975	-141	-8282	-4475	-12148	113
0.676667	-24	55	89	-53	-109	-58	15	-13	-18	8	-68	-60	-97	-11	-27	-58	-99	39	-79	-29	-104	-16	-96	-64	-60	4	-95	-11	-81	-67	-146	-74	-73	-2340	4213	-18782	-117	-9193	-2273	-12391	-176	-7334	-4365	-10939	-125	-8337	-4442	-12110	95
0.677500	-21	45	90	-52	-108	-32	18	-13	-14	7	-66	-60	-91	-11	-23	-55	-96	38	-80	-25	-99	-16	-95	-65	-61	6	-95	-12	-69	-66	-144	-72	-44	-2468	4048	-18670	36	-9216	-2183	-12475	-234	-7343	-4289	-10893	-75	-8384	-4417	-12071	46
0.678333	-23	42	89	-55	-104	-30	17	-11	-13	7	-64	-61	-94	-14	-25	-58	-102	37	-81	-29	-102	-16	-97	-67	-61	4	-98	-12	-70	-67	-148	-74	-61	-2588	3880	-18575	34	-9237	-2099	-12557	-153	-7352	-4209	-10840	-11	-8428	-4402	-12036	68
0.679167	-25	24	88	-56	-109	-35	16	-17	-18	5	-69	-58	-96	-12	-27	-59	-98	38	-82	-31	-104	-17	-100	-66	-66	0	-98	-14	-73	-72	-149	-72	-60	-2695	3720	-18491	-45	-9261	-2017	-12646	-11	-7378	-4116	-10778	60	-8462	-4382	-11993	59
0.680000	-26	42	88	-55	-111	-32	15	-18	-17	6	-69	-61	-98	-12	-28	-57	-101	36	-83	-31	-105	-18	-97	-65	-63	1	-98	-14	-74	-67	-145	-74	-49	-2807	3565	-18425	-45	-9278	-1938	-12717	51	-7398	-4012	-10709	59	-8481	-4362	-11950	4
0.680833	-26	44	88	-56	-108	-32	15	-13	-22	5	-73	-61	-96	-11	-27	-57	-100	37	-81	-29	-104	-18	-95	-66	-68	0	-98	-14	-75	-66	-146	-72	-79	-2872	3421	-18368	-13	-9298	-1859	-12772	64	-7435	-3909	-10645	25	-8484	-4336	-11910	-8
0.681667	-27	40	88	-57	-118	-9	16	-13	-22	9	-70	-63	-97	-13	-27	-62	-100	33	-86	-31	-104	-21	-99	-68	-62	0	-99	-15	-74	-69	-152	-46	-97	-2942	3295	-18333	-79	-9318	-1783	-12844	-11	-7469	-3786	-10575	21	-8492	-4312	-11864	13
0.682500	-18	41	87	-58	-110	-38	13	-15	-18	3	-73	-62	-99	-15	-29	-58	-100	37	-83	-29	-104	-17	-99	-66	-63	4	-98	-14	-74	-66	-145	-70	-82	-2988	3159	-18310	-35	-9333	-1703	-12888	-99	-7513	-3665	-10514	-18	-8479	-4279	-11826	38
0.683333	-27	40	86	-60	-108	-32	0	-13	-17	6	-68	-61	-94	-12	-28	-58	-101	35	-86	-32	-105	-18	-98	-66	-64	0	-96	-13	-72	-69	-144	-75	-61	-3025	3074	-18309	160	-9354	-1618	-12916	-212	-7559	-3539	-10453	-40	-8457	-4241	-11781	-3
0.684167	-25	41	87	-58	-109	-31	17	-13	-19	4	-72	-65	-97	-14	-27	-56	-100	39	-81	-32	-105	-18	-96	-68	-64	1	-100	-14	-72	-69	-147	-75	-44	-3036	2932	-18329	132	-9374	-1548	-12930	-300	-7604	-3418	-10411	12	-8431	-4199	-11743	-30
0.685000	-24	42	88	-40	-105	-32	16	-15	-16	4	-74	-60	-95	-15	-30	-58	-99	37	-86	-34	-102	-22	-99	-70	-63	1	-99	-13	-73	-62	-147	-75	-42	-3029	2830	-18371	-142	-9392	-1465	-12933	-476	-7653	-3297	-10376	24	-8394	-4150	-11702	-8
0.685833	-22	43	85	-59	-111	-33	13	-14	-18	5	-74	-64	-98	-17	-16	-59	-74	36	-84	-30	-104	-17	-99	-70	-66	-3	-100	-15	-75	-73	-148	-77	-47	-2998	2747	-18434	-32	-9409	-1381	-12911	-634	-7699	-3181	-10353	66	-8360	-4097	-11665	-3
0.686667	-26	41	86	-62	-110	-35	16	-15	-19	6	-73	-63	-96	-16	-30	-60	-99	36	-86	-34	-105	-22	-100	-69	-66	-3	-102	-14	-72	-73	-145	-77	-62	-2955	2667	-18515	-47	-9423	-1298	-12901	-577	-7745	-3072	-10347	73	-8313	-4043	-11623	8
0.687500	-28	41	85	-61	-110	-32	11	-16	-18	4	-74	-67	-99	-21	-34	-60	-98	35	-85	-33	-117	-24	-103	-72	-65	0	-102	-15	-76	-76	-148	-78	-77	-2876	2594	-18616	-134	-9430	-1209	-12866	-701	-7789	-2968	-10357	-10	-8271	-3982	-11584	-32
0.688333	-25	41	86	-61	-115	-33	13	-14	-22	5	-70	-65	-83	-17	-31	-58	-98	38	-84	-32	-109	-24	-97	-68	-62	0	-99	-12	-73	-70	-145	-76	-75	-2779	2544	-18738	-36	-9434	-1120	-12828	-766	-7816	-2871	-10368	-81	-8228	-3913	-11539	-27
0.689167	-41	43	90	-58	-107	-30	17	-14	-15	7	-69	-62	-97	-15	-28	-59	-97	38	-84	-24	-103	-18	-95	-69	-66	0	-97	-10	-72	-70	-146	-78	-48	-2665	2462	-18873	-56	-9426	-1031	-12785	-630	-7848	-2787	-10405	-146	-8193	-3850	-11497	-17
0.690000	-22	42	91	-59	-113	-32	15	0	-17	5	-70	-64	-97	-19	-30	-60	-101	34	-85	-33	-107	-24	-102	-70	-66	-1	-100	-15	-75	-81	-147	-79	-75	-2540	2389	-19026	-167	-9417	-951	-12746	-511	-7872	-2718	-10447	-229	-8162	-3789	-11455	-16
0.690833	-25	40	84	-58	-110	-34	12	-17	-18	3	-74	-84	-98	-19	-31	-62	-98	35	-80	-33	-99	-22	-99	-69	-63	-1	-99	-12	-72	-70	-147	-79	-86	-2396	2321	-19180	-11	-9392	-870	-12702	-374	-7872	-2649	-10497	-252	-8131	-3727	-11413	-36
0.691667	-22	38	89	-58	-108	-34	11	-15	-15	6	-72	-64	-96	-16	-29	-57	-97	37	-85	-31	-102	-23	-100	-68	-64	0	-99	-13	-73	-74	-147	-68	-91	-2246	2248	-19343	59	-9359	-794	-12660	-301	-7881	-2597	-10560	-162	-8105	-3663	-11367	-28
0.692500	-27	43	88	-57	-108	-32	15	-13	-16	6	-70	-66	-96	-16	-25	-59	-99	39	-87	-33	-110	-21	-98	-69	-56	0	-101	-13	-75	-70	-147	-78	-130	-2088	2155	-19502	-1	-9316	-725	-12623	-228	-7867	-2548	-10625	-25	-8084	-3600	-11327	-25
0.693333	-25	42	87	-58	-110	-30	10	-11	-22	4	-73	-53	-99	-17	-28	-61	-101	34	-87	-32	-105	-22	-101	-74	-70	-5	-100	-13	-74	-73	-146	-77	-118	-1931	2061	-19682	-121	-9263	-663	-12600	-202	-7837	-2512	-10693	-45	-8058	-3537	-11288	-16
0.694167	-28	42	85	-58	-109	-32	12	-16	-19	6	-74	-65	-97	-16	-28	-62	-101	12	-87	-33	-105	-23	-100	-67	-65	-3	-98	-12	-73	-74	-145	-76	-92	-1757	1951	-19794	-234	-9199	-613	-12575	-202	-7793	-2477	-10745	-135	-8033	-3471	-11247	-12
0.695000	-26	44	93	-57	-110	-33	-3	-13	-17	8	-72	-63	-96	-15	-26	-56	-98	37	-83	-31	-104	-21	-98	-70	-64	-1	-99	-13	-72	-73	-145	-73	-69	-1593	1832	-19919	-115	-9127	-567	-12558	-223	-7739	-2455	-10831	-164	-8007	-3405	-11210	-28
0.695833	-24	43	86	-55	-105	-30	17	-11	-13	6	-72	-62	-92	-13	-23	-57	-102	34	-84	-32	-102	-19	-97	-67	-60	0	-97	-9	-70	-68	-144	-72	-108	-1437	1694	-20018	-83	-9044	-534	-12544	-521	-7661	-2426	-10895	-138	-7974	-3333	-11185	9
0.696667	-24	45	84	-34	-100	-29	18	-12	-16	6	-69	-62	-93	-12	-21	-56	-97	40	-81	-27	-99	-16	-99	-65	-60	0	-99	-9	-72	-69	-146	-74	-149	-1288	1548	-20090	-126	-8962	-504	-12537	-756	-7582	-2408	-10951	-90	-7944	-3261	-11164	23
0.697500	-23	45	87	-56	-105	-30	16	-10	-15	8	-68	-60	-94	-11	-22	-55	-94	38	-82	-29	-103	-8	-96	-67	-61	3	-95	-9	-68	-67	-143	-73	-133	-1149	1374	-20139	-67	-8868	-484	-12530	-591	-7484	-2391	-10999	-62	-7897	-3184	-11153	-5
0.698333	-23	46	87	-59	-108	-32	9	-12	-18	1	-75	-65	-99	-15	-26	-57	-99	33	-86	-34	-102	-21	-98	-69	-64	-5	-101	-14	-75	-74	-145	-77	-84	-1008	1187	-20150	-120	-8780	-475	-12525	-513	-7380	-2378	-11046	-40	-7853	-3109	-11152	-19
0.699167	-28	38	81	-62	-113	-36	11	-18	-22	1	-72	-67	-98	-18	-30	-60	-102	33	-86	-36	-108	-25	-107	-74	-66	-3	-100	-13	-77	-73	-147	-77	-64	-917	991	-20127	-135	-8685	-466	-12510	-394	-7264	-2360	-11067	-76	-7795	-3025	-11156	-25
0.700000	-26	26	87	-60	-111	-34	18	-16	-24	5	-73	-69	-97	-18	-28	-60	-99	37	-84	-35	-105	-23	-98	-69	-63	0	-103	-17	-78	-72	-147	-62	-58	-819	785	-20068	63	-8587	-455	-12488	-202	-7142	-2349	-11075	-139	-7730	-2938	-11171	-15
0.700833	-27	40	90	-62	-110	-33	15	-14	-19	8	-74	-62	-99	-13	-19	-56	-103	35	-84	-32	-102	-22	-97	-68	-64	-4	-100	-12	-75	-72	-145	-73	-56	-727	571	-19970	-1	-8487	-420	-12456	-160	-7012	-2334	-11068	-151	-7654	-2845	-11195	-7
0.701667	-23	80	82	-57	-109	-33	18	-16	-17	5	-70	-64	-99	-15	-27	-58	-100	37	-83	-31	-103	-18	-98	-68	-64	0	-100	-12	-75	-73	-146	-73	-88	-655	350	-19844	-42	-8393	-435	-12416	-136	-6882	-2318	-11037	-163	-7577	-2759	-11226	62
0.702500	-28	44	89	-58	-109	-31	16	-13	-16	8	-70	-63	-95	-13	-25	-47	-99	38	-82	-33	-103	-47	-100	-68	-62	4	-98	-14	-74	-70	-144	-73	-47	-579	124	-19690	-52	-8294	-424	-12360	-238	-6749	-2309	-10994	-142	-7490	-2665	-11259	81
0.703333	-24	43	90	-60	-108	-35	17	-12	-16	7	-70	-64	-100	-14	-27	-58	-98	40	-84	-32	-104	-18	-97	-67	-64	0	-99	-13	-70	-66	-151	-74	-59	-515	-95	-19510	11	-8199	-401	-12289	-253	-6620	-2286	-10925	-107	-7403	-2577	-11299	67
0.704167	-24	42	90	-59	-107	-33	15	-13	-17	9	-70	-61	-95	-12	-26	-57	-100	36	-78	-29	-102	-18	-94	-68	-63	0	-96	-12	-73	-67	-145	-73	-85	-449	-311	-19315	29	-8108	-382	-12215	-148	-6490	-2267	-10840	-133	-7310	-2493	-11345	45
0.705000	-25	44	99	-34	-108	-31	16	-11	-16	7	-70	-61	-96	-15	-30	-59	-99	36	-81	-30	-102	-18	-97	-67	-63	0	-97	-11	-68	-70	-147	-80	-57	-385	-515	-19109	86	-8022	-356	-12121	-111	-6379	-2250	-10732	-180	-7221	-2416	-11380	59
0.705833	-22	42	90	-58	-105	-34	16	-15	-16	5	-70	-63	-108	-14	-28	-58	-94	36	-84	-31	-102	-21	-99	-72	-67	0	-100	-15	-69	-70	-146	-75	-60	-317	-710	-18901	64	-7928	-322	-12020	-147	-6271	-2229	-10614	-182	-7130	-2346	-11411	130
0.706667	-28	8	82	-62	-110	-32	15	-15	-19	4	-75	-66	-98	-17	-31	-61	-101	30	-91	-34	-105	-23	-101	-72	-67	-4	-101	-14	-77	-73	-150	-80	-67	-246	-884	-18694	71	-7845	-297	-11914	-104	-6172	-2210	-10466	-180	-7048	-2287	-11441	72
0.707500	-29	36	85	-65	-116	-40	8	-17	-26	2	-79	-67	-101	-16	-31	-63	-107	45	-86	-34	-108	-19	-99	-74	-69	-4	-101	-15	-75	-70	-148	-78	-49	-153	-1029	-18493	-59	-7754	-260	-11796	-42	-6078	-2167	-10301	-162	-6989	-2236	-11452	37
0.708333	-28	42	89	-60	-109	-33	15	2	-18	6	-70	-63	-98	-46	-26	-61	-100	33	-84	-31	-105	-19	-98	-67	-65	2	-98	-15	-74	-67	-148	-75	-61	-49	-1155	-18315	-136	-7665	-212	-11673	9	-5991	-2151	-10117	-153	-6882	-2193	-11443	51
0.709167	-22	45	93	-60	-107	-27	19	-9	-15	8	-68	-62	-97	-10	-27	-55	-97	38	-81	-32	-103	-19	-94	-64	-62	2	-97	-11	-69	-66	-142	-73	-107	62	-1251	-18154	6	-7580	-173	-11550	52	-5918	-2106	-9920	-149	-6805	-2168	-11420	61
0.710000	-12	42	64	-57	-142	-28	18	-8	-17	8	-68	-60	-96	-11	-26	-56	-102	35	-81	-30	-100	-18	-96	-63	-65	5	-97	-12	-72	-67	-145	-74	-125	189	-1326	-18032	49	-7501	-135	-11442	108	-5858	-2090	-9718	-134	-6742	-2166	-11381	78
0.710833	-23	45	92	-58	-108	-28	18	-9	-17	6	-67	-59	-95	-5	-29	-56	-99	36	-74	-29	-101	-17	-99	-65	-62	2	-98	-11	-72	-68	-143	-74	-77	328	-1370	-17930	59	-7423	-110	-11323	191	-5803	-2060	-9499	-142	-6688	-2158	-11312	82
0.711667	-23	47	92	-59	-108	-26	17	-9	-16	9	-69	-60	-95	-11	-24	-57	-98	36	-82	-29	-105	-17	-97	-64	-60	3	-114	-12	-75	-65	-143	-73	-70	481	-1391	-17891	20	-7347	-64	-11218	222	-5762	-2030	-9275	-164	-6636	-2172	-11222	120
0.712500	-26	46	94	-57	-104	-28	18	-9	-18	8	-70	-63	-94	-13	-26	-60	-96	33	-80	-29	-103	-23	-99	-67	-61	4	-97	-13	-72	-68	-145	-75	-107	639	-1386	-17881	-67	-7275	-33	-11119	198	-5729	-2006	-9043	-183	-6598	-2204	-11106	77
0.713333	-26	44	89	-87	-110	-30	12	-10	-34	9	-72	-62	-95	-13	-26	-57	-97	36	-82	-30	-104	-23	-97	-66	-62	2	-98	-11	-63	-67	-144	-75	-100	780	-1359	-17911	157	-7211	-5	-11031	153	-5698	-1982	-8813	-165	-6566	-2245	-10961	42
0.714167	-25	42	91	-58	-109	-32	17	-13	-17	5	-69	-62	-99	-16	-29	-59	-100	38	-83	-31	-103	-17	-97	-65	-63	1	-99	-14	-74	-70	-145	-74	-81	981	-1314	-17984	-29	-7147	19	-10951	194	-5681	-1975	-8582	-156	-6541	-2301	-10791	103
0.715000	-27	46	88	-59	-111	-32	19	-14	-16	4	-70	-63	-96	-15	-28	-59	-100	35	-85	-33	-107	-24	-99	-66	-65	18	-120	-13	-76	-68	-146	-75	-90	1152	-1255	-18096	-35	-7098	38	-10887	193	-5671	-1963	-8355	-187	-6529	-2361	-10601	109
0.715833	-25	44	89	-62	-109	-32	12	-14	-21	6	-76	-69	-98	-13	-30	-59	-102	36	-83	-31	-104	-19	-98	-66	-63	1	-97	-12	-73	-69	-145	-74	-78	1327	-1183	-18239	-7	-7055	63	-10825	159	-5663	-1959	-8130	-191	-6524	-2432	-10386	78
0.716667	-25	45	88	-56	-108	-29	13	-12	-16	5	-70	-62	-94	-14	-25	-57	-98	39	-80	-30	-103	-23	-98	-61	-63	2	-99	-10	-56	-75	-143	-73	-96	1494	-1114	-18411	17	-7021	80	-10781	161	-5664	-1963	-7916	-160	-6532	-2502	-10149	102
0.717500	-21	44	91	-56	-104	-30	16	-10	-14	5	-69	-62	-92	-11	-30	-57	-98	38	-82	-27	-96	-18	-96	-65	-60	5	-98	-7	-68	-67	-145	-74	-94	1660	-1041	-18609	-47	-6996	99	-10736	150	-5663	-1976	-7717	-171	-6549	-2577	-9895	77
0.718333	-22	45	89	-56	-109	-34	22	-10	-22	7	-72	-63	-95	-14	-29	-60	-97	38	-83	-31	-105	-24	-96	-67	-63	0	-101	-12	-73	-67	-146	-72	-72	1813	-985	-18830	40	-6982	116	-10707	160	-5691	-1995	-7531	-195	-6579	-2648	-9636	62
0.719167	-23	41	86	-60	-111	-32	13	-13	-21	2	-77	-65	-100	-14	-30	-56	-98	34	-83	-33	-104	-12	-97	-67	-67	-4	-102	-14	-74	-72	-149	-79	-83	1961	-932	-19055	-61	-6979	140	-10683	20	-5718	-2019	-7356	-211	-6623	-2718	-9367	96
0.720000	-19	42	89	-59	-110	-29	15	-17	-18	4	-75	-65	-98	-14	-31	-60	-101	36	-82	-32	-105	-23	-98	-68	-67	-3	-102	-17	-72	-70	-148	-75	-83	2108	-902	-19276	-147	-6986	161	-10659	-36	-5751	-2044	-7196	-232	-6677	-2775	-9085	84
0.720833	-26	42	86	-58	-109	-35	15	-13	-15	4	-73	-64	-99	-15	-30	-58	-102	35	-84	-31	-105	-22	-98	-65	-64	0	-101	-13	-75	-67	-146	-76	-58	2241	-892	-19495	-86	-6993	192	-10644	10	-5789	-2072	-7063	-216	-6744	-2822	-8806	90
0.721667	-23	64	81	-56	-109	-30	13	-13	-18	4	-77	-64	-96	-12	-28	-58	-100	34	-84	-31	-103	-22	-96	-65	-64	-3	-103	-9	-70	-68	-146	-79	-31	2376	-902	-19694	-21	-7023	224	-10634	-40	-5842	-2098	-6936	-156	-6828	-2854	-8531	43
0.722500	-24	41	88	-56	-107	-32	15	-11	-13	9	-74	-63	-94	-12	-26	-59	-90	36	-83	-31	-102	-22	-99	-67	-63	0	-98	-11	-74	-69	-150	-74	-64	2497	-940	-19872	36	-7061	252	-10632	-132	-5900	-2123	-6848	-119	-6924	-2876	-8262	5
0.723333	-24	41	68	-47	-110	-33	11	-13	-19	3	-77	-65	-98	-16	-30	-60	-102	35	-85	-33	-108	-23	-99	-68	-67	-4	-104	-15	-74	-69	-152	-76	-70	2622	-1003	-20021	59	-7098	281	-10633	-281	-5971	-2152	-6760	-93	-7034	-2882	-8011	9
0.724167	-31	39	81	-61	-110	-34	10	-15	-19	2	-75	-68	-98	-15	-14	-61	-111	17	-87	-33	-104	-22	-98	-67	-63	0	-103	-13	-72	-68	-148	-74	-63	2744	-1085	-20128	59	-7144	312	-10633	-348	-6046	-2165	-6700	-11	-7154	-2869	-7767	1
0.725000	-27	40	86	-58	-109	-33	8	-14	-21	3	-73	-65	-97	-14	-30	-62	-99	35	-84	-33	-103	-22	-98	-72	-81	-4	-104	-14	-79	-70	-152	-59	-41	2869	-1189	-20189	118	-7194	330	-10645	-204	-6129	-2179	-6672	-13	-7284	-2848	-7548	0
0.725833	-29	39	87	-58	-111	-33	11	-15	-21	4	-74	-65	-94	-15	-34	-60	-92	30	-87	-35	-105	-22	-99	-69	-64	-1	-103	-14	-76	-70	-149	-75	-35	2992	-1306	-20201	-52	-7250	349	-10661	-76	-6225	-2184	-6661	-35	-7420	-2805	-7351	-17
0.726667	-24	39	87	-58	-110	-36	9	-16	-18	6	-76	-66	-99	-16	-31	-60	-99	29	-86	-34	-104	-27	-100	-73	-66	-6	-102	-16	-83	-73	-151	-76	-50	3123	-1442	-20167	0	-7308	353	-10687	-50	-6320	-2184	-6676	-14	-7566	-2755	-7180	-31
0.727500	-26	41	82	-64	-112	-38	10	-16	-22	2	-74	-65	-97	-16	-24	-59	-105	33	-81	-34	-109	-24	-99	-68	-66	-3	-101	-13	-75	-70	-148	-76	-57	3259	-1580	-20079	-21	-7373	343	-10718	46	-6414	-2178	-6714	40	-7708	-2698	-7028	-34
0.728333	-27	44	87	-58	-113	-33	10	-12	-22	20	-72	-64	-97	-15	-33	-57	-97	35	-82	-29	-104	-22	-96	-69	-62	0	-99	-14	-76	-70	-145	-73	-50	3403	-1716	-19938	56	-7428	322	-10749	108	-6524	-2161	-6773	97	-7852	-2628	-6907	-12
0.729167	-18	46	89	-57	-108	-33	15	-10	-12	9	-66	-59	-92	-13	-27	-58	-95	40	-83	-31	-102	-19	-96	-69	-59	3	-97	-9	-72	-65	-145	-73	-35	3553	-1849	-19745	-27	-7490	278	-10805	141	-6631	-2164	-6850	53	-7993	-2554	-6816	-6
0.730000	-23	47	92	-57	-105	-32	13	-11	-16	9	-68	-60	-94	-15	-29	-53	-98	38	-81	-29	-99	-19	-77	-69	-61	0	-99	-23	-74	-68	-145	-73	-30	3706	-1976	-19515	88	-7555	219	-10846	141	-6741	-2125	-6952	-23	-8135	-2482	-6761	-16
0.730833	-23	44	89	-57	-105	-34	11	-11	-35	8	-74	-62	-96	-15	-15	-55	-97	35	-86	-33	-103	-21	-99	-72	-62	1	-99	-11	-70	-69	-144	-73	-9	3864	-2067	-19252	136	-7623	138	-10907	115	-6834	-2103	-7062	-38	-8267	-2415	-6728	-12
0.731667	-22	42	89	-57	-107	-33	11	-13	-17	5	-73	-63	-97	-17	-32	-61	-102	34	-83	-33	-107	-22	-99	-74	-66	-1	-99	-13	-76	-47	-146	-77	-28	4026	-2182	-18960	159	-7692	33	-10966	187	-6960	-2083	-7190	-35	-8389	-2351	-6733	-14
0.732500	-28	40	85	-59	-111	-35	6	-17	-21	4	-74	-65	-105	-22	-33	-61	-102	32	-83	-34	-105	-26	-102	-72	-66	-1	-100	-15	-76	-69	-144	-75	-48	4195	-2251	-18646	37	-7759	-91	-11030	244	-7062	-2058	-7325	-15	-8498	-2287	-6767	-17
0.733333	-15	38	89	-62	-105	-34	8	-13	-18	4	-73	-65	-97	-18	-33	-61	-100	35	-87	-33	-103	-23	-100	-73	-62	-7	-107	-13	-73	-70	-146	-103	-21	4366	-2298	-18323	38	-7831	-212	-11086	187	-7162	-2040	-7457	7	-8592	-2237	-6828	-82
0.734167	-24	43	87	-59	-104	-34	10	-15	-16	4	-74	-64	-96	-16	-10	-60	-98	36	-85	-31	-103	-21	-100	-70	-65	-3	-99	-13	-73	-69	-144	-76	-17	4541	-2319	-17999	75	-7901	-332	-11142	6	-7257	-2021	-7596	-26	-8677	-2198	-6925	-53
0.735000	0	41	86	-60	-108	-32	13	-15	-18	5	-74	-61	-97	-16	-33	-60	-101	34	-84	-32	-105	-22	-81	-68	-64	-1	-100	-3	-74	-70	-145	-77	-46	4709	-2318	-17693	-32	-7980	-501	-11190	-58	-7338	-2002	-7725	-57	-8744	-2164	-7042	-36
0.735833	-24	43	88	-57	-107	-33	11	-14	-19	8	-70	-62	-91	-16	-29	-56	-96	35	-82	-34	-101	-22	-99	-69	-62	0	-101	-13	-72	-68	-143	-73	-92	4877	-2294	-17404	-122	-8056	-653	-11226	-21	-7420	-1994	-7853	-72	-8795	-2145	-7186	-12
0.736667	-23	43	87	-58	-103	-30	12	-11	-14	7	-70	-61	-94	-13	-28	-58	-99	34	-83	-31	-103	-19	-98	-70	-62	0	-98	-11	-68	-68	-142	-75	-59	5034	-2252	-17150	-83	-8134	-811	-11256	-72	-7491	-1980	-7969	-55	-8832	-2135	-7352	-3
0.737500	-24	44	91	-56	-104	-29	13	-10	-13	7	-68	-59	-91	-13	-26	-61	-97	37	-98	-29	-99	-19	-97	-67	-59	0	-96	-11	-72	-66	-143	-73	-22	5184	-2195	-16925	18	-8221	-962	-11262	-116	-7559	-1978	-8077	15	-8859	-2137	-7534	-38
0.738333	-21	41	90	-56	-105	-24	15	-12	-15	6	-69	-59	-91	-15	-27	-58	-98	35	-84	-31	-102	-24	-99	-66	-61	1	-96	-10	-75	-68	-145	-76	-61	5326	-2135	-16756	141	-8311	-1107	-11257	-57	-7619	-1981	-8175	15	-8868	-2151	-7735	-41
0.739167	-26	41	89	-61	-109	-33	10	-15	-17	3	-73	-64	-96	-19	-29	-62	-88	33	-87	-35	-104	-23	-102	-70	-61	-1	-100	-16	-75	-73	-146	-77	-67	5426	-2072	-16627	-27	-8404	-1246	-11234	-90	-7674	-1988	-8261	10	-8871	-2176	-7948	-9
0.740000	-29	36	85	-63	-109	-33	7	-16	-21	2	-73	-65	-98	-17	-33	-59	-104	33	-90	-39	-113	-27	-104	-72	-65	-7	-103	-13	-75	-75	-150	-80	-53	5517	-2013	-16553	35	-8504	-1361	-11186	-129	-7724	-1997	-8333	-56	-8854	-2202	-8164	-9
0.740833	-29	39	87	-64	-110	-36	7	-22	-24	2	-76	-65	-98	18	-32	-63	-101	30	-88	-34	-107	-26	-100	-69	-65	-3	-101	-14	-75	-72	-147	-78	-79	5587	-1959	-16525	19	-8592	-1461	-11114	-163	-7762	-2003	-8400	-164	-8828	-2230	-8383	-18
0.741667	-29	39	120	-62	-111	-36	8	-14	-19	5	-75	-65	-96	-15	-30	-61	-95	35	-88	-35	-104	-24	-101	-65	-62	-5	-92	-13	-73	-72	-148	-77	-52	5634	-1923	-16547	-40	-8695	-1548	-11027	-223	-7800	-2017	-8457	-190	-8793	-2260	-8596	-7
0.742500	-26	39	90	-58	-110	-33	13	-16	-18	3	-73	-39	-100	-16	-30	-63	-100	33	-84	-33	-105	-25	-101	-69	-64	-3	-98	-12	-76	-75	-147	-77	-38	5653	-1908	-16616	-132	-8788	-1612	-10916	-265	-7825	-2043	-8514	-199	-8753	-2290	-8811	51
0.743333	-23	67	92	-61	-118	-33	12	-14	-17	5	-72	-64	-95	-15	-28	-59	-99	36	-87	-34	-104	-24	-102	-70	-62	0	-100	-12	-74	-83	-145	-77	-87	5637	-1920	-16715	74	-8881	-1661	-10793	-285	-7845	-2042	-8568	-207	-8705	-2313	-9014	59
0.744167	-25	40	92	-57	-110	-36	12	-12	-18	3	-72	-82	-97	-18	-31	-61	-91	33	-85	-33	-104	-23	-98	-69	-63	-1	-98	-11	-75	-72	-146	-77	-83	5591	-1960	-16839	-32	-8970	-1698	-10653	-239	-7859	-2054	-8624	-171	-8657	-2330	-9214	15
0.745000	-26	40	90	-86	-111	-35	11	-15	-19	4	-72	-64	-100	-14	-29	-60	-102	35	-84	-32	-108	-24	-126	-73	-62	0	-98	-14	-70	-69	-146	-76	-50	5516	-2037	-16993	82	-9055	-1697	-10504	-262	-7862	-2071	-8692	-127	-8604	-2334	-9406	8
0.745833	-25	42	89	-61	-111	-31	13	-11	-22	5	-75	-66	-94	-14	-30	-63	-100	33	-90	-34	-102	-24	-99	-69	-63	-5	-100	-14	-70	-70	-146	-76	-51	5403	-2145	-17151	145	-9138	-1684	-10346	-318	-7854	-2081	-8768	-112	-8551	-2325	-9581	79
0.746667	-29	41	89	-58	-109	-32	13	-16	-19	2	-73	-66	-96	-16	-26	-63	-99	30	-86	-31	-103	-24	-101	-74	-65	5	-101	-16	-75	-72	-148	-77	15	5269	-2291	-17309	57	-9201	-1661	-10190	-320	-7840	-2096	-8854	-151	-8501	-2303	-9748	58
0.747500	-26	38	86	-61	-110	-33	10	-15	-21	3	-75	-62	-97	-16	-30	-62	-98	32	-87	-33	-105	-26	-100	-73	-64	-3	-101	-14	-75	-73	-146	-77	28	5101	-2474	-17458	34	-9253	-1617	-10033	-388	-7811	-2111	-8961	-233	-8451	-2253	-9909	27
0.748333	-25	44	88	-59	-111	-51	12	-14	-22	0	-75	-67	-97	-15	-28	-61	-101	35	-85	-34	-104	-24	-100	-72	-65	-3	-105	-14	-70	-72	-158	-77	7	4910	-2694	-17583	43	-9297	-1559	-9877	-358	-7772	-2125	-9077	-248	-8406	-2187	-10063	55
0.749167	-26	38	89	-58	-109	-32	15	-13	-17	3	-69	-63	-92	-11	-25	-57	-101	35	-83	-33	-101	-19	-93	-68	-62	0	-96	-9	-72	-66	-143	-73	12	4701	-2926	-17678	36	-9315	-1490	-9738	-195	-7709	-2133	-9199	-217	-8364	-2099	-10212	64
0.750000	-25	75	92	-59	-108	-30	18	-12	-18	6	-70	-63	-95	-11	-26	-57	-98	36	-85	-30	-102	-21	-97	-67	-79	1	-99	-12	-72	-67	-143	-72	-5	4472	-3187	-17732	18	-9327	-1412	-9600	-255	-7645	-2146	-9350	-207	-8334	-1986	-10358	13
0.750833	-27	41	90	-58	-105	-32	16	-10	-17	16	-83	-62	-98	-13	-28	-57	-102	35	-84	-32	-104	-22	-95	-69	-62	1	-99	-12	-72	-68	-144	-74	-24	4228	-3481	-17746	29	-9311	-1333	-9488	-300	-7566	-2160	-9507	-114	-8309	-1861	-10500	2
0.751667	-23	47	90	-59	-111	-31	15	-10	-18	4	-72	-67	-92	-12	-25	-58	-97	37	-84	-30	-103	-21	-95	-69	-64	-5	-100	-12	-76	-72	-144	-74	-38	3976	-3762	-17711	55	-9276	-1248	-9388	-242	-7476	-2170	-9673	16	-8292	-1717	-10640	20
0.752500	-24	41	89	-60	-105	-32	15	-10	-19	7	-69	-64	-122	-14	-26	-57	-73	35	-85	-29	-105	-23	-96	-70	-65	2	-96	-13	-73	-67	-143	-74	-41	3728	-4062	-17623	-29	-9222	-1159	-9312	-216	-7382	-2180	-9849	61	-8278	-1554	-10786	2
0.753333	-26	49	88	-61	-169	-33	15	-11	-17	6	-73	-66	-97	-16	-28	-58	-98	36	-86	-31	-104	-22	-102	-67	-64	-1	-83	-14	-97	-73	-145	-73	-56	3480	-4353	-17476	109	-9139	-1074	-9259	-291	-7275	-2186	-10022	52	-8272	-1381	-10928	-24
0.754167	-24	41	87	-59	-111	-33	12	-12	-17	-5	-72	-63	-100	-13	-27	-56	-96	35	-85	-30	-105	-24	-97	-67	-64	1	-100	-11	-73	-67	-145	-75	-78	3243	-4627	-17279	74	-9035	-991	-9222	-307	-7162	-2198	-10196	34	-8265	-1197	-11071	-8
0.755000	-26	33	92	-55	-108	-30	16	-12	-22	9	-68	-62	-97	-14	-26	-58	-99	39	-81	-28	-101	-18	-82	-68	-62	0	-97	-10	-74	-67	-146	-75	-86	3020	-4882	-17032	8	-8903	-914	-9207	-254	-7045	-2193	-10364	17	-8273	-1015	-11221	-9
0.755833	-23	42	91	-55	-108	-31	16	-11	-10	-10	-67	-61	-70	-14	-24	-55	-98	38	-81	-28	-103	-22	-98	-67	-60	1	-96	-8	-70	-65	-144	-73	-53	2812	-5110	-16742	53	-8755	-844	-9212	-200	-6924	-2193	-10522	-5	-8267	-830	-11362	-15
0.756667	-23	43	87	-57	-105	-31	12	-11	-16	8	-72	-63	-98	-16	-27	-55	-97	49	-82	-29	-103	-22	-118	-69	-62	2	-100	-12	-73	-70	-148	-75	-26	2627	-5309	-16417	104	-8585	-780	-9238	-44	-6810	-2193	-10674	-63	-8273	-659	-11511	-11
0.757500	-22	44	89	-58	-109	-36	12	-14	-23	6	-70	-62	-96	-8	-26	-57	-97	36	-81	-28	-103	-24	-97	-67	-59	1	-96	-10	-69	-67	-142	-70	-49	2470	-5459	-16050	27	-8389	-729	-9300	12	-6687	-2181	-10803	-31	-8265	-493	-11652	29
0.758333	-24	44	81	-57	-108	-30	15	-13	-17	6	-68	-60	-95	-15	-27	-59	-101	35	-82	-29	-105	-23	-99	-67	-64	20	-97	-12	-73	-68	-148	-78	-81	2329	-5572	-15671	112	-8180	-692	-9332	-61	-6573	-2167	-10927	16	-8257	-351	-11796	56
0.759167	-25	39	87	-60	-113	-35	12	-15	-21	5	-70	-65	-99	-3	-25	-60	-100	34	-86	-33	-107	-25	-100	-74	-65	0	-101	-13	-74	-72	-150	-79	-110	2214	-5640	-15276	95	-7975	-670	-9401	-82	-6460	-2151	-11025	22	-8241	-230	-11929	5
0.760000	-25	37	85	-59	-109	-35	13	-15	-21	4	-72	-64	-99	-15	-28	-36	-104	32	-86	-30	-104	-22	-101	-69	-65	-1	-100	-11	-74	-68	-150	-77	-116	2133	-5653	-14874	-84	-7721	-651	-9498	-136	-6347	-2128	-11110	23	-8211	-138	-12058	22
0.760833	-15	44	90	-58	-110	-34	17	-14	-18	4	-70	-61	-95	-14	-30	-58	-99	34	-83	-30	-103	-22	-102	-68	-65	0	-97	-24	-70	-70	-149	-74	-127	2075	-5619	-14477	-70	-7477	-648	-9558	-136	-6234	-2101	-11178	-18	-8169	-73	-12175	28
0.761667	-28	42	89	-55	-108	-31	15	-13	-16	5	-70	-60	-96	-12	-24	-58	-101	34	-82	-31	-104	-22	-98	-68	-63	3	-99	-9	-74	-65	-147	-76	-170	2034	-5543	-14096	-62	-7222	-662	-9647	-142	-6123	-2070	-11235	-105	-8108	-43	-12284	-5
0.762500	-23	43	87	-56	-114	-32	16	-13	-22	3	-69	-60	-95	-11	-26	-58	-100	35	-83	-29	-104	-21	-97	-68	-66	0	-99	-7	-73	-68	-145	-68	-165	2019	-5417	-13737	-32	-6968	-686	-9743	-159	-6011	-2046	-11277	-113	-8034	-49	-12383	-12
0.763333	-23	43	91	-55	-104	-30	16	-13	-15	9	-68	-60	-94	-13	-25	-57	-100	35	-83	-38	-101	-24	-99	-66	-67	2	-97	-7	-70	-68	-147	-73	-58	2019	-5257	-13411	-17	-6713	-736	-9840	-85	-5896	-2016	-11307	-145	-7948	-84	-12475	-16
0.764167	-24	40	91	-58	-107	-31	16	-15	-19	6	-72	-72	-95	-12	-27	-56	-98	37	-83	-29	-105	-19	-98	-69	-63	0	-98	-12	-72	-65	-145	-73	-76	2031	-5062	-13130	-22	-6463	-790	-9936	-77	-5786	-2002	-11335	-181	-7837	-164	-12536	-21
0.765000	-25	41	88	-60	-111	-34	16	-12	-21	6	-74	-63	-98	-15	-29	-61	-127	30	-87	-34	-97	-23	-100	-69	-66	-3	-102	-12	-75	-72	-147	-79	-61	2044	-4838	-12898	58	-6222	-863	-10039	-55	-5670	-1991	-11358	-210	-7717	-279	-12594	-24
0.765833	-10	38	86	-60	-113	-39	12	-18	-25	0	-76	-67	-99	-17	-30	-62	-103	30	-87	-32	-103	-22	-100	-73	-67	-3	-80	-10	-72	-73	-149	-77	-56	2074	-4591	-12715	-31	-5984	-946	-10138	-56	-5557	-1989	-11375	-232	-7580	-420	-12626	7
0.766667	-28	38	86	-62	-114	-36	9	-14	-19	4	-76	-64	-97	-17	-29	-62	-102	30	-92	-34	-102	-24	-99	-70	-64	-3	-102	-14	-75	-72	-148	-78	-96	2102	-4334	-12591	-70	-5759	-1046	-10234	-105	-5449	-2004	-11393	-268	-7433	-589	-12644	45
0.767500	-25	39	78	-63	-112	-39	12	-14	-15	2	-75	-67	-95	-17	-29	-60	-101	30	-87	-34	-105	-23	-99	-69	-64	-5	-102	-9	-74	-68	-154	-75	-138	2131	-4059	-12528	126	-5542	-1155	-10334	-109	-5316	-2034	-11410	-281	-7275	-781	-12640	60
0.768333	-24	42	88	-59	-110	-31	12	-11	-19	3	-73	-62	-96	-15	-27	-58	-99	34	-84	-39	-104	-22	-96	-66	-62	0	-98	-8	-70	-69	-148	-80	-139	2159	-3781	-12526	114	-5338	-1274	-10428	-141	-5191	-2083	-11424	-228	-7105	-998	-12623	-10
0.769167	-19	45	91	-40	-100	-32	17	-12	-14	7	-70	-64	-94	-12	-24	-57	-96	37	-80	-29	-99	-19	-96	-65	-59	2	-96	-5	-72	-72	-153	-73	-96	2187	-3515	-12579	107	-5144	-1404	-10521	-122	-5061	-2158	-11446	-197	-6935	-1236	-12584	-7
0.770000	-19	43	90	-57	-109	-32	11	-9	-16	7	-72	-60	-93	-13	-24	-56	-64	39	-84	-31	-101	-19	-96	-64	-61	3	-97	-8	-70	-68	-146	-74	-62	2204	-3244	-12724	-5	-4971	-1551	-10617	-79	-4935	-2260	-11461	-214	-6761	-1490	-12533	33
0.770833	-22	50	90	-57	-110	-31	16	-12	-15	6	-72	-64	-94	-13	-25	-57	-97	38	-84	-30	-99	-22	-96	-68	-61	1	-98	-8	-70	-68	-146	-74	-45	2218	-2998	-12870	-29	-4803	-1705	-10713	-73	-4800	-2389	-11477	-178	-6588	-1755	-12470	13
0.771667	-26	43	89	-55	-108	-34	13	-9	-15	8	-72	-60	-94	-11	-26	-57	-98	36	-82	-29	-103	-19	-97	-65	-61	2	-96	-9	-70	-68	-145	-75	-58	2238	-2769	-13086	-55	-4655	-1877	-10817	-62	-4665	-2549	-11494	-83	-6417	-2034	-12384	-14
0.772500	-17	45	89	-56	-107	-30	13	-12	-15	5	-72	-63	-94	-12	-28	-59	-97	38	-83	-30	-103	-19	-97	-68	-61	1	-99	-11	-72	-86	-148	-75	-80	2254	-2558	-13343	91	-4516	-2057	-10915	-47	-4530	-2738	-11502	-27	-6260	-2322	-12292	-44
0.773333	-22	43	89	-59	-109	-36	9	-14	-16	2	-74	-64	-95	-23	-29	-61	-99	36	-84	-30	-107	-25	-101	-72	-65	-1	-100	-13	-74	-72	-151	-77	-102	2276	-2373	-13638	63	-4388	-2245	-11019	-72	-4390	-2954	-11504	10	-6099	-2617	-12189	-90
0.774167	-29	41	84	-61	-110	-18	8	-14	-22	1	-75	-67	-99	-16	-31	-59	-101	35	-87	-33	-105	-19	-98	-69	-60	0	-87	-10	-73	-70	-149	-78	-120	2310	-2208	-13948	-51	-4271	-2451	-11120	-43	-4248	-3196	-11486	-49	-5947	-2916	-12078	-65
0.775000	-22	40	86	-58	-109	-34	10	-10	-19	4	-74	-64	-97	-11	-28	-57	-100	39	-83	-33	-104	-19	-98	-67	-62	0	-97	-9	-70	-68	-146	-76	-144	2362	-2067	-14269	-95	-4164	-2663	-11225	-47	-4101	-3466	-11452	-120	-5797	-3222	-11959	-34
0.775833	-23	42	88	-50	-109	-32	15	-12	-18	4	-72	-63	-95	-13	-29	-57	-98	39	-81	-31	-102	-18	-99	-67	-52	1	-97	-9	-72	-68	-147	-73	-113	2431	-1954	-14594	-1	-4068	-2881	-11334	-57	-3952	-3760	-11407	-75	-5656	-3534	-11842	-50
0.776667	-22	44	88	-55	-109	-21	13	-13	-16	8	-79	-63	-96	-11	-27	-53	-97	38	-82	-31	-102	-18	-100	-68	-61	2	-98	-10	-69	-68	-143	-72	-104	2523	-1866	-14911	92	-3973	-3118	-11445	-99	-3801	-4077	-11343	-27	-5517	-3849	-11724	-15
0.777500	-23	53	91	-56	-103	-28	19	-10	-14	8	-70	-61	-91	-13	-24	-55	-98	38	-82	-28	-98	-18	-96	-65	-60	4	-90	-9	-67	-63	-142	-72	-138	2643	-1791	-15216	153	-3890	-3360	-11552	-153	-3645	-4409	-11261	-38	-5384	-4173	-11613	-10
0.778333	-21	42	91	-55	-104	-29	15	-10	-18	6	-73	-58	-93	-12	-24	-38	-100	39	-86	-30	-102	-21	-98	-69	-63	0	-97	-11	-73	-66	-145	-74	-141	2799	-1748	-15499	77	-3811	-3621	-11660	-197	-3494	-4727	-11164	-53	-5255	-4505	-11504	-18
0.779167	-27	39	86	-58	-94	-34	11	-14	-17	4	-72	-63	-94	-16	-28	-60	-100	35	-86	-32	-107	-23	-101	-69	-64	1	-98	-11	-74	-70	-154	-74	-139	2990	-1723	-15750	-100	-3735	-3886	-11765	-262	-3338	-5127	-11049	-78	-5120	-4846	-11406	-38
0.780000	-26	43	86	-56	-109	-33	13	-16	-21	2	-77	-62	-102	-16	-44	-56	-100	34	-84	-33	-107	-17	-99	-68	-64	-1	-100	-13	-73	-69	-144	-72	-82	3224	-1709	-15960	-98	-3659	-4159	-11862	-409	-3181	-5507	-10917	-95	-4976	-5193	-11316	-67
0.780833	-28	39	88	-56	-111	-32	13	-14	-19	7	-73	-63	-96	-16	-29	-61	-98	35	-85	-21	-104	-18	-99	-72	-62	0	-99	-11	-72	-68	-147	-74	-42	3501	-1716	-16135	103	-3577	-4444	-11954	-488	-3028	-5891	-10770	-120	-4830	-5546	-11239	-77
0.781667	-23	40	91	-58	-110	-33	12	-15	5	5	-76	-66	-102	-14	-29	-57	-99	35	-85	-31	-103	-22	-103	-68	-63	0	-103	-13	-76	-70	-147	-75	-44	3818	-1733	-16275	-100	-3498	-4740	-11977	-415	-2880	-6291	-10622	-151	-4674	-5908	-11168	-82
0.782500	-30	17	85	-90	-113	-35	10	-18	-21	4	-78	-65	-100	-17	-29	-60	-101	33	-88	-33	-105	-19	-100	-69	-70	1	-108	-12	-76	-70	-159	-74	-44	4185	-1761	-16369	-49	-3409	-5035	-12105	-331	-2732	-6682	-10458	-125	-4504	-6270	-11107	-58
0.783333	-23	42	89	-59	-111	-33	12	-14	-16	4	-74	-66	-98	-13	-28	2	-97	35	-85	-32	-105	-21	-101	-72	-62	0	-101	-15	-73	-69	-146	-74	-39	4594	-1797	-16428	-58	-3314	-5344	-12160	-207	-2585	-7080	-10275	-97	-4327	-6645	-11055	-42
0.784167	-34	42	86	-59	-111	-32	17	-13	-18	5	-74	-64	-94	-14	-28	-58	-101	34	-85	-32	-103	-22	-99	-68	-68	0	-101	-14	-51	-69	-138	-73	-15	5044	-1838	-16460	-93	-3217	-5649	-12199	-214	-2449	-7472	-10128	-88	-4139	-7026	-11015	-49
0.785000	-24	42	87	-58	-107	-33	13	-15	-16	6	-76	-61	-97	-17	-26	-45	-99	34	-87	-32	-103	-22	-99	-70	-63	-1	-103	-16	-77	-72	-147	-74	-26	5535	-1899	-16466	-139	-3102	-5963	-12219	-248	-2314	-7868	-9961	-95	-3943	-7410	-10980	-56
0.785833	-21	52	84	-60	-111	-32	11	-14	-21	5	-73	-63	-96	-14	-28	-57	-104	36	-87	-33	-109	-22	-107	-70	-66	-7	-100	-15	-74	-68	-145	-75	-47	6064	-1929	-16461	-26	-2991	-6277	-12228	-234	-2182	-8257	-9799	-67	-3737	-7797	-10942	-17
0.786667	-26	40	85	-60	-111	-35	10	-14	-22	4	-74	-65	-95	-17	-30	-57	-102	34	-87	-32	-105	-24	-101	-73	-65	0	-99	-15	-76	-75	-149	-75	-44	6618	-1976	-16446	-34	-2861	-6590	-12209	-215	-2054	-8636	-9637	-15	-3532	-8181	-10901	28
0.787500	-27	13	84	-60	-111	-36	9	-15	-17	5	-76	-66	-100	-15	-28	-58	-99	32	-86	-34	-104	-23	-117	-74	-63	0	-99	-16	-73	-72	-145	-76	-57	7203	-2021	-16432	-45	-2721	-6912	-12175	-159	-1930	-9009	-9484	21	-3320	-8564	-10854	35
0.788333	-24	41	89	-60	-110	-31	13	-14	-17	7	-74	-64	-96	-10	-27	-58	-98	37	-82	-29	-103	-22	-98	-69	-62	0	-96	-12	-68	-68	-146	-76	-44	7810	-2053	-16428	-86	-2567	-7221	-12118	-133	-1805	-9369	-9329	26	-3115	-8946	-10801	-18
0.789167	-23	43	88	-57	-107	-31	15	-13	-15	7	-69	-61	-88	-10	-25	-56	-97	36	-82	-29	-102	-21	-97	-72	-62	3	-94	-9	-69	-66	-147	-84	-7	8433	-2085	-16440	-51	-2410	-7536	-12047	-6	-1684	-9714	-9180	13	-2916	-9323	-10721	-29
0.790000	-23	42	88	-58	-107	-32	13	-14	-17	6	-73	-62	-98	-12	-39	-59	-99	35	-84	-31	-108	-21	-99	-70	-66	0	-100	-15	-75	-69	-149	-79	-1	9059	-2120	-16480	3	-2243	-7841	-11961	46	-1569	-10060	-9038	-31	-2726	-9695	-10648	2
0.790833	-29	41	85	-62	-112	-35	9	-18	-25	2	-76	-64	-96	-14	-29	-59	-99	40	-85	-32	-104	-22	-102	-70	-65	-3	-99	-11	-73	-67	-145	-75	-15	9686	-2144	-16551	-4	-2065	-8144	-11857	101	-1448	-10383	-8896	-87	-2546	-10053	-10548	8
0.791667	-24	39	88	-58	-109	-14	11	-15	-18	4	-73	-61	-95	-17	-28	-58	-102	35	-84	-32	-104	-21	-99	-69	-66	0	-99	-12	-73	-69	-147	-79	0	10303	-2168	-16646	-90	-1884	-8444	-11743	210	-1309	-10697	-8765	-119	-2383	-10404	-10428	25
0.792500	-35	43	86	-59	-110	-32	10	-13	-22	3	-75	-64	-96	-16	-29	-57	-100	36	-86	-33	-104	-23	-100	-72	-66	-3	-95	-12	-76	-69	-149	-78	-8	10911	-2188	-16804	-73	-1703	-8734	-11618	226	-1216	-11000	-8629	-103	-2238	-10735	-10291	21
0.793333	-30	39	87	-59	-108	-32	13	-13	-22	5	-75	-77	-95	-16	-31	-60	-97	33	-90	-32	-104	-22	-99	-70	-66	-1	-99	-13	-73	-67	-145	-75	-59	11491	-2217	-16984	-128	-1514	-9018	-11496	225	-1106	-11285	-8503	-88	-2110	-11051	-10140	-24
0.794167	-28	44	88	-59	-108	-32	16	-13	-22	5	-76	-64	-96	-15	-30	-59	-99	35	-85	-32	-105	-19	-99	-72	-63	-3	-103	-11	-68	-66	-148	-75	-77	12048	-2245	-17199	24	-1330	-9295	-11359	279	-986	-11561	-8378	-101	-2002	-11354	-9967	-10
0.795000	-26	43	88	-57	-104	-32	18	-14	-13	5	-73	-65	-94	-13	-43	-57	-100	36	-82	-31	-102	-19	-98	-66	-63	1	-98	-9	-72	-67	-146	-72	-78	12555	-2278	-17444	-83	-1157	-9564	-11229	161	-851	-11823	-8256	-105	-1907	-11636	-9780	6
0.795833	-27	43	91	-53	-111	-28	17	-11	-17	8	-73	-61	-96	-14	-28	-53	-100	37	-80	-33	-102	-18	-98	-66	-62	2	-98	-10	-69	-66	-143	-74	-43	13039	-2324	-17711	-50	-962	-9823	-11102	120	-762	-12078	-8126	-94	-1835	-11898	-9588	5
0.796667	-24	42	92	-59	-103	-29	17	-6	-14	9	-68	-62	-92	-13	-24	-53	-99	38	-81	-33	-100	-17	-94	-66	-60	3	-97	-11	-69	-65	-133	-70	-74	13459	-2381	-18000	-85	-782	-10074	-10982	60	-647	-12314	-8034	-117	-1774	-12135	-9383	26
0.797500	7	46	92	-51	-105	-30	17	-8	-15	9	-73	-61	-92	-11	-25	-52	-97	38	-81	-28	-99	-22	-95	-66	-62	1	-98	-31	-70	-65	-144	-69	-79	13824	-2452	-18289	16	-620	-10319	-10870	-83	-544	-12545	-7935	-162	-1735	-12354	-9181	60
0.798333	-25	42	92	-58	-104	-34	17	-11	-16	5	-70	-62	-94	-16	-28	-58	-101	34	-84	-33	-107	-22	-100	-69	-65	-3	-100	-13	-74	-69	-148	-75	-35	14129	-2541	-18581	-121	-465	-10554	-10776	-41	-440	-12760	-7864	-181	-1704	-12552	-8980	41
0.799167	-22	44	84	-61	-114	-36	8	-19	-22	2	-78	-67	-103	-17	-34	-59	-103	33	-86	-35	-105	-24	-101	-66	-66	-3	-102	-13	-80	-75	-144	-76	-14	14369	-2643	-18849	-111	-306	-10772	-10686	-38	-340	-12959	-7778	-169	-1687	-12723	-8771	-15
0.800000	-27	40	89	-61	-110	-36	12	-13	-17	4	-74	-62	-99	-17	-28	-57	-102	35	-85	-35	-109	-24	-98	-72	-65	-3	-100	-14	-75	-68	-148	-77	-58	14544	-2762	-19096	-69	-156	-10973	-10609	-44	-240	-13141	-7716	-156	-1674	-12863	-8573	9
0.800833	-27	43	90	-58	-107	-32	13	-13	-13	6	-75	-65	-96	-17	-30	-57	-97	32	-76	-30	-103	-21	-96	-64	-64	-3	-99	-10	-74	-69	-147	-73	-74	14642	-2890	-19294	19	-11	-11157	-10542	-58	-141	-13304	-7672	-145	-1663	-12980	-8384	11
0.801667	-25	44	91	-57	-109	-33	38	-24	-18	7	-72	-62	-121	-16	-27	-58	-102	36	-84	-30	-107	-21	-99	-70	-65	0	-99	-12	-73	-68	-148	-75	-68	14677	-3031	-19450	-1	125	-11332	-10493	-97	-44	-13448	-7644	-76	-1658	-13070	-8203	11
0.802500	-23	18	89	-56	-109	-31	12	-13	-17	8	-69	-63	-97	-15	-27	-60	-98	37	-81	-30	-104	-22	-97	-69	-63	0	-101	-4	-74	-68	-145	-75	-67	14639	-3187	-19550	-18	259	-11470	-10452	-113	51	-13569	-7632	-104	-1653	-13135	-8021	53
0.803333	-23	45	92	-58	-111	-32	13	-13	-15	6	-67	-65	-92	-11	-30	-56	-97	39	-84	-29	-103	-21	-97	-68	-63	1	-100	-11	-70	-68	-145	-73	-55	14525	-3352	-19625	102	387	-11592	-10421	-172	144	-13664	-7640	-150	-1647	-13170	-7882	54
0.804167	-24	28	92	-57	-110	-30	15	-11	-17	7	-69	-63	-96	-13	-27	-60	-98	38	-82	-29	-102	-23	-93	-70	-62	0	-97	-9	-72	-72	-146	-77	-61	14349	-3517	-19566	112	512	-11690	-10401	-141	236	-13734	-7663	-156	-1643	-13191	-7730	19
0.805000	-25	42	92	-57	-107	-31	13	-15	-15	8	-61	-64	-94	-14	-30	-56	-97	37	-82	-30	-104	-22	-97	-70	-64	0	-99	-10	-73	-68	-145	-73	-56	14105	-3690	-19479	44	631	-11756	-10396	-120	326	-13776	-7709	-217	-1631	-13181	-7621	22
0.805833	-25	47	91	-57	-110	-33	15	-13	-15	7	-70	-62	-96	-13	-28	-59	-98	33	-81	-32	-102	-21	-87	-69	-63	-1	-100	-13	-70	-69	-144	-78	-83	13799	-3860	-19334	106	742	-11799	-10396	-154	414	-13789	-7762	-266	-1617	-13153	-7513	51
0.806667	-30	39	107	-59	-112	-32	15	-18	-21	2	-73	-66	-99	-16	-29	-63	-101	32	-87	-34	-110	-24	-102	-74	-69	-4	-102	-13	-78	-74	-145	-78	-76	13437	-4026	-19133	-75	847	-11809	-10408	-160	497	-13771	-7834	-233	-1601	-13105	-7419	56
0.807500	-29	39	86	-60	-115	-35	8	-16	-21	3	-73	-67	-102	-16	-31	-61	-105	33	-87	-36	-105	-23	-103	-73	-64	0	-101	-11	-79	-70	-145	-77	-86	13025	-4184	-18880	52	948	-11795	-10418	-103	586	-13716	-7907	-144	-1576	-13037	-7317	38
0.808333	-26	41	87	-59	-112	-32	12	-15	-21	6	-70	-64	-115	-29	-25	-58	-103	33	-82	-33	-101	-22	-97	-70	-64	0	-101	-11	-74	-67	-144	-74	-61	12568	-4332	-18582	20	1039	-11747	-10436	-57	667	-13628	-8001	-65	-1542	-12953	-7267	54
0.809167	-24	40	89	-57	-107	-29	16	-8	-15	6	-66	-60	-93	-10	-25	-56	-100	36	-80	-27	-103	-13	-96	-66	-62	4	-97	-9	-66	-67	-144	-74	-40	12073	-4467	-18261	-80	1119	-11674	-10461	-46	745	-13507	-8077	-69	-1509	-12861	-7213	64
0.810000	-22	45	90	-53	-104	-28	17	-15	-19	7	-75	-59	-92	-10	-25	-57	-98	37	-78	-31	-100	-18	-94	-67	-65	1	-97	-11	-70	-67	-144	-73	-72	11545	-4589	-17921	-162	1186	-11570	-10494	3	811	-13360	-8165	-98	-1467	-12758	-7171	66
0.810833	-24	42	87	-57	-105	-28	17	-14	-16	8	-67	-60	-92	-10	-24	-56	-93	38	-82	-28	-103	-18	-96	-64	-61	3	-98	-9	-70	-67	-143	-72	-55	10994	-4703	-17573	-91	1238	-11440	-10524	42	870	-13169	-8246	-66	-1444	-12649	-7137	59
0.811667	-24	43	89	-56	-107	-27	11	-12	-63	5	-68	-63	-81	-9	-24	-56	-95	37	-80	-32	-102	-18	-96	-67	-62	2	-98	-11	-73	-67	-145	-74	-39	10427	-4796	-17234	-99	1248	-11283	-10560	2	921	-12986	-8319	-55	-1384	-12529	-7117	67
0.812500	-25	25	90	-56	-109	-31	16	-14	-18	7	-67	-62	-94	-11	-24	-58	-97	35	-82	-33	-102	-21	-97	-66	-62	0	-97	-13	-73	-68	-144	-73	-72	9843	-4883	-16905	-180	1292	-11102	-10597	-22	956	-12770	-8376	-46	-1342	-12409	-7106	80
0.813333	-26	43	87	-55	-109	-31	15	-14	-18	4	-69	-63	-98	-12	-27	-56	-101	35	-80	-32	-104	-21	-97	-66	-61	0	-98	-13	-74	-68	-144	-72	-55	9256	-4952	-16600	-186	1296	-10902	-10634	15	983	-12539	-8419	5	-1302	-12288	-7109	69
0.814167	-28	42	89	-56	-111	-28	15	-17	-18	7	-69	-62	-96	-10	-28	-58	-98	35	-82	-32	-107	-22	-83	-65	-61	0	-99	-10	-73	-70	-145	-72	-31	8673	-5003	-16332	-7	1268	-10683	-10666	41	991	-12293	-8443	34	-1264	-12158	-7128	63
0.815000	-24	42	89	-57	-108	-31	16	-17	-16	6	-69	-66	-97	-12	-28	-59	-97	34	-83	-34	-103	-24	-99	-69	-62	-1	-100	-14	-76	-70	-147	-72	-24	8099	-5048	-16101	-138	1229	-10446	-10693	21	983	-12041	-8441	-3	-1235	-12033	-7147	13
0.815833	-24	38	85	-59	-109	-34	12	-15	-17	3	-70	-64	-98	-13	-29	-56	-99	35	-86	-31	-108	-22	-98	-66	-61	0	-97	-11	-73	-65	-144	-73	-55	7538	-5075	-15912	-80	1170	-10195	-10718	-28	959	-11781	-8419	18	-1206	-11902	-7172	-9
0.816667	-25	43	67	-56	-108	-29	13	-16	-45	7	-69	-60	-97	-11	-26	-56	-95	36	-80	-29	-103	-19	-98	-66	-60	0	-98	0	-72	-72	-147	-72	-76	7001	-5098	-15756	54	1089	-9926	-10737	-42	919	-11524	-8364	-23	-1185	-11769	-7229	50
0.817500	-24	44	89	-55	-107	-32	16	-13	-13	7	-65	-61	-94	-11	-25	-53	-95	38	-80	-30	-102	-21	-99	-66	-61	-5	-97	-10	-72	-66	-144	-70	-77	6482	-5113	-15665	-24	988	-9655	-10752	-67	855	-11268	-8289	-137	-1179	-11641	-7287	46
0.818333	-22	43	87	-56	-109	-29	15	-13	-19	6	-70	-63	-96	-13	-29	-56	-94	35	-81	-33	-103	-23	-98	-67	-64	-1	-99	-12	-75	-72	-150	-75	-52	5982	-5126	-15609	97	868	-9373	-10764	-93	776	-11016	-8195	-137	-1182	-11499	-7367	-25
0.819167	-25	38	66	-60	-113	-36	11	-16	-22	2	-70	-66	-96	-16	-30	-59	-102	33	-85	-35	-107	-24	-94	-67	-65	-3	-101	-14	-74	-69	-151	-77	-62	5514	-5136	-15594	97	726	-9096	-10763	-50	676	-10772	-8085	-126	-1199	-11355	-7453	8
0.820000	-28	39	87	-58	-111	-35	7	-22	-17	3	-70	-59	-100	-18	-31	-61	-101	33	-85	-32	-103	-23	-99	-69	-60	-1	-100	-13	-72	-70	-149	-77	-99	5077	-5142	-15613	-183	578	-8809	-10758	-120	561	-10528	-7952	-121	-1219	-11199	-7550	15
0.820833	-25	39	87	-59	-110	-34	15	-17	-19	0	-70	-64	-96	-38	-30	-58	-102	35	-85	-25	-107	-22	-100	-69	-65	-1	-102	-13	-75	-67	-148	-75	-75	4675	-5147	-15665	27	414	-8529	-10749	-207	430	-10275	-7810	-81	-1249	-11038	-7659	2
0.821667	-26	42	86	-58	-109	-31	12	-26	-18	5	-74	-63	-97	-13	-29	-60	-101	33	-87	-31	-103	-23	-99	-69	-64	-1	-102	-13	-74	-69	-146	-83	-77	4297	-5166	-15746	102	236	-8248	-10732	-153	284	-10058	-7659	-105	-1298	-10862	-7784	57
0.822500	-24	43	86	-58	-108	-34	15	-16	-19	1	-70	-64	-96	-16	-30	-60	-101	34	-87	-32	-104	-28	-99	-68	-64	-5	-103	-13	-75	-70	-149	-76	-60	3956	-5172	-15844	-109	50	-7974	-10711	-212	125	-9829	-7509	-164	-1349	-10672	-7915	25
0.823333	-26	38	85	-60	-109	-36	24	-14	-23	1	-74	-65	-100	-18	-34	-62	-100	33	-92	-36	-107	-25	-101	-77	-65	-5	-104	-14	-76	-73	-152	-84	-23	3635	-5193	-15953	23	-146	-7710	-10692	-212	-46	-9607	-7359	-178	-1417	-10476	-8056	33
0.824167	-19	40	81	-62	-117	-41	11	-18	-25	0	-75	-69	-100	-21	-33	-62	-100	30	-87	-34	-105	-28	-101	-49	-64	-1	-101	-14	-78	-74	-150	-77	-55	3348	-5215	-16063	58	-344	-7444	-10670	-112	-221	-9379	-7217	-148	-1491	-10259	-8199	43
0.825000	-28	40	86	-62	-109	-27	10	-17	-18	-11	-68	-66	-100	-16	-34	-61	-100	33	-88	-35	-105	-27	-101	-72	-62	-4	-103	-16	-75	-70	-150	-75	-90	3088	-5236	-16173	-218	-549	-7194	-10653	-136	-404	-9152	-7085	-96	-1566	-10030	-8348	33
0.825833	-25	39	82	-59	-111	-36	11	-14	-19	1	-75	-67	-99	-21	-32	-62	-102	32	-87	-34	-104	-32	-101	-75	-64	-4	-103	-17	-78	-73	-151	-79	-33	2852	-5274	-16275	-45	-756	-6949	-10632	-229	-589	-8929	-6953	-77	-1660	-9787	-8493	70
0.826667	-26	35	86	-61	-125	-41	7	-27	-22	2	-78	-64	-97	-21	-31	-63	-103	29	-88	-35	-109	-29	-103	-73	-65	-4	-103	-18	-75	-74	-147	-80	-6	2640	-5304	-16369	79	-972	-6711	-10620	-208	-773	-8703	-6880	-79	-1749	-9532	-8635	68
0.827500	-26	41	82	-63	-109	-36	12	-15	-22	1	-75	-66	-96	-21	-33	-65	-101	28	-90	-30	-105	-23	-100	-74	-67	-3	-104	-14	-75	-72	-151	-78	-55	2448	-5341	-16428	-70	-1180	-6473	-10607	-161	-958	-8475	-6800	-69	-1846	-9268	-8771	42
0.828333	-25	40	84	-59	-113	-35	12	-15	-18	3	-75	-56	-97	-16	-29	-68	-101	29	-87	-32	-104	-24	-99	-70	-66	0	-98	-12	-73	-68	-144	-77	-112	2280	-5368	-16470	-55	-1385	-6247	-10605	-169	-1129	-8251	-6743	-92	-1943	-9005	-8888	58
0.829167	-22	43	82	-58	-107	-30	16	-15	-18	6	-72	-62	-94	-15	-30	-60	-97	35	-81	-44	-102	-23	-97	-65	-63	2	-94	-9	-69	-69	-148	-76	-108	2129	-5397	-16487	12	-1608	-6026	-10601	-193	-1298	-8028	-6712	-160	-2041	-8732	-9000	34
0.830000	-22	46	88	-58	-107	-30	17	-10	-18	2	-74	-61	-96	-13	-27	-58	-95	36	-83	-29	-102	-22	-97	-67	-60	0	-99	-11	-57	-70	-147	-78	-148	1991	-5420	-16486	21	-1825	-5814	-10614	-274	-1461	-7814	-6706	-181	-2167	-8467	-9101	27
0.830833	-26	42	88	-58	-102	-32	16	-11	-17	8	-74	-63	-92	-14	-26	-61	-98	33	-86	-31	-102	-21	-97	-66	-61	1	-98	-10	-72	-67	-146	-74	-113	1869	-5438	-16448	-81	-2039	-5602	-10634	-245	-1610	-7602	-6717	-170	-2283	-8198	-9191	38
0.831667	-25	44	88	-60	-110	-31	16	-14	-25	3	-76	-63	-95	-15	-28	-61	-101	33	-83	-32	-107	-23	-101	-69	-66	-1	-103	-14	-76	-73	-150	-64	-56	1768	-5446	-16402	-137	-2261	-5400	-10662	-219	-1757	-7411	-6755	-156	-2412	-7955	-9263	50
0.832500	-31	40	81	-62	-111	-35	9	-16	-18	2	-78	-66	-97	-19	-30	-62	-100	30	-84	-35	-102	-23	-99	-79	-62	0	-98	-13	-73	-73	-147	-77	-46	1686	-5435	-16315	16	-2477	-5197	-10693	-279	-1884	-7221	-6805	-162	-2539	-7708	-9322	68
0.833333	-24	42	85	-61	-110	-35	13	-14	-19	5	-101	-63	-99	-15	-28	-60	-102	35	-84	-33	-104	-23	-99	-67	-65	0	-104	-13	-75	-70	-156	-77	-116	1614	-5418	-16218	-39	-2698	-4996	-10736	-309	-2006	-7054	-6874	-148	-2677	-7475	-9373	79
0.834167	-27	42	85	-60	-108	-31	12	-15	-17	7	-75	-64	-97	-15	-28	-61	-101	32	-86	-33	-101	-17	-99	-67	-64	0	-100	-12	-72	-70	-148	-75	-84	1563	-5378	-16108	0	-2920	-4804	-10780	-296	-2117	-6903	-6951	-132	-2817	-7257	-9397	44
0.835000	-24	44	90	-57	-108	-33	36	-18	-19	9	-74	-67	-95	-18	-27	-59	-99	36	-82	-30	-104	-22	-95	-65	-65	0	-100	-12	-50	-72	-148	-75	-28	1523	-5320	-15985	39	-3136	-4615	-10834	-233	-2221	-6774	-7042	-128	-2963	-7052	-9449	39
0.835833	-23	45	90	-55	-107	-31	16	-12	-17	9	-72	-59	-98	-5	-26	-56	-100	29	-81	-30	-105	-22	-95	-65	-61	3	-96	-12	-70	-67	-144	-73	-84	1509	-5250	-15863	-164	-3356	-4423	-10889	-214	-2312	-6660	-7141	-109	-3110	-6857	-9479	35
0.836667	-24	47	91	-58	-110	-30	16	-12	-15	9	-70	-62	-96	-12	-25	-53	-96	37	-79	-28	-100	-18	-97	-64	-60	5	-97	-9	-73	-72	-144	-72	-107	1503	-5162	-15741	-91	-3579	-4242	-10949	-258	-2416	-6571	-7249	-111	-3276	-6683	-9508	28
0.837500	-23	49	93	-53	-108	-28	16	-9	-15	11	-68	-60	-90	-10	-23	-56	-99	37	-81	-22	-98	-17	-94	-43	-62	5	-96	-7	-67	-63	-141	-69	-145	1510	-5059	-15614	-25	-3803	-4069	-11013	-238	-2510	-6501	-7364	-104	-3435	-6514	-9543	0
0.838333	-22	47	91	-56	-105	-30	18	-9	-16	9	-72	-63	-97	-14	-26	-55	-96	34	-82	-28	-103	-19	-95	-65	-64	0	-100	-11	-75	-67	-144	-69	-141	1522	-4943	-15502	-185	-4038	-3901	-11076	-197	-2609	-6454	-7486	-99	-3610	-6360	-9574	12
0.839167	-24	60	90	-58	-114	-33	12	-14	-21	6	-74	-60	-97	-13	-27	-58	-102	33	-65	-31	-104	-22	-99	-68	-65	1	-102	-11	-74	-68	-147	-73	-105	1551	-4809	-15398	-203	-4259	-3746	-11149	-188	-2713	-6416	-7613	-125	-3784	-6208	-9601	0
0.840000	-25	43	88	-58	-134	-34	13	-27	-18	5	-73	-63	-98	-17	-29	-61	-105	34	-85	-33	-108	-24	-99	-67	-69	-3	-102	-14	-70	-70	-151	-79	-145	1582	-4662	-15310	122	-4484	-3599	-11216	-189	-2818	-6396	-7749	-158	-3962	-6068	-9645	-15
0.840833	-26	42	86	-60	-110	-32	11	-18	-19	4	-75	-64	-97	-17	-32	-59	-99	33	-87	-33	-108	-24	-99	-68	-66	-3	-101	-10	-70	-70	-146	-74	-149	1619	-4503	-15233	46	-4709	-3450	-11272	-154	-2935	-6373	-7888	-165	-4137	-5914	-9673	-12
0.841667	-23	43	88	-46	-107	-32	10	-7	-16	6	-69	-62	-95	-15	-26	-59	-99	34	-83	-29	-108	-22	-98	-67	-63	-3	-101	-12	-74	-62	-145	-73	-113	1653	-4340	-15170	-29	-4936	-3340	-11330	-179	-3046	-6364	-8042	-130	-4314	-5765	-9706	-55
0.842500	-27	45	90	-56	-110	-31	15	-15	-18	8	-72	-63	-96	-12	-25	-57	-113	35	-82	-31	-105	-21	-114	-67	-65	-1	-101	-10	-70	-66	-143	-73	-97	1690	-4161	-15115	-28	-5159	-3231	-11385	-275	-3180	-6348	-8195	-78	-4487	-5610	-9730	-36
0.843333	-26	42	88	-56	-108	-32	16	-12	-16	5	-69	-62	-90	-12	-25	-58	-99	34	-84	-31	-100	-19	-96	-67	-63	0	-99	-11	-72	-67	-129	-73	-86	1716	-3979	-15074	1	-5384	-3139	-11435	-292	-3313	-6326	-8360	-58	-4661	-5456	-9750	-33
0.844167	-24	43	92	-57	-108	-31	15	-15	-18	7	-73	-60	-95	-12	-27	-55	-99	37	-83	-30	-101	-22	-97	-63	-63	-1	-102	-10	-72	-68	-144	-73	-98	1739	-3796	-15037	19	-5609	-3061	-11480	-214	-3466	-6297	-8556	-53	-4836	-5288	-9761	-25
0.845000	-28	42	89	-52	-111	-31	16	-11	-16	8	-72	-65	-97	-14	-25	-58	-99	35	-86	-31	-104	-21	-96	-66	-63	-1	-99	-12	-103	-66	-146	-74	-70	1749	-3639	-15019	-27	-5836	-3004	-11520	-237	-3627	-6260	-8731	-45	-5008	-5117	-9760	-5
0.845833	-25	43	88	-59	-108	-32	11	-12	-18	5	-75	-63	-98	-14	-30	-57	-99	34	-85	-30	-102	-22	-98	-68	-68	-7	-102	-14	-76	-68	-145	-73	-26	1749	-3432	-14996	2	-6066	-2960	-11556	-271	-3805	-6205	-8929	-68	-5180	-4939	-9749	-13
0.846667	-28	39	87	-60	-110	-32	13	-13	-17	5	-72	-64	-94	-14	-26	-58	-100	35	-85	-35	-105	-22	-99	-69	-63	-4	-99	-12	-73	-70	-148	-68	-40	1742	-3256	-14978	-47	-6295	-2936	-11589	-217	-3993	-6136	-9129	-67	-5351	-4760	-9719	-5
0.847500	-24	43	86	-62	-112	-33	11	-12	-22	5	-74	-66	-101	-18	-29	-59	-103	33	-90	-34	-105	-21	-99	-68	-64	-4	-102	-13	-76	-74	-149	-76	-52	1718	-3085	-14961	-153	-6524	-2929	-11613	-227	-4195	-6051	-9340	-14	-5521	-4573	-9677	-21
0.848333	-25	40	86	-63	-110	-34	12	-13	-17	2	-72	-64	-88	-17	-27	-60	-99	33	-86	-33	-107	-23	-99	-69	-64	-3	-100	-11	-73	-68	-148	-77	-45	1693	-2905	-14942	185	-6759	-2935	-11636	-233	-4407	-5954	-9550	43	-5691	-4390	-9623	-26
0.849167	-27	42	87	-61	-108	-32	11	-13	-22	4	-75	-65	-95	-17	-28	-58	-99	36	-85	-28	-98	-21	-98	-68	-61	4	-95	-10	-70	-68	-148	-74	-35	1657	-2767	-14920	102	-6992	-2955	-11642	-283	-4620	-5837	-9754	49	-5868	-4206	-9550	3
0.850000	-25	41	90	-60	-107	-38	11	-11	-15	5	-69	-63	-97	-15	-25	-59	-96	36	-86	-33	-103	-19	-98	-67	-61	0	-97	-11	-84	-60	-146	-75	-38	1610	-2631	-14899	124	-7227	-2994	-11654	-294	-4865	-5718	-9961	10	-6046	-4034	-9469	11
0.850833	-21	42	89	-57	-110	-33	13	-11	-14	7	-79	-62	-97	-19	-29	-60	-100	35	-85	-30	-102	-22	-99	-67	-62	2	-97	-11	-73	-69	-148	-77	-43	1557	-2497	-14868	47	-7468	-3042	-11660	-208	-5114	-5586	-10152	-35	-6233	-3874	-9378	5
0.851667	-24	39	90	-59	-110	-27	10	-13	-21	4	-73	-64	-95	-17	-27	-60	-102	34	-86	-33	-104	-22	-100	-73	-65	0	-100	-12	-73	-70	-145	-79	-105	1504	-2376	-14846	-72	-7711	-3105	-11657	-203	-5367	-5450	-10332	-39	-6419	-3727	-9280	11
0.852500	-24	39	89	-61	-109	-34	12	-13	-18	3	-72	-64	-95	-18	-28	-60	-101	11	-86	-30	-104	-22	-100	-68	-62	-1	-98	-13	-74	-69	-147	-79	-129	1446	-2262	-14809	-77	-7959	-3173	-11649	-195	-5628	-5310	-10494	-57	-6613	-3614	-9178	15
0.853333	-25	42	87	-59	-110	-30	8	-14	-21	4	-73	-66	-93	-21	-28	-60	-98	34	-87	-32	-102	-23	-99	-73	-64	-3	-96	-10	-73	-69	-148	-75	-66	1387	-2156	-14791	104	-8212	-3251	-11633	-179	-5901	-5176	-10631	-81	-6813	-3492	-9068	27
0.854167	-22	42	89	-60	-110	-34	16	-13	-18	4	-73	-63	-97	-19	-27	-61	-88	34	-84	-36	-136	-22	-97	-68	-65	0	-97	-13	-74	-70	-149	-78	-59	1327	-2056	-14742	51	-8464	-3336	-11613	-173	-6190	-5044	-10745	-78	-7015	-3402	-8962	30
0.855000	-26	43	90	-59	-120	-32	16	-14	-24	4	-75	-61	-97	-17	-27	-56	-102	33	-83	-32	-103	-19	-96	-68	-66	-4	-99	-10	-75	-69	-147	-75	-64	1270	-1957	-14714	0	-8717	-3425	-11590	-129	-6443	-4921	-10831	-66	-7218	-3356	-8860	45
0.855833	-26	42	89	-57	-107	-30	18	-12	-18	7	-70	-62	-94	-15	-27	-58	-101	33	-85	-31	-100	-19	-98	-66	-64	2	-97	-11	-70	-69	-147	-75	-64	1209	-1853	-14691	141	-8992	-3521	-11556	-145	-6716	-4806	-10880	-64	-7425	-3332	-8759	57
0.856667	-24	47	87	-45	-109	-33	15	-13	-18	4	-74	-61	-97	-18	-27	-60	-98	33	-84	-32	-105	-23	-97	-69	-64	0	-99	-14	-74	-70	-146	-75	-64	1150	-1752	-14676	77	-9232	-3624	-11522	-159	-6990	-4711	-10912	-79	-7625	-3336	-8669	47
0.857500	-24	43	86	-61	-109	-33	16	-13	-18	4	-75	-62	-96	-17	-27	-60	-97	36	-86	-30	-104	-16	-96	-66	-63	1	-99	-11	-72	-70	-146	-74	-69	1091	-1642	-14669	-81	-9485	-3722	-11479	-148	-7251	-4622	-10899	-84	-7819	-3368	-8589	42
0.858333	-26	46	87	-55	-107	-31	52	-13	-19	5	-74	-61	-128	-15	-27	-61	-97	36	-83	-33	-102	-21	-99	-69	-63	0	-100	-15	-75	-72	-149	-76	-90	1035	-1529	-14673	39	-9737	-3835	-11433	-174	-7509	-4555	-10868	-93	-8016	-3434	-8520	28
0.859167	-26	39	84	-62	-112	-32	13	-16	-19	3	-73	-63	-96	-21	-32	-59	-101	16	-88	-36	-108	-24	-99	-69	-64	-1	-102	-15	-76	-72	-149	-79	-53	975	-1412	-14696	129	-9978	-3948	-11381	-193	-7771	-4507	-10803	-94	-8199	-3524	-8464	-21
0.860000	-24	42	87	-58	-113	-34	10	-15	-18	4	-74	-68	-97	-16	-28	-58	-100	35	-84	-33	-105	-24	-97	-70	-67	0	-103	-15	-76	-72	-147	-76	-22	918	-1292	-14719	88	-10205	-4063	-11325	-166	-7995	-4475	-10714	-93	-8377	-3636	-8413	-5
0.860833	-25	42	89	-60	-112	-33	17	-16	-19	5	-72	-64	-98	-17	-29	-60	-100	34	-83	-32	-104	-23	-96	-68	-63	0	-97	-10	-74	-70	-145	-75	-35	866	-1167	-14760	-104	-10420	-4180	-11262	-155	-8214	-4469	-10602	-116	-8536	-3771	-8377	35
0.861667	-24	56	88	-56	-111	-35	11	-13	-16	6	-70	-63	-98	-14	-29	-59	-99	37	-82	-33	-104	-21	-96	-68	-62	1	-97	-14	-77	-72	-122	-74	-69	810	-1045	-14819	63	-10616	-4310	-11196	-130	-8423	-4480	-10477	-116	-8691	-3929	-8357	37
0.862500	-23	42	89	-58	-110	-33	15	-15	-15	6	-68	-63	-93	-16	-13	-58	-99	39	-83	-34	-108	-22	-96	-67	-61	3	-98	-12	-73	-69	-145	-74	-81	751	-922	-14888	-30	-10797	-4443	-11125	-147	-8616	-4512	-10340	-105	-8832	-4098	-8325	-4
0.863333	-25	27	88	-57	-109	-32	62	-21	-15	4	-69	-62	-96	-15	-28	-56	-99	36	-80	-30	-101	-17	-95	-69	-61	1	-98	-11	-73	-73	-147	-76	-98	695	-798	-14962	82	-10952	-4581	-11050	-144	-8784	-4563	-10192	-130	-8965	-4287	-8349	4
0.864167	-28	42	89	-58	-110	-36	13	-15	-19	4	-70	-63	-96	-15	-27	-58	-118	35	-81	-30	-107	-24	-97	-70	-64	1	-97	-9	-76	-69	-147	-75	-93	642	-686	-15054	94	-11089	-4724	-10978	-135	-8943	-4640	-10041	-141	-9087	-4485	-8365	16
0.865000	-42	40	88	-58	-112	-38	13	-16	-22	4	-75	-63	-101	-19	-32	-60	-103	33	-86	-34	-110	-23	-98	-72	-67	-1	-102	-14	-77	-74	-159	-78	-81	588	-589	-15156	90	-11203	-4872	-10894	-101	-9085	-4742	-9895	-180	-9207	-4697	-8396	-11
0.865833	-27	37	85	-60	-114	-41	11	-19	-19	1	-74	-66	-99	-22	-29	-58	-101	33	-85	-35	-110	-25	-99	-74	-65	0	-100	-14	-76	-73	-149	-76	-87	539	-498	-15246	-32	-11286	-5022	-10795	-47	-9203	-4832	-9749	-259	-9313	-4909	-8432	-9
0.866667	-28	40	96	-61	-108	-33	10	-14	-19	5	-74	-64	-96	-17	-29	-63	-100	35	-87	-31	-104	-23	-98	-72	-63	-4	-100	-16	-77	-72	-149	-77	-70	489	-424	-15341	91	-11349	-5175	-10711	-163	-9306	-4990	-9607	-249	-9419	-5126	-8482	-38
0.867500	-26	37	87	-61	-109	-35	9	-17	-23	2	-74	-66	-96	-18	-27	-56	-103	29	-84	-31	-99	-24	-99	-73	-69	-1	-100	-14	-77	-72	-147	-77	-38	452	-368	-15426	87	-11390	-5332	-10614	-219	-9391	-5162	-9478	-212	-9520	-5340	-8538	-45
0.868333	-28	41	88	-57	-109	-34	11	-14	-19	6	-72	-69	-93	-16	-27	-60	-102	35	-83	-28	-105	-21	-96	-70	-63	3	-95	-10	-75	-68	-144	-79	-62	417	-327	-15496	-21	-11410	-5478	-10501	-80	-9449	-5316	-9349	-182	-9617	-5558	-8604	-36
0.869167	-22	44	91	-55	-110	-32	16	-13	-18	8	-70	-61	-94	-11	-24	-58	-93	38	-80	-30	-96	-16	-93	-67	-60	2	-97	-9	-69	-65	-142	-70	-67	387	-315	-15550	-42	-11410	-5625	-10386	-69	-9499	-5506	-9241	-155	-9716	-5771	-8681	-45
0.870000	-26	41	95	-57	-102	-32	17	-11	-16	7	-69	-62	-96	-12	-27	-59	-101	36	-83	-29	-101	-18	-93	-66	-59	4	-96	-11	-63	-69	-144	-73	-47	360	-320	-15593	-16	-11398	-5771	-10269	-95	-9526	-5713	-9139	-131	-9819	-5995	-8775	-31
0.870833	-25	43	91	-55	-107	-29	13	-11	1	5	-72	-62	-93	-11	-23	-57	-94	39	-82	-27	-101	-17	-94	-67	-62	2	-97	-11	-74	-67	-144	-72	-25	339	-339	-15609	11	-11378	-5904	-10132	-55	-9545	-5921	-9053	-117	-9926	-6208	-8871	-40
0.871667	-26	41	90	-59	-100	-33	13	-11	-17	9	-70	-64	-96	-10	-23	-59	-98	38	-81	-32	-102	-16	-95	-68	-61	-3	-97	-10	-72	-68	-142	-74	-16	319	-386	-15610	50	-11347	-6040	-9996	-94	-9548	-6172	-8975	-119	-10036	-6418	-8982	-65
0.872500	-22	43	90	-57	-108	-32	16	-11	-18	5	-70	-66	-94	-14	-26	-55	-97	37	-82	-29	-101	-16	-97	-66	-64	1	-97	-12	-72	-69	-145	-75	-60	309	-442	-15582	40	-11315	-6161	-9852	-85	-9539	-6422	-8911	-127	-10155	-6625	-9104	-34
0.873333	-23	41	89	-61	-109	-33	11	9	-19	5	-73	-65	-96	-13	-29	-59	-102	35	-86	-33	-104	-22	-99	-69	-65	-1	-99	-15	-77	-73	-148	-77	-66	288	-517	-15542	-39	-11286	-6279	-9704	-52	-9522	-6681	-8861	-128	-10266	-6825	-9232	-26
0.874167	-28	39	84	-60	-113	-36	9	-17	-22	3	-73	-69	-98	-18	-31	-61	-102	35	-86	-42	-104	-19	-97	-68	-65	1	-97	-12	-76	-69	-146	-74	-57	285	-592	-15478	-131	-11251	-6382	-9543	-17	-9500	-6948	-8813	-119	-10386	-7020	-9373	10
0.875000	-22	38	90	-60	-111	-38	12	-12	-23	8	-70	-64	-96	-12	-26	-59	-97	38	-84	-29	-104	-17	-99	-68	-60	1	-92	-11	-76	-66	-146	-78	-77	276	-679	-15408	-12	-11225	-6484	-9387	-23	-9464	-7225	-8777	-104	-10505	-7207	-9518	15
0.875833	-23	46	91	-55	-105	-28	16	-12	-16	10	-72	-62	-95	-14	-28	-61	-94	39	-79	-29	-103	-16	-98	-67	-61	2	-96	-10	-72	-68	-146	-75	-81	261	-762	-15326	-49	-11208	-6571	-9224	-30	-9428	-7507	-8750	-86	-10627	-7389	-9676	-3
0.876667	-23	90	95	-56	-110	-33	16	-12	-15	9	-65	-60	-98	-9	-25	-57	-94	42	-80	-32	-103	-10	-96	-64	-61	2	-96	-10	-69	-65	-141	-70	-74	250	-851	-15241	-40	-11195	-6660	-9069	22	-9393	-7790	-8732	-81	-10744	-7557	-9832	4
0.877500	-19	46	92	-55	-104	-28	17	-8	-14	12	-65	-52	-93	-9	-25	-55	-108	41	-74	-30	-101	-13	-94	-63	-60	2	-95	-7	-72	-67	-142	-73	-73	229	-930	-15163	-59	-11196	-6745	-8915	17	-9361	-8078	-8728	-88	-10865	-7721	-9996	5
0.878333	-22	45	99	-56	-103	-30	10	-11	-12	15	-65	-62	-93	-11	-27	-56	-94	39	-82	-29	-100	-18	-99	-67	-60	1	-96	-11	-72	-68	-147	-64	-72	195	-1007	-15095	20	-11217	-6838	-8772	15	-9332	-8359	-8729	-101	-10985	-7877	-10175	9
0.879167	-27	43	88	-57	-105	-32	13	-14	-17	7	-69	-63	-95	-13	-29	-61	-99	37	-84	-31	-102	-17	-99	-69	-65	0	-97	-12	-75	-70	-147	-78	-81	158	-1074	-15040	-103	-11243	-6940	-8637	39	-9326	-8636	-8747	-108	-11096	-8022	-10355	-6
0.880000	-28	41	89	-57	-109	-40	15	-15	-21	7	-69	-62	-98	-11	-26	-59	-98	37	-79	-31	-107	-16	-99	-68	-63	0	-93	-13	-74	-69	-148	-73	-62	116	-1126	-15003	-5	-11288	-7034	-8508	-43	-9295	-8906	-8755	-91	-11199	-8153	-10527	-6
0.880833	-25	43	88	-57	-111	-33	17	-16	-19	5	-70	-63	-96	-11	-27	-58	-101	34	-83	-34	-102	-19	-98	-67	-62	1	-99	-13	-72	-69	-147	-75	-55	60	-1169	-14989	29	-11334	-7146	-8393	-85	-9290	-9165	-8781	-79	-11296	-8272	-10694	40
0.881667	-24	39	91	-57	-108	-33	12	-15	-18	5	-76	-65	-97	-12	-28	-60	-100	35	-85	-33	-104	-23	-100	-68	-66	-5	-102	-15	-74	-69	-147	-79	-61	-8	-1194	-15007	-56	-11402	-7262	-8296	-70	-9296	-9414	-8820	-70	-11386	-8382	-10868	56
0.882500	-28	37	85	-61	-109	-33	12	-17	-19	5	-74	-65	-96	-12	-26	-62	-100	33	-80	-34	-104	-21	-98	-68	-62	0	-98	-11	-74	-67	-149	-74	-43	-79	-1205	-15045	-107	-11470	-7381	-8206	-67	-9306	-9637	-8860	-60	-11465	-8475	-11022	73
0.883333	-26	43	87	-67	-107	-33	22	-14	-18	6	-70	-60	-97	-14	-26	-55	-96	36	-82	-31	-103	-19	-97	-66	-63	-1	-97	-13	-70	-69	-147	-74	-61	-159	-1203	-15116	-38	-11551	-7531	-8135	-95	-9333	-9850	-8911	-43	-11532	-8560	-11172	64
0.884167	-24	41	86	-61	-108	-32	16	-14	-16	6	-72	-64	-95	-11	-27	-52	-98	37	-81	-35	-103	-22	-96	-67	-63	-1	-98	-10	-72	-70	-145	-74	-81	-254	-1193	-15209	-38	-11635	-7661	-8079	-105	-9371	-10037	-8973	-23	-11590	-8636	-11314	51
0.885000	-30	40	86	-60	-111	-31	10	-17	-19	5	-74	-66	-97	-14	-28	-58	-101	36	-84	-32	-104	-22	-99	-69	-66	-1	-102	-13	-75	-70	-147	-79	-58	-354	-1169	-15328	-34	-11723	-7850	-8038	-99	-9418	-10207	-9033	-26	-11642	-8700	-11443	81
0.885833	-25	41	87	-61	-111	-32	10	-14	-18	5	-75	-73	-76	-34	-30	-59	-100	36	-85	-34	-108	-25	-99	-72	-64	-1	-101	-14	-74	-72	-149	-76	-70	-466	-1135	-15468	51	-11816	-8021	-8016	-34	-9473	-10356	-9104	-75	-11682	-8759	-11564	72
0.886667	-28	42	84	-61	-109	-34	11	-15	-18	3	-72	-72	-96	-17	-29	-58	-100	34	-85	-33	-92	-21	-100	-72	-56	-1	-103	-15	-75	-75	-149	-77	-66	-576	-1100	-15621	64	-11901	-8198	-8000	-45	-9541	-10481	-9177	-197	-11712	-8811	-11670	53
0.887500	-26	37	84	-63	-112	-36	9	-17	-22	-11	-76	-66	-99	-16	-29	-56	-101	34	-86	-33	-108	-25	-101	-70	-64	-4	-102	-15	-76	-72	-149	-76	-40	-688	-1060	-15789	-174	-11994	-8381	-8004	-83	-9623	-10583	-9257	-247	-11731	-8855	-11771	73
0.888333	-36	40	87	-56	-109	-33	13	-15	-15	5	-69	-68	-98	-15	-29	-58	-96	38	-83	-34	-103	-22	-98	-66	-65	2	-111	-15	-74	-72	-147	-73	-75	-801	-1015	-15956	-88	-12065	-8560	-8014	-97	-9684	-10668	-9340	-214	-11744	-8904	-11859	45
0.889167	-22	42	88	-58	-107	-31	13	-12	-14	9	-69	-64	-87	-10	-9	-79	-97	42	-82	-32	-103	-22	-96	-66	-60	2	-98	-10	-69	-67	-144	-74	-59	-928	-972	-16115	61	-12138	-8742	-8039	-95	-9766	-10729	-9426	-216	-11751	-8953	-11938	75
0.890000	-25	40	85	-57	-108	-33	11	-14	-17	5	-73	-67	-96	-19	-30	-60	-101	33	-79	-31	-105	-24	-99	-70	-61	-4	-100	-15	-75	-73	-149	-78	-23	-1059	-936	-16286	-191	-12208	-8916	-8083	-119	-9853	-10778	-9516	-216	-11760	-9015	-12022	98
0.890833	-27	49	96	-59	-109	-36	10	-18	-18	5	-76	-65	-98	-17	-30	-61	-100	35	-88	-30	-103	-26	-101	-72	-63	0	-101	-14	-72	-70	-147	-79	-15	-1192	-905	-16431	-219	-12265	-9081	-8126	-152	-9936	-10810	-9602	-232	-11758	-9073	-12089	85
0.891667	-27	41	87	-58	-111	-36	11	-15	-18	5	-75	-64	-95	-17	-31	-63	-99	32	-83	-30	-102	-26	-103	-72	-65	1	-101	-15	-74	-75	-151	-78	-23	-1315	-875	-16563	-3	-12323	-9235	-8183	-107	-10024	-10825	-9691	-259	-11756	-9145	-12155	79
0.892500	-25	41	87	-59	-112	-38	9	-17	-18	24	-76	-67	-92	-17	-31	-63	-101	34	-88	-32	-105	-25	-100	-74	-65	-1	-100	-16	-74	-70	-149	-79	-11	-1436	-855	-16681	-93	-12364	-9376	-8254	-73	-10117	-10834	-9777	-235	-11760	-9221	-12219	87
0.893333	-26	36	86	-58	-107	-36	10	-15	-21	3	-73	-65	-94	-19	-31	-65	-102	33	-88	-29	-102	-6	-99	-70	-63	0	-102	-7	-74	-69	-150	-82	-28	-1575	-843	-16773	-98	-12409	-9497	-8330	-49	-10204	-10830	-9864	-197	-11764	-9307	-12280	79
0.894167	-24	41	86	-58	-107	-35	10	-22	-18	11	-76	-64	-92	-22	-32	-63	-96	34	-87	-30	-105	-23	-96	-70	-63	-1	-100	-14	-73	-69	-148	-78	-49	-1704	-839	-16849	8	-12446	-9600	-8417	-55	-10296	-10826	-9925	-161	-11768	-9401	-12332	111
0.895000	-27	44	86	-60	-109	-34	13	-16	-15	8	-72	-67	-94	-16	-29	-61	-97	33	-82	-31	-105	-23	-96	-69	-63	1	-101	-15	-72	-67	-146	-77	-51	-1837	-844	-16897	-56	-12494	-9685	-8514	-78	-10392	-10806	-9985	-142	-11774	-9504	-12379	82
0.895833	-24	41	89	-23	-109	17	13	-22	-13	4	-74	-65	-95	-16	-28	-58	-100	34	-85	-31	-102	-22	-97	-66	-66	0	-101	-14	-72	-67	-144	-90	-62	-1969	-851	-16909	-130	-12536	-9747	-8625	-46	-10490	-10787	-10038	-119	-11789	-9617	-12424	66
0.896667	-22	44	89	-55	-105	-28	13	-12	-16	8	-70	-62	-91	-14	-28	-57	-99	37	-84	-30	-108	-22	-94	-65	-62	3	-97	-12	-68	-65	-143	-74	-44	-2106	-871	-16951	2	-12592	-9795	-8743	-40	-10592	-10761	-10075	-74	-11812	-9731	-12457	120
0.897500	-22	44	92	-61	-107	-31	15	-13	-11	11	-70	-64	-91	-15	-27	-57	-97	38	-81	-29	-100	-19	-94	-65	-60	1	-96	-15	-68	-66	-144	-73	-48	-2225	-895	-16912	-86	-12658	-9823	-8878	-31	-10706	-10742	-10105	-53	-11846	-9854	-12485	93
0.898333	-25	40	88	-58	-108	-33	12	-15	-16	5	-74	-64	-94	-17	-31	-58	-97	32	-88	-34	-105	-24	-101	-67	-66	-3	-102	-17	-73	-68	-149	-78	-92	-2385	-927	-16960	-104	-12744	-9833	-9021	-10	-10828	-10725	-10122	-41	-11889	-9991	-12512	41
0.899167	-32	38	81	-63	-112	-39	-1	-16	-24	-6	-79	-69	-100	-21	-35	-65	-102	33	-87	-33	-107	-26	-99	-70	-63	-3	-103	-17	-74	-74	-146	-79	-87	-2521	-955	-16944	37	-12837	-9823	-9172	-43	-10953	-10699	-10122	-26	-11940	-10106	-12514	24
0.900000	-28	40	86	-63	-110	-35	9	-16	-19	4	-74	-66	-96	-22	-32	-61	-101	28	-86	-35	-107	-27	-100	-70	-65	-1	-101	-14	-75	-69	-149	-78	-72	-2660	-986	-16955	-23	-12939	-9795	-9322	-75	-11084	-10667	-10102	1	-11996	-10221	-12515	10
0.900833	-12	43	90	-61	-111	-32	10	-15	-15	8	-73	-66	-97	-17	-31	-58	-100	35	-86	-30	-102	-22	-98	-66	-56	0	-102	-18	-74	-69	-148	-79	-70	-2797	-1008	-16956	-99	-13074	-9745	-9474	-156	-11228	-10646	-10064	11	-12067	-10333	-12502	38
0.901667	-23	42	87	-59	-112	-33	7	-16	-21	6	-74	-64	-90	-17	-29	-59	-98	58	-83	-33	-103	-25	-101	-69	-62	-1	-100	-14	-75	-73	-148	-76	-102	-2929	-1027	-16974	-8	-13225	-9686	-9638	-152	-11384	-10626	-10015	10	-12143	-10437	-12480	46
0.902500	-23	23	89	-60	-111	-34	13	-45	-17	6	-72	-64	-98	-16	-30	-59	-97	35	-84	-31	-105	-21	-98	-68	-64	1	-98	-13	-93	-67	-149	-76	-86	-3071	-1041	-17004	99	-13394	-9604	-9793	-19	-11549	-10597	-9949	23	-12235	-10534	-12454	38
0.903333	-25	44	89	-59	-110	-31	12	-16	-17	8	-72	-65	-97	-14	-29	-56	-96	34	-86	-8	-105	-24	-99	-70	-64	-3	-96	-13	-74	-67	-147	-75	-93	-3182	-1048	-17049	-72	-13576	-9516	-9947	16	-11722	-10574	-9866	24	-12333	-10615	-12410	12
0.904167	-26	42	89	-57	-107	-29	17	-12	-23	6	-73	-65	-95	-12	-29	-59	-99	36	-83	-31	-107	-19	-96	-66	-65	1	-97	-19	-82	-66	-145	-75	-125	-3294	-1046	-17115	-8	-13776	-9408	-10088	-42	-11901	-10547	-9771	34	-12442	-10689	-12378	33
0.905000	-27	42	90	-60	-111	-34	12	-15	-21	8	-72	-63	-100	-14	-28	-56	-99	35	-81	-32	-105	-21	-98	-72	-65	-1	-97	-12	-75	-67	-144	-73	-75	-3404	-1039	-17196	148	-13984	-9296	-10224	-31	-12086	-10522	-9673	40	-12560	-10753	-12339	37
0.905833	-22	47	88	-62	-108	-30	15	-14	-18	5	-72	-62	-96	-17	-31	-60	-102	35	-83	-31	-105	-23	-99	-70	-64	-1	-99	-14	-73	-72	-151	-77	-26	-3503	-1022	-17294	19	-14207	-9177	-10352	51	-12275	-10499	-9551	39	-12688	-10805	-12298	-6
0.906667	-28	40	86	-60	-112	-36	9	-18	-11	0	-76	-66	-101	-13	-31	-63	-100	30	-86	-38	-107	-25	-104	-73	-67	-7	-102	-16	-78	-75	-151	-76	-28	-3589	-1005	-17408	-115	-14435	-9042	-10477	52	-12480	-10480	-9432	29	-12819	-10847	-12264	-44
0.907500	-29	34	87	-64	-116	-36	9	-21	-24	0	-77	-70	-101	-21	-33	-64	-105	29	-90	-39	-109	-24	-103	-72	-72	-3	-101	-18	-76	-77	-150	-77	-75	-3664	-979	-17527	-30	-14652	-8900	-10560	72	-12669	-10461	-9307	40	-12957	-10875	-12229	-43
0.908333	-27	39	87	-60	-111	-32	11	-15	-25	4	-74	-63	-97	-16	-28	-56	-102	33	-85	-30	-104	-22	-99	-68	-57	-5	-100	-11	-75	-69	-146	-73	-40	-3722	-943	-17645	-182	-14865	-8759	-10642	28	-12858	-10436	-9178	47	-13098	-10893	-12201	-26
0.909167	-28	42	89	-57	-109	-30	16	-15	-15	8	-70	-58	-94	-13	-28	-56	-98	35	-81	-27	-101	-18	-98	-66	-59	2	-94	-9	-72	-67	-147	-68	-49	-3773	-916	-17770	-205	-15075	-8610	-10706	37	-13045	-10418	-9048	40	-13249	-10908	-12183	-28
0.910000	-22	43	91	-57	-104	-33	15	-11	-16	7	-73	-57	-95	-14	-28	-58	-96	32	-81	-32	-104	-19	-98	-67	-63	-1	-97	-10	-70	-68	-145	-69	-60	-3808	-890	-17889	-111	-15265	-8462	-10759	-21	-13225	-10411	-8930	33	-13398	-10919	-12176	28
0.910833	-24	40	90	-58	-107	-29	18	-12	-18	6	-69	-61	-93	-13	-30	-53	-98	35	-87	-31	-100	-9	-99	-65	-63	0	-98	-9	-76	-67	-145	-69	-70	-3839	-869	-17997	-52	-15441	-8324	-10804	-137	-13405	-10398	-8811	30	-13553	-10924	-12171	88
0.911667	-27	42	89	-57	-109	-29	15	-10	-22	7	-73	-64	-95	-13	-28	-64	-100	37	-81	-31	-102	-21	-98	-70	-64	0	-99	-10	-76	-70	-147	-73	-56	-3852	-854	-18090	-85	-15594	-8192	-10837	-102	-13578	-10399	-8711	26	-13709	-10926	-12194	101
0.912500	0	42	91	-87	-104	-34	10	-14	-17	6	-70	-61	-97	-16	-28	-57	-101	33	-85	-32	-104	-21	-99	-68	-63	0	-91	-12	-70	-67	-146	-73	-23	-3854	-847	-18169	-102	-15743	-8061	-10859	-76	-13725	-10397	-8615	21	-13856	-10925	-12219	64
0.913333	-25	43	91	-60	-108	-31	15	-13	-17	7	-73	-63	-96	-16	-26	-59	-99	37	-85	-5	-102	-22	-98	-67	-61	-3	-101	-12	-74	-74	-148	-72	-53	-3852	-852	-18223	21	-15861	-7937	-10875	-155	-13870	-10395	-8538	9	-14007	-10920	-12258	7
0.914167	-28	38	90	-53	-111	-33	15	-12	-18	4	-73	-63	-95	-16	-28	-55	-100	34	-84	-33	-107	-23	-99	-69	-65	0	-100	-11	-74	-70	-163	-76	-82	-3836	-862	-18256	-52	-15960	-7830	-10893	-129	-14001	-10397	-8476	5	-14145	-10915	-12301	9
0.915000	-25	40	89	-57	-110	-34	12	-15	-17	6	-72	-65	-100	-18	-31	-57	-102	30	-84	-32	-104	-22	-99	-69	-65	-1	-102	-15	-76	-72	-150	-77	-72	-3816	-887	-18270	-241	-16029	-7732	-10909	-105	-14124	-10410	-8433	-1	-14280	-10903	-12358	7
0.915833	-27	40	88	-61	-111	-34	10	-11	-21	5	-74	-64	-98	-19	-28	-59	-99	32	-88	-31	-104	-24	-100	-83	-64	0	-98	-10	-76	-66	-147	-76	-41	-3789	-912	-18256	-25	-16100	-7639	-10917	-108	-14230	-10400	-8403	7	-14402	-10881	-12412	-9
0.916667	-22	41	91	-55	-103	-32	16	-12	-9	5	-70	-63	-92	-14	-27	-55	-96	33	-84	-31	-101	-22	-98	-66	-63	0	-99	-11	-72	-66	-148	-75	-56	-3754	-946	-18221	-112	-16145	-7562	-10958	-107	-14322	-10400	-8396	4	-14517	-10860	-12483	-8
0.917500	-24	42	91	-97	-109	-30	16	-13	-15	7	-69	-59	-94	-12	-27	-59	-96	36	-83	-28	-105	-19	-98	-67	-64	0	-97	-11	-72	-65	-139	-78	-85	-3720	-986	-18166	-45	-16180	-7498	-10956	-156	-14407	-10394	-8406	-5	-14618	-10830	-12552	-1
0.918333	-26	40	90	-57	-108	-31	12	-14	-17	4	-70	-61	-97	-15	-30	-61	-100	34	-85	-31	-107	-25	-100	-68	-67	0	-100	-14	-76	-70	-150	-82	-133	-3684	-1028	-18100	12	-16214	-7452	-10982	-136	-14485	-10390	-8436	-16	-14715	-10795	-12629	-45
0.919167	-29	38	88	-59	-112	-33	11	-45	-21	2	-73	-64	-98	-19	-32	-61	-103	28	-90	-33	-109	-25	-102	-70	-68	-5	-102	-10	-95	-69	-150	-80	-210	-3646	-1069	-18013	75	-16241	-7420	-11009	-117	-14554	-10378	-8483	-23	-14799	-10749	-12701	-48
0.920000	-24	40	88	-58	-109	-33	10	-14	-17	4	-77	-63	-99	-19	-32	-61	-101	41	-91	-32	-107	-23	-98	-68	-63	-3	-103	-15	-73	-69	-150	-77	-162	-3593	-1109	-17916	30	-16266	-7384	-11036	-137	-14619	-10364	-8545	-19	-14872	-10695	-12776	-25
0.920833	-18	40	88	-58	-108	-33	11	-15	-22	2	-75	-63	-94	-18	-28	-60	-98	33	-86	-31	-103	-23	-97	-64	-64	-5	-102	-16	-74	-67	-149	-79	-124	-3561	-1146	-17806	170	-16295	-7394	-11070	-111	-14678	-10346	-8622	-19	-14939	-10633	-12857	-61
0.921667	-28	37	85	-60	-111	-39	12	-15	-25	3	-74	-62	-47	-17	-24	-61	-103	30	-87	-30	-104	-21	-97	-69	-66	0	-99	-15	-78	-66	-147	-78	-120	-3521	-1173	-17687	178	-16334	-7403	-11108	-55	-14731	-10318	-8717	-31	-14998	-10560	-12918	-21
0.922500	-23	40	85	-65	-110	-29	11	-16	-19	4	-75	-62	-96	-17	-29	-61	-101	33	-87	-30	-103	-22	-98	-69	-65	-4	-102	-15	-74	-66	-147	-75	-146	-3481	-1190	-17559	49	-16380	-7422	-11130	-80	-14789	-10297	-8818	-33	-15058	-10485	-12993	43
0.923333	-23	39	84	-64	-109	-34	10	-16	-22	3	-74	-66	-98	-23	-31	-63	-129	29	-90	-18	-109	-25	-100	-72	-66	0	-104	-16	-77	-70	-151	-81	-83	-3437	-1204	-17436	-1	-16446	-7458	-11162	-141	-14851	-10273	-8932	-48	-15121	-10410	-13065	-17
0.924167	-28	37	82	-61	-113	-38	6	-17	-24	1	-78	-64	-97	-21	-31	-63	-100	30	-86	-32	-108	-23	-98	-70	-66	-5	-102	-17	-79	-66	-148	-75	-60	-3389	-1203	-17303	30	-16518	-7499	-11183	-122	-14912	-10249	-9055	-49	-15180	-10316	-13131	-36
0.925000	-27	37	84	-64	-111	-35	13	-16	-18	3	-85	-64	-97	-15	-29	-62	-101	32	-91	-35	-107	-24	-100	-70	-66	-1	-104	-15	-75	-70	-150	-77	-56	-3355	-1203	-17175	80	-16612	-7550	-11199	136	-14962	-10225	-9180	-55	-15247	-10229	-13200	17
0.925833	-28	37	90	-62	-111	-33	10	-17	-24	1	-76	-67	-99	-18	-31	-63	-104	30	-86	-33	-103	-25	-98	-72	-66	-1	-104	-17	-75	-73	-150	-79	-59	-3315	-1194	-17046	163	-16713	-7608	-11206	642	-15068	-10206	-9322	-52	-15323	-10142	-13268	-5
0.926667	-26	37	85	-63	-111	-35	8	-22	-21	3	-75	-66	-95	-21	-29	-60	-100	30	-87	-35	-109	-27	-100	-69	-64	-4	-102	-14	-77	-70	-148	-76	-61	-3284	-1179	-16935	101	-16836	-7648	-11202	484	-15161	-10193	-9463	-59	-15408	-10056	-13336	-62
0.927500	-25	45	93	-63	-113	-35	9	-15	-21	3	-76	-69	-98	-21	-30	-62	-100	30	-86	-36	-108	-25	-99	-76	-66	0	-102	-13	-76	-70	-149	-66	-104	-3256	-1166	-16824	43	-16965	-7724	-11199	258	-15266	-10183	-9606	-62	-15508	-9976	-13409	-45
0.928333	-26	41	86	-63	-114	-35	13	-12	-17	7	-72	-65	-96	-17	-36	-59	-98	34	-84	-30	-105	-24	-98	-66	-63	1	-99	-13	-74	-68	-145	-74	-95	-3237	-1152	-16732	-49	-17111	-7776	-11189	316	-15379	-10175	-9757	-63	-15615	-9902	-13479	-6
0.929167	-23	44	101	-58	-107	-29	17	-10	-21	7	-66	-62	-95	-15	-27	-55	-93	36	-82	-31	-99	-19	-94	-65	-59	6	-95	-11	-72	-67	-145	-73	-92	-3227	-1148	-16655	162	-17264	-7819	-11171	362	-15513	-10178	-9910	-79	-15744	-9834	-13572	-12
0.930000	-21	43	91	-59	-109	-31	17	-11	-15	7	-66	-62	-93	-14	-58	-57	-98	36	-85	-31	-104	-22	-98	-67	-61	2	-98	-10	-70	-68	-144	-70	-78	-3234	-1142	-16605	-36	-17430	-7859	-11159	315	-15663	-10189	-10070	-87	-15890	-9777	-13665	-44
0.930833	-19	44	89	-58	-110	-33	16	-9	-17	8	-69	-62	-96	-15	-27	-60	-98	37	-84	-16	-93	-24	-101	-68	-61	1	-97	-11	-69	-69	-147	-75	-122	-3250	-1160	-16577	-9	-17603	-7887	-11147	147	-15832	-10204	-10229	-77	-16059	-9738	-13762	-32
0.931667	-27	43	90	-60	-107	-33	13	-13	-18	-9	-70	-63	-95	-17	-26	-60	-98	32	-86	-32	-105	-24	-101	-69	-66	-3	-101	-14	-75	-70	-148	-77	-152	-3286	-1188	-16576	50	-17790	-7895	-11155	20	-16025	-10224	-10394	-86	-16240	-9707	-13864	-32
0.932500	-30	42	85	-62	-114	-35	12	-16	-21	2	-75	-65	-99	-18	-30	-62	-103	32	-88	-33	-103	-23	-100	-69	-63	-1	-101	-13	-75	-77	-147	-75	-120	-3332	-1229	-16595	73	-17974	-7888	-11139	-48	-16232	-10245	-10554	-93	-16441	-9687	-13969	-68
0.933333	-25	40	88	-61	-109	-34	11	-16	-17	4	-72	-73	-100	-17	-30	-60	-100	36	-88	-35	-104	-25	-102	-72	-67	-3	-100	-14	-74	-70	-148	-76	-164	-3389	-1281	-16647	-81	-18165	-7852	-11150	-118	-16464	-10270	-10715	-96	-16662	-9680	-14078	-51
0.934167	-27	40	88	-58	-107	-32	13	-13	-17	4	-70	-62	-94	-17	-29	-60	-100	32	-87	-30	-103	-24	-100	-69	-61	0	-98	-12	-73	-68	-148	-52	-222	-3461	-1349	-16716	13	-18363	-7827	-11172	-98	-16711	-10289	-10867	-107	-16905	-9688	-14184	-26
0.935000	-24	42	92	-58	-104	-35	13	-14	-17	4	-74	-64	-102	-16	-28	-58	-98	30	-87	-31	-103	-22	-100	-69	-65	-4	-100	-10	-75	-70	-148	-76	-178	-3543	-1422	-16809	121	-18554	-7776	-11210	-108	-16991	-10311	-11021	-109	-17171	-9705	-14284	-21
0.935833	-24	43	91	-59	-109	-32	19	-12	-16	7	-70	-64	-97	-13	-26	-58	-99	34	-86	-33	-101	-19	-98	-76	-59	0	-98	-10	-72	-69	-145	-75	-117	-3636	-1509	-16918	142	-18775	-7707	-11264	-228	-17291	-10328	-11158	-109	-17452	-9736	-14381	-15
0.936667	-23	43	93	-56	-114	-32	18	-11	-11	4	-68	-63	-94	-12	-25	-55	-96	37	-82	-30	-101	-19	-98	-67	-65	0	-98	-9	-70	-66	-144	-74	-59	-3730	-1598	-17047	127	-18993	-7630	-11350	-292	-17613	-10344	-11298	-124	-17755	-9782	-14465	0
0.937500	-22	40	91	-53	-102	-30	17	-10	-14	9	-67	-58	-93	-10	-25	-56	-96	39	-84	-29	-98	-18	-97	-67	-58	2	-96	-6	-69	-67	-144	-76	-46	-3834	-1694	-17178	94	-19224	-7543	-11426	-369	-17956	-10352	-11418	-122	-18080	-9833	-14538	-31
0.938333	-24	43	91	-55	-108	-32	16	-11	-18	6	-70	-65	-94	-14	-25	-61	-83	37	-82	-32	-99	-19	-97	-67	-61	-1	-100	-11	-74	-68	-147	-76	-79	-3941	-1796	-17317	-3	-19465	-7453	-11538	-425	-18327	-10365	-11535	-125	-18428	-9900	-14604	-43
0.939167	-26	34	90	-61	-104	-33	16	-14	-14	1	-72	-66	-96	-16	-28	-57	-99	34	-86	-34	-107	-23	-101	-70	-67	0	-98	-14	-72	-70	-149	-78	-79	-4044	-1896	-17459	-49	-19716	-7358	-11673	-391	-18709	-10361	-11625	-144	-18791	-9977	-14652	-32
0.940000	-26	40	89	-58	-110	-34	13	-15	-8	0	-69	-67	-96	-7	-32	-60	-100	32	-86	-36	-107	-25	-104	-70	-67	-3	-103	-14	-77	-75	-151	-80	-86	-4151	-1999	-17585	53	-19984	-7262	-11823	-405	-19114	-10350	-11711	-144	-19175	-10060	-14683	-35
0.940833	-27	38	86	-62	-113	-39	11	-16	-23	2	-76	-65	-100	-19	-31	-60	-101	33	-85	-34	-109	-10	-101	-68	-62	-1	-99	-14	-73	-70	-149	-78	-59	-4241	-2095	-17705	208	-20262	-7163	-11989	-391	-19520	-10327	-11774	-125	-19566	-10152	-14697	-10
0.941667	-26	42	90	-61	-107	-34	13	-15	-17	4	-72	-69	-103	-19	-29	-58	-96	34	-85	-32	-103	-24	-102	-70	-64	-1	-100	-13	-75	-68	-149	-80	-27	-4336	-2196	-17818	-23	-20552	-7067	-12179	-400	-19940	-10293	-11823	-147	-19973	-10255	-14701	-12
0.942500	-25	41	90	-16	-108	-35	10	-17	-18	5	-74	-66	-96	-19	-30	-60	-97	34	-86	-32	-105	-26	-101	-69	-46	-1	-97	-10	-75	-70	-147	-76	-14	-4417	-2295	-17876	34	-20866	-6968	-12375	-473	-20358	-10248	-11858	-153	-20384	-10362	-14690	-21
0.943333	-23	43	88	-55	-111	-32	13	-14	-18	4	-73	-65	-98	-17	-31	-59	-96	33	-83	-32	-108	-22	-100	-66	-64	0	-99	-12	-74	-70	-148	-78	-13	-4493	-2394	-17930	-13	-21193	-6871	-12589	-527	-20778	-10195	-11877	-167	-20804	-10481	-14670	-3
0.944167	-26	44	90	-55	-107	-32	12	-17	-18	5	-72	-62	-94	-15	-29	-56	-99	32	-84	-32	-105	-23	-99	-69	-70	-1	-99	-10	-72	-91	-145	-77	-51	-4568	-2502	-17957	-52	-21538	-6782	-12822	-494	-21192	-10128	-11882	-188	-21233	-10608	-14644	-11
0.945000	-25	44	89	-59	-110	-31	13	-15	-16	9	-73	-65	-93	-16	-47	-63	-100	36	-84	-34	-104	-23	-99	-68	-64	0	-100	-12	-73	-68	-149	-78	-56	-4640	-2590	-17960	-53	-21894	-6695	-13064	-389	-21593	-10052	-11879	-188	-21662	-10741	-14616	-29
0.945833	-24	41	90	-59	-110	-33	12	-18	-22	4	-75	-65	-101	-18	-27	-58	-102	34	-88	-35	-111	-22	-100	-72	-66	-3	-98	-12	-75	-70	-146	-77	-35	-4706	-2721	-17936	-40	-22260	-6609	-13320	-432	-21982	-9964	-11862	-163	-22085	-10878	-14578	-57
0.946667	-29	40	88	-57	-111	-33	11	-17	-21	5	-72	-63	-97	-16	-29	-61	-103	30	-86	-34	-105	-24	-101	-69	-65	1	-99	-12	-75	-72	-158	-78	-45	-4773	-2845	-17891	-105	-22641	-6525	-13581	-463	-22344	-9868	-11834	-184	-22503	-11018	-14536	0
0.947500	-28	52	89	-59	-110	-34	12	-18	-17	1	-76	-67	-98	-18	-29	-60	-101	30	-87	-33	-104	-25	-102	-70	-65	0	-91	-12	-76	-70	-146	-76	-56	-4840	-2967	-17831	-30	-23005	-6446	-13854	-470	-22684	-9769	-11799	-186	-22900	-11152	-14491	24
0.948333	-28	37	87	-60	-109	-32	12	-17	-21	4	-75	-63	-104	-17	-31	-59	-105	29	-88	-35	-104	-24	-100	-67	-65	-1	-101	-13	-75	-73	-146	-77	-43	-4909	-3099	-17753	-12	-23376	-6368	-14131	-464	-22991	-9672	-11760	-185	-23281	-11283	-14445	4
0.949167	-29	41	91	-41	-108	-31	12	-17	-25	3	-74	-64	-96	-15	-28	-59	-103	36	-82	-30	-103	-21	-97	-67	-63	4	-99	-11	-69	-67	-143	-73	-41	-4983	-3225	-17668	-59	-23738	-6291	-14405	-430	-23274	-9550	-11714	-181	-23645	-11410	-14394	20
0.950000	-26	39	89	-57	-107	-29	15	-13	-14	7	-76	-61	-95	-15	-28	-58	-99	37	-82	-33	-103	-23	-96	-66	-63	3	-97	-12	-73	-70	-124	-72	-36	-5062	-3362	-17588	-16	-24085	-6222	-14689	-420	-23523	-9438	-11665	-172	-23981	-11528	-14335	27
0.950833	-25	42	91	-58	-104	-29	17	-14	-17	6	-72	-64	-95	-16	-28	-60	-103	33	-84	-32	-103	-30	-102	-65	-63	0	-100	-14	-74	-70	-145	-72	24	-5151	-3498	-17509	85	-24414	-6155	-14971	-410	-23740	-9330	-11637	-176	-24291	-11633	-14261	57
0.951667	-26	37	89	-56	-109	-30	15	-12	-17	5	-70	-63	-95	-14	-28	-57	-102	34	-83	-34	-107	-24	-99	-68	-63	2	-99	-13	-72	-68	-144	-75	32	-5248	-3635	-17442	23	-24724	-6098	-15272	-367	-23922	-9232	-11561	-167	-24568	-11724	-14192	77
0.952500	-25	41	93	-56	-107	-33	13	-12	-18	5	-70	-64	-97	-19	-29	-58	-98	34	-83	-30	-105	-24	-96	-62	-63	5	-99	-13	-75	-80	-147	-76	-31	-5345	-3773	-17389	-15	-25006	-6043	-15529	-376	-24073	-9141	-11507	-168	-24808	-11807	-14103	28
0.953333	-26	39	91	-59	-112	-31	13	-13	-19	7	-73	-65	-98	-17	-28	-53	-98	35	-84	-32	-104	-24	-99	-70	-63	0	-100	-14	-73	-70	-145	-74	-28	-5455	-3914	-17356	66	-25265	-6006	-15806	-360	-24196	-9068	-11451	-160	-25008	-11863	-14000	51
0.954167	-30	40	88	-60	-110	-31	16	-12	-19	5	-73	-62	-99	-18	-29	-59	-100	34	-83	-30	-103	-22	-97	-67	-65	1	-99	-12	-73	-70	-146	-77	-19	-5559	-4055	-17343	70	-25493	-5977	-16075	-315	-24288	-9008	-11395	-151	-25178	-11912	-13887	81
0.955000	-24	42	92	-53	-108	-32	17	-14	-15	7	-73	-60	-95	-19	-28	-59	-99	34	-80	-28	-104	-22	-98	-69	-63	0	-100	-12	-69	-68	-144	-74	-16	-5676	-4199	-17352	-148	-25694	-5967	-16339	-346	-24360	-8973	-11337	-152	-25309	-11947	-13748	78
0.955833	-26	42	91	-55	-109	-29	16	-12	-17	7	-72	-61	-96	-13	-25	-56	-99	34	-79	-27	-102	-13	-94	-62	-64	4	-96	-9	-72	-67	-143	-73	-47	-5789	-4349	-17389	-128	-25863	-5975	-16595	-300	-24407	-8960	-11279	-154	-25401	-11969	-13599	55
0.956667	-28	43	86	-56	-110	-30	15	-14	-27	26	-73	-61	-97	-14	-25	-57	-102	35	-83	-29	-102	-19	-98	-69	-65	0	-98	-9	-75	-77	-144	-76	-65	-5900	-4507	-17454	-17	-26014	-6012	-16849	-239	-24438	-8977	-11223	-130	-25466	-11991	-13430	42
0.957500	-30	39	88	-59	-108	-31	13	-14	-19	8	-72	-63	-96	-17	-24	-58	-98	34	-84	-29	-101	-18	-96	-63	-60	2	-113	-10	-75	-68	-144	-73	-16	-6007	-4674	-17540	-32	-26135	-6062	-17090	-258	-24452	-9021	-11167	-109	-25492	-12000	-13245	69
0.958333	-26	42	90	-60	-110	-32	17	-16	-18	6	-73	-62	-94	-19	-26	-58	-98	41	-82	-31	-108	-19	-98	-68	-64	0	-100	-14	-77	-70	-146	-74	-13	-6110	-4851	-17643	10	-26244	-6150	-17326	-291	-24461	-9104	-11114	-101	-25492	-12020	-13051	43
0.959167	-29	38	86	-61	-126	-33	13	-16	-19	6	-74	-65	-98	-16	-27	-61	-103	32	-86	-33	-107	-23	-103	-72	-66	-1	-100	-15	-64	-69	-148	-77	-57	-6209	-5042	-17772	-84	-26326	-6262	-17555	-285	-24455	-9212	-11061	-102	-25459	-12041	-12838	20
0.960000	-27	41	89	-60	-111	-33	15	-17	-22	5	-75	-64	-96	-18	-27	-61	-100	33	-82	-33	-102	-19	-97	-68	-64	-3	-102	-14	-74	-72	-145	-88	-61	-6298	-5241	-17904	-179	-26393	-6399	-17773	-233	-24444	-9357	-11011	-92	-25407	-12073	-12630	-3
0.960833	-25	42	88	-62	-111	-33	15	-15	-19	7	-75	-62	-94	-17	-26	-60	-98	56	-84	-33	-104	-22	-97	-63	-64	0	-99	-12	-75	-67	-147	-73	-30	-6372	-5455	-18058	-90	-26456	-6562	-17984	-229	-24421	-9536	-10962	-88	-25331	-12119	-12427	8
0.961667	-26	43	88	-58	-109	-32	16	-16	-17	8	-72	-62	-74	-16	-26	-60	-96	37	-81	-30	-103	-18	-99	-66	-61	1	-99	-10	-72	-72	-148	-92	-15	-6443	-5683	-18234	50	-26505	-6758	-18184	-223	-24392	-9744	-10919	-85	-25247	-12185	-12190	50
0.962500	-27	16	89	-57	-112	-35	16	-13	-16	7	-69	-61	-99	-16	-26	-59	-99	38	-82	-32	-107	-19	-98	-67	-57	10	-95	-11	-72	-66	-144	-70	-4	-6506	-5926	-18379	-30	-26546	-6980	-18376	-200	-24357	-9987	-10891	-68	-25145	-12268	-11976	-16
0.963333	-23	44	91	-59	-107	-29	28	-13	-15	7	-69	-91	-97	-15	-28	-57	-101	41	-83	-28	-103	-17	-97	-65	-64	0	-99	-11	-72	-69	-145	-73	-31	-6569	-6177	-18545	-108	-26581	-7218	-18559	-142	-24316	-10255	-10868	-62	-25040	-12377	-11767	-53
0.964167	-22	44	88	-57	-110	-31	15	-14	-21	5	-69	-62	-96	-14	-26	-59	-99	38	-82	-31	-101	-21	-103	-64	-64	0	-97	-11	-69	-67	-145	-74	-17	-6622	-6440	-18711	-96	-26612	-7485	-18736	-158	-24266	-10551	-10858	-38	-24931	-12515	-11564	-4
0.965000	-25	41	90	-59	-108	-33	11	-14	-16	3	-73	-64	-99	-18	-29	-63	-102	34	-84	-32	-107	-24	-101	-70	-65	-3	-100	-13	-75	-73	-148	-75	-18	-6680	-6717	-18876	-132	-26641	-7761	-18905	-250	-24207	-10872	-10866	-41	-24818	-12672	-11381	-47
0.965833	-28	38	84	-63	-115	-38	10	-22	-23	2	-75	-66	-97	-16	-30	-62	-101	39	-85	-19	-102	-18	-102	-68	-65	-1	-102	-13	-74	-69	-146	-73	-49	-6733	-6980	-19031	-81	-26656	-8048	-19060	-249	-24139	-11200	-10881	-49	-24698	-12848	-11208	-72
0.966667	-31	40	86	-59	-146	-36	12	-56	-21	0	-74	-64	-96	-16	-29	-62	-101	32	-84	-34	-103	-22	-102	-69	-66	-3	-102	-13	-75	-74	-150	-75	-35	-6793	-7247	-19186	-15	-26664	-8344	-19211	-216	-24047	-11540	-10921	-41	-24577	-13052	-11061	-65
0.967500	-29	41	88	-61	-111	-34	11	-18	-23	2	-74	-65	-96	-17	-30	-62	-104	34	-85	-33	-119	-25	-102	-76	-65	-1	-101	-25	-74	-68	-149	-73	-17	-6846	-7508	-19331	-53	-26657	-8641	-19340	-266	-23945	-11885	-10977	-42	-24456	-13294	-10929	-34
0.968333	-28	38	84	-59	-108	-32	10	-16	-21	4	-73	-63	-98	-19	-22	-73	-101	36	-85	-32	-104	-23	-101	-68	-64	1	-99	-13	-73	-69	-146	-70	-53	-6914	-7767	-19475	-156	-26622	-8930	-19480	-321	-23818	-12221	-11065	-36	-24319	-13503	-10818	-27
0.969167	-24	45	93	-57	-103	-29	16	-11	-17	8	-70	-62	-93	-12	-25	-58	-94	38	-82	-28	-90	-19	-97	-67	-60	2	-97	-10	-68	-66	-145	-72	-82	-6986	-8016	-19603	-22	-26587	-9212	-19577	-338	-23681	-12558	-11148	-48	-24186	-13745	-10734	-80
0.970000	-23	44	90	-56	-104	-33	15	-16	-15	9	-70	-63	-93	-13	-29	-57	-96	37	-82	-29	-102	-19	-101	-65	-60	3	-97	-9	-70	-65	-145	-69	-61	-7089	-8248	-19727	183	-26523	-9480	-19687	-307	-23521	-12879	-11269	-55	-24042	-13993	-10671	-66
0.970833	-24	45	88	-56	-108	-31	13	-14	-18	7	-70	-64	-97	-15	-28	-57	-97	38	-81	-29	-103	-22	-105	-66	-62	2	-98	-12	-70	-67	-144	-73	-32	-7164	-8469	-19848	-19	-26431	-9728	-19779	-372	-23337	-13185	-11423	-51	-23884	-14242	-10644	11
0.971667	-23	43	88	-59	-108	-40	11	-14	-15	-7	-72	-62	-94	-14	-26	-59	-97	37	-83	-30	-103	-24	-99	-66	-61	0	-101	-9	-72	-68	-145	-69	-53	-7269	-8677	-19963	-84	-26311	-9954	-19870	-495	-23145	-13467	-11574	-60	-23714	-14483	-10624	21
0.972500	-23	40	88	-59	-107	-32	13	-13	-16	6	-69	-62	-96	-15	-29	-59	-96	37	-83	-30	-102	-24	-99	-67	-61	2	-97	-10	-72	-72	-146	-73	-114	-7378	-8863	-20071	4	-26169	-10154	-19949	-566	-22932	-13719	-11754	-62	-23531	-14710	-10636	-44
0.973333	-27	43	87	-61	-112	-36	9	-17	-19	3	-74	-65	-98	-5	-31	-62	-99	33	-87	-33	-107	-26	-103	-73	-65	-1	-102	-14	-76	-73	-150	-79	-128	-7501	-9037	-20183	-13	-25991	-10336	-20027	-713	-22705	-13942	-11958	-83	-23325	-14919	-10673	-42
0.974167	-33	37	82	-63	-115	-38	6	-19	-23	0	-74	-69	-101	-17	-33	-60	-102	32	-85	-32	-103	-23	-98	-73	-67	-3	-100	-12	-75	-73	-149	-78	-102	-7627	-9186	-20284	-6	-25779	-10455	-20094	-771	-22465	-14128	-12174	-101	-23097	-15098	-10728	-13
0.975000	-26	41	89	-60	-109	-38	0	-18	-18	4	-65	-62	-98	-16	-31	-60	-100	34	-83	-31	-104	-26	-103	-70	-63	0	-101	-11	-74	-70	-147	-75	-98	-7761	-9316	-20387	164	-25535	-10553	-20161	-676	-22213	-14278	-12409	-87	-22850	-15240	-10813	-9
0.975833	-23	41	89	-57	-107	-31	12	-10	-16	8	-69	-62	-96	-14	-31	-60	-92	37	-83	-30	-102	-17	-98	-68	-58	1	-98	-12	-72	-68	-146	-75	-92	-7894	-9422	-20492	16	-25276	-10610	-20216	-705	-21949	-14395	-12652	-92	-22584	-15347	-10918	-43
0.976667	-24	46	88	-62	-108	-31	15	-14	-17	7	-70	-62	-95	-15	-26	-58	-97	36	-80	-28	-101	-21	-96	-67	-65	0	-97	-9	-69	-66	-143	-73	-79	-8028	-9508	-20591	-128	-24984	-10631	-20282	-755	-21693	-14469	-12906	-103	-22295	-15408	-11045	-96
0.977500	-25	46	92	-56	-104	-31	18	-13	-15	9	-67	-60	-96	-14	-27	-59	-98	52	-81	-28	-101	-18	-97	-68	-59	2	-96	-8	-68	-67	-144	-70	-46	-8165	-9576	-20694	-11	-24676	-10617	-20341	-672	-21435	-14512	-13170	-101	-21993	-15430	-11192	-34
0.978333	-22	43	89	-55	-108	-33	13	-14	-18	6	-69	-62	-93	-17	-23	-58	-97	38	-82	-30	-107	-23	-97	-69	-64	-1	-99	-9	-75	-69	-144	-74	-55	-8298	-9621	-20809	30	-24354	-10582	-20409	-561	-21183	-14504	-13445	-114	-21678	-15403	-11364	18
0.979167	-24	39	86	-61	-107	-31	13	-14	-19	5	-70	-65	-96	-18	-30	-61	-97	32	-90	-33	-110	-24	-87	-69	-62	-5	-100	-12	-73	-70	-146	-75	-75	-8432	-9643	-20922	-40	-24020	-10473	-20474	-389	-20937	-14485	-13705	-118	-21347	-15321	-11543	23
0.980000	-25	40	89	-58	-105	-34	37	-17	-19	3	-61	-63	-96	-17	-29	-61	-99	36	-83	-31	-104	-22	-97	-69	-61	0	-101	-11	-69	-67	-143	-73	-95	-8549	-9629	-21039	42	-23681	-10344	-20542	-187	-20702	-14415	-13981	-120	-21008	-15189	-11750	37
0.980833	-27	43	88	-59	-108	-32	16	-16	-16	5	-72	-61	-96	-17	-30	-63	-127	34	-84	-28	-104	-23	-101	-70	-62	1	-100	-13	-69	-70	-148	-75	-67	-8664	-9597	-21163	103	-23350	-10179	-20614	51	-20483	-14307	-14259	-119	-20663	-15009	-11959	32
0.981667	-25	44	87	-50	-110	-33	15	-14	11	5	-69	-65	-99	-16	-29	-60	-101	35	-84	-34	-107	-23	-101	-70	-66	-1	-103	-16	-76	-73	-154	-75	-40	-8772	-9532	-21298	13	-23021	-9978	-20697	201	-20281	-14168	-14512	-101	-20324	-14784	-12182	85
0.982500	-33	38	84	-63	-113	-36	12	-14	-24	1	-72	-66	-100	-17	-30	-63	-101	35	-84	-36	-105	-23	-100	-73	-64	20	-99	-12	-74	-69	-146	-76	-40	-8867	-9431	-21429	-66	-22700	-9742	-20770	199	-20091	-13986	-14760	-97	-19985	-14512	-12401	74
0.983333	-28	41	87	-58	-107	-33	13	-15	-18	-7	-70	-65	-95	-18	-29	-62	-99	36	-85	-32	-104	-19	-100	-68	-62	2	-102	-12	-77	-70	-148	-70	-35	-8932	-9299	-21570	-4	-22406	-9470	-20852	241	-19922	-13774	-15005	-110	-19655	-14197	-12628	53
0.984167	-26	44	86	-59	-114	-35	13	-12	-21	8	-72	-60	-97	-17	-29	-60	-101	36	-85	-30	-107	-23	-99	-68	-64	0	-99	-13	-76	-68	-146	-73	-27	-9026	-9135	-21722	-98	-22128	-9170	-20934	308	-19771	-13531	-15242	-121	-19325	-13842	-12847	90
0.985000	-26	42	85	-60	-109	-30	17	-14	-18	4	-94	-65	-99	-18	-30	-61	-97	33	-86	-33	-103	-21	-101	-70	-65	0	-102	-14	-75	-73	-149	-76	-67	-9075	-8941	-21874	28	-21874	-8836	-21018	327	-19642	-13245	-15470	-119	-19014	-13460	-13073	85
0.985833	-24	41	87	-60	-110	-35	15	-15	-17	5	-70	-64	-97	-16	-29	-62	-125	32	-88	-33	-103	-21	-102	-70	-64	3	-101	-13	-73	-69	-147	-75	-75	-9152	-8708	-22033	51	-21649	-8478	-21105	387	-19523	-12928	-15689	-74	-18719	-13045	-13278	66
0.986667	-26	43	85	-58	-111	-34	11	-13	-18	6	-74	-66	-98	-16	-29	-63	-100	37	-87	-31	-104	-21	-103	-68	-63	1	-111	-14	-74	-70	-148	-76	-91	-9194	-8441	-22193	-18	-21455	-8084	-21176	476	-19424	-12577	-15899	-117	-18451	-12616	-13478	75
0.987500	-26	39	85	-60	-109	-36	12	-15	-22	5	-72	-62	-98	-16	-30	-63	-99	37	-87	-31	-104	-21	-102	-73	-65	1	-102	-14	-75	-69	-148	-76	-129	-9222	-8152	-22351	-134	-21287	-7662	-21246	576	-19335	-12190	-16096	-128	-18201	-12167	-13660	95
0.988333	-26	44	86	-60	-109	-35	15	-12	-16	10	-69	-62	-98	-13	-28	-58	-99	38	-83	-30	-104	-19	-99	-67	-62	4	-99	-12	-72	-67	-145	-76	-114	-9237	-7828	-22522	-16	-21148	-7208	-21309	618	-19260	-11772	-16283	-134	-17969	-11712	-13827	94
0.989167	-15	46	88	-56	-108	-30	17	-12	-16	9	-69	-62	-92	-11	-27	-56	-95	40	-81	-33	-100	-18	-97	-66	-68	1	-99	-8	-69	-66	-145	-74	-102	-9237	-7480	-22655	-100	-21035	-6732	-21363	586	-19200	-11319	-16462	-136	-17767	-11249	-13983	102
0.990000	-25	43	87	-45	-109	-31	16	-15	-17	7	-72	-65	-96	-15	-29	-61	-100	38	-86	-31	-103	-19	-102	-69	-63	2	-101	-12	-95	-70	-148	-77	-80	-9227	-7123	-22798	-130	-20955	-6239	-21412	632	-19146	-10843	-16642	-77	-17595	-10792	-14124	111
0.990833	-29	39	85	-61	-110	-35	10	-16	-24	3	-76	-65	-98	-18	-31	-65	-100	36	-87	-31	-110	-18	-99	-70	-67	0	-101	-13	-75	-69	-145	-76	-96	-9190	-6741	-22929	44	-20893	-5717	-21444	574	-19101	-10338	-16809	105	-17439	-10338	-14248	101
0.991667	-27	42	85	-60	-108	-35	12	-16	-19	23	-74	-67	-99	-15	-28	-60	-99	35	-87	-35	-104	-21	-101	-68	-64	0	-104	-31	-73	-69	-147	-75	-67	-9142	-6360	-23047	-1	-20851	-5177	-21470	409	-19065	-9805	-16966	187	-17314	-9894	-14353	75
0.992500	-23	40	85	-59	-109	-32	12	-14	-21	3	-72	-64	-97	-14	-28	-59	-97	32	-86	-31	-104	-6	-101	-68	-64	3	-103	-15	-70	-70	-145	-77	-22	-9071	-5964	-23143	-203	-20827	-4620	-21482	290	-19027	-9267	-17117	79	-17211	-9468	-14451	63
0.993333	-27	39	82	-62	-104	-33	11	-16	-5	6	-74	-65	-93	-16	-28	-59	-100	35	-87	-33	-103	-22	-101	-69	-65	0	-100	-13	-76	-72	-147	-77	13	-8982	-5571	-23226	-143	-20813	-4051	-21477	265	-18995	-8694	-17257	64	-17131	-9051	-14533	72
0.994167	-25	40	88	-61	-111	-36	15	-14	-17	6	-73	-65	-97	-17	-26	-57	-98	33	-90	-31	-108	-21	-100	-68	-60	0	-102	-16	-75	-68	-144	-74	-29	-8872	-5181	-23292	-43	-20811	-3473	-21466	288	-18966	-8135	-17388	40	-17072	-8651	-14609	114
0.995000	-25	43	85	-58	-104	-32	15	-34	-19	6	-78	-63	-97	-15	-27	-57	-99	36	-85	-32	-104	-23	-98	-67	-61	-1	-99	-28	-70	-67	-144	-74	-53	-8751	-4784	-23334	-117	-20815	-2894	-21442	266	-18935	-7539	-17509	-41	-17028	-8273	-14670	108
0.995833	-21	45	90	-55	-108	-32	18	-12	-13	9	-70	-63	-98	-17	-27	-56	-90	37	-69	-29	-99	-21	-98	-65	-59	4	-96	-11	-73	-68	-143	-72	-58	-8605	-4431	-23359	-187	-20819	-2313	-21404	246	-18899	-6954	-17614	-62	-17000	-7917	-14727	115
0.996667	-19	40	90	-29	-107	-31	16	-11	-13	11	-67	-59	-96	-12	-25	-55	-94	38	-81	-29	-101	-18	-98	-66	-60	5	-94	-11	-73	-65	-136	-69	-86	-8450	-4079	-23369	140	-20827	-1741	-21369	274	-18872	-6378	-17712	-59	-16982	-7584	-14785	132
0.997500	-21	44	91	-53	-107	-31	17	-9	-14	9	-69	-64	-94	-13	-25	-55	-96	37	-82	-29	-92	-18	-110	-67	-58	2	-94	-13	-68	-66	-141	-73	-45	-8286	-3738	-23363	-65	-20833	-1180	-21322	201	-18842	-5815	-17795	-103	-16973	-7267	-14843	95
0.998333	-23	44	89	-56	-108	-34	1	-12	-17	4	-74	-63	-95	-10	-26	-59	-99	30	-86	-34	-105	-23	-101	-73	-65	-1	-97	-15	-75	-68	-147	-76	-51	-8114	-3429	-23347	-100	-20829	-649	-21282	78	-18806	-5276	-17857	-135	-16971	-6996	-14909	75
0.999167	-29	37	82	-62	-110	-38	11	-18	-24	0	-77	-68	-99	-18	-31	-62	-103	33	-81	-47	-104	-24	-102	-70	-62	-4	-100	-16	-75	-70	-148	-76	-96	-7931	-3104	-23318	-96	-20828	-121	-21224	49	-18772	-4754	-17902	-135	-16963	-6732	-14966	82
1.000000	-26	40	88	-58	-94	-35	30	-15	-21	4	-74	-67	-99	-21	-29	-58	-101	32	-85	-33	-103	-24	-101	-73	-64	-5	-91	-14	-76	-76	-147	-70	-112	-7743	-2804	-23274	-151	-20810	368	-21168	-3	-18717	-4251	-17918	-154	-16954	-6482	-15031	60
1.000833	-27	41	90	-57	-108	-35	16	-15	-18	4	-72	-72	-94	-17	-27	-61	-101	6	-87	-34	-108	-22	-101	-69	-65	-1	-98	-15	-74	-68	-144	-77	-131	-7558	-2514	-23229	-166	-20772	828	-21112	1	-18653	-3783	-17918	-176	-16930	-6258	-15104	59
1.001667	-24	29	89	-56	-109	-32	33	-14	-21	4	-76	-65	-97	-14	-27	-57	-102	33	-86	-31	-103	-22	-100	-69	-66	-4	-97	-12	-76	-65	-144	-74	-110	-7375	-2228	-23175	-9	-20723	1259	-21061	129	-18580	-3346	-17891	-180	-16896	-6047	-15186	95
1.002500	-27	43	89	-55	-111	-35	15	-13	-16	5	-72	-65	-99	-16	-26	-57	-98	33	-87	-33	-104	-18	-94	-66	-62	-3	-96	-14	-72	-66	-142	-75	-112	-7195	-1952	-23114	-24	-20652	1653	-21011	164	-18494	-2947	-17836	-176	-16844	-5856	-15281	106
1.003333	-23	44	89	-55	-109	-36	15	-13	-13	5	-72	-64	-95	-15	-25	-57	-97	35	-83	-32	-101	-19	-97	-66	-64	-1	-96	-12	-69	-51	-143	-74	-121	-7022	-1668	-23051	-43	-20561	2008	-20967	87	-18388	-2585	-17761	-185	-16775	-5681	-15387	66
1.004167	-23	42	90	-56	-107	-32	19	-12	-15	6	-69	-63	-94	-13	-28	-60	-97	37	-84	-31	-100	-1	-97	-66	-61	0	-96	-9	-72	-67	-145	-74	-76	-6863	-1381	-22987	-102	-20453	2323	-20925	64	-18262	-2257	-17650	-193	-16691	-5518	-15499	87
1.005000	-25	38	90	-53	-109	-33	29	-13	-16	4	-72	-65	-95	-17	-26	-57	-97	36	-85	-32	-102	-19	-97	-68	-61	-3	-98	-14	-78	-70	-138	-75	-95	-6725	-1082	-22921	-23	-20312	2595	-20892	68	-18114	-1977	-17546	-200	-16581	-5369	-15635	103
1.005833	-25	42	90	-61	-111	-34	15	-13	-17	6	-70	-64	-97	-16	-19	-62	-98	36	-86	-33	-104	-22	-100	-66	-63	-3	-99	-11	-70	-67	-143	-75	-138	-6581	-779	-22827	4	-20152	2832	-20867	22	-17946	-1731	-17401	-204	-16447	-5227	-15780	82
1.006667	-22	39	90	-59	-107	-35	13	-15	-19	1	-77	-67	-98	-17	-31	-60	-103	33	-87	-36	-107	-24	-100	-68	-64	-4	-101	-26	-79	-75	-151	-81	-128	-6463	-462	-22779	-79	-19965	3026	-20849	-112	-17754	-1529	-17249	-212	-16299	-5098	-15945	61
1.007500	-28	38	84	-62	-116	-39	7	-18	-22	2	-74	-66	-100	-19	-32	-67	-102	33	-96	-34	-104	-22	-105	-68	-66	-3	-102	-11	-72	-74	-149	-77	-100	-6354	-121	-22700	-113	-19746	3196	-20834	-104	-17533	-1360	-17081	-205	-16120	-4962	-16117	56
1.008333	-25	39	88	-59	-108	-34	15	-13	-4	5	-73	-73	-99	-16	-33	-58	-96	38	-85	-33	-107	-21	-98	-67	-64	1	-101	-9	-73	-69	-147	-75	-51	-6261	235	-22614	-82	-19502	3334	-20827	18	-17293	-1233	-16904	-220	-15929	-4835	-16306	52
1.009167	-24	42	89	-58	-107	-33	13	-12	-15	8	-70	-60	-92	-12	-27	-56	-96	46	-80	-29	-108	-19	-97	-68	-68	0	-96	-8	-69	-68	-145	-70	7	-6177	614	-22522	-108	-19246	3437	-20832	-26	-17029	-1137	-16721	-218	-15713	-4708	-16507	42
1.010000	-22	42	91	-73	-104	-33	44	-12	-14	6	-68	-60	-96	-16	-29	-58	-98	38	-81	-30	-103	-18	-96	-64	-62	1	-97	-8	-72	-76	-147	-77	-6	-6108	1005	-22430	0	-18963	3514	-20839	-136	-16750	-1080	-16541	-223	-15507	-4587	-16729	16
1.010833	-25	42	88	-57	-108	-33	15	-16	-17	-13	-70	-62	-73	-16	-29	-57	-117	36	-80	-31	-104	-19	-98	-68	-63	2	-98	-9	-72	-68	-148	-74	-46	-6050	1406	-22322	-1	-18666	3567	-20867	-156	-16456	-1058	-16367	-212	-15285	-4465	-16959	6
1.011667	-21	41	85	-57	-108	-44	15	-13	-17	6	-70	-61	-96	-13	-29	-57	-100	33	-84	-30	-104	-19	-96	-65	-65	0	-98	-16	-74	-67	-148	-75	-42	-6004	1828	-22208	15	-18357	3598	-20899	-221	-16144	-1056	-16202	-195	-15061	-4344	-17201	-10
1.012500	-25	39	88	-56	-108	-31	13	-13	-19	3	-72	-64	-96	-12	-28	-56	-94	35	-87	-38	-101	-21	-102	-69	-64	-3	-101	-7	-73	-67	-147	-75	-17	-5965	2262	-22083	-9	-18039	3611	-20942	-243	-15828	-1090	-16058	-188	-14838	-4219	-17447	-42
1.013333	-26	40	101	-60	-108	-33	15	-59	-73	4	-72	-63	-95	-11	-27	-60	-99	33	-86	-31	-102	-21	-99	-67	-63	1	-97	-1	-74	-68	-146	-75	-36	-5923	2702	-21947	66	-17715	3605	-20995	-197	-15501	-1136	-15928	-186	-14620	-4101	-17698	-55
1.014167	-29	41	87	-58	-107	-33	16	-15	-18	3	-73	-62	-94	-12	-31	-48	-99	38	-83	-32	-107	-21	-99	-68	-63	0	-100	-11	-73	-68	-148	-75	-44	-5886	3148	-21795	85	-17393	3585	-21060	-203	-15178	-1207	-15826	-176	-14410	-3978	-17953	-34
1.015000	-26	35	81	-60	-108	-33	15	-14	-19	5	-74	-65	-96	-15	-31	-61	-100	33	-87	-33	-105	-22	-100	-72	-62	-1	-100	-10	-72	-69	-154	-77	-56	-5853	3589	-21641	94	-17081	3548	-21137	-246	-14861	-1297	-15750	-161	-14217	-3880	-18197	-45
1.015833	-26	40	89	-59	-110	-34	11	-15	-21	4	-73	-65	-86	-16	-31	-75	-102	33	-82	-32	-107	-24	-98	-69	-64	1	-100	-9	-75	-68	-146	-73	-52	-5810	4031	-21470	102	-16767	3502	-21214	-199	-14548	-1394	-15701	-139	-14035	-3781	-18429	-29
1.016667	-26	56	94	-61	-107	-29	13	-9	-15	10	-72	-64	-93	-12	-26	-58	-98	36	-84	-29	-85	-18	-99	-66	-60	0	-97	-8	-67	-66	-145	-72	-108	-5764	4455	-21294	110	-16476	3440	-21308	-65	-14241	-1505	-15682	-122	-13870	-3693	-18648	-24
1.017500	-24	42	91	-55	-104	-30	16	-11	-17	6	-72	-62	-94	-15	-28	-57	-97	40	-79	-30	-100	-19	-98	-67	-59	1	-97	-9	-70	-68	-148	-76	-165	-5709	4864	-21108	95	-16196	3363	-21404	-30	-13956	-1619	-15696	-142	-13733	-3630	-18847	-24
1.018333	-22	43	62	-59	-107	-35	10	-14	-15	12	-74	-64	-93	-17	-30	-60	-101	33	-82	-32	-104	-25	-104	-68	-64	0	-100	-12	-76	-72	-148	-76	-128	-5648	5262	-20917	124	-15941	3275	-21511	-112	-13690	-1739	-15747	-149	-13608	-3582	-19014	-67
1.019167	-26	41	87	-61	-110	-34	12	-13	-18	6	-75	-67	-99	-22	-32	-61	-95	32	-88	-33	-108	-24	-100	-70	-65	-1	-102	-12	-77	-69	-150	-77	-92	-5580	5619	-20720	101	-15705	3175	-21606	-49	-13444	-1860	-15816	-108	-13508	-3556	-19151	-101
1.020000	-26	38	89	-58	-111	-34	11	-14	-19	3	-76	-65	-96	-16	-29	-60	-102	33	-84	-31	-103	-23	-116	-72	-66	-1	-99	-22	-74	-69	-148	-76	-77	-5502	5954	-20522	-14	-15492	3062	-21712	-31	-13218	-1976	-15929	-47	-13424	-3555	-19244	-80
1.020833	-26	39	89	-60	-110	-24	10	-13	-19	4	-76	-91	-96	-17	-32	-63	-99	33	-84	-33	-103	-24	-102	-72	-64	0	-99	-13	-75	-68	-150	-76	-49	-5420	6260	-20319	32	-15309	2943	-21801	-82	-13016	-2097	-16031	-36	-13360	-3583	-19293	-103
1.021667	-28	44	90	-57	-110	-34	10	-14	-18	9	-75	-62	-99	-12	-28	-58	-99	34	-63	-31	-105	-21	-100	-69	-65	-3	-98	-14	-73	-68	-146	-77	-27	-5318	6531	-20121	66	-15149	2802	-21888	-93	-12844	-2217	-16169	-98	-13314	-3638	-19288	-113
1.022500	-28	41	90	-58	-110	-31	12	-12	-18	6	-73	-62	-98	2	-28	-60	-101	30	-85	-31	-103	-22	-98	-66	-62	0	-99	-11	-69	-68	-148	-76	-78	-5222	6765	-19916	-185	-15015	2656	-21954	-171	-12689	-2332	-16316	-118	-13289	-3725	-19230	-101
1.023333	-25	41	86	-58	-109	-34	10	-16	-21	3	-76	-66	-98	-18	-29	-60	-100	32	-86	-33	-110	-25	-102	-73	-66	-3	-104	-13	-77	-69	-150	-77	-69	-5120	6961	-19722	-80	-14910	2498	-22011	-124	-12581	-2453	-16474	-95	-13274	-3841	-19101	-122
1.024167	-32	37	86	-63	-111	-36	7	-16	-19	3	-100	-67	-84	-17	-31	-60	-101	29	-86	-33	-104	-22	-100	-70	-63	-4	-99	-14	-76	-67	-146	-76	-25	-5016	7117	-19532	-25	-14824	2329	-22041	201	-12502	-2572	-16620	-116	-13276	-3983	-18938	-112
1.025000	-27	41	58	-60	-112	-35	12	-15	-24	4	-79	-66	-98	-17	-30	-59	-101	30	-87	-32	-107	-23	-137	-70	-65	0	-104	-15	-74	-68	-149	-76	-40	-4913	7237	-19349	-78	-14766	2154	-22050	286	-12420	-2694	-16771	-121	-13283	-4149	-18704	-98
1.025833	-31	38	86	-61	-110	-32	12	-7	-22	1	-76	-66	-97	-16	-30	-60	-104	33	-85	-34	-105	-24	-103	-72	-64	-1	-101	-15	-75	-75	-137	-78	-55	-4810	7313	-19176	-103	-14726	1968	-22025	161	-12379	-2820	-16902	-101	-13304	-4347	-18412	-73
1.026667	-30	40	88	-62	-111	-34	10	-17	-21	1	-75	-67	-97	-16	-30	-59	-100	34	-91	-35	-107	-24	-93	-69	-66	-3	-104	-15	-77	-73	-148	-78	-43	-4709	7362	-19009	-228	-14707	1776	-21970	248	-12368	-2956	-17032	-109	-13332	-4553	-18069	-86
1.027500	-26	36	85	-63	-114	-34	10	-13	-18	1	-73	-67	-100	-19	-30	-59	-99	33	-90	-33	-107	-24	-101	-70	-64	-6	-104	-15	-74	-70	-146	-76	0	-4586	7366	-18858	-240	-14705	1571	-21871	176	-12378	-3098	-17111	-102	-13363	-4778	-17671	-82
1.028333	-26	43	87	-60	-101	-32	12	-13	-17	5	-74	-63	-96	-16	-27	-59	-98	34	-84	-28	-104	-19	-99	-69	-62	1	-95	-11	-75	-72	-147	-72	-1	-4510	7343	-18715	-109	-14716	1361	-21740	41	-12406	-3246	-17178	-98	-13398	-5007	-17227	-48
1.029167	-25	44	88	-59	-107	-32	16	-12	-16	12	-69	-62	-95	-6	-28	-56	-97	37	-83	-28	-102	-19	-98	-63	-60	2	-97	-9	-67	-67	-143	-59	-9	-4418	7280	-18590	-81	-14744	1137	-21568	77	-12458	-3407	-17212	-88	-13431	-5245	-16743	-91
1.030000	-23	45	89	-57	-108	-30	18	-11	-16	4	-68	-62	-97	-13	-27	-59	-100	36	-82	-29	-101	-1	-97	-64	-64	0	-100	-11	-73	-66	-147	-73	-36	-4322	7185	-18481	-151	-14776	901	-21354	21	-12527	-3583	-17221	-103	-13474	-5489	-16238	-110
1.030833	-28	42	90	-56	-110	-29	15	-12	-15	5	-70	-62	-94	-12	-29	-57	-97	37	-85	-29	-102	-22	-99	-67	-73	0	-105	-9	-73	-69	-146	-74	-50	-4233	7057	-18395	-24	-14823	648	-21097	-1	-12613	-3771	-17195	-107	-13512	-5718	-15709	-77
1.031667	-25	43	85	-61	-111	-33	15	-13	-19	3	-75	-64	-98	-21	-28	-60	-92	34	-86	-34	-88	-22	-99	-68	-62	-3	-102	-14	-72	-72	-148	-78	-74	-4140	6901	-18326	89	-14874	384	-20799	29	-12713	-3972	-17144	-102	-13551	-5951	-15174	-87
1.032500	-27	40	81	-63	-110	-41	12	-16	-24	0	-65	-65	-99	-14	-29	-61	-102	34	-87	-31	-108	-19	-100	-70	-65	-3	-100	-11	-73	-70	-145	-75	-145	-4055	6725	-18273	-5	-14925	106	-20464	-4	-12811	-4177	-17056	-110	-13581	-6166	-14635	-48
1.033333	-29	43	82	-61	-111	-33	12	-14	-19	4	-73	-65	-96	-15	-29	-57	-101	34	-86	-30	-103	-23	-99	-68	-64	0	-101	-11	-76	-73	-149	-77	-154	-3935	6522	-18244	-28	-14975	-186	-20089	-96	-12919	-4388	-16943	-116	-13606	-6362	-14100	-1
1.034167	-25	43	86	-61	-111	-34	16	-12	-5	2	-74	-64	-97	-14	-28	-58	-100	37	-85	-33	-103	-19	-97	-69	-64	-1	-102	-11	-72	-70	-146	-75	-102	-3823	6298	-18233	97	-15018	-496	-19684	-108	-13027	-4607	-16803	-117	-13625	-6555	-13582	-53
1.035000	-26	40	82	-58	-108	-31	15	-11	-16	4	-72	-66	-97	-15	-26	-58	-103	33	-103	-30	-102	-22	-83	-66	-63	0	-101	-11	-74	-66	-146	-73	-73	-3705	6055	-18241	155	-15063	-814	-19256	-83	-13122	-4823	-16638	-112	-13633	-6729	-13091	-55
1.035833	-24	41	88	-57	-105	-31	17	-10	-11	7	-73	-62	-94	-11	-27	-58	-95	38	-82	-29	-102	-18	-96	-66	-60	-6	-99	-11	-69	-70	-118	-73	-40	-3578	5802	-18267	101	-15094	-1147	-18807	-62	-13206	-5043	-16459	-113	-13630	-6891	-12630	-10
1.036667	-19	44	88	-56	-103	-28	18	-8	-14	9	-70	-60	-92	-10	-23	-63	-96	38	-83	-30	-102	-17	-95	-63	-61	1	-96	-7	-72	-65	-142	-68	-94	-3453	5527	-18309	116	-15130	-1494	-18341	-49	-13276	-5262	-16265	-112	-13612	-7046	-12211	-13
1.037500	-29	44	89	-55	-105	-14	13	-8	-16	8	-68	-61	-95	-10	-24	-53	-98	39	-80	-26	-101	-18	-96	-63	-60	4	-96	-8	-79	-66	-141	-69	-88	-3323	5242	-18354	250	-15123	-1851	-17876	-86	-13328	-5464	-16065	-108	-13583	-7189	-11840	-10
1.038333	-24	45	89	-57	-111	-30	18	-10	-14	9	-72	-62	-92	-13	-27	-57	-98	37	-83	-27	-105	-23	-99	-60	-62	1	-99	-11	-75	-69	-147	-73	-16	-3194	4948	-18451	202	-15123	-2223	-17414	-139	-13357	-5664	-15862	-116	-13536	-7329	-11517	-3
1.039167	-26	42	87	-61	-112	-31	15	-11	-17	18	-72	-65	-93	-16	-28	-57	-101	37	-83	-31	-103	-22	-96	-64	-62	0	-98	-11	-78	-69	-146	-73	34	-3063	4648	-18538	216	-15093	-2592	-16959	-227	-13358	-5854	-15658	-124	-13472	-7469	-11244	2
1.040000	-24	42	87	-60	-114	-33	12	-13	-22	7	-74	-63	-100	-15	-31	-60	-108	33	-84	-40	-111	-24	-102	-69	-66	-4	-101	-13	-75	-68	-148	-75	4	-2937	4343	-18636	97	-15050	-2974	-16521	-273	-13336	-6035	-15456	-129	-13384	-7613	-11025	-7
1.040833	-27	25	76	-60	-112	-34	11	-15	-21	2	-75	-66	-99	-16	-30	-58	-100	33	-85	-32	-104	-23	-99	-42	-63	-4	-99	-10	-61	-70	-148	-81	-6	-2817	4043	-18744	81	-14985	-3343	-16108	-245	-13267	-6199	-15257	-121	-13283	-7759	-10857	6
1.041667	-24	41	86	-56	-109	-32	12	-14	-16	7	-72	-63	-99	-13	-27	-57	-98	35	-83	-25	-104	-22	-99	-67	-65	-1	-98	-11	-72	-68	-145	-76	-30	-2704	3742	-18855	18	-14900	-3725	-15719	-239	-13180	-6364	-15072	-110	-13159	-7926	-10747	-4
1.042500	-25	42	90	-56	-105	-29	13	-14	9	8	-70	-60	-95	-13	-24	-59	-100	34	-82	-26	-101	-19	-98	-65	-62	0	-96	-10	-74	-69	-145	-74	-43	-2600	3452	-18972	77	-14804	-4100	-15359	-168	-13048	-6517	-14894	-117	-13022	-8092	-10686	0
1.043333	-27	43	89	-55	-108	-31	16	-14	-18	8	-68	-59	-94	-12	-23	-57	-102	35	-78	-28	-105	-18	-91	-67	-66	-1	-97	-11	-70	-64	-146	-73	-46	-2509	3147	-19092	118	-14682	-4478	-15037	-38	-12896	-6677	-14731	-131	-12870	-8281	-10678	27
1.044167	-27	44	88	-55	-108	-29	17	-12	-17	7	-70	-63	-96	-11	-24	-59	-101	35	-85	-27	-102	-21	-95	-64	-63	2	-97	-10	-70	-67	-146	-76	-69	-2442	2860	-19210	193	-14551	-4850	-14752	41	-12718	-6830	-14582	-133	-12704	-8496	-10720	22
1.045000	-26	41	90	-56	-108	-29	18	-15	-18	5	-70	-63	-95	-13	-26	-31	-98	36	-82	-31	-102	-21	-96	-68	-63	1	-98	-10	-73	-65	-148	-75	-112	-2382	2586	-19325	180	-14407	-5224	-14504	-93	-12523	-6997	-14445	-127	-12528	-8734	-10808	19
1.045833	-27	40	86	-58	-108	-29	13	-12	-16	7	-70	-61	-93	-14	-26	-56	-100	35	-84	-28	-105	-18	-95	-67	-63	4	-100	-12	-73	-66	-148	-75	-137	-2341	2316	-19445	25	-14256	-5590	-14295	-188	-12303	-7172	-14326	-125	-12345	-8990	-10937	11
1.046667	-25	43	88	-59	-110	-29	13	-13	-18	6	-77	-64	-95	-12	-24	-56	-99	41	-82	-29	-102	-21	-98	-69	-62	2	-101	-13	-73	-66	-147	-74	-107	-2321	2061	-19559	52	-14099	-5961	-14122	-183	-12078	-7386	-14214	-135	-12157	-9276	-11108	54
1.047500	-27	39	76	-62	-111	-32	13	-14	-27	6	-72	-63	-98	-14	-28	-59	-103	34	-85	-33	-104	-22	-98	-68	-65	0	-116	-12	-73	-66	-148	-70	-101	-2315	1816	-19670	-3	-13938	-6331	-13991	-201	-11840	-7579	-14115	-126	-11969	-9581	-11316	63
1.048333	-27	42	88	-58	-109	-30	15	-15	-18	7	-73	-65	-99	-14	-28	-56	-99	37	-83	-30	-104	-14	-100	-78	-63	3	-98	-13	-74	-70	-148	-77	-138	-2326	1590	-19778	23	-13777	-6704	-13891	-238	-11602	-7818	-14025	-130	-11789	-9912	-11545	49
1.049167	-24	40	86	-59	-112	-33	12	-16	-18	25	-69	-61	-97	-13	-26	-56	-96	39	-80	-28	-105	-21	-94	-65	-61	3	-96	-8	-70	-63	-144	-75	-117	-2349	1376	-19902	77	-13613	-7074	-13821	-230	-11364	-8087	-13944	-116	-11607	-10261	-11813	69
1.050000	-26	43	87	-57	-108	-30	16	-12	-18	11	-70	-61	-94	-13	-30	-59	-95	38	-82	-25	-103	-22	-96	-69	-63	2	-97	-9	-73	-64	-150	-76	-119	-2392	1174	-19989	-101	-13450	-7454	-13788	-232	-11134	-8387	-13874	-112	-11443	-10638	-12105	61
1.050833	-27	44	88	-59	-90	-34	13	-13	-18	8	-70	-59	-96	-14	-27	-58	-99	38	-83	-31	-108	-28	-99	-68	-62	1	-102	-9	-88	-67	-148	-72	-167	-2446	987	-20093	62	-13315	-7835	-13778	-280	-10920	-8722	-13806	-109	-11287	-11024	-12416	87
1.051667	-24	40	87	-58	-110	-35	13	-14	-18	9	-70	-64	-100	-17	-13	-58	-99	36	-84	-31	-108	-23	-100	-67	-64	1	-99	-12	-77	-66	-149	-76	-161	-2510	812	-20200	-18	-13171	-8230	-13793	-368	-10714	-9096	-13750	-111	-11144	-11435	-12749	99
1.052500	-27	43	82	-60	-111	-30	11	-16	-18	9	-72	-66	-98	-13	-28	-58	-100	36	-82	-33	-107	-23	-100	-72	-61	0	-100	-12	-73	-66	-146	-75	-132	-2583	665	-20307	-47	-13038	-8635	-13832	-413	-10525	-9500	-13697	-127	-11019	-11854	-13089	85
1.053333	-24	40	88	-60	-109	-33	12	-15	-17	7	-72	-63	-97	-15	-44	-58	-103	34	-85	-32	-101	-23	-102	-68	-63	0	-100	-11	-73	-67	-148	-75	-139	-2664	506	-20418	67	-12913	-9051	-13887	-349	-10348	-9955	-13641	-132	-10913	-12286	-13444	76
1.054167	-28	42	85	-60	-105	-30	13	-16	-25	6	-74	-62	-95	-12	-27	-57	-100	34	-84	-32	-103	-19	-97	-72	-64	-3	-99	0	-74	-66	-150	-73	-137	-2747	382	-20537	26	-12795	-9473	-13962	-294	-10193	-10404	-13594	-117	-10823	-12733	-13805	91
1.055000	-28	40	84	-58	-107	-30	16	-15	-16	8	-75	-61	-93	-13	-24	-58	-96	35	-82	-31	-103	-23	-97	-68	-61	-1	-99	-9	-70	-66	-147	-73	-113	-2825	267	-20666	-187	-12676	-9905	-14051	-377	-10049	-10897	-13545	-119	-10747	-13184	-14171	72
1.055833	-24	41	87	-60	-111	-30	9	-13	-18	6	-73	-60	-92	-10	-25	-56	-97	36	-83	-31	-102	-18	-97	-74	-63	0	-98	-8	-76	-65	-146	-72	-111	-2900	168	-20803	148	-12561	-10355	-14147	-329	-9922	-11428	-13512	-125	-10700	-13645	-14529	63
1.056667	-24	42	85	-58	-107	-29	12	-13	-18	8	-73	-60	-96	-16	-28	-56	-102	34	-85	-33	-105	-22	-99	-68	-65	0	-97	-10	-73	-69	-148	-75	-103	-2978	84	-20962	61	-12452	-10823	-14261	-296	-9806	-11975	-13482	-121	-10666	-14111	-14887	67
1.057500	-26	40	84	-62	-111	-27	11	-14	-19	5	-76	-67	-96	-13	-25	-55	-101	35	-87	-31	-102	-22	-97	-67	-61	-3	-103	-27	-72	-66	-146	-70	-76	-3041	15	-21125	-79	-12332	-11288	-14378	-373	-9703	-12531	-13460	-114	-10646	-14575	-15233	71
1.058333	-26	39	88	-62	-107	-31	13	-14	-19	6	-74	-63	-94	-13	-27	-56	-100	36	-92	-32	-107	-23	-101	-70	-63	-3	-101	-12	-74	-70	-149	-77	-83	-3098	-40	-21313	118	-12211	-11768	-14508	-342	-9609	-13103	-13449	-115	-10644	-15046	-15573	66
1.059167	-27	39	85	-59	-108	-32	8	-17	-21	5	-70	-65	-97	-16	-31	-58	-101	32	-87	-36	-105	-25	-101	-69	-66	-6	-101	-14	-75	-72	-149	-73	-66	-3133	-83	-21509	-87	-12079	-12253	-14637	-336	-9514	-13680	-13449	-119	-10654	-15515	-15893	47
1.060000	-24	39	86	-63	-114	-33	15	-13	-17	7	-72	-63	-91	-16	-27	-56	-102	39	-86	-34	-107	-25	-100	-68	-65	-1	-101	-15	-73	-69	-150	-74	-62	-3167	-112	-21727	-90	-11951	-12741	-14767	-320	-9426	-14259	-13452	-112	-10667	-15978	-16197	52
1.060833	-44	37	86	-59	-111	-32	12	-13	-18	3	-76	-68	-99	-18	-28	-56	-103	32	-87	-32	-103	-21	-108	-66	-63	-1	-101	-12	-76	-72	-150	-73	-94	-3177	-125	-21950	-19	-11772	-13226	-14900	-296	-9330	-14838	-13477	-104	-10688	-16441	-16487	68
1.061667	-27	40	91	-60	-108	-32	12	-15	-18	9	-70	-60	-97	-13	-23	-57	-98	36	-86	-31	-104	-22	-101	-68	-61	-3	-101	-12	-73	-67	-149	-73	-83	-3169	-133	-22194	-158	-11606	-13711	-15044	-323	-9235	-15410	-13510	-104	-10712	-16891	-16746	52
1.062500	-25	-4	88	-58	-107	-31	12	11	-15	7	-70	-64	-95	-17	-27	-55	-96	34	-84	-31	-101	-22	-99	-67	-62	-1	-99	3	-73	-69	-153	-73	-70	-3141	-134	-22446	-69	-11414	-14194	-15178	-353	-9135	-15972	-13568	-99	-10730	-17335	-16988	21
1.063333	-26	41	89	-59	-108	-31	15	-16	-16	7	-69	-62	-94	-14	-28	-55	-97	30	-87	-30	-102	-21	-100	-69	-61	2	-99	-10	-72	-67	-147	-74	-55	-3094	-135	-22709	-187	-11211	-14670	-15318	-335	-9029	-16521	-13632	-103	-10748	-17771	-17207	53
1.064167	-23	26	90	-60	-113	-29	13	-14	-18	7	-70	-62	-97	-14	-32	-57	-100	36	-86	-31	-102	-24	-100	-67	-63	0	-100	-11	-77	-70	-150	-76	-64	-3029	-132	-22976	-5	-10998	-15123	-15453	-306	-8920	-17064	-13713	-109	-10760	-18191	-17410	30
1.065000	-29	40	88	-61	-111	-33	10	-17	-22	4	-75	-65	-97	-15	-30	-57	-103	30	-87	-34	-120	-27	-101	-74	-65	-4	-100	-13	-75	-72	-149	-76	-86	-2951	-142	-23249	-46	-10773	-15562	-15594	-300	-8810	-17590	-13813	-101	-10760	-18594	-17590	3
1.065833	-28	36	86	-65	-130	-35	10	-19	-22	2	-75	-67	-97	-19	-31	-62	-101	32	-90	-34	-108	-24	-109	-70	-67	-5	-100	-14	-68	-73	-149	-77	-41	-2850	-152	-23509	-41	-10539	-15972	-15726	-252	-8678	-18096	-13917	-99	-10741	-18978	-17743	18
1.066667	-27	40	87	-62	-111	-34	11	-17	-27	1	-56	-63	-99	-18	-31	-60	-101	36	-85	-34	-107	-24	-102	-72	-66	0	-104	-13	-74	-70	-150	-78	-27	-2737	-177	-23766	-210	-10316	-16358	-15868	-245	-8553	-18582	-14039	-99	-10711	-19339	-17888	20
1.067500	-30	37	84	-61	-112	-33	11	-15	-22	1	-74	-69	-103	-18	-31	-59	-105	30	-90	-36	-107	-25	-98	-72	-65	-6	-100	-13	-76	-72	-147	-78	-36	-2611	-216	-24016	-322	-10043	-16708	-16001	-288	-8418	-19042	-14172	-95	-10658	-19675	-18007	11
1.068333	-26	42	88	-60	-108	-32	13	-15	-19	5	-74	-67	-95	-16	-29	-57	-99	40	-82	-27	-102	-23	-96	-68	-63	0	-101	-13	-73	-68	-145	-75	-21	-2472	-269	-24243	-366	-9790	-17023	-16136	-241	-8281	-19481	-14313	-83	-10584	-19984	-18114	-5
1.069167	-25	43	90	-57	-104	-29	10	-10	-15	9	-77	-58	-92	-12	-26	-55	-95	37	-84	-30	-103	-18	-94	-68	-60	5	-95	-8	-74	-67	-144	-74	-31	-2331	-343	-24457	-176	-9540	-17302	-16274	-158	-8145	-19892	-14462	-90	-10494	-20270	-18213	-27
1.070000	-24	44	89	-58	-105	-31	13	-13	-15	7	-70	-61	-88	-14	-27	-35	-97	35	-80	-30	-102	-22	-97	-68	-61	0	-99	-14	-73	-70	-146	-75	3	-2195	-443	-24648	-231	-9301	-17540	-16419	-135	-8016	-20283	-14630	-95	-10381	-20525	-18301	-24
1.070833	-23	42	89	-58	-108	-31	16	-14	-15	7	-72	-64	-94	-15	-29	-58	-99	38	-83	-32	-105	-23	-97	-68	-60	1	-100	-10	-55	-65	-145	-75	-12	-2063	-566	-24819	-299	-9063	-17730	-16562	-189	-7888	-20643	-14792	-93	-10248	-20752	-18376	-11
1.071667	-24	43	88	-56	-107	-30	15	-11	-18	7	-50	-62	-95	-15	-15	-58	-99	35	-82	-32	-105	-21	-96	-70	-67	0	-99	-12	-72	-69	-144	-76	-39	-1937	-712	-24961	-69	-8810	-17876	-16715	-235	-7766	-20946	-14967	-92	-10095	-20951	-18451	-10
1.072500	-19	40	89	-61	-109	-12	11	-14	-18	8	-72	-61	-95	-16	-28	-58	-100	37	-84	-31	-107	-24	-99	-72	-61	0	-94	-10	-75	-68	-146	-73	-5	-1824	-879	-25077	21	-8623	-17981	-16870	-172	-7653	-21264	-15140	-95	-9926	-21115	-18514	-26
1.073333	-27	41	87	-59	-109	-35	11	-15	-18	4	-75	-69	-107	-15	-32	-62	-100	34	-85	-34	-104	-23	-99	-73	-64	-1	-103	-15	-75	-73	-151	-77	-6	-1728	-1077	-25167	-121	-8430	-18040	-17035	-165	-7560	-21522	-15317	-100	-9752	-21253	-18574	-8
1.074167	-24	36	84	-60	-115	-35	9	-18	-21	2	-79	-66	-98	-17	-32	-62	-102	30	-86	-33	-108	-24	-101	-73	-65	-1	-100	-9	-76	-72	-145	-75	-4	-1646	-1278	-25222	-134	-8241	-18047	-17201	-177	-7465	-21738	-15488	-93	-9551	-21361	-18619	1
1.075000	-25	39	86	-57	-110	-33	13	-17	-19	5	-74	-65	-97	-17	-32	-61	-100	24	-83	-32	-102	-21	-99	-72	-63	0	-100	-11	-73	-69	-149	-77	-56	-1581	-1497	-25247	-145	-8070	-18011	-17367	-130	-7389	-21909	-15655	-122	-9357	-21439	-18651	0
1.075833	-23	39	90	-55	-108	-32	12	-13	-15	7	-72	-62	-95	-14	-26	-57	-99	36	-82	-30	-107	-19	-97	-70	-62	0	-97	-13	-72	-67	-142	-74	-55	-1540	-1727	-25241	-57	-7920	-17934	-17541	-112	-7322	-22044	-15815	-341	-9155	-21492	-18675	11
1.076667	-21	44	91	-56	-107	-24	15	-11	-13	9	-70	-62	-91	-15	-27	-59	-98	35	-80	-28	-102	-18	-98	-68	-60	1	-96	-11	-69	-65	-145	-76	17	-1515	-1959	-25200	-130	-7791	-17816	-17719	-160	-7275	-22129	-15962	-512	-8963	-21524	-18684	26
1.077500	-22	44	93	-55	-105	-35	13	-14	-15	8	-70	-62	-93	-14	-27	-55	-97	37	-82	-27	-102	-19	-100	-69	-62	0	-98	-11	-69	-59	-143	-70	2	-1524	-2187	-25127	29	-7674	-17659	-17901	-143	-7244	-22174	-16100	-417	-8782	-21535	-18673	36
1.078333	-25	41	88	-52	-108	-31	11	-11	-17	6	-72	-63	-97	-14	-30	-58	-102	32	-85	-30	-101	-24	-100	-69	-64	0	-98	-12	-75	-69	-144	-73	-15	-1551	-2418	-25034	-17	-7577	-17473	-18089	-173	-7225	-22173	-16224	-359	-8620	-21528	-18645	29
1.079167	-27	40	84	-58	-110	-22	36	-14	-19	3	-76	-67	-96	-16	-29	-60	-101	34	-88	-31	-105	-23	-99	-72	-65	-6	-102	-13	-74	-66	-145	-75	5	-1601	-2630	-24899	16	-7500	-17255	-18271	-176	-7227	-22130	-16332	-345	-8475	-21503	-18594	15
1.080000	-27	38	88	-56	-108	-32	15	-12	-18	5	-74	-65	-96	-17	-28	-58	-105	35	-85	-31	-105	-25	-98	-69	-61	-1	-99	-12	-74	-66	-148	-74	35	-1648	-2831	-24740	58	-7423	-17011	-18454	-161	-7230	-22038	-16419	-301	-8359	-21464	-18524	12
1.080833	-28	40	86	-59	-110	-34	15	-14	-23	3	-76	-65	-96	-16	-29	-60	-102	36	-88	-29	-107	-22	-79	-69	-64	-3	-104	-15	-70	-67	-145	-75	32	-1718	-3011	-24556	69	-7394	-16746	-18634	-176	-7257	-21911	-16490	-272	-8264	-21407	-18425	0
1.081667	-27	35	85	-59	-113	-35	12	-15	-18	-1	-77	-66	-98	-23	-29	-60	-101	30	-87	-36	-105	-23	-101	-72	-64	-5	-101	-14	-74	-72	-147	-74	7	-1806	-3182	-24351	101	-7365	-16462	-18813	-176	-7302	-21747	-16538	-235	-8211	-21346	-18304	-11
1.082500	-9	39	87	-59	-97	-36	11	-19	-19	0	-75	-67	-96	-21	-30	-59	-102	32	-88	-33	-104	-22	-99	-69	-63	-5	-100	-14	-72	-72	-146	-72	4	-1892	-3328	-24113	447	-7347	-16163	-18989	-141	-7350	-21540	-16561	-186	-8188	-21267	-18158	-17
1.083333	-24	39	88	-60	-110	-32	12	-14	-19	3	-74	-64	-97	-15	-29	-26	-97	34	-84	-33	-102	-25	-99	-68	-64	0	-101	-11	-76	-68	-145	-73	-56	-1991	-3458	-23862	417	-7348	-15860	-19157	-161	-7416	-21309	-16553	-154	-8204	-21172	-17989	29
1.084167	-25	42	87	-59	-112	-38	16	-13	-17	4	-73	-65	-100	-17	-29	-57	-96	37	-84	-34	-107	-21	-99	-69	-62	-1	-99	-17	-73	-69	-146	-70	-110	-2085	-3581	-23600	309	-7366	-15550	-19318	-216	-7499	-21053	-16557	-133	-8257	-21067	-17802	26
1.085000	-23	39	87	-59	-112	-35	15	-11	-19	2	-99	-66	-84	-15	-27	-57	-87	34	-84	-34	-104	-24	-99	-69	-64	-1	-101	-13	-72	-68	-144	-74	-85	-2181	-3718	-23323	230	-7398	-15241	-19473	-165	-7593	-20775	-16525	-98	-8343	-20951	-17598	-3
1.085833	-25	40	89	-59	-110	-33	15	-14	-15	3	-73	-66	-97	-17	-32	-58	-99	35	-87	-32	-103	-24	-102	-67	-76	0	-99	-14	-77	-74	-147	-75	-100	-2268	-3791	-23045	136	-7440	-14934	-19620	-138	-7697	-20481	-16478	-72	-8466	-20823	-17380	39
1.086667	-27	40	88	-59	-114	-44	10	-13	-18	3	-73	-67	-97	-17	-27	-59	-98	33	-84	-38	-107	-23	-100	-70	-63	-3	-101	-16	-75	-72	-147	-77	-125	-2344	-3892	-22766	142	-7502	-14634	-19755	-139	-7816	-20175	-16413	-52	-8623	-20679	-17153	25
1.087500	-27	21	86	-63	-110	-36	11	-16	-18	0	-75	-69	-99	-22	-30	-62	-104	33	-85	-34	-107	-22	-101	-70	-68	1	-102	-15	-75	-64	-144	-76	-138	-2416	-4005	-22490	130	-7577	-14334	-19889	-147	-7942	-19853	-16337	-25	-8803	-20530	-16923	-9
1.088333	-27	42	88	-59	-112	-33	13	-15	-17	5	-72	-64	-96	-15	-27	-57	-99	36	-82	-34	-105	-19	-101	-67	-63	0	-97	-12	-72	-72	-143	-74	-150	-2460	-4124	-22222	109	-7672	-14047	-20007	-152	-8082	-19535	-16248	6	-9001	-20354	-16679	-4
1.089167	-24	45	95	-56	-107	-32	18	-13	-14	5	-67	-64	-93	-16	-24	-57	-94	38	-80	-28	-100	-15	-96	-64	-61	2	-98	-12	-69	-67	-126	-73	-171	-2488	-4261	-21975	76	-7776	-13768	-20116	-145	-8229	-19201	-16151	17	-9223	-20194	-16444	13
1.090000	-21	42	89	-58	-108	-32	13	-15	-17	5	-74	-67	-98	-19	-29	-58	-99	30	-85	-33	-102	-22	-101	-72	-65	-3	-102	-16	-74	-74	-145	-77	-179	-2490	-4439	-21752	-46	-7924	-13510	-20224	-115	-8397	-18878	-16052	28	-9462	-20020	-16212	1
1.090833	-29	37	85	-60	-110	-35	9	-14	-22	2	-73	-66	-94	-19	-28	-60	-102	32	-87	-31	-96	-19	-99	-68	-64	13	-102	-13	-74	-69	-144	-75	-132	-2477	-4612	-21550	90	-8059	-13254	-20316	-62	-8564	-18540	-15941	39	-9696	-19835	-15988	-13
1.091667	-25	41	88	-59	-109	-32	12	-14	-19	5	-76	-66	-99	-16	-28	-58	-99	36	-84	-33	-104	-18	-99	-72	-66	-3	-98	-12	-75	-73	-145	-76	-87	-2427	-4853	-21383	39	-8217	-13005	-20400	-47	-8742	-18220	-15828	38	-9933	-19652	-15776	25
1.092500	-29	39	85	-61	-118	-32	13	-14	-16	3	-73	-66	-98	-17	-28	-61	-102	29	-86	-33	-104	-19	-101	-69	-63	-1	-84	-14	-74	-73	-144	-74	-52	-2348	-5071	-21237	-14	-8413	-12767	-20472	-50	-8922	-17887	-15712	54	-10164	-19467	-15571	-1
1.093333	-26	40	88	-61	-109	-32	12	-13	-22	25	-74	-67	-96	-16	-29	-56	-103	34	-83	-35	-105	-21	-99	-70	-65	-3	-102	-15	-72	-72	-144	-76	-63	-2238	-5343	-21130	87	-8620	-12544	-20538	-84	-9106	-17561	-15598	57	-10387	-19287	-15375	11
1.094167	-42	37	101	-59	-111	-32	15	-13	-19	3	-74	-67	-97	-16	-29	-60	-101	30	-85	-33	-102	-22	-99	-70	-64	0	-113	-10	-73	-75	-145	-74	-98	-2100	-5645	-21061	179	-8837	-12320	-20593	-65	-9293	-17237	-15473	54	-10596	-19100	-15193	18
1.095000	-22	44	91	-57	-105	-32	16	-11	-16	9	-75	-67	-95	-19	-27	-57	-95	36	-82	-32	-100	-19	-98	-66	-59	3	-100	-13	-69	-69	-145	-73	-70	-1918	-5969	-21019	33	-9070	-12105	-20636	-29	-9473	-16917	-15348	41	-10789	-18918	-15018	3
1.095833	-21	36	91	-60	-107	-31	18	-11	-15	8	-69	-65	-92	-13	-28	-56	-94	40	-81	-30	-100	-17	-96	-64	-55	0	-99	-10	-69	-66	-142	-70	-105	-1720	-6312	-21010	-29	-9318	-11892	-20677	8	-9653	-16594	-15227	61	-10960	-18739	-14859	5
1.096667	-24	44	89	-53	-96	-31	3	-8	-41	8	-72	-62	-95	-12	-26	-55	-97	37	-81	-30	-99	-16	-97	-64	-61	3	-97	-11	-68	-68	-145	-73	-102	-1491	-6670	-21029	73	-9572	-11657	-20708	-24	-9826	-16275	-15103	66	-11123	-18562	-14700	10
1.097500	-24	45	91	-55	-105	-32	15	-11	-15	8	-67	-62	-94	-14	-29	-57	-96	37	-81	-31	-103	-22	-99	-68	-61	3	-101	-9	-92	-68	-142	-72	-86	-1239	-7037	-21069	38	-9834	-11471	-20733	-122	-9988	-15963	-14984	53	-11257	-18382	-14548	3
1.098333	-26	42	88	-59	-108	-31	12	-12	-18	7	-73	-64	-98	-18	-33	-60	-120	33	-88	-23	-104	-25	-101	-70	-64	-3	-102	-15	-75	-74	-151	-78	-119	-975	-7410	-21133	-27	-10102	-11263	-20753	-90	-10145	-15661	-14862	40	-11358	-18203	-14402	36
1.099167	-29	32	84	-60	-103	-38	9	-22	-22	1	-78	-67	-99	-19	-32	-63	-102	29	-88	-38	-107	-25	-101	-76	-65	-8	-100	-15	-73	-55	-151	-77	-118	-683	-7773	-21202	34	-10365	-11053	-20764	13	-10283	-15352	-14735	33	-11485	-18014	-14248	23
1.100000	-27	40	86	-58	-110	-35	12	-13	-18	6	-75	-64	-98	-21	-49	-64	-101	30	-87	-35	-105	-23	-100	-69	-63	0	-102	-15	-74	-70	-148	-97	-155	-384	-8122	-21301	74	-10618	-10840	-20765	0	-10403	-15054	-14612	32	-11572	-17820	-14090	9
1.100833	-26	39	87	-59	-108	-33	15	-15	-18	6	-74	-64	-96	-15	-30	-60	-97	32	-88	-29	-104	-23	-99	-73	-66	-4	-103	-13	-74	-68	-148	-75	-203	-78	-8455	-21354	23	-10861	-10624	-20760	-30	-10511	-14761	-14482	56	-11645	-17612	-13922	28
1.101667	-27	38	86	-58	-108	-32	13	-13	-21	4	-74	-64	-103	-16	-32	-61	-104	30	-87	-34	-103	-19	-101	-70	-65	-1	-102	-13	-74	-69	-147	-79	-173	227	-8757	-21433	-26	-11096	-10413	-20764	-52	-10600	-14473	-14359	16	-11711	-17400	-13748	15
1.102500	-22	38	86	-60	-105	-32	12	-15	-19	7	-74	-64	-96	-18	-31	-61	-98	34	-86	-33	-103	-24	-104	-73	-63	-4	-101	-13	-66	-73	-148	-74	-124	534	-9049	-21498	67	-11315	-10192	-20730	-18	-10672	-14194	-14231	12	-11769	-17164	-13563	41
1.103333	-25	40	87	-60	-109	-32	16	-14	-17	6	-72	-65	-96	-14	-28	-63	-101	34	-87	-33	-104	-21	-99	-67	-64	-3	-101	-12	-72	-70	-148	-74	-101	830	-9310	-21579	-118	-11519	-9978	-20705	45	-10728	-13927	-14108	2	-11816	-16921	-13361	51
1.104167	-24	43	70	-57	-109	-32	13	-14	-16	5	-75	-62	-95	-18	-32	-59	-99	34	-87	-32	-107	-23	-100	-70	-64	-3	-98	-17	-75	-72	-147	-76	-51	1119	-9536	-21609	-298	-11703	-9765	-20673	-5	-10778	-13670	-13987	-9	-11865	-16661	-13141	26
1.105000	-24	42	87	-60	-111	-31	13	-14	-17	5	-73	-63	-68	-18	-30	-59	-98	34	-85	-35	-105	-23	-98	-69	-64	-1	-102	-14	-73	-69	-149	-78	-46	1390	-9747	-21648	-134	-11869	-9558	-20636	-57	-10817	-13424	-13868	-6	-11910	-16384	-12915	3
1.105833	-25	42	90	-62	-109	-33	13	-16	-18	6	-76	-65	-97	-17	-26	-58	-99	33	-86	-32	-108	-21	-99	-68	-61	-1	-102	-15	-75	-70	-147	-74	-74	1646	-9905	-21679	-207	-12016	-9351	-20580	-73	-10845	-13192	-13746	-21	-11952	-16092	-12672	24
1.106667	-26	38	86	-64	-115	-38	28	-17	-21	1	-76	-66	-99	-23	-31	-63	-101	28	-91	-36	-109	-25	-104	-72	-68	-6	-105	-16	-77	-73	-155	-78	-84	1859	-10057	-21707	-105	-12154	-9159	-20530	-22	-10876	-12969	-13636	-25	-11997	-15787	-12415	52
1.107500	-31	38	85	-65	-115	-36	7	-17	-23	1	-79	-67	-103	-23	-34	-65	-103	30	-88	-34	-107	-26	-102	-73	-72	-3	-103	-17	-79	-75	-147	-77	-75	2096	-10177	-21717	-132	-12261	-8958	-20457	-7	-10889	-12753	-13524	-24	-12037	-15462	-12138	43
1.108333	-25	42	88	-62	-111	-32	10	-15	-16	3	-72	-63	-96	-16	-30	-62	-102	28	-84	-33	-105	-21	-102	-69	-63	-1	-101	-14	-74	-69	-149	-75	-67	2291	-10279	-21729	-165	-12356	-8773	-20373	3	-10910	-12548	-13419	-33	-12074	-15124	-11855	13
1.109167	-22	45	92	-59	-87	-30	15	-11	-16	5	-69	-62	-97	-15	-28	-59	-99	37	-81	-28	-101	-18	-95	-83	-63	1	-96	-11	-80	-68	-145	-73	-81	2464	-10363	-21735	-151	-12429	-8589	-20282	-44	-10926	-12349	-13321	-43	-12115	-14782	-11570	0
1.110000	-23	45	92	-57	-111	-31	12	-14	-14	5	-69	-62	-95	-15	-26	-60	-98	35	-85	-31	-101	-18	-99	-68	-64	0	-99	-13	-69	-67	-148	-73	-112	2608	-10439	-21749	-28	-12496	-8417	-20184	-90	-10958	-12159	-13229	-35	-12160	-14428	-11275	4
1.110833	-24	44	90	-58	-107	-32	13	-13	-16	4	-70	-62	-95	-15	-26	-59	-100	34	-79	-31	-103	-19	-98	-67	-59	0	-98	-15	-72	-67	-146	-76	-112	2727	-10502	-21762	-101	-12542	-8250	-20070	-1	-10988	-11975	-13136	-46	-12201	-14089	-10988	29
1.111667	-27	43	91	-58	-108	-15	13	-56	-17	2	-68	-66	-96	-15	-26	-58	-97	36	-83	-28	-104	-21	-101	-68	-62	0	-100	-12	-72	-69	-146	-74	-75	2825	-10565	-21783	-256	-12577	-8092	-19941	-29	-11032	-11790	-13070	-62	-12244	-13711	-10704	8
1.112500	-26	42	91	-57	-110	-32	13	-12	-18	5	-70	-61	-95	-15	-27	-58	-101	36	-86	-29	-126	-19	-97	-68	-64	0	-103	-13	-69	-66	-145	-74	-40	2897	-10600	-21814	-203	-12594	-7936	-19801	-75	-11073	-11608	-13003	-55	-12282	-13348	-10430	-1
1.113333	-24	45	91	-58	-107	-31	15	-15	-18	4	-72	-62	-93	-15	-25	-59	-98	35	-83	-30	-104	-19	-99	-67	-65	0	-97	-12	-70	-67	-145	-73	-18	2952	-10645	-21827	-201	-12599	-7789	-19649	-24	-11128	-11423	-12946	-58	-12320	-12985	-10171	33
1.114167	-30	42	92	-57	-108	-31	16	-13	-18	4	-72	-60	-96	-15	-27	-61	-100	36	-86	-31	-103	-19	-99	-73	-63	0	-95	-14	-72	-67	-149	-72	-28	2986	-10682	-21898	-153	-12598	-7645	-19487	-10	-11186	-11234	-12891	-77	-12355	-12629	-9925	38
1.115000	-26	45	90	-55	-109	-33	15	-14	-19	3	-73	-62	-99	-59	-29	-58	-97	37	-81	-31	-107	-23	-99	-68	-64	0	-101	-15	-77	-68	-148	-74	-46	3002	-10713	-21952	-105	-12580	-7509	-19316	12	-11254	-11044	-12853	-81	-12389	-12273	-9702	1
1.115833	-25	40	89	-60	-110	-31	13	-13	-17	4	-70	-61	-94	-15	-26	-59	-99	37	-85	6	-101	-19	-96	-75	-60	1	-96	-12	-70	-66	-144	-69	-42	2999	-10746	-22012	-197	-12551	-7372	-19129	19	-11321	-10835	-12808	-68	-12414	-11923	-9499	39
1.116667	-23	36	93	-55	-107	-29	16	-16	-16	5	-67	-61	-96	-14	-23	-56	-99	38	-80	-27	-103	-18	-95	-66	-62	3	-97	-12	-74	-62	-126	-72	-44	2985	-10774	-22074	-146	-12513	-7241	-18937	-27	-11392	-10639	-12775	-75	-12442	-11583	-9326	53
1.117500	-24	45	92	-56	-109	-31	16	-10	-13	8	-67	-60	-93	-13	-23	-56	-95	40	-80	-30	-114	-18	-96	-67	-58	4	-90	-10	-69	-66	-145	-70	-29	2960	-10804	-22153	-205	-12471	-7109	-18736	-68	-11464	-10428	-12746	-88	-12460	-11246	-9150	16
1.118333	-27	45	88	-56	-109	-34	13	-13	-15	6	-72	-60	-96	-14	-27	-55	-87	36	-82	-30	-105	-22	-99	-68	-65	0	-99	-13	-75	-70	-150	-73	12	2923	-10829	-22230	-241	-12423	-6982	-18536	-87	-11539	-10223	-12723	-93	-12483	-10925	-9054	-5
1.119167	-28	41	87	-57	-116	-36	11	-13	-19	2	-72	-62	-100	-15	-30	-59	-101	36	-83	-32	-108	-26	-101	-69	-64	1	-94	-12	-74	-69	-148	-76	18	2881	-10856	-22308	-539	-12368	-6863	-18333	-64	-11609	-9996	-12707	-85	-12497	-10606	-8956	-16
1.120000	-25	40	89	-56	-109	-30	10	-13	-18	1	-70	-64	-95	-16	-29	-59	-97	36	-82	-31	-102	-22	-99	-72	-63	-1	-97	-9	-74	-68	-152	-67	26	2837	-10878	-22380	-400	-12308	-6733	-18125	-83	-11674	-9767	-12681	-29	-12506	-10297	-8885	13
1.120833	-24	42	89	-56	-110	-35	13	-13	-16	7	-73	-60	-96	-15	-28	-59	-104	40	-78	-31	-104	-22	-99	-68	-65	1	-100	-9	-75	-68	-147	-74	7	2793	-10899	-22449	-284	-12247	-6613	-17914	-75	-11729	-9538	-12658	132	-12513	-9996	-8829	36
1.121667	-27	43	90	-55	-111	-36	16	-12	-22	5	-70	-67	-99	-16	-27	-59	-100	38	-80	-31	-103	-21	-98	-67	-64	0	-95	-11	-74	-68	-147	-74	-1	2747	-10917	-22468	-224	-12186	-6489	-17704	-66	-11784	-9299	-12639	205	-12521	-9708	-8799	37
1.122500	-25	43	91	-55	-111	-36	13	-13	-16	7	-68	-62	-94	-14	-27	-57	-99	38	-69	-31	-107	-21	-100	-75	-61	1	-97	-8	-70	-69	-143	-68	50	2700	-10939	-22560	-270	-12127	-6367	-17497	-182	-11829	-9065	-12612	105	-12526	-9428	-8785	26
1.123333	-23	44	89	-56	-111	-32	15	-14	-16	4	-78	-65	-85	-16	-30	-60	-99	36	-85	-32	-104	-24	-99	-67	-63	-1	-104	-11	-75	-70	-149	-75	22	2643	-10962	-22604	-188	-12073	-6248	-17302	-223	-11872	-8835	-12587	73	-12533	-9163	-8796	-25
1.124167	-27	40	86	-60	-112	-39	11	-16	-22	1	-75	-66	-96	-18	-29	-59	-101	35	-84	-32	-105	-7	-99	-74	-67	-3	-100	-10	-76	-70	-147	-74	-15	2604	-10979	-22636	-113	-12018	-6127	-17100	-137	-11898	-8603	-12552	59	-12547	-8905	-8819	-30
1.125000	-29	41	89	-57	-111	-40	15	-13	-18	5	-80	-61	-96	-21	-29	-62	-102	34	-84	-32	-107	-21	-100	-68	-64	-3	-101	-10	-75	-70	-153	-74	5	2551	-11000	-22653	-125	-11972	-6006	-16907	-134	-11918	-8371	-12517	7	-12549	-8659	-8850	-24
1.125833	-26	42	88	-58	-111	-36	17	-13	-21	3	-75	-64	-99	-16	-28	-57	-101	37	-83	-38	-117	-21	-97	-69	-65	-3	-101	-13	-74	-72	-144	-74	37	2509	-11019	-22661	-109	-11924	-5883	-16720	-182	-11934	-8152	-12477	2	-12554	-8431	-8896	-60
1.126667	-25	41	85	-67	-110	-35	13	-12	-18	3	-73	-64	-96	-17	-27	-60	-102	32	-87	-34	-104	-24	-100	-69	-65	-4	-101	-9	-74	-72	-148	-76	-12	2461	-11076	-22657	-19	-11882	-5759	-16540	-197	-11937	-7929	-12428	-40	-12566	-8215	-8950	-49
1.127500	-29	37	89	-61	-112	-35	12	-16	-21	0	-74	-65	-98	-17	-29	-59	-103	34	-86	-29	-104	-22	-99	-77	-66	0	-101	-13	-74	-68	-146	-76	-40	2412	-11054	-22639	4	-11850	-5638	-16363	-156	-11938	-7720	-12375	-64	-12580	-8006	-9005	-6
1.128333	-27	40	88	-58	-108	-32	12	-12	-17	7	-66	-63	-94	-15	-27	-50	-98	36	-84	-31	-102	-19	-96	-66	-60	2	-96	-10	-72	-69	-144	-72	-47	2361	-11070	-22610	69	-11821	-5511	-16197	-144	-11926	-7516	-12311	-81	-12589	-7830	-9071	10
1.129167	-22	46	93	-61	-104	-29	19	-10	-11	8	-68	-64	-91	-12	-25	-56	-94	39	-82	-26	-100	-21	-96	-63	-59	1	-104	-9	-67	-68	-143	-72	-50	2306	-11083	-22571	154	-11797	-5387	-16038	-137	-11915	-7328	-12247	-114	-12607	-7668	-9140	15
1.130000	-23	41	89	-59	-105	-32	28	-12	-16	12	-72	-62	-96	-11	-26	-56	-101	36	-81	-29	-101	-21	-96	-66	-64	2	-96	-10	-69	-69	-144	-74	-45	2240	-11093	-22524	145	-11784	-5276	-15890	-105	-11900	-7153	-12176	-128	-12628	-7528	-9220	3
1.130833	-26	40	93	-59	-107	-31	15	-14	-15	5	-70	-66	-95	-9	-26	-57	-98	37	-83	-29	-84	-22	-96	-66	-62	2	-103	-14	-72	-69	-145	-74	-53	2179	-11102	-22471	23	-11776	-5161	-15747	-112	-11868	-6986	-12103	-137	-12650	-7406	-9302	12
1.131667	-26	43	87	-60	-113	-31	12	-12	-21	4	-76	-64	-96	-15	-28	-60	-101	32	-87	-30	-107	-26	-99	-70	-64	-4	-102	-14	-74	-73	-147	-75	-32	2106	-11099	-22421	166	-11777	-5059	-15616	-189	-11867	-6838	-12026	-138	-12672	-7309	-9393	33
1.132500	-26	41	85	-64	-110	-34	10	-17	-19	0	-72	-65	-101	-18	-30	-62	-100	33	-87	-11	-103	-21	-99	-70	-62	-3	-98	-12	-74	-73	-149	-77	-46	2034	-11086	-22358	195	-11776	-4958	-15488	-445	-11845	-6704	-11942	-153	-12697	-7233	-9485	36
1.133333	-27	39	88	-61	-108	-33	10	-36	-19	3	-73	-45	-96	-15	-31	-61	-98	33	-84	-31	-104	-26	-99	-69	-64	-1	-100	-13	-73	-73	-148	-73	-88	1955	-11067	-22287	287	-11787	-4872	-15372	-469	-11822	-6586	-11853	-162	-12713	-7172	-9581	-6
1.134167	-27	41	89	-61	-111	-34	13	-14	-16	4	-72	-67	-99	-14	-30	-60	-100	34	-85	-30	-105	-22	-99	-67	-62	0	-99	-14	-77	-72	-148	-75	-78	1879	-11032	-22224	180	-11797	-4792	-15260	-328	-11798	-6483	-11757	-164	-12734	-7123	-9683	12
1.135000	-24	44	91	-58	-111	-35	12	-13	-13	5	-73	-63	-93	-12	-29	-59	-100	34	-84	-30	-103	-22	-99	-68	-61	0	-98	-10	-69	-69	-148	-75	-44	1798	-10985	-22155	244	-11819	-4727	-15160	-254	-11778	-6396	-11674	-183	-12752	-7110	-9792	71
1.135833	-21	44	92	-59	-104	-29	18	-13	-15	6	-70	-62	-90	-12	-27	-60	-96	59	-81	-27	-102	-19	-96	-67	-60	1	-97	-10	-67	-66	-146	-74	-99	1718	-10929	-22083	99	-11837	-4665	-15065	-176	-11756	-6327	-11589	-215	-12764	-7108	-9910	64
1.136667	-24	47	93	-53	-104	-29	17	-17	-15	7	-70	-60	-93	-10	-28	-56	-94	37	-82	-28	-101	-21	-97	-66	-61	8	-96	-11	-69	-67	-133	-72	-93	1642	-10863	-22018	180	-11862	-4617	-14981	-188	-11740	-6275	-11493	-215	-12776	-7112	-10032	46
1.137500	-23	45	91	-58	-105	-31	16	-11	-15	9	-70	-60	-92	-11	-27	-56	-96	38	-80	-27	-101	-18	-96	-65	-62	0	-96	-10	-66	-66	-145	-73	-81	1562	-10787	-21950	240	-11893	-4580	-14906	-188	-11725	-6239	-11400	-207	-12787	-7128	-10163	75
1.138333	-23	40	92	-57	-107	-30	17	-35	-19	7	-70	-35	-93	-26	-27	-60	-97	38	-83	-29	-103	-19	-98	-72	-63	-3	-98	-12	-70	-69	-150	-74	-87	1489	-10696	-21885	148	-11928	-4554	-14841	-111	-11717	-6228	-11313	-196	-12794	-7149	-10300	82
1.139167	-28	58	89	-59	-109	-34	12	-16	-21	4	-73	-64	-97	-14	-32	-59	-99	35	-85	-28	-107	-24	-99	-72	-60	0	-97	-13	-77	-70	-148	-75	-84	1419	-10602	-21828	39	-11962	-4533	-14787	-44	-11708	-6225	-11216	-190	-12805	-7174	-10444	58
1.140000	-27	41	87	-60	-109	-32	8	-18	-19	20	-77	-65	-98	-15	-31	-59	-102	34	-84	-31	-107	-25	-101	-72	-65	-6	-102	-16	-68	-74	-149	-79	-144	1355	-10499	-21765	110	-12001	-4516	-14742	-7	-11712	-6242	-11140	-182	-12801	-7195	-10591	52
1.140833	-32	36	86	-59	-113	-36	13	-21	-21	3	-75	-63	-93	-13	-30	-64	-103	33	-86	-33	-105	-23	-100	-69	-63	0	-99	-13	-73	-70	-150	-75	-111	1296	-10391	-21700	185	-12041	-4501	-14695	27	-11719	-6269	-10994	-168	-12796	-7201	-10737	38
1.141667	-25	40	88	-56	-109	-38	16	-16	-21	4	-74	-63	-99	-12	-28	-60	-101	34	-82	-30	-102	-24	-100	-66	-63	0	-100	-14	-64	-69	-104	-77	-50	1242	-10283	-21643	52	-12082	-4484	-14656	55	-11725	-6315	-10966	-171	-12795	-7203	-10884	39
1.142500	-28	41	86	-60	-112	-33	16	-13	-17	5	-75	-62	-95	-13	-30	-58	-99	33	-85	-32	-107	-25	-102	-72	-62	-3	-97	-11	-73	-67	-148	-73	-70	1184	-10171	-21584	27	-12122	-4468	-14617	37	-11750	-6368	-10876	-166	-12791	-7191	-11035	51
1.143333	-25	38	82	-57	-110	-31	15	-18	-23	8	-72	-62	-98	-13	-29	-58	-101	36	-83	-29	-103	-19	-97	-73	-61	0	-97	-11	-68	-68	-149	-75	-49	1132	-10068	-21527	110	-12165	-4451	-14579	5	-11764	-6440	-10783	-166	-12791	-7169	-11175	45
1.144167	-28	44	88	-58	-112	-34	13	-13	-16	4	-69	-61	-95	-12	-27	-57	-99	34	-81	-32	-104	-18	-98	-68	-63	-3	-99	-11	-74	-68	-148	-74	-46	1075	-9978	-21472	-125	-12210	-4427	-14538	3	-11796	-6519	-10690	-168	-12786	-7118	-11315	60
1.145000	-23	46	87	-58	-109	-33	17	-32	-16	4	-72	-61	-97	-14	-29	-57	-101	34	-81	-31	-105	-21	-98	-67	-65	0	-97	-12	-72	-70	-149	-75	-97	1016	-9892	-21420	64	-12253	-4399	-14492	40	-11830	-6610	-10590	-167	-12789	-7062	-11450	61
1.145833	-28	43	90	-56	-112	-33	15	-12	-17	4	-74	-62	-95	-8	-26	-59	-96	33	-82	-29	-108	-23	-101	-72	-63	0	-99	-13	-72	-68	-147	-75	-111	948	-9818	-21370	53	-12302	-4371	-14432	98	-11874	-6709	-10482	-159	-12795	-6982	-11567	84
1.146667	-23	42	95	-56	-110	-32	10	-16	-18	4	-74	-63	-101	-15	-30	-60	-101	34	-82	-31	-104	-26	-101	-72	-64	-3	-98	-7	-77	-69	-148	-76	-87	872	-9761	-21326	-31	-12354	-4332	-14362	69	-11922	-6817	-10367	-153	-12803	-6884	-11677	50
1.147500	-25	42	86	-61	-113	-36	13	-15	-21	4	-74	-65	-100	-16	-30	-60	-99	32	-79	-34	-109	-26	-102	-74	-62	-4	-99	-14	-75	-70	-148	-75	-82	786	-9720	-21279	19	-12410	-4287	-14277	51	-11971	-6930	-10239	-148	-12816	-6768	-11767	23
1.148333	-25	44	88	-62	-110	-32	15	-16	-15	4	-72	-64	-97	-14	-30	-62	-99	34	-82	-32	-105	-22	-99	-69	-63	0	-98	-13	-73	-81	-149	-78	-73	684	-9692	-21236	4	-12465	-4243	-14173	67	-12023	-7024	-10099	-131	-12830	-6640	-11840	12
1.149167	-22	44	87	-56	-108	-29	13	-16	-19	5	-72	-63	-96	-12	-29	-58	-98	33	-81	-29	-102	-19	-96	-70	-63	0	-97	-8	-68	-65	-145	-73	-69	571	-9666	-21195	-101	-12508	-4177	-14060	-5	-12108	-7120	-9947	-126	-12848	-6492	-11896	21
1.150000	-19	38	87	-58	-108	-29	13	-13	-17	4	-69	-62	-94	-14	-29	-63	-99	33	-80	-31	-103	-22	-99	-70	-61	-1	-98	-13	-74	-69	-149	-77	-79	436	-9657	-21165	41	-12592	-4139	-13918	-59	-12123	-7208	-9787	-127	-12877	-6336	-11931	16
1.150833	-26	41	87	-57	-110	-15	15	-14	-19	3	-73	-68	-98	-16	-29	-59	-100	34	-84	-33	-103	-22	-100	-72	-64	-4	-100	-11	-73	-68	-147	-76	-46	309	-9657	-21131	42	-12664	-4088	-13767	9	-12169	-7284	-9610	-114	-12909	-6166	-11936	-19
1.151667	-51	38	86	-58	-109	-31	12	-13	-17	3	-75	-64	-96	-15	-31	-61	-100	30	-82	-30	-104	-19	-100	-69	-64	1	-98	-12	-74	-68	-148	-77	-29	120	-9660	-21107	-5	-12744	-4035	-13601	13	-12204	-7339	-9428	-113	-12940	-5993	-11922	-14
1.152500	-25	42	86	-60	-109	-32	11	-13	-19	3	-75	-91	-91	-14	-32	-59	-99	33	-84	-28	-101	-22	-100	-73	-64	-5	-100	-13	-69	-72	-148	-75	-50	-56	-9662	-21086	96	-12829	-3999	-13412	-28	-12235	-7353	-9236	-108	-12978	-5811	-11891	10
1.153333	-26	39	121	-56	-111	-34	13	-14	-16	3	-73	-66	-96	-17	-30	-59	-101	33	-88	-32	-101	-24	-100	-68	-62	0	-101	-14	-74	-77	-149	-77	-100	-255	-9668	-21070	79	-12919	-3931	-13216	-28	-12257	-7380	-9033	-96	-13018	-5624	-11832	-17
1.154167	-24	38	87	-60	-111	-33	12	-15	-18	-3	-76	-65	-98	-18	-31	-61	-107	32	-85	-31	-101	-24	-100	-69	-65	-1	-102	-13	-72	-69	-149	-74	-114	-459	-9661	-21050	22	-13013	-3876	-13013	-17	-12262	-7360	-8825	-90	-13060	-5436	-11751	-14
1.155000	-26	41	85	-53	-108	-32	15	-11	-18	4	-75	-62	-94	-17	-31	-58	-99	32	-87	-29	-101	-21	-108	-70	-63	0	-101	-12	-73	-70	-147	-73	-101	-673	-9652	-21042	-42	-13114	-3818	-12795	-38	-12262	-7299	-8609	-77	-13104	-5250	-11645	16
1.155833	-21	42	90	-56	-111	-32	13	-14	-46	3	-96	-64	-98	-16	-28	-59	-96	37	-83	-30	-101	-19	-96	-65	-60	0	-101	-14	-70	-67	-144	-74	-72	-893	-9633	-21032	-39	-13214	-3763	-12571	-5	-12254	-7208	-8392	-63	-13148	-5059	-11518	33
1.156667	-23	38	86	-58	-109	-33	15	-15	-16	1	-73	-63	-96	-19	-32	-61	-96	29	-88	-33	-97	-21	-100	-64	-64	0	-101	-15	-73	-69	-147	-76	-81	-1115	-9604	-21027	114	-13320	-3703	-12349	10	-12234	-7083	-8180	-51	-13197	-4883	-11375	62
1.157500	-24	41	87	-59	-110	-34	-6	-14	-21	4	-77	-65	-105	-19	-31	-60	-100	34	-86	-29	-104	-23	-100	-67	-63	0	-100	-16	-74	-69	-145	-74	-85	-1332	-9564	-21019	15	-13421	-3634	-12113	-63	-12204	-6918	-7967	-58	-13244	-4706	-11211	58
1.158333	-26	45	86	-68	-113	-35	13	-14	-19	3	-72	-63	-99	-18	-29	-60	-98	30	-88	-33	-107	-23	-100	-70	-66	0	-117	-16	-75	-70	-148	-76	-74	-1543	-9513	-21019	49	-13521	-3556	-11881	-55	-12176	-6717	-7760	-58	-13293	-4542	-11035	16
1.159167	-27	41	85	-61	-112	-35	12	-18	-23	3	-83	-64	-101	-21	-33	-61	-109	32	-88	-33	-107	-24	-101	-69	-66	-7	-103	-17	-74	-72	-149	-75	-76	-1741	-9449	-21009	108	-13610	-3468	-11664	-24	-12142	-6485	-7560	-58	-13343	-4388	-10834	29
1.160000	-25	40	85	-60	-112	-36	9	-15	-21	4	-72	-62	-97	-19	-33	-59	-100	33	-88	-33	-109	-26	-122	-69	-66	-1	-101	-15	-76	-73	-148	-75	-82	-1923	-9376	-21004	129	-13697	-3365	-11407	-50	-12108	-6210	-7364	-51	-13390	-4235	-10621	22
1.160833	-25	41	90	-57	-112	-32	-10	-29	-17	5	-72	-63	-100	-17	-31	-60	-100	36	-86	-32	-104	-23	-100	-70	-62	0	-100	-13	-76	-72	-149	-76	-90	-2092	-9290	-20993	196	-13768	-3247	-11158	-76	-12073	-5915	-7175	-49	-13441	-4100	-10396	-10
1.161667	-22	43	90	-55	-107	-34	13	-13	-15	6	-70	-62	-94	-17	-27	-50	-97	36	-84	-28	-104	-23	-102	-68	-57	2	-97	-13	-73	-67	-145	-76	-92	-2237	-9196	-20979	209	-13832	-3111	-10909	-96	-12046	-5589	-7009	-50	-13491	-3970	-10160	-11
1.162500	-21	43	92	-55	-108	-32	12	-12	-19	5	-68	-57	-96	-15	-27	-55	-99	38	-85	-28	-103	-21	-99	-66	-62	0	-96	-12	-73	-68	-146	-74	-58	-2395	-9095	-20965	46	-13883	-2955	-10645	-111	-12031	-5250	-6824	-43	-13542	-3856	-9915	-27
1.163333	-15	47	91	-57	-110	-32	16	-11	-16	9	-67	-59	-95	-12	-23	-56	-98	37	-84	-29	-113	-19	-100	-66	-64	20	-95	-11	-69	-66	-144	-75	-30	-2481	-8980	-20944	8	-13928	-2794	-10384	-130	-12022	-4889	-6663	-55	-13594	-3753	-9667	-52
1.164167	-25	46	91	-57	-109	-30	26	-16	-18	6	-68	-56	-99	-14	-28	-59	-100	39	-82	-29	-103	-18	-98	-67	-63	1	-95	-10	-70	-69	-149	-77	-29	-2565	-8860	-20909	123	-13960	-2613	-10110	-197	-12030	-4523	-6506	-60	-13653	-3667	-9412	21
1.165000	-24	44	91	-58	-110	-35	15	-13	-17	5	-72	-66	-97	-17	-27	-57	-100	36	-84	-31	-107	-38	-101	-69	-65	-1	-99	-13	-75	-69	-149	-77	9	-2654	-8729	-20900	18	-13981	-2423	-9824	-253	-12051	-4155	-6360	-55	-13711	-3589	-9158	21
1.165833	-27	40	89	-62	-126	-35	13	-21	-19	4	-72	-67	-95	-14	-27	-59	-102	34	-86	-34	-105	-23	-99	-69	-61	0	-100	-11	-87	-66	-149	-76	-16	-2700	-8585	-20869	-22	-13994	-2218	-9524	-249	-12087	-3779	-6211	-49	-13769	-3520	-8901	-32
1.166667	-25	42	90	-60	-110	-32	15	-14	-22	3	-75	-62	-95	-13	-25	-59	-101	34	-84	-31	-103	-23	-100	-67	-69	-4	-100	-14	-73	-69	-148	-77	-42	-2771	-8427	-20837	69	-14001	-2008	-9215	-262	-12137	-3409	-6072	-47	-13828	-3469	-8656	-8
1.167500	-29	41	88	-60	-115	-33	12	-15	-15	6	-72	-63	-98	-14	-29	-58	-104	35	-85	-30	-101	-24	-101	-70	-65	-1	-98	-10	-74	-72	-151	-76	-31	-2815	-8254	-20822	19	-14001	-1797	-8887	-340	-12193	-3061	-5930	-52	-13886	-3422	-8402	-29
1.168333	-26	43	91	-59	-110	-30	17	-12	-22	4	-70	-62	-97	-11	-25	-57	-101	37	-83	-30	-102	-21	-88	-64	-64	1	-98	-17	-70	-65	-147	-70	-60	-2848	-8064	-20763	-103	-13994	-1585	-8548	-344	-12264	-2730	-5787	-63	-13941	-3389	-8159	-1
1.169167	-22	44	93	-57	-107	-28	20	-7	-16	12	-69	-59	-92	-18	-24	-55	-105	41	-85	-27	-99	-17	-93	-63	-60	0	-96	-9	-69	-64	-143	-68	-81	-2881	-7858	-20727	-61	-13990	-1377	-8199	-264	-12339	-2419	-5654	-80	-13995	-3369	-7932	5
1.170000	-27	44	91	-57	-108	-29	19	-13	-17	6	-73	-63	-95	-9	-25	-56	-96	35	-82	-32	-101	-19	-98	-67	-61	1	-96	-11	-69	-67	-147	-72	-32	-2909	-7636	-20690	163	-13990	-1185	-7850	-230	-12427	-2141	-5512	-85	-14055	-3380	-7712	-14
1.170833	-22	40	92	-55	-107	-30	33	-11	-15	6	-70	-61	-95	-12	-27	-57	-97	38	-81	-30	-104	-21	-95	-66	-62	1	-97	-13	-73	-67	-143	-58	-53	-2937	-7401	-20660	5	-13987	-1002	-7490	-238	-12508	-1889	-5370	-87	-14089	-3373	-7510	-14
1.171667	-22	39	92	-55	-109	-30	17	-11	-17	5	-70	-63	-97	-11	-26	-39	-100	38	-80	-29	-102	-21	-96	-67	-61	0	-97	-11	-73	-69	-147	-73	-103	-2964	-7145	-20624	-190	-13991	-837	-7130	-233	-12587	-1680	-5225	-105	-14134	-3393	-7322	0
1.172500	-23	41	89	-58	-109	-15	11	-12	-19	4	-95	-64	-95	-13	-28	-61	-97	37	-83	-28	-104	-25	-100	-64	-61	-1	-97	-11	-70	-68	-148	-72	-104	-3008	-6876	-20594	-12	-14023	-694	-6774	-169	-12657	-1509	-5093	-81	-14159	-3423	-7152	-6
1.173333	-28	39	90	-58	-112	-34	11	-14	-16	3	-73	-63	-100	-18	-30	-63	-100	33	-83	-36	-108	-21	-98	-70	-69	-4	-100	-18	-76	-72	-150	-76	-85	-3019	-6596	-20575	-78	-14015	-566	-6421	-153	-12717	-1386	-4922	-98	-14178	-3475	-7007	1
1.174167	-28	34	88	-63	-112	-39	10	-16	-21	0	-76	-64	-97	-15	-32	-64	-101	30	-84	-31	-107	-25	-100	-67	-63	-4	-99	-11	-70	-68	-147	-74	-88	-3043	-6299	-20546	-115	-14025	-465	-6082	-159	-12766	-1293	-4811	-96	-14181	-3531	-6874	16
1.175000	-24	38	90	-60	-105	-32	13	-13	-17	6	-72	-64	-95	-15	-31	-62	-101	34	-85	-31	-104	-23	-122	-66	-62	-3	-98	-13	-70	-70	-149	-76	-122	-3062	-5997	-20533	-13	-14046	-388	-5751	-181	-12788	-1251	-4672	-83	-14176	-3604	-6770	28
1.175833	-22	40	97	-56	-105	-34	11	-13	-19	6	-69	-59	-93	-15	-29	-58	-96	36	-82	-29	-101	-24	-98	-67	-60	0	-96	-8	-61	-72	-146	-73	-182	-3075	-5691	-20520	-10	-14065	-337	-5439	-205	-12799	-1250	-4537	-95	-14163	-3685	-6688	32
1.176667	-21	39	92	-55	-105	-30	13	-12	-16	6	-70	-61	-93	-12	-29	-59	-98	34	-82	-7	-103	-22	-95	-66	-61	0	-95	-10	-72	-67	-145	-72	-208	-3097	-5381	-20510	-138	-14079	-316	-5144	-164	-12783	-1295	-4405	-93	-14132	-3779	-6636	23
1.177500	-22	45	92	-64	-107	-32	12	-13	-17	10	-72	-64	-97	-15	-26	-57	-99	36	-84	-31	-102	-19	-96	-66	-65	-1	-99	-10	-70	-67	-137	-72	-152	-3108	-5085	-20507	24	-14095	-319	-4880	-128	-12762	-1382	-4283	-85	-14102	-3883	-6615	33
1.178333	-24	41	89	-53	-108	-35	11	-12	-15	4	-70	-62	-95	-17	-28	-60	-101	32	-84	-31	-100	-22	-96	-68	-62	0	-98	-13	-69	-68	-145	-76	-121	-3116	-4785	-20509	6	-14101	-354	-4635	-142	-12710	-1505	-4170	-93	-14061	-3995	-6624	61
1.179167	-24	38	89	-58	-105	-36	11	-21	-22	1	-74	-69	-97	-18	-32	-61	-97	35	-84	-31	-104	-25	-100	-68	-64	-3	-100	-13	-72	-70	-146	-76	-108	-3122	-4495	-20513	-73	-14098	-409	-4417	-167	-12644	-1663	-4073	-96	-14016	-4104	-6662	28
1.180000	-28	36	87	-59	-109	-36	11	-14	-16	5	-75	-68	-94	-19	-31	-61	-100	33	-86	-32	-102	-24	-96	-72	-64	-1	-98	-15	-70	-68	-144	-74	-111	-3110	-4229	-20518	-59	-14076	-487	-4223	-136	-12562	-1855	-3980	-105	-13970	-4216	-6739	-10
1.180833	-24	41	70	-57	-103	-35	12	-16	-19	0	-74	-66	-98	-18	-31	-61	-98	34	-85	-31	-107	-25	-99	-69	-62	-4	-99	-14	-75	-66	-143	-76	-95	-3095	-3975	-20524	-83	-14038	-585	-4066	-151	-12462	-2066	-3906	-118	-13921	-4330	-6853	-51
1.181667	-29	40	90	-58	-110	-35	10	-16	-17	5	-74	-65	-100	-17	-30	-61	-72	34	-86	-35	-104	-25	-101	-72	-65	-3	-100	-15	-74	-73	-144	-77	-72	-3081	-3747	-20530	-97	-13984	-704	-3929	-194	-12355	-2301	-3854	-113	-13873	-4438	-6989	-55
1.182500	-25	39	87	-62	-112	-39	13	-19	-21	2	-74	-72	-98	-21	-31	-61	-98	34	-85	-33	-105	-23	-100	-70	-64	-1	-101	-15	-73	-70	-145	-74	-101	-3052	-3531	-20534	-39	-13925	-833	-3818	-141	-12230	-2557	-3817	-115	-13839	-4531	-7216	-38
1.183333	-25	40	89	-59	-111	-33	16	-12	-16	4	-69	-63	-97	-18	-31	-59	-101	35	-110	-34	-105	-21	-101	-48	-63	1	-98	-13	-73	-68	-145	-77	-120	-3021	-3342	-20536	88	-13788	-976	-3737	-88	-12098	-2826	-3807	-114	-13800	-4621	-7476	-55
1.184167	-28	40	90	-58	-111	-32	15	-16	-19	-23	-126	-66	-96	-18	-29	-60	-97	37	-82	-31	-103	-22	-101	-70	-62	0	-98	-13	-75	-73	-131	-75	-61	-2981	-3175	-20526	32	-13655	-1128	-3678	-223	-11959	-3082	-3822	-121	-13793	-4694	-7787	-8
1.185000	-23	41	88	-60	-109	-35	15	-15	-16	4	-75	-65	-96	-16	-28	-60	-96	33	-85	-32	-107	-23	-73	-69	-66	-4	-100	-13	-75	-70	-147	-76	-32	-2938	-3031	-20525	-64	-13487	-1286	-3643	-343	-11805	-3353	-3868	-127	-13785	-4748	-8160	-17
1.185833	-27	17	88	-59	-111	-33	13	-15	-13	6	-73	-65	-100	-18	-30	-62	-100	36	-82	-31	-102	-24	-99	-73	-62	0	-99	-14	-73	-70	-158	-69	-80	-2888	-2910	-20509	142	-13288	-1443	-3629	-346	-11649	-3614	-3943	-135	-13796	-4795	-8600	-13
1.186667	-25	41	90	-62	-112	-34	12	-17	-21	4	-75	-64	-86	-16	-28	-61	-104	36	-84	-33	-107	-24	-102	-69	-64	0	-100	-12	-73	-73	-146	-77	-86	-2832	-2811	-20488	-136	-13066	-1592	-3632	-350	-11486	-3870	-4052	-152	-13811	-4816	-9088	37
1.187500	-27	43	88	-60	-112	-35	10	16	-18	5	-73	-66	-98	-18	-29	-59	-100	34	-84	-32	-105	-24	-99	-70	-65	-3	-99	-13	-75	-68	-162	-76	-98	-2770	-2725	-20478	-127	-12813	-1749	-3655	-300	-11319	-4111	-4191	-149	-13859	-4819	-9632	3
1.188333	-25	41	90	-60	-107	-34	13	-17	-17	9	-67	-63	-96	-14	-25	-57	-94	37	-82	-29	-122	-18	-98	-73	-62	12	-96	-10	-69	-69	-144	-75	-88	-2697	-2656	-20422	-241	-12533	-1886	-3694	-169	-11140	-4332	-4355	-136	-13900	-4802	-10223	-19
1.189167	-25	43	90	-57	-104	-30	16	-26	-18	7	-70	-65	-96	-11	-26	-58	-99	36	-81	-28	-103	-17	-97	-67	-62	3	-96	-9	-73	-67	-146	-75	-79	-2622	-2605	-20378	-149	-12238	-2017	-3747	-75	-10963	-4540	-4554	-148	-13958	-4773	-10857	-19
1.190000	-24	43	91	-58	-113	-34	12	-17	-21	5	-72	-66	-100	-16	-30	-61	-102	33	-83	-39	-109	-24	-101	-72	-67	-3	-100	-14	-75	-73	-148	-78	-96	-2540	-2561	-20335	-111	-11936	-2131	-3839	-53	-10791	-4730	-4789	-144	-14020	-4731	-11517	-52
1.190833	-26	39	87	-65	-111	-35	10	-17	-22	3	-75	-68	-95	-17	-31	-62	-103	33	-85	-30	-103	-22	-98	-68	-63	-1	-99	-12	-73	-68	-155	-77	-60	-2452	-2524	-20272	-56	-11621	-2239	-3901	9	-10608	-4888	-5034	-129	-14080	-4668	-12184	-46
1.191667	-27	39	88	-60	-110	-32	8	-18	-21	3	-75	-70	-95	-16	-27	-69	-101	34	-84	-31	-105	-29	-102	-73	-67	-4	-100	-12	-72	-70	-149	-78	-30	-2351	-2495	-20214	-88	-11304	-2324	-3995	138	-10438	-5029	-5305	-119	-14139	-4606	-12842	32
1.192500	-27	39	88	-59	-108	-45	10	-15	-18	6	-76	-64	-97	-18	-29	-60	-101	33	-86	-30	-104	-22	-98	-68	-65	-3	-100	-14	-73	-68	-148	-76	-66	-2243	-2470	-20145	-180	-10988	-2389	-4103	170	-10265	-5147	-5591	-121	-14186	-4530	-13475	41
1.193333	-26	40	89	-61	-111	-34	12	-17	-18	4	-75	-66	-97	-15	-28	-59	-100	35	-87	-31	-101	-23	-100	-72	-67	-4	-102	-14	-76	-72	-149	-78	-52	-2128	-2446	-20070	-215	-10686	-2434	-4220	98	-10106	-5238	-5878	-114	-14218	-4451	-14071	17
1.194167	-28	41	86	-62	-111	-32	15	-16	-19	4	-77	-67	-93	-15	-26	-63	-101	33	-85	-31	-100	-23	-99	-69	-64	0	-98	-11	-70	-88	-150	-77	8	-2001	-2425	-19995	-136	-10401	-2463	-4344	79	-9955	-5306	-6187	-96	-14231	-4371	-14599	-17
1.195000	-24	40	91	-58	-107	-31	13	-13	-17	5	-72	-65	-96	-16	-26	-59	-96	37	-83	-28	-103	-22	-94	-68	-63	0	-100	-12	-73	-66	-145	-75	-16	-1870	-2398	-19917	-127	-10138	-2472	-4475	57	-9818	-5360	-6494	-102	-14217	-4290	-15057	-47
1.195833	-18	41	90	-59	-107	-30	17	-12	-45	8	-70	-63	-95	-13	-26	-58	-97	35	-85	-30	-100	-21	-96	-68	-56	0	-100	-9	-72	-66	-145	-73	-47	-1734	-2378	-19838	-114	-9904	-2462	-4627	-34	-9705	-5386	-6798	-94	-14180	-4219	-15423	3
1.196667	-24	41	90	-57	-105	-30	16	-11	-16	6	-73	-56	-92	-10	-24	-56	-98	38	-80	-30	-100	-17	-94	-68	-60	1	-98	-11	-70	-67	-142	-75	-68	-1595	-2355	-19759	-38	-9696	-2441	-4785	-13	-9588	-5397	-7104	-101	-14107	-4159	-15688	21
1.197500	-16	42	89	-59	-107	-30	12	-14	-14	7	-70	-61	-95	-14	-28	-57	-96	35	-83	-31	-104	-24	-97	-66	-61	0	-99	-9	-88	-67	-146	-91	-56	-1451	-2337	-19684	-28	-9542	-2406	-4953	104	-9531	-5388	-7403	-104	-14007	-4109	-15852	1
1.198333	-21	43	90	-58	-110	-32	12	-12	-18	3	-73	-66	-97	-17	-31	-63	-102	32	-87	-40	-105	-25	-98	-76	-66	-6	-104	-14	-76	-74	-148	-79	-66	-1316	-2320	-19616	-232	-9416	-2360	-5130	268	-9486	-5370	-7698	-98	-13877	-4072	-15899	15
1.199167	-32	35	82	-64	-112	-39	9	-24	-27	0	-78	-70	-91	-22	-32	-67	-101	29	-90	-38	-108	-27	-100	-74	-64	-5	-103	-14	-75	-57	-152	-79	-42	-1176	-2301	-19542	18	-9332	-2306	-5310	224	-9453	-5329	-7980	-93	-13700	-4044	-15849	-5
1.200000	-28	36	84	-61	-108	-35	13	-21	-21	2	-75	-66	-99	-21	-29	-63	-99	33	-79	-39	-105	-23	-102	-69	-66	-4	-105	-13	-76	-75	-152	-77	-33	-1041	-2286	-19471	-21	-9273	-2239	-5504	72	-9446	-5272	-8255	-96	-13491	-4031	-15690	-16
1.200833	-25	39	85	-56	-113	-38	10	-15	-16	5	-74	-62	-100	-17	-31	-60	-100	34	-84	-36	-102	-26	-103	-73	-70	-3	-103	-21	-73	-72	-146	-75	-38	-911	-2270	-19406	-29	-9246	-2174	-5705	39	-9455	-5206	-8534	-87	-13249	-4027	-15432	15
1.201667	-25	41	86	-58	-107	-34	11	-17	-17	7	-75	-65	-92	-21	-30	-63	-99	51	-85	1	-104	-24	-100	-73	-62	-1	-102	-13	-73	-70	-151	-80	-52	-789	-2261	-19341	-72	-9258	-2108	-5916	76	-9486	-5122	-8799	-73	-12966	-4042	-15100	38
1.202500	-24	41	90	-53	-109	-34	12	-16	-18	4	-73	-63	-96	-17	-27	-59	-99	35	-83	-34	-105	-23	-98	-70	-64	0	-101	-13	-72	-64	-144	-74	-76	-677	-2250	-19282	-98	-9290	-2048	-6135	59	-9529	-5035	-9060	-61	-12682	-4066	-14702	-4
1.203333	-23	42	89	-59	-110	-35	16	-13	-18	6	-72	-60	-98	-18	-28	-61	-110	35	-83	-32	-107	-25	-99	-69	-64	-1	-99	-13	-76	-69	-148	-78	-73	-580	-2245	-19227	-172	-9344	-1992	-6362	6	-9600	-4928	-9323	-59	-12365	-4101	-14260	-43
1.204167	-25	42	88	-59	-107	-33	12	-15	-17	8	-72	-61	-97	-16	-28	-58	-98	36	-83	-31	-103	-23	-98	-70	-62	-3	-98	-11	-75	-69	-145	-77	-52	-490	-2239	-19179	-64	-9412	-1954	-6598	-57	-9644	-4821	-9573	-56	-12029	-4148	-13784	-10
1.205000	-22	40	88	-59	-107	-30	16	-13	-15	3	-73	-61	-95	-17	-51	-60	-104	30	-96	-30	-100	-22	-98	-68	-62	2	-99	-11	-73	-68	-146	-76	-55	-425	-2234	-19135	16	-9485	-1930	-6842	-57	-9681	-4702	-9829	-42	-11675	-4207	-13306	19
1.205833	-23	41	87	-73	-101	-31	11	-13	-19	5	-75	-62	-96	-17	-32	-58	-98	35	-84	-31	-101	-24	-99	-70	-63	0	-93	-12	-73	-72	-146	-76	-61	-366	-2222	-19094	43	-9566	-1928	-7094	-53	-9758	-4582	-10081	-47	-11339	-4265	-12839	20
1.206667	-27	40	85	-60	-112	-33	11	-16	-21	3	-84	-66	-79	-19	-29	-73	-101	29	-90	-36	-104	-24	-102	-74	-68	-4	-104	-15	-77	-73	-149	-77	-70	-334	-2217	-19067	-61	-9640	-1952	-7381	-162	-9806	-4461	-10338	-52	-10993	-4333	-12408	32
1.207500	-34	37	81	-62	-112	-38	18	-17	-24	0	-80	-66	-100	-21	-33	-61	-102	32	-87	-34	-105	-23	-101	-69	-67	-3	-107	-15	-77	-72	-146	-82	-85	-291	-2188	-19036	-42	-9700	-1995	-7626	-149	-9833	-4337	-10572	-45	-10645	-4402	-12014	53
1.208333	-28	42	85	-57	-108	-32	12	-15	-16	7	-73	-61	-93	-17	-28	-58	-101	36	-85	-30	-103	-40	-110	-66	-63	0	-99	-12	-73	-72	-145	-73	-86	-272	-2157	-19013	12	-9747	-2061	-7897	-164	-9843	-4209	-10805	-56	-10310	-4465	-11677	108
1.209167	-19	45	91	-55	-112	-31	17	-10	-15	5	-97	-61	-95	-14	-28	-53	-95	37	-81	-30	-100	-21	-96	-66	-63	2	-99	-12	-68	-65	-142	-73	-69	-258	-2111	-18987	-108	-9774	-2154	-8177	-229	-9836	-4097	-11037	-69	-9987	-4530	-11407	107
1.210000	-23	43	89	-57	-107	-30	13	-11	-16	8	-73	-63	-95	-15	-27	-43	-97	34	-79	-31	-102	-21	-95	-66	-59	2	-97	-10	-73	-68	-144	-72	-41	-255	-2051	-18997	-36	-9784	-2274	-8467	-185	-9802	-3986	-11257	-68	-9684	-4592	-11216	55
1.210833	-24	42	92	-62	-104	-29	16	-11	-18	8	-70	-62	-93	-14	-26	-56	-99	36	-84	-27	-103	-18	-96	-67	-59	28	-95	-12	-68	-66	-144	-73	-17	-255	-1972	-19000	120	-9774	-2416	-8757	-218	-9754	-3885	-11464	-67	-9397	-4649	-11091	35
1.211667	-25	46	90	-57	-110	-29	10	-9	-13	8	-72	-61	-92	-15	-25	-57	-99	88	-81	-33	-103	-19	-96	-64	-63	2	-97	-10	-73	-67	-145	-72	12	-259	-1882	-19012	-61	-9739	-2570	-9056	-253	-9679	-3798	-11659	-110	-9125	-4697	-11045	26
1.212500	-22	38	90	-58	-111	-35	15	-12	-16	6	-73	-64	-96	-16	-25	-56	-100	37	-81	-30	-104	-18	-96	-64	-64	3	-99	-11	-66	-66	-166	-75	7	-257	-1765	-19036	39	-9688	-2752	-9363	-169	-9581	-3720	-11841	-92	-8879	-4742	-11069	33
1.213333	-27	44	89	-58	-109	-32	11	-8	-17	7	-72	-62	-84	-14	-26	-57	-99	36	-82	-31	-116	-21	-98	-67	-62	3	-97	-11	-73	-65	-145	-73	-24	-262	-1630	-19072	4	-9617	-2943	-9666	-115	-9464	-3660	-12003	-85	-8633	-4769	-11155	73
1.214167	-27	42	105	-58	-108	-25	13	8	-19	8	-70	-64	-98	-16	-27	-57	-97	37	-83	-31	-102	-19	-97	-64	-60	3	-96	-24	-75	-75	-142	-74	-67	-251	-1473	-19118	41	-9533	-3130	-9970	-68	-9329	-3620	-12148	-84	-8444	-4790	-11295	38
1.215000	-25	45	90	-56	-112	-31	16	-12	-19	5	-73	-63	-100	-16	-30	-61	-98	36	-61	-32	-108	-23	-98	-65	-65	0	-98	-11	-75	-67	-145	-75	-33	-238	-1304	-19173	56	-9408	-3324	-10276	-135	-9185	-3594	-12277	-96	-8255	-4802	-11482	-7
1.215833	-25	45	89	-57	-110	-30	16	-14	-17	6	-75	-64	-98	-14	-29	-57	-99	36	-82	-30	-105	-17	-98	-62	-61	3	-97	-9	-72	-66	-145	-74	0	-214	-1112	-19233	41	-9330	-3510	-10577	-136	-9026	-3582	-12389	-86	-8082	-4805	-11699	22
1.216667	-24	45	91	-56	-108	-30	15	-10	-22	5	-69	-61	-82	0	-24	-57	-97	35	-81	-31	-103	-21	-94	-65	-60	1	-96	-8	-72	-65	-143	-72	-29	-181	-909	-19307	10	-9225	-3687	-10875	-102	-8865	-3593	-12484	-75	-7929	-4796	-11938	37
1.217500	-22	42	93	-55	-116	-28	18	-10	-18	9	-68	-63	-95	-12	-26	-60	-98	37	-83	-29	-102	-17	-94	-65	-61	3	-96	-7	-73	-66	-146	-73	-49	-136	-696	-19390	125	-9115	-3847	-11167	-150	-8699	-3624	-12569	-78	-7800	-4780	-12195	-40
1.218333	-24	42	90	-56	-110	-31	16	-12	-16	7	-72	-62	-97	-15	-28	-61	-102	36	-85	-30	-104	-21	-99	-68	-64	1	-96	-11	-75	-69	-147	-75	-70	-77	-475	-19479	137	-9016	-3988	-11452	-195	-8537	-3669	-12644	-85	-7682	-4760	-12459	-98
1.219167	-27	44	88	-59	-110	-19	13	-12	-18	5	-74	-68	-98	-15	-32	-63	-100	36	-87	-32	-105	-24	-97	-68	-63	0	-95	-13	-74	-72	-146	-77	-87	-14	-246	-19573	119	-8919	-4103	-11720	-233	-8379	-3727	-12708	-93	-7588	-4736	-12717	-82
1.220000	-23	42	87	-58	-108	-32	17	-15	-18	5	-70	-67	-97	-13	-29	-59	-99	35	-83	-33	-104	-23	-97	-68	-67	0	-98	-10	-72	-70	-146	-77	-92	67	-21	-19666	-4	-8831	-4194	-11974	-196	-8225	-3799	-12768	-113	-7505	-4706	-12962	-69
1.220833	-28	42	89	-58	-108	-31	16	-13	-18	6	-73	-63	-96	-14	-30	-62	-104	35	-85	-31	-105	-24	-97	-66	-62	2	-98	-11	-74	-68	-145	-76	-87	154	207	-19763	68	-8756	-4252	-12210	-179	-8076	-3886	-12828	-111	-7435	-4672	-13188	-53
1.221667	-25	43	89	-58	-109	-32	15	-13	-21	5	-72	-64	-95	-14	-28	-59	-97	36	-88	-34	-102	-23	-98	-69	-62	0	-101	-9	-73	-69	-146	-75	-94	250	423	-19858	103	-8693	-4283	-12429	-22	-7944	-3983	-12880	-112	-7386	-4647	-13412	-4
1.222500	-23	43	82	-56	-107	-33	16	-10	-17	3	-72	-66	-95	-12	-28	-60	-102	33	-85	-29	-104	-21	-98	-65	-63	1	-98	-8	-72	-66	-144	-77	-109	357	628	-19951	-1	-8643	-4286	-12625	99	-7808	-4091	-12942	-109	-7345	-4623	-13610	8
1.223333	-23	44	89	-59	-111	-33	13	-16	-18	3	-73	-79	-98	-13	-32	-44	-102	34	-85	-22	-104	-26	-103	-70	-69	-3	-101	-12	-75	-74	-147	-79	-83	468	818	-20043	56	-8611	-4265	-12803	34	-7690	-4212	-13005	-93	-7300	-4607	-13797	-24
1.224167	-29	40	85	-57	-110	-45	15	-15	-18	2	-72	-68	-98	-14	-29	-61	-100	33	-85	-32	-104	-24	-99	-68	-65	1	-100	-12	-83	-74	-146	-77	-86	588	990	-20126	71	-8579	-4215	-12947	28	-7569	-4330	-13071	-85	-7306	-4598	-13962	-24
1.225000	-24	42	88	-58	-108	-33	13	-13	-21	3	-75	-66	-94	-9	-29	-60	-105	30	-84	-31	-104	-24	-99	-68	-63	-4	-102	-14	-72	-69	-148	-75	-73	713	1152	-20198	-178	-8568	-4123	-13072	13	-7445	-4460	-13137	-94	-7299	-4600	-14121	22
1.225833	-26	34	86	-57	-107	-35	13	-15	-18	5	-73	-64	-99	-17	-29	-60	-101	32	-86	-32	-107	-36	-100	-69	-64	0	-101	-17	-72	-72	-149	-77	-57	840	1280	-20272	-40	-8562	-4058	-13175	-21	-7321	-4599	-13208	-93	-7296	-4614	-14266	47
1.226667	-26	42	87	-60	-110	-33	10	-15	-21	4	-76	-70	-119	-16	-28	-60	-97	30	-84	-34	-104	-25	-101	-68	-64	-1	-100	-16	-75	-70	-145	-76	-75	956	1387	-20329	37	-8561	-3960	-13252	-105	-7188	-4745	-13276	-102	-7297	-4640	-14403	5
1.227500	-25	41	86	-58	-109	-34	11	-15	-18	3	-73	-67	-100	-14	-29	-58	-102	29	-86	-33	-107	-26	-101	-67	-66	-1	-100	-13	-78	-72	-147	-70	-18	1102	1476	-20378	-109	-8568	-3849	-13307	-148	-7054	-4890	-13344	-122	-7292	-4679	-14538	-12
1.228333	-26	43	90	-55	-108	-31	10	-13	-15	5	-73	-65	-96	-13	-26	-60	-93	34	-81	-27	-99	-22	-95	-67	-62	2	-96	-13	-69	-68	-143	-73	-18	1242	1548	-20413	-40	-8571	-3733	-13331	-126	-6897	-5041	-13412	-96	-7287	-4727	-14670	30
1.229167	-22	44	90	-69	-107	-32	16	-8	-15	8	-73	-61	-92	-12	-25	-58	-94	36	-82	-28	-107	-23	-97	-64	-59	1	-97	-8	-70	-65	-145	-70	-64	1376	1587	-20439	-10	-8576	-3620	-13341	-137	-6733	-5199	-13461	-100	-7272	-4794	-14806	-18
1.230000	-22	45	93	-55	-110	-30	16	-10	-15	7	-85	-65	-100	-13	-28	-59	-102	37	-81	-28	-107	-22	-97	-65	-61	2	-97	-14	-74	-66	-144	-74	-67	1511	1604	-20455	-83	-8601	-3511	-13331	-161	-6556	-5358	-13508	-103	-7246	-4875	-14945	-12
1.230833	-25	42	91	-57	-109	-31	13	-12	-19	2	-69	-63	-95	-13	-27	-58	-99	35	-81	-31	-101	-25	-97	-67	-62	-1	-78	-11	-72	-66	-146	-75	-85	1642	1605	-20456	-35	-8574	-3416	-13304	-194	-6355	-5519	-13542	-97	-7207	-4969	-15075	0
1.231667	-24	42	92	-57	-109	-34	12	-14	-21	4	-51	-66	-100	-19	-22	-59	-101	33	-84	-30	-109	-25	-97	-68	-63	0	-98	-15	-75	-69	-147	-76	-94	1767	1587	-20448	62	-8561	-3326	-13258	-221	-6143	-5673	-13561	-113	-7151	-5077	-15220	-12
1.232500	-28	38	89	-50	-109	-38	7	-14	-19	4	-74	-67	-97	-17	-29	-62	-100	33	-86	-27	-104	-25	-101	-67	-63	8	-109	-13	-74	-66	-146	-75	-93	1887	1554	-20417	21	-8536	-3249	-13199	-195	-5912	-5845	-13556	-113	-7069	-5186	-15354	42
1.233333	-26	42	91	-56	-108	-34	12	-13	-21	3	-73	-67	-96	-14	-30	-61	-102	34	-83	-33	-103	-24	-100	-67	-62	0	-97	-14	-72	-68	-148	-79	-91	2005	1509	-20373	-98	-8469	-3184	-13125	-251	-5667	-5990	-13533	-127	-6972	-5312	-15481	40
1.234167	-27	44	90	-57	-111	-40	12	-14	-18	5	-70	-64	-97	-16	-27	-60	-98	35	-82	-30	-104	-23	-99	-67	-63	0	-97	-15	-96	-66	-144	-76	-67	2114	1455	-20311	-112	-8444	-3140	-13039	-248	-5413	-6156	-13491	-141	-6847	-5436	-15595	15
1.235000	-21	45	92	-56	-105	-31	16	-12	-16	5	-72	-64	-96	-15	-25	-58	-98	37	-84	-29	-104	-23	-96	-63	-62	1	-96	-11	-70	-62	-146	-75	-84	2215	1400	-20233	-86	-8368	-3106	-12941	-122	-5146	-6304	-13425	-141	-6701	-5567	-15701	28
1.235833	-22	44	94	-52	-107	-30	16	-11	-16	8	-67	-59	-93	-13	-25	-57	-97	38	-81	-26	-101	-21	-95	-80	-61	3	-97	-10	-65	-64	-147	-74	-93	2307	1342	-20142	-69	-8285	-3098	-12841	-88	-4875	-6448	-13340	-147	-6540	-5697	-15780	57
1.236667	-21	46	94	-55	-104	-30	16	-10	-3	9	-67	-60	-94	-17	-26	-58	-96	40	-81	-26	-101	-18	-94	-63	-60	3	-94	-9	-67	-62	-142	-75	-69	2387	1292	-20016	-11	-8182	-3094	-12728	-68	-4602	-6586	-13239	-151	-6355	-5822	-15836	46
1.237500	-21	50	95	-61	-109	-29	19	-11	-13	8	-66	-62	-93	-12	-23	-56	-95	39	-80	-30	-98	-18	-95	-63	-62	0	-87	-8	-75	-63	-142	-72	-78	2459	1242	-19916	56	-8059	-3114	-12611	-52	-4336	-6717	-13119	-151	-6159	-5943	-15864	3
1.238333	-22	44	92	-56	-107	-30	18	-13	-14	6	-68	-62	-96	-12	-35	-60	-103	33	-84	-26	-116	-22	-96	-65	-66	1	-100	-10	-73	-64	-144	-75	-76	2517	1207	-19790	56	-7926	-3149	-12495	-137	-4075	-6843	-12991	-149	-5954	-6058	-15862	0
1.239167	-27	49	91	-55	-108	-49	11	-16	-21	4	-72	-63	-98	-16	-28	-59	-101	34	-85	-31	-105	-24	-98	-68	-67	0	-92	-13	-74	-67	-146	-75	-90	2573	1192	-19656	87	-7768	-3194	-12375	-203	-3818	-6958	-12847	-150	-5734	-6156	-15819	-6
1.240000	-26	43	89	-58	-108	-32	12	-16	-18	7	-72	-66	-95	-19	-30	-60	-102	32	-88	-31	-104	-23	-98	-68	-63	-1	-103	-14	-74	-70	-147	-77	-97	2610	1190	-19513	158	-7604	-3253	-12255	-246	-3569	-7063	-12704	-177	-5516	-6247	-15738	-21
1.240833	-26	42	87	-60	-110	-36	12	-18	-22	1	-75	-66	-97	-15	-28	-59	-100	35	-61	-29	-104	-24	-98	-67	-68	0	-102	-12	-74	-67	-146	-76	-77	2661	1222	-19360	-25	-7415	-3316	-12133	-251	-3330	-7159	-12547	-171	-5291	-6319	-15613	13
1.241667	-28	43	88	-55	-108	-31	13	-12	-18	8	-69	-63	-93	-11	-28	-59	-101	34	-85	-32	-103	-21	-101	-68	-64	2	-100	-13	-74	-68	-146	-76	-46	2694	1270	-19213	46	-7213	-3358	-12012	-213	-3109	-7241	-12397	-154	-5072	-6370	-15446	42
1.242500	-25	44	88	-53	-110	-31	17	-13	-21	7	-70	-63	-95	-12	-27	-59	-100	37	-84	-30	-104	-23	-97	-66	-63	0	-104	3	-74	-66	-145	-74	-42	2723	1347	-19062	43	-7004	-3469	-11894	-199	-2903	-7320	-12252	-150	-4861	-6411	-15238	104
1.243333	-26	43	89	-58	-112	-32	15	-11	-17	7	-81	-62	-99	-14	-24	-60	-107	37	-83	-30	-109	-21	-97	-65	-63	0	-99	-12	-75	-66	-144	-73	-36	2748	1444	-18917	-70	-6786	-3554	-11786	-156	-2706	-7384	-12108	-138	-4656	-6435	-14993	123
1.244167	-26	32	90	-56	-95	-32	16	-11	-17	6	-69	-61	-95	-14	-26	-58	-95	37	-82	-28	-103	-23	-95	-67	-65	5	-100	-13	-70	-92	-146	-74	-42	2777	1565	-18772	-148	-6545	-3650	-11681	-128	-2524	-7448	-11974	-133	-4460	-6447	-14707	98
1.245000	-23	44	88	-58	-109	-32	16	-10	-14	40	-72	-64	-96	-14	-27	-56	-99	37	-86	-33	-104	-22	-97	-66	-62	1	-103	-11	-72	-67	-146	-75	-87	2790	1699	-18631	-114	-6308	-3744	-11587	-153	-2359	-7492	-11846	-133	-4271	-6448	-14389	109
1.245833	7	46	87	-57	-110	-32	13	-12	-19	5	-69	-65	-97	-16	-27	-60	-98	34	-84	-34	-101	-23	-97	-70	-63	0	-101	-16	-75	-69	-148	-74	-68	2812	1850	-18504	-216	-6053	-3845	-11497	-109	-2201	-7531	-11733	-133	-4088	-6446	-14041	87
1.246667	-23	42	87	-59	-110	-27	12	-13	-18	13	-70	-63	-97	-14	-29	-58	-99	35	-85	-32	-104	-24	-100	-68	-65	0	-101	-14	-75	-69	-146	-73	-42	2817	2013	-18378	-302	-5800	-3943	-11414	-60	-2055	-7557	-11629	-130	-3926	-6432	-13668	67
1.247500	-24	43	84	-57	-114	-35	9	-14	-22	5	-74	-67	-102	-17	-31	-59	-103	33	-85	-35	-107	-24	-100	-70	-62	-1	-99	-17	-74	-74	-148	-74	-65	2840	2175	-18257	-290	-5534	-4044	-11348	-101	-1919	-7573	-11530	-137	-3766	-6418	-13273	105
1.248333	-22	45	84	-59	-109	-36	12	-13	-17	4	-72	-70	-97	-18	-29	-58	-96	34	-83	-33	-117	-24	-102	-67	-63	0	-100	-15	-74	-69	-147	-74	-46	2849	2341	-18142	-166	-5272	-4146	-11296	-148	-1787	-7574	-11443	-132	-3606	-6407	-12864	113
1.249167	-25	36	86	-62	-112	-34	0	-14	-18	7	-72	-65	-99	-15	-29	-59	-98	36	-83	-32	-103	-19	-98	-68	-69	3	-98	-12	-53	-69	-149	-73	-16	2864	2499	-18030	-72	-5002	-4245	-11239	-86	-1664	-7559	-11364	-138	-3451	-6404	-12443	124
1.250000	-24	42	87	-57	-110	-33	12	-16	-17	4	-72	-58	-95	-17	-30	-57	-100	35	-84	-32	-103	-23	-99	-67	-63	3	-101	-12	-74	-70	-146	-75	-28	2870	2638	-17922	-47	-4742	-4347	-11205	-95	-1549	-7537	-11295	-148	-3296	-6407	-12016	130
1.250833	-23	42	89	-56	-111	-33	13	-12	-17	7	-74	-62	-98	-15	-28	-58	-99	42	-82	-34	-103	-26	-99	-68	-62	1	-95	-13	-76	-68	-147	-74	-19	2879	2775	-17814	42	-4475	-4448	-11180	-172	-1436	-7498	-11225	-136	-3143	-6424	-11601	108
1.251667	-24	43	87	-56	-111	-34	15	-13	-14	6	-74	-61	-93	-19	-28	-56	-98	33	-85	-31	-103	-19	-100	-67	-63	2	-98	-12	-73	-67	-145	-76	-41	2885	2893	-17703	-8	-4220	-4546	-11171	-236	-1326	-7444	-11169	-153	-2991	-6452	-11191	91
1.252500	-21	41	87	-73	-109	-33	13	-13	-16	7	-70	-64	-96	-16	-29	-60	-98	34	-84	-32	-103	-22	-100	-66	-62	3	-85	-15	-74	-69	-147	-77	-77	2894	2973	-17593	-194	-3967	-4647	-11173	-236	-1222	-7380	-11113	-181	-2838	-6499	-10792	75
1.253333	-25	42	89	-57	-111	-32	10	-14	-18	12	-72	-65	-97	-15	-29	-58	-94	37	-86	-34	-105	-21	-101	-68	-65	1	-101	-11	-73	-69	-146	-74	-60	2900	3032	-17474	129	-3726	-4744	-11201	-221	-1126	-7301	-11057	-187	-2687	-6560	-10412	84
1.254167	-28	42	87	-56	-110	-32	13	-13	-17	7	-72	-62	-96	-13	-28	-59	-99	34	-84	-32	-101	-19	-98	-67	-61	0	-99	-10	-72	-69	-145	-76	-44	2912	3070	-17356	45	-3495	-4837	-11220	-273	-1023	-7208	-11002	-196	-2531	-6636	-10053	84
1.255000	-24	44	93	-52	-105	-32	16	-14	-11	8	-69	-62	-92	-12	-28	-52	-99	37	-80	-30	-102	-19	-100	-67	-63	3	-96	-9	-69	-65	-149	-72	-41	2939	3081	-17227	-24	-3280	-4942	-11264	-279	-928	-7108	-10947	-195	-2378	-6730	-9719	73
1.255833	-28	43	92	-53	-104	-31	16	-11	-17	6	-72	-61	-96	-11	-29	-59	-99	36	-81	-31	-101	-18	-98	-64	-60	7	-97	-11	-69	-68	-146	-73	-53	2951	3062	-17096	-97	-3082	-5018	-11324	-257	-838	-6969	-10892	-201	-2227	-6829	-9412	54
1.256667	-21	45	90	-56	-108	-34	10	-15	-17	6	-73	-65	-95	-13	-29	-56	-95	36	-81	-34	-103	-21	-99	-67	-63	2	-101	-15	-73	-66	-148	-69	-32	2986	3020	-16970	19	-2910	-5106	-11402	-335	-748	-6889	-10841	-206	-2080	-6941	-9141	59
1.257500	-21	40	86	-58	-109	-33	11	-14	-21	6	-73	-63	-94	-13	-28	-58	-99	37	-83	-31	-104	-24	-98	-66	-64	2	-86	-11	-70	-65	-145	-73	-30	3025	2965	-16828	71	-2733	-5184	-11488	-352	-658	-6775	-10774	-196	-1933	-7055	-8889	50
1.258333	-23	42	88	-57	-108	-31	11	-15	-17	5	-75	-64	-96	-15	-27	-59	-99	36	-82	-35	-104	-22	-99	-68	-65	-3	-100	-15	-74	-68	-149	-74	-112	3074	2885	-16686	109	-2584	-5260	-11597	-276	-574	-6662	-10711	-189	-1785	-7170	-8677	12
1.259167	-30	37	86	-60	-113	-35	10	-16	-25	6	-76	-66	-100	-15	-31	-62	-105	33	-87	-35	-108	-21	-101	-64	-66	-6	-100	-16	-73	-70	-154	-75	-145	3139	2794	-16549	128	-2458	-5324	-11718	-241	-484	-6555	-10637	-188	-1660	-7278	-8487	18
1.260000	-25	43	84	-55	-109	-38	12	-16	-43	8	-74	-66	-97	-18	-27	-59	-97	35	-81	-35	-104	-23	-100	-70	-65	0	-101	-16	-74	-70	-147	-73	-112	3222	2705	-16407	108	-2339	-5381	-11850	-214	-396	-6459	-10562	-181	-1525	-7377	-8321	-3
1.260833	-26	39	87	-61	-107	-33	12	-15	-16	7	-74	-65	-96	-13	-30	-79	-100	32	-86	-35	-105	-21	-120	-68	-64	-1	-102	-13	-73	-67	-146	-74	-144	3310	2607	-16275	49	-2241	-5425	-11995	-234	-307	-6370	-10468	-184	-1399	-7459	-8185	17
1.261667	-25	40	89	-56	-105	-33	12	-13	-19	7	-59	-65	-95	-14	-27	-59	-99	36	-82	-32	-103	-21	-99	-72	-61	0	-100	-14	-74	-69	-150	-74	-150	3416	2513	-16144	172	-2158	-5460	-12122	-307	-211	-6300	-10376	-161	-1276	-7525	-8071	-8
1.262500	-23	41	89	-58	-105	-33	11	-14	-16	8	-70	-62	-95	-15	-27	-57	-95	37	-84	-30	-102	-23	-100	-67	-51	0	-96	-12	-72	-67	-147	-73	-128	3533	2428	-16036	198	-2081	-5477	-12323	-229	-114	-6246	-10273	-155	-1159	-7572	-7974	-47
1.263333	-25	43	87	-59	-111	-33	11	-14	-17	8	-73	-60	-100	-13	-25	-59	-95	36	-83	-35	-101	-21	-99	-66	-63	0	-99	-14	-73	-68	-147	-73	-114	3664	2349	-15937	105	-2019	-5486	-12498	-212	-15	-6214	-10164	-147	-1042	-7597	-7896	-25
1.264167	-24	40	89	-58	-110	-33	13	-14	-16	6	-69	-63	-94	-14	-27	-57	-100	35	-86	-33	-104	-4	-98	-68	-55	-10	-99	-12	-72	-67	-148	-76	-45	3796	2291	-15858	109	-1958	-5482	-12687	-234	92	-6197	-10051	-122	-931	-7602	-7827	-29
1.265000	-27	40	86	-57	-110	-38	8	-18	-21	5	-73	-68	-97	-29	-30	-63	-98	32	-86	-34	-104	-24	-102	-70	-67	-5	-102	-15	-77	-73	-153	-77	-30	3902	2249	-15800	51	-1904	-5519	-12880	-221	202	-6209	-9939	-105	-827	-7583	-7769	-40
1.265833	-26	36	82	-64	-109	-38	7	-19	-24	3	-75	-66	-100	-18	-30	-62	-103	32	-88	-35	-105	-24	-103	-69	-60	-3	-101	-14	-77	-69	-150	-78	-72	4071	2231	-15764	-41	-1849	-5427	-13073	-238	327	-6236	-9822	-77	-717	-7538	-7727	-38
1.266667	-30	39	84	-62	-111	-34	5	-14	-15	6	-73	-64	-100	-18	-31	-63	-98	30	-88	-35	-104	-22	-102	-73	-64	-5	-102	-17	-88	-73	-152	-78	-14	4210	2232	-15769	167	-1790	-5377	-13269	-219	452	-6284	-9703	-64	-612	-7479	-7656	-49
1.267500	-17	36	82	-62	-111	-38	9	-19	-17	4	-73	-65	-97	-15	-33	-63	-101	33	-87	-6	-107	-24	-108	-68	-63	8	-102	-15	-73	-70	-148	-76	-67	4342	2258	-15769	-22	-1730	-5314	-13465	-197	586	-6346	-9588	-51	-496	-7394	-7596	-72
1.268333	-24	41	85	-61	-109	-32	12	-14	-19	4	-91	-65	-98	-13	-29	-60	-99	26	-84	-35	-101	-22	-97	-66	-61	0	-98	-13	-73	-66	-145	-75	-92	4466	2310	-15807	-8	-1651	-5246	-13651	-158	728	-6400	-9474	-52	-383	-7299	-7528	-33
1.269167	-3	45	90	-57	-104	-31	13	-15	-15	7	-67	-62	-91	-13	-26	-59	-97	36	-83	-29	-99	-21	-99	-65	-60	-10	-97	-11	-68	-64	-146	-76	-78	4576	2381	-15872	26	-1571	-5146	-13843	-156	873	-6509	-9366	-35	-266	-7195	-7462	-14
1.270000	-23	39	87	-58	-104	-31	12	-11	-15	6	-64	-62	-94	-15	-28	-58	-97	35	-83	-31	-104	-22	-96	-66	-64	0	-99	-12	-70	-66	-164	-72	-70	4663	2469	-15961	-7	-1481	-5043	-14025	-143	1016	-6606	-9266	-31	-145	-7088	-7364	-42
1.270833	-23	42	85	-60	-108	-31	15	-14	-15	7	-69	-65	-94	-13	-30	-58	-97	32	-83	-33	-102	-21	-98	-69	-64	0	-99	-14	-73	-67	-143	-73	-13	4739	2573	-16073	-245	-1378	-4937	-14205	-36	1163	-6702	-9172	-36	-17	-6976	-7259	-56
1.271667	-25	42	86	-57	-108	-43	12	-11	-13	5	-68	-60	-97	-12	-27	-57	-102	32	-82	-30	-100	-19	-98	-64	-65	2	-99	-11	-74	-67	-142	-75	19	4771	2691	-16205	-90	-1268	-4820	-14376	63	1309	-6793	-9087	-42	111	-6871	-7142	-98
1.272500	-23	40	86	-58	-108	-32	12	-16	-18	4	-73	-62	-94	-11	-29	-60	-100	35	-84	-29	-103	-19	-99	-68	-63	-12	-100	-10	-70	-66	-142	-73	26	4814	2823	-16331	-22	-1140	-4694	-14540	56	1445	-6878	-9005	-43	245	-6766	-7008	-61
1.273333	-25	39	85	-59	-107	-32	10	-36	-19	5	-72	-63	-87	-15	-31	-61	-102	32	-88	-33	-107	-25	-101	-69	-63	-1	-103	-12	-74	-69	-145	-75	43	4812	2951	-16475	-50	-1004	-4566	-14695	82	1579	-6953	-8931	-50	382	-6676	-6859	-26
1.274167	-30	40	84	-63	-110	-34	12	-15	-22	2	-75	-61	-98	-15	-30	-60	-99	32	-86	-30	-105	-21	-99	-65	-66	-6	-100	-10	-73	-68	-142	-75	29	4793	3091	-16620	1	-856	-4428	-14842	177	1704	-7005	-8857	-47	527	-6588	-6693	-43
1.275000	-26	42	86	-56	-108	-30	16	-14	-17	7	-72	-60	-95	-34	-28	-60	-100	34	-81	-31	-99	-19	-96	-65	-60	1	-98	-10	-70	-68	-143	-75	41	4746	3227	-16760	8	-703	-4286	-14980	75	1819	-7041	-8783	-50	676	-6517	-6509	-47
1.275833	-21	45	91	-57	-107	-31	17	-12	-15	7	-70	-60	-95	-12	-26	-58	-98	40	-78	-30	-105	-19	-95	-66	-62	2	-98	-12	-72	-66	-141	-70	23	4673	3363	-16893	-21	-542	-4147	-15110	-88	1917	-7057	-8738	-60	821	-6460	-6316	-29
1.276667	-21	46	90	-57	-108	-31	19	-8	-14	11	-69	-59	-93	-10	-23	-55	-99	37	-82	-28	-102	-18	-95	-62	-58	0	-96	26	-67	-66	-137	-72	-31	4576	3486	-17012	-9	-379	-4004	-15238	-33	2003	-7049	-8643	-49	971	-6412	-6116	-8
1.277500	-21	46	94	-53	-103	-28	19	-7	-16	9	-67	-59	-94	-12	-21	-55	-96	39	-88	-26	-100	-15	-94	-63	-63	4	-95	-11	-73	-65	-137	-70	-28	4472	3608	-17116	99	-217	-3866	-15356	-9	2068	-7022	-8572	-49	1107	-6387	-5913	-11
1.278333	-24	44	89	-60	-105	-28	15	-10	-25	8	-72	-59	-96	-11	-25	-50	-100	35	-82	-28	-105	-21	-99	-66	-61	0	-97	-10	-73	-68	-142	-74	-33	4341	3713	-17205	484	-63	-3728	-15475	-14	2109	-6976	-8499	-61	1245	-6372	-5703	-46
1.279167	-29	43	88	-60	-112	-31	16	-14	-22	6	-72	-63	-98	-18	-26	-56	-99	33	-83	-30	-103	-21	-96	-69	-64	0	-99	-13	-75	-70	-144	-73	-70	4202	3818	-17272	395	94	-3598	-15589	-128	2139	-6910	-8420	-19	1378	-6370	-5495	-60
1.280000	-26	44	89	-60	-107	-29	17	1	-18	9	-72	-60	-95	-15	-26	-58	-98	34	-82	-31	-103	-18	-96	-67	-61	0	-102	-10	-72	-72	-145	-73	-51	4058	3914	-17315	398	242	-3476	-15691	-254	2148	-6830	-8335	-35	1492	-6378	-5289	-30
1.280833	-25	47	90	-57	-109	-30	16	-13	-18	8	-83	-65	-96	-14	-26	-59	-126	35	-81	-29	-104	-21	-98	-66	-63	0	-98	-13	-72	-68	-143	-73	-66	3908	4005	-17327	308	382	-3363	-15797	-138	2131	-6739	-8248	-47	1603	-6395	-5093	5
1.281667	-38	47	91	-60	-116	-34	16	-13	-21	7	-73	-64	-100	-15	-25	-59	-100	33	-82	-34	-109	-23	-98	-67	-63	5	-100	-14	-73	-69	-145	-74	-78	3757	4082	-17340	163	503	-3266	-15897	-101	2107	-6648	-8158	-29	1698	-6424	-4916	-17
1.282500	-26	44	87	-60	-112	-34	15	-15	-19	5	-74	-64	-100	-38	-25	-27	-100	34	-81	-30	-111	-21	-96	-66	-64	-1	-99	-13	-75	-68	-145	-73	-80	3615	4164	-17317	206	616	-3176	-15991	-85	2065	-6547	-8059	-8	1782	-6458	-4742	-45
1.283333	-25	44	89	-60	-128	-33	17	-12	-19	7	-72	-63	-97	-14	-28	-57	-98	34	-83	-32	-108	-22	-98	-66	-63	0	-97	-11	-73	-53	-147	-73	-75	3477	4242	-17280	288	709	-3112	-16083	12	2001	-6456	-7953	3	1850	-6502	-4594	-23
1.284167	-25	45	90	-57	-111	-29	15	-13	-17	8	-73	-63	-98	-13	-26	-56	-99	36	-84	-16	-121	-18	-96	-66	-65	0	-97	-13	-73	-69	-151	-74	-57	3349	4316	-17230	119	787	-3062	-16169	20	1923	-6374	-7847	5	1892	-6558	-4467	19
1.285000	-26	45	84	-58	-109	-31	12	-15	-9	8	-73	-64	-96	-14	-28	-56	-96	35	-85	-31	-105	-21	-98	-68	-62	1	-99	-13	-69	-69	-147	-69	-69	3232	4393	-17168	21	839	-3036	-16255	-5	1832	-6308	-7737	13	1947	-6613	-4358	6
1.285833	-26	43	88	-59	-109	-32	15	-15	-19	7	-73	-70	-98	-15	-29	-59	-98	13	-86	-34	-103	-22	-99	-69	-61	-3	-98	-15	-75	-72	-151	-75	-50	3127	4466	-17093	1	871	-3035	-16332	25	1725	-6273	-7620	24	1975	-6683	-4279	9
1.286667	-25	40	90	-60	-110	-35	12	-15	-18	3	-72	-63	-98	-16	-30	-58	-103	34	-85	-34	-104	-21	-100	-73	-66	0	-99	-9	-74	-70	-149	-77	-74	3047	4540	-17016	-11	881	-3062	-16405	59	1613	-6239	-7493	21	1996	-6763	-4217	6
1.287500	-27	44	88	-59	-111	-32	9	-17	-19	3	-72	-53	-96	-19	-32	-60	-99	35	-82	-32	-104	-22	-100	-69	-65	0	-97	-13	-76	-69	-152	-75	-91	2979	4619	-16932	21	871	-3104	-16462	90	1492	-6236	-7363	15	2011	-6847	-4186	1
1.288333	-24	45	90	-58	-110	-33	11	-15	-13	8	-72	-64	-93	-13	-27	-56	-96	37	-84	-30	-101	-18	-99	-68	-59	2	-97	-12	-70	-66	-143	-69	-57	2926	4698	-16852	84	840	-3182	-16512	95	1364	-6262	-7225	12	2026	-6943	-4173	0
1.289167	-21	47	88	-57	-104	-30	16	-14	-14	6	-69	-61	-95	-14	-27	-57	-96	33	-81	-29	-101	-18	-97	-67	-63	2	-97	-13	-67	-66	-147	-74	-107	2897	4782	-16768	-16	788	-3281	-16549	0	1265	-6314	-7076	-8	2038	-7056	-4184	-21
1.290000	-23	44	90	-83	-108	-34	13	-16	-16	3	-72	-64	-94	-14	-29	-60	-100	33	-87	-32	-102	-21	-104	-72	-64	-15	-101	-15	-74	-70	-150	-73	-162	2875	4857	-16697	-142	713	-3420	-16572	-87	1091	-6405	-6925	-14	2048	-7179	-4226	-3
1.290833	-26	40	86	-60	-102	-36	8	-17	-11	13	-76	-66	-100	-15	-32	-64	-101	34	-85	-33	-104	-24	-101	-69	-64	0	-100	-16	-73	-69	-148	-77	-182	2864	4938	-16629	-17	633	-3573	-16568	-75	960	-6518	-6761	-31	2066	-7313	-4265	8
1.291667	-26	43	89	-60	-110	-34	11	-17	-22	3	-73	-66	-96	-14	-27	-60	-101	35	-88	-32	-103	-26	-87	-69	-66	-5	-96	-12	-73	-69	-147	-73	-161	2888	5025	-16564	74	535	-3755	-16557	-94	825	-6660	-6580	-59	2091	-7469	-4328	-21
1.292500	-25	37	86	-61	-107	-32	12	-14	-23	10	-69	-62	-96	-12	-30	-64	-111	33	-86	-33	-105	-24	-99	-70	-64	-4	-101	-14	-73	-68	-148	-72	-185	2915	5109	-16510	-215	436	-3956	-16516	-79	706	-6822	-6389	-74	2124	-7631	-4399	-28
1.293333	-29	40	88	-50	-112	-36	11	-15	-17	2	-70	-64	-99	-15	-31	-61	-96	33	-87	-34	-107	-23	-100	-69	-64	-3	-99	-34	-70	-70	-147	-73	-217	2961	5200	-16464	-215	329	-4177	-16452	-19	585	-7012	-6187	-79	2169	-7809	-4458	-24
1.294167	-28	40	86	-57	-110	-33	11	-13	10	4	-73	-64	-97	-28	-16	-62	-100	30	-90	-34	-103	-24	-101	-68	-63	0	-99	-15	-73	-68	-147	-72	-146	3013	5289	-16425	-120	228	-4413	-16360	-41	477	-7216	-5970	-87	2225	-8006	-4557	17
1.295000	-25	40	77	-59	-110	-34	13	-15	-19	3	-72	-62	-96	-14	-29	-61	-97	36	-84	-30	-103	-22	-96	-68	-65	-5	-101	-13	-72	-68	-144	-73	-104	3078	5390	-16391	-191	131	-4662	-16231	-64	388	-7438	-5739	-98	2289	-8221	-4638	18
1.295833	-23	39	90	-58	-105	-33	13	10	-15	8	-70	-60	-94	-7	-30	-63	-98	33	-86	-31	-102	-22	-100	-69	-60	1	-99	-12	-72	-68	-160	-73	-67	3153	5489	-16370	-194	67	-4918	-16078	-103	317	-7672	-5496	-113	2366	-8438	-4719	85
1.296667	-22	42	90	-56	-104	-31	17	-12	-15	5	-72	-61	-93	-13	-28	-56	-96	32	-84	-32	-100	-22	-99	-64	-59	-1	-102	-11	-69	-66	-143	-69	-48	3236	5590	-16348	-145	-28	-5176	-15889	-147	261	-7917	-5248	-122	2448	-8671	-4782	145
1.297500	-24	41	88	-58	-103	-31	9	-13	-12	7	-68	-62	-91	-40	-25	-57	-95	35	-84	-33	-96	-21	-98	-67	-60	1	-96	-14	-69	-69	-144	-72	-74	3289	5694	-16329	-232	-81	-5454	-15668	-154	229	-8164	-4989	-129	2537	-8915	-4861	88
1.298333	-7	40	88	-58	-109	-38	11	-16	-18	3	-70	-65	-98	-16	-31	-61	-101	32	-90	-34	-107	-25	-102	-70	-59	-3	-107	-17	-76	-73	-150	-77	-151	3414	5802	-16316	-203	-121	-5699	-15413	-177	214	-8412	-4732	-134	2622	-9167	-4924	19
1.299167	-31	33	81	-67	-114	-41	7	-19	-22	1	-75	-67	-101	-21	-32	-64	-105	32	-91	-36	-109	-25	-103	-74	-64	-3	-100	-14	-74	-73	-149	-75	-183	3521	5916	-16297	-102	-132	-5943	-15122	-156	239	-8667	-4465	-135	2715	-9417	-4972	10
1.300000	-22	39	81	-62	-110	-34	11	-15	-19	2	-72	-63	-100	-21	-31	-62	-100	32	-87	-26	-107	-24	-101	-72	-65	-14	-101	-14	-76	-75	-147	-74	-126	3627	6032	-16269	-249	-114	-6171	-14798	-179	286	-8878	-4202	-134	2808	-9670	-5009	0
1.300833	-24	41	87	-63	-121	-34	16	-14	-28	2	-73	-62	-96	-17	-30	-60	-95	30	-87	-35	-108	-24	-100	-72	-62	-4	-101	-12	-72	-73	-130	-76	-131	3739	6157	-16234	-270	-75	-6384	-14434	-99	362	-9096	-3936	-129	2896	-9919	-5037	-3
1.301667	-25	39	87	-61	-109	-32	13	-13	-15	3	-70	-64	-97	-17	-29	-61	-100	35	-85	-32	-103	-22	-101	-72	-70	0	-101	-11	-74	-70	-149	-73	-169	3853	6259	-16196	-133	-8	-6577	-14044	-41	466	-9297	-3686	-133	2986	-10163	-5059	26
1.302500	-25	41	89	-59	-111	-35	15	-11	-16	6	-70	-59	-99	-8	-29	-61	-97	35	-84	-35	-109	-25	-101	-68	-61	1	-99	-12	-75	-69	-146	-74	-130	3970	6371	-16148	-132	79	-6749	-13603	-86	596	-9477	-3449	-135	3038	-10392	-5076	35
1.303333	-22	51	89	-61	-107	-31	17	-11	-17	8	-69	-63	-96	-17	-28	-58	-97	34	-83	-32	-102	-22	-97	-67	-62	0	-97	-10	-74	-70	-146	-73	-130	4087	6471	-16087	-149	190	-6894	-13168	-6	749	-9634	-3225	-132	3100	-10613	-5097	6
1.304167	-25	41	91	-58	-110	-34	19	-12	-16	5	-74	-59	-95	-14	-27	-63	-98	37	-82	-32	-103	-22	-98	-70	-61	2	-97	-10	-69	-66	-147	-72	-131	4202	6564	-16018	-150	316	-7025	-12700	73	921	-9770	-3023	-129	3118	-10807	-5112	-40
1.305000	-23	44	87	-57	-105	-32	18	-12	-17	7	-69	-60	-97	-15	-29	-58	-99	36	-81	-35	-104	-25	-98	-68	-65	6	-99	-11	-75	-69	-148	-75	-61	4313	6644	-15945	-122	446	-7119	-12210	-38	1108	-9874	-2846	-116	3128	-10986	-5150	-27
1.305833	-23	41	89	-59	-102	-33	16	-14	-19	3	-66	-65	-96	-17	-30	-59	-101	34	-85	-33	-105	-24	-99	-74	-64	-1	-100	-11	-73	-69	-145	-75	-22	4410	6710	-15862	-163	581	-7193	-11708	-138	1312	-9956	-2690	-122	3119	-11136	-5186	50
1.306667	-25	43	89	-59	-110	-33	13	-15	-19	5	-75	-67	-98	-21	-32	-65	-101	30	-97	-38	-108	-28	-104	-74	-66	-3	-104	-13	-79	-73	-152	-79	-68	4514	6755	-15781	-156	718	-7257	-11190	-240	1517	-10019	-2565	-132	3067	-11260	-5255	33
1.307500	-30	37	86	-63	-114	-38	12	-18	-26	5	-74	-66	-99	-18	-28	-61	-102	34	-84	-36	-109	-25	-101	-74	-67	-1	-100	-14	-73	-69	-149	-77	-69	4606	6789	-15692	23	853	-7292	-10666	-204	1728	-10035	-2464	-112	3025	-11339	-5338	38
1.308333	-19	42	67	-59	-110	-32	16	-12	-16	7	-70	-62	-95	-15	-27	-61	-99	32	-81	-32	-103	-24	-99	-69	-66	0	-98	-11	-74	-68	-145	-76	-52	4688	6798	-15605	3	974	-7308	-10142	-274	1936	-10035	-2393	-113	2949	-11379	-5457	50
1.309167	-21	44	93	-56	-108	-30	19	-16	-17	-35	-70	-60	-96	-11	-25	-58	-101	36	-81	-30	-101	-19	-97	-69	-63	3	-97	-9	-72	-68	-144	-75	-51	4757	6791	-15524	130	1078	-7319	-9625	-494	2130	-10005	-2356	-110	2842	-11382	-5601	26
1.310000	-25	42	94	-55	-109	-32	17	-11	-17	7	-72	-64	-95	-14	-28	-58	-99	33	-82	-31	-102	-22	-94	-68	-63	1	-102	-10	-69	-66	-144	-73	-59	4806	6757	-15451	44	1161	-7300	-9119	-478	2312	-9962	-2356	-96	2710	-11337	-5785	51
1.310833	-21	41	93	-59	-131	-33	15	-14	-18	8	-72	-64	-95	-13	-25	-58	-97	35	-83	-31	-102	-21	-97	-69	-64	0	-99	-12	-90	-66	-118	-73	-38	4842	6708	-15396	-78	1211	-7281	-8624	-328	2473	-9886	-2389	-103	2556	-11245	-6005	76
1.311667	-26	42	94	-56	-109	-33	17	-10	-19	8	-72	-62	-95	-15	-25	-60	-103	34	-79	-29	-105	-19	-97	-68	-63	1	-97	-11	-74	-67	-146	-75	-8	4859	6641	-15350	10	1241	-7246	-8142	-248	2611	-9799	-2462	-112	2399	-11102	-6266	22
1.312500	-25	42	93	-56	-109	-32	16	-11	-24	9	-73	-63	-98	3	-26	-59	-100	36	-83	-31	-103	-21	-99	-67	-65	0	-99	-12	-73	-67	-143	-75	-14	4857	6558	-15318	161	1234	-7201	-7682	-212	2720	-9692	-2568	-114	2179	-10907	-6563	15
1.313333	-23	39	89	-58	-109	-32	15	-12	-18	8	-72	-62	-95	-13	-26	-61	-100	33	-81	-32	-101	-15	-95	-69	-61	1	-97	-13	-69	-67	-145	-75	-27	4839	6463	-15310	81	1200	-7146	-7245	-149	2801	-9576	-2711	-119	1965	-10665	-6890	74
1.314167	-23	42	93	-59	-109	-31	15	-12	-24	5	-70	-63	-96	-19	-26	-60	-99	36	-81	-30	-102	-22	-97	-68	-63	0	-97	-8	-74	-67	-144	-73	-14	4797	6358	-15322	27	1134	-7077	-6832	-114	2851	-9452	-2890	-119	1720	-10357	-7260	91
1.315000	-11	40	90	-58	-111	-31	16	-10	-19	7	-74	-64	-99	-15	-28	-62	-100	33	-83	-31	-111	-21	-98	-67	-63	17	-100	-11	-69	-67	-149	-76	3	4737	6243	-15354	-81	1034	-6999	-6447	-80	2867	-9318	-3113	-111	1463	-10006	-7660	85
1.315833	-26	39	89	-58	-146	-39	13	-14	-19	1	-94	-65	-95	-13	-25	-59	-101	34	-80	-31	-100	-19	-96	-68	-65	0	-97	-9	-70	-65	-144	-74	-28	4663	6126	-15403	-138	913	-6906	-6089	15	2852	-9182	-3370	-120	1194	-9609	-8078	82
1.316667	-25	42	90	-57	-107	-27	15	-10	-18	6	-69	-61	-94	-12	-25	-57	-101	34	-81	-19	-103	-19	-95	-66	-61	1	-96	-8	-74	-68	-143	-73	-47	4565	6013	-15470	-144	763	-6805	-5757	15	2805	-9056	-3668	-119	910	-9167	-8526	43
1.317500	-22	44	94	-52	-101	-29	17	-8	-16	22	-70	-67	-92	-12	-25	-55	-97	38	-78	-30	-100	-18	-97	-66	-60	0	-98	-9	-70	-65	-143	-74	-12	4452	5902	-15559	-41	587	-6691	-5435	-9	2721	-8900	-4006	-99	616	-8691	-8983	53
1.318333	-24	35	90	-58	-105	-30	16	-9	-15	7	-73	-62	-94	-14	-25	-57	-99	32	-85	-30	-103	-19	-99	-61	-64	-5	-98	-12	-48	-69	-146	-76	-36	4316	5793	-15668	-59	396	-6569	-5199	22	2610	-8758	-4378	-100	312	-8189	-9466	36
1.319167	-29	40	89	-61	-109	-34	13	-16	-24	0	-75	-64	-97	-14	-29	-62	-91	34	-80	-31	-103	-18	-100	-70	-65	-3	-100	-13	-74	-70	-151	-75	-42	4174	5693	-15782	-220	188	-6433	-4968	42	2473	-8616	-4789	-97	6	-7659	-9949	27
1.320000	-9	42	90	-60	-111	-33	12	-13	-16	8	-73	-63	-99	-14	-29	-58	-93	35	-83	-33	-104	-14	-99	-69	-65	0	-100	-13	-73	-69	-145	-76	-30	4015	5610	-15911	-329	-25	-6292	-4772	-5	2312	-8449	-5225	-101	-293	-7125	-10435	-3
1.320833	-24	40	96	-65	-109	-34	16	-11	-17	4	-72	-62	-95	-12	-28	-58	-101	35	-79	-30	-101	-21	-97	-67	-66	-1	-99	-11	-80	-67	-141	-75	-41	3849	5539	-16044	-95	-249	-6143	-4608	-114	2127	-8319	-5718	-110	-594	-6586	-10923	-29
1.321667	-25	38	92	-60	-109	-32	16	-13	-18	5	-72	-61	-97	-14	-25	-56	-101	38	-83	-31	-102	-16	-100	-69	-64	0	-98	-9	-70	-67	-146	-74	-40	3676	5476	-16181	-117	-476	-5990	-4479	-129	1929	-8161	-6234	-102	-889	-6073	-11430	-6
1.322500	-22	42	93	-58	-108	-32	13	-13	-8	5	-73	-62	-98	-3	-27	-56	-99	36	-82	-31	-103	-21	-100	-69	-61	0	-96	-11	-73	-68	-146	-73	-74	3497	5441	-16321	2	-707	-5828	-4389	-29	1708	-8002	-6777	-99	-1177	-5545	-11896	-11
1.323333	-22	41	92	-60	-104	-34	16	-12	-17	4	-72	-62	-96	-13	-28	-58	-102	33	-83	-43	-105	-11	-102	-69	-65	1	-97	-13	-72	-70	-147	-77	-68	3309	5385	-16457	-95	-937	-5670	-4335	-6	1481	-7832	-7347	-98	-1453	-5060	-12379	-33
1.324167	-25	40	89	-60	-109	-49	11	-13	-16	5	-76	-67	-99	-14	-28	-58	-99	34	-83	-32	-103	-19	-97	-67	-61	0	-101	-11	-72	-67	-147	-75	-73	3124	5358	-16582	-116	-1157	-5509	-4318	27	1246	-7648	-7935	-94	-1716	-4607	-12856	-52
1.325000	-23	42	92	-61	-110	-32	12	-11	-17	5	-73	-64	-96	-14	-28	-58	-101	37	-85	-36	-103	-17	-99	-68	-64	17	-98	-13	-73	-67	-147	-78	-115	2941	5342	-16706	-188	-1372	-5350	-4336	49	1010	-7450	-8545	-93	-1961	-4196	-13328	-42
1.325833	-25	42	91	-85	-110	-35	15	-13	-17	1	-74	-64	-98	-16	-28	-60	-101	34	-84	-35	-104	-21	-97	-69	-68	-1	-102	-13	-68	-68	-154	-76	-69	2758	5337	-16809	-95	-1578	-5192	-4392	24	774	-7231	-9163	-81	-2193	-3834	-13797	-5
1.326667	-27	41	92	-61	-113	-35	16	-16	-18	5	-73	-63	-98	-6	-53	-63	-103	33	-50	-34	-108	-23	-101	-70	-65	-1	-101	-11	-74	-68	-148	-77	-5	2591	5339	-16896	-104	-1772	-5037	-4484	-35	537	-6997	-9785	-73	-2403	-3523	-14257	22
1.327500	-23	42	93	-38	-107	-36	12	-12	-18	-4	-73	-64	-100	-17	-29	-60	-100	33	-84	-34	-105	-23	-99	-69	-63	0	-100	-13	-75	-69	-141	-76	-24	2432	5346	-16976	-173	-1953	-4882	-4612	-44	323	-6741	-10405	-60	-2593	-3261	-14716	41
1.328333	-22	43	91	-59	-108	-33	13	-10	-15	7	-72	-61	-95	-15	-27	-58	-97	35	-83	-33	-102	-22	-81	-68	-60	12	-97	-39	-70	-67	-144	-74	11	2282	5365	-17010	-120	-2125	-4726	-4770	5	113	-6464	-11013	-61	-2757	-3049	-15172	24
1.329167	-23	46	95	-55	-105	-30	17	-9	-14	19	-68	-62	-73	-14	-26	-65	-98	37	-81	-30	-101	-18	-96	-65	-61	2	-96	-9	-72	-66	-146	-69	76	2152	5379	-17031	-42	-2285	-4569	-4966	-15	-82	-6168	-11614	-47	-2908	-2887	-15632	9
1.330000	-25	44	95	-55	-107	-36	17	-10	-16	7	-72	-57	-95	-15	-27	-59	-64	34	-84	-33	-105	-22	-96	-66	-60	2	-96	-10	-70	-65	-145	-73	24	2024	5400	-17042	-94	-2441	-4417	-5195	0	-263	-5861	-12193	-31	-3047	-2775	-16091	22
1.330833	-23	42	93	-56	-103	-34	16	-13	-13	5	-75	-62	-97	-15	-29	-62	-97	33	-84	-33	-102	-21	-95	-68	-63	-1	-98	-12	-74	-69	-121	-70	-25	1913	5414	-17018	-42	-2587	-4259	-5456	-28	-431	-5528	-12755	-46	-3151	-2703	-16552	33
1.331667	-22	41	91	-58	-110	-35	11	-15	-18	4	-74	-62	-98	-16	-31	-43	-102	34	-87	-35	-102	-44	-100	-70	-64	-1	-102	-13	-74	-69	-150	-77	-39	1820	5426	-16986	42	-2733	-4101	-5752	-67	-589	-5181	-13292	-46	-3250	-2666	-17025	24
1.332500	-26	40	87	-59	-111	-43	8	-15	-18	2	-64	-66	-98	-21	-32	-64	-100	32	-86	-33	-104	-26	-98	-72	-63	-1	-100	-12	-76	-73	-148	-74	-47	1747	5440	-16934	23	-2872	-3923	-6070	-28	-722	-4846	-13791	-28	-3329	-2649	-17486	35
1.333333	-24	39	87	-58	-109	-35	11	-17	-19	4	-70	-64	-97	-16	-29	-62	-100	20	-88	-33	-107	-26	-100	-69	-66	0	-98	-12	-73	-69	-147	-75	-26	1688	5443	-16868	-131	-3020	-3741	-6416	-86	-850	-4495	-14261	-27	-3391	-2650	-17953	45
1.334167	-26	40	89	-58	-104	-22	12	-19	-16	5	-74	-63	-95	-13	-31	-63	-99	33	-86	-30	-103	-22	-98	-68	-63	0	-98	-12	-74	-72	-149	-73	-36	1643	5437	-16789	132	-3174	-3544	-6783	-185	-966	-4148	-14686	-33	-3446	-2660	-18433	13
1.335000	-24	43	89	-56	-107	-32	15	-14	-14	8	-70	-61	-95	-15	-28	-57	-97	45	-84	-30	-98	-21	-98	-68	-61	1	-97	-9	-73	-69	-144	-70	-49	1611	5424	-16706	89	-3342	-3337	-7179	-139	-1075	-3807	-15091	-35	-3494	-2669	-18904	49
1.335833	-23	46	93	-58	-104	-27	15	-13	-15	7	-72	-63	-95	-13	-28	-59	-96	37	-83	-31	-100	-19	-96	-67	-60	2	-100	-12	-70	-38	-144	-73	-56	1591	5396	-16625	115	-3525	-3112	-7584	-172	-1180	-3481	-15456	-39	-3537	-2675	-19372	49
1.336667	-23	44	90	-55	-109	-31	13	-13	-14	11	-69	-60	-107	-11	-28	-60	-99	37	-81	-11	-103	-19	-101	-67	-60	2	-96	-10	-70	-65	-144	-70	-67	1579	5359	-16546	56	-3734	-2882	-8013	-349	-1288	-3176	-15802	-49	-3576	-2665	-19836	24
1.337500	-23	45	90	-55	-104	-28	20	-12	-13	10	-68	-59	-94	-11	-26	-60	-97	38	-81	-29	-99	-17	-96	-65	-57	2	-97	-10	-69	-64	-145	-73	-47	1575	5298	-16474	-45	-3962	-2614	-8447	-406	-1402	-2898	-16084	-53	-3621	-2643	-20290	29
1.338333	-25	41	89	-53	-105	-32	15	-14	-16	3	-69	-61	-93	-11	-28	-57	-101	34	-83	-30	-103	-18	-100	-68	-62	-4	-102	-12	-73	-65	-146	-75	-64	1570	5224	-16420	-185	-4228	-2344	-8895	-383	-1530	-2649	-16353	-63	-3675	-2597	-20734	21
1.339167	-26	38	86	-58	-112	-31	15	-16	-22	4	-63	-62	-97	-15	-31	-62	-100	34	-87	-33	-104	-23	-100	-69	-65	-3	-100	-13	-73	-69	-148	-87	-91	1569	5136	-16363	-34	-4526	-2056	-9337	-319	-1658	-2427	-16588	-67	-3735	-2524	-21157	3
1.340000	-25	39	86	-57	-109	-35	13	-17	-18	2	-73	-66	-98	-16	-29	-68	-100	34	-86	-29	-107	-25	-99	-70	-69	-3	-101	-16	-77	-70	-148	-76	-86	1562	5028	-16360	-34	-4840	-1761	-9784	-316	-1804	-2250	-16805	-102	-3813	-2430	-21555	17
1.340833	-29	36	77	-64	-122	-35	12	-16	-25	4	-76	-65	-98	-16	-29	-60	-101	34	-86	-31	-105	-22	-100	-67	-62	1	-98	-13	-86	-67	-146	-74	-65	1554	4904	-16350	41	-5189	-1445	-10214	-281	-1962	-2095	-16987	-87	-3900	-2306	-21918	13
1.341667	-24	38	86	-56	-110	-31	16	-15	-22	3	-73	-62	-98	-12	-52	-59	-99	37	-81	-28	-98	-19	-99	-69	-65	-1	-99	-13	-73	-66	-145	-74	-70	1541	4769	-16362	34	-5570	-1124	-10640	-196	-2142	-1985	-17148	-90	-4025	-2163	-22243	34
1.342500	-27	38	87	-57	-107	-32	16	-13	-17	3	-68	-60	-97	-12	-27	-57	-97	35	-83	-30	-105	-22	-98	-66	-61	2	-97	-12	-75	-67	-148	-74	-81	1520	4615	-16398	-58	-5978	-793	-11042	-187	-2337	-1903	-17289	-103	-4147	-2002	-22533	36
1.343333	-24	42	90	-55	-109	-30	16	-9	-16	8	-70	-63	-94	-11	-23	-56	-99	40	-82	-28	-103	-18	-110	-65	-62	0	-100	-11	-74	-65	-143	-74	-70	1482	4444	-16442	8	-6416	-458	-11427	-125	-2556	-1853	-17412	-111	-4305	-1821	-22774	3
1.344167	-24	41	90	-55	-111	-30	20	-10	-15	37	-68	-61	-94	-11	-24	-56	-101	36	-81	-30	-103	-18	-95	-65	-60	2	-97	-13	-72	-66	-150	-74	-73	1438	4253	-16521	96	-6866	-131	-11781	-22	-2788	-1831	-17513	-114	-4499	-1640	-22964	-8
1.345000	-26	43	90	-55	-104	-29	16	-10	-17	7	-69	-62	-95	-11	-25	-57	-92	44	-81	-28	-104	-21	-98	-64	-62	0	-100	-12	-78	-69	-147	-72	-59	1382	4048	-16574	129	-7338	197	-12116	-32	-3043	-1832	-17609	-128	-4715	-1436	-23104	-21
1.345833	-27	41	84	-55	-111	-32	33	-11	-18	8	-70	-64	-97	-11	-24	-58	-101	37	-81	-33	-103	-22	-97	-67	-64	1	-105	-12	-74	-68	-146	-77	-72	1312	3829	-16648	142	-7813	516	-12417	-35	-3314	-1849	-17686	-144	-4967	-1254	-23183	11
1.346667	-26	43	89	-56	-110	-31	13	-10	-15	5	-82	-64	-98	-15	-26	-58	-97	36	-81	-29	-104	-22	-97	-65	-63	2	-100	-14	-75	-70	-150	-75	-96	1235	3599	-16719	-35	-8295	822	-12710	-48	-3596	-1872	-17761	-168	-5253	-1075	-23210	38
1.347500	-24	44	89	-58	-112	-34	8	-13	-17	8	-73	-62	-99	-14	-25	-56	-100	35	-83	-31	-111	-24	-99	-67	-63	0	-98	-17	-76	-67	-145	-75	-96	1150	3357	-16786	110	-8774	1119	-12930	-97	-3893	-1903	-17827	-177	-5561	-903	-23174	30
1.348333	-27	43	91	-57	-112	-34	15	-10	-17	8	-69	-65	-98	-17	-25	-58	-99	37	-80	-31	-105	-21	-101	-67	-64	2	-98	-14	-77	-72	-145	-73	-91	1060	3094	-16839	155	-9241	1391	-13146	-68	-4202	-1929	-17888	-182	-5903	-741	-23085	20
1.349167	-26	43	88	-58	-111	-32	15	-11	-16	6	-73	-61	-95	1	-25	-55	-100	36	-82	-29	-102	-18	-96	-64	-63	4	-96	-11	-72	-66	-144	-72	-92	956	2820	-16872	190	-9694	1643	-13328	-114	-4514	-1945	-17947	-194	-6269	-612	-22941	10
1.350000	-24	46	91	-52	-107	-29	18	-9	-17	8	-70	-62	-96	-18	-26	-57	-96	38	-81	-25	-103	-17	-95	-66	-60	3	-99	-10	-70	-66	-146	-72	-110	867	2550	-16887	64	-10123	1870	-13469	-376	-4838	-1953	-18010	-210	-6666	-503	-22752	43
1.350833	-15	28	93	-57	-111	-33	15	-9	-15	7	-70	-61	-97	-11	-25	-56	-98	40	-81	-31	-108	-18	-96	-66	-60	1	-100	-10	-72	-66	-143	-74	-113	769	2272	-16882	67	-10530	2069	-13631	-827	-5169	-1944	-18078	-232	-7081	-419	-22517	81
1.351667	-24	43	91	-53	-107	-34	15	-10	-17	7	-69	-61	-96	-17	-29	-59	-97	33	-80	-29	-104	-33	-97	-66	-63	2	-97	-11	-74	-68	-148	-72	-100	677	1980	-16848	35	-10909	2250	-13760	-820	-5504	-1920	-18149	-232	-7519	-366	-22249	109
1.352500	-25	46	92	-55	-111	-23	13	-10	-12	6	-70	-60	-97	-16	-26	-57	-100	38	-83	-31	-108	-19	-98	-65	-64	1	-99	-12	-83	-63	-144	-49	-118	591	1683	-16796	-32	-11257	2377	-13880	-543	-5839	-1882	-18229	-229	-7962	-337	-21949	113
1.353333	-25	44	91	-55	-108	-31	16	-12	-18	6	-72	-60	-97	-14	-25	-70	-101	37	-80	-30	-100	-18	-96	-66	-62	3	-96	-11	-73	-67	-147	-74	-126	516	1388	-16707	-36	-11564	2480	-13996	-549	-6175	-1815	-18314	-228	-8416	-339	-21628	112
1.354167	-24	42	89	-55	-105	-30	17	-12	-15	6	-69	-60	-94	-12	-25	-57	-100	38	-79	-30	-102	-18	-98	-70	-62	2	-97	-11	-70	-65	-146	-73	-70	447	1093	-16601	22	-11842	2544	-14111	-495	-6510	-1752	-18409	-200	-8889	-368	-21284	88
1.355000	-23	43	93	-52	-107	-32	16	-8	-15	10	-70	-56	-96	-12	-25	-58	-95	40	-69	-27	-103	-18	-94	-64	-60	2	-97	-11	-72	-64	-145	-73	-112	388	802	-16483	-36	-12081	2575	-14233	-393	-6843	-1670	-18516	-183	-9364	-423	-20942	91
1.355833	-22	40	92	-56	-104	-34	16	-13	-15	9	-72	-60	-93	-12	-25	-58	-95	37	-79	-26	-102	-18	-97	-66	-61	5	-92	-8	-67	-69	-139	-68	-136	343	514	-16342	-70	-12285	2571	-14372	-326	-7182	-1583	-18624	-169	-9824	-501	-20593	58
1.356667	-23	43	92	-52	-108	-32	16	-9	-17	5	-72	-62	-97	-13	-25	-59	-103	35	-80	-29	-102	-19	-99	-68	-59	0	-97	-14	-70	-65	-147	-74	-92	302	234	-16196	33	-12470	2523	-14524	-193	-7514	-1498	-18746	-165	-10290	-611	-20255	8
1.357500	-26	27	89	-55	-109	-34	15	-14	-17	7	-69	-58	-96	-13	-27	-58	-98	37	-80	-27	-107	-19	-99	-65	-64	0	-96	-10	-79	-64	-146	-73	-92	278	-34	-16044	-92	-12605	2445	-14696	-145	-7853	-1412	-18869	-147	-10738	-734	-19924	15
1.358333	-25	42	88	-59	-111	-33	15	-12	-17	6	-73	-62	-94	-15	-28	-61	-102	33	-86	-22	-104	-22	-98	-85	-65	-3	-97	-14	-73	-68	-146	-75	-110	253	-299	-15889	-65	-12718	2329	-14883	-95	-8186	-1343	-18990	-111	-11180	-878	-19614	23
1.359167	-24	37	86	-59	-108	-58	12	-15	-22	1	-77	-62	-98	-17	-28	-62	-101	33	-85	-31	-103	-21	-101	-70	-63	-5	-99	-15	-74	-66	-139	-77	-87	247	-550	-15738	82	-12801	2182	-15092	-63	-8514	-1285	-19105	-114	-11609	-1047	-19316	-16
1.360000	-28	39	87	-58	-108	-35	12	-14	-21	5	-74	-61	-96	-21	-31	-60	-100	35	-84	-28	-104	-22	-103	-67	-64	-3	-99	-14	-70	-68	-148	-75	-79	241	-781	-15594	-174	-12844	2013	-15318	-144	-8844	-1246	-19211	-153	-12015	-1223	-19042	-12
1.360833	-25	43	86	-56	-111	-34	15	-15	-17	3	-74	-61	-96	-13	-28	-58	-99	33	-83	-30	-104	-21	-100	-70	-66	-1	-98	-14	-66	-66	-147	-73	-90	239	-995	-15462	-163	-12888	1817	-15563	-166	-9163	-1222	-19307	-180	-12402	-1418	-18792	16
1.361667	-26	40	86	-58	-107	-32	13	-15	-19	7	-72	-62	-101	-11	-27	-59	-104	38	-85	-30	-100	-21	-100	-67	-64	0	-96	-10	-73	-66	-147	-73	-68	236	-1203	-15350	-67	-12894	1595	-15822	-80	-9482	-1227	-19379	-183	-12768	-1627	-18560	-13
1.362500	-26	41	88	-58	-108	-36	13	-13	-18	4	-73	-66	-95	-13	-27	-61	-98	36	-85	-29	-104	-24	-100	-67	-63	-1	-99	-11	-73	-73	-146	-73	-72	229	-1392	-15248	-133	-12887	1364	-16099	-43	-9795	-1255	-19435	-174	-13108	-1839	-18349	-53
1.363333	-24	40	89	-55	-107	-30	16	-13	-14	8	-69	-60	-94	-14	-25	-58	-95	25	-82	-30	-103	-21	-99	-67	-58	0	-96	-11	-73	-68	-146	-72	-77	217	-1576	-15171	-47	-12862	1118	-16383	-23	-10094	-1313	-19433	-172	-13426	-2066	-18155	-36
1.364167	-24	43	89	-60	-82	-31	15	-15	-15	16	-73	-64	-97	-10	-26	-60	-98	38	-82	-29	-101	-21	-101	-67	-63	0	-100	-18	-73	-66	-147	-73	-51	191	-1743	-15112	46	-12822	866	-16678	-5	-10387	-1394	-19462	-172	-13711	-2302	-17977	-23
1.365000	-26	37	85	-58	-111	-30	13	-16	-23	3	-73	-63	-99	-6	-32	-63	-114	33	-86	-32	-108	-26	-99	-72	-65	-4	-100	-13	-75	-72	-147	-76	-80	149	-1902	-15078	45	-12778	612	-16974	8	-10684	-1499	-19432	-154	-13969	-2539	-17809	-56
1.365833	-28	39	84	-63	-107	-36	10	-17	-22	2	-76	-68	-99	-17	-29	-63	-105	35	-84	-32	-107	-22	-99	-70	-64	0	-103	-11	-75	-69	-148	-77	-92	101	-2044	-15058	71	-12718	378	-17264	92	-10918	-1620	-19370	-141	-14187	-2780	-17643	-100
1.366667	-27	39	86	-64	-111	-34	11	-17	-19	1	-73	-62	-96	-15	-31	-63	-95	34	-86	-34	-104	-27	-100	-70	-62	-3	-101	-14	-75	-70	-147	-76	-93	36	-2161	-15057	127	-12657	162	-17551	247	-11150	-1760	-19274	-131	-14363	-3010	-17479	-57
1.367500	-26	40	80	-60	-107	-32	5	-18	-17	7	-74	-66	-96	-15	-29	-61	-99	36	-85	-31	-105	-23	-101	-68	-62	0	-94	-12	-67	-70	-147	-74	-112	-50	-2308	-15071	260	-12592	-52	-17832	263	-11358	-1901	-19147	-120	-14501	-3234	-17306	-27
1.368333	-23	40	82	-59	-110	-30	13	-14	-18	7	-70	-63	-96	-14	-27	-59	-103	30	-84	-24	-107	-22	-100	-67	-62	2	-99	-12	-72	-66	-144	-75	-86	-148	-2427	-15102	151	-12535	-230	-18097	162	-11532	-2048	-18988	-116	-14589	-3448	-17123	-45
1.369167	-22	44	92	-56	-107	-29	13	-13	-15	12	-68	-63	-94	-14	-29	-57	-96	38	-82	-30	-99	-22	-97	-66	-61	3	-98	-8	-73	-69	-146	-70	-70	-263	-2541	-15140	86	-12481	-376	-18348	132	-11677	-2197	-18813	-132	-14641	-3652	-16930	-24
1.370000	-23	44	89	-60	-108	-31	15	-11	-15	12	-69	-64	-93	-12	-27	-57	-99	37	-82	-28	-102	-23	-98	-66	-59	3	-101	-11	-68	-68	-144	-72	-69	-412	-2657	-15200	159	-12442	-493	-18581	109	-11795	-2342	-18610	-151	-14644	-3836	-16720	15
1.370833	-24	44	93	-58	-105	-31	17	-13	-14	9	-68	-62	-96	-14	-28	-58	-96	36	-80	-29	-102	-38	-97	-67	-66	3	-97	-23	-73	-67	-146	-75	-70	-568	-2763	-15261	154	-12418	-567	-18798	109	-11883	-2477	-18393	-158	-14601	-4002	-16498	-3
1.371667	-24	42	90	-56	-108	-32	16	-15	-16	9	-69	-63	-96	-14	-26	-60	-98	36	-83	-30	-105	-24	-101	-67	-60	2	-99	-10	-74	-67	-146	-74	-57	-744	-2870	-15326	147	-12419	-610	-18989	268	-11932	-2600	-18163	-158	-14521	-4139	-16256	13
1.372500	-23	34	88	-57	-103	-32	13	-14	-15	9	-69	-64	-98	-17	-28	-60	-98	35	-83	-30	-105	-25	-99	-68	-61	1	-100	-13	-77	-50	-147	-76	-59	-920	-2973	-15402	91	-12443	-600	-19157	400	-11976	-2703	-17930	-155	-14402	-4252	-16001	9
1.373333	-25	41	89	-59	-109	-35	10	-16	-18	7	-73	-65	-95	-15	-30	-60	-99	33	-86	-28	-105	-25	-99	-72	-64	-5	-101	-13	-75	-70	-149	-76	-78	-1146	-3090	-15477	-33	-12499	-565	-19299	331	-11994	-2788	-17693	-148	-14252	-4339	-15731	-5
1.374167	-27	60	87	-61	-109	-39	32	-17	-21	3	-74	-66	-100	-19	-31	-62	-97	32	-85	-31	-104	-25	-99	-69	-65	0	-97	-10	-73	-69	-150	-76	-66	-1357	-3199	-15548	-182	-12584	-484	-19415	354	-11989	-2851	-17449	-127	-14068	-4397	-15446	5
1.375000	-24	44	89	-58	-108	-35	13	-15	-17	7	-72	-66	-92	-14	-26	-56	-99	33	-58	-30	-103	-22	-98	-70	-64	-1	-97	-11	-72	-67	-148	-74	-50	-1580	-3313	-15623	-365	-12705	-377	-19502	335	-11987	-2884	-17214	-112	-13869	-4426	-15154	8
1.375833	-24	43	88	-59	-97	-31	16	-13	-15	9	-69	-63	-94	-15	-28	-58	-96	35	-82	-29	-102	-21	-98	-57	-61	-1	-97	-13	-70	-66	-147	-73	-75	-1814	-3429	-15696	-466	-12858	-240	-19559	209	-11979	-2911	-16987	-98	-13658	-4425	-14861	33
1.376667	-23	41	87	-58	-107	-32	11	-14	-15	7	-70	-63	-103	-13	-27	-55	-97	37	-83	-30	-102	-21	-98	-67	-61	0	-98	-11	-67	-66	-144	-72	-92	-2046	-3547	-15769	-332	-13034	-78	-19582	110	-11978	-2909	-16769	-121	-13455	-4399	-14563	40
1.377500	-23	44	86	-57	-104	-31	13	-12	-14	9	-67	-62	-92	-15	-24	-58	-97	34	-82	-29	-100	-21	-97	-67	-61	1	-99	-10	-91	-67	-148	-72	-120	-2292	-3673	-15840	-319	-13275	94	-19580	71	-11988	-2886	-16551	-149	-13263	-4351	-14270	10
1.378333	-27	41	89	-59	-108	-33	16	-15	-21	4	-73	-63	-95	-13	-28	-59	-98	33	-82	-32	-104	-22	-100	-72	-68	-3	-100	-11	-73	-68	-148	-74	-65	-2533	-3797	-15915	-321	-13529	281	-19546	95	-12024	-2849	-16349	-152	-13095	-4277	-13964	-4
1.379167	-27	39	82	-59	-108	-38	12	-17	-21	5	-75	-65	-99	-16	-30	-61	-103	30	-85	-33	-105	-23	-101	-72	-63	-1	-98	-15	-73	-70	-143	-76	-73	-2778	-3921	-15987	-146	-13806	469	-19473	162	-12080	-2789	-16143	-115	-12957	-4189	-13689	-30
1.380000	-24	41	86	-60	-105	-35	13	-15	-19	3	-76	-66	-94	-16	-21	-66	-97	34	-81	-32	-104	-24	-100	-72	-62	-1	-102	-13	-73	-72	-147	-74	-75	-3019	-4039	-16043	25	-14100	659	-19363	267	-12164	-2718	-15939	-28	-12861	-4078	-13400	-25
1.380833	-26	40	86	-60	-109	-36	15	-14	-15	5	-75	-64	-93	-16	-27	-61	-99	32	-85	-34	-103	-15	-99	-69	-66	-3	-102	-9	-73	-70	-149	-75	-61	-3263	-4158	-16136	-26	-14405	842	-19217	459	-12278	-2633	-15723	91	-12816	-3953	-13117	-7
1.381667	-26	40	84	-60	-109	-34	13	-17	-21	3	-97	-63	-96	-9	-28	-61	-100	34	-84	-33	-103	-22	-104	-72	-66	-5	-101	-17	-76	-72	-149	-75	-66	-3503	-4262	-16214	-10	-14716	1010	-19036	661	-12426	-2519	-15500	106	-12832	-3818	-12844	7
1.382500	-33	38	73	-68	-111	-36	11	-22	-23	2	-77	-65	-97	-16	-29	-64	-101	30	-83	-34	-104	-23	-101	-73	-64	-4	-100	-15	-79	-72	-133	-75	-105	-3738	-4358	-16294	-66	-15017	1161	-18813	442	-12595	-2432	-15256	-36	-12905	-3669	-12555	0
1.383333	-25	41	86	-60	-107	-36	13	-15	-16	3	-74	-65	-96	-17	-28	-73	-95	34	-78	-33	-102	-22	-102	-70	-65	0	-98	-15	-73	-70	-147	-73	-103	-3973	-4442	-16378	-254	-15309	1292	-18555	229	-12793	-2321	-15000	-247	-13035	-3512	-12267	0
1.384167	-26	40	86	-63	-108	-51	17	-14	-17	5	-75	-64	-96	-15	-27	-59	-100	34	-85	-35	-104	-23	-98	-69	-60	-41	-100	-12	-72	-72	-150	-59	-77	-4206	-4513	-16464	-385	-15577	1398	-18256	126	-13005	-2211	-14712	-419	-13229	-3351	-11970	-4
1.385000	-26	40	88	-61	-107	-33	16	-15	-19	4	-76	-75	-97	-16	-28	-62	-108	4	-86	-32	-101	-22	-101	-72	-65	-3	-101	-15	-76	-70	-147	-76	-63	-4435	-4565	-16549	-289	-15802	1476	-17924	-282	-13240	-2070	-14396	-460	-13485	-3186	-11658	-27
1.385833	-24	43	103	-64	-109	-33	11	-14	-19	4	-76	-64	-98	-17	-30	-61	-99	29	-86	-35	-104	-28	-101	-74	-62	-3	-102	-13	-74	-73	-147	-76	-24	-4655	-4602	-16638	-223	-16021	1532	-17547	-448	-13474	-1980	-14043	-418	-13782	-3011	-11330	-43
1.386667	-24	40	87	-61	-110	-38	9	7	-18	4	-77	-65	-117	-18	-29	-64	-100	30	-86	-35	-105	-23	-103	-72	-62	-1	-102	-14	-74	-74	-148	-76	-36	-4873	-4616	-16720	-197	-16176	1557	-17125	-311	-13703	-1865	-13652	-354	-14121	-2841	-10978	-53
1.387500	-26	41	86	-60	-112	-34	11	-15	-19	4	-75	-64	-98	-16	-31	-60	-97	34	-87	-33	-105	-25	-103	-69	-72	-1	-99	-12	-73	-74	-143	-75	-93	-5079	-4606	-16798	-148	-16284	1557	-16684	-124	-13911	-1755	-13227	-285	-14480	-2660	-10605	-51
1.388333	-25	42	87	-61	-109	-34	12	-12	-17	7	-72	-63	-99	-16	-27	-59	-98	35	-86	-29	-100	-19	-99	-68	-62	0	-97	-11	-74	-68	-144	-74	-68	-5276	-4574	-16869	56	-16336	1538	-16199	27	-14096	-1645	-12770	-256	-14860	-2479	-10201	-49
1.389167	-23	47	90	-61	-105	-33	-3	-12	-15	10	-70	-63	-93	-12	-26	-58	-98	35	-83	-31	-104	-21	-99	-68	-63	-3	-100	-12	-70	-66	-144	-70	-32	-5465	-4523	-16927	-79	-16340	1492	-15684	-3	-14254	-1542	-12268	-248	-15242	-2291	-9763	-61
1.390000	-24	43	88	-57	-108	-31	12	-12	-19	5	-72	-45	-95	-16	-30	-61	-98	32	-85	-31	-103	-21	-99	-70	-62	0	-104	-11	-76	-70	-147	-78	-42	-5649	-4461	-16980	49	-16295	1424	-15147	-8	-14376	-1448	-11741	-227	-15621	-2110	-9313	-88
1.390833	-28	39	85	-61	-113	-36	9	-15	-17	4	-75	-66	-94	-14	-27	-60	-95	33	-84	-33	-103	-23	-100	-65	-63	2	-101	-11	-73	-69	-144	-76	-18	-5816	-4367	-17017	27	-16196	1343	-14578	116	-14447	-1355	-11177	-190	-15967	-1923	-8820	-82
1.391667	-25	42	87	-60	-112	-35	12	-12	-18	6	-70	-66	-99	-16	-28	-60	-101	35	-83	-32	-105	-22	-99	-67	-63	0	-101	-11	-75	-68	-147	-76	-25	-5971	-4260	-17038	72	-16052	1227	-13986	71	-14478	-1280	-10596	-160	-16282	-1738	-8317	-53
1.392500	-25	43	71	-61	-110	-35	10	-14	-22	6	-70	-64	-98	-16	-28	-60	-103	32	-85	-30	-108	-25	-101	-70	-64	0	-94	-4	-75	-70	-147	-75	-47	-6116	-4143	-17043	105	-15872	1147	-13386	12	-14458	-1192	-9987	-149	-16547	-1552	-7792	-30
1.393333	-23	42	88	-60	-112	-32	13	-11	-18	8	-72	-65	-95	-13	-45	-59	-100	34	-90	-32	-102	-19	-97	-67	-62	0	-102	-9	-73	-70	-147	-77	-21	-6251	-4015	-17034	171	-15660	1043	-12777	170	-14394	-1124	-9377	-125	-16757	-1374	-7255	-26
1.394167	-25	41	90	-60	-108	-33	15	-15	-22	7	-72	-64	-94	-12	-25	-56	-101	38	-84	-30	-100	-21	-99	-69	-64	-1	-101	-8	-69	-68	-145	-78	0	-6372	-3881	-17012	206	-15410	934	-12177	275	-14290	-1058	-8758	-94	-16907	-1202	-6711	-31
1.395000	-22	44	88	-59	-107	-29	12	-11	-15	8	-73	-63	-93	-9	-26	-52	-97	35	-84	-31	-102	-23	-96	-66	-60	1	-98	-9	-73	-68	-144	-75	-14	-6486	-3743	-16979	212	-15156	831	-11580	201	-14144	-991	-8144	-85	-16990	-1032	-6172	-34
1.395833	-19	44	112	-56	-107	-30	18	-12	-14	9	-68	-63	-93	-12	-24	-53	-94	38	-83	-31	-99	-22	-94	-76	-61	1	-100	-9	-70	-66	-145	-72	-25	-6590	-3607	-16936	69	-14895	740	-10997	159	-13977	-944	-7534	-93	-17004	-877	-5643	-32
1.396667	-23	41	87	-56	-105	-29	15	-13	-15	-3	-67	-60	-95	-9	-23	-52	-98	37	-83	-27	-100	-18	-94	-66	-62	2	-95	-8	-68	-65	-144	-84	-62	-6684	-3485	-16884	189	-14636	657	-10416	188	-13782	-889	-6946	-103	-16954	-731	-5128	-46
1.397500	-17	46	56	-58	-104	-30	15	-14	-14	7	-70	-61	-94	-10	-24	-53	-97	40	-83	-27	-100	-22	-97	-67	-60	0	-96	-10	-63	-69	-143	-73	-73	-6778	-3349	-16832	372	-14394	585	-9912	233	-13586	-848	-6386	-100	-16848	-600	-4639	-19
1.398333	-25	40	86	-59	-112	-34	13	-16	-17	5	-75	-66	-98	-11	-28	-64	-101	33	-86	-36	-103	-23	-100	-70	-68	-3	-103	-15	-74	-73	-149	-79	-75	-6870	-3244	-16786	670	-14176	521	-9428	405	-13396	-801	-5851	-112	-16663	-482	-4180	-19
1.399167	-25	37	81	-70	-115	-38	36	-19	-24	2	-80	-69	-100	-17	-31	-61	-103	32	-92	-33	-105	-25	-99	-69	-70	-6	-103	-15	-73	-66	-150	-60	-62	-6951	-3132	-16734	877	-13986	489	-8979	606	-13216	-745	-5360	-130	-16477	-366	-3750	2
1.400000	-30	38	84	-62	-110	-34	15	-19	-22	5	-76	-76	-99	-16	-28	-59	-102	34	-87	-31	-102	-23	-100	-69	-65	-5	-99	-14	-75	-72	-152	-77	-12	-7022	-3042	-16688	683	-13837	474	-8581	1023	-13053	-683	-4893	-125	-16234	-263	-3350	64
1.400833	-25	41	89	-59	-110	-32	16	-17	-18	5	-75	-66	-97	-15	-28	-59	-88	36	-85	-32	-104	-22	-99	-68	-64	-3	-100	-15	-74	-70	-148	-77	-5	-7100	-2962	-16651	445	-13726	490	-8234	1110	-12929	-614	-4471	-141	-15960	-162	-2986	36
1.401667	-24	38	88	-60	-109	-33	19	-15	-21	5	-73	-92	-95	-14	-27	-57	-100	34	-85	-32	-107	-24	-99	-70	-64	-3	-99	-12	-74	-69	-148	-76	-41	-7162	-2897	-16625	539	-13671	527	-7942	725	-12840	-531	-4091	-158	-15675	-73	-2666	-1
1.402500	-19	42	88	-58	-108	-32	18	-13	-19	5	-70	-64	-95	-17	-27	-60	-99	39	-84	-30	-102	-23	-98	-68	-62	30	-97	-12	-74	-68	-147	-74	-75	-7226	-2837	-16608	470	-13657	593	-7712	622	-12798	-429	-3759	-134	-15397	24	-2375	-1
1.403333	-23	44	90	-57	-109	-32	16	-12	-18	7	-69	-62	-97	-14	-24	-57	-100	37	-84	-30	-108	-24	-97	-66	-62	-1	-98	-12	-73	-69	-146	-73	-72	-7283	-2784	-16603	429	-13704	682	-7543	557	-12809	-315	-3472	-82	-15123	126	-2131	-11
1.404167	-25	42	92	-58	-107	-32	18	-14	-14	5	-69	-63	-94	-15	-27	-60	-96	37	-83	-28	-105	-19	-98	-69	-61	-1	-98	-13	-72	-67	-148	-74	-45	-7335	-2757	-16618	304	-13798	809	-7447	404	-12872	-181	-3238	-17	-14870	235	-1923	21
1.405000	-22	43	88	-58	-110	-40	16	-12	-17	-7	-73	-61	-96	-14	-28	-58	-97	36	-85	-33	-105	-23	-101	-67	-61	-3	-101	-12	-70	-67	-147	-75	-53	-7385	-2729	-16600	367	-13947	953	-7411	803	-12984	-22	-3046	27	-14651	357	-1755	40
1.405833	-24	44	91	-58	-109	-33	17	-15	-17	5	-70	-66	-97	-19	-30	-60	-105	34	-84	-34	-124	-24	-99	-69	-65	-1	-101	-15	-75	-70	-151	-75	-81	-7423	-2693	-16687	166	-14139	1137	-7440	1201	-13142	166	-2917	10	-14465	498	-1624	19
1.406667	-25	41	95	-61	-112	-30	11	-15	-22	3	-75	-67	-98	-17	-31	-59	-102	33	-87	-33	-108	-25	-103	-74	-66	-7	-105	-27	-80	-66	-150	-76	-109	-7466	-2660	-16734	138	-14382	1339	-7546	1192	-13349	375	-2825	-1	-14326	661	-1533	11
1.407500	-30	38	87	-60	-112	-36	10	-18	-27	1	-76	-67	-101	-19	-31	-65	-101	32	-87	-45	-107	-22	-101	-73	-80	-6	-101	-13	-77	-70	-152	-77	-69	-7488	-2615	-16800	156	-14657	1583	-7714	1352	-13587	618	-2784	12	-14232	854	-1485	12
1.408333	-27	43	90	-58	-111	-36	12	11	-17	5	-70	-62	-95	-15	-27	-60	-85	34	-82	-29	-104	-22	-99	-70	-62	0	-97	-11	-74	-67	-147	-72	-51	-7509	-2560	-16871	161	-14961	1854	-7948	1545	-13848	885	-2797	37	-14169	1076	-1469	20
1.409167	-22	46	91	-55	-110	-33	18	-12	-14	8	-68	-62	-97	-13	-28	-58	-96	36	-83	-12	-102	-33	-98	-67	-60	0	-98	-12	-74	-67	-148	-73	-67	-7524	-2498	-16945	43	-15295	2144	-8247	1656	-14135	1170	-2858	39	-14159	1326	-1510	24
1.410000	-22	43	89	-53	-108	-8	13	-34	-22	5	-72	-62	-96	-13	-28	-58	-100	36	-81	-27	-103	-18	-98	-69	-65	-1	-100	-10	-73	-67	-181	-75	-72	-7534	-2415	-17028	-87	-15648	2455	-8610	1708	-14433	1479	-2973	71	-14205	1602	-1600	21
1.410833	-24	44	90	-52	-108	-32	15	-13	-19	6	-69	-66	-95	-34	-29	-59	-98	39	-83	-28	-100	-22	-97	-68	-62	0	-97	-9	-74	-68	-148	-73	-68	-7544	-2318	-17111	-121	-16011	2788	-9031	1851	-14760	1800	-3140	94	-14285	1904	-1747	12
1.411667	-23	43	89	-55	-105	-36	16	-21	-19	6	-70	-61	-97	-16	-27	-56	-96	34	-82	-29	-102	-18	-99	-72	-63	-8	-114	-12	-73	-68	-148	-75	-72	-7541	-2209	-17193	-125	-16379	3132	-9503	1782	-15031	2135	-3352	122	-14400	2225	-1945	10
1.412500	-26	43	89	-56	-108	-35	13	-12	-15	4	-70	-65	-96	-14	-28	-58	-127	32	-84	-29	-104	-18	-97	-67	-62	-1	-99	-10	-72	-66	-147	-73	-63	-7538	-2076	-17269	-167	-16747	3482	-10020	1297	-15310	2481	-3608	130	-14542	2559	-2210	6
1.413333	-24	44	90	-67	-105	-30	12	-14	-17	5	-68	-61	-96	-13	-30	-58	-95	36	-83	-27	-101	-21	-100	-68	-63	0	-100	-11	-72	-67	-147	-74	-51	-7520	-1930	-17335	-154	-17102	3831	-10573	780	-15578	2812	-3905	128	-14717	2899	-2536	22
1.414167	-24	44	87	-56	-109	-32	11	-13	-19	5	-69	-62	-95	-13	-30	-59	-102	32	-86	-31	-102	-25	-96	-67	-61	-4	-99	-9	-72	-66	-147	-73	-94	-7504	-1777	-17395	-277	-17444	4172	-11151	284	-15794	3137	-4244	138	-14906	3240	-2926	26
1.415000	-23	41	90	-57	-109	-34	12	-12	-23	2	-74	-64	-96	-15	-30	-61	-101	33	-86	-31	-104	-22	-99	-73	-65	-3	-101	-12	-78	-88	-149	-78	-98	-7474	-1608	-17439	-163	-17773	4493	-11753	-84	-16042	3442	-4614	154	-15111	3560	-3407	-24
1.415833	-27	42	87	-56	-109	-34	12	-14	-21	4	-74	-66	-87	-12	-30	-62	-100	32	-84	-7	-105	-21	-100	-67	-61	1	-99	-12	-68	-68	-149	-73	-88	-7434	-1431	-17464	-178	-18081	4789	-12359	-307	-16234	3727	-5022	171	-15318	3865	-3945	33
1.416667	-22	45	90	-59	-108	-34	13	-13	-16	5	-70	-63	-95	-11	-27	-58	-97	35	-81	-29	-104	-18	-99	-67	-62	1	-99	-15	-72	-70	-143	-73	-85	-7385	-1249	-17471	-252	-18367	5053	-12964	-667	-16409	3969	-5447	168	-15525	4132	-4557	51
1.417500	-21	44	87	-57	-104	-31	15	-11	-16	6	-68	-62	-93	-15	-25	-57	-94	35	-84	-38	-104	-22	-101	-66	-62	1	-99	-11	-72	-68	-146	-72	-75	-7332	-1069	-17466	-268	-18648	5263	-13561	-1009	-16595	4162	-5894	146	-15743	4347	-5246	60
1.418333	-27	43	71	-58	-107	-32	13	-17	-21	11	-73	-68	-95	-15	-28	-62	-99	32	-86	-33	-104	-25	-100	-73	-62	-3	-101	-15	-73	-66	-148	-77	-77	-7264	-890	-17446	-197	-18915	5416	-14139	-1192	-16735	4291	-6366	122	-15952	4507	-6018	63
1.419167	-27	38	87	-62	-109	-34	12	-17	-19	3	-74	-68	-103	-17	-30	-61	-100	42	-88	-35	-107	-26	-101	-70	-64	-4	-101	-15	-70	-70	-150	-75	-85	-7194	-708	-17412	-323	-19177	5509	-14680	-1347	-16900	4361	-6849	119	-16160	4602	-6860	53
1.420000	-24	44	86	-59	-108	-33	11	-18	-17	4	-74	-67	-97	-15	-31	-60	-102	35	-86	-32	-104	-25	-100	-69	-64	1	-104	-16	-75	-73	-147	-77	-69	-7109	-529	-17370	-336	-19445	5506	-15184	-887	-17070	4347	-7356	123	-16366	4618	-7772	46
1.420833	-23	41	87	-60	-111	-29	11	-14	-21	9	-74	-66	-99	-15	-27	-60	-99	32	-86	-32	-105	-24	-100	-69	-65	0	-99	-13	-73	-70	-147	-76	-58	-7018	-351	-17327	-229	-19730	5429	-15622	874	-17274	4248	-7876	109	-16564	4554	-8753	42
1.421667	-23	42	90	-59	-105	-32	13	-14	-17	5	-72	-69	-96	-15	-29	-58	-101	36	-85	-32	-102	-21	-111	-69	-64	-1	-100	-12	-68	-72	-147	-75	-44	-6922	-178	-17275	-232	-20039	5255	-16063	1327	-17512	4058	-8406	93	-16765	4398	-9796	49
1.422500	-23	42	87	-61	-109	-33	11	-13	-21	5	-73	-66	-96	-15	-26	-61	-97	25	-85	-31	-105	-21	-100	-68	-61	0	-96	-11	-74	-69	-147	-76	-68	-6815	-4	-17234	-281	-20380	4983	-16424	256	-17793	3777	-8946	101	-16958	4156	-10886	44
1.423333	-24	43	87	-57	-108	-15	13	-14	-17	5	-72	-66	-97	-18	-30	-59	-100	35	-84	-32	-105	-23	-101	-81	-65	0	-99	-16	-74	-75	-151	-76	-56	-6709	168	-17211	-158	-20760	4618	-16734	-107	-18124	3391	-9501	107	-17156	3818	-12030	40
1.424167	-25	41	85	-63	-112	-38	11	-16	-22	3	-74	-65	-96	-15	-29	-62	-102	33	-85	-33	-104	-22	-100	-69	-63	-3	-100	-13	-73	-70	-148	-75	-44	-6602	340	-17194	-133	-21179	4158	-16982	-296	-18501	2923	-10046	126	-17350	3397	-13192	26
1.425000	-26	15	89	-61	-111	-34	15	-17	-19	3	-74	-66	-96	-17	-31	-64	-99	34	-85	-32	-104	-22	-99	-72	-65	0	-86	-12	-55	-70	-150	-79	-63	-6494	517	-17201	-125	-21639	3608	-17172	-525	-18922	2361	-10599	130	-17549	2885	-14361	8
1.425833	-25	41	88	-60	-111	-38	10	-23	-18	4	-76	-66	-97	-24	-27	-57	-100	35	-84	-32	-107	-25	-100	-73	-65	-3	-98	-13	-75	-72	-151	-76	-42	-6388	691	-17241	-258	-22136	2995	-17307	-776	-19382	1718	-11141	139	-17741	2309	-15512	1
1.426667	-25	41	89	-62	-110	-38	13	-14	-17	4	-74	-65	-96	-17	-30	-64	-101	34	-92	-34	-105	-23	-100	-69	-65	-3	-102	-13	-75	-72	-150	-76	-42	-6291	871	-17286	-227	-22662	2285	-17379	-1137	-19871	1005	-11661	160	-17928	1662	-16625	-1
1.427500	-25	38	86	-60	-112	-36	11	-16	-22	2	-76	-59	-97	1	-31	-63	-100	34	-84	-34	-103	-24	-100	-75	-68	-3	-99	-13	-77	-72	-149	-75	-62	-6190	1051	-17367	-188	-23210	1537	-17393	-1475	-20367	246	-12157	182	-18109	969	-17675	2
1.428333	-23	39	90	-58	-109	-32	15	-14	-19	5	-72	-65	-95	-15	-28	-61	-101	38	-85	-32	-101	-19	-95	-67	-63	1	-98	-9	-68	-68	-146	-75	-56	-6096	1243	-17466	-183	-23761	755	-17347	-1669	-20855	-560	-12615	202	-18275	237	-18646	8
1.429167	-21	44	90	-56	-110	-33	16	-12	-17	5	-69	-60	-93	-12	-27	-59	-97	36	-83	-26	-104	-19	-97	-68	-63	-3	-99	-11	-70	-68	-146	-74	-47	-6016	1432	-17590	-196	-24304	-50	-17250	-1702	-21319	-1386	-13034	219	-18427	-524	-19515	34
1.430000	-27	43	95	-50	-107	-32	13	-15	-16	6	-70	-61	-95	-13	-27	-63	-97	36	-83	-28	-103	-14	-104	-67	-60	1	-99	-11	-74	-67	-151	-74	-44	-5939	1614	-17735	-267	-24827	-847	-17102	-1812	-21741	-2220	-13412	270	-18553	-1295	-20258	29
1.430833	-25	42	90	-57	-105	-32	12	-16	-22	5	-73	-58	-94	-12	-27	-59	-99	35	-82	-31	-104	-19	-97	-69	-65	-1	-98	-10	-69	-69	-145	-35	-51	-5870	1799	-17889	-392	-25297	-1622	-16905	-1909	-22102	-3041	-13741	304	-18671	-2049	-20852	29
1.431667	-27	41	88	-58	-110	-35	11	-15	-15	5	-70	-64	-95	-15	-28	-61	-100	32	-85	-15	-103	-23	-100	-70	-64	-21	-103	-13	-74	-73	-150	-79	-13	-5809	1967	-18054	-417	-25717	-2363	-16667	-2071	-22378	-3831	-14026	287	-18753	-2779	-21295	38
1.432500	-26	36	87	-59	-111	-40	9	-17	-23	4	-78	-64	-98	-17	-28	-61	-99	33	-86	-33	-104	-24	-99	-69	-66	-3	-100	-11	-73	-70	-147	-73	-14	-5748	2142	-18206	-442	-26061	-3046	-16388	-2159	-22559	-4558	-14256	257	-18796	-3459	-21562	36
1.433333	-27	47	89	-57	-109	-39	10	-13	-18	7	-70	-61	-98	-14	-28	-60	-102	33	-86	-32	-103	-21	-99	-69	-65	2	-100	-11	-73	-69	-148	-80	-50	-5697	2299	-18357	-387	-26313	-3643	-16082	-2157	-22634	-5230	-14450	224	-18804	-4078	-21663	-10
1.434167	-26	40	87	-59	-109	-36	12	-13	-17	5	-74	-62	-133	-11	-27	-59	-100	36	-84	-31	-104	-18	-97	-68	-64	-3	-100	-11	-69	-70	-147	-74	-51	-5644	2436	-18482	-255	-26467	-4164	-15750	-2201	-22597	-5816	-14611	191	-18770	-4624	-21589	-1
1.435000	-30	37	88	-116	-109	-33	12	-14	-16	6	-74	-63	-95	-13	-29	-60	-100	33	-83	-32	-102	-19	-100	-66	-62	1	-102	-11	-70	-68	-147	-75	-45	-5598	2574	-18584	-292	-26519	-4565	-15401	-2253	-22437	-6311	-14751	165	-18701	-5081	-21344	16
1.435833	-18	41	89	-56	-104	-13	13	-11	-17	6	-76	-62	-92	-13	-27	-59	-96	38	-80	-29	-101	-18	-96	-65	-62	0	-100	-12	-70	-66	-145	-73	-36	-5542	2703	-18654	-159	-26452	-4874	-15049	-2239	-22163	-6714	-14883	138	-18587	-5444	-20952	-1
[truncated: 10,276 more rows]
[truncated: 15 more columns]
