# Supplementary material for: Novel Methods for Surface EMG Analysis and Exploration Based on Multi-Modal Gaussian Mixture Models
Source: PLoS One. 2016 Jun 30;11(6):e0157239. doi: 10.1371/journal.pone.0157239 (PMC4928879; doi:10.1371/journal.pone.0157239)
Supplement: S2 File — (ZIP) [file pone.0157239.s002.zip › Haf_horses_walk_data/Haf_h09_w3_kin.trc]

PathFileType	4	(X/Y/Z)	D:\Users\zsoldosr\Desktop\HaflingerProjektEMGBiopsy\RawData\M2\Missouriw3r.trc
DataRate	CameraRate	NumFrames	NumMarkers	Units	OrigDataRate	OrigDataStartFrame	OrigNumFrames
120.00	120.00	1200	7	mm	120.00	1	1200
Frame#	Time	Head			Withers			Sacrum			HFL			HFR			HHL			HHR
		X1	Y1	Z1	X2	Y2	Z2	X3	Y3	Z3	X4	Y4	Z4	X5	Y5	Z5	X6	Y6	Z6	X7	Y7	Z7
1	0.000	1284.78906	354.48782	1211.10559	26.55593	329.95575	1377.15735	-867.08899	355.49667	1306.11145	186.81255	448.82285	-15.56970	570.15332	188.00168	30.95528	-1315.97546	590.23267	42.78737	-542.85156	173.10342	-16.95073
2	0.008	1284.06323	353.52200	1214.41980	28.19511	329.89804	1376.69995	-866.27295	355.74640	1309.99097	173.13759	449.96390	-15.27160	606.83008	186.15755	28.44137	-1310.56787	590.29413	53.07399	-556.23029	173.30495	-16.74729
3	0.017	1283.31152	352.55576	1217.79541	29.72919	329.88947	1376.29297	-865.49976	355.87881	1313.87805	159.54887	450.87466	-15.15653	642.54742	184.45509	26.29153	-1303.43213	589.24896	62.93840	-569.64240	173.73872	-16.63341
4	0.025	1282.52087	351.59726	1221.27551	31.09505	329.97379	1375.96912	-864.79742	355.83218	1317.77942	146.07164	451.49323	-15.28282	676.52301	182.96536	24.61705	-1293.72803	586.45496	71.59093	-583.09479	174.53612	-16.65023
5	0.033	1281.69751	350.67624	1224.87659	32.27736	330.15366	1375.73499	-864.17175	355.61865	1321.69824	132.60690	452.02032	-15.51593	708.14441	181.76842	23.23333	-1281.43018	581.95612	78.21538	-596.58887	175.62047	-16.75445
6	0.042	1280.85876	349.83936	1228.59131	33.29439	330.38004	1375.57581	-863.61066	355.30698	1325.62732	119.04580	452.67892	-15.67353	736.91656	180.92860	21.87499	-1266.69263	576.22949	82.51662	-610.14655	176.79984	-16.85337
7	0.050	1280.01868	349.12012	1232.39087	34.18184	330.57813	1375.47180	-863.09619	354.98630	1329.54517	105.39783	453.49515	-15.68874	762.39404	180.38274	20.41312	-1249.50867	569.84485	84.85922	-623.78674	177.95239	-16.88007
8	0.058	1279.18335	348.50970	1236.23486	34.97928	330.67099	1375.41248	-862.61578	354.72482	1333.42114	91.72284	454.41971	-15.60020	784.05078	179.98283	18.82761	-1229.82800	563.27423	85.93810	-637.49359	179.04585	-16.82248
9	0.067	1278.35376	347.96359	1240.08643	35.72269	330.59186	1375.40039	-862.16315	354.54468	1337.21924	78.02684	455.43170	-15.48056	801.33142	179.63589	17.02987	-1207.72412	556.71997	86.25124	-651.23462	180.06764	-16.69959
10	0.075	1277.53723	347.44019	1243.91858	36.44384	330.29233	1375.44690	-861.72552	354.42902	1340.90283	64.28238	456.48047	-15.39591	813.94141	179.38937	14.77521	-1183.38062	550.11499	85.81827	-665.00439	181.00847	-16.53030
11	0.083	1276.75281	346.92606	1247.70544	37.17450	329.74387	1375.56885	-861.27576	354.35138	1344.43811	50.49449	457.50195	-15.37262	821.98584	179.40491	11.81234	-1157.00513	543.31317	84.33704	-678.80420	181.90997	-16.33666
12	0.092	1276.02417	346.42172	1251.41101	37.94583	328.93396	1375.78271	-860.78387	354.29465	1347.79651	36.68298	458.48813	-15.37087	825.74847	179.80978	8.20047	-1128.72534	536.22443	81.57256	-692.61877	182.86389	-16.15885
13	0.100	1275.37024	345.92105	1254.98694	38.78003	327.86450	1376.09900	-860.22809	354.24689	1350.95764	22.82672	459.45831	-15.33238	825.39056	180.58466	4.46242	-1098.51953	528.85126	77.63164	-706.48480	183.88847	-16.02615
14	0.108	1274.81604	345.41992	1258.37451	39.68501	326.55627	1376.52637	-859.59088	354.19324	1353.91235	8.89215	460.41428	-15.25563	820.93060	181.63799	1.34781	-1066.27466	521.29578	72.95032	-720.46448	184.91365	-15.92795
15	0.117	1274.40930	344.93307	1261.50684	40.65756	325.05099	1377.07764	-858.85944	354.10876	1356.65540	-5.09761	461.37213	-15.18443	812.57007	182.91858	-0.66256	-1031.90002	513.75433	68.12096	-734.52307	185.91354	-15.84066
16	0.125	1274.20508	344.48254	1264.32019	41.69214	323.40500	1377.77136	-858.03552	353.95468	1359.17468	-19.07361	462.39291	-15.14106	801.06018	184.36378	-1.67077	-995.43866	506.44061	63.72290	-748.57367	186.93402	-15.74974
17	0.133	1274.21680	344.07291	1266.78235	42.79032	321.67728	1378.62744	-857.14240	353.69827	1361.44971	-32.98354	463.54645	-15.08370	787.63782	185.78069	-2.11584	-957.14941	499.49374	60.24104	-762.59528	188.03418	-15.63483
18	0.142	1274.38770	343.68475	1268.91858	43.96191	319.92093	1379.66162	-856.22461	353.34171	1363.45898	-46.78931	464.86905	-14.90065	773.48517	186.94302	-2.32382	-917.48486	493.03616	58.10844	-776.62537	189.22664	-15.49939
19	0.150	1274.61975	343.27771	1270.78955	45.21147	318.18585	1380.87842	-855.34357	352.91812	1365.18396	-60.40764	466.38916	-14.42936	759.29431	187.83850	-2.43840	-877.03912	487.27063	57.75526	-790.69025	190.45340	-15.41459
20	0.158	1274.82764	342.79288	1272.43835	46.51921	316.52585	1382.27002	-854.56549	352.45914	1366.60547	-73.70784	468.16458	-13.50659	745.28931	188.65990	-2.57192	-836.51172	482.40729	59.46915	-804.76160	191.63658	-15.43153
21	0.167	1274.97339	342.16934	1273.85986	47.83193	314.99625	1383.81519	-853.93768	351.97922	1367.69324	-86.58336	470.23862	-12.04253	731.42999	189.55353	-2.80817	-796.57770	478.47977	63.05078	-818.77173	192.71732	-15.46907
22	0.175	1275.07080	341.37555	1275.00940	49.06879	313.64444	1385.47815	-853.47443	351.48260	1368.40540	-98.97832	472.53595	-10.10277	717.58960	190.51433	-3.13402	-757.76215	475.20694	67.58347	-832.69110	193.67889	-15.41177
23	0.183	1275.17078	340.43466	1275.82861	50.13724	312.50366	1387.21436	-853.17474	350.97360	1368.71094	-110.84648	474.85028	-7.90440	703.72046	191.47995	-3.46379	-720.48688	472.06000	71.70932	-846.56079	194.56267	-15.28531
24	0.192	1275.33398	339.41812	1276.27332	50.95370	311.59036	1388.98572	-853.05255	350.46710	1368.60608	-122.16216	477.10165	-5.57668	689.88794	192.41399	-3.72586	-685.15338	468.58087	74.35005	-860.43286	195.40750	-15.21637
25	0.200	1275.59875	338.40536	1276.32849	51.46131	310.90289	1390.76782	-853.14905	349.99261	1368.10913	-132.91020	479.45499	-2.99921	676.15308	193.32236	-3.90466	-652.06494	464.68585	75.25257	-874.33130	196.20277	-15.24057
26	0.208	1275.96558	337.44525	1276.00183	51.63562	310.42789	1392.54138	-853.52130	349.57901	1367.24304	-142.97105	481.93170	-0.02810	662.48608	194.24565	-4.02383	-621.21228	460.64038	74.81659	-888.24603	196.95935	-15.26291
27	0.217	1276.41431	336.54736	1275.30176	51.47607	310.15433	1394.28259	-854.21820	349.22961	1366.02319	-152.12682	484.29895	3.40165	648.80981	195.20396	-4.13040	-592.13544	456.82495	73.51542	-902.11951	197.76395	-15.21086
28	0.225	1276.92944	335.69467	1274.22803	50.99166	310.07654	1395.95898	-855.26288	348.91254	1364.45410	-160.16924	486.51794	7.52307	635.08533	196.14964	-4.26892	-564.06042	453.60834	71.59763	-915.89148	198.69754	-15.10909
29	0.233	1277.50525	334.86111	1272.77502	50.19503	310.18152	1397.52808	-856.64709	348.57950	1362.53430	-166.85350	488.87650	12.84365	621.32532	197.04117	-4.42809	-536.26294	451.23279	69.12856	-929.57928	199.71228	-14.99070
30	0.242	1278.13379	334.02328	1270.92651	49.10635	310.43909	1398.94507	-858.33282	348.19113	1360.25916	-171.75703	491.66287	20.02349	607.55975	197.91017	-4.53541	-508.32538	449.68188	66.11581	-943.24524	200.66872	-14.86759
31	0.250	1278.80249	333.16220	1268.65259	47.75456	310.80624	1400.17517	-860.25757	347.72742	1357.62683	-174.14836	494.88589	29.65819	593.82031	198.78244	-4.53475	-480.11346	448.80258	62.65331	-956.90564	201.51981	-14.80687
32	0.258	1279.50232	332.25925	1265.92700	46.17021	311.23596	1401.20239	-862.34088	347.19305	1354.64673	-172.96825	498.24356	41.89465	580.13354	199.63025	-4.45730	-451.72314	448.47656	58.98195	-970.53662	202.36366	-14.88897
33	0.267	1280.22888	331.29660	1262.74268	44.38203	311.68829	1402.02966	-864.49512	346.62299	1351.34155	-167.24159	501.33316	56.04399	566.50067	200.45561	-4.40053	-423.49445	448.58676	55.35542	-984.11145	203.32883	-15.07226
34	0.275	1280.97583	330.27017	1259.11292	42.42345	312.14120	1402.67383	-866.63354	346.07837	1347.74182	-156.85652	503.90967	70.56166	552.88843	201.30389	-4.42820	-395.98987	448.97650	51.80865	-997.64246	204.39435	-15.19614
35	0.283	1281.73486	329.20087	1255.06531	40.33623	312.59396	1403.15759	-868.67084	345.63232	1343.88403	-142.89314	505.99451	83.58883	539.25409	202.18260	-4.50073	-370.00940	449.48303	48.03025	-1011.23895	205.33693	-15.12419
36	0.292	1282.50061	328.12540	1250.63623	38.16298	313.06100	1403.50317	-870.53259	345.34753	1339.81152	-126.92992	507.81131	93.82771	525.57318	203.07207	-4.53984	-346.59387	449.98581	43.43640	-1024.96680	206.06532	-14.92195
37	0.300	1283.27344	327.07822	1245.86951	35.94010	313.55435	1403.73083	-872.16534	345.25681	1335.57312	-109.99110	509.53867	101.07082	511.83929	203.98793	-4.53276	-326.79126	450.45712	37.41034	-1038.66748	206.82330	-14.82838
38	0.308	1284.05493	326.08566	1240.81665	33.70130	314.06476	1403.85657	-873.53644	345.35608	1331.22498	-92.20378	511.02319	105.92863	498.04608	204.94894	-4.52288	-311.26813	450.94531	29.66519	-1052.19507	207.78850	-14.93317
39	0.317	1284.83838	325.17151	1235.53894	31.48658	314.56570	1403.89563	-874.63641	345.61362	1326.82373	-73.23360	511.80554	109.19715	484.19266	205.92465	-4.54699	-300.22937	451.51147	20.63535	-1065.74768	208.80540	-15.07562
40	0.325	1285.60718	324.36011	1230.11279	29.34590	315.02545	1403.86572	-875.48224	345.99533	1322.41028	-52.79582	511.55176	111.56487	470.30774	206.88905	-4.61378	-293.75659	452.18951	11.57921	-1079.62805	209.69293	-15.11694
41	0.333	1286.34448	323.67099	1224.62512	27.33130	315.40552	1403.78491	-876.10449	346.48404	1318.00818	-30.86914	510.45813	113.64857	456.43854	207.88445	-4.70425	-292.04626	452.93372	4.10277	-1093.80798	210.47229	-15.06845
42	0.342	1287.03943	323.11609	1219.16699	25.48600	315.66620	1403.66541	-876.52820	347.07486	1313.64600	-7.68533	509.08807	115.92239	442.61749	208.96371	-4.79758	-295.13342	453.61511	-0.71319	-1108.02026	211.24562	-15.00644
43	0.350	1287.68762	322.70895	1213.82996	23.84291	315.78922	1403.51086	-876.76013	347.75876	1309.38184	16.42307	507.82620	118.52205	428.84528	210.10501	-4.89697	-302.51532	454.15607	-2.90102	-1122.10840	212.08191	-15.00332
44	0.358	1288.29346	322.46942	1208.70068	22.42898	315.79333	1403.31580	-876.78656	348.51105	1305.31299	41.19012	506.66370	121.24057	415.09320	211.22554	-5.00631	-313.26074	454.63922	-3.37160	-1136.08228	213.00536	-15.04055
45	0.367	1288.87170	322.41888	1203.86267	21.26747	315.72952	1403.06128	-876.58167	349.29266	1301.56555	66.48966	505.39389	123.70572	401.32172	212.25061	-5.10855	-326.27130	455.21729	-3.16640	-1149.95251	214.03357	-14.99257
46	0.375	1289.43762	322.57349	1199.40588	20.37610	315.65933	1402.71558	-876.12335	350.06134	1298.27087	92.33806	503.83084	125.51659	387.50934	213.14838	-5.18274	-340.39172	455.94739	-2.94522	-1163.68237	215.16443	-14.80259
47	0.383	1289.99487	322.93121	1195.42273	19.76275	315.63315	1402.23975	-875.41010	350.78113	1295.54468	118.83315	501.94577	126.33029	373.66077	213.93089	-5.23332	-354.68494	456.73322	-2.98246	-1177.23584	216.27567	-14.57699
48	0.392	1290.53015	323.46521	1191.99243	19.42585	315.68500	1401.59644	-874.46777	351.42297	1293.47546	146.06677	499.88910	125.95532	359.79718	214.64342	-5.29234	-368.71271	457.43298	-3.32813	-1190.56470	217.17380	-14.36640
49	0.400	1291.01575	324.13773	1189.17395	19.36071	315.83661	1400.75867	-873.34515	351.95157	1292.11841	174.08878	497.83694	124.40546	345.95108	215.34979	-5.38128	-382.46960	458.02829	-3.86576	-1203.66675	217.72585	-13.98938
50	0.408	1291.42041	324.91245	1187.00769	19.56179	316.10040	1399.71545	-872.11029	352.30768	1291.48926	202.90279	495.82837	121.87691	332.15265	216.12595	-5.49395	-396.11938	458.64035	-4.39752	-1216.52478	217.90955	-13.20116
51	0.417	1291.72278	325.75110	1185.51672	20.01673	316.48312	1398.46936	-870.85242	352.39243	1291.56018	232.45979	493.80457	118.66608	318.43130	217.02231	-5.61035	-409.78064	459.42151	-4.76970	-1228.89844	217.86499	-11.88287
52	0.425	1291.91711	326.61465	1184.70886	20.70108	316.98822	1397.03113	-869.66644	352.06915	1292.26160	262.66107	491.75891	115.08594	304.82050	218.01865	-5.70111	-423.44293	460.44580	-4.95000	-1240.60913	217.81792	-10.00263
53	0.433	1292.00195	327.47769	1184.57776	21.58223	317.61526	1395.41785	-868.61975	351.20834	1293.49695	293.37177	489.78052	111.41402	291.32144	219.05847	-5.74103	-437.00763	461.63916	-5.05197	-1251.86084	217.85474	-7.50977
54	0.442	1291.96826	328.33847	1185.10242	22.62834	318.35864	1393.65247	-867.73151	349.75250	1295.17468	324.44711	487.96851	107.80312	277.87564	220.11638	-5.73048	-450.41449	462.85797	-5.22612	-1262.77649	217.84413	-4.34568
55	0.450	1291.79675	329.21063	1186.24963	23.81546	319.19949	1391.76208	-866.97528	347.74692	1297.23376	355.77103	486.33231	104.17268	264.39572	221.21866	-5.69407	-463.71600	464.04019	-5.50835	-1273.00488	217.58121	-0.58646
56	0.458	1291.46582	330.10965	1187.98633	25.12868	320.09531	1389.77808	-866.29584	345.32895	1299.64197	387.29590	484.75201	100.25031	250.83606	222.40628	-5.65843	-477.01178	465.22552	-5.81529	-1282.10327	216.99141	3.50972
57	0.467	1290.96204	331.04944	1190.28931	26.55532	320.98260	1387.73706	-865.63110	342.70837	1302.37183	419.04816	483.03265	95.75896	237.21777	223.67677	-5.63418	-490.37207	466.47626	-6.03176	-1289.92578	216.26135	7.69400
58	0.475	1290.28748	332.04358	1193.14661	28.07353	321.79272	1385.68188	-864.93353	340.14127	1305.38013	451.07941	481.02316	90.54502	223.57666	224.98094	-5.62092	-503.82465	467.79755	-6.09605	-1296.49597	215.74205	11.96863
59	0.483	1289.46179	333.11121	1196.55042	29.64312	322.46716	1383.66040	-864.18384	337.87744	1308.60828	483.42017	478.67542	84.57630	209.93219	226.26978	-5.61906	-517.34192	469.11249	-6.05695	-1301.70642	215.58496	16.73596
60	0.492	1288.51782	334.28137	1200.48596	31.20653	322.97049	1381.71716	-863.39203	336.10028	1311.98792	516.08850	475.99442	77.90418	196.30240	227.51288	-5.62811	-530.86371	470.35440	-6.02851	-1305.13696	215.47977	22.81083
61	0.500	1287.48535	335.58066	1204.92261	32.70017	323.29376	1379.88477	-862.58459	334.89319	1315.44470	549.10132	473.00244	70.66003	182.69608	228.68507	-5.64891	-544.37689	471.55084	-6.06200	-1306.04639	214.92404	31.04940
62	0.508	1286.38220	337.01587	1209.81226	34.06638	323.44421	1378.18311	-861.78601	334.24506	1318.90991	582.42395	469.80450	63.08351	169.09753	229.78259	-5.69051	-557.93408	472.74860	-6.10932	-1303.67273	213.85403	41.54869
63	0.517	1285.22058	338.57733	1215.09460	35.26083	323.43692	1376.62415	-861.00378	334.07733	1322.33630	615.91174	466.59158	55.51727	155.47711	230.83368	-5.74670	-571.57245	473.90872	-6.12060	-1297.64209	212.87338	53.17300
64	0.525	1284.01477	340.25693	1220.70679	36.25465	323.29898	1375.21484	-860.23035	334.26556	1325.71521	649.27917	463.51315	48.33395	141.80331	231.85628	-5.77034	-585.25879	474.95306	-6.09084	-1288.00854	212.75320	64.06539
65	0.533	1282.77527	342.05270	1226.58789	37.03326	323.07770	1373.96301	-859.46814	334.65207	1329.08093	682.08612	460.65536	41.85711	128.05353	232.84512	-5.71619	-598.94324	475.89001	-6.02145	-1274.98193	213.83934	72.61284
66	0.542	1281.50256	343.96094	1232.67932	37.59742	322.83939	1372.87756	-858.74896	335.06921	1332.49194	713.77893	458.12488	36.29041	114.23279	233.80530	-5.60305	-612.64056	476.81894	-5.93197	-1258.73669	215.91571	78.06079
67	0.550	1280.19336	345.97137	1238.92700	37.96815	322.65283	1371.96924	-858.10522	335.40015	1335.97095	743.71075	455.99850	31.62306	100.37482	234.76215	-5.49538	-626.41138	477.81403	-5.86441	-1239.41699	218.43845	80.57507
68	0.558	1278.84692	348.06833	1245.28259	38.19134	322.57156	1371.24976	-857.51666	335.64514	1339.44165	771.05084	454.22284	27.55390	86.49985	235.75595	-5.43494	-640.27032	478.85751	-5.82729	-1217.18616	220.91718	80.81109
69	0.567	1277.46753	350.23315	1251.69702	38.33510	322.63098	1370.73242	-856.90991	335.90082	1342.75403	794.76123	452.67343	23.52133	72.58032	236.82216	-5.39927	-654.18677	479.87766	-5.79257	-1192.22900	223.20291	79.35423
70	0.575	1276.05835	352.44119	1258.11438	38.47773	322.85583	1370.42920	-856.21753	336.25900	1345.78882	813.82343	451.29395	18.90170	58.57965	237.94427	-5.32221	-668.16443	480.82523	-5.73071	-1164.71484	225.47089	76.52412
71	0.583	1274.62585	354.65875	1264.47180	38.69259	323.26709	1370.34607	-855.42273	336.72684	1348.53137	827.59918	450.12433	13.32497	44.50671	239.06842	-5.17583	-682.22223	481.73645	-5.62193	-1134.78430	227.89020	72.56462
72	0.592	1273.19397	356.85135	1270.70361	39.03718	323.88425	1370.48071	-854.55182	337.22473	1351.05969	836.00787	449.17166	6.90729	30.39850	240.17432	-5.01859	-696.33527	482.70947	-5.47577	-1102.58545	230.32181	67.86126
73	0.600	1271.80432	358.99384	1276.74756	39.54901	324.72397	1370.82166	-853.63623	337.65704	1353.46948	839.35803	448.31757	0.25775	16.28052	241.26303	-4.92306	-710.47339	483.77545	-5.33727	-1068.27710	232.44966	62.92027
74	0.608	1270.49744	361.06561	1282.55115	40.24587	325.79709	1371.34766	-852.69196	337.98444	1355.80579	838.08606	447.43518	-5.68738	2.17450	242.31316	-4.87875	-724.64038	484.84341	-5.24371	-1031.99609	234.08081	58.22512
75	0.617	1269.30017	363.03268	1288.07495	41.12637	327.10657	1372.02844	-851.72961	338.22314	1358.05786	832.69214	446.54642	-9.97526	-11.90027	243.31395	-4.82053	-738.83759	485.81689	-5.17619	-993.90094	235.14555	54.19532
76	0.625	1268.22424	364.84265	1293.29272	42.17376	328.64114	1372.82910	-850.76733	338.40366	1360.19019	823.81628	445.82861	-12.15794	-25.95880	244.28519	-4.72395	-753.03778	486.70074	-5.07290	-954.27722	235.56491	51.18708
77	0.633	1267.27490	366.45370	1298.19067	43.36827	330.37051	1373.71436	-849.82642	338.56171	1362.16260	812.29401	445.51419	-12.69750	-40.01135	245.23175	-4.61163	-767.21143	487.56839	-4.91254	-913.61304	235.23724	49.48631
78	0.642	1266.45947	367.86108	1302.76147	44.70253	332.25656	1374.65222	-848.91821	338.75452	1363.92981	799.11804	445.79227	-12.61428	-53.96204	246.10191	-4.48630	-781.34790	488.46680	-4.75946	-872.57312	234.07343	49.35669
79	0.650	1265.78735	369.07852	1306.99414	46.18569	334.27011	1375.61462	-848.04126	339.05139	1365.44080	785.21576	446.73187	-12.63631	-67.61072	246.82234	-4.29614	-795.43707	489.38284	-4.68992	-831.84143	232.04773	50.96001
80	0.658	1265.25903	370.10486	1310.86304	47.82496	336.38947	1376.58069	-847.19116	339.49854	1366.65466	771.13910	448.20663	-12.86797	-80.77264	247.40015	-3.97028	-809.47461	490.30457	-4.69452	-791.94501	229.29498	54.05071
81	0.667	1264.86182	370.93069	1314.32727	49.59028	338.57458	1377.54675	-846.37415	340.09848	1367.54993	757.04877	449.92810	-13.13964	-93.35468	247.92699	-3.46889	-823.49805	491.29147	-4.65759	-753.24329	226.16647	57.81122
82	0.675	1264.57751	371.57208	1317.34705	51.38683	340.73950	1378.53650	-845.61853	340.81622	1368.11951	742.99408	451.60135	-13.39116	-105.32568	248.44838	-2.78129	-837.56335	492.45032	-4.44407	-716.06433	223.12717	61.12392
83	0.683	1264.39465	372.07733	1319.89807	53.06693	342.77438	1379.58899	-844.97992	341.59830	1368.36060	729.04492	453.04419	-13.69963	-116.65564	248.90945	-1.91833	-851.65674	493.83008	-4.05304	-680.74622	220.51077	63.11933
84	0.692	1264.31274	372.49542	1321.96204	54.47453	344.60736	1380.72986	-844.53583	342.39008	1368.26855	715.20667	454.23267	-14.07938	-127.27441	249.24135	-0.93884	-865.68372	495.35089	-3.64958	-647.47369	218.33215	63.56381
85	0.700	1264.33679	372.84253	1323.51746	55.48196	346.22293	1381.95203	-844.37360	343.14383	1367.83105	701.40759	455.26999	-14.41908	-137.07935	249.43146	0.04366	-879.57263	496.80289	-3.43750	-616.05640	216.34972	62.74106
86	0.708	1264.47229	373.09131	1324.54333	56.01196	347.62338	1383.21912	-844.57837	343.82672	1367.02588	687.59882	456.27844	-14.62431	-146.05634	249.48735	0.89941	-893.33521	497.95618	-3.52371	-585.87769	214.32056	60.99204
87	0.717	1264.72192	373.18604	1325.02820	56.05154	348.80096	1384.48120	-845.21558	344.43552	1365.81799	673.80304	457.33582	-14.71156	-154.42004	249.33142	1.62768	-907.01532	498.78729	-3.82262	-556.12219	212.21873	58.39925
88	0.725	1265.08289	373.07465	1324.97839	55.64253	349.74313	1385.68811	-846.30768	344.99600	1364.16760	660.07526	458.46375	-14.75922	-162.45667	248.74733	2.64882	-920.64557	499.50110	-4.11166	-526.22546	210.11853	54.93304
89	0.733	1265.54553	372.72943	1324.41248	54.85455	350.44470	1386.80005	-847.81958	345.53424	1362.05054	646.44183	459.60709	-14.82936	-169.95770	247.49767	4.96007	-934.26538	500.29260	-4.23660	-496.25690	207.82709	50.83497
90	0.742	1266.09790	372.14600	1323.34412	53.76377	350.91577	1387.79102	-849.66528	346.05249	1359.48511	632.87372	460.67737	-14.94038	-175.72870	245.54091	9.71609	-947.91882	501.23019	-4.20819	-466.76019	204.96794	46.59268
91	0.750	1266.73315	371.34164	1321.77588	52.43830	351.18250	1388.64478	-851.73376	346.53372	1356.54407	619.31610	461.65109	-15.07255	-177.88385	243.12267	17.32574	-961.59778	502.28064	-4.14993	-438.25562	201.48318	42.52285
92	0.758	1267.45886	370.35507	1319.70642	50.92572	351.27194	1389.35168	-853.91284	346.95108	1353.32581	605.74731	462.59537	-15.18359	-174.89233	240.61057	26.90397	-975.23914	503.35513	-4.18586	-411.13547	197.72029	38.56627
93	0.767	1268.29419	369.23355	1317.13892	49.24773	351.19702	1389.90833	-856.10516	347.27136	1349.90820	592.19598	463.59689	-15.24297	-166.40552	238.21448	36.72727	-988.80060	504.39859	-4.31528	-385.86218	194.17863	34.33820
94	0.775	1269.25769	368.01370	1314.08667	47.40214	350.96457	1390.31519	-858.24121	347.45294	1346.32996	578.69208	464.67844	-15.25895	-153.11829	235.89107	45.25433	-1002.30164	505.41055	-4.43222	-363.12097	191.25464	29.32563
95	0.783	1270.35632	366.71884	1310.58032	45.37434	350.59305	1390.57629	-860.28516	347.43271	1342.60693	565.21948	465.78012	-15.26778	-136.03918	233.49905	51.77188	-1015.79529	506.40585	-4.47440	-343.83630	188.92873	23.24754
96	0.792	1271.58740	365.37631	1306.67200	43.15872	350.10999	1390.70068	-862.22565	347.12906	1338.74805	551.73010	466.82773	-15.29658	-116.02014	230.98233	56.33717	-1029.32520	507.41254	-4.47714	-328.81927	186.79854	16.22454
97	0.800	1272.95105	364.02414	1302.42920	40.77696	349.55157	1390.70300	-864.04718	346.49136	1334.74988	538.18390	467.80963	-15.34437	-93.72668	228.41441	59.38838	-1042.89551	508.44238	-4.50828	-318.46826	184.50848	8.65751
98	0.808	1274.45215	362.69858	1297.92310	38.28104	348.99023	1390.60132	-865.70612	345.54922	1330.58716	524.56476	468.76904	-15.40428	-69.69800	225.93567	61.42337	-1056.47583	509.47049	-4.59407	-313.00217	182.03749	1.15007
99	0.817	1276.08704	361.42419	1293.22192	35.73798	348.53143	1390.41895	-867.14746	344.38739	1326.23926	510.87762	469.75305	-15.46325	-44.39758	223.68422	62.84136	-1070.05676	510.48135	-4.68694	-312.60583	179.72792	-5.49883
100	0.825	1277.83240	360.21536	1288.39050	33.21039	348.25360	1390.18921	-868.33862	343.07648	1321.74304	497.14545	470.79102	-15.48425	-18.28870	221.78999	63.89124	-1083.67407	511.46515	-4.72496	-317.05719	178.12358	-10.49823
101	0.833	1279.64978	359.08115	1283.49402	30.75244	348.17499	1389.95728	-869.26965	341.64984	1317.21667	483.39771	471.87509	-15.44389	8.21063	220.37997	64.69397	-1097.35828	512.40479	-4.71631	-325.49841	177.58452	-13.44546
102	0.842	1281.49133	358.02258	1278.60681	28.41642	348.27753	1389.76794	-869.93188	340.12979	1312.83496	469.65094	472.93753	-15.36670	34.88574	219.49715	65.30907	-1111.10352	513.32953	-4.71593	-336.78696	177.98703	-14.56507
103	0.850	1283.30652	357.02835	1273.81628	26.25500	348.53180	1389.64685	-870.31464	338.54443	1308.78210	455.91260	473.90579	-15.29000	61.77090	219.07614	65.75700	-1124.87585	514.29382	-4.73801	-349.83447	178.92845	-14.59744
104	0.858	1285.04761	356.07538	1269.21729	24.31888	348.89874	1389.58960	-870.41791	336.92340	1305.21362	442.19550	474.79565	-15.22871	89.03717	219.08545	65.99336	-1138.62415	515.31763	-4.73255	-363.65088	180.13516	-14.38004
105	0.867	1286.67358	355.13339	1264.89893	22.65667	349.32550	1389.56702	-870.25671	335.29410	1302.24231	428.50079	475.69684	-15.19299	116.86908	219.56950	65.93449	-1152.32471	516.41559	-4.64727	-377.51953	181.48918	-14.42215
106	0.875	1288.15198	354.17874	1260.93445	21.31957	349.75897	1389.53870	-869.85162	333.69003	1299.94324	414.78931	476.67819	-15.20053	145.38666	220.52724	65.50838	-1165.98755	517.60223	-4.49144	-391.21277	182.83679	-14.78144
107	0.883	1289.46033	353.20544	1257.38196	20.35767	350.16953	1389.46252	-869.22437	332.16931	1298.35645	401.01065	477.74033	-15.25601	174.60129	221.88638	64.67741	-1179.58447	518.83856	-4.32193	-404.84723	184.01326	-15.25091
108	0.892	1290.58459	352.22296	1254.28931	19.80160	350.55197	1389.30127	-868.40387	330.82794	1297.48022	387.17432	478.84006	-15.33808	204.44098	223.53314	63.47673	-1193.01306	520.03851	-4.14593	-418.54959	184.96043	-15.62084
109	0.900	1291.51550	351.24652	1251.69653	19.65215	350.90164	1389.03088	-867.43811	329.78220	1297.26855	373.35129	479.92615	-15.40655	234.83258	225.27719	62.01104	-1206.13208	521.12366	-3.81725	-432.29837	185.72102	-15.81313
110	0.908	1292.24915	350.28387	1249.63513	19.89034	351.20169	1388.64502	-866.39819	329.13092	1297.64233	359.59998	480.94977	-15.42527	265.76547	226.89555	60.36061	-1218.82410	522.08099	-3.04459	-445.98230	186.39615	-15.89894
111	0.917	1292.79211	349.33173	1248.12744	20.48967	351.43518	1388.15259	-865.36664	328.93509	1298.51123	345.93579	481.88193	-15.38571	297.30002	228.27124	58.50989	-1231.00244	522.99957	-1.53606	-459.53247	187.07191	-16.01592
112	0.925	1293.16113	348.38858	1247.18506	21.41805	351.60046	1387.57288	-864.41144	329.21390	1299.79504	332.35822	482.71274	-15.32460	329.52539	229.43198	56.36087	-1242.55066	523.99860	0.84906	-472.99384	187.74203	-16.21552
113	0.933	1293.37268	347.46588	1246.80542	22.63807	351.71643	1386.92908	-863.56274	329.94070	1301.43323	318.85687	483.43454	-15.30542	362.52509	230.46730	53.78835	-1253.34338	525.12146	4.08842	-486.49533	188.33691	-16.42498
114	0.942	1293.43311	346.58493	1246.97473	24.11237	351.82315	1386.24475	-862.80688	331.03674	1303.38098	305.40338	484.07623	-15.34165	396.39288	231.49910	50.68687	-1263.32434	526.36127	8.10360	-500.15189	188.78975	-16.54106
115	0.950	1293.33704	345.76013	1247.67395	25.80526	351.97882	1385.54199	-862.10168	332.37033	1305.60156	291.96100	484.71353	-15.36292	431.21368	232.65637	47.01991	-1272.47290	527.69421	12.80165	-513.90411	189.15738	-16.53208
116	0.958	1293.07654	344.98395	1248.87537	27.67429	352.24222	1384.84204	-861.40198	333.77246	1308.06018	278.49146	485.40689	-15.29342	466.99554	233.92735	42.90339	-1280.65283	529.01910	17.99691	-527.51965	189.66962	-16.47598
117	0.967	1292.65247	344.23285	1250.53711	29.66446	352.64355	1384.16797	-860.67902	335.07193	1310.72131	264.97699	486.14496	-15.15129	503.65512	235.13562	38.62997	-1287.50330	530.17157	23.44715	-540.93866	190.41222	-16.45033
118	0.975	1292.07642	343.48813	1252.61060	31.71117	353.16849	1383.54700	-859.93188	336.13373	1313.55127	251.43448	486.85782	-15.04008	541.03571	236.08749	34.60192	-1292.50488	531.07971	29.17367	-554.34918	191.20511	-16.45335
119	0.983	1291.36218	342.75085	1255.05481	33.74341	353.76953	1383.01025	-859.18762	336.88492	1316.51807	237.86581	487.52661	-15.02116	578.87494	236.61320	31.25262	-1295.12158	531.90112	35.74928	-567.76849	191.99643	-16.48629
120	0.992	1290.52283	342.04181	1257.83545	35.68801	354.39087	1382.58008	-858.48950	337.32275	1319.59045	224.23685	488.28082	-15.02220	616.70593	236.56407	28.92907	-1294.86365	532.86243	43.98740	-581.05981	192.88474	-16.53129
121	1.000	1289.56885	341.38300	1260.91260	37.47677	354.98782	1382.25708	-857.87720	337.50369	1322.73743	210.51332	489.32889	-14.89790	653.79187	235.84836	27.74184	-1291.38818	533.79578	54.07566	-594.33154	193.79175	-16.50106
122	1.008	1288.50708	340.77487	1264.24146	39.05165	355.53314	1382.02161	-857.37433	337.51984	1325.92603	196.68210	490.71817	-14.59044	689.25043	234.44785	27.47923	-1284.70251	533.99683	65.04323	-607.83636	194.55864	-16.37206
123	1.017	1287.34937	340.20425	1267.77783	40.37127	356.00882	1381.84534	-856.98950	337.47195	1329.12061	182.82092	492.11780	-14.27033	722.30920	232.49806	27.64336	-1275.16431	532.78851	75.19609	-621.60529	195.23598	-16.25363
124	1.025	1286.11914	339.67413	1271.47705	41.42085	356.39383	1381.70300	-856.72791	337.43698	1332.28320	169.10384	493.04535	-14.22224	752.43549	230.32614	27.64761	-1263.14014	530.08417	83.05270	-635.40820	196.06381	-16.25727
125	1.033	1284.84595	339.20490	1275.29517	42.21490	356.66425	1381.57971	-856.59741	337.44019	1335.37512	155.59187	493.45261	-14.47793	779.21960	228.24490	27.09338	-1248.69727	526.25769	87.98811	-649.02869	197.15689	-16.34612
126	1.042	1283.55603	338.81488	1279.19482	42.78942	356.80380	1381.46985	-856.59509	337.46661	1338.35791	142.13434	493.77682	-14.76678	802.23480	226.25827	25.92344	-1231.62915	521.77551	90.37769	-662.47290	198.36311	-16.37764
127	1.050	1282.27246	338.51511	1283.14612	43.19244	356.80145	1381.37207	-856.68842	337.49789	1341.19946	128.55441	494.35867	-14.89585	821.12915	224.05524	24.31532	-1211.67590	517.15802	91.25127	-675.88568	199.51207	-16.30730
128	1.058	1281.01843	338.30624	1287.11926	43.48030	356.63425	1381.29089	-856.82056	337.52359	1343.88208	114.79595	495.17383	-14.90370	835.77686	221.37056	22.37378	-1188.75806	512.92560	91.50756	-689.44257	200.54680	-16.20317
129	1.067	1279.81433	338.17267	1291.08118	43.71785	356.26038	1381.23901	-856.93347	337.53326	1346.39990	100.89547	496.08499	-14.86785	846.26465	218.27017	19.96282	-1163.12610	509.25690	91.27095	-703.31641	201.41057	-16.08226
130	1.075	1278.67957	338.09927	1295.00098	43.97183	355.63339	1381.23535	-856.98523	337.51974	1348.74854	86.91147	497.03381	-14.80396	852.78210	215.03116	16.89928	-1135.21509	505.87268	90.03374	-717.51270	202.10556	-15.91826
131	1.083	1277.64685	338.09787	1298.85535	44.29436	354.72610	1381.29932	-856.95184	337.48941	1350.91785	72.88416	497.99078	-14.72357	855.49976	211.89699	13.20518	-1105.30481	502.36151	87.30869	-731.79321	202.78326	-15.72966
132	1.092	1276.76123	338.20200	1302.61719	44.70901	353.54654	1381.44788	-856.82001	337.45883	1352.89185	58.84846	498.93063	-14.66290	854.48743	209.05771	9.13746	-1073.41699	498.47534	83.03865	-745.93207	203.59952	-15.55980
133	1.100	1276.05737	338.43280	1306.23962	45.21324	352.13470	1381.69580	-856.58447	337.43701	1354.65100	44.85571	499.89444	-14.63784	849.75122	206.76929	5.14398	-1039.49170	494.19769	77.61414	-759.92755	204.59373	-15.44350
134	1.108	1275.53943	338.77844	1309.65454	45.79480	350.54425	1382.05774	-856.25006	337.41351	1356.17798	30.92627	500.93372	-14.60907	841.44238	205.36861	1.81525	-1003.52594	489.72476	71.73457	-773.89581	205.71593	-15.38146
135	1.117	1275.18274	339.20209	1312.79053	46.44694	348.83002	1382.55139	-855.83392	337.36566	1357.46033	16.99362	501.99347	-14.53469	830.13092	205.08569	-0.37762	-965.59540	485.37933	66.19627	-787.91125	206.86482	-15.33407
136	1.125	1274.95203	339.66013	1315.59082	47.16912	347.05380	1383.19653	-855.35999	337.27258	1358.48999	2.95862	502.98010	-14.42879	816.83997	205.77536	-1.43082	-925.87646	481.49905	61.72025	-801.99976	207.93204	-15.25396
137	1.133	1274.81641	340.11426	1318.01978	47.95674	345.29016	1384.00830	-854.84827	337.12744	1359.26001	-11.18866	503.91959	-14.30597	802.69067	206.94595	-1.76637	-884.72412	478.36328	58.89553	-816.15320	208.88771	-15.12667
138	1.142	1274.75378	340.53516	1320.06091	48.79251	343.61465	1384.99377	-854.31018	336.94519	1359.75891	-25.32294	504.94513	-14.09068	788.43970	208.13846	-1.84810	-842.73022	476.14136	58.13634	-830.28687	209.84370	-15.01527
139	1.150	1274.75122	340.90115	1321.70923	49.63982	342.09250	1386.14661	-853.76123	336.75385	1359.97400	-39.25009	506.14001	-13.62821	774.33240	209.18144	-1.95022	-800.63843	474.85718	59.57663	-844.29419	210.95798	-15.01190
140	1.158	1274.80188	341.19586	1322.96558	50.43810	340.77365	1387.43945	-853.23560	336.57303	1359.90417	-52.79131	507.46912	-12.77467	760.33887	210.12605	-2.17542	-759.14825	474.36816	62.90775	-858.18091	212.25426	-15.12343
141	1.167	1274.90198	341.40555	1323.83301	51.11156	339.68057	1388.82495	-852.78375	336.40930	1359.55957	-65.82460	508.88806	-11.46094	746.41913	211.05984	-2.50620	-718.77368	474.35385	67.27107	-872.02655	213.60712	-15.27642
142	1.175	1275.04895	341.51727	1324.31372	51.59095	338.80453	1390.25024	-852.46057	336.26779	1358.94958	-78.29906	510.44388	-9.70338	732.56116	211.98857	-2.85074	-679.86072	474.33859	71.41115	-885.86145	214.82690	-15.40084
143	1.183	1275.24011	341.51785	1324.40942	51.82993	338.12183	1391.67322	-852.31750	336.15613	1358.07715	-90.22539	512.23792	-7.57030	718.72485	212.87593	-3.11985	-642.70764	473.85284	74.18864	-899.70374	215.74167	-15.44907
144	1.192	1275.47217	341.39301	1324.12024	51.80536	337.61389	1393.07117	-852.39984	336.07864	1356.94202	-101.63780	514.32690	-5.10670	704.86426	213.73180	-3.28329	-607.55072	472.80182	75.17807	-913.56873	216.40457	-15.41735
145	1.200	1275.74072	341.12662	1323.44568	51.51075	337.27579	1394.43811	-852.74353	336.03113	1355.53870	-112.51781	516.65839	-2.29014	690.99634	214.59665	-3.36504	-574.39502	471.60898	74.71809	-927.36047	217.14136	-15.39303
146	1.208	1276.03979	340.70032	1322.38440	50.95227	337.11462	1395.77136	-853.37122	336.00055	1353.85229	-122.70461	519.13629	0.96116	677.20300	215.47423	-3.40734	-542.96301	470.70068	73.29390	-940.99353	218.14418	-15.44553
147	1.217	1276.36243	340.09305	1320.93481	50.14370	337.14481	1397.05554	-854.28851	335.96860	1351.86279	-131.89235	521.73187	4.79467	663.54138	216.35716	-3.45718	-512.78271	470.05902	71.08481	-954.61700	219.23073	-15.50854
148	1.225	1276.70093	339.28210	1319.09460	49.09991	337.37515	1398.25684	-855.48694	335.91214	1349.55225	-139.72630	524.45782	9.45121	649.96887	217.30496	-3.56932	-483.29370	469.52939	68.14650	-968.41919	220.19730	-15.51678
149	1.233	1277.04846	338.24637	1316.86108	47.83329	337.78766	1399.33362	-856.94946	335.80533	1346.90894	-145.86098	527.29816	15.29631	636.38208	218.38579	-3.76310	-454.04120	469.18945	64.68244	-982.33228	221.05066	-15.49597
150	1.242	1277.40222	336.97311	1314.23169	46.35536	338.33194	1400.25232	-858.65027	335.62866	1343.92993	-149.89137	530.21985	22.82462	622.71490	219.54092	-3.96545	-424.91833	469.18372	60.97673	-996.18774	221.78535	-15.43534
151	1.250	1277.76831	335.46906	1311.20520	44.68136	338.94717	1400.99683	-860.54608	335.38162	1340.62415	-151.21245	533.15338	32.49823	608.97949	220.61435	-4.07222	-396.29474	469.41635	57.16721	-1009.96863	222.34891	-15.27256
152	1.258	1278.16772	333.77408	1307.78320	42.83225	339.58383	1401.56714	-862.56635	335.09561	1337.01221	-148.99910	535.93225	44.35480	595.23804	221.52835	-4.07995	-368.98578	469.61411	53.13178	-1023.75311	222.84755	-15.02503
153	1.267	1278.64001	331.97147	1303.97351	40.83644	340.20282	1401.97266	-864.60785	334.83978	1333.12585	-142.52324	538.34259	57.65134	581.54431	222.35748	-4.08152	-344.09174	469.65472	48.50348	-1037.57825	223.47865	-14.80930
154	1.275	1279.24048	330.18283	1299.79175	38.73431	340.76620	1402.22363	-866.54712	334.70273	1329.00586	-131.70116	540.25696	70.91666	567.89618	223.21075	-4.13094	-322.74432	469.69202	42.74221	-1051.41455	224.30667	-14.72264
155	1.283	1280.02173	328.53177	1295.26306	36.57889	341.23953	1402.32556	-868.27087	334.76129	1324.69946	-117.33360	541.69427	82.50342	554.24963	224.11026	-4.18646	-305.81909	470.02014	35.38418	-1065.19800	225.25670	-14.74751
156	1.292	1281.00708	327.08685	1290.42029	34.42939	341.59964	1402.28284	-869.70288	335.06766	1320.25916	-100.69066	542.76691	91.33839	540.55627	225.02106	-4.19263	-293.78827	470.87994	26.45112	-1078.91064	226.24002	-14.78075
157	1.300	1282.17358	325.83414	1285.30103	32.34275	341.83069	1402.10840	-870.81439	335.65070	1315.73352	-82.79710	543.58154	97.34541	526.78943	225.92787	-4.15458	-286.84033	472.27859	16.72462	-1092.63770	227.19360	-14.73376
158	1.308	1283.46497	324.70789	1279.94763	30.36839	341.91681	1401.82690	-871.61993	336.50955	1311.16113	-64.05360	544.13934	101.22940	512.96881	226.83759	-4.11616	-285.08643	473.94189	7.70541	-1106.46924	228.09659	-14.60560
159	1.317	1284.82178	323.64346	1274.40625	28.54551	341.84979	1401.46643	-872.15930	337.59982	1306.58044	-44.36713	544.32043	103.89850	499.14359	227.76640	-4.11311	-288.42090	475.47366	1.04607	-1120.38110	229.00980	-14.48700
160	1.325	1286.20569	322.61407	1268.73279	26.89973	341.63803	1401.04895	-872.46973	338.83673	1302.05164	-23.48332	544.02167	106.07516	485.33630	228.74701	-4.16534	-296.14697	476.60260	-2.50472	-1134.26636	230.00569	-14.46037
161	1.333	1287.59668	321.63895	1263.00342	25.44174	341.30453	1400.58582	-872.56812	340.12778	1297.67542	-1.27194	543.26624	108.22295	471.53006	229.79437	-4.27921	-307.11041	477.33350	-3.61004	-1148.05261	231.05449	-14.49952
162	1.342	1288.98303	320.75992	1257.31628	24.17422	340.88522	1400.08081	-872.45398	341.41113	1293.58716	22.13986	542.09460	110.54701	457.70410	230.86342	-4.42436	-320.13477	477.87817	-3.60261	-1161.76221	232.03676	-14.53552
163	1.350	1290.35559	320.01611	1251.77539	23.10002	340.42355	1399.53296	-872.12329	342.66248	1289.93042	46.45605	540.42865	112.99379	443.86813	231.88246	-4.53726	-334.14215	478.45477	-3.45586	-1175.42529	232.85765	-14.57510
164	1.358	1291.70557	319.44159	1246.47913	22.22454	339.96423	1398.93506	-871.57904	343.87515	1286.82251	71.41553	538.16455	115.32756	430.06619	232.82179	-4.59343	-348.31464	479.15936	-3.50741	-1189.00635	233.54326	-14.66817
165	1.367	1293.02307	319.06982	1241.52124	21.55804	339.55420	1398.26978	-870.83527	345.03970	1284.33533	96.91584	535.32794	117.25883	416.34271	233.70061	-4.64463	-362.30682	479.97919	-3.74412	-1202.50830	234.19287	-14.74479
166	1.375	1294.29492	318.92572	1236.98535	21.11779	339.23624	1397.51270	-869.91833	346.12012	1282.50366	122.98650	532.04272	118.52425	402.70819	234.55547	-4.74543	-376.10852	480.88470	-4.06208	-1215.96155	234.83667	-14.55511
167	1.383	1295.50293	319.00922	1232.93530	20.92280	339.03632	1396.63940	-868.87347	347.02936	1281.34766	149.69164	528.43604	118.93222	389.14474	235.44690	-4.89258	-389.78857	481.87552	-4.36410	-1229.18604	235.41238	-13.88358
168	1.392	1296.62524	319.28885	1229.41565	20.98145	338.96213	1395.63306	-867.76874	347.62958	1280.87146	177.05821	524.62598	118.43983	375.63013	236.44617	-5.05594	-403.36029	482.96411	-4.61988	-1241.80334	235.86288	-12.68483
169	1.400	1297.64111	319.71466	1226.45740	21.28436	339.00928	1394.48804	-866.67755	347.76367	1281.04749	205.05807	520.72559	117.18474	362.15497	237.56494	-5.20686	-416.79010	484.17545	-4.85340	-1253.62402	236.17850	-10.91788
170	1.408	1298.53308	320.24109	1224.07947	21.81047	339.16486	1393.21082	-865.64673	347.30746	1281.81482	233.65414	516.82977	115.41621	348.71872	238.75154	-5.32374	-430.10321	485.51556	-5.06122	-1264.81641	236.33345	-8.53628
171	1.417	1299.28796	320.84097	1222.28918	22.53821	339.40961	1391.81519	-864.67902	346.23032	1283.09290	262.85455	513.01978	113.38268	335.30914	239.95837	-5.40554	-443.38208	486.91177	-5.22588	-1275.59375	236.30057	-5.64120
172	1.425	1299.89734	321.50528	1221.08032	23.45050	339.71841	1390.31726	-863.73444	344.63361	1284.80261	292.67526	509.37277	111.21563	321.91113	241.15942	-5.45840	-456.67389	488.25812	-5.36806	-1285.95020	236.20799	-2.44633
173	1.433	1300.35693	322.23312	1220.42981	24.53164	340.05728	1388.73621	-862.74451	342.73862	1286.87805	323.05548	505.93875	108.84632	308.53806	242.33186	-5.47971	-469.98230	489.53003	-5.49169	-1295.64941	236.29041	0.84901
174	1.442	1300.66370	323.02206	1220.30054	25.76425	340.37595	1387.10083	-861.63953	340.83093	1289.26733	353.86768	502.67822	106.01375	295.22018	243.45857	-5.46879	-483.29132	490.77161	-5.56053	-1304.27576	236.61180	4.16343
175	1.450	1300.81128	323.86249	1220.64978	27.13160	340.61020	1385.45129	-860.38678	339.17618	1291.93872	385.00720	499.42960	102.39867	281.96710	244.55769	-5.43632	-496.56128	491.98306	-5.57991	-1311.50024	236.98357	7.54788
176	1.458	1300.79102	324.73990	1221.43652	28.61639	340.70554	1383.83203	-859.02179	337.93451	1294.89307	416.42853	495.96323	97.79822	268.74841	245.70729	-5.39806	-509.77844	493.12329	-5.60120	-1317.32703	237.07547	11.21830
177	1.467	1300.59998	325.64777	1222.62048	30.18993	340.63895	1382.28503	-857.63782	337.13797	1298.15247	448.10046	492.07904	92.21367	255.48782	246.98776	-5.36472	-523.01361	494.19888	-5.64838	-1321.88135	236.60344	15.70833
178	1.475	1300.24353	326.59094	1224.15747	31.80562	340.42184	1380.84534	-856.33826	336.74030	1301.72302	479.95667	487.67896	85.83617	242.10239	248.36723	-5.34707	-536.36041	495.25995	-5.70730	-1325.01868	235.53284	21.78205
179	1.483	1299.73071	327.56876	1226.00635	33.40466	340.08762	1379.53833	-855.20251	336.66315	1305.57373	511.90393	482.77936	78.94573	228.58188	249.70271	-5.35694	-549.83478	496.32709	-5.74388	-1326.10754	234.06264	29.95962
180	1.492	1299.07068	328.56110	1228.14087	34.92552	339.67422	1378.37830	-854.27655	336.81265	1309.64258	543.88354	477.44965	71.75430	214.98834	250.87943	-5.38736	-563.37372	497.37091	-5.72779	-1324.25464	232.57466	39.98691
181	1.500	1298.27271	329.53833	1230.54932	36.31338	339.22006	1377.36914	-853.55945	337.10806	1313.83789	575.91650	471.72345	64.33344	201.35986	251.88461	-5.40104	-576.90625	498.35492	-5.68187	-1318.90430	231.66727	50.69849
182	1.508	1297.35022	330.48224	1233.22021	37.53075	338.76852	1376.50916	-852.98914	337.52731	1318.03516	608.05383	465.59027	56.73627	187.67172	252.77725	-5.36552	-590.43158	499.28748	-5.65172	-1310.03394	231.94058	60.48271
183	1.517	1296.32043	331.39679	1236.13062	38.56495	338.36404	1375.79504	-852.46295	338.11569	1322.11255	640.22803	459.12692	49.18512	173.90649	253.65652	-5.29683	-604.02039	500.22794	-5.62236	-1297.86206	233.56711	67.98511
184	1.525	1295.19849	332.30463	1239.24744	39.42814	338.04401	1375.23022	-851.89075	338.93011	1326.00232	672.16168	452.60812	42.07850	160.10141	254.60226	-5.22773	-617.72455	501.23441	-5.54308	-1282.67310	236.11311	72.58433
185	1.533	1293.99097	333.23514	1242.53577	40.15210	337.83197	1374.82715	-851.23535	339.96609	1329.70154	703.39844	446.41632	35.80076	146.30334	255.62225	-5.15708	-631.53400	502.29718	-5.41250	-1264.67529	238.96931	74.41923
186	1.542	1292.69922	334.21170	1245.95862	40.78254	337.73688	1374.60034	-850.52148	341.13199	1333.24915	733.32312	440.92545	30.53999	132.50470	256.67719	-5.07611	-645.40326	503.33307	-5.29403	-1243.84058	241.88135	74.07890
187	1.550	1291.32861	335.24500	1249.47388	41.37061	337.76471	1374.55688	-849.81049	342.29861	1336.69336	761.15674	436.42029	26.17090	118.64023	257.71906	-5.00026	-659.29193	504.28577	-5.24249	-1220.13721	244.78989	72.37875
188	1.558	1289.89917	336.33975	1253.03613	41.96108	337.92719	1374.69275	-849.15009	343.38202	1340.05688	785.97333	432.85953	22.17227	104.65344	258.72974	-4.93885	-673.20404	505.21671	-5.23315	-1193.83154	247.50652	70.15675
189	1.567	1288.44556	337.50537	1256.60120	42.58786	338.24152	1374.99121	-848.54291	344.37637	1343.32520	806.79559	429.85458	17.78272	90.55396	259.74576	-4.87570	-687.18390	506.22644	-5.20494	-1165.35596	249.85480	67.89394
190	1.575	1287.00391	338.74911	1260.13074	43.28341	338.73190	1375.42200	-847.95612	345.32733	1346.46326	822.84503	427.10178	12.43131	76.39459	260.80048	-4.79482	-701.26123	507.29742	-5.13588	-1135.04443	251.80035	65.61112
191	1.583	1285.60034	340.05737	1263.59229	44.09022	339.43259	1375.94470	-847.34943	346.29025	1349.42822	833.77570	424.60260	6.07175	62.21808	261.86578	-4.69821	-715.41681	508.30356	-5.03413	-1103.04382	253.35263	63.19308
192	1.592	1284.25037	341.39313	1266.95520	45.05837	340.38428	1376.51672	-846.69818	347.29373	1352.17603	839.63135	422.46597	-0.75278	48.04547	262.88916	-4.59090	-729.59863	509.18225	-4.92006	-1069.38599	254.48027	60.67097
193	1.600	1282.96851	342.71594	1270.18066	46.22746	341.61853	1377.10132	-846.00500	348.32748	1354.66821	840.58356	420.74948	-7.01830	33.88837	263.84534	-4.46161	-743.77600	510.01163	-4.82895	-1034.09155	255.09509	58.23316
194	1.608	1281.77661	343.99530	1273.22266	47.60502	343.12766	1377.67480	-845.29431	349.36285	1356.88135	836.82550	419.44284	-11.59979	19.75299	264.74036	-4.31393	-757.96515	510.90607	-4.76324	-997.20166	255.11459	56.11205
195	1.617	1280.70105	345.19977	1276.03699	49.15837	344.83878	1378.23401	-844.59814	350.37445	1358.81128	828.80548	418.47122	-13.96802	5.64386	265.60367	-4.20211	-772.17004	511.89261	-4.68384	-958.83411	254.52673	54.50333
196	1.625	1279.76221	346.28812	1278.58655	50.82958	346.63281	1378.79578	-843.94745	351.34552	1360.46521	817.48346	417.78317	-14.57000	-8.41943	266.45898	-4.16483	-786.33105	512.91431	-4.58090	-919.28168	253.34714	53.58633
197	1.633	1278.96802	347.22333	1280.83569	52.56356	348.40344	1379.38513	-843.36450	352.27490	1361.84204	804.23492	417.54788	-14.35698	-22.38147	267.29016	-4.16007	-800.38312	513.91492	-4.47274	-879.04865	251.56671	53.59428
198	1.642	1278.31946	347.99075	1282.74768	54.32181	350.08978	1380.02222	-842.85724	353.18661	1362.92419	790.34180	418.10452	-14.07775	-36.14771	268.05972	-4.12238	-814.33130	514.88306	-4.35752	-838.82343	249.21326	54.73633
199	1.650	1277.81775	348.60022	1284.28821	56.06924	351.66562	1380.71924	-842.42236	354.12213	1363.69128	776.46967	419.53854	-14.02406	-49.59039	268.73920	-4.00482	-828.23785	515.85309	-4.22950	-799.36938	246.44582	56.92494
200	1.658	1277.46594	349.07465	1285.43176	57.75105	353.12320	1381.48438	-842.05695	355.12494	1364.13123	762.68536	421.45074	-14.15722	-62.57434	269.31366	-3.74820	-842.17419	516.85553	-4.09930	-761.33887	243.57870	59.58726
201	1.667	1277.26648	349.43781	1286.16724	59.28247	354.46310	1382.32385	-841.76837	356.23660	1364.23511	748.89276	423.27512	-14.37604	-75.01337	269.77158	-3.30299	-856.18616	517.86487	-3.97337	-725.11456	240.98502	61.85822
202	1.675	1277.21606	349.71222	1286.49683	60.55942	355.68832	1383.24158	-841.58411	357.48615	1363.99207	735.09241	424.73148	-14.63895	-86.88916	270.08978	-2.68038	-870.23450	518.89081	-3.83358	-690.74719	238.86516	63.08186
203	1.683	1277.29968	349.91919	1286.42664	61.47643	356.79730	1384.23633	-841.56000	358.86383	1363.39307	721.32941	425.89178	-14.89354	-98.22205	270.27545	-1.95308	-884.20288	520.04706	-3.64454	-657.99121	237.10663	63.12798
204	1.692	1277.49255	350.07248	1285.95728	61.94137	357.77148	1385.30090	-841.77527	360.31964	1362.43286	707.62170	426.91769	-15.08852	-109.07660	270.41516	-1.24091	-898.02075	521.40186	-3.40742	-626.42902	235.42064	62.22407
205	1.700	1277.77124	350.17746	1285.08643	61.89487	358.57062	1386.41895	-842.31244	361.80258	1361.09692	693.97681	427.88431	-15.23662	-119.63342	270.55569	-0.66068	-911.69653	522.80768	-3.23318	-595.66663	233.52942	60.63755
206	1.708	1278.12463	350.24158	1283.81433	61.32769	359.14340	1387.56250	-843.23627	363.28879	1359.35645	680.39734	428.82440	-15.37261	-130.24011	270.50684	-0.20521	-925.24091	523.96161	-3.29487	-565.46753	231.22052	58.55475
207	1.717	1278.55603	350.28110	1282.14233	60.28067	359.44965	1388.69275	-844.58051	364.76038	1357.18884	666.85614	429.78964	-15.51381	-141.28870	269.85394	0.38209	-938.68298	524.73254	-3.60896	-535.66852	228.41965	56.01713
208	1.725	1279.07520	350.31265	1280.06970	58.82985	359.48322	1389.76599	-846.34186	366.17734	1354.60376	653.29303	430.81592	-15.66430	-152.85498	268.18317	1.74182	-952.11755	525.33771	-3.96819	-506.04123	225.26157	52.91177
209	1.733	1279.69153	350.33868	1277.59399	57.06658	359.27695	1390.74084	-848.47614	367.48581	1351.64148	639.67719	431.90021	-15.79798	-164.21490	265.29333	4.96244	-965.64008	526.04730	-4.18605	-476.39661	221.90797	49.26146
210	1.742	1280.41382	350.34955	1274.71216	55.07561	358.88507	1391.58264	-850.90320	368.63651	1348.35364	626.06018	433.01367	-15.88039	-173.60876	261.31519	11.13717	-979.26465	526.92847	-4.26049	-446.78357	218.28795	45.46701
211	1.750	1281.25024	350.33832	1271.42188	52.91826	358.36298	1392.26172	-853.51782	369.58954	1344.78943	612.49713	434.10254	-15.92256	-178.79553	256.71887	20.40946	-992.93280	527.92371	-4.29486	-417.47699	214.25934	42.00548
212	1.758	1282.20593	350.30020	1267.72388	50.63123	357.75690	1392.75403	-856.19995	370.32083	1340.99390	598.96570	435.12314	-15.95928	-178.25146	252.10829	31.47841	-1006.58435	528.94727	-4.37606	-388.89667	210.01941	38.95801
213	1.767	1283.28308	350.22107	1263.62463	48.23584	357.09756	1393.04724	-858.82758	370.83163	1337.00745	585.41791	436.09161	-15.99207	-171.89160	247.89249	42.25795	-1020.20782	529.96240	-4.48651	-361.70831	206.01886	35.97715
214	1.775	1284.48413	350.07718	1259.13757	45.74594	356.40784	1393.14600	-861.29144	371.14532	1332.85864	571.83600	437.07196	-16.00109	-160.64105	244.09491	51.10855	-1033.83386	531.03357	-4.53577	-336.92627	202.49544	32.58332
215	1.783	1285.81201	349.83881	1254.28162	43.17433	355.72879	1393.06836	-863.51105	371.28696	1328.56531	558.21875	438.11246	-15.99468	-145.56976	240.43814	57.55462	-1047.50244	532.21387	-4.49781	-315.68472	199.41669	28.35644
216	1.792	1287.26294	349.47769	1249.07532	40.53675	355.12503	1392.83655	-865.45148	371.26422	1324.14673	544.55957	439.20276	-16.00717	-127.51709	236.60008	62.06709	-1061.22729	533.43457	-4.44362	-298.79865	196.73434	23.01432
217	1.800	1288.82349	348.97562	1243.54077	37.85405	354.66147	1392.47632	-867.12292	371.06891	1319.63306	530.85065	440.28912	-16.06209	-107.16260	232.39813	65.40112	-1074.98438	534.58588	-4.44872	-286.58011	194.41489	16.55909
218	1.808	1290.46790	348.32162	1237.71155	35.15398	354.38620	1392.02039	-868.56317	370.68842	1315.06384	517.09216	441.34561	-16.13895	-85.09412	227.84122	68.13443	-1088.75439	535.63135	-4.52276	-279.02768	192.40083	9.38057
219	1.817	1292.15479	347.50409	1231.63477	32.47270	354.32974	1391.50854	-869.81873	370.11395	1310.48682	503.25800	442.46069	-16.14203	-61.79688	223.13377	70.53539	-1102.55164	536.58569	-4.61035	-276.07285	190.77525	2.16394
220	1.825	1293.83582	346.50842	1225.36621	29.85676	354.50650	1390.98523	-870.92462	369.34457	1305.95789	489.25244	443.82523	-15.92735	-37.66437	218.59064	72.61162	-1116.39221	537.48218	-4.64577	-277.60226	189.86279	-4.32175
221	1.833	1295.46790	345.32303	1218.96729	27.36131	354.91174	1390.49377	-871.88330	368.39059	1301.53943	474.99939	445.54794	-15.42803	-13.02515	214.46622	74.26273	-1130.26294	538.39795	-4.61438	-283.26871	189.94539	-9.40347
222	1.842	1297.01782	343.94717	1212.50232	25.04222	355.51703	1390.06787	-872.65625	367.27490	1297.29749	460.60278	447.44354	-14.78053	11.89014	210.87146	75.42521	-1144.13416	539.39746	-4.55694	-292.42169	190.89552	-12.68655
223	1.850	1298.46143	342.39191	1206.04150	22.94895	356.27255	1389.72729	-873.18280	366.02786	1293.31226	446.29681	449.13135	-14.24862	37.03387	207.83295	76.09509	-1157.99670	540.46582	-4.51946	-304.23657	192.25803	-14.29443
224	1.858	1299.77881	340.68201	1199.66589	21.12563	357.11780	1389.47949	-873.41174	364.68420	1289.69055	432.23676	450.36182	-14.00363	62.55536	205.37015	76.26990	-1171.86646	541.54834	-4.49992	-317.74228	193.60114	-14.82262
225	1.867	1300.95386	338.86810	1193.47314	19.61458	357.99680	1389.31921	-873.32361	363.28986	1286.56067	418.45758	451.06345	-14.10033	88.67075	203.49973	75.93559	-1185.73511	542.59442	-4.45028	-331.91794	194.68871	-14.88320
226	1.875	1301.97937	337.03412	1187.57849	18.45075	358.86349	1389.22546	-872.93317	361.91449	1284.04651	404.94263	451.26343	-14.54485	115.48947	202.16367	75.12361	-1199.55127	543.58252	-4.34499	-346.05084	195.51105	-14.81492
227	1.883	1302.86230	335.28448	1182.11011	17.65515	359.67297	1389.16101	-872.27863	360.65952	1282.24512	391.58221	451.24997	-15.18434	142.98279	201.17615	73.93504	-1213.23645	544.55353	-4.21777	-359.90259	196.23158	-14.78597
228	1.892	1303.61926	333.71036	1177.19385	17.23617	360.37534	1389.07874	-871.40900	359.64905	1281.20886	378.19312	451.48358	-15.73288	171.09079	200.26811	72.49108	-1226.68262	545.57281	-4.06745	-373.51761	197.00806	-14.89263
229	1.900	1304.26587	332.34943	1172.93506	17.18939	360.92133	1388.93274	-870.38385	359.00125	1280.93555	364.68304	452.13016	-16.04820	199.77625	199.18028	70.87701	-1239.76843	546.66058	-3.71277	-387.00650	197.87122	-15.13784
230	1.908	1304.80798	331.16553	1169.39563	17.49421	361.27298	1388.68909	-869.28094	358.80621	1281.36743	351.08212	452.98578	-16.19537	229.02695	197.73567	69.11646	-1252.38452	547.83014	-2.81094	-400.48132	198.73904	-15.46192
231	1.917	1305.24304	330.07462	1166.57703	18.11938	361.42279	1388.33179	-868.18762	359.12631	1282.40869	337.43790	453.83878	-16.25411	258.89252	195.88799	67.15707	-1264.40552	549.15979	-1.07572	-414.09161	199.45287	-15.77904
232	1.925	1305.57495	328.99612	1164.42554	19.03485	361.41168	1387.86389	-867.17133	359.99066	1283.95361	323.79340	454.63614	-16.24269	289.49124	193.74371	64.86215	-1275.68030	550.70569	1.53107	-427.96893	199.87180	-15.97717
233	1.933	1305.82324	327.88428	1162.85742	20.21294	361.31552	1387.30542	-866.25775	361.36642	1285.90820	310.19345	455.38162	-16.18568	320.97299	191.50658	62.05413	-1286.11816	552.36646	4.82119	-441.99274	200.10046	-16.04200
234	1.942	1306.01477	326.72574	1161.78699	21.61899	361.20370	1386.68506	-865.43231	363.14941	1288.19983	296.65359	456.05368	-16.13411	353.47662	189.34103	58.62431	-1295.73157	553.93591	8.56888	-455.74902	200.52087	-16.13504
235	1.950	1306.17017	325.52325	1161.14136	23.20633	361.11154	1386.02917	-864.65833	365.19601	1290.77466	283.16916	456.61600	-16.12532	387.08496	187.29369	54.62199	-1304.52161	555.27502	12.65905	-468.98221	201.33875	-16.34411
236	1.958	1306.29724	324.28253	1160.86438	24.91886	361.04681	1385.36182	-863.90167	367.35257	1293.59082	269.73553	457.07599	-16.15401	421.78760	185.37802	50.23978	-1312.37244	556.37622	17.05617	-481.92358	202.29814	-16.50429
237	1.967	1306.39124	323.00574	1160.91333	26.69693	361.01038	1384.70947	-863.15289	369.46457	1296.61096	256.33188	457.54596	-16.16259	457.44812	183.65234	45.73495	-1319.04944	557.25635	21.71043	-494.94705	203.06752	-16.44769
238	1.975	1306.43896	321.68951	1161.25281	28.48303	361.00589	1384.10034	-862.43634	371.39584	1299.80029	242.90982	458.22458	-16.06223	493.78876	182.14641	41.38230	-1324.23328	557.94690	26.65549	-508.15540	203.62976	-16.26200
239	1.983	1306.42212	320.32544	1161.85083	30.22095	361.03168	1383.55688	-861.80261	373.05637	1303.12561	229.39964	459.24350	-15.80266	530.41486	180.79359	37.45521	-1327.53589	558.69122	32.26408	-521.45898	204.18997	-16.16794
240	1.992	1306.31982	318.90152	1162.67529	31.85150	361.07065	1383.09070	-861.30713	374.40802	1306.55249	215.77246	460.44821	-15.47276	566.85468	179.45239	34.18224	-1328.43298	559.87823	39.21575	-534.82556	204.89929	-16.23340
241	2.000	1306.11121	317.40421	1163.69409	33.31747	361.09457	1382.70410	-860.99084	375.44720	1310.03906	202.12073	461.44534	-15.29257	602.56604	177.96371	31.68476	-1326.33936	561.49475	47.94507	-548.30176	205.73012	-16.33288
242	2.008	1305.77649	315.82138	1164.87573	34.57533	361.07419	1382.39343	-860.87256	376.18634	1313.53711	188.55853	462.06723	-15.36754	636.93976	176.26265	29.90261	-1321.05457	562.72247	57.95638	-561.90234	206.56769	-16.35685
243	2.017	1305.30115	314.14655	1166.19263	35.60374	360.98840	1382.15222	-860.94360	376.64752	1317.00024	175.06084	462.59000	-15.54487	669.39502	174.46994	28.57065	-1313.00110	562.41254	67.74071	-575.57721	207.38696	-16.33059
244	2.025	1304.67859	312.38458	1167.62622	36.40829	360.83420	1381.97339	-861.16290	376.86783	1320.39124	161.52747	463.30164	-15.65319	699.53961	172.81905	27.36519	-1302.72485	560.05066	75.60779	-589.25409	208.29236	-16.32341
245	2.033	1303.91577	310.55756	1169.17102	37.01817	360.62057	1381.85046	-861.46771	376.91156	1323.69299	147.91599	464.16830	-15.69575	727.19452	171.49368	26.10530	-1290.33289	556.02435	80.67061	-602.89386	209.34792	-16.33415
246	2.042	1303.03491	308.70718	1170.83533	37.47041	360.34933	1381.77881	-861.79449	376.87808	1326.91992	134.24533	465.04623	-15.73027	752.18909	170.53726	24.76991	-1275.55945	551.11090	83.14244	-616.51294	210.45023	-16.30016
247	2.050	1302.07092	306.88864	1172.63501	37.79272	360.00888	1381.75745	-862.09692	376.88138	1330.10632	120.54344	465.91467	-15.74512	774.11346	169.85458	23.36209	-1258.13611	546.03265	83.97486	-630.16687	211.43411	-16.19271
248	2.058	1301.06299	305.15875	1174.58118	38.00191	359.58020	1381.78955	-862.35413	376.99951	1333.26843	106.80909	466.81351	-15.71301	792.27887	169.36430	21.76398	-1238.00244	541.23987	84.14956	-643.91663	212.24255	-16.04552
249	2.067	1300.04834	303.56985	1176.67139	38.11733	359.03809	1381.88135	-862.56818	377.23843	1336.38159	93.01750	467.75275	-15.66094	806.02808	169.22339	19.68369	-1215.31812	536.75525	84.05363	-657.79871	212.95233	-15.86849
250	2.075	1299.06128	302.16895	1178.88586	38.17086	358.35251	1382.03821	-862.75269	377.54669	1339.39343	79.15250	468.74280	-15.62436	815.22192	169.75578	16.83760	-1190.32605	532.30145	83.46098	-671.82703	213.67543	-15.63470
251	2.083	1298.12891	300.98981	1181.18506	38.20186	357.49188	1382.26233	-862.91687	377.86133	1342.24927	65.21064	469.78418	-15.59181	820.33557	171.15457	13.25355	-1163.18860	527.70209	82.02309	-685.97314	214.49983	-15.38683
252	2.092	1297.26685	300.03839	1183.51221	38.24647	356.42770	1382.55579	-863.05841	378.14297	1344.91016	51.18604	470.82098	-15.54278	822.00305	173.40018	9.31922	-1133.96582	523.04510	79.60928	-700.09924	215.52631	-15.23154
253	2.100	1296.47559	299.28482	1185.79956	38.33326	355.14435	1382.92798	-863.16626	378.38110	1347.35901	37.08209	471.79968	-15.48845	820.54236	176.33075	5.54993	-1102.71558	518.49646	76.27835	-714.05725	216.81711	-15.21279
254	2.108	1295.74438	298.66699	1187.97461	38.48284	353.64597	1383.39465	-863.22748	378.57614	1349.59839	22.94080	472.76544	-15.42822	815.86603	179.64311	2.40645	-1069.51721	514.14716	72.22819	-727.91010	218.24368	-15.28940
255	2.117	1295.06628	298.10635	1189.96753	38.70966	351.95526	1383.96973	-863.23511	378.72446	1351.63867	8.83351	473.81848	-15.32935	807.80713	182.92470	0.21798	-1034.38599	510.00119	67.83189	-741.86560	219.55887	-15.40944
256	2.125	1294.44604	297.53394	1191.72119	39.03064	350.12338	1384.66223	-863.19495	378.82275	1353.49133	-5.19252	474.96683	-15.19748	796.64081	185.76930	-0.97165	-997.29126	506.03687	63.61652	-755.97125	220.71648	-15.54099
257	2.133	1293.89453	296.91223	1193.19727	39.47250	348.24374	1385.47742	-863.12689	378.87973	1355.17041	-19.15173	476.11453	-15.09159	783.30829	187.93803	-1.48544	-958.35382	502.30890	60.16869	-770.05017	221.93585	-15.65425
258	2.142	1293.42737	296.24231	1194.37695	40.05936	346.43176	1386.41516	-863.06146	378.91583	1356.69336	-33.08313	477.22195	-15.02159	769.03674	189.46512	-1.76314	-917.96240	498.99188	58.03297	-783.98920	223.30888	-15.68492
259	2.150	1293.06543	295.55264	1195.26062	40.78719	344.77737	1387.47278	-863.02850	378.93912	1358.05310	-46.95917	478.39371	-14.87845	754.71332	190.56306	-2.03272	-876.70435	496.33978	57.64486	-797.89899	224.61885	-15.56660
260	2.158	1292.82092	294.87994	1195.85815	41.61114	343.32129	1388.64575	-863.04041	378.91748	1359.18152	-60.64091	479.75854	-14.49565	740.63440	191.43471	-2.30237	-835.26245	494.56299	59.23912	-811.90753	225.68956	-15.34272
261	2.167	1292.68689	294.25653	1196.17285	42.45399	342.07053	1389.92114	-863.08667	378.79059	1359.96741	-73.94853	481.35049	-13.73836	726.74036	192.20226	-2.55568	-794.30914	493.65448	62.66132	-826.02368	226.56543	-15.14479
262	2.175	1292.63940	293.69424	1196.18811	43.22421	341.02316	1391.27380	-863.14728	378.51804	1360.32617	-86.77931	483.17117	-12.53514	712.92584	192.93069	-2.81618	-754.40143	493.30914	67.19315	-840.20227	227.33798	-15.03635
263	2.183	1292.64246	293.16718	1195.87378	43.83540	340.17795	1392.67432	-863.21765	378.11487	1360.24939	-99.12230	485.23260	-10.90869	699.13977	193.64627	-3.08835	-715.96710	493.05634	71.67783	-854.34650	228.08934	-14.98510
264	2.192	1292.64612	292.60815	1195.19556	44.22007	339.53671	1394.09778	-863.32886	377.65466	1359.80334	-110.97878	487.50345	-8.97387	685.35675	194.36641	-3.34489	-679.34241	492.51523	75.04940	-868.30078	228.91611	-14.98333
265	2.200	1292.58215	291.91537	1194.12500	44.33028	339.10718	1395.52148	-863.54919	377.23758	1359.08020	-122.33366	489.93707	-6.82595	671.56177	195.13618	-3.55487	-644.72095	491.55066	76.83266	-881.97876	229.81857	-15.05029
266	2.208	1292.37280	290.98190	1192.65747	44.13174	338.89603	1396.92151	-863.96863	376.93039	1358.13550	-133.16408	492.51538	-4.42996	657.76343	196.00806	-3.70909	-612.04053	490.25266	77.11407	-895.45508	230.66930	-15.12965
267	2.217	1291.96643	289.75864	1190.83850	43.60316	338.89655	1398.27161	-864.68042	376.73111	1356.97375	-143.38020	495.19867	-1.66146	643.99536	196.98778	-3.83420	-580.94781	488.83640	76.15829	-908.88953	231.42427	-15.15031
268	2.225	1291.37048	288.29489	1188.77014	42.74117	339.08426	1399.54187	-865.75269	376.59592	1355.57776	-152.76830	497.90997	1.60279	630.29138	198.03284	-3.96958	-550.89130	487.60217	74.22453	-922.41809	232.24216	-15.12355
269	2.233	1290.64160	286.70975	1186.58105	41.55911	339.42267	1400.69519	-867.19769	376.48993	1353.93359	-161.03694	500.60464	5.52251	616.64764	199.09262	-4.13093	-521.33344	486.89136	71.63832	-936.06116	233.26227	-15.08303
270	2.242	1289.84998	285.13007	1184.38477	40.07521	339.86996	1401.69043	-868.98181	376.39685	1352.04065	-167.88799	503.31421	10.38748	603.01917	200.12114	-4.29013	-491.97205	486.89795	68.74017	-949.77325	234.35899	-15.02323
271	2.250	1289.05188	283.64996	1182.25684	38.30938	340.38275	1402.49475	-871.05835	376.29184	1349.90198	-173.00700	506.10925	16.67613	589.37042	201.09009	-4.39047	-462.76672	487.57071	65.69481	-963.59711	235.29005	-14.93564
272	2.258	1288.28174	282.32245	1180.23572	36.29490	340.92526	1403.09473	-873.35248	376.14569	1347.50000	-175.91725	509.01270	25.03970	575.71112	202.01205	-4.40499	-433.86932	488.75885	62.45394	-977.52856	236.04187	-14.84536
273	2.267	1287.55518	281.16757	1178.33289	34.08043	341.47626	1403.49878	-875.73785	375.96426	1344.79810	-175.76155	511.90057	35.98958	562.05823	202.90570	-4.36554	-405.72137	490.32953	58.85673	-991.41113	236.77487	-14.76671
274	2.275	1286.87537	280.18549	1176.54553	31.71871	342.01733	1403.73218	-878.07532	375.79761	1341.78052	-171.43257	514.49634	49.31733	548.39740	203.75749	-4.32831	-379.16077	492.20718	54.67974	-1005.20117	237.53250	-14.68571
275	2.283	1286.23987	279.36725	1174.86523	29.26072	342.52051	1403.82446	-880.26105	375.71332	1338.47388	-162.26741	516.54755	63.76169	534.70917	204.56560	-4.33253	-355.27081	494.44299	49.62913	-1019.01111	238.27942	-14.63877
276	2.292	1285.64404	278.70166	1173.28296	26.75630	342.95731	1403.80200	-882.22919	375.77963	1334.93042	-148.68806	518.00293	77.33846	520.99548	205.37892	-4.38041	-335.05914	497.16327	43.37170	-1032.84595	239.06151	-14.71253
277	2.300	1285.08374	278.17883	1171.79163	24.25312	343.31427	1403.68726	-883.94189	376.06131	1331.20605	-132.04201	518.97968	88.23506	507.26758	206.24803	-4.44094	-319.18201	500.41595	35.72354	-1046.58936	239.94992	-14.90354
278	2.308	1284.55591	277.79111	1170.38635	21.79464	343.59146	1403.49756	-885.38922	376.59830	1327.34485	-113.75356	519.61243	95.67841	493.53522	207.17261	-4.48751	-307.87567	504.10950	26.94756	-1060.18530	240.94537	-15.07125
279	2.317	1284.05859	277.53281	1169.06384	19.42136	343.79077	1403.24365	-886.59235	377.37875	1323.37488	-94.61583	519.96313	100.13362	479.79999	208.12236	-4.53252	-301.14880	507.99521	17.86511	-1073.67188	242.01161	-15.10639
280	2.325	1283.59082	277.39954	1167.82178	17.17407	343.90918	1402.93335	-887.59735	378.35059	1319.31238	-74.73848	520.02588	102.77134	466.04349	209.08054	-4.60293	-299.05377	511.66248	9.64512	-1087.16064	243.08936	-15.03626
281	2.333	1283.15186	277.38763	1166.65833	15.09105	343.93765	1402.57764	-888.44580	379.46634	1315.17529	-53.88043	519.77100	104.73837	452.24380	210.05080	-4.69276	-301.60052	514.65869	3.36818	-1100.82178	244.08279	-14.94124
282	2.342	1282.74109	277.49365	1165.57178	13.19907	343.87048	1402.19336	-889.13940	380.70676	1311.00195	-31.76714	519.16980	106.74134	438.40790	211.03624	-4.77095	-308.38629	516.71307	-0.48873	-1114.66187	244.98558	-14.91232
283	2.350	1282.35815	277.71411	1164.56030	11.51048	343.72015	1401.79590	-889.63513	382.06470	1306.86694	-8.30777	518.18457	109.01544	424.57062	212.02551	-4.82464	-318.62946	517.90167	-2.25730	-1128.44434	245.88814	-15.02181
284	2.358	1282.00244	278.04538	1163.62195	10.03184	343.51990	1401.38928	-889.87482	383.52365	1302.88293	16.31731	516.78699	111.49072	410.77124	212.99277	-4.86539	-331.39612	518.59729	-2.71577	-1142.08093	246.81525	-15.22381
285	2.367	1281.67334	278.48380	1162.75476	8.77477	343.30963	1400.96277	-889.82513	385.04874	1299.18970	41.76564	515.00916	113.97328	397.03394	213.91594	-4.90664	-345.53540	519.21637	-2.60480	-1155.78564	247.76050	-15.34998
286	2.375	1281.37024	279.02551	1161.95654	7.75743	343.12411	1400.49280	-889.50128	386.58151	1295.93982	67.74923	512.92017	116.22919	383.34979	214.80104	-4.95743	-359.90521	519.96405	-2.46680	-1169.70166	248.72321	-15.24777
287	2.383	1281.09229	279.66675	1161.22534	6.99937	342.99854	1399.94897	-888.95953	388.04694	1293.28369	94.18217	510.56174	117.98451	369.68579	215.66269	-5.02152	-373.88617	520.79797	-2.62923	-1183.70020	249.61713	-14.91141
288	2.392	1280.83887	280.40356	1160.55872	6.51675	342.97516	1399.30164	-888.26703	389.37012	1291.33777	121.16882	507.95972	118.96156	356.03067	216.51762	-5.09653	-387.45959	521.63049	-3.12190	-1197.53857	250.38535	-14.44011
289	2.400	1280.60925	281.23212	1159.95483	6.31793	343.08847	1398.52856	-887.48035	390.47272	1290.15051	148.85352	505.18195	119.00266	342.41034	217.41113	-5.17485	-400.86719	522.47833	-3.72485	-1210.98242	251.09268	-13.86665
290	2.408	1280.40283	282.14856	1159.41150	6.39903	343.34897	1397.61902	-886.65259	391.25427	1289.69543	177.29131	502.34906	118.15459	328.83905	218.37753	-5.23618	-414.28217	523.39801	-4.22676	-1223.91711	251.76344	-13.08241
291	2.417	1280.21863	283.14902	1158.92639	6.74153	343.74728	1396.57446	-885.84399	391.59561	1289.89575	206.44617	499.57150	116.60008	315.29626	219.42105	-5.26890	-427.72644	524.43091	-4.56863	-1236.42993	252.37663	-11.90393
292	2.425	1280.05615	284.22961	1158.49768	7.31436	344.25943	1395.40771	-885.10773	391.39255	1290.65845	236.23129	496.89252	114.55078	301.76224	220.56934	-5.30614	-441.18274	525.62463	-4.76520	-1248.63269	252.97113	-10.16557
293	2.433	1279.91467	285.38654	1158.12292	8.08113	344.84750	1394.13733	-884.46472	390.59857	1291.89746	266.53952	494.35611	112.21178	288.23102	221.84341	-5.39148	-454.65320	526.98926	-4.84816	-1260.48083	253.53058	-7.79013
294	2.442	1279.79333	286.61597	1157.80029	9.00709	345.47311	1392.78296	-883.89386	389.24826	1293.54358	297.27890	492.05673	109.70215	274.68866	223.15852	-5.49574	-468.12939	528.44446	-4.88286	-1271.81177	253.98265	-4.77442
295	2.450	1279.69165	287.91397	1157.52747	10.06176	346.11023	1391.36169	-883.34149	387.45895	1295.54724	328.37177	490.02301	106.92720	261.11523	224.35373	-5.51715	-481.57642	529.85944	-4.95278	-1282.43774	254.43068	-1.20214
296	2.458	1279.60876	289.27679	1157.30249	11.22010	346.73462	1389.89124	-882.74457	385.42633	1297.88013	359.73773	488.14694	103.61265	247.52176	225.39188	-5.41889	-494.95239	531.14386	-5.09829	-1292.21558	255.06525	2.68267
297	2.467	1279.54395	290.70053	1157.12305	12.46320	347.30310	1388.39661	-882.05835	383.40314	1300.53052	391.34341	486.27188	99.48988	233.95627	226.44043	-5.30532	-508.26642	532.31647	-5.26068	-1301.02417	255.79935	6.68018
298	2.475	1279.49670	292.18140	1156.98718	13.77571	347.75500	1386.91223	-881.26892	381.64047	1303.48792	423.23523	484.29071	94.41869	220.44232	227.65454	-5.28736	-521.58691	533.47223	-5.33388	-1308.68604	256.36118	10.86249
299	2.483	1279.46606	293.71548	1156.89282	15.13863	348.03864	1385.47668	-880.39227	380.31424	1306.72375	455.47028	482.17023	88.39688	206.94870	228.97789	-5.35012	-534.96100	534.64258	-5.30511	-1314.98413	256.75696	15.44687
300	2.492	1279.45154	295.29895	1156.83765	16.52150	348.12775	1384.12427	-879.46814	379.49081	1310.18701	488.07855	479.90253	81.52258	193.43951	230.24107	-5.40123	-548.37744	535.74988	-5.28345	-1319.72876	257.25201	20.77656
301	2.500	1279.45227	296.92798	1156.81958	17.87978	348.01770	1382.87866	-878.54254	379.14981	1313.81165	521.09735	477.43411	73.94097	179.90436	231.38445	-5.39138	-561.81915	536.74341	-5.35468	-1322.67188	257.92053	27.42691
302	2.508	1279.46765	298.59869	1156.83667	19.16153	347.72403	1381.75110	-877.64160	379.22687	1317.52563	554.54224	474.68411	65.84210	166.34067	232.46822	-5.34798	-575.31323	537.68872	-5.47127	-1323.38696	258.63895	35.83376
303	2.517	1279.49695	300.30731	1156.88660	20.32491	347.29211	1380.74072	-876.76038	379.63828	1321.26111	588.31592	471.67859	57.54336	152.74680	233.51643	-5.30980	-588.90430	538.66168	-5.53992	-1321.41357	259.53778	45.65325
304	2.525	1279.53943	302.04990	1156.96741	21.35087	346.80350	1379.83447	-875.87543	380.28571	1324.96301	622.19232	468.61215	49.50332	139.11227	234.51595	-5.27874	-602.59851	539.63782	-5.54647	-1316.47363	261.08557	55.68435
305	2.533	1279.59436	303.82266	1157.07690	22.23893	346.36523	1379.01611	-874.97675	381.05331	1328.59766	655.82788	465.76001	42.20374	125.40024	235.49207	-5.23900	-616.36279	540.56506	-5.52785	-1308.44482	263.66431	64.49165
306	2.542	1279.66113	305.62177	1157.21289	23.00284	346.08527	1378.27502	-874.09503	381.80890	1332.15881	688.63788	463.37198	36.02112	111.58340	236.46529	-5.18219	-630.16559	541.48486	-5.49200	-1297.27417	267.22668	71.07608
307	2.550	1279.73889	307.44336	1157.37354	23.67215	346.04587	1377.61072	-873.28369	382.43939	1335.65662	719.68762	461.54727	31.07717	97.68213	237.43414	-5.11091	-644.01038	542.50415	-5.41468	-1283.01526	271.27518	75.13098
308	2.558	1279.82715	309.28354	1157.55640	24.27943	346.27408	1377.03162	-872.57001	382.90317	1339.09253	747.85144	460.19525	27.11671	83.73511	238.42093	-5.04249	-657.91968	543.65948	-5.28114	-1265.81299	275.10901	76.93481
309	2.567	1279.92493	311.13849	1157.75940	24.83875	346.71851	1376.55652	-871.93884	383.22766	1342.44934	772.12903	459.24606	23.61780	69.76746	239.43127	-4.98220	-671.87817	544.86365	-5.11813	-1245.77832	278.29962	77.03976
310	2.575	1280.03174	313.00427	1157.98059	25.35209	347.27960	1376.20642	-871.35352	383.45837	1345.70276	791.81885	458.75906	20.01407	55.78607	240.42659	-4.90423	-685.83179	546.00134	-4.97889	-1222.98364	280.94739	75.91327
311	2.583	1280.14661	314.87692	1158.21777	25.83930	347.88672	1375.98792	-870.77423	383.62399	1348.83081	806.49652	458.70001	15.74847	41.77094	241.41133	-4.81453	-699.76575	547.03558	-4.88265	-1197.57422	283.35535	73.78189
312	2.592	1280.26892	316.75250	1158.46875	26.34443	348.53442	1375.88953	-870.16675	383.73669	1351.81543	816.00342	458.83530	10.37557	27.68085	242.44164	-4.76403	-713.73804	547.99866	-4.80519	-1169.77661	285.61728	70.74381
313	2.600	1280.39795	318.62714	1158.73132	26.91389	349.25385	1375.89185	-869.50848	383.81024	1354.63770	820.46997	458.93399	3.97553	13.49713	243.51019	-4.75419	-727.81451	548.91644	-4.73294	-1139.79150	287.61615	66.94331
314	2.608	1280.53284	320.49710	1159.00330	27.58012	350.07715	1375.98145	-868.79150	383.87604	1357.26978	820.22107	458.91931	-2.58024	-0.74066	244.53894	-4.72705	-742.01550	549.80090	-4.65798	-1107.73633	289.19653	62.64851
315	2.617	1280.67346	322.35907	1159.28247	28.36521	351.02997	1376.15540	-868.02142	383.97971	1359.67615	815.66290	458.81436	-7.97717	-14.96381	245.50426	-4.65211	-756.29468	550.68988	-4.56554	-1073.70947	290.20758	58.24004
316	2.625	1280.81958	324.21017	1159.56677	29.29227	352.13794	1376.41821	-867.21533	384.15875	1361.82678	807.34418	458.67404	-11.24325	-29.12885	246.47607	-4.54092	-770.54034	551.61737	-4.47554	-1037.84546	290.50214	54.14694
317	2.633	1280.97131	326.04822	1159.85461	30.38354	353.41312	1376.77649	-866.39758	384.42349	1363.70996	796.08057	458.64670	-12.44641	-43.22321	247.51244	-4.41965	-784.68646	552.56885	-4.40936	-1000.30383	290.01913	50.73010
318	2.642	1281.12915	327.87128	1160.14417	31.64687	354.82739	1377.23926	-865.59644	384.76068	1365.32568	782.93378	459.01797	-12.56491	-57.22668	248.57767	-4.32587	-798.77502	553.49530	-4.35165	-961.35645	288.82202	48.21714
319	2.650	1281.29309	329.67685	1160.43481	33.07029	356.31821	1377.81775	-864.83667	385.15680	1366.66711	768.94543	460.01370	-12.54685	-71.07788	249.57858	-4.26009	-812.83838	554.37311	-4.29732	-921.50989	286.98767	46.78889
320	2.658	1281.46155	331.45996	1160.72559	34.62006	357.82010	1378.51660	-864.13165	385.61307	1367.71411	754.79248	461.54562	-12.70661	-84.66315	250.44228	-4.13248	-826.85645	555.25806	-4.24759	-881.44373	284.49005	46.66484
321	2.667	1281.63025	333.21030	1161.01575	36.23288	359.28546	1379.32813	-863.48688	386.13846	1368.43762	740.75031	463.27475	-12.95267	-97.83722	251.17113	-3.81706	-840.82397	556.25134	-4.18772	-841.84967	281.24915	47.97749
322	2.675	1281.78967	334.90875	1161.30273	37.81514	360.69223	1380.23547	-862.91632	386.73083	1368.80688	726.89636	464.89285	-13.19893	-110.49011	251.83704	-3.25789	-854.73682	557.43414	-4.10152	-803.31622	277.35895	50.49046
323	2.683	1281.92468	336.52527	1161.58093	39.25347	362.04132	1381.22375	-862.45435	387.36469	1368.80188	713.18811	466.26953	-13.48100	-122.58911	252.48059	-2.49105	-868.60278	558.81274	-3.94781	-766.23816	273.23737	53.47881
324	2.692	1282.01501	338.02124	1161.83838	40.43243	363.33945	1382.28662	-862.15662	387.99469	1368.42188	699.49463	467.43347	-13.84556	-134.13306	253.03555	-1.58607	-882.49414	560.25757	-3.68981	-730.81616	269.39581	56.00062
325	2.700	1282.04333	339.36166	1162.05518	41.25714	364.57813	1383.42249	-862.09290	388.56650	1367.67834	685.74139	468.51196	-14.23683	-145.12048	253.40285	-0.61381	-896.43805	561.58563	-3.38200	-697.14282	266.06805	57.36197
326	2.708	1282.00854	340.53979	1162.20361	41.67009	365.72488	1384.62622	-862.33093	389.03085	1366.57910	671.99292	469.64041	-14.53375	-155.61902	253.56984	0.33970	-910.31647	562.71710	-3.15183	-665.18408	263.14307	57.36817
327	2.717	1281.93848	341.60101	1162.25171	41.65678	366.73532	1385.88647	-862.91687	389.36127	1365.11731	658.36761	470.84460	-14.68554	-165.83630	253.58145	1.19793	-924.00842	563.65326	-3.11187	-634.66620	260.34641	56.23011
328	2.725	1281.88916	342.64639	1162.17236	41.24053	367.57318	1387.18494	-863.86475	389.56293	1363.27307	644.90979	472.02502	-14.74912	-176.06805	253.36679	1.99687	-937.52325	564.42926	-3.28115	-605.14624	257.37137	54.31641
329	2.733	1281.92773	343.80966	1161.95642	40.46608	368.22266	1388.49487	-865.15820	389.66418	1361.02783	631.55603	473.09912	-14.80797	-186.50513	252.69142	3.03611	-950.93188	565.17578	-3.53962	-576.26508	253.91699	51.94353
330	2.742	1282.10327	345.19733	1161.62122	39.38031	368.68796	1389.77734	-866.76056	389.70282	1358.38318	618.21021	474.09875	-14.90982	-196.90863	251.35973	5.01522	-964.28186	566.04321	-3.72759	-547.80304	249.78351	49.26569
331	2.750	1282.41846	346.81955	1161.20215	38.02311	368.98441	1390.98364	-868.62750	389.71655	1355.36719	604.82367	475.11975	-15.03264	-206.27765	249.39122	8.93204	-977.61188	567.03912	-3.80727	-519.49969	244.99928	46.28296
332	2.758	1282.83057	348.58447	1160.73584	36.43195	369.12943	1392.06641	-870.71979	389.73053	1352.02942	591.41125	476.21594	-15.10074	-212.91400	246.97690	15.51637	-990.96753	568.08582	-3.85080	-491.09134	239.77493	42.97175
333	2.767	1283.28027	350.36121	1160.24951	34.64678	369.13950	1392.99072	-873.01007	389.73932	1348.42932	578.01422	477.33868	-15.07710	-215.12335	244.38011	24.52578	-1004.35590	569.15149	-3.91934	-462.58487	234.28763	39.45646
334	2.775	1283.71790	352.03900	1159.75916	32.70507	369.03098	1393.74194	-875.47125	389.70578	1344.62439	564.65887	478.40704	-15.00198	-212.04712	241.83603	34.66245	-1017.73267	570.22742	-4.01368	-434.24411	228.57701	36.02791
335	2.783	1284.11218	353.54877	1159.27234	30.63501	368.82266	1394.32202	-878.04333	389.58325	1340.65686	551.34381	479.40750	-14.95040	-203.86914	239.37558	44.31921	-1031.08533	571.29553	-4.09009	-406.36749	222.64362	32.97017
336	2.792	1284.44946	354.85962	1158.79163	28.45551	368.54001	1394.74060	-880.60425	389.33875	1336.54321	538.03876	480.38553	-14.97230	-191.36786	236.80939	52.43192	-1044.46411	572.36255	-4.11521	-379.39075	216.53239	30.41533
337	2.800	1284.72742	355.96667	1158.31726	26.17999	368.21722	1395.00964	-882.99951	388.95215	1332.28882	524.68823	481.38272	-15.03777	-175.41833	233.99347	58.71938	-1057.89795	573.43036	-4.12902	-354.08502	210.39948	28.25027
338	2.808	1284.94934	356.87854	1157.84924	23.82132	367.89316	1395.14490	-885.11938	388.39536	1327.91858	511.24536	482.40353	-15.06763	-156.77997	231.02545	63.39008	-1071.35779	574.46735	-4.20514	-331.41693	204.56636	26.02224
339	2.817	1285.12085	357.60846	1157.38782	21.39928	367.60669	1395.16992	-886.93134	387.63403	1323.47961	497.71442	483.42776	-15.03937	-136.03546	228.13353	66.79488	-1084.81677	575.47089	-4.34280	-312.31476	199.35304	23.08647
340	2.825	1285.24756	358.16956	1156.93396	18.94646	367.39804	1395.11621	-888.45190	386.65564	1319.01709	484.14734	484.45099	-15.00725	-113.60413	225.45641	69.27724	-1098.28979	576.46130	-4.47077	-297.55823	194.91335	18.96878
341	2.833	1285.33386	358.57285	1156.48926	16.50779	367.30521	1395.01855	-889.71570	385.47653	1314.55554	470.58820	485.47681	-15.01334	-89.86896	223.01553	71.13145	-1111.82349	577.43689	-4.53082	-287.68604	191.34523	13.56843
342	2.842	1285.38318	358.82712	1156.05530	14.13554	367.34991	1394.91113	-890.75525	384.12625	1310.09863	457.01605	486.46921	-15.03817	-65.26825	220.84912	72.53162	-1125.45605	578.42017	-4.49889	-282.90234	188.81033	7.13281
343	2.850	1285.39844	358.93945	1155.63416	11.88164	367.53198	1394.82263	-891.58350	382.63446	1305.64697	443.35706	487.40494	-15.02956	-40.20490	219.04152	73.49991	-1139.18579	579.44739	-4.38636	-283.01950	187.45041	0.21080
344	2.858	1285.38196	358.91608	1155.22778	9.79346	367.84357	1394.76941	-892.18744	381.02222	1301.21960	429.56863	488.33609	-14.95468	-14.89630	217.65994	73.98742	-1152.98230	580.50696	-4.23940	-287.41785	187.18373	-6.27231
345	2.867	1285.33594	358.76270	1154.83826	7.91590	368.27881	1394.75439	-892.54248	379.29819	1296.87024	415.68835	489.30420	-14.85199	10.67944	216.72444	73.97487	-1166.81079	581.58191	-4.08789	-295.17224	187.63115	-11.14278
346	2.875	1285.26245	358.48511	1154.46741	6.29057	368.82193	1394.76855	-892.63684	377.45999	1292.69983	401.79257	490.28525	-14.81685	36.71899	216.18729	73.48672	-1180.63513	582.67700	-3.93245	-305.45746	188.36679	-13.73361
347	2.883	1285.16370	358.08908	1154.11731	4.95440	369.43878	1394.79785	-892.48315	375.49774	1288.85962	387.93021	491.26691	-14.89535	63.45300	215.96051	72.52876	-1194.44397	583.75684	-3.78735	-317.70065	189.18735	-14.48285
348	2.892	1285.04199	357.58060	1153.78979	3.94285	370.08249	1394.82397	-892.10400	373.40674	1285.51831	374.09625	492.27844	-15.02042	91.01688	215.96368	71.06799	-1208.28320	584.76068	-3.66887	-331.24097	190.08315	-14.43582
349	2.900	1284.89954	356.96567	1153.48694	3.28871	370.69778	1394.82349	-891.51093	371.21326	1282.80896	360.25961	493.33823	-15.09143	119.41861	216.08038	69.10881	-1222.17798	585.67926	-3.56722	-345.27603	191.08624	-14.38474
350	2.908	1284.73877	356.25046	1153.21033	3.01341	371.22672	1394.76672	-890.70581	368.99191	1280.80811	346.40729	494.43375	-15.08535	148.59274	216.13022	66.75301	-1236.00330	586.56244	-3.44329	-359.24411	192.16470	-14.59216
351	2.917	1284.56201	355.44104	1152.96216	3.11901	371.62607	1394.62402	-889.70331	366.85980	1279.55029	332.57446	495.53479	-15.05361	178.48120	215.97060	64.13549	-1249.50488	587.50952	-3.17738	-372.98566	193.20432	-14.97570
352	2.925	1284.37146	354.54361	1152.74414	3.58509	371.87973	1394.37073	-888.54736	364.96185	1279.03516	318.83630	496.58783	-15.03446	209.07153	215.56778	61.31732	-1262.46753	588.61566	-2.51748	-386.58362	194.12628	-15.39321
353	2.933	1284.16980	353.56430	1152.55823	4.37275	371.99252	1393.98914	-887.31177	363.45041	1279.22473	305.22794	497.51083	-15.01488	240.37619	214.93367	58.27837	-1274.80701	589.85748	-1.15403	-400.14868	194.96292	-15.77904
354	2.942	1283.95898	352.50925	1152.40637	5.43518	371.97729	1393.47144	-886.08356	362.44992	1280.05090	291.69385	498.26678	-14.96534	272.41995	214.05676	54.97930	-1286.49866	591.12201	1.10415	-413.70517	195.75212	-16.09408
355	2.950	1283.74158	351.38458	1152.29041	6.72677	371.85071	1392.82104	-884.93445	362.02719	1281.43359	278.16809	498.93890	-14.86992	305.25070	212.87518	51.40464	-1297.49072	592.35919	4.22534	-427.22186	196.46983	-16.30537
356	2.958	1283.51990	350.19644	1152.21216	8.20361	371.63187	1392.05237	-883.89966	362.18930	1283.29541	264.65015	499.63046	-14.74692	338.91290	211.29361	47.57641	-1307.70679	593.56659	8.02974	-440.67236	197.10588	-16.42780
357	2.967	1283.29626	348.95093	1152.17383	9.81918	371.33820	1391.18970	-882.97937	362.89288	1285.56567	251.15952	500.34891	-14.64938	373.42419	209.28036	43.54977	-1317.09033	594.65558	12.34509	-454.04584	197.69154	-16.50907
358	2.975	1283.07300	347.65417	1152.17700	11.52435	370.98999	1390.26135	-882.15485	364.03952	1288.18140	237.69559	501.06561	-14.62525	408.81152	206.90962	39.41621	-1325.58972	595.49976	17.05287	-467.35361	198.23857	-16.56639
359	2.983	1282.85229	346.31232	1152.22363	13.26996	370.61322	1389.29077	-881.40051	365.47696	1291.08643	224.27280	501.77692	-14.68702	445.09558	204.25200	35.33673	-1333.03625	596.07947	22.03260	-480.61646	198.73457	-16.56521
360	2.992	1282.63684	344.93152	1152.31580	15.00561	370.22385	1388.29346	-880.69043	367.02829	1294.23254	210.91771	502.48010	-14.79565	482.17764	201.29926	31.57688	-1339.03003	596.46021	27.19445	-493.85168	199.20506	-16.49736
361	3.000	1282.42859	343.51782	1152.45532	16.68090	369.81985	1387.28430	-880.01074	368.52542	1297.58020	197.62346	503.17776	-14.87273	519.76550	198.04666	28.44871	-1342.96631	596.71155	32.62255	-507.08066	199.72290	-16.44112
362	3.008	1282.23010	342.07742	1152.64404	18.25238	369.39587	1386.28076	-879.37024	369.82611	1301.09778	184.35213	503.89642	-14.87073	557.37488	194.57661	26.13721	-1344.25903	596.87750	38.66447	-520.30542	200.34412	-16.47516
363	3.017	1282.04370	340.61642	1152.88391	19.68746	368.95285	1385.29980	-878.79071	370.82700	1304.75610	171.05386	504.65564	-14.82002	594.34143	191.00563	24.58621	-1342.62305	596.86371	45.77464	-533.51544	201.07745	-16.59003
364	3.025	1281.87158	339.14096	1153.17676	20.96623	368.49545	1384.35559	-878.28638	371.47668	1308.51990	157.67685	505.43994	-14.78397	629.88647	187.40410	23.57199	-1338.11182	596.29272	54.00053	-546.72852	201.93234	-16.73317
365	3.033	1281.71631	337.65714	1153.52466	22.08491	368.03174	1383.46228	-877.85150	371.77936	1312.34326	144.21112	506.24182	-14.79431	663.28815	183.82330	22.83976	-1330.95618	594.58356	62.54504	-559.96985	202.93867	-16.88139
366	3.042	1281.57996	336.17111	1153.92944	23.05458	367.57230	1382.63440	-877.46002	371.79178	1316.18079	130.70274	507.08224	-14.84595	694.05829	180.33673	22.17669	-1321.45068	591.29333	70.08905	-573.24792	204.05670	-17.02606
367	3.050	1281.46509	334.68903	1154.39294	23.88975	367.12079	1381.88123	-877.07745	371.61517	1320.00403	117.17977	507.95331	-14.91253	721.95801	177.00681	21.46346	-1309.82532	586.41418	75.63344	-586.60590	205.13992	-17.11725
368	3.058	1281.37390	333.21692	1154.91711	24.59883	366.65714	1381.20532	-876.67444	371.36990	1323.79980	103.61936	508.81409	-14.95533	746.81610	173.84344	20.69323	-1296.12708	580.38855	79.01244	-600.11652	206.08395	-17.09530
369	3.067	1281.30872	331.76096	1155.50366	25.19242	366.12872	1380.60889	-876.22827	371.14917	1327.54114	90.02173	509.64563	-14.96472	768.32892	170.83122	19.86961	-1280.28650	573.89227	80.78271	-613.76733	206.92220	-16.97593
370	3.075	1281.27161	330.32721	1156.15430	25.69702	365.46442	1380.09790	-875.72125	370.98907	1331.17920	76.43752	510.45847	-14.97895	786.04596	168.05327	18.83785	-1262.25208	567.48260	81.69759	-627.44586	207.73608	-16.82157
371	3.083	1281.26489	328.92172	1156.87085	26.15253	364.59979	1379.68262	-875.15533	370.88782	1334.68481	62.88430	511.29126	-15.01108	799.56427	165.75600	17.26136	-1242.02075	561.32983	82.17297	-641.08313	208.57492	-16.64111
372	3.092	1281.29089	327.55060	1157.65491	26.59906	363.49283	1379.37793	-874.56592	370.83453	1338.07227	49.30032	512.22113	-15.00133	808.79376	164.17316	14.86879	-1219.61951	555.26935	82.15610	-654.72498	209.44489	-16.39898
373	3.100	1281.35193	326.21994	1158.50854	27.06787	362.12268	1379.20227	-873.99414	370.80893	1341.35901	35.61009	513.28662	-14.89836	814.02460	163.33507	11.72867	-1195.12122	549.05353	81.35907	-668.42035	210.34964	-16.12285
374	3.108	1281.45117	324.93607	1159.43445	27.57719	360.48196	1379.17395	-873.44220	370.77997	1344.52405	21.78900	514.39990	-14.73479	815.66443	163.15414	8.22115	-1168.61487	542.55762	79.51625	-682.12744	211.35847	-15.92633
375	3.117	1281.59192	323.70554	1160.43616	28.13699	358.57162	1379.30408	-872.87317	370.72650	1347.52588	7.85599	515.43555	-14.58447	813.91168	163.58842	4.81577	-1140.09192	535.85516	76.55651	-695.82123	212.54727	-15.88431
376	3.125	1281.77856	322.53519	1161.51868	28.76278	356.41003	1379.59412	-872.24615	370.65094	1350.33020	-6.15398	516.38715	-14.48687	808.68848	164.61908	1.95435	-1109.42334	529.18536	72.73737	-709.57404	213.90088	-15.96931
377	3.133	1282.01563	321.43219	1162.68750	29.48149	354.05762	1380.03906	-871.54370	370.56409	1352.91223	-20.19995	517.35229	-14.42507	799.94226	166.14178	-0.02242	-1076.51746	522.82471	68.59993	-723.44360	215.31401	-16.12195
378	3.142	1282.30701	320.40375	1163.94824	30.31701	351.61682	1380.63354	-870.78491	370.45502	1355.25037	-34.23514	518.38593	-14.36402	788.15674	167.91493	-1.08435	-1041.46545	516.92230	64.70783	-737.46680	216.58206	-16.25551
379	3.150	1282.65356	319.45615	1165.30249	31.27222	349.19290	1381.37976	-870.02325	370.28000	1357.32788	-48.21092	519.44379	-14.29786	774.48755	169.59270	-1.55753	-1004.51636	511.48187	61.49541	-751.66467	217.57489	-16.27917
380	3.158	1283.05042	318.59369	1166.74304	32.32857	346.86371	1382.29053	-869.31952	369.99118	1359.13513	-62.07886	520.46667	-14.20057	760.19464	170.89240	-1.79065	-965.98773	506.50131	59.31845	-765.89117	218.46191	-16.20698
381	3.167	1283.48181	317.81659	1168.24719	33.45285	344.67892	1383.38416	-868.70984	369.57794	1360.66882	-75.76796	521.47815	-13.91208	746.00439	171.80591	-1.93576	-926.25366	502.07761	58.47937	-779.97998	219.42433	-16.07975
382	3.175	1283.91980	317.11938	1169.77075	34.59486	342.66766	1384.66907	-868.20465	369.07730	1361.93005	-89.17381	522.57172	-13.18736	732.05432	172.56425	-2.07870	-885.79700	498.35654	59.19023	-794.00598	220.34624	-15.85627
383	3.183	1284.32617	316.49057	1171.24866	35.68789	340.84674	1386.12927	-867.81085	368.55118	1362.92371	-102.20039	523.80804	-11.88594	718.22388	173.35718	-2.31880	-845.20605	495.38611	61.48622	-808.09937	221.06747	-15.52242
384	3.192	1284.66553	315.91562	1172.60999	36.66425	339.22702	1387.72388	-867.54492	368.06000	1363.65625	-114.78667	525.18616	-10.02131	704.41382	174.17953	-2.67030	-805.05035	493.05164	65.06033	-822.19769	221.66397	-15.17828
385	3.200	1284.92358	315.38177	1173.80005	37.46752	337.81293	1389.39941	-867.42865	367.64725	1364.13281	-126.89128	526.72797	-7.66833	690.62445	174.95164	-3.03260	-765.76636	491.10709	69.18791	-836.15063	222.37000	-14.98609
386	3.208	1285.11499	314.88025	1174.78943	38.05271	336.60080	1391.10486	-867.47998	367.33258	1364.35571	-138.50734	528.52240	-4.88608	676.88672	175.68452	-3.30587	-727.69690	489.21439	72.91551	-849.90808	223.32678	-15.02490
387	3.217	1285.27417	314.40607	1175.56396	38.38615	335.57971	1392.80359	-867.70551	367.11807	1364.32532	-149.64967	530.64294	-1.68543	663.20209	176.46561	-3.47962	-691.18628	487.07092	75.46170	-863.54639	224.44446	-15.19871
388	3.225	1285.43726	313.95917	1176.11023	38.44353	334.73422	1394.47510	-868.10284	367.00223	1364.03931	-160.23122	532.98590	1.94088	649.54492	177.33194	-3.59470	-656.53351	484.62650	76.54541	-877.16052	225.55519	-15.38017
389	3.233	1285.63074	313.54510	1176.41113	38.20742	334.04758	1396.10425	-868.67920	366.97858	1363.48694	-169.96565	535.24536	6.01556	635.88879	178.24138	-3.68063	-623.79645	482.11826	76.30644	-890.78851	226.54633	-15.48707
390	3.242	1285.86719	313.17450	1176.45093	37.67138	333.50244	1397.66675	-869.46759	367.01471	1362.64758	-178.43456	537.17517	10.71639	622.24115	179.14484	-3.75464	-592.66943	479.85815	74.95302	-904.44275	227.30424	-15.39915
391	3.250	1286.15137	312.86072	1176.22156	36.84344	333.08118	1399.12683	-870.51062	367.04758	1361.49902	-185.18880	538.79840	16.46284	608.63879	180.03558	-3.83685	-562.63684	478.03738	72.61584	-918.11456	227.83575	-15.10147
392	3.258	1286.48975	312.61902	1175.72083	35.74546	332.76782	1400.44727	-871.82367	367.01178	1360.02698	-189.72868	540.26697	23.79517	595.09027	180.95062	-3.93731	-533.28802	476.68832	69.44273	-931.74500	228.39352	-14.80160
393	3.267	1286.88892	312.46927	1174.95886	34.41154	332.54950	1401.60193	-873.37738	366.87054	1358.22461	-191.43346	541.62329	33.15220	581.56116	181.90862	-4.03741	-504.44159	475.76932	65.61323	-945.31042	229.20032	-14.69567
394	3.275	1287.34631	312.43353	1173.97314	32.88032	332.41620	1402.58240	-875.11115	366.63135	1356.09131	-189.56779	542.71790	44.57189	568.01520	182.82974	-4.09774	-476.05219	475.25980	61.25044	-958.89734	230.18817	-14.80160
395	3.283	1287.84277	312.52283	1172.83228	31.18577	332.35336	1403.39551	-876.94965	366.34351	1353.63623	-183.48952	543.33215	57.43365	554.43231	183.62123	-4.10511	-448.23883	475.14185	56.40982	-972.57684	231.15147	-15.01555
396	3.292	1288.34937	312.72775	1171.60815	29.35690	332.33298	1404.05542	-878.81171	366.06860	1350.87842	-173.06859	543.38196	70.48760	540.81372	184.33702	-4.09905	-421.46002	475.38351	51.11395	-986.29602	231.99323	-15.18332
397	3.300	1288.84253	313.02130	1170.34448	27.42033	332.32123	1404.57642	-880.61707	365.85434	1347.83997	-158.94688	542.94952	82.23188	527.18042	185.11305	-4.12124	-396.54437	476.02142	45.31503	-999.97278	232.74002	-15.20612
398	3.308	1289.31165	313.37091	1169.05188	25.40421	332.29602	1404.97095	-882.29126	365.74280	1344.54358	-142.27678	542.14893	91.52932	513.53796	185.99162	-4.16356	-374.47064	477.14514	38.82727	-1013.60059	233.44370	-15.11814
399	3.317	1289.75525	313.74957	1167.72375	23.34714	332.24887	1405.25281	-883.77142	365.78232	1341.01453	-124.15724	541.05756	98.12012	499.86072	186.92505	-4.18957	-356.06702	478.80685	31.40873	-1027.26270	234.15768	-15.02869
400	3.325	1290.17578	314.14035	1166.35205	21.30198	332.17487	1405.44153	-885.01672	366.01505	1337.28406	-105.24379	539.73236	102.59388	486.12045	187.88477	-4.19313	-341.85333	481.02930	23.07584	-1041.10376	234.92055	-15.00320
401	3.333	1290.57556	314.53558	1164.93481	19.32830	332.06384	1405.55994	-886.01532	366.45685	1333.38464	-85.67653	538.16663	105.83775	472.31732	188.86868	-4.21249	-332.10065	483.74481	14.42429	-1055.14380	235.72589	-14.99766
402	3.342	1290.95593	314.93396	1163.47693	17.48390	331.89700	1405.63037	-886.78491	367.08957	1329.34473	-65.22806	536.25836	108.50310	458.49341	189.85219	-4.27761	-327.04596	486.64307	6.63196	-1069.11108	236.61716	-14.94544
403	3.350	1291.31628	315.33728	1161.98914	15.81736	331.65118	1405.67236	-887.36414	367.87225	1325.19104	-43.58504	533.88684	110.86755	444.70541	190.82471	-4.37574	-326.93140	489.22604	0.95558	-1082.76538	237.68958	-14.88354
404	3.358	1291.65515	315.74860	1160.48547	14.35822	331.30643	1405.69666	-887.78845	368.76559	1320.96619	-20.63258	530.98633	112.96297	430.96707	191.82726	-4.48106	-331.68488	491.07965	-2.09779	-1096.24121	238.89108	-14.91325
405	3.367	1291.96997	316.17084	1158.98120	13.11878	330.85580	1405.69800	-888.06299	369.75043	1316.74805	3.42801	527.55487	114.73949	417.24191	192.87411	-4.58221	-340.70825	492.13199	-3.10020	-1109.75195	240.06372	-15.06960
406	3.375	1292.25818	316.60641	1157.49219	12.11027	330.31345	1405.65686	-888.15601	370.81561	1312.66248	28.22725	523.65143	116.15768	403.50195	193.90279	-4.67239	-352.92896	492.69791	-3.08086	-1123.30176	241.14557	-15.24801
407	3.383	1292.51721	317.05728	1156.03381	11.34760	329.71396	1405.54626	-888.02264	371.92474	1308.87622	53.51311	519.39069	117.17638	389.76059	194.85742	-4.73875	-366.91046	493.18872	-2.80783	-1136.90210	242.12654	-15.26563
408	3.392	1292.74426	317.52490	1154.62134	10.83765	329.10278	1405.33643	-887.63922	373.01135	1305.56519	79.29350	514.88757	117.69823	376.03833	195.76311	-4.78345	-381.29498	493.79169	-2.68420	-1150.70825	242.99713	-15.06628
409	3.400	1292.93689	318.01053	1153.26965	10.57211	328.52603	1404.99695	-887.01672	374.01004	1302.87146	105.73930	510.21448	117.58371	362.33209	196.69232	-4.84916	-395.37354	494.51361	-2.86200	-1164.75537	243.81372	-14.81338
410	3.408	1293.09265	318.51535	1151.99304	10.53184	328.02646	1404.50012	-886.18744	374.87332	1300.88440	133.00594	505.43637	116.73215	348.63629	197.68399	-4.98363	-409.11084	495.35211	-3.27153	-1178.78638	244.63446	-14.66647
411	3.417	1293.20898	319.04056	1150.80615	10.69414	327.63553	1403.82837	-885.18939	375.55789	1299.64368	161.14128	500.62598	115.12527	334.96045	198.69606	-5.16290	-422.71100	496.28540	-3.74374	-1192.48901	245.42209	-14.52595
412	3.425	1293.28345	319.58728	1149.72339	11.03729	327.36462	1402.97461	-884.07043	376.00000	1299.14172	190.08636	495.86996	112.84081	321.32654	199.65204	-5.28917	-436.26801	497.25293	-4.16843	-1205.66675	246.06790	-14.04286
413	3.433	1293.31384	320.15677	1148.75903	11.54260	327.20935	1401.93567	-882.89795	376.09988	1299.32617	219.72908	491.29556	110.05043	307.76212	200.54715	-5.29438	-449.75153	498.23181	-4.51295	-1218.19165	246.50577	-12.85116
414	3.442	1293.29761	320.75024	1147.92773	12.19575	327.15967	1400.70947	-881.74365	375.74127	1300.11389	249.97034	487.00858	106.93007	294.25821	201.46603	-5.20979	-463.15967	499.27914	-4.76796	-1230.08484	246.84283	-10.86714
415	3.450	1293.23230	321.36893	1147.24390	12.98678	327.19962	1399.29968	-880.65057	374.83954	1301.41333	280.73648	483.03387	103.56199	280.74918	202.47664	-5.10587	-476.56744	500.48514	-4.92921	-1241.51904	247.26244	-8.29908
416	3.458	1293.11560	322.01416	1146.72205	13.90644	327.29938	1397.72058	-879.61816	373.38004	1303.13953	311.97568	479.35464	99.92480	267.17706	203.56052	-5.01447	-490.04468	501.86707	-5.01924	-1252.49951	247.79346	-5.31827
417	3.467	1292.94507	322.68723	1146.37683	14.94331	327.41235	1395.99280	-878.61890	371.43585	1305.21619	343.67786	475.91901	95.91795	253.55594	204.67694	-4.94115	-503.58380	503.30804	-5.09316	-1262.81042	248.35645	-1.95755
418	3.475	1292.71826	323.38947	1146.22278	16.08854	327.48657	1394.14063	-877.62439	369.16721	1307.58032	375.85388	472.62729	91.42234	239.94498	205.83566	-4.89945	-517.11688	504.65814	-5.19553	-1272.43848	248.86858	1.70902
419	3.483	1292.43286	324.12228	1146.27429	17.34123	327.47864	1392.19873	-876.61816	366.79504	1310.18799	408.46765	469.38321	86.38495	226.36423	207.07465	-4.90490	-530.58276	505.89175	-5.31478	-1281.56616	249.18488	5.57502
420	3.492	1292.08655	324.88699	1146.54565	18.70009	327.35580	1390.21497	-875.59332	364.55096	1313.00537	441.41565	466.10840	80.81676	212.77640	208.39899	-4.95855	-543.98212	507.09595	-5.40494	-1290.01733	249.22754	9.64190
421	3.500	1291.67700	325.68488	1147.05090	20.14732	327.09619	1388.24207	-874.55054	362.63303	1315.99487	474.59381	462.69724	74.73644	199.16470	209.73427	-5.03644	-557.37286	508.30920	-5.46536	-1297.23022	249.16650	14.05816
422	3.508	1291.20215	326.51691	1147.80347	21.63897	326.69360	1386.32642	-873.49957	361.18192	1319.11389	507.94501	459.02515	68.17094	185.56580	210.96552	-5.10362	-570.79510	509.46466	-5.55308	-1302.78418	249.26764	19.18238
423	3.517	1290.65955	327.38358	1148.81665	23.10657	326.15964	1384.50391	-872.45337	360.26669	1322.32385	541.41327	455.00177	61.19598	172.00104	212.06004	-5.15589	-584.25702	510.51590	-5.68288	-1306.46729	249.62027	25.63558
424	3.525	1290.04639	328.28482	1150.10364	24.47460	325.51877	1382.79724	-871.42548	359.87915	1325.59741	574.90796	450.65353	53.99002	158.43085	213.08661	-5.21635	-597.79010	511.51480	-5.76778	-1307.86890	250.05420	33.99728
425	3.533	1289.35938	329.21994	1151.67883	25.68459	324.80130	1381.21411	-870.44159	359.93811	1328.92358	608.32770	446.22131	46.86737	144.80624	214.10211	-5.27724	-611.42169	512.54089	-5.70941	-1306.32532	250.40834	44.15575
426	3.542	1288.59448	330.18826	1153.55933	26.70504	324.04263	1379.75159	-869.55133	360.29770	1332.30823	641.49725	442.09198	40.21841	131.11740	215.10429	-5.29202	-625.12518	513.63080	-5.52154	-1301.35938	250.90454	54.97536
427	3.550	1287.74634	331.19040	1155.76697	27.52810	323.28387	1378.40442	-868.81799	360.76697	1335.74622	674.01093	438.57617	34.36949	117.37506	216.07935	-5.23688	-638.87036	514.76489	-5.30696	-1292.92773	252.02002	64.75880
428	3.558	1286.80957	332.23071	1158.33118	28.16533	322.56827	1377.16992	-868.27454	361.16208	1339.17322	705.14587	435.77533	29.42534	103.58493	217.04382	-5.14610	-652.65533	515.88104	-5.15616	-1281.20032	253.97882	72.09821
429	3.567	1285.77991	333.32083	1161.28809	28.64610	321.93817	1376.05322	-867.88837	361.37250	1342.46765	733.86584	433.50644	25.17287	89.74948	218.04790	-5.07441	-666.46802	516.90607	-5.12205	-1266.29468	256.51816	76.44557
430	3.575	1284.65735	334.48288	1164.67627	29.01702	321.42953	1375.06567	-867.58234	361.38629	1345.51978	758.97540	431.36032	21.14875	75.87546	219.12039	-5.04050	-680.28833	517.80902	-5.18908	-1248.27771	259.12775	78.10622
431	3.583	1283.45166	335.75049	1168.52246	29.33655	321.06744	1374.21887	-867.27631	361.26563	1348.28491	779.50507	429.14908	16.83954	61.96484	220.23360	-5.02595	-694.12335	518.65558	-5.25117	-1227.30042	261.40784	77.79887
432	3.592	1282.18665	337.16290	1172.81689	29.66371	320.86987	1373.52063	-866.90491	361.10687	1350.79138	795.02783	427.13098	11.84197	48.00226	221.34038	-5.00874	-707.99854	519.56641	-5.22140	-1203.60425	263.19092	76.20426
433	3.600	1280.90186	338.75009	1177.48987	30.04762	320.85403	1372.97559	-866.41998	360.99643	1353.10706	805.59784	425.53677	6.00609	33.97009	222.41116	-4.97162	-721.92798	520.59100	-5.11842	-1177.34521	264.57675	73.70248
434	3.608	1279.64478	340.51215	1182.41589	30.52292	321.04037	1372.58716	-865.78925	360.97696	1355.28076	811.43604	424.26410	-0.31667	19.87915	223.45102	-4.90665	-735.91394	521.66394	-5.01154	-1148.51514	265.86093	70.34594
435	3.617	1278.45703	342.40848	1187.45264	31.11141	321.44879	1372.36169	-864.99780	361.05035	1357.30994	812.61798	423.14343	-6.17870	5.78162	224.48837	-4.83195	-749.96161	522.68787	-4.93613	-1117.15088	267.13995	66.17619
436	3.625	1277.36523	344.36755	1192.48035	31.82728	322.08640	1372.30835	-864.05743	361.19980	1359.16736	809.05524	422.12442	-10.47200	-8.26624	225.54395	-4.77235	-764.06561	523.63428	-4.86595	-1083.51709	268.14371	61.53120
437	3.633	1276.38123	346.30771	1197.41064	32.68265	322.94003	1372.43396	-863.01776	361.39999	1360.83997	800.92029	421.24600	-12.74652	-22.27618	226.60985	-4.71703	-778.19867	524.56506	-4.76646	-1047.94897	268.58182	56.91356
438	3.642	1275.50708	348.15747	1202.17615	33.68995	323.98080	1372.74451	-861.95514	361.62924	1362.33105	789.12787	420.70004	-13.55710	-36.30792	227.64725	-4.63369	-792.32446	525.55188	-4.64960	-1010.65717	268.32666	52.74301
439	3.650	1274.73975	349.87360	1206.72961	34.85777	325.17041	1373.24988	-860.93848	361.89044	1363.63159	775.27991	420.81656	-13.78581	-50.34552	228.61720	-4.51710	-806.40625	526.58344	-4.54831	-971.80719	267.29675	49.33382
440	3.658	1274.07361	351.44434	1211.04968	36.18055	326.46259	1373.95813	-860.00934	362.20886	1364.71216	760.94000	421.76883	-13.86862	-64.25507	229.49881	-4.37545	-820.42480	527.58234	-4.47475	-931.69940	265.46326	46.91932
441	3.667	1273.50146	352.87518	1215.13464	37.62699	327.80557	1374.86328	-859.18982	362.60519	1365.53394	746.91815	423.35562	-13.87569	-77.85327	230.28027	-4.17237	-834.39252	528.50372	-4.41663	-890.85681	262.86914	45.67574
442	3.675	1273.01721	354.17737	1218.98914	39.13543	329.15176	1375.93823	-858.49475	363.07864	1366.05823	733.30200	425.13489	-13.88884	-90.97162	230.96092	-3.82689	-848.32324	529.39093	-4.34245	-849.98157	259.53049	45.78647
443	3.683	1272.62000	355.36200	1222.61487	40.62039	330.46552	1377.14331	-857.94037	363.60974	1366.25427	719.91138	426.73297	-14.02832	-103.48688	231.53760	-3.28724	-862.20703	530.35425	-4.18691	-809.77332	255.45793	47.32743
444	3.692	1272.31555	356.43765	1226.00464	41.98460	331.72287	1378.43958	-857.55273	364.17178	1366.10620	706.54443	428.06650	-14.31670	-115.32465	231.99591	-2.58459	-876.03534	531.49292	-3.89495	-770.76526	250.81598	49.97356
445	3.700	1272.10925	357.41412	1229.13843	43.12985	332.90219	1379.79675	-857.36945	364.74411	1365.61121	693.04675	429.26862	-14.64945	-126.43854	232.32149	-1.79328	-889.81635	532.79608	-3.53804	-733.31311	245.99146	52.91680
446	3.708	1271.99585	358.30035	1231.98364	43.96854	333.97403	1381.19360	-857.42950	365.31561	1364.77234	679.37469	430.43463	-14.88808	-136.78802	232.48041	-0.96235	-903.55524	534.13934	-3.28459	-697.66357	241.45383	55.20344
447	3.717	1271.95959	359.09082	1234.50110	44.43888	334.90607	1382.61658	-857.76495	365.87146	1363.59338	665.60541	431.55927	-14.98280	-146.37427	232.41685	-0.12639	-917.23883	535.38306	-3.22924	-663.93756	237.47668	56.19848
448	3.725	1271.98523	359.76663	1236.65247	44.51592	335.67255	1384.05530	-858.40076	366.38351	1362.07483	651.86407	432.63608	-15.01592	-155.34955	232.09906	0.64022	-930.83820	536.43298	-3.35732	-632.01288	233.98752	55.72569
449	3.733	1272.06812	360.31436	1238.40540	44.20378	336.25128	1385.49023	-859.35376	366.82504	1360.21167	638.24097	433.68765	-15.10782	-164.08179	231.50372	1.28755	-944.34387	537.27783	-3.60419	-601.43921	230.70819	53.89906
450	3.742	1272.21228	360.72845	1239.73328	43.51447	336.62674	1386.88269	-860.62524	367.19229	1357.99597	624.75507	434.74420	-15.29120	-172.97827	230.49817	2.08488	-957.79962	538.05139	-3.83798	-571.54974	227.32416	51.01659
451	3.750	1272.42102	361.00180	1240.61511	42.46193	336.80365	1388.17969	-862.19342	367.50433	1355.42676	611.36145	435.80786	-15.49826	-181.95129	228.79208	3.94765	-971.27136	538.93573	-3.92334	-541.84570	223.48692	47.54661
452	3.758	1272.69385	361.12881	1241.03625	41.07613	336.80344	1389.32715	-864.01825	367.78763	1352.52185	597.99359	436.83902	-15.63399	-189.84265	226.14914	8.23457	-984.78064	539.94495	-3.89148	-512.26941	218.89609	43.94481
453	3.767	1273.03137	361.10519	1240.98218	39.40745	336.64468	1390.28198	-866.05396	368.05927	1349.31873	584.59747	437.82510	-15.65566	-194.57001	222.67912	15.78150	-998.28479	540.97363	-3.89647	-483.00006	213.48676	40.42717
454	3.775	1273.43237	360.92282	1240.43262	37.51263	336.33777	1391.02209	-868.25397	368.31604	1345.86609	571.14752	438.83084	-15.59925	-194.21417	218.83890	25.95912	-1011.74164	542.00635	-3.99014	-454.16348	207.44127	36.99796
455	3.783	1273.89343	360.58157	1239.36926	35.44517	335.89960	1391.55005	-870.56213	368.53314	1342.21313	557.65588	439.91330	-15.53437	-188.06830	215.14746	36.82856	-1025.17346	543.07446	-4.08837	-425.89777	201.06102	33.57365
456	3.792	1274.41626	360.10315	1237.79175	33.25325	335.36365	1391.88635	-872.90192	368.66611	1338.40320	544.14014	441.04572	-15.50795	-176.64648	211.88524	46.34264	-1038.62891	544.15454	-4.12468	-398.63043	194.65688	30.03249
457	3.800	1275.01257	359.52448	1235.72449	30.97261	334.77484	1392.05432	-875.17529	368.65387	1334.47229	530.58856	442.18469	-15.51957	-160.94598	209.00113	53.42070	-1052.12256	545.22290	-4.12285	-373.21289	188.49594	26.20135
458	3.808	1275.69482	358.88177	1233.21094	28.62331	334.18164	1392.07031	-877.27509	368.42926	1330.44897	516.98566	443.32510	-15.53353	-141.90094	206.28596	58.07129	-1065.64075	546.26294	-4.15026	-350.74866	182.81621	21.77655
459	3.817	1276.46265	358.19812	1230.30908	26.22043	333.63254	1391.94495	-879.11017	367.93671	1326.35193	503.34393	444.45361	-15.52410	-120.28223	203.58342	60.88604	-1079.17773	547.25250	-4.24640	-332.25952	177.80138	16.41329
460	3.825	1277.30225	357.47287	1227.08777	23.79129	333.18298	1391.69312	-880.62958	367.14886	1322.18481	489.67749	445.51974	-15.51052	-96.70367	200.85327	62.55870	-1092.76318	548.20740	-4.38700	-318.49640	173.47980	10.05763
461	3.833	1278.19702	356.68643	1223.62219	21.38646	332.90775	1391.33923	-881.82910	366.07578	1317.93665	475.97485	446.48380	-15.52793	-71.63171	198.17345	63.62196	-1106.43384	549.14722	-4.51512	-309.95734	169.74614	3.16966
462	3.842	1279.13635	355.83276	1219.99084	19.07379	332.89304	1390.91614	-882.74402	364.75674	1313.60376	462.23260	447.35101	-15.58235	-45.49347	195.72203	64.35597	-1120.16370	550.05518	-4.58101	-306.85791	166.61595	-3.38396
463	3.850	1280.11401	354.94208	1216.27258	16.91387	333.18991	1390.46436	-883.42932	363.24182	1309.21924	448.49329	448.15332	-15.65304	-18.74689	193.68436	64.84053	-1133.87744	550.94647	-4.55551	-308.93661	164.41920	-8.68716
464	3.858	1281.12207	354.06354	1212.54688	14.93234	333.75543	1390.03284	-883.92542	361.57828	1304.86414	434.81406	448.94601	-15.71071	8.23566	192.15839	65.05969	-1147.54321	551.88898	-4.45205	-315.43042	163.51535	-12.17517
465	3.867	1282.14246	353.24332	1208.89648	13.12519	334.46033	1389.66504	-884.23511	359.80609	1300.65845	421.19186	449.78012	-15.73202	35.33929	191.17249	64.96712	-1161.20081	552.91510	-4.33158	-325.39441	163.79189	-13.87865
466	3.875	1283.14868	352.51886	1205.40649	11.50260	335.17654	1389.37610	-884.32922	357.96106	1296.74023	407.55170	450.66553	-15.70911	62.70682	190.73631	64.52727	-1174.89038	553.97882	-4.25560	-337.81537	164.69604	-14.36123
467	3.883	1284.11450	351.90811	1202.15955	10.11285	335.84030	1389.14600	-884.17065	356.07681	1293.24353	393.83466	451.60648	-15.65949	90.56989	190.81444	63.74094	-1188.58447	555.00031	-4.21174	-351.50952	165.75145	-14.35481
468	3.892	1285.01953	351.39713	1199.23291	9.02141	336.43732	1388.93054	-883.73859	354.18396	1290.28333	380.06342	452.60995	-15.63148	119.09253	191.32463	62.61517	-1202.21069	555.94238	-4.10673	-365.46527	166.82620	-14.39337
469	3.900	1285.84900	350.94672	1196.69727	8.28419	336.96298	1388.67920	-883.04108	352.31439	1287.94617	366.29709	453.63992	-15.66313	148.32761	192.19499	61.13859	-1215.70081	556.86230	-3.86614	-379.25696	167.95230	-14.67195
470	3.908	1286.59399	350.51532	1194.61182	7.93349	337.40176	1388.34973	-882.11371	350.51086	1286.28381	352.56543	454.62805	-15.73522	178.25851	193.32269	59.33788	-1228.98254	557.87946	-3.45147	-392.88275	169.07503	-15.09390
471	3.917	1287.24951	350.08295	1193.01892	7.96897	337.73157	1387.91687	-881.01477	348.83649	1285.30994	338.88379	455.53482	-15.79311	208.84940	194.47369	57.33001	-1241.92639	559.05389	-2.73397	-406.41882	170.05362	-15.46848
472	3.925	1287.80676	349.65433	1191.94702	8.35990	337.93604	1387.37402	-879.81891	347.37875	1285.00171	325.28345	456.37363	-15.80610	240.07309	195.35623	55.25591	-1254.34485	560.31085	-1.47799	-419.91998	170.82362	-15.69529
473	3.933	1288.24915	349.23706	1191.41467	9.06200	338.01221	1386.72839	-878.60889	346.24591	1285.31018	311.78882	457.18549	-15.78300	271.93079	195.82669	53.15742	-1266.06470	561.55243	0.50688	-433.40717	171.45815	-15.79906
474	3.942	1288.55676	348.82275	1191.43225	10.03466	337.97552	1385.99548	-877.45721	345.55002	1286.17688	298.39511	458.00211	-15.73755	304.44220	195.93808	50.95808	-1276.99048	562.76971	3.25537	-446.83862	172.09683	-15.88996
475	3.950	1288.71765	348.39532	1191.99805	11.24682	337.85461	1385.19666	-876.39990	345.36606	1287.54504	285.06827	458.81619	-15.67109	337.63812	195.81473	48.54180	-1287.12891	563.95166	6.66768	-460.17389	172.79041	-16.04172
476	3.958	1288.73315	347.94748	1193.09509	12.67398	337.68277	1384.35486	-875.42548	345.69257	1289.36304	271.75229	459.58563	-15.58970	371.59314	195.57388	45.80394	-1296.54871	565.03027	10.60996	-473.43994	173.45488	-16.21899
477	3.967	1288.61414	347.48227	1194.69250	14.29014	337.50067	1383.49121	-874.49060	346.44659	1291.58118	258.39404	460.26627	-15.51480	406.42554	195.33694	42.67670	-1305.21985	566.00189	15.01854	-486.69278	174.06679	-16.39498
478	3.975	1288.37451	347.00165	1196.75745	16.05875	337.35193	1382.62744	-873.54846	347.48163	1294.15149	244.96895	460.84680	-15.48176	442.20325	195.19675	39.19435	-1312.82861	566.93585	19.86946	-499.96738	174.71992	-16.58106
479	3.983	1288.02393	346.49564	1199.26440	17.93119	337.26071	1381.79016	-872.57275	348.61212	1297.02612	231.49490	461.38690	-15.51591	478.84003	195.11856	35.55128	-1318.77856	567.82306	25.08364	-513.26453	175.42683	-16.71339
480	3.992	1287.56445	345.94696	1202.19153	19.85124	337.21753	1381.00806	-871.56763	349.64969	1300.15466	218.02319	461.97623	-15.59361	516.08209	194.92979	32.06284	-1322.39526	568.61511	30.70478	-526.56976	176.10008	-16.71186
481	4.000	1286.99707	345.35309	1205.51440	21.75673	337.18387	1380.30420	-870.56580	350.44446	1303.48035	204.58380	462.63852	-15.66041	553.55933	194.42224	29.06697	-1323.17651	569.36963	37.17200	-539.88708	176.71542	-16.61324
482	4.008	1286.33362	344.74280	1209.20288	23.58308	337.10495	1379.69263	-869.61627	350.90948	1306.94849	191.15503	463.36395	-15.68927	590.80212	193.45888	26.82492	-1320.92468	570.04138	45.05173	-553.23120	177.32289	-16.51335
483	4.017	1285.59802	344.16901	1213.22339	25.27716	336.94421	1379.17542	-868.76520	351.02771	1310.51929	177.71867	464.17551	-15.69282	627.17657	192.04945	25.42187	-1315.65955	570.17285	54.31274	-566.60565	177.98335	-16.46861
484	4.025	1284.81702	343.68585	1217.54004	26.81199	336.71841	1378.73975	-868.03503	350.84680	1314.16760	164.27904	465.06323	-15.68796	661.88092	190.36484	24.71071	-1307.53003	569.09839	63.99517	-580.02191	178.74937	-16.47157
485	4.033	1284.01147	343.32773	1222.11609	28.18491	336.47433	1378.36511	-867.41797	350.45432	1317.86963	150.81058	465.95245	-15.67088	694.10773	188.69202	24.31106	-1296.85400	566.42596	72.66730	-593.50690	179.61195	-16.44947
486	4.042	1283.19482	343.09769	1226.91516	29.40078	336.22900	1378.03735	-866.88416	349.94556	1321.59473	137.26970	466.79840	-15.62901	723.17310	187.30585	23.71761	-1283.97375	562.23389	79.19337	-607.06586	180.50317	-16.35843
487	4.050	1282.37622	342.97418	1231.90186	30.46162	335.95291	1377.75586	-866.39166	349.41284	1325.30872	123.65102	467.63660	-15.56617	748.52051	186.26311	22.56924	-1268.97144	556.96655	83.25706	-620.66858	181.38925	-16.25911
488	4.058	1281.55750	342.93570	1237.03967	31.37361	335.59973	1377.52881	-865.89636	348.93851	1328.98047	109.98077	468.52747	-15.51159	769.78925	185.37518	20.84189	-1251.66895	551.16779	85.37399	-634.28845	182.31770	-16.23344
489	4.067	1280.73340	342.97452	1242.28955	32.15942	335.12906	1377.36450	-865.36853	348.57040	1332.58289	96.26846	469.48260	-15.49493	786.92480	184.48096	18.70456	-1231.86707	545.19843	86.34692	-647.92352	183.34482	-16.28171
490	4.075	1279.90063	343.08591	1247.61157	32.86103	334.50626	1377.26733	-864.80646	348.30545	1336.09106	82.48557	470.45166	-15.50944	800.09070	183.69669	16.21336	-1209.52368	539.11743	86.58751	-661.60138	184.43127	-16.30827
491	4.083	1279.06262	343.25732	1252.95959	33.53123	333.69666	1377.24036	-864.22687	348.10541	1339.48096	68.59903	471.40131	-15.50820	809.47461	183.32782	13.25740	-1184.80042	532.79657	85.97303	-675.38074	185.50305	-16.22637
492	4.092	1278.22498	343.47220	1258.27356	34.22001	332.66870	1377.29333	-863.63568	347.93121	1342.72986	54.63145	472.36591	-15.44359	815.20776	183.58583	9.79886	-1157.98462	526.20886	84.26317	-689.31757	186.53748	-16.06420
493	4.100	1277.39380	343.71008	1263.48315	34.96164	331.40582	1377.44568	-863.01422	347.76071	1345.81616	40.66194	473.37860	-15.32224	817.31470	184.47911	6.06926	-1129.29541	519.48492	81.41986	-703.42004	187.50087	-15.88928
494	4.108	1276.58594	343.94202	1268.52209	35.76973	329.91553	1377.71899	-862.33521	347.57544	1348.72034	26.75334	474.41940	-15.20763	815.65082	185.89948	2.58908	-1098.72559	512.66492	77.58195	-717.58533	188.39110	-15.72670
495	4.117	1275.83618	344.13800	1273.33435	36.64480	328.22943	1378.12915	-861.58264	347.34567	1351.42664	12.90417	475.46597	-15.13953	810.03357	187.65727	-0.00446	-1066.09314	505.67789	73.02423	-731.60913	189.34367	-15.62129
496	4.125	1275.19324	344.28659	1277.87036	37.58443	326.39743	1378.68945	-860.76221	347.04044	1353.92358	-0.94455	476.52762	-15.08626	800.63672	189.46729	-1.40619	-1031.24878	498.58649	68.20435	-745.40106	190.48645	-15.61772
497	4.133	1274.70068	344.40482	1282.08936	38.58698	324.48441	1379.41760	-859.90179	346.64389	1356.19995	-14.86343	477.60309	-15.01009	788.31873	191.05412	-1.92491	-994.22882	491.67593	63.74966	-759.11499	191.74551	-15.65302
498	4.142	1274.37305	344.52036	1285.96619	39.65340	322.56439	1380.33594	-859.04364	346.15540	1358.23840	-28.85559	478.66049	-14.90709	774.41833	192.31078	-2.11226	-955.28961	485.29395	60.33173	-772.94885	192.95842	-15.62385
499	4.150	1274.18835	344.63931	1289.48840	40.78660	320.70645	1381.46082	-858.23254	345.58411	1360.01563	-42.82315	479.69687	-14.72582	760.09851	193.31180	-2.27153	-914.89709	479.67352	58.49986	-786.93512	194.10893	-15.53597
500	4.158	1274.10620	344.73502	1292.64404	41.97871	318.96344	1382.79224	-857.50354	344.95114	1361.50891	-56.61035	480.79865	-14.29567	745.92145	194.19394	-2.44763	-873.67603	474.89978	58.57942	-800.99408	195.26753	-15.45173
501	4.167	1274.09253	344.77042	1295.41138	43.19447	317.36914	1384.31262	-856.87671	344.29221	1362.69922	-70.06880	482.11844	-13.37926	731.96436	195.05072	-2.63332	-832.28772	470.97247	60.61874	-815.09723	196.33308	-15.33723
502	4.175	1274.12585	344.72873	1297.75928	44.37068	315.93973	1385.98816	-856.36377	343.65103	1363.57019	-83.10612	483.79547	-11.80116	718.11487	195.91446	-2.86083	-791.29828	467.83740	64.29394	-829.23364	197.12175	-15.12661
503	4.183	1274.19495	344.62494	1299.65845	45.43109	314.68314	1387.77307	-855.97961	343.06735	1364.11096	-95.65221	485.84253	-9.58179	704.27264	196.79803	-3.17045	-751.17487	465.28983	68.81142	-843.26477	197.73270	-14.90200
504	4.192	1274.29724	344.49136	1301.08777	46.30471	313.60669	1389.62048	-855.74835	342.57089	1364.31946	-107.58995	488.09512	-6.94886	690.44189	197.70145	-3.51238	-712.39124	462.88837	73.02953	-857.06122	198.47525	-14.81020
505	4.200	1274.42920	344.35785	1302.02942	46.94347	312.71350	1391.49768	-855.70520	342.17722	1364.19641	-118.82518	490.41397	-4.09140	676.69000	198.59151	-3.74967	-675.42242	460.16080	75.94868	-870.68323	199.48862	-14.86221
506	4.208	1274.58008	344.24771	1302.45605	47.33026	311.99991	1393.39001	-855.89392	341.87790	1363.73816	-129.34474	492.78806	-0.97455	663.03992	199.44466	-3.81681	-640.56378	456.98108	77.21059	-884.25806	200.68019	-14.97930
507	4.217	1274.74036	344.17880	1302.33325	47.46759	311.46194	1395.28430	-856.35394	341.64093	1362.93896	-139.05989	495.10855	2.53134	649.44336	200.31052	-3.80231	-607.76392	453.64728	77.03009	-897.86523	201.84877	-15.11674
508	4.225	1274.91309	344.15533	1301.63635	47.35807	311.09714	1397.14722	-857.10406	341.43240	1361.79724	-147.71239	497.26019	6.63675	635.83704	201.28075	-3.84136	-576.61676	450.58694	75.71564	-911.53772	202.80862	-15.25784
509	4.233	1275.11084	344.16214	1300.36194	46.99599	310.89151	1398.92102	-858.14014	341.22791	1360.31348	-154.95442	499.42941	11.79110	622.19238	202.36066	-3.96918	-546.51245	448.12399	73.44118	-925.26208	203.53764	-15.33968
510	4.242	1275.35156	344.17233	1298.52368	46.37156	310.81039	1400.54065	-859.44501	341.00092	1358.48352	-160.35881	501.92712	18.62204	608.51404	203.42409	-4.10291	-516.88586	446.47626	70.35811	-939.02148	204.19345	-15.25470
511	4.250	1275.65845	344.15829	1296.14490	45.47773	310.81580	1401.95337	-860.99030	340.72534	1356.30457	-163.33244	504.82831	27.71689	594.81415	204.36185	-4.15738	-487.43195	445.74649	66.67756	-952.79871	204.96150	-15.01430
512	4.258	1276.05554	344.09723	1293.25244	44.31770	310.88873	1403.12854	-862.72784	340.39514	1353.78503	-163.04237	507.87744	39.32661	581.10577	205.21149	-4.13464	-458.14294	445.86093	62.59255	-966.55536	205.85736	-14.77644
513	4.267	1276.55981	343.97983	1289.87451	42.91273	311.02432	1404.06079	-864.58344	340.02548	1350.94214	-158.56938	510.64941	53.00636	567.40405	206.07173	-4.09423	-429.23865	446.59659	58.18930	-980.26172	206.75746	-14.64410
514	4.275	1277.17773	343.82742	1286.03943	41.30246	311.21494	1404.76453	-866.46423	339.64307	1347.79089	-149.44713	512.88000	67.49620	553.71967	206.96899	-4.08806	-401.18396	447.71448	53.45833	-993.90833	207.61295	-14.59923
515	4.283	1277.90271	343.69778	1281.77014	39.53692	311.44696	1405.26147	-868.27283	339.29343	1344.33960	-136.15636	514.63385	81.06561	540.05206	207.88144	-4.14157	-374.72534	449.08051	48.30205	-1007.49768	208.45947	-14.60080
516	4.292	1278.71960	343.66690	1277.08484	37.66801	311.70346	1405.57410	-869.91870	339.04465	1340.60095	-119.95201	516.09857	92.20558	526.39099	208.80737	-4.24484	-350.79547	450.64478	42.48193	-1021.06647	209.30737	-14.63636
517	4.300	1279.61792	343.80444	1272.00598	35.74648	311.96326	1405.72546	-871.33252	338.95880	1336.60400	-102.11037	517.34558	100.28057	512.72650	209.74335	-4.33773	-330.32446	452.37668	35.68951	-1034.71240	210.12358	-14.70007
518	4.308	1280.59937	344.16028	1266.56812	33.82483	312.20032	1405.74255	-872.47754	339.06189	1332.39331	-83.32768	518.36792	105.69433	499.05148	210.66370	-4.36297	-314.04468	454.28961	27.83566	-1048.50488	210.88750	-14.75976
519	4.317	1281.67529	344.76154	1260.81848	31.95716	312.38333	1405.65454	-873.35217	339.33929	1328.02454	-63.70488	519.18140	109.44010	485.36035	211.56299	-4.35078	-302.40356	456.40814	19.33971	-1062.38062	211.64240	-14.77484
520	4.325	1282.85156	345.60672	1254.81763	30.19239	312.47290	1405.48877	-873.98578	339.75531	1323.55286	-43.03365	519.77002	112.43979	471.65570	212.47621	-4.38535	-295.68555	458.64557	11.17446	-1076.24390	212.44014	-14.74058
521	4.333	1284.11157	346.65744	1248.64355	28.57051	312.43091	1405.26660	-874.42200	340.28680	1319.02332	-21.06567	520.04712	115.22592	457.95001	213.42967	-4.48544	-294.11700	460.77704	4.52355	-1090.10107	213.28801	-14.69662
522	4.342	1285.41431	347.84653	1242.38977	27.12114	312.24500	1405.00073	-874.69153	340.93304	1314.48059	2.25566	519.92419	118.01306	444.24902	214.41519	-4.59677	-297.64856	462.52563	0.11894	-1103.97095	214.19897	-14.70058
523	4.350	1286.70886	349.10349	1236.15479	25.86038	311.94009	1404.69592	-874.79077	341.69046	1309.99792	26.72272	519.33954	120.81145	430.53711	215.42615	-4.68428	-305.68921	463.72681	-2.15413	-1117.74634	215.23955	-14.78027
524	4.358	1287.94922	350.38101	1230.03748	24.79353	311.56046	1404.34680	-874.68134	342.53314	1305.69226	52.02948	518.26117	123.46799	416.80756	216.45285	-4.75491	-317.12665	464.47205	-2.99040	-1131.33618	216.44963	-14.89158
525	4.367	1289.10242	351.66602	1224.13806	23.92645	311.14362	1403.93640	-874.31281	343.42139	1301.70996	77.97930	516.69983	125.72327	403.09442	217.44994	-4.82138	-330.52026	465.02295	-3.16441	-1144.85156	217.70621	-14.94320
526	4.375	1290.14734	352.96744	1218.55273	23.27518	310.71368	1403.43713	-873.65295	344.32135	1298.19604	104.55177	514.68030	127.28886	389.43842	218.37254	-4.89071	-344.51337	465.58896	-3.23490	-1158.42578	218.82129	-14.88910
527	4.383	1291.06787	354.29898	1213.36462	22.86346	310.29483	1402.81445	-872.70435	345.20920	1295.27246	131.83920	512.25311	127.91707	375.84119	219.23827	-4.97234	-358.35950	466.25128	-3.46233	-1172.00684	219.74103	-14.73300
528	4.392	1291.84729	355.67398	1208.63782	22.71106	309.92026	1402.03406	-871.50171	346.05585	1293.03174	159.94092	509.50150	127.45148	362.28076	220.11105	-5.08447	-371.96118	467.02435	-3.85812	-1185.43237	220.47504	-14.43733
529	4.400	1292.47437	357.10574	1204.42078	22.82356	309.62491	1401.07019	-870.10089	346.81165	1291.53198	188.86542	506.47943	125.88721	348.75659	221.02721	-5.23629	-385.44464	467.91348	-4.30941	-1198.56958	220.99626	-13.91715
530	4.408	1292.94788	358.60138	1200.75171	23.19154	309.43600	1399.91077	-868.57361	347.39627	1290.79297	218.50444	503.20425	123.42218	335.28259	221.97432	-5.39533	-398.88281	468.93109	-4.70621	-1211.38232	221.31435	-13.02781
531	4.417	1293.27026	360.15164	1197.66028	23.79985	309.36707	1398.55444	-867.00708	347.68829	1290.79834	248.70212	499.71826	120.40381	321.85266	222.94009	-5.50490	-412.29053	470.06989	-4.99697	-1223.81714	221.49890	-11.55073
532	4.425	1293.44128	361.73404	1195.16699	24.63832	309.40982	1397.00806	-865.48962	347.53629	1291.50610	279.32404	496.11597	117.17413	308.45456	223.94910	-5.54256	-425.65863	471.28018	-5.18337	-1235.69189	221.66185	-9.36329
533	4.433	1293.46045	363.33029	1193.28162	25.70252	309.53561	1395.28540	-864.07953	346.81738	1292.85291	310.27271	492.49039	113.91023	295.07925	225.03131	-5.52710	-438.97064	472.50208	-5.31236	-1246.89111	221.92230	-6.55712
534	4.442	1293.33118	364.93729	1192.00195	26.98419	309.70840	1393.40723	-862.78326	345.50671	1294.75403	341.47055	488.85605	110.56482	281.68921	226.16794	-5.48175	-452.24261	473.71655	-5.44063	-1257.43762	222.29741	-3.31272
535	4.450	1293.05859	366.56192	1191.31616	28.46371	309.89084	1391.40295	-861.56238	343.69650	1297.11487	372.85260	485.13956	106.93739	268.23163	227.32043	-5.42699	-465.52826	474.95877	-5.57747	-1267.24316	222.65125	0.22682
536	4.458	1292.64453	368.20453	1191.20703	30.11200	310.04065	1389.31372	-860.35754	341.56799	1299.85010	404.39117	481.21927	102.78864	254.69437	228.50400	-5.38630	-478.86029	476.26779	-5.69429	-1276.04761	222.80086	3.94601
537	4.467	1292.08691	369.84515	1191.65503	31.89520	310.10931	1387.19104	-859.11462	339.35971	1302.88440	436.11420	476.98047	97.92596	241.12274	229.77167	-5.37990	-492.23425	477.63550	-5.75929	-1283.66980	222.68633	7.77839
538	4.475	1291.38293	371.45685	1192.64001	33.77616	310.04889	1385.09180	-857.80408	337.32993	1306.14465	468.09125	472.37369	92.26125	227.57654	231.12088	-5.41942	-505.65228	479.03391	-5.73989	-1290.14160	222.38206	11.84356
539	4.483	1290.53052	373.03391	1194.13647	35.71033	309.82114	1383.06970	-856.43201	335.69525	1309.55981	500.41559	467.41473	85.82705	214.07452	232.45937	-5.48824	-519.12207	480.43896	-5.65520	-1295.50513	221.95020	16.56250
540	4.492	1289.53064	374.59897	1196.11060	37.64211	309.40445	1381.16760	-855.03564	334.57736	1313.06519	533.21082	462.11319	78.72617	200.58307	233.69118	-5.54408	-532.62079	481.78210	-5.62462	-1299.46265	221.31793	22.66449
541	4.500	1288.38867	376.18475	1198.52405	39.50642	308.80197	1379.41272	-853.66510	333.99579	1316.60632	566.58899	456.45081	71.08704	187.05627	234.81171	-5.56926	-546.09491	482.95770	-5.75221	-1301.23291	220.34653	30.87681
542	4.508	1287.11548	377.81265	1201.33801	41.23426	308.04892	1377.81665	-852.36359	333.89456	1320.14587	600.50476	450.47214	63.12706	173.47897	235.89017	-5.58369	-559.51776	483.91788	-5.98429	-1299.90198	219.15909	41.20783
543	4.517	1285.72644	379.48898	1204.51465	42.76505	307.20432	1376.37793	-851.16321	334.16730	1323.67383	634.68408	444.36176	55.24048	159.86163	236.97778	-5.59908	-572.94843	484.70483	-6.16954	-1295.02881	218.29984	52.53792
544	4.525	1284.24023	381.21552	1208.01514	44.05977	306.33395	1375.08997	-850.09924	334.65979	1327.21509	668.70892	438.43759	47.93973	146.20810	238.05806	-5.59359	-586.49084	485.43814	-6.20644	-1286.75977	218.42563	63.06762
545	4.533	1282.67493	382.98972	1211.79297	45.10457	305.50220	1373.94800	-849.22296	335.18298	1330.80444	702.03705	433.05756	41.64828	132.50668	239.09042	-5.54840	-600.18744	486.28210	-6.10646	-1275.35767	219.90724	71.15613
546	4.542	1281.04150	384.79660	1215.79102	45.91016	304.76489	1372.95154	-848.57550	335.58264	1334.42712	733.91510	428.40939	36.48563	118.73807	240.07431	-5.48615	-613.99078	487.31161	-5.97451	-1260.88940	222.64545	75.97786
547	4.550	1279.34314	386.61560	1219.94946	46.50879	304.15729	1372.10144	-848.14117	335.80524	1338.00232	763.38867	424.38336	32.18790	104.88373	241.04489	-5.43776	-627.83704	488.44293	-5.90730	-1243.34570	226.11411	77.71935
548	4.558	1277.58728	388.43570	1224.21277	46.94537	303.69373	1371.40320	-847.84540	335.87991	1341.44360	789.40619	420.73819	28.19550	90.94815	242.03937	-5.39588	-641.71240	489.55127	-5.89382	-1222.79968	229.62177	77.22652
549	4.567	1275.79199	390.25525	1228.53015	47.27193	303.38519	1370.87012	-847.59332	335.87418	1344.69885	810.95331	417.37900	23.84098	76.96436	243.08606	-5.32739	-655.63000	490.57446	-5.85236	-1199.41528	232.68883	75.39174
550	4.575	1273.97778	392.07019	1232.85535	47.54823	303.25131	1370.51892	-847.29791	335.88354	1347.73755	827.30054	414.39453	18.59903	62.95694	244.19037	-5.21484	-669.59973	491.52267	-5.74240	-1173.40430	235.29874	72.72148
551	4.583	1272.15881	393.87469	1237.14563	47.83969	303.31351	1370.36255	-846.88843	336.02548	1350.53650	838.23633	411.79993	12.31483	48.92480	245.31889	-5.07975	-683.63751	492.46698	-5.59755	-1145.01233	237.69055	69.35806
552	4.592	1270.34766	395.67520	1241.36353	48.20912	303.58395	1370.40356	-846.32178	336.38824	1353.08667	844.03772	409.42709	5.30180	34.86536	246.41580	-4.96188	-697.74823	493.47253	-5.46750	-1114.49854	239.89404	65.39009
553	4.600	1268.56824	397.49750	1245.47534	48.70612	304.06421	1370.63403	-845.60388	336.94907	1355.41907	845.19269	407.15741	-1.70212	20.77533	247.44189	-4.87539	-711.90295	494.51242	-5.36997	-1082.01099	241.76541	61.01794
554	4.608	1266.85950	399.36871	1249.44702	49.36427	304.74945	1371.03809	-844.78882	337.57111	1357.60803	842.16681	405.07925	-7.69076	6.65033	248.39429	-4.79692	-726.06158	495.49390	-5.29466	-1047.54089	243.27679	56.55615
555	4.617	1265.26587	401.29388	1253.24329	50.21010	305.63446	1371.59387	-843.94037	338.11200	1359.72131	835.47052	403.41711	-11.71373	-7.48230	249.29723	-4.69583	-740.19592	496.38260	-5.21375	-1011.11169	244.37061	52.40483
556	4.625	1263.82861	403.25620	1256.83154	51.27011	306.71393	1372.27441	-843.10040	338.51749	1361.77161	825.81989	402.39008	-13.46455	-21.57086	250.18456	-4.57077	-754.29041	497.26062	-5.09623	-972.89526	244.84427	48.91605
557	4.633	1262.57825	405.22745	1260.18237	52.56370	307.97855	1373.05151	-842.28955	338.82428	1363.71558	814.04010	402.09869	-13.64448	-35.56427	251.07129	-4.45338	-768.34857	498.20404	-4.95210	-933.19763	244.54736	46.31681
558	4.642	1261.52209	407.16809	1263.26978	54.09052	309.42075	1373.90466	-841.52094	339.11914	1365.47449	800.90936	402.55490	-13.39577	-49.37653	251.91690	-4.36871	-782.39044	499.15515	-4.84251	-892.53027	243.42722	44.84811
559	4.650	1260.64368	409.03275	1266.07300	55.82075	311.03314	1374.82239	-840.80841	339.49240	1366.96228	787.11420	403.68866	-13.38182	-62.86920	252.63983	-4.28563	-796.42908	500.03171	-4.79690	-851.60583	241.43909	44.85238
560	4.658	1259.91882	410.78732	1268.57837	57.67978	312.76871	1375.79590	-840.16986	339.99667	1368.11707	773.10120	405.22427	-13.61391	-75.92035	253.18863	-4.11829	-810.47656	500.89633	-4.73962	-811.15747	238.59013	46.54215
561	4.667	1259.33215	412.41946	1270.78076	59.53448	314.49814	1376.82043	-839.62671	340.63120	1368.91211	759.02985	406.76654	-13.90371	-88.47974	253.57089	-3.79592	-824.55737	501.90414	-4.55466	-771.81683	235.08188	49.62132
562	4.675	1258.87659	413.93683	1272.67773	61.21308	316.04550	1377.89917	-839.20929	341.35422	1369.34253	744.98529	408.09814	-14.19260	-100.53986	253.82976	-3.31593	-838.67511	503.13971	-4.21547	-734.08978	231.35100	53.19186
563	4.683	1258.54395	415.35568	1274.26123	62.55721	317.28760	1379.03967	-838.96741	342.11179	1369.40869	731.05707	409.26547	-14.51538	-112.05280	254.01471	-2.72331	-852.77747	504.55331	-3.81416	-698.30322	227.86098	56.15230
564	4.692	1258.32202	416.68817	1275.51062	63.46005	318.20370	1380.24622	-838.96973	342.87161	1369.10547	717.23108	410.40167	-14.83568	-122.89124	254.13322	-2.08553	-866.78680	505.99542	-3.48385	-664.54279	224.81482	57.79681
565	4.700	1258.20105	417.93631	1276.40137	63.86847	318.83731	1381.51306	-839.28784	343.63742	1368.41919	703.40765	411.56738	-15.04713	-132.96326	254.14319	-1.50757	-880.65106	507.28302	-3.33292	-632.64410	222.08810	58.06205
566	4.708	1258.17651	419.08820	1276.91382	63.76937	319.24008	1382.81873	-839.98035	344.42828	1367.32629	689.54346	412.74020	-15.11874	-142.37805	254.00917	-1.12574	-894.36609	508.29080	-3.41373	-602.21094	219.41876	57.22740
567	4.717	1258.25024	420.12183	1277.03381	63.17920	319.45148	1384.12988	-841.08441	345.24774	1365.79749	675.69629	413.87744	-15.13048	-151.48181	253.65660	-0.98998	-907.98938	509.04553	-3.66783	-572.64746	216.62271	55.52486
568	4.725	1258.43066	421.02438	1276.74915	62.13560	319.49545	1385.41003	-842.61224	346.07596	1363.81274	661.94135	414.94672	-15.18047	-160.68365	252.81888	-0.80530	-921.62323	509.71545	-3.92957	-543.39612	213.58937	53.10997
569	4.733	1258.72827	421.80493	1276.04578	60.69116	319.37613	1386.62524	-844.55139	346.88367	1361.38306	648.31018	415.94757	-15.31361	-169.98816	251.03954	0.32917	-935.31616	510.46954	-4.06784	-514.28461	210.15067	50.18732
570	4.742	1259.14771	422.47995	1274.90637	58.90849	319.09015	1387.74487	-846.86292	347.64658	1358.54993	634.79700	416.92419	-15.50583	-178.42377	247.93768	3.78820	-948.99701	511.35840	-4.09069	-485.44086	206.12106	46.97460
571	4.750	1259.68518	423.05322	1273.31482	56.84959	318.65283	1388.73792	-849.47479	348.35153	1355.36462	621.35797	417.90732	-15.69443	-184.02539	243.53372	10.57210	-962.57660	512.33575	-4.09499	-456.92413	201.45201	43.63425
572	4.758	1260.33228	423.51511	1271.26135	54.56499	318.10086	1389.57263	-852.28644	348.99185	1351.87781	607.92480	418.89911	-15.82548	-184.76874	238.33904	20.27424	-976.06390	513.36121	-4.16800	-428.71741	196.25504	40.30220
573	4.767	1261.07751	423.84885	1268.74133	52.09393	317.46979	1390.22266	-855.19019	349.54694	1348.14331	594.45587	419.92618	-15.88108	-179.76898	233.11501	30.98991	-989.51648	514.43414	-4.30832	-400.97040	190.78175	37.07870
574	4.775	1261.90662	424.03156	1265.75562	49.46867	316.78000	1390.67542	-858.09387	349.96036	1344.21558	580.94202	421.02655	-15.86669	-169.51453	228.45683	40.42725	-1002.96710	515.54041	-4.42309	-374.11682	185.42467	33.94962
575	4.783	1262.80652	424.04492	1262.31250	46.71471	316.04407	1390.93164	-860.92554	350.15027	1340.14111	567.37457	422.19070	-15.79597	-155.04175	224.46843	47.21913	-1016.46106	516.63611	-4.44477	-348.89600	180.51849	30.79477
576	4.792	1263.76782	423.89069	1258.43152	43.85290	315.28189	1390.99976	-863.61877	350.05365	1335.94727	553.75500	423.34848	-15.71122	-137.20251	220.79407	51.36030	-1030.04370	517.68909	-4.42017	-326.23309	176.14136	27.43027
577	4.800	1264.78625	423.58832	1254.15393	40.90571	314.53174	1390.89661	-866.09479	349.66473	1331.63220	540.11194	424.44681	-15.65879	-116.64709	216.98001	53.68954	-1043.67517	518.69092	-4.44307	-306.97894	172.21138	23.58628
578	4.808	1265.86060	423.15845	1249.54993	37.90037	313.85211	1390.65186	-868.27856	349.02930	1327.17810	526.47009	425.50137	-15.64524	-94.03271	212.81432	55.12980	-1057.27026	519.65265	-4.55422	-291.75754	168.60361	18.99257
579	4.817	1266.98743	422.61130	1244.70642	34.86621	313.29999	1390.30615	-870.14386	348.20694	1322.58179	512.82330	426.52707	-15.65945	-70.02155	208.37593	56.28814	-1070.81287	520.61957	-4.71850	-280.98007	165.20396	13.56069
580	4.825	1268.16089	421.94962	1239.70361	31.83562	312.90286	1389.90222	-871.72400	347.24167	1317.86365	499.15161	427.50418	-15.68472	-45.18396	203.88377	57.43998	-1084.36682	521.63269	-4.84867	-274.92908	162.05954	7.44634
581	4.833	1269.37366	421.18237	1234.60522	28.85345	312.66699	1389.47534	-873.07159	346.15460	1313.05774	485.44238	428.42703	-15.68785	-19.94458	199.57524	58.63407	-1097.99646	522.65833	-4.88240	-273.76309	159.43163	1.05124
582	4.842	1270.60754	420.32855	1229.46863	25.97864	312.60187	1389.05139	-874.21716	344.94821	1308.21277	471.70093	429.31647	-15.64564	5.46289	195.65569	59.78731	-1111.70728	523.65009	-4.84109	-277.27304	157.65222	-4.95818
583	4.850	1271.82996	419.41397	1224.35449	23.27103	312.71329	1388.64844	-875.16504	343.61227	1303.40906	457.95313	430.19736	-15.57288	31.02606	192.27464	60.76369	-1125.46582	524.65564	-4.77958	-284.66571	156.94048	-9.81968
584	4.858	1273.00769	418.47577	1219.32898	20.78221	312.98773	1388.27454	-875.91278	342.13672	1298.76904	444.21851	431.09619	-15.51070	56.91351	189.47656	61.44281	-1139.24890	525.73975	-4.74519	-294.87378	157.20694	-13.04008
585	4.867	1274.11914	417.55841	1214.46619	18.55717	313.39688	1387.92639	-876.45355	340.53671	1294.44141	430.47345	432.02780	-15.49671	83.34875	187.17749	61.75439	-1153.03723	526.84973	-4.78823	-307.03918	158.02298	-14.64332
586	4.875	1275.15540	416.69257	1209.84949	16.63747	313.89993	1387.59155	-876.76276	338.86227	1290.56909	416.68823	432.96756	-15.53781	110.47784	185.27715	61.65580	-1166.79761	527.86969	-4.89833	-320.46130	158.93005	-15.10072
587	4.883	1276.11218	415.87772	1205.56238	15.06054	314.44003	1387.25183	-876.80396	337.17474	1287.27551	402.89044	433.88901	-15.59942	138.33206	183.72238	61.13280	-1180.52112	528.74451	-4.94980	-334.40469	159.71667	-15.01787
588	4.892	1276.98352	415.08496	1201.67554	13.85539	314.95581	1386.88586	-876.55884	335.52283	1284.66992	389.12451	434.83493	-15.62990	166.87726	182.41144	60.23930	-1194.23743	529.51569	-4.81065	-348.31943	160.40109	-14.86526
589	4.900	1277.76038	414.27905	1198.24097	13.04050	315.40179	1386.46863	-876.04510	333.96042	1282.83472	375.38916	435.85608	-15.61438	196.06021	181.14455	59.08346	-1207.92651	530.31647	-4.46500	-362.04230	161.09691	-14.89236
590	4.908	1278.43384	413.44086	1195.29443	12.62124	315.75137	1385.97168	-875.31403	332.57819	1281.80127	361.68399	436.88132	-15.60956	225.82855	179.69212	57.77425	-1221.41968	531.31696	-3.93525	-375.64453	161.88519	-15.12685
591	4.917	1279.00000	412.56564	1192.85852	12.58245	315.99023	1385.37024	-874.44153	331.49414	1281.54480	348.05261	437.79056	-15.68141	256.16867	177.90337	56.37038	-1234.46631	532.55560	-3.14195	-389.19885	162.75504	-15.45004
592	4.925	1279.46045	411.65018	1190.94617	12.88698	316.11990	1384.65833	-873.51422	330.82092	1281.99744	334.52899	438.58813	-15.80353	287.13144	175.76230	54.84731	-1246.89063	533.83698	-1.94032	-402.69775	163.62798	-15.73777
593	4.933	1279.81653	410.69153	1189.56262	13.48555	316.15875	1383.85339	-872.60742	330.64700	1283.06763	321.08936	439.37903	-15.87552	318.81137	173.33350	53.10643	-1258.60828	534.98547	-0.18841	-416.11389	164.42654	-15.95407
594	4.942	1280.06689	409.68842	1188.70313	14.33326	316.13379	1382.98694	-871.76440	331.02267	1284.65881	307.67743	440.20721	-15.83905	351.29614	170.69174	51.01164	-1269.55725	536.11469	2.25851	-429.46497	165.16443	-16.14717
595	4.950	1280.21045	408.63843	1188.35535	15.40163	316.07721	1382.09485	-870.98853	331.94135	1286.68701	294.25580	441.00192	-15.73091	384.62317	167.89331	48.46283	-1279.74353	537.39673	5.44698	-442.78650	165.94374	-16.37428
596	4.958	1280.24792	407.54150	1188.50330	16.67176	316.02747	1381.21326	-870.25208	333.32581	1289.08911	280.82800	441.69699	-15.62229	418.79865	164.95741	45.48232	-1289.27759	538.79169	9.25306	-456.09171	166.79892	-16.63268
597	4.967	1280.17896	406.40619	1189.12939	18.11606	316.02478	1380.37354	-869.51379	335.03375	1291.81836	267.42001	442.29797	-15.55667	453.83466	161.86894	42.24179	-1298.22803	540.15942	13.47124	-469.37891	167.61130	-16.86648
598	4.975	1279.99951	405.24619	1190.21399	19.68956	316.09930	1379.59766	-868.74237	336.88480	1294.83276	254.04541	442.84192	-15.54884	489.69839	158.59966	39.02334	-1306.47864	541.33356	17.83101	-482.65466	168.24776	-17.00591
599	4.983	1279.70325	404.07050	1191.73486	21.33545	316.25464	1378.90015	-867.93591	338.70407	1298.08899	240.68896	443.41089	-15.58507	526.22046	155.11981	36.14987	-1313.68982	542.11987	22.08119	-495.93961	168.70876	-16.99645
600	4.992	1279.28528	402.88748	1193.66443	22.99686	316.46188	1378.28882	-867.12396	340.36139	1301.54541	227.31836	444.08035	-15.63095	563.04132	151.39294	33.90892	-1319.27612	542.53278	26.36217	-509.24811	169.11452	-16.85145
601	5.000	1278.74780	401.71600	1195.96887	24.62429	316.67310	1377.76501	-866.35291	341.78470	1305.16370	213.90036	444.82281	-15.65953	599.58472	147.39035	32.45492	-1322.56738	542.90204	31.33711	-522.59058	169.61998	-16.68067
602	5.008	1278.10010	400.57373	1198.61121	26.17163	316.83456	1377.32458	-865.67218	342.95157	1308.90637	200.41583	445.57785	-15.66278	635.09601	143.14288	31.72218	-1323.12488	543.49292	37.71080	-535.99133	170.33447	-16.61707
603	5.017	1277.35181	399.45349	1201.55579	27.59206	316.89508	1376.95984	-865.12341	343.87183	1312.73645	186.86981	446.33450	-15.66143	668.76923	138.80392	31.43505	-1320.81970	544.09741	45.63065	-549.46631	171.24768	-16.69143
604	5.025	1276.50708	398.32471	1204.76660	28.84761	316.82416	1376.66162	-864.72900	344.57178	1316.62000	173.27451	447.11090	-15.68623	699.92310	134.66951	31.20999	-1315.78174	544.10358	54.48774	-562.98376	172.23436	-16.79219
605	5.033	1275.56555	397.15656	1208.20569	29.91841	316.62372	1376.42224	-864.48010	345.08865	1320.52917	159.63730	447.93369	-15.72053	728.17499	131.06073	30.72089	-1308.39539	542.92285	63.17909	-576.48853	173.16835	-16.79003
606	5.042	1274.52795	395.93445	1211.83618	30.79805	316.30917	1376.23950	-864.33582	345.46597	1324.44153	145.97330	448.80518	-15.71146	753.45068	128.11591	29.86963	-1299.07825	540.33765	70.62083	-589.98334	174.00153	-16.68836
607	5.050	1273.40137	394.66245	1215.62756	31.49095	315.88446	1376.11829	-864.23871	345.74423	1328.33594	132.30025	449.69296	-15.64902	775.76538	125.74188	28.79066	-1288.00635	536.48413	76.19095	-603.52545	174.78555	-16.60712
608	5.058	1272.20239	393.36023	1219.55005	32.01958	315.33899	1376.06970	-864.14215	345.95856	1332.19031	118.61335	450.58524	-15.57550	794.97986	123.82247	27.63108	-1275.11755	531.62476	79.89380	-617.13318	175.67558	-16.62628
609	5.067	1270.95593	392.05798	1223.56604	32.42568	314.65073	1376.10828	-864.02747	346.13754	1335.98450	104.87720	451.50873	-15.52554	810.75537	122.43694	26.30360	-1260.23486	526.05585	82.19901	-630.80109	176.77061	-16.68086
610	5.075	1269.69360	390.79968	1227.63538	32.75967	313.78674	1376.24512	-863.89990	346.29449	1339.70117	91.06139	452.48926	-15.50237	822.75183	121.81935	24.48777	-1243.08606	520.20477	83.67888	-644.57788	177.94469	-16.63633
611	5.083	1268.45349	389.64868	1231.72229	33.06652	312.71149	1376.48364	-863.77094	346.42850	1343.31641	77.17872	453.54633	-15.47755	830.84967	122.14761	21.89959	-1223.32532	514.62372	84.69843	-658.50659	178.99591	-16.43498
612	5.092	1267.27124	388.66986	1235.79736	33.37602	311.39844	1376.82214	-863.64008	346.53894	1346.79260	63.26295	454.67645	-15.40527	835.16919	123.46410	18.52017	-1200.82373	509.58386	85.25253	-672.56421	179.88425	-16.13616
613	5.100	1266.16663	387.89545	1239.83240	33.70144	309.83539	1377.25842	-863.48596	346.62994	1350.08240	49.33086	455.79486	-15.28920	835.95410	125.76382	14.56786	-1175.90942	504.78683	85.04265	-686.73877	180.69347	-15.83160
614	5.108	1265.14368	387.31287	1243.79346	34.04861	308.02875	1377.79211	-863.27521	346.70157	1353.14160	35.39018	456.80521	-15.19896	833.44031	129.02159	10.33269	-1149.04602	499.78360	83.79689	-701.02521	181.49683	-15.55585
615	5.117	1264.20288	386.87860	1247.63721	34.43291	306.01959	1378.42200	-862.98279	346.75156	1355.94104	21.45073	457.75784	-15.16690	827.73523	133.06444	6.13738	-1120.39502	494.49753	81.49446	-715.30023	182.38538	-15.31796
616	5.125	1263.34814	386.53552	1251.31348	34.89183	303.90253	1379.14136	-862.60425	346.78210	1358.47021	7.49730	458.80798	-15.13068	818.89014	137.39890	2.45737	-1089.81152	489.24005	78.38215	-729.37177	183.46381	-15.15990
617	5.133	1262.58459	386.23215	1254.77454	35.47633	301.80249	1379.94006	-862.15930	346.79333	1360.72949	-6.51508	459.99741	-15.03304	807.26111	141.26050	-0.17490	-1057.14307	484.32870	74.90135	-743.22040	184.69781	-15.08807
618	5.142	1261.91492	385.94254	1257.98035	36.22538	299.81110	1380.81421	-861.68695	346.77728	1362.72095	-20.59282	461.20810	-14.91423	793.73993	144.05638	-1.59158	-1022.49329	479.73898	71.50764	-757.03235	185.93289	-15.03578
619	5.150	1261.34155	385.66473	1260.89771	37.14605	297.95773	1381.77332	-861.23260	346.72601	1364.44153	-34.65482	462.34399	-14.83516	779.42609	145.78880	-2.13927	-986.17993	475.30957	68.54267	-770.93646	187.12134	-14.97999
620	5.158	1260.86792	385.39749	1263.50073	38.20914	296.23663	1382.83215	-860.83405	346.63770	1365.88281	-48.59378	463.43683	-14.72390	765.06494	146.91211	-2.30313	-948.52618	471.15497	66.30437	-784.86847	188.37340	-14.98243
621	5.167	1260.49561	385.12357	1265.77271	39.35329	294.63916	1383.99927	-860.51733	346.51627	1367.03333	-62.32932	464.57483	-14.36257	750.89948	147.81830	-2.38402	-909.84698	467.54614	65.08246	-798.72998	189.76311	-15.07353
622	5.175	1260.21704	384.81430	1267.70361	40.49333	293.16861	1385.26978	-860.30078	346.37277	1367.88269	-75.76122	465.82147	-13.55632	736.91968	148.60539	-2.52032	-870.53687	464.60938	65.07365	-812.54926	191.16573	-15.19898
623	5.183	1260.01978	384.44315	1269.28394	41.53448	291.84314	1386.62744	-860.19543	346.22961	1368.42334	-88.78203	467.21750	-12.26178	723.06433	149.28142	-2.76762	-831.03992	462.36075	66.33496	-826.41357	192.33633	-15.28646
624	5.192	1259.90088	384.00061	1270.50049	42.39101	290.68762	1388.05249	-860.20251	346.11856	1368.65173	-101.36543	468.81937	-10.53156	709.27258	149.94852	-3.10506	-791.77911	460.77249	68.71785	-840.33704	193.14697	-15.28723
625	5.200	1259.86963	383.50928	1271.34351	43.00144	289.71988	1389.52649	-860.31787	346.06528	1368.57019	-113.53416	470.68866	-8.42149	695.50806	150.70947	-3.45227	-753.10455	459.69830	71.76612	-854.30994	193.69626	-15.19143
626	5.208	1259.93616	383.02258	1271.81030	43.33205	288.94382	1391.03394	-860.54669	346.07523	1368.18359	-125.23750	472.78345	-6.00311	681.77313	151.53827	-3.71716	-715.29865	458.86664	74.76987	-868.34857	194.23183	-15.07755
627	5.217	1260.10046	382.59680	1271.89331	43.36968	288.35452	1392.56262	-860.91479	346.13657	1367.49512	-136.35066	474.89511	-3.36851	668.07184	152.35779	-3.86288	-678.63141	458.02487	77.04176	-882.37231	194.99316	-15.05552
628	5.225	1260.35266	382.25635	1271.57202	43.11224	287.94861	1394.09985	-861.46423	346.23364	1366.50232	-146.78752	476.86816	-0.47909	654.37787	153.18526	-3.94769	-643.33252	457.09991	78.19456	-896.20337	196.03926	-15.11614
629	5.233	1260.67529	381.97949	1270.82178	42.56476	287.72632	1395.62378	-862.23407	346.36517	1365.19543	-156.47993	478.80704	2.93672	640.66492	154.07828	-4.06712	-609.51996	456.17258	78.15385	-909.78418	197.22328	-15.15590
630	5.242	1261.05103	381.71713	1269.63049	41.73844	287.68518	1397.09497	-863.24384	346.55081	1363.56067	-165.20006	480.88586	7.21660	626.93945	155.00482	-4.24906	-577.18201	455.34717	76.99684	-923.26184	198.35823	-15.13612
631	5.250	1261.47241	381.43018	1268.00024	40.64851	287.81952	1398.45642	-864.49457	346.80585	1361.58655	-172.51192	483.12454	12.63423	613.23993	155.90359	-4.42521	-546.16687	454.72595	74.86160	-936.81989	199.36452	-15.10301
632	5.258	1261.94287	381.11182	1265.93567	39.31157	288.11899	1399.64893	-865.98083	347.11398	1359.26880	-177.88591	485.39395	19.51563	599.59760	156.79091	-4.51449	-516.17639	454.45422	71.93159	-950.53137	200.26454	-15.07100
633	5.267	1262.46985	380.77792	1263.43616	37.74555	288.55331	1400.62964	-867.68951	347.43622	1356.61182	-180.73235	487.47119	28.27149	585.98279	157.71724	-4.52394	-486.84393	454.70953	68.39134	-964.36285	201.10466	-15.00434
634	5.275	1263.05798	380.44409	1260.49414	35.97320	289.06607	1401.38354	-869.58966	347.73798	1353.62915	-180.32820	489.13809	39.13927	572.33148	158.69048	-4.53308	-457.92059	455.57355	64.34682	-978.21686	201.91159	-14.92446
635	5.283	1263.70703	380.11490	1257.10388	34.02579	289.59839	1401.91980	-871.62903	348.00601	1350.34155	-175.90459	490.28754	51.78615	558.63379	159.65343	-4.58628	-429.44550	456.95514	59.81612	-992.00330	202.67166	-14.90554
636	5.292	1264.41956	379.78934	1253.27258	31.94321	290.11530	1402.26099	-873.73602	348.25513	1346.77881	-167.06267	490.91406	65.08651	544.93152	160.50937	-4.65856	-401.79926	458.73706	54.80103	-1005.70416	203.35670	-14.96671
637	5.300	1265.20605	379.46628	1249.02393	29.76965	290.60611	1402.43506	-875.82404	348.52289	1342.97900	-154.20677	491.07825	77.40734	531.24609	161.22791	-4.71516	-375.71143	460.88089	49.27763	-1019.36011	203.98395	-15.05235
638	5.308	1266.07361	379.14435	1244.39307	27.54811	291.06833	1402.47046	-877.79675	348.85825	1338.98486	-138.46635	490.91696	87.34687	517.56360	161.91833	-4.74813	-352.18359	463.34375	43.08444	-1033.02979	204.61078	-15.10669
639	5.317	1267.01746	378.83264	1239.42419	25.32024	291.49487	1402.39160	-879.56165	349.31659	1334.83789	-121.06673	490.58810	94.40074	503.86148	162.71683	-4.76888	-332.21570	466.05646	35.95700	-1046.74438	205.31387	-15.13928
640	5.325	1268.03101	378.57294	1234.16724	23.13056	291.87808	1402.22083	-881.05157	349.94843	1330.57532	-102.73213	490.14450	99.03152	490.12427	163.62175	-4.79123	-316.53461	468.98914	27.81743	-1060.50098	206.12801	-15.15970
641	5.333	1269.11621	378.43509	1228.67249	21.02495	292.21237	1401.98352	-882.23724	350.77875	1326.22498	-83.60323	489.49017	102.14265	476.34436	164.53261	-4.81612	-305.56812	472.11475	19.07565	-1074.29736	206.97740	-15.09727
642	5.342	1270.27502	378.47260	1222.99121	19.04079	292.47781	1401.71301	-883.12592	351.80136	1321.80420	-63.50989	488.48492	104.52299	462.50870	165.42307	-4.84110	-299.58319	475.26483	10.71286	-1088.08423	207.81877	-14.91115
643	5.350	1271.49512	378.68875	1217.18408	17.20154	292.63580	1401.44019	-883.74841	352.99655	1317.32861	-42.22110	487.07602	106.66800	448.59778	166.36165	-4.88159	-298.66870	478.05759	3.96913	-1101.79248	208.72870	-14.69402
644	5.358	1272.74561	379.04709	1211.32727	15.52246	292.65213	1401.17859	-884.13922	354.34659	1312.83337	-19.60770	485.29257	108.79969	434.61554	167.38861	-4.95981	-302.54803	480.09424	-0.38769	-1115.51123	209.70317	-14.56232
645	5.367	1273.98718	379.50620	1205.50708	14.01717	292.51743	1400.92102	-884.31451	355.82938	1308.39453	4.24736	483.15390	110.89198	420.61566	168.47498	-5.07624	-310.64484	481.30670	-2.54248	-1129.43384	210.63782	-14.54851
646	5.375	1275.18848	380.04480	1199.80737	12.70043	292.25409	1400.64685	-884.26166	357.41095	1304.13147	29.07202	480.66315	112.77081	406.68176	169.56644	-5.20739	-322.15814	482.01031	-3.28716	-1143.56201	211.52412	-14.63473
647	5.383	1276.33374	380.65698	1194.30713	11.59251	291.91440	1400.33057	-883.95190	359.05359	1300.19202	54.56387	477.85855	114.24452	392.86737	170.59665	-5.32249	-335.83929	482.56622	-3.39172	-1157.67407	212.40369	-14.75730
648	5.392	1277.41553	381.33719	1189.08423	10.71938	291.56635	1399.94678	-883.36926	360.72296	1296.73254	80.58711	474.84354	115.14267	379.14517	171.49808	-5.39912	-350.26581	483.13837	-3.35114	-1171.60999	213.25992	-14.79180
649	5.400	1278.42395	382.07974	1184.21606	10.10437	291.27591	1399.47180	-882.53223	362.37820	1293.90039	107.24364	471.78198	115.30865	365.44055	172.26106	-5.44309	-364.57471	483.77139	-3.40707	-1185.41089	214.10272	-14.65815
650	5.408	1279.34241	382.88367	1179.77551	9.76197	291.09988	1398.88354	-881.48755	363.96210	1291.81262	134.73199	468.79291	114.60698	351.72552	172.96724	-5.48896	-378.58832	484.51254	-3.61934	-1199.15051	214.96533	-14.38524
651	5.417	1280.15430	383.75385	1175.82593	9.69732	291.08105	1398.16565	-880.29126	365.40222	1290.53027	163.16341	465.86060	112.94048	338.02808	173.72282	-5.55936	-392.38611	485.41150	-3.95502	-1212.80310	215.79953	-13.97210
652	5.425	1280.85217	384.69989	1172.41565	9.90350	291.23978	1397.30713	-879.00586	366.60602	1290.04907	192.50481	462.94138	110.31264	324.36401	174.57573	-5.63967	-406.02930	486.47424	-4.34006	-1226.22510	216.55713	-13.24910
653	5.433	1281.43933	385.72949	1169.57593	10.36101	291.57526	1396.29871	-877.70673	367.45419	1290.30969	222.62589	460.09741	106.90578	310.72443	175.51364	-5.70169	-419.54718	487.63657	-4.68251	-1239.17017	217.30818	-11.98407
654	5.442	1281.91956	386.83704	1167.32104	11.04568	292.07495	1395.13159	-876.47015	367.81488	1291.22058	253.37862	457.45953	103.03770	297.10553	176.50790	-5.72240	-432.96558	488.80667	-4.92637	-1251.45996	218.10184	-10.06721
655	5.450	1282.29102	387.99976	1165.64905	11.93643	292.71365	1393.79956	-875.34851	367.57269	1292.68079	284.66937	455.13422	98.99186	283.51846	177.53931	-5.68940	-446.31311	489.96463	-5.09195	-1263.08496	218.79941	-7.47747
656	5.458	1282.55029	389.18823	1164.54272	13.01732	293.44955	1392.30554	-874.35388	366.66589	1294.59692	316.47333	453.17838	94.88488	269.97903	178.60139	-5.62076	-459.63831	491.18103	-5.24729	-1274.02124	219.26453	-4.20105
657	5.467	1282.70154	390.38110	1163.97375	14.27816	294.22913	1390.66345	-873.45691	365.12732	1296.88867	348.77164	451.58038	90.66651	256.48566	179.70543	-5.56038	-472.99994	492.52023	-5.42834	-1284.11072	219.59111	-0.30213
658	5.475	1282.76221	391.56607	1163.91235	15.70990	294.99615	1388.90161	-872.60120	363.10635	1299.48999	381.50867	450.22861	86.21017	243.02243	180.87502	-5.53506	-486.41016	493.96545	-5.59137	-1293.22876	219.92458	4.01673
659	5.483	1282.75354	392.73355	1164.33325	17.29320	295.69946	1387.06299	-871.72668	360.85565	1302.35046	414.62097	448.95917	81.39540	229.57431	182.12894	-5.54628	-499.82349	495.43164	-5.66959	-1301.41992	220.28690	8.46099
660	5.492	1282.68042	393.87476	1165.21118	18.99316	296.29388	1385.20105	-870.79034	358.67792	1305.43286	448.03979	447.65665	76.11999	216.11746	183.46704	-5.59194	-513.21155	496.80832	-5.66861	-1308.72339	220.68835	12.85676
661	5.500	1282.52307	394.98001	1166.51599	20.76309	296.73285	1383.36963	-869.77838	356.84558	1308.69861	481.67493	446.28683	70.30438	202.62396	184.83667	-5.65644	-526.60901	498.02148	-5.66306	-1314.96265	221.20299	17.41277
662	5.508	1282.25183	396.03876	1168.21265	22.54900	296.97516	1381.61682	-868.70490	355.53787	1312.09937	515.48523	444.88712	63.96233	189.07941	186.12883	-5.71275	-540.06866	499.10263	-5.69324	-1319.78284	221.91298	22.72548
663	5.517	1281.84863	397.04413	1170.25891	24.29338	297.01080	1379.98035	-867.60284	354.81589	1315.59216	549.54303	443.54138	57.25674	175.48663	187.26607	-5.74163	-553.59570	500.14966	-5.72833	-1322.70215	222.79886	29.50800
664	5.525	1281.31848	397.99487	1172.60632	25.93983	296.87085	1378.47986	-866.51410	354.62219	1319.15613	583.94861	442.31055	50.45178	161.86688	188.27293	-5.73294	-567.13727	501.20837	-5.74356	-1323.13599	223.77921	38.10121
665	5.533	1280.68176	398.89355	1175.20447	27.44065	296.60559	1377.11633	-865.47852	354.81134	1322.78442	618.65344	441.21628	43.80746	148.23767	189.22507	-5.69956	-580.64984	502.24747	-5.74258	-1320.59790	224.98077	47.97946
666	5.542	1279.95972	399.75110	1178.00488	28.76760	296.26886	1375.88159	-864.51978	355.21265	1326.46387	653.28510	440.25995	37.50017	134.58713	190.17261	-5.66611	-594.16602	503.22702	-5.72123	-1314.87720	226.80627	57.77979
667	5.550	1279.16650	400.59302	1180.96094	29.92211	295.92813	1374.76453	-863.64014	355.68906	1330.16296	687.02997	439.37610	31.62121	120.88403	191.14085	-5.63409	-607.75549	504.15552	-5.69045	-1305.95337	229.62456	65.95139
668	5.558	1278.30969	401.45129	1184.02795	30.93963	295.66940	1373.75146	-862.82574	356.17267	1333.82727	718.65723	438.44635	26.20185	107.09711	192.15685	-5.59980	-621.44977	505.08771	-5.67182	-1293.81689	233.45108	71.49618
669	5.567	1277.39526	402.34927	1187.16211	31.87804	295.57611	1372.83252	-862.03833	356.69250	1337.36938	746.73438	437.47528	21.15386	93.21530	193.23747	-5.57127	-635.23706	506.06033	-5.65351	-1278.44995	237.88467	74.30782
670	5.575	1276.42847	403.29865	1190.31665	32.78414	295.68369	1372.01270	-861.22418	357.32385	1340.69922	770.03369	436.73993	16.18737	79.26688	194.36183	-5.53927	-649.10553	507.04895	-5.60992	-1259.95410	242.25182	75.00484
671	5.583	1275.41638	404.30142	1193.44263	33.66014	295.94266	1371.31067	-860.36548	358.04520	1343.80249	787.94141	436.60672	10.89202	65.28360	195.47038	-5.47340	-663.05792	508.02234	-5.52840	-1238.61072	245.89194	74.42588
672	5.592	1274.37463	405.34506	1196.49719	34.47216	296.25891	1370.74841	-859.49664	358.70950	1346.75391	800.48804	437.15372	5.02593	51.25177	196.52089	-5.36503	-677.09534	508.99808	-5.40821	-1214.72510	248.53613	73.11302
673	5.600	1273.33337	406.40286	1199.44666	35.19774	296.59146	1370.34631	-858.65192	359.18768	1349.63330	807.91547	438.12848	-1.15895	37.14337	197.54651	-5.25222	-691.21442	510.00345	-5.27554	-1188.43628	250.46381	71.14125
674	5.608	1272.33496	407.44925	1202.26233	35.85742	296.99161	1370.12317	-857.83228	359.46838	1352.46814	810.22131	439.21823	-6.82671	22.97253	198.61719	-5.18151	-705.40131	511.02301	-5.17315	-1159.73401	252.18947	68.36662
675	5.617	1271.42310	408.46863	1204.91284	36.50338	297.56271	1370.09546	-857.01947	359.62674	1355.24109	807.24377	440.17953	-10.94375	8.78992	199.75241	-5.15027	-719.61505	512.02295	-5.11340	-1128.61646	253.97739	64.78616
676	5.625	1270.63269	409.44769	1207.36438	37.18589	298.40341	1370.27637	-856.19629	359.75568	1357.91565	799.29822	440.89316	-13.05680	-5.36389	200.90181	-5.10234	-733.80475	513.00708	-5.07299	-1095.23755	255.64124	60.68771
677	5.633	1269.98389	410.37247	1209.58899	37.92937	299.56396	1370.67554	-855.35565	359.92786	1360.44666	787.58911	441.53070	-13.67697	-19.48035	202.00488	-4.99762	-747.95337	514.01306	-5.03551	-1059.90918	256.74146	56.54940
678	5.642	1269.47888	411.23337	1211.56763	38.73493	301.02832	1371.29651	-854.50446	360.19373	1362.77612	773.84021	442.48236	-13.68067	-33.54376	203.04486	-4.86771	-762.07764	515.03680	-5.00263	-1022.91504	256.95508	52.82761
679	5.650	1269.10522	412.02203	1213.28540	39.59878	302.72473	1372.13269	-853.66644	360.58487	1364.83154	759.52216	443.93549	-13.54912	-47.47528	204.03677	-4.75033	-776.18127	516.01758	-4.95877	-984.41522	256.27371	49.80714
680	5.658	1268.84131	412.72806	1214.72876	40.52017	304.55084	1373.16260	-852.88593	361.10184	1366.54944	745.35645	445.67459	-13.38587	-61.14972	204.99753	-4.59389	-790.24371	516.94110	-4.86317	-944.62262	254.87224	47.63409
681	5.667	1268.66028	413.34778	1215.88806	41.48978	306.40048	1374.34875	-852.22681	361.70810	1367.89905	731.44104	447.34714	-13.28338	-74.46039	205.92310	-4.28894	-804.25415	517.87384	-4.70533	-903.96985	252.87341	46.45559
682	5.675	1268.53333	413.88721	1216.76062	42.47634	308.19342	1375.64612	-851.75604	362.35355	1368.87146	717.67841	448.77072	-13.37050	-87.33130	206.76556	-3.76816	-818.22253	518.88135	-4.53282	-863.08093	250.28316	46.48126
683	5.683	1268.43408	414.35257	1217.35278	43.42566	309.89673	1377.01453	-851.52319	363.00253	1369.45520	703.98706	449.99576	-13.66540	-99.68701	207.47525	-3.04271	-832.15344	519.99268	-4.38140	-822.66162	247.08290	47.84487
684	5.692	1268.34668	414.74658	1217.67700	44.26499	311.51392	1378.42773	-851.55597	363.63431	1369.64160	690.30524	451.17041	-14.04145	-111.45813	208.05298	-2.16947	-846.03882	521.21057	-4.22469	-783.36206	243.39291	50.29769
685	5.700	1268.26917	415.06979	1217.74365	44.91122	313.05380	1379.87183	-851.86987	364.23038	1369.43738	676.58569	452.37054	-14.33105	-122.59393	208.50899	-1.19185	-859.88831	522.50153	-4.03539	-745.65491	239.57584	53.04280
686	5.708	1268.20813	415.32095	1217.55566	45.28972	314.51624	1381.33850	-852.47272	364.77075	1368.85889	662.81445	453.56879	-14.45729	-133.01196	208.82710	-0.10886	-873.71570	523.80634	-3.83991	-709.82440	236.05840	55.05996
687	5.717	1268.17078	415.50226	1217.10498	45.35513	315.89014	1382.82068	-853.36694	365.23856	1367.92273	649.03625	454.71304	-14.48248	-142.55731	208.99615	1.06390	-887.48834	525.07373	-3.67147	-675.98682	233.02368	55.71581
688	5.725	1268.16211	415.62482	1216.37134	45.09767	317.15393	1384.30664	-854.55237	365.62512	1366.64160	635.34143	455.78427	-14.52786	-151.09912	209.02226	2.22161	-901.13843	526.25653	-3.52939	-644.02679	230.36398	55.01174
689	5.733	1268.18762	415.70721	1215.33057	44.52958	318.28839	1385.77258	-856.02063	365.93887	1365.01758	621.80713	456.80356	-14.64788	-158.69312	208.89417	3.29656	-914.62244	527.28613	-3.43684	-613.51691	227.85585	53.26331
690	5.742	1268.25464	415.76410	1213.96960	43.66544	319.28717	1387.17932	-857.75183	366.21204	1363.04822	608.44336	457.81207	-14.80502	-165.50360	208.55478	4.61129	-927.95740	528.11707	-3.47279	-583.77594	225.33440	50.68196
691	5.750	1268.37219	415.79077	1212.28906	42.51770	320.15372	1388.48145	-859.72766	366.48621	1360.75012	595.18414	458.85352	-14.93978	-171.33344	207.90134	7.08155	-941.22211	528.83466	-3.66985	-554.19586	222.72685	47.36919
692	5.758	1268.54797	415.76480	1210.29407	41.10400	320.89182	1389.64417	-861.93127	366.79504	1358.16638	581.91986	459.93732	-15.01912	-175.20935	206.83682	11.80000	-954.52014	529.63892	-3.94229	-524.65118	219.81978	43.60740
693	5.767	1268.78760	415.67163	1207.99060	39.44822	321.49652	1390.65308	-864.32300	367.16071	1355.34314	568.55438	461.01645	-15.04147	-175.64972	205.38535	19.17203	-967.90967	530.65234	-4.16529	-495.45145	216.19504	39.82605
694	5.775	1269.09607	415.51602	1205.39038	37.57690	321.95251	1391.51221	-866.82703	367.58124	1352.31433	555.06927	462.05011	-15.02523	-171.48950	203.70920	28.45234	-981.36096	531.80670	-4.26833	-466.85278	211.71944	36.21233
695	5.783	1269.47791	415.30469	1202.51611	35.51831	322.24329	1392.23596	-869.34686	368.01428	1349.10364	541.52051	463.05386	-14.99719	-162.46539	201.94963	38.15520	-994.80664	532.94482	-4.26894	-438.97174	206.84042	32.60673
696	5.792	1269.93530	415.03769	1199.39966	33.29930	322.36621	1392.83960	-871.79126	368.38058	1345.73438	527.96338	464.06430	-14.98062	-149.09039	200.13087	46.87706	-1008.23804	533.98090	-4.24776	-412.26569	202.18417	28.74385
697	5.800	1270.46570	414.71628	1196.07507	30.94448	322.34222	1393.33325	-874.09485	368.58408	1342.23389	514.40997	465.10669	-14.97106	-132.14532	198.26210	53.83590	-1021.72461	534.96149	-4.26032	-387.72253	198.09274	24.40370
698	5.808	1271.06091	414.33813	1192.57410	28.48452	322.20676	1393.72339	-876.21942	368.53851	1338.63159	500.83783	466.18585	-14.94626	-112.34509	196.43741	58.91006	-1035.32520	535.97778	-4.30457	-366.51642	194.56857	19.42261
699	5.817	1271.70618	413.88821	1188.92944	25.96269	321.99466	1394.01758	-878.13849	368.19363	1334.95142	487.21539	467.26181	-14.91693	-90.28186	194.78285	62.39948	-1049.01111	537.04517	-4.36959	-349.61139	191.48596	13.71888
700	5.825	1272.38684	413.34863	1185.17944	23.43123	321.74225	1394.22852	-879.82489	367.54865	1331.20532	473.53510	468.26584	-14.92532	-66.43817	193.38863	64.75668	-1062.70483	538.10638	-4.45063	-337.56775	188.78496	7.40193
701	5.833	1273.09705	412.71335	1181.37488	20.94457	321.49866	1394.37683	-881.25818	366.64297	1327.38818	459.82245	469.16928	-14.97688	-41.19507	192.33838	66.37910	-1076.36353	539.11511	-4.52863	-330.62170	186.51993	0.89634
702	5.842	1273.83936	411.98953	1177.57947	18.55468	321.32031	1394.49121	-882.43951	365.52963	1323.49036	446.10138	470.00848	-15.02334	-14.90106	191.73839	67.51147	-1090.00439	540.07611	-4.57434	-328.81305	184.86049	-5.11200
703	5.850	1274.62109	411.19153	1173.86414	16.31094	321.25113	1394.60010	-883.39026	364.25314	1319.52869	432.36005	470.84683	-15.02522	12.05750	191.66264	68.26752	-1103.67822	541.01929	-4.57415	-331.83298	183.98761	-9.89082
704	5.858	1275.45276	410.33957	1170.30225	14.26154	321.31091	1394.71619	-884.12866	362.84521	1315.57056	418.56085	471.74710	-14.98134	39.34131	192.07242	68.69954	-1117.42493	541.94592	-4.53852	-338.90189	183.89046	-12.93788
705	5.867	1276.34436	409.45834	1166.96619	12.45168	321.49893	1394.83044	-884.65088	361.33157	1311.73352	404.69147	472.76126	-14.91573	66.81427	192.84019	68.84435	-1131.23328	542.84778	-4.48029	-349.06842	184.37138	-14.29984
706	5.875	1277.29700	408.56580	1163.92175	10.92308	321.80371	1394.92090	-884.93604	359.74017	1308.16357	390.79553	473.88687	-14.87598	94.55154	193.87410	68.73379	-1145.06494	543.78577	-4.38599	-361.45435	185.24593	-14.60916
707	5.883	1278.29932	407.66241	1161.22839	9.71350	322.20276	1394.95911	-884.96301	358.10620	1305.00952	376.94257	475.03064	-14.90536	122.71988	195.18098	68.37879	-1158.90051	544.83148	-4.22788	-375.12726	186.39386	-14.62761
708	5.892	1279.32886	406.73260	1158.94324	8.84592	322.64523	1394.91016	-884.72473	356.47287	1302.40076	363.17242	476.07623	-14.98728	151.47076	196.77797	67.74630	-1172.71545	545.94885	-4.02632	-389.18524	187.64513	-14.77761
709	5.900	1280.35400	405.74777	1157.11450	8.31764	323.04791	1394.73865	-884.23688	354.88742	1300.43359	349.47394	477.00513	-15.05449	180.89844	198.58807	66.76735	-1186.42212	547.04895	-3.84674	-403.12088	188.81569	-15.12106
710	5.908	1281.33789	404.66577	1155.77173	8.10668	323.32541	1394.41858	-883.53845	353.39877	1299.16284	335.82092	477.89789	-15.07967	211.04358	200.48511	65.36826	-1199.85962	548.09424	-3.66492	-416.85391	189.87163	-15.58521
711	5.917	1282.24500	403.44373	1154.92419	8.18843	323.42667	1393.93799	-882.68738	352.06165	1298.59448	322.20013	478.82437	-15.09397	241.91650	202.34746	63.51033	-1212.86694	549.11292	-3.26508	-430.45227	190.87056	-16.06268
712	5.925	1283.04834	402.05597	1154.56067	8.54502	323.35062	1393.29651	-881.75342	350.94131	1298.68628	308.58948	479.78082	-15.10653	273.53485	204.03477	61.21135	-1225.35315	550.17175	-2.32135	-443.96552	191.80321	-16.42203
713	5.933	1283.73499	400.49176	1154.65552	9.16143	323.13940	1392.50195	-880.81250	350.11490	1299.36243	294.97406	480.70956	-15.10250	305.93243	205.41988	58.50392	-1237.28174	551.31982	-0.58338	-457.41443	192.64429	-16.59976
714	5.942	1284.30103	398.74506	1155.18152	10.01376	322.85834	1391.56946	-879.93311	349.66663	1300.53845	281.38687	481.54922	-15.09210	339.11194	206.41513	55.40134	-1248.58691	552.56262	2.01119	-470.80878	193.41989	-16.64804
715	5.950	1284.74573	396.81552	1156.12195	11.06285	322.56790	1390.52332	-879.15649	349.66879	1302.14136	267.87094	482.27124	-15.08788	373.04236	206.97910	51.93343	-1259.11047	553.89221	5.37928	-484.18045	194.14429	-16.65845
716	5.958	1285.07227	394.71188	1157.47266	12.26108	322.30286	1389.39294	-878.48547	350.14484	1304.11462	254.41820	482.90353	-15.07675	407.72968	207.11470	48.18297	-1268.66064	555.28052	9.37080	-497.58118	194.79962	-16.69605
717	5.967	1285.28943	392.45172	1159.23596	13.56419	322.07434	1388.20630	-877.89087	351.03314	1306.40942	240.96745	483.56699	-15.02800	443.21750	206.73700	44.30645	-1277.11133	556.66669	13.77722	-511.00113	195.37227	-16.76832
718	5.975	1285.40393	390.06119	1161.41064	14.93162	321.88278	1386.98718	-877.32758	352.18750	1308.97351	227.44241	484.44104	-14.90112	479.50931	205.63774	40.53533	-1284.32458	558.02637	18.39955	-524.35931	195.87054	-16.81293
719	5.983	1285.41321	387.56671	1163.98096	16.31704	321.72482	1385.75916	-876.75616	353.42331	1311.74744	213.82693	485.57733	-14.69570	516.52997	203.70570	37.11045	-1289.98083	559.41260	23.21964	-537.64282	196.34592	-16.76257
720	5.992	1285.30432	384.98019	1166.91150	17.66957	321.59750	1384.54773	-876.16559	354.57162	1314.67175	200.19972	486.81711	-14.48864	554.09412	201.03249	34.23283	-1293.60437	560.90918	28.53717	-550.94617	196.86407	-16.63027
721	6.000	1285.05688	382.29248	1170.15381	18.94559	321.49731	1383.37842	-875.58105	355.50714	1317.69507	186.63490	487.97458	-14.34817	591.80072	197.78166	32.06838	-1294.72937	562.61774	35.01344	-564.33191	197.43463	-16.49383
722	6.008	1284.65076	379.47986	1173.65869	20.11170	321.41412	1382.27234	-875.04926	356.15659	1320.77747	173.15526	488.90097	-14.32286	628.93420	194.08839	30.69065	-1292.95056	564.56580	43.39518	-577.76215	198.06061	-16.42103
723	6.017	1284.07593	376.52438	1177.38269	21.14145	321.33246	1381.24670	-874.61072	356.50275	1323.89197	159.79251	489.48050	-14.48391	664.52161	190.06575	29.98449	-1287.98608	566.41595	53.74220	-591.17554	198.82379	-16.44024
724	6.025	1283.33948	373.43381	1181.28955	22.01918	321.24072	1380.31519	-874.27838	356.57935	1327.02344	146.52927	489.84070	-14.78261	697.53424	185.85434	29.62729	-1279.90967	567.43671	64.91643	-604.58264	199.79359	-16.54636
725	6.033	1282.46558	370.24088	1185.35034	22.74576	321.13147	1379.48413	-874.03461	356.45056	1330.16394	133.24677	490.27966	-15.04539	727.09668	181.64668	29.18214	-1269.15295	566.98071	75.10925	-618.03821	200.92488	-16.70010
726	6.042	1281.49292	366.98752	1189.53711	23.33806	320.98804	1378.75195	-873.84766	356.18362	1333.30359	119.83942	490.91818	-15.17995	752.65344	177.62294	28.28740	-1256.07715	564.86230	82.83809	-631.54346	202.12018	-16.82422
727	6.050	1280.46985	363.71677	1193.81567	23.82695	320.77438	1378.11377	-873.68976	355.82584	1336.42493	106.29003	491.69821	-15.20460	774.03522	173.84418	26.81393	-1240.64880	561.33691	87.55847	-645.07874	203.29153	-16.84171
728	6.058	1279.45300	360.47742	1198.14941	24.25670	320.44348	1377.57007	-873.53888	355.40005	1339.50635	92.63036	492.57135	-15.17185	791.33826	170.24191	24.82640	-1222.58789	556.95190	89.70702	-658.70782	204.35051	-16.74306
729	6.067	1278.49976	357.32196	1202.50964	24.67850	319.95068	1377.13306	-873.36761	354.92270	1342.52759	78.89987	493.54315	-15.13599	804.73212	166.77539	22.40812	-1201.72534	552.29138	90.21878	-672.55090	205.19370	-16.57342
730	6.075	1277.64966	354.29550	1206.87280	25.13390	319.25543	1376.82300	-873.14380	354.41571	1345.47144	65.13680	494.62677	-15.12041	814.34460	163.56906	19.55906	-1178.19531	547.64063	89.80634	-686.58191	205.83437	-16.38702
731	6.083	1276.91418	351.43491	1211.20776	25.63854	318.31512	1376.65674	-872.84387	353.89496	1348.32251	51.36749	495.76440	-15.12063	820.23096	160.85663	16.21749	-1152.35376	542.89001	88.56944	-700.54193	206.57462	-16.25564
732	6.092	1276.28308	348.77341	1215.47266	26.18061	317.08746	1376.63953	-872.46143	353.36078	1351.06470	37.57957	496.84869	-15.11781	822.40570	158.84679	12.34109	-1124.52283	537.80731	86.22559	-714.25757	207.69579	-16.21468
733	6.100	1275.74304	346.34033	1219.61987	26.73481	315.54535	1376.76941	-872.00385	352.81046	1353.67932	23.73901	497.85110	-15.07557	820.85547	157.64081	8.06797	-1094.79077	532.29785	82.60428	-727.89337	209.02826	-16.19315
734	6.108	1275.28784	344.15469	1223.59253	27.28240	313.69464	1377.04614	-871.48175	352.26093	1356.14917	9.83780	498.83261	-14.97072	815.52582	157.25470	3.91619	-1063.10632	526.36639	77.88458	-741.70630	210.19801	-16.09290
735	6.117	1274.91821	342.20752	1227.31641	27.82990	311.59152	1377.47620	-870.90143	351.75317	1358.46094	-4.11362	499.82477	-14.82752	806.49683	157.67278	0.68316	-1029.47144	520.06976	72.54232	-755.74921	211.11356	-15.91403
736	6.125	1274.63708	340.44873	1230.70630	28.41823	309.35504	1378.06860	-870.26868	351.31866	1360.60217	-18.11472	500.78745	-14.69849	794.38660	158.74739	-1.15689	-993.89136	513.61829	67.23227	-769.88666	211.96667	-15.72749
737	6.133	1274.44666	338.80203	1233.68713	29.10816	307.13901	1378.83215	-869.59906	350.93915	1362.55481	-32.15596	501.69965	-14.61270	780.45190	160.12669	-1.87565	-956.34277	507.34583	62.66069	-783.97144	212.90364	-15.53792
738	6.142	1274.34692	337.19507	1236.21094	29.94358	305.06708	1379.77576	-868.92157	350.55011	1364.28918	-46.17842	502.61957	-14.51925	765.99518	161.46538	-2.09019	-917.01666	501.52942	59.46452	-797.95508	213.89607	-15.31904
739	6.150	1274.33618	335.57813	1238.25952	30.92035	303.19656	1380.90637	-868.27374	350.08435	1365.76550	-60.07196	503.60965	-14.26104	751.71838	162.61026	-2.19119	-876.45007	496.38852	58.19133	-811.85266	214.89349	-15.15580
740	6.158	1274.41089	333.92590	1239.83765	31.98394	301.53122	1382.21912	-867.69391	349.51364	1366.94373	-73.70732	504.65970	-13.64222	737.73230	163.55037	-2.31545	-835.40186	492.19293	59.28367	-825.68762	215.91185	-15.15808
741	6.167	1274.56689	332.23138	1240.96375	33.04680	300.04727	1383.68726	-867.21527	348.85919	1367.79248	-86.96898	505.75522	-12.53102	723.92108	164.35571	-2.53729	-794.68915	489.14218	62.80495	-839.49347	216.96834	-15.29482
742	6.175	1274.79968	330.49799	1241.66150	34.00689	298.71567	1385.26672	-866.86768	348.17310	1368.29126	-99.78883	506.98505	-10.87748	710.16791	165.13654	-2.89050	-755.00531	487.12973	68.03610	-853.30420	218.02449	-15.42258
743	6.183	1275.10449	328.73358	1241.95630	34.76585	297.51923	1386.91370	-866.68225	347.51099	1368.43445	-112.14586	508.52185	-8.66846	696.41681	165.96494	-3.31437	-716.83380	485.64291	73.49554	-867.14392	219.00636	-15.44421
744	6.192	1275.47693	326.94662	1241.87183	35.24919	296.46289	1388.59778	-866.69177	346.91769	1368.23560	-124.00362	510.53613	-5.90911	682.66937	166.84871	-3.67441	-680.55389	483.97125	77.63745	-881.01538	219.89546	-15.41060
745	6.200	1275.91235	325.14465	1241.43066	35.41903	295.57358	1390.30151	-866.92798	346.42917	1367.71802	-135.25301	513.01923	-2.68462	668.94220	167.76604	-3.86607	-646.49146	481.73090	79.73289	-894.87994	220.74763	-15.42470
746	6.208	1276.40662	323.33383	1240.65356	35.27058	294.88419	1392.01624	-867.42102	346.07184	1366.89771	-145.71577	515.63916	0.83544	655.22882	168.70189	-3.89507	-614.76123	479.12622	80.04568	-908.70508	221.57120	-15.48451
747	6.217	1276.95520	321.51913	1239.56055	34.82040	294.41046	1393.73230	-868.19910	345.84698	1365.77478	-155.20198	518.07208	4.64516	641.51300	169.65492	-3.85440	-585.09705	476.59906	79.18222	-922.44739	222.38672	-15.51369
748	6.225	1277.55383	319.70493	1238.17126	34.09607	294.14301	1395.42432	-869.28192	345.71765	1364.34094	-163.52519	520.37067	9.09225	627.80273	170.61005	-3.84759	-556.89154	474.42499	77.51764	-935.99377	223.36186	-15.49605
749	6.233	1278.19849	317.89511	1236.50513	33.12486	294.05121	1397.04419	-870.66870	345.61691	1362.58679	-170.38881	522.71246	14.69681	614.14032	171.53505	-3.91848	-529.39203	472.70215	75.17207	-949.33606	224.55676	-15.49087
750	6.242	1278.88464	316.09360	1234.58167	31.92385	294.09055	1398.53345	-872.33600	345.47440	1360.50647	-175.29649	525.06976	21.92699	600.56299	172.42593	-4.02150	-501.95215	471.47141	72.21593	-962.67694	225.74208	-15.55452
751	6.250	1279.60828	314.30429	1232.42029	30.50371	294.21960	1399.84851	-874.24603	345.24670	1358.10071	-177.61125	527.25604	31.12539	587.03979	173.31320	-4.08136	-474.28705	470.70490	68.81666	-976.18518	226.69020	-15.67880
752	6.258	1280.36487	312.53119	1230.04077	28.88444	294.41376	1400.97522	-876.34460	344.93188	1355.38147	-176.61205	529.06854	42.36683	573.48981	174.20874	-4.09076	-446.54309	470.26205	65.19646	-989.86011	227.38028	-15.76647
753	6.267	1281.15027	310.77835	1227.46301	27.10141	294.66266	1401.92200	-878.55145	344.55612	1352.36975	-171.59465	530.36353	55.23063	559.87646	175.09276	-4.10884	-419.19586	469.93805	61.48689	-1003.66010	227.92249	-15.70065
754	6.275	1281.96008	309.04987	1224.70654	25.19368	294.96149	1402.70325	-880.76599	344.16147	1349.08923	-162.23256	531.10706	68.70761	546.23737	175.94604	-4.17430	-392.98242	469.55917	57.65029	-1017.55774	228.45113	-15.46011
755	6.283	1282.79016	307.34985	1221.79163	23.19654	295.30402	1403.32910	-882.88721	343.80801	1345.56738	-148.94847	531.41333	81.40585	532.60968	176.77223	-4.27921	-368.81836	468.99673	53.40771	-1031.48962	229.03622	-15.14305
756	6.292	1283.63599	305.68250	1218.73779	21.15060	295.67569	1403.80603	-884.82922	343.56177	1341.83765	-132.81972	531.46130	92.06333	518.97449	177.61510	-4.39896	-347.62170	468.11624	48.24617	-1045.34863	229.71887	-14.92276
757	6.300	1284.49329	304.05188	1215.56506	19.10962	296.05130	1404.14233	-886.52362	343.47186	1337.93359	-115.03481	531.32098	100.11958	505.28564	178.52859	-4.48682	-330.13501	466.84351	41.71202	-1059.04980	230.57988	-14.92979
758	6.308	1285.35803	302.46216	1212.29309	17.13148	296.39838	1404.35669	-887.92371	343.56030	1333.88586	-96.38850	530.91595	105.86713	491.52155	179.49507	-4.49010	-316.80811	465.30164	33.78851	-1072.58997	231.62485	-15.10017
759	6.317	1286.22583	300.91739	1208.94067	15.26418	296.68063	1404.47961	-889.01923	343.82053	1329.72559	-77.13597	530.11707	110.03723	477.69312	180.43721	-4.41751	-307.77716	463.73956	24.97951	-1086.07385	232.69839	-15.22556
760	6.325	1287.09277	299.42160	1205.52625	13.54416	296.86130	1404.54529	-889.83734	344.22412	1325.48010	-57.13335	528.83795	113.29759	463.82837	181.32959	-4.35075	-303.03088	462.30469	16.13716	-1099.69263	233.65129	-15.17825
761	6.333	1287.95471	297.97882	1202.06726	11.99948	296.91245	1404.57996	-890.42035	344.74124	1321.16956	-36.10069	527.06232	116.05737	449.96643	182.22173	-4.37067	-302.63995	461.00659	8.29319	-1113.52283	234.48676	-14.99364
762	6.342	1288.80798	296.59296	1198.58081	10.64659	296.82672	1404.59253	-890.79803	345.35583	1316.82129	-13.88055	524.76105	118.48862	436.14093	183.15897	-4.48782	-306.66052	459.89392	2.38336	-1127.42273	235.24782	-14.75456
763	6.350	1289.64856	295.26804	1195.08447	9.48630	296.61737	1404.57373	-890.97406	346.06052	1312.48987	9.43341	521.83649	120.60818	422.35855	184.13589	-4.64421	-314.75671	459.14185	-1.24767	-1141.27783	235.95480	-14.51754
764	6.358	1290.47192	294.00827	1191.59973	8.50752	296.31042	1404.50281	-890.93365	346.84006	1308.26929	33.55522	518.21814	122.36880	408.59601	185.10799	-4.77748	-326.10394	458.92328	-2.99362	-1155.12183	236.67551	-14.32832
765	6.367	1291.27222	292.81833	1188.15527	7.69721	295.94177	1404.35376	-890.66205	347.66217	1304.28918	58.20287	513.97626	123.70018	394.82587	186.03267	-4.87902	-339.58197	459.22989	-3.55947	-1168.99146	237.45535	-14.19509
766	6.375	1292.04187	291.70367	1184.79199	7.05062	295.55783	1404.09937	-890.15918	348.48361	1300.70056	83.28684	509.28024	124.49413	381.04120	186.90996	-4.97663	-353.97980	459.85327	-3.59868	-1182.93311	238.28719	-14.10035
767	6.383	1292.77087	290.67059	1181.56677	6.57711	295.21042	1403.71228	-889.44043	349.26053	1297.65259	108.93101	504.26044	124.61508	367.23779	187.77045	-5.08211	-368.38074	460.56683	-3.60373	-1197.00110	239.18707	-14.05862
768	6.392	1293.44714	289.72623	1178.54895	6.29527	294.94757	1403.16858	-888.53125	349.94818	1295.27026	135.32655	498.98395	123.96014	353.41748	188.62921	-5.18344	-382.46417	461.30862	-3.81040	-1211.04077	240.09087	-14.01742
769	6.400	1294.05859	288.87772	1175.81030	6.22070	294.80869	1402.45166	-887.46832	350.49097	1293.63904	162.57555	493.54825	122.49355	339.62939	189.48569	-5.26498	-396.29535	462.14645	-4.19786	-1224.62878	240.77322	-13.71806
770	6.408	1294.59509	288.13147	1173.41028	6.35986	294.81946	1401.55017	-886.30847	350.80725	1292.79236	190.65388	488.08231	120.23462	325.93805	190.35959	-5.31991	-409.98126	463.12982	-4.62050	-1237.34766	241.08185	-12.82458
771	6.417	1295.04968	287.49252	1171.38733	6.70902	294.98083	1400.45459	-885.13123	350.77237	1292.70923	219.47995	482.66248	117.27094	312.34381	191.29228	-5.35023	-423.58105	464.25793	-4.93526	-1249.11157	241.12517	-11.19982
772	6.425	1295.41919	286.96460	1169.75940	7.25131	295.26227	1399.15674	-884.01929	350.23218	1293.32446	248.95834	477.31537	113.77243	298.79681	192.31175	-5.35684	-437.10840	465.49954	-5.08962	-1260.15845	241.11499	-8.93556
773	6.433	1295.70227	286.55051	1168.52930	7.95947	295.60699	1397.65637	-883.02924	349.06641	1294.54553	278.98221	472.07150	109.92759	285.27121	193.39932	-5.33843	-450.52246	466.77930	-5.15523	-1270.75854	241.16072	-6.15406
774	6.442	1295.89941	286.25256	1167.69177	8.80707	295.94809	1395.96216	-882.17548	347.25558	1296.26660	309.48108	466.99527	105.86546	271.76486	194.51341	-5.30470	-463.80499	468.04022	-5.26048	-1281.01147	241.21710	-2.95375
775	6.450	1296.01123	286.07303	1167.23853	9.77527	296.22675	1394.09155	-881.42975	344.89944	1298.38452	340.45502	462.17081	101.62099	258.26114	195.67931	-5.27945	-477.02863	469.31561	-5.47993	-1290.82312	241.16832	0.45435
776	6.458	1296.03796	286.01440	1167.16138	10.84937	296.39740	1392.07458	-880.73328	342.19803	1300.80933	371.92691	457.60828	97.12386	244.74106	196.97385	-5.28326	-490.29352	470.67017	-5.77578	-1300.01331	240.97137	3.82451
777	6.467	1295.97986	286.07968	1167.45435	12.01338	296.42120	1389.95837	-880.02234	339.41913	1303.46887	403.89539	453.19720	92.25416	231.20221	198.37923	-5.32473	-503.64594	472.11130	-6.02440	-1308.47119	240.64816	7.19271
778	6.475	1295.83618	286.27246	1168.11353	13.24592	296.26974	1387.80151	-879.25458	336.84399	1306.31006	436.32880	448.78632	86.93754	217.65115	199.79041	-5.40990	-517.07660	473.58987	-6.12653	-1315.91199	240.15459	10.92867
779	6.483	1295.60571	286.59686	1169.13684	14.51421	295.93619	1385.66101	-878.41974	334.69705	1309.30017	469.17291	444.24765	81.16364	204.09329	201.14297	-5.52321	-530.55829	475.01675	-6.10806	-1321.61523	239.34915	15.57021
780	6.492	1295.28760	287.05673	1170.52209	15.76975	295.42941	1383.58301	-877.53455	333.09732	1312.41687	502.38190	439.47791	74.95361	190.52112	202.39980	-5.60680	-544.07330	476.27948	-6.08122	-1324.94312	238.11845	21.76265
781	6.500	1294.88220	287.65442	1172.26416	16.95419	294.75928	1381.60059	-876.62695	332.05936	1315.63599	535.88977	434.39545	68.37184	176.92618	203.51448	-5.61601	-557.62561	477.33670	-6.11570	-1325.66675	236.46060	30.07244
782	6.508	1294.39355	288.38837	1174.34912	18.01455	293.94089	1379.73657	-875.72485	331.52414	1318.93457	569.51715	428.96695	61.56660	163.31238	204.48804	-5.57736	-571.21472	478.27594	-6.18559	-1323.51440	234.50769	40.47563
783	6.517	1293.83093	289.24991	1176.74829	18.91648	293.00839	1378.00598	-874.86523	331.37323	1322.30859	603.00159	423.26657	54.77088	149.67474	205.39386	-5.54998	-584.79712	479.22845	-6.22252	-1318.13574	232.67828	51.91854
784	6.525	1293.21191	290.22101	1179.41260	19.64637	292.02026	1376.41919	-874.10712	331.43268	1325.77734	636.06781	417.48016	48.25060	135.99924	206.32819	-5.55306	-598.34149	480.25851	-6.18775	-1309.45874	231.62218	62.58959
785	6.533	1292.56091	291.27411	1182.27332	20.20611	291.04773	1374.98206	-873.50220	331.52063	1329.34473	668.31787	411.83963	42.23869	122.27643	207.33553	-5.54981	-611.89941	481.33597	-6.09558	-1297.59937	231.78484	70.80966
786	6.542	1291.90515	292.37671	1185.25244	20.60939	290.15097	1373.69702	-873.04248	331.52429	1332.94446	699.10272	406.54913	36.85003	108.50052	208.39099	-5.50321	-625.54572	482.38934	-5.98737	-1282.64331	233.09752	75.74706
787	6.550	1291.26904	293.49823	1188.27734	20.88401	289.36969	1372.56738	-872.66034	331.42889	1336.45691	727.59406	401.71121	31.98239	94.68317	209.46555	-5.43459	-639.30756	483.37830	-5.90128	-1264.66870	235.07059	77.54653
788	6.558	1290.66931	294.61511	1191.29224	21.07643	288.73874	1371.60144	-872.27106	331.29340	1339.78650	752.94330	397.32947	27.32950	80.83588	210.57071	-5.39243	-653.17664	484.32086	-5.85403	-1243.81177	237.11438	76.99125
789	6.567	1290.11499	295.71176	1194.25952	21.25331	288.30359	1370.81128	-871.79370	331.21658	1342.89185	774.39526	393.37430	22.52706	66.92941	211.71750	-5.37956	-667.13007	485.26971	-5.82847	-1220.27551	238.82578	74.98199
790	6.575	1289.60925	296.77875	1197.15552	21.49913	288.12198	1370.21106	-871.16876	331.27490	1345.77759	791.40668	389.80020	17.27733	52.92328	212.86642	-5.35358	-681.14441	486.27194	-5.78661	-1194.25696	240.17084	72.13524
791	6.583	1289.15186	297.81039	1199.96484	21.90430	288.25494	1369.81323	-870.38983	331.44135	1348.50098	803.78113	386.59158	11.43608	38.82776	213.96255	-5.28313	-695.20587	487.33578	-5.70553	-1165.87256	241.42792	68.71339
792	6.592	1288.74121	298.80267	1202.67590	22.53489	288.73590	1369.62512	-869.49878	331.59888	1351.14612	811.67255	383.78244	5.10091	24.70038	215.00153	-5.18588	-709.30206	488.41501	-5.59868	-1135.25122	242.77383	64.86270
793	6.600	1288.37537	299.75183	1205.27747	23.40134	289.53323	1369.64856	-868.53906	331.65793	1353.75574	815.33020	381.34509	-1.34286	10.58636	216.01196	-5.10978	-723.41449	489.44827	-5.50160	-1102.61865	243.99734	60.83926
794	6.608	1288.05261	300.65399	1207.75793	24.46699	290.57126	1369.87915	-867.52966	331.62238	1356.30688	814.82690	379.25433	-7.18732	-3.51123	217.00183	-5.06733	-737.52563	490.44724	-5.42915	-1068.18176	244.72614	56.98917
795	6.617	1287.77197	301.50467	1210.10461	25.69148	291.79315	1370.30457	-866.47705	331.55194	1358.74402	810.16089	377.70749	-11.53553	-17.61047	217.96306	-5.01229	-751.63940	491.47659	-5.35740	-1032.04468	244.74977	53.60256
796	6.625	1287.53259	302.29910	1212.30383	27.05719	293.17395	1370.90344	-865.39215	331.50684	1361.00854	801.61523	376.96255	-13.88930	-31.72125	218.90359	-4.89502	-765.77545	492.51364	-5.26365	-994.31512	244.02106	50.89000
797	6.633	1287.33386	303.03229	1214.34155	28.56265	294.69055	1371.65112	-864.29230	331.52893	1363.04700	789.97205	377.00012	-14.65869	-45.81018	219.84787	-4.72817	-779.93634	493.44073	-5.15529	-955.28247	242.50259	49.10961
798	6.642	1287.17542	303.69901	1216.20313	30.20545	296.30905	1372.52637	-863.20111	331.64423	1364.81775	776.45544	377.61029	-14.74879	-59.78864	220.79642	-4.58569	-794.09717	494.20364	-5.04664	-915.50861	240.13345	48.62999
799	6.650	1287.05676	304.29407	1217.87439	31.97145	297.98956	1373.50903	-862.15094	331.86548	1366.29285	762.33173	378.60254	-14.76758	-73.54169	221.69104	-4.49611	-808.22742	494.89520	-4.94161	-875.73151	236.91005	49.77311
800	6.658	1286.97754	304.81229	1219.34058	33.83190	299.69449	1374.57654	-861.17920	332.19766	1367.45569	748.34686	379.78229	-14.87070	-86.94897	222.44925	-4.36075	-822.31140	495.70068	-4.82767	-836.67065	232.95218	52.50332
801	6.667	1286.93713	305.24841	1220.58740	35.73837	301.39319	1375.70691	-860.32135	332.64066	1368.29565	734.60663	380.98334	-15.02390	-99.89276	223.04112	-4.04557	-836.33948	496.80530	-4.64673	-798.90100	228.55434	56.19687
802	6.675	1286.93530	305.59732	1221.60034	37.61501	303.05768	1376.88599	-859.61005	333.18573	1368.80884	720.94159	382.16107	-15.17299	-112.28723	223.49754	-3.50090	-850.32532	498.25610	-4.32385	-762.83600	224.19270	59.78297
803	6.683	1286.97131	305.85397	1222.36523	39.36128	304.65805	1378.11353	-859.07758	333.81461	1368.99890	707.20605	383.34647	-15.30825	-124.09406	223.83585	-2.75223	-864.32532	499.85818	-3.87285	-728.74609	220.30070	62.31532
804	6.692	1287.04480	306.01343	1222.86768	40.86848	306.16415	1379.39734	-858.76324	334.49744	1368.86987	693.35620	384.56451	-15.44254	-135.27771	224.04086	-1.85481	-878.35498	501.33087	-3.42273	-696.68524	216.94366	63.47971
805	6.700	1287.15540	306.07098	1223.09387	42.03740	307.54367	1380.74219	-858.71753	335.19113	1368.41614	679.45074	385.78909	-15.56843	-145.74963	224.11681	-0.88294	-892.33752	502.49896	-3.16117	-666.33325	213.81122	63.47630
806	6.708	1287.30249	306.02203	1223.02966	42.79011	308.76056	1382.13831	-858.99353	335.84927	1367.62012	665.59619	386.95459	-15.67369	-155.38550	224.09543	0.05645	-906.20093	503.24847	-3.26614	-637.01050	210.54797	62.51971
807	6.717	1287.48572	305.86212	1222.66150	43.08123	309.78317	1383.55664	-859.63196	336.43869	1366.45715	651.86285	388.02216	-15.76555	-164.12872	223.99043	0.81341	-919.94055	503.63696	-3.72253	-608.03674	207.00343	60.67149
808	6.725	1287.70447	305.58643	1221.97546	42.90564	310.59134	1384.95654	-860.65192	336.94324	1364.89978	638.25482	389.01556	-15.86357	-172.10919	223.70425	1.32496	-933.57538	504.05502	-4.21664	-579.14972	203.12068	58.08568
809	6.733	1287.95825	305.18915	1220.95715	42.29235	311.17297	1386.29590	-862.04504	337.35144	1362.92578	624.72583	389.99841	-15.98471	-179.56964	222.96436	1.94242	-947.14362	504.84024	-4.43884	-550.48907	198.75012	55.07725
810	6.742	1288.24622	304.66254	1219.59094	41.28886	311.51611	1387.53479	-863.77686	337.65179	1360.53027	611.20020	391.04077	-16.12933	-186.40161	221.42877	3.67679	-960.71552	505.92188	-4.39341	-522.18994	193.72681	51.86303
811	6.750	1288.56702	303.99570	1217.85876	39.94978	311.61456	1388.63965	-865.79517	337.84528	1357.73267	597.62531	392.17984	-16.26256	-191.60046	218.86697	7.88219	-974.33002	507.10971	-4.26609	-494.15753	187.97771	48.50150
812	6.758	1288.91943	303.17419	1215.73975	38.33230	311.48932	1389.58813	-868.03552	337.94775	1354.57153	584.01154	393.37070	-16.33300	-193.40491	215.29636	15.28567	-987.95728	508.33252	-4.20080	-466.21381	181.47885	45.12421
813	6.767	1289.30200	302.18143	1213.20984	36.49056	311.18997	1390.37073	-870.41565	337.96945	1351.09753	570.38269	394.53372	-16.32470	-190.26849	211.04492	25.16536	-1001.54773	509.52197	-4.25707	-438.35620	174.28987	41.97202
814	6.775	1289.71350	301.00351	1210.24500	34.46714	310.76575	1390.98584	-872.83429	337.89490	1347.36511	556.73926	395.64166	-16.27469	-181.73834	206.58952	35.61948	-1015.08838	510.62646	-4.38972	-410.96158	166.67792	39.13838
815	6.783	1290.15503	299.63992	1206.82764	32.28654	310.24902	1391.43555	-875.18835	337.68451	1343.42468	543.08978	396.69696	-16.23778	-168.40607	202.24707	44.72267	-1028.63086	511.70862	-4.47832	-384.82858	159.07237	36.36613
816	6.792	1290.63086	298.12006	1202.95898	29.95875	309.66797	1391.72412	-877.39630	337.29089	1339.31641	529.45190	397.70416	-16.24000	-151.20679	198.06126	51.47837	-1042.25378	512.83997	-4.46616	-360.99097	151.83716	33.15539
817	6.800	1291.15039	296.52350	1198.67578	27.49250	309.05734	1391.85791	-879.40668	336.67639	1335.06580	515.81494	398.68774	-16.27523	-130.92651	193.93269	55.92396	-1055.95837	513.97314	-4.43056	-340.42612	145.14255	29.09150
818	6.808	1291.72876	294.99460	1194.06738	24.90769	308.45663	1391.84717	-881.19049	335.82886	1330.68359	502.13745	399.67599	-16.32739	-108.19843	189.79375	58.65451	-1069.66650	515.02930	-4.47497	-323.83173	139.06911	24.02732
819	6.817	1292.38464	293.73203	1189.28003	22.23978	307.91162	1391.71326	-882.73883	334.76495	1326.17761	488.39240	400.69507	-16.36570	-83.59888	185.67216	60.33738	-1083.34924	516.02338	-4.58679	-311.55811	133.71703	18.02870
820	6.825	1293.13147	292.93091	1184.49084	19.53720	307.47192	1391.49365	-884.06757	333.51312	1321.56812	474.58978	401.76569	-16.35150	-57.64624	181.62485	61.48845	-1097.06409	517.00879	-4.66654	-303.71771	129.19455	11.31647
821	6.833	1293.96704	292.68982	1179.85181	16.85769	307.18018	1391.23853	-885.20630	332.09726	1316.89026	460.75519	402.85046	-16.28132	-30.81604	177.69794	62.42105	-1110.85413	518.00873	-4.66158	-300.34528	125.65622	4.28866
822	6.842	1294.86963	292.95853	1175.44092	14.26394	307.07071	1390.99695	-886.17200	330.53369	1312.19006	446.91412	403.86890	-16.19621	-3.53064	173.94899	63.24828	-1124.68616	519.03668	-4.59570	-301.35303	123.30396	-2.43844
823	6.850	1295.80627	293.58005	1171.26270	11.81809	307.17032	1390.80371	-886.95563	328.83029	1307.52466	433.07373	404.81055	-16.13342	23.93414	170.45810	63.94636	-1138.50037	520.06323	-4.52832	-306.30914	122.18108	-8.08593
824	6.858	1296.74634	294.37863	1167.28174	9.57824	307.48395	1390.67480	-887.52594	326.99384	1302.96643	419.20337	405.74622	-16.09455	51.51959	167.33638	64.44943	-1152.28955	521.03650	-4.51244	-314.50250	122.06826	-12.01817
825	6.867	1297.66809	295.21936	1163.45630	7.59409	307.98215	1390.60974	-887.83649	325.05069	1298.60620	405.27209	406.70779	-16.07395	79.34348	164.69386	64.70046	-1166.11108	521.98889	-4.53479	-325.29099	122.65620	-14.16025
826	6.875	1298.55994	296.02271	1159.75354	5.90668	308.60724	1390.59338	-887.83813	323.04541	1294.56006	391.29553	407.64026	-16.08187	107.58163	162.57968	64.64501	-1180.01831	522.98419	-4.53275	-338.05402	123.66109	-15.01026
827	6.883	1299.41772	296.75458	1156.15356	4.55721	309.28943	1390.59363	-887.49768	321.01431	1290.97278	377.31580	408.47739	-16.12723	136.35452	160.97842	64.21037	-1193.99011	524.00439	-4.48159	-351.92761	124.80696	-15.20224
828	6.892	1300.24146	297.40918	1152.64783	3.58754	309.95801	1390.56311	-886.81677	318.97919	1287.99695	363.36359	409.22217	-16.20908	165.69748	159.84210	63.32009	-1207.93628	524.98779	-4.40351	-366.05963	125.89294	-15.21149
829	6.900	1301.03284	297.99399	1149.23389	3.02934	310.54358	1390.44727	-885.83624	316.97064	1285.75378	349.44922	409.95444	-16.30997	195.61987	159.09448	61.94685	-1221.73584	525.90436	-4.29329	-380.02374	126.86774	-15.32184
830	6.908	1301.79382	298.52005	1145.91309	2.89727	310.98392	1390.19604	-884.62537	315.05219	1284.30591	335.57953	410.76193	-16.38166	226.13226	158.59871	60.15343	-1235.23779	526.78357	-4.02677	-393.79910	127.76039	-15.59645
831	6.917	1302.52600	298.99698	1142.68750	3.18492	311.24442	1389.77344	-883.26849	313.33026	1283.65515	321.77008	411.66528	-16.37279	257.21826	158.15869	58.06428	-1248.28174	527.70367	-3.32390	-407.51550	128.55530	-15.90424
832	6.925	1303.23035	299.43146	1139.55872	3.85903	311.33658	1389.16504	-881.85815	311.94260	1283.75635	308.03430	412.59558	-16.28924	288.87698	157.61150	55.77593	-1260.76807	528.69147	-1.87248	-421.24893	129.18010	-16.06959
833	6.933	1303.90735	299.82736	1136.52783	4.86432	311.30811	1388.38245	-880.48413	311.02084	1284.53479	294.37427	413.43881	-16.19907	321.17908	156.89163	53.30453	-1272.67480	529.62457	0.47764	-434.94751	129.61952	-16.03199
834	6.942	1304.55737	300.18683	1133.59521	6.14459	311.21982	1387.45630	-879.21295	310.65195	1285.90442	280.77667	414.14120	-16.15080	354.20789	155.98001	50.60880	-1283.97864	530.33911	3.67010	-448.52777	129.97128	-15.89638
835	6.950	1305.18054	300.51089	1130.76086	7.65955	311.13651	1386.42371	-878.07208	310.86249	1287.78357	267.22180	414.74384	-16.12240	388.01324	154.89684	47.62923	-1294.58130	530.81653	7.53782	-461.99927	130.36395	-15.82960
836	6.958	1305.77686	300.80029	1128.02441	9.38017	311.11368	1385.31909	-877.05048	311.61380	1290.10095	253.69705	415.29572	-16.08201	422.65759	153.79091	44.32940	-1304.32800	531.17236	11.88590	-475.43344	130.87073	-15.91232
837	6.967	1306.34656	301.05588	1125.38550	11.27469	311.17535	1384.17444	-876.11310	312.79367	1292.79126	240.18619	415.81802	-16.04756	458.18842	152.90630	40.74648	-1313.02722	531.52020	16.54613	-488.86252	131.48500	-16.10769
838	6.975	1306.88965	301.27847	1122.84375	13.30011	311.31277	1383.02246	-875.21936	314.22162	1295.78918	226.67471	416.35422	-16.05491	494.52203	152.36276	37.04617	-1320.40002	531.87750	21.46229	-502.26920	132.12698	-16.31273
839	6.983	1307.40625	301.46921	1120.39880	15.39859	311.49588	1381.89636	-874.34265	315.68683	1299.02954	213.16391	416.97272	-16.10753	531.41174	152.03694	33.55032	-1326.03516	532.19635	26.82370	-515.64636	132.71181	-16.41643
840	6.992	1307.89661	301.62927	1118.05042	17.50051	311.67343	1380.82849	-873.48248	317.00531	1302.45203	199.65431	417.69873	-16.18349	568.47656	151.71243	30.63664	-1329.37573	532.46338	33.10981	-529.01233	133.25706	-16.39289
841	7.000	1308.36096	301.75989	1115.79834	19.53428	311.78134	1379.84668	-872.66357	318.06247	1306.00867	186.14632	418.47870	-16.25735	605.14557	151.27039	28.54160	-1329.77332	532.61865	40.83437	-542.36572	133.90999	-16.35332
842	7.008	1308.79932	301.86237	1113.64209	21.43343	311.77734	1378.97253	-871.92145	318.82275	1309.66858	172.65247	419.24686	-16.29398	640.59222	150.74103	27.24027	-1326.72864	532.34540	50.08698	-555.69995	134.80025	-16.42684
843	7.017	1309.21216	301.93802	1111.58167	23.14575	311.67447	1378.22046	-871.28259	319.31451	1313.41284	159.17427	420.00720	-16.26963	673.85211	150.28883	26.43424	-1320.23071	531.05615	60.18652	-569.07336	135.84598	-16.59018
844	7.025	1309.59949	301.98810	1109.61670	24.65038	311.53635	1377.59338	-870.75110	319.60455	1317.22717	145.67650	420.82263	-16.20904	704.08557	150.15042	25.64649	-1310.76782	528.20581	69.78278	-582.56097	136.84671	-16.71438
845	7.033	1309.96143	302.01389	1107.74695	25.95800	311.42911	1377.07935	-870.30591	319.76868	1321.09619	132.11343	421.72211	-16.15912	730.77216	150.50832	24.47357	-1298.87915	523.68860	77.49760	-596.14001	137.75186	-16.74724
846	7.042	1310.29834	302.01666	1105.97217	27.08851	311.36850	1376.65637	-869.91077	319.86594	1325.00159	118.48151	422.65115	-16.13258	753.73950	151.39301	22.81759	-1284.73743	517.87354	82.60159	-609.72369	138.64998	-16.73390
847	7.050	1310.61035	301.99771	1104.29211	28.06351	311.31570	1376.30908	-869.53180	319.92609	1328.91919	104.81275	423.53876	-16.10421	773.01392	152.68835	20.86418	-1268.17725	511.33347	85.25983	-623.28564	139.58583	-16.71477
848	7.058	1310.89758	301.95825	1102.70642	28.91710	311.21411	1376.03870	-869.15302	319.95450	1332.81677	91.12227	424.37885	-16.05891	788.61536	154.29773	18.82666	-1248.97900	504.61765	86.27509	-636.89252	140.52374	-16.67400
849	7.067	1311.16028	301.89960	1101.21497	29.69389	311.01337	1375.86096	-868.77557	319.95078	1336.65161	77.38871	425.23682	-16.00445	800.51526	156.35208	16.67418	-1227.08276	498.06451	86.44131	-650.62659	141.37898	-16.54118
850	7.075	1311.39856	301.82294	1099.81738	30.43463	310.66852	1375.79907	-868.40125	319.92554	1340.37268	63.57587	426.17444	-15.94064	808.72839	159.13493	14.14414	-1202.62354	491.70410	85.99366	-664.47760	142.10469	-16.26112
851	7.083	1311.61279	301.72961	1098.51343	31.16608	310.14267	1375.87830	-868.01801	319.90118	1343.93066	49.66963	427.17435	-15.85962	813.32605	162.79915	11.04946	-1175.80151	485.36963	84.61562	-678.34552	142.82707	-15.89876
852	7.092	1311.80286	301.62085	1097.30298	31.89993	309.41751	1376.12012	-867.59943	319.89896	1347.28577	35.69850	428.17413	-15.76404	814.31012	167.23544	7.52275	-1146.75037	478.87906	81.89504	-692.17426	143.74330	-15.61346
853	7.100	1311.96924	301.49792	1096.18555	32.64003	308.49240	1376.53528	-867.11481	319.92410	1350.41064	21.71515	429.14996	-15.66946	811.50830	172.09151	4.02720	-1115.51331	472.14539	77.77248	-706.00024	144.89053	-15.51910
854	7.108	1312.11194	301.36209	1095.16113	33.39105	307.37708	1377.12292	-866.54120	319.96558	1353.29102	7.74805	430.14136	-15.59316	804.71240	176.84497	1.17802	-1082.08167	465.20413	72.62088	-719.87891	146.15356	-15.59502
855	7.117	1312.23120	301.21460	1094.22925	34.16344	306.09399	1377.87769	-865.87244	320.00720	1355.92615	-6.22377	431.20825	-15.53379	794.14606	180.95282	-0.62925	-1046.44751	458.18359	67.03882	-733.85126	147.42242	-15.71676
856	7.125	1312.32727	301.05673	1093.38965	34.97800	304.68216	1378.80029	-865.12372	320.02951	1358.32178	-20.22604	432.36572	-15.46484	780.87555	184.03691	-1.51433	-1008.65857	451.27875	61.69888	-747.92090	148.68205	-15.78501
857	7.133	1312.40027	300.88974	1092.64221	35.86600	303.18723	1379.90125	-864.32831	320.00574	1360.47339	-34.23265	433.56616	-15.34689	766.45197	186.04700	-1.92288	-968.89429	444.76529	57.31287	-762.00854	149.96274	-15.78221
858	7.142	1312.45032	300.71490	1091.98657	36.85450	301.64960	1381.19360	-863.53162	319.90948	1362.36060	-48.16783	434.77478	-15.11530	752.00323	187.26428	-2.18917	-927.53772	438.97418	54.55094	-776.02295	151.22321	-15.70207
859	7.150	1312.47778	300.53351	1091.42261	37.94366	300.10760	1382.68103	-862.78772	319.72672	1363.95813	-61.94260	436.07864	-14.62769	737.87964	188.09392	-2.41932	-885.17883	434.16345	53.90199	-789.99463	152.36351	-15.53928
860	7.158	1312.48267	300.34677	1090.94995	39.09569	298.60706	1384.34802	-862.15308	319.45624	1365.24841	-75.46944	437.65155	-13.67378	724.00208	188.85068	-2.64156	-842.54596	430.41425	55.55983	-804.02252	153.35599	-15.34564
861	7.167	1312.46521	300.15598	1090.56824	40.24336	297.20056	1386.15820	-861.67334	319.10840	1366.21460	-88.61760	439.49457	-12.16291	710.20825	189.68018	-2.88484	-800.37299	427.61752	59.27291	-818.11310	154.27699	-15.21844
862	7.175	1312.42566	299.96237	1090.27734	41.30897	295.93567	1388.06628	-861.36835	318.71246	1366.82971	-101.18690	441.32623	-10.27643	696.39172	190.60364	-3.16976	-759.27069	425.47244	64.16422	-832.19958	155.17938	-15.20862
863	7.183	1312.36414	299.76724	1090.07703	42.22305	294.84473	1390.03503	-861.23395	318.31604	1367.06738	-113.04082	443.00900	-8.22151	682.53815	191.58986	-3.47783	-719.72040	423.54706	68.88821	-846.23999	156.03079	-15.25971
864	7.192	1312.28088	299.57184	1089.96692	42.93481	293.94733	1392.04041	-861.26331	317.96338	1366.91833	-124.20821	444.85190	-5.92066	668.67609	192.57048	-3.73973	-682.13910	421.46558	72.28415	-860.20123	156.83023	-15.28323
865	7.200	1312.17603	299.37744	1089.94690	43.41109	293.26019	1394.05811	-861.46594	317.67572	1366.39050	-134.72408	447.18271	-3.14654	654.82257	193.48685	-3.89267	-646.81519	419.10251	73.94006	-874.04657	157.66725	-15.26609
866	7.208	1312.04980	299.18530	1090.01660	43.63118	292.79892	1396.05383	-861.87323	317.45294	1365.49646	-144.44432	449.96411	0.26148	640.98755	194.35805	-3.94180	-613.71082	416.63251	74.08287	-887.79303	158.63014	-15.24692
867	7.217	1311.90234	298.99667	1090.17578	43.58329	292.56958	1397.98328	-862.53522	317.27734	1364.23767	-153.05772	452.97232	4.48592	627.18652	195.24576	-3.95044	-582.36676	414.41333	73.08528	-901.52368	159.72498	-15.22771
868	7.225	1311.73389	298.81284	1090.42419	43.26147	292.56134	1399.79785	-863.50720	317.10992	1362.60608	-160.20308	456.09503	9.90466	613.42474	196.18298	-3.98119	-552.06738	412.81628	71.20135	-915.28644	160.86406	-15.17744
869	7.233	1311.54468	298.63504	1090.76160	42.66505	292.74991	1401.45264	-864.82446	316.89984	1360.60107	-165.50813	459.41248	17.12229	599.67609	197.16389	-4.04553	-522.17761	412.09979	68.59606	-929.02789	161.93549	-15.11753
870	7.242	1311.33472	298.46457	1091.18774	41.80144	293.10641	1402.91541	-866.48022	316.61322	1358.23975	-168.41582	463.05133	26.81561	585.89423	198.17249	-4.11933	-492.39532	412.31610	65.41322	-942.71008	162.91138	-15.12190
871	7.250	1311.10437	298.30267	1091.70227	40.68602	293.59973	1404.17090	-868.42279	316.25415	1355.55115	-167.97972	467.00974	39.38002	572.05743	199.19395	-4.19532	-462.76227	413.28915	61.77921	-956.43433	163.81815	-15.20060
872	7.258	1310.85376	298.15060	1092.30493	39.33933	294.19177	1405.22083	-870.56348	315.85986	1352.56421	-163.08696	471.11313	54.42924	558.19977	200.19658	-4.27424	-433.56891	414.74460	57.77896	-970.32159	164.65286	-15.27383
873	7.267	1310.58301	298.00964	1092.99561	37.78513	294.83884	1406.07397	-872.78668	315.48834	1349.30493	-153.19392	475.08203	70.48701	544.38531	201.14285	-4.33348	-405.32764	416.50272	53.42039	-984.29553	165.45930	-15.26390
874	7.275	1310.29236	297.88104	1093.77405	36.04925	295.50247	1406.73596	-874.96570	315.21439	1345.80164	-138.93315	478.69156	85.36614	530.64777	202.03519	-4.36821	-378.78784	418.53867	48.56633	-998.14832	166.34311	-15.14897
875	7.283	1309.98193	297.76608	1094.63977	34.16326	296.15997	1407.20801	-876.98151	315.12262	1342.08594	-121.85127	481.91187	97.21402	516.96881	202.90591	-4.40772	-354.90869	420.88736	42.91341	-1011.82336	167.28873	-14.97831
876	7.292	1309.65210	297.66602	1095.59265	32.17105	296.80368	1407.49426	-878.74469	315.27795	1338.18872	-103.42162	484.84351	105.42320	503.30249	203.76871	-4.44677	-334.68970	423.57001	36.14983	-1025.46533	168.13005	-14.84459
877	7.300	1309.30286	297.58212	1096.63245	30.12639	297.42896	1407.60925	-880.21448	315.69064	1334.14014	-84.31538	487.52441	110.65281	489.59940	204.63194	-4.44416	-318.86908	426.60654	28.25146	-1039.21948	168.76607	-14.79798
878	7.308	1308.93445	297.51566	1097.75879	28.08620	298.02509	1407.57922	-881.39368	316.31705	1329.97607	-64.49828	489.89249	114.13693	475.81876	205.52051	-4.40266	-307.77191	429.97852	19.70934	-1053.08887	169.31110	-14.81754
879	7.317	1308.54712	297.46786	1098.97168	26.10706	298.57343	1407.43652	-882.30804	317.09708	1325.73596	-43.68449	491.92361	116.99127	461.95563	206.44633	-4.38128	-301.48376	433.49994	11.49554	-1066.95752	170.00119	-14.86158
880	7.325	1308.14099	297.44000	1100.27051	24.24067	299.05115	1407.21191	-882.99042	317.98666	1321.45520	-21.62785	493.67163	119.88701	448.05902	207.40515	-4.43061	-300.09296	436.75586	4.71967	-1080.78198	170.93625	-14.90346
881	7.333	1307.71619	297.43341	1101.65515	22.52957	299.44086	1406.92639	-883.46838	318.95694	1317.16833	1.71388	495.16782	123.04720	434.18906	208.40015	-4.54364	-303.54651	439.26544	0.12423	-1094.66907	171.97279	-14.93196
882	7.342	1307.27307	297.44925	1103.12549	21.00514	299.73303	1406.59033	-883.75116	319.97537	1312.92810	26.12952	496.36258	126.38765	420.37354	209.42746	-4.66928	-311.27228	440.79910	-2.27514	-1108.62500	172.94080	-14.92991
883	7.350	1306.81165	297.48886	1104.68115	19.68891	299.91870	1406.20459	-883.82538	321.00143	1308.82117	51.31410	497.14572	129.65132	406.61493	210.45981	-4.77119	-322.24390	441.54526	-3.12577	-1122.44592	173.85443	-14.85647
884	7.358	1306.33228	297.55347	1106.32190	18.59660	299.99081	1405.75806	-883.66864	322.00369	1304.96619	77.05965	497.42770	132.51595	392.90784	211.46513	-4.85714	-335.28180	441.94080	-3.27639	-1136.06018	174.80334	-14.69277
885	7.367	1305.83496	297.64435	1108.04736	17.73944	299.95889	1405.22656	-883.26733	322.97324	1301.49670	103.29950	497.23206	134.68170	379.24548	212.42041	-4.94584	-349.17810	442.36249	-3.32739	-1149.70447	175.75612	-14.50178
886	7.375	1305.32007	297.76276	1109.85742	17.12423	299.86124	1404.57800	-882.62671	323.91092	1298.54236	130.08459	496.68027	135.91585	365.60590	213.31625	-5.04114	-363.04517	442.97101	-3.52111	-1163.54614	176.60808	-14.35452
887	7.383	1304.78760	297.90994	1111.75171	16.75714	299.76120	1403.78247	-881.76971	324.79596	1296.21655	157.54909	495.89978	136.08855	351.95688	214.17085	-5.14571	-376.66089	443.75876	-3.85546	-1177.42700	177.33759	-14.22703
888	7.392	1304.23779	298.08722	1113.73010	16.64553	299.72629	1402.81946	-880.73303	325.56577	1294.60388	185.82152	494.97791	135.21652	338.29926	215.02728	-5.26581	-390.20221	444.67853	-4.23514	-1191.10632	178.00368	-14.04254
889	7.400	1303.67090	298.29581	1115.79211	16.79090	299.80106	1401.67712	-879.56824	326.12134	1293.74207	214.93091	493.95959	133.45529	324.66238	215.93823	-5.38459	-403.77869	445.72394	-4.58833	-1204.38586	178.65587	-13.66044
890	7.408	1303.08716	298.53699	1117.93774	17.18177	299.99319	1400.34875	-878.34949	326.34827	1293.60925	244.80707	492.84442	131.03291	311.05731	216.95062	-5.45290	-417.35339	446.91339	-4.87691	-1216.98364	179.30214	-12.76994
891	7.417	1302.48669	298.81201	1120.16650	17.79586	300.28195	1398.83191	-877.16785	326.14243	1294.12695	275.34137	491.63370	128.20424	297.47479	218.06380	-5.43679	-430.89307	448.22577	-5.06879	-1228.75317	179.93999	-11.08505
892	7.425	1301.86963	299.12213	1122.47815	18.60625	300.63937	1397.13293	-876.10052	325.43149	1295.18542	306.41000	490.38217	125.19810	283.89911	219.19545	-5.35466	-444.41479	449.59540	-5.16002	-1239.99146	180.60431	-8.68096
893	7.433	1301.23621	299.46863	1124.87256	19.58569	301.04770	1395.27429	-875.17792	324.19305	1296.67493	337.87628	489.10941	122.09241	270.31061	220.25418	-5.25308	-457.94446	450.98395	-5.19106	-1251.04358	181.28600	-5.80085
894	7.442	1300.58655	299.85275	1127.34961	20.70578	301.50034	1393.29407	-874.37457	322.47836	1298.50623	369.60278	487.68857	118.75224	256.70807	221.28447	-5.17495	-471.47516	452.41626	-5.22249	-1261.77222	181.80026	-2.48663
895	7.450	1299.92090	300.27588	1129.90918	21.93281	301.98444	1391.23547	-873.62982	320.43445	1300.61597	401.43823	485.91742	114.94113	243.11432	222.45177	-5.14383	-484.94556	453.90356	-5.30732	-1271.75964	181.95509	1.26783
896	7.458	1299.23938	300.73926	1132.55115	23.22948	302.46051	1389.13953	-872.88190	318.28946	1302.96777	433.23462	483.66275	110.45882	229.54581	223.83069	-5.16015	-498.30243	455.33902	-5.47768	-1280.66943	181.80745	5.33061
897	7.467	1298.54211	301.24426	1135.27563	24.56203	302.86136	1387.04626	-872.09576	316.29053	1305.55359	464.92389	480.86945	105.17430	215.99878	225.31775	-5.22659	-511.57922	456.58090	-5.72274	-1288.25989	181.55765	9.61316
898	7.475	1297.82947	301.79218	1138.08228	25.90164	303.11526	1384.99365	-871.27203	314.63666	1308.38354	496.55200	477.50323	99.01978	202.45953	226.75349	-5.34195	-524.86182	457.63757	-5.98720	-1294.31921	181.38025	14.21744
899	7.483	1297.10181	302.38425	1140.97021	27.21574	303.17175	1383.01575	-870.43634	313.44437	1311.46167	528.23511	473.54471	91.99750	188.91074	228.03159	-5.45534	-538.22028	458.63980	-6.20377	-1298.64819	181.44061	19.48532
900	7.492	1296.35938	303.02148	1143.93762	28.46155	303.01172	1381.14392	-869.62366	312.73932	1314.77502	560.10016	468.99762	84.17598	175.33630	229.14877	-5.50129	-551.70624	459.69354	-6.30946	-1300.98755	181.77299	26.04369
901	7.500	1295.60278	303.70453	1146.98145	29.59152	302.64597	1379.40161	-868.86688	312.46857	1318.29211	592.26184	463.94189	75.72304	161.72867	230.19753	-5.48226	-565.34863	460.83401	-6.26888	-1300.83398	182.18729	34.49757
902	7.508	1294.83252	304.43372	1150.09692	30.56514	302.10822	1377.79614	-868.18640	312.53296	1321.94824	624.80450	458.60495	66.98478	148.09274	231.26324	-5.46237	-579.10486	462.02869	-6.11555	-1297.52234	182.61327	44.74817
903	7.517	1294.04871	305.20898	1153.27954	31.35643	301.44788	1376.32483	-867.57916	312.82117	1325.63074	657.66022	453.34244	58.49080	134.43146	232.34200	-5.48466	-592.86200	463.17883	-5.96607	-1290.70789	183.39293	55.66343
904	7.525	1293.25085	306.03058	1156.52734	31.95565	300.73068	1374.98596	-867.02454	313.22763	1329.21021	690.40143	448.56604	50.82635	120.72348	233.39081	-5.52330	-606.54517	464.18991	-5.93858	-1280.56348	184.93657	65.58439
905	7.533	1292.43689	306.89978	1159.84656	32.36989	300.03564	1373.78369	-866.50598	313.65067	1332.60083	722.14618	444.62140	44.40903	106.94171	234.41434	-5.52628	-620.19800	465.07776	-6.00965	-1267.38879	187.25082	73.16501
906	7.542	1291.60339	307.82111	1163.25854	32.62257	299.43820	1372.72803	-866.01727	313.98428	1335.77283	751.66510	441.58789	39.22871	93.08228	235.44531	-5.47697	-633.91388	465.94397	-6.05109	-1251.20898	190.03839	77.78783
907	7.550	1290.74487	308.80411	1166.80835	32.74867	298.99380	1371.83435	-865.54327	314.14740	1338.72766	777.62122	439.15756	34.71017	79.15012	236.49568	-5.39762	-647.74469	466.85144	-6.02015	-1231.83521	193.07452	79.49682
908	7.558	1289.85583	309.86560	1170.56628	32.79047	298.73486	1371.11975	-865.04590	314.14633	1341.49365	798.89301	436.82391	29.91710	65.14148	237.57584	-5.31703	-661.69598	467.80679	-5.96382	-1209.25635	196.24750	78.79043
909	7.567	1288.93445	311.02893	1174.61609	32.79969	298.67892	1370.59790	-864.47137	314.07422	1344.11206	814.86469	434.30222	24.07396	51.05353	238.68903	-5.24599	-675.75452	468.82901	-5.87087	-1183.79126	199.44022	76.31618
910	7.575	1287.98828	312.31808	1179.01794	32.83931	298.83871	1370.27673	-863.77411	314.03189	1346.60132	825.57599	431.63501	17.02522	36.90143	239.78601	-5.16877	-689.90625	469.90924	-5.70132	-1155.79688	202.59479	72.54100
911	7.583	1287.03662	313.74271	1183.76245	32.97641	299.22217	1370.15515	-862.94415	314.06842	1348.95947	831.61676	428.87015	9.28841	22.71490	240.79382	-5.06271	-704.12695	470.93896	-5.52038	-1125.43726	205.73132	67.73477
912	7.592	1286.10278	315.28171	1188.75867	33.27044	299.82645	1370.22156	-862.02020	314.17630	1351.20667	833.64642	425.92438	1.73069	8.51154	241.70067	-4.93776	-718.36487	471.82986	-5.43041	-1092.75757	208.83374	62.20802
913	7.600	1285.20618	316.88251	1193.87390	33.76559	300.63873	1370.45239	-861.06458	314.32205	1353.38416	831.94904	422.79718	-4.80782	-5.71356	242.57492	-4.84045	-732.57813	472.65591	-5.42687	-1057.84802	211.73659	56.45318
914	7.608	1284.36328	318.48004	1198.97852	34.49028	301.64334	1370.81750	-860.12061	314.48422	1355.50647	826.58344	419.76080	-9.63179	-19.96936	243.49359	-4.80601	-746.78339	473.55838	-5.42459	-1020.91370	214.11769	51.06298
915	7.617	1283.59094	320.01334	1203.96350	35.45646	302.82373	1371.28943	-859.20154	314.65836	1357.54199	817.86102	417.29510	-12.30686	-34.24005	244.45238	-4.80973	-761.02277	474.57349	-5.35871	-982.21503	215.70239	46.52769
916	7.625	1282.90479	321.42661	1208.73938	36.65562	304.15662	1371.85254	-858.30829	314.84241	1359.43994	806.50665	415.81351	-13.10890	-48.46344	245.35471	-4.78358	-775.28986	475.60126	-5.23392	-942.07300	216.43054	43.16020
917	7.633	1282.31458	322.67007	1213.23389	38.06303	305.61255	1372.50281	-857.44238	315.03766	1361.15491	793.46149	415.46973	-13.05801	-62.53156	246.11075	-4.69004	-789.53455	476.50754	-5.10203	-901.00531	216.36951	41.20703
918	7.642	1281.82544	323.70959	1217.39331	39.64866	307.16934	1373.24207	-856.61005	315.25754	1362.65369	779.58899	416.16296	-13.07229	-76.30707	246.71576	-4.54083	-803.74182	477.26071	-4.99673	-859.73016	215.55028	40.92943
919	7.650	1281.44263	324.53320	1221.18152	41.37779	308.81671	1374.07178	-855.82117	315.52594	1363.90967	765.43726	417.58481	-13.34227	-89.66528	247.21542	-4.33676	-817.94055	477.97653	-4.90218	-818.93970	213.93869	42.46394
920	7.658	1281.17358	325.15295	1224.57776	43.20007	310.54813	1374.98804	-855.08990	315.86612	1364.89966	751.25952	419.31189	-13.63545	-102.54608	247.65456	-4.04210	-832.14185	478.82947	-4.76295	-779.12231	211.58467	45.50768
921	7.667	1281.02161	325.60147	1227.57727	45.03875	312.35745	1375.97986	-854.44080	316.29034	1365.60339	737.18054	420.97418	-13.84434	-114.94287	248.04774	-3.61540	-846.33630	479.92429	-4.51898	-740.64185	208.73837	49.19671
922	7.675	1280.98169	325.91513	1230.19067	46.78842	314.23306	1377.03479	-853.91650	316.79254	1366.00366	723.22729	422.39105	-14.06909	-126.83875	248.34982	-3.03509	-860.50537	481.22620	-4.16624	-703.89301	205.73776	52.46013
923	7.683	1281.04333	326.11819	1232.42761	48.32154	316.12540	1378.14758	-853.57648	317.34717	1366.08435	709.34058	423.60254	-14.36000	-138.16382	248.51714	-2.32665	-874.59760	482.59695	-3.78956	-669.23401	202.85056	54.53051
924	7.692	1281.19458	326.21918	1234.27551	49.50130	317.91296	1379.32129	-853.48694	317.91544	1365.82397	695.48340	424.73816	-14.62878	-148.80621	248.60043	-1.57981	-888.55774	483.88928	-3.52170	-636.70551	200.30009	55.08379
925	7.700	1281.41772	326.21356	1235.70044	50.21125	319.43695	1380.55566	-853.70905	318.45258	1365.19446	681.69055	425.85425	-14.79492	-158.66705	248.69846	-0.91921	-902.35901	485.00500	-3.46360	-605.90460	198.23984	54.10642
926	7.708	1281.68921	326.09430	1236.66565	50.39465	320.58823	1381.83569	-854.28699	318.91907	1364.16370	667.99677	426.94321	-14.87586	-167.72314	248.83975	-0.46177	-915.99097	485.92731	-3.62361	-576.19482	196.48201	51.87569
927	7.717	1281.98450	325.86124	1237.14453	50.06646	321.34625	1383.12939	-855.23920	319.30096	1362.70056	654.38318	428.00476	-14.94281	-176.09961	248.89024	-0.23407	-929.49976	486.74054	-3.89534	-546.97565	194.47314	48.89735
928	7.725	1282.28491	325.51727	1237.11987	49.28748	321.75000	1384.39270	-856.55554	319.61774	1360.78198	640.80981	429.05569	-15.04616	-184.05084	248.51251	0.05600	-943.01208	487.58063	-4.11030	-517.83905	191.74818	45.63133
929	7.733	1282.58643	325.06497	1236.58069	48.13070	321.85468	1385.57983	-858.19305	319.89926	1358.40088	627.24854	430.12109	-15.18781	-191.56641	247.27917	1.28431	-956.62964	488.51886	-4.17211	-488.64157	188.23093	42.32347
930	7.742	1282.90417	324.51102	1235.52356	46.66203	321.70288	1386.65247	-860.07733	320.15863	1355.56934	613.67346	431.20978	-15.34325	-197.76337	244.92493	4.75267	-970.31348	489.51740	-4.13618	-459.45306	184.08476	39.04560
931	7.750	1283.26343	323.86392	1233.95898	44.93435	321.31567	1387.58801	-862.12225	320.38623	1352.31909	600.06879	432.30005	-15.47619	-200.86560	241.54672	11.32196	-983.93286	490.51834	-4.14025	-430.49817	179.45920	35.79226
932	7.758	1283.68567	323.12698	1231.91455	42.98855	320.70438	1388.38269	-864.25287	320.55005	1348.69910	586.46155	433.37097	-15.54806	-199.13470	237.59613	20.47840	-997.41846	491.52170	-4.26663	-402.24280	174.37148	32.60960
933	7.767	1284.18127	322.30194	1229.42444	40.86000	319.88837	1389.04114	-866.40863	320.59207	1344.77185	572.91687	434.42770	-15.56203	-191.91602	233.63737	30.41071	-1010.82080	492.55820	-4.46944	-375.41406	168.82362	29.55206
934	7.775	1284.74939	321.39807	1226.51843	38.58488	318.91495	1389.56287	-868.53998	320.43796	1340.61023	559.46448	435.48148	-15.57368	-179.72534	230.05270	39.11827	-1024.24622	493.64090	-4.63429	-350.82617	162.97423	26.44849
935	7.783	1285.38635	320.42880	1223.22498	36.20026	317.87848	1389.93958	-870.61462	320.01651	1336.29236	546.04004	436.53061	-15.61728	-163.50848	226.91591	45.45692	-1037.77393	494.76462	-4.69868	-329.23914	157.03314	22.91618
936	7.792	1286.09082	319.40024	1219.58118	33.73758	316.90286	1390.16418	-872.62134	319.27832	1331.88757	532.54327	437.57138	-15.66390	-144.08539	224.03693	49.37738	-1051.42041	495.90674	-4.70670	-311.32886	151.07341	18.65091
937	7.800	1286.86340	318.31631	1215.63501	31.21957	316.08832	1390.24084	-874.54706	318.22150	1327.42944	518.93365	438.61554	-15.67190	-122.13287	221.14491	51.51524	-1065.15479	497.00995	-4.75045	-297.65350	145.08098	13.59052
938	7.808	1287.70471	317.19476	1211.44055	28.66966	315.48328	1390.19250	-876.33813	316.90747	1322.89880	505.22772	439.68390	-15.63943	-98.26648	218.11861	52.62794	-1078.92822	498.03732	-4.85633	-288.60840	139.12740	7.88009
939	7.817	1288.61279	316.06543	1207.05872	26.12204	315.09702	1390.06177	-877.90332	315.42450	1318.25037	491.45117	440.77011	-15.60051	-73.03687	215.03525	53.26600	-1092.69739	499.05347	-4.94523	-284.45261	133.48058	1.84694
940	7.825	1289.58008	314.95575	1202.55957	23.62278	314.92236	1389.89868	-879.16467	313.83023	1313.47070	477.63196	441.82910	-15.58394	-46.95520	212.04251	53.73051	-1106.45764	500.13553	-4.92598	-285.23492	128.61592	-3.96332
941	7.833	1290.59241	313.88419	1198.01880	21.22403	314.95032	1389.74353	-880.09381	312.14697	1308.60645	463.78589	442.81509	-15.59195	-20.45795	209.25160	54.13289	-1120.22791	501.23276	-4.81014	-290.44604	125.11241	-8.85639
942	7.842	1291.62878	312.86508	1193.51880	18.97423	315.16653	1389.61682	-880.70209	310.39117	1303.75867	449.90643	443.72144	-15.61326	6.22382	206.73479	54.46326	-1134.01892	502.25754	-4.69823	-299.02359	123.36505	-12.26629
943	7.850	1292.66785	311.92783	1189.15662	16.91697	315.54590	1389.52063	-881.01642	308.57730	1299.07996	435.99445	444.58975	-15.62654	33.08679	204.55040	54.67511	-1147.84253	503.23383	-4.65906	-309.99274	123.23239	-14.08182
944	7.858	1293.69519	311.13373	1185.04333	15.09776	316.06247	1389.44360	-881.06470	306.70111	1294.76697	422.07303	445.48178	-15.61001	60.23230	202.72052	54.73630	-1161.69226	504.22971	-4.67371	-322.68503	124.07419	-14.70876
945	7.867	1294.70728	310.56049	1181.28833	13.56470	316.69464	1389.36877	-880.86951	304.74966	1291.01697	408.17078	446.43716	-15.56700	87.77823	201.24167	54.59355	-1175.51904	505.25787	-4.68071	-336.36014	125.24082	-14.77878
946	7.875	1295.70313	310.25055	1177.97705	12.36354	317.40707	1389.27588	-880.44336	302.74033	1287.96863	394.30676	447.46674	-15.51790	115.84744	200.14656	54.13350	-1189.28772	506.29388	-4.62213	-350.29669	126.40059	-14.78316
947	7.883	1296.66467	310.16617	1175.15601	11.53113	318.14359	1389.14038	-879.79510	300.73932	1285.68640	380.48145	448.55756	-15.48623	144.54865	199.48351	53.25668	-1202.98621	507.29819	-4.47334	-364.16833	127.43530	-14.90003
948	7.892	1297.54883	310.20386	1172.82861	11.08929	318.85013	1388.92981	-878.94537	298.84549	1284.19019	366.67413	449.65201	-15.50264	173.93112	199.18422	51.99947	-1216.54700	508.26837	-4.21547	-377.93369	128.31259	-15.09254
949	7.900	1298.30518	310.25128	1170.96948	11.04371	319.49475	1388.60803	-877.93762	297.16708	1283.47522	352.86243	450.67065	-15.57241	203.95901	199.00616	50.51826	-1229.84399	509.30112	-3.72675	-391.59271	129.10754	-15.31465
950	7.908	1298.90063	310.21603	1169.54773	11.38393	320.06296	1388.14819	-876.83325	295.81726	1283.51282	339.07568	451.58896	-15.65195	234.56226	198.66702	48.95324	-1242.72485	510.48013	-2.77227	-405.19519	129.92772	-15.56035
951	7.917	1299.33130	310.01721	1168.54199	12.08247	320.54645	1387.54614	-875.69739	294.91281	1284.24683	325.40552	452.43787	-15.70705	265.72260	198.01120	47.35176	-1255.02185	511.72260	-1.14750	-418.79559	130.79614	-15.81235
952	7.925	1299.61462	309.58826	1167.93994	13.09712	320.94717	1386.82251	-874.58789	294.54037	1285.59387	311.90213	453.24011	-15.75206	297.48486	197.04655	45.66360	-1266.61646	512.90961	1.26389	-432.33057	131.69476	-16.05812
953	7.933	1299.77759	308.90091	1167.72559	14.37682	321.29047	1386.01013	-873.54877	294.71429	1287.45374	298.50766	453.98978	-15.79492	329.90448	195.85010	43.77370	-1277.48511	514.05707	4.49900	-445.71091	132.60010	-16.29999
954	7.942	1299.84521	307.97906	1167.87305	15.86917	321.62585	1385.13989	-872.59888	295.37515	1289.73132	285.13907	454.66476	-15.81052	363.02524	194.47168	41.59008	-1287.63281	515.18024	8.44866	-458.97098	133.43582	-16.52099
955	7.950	1299.83496	306.88779	1168.35034	17.52748	322.00836	1384.23621	-871.72223	296.41565	1292.35107	271.76083	455.26312	-15.78548	396.87970	192.97665	39.09058	-1297.00806	516.20300	12.92649	-472.21426	134.14354	-16.69529
956	7.958	1299.75464	305.70654	1169.13220	19.31244	322.46957	1383.32263	-870.87573	297.70239	1295.25769	258.37283	455.83090	-15.72994	431.46237	191.51968	36.29351	-1305.49390	517.04279	17.78637	-485.48065	134.76395	-16.80535
957	7.967	1299.60266	304.50159	1170.21509	21.18781	323.00061	1382.42627	-870.01544	299.08771	1298.41028	244.98996	456.43307	-15.65603	466.69580	190.22763	33.27735	-1312.90283	517.60388	22.87645	-498.74503	135.34610	-16.82367
958	7.975	1299.37158	303.31073	1171.62524	23.11649	323.56653	1381.57764	-869.12408	300.42380	1301.77673	231.61981	457.10040	-15.58221	502.39664	189.01181	30.23146	-1318.90735	517.80774	28.12517	-512.01361	135.87865	-16.74724
959	7.983	1299.05469	302.14926	1173.41187	25.05757	324.13263	1380.80725	-868.21881	301.58350	1305.32813	218.24265	457.80646	-15.53727	538.24500	187.58862	27.40752	-1323.00464	517.70947	33.76319	-525.33118	136.36006	-16.65044
960	7.992	1298.65515	301.03574	1175.62463	26.96066	324.67334	1380.13989	-867.33722	302.48148	1309.03467	204.82172	458.52234	-15.53050	573.80963	185.65480	25.02600	-1324.60303	517.49585	40.30580	-538.69141	136.86009	-16.62341
961	8.000	1298.19165	300.01755	1178.28528	28.76646	325.16946	1379.59058	-866.51776	303.08850	1312.86572	191.33313	459.26788	-15.53305	608.61481	183.05872	23.23195	-1323.21021	517.31299	48.19854	-552.03998	137.48466	-16.66164
962	8.008	1297.69104	299.16599	1181.37158	30.42043	325.60684	1379.16199	-865.78711	303.43268	1316.78870	177.79590	460.06555	-15.51473	642.19208	179.93289	22.04154	-1318.73022	516.93909	57.27306	-565.38501	138.26596	-16.67955
963	8.017	1297.17212	298.53696	1184.82593	31.88459	325.97479	1378.84497	-865.15222	303.58981	1320.76392	164.25723	460.91046	-15.47313	674.08783	176.65912	21.28811	-1311.56177	515.64362	66.48041	-578.79016	139.11693	-16.61488
964	8.025	1296.63623	298.13678	1188.57239	33.13738	326.26431	1378.62292	-864.60077	303.66071	1324.74207	150.72635	461.80713	-15.41261	703.74707	173.62543	20.68110	-1302.17969	512.72577	74.39489	-592.28558	139.95389	-16.48157
965	8.033	1296.07336	297.92340	1192.52869	34.17391	326.46555	1378.47754	-864.11560	303.73227	1328.66882	137.15256	462.75580	-15.33631	730.34155	171.02026	19.93529	-1290.71912	508.16052	80.08084	-605.88788	140.78973	-16.34381
966	8.042	1295.47363	297.83160	1196.61792	35.01355	326.55878	1378.39368	-863.69360	303.84424	1332.49719	123.48875	463.70349	-15.26868	752.90613	168.83069	18.84866	-1277.04224	502.45181	83.46874	-619.59491	141.67351	-16.24981
967	8.050	1294.83130	297.80408	1200.78137	35.70047	326.50522	1378.36353	-863.34399	303.98990	1336.19507	109.74380	464.59555	-15.24305	770.79254	166.97893	17.29033	-1260.92981	496.22275	85.16389	-633.34509	142.63177	-16.19214
968	8.058	1294.14319	297.80807	1204.98181	36.28640	326.25305	1378.38818	-863.06866	304.14749	1339.74304	95.95317	465.47006	-15.25213	783.93030	165.48843	15.13670	-1242.19543	490.10809	85.97589	-647.09082	143.66194	-16.14410
969	8.067	1293.40454	297.82758	1209.19629	36.81165	325.75824	1378.47705	-862.84985	304.30600	1343.12305	82.12467	466.42435	-15.24565	792.67114	164.53940	12.31390	-1220.82068	484.52887	86.34250	-660.85181	144.74207	-16.11257
970	8.075	1292.61707	297.86035	1213.40186	37.30160	325.00507	1378.64600	-862.65735	304.46826	1346.31226	68.23493	467.48376	-15.18529	797.47467	164.34477	8.97169	-1196.94922	479.43701	86.08794	-674.68774	145.83171	-16.10073
971	8.083	1291.79797	297.92926	1217.56409	37.77260	324.01236	1378.91614	-862.45966	304.64532	1349.28882	54.26962	468.55807	-15.08235	798.64136	164.97646	5.54997	-1170.73059	474.47714	84.73599	-688.65967	146.87418	-16.05072
972	8.092	1290.97949	298.07388	1221.63184	38.23734	322.82227	1379.31262	-862.23114	304.85260	1352.04053	40.25594	469.57416	-14.97959	796.16516	166.29886	2.59511	-1142.23608	469.34985	81.98656	-702.75012	147.85458	-15.91965
973	8.100	1290.19653	298.31708	1225.53320	38.70795	321.47958	1379.86108	-861.95850	305.09937	1354.56128	26.23911	470.58981	-14.89594	789.86072	168.02420	0.44323	-1111.52417	463.99634	77.93057	-716.84528	148.81642	-15.74672
974	8.108	1289.47888	298.64432	1229.17859	39.19519	320.01959	1380.58582	-861.64807	305.37149	1356.84692	12.22289	471.67725	-14.81234	779.84503	169.81131	-0.92286	-1078.71790	458.57458	72.97769	-730.86719	149.78690	-15.56261
975	8.117	1288.84705	299.01410	1232.47595	39.70468	318.47958	1381.50598	-861.32971	305.62503	1358.89185	-1.82637	472.78754	-14.71635	766.99023	171.36855	-1.71015	-1043.92749	453.34171	67.74240	-744.85828	150.74805	-15.35492
976	8.125	1288.31226	299.38159	1235.35352	40.23825	316.91428	1382.63098	-861.04852	305.80652	1360.68433	-15.89816	473.83374	-14.60945	752.71594	172.54219	-2.11598	-1007.16467	448.52490	62.93835	-758.90057	151.68942	-15.15615
977	8.133	1287.87744	299.71347	1237.76941	40.79864	315.38809	1383.95996	-860.84515	305.88666	1362.19885	-29.90358	474.82071	-14.44826	738.22699	173.37323	-2.30244	-968.47577	444.26108	59.17752	-773.00397	152.65533	-15.04305
978	8.142	1287.53906	299.99115	1239.70862	41.38176	313.95496	1385.47986	-860.73334	305.87985	1363.39624	-43.72504	475.84698	-14.09476	724.03235	174.08104	-2.44469	-928.17480	440.59286	56.79391	-787.06097	153.74258	-15.05740
979	8.150	1287.29053	300.20789	1241.17310	41.96129	312.64975	1387.16003	-860.69714	305.83694	1364.23853	-57.25552	477.00687	-13.37145	710.09509	174.89075	-2.68497	-886.86182	437.47766	55.86297	-800.91711	155.01401	-15.15016
980	8.158	1287.12427	300.36417	1242.17419	42.48594	311.49490	1388.95374	-860.71930	305.81689	1364.71521	-70.40404	478.31442	-12.19169	696.23401	175.84070	-3.02922	-845.21094	434.88043	56.37884	-814.59534	156.34885	-15.18585
981	8.167	1287.03235	300.46381	1242.72559	42.89377	310.51117	1390.81104	-860.81073	305.85721	1364.85535	-83.10802	479.77969	-10.57445	682.36469	176.81700	-3.36470	-803.80969	432.88538	58.33220	-828.36462	157.49718	-15.07539
982	8.175	1287.00732	300.51144	1242.84106	43.13354	309.71988	1392.69324	-861.00824	305.97424	1364.70935	-95.33449	481.50449	-8.53826	668.50543	177.73384	-3.58479	-763.12054	431.58725	61.49125	-842.37616	158.40675	-14.91497
983	8.183	1287.04260	300.51141	1242.53235	43.17627	309.13428	1394.57642	-861.35199	306.18494	1364.31494	-107.05327	483.60654	-6.05692	654.69019	178.61742	-3.67793	-723.49207	430.83081	65.14999	-856.43335	159.28983	-14.89974
984	8.192	1287.13147	300.46722	1241.81018	43.00709	308.75394	1396.44385	-861.87158	306.50974	1363.68140	-118.20088	486.03589	-3.11712	640.91040	179.54324	-3.71944	-685.25183	430.21329	68.30154	-870.32959	160.26651	-15.06546
985	8.200	1287.26782	300.38181	1240.68408	42.61309	308.56891	1398.27307	-862.58344	306.95355	1362.79663	-128.62675	488.51285	0.24261	627.13470	180.52893	-3.79113	-648.76257	429.41962	70.15602	-884.11743	161.21902	-15.21430
986	8.208	1287.44531	300.25754	1239.16284	41.98439	308.56281	1400.02551	-863.49194	307.49405	1361.64087	-138.06078	490.79565	4.06371	613.36536	181.49716	-3.90966	-614.27081	428.42676	70.44699	-897.93750	162.04460	-15.16070
987	8.217	1287.65784	300.09644	1237.25562	41.12225	308.70880	1401.65222	-864.59448	308.08582	1360.19604	-146.14549	492.94418	8.64473	599.63574	182.37373	-4.02579	-581.72626	427.36224	69.32348	-911.81775	162.78979	-14.95161
988	8.225	1287.89905	299.89999	1234.97131	40.03886	308.96692	1403.10620	-865.88458	308.67139	1358.45105	-152.47942	495.16458	14.51613	585.95880	183.20735	-4.08270	-550.79321	426.35989	67.12242	-925.68329	163.52628	-14.78083
989	8.233	1288.16199	299.66885	1232.31873	38.74977	309.29095	1404.35339	-867.34857	309.19373	1356.40308	-156.60567	497.55530	22.27818	572.30652	184.10806	-4.07905	-520.99811	425.57870	64.20021	-939.47803	164.27789	-14.74224
990	8.242	1288.43982	299.40253	1229.30603	37.27251	309.64478	1405.37769	-868.96509	309.60605	1354.05627	-157.90132	500.02466	32.37570	558.62927	185.08606	-4.07126	-491.92065	425.16406	60.79083	-953.23206	165.05038	-14.75116
991	8.250	1288.72571	299.09940	1225.93933	35.63041	310.01614	1406.18066	-870.71008	309.88400	1351.41992	-155.53752	502.33978	44.79530	544.90228	186.04599	-4.10493	-463.36676	425.12933	56.94951	-967.00165	165.84100	-14.72001
992	8.258	1289.01306	298.75739	1222.22266	33.85070	310.40997	1406.77698	-872.55566	310.04111	1348.50769	-148.82487	504.29166	58.79820	531.14166	186.92664	-4.17811	-435.47357	425.31967	52.63250	-980.78809	166.65074	-14.68531
993	8.267	1289.29663	298.37625	1218.15649	31.96056	310.82773	1407.18884	-874.46191	310.12329	1345.33887	-137.76042	505.79648	72.91058	517.35736	187.77119	-4.26805	-408.77441	425.50830	47.78730	-994.55713	167.50227	-14.70261
994	8.275	1289.57361	297.96188	1213.73914	29.99084	311.25784	1407.43945	-876.37384	310.18393	1341.93774	-123.18343	506.89532	85.42407	503.54083	188.63680	-4.33996	-384.16663	425.56613	42.32233	-1008.30017	168.41690	-14.73937
995	8.283	1289.84534	297.53287	1208.97131	27.98093	311.68594	1407.54785	-878.22174	310.28253	1338.33521	-106.34047	507.71887	95.21452	489.70392	189.50642	-4.35868	-362.70135	425.54184	36.04535	-1022.01746	169.38493	-14.74251
996	8.292	1290.11694	297.12735	1203.86487	25.97240	312.10645	1407.52686	-879.92395	310.49741	1334.56848	-88.22652	508.31781	102.16259	475.86801	190.34763	-4.33181	-345.29907	425.59000	28.76106	-1035.70422	170.36755	-14.72998
997	8.300	1290.39563	296.80685	1198.45740	23.99841	312.51526	1407.38806	-881.39832	310.91058	1330.67578	-69.24773	508.52646	106.88005	462.03052	191.19055	-4.30922	-332.56836	425.85901	20.55453	-1049.43384	171.29526	-14.74972
998	8.308	1290.68457	296.64819	1192.83069	22.08595	312.89801	1407.14746	-882.58734	311.57562	1326.69165	-49.40794	508.17416	110.24071	448.18591	192.09486	-4.32801	-324.82019	426.37692	12.08720	-1063.34778	172.09015	-14.78596
999	8.317	1290.97083	296.71680	1187.12329	20.26649	313.23785	1406.82544	-883.47864	312.50369	1322.64795	-28.59964	507.33472	113.04327	434.34894	193.07378	-4.38448	-322.21002	426.98163	4.58886	-1077.44287	172.79730	-14.78268
1000	8.325	1291.22095	297.03323	1181.52039	18.57857	313.52798	1406.44446	-884.09686	313.67496	1318.58374	-6.66560	506.16345	115.71664	420.53537	194.08353	-4.46802	-324.66785	427.42365	-0.70321	-1091.51160	173.63091	-14.77205
1001	8.333	1291.39929	297.56976	1176.20911	17.06274	313.76654	1406.02612	-884.47058	315.05099	1314.56018	16.52017	504.66394	118.25192	406.73456	195.07544	-4.59194	-331.62115	427.58157	-3.37526	-1105.46167	174.74193	-14.87233
1002	8.342	1291.49548	298.28287	1171.32520	15.75352	313.94739	1405.58496	-884.60852	316.57660	1310.67139	40.87895	502.76880	120.44144	392.91119	196.02606	-4.76381	-342.08203	427.58188	-4.09674	-1119.48071	176.03677	-15.10917
1003	8.350	1291.53027	299.14240	1166.93262	14.67252	314.06726	1405.11670	-884.50311	318.18341	1307.04102	66.15983	500.49911	122.08736	379.05338	196.92450	-4.94291	-354.94177	427.70587	-3.96610	-1133.65918	177.29614	-15.32492
1004	8.358	1291.53784	300.13452	1163.04041	13.83363	314.14331	1404.59607	-884.14801	319.80267	1303.80554	92.15791	497.95169	123.03462	365.19409	197.76862	-5.06854	-369.02142	428.12946	-3.74954	-1147.74268	178.36414	-15.32679
1005	8.367	1291.54749	301.25278	1159.62854	13.25516	314.21814	1403.98486	-883.54926	321.38684	1301.08826	118.82353	495.20126	123.13860	351.36542	198.57639	-5.13007	-383.31592	428.77356	-3.73505	-1161.49243	179.19322	-15.10214
1006	8.375	1291.57703	302.49158	1156.66846	12.96026	314.34628	1403.24512	-882.72321	322.91925	1298.97131	146.19724	492.30411	122.25893	337.57831	199.37811	-5.17307	-397.38068	429.46985	-3.94070	-1174.91016	179.76776	-14.78440
1007	8.383	1291.63330	303.84332	1154.13293	12.96605	314.57639	1402.34766	-881.69482	324.38416	1297.48914	174.33466	489.35913	120.30562	323.85059	200.19724	-5.23748	-411.22046	430.17816	-4.28548	-1188.05847	180.13480	-14.44734
1008	8.392	1291.71606	305.29785	1151.99976	13.27361	314.93991	1401.27515	-880.50769	325.72491	1296.63757	203.29504	486.48355	117.28848	310.19803	201.04308	-5.31283	-424.90271	430.97714	-4.68980	-1201.05652	180.50058	-14.02881
1009	8.400	1291.82031	306.84283	1150.25220	13.86564	315.45276	1400.02173	-879.23169	326.83456	1296.38098	233.10799	483.76370	113.34152	296.58865	201.90651	-5.35163	-438.42871	431.95697	-5.08698	-1214.00122	181.05315	-13.30374
1010	8.408	1291.94019	308.46484	1148.87732	14.71349	316.12146	1398.59155	-877.95435	327.57443	1296.65991	263.70859	481.28259	108.72455	282.95389	202.77985	-5.32524	-451.84058	433.15631	-5.40281	-1226.67383	181.75835	-11.93823
1011	8.417	1292.06934	310.14978	1147.86389	15.78835	316.93793	1396.99963	-876.75677	327.80948	1297.41162	294.94482	479.14761	103.74932	269.26929	203.69696	-5.27517	-465.25623	434.52307	-5.61924	-1238.65833	182.41895	-9.69019
1012	8.425	1292.20239	311.88358	1147.20203	17.06698	317.86731	1395.27258	-875.68140	327.46155	1298.58862	326.67706	477.42587	98.62890	255.57895	204.72015	-5.27480	-478.74695	435.93103	-5.81631	-1249.72925	182.78796	-6.50154
1013	8.433	1292.33411	313.65231	1146.88171	18.52862	318.85321	1393.44409	-874.71722	326.55469	1300.16003	358.86621	476.08020	93.40225	241.91388	205.87143	-5.32108	-492.27332	437.27020	-6.07934	-1259.88391	182.75237	-2.52561
1014	8.442	1292.46045	315.44235	1146.89233	20.14615	319.83832	1391.54639	-873.81720	325.21988	1302.10120	391.55423	475.01334	88.01741	228.25107	207.11041	-5.34587	-505.76752	438.52127	-6.38511	-1269.08911	182.50777	1.85447
1015	8.450	1292.57751	317.24017	1147.22302	21.88015	320.77258	1389.60645	-872.92773	323.67102	1304.38013	424.75867	474.16418	82.44551	214.56940	208.38997	-5.34781	-519.22522	439.73956	-6.61084	-1277.19055	182.40836	6.24535
1016	8.458	1292.68188	319.03217	1147.86108	23.68354	321.60474	1387.64929	-872.01056	322.16766	1306.94983	458.40704	473.54703	76.69834	200.89053	209.66507	-5.39132	-532.71429	440.97913	-6.64617	-1284.02075	182.59962	10.58169
1017	8.467	1292.77075	320.80405	1148.79297	25.51026	322.28366	1385.70166	-871.05310	320.95963	1309.75708	492.39044	473.21881	70.80881	187.26044	210.86819	-5.47913	-546.29205	442.23010	-6.50781	-1289.43042	182.84843	15.28090
1018	8.475	1292.84167	322.54037	1150.00305	27.31497	322.77246	1383.79480	-870.06628	320.22897	1312.75305	526.63110	473.22934	64.84930	173.69962	211.98256	-5.54705	-559.92834	443.41467	-6.36096	-1293.17004	182.80852	21.16642
1019	8.483	1292.89160	324.22366	1151.47522	29.04917	323.05444	1381.96228	-869.07056	320.06018	1315.88843	561.07336	473.57278	58.92538	160.15952	213.07103	-5.56320	-573.55719	444.47119	-6.36196	-1294.77075	182.43073	29.10012
1020	8.492	1292.91589	325.83426	1153.19482	30.66556	323.13004	1380.22986	-868.08093	320.45322	1319.09668	595.68140	474.17239	53.14095	146.54541	214.16925	-5.55947	-587.17627	445.43073	-6.48257	-1293.54565	181.98117	39.33144
1021	8.500	1292.90601	327.35126	1155.15356	32.12546	323.02045	1378.60938	-867.09705	321.35657	1322.29236	630.40503	474.94702	47.62830	132.79465	215.24434	-5.58685	-600.83795	446.38284	-6.58492	-1288.82483	181.82239	51.01048
1022	8.508	1292.84741	328.75580	1157.35718	33.40102	322.77484	1377.10364	-866.10352	322.67700	1325.40027	664.97961	475.87906	42.57018	118.91306	216.26505	-5.65067	-614.57953	447.39581	-6.61687	-1280.33105	182.33414	62.41330
1023	8.517	1292.71692	330.03769	1159.83374	34.47771	322.46268	1375.71509	-865.09222	324.26672	1328.39490	698.68536	476.97070	38.06143	104.94543	217.25761	-5.69043	-628.41138	448.45865	-6.63243	-1268.21851	183.72765	71.80199
1024	8.525	1292.48523	331.20612	1162.63940	35.35759	322.15222	1374.44922	-864.08630	325.93246	1331.30859	730.33325	478.19809	33.95387	90.93558	218.28525	-5.64594	-642.33087	449.49600	-6.66814	-1252.73071	185.85129	78.16779
1025	8.533	1292.12402	332.30212	1165.85193	36.05581	321.89899	1373.31812	-863.12750	327.49118	1334.19177	758.57434	479.50214	29.87314	76.90677	219.37717	-5.53200	-656.31750	450.47964	-6.68463	-1233.98743	188.34402	81.36518
1026	8.542	1291.62341	333.40494	1169.54150	36.59641	321.75027	1372.33777	-862.23828	328.83066	1337.06226	782.32495	480.68228	25.32954	62.85956	220.50525	-5.42730	-670.35095	451.49139	-6.61824	-1212.05322	190.84160	81.83983
1027	8.550	1291.00391	334.61163	1173.72253	37.01601	321.74982	1371.52527	-861.40894	329.91797	1339.89331	801.01160	481.45724	19.94872	48.77667	221.61903	-5.38242	-684.43365	452.61658	-6.44574	-1187.06421	193.10381	80.23895
1028	8.558	1290.30554	335.98560	1178.31812	37.36845	321.93890	1370.89856	-860.61115	330.77026	1342.63843	814.57190	481.77875	13.76465	34.63232	222.68234	-5.35603	-698.57098	453.79541	-6.22385	-1159.23816	195.18852	77.07024
1029	8.567	1289.56104	337.52036	1183.17493	37.72047	322.35846	1370.47632	-859.81311	331.43222	1345.25562	823.27466	481.81705	7.20736	20.42377	223.71555	-5.28315	-712.73889	454.86084	-6.06645	-1128.79736	197.36871	72.63066
1030	8.575	1288.79041	339.15594	1188.11475	38.13994	323.04459	1370.27612	-858.98792	331.96570	1347.71875	827.44849	481.60022	0.80931	6.19519	224.79309	-5.18464	-726.90753	455.75912	-6.02680	-1095.93237	199.73074	67.22016
1031	8.583	1288.01294	340.81448	1192.98035	38.68393	324.01782	1370.30908	-858.11658	332.43518	1350.01428	827.30219	480.93918	-4.91467	-8.00513	225.94208	-5.12758	-741.08679	456.62341	-6.04911	-1060.83862	201.98862	61.32363
1032	8.592	1287.25696	342.41879	1197.65356	39.39159	325.27493	1370.57678	-857.18781	332.89594	1352.13574	822.96295	479.75980	-9.34693	-22.19067	227.07950	-5.10429	-755.31628	457.59009	-6.06277	-1023.73999	203.75705	55.57264
1033	8.600	1286.55688	343.90222	1202.05212	40.28275	326.78702	1371.06897	-856.19623	333.39496	1354.08081	814.70740	478.38391	-11.95634	-36.40704	228.11514	-5.04926	-769.62158	458.66766	-6.02997	-984.88641	204.85634	50.57325
1034	8.608	1285.94666	345.21732	1206.12439	41.35992	328.50449	1371.76489	-855.14154	333.96860	1355.85022	803.26654	477.39401	-12.88064	-50.63202	229.05835	-4.93510	-783.97052	459.76825	-5.92335	-944.57935	205.29182	46.76378
1035	8.617	1285.45605	346.34024	1209.84778	42.61052	330.36151	1372.63806	-854.03442	334.63391	1357.44482	789.87903	477.28973	-12.92382	-64.74103	229.95892	-4.77046	-798.28479	460.77527	-5.74255	-903.23804	205.09573	44.42300
1036	8.625	1285.10596	347.27344	1213.21899	44.00790	332.27829	1373.66064	-852.89838	335.39648	1358.85730	775.80420	478.25507	-12.77873	-78.54285	230.81630	-4.54173	-812.51563	461.64502	-5.53402	-861.45349	204.25436	43.74393
1037	8.633	1284.90393	348.04251	1216.23962	45.51262	334.17221	1374.80273	-851.76654	336.26996	1360.05811	761.72137	480.02808	-12.64985	-91.84387	231.60254	-4.19757	-826.66992	462.48206	-5.35653	-819.93414	202.73140	44.79637
1038	8.642	1284.85181	348.68951	1218.90845	47.07194	335.98163	1376.03271	-850.68390	337.27313	1360.98962	747.73083	482.03815	-12.56919	-104.53607	232.31703	-3.67754	-840.77032	463.45837	-5.21186	-779.34985	200.61978	47.31386
1039	8.650	1284.95349	349.27188	1221.22070	48.61629	337.68454	1377.32495	-849.71033	338.39523	1361.58618	733.79553	483.82578	-12.62609	-116.61713	232.97845	-2.95557	-854.83057	464.66364	-5.03132	-740.23267	198.28856	50.49297
1040	8.658	1285.21399	349.85190	1223.17407	50.05984	339.29547	1378.66846	-848.91846	339.56812	1361.81116	719.94501	485.28961	-12.87163	-128.09406	233.58109	-2.06382	-868.84009	466.04965	-4.77488	-702.98865	196.22711	53.21103
1041	8.667	1285.62854	350.46872	1224.76758	51.30997	340.84055	1380.06470	-848.38788	340.69171	1361.66333	706.17102	486.57471	-13.22497	-138.89856	234.06348	-1.07143	-882.75354	467.46756	-4.51496	-667.86090	194.69342	54.64705
1042	8.675	1286.17651	351.12070	1225.99512	52.28169	342.32663	1381.51489	-848.19226	341.69406	1361.14734	692.39722	487.81622	-13.54914	-148.96893	234.34625	-0.06842	-896.53345	468.74701	-4.38816	-634.79059	193.57129	54.64854
1043	8.683	1286.82886	351.77298	1226.84399	52.91150	343.72858	1383.00586	-848.37738	342.56244	1360.24829	678.60303	489.01028	-13.76598	-158.44513	234.42978	0.81928	-910.19714	469.79468	-4.47582	-603.36536	192.51120	53.51189
1044	8.692	1287.55957	352.38376	1227.29919	53.16358	345.00333	1384.50940	-848.94922	343.32791	1358.93604	664.86072	490.10291	-13.89050	-167.68188	234.34702	1.53302	-923.79749	470.68698	-4.70069	-572.94702	191.21422	51.58029
1045	8.700	1288.35034	352.92905	1227.34583	53.02948	346.11267	1385.98914	-849.88007	344.02927	1357.19434	651.22632	491.11798	-13.98455	-176.92371	233.94809	2.37613	-937.37988	471.60406	-4.87085	-542.88916	189.66364	49.05826
1046	8.708	1289.18811	353.39752	1226.96936	52.52908	347.03506	1387.40442	-851.12585	344.68558	1355.04773	637.67383	492.14471	-14.09394	-185.84540	232.91284	4.21809	-950.95972	472.59668	-4.87757	-512.77826	188.02661	46.09048
1047	8.717	1290.06799	353.77032	1226.15796	51.70653	347.76465	1388.71326	-852.63910	345.29965	1352.55090	624.14276	493.21103	-14.23740	-193.24860	231.11148	8.20141	-964.52026	473.57120	-4.77898	-482.55273	186.31650	42.90968
1048	8.725	1290.99963	354.02661	1224.90161	50.61752	348.30576	1389.88062	-854.36914	345.87347	1349.76489	610.59924	494.26166	-14.39334	-197.28510	228.84697	14.93806	-978.04114	474.51550	-4.70643	-452.40967	184.33093	39.80124
1049	8.733	1292.00464	354.16519	1223.19055	49.32028	348.66797	1390.88538	-856.26208	346.40201	1346.74573	597.05621	495.27777	-14.49082	-196.33722	226.67542	23.82293	-991.53418	475.51257	-4.77143	-422.67230	182.01868	36.89401
1050	8.742	1293.10291	354.20212	1221.01575	47.86718	348.86932	1391.72144	-858.26422	346.85095	1343.54175	583.54730	496.30536	-14.48202	-189.84845	225.00815	33.21405	-1005.03882	476.57703	-4.98456	-393.79535	179.64781	34.07133
1051	8.750	1294.29993	354.14996	1218.37378	46.29031	348.94858	1392.39111	-860.32019	347.14862	1340.18738	570.07886	497.35907	-14.40469	-178.31525	223.85612	41.41576	-1018.58716	477.66544	-5.20471	-366.48285	177.45236	31.11673
1052	8.758	1295.58984	354.01318	1215.27515	44.59795	348.96533	1392.89478	-862.35327	347.21503	1336.68420	556.61145	498.39709	-14.34170	-162.66547	222.92633	47.56075	-1032.16675	478.76605	-5.26064	-341.69397	175.41270	27.79652
1053	8.767	1296.96338	353.79333	1211.74963	42.78811	348.97223	1393.23193	-864.24561	347.01584	1332.98486	543.08887	499.39984	-14.34304	-143.78522	221.90601	51.72927	-1045.73218	479.86664	-5.15399	-320.42337	173.44070	23.79819
1054	8.775	1298.40869	353.48178	1207.84082	40.86250	348.99176	1393.41125	-865.87042	346.58194	1329.02527	529.47455	500.39880	-14.39543	-122.41510	220.65315	54.48698	-1059.29248	480.92828	-5.04724	-303.44403	171.47786	18.81969
1055	8.783	1299.90710	353.05841	1203.59399	38.83071	349.03210	1393.45679	-867.16968	345.97128	1324.79224	515.75714	501.42947	-14.44995	-99.15845	219.25043	56.38338	-1072.93726	481.94415	-5.05267	-291.20923	169.43286	12.81312
1056	8.792	1301.43396	352.50986	1199.05664	36.70990	349.12076	1393.40137	-868.18286	345.21921	1320.34717	501.94556	502.50006	-14.46450	-74.50427	217.92789	57.75058	-1086.71912	482.94571	-5.14151	-283.93634	167.25072	6.11541
1057	8.800	1302.96423	351.84229	1194.28918	34.52586	349.30878	1393.28052	-868.99469	344.32187	1315.79199	488.05408	503.63321	-14.40472	-48.87970	216.90845	58.75744	-1100.57141	483.95126	-5.23479	-281.72812	165.07085	-0.61292
1058	8.808	1304.47302	351.07092	1189.36548	32.31512	349.64297	1393.12952	-869.66351	343.25809	1311.22668	474.06616	504.94101	-14.21003	-22.66400	216.33609	59.47067	-1114.39624	484.97031	-5.27067	-284.42657	163.28015	-6.54469
1059	8.817	1305.93701	350.20953	1184.37122	30.12808	350.14075	1392.97632	-870.19159	342.02368	1306.73718	459.97015	506.49365	-13.85951	3.87885	216.27792	59.87642	-1128.17944	486.01862	-5.22486	-291.33350	162.35182	-10.92882
1060	8.825	1307.34387	349.28754	1179.41187	28.03136	350.79187	1392.83557	-870.54071	340.65341	1302.40356	445.87769	508.02594	-13.52891	30.68237	216.71501	59.94671	-1141.96875	487.07877	-5.14849	-301.42194	162.47934	-13.46115
1061	8.833	1308.70349	348.37335	1174.62280	26.10432	351.57623	1392.71204	-870.66254	339.21353	1298.31592	431.97894	509.08603	-13.49228	57.85919	217.58078	59.68003	-1155.79419	488.10739	-5.12452	-313.75964	163.37956	-14.50044
1062	8.842	1310.04578	347.56287	1170.15320	24.42653	352.47324	1392.60291	-870.52161	337.76501	1294.58362	418.30484	509.61823	-13.77376	85.58600	218.83838	59.07748	-1169.65588	489.08966	-5.16385	-327.45953	164.54688	-14.76556
1063	8.850	1311.40356	346.93143	1166.12927	23.06158	353.45990	1392.49646	-870.10748	336.34000	1291.32544	404.68622	510.01974	-14.13110	114.00046	220.48309	58.14216	-1183.53235	490.03534	-5.19642	-341.62823	165.63525	-14.82002
1064	8.858	1312.78821	346.48773	1162.62366	22.05394	354.50961	1392.36829	-869.43671	334.95972	1288.64893	390.98676	510.59912	-14.38654	143.16199	222.48822	56.91539	-1197.36060	490.97470	-5.13821	-355.69031	166.58060	-14.88800
1065	8.867	1314.17639	346.16815	1159.64990	21.44042	355.60086	1392.18103	-868.54944	333.67059	1286.63440	377.21359	511.39093	-14.53171	173.07184	224.75815	55.48503	-1211.04309	491.98807	-4.93309	-369.51944	167.48804	-15.00914
1066	8.875	1315.52100	345.87241	1157.18140	21.25435	356.72534	1391.89282	-867.50287	332.56085	1285.32471	363.41864	512.36279	-14.59814	203.69595	227.09592	53.94725	-1224.46082	493.16141	-4.53342	-383.19644	168.49496	-15.23143
1067	8.883	1316.77197	345.50729	1155.17480	21.51425	357.88049	1391.46936	-866.36395	331.74939	1284.72351	349.64362	513.46143	-14.61353	234.97769	229.26700	52.35532	-1237.46606	494.47809	-3.84022	-396.80219	169.63138	-15.58892
1068	8.892	1317.89197	345.00949	1153.58813	22.20588	359.04224	1390.89441	-865.20209	331.36237	1284.79932	335.93445	514.57739	-14.61529	266.88754	231.15726	50.70268	-1249.90588	495.83234	-2.67568	-410.38751	170.71930	-15.96592
1069	8.900	1318.85986	344.34698	1152.38660	23.27183	360.14093	1390.17590	-864.07727	331.49881	1285.49377	322.32684	515.59033	-14.63587	299.44681	232.79083	48.96739	-1261.69043	497.17499	-0.85379	-423.95999	171.54198	-16.20094
1070	8.908	1319.66663	343.51077	1151.54395	24.62656	361.08954	1389.34375	-863.02618	332.19550	1286.73254	308.83151	516.41754	-14.68191	332.67267	234.16331	47.15952	-1272.81665	498.54236	1.69291	-437.46146	172.11691	-16.30662
1071	8.917	1320.31128	342.50482	1151.04004	26.18805	361.84970	1388.43457	-862.05292	333.41534	1288.43848	295.41754	517.06262	-14.71814	366.55927	235.16394	45.30072	-1283.30603	499.94998	4.88094	-450.84503	172.63586	-16.40309
1072	8.925	1320.79602	341.33841	1150.85803	27.89515	362.45197	1387.47888	-861.12891	335.05576	1290.54309	282.00674	517.62170	-14.70250	401.13834	235.69420	43.37115	-1293.12646	501.34729	8.57272	-464.17847	173.20039	-16.52038
1073	8.933	1321.12378	340.02161	1150.98279	29.70200	362.95645	1386.50562	-860.20660	336.96552	1292.98950	268.53967	518.21454	-14.63272	436.47803	235.79498	41.31401	-1302.13342	502.66663	12.66191	-477.57135	173.76959	-16.60374
1074	8.942	1321.29700	338.56281	1151.39893	31.56717	363.41772	1385.54736	-859.24365	338.96576	1295.72949	255.02682	518.91327	-14.52993	472.59796	235.60873	39.12421	-1310.04150	503.88208	17.09311	-491.00620	174.30846	-16.62085
1075	8.950	1321.31665	336.96844	1152.09082	33.45528	363.88477	1384.63550	-858.22479	340.87332	1298.72241	241.50508	519.70679	-14.42347	509.41522	235.22092	36.91470	-1316.44885	505.03851	21.91542	-504.37326	174.87498	-16.58988
1076	8.958	1321.18250	335.24258	1153.04199	35.34533	364.40811	1383.79346	-857.16656	342.53568	1301.93567	227.99010	520.51819	-14.35624	546.74451	234.56537	34.87060	-1320.90332	506.26068	27.40510	-517.66699	175.53848	-16.52905
1077	8.967	1320.89331	333.38733	1154.23486	37.22615	365.02121	1383.03906	-856.10785	343.86673	1305.33997	214.48091	521.28174	-14.36303	584.31573	233.43033	33.17196	-1323.01965	507.64337	34.06335	-531.02008	176.26620	-16.44150
1078	8.975	1320.44763	331.40314	1155.65100	39.08117	365.71689	1382.38831	-855.09937	344.85236	1308.90479	200.97766	522.00116	-14.44381	621.74597	231.50426	31.97113	-1322.50537	509.07816	42.32749	-544.53857	176.96826	-16.36154
1079	8.983	1319.84497	329.28958	1157.27197	40.87807	366.45325	1381.85181	-854.19513	345.52826	1312.59741	187.47560	522.72424	-14.56721	658.47400	228.55141	31.37199	-1319.05396	510.24905	52.11740	-558.16998	177.63753	-16.32870
1080	8.992	1319.08789	327.04764	1159.07983	42.56843	367.17407	1381.42773	-853.43884	345.96292	1316.38293	173.95934	523.50006	-14.69173	693.78290	224.67464	31.33018	-1312.47974	510.64334	62.46558	-571.76312	178.35869	-16.32106
1081	9.000	1318.18518	324.68372	1161.06006	44.09939	367.81744	1381.10291	-852.84967	346.24887	1320.22058	160.42055	524.37488	-14.77092	726.91962	220.33270	31.55035	-1302.93640	509.68073	71.70929	-585.25201	179.19618	-16.28762
1082	9.008	1317.15417	322.21594	1163.20422	45.43133	368.31628	1380.86011	-852.42053	346.48013	1324.06165	146.84268	525.37738	-14.75264	757.17474	215.99765	31.56090	-1290.69385	507.21057	78.42661	-598.71368	180.17128	-16.24214
1083	9.017	1316.02209	319.68152	1165.51343	46.55006	368.60632	1380.68689	-852.12701	346.72568	1327.85083	133.17029	526.51324	-14.59789	783.88300	211.80615	30.96983	-1275.85339	503.68823	82.24835	-612.24341	181.29185	-16.26309
1084	9.025	1314.82056	317.14151	1167.99976	47.47234	368.64648	1380.57605	-851.93909	347.01648	1331.53577	119.37463	527.73199	-14.34108	806.46960	207.60966	29.66553	-1258.39465	499.74042	83.81097	-625.86914	182.49681	-16.37349
1085	9.033	1313.57275	314.67633	1170.68250	48.24168	368.43140	1380.52393	-851.82721	347.34558	1335.07581	105.52842	528.85199	-14.13549	824.58435	203.32870	27.75211	-1238.30652	495.83264	84.15179	-639.58636	183.64922	-16.46987
1086	9.042	1312.28125	312.36768	1173.57581	48.91181	367.97549	1380.53003	-851.76227	347.69104	1338.43823	91.70869	529.71423	-14.11481	838.20703	199.13872	25.31693	-1215.69287	492.24136	84.04951	-653.40955	184.63579	-16.40101
1087	9.050	1310.93665	310.26978	1176.67297	49.53006	367.28735	1380.60120	-851.71161	348.04736	1341.59497	77.89194	530.42517	-14.21519	847.59698	195.33388	22.32624	-1190.78137	489.07443	83.64647	-667.37646	185.43576	-16.11747
1088	9.058	1309.53943	308.38559	1179.93628	50.13031	366.36774	1380.75293	-851.64545	348.42242	1344.52673	64.04378	531.22705	-14.27447	853.03979	192.12308	18.72801	-1163.76184	486.27692	82.55389	-681.49524	186.13022	-15.71975
1089	9.067	1308.10950	306.66626	1183.29761	50.73340	365.22119	1381.00574	-851.54492	348.81509	1347.22827	50.20152	532.22058	-14.23624	854.62268	189.54657	14.58946	-1134.64941	483.67825	80.28112	-695.64819	186.88060	-15.36762
1090	9.075	1306.67908	305.04092	1186.66785	51.34986	363.85760	1381.37939	-851.40265	349.21039	1349.70581	36.40822	533.32422	-14.16020	852.32434	187.55315	10.15336	-1103.33337	481.09491	76.62914	-709.60498	187.84663	-15.19057
1091	9.083	1305.28870	303.46048	1189.95374	51.98159	362.29495	1381.88696	-851.22137	349.58588	1351.96692	22.65457	534.40753	-14.09638	846.26355	186.19370	5.85614	-1069.75806	478.41461	71.84951	-723.26001	189.03291	-15.19753
1092	9.092	1303.98853	301.92026	1193.07471	52.62595	360.56998	1382.53418	-851.01831	349.91638	1354.01221	8.90987	535.42029	-14.02995	836.86420	185.66306	2.29062	-1034.01172	475.70068	66.57017	-736.78162	190.25919	-15.25430
1093	9.100	1302.83142	300.44623	1195.97241	53.28255	358.74121	1383.32507	-850.82318	350.18192	1355.83105	-4.82300	536.37317	-13.96326	824.93640	186.03154	-0.06594	-996.24188	473.22220	61.54602	-750.42651	191.35191	-15.23971
1094	9.108	1301.85889	299.06848	1198.61438	53.95532	356.88248	1384.27063	-850.66492	350.37592	1357.40332	-18.49783	537.28381	-13.93015	811.57178	187.03540	-1.21525	-956.63831	471.25708	57.40447	-764.28772	192.28806	-15.14455
1095	9.117	1301.08716	297.80240	1200.98767	54.64728	355.07486	1385.38562	-850.55969	350.50851	1358.70764	-32.05453	538.24268	-13.85386	797.75372	188.25955	-1.60448	-915.51917	469.96771	54.61554	-778.21753	193.16776	-15.02646
1096	9.125	1300.50513	296.64319	1203.08691	55.35120	353.39557	1386.67383	-850.50964	350.60611	1359.73206	-45.43246	539.41376	-13.50970	784.02026	189.43774	-1.72098	-873.37543	469.48172	53.58579	-791.97028	194.13211	-14.97723
1097	9.133	1300.08362	295.57172	1204.90247	56.04176	351.90192	1388.11414	-850.50824	350.71027	1360.47595	-58.55107	540.90924	-12.68325	770.50555	190.49297	-1.83469	-830.85016	469.89685	54.58203	-805.43256	195.23424	-15.03462
1098	9.142	1299.78992	294.56451	1206.42065	56.67450	350.62073	1389.66309	-850.54828	350.87091	1360.94421	-71.28307	542.69525	-11.32379	757.15924	191.42526	-2.04306	-788.64685	471.17615	57.50788	-818.69501	196.34209	-15.09445
1099	9.150	1299.59546	293.60449	1207.62769	57.19340	349.55469	1391.26733	-850.63074	351.13580	1361.14050	-83.47224	544.59082	-9.55824	743.89679	192.27499	-2.36077	-747.40295	473.04498	61.73985	-831.91742	197.29784	-15.06778
1100	9.158	1299.47375	292.68631	1208.51025	57.54446	348.69730	1392.88037	-850.77185	351.54291	1361.06812	-95.00902	546.45313	-7.54377	730.67395	193.07486	-2.72198	-707.61255	475.00610	66.18810	-845.15692	198.14825	-15.04206
1101	9.167	1299.39868	291.81161	1209.04956	57.68638	348.04184	1394.47107	-851.00427	352.11316	1360.73315	-105.88194	548.38165	-5.31512	717.48389	193.79164	-3.01075	-669.62012	476.58414	69.71260	-858.37158	199.04007	-15.10643
1102	9.175	1299.35010	290.98251	1209.22144	57.59247	347.58304	1396.02588	-851.37195	352.84476	1360.14355	-116.16115	550.64001	-2.77220	704.32605	194.41125	-3.16716	-633.65613	477.62857	71.68594	-871.52954	200.00487	-15.19914
1103	9.183	1299.32043	290.19424	1209.00586	57.24670	347.31506	1397.54102	-851.92114	353.71448	1359.30286	-125.92427	553.37775	0.22657	691.20892	195.00557	-3.23441	-599.79657	478.36554	72.14354	-884.62585	200.96941	-15.23717
1104	9.192	1299.31287	289.42969	1208.39172	56.63823	347.22552	1399.00769	-852.69391	354.67773	1358.20605	-135.11095	556.35291	3.69264	678.13092	195.65771	-3.29983	-567.82959	479.13507	71.39293	-897.66998	201.83839	-15.20210
1105	9.200	1299.33923	288.66983	1207.36816	55.76125	347.28976	1400.40186	-853.72009	355.66837	1356.83972	-143.46367	559.04834	7.52819	665.05707	196.42847	-3.42841	-537.23492	480.15515	69.66808	-910.67200	202.58696	-15.11577
1106	9.208	1299.41833	287.90680	1205.91589	54.61977	347.47409	1401.68823	-855.00562	356.61844	1355.18787	-150.67604	561.22925	11.86649	651.95728	197.35054	-3.62691	-507.37354	481.58859	67.18391	-923.66498	203.28784	-15.01879
1107	9.217	1299.56921	287.14093	1204.00964	53.22773	347.74509	1402.82910	-856.52509	357.48364	1353.23584	-156.46284	563.09326	17.18867	638.83594	198.35983	-3.82848	-477.71301	483.62311	64.25500	-936.78113	203.96262	-14.91297
1108	9.225	1299.80115	286.37567	1201.62976	51.60409	348.07367	1403.79431	-858.22351	358.24658	1350.96863	-160.41734	564.86646	24.03958	625.70380	199.32837	-3.94160	-447.97443	486.30566	61.20055	-950.13971	204.57529	-14.76924
1109	9.233	1300.10620	285.61218	1198.77930	49.77098	348.43292	1404.56848	-860.02765	358.90967	1348.37317	-161.93297	566.57056	32.77967	612.55200	200.20047	-3.95058	-418.25403	489.43060	58.19534	-963.67163	205.16862	-14.60280
1110	9.242	1300.46436	284.84921	1195.49634	47.75634	348.80017	1405.15283	-861.85980	359.50208	1345.44641	-160.30138	568.03943	43.42973	599.36169	201.02481	-3.93190	-389.04999	492.74384	55.26151	-977.20422	205.82037	-14.49881
1111	9.250	1300.85413	284.10162	1191.86182	45.59595	349.16461	1405.56067	-863.64777	360.08994	1342.19849	-154.92479	568.99774	55.50282	586.12402	201.88766	-3.96317	-361.13293	496.16998	52.32880	-990.62622	206.59381	-14.58206
1112	9.258	1301.25562	283.41940	1188.00256	43.33441	349.52271	1405.81055	-865.33344	360.76239	1338.64722	-145.62999	569.26501	68.00060	572.82031	202.83223	-4.05921	-335.41638	499.75665	49.19202	-1003.94678	207.52512	-14.87402
1113	9.267	1301.63708	282.86914	1184.08179	41.02343	349.86127	1405.91833	-866.88043	361.59445	1334.82007	-132.90492	568.89752	79.68185	559.39935	203.79703	-4.18047	-312.87189	503.54218	45.44834	-1017.28870	208.52692	-15.17892
1114	9.275	1301.94849	282.47974	1180.26917	38.71143	350.15662	1405.89807	-868.27563	362.62338	1330.76343	-117.75343	568.08289	89.51515	545.82739	204.66895	-4.27114	-294.37067	507.58090	40.65729	-1030.73340	209.47055	-15.27368
1115	9.283	1302.14221	282.21414	1176.69788	36.43229	350.38983	1405.76660	-869.52057	363.84949	1326.53943	-101.18980	566.93030	97.05501	532.13495	205.41516	-4.29927	-280.47937	511.91882	34.66065	-1044.18689	210.36247	-15.17039
1116	9.292	1302.20581	282.00751	1173.43494	34.20847	350.55072	1405.54517	-870.61713	365.24063	1322.20203	-83.80370	565.39886	102.46487	518.37817	206.12000	-4.27533	-271.39880	516.39471	27.73137	-1057.60303	211.25793	-15.05222
1117	9.300	1302.16785	281.81808	1170.48645	32.06440	350.62729	1405.25574	-871.55963	366.74207	1317.78223	-65.69832	563.41571	106.25624	504.59357	206.89719	-4.24461	-267.09253	520.57001	20.43053	-1071.21484	212.11980	-15.02599
1118	9.308	1302.07471	281.63644	1167.82495	30.03184	350.60187	1404.91699	-872.33899	368.30066	1313.29675	-46.68866	560.96307	109.01975	490.79956	207.78770	-4.25521	-267.35706	523.92377	13.36560	-1085.23669	212.92242	-15.07780
1119	9.317	1301.96765	281.47040	1165.41528	28.14103	350.46414	1404.53772	-872.94623	369.89099	1308.76843	-26.54375	558.04724	111.24917	476.99683	208.75067	-4.31458	-271.69666	526.12439	7.10192	-1099.50269	213.77365	-15.19192
1120	9.325	1301.87378	281.33212	1163.22729	26.41035	350.22079	1404.11621	-873.37195	371.52780	1304.24695	-5.17717	554.68274	113.23433	463.16666	209.73315	-4.38645	-279.31531	527.26349	2.20790	-1113.67029	214.76625	-15.33849
1121	9.333	1301.80640	281.23175	1161.23987	24.84660	349.88577	1403.64673	-873.60718	373.24869	1299.81616	17.27229	550.88306	115.04791	449.29883	210.69736	-4.43340	-289.44507	527.84131	-0.88965	-1127.57434	215.78915	-15.41449
1122	9.342	1301.76941	281.17548	1159.43921	23.45693	349.47394	1403.12646	-873.64587	375.06934	1295.58667	40.52773	546.62451	116.62263	435.39948	211.60349	-4.44101	-301.55408	528.38513	-2.25206	-1141.30676	216.68297	-15.34775
1123	9.350	1301.76135	281.16577	1157.81726	22.26285	349.01706	1402.55432	-873.48541	376.96036	1291.67871	64.35974	541.89709	117.85326	421.47549	212.43987	-4.41788	-315.08295	529.12573	-2.47828	-1155.05957	217.51035	-15.19356
1124	9.358	1301.77917	281.20282	1156.36816	21.29954	348.57144	1401.92493	-873.12543	378.87421	1288.20825	88.70935	536.81366	118.66016	407.54547	213.27190	-4.40704	-329.24176	530.02167	-2.32788	-1168.85510	218.41548	-15.00947
1125	9.367	1301.81934	281.28543	1155.08691	20.59945	348.19461	1401.23108	-872.57031	380.77719	1285.27271	113.67577	531.56104	118.96693	393.63989	214.20209	-4.46723	-343.33301	530.94141	-2.33636	-1182.53784	219.31343	-14.71593
1126	9.375	1301.87939	281.41202	1153.96863	20.17819	347.92130	1400.46436	-871.83704	382.63776	1282.93823	139.40228	526.25690	118.66475	379.77695	215.25801	-4.61516	-357.11487	531.84137	-2.65286	-1196.01782	220.03934	-14.24167
1127	9.383	1301.95728	281.58099	1153.00769	20.03477	347.76617	1399.61218	-870.96039	384.38446	1281.23242	165.93869	520.97052	117.68015	365.96970	216.36426	-4.81492	-370.71185	532.79529	-3.12775	-1209.37671	220.66200	-13.69275
1128	9.392	1302.05176	281.79102	1152.19824	20.16399	347.73566	1398.66077	-869.99097	385.88757	1280.14832	193.20009	515.82666	116.07004	352.25522	217.43068	-5.01352	-384.28729	533.86285	-3.56578	-1222.75781	221.36652	-13.18031
1129	9.400	1302.16211	282.04095	1151.53406	20.56573	347.83078	1397.60242	-868.98602	386.99075	1279.65222	221.06317	510.98364	114.00151	338.67133	218.43213	-5.16187	-397.86060	535.02472	-3.88956	-1236.12354	222.21678	-12.56009
1130	9.408	1302.28735	282.32974	1151.00854	21.23926	348.04605	1396.43933	-867.99292	387.56927	1279.69275	249.46109	506.54565	111.64082	325.20642	219.42189	-5.23125	-411.33905	536.22388	-4.13970	-1249.16187	223.13245	-11.45297
1131	9.417	1302.42700	282.65652	1150.61523	22.17257	348.36578	1395.18530	-867.03418	387.57263	1280.21143	278.36713	502.55472	109.08916	311.81323	220.48431	-5.22109	-424.65149	537.43390	-4.38610	-1261.54761	223.93852	-9.52561
1132	9.425	1302.58020	283.02045	1150.34766	23.34077	348.75836	1393.86279	-866.10474	387.02670	1281.15417	307.74005	499.02878	106.38147	298.44974	221.64386	-5.13975	-437.84399	538.70789	-4.63518	-1273.13550	224.58344	-6.76656
1133	9.433	1302.74622	283.42059	1150.19922	24.71547	349.17923	1392.49500	-865.17810	386.02029	1282.48083	337.52719	495.96304	103.45153	285.08847	222.83324	-4.99875	-451.03699	540.10327	-4.84419	-1283.83948	225.29352	-3.44367
1134	9.442	1302.92407	283.85611	1150.16345	26.27437	349.58109	1391.10425	-864.20844	384.71719	1284.16211	367.69949	493.32373	100.10523	271.72308	223.99315	-4.84278	-464.32428	541.56628	-4.97973	-1293.64233	226.26575	0.19379
1135	9.450	1303.11304	284.32611	1150.23389	27.99870	349.91595	1389.71252	-863.13934	383.35803	1286.17749	398.26349	491.07077	96.11408	258.36093	225.15128	-4.74434	-477.72821	543.00446	-5.01721	-1302.72900	227.42705	4.06948
1136	9.458	1303.31226	284.82971	1150.40405	29.86061	350.13367	1388.33984	-861.92975	382.19263	1288.53088	429.26608	489.17673	91.35983	244.99417	226.37334	-4.73690	-491.19525	544.40143	-4.94474	-1311.20386	228.61899	8.23291
1137	9.467	1303.52087	285.36603	1150.66760	31.81519	350.19360	1387.00439	-860.58069	381.39685	1291.25000	460.79175	487.58435	85.87706	231.59573	227.69028	-4.79019	-504.65173	545.74323	-4.81623	-1318.76587	229.82733	12.74957
1138	9.475	1303.73804	285.93408	1151.01782	33.80589	350.07898	1385.72705	-859.13751	381.04962	1294.35303	492.91742	486.18759	79.81466	218.13831	229.04492	-4.85106	-518.05853	546.94360	-4.76617	-1324.93140	231.23502	17.65685
1139	9.483	1303.96277	286.53302	1151.44861	35.77692	349.79596	1384.52991	-857.67200	381.14877	1297.81421	525.63416	484.91040	73.38656	204.61194	230.30573	-4.87747	-531.39478	547.94739	-4.89313	-1329.35010	233.01141	23.19317
1140	9.492	1304.19446	287.16190	1151.95313	37.68189	349.36234	1383.42822	-856.25555	381.62741	1301.54419	558.79181	483.70490	66.78765	191.03275	231.39653	-4.86401	-544.68793	548.82465	-5.12510	-1331.72070	235.09795	29.91555
1141	9.500	1304.43201	287.81989	1152.52527	39.48714	348.80441	1382.42517	-854.93274	382.36978	1305.38635	592.11060	482.48557	60.15974	177.43372	232.37506	-4.85092	-558.02966	549.70020	-5.28643	-1331.65015	237.41280	38.16779
1142	9.508	1304.67456	288.50598	1153.15845	41.17118	348.17258	1381.51514	-853.71826	383.23312	1309.16260	625.24475	481.20343	53.67267	163.83926	233.34914	-4.87854	-571.47974	550.64197	-5.29016	-1328.77930	240.18942	47.45782
1143	9.517	1304.92139	289.21936	1153.84619	42.72380	347.54733	1380.68530	-852.61322	384.09106	1312.74963	657.83673	479.90616	47.55981	150.24268	234.37340	-4.92820	-585.02686	551.64606	-5.19878	-1322.91919	243.88364	56.56304
1144	9.525	1305.17163	289.95905	1154.58203	44.14648	347.01724	1379.91992	-851.61322	384.88116	1316.10693	689.48737	478.64139	42.01622	136.60852	235.44235	-4.93579	-598.66064	552.67883	-5.12747	-1313.99072	248.69597	64.20722
1145	9.533	1305.42444	290.72421	1155.35962	45.44876	346.65759	1379.21265	-850.71075	385.60217	1319.25098	719.68024	477.37677	37.08675	122.89401	236.53011	-4.87214	-612.38666	553.71277	-5.13554	-1301.91089	254.34111	69.66503
1146	9.542	1305.67883	291.51392	1156.17236	46.63945	346.51285	1378.56921	-849.89856	386.27979	1322.23132	747.76617	476.06683	32.65987	109.06583	237.62302	-4.77583	-626.18134	554.73566	-5.19402	-1286.60217	260.32281	72.92171
1147	9.550	1305.93408	292.32724	1157.01379	47.71729	346.57141	1378.00110	-849.16272	386.95190	1325.10071	772.96722	474.81021	28.50899	95.12726	238.73212	-4.69593	-640.01825	555.74579	-5.22544	-1268.14307	266.17499	74.44039
1148	9.558	1306.18933	293.16330	1157.87756	48.67352	346.78058	1377.51892	-848.47272	387.66458	1327.87842	794.40601	473.85916	24.28448	81.13602	239.86830	-4.64002	-653.91138	556.76288	-5.18483	-1246.87573	271.42908	74.82674
1149	9.567	1306.44360	294.02124	1158.75732	49.50802	347.09781	1377.12512	-847.78748	388.46106	1330.54749	811.29211	473.40573	19.54632	67.15210	241.01591	-4.59157	-667.87756	557.82825	-5.09787	-1223.20386	275.78384	74.52957
1150	9.575	1306.69617	294.90009	1159.64636	50.23625	347.50732	1376.81323	-847.08185	389.36200	1333.08643	823.18018	473.39453	13.98246	53.17627	242.12798	-4.53833	-681.90332	558.94189	-5.00142	-1197.23853	279.39313	73.63681
1151	9.583	1306.94604	295.79898	1160.53833	50.88422	348.01038	1376.57800	-846.37067	390.34116	1335.49695	830.01544	473.49948	7.69830	39.17352	243.15970	-4.47348	-695.95996	560.02679	-4.89200	-1168.84021	282.62109	71.96867
1152	9.592	1307.19250	296.71698	1161.42688	51.49191	348.62573	1376.42261	-845.69556	391.33398	1337.79858	831.94537	473.27151	1.29225	25.11517	244.14136	-4.40714	-710.02606	561.03412	-4.74895	-1137.94409	285.56680	69.41792
1153	9.600	1307.43469	297.65311	1162.30542	52.11852	349.38266	1376.35938	-845.08307	392.28864	1339.99805	829.18848	472.43777	-4.33417	10.98828	245.15172	-4.36351	-724.11554	562.02960	-4.56838	-1104.62671	288.05719	66.16792
1154	9.608	1307.67163	298.60641	1163.16760	52.82998	350.29980	1376.40735	-844.52502	393.19720	1342.07434	822.12463	471.09991	-8.33484	-3.18274	246.19833	-4.33973	-738.27087	563.08502	-4.38378	-1069.02820	289.91763	62.59911
1155	9.617	1307.90259	299.57581	1164.00708	53.67591	351.37106	1376.59021	-843.98993	394.07922	1343.99133	811.49927	469.65985	-10.41599	-17.34521	247.21507	-4.30374	-752.48114	564.14758	-4.26519	-1031.34009	291.12039	59.05795
1156	9.625	1308.12683	300.56033	1164.81714	54.67602	352.56958	1376.93225	-843.44238	394.95801	1345.71594	798.49530	468.63995	-11.07312	-31.46722	248.16650	-4.24825	-766.65613	565.10309	-4.25375	-991.78052	291.74518	55.77419
1157	9.633	1308.34351	301.55908	1165.59143	55.81868	353.86005	1377.45508	-842.86145	395.85071	1347.22388	784.43646	468.49393	-11.16846	-45.52167	249.07045	-4.18858	-780.73120	565.91547	-4.30888	-950.63770	291.83405	52.95934
1158	9.642	1308.55176	302.57141	1166.32324	57.06124	355.19876	1378.17078	-842.24786	396.76215	1348.49792	770.26068	469.38791	-11.30625	-59.40942	249.91882	-4.09272	-794.73578	566.65967	-4.36120	-908.38464	291.32593	50.88689
1159	9.650	1308.75061	303.59723	1167.00598	58.33543	356.52994	1379.07556	-841.61865	397.68832	1349.52832	756.29382	471.07877	-11.62913	-72.94971	250.66957	-3.87901	-808.72882	567.46283	-4.36330	-865.65454	290.12961	49.85857
1160	9.658	1308.93896	304.63715	1167.63293	59.56482	357.79309	1380.14636	-840.99591	398.63348	1350.31372	742.50140	473.05786	-12.02766	-85.95905	251.32236	-3.48459	-822.73340	568.41174	-4.27987	-823.08057	288.20630	50.09062
1161	9.667	1309.11560	305.69232	1168.19714	60.68098	358.92972	1381.34473	-840.40546	399.61603	1350.85840	728.78760	474.91086	-12.40554	-98.32605	251.89127	-2.89687	-836.75146	569.50763	-4.09289	-781.19305	285.63092	51.51292
1162	9.675	1309.27856	306.76410	1168.69250	61.62636	359.89111	1382.62915	-839.88336	400.64502	1351.16626	715.07684	476.52426	-12.75647	-110.01129	252.34354	-2.14290	-850.77332	570.71844	-3.82558	-740.42505	282.65814	53.60214
1163	9.683	1309.42615	307.85239	1169.11340	62.35391	360.65500	1383.97034	-839.47595	401.69556	1351.23413	701.34094	477.91803	-13.11260	-120.99152	252.65733	-1.28266	-864.74622	572.01154	-3.55479	-701.12585	279.65479	55.53436
1164	9.692	1309.55676	308.95309	1169.45557	62.83134	361.22882	1385.35400	-839.23120	402.71207	1351.04663	687.61823	479.07956	-13.47460	-131.24634	252.85049	-0.39856	-878.59985	573.32819	-3.37803	-663.51923	276.87604	56.60220
1165	9.700	1309.67017	310.05432	1169.71655	63.04411	361.62796	1386.77356	-839.19330	403.63004	1350.57568	673.93744	480.06616	-13.77783	-140.81763	252.91663	0.43089	-892.32013	574.59753	-3.33764	-627.62500	274.31168	56.50927
1166	9.708	1309.76892	311.13248	1169.89539	62.99309	361.85608	1388.21313	-839.39917	404.40259	1349.78430	660.24847	481.04971	-13.94687	-149.87939	252.80899	1.14711	-905.93787	575.78320	-3.39803	-593.24255	271.71115	55.35743
1167	9.717	1309.86035	312.15118	1169.99084	62.69120	361.91068	1389.64014	-839.87213	405.01862	1348.63623	646.48273	482.13467	-13.97546	-158.75446	252.45038	1.77213	-919.47815	576.88464	-3.49931	-560.03400	268.69934	53.43414
1168	9.725	1309.95728	313.06744	1169.99756	62.16216	361.80072	1391.01221	-840.61658	405.49957	1347.11182	632.65668	483.24002	-13.94684	-167.74133	251.69550	2.61798	-932.97998	577.89923	-3.61282	-527.63348	264.90292	50.99513
1169	9.733	1310.07776	313.85040	1169.89929	61.43677	361.55243	1392.28857	-841.61804	405.87674	1345.21802	618.87750	484.23456	-13.97079	-176.63879	250.36172	4.51109	-946.49719	578.82440	-3.74801	-495.77457	260.08783	48.18190
1170	9.742	1310.24084	314.50610	1169.66516	60.54607	361.20538	1393.43762	-842.84900	406.15720	1342.98145	605.24176	485.12631	-14.08447	-184.28796	248.42230	8.58407	-960.04980	579.70038	-3.90499	-464.41254	254.27393	45.05814
1171	9.750	1310.45789	315.08231	1169.25940	59.51602	360.80453	1394.43970	-844.26947	406.30466	1340.43298	591.74982	486.04236	-14.23412	-188.78064	246.15442	15.47059	-973.62427	580.60071	-4.04654	-433.72397	247.70366	41.64016
1172	9.758	1310.72314	315.64038	1168.66333	58.36419	360.38925	1395.28882	-845.81665	406.26685	1337.59521	578.33154	487.07181	-14.34973	-188.39990	244.01740	24.58817	-987.20557	581.57898	-4.13294	-404.04749	240.63733	37.90186
1173	9.767	1311.01953	316.22098	1167.89807	57.10083	359.99100	1395.98743	-847.40265	406.02087	1334.47949	564.91455	488.21063	-14.40722	-182.45233	242.38907	34.31142	-1000.76587	582.63208	-4.15828	-375.92209	233.17368	33.81370
1174	9.775	1311.33105	316.82794	1167.03174	55.73363	359.63745	1396.53650	-848.94250	405.57785	1331.09680	551.45276	489.40231	-14.43214	-171.30017	241.35368	42.92912	-1014.27405	583.72186	-4.15148	-350.15726	225.27428	29.35087
1175	9.783				54.26633	359.35165	1396.93274	-850.38654	404.95477	1327.46753	537.93036	490.57953	-14.45759	-155.83386	240.64801	49.53344	-1027.74707	584.83142	-4.14167	-327.74698	216.91493	24.43810
1176	9.792				52.69781	359.14758	1397.17676	-851.72040	404.16251	1323.61926	524.34857	491.71271	-14.48017	-136.99652	239.91014	54.15706	-1041.24805	585.96533	-4.12835	-309.57245	208.23141	18.96099
1177	9.800				51.03270	359.02890	1397.27942	-852.94031	403.21838	1319.58411	510.71832	492.81549	-14.48066	-115.61249	239.02820	57.31174	-1054.83813	587.12506	-4.09934	-296.18256	199.60670	12.88239
1178	9.808				49.29025	358.99240	1397.25989	-854.03693	402.15845	1315.39954	497.06586	493.89334	-14.46851	-92.36212	238.14510	59.55190	-1068.53418	588.29108	-4.06177	-287.86429	191.64177	6.33179
1179	9.817				47.50380	359.03702	1397.14197	-854.99805	401.02243	1311.10962	483.40967	494.92068	-14.47536	-67.78027	237.40741	61.28098	-1082.29248	589.40509	-4.04440	-284.71036	185.02588	-0.34943
1180	9.825				45.71922	359.17340	1396.95544	-855.81677	399.82590	1306.76624	469.73529	495.87830	-14.51719	-42.30969	236.88174	62.68109	-1096.05078	590.40027	-4.06995	-286.48193	180.38431	-6.49014
1181	9.833				43.98997	359.42026	1396.72986	-856.48993	398.55334	1302.43787	456.00891	496.79617	-14.58097	-16.31696	236.64084	63.76969	-1109.76929	591.26892	-4.13996	-292.53473	178.05742	-11.17288
1182	9.842				42.36781	359.79245	1396.48486	-857.00757	397.16525	1298.22620	442.20947	497.72607	-14.64999	9.99664	236.77103	64.54391	-1123.44617	592.09979	-4.24313	-302.04181	177.80531	-13.85966
1183	9.850				40.89674	360.29871	1396.22461	-857.34576	395.60471	1294.26379	428.36481	498.69351	-14.70100	36.65228	237.30518	65.03575	-1137.12988	593.00629	-4.33989	-314.13635	178.81648	-14.88472
1184	9.858				39.61163	360.93884	1395.94250	-857.47089	393.82141	1290.68701	414.54602	499.70139	-14.68997	63.83179	238.21315	65.24922	-1150.86523	594.01697	-4.35100	-327.75641	180.20721	-15.06479
1185	9.867				38.54358	361.68900	1395.62622	-857.35736	391.81332	1287.60339	400.79642	500.73264	-14.61518	91.75378	239.43690	65.11400	-1164.63416	595.09241	-4.19944	-341.82477	181.46129	-15.02683
1186	9.875				37.72716	362.49908	1395.25940	-857.00458	389.64740	1285.08655	387.08661	501.76114	-14.55483	120.57428	240.91249	64.52707	-1178.38086	596.18439	-3.88450	-355.75433	182.42046	-15.00655
1187	9.883				37.19689	363.31586	1394.82349	-856.43866	387.43893	1283.18848	373.35583	502.79724	-14.56989	150.35077	242.59113	63.44056	-1192.00952	597.25604	-3.49494	-369.50378	183.10120	-15.00551
1188	9.892				36.97530	364.10822	1394.30359	-855.70380	385.31921	1281.94092	359.57721	503.87701	-14.62394	181.04221	244.39616	61.91122	-1205.34558	598.33057	-3.07302	-383.20483	183.61024	-15.01650
1189	9.900				37.06569	364.87115	1393.69373	-854.85620	383.41934	1281.34302	345.78308	504.97064	-14.65079	212.54285	246.13342	60.06316	-1218.19507	599.47668	-2.46026	-396.89096	184.11798	-15.12196
1190	9.908				37.45520	365.61008	1392.99487	-853.96045	381.86722	1281.35510	332.04080	505.95847	-14.64211	244.74866	247.56827	58.00809	-1230.45996	600.70300	-1.33120	-410.50629	184.77254	-15.39497
1191	9.917				38.12215	366.32373	1392.21252	-853.07959	380.77670	1281.90662	318.40384	506.74414	-14.63862	277.59537	248.60184	55.80346	-1242.15540	601.93213	0.59579	-424.03711	185.58464	-15.79479
1192	9.925				39.03879	367.00171	1391.35913	-852.25836	380.21591	1282.91943	304.86627	507.34924	-14.67394	311.06213	249.27563	53.45381	-1253.30359	603.07690	3.37182	-437.52707	186.44151	-16.19540
1193	9.933				40.17281	367.63541	1390.45300	-851.50677	380.17142	1284.33447	291.36319	507.87241	-14.72775	345.17877	249.64931	50.91254	-1263.84778	604.11566	6.86348	-450.99219	187.22498	-16.47375
1194	9.942				41.49245	368.22333	1389.51135	-850.79602	380.53827	1286.11890	277.83768	508.40131	-14.73110	380.00238	249.71707	48.09871	-1273.70776	605.05475	10.92867	-464.42636	187.86119	-16.56676
1195	9.950				42.96809	368.76849	1388.54810	-850.07324	381.14429	1288.25146	264.28833	508.98370	-14.64472	415.57166	249.42398	44.96253	-1282.80554	605.81067	15.45867	-477.84430	188.33527	-16.48886
1196	9.958				44.56799	369.27954	1387.58142	-849.28827	381.79562	1290.70728	250.73210	509.62494	-14.52104	451.90881	248.76318	41.54456	-1290.89844	606.24927	20.36575	-491.26950	188.71152	-16.32621
1197	9.967				46.25664	369.76999	1386.63379	-848.41571	382.32224	1293.44983	237.15698	510.28696	-14.45569	489.03470	247.76587	37.97700	-1297.45923	606.32611	25.68738	-504.72064	189.11664	-16.19088
1198	9.975				47.99819	370.25095	1385.72400	-847.46179	382.61453	1296.43018	223.54829	510.95096	-14.48542	526.93799	246.37726	34.44208	-1301.90417	606.09326	31.66390	-518.20215	189.67392	-16.12972
1199	9.983				49.76230	370.72562	1384.85791	-846.45471	382.65503	1299.58667	209.92897	511.66406	-14.57014	565.51910	244.52148	31.07365	-1304.10059	605.65167	38.53840	-531.71460	190.37708	-16.06728
1200	9.992				51.53105	371.19476	1384.02283	-845.42523	382.53223	1302.83984	196.32401	512.45007	-14.66500	604.51990	242.32085	27.85453	-1304.79407	605.11877	46.12934	-545.25647	191.12024	-15.93123
