# Supplementary material for: Novel Methods for Surface EMG Analysis and Exploration Based on Multi-Modal Gaussian Mixture Models
Source: PLoS One. 2016 Jun 30;11(6):e0157239. doi: 10.1371/journal.pone.0157239 (PMC4928879; doi:10.1371/journal.pone.0157239)
Supplement: S2 File — (ZIP) [file pone.0157239.s002.zip › Haf_horses_walk_data/Haf_h10_w1_emg.anc]

File_Type:	Analog R/C ASCII	Generation#:	2
Board_Type:	NI USB-6225	Polarity:	Bipolar
Trial_Name:	Montoyaw	Trial#:	1	Duration(Sec.):	9.999166	#Channels:	64
BitDepth:	16	PreciseRate:	1200.000000
Name	LDL	acc1x	acc1y	acc1z	GM1L	acc2x	acc2y	acc2z	GM2L	acc3x	acc3y	acc3z	GM3L	acc4x	acc4y	acc4z	LDR	acc5x	acc5y	acc5z	GM1R	acc6x	acc6y	acc6z	GM2R	acc7x	acc7y	acc7z	GM3R	acc8x	acc8y	acc8z	BLDL	acc9x	acc9y	acc9z	BGM1L	acc10x	acc10y	acc10z	BGM2L	acc11x	acc11y	acc11z	BGM3L	acc12x	acc12y	acc12z	BLDR
Rate	1200	1200	1200	1200	1200	1200	1200	1200	1200	1200	1200	1200	1200	1200	1200	1200	1200	1200	1200	1200	1200	1200	1200	1200	1200	1200	1200	1200	1200	1200	1200	1200	1200	1200	1200	1200	1200	1200	1200	1200	1200	1200	1200	1200	1200	1200	1200	1200	1200
Range	5000	5000	5000	5000	5000	5000	5000	5000	5000	5000	5000	5000	5000	5000	5000	5000	5000	5000	5000	5000	5000	5000	5000	5000	5000	5000	5000	5000	5000	5000	5000	5000	5000	5000	5000	5000	5000	5000	5000	5000	5000	5000	5000	5000	5000	5000	5000	5000	5000
0.000000	9576	6102	-6802	-15353	-6256	-149	-6470	-9145	124	-1199	-7897	-11310	-496	-1694	-9470	-9541	1539	11100	530	-15327	1287	2913	6450	-17559	-3851	2605	5795	-11893	10311	1858	7484	-4023	-150	-124	-120	-65	-64	-59	-103	43	-151	19	36	-76	-21	-53	87	-27	-1
0.000833	9058	6235	-6692	-15424	-6519	-222	-6584	-9157	-144	-1145	-8048	-11251	-924	-1632	-9566	-9524	3209	11009	555	-15227	1240	2834	6345	-17491	-3387	2518	5687	-12054	9749	1703	7268	-3967	-161	-129	-115	-68	-64	-58	-104	46	-155	18	32	-76	-25	-61	80	-29	-4
0.001667	8934	6360	-6597	-15485	-6864	-297	-6689	-9170	-336	-1108	-8212	-11204	-1379	-1574	-9645	-9494	5278	10895	605	-15108	1156	2744	6237	-17384	-4689	2444	5608	-12213	10379	1573	7055	-3913	-151	-129	-122	-68	-65	-59	-108	41	-155	18	35	-76	-24	-57	79	-29	-1
0.002500	7106	6493	-6512	-15526	-7060	-377	-6791	-9184	-189	-1108	-8383	-11179	-1534	-1528	-9718	-9447	514	10759	671	-14974	850	2635	6132	-17235	-4327	2376	5544	-12379	9812	1467	6853	-3864	-149	-131	-121	-69	-63	-59	-107	37	-153	16	32	-77	-24	-53	81	-30	-1
0.003333	5307	6609	-6446	-15556	-7227	-461	-6884	-9202	-109	-1081	-8554	-11171	-1830	-1492	-9774	-9385	740	10598	752	-14831	808	2515	6034	-17040	-2006	2309	5503	-12538	7936	1382	6658	-3818	-149	-129	-122	-68	-63	-59	-105	40	-150	19	34	-74	-26	-59	90	-28	-6
0.004167	3859	6717	-6389	-15559	-7325	-551	-6970	-9225	-17	-1102	-8721	-11170	-1995	-1474	-9825	-9309	1037	10414	848	-14680	946	2378	5946	-16808	-499	2256	5485	-12691	6905	1328	6474	-3776	-147	-128	-125	-64	-59	-53	-104	43	-152	15	33	-74	-22	-53	84	-29	-4
0.005000	2010	6806	-6346	-15539	-7277	-645	-7048	-9251	28	-1137	-8899	-11205	-2113	-1473	-9865	-9221	-1498	10213	950	-14520	956	2225	5867	-16535	1119	2205	5486	-12841	5546	1289	6295	-3749	-149	-128	-122	-66	-64	-59	-105	43	-137	19	36	-75	-28	-57	84	-30	-4
0.005833	368	6874	-6314	-15496	-7245	-746	-7119	-9290	-76	-1200	-9088	-11244	-2194	-1493	-9901	-9117	-73	9990	1058	-14369	911	2066	5799	-16233	2308	2145	5505	-12981	4229	1273	6131	-3732	-151	-128	-128	-66	-61	-58	-107	42	-154	17	32	-77	-22	-55	84	-30	-3
0.006667	-1392	6971	-6287	-15433	-7186	-863	-7172	-9337	-79	-1282	-9220	-11289	-2185	-1531	-9926	-9009	-2925	9747	1170	-14214	853	1897	5740	-15895	3738	2096	5541	-13107	2848	1268	5978	-3735	-155	-132	-124	-73	-64	-62	-109	37	-155	17	30	-77	-25	-60	78	-34	-7
0.007500	-3575	6931	-6269	-15347	-7091	-987	-7217	-9394	3	-1384	-9358	-11342	-2105	-1585	-9947	-8895	-2550	9502	1285	-14070	872	1723	5692	-15533	5053	2017	5593	-13209	1347	1279	5846	-3745	-149	-131	-122	-68	-60	-56	-127	39	-153	16	33	-74	-24	-55	81	-30	-4
0.008333	-5243	6922	-6249	-15235	-7029	-1117	-7243	-9453	-219	-1503	-9471	-11393	-1964	-1661	-9961	-8774	-385	9239	1397	-13933	907	1549	5656	-15153	4378	1934	5652	-13291	356	1299	5727	-3778	-151	-130	-124	-68	-64	-58	-108	41	-153	16	18	-75	-23	-58	76	-21	-6
0.009167	-6265	6882	-6239	-15106	-6924	-1263	-7258	-9521	-497	-1654	-9563	-11437	-2108	-1758	-9967	-8654	-5978	8974	1509	-13806	715	1382	5630	-14767	5104	1855	5716	-13349	-1900	1324	5631	-3811	-147	-131	-119	-70	-64	-61	-112	37	-153	19	32	-78	-23	-58	79	-34	-4
0.010000	-6566	6816	-6225	-14972	-6741	-1419	-7253	-9604	-626	-1785	-9627	-11476	-2588	-1878	-9957	-8540	1767	8707	1614	-13703	732	1219	5611	-14377	3588	1758	5789	-13377	-2275	1347	5548	-3904	-150	-128	-120	-69	-64	-59	-109	38	-152	19	34	-76	-23	-62	79	-29	0
0.010833	-7486	6728	-6204	-14827	-6448	-1586	-7236	-9676	-591	-1944	-9664	-11482	-2937	-2009	-9959	-8427	-1678	8442	1709	-13599	814	1073	5601	-13991	1264	1647	5856	-13366	-2106	1372	5489	-3996	-146	-127	-118	-66	-63	-59	-116	41	-148	21	37	-72	-21	-58	84	-27	-1
0.011667	-8213	6618	-6191	-14674	-6174	-1764	-7208	-9776	-742	-2112	-9668	-11511	-3315	-2156	-9945	-8321	-2176	8187	1797	-13514	811	940	5593	-13618	967	1549	5911	-13329	-3285	1387	5448	-4120	-147	-126	-118	-63	-64	-53	-103	41	-153	20	35	-75	-23	-55	86	-25	0
0.012500	-8678	6482	-6172	-14536	-5853	-1954	-7167	-9868	-816	-2286	-9645	-11506	-3573	-2321	-9926	-8233	306	7934	1871	-13452	640	817	5588	-13271	259	1399	5958	-13255	-3530	1391	5420	-4265	-147	-126	-118	-72	-63	-56	-96	46	-146	20	37	-77	-18	-53	84	-27	1
0.013333	-9075	6332	-6148	-14405	-5611	-2153	-7117	-9970	-821	-2466	-9600	-11483	-3694	-2494	-9904	-8155	-2459	7695	1938	-13425	549	716	5584	-12953	-227	1260	5984	-13150	-3668	1384	5413	-4433	-147	-125	-118	-66	-60	-55	-105	43	-151	19	32	-75	-18	-60	84	-27	3
0.014167	-9100	6173	-6121	-14291	-5344	-2359	-7061	-10072	-1045	-2642	-9526	-11443	-3985	-2674	-9883	-8092	-732	7465	1985	-13374	498	622	5580	-12669	-505	1114	5989	-13015	-3897	1360	5412	-4633	-150	-122	-124	-70	-61	-57	-104	40	-151	17	35	-74	-23	-57	84	-28	-3
0.015000	-8076	6006	-6089	-14194	-5058	-2566	-7004	-10176	-1320	-2829	-9431	-11380	-4411	-2858	-9876	-8043	2284	7249	2042	-13363	456	545	5578	-12433	-2335	967	5972	-12848	-2751	1322	5437	-4853	-150	-129	-121	-68	-65	-59	-110	36	-159	7	30	-79	-24	-59	77	-31	-3
0.015833	-8316	5825	-6051	-14129	-4755	-2778	-6943	-10280	-1290	-3008	-9311	-11310	-4475	-3041	-9839	-8011	-1098	7049	2058	-13362	327	482	5582	-12234	-3445	827	5935	-12655	-1773	1266	5478	-5091	-150	-130	-120	-68	-70	-59	-109	39	-156	19	33	-76	-24	-58	81	-31	-6
0.016667	-8816	5653	-6002	-14084	-4447	-2984	-6884	-10375	-1404	-3180	-9172	-11217	-4730	-3212	-9810	-7988	-2381	6863	2073	-13358	125	416	5581	-12080	-1827	685	5869	-12436	-2478	1197	5525	-5340	-151	-128	-121	-67	-65	-59	-111	38	-154	21	33	-77	-26	-57	79	-29	-7
0.017500	-8695	5487	-5949	-14070	-3916	-3184	-6824	-10469	-1327	-3349	-9042	-11092	-4992	-3377	-9792	-7975	-514	6694	2083	-13400	64	379	5584	-11971	-863	556	5787	-12207	-2288	1111	5581	-5607	-148	-125	-119	-67	-63	-58	-107	17	-153	20	35	-74	-24	-57	81	-31	1
0.018333	-8740	5328	-5887	-14086	-3382	-3374	-6774	-10555	-1099	-3517	-8863	-11001	-5060	-3528	-9772	-7980	-3565	6533	2094	-13444	-82	334	5591	-11862	89	435	5679	-11963	-1856	1016	5651	-5886	-146	-124	-117	-68	-61	-60	-105	41	-150	21	36	-78	-22	-57	84	-28	0
0.019167	-8707	5177	-5814	-14134	-2906	-3563	-6728	-10635	-969	-3680	-8696	-10890	-4868	-3677	-9765	-7995	-2089	6384	2076	-13494	-195	285	5599	-11885	778	325	5549	-11719	-1737	907	5727	-6171	-147	-124	-118	-60	-58	-57	-103	44	-150	21	37	-73	-23	-53	81	-27	1
0.020000	-8725	5036	-5733	-14214	-2291	-3730	-6699	-10717	-671	-3837	-8535	-10774	-4407	-3802	-9766	-8036	-4215	6245	2060	-13564	-262	231	5608	-11902	1577	227	5418	-11468	-1756	794	5805	-6463	-145	-122	-117	-67	-64	-58	-101	45	-151	23	41	-73	-23	-51	92	-26	3
0.020833	-9307	4913	-5643	-14322	-1598	-3901	-6680	-10793	-342	-3995	-8381	-10674	-3852	-3921	-9779	-8052	-5663	6109	2041	-13646	-432	161	5619	-11949	3499	133	5268	-11233	-2101	671	5888	-6756	-147	-127	-133	-69	-64	-58	-104	42	-150	17	34	-79	-19	-57	85	-29	0
0.021667	-9740	4797	-5547	-14460	-963	-4036	-6674	-10865	-325	-4152	-8232	-10566	-3380	-4024	-9805	-8095	-2264	5972	2014	-13743	-574	87	5630	-12027	3695	56	5116	-11003	-2209	547	5967	-7045	-148	-128	-125	-70	-62	-59	-101	41	-151	16	32	-77	-25	-58	84	-29	-4
0.022500	-9589	4698	-5435	-14621	-296	-4165	-6680	-10929	-510	-4334	-8099	-10476	-3076	-4117	-9845	-8136	-7893	5854	1985	-13857	-808	-22	5644	-12123	4577	-13	4964	-10789	-3446	429	6055	-7313	-148	-117	-121	-68	-63	-59	-107	39	-154	10	33	-76	-23	-59	81	-29	-6
0.023333	-8858	4617	-5306	-14798	422	-4278	-6697	-10988	-629	-4452	-7973	-10391	-3074	-4199	-9898	-8181	-2722	5734	1957	-13962	-966	-145	5660	-12227	4981	-82	4821	-10596	-3657	312	6138	-7603	-152	-131	-124	-69	-65	-58	-105	37	-154	13	30	-70	-26	-42	90	-38	-6
0.024167	-8854	4542	-5179	-14996	1077	-4376	-6730	-11047	-448	-4599	-7878	-10322	-2751	-4275	-9962	-8230	-2558	5616	1932	-14119	-889	-291	5672	-12336	3419	-137	4696	-10431	-2698	202	6227	-7862	-147	-109	-120	-68	-62	-60	-110	38	-155	13	32	-78	-26	-58	80	-33	-4
0.025000	-8940	4489	-5029	-15206	1646	-4456	-6765	-11093	-470	-4740	-7791	-10263	-2331	-4347	-10038	-8277	-6140	5498	1910	-14272	-1008	-458	5684	-12439	3798	-198	4580	-10270	-3502	96	6302	-8116	-148	-125	-120	-68	-62	-59	-108	37	-153	18	34	-76	-24	-58	79	-35	0
0.025833	-8733	4446	-4875	-15414	2475	-4530	-6811	-11139	-575	-4881	-7732	-10222	-1815	-4409	-10124	-8324	-1390	5382	1890	-14435	-1083	-649	5691	-12531	3475	-259	4482	-10145	-3649	1	6384	-8353	-146	-126	-120	-51	-66	-60	-102	39	-153	18	34	-76	-26	-55	81	-30	0
0.026667	-8508	4410	-4712	-15640	3135	-4594	-6855	-11188	-645	-5017	-7691	-10192	-1308	-4475	-10217	-8365	-4695	5274	1884	-14609	-928	-856	5692	-12605	3495	-328	4408	-10046	-3718	-87	6451	-8578	-148	-127	-120	-66	-65	-57	-107	38	-152	17	34	-76	-25	-57	80	-31	1
0.027500	-8290	4385	-4545	-15864	3627	-4654	-6902	-11228	-774	-5149	-7658	-10181	-1068	-4539	-10307	-8409	-3107	5163	1870	-14791	-825	-1087	5686	-12668	3537	-407	4359	-9973	-4117	-165	6513	-8794	-149	-125	-121	-68	-67	-59	-105	40	-151	20	32	-79	-22	-56	81	-32	0
0.028333	-6955	4364	-4371	-16081	4126	-4708	-6943	-11270	-1051	-5278	-7683	-10187	-1202	-4605	-10395	-8446	266	5036	1869	-14979	-678	-1325	5669	-12683	2139	-496	4330	-9925	-3528	-241	6563	-8998	-150	-128	-120	-69	-62	-57	-108	38	-154	15	30	-75	-24	-57	82	-32	-4
0.029167	-6646	4377	-4199	-16291	4747	-4766	-6975	-11309	-890	-5396	-7711	-10195	-904	-4674	-10480	-8476	-1152	4958	1887	-15171	-473	-1574	5645	-12715	199	-598	4325	-9901	-2439	-315	6601	-9195	-150	-129	-125	-69	-66	-56	-109	38	-151	18	32	-77	-24	-53	80	-35	-3
0.030000	-6963	4356	-4027	-16488	5184	-4827	-6996	-11345	-900	-5506	-7760	-10221	-555	-4751	-10553	-8501	-3614	4868	1914	-15363	-395	-1827	5609	-12699	680	-712	4340	-9893	-3093	-385	6630	-9382	-150	-127	-124	-66	-66	-58	-107	35	-147	1	30	-78	-23	-56	80	-34	-6
0.030833	-6355	4361	-3859	-16672	5343	-4889	-7001	-11379	-955	-5605	-7818	-10255	-334	-4821	-10606	-8520	-351	4786	1956	-15548	-231	-2078	5564	-12660	603	-837	4378	-9909	-3073	-429	6641	-9558	-151	-128	-127	-68	-62	-57	-105	41	-155	18	34	-75	-19	-53	85	-28	-5
0.031667	-5915	4376	-3695	-16836	5553	-4964	-6987	-11403	-938	-5693	-7892	-10292	89	-4902	-10634	-8526	-2550	4715	2024	-15725	-68	-2324	5510	-12594	299	-978	4429	-9945	-2729	-539	6633	-9733	-149	-128	-122	-66	-63	-59	-109	38	-154	16	33	-77	-28	-60	76	-29	-1
0.032500	-5447	4390	-3544	-16984	5832	-5052	-6954	-11430	-1155	-5776	-7974	-10336	527	-4989	-10645	-8530	-1132	4649	2089	-15899	150	-2558	5448	-12510	62	-1121	4495	-9995	-2558	-619	6612	-9904	-152	-126	-122	-65	-72	-57	-104	40	-154	20	33	-76	-21	-55	82	-32	-6
0.033333	-4850	4420	-3398	-17107	6080	-5146	-6903	-11445	-1299	-5849	-8065	-10382	836	-5075	-10620	-8512	-1338	4598	2186	-16076	236	-2775	5380	-12402	-412	-1276	4568	-10060	-2321	-707	6578	-10063	-151	-128	-125	-65	-65	-58	-105	39	-153	19	11	-77	-23	-55	82	-28	-3
0.034167	-4454	4448	-3276	-17206	6244	-5255	-6822	-11457	-1348	-5917	-8156	-10425	1275	-5171	-10568	-8486	-3217	4551	2298	-16205	314	-2971	5316	-12291	-68	-1433	4646	-10137	-2389	-809	6529	-10222	-150	-126	-125	-65	-62	-59	-107	38	-152	19	33	-73	-25	-56	80	-30	0
0.035000	-4054	4481	-3144	-17284	6331	-5381	-6729	-11462	-1496	-5977	-8247	-10464	1755	-5280	-10477	-8449	980	4513	2420	-16328	569	-3147	5253	-12167	-1038	-1590	4730	-10225	-1829	-912	6468	-10370	-147	-128	-122	-67	-65	-59	-107	44	-152	12	30	-75	-22	-56	84	-26	-1
0.035833	-3164	4508	-3036	-17335	6526	-5518	-6611	-11460	-1749	-6038	-8332	-10499	2193	-5382	-10351	-8396	-2846	4481	2577	-16447	674	-3295	5196	-12036	-1810	-1747	4812	-10321	-2185	-1032	6398	-10515	-152	-128	-120	-64	-64	-56	-102	43	-152	18	35	-72	-21	-57	82	-27	-1
0.036667	-1496	4555	-2946	-17361	6600	-5675	-6477	-11454	-2169	-6104	-8409	-10527	2292	-5499	-10193	-8336	-406	4449	2742	-16549	735	-3421	5146	-11906	-1697	-1900	4901	-10426	-2368	-1155	6324	-10643	-148	-127	-118	-67	-65	-58	-103	42	-153	19	35	-70	-21	-52	81	-24	-14
0.037500	-275	4591	-2858	-17359	6585	-5843	-6327	-11436	-2215	-6176	-8467	-10544	2550	-5625	-10000	-8258	3919	4427	2928	-16632	912	-3524	5116	-11778	-4041	-2040	4985	-10533	-411	-1286	6248	-10761	-145	-116	-117	-66	-58	-51	-100	51	-150	22	37	-70	-19	-50	85	-22	-1
0.038333	608	4631	-2788	-17336	6529	-6024	-6167	-11412	-2271	-6253	-8514	-10550	2847	-5763	-9781	-8174	-2118	4399	3123	-16701	949	-3610	5096	-11658	-4123	-2171	5068	-10641	-397	-1426	6172	-10864	-146	-122	-117	-66	-61	-55	-102	44	-151	23	37	-83	-26	-53	87	-24	-1
0.039167	1887	4670	-2727	-17290	6553	-6225	-6001	-11379	-2456	-6347	-8549	-10549	3125	-5913	-9536	-8073	3502	4373	3330	-16755	918	-3685	5100	-11566	-4542	-2303	5143	-10764	-98	-1573	6103	-10954	-148	-124	-115	-67	-59	-56	-98	44	-152	21	36	-74	-19	-53	87	-25	0
0.040000	2789	4691	-2677	-17230	6572	-6435	-5829	-11339	-2584	-6454	-8556	-10536	3460	-6073	-9273	-7969	545	4340	3550	-16801	936	-3753	5123	-11460	-4420	-2422	5223	-10874	461	-1723	6044	-11031	-149	-127	-119	-70	-62	-56	-101	42	-152	20	30	-75	-24	-55	82	-28	-5
0.040833	3340	4712	-2632	-17152	6578	-6650	-5665	-11294	-2595	-6594	-8551	-10517	3871	-6243	-8998	-7856	879	4308	3763	-16836	1041	-3827	5163	-11382	-3756	-2541	5301	-10981	546	-1876	6001	-11069	-149	-129	-129	-69	-64	-58	-100	42	-154	18	34	-75	-24	-55	84	-27	-6
0.041667	4872	4724	-2595	-17056	6524	-6898	-5493	-11229	-2809	-6738	-8515	-10485	3948	-6418	-8710	-7740	3744	4271	3985	-16860	1205	-3910	5234	-11321	-3695	-2652	5389	-11084	828	-2032	5979	-11132	-147	-125	-118	-68	-63	-59	-103	43	-153	6	36	-72	-44	-56	82	-29	-3
0.042500	5803	4729	-2565	-16946	6572	-7149	-5336	-11167	-2669	-6907	-8464	-10448	4339	-6603	-8421	-7618	4028	4238	4203	-16876	1437	-4014	5326	-11277	-5018	-2772	5479	-11180	2047	-2189	5984	-11136	-150	-127	-102	-69	-64	-56	-104	38	-155	22	36	-77	-23	-56	82	-27	-1
0.043333	5377	4724	-2523	-16832	6655	-7410	-5182	-11076	-2486	-7094	-8379	-10401	4826	-6792	-8144	-7496	-380	4202	4420	-16893	1397	-4142	5444	-11246	-3603	-2897	5580	-11271	1430	-2346	6022	-11162	-151	-125	-117	-68	-63	-57	-102	43	-151	22	18	-78	-27	-58	82	-30	0
0.044167	5591	4709	-2485	-16717	6782	-7680	-5037	-11001	-2499	-7302	-8282	-10355	5179	-6985	-7870	-7378	2756	4167	4629	-16895	1454	-4313	5579	-11237	-1846	-3036	5689	-11350	725	-2506	6082	-11157	-137	-125	-121	-69	-64	-61	-101	42	-148	22	35	-76	-21	-55	86	-29	0
0.045000	5689	4684	-2458	-16576	6996	-7962	-4907	-10878	-2321	-7527	-8164	-10306	5582	-7180	-7614	-7252	750	4126	4826	-16890	1532	-4518	5727	-11241	-624	-3194	5812	-11416	688	-2668	6178	-11143	-149	-125	-119	-66	-64	-56	-77	44	-155	21	35	-74	-23	-57	81	-30	-4
0.045833	5484	4646	-2425	-16450	7113	-8249	-4789	-10763	-2095	-7768	-8032	-10260	6017	-7372	-7381	-7148	523	4090	5006	-16885	1446	-4772	5893	-11260	635	-3379	5949	-11474	283	-2841	6305	-11118	-141	-127	-118	-67	-66	-56	-103	42	-151	21	37	-76	-21	-56	84	-30	0
0.046667	5377	4601	-2384	-16323	7133	-8555	-4683	-10642	-1944	-8017	-7883	-10215	6478	-7561	-7171	-7045	1045	4055	5169	-16869	1458	-5078	6074	-11293	1302	-3592	6095	-11517	-48	-3020	6464	-11088	-147	-127	-120	-67	-60	-59	-103	42	-153	20	34	-77	-22	-58	80	-28	-7
0.047500	4887	4547	-2344	-16200	7284	-8861	-4592	-10513	-1669	-8251	-7727	-10175	6933	-7739	-6989	-6951	-1895	4014	5321	-16840	1551	-5429	6235	-11337	2515	-3834	6254	-11547	-644	-3209	6647	-11058	-147	-126	-121	-52	-68	-60	-103	41	-153	20	36	-76	-24	-60	80	-30	-1
0.048333	3899	4487	-2297	-16080	7510	-9175	-4511	-10380	-1377	-8527	-7563	-10144	7297	-7910	-6839	-6867	1520	3974	5449	-16807	1661	-5830	6406	-11391	2868	-4117	6419	-11569	-961	-3405	6859	-11028	-149	-130	-124	-70	-65	-61	-107	35	-156	17	30	-81	-4	-60	79	-35	-5
0.049167	3365	4415	-2244	-15962	7636	-9487	-4437	-10242	-1275	-8777	-7394	-10121	7508	-8065	-6713	-6790	-462	3934	5561	-16759	1556	-6267	6573	-11445	2326	-4426	6590	-11578	-1503	-3618	7091	-11002	-150	-129	-124	-72	-62	-60	-109	40	-151	19	32	-79	-25	-60	77	-31	-5
0.050000	3824	4349	-2178	-15856	7731	-9797	-4371	-10094	-1395	-9021	-7222	-10105	7325	-8196	-6623	-6716	-1396	3897	5658	-16690	1428	-6736	6728	-11518	3161	-4779	6762	-11575	-2643	-3846	7344	-10977	-150	-127	-124	-72	-61	-60	-108	67	-151	16	29	-80	-24	-62	79	-31	-5
0.050833	4313	4283	-2108	-15752	7850	-10098	-4313	-9952	-1437	-9229	-7046	-10090	7270	-8311	-6538	-6655	6007	3851	5734	-16601	1722	-7231	6872	-11584	557	-5162	6937	-11564	-1327	-4093	7607	-10959	-150	-128	-119	-68	-60	-57	-104	42	-150	17	34	-76	-21	-58	79	-32	-4
0.051667	3922	4216	-2027	-15653	7956	-10394	-4256	-9811	-1339	-9432	-6873	-10080	7227	-8403	-6482	-6601	-1112	3811	5795	-16496	1679	-7743	6998	-11657	-756	-5574	7111	-11547	-1168	-4355	7875	-10951	-146	-124	-118	-66	-59	-59	-107	38	-149	25	34	-76	-23	-60	79	-34	2
0.052500	3825	4147	-1939	-15560	8001	-10679	-4211	-9675	-1235	-9616	-6709	-10097	6909	-8481	-6449	-6550	3950	3753	5835	-16375	1514	-8268	7106	-11735	-1631	-6016	7264	-11527	-1377	-4641	8134	-10958	-150	-125	-119	-68	-59	-57	-105	38	-150	18	34	-77	-18	-60	76	-34	1
0.053333	3731	4086	-1846	-15474	7907	-10954	-4166	-9541	-1107	-9773	-6553	-10109	6414	-8533	-6428	-6505	2382	3692	5858	-16233	1479	-8790	7192	-11812	-2420	-6475	7421	-11506	-1098	-4945	8386	-10968	-146	-125	-119	-69	-61	-62	-112	41	-150	16	33	-75	-17	-62	77	-31	0
0.054167	3502	4029	-1744	-15388	7733	-11205	-4122	-9417	-893	-9908	-6408	-10127	5920	-8568	-6418	-6465	1869	3623	5872	-16070	1467	-9298	7262	-11894	-3020	-6947	7556	-11482	-1017	-5271	8622	-10989	-144	-126	-121	-69	-59	-59	-107	42	-149	19	32	-75	-24	-61	78	-30	4
0.055000	4160	3976	-1642	-15307	7456	-11437	-4082	-9299	-963	-10005	-6277	-10149	4922	-8583	-6405	-6424	4225	3544	5872	-15890	1507	-9787	7315	-11980	-3850	-7422	7680	-11468	-827	-5618	8838	-11021	-147	-126	-125	-64	-60	-58	-109	35	-151	19	33	-75	-21	-60	77	-33	0
0.055833	4789	3931	-1533	-15222	7212	-11648	-4039	-9190	-887	-10121	-6154	-10174	3989	-8585	-6394	-6392	5772	3453	5860	-15703	1671	-10249	7349	-12078	-6677	-7907	7780	-11453	679	-5980	9028	-11064	-147	-127	-122	-72	-60	-57	-110	35	-152	12	29	-78	-21	-65	76	-31	2
0.056667	3841	3886	-1425	-15144	6961	-11832	-4005	-9091	-686	-10201	-6041	-10206	3244	-8579	-6380	-6356	762	3353	5833	-15490	1442	-10680	7366	-12168	-7317	-8379	7871	-11448	456	-6361	9176	-11110	-150	-132	-125	-75	-62	-41	-110	30	-152	12	32	-51	-21	-62	74	-35	0
0.057500	3360	3850	-1316	-15065	6563	-11989	-3970	-9003	-673	-10266	-5941	-10232	2223	-8565	-6344	-6322	2441	3253	5807	-15271	1248	-11076	7376	-12273	-6531	-8832	7947	-11443	-487	-6743	9291	-11158	-148	-129	-121	-70	-59	-59	-113	39	-153	16	28	-76	-21	-60	77	-28	-1
0.058333	2930	3818	-1205	-14981	6207	-12123	-3933	-8916	-456	-10329	-5847	-10256	1189	-8542	-6296	-6286	1263	3138	5770	-15049	1101	-11436	7378	-12381	-6469	-9260	8008	-11451	-407	-7145	9370	-11205	-149	-127	-122	-68	-62	-59	-108	39	-148	19	33	-73	-19	-58	80	-31	0
0.059167	2300	3789	-1096	-14892	6019	-12227	-3898	-8845	-219	-10360	-5765	-10280	86	-8524	-6237	-6248	-397	3020	5727	-14824	990	-11758	7371	-12498	-6245	-9671	8054	-11468	-695	-7553	9411	-11249	-148	-124	-122	-68	-59	-57	-107	46	-152	20	32	-72	-18	-56	80	-27	2
0.060000	1787	3759	-998	-14802	5743	-12307	-3852	-8777	-14	-10400	-5684	-10300	-1159	-8514	-6155	-6214	359	2892	5684	-14605	891	-12057	7369	-12624	-6138	-10051	8098	-11495	-1096	-7973	9421	-11295	-148	-128	-120	-65	-61	-57	-104	40	-149	19	34	-74	-23	-58	80	-30	-3
0.060833	917	3723	-908	-14721	5412	-12366	-3839	-8721	430	-10447	-5618	-10319	-2234	-8510	-6054	-6184	-3353	2747	5624	-14396	674	-12330	7360	-12766	-5078	-10411	8129	-11537	-1804	-8393	9377	-11331	-149	-127	-121	-68	-66	-61	-109	38	-153	19	33	-74	-25	-60	80	-29	0
0.061667	-345	3682	-823	-14632	5058	-12403	-3815	-8669	842	-10488	-5551	-10330	-3117	-8522	-5927	-6157	-1840	2621	5575	-14188	501	-12579	7361	-12914	-3841	-10743	8157	-11590	-2441	-8817	9312	-11356	-145	-125	-120	-69	-63	-56	-104	44	-152	19	32	-79	-27	-59	79	-31	-4
0.062500	-1129	3637	-748	-14544	4536	-12426	-3782	-8618	1088	-10534	-5482	-10328	-4006	-8541	-5779	-6133	-1853	2481	5519	-14006	265	-12816	7364	-13074	-4166	-11049	8190	-11652	-3016	-9238	9224	-11371	-148	-126	-124	-68	-62	-62	-107	43	-151	17	30	-75	-22	-60	81	-30	0
0.063333	-1478	3582	-681	-14454	3990	-12432	-3729	-8567	1251	-10582	-5410	-10314	-5139	-8577	-5613	-6111	-6166	2337	5463	-13830	10	-13044	7385	-13243	-2727	-11335	8223	-11728	-4645	-9658	9119	-11369	-144	-125	-121	-64	-63	-58	-103	40	-151	16	34	-75	-24	-58	81	-29	-5
0.064167	-1381	3512	-624	-14362	3565	-12428	-3724	-8522	1517	-10635	-5336	-10298	-6259	-8627	-5427	-6096	1759	2189	5404	-13672	172	-13276	7401	-13426	-3852	-11605	8263	-11813	-4010	-10074	8998	-11358	-149	-127	-121	-68	-65	-57	-108	43	-153	19	35	-73	-19	-55	77	-31	0
0.065000	-1916	3432	-568	-14272	3244	-12418	-3694	-8478	1789	-10692	-5261	-10265	-7141	-8699	-5227	-6088	-4511	2043	5352	-13534	73	-13516	7440	-13618	-4365	-11864	8313	-11913	-3876	-10490	8866	-11306	-147	-126	-122	-65	-65	-56	-111	40	-154	19	30	-76	-26	-58	80	-29	-4
0.065833	-2221	3337	-537	-14201	2875	-12405	-3661	-8429	1833	-10746	-5168	-10226	-8101	-8784	-5016	-6080	-1800	1893	5300	-13419	-91	-13760	7483	-13809	-3660	-12114	8352	-12020	-4598	-10892	8739	-11286	-150	-126	-120	-63	-67	-55	-103	43	-145	19	35	-74	-27	-55	84	-27	-5
0.066667	-2527	3232	-505	-14125	2435	-12391	-3616	-8379	1920	-10789	-5068	-10174	-9042	-8880	-4790	-6079	-1268	1744	5257	-13320	-130	-14020	7528	-14011	-3336	-12361	8398	-12142	-4708	-11294	8616	-11230	-149	-125	-118	-65	-63	-55	-103	40	-158	18	35	-74	-22	-53	84	-28	-4
0.067500	-2861	3110	-483	-14064	2133	-12374	-3569	-8326	1978	-10858	-4957	-10111	-9821	-8984	-4563	-6085	-2684	1593	5211	-13243	-146	-14294	7578	-14214	-2867	-12603	8444	-12274	-4854	-11686	8501	-11165	-147	-127	-119	-65	-65	-56	-101	44	-153	19	36	-74	-23	-53	92	-27	-5
0.068333	-2667	2975	-471	-14012	1810	-12366	-3510	-8272	1863	-10915	-4837	-10046	-10829	-9078	-4335	-6094	-409	1436	5172	-13190	-149	-14585	7629	-14427	-2117	-12850	8493	-12417	-5090	-12063	8405	-11087	-148	-122	-120	-65	-65	-58	-107	42	-155	19	36	-75	-26	-57	86	-27	-5
0.069167	-1729	2829	-461	-13972	1360	-12363	-3441	-8217	1789	-10960	-4704	-9972	-11677	-9214	-4129	-6111	2543	1279	5141	-13159	104	-14887	7680	-14635	-3346	-13095	8530	-12572	-4046	-12435	8318	-10999	-151	-126	-117	-65	-62	-59	-102	44	-151	33	35	-76	-25	-60	84	-28	-1
0.070000	-2313	2675	-459	-13958	917	-12364	-3362	-8165	2017	-11005	-4561	-9893	-12050	-9330	-3887	-6123	-1455	1118	5113	-13147	39	-15200	7724	-14845	-3184	-13345	8558	-12736	-3689	-12790	8255	-10912	-149	-124	-120	-67	-63	-56	-103	43	-152	20	37	-69	-22	-55	82	-26	-1
0.070833	-2650	2514	-468	-13941	503	-12368	-3270	-8108	2101	-11047	-4408	-9817	-12583	-9435	-3677	-6139	-314	954	5096	-13148	-51	-15513	7766	-15060	-1264	-13599	8571	-12909	-4181	-13133	8214	-10814	-144	-119	-116	-62	-57	-52	-100	50	-149	23	22	-68	-1	-50	89	-21	3
0.071667	-2410	2351	-474	-13943	-5	-12378	-3167	-8052	2181	-11078	-4239	-9738	-13034	-9534	-3476	-6153	902	788	5074	-13174	125	-15829	7788	-15250	-429	-13860	8565	-13089	-3741	-13452	8184	-10721	-148	-104	-117	-64	-55	-52	-102	46	-150	22	38	-72	-19	-53	87	-27	0
0.072500	-2235	2180	-489	-13977	-580	-12399	-3049	-8001	2261	-11102	-4074	-9669	-13244	-9629	-3295	-6168	-1083	620	5062	-13227	244	-16145	7802	-15451	600	-14123	8532	-13280	-3445	-13769	8170	-10650	-148	-122	-120	-64	-64	-57	-103	47	-151	22	35	-76	-21	-55	86	-26	1
0.073333	-1831	2017	-503	-14025	-895	-12422	-2941	-7950	2282	-11119	-3897	-9601	-13370	-9710	-3138	-6189	1104	446	5052	-13268	347	-16453	7796	-15644	1270	-14387	8478	-13476	-3055	-14065	8162	-10580	-149	-128	-125	-58	-64	-57	-105	43	-153	19	35	-75	-22	-58	79	-30	0
0.074167	-1528	1850	-522	-14089	-1089	-12450	-2788	-7907	2209	-11142	-3722	-9550	-13339	-9778	-2992	-6204	-1203	278	5054	-13331	459	-16743	7780	-15826	2282	-14651	8393	-13670	-2573	-14347	8170	-10518	-146	-125	-121	-66	-60	-56	-107	43	-152	0	33	-74	-21	-57	82	-29	-1
0.075000	-1843	1688	-533	-14171	-1382	-12475	-2637	-7859	2130	-11143	-3543	-9506	-13102	-9831	-2869	-6219	-334	106	5055	-13401	640	-17012	7751	-15995	3658	-14906	8279	-13872	-2303	-14614	8174	-10473	-150	-127	-120	-65	-63	-60	-105	42	-152	19	35	-74	-24	-59	80	-30	-5
0.075833	-1775	1543	-542	-14263	-1696	-12505	-2484	-7818	1945	-11147	-3368	-9474	-12794	-9870	-2765	-6236	2371	-53	5058	-13463	794	-17263	7704	-16157	2944	-15163	8131	-14063	-1603	-14863	8176	-10436	-147	-125	-122	-66	-64	-58	-107	42	-155	18	19	-74	-24	-57	81	-38	0
0.076667	-904	1400	-549	-14375	-1946	-12537	-2322	-7778	1615	-11148	-3198	-9459	-12453	-9900	-2692	-6254	-3003	-210	5066	-13552	753	-17480	7643	-16306	3754	-15411	7957	-14254	-1890	-15098	8172	-10417	-147	-124	-120	-68	-60	-48	-104	44	-151	20	32	-72	-24	-56	80	-29	0
0.077500	403	1272	-550	-14495	-2241	-12561	-2158	-7743	1371	-11147	-3040	-9464	-12187	-9918	-2634	-6275	4891	-360	5073	-13627	970	-17674	7570	-16427	2889	-15655	7755	-14439	-639	-15311	8155	-10418	-147	-125	-120	-65	-62	-58	-104	42	-152	20	35	-70	-18	-55	85	-28	-3
0.078333	690	1145	-545	-14620	-2443	-12585	-1987	-7711	1173	-11144	-2908	-9484	-11590	-9932	-2602	-6299	1464	-506	5087	-13698	1159	-17837	7490	-16572	1103	-15885	7532	-14615	989	-15519	8122	-10430	-147	-121	-119	-70	-59	-53	-102	41	-149	18	34	-72	-18	-56	79	-29	2
0.079167	1290	1029	-540	-14757	-2610	-12613	-1830	-7687	799	-11145	-2760	-9518	-10850	-9943	-2589	-6352	1152	-637	5099	-13761	1305	-17973	7401	-16687	1229	-16110	7289	-14779	1191	-15712	8071	-10459	-144	-122	-116	-67	-59	-32	-105	45	-148	20	35	-67	-17	-56	81	-26	1
0.080000	2077	934	-522	-14892	-2830	-12633	-1672	-7662	661	-11147	-2647	-9568	-10121	-9951	-2594	-6387	3845	-763	5115	-13824	1449	-18076	7307	-16794	1060	-16323	7027	-14938	1900	-15894	7999	-10499	-141	-121	-116	-64	-60	-59	-104	42	-150	20	35	-74	-22	-60	82	-27	-3
0.080833	2583	820	-505	-15023	-2921	-12657	-1526	-7648	623	-11156	-2554	-9629	-9276	-9965	-2621	-6454	585	-880	5123	-13883	1593	-18153	7211	-16899	1302	-16529	6759	-15081	2496	-16064	7906	-10549	-149	-124	-120	-67	-66	-52	-105	43	-149	18	30	-74	-22	-55	81	-31	0
0.081667	3154	723	-483	-15153	-2929	-12678	-1386	-7637	408	-11175	-2480	-9702	-8502	-9987	-2664	-6537	2052	-986	5143	-13930	1557	-18203	7114	-16998	1785	-16723	6482	-15222	2618	-16229	7791	-10611	-151	-117	-124	-72	-63	-66	-110	38	-155	15	25	-81	-24	-58	79	-34	-3
0.082500	4611	622	-465	-15274	-3030	-12693	-1258	-7628	50	-11196	-2426	-9776	-7892	-10014	-2720	-6638	5124	-1086	5160	-13969	1705	-18222	7026	-17093	285	-16895	6221	-15341	3926	-16375	7665	-10667	-150	-129	-124	-67	-62	-59	-107	37	-151	15	33	-75	-22	-56	79	-32	-5
0.083333	4534	532	-437	-15379	-2898	-12706	-1141	-7620	72	-11222	-2395	-9851	-6874	-10050	-2785	-6755	1487	-1171	5182	-14001	1723	-18215	6942	-17193	-655	-17061	5963	-15451	4998	-16517	7518	-10722	-148	-128	-122	-66	-62	-57	-107	36	-153	17	30	-75	-21	-58	85	-30	-3
0.084167	3949	437	-411	-15470	-2833	-12716	-1038	-7616	17	-11258	-2376	-9924	-5883	-10097	-2861	-6895	42	-1256	5222	-14030	1462	-18181	6870	-17288	1040	-17204	5725	-15560	4114	-16652	7363	-10777	-149	-129	-118	-66	-60	-57	-109	38	-151	17	33	-73	-19	-57	98	-31	-1
0.085000	3996	340	-394	-15560	-2759	-12726	-949	-7624	9	-11296	-2378	-9990	-4959	-10156	-2943	-7059	2128	-1337	5234	-14055	1302	-18131	6802	-17392	1870	-17335	5506	-15660	3974	-16768	7201	-10820	-150	-129	-118	-66	-60	-59	-104	40	-154	15	30	-74	-21	-55	84	-28	0
0.085833	3824	233	-385	-15600	-2520	-12727	-877	-7632	103	-11347	-2403	-10047	-4089	-10231	-3033	-7242	-971	-1419	5260	-14084	1072	-18058	6744	-17502	2538	-17449	5307	-15759	3862	-16900	7031	-10863	-147	-125	-121	-61	-61	-58	-102	42	-149	19	35	-79	-22	-60	81	-28	-1
0.086667	3674	125	-380	-15640	-2229	-12730	-841	-7649	191	-11396	-2441	-10101	-3285	-10300	-3126	-7444	467	-1499	5288	-14108	935	-17967	6695	-17623	2934	-17545	5140	-15857	3408	-17009	6905	-10893	-146	-124	-118	-64	-61	-57	-108	39	-150	18	33	-74	-19	-56	86	-28	-5
0.087500	3337	11	-386	-15660	-1965	-12729	-781	-7671	257	-11462	-2493	-10132	-2357	-10386	-3219	-7655	-1133	-1584	5315	-14141	776	-17873	6655	-17751	3165	-17626	4979	-15960	2957	-17119	6703	-10911	-146	-125	-120	-65	-61	-57	-104	45	-152	19	33	-75	-18	-85	84	-26	2
0.088333	2565	-104	-401	-15665	-1559	-12724	-751	-7721	347	-11527	-2545	-10153	-1348	-10472	-3307	-7894	-2145	-1677	5342	-14181	525	-17741	6625	-17894	4161	-17693	4900	-16064	1996	-17217	6546	-10916	-147	-127	-119	-67	-63	-58	-103	41	-152	20	35	-76	-19	-58	84	-32	-3
0.089167	2141	-228	-426	-15651	-1216	-12720	-738	-7757	240	-11592	-2619	-10158	-526	-10559	-3398	-8145	1585	-1786	5368	-14230	339	-17610	6600	-18047	3389	-17741	4828	-16178	1738	-17316	6397	-10915	-148	-127	-121	-67	-61	-42	-109	41	-152	16	24	-78	-24	-62	81	-31	-3
0.090000	2235	-353	-465	-15631	-745	-12704	-737	-7810	82	-11658	-2690	-10146	192	-10650	-3481	-8396	-3581	-1879	5389	-14290	35	-17477	6579	-18208	3283	-17784	4787	-16292	525	-17412	6260	-10906	-149	-127	-125	-73	-66	-63	-109	38	-154	15	33	-78	-26	-61	80	-32	-5
0.090833	2929	-473	-505	-15594	-246	-12687	-740	-7876	-24	-11719	-2759	-10121	547	-10730	-3550	-8646	2142	-1988	5412	-14356	56	-17334	6567	-18371	2399	-17797	4786	-16432	-27	-17490	6140	-10876	-146	-126	-119	-68	-61	-57	-105	44	-147	20	29	-77	-22	-58	76	-25	0
0.091667	3093	-593	-555	-15550	129	-12647	-754	-7944	11	-11770	-2822	-10080	925	-10798	-3611	-8900	2593	-2109	5424	-14435	10	-17188	6555	-18539	-592	-17807	4809	-16577	871	-17563	6035	-10845	-149	-128	-124	-67	-62	-57	-105	45	-151	17	33	-73	-21	-60	84	-28	-3
0.092500	3064	-705	-612	-15505	332	-12625	-773	-8032	-82	-11816	-2885	-10029	1132	-10859	-3669	-9147	-1100	-2235	5433	-14524	-302	-17050	6541	-18714	-1233	-17813	4858	-16734	211	-17651	5942	-10813	-150	-122	-120	-65	-62	-56	-104	42	-153	17	47	-91	-19	-56	84	-35	-3
0.093333	2964	-816	-665	-15456	713	-12587	-797	-8123	-183	-11850	-2946	-9970	1215	-10904	-3717	-9386	3686	-2368	5435	-14621	-440	-16920	6531	-18887	-2255	-17808	4927	-16901	119	-17734	5857	-10780	-148	-125	-92	-66	-61	-58	-110	41	-149	18	33	-77	-21	-56	79	-32	-1
0.094167	2978	-916	-733	-15414	989	-12542	-821	-8224	-274	-11877	-2996	-9909	1165	-10938	-3760	-9637	355	-2510	5428	-14730	-636	-16801	6514	-19057	-2964	-17808	5011	-17078	7	-17819	5794	-10746	-150	-127	-120	-66	-63	-61	-108	44	-152	16	35	-51	-23	-59	80	-31	-1
0.095000	3027	-1014	-793	-15374	1016	-12494	-842	-8325	-301	-11890	-3045	-9842	913	-10965	-3789	-9833	1492	-2654	5420	-14839	-834	-16697	6500	-19218	-3279	-17805	5106	-17266	-451	-17905	5740	-10714	-150	-127	-121	-70	-64	-58	-107	42	-153	19	32	-80	-22	-60	78	-33	0
0.095833	4018	-1104	-850	-15345	895	-12439	-857	-8434	-500	-11897	-3084	-9780	316	-10967	-3811	-10040	4781	-2803	5409	-14950	-784	-16608	6476	-19370	-4728	-17807	5210	-17460	49	-17999	5702	-10692	-149	-128	-121	-68	-64	-60	-110	40	-153	16	34	-77	-24	-58	77	-32	-1
0.096667	3893	-1187	-905	-15323	1005	-12374	-866	-8543	-434	-11891	-3122	-9709	145	-10965	-3833	-10223	2938	-2946	5393	-15057	-873	-16535	6451	-19510	-6586	-17818	5317	-17655	1028	-18101	5673	-10672	-130	-128	-121	-66	-61	-58	-108	41	-151	18	30	-77	-23	-58	78	-31	-4
0.097500	2850	-1264	-951	-15311	1223	-12305	-865	-8648	-300	-11876	-3153	-9646	-84	-10950	-3847	-10390	-114	-3091	5380	-15163	-1115	-16490	6424	-19618	-5189	-17841	5412	-17852	-77	-18214	5652	-10662	-149	-128	-121	-68	-62	-60	-103	39	-152	18	34	-78	-18	-58	69	-31	0
0.098333	2556	-1339	-980	-15312	1364	-12236	-853	-8753	-314	-11856	-3188	-9589	-492	-10932	-3862	-10546	2751	-3235	5369	-15261	-1100	-16471	6390	-19756	-3910	-17876	5498	-18050	-488	-18343	5642	-10661	-148	-129	-122	-68	-64	-58	-107	39	-154	13	29	-79	-22	-60	79	-31	-4
0.099167	2191	-1412	-1008	-15327	1521	-12167	-834	-8852	-245	-11840	-3217	-9542	-841	-10910	-3876	-10686	-219	-3367	5363	-15352	-1054	-16474	6351	-19856	-2918	-17925	5578	-18227	-356	-18481	5626	-10665	-148	-128	-124	-68	-60	-56	-104	51	-150	16	33	-75	-23	-56	82	-30	0
0.100000	1640	-1478	-1023	-15345	1696	-12091	-798	-8940	-188	-11797	-3253	-9502	-1236	-10884	-3890	-10808	336	-3503	5372	-15424	-1067	-16504	6309	-19942	-1785	-17986	5634	-18393	-799	-18636	5599	-10682	-149	-126	-120	-65	-63	-58	-108	40	-149	13	29	-75	-19	-59	80	-32	-1
0.100833	857	-1549	-1026	-15372	1762	-12023	-755	-9023	-162	-11765	-3288	-9473	-1540	-10866	-3904	-10915	-762	-3628	5384	-15491	-1056	-16565	6255	-20014	-553	-18066	5672	-18546	-1251	-18813	5608	-10700	-150	-131	-124	-69	-56	-58	-120	37	-152	30	37	-77	-25	-60	74	-34	-4
0.101667	-535	-1620	-1022	-15411	1634	-11955	-703	-9101	137	-11735	-3324	-9456	-1702	-10852	-3922	-11007	-3266	-3731	5414	-15546	-1084	-16649	6200	-20077	1887	-18159	5688	-18675	-2112	-19001	5591	-10719	-147	-133	-121	-69	-62	-62	-109	38	-154	15	32	-77	-25	-59	79	-32	-3
0.102500	-1982	-1695	-990	-15461	1476	-11895	-644	-9162	491	-11710	-3371	-9444	-1879	-10850	-3972	-11084	545	-3823	5459	-15586	-1265	-16760	6138	-20123	2883	-18264	5678	-18772	-2555	-19200	5583	-10743	-150	-126	-121	-69	-64	-61	-108	39	-152	19	33	-79	-23	-61	71	-33	-3
0.103333	-2734	-1755	-945	-15511	1417	-11836	-577	-9222	596	-11690	-3416	-9448	-1994	-10854	-3958	-11142	-3765	-3901	5521	-15616	-1678	-16891	6074	-20160	4091	-18383	5645	-18839	-3844	-19412	5561	-10763	-155	-128	-120	-70	-64	-58	-108	38	-152	18	30	-77	-23	-57	80	-31	-1
0.104167	-2728	-1850	-892	-15565	1356	-11782	-506	-9267	437	-11677	-3462	-9465	-2284	-10868	-3980	-11185	-1718	-3892	5602	-15637	-2050	-17042	6002	-20189	6533	-18509	5586	-18868	-5136	-19639	5528	-10779	-150	-129	-121	-67	-65	-56	-131	42	-152	16	33	-78	-22	-56	81	-27	-1
0.105000	-3082	-1935	-823	-15621	1466	-11737	-437	-9306	506	-11672	-3512	-9487	-2313	-10893	-3999	-11206	2352	-3999	5697	-15650	-2098	-17207	5915	-20240	5727	-18642	5502	-18857	-3911	-19867	5483	-10791	-151	-127	-121	-68	-68	-57	-107	42	-156	19	34	-75	-24	-56	80	-31	2
0.105833	-3887	-2022	-742	-15678	1580	-11705	-375	-9339	630	-11682	-3562	-9525	-2346	-10937	-4020	-11216	-3810	-4018	5816	-15661	-1879	-17385	5841	-20232	5649	-18780	5396	-18812	-3988	-20096	5425	-10800	-151	-128	-120	-68	-64	-53	-108	41	-154	17	28	-67	-24	-56	79	-31	-6
0.106667	-4264	-2095	-649	-15738	1660	-11684	-323	-9367	728	-11704	-3611	-9565	-2284	-10992	-4042	-11207	1935	-4023	5947	-15670	-1165	-17571	5747	-20250	4023	-18917	5271	-18725	-3515	-20321	5350	-10797	-151	-129	-124	-73	-66	-58	-109	39	-156	17	28	-74	-26	-58	80	-31	-7
0.107500	-4406	-2193	-552	-15798	1880	-11675	-275	-9390	714	-11739	-3662	-9618	-2188	-11057	-4068	-11173	-867	-4006	6095	-15679	-742	-17756	5651	-20247	2327	-19050	5127	-18592	-2819	-20535	5268	-10786	-151	-127	-121	-67	-66	-58	-108	42	-151	20	28	-50	-23	-57	81	-30	-6
0.108333	-4749	-2274	-439	-15856	2042	-11679	-240	-9427	631	-11780	-3703	-9676	-2101	-11134	-4086	-11128	-468	-3972	6257	-15687	-896	-17939	5554	-20285	1562	-19174	4971	-18428	-2662	-20728	5179	-10768	-153	-129	-121	-68	-67	-55	-107	42	-153	21	34	-76	-22	-53	80	-33	-4
0.109167	-4101	-2355	-322	-15921	1766	-11693	-224	-9418	240	-11845	-3744	-9742	-2319	-11220	-4107	-11063	2792	-3928	6430	-15704	-797	-18112	5451	-20315	662	-19291	4803	-18232	-1902	-20901	5073	-10744	-151	-129	-116	-69	-64	-55	-109	41	-159	18	33	-74	-24	-53	80	-30	-6
0.110000	-3724	-2429	-196	-15987	1498	-11724	-225	-9425	259	-11911	-3779	-9817	-2152	-11314	-4130	-10982	3073	-3857	6614	-15720	-556	-18271	5349	-20338	-1511	-19397	4622	-18004	279	-21045	4956	-10714	-151	-127	-117	-67	-62	-57	-108	42	-152	21	36	-72	-22	-55	82	-30	-1
0.110833	-4459	-2492	-67	-16053	1244	-11772	-248	-9425	380	-11997	-3805	-9895	-1857	-11410	-4154	-10881	-1092	-3780	6802	-15748	-882	-18411	5245	-20368	-1016	-19488	4454	-17747	604	-21149	4846	-10678	-148	-122	-116	-63	-61	-60	-107	45	-149	25	36	-68	-21	-63	85	-24	0
0.111667	-4508	-2545	58	-16128	1137	-11824	-290	-9415	268	-12097	-3833	-9981	-1731	-11516	-4184	-10765	2147	-3696	6993	-15782	-1202	-18536	5139	-20401	-451	-19566	4278	-17478	729	-21220	4728	-10643	-149	-124	-116	-64	-65	-52	-103	45	-151	22	35	-72	-22	-52	85	-27	0
0.112500	-4589	-2596	184	-16212	1186	-11908	-356	-9413	258	-12212	-3854	-10066	-1520	-11622	-4220	-10641	270	-3606	7181	-15823	-1544	-18631	5038	-20442	-511	-19632	4100	-17195	1612	-21243	4619	-10614	-147	-122	-116	-66	-64	-55	-104	45	-148	23	43	-68	-16	-51	88	-28	0
0.113333	-4730	-2639	308	-16302	992	-11997	-442	-9392	179	-12340	-3876	-10162	-1249	-11734	-4264	-10511	575	-3508	7373	-15869	-1867	-18705	4944	-20479	-582	-19681	3931	-16912	2123	-21228	4514	-10580	-146	-124	-116	-65	-56	-53	-102	46	-149	26	36	-75	-19	-53	86	-26	0
0.114167	-4513	-2671	432	-16401	648	-12108	-549	-9384	174	-12481	-3893	-10255	-859	-11849	-4341	-10374	1386	-3418	7555	-15920	-1987	-18754	4852	-20519	-1042	-19716	3773	-16626	2730	-21167	4412	-10560	-149	-125	-117	-65	-66	-56	-109	54	-150	21	41	-69	-22	-53	86	-27	-1
0.115000	-4402	-2696	544	-16503	508	-12230	-679	-9360	362	-12632	-3915	-10347	-291	-11964	-4404	-10232	-1614	-3328	7738	-15975	-2161	-18765	4767	-20553	-243	-19736	3619	-16351	2859	-21068	4323	-10548	-151	-124	-119	-68	-67	-59	-105	41	-153	18	33	-77	-24	-57	85	-30	-1
0.115833	-4593	-2715	648	-16610	498	-12370	-828	-9329	431	-12794	-3931	-10445	333	-12085	-4497	-10092	2037	-3237	7909	-16034	-2390	-18774	4694	-20577	103	-19743	3483	-16086	3189	-20930	4248	-10541	-149	-129	-120	-66	-60	-59	-102	43	-152	19	25	-74	-23	-56	84	-28	-3
0.116667	-4299	-2727	756	-16721	471	-12513	-981	-9293	290	-12966	-3950	-10538	1025	-12196	-4606	-9956	33	-3157	8076	-16090	-2628	-18750	4627	-20591	-546	-19733	3357	-15837	3379	-20755	4188	-10545	-145	-124	-119	-63	-63	-57	-104	45	-151	19	35	-74	-22	-56	86	-27	0
0.117500	-3291	-2734	851	-16836	424	-12669	-1162	-9245	-53	-13141	-3972	-10631	1355	-12314	-4737	-9826	-1443	-3079	8234	-16142	-2671	-18702	4574	-20585	-67	-19709	3244	-15608	3260	-20560	4140	-10558	-148	-125	-118	-63	-60	-57	-103	45	-150	20	36	-72	-22	-55	81	-27	-4
0.118333	-2289	-2739	959	-16944	572	-12839	-1333	-9202	-418	-13326	-4002	-10714	1567	-12437	-4888	-9708	5393	-3018	8386	-16194	-2454	-18646	4526	-20563	-3263	-19677	3143	-15404	5810	-20344	4109	-10581	-151	-125	-116	-65	-62	-60	-104	44	-155	20	37	-73	-22	-53	85	-27	-5
0.119167	-1894	-2756	1020	-17057	879	-13017	-1542	-9147	-917	-13519	-4031	-10803	1787	-12562	-5064	-9608	-1894	-2966	8528	-16241	-2499	-18575	4490	-20513	-5008	-19633	3064	-15224	7100	-20112	4088	-10600	-147	-101	-116	-65	-63	-57	-102	52	-151	21	38	-70	-19	-56	85	-25	0
0.120000	-1008	-2772	1083	-17164	1194	-13203	-1745	-9096	-1364	-13714	-4076	-10884	1974	-12690	-5255	-9516	2721	-2922	8661	-16285	-2365	-18499	4461	-20443	-5883	-19581	2988	-15066	8041	-19874	4076	-10628	-147	-124	-116	-63	-60	-60	-105	45	-149	21	36	-73	-19	-57	86	-25	0
0.120833	-203	-2792	1158	-17262	1346	-13394	-1953	-9040	-1647	-13914	-4129	-10969	2233	-12830	-5467	-9445	713	-2892	8786	-16325	-2209	-18424	4429	-20351	-6200	-19524	2923	-14934	9427	-19644	4073	-10658	-148	-126	-119	-64	-62	-61	-104	43	-151	21	33	-74	-24	-56	86	-28	0
0.121667	91	-2828	1210	-17354	1586	-13593	-2164	-8986	-1864	-14118	-4185	-11038	2678	-12973	-5691	-9394	161	-2887	8904	-16359	-2086	-18353	4398	-20226	-5302	-19458	2867	-14821	10690	-19418	4061	-10669	-149	-125	-122	-69	-64	-61	-105	41	-152	21	30	-73	-22	-58	85	-28	-4
0.122500	1105	-2863	1256	-17436	1946	-13800	-2371	-8934	-2343	-14325	-4253	-11106	2702	-13129	-5926	-9359	2764	-2897	9016	-16390	-1924	-18284	4367	-20064	-4052	-19388	2830	-14724	11861	-19203	4072	-10695	-152	-124	-125	-66	-64	-73	-108	43	-155	17	29	-76	-18	-57	81	-28	-3
0.123333	2112	-2917	1293	-17505	2154	-14003	-2581	-8881	-2544	-14531	-4324	-11170	2837	-13264	-6175	-9347	4383	-2909	9123	-16409	-1626	-18224	4327	-19872	-4646	-19311	2796	-14646	13995	-19010	4069	-10717	-154	-128	-127	-68	-65	-60	-109	40	-159	17	29	-77	-23	-58	79	-33	-7
0.124167	1528	-2977	1329	-17564	2324	-14208	-2792	-8834	-2318	-14735	-4410	-11224	3217	-13425	-6424	-9352	-365	-2940	9225	-16427	-1817	-18177	4282	-19649	-3108	-19227	2772	-14569	14628	-18833	4059	-10680	-147	-128	-121	-72	-63	-58	-108	40	-154	18	33	-74	-22	-56	84	-29	-4
0.125000	1329	-3042	1356	-17607	2439	-14410	-2990	-8788	-2216	-14930	-4494	-11274	3205	-13583	-6670	-9371	1755	-2990	9334	-16433	-2280	-18146	4228	-19393	-530	-19144	2750	-14502	14611	-18678	4038	-10643	-150	-127	-121	-65	-63	-58	-107	41	-155	21	32	-75	-19	-56	85	-31	-5
0.125833	1239	-3128	1386	-17642	2484	-14613	-3190	-8749	-2234	-15130	-4585	-11317	3025	-13749	-6912	-9408	870	-3057	9430	-16444	-2744	-18131	4149	-19112	1152	-19057	2731	-14440	15340	-18546	4006	-10584	-151	-124	-125	-65	-62	-57	-115	41	-152	20	30	-74	-22	-52	82	-28	0
0.126667	1019	-3219	1407	-17664	2473	-14814	-3386	-8710	-2251	-15322	-4685	-11355	3014	-13921	-7143	-9454	-363	-3135	9528	-16448	-3256	-18130	4057	-18802	2657	-18963	2716	-14374	15753	-18436	3933	-10506	-149	-147	-122	-64	-60	-58	-105	41	-151	19	30	-77	-22	-58	77	-30	0
0.127500	1072	-3321	1416	-17684	2468	-15012	-3580	-8687	-2195	-15518	-4789	-11389	2894	-14100	-7351	-9515	739	-3243	9614	-16458	-3872	-18151	3950	-18474	3432	-18873	2700	-14305	16331	-18341	3883	-10403	-148	-124	-117	-67	-64	-59	-110	41	-145	18	34	-60	-19	-59	80	-28	1
0.128333	808	-3434	1428	-17680	2484	-15208	-3771	-8671	-1989	-15709	-4901	-11419	2688	-14287	-7539	-9584	-2902	-3350	9704	-16465	-4400	-18185	3822	-18127	4700	-18783	2679	-14230	16614	-18266	3796	-10277	-151	-125	-122	-67	-65	-59	-108	38	-153	18	32	-79	-24	-60	79	-30	-9
0.129167	29	-3550	1435	-17706	2369	-15398	-3956	-8660	-1779	-15901	-5016	-11440	2553	-14472	-7706	-9658	-1297	-3485	9786	-16479	-4720	-18234	3674	-17773	5850	-18694	2655	-14149	16735	-18200	3694	-10129	-152	-126	-125	-65	-65	-59	-110	43	-153	18	30	-75	-19	-58	78	-30	-3
0.130000	-185	-3672	1438	-17707	2138	-15584	-4141	-8647	-1807	-16081	-5140	-11464	2214	-14668	-7849	-9735	-1393	-3631	9869	-16493	-4921	-18296	3513	-17403	5261	-18605	2626	-14055	16715	-18137	3576	-9968	-151	-127	-124	-67	-62	-58	-108	41	-153	15	29	-78	-21	-58	78	-29	-5
0.130833	240	-3798	1445	-17713	1779	-15764	-4322	-8654	-2017	-16260	-5259	-11474	1531	-14865	-7956	-9781	-5677	-3794	9943	-16516	-4973	-18367	3336	-17034	5667	-18513	2590	-13950	15316	-18082	3446	-9798	-150	-125	-121	-66	-62	-56	-109	41	-154	21	33	-61	-21	-56	81	-29	-1
0.131667	923	-3924	1455	-17714	1316	-15931	-4505	-8661	-2102	-16437	-5387	-11485	743	-15072	-8034	-9890	2154	-3969	10014	-16546	-4638	-18451	3144	-16672	3026	-18432	2540	-13844	15799	-18022	3299	-9625	-150	-128	-124	-67	-64	-58	-110	40	-153	16	30	-79	-25	-59	78	-34	0
0.132500	834	-4059	1455	-17724	844	-16117	-4684	-8684	-2016	-16609	-5513	-11497	-76	-15286	-8085	-9959	-4438	-4156	10072	-16585	-4427	-18540	2944	-16312	269	-18347	2484	-13723	15344	-17964	3146	-9444	-151	-130	-122	-66	-63	-59	-109	39	-153	17	42	-76	-23	-58	79	-31	1
0.133333	804	-4183	1463	-17734	163	-16285	-4854	-8708	-1916	-16779	-5639	-11497	-1059	-15497	-8097	-10022	-2045	-4352	10136	-16639	-3999	-18631	2737	-15963	-2053	-18267	2413	-13600	13583	-17902	2982	-9267	-147	-126	-122	-68	-61	-60	-108	41	-151	17	32	-76	-21	-59	81	-29	-3
0.134167	744	-4323	1465	-17751	-595	-16449	-5025	-8732	-1713	-16943	-5802	-11500	-1940	-15721	-8074	-10081	-2139	-4557	10186	-16698	-3424	-18721	2531	-15632	-4837	-18187	2331	-13468	12214	-17817	2825	-9103	-150	-128	-121	-74	-58	-61	-109	43	-148	18	35	-75	-21	-60	78	-30	0
0.135000	685	-4460	1465	-17773	-1293	-16612	-5191	-8764	-1522	-17104	-5913	-11496	-2708	-15947	-8047	-10126	-4217	-4768	10229	-16770	-2823	-18809	2326	-15321	-7383	-18113	2233	-13332	10533	-17719	2664	-8953	-147	-128	-119	-64	-63	-59	-108	38	-153	18	35	-78	-19	-36	80	-30	-11
0.135833	957	-4597	1462	-17799	-2122	-16772	-5340	-8781	-1543	-17274	-6044	-11493	-3870	-16186	-7988	-10169	-2463	-4979	10266	-16851	-2105	-18888	2125	-15027	-9778	-18042	2122	-13197	8311	-17608	2506	-8823	-145	-128	-118	-68	-61	-59	-107	40	-142	20	34	-76	-18	-59	79	-33	-3
0.136667	1873	-4740	1449	-17837	-2957	-16926	-5482	-8816	-1476	-17422	-6176	-11484	-4937	-16419	-7903	-10198	-229	-5192	10292	-16940	-1265	-18958	1931	-14758	-13569	-17974	2001	-13060	7116	-17483	2352	-8716	-150	-125	-120	-65	-60	-58	-107	39	-150	18	35	-72	-21	-57	81	-28	-3
0.137500	1113	-4882	1432	-17868	-3663	-17079	-5607	-8836	-1170	-17580	-6303	-11475	-5517	-16655	-7774	-10218	-5219	-5400	10315	-17034	-628	-19014	1748	-14513	-15629	-17907	1864	-12925	4628	-17349	2208	-8642	-146	-127	-122	-65	-60	-58	-104	39	-145	19	29	-75	-18	-56	82	-25	2
0.138333	502	-5024	1404	-17911	-4352	-17232	-5718	-8850	-1005	-17735	-6424	-11461	-6234	-16896	-7703	-10229	-4957	-5603	10327	-17141	136	-19054	1574	-14296	-15497	-17835	1721	-12792	569	-17199	2084	-8600	-150	-127	-118	-67	-62	-58	-103	40	-151	19	34	-77	-17	-56	85	-30	0
0.139167	464	-5182	1367	-17950	-4961	-17389	-5813	-8860	-806	-17894	-6550	-11451	-6826	-17144	-7597	-10238	-4522	-5796	10333	-17250	1142	-19079	1407	-14112	-15677	-17779	1562	-12669	-2726	-17042	1938	-8600	-149	-121	-118	-64	-60	-55	-103	41	-149	18	35	-74	-19	-56	85	-26	0
0.140000	4	-5340	1310	-18005	-5543	-17542	-5890	-8857	-633	-18050	-6663	-11435	-7181	-17394	-7487	-10235	-7257	-5984	10325	-17366	2084	-19089	1250	-13976	-15139	-17713	1396	-12557	-6198	-16879	1811	-8644	-148	-128	-121	-69	-64	-59	-105	38	-151	19	33	-75	-19	-59	84	-31	-4
0.140833	-458	-5505	1238	-18056	-6036	-17699	-5953	-8848	-526	-18212	-6783	-11429	-7500	-17644	-7385	-10225	-5916	-6154	10311	-17482	2951	-19076	1101	-13838	-14024	-17646	1224	-12463	-9775	-16712	1692	-8738	-149	-130	-116	-68	-56	-57	-105	30	-151	15	36	-77	-19	-57	84	-32	0
0.141667	-1054	-5678	1149	-18108	-6402	-17856	-5986	-8826	-235	-18366	-6893	-11414	-7655	-17895	-7292	-10209	-8985	-6309	10285	-17601	3774	-19046	960	-13748	-11606	-17572	1048	-12394	-13321	-16544	1604	-8880	-153	-133	-122	-68	-65	-60	-109	37	-155	18	29	-78	-24	-60	81	-32	-7
0.142500	-2102	-5855	1048	-18161	-6588	-18009	-6008	-8797	233	-18525	-6994	-11418	-7644	-18145	-7209	-10184	-8911	-6416	10254	-17717	4600	-18995	824	-13701	-7574	-17493	867	-12343	-16700	-16379	1466	-9084	-149	-130	-122	-72	-64	-59	-110	38	-156	13	25	-80	-23	-60	80	-30	-5
0.143333	-2847	-6040	919	-18218	-6781	-18170	-6008	-8761	440	-18681	-7095	-11401	-7671	-18392	-7141	-10151	-6684	-6561	10209	-17833	5081	-18925	688	-13679	-3921	-17426	689	-12323	-19127	-16224	1349	-9342	-149	-130	-120	-68	-62	-57	-111	39	-152	19	30	-77	-23	-61	81	-31	-4
0.144167	-3041	-6230	780	-18282	-6900	-18330	-5995	-8723	299	-18838	-7204	-11403	-7629	-18637	-7084	-10105	-12074	-6657	10150	-17943	5172	-18840	555	-13703	2271	-17308	510	-12339	-22275	-16080	1234	-9662	-145	-128	-119	-69	-65	-56	-109	33	-153	18	32	-78	-24	-59	82	-30	0
0.145000	-2644	-6425	618	-18335	-6827	-18491	-5967	-8682	68	-18998	-7299	-11413	-7509	-18886	-7065	-10060	-4534	-6734	10078	-18050	5400	-18740	433	-13761	7631	-17203	336	-12402	-23520	-15948	1115	-10048	-148	-128	-117	-70	-60	-60	-103	39	-151	19	32	-76	-27	-60	82	-29	3
0.145833	-2996	-6626	436	-18402	-6704	-18649	-5930	-8647	166	-19181	-7396	-11430	-6921	-19126	-7055	-10005	-7545	-6791	9991	-18159	5382	-18634	282	-13858	12071	-17093	165	-12500	-23531	-15832	991	-10493	-154	-128	-120	-56	-63	-59	-107	28	-152	18	32	-76	-21	-57	84	-28	0
0.146667	-3013	-6831	244	-18470	-6533	-18809	-5886	-8615	280	-19320	-7498	-11459	-6376	-19367	-7071	-9942	-7792	-6828	9886	-18258	5034	-18522	139	-13990	17298	-16978	10	-12643	-24074	-15733	866	-10994	-149	-128	-119	-66	-63	-59	-107	41	-151	20	33	-78	-23	-60	82	-29	-3
0.147500	-2856	-7043	34	-18536	-6144	-18976	-5845	-8596	381	-19489	-7596	-11489	-5648	-19603	-7109	-9883	-4494	-6848	9762	-18360	4444	-18413	-6	-14158	20928	-16855	-133	-12838	-22886	-15653	731	-11550	-149	-128	-119	-69	-63	-58	-105	36	-152	19	34	-55	-18	-59	81	-31	0
0.148333	-2848	-7252	-196	-18608	-5546	-19141	-5803	-8591	383	-19661	-7697	-11529	-4673	-19836	-7171	-9800	-6777	-6850	9623	-18458	3775	-18314	-163	-14360	23853	-16740	-263	-13070	-21084	-15598	598	-12152	-149	-127	-124	-69	-62	-59	-108	38	-153	17	28	-81	-21	-61	73	-31	-4
0.149167	-2530	-7465	-422	-18686	-4994	-19310	-5771	-8603	141	-19830	-7785	-11572	-4090	-20058	-7252	-9718	-4538	-6836	9459	-18549	2988	-18227	-292	-14587	25958	-16619	-365	-13342	-19470	-15557	470	-12783	-149	-126	-132	-67	-63	-60	-111	40	-152	16	34	-78	-21	-58	77	-32	2
0.150000	-1100	-7673	-650	-18760	-4701	-19474	-5744	-8618	-421	-19997	-7886	-11617	-3698	-20273	-7352	-9621	-531	-6800	9276	-18626	2273	-18160	-429	-14838	24930	-16518	-449	-13654	-16386	-15533	355	-13456	-148	-128	-118	-69	-62	-60	-109	40	-150	16	30	-79	-18	-53	81	-31	-1
0.150833	-1039	-7878	-879	-18837	-4241	-19630	-5729	-8655	-560	-20166	-7974	-11661	-2631	-20477	-7469	-9520	-3077	-6750	9076	-18728	1511	-18117	-548	-15103	23076	-16425	-500	-13992	-13388	-15532	251	-14136	-148	-127	-115	-62	-60	-56	-103	46	-149	20	38	-77	-18	-53	84	-31	3
0.151667	-1365	-8078	-1109	-18905	-3729	-19797	-5731	-8712	-613	-20337	-8053	-11698	-1637	-20668	-7606	-9416	-3324	-6689	8851	-18816	711	-18109	-655	-15393	22618	-16361	-514	-14353	-12280	-15548	170	-14821	-143	-122	-117	-65	-61	-58	-105	42	-151	18	33	-75	-21	-57	82	-28	4
0.152500	-1135	-8280	-1337	-18997	-3283	-19960	-5743	-8783	-660	-20507	-8128	-11738	-737	-20846	-7761	-9310	-575	-6620	8600	-18901	137	-18140	-742	-15679	20696	-16325	-518	-14731	-10780	-15587	111	-15505	-150	-126	-121	-64	-61	-64	-107	44	-150	20	32	-76	-21	-57	81	-30	-1
0.153333	-1045	-8478	-1559	-19079	-2769	-20123	-5785	-8874	-823	-20680	-8193	-11761	91	-21007	-7928	-9198	-2544	-6534	8332	-18989	-382	-18213	-803	-15968	18066	-16325	-473	-15114	-9289	-15647	86	-16168	-145	-122	-120	-65	-60	-58	-109	42	-149	18	35	-73	-21	-56	79	-29	0
0.154167	-683	-8674	-1777	-19160	-2253	-20282	-5835	-8974	-1114	-20849	-8248	-11776	879	-21154	-8130	-9096	-60	-6438	8042	-19078	-763	-18331	-824	-16263	14686	-16377	-397	-15502	-7974	-15728	94	-16809	-148	-127	-120	-75	-63	-51	-105	44	-150	17	35	-76	-19	-58	80	-28	1
0.155000	-447	-8855	-1989	-19235	-1793	-20438	-5897	-9095	-1230	-21003	-8295	-11776	1876	-21279	-8301	-9000	-1248	-6339	7731	-19166	-1134	-18487	-813	-16550	11353	-16473	-288	-15886	-6712	-15835	155	-17426	-147	-127	-120	-66	-63	-58	-105	43	-152	19	36	-76	-22	-57	82	-31	-7
0.155833	-907	-9037	-2196	-19315	-1286	-20592	-5974	-9229	-1155	-21161	-8333	-11768	3060	-21381	-8504	-8919	-1703	-6221	7399	-19261	-1565	-18711	-758	-16829	8856	-16631	-150	-16263	-6171	-15973	252	-18004	-142	-127	-120	-62	-61	-57	-105	34	-150	19	34	-76	-25	-58	79	-30	0
0.156667	-1118	-9214	-2399	-19386	-920	-20747	-6058	-9369	-1074	-21306	-8360	-11737	4221	-21467	-8717	-8854	2348	-6102	7053	-19354	-1937	-18975	-658	-17099	4775	-16873	19	-16624	-5523	-16137	402	-18539	-152	-129	-122	-69	-66	-58	-108	40	-154	16	32	-78	-22	-58	78	-31	-7
0.157500	-737	-9384	-2597	-19453	-578	-20896	-6145	-9519	-1086	-21440	-8375	-11691	5132	-21527	-8934	-8809	-2571	-5965	6690	-19440	-2551	-19281	-509	-17357	1646	-17128	217	-16962	-6333	-16333	591	-19031	-148	-124	-117	-64	-65	-53	-105	40	-150	18	29	-77	-21	-55	80	-28	0
0.158333	200	-9541	-2797	-19513	-368	-21039	-6232	-9668	-1216	-21549	-8382	-11622	5423	-21561	-9157	-8788	3318	-5830	6311	-19534	-3101	-19627	-313	-17603	-1712	-17470	439	-17284	-6596	-16568	826	-19478	-148	-128	-120	-67	-59	-56	-108	43	-148	20	36	-75	-19	-47	84	-29	2
0.159167	700	-9689	-2997	-19566	-68	-21181	-6303	-9824	-973	-21649	-8419	-11545	5898	-21584	-9385	-8796	3765	-5682	5923	-19631	-3750	-20017	-63	-17839	-6419	-17879	677	-17590	-6070	-16840	1108	-19882	-156	-125	-118	-67	-63	-55	-104	42	-147	19	35	-75	-19	-51	85	-28	2
0.160000	1062	-9833	-3204	-19611	215	-21322	-6389	-9983	-665	-21729	-8398	-11455	6362	-21583	-9615	-8835	345	-5528	5527	-19725	-4711	-20431	231	-18064	-8670	-18339	936	-17878	-8071	-17147	1422	-20238	-147	-125	-119	-68	-61	-53	-105	43	-146	19	35	-77	-10	-51	84	-30	0
0.160833	1450	-9961	-3423	-19655	349	-21456	-6462	-10143	-310	-21794	-8400	-11356	6842	-21572	-9842	-8902	5002	-5370	5110	-19822	-5589	-20878	568	-18286	-10944	-18866	1207	-18157	-9846	-17492	1765	-20548	-149	-112	-124	-58	-61	-55	-109	38	-153	15	33	-77	-17	-55	81	-30	0
0.161667	1904	-10086	-3656	-19691	411	-21595	-6511	-10309	239	-21836	-8431	-11245	7402	-21547	-10067	-9004	1899	-5214	4691	-19916	-6394	-21352	951	-18501	-12426	-19436	1497	-18442	-11778	-17868	2131	-20806	-152	-129	-122	-69	-63	-56	-105	40	-153	20	33	-77	-21	-55	81	-43	-5
0.162500	2241	-10188	-3903	-19715	477	-21726	-6546	-10473	807	-21862	-8453	-11126	7775	-21513	-10280	-9128	3142	-5048	4266	-20007	-7201	-21832	1385	-18721	-13040	-20036	1806	-18694	-14305	-18270	2510	-21009	-149	-125	-120	-74	-62	-59	-108	37	-152	18	33	-77	-21	-52	81	-31	0
0.163333	3561	-10247	-4165	-19733	378	-21854	-6554	-10639	990	-21863	-8490	-11006	7612	-21477	-10485	-9275	6327	-4883	3837	-20093	-7692	-22318	1858	-18937	-13910	-20659	2118	-18963	-15871	-18691	2894	-21151	-150	-122	-121	-67	-66	-56	-107	41	-152	19	33	-78	-22	-53	81	-33	0
0.164167	3833	-10335	-4444	-19745	262	-21984	-6557	-10798	1675	-21853	-8540	-10885	7863	-21443	-10676	-9445	4653	-4714	3405	-20179	-7938	-22814	2358	-19161	-14163	-21296	2456	-19235	-16592	-19127	3274	-21243	-148	-125	-125	-72	-64	-60	-104	40	-150	20	32	-78	-22	-56	85	-28	0
0.165000	3179	-10379	-4745	-19746	59	-22110	-6515	-10966	2407	-21833	-8610	-10778	8060	-21420	-10851	-9628	1700	-4556	2968	-20255	-8100	-23302	2896	-19400	-11025	-21933	2810	-19532	-18761	-19574	3647	-21268	-152	-127	-126	-72	-65	-58	-108	40	-152	18	27	-80	-29	-66	79	-31	-5
0.165833	3331	-10394	-5063	-19747	-290	-22236	-6467	-11138	3049	-21802	-8696	-10668	8065	-21409	-11004	-9818	4626	-4397	2527	-20326	-7811	-23779	3465	-19644	-7643	-22560	3193	-19840	-19945	-20017	4012	-21223	-147	-125	-122	-69	-68	-60	-104	41	-152	21	32	-78	-22	-55	81	-27	-1
0.166667	3330	-10381	-5398	-19728	-695	-22359	-6390	-11309	3804	-21767	-8798	-10566	8073	-21412	-11132	-10014	1882	-4244	2099	-20384	-7211	-24231	4064	-19911	-3991	-23168	3602	-20185	-20082	-20442	4363	-21109	-152	-126	-120	-68	-61	-56	-102	42	-154	15	33	-77	-23	-56	85	-28	3
0.167500	3370	-10345	-5750	-19712	-1090	-22493	-6302	-11488	4368	-21735	-8917	-10482	7965	-21439	-11241	-10207	2831	-4106	1668	-20441	-6518	-24674	4692	-20202	-164	-23736	4042	-20559	-19901	-20852	4697	-20923	-152	-126	-122	-66	-63	-57	-102	38	-155	18	36	-76	-22	-53	85	-27	-6
0.168333	3527	-10272	-6115	-19691	-1503	-22626	-6201	-11675	4795	-21709	-9057	-10410	7865	-21494	-11328	-10390	2144	-3968	1240	-20490	-5541	-25087	5341	-20518	3739	-24255	4510	-20974	-19198	-21235	5022	-20660	-149	-125	-124	-67	-64	-58	-105	40	-153	19	28	-76	-18	-57	81	-32	-10
0.169167	3169	-10169	-6494	-19660	-1916	-22768	-6096	-11867	5366	-21691	-9211	-10356	7876	-21576	-11389	-10564	10	-3849	822	-20527	-4190	-25465	6013	-20862	8282	-24718	5025	-21431	-18375	-21586	5345	-20324	-150	-128	-120	-67	-63	-57	-104	36	-152	20	33	-76	-23	-55	84	-30	-4
0.170000	2657	-10031	-6878	-19629	-2374	-22917	-5976	-12072	5883	-21701	-9375	-10322	7955	-21693	-11427	-10719	4049	-3737	418	-20560	-2618	-25803	6705	-21244	10737	-25116	5579	-21924	-16694	-21897	5677	-19908	-149	-124	-121	-66	-62	-57	-103	40	-153	18	34	-72	-23	-58	86	-27	-1
0.170833	2738	-9859	-7260	-19594	-2973	-23073	-5861	-12285	6126	-21727	-9552	-10305	7950	-21836	-11444	-10859	136	-3641	32	-20582	-1131	-26099	7417	-21648	12444	-25438	6184	-22465	-15285	-22165	6027	-19432	-150	-121	-118	-62	-58	-57	-110	46	-149	22	37	-72	-19	-51	90	-25	0
0.171667	3518	-9655	-7642	-19547	-3581	-23241	-5748	-12508	5975	-21780	-9735	-10311	7295	-22016	-11440	-10978	2471	-3556	-342	-20597	445	-26347	8116	-22101	13366	-25687	6830	-23047	-13331	-22383	6402	-18897	-147	-119	-116	-62	-60	-53	-103	45	-150	21	36	-74	-32	-53	87	-25	-3
0.172500	4112	-9423	-8022	-19517	-3980	-23424	-5654	-12743	5899	-21865	-9926	-10347	6612	-22227	-11425	-11073	6636	-3489	-700	-20609	2202	-26552	8892	-22580	10551	-25857	7514	-23656	-8932	-22552	6810	-18323	-148	-93	-119	-57	-60	-53	-103	43	-151	17	36	-67	-22	-55	82	-28	0
0.173333	4196	-9162	-8395	-19477	-4616	-23624	-5581	-12995	5735	-21985	-10119	-10399	6099	-22462	-11399	-11151	391	-3436	-1031	-20609	3547	-26707	9638	-23095	9042	-25949	8234	-24285	-6343	-22672	7271	-17713	-147	-126	-118	-63	-62	-57	-107	42	-155	18	33	-74	-19	-63	82	-29	-6
0.174167	4446	-8876	-8754	-19439	-5367	-23836	-5522	-13258	5324	-22144	-10305	-10474	5936	-22724	-11363	-11203	6194	-3393	-1339	-20605	4771	-26804	10392	-23620	6281	-25949	8986	-24914	-3316	-22732	7798	-17087	-149	-124	-147	-45	-61	-55	-104	42	-150	21	37	-73	-21	-56	80	-29	1
0.175000	4752	-8558	-9091	-19402	-6080	-24066	-5485	-13527	4665	-22335	-10480	-10574	5847	-23006	-11332	-11229	3229	-3358	-1618	-20589	5762	-26849	11134	-24166	3157	-25869	9760	-25532	4	-22727	8404	-16469	-150	-126	-118	-57	-63	-57	-112	45	-151	0	36	-72	-23	-53	81	-27	-1
0.175833	4823	-8220	-9423	-19365	-6787	-24317	-5465	-13804	3844	-22563	-10648	-10694	5789	-23314	-11302	-11233	3449	-3334	-1868	-20572	6393	-26836	11862	-24709	36	-25704	10550	-26119	2519	-22669	9082	-15878	-147	-125	-115	-73	-60	-55	-104	43	-151	19	36	-74	-25	-56	81	-27	1
0.176667	5839	-7862	-9700	-19333	-7583	-24585	-5506	-14092	2506	-22826	-10796	-10833	5370	-23630	-11274	-11210	6277	-3320	-2086	-20544	6878	-26770	12585	-25256	-3664	-25456	11349	-26650	5271	-22540	9863	-15330	-148	-126	-116	-62	-63	-53	-103	44	-152	23	36	-74	-21	-52	86	-28	12
0.177500	6123	-7488	-9967	-19299	-8299	-24875	-5562	-14388	1078	-23131	-10929	-10993	5317	-23956	-11264	-11166	6209	-3315	-2272	-20509	7438	-26659	13262	-25783	-8150	-25131	12128	-27102	8882	-22351	10723	-14854	-149	-122	-113	-61	-58	-52	-102	44	-154	19	35	-74	-18	-53	87	-28	0
0.178333	5045	-7100	-10212	-19272	-9033	-25185	-5648	-14689	-418	-23458	-11041	-11165	5409	-24288	-11268	-11098	1851	-3316	-2421	-20469	7556	-26498	13900	-26276	-9821	-24736	12887	-27457	10214	-22104	11665	-14461	-150	-122	-117	-63	-59	-52	-101	44	-152	16	38	-73	-18	-52	86	-29	1
0.179167	4935	-6690	-10428	-19246	-9774	-25513	-5765	-14988	-1927	-23816	-11130	-11355	5404	-24615	-11293	-11007	4501	-3316	-2553	-20417	7614	-26302	14487	-26738	-11203	-24292	13602	-27697	11300	-21804	12685	-14171	-144	-118	-115	-62	-62	-53	-103	46	-151	19	36	-73	-17	-55	87	-24	1
0.180000	4668	-6295	-10613	-19222	-10469	-25852	-5915	-15292	-3315	-24189	-11200	-11559	5584	-24942	-11340	-10895	2240	-3324	-2644	-20358	7711	-26080	15010	-27139	-12613	-23805	14272	-27802	12771	-21443	13770	-13992	-147	-125	-115	-61	-59	-50	-103	49	-147	20	55	-73	-17	-52	86	-25	0
0.180833	3852	-5890	-10770	-19203	-11253	-26209	-6090	-15598	-4519	-24588	-11256	-11776	5934	-25257	-11418	-10762	1688	-3333	-2709	-20297	7724	-25841	15456	-27495	-12968	-23296	14877	-27766	13385	-21054	14899	-13932	-147	-125	-117	-63	-65	-56	-107	44	-153	17	33	-77	-24	-55	82	-28	-3
0.181667	3035	-5488	-10904	-19183	-11912	-26577	-6290	-15901	-5219	-24985	-11290	-11999	6408	-25559	-11526	-10610	1459	-3349	-2742	-20227	7766	-25606	15820	-27788	-12502	-22787	15407	-27575	13631	-20640	16050	-13996	-154	-130	-122	-67	-65	-61	-109	40	-155	17	30	-91	-27	-61	78	-32	-8
0.182500	1909	-5093	-11013	-19160	-12243	-26950	-6505	-16201	-5206	-25386	-11311	-12227	6860	-25840	-11655	-10447	-1614	-3358	-2743	-20145	7699	-25377	16102	-28020	-10171	-22303	15861	-27221	13172	-20211	17205	-14170	-151	-129	-118	-78	-65	-60	-110	38	-155	15	34	-78	-22	-58	79	-30	-3
0.183333	404	-4700	-11081	-19131	-12261	-27312	-6727	-16489	-4733	-25771	-11314	-12454	7153	-26092	-11815	-10267	1870	-3370	-2731	-20057	7603	-25176	16287	-28184	-8164	-21870	16219	-26713	12790	-19787	18357	-14456	-151	-129	-121	-65	-63	-59	-107	42	-169	13	30	-77	-13	-59	78	-31	-5
0.184167	-602	-4322	-11137	-19099	-12035	-27680	-6959	-16769	-4198	-26143	-11314	-12688	7346	-26316	-12003	-10071	-159	-3383	-2663	-19955	7392	-25018	16372	-28296	-6633	-21516	16488	-26057	11733	-19386	19463	-14830	-122	-130	-118	-65	-62	-60	-108	40	-155	18	35	-74	-21	-58	79	-28	-4
0.185000	-1145	-3959	-11143	-19053	-11519	-28027	-7190	-17042	-3590	-26494	-11314	-12918	7166	-26516	-12233	-9849	-1413	-3393	-2582	-19848	7020	-24918	16365	-28353	-3550	-21258	16666	-25265	9761	-19027	20500	-15282	-151	-128	-122	-65	-62	-59	-116	38	-152	2	33	-75	-22	-59	76	-32	-3
0.185833	-1661	-3609	-11134	-19002	-10606	-28358	-7421	-17307	-2475	-26816	-11315	-13139	6834	-26680	-12473	-9686	5240	-3406	-2480	-19735	6897	-24887	16262	-28367	-3153	-21116	16757	-24362	10251	-18729	21441	-15782	-149	-127	-121	-65	-64	-60	-111	42	-153	18	39	-74	-22	-56	80	-27	0
0.186667	-2562	-3283	-11096	-18938	-9514	-28664	-7642	-17563	-1026	-27101	-11331	-13366	6161	-26813	-12749	-9491	-1920	-3426	-2358	-19616	6470	-24931	16076	-28338	-917	-21112	16771	-23364	9166	-18516	22274	-16298	-149	-127	-119	-65	-63	-60	-108	41	-153	33	35	-72	-25	-61	78	-27	0
0.187500	-3063	-2983	-11034	-18865	-8428	-28941	-7859	-17813	445	-27343	-11360	-13583	5022	-26914	-13046	-9311	3144	-3428	-2220	-19496	6004	-25059	15818	-28281	1316	-21247	16719	-22320	7850	-18390	22979	-16801	-151	-156	-118	-68	-68	-59	-107	41	-153	16	35	-76	-23	-58	81	-27	-3
0.188333	-3418	-2702	-10942	-18778	-7141	-29182	-8055	-18050	1895	-27537	-11411	-13815	3505	-26974	-13366	-9150	1234	-3434	-2058	-19366	5449	-25266	15502	-28198	3072	-21522	16623	-21261	7134	-18379	23529	-17256	-149	-128	-119	-68	-63	-61	-104	41	-152	15	10	-77	-23	-58	81	-28	-1
0.189167	-3926	-2469	-10824	-18687	-5680	-29387	-8240	-18284	3483	-27685	-11487	-13997	2054	-27007	-13713	-9008	611	-3444	-1888	-19246	4714	-25556	15150	-28101	4471	-21947	16497	-20213	6286	-18488	23933	-17636	-149	-129	-125	-67	-64	-59	-107	41	-151	13	33	-85	-25	-60	80	-27	-4
0.190000	-3514	-2230	-10683	-18589	-4313	-29544	-8409	-18514	4747	-27780	-11596	-14198	135	-27008	-14077	-8889	3130	-3444	-1704	-19118	4114	-25918	14785	-27992	4797	-22456	16371	-19218	5703	-18727	24182	-17899	-194	-111	-120	-66	-63	-60	-111	28	-156	12	28	-78	-25	-58	77	-29	-7
0.190833	-2698	-2037	-10511	-18479	-3031	-29650	-8560	-18728	6081	-27818	-11733	-14382	-1557	-26974	-14455	-8803	4697	-3438	-1507	-18995	3739	-26336	14431	-27871	2661	-23078	16269	-18313	6910	-19089	24282	-18013	-150	-128	-120	-65	-58	-58	-104	41	-152	19	36	-73	-23	-58	81	-26	1
0.191667	-3440	-1871	-10304	-18369	-1623	-29706	-8693	-18939	7516	-27796	-11900	-14563	-2533	-26912	-14840	-8751	-28	-3429	-1299	-18874	3054	-26786	14108	-27751	2173	-23776	16207	-17524	6650	-19572	24239	-17967	-148	-128	-117	-64	-64	-58	-104	39	-152	19	41	-73	-17	-55	84	-27	0
0.192500	-3678	-1734	-10074	-18263	-219	-29713	-8811	-19150	8597	-27727	-12105	-14733	-3262	-26827	-15236	-8737	2323	-3406	-1087	-18760	2543	-27263	13840	-27619	2088	-24506	16206	-16889	5992	-20169	24067	-17738	-152	-127	-120	-63	-65	-57	-102	40	-152	20	35	-74	-24	-55	82	-28	-3
0.193333	-3400	-1627	-9815	-18159	1187	-29660	-8910	-19362	9509	-27606	-12339	-14903	-3484	-26708	-15637	-8737	1739	-3375	-869	-18648	2204	-27728	13654	-27486	1134	-25240	16282	-16427	6537	-20865	23790	-17318	-150	-127	-121	-65	-63	-59	-108	38	-151	17	32	-75	-19	-52	84	-26	0
0.194167	-3208	-1551	-9529	-18065	2771	-29555	-8999	-19572	10028	-27434	-12601	-15052	-3391	-26575	-16038	-8822	526	-3334	-647	-18547	1787	-28165	13571	-27352	295	-25933	16444	-16148	6794	-21646	23424	-16708	-148	-126	-119	-62	-59	-57	-104	38	-151	19	35	-74	-21	-56	64	-29	-1
0.195000	-3011	-1493	-9216	-17984	4296	-29395	-9074	-19786	10325	-27221	-12889	-15201	-3119	-26416	-16425	-8925	1773	-3277	-420	-18454	1486	-28542	13610	-27209	-815	-26558	16704	-16061	7067	-22476	23013	-15920	-145	-127	-100	-63	-64	-60	-109	39	-152	20	34	-75	-23	-58	84	-28	0
0.195833	-3038	-1469	-8875	-17914	5820	-29179	-9130	-20003	10546	-26966	-13194	-15342	-2546	-26237	-16807	-9070	-1399	-3211	-190	-18364	1184	-28830	13778	-27063	-1146	-27078	17058	-16163	7081	-23340	22581	-14971	-150	-125	-119	-65	-64	-57	-101	41	-152	20	34	-75	-22	-55	84	-27	0
0.196667	-3492	-1465	-8512	-17860	7425	-28907	-9172	-20228	10535	-26671	-13513	-15473	-1716	-26041	-17162	-9250	730	-3128	39	-18279	848	-29006	14109	-26907	-1554	-27462	17499	-16438	7181	-24194	22159	-13891	-147	-126	-119	-64	-63	-58	-103	37	-150	17	35	-74	0	-52	86	-28	0
0.197500	-3512	-1485	-8126	-17821	8925	-28583	-9202	-20458	10135	-26346	-13834	-15596	-430	-25803	-17498	-9460	890	-3033	273	-18203	473	-29048	14577	-26745	-3031	-27694	18020	-16875	7112	-25024	21788	-12725	-160	-122	-120	-66	-61	-55	-102	39	-151	16	35	-75	-23	-55	82	-30	1
0.198333	-3046	-1528	-7714	-17805	10285	-28209	-9212	-20698	9434	-26000	-14150	-15704	801	-25556	-17802	-9708	-2903	-2926	509	-18133	21	-28938	15201	-26584	-2547	-27744	18610	-17445	5932	-25796	21481	-11500	-150	-126	-121	-69	-73	-56	-131	37	-153	15	32	-77	-21	-58	78	-31	0
0.199167	-2404	-1589	-7282	-17806	11649	-27792	-9205	-20943	8706	-25631	-14454	-15818	1896	-25288	-18069	-9982	5240	-2802	755	-18051	-197	-28656	15989	-26416	-4427	-27613	19242	-18113	7148	-26484	21276	-10249	-148	-125	-118	-64	-62	-58	-103	44	-151	18	36	-77	-26	-60	82	-27	-1
0.200000	-2666	-1666	-6831	-17816	12887	-27334	-9177	-21189	8086	-25240	-14735	-15910	3242	-24999	-18297	-10276	-1275	-2662	1000	-17994	-595	-28199	16869	-26250	-5044	-27292	19913	-18856	7488	-27062	21193	-9038	-124	-122	-121	-65	-63	-53	-103	42	-149	18	34	-78	-17	-58	81	-30	0
0.200833	-2816	-1761	-6371	-17853	13917	-26840	-9125	-21442	7392	-24847	-14994	-16007	4451	-24686	-18478	-10590	1453	-2514	1249	-17916	-998	-27566	17877	-26104	-4441	-26788	20597	-19635	6904	-27510	21245	-7910	-149	-126	-125	-69	-63	-59	-103	41	-150	13	26	-78	-22	-61	80	-31	0
0.201667	-2985	-1873	-5905	-17907	15000	-26316	-9053	-21698	6670	-24446	-15217	-16096	5524	-24360	-18610	-10899	1525	-2364	1501	-17870	-1318	-26756	18987	-25957	-3988	-26113	21294	-20407	6836	-27797	21445	-6908	-148	-120	-124	-60	-62	-59	-105	40	-177	13	30	-79	-22	-61	78	-32	-5
0.202500	-3308	-1993	-5405	-17969	16179	-25772	-8950	-21951	6032	-24042	-15389	-16177	6539	-24017	-18684	-11240	-230	-2202	1766	-17808	-1770	-25778	20173	-25843	-3020	-25293	21976	-21140	6413	-27921	21793	-6070	-149	-129	-121	-66	-62	-57	-107	41	-156	13	30	-76	-19	-60	80	-32	-5
0.203333	-3431	-2125	-4944	-18045	17094	-25206	-8819	-22195	5063	-23637	-15520	-16262	6992	-23665	-18717	-11571	1799	-2038	2038	-17749	-2244	-24652	21405	-25756	-1802	-24340	22645	-21799	5780	-27868	22285	-5427	-149	-127	-134	-67	-60	-44	-104	41	-156	16	29	-76	-23	-60	78	-34	-1
0.204167	-3291	-2264	-4462	-18128	17839	-24636	-8661	-22432	4156	-23241	-15600	-16346	7226	-23296	-18683	-11893	4195	-1872	2311	-17683	-2369	-23411	22646	-25719	-2445	-23305	23278	-22362	6503	-27636	22918	-5003	-147	-126	-121	-66	-60	-59	-109	40	-149	18	30	-76	-18	-58	84	-32	2
0.205000	-4833	-2415	-3988	-18223	18609	-24058	-8470	-22657	3479	-22855	-15628	-16441	7581	-22920	-18599	-12207	-219	-1710	2587	-17636	-2763	-22067	23883	-25720	-1557	-22205	23891	-22804	6082	-27244	23671	-4812	-145	-125	-117	-67	-64	-60	-107	40	-150	17	33	-78	-19	-60	78	-35	0
0.205833	-6105	-2570	-3523	-18327	19047	-23500	-8259	-22859	2483	-22482	-15601	-16545	7526	-22550	-18464	-12509	490	-1569	2868	-17589	-3173	-20656	25085	-25780	867	-21062	24477	-23113	4205	-26659	24528	-4861	-147	-126	-119	-69	-61	-55	-109	40	-147	18	29	-76	-17	-58	80	-31	4
0.206667	-6950	-2734	-3071	-18434	19399	-22940	-8016	-23053	1692	-22124	-15520	-16662	7202	-22180	-18281	-12796	1404	-1409	3148	-17540	-3466	-19203	26221	-25899	2237	-19921	25038	-23289	3281	-25944	25453	-5136	-150	-130	-124	-68	-62	-60	-109	37	-151	18	26	-81	-23	-62	77	-33	-3
0.207500	-8145	-2897	-2632	-18561	19540	-22405	-7741	-23210	894	-21781	-15390	-16801	6632	-21818	-18058	-13063	-504	-1269	3428	-17499	-3892	-17739	27275	-26069	3484	-18809	25580	-23321	2357	-25099	26429	-5623	-149	-128	-121	-67	-62	-60	-111	38	-152	18	30	-76	-21	-60	78	-30	0
0.208333	-9341	-3064	-2209	-18662	19514	-21882	-7436	-23344	50	-21458	-15208	-16958	5753	-21464	-17789	-13304	1435	-1144	3708	-17464	-4047	-16302	28222	-26286	3866	-17753	26107	-23228	1214	-24159	27421	-6291	-148	-129	-137	-68	-59	-61	-109	39	-152	20	28	-80	-24	-61	80	-31	0
0.209167	-10676	-3233	-1804	-18777	19234	-21391	-7112	-23451	-685	-21156	-14981	-17139	4849	-21146	-17486	-13529	-832	-1020	3976	-17435	-4130	-14937	29040	-26554	4291	-16775	26618	-23019	-167	-23154	28405	-7115	-153	-128	-124	-74	-67	-60	-110	39	-156	17	30	-77	-40	-61	76	-33	-1
0.210000	-12546	-3399	-1421	-18888	18599	-20925	-6765	-23529	-1528	-20881	-14728	-17355	3904	-20845	-17152	-13732	47	-939	4239	-17413	-4093	-13658	29729	-26846	4671	-15897	27123	-22717	-1551	-22103	29351	-8039	-149	-150	-126	-68	-63	-59	-110	39	-152	13	29	-80	-24	-60	81	-32	-4
0.210833	-14065	-3569	-1068	-19006	17865	-20507	-6398	-23578	-2412	-20627	-14407	-17599	2891	-20576	-16790	-13909	2960	-859	4483	-17400	-3918	-12495	30260	-27156	2731	-15124	27633	-22344	-2321	-21047	30229	-9019	-148	-129	-119	-65	-62	-58	-105	42	-151	20	35	-74	-36	-58	81	-30	-1
0.211667	-14829	-3734	-733	-19115	16954	-20124	-6015	-23602	-3407	-20410	-14070	-17882	1888	-20345	-16414	-14064	-1822	-800	4714	-17399	-3897	-11475	30678	-27473	2136	-14468	28131	-21932	-4297	-20018	31017	-10005	-148	-116	-122	-62	-53	-59	-104	43	-150	20	34	-74	-22	-56	81	-30	0
0.212500	-15029	-3901	-430	-19225	15929	-19777	-5616	-23595	-4355	-20223	-13710	-18193	664	-20161	-16027	-14204	6150	-755	4915	-17405	-3468	-10604	30936	-27777	-115	-13931	28621	-21509	-4389	-19053	31696	-10956	-150	-127	-120	-64	-58	-56	-107	41	-148	20	34	-74	-21	-51	80	-28	0
0.213333	-15876	-4063	-152	-19336	14882	-19474	-5210	-23573	-5074	-20064	-13330	-18531	-263	-19999	-15631	-14329	3178	-727	5096	-17421	-3001	-9890	31069	-28060	-2847	-13516	29093	-21095	-3676	-18160	32253	-11820	-145	-127	-117	-65	-57	-58	-131	41	-149	19	37	-72	-18	-57	81	-27	-1
0.214167	-16569	-4219	103	-19442	13508	-19212	-4795	-23509	-5924	-19942	-12940	-18900	-1118	-19928	-15227	-14443	3132	-719	5245	-17449	-2508	-9374	31068	-28295	-3549	-13207	29535	-20713	-4523	-17371	32683	-12562	-148	-127	-118	-67	-60	-58	-107	42	-149	20	36	-76	-18	-58	81	-30	1
0.215000	-17034	-4375	330	-19544	12009	-18994	-4362	-23435	-6632	-19857	-12547	-19285	-1796	-19891	-14824	-14548	6143	-724	5374	-17489	-2021	-8971	30966	-28486	-4459	-12998	29938	-20382	-4661	-16696	32767	-13131	-153	-129	-120	-66	-62	-61	-107	36	-154	17	32	-78	-23	-59	80	-32	0
0.215833	-17234	-4526	516	-19645	10610	-18812	-3950	-23336	-7190	-19813	-12153	-19679	-2156	-19907	-14425	-14655	3561	-742	5476	-17555	-1589	-8741	30766	-28612	-4855	-12867	30295	-20099	-4559	-16130	32767	-13538	-147	-126	-121	-67	-62	-60	-105	43	-148	17	32	-72	-21	-57	79	-28	5
0.216667	-17134	-4665	683	-19738	9306	-18666	-3520	-23220	-7833	-19779	-11762	-20069	-2588	-19978	-14023	-14747	5249	-767	5542	-17593	-1123	-8651	30474	-28679	-4704	-12810	30579	-19884	-4792	-15687	32767	-13728	-148	-125	-119	-65	-63	-58	-107	61	-151	17	36	-72	-19	-57	82	-29	0
0.217500	-15961	-4798	825	-19822	7869	-18554	-3084	-23061	-8466	-19813	-11380	-20442	-2926	-20114	-13634	-14852	8241	-801	5590	-17657	-444	-8679	30115	-28678	-5877	-12804	30779	-19731	-3821	-15363	32767	-13716	-147	-124	-116	-67	-59	-56	-104	43	-148	20	37	-72	-19	-60	84	-28	1
0.218333	-15953	-4921	941	-19907	6388	-18475	-2654	-22890	-8619	-19855	-11023	-20787	-2555	-20287	-13249	-14964	4809	-842	5610	-17732	-107	-8816	29701	-28611	-6478	-12830	30885	-19633	-2998	-15137	32767	-13492	-153	-126	-118	-68	-61	-66	-103	45	-148	21	37	-73	-18	-53	82	-28	2
0.219167	-15845	-5030	1031	-19980	4834	-18426	-2230	-22706	-8957	-19952	-10683	-21099	-2226	-20539	-12865	-15089	3313	-886	5615	-17815	99	-9023	29253	-28482	-4891	-12880	30880	-19583	-3778	-15008	32458	-13072	-149	-122	-116	-63	-59	-56	-103	61	-146	20	36	-72	-22	-57	87	-25	1
0.220000	-14752	-5133	1092	-20051	3430	-18408	-1816	-22499	-9366	-20069	-10364	-21357	-1802	-20831	-12510	-15231	4990	-931	5597	-17911	510	-9292	28782	-28304	-3872	-12938	30754	-19562	-3791	-14947	32006	-12483	-147	-122	-117	-66	-60	-52	-105	44	-149	22	38	-70	-22	-53	84	-26	1
0.220833	-13911	-5218	1127	-20115	2154	-18415	-1424	-22275	-9565	-20218	-10070	-21563	-1237	-21170	-12159	-15390	1770	-993	5568	-18013	793	-9595	28297	-28082	-2584	-12997	30497	-19559	-3857	-14942	31470	-11755	-149	-124	-120	-67	-62	-57	-107	42	-152	18	32	-80	-21	-56	84	-29	0
0.221667	-12885	-5292	1141	-20173	898	-18446	-1056	-22039	-9627	-20384	-9787	-21699	-562	-21543	-11817	-15566	3058	-1027	5527	-18127	1035	-9913	27810	-27822	-1298	-13049	30125	-19554	-4052	-14973	30871	-10925	-150	-126	-118	-68	-63	-59	-104	41	-152	19	36	-73	-23	-59	79	-29	-4
0.222500	-11597	-5348	1124	-20226	-280	-18506	-715	-21800	-9540	-20575	-9524	-21767	246	-21947	-11497	-15760	1281	-1071	5482	-18243	1211	-10234	27329	-27531	66	-13097	29626	-19537	-4246	-15017	30223	-10033	-149	-128	-120	-67	-66	-58	-105	42	-153	16	35	-77	-23	-57	85	-32	-4
0.223333	-10599	-5387	1090	-20273	-1443	-18581	-414	-21554	-9283	-20772	-9260	-21766	1203	-22365	-11187	-15971	-249	-1118	5430	-18392	1440	-10542	26859	-27237	1917	-13134	29019	-19486	-4556	-15062	29546	-9128	-149	-130	-126	-70	-65	-62	-88	37	-153	15	32	-81	-25	-60	77	-34	-7
0.224167	-9265	-5410	1031	-20318	-2527	-18678	-169	-21323	-9171	-21003	-9009	-21689	2120	-22791	-10887	-16191	2528	-1163	5411	-18534	1726	-10825	26413	-26928	1945	-13168	28319	-19392	-4293	-15088	28862	-8233	-151	-131	-124	-68	-62	-59	-107	40	-156	15	36	-76	-24	-59	80	-29	-6
0.225000	-6931	-5410	958	-20349	-3526	-18786	21	-21093	-9187	-21230	-8744	-21543	2917	-23213	-10607	-16430	-3628	-1210	5346	-18688	1749	-11080	25982	-26623	2674	-13198	27539	-19251	-5309	-15091	28187	-7418	-151	-128	-122	-68	-63	-58	-104	40	-155	17	34	-76	-23	-60	80	-34	-3
0.225833	-3708	-5396	864	-20396	-4592	-18922	135	-20889	-9214	-21463	-8470	-21342	3389	-23616	-10352	-16671	1956	-1257	5307	-18856	1949	-11306	25574	-26325	2564	-13235	26703	-19060	-5458	-15058	27540	-6705	-151	-126	-121	-64	-59	-60	-105	41	-153	19	37	-75	-17	-58	81	-32	1
0.226667	-1115	-5358	750	-20431	-5582	-19067	172	-20715	-8841	-21693	-8190	-21090	4002	-23991	-10112	-16919	3192	-1308	5282	-19039	2104	-11502	25180	-26038	567	-13287	25839	-18828	-4262	-14991	26938	-6133	-150	-128	-128	-70	-60	-59	-95	42	-152	16	34	-77	-22	-61	76	-32	0
0.227500	1622	-5312	618	-20468	-6596	-19227	116	-20578	-8454	-21925	-7870	-20805	4461	-24319	-9909	-17155	-277	-1367	5262	-19232	1936	-11681	24800	-25772	441	-13356	24974	-18556	-4631	-14895	26397	-5728	-149	-128	-125	-66	-64	-62	-107	41	-151	15	35	-76	-23	-65	80	-31	0
0.228333	4729	-5247	468	-20508	-7476	-19398	-29	-20487	-8089	-22155	-7546	-20508	4767	-24623	-9736	-17386	3796	-1431	5253	-19436	1860	-11836	24434	-25523	-98	-13456	24128	-18260	-4444	-14762	25927	-5504	-158	-129	-119	-66	-68	-57	-108	38	-149	15	34	-80	-26	-61	79	-31	0
0.229167	7616	-5169	299	-20553	-8330	-19575	-272	-20447	-7747	-22369	-7203	-20201	4986	-24817	-9606	-17600	150	-1504	5253	-19653	1709	-11980	24081	-25291	-258	-13578	23330	-17955	-4388	-14601	25521	-5471	-152	-130	-127	-70	-67	-59	-109	36	-153	17	30	-77	-24	-48	78	-31	-1
0.230000	10150	-5076	118	-20598	-9223	-19750	-627	-20470	-7298	-22579	-6852	-19914	4913	-24955	-9506	-17788	1169	-1575	5255	-19884	1403	-12124	23730	-25072	-487	-13724	22588	-17658	-4488	-14425	25188	-5633	-151	-127	-128	-66	-66	-57	-107	37	-152	15	25	-77	-22	-58	79	-32	-3
0.230833	13777	-4976	-74	-20644	-9953	-19920	-1049	-20554	-6949	-22772	-6488	-19652	4442	-25015	-9460	-17940	4152	-1654	5268	-20118	1315	-12270	23391	-24866	-2142	-13894	21934	-17386	-3579	-14238	24930	-5985	-151	-124	-124	-67	-63	-57	-108	40	-151	18	34	-77	-33	-57	77	-30	-3
0.231667	16464	-4866	-280	-20693	-10703	-20079	-1573	-20702	-6271	-22945	-6130	-19418	4377	-24988	-9463	-18064	2276	-1736	5287	-20368	1242	-12429	23036	-24674	-4239	-14088	21365	-17161	-2314	-14058	24739	-6507	-148	-120	-122	-69	-28	-56	-112	36	-156	12	27	-78	-22	-61	77	-33	-5
0.232500	18089	-4755	-503	-20755	-11639	-20229	-2192	-20918	-5455	-23113	-5785	-19293	4151	-24879	-9522	-18150	-981	-1824	5304	-20627	1005	-12612	22692	-24490	-3839	-14294	20902	-16998	-2890	-13888	24595	-7175	-150	-129	-121	-67	-65	-59	-108	37	-152	17	29	-77	-22	-59	77	-16	-4
0.233333	20047	-4633	-733	-20812	-12346	-20376	-2868	-21197	-4753	-23250	-5464	-19219	3746	-24681	-9627	-18193	1513	-1911	5327	-20895	916	-12809	22345	-24301	-3855	-14510	20537	-16911	-2777	-13740	24498	-7980	-145	-127	-121	-67	-63	-59	-109	36	-150	18	33	-75	-19	-60	77	-30	0
0.234167	21515	-4513	-977	-20869	-13023	-20449	-3596	-21527	-4075	-23370	-5181	-19205	3312	-24401	-9783	-18193	-1833	-2007	5346	-21172	781	-13034	22002	-24116	-4015	-14722	20264	-16908	-2205	-13617	24430	-8860	-151	-128	-120	-67	-59	-59	-108	38	-161	20	30	-77	-22	-58	77	-32	0
0.235000	22692	-4393	-1227	-20927	-13761	-20541	-4366	-21911	-3360	-23466	-4945	-19298	2714	-24042	-9995	-18158	-1634	-2085	5372	-21450	718	-13288	21659	-23933	-3863	-14927	20082	-16990	-2012	-13534	24380	-9810	-145	-128	-122	-67	-66	-60	-112	38	-153	17	33	-76	-22	-60	81	-29	0
0.235833	23359	-4275	-1486	-20978	-14347	-20556	-5138	-22332	-2554	-23532	-4768	-19468	2097	-23609	-10240	-18094	-2968	-2166	5393	-21733	734	-13559	21328	-23746	-3380	-15118	19986	-17151	-1756	-13493	24333	-10786	-147	-126	-119	-66	-61	-56	-108	40	-149	21	34	-76	-21	-59	87	-30	0
0.236667	23093	-4162	-1751	-21025	-14856	-20557	-5917	-22785	-1478	-23569	-4657	-19730	1548	-23119	-10515	-18005	-6028	-2245	5411	-22023	681	-13855	20992	-23557	-1854	-15288	19956	-17393	-1693	-13496	24250	-11745	-148	-126	-117	-40	-63	-57	-108	43	-151	21	35	-72	-22	-57	80	-30	0
0.237500	22448	-4057	-2016	-21063	-15243	-20518	-6663	-23262	-432	-23575	-4623	-20068	922	-22587	-10815	-17904	-3009	-2317	5430	-22312	751	-14157	20667	-23368	-1549	-15422	19982	-17696	-1059	-13549	24196	-12668	-147	-124	-119	-62	-62	-52	-104	45	-149	19	34	-75	-23	-56	81	-27	1
0.238333	21790	-3952	-2291	-21088	-15511	-20439	-7365	-23741	174	-23526	-4660	-20479	277	-22009	-11125	-17796	-7716	-2382	5444	-22612	627	-14492	20347	-23182	-1150	-15537	20040	-18044	-1032	-13646	24075	-13528	-147	-122	-119	-65	-62	-60	-102	44	-148	24	35	-72	-19	-55	82	-26	0
0.239167	21407	-3856	-2564	-21103	-15717	-20327	-8000	-24208	442	-23473	-4782	-20955	-786	-21411	-11432	-17696	-6726	-2440	5455	-22911	660	-14824	20040	-23000	-293	-15620	20120	-18422	-693	-13790	23933	-14303	-146	-124	-118	-63	-61	-64	-103	46	-158	18	34	-74	-17	-52	82	-25	2
0.240000	20515	-3771	-2836	-21093	-15769	-20184	-8555	-24664	1036	-23364	-4967	-21485	-1764	-20799	-11741	-17617	-3558	-2493	5465	-23203	998	-15156	19740	-22828	-1955	-15671	20210	-18808	1714	-13976	23738	-14973	-152	-127	-120	-66	-60	-56	-104	41	-151	21	35	-75	-18	-56	81	-30	-1
0.240833	19207	-3702	-3099	-21077	-15794	-20017	-9020	-25090	1653	-23214	-5223	-22060	-2704	-20190	-12001	-17565	-10959	-2538	5473	-23492	992	-15482	19450	-22666	-1342	-15697	20290	-19184	2095	-14203	23496	-15517	-150	-125	-118	-67	-61	-57	-105	41	-151	20	33	-75	-24	-55	78	-28	0
0.241667	17738	-3638	-3359	-21041	-15768	-19821	-9382	-25479	2241	-23009	-5525	-22658	-3625	-19584	-12268	-17547	-6763	-2573	5487	-23785	1134	-15799	19168	-22508	-782	-15694	20344	-19527	2585	-14456	23215	-15938	-147	-126	-119	-64	-66	-58	-105	43	-151	19	34	-74	-24	-57	81	-30	-4
0.242500	15934	-3579	-3604	-20967	-15699	-19609	-9646	-25834	2710	-22757	-5861	-23268	-4478	-19002	-12473	-17563	-10620	-2591	5499	-24066	1300	-16104	18895	-22372	-105	-15677	20366	-19823	3435	-14730	22893	-16229	-149	-128	-121	-68	-63	-60	-105	42	-152	18	34	-74	-22	-55	84	-29	-3
0.243333	14027	-3531	-3841	-20882	-15438	-19381	-9798	-26136	3103	-22459	-6202	-23880	-5189	-18443	-12629	-17627	-11562	-2604	5515	-24347	1239	-16387	18630	-22251	745	-15655	20346	-20058	3772	-15017	22533	-16400	-150	-125	-116	-66	-63	-57	-105	44	-152	21	36	-76	-22	-58	81	-28	1
0.244167	13054	-3493	-4063	-20777	-15154	-19159	-9854	-26398	3031	-22115	-6571	-24487	-6138	-17920	-12739	-17731	-9686	-2604	5531	-24648	1322	-16650	18366	-22147	834	-15634	20273	-20220	4343	-15303	22155	-16449	-149	-127	-118	-64	-60	-57	-103	42	-159	22	21	-73	-22	-47	85	-27	-1
0.245000	11677	-3470	-4272	-20654	-14719	-18951	-9815	-26614	3108	-21731	-6908	-25074	-6597	-17424	-12793	-17881	-10146	-2591	5554	-24884	1580	-16895	18104	-22063	-318	-15620	20137	-20316	5924	-15600	21750	-16395	-148	-125	-119	-62	-64	-56	-100	41	-150	21	35	-72	-22	-56	81	-29	1
0.245833	9157	-3454	-4461	-20513	-14395	-18717	-9706	-26789	3276	-21295	-7212	-25635	-6982	-16962	-12794	-18060	-14789	-2563	5575	-25136	1533	-17121	17833	-22000	1042	-15627	19943	-20320	5604	-15880	21340	-16256	-152	-125	-118	-62	-62	-55	-102	44	-149	22	38	-72	-19	-53	85	-27	0
0.246667	7486	-3452	-4630	-20351	-14124	-18513	-9525	-26923	3190	-20827	-7454	-26166	-7491	-16543	-12750	-18271	-12077	-2518	5602	-25378	1569	-17320	17559	-21954	2302	-15654	19688	-20263	5260	-16147	20945	-16047	-149	-124	-114	-50	-61	-55	-101	43	-151	21	35	-73	-23	-55	84	-26	-3
0.247500	5968	-3465	-4787	-20199	-13754	-18331	-9301	-27025	3148	-20324	-7645	-26659	-7838	-16165	-12661	-18501	-13874	-2461	5625	-25614	1545	-17506	17282	-21926	2931	-15712	19374	-20140	5570	-16394	20513	-15774	-149	-124	-120	-67	-63	-57	-104	43	-152	20	36	-74	-24	-55	82	-32	0
0.248333	4473	-3485	-4920	-20026	-13404	-18184	-9040	-27094	2957	-19798	-7760	-27107	-8097	-15823	-12539	-18743	-13652	-2386	5648	-25830	1455	-17668	16974	-21919	3535	-15797	18993	-19970	5398	-16619	20110	-15471	-149	-122	-120	-67	-64	-59	-105	37	-155	16	30	-77	-24	-58	79	-30	-1
0.249167	3103	-3523	-5037	-19859	-12997	-18039	-8770	-27132	2761	-19257	-7790	-27517	-8207	-15519	-12381	-18979	-12574	-2304	5672	-26036	1372	-17807	16667	-21919	3673	-15907	18567	-19754	5446	-16811	19725	-15136	-153	-130	-122	-65	-70	-60	-105	41	-179	16	33	-73	-24	-57	81	-26	-5
0.250000	1656	-3567	-5122	-19694	-12574	-17926	-8497	-27145	2687	-18706	-7738	-27886	-8312	-15249	-12193	-19197	-14900	-2194	5694	-26224	1135	-17926	16352	-21934	4442	-16034	18082	-19518	5327	-16971	19357	-14795	-200	-126	-121	-65	-60	-57	-105	37	-155	17	33	-75	-22	-55	81	-27	-1
0.250833	43	-3618	-5184	-19539	-12109	-17837	-8233	-27124	2496	-18148	-7610	-28214	-8473	-15017	-11991	-19411	-10572	-2075	5712	-26400	1006	-18017	16027	-21957	4151	-16191	17556	-19270	5574	-17098	18998	-14464	-150	-126	-117	-65	-61	-58	-104	40	-158	18	33	-76	-19	-52	82	-27	-1
0.251667	-955	-3687	-5228	-19399	-11674	-17772	-7998	-27086	1988	-17600	-7414	-28501	-8446	-14822	-11768	-19549	-11356	-1945	5723	-26546	925	-18086	15689	-21987	2939	-16358	16990	-19033	5787	-17194	18659	-14141	-147	-125	-118	-65	-60	-60	-103	40	-151	18	34	-72	-22	-57	84	-29	0
0.252500	-1141	-3762	-5248	-19280	-11264	-17731	-7793	-27022	1320	-17077	-7148	-28758	-8749	-14671	-11550	-19662	-11841	-1808	5721	-26682	759	-18139	15347	-22020	3086	-16528	16395	-18815	5464	-17264	18331	-13845	-147	-122	-119	-66	-61	-59	-102	43	-147	22	34	-108	-24	-55	82	-29	-1
0.253333	-1357	-3841	-5243	-19183	-10680	-17703	-7646	-26934	807	-16582	-6846	-28980	-8979	-14547	-11325	-19726	-3376	-1663	5712	-26798	654	-18157	15003	-22059	378	-16697	15776	-18630	7373	-17309	18011	-13573	-147	-122	-95	-60	-62	-58	-104	41	-150	19	36	-74	-18	-56	85	-26	0
0.254167	-2130	-3931	-5217	-19116	-10248	-17686	-7503	-26816	321	-16126	-6518	-29170	-8960	-14471	-11078	-19734	-9294	-1513	5687	-26889	353	-18146	14660	-22089	-773	-16857	15151	-18480	8076	-17305	17688	-13340	-152	-127	-118	-65	-61	-45	-103	41	-155	3	67	-73	-22	-57	81	-29	-3
0.255000	-2518	-4020	-5166	-19076	-9663	-17682	-7422	-26670	-58	-15715	-6175	-29328	-8888	-14432	-10883	-19690	-3560	-1357	5653	-26962	37	-18113	14337	-22121	-1356	-16989	14539	-18378	8553	-17296	17365	-13138	-150	-124	-118	-66	-63	-58	-108	42	-151	19	34	-75	-18	-58	80	-28	0
0.255833	-2920	-4108	-5090	-19081	-9099	-17674	-7377	-26499	-409	-15356	-5827	-29458	-8706	-14438	-10677	-19591	-4061	-1209	5600	-27007	-251	-18044	13991	-22138	-1808	-17103	13901	-18317	9347	-17269	17035	-12969	-148	-122	-119	-64	-62	-56	-104	40	-159	19	35	-77	-25	-50	81	-29	1
0.256667	-3503	-4194	-4994	-19121	-8504	-17657	-7359	-26292	-765	-15055	-5534	-29559	-8360	-14482	-10479	-19432	-4164	-1056	5535	-27032	-475	-17948	13669	-22139	-1886	-17184	13299	-18299	9871	-17232	16698	-12831	-150	-127	-122	-72	-67	-60	-107	38	-154	16	33	-76	-27	-58	79	-31	-6
0.257500	-3524	-4273	-4869	-19193	-7933	-17642	-7379	-26052	-1364	-14823	-5264	-29626	-8478	-14573	-10292	-19227	-991	-903	5461	-27007	-703	-17816	13365	-22120	-2113	-17230	12744	-18313	10265	-17181	16348	-12716	-149	-128	-120	-64	-64	-55	-105	41	-151	19	39	-77	-23	-57	82	-28	1
0.258333	-3496	-4341	-4719	-19310	-7363	-17603	-7405	-25774	-1613	-14629	-5047	-29654	-8358	-14700	-10108	-18978	1393	-756	5368	-26990	-685	-17657	13080	-22075	-3921	-17237	12200	-18355	11806	-17125	15985	-12626	-139	-126	-120	-66	-62	-56	-103	44	-151	18	36	-74	-19	-56	84	-29	-3
0.259167	-4857	-4397	-4545	-19458	-6850	-17549	-7436	-25469	-1514	-14544	-4886	-29647	-7935	-14874	-9934	-18691	-2963	-608	5275	-26929	-929	-17471	12810	-22009	-3412	-17215	11712	-18420	11971	-17072	15602	-12554	-146	-125	-120	-59	-59	-56	-92	42	-185	18	30	-73	-15	-52	86	-27	3
0.260000	-5550	-4434	-4339	-19648	-6378	-17472	-7468	-25138	-1455	-14506	-4818	-29595	-7521	-15076	-9773	-18378	-417	-466	5165	-26839	-1200	-17261	12556	-21909	-1956	-17153	11275	-18493	11314	-17025	15201	-12499	-148	-129	-118	-66	-59	-57	-104	42	-147	18	38	-74	-21	-53	84	-28	-3
0.260833	-6181	-4457	-4137	-19874	-5830	-17380	-7499	-24789	-1231	-14541	-4821	-29508	-6876	-15321	-9620	-18050	-1147	-329	5050	-26728	-1479	-17035	12318	-21784	-974	-17067	10892	-18565	11359	-16984	14790	-12457	-149	-129	-120	-67	-62	-60	-107	40	-158	15	33	-78	-44	-59	81	-30	-1
0.261667	-6917	-4462	-3903	-20135	-5328	-17259	-7511	-24421	-1057	-14633	-4899	-29361	-6090	-15592	-9475	-17721	-2481	-193	4930	-26595	-1788	-16787	12094	-21618	404	-16949	10565	-18627	11101	-16937	14368	-12425	-154	-128	-120	-66	-66	-58	-107	38	-156	16	34	-77	-24	-59	79	-31	-5
0.262500	-7208	-4448	-3676	-20428	-4728	-17116	-7503	-24029	-907	-14779	-5052	-29168	-5127	-15878	-9347	-17382	-1022	-56	4807	-26431	-1973	-16531	11875	-21422	1353	-16815	10291	-18669	10626	-16909	13937	-12391	-149	-129	-124	-68	-62	-59	-111	35	-150	16	33	-78	-10	-58	92	-30	-1
0.263333	-7711	-4409	-3431	-20748	-4078	-16949	-7468	-23636	-580	-14981	-5271	-28916	-4027	-16182	-9202	-17058	-4105	82	4690	-26252	-2278	-16263	11668	-21184	2796	-16660	10069	-18691	9863	-16876	13502	-12363	-163	-129	-121	-66	-62	-58	-108	39	-150	12	33	-78	-22	-59	80	-32	-1
0.264167	-8640	-4357	-3194	-21098	-3511	-16767	-7413	-23246	-139	-15227	-5556	-28609	-3001	-16505	-9077	-16741	-2006	220	4572	-26062	-2485	-15999	11462	-20921	4094	-16496	9887	-18687	9189	-16839	13062	-12339	-151	-130	-124	-66	-63	-79	-113	36	-151	15	33	-78	-21	-57	79	-31	0
0.265000	-9032	-4292	-2957	-21469	-2970	-16569	-7332	-22865	101	-15516	-5890	-28237	-2051	-16797	-8970	-16447	-1292	362	4457	-25857	-2656	-15735	11241	-20632	3862	-16329	9744	-18650	8567	-16804	12615	-12316	-151	-130	-126	-70	-64	-60	-109	34	-154	11	29	-80	-25	-63	77	-24	-4
0.265833	-8690	-4216	-2755	-21859	-2565	-16371	-7229	-22498	77	-15839	-6269	-27795	-1317	-17085	-8867	-16169	-4975	511	4360	-25643	-2978	-15476	11026	-20310	4970	-16151	9626	-18578	6977	-16754	12177	-12294	-150	-128	-121	-67	-60	-42	-107	40	-150	18	-1	-77	-19	-57	81	-32	0
0.266667	-7754	-4122	-2563	-22260	-1974	-16163	-7104	-22143	176	-16176	-6674	-27313	-658	-17361	-8779	-15929	3505	664	4257	-25428	-2985	-15220	10784	-19969	3532	-15975	9516	-18484	7566	-16698	11738	-12281	-147	-126	-122	-66	-61	-59	-107	39	-154	16	32	-77	-22	-62	80	-29	-3
0.267500	-7593	-4025	-2413	-22671	-1324	-15958	-6970	-21820	468	-16540	-7096	-26763	143	-17608	-8710	-15712	-2338	821	4168	-25218	-3053	-14975	10522	-19615	2705	-15803	9410	-18363	7481	-16627	11306	-12259	-148	-130	-122	-67	-65	-61	-105	38	-153	17	32	-77	-23	-62	78	-31	-1
0.268333	-7204	-3923	-2303	-23089	-863	-15742	-6821	-21525	625	-16913	-7527	-26170	840	-17824	-8657	-15520	558	982	4088	-25007	-3130	-14753	10235	-19257	2813	-15629	9293	-18227	6518	-16533	10876	-12252	-152	-129	-122	-69	-63	-61	-107	37	-151	18	27	-80	-21	-62	76	-30	5
0.269167	-6540	-3823	-2240	-23510	-464	-15592	-6674	-21248	777	-17278	-7944	-25529	1470	-18004	-8620	-15354	1234	1145	4017	-24812	-3214	-14533	9921	-18897	2568	-15458	9153	-18069	6124	-16419	10447	-12252	-150	-131	-126	-66	-57	-60	-108	38	-151	12	30	-77	-23	-61	76	-30	0
0.270000	-6016	-3721	-2240	-23920	-21	-15436	-6527	-21008	1039	-17638	-8352	-24845	2058	-18151	-8604	-15214	-55	1314	3954	-24624	-3261	-14320	9577	-18539	2352	-15286	8981	-17906	5750	-16278	10023	-12259	-147	-132	-124	-65	-62	-58	-107	39	-151	11	29	-77	-23	-60	79	-29	0
0.270833	-4982	-3620	-2285	-24317	306	-15306	-6388	-20789	1008	-17984	-8736	-24125	2179	-18252	-8608	-15100	2352	1476	3907	-24454	-3310	-14111	9204	-18200	2108	-15097	8773	-17732	5109	-16113	9602	-12285	-150	-132	-120	-65	-61	-58	-104	43	-147	6	34	-78	-19	-53	81	-29	0
0.271667	-3084	-3521	-2396	-24696	643	-15205	-6258	-20589	930	-18297	-9073	-23384	2277	-18318	-8628	-14999	5654	1639	3869	-24300	-3194	-13905	8797	-17878	-233	-14905	8513	-17564	5699	-15920	9184	-12322	-147	-124	-118	-63	-62	-58	-107	40	-150	18	35	-75	-24	-59	80	-27	-1
0.272500	-2858	-3429	-2578	-25060	933	-15143	-6149	-20409	1217	-18591	-9382	-22629	2717	-18354	-8670	-14926	1516	1792	3835	-24172	-3243	-13697	8355	-17584	-1008	-14706	8199	-17402	5455	-15705	8755	-12382	-150	-127	-120	-64	-62	-59	-100	45	-151	22	33	-79	-22	-57	77	-30	-4
0.273333	-2563	-3355	-2825	-25421	1115	-15115	-6058	-20236	1274	-18836	-9649	-21868	2874	-18354	-8737	-14856	2499	1934	3813	-24059	-3311	-13483	7890	-17324	-215	-14494	7835	-17254	4144	-15473	8330	-12453	-130	-128	-120	-70	-65	-61	-110	37	-154	17	27	-80	-24	-62	78	-30	-1
0.274167	-1532	-3248	-3139	-25696	1435	-15119	-5988	-20066	1347	-19045	-9873	-21106	3037	-18306	-8819	-14805	3781	2060	3799	-23965	-3268	-13257	7412	-17097	-699	-14262	7421	-17109	3813	-15222	7901	-12545	-150	-127	-120	-70	-61	-57	-107	39	-149	18	30	-79	-22	-60	77	-31	0
0.275000	-698	-3157	-3505	-25964	1728	-15158	-5933	-19889	1399	-19202	-10048	-20350	3146	-18278	-8916	-14751	1669	2174	3801	-23889	-3334	-13011	6910	-16907	-792	-14023	6960	-16973	3289	-14951	7471	-12649	-148	-127	-122	-69	-62	-61	-111	39	-150	17	30	-77	-19	-61	77	-30	0
0.275833	128	-3059	-3923	-26185	2019	-15229	-5897	-19703	1405	-19306	-10183	-19617	3048	-18214	-9024	-14701	3692	2269	3815	-23830	-3471	-12778	6412	-16757	-774	-13759	6457	-16852	2641	-14682	7044	-12769	-149	-126	-121	-74	-64	-64	-110	39	-151	16	29	-86	-27	-60	78	-30	0
0.276667	742	-2955	-4384	-26374	2386	-15327	-5888	-19494	1561	-19355	-10279	-18875	3048	-18139	-9149	-14652	1360	2338	3840	-23786	-3489	-12519	5908	-16647	-359	-13485	5925	-16737	1789	-14402	6619	-12897	-150	-126	-121	-68	-67	-58	-108	41	-151	18	33	-78	-23	-58	79	-27	-1
0.277500	924	-2840	-4884	-26516	2640	-15456	-5890	-19265	1790	-19349	-10345	-18181	3226	-18055	-9278	-14599	2153	2386	3879	-23755	-3402	-12243	5425	-16573	501	-13199	5376	-16632	932	-14123	6201	-13030	-146	-127	-119	-68	-61	-56	-105	41	-152	16	41	-76	-22	-64	68	-28	-4
0.278333	1347	-2702	-5427	-26618	2905	-15604	-5913	-19001	1927	-19288	-10377	-17507	3342	-17970	-9418	-14538	4764	2406	3933	-23738	-3489	-11962	4938	-16538	-172	-12898	4822	-16534	609	-13859	5795	-13169	-148	-127	-121	-69	-60	-55	-103	42	-150	18	36	-73	-19	-57	84	-28	0
0.279167	2227	-2566	-5964	-26680	3081	-15771	-5947	-18708	1858	-19184	-10387	-16867	3217	-17894	-9558	-14469	-366	2400	4007	-23732	-3708	-11674	4487	-16535	454	-12612	4275	-16442	-1073	-13606	5392	-13302	-137	-113	-113	-65	-58	-49	-100	43	-145	19	35	-73	-18	-53	86	-26	4
0.280000	3672	-2402	-6515	-26705	3247	-15946	-5992	-18379	1801	-19007	-10377	-16262	2899	-17822	-9714	-14396	7474	2369	4097	-23737	-3567	-11390	4075	-16564	-649	-12320	3755	-16351	-1236	-13372	5008	-13433	-147	-124	-116	-63	-58	-56	-102	41	-146	22	37	-69	-18	-55	80	-26	-4
0.280833	4138	-2217	-7061	-26695	3463	-16129	-6052	-18021	1955	-18803	-10362	-15700	2809	-17766	-9870	-14306	3984	2310	4198	-23753	-3564	-11114	3687	-16618	-1876	-12039	3240	-16270	-943	-13166	4642	-13539	-149	-127	-119	-66	-61	-62	-107	40	-155	20	10	-74	-23	-59	81	-28	-1
0.281667	4529	-2022	-7599	-26658	3628	-16299	-6116	-17620	1935	-18558	-10333	-15162	2642	-17722	-10026	-14210	3657	2220	4316	-23773	-3615	-10847	3345	-16694	-1119	-11771	2776	-16187	-2099	-12990	4302	-13632	-151	-128	-121	-69	-68	-59	-105	40	-156	18	36	-79	-27	-59	79	-33	-5
0.282500	4925	-1800	-8109	-26590	3742	-16493	-6189	-17195	1934	-18282	-10301	-14669	2414	-17685	-10176	-14097	6390	2109	4452	-23796	-3560	-10598	3050	-16780	-852	-11520	2365	-16103	-2682	-12811	4002	-13691	-148	-125	-120	-74	-64	-58	-105	44	-152	18	32	-75	-23	-56	82	-27	-1
0.283333	5315	-1559	-8590	-26481	3931	-16654	-6261	-16734	1972	-17980	-10263	-14205	2312	-17666	-10324	-13966	3667	1973	4604	-23825	-3528	-10374	2801	-16873	-419	-11293	2000	-16016	-3318	-12669	3730	-13725	-148	-125	-120	-65	-61	-58	-103	43	-153	18	35	-74	-23	-58	82	-29	0
0.284167	5835	-1302	-9032	-26394	4174	-16807	-6335	-16257	1901	-17669	-10228	-13776	2010	-17651	-10465	-13828	5283	1814	4764	-23859	-3425	-10184	2593	-16974	234	-11099	1711	-15933	-4226	-12539	3494	-13723	-149	-125	-103	-66	-65	-57	-103	45	-152	23	35	-72	-21	-52	84	-29	-5
0.285000	7059	-1032	-9430	-26275	4216	-16935	-6417	-15772	1786	-17354	-10197	-13383	1480	-17663	-10600	-13676	8374	1636	4931	-23892	-3094	-10030	2423	-17075	-646	-10931	1474	-15853	-4041	-12432	3290	-13684	-149	-122	-118	-67	-66	-56	-103	45	-153	22	36	-75	-26	-55	72	-25	-1
0.285833	6774	-753	-9778	-26147	4203	-17043	-6495	-15275	2051	-17044	-10188	-13014	1355	-17671	-10729	-13517	5297	1442	5098	-23937	-2935	-9916	2291	-17167	-1094	-10799	1294	-15772	-3989	-12332	3127	-13607	-149	-120	-116	-67	-66	-53	-103	44	-152	23	34	-73	-24	-52	88	-26	1
0.286667	6269	-472	-10074	-26016	4193	-17132	-6585	-14779	2188	-16751	-10140	-12676	1051	-17693	-10852	-13348	4162	1230	5265	-23979	-2820	-9846	2190	-17256	323	-10701	1163	-15702	-5383	-12237	3004	-13496	-146	-120	-117	-63	-60	-52	-98	46	-149	22	34	-70	-23	-52	86	-25	-1
0.287500	6629	-195	-10324	-25890	4187	-17196	-6674	-14292	2278	-16478	-10115	-12365	830	-17726	-10969	-13178	6471	1004	5419	-24029	-2523	-9822	2110	-17342	853	-10639	1089	-15634	-5964	-12148	2908	-13349	-149	-120	-119	-68	-62	-53	-102	45	-146	24	40	-73	-19	-60	86	-25	-1
0.288333	6603	79	-10520	-25758	4273	-17236	-6772	-13819	2311	-16239	-10092	-12073	719	-17762	-11082	-12997	3695	762	5567	-24080	-2322	-9838	2051	-17400	1553	-10605	1053	-15576	-6294	-12053	2843	-13168	-147	-122	-117	-64	-60	-52	-101	43	-151	20	30	-76	-21	-52	82	-18	0
0.289167	6330	339	-10672	-25635	4305	-17259	-6871	-13371	2301	-16035	-10071	-11808	504	-17803	-11191	-12819	5123	503	5693	-24136	-2096	-9896	2009	-17464	2002	-10603	1054	-15532	-6780	-11949	2814	-12963	-152	-125	-122	-68	-62	-56	-101	40	-153	25	34	-74	-23	-56	82	-29	-5
0.290000	6136	587	-10768	-25516	4310	-17263	-6979	-12947	2325	-15874	-10053	-11564	256	-17853	-11303	-12637	3504	239	5800	-24197	-1871	-9990	1975	-17512	2540	-10627	1079	-15497	-7207	-11842	2809	-12734	-151	-127	-124	-70	-63	-59	-105	35	-155	17	27	-76	-24	-57	79	-30	-3
0.290833	5434	814	-10823	-25397	4256	-17248	-7090	-12553	2612	-15753	-10033	-11332	91	-17902	-11409	-12451	2660	-43	5885	-24256	-1744	-10112	1955	-17540	3716	-10669	1128	-15470	-7675	-11712	2827	-12487	-148	-128	-120	-66	-77	-57	-103	41	-152	20	12	-70	-21	-56	82	-29	-4
0.291667	4778	1020	-10830	-25282	4168	-17215	-7205	-12179	2646	-15677	-10009	-11111	-116	-17947	-11513	-12263	6327	-325	5948	-24317	-1588	-10260	1934	-17563	2806	-10717	1190	-15459	-7522	-11561	2863	-12232	-148	-122	-119	-64	-61	-53	-105	36	-152	22	34	-73	-22	-52	80	-30	0
0.292500	4684	1204	-10809	-25171	4149	-17178	-7324	-11855	2398	-15644	-9997	-10913	-409	-18003	-11633	-12079	833	-625	5977	-24384	-1485	-10424	1917	-17576	2703	-10803	1258	-15461	-8263	-11419	2912	-11977	-148	-125	-118	-66	-60	-50	-107	40	-149	10	33	-74	-19	-60	80	-31	0
0.293333	5279	1356	-10753	-25066	3950	-17143	-7452	-11557	2026	-15655	-9988	-10726	-857	-18059	-11755	-11898	6294	-935	5982	-24453	-1258	-10600	1905	-17575	2158	-10884	1328	-15470	-7946	-11249	2991	-11721	-147	-124	-119	-65	-64	-58	-108	38	-148	22	36	-76	-21	-58	79	-30	1
0.294167	5159	1482	-10669	-24955	3885	-17103	-7580	-11297	1897	-15724	-9989	-10556	-1128	-18110	-11881	-11716	6889	-1254	5958	-24521	-989	-10774	1899	-17571	-176	-10964	1389	-15491	-6304	-11072	3044	-11479	-148	-117	-121	-70	-61	-56	-105	18	-151	17	32	-79	-19	-60	78	-31	1
0.295000	4766	1574	-10563	-24848	3853	-17064	-7717	-11071	1790	-15788	-10000	-10397	-1435	-18180	-12033	-11543	3236	-1582	5908	-24600	-833	-10945	1898	-17526	-282	-11044	1448	-15513	-6466	-10882	3120	-11249	-147	-129	-122	-69	-66	-61	-107	42	-151	16	32	-77	-19	-59	56	-29	-4
0.295833	4501	1642	-10432	-24732	3755	-17031	-7849	-10877	1738	-15906	-10024	-10248	-1628	-18233	-12185	-11368	7917	-1919	5840	-24656	-768	-11100	1906	-17548	-826	-11111	1503	-15535	-6096	-10683	3201	-11042	-151	-129	-125	-68	-61	-59	-107	43	-152	17	32	-79	-21	-60	78	-33	-1
0.296667	4232	1682	-10287	-24616	3604	-17009	-7988	-10708	1586	-16042	-10064	-10108	-1788	-18317	-12353	-11194	4563	-2260	5751	-24723	-728	-11235	1928	-17531	-1227	-11164	1557	-15562	-5530	-10449	3285	-10859	-150	-130	-122	-70	-62	-59	-107	40	-151	16	33	-77	-17	-61	76	-33	0
0.297500	3698	1701	-10128	-24489	3444	-17001	-8127	-10572	1356	-16195	-10126	-9983	-2034	-18388	-12571	-11023	5375	-2604	5653	-24805	-658	-11348	1961	-17513	-1271	-11199	1606	-15576	-5478	-10266	3371	-10701	-148	-129	-121	-68	-64	-62	-104	39	-156	25	27	-80	-23	-61	80	-31	-1
0.298333	4211	1680	-9953	-24352	3113	-17004	-8262	-10456	868	-16355	-10212	-9868	-2457	-18464	-12710	-10858	8466	-2952	5541	-24845	-423	-11435	2014	-17493	-2443	-11208	1655	-15579	-4621	-10056	3460	-10568	-150	-134	-126	-69	-65	-63	-111	37	-154	10	29	-79	-25	-63	80	-32	-8
0.299167	3690	1640	-9789	-24228	2935	-17023	-8402	-10368	800	-16517	-10322	-9763	-2439	-18551	-12896	-10691	6516	-3300	5431	-24894	-198	-11486	2088	-17474	-3824	-11193	1713	-15561	-3197	-9834	3557	-10450	-149	-129	-155	-68	-61	-58	-107	36	-151	15	30	-77	-18	-61	79	-31	0
0.300000	2279	1586	-9607	-24087	2741	-17054	-8521	-10293	828	-16669	-10453	-9666	-2471	-18622	-13082	-10531	3006	-3644	5312	-24941	-141	-11510	2181	-17438	-2243	-11144	1778	-15528	-3699	-9629	3652	-10360	-148	-131	-120	-69	-62	-61	-105	38	-154	17	29	-77	-30	-62	77	-33	-1
0.300833	1643	1506	-9432	-23945	2498	-17100	-8645	-10236	722	-16818	-10613	-9566	-2493	-18703	-13270	-10377	5393	-3979	5214	-24983	73	-11505	2291	-17439	-1090	-11067	1855	-15474	-3955	-9420	3754	-10288	-150	-130	-122	-84	-64	-64	-119	32	-145	12	28	-77	-23	-62	75	-32	-5
0.301667	860	1410	-9248	-23803	2334	-17159	-8759	-10208	722	-16945	-10804	-9500	-2400	-18779	-13449	-10224	2047	-4303	5113	-25015	216	-11464	2429	-17406	-286	-10960	1951	-15393	-4043	-9214	3867	-10228	-148	-131	-125	-70	-67	-62	-103	37	-152	13	28	-78	-23	-65	73	-34	-4
0.302500	-44	1300	-9086	-23658	2225	-17224	-8866	-10189	721	-17052	-11014	-9428	-2407	-18847	-13615	-10074	2447	-4611	5022	-25041	232	-11400	2583	-17397	694	-10823	2067	-15286	-4407	-9007	3984	-10181	-147	-129	-124	-97	-65	-62	-109	37	-153	15	27	-78	-22	-61	75	-34	-1
0.303333	-1080	1145	-8918	-23523	2091	-17299	-8957	-10175	706	-17133	-11243	-9362	-2292	-18908	-13771	-9929	1280	-4905	4942	-25058	264	-11306	2758	-17374	1484	-10654	2199	-15155	-4745	-8808	4114	-10135	-148	-129	-125	-73	-61	-62	-109	38	-155	16	28	-78	-18	-62	76	-38	-4
0.304167	-2453	1033	-8759	-23388	2016	-17377	-9037	-10173	826	-17188	-11484	-9317	-1988	-18953	-13912	-9788	-1430	-5178	4867	-25068	250	-11193	2945	-17353	2983	-10480	2358	-15003	-5414	-8610	4254	-10093	-146	-129	-122	-67	-78	-64	-98	41	-153	17	32	-75	-21	-60	77	-27	0
0.305000	-3883	882	-8609	-23258	2065	-17459	-9105	-10177	883	-17214	-11736	-9249	-1610	-18981	-14041	-9654	2334	-5427	4812	-25070	330	-11064	3134	-17317	3005	-10278	2532	-14833	-5626	-8417	4408	-10052	-147	-125	-122	-67	-60	-58	-105	41	-150	17	29	-77	-19	-57	77	-24	1
0.305833	-4715	721	-8473	-23148	2208	-17539	-9157	-10192	713	-17213	-11989	-9199	-1177	-18994	-14149	-9526	-2057	-5644	4753	-25072	294	-10927	3344	-17305	2712	-10066	2729	-14643	-6493	-8236	4565	-10007	-150	-126	-150	-67	-61	-58	-107	64	-150	20	33	-76	-21	-58	77	-28	0
0.306667	-4638	545	-8345	-23057	2250	-17618	-9198	-10204	337	-17183	-12245	-9158	-1215	-18981	-14240	-9403	-59	-5839	4702	-25065	333	-10783	3544	-17281	2974	-9845	2935	-14445	-7181	-8062	4736	-9953	-149	-130	-121	-68	-66	-60	-108	39	-153	16	28	-79	-25	-60	78	-32	0
0.307500	-4813	357	-8241	-22975	2523	-17696	-9223	-10221	201	-17125	-12486	-9118	-1165	-18945	-14291	-9282	4293	-6005	4648	-25055	540	-10634	3746	-17252	697	-9638	3156	-14245	-5840	-7890	4913	-9892	-149	-131	-124	-72	-65	-59	-69	39	-153	18	25	-74	-21	-57	80	-30	1
0.308333	-5319	168	-8141	-22919	2784	-17756	-9222	-10234	16	-17043	-12708	-9080	-1032	-18886	-14365	-9180	-2074	-6137	4601	-25046	491	-10486	3939	-17224	530	-9427	3382	-14048	-6171	-7732	5097	-9819	-149	-127	-121	-68	-62	-61	-104	40	-149	18	28	-79	-21	-59	82	-29	0
0.309167	-5560	-34	-8060	-22880	2868	-17809	-9199	-10245	-117	-16937	-12892	-9048	-900	-18796	-14404	-9076	3248	-6245	4546	-25032	637	-10343	4123	-17195	133	-9226	3609	-13860	-6307	-7588	5279	-9731	-148	-130	-128	-68	-62	-57	-105	38	-150	13	30	-77	-24	-59	81	-31	-3
0.310000	-5641	-249	-7999	-22858	3010	-17849	-9168	-10256	-298	-16818	-13074	-9018	-794	-18681	-14422	-8980	185	-6323	4486	-25014	766	-10207	4294	-17168	-280	-9042	3835	-13687	-6087	-7450	5475	-9649	-151	-130	-120	-67	-63	-57	-109	39	-154	16	30	-76	-24	-57	81	-30	-5
0.310833	-5816	-470	-7951	-22861	3405	-17869	-9111	-10258	-528	-16679	-13210	-8991	-722	-18540	-14430	-8891	486	-6374	4425	-24999	883	-10075	4452	-17138	-646	-8869	4056	-13529	-6047	-7328	5660	-9553	-150	-137	-119	-64	-62	-56	-120	41	-151	21	34	-75	-21	-56	80	-30	2
0.311667	-4910	-719	-7919	-22879	3641	-17872	-9035	-10263	-991	-16525	-13308	-8963	-1134	-18368	-14422	-8808	3284	-6408	4352	-24989	1039	-9960	4591	-17111	-1834	-8719	4261	-13403	-5477	-7217	5841	-9454	-145	-120	-117	-65	-64	-59	-107	43	-149	21	29	-73	-22	-55	86	-30	0
0.312500	-4350	-926	-7907	-22919	3928	-17858	-8939	-10243	-1107	-16368	-13365	-8945	-1187	-18177	-14404	-8732	3196	-6422	4277	-24978	1036	-9849	4722	-17090	-4126	-8586	4447	-13308	-3833	-7129	6010	-9354	-150	-122	-121	-65	-60	-61	-107	40	-150	16	28	-75	-23	-59	85	-28	0
0.313333	-4935	-1164	-7911	-22971	4169	-17820	-8827	-10252	-1250	-16206	-13386	-8921	-1128	-17977	-14375	-8665	-1023	-6424	4192	-24970	933	-9754	4838	-17075	-3677	-8471	4619	-13241	-3908	-7053	6170	-9256	-146	-125	-119	-65	-61	-55	-104	43	-152	20	32	-77	-19	-58	80	-31	2
0.314167	-4563	-1413	-7931	-23039	4352	-17763	-8698	-10241	-1498	-16040	-13366	-8909	-1264	-17738	-14336	-8608	1931	-6415	4108	-24963	1042	-9662	4939	-17064	-3191	-8378	4761	-13214	-3910	-6992	6333	-9161	-147	-126	-104	-33	-62	-58	-107	42	-152	18	28	-80	-23	-55	84	-27	-4
0.315000	-4201	-1665	-7964	-23114	4695	-17689	-8557	-10228	-1692	-15886	-13313	-8899	-1253	-17523	-14295	-8561	-422	-6402	4018	-24959	1050	-9583	5032	-17063	-3321	-8299	4890	-13218	-3224	-6948	6439	-9074	-149	-130	-120	-73	-61	-60	-109	39	-151	19	28	-78	-29	-58	82	-30	-4
0.315833	-4105	-1916	-8017	-23199	5023	-17591	-8409	-10215	-1948	-15733	-13223	-8885	-1285	-17283	-14243	-8520	-424	-6384	3933	-24948	1005	-9506	5122	-17061	-3143	-8230	4997	-13250	-2834	-6912	6555	-8992	-141	-125	-117	-63	-61	-57	-105	39	-154	17	28	-75	-19	-56	84	-30	-1
0.316667	-3838	-2162	-8076	-23279	5255	-17474	-8232	-10194	-2041	-15570	-13097	-8881	-1282	-17038	-14181	-8485	11	-6363	3849	-24942	1028	-9433	5209	-17069	-2895	-8169	5108	-13317	-2335	-6887	6651	-8921	-148	-130	-121	-66	-61	-57	-104	39	-151	21	33	-77	-19	-56	90	-30	0
0.317500	-3882	-2405	-8144	-23361	5469	-17335	-8054	-10176	-1982	-15424	-12948	-8849	-1106	-16792	-14113	-8460	-3452	-6343	3770	-24930	983	-9365	5300	-17086	-1648	-8116	5158	-13410	-2258	-6872	6735	-8858	-146	-126	-118	-65	-60	-58	-104	43	-153	16	33	-72	-18	-57	86	-26	0
0.318333	-4281	-2646	-8222	-23438	5763	-17179	-7872	-10157	-1868	-15284	-12778	-8879	-978	-16555	-14042	-8451	-126	-6338	3696	-24914	985	-9298	5379	-17104	-1116	-8067	5222	-13522	-1890	-6863	6802	-8806	-151	-126	-117	-67	-59	-56	-101	40	-154	20	35	-75	-18	-51	86	-32	1
0.319167	-4078	-2882	-8305	-23508	6046	-17011	-7686	-10139	-1942	-15148	-12590	-8884	-782	-16319	-13964	-8447	-2375	-6323	3624	-24893	975	-9229	5498	-17133	-1457	-8019	5275	-13654	-1749	-6852	6848	-8764	-147	-122	-115	-63	-61	-55	-100	40	-149	23	36	-70	-17	-52	89	-28	3
0.320000	-3113	-3102	-8396	-23565	5984	-16827	-7507	-10126	-2218	-15016	-12394	-8896	-879	-16095	-13884	-8460	-3999	-6312	3559	-24868	885	-9161	5610	-17168	-506	-7968	5321	-13796	-2299	-6845	6913	-8733	-148	-122	-117	-64	-61	-35	-107	34	-150	22	37	-69	-24	-56	82	-27	1
0.320833	-2188	-3316	-8493	-23615	6096	-16635	-7337	-10111	-2250	-14896	-12192	-8915	-827	-15874	-13801	-8485	2822	-6325	3494	-24836	1070	-9101	5730	-17207	-2145	-7923	5366	-13948	-683	-6835	6965	-8716	-146	-100	-121	-67	-61	-60	-107	43	-154	20	35	-74	-22	-57	84	-27	0
0.321667	-1981	-3517	-8593	-23645	6391	-16432	-7170	-10104	-2179	-14779	-11987	-8939	-597	-15673	-13714	-8519	-4560	-6308	3433	-24792	990	-9029	5868	-17248	-1885	-7872	5417	-14101	-488	-6822	7016	-8706	-147	-122	-117	-64	-64	-60	-104	44	-151	21	28	-70	-24	-59	82	-40	1
0.322500	-1354	-3700	-8699	-23653	6553	-16226	-7014	-10100	-2111	-14665	-11791	-8966	-439	-15479	-13620	-8564	212	-6344	3368	-24738	918	-8963	6017	-17293	-1426	-7821	5479	-14245	-591	-6797	7069	-8700	-148	-111	-119	-68	-64	-57	-104	42	-153	21	35	-74	-23	-56	80	-28	1
0.323333	-891	-3865	-8805	-23665	6512	-16011	-6868	-10099	-2137	-14561	-11591	-9007	-259	-15296	-13525	-8615	-1746	-6354	3300	-24672	861	-8888	6170	-17338	-1112	-7767	5547	-14382	-247	-6767	7134	-8703	-149	-126	-122	-68	-64	-57	-107	41	-153	18	30	-79	-26	-56	81	-31	0
0.324167	-779	-4009	-8915	-23654	6588	-15790	-6740	-10101	-2064	-14455	-11400	-9049	5	-15121	-13419	-8675	-2516	-6360	3232	-24587	787	-8823	6336	-17379	-276	-7709	5637	-14494	-352	-6727	7209	-8716	-146	-126	-120	-66	-63	-55	-105	43	-152	22	35	-73	-23	-52	84	-25	-1
0.325000	198	-4144	-9027	-23622	6636	-15571	-6620	-10099	-2241	-14354	-11221	-9128	-110	-14959	-13305	-8736	-25	-6360	3158	-24488	825	-8754	6502	-17419	271	-7652	5737	-14596	-468	-6675	7303	-8722	-147	-125	-117	-63	-62	-56	-105	45	-128	20	35	-73	-22	-52	81	-25	0
0.325833	1250	-4250	-9138	-23587	6554	-15352	-6521	-10102	-2237	-14249	-11042	-9165	-12	-14800	-13182	-8801	1619	-6352	3070	-24376	926	-8687	6668	-17456	-1319	-7596	5858	-14669	839	-6628	7407	-8736	-147	-125	-117	-64	-62	-56	-102	45	-151	23	37	-69	-21	-53	86	-25	-1
0.326667	726	-4338	-9251	-23523	6401	-15136	-6435	-10110	-1979	-14153	-10881	-9238	264	-14654	-13047	-8864	-3069	-6313	2967	-24245	783	-8624	6829	-17492	-1008	-7541	5999	-14718	748	-6567	7528	-8753	-147	-124	-117	-64	-63	-58	-103	43	-155	21	30	-72	-22	-52	86	-26	-1
0.327500	815	-4410	-9371	-23460	5959	-14917	-6365	-10117	-1952	-14054	-10726	-9325	329	-14510	-12902	-8923	-761	-6300	2846	-24104	780	-8566	6989	-17516	-183	-7488	6148	-14744	20	-6510	7665	-8776	-150	-125	-122	-67	-63	-56	-101	43	-151	23	37	-75	-23	-51	82	-28	-1
0.328333	1001	-4464	-9495	-23389	5445	-14701	-6312	-10127	-1751	-13966	-10573	-9426	470	-14375	-12743	-8980	-1532	-6250	2703	-23949	786	-8512	7136	-17543	-56	-7445	6312	-14740	229	-6451	7821	-8801	-150	-128	-118	-64	-62	-53	-104	43	-156	16	37	-74	-23	-52	84	-27	-1
0.329167	856	-4504	-9616	-23313	5116	-14486	-6263	-10135	-1582	-13875	-10431	-9537	598	-14248	-12566	-9022	-2830	-6180	2527	-23778	697	-8464	7281	-17552	279	-7407	6488	-14716	85	-6398	7990	-8827	-149	-127	-119	-66	-65	-59	-103	42	-152	20	37	-75	-23	-58	79	-29	-4
0.330000	964	-4525	-9740	-23225	4748	-14272	-6225	-10142	-1619	-13788	-10290	-9667	728	-14119	-12371	-9061	-1168	-6089	2359	-23598	672	-8420	7395	-17565	29	-7372	6673	-14667	-121	-6350	8166	-8855	-150	-132	-120	-49	-66	-59	-103	27	-151	19	36	-76	-22	-56	82	-32	-3
0.330833	864	-4539	-9861	-23131	4289	-14063	-6190	-10149	-1401	-13702	-10149	-9802	824	-13998	-12158	-9085	-4251	-5978	2154	-23397	719	-8380	7507	-17582	497	-7351	6862	-14597	-232	-6310	8354	-8881	-148	-125	-119	-65	-62	-55	-104	41	-150	21	36	-75	-25	-53	82	-26	-1
0.331667	312	-4539	-9984	-23040	3791	-13854	-6156	-10157	-1075	-13625	-10003	-9953	933	-13879	-11931	-9100	-1935	-5847	1944	-23202	738	-8351	7598	-17561	731	-7338	7050	-14510	-38	-6288	8542	-8909	-151	-128	-121	-56	-64	-59	-105	40	-154	12	35	-75	-22	-57	79	-30	0
0.332500	237	-4533	-10099	-22945	3194	-13648	-6127	-10159	-1096	-13539	-9859	-10118	1090	-13765	-11688	-9105	-1451	-5690	1681	-22984	679	-8327	7681	-17549	-624	-7334	7232	-14412	253	-6278	8734	-8931	-150	-128	-120	-65	-64	-56	-105	40	-152	18	33	-80	-25	-52	82	-29	-1
0.333333	746	-4524	-10213	-22843	2604	-13439	-6087	-10159	-1375	-13453	-9703	-10290	969	-13648	-11426	-9099	-5374	-5510	1416	-22765	635	-8308	7753	-17532	-327	-7339	7406	-14309	-663	-6280	8917	-8955	-147	-128	-122	-66	-69	-57	-108	39	-151	19	18	-76	-22	-57	82	-29	0
0.334167	1627	-4506	-10314	-22739	2065	-13232	-6042	-10160	-1626	-13375	-9551	-10476	837	-13554	-11151	-9076	3482	-5309	1138	-22538	876	-8309	7817	-17509	-2481	-7351	7565	-14203	710	-6303	9095	-8978	-150	-130	-121	-65	-60	-56	-108	38	-154	13	33	-77	-22	-58	82	-33	0
0.335000	1537	-4500	-10408	-22639	1629	-13028	-5988	-10167	-1644	-13319	-9385	-10665	936	-13452	-10865	-9063	-2568	-5089	850	-22312	824	-8286	7874	-17482	-3927	-7377	7710	-14087	1768	-6342	9261	-8996	-134	-127	-119	-64	-55	-53	-107	40	-150	18	34	-76	-22	-57	79	-29	0
0.335833	1653	-4483	-10484	-22534	1155	-12826	-5923	-10162	-1663	-13218	-9209	-10865	912	-13360	-10567	-9033	187	-4848	555	-22106	852	-8281	7923	-17452	-4108	-7406	7837	-13984	1630	-6399	9411	-9006	-148	-126	-120	-63	-63	-58	-110	40	-150	18	33	-75	-25	-59	80	-27	0
0.336667	1779	-4472	-10551	-22424	497	-12629	-5849	-10158	-1719	-13138	-9029	-11067	923	-13276	-10263	-9003	897	-4592	253	-21856	881	-8286	7973	-17413	-4204	-7447	7944	-13888	1976	-6456	9546	-9015	-150	-127	-119	-64	-63	-56	-103	56	-152	19	33	-76	-15	-58	81	-29	-5
0.337500	1552	-4465	-10604	-22316	-34	-12434	-5761	-10160	-1646	-13062	-8842	-11278	998	-13194	-9959	-8973	-977	-4316	-43	-21632	860	-8289	8019	-17374	-3739	-7488	8033	-13802	2242	-6538	9665	-9016	-149	-121	-119	-66	-62	-57	-108	38	-153	19	34	-77	-22	-57	82	-28	0
0.338333	1669	-4455	-10639	-22201	-782	-12239	-5658	-10159	-1731	-12982	-8645	-11485	705	-13122	-9653	-8949	1098	-4031	-337	-21413	886	-8292	8069	-17331	-3102	-7532	8101	-13725	2217	-6619	9764	-9015	-146	-126	-120	-56	-60	-58	-104	42	-142	17	33	-74	-22	-60	81	-31	0
0.339167	2427	-4453	-10662	-22085	-1552	-12055	-5550	-10164	-1882	-12905	-8446	-11698	440	-13060	-9347	-8932	3681	-3732	-627	-21210	1020	-8299	8116	-17287	-4239	-7578	8155	-13664	3523	-6705	9843	-9007	-146	-126	-119	-65	-61	-61	-107	40	-148	19	32	-73	-19	-59	81	-27	3
0.340000	1502	-4449	-10666	-21983	-1968	-11873	-5423	-10168	-1642	-12828	-8244	-11912	533	-13008	-9050	-8922	-1098	-3421	-902	-21002	1063	-8308	8169	-17241	-3788	-7621	8187	-13617	3901	-6791	9903	-9001	-147	-127	-121	-65	-64	-59	-108	37	-151	13	29	-77	-22	-65	77	-32	-3
0.340833	873	-4450	-10660	-21847	-2640	-11709	-5311	-10183	-1500	-12754	-8040	-12120	450	-12958	-8761	-8923	-878	-3108	-1165	-20793	1158	-8317	8223	-17189	-1631	-7655	8215	-13581	2878	-6869	9958	-8984	-149	-130	-124	-68	-63	-65	-107	38	-152	16	30	-77	-25	-61	80	-33	0
0.341667	751	-4435	-10638	-21722	-3519	-11545	-5177	-10194	-1300	-12674	-7835	-12323	508	-12915	-8478	-8938	-354	-2785	-1400	-20639	1249	-8321	8278	-17139	-308	-7692	8231	-13558	2586	-6942	9996	-8967	-148	-128	-121	-78	-62	-63	-95	39	-151	13	18	-78	-24	-62	78	-33	2
0.342500	163	-4425	-10604	-21593	-4316	-11386	-5042	-10212	-1170	-12601	-7624	-12522	594	-12878	-8211	-8962	-2472	-2461	-1625	-20476	1236	-8327	8335	-17084	1215	-7716	8241	-13541	2211	-7001	10027	-8952	-150	-131	-125	-69	-64	-61	-109	40	-152	10	29	-78	-23	-63	79	-31	-3
0.343333	-168	-4400	-10557	-21468	-4899	-11237	-4907	-10234	-1171	-12527	-7421	-12717	581	-12844	-7956	-8998	-568	-2134	-1823	-20328	1215	-8329	8394	-17027	2245	-7727	8249	-13530	1682	-7053	10048	-8934	-148	-127	-125	-65	-63	-62	-109	30	-154	13	26	-79	-24	-65	77	-30	-3
0.344167	-785	-4367	-10510	-21340	-5479	-11097	-4776	-10258	-1028	-12449	-7214	-12900	723	-12816	-7712	-9049	-2904	-1799	-2003	-20197	1218	-8326	8449	-16965	3513	-7743	8258	-13527	957	-7089	10067	-8917	-151	-131	-122	-67	-64	-62	-107	41	-152	15	29	-76	-21	-63	78	-30	-9
0.345000	-2150	-4320	-10442	-21212	-6188	-10947	-4645	-10290	-699	-12371	-7014	-13080	982	-12795	-7481	-9104	-1600	-1469	-2154	-20087	1280	-8325	8503	-16900	4965	-7726	8271	-13521	97	-7112	10067	-8904	-148	-147	-118	-67	-66	-60	-108	39	-152	15	32	-75	-23	-60	79	-30	0
0.345833	-3050	-4259	-10374	-21087	-6766	-10841	-4523	-10326	-616	-12302	-6813	-13255	1397	-12771	-7263	-9174	1532	-1151	-2283	-20000	1452	-8317	8556	-16828	4248	-7706	8287	-13520	-315	-7125	10113	-8896	-147	-128	-118	-64	-62	-58	-103	39	-150	18	35	-76	-24	-68	79	-29	11
0.346667	-3250	-4186	-10305	-20969	-7353	-10724	-4405	-10367	-781	-12233	-6615	-13424	1679	-12749	-7057	-9247	-3183	-830	-2390	-19927	1466	-8306	8604	-16756	4887	-7679	8311	-13519	-1799	-7130	10132	-8887	-145	-126	-116	-69	-63	-56	-87	38	-151	16	33	-79	-23	-60	80	-29	0
0.347500	-2950	-4100	-10236	-20899	-7932	-10591	-4292	-10414	-1091	-12165	-6425	-13580	1612	-12732	-6862	-9333	5160	-525	-2485	-19885	1705	-8292	8649	-16679	3760	-7663	8337	-13514	-1438	-7127	10151	-8894	-110	-128	-122	-69	-61	-57	-107	39	-150	15	32	-76	-21	-59	78	-30	-4
0.348333	-3323	-3997	-10169	-20754	-8129	-10522	-4193	-10468	-1110	-12099	-6264	-13739	1873	-12710	-6676	-9418	2010	-230	-2559	-19862	1935	-8277	8689	-16599	2090	-7609	8368	-13504	-663	-7119	10181	-8898	-152	-131	-125	-67	-66	-57	-111	59	-153	11	30	-79	-25	-62	76	-31	-4
0.349167	-3312	-3881	-10101	-20656	-8325	-10430	-4096	-10525	-1145	-12037	-6062	-13879	2014	-12692	-6503	-9507	1997	67	-2606	-19855	2137	-8255	8731	-16521	2200	-7561	8414	-13488	-1403	-7110	10213	-8910	-152	-128	-119	-69	-58	-57	-105	38	-153	20	30	-74	-22	-59	78	-27	0
0.350000	-3225	-3754	-10032	-20564	-8457	-10341	-4006	-10588	-1163	-11976	-5883	-14015	2011	-12668	-6327	-9594	4846	325	-2641	-19869	2295	-8229	8771	-16427	1715	-7513	8464	-13468	-1438	-7095	10250	-8928	-154	-129	-120	-69	-72	-58	-108	38	-153	15	34	-77	-26	-61	79	-31	-1
0.350833	-3336	-3609	-9963	-20490	-8515	-10258	-3919	-10650	-1165	-11909	-5706	-14144	1971	-12647	-6159	-9677	2308	587	-2659	-19898	2412	-8188	8813	-16335	1260	-7461	8518	-13445	-1360	-7083	10288	-8955	-149	-128	-118	-66	-64	-53	-108	42	-153	18	34	-76	-34	-57	80	-30	-4
0.351667	-3409	-3456	-9901	-20425	-8496	-10184	-3842	-10719	-1342	-11850	-5534	-14257	1737	-12619	-6008	-9759	4129	827	-2665	-19941	2449	-8161	8852	-16239	764	-7407	8581	-13412	-1446	-7069	10330	-8983	-147	-126	-117	-67	-65	-59	-104	50	-150	18	35	-74	-24	-59	82	-28	-1
0.352500	-2527	-3286	-9841	-20373	-8422	-10115	-3769	-10792	-1681	-11787	-5374	-14364	1544	-12598	-5836	-9830	6793	1051	-2662	-19996	2627	-8121	8892	-16145	-1252	-7362	8638	-13382	-429	-7060	10372	-9020	-146	-127	-119	-67	-62	-58	-108	42	-152	15	34	-74	-23	-58	82	-28	1
0.353333	-2949	-3139	-9785	-20335	-8325	-10058	-3698	-10868	-1638	-11730	-5218	-14459	1807	-12565	-5681	-9901	2802	1261	-2645	-20065	2627	-8081	8933	-16046	-2567	-7322	8706	-13349	512	-7055	10411	-9058	-150	-130	-128	-65	-63	-57	-105	43	-150	12	36	-73	-22	-56	85	-26	0
0.354167	-3639	-2976	-9726	-20306	-8405	-10005	-3629	-10950	-1632	-11674	-5072	-14549	1761	-12549	-5528	-9960	877	1457	-2617	-20139	2531	-8036	8976	-15945	-1645	-7283	8770	-13317	-122	-7050	10446	-9103	-150	-127	-117	-64	-63	-52	-109	39	-151	17	37	-74	-22	-56	85	-30	0
0.355000	-3600	-2814	-9668	-20292	-8399	-9956	-3558	-11036	-1586	-11609	-4924	-14623	1608	-12520	-5378	-10018	2009	1640	-2580	-20213	2568	-7984	9025	-15844	-1497	-7255	8833	-13284	45	-7045	10477	-9147	-150	-113	-116	-64	-59	-57	-105	42	-151	15	38	-72	-19	-57	84	-29	-3
0.355833	-3903	-2658	-9614	-20290	-8145	-9925	-3493	-11127	-1500	-11555	-4795	-14691	1479	-12496	-5233	-10054	-1926	1803	-2544	-20293	2512	-7935	9068	-15750	-1438	-7231	8892	-13257	259	-7050	10505	-9191	-146	-129	-118	-66	-59	-62	-108	37	-148	18	35	-70	-24	-59	77	-29	0
0.356667	-4133	-2503	-9560	-20301	-7685	-9896	-3420	-11228	-1498	-11496	-4663	-14749	1354	-12469	-5095	-10112	-1538	1955	-2501	-20371	2384	-7882	9115	-15646	-1413	-7220	8944	-13237	99	-7052	10521	-9241	-148	-130	-121	-70	-59	-61	-109	37	-151	20	30	-78	-23	-60	79	-30	0
0.357500	-4347	-2358	-9507	-20319	-7096	-9879	-3347	-11326	-1318	-11443	-4555	-14788	1453	-12434	-4965	-10152	-4643	2093	-2452	-20439	2196	-7823	9163	-15551	-909	-7209	8994	-13211	90	-7052	10536	-9310	-149	-129	-119	-66	-63	-62	-109	39	-150	18	34	-75	-24	-57	84	-17	3
0.358333	-5120	-2219	-9446	-20339	-6578	-9859	-3256	-11433	-844	-11381	-4449	-14817	1672	-12391	-4837	-10190	-6800	2221	-2394	-20502	2026	-7762	9212	-15460	392	-7212	9036	-13198	-176	-7050	10542	-9326	-144	-130	-116	-78	-60	-55	-105	39	-151	20	33	-73	-23	-60	82	-27	0
0.359167	-5596	-2082	-9384	-20371	-6177	-9851	-3164	-11546	-497	-11321	-4348	-14834	1757	-12343	-4723	-10224	-4124	2329	-2342	-20554	1945	-7704	9254	-15374	41	-7223	9064	-13184	47	-7054	10537	-9366	-145	-127	-121	-65	-60	-56	-103	42	-149	27	35	-77	-17	-56	85	-23	1
0.360000	-5434	-1955	-9341	-20402	-5777	-9836	-3060	-11671	-425	-11266	-4263	-14835	1706	-12285	-4619	-10262	-10353	2428	-2283	-20597	1714	-7643	9289	-15291	507	-7241	9087	-13178	-807	-7058	10524	-9388	-147	-126	-119	-66	-64	-57	-105	40	-152	19	33	-75	-23	-58	85	-32	0
0.360833	-4821	-1837	-9265	-20438	-5268	-9862	-2953	-11800	-484	-11212	-4187	-14825	1350	-12216	-4530	-10306	-5905	2503	-2229	-20645	1609	-7589	9309	-15217	679	-7264	9099	-13181	-983	-7062	10504	-9446	-155	-130	-122	-67	-64	-62	-107	36	-150	18	30	-76	-29	-60	80	-32	0
0.361667	-4616	-1721	-9204	-20476	-4424	-9881	-2833	-11924	-153	-11161	-4124	-14793	1347	-12139	-4449	-10351	-5830	2576	-2168	-20660	1504	-7535	9337	-15153	-735	-7293	9097	-13187	191	-7069	10479	-9478	-141	-132	-124	-76	-62	-60	-121	37	-154	13	29	-77	-22	-62	79	-33	-3
0.362500	-4356	-1605	-9138	-20507	-3552	-9900	-2700	-12088	101	-11108	-4061	-14773	1371	-12044	-4391	-10399	-9764	2633	-2109	-20654	1181	-7482	9327	-15091	-56	-7319	9087	-13197	-424	-7074	10447	-9508	-151	-130	-120	-67	-64	-62	-111	40	-153	19	33	-77	-24	-61	81	-33	-4
0.363333	-3958	-1496	-9077	-20538	-2551	-9926	-2557	-12221	243	-11056	-4005	-14728	1567	-11934	-4337	-10446	-4831	2679	-2047	-20667	1055	-7432	9347	-15037	184	-7349	9071	-13210	-592	-7077	10414	-9532	-151	-124	-121	-68	-72	-63	-109	27	-153	18	34	-77	-24	-60	78	-32	0
0.364167	-3547	-1390	-9019	-20568	-1544	-9947	-2402	-12396	473	-11009	-3962	-14672	1928	-11816	-4300	-10499	-7499	2713	-1982	-20663	847	-7385	9337	-14989	700	-7378	9042	-13233	-533	-7085	10373	-9559	-148	-129	-122	-70	-68	-60	-108	36	-150	16	32	-76	-23	-60	76	-36	-3
0.365000	-3130	-1286	-8962	-20598	-529	-9972	-2245	-12560	712	-10967	-3920	-14607	2369	-11683	-4270	-10549	-5489	2734	-1919	-20645	547	-7345	9311	-14955	1394	-7405	9003	-13271	-813	-7091	10334	-9581	-151	-132	-103	-69	-67	-66	-109	35	-159	15	33	-80	-24	-60	77	-34	-3
0.365833	-1494	-1188	-8912	-20605	305	-9988	-2077	-12719	687	-10919	-3874	-14537	2697	-11539	-4250	-10603	-1102	2747	-1847	-20613	478	-7299	9285	-14925	729	-7422	8963	-13280	-423	-7097	10292	-9599	-148	-130	-122	-68	-66	-61	-108	38	-152	16	36	-80	-25	-62	77	-32	-3
0.366667	-862	-1092	-8864	-20613	1275	-9973	-1903	-12878	1036	-10874	-3827	-14451	3531	-11383	-4233	-10652	-1231	2754	-1772	-20580	346	-7266	9247	-14900	-512	-7434	8917	-13312	539	-7097	10250	-9614	-150	-127	-124	-73	-65	-61	-95	37	-154	17	34	-83	-22	-58	77	-32	0
0.367500	-939	-1002	-8829	-20619	2242	-10001	-1727	-13030	1319	-10831	-3777	-14363	4341	-11225	-4223	-10696	-2664	2750	-1693	-20536	110	-7234	9203	-14887	683	-7439	8868	-13344	-239	-7103	10205	-9627	-152	-128	-122	-68	-66	-62	-108	36	-153	15	33	-81	-28	-58	77	-34	-3
0.368333	-73	-918	-8796	-20617	3121	-9998	-1550	-13180	1490	-10784	-3718	-14270	5102	-11062	-4212	-10731	1542	2738	-1606	-20490	42	-7203	9155	-14878	1401	-7433	8819	-13377	-610	-7097	10167	-9633	-150	-107	-124	-73	-65	-60	-108	37	-151	17	33	-78	-23	-58	79	-32	-1
0.369167	627	-838	-8773	-20611	4136	-9978	-1376	-13314	1727	-10740	-3655	-14173	6184	-10903	-4204	-10763	121	2728	-1509	-20436	-121	-7179	9111	-14876	2183	-7420	8772	-13412	-646	-7092	10130	-9641	-146	-128	-117	-68	-63	-58	-109	34	-151	13	32	-78	-23	-57	79	-35	-1
0.370000	1345	-772	-8770	-20603	5066	-9952	-1205	-13435	1901	-10691	-3575	-14070	7372	-10748	-4186	-10779	2210	2708	-1404	-20381	-252	-7145	9065	-14878	2962	-7398	8728	-13446	-923	-7071	10094	-9654	-152	-128	-124	-70	-65	-61	-108	40	-152	16	33	-79	-22	-59	78	-34	-4
0.370833	2058	-708	-8747	-20592	5967	-9913	-1045	-13542	2200	-10639	-3489	-13964	8520	-10596	-4163	-10784	2729	2698	-1292	-20321	-362	-7120	9026	-14886	3290	-7364	8690	-13479	-1066	-7061	10065	-9655	-146	-127	-120	-67	-61	-55	-107	40	-152	16	35	-73	-19	-50	79	-28	0
0.371667	2333	-653	-8742	-20577	7033	-9862	-889	-13620	2594	-10586	-3409	-13856	9619	-10456	-4126	-10777	1344	2683	-1173	-20256	-574	-7095	8995	-14889	4283	-7318	8655	-13509	-1394	-7039	10039	-9652	-149	-127	-127	-66	-65	-57	-103	59	-149	19	35	-75	-23	-55	80	-33	-4
0.372500	2654	-613	-8747	-20562	7875	-9815	-742	-13690	2919	-10518	-3274	-13745	10479	-10335	-4086	-10763	5728	2669	-1051	-20197	-627	-7084	8968	-14909	3934	-7269	8624	-13541	-1238	-7010	10013	-9651	-145	-124	-119	-67	-66	-58	-105	40	-150	20	37	-78	-16	-56	81	-23	5
0.373333	3453	-581	-8751	-20552	8604	-9746	-613	-13732	3159	-10460	-3139	-13638	11100	-10239	-4029	-10736	1867	2657	-922	-20133	-805	-7052	8960	-14928	3313	-7215	8599	-13568	-1827	-6977	9989	-9650	-147	-128	-115	-73	-47	-59	-108	40	-154	16	33	-76	-23	-61	77	-34	-4
0.374167	4782	-558	-8760	-20543	9197	-9701	-497	-13754	3081	-10390	-3018	-13529	10876	-10141	-3959	-10702	4132	2656	-790	-20078	-908	-7028	8960	-14945	2908	-7157	8579	-13582	-2214	-6936	9974	-9634	-149	-129	-120	-69	-63	-57	-105	42	-155	17	30	-74	-13	-56	82	-29	-7
0.375000	5782	-540	-8759	-20526	9858	-9635	-402	-13750	2970	-10317	-2869	-13412	10226	-10067	-3876	-10658	8149	2656	-649	-19994	-690	-7001	8976	-14967	97	-7095	8565	-13587	-542	-6893	9959	-9620	-151	-121	-119	-69	-62	-58	-104	40	-149	20	35	-75	-24	-56	79	-29	1
0.375833	6103	-528	-8757	-20512	10381	-9575	-291	-13723	2740	-10236	-2713	-13298	9067	-10009	-3777	-10604	1287	2667	-515	-19928	-713	-6966	9002	-14993	-228	-7032	8550	-13597	-494	-6846	9953	-9605	-149	-128	-121	-68	-65	-58	-104	41	-151	19	19	-74	-22	-56	92	-28	0
0.376667	6463	-517	-8742	-20497	10868	-9524	-210	-13680	2387	-10153	-2546	-13184	7407	-9973	-3674	-10544	6062	2686	-376	-19856	-744	-6948	9035	-15025	-601	-6976	8536	-13596	-292	-6795	9947	-9595	-149	-122	-121	-66	-65	-53	-103	44	-152	19	32	-77	-19	-55	84	-26	0
0.377500	6876	-533	-8720	-20482	11500	-9473	-131	-13613	1947	-10066	-2371	-13070	5373	-9947	-3556	-10483	2036	2714	-247	-19782	-716	-6918	9078	-15057	-761	-6918	8532	-13589	26	-6742	9943	-9565	-146	-126	-121	-67	-59	-56	-102	44	-148	23	33	-74	-21	-55	86	-42	4
0.378333	6934	-499	-8684	-20461	12046	-9432	-80	-13547	1419	-9978	-2199	-12959	3178	-9942	-3437	-10415	1453	2749	-117	-19705	-594	-6888	9129	-15092	-594	-6878	8518	-13570	-1	-6690	9943	-9528	-143	-144	-118	-64	-58	-55	-103	44	-150	19	36	-69	-19	-55	86	-26	2
0.379167	7777	-487	-8630	-20433	12466	-9395	0	-13441	436	-9884	-2017	-12844	467	-9938	-3316	-10345	3414	2794	-18	-19646	-391	-6861	9181	-15130	-1111	-6839	8512	-13551	371	-6642	9941	-9525	-150	-122	-116	-61	-62	-55	-116	38	-146	25	38	-75	-15	-52	86	-26	1
0.380000	8056	-481	-8559	-20398	12938	-9362	53	-13345	-227	-9791	-1838	-12739	-1905	-9948	-3192	-10267	2482	2848	119	-19548	-176	-6836	9228	-15179	-2833	-6811	8499	-13528	1712	-6598	9942	-9508	-146	-124	-119	-63	-60	-52	-102	46	-150	24	34	-72	-21	-53	85	-25	1
0.380833	6926	-441	-8472	-20358	13277	-9339	107	-13233	-602	-9704	-1665	-12634	-4211	-9961	-3079	-10195	-2733	2908	219	-19465	-242	-6815	9275	-15231	-1829	-6801	8478	-13517	1322	-6561	9941	-9498	-149	-124	-122	-68	-67	-56	-103	43	-153	22	33	-73	-22	-56	81	-29	16
0.381667	6574	-405	-8371	-20307	13570	-9311	156	-13128	-1060	-9615	-1503	-12537	-6838	-9974	-2969	-10115	-553	2973	312	-19375	-243	-6798	9305	-15291	-570	-6804	8458	-13502	749	-6533	9945	-9490	-159	-128	-164	-68	-67	-57	-110	37	-156	17	29	-75	-25	-59	80	-30	-4
0.382500	6271	-358	-8245	-20243	13851	-9297	214	-13022	-1341	-9534	-1330	-12442	-9416	-9988	-2871	-10025	-3094	3055	399	-19279	-183	-6778	9333	-15380	223	-6811	8438	-13490	693	-6507	9947	-9486	-151	-128	-122	-65	-63	-57	-107	40	-154	20	32	-75	-31	-62	80	-30	0
0.383333	5654	-294	-8094	-20163	14013	-9272	276	-12912	-1563	-9450	-1166	-12346	-11840	-9993	-2781	-9933	-3597	3139	487	-19178	-73	-6760	9346	-15423	1135	-6827	8410	-13483	242	-6512	9951	-9490	-147	-126	-122	-67	-65	-58	-108	38	-153	21	30	-74	-23	-59	81	-28	-1
0.384167	5041	-219	-7926	-20069	14138	-9245	348	-12807	-1710	-9380	-1022	-12260	-14031	-9999	-2709	-9833	-3298	3216	572	-19065	73	-6745	9345	-15496	1869	-6852	8382	-13486	-250	-6475	9951	-9500	-150	-128	-121	-63	-65	-53	-107	41	-154	18	33	-75	-24	-63	81	-29	-3
0.385000	3925	-132	-7739	-19970	14179	-9213	417	-12720	-1554	-9316	-886	-12176	-15797	-10002	-2653	-9724	-6094	3342	658	-18947	157	-6736	9329	-15569	3257	-6876	8351	-13492	-1063	-6468	9950	-9516	-146	-126	-119	-66	-66	-56	-104	41	-153	23	35	-73	-25	-58	82	-29	-3
0.385833	2599	-22	-7545	-19848	14111	-9179	495	-12602	-1458	-9262	-768	-12097	-17323	-10018	-2619	-9612	-2329	3451	752	-18830	184	-6727	9300	-15649	3659	-6907	8319	-13515	-1557	-6466	9948	-9541	-150	-126	-116	-65	-63	-53	-105	40	-149	19	35	-76	-18	-56	82	-29	2
0.386667	1914	87	-7344	-19765	14084	-9137	591	-12500	-1417	-9223	-662	-12027	-18726	-10004	-2609	-9498	-3719	3566	846	-18704	99	-6724	9249	-15728	3178	-6930	8287	-13545	-2147	-6471	9942	-9585	-150	-131	-116	-65	-63	-56	-102	41	-151	19	34	-75	-18	-57	84	-31	-4
0.387500	1869	217	-7125	-19597	13880	-9090	672	-12396	-1439	-9197	-582	-11959	-20213	-10008	-2614	-9376	-4253	3688	955	-18577	91	-6722	9187	-15808	3862	-6945	8258	-13581	-3268	-6477	9937	-9616	-147	-127	-119	-64	-63	-55	-107	39	-155	18	34	-74	-22	-65	82	-32	0
0.388333	1830	351	-6901	-19465	13665	-9036	766	-12284	-1332	-9177	-516	-11897	-21337	-10017	-2642	-9254	3629	3815	1081	-18443	372	-6721	9113	-15884	1600	-6950	8229	-13627	-2257	-6485	9919	-9662	-154	-127	-137	-61	-62	-53	-108	41	-151	20	36	-74	-18	-57	79	-30	-4
0.389167	1169	500	-6676	-19336	13554	-8980	859	-12173	-1087	-9177	-482	-11842	-22073	-10038	-2693	-9127	-2728	3945	1216	-18314	375	-6724	9027	-15958	850	-6943	8206	-13682	-2553	-6497	9902	-9716	-150	-128	-119	-65	-62	-58	-111	39	-153	20	25	-74	-25	-60	81	-30	-4
0.390000	705	649	-6451	-19215	13502	-8921	952	-12051	-895	-9189	-471	-11790	-22617	-10060	-2763	-9004	3129	4075	1373	-18184	456	-6725	8935	-16025	352	-6929	8183	-13745	-2986	-6524	9879	-9774	-156	-127	-120	-69	-67	-60	-110	37	-155	16	32	-80	-28	-60	77	-34	-6
0.390833	451	804	-6228	-19097	13287	-8861	1038	-11918	-786	-9209	-486	-11745	-22894	-10087	-2850	-8877	2427	4207	1548	-18048	608	-6718	8845	-16083	-342	-6876	8175	-13804	-2676	-6498	9867	-9823	-150	-125	-118	-66	-62	-56	-108	39	-154	6	35	-74	-9	-56	84	-26	-4
0.391667	118	963	-6007	-18992	12980	-8784	1121	-11767	-633	-9229	-522	-11701	-22867	-10125	-2941	-8755	2428	4339	1735	-17934	701	-6708	8754	-16133	-939	-6815	8166	-13866	-2683	-6487	9844	-9879	-143	-128	-118	-65	-60	-53	-102	43	-151	17	34	-74	-19	-57	81	-28	-3
0.392500	454	1111	-5796	-18906	12522	-8717	1183	-11606	-768	-9264	-597	-11660	-23155	-10177	-3050	-8645	5605	4451	1939	-17824	848	-6693	8669	-16171	-1568	-6736	8173	-13929	-2637	-6457	9822	-9928	-147	-129	-118	-65	-63	-60	-107	42	-165	21	34	-74	-22	-57	85	-12	3
0.393333	836	1263	-5588	-18874	12187	-8656	1232	-11436	-635	-9274	-692	-11632	-23118	-10237	-3175	-8544	7855	4562	2158	-17721	1117	-6667	8582	-16203	-4093	-6640	8184	-13990	-1102	-6422	9802	-9971	-146	-122	-86	-61	-62	-53	-105	43	-151	22	33	-74	-25	-58	82	-28	2
0.394167	-212	1394	-5393	-18794	11946	-8599	1252	-11258	-335	-9332	-820	-11604	-22620	-10297	-3307	-8452	3354	4655	2383	-17633	1081	-6631	8506	-16223	-4677	-6529	8201	-14043	-821	-6368	9774	-10004	-147	-127	-121	-66	-65	-58	-105	40	-149	18	43	-74	-25	-56	82	-28	0
0.395000	-600	1523	-5206	-18772	11578	-8571	1250	-11066	-324	-9362	-973	-11586	-22199	-10366	-3439	-8374	5534	4736	2616	-17563	1145	-6584	8447	-16228	-4340	-6400	8229	-14093	-1188	-6293	9755	-10023	-144	-126	-118	-67	-66	-57	-107	39	-151	20	30	-79	-24	-57	85	-29	-1
0.395833	-842	1635	-5028	-18781	11230	-8486	1221	-10866	-212	-9383	-1149	-11570	-21521	-10428	-3581	-8313	4717	4796	2843	-17514	1145	-6522	8395	-16228	-4637	-6262	8265	-14133	-774	-6198	9738	-10040	-149	-128	-118	-67	-63	-58	-107	41	-153	21	34	-76	-19	-53	84	-28	-3
0.396667	-1238	1738	-4865	-18829	10959	-8430	1159	-10660	-183	-9397	-1351	-11563	-20593	-10500	-3712	-8259	3655	4835	3068	-17483	991	-6448	8360	-16206	-4366	-6114	8304	-14167	-803	-6088	9725	-10036	-145	-128	-118	-53	-63	-55	-103	43	-149	20	30	-79	-21	-56	84	-27	0
0.397500	-1549	1826	-4706	-18870	10741	-8385	1063	-10456	-238	-9401	-1568	-11556	-19467	-10558	-3842	-8225	4754	4853	3280	-17473	931	-6355	8339	-16176	-4143	-5961	8351	-14184	-847	-5963	9716	-10020	-150	-129	-121	-66	-60	-56	-104	43	-150	20	27	-74	-31	-53	87	-29	-1
0.398333	-2209	1903	-4558	-18951	10650	-8337	935	-10249	-112	-9388	-1799	-11557	-17995	-10603	-3970	-8203	1332	4858	3472	-17491	741	-6251	8327	-16140	-3298	-5805	8396	-14191	-936	-5821	9715	-9989	-151	-129	-124	-66	-63	-57	-108	40	-152	13	33	-76	-23	-57	82	-30	-3
0.399167	-3273	1968	-4422	-19054	10558	-8291	779	-10042	158	-9362	-2039	-11556	-16216	-10649	-4091	-8193	3240	4840	3641	-17526	422	-6127	8336	-16088	-2553	-5639	8451	-14181	-962	-5665	9724	-9944	-150	-125	-118	-66	-61	-56	-108	45	-149	20	33	-72	-18	-53	82	-31	0
0.400000	-3770	2025	-4284	-19177	10414	-8236	587	-9842	292	-9316	-2292	-11556	-14503	-10644	-4192	-8188	2973	4807	3795	-17592	78	-5991	8351	-16033	-3229	-5477	8496	-14164	-1024	-5495	9740	-9883	-148	-125	-117	-66	-61	-56	-112	41	-153	22	35	-73	-18	-57	81	-29	1
0.400833	-3575	2073	-4160	-19317	10293	-8174	375	-9649	205	-9256	-2548	-11558	-12956	-10640	-4290	-8198	-1463	4753	3908	-17681	-327	-5843	8373	-15965	-1931	-5317	8542	-14119	-2270	-5331	9760	-9817	-151	-128	-121	-68	-63	-59	-108	40	-153	19	29	-81	-22	-62	84	-31	-1
0.401667	-3094	2111	-4036	-19472	10333	-8119	130	-9461	142	-9182	-2799	-11558	-11226	-10609	-4369	-8214	6488	4694	3994	-17792	-455	-5682	8407	-15890	-2822	-5156	8580	-14063	-1545	-5156	9799	-9729	-148	-125	-119	-68	-64	-57	-110	39	-152	21	29	-77	-22	-56	84	-29	0
0.402500	-3248	2149	-3925	-19639	10373	-8035	-119	-9274	208	-9094	-3044	-11557	-9287	-10556	-4434	-8231	90	4623	4042	-17921	-679	-5507	8449	-15810	-2973	-4996	8613	-13992	-1145	-4984	9843	-9656	-150	-126	-122	-68	-63	-56	-109	42	-152	22	32	-72	-21	-58	81	-29	0
0.403333	-3234	2187	-3815	-19798	10349	-7941	-398	-9107	242	-8973	-3274	-11546	-7414	-10483	-4485	-8261	2908	4552	4059	-18079	-863	-5330	8495	-15723	-1976	-4844	8634	-13897	-1655	-4810	9896	-9568	-148	-114	-125	-65	-63	-57	-105	43	-154	18	32	-73	-21	-55	85	-29	-1
0.404167	-3283	2222	-3707	-19997	10436	-7830	-665	-8951	294	-8875	-3495	-11533	-5526	-10392	-4520	-8298	3399	4480	4048	-18248	-1131	-5141	8538	-15633	-1230	-4694	8650	-13800	-1755	-4648	9953	-9475	-152	-126	-120	-64	-62	-56	-118	44	-153	22	35	-76	-26	-56	87	-27	0
0.405000	-3356	2258	-3593	-20184	10516	-7700	-937	-8796	262	-8750	-3692	-11512	-3519	-10288	-4537	-8344	1850	4416	4016	-18434	-1523	-4953	8587	-15540	-414	-4543	8658	-13682	-1852	-4492	10017	-9383	-149	-125	-117	-64	-62	-53	-100	43	-154	23	36	-70	-22	-53	88	-40	-4
0.405833	-3032	2293	-3485	-20369	10452	-7553	-1210	-8661	-39	-8621	-3873	-11489	-1895	-10176	-4542	-8407	3842	4361	3974	-18632	-1803	-4769	8629	-15453	251	-4400	8652	-13559	-1997	-4356	10072	-9301	-144	-125	-119	-64	-62	-67	-103	43	-153	22	35	-80	-23	-51	84	-26	0
0.406667	-2096	2329	-3377	-20558	10375	-7380	-1448	-8529	-342	-8482	-4031	-11463	-443	-10067	-4535	-8486	6083	4322	3882	-18842	-1824	-4591	8666	-15361	-818	-4266	8641	-13431	-882	-4216	10134	-9221	-148	-128	-122	-68	-58	-57	-104	42	-155	18	32	-74	-27	-56	82	-28	-4
0.407500	-2840	2364	-3267	-20746	10376	-7187	-1721	-8416	-324	-8344	-4172	-11436	1294	-9959	-4511	-8589	1304	4298	3804	-19053	-2107	-4422	8701	-15269	-711	-4134	8621	-13293	-481	-4126	10190	-9146	-151	-127	-118	-63	-64	-56	-107	42	-154	19	33	-76	-24	-52	85	-28	0
0.408333	-3255	2403	-3155	-20907	10270	-6965	-1940	-8298	-398	-8187	-4285	-11400	2757	-9854	-4478	-8720	1358	4296	3718	-19274	-2390	-4256	8731	-15178	697	-4010	8596	-13157	-1207	-4028	10237	-9083	-150	-128	-121	-65	-65	-57	-102	44	-150	19	35	-73	-22	-55	84	-29	-4
0.409167	-3173	2440	-3038	-21106	10164	-6722	-2139	-8193	-521	-8045	-4382	-11376	4106	-9763	-4436	-8865	1569	4315	3643	-19491	-2516	-4111	8752	-15103	1233	-3897	8571	-13029	-954	-3956	10277	-9024	-152	-128	-119	-57	-65	-57	-107	40	-161	19	34	-73	-26	-56	82	-29	-3
0.410000	-3589	2470	-2919	-21293	9988	-6456	-2307	-8089	-578	-7895	-4457	-11341	5363	-9684	-4393	-9104	-1192	4357	3577	-19709	-2563	-3979	8767	-15020	1642	-3793	8537	-12906	-867	-3848	10303	-8978	-151	-127	-121	-67	-66	-56	-103	41	-154	19	34	-77	-23	-55	84	-27	-4
0.410833	-3569	2508	-2796	-21444	9713	-6177	-2447	-7989	-564	-7742	-4520	-11315	6388	-9567	-4349	-9371	171	4425	3536	-19906	-2562	-3865	8775	-14950	1469	-3693	8512	-12787	-919	-3840	10319	-8935	-148	-125	-117	-61	-59	-58	-105	44	-153	21	35	-75	-18	-55	88	-25	-1
0.411667	-3454	2540	-2652	-21606	9593	-5873	-2553	-7892	-458	-7583	-4573	-11299	7418	-9550	-4307	-9705	-2399	4508	3520	-20099	-2644	-3763	8776	-14883	1680	-3609	8486	-12686	-763	-3804	10319	-8909	-153	-125	-118	-63	-60	-57	-101	50	-149	22	38	-69	-23	-56	81	-27	-1
0.412500	-3999	2566	-2554	-21753	9426	-5559	-2635	-7801	-275	-7425	-4621	-11298	8558	-9490	-4282	-10112	-1761	4612	3533	-20276	-2668	-3687	8769	-14825	2177	-3541	8464	-12602	-827	-3773	10310	-8893	-146	-121	-117	-64	-62	-61	-97	43	-151	20	37	-72	-21	-56	71	-25	2
0.413333	-4306	2608	-2437	-21893	9171	-5234	-2684	-7715	-297	-7277	-4667	-11316	9602	-9435	-4267	-10597	1181	4717	3575	-20448	-2623	-3625	8759	-14779	878	-3486	8446	-12537	-517	-3750	10289	-8885	-145	-122	-116	-61	-61	-53	-103	44	-152	22	40	-75	-19	-55	82	-26	-1
0.414167	-3956	2608	-2329	-22021	8985	-4907	-2696	-7631	-373	-7122	-4716	-11352	10370	-9368	-4306	-11173	-3199	4840	3651	-20595	-2626	-3580	8740	-14745	1090	-3450	8432	-12494	-1168	-3737	10252	-8888	-145	-124	-115	-65	-63	-58	-105	60	-148	21	35	-73	-22	-52	86	-26	0
0.415000	-3096	2628	-2221	-22140	8576	-4579	-2693	-7552	-524	-6966	-4779	-11406	10858	-9284	-4302	-11834	5949	4962	3758	-20725	-2374	-3552	8716	-14720	-236	-3427	8428	-12470	-461	-3730	10205	-8899	-147	-130	-118	-68	-62	-57	-104	43	-155	20	34	-77	-27	-57	82	-31	-11
0.415833	-3092	2641	-2128	-22245	8102	-4258	-2668	-7475	-497	-6809	-4846	-11472	11654	-9171	-4361	-12546	4286	5090	3898	-20838	-2213	-3531	8690	-14706	-1904	-3421	8432	-12463	688	-3726	10154	-8913	-150	-125	-119	-65	-61	-43	-108	43	-150	22	37	-74	-19	-55	81	-29	-1
0.416667	-2867	2665	-2049	-22360	7659	-3941	-2625	-7399	-527	-6644	-4921	-11556	12362	-9022	-4450	-13369	4402	5214	4072	-20927	-2151	-3528	8659	-14703	-1825	-3432	8440	-12484	473	-3730	10099	-8934	-149	-122	-117	-65	-63	-56	-103	42	-151	19	35	-77	-26	-51	84	-28	-3
0.417500	-2365	2687	-1982	-22391	7040	-3641	-2570	-7321	-405	-6473	-5007	-11656	12924	-8831	-4571	-14222	6403	5330	4262	-21006	-1981	-3529	8633	-14713	-2245	-3452	8458	-12518	735	-3732	10037	-8968	-150	-119	-120	-65	-61	-53	-104	42	-151	21	26	-75	-23	-52	86	-24	0
0.418333	-1972	2721	-1930	-22414	6340	-3360	-2510	-7249	-87	-6298	-5110	-11761	13610	-8591	-4730	-15102	2957	5442	4477	-21068	-1905	-3537	8602	-14734	-2286	-3486	8478	-12569	1042	-3739	9971	-9001	-147	-122	-118	-64	-62	-53	-102	42	-151	17	36	-74	-22	-55	86	-26	1
0.419167	-1509	2756	-1902	-22469	5624	-3104	-2453	-7184	-47	-6116	-5222	-11842	13886	-8297	-4923	-16009	4302	5533	4696	-21119	-1978	-3547	8577	-14766	-1887	-3525	8501	-12636	1024	-3752	9906	-9040	-147	-125	-115	-58	-49	-50	-99	42	-147	23	38	-70	-16	-52	84	-27	1
0.420000	131	2801	-1891	-22484	4698	-2876	-2403	-7123	-120	-5929	-5346	-11974	13747	-7945	-5162	-16892	7329	5620	4928	-21166	-1735	-3555	8545	-14812	-2911	-3577	8520	-12717	1859	-3771	9835	-9084	-145	-121	-117	-65	-59	-51	-103	43	-149	21	37	-73	-22	-52	84	-26	3
0.420833	498	2854	-1899	-22477	3831	-2682	-2365	-7066	355	-5732	-5475	-12073	14217	-7533	-5435	-17738	3191	5688	5148	-21217	-1753	-3561	8517	-14864	-3102	-3627	8535	-12807	2426	-3799	9762	-9133	-146	-125	-121	-66	-62	-53	-108	47	-150	22	34	-82	-21	-55	81	-28	-4
0.421667	466	2921	-1925	-22446	2978	-2523	-2353	-7018	658	-5523	-5609	-12158	14617	-7072	-5736	-18511	288	5745	5354	-21267	-1945	-3563	8491	-14930	-911	-3679	8545	-12904	1396	-3828	9692	-9172	-148	-125	-121	-68	-63	-55	-107	42	-151	17	30	-76	-23	-57	80	-30	0
0.422500	1093	2997	-1979	-22427	2010	-2393	-2356	-6970	896	-5309	-5746	-12219	14988	-6546	-6115	-19187	119	5792	5555	-21326	-1876	-3556	8472	-15005	436	-3729	8549	-13005	1073	-3865	9618	-9229	-150	-129	-119	-72	-64	-57	-105	42	-155	17	33	-77	-27	-53	77	-30	0
0.423333	1640	3090	-2045	-22378	1041	-2306	-2402	-6930	1295	-5087	-5879	-12257	15369	-6012	-6423	-19747	-5211	5829	5727	-21394	-1955	-3547	8450	-15082	1802	-3773	8541	-13106	816	-3909	9546	-9278	-147	-127	-121	-73	-63	-62	-110	37	-159	16	28	-79	-25	-59	79	-33	-7
0.424167	2294	3192	-2133	-22319	1	-2258	-2450	-6899	1748	-4862	-6011	-12259	15479	-5441	-6797	-20162	-5693	5852	5888	-21478	-2054	-3524	8440	-15161	2968	-3812	8524	-13199	224	-3956	9473	-9324	-148	-129	-119	-68	-62	-53	-104	41	-150	23	32	-76	-25	-60	78	-29	0
0.425000	2749	3312	-2195	-22250	-1214	-2238	-2532	-6872	2283	-4625	-6129	-12244	15522	-4847	-7171	-20417	-8810	5898	6026	-21575	-2129	-3501	8430	-15236	4153	-3838	8493	-13286	-434	-4005	9399	-9363	-150	-125	-120	-69	-68	-58	-105	42	-153	18	35	-75	-24	-57	78	-29	-1
0.425833	2841	3444	-2335	-22177	-2412	-2258	-2651	-6850	2853	-4401	-6253	-12195	15659	-4260	-7528	-20504	-11316	5931	6141	-21693	-2196	-3461	8426	-15315	5845	-3857	8445	-13374	-1291	-4054	9321	-9399	-150	-125	-119	-68	-72	-55	-108	43	-152	33	28	-77	-23	-56	81	-30	-3
0.426667	3040	3584	-2458	-22103	-3699	-2307	-2786	-6837	3253	-4156	-6372	-12116	15696	-3699	-7909	-20422	-8707	5964	6231	-21826	-2226	-3422	8423	-15382	5394	-3868	8386	-13448	-1711	-4098	9244	-9427	-146	-128	-121	-72	-64	-58	-105	43	-151	16	28	-77	-25	-57	81	-29	0
0.427500	3798	3735	-2587	-22032	-5108	-2390	-2970	-6839	3480	-3932	-6491	-12014	15487	-3171	-8255	-20173	-14235	6011	6311	-21977	-2290	-3364	8422	-15445	5658	-3872	8308	-13515	-2857	-4155	9167	-9446	-151	-128	-120	-66	-62	-60	-107	43	-152	17	32	-79	-21	-58	79	-30	-4
0.428333	5348	3895	-2730	-21962	-6520	-2488	-3167	-6846	3552	-3715	-6608	-11897	14924	-2695	-8569	-19759	-9138	6062	6376	-22147	-2083	-3341	8423	-15497	5524	-3855	8220	-13570	-3212	-4199	9089	-9474	-151	-130	-122	-68	-63	-57	-104	40	-153	16	33	-77	-18	-57	80	-36	-6
0.429167	6212	4053	-2864	-21893	-7973	-2624	-3384	-6866	3802	-3510	-6733	-11750	14466	-2283	-8851	-19197	-8018	6132	6435	-22329	-1819	-3303	8427	-15536	3468	-3857	8118	-13623	-2543	-4234	9013	-9452	-150	-117	-121	-67	-56	-58	-111	41	-154	15	29	-79	-24	-59	76	-32	-4
0.430000	6716	4218	-2983	-21835	-9438	-2766	-3616	-6897	4015	-3317	-6861	-11632	13555	-1943	-9089	-18512	-10900	6210	6493	-22518	-1781	-3265	8427	-15560	3463	-3857	8010	-13663	-3348	-4262	8937	-9435	-151	-129	-121	-68	-64	-60	-111	40	-151	17	29	-77	-24	-62	77	-31	15
0.430833	7163	4384	-3133	-21786	-10907	-2914	-3860	-6935	4146	-3145	-6999	-11499	12546	-1701	-9281	-17688	-5253	6305	6555	-22711	-1598	-3231	8429	-15562	2621	-3820	7891	-13692	-3652	-4275	8868	-9401	-149	-127	-120	-65	-61	-62	-107	40	-195	17	33	-74	-23	-60	79	-29	0
0.431667	7587	4549	-3262	-21739	-12371	-3064	-4111	-6987	4058	-2984	-7142	-11377	11707	-1496	-9417	-16834	-7417	6419	6630	-22904	-1406	-3199	8423	-15547	1806	-3795	7736	-13719	-3872	-4277	8799	-9351	-150	-126	-121	-67	-66	-59	-109	39	-154	15	30	-78	-27	-60	77	-32	-5
0.432500	7894	4706	-3385	-21712	-14021	-3213	-4364	-7052	3857	-2848	-7298	-11275	10740	-1392	-9501	-15898	-5730	6547	6719	-23094	-1300	-3167	8416	-15524	1152	-3763	7649	-13737	-4253	-4261	8739	-9307	-148	-125	-121	-69	-64	-56	-111	38	-153	16	29	-76	-24	-61	78	-29	0
0.433333	8962	4862	-3495	-21682	-15649	-3316	-4607	-7125	3434	-2722	-7457	-11190	9382	-1360	-9532	-14931	-2158	6688	6829	-23267	-1003	-3135	8405	-15481	-901	-3736	7529	-13745	-3874	-4232	8684	-9244	-147	-127	-122	-67	-59	-58	-108	36	-152	17	30	-72	-23	-62	77	-35	-1
0.434167	8928	5013	-3596	-21664	-17360	-3453	-4849	-7211	3388	-2617	-7626	-11136	8303	-1391	-9509	-13950	-3811	6845	6966	-23435	-778	-3108	8383	-15425	-3414	-3702	7416	-13753	-2911	-4186	8629	-9168	-149	-136	-120	-65	-60	-60	-112	43	-152	18	30	-78	-19	-59	76	-30	1
0.435000	7950	5146	-3684	-21648	-19121	-3541	-5072	-7313	3289	-2527	-7801	-11115	7104	-1480	-9443	-12987	-7292	7012	7130	-23575	-805	-3077	8359	-15370	-2902	-3666	7309	-13753	-3550	-4128	8585	-9088	-150	-126	-120	-63	-60	-60	-110	39	-151	17	34	-77	-23	-61	76	-29	-3
0.435833	7452	5278	-3756	-21632	-20779	-3599	-5284	-7413	3137	-2450	-7971	-11123	5828	-1605	-9331	-12054	-4483	7188	7319	-23693	-630	-3045	8318	-15270	-2564	-3628	7220	-13749	-3836	-4056	8549	-9005	-147	-126	-120	-63	-61	-61	-104	38	-150	13	33	-75	-18	-61	79	-30	0
0.436667	6652	5397	-3815	-21628	-22353	-3625	-5476	-7552	3110	-2380	-8141	-11170	4719	-1760	-9178	-11172	-7680	7371	7534	-23788	-403	-3007	8277	-15179	-2222	-3590	7141	-13739	-3829	-3978	8520	-8917	-143	-125	-121	-65	-60	-60	-107	42	-148	16	32	-77	-23	-65	76	-29	5
0.437500	5505	5507	-3853	-21606	-23737	-3617	-5648	-7693	2871	-2318	-8293	-11244	3695	-1922	-9000	-10352	-7746	7557	7750	-23854	-255	-2962	8226	-15084	-1739	-3541	7082	-13724	-4224	-3886	8495	-8831	-147	-125	-120	-65	-61	-60	-103	42	-145	29	34	-74	-18	-63	78	-32	0
0.438333	4102	5614	-3879	-21579	-25040	-3571	-5787	-7844	2548	-2262	-8431	-11345	2712	-2075	-8798	-9598	-8547	7743	8028	-23885	-178	-2909	8169	-14984	-1444	-3491	7034	-13699	-4351	-3776	8480	-8744	-145	-121	-121	-62	-60	-56	-102	45	-148	17	32	-75	-22	-58	79	-27	4
0.439167	2036	5706	-3890	-21560	-26355	-3493	-5917	-8014	2488	-2212	-8543	-11472	1976	-2214	-8590	-8911	-11286	7927	8296	-23893	-144	-2851	8103	-14887	-81	-3435	7006	-13664	-4638	-3695	8465	-8668	-131	-124	-124	-62	-61	-55	-105	43	-149	18	32	-72	-19	-58	77	-28	4
0.440000	-273	5794	-3882	-21525	-27691	-3382	-6019	-8197	2358	-2165	-8627	-11616	1261	-2336	-8376	-8299	-7141	8100	8578	-23864	-180	-2787	8034	-14786	70	-3379	6995	-13619	-4543	-3598	8460	-8595	-151	-126	-120	-65	-65	-58	-107	42	-151	16	28	-101	-23	-59	78	-32	-3
0.440833	-2130	5878	-3858	-21489	-28840	-3245	-6092	-8392	2060	-2119	-8678	-11773	608	-2405	-8162	-7759	-10534	8261	8848	-23810	-342	-2717	7963	-14701	147	-3312	7000	-13555	-4954	-3498	8460	-8529	-152	-128	-122	-65	-64	-59	-114	39	-153	19	30	-75	-22	-59	76	-34	-5
0.441667	-3439	5969	-3816	-21443	-29840	-3080	-6145	-8599	1556	-2067	-8687	-11931	-281	-2450	-7961	-7282	-7816	8416	9126	-23724	-356	-2636	7891	-14613	988	-3244	7017	-13478	-5426	-3407	8463	-8466	-150	-126	-124	-64	-62	-63	-102	41	-155	18	30	-75	-21	-62	77	-31	-1
0.442500	-5166	6060	-3759	-21382	-30706	-2891	-6170	-8815	1194	-2014	-8647	-12092	-810	-2442	-7774	-6861	-2059	8547	9386	-23610	-241	-2557	7822	-14527	-789	-3166	7055	-13380	-4224	-3320	8477	-8410	-148	-128	-125	-67	-67	-63	-107	41	-153	18	23	-76	-25	-59	77	-31	0
0.443333	-7341	6160	-3687	-21318	-31426	-2693	-6174	-9043	680	-1964	-8571	-12229	-1120	-2376	-7606	-6487	-6999	8663	9633	-23467	-298	-2472	7761	-14461	-415	-3088	7101	-13266	-4210	-3235	8496	-8360	-147	-126	-120	-68	-60	-58	-108	39	-153	16	29	-77	-24	-58	80	-30	1
0.444167	-9173	6262	-3604	-21251	-31969	-2484	-6161	-9285	146	-1923	-8453	-12362	-1500	-2273	-7463	-6159	-404	8753	9853	-23301	-287	-2389	7706	-14388	-250	-3006	7157	-13133	-4084	-3157	8510	-8314	-147	-127	-121	-67	-62	-58	-103	42	-150	18	30	-73	-18	-55	81	-29	-1
0.445000	-10953	6379	-3504	-21179	-32335	-2274	-6132	-9537	-293	-1860	-8295	-12474	-1877	-2128	-7345	-5863	-2034	8822	10045	-23104	-424	-2319	7656	-14335	-34	-2924	7218	-12976	-3689	-3088	8548	-8267	-145	-126	-117	-66	-59	-59	-104	42	-150	16	33	-64	-19	-56	76	-27	3
0.445833	-12825	6506	-3394	-21106	-32620	-2068	-6089	-9799	-773	-1809	-8103	-12560	-2116	-1958	-7255	-5602	-833	8858	10206	-22885	-585	-2246	7619	-14284	274	-2842	7288	-12807	-3369	-3027	8582	-8230	-146	-125	-118	-63	-59	-58	-104	44	-150	19	35	-73	-19	-55	84	-27	0
0.446667	-13483	6646	-3276	-21033	-32757	-1876	-6042	-10068	-1585	-1763	-7881	-12619	-2701	-1756	-7193	-5362	2604	8870	10334	-22642	-419	-2193	7587	-14249	-243	-2755	7361	-12621	-2698	-2974	8622	-8195	-148	-118	-118	-64	-61	-56	-103	41	-151	21	35	-70	-25	-42	82	-28	0
0.447500	-14372	6799	-3145	-20962	-32354	-1692	-5993	-10347	-1958	-1717	-7636	-12650	-2860	-1540	-7161	-5147	3187	8856	10425	-22376	-242	-2146	7566	-14225	-2441	-2687	7435	-12423	-902	-2930	8667	-8163	-148	-131	-116	-66	-61	-60	-107	43	-151	20	36	-74	-22	-53	81	-30	-4
0.448333	-16238	6966	-3007	-20899	-31927	-1526	-5940	-10638	-2167	-1672	-7394	-12652	-2728	-1321	-7149	-4953	-1098	8800	10464	-22078	-479	-2123	7552	-14210	-1728	-2621	7509	-12217	-581	-2891	8719	-8128	-148	-130	-122	-67	-62	-62	-110	41	-154	21	33	-76	-26	-60	82	-25	0
0.449167	-17068	7149	-2860	-20814	-31557	-1376	-5888	-10930	-2590	-1628	-7140	-12625	-2681	-1107	-7167	-4776	1625	8720	10512	-21759	-550	-2108	7555	-14194	-612	-2555	7585	-12002	-368	-2857	8772	-8092	-152	-128	-122	-69	-63	-59	-103	41	-153	21	28	-76	-24	-60	80	-31	0
0.450000	-17713	7346	-2704	-20789	-31156	-1246	-5843	-11231	-2939	-1586	-6888	-12571	-2665	-886	-7200	-4623	-444	8613	10517	-21416	-550	-2111	7561	-14193	-335	-2496	7660	-11785	793	-2824	8843	-8052	-150	-127	-121	-67	-61	-67	-107	45	-154	17	30	-75	-21	-55	81	-28	-4
0.450833	-18205	7570	-2542	-20748	-30771	-1128	-5781	-11534	-3228	-1538	-6646	-12492	-2791	-693	-7251	-4479	-904	8492	10504	-21042	-620	-2128	7578	-14190	-93	-2445	7739	-11569	1776	-2799	8911	-8005	-168	-125	-119	-65	-62	-57	-103	42	-149	22	34	-75	-24	-56	84	-26	0
0.451667	-18278	7776	-2373	-20714	-30269	-1034	-5763	-11844	-3444	-1492	-6425	-12387	-2974	-513	-7315	-4361	-871	8346	10468	-20650	-742	-2162	7595	-14192	-150	-2403	7803	-11356	2781	-2773	8979	-7954	-146	-126	-121	-66	-62	-59	-107	42	-152	21	29	-76	-22	-52	84	-34	0
0.452500	-18287	8001	-2205	-20689	-29129	-960	-5735	-12164	-3463	-1445	-6237	-12271	-2997	-365	-7396	-4296	-4393	8179	10429	-20233	-740	-2204	7617	-14197	692	-2373	7867	-11155	3674	-2755	9049	-7893	-145	-126	-114	-63	-61	-57	-107	42	-151	20	34	-75	-23	-59	81	-28	-1
0.453333	-18281	8231	-2033	-20674	-27580	-902	-5715	-12483	-3401	-1383	-6078	-12138	-2952	-242	-7491	-4253	-1298	8002	10388	-19801	-597	-2266	7639	-14200	596	-2353	7928	-10965	4874	-2737	9115	-7826	-146	-126	-121	-68	-62	-58	-105	42	-149	22	39	-72	-19	-58	85	-29	0
0.454167	-17685	8470	-1858	-20663	-26075	-859	-5702	-12801	-3510	-1332	-5959	-12003	-2981	-153	-7592	-4250	-3012	7814	10351	-19346	-667	-2327	7665	-14202	-570	-2342	7984	-10795	5867	-2721	9184	-7745	-145	-121	-118	-66	-60	-56	-105	41	-149	20	32	-77	-23	-56	82	-29	2
0.455000	-16157	8707	-1698	-20660	-24396	-826	-5696	-13126	-3738	-1262	-5872	-11860	-3333	-82	-7704	-4290	-4419	7630	10324	-18889	-739	-2393	7691	-14196	-194	-2340	8025	-10640	6147	-2706	9244	-7654	-145	-126	-121	-66	-59	-55	-105	43	-149	21	36	-76	-17	-57	82	-28	0
0.455833	-14440	8940	-1538	-20663	-22555	-806	-5695	-13449	-3793	-1189	-5831	-11723	-3646	-59	-7828	-4376	3091	7436	10318	-18420	-619	-2467	7708	-14186	-2651	-2354	8056	-10504	8242	-2694	9295	-7551	-148	-127	-119	-66	-59	-53	-107	43	-150	18	30	-79	-23	-57	84	-30	1
0.456667	-13166	9168	-1386	-20668	-20688	-793	-5697	-13771	-3857	-1107	-5826	-11588	-3868	-46	-7935	-4511	-3780	7250	10328	-17955	-626	-2535	7726	-14169	-3264	-2372	8086	-10392	9218	-2687	9335	-7439	-155	-129	-124	-68	-63	-60	-110	37	-151	17	29	-77	-22	-60	78	-35	-5
0.457500	-11485	9394	-1244	-20673	-18745	-788	-5698	-14095	-3801	-1011	-5860	-11462	-4063	-55	-8101	-4691	1407	7078	10369	-17489	-583	-2598	7743	-14140	-3231	-2398	8105	-10294	9712	-2684	9372	-7308	-149	-122	-121	-64	-61	-60	-109	39	-150	17	32	-72	-19	-61	84	-29	1
0.458333	-9718	9616	-1110	-20675	-16784	-772	-5695	-14399	-3563	-901	-5911	-11339	-4184	-73	-8249	-4917	535	6936	10440	-17029	-631	-2654	7757	-14100	-3119	-2433	8119	-10218	10433	-2687	9396	-7169	-147	-128	-117	-66	-61	-56	-113	43	-150	17	34	-73	-18	-60	80	-27	2
0.459167	-7947	9843	-987	-20679	-14790	-761	-5693	-14700	-3354	-783	-6003	-11234	-4092	-105	-8406	-5189	395	6765	10534	-16591	-508	-2708	7789	-14060	-2615	-2478	8114	-10159	10791	-2695	9414	-7015	-145	-126	-118	-66	-63	-57	-107	41	-151	20	35	-75	-19	-58	81	-26	0
0.460000	-5470	10030	-880	-20683	-12904	-746	-5685	-14976	-3497	-648	-6116	-11142	-4411	-142	-8598	-5509	3175	6633	10655	-16171	-415	-2748	7808	-14006	-2287	-2532	8115	-10117	11059	-2715	9420	-6854	-152	-129	-119	-67	-60	-60	-109	43	-152	17	33	-74	-23	-59	78	-28	-1
0.460833	-2835	10221	-792	-20685	-10837	-722	-5679	-15272	-3420	-509	-6254	-11062	-4505	-173	-8758	-5868	5360	6512	10801	-15782	-252	-2778	7829	-13950	-3788	-2595	8099	-10093	12119	-2743	9417	-6666	-149	-130	-121	-65	-65	-62	-110	38	-155	18	32	-76	-25	-57	79	-34	-3
0.461667	-1805	10399	-718	-20688	-8919	-692	-5667	-15539	-2907	-353	-6402	-11003	-4239	-205	-8951	-6267	1035	6422	10966	-15430	-187	-2800	7860	-13888	-2961	-2671	8079	-10081	11867	-2781	9406	-6512	-151	-131	-124	-67	-64	-60	-100	38	-161	17	32	-78	-24	-44	77	-34	0
0.462500	-255	10570	-660	-20731	-7062	-646	-5656	-15784	-2510	-188	-6557	-10954	-4269	-219	-9145	-6694	3767	6330	11148	-15113	-127	-2817	7899	-13828	-1200	-2749	8058	-10079	10928	-2830	9385	-6342	-148	-130	-121	-69	-62	-62	-111	40	-152	17	32	-76	-23	-61	75	-29	-1
0.463333	1572	10733	-615	-20684	-5075	-585	-5636	-16012	-2096	-18	-6716	-10926	-4249	-228	-9344	-7140	3670	6262	11344	-14840	-74	-2823	7947	-13762	-85	-2836	8028	-10086	10574	-2891	9374	-6161	-147	-130	-126	-72	-62	-62	-141	41	-151	17	30	-86	-24	-65	79	-31	-5
0.464167	2997	10884	-585	-20677	-3129	-514	-5613	-16220	-1606	163	-6878	-10912	-4195	-212	-9552	-7612	2983	6214	11548	-14620	-18	-2829	8003	-13705	1423	-2928	8008	-10105	9864	-2961	9306	-5989	-150	-128	-124	-68	-65	-63	-110	40	-152	15	32	-76	-22	-57	78	-33	0
0.465000	4428	11027	-570	-20661	-1080	-427	-5588	-16405	-1150	344	-7053	-10916	-4039	-185	-9753	-8093	5160	6173	11749	-14449	24	-2831	8073	-13647	2475	-3030	7981	-10117	8855	-3047	9327	-5822	-149	-129	-116	-66	-61	-60	-109	38	-152	16	30	-76	-25	-62	77	-32	-3
0.465833	5568	11153	-569	-20646	904	-327	-5560	-16570	-705	536	-7196	-10938	-3691	-136	-9952	-8578	2725	6151	11941	-14340	80	-2830	8150	-13598	3887	-3129	7963	-10137	7763	-3143	9303	-5659	-144	-129	-125	-68	-64	-58	-104	43	-149	19	32	-75	-24	-57	81	-28	-3
0.466667	6263	11269	-575	-20620	2687	-214	-5527	-16710	-176	716	-7346	-10975	-3303	-57	-10139	-9061	5713	6139	12119	-14290	213	-2836	8236	-13560	4893	-3242	7944	-10167	6821	-3243	9276	-5513	-145	-130	-124	-67	-60	-58	-105	43	-152	29	25	-75	-22	-57	81	-28	-1
0.467500	7349	11355	-597	-20587	4286	-84	-5493	-16832	59	901	-7486	-11031	-2732	0	-10313	-9537	7056	6133	12275	-14306	287	-2848	8325	-13528	3833	-3354	7932	-10192	5931	-3376	9249	-5373	-150	-131	-124	-67	-68	-58	-104	43	-155	19	33	-74	-22	-56	81	-28	-5
0.468333	8771	11451	-623	-20548	5744	54	-5452	-16928	62	1077	-7635	-11103	-2491	91	-10488	-9995	3642	6137	12412	-14376	230	-2866	8420	-13505	4283	-3463	7926	-10222	4322	-3469	9217	-5252	-152	-127	-121	-62	-62	-56	-105	43	-152	19	38	-75	-23	-56	80	-30	-1
0.469167	10321	11510	-655	-20501	7158	205	-5410	-17009	116	1249	-7769	-11199	-2329	193	-10609	-10443	12510	6150	12515	-14525	453	-2892	8512	-13496	1967	-3574	7927	-10254	4325	-3590	9184	-5143	-149	-130	-125	-64	-65	-57	-107	42	-153	19	35	-74	-23	-56	80	-29	-1
0.470000	11097	11557	-688	-20428	8632	360	-5364	-17067	220	1407	-7900	-11312	-1953	305	-10708	-10860	6543	6175	12595	-14723	539	-2926	8614	-13494	80	-3683	7936	-10291	4004	-3708	9148	-5050	-147	-127	-121	-70	-62	-55	-107	46	-153	17	30	-76	-21	-53	81	-27	0
0.470833	11893	11582	-720	-20346	10110	525	-5304	-17104	205	1561	-8026	-11445	-1810	426	-10799	-11252	9334	6200	12637	-14974	693	-2970	8703	-13495	-585	-3787	7957	-10327	3006	-3823	9113	-4972	-148	-126	-117	-63	-62	-55	-102	46	-150	21	39	-72	-18	-51	86	-26	-5
0.471667	12615	11581	-746	-20245	11370	689	-5242	-17128	75	1700	-8148	-11600	-1720	552	-10849	-11602	9368	6231	12651	-15273	878	-3019	8793	-13505	-1516	-3890	7985	-10363	2522	-3937	9078	-4913	-147	-122	-117	-60	-57	-50	-100	44	-151	19	38	-70	-17	-51	85	-28	0
0.472500	13037	11552	-775	-20122	12463	851	-5179	-17142	-12	1823	-8267	-11775	-1451	676	-10879	-11931	6844	6259	12638	-15619	986	-3084	8864	-13526	-2051	-3988	8018	-10407	1914	-4055	9031	-4874	-168	-126	-118	-64	-59	-55	-103	44	-150	21	37	-72	-18	-56	84	-27	1
0.473333	13604	11499	-793	-19982	13208	1008	-5114	-17143	-322	1931	-8382	-11981	-1487	797	-10876	-12224	8100	6288	12581	-16000	1058	-3162	8921	-13549	-2340	-4083	8058	-10451	1026	-4167	8984	-4853	-148	-127	-121	-63	-66	-62	-108	40	-153	26	18	-74	-22	-55	84	-28	-6
0.474167	14708	11457	-804	-19817	13763	1159	-5043	-17129	-673	2024	-8496	-12208	-1314	925	-10847	-12470	9773	6320	12515	-16398	1314	-3240	8968	-13572	-4675	-4175	8108	-10525	1270	-4269	8939	-4849	-151	-125	-118	-62	-62	-52	-102	46	-154	22	35	-72	-22	-55	82	-26	-3
0.475000	14030	11303	-798	-19628	14417	1301	-4972	-17079	-716	2105	-8602	-12462	-555	1052	-10794	-12685	3998	6348	12426	-16811	1458	-3330	8996	-13593	-5675	-4258	8156	-10546	1029	-4370	8891	-4870	-145	-125	-119	-63	-62	-56	-102	42	-149	20	35	-73	-22	-53	85	-25	-4
0.475833	13272	11166	-778	-19414	14830	1429	-4900	-17070	-1005	2172	-8704	-12727	17	1172	-10725	-12863	3178	6375	12320	-17221	1575	-3426	9008	-13630	-4554	-4338	8216	-10594	-91	-4469	8845	-4898	-150	-124	-118	-61	-61	-52	-104	45	-153	22	36	-73	-23	-55	86	-27	1
0.476667	12931	11001	-746	-19179	14950	1541	-4833	-17027	-1247	2223	-8800	-13023	374	1291	-10640	-13009	2489	6403	12201	-17624	1700	-3527	9001	-13631	-4121	-4419	8272	-10643	-549	-4563	8803	-4950	-146	-126	-120	-65	-63	-53	-115	46	-149	13	37	-72	-24	-52	85	-25	0
0.477500	12140	10817	-692	-18922	14788	1662	-4772	-16974	-1419	2261	-8891	-13328	604	1402	-10549	-13118	-1249	6427	12072	-17999	1715	-3633	8978	-13647	-3356	-4495	8330	-10692	-1159	-4659	8762	-5020	-145	-122	-118	-62	-61	-53	-105	46	-151	19	37	-73	-19	-52	84	-25	1
0.478333	11360	10594	-626	-18645	14491	1714	-4718	-16912	-1583	2289	-8971	-13651	930	1507	-10454	-13200	-553	6463	11937	-18346	1641	-3745	8941	-13655	-2815	-4576	8390	-10738	-1801	-4749	8736	-5096	-148	-124	-117	-64	-59	-60	-100	47	-141	23	41	-70	-18	-52	88	-24	0
0.479167	10422	10358	-546	-18358	14001	1766	-4676	-16838	-1579	2299	-9046	-13983	1544	1622	-10363	-13245	-4225	6475	11799	-18649	1575	-3862	8892	-13663	-2037	-4661	8445	-10781	-2473	-4846	8711	-5192	-147	-122	-116	-63	-60	-52	-100	46	-150	19	35	-70	-16	-52	89	-24	3
0.480000	8954	10099	-453	-18056	13371	1797	-4647	-16753	-1422	2300	-9128	-14319	2392	1727	-10277	-13266	-4769	6497	11664	-18905	1574	-3980	8830	-13660	-531	-4746	8490	-10822	-3115	-4947	8702	-5298	-146	-128	-116	-65	-62	-55	-112	47	-150	20	38	-70	-19	-52	86	-25	-3
0.480833	7614	9819	-349	-17751	12620	1803	-4633	-16654	-1454	2281	-9169	-14657	3356	1823	-10210	-13255	-3191	6526	11528	-19106	1611	-4104	8761	-13659	-734	-4848	8534	-10863	-3462	-5051	8704	-5414	-147	-125	-119	-66	-62	-56	-104	40	-153	16	35	-70	-22	-53	81	-28	-5
0.481667	6618	9541	-240	-17447	11550	1785	-4641	-16543	-1672	2258	-9218	-14973	4393	1913	-10158	-13228	-9033	6555	11392	-19245	1595	-4237	8686	-13647	381	-4943	8554	-10899	-4672	-5161	8718	-5536	-152	-129	-128	-70	-67	-58	-109	39	-154	16	28	-78	-27	-60	79	-31	-7
0.482500	6265	9250	-126	-17147	10319	1743	-4665	-16411	-1853	2227	-9257	-15302	5245	2005	-10119	-13168	-1452	6596	11258	-19321	1779	-4372	8614	-13628	-160	-5041	8582	-10923	-4588	-5268	8758	-5646	-151	-128	-120	-67	-64	-60	-108	39	-154	19	34	-73	-26	-59	82	-30	0
0.483333	5166	8957	-1	-16849	9293	1680	-4698	-16258	-1790	2197	-9289	-15593	6316	2094	-10085	-13087	-4829	6646	11130	-19330	1854	-4508	8547	-13602	-1317	-5160	8593	-10947	-4156	-5383	8808	-5767	-147	-127	-120	-66	-67	-60	-109	39	-151	19	33	-133	-22	-58	80	-30	-3
0.484167	4032	8666	119	-16563	8286	1597	-4758	-16087	-1803	2134	-9311	-15858	7357	2179	-10099	-12986	-5233	6703	11002	-19274	1804	-4648	8487	-13560	-383	-5277	8593	-10962	-4676	-5498	8877	-5886	-146	-126	-120	-67	-61	-60	-103	42	-148	20	32	-73	-21	-58	85	-27	1
0.485000	2956	8374	243	-16302	7005	1493	-4831	-15899	-1702	2075	-9333	-16096	8312	2255	-10116	-12868	-1947	6770	10875	-19146	1781	-4788	8439	-13549	144	-5400	8580	-10969	-4782	-5619	8954	-6003	-148	-127	-116	-58	-59	-58	-105	43	-150	19	34	-73	-21	-58	85	-26	0
0.485833	2000	8082	360	-16063	5540	1361	-4926	-15691	-1545	2007	-9350	-16291	9314	2327	-10148	-12737	-4325	6844	10750	-18958	1851	-4931	8397	-13519	631	-5524	8567	-10970	-4857	-5734	9055	-6111	-149	-129	-119	-67	-62	-57	-103	43	-151	20	36	-72	-18	-56	85	-29	0
0.486667	1239	7803	469	-15849	4035	1213	-5040	-15468	-1481	1930	-9370	-16445	10091	2384	-10192	-12588	-2294	6922	10623	-18704	1934	-5072	8368	-13495	1287	-5659	8541	-10975	-5050	-5851	9161	-6221	-145	-125	-118	-64	-61	-58	-103	43	-149	20	33	-72	-23	-55	81	-29	2
0.487500	1280	7536	574	-15690	2411	1040	-5177	-15227	-1678	1852	-9380	-16557	10772	2441	-10247	-12433	1352	7006	10496	-18391	2125	-5209	8351	-13469	43	-5784	8516	-10970	-4418	-5949	9269	-6325	-147	-128	-125	-67	-58	-59	-104	43	-150	21	33	-72	-19	-56	85	-27	1
0.488333	96	7281	670	-15512	1009	856	-5322	-14973	-1480	1766	-9397	-16620	12190	2487	-10303	-12264	-1622	7098	10372	-18019	2070	-5337	8348	-13450	-1023	-5906	8485	-10963	-3604	-6066	9388	-6417	-148	-119	-119	-68	-61	-53	-107	44	-142	17	33	-76	-23	-57	82	-28	0
0.489167	-1292	7034	759	-15394	-451	649	-5489	-14707	-1288	1674	-9420	-16638	13455	2518	-10363	-12090	-2669	7183	10237	-17595	1849	-5452	8355	-13446	478	-6021	8455	-10958	-3802	-6160	9497	-6515	-148	-129	-122	-68	-63	-59	-105	41	-153	19	29	-75	-22	-58	81	-29	-3
0.490000	-1850	6803	844	-15328	-2058	430	-5666	-14433	-1071	1580	-9448	-16605	14553	2539	-10415	-11908	-96	7267	10111	-17135	1933	-5575	8374	-13433	1129	-6129	8424	-10948	-3842	-6248	9602	-6603	-152	-130	-122	-69	-68	-62	-109	37	-159	12	27	-77	-27	-61	79	-31	-5
0.490833	-2643	6582	920	-15254	-3436	200	-5853	-14154	-794	1487	-9477	-16528	15548	2555	-10455	-11722	-2404	7347	9981	-16631	1903	-5675	8407	-13425	1373	-6197	8406	-10928	-3881	-6313	9708	-6686	-151	-129	-121	-64	-62	-58	-102	41	-151	16	32	-73	-21	-56	81	-27	-5
0.491667	-3273	6379	1000	-15229	-4745	-36	-6045	-13866	-678	1393	-9504	-16390	16306	2583	-10481	-11522	-522	7425	9852	-16109	1776	-5751	8442	-13429	1273	-6293	8387	-10930	-3691	-6370	9798	-6761	-144	-126	-125	-65	-61	-63	-107	39	-151	17	35	-75	-21	-55	81	-28	0
0.492500	-3773	6176	1071	-15233	-6064	-285	-6242	-13578	-431	1294	-9539	-16242	17103	2552	-10499	-11324	-2028	7487	9716	-15566	1813	-5825	8480	-13441	1326	-6354	8373	-10930	-3367	-6415	9863	-6836	-148	-126	-117	-66	-64	-57	-104	43	-151	17	34	-76	-22	-55	79	-29	0
0.493333	-4726	5997	1143	-15260	-7258	-538	-6442	-13298	-5	1189	-9573	-16047	17913	2539	-10496	-11121	-2719	7539	9576	-15026	1707	-5875	8517	-13461	2220	-6399	8365	-10928	-3105	-6442	9916	-6901	-147	-124	-136	-64	-62	-59	-108	41	-161	19	27	-74	-22	-57	80	-27	0
0.494167	-5510	5822	1221	-15311	-8568	-784	-6637	-13029	285	1092	-9609	-15824	18411	2515	-10478	-10911	1267	7582	9429	-14493	1578	-5907	8555	-13484	1304	-6426	8331	-10935	-2182	-6457	9944	-6958	-147	-121	-121	-64	-62	-57	-104	43	-149	18	29	-75	-23	-58	80	-30	-3
0.495000	-5592	5653	1282	-15382	-9844	-1030	-6830	-12768	470	987	-9641	-15565	18304	2488	-10442	-10697	-4149	7613	9274	-13982	1379	-5929	8583	-13516	1449	-6440	8357	-10947	-2076	-6457	9931	-7007	-148	-127	-119	-64	-64	-58	-104	41	-152	18	32	-75	-22	-55	81	-26	0
0.495833	-4817	5488	1354	-15460	-11186	-1262	-7009	-12517	461	879	-9669	-15309	17546	2455	-10390	-10478	1413	7636	9098	-13510	1227	-5933	8606	-13553	1055	-6452	8354	-10967	-1555	-6452	9929	-7052	-148	-124	-119	-65	-60	-58	-104	42	-150	20	33	-77	-21	-59	84	-28	0
0.496667	-4742	5327	1431	-15551	-12469	-1486	-7177	-12282	589	756	-9688	-15034	17086	2417	-10317	-10258	2171	7650	8932	-13089	1153	-5925	8617	-13594	-1513	-6430	8353	-10989	35	-6434	9886	-7080	-145	-124	-119	-65	-60	-59	-104	41	-179	19	32	-74	-22	-58	79	-30	-1
0.497500	-4712	5174	1510	-15644	-13511	-1693	-7297	-12063	753	654	-9695	-14753	16603	2377	-10248	-10028	-1557	7655	8744	-12718	1010	-5906	8615	-13642	-1525	-6413	8363	-11020	258	-6412	9804	-7094	-149	-126	-117	-65	-61	-57	-101	45	-153	19	30	-74	-23	-57	82	-27	0
0.498333	-4349	5023	1586	-15734	-14317	-1885	-7462	-11863	1173	540	-9691	-14469	15818	2336	-10161	-9797	3544	7653	8535	-12414	854	-5879	8605	-13689	-1700	-6385	8332	-11058	871	-6385	9727	-7094	-150	-124	-122	-44	-63	-59	-105	41	-153	37	26	-75	-25	-59	79	-30	-3
0.499167	-4061	4880	1666	-15822	-14978	-2051	-7573	-11679	1544	414	-9673	-14194	14747	2295	-10062	-9561	227	7651	8311	-12174	663	-5846	8585	-13736	-1548	-6361	8309	-11094	1752	-6355	9619	-7075	-147	-125	-119	-62	-61	-53	-103	43	-152	15	33	-73	-21	-58	80	-34	0
0.500000	-3673	4736	1744	-15894	-15391	-2194	-7655	-11509	1807	298	-9636	-13921	13611	2251	-9956	-9324	1548	7640	8071	-12026	419	-5811	8552	-13780	-1050	-6334	8285	-11131	2135	-6331	9493	-7045	-149	-129	-129	-67	-61	-55	-102	45	-153	18	34	-75	-22	-57	82	-28	-5
0.500833	-2305	4597	1817	-15957	-15746	-2320	-7714	-11362	1792	173	-9582	-13662	12103	2203	-9845	-9090	4695	7631	7809	-11945	399	-5774	8516	-13829	-1597	-6310	8250	-11170	2768	-6313	9353	-6986	-148	-127	-120	-66	-61	-60	-109	41	-156	17	35	-73	-24	-63	81	-39	-3
0.501667	-2187	4465	1879	-16008	-15709	-2419	-7744	-11226	2233	47	-9508	-13415	11064	2131	-9730	-8854	2892	7615	7528	-11947	340	-5741	8458	-13873	-2757	-6296	8203	-11203	3698	-6298	9206	-6914	-153	-126	-120	-56	-64	-66	-107	44	-154	30	30	-75	-25	-61	80	-32	-5
0.502500	-2708	4331	1936	-16034	-15474	-2489	-7744	-11108	2767	-74	-9415	-13184	9874	2097	-9610	-8625	-78	7600	7232	-12014	-6	-5714	8399	-13915	-1068	-6285	8148	-11231	3205	-6247	9059	-6818	-151	-127	-118	-67	-63	-59	-109	40	-152	19	35	-74	-26	-59	82	-29	-3
0.503333	-2210	4214	1972	-16041	-15145	-2538	-7715	-10992	3119	-193	-9295	-12978	8394	2033	-9486	-8397	2834	7581	6923	-12144	-236	-5685	8348	-13950	445	-6290	8088	-11253	2975	-6287	8905	-6709	-147	-126	-117	-69	-43	-56	-105	46	-149	20	36	-75	-22	-61	78	-30	1
0.504167	-2032	4095	1997	-16028	-14402	-2562	-7655	-10897	3457	-311	-9171	-12760	6927	1970	-9354	-8191	-142	7554	6606	-12331	-611	-5670	8294	-13984	1699	-6304	8024	-11261	2831	-6293	8756	-6583	-147	-125	-120	-67	-62	-56	-109	43	-151	21	37	-73	-18	-60	81	-34	0
0.505000	-1964	3988	2003	-15992	-13306	-2566	-7562	-10812	3719	-421	-9016	-12570	5158	1893	-9223	-7991	807	7522	6276	-12557	-876	-5658	8246	-14011	2761	-6329	7957	-11265	2436	-6309	8620	-6439	-146	-124	-115	-64	-58	-56	-103	44	-149	19	38	-74	-17	-59	84	-28	1
0.505833	-1669	3884	1984	-15943	-12160	-2553	-7446	-10737	3936	-528	-8854	-12393	3194	1808	-9092	-7810	251	7478	5951	-12819	-1018	-5661	8199	-14036	3271	-6364	7882	-11261	2196	-6340	8484	-6292	-147	-125	-119	-68	-62	-56	-105	42	-150	21	37	-74	-19	-50	82	-27	-3
0.506667	-1807	3789	1946	-15873	-10829	-2527	-7302	-10669	4216	-632	-8669	-12246	1270	1708	-8960	-7648	-2050	7423	5630	-13089	-1172	-5678	8155	-14058	4514	-6413	7810	-11248	1623	-6380	8360	-6138	-147	-125	-121	-78	-61	-55	-107	42	-146	16	32	-79	-24	-58	82	-29	-3
0.507500	-2170	3691	1876	-15788	-9177	-2502	-7131	-10608	4358	-730	-8469	-12073	-724	1592	-8829	-7502	2191	7352	5316	-13364	-1245	-5703	8125	-14070	4082	-6464	7741	-11227	1474	-6422	8253	-5978	-148	-126	-124	-68	-62	-55	-107	42	-152	18	35	-74	-19	-56	81	-29	-5
0.508333	-1925	3608	1790	-15691	-7316	-2436	-6934	-10552	4221	-850	-8229	-11922	-2706	1467	-8693	-7373	-1575	7262	5029	-13625	-1574	-5736	8101	-14080	3366	-6524	7677	-11196	830	-6475	8160	-5817	-150	-126	-124	-69	-63	-75	-109	33	-155	17	33	-74	-22	-57	84	-31	-1
0.509167	-862	3522	1674	-15584	-5417	-2376	-6713	-10502	3708	-906	-8030	-11776	-5042	1330	-8562	-7268	773	7139	4762	-13864	-1767	-5785	8083	-14083	3167	-6586	7617	-11166	74	-6536	8080	-5668	-149	-128	-124	-69	-62	-58	-107	39	-151	1	35	-76	-21	-57	67	-32	-3
0.510000	-176	3444	1534	-15470	-3415	-2317	-6470	-10464	3334	-985	-7790	-11639	-7209	1176	-8434	-7180	5245	7023	4532	-14068	-1757	-5843	8078	-14081	-61	-6647	7564	-11133	872	-6603	8018	-5522	-148	-128	-124	-68	-61	-57	-107	35	-158	16	35	-76	-24	-56	80	-31	-1
0.510833	81	3364	1378	-15353	-1441	-2250	-6209	-10425	2887	-1061	-7545	-11499	-9380	1007	-8300	-7115	-767	6873	4340	-14230	-1885	-5905	8083	-14067	-998	-6701	7520	-11094	622	-6669	7967	-5387	-147	-122	-119	-67	-62	-53	-103	43	-151	20	40	-75	-12	-56	82	-28	-1
0.511667	637	3283	1200	-15234	619	-2183	-5931	-10392	2462	-1116	-7293	-11359	-11331	827	-8166	-7063	5219	6703	4184	-14341	-1859	-5981	8090	-14052	-2246	-6764	7481	-11055	489	-6736	7933	-5267	-145	-118	-119	-65	-61	-53	-95	42	-151	21	39	-73	-18	-55	86	-25	-1
0.512500	1137	3202	1011	-15113	2705	-2117	-5638	-10366	1918	-1212	-7040	-11217	-12999	627	-8058	-7034	2439	6508	4072	-14397	-1944	-6061	8105	-14029	-3119	-6815	7450	-11023	611	-6812	7910	-5173	-149	-125	-118	-65	-58	-52	-101	40	-154	19	37	-74	-21	-55	82	-31	-4
0.513333	1570	3119	791	-14993	4685	-2059	-5338	-10349	1294	-1291	-6785	-11069	-14553	420	-7937	-7019	3158	6290	4005	-14425	-1907	-6152	8118	-14004	-3592	-6876	7431	-10989	643	-6890	7898	-5095	-148	-115	-119	-111	-63	-55	-104	44	-151	18	36	-74	-19	-56	80	-27	-1
0.514167	3065	3039	572	-14873	6577	-2003	-5027	-10338	314	-1369	-6533	-10921	-16449	201	-7824	-7016	6460	6057	3983	-14393	-1619	-6257	8137	-13972	-4897	-6930	7412	-10962	948	-6966	7895	-5041	-151	-122	-118	-66	-62	-55	-104	42	-153	20	33	-75	-24	-56	82	-22	1
0.515000	3953	2954	351	-14772	8528	-1955	-4719	-10318	-324	-1453	-6290	-10762	-17717	-34	-7712	-7025	6821	5814	4001	-14324	-1318	-6348	8150	-13934	-7511	-6985	7397	-10931	1888	-7045	7896	-5014	-147	-129	-120	-67	-68	-57	-107	40	-155	16	32	-77	-23	-58	81	-29	-6
0.515833	3624	2869	125	-14641	10337	-1915	-4406	-10331	-832	-1544	-6051	-10596	-18660	-280	-7604	-7046	2525	5563	4067	-14218	-1254	-6468	8163	-13891	-7140	-7035	7393	-10902	1725	-7125	7909	-5006	-148	-127	-122	-64	-65	-55	-104	41	-151	17	32	-83	-25	-58	78	-30	-1
0.516667	4098	2786	-95	-14519	11843	-1879	-4094	-10331	-1491	-1647	-5819	-10417	-19592	-530	-7490	-7071	5532	5301	4169	-14083	-1157	-6552	8170	-13840	-6153	-7088	7393	-10873	1635	-7206	7928	-5030	-151	-127	-126	-66	-62	-55	-103	41	-154	21	34	-76	-19	-56	82	-27	1
0.517500	4466	2710	-301	-14397	13162	-1853	-3784	-10341	-1980	-1740	-5594	-10227	-20185	-788	-7380	-7097	3361	5045	4304	-13932	-1032	-6658	8169	-13785	-5362	-7149	7393	-10838	1942	-7287	7946	-5075	-147	-125	-112	-64	-60	-52	-105	41	-151	20	36	-73	-22	-53	82	-31	0
0.518333	4472	2635	-505	-14271	14390	-1836	-3481	-10352	-2555	-1849	-5382	-10030	-20587	-1048	-7264	-7126	3037	4791	4460	-13777	-774	-6765	8166	-13726	-4179	-7206	7393	-10806	2004	-7367	7966	-5153	-147	-125	-116	-72	-59	-52	-103	46	-150	20	34	-73	-19	-55	81	-28	0
0.519167	4593	2556	-688	-14146	15508	-1830	-3191	-10374	-3080	-1965	-5185	-9830	-20771	-1312	-7144	-7172	3185	4545	4635	-13623	-572	-6880	8152	-13664	-3370	-7279	7390	-10769	2130	-7453	7984	-5241	-147	-124	-116	-62	-59	-52	-102	41	-154	21	37	-73	-18	-56	78	-26	0
0.520000	4358	2488	-858	-14018	16511	-1836	-2915	-10394	-3170	-2093	-5002	-9619	-20606	-1578	-7025	-7183	-638	4313	4825	-13486	-527	-6984	8134	-13596	-1630	-7355	7383	-10727	2036	-7542	8001	-5364	-154	-124	-115	-62	-63	-53	-101	42	-151	24	37	-73	-19	-56	80	-31	0
0.520833	3721	2429	-1011	-13887	17285	-1855	-2654	-10429	-3126	-2227	-4831	-9409	-20321	-1843	-6896	-7207	2059	4100	5015	-13374	-328	-7098	8095	-13532	-422	-7446	7369	-10685	2153	-7634	8014	-5505	-145	-126	-117	-64	-60	-58	-103	42	-152	19	36	-75	-35	-48	80	-30	-3
0.521667	3535	2367	-1148	-13757	17808	-1887	-2409	-10461	-3286	-2371	-4665	-9189	-19975	-2107	-6758	-7218	-493	3908	5208	-13286	-169	-7211	8067	-13459	-339	-7544	7348	-10634	2148	-7728	8020	-5666	-158	-126	-118	-63	-63	-56	-107	43	-150	19	37	-75	-25	-58	79	-30	0
0.522500	3949	2320	-1265	-13627	18207	-1935	-2184	-10499	-3541	-2522	-4514	-8990	-19945	-2360	-6619	-7227	-2681	3739	5385	-13235	-92	-7322	8028	-13393	1025	-7653	7320	-10584	1673	-7816	8020	-5848	-146	-127	-119	-66	-62	-57	-108	41	-151	21	35	-75	-22	-73	82	-28	0
0.523333	4271	2275	-1368	-13496	18467	-1991	-1974	-10542	-3449	-2679	-4371	-8790	-19708	-2611	-6470	-7228	3955	3590	5548	-13217	264	-7434	7982	-13320	-636	-7779	7280	-10528	2621	-7912	8014	-6068	-151	-128	-121	-66	-60	-26	-103	46	-155	19	37	-77	-25	-62	77	-32	-7
0.524167	3841	2234	-1456	-13369	18430	-2063	-1784	-10587	-3159	-2840	-4228	-8591	-19352	-2846	-6312	-7218	-4076	3471	5693	-13235	369	-7542	7936	-13252	-626	-7901	7238	-10464	2656	-8004	7999	-6254	-148	-126	-118	-66	-64	-57	-102	41	-151	22	22	-79	-23	-57	81	-32	0
0.525000	3603	2207	-1526	-13240	18319	-2142	-1611	-10626	-2778	-3002	-4090	-8404	-19018	-3075	-6144	-7203	267	3379	5817	-13284	494	-7647	7888	-13181	-149	-8031	7184	-10413	2531	-8094	7982	-6474	-148	-125	-119	-64	-60	-53	-104	42	-151	21	35	-75	-23	-57	80	-27	0
0.525833	3326	2188	-1586	-13122	18149	-2237	-1460	-10660	-2418	-3162	-3956	-8222	-18659	-3293	-5974	-7181	-1583	3305	5911	-13369	595	-7764	7838	-13115	-70	-8163	7126	-10347	2763	-8179	7953	-6700	-148	-125	-119	-66	-60	-58	-103	44	-150	22	36	-74	-19	-58	82	-29	0
0.526667	2952	2165	-1638	-13018	17855	-2349	-1326	-10688	-1947	-3333	-3823	-8055	-18119	-3502	-5795	-7155	-2648	3250	5977	-13473	626	-7861	7788	-13052	155	-8294	7060	-10293	2762	-8260	7921	-6939	-145	-125	-118	-65	-59	-62	-102	44	-151	20	33	-76	-24	-58	82	-30	-1
0.527500	3301	2147	-1688	-12928	17418	-2474	-1211	-10702	-1721	-3501	-3695	-7900	-18116	-3703	-5613	-7131	-276	3209	6011	-13602	779	-7969	7743	-12996	343	-8419	6975	-10241	2778	-8330	7881	-7170	-149	-125	-121	-66	-59	-56	-105	44	-153	18	34	-74	-18	-56	82	-29	-3
0.528333	3884	2131	-1734	-12849	16805	-2608	-1113	-10701	-1278	-3674	-3542	-7739	-17996	-3890	-5426	-7110	1190	3179	6017	-13742	1058	-8050	7697	-12946	-1530	-8540	6918	-10200	3481	-8396	7841	-7397	-152	-134	-119	-67	-61	-57	-112	41	-154	19	33	-75	-18	-56	81	-28	0
0.529167	2993	2110	-1780	-12790	16206	-2753	-1028	-10675	-518	-3839	-3437	-7628	-17569	-4080	-5243	-7094	-3731	3157	5993	-13889	926	-8140	7656	-12899	-1194	-8640	6848	-10168	3267	-8447	7795	-7626	-148	-127	-120	-66	-59	-56	-103	51	-152	17	26	-75	-21	-53	80	-29	-4
0.530000	2465	2093	-1827	-12701	15516	-2908	-963	-10624	51	-4002	-3314	-7504	-17382	-4255	-5047	-7086	-1542	3145	5948	-14026	890	-8216	7616	-12862	215	-8731	6781	-10142	2686	-8481	7752	-7842	-150	-125	-121	-66	-63	-58	-104	39	-156	19	34	-77	-22	-56	82	-33	-1
0.530833	2079	2075	-1878	-12724	14690	-3069	-903	-10536	625	-4158	-3192	-7393	-17383	-4430	-4852	-7077	-2251	3134	5876	-14158	1007	-8312	7583	-12828	757	-8801	6725	-10131	2635	-8504	7709	-8045	-149	-122	-117	-66	-61	-61	-102	43	-151	19	36	-80	-23	-59	87	-32	1
0.531667	1611	2047	-1931	-12718	13846	-3234	-853	-10412	1110	-4305	-3076	-7281	-17541	-4595	-4648	-7113	-3415	3116	5782	-14277	1076	-8343	7554	-12799	1319	-8857	6669	-10131	2384	-8514	7673	-8236	-149	-124	-131	-68	-62	-70	-108	40	-151	19	30	-76	-25	-58	85	-30	-4
0.532500	1248	2013	-1995	-12739	13012	-3408	-814	-10248	1543	-4455	-2970	-7186	-17464	-4760	-4447	-7160	-2257	3091	5670	-14377	1203	-8389	7531	-12780	1451	-8891	6635	-10141	2083	-8506	7645	-8402	-147	-127	-120	-67	-61	-56	-104	43	-152	21	44	-75	-22	-57	82	-31	0
0.533333	563	1971	-2059	-12776	12126	-3583	-774	-10038	2001	-4603	-2865	-7097	-17119	-4915	-4229	-7229	-5478	3068	5539	-14461	1301	-8435	7511	-12764	2182	-8903	6602	-10160	1778	-8484	7622	-8554	-165	-127	-117	-64	-63	-60	-105	43	-151	17	35	-73	-22	-57	85	-28	0
0.534167	-621	1916	-2125	-12827	11134	-3765	-738	-9782	2398	-4696	-2771	-7002	-16718	-5065	-4006	-7326	-3121	3036	5403	-14528	1320	-8465	7499	-12754	2730	-8900	6591	-10194	1554	-8456	7606	-8689	-146	-124	-120	-64	-63	-58	-107	42	-150	21	10	-76	-24	-58	82	-28	1
0.535000	-1278	1851	-2199	-12911	10181	-3948	-703	-9481	2554	-4797	-2687	-6912	-16130	-5209	-3774	-7455	-2731	2998	5249	-14569	1335	-8498	7490	-12745	1610	-8881	6597	-10232	1319	-8415	7604	-8799	-148	-127	-120	-67	-63	-61	-104	41	-152	21	33	-72	-19	-59	82	-29	2
0.535833	-1098	1775	-2267	-12991	9282	-4129	-667	-9135	2386	-4880	-2614	-6839	-15635	-5343	-3529	-7617	-6605	2956	5087	-14588	1353	-8519	7490	-12739	2264	-8850	6616	-10279	388	-8366	7616	-8885	-147	-126	-120	-64	-61	-58	-103	41	-148	18	28	-76	-25	-57	84	-29	-1
0.536667	-750	1678	-2338	-13091	8303	-4314	-626	-8737	2186	-4967	-2543	-6770	-15145	-5465	-3268	-7808	1933	2912	4932	-14619	1645	-8538	7490	-12735	507	-8808	6654	-10331	827	-8314	7637	-8967	-146	-126	-121	-64	-78	-56	-105	44	-150	19	33	-72	-21	-57	82	-28	0
0.537500	-1213	1578	-2398	-13228	7425	-4499	-578	-8300	2250	-4982	-2495	-6710	-14630	-5575	-2994	-8030	-4252	2866	4764	-14628	1660	-8554	7500	-12728	-476	-8762	6712	-10383	1071	-8256	7673	-8992	-146	-126	-119	-63	-59	-56	-104	41	-155	18	33	-70	-21	-57	85	-25	0
0.538333	-1322	1450	-2456	-13364	6590	-4682	-521	-7821	2173	-4995	-2446	-6660	-14201	-5667	-2708	-8281	-1254	2822	4605	-14636	1635	-8569	7522	-12718	-164	-8709	6791	-10442	530	-8207	7721	-9010	-147	-122	-116	-58	-60	-55	-101	41	-151	22	34	-72	-19	-58	84	-31	-3
0.539167	-1539	1312	-2501	-13518	5747	-4871	-454	-7322	1967	-4998	-2406	-6624	-13507	-5747	-2404	-8564	-794	2775	4452	-14650	1648	-8595	7544	-12710	-239	-8663	6883	-10501	365	-8162	7781	-9009	-144	-124	-118	-63	-61	-57	-93	43	-152	21	45	-70	-18	-55	84	-28	0
0.540000	-1916	1160	-2543	-13676	5045	-5057	-374	-6796	1829	-4976	-2371	-6611	-12439	-5811	-2094	-8868	-2588	2729	4288	-14679	1712	-8619	7578	-12694	86	-8608	6991	-10560	262	-8129	7843	-8986	-149	-102	-119	-66	-62	-59	-109	39	-153	18	33	-75	-24	-63	77	-31	-4
0.540833	-1813	999	-2568	-13863	4519	-5255	-287	-6252	1434	-4938	-2338	-6622	-11461	-5853	-1768	-9194	-484	2689	4139	-14720	1683	-8653	7623	-12673	677	-8586	7116	-10618	-104	-8105	7927	-8940	-145	-128	-119	-64	-65	-64	-109	38	-152	17	32	-77	-24	-61	80	-23	-5
0.541667	-1131	830	-2582	-14044	4071	-5465	-180	-5692	1096	-4882	-2304	-6663	-10172	-5877	-1428	-9526	2105	2650	4002	-14770	1715	-8690	7682	-12647	-783	-8566	7256	-10673	239	-8096	8017	-8870	-149	-128	-125	-66	-62	-58	-105	39	-156	17	30	-76	-27	-64	79	-30	-3
0.542500	-2302	652	-2579	-14243	3736	-5640	-59	-5131	1148	-4817	-2264	-6716	-8455	-5875	-1091	-9864	-2206	2614	3881	-14840	1611	-8734	7752	-12612	-784	-8557	7412	-10725	125	-8100	8119	-8788	-149	-127	-122	-72	-66	-60	-107	37	-152	19	30	-76	-25	-63	79	-29	-1
0.543333	-3390	471	-2559	-14447	3538	-5838	72	-4566	1067	-4746	-2217	-6815	-7069	-5858	-749	-10208	-1451	2579	3776	-14930	1535	-8789	7832	-12571	1019	-8561	7580	-10775	-850	-8121	8232	-8684	-166	-129	-119	-63	-62	-48	-104	40	-154	16	32	-78	-24	-59	82	-29	-6
0.544167	-3653	286	-2528	-14656	3455	-6046	220	-4041	1024	-4674	-2162	-6947	-5492	-5829	-410	-10546	-745	2528	3690	-15036	1504	-8849	7929	-12525	1997	-8579	7759	-10818	-1262	-8157	8332	-8562	-146	-128	-118	-66	-66	-57	-105	60	-148	20	4	-76	-18	-61	82	-28	0
0.545000	-4309	105	-2482	-14888	3532	-6256	378	-3532	986	-4609	-2093	-7113	-3721	-5784	-77	-10869	-2915	2507	3618	-15151	1341	-8921	8039	-12471	3059	-8620	7940	-10858	-1752	-8208	8447	-8435	-147	-126	-117	-64	-58	-57	-105	42	-153	19	33	-76	-17	-57	81	-29	-3
0.545833	-5138	-81	-2427	-15095	3639	-6473	544	-3046	939	-4553	-2009	-7322	-2077	-5731	242	-11191	-1000	2471	3560	-15284	1187	-9001	8163	-12416	3446	-8674	8130	-10894	-2352	-8272	8558	-8281	-149	-127	-118	-66	-60	-56	-107	42	-151	21	37	-75	-23	-58	78	-34	0
0.546667	-5875	-263	-2361	-15315	3776	-6697	724	-2606	1045	-4520	-1912	-7573	-451	-5678	538	-11459	-3500	2407	3522	-15424	950	-9092	8298	-12354	4026	-8744	8320	-10925	-2919	-8343	8686	-8121	-150	-124	-119	-65	-65	-55	-105	40	-152	20	33	-75	-21	-56	81	-31	0
0.547500	-6903	-438	-2292	-15537	4098	-6934	903	-2214	1362	-4506	-1793	-7861	1138	-5626	811	-11713	-2732	2343	3495	-15567	661	-9190	8444	-12288	4922	-8828	8506	-10953	-3465	-8424	8779	-7962	-149	-128	-119	-65	-62	-57	-107	40	-152	18	36	-75	-22	-59	79	-26	0
0.548333	-7644	-614	-2219	-15759	4454	-7182	1087	-1900	1440	-4524	-1664	-8195	2620	-5584	1054	-11938	-144	2264	3481	-15712	415	-9310	8600	-12227	3791	-8928	8685	-10978	-3645	-8509	8881	-7789	-147	-156	-124	-65	-64	-61	-110	38	-154	16	32	-78	-25	-62	79	-33	-6
0.549167	-7631	-788	-2145	-15977	4793	-7444	1274	-1599	1135	-4582	-1516	-8553	3896	-5550	1267	-12129	-5182	2166	3487	-15842	-65	-9427	8770	-12164	4269	-9034	8858	-10992	-4583	-8590	8976	-7618	-149	-130	-119	-69	-64	-59	-102	43	-154	17	30	-78	-24	-60	77	-33	-3
0.550000	-7063	-949	-2063	-16185	5091	-7708	1466	-1383	687	-4678	-1349	-8947	4779	-5538	1451	-12286	3015	2058	3481	-15962	-334	-9556	8943	-12097	2924	-9152	9016	-11000	-4715	-8659	9064	-7449	-155	-129	-120	-72	-63	-59	-110	39	-153	18	30	-76	-24	-59	80	-30	-3
0.550833	-7298	-1110	-1987	-16379	5480	-7981	1655	-1237	510	-4812	-1164	-9367	6041	-5547	1594	-12407	3	1935	3484	-16062	-543	-9687	9123	-12033	473	-9273	9159	-10997	-4320	-8733	9139	-7280	-149	-126	-121	-65	-62	-55	-103	43	-152	20	36	-74	-25	-56	81	-5	-1
0.551667	-7274	-1266	-1923	-16564	5843	-8266	1841	-1163	267	-5001	-968	-9809	7198	-5582	1705	-12494	113	1795	3499	-16139	-733	-9829	9303	-11976	-114	-9397	9288	-10986	-4557	-8789	9197	-7123	-151	-126	-119	-66	-62	-57	-105	43	-152	21	36	-74	-23	-55	85	-28	-3
0.552500	-7035	-1421	-1860	-16732	6113	-8566	2024	-1165	16	-5222	-766	-10267	8146	-5649	1772	-12555	3341	1643	3507	-16194	-896	-9970	9481	-11923	-961	-9524	9390	-10973	-4389	-8835	9252	-6979	-151	-126	-118	-67	-61	-56	-105	42	-154	28	35	-76	-23	-56	84	-29	-4
0.553333	-6804	-1571	-1809	-16884	6356	-8874	2204	-1240	-216	-5493	-553	-10728	9050	-5752	1799	-12597	1102	1474	3506	-16228	-1112	-10112	9645	-11880	-1502	-9647	9473	-10949	-4328	-8867	9287	-6845	-148	-113	-118	-68	-59	-53	-104	43	-151	21	36	-72	-18	-55	81	-28	0
0.554167	-6382	-1713	-1766	-17023	6543	-9192	2382	-1402	-531	-5819	-352	-11192	9509	-5897	1798	-12615	3422	1301	3499	-16231	-1290	-10254	9805	-11840	-1812	-9770	9527	-10924	-4493	-8882	9312	-6726	-147	-124	-119	-66	-62	-57	-103	84	-151	21	34	-77	-18	-55	86	-27	1
0.555000	-4831	-1855	-1735	-17152	6568	-9516	2555	-1634	-980	-6181	-148	-11648	9576	-6077	1740	-12619	6832	1121	3492	-16213	-1315	-10390	9954	-11811	-3586	-9880	9560	-10886	-3933	-8884	9328	-6625	-145	-125	-124	-64	-61	-53	-103	46	-152	22	35	-73	-22	-52	85	-27	-1
0.555833	-4553	-1991	-1716	-17249	6564	-9857	2730	-1940	-996	-6589	40	-12100	10059	-6297	1657	-12618	3505	938	3471	-16171	-1512	-10513	10081	-11782	-4615	-9995	9559	-10849	-3288	-8874	9326	-6541	-148	-128	-122	-65	-63	-53	-107	43	-153	20	30	-74	-29	-55	86	-27	-3
0.556667	-4695	-2119	-1700	-17342	6462	-10197	2898	-2319	-1048	-7038	220	-12510	10281	-6558	1545	-12622	2444	761	3439	-16113	-1744	-10628	10192	-11763	-2985	-10092	9540	-10810	-3659	-8854	9316	-6476	-150	-131	-129	-67	-62	-58	-105	40	-154	17	32	-74	-21	-58	84	-29	-4
0.557500	-4175	-2248	-1717	-17411	6333	-10550	3075	-2773	-1064	-7518	386	-12891	10371	-6850	1414	-12623	4502	591	3404	-16035	-1810	-10729	10287	-11750	-1965	-10177	9501	-10764	-3721	-8823	9301	-6424	-149	-125	-119	-68	-61	-57	-105	40	-150	20	35	-76	-35	-57	84	-35	-1
0.558333	-3778	-2368	-1728	-17475	6177	-10903	3263	-3260	-995	-8024	535	-13236	10322	-7173	1255	-12635	1348	430	3361	-15942	-1824	-10809	10359	-11738	-828	-10248	9438	-10718	-3693	-8786	9266	-6389	-149	-127	-121	-64	-63	-55	-103	38	-151	22	34	-75	-22	-55	82	-31	-4
0.559167	-3329	-2482	-1755	-17524	6011	-11264	3434	-3848	-952	-8555	661	-13543	10156	-7527	1077	-12660	2775	284	3312	-15847	-1787	-10877	10408	-11736	108	-10308	9356	-10671	-3812	-8748	9245	-6364	-147	-124	-117	-69	-62	-55	-104	35	-152	22	37	-75	-17	-56	84	-26	0
0.560000	-2852	-2589	-1782	-17564	5832	-11627	3621	-4464	-782	-9108	766	-13792	10069	-7918	898	-12707	411	143	3258	-15748	-1848	-10923	10433	-11736	1261	-10352	9260	-10621	-3914	-8712	9207	-6349	-146	-125	-116	-65	-61	-56	-103	40	-148	21	37	-77	-19	-58	84	-28	0
0.560833	-2872	-2693	-1820	-17600	5609	-12002	3798	-5131	-316	-9677	851	-13993	10179	-8302	707	-12777	-1176	42	3205	-15660	-1850	-10950	10432	-11740	3455	-10382	9152	-10575	-4118	-8680	9156	-6345	-146	-127	-119	-70	-64	-60	-105	39	-149	18	33	-83	-23	-59	82	-26	0
0.561667	-2825	-2794	-1874	-17630	5370	-12382	3983	-5833	118	-10257	914	-14140	10231	-8753	512	-12865	2243	-95	3147	-15577	-1799	-10960	10406	-11741	3733	-10400	9034	-10527	-4057	-8667	9104	-6310	-144	-129	-116	-66	-62	-59	-105	38	-152	17	30	-78	-25	-60	80	-30	-3
0.562500	-2271	-2880	-1929	-17660	5072	-12764	4162	-6572	253	-10837	963	-14230	9840	-9194	328	-12971	-3616	-189	3096	-15489	-2020	-10952	10363	-11742	4614	-10401	8916	-10469	-4556	-8639	9048	-6339	-150	-129	-122	-72	-63	-57	-107	37	-151	18	29	-77	-22	-60	79	-25	0
0.563333	-966	-2958	-1985	-17681	4714	-13152	4340	-7328	189	-11418	990	-14261	9011	-9644	146	-13099	1469	-276	3051	-15447	-1931	-10932	10297	-11740	4936	-10387	8795	-10411	-4621	-8633	8984	-6348	-144	-130	-119	-66	-60	-57	-104	39	-150	15	35	-80	-19	-60	82	-29	-5
0.564167	-202	-3041	-2050	-17703	4491	-13548	4510	-8093	387	-11991	1009	-14241	8744	-10112	-25	-13244	1360	-358	3010	-15399	-1770	-10899	10213	-11740	3234	-10367	8679	-10350	-3864	-8641	8914	-6321	-151	-129	-120	-66	-57	-58	-104	39	-153	19	27	-73	-18	-59	81	-30	-1
0.565000	463	-3118	-2112	-17728	4220	-13948	4665	-8868	442	-12560	1015	-14174	8250	-10571	-176	-13396	-2614	-427	2982	-15394	-1931	-10863	10095	-11734	3852	-10335	8560	-10288	-3854	-8658	8838	-6303	-149	-128	-124	-67	-61	-58	-110	33	-155	13	32	-78	-22	-60	77	-32	0
0.565833	1221	-3195	-2185	-17753	3956	-14354	4806	-9633	592	-13114	1010	-14066	7748	-11038	-314	-13558	2053	-495	2964	-15397	-1888	-10823	10000	-11719	3905	-10291	8452	-10218	-3389	-8690	8754	-6277	-149	-127	-122	-68	-59	-58	-101	37	-149	16	34	-77	-21	-59	77	-30	0
0.566667	1893	-3265	-2252	-17779	3713	-14762	4934	-10387	751	-13652	1007	-13922	7435	-11505	-438	-13713	-1416	-562	2956	-15413	-1820	-10782	9876	-11705	4121	-10243	8354	-10139	-3012	-8724	8662	-6235	-149	-111	-117	-68	-63	-58	-110	37	-151	16	33	-78	-21	-59	80	-28	0
0.567500	2426	-3341	-2326	-17806	3515	-15178	5041	-11117	757	-14167	994	-13755	6848	-11967	-546	-13855	47	-629	2962	-15446	-1838	-10747	9747	-11681	4324	-10193	8261	-10066	-2697	-8773	8570	-6183	-148	-129	-120	-67	-61	-60	-107	39	-152	17	34	-80	-24	-61	77	-49	1
0.568333	4040	-3420	-2405	-17837	3274	-15600	5123	-11813	519	-14664	975	-13570	5919	-12423	-636	-13980	3134	-695	2979	-15496	-1676	-10720	9614	-11654	3033	-10141	8162	-9984	-1856	-8817	8469	-6152	-152	-130	-124	-70	-65	-63	-105	40	-154	12	30	-78	-22	-60	81	-32	-3
0.569167	4679	-3505	-2488	-17864	3194	-16019	5179	-12470	738	-15131	956	-13392	5684	-12877	-714	-14101	1549	-769	3006	-15548	-1633	-10706	9482	-11623	1187	-10092	8090	-9904	-754	-8863	8365	-6059	-149	-131	-121	-73	-63	-61	-107	34	-155	12	30	-79	-28	-60	80	-31	-5
0.570000	4588	-3594	-2576	-17898	3165	-16439	5213	-13082	817	-15573	935	-13210	5340	-13330	-778	-14156	-1207	-850	3050	-15611	-1843	-10703	9351	-11590	2067	-10046	8038	-9817	-648	-8903	8253	-5983	-147	-132	-122	-72	-62	-59	-107	41	-155	15	32	-76	-24	-58	69	-34	-4
0.570833	5214	-3687	-2661	-17919	3194	-16858	5222	-13638	602	-15985	907	-13065	4763	-13777	-832	-14183	2077	-925	3106	-15666	-1852	-10718	9226	-11549	2355	-10005	7948	-9731	-269	-8937	8139	-5905	-149	-129	-77	-67	-59	-57	-104	45	-152	16	30	-77	-21	-55	82	-30	0
0.571667	5488	-3781	-2761	-17940	3272	-17271	5217	-14141	507	-16368	880	-12911	4358	-14218	-875	-14164	-489	-1013	3171	-15722	-1781	-10749	9106	-11505	2190	-9968	7905	-9647	347	-8972	8025	-5828	-148	-126	-117	-65	-57	-56	-103	45	-147	20	36	-69	-16	-53	81	-31	2
0.572500	5909	-3882	-2864	-17960	3360	-17683	5156	-14587	298	-16729	862	-12813	3878	-14657	-920	-14125	499	-1108	3241	-15781	-1735	-10803	8987	-11466	2017	-9955	7814	-9571	664	-8981	7909	-5754	-145	-126	-120	-67	-63	-58	-105	26	-152	16	32	-74	-21	-55	78	-32	1
0.573333	6437	-3995	-2979	-17978	3538	-18081	5090	-14967	116	-17055	787	-12759	3387	-15096	-954	-13986	34	-1204	3313	-15832	-1729	-10874	8876	-11427	1618	-9944	7738	-9499	1067	-8984	7795	-5691	-153	-129	-121	-66	-65	-59	-108	39	-153	17	32	-77	-25	-57	77	-36	-1
0.574167	6398	-4091	-3101	-17987	3899	-18465	5004	-15283	165	-17352	727	-12751	3146	-15532	-982	-13808	-2285	-1302	3391	-15870	-1857	-10960	8772	-11383	2165	-9945	7674	-9434	1353	-8971	7686	-5628	-151	-125	-119	-66	-57	-60	-104	50	-151	17	34	-74	-21	-56	80	-30	1
0.575000	6129	-4186	-3231	-17991	4291	-18835	4908	-15523	86	-17629	654	-12792	3004	-15968	-1010	-13577	1740	-1408	3467	-15897	-1945	-11041	8675	-11341	1586	-9957	7598	-9379	1677	-8944	7581	-5581	-146	-128	-119	-67	-60	-59	-105	41	-152	19	34	-74	-21	-58	77	-31	0
0.575833	6189	-4278	-3366	-17989	4484	-19184	4803	-15708	-52	-17882	563	-12888	3029	-16402	-1031	-13292	-2400	-1519	3539	-15923	-2141	-11171	8577	-11299	1077	-9981	7509	-9331	1603	-8903	7484	-5547	-142	-127	-122	-68	-38	-57	-107	39	-152	18	30	-73	-16	-56	81	-30	1
0.576667	6741	-4369	-3518	-17976	5008	-19506	4688	-15829	-361	-18115	457	-13028	2532	-16833	-1052	-12958	-358	-1629	3606	-15936	-2313	-11290	8478	-11256	1290	-10011	7417	-9295	1439	-8855	7395	-5529	-148	-127	-122	-67	-62	-57	-103	40	-150	19	35	-73	-22	-58	81	-32	6
0.577500	7025	-4451	-3676	-17962	6596	-19804	4572	-15891	-445	-18337	339	-13218	2078	-17238	-1066	-12578	4138	-1739	3664	-15942	-2197	-11416	8389	-11216	-1434	-10052	7320	-9266	2426	-8796	7312	-5532	-146	-124	-119	-66	-61	-58	-103	41	-150	20	35	-72	-17	-55	79	-28	5
0.578333	6927	-4516	-3842	-17937	8466	-20074	4453	-15902	-225	-18543	207	-13451	1802	-17685	-1081	-12163	-2472	-1851	3712	-15949	-2307	-11540	8290	-11177	-1963	-10102	7208	-9250	2564	-8734	7238	-5544	-144	-125	-118	-64	-57	-57	-103	42	-148	21	36	-73	-18	-56	84	-30	-5
0.579167	7095	-4570	-4014	-17909	8943	-20317	4340	-15859	177	-18720	60	-13716	1695	-18103	-1089	-11717	3145	-1964	3749	-15955	-2466	-11664	8191	-11141	-2399	-10156	7095	-9241	2658	-8672	7173	-5590	-145	-135	-119	-65	-61	-56	-100	43	-150	20	37	-74	-16	-56	84	-27	2
0.580000	7266	-4609	-4194	-17874	7973	-20514	4232	-15782	178	-18938	-94	-14003	1527	-18513	-1095	-11251	-63	-2078	3785	-15959	-2706	-11779	8085	-11106	-2330	-10211	6974	-9243	2832	-8610	7108	-5634	-144	-124	-112	-66	-59	-58	-100	43	-145	23	35	-77	-16	-56	84	-27	3
0.580833	6896	-4635	-4380	-17813	6695	-20684	4124	-15672	-158	-19142	-252	-14320	833	-18917	-1097	-10779	43	-2200	3790	-15977	-3066	-11885	7974	-11072	-1777	-10278	6843	-9254	2769	-8559	7032	-5710	-150	-130	-148	-67	-62	-58	-104	39	-150	17	35	-77	-23	-59	81	-30	0
0.581667	7487	-4645	-4565	-17797	5963	-20817	4021	-15540	-875	-19350	-417	-14643	-1223	-19310	-1095	-10308	2840	-2319	3792	-16000	-3117	-11986	7849	-11042	-1874	-10341	6707	-9267	2774	-8523	6995	-5802	-149	-132	-122	-69	-63	-60	-109	34	-156	13	32	-80	-26	-64	78	-33	-3
0.582500	7567	-4643	-4751	-17750	5576	-20914	3915	-15390	-1202	-19563	-573	-14950	-3371	-19681	-1096	-9847	2837	-2438	3788	-16018	-3089	-12060	7731	-11001	-3632	-10409	6578	-9285	3379	-8498	6942	-5899	-152	-129	-121	-66	-57	-57	-107	38	-152	18	34	-77	-22	-61	80	-32	0
0.583333	6287	-4625	-4933	-17696	5410	-20969	3830	-15226	-1327	-19783	-714	-15263	-5398	-20029	-1084	-9406	-2090	-2556	3779	-16049	-3351	-12116	7601	-10954	-2681	-10469	6446	-9304	3008	-8488	6893	-6011	-148	-127	-122	-67	-64	-62	-104	37	-152	18	36	-76	-21	-61	81	-29	3
0.584167	5903	-4593	-5112	-17638	6014	-20985	3732	-15061	-1414	-20012	-841	-15547	-7568	-20363	-1083	-8999	329	-2678	3763	-16092	-3383	-12155	7480	-10923	-1287	-10528	6320	-9326	2378	-8504	6855	-6133	-147	-127	-119	-91	-65	-59	-103	39	-152	19	35	-75	-24	-59	80	-31	-4
0.585000	5461	-4557	-5285	-17584	7069	-20967	3639	-14903	-1038	-20255	-955	-15805	-9622	-20666	-1077	-8634	-1674	-2804	3745	-16148	-3374	-12192	7348	-10884	-649	-10589	6191	-9347	2078	-8541	6782	-6261	-145	-127	-120	-66	-64	-57	-104	42	-153	19	28	-86	-21	-56	81	-28	-1
0.585833	4575	-4500	-5446	-17524	8237	-20916	3558	-14758	-522	-20499	-1042	-16031	-11367	-20953	-1078	-8323	-1272	-2929	3721	-16208	-3427	-12173	7221	-10843	-391	-10644	6066	-9367	1420	-8607	6718	-6403	-148	-127	-120	-64	-60	-57	-103	40	-151	22	33	-76	-22	-57	82	-26	0
0.586667	3607	-4461	-5599	-17469	9302	-20838	3435	-14628	-45	-20748	-1101	-16212	-12785	-21209	-1082	-8068	-170	-3058	3697	-16282	-3345	-12156	7099	-10801	-745	-10700	5958	-9385	701	-8685	6655	-6536	-149	-126	-119	-67	-63	-56	-103	42	-153	22	35	-72	-23	-55	75	-28	-4
0.587500	2320	-4407	-5740	-17408	9891	-20729	3324	-14516	364	-20995	-1151	-16352	-13652	-21446	-1093	-7881	-2745	-3188	3675	-16357	-3207	-12123	6981	-10759	-526	-10756	5852	-9404	37	-8786	6584	-6682	-148	-126	-119	-65	-60	-58	-100	29	-149	18	29	-75	-24	-55	84	-30	0
0.588333	675	-4351	-5875	-17351	9945	-20597	3204	-14426	537	-21236	-1130	-16447	-13671	-21653	-1111	-7767	523	-3337	3651	-16446	-3067	-12083	6874	-10720	-1112	-10811	5757	-9416	-570	-8911	6512	-6830	-148	-127	-120	-67	-60	-57	-101	39	-152	20	15	-78	-22	-56	88	-30	-1
0.589167	-499	-4290	-5987	-17257	9613	-20456	3075	-14358	273	-21464	-1100	-16497	-12756	-21846	-1136	-7726	-1831	-3462	3629	-16530	-3028	-12033	6777	-10685	-2515	-10867	5670	-9431	-1341	-9029	6429	-6983	-151	-128	-119	-67	-63	-60	-105	36	-153	13	29	-78	-18	-57	80	-30	-6
0.590000	-921	-4238	-6089	-17244	8947	-20296	2940	-14309	-459	-21666	-1037	-16504	-11246	-22020	-1170	-7763	-3277	-3607	3605	-16619	-2902	-11982	6690	-10652	-2876	-10921	5597	-9445	-2296	-9207	6349	-7135	-153	-132	-121	-69	-65	-61	-112	38	-158	16	27	-78	-24	-59	78	-32	-7
0.590833	-1252	-4176	-6177	-17194	8413	-20131	2799	-14285	-1109	-21844	-947	-16462	-9007	-22169	-1205	-7868	4106	-3746	3589	-16703	-2453	-11924	6622	-10621	-6377	-10972	5537	-9445	-1965	-9359	6272	-7277	-148	-130	-118	-66	-60	-58	-108	39	-153	18	33	-74	-21	-56	84	-27	1
0.591667	-2047	-4110	-6247	-17138	8201	-19949	2661	-14260	-1517	-21976	-833	-16383	-6752	-22304	-1249	-8039	-2803	-3888	3574	-16776	-2239	-11875	6554	-10594	-8016	-11027	5493	-9460	-2123	-9531	6205	-7425	-144	-126	-116	-60	-61	-57	-102	41	-149	18	36	-75	-19	-57	82	-28	-3
0.592500	-2514	-4053	-6311	-17087	8004	-19770	2510	-14258	-1699	-22075	-703	-16271	-5269	-22433	-1293	-8288	2579	-4030	3555	-16862	-2054	-11838	6533	-10574	-8936	-11083	5450	-9469	-2394	-9703	6141	-7574	-146	-127	-120	-65	-66	-58	-103	39	-152	18	33	-75	-21	-56	80	-27	0
0.593333	-3175	-3994	-6360	-17054	7752	-19592	2377	-14258	-1607	-22122	-567	-16132	-4870	-22546	-1344	-8582	1464	-4159	3538	-16915	-1766	-11805	6515	-10560	-9637	-11137	5429	-9482	-2457	-9871	6085	-7722	-149	-125	-118	-66	-60	-56	-103	41	-149	18	30	-78	-10	-58	81	-26	0
0.594167	-3902	-3955	-6398	-17021	7567	-19423	2241	-14266	-1170	-22115	-429	-15971	-5409	-22652	-1394	-8945	1335	-4313	3514	-16989	-1486	-11790	6510	-10549	-10035	-11195	5415	-9490	-2553	-10036	6043	-7882	-146	-124	-119	-63	-63	-56	-105	40	-151	17	32	-74	-17	-56	81	-29	3
0.595000	-3612	-3876	-6435	-16984	7292	-19255	2114	-14272	-824	-22051	-303	-15800	-7355	-22757	-1452	-9346	3742	-4448	3491	-17030	-1184	-11788	6520	-10544	-10522	-11255	5423	-9505	-2807	-10193	6016	-8025	-146	-126	-117	-66	-59	-46	-108	39	-150	37	29	-74	-19	-56	79	-31	1
0.595833	-3416	-3814	-6467	-16955	6985	-19098	2000	-14272	-198	-21929	-183	-15616	-9375	-22856	-1497	-9777	5227	-4579	3470	-17061	-831	-11806	6544	-10547	-12506	-11310	5436	-9517	-2236	-10343	6003	-8179	-145	-127	-120	-66	-63	-56	-109	39	-149	19	32	-75	-18	-56	79	-27	0
0.596667	-4945	-3758	-6489	-16931	6705	-18951	1896	-14263	626	-21748	-93	-15432	-10713	-22951	-1547	-10227	17	-4701	3444	-17073	-751	-11841	6582	-10542	-12178	-11366	5467	-9531	-2300	-10477	6003	-8334	-147	-126	-117	-67	-58	-56	-110	40	-151	18	32	-75	-19	-56	79	-29	1
0.597500	-5747	-3703	-6515	-16915	6366	-18838	1810	-14239	1062	-21506	-29	-15231	-11872	-23039	-1586	-10688	1521	-4814	3416	-17070	-613	-11889	6627	-10540	-10753	-11423	5513	-9546	-2930	-10600	6020	-8450	-146	-128	-121	-67	-62	-64	-107	41	-150	19	32	-73	-19	-58	81	-28	0
0.598333	-6415	-3645	-6540	-16903	5936	-18675	1734	-14201	1487	-21220	-6	-15096	-12681	-23126	-1625	-11158	684	-4921	3400	-17052	-373	-11960	6677	-10545	-9968	-11478	5565	-9565	-3177	-10717	6054	-8645	-148	-128	-119	-68	-62	-60	-104	36	-156	16	16	-74	-21	-51	82	-31	-5
0.599167	-7356	-3593	-6569	-16889	5425	-18554	1687	-14139	1871	-20882	-18	-14949	-13245	-23205	-1655	-11604	-922	-5017	3359	-17017	-124	-12036	6738	-10536	-8754	-11522	5630	-9578	-3539	-10812	6107	-8799	-147	-129	-120	-66	-62	-59	-104	42	-148	18	35	-75	-21	-58	81	-29	-3
0.600000	-7897	-3540	-6596	-16891	4827	-18428	1647	-14055	2129	-20514	-85	-14823	-13966	-23261	-1683	-12032	104	-5096	3327	-16968	110	-12119	6793	-10540	-7722	-11568	5708	-9593	-3813	-10892	6162	-8958	-147	-127	-117	-66	-56	-59	-107	39	-155	17	33	-77	-22	-58	81	-29	0
0.600833	-8703	-3493	-6630	-16892	4103	-18319	1624	-13946	2210	-20117	-177	-14724	-14973	-23312	-1706	-12436	-3355	-5176	3292	-16908	266	-12211	6849	-10537	-5542	-11614	5786	-9611	-4217	-10964	6231	-9121	-148	-128	-120	-70	-63	-58	-108	36	-154	17	30	-79	-23	-58	78	-34	-4
0.601667	-9943	-3455	-6672	-16900	3382	-18192	1614	-13812	2193	-19710	-319	-14656	-15807	-23341	-1729	-12806	-1302	-5244	3257	-16835	369	-12303	6894	-10538	-3007	-11648	5869	-9623	-4605	-11016	6314	-9278	-150	-132	-122	-68	-66	-62	-110	37	-151	16	29	-86	-24	-59	86	-32	-3
0.602500	-10558	-3420	-6714	-16909	2618	-18072	1622	-13647	1704	-19299	-504	-14617	-16292	-23342	-1748	-13130	-561	-5302	3224	-16753	389	-12388	6936	-10535	-2108	-11676	5958	-9636	-4832	-11051	6400	-9433	-150	-131	-101	-65	-62	-57	-107	36	-153	17	30	-78	-23	-62	79	-35	-1
0.603333	-10497	-3392	-6763	-16921	1709	-17942	1631	-13457	680	-18895	-714	-14601	-16242	-23313	-1764	-13400	-4644	-5355	3184	-16672	304	-12465	6966	-10537	495	-11701	6043	-9644	-5737	-11074	6493	-9587	-146	-130	-122	-67	-64	-58	-108	38	-148	18	34	-75	-10	-61	78	-30	1
0.604167	-10181	-3370	-6816	-16913	877	-17807	1648	-13205	-408	-18514	-960	-14620	-15175	-23255	-1793	-13633	4013	-5403	3147	-16572	467	-12531	6982	-10541	477	-11718	6120	-9650	-5506	-11093	6587	-9736	-146	-128	-118	-64	-65	-55	-103	39	-152	19	34	-79	-24	-59	81	-30	0
0.605000	-10383	-3364	-6869	-16952	64	-17669	1671	-12985	-1486	-18166	-1217	-14659	-13218	-23161	-1817	-13795	-2072	-5449	3108	-16478	509	-12581	6985	-10549	918	-11734	6191	-9653	-5189	-11083	6677	-9879	-146	-166	-120	-66	-60	-55	-103	64	-151	22	34	-77	-22	-57	82	-30	-1
0.605833	-9947	-3365	-6923	-16970	-904	-17519	1696	-12713	-2909	-17864	-1492	-14727	-11300	-23033	-1851	-13939	681	-5494	3060	-16391	639	-12616	6969	-10566	2348	-11751	6243	-9661	-5317	-11063	6756	-10016	-149	-126	-121	-65	-61	-55	-105	41	-151	13	32	-77	-26	-57	82	-29	-4
0.606667	-9399	-3375	-6986	-16984	-1833	-17364	1720	-12414	-4612	-17602	-1763	-14811	-9464	-22869	-1889	-14014	1305	-5541	3008	-16286	751	-12633	6934	-10590	3283	-11754	6292	-9666	-5120	-11048	6831	-10146	-152	-133	-124	-65	-65	-59	-108	39	-154	12	33	-78	-25	-60	79	-18	-4
0.607500	-8920	-3399	-7044	-16995	-2743	-17202	1741	-12093	-6506	-17397	-2021	-14907	-7195	-22671	-1929	-14044	-553	-5585	2957	-16226	854	-12633	6895	-10621	4196	-11758	6328	-9671	-4795	-11017	6898	-10259	-146	-128	-119	-65	-83	-56	-107	37	-153	15	33	-77	-18	-59	77	-31	-1
0.608333	-7915	-3431	-7101	-17005	-3763	-17031	1766	-11747	-8760	-17238	-2256	-15007	-4999	-22441	-1963	-14031	1516	-5629	2898	-16152	1123	-12617	6836	-10657	5024	-11759	6348	-9679	-4568	-10980	6942	-10364	-148	-130	-120	-65	-60	-59	-105	38	-151	20	32	-55	-21	-57	78	-32	-4
0.609167	-6102	-3468	-7157	-17007	-4840	-16854	1790	-11390	-10919	-17138	-2467	-15108	-2533	-22178	-2020	-13975	4020	-5678	2831	-16088	1631	-12590	6769	-10697	3668	-11761	6355	-9679	-3564	-10937	6979	-10447	-148	-127	-126	-65	-63	-60	-107	38	-154	16	28	-77	-23	-61	79	-10	-1
0.610000	-5846	-3520	-7214	-16995	-5929	-16673	1814	-11016	-12186	-17083	-2642	-15204	243	-21890	-2073	-13881	-300	-5725	2756	-16028	2021	-12538	6701	-10742	3482	-11763	6348	-9703	-2720	-10896	6996	-10515	-153	-129	-121	-69	-64	-59	-108	38	-152	12	33	-80	-22	-60	81	-32	-1
0.610833	-5192	-3569	-7239	-16973	-7162	-16492	1839	-10637	-13048	-17076	-2771	-15290	2523	-21575	-2109	-13765	505	-5771	2676	-15976	2439	-12483	6626	-10794	4929	-11776	6334	-9720	-2398	-10845	7001	-10563	-146	-126	-122	-62	-61	-58	-103	40	-148	13	35	-75	-19	-58	84	-27	0
0.611667	-3828	-3639	-7313	-16934	-8452	-16311	1868	-10253	-13135	-17104	-2855	-15360	4853	-21263	-2157	-13627	1273	-5819	2592	-15928	2909	-12423	6557	-10849	5460	-11776	6309	-9745	-1541	-10805	6982	-10593	-146	-126	-120	-63	-63	-55	-94	44	-150	19	33	-76	-25	-57	84	-28	1
0.612500	-2973	-3713	-7361	-16890	-9759	-16140	1902	-9879	-12432	-17159	-2889	-15419	6952	-20930	-2176	-13491	-948	-5864	2495	-15894	3276	-12362	6484	-10911	6165	-11787	6288	-9777	-796	-10770	6942	-10603	-147	-127	-120	-64	-58	-56	-105	43	-153	18	33	-73	-21	-57	82	-28	0
0.613333	-2098	-3782	-7403	-16827	-10979	-15968	1945	-9520	-11372	-17231	-2880	-15460	8425	-20598	-2193	-13360	872	-5905	2394	-15863	3731	-12304	6426	-10972	6585	-11806	6250	-9822	-28	-10739	6898	-10596	-150	-122	-116	-62	-62	-53	-102	44	-151	13	33	-73	-22	-66	86	-28	0
0.614167	-1215	-3867	-7435	-16754	-12127	-15809	1993	-9187	-9843	-17308	-2822	-15484	9622	-20275	-2197	-13249	-2014	-5949	2282	-15841	4115	-12253	6375	-11037	7360	-11837	6214	-9871	744	-10723	6834	-10574	-146	-125	-121	-63	-61	-53	-105	43	-150	16	35	-74	-21	-56	82	-28	-3
0.615000	-940	-3958	-7485	-16666	-13189	-15657	2053	-8887	-7979	-17386	-2727	-15497	10366	-19961	-2183	-13176	-1659	-5984	2169	-15824	4478	-12222	6336	-11109	8581	-11867	6185	-9937	1334	-10722	6757	-10537	-144	-128	-121	-67	-63	-58	-107	41	-154	13	28	-79	-25	-59	77	-31	-4
0.615833	-435	-4055	-7533	-16574	-14116	-15525	2125	-8631	-6211	-17446	-2591	-15503	10442	-19659	-2145	-13155	481	-6017	2053	-15803	4982	-12196	6312	-11182	7854	-11909	6175	-10009	2104	-10728	6672	-10484	-151	-130	-118	-65	-60	-56	-109	39	-151	17	32	-74	-21	-57	77	-30	-5
0.616667	646	-4154	-7537	-16466	-15088	-15403	2216	-8420	-4539	-17481	-2419	-15496	9627	-19377	-2084	-13190	-5567	-6044	1936	-15806	5289	-12192	6307	-11258	8490	-11957	6153	-10092	2210	-10756	6588	-10418	-149	-127	-118	-64	-63	-57	-104	43	-155	17	36	-73	-22	-56	81	-50	0
0.617500	2241	-4259	-7563	-16354	-16040	-15292	2325	-8265	-2843	-17489	-2226	-15491	8084	-19122	-1996	-13294	1743	-6067	1824	-15804	5684	-12204	6322	-11332	7285	-12013	6156	-10188	3069	-10797	6498	-10365	-146	-124	-117	-66	-63	-57	-104	43	-152	20	38	-75	-25	-55	79	-28	1
0.618333	3105	-4374	-7579	-16236	-16805	-15206	2450	-8171	-899	-17465	-2023	-15491	6471	-18887	-1879	-13475	-2317	-6088	1708	-15810	5983	-12238	6351	-11423	5354	-12081	6164	-10290	4088	-10854	6415	-10271	-148	-124	-121	-64	-63	-56	-105	41	-159	17	28	-77	-22	-57	82	-26	-1
0.619167	4108	-4491	-7585	-16117	-17642	-15141	2591	-8139	869	-17403	-1815	-15496	4443	-18685	-1750	-13735	-3305	-6103	1593	-15815	6356	-12292	6400	-11509	5143	-12161	6190	-10408	4353	-10930	6338	-10193	-147	-127	-118	-64	-62	-56	-102	44	-150	19	37	-73	-21	-53	81	-27	1
0.620000	5053	-4623	-7600	-16001	-18384	-15108	2751	-8166	2519	-17296	-1605	-15509	2243	-18504	-1592	-14075	-1025	-6116	1488	-15832	6813	-12366	6470	-11613	4367	-12252	6231	-10533	4718	-11024	6274	-10119	-145	-125	-118	-67	-58	-56	-100	41	-148	23	35	-73	-19	-53	81	-29	3
0.620833	5776	-4761	-7604	-15887	-18984	-15099	2919	-8268	4099	-17180	-1411	-15543	-177	-18359	-1422	-14485	-4647	-6133	1386	-15847	7236	-12459	6552	-11709	4023	-12357	6286	-10676	4794	-11136	6224	-10053	-147	-126	-120	-68	-61	-57	-104	40	-146	19	33	-75	-24	-57	79	-29	1
0.621667	6516	-4906	-7609	-15775	-19692	-15132	3110	-8423	5337	-17020	-1231	-15584	-3057	-18241	-1237	-14948	-3417	-6144	1285	-15871	7612	-12572	6652	-11847	4090	-12470	6355	-10820	4617	-11263	6198	-9991	-148	-128	-121	-67	-63	-51	-104	50	-152	20	36	-63	-21	-57	78	-28	-3
0.622500	8303	-5057	-7610	-15672	-20500	-15200	3317	-8623	6261	-16848	-1074	-15640	-6248	-18152	-1048	-15456	-732	-6159	1189	-15890	8125	-12701	6765	-11987	2295	-12602	6417	-10978	5044	-11404	6193	-9945	-149	-127	-125	-67	-62	-58	-105	41	-153	18	29	-78	-21	-55	80	-29	1
0.623333	8608	-5219	-7610	-15571	-21171	-15319	3535	-8861	7414	-16655	-948	-15707	-8695	-18089	-860	-15987	-4425	-6180	1095	-15906	8304	-12843	6894	-12134	902	-12743	6533	-11145	5370	-11557	6219	-9908	-150	-129	-129	-68	-61	-60	-110	39	-154	18	24	-78	-23	-57	77	-32	-7
0.624167	8315	-5391	-7612	-15479	-21715	-15488	3763	-9133	8228	-16473	-856	-15776	-10977	-18059	-678	-16521	-6068	-6191	1009	-15921	8267	-12992	7038	-12287	2198	-12894	6644	-11292	4429	-11717	6278	-9880	-149	-128	-122	-66	-62	-58	-105	42	-154	15	37	-75	-22	-55	93	-30	4
0.625000	8733	-5571	-7614	-15388	-21981	-15705	3997	-9416	8892	-16303	-793	-15843	-13145	-18051	-514	-17041	-3867	-6213	925	-15932	8379	-13159	7192	-12462	2743	-13056	6765	-11500	3694	-11888	6372	-9870	-153	-143	-115	-65	-63	-51	-101	43	-154	20	36	-74	-24	-55	80	-30	-6
0.625833	9038	-5754	-7617	-15307	-21990	-15982	4223	-9718	9444	-16172	-770	-15913	-14843	-18074	-379	-17520	-6798	-6237	844	-15942	8258	-13330	7357	-12647	3018	-13236	6899	-11689	2968	-12067	6498	-9870	-148	-127	-120	-65	-65	-58	-107	40	-153	19	36	-74	-22	-55	81	-28	0
0.626667	9300	-5951	-7621	-15232	-21775	-16318	4434	-10025	9567	-16098	-808	-15965	-15838	-18134	-281	-17943	-4942	-6267	757	-15945	8159	-13511	7532	-12841	2857	-13428	7038	-11879	2142	-12248	6659	-9882	-147	-126	-118	-66	-62	-27	-103	42	-153	24	39	-74	-22	-57	81	-31	-6
0.627500	9503	-6153	-7624	-15161	-21254	-16725	4623	-10329	9314	-16095	-833	-16006	-15738	-18222	-230	-18283	-6254	-6300	679	-15948	8024	-13701	7719	-13042	2628	-13630	7187	-12075	1334	-12432	6856	-9900	-150	-121	-119	-66	-61	-59	-104	43	-150	17	36	-75	-22	-56	82	-29	-4
0.628333	9072	-6365	-7647	-15093	-20470	-17186	4775	-10634	9030	-16191	-912	-16017	-14547	-18350	-238	-18532	-7012	-6349	601	-15947	7655	-13895	7911	-13250	3241	-13846	7343	-12272	276	-12631	7080	-9930	-151	-129	-120	-65	-62	-58	-107	41	-155	17	35	-75	-24	-58	78	-33	-4
0.629167	8669	-6585	-7661	-15027	-19489	-17712	4879	-10932	8328	-16392	-1020	-16007	-12493	-18512	-313	-18677	-2605	-6397	524	-15947	7190	-14100	8115	-13468	1768	-14066	7504	-12471	-494	-12824	7344	-9963	-147	-127	-122	-69	-64	-58	-107	43	-151	15	36	-74	-23	-56	78	-28	-8
0.630000	8937	-6807	-7674	-14962	-18400	-18289	4920	-11218	6963	-16716	-1155	-15964	-9757	-18716	-462	-18711	-7307	-6450	452	-15945	6410	-14305	8326	-13685	1069	-14296	7671	-12658	-1702	-13021	7634	-9997	-149	-128	-119	-59	-61	-59	-107	42	-151	16	32	-78	-19	-60	80	-29	0
0.630833	10028	-7035	-7661	-14896	-17225	-18916	4892	-11518	5175	-17166	-1314	-15881	-6887	-18956	-679	-18630	-1000	-6514	381	-15944	5707	-14520	8553	-13901	60	-14535	7850	-12841	-2349	-13218	7956	-10028	-146	-128	-121	-67	-62	-56	-103	42	-150	20	37	-77	-21	-56	84	-29	-1
0.631667	10654	-7260	-7688	-14833	-15866	-19582	4786	-11816	3486	-17751	-1489	-15772	-3392	-19231	-966	-18438	264	-6576	321	-15947	5203	-14740	8775	-14124	-2880	-14783	8029	-13021	-2175	-13421	8296	-10060	-148	-127	-122	-68	-59	-53	-105	40	-156	17	29	-78	-12	-55	82	-30	-3
0.632500	11162	-7498	-7691	-14771	-14325	-20284	4590	-12131	1641	-18463	-1670	-15648	402	-19540	-1324	-18143	-3089	-6647	260	-15954	4620	-14972	9009	-14345	-3183	-15025	8206	-13188	-2770	-13624	8665	-10090	-151	-128	-121	-64	-64	-58	-104	41	-150	17	34	-75	-22	-57	84	-28	-4
0.633333	11568	-7725	-7680	-14703	-12500	-20998	4314	-12454	-126	-19278	-1861	-15501	4180	-19869	-1711	-17748	2669	-6717	211	-15959	4124	-15205	9244	-14567	-3580	-15282	8403	-13341	-2783	-13834	9032	-10116	-148	-127	-121	-63	-59	-56	-107	42	-155	17	37	-75	-18	-56	82	-28	-4
0.634167	11661	-7953	-7656	-14605	-10603	-21716	3950	-12806	-1705	-20175	-2042	-15354	7676	-20218	-2193	-17270	-160	-6784	181	-15965	3582	-15447	9485	-14784	-3573	-15530	8593	-13493	-2850	-14045	9415	-10142	-154	-126	-120	-63	-62	-52	-105	40	-154	19	35	-75	-19	-55	81	-31	-6
0.635000	11728	-8178	-7621	-14567	-8634	-22423	3508	-13191	-2808	-21132	-2223	-15222	10672	-20574	-2675	-16728	1419	-6847	159	-15978	3000	-15695	9717	-15008	-3114	-15785	8779	-13622	-2961	-14268	9804	-10162	-147	-126	-104	-64	-64	-35	-104	37	-153	21	34	-75	-25	-56	80	-29	0
0.635833	12908	-8387	-7569	-14502	-6790	-23101	2996	-13616	-3781	-22123	-2392	-15119	12931	-20929	-3166	-16137	5161	-6902	150	-15988	2559	-15945	9953	-15227	-3891	-16045	8978	-13745	-2479	-14498	10188	-10185	-149	-124	-118	-66	-62	-56	-104	41	-149	20	34	-76	-22	-56	81	-28	1
0.636667	13021	-8587	-7497	-14437	-4796	-23741	2422	-14084	-4107	-23105	-2550	-15060	15425	-21257	-3639	-15511	3749	-6947	157	-15997	2017	-16199	10180	-15451	-5108	-16300	9149	-13855	-1740	-14731	10570	-10205	-146	-124	-119	-66	-65	-75	-105	40	-152	21	33	-75	-23	-52	82	-26	-1
0.637500	12131	-8773	-7406	-14376	-2869	-24326	1829	-14594	-3783	-24034	-2692	-15065	17578	-21554	-4078	-14869	739	-6977	180	-15998	1311	-16453	10407	-15678	-3336	-16559	9330	-13952	-2091	-14978	10937	-10235	-141	-125	-119	-64	-60	-56	-103	43	-150	20	32	-73	-22	-55	81	-26	-1
0.638333	11891	-8936	-7291	-14322	-1353	-24845	1155	-15153	-3005	-24882	-2818	-15122	19205	-21808	-4462	-14225	3998	-6994	216	-15996	774	-16708	10618	-15907	-2254	-16824	9502	-14037	-2390	-15224	11292	-10270	-148	-127	-114	-62	-62	-59	-104	46	-149	19	34	-72	-21	-50	85	-27	0
0.639167	11312	-9081	-7160	-14265	-42	-25284	495	-15755	-2311	-25614	-2933	-15302	20420	-22007	-4780	-13587	1158	-6996	276	-15979	243	-16963	10821	-16145	-1642	-17085	9655	-14120	-2772	-15491	11625	-10321	-146	-122	-116	-66	-61	-57	-100	43	-148	20	34	-79	-23	-52	84	-25	1
0.640000	10448	-9202	-7004	-14216	1427	-25641	-183	-16393	-1714	-26196	-3036	-15534	21235	-22136	-5016	-12967	1903	-6972	337	-15960	-307	-17216	11008	-16390	-1240	-17353	9798	-14196	-3416	-15765	11935	-10390	-145	-128	-120	-68	-64	-81	-105	37	-148	20	33	-75	-22	-51	81	-30	0
0.640833	9570	-9293	-6832	-14176	2889	-25912	-819	-17068	-1043	-26619	-3148	-15910	21684	-22193	-5158	-12368	1032	-6927	414	-15921	-960	-17466	11183	-16644	-968	-17629	9925	-14274	-4060	-16050	12219	-10474	-148	-124	-120	-68	-62	-58	-104	41	-153	19	29	-77	-22	-53	81	-26	-1
0.641667	8115	-9357	-6638	-14146	4186	-26085	-1441	-17766	-109	-26844	-3256	-16368	21825	-22167	-5198	-11820	-1685	-6856	504	-15869	-1547	-17715	11343	-16911	391	-17907	10039	-14334	-4866	-16344	12479	-10585	-151	-128	-124	-67	-61	-60	-105	54	-156	17	32	-74	-23	-55	81	-29	-5
0.642500	6445	-9390	-6423	-14115	5333	-26170	-2028	-18476	1011	-26879	-3387	-16885	21570	-22058	-5142	-11252	2388	-6758	603	-15800	-1964	-17962	11495	-17190	54	-18197	10132	-14407	-5298	-16653	12712	-10719	-151	-126	-121	-68	-64	-59	-104	37	-156	17	30	-74	-22	-52	85	-29	0
0.643333	5359	-9385	-6190	-14097	6148	-26165	-2567	-19188	2097	-26713	-3538	-17490	21040	-21864	-5002	-10731	-1970	-6631	712	-15714	-2596	-18210	11633	-17474	-373	-18482	10214	-14476	-5911	-16970	12916	-10886	-152	-124	-119	-64	-60	-58	-84	36	-153	22	32	-73	-23	-53	80	-30	0
0.644167	4884	-9352	-5940	-14085	6269	-26080	-3067	-19900	2860	-26363	-3726	-18149	19799	-21597	-4785	-10238	-40	-6473	825	-15617	-3143	-18458	11753	-17775	6	-18780	10272	-14549	-6488	-17299	13092	-11079	-146	-125	-119	-65	-59	-60	-105	37	-151	21	35	-70	-16	-53	79	-27	-5
0.645000	4000	-9290	-5678	-14084	6063	-25924	-3520	-20587	3645	-25848	-3962	-18859	18462	-21257	-4518	-9771	4341	-6288	937	-15507	-3376	-18705	11875	-18089	-2438	-19082	10312	-14624	-6036	-17641	13239	-11304	-147	-124	-165	-66	-61	-58	-103	41	-152	19	34	-70	-22	-55	84	-27	0
0.645833	2457	-9195	-5402	-14093	5773	-25713	-3932	-21244	4405	-25189	-4258	-19563	17077	-20850	-4221	-9334	-2182	-6084	1051	-15385	-3725	-18955	11982	-18404	-2409	-19394	10337	-14707	-6505	-17991	13364	-11553	-148	-122	-117	-65	-64	-58	-103	40	-150	22	35	-72	-24	-51	86	-26	-7
0.646667	1085	-9071	-5121	-14108	5428	-25449	-4306	-21867	5159	-24418	-4615	-20250	15744	-20396	-3959	-8934	3750	-5846	1164	-15257	-3954	-19200	12086	-18722	-2410	-19709	10346	-14798	-6678	-18351	13464	-11825	-149	-121	-117	-66	-59	-53	-101	40	-149	22	32	-68	-23	-55	81	-27	0
0.647500	-38	-8918	-4832	-14125	4924	-25153	-4662	-22448	5783	-23566	-5039	-20900	14491	-19891	-3699	-8589	643	-5588	1273	-15127	-4128	-19460	12184	-19045	-1996	-20028	10340	-14889	-6649	-18718	13537	-12121	-171	-126	-119	-67	-60	-56	-101	39	-152	16	34	-72	-22	-53	84	-25	-4
0.648333	-1271	-8740	-4531	-14167	4420	-24835	-5000	-22974	6159	-22678	-5534	-21463	13407	-19367	-3542	-8306	1118	-5310	1386	-14995	-4350	-19722	12283	-19366	-1087	-20351	10330	-14992	-6710	-19096	13607	-12436	-151	-129	-119	-69	-65	-58	-107	36	-155	16	30	-80	-25	-57	82	-31	-1
0.649167	-1612	-8538	-4230	-14210	3747	-24515	-5326	-23440	6010	-21783	-6096	-21909	12152	-18819	-3498	-8094	4519	-5003	1499	-14863	-4489	-19985	12379	-19705	-806	-20660	10322	-15096	-6283	-19475	13654	-12760	-151	-127	-120	-72	-66	-58	-103	38	-153	17	34	-79	-23	-58	87	-30	-1
0.650000	-2295	-8302	-3911	-14254	3120	-24194	-5657	-23841	6080	-20913	-6716	-22218	11538	-18258	-3604	-7976	4918	-4667	1621	-14735	-4499	-20248	12481	-19967	-2227	-20967	10309	-15209	-5133	-19861	13695	-13089	-154	-128	-121	-69	-87	-57	-103	38	-155	18	27	-76	-22	-57	82	-28	-3
0.650833	-4109	-8048	-3594	-14306	2746	-23892	-5985	-24179	6116	-20096	-7397	-22364	11316	-17700	-3888	-7970	757	-4321	1746	-14613	-4593	-20512	12586	-20238	-1084	-21259	10310	-15326	-5004	-20248	13730	-13409	-149	-129	-120	-67	-62	-56	-102	42	-151	24	32	-72	-21	-53	87	-26	-4
0.651667	-5232	-7771	-3271	-14358	2548	-23613	-6335	-24457	5785	-19370	-8121	-22330	11145	-17156	-4366	-8091	4081	-3952	1870	-14501	-4709	-20774	12699	-20489	151	-21541	10324	-15444	-5236	-20632	13762	-13725	-149	-126	-116	-65	-62	-55	-102	44	-165	18	38	-73	-22	-53	87	-25	1
0.652500	-6211	-7438	-2951	-14422	2532	-23369	-6698	-24673	5444	-18754	-8872	-22113	11133	-16632	-5052	-8357	2358	-3575	2003	-14409	-4959	-21036	12820	-20712	975	-21801	10354	-15577	-5651	-21018	13794	-14029	-150	-127	-116	-64	-62	-52	-103	45	-148	23	37	-73	-21	-52	91	-27	0
0.653333	-7166	-7172	-2626	-14490	2677	-23170	-7072	-24836	5054	-18265	-9630	-21711	11179	-16140	-5940	-8778	2192	-3185	2144	-14324	-5173	-21288	12941	-20906	1905	-22037	10406	-15716	-6195	-21397	13830	-14320	-147	-132	-115	-65	-61	-55	-102	50	-151	22	37	-74	-21	-53	88	-28	2
0.654167	-7942	-6850	-2303	-14560	3042	-23018	-7441	-24944	4683	-17916	-10373	-21136	11217	-15687	-7035	-9362	2876	-2788	2296	-14271	-5443	-21524	13073	-21061	1998	-22249	10485	-15860	-6273	-21770	13873	-14588	-148	-125	-115	-65	-59	-53	-103	45	-150	23	36	-73	-11	-61	87	-28	0
0.655000	-8865	-6517	-1988	-14639	3661	-22915	-7806	-25005	4386	-17714	-11081	-20398	11297	-15269	-8305	-10105	-262	-2386	2454	-14236	-5748	-21746	13212	-21183	2818	-22425	10596	-16017	-6391	-22129	13934	-14837	-147	-125	-113	-72	-60	-57	-105	42	-149	20	39	-73	-19	-52	82	-25	2
0.655833	-9959	-6177	-1676	-14725	4381	-22864	-8145	-25032	4018	-17643	-11731	-19525	11432	-14903	-9724	-11000	2897	-1990	2628	-14221	-6000	-21945	13358	-21271	3012	-22578	10741	-16182	-6556	-22480	13996	-15062	-147	-125	-116	-64	-61	-57	-105	45	-152	21	36	-75	-23	-60	80	-27	3
0.656667	-10490	-5833	-1371	-14819	5249	-22867	-8452	-25012	3471	-17715	-12301	-18553	11625	-14589	-11246	-12035	781	-1603	2794	-14233	-6332	-22121	13511	-21326	2455	-22692	10925	-16359	-6826	-22804	14083	-15265	-154	-129	-121	-68	-64	-59	-104	41	-151	18	33	-77	-24	-56	81	-31	0
0.657500	-10348	-5484	-1078	-14916	6223	-22923	-8700	-24967	2652	-17914	-12776	-17516	11467	-14331	-12825	-13185	-1012	-1218	2978	-14267	-6594	-22261	13677	-21347	3479	-22768	11152	-16549	-7282	-23087	14185	-15444	-147	-122	-118	-68	-62	-58	-102	44	-152	21	33	-76	-23	-53	85	-28	1
0.658333	-10069	-5138	-799	-15027	7314	-23027	-8883	-24891	2026	-18220	-13137	-16486	11345	-14137	-14409	-14418	6026	-860	3162	-14329	-6595	-22370	13848	-21337	1307	-22809	11413	-16745	-5875	-23381	14308	-15605	-149	-127	-121	-61	-63	-56	-103	42	-147	20	36	-70	-24	-53	85	-26	-4
0.659167	-10264	-4790	-531	-15138	8458	-23181	-8985	-24791	1604	-18624	-13383	-15428	11287	-14015	-15965	-15712	-1711	-517	3360	-14415	-6722	-22447	14026	-21303	921	-22820	11718	-16958	-5305	-23627	14453	-15747	-148	-124	-118	-64	-62	-55	-99	43	-158	18	44	-69	-22	-47	86	-27	-1
0.660000	-10020	-4453	-283	-15252	9758	-23385	-9009	-24666	1292	-19094	-13494	-14462	11166	-13967	-17431	-17020	2894	-198	3541	-14528	-6633	-22489	14212	-21259	735	-22792	12064	-17186	-5111	-23842	14615	-15874	-137	-122	-124	-68	-63	-55	-104	44	-150	20	35	-70	-19	-52	85	-25	1
0.660833	-9784	-4118	-56	-15403	11132	-23636	-8937	-24519	1100	-19629	-13537	-13616	11008	-14014	-18748	-18289	637	91	3727	-14664	-6505	-22500	14397	-21203	437	-22741	12448	-17429	-4517	-24020	14801	-15984	-149	-127	-118	-68	-61	-60	-107	41	-156	17	35	-73	-24	-58	80	-26	-1
0.661667	-9480	-3795	147	-15554	12511	-23935	-8782	-24342	908	-20198	-13470	-12931	11041	-14155	-19872	-19478	-582	351	3909	-14823	-6517	-22476	14589	-21142	497	-22655	12867	-17688	-4010	-24157	15012	-16082	-151	-127	-119	-69	-67	-73	-103	46	-153	18	34	-76	-25	-55	79	-31	-7
0.662500	-8229	-3489	327	-15717	13802	-24277	-8548	-24137	383	-20783	-13327	-12442	10720	-14398	-20766	-20539	1613	581	4084	-14999	-6338	-22425	14786	-21098	271	-22545	13320	-17959	-3199	-24248	15247	-16163	-149	-126	-119	-64	-62	-57	-105	39	-158	17	35	-75	-22	-55	81	-26	-4
0.663333	-6952	-3193	482	-15892	14915	-24655	-8247	-23898	214	-21366	-13139	-12204	10558	-14748	-21396	-21429	2742	779	4250	-15189	-5857	-22347	14992	-21046	-2080	-22417	13801	-18236	-1348	-24294	15503	-16237	-149	-126	-119	-70	-62	-53	-111	40	-153	21	36	-74	-17	-53	80	-30	-3
0.664167	-7014	-2907	614	-16080	15797	-25075	-7899	-23621	464	-21929	-12928	-12155	10547	-15212	-21753	-22119	-2733	940	4409	-15394	-5708	-22252	15196	-21051	-2014	-22278	14303	-18526	-220	-24298	15784	-16294	-152	-127	-118	-66	-62	-58	-107	39	-152	18	34	-81	-22	-52	82	-15	0
0.665000	-6523	-2639	719	-16287	16572	-25528	-7524	-23309	540	-22465	-12730	-12389	10373	-15801	-21834	-22580	-931	1071	4554	-15616	-5510	-22142	15401	-21039	-831	-22124	14825	-18826	594	-24262	16087	-16344	-150	-129	-127	-68	-63	-60	-110	36	-154	15	32	-76	-27	-62	79	-29	-3
0.665833	-5942	-2382	800	-16497	17089	-26004	-7147	-22952	734	-22968	-12567	-12877	10392	-16500	-21638	-22778	-1762	1174	4693	-15841	-5034	-22021	15627	-21074	-505	-21960	15369	-19130	1945	-24175	16418	-16381	-148	-128	-118	-67	-66	-58	-104	36	-149	18	33	-82	-19	-52	79	-30	-13
0.666667	-5685	-2139	859	-16720	17215	-26487	-6796	-22546	1008	-23419	-12433	-13579	10308	-17306	-21185	-22715	-3301	1248	4818	-16067	-4632	-21901	15827	-21151	-16	-21800	15912	-19439	3073	-24047	16768	-16401	-148	-135	-122	-67	-60	-58	-103	40	-152	19	30	-75	-22	-56	81	-26	0
0.667500	-5391	-1913	893	-16934	17090	-26982	-6498	-22128	1200	-23818	-12441	-14541	10197	-18209	-20528	-22390	-1731	1294	4939	-16300	-4371	-21784	16044	-21274	-245	-21641	16463	-19744	4200	-23850	17136	-16408	-149	-131	-120	-69	-65	-58	-107	37	-151	17	33	-76	-24	-58	82	-29	-4
0.668333	-5375	-1698	905	-17209	16810	-27456	-6283	-21672	1427	-24163	-12518	-15661	10256	-19177	-19705	-21819	-4889	1319	5047	-16533	-4039	-21677	16259	-21443	-80	-21497	17000	-20053	5235	-23678	17518	-16402	-155	-130	-117	-68	-61	-58	-107	39	-152	15	30	-78	-22	-58	81	-29	-1
0.669167	-5867	-1497	895	-17464	16349	-27903	-6170	-21193	1662	-24444	-12701	-16914	10211	-20231	-18762	-21024	-2735	1320	5155	-16769	-3634	-21587	16474	-21649	15	-21355	17521	-20353	6213	-23448	17911	-16379	-148	-133	-121	-69	-63	-59	-108	38	-172	13	30	-75	-26	-59	82	-34	-3
0.670000	-6209	-1307	866	-17723	15690	-28297	-6187	-20703	1724	-24670	-12993	-18261	10068	-21315	-17758	-20012	-1975	1302	5246	-16997	-3368	-21508	16689	-21903	-1622	-21234	18021	-20646	7165	-23180	18334	-16338	-151	-132	-121	-72	-64	-57	-107	38	-155	13	32	-74	-24	-59	81	-28	-5
0.670833	-6229	-1131	820	-17989	14833	-28621	-6340	-20208	1482	-24836	-13384	-19659	9560	-22408	-16764	-18858	-6052	1257	5343	-17189	-3202	-21452	16904	-22193	-1702	-21127	18501	-20933	7310	-22892	18741	-16280	-150	-129	-119	-67	-63	-56	-104	41	-152	18	34	-76	-21	-53	84	-15	2
0.671667	-5702	-968	763	-18254	13774	-28867	-6642	-19719	1161	-24950	-13869	-21039	8778	-23482	-15827	-17596	2797	1228	5435	-17433	-2711	-21418	17114	-22527	-4458	-21030	18944	-21206	8965	-22586	19159	-16202	-153	-124	-115	-65	-62	-56	-104	42	-151	21	35	-73	-19	-55	84	-30	0
0.672500	-5687	-809	687	-18526	12565	-29009	-7104	-19259	874	-25004	-14427	-22358	8124	-24502	-15023	-16287	-3307	1169	5498	-17644	-2356	-21404	17319	-22889	-6441	-20964	19340	-21474	10489	-22274	19570	-16113	-145	-127	-119	-64	-61	-55	-105	43	-151	21	33	-70	-19	-60	81	-33	-1
0.673333	-5510	-670	597	-18795	11239	-29032	-7712	-18833	469	-25006	-15032	-23562	7419	-25445	-14382	-14975	-608	1101	5606	-17851	-2020	-21419	17516	-23293	-7126	-20909	19690	-21729	11134	-21950	19977	-16007	-110	-129	-122	-68	-65	-62	-126	40	-154	17	30	-76	-25	-58	82	-30	-5
0.674167	-5432	-542	498	-19060	9783	-28934	-8457	-18460	85	-24961	-15666	-24605	6717	-26285	-13950	-13709	250	1027	5703	-18019	-1699	-21447	17713	-23709	-8227	-20871	19994	-21969	12005	-21620	20370	-15880	-150	-127	-118	-68	-63	-56	-107	43	-151	17	33	-78	-27	-59	82	-39	-1
0.675000	-5584	-420	390	-19323	8097	-28687	-9319	-18141	-218	-24850	-16293	-25445	6074	-26991	-13758	-12545	-1739	948	5783	-18229	-1390	-21497	17897	-24144	-8750	-20851	20242	-22199	12841	-21293	20745	-15735	-151	-127	-117	-68	-65	-57	-104	41	-154	20	30	-76	-23	-57	82	-30	-3
0.675833	-5425	-314	276	-19576	6217	-28299	-10276	-17895	-830	-24694	-16900	-26064	5094	-27548	-13821	-11532	510	865	5873	-18403	-992	-21583	18068	-24587	-8662	-20841	20436	-22417	13321	-20957	21091	-15573	-149	-129	-121	-65	-63	-56	-102	40	-154	21	33	-75	-24	-58	84	-30	-1
0.676667	-4691	-219	156	-19818	4353	-27755	-11308	-17720	-1616	-24459	-17457	-26420	4212	-27931	-14163	-10705	3249	776	5969	-18566	-345	-21639	18228	-25040	-10315	-20846	20581	-22626	14461	-20630	21411	-15393	-148	-121	-120	-90	-63	-57	-108	58	-150	20	33	-73	-22	-56	81	-30	-1
0.677500	-5396	-138	34	-20052	2557	-27063	-12389	-17623	-2028	-24195	-17944	-26515	3922	-28140	-14760	-10088	-1447	693	6066	-18717	2	-21728	18370	-25487	-10121	-20853	20666	-22824	15106	-20320	21693	-15198	-147	-128	-118	-62	-60	-55	-104	42	-152	21	35	-75	-18	-56	81	-32	1
0.678333	-5953	-70	-92	-20276	624	-26233	-13482	-17602	-2580	-23854	-18350	-26345	3703	-28163	-15593	-9710	-784	607	6161	-18856	236	-21822	18492	-25929	-7893	-20863	20699	-23010	14471	-20011	21931	-14988	-147	-127	-117	-64	-43	-56	-104	44	-148	21	37	-74	-18	-59	81	-30	-1
0.679167	-6178	-21	-221	-20483	-1176	-25280	-14557	-17653	-3155	-23451	-18665	-25926	3561	-28001	-16651	-9561	-245	523	6259	-18983	656	-21920	18595	-26356	-6505	-20877	20674	-23190	14197	-19712	22121	-14756	-147	-126	-115	-63	-57	-56	-103	44	-150	20	39	-73	-39	-58	84	-28	0
0.680000	-6766	18	-350	-20675	-2928	-24219	-15585	-17805	-3626	-22987	-18897	-25274	3480	-27657	-17865	-9651	-2834	446	6357	-19094	991	-22017	18672	-26762	-4853	-20880	20600	-23359	13888	-19426	22257	-14508	-147	-132	-116	-62	-60	-52	-102	44	-149	22	37	-70	-19	-55	82	-28	1
0.680833	-7191	38	-484	-20852	-4517	-23077	-16547	-17928	-4053	-22464	-19056	-24427	3433	-27147	-19220	-9951	-1289	369	6446	-19195	1322	-22108	18708	-27140	-3462	-20878	20470	-23523	13271	-19149	22340	-14265	-149	-128	-120	-64	-62	-58	-105	38	-154	20	34	-65	-21	-57	81	-30	-4
0.681667	-7541	46	-621	-21012	-5995	-21835	-17418	-18131	-4348	-21876	-19157	-23421	3463	-26493	-20662	-10438	-4352	301	6529	-19284	1653	-22194	18716	-27503	-1522	-20871	20290	-23674	12430	-18886	22352	-14004	-147	-129	-126	-68	-64	-58	-107	38	-159	18	30	-80	-26	-61	78	-32	-7
0.682500	-8445	43	-756	-21151	-7400	-20616	-18178	-18348	-4543	-21235	-19214	-22318	3716	-25705	-22128	-11075	-3835	244	6614	-19362	2101	-22261	18688	-27813	758	-20834	20071	-23810	11304	-18625	22318	-13738	-149	-128	-122	-67	-65	-59	-109	41	-150	20	30	-80	-23	-58	81	-29	0
0.683333	-9020	43	-893	-21267	-8551	-19347	-18787	-18559	-4768	-20540	-19259	-21156	4089	-24813	-23576	-11819	-1533	199	6688	-19423	2600	-22310	18614	-28118	903	-20789	19808	-23930	10294	-18335	22212	-13467	-149	-126	-117	-66	-60	-57	-108	40	-151	20	30	-75	-24	-55	78	-29	-1
0.684167	-8925	25	-1040	-21357	-9524	-18091	-19304	-18757	-5004	-19807	-19319	-19985	4288	-23849	-24966	-12628	-7173	163	6753	-19468	2860	-22345	18499	-28369	2664	-20726	19499	-24031	8537	-18137	22045	-13192	-149	-126	-121	-65	-64	-56	-105	42	-148	19	34	-73	-26	-55	80	-28	-1
0.685000	-8428	6	-1188	-21426	-10265	-16884	-19668	-18919	-5298	-19048	-19423	-18855	4284	-22829	-26258	-13457	880	142	6808	-19532	3331	-22355	18328	-28584	2670	-20637	19139	-24115	7672	-17907	21811	-12925	-146	-126	-119	-64	-64	-55	-104	41	-151	18	30	-77	-21	-52	80	-27	1
0.685833	-8566	-13	-1348	-21475	-10697	-15714	-19907	-19026	-5250	-18258	-19586	-17816	4500	-21782	-27409	-14236	-2404	131	6849	-19578	3729	-22341	18109	-28767	1678	-20530	18753	-24178	7216	-17679	21513	-12670	-147	-128	-122	-65	-63	-58	-104	42	-145	16	30	-76	-16	-55	82	-28	0
0.686667	-8342	-29	-1514	-21502	-11033	-14631	-20025	-19064	-5254	-17461	-19840	-16908	4538	-20745	-28380	-14994	-2600	136	6883	-19618	4139	-22308	17834	-28911	2215	-20408	18320	-24215	5888	-17469	21153	-12424	-148	-128	-118	-64	-64	-57	-103	38	-153	19	32	-74	-21	-53	82	-29	0
0.687500	-7970	-44	-1679	-21507	-11134	-13639	-20037	-19021	-5306	-16664	-20175	-16166	4501	-19730	-29171	-15626	942	149	6909	-19656	4514	-22245	17500	-29022	2033	-20264	17848	-24226	4872	-17268	20736	-12203	-149	-128	-121	-66	-61	-57	-108	38	-150	18	30	-74	-17	-56	78	-30	-3
0.688333	-7509	-47	-1885	-21491	-11035	-12752	-19959	-18895	-5255	-15886	-20610	-15606	4457	-18763	-29752	-16119	-1548	172	6925	-19689	4755	-22162	17111	-29098	2240	-20104	17331	-24208	3895	-17083	20262	-11994	-147	-152	-118	-64	-66	-59	-111	39	-149	19	30	-75	-21	-57	80	-27	1
0.689167	-6996	-43	-2093	-21463	-10924	-11976	-19819	-18668	-5275	-15132	-21137	-15263	4059	-17859	-30131	-16460	790	204	6930	-19721	4913	-22057	16668	-29143	2723	-19938	16770	-24161	2847	-16904	19727	-11815	-151	-128	-124	-68	-63	-59	-108	37	-154	18	19	-78	-22	-57	78	-34	0
0.690000	-5646	-28	-2297	-21415	-10805	-11316	-19632	-18354	-5347	-14415	-21746	-15115	3391	-17016	-30299	-16629	4666	240	6932	-19758	5350	-21926	16167	-29165	1073	-19766	16163	-24083	2628	-16740	19145	-11664	-152	-128	-126	-70	-63	-63	-116	34	-155	16	30	-80	-23	-59	77	-33	-1
0.690833	-5424	6	-2555	-21357	-10474	-10769	-19419	-17950	-4939	-13729	-22419	-15172	3110	-16257	-30270	-16617	1931	280	6936	-19780	5626	-21771	15623	-29159	-393	-19576	15518	-23968	2750	-16590	18515	-11534	-148	-128	-121	-66	-60	-61	-109	39	-152	15	30	-75	-18	-61	78	-31	3
0.691667	-5591	60	-2805	-21284	-10117	-10327	-19198	-17454	-4629	-13086	-23121	-15404	2741	-15577	-30056	-16438	1329	326	6942	-19802	5561	-21598	15026	-29131	623	-19392	14829	-23825	1758	-16454	17850	-11441	-148	-135	-121	-65	-61	-64	-108	39	-150	16	30	-76	-18	-60	80	-29	-1
0.692500	-5054	128	-3073	-21203	-9676	-9986	-18997	-16893	-4312	-12516	-23830	-15799	2413	-14989	-29685	-16097	3970	366	6947	-19815	5528	-21420	14392	-29093	931	-19209	14096	-23655	1190	-16337	17149	-11373	-147	-128	-121	-65	-64	-58	-111	38	-151	18	32	-79	0	-58	82	-30	-4
0.693333	-4501	211	-3360	-21126	-9207	-9733	-18828	-16278	-3845	-12000	-24547	-16310	2086	-14479	-29175	-15620	1454	403	6956	-19824	5469	-21197	13713	-29043	1378	-19035	13325	-23457	949	-16233	16421	-11334	-149	-128	-125	-67	-68	-59	-108	41	-150	22	28	-76	-19	-58	80	-28	1
0.694167	-3943	317	-3659	-21050	-8866	-9564	-18698	-15634	-3453	-11539	-25128	-16913	1660	-14042	-28554	-15022	3503	465	6941	-19827	5308	-20972	13008	-28981	1476	-18868	12524	-23241	719	-16138	15662	-11322	-149	-127	-119	-66	-60	-58	-107	24	-151	18	30	-79	-16	-60	81	-29	0
0.695000	-3549	432	-3978	-20972	-8694	-9461	-18626	-14979	-2954	-11143	-25651	-17560	1204	-13670	-27853	-14331	1708	465	6996	-19819	5126	-20730	12275	-28919	1568	-18708	11689	-23004	702	-16063	14890	-11335	-151	-129	-122	-60	-61	-62	-107	40	-149	20	33	-76	-21	-60	81	-30	-4
0.695833	-3557	572	-4304	-20903	-8577	-9404	-18610	-14327	-2342	-10804	-26048	-18211	869	-13352	-27091	-13583	779	483	7044	-19808	4998	-20476	11530	-28857	2628	-18562	10821	-22758	554	-15992	14100	-11372	-147	-129	-122	-63	-62	-62	-107	40	-145	17	33	-76	-23	-57	85	-27	-1
0.696667	-3355	719	-4667	-20841	-8389	-9390	-18645	-13703	-1890	-10522	-26292	-18820	616	-13079	-26320	-12810	4747	498	7061	-19787	4818	-20201	10774	-28796	1853	-18425	9940	-22503	839	-15927	13308	-11426	-150	-126	-120	-66	-60	-60	-105	42	-150	20	36	-78	-21	-59	80	-29	-1
0.697500	-2622	882	-4992	-20791	-8413	-9402	-18738	-13132	-1498	-10297	-26366	-19354	190	-12838	-25548	-12033	-912	505	7098	-19763	4369	-19909	10010	-28740	2145	-18300	9047	-22245	442	-15862	12522	-11490	-147	-127	-120	-65	-59	-60	-108	39	-150	20	35	-76	-21	-57	84	-31	-3
0.698333	-1186	1053	-5353	-20748	-8571	-9431	-18872	-12637	-1198	-10118	-26263	-19768	-616	-12624	-24817	-11287	4741	501	7140	-19732	4127	-19600	9257	-28691	2136	-18180	8155	-22005	500	-15804	11740	-11566	-173	-127	-122	-68	-63	-60	-104	42	-154	20	33	-77	-22	-60	79	-32	-3
0.699167	-310	1230	-5719	-20721	-8629	-9477	-19042	-12228	-800	-9986	-25974	-20045	-1140	-12417	-24125	-10584	5050	500	7185	-19696	3917	-19272	8518	-28652	158	-18068	7278	-21757	1617	-15730	10973	-11648	-148	-125	-120	-62	-63	-59	-78	41	-146	22	35	-82	-19	-58	84	-27	3
0.700000	392	1420	-6086	-20697	-8869	-9514	-19219	-11925	-471	-9890	-25511	-20194	-1844	-12219	-23507	-9950	792	492	7226	-19656	3583	-18923	7797	-28620	759	-17953	6416	-21529	1526	-15646	10222	-11728	-148	-125	-119	-62	-60	-57	-105	43	-148	23	37	-72	-22	-58	84	-25	2
0.700833	1050	1603	-6449	-20690	-9078	-9556	-19411	-11730	-104	-9829	-24879	-20159	-2546	-12022	-22974	-9402	5553	480	7259	-19616	3293	-18558	7108	-28603	1077	-17838	5585	-21322	1527	-15549	9502	-11809	-148	-126	-120	-65	-65	-60	-105	43	-152	20	34	-79	-23	-56	84	-27	-1
0.701667	1706	1785	-6821	-20690	-9254	-9601	-19583	-11658	166	-9800	-24117	-19958	-3053	-11822	-22528	-8950	1600	463	7291	-19580	2842	-18163	6444	-28596	1841	-17698	4786	-21140	1498	-15421	8811	-11888	-152	-126	-122	-67	-65	-58	-105	43	-152	21	28	-77	-24	-57	81	-27	-1
0.702500	2395	1964	-7184	-20699	-9428	-9646	-19721	-11704	285	-9794	-23243	-19596	-3595	-11612	-22173	-8581	2547	450	7311	-19537	2498	-17743	5820	-28599	3124	-17561	4043	-20976	1448	-15283	8166	-11954	-148	-127	-122	-68	-61	-57	-104	47	-151	20	40	-70	-21	-56	85	-27	-3
0.703333	3912	2139	-7538	-20686	-9612	-9691	-19810	-11866	244	-9807	-22299	-19085	-4506	-11394	-21909	-8318	5485	439	7325	-19497	2318	-17301	5242	-28608	3305	-17394	3360	-20840	1900	-15114	7568	-12013	-152	-121	-118	-66	-64	-56	-101	43	-154	20	33	-73	-23	-55	84	-26	0
0.704167	4355	2300	-7883	-20725	-9660	-9744	-19836	-12137	533	-9841	-21316	-18457	-4785	-11169	-21739	-8141	3443	411	7325	-19460	2024	-16838	4713	-28626	2809	-17194	2745	-20734	2727	-14912	7012	-12065	-147	-125	-119	-52	-63	-31	-101	46	-150	20	37	-73	-21	-52	86	-27	-1
0.705000	3938	2449	-8217	-20747	-9656	-9810	-19787	-12511	710	-9890	-20329	-17727	-5021	-10943	-21612	-8038	131	417	7312	-19428	1576	-16350	4204	-28651	5099	-16962	2204	-20652	2119	-14672	6508	-12102	-147	-121	-115	-66	-59	-51	-100	47	-149	24	37	-70	-17	-50	88	-29	7
0.705833	4185	2577	-8533	-20770	-9564	-9886	-19652	-12968	756	-9950	-19370	-16927	-5318	-10713	-21558	-8006	2974	404	7283	-19403	1203	-15846	3798	-28672	6877	-16691	1722	-20599	1538	-14405	6052	-12134	-149	-121	-117	-68	-63	-58	-102	44	-149	24	36	-72	-22	-52	87	-29	0
0.706667	4225	2688	-8876	-20788	-9429	-9999	-19429	-13505	842	-10023	-18472	-16090	-5397	-10489	-21546	-8033	-153	392	7242	-19381	796	-15328	3414	-28704	8108	-16386	1327	-20571	1122	-14103	5656	-12155	-152	-124	-118	-67	-63	-59	-105	42	-155	18	34	-73	-22	-55	84	-29	0
0.707500	4209	2768	-9118	-20815	-9263	-10127	-19113	-14089	894	-10106	-17666	-15258	-5474	-10280	-21560	-8099	596	378	7158	-19364	473	-14791	3094	-28722	8961	-16040	1020	-20565	610	-13775	5316	-12163	-147	-125	-119	-69	-66	-55	-105	40	-150	21	36	-78	-24	-55	81	-29	-3
0.708333	4292	2827	-9369	-20841	-9038	-10289	-18702	-14701	890	-10193	-16968	-14449	-5404	-10086	-21577	-8193	-185	363	7105	-19345	154	-14237	2824	-28738	9367	-15658	795	-20575	369	-13416	5034	-12157	-150	-126	-118	-68	-63	-60	-108	42	-154	19	35	-73	-22	-58	82	-28	-3
0.709167	4058	2858	-9605	-20843	-8684	-10472	-18213	-15334	946	-10288	-16396	-13711	-5144	-9913	-21586	-8306	-2648	344	7006	-19332	-212	-13707	2605	-28746	10632	-15242	650	-20607	-38	-13037	4803	-12137	-151	-129	-131	-69	-64	-59	-105	42	-154	19	33	-75	-26	-62	80	-29	-1
0.710000	3677	2857	-9815	-20854	-8249	-10688	-17638	-15947	1004	-10390	-15959	-13052	-4882	-9771	-21563	-8424	1429	318	6890	-19323	-462	-13188	2447	-28735	10248	-14801	588	-20645	-132	-12635	4627	-12120	-150	-126	-119	-70	-66	-58	-107	43	-152	19	33	-66	-21	-56	80	-28	0
0.710833	3916	2826	-9990	-20855	-7845	-10929	-17008	-16540	896	-10497	-15650	-12503	-4576	-9658	-21501	-8538	-2833	288	6755	-19313	-816	-12647	2342	-28703	9335	-14331	601	-20703	-507	-12220	4512	-12067	-148	-125	-118	-69	-62	-52	-94	45	-149	21	34	-76	-22	-52	84	-25	-1
0.711667	4869	2758	-10141	-20857	-7486	-11191	-16326	-17094	392	-10609	-15465	-12075	-4666	-9584	-21382	-8638	-823	253	6596	-19305	-1128	-12144	2282	-28652	8648	-13851	685	-20758	-1051	-11807	4434	-12036	-148	-128	-120	-68	-60	-53	-104	47	-151	19	36	-72	-19	-52	75	-26	0
0.712500	5504	2661	-10260	-20851	-6972	-11478	-15610	-17596	116	-10730	-15399	-11780	-4582	-9554	-21205	-8725	3892	206	6417	-19298	-1270	-11668	2273	-28578	4959	-13370	835	-20821	-167	-11400	4404	-11979	-146	-121	-119	-64	-59	-56	-104	43	-153	20	34	-73	-21	-55	84	-28	3
0.713333	5914	2520	-10350	-20844	-6472	-11784	-14879	-18029	-101	-10856	-15416	-11622	-4551	-9574	-20959	-8796	-2656	149	6213	-19294	-1370	-11223	2304	-28491	3544	-12887	1043	-20885	-223	-11003	4411	-11912	-147	-127	-120	-67	-59	-56	-103	44	-150	20	36	-73	-18	-57	77	-28	0
0.714167	6589	2371	-10413	-20832	-6057	-12105	-14156	-18391	-380	-10990	-15507	-11591	-4553	-9639	-20646	-8847	3272	84	5990	-19293	-1472	-10821	2373	-28353	1933	-12424	1297	-20947	-172	-10627	4454	-11833	-167	-121	-120	-67	-59	-57	-109	40	-152	18	34	-74	-18	-56	82	-27	0
0.715000	7343	2186	-10447	-20817	-5637	-12415	-13453	-18666	-593	-11138	-15649	-11685	-4603	-9763	-20266	-8876	12	20	5745	-19289	-1567	-10466	2482	-28198	545	-11985	1588	-21000	-12	-10281	4529	-11750	-151	-129	-121	-68	-65	-59	-109	39	-131	16	32	-76	-21	-61	78	-32	-3
0.715833	7741	1975	-10444	-20803	-5198	-12736	-12791	-18859	-789	-11292	-15811	-11881	-4676	-9932	-19815	-8887	312	-64	5483	-19286	-1710	-10154	2624	-28016	-338	-11572	1918	-21043	11	-9957	4633	-11647	-151	-126	-132	-68	-65	-58	-110	36	-153	19	34	-77	-18	-58	81	-29	1
0.716667	8964	1755	-10424	-20780	-4941	-13040	-12171	-18962	-1321	-11457	-15966	-12164	-5216	-10151	-19311	-8885	3047	-145	5206	-19280	-1770	-9891	2797	-27771	-1771	-11197	2269	-21074	98	-9680	4759	-11537	-151	-126	-120	-66	-62	-57	-108	41	-152	20	33	-77	-21	-57	78	-29	2
0.717500	9704	1520	-10375	-20755	-4686	-13344	-11616	-18986	-1425	-11635	-16095	-12506	-5437	-10415	-18759	-8875	2715	-232	4915	-19278	-1629	-9683	2991	-27562	-4578	-10866	2637	-21090	939	-9449	4903	-11418	-149	-125	-119	-66	-63	-62	-108	38	-150	19	35	-74	-17	-58	82	-29	-3
0.718333	9084	1264	-10298	-20724	-4361	-13632	-11135	-18926	-1321	-11823	-16177	-12887	-5571	-10727	-18177	-8855	-1842	-319	4619	-19272	-1732	-9522	3214	-27302	-4396	-10585	3003	-21085	663	-9263	5067	-11297	-149	-128	-119	-67	-59	-56	-105	41	-147	20	34	-76	-22	-58	79	-26	26
0.719167	9248	1034	-10203	-20694	-4073	-13904	-10738	-18799	-1387	-12023	-16195	-13285	-5902	-11079	-17572	-8837	610	-403	4306	-19272	-1720	-9417	3443	-27020	-3810	-10350	3369	-21062	22	-9116	5243	-11159	-147	-125	-117	-67	-64	-57	-104	44	-151	20	35	-75	-18	-56	80	-25	0
0.720000	9149	797	-10080	-20656	-3796	-14155	-10419	-18600	-1332	-12238	-16139	-13674	-6114	-11466	-16956	-8818	-2093	-484	4001	-19263	-1751	-9374	3690	-26725	-3607	-10170	3719	-21022	-186	-9035	5430	-11023	-146	-127	-116	-64	-61	-53	-103	43	-136	21	34	-74	-3	-52	86	-25	0
0.720833	8649	571	-9943	-20622	-3562	-14397	-10187	-18352	-1304	-12466	-16014	-14042	-6334	-11889	-16354	-8814	-2723	-561	3691	-19265	-1910	-9334	3943	-26413	-3179	-10036	4056	-20959	-650	-8999	5624	-10893	-150	-130	-121	-68	-95	-56	-103	43	-154	19	32	-74	-23	-56	80	-28	-4
0.721667	8274	368	-9788	-20587	-3313	-14626	-10032	-18057	-1171	-12709	-15809	-14363	-6534	-12330	-15773	-8817	-2812	-627	3402	-19263	-1911	-9361	4193	-26087	-2975	-9947	4368	-20878	-1226	-9007	5829	-10754	-148	-125	-119	-67	-63	-57	-103	42	-151	18	32	-75	-24	-59	82	-26	-3
0.722500	7451	183	-9612	-20544	-3105	-14855	-9946	-17728	-783	-12960	-15498	-14629	-6538	-12780	-15223	-8836	-6587	-683	3109	-19263	-1886	-9415	4451	-25756	-1800	-9897	4653	-20775	-2033	-9058	6040	-10620	-151	-127	-117	-66	-62	-50	-105	43	-151	18	33	-74	-21	-55	82	-27	-6
0.723333	6238	25	-9421	-20506	-2866	-15046	-9924	-17373	-371	-13222	-15181	-14821	-6515	-13235	-14718	-8870	-3659	-729	2835	-19260	-1804	-9499	4696	-25436	-1552	-9890	4906	-20651	-2770	-9152	6258	-10495	-152	-128	-120	-68	-63	-59	-107	43	-159	17	32	-55	-24	-57	81	-29	-5
0.724167	5498	-105	-9220	-20466	-2560	-15246	-9952	-16997	-156	-13495	-14788	-14950	-6428	-13686	-14260	-8926	-6084	-761	2582	-19257	-1866	-9602	4941	-25079	-2284	-9908	5127	-20504	-3621	-9274	6489	-10372	-154	-129	-110	-73	-63	-57	-102	42	-154	20	36	-74	-21	-57	82	-28	-4
0.725000	5313	-197	-8996	-20424	-2283	-15444	-10013	-16613	-108	-13767	-14349	-15000	-6640	-14121	-13856	-9001	-7929	-778	2357	-19257	-2002	-9723	5174	-24737	-1441	-9947	5315	-20346	-5061	-9427	6727	-10259	-148	-127	-117	-65	-60	-56	-108	42	-154	21	36	-74	-23	-56	82	-27	0
0.725833	5098	-257	-8764	-20384	-1994	-15637	-10104	-16233	175	-14048	-13890	-14980	-6831	-14537	-13514	-9092	-665	-782	2155	-19257	-1855	-9851	5393	-24392	-4011	-10006	5475	-20171	-4738	-9604	6973	-10161	-148	-124	-115	-61	-61	-56	-98	46	-152	23	37	-73	-22	-58	85	-26	1
0.726667	4188	-287	-8519	-20350	-1732	-15840	-10205	-15853	399	-14331	-13422	-14909	-6899	-14923	-13229	-9207	-8153	-767	1978	-19261	-1915	-9989	5602	-24043	-5045	-10080	5591	-19972	-4974	-9787	7229	-10075	-150	-124	-116	-65	-62	-56	-103	44	-150	22	36	-73	-21	-45	86	-25	-1
0.727500	3383	-282	-8263	-20319	-1496	-16036	-10306	-15490	504	-14609	-12963	-14782	-7025	-15271	-13002	-9341	-3158	-749	1831	-19271	-1930	-10127	5795	-23703	-5548	-10159	5682	-19766	-5653	-9983	7492	-10004	-147	-125	-122	-66	-62	-53	-102	43	-154	22	34	-74	-24	-56	82	-26	-3
0.728333	2692	-266	-7999	-20295	-1236	-16240	-10386	-15146	673	-14882	-12529	-14613	-7170	-15573	-12829	-9497	-4827	-717	1712	-19279	-1967	-10267	5970	-23360	-5917	-10245	5744	-19543	-6015	-10178	7757	-9952	-148	-128	-120	-65	-66	-57	-104	44	-153	19	35	-80	-24	-55	85	-26	-4
0.729167	1936	-179	-7726	-20271	-878	-16443	-10445	-14834	820	-15152	-12127	-14421	-7187	-15833	-12698	-9670	-5410	-669	1631	-19286	-2027	-10399	6134	-23017	-5838	-10326	5786	-19312	-6439	-10352	8027	-9919	-150	-129	-117	-64	-63	-57	-103	42	-151	20	35	-69	-27	-57	85	-26	-5
0.730000	2013	-98	-7433	-20260	-612	-16643	-10455	-14529	659	-15401	-11762	-14213	-7739	-16042	-12605	-9859	-2337	-610	1584	-19303	-2096	-10527	6285	-22673	-6269	-10401	5807	-19060	-6764	-10553	8304	-9903	-149	-127	-118	-67	-65	-56	-109	44	-154	21	35	-74	-26	-57	82	-26	-4
0.730833	2260	18	-7127	-20252	-356	-16822	-10432	-14261	681	-15637	-11447	-14009	-8147	-16198	-12535	-10059	-401	-539	1573	-19318	-1988	-10650	6426	-22329	-8899	-10470	5821	-18795	-6021	-10721	8579	-9905	-147	-125	-119	-63	-62	-56	-103	45	-152	22	36	-73	-19	-52	87	-24	-3
0.731667	975	151	-6826	-20252	-85	-17013	-10356	-14021	791	-15849	-11175	-13819	-8137	-16304	-12482	-10274	-4708	-444	1593	-19339	-2161	-10754	6552	-21980	-9083	-10534	5824	-18522	-6094	-10875	8848	-9927	-154	-128	-118	-66	-64	-57	-104	43	-150	21	33	-76	-22	-55	81	-26	-4
0.732500	290	300	-6512	-20264	167	-17179	-10219	-13792	688	-16040	-10926	-13657	-8297	-16361	-12428	-10491	-2192	-370	1653	-19370	-2264	-10874	6677	-21626	-8028	-10589	5830	-18235	-6741	-11005	9111	-9961	-146	-124	-117	-65	-61	-53	-103	43	-152	20	29	-69	-23	-51	84	-25	1
0.733333	-94	464	-6188	-20280	506	-17320	-10025	-13640	620	-16206	-10761	-13524	-8357	-16377	-12371	-10727	-2669	-273	1738	-19404	-2347	-10981	6793	-21248	-7659	-10637	5835	-17930	-6717	-11118	9369	-10017	-152	-126	-118	-62	-59	-53	-103	44	-152	22	59	-69	-19	-57	82	-26	-5
0.734167	-582	639	-5864	-20314	784	-17428	-9784	-13497	595	-16346	-10608	-13440	-8348	-16356	-12289	-10956	-3632	-171	1855	-19445	-2565	-11088	6907	-20912	-7052	-10679	5849	-17616	-6765	-11214	9616	-10085	-148	-124	-118	-67	-64	-58	-104	43	-153	20	33	-74	-25	-56	85	-26	-1
0.735000	-961	822	-5537	-20345	1066	-17503	-9487	-13375	534	-16456	-10479	-13397	-8273	-16292	-12184	-11200	-1852	-69	2010	-19495	-2644	-11191	7019	-20552	-6600	-10717	5879	-17290	-6795	-11293	9850	-10170	-149	-124	-118	-66	-60	-56	-108	41	-149	20	20	-78	-22	-53	81	-30	-1
0.735833	-1455	1014	-5212	-20390	1347	-17543	-9145	-13281	523	-16534	-10358	-13400	-8060	-16223	-12039	-11436	-4715	32	2180	-19560	-2746	-11298	7128	-20190	-5136	-10757	5927	-16952	-6958	-11352	10070	-10261	-162	-126	-119	-68	-63	-56	-109	42	-149	20	32	-73	-21	-56	82	-27	0
0.736667	-2307	1210	-4897	-20442	1622	-17534	-8764	-13212	660	-16583	-10236	-13457	-7779	-16129	-11856	-11671	-2778	135	2388	-19632	-2834	-11408	7243	-19820	-3886	-10793	5998	-16601	-6999	-11409	10275	-10365	-148	-125	-120	-66	-62	-57	-105	41	-150	21	33	-77	-21	-56	77	-29	-7
0.737500	-2631	1412	-4586	-20507	1811	-17482	-8345	-13165	575	-16597	-10097	-13528	-7367	-16025	-11621	-11903	-2021	233	2608	-19716	-2830	-11523	7352	-19454	-4217	-10829	6097	-16243	-6893	-11450	10467	-10473	-146	-125	-114	-68	-60	-58	-105	42	-168	20	34	-76	-21	-55	82	-27	2
0.738333	-2365	1617	-4285	-20576	1953	-17383	-7899	-13133	206	-16583	-9934	-13686	-7175	-15915	-11338	-12130	-5741	327	2852	-19791	-2837	-11640	7465	-19072	-2611	-10870	6221	-15883	-7639	-11486	10644	-10587	-144	-122	-119	-66	-58	-57	-105	44	-144	21	33	-73	-22	-55	84	-29	2
0.739167	-1815	1824	-3996	-20661	2033	-17238	-7440	-13108	-115	-16534	-9739	-13851	-7106	-15811	-11006	-12353	3127	412	3121	-19915	-2622	-11765	7580	-18732	-3811	-10920	6376	-15516	-6935	-11523	10805	-10706	-147	-129	-119	-67	-61	-55	-105	42	-154	19	32	-73	-21	-55	82	-29	-4
0.740000	-1992	2037	-3737	-20747	2153	-17048	-6975	-13118	-185	-16465	-9502	-14061	-6710	-15716	-10631	-12570	-2865	498	3405	-20037	-2545	-11902	7692	-18384	-4140	-10970	6555	-15152	-6332	-11564	10947	-10829	-149	-127	-120	-67	-63	-58	-108	40	-153	18	27	-77	-18	-56	79	-32	-3
0.740833	-1955	2244	-3504	-20849	2260	-16826	-6505	-13123	-178	-16363	-9214	-14252	-6344	-15633	-10212	-12775	82	553	3695	-20167	-2361	-12038	7802	-18045	-2987	-11027	6770	-14791	-6499	-11609	11080	-10953	-152	-134	-122	-66	-63	-58	-107	38	-153	17	30	-76	-22	-56	80	-32	-4
0.741667	-2063	2465	-3285	-20953	2345	-16557	-6050	-13129	-259	-16235	-8876	-14466	-5920	-15559	-9757	-12975	973	614	4000	-20304	-2282	-12179	7929	-17712	-1977	-11090	7011	-14438	-6287	-11658	11198	-11070	-152	-130	-121	-67	-62	-60	-112	37	-158	13	29	-76	-23	-58	79	-31	-3
0.742500	-2218	2680	-3095	-21065	2536	-16252	-5593	-13131	-258	-16084	-8484	-14679	-5242	-15500	-9275	-13155	-560	663	4314	-20460	-2237	-12318	8035	-17393	-629	-11154	7283	-14093	-6182	-11711	11307	-11182	-150	-122	-118	-66	-64	-60	-108	40	-152	18	29	-75	-24	-60	79	-32	-6
0.743333	-1733	2900	-2934	-21181	2661	-15932	-5150	-13128	-456	-15919	-8043	-14882	-4982	-15450	-8773	-13301	1861	702	4638	-20620	-1913	-12458	8151	-17087	790	-11225	7579	-13766	-6263	-11775	11408	-11292	-149	-124	-121	-65	-62	-60	-110	39	-152	16	36	-75	-23	-56	81	-29	-16
0.744167	-780	3162	-2805	-21310	2661	-15584	-4720	-13107	-644	-15736	-7560	-15069	-4714	-15409	-8263	-13481	4744	735	4965	-20796	-1481	-12589	8271	-16798	96	-11300	7891	-13461	-5430	-11839	11496	-11398	-150	-127	-119	-66	-61	-57	-107	41	-154	18	34	-76	-21	-58	80	-28	-3
0.745000	-1375	3329	-2700	-21438	2832	-15231	-4314	-13091	-402	-15541	-7038	-15239	-3937	-15355	-7748	-13616	490	764	5299	-20974	-1355	-12715	8395	-16528	1004	-11379	8225	-13175	-4913	-11917	11576	-11500	-148	-124	-130	-64	-62	-57	-107	50	-148	18	34	-78	-19	-55	82	-28	-3
0.745833	-1486	3538	-2624	-21570	2971	-14868	-3920	-13054	-310	-15335	-6483	-15382	-3355	-15332	-7247	-13746	1563	786	5631	-21158	-1256	-12828	8520	-16276	3569	-11455	8572	-12923	-5321	-11994	11650	-11597	-149	-125	-119	-64	-61	-56	-104	43	-152	23	36	-74	-22	-55	84	-28	0
0.746667	-987	3736	-2574	-21708	3084	-14509	-3545	-13002	-283	-15117	-5906	-15500	-2773	-15286	-6766	-13859	2603	817	5960	-21349	-948	-12928	8652	-16047	4886	-11537	8932	-12687	-5240	-12074	11708	-11689	-149	-124	-121	-65	-62	-53	-101	43	-153	19	37	-74	-9	-64	86	-28	1
0.747500	-772	3926	-2545	-21846	3335	-14147	-3184	-12936	-194	-14906	-5328	-15593	-2193	-15231	-6317	-13959	436	826	6290	-21540	-624	-13014	8786	-15830	6201	-11622	9291	-12492	-5005	-12155	11758	-11781	-139	-128	-122	-65	-62	-56	-102	35	-154	15	30	-77	-23	-55	82	-29	0
0.748333	-173	4101	-2538	-21989	3540	-13806	-2839	-12857	-79	-14685	-4751	-15661	-1617	-15160	-5905	-14045	2484	843	6613	-21736	-405	-13086	8924	-15639	7094	-11706	9652	-12322	-4736	-12240	11802	-11872	-153	-129	-127	-68	-68	-57	-107	38	-172	13	32	-79	-25	-59	81	-32	-6
0.749167	712	4272	-2543	-22137	3826	-13478	-2508	-12768	150	-14464	-4196	-15704	-877	-15065	-5536	-14121	-43	872	6941	-21924	-200	-13137	9075	-15461	8463	-11789	10022	-12188	-4344	-12315	11837	-11948	-150	-128	-121	-66	-65	-56	-107	38	-155	15	33	-79	-26	-59	80	-31	-4
0.750000	1302	4410	-2556	-22279	4159	-13162	-2183	-12664	540	-14240	-3670	-15734	-63	-14939	-5205	-14186	736	905	7261	-22113	116	-13166	9235	-15299	9954	-11869	10363	-12089	-4196	-12391	11870	-12034	-150	-127	-122	-68	-64	-48	-105	40	-152	20	30	-52	-21	-58	80	-31	-5
0.750833	2341	4540	-2574	-22422	4426	-12861	-1869	-12555	760	-14014	-3163	-15736	543	-14784	-4923	-14242	3318	950	7570	-22292	452	-13177	9398	-15156	9059	-11952	10701	-12026	-3765	-12458	11891	-12109	-150	-125	-121	-66	-62	-56	-103	40	-154	20	33	-73	-23	-57	81	-28	0
0.751667	4036	4651	-2595	-22561	4649	-12583	-1565	-12443	677	-13789	-2715	-15733	747	-14598	-4693	-14276	-2026	1002	7870	-22462	587	-13169	9575	-15024	9479	-12036	11025	-11978	-3746	-12527	11909	-12185	-149	-125	-120	-65	-60	-53	-102	42	-152	22	35	-75	-21	-55	82	-29	-5
0.752500	6373	4739	-2615	-22708	4816	-12320	-1272	-12336	432	-13569	-2316	-15728	843	-14380	-4512	-14343	6029	1063	8155	-22624	957	-13148	9758	-14909	8101	-12122	11331	-11977	-2598	-12589	11925	-12257	-146	-125	-130	-63	-63	-56	-104	41	-153	20	37	-74	-19	-55	80	-28	1
0.753333	7917	4808	-2628	-22853	5060	-12075	-990	-12237	420	-13342	-1984	-15730	1248	-14139	-4379	-14378	2556	1135	8432	-22774	1292	-13113	9946	-14809	5919	-12213	11613	-11994	-1015	-12661	11935	-12324	-148	-126	-117	-65	-61	-58	-102	43	-145	23	37	-73	-22	-57	82	-30	-3
0.754167	9475	4857	-2635	-22999	5306	-11849	-724	-12151	336	-13114	-1714	-15734	1411	-13871	-4284	-14443	2258	1217	8692	-22918	1621	-13065	10144	-14721	5404	-12307	11886	-12041	-434	-12730	11923	-12388	-145	-124	-119	-66	-65	-59	-102	45	-152	20	34	-74	-23	-53	82	-30	-4
0.755000	10787	4882	-2635	-23139	5497	-11636	-473	-12077	215	-12894	-1513	-15749	1450	-13578	-4233	-14501	4895	1311	8943	-23042	1948	-13009	10344	-14650	4421	-12405	12102	-12114	667	-12799	11951	-12447	-147	-121	-116	-66	-72	-56	-103	44	-151	19	26	-76	-25	-55	82	-29	1
0.755833	11717	4881	-2628	-23280	5632	-11432	-240	-12024	123	-12664	-1375	-15774	1414	-13271	-4215	-14559	1786	1406	9168	-23160	2192	-12947	10550	-14588	4108	-12510	12309	-12209	1755	-12877	11940	-12504	-147	-125	-119	-70	-62	-57	-105	41	-151	19	33	-75	-19	-57	80	-29	-4
0.756667	12249	4875	-2609	-23419	5673	-11240	-32	-11997	-129	-12430	-1305	-15815	1035	-12958	-4221	-14637	3543	1517	9381	-23263	2550	-12885	10756	-14545	4237	-12622	12482	-12324	2545	-12964	11966	-12544	-149	-130	-122	-70	-65	-58	-107	40	-166	13	28	-81	-23	-57	76	-34	-5
0.757500	13171	4842	-2582	-23554	5617	-11055	154	-11992	-540	-12194	-1291	-15861	483	-12642	-4255	-14683	6259	1628	9583	-23348	2950	-12820	10965	-14512	2531	-12732	12638	-12447	3946	-13056	11977	-12555	-152	-130	-118	-62	-62	-63	-109	42	-152	19	33	-77	-22	-58	80	-33	-1
0.758333	12483	4801	-2546	-23679	5696	-10868	317	-12005	-464	-11952	-1333	-15918	436	-12330	-4301	-14736	2918	1758	9771	-23421	3132	-12757	11172	-14488	1339	-12854	12766	-12586	5235	-13165	11995	-12592	-146	-125	-120	-68	-60	-60	-105	40	-149	5	34	-76	-18	-57	76	-28	1
0.759167	11005	4741	-2510	-23800	5728	-10686	450	-12046	-422	-11708	-1423	-15977	304	-12031	-4356	-14801	1371	1880	9945	-23483	3181	-12698	11385	-14481	2888	-12973	12866	-12736	5383	-13278	12017	-12599	-147	-126	-119	-66	-61	-61	-107	42	-148	22	35	-72	-23	-57	80	-30	0
0.760000	10002	4669	-2473	-23917	5693	-10508	555	-12108	-435	-11464	-1552	-16043	66	-11746	-4415	-14845	3106	2017	10103	-23531	3282	-12643	11590	-14488	3692	-13099	12942	-12893	5807	-13407	12047	-12589	-147	-126	-116	-66	-62	-58	-107	41	-152	13	34	-78	-22	-56	80	-29	1
0.760833	8373	4583	-2437	-24026	5664	-10279	628	-12192	-411	-11217	-1722	-16107	-259	-11492	-4477	-14896	-148	2138	10249	-23564	3317	-12602	11788	-14509	4532	-13227	12996	-13052	6167	-13549	12065	-12574	-148	-128	-118	-68	-62	-59	-107	39	-155	20	33	-77	-18	-60	78	-34	-5
0.761667	6305	4481	-2411	-24129	5619	-10158	670	-12293	-326	-10970	-1913	-16162	-612	-11257	-4534	-14924	968	2264	10380	-23587	3325	-12568	11976	-14542	5220	-13362	13028	-13217	6359	-13701	12120	-12535	-150	-129	-120	-68	-63	-64	-110	39	-152	17	33	-77	-22	-60	76	-31	0
0.762500	4137	4375	-2389	-24204	5621	-9979	690	-12416	-70	-10727	-2114	-16202	-836	-11048	-4573	-14933	-1142	2394	10505	-23594	3290	-12537	12163	-14585	5974	-13482	13050	-13375	6472	-13862	12175	-12488	-148	-127	-113	-67	-63	-62	-110	41	-151	20	34	-77	-21	-62	76	-30	-1
0.763333	1474	4261	-2380	-24306	5550	-9807	683	-12538	282	-10495	-2318	-16225	-883	-10870	-4623	-14923	-2589	2519	10596	-23590	3205	-12525	12341	-14640	7531	-13605	13051	-13524	6075	-14026	12238	-12423	-147	-126	-118	-64	-66	-62	-108	40	-132	20	34	-77	-23	-59	80	-30	-3
0.764167	-1280	4135	-2385	-24378	5470	-9642	654	-12673	480	-10274	-2521	-16230	-1009	-10719	-4616	-14886	832	2639	10709	-23568	3204	-12519	12507	-14709	6959	-13719	13044	-13673	5873	-14199	12298	-12353	-148	-127	-118	-68	-62	-61	-108	42	-153	18	30	-78	-24	-60	81	-29	-1
0.765000	-3581	4000	-2405	-24448	5385	-9487	615	-12815	603	-10064	-2713	-16203	-1087	-10590	-4641	-14827	-4564	2750	10789	-23535	2955	-12522	12663	-14789	7075	-13825	13036	-13806	5214	-14374	12397	-12273	-149	-130	-128	-67	-65	-62	-109	38	-159	16	32	-77	-22	-59	80	-31	-3
0.765833	-4949	3852	-2444	-24501	5140	-9345	559	-12957	583	-9877	-2886	-16154	-1433	-10484	-4588	-14731	987	2859	10864	-23482	2764	-12539	12809	-14868	6523	-13922	13026	-13929	4742	-14548	12503	-12188	-149	-128	-119	-67	-63	-59	-105	39	-150	18	30	-77	-22	-55	82	-32	1
0.766667	-6838	3703	-2493	-24546	4967	-9208	495	-13095	782	-9702	-3026	-16069	-1584	-10415	-4542	-14606	1744	2958	10921	-23376	2577	-12565	12939	-14972	3508	-14004	13012	-14039	5051	-14726	12621	-12099	-148	-126	-121	-65	-66	-58	-107	40	-156	18	32	-77	-22	-56	81	-26	0
0.767500	-8751	3546	-2557	-24592	4719	-9088	431	-13231	833	-9553	-3143	-15958	-1865	-10313	-4482	-14450	-1848	3050	10964	-23343	2269	-12601	13061	-15075	2692	-14080	12999	-14141	4536	-14898	12752	-12012	-152	-124	-118	-65	-100	-60	-107	39	-152	17	30	-76	-22	-60	82	-29	0
0.768333	-10197	3372	-2637	-24625	4539	-8988	367	-13356	771	-9427	-3218	-15818	-2128	-10244	-4401	-14276	3326	3135	10993	-23241	1936	-12649	13166	-15182	1223	-14141	12999	-14231	4191	-15066	12904	-11928	-150	-130	-120	-65	-62	-61	-107	46	-153	19	28	-76	-22	-59	81	-31	-5
0.769167	-11512	3187	-2728	-24656	4353	-8906	312	-13476	695	-9330	-3264	-15652	-2169	-10178	-4305	-14055	216	3205	11005	-23154	1611	-12706	13265	-15298	-113	-14191	13010	-14294	3792	-15232	13062	-11846	-148	-127	-119	-65	-66	-61	-107	40	-158	18	30	-76	-28	-55	81	-34	-5
0.770000	-12751	2990	-2824	-24685	4098	-8845	269	-13581	576	-9260	-3271	-15462	-2405	-10100	-4195	-13815	1859	3271	11005	-23045	1261	-12768	13357	-15410	-1163	-14230	13032	-14379	3322	-15386	13241	-11775	-158	-128	-119	-66	-63	-55	-104	41	-152	16	30	-78	-21	-56	80	-31	-4
0.770833	-12532	2781	-2929	-24708	3737	-8801	240	-13680	266	-9214	-3239	-15257	-3167	-10036	-4071	-13550	5417	3325	10991	-22934	1007	-12835	13444	-15531	-3581	-14259	13064	-14439	3236	-15535	13442	-11707	-146	-127	-118	-64	-62	-56	-103	37	-151	22	33	-74	-21	-52	80	-25	-9
0.771667	-12883	2560	-3030	-24738	3366	-8781	229	-13762	383	-9193	-3174	-15033	-3351	-9962	-3940	-13267	4116	3374	10960	-22818	675	-12907	13527	-15648	-6843	-14283	13128	-14496	3604	-15675	13651	-11645	-146	-124	-116	-61	-59	-55	-110	44	-148	21	43	-69	-18	-55	82	-27	0
0.772500	-13979	2325	-3136	-24773	3002	-8781	230	-13840	452	-9201	-3079	-14804	-3364	-9880	-3804	-12977	1310	3410	10915	-22709	157	-12990	13605	-15772	-7056	-14306	13195	-14554	2975	-15817	13874	-11599	-147	-126	-116	-64	-62	-57	-104	42	-150	22	34	-70	-17	-53	85	-26	0
0.773333	-14217	2075	-3235	-24798	2636	-8800	262	-13910	265	-9230	-2958	-14573	-3632	-9794	-3672	-12674	4650	3440	10863	-22601	-305	-13072	13680	-15892	-7397	-14327	13286	-14611	2402	-15948	14102	-11562	-150	-122	-120	-65	-63	-58	-105	37	-151	27	30	-76	-25	-59	80	-30	0
0.774167	-14174	1793	-3330	-24838	2276	-8847	302	-13969	106	-9277	-2816	-14345	-3873	-9700	-3531	-12365	2306	3453	10795	-22507	-964	-13158	13765	-16011	-7924	-14346	13393	-14674	2033	-16070	14348	-11531	-147	-127	-118	-68	-61	-50	-103	41	-148	20	33	-78	-21	-56	85	-27	0
0.775000	-13932	1536	-3404	-24874	1967	-8884	365	-14016	-16	-9334	-2654	-14119	-4035	-9603	-3398	-12055	3216	3464	10725	-22417	-1548	-13241	13850	-16129	-8274	-14369	13515	-14720	1629	-16194	14601	-11510	-172	-127	-118	-65	-61	-60	-103	39	-151	19	30	-76	-22	-55	86	-28	-3
0.775833	-13756	1250	-3471	-24924	1690	-8937	437	-14058	19	-9398	-2480	-13899	-4097	-9501	-3267	-11751	2490	3464	10647	-22342	-2024	-13323	13941	-16249	-8554	-14391	13651	-14778	1390	-16299	14862	-11492	-146	-128	-120	-68	-61	-55	-104	44	-152	19	33	-74	-22	-56	85	-27	0
0.776667	-14010	967	-3522	-24974	1390	-8999	520	-14088	161	-9469	-2304	-13677	-3958	-9398	-3147	-11452	73	3462	10567	-22280	-2424	-13400	14042	-16367	-7694	-14418	13811	-14834	893	-16408	15123	-11486	-147	-125	-119	-66	-65	-56	-104	40	-155	19	32	-78	-22	-55	82	-28	-1
0.777500	-14120	681	-3554	-25037	1020	-9086	610	-14117	109	-9536	-2125	-13503	-3852	-9300	-3032	-11166	3616	3440	10479	-22236	-2719	-13468	14149	-16481	-8220	-14440	13974	-14897	633	-16489	15384	-11484	-149	-127	-124	-38	-63	-56	-103	43	-151	21	34	-75	-22	-52	86	-27	-5
0.778333	-13490	383	-3573	-25105	717	-9119	700	-14131	-30	-9595	-1954	-13328	-3661	-9199	-2934	-10887	-755	3442	10394	-22208	-3234	-13528	14268	-16597	-8714	-14468	14148	-14958	50	-16590	15649	-11483	-148	-126	-117	-65	-60	-58	-103	42	-152	20	35	-74	-21	-55	86	-26	0
0.779167	-12164	93	-3570	-25192	428	-9173	790	-14136	-285	-9642	-1796	-13167	-3832	-9111	-2831	-10624	1109	3389	10306	-22194	-3566	-13574	14400	-16699	-8309	-14494	14336	-15019	-661	-16668	15907	-11487	-147	-125	-119	-64	-60	-56	-104	44	-149	22	34	-72	-21	-64	85	-27	0
0.780000	-11109	-191	-3554	-25268	250	-9216	866	-14136	-366	-9666	-1654	-13017	-3838	-9046	-2749	-10370	5059	3351	10224	-22191	-3547	-13610	14535	-16818	-10880	-14519	14511	-15074	-139	-16734	16168	-11487	-146	-126	-117	-65	-60	-57	-102	36	-146	20	36	-74	-19	-53	88	-26	0
0.780833	-10483	-471	-3524	-25364	-7	-9245	933	-14127	-418	-9692	-1531	-12887	-3683	-8953	-2678	-10135	-1948	3301	10146	-22204	-3751	-13631	14681	-16927	-11052	-14543	14699	-15128	-521	-16790	16415	-11496	-150	-129	-118	-67	-63	-61	-105	42	-153	18	34	-77	-26	-58	81	-32	-5
0.781667	-9735	-737	-3474	-25463	-274	-9266	977	-14108	-483	-9692	-1427	-12771	-3514	-8891	-2616	-9916	3221	3249	10065	-22232	-3942	-13642	14832	-17043	-11042	-14562	14881	-15177	-799	-16831	16659	-11504	-151	-129	-125	-69	-65	-62	-131	35	-154	15	33	-70	-24	-58	78	-34	-5
0.782500	-8876	-987	-3414	-25604	-552	-9260	1008	-14078	-546	-9667	-1347	-12651	-3261	-8831	-2565	-9705	-227	3188	10006	-22257	-4128	-13631	15001	-17148	-10563	-14568	15065	-15214	-1044	-16856	16899	-11505	-149	-128	-121	-70	-64	-61	-109	40	-151	17	34	-79	-24	-59	79	-30	0
0.783333	-8043	-1214	-3331	-25686	-721	-9242	1022	-14028	-551	-9616	-1283	-12533	-2904	-8773	-2520	-9501	-423	3123	9948	-22290	-4292	-13608	15172	-17254	-9859	-14568	15252	-15237	-1620	-16863	17130	-11510	-147	-129	-120	-68	-62	-55	-107	39	-154	19	13	-77	-22	-59	81	-32	-3
0.784167	-6129	-1426	-3235	-25808	-951	-9204	1015	-13964	-811	-9549	-1245	-12419	-3019	-8720	-2485	-9313	1933	3042	9901	-22322	-4261	-13570	15351	-17361	-9718	-14562	15425	-15254	-1910	-16859	17351	-11512	-151	-127	-122	-70	-64	-59	-107	41	-152	17	32	-78	-24	-59	78	-31	0
0.785000	-4536	-1619	-3135	-25942	-1165	-9153	977	-13894	-771	-9460	-1230	-12299	-2619	-8673	-2461	-9129	1907	2961	9862	-22361	-4041	-13521	15533	-17468	-10863	-14546	15598	-15261	-1406	-16833	17572	-11519	-148	-132	-124	-69	-65	-59	-105	94	-152	13	32	-76	-21	-56	81	-31	-4
0.785833	-4126	-1790	-3019	-26076	-1226	-9084	921	-13806	-562	-9356	-1229	-12176	-2016	-8617	-2443	-8949	-2860	2872	9840	-22395	-4058	-13464	15715	-17575	-9324	-14526	15772	-15257	-2163	-16794	17774	-11526	-145	-129	-120	-69	-60	-59	-108	41	-151	13	32	-79	-19	-58	81	-19	-1
0.786667	-2888	-1946	-2899	-26223	-1312	-9006	845	-13702	-443	-9236	-1247	-12041	-1647	-8558	-2432	-8781	-221	2775	9822	-22422	-4108	-13398	15903	-17683	-7268	-14496	15924	-15247	-2924	-16746	17969	-11536	-153	-132	-122	-68	-61	-60	-105	42	-153	0	35	-76	-22	-56	80	-30	1
0.787500	-1582	-2080	-2765	-26375	-1458	-8920	747	-13590	-328	-9109	-1278	-11899	-1256	-8491	-2430	-8622	-2326	2677	9822	-22446	-4187	-13326	16088	-17796	-5839	-14462	16089	-15227	-3197	-16682	18157	-11548	-151	-128	-119	-69	-64	-57	-105	42	-153	13	30	-75	-26	-59	79	-30	0
0.788333	-365	-2199	-2631	-26523	-1648	-8827	637	-13465	-256	-8972	-1318	-11745	-911	-8415	-2435	-8475	-2958	2569	9830	-22464	-4236	-13255	16268	-17908	-4493	-14425	16216	-15203	-3677	-16611	18333	-11570	-149	-130	-121	-67	-62	-58	-104	41	-148	19	23	-77	-22	-58	79	-33	-4
0.789167	1012	-2308	-2491	-26675	-1762	-8730	515	-13332	-93	-8842	-1368	-11587	-468	-8330	-2444	-8319	-2743	2461	9855	-22472	-4298	-13185	16441	-18034	-3251	-14389	16344	-15181	-4061	-16533	18501	-11592	-150	-132	-122	-69	-64	-62	-108	36	-155	10	30	-79	-23	-60	78	-32	0
0.790000	2148	-2400	-2350	-26818	-1790	-8634	392	-13191	70	-8709	-1420	-11426	183	-8233	-2454	-8178	-5938	2350	9891	-22474	-4428	-13116	16609	-18145	-1199	-14352	16456	-15151	-4634	-16447	18650	-11626	-149	-135	-125	-72	-67	-62	-111	35	-158	10	26	-81	-24	-62	76	-33	-9
0.790833	2978	-2488	-2203	-26946	-1803	-8541	264	-13050	135	-8581	-1468	-11256	743	-8122	-2463	-8044	-2692	2242	9947	-22464	-4317	-13047	16767	-18263	-135	-14311	16569	-15122	-4829	-16353	18794	-11659	-150	-128	-122	-68	-65	-59	-108	36	-150	17	32	-78	-25	-58	79	-33	0
0.791667	4275	-2564	-2053	-27053	-1735	-8446	145	-12905	55	-8448	-1507	-11081	1233	-7997	-2473	-7919	-4499	2146	10014	-22448	-4327	-12981	16913	-18385	-239	-14274	16659	-15096	-5003	-16260	18916	-11703	-148	-126	-118	-65	-60	-48	-107	41	-158	19	33	-70	-22	-57	77	-32	0
0.792500	6153	-2640	-1909	-27137	-1682	-8364	29	-12766	-248	-8346	-1545	-10918	1349	-7864	-2488	-7808	-6066	2036	10098	-22425	-4373	-12927	17042	-18507	946	-14248	16731	-15078	-5627	-16170	19026	-11753	-146	-125	-119	-65	-62	-61	-107	40	-151	19	33	-74	-21	-57	82	-29	-7
0.793333	8022	-2717	-1767	-27189	-1703	-8291	-69	-12630	-448	-8251	-1550	-10764	1506	-7724	-2498	-7704	1339	1936	10192	-22396	-4109	-12876	17157	-18634	-1021	-14223	16790	-15068	-4385	-16082	19111	-11811	-147	-122	-119	-66	-62	-57	-109	41	-149	42	34	-77	-22	-58	82	-25	0
0.794167	9131	-2794	-1630	-27205	-1713	-8222	-153	-12504	-560	-8171	-1599	-10622	1709	-7577	-2510	-7629	-5902	1838	10298	-22365	-4077	-12835	17236	-18762	-1471	-14209	16825	-15054	-3956	-15996	19174	-11875	-148	-126	-122	-65	-63	-56	-102	39	-150	18	33	-75	-23	-57	82	-34	-3
0.795000	10368	-2877	-1502	-27180	-1644	-8163	-221	-12375	-665	-8109	-1614	-10500	1774	-7433	-2522	-7567	-1177	1747	10421	-22329	-3885	-12802	17328	-18885	-1620	-14205	16846	-15071	-3836	-15915	19216	-11938	-150	-125	-119	-66	-66	-49	-103	39	-154	18	33	-77	-23	-56	84	-29	-1
0.795833	11393	-2968	-1385	-27102	-1640	-8121	-271	-12294	-817	-8060	-1618	-10394	1834	-7284	-2532	-7524	-2808	1660	10552	-22293	-3607	-12772	17382	-18976	-1426	-14198	16844	-15086	-3174	-15844	19228	-12009	-152	-126	-120	-65	-62	-56	-105	40	-152	21	34	-75	-23	-56	88	-25	-1
0.796667	11897	-3055	-1270	-26977	-1543	-8084	-302	-12208	-887	-8036	-1615	-10314	1933	-7144	-2501	-7501	-3514	1582	10697	-22259	-3278	-12750	17414	-19121	-521	-14205	16819	-15110	-2663	-15782	19212	-12074	-149	-122	-120	-63	-63	-46	-101	40	-153	17	35	-74	-23	-56	81	-26	-5
0.797500	12926	-3146	-1171	-26794	-1482	-8055	-316	-12137	-1213	-8006	-1605	-10260	1625	-7012	-2563	-7505	-1048	1502	10844	-22223	-2736	-12730	17428	-19225	348	-14210	16783	-15141	-2084	-15724	19167	-12134	-149	-128	-118	-63	-61	-52	-102	44	-153	22	34	-74	-22	-56	80	-28	-4
0.798333	13985	-3245	-1081	-26551	-1446	-8036	-318	-12084	-1419	-8000	-1595	-10238	1517	-6889	-2581	-7530	783	1429	10998	-22189	-2013	-12716	17421	-19322	-815	-14225	16723	-15183	-26	-15679	19090	-12188	-149	-127	-120	-65	-63	-56	-109	13	-154	15	33	-75	-24	-56	81	-29	-5
0.799167	13271	-3349	-1012	-26253	-1300	-8020	-304	-12046	-1372	-8007	-1583	-10232	1654	-6783	-2607	-7579	-3894	1348	11162	-22161	-1634	-12700	17399	-19401	281	-14238	16655	-15229	530	-15639	18982	-12228	-151	-122	-122	-64	-59	-56	-104	42	-150	10	36	-75	-23	-55	84	-29	-1
0.800000	12963	-3442	-945	-25895	-1240	-8007	-279	-12013	-1408	-8038	-1573	-10254	1695	-6686	-2637	-7648	-1812	1268	11324	-22138	-1197	-12686	17354	-19468	2484	-14259	16561	-15277	348	-15611	18848	-12252	-149	-149	-116	-63	-59	-56	-104	38	-152	22	38	-75	-19	-53	85	-28	-1
0.800833	12772	-3539	-895	-25494	-1184	-7995	-248	-11997	-1361	-8048	-1568	-10304	1888	-6608	-2679	-7740	-2706	1184	11484	-22121	-535	-12671	17294	-19521	3994	-14276	16457	-15329	1025	-15589	18673	-12262	-149	-127	-121	-66	-61	-56	-104	39	-154	18	34	-78	-23	-56	79	-32	-3
0.801667	11985	-3633	-858	-25052	-1064	-7988	-219	-11993	-1337	-8076	-1582	-10375	2075	-6550	-2726	-7852	-4064	1103	11639	-22112	62	-12658	17218	-19549	5817	-14292	16340	-15391	1291	-15574	18474	-12244	-147	-125	-118	-62	-64	-62	-110	42	-151	20	35	-77	-25	-58	79	-28	0
0.802500	10965	-3720	-827	-24568	-968	-7979	-187	-11994	-1286	-8105	-1589	-10459	2297	-6507	-2783	-7981	-2761	1003	11794	-22103	624	-12635	17128	-19556	7232	-14307	16215	-15443	1605	-15564	18249	-12202	-146	-125	-119	-64	-59	-60	-107	42	-150	19	36	-75	-25	-58	80	-12	0
0.803333	9734	-3798	-808	-24058	-847	-7967	-166	-11996	-1010	-8136	-1617	-10550	2734	-6481	-2850	-8114	-6112	900	11942	-22107	1172	-12611	17019	-19539	9305	-14320	16081	-15496	1752	-15557	18002	-12131	-146	-125	-119	-67	-76	-53	-104	44	-149	20	33	-77	-21	-55	82	-28	0
0.804167	8064	-3871	-796	-23531	-649	-7954	-155	-12002	-580	-8163	-1664	-10661	3265	-6472	-2924	-8258	-3847	791	12078	-22115	1687	-12583	16895	-19503	11202	-14329	15933	-15553	1877	-15553	17726	-12034	-146	-126	-119	-64	-61	-56	-104	43	-152	17	36	-76	-21	-57	81	-27	2
0.805000	6874	-3937	-790	-22991	-384	-7939	-158	-12008	-401	-8188	-1721	-10770	3755	-6476	-3006	-8409	-3136	673	12207	-22131	2128	-12555	16761	-19439	11228	-14334	15786	-15601	2169	-15560	17434	-11884	-146	-127	-118	-67	-58	-56	-102	43	-148	20	36	-75	-16	-53	80	-30	0
0.805833	6369	-3995	-781	-22463	-199	-7921	-171	-12015	-402	-8199	-1803	-10882	3998	-6499	-3094	-8557	-6864	552	12327	-22155	2487	-12521	16612	-19358	12635	-14339	15631	-15652	1472	-15550	17122	-11751	-149	-125	-118	-66	-61	-57	-107	42	-149	18	34	-78	-18	-56	85	-29	17
0.806667	6088	-4049	-775	-21949	-50	-7906	-206	-12019	-349	-8205	-1900	-10994	4098	-6536	-3192	-8704	2269	416	12433	-22189	3013	-12492	16447	-19246	11170	-14344	15469	-15702	2474	-15551	16799	-11569	-153	-132	-119	-69	-65	-59	-110	40	-152	16	33	-82	-26	-59	76	-35	-4
0.807500	5065	-4098	-765	-21461	131	-7894	-264	-12024	-310	-8205	-2015	-11101	4311	-6580	-3285	-8837	-3352	280	12528	-22224	3421	-12453	16270	-19114	9994	-14339	15309	-15758	3202	-15542	16472	-11355	-168	-127	-121	-69	-63	-59	-110	41	-153	15	30	-80	-21	-58	79	-32	-1
0.808333	4398	-4141	-745	-21003	383	-7870	-329	-12014	-186	-8191	-2139	-11200	4478	-6632	-3380	-8963	-203	138	12614	-22276	3800	-12414	16078	-18960	9721	-14336	15140	-15793	3033	-15536	16133	-11123	-150	-129	-122	-69	-63	-60	-99	40	-150	13	32	-77	-21	-59	78	-32	-1
0.809167	3840	-4190	-716	-20590	673	-7853	-418	-12001	-43	-8171	-2280	-11293	4687	-6691	-3473	-9068	907	3	12685	-22327	4067	-12373	15874	-18792	9070	-14334	14966	-15837	3326	-15523	15792	-10869	-150	-134	-121	-70	-62	-58	-111	37	-153	13	27	-79	-21	-55	76	-33	-5
0.810000	3212	-4239	-673	-20228	784	-7835	-517	-11981	-41	-8146	-2428	-11372	4993	-6761	-3569	-9161	-438	-158	12753	-22384	4364	-12336	15659	-18609	8631	-14328	14793	-15880	3434	-15503	15447	-10602	-153	-132	-122	-69	-69	-61	-108	39	-156	15	29	-76	-24	-59	74	-35	-7
0.810833	3069	-4292	-612	-19917	904	-7820	-635	-11952	-213	-8109	-2581	-11444	4932	-6827	-3661	-9237	2261	-309	12810	-22442	4536	-12294	15427	-18407	8199	-14331	14612	-15914	3310	-15474	15110	-10321	-150	-127	-119	-67	-63	-60	-109	38	-152	15	30	-78	-23	-58	73	-35	-1
0.811667	3382	-4352	-534	-19659	995	-7806	-762	-11908	-230	-8068	-2737	-11506	4880	-6898	-3748	-9297	5588	-461	12858	-22504	4832	-12253	15192	-18195	5675	-14319	14426	-15949	4478	-15441	14772	-10035	-147	-127	-126	-68	-62	-57	-105	41	-149	18	34	-77	-21	-59	77	-30	0
0.812500	2114	-4428	-438	-19465	1072	-7796	-905	-11861	-74	-8028	-2893	-11562	5179	-6973	-3833	-9335	1572	-619	12898	-22575	5024	-12215	14940	-17979	4467	-14316	14235	-15981	4972	-15401	14440	-9753	-146	-126	-117	-66	-60	-63	-105	42	-147	16	30	-76	-19	-56	79	-29	1
0.813333	1313	-4517	-321	-19322	1040	-7791	-1051	-11803	-65	-7988	-3045	-11614	5317	-7048	-3897	-9363	2723	-781	12931	-22643	5180	-12175	14681	-17757	4727	-14321	14040	-16014	4329	-15357	14110	-9472	-147	-125	-114	-69	-55	-58	-103	36	-150	19	30	-77	-19	-59	79	-28	0
0.814167	1031	-4607	-185	-19238	1006	-7791	-1206	-11737	52	-7952	-3193	-11659	5423	-7121	-4004	-9381	3839	-952	12961	-22721	5210	-12142	14417	-17534	3899	-14326	13834	-16035	4496	-15306	13780	-9199	-146	-127	-120	-70	-67	-57	-103	40	-149	17	34	-76	-24	-58	79	-27	0
0.815000	176	-4733	-26	-19199	1021	-7796	-1365	-11660	120	-7923	-3337	-11701	5469	-7193	-4092	-9392	1718	-1127	12990	-22794	5080	-12112	14143	-17316	3453	-14335	13621	-16053	4489	-15251	13453	-8939	-147	-130	-122	-70	-65	-61	-107	37	-151	11	27	-81	-26	-60	77	-33	0
0.815833	-614	-4867	149	-19211	937	-7809	-1523	-11576	246	-7902	-3467	-11742	5549	-7263	-4181	-9397	3791	-1310	13015	-22868	4874	-12082	13870	-17097	2817	-14336	13406	-16056	4186	-15197	13135	-8688	-146	-129	-121	-72	-60	-60	-103	38	-152	16	33	-79	-21	-58	78	-35	-3
0.816667	-1532	-5010	354	-19257	864	-7825	-1674	-11499	413	-7888	-3587	-11782	5795	-7332	-4273	-9394	1166	-1499	13042	-22937	4587	-12058	13591	-16882	2492	-14344	13181	-16051	3844	-15138	12822	-8448	-147	-129	-120	-69	-53	-57	-108	39	-155	13	26	-77	-22	-53	77	-30	-1
0.817500	-3196	-5161	572	-19340	864	-7850	-1824	-11368	696	-7880	-3700	-11825	6107	-7399	-4368	-9393	1690	-1696	13065	-23004	4460	-12031	13315	-16669	2574	-14345	12956	-16032	3417	-15080	12506	-8219	-149	-129	-120	-66	-63	-59	-105	39	-151	18	33	-73	-23	-57	79	-31	-1
0.818333	-4730	-5314	809	-19446	848	-7886	-1965	-11257	869	-7883	-3801	-11869	6273	-7465	-4479	-9392	4315	-1904	13094	-23075	4205	-12012	13040	-16467	812	-14338	12726	-15995	3212	-15025	12198	-7998	-147	-127	-118	-63	-61	-58	-101	38	-151	15	36	-77	-23	-55	80	-29	-1
0.819167	-5332	-5487	1059	-19579	733	-7926	-2093	-11139	746	-7898	-3900	-11922	6235	-7528	-4582	-9400	-1194	-2119	13120	-23145	3571	-11992	12772	-16271	644	-14323	12494	-15941	1940	-14971	11884	-7789	-146	-124	-117	-66	-61	-56	-103	44	-145	17	34	-77	-22	-53	82	-27	1
0.820000	-5144	-5651	1316	-19733	573	-7991	-2217	-11017	539	-7912	-3995	-11972	5972	-7591	-4704	-9411	6461	-2346	13146	-23210	3238	-11977	12506	-16087	-1103	-14302	12256	-15868	2126	-14912	11574	-7585	-120	-124	-109	-64	-59	-55	-107	41	-151	17	35	-72	-16	-52	82	-25	0
0.820833	-6064	-5815	1578	-19877	559	-8042	-2322	-10891	631	-7957	-4089	-12034	5849	-7658	-4835	-9434	2841	-2583	13170	-23275	2902	-11965	12246	-15910	-3518	-14272	12018	-15777	2679	-14874	11257	-7387	-146	-127	-121	-67	-59	-55	-103	41	-150	18	33	-75	-18	-56	78	-30	0
0.821667	-6997	-5970	1839	-20043	402	-8118	-2423	-10780	683	-8035	-4182	-12095	5588	-7724	-4975	-9463	2130	-2826	13194	-23327	2457	-11961	11993	-15743	-3576	-14233	11781	-15661	1646	-14831	10952	-7189	-146	-131	-118	-67	-61	-49	-107	39	-149	19	34	-75	-22	-58	80	-29	0
0.822500	-7665	-6112	2101	-20203	298	-8195	-2503	-10655	763	-8053	-4277	-12163	5290	-7794	-5115	-9499	4486	-3073	13213	-23381	1978	-11955	11747	-15577	-3774	-14165	11541	-15528	1017	-14791	10646	-6991	-146	-126	-122	-67	-64	-55	-104	40	-151	19	33	-80	-22	-56	77	-29	0
0.823333	-8467	-6239	2348	-20368	291	-8266	-2575	-10542	910	-8105	-4374	-12226	5015	-7868	-5260	-9540	1076	-3321	13228	-23424	1434	-11952	11506	-15422	-3639	-14115	11304	-15368	437	-14755	10342	-6793	-147	-132	-104	-73	-64	-59	-98	39	-152	15	28	-80	-21	-56	80	-31	-3
0.824167	-9073	-6348	2583	-20530	145	-8368	-2635	-10431	981	-8163	-4482	-12293	4476	-7933	-5408	-9586	2402	-3571	13257	-23454	879	-11952	11275	-15274	-3163	-14045	11073	-15184	-331	-14717	10042	-6590	-146	-128	-120	-68	-60	-59	-105	41	-152	17	34	-79	-22	-56	84	-28	0
0.825000	-8478	-6430	2796	-20682	-68	-8455	-2681	-10324	925	-8220	-4583	-12350	3767	-8006	-5553	-9630	5091	-3818	13240	-23475	562	-11957	11051	-15129	-4349	-13965	10849	-14983	-174	-14681	9748	-6387	-149	-120	-121	-67	-63	-59	-108	39	-151	20	33	-76	-17	-56	81	-27	0
0.825833	-9326	-6487	2990	-20833	-148	-8545	-2723	-10234	1041	-8277	-4702	-12410	3447	-8087	-5696	-9670	1386	-4055	13233	-23481	250	-11957	10835	-14990	-5050	-13882	10623	-14759	-45	-14641	9463	-6181	-150	-126	-121	-65	-60	-59	-107	40	-151	18	32	-70	-18	-42	80	-29	0
0.826667	-10264	-6520	3150	-20984	-307	-8655	-2760	-10145	1204	-8330	-4819	-12460	2943	-8170	-5829	-9710	-113	-4283	13208	-23472	-216	-11979	10620	-14858	-3296	-13797	10404	-14524	-1450	-14597	9186	-5981	-154	-129	-121	-67	-62	-62	-107	40	-150	18	32	-78	-22	-59	79	-30	-4
0.827500	-10076	-6534	3279	-21131	-465	-8722	-2794	-10071	1319	-8385	-4943	-12512	2447	-8261	-5954	-9737	1811	-4495	13172	-23446	-609	-11996	10411	-14733	-2300	-13715	10189	-14273	-2229	-14578	8924	-5776	-148	-129	-121	-68	-60	-59	-112	38	-154	19	32	-78	-23	-53	77	-29	-1
0.828333	-9880	-6516	3370	-21276	-565	-8796	-2823	-10004	1277	-8436	-5065	-12553	1915	-8352	-6052	-9757	-1598	-4699	13117	-23404	-983	-12017	10206	-14609	-1493	-13637	9976	-14011	-2749	-14494	8672	-5570	-149	-128	-128	-69	-60	-60	-109	39	-152	18	29	-76	-24	-57	77	-31	-1
0.829167	-9159	-6473	3426	-21419	-752	-8865	-2855	-9951	1240	-8485	-5192	-12582	1318	-8446	-6171	-9763	-101	-4874	13048	-23326	-1278	-12045	10001	-14495	-1062	-13563	9765	-13741	-3472	-14433	8435	-5384	-149	-129	-122	-66	-65	-61	-112	36	-153	23	38	-76	-24	-41	81	-31	-3
0.830000	-8281	-6408	3443	-21556	-1000	-8938	-2890	-9904	1284	-8531	-5313	-12606	874	-8544	-6261	-9755	-1737	-5030	12960	-23266	-1550	-12073	9802	-14388	-932	-13500	9554	-13468	-4034	-14368	8213	-5199	-149	-127	-121	-69	-65	-61	-107	34	-151	18	33	-78	-25	-56	75	-34	-1
0.830833	-7845	-6322	3422	-21691	-1267	-8977	-2936	-9871	1479	-8578	-5426	-12622	494	-8635	-6333	-9735	-2856	-5161	12859	-23173	-1917	-12109	9603	-14290	-462	-13452	9338	-13185	-4640	-14290	8005	-5021	-146	-127	-120	-69	-62	-61	-109	40	-151	17	28	-75	-22	-56	90	-29	-3
0.831667	-6713	-6221	3372	-21818	-1515	-9012	-2985	-9859	1482	-8624	-5532	-12625	73	-8728	-6392	-9696	1054	-5266	12740	-23060	-2204	-12146	9409	-14205	-1805	-13416	9115	-12905	-4725	-14211	7817	-4856	-151	-128	-120	-68	-64	-61	-108	38	-150	16	30	-76	-27	-60	80	-30	-3
0.832500	-4783	-6099	3281	-21947	-1740	-9044	-3047	-9817	1230	-8678	-5632	-12622	-446	-8813	-6440	-9649	-4389	-5345	12603	-22936	-2478	-12188	9209	-14125	-2130	-13395	8887	-12622	-5718	-14120	7641	-4703	-148	-127	-120	-72	-63	-59	-107	39	-151	19	33	-77	-22	-56	78	-30	0
0.833333	-2202	-5966	3169	-22057	-2047	-9061	-3113	-9802	894	-8729	-5715	-12617	-1419	-8885	-6478	-9582	1055	-5392	12458	-22799	-2564	-12234	9021	-14075	-2891	-13390	8649	-12348	-5954	-14031	7481	-4569	-158	-126	-122	-70	-64	-58	-101	38	-151	18	30	-77	-23	-55	85	-29	1
0.834167	-166	-5823	3026	-22160	-2261	-9072	-3195	-9788	919	-8788	-5785	-12601	-2085	-8954	-6510	-9505	1809	-5417	12293	-22654	-2614	-12286	8834	-14036	-5782	-13403	8400	-12072	-4823	-13943	7330	-4445	-147	-129	-122	-69	-62	-56	-104	37	-150	19	36	-82	-21	-55	82	-31	0
0.835000	1428	-5676	2870	-22251	-2457	-9080	-3281	-9776	917	-8855	-5844	-12583	-2738	-9014	-6536	-9421	-1993	-5409	12127	-22497	-2767	-12340	8647	-14013	-6190	-13429	8134	-11805	-5386	-13854	7193	-4303	-147	-129	-120	-68	-56	-56	-107	36	-151	18	33	-76	-19	-55	81	-31	0
0.835833	2728	-5524	2695	-22325	-2700	-9084	-3376	-9774	840	-8926	-5884	-12552	-3452	-9060	-6559	-9334	2795	-5377	11938	-22341	-2874	-12396	8463	-14009	-6671	-13464	7857	-11540	-5693	-13772	7061	-4246	-147	-130	-121	-67	-61	-57	-105	21	-152	21	34	-77	-24	-52	82	-29	1
0.836667	3672	-5373	2524	-22376	-2821	-9088	-3478	-9771	671	-9003	-5913	-12521	-4131	-9103	-6584	-9241	-568	-5311	11769	-22178	-2951	-12459	8287	-14029	-6556	-13512	7563	-11285	-6243	-13713	6931	-4164	-145	-127	-112	-66	-57	-56	-103	39	-151	19	32	-74	-22	-53	85	-27	1
0.837500	4254	-5225	2350	-22405	-2890	-9096	-3579	-9771	466	-9086	-5923	-12486	-4922	-9128	-6607	-9145	800	-5224	11580	-22016	-3000	-12512	8116	-14066	-5966	-13550	7257	-11035	-7201	-13630	6808	-4097	-146	-128	-120	-66	-58	-51	-102	39	-149	22	33	-73	-16	-52	84	-27	1
0.838333	5720	-5082	2183	-22410	-3164	-9110	-3682	-9778	193	-9177	-5931	-12441	-5972	-9149	-6640	-9055	4194	-5106	11390	-21854	-2919	-12584	7950	-14125	-6597	-13634	6935	-10790	-7407	-13571	6682	-4038	-143	-120	-112	-62	-58	-51	-103	40	-148	23	37	-72	-15	-52	82	-23	3
0.839167	6230	-4954	2035	-22390	-3249	-9124	-3782	-9787	213	-9268	-5912	-12397	-6506	-9165	-6681	-8966	2746	-4969	11197	-21695	-2962	-12652	7789	-14197	-7836	-13704	6607	-10552	-6914	-13530	6551	-3989	-145	-125	-115	-64	-61	-55	-100	44	-164	22	37	-70	-19	-53	85	-26	1
0.840000	5969	-4831	1900	-22342	-3328	-9153	-3873	-9801	319	-9366	-5898	-12342	-7016	-9178	-6731	-8885	-327	-4809	11002	-21550	-3250	-12720	7642	-14291	-6256	-13778	6263	-10332	-7778	-13508	6411	-3950	-147	-126	-119	-65	-62	-57	-105	40	-152	20	34	-74	-23	-56	82	-27	1
0.840833	6489	-4734	1790	-22264	-3465	-9198	-3960	-9826	404	-9467	-5872	-12286	-7471	-9190	-6790	-8817	2566	-4628	10814	-21405	-3465	-12788	7484	-14391	-4841	-13853	5911	-10093	-8187	-13497	6267	-3916	-150	-126	-119	-64	-78	-58	-100	40	-151	21	35	-74	-28	-59	81	-27	0
0.841667	6788	-4659	1708	-22163	-3411	-9246	-4030	-9854	580	-9567	-5844	-12217	-7712	-9207	-6853	-8758	-265	-4434	10627	-21271	-3609	-12859	7335	-14504	-3438	-13926	5559	-9875	-8116	-13498	6113	-3887	-158	-130	-119	-66	-66	-57	-103	41	-153	17	35	-74	-21	-57	80	-26	-1
0.842500	7124	-4573	1655	-22029	-3329	-9307	-4091	-9886	624	-9661	-5816	-12143	-7958	-9227	-6950	-8711	782	-4215	10446	-21140	-3729	-12926	7188	-14622	-1964	-13990	5205	-9646	-8275	-13515	5949	-3864	-150	-128	-119	-67	-64	-53	-105	43	-155	18	33	-76	-24	-55	84	-25	-3
0.843333	7639	-4514	1626	-21869	-3153	-9382	-4138	-9914	692	-9750	-5785	-12054	-8125	-9254	-7003	-8673	139	-3985	10266	-21016	-3959	-12992	7042	-14738	-542	-14048	4859	-9425	-8350	-13542	5773	-3845	-152	-129	-120	-65	-63	-57	-104	40	-153	21	34	-74	-24	-57	79	-29	-1
0.844167	7601	-4468	1628	-21685	-2923	-9467	-4168	-9969	1036	-9841	-5765	-11970	-8142	-9289	-7084	-8651	-2374	-3741	10095	-20902	-4189	-13062	6892	-14844	1823	-14100	4517	-9209	-8610	-13588	5598	-3820	-146	-124	-117	-62	-64	-58	-102	56	-150	20	34	-73	-18	-58	84	-25	2
0.845000	7232	-4442	1653	-21485	-2760	-9565	-4191	-10014	1281	-9925	-5745	-11862	-8145	-9339	-7166	-8641	1617	-3490	9927	-20795	-4158	-13131	6740	-14941	2686	-14139	4187	-8994	-8099	-13640	5415	-3807	-146	-127	-119	-65	-62	-52	-102	42	-147	21	37	-74	-17	-52	81	-22	-3
0.845833	7288	-4411	1701	-21266	-2501	-9667	-4199	-10063	1337	-10008	-5737	-11758	-8360	-9399	-7246	-8641	-2439	-3228	9771	-20696	-4298	-13197	6577	-15020	3156	-14166	3869	-8780	-7647	-13703	5228	-3796	-165	-122	-117	-65	-60	-53	-100	42	-151	20	34	-73	-17	-55	82	-24	0
0.846667	7852	-4396	1765	-21040	-2304	-9779	-4200	-10111	1174	-10089	-5731	-11647	-8997	-9474	-7319	-8660	-206	-2967	9618	-20602	-4364	-13263	6402	-15076	3772	-14193	3568	-8570	-6989	-13773	5034	-3788	-149	-127	-119	-65	-62	-55	-104	45	-150	20	36	-73	-21	-56	85	-28	-4
0.847500	8056	-4383	1833	-20804	-2080	-9899	-4198	-10163	1114	-10170	-5740	-11531	-9073	-9563	-7386	-8665	4374	-2703	9471	-20494	-4131	-13331	6212	-15103	1095	-14190	3289	-8363	-4333	-13849	4852	-3786	-149	-129	-119	-66	-63	-58	-108	41	-150	18	36	-73	-25	-60	84	-29	-1
0.848333	7952	-4370	1909	-20559	-1819	-10023	-4190	-10204	991	-10246	-5758	-11414	-9074	-9661	-7445	-8722	-2195	-2441	9330	-20435	-4078	-13401	6012	-15104	308	-14194	3026	-8164	-3050	-13927	4669	-3796	-155	-129	-125	-70	-64	-60	-110	38	-154	16	33	-75	-23	-63	64	-22	-6
0.849167	7665	-4357	1980	-20319	-1562	-10149	-4183	-10253	871	-10326	-5786	-11295	-8908	-9771	-7487	-8763	3673	-2180	9200	-20357	-3859	-13473	5796	-15070	-723	-14167	2794	-7963	-1475	-14006	4499	-3801	-148	-128	-124	-70	-63	-64	-110	40	-150	16	33	-75	-23	-63	80	-32	0
0.850000	7304	-4334	2048	-20076	-1302	-10269	-4169	-10273	775	-10396	-5819	-11176	-8498	-9893	-7516	-8806	828	-1926	9080	-20280	-3643	-13543	5571	-15001	-1645	-14141	2583	-7769	295	-14085	4338	-3824	-150	-127	-121	-69	-65	-61	-108	39	-151	17	34	-76	-28	-65	75	-33	0
0.850833	6907	-4296	2099	-19836	-1075	-10389	-4170	-10290	604	-10466	-5862	-11061	-8399	-10013	-7525	-8854	1321	-1677	8963	-20206	-3461	-13613	5333	-14898	-2211	-14110	2399	-7584	1766	-14152	4193	-3846	-149	-127	-119	-69	-75	-61	-109	41	-150	17	34	-75	-21	-59	80	-30	2
0.851667	7341	-4248	2136	-19600	-942	-10502	-4152	-10296	154	-10535	-5912	-10948	-8732	-10136	-7518	-8899	4449	-1437	8859	-20131	-3142	-13683	5084	-14760	-3324	-14075	2244	-7399	3533	-14217	4065	-3879	-145	-126	-118	-67	-61	-58	-102	41	-146	19	34	-74	-23	-56	84	-35	1
0.852500	7358	-4183	2136	-19374	-715	-10614	-4152	-10297	-68	-10604	-5972	-10846	-8498	-10261	-7481	-8946	4590	-1213	8755	-20061	-2784	-13765	4818	-14592	-5932	-14030	2114	-7230	6313	-14282	3949	-3926	-145	-127	-101	-68	-60	-56	-108	39	-149	17	35	-73	-18	-58	78	-30	0
0.853333	5942	-4101	2117	-19153	-470	-10721	-4157	-10282	-169	-10673	-6040	-10753	-8129	-10389	-7471	-8989	116	-998	8658	-19986	-2705	-13841	4552	-14393	-5525	-13992	2007	-7072	7310	-14340	3848	-3980	-146	-126	-119	-68	-62	-58	-105	42	-148	16	32	-78	-19	-58	77	-26	5
0.854167	5225	-4001	2059	-18944	-311	-10826	-4163	-10260	-273	-10736	-6111	-10669	-7787	-10514	-7431	-9031	3128	-799	8563	-19908	-2536	-13938	4277	-14170	-4524	-13956	1934	-6921	7974	-14393	3761	-4047	-143	-127	-121	-69	-56	-82	-108	39	-148	18	33	-77	-21	-57	79	-31	1
0.855000	4621	-3881	1980	-18734	-177	-10927	-4169	-10230	-496	-10805	-6185	-10596	-7235	-10635	-7381	-9060	735	-608	8476	-19833	-2247	-14033	4008	-13930	-3814	-13930	1877	-6786	9237	-14441	3695	-4126	-149	-128	-120	-67	-60	-58	-105	42	-137	15	32	-73	-17	-57	85	-31	1
0.855833	3644	-3741	1866	-18539	-101	-11021	-4195	-10189	-792	-10862	-6265	-10534	-6676	-10752	-7325	-9090	293	-431	8392	-19753	-2060	-14136	3740	-13671	-2452	-13909	1850	-6664	9770	-14475	3635	-4224	-152	-126	-120	-68	-58	-60	-101	41	-152	18	30	-75	-23	-57	79	-31	-1
0.856667	2653	-3583	1720	-18348	2	-11114	-4189	-10151	-1049	-10923	-6344	-10487	-6077	-10859	-7263	-9109	579	-268	8305	-19673	-1912	-14242	3483	-13405	-1318	-13907	1838	-6556	9991	-14520	3586	-4324	-149	-130	-124	-72	-64	-61	-112	38	-158	12	28	-81	-23	-59	75	-33	-4
0.857500	1224	-3411	1550	-18167	81	-11205	-4193	-10106	-1219	-10975	-6421	-10426	-5371	-10961	-7200	-9125	-3011	-116	8222	-19581	-1787	-14355	3243	-13122	715	-13914	1858	-6456	9877	-14549	3553	-4443	-146	-130	-120	-68	-63	-40	-109	39	-151	10	33	-77	-22	-59	75	-33	0
0.858333	-565	-3224	1355	-17982	103	-11295	-4184	-10057	-1231	-11029	-6489	-10418	-4522	-11051	-7140	-9136	4	28	8140	-19485	-1634	-14475	3018	-12837	1882	-13940	1897	-6383	9838	-14579	3523	-4570	-147	-127	-119	-66	-61	-61	-109	40	-149	17	35	-75	-21	-59	81	-30	-1
0.859167	-1862	-3022	1143	-17804	64	-11399	-4170	-10013	-1397	-11084	-6555	-10398	-3729	-11138	-7086	-9141	-2230	160	8059	-19388	-1701	-14597	2820	-12553	1699	-13984	1955	-6307	9232	-14600	3503	-4732	-146	-125	-117	-63	-65	-59	-105	42	-148	17	33	-75	-25	-58	79	-30	4
0.860000	-2544	-2816	914	-17634	-103	-11475	-4144	-9973	-1736	-11137	-6610	-10390	-3360	-11211	-7040	-9147	-4177	285	7973	-19285	-1826	-14718	2647	-12275	2734	-14047	2030	-6252	7633	-14620	3483	-4879	-145	-128	-117	-70	-60	-60	-105	40	-149	51	32	-78	-19	-60	81	-29	2
0.860833	-3076	-2604	673	-17471	-92	-11552	-4109	-9946	-1837	-11194	-6658	-10396	-2732	-11286	-6996	-9164	2695	400	7881	-19183	-1641	-14853	2504	-12003	559	-14130	2117	-6215	8119	-14643	3466	-5055	-148	-129	-120	-69	-67	-60	-109	39	-152	13	27	-81	-22	-60	77	-30	-4
0.861667	-4424	-2389	421	-17317	-70	-11661	-4070	-9927	-1939	-11254	-6696	-10395	-1874	-11346	-6962	-9184	-5081	508	7787	-19075	-1638	-14981	2392	-11739	-115	-14242	2226	-6187	7444	-14659	3442	-5243	-152	-129	-121	-72	-66	-62	-109	37	-154	15	29	-79	-27	-59	78	-32	-3
0.862500	-5521	-2168	172	-17165	-151	-11755	-4009	-9917	-1986	-11283	-6716	-10411	-1176	-11400	-6939	-9212	-642	615	7694	-18959	-1456	-15102	2303	-11483	-448	-14340	2348	-6179	6148	-14672	3425	-5444	-151	-129	-120	-67	-66	-60	-139	35	-151	16	29	-81	-23	-57	77	-30	0
0.863333	-6210	-1954	-81	-17022	-311	-11850	-3945	-9924	-1952	-11378	-6719	-10426	-566	-11445	-6929	-9253	-2739	719	7587	-18850	-1308	-15219	2248	-11216	-847	-14439	2480	-6179	5107	-14682	3405	-5651	-150	-128	-125	-67	-64	-59	-109	40	-151	17	30	-76	-23	-60	78	-24	-5
0.864167	-6938	-1732	-331	-16891	-508	-11952	-3874	-9944	-1938	-11446	-6706	-10417	247	-11482	-6930	-9302	-3687	828	7478	-18735	-1246	-15328	2224	-11004	-832	-14590	2619	-6194	3801	-14689	3397	-5873	-148	-128	-121	-67	-65	-60	-107	41	-153	15	29	-78	-24	-59	80	-29	-3
0.865000	-6931	-1511	-582	-16776	-741	-12033	-3791	-9977	-2164	-11515	-6680	-10471	615	-11511	-6935	-9369	-1216	931	7357	-18630	-976	-15423	2226	-10786	-951	-14722	2765	-6224	2463	-14684	3366	-6104	-152	-133	-125	-69	-64	-59	-111	36	-150	12	30	-77	-22	-61	77	-31	-7
0.865833	-6508	-1267	-824	-16678	-1004	-12115	-3705	-10033	-2177	-11588	-6630	-10499	1007	-11528	-6950	-9450	130	1048	7230	-18528	-635	-15497	2255	-10579	-3113	-14853	2918	-6279	2514	-14672	3350	-6330	-174	-126	-117	-68	-63	-55	-105	38	-158	17	29	-73	-22	-58	79	-28	0
0.866667	-7488	-1051	-1064	-16595	-1275	-12186	-3621	-10093	-1854	-11654	-6562	-10528	1681	-11531	-6972	-9547	-4869	1165	7089	-18436	-589	-15552	2303	-10412	-3030	-14971	3070	-6322	1475	-14653	3332	-6563	-151	-131	-121	-66	-62	-57	-109	40	-155	19	32	-76	-22	-59	81	-29	-6
0.867500	-7769	-816	-1302	-16531	-1623	-12248	-3538	-10179	-1636	-11722	-6474	-10558	2246	-11526	-7005	-9656	-2790	1292	6937	-18353	-370	-15583	2369	-10202	-1908	-15079	3220	-6392	-63	-14623	3319	-6797	-148	-128	-116	-65	-63	-57	-113	35	-152	18	32	-77	-23	-56	75	-29	-3
0.868333	-7606	-568	-1543	-16492	-1862	-12297	-3459	-10266	-1479	-11781	-6371	-10597	2785	-11513	-7033	-9787	-3747	1423	6772	-18283	-56	-15589	2451	-10034	-1514	-15168	3358	-6476	-572	-14582	3302	-7026	-152	-131	-122	-67	-64	-59	-108	40	-156	18	30	-75	-23	-59	75	-30	-4
0.869167	-7461	-319	-1785	-16475	-2024	-12332	-3393	-10362	-1338	-11832	-6259	-10645	3232	-11484	-7062	-9919	-5004	1562	6590	-18224	235	-15561	2542	-9880	-719	-15234	3494	-6587	-1418	-14527	3292	-7250	-151	-128	-122	-69	-67	-61	-109	38	-152	20	32	-76	-28	-58	79	-30	-4
0.870000	-7035	-51	-2036	-16480	-2216	-12343	-3336	-10469	-1165	-11879	-6135	-10692	3593	-11449	-7093	-10067	-3347	1712	6396	-18184	696	-15499	2641	-9744	-406	-15275	3615	-6695	-2182	-14464	3283	-7475	-150	-130	-121	-69	-63	-60	-110	47	-150	20	30	-68	-23	-60	76	-32	0
0.870833	-6640	227	-2268	-16507	-2424	-12336	-3285	-10579	-873	-11905	-5993	-10744	3822	-11385	-7112	-10215	-6208	1865	6184	-18158	1106	-15407	2747	-9620	520	-15282	3726	-6829	-2940	-14385	3284	-7701	-149	-127	-120	-68	-66	-73	-105	39	-150	21	36	-72	-24	-55	81	-26	0
0.871667	-6459	518	-2557	-16556	-2567	-12308	-3252	-10684	-610	-11919	-5848	-10804	3888	-11320	-7122	-10362	-3684	2031	5963	-18146	1580	-15276	2860	-9515	1287	-15254	3823	-6980	-3428	-14293	3282	-7904	-144	-122	-121	-64	-58	-55	-97	44	-147	24	33	-58	-18	-52	85	-28	3
0.872500	-5674	821	-2838	-16630	-2788	-12260	-3234	-10783	-469	-11914	-5705	-10874	3909	-11244	-7124	-10508	-2996	2188	5717	-18158	2017	-15113	2962	-9427	309	-15193	3896	-7149	-3609	-14205	3281	-8116	-144	-130	-121	-77	-57	-58	-103	41	-152	21	35	-74	-19	-55	81	-30	-1
0.873333	-4166	1132	-3142	-16725	-3012	-12199	-3232	-10886	-518	-11892	-5565	-10954	3702	-11162	-7120	-10651	-6804	2347	5460	-18192	2400	-14921	3061	-9367	995	-15102	3951	-7337	-4909	-14111	3282	-8329	-151	-126	-125	-69	-63	-60	-107	38	-153	20	32	-77	-13	-59	79	-26	-4
0.874167	-2390	1453	-3461	-16870	-3080	-12120	-3255	-10978	-668	-11843	-5434	-11044	3298	-11068	-7096	-10780	2225	2512	5186	-18237	2980	-14688	3161	-9319	-932	-14968	3985	-7544	-4010	-14001	3278	-8547	-150	-129	-124	-95	-62	-61	-108	39	-150	20	35	-73	-22	-58	81	-32	-1
0.875000	-1391	1785	-3793	-16966	-3045	-12017	-3265	-11052	-581	-11773	-5302	-11135	2853	-10967	-7061	-10890	-3907	2673	4903	-18302	3329	-14431	3250	-9294	-2350	-14808	3999	-7772	-3412	-13899	3278	-8772	-146	-126	-121	-66	-62	-60	-105	38	-151	16	32	-76	-14	-58	81	-33	-1
0.875833	-96	2117	-4133	-17138	-2938	-11902	-3295	-11106	-405	-11677	-5185	-11230	2063	-10860	-7006	-10984	-1121	2820	4607	-18386	3758	-14149	3340	-9291	-2205	-14613	3997	-8023	-3716	-13789	3273	-9010	-148	-128	-117	-68	-63	-59	-107	42	-151	20	34	-76	-21	-57	80	-32	-5
0.876667	1285	2445	-4491	-17267	-2761	-11772	-3334	-11153	-276	-11559	-5083	-11332	1111	-10743	-6934	-11052	-833	2962	4295	-18488	4145	-13826	3418	-9310	-2160	-14393	3973	-8292	-3511	-13681	3274	-9267	-147	-127	-122	-68	-62	-60	-109	37	-153	20	30	-76	-23	-61	80	-45	4
0.877500	2396	2772	-4853	-17435	-2608	-11627	-3353	-11178	-30	-11417	-5000	-11435	381	-10621	-6855	-11097	-2967	3089	3995	-18604	4445	-13512	3495	-9343	-1869	-14150	3934	-8579	-3553	-13572	3272	-9554	-147	-126	-122	-61	-61	-59	-104	59	-148	-7	32	-75	-18	-58	81	-34	1
0.878333	3589	3088	-5219	-17609	-2505	-11470	-3417	-11189	-194	-11259	-4928	-11529	-526	-10490	-6757	-11111	-1028	3199	3679	-18732	4841	-13169	3560	-9404	-1308	-13894	3883	-8885	-3753	-13461	3276	-9870	-146	-128	-121	-67	-61	-60	-105	38	-148	18	28	-77	-19	-55	82	-31	0
0.879167	5394	3386	-5577	-17792	-2421	-11303	-3454	-11188	-560	-11082	-4875	-11631	-1332	-10360	-6654	-11101	1395	3297	3368	-18874	5337	-12818	3625	-9475	-2912	-13627	3816	-9206	-2701	-13344	3278	-10261	-147	-124	-119	-66	-62	-55	-104	41	-147	20	34	-76	-18	-61	80	-30	1
0.880000	5601	3670	-5925	-17986	-2174	-11128	-3485	-11169	-686	-10892	-4838	-11719	-1739	-10206	-6536	-11070	-3273	3371	3057	-19015	5458	-12456	3676	-9569	-3005	-13355	3746	-9549	-2453	-13223	3291	-10632	-148	-127	-118	-66	-61	-63	-108	41	-153	18	33	-76	1	-60	84	-32	1
0.880833	5619	3932	-6254	-18192	-1941	-10946	-3511	-11143	-1045	-10692	-4821	-11803	-2256	-10062	-6423	-11015	-3074	3420	2754	-19198	5558	-12097	3721	-9683	-990	-13085	3667	-9917	-3492	-13100	3309	-11080	-149	-132	-122	-70	-64	-62	-105	37	-151	15	30	-82	-26	-62	80	-33	-1
0.881667	5944	4167	-6563	-18386	-1561	-10755	-3529	-11109	-1168	-10483	-4816	-11877	-2664	-9902	-6307	-10933	-2413	3449	2466	-19381	5708	-11740	3749	-9810	317	-12821	3587	-10291	-3839	-12961	3335	-11572	-152	-133	-126	-73	-65	-65	-111	35	-155	12	26	-76	-27	-61	75	-35	-4
0.882500	5654	4373	-6841	-18584	-1028	-10559	-3534	-11068	-1125	-10294	-4818	-11932	-2947	-9731	-6188	-10837	-5050	3455	2183	-19557	5656	-11385	3801	-9943	1809	-12560	3511	-10673	-4167	-12802	3382	-12112	-146	-132	-124	-58	-64	-60	-108	38	-155	10	29	-79	-23	-62	79	-32	-5
0.883333	5153	4558	-7080	-18785	-508	-10348	-3524	-11019	-1184	-10046	-4829	-11972	-3015	-9553	-6075	-10719	-3693	3440	1912	-19748	5605	-11037	3837	-10091	3003	-12307	3444	-11070	-4501	-12623	3444	-12657	-150	-134	-124	-72	-64	-58	-109	38	-152	16	30	-73	-18	-61	80	-32	2
0.884167	4452	4712	-7280	-18979	-19	-10137	-3504	-10978	-1075	-9842	-4841	-11993	-2933	-9368	-5969	-10587	-6602	3406	1675	-19936	5619	-10705	3870	-10246	4588	-12067	3384	-11476	-5134	-12422	3524	-13241	-184	-132	-121	-69	-64	-59	-107	36	-152	15	29	-77	-22	-60	79	-32	0
0.885000	3155	4839	-7438	-19167	645	-9924	-3475	-10934	-820	-9614	-4854	-11999	-2715	-9169	-5878	-10452	-5908	3345	1453	-20123	5497	-10385	3904	-10402	6536	-11830	3337	-11885	-5861	-12177	3624	-13837	-148	-128	-124	-66	-60	-61	-105	52	-153	18	32	-75	-19	-59	80	-29	-3
0.885833	2103	4926	-7554	-19339	1324	-9709	-3438	-10894	-686	-9403	-4866	-11989	-2404	-8969	-5792	-10305	-2854	3270	1250	-20309	5269	-10085	3940	-10570	6423	-11605	3301	-12304	-5866	-11907	3749	-14430	-149	-127	-118	-63	-60	-56	-107	40	-152	19	34	-78	-24	-59	80	-27	1
0.886667	1593	5002	-7631	-19509	1982	-9490	-3395	-10860	-733	-9199	-4870	-11968	-2275	-8770	-5723	-10163	-7969	3173	1069	-20490	4918	-9799	3985	-10768	7551	-11385	3282	-12719	-6977	-11598	3897	-15006	-149	-127	-119	-65	-60	-56	-105	42	-149	19	33	-58	-19	-61	84	-29	0
0.887500	1400	5046	-7666	-19657	2640	-9275	-3345	-10839	-808	-9004	-4865	-11925	-2338	-8565	-5676	-10022	621	3053	912	-20657	4690	-9531	4028	-10917	6994	-11171	3277	-13135	-6607	-11247	4068	-15539	-149	-131	-132	-67	-61	-58	-102	40	-150	17	34	-76	-22	-59	84	-28	-3
0.888333	343	5063	-7663	-19787	3320	-9058	-3303	-10820	-773	-8820	-4851	-11883	-2187	-8365	-5629	-9892	-2041	2926	780	-20817	4437	-9282	4081	-11075	5556	-10953	3295	-13544	-5493	-10864	4253	-16027	-152	-126	-117	-65	-62	-53	-102	42	-150	20	42	-74	-59	-58	80	-29	1
0.889167	-862	5049	-7626	-19897	3881	-8847	-3261	-10814	-876	-8641	-4824	-11828	-2006	-8168	-5601	-9771	-2056	2772	669	-20966	4238	-9056	4139	-11277	6204	-10736	3324	-13942	-5580	-10442	4463	-16452	-151	-127	-120	-65	-65	-57	-108	39	-151	19	36	-75	-22	-57	79	-29	-1
0.890000	-2057	5046	-7561	-19987	4514	-8645	-3224	-10815	-1059	-8475	-4789	-11774	-1532	-7981	-5588	-9654	1460	2613	569	-21097	3875	-8849	4206	-11457	6500	-10514	3364	-14328	-5024	-9995	4684	-16793	-153	-129	-122	-68	-68	-60	-107	35	-173	17	33	-76	-27	-61	77	-31	-6
0.890833	-3165	5017	-7466	-20030	5247	-8449	-3194	-10821	-1239	-8315	-4743	-11711	-889	-7802	-5577	-9563	-970	2454	516	-21213	3483	-8662	4284	-11640	7227	-10276	3449	-14696	-4248	-9518	4922	-17041	-149	-127	-117	-66	-63	-58	-103	43	-153	22	37	-75	-24	-57	86	-26	-1
0.891667	-4160	4985	-7366	-20089	5750	-8249	-3162	-10826	-1422	-8155	-4682	-11651	-445	-7634	-5571	-9479	1303	2295	477	-21310	3254	-8487	4374	-11825	8318	-10029	3507	-15043	-3584	-9026	5165	-17188	-148	-125	-118	-63	-63	-52	-100	44	-150	20	36	-73	-24	-57	90	-25	-22
0.892500	-4003	4945	-7255	-20108	6061	-8050	-3146	-10842	-1773	-8005	-4620	-11593	-68	-7483	-5574	-9412	4656	2128	451	-21392	3197	-8338	4463	-12017	7384	-9769	3601	-15363	-1618	-8544	5408	-17234	-152	-124	-116	-73	-65	-53	-99	45	-151	23	39	-73	-26	-53	86	-27	0
0.893333	-5149	4908	-7132	-20105	6424	-7885	-3136	-10861	-1853	-7858	-4553	-11548	882	-7354	-5575	-9359	1455	1972	446	-21455	2937	-8211	4566	-12207	6469	-9499	3702	-15662	335	-8064	5648	-17183	-148	-125	-117	-64	-64	-55	-102	45	-153	21	37	-74	-25	-52	86	-28	-4
0.894167	-6722	4867	-7026	-20089	6649	-7715	-3119	-10879	-1781	-7714	-4488	-11513	1748	-7242	-5581	-9330	308	1824	451	-21506	2557	-8091	4670	-12408	7830	-9214	3815	-15926	730	-7605	5878	-17023	-149	-125	-119	-67	-64	-53	-103	44	-153	22	35	-75	-23	-55	85	-27	-4
0.895000	-7627	4836	-6906	-20053	6787	-7552	-3139	-10904	-1799	-7577	-4431	-11489	2416	-7143	-5582	-9309	2182	1691	477	-21536	2250	-7990	4784	-12606	8528	-8923	3936	-16160	2083	-7173	6100	-16764	-146	-124	-116	-66	-64	-56	-100	44	-150	21	37	-78	-26	-55	86	-26	-3
0.895833	-8920	4813	-6805	-20006	6793	-7399	-3146	-10925	-1974	-7437	-4376	-11474	3058	-7072	-5581	-9307	-1073	1573	510	-21554	1935	-7901	4898	-12809	9286	-8616	4071	-16366	3566	-6775	6302	-16431	-151	-125	-118	-63	-62	-56	-103	44	-151	22	36	-74	-18	-53	85	-29	0
0.896667	-10105	4804	-6718	-19952	6691	-7253	-3163	-10944	-1996	-7303	-4336	-11472	3658	-7012	-5572	-9309	490	1458	553	-21553	1815	-7825	5014	-13010	9832	-8302	4207	-16538	4518	-6429	6479	-16006	-147	-126	-117	-65	-62	-58	-103	42	-151	19	40	-48	-24	-55	86	-28	0
0.897500	-11041	4808	-6644	-19893	6604	-7113	-3179	-10961	-1827	-7171	-4309	-11472	4374	-6979	-5558	-9328	-1556	1403	608	-21542	1681	-7755	5141	-13209	10372	-7985	4353	-16682	5402	-6130	6637	-15530	-149	-125	-129	-65	-62	-59	-101	43	-151	21	37	-75	-24	-53	86	-29	-4
0.898333	-12377	4826	-6587	-19832	6589	-6985	-3196	-10976	-1516	-7041	-4299	-11516	5288	-6952	-5536	-9352	-2632	1356	638	-21513	1488	-7688	5254	-13410	11590	-7671	4502	-16804	6179	-5874	6765	-15013	-148	-128	-119	-68	-62	-61	-108	38	-153	18	34	-74	-19	-53	82	-30	-3
0.899167	-13380	4860	-6523	-19773	6488	-6857	-3216	-10988	-1358	-6913	-4314	-11551	6240	-6945	-5511	-9386	1338	1336	716	-21468	1379	-7619	5410	-13599	10842	-7360	4663	-16895	7521	-5667	6877	-14461	-147	-128	-115	-67	-61	-58	-102	44	-152	16	34	-75	-21	-53	85	-30	-4
0.900000	-13716	4919	-6526	-19717	6223	-6738	-3229	-10997	-1396	-6793	-4339	-11591	6958	-6941	-5479	-9427	-4252	1346	781	-21406	1206	-7550	5550	-13782	10549	-7055	4829	-16970	7494	-5506	6958	-13905	-148	-126	-118	-65	-62	-61	-108	52	-167	17	34	-73	-21	-55	82	-30	0
0.900833	-13374	4983	-6517	-19665	5908	-6623	-3246	-11006	-1340	-6673	-4398	-11645	7257	-6952	-5455	-9469	1514	1383	833	-21331	1243	-7473	5699	-13958	9742	-6762	4998	-17030	8084	-5395	7014	-13359	-144	-149	-121	-68	-63	-62	-107	40	-151	16	35	-76	-25	-61	79	-32	0
0.901667	-13387	5066	-6526	-19629	5649	-6516	-3265	-11011	-954	-6563	-4470	-11701	7817	-6968	-5422	-9523	2162	1449	883	-21241	1325	-7360	5857	-14124	6939	-6481	5171	-17080	10029	-5299	7054	-12833	-146	-128	-121	-70	-68	-65	-109	42	-150	15	29	-81	-12	-59	79	-33	-4
0.902500	-13400	5170	-6539	-19595	5367	-6412	-3283	-11014	-627	-6459	-4572	-11763	8238	-6980	-5392	-9578	-1565	1545	932	-21127	1326	-7282	6024	-14278	6118	-6211	5349	-17120	9954	-5234	7079	-12346	-147	-120	-125	-72	-63	-61	-107	41	-151	12	30	-78	-22	-61	81	-30	-1
0.903333	-13375	5286	-6568	-19577	5018	-6314	-3302	-11019	-193	-6364	-4668	-11819	8585	-6994	-5368	-9628	3582	1663	964	-20993	1333	-7161	6203	-14414	4583	-5958	5533	-17158	10180	-5174	7094	-11900	-147	-132	-124	-73	-66	-63	-109	40	-155	13	32	-75	-45	-60	79	-31	-8
0.904167	-13446	5415	-6596	-19562	4638	-6214	-3387	-11018	338	-6279	-4788	-11876	9021	-7005	-5353	-9707	161	1814	1022	-20834	1240	-7022	6390	-14538	3592	-5713	5717	-17196	10253	-5131	7103	-11509	-150	-128	-122	-69	-59	-59	-105	37	-154	13	30	-79	-23	-58	82	-33	-4
0.905000	-13349	5558	-6636	-19569	4315	-6120	-3359	-11015	803	-6194	-4916	-11931	9247	-7009	-5346	-9806	1663	1981	1058	-20659	1044	-6860	6586	-14649	3075	-5484	5902	-17225	9848	-5064	7117	-11179	-148	-128	-122	-74	-61	-58	-87	41	-149	17	33	-77	-18	-58	80	-28	0
0.905833	-11842	5717	-6654	-19586	3850	-6024	-3401	-11010	965	-6118	-5053	-11986	8998	-7003	-5350	-9870	5001	2172	1093	-20457	1005	-6676	6786	-14748	872	-5264	6085	-17265	10220	-4983	7133	-10908	-147	-129	-125	-70	-62	-60	-110	38	-154	16	28	-77	-25	-60	80	-29	-3
0.906667	-11330	5885	-6716	-19616	3397	-5932	-3459	-10998	1374	-6049	-5189	-12032	8993	-6993	-5362	-9964	3460	2373	1123	-20237	911	-6467	6993	-14836	-2229	-5052	6256	-17304	11033	-4896	7165	-10703	-153	-136	-125	-70	-65	-63	-108	36	-156	-4	27	-80	-26	-68	76	-35	-7
0.907500	-11618	6061	-6760	-19657	2923	-5834	-3526	-10986	1809	-5983	-5323	-12075	8870	-6968	-5398	-10069	729	2590	1157	-19989	692	-6235	7205	-14907	-2664	-4840	6426	-17344	9809	-4770	7217	-10556	-148	-132	-122	-70	-82	-46	-111	34	-155	11	30	-78	-25	-62	78	-32	-7
0.908333	-10711	6250	-6807	-19711	2424	-5731	-3611	-10962	2083	-5915	-5444	-12115	8655	-6931	-5441	-10184	3736	2817	1193	-19721	636	-5973	7418	-14976	-3269	-4628	6590	-17383	8905	-4609	7290	-10466	-149	-133	-120	-68	-64	-60	-108	36	-153	10	33	-76	-23	-59	75	-34	-5
0.909167	-9875	6447	-6851	-19761	2087	-5625	-3712	-10930	2364	-5847	-5559	-12151	8546	-6878	-5496	-10305	962	3059	1230	-19432	392	-5707	7632	-15048	-3814	-4415	6740	-17420	8369	-4413	7389	-10420	-150	-130	-122	-70	-64	-63	-111	33	-153	15	32	-78	-18	-59	74	-30	0
0.910000	-9115	6651	-6901	-19837	1645	-5513	-3829	-10893	2586	-5786	-5650	-12181	8250	-6811	-5569	-10442	2069	3301	1269	-19129	173	-5409	7842	-15098	-4333	-4189	6879	-17457	7137	-4182	7516	-10421	-150	-130	-124	-69	-64	-64	-108	33	-154	2	32	-79	-23	-59	76	-35	-5
0.910833	-8048	6861	-6955	-19907	1201	-5398	-3958	-10844	2827	-5702	-5759	-12215	7741	-6729	-5650	-10584	1515	3544	1313	-18809	62	-5098	8038	-15153	-5396	-3952	7006	-17482	5930	-3914	7708	-10451	-148	-128	-121	-66	-63	-56	-105	40	-149	16	37	-73	-21	-51	82	-27	1
0.911667	-7496	7080	-7018	-19970	866	-5267	-4105	-10782	3130	-5621	-5838	-12243	7292	-6629	-5749	-10728	-668	3793	1363	-18480	-128	-4770	8231	-15218	-5446	-3697	7122	-17505	4558	-3621	7854	-10512	-147	-126	-117	-61	-59	-55	-102	42	-149	29	37	-74	-22	-45	82	-26	0
0.912500	-7187	7313	-7088	-20039	502	-5138	-4266	-10720	3229	-5535	-5904	-12284	6901	-6524	-5858	-10884	3610	4041	1413	-18150	-96	-4439	8406	-15288	-6580	-3423	7223	-17517	3613	-3304	8053	-10596	-145	-125	-119	-66	-63	-52	-103	40	-150	21	34	-72	-18	-50	81	-24	0
0.913333	-6241	7523	-7164	-20095	42	-4999	-4442	-10649	3075	-5446	-5966	-12328	6509	-6407	-5985	-11037	-339	4290	1464	-17815	-276	-4098	8558	-15370	-8011	-3133	7311	-17521	2023	-2971	8265	-10690	-146	-122	-115	-62	-61	-52	-105	44	-150	22	35	-66	-21	-55	84	-26	0
0.914167	-4523	7751	-7260	-20146	-590	-4856	-4626	-10565	2774	-5340	-6013	-12376	5670	-6277	-6127	-11194	2160	4532	1515	-17491	-523	-3755	8698	-15462	-8826	-2819	7389	-17511	517	-2626	8502	-10793	-148	-124	-119	-65	-63	-52	-102	42	-150	23	37	-73	-24	-55	84	-26	0
0.915000	-3130	7978	-7358	-20175	-1132	-4711	-4811	-10486	2698	-5240	-6060	-12432	4999	-6138	-6278	-11343	6536	4776	1567	-17178	-388	-3415	8811	-15567	-12216	-2488	7452	-17498	1076	-2273	8736	-10900	-150	-125	-120	-67	-66	-57	-104	43	-158	18	30	-79	-26	-55	82	-28	-4
0.915833	-2369	8200	-7476	-20191	-1657	-4556	-5002	-10399	2490	-5122	-6101	-12499	4417	-5984	-6439	-11482	214	5011	1612	-16880	-517	-3072	8905	-15687	-13039	-2129	7515	-17465	-144	-1922	8982	-11010	-145	-126	-122	-65	-61	-55	-105	43	-153	20	34	-74	-25	-53	86	-27	-5
0.916667	-1597	8425	-7601	-20182	-2039	-4396	-5183	-10306	2372	-4996	-6140	-12571	3721	-5826	-6595	-11623	6066	5248	1658	-16604	-523	-2728	8974	-15820	-13628	-1754	7569	-17423	-1308	-1577	9218	-11110	-147	-125	-117	-63	-62	-55	-104	51	-153	18	34	-73	-22	-52	82	-26	-1
0.917500	-767	8641	-7738	-20151	-2403	-4229	-5360	-10213	2387	-4865	-6187	-12649	3025	-5660	-6786	-11711	2824	5479	1693	-16346	-371	-2389	9020	-15962	-13538	-1360	7623	-17370	-2206	-1247	9449	-11210	-148	-125	-117	-62	-61	-55	-102	45	-153	22	38	-72	-21	-53	86	-28	-3
0.918333	-39	8853	-7883	-20088	-2698	-4059	-5527	-10126	2180	-4726	-6231	-12729	2413	-5485	-6963	-11794	3372	5709	1721	-16122	-242	-2049	9042	-16118	-12716	-956	7673	-17304	-3276	-934	9671	-11307	-147	-121	-118	-63	-63	-53	-102	49	-152	24	34	-70	-21	-58	86	-26	0
0.919167	1631	9053	-8044	-20000	-2985	-3882	-5680	-10040	1493	-4572	-6291	-12824	1326	-5305	-7154	-11850	6062	5926	1733	-15930	54	-1716	9041	-16289	-12580	-542	7719	-17224	-4025	-638	9880	-11404	-145	-120	-114	-64	-60	-53	-103	44	-146	24	37	-73	-21	-55	90	-25	4
0.920000	2722	9241	-8200	-19888	-3175	-3698	-5820	-9960	1162	-4417	-6359	-12918	541	-5120	-7337	-11879	5886	6142	1733	-15773	300	-1378	9015	-16467	-13635	-127	7768	-17143	-3808	-360	10071	-11498	-146	-119	-117	-61	-59	-57	-105	43	-147	29	37	-73	-17	-55	87	-25	2
0.920833	2361	9405	-8365	-19742	-3293	-3506	-5941	-9887	1080	-4250	-6439	-13010	-36	-4931	-7524	-11876	1374	6345	1720	-15646	273	-1040	8971	-16658	-11677	293	7817	-17054	-5402	-108	10244	-11595	-145	-122	-119	-63	-60	-56	-103	44	-149	23	34	-74	-22	-58	82	-29	0
0.921667	2754	9560	-8525	-19592	-3486	-3308	-6049	-9825	949	-4076	-6535	-13101	-653	-4742	-7698	-11844	4183	6539	1687	-15558	558	-703	8905	-16857	-9198	698	7869	-16952	-7135	133	10407	-11695	-149	-127	-119	-64	-63	-58	-102	45	-147	20	35	-76	-15	-53	85	-28	2
0.922500	3211	9691	-8679	-19403	-3578	-3100	-6140	-9770	838	-3891	-6641	-13184	-1012	-4542	-7876	-11775	2040	6727	1645	-15502	756	-351	8827	-17059	-7141	1102	7919	-16843	-8064	356	10557	-11798	-149	-122	-120	-65	-60	-52	-102	43	-150	19	34	-72	-21	-58	85	-28	-3
0.923333	3515	9798	-8828	-19200	-3606	-2883	-6201	-9725	618	-3701	-6758	-13262	-1237	-4338	-8037	-11677	1710	6932	1580	-15484	860	0	8739	-17266	-4844	1488	7992	-16732	-9201	564	10691	-11912	-149	-129	-119	-68	-70	-59	-95	41	-158	16	34	-77	-22	-49	78	-31	-3
0.924167	3974	9877	-8963	-18975	-3712	-2660	-6254	-9693	472	-3503	-6891	-13325	-1339	-4148	-8195	-11549	1859	7075	1510	-15485	1101	364	8646	-17469	-2958	1866	8063	-16609	-10308	775	10825	-12027	-149	-128	-125	-67	-63	-56	-103	43	-155	16	32	-76	-23	-58	82	-27	-1
0.925000	4210	9934	-9086	-18728	-3751	-2417	-6288	-9667	643	-3294	-7031	-13371	-1296	-3941	-8336	-11385	-1495	7236	1424	-15517	1291	732	8550	-17671	-313	2212	8150	-16475	-11765	974	10957	-12149	-151	-129	-120	-68	-62	-56	-103	45	-153	20	32	-72	-21	-53	81	-29	-1
0.925833	4286	9963	-9188	-18467	-3606	-2177	-6308	-9656	776	-3077	-7183	-13405	-1279	-3739	-8469	-11207	1909	7389	1332	-15567	1469	1104	8457	-17876	1318	2544	8244	-16340	-12742	1178	11085	-12281	-149	-127	-119	-66	-63	-56	-104	42	-152	17	30	-75	-22	-58	79	-28	2
0.926667	4933	9962	-9279	-18193	-3399	-1928	-6323	-9652	584	-2857	-7342	-13425	-1160	-3539	-8590	-11005	-236	7529	1231	-15638	1601	1475	8372	-18074	1524	2857	8357	-16196	-13804	1385	11230	-12417	-148	-128	-120	-65	-64	-56	-102	42	-135	19	37	-76	-25	-31	78	-28	1
0.927500	6322	9932	-9351	-17912	-3236	-1710	-6330	-9647	304	-2637	-7502	-13433	-1310	-3347	-8697	-10791	-1592	7664	1122	-15725	1597	1852	8298	-18268	2875	3140	8477	-16048	-15352	1586	11376	-12518	-151	-128	-121	-68	-63	-62	-104	42	-153	16	30	-76	-22	-57	79	-27	0
0.928333	7883	9875	-9411	-17615	-2966	-1424	-6332	-9688	234	-2417	-7665	-13423	-1333	-3155	-8796	-10583	5810	7788	1010	-15819	1728	2227	8244	-18454	1067	3406	8616	-15892	-14187	1836	11536	-12697	-150	-131	-124	-70	-62	-58	-105	42	-152	18	28	-75	-22	-57	79	-29	0
0.929167	8732	9793	-9454	-17316	-2585	-1173	-6331	-9719	243	-2201	-7832	-13396	-1125	-2973	-8887	-10339	-1595	7912	902	-15923	1688	2595	8207	-18635	738	3653	8778	-15731	-14163	2086	11715	-12833	-150	-131	-122	-68	-65	-59	-105	39	-154	17	33	-76	-22	-59	84	-31	-1
0.930000	9948	9690	-9483	-17006	-2232	-928	-6330	-9764	250	-1995	-7985	-13361	-952	-2797	-8970	-10110	3530	8024	798	-16030	1518	2957	8200	-18805	774	3878	8957	-15563	-14324	2353	11910	-12965	-152	-131	-119	-65	-67	-59	-104	41	-153	18	34	-75	-23	-59	78	-33	0
0.930833	11226	9569	-9497	-16698	-1929	-694	-6330	-9809	159	-1789	-8146	-13314	-773	-2632	-9042	-9883	1836	8139	704	-16138	1395	3306	8219	-18971	626	4098	9156	-15390	-13569	2646	12130	-13083	-148	-128	-121	-66	-58	-56	-104	38	-152	19	37	-74	-17	-53	78	-28	-11
0.931667	12245	9434	-9502	-16385	-1622	-465	-6335	-9861	62	-1598	-8290	-13255	-419	-2478	-9123	-9672	1389	8252	616	-16240	1291	3642	8267	-19129	503	4306	9387	-15213	-12759	2957	12360	-13185	-148	-127	-119	-67	-63	-45	-108	41	-145	20	28	-75	-22	-57	77	-30	-1
0.932500	14156	9293	-9502	-16081	-1531	-253	-6356	-9925	-160	-1424	-8429	-13193	-525	-2337	-9177	-9468	4138	8360	537	-16345	1091	3961	8343	-19276	-17	4508	9636	-15035	-11811	3291	12616	-13243	-149	-122	-117	-64	-63	-57	-104	43	-150	18	35	-69	-22	-55	82	-27	-1
0.933333	16086	9141	-9499	-15775	-1476	-52	-6367	-9987	-262	-1262	-8544	-13122	-422	-2205	-9238	-9283	6004	8466	471	-16447	1096	4272	8450	-19414	-2564	4707	9910	-14859	-9290	3639	12885	-13315	-151	-126	-119	-64	-62	-61	-104	42	-152	23	36	-72	-17	-55	81	-26	-5
0.934167	16383	8989	-9488	-15478	-1317	126	-6390	-10057	-214	-1116	-8650	-13049	-43	-2090	-9300	-9112	1386	8580	413	-16548	779	4557	8586	-19548	-2842	4920	10202	-14682	-8125	4007	13168	-13345	-148	-127	-120	-64	-65	-56	-103	42	-151	19	37	-70	-23	-52	85	-27	-7
0.935000	17124	8843	-9479	-15189	-1215	288	-6419	-10127	-415	-997	-8733	-12980	-40	-1989	-9363	-8963	3513	8694	373	-16639	470	4831	8748	-19670	-1909	5123	10515	-14512	-7663	4395	13467	-13341	-149	-122	-118	-64	-62	-79	-102	44	-152	20	38	-72	-24	-53	86	-28	-4
0.935833	17936	8709	-9465	-14917	-1169	430	-6453	-10203	-543	-889	-8801	-12906	-42	-1898	-9416	-8833	2846	8810	340	-16733	200	5091	8929	-19788	-1492	5348	10855	-14347	-6211	4792	13766	-13303	-147	-124	-118	-67	-62	-53	-103	43	-150	20	36	-72	-24	-52	85	-26	2
0.936667	18420	8588	-9453	-14655	-1280	549	-6497	-10277	-535	-791	-8851	-12836	-28	-1822	-9473	-8725	1321	8933	320	-16815	-122	5332	9134	-19899	-783	5585	11195	-14189	-5182	5195	14069	-13227	-148	-121	-117	-63	-61	-55	-104	43	-153	22	38	-72	-19	-53	87	-27	-3
0.937500	18927	8487	-9449	-14412	-1383	654	-6542	-10350	-577	-734	-8878	-12767	87	-1756	-9526	-8631	2381	9053	306	-16897	-523	5566	9350	-20000	-498	5842	11552	-14049	-4203	5604	14373	-13115	-145	-124	-120	-63	-60	-53	-100	43	-147	22	35	-72	-21	-52	85	-25	0
0.938333	18973	8408	-9435	-14188	-1347	740	-6590	-10420	-396	-681	-8886	-12705	390	-1709	-9572	-8558	-935	9181	311	-16978	-974	5787	9578	-20090	514	6112	11916	-13925	-3443	6010	14664	-12964	-142	-119	-117	-62	-63	-51	-101	45	-150	43	40	-73	-18	-49	88	-21	0
0.939167	18496	8342	-9427	-13985	-1386	815	-6639	-10485	-112	-642	-8883	-12646	575	-1668	-9615	-8504	919	9309	304	-17051	-1303	6011	9812	-20176	1484	6374	12276	-13814	-2592	6416	14943	-12775	-149	-122	-118	-61	-61	-51	-102	45	-150	19	36	-73	-15	-51	86	-24	3
0.940000	18231	8325	-9425	-13804	-1548	866	-6697	-10554	-132	-617	-8867	-12592	675	-1630	-9649	-8464	942	9440	304	-17121	-1800	6216	10036	-20256	907	6704	12635	-13734	-1707	6808	15210	-12557	-153	-125	-118	-74	-62	-55	-100	43	-155	18	37	-73	-22	-53	85	-27	-1
0.940833	18396	8334	-9425	-13652	-1700	914	-6751	-10615	-250	-599	-8839	-12546	609	-1625	-9675	-8441	-3644	9570	306	-17184	-2346	6427	10260	-20323	2229	7028	12986	-13669	-2292	7189	15456	-12291	-152	-126	-119	-64	-61	-57	-105	41	-153	19	37	-74	-21	-55	82	-32	-10
0.941667	18731	8347	-9420	-13518	-1881	955	-6808	-10672	-63	-586	-8795	-12501	391	-1614	-9685	-8415	4224	9704	305	-17241	-2482	6637	10472	-20390	1121	7364	13321	-13630	-624	7553	15682	-11997	-149	-126	-120	-63	-66	-60	-104	46	-155	19	46	-76	-24	-59	81	-28	-5
0.942500	17913	8399	-9416	-13409	-2099	998	-6859	-10720	308	-574	-8747	-12459	282	-1619	-9684	-8427	-2574	9841	300	-17288	-2867	6850	10677	-20445	625	7714	13634	-13616	554	7897	15883	-11675	-148	-124	-120	-65	-64	-57	-105	42	-155	18	36	-76	-26	-55	79	-30	-1
0.943333	17210	8473	-9406	-13323	-2393	1036	-6911	-10763	485	-560	-8691	-12419	132	-1622	-9663	-8437	-396	9973	288	-17326	-3209	7066	10861	-20494	1194	8059	13924	-13622	486	8220	16061	-11323	-147	-122	-120	-93	-66	-59	-107	42	-151	9	33	-78	-24	-55	84	-27	1
0.944167	16420	8567	-9398	-13260	-2643	1075	-6950	-10803	610	-551	-8633	-12375	-11	-1636	-9630	-8456	-539	10106	273	-17353	-3431	7286	11035	-20536	1331	8384	14183	-13651	959	8515	16213	-10946	-147	-124	-119	-66	-57	-57	-102	42	-152	17	36	-75	-23	-57	80	-27	-3
0.945000	15126	8678	-9383	-13211	-2746	1121	-6983	-10838	791	-497	-8568	-12329	-81	-1648	-9578	-8482	-2734	10234	257	-17370	-3644	7501	11184	-20569	1785	8747	14412	-13697	1264	8790	16343	-10545	-150	-124	-118	-65	-63	-58	-102	38	-154	19	36	-75	-19	-52	85	-27	-4
0.945833	14014	8796	-9365	-13184	-2854	1167	-7011	-10864	510	-525	-8501	-12284	-576	-1664	-9511	-8520	-949	10364	236	-17371	-3818	7708	11318	-20598	2353	9077	14604	-13761	1156	9025	16448	-10129	-148	-124	-117	-65	-62	-56	-102	42	-152	16	35	-77	-21	-55	82	-29	0
0.946667	13374	8918	-9341	-13167	-2942	1212	-7028	-10886	170	-506	-8427	-12235	-1039	-1687	-9429	-8562	1200	10491	211	-17365	-3716	7925	11431	-20622	726	9383	14759	-13837	2564	9233	16533	-9701	-146	-125	-116	-68	-64	-55	-103	41	-174	28	37	-77	-19	-57	82	-29	-4
0.947500	11097	9045	-9317	-13172	-2930	1260	-7034	-10908	269	-486	-8349	-12184	-1204	-1701	-9336	-8618	-3463	10605	188	-17351	-3752	8130	11533	-20639	251	9666	14875	-13921	3177	9378	16595	-9257	-147	-119	-119	-68	-62	-59	-104	39	-153	16	32	-77	-26	-57	81	-30	-1
0.948333	8846	9162	-9290	-13185	-2935	1310	-7025	-10918	159	-466	-8266	-12122	-1510	-1720	-9236	-8677	-3374	10722	162	-17325	-3886	8318	11621	-20654	1488	9914	14952	-14009	2369	9549	16642	-8807	-153	-129	-125	-73	-68	-60	-88	36	-154	18	27	-79	-24	-60	79	-32	-5
0.949167	6975	9271	-9260	-13203	-3000	1358	-7002	-10930	-9	-449	-8178	-12061	-1705	-1732	-9121	-8736	-2740	10831	146	-17287	-3886	8496	11705	-20661	1797	10130	14991	-14092	2575	9662	16676	-8346	-150	-125	-121	-68	-63	-58	-107	38	-153	13	33	-70	-36	-61	80	-31	0
0.950000	4718	9363	-9224	-13219	-3207	1427	-6958	-10926	-78	-431	-8076	-11998	-2100	-1743	-8999	-8806	-5201	10937	125	-17240	-3856	8656	11779	-20658	2232	10305	15000	-14168	2667	9742	16696	-7877	-153	-127	-120	-69	-66	-61	-95	38	-156	16	30	-79	-22	-59	80	-33	-4
0.950833	2581	9443	-9186	-13234	-3407	1449	-6898	-10915	-53	-414	-7965	-11908	-2654	-1748	-8869	-8867	-3375	11041	121	-17186	-3799	8789	11853	-20647	2148	10420	14969	-14232	2545	9787	16705	-7418	-148	-124	-119	-69	-62	-55	-103	42	-152	17	32	-79	-23	-57	82	-28	-1
0.951667	616	9495	-9149	-13246	-3548	1479	-6822	-10896	-66	-404	-7836	-11827	-3024	-1747	-8742	-8932	-5884	11134	122	-17121	-3829	8903	11924	-20632	2188	10525	14910	-14273	2370	9798	16702	-6956	-149	-126	-119	-67	-57	-53	-98	59	-149	24	30	-77	-19	-53	84	-27	-1
0.952500	-1526	9522	-9115	-13277	-3521	1499	-6728	-10870	-75	-404	-7717	-11737	-3250	-1743	-8619	-8992	-5554	11221	124	-17057	-3840	8981	11994	-20615	2772	10563	14820	-14300	2057	9773	16688	-6509	-147	-127	-119	-66	-64	-58	-105	42	-154	15	33	-77	-23	-58	84	-28	0
0.953333	-3273	9517	-9086	-13252	-3403	1503	-6620	-10832	-153	-412	-7583	-11655	-3410	-1739	-8481	-9047	-2847	11302	137	-16997	-3664	9037	12069	-20586	1499	10553	14709	-14303	2213	9713	16660	-6071	-149	-127	-117	-67	-58	-56	-102	42	-154	19	36	-75	-21	-57	82	-31	-3
0.954167	-4166	9485	-9055	-13243	-3331	1491	-6500	-10784	-451	-429	-7437	-11570	-3707	-1732	-8381	-9093	-8068	11377	154	-16931	-3657	9053	12145	-20554	1528	10497	14575	-14295	1444	9624	16618	-5639	-146	-126	-118	-65	-60	-55	-104	42	-150	21	34	-74	3	-58	82	-26	0
0.955000	-4098	9428	-9035	-13223	-3313	1459	-6365	-10696	-781	-462	-7293	-11494	-4290	-1727	-8277	-9127	-255	11445	177	-16865	-3513	9045	12222	-20509	-125	10398	14425	-14231	2852	9495	16558	-5225	-147	-135	-118	-64	-57	-58	-103	44	-148	23	37	-70	-21	-58	82	-27	2
0.955833	-4656	9341	-9018	-13187	-3250	1406	-6221	-10650	-756	-503	-7145	-11421	-4586	-1720	-8176	-9147	-3342	11500	200	-16805	-3520	8993	12299	-20459	-2401	10249	14259	-14156	4398	9335	16486	-4834	-145	-124	-119	-66	-62	-59	-108	39	-149	19	36	-76	-24	-58	81	-35	2
0.956667	-5153	9225	-9010	-13147	-3214	1336	-6063	-10566	-820	-555	-6993	-11363	-4865	-1717	-8086	-9150	-3935	11552	225	-16752	-3548	8913	12381	-20401	-2346	10063	14080	-14056	4127	9139	16394	-4467	-148	-127	-126	-69	-64	-24	-108	41	-153	16	27	-77	-24	-60	79	-31	-1
0.957500	-5521	9081	-9008	-13139	-3067	1241	-5913	-10468	-1007	-623	-6849	-11307	-5031	-1719	-8005	-9135	-924	11598	251	-16700	-3545	8802	12457	-20331	-2422	9841	13904	-13914	4865	8924	16291	-4122	-136	-126	-120	-66	-61	-60	-107	43	-149	18	35	-75	-18	-56	84	-26	-3
0.958333	-5834	8923	-8999	-13036	-2813	1131	-5744	-10358	-1111	-696	-6707	-11259	-4814	-1723	-7932	-9099	-3776	11637	277	-16658	-3692	8659	12526	-20256	-2043	9580	13722	-13770	5547	8675	16158	-3804	-149	-129	-119	-62	-62	-57	-111	44	-148	20	37	-74	-22	-58	84	-25	0
0.959167	-5984	8739	-8995	-12971	-2727	1000	-5578	-10234	-1389	-781	-6576	-11219	-4716	-1733	-7866	-9042	-1938	11668	301	-16627	-3846	8485	12582	-20172	-1195	9295	13543	-13598	5920	8410	16007	-3519	-148	-122	-120	-64	-61	-55	-103	44	-148	21	36	-67	-24	-53	82	-25	-3
0.960000	-5301	8536	-8989	-12877	-2742	842	-5419	-10109	-1781	-871	-6457	-11188	-4809	-1749	-7808	-8968	1338	11687	325	-16609	-3682	8284	12626	-20078	-2011	8979	13361	-13411	7620	8106	15833	-3279	-149	-125	-104	-63	-60	-53	-102	46	-149	20	34	-74	-22	-53	85	-27	-1
0.960833	-5885	8314	-8981	-12848	-2630	673	-5262	-9979	-1645	-975	-6350	-11168	-4420	-1777	-7756	-8875	-1890	11701	337	-16605	-3489	8055	12649	-19984	-2394	8636	13179	-13203	9050	7790	15640	-3041	-148	-125	-124	-66	-64	-56	-103	43	-151	21	30	-73	-19	-55	84	-26	-1
0.961667	-6777	8084	-8966	-12796	-2596	485	-5122	-9849	-1563	-1098	-6271	-11152	-3992	-1816	-7708	-8767	-3011	11704	348	-16616	-3507	7801	12647	-19882	-116	8271	13001	-12994	8157	7459	15421	-2852	-156	-125	-121	-65	-63	-56	-105	41	-153	18	28	-75	-24	-53	84	-26	-4
0.962500	-7087	7847	-8943	-12755	-2468	285	-4965	-9713	-1578	-1202	-6198	-11131	-3469	-1857	-7665	-8644	-569	11696	351	-16639	-3461	7528	12623	-19768	1398	7890	12827	-12772	7606	7116	15187	-2698	-151	-128	-122	-65	-63	-55	-104	40	-152	19	33	-70	-23	-53	84	-28	0
0.963333	-7731	7608	-8910	-12727	-2196	75	-4822	-9584	-1640	-1324	-6146	-11109	-2846	-1912	-7619	-8504	-3285	11689	351	-16683	-3307	7229	12569	-19651	2723	7492	12657	-12549	7411	6760	14939	-2576	-150	-122	-119	-69	-32	-59	-104	40	-152	18	33	-74	-21	-56	85	-30	-3
0.964167	-8325	7363	-8863	-12720	-1947	-143	-4690	-9464	-1623	-1448	-6114	-11090	-2157	-1972	-7576	-8358	-1472	11663	346	-16738	-3225	6916	12485	-19527	3674	7084	12482	-12326	6932	6400	14664	-2494	-147	-127	-122	-65	-62	-55	-104	39	-152	20	18	-74	-22	-53	90	-30	-4
0.965000	-9037	7120	-8839	-12742	-1711	-370	-4561	-9326	-1464	-1578	-6104	-11065	-1394	-2044	-7531	-8200	-2857	11641	332	-16811	-3152	6587	12367	-19400	4584	6666	12302	-12091	6264	6030	14384	-2444	-149	-129	-124	-66	-64	-57	-108	36	-155	17	29	-77	-26	-53	81	-28	-7
0.965833	-10275	6884	-8738	-12791	-1424	-594	-4447	-9253	-1275	-1712	-6110	-11041	-696	-2130	-7483	-8043	-3665	11603	314	-16887	-3038	6247	12219	-19257	6064	6240	12129	-11889	5428	5659	14088	-2427	-150	-126	-121	-65	-64	-59	-104	35	-152	18	29	-72	-22	-57	81	-33	-1
0.966667	-11221	6636	-8651	-12865	-1234	-819	-4332	-9161	-1207	-1837	-6128	-10989	-87	-2212	-7431	-7879	391	11565	287	-16974	-2831	5896	12039	-19105	5426	5809	11942	-11677	5332	5288	13791	-2447	-149	-127	-121	-53	-64	-60	-108	36	-150	19	32	-78	-19	-53	81	-28	0
0.967500	-11453	6450	-8562	-12974	-1218	-1039	-4226	-9086	-1326	-1981	-6162	-10938	430	-2305	-7377	-7721	-4495	11518	254	-17065	-2916	5536	11827	-18945	5280	5370	11748	-11474	4485	4909	13480	-2497	-150	-127	-122	-65	-63	-62	-108	39	-152	22	30	-76	-17	-59	80	-28	0
0.968333	-10943	6248	-8463	-13121	-1148	-1257	-4125	-9034	-1406	-2124	-6212	-10878	620	-2408	-7318	-7562	1407	11462	209	-17161	-2850	5165	11587	-18770	4608	4941	11542	-11275	4581	4538	13169	-2579	-150	-119	-122	-66	-69	-64	-108	39	-151	18	33	-79	-26	-58	80	-30	-4
0.969167	-10941	6066	-8358	-13302	-981	-1473	-4025	-8991	-1233	-2267	-6270	-10795	994	-2516	-7257	-7410	2453	11388	157	-17251	-2520	4797	11325	-18576	1877	4513	11323	-11088	6280	4166	12854	-2693	-150	-125	-122	-67	-62	-59	-105	68	-154	18	28	-82	-23	-56	80	-32	-1
0.970000	-11044	5902	-8251	-13516	-1017	-1678	-3932	-8969	-1227	-2415	-6334	-10732	1140	-2630	-7191	-7265	-980	11331	96	-17348	-2409	4427	11044	-18370	1447	4082	11096	-10908	6408	3791	12538	-2833	-147	-129	-127	-68	-62	-62	-105	40	-153	17	27	-78	-18	-58	81	-32	-1
0.970833	-10909	5756	-8147	-13759	-1006	-1877	-3837	-8958	-1194	-2562	-6403	-10646	1103	-2746	-7124	-7125	4641	11253	36	-17426	-2247	4057	10746	-18143	623	3668	10850	-10726	7200	3426	12226	-2995	-145	-126	-122	-63	-61	-61	-98	38	-148	18	32	-78	-17	-56	82	-27	0
0.971667	-10729	5625	-8050	-14034	-920	-2076	-3749	-8960	-1189	-2720	-6464	-10552	952	-2869	-7049	-6999	1826	11163	-41	-17502	-2014	3686	10439	-17891	137	3259	10604	-10555	7980	3062	11916	-3181	-145	-130	-121	-62	-57	-57	-103	43	-149	23	37	-74	-17	-56	84	-26	0
0.972500	-10521	5513	-7962	-14337	-978	-2265	-3663	-8980	-1431	-2884	-6528	-10463	560	-2997	-6977	-6883	3634	11060	-120	-17586	-1861	3314	10125	-17624	133	2854	10327	-10394	8147	2702	11609	-3387	-151	-129	-120	-66	-59	-58	-92	39	-149	16	35	-77	-14	-55	80	-29	0
0.973333	-9266	5410	-7896	-14667	-1196	-2460	-3581	-9007	-1842	-3049	-6585	-10370	-13	-3134	-6908	-6781	7448	10937	-207	-17635	-1550	2941	9812	-17328	-1213	2463	10052	-10243	9147	2349	11302	-3609	-152	-132	-124	-70	-61	-61	-110	38	-150	19	32	-79	-23	-60	79	-33	-3
0.974167	-8912	5326	-7843	-15022	-1324	-2657	-3500	-9056	-1856	-3228	-6630	-10275	-191	-3271	-6833	-6684	6319	10803	-293	-17693	-1241	2579	9511	-17007	-3377	2083	9777	-10093	10672	2005	11009	-3838	-146	-128	-121	-68	-59	-57	-105	46	-148	18	33	-95	-21	-57	80	-28	2
0.975000	-9108	5244	-7815	-15385	-1439	-2854	-3412	-9099	-1953	-3405	-6665	-10184	-560	-3415	-6764	-6601	3486	10651	-387	-17739	-1126	2216	9224	-16671	-2769	1718	9497	-9951	9953	1666	10719	-4077	-146	-128	-121	-67	-57	-59	-105	40	-149	17	33	-75	-21	-58	73	-50	0
0.975833	-8513	5177	-7809	-15759	-1545	-3056	-3334	-9161	-2025	-3595	-6689	-10095	-880	-3561	-6691	-6525	6497	10473	-480	-17780	-936	1852	8952	-16298	-2382	1356	9213	-9815	9537	1342	10441	-4316	-149	-129	-124	-86	-58	-61	-109	17	-150	15	32	-79	-18	-58	80	-29	-1
0.976667	-8111	5109	-7830	-16133	-1634	-3269	-3259	-9215	-2004	-3794	-6686	-10009	-1158	-3716	-6623	-6465	3681	10275	-569	-17813	-769	1492	8707	-15908	-2171	1011	8945	-9686	9156	1027	10169	-4551	-144	-128	-120	-66	-60	-59	-107	37	-150	17	35	-78	-22	-60	79	-35	-3
0.977500	-7713	5046	-7877	-16507	-1594	-3498	-3179	-9290	-2147	-4004	-6671	-9925	-1520	-3875	-6553	-6409	4190	10054	-660	-17843	-558	1113	8490	-15497	-1916	670	8688	-9565	8017	731	9916	-4783	-147	-128	-121	-66	-61	-60	-103	42	-151	16	35	-74	-21	-60	79	-64	-1
0.978333	-7396	4982	-7949	-16867	-1416	-3745	-3106	-9367	-2183	-4219	-6636	-9859	-1659	-4040	-6489	-6370	3258	9811	-747	-17869	-430	765	8300	-15070	-1902	345	8443	-9453	6912	441	9679	-4995	-149	-125	-120	-64	-61	-56	-103	41	-149	18	36	-75	-24	-58	82	-29	0
0.979167	-7593	4912	-8054	-17223	-1287	-4007	-3036	-9447	-1951	-4441	-6584	-9790	-1600	-4216	-6430	-6332	490	9548	-836	-17895	-310	391	8141	-14629	-1158	17	8221	-9347	5395	170	9450	-5208	-143	-119	-124	-65	-69	-57	-103	45	-149	18	38	-72	-21	-55	85	-27	0
0.980000	-7664	4838	-8175	-17549	-1137	-4294	-2972	-9531	-1728	-4678	-6511	-9725	-1586	-4400	-6371	-6301	3797	9258	-917	-17906	-118	10	8016	-14178	-2008	-297	8021	-9253	4032	-95	9244	-5402	-149	-126	-116	-65	-62	-58	-103	45	-147	17	36	-74	-7	-55	86	-27	0
0.980833	-7275	4760	-8323	-17851	-860	-4603	-2914	-9630	-1605	-4924	-6424	-9669	-1476	-4607	-6320	-6285	-1132	8951	-1002	-17934	-257	-377	7922	-13722	-2876	-625	7847	-9167	1655	-349	9058	-5576	-148	-129	-120	-66	-67	-42	-105	40	-143	20	34	-75	-24	-56	81	-30	-1
0.981667	-6475	4677	-8486	-18118	-602	-4938	-2860	-9725	-1588	-5180	-6322	-9616	-1543	-4814	-6270	-6275	-70	8630	-1080	-17951	-374	-782	7853	-13268	-2745	-945	7698	-9094	-825	-598	8888	-5733	-151	-129	-121	-70	-67	-59	-107	38	-155	12	28	-80	-26	-59	79	-33	-4
0.982500	-5849	4589	-8662	-18364	-285	-5296	-2815	-9830	-1493	-5441	-6201	-9570	-1416	-5030	-6224	-6265	3483	8300	-1160	-17965	-202	-1192	7813	-12804	-5380	-1257	7579	-9026	-1067	-826	8747	-5865	-151	-129	-125	-68	-50	-56	-108	42	-150	16	29	-75	-23	-57	82	-29	-1
0.983333	-5547	4506	-8841	-18561	-35	-5670	-2770	-9935	-1393	-5703	-6072	-9518	-1133	-5254	-6179	-6260	-3752	7966	-1235	-17965	-272	-1613	7798	-12355	-5781	-1578	7485	-8967	-3218	-1050	8625	-5976	-148	-128	-124	-68	-62	-56	-107	40	-154	9	35	-76	-22	-58	81	-28	-3
0.984167	-5094	4417	-9020	-18712	234	-6063	-2736	-10048	-1256	-5966	-5936	-9494	-663	-5493	-6139	-6260	1005	7624	-1305	-17963	-230	-2044	7807	-11912	-6040	-1891	7419	-8918	-5100	-1268	8527	-6071	-148	-129	-120	-67	-62	-34	-85	42	-152	17	34	-75	-17	-56	82	-30	-5
0.985000	-4747	4331	-9190	-18822	611	-6470	-2711	-10160	-1246	-6234	-5793	-9421	-219	-5735	-6098	-6260	-2623	7287	-1373	-17954	-180	-2480	7819	-11476	-5920	-2204	7378	-8880	-6501	-1479	8446	-6145	-147	-125	-119	-62	-61	-58	-101	41	-149	19	34	-75	-16	-55	90	-30	0
0.985833	-4617	4256	-9351	-18876	1019	-6884	-2696	-10272	-1271	-6501	-5655	-9382	323	-5986	-6066	-6268	-2769	6953	-1439	-17938	-291	-2919	7840	-11083	-5467	-2516	7347	-8849	-8009	-1692	8381	-6213	-151	-126	-120	-65	-60	-57	-104	42	-151	19	37	-76	-21	-57	82	-31	0
0.986667	-3435	4193	-9492	-18915	1322	-7303	-2696	-10383	-1458	-6753	-5519	-9340	662	-6244	-6029	-6277	-169	6635	-1502	-17913	-200	-3359	7858	-10701	-5563	-2824	7330	-8827	-9009	-1896	8335	-6268	-149	-127	-120	-65	-63	-58	-107	39	-151	20	36	-79	-19	-57	85	-28	0
0.987500	-2699	4137	-9606	-18899	1717	-7720	-2704	-10488	-1205	-7005	-5397	-9301	1313	-6501	-5997	-6310	-523	6327	-1556	-17876	62	-3795	7881	-10343	-7223	-3131	7325	-8814	-8607	-2099	8293	-6318	-148	-128	-120	-68	-63	-56	-104	42	-150	19	35	-79	-25	-56	82	-29	-1
0.988333	-2943	4098	-9696	-18843	2085	-8157	-2731	-10593	-854	-7243	-5289	-9263	2067	-6752	-5968	-6309	-5283	6033	-1607	-17832	19	-4223	7886	-10014	-6234	-3429	7318	-8802	-9807	-2297	8261	-6368	-149	-127	-122	-66	-63	-61	-105	47	-151	20	33	-74	-23	-53	85	-30	-9
0.989167	-2215	4077	-9747	-18749	2393	-8526	-2763	-10686	-729	-7466	-5202	-9230	2654	-7005	-5938	-6326	-2541	5760	-1645	-17776	0	-4627	7874	-9712	-4744	-3715	7304	-8802	-10900	-2492	8226	-6426	-150	-128	-113	-70	-64	-60	-111	44	-151	18	33	-78	-28	-58	82	-28	-3
0.990000	-1651	4076	-9766	-18628	2707	-8899	-2815	-10763	-531	-7675	-5131	-9198	3229	-7240	-5913	-6347	-4676	5501	-1672	-17722	-3	-5018	7840	-9445	-3713	-3991	7280	-8800	-11027	-2684	8188	-6490	-152	-131	-128	-70	-67	-59	-105	38	-150	16	33	-76	-29	-57	90	-32	-7
0.990833	-1206	4095	-9738	-18478	3014	-9243	-2877	-10826	-214	-7868	-5082	-9170	3623	-7471	-5887	-6363	-4800	5273	-1693	-17652	-40	-5369	7785	-9198	-2506	-4245	7244	-8796	-11303	-2865	8141	-6559	-146	-126	-116	-65	-62	-55	-103	44	-150	21	33	-76	-24	-52	82	-27	0
0.991667	-608	4141	-9660	-18308	3359	-9553	-2943	-10872	59	-8036	-5048	-9151	3980	-7671	-5851	-6376	-4311	5058	-1700	-17577	-38	-5695	7700	-8983	-1591	-4487	7191	-8795	-11166	-3041	8082	-6646	-148	-128	-122	-65	-62	-55	-101	47	-150	22	35	-73	-21	-51	87	-34	-3
0.992500	-291	4205	-9548	-18128	3651	-9834	-3026	-10903	325	-8192	-5045	-9112	4412	-7858	-5823	-6396	-7518	4869	-1698	-17504	-12	-5991	7585	-8801	316	-4708	7105	-8790	-11011	-3209	7998	-6749	-148	-128	-119	-65	-62	-55	-104	30	-152	13	36	-73	-16	-52	85	-26	-5
0.993333	-410	4291	-9403	-17936	3964	-10074	-3115	-10925	672	-8332	-5059	-9133	4759	-8026	-5796	-6404	-4076	4692	-1683	-17431	185	-6248	7436	-8643	1624	-4901	7000	-8786	-10308	-3367	7895	-6876	-151	-126	-120	-64	-62	-56	-101	41	-151	21	36	-74	-21	-53	81	-27	7
0.994167	84	4392	-9194	-17751	4286	-10279	-3207	-10960	860	-8457	-5092	-9138	4911	-8158	-5762	-6416	-5780	4537	-1659	-17361	294	-6471	7260	-8515	1845	-5079	6864	-8776	-9722	-3515	7756	-7014	-146	-122	-99	-63	-61	-56	-69	43	-152	21	37	-73	-22	-55	80	-26	0
0.995000	1497	4511	-8954	-17573	4445	-10443	-3302	-10914	800	-8569	-5137	-9153	4650	-8295	-5737	-6418	-7228	4395	-1625	-17292	315	-6656	7055	-8405	3357	-5232	6696	-8765	-9716	-3655	7593	-7177	-149	-127	-119	-65	-65	-55	-103	43	-151	35	34	-73	-23	-53	81	-27	-8
0.995833	2667	4640	-8687	-17406	4676	-10568	-3394	-10895	797	-8672	-5196	-9176	4454	-8395	-5702	-6416	188	4266	-1583	-17233	642	-6804	6822	-8325	1789	-5368	6503	-8749	-7031	-3778	7393	-7351	-147	-127	-120	-98	-62	-57	-104	41	-152	20	35	-76	-22	-51	82	-27	1
0.996667	2962	4779	-8390	-17256	4890	-10653	-3480	-10859	843	-8772	-5258	-9211	4225	-8466	-5671	-6407	-6888	4147	-1534	-17180	764	-6922	6569	-8258	1875	-5479	6279	-8726	-5658	-3890	7177	-7549	-147	-126	-121	-65	-58	-53	-104	42	-148	19	36	-73	-19	-56	79	-29	-1
0.997500	3619	4922	-8070	-17123	5028	-10706	-3562	-10820	969	-8866	-5319	-9255	3778	-8516	-5627	-6388	-2142	4040	-1482	-17136	945	-7007	6293	-8217	2512	-5570	6033	-8705	-4579	-3991	6933	-7757	-147	-128	-121	-65	-63	-55	-107	42	-152	16	35	-74	-19	-56	81	-28	0
0.998333	4195	5065	-7737	-17005	5141	-10725	-3634	-10774	1113	-8960	-5374	-9309	3352	-8551	-5585	-6368	-3662	3936	-1419	-17102	1155	-7074	6002	-8192	3005	-5650	5770	-8678	-3035	-4087	6658	-7986	-148	-127	-121	-69	-66	-53	-105	40	-154	20	30	-76	-24	-57	80	-31	-3
0.999167	4526	5195	-7386	-16922	5188	-10722	-3700	-10727	1260	-9051	-5425	-9373	2931	-8569	-5534	-6338	-4139	3844	-1354	-17072	1312	-7115	5704	-8183	3550	-5711	5492	-8650	-1807	-4159	6369	-8222	-148	-118	-117	-64	-61	-56	-110	42	-151	22	36	-74	-18	-51	82	-26	0
1.000000	5605	5325	-7037	-16849	5212	-10689	-3746	-10675	1211	-9141	-5455	-9440	2085	-8560	-5473	-6295	-1459	3759	-1279	-17039	1421	-7141	5401	-8190	3884	-5765	5199	-8628	-647	-4230	6066	-8470	-149	-126	-116	-65	-61	-53	-102	46	-149	21	33	-70	-19	-57	81	-27	1
1.000833	6652	5436	-6695	-16794	5285	-10634	-3786	-10626	1442	-9238	-5461	-9521	1477	-8544	-5401	-6262	386	3678	-1200	-17045	1632	-7160	5102	-8215	2185	-5813	4897	-8615	1782	-4294	5752	-8729	-148	-128	-117	-65	-65	-59	-107	39	-154	18	34	-75	-26	-55	81	-28	-6
1.001667	5780	5521	-6367	-16753	5268	-10584	-3815	-10585	1880	-9339	-5460	-9609	1018	-8527	-5323	-6224	-4174	3602	-1116	-17039	1677	-7174	4805	-8256	2734	-5856	4601	-8613	2438	-4358	5434	-8998	-149	-128	-121	-69	-62	-59	-105	42	-153	16	34	-74	-24	-59	79	-26	-5
1.002500	5479	5588	-6057	-16724	5244	-10516	-3833	-10539	2051	-9433	-5425	-9696	397	-8501	-5230	-6179	-1823	3538	-1021	-17035	1741	-7196	4520	-8310	4350	-5901	4311	-8616	2247	-4413	5124	-9267	-148	-112	-120	-68	-61	-58	-102	49	-153	21	35	-74	-19	-55	85	-26	-1
1.003333	5556	5653	-5768	-16697	5229	-10444	-3840	-10502	2263	-9538	-5367	-9792	-18	-8478	-5124	-6142	-2349	3482	-916	-17034	1801	-7218	4250	-8343	5053	-5951	4030	-8641	2870	-4473	4823	-9542	-146	-126	-119	-66	-60	-52	-104	43	-151	17	32	-72	-24	-56	84	-19	0
1.004167	5052	5645	-5508	-16673	5231	-10374	-3840	-10464	2430	-9635	-5281	-9887	-332	-8446	-5008	-6112	-3564	3435	-804	-17035	1689	-7250	4003	-8463	6066	-6002	3770	-8681	2872	-4538	4535	-9824	-158	-122	-120	-65	-63	-59	-99	44	-149	20	36	-73	-21	-55	82	-28	0
1.005000	4511	5636	-5276	-16646	5315	-10307	-3829	-10431	2509	-9737	-5175	-9987	-651	-8438	-4874	-6088	-1827	3398	-671	-17035	1687	-7295	3772	-8569	6626	-6069	3529	-8746	2871	-4608	4272	-10108	-146	-121	-117	-64	-61	-56	-102	44	-130	20	36	-77	-22	-53	86	-26	3
1.005833	3731	5600	-5060	-16613	5340	-10249	-3813	-10393	2760	-9827	-5044	-10086	-939	-8429	-4733	-6078	-4741	3372	-544	-17031	1690	-7355	3572	-8682	7424	-6145	3313	-8835	2767	-4688	4037	-10399	-150	-127	-121	-66	-59	-53	-102	45	-152	20	34	-73	-22	-53	84	-30	0
1.006667	2610	5537	-4914	-16577	5342	-10197	-3798	-10358	3003	-9917	-4899	-10189	-1097	-8434	-4583	-6086	-2031	3357	-402	-17021	1556	-7437	3393	-8823	7972	-6243	3121	-8952	2651	-4782	3828	-10673	-150	-130	-121	-66	-65	-59	-105	42	-154	15	30	-75	-25	-57	82	-33	-5
1.007500	1974	5452	-4784	-16526	5287	-10159	-3776	-10313	2999	-9994	-4745	-10286	-1241	-8446	-4427	-6109	-741	3353	-245	-17001	1447	-7527	3247	-8966	6716	-6348	2970	-9091	2500	-4882	3657	-10950	-151	-129	-121	-65	-63	-58	-103	49	-156	18	33	-75	-19	-56	82	-33	-5
1.008333	1982	5352	-4683	-16459	5238	-10124	-3750	-10260	2714	-10054	-4565	-10377	-1596	-8464	-4264	-6152	-4273	3366	-75	-16976	1329	-7656	3130	-9140	6985	-6472	2833	-9258	1148	-5004	3519	-11221	-148	-128	-122	-69	-64	-58	-108	41	-154	17	33	-73	-24	-59	73	-31	-3
1.009167	2235	5242	-4611	-16384	5182	-10105	-3724	-10198	2492	-10093	-4391	-10462	-1985	-8496	-4103	-6216	5204	3387	102	-16941	1503	-7764	3046	-9318	4676	-6609	2747	-9450	2224	-5142	3420	-11486	-154	-127	-121	-69	-68	-60	-108	40	-152	16	32	-77	-29	-60	80	-32	-6
1.010000	1766	5116	-4563	-16299	5107	-10099	-3694	-10126	2396	-10143	-4214	-10553	-2214	-8535	-3939	-6302	-132	3420	286	-16896	1517	-7897	2985	-9515	2797	-6760	2687	-9671	2683	-5289	3347	-11737	-151	-130	-120	-69	-64	-60	-108	38	-155	23	32	-78	-24	-57	82	-30	-6
1.010833	1893	4985	-4536	-16202	5070	-10090	-3663	-10037	2229	-10162	-4047	-10635	-2593	-8584	-3784	-6404	3292	3464	481	-16844	1467	-8051	2960	-9718	2038	-6920	2661	-9915	2350	-5457	3311	-11967	-148	-129	-120	-75	-63	-58	-104	43	-151	18	33	-74	-24	-56	86	-30	-1
1.011667	1969	4850	-4525	-16095	4939	-10102	-3633	-9935	2045	-10170	-3884	-10704	-3042	-8634	-3632	-6526	4586	3514	683	-16773	1391	-8213	2956	-9937	1155	-7092	2672	-10181	2926	-5637	3306	-12181	-147	-125	-116	-64	-61	-59	-103	41	-148	20	35	-73	-21	-52	110	-28	-1
1.012500	1887	4714	-4529	-15985	4903	-10120	-3601	-9818	1769	-10173	-3738	-10773	-3394	-8694	-3501	-6667	3341	3565	887	-16716	1417	-8386	2982	-10168	736	-7277	2705	-10476	3326	-5842	3318	-12381	-148	-126	-146	-66	-62	-60	-104	38	-150	20	36	-74	-25	-58	85	-31	-5
1.013333	2355	4581	-4542	-15873	4841	-10150	-3576	-9697	1269	-10160	-3604	-10837	-4026	-8762	-3385	-6822	5945	3620	1100	-16645	1460	-8572	3030	-10409	566	-7459	2771	-10787	3451	-6057	3351	-12550	-146	-126	-116	-64	-63	-58	-104	40	-152	19	36	-74	-11	-53	85	-27	-1
1.014167	3507	4446	-4560	-15765	4608	-10186	-3528	-9568	721	-10146	-3495	-10900	-4650	-8846	-3293	-6989	9065	3668	1312	-16568	1642	-8766	3096	-10655	-1595	-7640	2858	-11122	5270	-6279	3400	-12690	-145	-131	-120	-65	-53	-60	-105	42	-151	18	33	-76	-23	-57	85	-28	-1
1.015000	3005	4316	-4586	-15662	4267	-10235	-3529	-9427	476	-10127	-3406	-10953	-4933	-8906	-3219	-7163	4858	3709	1525	-16510	1635	-8972	3177	-10908	-2357	-7830	2969	-11474	6381	-6541	3453	-12806	-149	-128	-122	-72	-66	-62	-107	37	-154	16	34	-80	-25	-62	79	-29	-5
1.015833	2527	4191	-4606	-15567	3965	-10287	-3513	-9283	292	-10112	-3345	-11004	-5413	-8985	-3174	-7336	5451	3743	1748	-16414	1638	-9186	3275	-11166	-954	-8011	3094	-11842	5938	-6802	3515	-12885	-147	-127	-124	-86	-60	-60	-107	41	-152	17	28	-77	-26	-57	80	-29	0
1.016667	2639	4072	-4625	-15464	3806	-10340	-3500	-9129	107	-10094	-3298	-11040	-5914	-9064	-3150	-7504	6298	3763	1971	-16335	1737	-9410	3385	-11428	-283	-8186	3250	-12223	6457	-7075	3577	-12934	-149	-127	-121	-68	-66	-57	-108	41	-153	18	32	-76	-22	-46	79	-28	-1
1.017500	2298	3956	-4634	-15379	3544	-10402	-3490	-8975	-144	-10084	-3298	-11092	-6415	-9146	-3155	-7665	3826	3772	2197	-16255	1739	-9638	3504	-11689	640	-8355	3400	-12614	6734	-7355	3636	-12953	-149	-127	-119	-67	-34	-55	-161	40	-152	15	29	-78	-21	-56	81	-28	0
1.018333	1966	3840	-4646	-15310	3122	-10472	-3490	-8822	-378	-10077	-3283	-11106	-6849	-9229	-3188	-7816	5266	3756	2426	-16184	1801	-9877	3628	-11954	1196	-8492	3565	-13017	6762	-7641	3693	-12944	-147	-127	-114	-68	-61	-57	-103	41	-151	21	36	-76	-19	-55	86	-32	-1
1.019167	1488	3726	-4649	-15251	2668	-10549	-3491	-8679	-365	-10087	-3314	-11128	-6986	-9316	-3249	-7958	2360	3719	2662	-16117	1802	-10135	3748	-12216	1922	-8662	3726	-13419	6621	-7931	3743	-12909	-147	-124	-116	-69	-59	-55	-104	41	-151	19	34	-76	-21	-57	80	-27	-1
1.020000	459	3610	-4646	-15206	2366	-10631	-3505	-8538	-307	-10104	-3369	-11148	-7039	-9410	-3340	-8086	2469	3657	2902	-16061	1828	-10403	3864	-12477	3081	-8802	3884	-13834	6233	-8220	3789	-12844	-145	-124	-117	-67	-58	-51	-104	42	-147	41	35	-73	-15	-53	81	-30	-3
1.020833	-196	3492	-4639	-15178	2133	-10713	-3527	-8406	-328	-10138	-3445	-11162	-7137	-9511	-3458	-8200	4502	3571	3138	-16013	1931	-10684	3971	-12740	2228	-8944	4026	-14247	6185	-8506	3841	-12769	-148	-124	-119	-66	-61	-55	-103	39	-150	20	30	-75	-21	-56	81	-28	1
1.021667	-356	3370	-4626	-15169	1843	-10804	-3556	-8284	-398	-10185	-3553	-11174	-7320	-9618	-3600	-8302	-1338	3453	3374	-15980	1809	-10973	4069	-12999	2792	-9085	4160	-14657	4593	-8788	3867	-12680	-150	-128	-119	-67	-62	-58	-107	41	-152	20	32	-74	-17	-58	78	-31	7
1.022500	-84	3245	-4616	-15171	1542	-10904	-3594	-8161	-615	-10241	-3679	-11171	-7646	-9727	-3767	-8386	5712	3312	3621	-15946	1887	-11280	4153	-13258	1628	-9227	4271	-15060	4583	-9058	3908	-12583	-150	-128	-121	-69	-72	-49	-104	39	-156	19	32	-75	-19	-56	79	-30	-6
1.023333	-624	3117	-4599	-15183	1274	-11001	-3638	-8072	-626	-10314	-3824	-11173	-7641	-9849	-3960	-8464	1924	3145	3869	-15931	1980	-11597	4224	-13519	-409	-9369	4361	-15453	5160	-9313	3949	-12492	-149	-128	-122	-70	-65	-59	-105	36	-153	17	29	-79	-21	-59	74	-30	-4
1.024167	-1115	2982	-4579	-15217	963	-11133	-3689	-7983	-618	-10401	-4022	-11166	-7609	-9971	-4167	-8530	766	2954	4126	-15928	2028	-11918	4277	-13771	-489	-9519	4426	-15823	3893	-9552	4007	-12397	-147	-126	-120	-66	-65	-57	-109	43	-150	19	34	-75	-21	-57	76	-30	0
1.025000	-1682	2852	-4551	-15251	697	-11203	-3737	-7893	-636	-10474	-4169	-11151	-7462	-10103	-4391	-8584	3184	2744	4383	-15908	2120	-12240	4317	-14025	-1062	-9683	4457	-16180	3157	-9775	4055	-12319	-147	-127	-118	-67	-61	-58	-103	23	-153	20	34	-75	-31	-57	80	-29	-3
1.025833	-2171	2713	-4520	-15303	326	-11310	-3795	-7821	-626	-10567	-4369	-11127	-7095	-10244	-4633	-8637	298	2517	4641	-15948	2072	-12574	4340	-14280	-1429	-9860	4462	-16515	2607	-9979	4122	-12258	-146	-118	-120	-67	-64	-56	-102	42	-152	21	34	-72	-22	-55	80	-28	0
1.026667	-2459	2575	-4488	-15363	26	-11414	-3847	-7755	-802	-10666	-4579	-11104	-6980	-10389	-4884	-8687	1583	2269	4900	-15976	1988	-12904	4347	-14535	-1719	-10057	4437	-16827	1716	-10158	4191	-12221	-148	-122	-120	-65	-61	-56	-104	43	-150	17	33	-74	-18	-58	81	-31	2
1.027500	-1837	2436	-4452	-15433	-396	-11520	-3902	-7695	-1017	-10766	-4798	-11069	-7066	-10535	-5146	-8743	4625	2014	5161	-16017	2249	-13223	4344	-14795	-3813	-10279	4383	-17104	2084	-10318	4275	-12216	-149	-125	-121	-67	-46	-53	-105	42	-150	20	34	-74	-22	-58	78	-27	-1
1.028333	-2426	2299	-4404	-15512	-746	-11621	-3952	-7639	-891	-10870	-5029	-11046	-6590	-10692	-5418	-8797	1180	1750	5427	-16054	2330	-13541	4328	-15055	-5527	-10522	4294	-17353	2295	-10458	4360	-12236	-150	-126	-118	-65	-62	-57	-103	39	-154	18	33	-77	-22	-56	86	-25	-3
1.029167	-3373	2163	-4349	-15597	-978	-11727	-3996	-7588	-879	-10969	-5255	-11010	-6159	-10848	-5689	-8862	-267	1483	5687	-16117	2211	-13842	4307	-15312	-4667	-10787	4188	-17567	695	-10581	4449	-12254	-150	-130	-121	-68	-64	-55	-108	39	-153	18	33	-74	-28	-56	79	-29	-1
1.030000	-3724	2032	-4285	-15686	-1265	-11831	-4028	-7545	-785	-11070	-5483	-10969	-5730	-11005	-5963	-8930	2154	1239	5950	-16178	2172	-14129	4277	-15574	-4290	-11075	4056	-17746	78	-10684	4553	-12366	-152	-127	-119	-66	-62	-55	-103	41	-152	13	32	-77	-24	-57	80	-30	-4
1.030833	-4314	1900	-4208	-15777	-1447	-11931	-4056	-7499	-672	-11166	-5703	-10925	-5034	-11152	-6228	-9008	-799	960	6206	-16243	2080	-14395	4247	-15836	-3799	-11381	3907	-17890	-423	-10774	4650	-12475	-137	-126	-121	-65	-61	-56	-101	43	-151	20	34	-72	-18	-53	84	-28	-6
1.031667	-4850	1775	-4122	-15872	-1557	-12028	-4066	-7464	-725	-11259	-5909	-10878	-4221	-11297	-6485	-9093	1042	716	6459	-16316	2000	-14658	4210	-16103	-3618	-11712	3748	-17997	-1074	-10864	4743	-12611	-149	-127	-119	-67	-63	-59	-103	42	-156	16	34	-72	-23	-59	80	-27	-5
1.032500	-4875	1648	-4025	-15973	-1838	-12119	-4066	-7427	-668	-11349	-6110	-10832	-3366	-11434	-6728	-9194	-615	475	6701	-16387	1833	-14863	4181	-16359	-3452	-12046	3586	-18072	-1503	-10938	4824	-12779	-149	-127	-143	-68	-61	-56	-103	44	-153	19	30	-75	-22	-56	82	-27	-4
1.033333	-4975	1531	-3917	-16069	-2149	-12208	-4046	-7390	-423	-11433	-6283	-10768	-2530	-11552	-6954	-9298	-1839	241	6934	-16474	1658	-15064	4150	-16600	-2344	-12393	3427	-18108	-2201	-11016	4898	-12934	-150	-128	-117	-67	-64	-60	-104	43	-151	18	23	-73	-19	-57	82	-48	-4
1.034167	-4943	1406	-3796	-16155	-2377	-12289	-4002	-7359	-350	-11515	-6435	-10709	-1734	-11658	-7159	-9410	2128	38	7166	-16536	1567	-15239	4126	-16873	-3140	-12736	3273	-18122	-2231	-11100	4954	-13116	-148	-128	-107	-63	-61	-57	-102	42	-155	19	34	-72	-21	-57	82	-27	-5
1.035000	-4179	1283	-3664	-16254	-2602	-12370	-3954	-7330	-396	-11592	-6563	-10644	-956	-11745	-7337	-9530	-3146	-154	7387	-16613	1249	-15392	4102	-17115	-3198	-13078	3135	-18102	-3354	-11190	4994	-13302	-147	-125	-120	-65	-66	-55	-119	38	-152	18	34	-72	-24	-56	80	-25	-1
1.035833	-2584	1160	-3528	-16369	-2894	-12431	-3892	-7307	-556	-11670	-6671	-10573	-471	-11815	-7489	-9659	2227	-329	7581	-16687	1145	-15523	4080	-17351	-3537	-13411	3014	-18062	-3656	-11298	5012	-13480	-171	-127	-118	-64	-63	-57	-107	42	-151	18	35	-76	-24	-58	80	-28	0
1.036667	-1562	1033	-3387	-16441	-2985	-12503	-3812	-7289	-480	-11740	-6741	-10495	284	-11862	-7611	-9783	2897	-483	7752	-16763	1087	-15634	4077	-17573	-5883	-13727	2923	-17998	-2530	-11426	5013	-13649	-148	-126	-117	-64	-64	-56	-103	43	-154	21	35	-69	-22	-56	85	-27	0
1.037500	-763	905	-3238	-16522	-3087	-12563	-3719	-7283	-464	-11811	-6781	-10419	1108	-11889	-7697	-9913	-847	-634	7935	-16831	945	-15726	4049	-17776	-5907	-14021	2861	-17920	-3250	-11566	4995	-13800	-146	-122	-114	-63	-65	-57	-102	47	-155	21	34	-73	-24	-52	86	-25	-1
1.038333	18	765	-3089	-16602	-3179	-12613	-3610	-7267	-535	-11874	-6794	-10331	1841	-11889	-7750	-10037	4039	-761	8081	-16902	1061	-15806	4039	-17960	-6332	-14288	2830	-17825	-3392	-11730	4958	-13929	-149	-125	-117	-62	-65	-52	-101	46	-149	24	38	-92	-23	-53	73	-25	-1
1.039167	981	629	-2934	-16674	-3209	-12653	-3495	-7268	-537	-11938	-6781	-10247	2501	-11873	-7772	-10160	816	-870	8214	-16974	1114	-15875	4032	-18130	-6308	-14532	2817	-17722	-3618	-11923	4907	-14031	-147	-122	-115	-63	-62	-53	-102	50	-151	22	36	-74	-18	-52	85	-26	0
1.040000	1911	480	-2784	-16749	-3164	-12694	-3375	-7280	-531	-12000	-6743	-10164	3095	-11846	-7762	-10279	1804	-970	8325	-17046	1100	-15935	4022	-18275	-5863	-14743	2869	-17615	-4397	-12137	4844	-14104	-147	-126	-119	-65	-61	-55	-104	41	-151	21	33	-74	-23	-53	82	-29	-5
1.040833	3583	327	-2637	-16811	-3259	-12727	-3256	-7309	-738	-12062	-6684	-10082	3358	-11774	-7720	-10382	4770	-1057	8414	-17115	1258	-15989	4016	-18398	-6559	-14930	2950	-17498	-4225	-12375	4777	-14141	-144	-126	-119	-61	-59	-52	-101	39	-154	23	36	-72	-19	-55	81	-26	0
1.041667	3979	173	-2493	-16870	-3152	-12754	-3133	-7338	-663	-12119	-6604	-10002	4043	-11696	-7652	-10481	2977	-1126	8486	-17186	1423	-16040	4013	-18497	-7629	-15085	3051	-17385	-3650	-12640	4708	-14142	-149	-125	-117	-64	-62	-56	-108	43	-151	20	33	-80	-21	-52	78	-30	0
1.042500	3667	17	-2341	-16922	-3002	-12769	-3018	-7385	-544	-12174	-6507	-9930	4714	-11603	-7555	-10556	-189	-1187	8541	-17257	1379	-16091	4015	-18568	-5784	-15216	3191	-17266	-5321	-12917	4649	-14113	-145	-127	-119	-65	-63	-56	-108	39	-151	20	34	-75	-23	-53	79	-28	-3
1.043333	4103	-139	-2213	-16969	-2911	-12779	-2903	-7440	-555	-12219	-6401	-9865	5125	-11498	-7441	-10622	2485	-1232	8578	-17328	1496	-16139	4022	-18616	-4155	-15324	3360	-17147	-6434	-13214	4592	-14042	-149	-124	-118	-66	-63	-56	-104	40	-152	26	38	-76	-23	-57	75	-31	-1
1.044167	3939	-294	-2081	-17011	-2747	-12768	-2800	-7505	-526	-12273	-6288	-9811	5444	-11385	-7308	-10670	-764	-1278	8596	-17407	1539	-16194	4037	-18637	-2684	-15415	3550	-17033	-7278	-13522	4581	-13938	-146	-125	-118	-65	-65	-56	-107	44	-152	22	37	-74	-25	-53	86	-27	0
1.045000	3674	-451	-1953	-17039	-2539	-12775	-2698	-7585	-379	-12297	-6174	-9773	5598	-11268	-7162	-10704	-239	-1318	8600	-17480	1560	-16247	4058	-18644	-1010	-15495	3755	-16915	-8579	-13844	4547	-13813	-149	-119	-117	-63	-58	-55	-103	44	-162	20	35	-76	-22	-53	81	-27	1
1.045833	3479	-610	-1830	-17067	-2265	-12768	-2615	-7673	-155	-12328	-6058	-9742	5647	-11147	-7003	-10724	-963	-1345	8590	-17559	1614	-16311	4091	-18627	115	-15571	3974	-16800	-9587	-14168	4558	-13676	-147	-126	-119	-65	-61	-53	-102	43	-151	18	37	-74	-19	-51	85	-26	-1
1.046667	2690	-763	-1716	-17091	-1972	-12744	-2539	-7768	158	-12351	-5950	-9730	5722	-11029	-6842	-10735	-3682	-1370	8566	-17633	1563	-16372	4133	-18600	1754	-15650	4201	-16686	-10858	-14496	4599	-13500	-149	-125	-117	-62	-60	-56	-103	44	-151	22	37	-75	-5	-51	84	-27	-3
1.047500	1853	-921	-1603	-17113	-1722	-12718	-2473	-7873	467	-12364	-5842	-9735	5657	-10917	-6676	-10737	-186	-1397	8532	-17712	1593	-16443	4187	-18563	1871	-15729	4420	-16572	-11602	-14825	4660	-13329	-149	-125	-119	-67	-62	-53	-85	40	-152	20	35	-76	-19	-53	84	-28	-4
1.048333	1597	-1072	-1496	-17124	-1504	-12682	-2416	-7984	534	-12370	-5748	-9755	5354	-10813	-6514	-10731	-4517	-1423	8482	-17783	1372	-16515	4249	-18516	1745	-15826	4631	-16459	-12948	-15154	4749	-13151	-151	-127	-119	-68	-67	-59	-110	38	-155	15	29	-66	-24	-59	79	-36	-4
1.049167	1872	-1228	-1399	-17127	-1342	-12636	-2365	-8092	321	-12360	-5662	-9793	4604	-10720	-6350	-10718	-3022	-1456	8426	-17865	1212	-16588	4338	-18460	2203	-15928	4834	-16344	-14068	-15473	4875	-12969	-150	-127	-120	-67	-63	-58	-105	39	-153	19	30	-78	-23	-56	80	-29	-8
1.050000	1599	-1382	-1303	-17129	-1153	-12580	-2320	-8195	399	-12340	-5577	-9834	4051	-10633	-6184	-10701	793	-1485	8365	-17937	1265	-16661	4437	-18406	-354	-16054	5011	-16225	-12521	-15788	5028	-12792	-150	-127	-124	-66	-64	-56	-107	40	-158	12	34	-76	-22	-52	81	-28	-5
1.050833	986	-1533	-1224	-17126	-1002	-12514	-2269	-8291	485	-12304	-5509	-9900	3381	-10563	-6020	-10687	-5834	-1522	8297	-18000	1172	-16734	4553	-18349	-874	-16197	5180	-16103	-12380	-16094	5199	-12623	-152	-147	-116	-64	-62	-55	-103	43	-154	20	36	-74	-23	-52	86	-28	-4
1.051667	767	-1693	-1125	-17110	-799	-12442	-2230	-8388	574	-12261	-5440	-9974	2564	-10503	-5866	-10669	-598	-1561	8226	-18061	1173	-16809	4687	-18298	-1593	-16358	5322	-15984	-12020	-16392	5392	-12465	-148	-121	-116	-63	-61	-55	-102	40	-154	22	36	-72	-22	-53	87	-26	-3
1.052500	539	-1852	-1038	-17095	-684	-12365	-2187	-8479	616	-12211	-5379	-10058	1803	-10467	-5719	-10661	-4022	-1609	8151	-18119	1026	-16875	4835	-18251	-1812	-16546	5433	-15870	-11104	-16688	5598	-12325	-147	-122	-117	-64	-60	-53	-102	40	-152	20	37	-73	-21	-52	81	-28	0
1.053333	15	-2015	-969	-17075	-459	-12282	-2143	-8564	676	-12149	-5318	-10149	992	-10444	-5580	-10658	-3854	-1662	8076	-18174	775	-16955	4995	-18213	-1552	-16752	5525	-15750	-10171	-16976	5807	-12193	-149	-122	-117	-64	-61	-53	-107	41	-149	63	38	-73	-18	-52	82	-24	0
1.054167	579	-2183	-900	-17049	-259	-12195	-2101	-8640	504	-12087	-5259	-10246	-293	-10444	-5450	-10657	-948	-1722	8000	-18222	815	-17009	5178	-18179	-2141	-16977	5589	-15639	-8720	-17266	6022	-12071	-147	-120	-115	-66	-60	-53	-102	45	-148	21	33	-73	-18	-56	85	-27	-1
1.055000	669	-2356	-814	-17031	-49	-12116	-2041	-8702	463	-12027	-5194	-10321	-1268	-10459	-5323	-10660	-842	-1786	7928	-18265	885	-17070	5364	-18157	-4355	-17216	5636	-15519	-5963	-17552	6238	-11961	-146	-121	-119	-65	-63	-56	-103	43	-150	23	35	-75	-19	-53	84	-26	4
1.055833	-643	-2530	-732	-17006	253	-12034	-1986	-8771	607	-11965	-5129	-10448	-2100	-10497	-5215	-10663	-5438	-1856	7859	-18301	696	-17126	5564	-18139	-3539	-17465	5665	-15412	-5265	-17841	6442	-11858	-148	-121	-121	-65	-59	-55	-104	42	-150	22	33	-72	-23	-55	85	-25	0
1.056667	-1033	-2712	-658	-16989	409	-11965	-1930	-8832	694	-11909	-5055	-10551	-2992	-10551	-5120	-10672	-2422	-1926	7797	-18335	644	-17180	5768	-18129	-2306	-17726	5677	-15306	-4723	-18131	6636	-11759	-150	-125	-126	-69	-67	-58	-108	37	-153	19	41	-77	-25	-56	81	-28	0
1.057500	-1395	-2893	-572	-16965	560	-11907	-1874	-8889	761	-11863	-4970	-10649	-3764	-10623	-5029	-10673	-4541	-1994	7741	-18357	544	-17228	5981	-18125	-1646	-17985	5688	-15202	-3357	-18416	6814	-11658	-149	-92	-118	-66	-61	-53	-104	42	-152	20	35	-77	-19	-51	87	-24	0
1.058333	-1974	-3074	-479	-16946	692	-11858	-1810	-8944	866	-11822	-4872	-10738	-4453	-10714	-4952	-10669	-4749	-2060	7716	-18377	395	-17270	6196	-18118	-671	-18239	5696	-15114	-2577	-18704	6973	-11552	-147	-125	-119	-66	-61	-55	-101	62	-152	21	39	-73	-18	-51	87	-26	-1
1.059167	-2349	-3267	-379	-16934	800	-11858	-1749	-8999	876	-11802	-4766	-10825	-4969	-10830	-4882	-10656	-3967	-2120	7666	-18396	197	-17315	6403	-18131	13	-18504	5701	-15034	-1766	-18995	7109	-11434	-145	-126	-119	-64	-57	-52	-102	42	-149	20	33	-73	-22	-51	88	-19	1
1.060000	-3211	-3441	-268	-16923	981	-11824	-1689	-9055	991	-11793	-4652	-10902	-5346	-10963	-4824	-10629	-6898	-2178	7642	-18412	-48	-17355	6608	-18127	1745	-18718	5716	-14964	-1367	-19284	7225	-11310	-148	-122	-122	-62	-59	-52	-93	44	-149	22	35	-70	-21	-52	87	-25	-3
1.060833	-4365	-3627	-155	-16923	1216	-11842	-1637	-9121	1159	-11811	-4535	-10973	-5641	-11116	-4776	-10597	-3148	-2228	7629	-18424	-92	-17399	6797	-18137	2865	-18938	5736	-14905	-897	-19569	7303	-11172	-147	-125	-119	-65	-60	-56	-105	40	-154	20	37	-74	-21	-53	87	-28	-1
1.061667	-4701	-3820	-35	-16928	1280	-11883	-1590	-9188	1225	-11851	-4410	-11036	-5706	-11293	-4736	-10542	-4506	-2250	7626	-18440	-190	-17435	6978	-18148	3099	-19136	5770	-14861	-706	-19852	7376	-11028	-151	-127	-119	-66	-63	-58	-109	36	-150	18	33	-76	-23	-56	82	-34	-1
1.062500	-4478	-4014	81	-16946	1240	-11954	-1549	-9264	1008	-11911	-4284	-11088	-6008	-11485	-4696	-10479	-5220	-2296	7634	-18452	-439	-17492	7140	-18159	4775	-19307	5820	-14834	-1170	-20072	7416	-10859	-145	-124	-118	-67	-64	-61	-112	39	-151	21	35	-75	-23	-57	84	-27	-4
1.063333	-4211	-4208	222	-16970	1325	-12048	-1514	-9341	889	-11995	-4159	-11126	-6176	-11698	-4649	-10391	2708	-2315	7651	-18458	-276	-17543	7286	-18165	3130	-19450	5882	-14808	801	-20376	7435	-10678	-149	-121	-121	-65	-64	-58	-108	42	-147	21	34	-68	-26	-58	86	-29	-1
1.064167	-4448	-4408	381	-17005	1441	-12167	-1489	-9420	950	-12100	-4042	-11153	-6072	-11919	-4629	-10289	-3936	-2322	7676	-18472	-370	-17600	7405	-18179	3186	-19574	5978	-14803	1277	-20614	7436	-10488	-153	-126	-121	-66	-64	-59	-108	39	-151	20	32	-76	-23	-55	84	-28	-1
1.065000	-4362	-4617	499	-17047	1661	-12309	-1479	-9509	859	-12229	-3924	-11172	-5869	-12163	-4608	-10168	2020	-2318	7710	-18480	-472	-17664	7501	-18196	3748	-19669	6049	-14808	1433	-20838	7419	-10289	-151	-130	-125	-42	-65	-60	-109	38	-159	11	30	-80	-28	-59	79	-29	-9
1.065833	-4162	-4843	635	-17107	1787	-12478	-1475	-9599	760	-12382	-3832	-11174	-5685	-12417	-4566	-10032	1425	-2311	7754	-18490	-309	-17732	7577	-18206	4428	-19738	6158	-14819	1988	-21035	7391	-10080	-149	-129	-121	-68	-65	-60	-107	38	-154	20	32	-78	-24	-57	84	-30	-4
1.066667	-3951	-5055	780	-17170	1949	-12665	-1486	-9683	709	-12551	-3746	-11165	-5413	-12702	-4533	-9884	1543	-2289	7807	-18499	-176	-17807	7626	-18244	5458	-19791	6265	-14840	2248	-21212	7355	-9869	-149	-127	-121	-66	-62	-58	-109	36	-156	17	30	-77	-22	-58	84	-30	0
1.067500	-2748	-5286	920	-17248	2026	-12872	-1511	-9767	251	-12736	-3676	-11149	-5491	-12945	-4500	-9728	5096	-2267	7862	-18512	-96	-17890	7647	-18272	6149	-19824	6381	-14869	2519	-21368	7306	-9657	-145	-129	-126	-73	-56	-56	-105	38	-150	18	34	-78	-22	-57	80	-29	-1
1.068333	-1469	-5526	1059	-17337	2105	-13095	-1550	-9844	12	-12946	-3625	-11123	-5373	-13220	-4468	-9559	7511	-2240	7927	-18529	64	-17981	7652	-18313	4917	-19850	6493	-14905	4312	-21502	7256	-9453	-148	-128	-124	-69	-63	-57	-109	41	-152	15	29	-77	-23	-56	80	-28	-3
1.069167	-1692	-5778	1197	-17446	2361	-13329	-1600	-9912	9	-13164	-3590	-11090	-4958	-13492	-4436	-9397	3255	-2212	7994	-18541	-153	-18080	7636	-18366	5837	-19865	6599	-14939	4708	-21611	7204	-9255	-153	-131	-122	-72	-63	-59	-111	38	-153	18	27	-78	-22	-60	78	-31	-6
1.070000	-1216	-6038	1334	-17554	2454	-13573	-1663	-9967	-189	-13392	-3562	-11050	-4770	-13763	-4404	-9230	5835	-2186	8064	-18554	-406	-18182	7601	-18427	7564	-19881	6692	-14977	4412	-21701	7155	-9063	-148	-129	-122	-68	-63	-58	-110	37	-151	16	33	-76	-19	-58	80	-28	-3
1.070833	-650	-6307	1463	-17672	2531	-13818	-1732	-10005	-243	-13631	-3574	-11000	-4596	-14024	-4376	-9070	5593	-2167	8139	-18570	-600	-18284	7557	-18497	8219	-19898	6779	-15012	5175	-21771	7107	-8886	-148	-125	-121	-66	-63	-57	-107	40	-149	19	35	-77	-24	-56	80	-29	0
1.071667	-250	-6580	1594	-17801	2708	-14065	-1815	-10031	-394	-13876	-3583	-10948	-4439	-14285	-4349	-8919	4494	-2150	8219	-18581	-745	-18391	7499	-18582	8648	-19916	6841	-15040	5544	-21837	7069	-8723	-148	-125	-114	-66	-61	-58	-107	56	-150	19	32	-74	-19	-56	80	-29	0
1.072500	392	-6865	1713	-17940	2704	-14311	-1905	-10041	-682	-14130	-3609	-10901	-4256	-14515	-4336	-8779	5680	-2150	8290	-18600	-909	-18507	7440	-18680	8295	-19959	6881	-15065	5873	-21895	7026	-8577	-159	-126	-119	-65	-61	-58	-107	40	-152	19	33	-75	-22	-58	78	-31	3
1.073333	964	-7160	1830	-18093	2675	-14567	-1998	-10040	-911	-14386	-3644	-10848	-3975	-14738	-4332	-8671	2603	-2162	8360	-18619	-1131	-18624	7369	-18796	8278	-20013	6895	-15088	6133	-21943	6986	-8446	-149	-127	-122	-68	-65	-61	-114	37	-153	17	28	-77	-21	-61	78	-31	-3
1.074167	1172	-7461	1935	-18247	2628	-14811	-2093	-10025	-1101	-14644	-3686	-10803	-3652	-14944	-4339	-8571	4404	-2184	8429	-18632	-1275	-18738	7305	-18911	7987	-20079	6888	-15109	6558	-21995	6954	-8321	-149	-126	-119	-67	-65	-55	-104	41	-149	17	29	-74	-27	-57	81	-29	-1
1.075000	1786	-7761	2032	-18409	2532	-15051	-2184	-9997	-1364	-14895	-3724	-10751	-3316	-15118	-4353	-8499	4274	-2225	8491	-18648	-1567	-18855	7242	-19042	5917	-20165	6856	-15105	7194	-22044	6917	-8211	-149	-127	-121	-68	-64	-58	-105	39	-152	18	28	-77	-23	-58	80	-30	-1
1.075833	2940	-8064	2117	-18574	2335	-15284	-2272	-9957	-1697	-15148	-3761	-10706	-3320	-15292	-4386	-8449	-349	-2280	8548	-18658	-1973	-18972	7186	-19179	5572	-20267	6791	-15100	6609	-22103	6881	-8113	-147	-128	-120	-66	-62	-58	-107	39	-151	13	29	-78	-22	-58	78	-30	2
1.076667	4483	-8370	2191	-18738	2106	-15510	-2354	-9913	-1919	-15397	-3793	-10660	-3441	-15439	-4427	-8422	7357	-2350	8598	-18662	-2057	-19083	7138	-19322	2693	-20381	6711	-15087	8276	-22162	6839	-8023	-149	-128	-120	-69	-63	-56	-107	37	-153	16	11	-77	-22	-57	78	-30	-4
1.077500	5154	-8665	2247	-18904	1957	-15729	-2422	-9869	-2060	-15638	-3813	-10619	-3490	-15558	-4482	-8434	387	-2435	8631	-18662	-2370	-19193	7095	-19472	428	-20504	6606	-15072	9221	-22227	6790	-7929	-144	-128	-118	-73	-64	-58	-108	40	-150	16	30	-76	-21	-61	80	-29	0
1.078333	6023	-8960	2289	-19069	1713	-15937	-2476	-9813	-2268	-15869	-3823	-10579	-3626	-15667	-4523	-8460	2450	-2536	8659	-18675	-2816	-19300	7063	-19617	-398	-20632	6487	-15046	8912	-22295	6735	-7844	-149	-127	-118	-65	-62	-52	-103	41	-149	15	35	-85	-17	-56	80	-30	0
1.079167	6928	-9248	2307	-19221	1604	-16135	-2515	-9765	-2339	-16087	-3825	-10544	-3541	-15751	-4625	-8513	1982	-2650	8680	-18644	-3163	-19401	7034	-19767	-1142	-20778	6354	-15016	9110	-22363	6671	-7757	-148	-124	-118	-67	-61	-57	-103	37	-153	19	34	-77	-22	-56	81	-27	1
1.080000	7755	-9523	2301	-19370	1595	-16318	-2546	-9710	-2271	-16299	-3812	-10511	-3335	-15830	-4709	-8590	-568	-2774	8686	-18625	-3561	-19489	7013	-19911	-1283	-20871	6202	-14980	9096	-22430	6592	-7673	-144	-125	-119	-63	-61	-57	-103	43	-149	16	33	-74	-18	-57	79	-29	0
1.080833	8984	-9780	2311	-19510	1617	-16491	-2559	-9664	-2415	-16494	-3791	-10480	-3527	-15878	-4797	-8690	830	-2919	8680	-18595	-4041	-19575	6983	-20047	-1128	-20983	6045	-14947	8504	-22485	6506	-7596	-148	-128	-120	-66	-59	-55	-109	41	-150	16	30	-79	-23	-60	78	-30	0
1.081667	10701	-10035	2206	-19635	1668	-16647	-2559	-9621	-2509	-16678	-3758	-10448	-3554	-15966	-4892	-8809	2508	-3077	8669	-18564	-4177	-19647	6965	-20199	-3072	-21071	5884	-14914	9020	-22533	6403	-7518	-152	-131	-125	-70	-65	-63	-114	33	-153	15	30	-79	-25	-64	73	-35	-1
1.082500	10533	-10258	2110	-19746	1861	-16800	-2541	-9581	-2213	-16839	-3712	-10417	-3117	-15970	-4981	-8937	-2575	-3226	8648	-18515	-4633	-19702	6943	-20330	-3495	-21126	5733	-14876	8395	-22550	6311	-7441	-150	-129	-122	-67	-62	-59	-108	36	-150	15	30	-79	-19	-62	76	-32	0
1.083333	10561	-10467	1991	-19829	2099	-16909	-2504	-9533	-2139	-16976	-3663	-10376	-2881	-16005	-5060	-9074	-2646	-3385	8620	-18462	-5215	-19736	6913	-20448	-2002	-21137	5581	-14843	6329	-22539	6189	-7373	-150	-129	-122	-68	-62	-61	-108	36	-151	16	30	-96	-28	-62	77	-28	-4
1.084167	11124	-10645	1827	-19897	2405	-17011	-2459	-9486	-2007	-17094	-3611	-10341	-2544	-16034	-5133	-9219	-2498	-3553	8587	-18399	-5527	-19750	6878	-20558	-2311	-21113	5440	-14808	5345	-22492	6069	-7317	-149	-127	-124	-68	-64	-59	-107	37	-152	18	30	-78	-23	-61	72	-32	-5
1.085000	11088	-10797	1638	-19937	2552	-17089	-2407	-9437	-1781	-17187	-3569	-10296	-2034	-16069	-5191	-9359	-5025	-3726	8544	-18323	-5611	-19743	6833	-20650	-2972	-21045	5304	-14781	4066	-22407	5945	-7266	-152	-126	-127	-67	-84	-58	-108	40	-151	18	28	-77	-18	-60	79	-30	0
1.085833	11107	-10918	1408	-19959	2528	-17146	-2347	-9383	-1565	-17264	-3519	-10246	-1310	-16109	-5232	-9504	-3591	-3904	8496	-18251	-5358	-19712	6764	-20725	-3683	-20914	5186	-14754	2671	-22281	5821	-7247	-149	-128	-124	-67	-64	-61	-105	39	-151	19	33	-77	-22	-63	79	-30	-14
1.086667	10970	-11007	1149	-19960	2578	-17184	-2286	-9324	-1060	-17319	-3481	-10192	-493	-16152	-5261	-9638	-6519	-4080	8439	-18167	-5108	-19653	6691	-20784	-3989	-20777	5077	-14731	1400	-22108	5699	-7246	-149	-126	-122	-67	-62	-56	-109	40	-150	21	32	-78	-23	-60	76	-27	-1
1.087500	10109	-11061	851	-19946	2655	-17196	-2227	-9251	-403	-17353	-3455	-10135	267	-16207	-5260	-9761	-5947	-4260	8372	-18090	-4853	-19572	6602	-20813	-3375	-20570	4985	-14708	257	-21900	5579	-7269	-150	-129	-122	-39	-63	-56	-107	42	-153	18	34	-79	-19	-60	78	-30	-5
1.088333	9508	-11082	518	-19911	2571	-17197	-2165	-9178	-114	-17361	-3445	-10068	779	-16267	-5236	-9869	-3368	-4443	8296	-18009	-4508	-19457	6489	-20821	-4276	-20327	4907	-14691	-53	-21626	5467	-7322	-146	-128	-121	-70	-62	-59	-118	40	-150	11	34	-80	-19	-60	78	-30	0
1.089167	9346	-11067	154	-19867	2338	-17173	-2111	-9090	-98	-17367	-3458	-9999	989	-16340	-5193	-9963	-8648	-4631	8206	-17944	-4323	-19319	6364	-20800	-4105	-20045	4842	-14668	-1515	-21321	5357	-7411	-150	-130	-125	-70	-62	-60	-107	38	-153	13	30	-79	-18	-63	75	-31	-3
1.090000	9758	-11015	-241	-19810	2062	-17143	-2064	-8992	-53	-17357	-3484	-9925	880	-16427	-5117	-10033	-790	-4822	8106	-17865	-3925	-19159	6231	-20745	-5765	-19738	4790	-14651	-1089	-20971	5261	-7527	-152	-133	-127	-78	-53	-63	-105	34	-156	13	28	-80	-25	-62	77	-36	-6
1.090833	9086	-10933	-656	-19748	1899	-17092	-2023	-8889	25	-17333	-3527	-9843	800	-16523	-5021	-10086	-3734	-5011	7991	-17801	-3650	-18955	6085	-20654	-8566	-19400	4757	-14621	97	-20596	5173	-7676	-150	-128	-124	-66	-63	-57	-104	43	-151	19	34	-77	-22	-61	79	-46	0
1.091667	8358	-10807	-1090	-19684	1565	-17031	-1988	-8767	28	-17298	-3589	-9752	541	-16628	-4921	-10105	-3822	-5198	7857	-17751	-3494	-18765	5923	-20522	-10109	-19042	4726	-14589	-51	-20172	5097	-7854	-149	-126	-119	-65	-66	-57	-98	42	-150	19	45	-78	-22	-58	81	-27	0
1.092500	7596	-10652	-1541	-19621	1100	-16970	-1964	-8642	178	-17264	-3673	-9664	332	-16745	-4759	-10106	-821	-5392	7701	-17719	-3460	-18542	5747	-20351	-12251	-18678	4702	-14558	606	-19736	5024	-8059	-146	-126	-121	-67	-60	-55	-103	44	-153	20	33	-77	-26	-58	81	-28	-3
1.093333	6675	-10473	-2007	-19565	688	-16902	-1946	-8505	259	-17229	-3768	-9573	207	-16871	-4602	-10084	-3151	-5574	7519	-17709	-3517	-18313	5558	-20132	-13933	-18313	4678	-14512	1141	-19299	4954	-8293	-147	-127	-121	-68	-64	-57	-101	43	-150	23	35	-78	-22	-55	82	-26	-1
1.094167	6032	-10267	-2498	-19515	247	-16841	-1939	-8366	4	-17201	-3880	-9488	-191	-17005	-4436	-10039	-725	-5785	7318	-17718	-3532	-18080	5360	-19873	-15261	-17937	4649	-14459	911	-18848	4886	-8542	-150	-125	-118	-63	-61	-56	-102	42	-153	25	34	-74	-22	-53	84	-30	-1
1.095000	6431	-10048	-2951	-19481	-424	-16787	-1945	-8219	-259	-17178	-3992	-9405	-965	-17149	-4263	-9979	3111	-5982	7089	-17759	-3264	-17852	5148	-19573	-18002	-17600	4616	-14392	1472	-18400	4815	-8808	-146	-126	-119	-64	-63	-57	-101	42	-150	23	35	-74	-23	-52	81	-28	-3
1.095833	5030	-9808	-3411	-19462	-886	-16746	-1939	-8066	-44	-17164	-4118	-9325	-1314	-17305	-4080	-9890	229	-6173	6840	-17822	-3025	-17629	4926	-19228	-20039	-17266	4574	-14319	2247	-17955	4740	-9069	-147	-125	-116	-64	-59	-56	-102	42	-152	20	35	-76	-16	-56	85	-27	0
1.096667	3211	-9563	-3865	-19456	-1263	-16713	-1942	-7905	-8	-17160	-4241	-9254	-1562	-17457	-3908	-9800	-501	-6364	6561	-17919	-2800	-17420	4685	-18829	-19272	-16949	4516	-14231	2133	-17529	4656	-9332	-147	-125	-117	-63	-63	-55	-101	41	-150	23	34	-76	-24	-55	82	-30	-1
1.097500	2252	-9312	-4303	-19465	-1702	-16699	-1947	-7747	81	-17169	-4363	-9187	-1850	-17613	-3739	-9690	1913	-6545	6259	-18045	-2525	-17229	4430	-18390	-18639	-16653	4437	-14130	3487	-17120	4563	-9583	-147	-126	-116	-65	-61	-58	-104	41	-146	23	34	-73	-19	-52	80	-26	1
1.098333	906	-9063	-4721	-19498	-2141	-16698	-1951	-7587	141	-17195	-4479	-9133	-1823	-17773	-3590	-9577	-793	-6727	5934	-18203	-2656	-17060	4164	-17914	-17374	-16390	4330	-14013	5156	-16738	4432	-9821	-149	-128	-107	-68	-62	-58	-104	59	-151	20	32	-76	-23	-56	81	-30	-4
1.099167	-398	-8822	-5114	-19547	-2537	-16717	-1953	-7423	45	-17235	-4586	-9083	-1806	-17936	-3458	-9454	1026	-6897	5592	-18392	-2969	-16921	3880	-17406	-15263	-16149	4205	-13880	6670	-16379	4309	-10033	-147	-125	-113	-64	-63	-57	-104	42	-149	24	36	-84	-23	-53	84	-25	0
1.100000	-1688	-8588	-5493	-19604	-2928	-16743	-1945	-7257	71	-17281	-4680	-9039	-1834	-18092	-3347	-9329	-873	-7061	5240	-18609	-3389	-16808	3586	-16859	-12091	-15939	4043	-13734	8214	-16068	4170	-10218	-147	-122	-116	-66	-60	-53	-105	42	-149	26	36	-75	-23	-55	82	-25	1
1.100833	-3442	-8374	-5808	-19674	-3371	-16793	-1939	-7093	293	-17345	-4767	-9001	-1515	-18247	-3277	-9206	-2179	-7217	4895	-18858	-4129	-16730	3265	-16294	-7380	-15761	3848	-13568	9733	-15760	3979	-10374	-148	-126	-117	-66	-63	-60	-104	41	-149	22	35	-75	-22	-56	84	-31	-4
1.101667	-5133	-8187	-6110	-19753	-3708	-16856	-1927	-6910	447	-17421	-4841	-8974	-1029	-18403	-3218	-9086	1242	-7368	4505	-19133	-5147	-16686	2930	-15713	-4149	-15612	3615	-13384	11900	-15501	3781	-10496	-146	-127	-118	-67	-65	-65	-107	40	-152	19	32	-79	-28	-58	84	-30	-1
1.102500	-6312	-8027	-6372	-19847	-3887	-16937	-1908	-6783	396	-17511	-4903	-8947	-585	-18548	-3204	-8975	-4081	-7508	4136	-19434	-6295	-16667	2582	-15117	-461	-15489	3347	-13180	12878	-15268	3559	-10583	-149	-129	-122	-73	-64	-59	-109	39	-150	18	35	-79	-23	-58	79	-30	0
1.103333	-6608	-7893	-6596	-19940	-4207	-17021	-1874	-6633	241	-17603	-4953	-8928	-351	-18688	-3225	-8867	1573	-7639	3776	-19751	-7083	-16678	2212	-14518	2439	-15394	3042	-12962	14519	-15067	3320	-10638	-150	-127	-125	-69	-63	-56	-103	42	-155	18	30	-79	-23	-57	81	-28	0
1.104167	-7388	-7790	-6790	-20036	-4414	-17110	-1855	-6488	121	-17703	-4994	-8893	188	-18818	-3284	-8770	2000	-7764	3430	-20091	-7744	-16716	1833	-13926	3084	-15321	2708	-12721	17126	-14897	3059	-10655	-151	-128	-122	-69	-62	-58	-105	40	-151	7	33	-75	-40	-57	80	-52	-1
1.105000	-8254	-7724	-6940	-20131	-4703	-17206	-1826	-6353	-246	-17808	-5030	-8862	833	-18943	-3382	-8681	-1728	-7882	3107	-20425	-8404	-16773	1447	-13349	5380	-15276	2333	-12464	17380	-14753	2779	-10645	-148	-121	-121	-64	-61	-58	-107	37	-152	20	32	-78	-19	-59	77	-29	-1
1.105833	-8895	-7683	-7053	-20220	-4757	-17304	-1798	-6229	-498	-17912	-5057	-8828	1613	-19062	-3515	-8603	3067	-7991	2809	-20772	-8707	-16850	1050	-12795	6499	-15249	1930	-12198	17544	-14637	2479	-10602	-148	-132	-122	-68	-59	-57	-109	36	-147	17	33	-77	-21	-44	77	-29	-4
1.106667	-9700	-7686	-7129	-20309	-4640	-17422	-1785	-6118	-701	-18021	-5089	-8790	2467	-19175	-3684	-8537	-352	-8103	2542	-21120	-8641	-16943	645	-12276	6759	-15249	1498	-11922	17345	-14547	2161	-10535	-150	-132	-127	-69	-63	-62	-113	36	-156	16	29	-81	-24	-61	73	-32	-5
1.107500	-10395	-7724	-7178	-20393	-4528	-17502	-1770	-6017	-929	-18125	-5121	-8745	3168	-19280	-3889	-8479	580	-8206	2317	-21459	-8182	-17039	248	-11786	6121	-15263	1050	-11638	16076	-14473	1829	-10446	-151	-131	-124	-68	-63	-61	-111	39	-150	16	30	-78	-22	-48	73	-30	-3
1.108333	-9669	-7792	-7192	-20478	-4388	-17591	-1770	-5924	-1348	-18222	-5160	-8693	3475	-19370	-4117	-8423	4065	-8307	2131	-21792	-7391	-17145	-145	-11349	3199	-15298	571	-11355	14706	-14421	1485	-10334	-149	-129	-122	-70	-63	-57	-110	36	-152	16	28	-80	-22	-61	76	-31	0
1.109167	-10277	-7896	-7175	-20530	-3960	-17675	-1788	-5854	-1387	-18312	-5208	-8639	4227	-19461	-4380	-8379	4119	-8406	1987	-22100	-6363	-17247	-524	-10969	-869	-15353	97	-11078	13339	-14389	1120	-10214	-148	-133	-127	-65	-61	-60	-110	39	-143	12	32	-79	-26	-63	77	-33	-3
1.110000	-11737	-8034	-7127	-20590	-3562	-17754	-1831	-5796	-1464	-18398	-5265	-8576	4982	-19539	-4671	-8342	1870	-8507	1896	-22390	-5058	-17342	-884	-10648	-2587	-15420	-382	-10808	9888	-14365	743	-10079	-150	-134	-125	-72	-65	-63	-112	38	-156	11	30	-81	-25	-62	77	-51	-6
1.110833	-12051	-8191	-7053	-20636	-3279	-17826	-1890	-5758	-1646	-18471	-5338	-8507	5599	-19614	-4978	-8308	5145	-8603	1855	-22646	-3608	-17435	-1224	-10391	-4383	-15505	-857	-10555	6759	-14358	351	-9935	-146	-129	-124	-66	-61	-57	-105	43	-151	16	26	-76	-21	-61	80	-30	0
1.111667	-12574	-8374	-6954	-20676	-3084	-17890	-1981	-5736	-1837	-18529	-5421	-8437	6143	-19679	-5306	-8277	2806	-8692	1862	-22870	-2338	-17511	-1540	-10200	-6080	-15587	-1320	-10323	4180	-14360	-55	-9804	-146	-125	-120	-67	-65	-58	-109	39	-150	20	34	-76	-23	-60	80	-30	1
1.112500	-13030	-8581	-6838	-20710	-2726	-17947	-2109	-5728	-1992	-18590	-5530	-8369	6385	-19742	-5651	-8252	4055	-8800	1914	-23059	-1029	-17577	-1826	-10079	-7410	-15699	-1774	-10124	1314	-14382	-469	-9651	-148	-127	-124	-67	-60	-58	-108	43	-152	26	28	-75	-22	-65	81	-29	0
1.113333	-13189	-8800	-6704	-20744	-2249	-18003	-2269	-5743	-2127	-18634	-5650	-8302	6538	-19807	-6015	-8226	4019	-8867	2013	-23212	273	-17625	-2080	-10026	-7956	-15808	-2191	-9954	-1601	-14414	-895	-9515	-144	-118	-117	-68	-63	-57	-105	42	-149	18	33	-74	-21	-60	78	-30	1
1.114167	-13639	-9036	-6552	-20771	-1872	-18049	-2463	-5775	-2071	-18673	-5796	-8242	6812	-19865	-6389	-8209	1808	-8941	2153	-23321	1573	-17661	-2296	-10040	-6274	-15920	-2582	-9834	-4757	-14460	-1334	-9382	-148	-127	-118	-68	-66	-58	-105	41	-169	17	29	-76	-23	-59	81	-29	-3
1.115000	-14045	-9277	-6389	-20798	-1424	-18097	-2696	-5825	-1884	-18704	-5959	-8185	6936	-19924	-6778	-8180	5841	-9017	2323	-23390	3002	-17679	-2476	-10123	-4433	-16021	-2938	-9755	-7279	-14515	-1777	-9263	-151	-132	-122	-73	-63	-61	-109	36	-152	16	28	-78	-25	-61	77	-31	-4
1.115833	-13672	-9512	-6215	-20830	-1022	-18137	-2958	-5890	-1900	-18727	-6131	-8135	6804	-19982	-7166	-8155	1789	-9080	2532	-23416	4298	-17677	-2618	-10256	-1250	-16123	-3248	-9726	-10301	-14578	-2217	-9153	-148	-128	-120	-73	-62	-51	-105	37	-153	15	21	-76	-24	-58	80	-31	-4
1.116667	-12341	-9745	-6035	-20854	-1045	-18174	-3259	-5969	-2036	-18735	-6347	-8089	6214	-20039	-7567	-8127	3542	-9124	2761	-23395	5700	-17660	-2722	-10446	3578	-16220	-3510	-9742	-12951	-14653	-2635	-9058	-151	-130	-120	-69	-63	-58	-107	41	-155	15	32	-77	-22	-58	81	-32	-8
1.117500	-11300	-9964	-5850	-20884	-883	-18210	-3595	-6066	-1733	-18747	-6567	-8061	5692	-20094	-7964	-8103	7417	-9163	3007	-23332	7405	-17620	-2787	-10685	6719	-16267	-3722	-9812	-13190	-14732	-3072	-8989	-152	-130	-120	-68	-64	-58	-108	36	-154	16	29	-74	-24	-58	81	-31	-4
1.118333	-10663	-10163	-5645	-20919	-590	-18245	-3958	-6176	-1393	-18740	-6809	-8042	5029	-20150	-8367	-8075	817	-9182	3266	-23231	8969	-17565	-2813	-10960	12310	-16298	-3881	-9938	-14820	-14822	-3476	-8946	-165	-126	-119	-67	-60	-61	-107	39	-154	17	35	-75	-22	-61	80	-32	-3
1.119167	-9560	-10346	-5479	-20953	-482	-18282	-4349	-6304	-1065	-18740	-7069	-8036	4274	-20208	-8773	-8048	5719	-9189	3529	-23099	10552	-17492	-2800	-11273	16966	-16321	-3980	-10111	-15584	-14914	-3847	-8933	-146	-126	-115	-64	-56	-56	-104	52	-147	20	35	-74	-22	-55	85	-29	1
1.120000	-8353	-10499	-5295	-20989	-460	-18318	-4755	-6443	-517	-18734	-7347	-8047	3487	-20266	-9173	-8026	1524	-9179	3784	-22930	11904	-17395	-2747	-11613	20790	-16302	-4003	-10339	-15301	-15009	-4183	-8966	-146	-124	-116	-65	-61	-56	-103	43	-151	22	35	-76	-22	-57	78	-29	0
1.120833	-7316	-10618	-5123	-21032	-390	-18359	-5188	-6598	109	-18702	-7647	-8072	2773	-20323	-9572	-8007	994	-9157	4019	-22740	12860	-17284	-2664	-11981	24120	-16252	-4011	-10615	-14533	-15099	-4471	-9041	-147	-126	-119	-69	-59	-67	-107	38	-148	18	37	-74	-21	-53	81	-30	-1
1.121667	-5227	-10706	-4949	-21072	-463	-18401	-5633	-6775	463	-18722	-7970	-8123	1511	-20382	-9965	-7999	3262	-9122	4232	-22523	13512	-17149	-2547	-12374	25886	-16167	-3948	-10936	-12959	-15185	-4704	-9174	-150	-129	-119	-66	-66	-60	-109	40	-150	20	32	-77	-25	-58	80	-32	-3
1.122500	-3762	-10755	-4805	-21113	-345	-18441	-6089	-6963	1180	-18711	-8305	-8178	436	-20435	-10352	-7993	2609	-9072	4392	-22290	13732	-16989	-2391	-12779	25354	-16039	-3818	-11291	-10326	-15275	-4867	-9354	-147	-128	-121	-68	-65	-56	-105	40	-154	17	29	-79	-25	-56	80	-31	-1
1.123333	-3783	-10736	-4664	-21145	-130	-18490	-6549	-7166	1998	-18706	-8658	-8259	-509	-20489	-10726	-7999	-2408	-9014	4569	-22038	13107	-16808	-2205	-13200	26328	-15876	-3641	-11690	-9176	-15350	-4939	-9603	-148	-128	-121	-69	-65	-63	-109	40	-155	16	32	-77	-24	-56	78	-33	-1
1.124167	-2939	-10722	-4542	-21173	-87	-18542	-7007	-7389	2574	-18700	-9019	-8353	-1470	-20541	-11091	-7983	-484	-8944	4683	-21784	12066	-16605	-1988	-13632	26578	-15681	-3404	-12108	-8227	-15402	-4959	-9914	-147	-128	-120	-70	-63	-55	-105	40	-110	18	33	-75	-25	-56	80	-30	-1
1.125000	-2277	-10638	-4425	-21187	10	-18592	-7456	-7622	3229	-18698	-9397	-8468	-2181	-20578	-11446	-8033	-3427	-8861	4756	-21526	10674	-16383	-1736	-14068	25574	-15461	-3125	-12568	-6738	-15443	-4881	-10292	-149	-127	-119	-69	-67	-59	-108	42	-152	18	34	-75	-23	-57	80	-30	-3
1.125833	-1893	-10508	-4328	-21184	220	-18647	-7893	-7860	3851	-18692	-9785	-8595	-3018	-20610	-11785	-8065	-4162	-8777	4778	-21268	8997	-16149	-1458	-14512	24084	-15210	-2790	-13040	-5513	-15461	-4708	-10729	-151	-129	-119	-67	-62	-47	-108	43	-154	17	33	-74	-23	-55	80	-31	-6
1.126667	-1319	-10330	-4248	-21172	478	-18708	-8323	-8125	4202	-18690	-10186	-8736	-3789	-20628	-12104	-8102	-4393	-8676	4761	-21015	7293	-15907	-1138	-14956	21906	-14949	-2420	-13533	-4932	-15462	-4440	-11224	-146	-128	-120	-69	-60	-57	-105	38	-154	18	34	-76	-22	-55	80	-30	-3
1.127500	-1145	-10115	-4184	-21116	817	-18775	-8732	-8394	4520	-18694	-10588	-8893	-4260	-20636	-12420	-8150	-7898	-8559	4693	-20775	5468	-15660	-811	-15397	19879	-14678	-2002	-14041	-5387	-15436	-4078	-11771	-146	-128	-121	-67	-63	-57	-105	41	-150	17	11	-75	-19	-55	78	-30	0
1.128333	-1032	-9856	-4139	-21042	1119	-18851	-9125	-8675	4895	-18700	-10990	-9059	-4671	-20624	-12712	-8196	-4886	-8470	4583	-20546	3597	-15420	-444	-15835	16741	-14415	-1549	-14562	-5719	-15390	-3626	-12359	-149	-127	-122	-67	-62	-57	-108	41	-151	16	35	-75	-22	-57	81	-28	-4
1.129167	-518	-9556	-4111	-20926	1454	-18924	-9485	-8950	5069	-18710	-11385	-9232	-4787	-20591	-12992	-8258	-6876	-8352	4433	-20332	1533	-15197	-51	-16257	13170	-14163	-1058	-15082	-6533	-15324	-3083	-12988	-156	-127	-118	-70	-50	-53	-104	41	-151	21	35	-76	-22	-58	81	-34	-4
1.130000	420	-9219	-4101	-20780	1766	-19007	-9822	-9235	4796	-18720	-11786	-9409	-4880	-20534	-13257	-8296	-8111	-8230	4246	-20138	-613	-15013	364	-16668	11038	-13942	-537	-15609	-8229	-15236	-2462	-13639	-151	-127	-119	-68	-59	-57	-108	39	-152	21	36	-74	-21	-56	85	-29	-11
1.130833	1479	-8844	-4104	-20590	2202	-19094	-10126	-9513	4593	-18731	-12171	-9591	-4593	-20462	-13511	-8340	-633	-8089	4023	-19960	-2684	-14835	802	-17058	6166	-13760	17	-16139	-7508	-15140	-1770	-14294	-148	-126	-118	-64	-63	-53	-102	43	-150	8	36	-72	-21	-59	82	-28	2
1.131667	1833	-8444	-4138	-20361	2640	-19182	-10404	-9784	4472	-18745	-12542	-9770	-4002	-20346	-13745	-8371	-7320	-7944	3774	-19803	-5302	-14724	1263	-17431	2801	-13640	589	-16668	-8404	-15048	-1021	-14965	-148	-127	-120	-67	-62	-58	-108	42	-151	19	34	-77	-25	-57	82	-27	-5
1.132500	2548	-8022	-4162	-20096	2995	-19277	-10649	-10050	4346	-18759	-12905	-9946	-3302	-20213	-13966	-8395	-2299	-7784	3478	-19664	-8090	-14668	1746	-17781	-228	-13582	1175	-17187	-9723	-14943	-231	-15627	-149	-125	-119	-59	-63	-55	-100	45	-150	32	35	-75	-25	-55	84	-26	-3
1.133333	3391	-7576	-4218	-19771	3309	-19373	-10860	-10297	4198	-18761	-13234	-10105	-2528	-20054	-14181	-8398	-3394	-7611	3219	-19544	-10746	-14685	2241	-18107	-2717	-13615	1770	-17695	-10618	-14868	587	-16272	-149	-126	-120	-69	-61	-53	-105	43	-150	20	33	-72	-22	-55	86	-29	-9
1.134167	3831	-7117	-4292	-19443	3586	-19469	-11037	-10530	3951	-18772	-13552	-10280	-1754	-19872	-14385	-8379	-3617	-7425	2930	-19439	-13015	-14783	2748	-18393	-4186	-13752	2366	-18192	-12118	-14828	1415	-16909	-149	-126	-118	-65	-63	-80	-104	40	-152	20	33	-75	-24	-52	84	-28	-1
1.135000	5050	-6650	-4382	-19077	3796	-19563	-11185	-10743	3506	-18767	-13843	-10398	-1332	-19667	-14582	-8357	-940	-7229	2634	-19352	-15077	-14969	3263	-18651	-5067	-14003	2956	-18677	-14510	-14834	2239	-17521	-150	-127	-124	-69	-63	-53	-105	43	-152	19	36	-74	-27	-56	85	-27	-3
1.135833	6522	-6187	-4484	-18682	4074	-19659	-11302	-10934	3363	-18752	-14115	-10524	-394	-19448	-14771	-8302	674	-7018	2350	-19282	-16759	-15246	3783	-18901	-6678	-14378	3534	-19149	-15599	-14898	3039	-18103	-151	-127	-120	-68	-60	-56	-86	42	-153	17	29	-77	-24	-57	84	-28	-3
1.136667	6167	-5725	-4603	-18282	4362	-19735	-11386	-11098	3474	-18732	-14361	-10634	842	-19216	-14953	-8230	-4178	-6798	2077	-19231	-18093	-15619	4308	-19116	-5289	-14885	4099	-19597	-17274	-15031	3804	-18662	-150	-128	-121	-70	-63	-53	-107	42	-151	20	33	-74	-24	-56	82	-29	-4
1.137500	6347	-5269	-4738	-17866	4517	-19808	-11442	-11237	3397	-18692	-14584	-10725	1695	-18959	-15127	-8134	-2098	-6571	1824	-19171	-18900	-16086	4836	-19310	-3028	-15522	4632	-20032	-19695	-15241	4524	-19184	-149	-127	-119	-65	-61	-56	-102	41	-148	16	35	-72	-21	-52	85	-27	1
1.138333	6792	-4829	-4888	-17445	4620	-19868	-11466	-11356	3394	-18636	-14782	-10791	2472	-18730	-15285	-8020	-2994	-6335	1593	-19150	-19370	-16644	5362	-19479	-1784	-16281	5138	-20449	-21082	-15527	5186	-19675	-148	-126	-118	-65	-62	-56	-103	42	-152	20	36	-73	-25	-55	82	-29	8
1.139167	6773	-4404	-5045	-17038	4701	-19911	-11466	-11447	3462	-18566	-14960	-10851	2905	-18486	-15440	-7888	-4590	-6093	1389	-19126	-19700	-17282	5880	-19644	-361	-17152	5609	-20850	-22111	-15894	5790	-20133	-134	-122	-119	-63	-66	-53	-104	39	-151	20	36	-72	-19	-51	84	-28	-5
1.140000	6688	-4001	-5215	-16645	4748	-19938	-11437	-11516	3608	-18479	-15117	-10898	3141	-18252	-15584	-7740	-4296	-5857	1189	-19111	-19565	-17990	6390	-19800	1040	-18125	6036	-21250	-22787	-16340	6326	-20542	-149	-131	-121	-66	-63	-55	-104	42	-152	13	34	-83	-27	-58	80	-25	-3
1.140833	6397	-3624	-5389	-16286	4524	-19949	-11389	-11570	3826	-18376	-15256	-10932	3644	-18030	-15711	-7585	-8482	-5616	1060	-19106	-18769	-18748	6889	-19954	3853	-19171	6440	-21647	-23260	-16843	6806	-20900	-150	-107	-122	-67	-64	-61	-107	40	-158	19	33	-74	-24	-55	81	-31	-4
1.141667	5461	-3273	-5562	-15925	4229	-19932	-11308	-11603	3986	-18251	-15367	-10958	4407	-17829	-15821	-7421	-5243	-5380	946	-19106	-17391	-19537	7376	-20116	7104	-20264	6816	-22052	-22940	-17391	7221	-21207	-152	-128	-125	-67	-67	-58	-109	37	-154	16	28	-76	-27	-59	77	-31	-4
1.142500	4863	-2949	-5737	-15645	3983	-19898	-11207	-11627	4012	-18108	-15459	-10975	5047	-17641	-15915	-7255	-3589	-5149	855	-19111	-15500	-20355	7852	-20282	8809	-21365	7134	-22459	-21631	-17964	7594	-21442	-154	-129	-126	-68	-58	-58	-107	38	-151	17	29	-77	-26	-57	78	-31	-5
1.143333	5003	-2649	-5902	-15371	3532	-19837	-11080	-11640	3991	-17951	-15527	-10997	5372	-17478	-15973	-7088	-7883	-4917	798	-19121	-13215	-21160	8319	-20464	11560	-22444	7439	-22885	-20991	-18536	7930	-21607	-150	-127	-121	-69	-62	-58	-104	38	-154	13	28	-79	-23	-55	81	-30	-5
1.144167	5507	-2372	-6058	-15141	2999	-19755	-10932	-11650	4021	-17778	-15573	-11016	5677	-17337	-16009	-6927	284	-4696	763	-19135	-10168	-21939	8771	-20664	11269	-23457	7726	-23331	-17412	-19083	8243	-21693	-152	-133	-124	-68	-61	-85	-108	41	-155	17	30	-76	-24	-55	82	-30	-8
1.145000	5136	-2129	-6195	-14945	2133	-19659	-10765	-11662	4005	-17612	-15602	-11052	6219	-17219	-16019	-6780	-5983	-4484	764	-19178	-6894	-22670	9210	-20890	11233	-24378	8003	-23802	-14100	-19588	8550	-21699	-152	-126	-119	-65	-63	-58	-105	37	-154	17	28	-75	-24	-53	79	-30	-1
1.145833	5074	-1905	-6323	-14787	1061	-19543	-10581	-11681	3812	-17433	-15603	-11101	6858	-17126	-15996	-6648	-3105	-4279	763	-19182	-3397	-23338	9636	-21140	11357	-25172	8287	-24300	-11817	-20009	8872	-21626	-164	-129	-121	-65	-62	-59	-103	41	-151	21	33	-74	-22	-55	84	-29	-3
1.146667	5071	-1705	-6406	-14656	23	-19419	-10382	-11711	3604	-17257	-15582	-11168	7590	-17051	-15945	-6534	-2108	-4086	790	-19212	361	-23930	10059	-21435	10289	-25805	8578	-24821	-8560	-20335	9223	-21474	-146	-128	-120	-67	-61	-61	-105	39	-152	15	30	-76	-21	-58	82	-29	-4
1.147500	4798	-1527	-6470	-14559	-1195	-19286	-10162	-11755	3227	-17093	-15541	-11259	8575	-17007	-15862	-6447	-3556	-3904	827	-19248	4190	-24432	10479	-21757	8559	-26248	8892	-25359	-5533	-20535	9619	-21257	-151	-128	-119	-67	-67	-58	-108	42	-154	18	33	-78	-26	-56	80	-31	-5
1.148333	5005	-1367	-6509	-14482	-2602	-19144	-9936	-11821	2578	-16942	-15478	-11375	9376	-16966	-15748	-6377	-1046	-3724	869	-19289	7728	-24827	10894	-22108	5979	-26482	9236	-25913	-3095	-20592	10081	-20975	-154	-131	-125	-74	-66	-63	-113	35	-154	13	25	-79	-26	-60	75	-33	-6
1.149167	5670	-1224	-6515	-14418	-3767	-19022	-9697	-11914	2048	-16810	-15394	-11511	10131	-16939	-15608	-6336	1871	-3553	925	-19328	11236	-25109	11317	-22507	787	-26483	9629	-26460	743	-20497	10629	-20659	-149	-109	-121	-68	-64	-58	-107	37	-153	15	30	-78	-22	-57	78	-35	-3
1.150000	4006	-1091	-6480	-14362	-4803	-18898	-9452	-12020	1817	-16702	-15287	-11681	11304	-16908	-15436	-6326	-2472	-3388	984	-19367	14227	-25282	11735	-22937	-3377	-26258	10067	-26994	3106	-20240	11264	-20284	-149	-130	-124	-70	-66	-59	-109	40	-155	13	32	-70	-27	-56	80	-28	-4
1.150833	2549	-969	-6412	-14309	-5977	-18787	-9206	-12160	1407	-16618	-15162	-11876	12189	-16889	-15243	-6340	-1527	-3226	1052	-19400	16562	-25342	12162	-23400	-6432	-25803	10566	-27501	3805	-19823	11998	-19916	-143	-93	-119	-66	-63	-57	-107	42	-150	18	32	-76	-23	-56	80	-29	-1
1.151667	1687	-853	-6310	-14257	-6828	-18696	-8960	-12330	962	-16568	-15014	-12092	12858	-16857	-15034	-6384	-553	-3071	1111	-19433	18670	-25299	12580	-23900	-10282	-25139	11111	-27952	5443	-19257	12826	-19550	-148	-129	-118	-66	-61	-51	-105	44	-147	19	34	-75	-18	-53	84	-13	1
1.152500	185	-750	-6177	-14203	-7404	-18630	-8717	-12535	520	-16556	-14858	-12337	13432	-16828	-14816	-6458	-2690	-2917	1175	-19455	20327	-25161	13007	-24433	-13340	-24291	11717	-28336	6512	-18563	13738	-19226	-148	-124	-112	-64	-61	-58	-105	41	-155	19	34	-74	-18	-57	80	-28	0
1.153333	-1357	-654	-6015	-14136	-7835	-18596	-8487	-12770	7	-16581	-14686	-12599	13947	-16791	-14593	-6566	-522	-2767	1241	-19470	21660	-24934	13416	-24994	-15914	-23296	12361	-28623	7105	-17756	14734	-18950	-149	-128	-120	-66	-60	-53	-108	43	-149	18	34	-74	-19	-52	81	-27	-1
1.154167	-2865	-568	-5819	-14066	-8126	-18590	-8275	-13042	-469	-16639	-14499	-12876	14559	-16748	-14370	-6694	-2866	-2614	1309	-19472	22711	-24645	13805	-25585	-17573	-22193	13028	-28794	7429	-16870	15801	-18749	-146	-91	-118	-66	-62	-55	-107	44	-152	16	33	-75	-23	-56	84	-26	1
1.155000	-4788	-489	-5603	-13984	-8490	-18625	-8068	-13337	-733	-16738	-14319	-13166	15192	-16698	-14152	-6857	-2055	-2470	1382	-19453	23396	-24304	14165	-26200	-18368	-21026	13718	-28828	7561	-15925	16922	-18636	-148	-130	-118	-64	-58	-55	-107	43	-149	19	36	-74	-23	-57	79	-31	-5
1.155833	-6147	-415	-5362	-13897	-8803	-18694	-7888	-13671	-1152	-16876	-14121	-13457	15652	-16645	-13942	-7044	821	-2322	1459	-19415	23817	-23927	14481	-26825	-20215	-19842	14417	-28709	7972	-14968	18073	-18626	-149	-133	-122	-64	-60	-57	-105	42	-153	20	34	-70	-19	-56	84	-31	-3
1.156667	-6533	-353	-5105	-13810	-9162	-18799	-7728	-14032	-1723	-17041	-13925	-13744	15713	-16591	-13753	-7258	-3946	-2179	1539	-19342	23876	-23539	14744	-27469	-20146	-18695	15096	-28426	6846	-14038	19227	-18725	-153	-127	-119	-67	-62	-59	-109	38	-155	17	36	-75	-24	-60	80	-33	-6
1.157500	-6032	-294	-4838	-13716	-9272	-18947	-7597	-14427	-2363	-17237	-13724	-14026	15233	-16535	-13585	-7489	4426	-2033	1627	-19266	23995	-23146	14948	-28117	-20967	-17624	15745	-27969	7670	-13166	20365	-18923	-150	-127	-121	-64	-63	-56	-110	40	-155	10	34	-74	-21	-58	81	-29	-1
1.158333	-6216	-234	-4559	-13621	-9295	-19114	-7488	-14834	-2743	-17448	-13519	-14289	14743	-16488	-13442	-7741	1668	-1888	1729	-19151	23761	-22780	15101	-28752	-21810	-16686	16348	-27346	8722	-12400	21460	-19220	-150	-127	-119	-63	-62	-55	-108	43	-151	19	34	-73	-22	-59	77	-31	1
1.159167	-6147	-205	-4268	-13536	-9563	-19331	-7414	-15267	-3175	-17689	-13322	-14535	14160	-16448	-13324	-8011	1899	-1746	1842	-19007	23231	-22464	15139	-29371	-20748	-15918	16889	-26573	8203	-11762	22496	-19601	-170	-126	-115	-64	-64	-58	-108	43	-150	23	35	-76	-21	-58	82	-27	-1
1.160000	-5536	-174	-3987	-13460	-9653	-19555	-7364	-15721	-3584	-17940	-13129	-14764	13535	-16425	-13242	-8300	5304	-1607	1962	-18830	22550	-22203	15116	-29961	-19744	-15355	17354	-25672	8469	-11307	23442	-20040	-149	-124	-118	-66	-62	-53	-107	43	-152	21	29	-73	-23	-61	78	-28	0
1.160833	-4816	-160	-3707	-13397	-9464	-19814	-7352	-16197	-3866	-18199	-12941	-14975	12774	-16423	-13199	-8610	2743	-1472	2100	-18629	21690	-22032	15009	-30509	-18194	-15016	17738	-24664	8656	-11051	24276	-20506	-155	-127	-101	-67	-64	-53	-105	44	-152	19	30	-73	-26	-56	79	-30	-3
1.161667	-4029	-160	-3440	-13359	-9215	-20096	-7373	-16689	-4166	-18478	-12763	-15164	11593	-16449	-13192	-8936	4693	-1341	2248	-18400	20699	-21956	14825	-31008	-16069	-14929	18022	-23595	8397	-11029	24983	-20971	-150	-129	-120	-64	-64	-56	-108	40	-155	18	30	-75	-26	-55	80	-28	-7
1.162500	-2128	-177	-3184	-13331	-8797	-20398	-7428	-17207	-4578	-18748	-12594	-15322	10120	-16501	-13226	-9268	7979	-1215	2409	-18135	19668	-21995	14572	-31439	-15532	-15084	18252	-22507	9380	-11251	25558	-21392	-150	-131	-121	-57	-64	-57	-105	42	-153	18	34	-75	-25	-59	81	-28	-3
1.163333	-1680	-197	-2943	-13327	-8231	-20709	-7515	-17713	-4571	-19018	-12433	-15480	8810	-16593	-13300	-9611	4731	-1090	2587	-17849	18251	-22155	14272	-31795	-14549	-15485	18387	-21452	10161	-11720	25990	-21742	-149	-127	-119	-64	-62	-57	-102	42	-152	20	32	-74	-22	-57	82	-29	-3
1.164167	-1463	-231	-2720	-13345	-7680	-21033	-7645	-18239	-4527	-19282	-12281	-15619	7440	-16713	-13413	-9971	3317	-974	2775	-17547	16596	-22441	13931	-32064	-11039	-16120	18454	-20472	9110	-12447	26283	-21991	-152	-129	-122	-65	-63	-62	-107	40	-150	18	33	-77	-22	-57	80	-29	-3
1.165000	-682	-283	-2521	-13383	-7031	-21361	-7777	-18777	-4491	-19546	-12154	-15755	6089	-16873	-13577	-10334	5323	-858	2968	-17228	14978	-22850	13582	-32255	-8047	-16957	18469	-19616	9001	-13418	26444	-22102	-148	-127	-126	-70	-65	-61	-111	38	-156	13	32	-80	-28	-59	77	-33	-5
1.165833	-313	-341	-2343	-13443	-6365	-21685	-7951	-19315	-4187	-19797	-12037	-15885	4717	-17075	-13779	-10704	2222	-751	3173	-16891	13251	-23369	13254	-32342	-5244	-17968	18454	-18920	8964	-14602	26490	-22068	-150	-128	-127	-66	-64	-58	-108	43	-150	17	35	-77	-22	-57	79	-31	-1
1.166667	93	-410	-2185	-13515	-5627	-22008	-8161	-19864	-3783	-20041	-11942	-16022	3350	-17309	-14021	-11073	3592	-648	3379	-16543	11506	-23983	12977	-32359	-2824	-19116	18429	-18437	8538	-15970	26441	-21866	-148	-129	-120	-67	-61	-58	-108	35	-152	17	33	-77	-22	-57	82	-29	-5
1.167500	554	-489	-2051	-13604	-5056	-22326	-8392	-20414	-3371	-20290	-11876	-16171	2168	-17579	-14311	-11432	1729	-553	3577	-16191	9624	-24677	12784	-32282	-748	-20355	18419	-18194	8234	-17481	26314	-21507	-149	-130	-121	-69	-59	-59	-108	40	-153	18	27	-74	-22	-57	80	-32	-5
1.168333	618	-575	-1936	-13705	-4683	-22636	-8652	-20971	-2745	-20530	-11832	-16340	1172	-17890	-14643	-11809	446	-459	3777	-15838	7612	-25420	12713	-32140	1460	-21633	18451	-18205	7732	-19081	26149	-20989	-155	-128	-124	-68	-65	-61	-110	35	-158	17	29	-78	-24	-58	87	-33	-3
1.169167	778	-663	-1838	-13804	-4472	-22927	-8931	-21509	-2198	-20768	-11823	-16533	210	-18234	-15027	-12171	4114	-373	3963	-15483	5726	-26173	12795	-31954	1586	-22906	18550	-18487	7593	-20732	25968	-20332	-149	-130	-136	-67	-61	-60	-111	37	-152	17	29	-78	-25	-60	77	-31	0
1.170000	1270	-756	-1756	-13924	-4562	-23207	-9231	-22095	-1850	-21006	-11850	-16751	-631	-18606	-15449	-12544	-1589	-289	4135	-15133	3824	-26904	13050	-31722	2513	-24128	18734	-19032	6284	-22378	25800	-19555	-150	-130	-120	-69	-63	-63	-111	36	-153	19	29	-77	-23	-60	80	-30	0
1.170833	2446	-848	-1683	-14030	-4713	-23467	-9542	-22655	-1685	-21243	-11902	-17004	-1670	-19002	-15910	-12864	2965	-210	4290	-14788	2060	-27571	13509	-31467	2532	-25260	19027	-19836	6066	-23944	25683	-18693	-147	-128	-130	-65	-63	-57	-105	40	-150	19	32	-78	-21	-57	82	-30	0
1.171667	3122	-938	-1619	-14140	-4960	-23705	-9858	-23221	-1392	-21487	-12011	-17284	-2319	-19415	-16401	-13189	2954	-133	4421	-14458	453	-28147	14176	-31206	704	-26251	19445	-20858	7335	-25396	25634	-17787	-147	-126	-119	-67	-59	-57	-104	41	-146	20	29	-75	-21	-53	89	-30	0
1.172500	3382	-1026	-1563	-14247	-5470	-23927	-10178	-23784	-1335	-21744	-12147	-17601	-2813	-19850	-16920	-13497	4	-65	4524	-14135	-1100	-28588	15057	-30971	1313	-27066	19976	-22069	6529	-26674	25670	-16874	-147	-127	-122	-64	-59	-58	-104	38	-152	15	33	-74	-21	-56	84	-27	0
1.173333	3374	-1115	-1512	-14347	-6201	-24130	-10495	-24341	-1385	-22003	-12325	-17951	-3285	-20298	-17454	-13785	6538	-3	4597	-13805	-2455	-28867	16138	-30769	1554	-27670	20638	-23417	6308	-27736	25805	-15992	-153	-131	-120	-67	-61	-59	-107	38	-153	13	35	-67	-24	-58	81	-31	-5
1.174167	3283	-1204	-1462	-14443	-7006	-24313	-10801	-24893	-1448	-22279	-12528	-18292	-3583	-20750	-17996	-14051	3951	60	4649	-13532	-3730	-28940	17403	-30617	1817	-28040	21413	-24851	6182	-28553	26058	-15163	-143	-129	-115	-68	-63	-58	-105	39	-156	16	32	-77	-21	-60	84	-31	-6
1.175000	3187	-1287	-1410	-14532	-7776	-24476	-11067	-25423	-1514	-22552	-12758	-18726	-3766	-21208	-18526	-14288	5001	126	4673	-13253	-4883	-28785	18826	-30520	1796	-28158	22296	-26317	5390	-29098	26413	-14437	-153	-128	-119	-66	-62	-58	-105	41	-153	18	32	-77	-22	-57	81	-33	0
1.175833	4002	-1376	-1356	-14612	-8817	-24593	-11313	-25940	-1804	-22835	-13003	-19148	-4298	-21661	-19029	-14501	7929	180	4663	-12996	-5687	-28386	20373	-30492	335	-28016	23276	-27758	5286	-29353	26881	-13842	-147	-126	-116	-66	-65	-59	-107	37	-152	17	33	-78	-21	-58	80	-29	1
1.176667	3692	-1456	-1306	-14692	-9904	-24752	-11511	-26436	-1826	-23131	-13264	-19586	-4338	-22109	-19493	-14684	6371	233	4633	-12755	-6323	-27731	22014	-30535	-1180	-27611	24324	-29106	5626	-29314	27425	-13379	-150	-127	-120	-68	-63	-56	-105	40	-152	19	33	-76	-18	-58	80	5	-1
1.177500	2496	-1544	-1259	-14767	-11062	-24875	-11659	-26910	-1848	-23429	-13526	-20025	-4201	-22542	-19897	-14859	3431	283	4575	-12521	-7044	-26815	23697	-30650	170	-26951	25413	-30306	3664	-28997	28051	-13074	-148	-125	-118	-68	-67	-58	-104	40	-152	20	28	-77	-22	-59	84	-28	0
1.178333	1963	-1640	-1212	-14842	-12190	-24983	-11745	-27353	-1816	-23731	-13775	-20475	-4092	-22962	-20232	-14964	6340	331	4490	-12314	-7455	-25655	25367	-30831	869	-26061	26511	-31321	2117	-28415	28716	-12921	-147	-128	-120	-64	-61	-55	-101	44	-149	18	34	-73	-23	-58	67	-29	0
1.179167	1321	-1744	-1173	-14919	-13287	-25093	-11765	-27762	-1781	-24031	-14002	-20913	-3871	-23359	-20482	-15059	3578	374	4397	-12114	-7605	-24283	26978	-31062	1170	-24964	27596	-32077	1224	-27606	29411	-12890	-144	-122	-114	-64	-61	-55	-103	43	-148	21	35	-69	-18	-56	85	-26	4
1.180000	906	-1859	-1141	-14995	-14355	-25196	-11716	-28138	-1846	-24334	-14198	-21345	-3670	-23736	-20627	-15131	4175	408	4301	-11928	-7687	-22722	28480	-31341	1314	-23709	28627	-32432	-63	-26604	30109	-13026	-146	-126	-116	-63	-61	-53	-102	44	-150	21	35	-73	-24	-55	85	-26	0
1.180833	451	-1991	-1118	-15088	-15202	-25318	-11591	-28478	-1857	-24632	-14351	-21766	-3397	-24088	-20665	-15180	3116	439	4141	-11779	-7618	-21020	29836	-31650	1913	-22320	29593	-32576	-1507	-25435	30776	-13237	-149	-126	-117	-67	-63	-58	-105	42	-151	19	34	-76	-24	-61	81	-30	-1
1.181667	-601	-2137	-1116	-15181	-15904	-25450	-11393	-28784	-1679	-24919	-14451	-22165	-2866	-24412	-20582	-15203	584	467	3992	-11634	-7509	-19226	31025	-31979	3927	-20862	30462	-32627	-3199	-24235	31396	-13509	-153	-130	-124	-73	-66	-62	-109	36	-155	15	28	-108	-27	-62	77	-35	-6
1.182500	-1663	-2303	-1130	-15291	-16533	-25593	-11116	-29058	-1603	-25197	-14483	-22541	-2452	-24690	-20374	-15201	4317	483	3827	-11513	-7319	-17364	32028	-32299	4111	-19371	31225	-32651	-4245	-22973	31955	-13807	-150	-128	-128	-70	-65	-61	-105	37	-151	15	32	-75	-24	-61	79	-31	-5
1.183333	-1952	-2479	-1153	-15401	-17000	-25752	-10760	-29276	-1785	-25465	-14439	-22887	-2006	-24931	-20036	-15175	-222	499	3652	-11402	-7244	-15505	32767	-32570	4262	-17918	31864	-32350	-5922	-21735	32435	-14088	-151	-130	-122	-66	-63	-60	-107	37	-153	13	32	-75	-22	-58	80	-27	0
1.184167	-1516	-2674	-1197	-15525	-17292	-25932	-10339	-29471	-2127	-25711	-14316	-23208	-1701	-25135	-19581	-15138	1205	506	3465	-11310	-7111	-13734	32767	-32674	5074	-16531	32379	-31762	-7338	-20565	32767	-14325	-152	-130	-122	-68	-64	-57	-105	37	-151	17	32	-76	-24	-59	78	-32	-7
1.185000	-1483	-2884	-1259	-15665	-17376	-26139	-9858	-29625	-2211	-25952	-14105	-23501	-1060	-25295	-18998	-15081	5229	509	3266	-11238	-6792	-12064	32767	-32712	3283	-15279	32764	-30943	-6466	-19506	32767	-14480	-149	-130	-120	-65	-61	-53	-112	38	-151	19	33	-76	-22	-61	78	-29	-1
1.185833	-1537	-3113	-1336	-15811	-17344	-26366	-9318	-29752	-2323	-26173	-13805	-23771	-372	-25412	-18312	-15020	-1108	500	3054	-11188	-6531	-10560	32767	-32742	3761	-14181	32767	-29953	-7322	-18601	32767	-14520	-152	-127	-122	-64	-63	-60	-108	39	-153	19	32	-74	-25	-60	79	-30	-1
1.186667	-1130	-3329	-1420	-15972	-17086	-26618	-8740	-29848	-2508	-26378	-13416	-24013	251	-25480	-17532	-14950	3927	484	2832	-11159	-6125	-9260	32767	-32728	3927	-13274	32767	-28843	-7631	-17870	32767	-14434	-150	-128	-121	-65	-66	-61	-108	40	-151	18	33	-76	-26	-58	81	-28	-3
1.187500	-821	-3555	-1516	-16136	-16619	-26887	-8113	-29898	-2683	-26566	-12943	-24230	874	-25505	-16670	-14883	908	461	2601	-11153	-5877	-8186	32767	-32752	4157	-12589	32767	-27664	-7324	-17333	32767	-14209	-151	-128	-120	-66	-63	-59	-105	38	-150	12	28	-79	-26	-60	81	-29	-3
1.188333	-669	-3780	-1610	-16318	-15892	-27175	-7468	-29971	-2800	-26737	-12377	-24427	1491	-25486	-15747	-14820	1493	429	2355	-11173	-5667	-7371	32767	-32736	4176	-12135	32767	-26456	-7033	-16986	32767	-13836	-152	-128	-121	-70	-65	-62	-110	38	-153	18	15	-77	-23	-58	79	-30	-3
1.189167	487	-3990	-1680	-16508	-15014	-27450	-6800	-30000	-3160	-26888	-11736	-24603	1660	-25425	-14777	-14767	4506	389	2110	-11212	-5415	-6830	32767	-32755	3435	-11914	32767	-25266	-6292	-16831	32767	-13313	-184	-127	-121	-67	-63	-57	-107	39	-152	16	27	-77	-25	-59	77	-33	0
1.190000	1198	-4189	-1766	-16700	-13883	-27758	-6130	-30020	-3178	-27022	-11024	-24757	2078	-25324	-13782	-14733	5081	335	1855	-11282	-5124	-6564	32767	-32733	1466	-11908	32767	-24135	-4417	-16853	32767	-12673	-152	-131	-126	-73	-66	-59	-112	36	-166	4	26	-78	-27	-60	74	-33	-4
1.190833	571	-4358	-1812	-16891	-12697	-28043	-5461	-30056	-3081	-27142	-10242	-24899	2526	-25180	-12775	-14712	932	282	1605	-11378	-4985	-6555	32767	-32543	1825	-12109	32554	-23088	-3982	-17021	32767	-11922	-152	-128	-125	-67	-64	-60	-104	35	-150	16	30	-78	-21	-57	78	-29	0
1.191667	782	-4494	-1827	-17097	-11452	-28308	-4797	-29999	-3032	-27233	-9390	-25022	2721	-25007	-11772	-14721	4237	225	1353	-11500	-4840	-6787	32708	-32138	2063	-12494	32261	-22154	-3596	-17305	32573	-11092	-149	-129	-121	-67	-59	-56	-107	38	-150	18	32	-75	-19	-56	81	-30	-3
1.192500	797	-4597	-1815	-17302	-9929	-28553	-4139	-29971	-2756	-27306	-8496	-25139	2937	-24811	-10797	-14752	2673	161	1109	-11654	-4606	-7251	32395	-31643	1589	-13035	31934	-21362	-2480	-17680	32296	-10226	-149	-127	-120	-66	-65	-62	-105	40	-153	17	30	-77	-21	-60	78	-29	1
1.193333	472	-4665	-1766	-17507	-8291	-28766	-3506	-29932	-2509	-27358	-7562	-25234	2957	-24584	-9868	-14822	3005	93	870	-11836	-4382	-7899	32108	-31028	1232	-13683	31592	-20713	-1710	-18094	32012	-9363	-152	-132	-119	-67	-60	-56	-104	43	-151	15	32	-81	-19	-58	80	-31	-3
1.194167	338	-4681	-1677	-17712	-6624	-28938	-2895	-29888	-2228	-27380	-6617	-25324	2894	-24336	-8987	-14925	4324	34	643	-12050	-4190	-8704	31856	-30326	666	-14411	31234	-20211	-1032	-18519	31731	-8534	-152	-146	-119	-64	-60	-59	-104	35	-152	16	33	-77	-21	-56	80	-33	0
1.195000	-315	-4664	-1572	-17919	-4845	-29059	-2315	-29832	-1851	-27380	-5656	-25398	2900	-24077	-8169	-15069	1886	-25	424	-12289	-4028	-9619	31637	-29545	1044	-15170	30869	-19840	-597	-18923	31456	-7787	-148	-128	-119	-66	-62	-58	-112	39	-151	18	33	-77	-9	-60	78	-30	0
1.195833	-1573	-4603	-1429	-18125	-3105	-29123	-1762	-29769	-1455	-27346	-4699	-25464	2892	-23802	-7421	-15248	5981	-75	243	-12558	-3703	-10608	31446	-28694	1046	-15933	30496	-19591	-146	-19268	31202	-7184	-148	-128	-120	-66	-65	-58	-107	38	-153	17	33	-78	-22	-58	80	-27	-3
1.196667	-2335	-4500	-1270	-18312	-1355	-29127	-1242	-29695	-1206	-27276	-3756	-25512	2706	-23523	-6752	-15465	5305	-108	73	-12857	-3415	-11626	31269	-27761	292	-16662	30118	-19442	-168	-19532	30962	-6692	-145	-127	-120	-66	-63	-57	-105	41	-151	20	30	-73	-23	-59	76	-32	1
1.197500	-2563	-4357	-1102	-18497	357	-29067	-747	-29646	-1154	-27171	-2850	-25546	2051	-23241	-6166	-15720	4658	-132	-75	-13176	-3160	-12653	31099	-26829	741	-17331	29733	-19360	-406	-19695	30742	-6403	-145	-128	-124	-66	-60	-59	-103	40	-150	16	35	-74	-21	-57	84	-27	1
1.198333	-2952	-4189	-932	-18671	2057	-28939	-292	-29527	-873	-27028	-1992	-25567	1513	-22958	-5666	-16004	12549	-136	-197	-13522	-2667	-13648	30920	-25851	-1385	-17909	29344	-19332	1749	-19749	30539	-6312	-152	-128	-122	-67	-61	-58	-105	39	-158	17	32	-74	-29	-60	81	-22	-3
1.199167	-3960	-3993	-773	-18846	3607	-28748	133	-29437	-496	-26842	-1188	-25570	1023	-22678	-5249	-16321	6121	-117	-292	-13882	-2472	-14567	30717	-24867	-1944	-18370	28947	-19313	2352	-19682	30354	-6428	-156	-124	-119	-66	-63	-52	-103	42	-151	20	35	-73	-21	-55	82	-33	-3
1.200000	-4817	-3772	-634	-19004	5012	-28474	528	-29340	-170	-26609	-462	-25559	327	-22399	-4895	-16655	10739	-61	-360	-14255	-2058	-15407	30466	-23894	-2081	-18720	28541	-19294	2711	-19498	30173	-6753	-147	-125	-118	-63	-61	-68	-107	43	-150	22	34	-69	-19	-55	84	-25	0
1.200833	-5848	-3542	-532	-19153	6377	-28144	885	-29232	161	-26337	184	-25536	-431	-22135	-4650	-17010	8989	-8	-407	-14650	-1625	-16154	30150	-22945	-2194	-18947	28131	-19244	3411	-19219	30034	-7291	-147	-126	-120	-63	-61	-58	-102	40	-154	19	35	-72	-24	-57	85	-27	-4
1.201667	-6932	-3311	-473	-19297	7619	-27753	1204	-29157	558	-26028	735	-25509	-1075	-21886	-4473	-17372	7598	77	-425	-15054	-1407	-16793	29756	-22032	-2198	-19049	27702	-19150	3598	-18847	29828	-7997	-148	-129	-120	-67	-66	-59	-105	38	-151	23	32	-75	-24	-48	84	-26	-9
1.202500	-7118	-3082	-469	-19409	8640	-27292	1487	-29079	640	-25671	1186	-25473	-2134	-21644	-4353	-17733	8848	189	-419	-15461	-1145	-17323	29271	-21170	-2382	-19028	27282	-18995	3647	-18403	29645	-8864	-150	-130	-121	-46	-60	-55	-105	37	-151	18	35	-74	-23	-56	85	-29	-3
1.203333	-7203	-2853	-526	-19566	9658	-26774	1735	-28996	751	-25276	1523	-25429	-2981	-21412	-4302	-18057	8949	323	-388	-15876	-656	-17748	28699	-20379	-4233	-18903	26856	-18777	4695	-17911	29459	-9871	-149	-127	-118	-66	-65	-56	-103	37	-154	17	35	-73	-26	-53	82	-27	-3
1.204167	-8837	-2643	-615	-19697	10471	-26242	1944	-28937	1143	-24849	1740	-25384	-3606	-21205	-4312	-18415	2335	472	-335	-16292	-511	-18067	28013	-19663	-3814	-18685	26455	-18497	4124	-17394	29253	-10972	-156	-126	-117	-66	-62	-59	-99	39	-151	23	34	-73	-19	-53	82	-29	0
1.205000	-9967	-2445	-834	-19821	11183	-25600	2107	-28890	1404	-24395	1845	-25346	-4344	-21002	-4380	-18722	2365	633	-263	-16705	-439	-18295	27245	-19041	-2618	-18390	26042	-18160	3208	-16871	29034	-12119	-148	-125	-118	-72	-59	-55	-108	41	-137	21	35	-73	-21	-56	84	-24	-1
1.205833	-10774	-2274	-1090	-19949	11790	-24956	2226	-28861	1586	-23915	1826	-25320	-4932	-20818	-4494	-18998	-449	812	-177	-17117	-325	-18441	26399	-18508	-2268	-18037	25658	-17773	3464	-16368	28793	-13279	-151	-124	-120	-64	-62	-56	-104	43	-153	17	36	-73	-23	-55	81	-29	1
1.206667	-11561	-2124	-1412	-20087	12244	-24287	2295	-28849	1738	-23416	1690	-25303	-5481	-20654	-4652	-19233	-4029	986	-56	-17526	-254	-18525	25480	-18078	-1962	-17651	25290	-17360	3482	-15905	28533	-14411	-148	-127	-119	-67	-66	-60	-107	39	-154	15	34	-74	-25	-59	82	-29	20
1.207500	-11971	-2003	-1793	-20226	12668	-23589	2316	-28857	1918	-22887	1445	-25304	-5997	-20497	-4852	-19429	-4799	1162	34	-17939	-241	-18542	24522	-17750	-2162	-17244	24956	-16935	3393	-15489	28256	-15470	-148	-126	-96	-68	-64	-59	-107	41	-153	19	33	-76	-25	-57	80	-28	-3
1.208333	-12375	-1901	-2228	-20372	12926	-22875	2294	-28873	2182	-22385	1098	-25308	-6403	-20352	-5076	-19575	-9539	1347	154	-18347	-251	-18516	23544	-17523	-1586	-16838	24647	-16514	2924	-15129	27961	-16423	-150	-120	-120	-68	-62	-60	-107	42	-153	36	32	-52	-24	-61	79	-29	-3
1.209167	-13070	-1821	-2708	-20521	13105	-22139	2212	-28904	2466	-21874	658	-25334	-6814	-20217	-5332	-19672	-9150	1502	286	-18743	-271	-18454	22590	-17399	-1007	-16443	24362	-16127	2624	-14813	27651	-17251	-150	-126	-119	-69	-63	-59	-105	40	-154	18	29	-77	-24	-58	79	-29	2
1.210000	-12864	-1764	-3228	-20684	13257	-21432	2089	-28943	2517	-21362	140	-25366	-7275	-20091	-5612	-19720	-9730	1655	415	-19147	-374	-18359	21657	-17372	-1876	-16073	24106	-15782	2514	-14607	27330	-17916	-150	-127	-124	-70	-62	-59	-103	39	-154	19	30	-94	-24	-56	79	-29	-5
1.210833	-11699	-1722	-3768	-20854	13262	-20718	1912	-28985	2328	-20860	-456	-25435	-7964	-19974	-5908	-19716	-14472	1799	550	-19544	-532	-18244	20793	-17439	-1169	-15738	23869	-15505	1401	-14434	26995	-18394	-143	-124	-121	-68	-64	-57	-104	42	-151	16	33	-74	-22	-56	82	-25	-3
1.211667	-10200	-1697	-4328	-21027	13186	-20014	1688	-29022	2087	-20371	-1102	-25502	-8703	-19858	-6215	-19669	-6708	1924	679	-19942	-420	-18106	20011	-17590	-2836	-15444	23653	-15307	2656	-14331	26657	-18690	-149	-126	-118	-65	-61	-58	-101	43	-153	21	36	-73	-22	-59	81	-28	-5
1.212500	-9313	-1685	-4889	-21216	13094	-19336	1416	-29049	1947	-19907	-1783	-25587	-9110	-19752	-6529	-19581	-12615	2026	810	-20348	-477	-17955	19340	-17830	-3613	-15198	23445	-15207	3565	-14274	26337	-18820	-149	-122	-119	-62	-60	-51	-102	39	-151	19	35	-72	-19	-53	84	-30	0
1.213333	-7948	-1679	-5452	-21405	12915	-18679	1100	-29056	1758	-19460	-2490	-25673	-9547	-19649	-6847	-19452	-10680	2116	906	-20754	-515	-17788	18784	-18135	-3380	-14997	23222	-15205	3650	-14263	25969	-18711	-144	-124	-118	-64	-59	-57	-102	42	-147	19	10	-74	-18	-57	78	-33	0
1.214167	-6503	-1672	-6001	-21604	12641	-18067	747	-29040	1447	-19047	-3201	-25764	-10021	-19547	-7167	-19299	-10300	2187	1039	-21184	-576	-17608	18355	-18505	-3402	-14847	23000	-15296	4436	-14282	25616	-18450	-137	-125	-118	-65	-63	-59	-109	43	-150	18	35	-75	-21	-58	78	-28	2
1.215000	-5109	-1663	-6518	-21800	12385	-17481	361	-28987	1067	-18662	-3909	-25854	-10343	-19448	-7484	-19113	-12431	2242	1139	-21615	-542	-17412	18057	-18922	-3220	-14745	22756	-15501	4970	-14330	25262	-18027	-151	-129	-135	-66	-64	-59	-120	46	-151	12	30	-78	-27	-61	78	-33	-3
1.215833	-3232	-1645	-7011	-21999	12073	-16954	-57	-28891	553	-18305	-4595	-25929	-10934	-19352	-7795	-18911	-11120	2286	1229	-22059	-462	-17194	17886	-19380	-2891	-14679	22497	-15787	5151	-14390	24909	-17470	-148	-128	-125	-68	-62	-62	-105	40	-153	17	33	-77	-21	-58	80	-31	-3
1.216667	-701	-1608	-7445	-22188	11773	-16472	-490	-28742	71	-17980	-5245	-25989	-11404	-19252	-8087	-18697	-8902	2325	1305	-22516	-436	-16969	17827	-19868	-4154	-14654	22183	-16154	6690	-14459	24548	-16804	-148	-128	-122	-64	-61	-57	-103	42	-155	16	30	-76	-22	-56	80	-30	-3
1.217500	245	-1557	-7849	-22353	11540	-16048	-923	-28535	-81	-17685	-5842	-26029	-11420	-19152	-8371	-18472	-13990	2359	1368	-22989	-581	-16723	17865	-20379	-3854	-14655	21843	-16585	7501	-14538	24176	-16058	-149	-130	-125	-63	-61	-58	-103	41	-149	20	34	-73	-21	-58	82	-29	-6
1.218333	1072	-1478	-8194	-22552	11181	-15687	-1402	-28275	-406	-17426	-6387	-26046	-11533	-19062	-8639	-18249	-14334	2394	1430	-23483	-652	-16455	17983	-20900	-2010	-14689	21457	-17064	7095	-14619	23796	-15260	-146	-128	-120	-62	-63	-58	-105	35	-160	24	34	-73	-22	-57	84	-28	-5
1.219167	2334	-1381	-8484	-22715	10800	-15394	-1857	-27950	-677	-17195	-6863	-26030	-11493	-18971	-8892	-18029	-14271	2432	1462	-23984	-724	-16207	18159	-21417	-1297	-14741	21027	-17572	7555	-14701	23392	-14440	-149	-125	-117	-60	-58	-55	-102	43	-150	21	37	-69	-19	-55	82	-29	1
1.220000	3361	-1252	-8724	-22870	10507	-15166	-2308	-27569	-877	-16975	-7269	-25972	-11316	-18884	-9130	-17815	-17406	2473	1494	-24513	-823	-15947	18355	-21923	-439	-14818	20544	-18093	7913	-14791	22974	-13630	-145	-122	-111	-59	-62	-55	-101	53	-149	21	39	-70	-23	-52	84	-27	0
1.220833	4026	-1103	-8916	-23009	10217	-15010	-2746	-27129	-1015	-16845	-7617	-25895	-11114	-18812	-9351	-17616	-16443	2521	1515	-25054	-994	-15697	18555	-22414	256	-14917	20012	-18597	8220	-14895	22521	-12858	-147	-124	-119	-63	-61	-51	-105	43	-150	18	35	-73	-26	-56	80	-26	-3
1.221667	4211	-932	-9059	-23138	9941	-14928	-3169	-26631	-1005	-16722	-7888	-25770	-10696	-18747	-9553	-17423	-19194	2585	1533	-25611	-1261	-15463	18730	-22883	1317	-15032	19436	-19091	8418	-15001	22053	-12146	-148	-126	-120	-64	-62	-57	-110	37	-151	18	37	-74	-23	-59	79	-30	-4
1.222500	4008	-706	-9157	-23247	9793	-14908	-3565	-26080	-843	-16634	-8088	-25606	-9960	-18700	-9736	-17265	-18719	2643	1549	-26176	-1419	-15250	18857	-23314	2581	-15161	18831	-19529	8566	-15103	21552	-11511	-149	-128	-120	-64	-62	-55	-104	41	-151	15	36	-75	-26	-59	84	-28	-1
1.223333	3951	-518	-9227	-23343	9666	-14959	-3932	-25484	-793	-16582	-8224	-25398	-9358	-18663	-9904	-17116	-16118	2713	1576	-26761	-1517	-15072	18908	-23710	2062	-15316	18196	-19903	9035	-15276	21019	-10972	-151	-129	-125	-68	-64	-58	-107	38	-152	15	18	-76	-26	-60	79	-31	-6
1.224167	4369	-286	-9262	-23418	9528	-15070	-4266	-24856	-893	-16563	-8295	-25152	-9004	-18644	-10058	-16982	-21077	2799	1612	-27344	-1859	-14936	18880	-24057	2894	-15490	17549	-20212	8226	-15443	20453	-10536	-149	-128	-120	-65	-62	-56	-105	37	-151	16	30	-76	-22	-59	96	-29	-4
[truncated: 10,530 more rows]
[truncated: 15 more columns]
