# Supplementary material for: Novel Methods for Surface EMG Analysis and Exploration Based on Multi-Modal Gaussian Mixture Models
Source: PLoS One. 2016 Jun 30;11(6):e0157239. doi: 10.1371/journal.pone.0157239 (PMC4928879; doi:10.1371/journal.pone.0157239)
Supplement: S2 File — (ZIP) [file pone.0157239.s002.zip › Haf_horses_walk_data/Haf_h10_w1_kin.trc]

PathFileType	4	(X/Y/Z)	D:\Users\zsoldosr\Desktop\HaflingerProjektEMGBiopsy\RawData\13.11.12\Montoyaw1r.trc
DataRate	CameraRate	NumFrames	NumMarkers	Units	OrigDataRate	OrigDataStartFrame	OrigNumFrames
120.00	120.00	1200	7	mm	120.00	1	1200
Frame#	Time	Head			Withers			Sacrum			HFL			HFR			HHL			HHR
		X1	Y1	Z1	X2	Y2	Z2	X3	Y3	Z3	X4	Y4	Z4	X5	Y5	Z5	X6	Y6	Z6	X7	Y7	Z7
1	0.000	910.52234	252.03131	1371.86035	-336.95218	199.19144	1316.57910	-1059.07751	108.74471	1304.74634	251.38908	379.51968	-5.94427	-235.15222	66.94927	49.15220	-1363.20264	246.07509	-18.36214	-511.77820	48.86939	39.78628
2	0.008	911.61346	249.81902	1377.53076	-338.94308	199.25397	1315.73474	-1060.54456	108.74947	1300.42700	237.80769	379.37585	-6.12928	-205.62759	64.01388	51.90164	-1377.08276	245.82790	-18.38793	-500.22079	46.97145	37.45456
3	0.017	912.69287	247.53598	1383.12646	-340.89899	199.36014	1314.84021	-1061.83838	108.96508	1296.00330	224.15355	379.16498	-6.31635	-176.31744	61.33966	54.87445	-1390.97290	245.60698	-18.37330	-491.03152	44.99178	33.83312
4	0.025	913.73444	245.13844	1388.58545	-342.78674	199.55511	1313.86169	-1062.84412	109.47881	1291.45752	210.38048	378.88724	-6.49495	-147.49438	59.18158	57.99140	-1404.89404	245.39334	-18.34211	-485.70294	42.88267	28.18854
5	0.033	914.70074	242.60686	1393.85950	-344.57208	199.89250	1312.78638	-1063.51172	110.23524	1286.83142	196.49869	378.57675	-6.63045	-119.26435	57.85896	60.85162	-1418.91541	245.09090	-18.38636	-484.58157	40.75360	20.65310
6	0.042	915.55725	239.93382	1398.91248	-346.21844	200.42673	1311.61890	-1063.83252	111.10005	1282.17737	182.55701	378.24442	-6.69378	-91.40485	57.75450	62.97696	-1433.08167	244.61713	-18.56303	-487.17569	38.96734	12.29778
7	0.050	916.28302	237.12193	1403.72485	-347.68832	201.19646	1310.37744	-1063.81726	111.91847	1277.56213	168.59805	377.87512	-6.70252	-63.55258	59.18248	64.02888	-1447.30701	244.02081	-18.82580	-492.69827	37.97400	4.85183
8	0.058	916.87048	234.18857	1408.29944	-348.94055	202.21280	1309.08472	-1063.48901	112.54133	1273.08093	154.63420	377.46695	-6.70109	-35.44746	62.23363	63.87000	-1461.45215	243.44919	-19.08758	-500.63538	37.86247	-0.19514
9	0.067	917.31232	231.16382	1412.66089	-349.93091	203.45049	1307.76208	-1062.86780	112.86357	1268.85962	140.65021	377.06442	-6.71920	-6.97272	66.69247	62.60714	-1475.49255	243.00970	-19.28471	-510.91251	38.17783	-2.56760
10	0.075	917.58490	228.07640	1416.85205	-350.62634	204.84702	1306.42969	-1061.94067	112.88145	1265.05078	126.64307	376.71866	-6.76924	21.89984	72.10373	60.62127	-1489.48999	242.70667	-19.39119	-523.33386	38.39115	-3.15502
11	0.083	917.64490	224.94780	1420.93542	-351.02115	206.31203	1305.10242	-1060.66638	112.69197	1261.81458	112.65390	376.42279	-6.84915	51.15302	77.95376	58.45860	-1503.42554	242.47806	-19.43258	-537.12445	38.35058	-3.07311
12	0.092	917.44031	221.79912	1424.98926	-351.13593	207.74406	1303.77795	-1059.02124	112.40847	1259.29333	98.73807	376.12857	-6.94577	80.77823	83.78623	56.61829	-1517.19263	242.27060	-19.39543	-551.34253	38.14158	-2.99720
13	0.100	916.92426	218.65286	1429.09021	-350.99908	209.05600	1302.43677	-1057.03369	112.09434	1257.58691	84.92090	375.79309	-7.06011	110.80026	89.22294	55.37468	-1530.68835	242.11993	-19.02450	-565.43768	37.83332	-3.14329
14	0.108	916.06403	215.53568	1433.29944	-350.63086	210.20509	1301.05444	-1054.77710	111.78638	1256.72742	71.19347	375.40027	-7.21222	141.24979	94.06705	54.72467	-1543.83875	242.14017	-17.81615	-579.26788	37.47572	-3.47957
15	0.117	914.84485	212.48476	1437.65906	-350.04239	211.20743	1299.61353	-1052.34619	111.54255	1256.66882	57.54921	374.97546	-7.40806	172.18240	98.42023	54.43907	-1556.56348	242.36494	-15.37301	-592.86890	37.10616	-3.89996
16	0.125	913.26733	209.53941	1442.19348	-349.24579	212.12251	1298.10522	-1049.84558	111.45400	1257.30737	44.01653	374.56152	-7.61443	203.72012	102.57014	54.15602	-1568.70410	242.61623	-11.73200	-606.28967	36.70184	-4.31871
17	0.133	911.34344	206.72852	1446.90967	-348.26199	213.01840	1296.53149	-1047.38452	111.63168	1258.52917	30.64671	374.17389	-7.77571	236.00070	106.77866	53.54818	-1580.06372	242.65189	-7.20311	-619.54102	36.21278	-4.69279
18	0.142	909.09387	204.06531	1451.79565	-347.12100	213.94717	1294.90942	-1045.06470	112.16955	1260.24390	17.47614	373.78262	-7.86698	269.04764	111.19518	52.51261	-1590.54114	242.48512	-1.91368	-632.62769	35.62520	-5.01323
19	0.150	906.54254	201.53781	1456.82178	-345.86176	214.94237	1293.27283	-1042.96204	113.10281	1262.39050	4.48430	373.32663	-7.91851	302.62347	115.75812	51.23013	-1600.08215	242.55943	4.41658	-645.57483	34.96355	-5.28637
20	0.158	903.71027	199.10873	1461.94983	-344.53259	216.01740	1291.66162	-1041.11768	114.39358	1264.92017	-8.41304	372.76242	-7.97715	336.18091	120.04765	50.10592	-1608.47498	243.44002	12.17649	-658.42627	34.24284	-5.51144
21	0.167	900.61200	196.74052	1467.14148	-343.18628	217.15556	1290.11121	-1039.53955	115.94725	1267.77429	-21.30180	372.10132	-8.07266	368.99890	123.39473	49.59995	-1615.20508	245.10356	21.29893	-671.23438	33.45911	-5.68504
22	0.175	897.25977	194.41452	1472.36145	-341.86768	218.31325	1288.65186	-1038.20618	117.65466	1270.87964	-34.22173	371.39334	-8.21258	400.39099	125.33495	49.85990	-1619.44568	246.88127	31.24508	-684.04333	32.65617	-5.82351
23	0.183	893.66870	192.11871	1477.58118	-340.60071	219.44162	1287.31433	-1037.06909	119.43267	1274.16504	-47.17931	370.68573	-8.37750	429.82269	126.02666	50.42303	-1620.25854	248.12016	41.37265	-696.87469	31.92872	-5.94969
24	0.192	889.86200	189.83344	1482.77417	-339.38354	220.50302	1286.13477	-1036.06873	121.21731	1277.57654	-60.16350	370.00705	-8.52827	456.93188	126.14668	50.45222	-1616.94080	248.45731	50.88260	-709.73712	31.32169	-6.05994
25	0.200	885.87079	187.53760	1487.90967	-338.19571	221.47243	1285.15137	-1035.14490	122.92738	1281.08167	-73.16118	369.39294	-8.62829	481.47931	126.29779	49.34415	-1609.16211	248.16988	59.01941	-722.65369	30.80870	-6.14019
26	0.208	881.73273	185.21220	1492.95203	-337.00830	222.33734	1284.39258	-1034.22241	124.45735	1284.66565	-86.18721	368.88910	-8.67350	503.23816	126.57491	47.06484	-1597.03296	248.39444	65.64783	-735.64966	30.36305	-6.20635
27	0.217	877.49152	182.83472	1497.86096	-335.78918	223.09511	1283.86755	-1033.20276	125.70451	1288.32935	-99.28120	368.50623	-8.70295	521.94647	126.71198	43.96914	-1581.48828	249.78537	70.98425	-748.71899	29.97320	-6.27924
28	0.225	873.19305	180.39536	1502.59021	-334.50378	223.73819	1283.56860	-1031.99536	126.60081	1292.07703	-112.46156	368.19803	-8.76371	537.42383	126.51489	40.38836	-1564.22375	251.48946	75.11603	-761.83978	29.63040	-6.33527
29	0.233	868.87622	177.92598	1507.08203	-333.11575	224.24220	1283.48132	-1030.56372	127.13836	1295.89783	-125.70729	367.89462	-8.87164	549.70038	126.02979	36.40018	-1546.66602	252.35324	78.26076	-775.01025	29.34388	-6.34943
30	0.242	864.56897	175.48694	1511.27307	-331.59348	224.57605	1283.59082	-1028.93384	127.37466	1299.76025	-139.00011	367.56110	-8.99964	558.95337	125.36082	31.94908	-1529.11768	252.17091	80.77344	-788.25378	29.11922	-6.35291
31	0.250	860.29651	173.12238	1515.10999	-329.92252	224.72221	1283.88354	-1027.16187	127.40457	1303.62158	-152.35918	367.21725	-9.09234	565.32709	124.48430	27.07395	-1510.92004	251.38120	82.58751	-801.59119	28.91996	-6.38151
32	0.258	856.09113	170.84619	1518.56433	-328.10956	224.67657	1284.34521	-1025.30139	127.32966	1307.44104	-165.81276	366.88739	-9.11780	568.79993	123.24133	21.91659	-1491.20532	250.36989	83.10214	-815.01941	28.68771	-6.42045
33	0.267	851.99445	168.65526	1521.63269	-326.17337	224.43254	1284.95557	-1023.38702	127.24752	1311.18518	-179.35509	366.55515	-9.11275	569.11804	121.49465	16.60770	-1469.49597	249.33438	81.76575	-828.52307	28.38712	-6.43688
34	0.275	848.05444	166.53532	1524.32849	-324.13358	223.98352	1285.69104	-1021.43488	127.24165	1314.82727	-192.94853	366.18509	-9.14499	565.86121	119.41107	11.45392	-1445.77136	248.42833	78.59485	-842.08997	28.01414	-6.42108
35	0.283	844.32410	164.47159	1526.67163	-322.00696	223.34143	1286.53735	-1019.45105	127.36790	1318.34534	-206.56328	365.76929	-9.23457	558.73041	117.55200	7.20206	-1420.22119	247.73192	74.08562	-855.71094	27.58226	-6.39136
36	0.292	840.86450	162.46548	1528.67786	-319.81479	222.53853	1287.49255	-1017.44745	127.64421	1321.72327	-220.20119	365.33038	-9.35459	548.00830	116.41080	4.58927	-1393.02637	247.30688	68.88742	-869.38403	27.12531	-6.37753
37	0.300	837.74866	160.52948	1530.35254	-317.59024	221.61824	1288.55676	-1015.45679	128.04292	1324.94824	-233.87794	364.89163	-9.48470	534.79779	115.91817	3.58342	-1364.20520	247.40845	63.68525	-883.10950	26.69057	-6.39906
38	0.308	835.05804	158.66513	1531.69043	-315.37399	220.63513	1289.72156	-1013.52893	128.50325	1328.00671	-247.59300	364.46902	-9.60142	520.55481	115.64818	3.48764	-1333.63013	248.35147	59.04843	-896.87103	26.30810	-6.44784
39	0.317	832.87115	156.85504	1532.67834	-313.20508	219.64651	1290.96521	-1011.71313	128.96584	1330.88074	-261.32166	364.08087	-9.65037	506.30994	115.32359	3.62794	-1301.26099	250.17540	55.17767	-910.63159	25.99060	-6.48148
40	0.325	831.24933	155.07819	1533.30103	-311.12280	218.69542	1292.25977	-1010.05151	129.39586	1333.54297	-275.03180	363.73929	-9.59692	492.40790	114.93245	3.64448	-1267.21008	252.62589	52.00877	-924.35382	25.73496	-6.45329
41	0.333	830.22791	153.33144	1533.54846	-309.17264	217.80844	1293.58716	-1008.58472	129.77866	1335.96118	-288.68768	363.43951	-9.48531	478.77582	114.54729	3.41732	-1231.54199	255.42580	49.59626	-938.02771	25.48993	-6.35500
42	0.342	829.81097	151.63501	1533.41614	-307.40399	217.00554	1294.94678	-1007.35431	130.10611	1338.11133	-302.21521	363.19031	-9.39432	465.24365	114.20897	3.00250	-1194.26245	258.48138	48.18676	-951.66821	25.17626	-6.22092
43	0.350	829.97253	150.01782	1532.90234	-305.86685	216.31635	1296.35144	-1006.40356	130.37547	1339.97998	-315.47925	363.04260	-9.30899	451.69537	113.89997	2.56734	-1155.57410	261.85489	48.02433	-965.29163	24.77146	-6.11728
44	0.358	830.66791	148.49890	1532.00891	-304.60791	215.79305	1297.82605	-1005.77472	130.59801	1341.55579	-328.30646	363.05103	-9.03377	438.09222	113.55270	2.26479	-1116.07458	265.58075	49.20434	-978.89673	24.32959	-6.11481
45	0.367	831.84528	147.07843	1530.74414	-303.65878	215.49321	1299.40161	-1005.50250	130.80150	1342.82434	-340.51392	363.23584	-8.25989	424.47302	113.14583	2.11623	-1076.76050	269.49048	51.44334	-992.46375	23.89853	-6.21438
46	0.375	833.44977	145.74710	1529.12549	-303.02838	215.44666	1301.09839	-1005.61084	131.02332	1343.77087	-351.88879	363.61270	-6.72974	410.90765	112.73595	2.00957	-1038.82629	273.23346	53.92582	-1005.98090	23.47789	-6.32125
47	0.383	835.42645	144.50471	1527.17456	-302.70844	215.64627	1302.91187	-1006.10858	131.29906	1344.38867	-362.10822	364.21899	-4.32954	397.41443	112.33784	1.82342	-1003.22357	276.47833	55.66449	-1019.47119	23.07257	-6.34599
48	0.392	837.72357	143.36298	1524.91077	-302.68649	216.06393	1304.80542	-1006.98010	131.65623	1344.67810	-370.73206	365.07535	-1.05893	383.95941	111.88809	1.54525	-970.18292	279.14450	56.16716	-1032.96497	22.70789	-6.30708
49	0.400	840.29315	142.33072	1522.34912	-302.95679	216.66531	1306.71399	-1008.18414	132.11064	1344.64197	-377.36884	366.12805	3.07636	370.51868	111.35136	1.26674	-939.11719	281.47473	55.69715	-1046.45264	22.37385	-6.29328
50	0.408	843.09290	141.40431	1519.50513	-303.52048	217.40810	1308.55237	-1009.66479	132.65387	1344.27966	-381.74878	367.32083	8.24446	357.10077	110.78016	1.08039	-909.03058	283.87155	54.84755	-1059.90796	22.02150	-6.35394
51	0.417	846.08905	140.57010	1516.39844	-304.37564	218.23981	1310.22485	-1011.36426	133.25273	1343.58569	-383.41095	368.83377	14.94890	343.71973	110.24229	1.00066	-879.05981	286.71854	53.97294	-1073.33325	21.62021	-6.45655
52	0.425	849.25208	139.81241	1513.05420	-305.50415	219.11607	1311.64575	-1013.23114	133.87268	1342.55554	-381.36804	371.11609	23.81008	330.36389	109.72992	0.96459	-848.77014	290.25302	53.03775	-1086.72241	21.15300	-6.51665
53	0.433	852.54675	139.12128	1509.50012	-306.86609	220.02361	1312.76843	-1015.22333	134.49713	1341.19629	-374.41010	374.51892	34.86451	317.02191	109.22084	0.86184	-818.16565	294.50729	51.83667	-1099.99585	20.55393	-6.46508
54	0.442	855.92737	138.49200	1505.76746	-308.40701	220.97560	1313.59497	-1017.30701	135.14116	1339.52600	-361.97729	378.99887	47.11977	303.72150	108.76244	0.61371	-787.58868	299.39508	50.22361	-1113.05249	19.74605	-6.32101
55	0.450	859.34485	137.91873	1501.89233	-310.06720	221.99121	1314.16003	-1019.44800	135.86035	1337.56519	-344.74744	384.18042	59.01600	290.48199	108.38074	0.27629	-757.66046	304.79047	48.11442	-1125.93701	18.79216	-6.18375
56	0.458	862.75861	137.39435	1497.91565	-311.78351	223.08665	1314.51440	-1021.60181	136.72762	1335.33191	-324.33118	389.54089	69.28854	277.26447	108.02447	-0.00977	-729.21552	310.56494	45.35573	-1138.85767	17.89303	-6.13173
57	0.467	866.13989	136.91649	1493.88147	-313.49194	224.26146	1314.71753	-1023.70715	137.78967	1332.84778	-302.36938	394.55402	77.37293	264.01773	107.66309	-0.19312	-703.10999	316.61356	41.61499	-1151.97351	17.17659	-6.15512
58	0.475	869.46692	136.48694	1489.83667	-315.13745	225.48318	1314.82898	-1025.68665	139.03888	1330.14148	-279.80365	398.81155	83.26026	250.73584	107.29253	-0.34348	-680.00201	322.93530	36.45089	-1165.27979	16.61500	-6.19836
59	0.483	872.72034	136.10519	1485.83044	-316.68073	226.70120	1314.89661	-1027.45459	140.41920	1327.24890	-256.75763	402.10239	87.21848	237.44415	106.85410	-0.51464	-660.34033	329.79141	29.63003	-1178.70947	16.13396	-6.23013
60	0.492	875.88190	135.76773	1481.91284	-318.09201	227.86896	1314.94873	-1028.93433	141.86752	1324.21118	-232.91649	404.37680	89.61734	224.14615	106.27647	-0.67750	-644.51752	337.50409	21.33970	-1192.22437	15.67690	-6.25932
61	0.500	878.93146	135.46518	1478.13330	-319.34119	228.94843	1314.99316	-1030.07471	143.35588	1321.07239	-208.01076	405.63565	90.84367	210.80722	105.57670	-0.79153	-632.92151	345.97903	12.13909	-1205.79834	15.20269	-6.30782
62	0.508	881.84753	135.17606	1474.53979	-320.39636	229.90807	1315.01721	-1030.85254	144.91209	1317.87366	-182.06383	405.87869	91.25546	197.38968	104.86143	-0.86361	-625.86578	354.62054	2.96846	-1219.39575	14.69786	-6.37745
63	0.517	884.61261	134.87860	1471.17688	-321.22629	230.72205	1314.99207	-1031.27698	146.60458	1314.64856	-155.34102	405.11020	91.13963	183.87869	104.23967	-0.93089	-623.54822	362.50150	-4.81719	-1232.99963	14.19108	-6.45299
64	0.525	887.21436	134.57230	1468.08643	-321.80063	231.37341	1314.88269	-1031.39050	148.47537	1311.42371	-128.15285	403.34537	90.68678	170.27945	103.78951	-1.03372	-625.95557	368.57217	-9.93969	-1246.62805	13.74725	-6.52334
65	0.533	889.64087	134.27579	1465.30884	-322.08865	231.86337	1314.65515	-1031.23950	150.49065	1308.23694	-100.68486	400.63681	90.00951	156.60474	103.55591	-1.19373	-632.72443	372.19238	-12.18819	-1260.30176	13.41431	-6.58146
66	0.542	891.87555	134.00409	1462.88696	-322.06107	232.21327	1314.27905	-1030.83093	152.57980	1305.16748	-72.96483	397.08832	89.18199	142.86389	103.47523	-1.39361	-643.15082	373.58279	-12.63059	-1274.03149	13.15704	-6.62425
67	0.550	893.89557	133.76593	1460.86462	-321.70135	232.45105	1313.72510	-1030.13525	154.69934	1302.34009	-44.93925	392.82632	88.25556	129.06671	103.39973	-1.60003	-656.13367	373.58560	-12.55149	-1287.82251	12.88501	-6.64301
68	0.558	895.66858	133.57762	1459.28552	-321.02084	232.60028	1312.96521	-1029.13037	156.84418	1299.89661	-16.54866	387.97092	87.22626	115.23022	103.22607	-1.78672	-670.26794	373.02237	-12.60080	-1301.66455	12.54657	-6.61724
69	0.567	897.14648	133.45239	1458.19250	-320.06409	232.68753	1311.97632	-1027.83691	159.01923	1297.95691	12.22903	382.63794	86.01267	101.38535	102.91599	-1.92423	-684.49561	372.31464	-12.91084	-1315.52344	12.15674	-6.55425
70	0.575	898.26953	133.38255	1457.62390	-318.89862	232.75240	1310.74805	-1026.32043	161.20786	1296.59314	41.38940	376.96609	84.50486	87.58414	102.47016	-2.00154	-698.48090	371.62772	-13.40517	-1329.33508	11.74557	-6.48813
71	0.583	898.98212	133.34575	1457.60852	-317.59222	232.83167	1309.29285	-1024.66846	163.35614	1295.82007	70.97296	371.15347	82.63417	73.86142	101.92470	-2.05286	-712.27271	371.10428	-13.93817	-1342.96509	11.30708	-6.39317
72	0.592	899.24408	133.32312	1458.15942	-316.19333	232.93066	1307.65186	-1022.95917	165.40173	1295.60413	101.09608	365.45950	80.37495	60.18152	101.34249	-2.12328	-725.96674	370.80115	-14.41128	-1356.19165	10.80826	-6.13271
73	0.600	899.03564	133.31995	1459.26843	-314.73004	233.02950	1305.88733	-1021.24652	167.31467	1295.88733	131.89633	360.15723	77.68752	46.47479	100.82385	-2.23859	-739.61621	370.62750	-14.82076	-1368.78821	10.24636	-5.49403
74	0.608	898.35834	133.37628	1460.90747	-313.22253	233.11603	1304.06787	-1019.57172	169.07594	1296.60474	163.47002	355.50211	74.51286	32.72403	100.48079	-2.41440	-753.22998	370.49207	-15.18367	-1380.62964	9.68762	-4.26916
75	0.617	897.23328	133.54669	1463.03821	-311.68994	233.18983	1302.25928	-1017.97382	170.63834	1297.68994	195.88123	351.72919	70.86147	18.97952	100.36395	-2.65881	-766.80988	370.41577	-15.47135	-1391.69165	9.24423	-2.35771
76	0.625	895.69421	133.86499	1465.61682	-310.14758	233.23651	1300.51685	-1016.48492	171.94257	1299.08398	229.19475	349.04291	66.91789	5.30579	100.42043	-2.95779	-780.37567	370.45547	-15.66345	-1401.97681	8.98872	0.18406
77	0.633	893.78253	134.33131	1468.59241	-308.60815	233.21928	1298.87695	-1015.11310	172.95648	1300.73767	263.41302	347.60654	63.07247	-8.27341	100.49995	-3.25344	-793.95148	370.59070	-15.80631	-1411.42334	8.88348	3.18402
78	0.642	891.54279	134.92914	1471.90845	-307.09329	233.10286	1297.35278	-1013.83472	173.67197	1302.58606	298.34229	347.46835	59.79407	-21.78682	100.43634	-3.46783	-807.54065	370.72919	-15.95563	-1419.78662	8.82758	6.37676
79	0.650	889.01929	135.64604	1475.50635	-305.64142	232.88785	1295.94177	-1012.61536	174.06268	1304.52332	333.52191	348.40335	57.33210	-35.25728	100.15578	-3.57053	-821.13062	370.78192	-16.09605	-1426.59326	8.77216	9.41509
80	0.658	886.25458	136.47577	1479.32593	-304.30310	232.62564	1294.63599	-1011.43127	174.10986	1306.44434	368.25769	349.87439	55.46844	-48.65694	99.67046	-3.57264	-834.71790	370.71167	-16.17177	-1431.34497	8.81255	12.02576
81	0.667	883.29144	137.41257	1483.30627	-303.12915	232.39929	1293.43066	-1010.26624	173.89871	1308.31982	401.70764	351.28720	53.61681	-61.97775	99.04539	-3.48432	-848.30719	370.52594	-16.18233	-1433.84619	9.25627	14.28823
82	0.675	880.17255	138.44943	1487.38611	-302.15036	232.28419	1292.32678	-1009.10760	173.62433	1310.19495	433.04669	352.38748	51.24075	-75.31837	98.44394	-3.35589	-861.90356	370.24768	-16.18312	-1434.19189	10.58213	16.76800
83	0.683	876.93866	139.57419	1491.50623	-301.35678	232.31644	1291.32971	-1007.95239	173.48360	1312.11633	461.77094	353.39536	48.18447	-88.81923	98.03229	-3.28815	-875.51898	369.91028	-16.20556	-1432.34888	13.25575	20.16531
84	0.692	873.62952	140.76230	1495.61194	-300.69638	232.49237	1290.44604	-1006.80414	173.58762	1314.09265	487.94000	354.69165	44.60225	-102.49928	97.78583	-3.34241	-889.16547	369.55225	-16.23889	-1427.89551	17.55285	24.60751
85	0.700	870.28699	141.97629	1499.65869	-300.09506	232.79710	1289.68213	-1005.65967	173.96243	1316.10791	512.03192	356.42435	40.64755	-116.25394	97.57297	-3.50995	-902.85907	369.17999	-16.27650	-1420.15759	23.38093	29.35288
86	0.708	866.95490	143.17377	1503.61169	-299.47787	233.23367	1289.04749	-1004.51068	174.60260	1318.14575	534.42279	358.49026	36.30615	-130.01277	97.34007	-3.74393	-916.62408	368.76520	-16.32654	-1408.47705	30.17989	33.23179
87	0.717	863.67676	144.31729	1507.44263	-298.77759	233.83057	1288.55640	-1003.35663	175.51003	1320.20288	554.89972	360.79034	31.46306	-143.77382	97.06152	-3.95504	-930.46503	368.29715	-16.37493	-1392.49695	37.21793	35.22874
88	0.725	860.49561	145.38138	1511.12512	-297.93375	234.63153	1288.22278	-1002.20581	176.68771	1322.28137	572.65710	363.37195	26.02535	-157.55026	96.69938	-4.05301	-944.35437	367.79395	-16.39947	-1372.27637	44.08059	34.75639
89	0.733	857.45520	146.35852	1514.62964	-296.89212	235.68777	1288.05139	-1001.06824	178.11627	1324.37195	586.77472	366.36237	20.02477	-171.37529	96.30032	-4.04295	-958.25842	367.27106	-16.42056	-1348.09302	50.79206	31.78731
90	0.742	854.59808	147.25652	1517.92273	-295.61401	237.05426	1288.03540	-999.94830	179.75447	1326.45166	596.64911	369.80539	13.73934	-185.27948	95.94415	-4.01089	-972.16382	366.75345	-16.46209	-1320.22388	57.53257	26.93501
91	0.750	851.96320	148.08661	1520.97058	-294.08890	238.77408	1288.16101	-998.83209	181.55881	1328.49402	601.91486	373.51050	7.80509	-199.24451	95.57721	-4.00930	-986.08167	366.28253	-16.49211	-1288.96802	64.36375	21.31020
92	0.758	849.58820	148.85632	1523.74463	-292.33582	240.85907	1288.41138	-997.67908	183.48167	1330.47461	602.19421	376.98352	3.07866	-213.21249	95.08875	-4.02622	-1000.03485	365.85678	-16.48199	-1254.77002	71.19978	16.15935
93	0.767	847.51483	149.57257	1526.22302	-290.39456	243.28194	1288.77112	-996.44025	185.45285	1332.36096	597.34320	379.55054	0.10442	-227.13651	94.53176	-4.05006	-1014.03351	365.42868	-16.45464	-1218.23535	77.90584	12.48372
94	0.775	845.79474	150.25026	1528.38892	-288.31467	245.97253	1289.22900	-995.08185	187.38812	1334.10413	587.92010	380.80060	-1.29440	-240.99774	94.02954	-4.09716	-1028.06641	364.98730	-16.42326	-1180.03809	84.35313	10.74022
95	0.783	844.49066	150.90775	1530.22864	-286.14178	248.81432	1289.77148	-993.58521	189.22522	1335.64966	575.28027	380.93979	-1.77274	-254.75900	93.52231	-4.16856	-1042.11194	364.56738	-16.37379	-1140.85425	90.45269	10.68428
96	0.792	843.66846	151.54436	1531.73169	-283.90866	251.65958	1290.37622	-991.94330	190.94345	1336.96069	561.17480	380.52588	-1.92950	-268.31909	92.87128	-4.22263	-1056.14319	364.17017	-16.31608	-1101.39941	96.18658	11.56651
97	0.800	843.38684	152.13239	1532.88586	-281.64587	254.37186	1291.01599	-990.17603	192.53763	1338.03516	546.92572	379.98856	-2.06521	-281.51886	92.09596	-4.18459	-1070.15076	363.73929	-16.28651	-1062.41479	101.56583	12.74126
98	0.808	843.68854	152.63579	1533.67249	-279.40143	256.86322	1291.66553	-988.33923	193.98157	1338.89612	532.92310	379.51245	-2.27413	-294.16495	91.29812	-3.94931	-1084.15674	363.22992	-16.30847	-1024.48474	106.60297	14.14714
99	0.817	844.58838	153.02716	1534.06689	-277.24277	259.09692	1292.30359	-986.50922	195.23663	1339.55823	519.01001	379.12860	-2.57426	-305.97360	90.48943	-3.40895	-1098.17615	362.68466	-16.35538	-987.90088	111.35152	16.09573
100	0.825	846.06360	153.29352	1534.04260	-275.24274	261.06891	1292.91309	-984.77234	196.28403	1340.01477	505.05066	378.79453	-2.92299	-316.49109	89.59149	-2.49138	-1112.17773	362.19614	-16.37735	-952.75073	115.87686	18.67537
101	0.833	848.05463	153.43427	1533.57471	-273.46661	262.79001	1293.48596	-983.23773	197.13934	1340.24719	491.05981	378.46417	-3.23080	-325.19745	88.53055	-1.13735	-1126.11133	361.79480	-16.37789	-919.05670	120.15012	21.50534
102	0.842	850.47632	153.45081	1532.64404	-271.96320	264.27710	1294.02600	-982.04187	197.85715	1340.22021	477.10028	378.11777	-3.43821	-331.76257	87.20030	0.86769	-1139.96802	361.43811	-16.38917	-886.77747	123.99368	24.02157
103	0.850	853.23523	153.34695	1531.24182	-270.76489	265.54721	1294.54480	-981.30963	198.51477	1339.87085	463.21997	377.77545	-3.56608	-336.11340	85.18912	4.25789	-1153.79626	361.06717	-16.40837	-855.72717	127.15738	25.88979
104	0.858	856.24860	153.14288	1529.37122	-269.90063	266.60440	1295.05579	-981.10876	199.17117	1339.12659	449.44275	377.49429	-3.69100	-337.93073	81.77969	10.39164	-1167.64697	360.66132	-16.42398	-825.55255	129.47702	27.15232
105	0.867	859.46118	152.87460	1527.04724	-269.40564	267.43652	1295.56689	-981.45178	199.85344	1337.94312	435.76028	377.30606	-3.88550	-335.97168	76.56744	20.40102	-1181.52197	360.29019	-16.43704	-795.83081	130.96823	28.08249
106	0.875	862.85156	152.57880	1524.29260	-269.31702	268.02823	1296.07141	-982.32385	200.57782	1336.32446	422.12540	377.18292	-4.16445	-328.53076	70.00189	33.73050	-1195.38660	360.02271	-16.46611	-766.18787	131.79610	28.97145
107	0.883	866.42865	152.27939	1521.13098	-269.65991	268.37091	1296.54492	-983.68335	201.34969	1334.31091	408.47363	377.08148	-4.46942	-315.05292	63.21320	47.58498	-1209.20996	359.80887	-16.56114	-736.31097	132.13934	30.05314
108	0.892	870.21887	151.97484	1517.58032	-270.43381	268.46960	1296.95422	-985.44720	202.15466	1331.94836	394.76849	376.97897	-4.71830	-296.80811	57.33961	58.34545	-1222.97327	359.57104	-16.74751	-705.92792	132.03168	31.56532
109	0.900	874.24634	151.63412	1513.65308	-271.60486	268.34790	1297.27222	-987.50244	202.97638	1329.26221	381.03333	376.86282	-4.88404	-275.62891	52.87241	63.98457	-1236.67920	359.30722	-16.96236	-674.91632	131.40341	33.74108
110	0.908	878.51917	151.21588	1509.36035	-273.10889	268.03973	1297.48828	-989.74237	203.80023	1326.26282	367.33569	376.72137	-5.00900	-252.49106	49.48535	65.18265	-1250.36536	359.03952	-17.10888	-643.48108	130.29646	36.65830
111	0.917	883.02728	150.70145	1504.71570	-274.86270	267.57690	1297.60999	-992.08948	204.59171	1322.98169	353.72797	376.54974	-5.14690	-227.53036	46.48549	64.21140	-1264.06616	358.74744	-17.17569	-612.19769	128.90846	40.12849
112	0.925	887.74292	150.10693	1499.73865	-276.77930	266.99490	1297.65320	-994.47858	205.30472	1319.47998	340.19958	376.34262	-5.32190	-200.80232	43.45591	63.06387	-1277.76477	358.39886	-17.24536	-581.89093	127.49042	43.70712
113	0.933	892.62506	149.46341	1494.45752	-278.77875	266.34338	1297.63171	-996.81854	205.90945	1315.80859	326.69101	376.08847	-5.53188	-172.66267	40.50804	62.57257	-1291.39551	358.04846	-17.35707	-553.43372	126.35152	46.79728
114	0.942	897.62964	148.79472	1488.91028	-280.79483	265.67316	1297.55127	-998.97528	206.40230	1311.97510	313.15143	375.79385	-5.75338	-143.71550	38.05441	62.64446	-1304.90234	357.83893	-17.43068	-527.46356	125.83559	48.90457
115	0.950	902.71472	148.11005	1483.13660	-282.77911	265.02014	1297.41333	-1000.80414	206.81323	1307.96704	299.57031	375.49387	-5.95417	-114.57714	36.52164	62.80511	-1318.29688	357.83551	-17.38735	-504.13824	126.19722	49.91081
116	0.958	907.83514	147.40431	1477.17065	-284.69751	264.41611	1297.22534	-1002.21252	207.18178	1303.79150	285.95715	375.21765	-6.11724	-85.60602	36.24424	62.58781	-1331.66858	357.90585	-17.27476	-483.21588	127.58598	50.05795
117	0.967	912.93738	146.66171	1471.04407	-286.52042	263.90125	1297.00659	-1003.19745	207.50253	1299.47717	272.31445	374.96606	-6.24139	-56.82904	37.41369	61.74017	-1345.13013	357.84235	-17.20143	-464.43103	130.07045	49.64696
118	0.975	917.96222	145.85809	1464.79395	-288.21466	263.51611	1296.78613	-1003.82330	207.73210	1295.05371	258.64365	374.72165	-6.34723	-28.09534	40.06056	60.27031	-1358.72632	357.58630	-17.21213	-447.81454	133.54616	48.71274
119	0.983	922.84900	144.96176	1458.47058	-289.73959	263.29236	1296.59717	-1004.16321	207.86523	1290.54956	244.95284	374.46228	-6.48298	0.75513	44.09582	58.38551	-1372.41504	357.25406	-17.28266	-433.75647	137.65317	46.85335
120	0.992	927.53705	143.94382	1452.13733	-291.04099	263.24902	1296.46875	-1004.25525	207.98120	1286.01123	231.23627	374.18304	-6.67601	29.81955	49.30181	56.40936	-1386.15637	356.94669	-17.38995	-422.85229	141.82802	43.32187
121	1.000	931.96857	142.79855	1445.86926	-292.04501	263.38654	1296.41687	-1004.09875	208.18106	1281.50208	217.48083	373.89655	-6.89824	59.13419	55.32554	54.67377	-1399.97278	356.64191	-17.53375	-415.64294	145.47282	37.41348
122	1.008	936.09235	141.54715	1439.75000	-292.66870	263.67804	1296.44165	-1003.67761	208.47505	1277.07092	203.70474	373.60764	-7.09608	88.71844	61.80184	53.39567	-1413.89441	356.29449	-17.68316	-412.36179	148.17218	29.02597
123	1.017	939.86530	140.22087	1433.87085	-292.84796	264.07187	1296.52441	-1002.98126	208.77495	1272.73474	189.94583	373.31775	-7.23000	118.58142	68.50432	52.62833	-1427.89722	355.93121	-17.76124	-412.79169	149.85960	19.14158
124	1.025	943.25293	138.85207	1428.32910	-292.55652	264.50848	1296.62585	-1002.00421	208.97668	1268.49463	176.20743	373.02411	-7.30192	148.69147	75.37229	52.30348	-1441.92224	355.61853	-17.72014	-416.33630	150.84499	9.75813
125	1.033	946.22797	137.47763	1423.22510	-291.80582	264.94141	1296.68994	-1000.73389	208.99210	1264.35645	162.43976	372.69183	-7.35441	179.03723	82.40594	52.29705	-1455.89832	355.38538	-17.57251	-422.46661	151.57312	2.86150
126	1.042	948.76984	136.13583	1418.65808	-290.63580	265.35126	1296.65527	-999.15204	208.73515	1260.34998	148.58011	372.28085	-7.43444	209.70450	89.58797	52.47279	-1469.72888	355.20413	-17.27503	-431.18384	152.20697	-0.88520
127	1.050	950.86694	134.85745	1414.71570	-289.10089	265.75128	1296.46509	-997.25311	208.14441	1256.55945	134.62125	371.81375	-7.56502	240.80365	96.92274	52.70379	-1483.28455	355.08139	-16.59276	-442.58661	152.58003	-2.29117
128	1.058	952.51703	133.66302	1411.46631	-287.25983	266.17798	1296.07117	-995.06030	207.22638	1253.13953	120.63219	371.37851	-7.73576	272.36121	104.40166	52.91821	-1496.42810	355.09192	-15.17113	-456.02194	152.58475	-2.59187
129	1.067	953.72485	132.56477	1408.95813	-285.17694	266.66626	1295.43201	-992.62769	206.06375	1250.28723	106.69598	371.05334	-7.90250	304.31879	111.89384	53.13851	-1509.01550	355.26227	-12.76701	-470.29834	152.34824	-2.61742
130	1.075	954.49976	131.56668	1407.22253	-282.92410	267.23099	1294.51367	-990.03119	204.79230	1248.18567	92.85550	370.83392	-8.02220	336.57489	119.19061	53.44506	-1520.86658	355.57477	-9.31650	-484.55252	152.04817	-2.73401
131	1.083	954.84930	130.66425	1406.27612	-280.57306	267.86899	1293.29956	-987.35297	203.56781	1246.96143	79.12747	370.64038	-8.10950	368.99518	126.08352	53.94640	-1531.83875	356.20599	-4.72124	-498.49460	151.76723	-3.03384
132	1.092	954.77490	129.85135	1406.11963	-278.18390	268.56827	1291.80750	-984.66589	202.53162	1246.66162	65.52766	370.40042	-8.22185	401.37036	132.29404	54.77722	-1541.93408	357.65033	1.32760	-512.13959	151.50676	-3.46451
133	1.100	954.27515	129.13144	1406.73413	-275.79654	269.31168	1290.09607	-982.03131	201.80231	1247.24976	52.06331	370.09708	-8.37498	433.35175	137.44695	56.01070	-1551.16162	360.27707	9.04230	-525.57733	151.21266	-3.91955
134	1.108	953.35565	128.52301	1408.07935	-273.43213	270.07919	1288.25537	-979.50659	201.48279	1248.63037	38.70811	369.73154	-8.52831	464.52423	141.24066	57.53580	-1559.18115	363.61523	17.98499	-538.88019	150.78732	-4.30654
135	1.117	952.03564	128.05344	1410.09412	-271.10419	270.85138	1286.38647	-977.14435	201.64145	1250.68103	25.39966	369.29459	-8.65090	494.59473	143.59645	59.04825	-1565.10803	366.59851	27.24930	-552.10852	150.17288	-4.59312
136	1.125	950.34717	127.74762	1412.69739	-268.82910	271.60104	1284.57190	-974.98199	202.27829	1253.27124	12.07999	368.78427	-8.74541	523.42157	144.66788	60.13478	-1567.60767	368.70572	36.24384	-565.31934	149.41710	-4.80533
137	1.133	948.32648	127.61572	1415.80164	-266.62744	272.27936	1282.85535	-973.03503	203.32126	1256.27576	-1.26695	368.20584	-8.82727	550.84381	144.85278	60.36063	-1565.12292	370.38324	44.84171	-578.53699	148.61043	-4.98640
138	1.142	946.00464	127.64758	1419.32593	-264.52063	272.82639	1281.24927	-971.29633	204.65894	1259.59241	-14.62813	367.55563	-8.91930	576.52820	144.63815	59.43232	-1556.49060	372.50064	52.97924	-591.75879	147.80537	-5.16549
139	1.150	943.40643	127.81886	1423.19312	-262.52698	273.19958	1279.76099	-969.73608	206.17245	1263.15210	-27.99165	366.84045	-9.03662	599.98596	144.23672	57.38007	-1541.86145	375.57880	60.50539	-604.99890	147.02211	-5.34043
140	1.158	940.55713	128.10028	1427.32251	-260.65607	273.39197	1278.40857	-968.30450	207.74060	1266.91016	-41.35564	366.09805	-9.16468	620.76318	143.59561	54.44572	-1522.89648	379.30750	67.26964	-618.27979	146.29408	-5.48404
141	1.167	937.48810	128.46030	1431.62659	-258.90155	273.43622	1277.21948	-966.93579	209.23380	1270.83459	-54.73055	365.38095	-9.27669	638.65985	142.78606	50.79094	-1501.92786	382.87701	73.21234	-631.58807	145.67374	-5.59007
142	1.175	934.23590	128.86760	1436.01636	-257.23285	273.38983	1276.22522	-965.55347	210.51917	1274.90112	-68.12871	364.74017	-9.35732	653.78052	142.04755	46.49107	-1480.85681	385.67535	78.28349	-644.89294	145.18044	-5.68771
143	1.183	930.83948	129.29939	1440.40576	-255.59230	273.29541	1275.45593	-964.07941	211.47351	1279.09424	-81.55034	364.20190	-9.40203	666.34149	141.44569	41.74995	-1460.42371	387.52356	82.16570	-658.20288	144.77554	-5.78598
144	1.192	927.34167	129.74484	1444.71582	-253.91428	273.14536	1274.93787	-962.45276	212.00699	1283.40125	-94.99629	363.74942	-9.42097	676.36792	140.69662	36.91726	-1440.25464	388.47876	84.17938	-671.56335	144.40805	-5.85729
145	1.200	923.79187	130.19814	1448.87720	-252.15582	272.88330	1274.68896	-960.64917	212.10611	1287.80286	-108.48839	363.36304	-9.43917	683.58606	139.38069	32.19443	-1419.55469	388.64789	83.72610	-685.00964	144.05710	-5.89692
146	1.208	920.24518	130.65303	1452.83362	-250.31229	272.43192	1274.71545	-958.68329	211.85767	1292.27148	-122.06032	363.03610	-9.47711	687.58447	137.29645	27.36649	-1397.71594	388.17877	80.88524	-698.54449	143.72272	-5.93172
147	1.217	916.75665	131.10492	1456.54321	-248.40921	271.72656	1275.01331	-956.58630	211.41013	1296.77844	-135.72609	362.72754	-9.53514	687.95947	134.53426	22.06205	-1374.48682	387.17456	76.38324	-712.15729	143.39555	-5.96587
148	1.225	913.37640	131.55391	1459.97144	-246.48114	270.75113	1275.57178	-954.38190	210.90233	1301.30383	-149.46410	362.37909	-9.59212	684.48102	131.40666	16.40627	-1349.91028	385.65775	71.07718	-725.83789	143.05577	-5.98005
149	1.233	910.14984	132.00314	1463.08325	-244.55222	269.55075	1276.37256	-952.07849	210.42642	1305.83887	-163.24104	361.97034	-9.62528	677.36713	128.50359	11.24949	-1324.18860	383.86322	65.68648	-739.56946	142.69955	-5.97422
150	1.242	907.12518	132.45746	1465.84314	-242.62836	268.20258	1277.38696	-949.67834	210.03477	1310.38025	-177.05183	361.51614	-9.64114	667.25201	126.43915	7.58294	-1297.44824	382.24512	60.72555	-753.34607	142.34761	-5.96413
151	1.250	904.35962	132.92181	1468.22070	-240.70197	266.78461	1278.58142	-947.18927	209.75439	1314.92236	-190.92580	361.05484	-9.67163	654.90454	125.31994	5.72657	-1269.49585	380.97681	56.38116	-767.18774	142.01678	-5.94606
152	1.258	901.92218	133.39325	1470.19214	-238.76688	265.36713	1279.92773	-944.63446	209.58832	1319.45007	-204.87596	360.64502	-9.74184	641.17407	124.74246	5.17445	-1239.79492	379.85724	52.68128	-781.11139	141.68623	-5.90523
153	1.267	899.89178	133.86349	1471.73779	-236.83646	264.00275	1281.40906	-942.06348	209.50468	1323.93494	-218.84187	360.35864	-9.84499	626.93988	124.32509	5.14457	-1207.78235	378.78113	49.91050	-795.09473	141.31984	-5.84694
154	1.275	898.34735	134.33649	1472.84204	-234.94969	262.72144	1283.01965	-939.56299	209.43668	1328.33093	-232.66530	360.28870	-9.92301	612.79388	123.96898	5.09548	-1173.35779	377.96222	48.65807	-809.08441	140.92102	-5.77995
155	1.283	897.35394	134.82767	1473.49402	-233.15887	261.54688	1284.76501	-937.24695	209.31677	1332.57336	-246.07475	360.54303	-9.84965	598.85480	123.65050	4.84663	-1137.13538	377.68164	49.41247	-823.04370	140.51855	-5.68995
156	1.292	896.95068	135.35403	1473.68823	-231.51926	260.50873	1286.65698	-935.22821	209.11792	1336.58667	-258.68335	361.19867	-9.44272	584.96527	123.27005	4.47588	-1100.28442	377.97400	52.04519	-836.98187	140.10596	-5.56594
157	1.300	897.14246	135.93982	1473.42590	-230.09114	259.63892	1288.70117	-933.60431	208.86569	1340.29883	-270.03851	362.24304	-8.53867	570.98413	122.74789	4.15544	-1064.19409	378.58386	55.55719	-850.93829	139.65005	-5.43829
158	1.308	897.89575	136.61658	1472.71838	-228.93402	258.96857	1290.88525	-932.46649	208.62700	1343.65613	-279.72321	363.58096	-7.05755	556.91876	122.11211	3.96701	-1030.07239	379.17633	58.53631	-864.94098	139.15514	-5.35991
159	1.317	899.14148	137.40860	1471.58679	-228.09024	258.53137	1293.17896	-931.90192	208.47693	1346.62585	-287.49200	365.15030	-4.91885	542.91174	121.49147	3.81032	-998.47058	379.52393	60.09626	-878.96045	138.66818	-5.34451
160	1.325	900.78821	138.32594	1470.05566	-227.58102	258.35886	1295.53723	-931.96606	208.45457	1349.18884	-293.38654	367.08868	-1.80124	529.08270	121.01215	3.55727	-969.03711	379.55417	60.34156	-892.92053	138.20531	-5.33329
161	1.333	902.74030	139.36966	1468.14819	-227.41713	258.45914	1297.90015	-932.64954	208.54858	1351.33459	-297.49554	369.89578	3.11107	515.38599	120.65599	3.22895	-940.77399	379.39172	59.96866	-906.76276	137.70107	-5.23293
162	1.342	904.91211	140.53430	1465.88989	-227.60822	258.80280	1300.19470	-933.88190	208.70964	1353.06287	-299.11401	374.41815	11.04742	501.72467	120.29170	2.91207	-912.58447	379.39883	59.56838	-920.47205	137.07149	-5.01444
163	1.350	907.23865	141.80238	1463.30859	-228.16319	259.33972	1302.34497	-935.56964	208.86537	1354.38245	-296.26862	381.39200	22.85653	488.09930	119.84636	2.63095	-883.74463	380.01508	59.31311	-934.08502	136.38797	-4.81132
164	1.358	909.67975	143.14011	1460.43372	-229.07765	260.02725	1304.29333	-937.62915	208.94699	1355.30444	-286.87823	390.83063	37.96095	474.56232	119.37442	2.37856	-854.10522	381.40857	59.12840	-947.69556	135.91643	-4.86020
165	1.367	912.21545	144.50624	1457.29871	-230.31689	260.83530	1306.01904	-939.99780	208.91531	1355.82910	-270.60699	401.88937	54.22187	461.12671	118.96946	2.16647	-824.00537	383.35086	58.96222	-961.35449	135.78236	-5.22672
166	1.375	914.83771	145.86865	1453.94531	-231.81592	261.73553	1307.54102	-942.62817	208.76263	1355.93506	-249.29738	413.24756	68.93050	447.73065	118.65021	2.00020	-794.06897	385.47897	58.82759	-975.00122	135.75275	-5.68522
167	1.383	917.53955	147.21336	1450.42603	-233.50027	262.70160	1308.89807	-945.47101	208.50867	1355.58777	-225.72786	423.65039	80.02158	434.27185	118.34425	1.86017	-765.02496	387.60324	58.62550	-988.56073	135.55038	-5.98141
168	1.392	920.30304	148.54108	1446.80701	-235.30637	263.71497	1310.13416	-948.46039	208.19919	1354.75977	-201.99306	432.34888	86.79771	420.70746	117.98003	1.73417	-737.52936	389.78796	57.95009	-1002.02246	135.11154	-6.06499
169	1.400	923.09265	149.85690	1443.16089	-237.19125	264.76205	1311.29431	-951.51208	207.89038	1353.44714	-178.66710	439.21176	89.93124	407.10156	117.56026	1.62315	-712.07739	392.20874	56.06863	-1015.42719	134.48709	-6.02430
170	1.408	925.85797	151.15970	1439.55383	-239.13724	265.82602	1312.41870	-954.53290	207.63824	1351.67761	-155.18950	444.50531	90.82212	393.54468	117.11858	1.51864	-689.08978	394.99512	52.13651	-1028.84692	133.77245	-5.95883
171	1.417	928.54407	152.43756	1436.04272	-241.14871	266.87799	1313.53052	-957.42719	207.50635	1349.51172	-130.86433	448.55453	90.78116	380.05414	116.67479	1.41403	-668.96942	398.28665	45.57217	-1042.34326	133.10791	-5.94776
172	1.425	931.10077	153.67436	1432.68201	-243.23677	267.87979	1314.63318	-960.10333	207.55457	1347.03613	-105.48622	451.49225	90.55587	366.57770	116.27650	1.29448	-652.01172	402.48492	36.45462	-1055.92029	132.58548	-6.03083
173	1.433	933.48804	154.86356	1429.52710	-245.39941	268.80206	1315.71289	-962.48773	207.81665	1344.34509	-79.34413	453.23755	90.33955	353.07605	115.99417	1.11604	-638.38812	408.32635	25.65486	-1069.53833	132.17735	-6.17207
174	1.442	935.68011	156.01819	1426.63184	-247.60785	269.63089	1316.73926	-964.54614	208.32092	1341.51733	-52.92381	453.63528	90.02097	339.55969	115.80811	0.86457	-628.29822	416.35297	14.46706	-1083.16309	131.79993	-6.28815
175	1.450	937.66571	157.16374	1424.04126	-249.80765	270.35284	1317.66638	-966.29846	209.12196	1338.60046	-26.58147	452.55994	89.40202	326.03650	115.57276	0.61019	-622.12708	426.09064	4.16803	-1096.77954	131.40581	-6.33733
176	1.458	939.44214	158.31696	1421.78882	-251.93130	270.94678	1318.43750	-967.80646	210.27713	1335.61975	-0.38419	449.96161	88.32986	312.49103	115.18002	0.43727	-620.45703	435.80508	-4.01211	-1110.37524	131.01024	-6.36015
177	1.467	941.01221	159.47327	1419.90393	-253.91164	271.39917	1318.99390	-969.13721	211.79556	1332.59790	25.80081	445.90247	86.75075	298.92841	114.69969	0.33426	-623.81476	443.27570	-9.12027	-1123.94385	130.65886	-6.42443
178	1.475	942.37915	160.60901	1418.41943	-255.69196	271.72772	1319.28613	-970.32355	213.62201	1329.57300	52.12389	440.53418	84.68084	285.37610	114.28149	0.20408	-632.12933	447.20453	-11.25142	-1137.49878	130.37038	-6.55615
179	1.483	943.53455	161.68892	1417.37158	-257.22913	271.97903	1319.28406	-971.34326	215.67007	1326.62000	78.65848	434.04251	82.17935	271.85663	113.99356	-0.01788	-644.26685	448.03680	-11.58737	-1151.06409	130.11539	-6.71919
180	1.492	944.45117	162.67641	1416.79236	-258.49127	272.19516	1318.97986	-972.13757	217.86237	1323.86548	105.42261	426.66397	79.36566	258.38101	113.80295	-0.29034	-658.33563	447.30188	-11.34889	-1164.65796	129.84422	-6.83280
181	1.500	945.08911	163.54521	1416.70215	-259.46503	272.39661	1318.38599	-972.65448	220.14349	1321.47314	132.44022	418.71927	76.40396	244.95032	113.61349	-0.51963	-672.71899	446.31396	-11.15907	-1178.27454	129.51341	-6.83212
182	1.508	945.40466	164.28705	1417.11035	-260.16980	272.59189	1317.53015	-972.87537	222.47574	1319.59717	159.75809	410.53149	73.40956	231.55704	113.31200	-0.68042	-686.71008	445.61115	-11.23471	-1191.86865	129.08882	-6.73792
183	1.517	945.35449	164.91144	1418.02087	-260.65796	272.77866	1316.44983	-972.81311	224.82190	1318.33679	187.42490	402.33392	70.36102	218.16321	112.87000	-0.83949	-700.28094	445.21954	-11.60565	-1205.35620	128.53490	-6.64341
184	1.525	944.90259	165.43681	1419.43384	-260.99536	272.94037	1315.18567	-972.50073	227.12431	1317.71741	215.50832	394.33694	67.11772	204.70963	112.36714	-1.03628	-713.63995	444.98907	-12.18154	-1218.59363	127.79820	-6.59565
185	1.533	944.03119	165.88042	1421.34131	-261.23923	273.05170	1313.77625	-971.98529	229.30350	1317.69238	244.17609	386.81927	63.51085	191.19336	111.88205	-1.21468	-726.98553	444.74945	-12.81121	-1231.37476	126.82469	-6.49208
186	1.542	942.74213	166.25992	1423.72620	-261.42819	273.08694	1312.26282	-971.32776	231.28310	1318.15662	273.73932	380.11786	59.46836	177.67688	111.45249	-1.30975	-740.41351	444.46808	-13.32417	-1243.54321	125.61606	-6.13155
187	1.550	941.04938	166.59439	1426.55872	-261.58438	273.02805	1310.70154	-970.60327	233.02374	1318.97925	304.52359	374.60873	55.17368	164.19940	111.12527	-1.33291	-753.91693	444.28387	-13.59910	-1255.09839	124.24440	-5.37016
188	1.558	938.97314	166.89107	1429.79553	-261.71802	272.86688	1309.17322	-969.89441	234.53323	1320.04102	336.61212	370.66443	51.14865	150.73294	110.94242	-1.34695	-767.45428	444.29498	-13.66681	-1266.12231	122.81018	-4.20700
189	1.567	936.53845	167.13695	1433.38501	-261.83429	272.60123	1307.76953	-969.27563	235.84499	1321.25122	369.64288	368.51166	48.11039	137.20749	110.89146	-1.41181	-781.01355	444.42535	-13.69726	-1276.63586	121.40189	-2.73437
190	1.575	933.77356	167.30421	1437.27393	-261.93906	272.23532	1306.56042	-968.80084	236.98895	1322.54700	402.77753	368.06573	46.57462	123.56387	110.89435	-1.54929	-794.59967	444.54465	-13.83200	-1286.53857	120.07231	-1.03425
191	1.583	930.70612	167.36136	1441.41064	-262.04004	271.78607	1305.56946	-968.49713	237.97540	1323.88464	434.87775	368.87997	46.38784	109.81891	110.84787	-1.73043	-808.20984	444.57361	-14.07154	-1295.59216	118.84361	0.85039
192	1.592	927.35852	167.28720	1445.74744	-262.15192	271.28680	1304.77478	-968.36438	238.80789	1325.23425	464.84143	370.31183	46.62175	96.05881	110.70885	-1.91782	-821.84766	444.46405	-14.32207	-1303.43506	117.72620	2.81998
193	1.600	923.74579	167.07471	1450.24365	-262.30344	270.78687	1304.12891	-968.38269	239.51001	1326.58423	491.94565	371.84341	46.12501	82.36075	110.51631	-2.08965	-835.51941	444.19568	-14.49445	-1309.76538	116.66959	4.64077
194	1.608	919.87830	166.72421	1454.86768	-262.53241	270.34250	1303.58130	-968.52917	240.11890	1327.94836	516.05688	373.29691	44.30827	68.73816	110.31141	-2.20779	-849.20428	443.81500	-14.56282	-1314.62476	115.42773	6.13894
195	1.617	915.76703	166.24268	1459.59302	-262.87134	269.99762	1303.09241	-968.78851	240.66013	1329.36389	537.61865	374.77762	41.36972	55.14206	110.08220	-2.24902	-862.87231	443.41873	-14.56273	-1318.42700	113.48566	7.66846
196	1.625	911.42737	165.64429	1464.38855	-263.33582	269.77222	1302.63623	-969.15100	241.16193	1330.87256	557.35980	376.45438	37.81570	41.51199	109.79529	-2.26752	-876.52692	443.05579	-14.55197	-1321.54834	110.33544	10.28035
197	1.633	906.88171	164.94638	1469.21570	-263.91846	269.66699	1302.19812	-969.60870	241.68564	1332.49072	575.85431	378.39395	33.90871	27.82596	109.43895	-2.33986	-890.20691	442.69525	-14.56409	-1323.84460	106.05471	15.00129
198	1.642	902.15918	164.16684	1474.03101	-264.58762	269.68268	1301.77112	-970.14960	242.32169	1334.19104	593.21167	380.58478	29.58698	14.09126	109.03587	-2.47117	-903.95911	442.31586	-14.58216	-1324.62280	101.51861	21.72487
199	1.650	897.29041	163.32068	1478.78735	-265.29099	269.84567	1301.35693	-970.74426	243.15771	1335.92163	609.10223	383.07370	24.76394	0.31514	108.64114	-2.61272	-917.79321	441.93466	-14.57194	-1323.03125	97.99566	28.94083
200	1.658	892.30255	162.41574	1483.43823	-265.96509	270.21332	1300.96753	-971.33905	244.24615	1337.64478	623.07111	385.99323	19.58423	-13.49017	108.28127	-2.72763	-931.67346	441.53882	-14.53176	-1318.37695	96.58716	34.64118
201	1.667	887.21851	161.45139	1487.94299	-266.54889	270.84860	1300.62280	-971.86908	245.58835	1339.34607	634.76746	389.40805	14.40698	-27.30273	107.89886	-2.80678	-945.57227	441.08838	-14.48465	-1310.21460	97.73161	37.51727
202	1.675	882.05969	160.41812	1492.26904	-266.99380	271.79144	1300.34277	-972.29095	247.13541	1341.01282	643.74274	393.15854	9.63166	-41.11960	107.44276	-2.86438	-959.49005	440.57227	-14.46088	-1298.42407	100.96176	37.48184
203	1.683	876.85254	159.30295	1496.39160	-267.26712	273.05380	1300.14136	-972.60242	248.79575	1342.62903	649.12610	396.85815	5.58506	-54.95479	106.96107	-2.93044	-973.41809	440.00143	-14.49418	-1283.18408	105.21436	35.38689
204	1.692	871.63525	158.09647	1500.29175	-267.35327	274.63559	1300.02393	-972.81512	250.46051	1344.20081	649.86475	399.96127	2.52152	-68.79398	106.52859	-3.02303	-987.33447	439.39056	-14.58690	-1264.74304	109.45621	32.41688
205	1.700	866.45990	156.78906	1503.95593	-267.25354	276.53424	1299.98938	-972.91809	252.04248	1345.76074	645.41663	401.92477	0.61086	-82.59639	106.14112	-3.13725	-1001.23071	438.79346	-14.68151	-1243.31177	113.13414	29.57345
206	1.708	861.39453	155.36282	1507.37598	-266.98260	278.73297	1300.03003	-972.88983	253.49231	1347.32788	636.15985	402.59494	-0.21000	-96.34305	105.71434	-3.25974	-1015.10815	438.30246	-14.69497	-1219.18933	116.25714	27.43996
207	1.717	856.52246	153.78969	1510.54626	-266.56876	281.17645	1300.13196	-972.73273	254.79739	1348.88013	623.41882	402.39948	-0.34494	-110.05031	105.17165	-3.36582	-1028.95874	437.93317	-14.60594	-1192.80371	119.12976	26.24150
208	1.725	851.93182	152.03421	1513.45801	-266.05533	283.75989	1300.27551	-972.48077	255.97537	1350.36414	609.08728	401.94748	-0.29869	-123.74026	104.53816	-3.41720	-1042.77295	437.56140	-14.49240	-1164.57227	121.98735	26.01599
209	1.733	847.69934	150.05737	1516.09998	-265.50189	286.34711	1300.43970	-972.18829	257.04581	1351.71509	594.68408	401.56757	-0.34356	-137.42049	103.93090	-3.40096	-1056.56458	437.07416	-14.43821	-1134.80469	124.88322	26.69797
210	1.742	843.87726	147.82462	1518.46582	-264.98315	288.80853	1300.61829	-971.91956	258.00397	1352.87451	580.70935	401.28644	-0.53856	-151.10074	103.45656	-3.35704	-1070.36548	436.52765	-14.42397	-1103.72461	127.78737	28.10071
211	1.750	840.48492	145.31721	1520.56140	-264.57410	291.06079	1300.85046	-971.73669	258.82648	1353.80066	566.97247	401.01459	-0.89347	-164.79230	103.10891	-3.33345	-1084.18262	436.04556	-14.37558	-1071.56238	130.66995	29.89814
212	1.758	837.50763	142.53558	1522.40125	-264.32361	293.08020	1301.21008	-971.69128	259.49048	1354.46655	553.20667	400.67929	-1.35066	-178.47063	102.75684	-3.34385	-1097.98694	435.63284	-14.29946	-1038.66968	133.51581	31.73275
213	1.767	834.90521	139.49004	1524.00281	-264.24747	294.87259	1301.74878	-971.82227	259.98093	1354.85181	539.33765	400.28256	-1.75606	-192.06885	102.27784	-3.38158	-1111.75623	435.22791	-14.27548	-1005.55353	136.24773	33.47268
214	1.775	832.62329	136.18631	1525.38477	-264.34930	296.43893	1302.46985	-972.15674	260.28754	1354.93884	525.44940	399.87427	-1.99082	-205.47076	101.66844	-3.41262	-1125.49194	434.84625	-14.34134	-972.81091	138.63924	35.35176
215	1.783	830.60315	132.62082	1526.56995	-264.64288	297.77295	1303.34985	-972.71729	260.40475	1354.71179	511.64606	399.50031	-2.08911	-218.46994	100.95181	-3.34057	-1139.19275	434.52252	-14.46331	-940.99933	140.41180	37.71873
216	1.792	828.78833	128.79642	1527.58325	-265.15106	298.86963	1304.35974	-973.53479	260.34009	1354.14978	497.96686	399.18552	-2.18621	-230.83221	100.03124	-3.02352	-1152.85522	434.20370	-14.58173	-910.46045	141.45366	40.59596
217	1.800	827.12915	124.73944	1528.45056	-265.89166	299.72693	1305.47607	-974.65619	260.11685	1353.22156	484.38516	398.93155	-2.37914	-242.44093	98.79997	-2.36424	-1166.50708	433.82959	-14.65175	-881.19788	141.86995	43.54165
218	1.808	825.58496	120.49037	1529.19897	-266.87244	300.34885	1306.68555	-976.14154	259.75748	1351.89185	470.83655	398.72681	-2.65384	-253.26639	97.38406	-1.37027	-1180.19861	433.43323	-14.67814	-852.93500	141.80972	45.96361
219	1.817	824.12366	116.08713	1529.85938	-268.09598	300.75586	1307.97876	-978.04803	259.26849	1350.13257	457.25909	398.56100	-2.92430	-263.16324	96.05603	-0.07787	-1193.95264	433.06815	-14.72178	-825.32178	141.30341	47.52999
220	1.825	822.71936	111.56804	1530.46484	-269.56363	300.98923	1309.33203	-980.40424	258.65744	1347.93860	443.62537	398.42255	-3.11520	-271.81250	94.93661	1.54887	-1207.74304	432.74249	-14.83840	-798.09290	140.27696	48.31771
221	1.833	821.34961	106.97777	1531.04553	-271.27301	301.09253	1310.69336	-983.19189	257.96448	1345.33899	429.94482	398.29303	-3.22072	-278.93167	93.89001	3.64693	-1221.52625	432.47287	-15.00388	-771.07159	138.67595	48.66127
222	1.842	819.99194	102.35825	1531.62524	-273.21710	301.09366	1311.97937	-986.35571	257.25690	1342.39111	416.25266	398.15067	-3.30042	-284.47806	92.56630	6.56983	-1235.28027	432.26538	-15.14699	-744.11670	136.53299	48.88888
223	1.850	818.62012	97.73926	1532.22412	-275.38736	301.01556	1313.09058	-989.82892	256.58762	1339.15552	402.57678	397.98431	-3.41573	-288.45877	90.49583	11.08334	-1249.00769	432.06271	-15.24505	-717.08411	133.90355	49.19858
224	1.858	817.20239	93.13747	1532.86243	-277.76859	300.89334	1313.94189	-993.54248	255.97198	1335.67615	388.90753	397.80798	-3.58134	-290.36743	87.36333	18.14752	-1262.72839	431.81757	-15.33574	-689.81207	130.77084	49.73161
225	1.867	815.70398	88.55708	1533.56348	-280.32571	300.76379	1314.48669	-997.41235	255.40219	1331.97998	375.22351	397.63828	-3.77573	-288.99353	83.38986	28.02115	-1276.46924	431.55292	-15.45475	-662.22705	127.10474	50.61006
226	1.875	814.09430	83.98979	1534.34985	-283.00250	300.64444	1314.72168	-1001.32349	254.87259	1328.09363	361.52930	397.45566	-3.97810	-283.20206	79.36633	39.45738	-1290.21899	431.32361	-15.57926	-634.52167	123.01822	51.83180
227	1.883	812.35895	79.42169	1535.23389	-285.73557	300.53235	1314.67676	-1005.12573	254.36942	1324.05359	347.84650	397.22980	-4.18509	-272.92520	76.16492	50.02943	-1303.92090	431.17096	-15.63369	-607.17761	118.75826	53.20428
228	1.892	810.50647	74.84926	1536.20325	-288.46698	300.41296	1314.39844	-1008.65161	253.83691	1319.90479	334.18878	396.97363	-4.40514	-259.08484	74.18046	57.58706	-1317.52271	431.08514	-15.58389	-580.81305	114.56473	54.39256
229	1.900	808.56445	70.28185	1537.22278	-291.14697	300.26361	1313.93323	-1011.75934	253.19772	1315.69617	320.55222	396.72281	-4.65027	-242.62294	73.12527	61.63844	-1331.00891	430.99597	-15.50156	-555.98981	110.65747	55.01030
230	1.908	806.56805	65.72540	1538.25867	-293.73666	300.05463	1313.31519	-1014.37494	252.40805	1311.47095	306.91675	396.48917	-4.91609	-223.97818	72.28201	63.34628	-1344.44714	430.82471	-15.48398	-533.06793	107.35036	54.75064
231	1.917	804.54474	61.17438	1539.29834	-296.21295	299.74911	1312.56018	-1016.50372	251.46347	1307.25049	293.25790	396.26190	-5.18087	-203.34395	71.04273	64.30202	-1357.97559	430.56635	-15.55220	-512.15430	105.01424	53.53637
232	1.925	802.50372	56.61743	1540.34912	-298.56158	299.31592	1311.67590	-1018.21454	250.38617	1303.02588	279.56119	396.03412	-5.44052	-180.98598	69.30272	65.47722	-1371.66663	430.31042	-15.65282	-493.18878	103.87419	51.53827
233	1.933	800.43896	52.04337	1541.42773	-300.76822	298.75467	1310.67737	-1019.60815	249.23633	1298.76514	265.82990	395.82443	-5.70433	-157.36452	67.42527	67.06497	-1385.47205	430.13306	-15.71214	-476.17194	103.96020	48.95703
234	1.942	798.33820	47.44817	1542.55029	-302.82153	298.09912	1309.59192	-1020.78314	248.10898	1294.42725	252.09529	395.64709	-5.96514	-133.13795	65.91966	68.81743	-1399.31824	430.00229	-15.71191	-461.34390	105.20485	45.75005
235	1.950	796.18286	42.84276	1543.72974	-304.72095	297.39548	1308.45520	-1021.81525	247.09494	1289.97241	238.40215	395.46588	-6.21542	-108.94662	65.17252	70.39554	-1413.16870	429.82324	-15.73365	-449.12244	107.44705	41.57006
236	1.958	793.94592	38.24681	1544.97473	-306.47705	296.68625	1307.31091	-1022.75391	246.22198	1285.37122	224.75443	395.23743	-6.46238	-85.12057	65.39066	71.56857	-1427.01758	429.53668	-15.86051	-439.89810	110.38531	35.94297
237	1.967	791.59045	33.66553	1546.28833	-308.10059	296.01447	1306.20581	-1023.62628	245.43484	1280.61658	211.10675	394.97183	-6.70028	-61.60603	66.64570	72.25220	-1440.88770	429.19016	-16.05320	-433.87503	113.62477	28.60556
238	1.975	789.06909	29.07909	1547.66919	-309.58875	295.42874	1305.17078	-1024.43872	244.64224	1275.72998	197.42821	394.70053	-6.89652	-38.14310	68.90270	72.44884	-1454.80127	428.89371	-16.20980	-431.01819	116.76633	19.94444
239	1.983	786.33533	24.46375	1549.11670	-310.92264	294.97058	1304.20398	-1025.17529	243.75562	1270.75317	183.73608	394.43481	-7.02749	-14.49004	72.04669	72.21252	-1468.71155	428.66040	-16.30793	-431.18524	119.42567	11.22525
240	1.992	783.36743	19.81410	1550.64868	-312.07913	294.65173	1303.27661	-1025.80286	242.69760	1265.74377	170.06282	394.17120	-7.11184	9.49031	75.92675	71.66676	-1482.52673	428.38934	-16.37986	-434.47968	121.28224	4.10557
241	2.000	780.18030	15.14023	1552.32239	-313.04739	294.44089	1302.35461	-1026.28467	241.43140	1260.78955	156.41434	393.88791	-7.19015	33.83459	80.37761	70.97861	-1496.19714	428.06064	-16.32924	-441.34686	122.23790	-0.39166
242	2.008	776.80334	10.45909	1554.21948	-313.83331	294.28174	1301.40295	-1026.58813	239.97086	1256.02185	142.76273	393.54688	-7.28168	58.51663	85.19822	70.28123	-1509.68237	427.80960	-15.88441	-451.86365	122.45271	-2.42535
243	2.017	773.24286	5.79268	1556.40320	-314.45572	294.13919	1300.37964	-1026.68689	238.34625	1251.61023	129.07361	393.13855	-7.36477	83.54160	90.16356	69.63834	-1522.89063	427.72806	-14.80997	-465.04108	122.21382	-2.95068
244	2.025	769.47314	1.16130	1558.90100	-314.94537	294.02444	1299.24194	-1026.57166	236.58273	1247.74170	115.34604	392.71344	-7.40519	108.97800	95.11799	69.05325	-1535.74243	427.71490	-13.06776	-479.33136	121.82832	-2.98802
245	2.033	765.45593	-3.41733	1561.71887	-315.34189	293.97217	1297.95557	-1026.25781	234.70486	1244.58789	101.62331	392.33212	-7.41746	134.86826	100.04288	68.46792	-1548.24097	427.61383	-10.71376	-493.63272	121.51047	-3.14220
246	2.042	761.15863	-7.91614	1564.85474	-315.68356	294.00549	1296.50269	-1025.78381	232.76434	1242.27734	87.95981	391.98456	-7.47758	161.18524	105.02156	67.76179	-1560.43494	427.42426	-7.72107	-507.55292	121.28639	-3.53804
247	2.050	756.55701	-12.29089	1568.29578	-315.99863	294.12399	1294.88892	-1025.20532	230.88808	1240.88330	74.39702	391.59415	-7.65740	187.92575	110.14461	66.78487	-1572.31567	427.28796	-3.98125	-521.11041	121.03191	-4.04151
248	2.058	751.63544	-16.48151	1572.01611	-316.30344	294.30438	1293.14673	-1024.59290	229.27051	1240.41235	60.96236	391.11728	-7.94693	215.16760	115.41846	65.42039	-1583.74414	427.32468	0.56213	-534.44702	120.60594	-4.50206
249	2.067	746.38782	-20.42041	1575.98706	-316.60760	294.50317	1291.32959	-1024.02014	228.08572	1240.79980	47.65604	390.60706	-8.23877	242.94455	120.73392	63.63839	-1594.53137	427.64349	5.96629	-547.66943	119.96138	-4.85595
250	2.075	740.82098	-24.05200	1580.18750	-316.92273	294.66788	1289.50269	-1023.55054	227.41287	1241.93298	34.44586	390.13266	-8.41710	271.08786	125.90694	61.50524	-1604.53809	428.32330	12.36376	-560.81757	119.13809	-5.10788
251	2.083	734.95947	-27.34879	1584.59802	-317.26892	294.75244	1287.73657	-1023.22821	227.23840	1243.68982	21.28807	389.66440	-8.46898	299.21136	130.72360	59.15424	-1613.54419	429.12790	19.67810	-573.91547	118.19861	-5.29869
252	2.092	728.84546	-30.31055	1589.19067	-317.67319	294.72531	1286.10144	-1023.07172	227.50273	1245.96277	8.15649	389.09979	-8.47367	326.86316	134.91768	56.72929	-1621.07117	429.62482	27.53129	-586.99603	117.21581	-5.48564
253	2.100	722.52856	-32.95477	1593.92773	-318.15891	294.57666	1284.66003	-1023.06964	228.13184	1248.66736	-4.94618	388.39355	-8.50255	353.75159	138.19829	54.30144	-1626.35132	429.69830	35.62586	-600.07220	116.28351	-5.69859
254	2.108	716.05554	-35.30814	1598.76416	-318.73557	294.32733	1283.46130	-1023.18268	229.02289	1251.74158	-18.01711	387.61166	-8.56882	379.78363	140.41589	51.81258	-1628.28064	429.56506	43.84882	-613.13098	115.46687	-5.90620
255	2.117	709.46924	-37.39648	1603.64783	-319.39978	294.01953	1282.54041	-1023.35278	230.01804	1255.13257	-31.08241	386.85422	-8.65287	404.81604	141.63046	49.10769	-1625.49731	429.48621	51.97170	-626.17371	114.73936	-6.04257
256	2.125	702.81055	-39.24158	1608.52197	-320.14453	293.68973	1281.91882	-1023.51727	230.92622	1258.79248	-44.17754	386.17404	-8.73783	428.37256	141.99808	46.01029	-1617.01208	429.70868	59.47635	-639.22839	114.03305	-6.07106
257	2.133	696.11615	-40.86368	1613.32874	-320.96158	293.35742	1281.60120	-1023.62231	231.58609	1262.68994	-57.32292	385.58548	-8.80993	449.60046	141.66737	42.39328	-1603.17175	430.31497	65.65417	-652.31989	113.33438	-6.02095
258	2.142	689.41675	-42.28049	1618.01050	-321.83163	293.03436	1281.57434	-1023.63495	231.90808	1266.81738	-70.53148	385.09460	-8.85091	467.56348	140.70044	38.23055	-1585.91003	430.94910	69.96684	-665.46521	112.69125	-5.96312
259	2.150	682.73694	-43.50739	1622.51074	-322.71396	292.72760	1281.81372	-1023.55151	231.86760	1271.17371	-83.81435	384.69565	-8.85510	481.64795	139.03497	33.53697	-1567.70947	431.00201	72.53273	-678.69757	112.17073	-5.93747
260	2.158	676.09900	-44.56561	1626.77795	-323.54715	292.43384	1282.29333	-1023.39734	231.47549	1275.74048	-97.18547	384.36621	-8.84446	491.72229	136.59399	28.25915	-1550.19629	430.11664	74.11827	-692.07800	111.82223	-5.91835
261	2.167	669.52728	-45.48462	1630.77087	-324.26639	292.13651	1282.99292	-1023.21478	230.76254	1280.47620	-110.66115	384.06943	-8.85511	497.99762	133.43149	22.39835	-1533.66321	428.34113	75.33475	-705.66052	111.63800	-5.87140
262	2.175	663.05585	-46.28946	1634.45679	-324.82651	291.80847	1283.89954	-1023.04828	229.78355	1285.33093	-124.23387	383.77377	-8.90229	500.72321	129.77115	16.32294	-1517.51831	425.92194	75.94678	-719.40747	111.53191	-5.80057
263	2.183	656.73560	-46.98865	1637.81067	-325.21255	291.42111	1285.00134	-1022.93604	228.62665	1290.26379	-137.86043	383.47879	-8.96686	499.87634	126.02148	10.82564	-1500.83545	423.01392	75.19450	-733.19110	111.38692	-5.72856
264	2.192	650.63531	-47.57751	1640.81982	-325.43265	290.95593	1286.28345	-1022.90924	227.40732	1295.24792	-151.49074	383.19052	-9.02755	495.14490	122.78596	6.70729	-1482.73767	419.61993	72.68674	-746.91254	111.14838	-5.67162
265	2.200	644.83246	-48.05377	1643.48486	-325.50491	290.40497	1287.72998	-1022.98608	226.23669	1300.26160	-165.10332	382.89117	-9.09139	486.42902	120.59679	4.24206	-1462.71497	415.95880	68.88026	-760.55908	110.83807	-5.62440
266	2.208	639.40302	-48.43723	1645.81409	-325.44940	289.76465	1289.32556	-1023.16541	225.18814	1305.27783	-178.71767	382.55743	-9.18317	474.46014	119.47533	3.08350	-1440.67920	412.58374	64.79279	-774.16895	110.47998	-5.56258
267	2.217	634.41663	-48.77969	1647.82104	-325.28888	289.03741	1291.05505	-1023.43262	224.29195	1310.25964	-192.36613	382.17859	-9.30393	460.69031	118.95615	2.65894	-1416.72302	409.84540	61.34459	-787.79187	110.06707	-5.48047
268	2.225	629.93738	-49.15009	1649.52283	-325.05334	288.23572	1292.90210	-1023.77222	223.54898	1315.16016	-206.05147	381.75946	-9.41057	446.45709	118.57945	2.54765	-1390.95935	407.56302	58.97321	-801.46021	109.59615	-5.40834
269	2.233	626.02087	-49.61060	1650.93384	-324.78598	287.37973	1294.84790	-1024.17554	222.95244	1319.92468	-219.74529	381.33051	-9.46366	432.38098	118.18165	2.53792	-1363.55994	405.31592	57.72008	-815.18677	109.10258	-5.36647
270	2.242	622.70648	-50.20157	1652.06311	-324.54974	286.49179	1296.87073	-1024.64673	222.50659	1324.49634	-233.41469	380.94443	-9.48288	418.47662	117.79086	2.51909	-1334.73438	402.82236	57.49553	-828.96893	108.64339	-5.32461
271	2.250	620.01141	-50.93320	1652.92261	-324.42480	285.58994	1298.94727	-1025.21204	222.21181	1328.82666	-247.00780	380.67432	-9.51861	404.59216	117.44637	2.42324	-1304.60376	400.13220	58.25067	-842.77856	108.23328	-5.23780
272	2.258	617.93323	-51.78174	1653.53064	-324.49130	284.68704	1301.05273	-1025.92798	222.03381	1332.88147	-260.38879	380.64539	-9.55971	390.67810	117.13065	2.24153	-1273.22949	397.52148	59.96118	-856.57330	107.84094	-5.11385
273	2.267	616.45728	-52.69690	1653.90881	-324.80832	283.80322	1303.16614	-1026.87036	221.90540	1336.63013	-273.28644	381.00595	-9.46839	376.77441	116.80579	2.01577	-1240.82178	395.14240	62.49813	-870.33582	107.45616	-5.01697
274	2.275	615.55963	-53.62039	1654.07605	-325.40530	282.97678	1305.27368	-1028.10791	221.76019	1340.03772	-285.32184	381.80649	-9.00708	362.92889	116.46165	1.78653	-1207.85864	392.91895	65.56361	-884.08459	107.09103	-4.99566
275	2.283	615.20483	-54.50723	1654.04785	-326.29230	282.25558	1307.36951	-1029.68384	221.56172	1343.07495	-296.08417	382.95178	-7.94772	349.19580	116.07973	1.58624	-1175.04834	390.73007	68.74698	-897.83423	106.73679	-5.02873
276	2.292	615.34717	-55.33157	1653.83691	-327.47525	281.68079	1309.44958	-1031.61145	221.30214	1345.73218	-305.17657	384.29944	-6.17719	335.60358	115.61900	1.43935	-1143.17664	388.45880	71.63673	-911.57410	106.37598	-5.05138
277	2.300	615.93512	-56.07242	1653.45386	-328.96045	281.27368	1311.50171	-1033.88049	220.99069	1348.01978	-312.31781	385.79761	-3.70385	322.07562	115.09555	1.32119	-1112.78589	385.98688	73.97995	-925.29669	106.00606	-5.01508
278	2.308	616.91254	-56.70230	1652.90405	-330.74991	281.02652	1313.49854	-1036.47119	220.65417	1349.94824	-317.57062	387.55716	-0.49884	308.48145	114.57784	1.18118	-1083.87756	383.34290	75.82864	-939.00739	105.63409	-4.92535
279	2.317	618.21533	-57.19568	1652.18848	-332.83878	280.90387	1315.39954	-1039.35779	220.32558	1351.51233	-321.32745	389.88388	3.82384	294.78528	114.10892	0.99933	-1055.94775	380.72363	77.40610	-952.69751	105.25596	-4.84521
280	2.325	619.76971	-57.53897	1651.30969	-335.21448	280.85352	1317.16418	-1042.50171	220.01941	1352.69922	-323.63165	393.31396	10.18076	281.06750	113.69724	0.76676	-1028.32239	378.22595	78.71497	-966.33960	104.84697	-4.85522
281	2.333	621.49658	-57.73343	1650.27295	-337.84982	280.82318	1318.76123	-1045.85315	219.73125	1353.50842	-323.40991	398.47150	19.53679	267.40936	113.32178	0.47308	-1000.52002	375.75031	79.49608	-979.92737	104.38882	-4.97836
282	2.342	623.32092	-57.79587	1649.08289	-340.69540	280.79123	1320.16980	-1049.36194	219.46339	1353.95190	-318.90369	405.63400	31.97676	253.82428	112.93689	0.15329	-972.43994	373.37115	79.68054	-993.49292	103.89767	-5.14923
283	2.350	625.18079	-57.75333	1647.74243	-343.68549	280.78751	1321.37720	-1052.98425	219.24109	1354.03931	-309.15314	414.40250	46.32762	240.29059	112.52413	-0.12253	-944.29321	371.50662	79.55336	-1007.08215	103.43810	-5.28582
284	2.358	627.03088	-57.62897	1646.25586	-346.75690	280.86011	1322.37830	-1056.68457	219.10390	1353.77490	-294.81995	423.82919	60.64719	226.79053	112.12160	-0.33293	-916.38025	370.52814	79.40053	-1020.72089	103.09809	-5.37201
285	2.367	628.84143	-57.43814	1644.63013	-349.86768	281.01981	1323.17371	-1060.43079	219.08450	1353.16455	-277.69684	432.78705	72.94141	213.31396	111.76028	-0.50574	-888.96075	370.55411	79.27194	-1034.38330	102.88876	-5.44426
286	2.375	630.59106	-57.19568	1642.87500	-352.99719	281.23541	1323.77319	-1064.18689	219.19157	1352.21887	-259.67212	440.33801	81.77177	199.85367	111.41054	-0.64082	-862.30127	371.64844	79.02052	-1048.01929	102.71230	-5.52804
287	2.383	632.26184	-56.91684	1641.00085	-356.12552	281.47369	1324.19934	-1067.90845	219.41544	1350.95068	-241.82738	446.02124	86.77071	186.39288	111.03735	-0.71916	-836.74274	373.89743	78.36664	-1061.62695	102.47575	-5.61882
288	2.392	633.83838	-56.61319	1639.01917	-359.22321	281.71857	1324.48132	-1071.54431	219.74173	1349.38220	-224.18205	449.88727	88.71058	172.89825	110.63161	-0.75873	-812.65741	377.32959	76.97589	-1075.25171	102.15894	-5.70444
289	2.400	635.30975	-56.29672	1636.94629	-362.26434	281.95990	1324.63684	-1075.04590	220.16681	1347.55029	-206.22713	452.25781	88.93691	159.35480	110.17090	-0.79359	-790.37646	381.90558	74.57098	-1088.89087	101.74787	-5.77921
290	2.408	636.67468	-55.98370	1634.80176	-365.23315	282.19406	1324.66687	-1078.37854	220.72162	1345.50208	-187.59843	453.47501	88.68244	145.77267	109.66632	-0.83843	-770.19983	387.51312	70.99814	-1102.46582	101.19604	-5.84327
291	2.417	637.94574	-55.68481	1632.60425	-368.11063	282.44592	1324.56384	-1081.52869	221.44846	1343.28564	-168.32167	453.78836	88.70652	132.14752	109.20569	-0.90452	-752.41107	393.93561	66.21742	-1115.93262	100.50821	-5.89993
292	2.425	639.14301	-55.39548	1630.37000	-370.86960	282.77246	1324.32434	-1084.50708	222.34647	1340.94421	-148.69106	453.28354	89.21247	118.47391	108.84117	-1.01406	-737.22412	400.98584	60.33319	-1129.35229	99.78761	-5.95976
293	2.433	640.28625	-55.09778	1628.11426	-373.49289	283.22040	1323.95142	-1087.34998	223.37491	1338.51868	-129.02357	451.85828	89.96445	104.78198	108.51532	-1.17725	-724.75281	408.72296	53.69718	-1142.82129	99.14775	-6.04044
294	2.442	641.39349	-54.76669	1625.85278	-375.99896	283.75586	1323.44641	-1090.10620	224.48447	1336.04626	-109.47069	449.33197	90.57196	91.11548	108.14917	-1.36778	-715.07092	417.24347	46.79504	-1156.40649	98.62852	-6.14445
295	2.450	642.47516	-54.37457	1623.60242	-378.44626	284.24420	1322.81494	-1092.81152	225.61723	1333.55066	-89.98726	445.59641	90.75321	77.49118	107.73586	-1.54538	-708.27521	426.19766	39.90150	-1170.12451	98.19904	-6.24722
296	2.458	643.52332	-53.89883	1621.37915	-380.88663	284.55328	1322.09644	-1095.47839	226.70036	1331.03760	-70.42543	440.67041	90.40038	63.88571	107.32579	-1.69291	-704.46863	434.84808	32.95148	-1183.92676	97.80078	-6.31854
297	2.467	644.51410	-53.32611	1619.19556	-383.31287	284.66687	1321.36401	-1098.09814	227.68027	1328.50415	-50.63969	434.68698	89.51003	50.25058	106.94406	-1.81196	-703.70917	442.53333	25.68536	-1197.73706	97.39771	-6.35616
298	2.475	645.41846	-52.65143	1617.06226	-385.67752	284.64969	1320.68054	-1100.63965	228.56854	1325.95410	-30.51012	427.88834	88.13514	36.55200	106.57677	-1.92214	-705.98041	448.85669	17.84680	-1211.51196	97.00212	-6.39330
299	2.483	646.20837	-51.87653	1614.99048	-387.94366	284.55084	1320.06604	-1103.05396	229.42833	1323.40698	-9.90398	420.59952	86.37620	22.80759	106.23342	-2.05647	-711.17145	453.63196	9.47273	-1225.24976	96.64044	-6.45023
300	2.492	646.85425	-51.00391	1612.99500	-390.10022	284.37326	1319.50232	-1105.29810	230.33385	1320.90259	11.32845	413.16614	84.35710	9.07147	105.93130	-2.21275	-719.06970	456.82431	1.21291	-1238.94873	96.28664	-6.49146
301	2.500	647.32654	-50.03116	1611.09839	-392.15213	284.09332	1318.95374	-1107.35779	231.36087	1318.49854	33.30405	405.89630	82.19112	-4.62943	105.61987	-2.36089	-729.36530	458.53448	-5.69429	-1252.56860	95.85365	-6.45835
302	2.508	647.60413	-48.95764	1609.32727	-394.11127	283.69812	1318.38745	-1109.25476	232.58731	1316.26318	56.05583	398.99207	79.96032	-18.31621	105.20487	-2.49521	-741.61908	459.03458	-10.14278	-1266.06482	95.28624	-6.34050
303	2.517	647.68036	-47.78897	1607.70300	-395.98999	283.21127	1317.78247	-1111.03687	234.07484	1314.27344	79.52531	392.51553	77.72292	-32.00206	104.65630	-2.61129	-755.20612	458.74225	-12.10574	-1279.48743	94.64499	-6.20437
304	2.525	647.56140	-46.52814	1606.23938	-397.79706	282.67880	1317.12109	-1112.73523	235.81082	1312.60132	103.60175	386.48422	75.55985	-45.67332	104.06003	-2.69019	-769.37372	458.09988	-12.59128	-1292.97583	94.04054	-6.12687
305	2.533	647.25891	-45.16727	1604.94653	-399.53793	282.14185	1316.38159	-1114.32776	237.66718	1311.29749	128.15149	380.97964	73.60316	-59.35626	103.54846	-2.76221	-783.52319	457.44189	-12.64569	-1306.61096	93.51602	-6.10683
306	2.542	646.78223	-43.69089	1603.83362	-401.21814	281.62494	1315.53870	-1115.77075	239.47971	1310.39966	153.00925	376.09052	71.96470	-73.12840	103.16515	-2.90073	-797.44696	456.90317	-12.76720	-1320.36133	93.04575	-6.08429
307	2.550	646.13599	-42.08206	1602.90857	-402.84421	281.13406	1314.56958	-1117.04785	241.17758	1309.94800	177.96144	371.79480	70.60973	-87.01236	102.83133	-3.12666	-811.20941	456.46918	-13.05231	-1334.16638	92.59515	-6.02395
308	2.558	645.32159	-40.32635	1602.17346	-404.41980	280.67355	1313.46484	-1118.17957	242.80139	1309.97913	202.74374	367.96097	69.30586	-100.92097	102.48200	-3.39694	-824.89758	456.10852	-13.42331	-1347.98132	92.16310	-5.93934
309	2.567	644.33887	-38.41483	1601.62305	-405.94165	280.27368	1312.24341	-1119.20374	244.41263	1310.50842	227.07097	364.44608	67.70406	-114.73602	102.16104	-3.66314	-838.54706	455.80878	-13.75512	-1361.77344	91.79510	-5.86518
310	2.575	643.18933	-36.34418	1601.24500	-407.40198	279.98264	1310.95117	-1120.15991	246.00250	1311.50916	250.73186	361.18860	65.49062	-128.40340	101.92975	-3.89083	-852.16907	455.56055	-13.97641	-1375.51343	91.52340	-5.82843
311	2.583	641.88043	-34.11111	1601.02197	-408.79288	279.83466	1309.64050	-1121.07837	247.47397	1312.90503	273.70090	358.25217	62.50790	-141.96140	101.75533	-4.05965	-865.77026	455.37061	-14.09754	-1389.13855	91.30313	-5.81535
312	2.592	640.42639	-31.70737	1600.93188	-410.10663	279.84058	1308.35681	-1121.96362	248.69061	1314.58716	296.13712	355.81921	58.79444	-155.50160	101.53812	-4.15999	-879.36420	455.25378	-14.17632	-1402.52051	91.05528	-5.72533
313	2.600	638.84601	-29.12512	1600.95142	-411.33258	279.99280	1307.13928	-1122.78870	249.53226	1316.43750	318.24033	354.13428	54.52380	-169.10333	101.23071	-4.20911	-892.96167	455.20938	-14.27724	-1415.48743	90.75397	-5.34450
314	2.608	637.16241	-26.36792	1601.05762	-412.45932	280.26904	1306.02124	-1123.52820	249.94797	1318.35046	340.06848	353.39011	49.86556	-182.79788	100.91768	-4.28186	-906.56250	455.21582	-14.43851	-1427.89893	90.44588	-4.40913
315	2.617	635.40906	-23.45813	1601.22375	-413.48315	280.64752	1305.02527	-1124.19067	250.00317	1320.24988	361.39209	353.60205	44.89169	-196.57359	100.74100	-4.45396	-920.16956	455.24319	-14.64258	-1439.68237	90.18013	-2.74171
316	2.625	633.63416	-20.43729	1601.41309	-414.40854	281.12543	1304.15857	-1124.81091	249.86819	1322.09705	381.60193	354.60034	39.59811	-210.38597	100.72367	-4.69765	-933.79132	455.27319	-14.82425	-1450.76526	89.92934	-0.32375
317	2.633	631.89209	-17.36185	1601.58093	-415.23639	281.70938	1303.41211	-1125.42029	249.74561	1323.88647	399.80139	356.23358	33.96542	-224.17345	100.73567	-4.90962	-947.43494	455.29230	-14.93376	-1461.01929	89.63411	2.72024
318	2.642	630.23145	-14.28925	1601.67908	-415.95578	282.39206	1302.76343	-1126.01953	249.79706	1325.63464	415.17334	358.58484	27.97567	-237.89859	100.65288	-5.03646	-961.10339	455.25018	-14.99048	-1470.28613	89.33508	6.14183
319	2.650	628.68982	-11.25903	1601.66052	-416.54736	283.15396	1302.18213	-1126.57690	250.11575	1327.37134	427.29541	361.88977	21.61814	-251.56792	100.44814	-5.08899	-974.79285	455.05066	-15.07557	-1478.37939	89.17410	9.63038
320	2.658	627.29321	-8.28760	1601.48462	-416.99228	283.98486	1301.63940	-1127.06506	250.76093	1329.13245	436.01712	366.24933	14.99016	-265.21503	100.13795	-5.06716	-988.50757	454.65338	-15.24435	-1485.10059	89.30185	12.92513
321	2.667	626.05817	-5.37585	1601.12256	-417.28238	284.88989	1301.11499	-1127.48755	251.82318	1330.95020	441.03815	371.39755	8.49942	-278.87732	99.76279	-4.98076	-1002.26257	454.16699	-15.43419	-1490.32666	89.97575	15.86867
322	2.675	625.00165	-2.51591	1600.56189	-417.42621	285.87619	1300.59729	-1127.85706	253.38763	1332.83215	441.76984	376.53268	2.94819	-292.56946	99.40221	-4.90793	-1016.06146	453.76019	-15.52587	-1493.97217	91.61725	18.47494
323	2.683	624.14624	0.30142	1599.80322	-417.44690	286.94254	1300.08203	-1128.16638	255.38629	1334.73401	437.72144	380.48999	-0.84788	-306.28973	99.11249	-4.93521	-1029.88550	453.50339	-15.49788	-1495.80615	94.43276	21.04354
324	2.692	623.51953	3.07527	1598.85547	-417.37683	288.07523	1299.57520	-1128.40100	257.59235	1336.57056	429.04245	382.53378	-2.72224	-320.04913	98.84577	-5.06205	-1043.70996	453.31097	-15.45811	-1495.47754	98.16540	24.02217
325	2.700	623.15771	5.78401	1597.73193	-417.25363	289.24536	1299.09326	-1128.57410	259.80960	1338.27441	416.90692	382.90677	-3.24414	-333.86084	98.51123	-5.21792	-1057.53174	453.03165	-15.51703	-1492.72546	102.43869	27.63709
326	2.708	623.10962	8.38051	1596.44348	-417.11652	290.41333	1298.65674	-1128.72314	261.97510	1339.83459	403.17252	382.40579	-3.14723	-347.71249	98.13940	-5.35143	-1071.37012	452.61462	-15.65957	-1487.39172	106.97340	31.75777
327	2.717	623.43396	10.79764	1594.99561	-417.00620	291.54196	1298.28296	-1128.87952	264.09753	1341.28748	389.22388	381.71576	-2.93910	-361.54886	97.83363	-5.44390	-1085.22839	452.12814	-15.77514	-1479.29761	111.40576	36.00713
328	2.725	624.18250	12.97005	1593.39038	-416.97296	292.61566	1297.98584	-1129.07690	266.21237	1342.67786	375.42679	381.15063	-2.88690	-375.25143	97.52049	-5.46265	-1099.07617	451.63953	-15.78280	-1468.18909	115.33881	39.79655
329	2.733	625.37756	14.86694	1591.62903	-417.08099	293.65326	1297.78369	-1129.37854	268.36871	1344.02161	361.66547	380.71353	-3.06943	-388.64999	96.93553	-5.37101	-1112.88257	451.19070	-15.68108	-1453.74854	118.66496	42.38710
330	2.742	626.99438	16.50478	1589.71338	-417.39813	294.69690	1297.70105	-1129.86658	270.56189	1345.29382	347.85037	380.31219	-3.43468	-401.57220	95.91219	-5.15644	-1126.63599	450.81525	-15.54242	-1435.69336	121.64308	43.20330
331	2.750	628.96069	17.92670	1587.64990	-417.97968	295.78241	1297.76172	-1130.61121	272.67993	1346.44141	333.99109	379.91208	-3.85195	-413.90326	94.59893	-4.80055	-1140.34045	450.48663	-15.48424	-1413.92419	124.63002	42.20975
332	2.758	631.17432	19.17775	1585.45093	-418.85983	296.91553	1297.98096	-1131.66626	274.56259	1347.40222	320.13773	379.53394	-4.17822	-425.59070	93.30626	-4.20076	-1154.02808	450.11719	-15.57640	-1388.60571	127.78238	39.99074
333	2.767	633.52734	20.29510	1583.13611	-420.05264	298.06482	1298.36401	-1133.07800	276.11829	1348.12329	306.33582	379.20801	-4.36610	-436.49374	92.17395	-3.12530	-1167.74915	449.66415	-15.77020	-1360.16821	131.01012	37.47252
334	2.775	635.92334	21.30504	1580.73560	-421.55511	299.16992	1298.90283	-1134.88196	277.37689	1348.57849	292.61075	378.95184	-4.49542	-446.21756	91.13083	-1.31628	-1181.51782	449.19235	-15.94545	-1329.24683	134.17717	35.53413
335	2.783	638.28503	22.22290	1578.28931	-423.34991	300.16772	1299.57446	-1137.09033	278.44418	1348.77112	278.96637	378.75766	-4.67003	-454.25626	90.07684	1.36663	-1195.30591	448.76508	-16.02809	-1296.54272	137.23042	34.75990
336	2.792	640.55627	23.05876	1575.83789	-425.41202	301.01996	1300.34277	-1139.68689	279.42380	1348.72327	265.38080	378.60211	-4.91094	-460.36890	88.84399	5.06678	-1209.08545	448.36124	-16.04023	-1262.69568	140.12180	35.36057
337	2.800	642.70056	23.82462	1573.41235	-427.71802	301.71738	1301.16650	-1142.63037	280.36044	1348.46045	251.81651	378.47659	-5.16466	-464.60760	87.01914	10.28482	-1222.83215	447.98273	-16.04254	-1228.31189	142.77222	37.15007
338	2.808	644.69629	24.53059	1571.03320	-430.24878	302.26855	1302.01038	-1145.86401	281.22662	1347.99988	238.25272	378.38269	-5.39208	-466.72986	84.07790	17.89824	-1236.50964	447.69168	-16.08652	-1194.07654	145.13135	39.62066
339	2.817	646.53149	25.17340	1568.71472	-432.98495	302.69223	1302.85205	-1149.32776	281.96500	1347.34778	224.70084	378.30096	-5.61170	-465.73068	79.80854	28.42268	-1250.10266	447.46698	-16.22405	-1160.74951	147.19568	42.21882
340	2.825	648.20032	25.73874	1566.47131	-435.90448	303.00549	1303.67981	-1152.95496	282.52155	1346.50818	211.19040	378.19547	-5.85401	-460.41583	74.58676	41.02895	-1263.65698	447.21762	-16.44298	-1128.99707	149.05156	44.63197
341	2.833	649.70813	26.21893	1564.31360	-438.98499	303.21112	1304.48694	-1156.65710	282.83951	1345.49023	197.73872	378.04834	-6.10647	-450.54227	69.22729	53.42807	-1277.25024	446.96667	-16.59371	-1099.18262	150.93300	46.78230
342	2.842	651.07959	26.61990	1562.24207	-442.20529	303.30264	1305.26855	-1160.33643	282.87372	1344.30859	184.32797	377.86368	-6.31099	-437.04282	64.47026	63.08903	-1290.91833	446.79166	-16.55155	-1071.29224	153.09724	48.59419
343	2.850	652.35339	26.94795	1560.24792	-445.54160	303.27765	1306.02502	-1163.92151	282.62747	1342.98279	170.90982	377.64316	-6.41223	-421.08853	60.49196	68.84631	-1304.60901	446.65826	-16.39266	-1045.04102	155.59856	49.87167
344	2.858	653.56177	27.19516	1558.32031	-448.96234	303.13760	1306.76648	-1167.38403	282.17953	1341.54297	157.42288	377.38556	-6.41232	-403.32202	56.89502	71.38406	-1318.19727	446.51703	-16.26238	-1020.02112	158.24701	50.40642
345	2.867	654.71411	27.34109	1556.45459	-452.42688	302.87692	1307.50842	-1170.72461	281.64725	1340.02295	143.82451	377.10324	-6.37388	-383.98312	53.17801	72.26018	-1331.60547	446.40048	-16.18787	-995.78918	160.76546	50.15911
346	2.875	655.79529	27.36581	1554.65137	-455.88766	302.47833	1308.26404	-1173.95569	281.09586	1338.43787	130.12602	376.82861	-6.36432	-363.28360	49.19989	72.63490	-1344.92944	446.29755	-16.11497	-971.90686	162.95792	49.34330
347	2.883	656.77930	27.26018	1552.91394	-459.29541	301.92065	1309.03979	-1177.09241	280.52646	1336.77539	116.37686	376.59082	-6.40604	-341.49435	45.26176	72.85501	-1358.35522	446.09985	-16.04045	-947.95105	164.78667	48.34058
348	2.892	657.64557	27.02689	1551.24487	-462.61011	301.18967	1309.83765	-1180.15063	279.94724	1335.01367	102.61696	376.37695	-6.48587	-318.91986	41.87654	72.84209	-1371.96558	445.77460	-16.01815	-923.58490	166.36209	47.49903
349	2.900	658.38855	26.67644	1549.64587	-465.81152	300.29144	1310.65479	-1183.14697	279.41147	1333.14136	88.86095	376.15076	-6.58978	-295.91599	39.48386	72.51524	-1385.71252	445.44727	-16.06232	-898.74182	167.88118	46.97784
350	2.908	659.01862	26.22350	1548.11597	-468.89893	299.26465	1311.47791	-1186.09619	278.98105	1331.16382	75.11057	375.90836	-6.70767	-272.82263	38.28316	71.88199	-1399.52075	445.20770	-16.15055	-873.75922	169.54796	46.72471
351	2.917	659.55780	25.68512	1546.65210	-471.88107	298.17642	1312.28137	-1188.99915	278.64529	1329.09875	61.35747	375.67407	-6.82506	-249.81854	38.24629	70.98550	-1413.34863	444.99652	-16.28598	-849.32727	171.51131	46.48920
352	2.925	660.02966	25.08232	1545.25452	-474.76685	297.10382	1313.03613	-1191.84119	278.29999	1326.97241	47.56902	375.46500	-6.92402	-226.91919	39.26503	69.89209	-1427.21118	444.75293	-16.45947	-826.28772	173.84489	45.83388
353	2.933	660.44745	24.44025	1543.93127	-477.56354	296.11090	1313.72144	-1194.60913	277.86166	1324.80872	33.70566	375.27124	-6.98966	-204.11165	41.27760	68.69953	-1441.16223	444.48914	-16.62572	-805.35101	176.57773	44.27527
354	2.942	660.80695	23.77911	1542.69824	-480.27576	295.23413	1314.32971	-1197.31177	277.38422	1322.61560	19.77052	375.04959	-7.02768	-181.37032	44.23611	67.52124	-1455.22925	444.21759	-16.75047	-786.85242	179.72211	41.54661
355	2.950	661.08887	23.10912	1541.57581	-482.89972	294.48584	1314.86401	-1199.97241	277.01624	1320.38513	5.80368	374.76855	-7.06530	-158.57301	48.00324	66.45352	-1469.36719	443.93787	-16.81621	-770.71692	183.23550	37.73976
356	2.958	661.26715	22.44064	1540.58594	-485.41974	293.86594	1315.33130	-1202.60303	276.86023	1318.11169	-8.17650	374.45303	-7.12908	-135.56830	52.37932	65.53571	-1483.47144	443.64398	-16.83883	-756.66333	186.95953	33.19802
357	2.967	661.31842	21.79057	1539.74915	-487.81415	293.36255	1315.73169	-1205.18982	276.90112	1315.79736	-22.18898	374.14743	-7.22739	-112.29967	57.19502	64.73775	-1497.45508	443.29919	-16.88764	-744.47388	190.58583	28.30104
358	2.975	661.22473	21.17383	1539.08459	-490.06390	292.93887	1316.05176	-1207.69617	277.01437	1313.43970	-36.24117	373.87064	-7.34399	-88.75911	62.28734	64.00072	-1511.34338	442.88977	-17.00139	-734.17535	193.69133	23.28658
359	2.983	660.96729	20.59518	1538.61450	-492.15771	292.53116	1316.27002	-1210.07019	276.99628	1311.02478	-50.28435	373.61557	-7.46169	-64.90640	67.44876	63.28616	-1525.24329	442.50970	-17.12198	-726.10382	195.87083	18.15531
360	2.992	660.52332	20.05293	1538.36523	-494.09357	292.07733	1316.36841	-1212.26123	276.66293	1308.53333	-64.24355	373.35443	-7.58762	-40.68301	72.48043	62.59975	-1539.22156	442.28082	-17.16545	-720.81702	196.87740	12.77513
361	3.000	659.87109	19.54823	1538.36182	-495.87537	291.54852	1316.34204	-1214.23828	275.96674	1305.95142	-78.11159	373.06754	-7.72165	-16.03458	77.29784	61.95290	-1553.28101	442.17773	-17.12807	-718.87744	196.74396	7.24374
362	3.008	658.99323	19.08929	1538.62537	-497.50565	290.95361	1316.20093	-1215.99048	274.98651	1303.28125	-91.98720	372.76978	-7.82972	9.05334	81.95010	61.28402	-1567.40100	442.02997	-17.09379	-720.64868	195.91330	2.20421
363	3.017	657.87256	18.68729	1539.17590	-498.98285	290.32681	1315.96375	-1217.51599	273.83356	1300.55164	-105.96645	372.46823	-7.90471	34.55502	86.44421	60.50861	-1581.51831	441.71655	-17.13277	-726.22388	195.11098	-1.43626
364	3.025	656.48584	18.34436	1540.03040	-500.30716	289.70670	1315.64624	-1218.81531	272.59662	1297.82361	-120.03410	372.13052	-8.00241	60.49435	90.60011	59.65612	-1595.52917	441.32156	-17.19324	-735.41211	194.79596	-3.29921
365	3.033	654.80194	18.04794	1541.19910	-501.48883	289.11584	1315.24951	-1219.89709	271.33389	1295.18445	-134.11681	371.73361	-8.15086	86.93710	94.20761	58.86272	-1609.36768	441.07184	-17.08721	-747.53723	194.82446	-3.84471
366	3.042	652.79199	17.78545	1542.68604	-502.54901	288.55273	1314.75232	-1220.78503	270.07617	1292.73901	-148.15215	371.31293	-8.31078	113.82266	97.21800	58.29007	-1623.01404	441.07248	-16.60103	-761.36475	194.80899	-3.83160
367	3.050	650.43713	17.55861	1544.49158	-503.51633	287.99286	1314.11169	-1221.51379	268.83612	1290.60144	-162.07161	370.93887	-8.46781	140.86115	99.69464	58.09863	-1636.40454	441.18729	-15.59633	-775.66553	194.57744	-3.76434
368	3.058	647.72815	17.37451	1546.61377	-504.42191	287.39908	1313.27832	-1222.11890	267.62784	1288.88367	-175.84151	370.63910	-8.65742	167.58582	101.72964	58.37173	-1649.40942	441.34857	-13.92984	-789.80316	194.20238	-3.84182
369	3.067	644.66541	17.23337	1549.05139	-505.29245	286.74521	1312.21912	-1222.63342	266.48676	1287.67224	-189.52211	370.36035	-8.89841	193.42697	103.43527	58.99543	-1661.90479	441.86755	-11.35380	-803.66565	193.81291	-4.10436
370	3.075	641.25977	17.13127	1551.80701	-506.14471	286.02789	1310.92981	-1223.08813	265.47443	1287.00073	-203.19185	370.03229	-9.18204	217.78165	104.89581	59.65002	-1673.82593	443.14832	-7.66906	-817.33691	193.45798	-4.49411
371	3.083	637.53162	17.06750	1554.88599	-506.98932	285.25003	1309.43140	-1223.50903	264.65906	1286.84131	-216.85854	369.63480	-9.48954	240.18732	106.14458	59.95772	-1685.16675	445.10159	-2.98619	-830.92590	193.08217	-4.87707
372	3.092	633.50250	17.04997	1558.28638	-507.83893	284.40189	1307.76160	-1223.91943	264.08447	1287.12402	-230.49599	369.18198	-9.78037	260.51987	107.18221	59.70276	-1695.92896	447.12280	2.30319	-844.50055	192.61359	-5.13465
373	3.100	629.18286	17.09592	1561.98706	-508.70871	283.47098	1305.95996	-1224.34741	263.76642	1287.76917	-244.10039	368.68369	-10.01222	278.96313	107.94742	58.92152	-1706.02124	448.72168	7.87029	-858.06915	192.05669	-5.25758
374	3.108	624.56274	17.22243	1565.94653	-509.60748	282.46082	1304.05981	-1224.83032	263.71954	1288.71106	-257.68311	368.14774	-10.18238	295.72809	108.32347	57.72511	-1715.18616	449.95282	13.70341	-871.62659	191.45760	-5.32831
375	3.117	619.62134	17.43690	1570.11365	-510.53296	281.38608	1302.08679	-1225.40112	263.96317	1289.90137	-271.25586	367.59323	-10.31851	310.78729	108.20510	56.07156	-1722.97363	451.13046	19.99996	-885.19287	190.83406	-5.43571
376	3.125	614.35266	17.73677	1574.44519	-511.47327	280.25909	1300.06299	-1226.06323	264.48932	1291.30371	-284.82904	367.03021	-10.44680	323.81891	107.53709	53.73530	-1728.64844	452.33084	26.86104	-898.78046	190.19977	-5.61675
377	3.133	608.77808	18.11169	1578.90796	-512.40918	279.08472	1298.01331	-1226.77539	265.23138	1292.89148	-298.40009	366.45071	-10.58360	334.35388	106.33510	50.42007	-1731.12109	453.42108	34.13379	-912.36426	189.59862	-5.84202
378	3.142	602.94189	18.54733	1583.47058	-513.31372	277.85202	1295.97095	-1227.46277	266.06119	1294.64185	-311.95483	365.86285	-10.73080	342.02649	104.63944	45.94600	-1729.20947	454.51105	41.51950	-925.90985	189.06793	-6.04280
379	3.150	596.90210	19.02682	1588.09900	-514.15228	276.53430	1293.97058	-1228.03735	266.79916	1296.52917	-325.49109	365.30267	-10.87616	346.81323	102.37357	40.43077	-1722.21362	456.12848	48.78769	-939.41766	188.60310	-6.17246
380	3.158	590.72070	19.52837	1592.75464	-514.89056	275.10904	1292.03906	-1228.42273	267.24399	1298.52429	-339.03961	364.79831	-11.00870	349.09070	99.30744	34.24234	-1710.47754	458.67450	55.83061	-952.92950	188.17598	-6.25312
381	3.167	584.45764	20.03210	1597.39636	-515.50793	273.57391	1290.19556	-1228.58276	267.24777	1300.60315	-352.65344	364.36215	-11.11879	349.41583	95.22544	27.74215	-1695.54639	461.71484	62.48526	-966.49475	187.76146	-6.34832
382	3.175	578.17200	20.52638	1601.98401	-515.99847	271.94513	1288.46326	-1228.53333	266.77112	1302.75330	-366.36426	364.01273	-11.19631	348.18817	90.12199	21.15031	-1679.56580	464.28790	68.37660	-980.13867	187.35074	-6.47944
383	3.183	571.92188	21.00159	1606.47949	-516.36035	270.24545	1286.87610	-1228.32214	265.86346	1304.96997	-380.16003	363.73630	-11.24652	345.44037	84.32183	14.72067	-1664.17200	465.90018	72.96046	-993.85449	186.95847	-6.59760
384	3.192	565.76440	21.45152	1610.84619	-516.59137	268.49078	1285.47290	-1227.99976	264.62485	1307.24573	-394.00262	363.44778	-11.28230	340.83429	78.58891	9.02038	-1649.77026	466.75061	75.70168	-1007.61621	186.61395	-6.65005
385	3.200	559.75757	21.88080	1615.04883	-516.69214	266.67865	1284.29358	-1227.60413	263.16696	1309.56165	-407.85675	363.05383	-11.31705	333.82245	73.99720	4.81800	-1635.71533	467.09698	76.23509	-1021.39917	186.32387	-6.63696
386	3.208	553.96277	22.29521	1619.05786	-516.67352	264.79346	1283.37915	-1227.15833	261.57092	1311.89014	-421.71082	362.54416	-11.38736	324.02509	71.26629	2.46821	-1621.02686	466.76855	74.46455	-1035.19604	186.03107	-6.59605
387	3.217	548.44958	22.68793	1622.85352	-516.56024	262.83533	1282.76721	-1226.67651	259.88544	1314.20630	-435.56512	361.99850	-11.53283	311.72424	70.18157	1.57742	-1604.94287	465.49091	70.78838	-1049.01074	185.66498	-6.56969
388	3.225	543.29572	23.04320	1626.42688	-516.38647	260.84421	1282.47803	-1226.17432	258.15042	1316.49341	-449.40057	361.51578	-11.72295	297.88049	69.91650	1.42872	-1587.04810	463.62427	66.26633	-1062.83606	185.23566	-6.58409
389	3.233	538.57947	23.34833	1629.77490	-516.18933	258.88678	1282.50818	-1225.67383	256.40173	1318.73730	-463.18823	361.16006	-11.82961	283.52649	69.78563	1.48704	-1567.29675	461.99838	62.10429	-1076.65283	184.80914	-6.62108
390	3.242	534.36871	23.60074	1632.89709	-516.00696	257.02451	1282.83594	-1225.20276	254.67685	1320.92395	-476.92798	360.95160	-11.73311	269.28040	69.55369	1.47048	-1545.95801	460.87445	58.84804	-1090.45435	184.41695	-6.61404
391	3.250	530.71460	23.81071	1635.79541	-515.88226	255.29410	1283.43201	-1224.79639	253.03711	1323.03894	-490.64111	360.84296	-11.50660	255.31409	69.27034	1.26091	-1523.25867	459.78781	56.39821	-1104.24805	184.03909	-6.51075
392	3.258	527.64954	23.99847	1638.47534	-515.86688	253.70226	1284.26672	-1224.49573	251.55566	1325.06677	-504.27203	360.75983	-11.39348	241.52509	68.99722	0.88725	-1499.11768	458.39001	54.62522	-1118.04871	183.65060	-6.34407
393	3.267	525.18311	24.18364	1640.94202	-516.01532	252.23573	1285.30884	-1224.34009	250.27155	1326.98486	-517.60187	360.76694	-11.47560	227.76208	68.69102	0.49536	-1473.33032	456.74176	53.64265	-1131.86255	183.24884	-6.21714
394	3.275	523.29895	24.38002	1643.19434	-516.37329	250.88048	1286.52710	-1224.36792	249.18280	1328.76550	-530.30536	361.05945	-11.48255	213.96735	68.29385	0.22682	-1445.84363	454.91949	53.66365	-1145.66528	182.83778	-6.21051
395	3.283	521.95844	24.60136	1645.22375	-516.96997	249.63133	1287.89600	-1224.62573	248.27603	1330.38513	-542.06110	361.70212	-11.01713	200.18039	67.81953	0.10841	-1416.82593	452.83914	54.78370	-1159.42468	182.41988	-6.29455
396	3.292	521.10876	24.86627	1647.01599	-517.81830	248.49622	1289.39355	-1225.17004	247.54041	1331.82629	-552.58215	362.56100	-9.83810	186.47861	67.30707	0.06076	-1386.68860	450.41281	56.92118	-1173.15955	182.00259	-6.34898
397	3.300	520.69189	25.19371	1648.55420	-518.91553	247.49783	1290.99316	-1226.05603	246.96268	1333.07080	-561.59033	363.50848	-7.93541	172.88937	66.77606	-0.01257	-1356.09509	447.67993	59.90953	-1186.91504	181.58783	-6.28962
398	3.308	520.65125	25.59412	1649.82288	-520.24805	246.66507	1292.66089	-1227.32178	246.52151	1334.09937	-568.84943	364.55899	-5.43444	159.34726	66.24298	-0.14843	-1325.81750	444.77280	63.45886	-1200.67883	181.16098	-6.14682
399	3.317	520.93219	26.06340	1650.81287	-521.79950	246.01944	1294.35962	-1228.97949	246.19418	1334.90479	-574.31305	365.92328	-2.30249	145.76144	65.72592	-0.31174	-1296.59717	441.72650	67.02087	-1214.39343	180.70108	-6.00961
400	3.325	521.47705	26.58379	1651.52466	-523.55432	245.56168	1296.05017	-1231.00928	245.95932	1335.49658	-578.06702	368.08392	2.07661	132.09863	65.23109	-0.44987	-1269.01819	438.38293	69.94882	-1228.03516	180.19810	-5.92846
401	3.333	522.22424	27.13086	1651.96924	-525.49493	245.25911	1297.69373	-1233.35291	245.78073	1335.88501	-579.64105	371.70126	8.95494	118.37924	64.73550	-0.54858	-1243.15063	434.64001	71.92323	-1241.63025	179.67621	-5.90509
402	3.342	523.11450	27.68002	1652.16309	-527.59564	245.05193	1299.25610	-1235.92773	245.61066	1336.07898	-577.40393	377.23984	19.34478	104.66293	64.20423	-0.63437	-1218.37842	430.65472	73.08743	-1255.22021	179.21469	-5.95502
403	3.350	524.09863	28.20317	1652.12170	-529.82129	244.88696	1300.70862	-1238.65320	245.43015	1336.09851	-569.45447	384.55618	32.79572	91.03610	63.64099	-0.75270	-1193.88208	426.65790	73.71259	-1268.82922	178.89589	-6.09592
404	3.358	525.14050	28.66330	1651.85327	-532.13055	244.74629	1302.02954	-1241.46655	245.25430	1335.97180	-555.42871	392.78958	47.19515	77.51599	63.08553	-0.93680	-1169.17981	422.78912	73.92674	-1282.44910	178.68616	-6.26868
405	3.367	526.21692	29.02556	1651.35754	-534.48083	244.63918	1303.21143	-1244.32251	245.08591	1335.71277	-537.03375	400.69711	59.78464	64.01959	62.57864	-1.16879	-1144.14978	419.10095	73.76358	-1296.06445	178.42804	-6.35948
406	3.375	527.32129	29.27960	1650.63098	-536.83368	244.57747	1304.26855	-1247.18811	244.90964	1335.31079	-516.81915	407.21100	68.46077	50.48560	62.13474	-1.38665	-1118.83313	415.54993	73.25240	-1309.67004	177.97961	-6.31027
407	3.383	528.46210	29.43933	1649.67627	-539.15948	244.56581	1305.22974	-1250.03381	244.73312	1334.74231	-496.55981	411.80551	72.66572	36.92523	61.72694	-1.54794	-1093.36304	412.11938	72.46121	-1323.25269	177.32744	-6.16414
408	3.392	529.65027	29.52014	1648.50415	-541.43781	244.60251	1306.12634	-1252.82471	244.58624	1333.98987	-476.57477	414.48816	73.42622	23.35715	61.33069	-1.66926	-1067.95044	408.92636	71.50621	-1336.81519	176.58965	-6.01475
409	3.400	530.88977	29.53200	1647.12683	-543.65826	244.67615	1306.98303	-1255.52173	244.49146	1333.05383	-456.29004	415.57953	72.50616	9.79582	60.95165	-1.79734	-1042.80933	406.07013	70.44565	-1350.39661	175.91969	-5.92507
410	3.408	532.17542	29.49226	1645.55664	-545.82013	244.76012	1307.81311	-1258.09058	244.45996	1331.94897	-435.19916	415.44412	71.39911	-3.73022	60.58246	-1.96026	-1018.10254	403.53952	69.17206	-1364.00781	175.38678	-5.89430
411	3.417	533.49835	29.42534	1643.80579	-547.92932	244.81293	1308.61792	-1260.50977	244.48315	1330.68848	-413.31512	414.24582	70.83675	-17.20609	60.19183	-2.13805	-994.00476	401.32391	67.47350	-1377.59619	174.96152	-5.90260
412	3.425	534.85132	29.34737	1641.89014	-549.99219	244.79047	1309.38977	-1262.77673	244.51480	1329.27466	-391.04114	411.91467	70.86412	-30.64053	59.75510	-2.27531	-970.78558	399.45050	65.17488	-1391.11719	174.58752	-5.95320
413	3.433	536.23218	29.26471	1639.83130	-552.00818	244.66333	1310.11682	-1264.90857	244.50342	1327.70654	-368.80420	408.31506	71.18823	-44.02945	59.26435	-2.35086	-948.79260	397.90363	62.17739	-1404.56689	174.22287	-6.04949
414	3.442	537.64508	29.18948	1637.65552	-553.96771	244.42455	1310.78333	-1266.93762	244.45526	1325.98950	-346.77472	403.34897	71.48869	-57.35378	58.73612	-2.41531	-928.33618	396.59363	58.39962	-1417.94482	173.83926	-6.16722
415	3.450	539.10010	29.14561	1635.39270	-555.85803	244.08041	1311.36829	-1268.90234	244.43967	1324.14319	-324.85034	396.98984	71.56190	-70.62277	58.23367	-2.52418	-909.57788	395.41458	53.72173	-1431.24927	173.41753	-6.27450
416	3.458	540.60522	29.15916	1633.07471	-557.66852	243.63409	1311.84595	-1270.83569	244.52911	1322.19641	-302.81848	389.34506	71.33312	-83.87109	57.82841	-2.67207	-892.59460	394.35873	47.99218	-1444.49133	172.93895	-6.35566
417	3.467	542.15552	29.24998	1630.73413	-559.39014	243.08331	1312.19360	-1272.75317	244.74515	1320.16846	-280.48962	380.64783	70.82425	-97.11823	57.48965	-2.81578	-877.61780	393.62128	41.12523	-1457.68994	172.40242	-6.41304
418	3.475	543.73083	29.43155	1628.40332	-561.01227	242.43184	1312.40039	-1274.64490	245.04321	1318.05701	-257.73547	371.19910	70.13672	-110.35867	57.11516	-2.92781	-865.13269	393.53088	33.16326	-1470.87573	171.86331	-6.46599
419	3.483	545.29504	29.70987	1626.11646	-562.52057	241.69385	1312.46973	-1276.47888	245.33975	1315.84875	-234.49788	361.34976	69.41252	-123.58064	56.70340	-3.02197	-855.68665	394.29169	24.21168	-1484.09070	171.39243	-6.53898
420	3.492	546.79846	30.08141	1623.91663	-563.89453	240.88974	1312.41638	-1278.21570	245.57889	1313.53406	-210.76543	351.44623	68.74418	-136.78941	56.35212	-3.14336	-849.69031	395.79257	14.47147	-1497.36243	170.98843	-6.63917
421	3.500	548.18695	30.53650	1621.85522	-565.10779	240.04636	1312.26355	-1279.82446	245.77078	1311.10791	-186.51427	341.72809	68.11042	-149.99362	56.11053	-3.34420	-847.40607	397.62933	4.54533	-1510.68921	170.60980	-6.75294
422	3.508	549.40808	31.06213	1619.98328	-566.13684	239.19017	1312.04053	-1281.27673	245.94296	1308.56531	-161.68312	332.30402	67.39496	-163.19144	55.93645	-3.65550	-848.98834	399.24359	-4.25702	-1524.05896	170.27022	-6.87260
423	3.517	550.41162	31.64107	1618.34558	-566.97565	238.32794	1311.77478	-1282.53003	246.07568	1305.92114	-136.21260	323.22385	66.45021	-176.42358	55.71862	-4.02910	-854.46924	400.11737	-10.39605	-1537.46667	170.01140	-7.00928
424	3.525	551.15057	32.25365	1616.97803	-567.64355	237.44232	1311.48096	-1283.54016	246.12674	1303.24182	-110.09258	314.53235	65.16570	-189.78442	55.32600	-4.33143	-863.61700	400.06226	-13.41255	-1550.91248	169.80966	-7.16426
425	3.533	551.58362	32.88095	1615.90625	-568.17700	236.50737	1311.15308	-1284.29102	246.11450	1300.64453	-83.36763	306.25250	63.52007	-203.32498	54.75206	-4.47786	-875.67810	399.38724	-14.31632	-1564.41736	169.58995	-7.31591
426	3.542	551.67371	33.51555	1615.14624	-568.61469	235.49832	1310.76709	-1284.79846	246.13052	1298.26221	-56.10243	298.39792	61.59846	-216.99515	54.15672	-4.52457	-889.39294	398.63019	-14.40236	-1578.00562	169.31453	-7.44205
427	3.550	551.38794	34.17786	1614.70813	-568.98547	234.39902	1310.29272	-1285.08948	246.26489	1296.21619	-28.34917	291.02875	59.56480	-230.69643	53.67990	-4.57376	-903.55145	398.11780	-14.35567	-1591.63135	168.97200	-7.51992
428	3.558	550.69977	34.91341	1614.59937	-569.30408	233.21674	1309.69824	-1285.18799	246.55746	1294.60706	-0.16380	284.23206	57.59724	-244.35527	53.30421	-4.66683	-917.52484	397.87677	-14.40697	-1605.12537	168.47725	-7.50558
429	3.567	549.59448	35.76489	1614.82605	-569.57556	231.98215	1308.94885	-1285.11633	247.00977	1293.50610	28.34332	278.07523	55.84314	-257.94943	52.94736	-4.80366	-931.21118	397.82318	-14.63131	-1618.22144	167.67958	-7.32090
430	3.575	548.07043	36.74883	1615.39209	-569.80469	230.72812	1308.01477	-1284.90393	247.59399	1292.94189	56.97675	272.61542	54.40520	-271.49585	52.61376	-5.01182	-944.71240	397.83835	-15.04990	-1630.69800	166.51974	-6.84739
431	3.583	546.13300	37.85620	1616.29480	-569.99756	229.47453	1306.88757	-1284.59497	248.23343	1292.89343	85.46635	267.88126	53.30108	-285.03427	52.37048	-5.31820	-958.15289	397.77466	-15.61860	-1642.54114	165.15956	-5.95085
432	3.592	543.78912	39.06119	1617.52393	-570.15833	228.23175	1305.58691	-1284.24976	248.79810	1293.29590	113.49294	263.84775	52.42437	-298.59067	52.20997	-5.64941	-971.61169	397.56580	-16.18601	-1653.86462	163.86873	-4.53793
433	3.600	541.05200	40.33092	1619.06445	-570.28937	227.00854	1304.15625	-1283.93481	249.14413	1294.06079	140.71394	260.49164	51.56950	-312.15561	52.06307	-5.88324	-985.11298	397.29584	-16.58330	-1664.69299	162.76865	-2.59716
434	3.608	537.94434	41.64558	1620.89880	-570.39508	225.81450	1302.65149	-1283.70325	249.15829	1295.09656	166.79961	257.81998	50.51788	-325.73608	51.90389	-6.00785	-998.65955	397.10394	-16.76430	-1674.94775	161.78206	-0.20401
435	3.617	534.49634	43.00975	1623.00562	-570.48138	224.66286	1301.12793	-1283.57849	248.77768	1296.31970	191.48544	255.82510	49.14874	-339.37677	51.74150	-6.11347	-1012.24622	397.05157	-16.80981	-1684.48535	160.77057	2.49006
436	3.625	530.74817	44.44223	1625.35962	-570.55042	223.57300	1299.62915	-1283.54565	248.00018	1297.66187	214.63914	254.49310	47.46266	-353.10391	51.59348	-6.26646	-1025.86560	397.09207	-16.83714	-1693.02393	159.62675	5.24438
437	3.633	526.75311	45.96303	1627.93201	-570.59875	222.56715	1298.18213	-1283.55688	246.88702	1299.07935	236.25140	253.85312	45.46262	-366.88293	51.49291	-6.47142	-1039.51160	397.10840	-16.92204	-1700.19348	158.31691	7.71813
438	3.642	522.56830	47.58960	1630.68921	-570.62183	221.67015	1296.80188	-1283.54993	245.55328	1300.55347	256.25092	253.97336	43.04971	-380.62994	51.42857	-6.68670	-1053.16577	396.97351	-17.05812	-1705.80664	156.92551	9.57645
439	3.650	518.24304	49.34097	1633.59448	-570.61951	220.91382	1295.50037	-1283.47290	244.16306	1302.07983	274.31543	254.94559	40.05811	-394.28278	51.32385	-6.85429	-1066.80640	396.65381	-17.18943	-1710.07239	155.67282	10.76707
440	3.658	513.81848	51.23549	1636.60718	-570.59204	220.33589	1294.28992	-1283.30273	242.91647	1303.66052	289.95535	256.88550	36.36898	-407.86136	51.10093	-6.96429	-1080.44629	396.24277	-17.28770	-1713.29370	154.76022	11.83797
441	3.667	509.33722	53.27213	1639.68103	-570.52930	219.97000	1293.17957	-1283.03882	241.98810	1305.30542	302.82123	259.88553	32.01428	-421.43256	50.72807	-7.06595	-1094.12109	395.85068	-17.35833	-1715.13245	154.08818	13.83723
442	3.675	504.85324	55.41806	1642.76489	-570.40692	219.83643	1292.17358	-1282.68335	241.44730	1307.03296	312.92825	263.92902	27.18896	-435.04175	50.26274	-7.20086	-1107.82642	395.51868	-17.39236	-1714.48181	153.38287	17.45781
443	3.683	500.43326	57.61928	1645.80884	-570.19354	219.93839	1291.27539	-1282.23328	241.25751	1308.86316	320.59433	268.87219	22.14414	-448.68109	49.82376	-7.35041	-1121.52100	395.24469	-17.37374	-1710.26306	152.69434	22.17599
444	3.692	496.14890	59.82104	1648.76709	-569.86145	220.26024	1290.49011	-1281.69006	241.35788	1310.80823	326.15460	274.51276	17.06975	-462.30823	49.47102	-7.45337	-1135.18860	394.99438	-17.32568	-1702.00952	152.40031	26.47928
445	3.700	492.06647	61.98045	1651.59961	-569.39117	220.77388	1289.82312	-1281.06665	241.72031	1312.86292	329.66983	280.63336	12.06393	-475.91919	49.18515	-7.48143	-1148.85547	394.66516	-17.31746	-1689.73694	152.69060	28.91282
446	3.708	488.23996	64.06415	1654.27393	-568.76855	221.45143	1289.27771	-1280.38269	242.32819	1315.00110	330.79724	286.94885	7.20744	-489.57852	48.94333	-7.48870	-1162.57019	394.15338	-17.40835	-1673.64355	153.30247	28.82504
447	3.717	484.71252	66.04536	1656.76245	-567.98315	222.27078	1288.85388	-1279.65820	243.13882	1317.18188	328.90594	292.95676	2.73291	-503.33813	48.72903	-7.53842	-1176.36060	393.50769	-17.58063	-1653.91541	153.72000	26.41950
448	3.725	481.52545	67.90927	1659.03784	-567.03235	223.21347	1288.55469	-1278.90344	244.08270	1319.36243	323.49518	297.84729	-0.89329	-517.16089	48.52175	-7.60915	-1190.20276	392.90997	-17.74235	-1630.67908	153.54596	22.42940
449	3.733	478.72626	69.65099	1661.07666	-565.92352	224.25990	1288.38989	-1278.11194	245.07071	1321.50439	314.64819	300.86169	-3.23997	-530.95782	48.28419	-7.63866	-1204.05676	392.47894	-17.80332	-1604.14392	152.70630	17.77629
450	3.742	476.36932	71.26736	1662.86377	-564.67419	225.38486	1288.37317	-1277.26270	245.97873	1323.57275	303.01187	301.97147	-4.34745	-544.67200	47.91419	-7.60417	-1217.90906	392.15680	-17.76126	-1574.86194	151.33218	13.39310
451	3.750	474.51205	72.75188	1664.39026	-563.31427	226.55237	1288.51245	-1276.33630	246.64835	1325.53552	289.51691	301.92737	-4.73176	-558.27722	47.30302	-7.51596	-1231.75903	391.78656	-17.70270	-1543.99133	149.55751	10.14893
452	3.758	473.20654	74.08704	1665.64758	-561.88977	227.71127	1288.79956	-1275.33350	246.94815	1327.37000	275.22192	301.51459	-4.90088	-571.66675	46.42534	-7.36735	-1245.60229	391.30249	-17.68167	-1513.19629	147.48383	8.68791
453	3.767	472.48828	75.24226	1666.62622	-560.46008	228.80203	1289.20959	-1274.28577	246.86191	1329.07153	260.96341	301.07428	-5.05948	-584.56079	45.28805	-7.09414	-1259.43445	390.85260	-17.60953	-1483.74841	145.25183	9.10323
454	3.775	472.36749	76.18588	1667.31653	-559.09222	229.77596	1289.70898	-1273.25220	246.51068	1330.65295	247.01068	300.66382	-5.25267	-596.58044	43.88716	-6.57502	-1273.23193	390.74371	-17.28718	-1455.45764	143.08160	10.78531
455	3.783	472.82843	76.89491	1667.71265	-557.85767	230.60800	1290.27026	-1272.30505	246.05515	1332.12610	233.24504	300.27628	-5.51251	-607.40613	42.26948	-5.66952	-1286.91870	391.19229	-16.60509	-1426.84204	141.20226	12.84973
456	3.792	473.83401	77.35168	1667.81396	-556.82587	231.29120	1290.88184	-1271.52063	245.59644	1333.48669	219.52151	299.88693	-5.82149	-616.78064	40.55868	-4.24336	-1300.41943	391.96896	-15.76555	-1396.49207	139.69763	14.77817
457	3.800	475.33173	77.54076	1667.62231	-556.05060	231.82175	1291.54773	-1270.97888	245.19037	1334.72119	205.79633	299.47766	-6.10014	-624.40088	38.80619	-2.11969	-1313.77515	392.45978	-15.15021	-1364.05042	138.40732	16.61778
458	3.808	477.26096	77.46268	1667.13550	-555.55902	232.19070	1292.27686	-1270.74719	244.84583	1335.80176	192.09656	299.07059	-6.28729	-630.00995	36.80088	1.04323	-1327.14001	392.25568	-14.93262	-1330.14392	136.99377	18.72569
459	3.817	479.56061	77.15318	1666.34924	-555.35583	232.38553	1293.07227	-1270.84827	244.44720	1336.66211	178.46088	298.71158	-6.39520	-633.50153	34.08002	5.91524	-1340.67810	391.42200	-15.06641	-1295.91455	135.13971	21.41597
460	3.825	482.17712	76.67870	1665.26318	-555.43811	232.39310	1293.92517	-1271.25793	243.78702	1337.21338	164.89951	298.42575	-6.48601	-634.45081	30.09794	13.49952	-1354.48633	390.24780	-15.51384	-1262.59753	132.63954	24.75864
461	3.833	485.07184	76.11110	1663.88684	-555.80646	232.20160	1294.81433	-1271.94458	242.74692	1337.40295	151.39619	298.21371	-6.62210	-631.55249	24.55704	24.43568	-1368.49170	389.10034	-16.14689	-1231.11877	129.33783	28.57187
462	3.842	488.22247	75.51051	1662.24207	-556.46362	231.80603	1295.71228	-1272.89929	241.40622	1337.24792	137.93097	298.06909	-6.83036	-623.27728	17.79953	37.75367	-1382.44592	388.31018	-16.67414	-1201.76062	125.20581	32.51428
463	3.850	491.61633	74.92369	1660.36182	-557.41003	231.21825	1296.59229	-1274.12219	239.94418	1336.80286	124.49211	297.96338	-7.08442	-609.38440	10.74577	50.56686	-1396.14514	387.89258	-16.94613	-1174.06909	120.53366	36.22861
464	3.858	495.24176	74.38454	1658.28149	-558.64050	230.46878	1297.43091	-1275.59753	238.49652	1336.11194	111.07291	297.84348	-7.32028	-591.24353	4.27773	59.64566	-1409.59070	387.57010	-17.09451	-1147.13171	115.87581	39.48505
465	3.867	499.08386	73.90970	1656.02979	-560.13940	229.59065	1298.20764	-1277.29578	237.16351	1335.19592	97.66251	297.68195	-7.48735	-570.48236	-1.33893	63.57814	-1422.92590	387.11450	-17.29323	-1120.08643	111.69327	42.24242
466	3.875	503.12280	73.49355	1653.62634	-561.87201	228.60039	1298.91016	-1279.18298	236.04044	1334.05969	84.24376	297.50537	-7.58256	-547.86438	-6.43274	63.35443	-1436.32825	386.54211	-17.55745	-1092.51807	108.03774	44.62368
467	3.883	507.33054	73.11247	1651.08765	-563.77887	227.49153	1299.54163	-1281.20752	235.10284	1332.68701	70.80508	297.35251	-7.63971	-523.51526	-11.36893	61.04241	-1449.90369	386.08490	-17.74032	-1064.54773	104.58395	46.84074
468	3.892	511.66745	72.73534	1648.42896	-565.78650	226.24831	1300.12341	-1283.29626	234.15546	1331.03809	57.34947	297.22327	-7.70787	-497.60413	-16.11036	58.24578	-1463.58411	386.04974	-17.63771	-1036.64648	100.93369	49.07082
469	3.900	516.08527	72.32916	1645.66272	-567.82629	224.87820	1300.68933	-1285.38269	233.02377	1329.07593	43.88655	297.07919	-7.82649	-470.61609	-20.31391	55.64856	-1477.19165	386.62030	-17.12483	-1009.31641	96.89627	51.32567
470	3.908	520.53467	71.86339	1642.79797	-569.84302	223.43282	1301.27429	-1287.43152	231.75613	1326.79541	30.42322	296.88348	-7.99409	-443.20172	-23.62695	53.37028	-1490.63306	387.61926	-16.32292	-982.81982	92.51340	53.47076
471	3.917	524.97278	71.31281	1639.83948	-571.79266	221.99484	1301.90112	-1289.43054	230.56335	1324.22205	16.96056	296.63394	-8.16283	-415.88742	-25.78381	51.36927	-1503.98999	388.34308	-15.73213	-957.10327	87.86948	55.41582
472	3.925	529.37231	70.65625	1636.78992	-573.64447	220.65540	1302.57849	-1291.35889	229.56537	1321.39551	3.47992	296.35449	-8.28180	-388.91675	-26.61674	49.63663	-1517.42944	387.99139	-15.91859	-931.92761	83.04031	57.21648
473	3.933	533.72925	69.87869	1633.65625	-575.38385	219.50667	1303.30359	-1293.17456	228.66003	1318.35620	-10.06480	296.06177	-8.34914	-362.29218	-26.12669	48.24279	-1531.03955	386.56647	-16.83683	-907.09985	78.23440	58.97243
474	3.942	538.06250	68.97423	1630.45105	-577.00732	218.63136	1304.06372	-1294.84106	227.67563	1315.14539	-23.71065	295.76245	-8.40643	-335.88782	-24.45204	47.25591	-1544.76904	384.90253	-17.85026	-882.65936	73.76750	60.68948
475	3.950	542.40112	67.94388	1627.18506	-578.51892	218.06659	1304.84033	-1296.35364	226.56558	1311.81238	-37.45027	295.46469	-8.49298	-309.50641	-21.73451	46.64124	-1558.53882	383.73950	-18.47681	-858.92474	69.88470	62.19730
476	3.958	546.76581	66.79663	1623.86353	-579.92786	217.77084	1305.61267	-1297.72559	225.37003	1308.40564	-51.26112	295.16406	-8.61110	-282.93387	-18.10731	46.32861	-1572.38440	383.33563	-18.60906	-836.41016	66.72580	63.13485
477	3.967	551.15692	65.55396	1620.48767	-581.24225	217.64243	1306.35730	-1298.95142	224.08258	1304.95776	-65.14738	294.84546	-8.72448	-256.04700	-13.76318	46.34408	-1586.44849	383.78546	-18.18167	-815.65356	64.38340	63.08539
478	3.975	555.54749	64.24892	1617.06201	-582.46167	217.58426	1307.05164	-1300.00452	222.64447	1301.48645	-79.12880	294.50745	-8.79890	-228.85246	-8.91053	46.75266	-1600.77563	384.95575	-17.23117	-796.99017	62.84467	61.82569
479	3.983	559.88623	62.92281	1613.60120	-583.56934	217.55544	1307.67834	-1300.85901	221.00458	1298.00366	-93.21358	294.16821	-8.84166	-201.42943	-3.65375	47.50688	-1615.18701	386.12164	-16.24584	-780.43451	61.91631	59.44438
480	3.992	564.11517	61.61723	1610.13586	-584.53284	217.56195	1308.22375	-1301.49902	219.17091	1294.52527	-107.39470	293.85788	-8.89446	-173.87750	2.02841	48.44978	-1629.48547	386.53348	-15.83013	-765.87695	61.35637	56.18219
481	4.000	568.18530	60.35999	1606.71240	-585.31360	217.60953	1308.67371	-1301.91968	217.25366	1291.07446	-121.64946	293.60309	-8.99177	-146.25629	8.15673	49.42193	-1643.68298	386.35794	-15.95301	-753.39600	61.04517	52.14993
482	4.008	572.05603	59.16475	1603.38672	-585.87738	217.68025	1309.01099	-1302.12976	215.42754	1287.67041	-135.94472	293.40533	-9.13022	-118.52422	14.63709	50.33556	-1657.91846	386.12823	-16.16617	-743.32007	60.90216	47.17390
483	4.017	575.68549	58.04541	1600.21777	-586.19806	217.74730	1309.21533	-1302.14758	213.81427	1284.31689	-150.26479	293.23520	-9.28279	-90.56941	21.28675	51.21485	-1672.26904	385.78644	-16.31719	-736.07947	60.71570	40.85296
484	4.025	579.02716	57.02176	1597.26868	-586.25763	217.79463	1309.26746	-1301.98499	212.37909	1281.00586	-164.61693	293.04538	-9.43087	-62.30287	27.92785	52.17796	-1686.69983	385.18396	-16.44467	-732.04871	60.19868	32.79877
485	4.033	582.02985	56.11526	1594.60840	-586.04712	217.82259	1309.15662	-1301.63635	210.93073	1277.72314	-178.99803	292.79510	-9.57164	-33.70946	34.48390	53.32317	-1701.12012	384.63971	-16.46605	-731.40051	59.19526	23.07593
486	4.042	584.63623	55.34665	1592.30457	-585.56750	217.84593	1308.88171	-1301.09790	209.28201	1274.45825	-193.37733	292.47406	-9.71254	-4.83803	41.01274	54.63640	-1715.45068	384.26898	-16.42926	-733.98584	57.80958	12.70247
487	4.050	586.78577	54.73412	1590.41345	-584.83313	217.88773	1308.44739	-1300.38562	207.40678	1271.21570	-207.70848	292.08911	-9.88326	24.23120	47.57641	56.08059	-1729.63989	383.58151	-16.61033	-739.41235	56.39257	3.60983
488	4.058	588.42615	54.29016	1588.97388	-583.87250	217.95885	1307.85608	-1299.51770	205.38577	1268.02783	-221.94856	291.65277	-10.13362	53.40503	54.11703	57.74249	-1743.66919	382.34851	-16.94365	-747.39819	55.32926	-2.44336
489	4.067	589.51965	54.01958	1588.01208	-582.72150	218.03098	1307.09900	-1298.49268	203.27582	1264.96606	-236.07137	291.20596	-10.47956	82.53992	60.50323	59.79906	-1757.51001	381.22284	-16.68502	-757.91248	54.73988	-5.16974
490	4.075	590.03656	53.91663	1587.54443	-581.41724	218.03667	1306.15137	-1297.29529	201.08780	1262.14636	-250.07286	290.78638	-10.85687	111.34232	66.61638	62.33548	-1771.03992	381.00348	-15.01922	-770.65417	54.45480	-5.72236
491	4.083	589.95294	53.96010	1587.57544	-579.99878	217.91005	1304.97961	-1295.91394	198.81827	1259.71936	-263.96826	290.36844	-11.16400	139.33041	72.37786	65.20319	-1784.10217	381.63007	-11.83326	-784.68762	54.24547	-5.49037
492	4.092	589.25653	54.11469	1588.09033	-578.50696	217.62929	1303.55469	-1294.35144	196.46646	1257.84705	-277.76489	289.90329	-11.35858	165.97086	77.71417	68.04345	-1796.63977	382.17429	-7.62778	-798.97327	53.96934	-5.26930
493	4.100	587.94922	54.34445	1589.05457	-576.97491	217.21295	1301.86804	-1292.62927	194.06815	1256.66321	-291.45105	289.39447	-11.49495	190.89120	82.53658	70.44530	-1808.61572	381.79825	-2.74339	-812.96558	53.57362	-5.30304
494	4.108	586.04376	54.62607	1590.41992	-575.41577	216.68433	1299.94568	-1290.78687	191.73120	1256.23376	-305.01965	288.88068	-11.66893	214.02679	86.81840	72.09882	-1819.77417	380.55487	2.98879	-826.58899	53.07320	-5.58326
495	4.117	583.56470	54.95241	1592.13245	-573.82544	216.05856	1297.84607	-1288.87634	189.58011	1256.53772	-318.46503	288.37845	-11.92447	235.65778	90.65659	72.86502	-1829.60022	379.17261	9.84829	-839.96204	52.50759	-6.01323
496	4.125	580.55139	55.33508	1594.13477	-572.19617	215.34930	1295.64111	-1286.95081	187.66718	1257.48010	-331.77325	287.87271	-12.21124	256.23145	94.18547	72.76675	-1837.53076	378.29150	17.87453	-853.20740	51.88405	-6.46087
497	4.133	577.05878	55.80469	1596.36548	-570.52698	214.56113	1293.39514	-1285.06628	186.01509	1258.93433	-344.95642	287.32904	-12.44561	275.98755	97.39185	71.89986	-1843.00549	377.92987	26.88050	-866.38000	51.17909	-6.80782
498	4.142	573.15393	56.39558	1598.76001	-568.82629	213.68721	1291.15613	-1283.28748	184.70874	1260.78979	-358.06207	286.70758	-12.59911	294.73438	100.07211	70.27210	-1845.18774	377.53021	36.50801	-879.47961	50.38285	-7.01593
499	4.150	568.91370	57.12407	1601.25317	-567.10986	212.72607	1288.95837	-1281.67090	183.85962	1262.96729	-371.13904	285.99500	-12.71397	312.00238	102.06034	67.69868	-1842.75244	376.68457	46.26369	-892.49634	49.52327	-7.14934
500	4.158	564.42554	57.98303	1603.78052	-565.39587	211.68326	1286.83093	-1280.23328	183.49501	1265.39929	-384.23053	285.22382	-12.85279	327.37805	103.40707	63.91106	-1834.27954	375.74750	55.54370	-905.45300	48.66515	-7.30634
501	4.167	559.78601	58.95314	1606.27966	-563.69727	210.56020	1284.80701	-1278.93616	183.50986	1268.01709	-397.36676	284.45251	-13.04104	340.74817	104.26590	58.81357	-1819.32947	375.26721	63.59114	-918.40027	47.87155	-7.51586
502	4.175	555.08972	60.01109	1608.69556	-562.01520	209.36272	1282.92786	-1277.69348	183.69971	1270.76099	-410.53040	283.73669	-13.24904	352.30231	104.74728	52.62909	-1799.31812	375.03873	69.67946	-931.37842	47.17093	-7.71942
503	4.183	550.41846	61.12927	1610.98389	-560.33350	208.11780	1281.23926	-1276.39526	183.82779	1273.59558	-423.67737	283.11438	-13.42367	362.30273	104.89571	45.80074	-1776.96436	374.36816	73.67444	-944.41058	46.58352	-7.85298
504	4.192	545.84021	62.27977	1613.11023	-558.62103	206.86494	1279.78711	-1274.94495	183.70459	1276.52319	-436.80127	282.60437	-13.53584	370.83875	104.64682	38.78500	-1754.57410	372.93680	76.26588	-957.50787	46.12677	-7.91319
505	4.200	541.41571	63.44368	1615.04187	-556.84375	205.62204	1278.61121	-1273.28540	183.23639	1279.58508	-449.94238	282.20264	-13.60242	377.72754	103.77500	31.91081	-1732.84326	370.82220	78.22983	-970.66443	45.77165	-7.93461
506	4.208	537.20410	64.61157	1616.74683	-554.97656	204.36024	1277.72839	-1271.39990	182.41287	1282.83020	-463.15002	281.86334	-13.66704	382.55078	101.98474	25.33540	-1711.08765	368.02969	79.44289	-983.87659	45.45593	-7.94047
507	4.217	533.26581	65.77641	1618.19849	-553.00256	203.01810	1277.11914	-1269.30554	181.28136	1286.27661	-476.45465	281.51584	-13.75525	384.76678	99.15147	19.10888	-1688.32251	364.53067	78.99358	-997.16199	45.14865	-7.93239
508	4.225	529.66278	66.92986	1619.38025	-550.90698	201.54263	1276.73730	-1267.04443	179.92798	1289.90344	-489.86353	281.13232	-13.84899	383.87183	95.55829	13.35694	-1664.11584	360.51703	76.24548	-1010.55408	44.85661	-7.89445
509	4.233	526.45728	68.06177	1620.28943	-548.67566	199.91573	1276.53857	-1264.66187	178.46416	1293.66675	-503.37177	280.73846	-13.91921	379.62378	91.95832	8.42716	-1638.62512	356.07352	71.32457	-1024.06836	44.57341	-7.80745
510	4.242	523.71423	69.16028	1620.93750	-546.29431	198.14882	1276.50098	-1262.19141	177.01419	1297.51819	-516.96295	280.35321	-13.96792	372.16541	89.25553	4.76776	-1612.14221	350.88522	64.85103	-1037.67480	44.26506	-7.67872
511	4.250	521.50464	70.21008	1621.34607	-543.75098	196.26955	1276.62524	-1259.65747	175.67413	1301.41846	-530.60675	279.98727	-14.01327	361.91229	87.85261	2.57276	-1584.79578	344.76758	58.01345	-1051.33777	43.92144	-7.54759
512	4.258	519.90820	71.19374	1621.54126	-541.05139	194.31682	1276.91968	-1257.08630	174.47897	1305.33923	-544.26300	279.69598	-14.07066	349.49097	87.37534	1.59520	-1556.65552	338.07611	52.69972	-1065.05347	43.56845	-7.45510
513	4.267	519.01099	72.09875	1621.54602	-538.24078	192.33752	1277.38342	-1254.51196	173.42950	1309.24902	-557.86786	279.57407	-14.15920	335.77808	87.17964	1.35305	-1527.89905	331.35858	50.59121	-1078.81006	43.21633	-7.41209
514	4.275	518.89520	72.92632	1621.37061	-535.41077	190.38448	1278.00562	-1251.97778	172.52852	1313.10217	-571.30304	279.69791	-14.26082	321.66675	86.92065	1.40893	-1498.64136	325.05557	51.77385	-1092.56421	42.86304	-7.38697
515	4.283	519.62170	73.69949	1621.01001	-532.68103	188.51585	1278.77747	-1249.53564	171.77283	1316.84802	-584.38214	280.07803	-14.27208	307.68347	86.56947	1.45432	-1468.70044	319.56775	54.59703	-1106.28809	42.51836	-7.31420
516	4.292	521.21307	74.46376	1620.45020	-530.17151	186.78778	1279.70178	-1247.24609	171.13623	1320.44299	-596.85559	280.65582	-14.04396	293.90045	86.17224	1.31241	-1437.74609	315.17368	57.05253	-1119.99683	42.16550	-7.14497
517	4.300	523.64856	75.27744	1619.67480	-527.97900	185.24272	1280.79065	-1245.17236	170.57800	1323.85596	-608.40411	281.35858	-13.44593	280.16882	85.75018	0.95836	-1405.64587	311.77695	58.10685	-1133.70886	41.75801	-6.91205
518	4.308	526.86993	76.20047	1618.66650	-526.16296	183.90968	1282.04919	-1243.36865	170.03813	1327.06445	-618.64276	282.13605	-12.37503	266.40692	85.33578	0.49272	-1372.69446	308.91278	57.91679	-1147.40698	41.29284	-6.70691
519	4.317	530.79547	77.28456	1617.40625	-524.75116	182.81396	1283.46143	-1241.88049	169.43388	1330.04553	-627.21649	282.96939	-10.69220	252.69415	84.97244	0.04550	-1339.62341	305.98618	57.27192	-1161.04614	40.82728	-6.57446
520	4.325	535.33228	78.56392	1615.87231	-523.75671	181.97281	1284.99243	-1240.75598	168.72830	1332.76990	-633.96045	284.01111	-8.01627	239.13678	84.64766	-0.29932	-1307.20776	302.56842	56.97152	-1174.58215	40.40010	-6.47210
521	4.333	540.38501	80.05197	1614.03857	-523.18793	181.37653	1286.60376	-1240.04553	167.98709	1335.20667	-638.76898	285.80975	-3.41911	225.74323	84.30464	-0.52581	-1275.74548	298.67960	57.50782	-1188.00830	39.99604	-6.34727
522	4.342	545.86261	81.73906	1611.87805	-523.04211	180.98709	1288.25720	-1239.78784	167.31946	1337.33337	-640.79974	289.28387	4.51789	212.45612	83.93477	-0.69096	-1245.04895	294.73224	58.99823	-1201.37036	39.59156	-6.21341
523	4.350	551.67993	83.58319	1609.37109	-523.29840	180.76239	1289.90857	-1239.99719	166.79150	1339.13818	-637.86816	295.18732	16.72425	199.22858	83.55496	-0.88190	-1214.76245	291.17487	61.18908	-1214.73706	39.19029	-6.13943
524	4.358	557.75342	85.50600	1606.51477	-523.91821	180.68062	1291.50989	-1240.66028	166.40230	1340.61426	-627.64349	303.39365	32.28483	186.04129	83.13200	-1.13166	-1184.46802	288.25748	63.52713	-1228.15967	38.85194	-6.19762
525	4.367	563.99512	87.40926	1603.32922	-524.84546	180.75111	1293.02332	-1241.73254	166.10124	1341.75012	-609.93109	312.79041	48.30620	172.87936	82.63882	-1.38329	-1153.80444	286.03024	65.39861	-1241.64282	38.65858	-6.39523
526	4.375	570.31323	89.19978	1599.85242	-526.00787	181.01117	1294.43054	-1243.13318	165.82014	1342.52502	-587.25836	321.91501	61.43558	159.72006	82.10767	-1.54112	-1122.81714	284.50165	66.52211	-1255.11792	38.56848	-6.61988
527	4.383	576.61682	90.80441	1596.12891	-527.33124	181.50432	1295.73413	-1244.75476	165.50862	1342.91455	-563.01410	329.71252	69.69830	146.54361	81.58129	-1.57226	-1092.09753	283.69904	67.10060	-1268.48999	38.39494	-6.71213
528	4.392	582.82324	92.18330	1592.20325	-528.75983	182.24020	1296.95337	-1246.48828	165.15623	1342.90259	-539.17010	335.93048	73.28892	133.32532	81.08649	-1.55229	-1062.43958	283.50534	67.43077	-1281.73987	37.99681	-6.62996
529	4.400	588.86438	93.34329	1588.11890	-530.27301	183.14352	1298.12158	-1248.24072	164.79544	1342.48755	-515.65344	340.94833	73.93534	120.02960	80.63422	-1.57625	-1034.33350	283.63516	67.46048	-1294.92554	37.39442	-6.47873
530	4.408	594.68945	94.33124	1583.92236	-531.88947	184.04494	1299.28467	-1249.94312	164.47678	1341.68787	-491.44049	345.22552	73.53130	106.65707	80.19813	-1.66050	-1007.70728	283.93195	66.88977	-1308.11011	36.69337	-6.37230
531	4.417	600.26721	95.21132	1579.66284	-533.62604	184.78802	1300.49146	-1251.55737	164.22534	1340.54358	-465.83911	348.88779	73.18358	93.28513	79.73449	-1.78073	-982.05743	284.62387	65.58206	-1321.34229	35.99589	-6.34176
532	4.425	605.58868	96.04706	1575.38733	-535.44763	185.33890	1301.76843	-1253.07458	164.03299	1339.10632	-438.92834	351.70956	73.16009	79.99539	79.24271	-1.94212	-956.87891	286.15970	63.73893	-1334.65479	35.37918	-6.36239
533	4.433	610.66980	96.89070	1571.13916	-537.28229	185.74387	1303.10120	-1254.50342	163.89066	1337.42444	-411.33417	353.34918	73.35375	66.77032	78.77184	-2.14490	-932.08569	288.75290	61.72629	-1348.03491	34.87170	-6.39893
534	4.442	615.54352	97.77612	1566.95630	-539.06586	186.04471	1304.44482	-1255.85864	163.79750	1335.53931	-383.75165	353.57901	73.66529	53.51932	78.36010	-2.32357	-908.09650	292.09689	59.72945	-1361.43652	34.43610	-6.43613
535	4.450	620.24280	98.71538	1562.87073	-540.75385	186.26617	1305.74939	-1257.14490	163.73294	1333.48840	-356.53491	352.36282	74.10629	40.17609	77.99044	-2.39446	-885.62439	295.64099	57.58326	-1374.82776	34.00116	-6.48649
536	4.458	624.78345	99.70340	1558.91516	-542.31323	186.42186	1306.98157	-1258.35437	163.64125	1331.30627	-329.63660	349.83450	74.76038	26.73718	77.62206	-2.37230	-865.42926	299.17523	54.94429	-1388.20667	33.52076	-6.57808
537	4.467	629.16003	100.72499	1555.12854	-543.71631	186.51724	1308.12891	-1259.47925	163.45990	1329.02209	-302.85065	346.26654	75.71658	13.24565	77.24062	-2.38338	-848.10608	302.89499	51.44955	-1401.60547	33.00506	-6.73515
538	4.475	633.34961	101.75720	1551.55249	-544.94189	186.55542	1309.18994	-1260.51807	163.16431	1326.65747	-276.01068	342.00812	77.01540	-0.24939	76.84352	-2.52582	-833.96997	306.98248	46.73864	-1415.07288	32.50113	-6.94195
539	4.483	637.31372	102.77994	1548.22900	-545.97937	186.53017	1310.16589	-1261.46558	162.77731	1324.22571	-249.00014	337.37512	78.60162	-13.73526	76.41432	-2.75240	-823.14758	311.43848	40.57026	-1428.62549	32.06495	-7.13728
540	4.492	641.00024	103.78613	1545.20459	-546.82935	186.42557	1311.06055	-1262.30359	162.34193	1321.74146	-221.74092	332.57617	80.30713	-27.22903	75.96788	-2.93305	-815.75848	316.19916	32.93345	-1442.22754	31.73047	-7.26925
541	4.500	644.35028	104.77319	1542.52979	-547.49658	186.23407	1311.88000	-1263.00562	161.90033	1319.23132	-194.20793	327.74402	81.91526	-40.74136	75.57890	-3.00069	-811.96210	321.26913	24.04303	-1455.82397	31.47125	-7.34123
542	4.508	647.30713	105.73233	1540.25781	-547.98145	185.96573	1312.63013	-1263.54639	161.48761	1316.73303	-166.37300	323.00070	83.24398	-54.27525	75.30497	-3.00443	-811.85577	326.67950	14.32932	-1469.40991	31.21247	-7.39199
543	4.517	649.82471	106.64940	1538.43811	-548.28070	185.63174	1313.30737	-1263.90759	161.12982	1314.27930	-138.15041	318.46121	84.16977	-67.84961	75.11794	-3.04861	-815.36646	332.19934	4.50939	-1483.04297	30.88735	-7.43968
544	4.525	651.87585	107.51012	1537.10681	-548.39374	185.22519	1313.89307	-1264.08008	160.85219	1311.88770	-109.43489	314.18506	84.61528	-81.49557	74.92464	-3.18644	-822.18506	337.16257	-4.24123	-1496.75708	30.49210	-7.47316
545	4.533	653.45398	108.30145	1536.28381	-548.32257	184.71933	1314.35596	-1264.06067	160.68350	1309.56628	-80.18208	310.17023	84.55508	-95.21515	74.61811	-3.35957	-831.71179	340.73050	-10.52741	-1510.50415	30.09974	-7.49474
546	4.542	654.56427	109.00832	1535.97607	-548.07275	184.07651	1314.66064	-1263.84521	160.64688	1307.34009	-50.45259	306.42072	84.04326	-108.94939	74.15488	-3.47343	-843.16907	342.49255	-13.76253	-1524.20874	29.76893	-7.52903
547	4.550	655.21790	109.61386	1536.18005	-547.65649	183.26646	1314.77173	-1263.42712	160.76501	1305.27686	-20.38536	302.97906	83.20203	-122.62224	73.62341	-3.53570	-855.89990	342.82187	-14.74219	-1537.86230	29.47033	-7.60360
548	4.558	655.42828	110.10803	1536.88257	-547.09521	182.29256	1314.65796	-1262.80420	161.07523	1303.48621	9.87360	299.85477	82.15475	-136.21962	73.19456	-3.65036	-869.40717	342.47067	-14.77384	-1551.51221	29.17033	-7.73130
549	4.567	655.20435	110.49919	1538.06067	-546.41992	181.19783	1314.29688	-1261.98999	161.60355	1302.07874	40.20775	296.98941	80.98384	-149.78214	72.96722	-3.86684	-883.21753	341.94299	-14.66669	-1565.16174	28.88235	-7.87147
550	4.575	654.54285	110.81438	1539.68481	-545.66754	180.03784	1313.67578	-1261.01819	162.32220	1301.12097	70.50673	294.38321	79.77067	-163.34645	72.86126	-4.11275	-897.02454	341.39844	-14.69186	-1578.69409	28.58702	-7.91466
551	4.583	653.43195	111.08566	1541.72302	-544.87073	178.84865	1312.78821	-1259.93762	163.15884	1300.62720	100.64368	292.20776	78.64491	-176.93764	72.70090	-4.30346	-910.77643	340.89563	-14.91004	-1591.87524	28.21090	-7.70472
552	4.592	651.86310	111.33897	1544.14441	-544.04883	177.64786	1311.63733	-1258.79919	164.01309	1300.56689	130.47510	290.71466	77.74111	-190.56955	72.39988	-4.45914	-924.48438	340.52655	-15.28072	-1604.44592	27.70107	-7.06004
553	4.600	649.84204	111.59508	1546.92004	-543.20679	176.46359	1310.25220	-1257.64844	164.74257	1300.86816	159.83350	290.06830	77.08867	-204.20940	72.02239	-4.65955	-938.10602	340.37811	-15.67089	-1616.24280	27.06811	-5.82355
554	4.608	647.39355	111.88071	1550.02136	-542.34143	175.34763	1308.69531	-1256.53052	165.18985	1301.44336	188.52036	290.28201	76.54568	-217.76855	71.69873	-4.93260	-951.58252	340.42068	-15.95776	-1627.24414	26.37722	-3.94477
555	4.617	644.56000	112.23657	1553.41333	-541.44910	174.35895	1307.04370	-1255.48657	165.23685	1302.22229	216.30312	291.24084	75.82667	-231.17126	71.49532	-5.22417	-964.89886	340.48499	-16.15274	-1637.49988	25.71238	-1.51376
556	4.625	641.39343	112.71034	1557.04907	-540.53357	173.54303	1305.36328	-1254.53345	164.82346	1303.16296	242.88794	292.75131	74.59388	-244.43773	71.34735	-5.43876	-978.11670	340.41788	-16.36751	-1646.96265	25.10198	1.30397
557	4.633	637.94537	113.35057	1560.87378	-539.61963	172.92445	1303.69775	-1253.65332	163.95311	1304.24414	267.93256	294.63373	72.57677	-257.67526	71.15642	-5.53185	-991.34875	340.24969	-16.65447	-1655.33398	24.48796	4.32261
558	4.642	634.26318	114.20540	1564.82922	-538.76324	172.48267	1302.06958	-1252.80261	162.69408	1305.45337	291.18292	296.80167	69.66316	-270.98422	70.94535	-5.57988	-1004.68042	340.12418	-16.94375	-1662.07788	23.78531	7.30815
559	4.650	630.39459	115.29100	1568.85742	-538.03253	172.10196	1300.47510	-1251.93628	161.16246	1306.78101	312.62088	299.22687	65.89371	-284.38074	70.81529	-5.69810	-1018.10211	340.08002	-17.14830	-1666.62769	22.95795	10.01938
560	4.658	626.39319	116.54341	1572.90344	-537.45551	171.61726	1298.88586	-1251.02563	159.50571	1308.22607	332.40280	301.84940	61.37085	-297.80554	70.74518	-5.88706	-1031.52344	340.02655	-17.25629	-1668.68372	22.12095	12.41809
561	4.667	622.31750	117.83908	1576.91907	-536.98376	170.99094	1297.27295	-1250.05457	157.88266	1309.79492	350.59338	304.56519	56.17903	-311.19714	70.62577	-6.05272	-1044.86450	339.91467	-17.29787	-1668.33459	21.62826	14.88636
562	4.675	618.22241	119.08411	1580.86340	-536.51740	170.39111	1295.62708	-1249.00659	156.42075	1311.48572	367.00705	307.31973	50.42277	-324.55670	70.47228	-6.16559	-1058.13721	339.76755	-17.29998	-1665.82324	22.00940	18.08301
563	4.683	614.14954	120.25981	1584.70251	-535.96497	170.05183	1293.95898	-1247.86426	155.18057	1313.27429	381.33551	310.16879	44.34242	-337.94040	70.32921	-6.27029	-1071.42065	339.53079	-17.32412	-1661.15588	23.71968	22.33292
564	4.692	610.12915	121.38878	1588.40930	-535.27936	170.10324	1292.30212	-1246.61755	154.18279	1315.12366	393.33252	313.17368	38.32761	-351.38226	70.09818	-6.37792	-1084.76611	339.09537	-17.45990	-1653.89136	26.81376	27.14395
565	4.700	606.18933	122.49365	1591.95752	-534.45306	170.53505	1290.72021	-1245.27271	153.46091	1317.00916	402.79999	316.28244	32.77203	-364.85342	69.72087	-6.47610	-1098.16870	338.51907	-17.69241	-1643.32849	30.85922	31.42215
566	4.708	602.36230	123.58556	1595.31506	-533.50354	171.25180	1289.30847	-1243.85449	153.06120	1318.92676	409.41766	319.36462	27.85406	-378.32288	69.29724	-6.57473	-1111.63257	337.99719	-17.87456	-1628.96631	35.25054	34.08282
567	4.717	598.68286	124.65952	1598.44592	-532.45868	172.14162	1288.16760	-1242.40271	153.00433	1320.87878	412.67056	322.28690	23.34294	-391.81912	68.88807	-6.66890	-1125.19836	337.60159	-17.90693	-1610.73193	39.60135	34.46162
568	4.725	595.18640	125.69220	1601.31970	-531.33984	173.13445	1287.35266	-1240.95996	153.25638	1322.85962	412.05322	324.91821	18.65782	-405.38992	68.47765	-6.74841	-1138.87891	337.24249	-17.84489	-1588.82178	43.86623	32.45615
569	4.733	591.90833	126.65254	1603.91614	-530.15576	174.22386	1286.85071	-1239.55518	153.72803	1324.85583	407.47226	327.10703	13.36091	-419.02237	68.09196	-6.83241	-1152.62512	336.82959	-17.79552	-1563.50049	48.15836	28.55192
570	4.742	588.88885	127.51601	1606.22241	-528.90735	175.44102	1286.60620	-1238.18982	154.30840	1326.85400	399.55994	328.67526	7.72500	-432.61771	67.66169	-6.88525	-1166.39673	336.37665	-17.78615	-1535.04736	52.49319	23.70270
571	4.750	586.17444	128.26888	1608.22949	-527.59192	176.81084	1286.55652	-1236.84412	154.90123	1328.83997	389.52737	329.47098	2.67285	-446.06763	66.97062	-6.80054	-1180.21106	336.01663	-17.74006	-1503.78088	56.71883	19.05721
572	4.758	583.81482	128.90048	1609.93054	-526.20636	178.32497	1286.65271	-1235.50391	155.42531	1330.79370	378.45447	329.50134	-0.95398	-459.41650	66.02174	-6.59122	-1194.07397	335.89899	-17.55450	-1470.11609	60.62932	15.63233
573	4.767	581.86401	129.40182	1611.32532	-524.75427	179.94373	1286.86084	-1234.17603	155.81134	1332.69177	366.63513	329.01697	-2.96387	-472.90344	65.19485	-6.46211	-1207.93945	335.94858	-17.25507	-1434.63135	64.11066	13.99385
574	4.775	580.38367	129.77885	1612.41895	-523.25055	181.61021	1287.15674	-1232.88110	156.02695	1334.51453	353.80890	328.39316	-3.73899	-486.72992	64.80560	-6.58832	-1221.80078	335.77173	-17.06645	-1398.05090	67.19589	14.03554
575	4.783	579.44434	130.04898	1613.21802	-521.72229	183.26398	1287.52539	-1231.63806	156.07558	1336.25024	339.98346	327.88641	-3.86950	-500.77481	64.68147	-6.92051	-1235.71533	335.06769	-17.18047	-1361.13306	69.97473	15.08005
576	4.792	579.11603	130.21646	1613.72864	-520.20679	184.85397	1287.96057	-1230.45728	155.95845	1337.89124	325.66736	327.52774	-3.84645	-514.60181	64.31253	-7.23845	-1249.71375	334.03577	-17.50738	-1324.56396	72.47983	16.40268
577	4.800	579.44336	130.26584	1613.95471	-518.75085	186.34372	1288.46191	-1229.34521	155.67365	1339.42334	311.34476	327.24817	-3.91907	-527.74292	63.30334	-7.28283	-1263.78320	333.08618	-17.81074	-1288.87158	74.68974	17.79196
578	4.808	580.42511	130.17662	1613.89307	-517.41028	187.70641	1289.03345	-1228.31982	155.25220	1340.82227	297.13608	327.01346	-4.14214	-539.89160	61.63879	-6.88291	-1277.89929	332.43512	-17.92487	-1254.38135	76.60785	19.55316
579	4.817	582.01587	129.93173	1613.52979	-516.24609	188.91574	1289.68286	-1227.41943	154.75931	1342.05249	282.98230	326.80975	-4.48056	-550.81415	59.66304	-6.07782	-1292.01611	332.10907	-17.80270	-1221.27087	78.28372	21.95628
580	4.825	584.14197	129.51956	1612.84363	-515.30908	189.93723	1290.41211	-1226.69849	154.24738	1343.06750	268.85706	326.60187	-4.86194	-560.17529	57.78639	-5.01111	-1306.07361	331.98810	-17.54255	-1189.63477	79.73169	24.78323
581	4.833	586.71790	128.93649	1611.81616	-514.61896	190.72737	1291.21350	-1226.21680	153.71486	1343.81555	254.76907	326.36252	-5.20501	-567.58203	56.06851	-3.62211	-1320.04504	331.86685	-17.31653	-1159.48254	80.84779	27.44445
582	4.842	589.66046	128.18457	1610.43713	-514.16425	191.24309	1292.07324	-1226.02844	153.11577	1344.25000	240.72699	326.10074	-5.46240	-572.84839	54.03955	-1.40529	-1333.96399	331.64157	-17.20304	-1130.70020	81.42064	29.46231
583	4.850	592.89832	127.27284	1608.70227	-513.92523	191.45555	1292.97510	-1226.17761	152.40239	1344.33826	226.74414	325.83762	-5.65646	-575.98529	50.91491	2.70753	-1347.88904	331.34918	-17.14735	-1103.02319	81.23196	30.78261
584	4.858	596.37177	126.22742	1606.61182	-513.89679	191.36382	1293.90088	-1226.70178	151.55078	1344.06506	212.84198	325.58975	-5.85708	-576.50818	46.05669	10.09249	-1361.85168	331.02698	-17.08147	-1076.05627	80.18138	31.67073
585	4.867	600.02917	125.09137	1604.17700	-514.09802	190.99905	1294.83105	-1227.63062	150.56186	1343.42834	199.03835	325.38516	-6.10754	-572.88049	39.36796	21.41682	-1375.84680	330.66473	-17.03422	-1049.32397	78.29202	32.46841
586	4.875	603.82813	123.91045	1601.42651	-514.56995	190.41312	1295.74780	-1228.97705	149.46208	1342.43091	185.33054	325.25287	-6.37963	-563.48071	31.42320	35.40772	-1389.83789	330.30017	-17.08716	-1022.31329	75.55118	33.50331
587	4.883	607.73718	122.72446	1598.40967	-515.36060	189.66176	1296.63477	-1230.72327	148.29787	1341.07727	171.69815	325.18799	-6.60630	-548.32330	23.32840	48.84086	-1403.75891	330.03821	-17.25498	-994.61401	71.85901	35.03380
588	4.892	611.73157	121.56439	1595.18958	-516.50061	188.79503	1297.47668	-1232.81042	147.11163	1339.37524	158.11526	325.14014	-6.74141	-529.10999	16.20300	58.34262	-1417.55566	329.93744	-17.45868	-966.15790	67.19228	37.13250
589	4.900	615.78552	120.44597	1591.82776	-517.98450	187.85152	1298.26257	-1235.14124	145.90898	1337.33521	144.55212	325.04343	-6.78662	-507.57544	10.49128	62.56557	-1431.22241	329.93561	-17.61800	-937.31488	61.67258	39.67333
590	4.908	619.87073	119.36697	1588.36926	-519.76617	186.84782	1298.99194	-1237.60144	144.65622	1334.96936	130.98441	324.88235	-6.78051	-484.43881	5.81880	62.65152	-1444.78674	329.90390	-17.73756	-908.78375	55.46260	42.40289
591	4.917	623.96375	118.31088	1584.83923	-521.76117	185.76677	1299.66748	-1240.08252	143.32526	1332.29614	117.41133	324.70764	-6.77540	-459.77917	1.57703	60.82317	-1458.30542	329.76709	-17.85895	-881.37756	48.69872	44.95695
592	4.925	628.05072	117.25313	1581.25220	-523.85596	184.55681	1300.27502	-1242.48865	141.92157	1329.34326	103.85474	324.56281	-6.81697	-433.72214	-2.44704	58.79668	-1471.84888	329.53342	-17.98186	-855.73047	41.50583	46.90649
593	4.933	632.12134	116.17142	1577.62378	-525.93884	183.15260	1300.79834	-1244.72510	140.44687	1326.14160	90.33925	324.43362	-6.92348	-406.68985	-5.98736	57.23204	-1485.42676	329.23480	-18.08491	-832.04364	34.03405	47.93511
594	4.942	636.16492	115.05038	1573.97253	-527.93457	181.51871	1301.24097	-1246.69556	138.85680	1322.71960	76.87694	324.27304	-7.07612	-379.28357	-8.67693	56.07436	-1498.95996	328.92114	-18.17548	-810.11108	26.50043	48.01351
595	4.950	640.17090	113.87703	1570.31055	-529.81378	179.69626	1301.60828	-1248.33069	137.09390	1319.10779	63.45647	324.05234	-7.22277	-351.99988	-10.34068	55.05205	-1512.38025	328.64517	-18.28702	-789.63544	19.21402	47.35333
596	4.958	644.13000	112.64459	1566.64319	-531.58142	177.82021	1301.89917	-1249.61841	135.16351	1315.34644	50.04701	323.79596	-7.30441	-325.03058	-10.90663	53.91164	-1525.72424	328.37613	-18.45758	-770.51892	12.44687	46.14945
597	4.967	648.03174	111.36363	1562.97839	-533.25507	176.06837	1302.13062	-1250.60364	133.15353	1311.48193	36.62946	323.54987	-7.31774	-298.33563	-10.26760	52.50375	-1539.10278	328.00830	-18.71441	-752.94232	6.18097	44.34539
598	4.975	651.86951	110.05597	1559.32642	-534.83752	174.56584	1302.33875	-1251.36499	131.18683	1307.54822	23.19753	323.32825	-7.32904	-271.80457	-8.36091	50.83652	-1552.60718	327.52927	-19.01052	-737.36731	0.14569	41.56340
599	4.983	655.64673	108.73772	1555.69470	-536.30499	173.34052	1302.54932	-1251.98254	129.36172	1303.55017	9.72304	323.11908	-7.39639	-245.27203	-5.29745	49.05671	-1566.25830	327.08542	-19.22184	-724.49377	-5.82013	37.20351
600	4.992	659.36963	107.41812	1552.09351	-537.61713	172.35358	1302.75916	-1252.49573	127.70577	1299.47314	-3.82471	322.90314	-7.51776	-218.50534	-1.37414	47.36814	-1580.01343	326.78235	-19.29719	-714.99377	-11.63590	30.76951
601	5.000	663.03564	106.10287	1548.54663	-538.73212	171.54927	1302.93823	-1252.88159	126.16332	1295.31763	-17.43959	322.65921	-7.65496	-191.29030	3.03888	45.92682	-1593.81116	326.55542	-19.31107	-709.11652	-17.15625	22.35880
602	5.008	666.62476	104.79231	1545.09875	-539.61426	170.89236	1303.04736	-1253.08337	124.64231	1291.11450	-31.09789	322.38226	-7.77059	-163.51813	7.63218	44.79227	-1607.62378	326.35638	-19.29762	-706.56598	-22.20218	12.99613
603	5.017	670.09375	103.49072	1541.81177	-540.23840	170.37944	1303.06091	-1253.05811	123.06909	1286.90588	-44.77950	322.07312	-7.85993	-135.20316	12.18365	43.97686	-1621.44458	326.26321	-19.18292	-706.80603	-26.43713	4.47045
604	5.025	673.38141	102.21419	1538.75574	-540.58954	170.02072	1302.96863	-1252.79028	121.38409	1282.73730	-58.45879	321.71271	-7.96054	-106.44437	16.52793	43.50186	-1635.24390	326.23877	-18.97294	-709.65112	-29.48994	-1.52806
605	5.033	676.41956	100.98012	1535.99927	-540.66083	169.81299	1302.75989	-1252.28589	119.53371	1278.67444	-72.11491	321.29135	-8.10675	-77.34860	20.58435	43.36075	-1649.00867	326.04874	-18.83479	-715.60596	-31.30278	-4.51455
606	5.042	679.13916	99.79959	1533.60510	-540.45361	169.72630	1302.41394	-1251.56299	117.49306	1274.81946	-85.74971	320.84039	-8.28449	-47.94594	24.34726	43.47168	-1662.75562	325.56396	-18.88660	-725.15979	-32.20735	-5.36410
607	5.050	681.47333	98.68439	1531.63037	-539.98486	169.71028	1301.90784	-1250.63538	115.25658	1271.30713	-99.37688	320.40125	-8.44936	-18.16043	27.78871	43.75348	-1676.44849	324.94345	-19.00454	-737.69739	-32.63072	-5.32468
608	5.058	683.35962	97.65405	1530.12549	-539.29150	169.71217	1301.22729	-1249.50000	112.80842	1268.28613	-113.00233	319.99072	-8.57854	12.09894	30.88985	44.19087	-1689.98486	324.50851	-18.82372	-751.70752	-32.87043	-5.17836
609	5.067	684.74426	96.72804	1529.12939	-538.42035	169.69916	1300.37097	-1248.14453	110.14243	1265.89124	-126.62202	319.60693	-8.69577	42.82254	33.71147	44.79058	-1703.27173	324.47675	-17.86341	-765.92725	-33.10171	-5.20452
610	5.075	685.59180	95.90808	1528.66260	-537.40961	169.66626	1299.34973	-1246.56836	107.32622	1264.22314	-140.22832	319.24173	-8.85316	73.90268	36.26095	45.60937	-1716.23389	324.75739	-15.76766	-779.85132	-33.41977	-5.43477
611	5.083	685.89160	95.17416	1528.72546	-536.28137	169.61900	1298.18457	-1244.80176	104.53094	1263.33179	-153.80904	318.87961	-9.09299	105.16672	38.44566	46.81566	-1728.77026	325.12415	-12.48076	-793.46759	-33.84451	-5.79740
612	5.092	685.65302	94.50023	1529.30579	-535.05023	169.55751	1296.90259	-1242.90662	101.97427	1263.20996	-167.34499	318.48849	-9.41089	136.35300	40.23698	48.59408	-1740.78003	325.50443	-8.13635	-806.90112	-34.34442	-6.17485
613	5.100	684.89514	93.87518	1530.38208	-533.73511	169.48370	1295.52966	-1240.96106	99.82967	1263.79810	-180.81670	318.02838	-9.75358	167.11298	41.69755	50.99799	-1752.21655	325.65994	-2.96631	-820.25623	-34.88397	-6.47041
614	5.108	683.64001	93.31407	1531.92163	-532.35992	169.41415	1294.08679	-1239.03796	98.18915	1264.99890	-194.22105	317.49661	-10.05561	197.05957	42.88895	53.89965	-1763.04517	324.94110	2.73328	-833.58740	-35.46035	-6.66289
615	5.117	681.91455	92.84457	1533.87830	-530.94562	169.37291	1292.59534	-1237.19128	97.08424	1266.70605	-207.58162	316.93591	-10.27795	225.82495	43.84964	57.03153	-1773.12183	323.11121	8.99211	-846.89758	-36.09988	-6.79305
616	5.125	679.75623	92.48265	1536.19397	-529.50720	169.36513	1291.08154	-1235.45520	96.51167	1268.83167	-220.92519	316.37003	-10.43166	253.12000	44.58202	60.07829	-1782.12463	320.89893	16.34317	-860.16846	-36.81664	-6.91882
617	5.133	677.21307	92.22876	1538.80286	-528.05762	169.36952	1289.57166	-1233.84766	96.43923	1271.31006	-234.24821	315.77560	-10.56637	278.80792	45.06265	62.75127	-1789.48083	319.12408	25.17077	-873.39539	-37.58575	-7.08365
618	5.142	674.33899	92.07848	1541.63721	-526.61230	169.36374	1288.08716	-1232.37012	96.79816	1274.08069	-247.52992	315.13965	-10.71523	302.97125	45.30675	64.84048	-1794.23462	317.79907	35.17106	-886.57202	-38.35410	-7.29078
619	5.150	671.19110	92.02783	1544.63013	-525.19092	169.33981	1286.65149	-1231.00769	97.47586	1277.08093	-260.77234	314.49866	-10.86228	325.80493	45.37661	66.26481	-1795.14563	316.29727	45.63015	-899.69495	-39.06778	-7.49984
620	5.158	667.82800	92.06898	1547.71741	-523.81104	169.28516	1285.29919	-1229.73462	98.33770	1280.25684	-274.00580	313.89154	-10.97797	347.34393	45.30829	67.02950	-1791.13977	314.04272	55.75023	-912.81384	-39.70713	-7.66549
621	5.167	664.30176	92.18056	1550.83997	-522.47485	169.16956	1284.07056	-1228.51440	99.25603	1283.56921	-287.27051	313.30713	-11.06806	367.36346	45.03619	67.11018	-1781.90576	311.06281	64.60535	-926.00739	-40.29596	-7.77212
622	5.175	660.65094	92.32884	1553.94226	-521.16125	168.96286	1282.99487	-1227.29346	100.10090	1286.99146	-300.60278	312.71747	-11.17135	385.54553	44.42852	66.38002	-1768.38794	307.87570	71.23499	-939.29608	-40.85409	-7.83487
623	5.183	656.90112	92.48505	1556.96924	-519.83630	168.64705	1282.08179	-1226.00708	100.74411	1290.50964	-314.00641	312.14392	-11.30542	401.65027	43.42728	64.60468	-1752.57861	304.73108	75.07719	-952.64099	-41.35723	-7.87750
624	5.192	653.07446	92.63785	1559.86743	-518.46814	168.20596	1281.33093	-1224.60779	101.11423	1294.12012	-327.44849	311.64398	-11.43491	415.57831	42.06847	61.57924	-1736.37280	301.18494	76.37605	-966.01300	-41.76387	-7.89630
625	5.200	649.20227	92.78596	1562.58960	-517.03003	167.61823	1280.74072	-1223.08997	101.22851	1297.80920	-340.91034	311.23776	-11.52278	427.38171	40.38520	57.33088	-1720.49683	296.66400	76.20647	-979.41650	-42.06265	-7.86264
626	5.208	645.33075	92.92462	1565.09839	-515.49384	166.86111	1280.30591	-1221.48901	101.15775	1301.53992	-354.41571	310.89130	-11.58147	437.23706	38.41799	52.13454	-1704.52185	291.17996	75.86136	-992.86292	-42.29821	-7.77674
627	5.217	641.51794	93.04729	1567.36633	-513.83136	165.91293	1280.01489	-1219.85156	100.97410	1305.26038	-367.99261	310.56580	-11.64574	445.35168	36.27720	46.38513	-1687.66101	285.08249	75.77901	-1006.34192	-42.55656	-7.68533
628	5.225	637.82507	93.15338	1569.37244	-512.02600	164.75159	1279.85718	-1218.20715	100.73013	1308.92468	-381.63300	310.23999	-11.72823	451.82495	34.10403	40.48940	-1669.38037	278.48178	75.17921	-1019.82892	-42.89621	-7.62948
629	5.233	634.31226	93.24648	1571.09937	-510.07654	163.36316	1279.83240	-1216.56360	100.46230	1312.50586	-395.30347	309.89764	-11.81225	456.55725	31.97978	34.74423	-1649.45642	271.37097	73.01381	-1033.32056	-43.29955	-7.60014
630	5.242	631.03619	93.33008	1572.53320	-507.99066	161.75705	1279.94604	-1214.91565	100.19754	1315.99658	-408.98572	309.53680	-11.87152	459.26251	29.89277	29.21220	-1627.83008	263.99606	69.06570	-1046.85083	-43.70978	-7.56071
631	5.250	628.04822	93.40775	1573.66248	-505.77911	159.96097	1280.19531	-1213.24951	99.95196	1319.39417	-422.69696	309.17709	-11.89636	459.58301	27.79314	23.73033	-1604.49365	256.82941	64.02902	-1060.46326	-44.09909	-7.49100
632	5.258	625.39648	93.48239	1574.47937	-503.44904	158.00595	1280.56384	-1211.54590	99.72991	1322.68689	-436.46954	308.82510	-11.89957	457.24036	25.68612	18.12820	-1579.36597	250.39058	58.85685	-1074.17114	-44.48434	-7.39878
633	5.267	623.12836	93.54994	1574.98120	-500.99887	155.92781	1281.02649	-1209.79211	99.53548	1325.85425	-450.30463	308.45511	-11.90415	452.11176	23.69473	12.59447	-1552.26086	245.12250	54.24644	-1087.96045	-44.87384	-7.30952
634	5.275	621.29230	93.59003	1575.16980	-498.42267	153.76768	1281.55579	-1207.99084	99.37732	1328.87891	-464.15057	308.05054	-11.93314	444.23474	22.06111	7.83327	-1523.06921	241.07207	50.45563	-1101.81726	-45.23584	-7.24642
635	5.283	619.94202	93.56548	1575.05408	-495.72427	151.56342	1282.12964	-1206.15466	99.25846	1331.75134	-477.94940	307.64603	-11.99148	433.84857	21.01490	4.58432	-1491.93469	237.67870	47.37856	-1115.71777	-45.55609	-7.21136
636	5.292	619.13843	93.43651	1574.65100	-492.92847	149.34657	1282.73853	-1204.29749	99.17594	1334.46582	-491.69794	307.29071	-12.05983	421.47888	20.53553	2.95336	-1459.14734	234.28189	44.96209	-1129.60327	-45.87022	-7.18103
637	5.300	618.94519	93.17717	1573.98267	-490.08417	147.14426	1283.38525	-1202.43848	99.12771	1337.00940	-505.43225	306.98352	-12.11789	407.92548	20.32864	2.41369	-1424.93518	230.81305	43.52490	-1143.41479	-46.19712	-7.12266
638	5.308	619.41943	92.78674	1573.06812	-487.26700	144.98141	1284.07837	-1200.60815	99.10170	1339.35620	-519.14258	306.70056	-12.14460	393.99915	20.09760	2.31911	-1389.48828	227.71683	43.48931	-1157.14966	-46.51460	-7.03068
639	5.317	620.59967	92.30681	1571.91528	-484.57703	142.88327	1284.82739	-1198.84717	99.06577	1341.46973	-532.71051	306.45853	-12.08965	380.17242	19.73904	2.25385	-1353.12109	225.34370	44.89609	-1170.84424	-46.82866	-6.93502
640	5.325	622.49133	91.83267	1570.51904	-482.12399	140.87125	1285.64172	-1197.20557	98.98540	1343.30908	-545.93817	306.30878	-11.85844	366.51538	19.28872	2.06367	-1316.30396	223.68497	47.33264	-1184.51392	-47.19284	-6.84916
641	5.333	625.06018	91.48512	1568.86572	-480.01123	138.95981	1286.53198	-1195.74097	98.84367	1344.83398	-558.62677	306.30396	-11.32031	352.92108	18.78223	1.74622	-1279.66174	222.49913	50.20827	-1198.15161	-47.64795	-6.74715
642	5.342	628.23926	91.35561	1566.94714	-478.32278	137.16663	1287.50488	-1194.51282	98.63635	1346.01257	-570.61554	306.47452	-10.34016	339.31360	18.21321	1.36514	-1244.05554	221.37738	52.90971	-1211.74939	-48.18064	-6.62934
643	5.350	631.94519	91.47765	1564.76587	-477.11450	135.52596	1288.55969	-1193.57495	98.35484	1346.82153	-581.75256	306.80972	-8.81282	325.68860	17.60899	1.00336	-1210.39429	219.89674	54.89640	-1225.30762	-48.71935	-6.56473
644	5.358	636.09302	91.83630	1562.32788	-476.41293	134.08710	1289.68713	-1192.97644	97.98278	1347.24060	-591.82727	307.27155	-6.66405	312.07373	17.05119	0.70802	-1179.10388	217.97751	55.98961	-1238.86768	-49.14624	-6.62389
645	5.367	640.60376	92.38719	1559.63135	-476.21774	132.89502	1290.86768	-1192.76465	97.50849	1347.25549	-600.52667	307.82001	-3.80360	298.51483	16.57367	0.46777	-1149.84326	215.96785	56.47599	-1252.49048	-49.37108	-6.78514
646	5.375	645.40222	93.06964	1556.66504	-476.50739	131.96500	1292.07019	-1192.98633	96.94248	1346.86182	-607.50665	308.40543	-0.05911	285.05511	16.11995	0.25097	-1121.73816	214.34338	56.72541	-1266.15344	-49.45585	-6.92535
647	5.383	650.41620	93.82443	1553.41235	-477.24799	131.27649	1293.25391	-1193.68396	96.32957	1346.06018	-612.49628	308.96820	4.90436	271.70148	15.63414	0.04553	-1093.84619	213.42494	56.81671	-1279.74292	-49.59414	-6.93277
648	5.392	655.58063	94.61482	1549.85620	-478.40009	130.79184	1294.37805	-1194.88672	95.73840	1344.84912	-615.07208	309.52246	11.64954	258.44556	15.11547	-0.15175	-1065.54443	213.38649	56.63607	-1293.16736	-49.92083	-6.82845
649	5.400	660.84515	95.42215	1545.99329	-479.91589	130.47394	1295.41235	-1196.59875	95.23798	1343.22437	-614.13104	310.28137	20.73289	245.27850	14.58645	-0.35670	-1036.64075	214.35681	56.16467	-1306.41357	-50.44094	-6.72546
650	5.408	666.17688	96.21370	1541.85046	-481.73236	130.29300	1296.33997	-1198.79004	94.87531	1341.17859	-608.02045	311.58057	32.00625	232.15564	14.07275	-0.58031	-1007.24304	216.34082	55.52170	-1319.54590	-51.11658	-6.69110
651	5.417	671.55554	96.93585	1537.47815	-483.77283	130.23286	1297.14783	-1201.38904	94.65202	1338.69885	-595.79114	313.55585	44.10585	219.00806	13.58294	-0.80712	-977.63599	219.20610	54.87156	-1332.69495	-51.87526	-6.71145
652	5.425	676.96924	97.54828	1532.92297	-485.96118	130.29306	1297.82349	-1204.28381	94.53336	1335.78271	-578.27765	315.97006	54.95294	205.80682	13.09417	-1.00606	-948.21521	222.80380	54.35273	-1345.97144	-52.58718	-6.75658
653	5.433	682.41199	98.04510	1528.21350	-488.23816	130.47861	1298.35938	-1207.33618	94.48955	1332.46045	-557.64728	318.38425	62.96054	192.57663	12.59358	-1.15985	-919.36633	226.93843	53.92572	-1359.38281	-53.16001	-6.81433
654	5.442	687.87579	98.44203	1523.36536	-490.56787	130.78317	1298.75806	-1210.40747	94.51209	1328.78857	-535.88257	320.43781	67.82955	179.34244	12.11182	-1.27540	-891.39410	231.36148	53.30153	-1372.86304	-53.61296	-6.87679
655	5.450	693.33881	98.75967	1518.39026	-492.93048	131.18152	1299.03186	-1213.37805	94.60573	1324.83203	-513.74756	321.98907	70.33238	166.08948	11.68863	-1.35817	-864.58075	235.87749	52.10826	-1386.34546	-54.03222	-6.94880
656	5.458	698.76025	99.01762	1513.30420	-495.30914	131.63573	1299.20251	-1216.14856	94.78260	1320.66248	-490.98871	323.01794	71.46845	152.78577	11.30899	-1.41069	-839.21100	240.29361	50.06897	-1399.79517	-54.49616	-7.06108
657	5.467	704.08813	99.23752	1508.13208	-497.67896	132.10625	1299.30212	-1218.64111	95.04919	1316.36023	-467.13525	323.42627	71.82558	139.42438	10.90207	-1.46464	-815.51953	244.44852	47.09539	-1413.21069	-55.02041	-7.23513
658	5.475	709.27417	99.44522	1502.90894	-500.00583	132.56386	1299.36792	-1220.80371	95.38824	1312.00171	-442.01544	323.00034	71.57039	126.01801	10.42474	-1.55314	-793.69043	248.47842	43.32725	-1426.61304	-55.56132	-7.44819
659	5.483	714.28613	99.66150	1497.68140	-502.25339	132.99405	1299.43030	-1222.61292	95.75972	1307.64539	-415.81873	321.54330	70.77670	112.56778	9.90392	-1.65967	-773.93579	252.72491	38.94388	-1440.03589	-56.08670	-7.65409
660	5.492	719.11023	99.89571	1492.50659	-504.38934	133.39108	1299.50317	-1224.07507	96.13802	1303.32361	-388.93872	318.97485	69.62379	99.06924	9.38564	-1.75709	-756.57642	257.26843	33.84057	-1453.51123	-56.60560	-7.82355
661	5.500	723.74402	100.14975	1487.44568	-506.38586	133.75299	1299.58557	-1225.22083	96.54733	1299.05054	-361.74994	315.32446	68.35687	85.53473	8.88781	-1.86027	-742.10608	261.85587	27.58043	-1467.05298	-57.11864	-7.95681
662	5.508	728.18835	100.42287	1482.55493	-508.21216	134.07858	1299.67004	-1226.08252	97.03773	1294.83350	-334.43738	310.68478	67.18233	71.98239	8.40356	-1.99879	-731.20422	266.25159	19.73271	-1480.66248	-57.60246	-8.06733
663	5.517	732.44348	100.72171	1477.88232	-509.82523	134.36365	1299.74707	-1226.67590	97.63448	1290.67090	-307.00415	305.21152	66.22108	58.41751	7.92800	-2.17033	-724.58484	270.40460	10.39668	-1494.34033	-58.05750	-8.15870
664	5.525	736.51001	101.06462	1473.46960	-511.17682	134.60480	1299.81384	-1226.99866	98.32074	1286.54761	-279.39447	299.13373	65.50591	44.84100	7.46301	-2.32549	-722.68115	274.26453	0.64120	-1508.07397	-58.51287	-8.23055
665	5.533	740.38751	101.46414	1469.35742	-512.22949	134.81291	1299.88098	-1227.04382	99.05636	1282.44397	-251.55281	292.67493	64.98374	31.25671	6.99467	-2.40765	-725.32111	277.58395	-7.61107	-1521.83203	-58.96598	-8.30307
666	5.542	744.06781	101.91019	1465.58850	-512.96033	135.01950	1299.96423	-1226.81860	99.82137	1278.36804	-223.39412	285.98157	64.53535	17.66383	6.52703	-2.44636	-731.66711	280.01331	-12.72049	-1535.58594	-59.37050	-8.40501
667	5.550	747.52856	102.37543	1462.20300	-513.35925	135.25870	1300.06250	-1226.34912	100.65336	1274.39673	-194.80070	279.15771	64.01191	4.05328	6.12828	-2.56391	-740.72876	281.35526	-14.72111	-1549.33484	-59.71298	-8.54190
668	5.558	750.73499	102.83130	1459.23291	-513.44055	135.52763	1300.13452	-1225.66321	101.63024	1270.68408	-165.67195	272.31140	63.27545	-9.58664	5.84287	-2.82282	-751.92010	281.68118	-15.11455	-1563.08850	-60.04945	-8.69349
669	5.567	753.64777	103.26216	1456.70215	-513.24835	135.76817	1300.09888	-1224.77246	102.81454	1267.42578	-135.95570	265.56915	62.25256	-23.26025	5.59731	-3.13229	-764.76752	281.31146	-15.23676	-1576.83508	-60.43476	-8.82971
670	5.575	756.22687	103.67146	1454.62585	-512.82166	135.90822	1299.86694	-1223.67590	104.21986	1264.81128	-105.65099	259.08743	60.95882	-36.95892	5.27234	-3.35279	-778.48633	280.67691	-15.46682	-1590.54517	-60.86792	-8.91959
671	5.583	758.43488	104.07187	1453.00781	-512.15369	135.90475	1299.39404	-1222.38220	105.80901	1262.98157	-74.79347	253.02420	59.45216	-50.65656	4.81589	-3.42837	-792.35718	280.07156	-15.73378	-1604.16211	-61.34510	-8.91868
672	5.592	760.24579	104.47208	1451.84216	-511.22266	135.72755	1298.70483	-1220.91980	107.48586	1261.99500	-43.43254	247.48161	57.77161	-64.30821	4.28179	-3.42389	-806.10834	279.56741	-15.99726	-1617.54285	-61.89859	-8.74947
673	5.600	761.65112	104.87988	1451.11768	-510.05267	135.34579	1297.87024	-1219.33252	109.08373	1261.81140	-11.62306	242.50380	55.94000	-77.86726	3.78862	-3.47459	-819.72919	279.14456	-16.28920	-1630.45691	-62.52335	-8.29409
674	5.608	762.65613	105.30975	1450.81738	-508.70770	134.76108	1296.96362	-1217.68201	110.39697	1262.31677	20.60387	238.12457	54.01620	-91.31027	3.39842	-3.66267	-833.23267	278.79153	-16.63569	-1642.68176	-63.14013	-7.40620
675	5.617	763.27386	105.77689	1450.91394	-507.25027	134.01431	1296.04785	-1216.04956	111.24766	1263.37537	53.26430	234.37283	52.11646	-104.66791	3.08258	-3.94479	-846.62354	278.53555	-16.99353	-1654.09558	-63.68918	-5.95978
676	5.625	763.52490	106.28510	1451.36853	-505.72696	133.13873	1295.18188	-1214.51489	111.53168	1264.87500	86.36179	231.23718	50.37973	-118.02803	2.82245	-4.21773	-859.92676	278.43518	-17.27755	-1664.69067	-64.18687	-3.91295
677	5.633	763.43518	106.82779	1452.13794	-504.16846	132.13123	1294.40906	-1213.12537	111.22501	1266.73962	119.80351	228.67926	48.93752	-131.45146	2.63940	-4.43158	-873.19385	278.50015	-17.46633	-1674.52173	-64.65521	-1.33731
678	5.642	763.03400	107.40309	1453.18286	-502.58978	130.98438	1293.73474	-1211.89246	110.37229	1268.91980	153.35077	226.69046	47.91266	-144.89163	2.57603	-4.64612	-886.48773	278.65103	-17.62443	-1683.62878	-65.06860	1.60765
679	5.650	762.35596	108.01927	1454.46582	-500.99802	129.72505	1293.13220	-1210.80640	109.08883	1271.38025	186.57841	225.30777	47.37921	-158.25200	2.66008	-4.93593	-899.83063	278.80734	-17.80933	-1691.93909	-65.39610	4.73719
680	5.658	761.44482	108.67802	1455.94299	-499.40717	128.41034	1292.57349	-1209.84265	107.55375	1274.09143	218.89615	224.57274	47.27941	-171.50653	2.80186	-5.24364	-913.15784	278.96545	-18.00761	-1699.19128	-65.63765	7.88128
681	5.667	760.35236	109.35957	1457.56250	-497.84528	127.10303	1292.05090	-1208.95862	105.95300	1277.01367	249.69046	224.50204	47.39107	-184.71825	2.85163	-5.45393	-926.38367	279.14038	-18.16387	-1704.93860	-65.79340	10.86373
682	5.675	759.13257	110.04028	1459.27100	-496.34650	125.84724	1291.57483	-1208.10864	104.41852	1280.08362	278.53705	225.09891	47.39771	-197.94504	2.79031	-5.56532	-939.51202	279.25980	-18.24547	-1708.65015	-65.75320	13.49891
683	5.683	757.83386	110.72235	1461.01770	-494.93811	124.64620	1291.15918	-1207.26941	103.02309	1283.23230	305.36392	226.33502	47.02279	-211.17793	2.69426	-5.64953	-952.63397	279.19305	-18.27284	-1709.90454	-65.10988	15.71052
684	5.692	756.49475	111.42461	1462.75330	-493.63269	123.46225	1290.80969	-1206.44629	101.81129	1286.42371	330.41644	228.10489	46.12024	-224.38617	2.55093	-5.72124	-965.84064	278.90964	-18.29262	-1708.48633	-63.18029	17.65694
685	5.700	755.14197	112.15028	1464.42737	-492.42447	122.25515	1290.52197	-1205.65552	100.81708	1289.66650	353.97626	230.25787	44.65042	-237.57190	2.29841	-5.76831	-979.15649	278.52655	-18.32463	-1704.22461	-59.44730	19.60152
686	5.708	753.79175	112.89011	1465.98901	-491.29486	121.04331	1290.29077	-1204.90625	100.05374	1292.99182	376.04553	232.67766	42.58831	-250.76917	1.98629	-5.83130	-992.52991	278.16388	-18.34170	-1696.81494	-53.96826	21.60624
687	5.717	752.45917	113.65324	1467.39075	-490.22708	119.93201	1290.12732	-1204.18848	99.50868	1296.41895	396.31253	235.32428	39.88609	-264.01480	1.69752	-5.93772	-1005.88458	277.80966	-18.33469	-1685.88171	-47.34748	23.44875
688	5.725	751.16846	114.47714	1468.59460	-489.20844	119.06159	1290.06921	-1203.46826	99.16934	1299.93127	414.39478	238.23134	36.56503	-277.32571	1.41860	-6.03801	-1019.20441	277.38571	-18.34794	-1671.20459	-40.41515	24.75463
689	5.733	749.95569	115.40990	1469.57092	-488.21600	118.52839	1290.17029	-1202.69775	99.04348	1303.48267	430.06403	241.45010	32.83691	-290.70313	1.11932	-6.09113	-1032.55591	276.91745	-18.38603	-1652.88342	-33.78083	25.04906
690	5.742	748.86755	116.50064	1470.28796	-487.21194	118.36698	1290.47986	-1201.84070	99.13789	1307.02649	443.27704	245.00175	29.08477	-304.13901	0.80545	-6.11669	-1046.00049	276.50537	-18.39252	-1631.22302	-27.57545	23.88622
691	5.750	747.95563	117.80620	1470.70483	-486.15479	118.57865	1291.03027	-1200.89661	99.43014	1310.53625	454.03168	248.89917	25.67767	-317.61942	0.48653	-6.14462	-1059.52087	276.15283	-18.35684	-1606.44568	-21.62928	21.19325
692	5.758	747.26782	119.39342	1470.76941	-485.01208	119.14642	1291.83398	-1199.89417	99.87686	1313.99463	462.13794	253.20598	22.74721	-331.14093	0.18661	-6.19506	-1073.07690	275.76215	-18.32763	-1578.64502	-15.75573	17.46445
693	5.767	746.83954	121.34450	1470.41748	-483.76581	120.03951	1292.88586	-1198.85840	100.43584	1317.37317	467.09540	258.06970	20.07070	-344.71384	-0.09766	-6.26616	-1086.68201	275.27078	-18.33161	-1548.04675	-9.84874	13.59969
694	5.775	746.68726	123.77054	1469.57166	-482.41156	121.22013	1294.16479	-1197.79749	101.05760	1320.62781	468.25116	263.60785	17.14926	-358.34598	-0.42191	-6.31698	-1100.37573	274.72717	-18.34454	-1515.14844	-3.92006	10.55849
695	5.783	746.80670	126.80135	1468.14807	-480.95831	122.64367	1295.63000	-1196.71411	101.67288	1323.71570	465.19830	269.61581	13.51601	-372.01062	-0.82155	-6.30148	-1114.15918	274.23669	-18.32300	-1480.52832	1.80802	9.01807
696	5.792	747.17761	130.54044	1466.07825	-479.42874	124.26495	1297.21484	-1195.61792	102.22213	1326.60864	458.20392	275.33261	9.17025	-385.63812	-1.31290	-6.20105	-1127.99902	273.85110	-18.24974	-1444.70044	6.92598	9.16007
697	5.800	747.77087	135.01355	1463.33826	-477.85425	126.05399	1298.83569	-1194.52429	102.69692	1329.29712	448.38611	279.63150	4.73986	-399.20306	-1.89719	-6.04797	-1141.87964	273.55954	-18.14240	-1408.20947	11.08646	10.71176
698	5.808	748.55560	140.13846	1459.95166	-476.26672	127.99405	1300.41455	-1193.45056	103.14178	1331.79016	437.31592	281.73520	1.03029	-412.79974	-2.47528	-5.93629	-1155.81262	273.33435	-18.03105	-1371.66333	14.25074	13.25673
699	5.817	749.50916	145.72192	1455.96118	-474.69269	130.06100	1301.90308	-1192.40771	103.61510	1334.11084	426.10089	281.85031	-1.59293	-426.54291	-2.90990	-5.94951	-1169.78528	273.09570	-17.96855	-1335.60535	16.75658	16.51419
700	5.825	750.62860	151.47180	1451.42139	-473.15347	132.20801	1303.29260	-1191.39502	104.14300	1336.28613	414.76328	280.95416	-3.23829	-440.38269	-3.22478	-6.06773	-1183.73657	272.72229	-18.01293	-1300.39038	19.15864	20.30707
701	5.833	751.92773	157.01445	1446.41614	-471.66751	134.36368	1304.60254	-1190.40369	104.70535	1338.33240	402.64148	279.97522	-4.13250	-454.05704	-3.63220	-6.17160	-1197.60742	272.16992	-18.14448	-1266.15271	21.87796	24.38560
702	5.842	753.42242	161.92427	1441.06421	-470.25342	136.43736	1305.85645	-1189.42554	105.26318	1340.24182	389.37750	279.29175	-4.50459	-467.24756	-4.34592	-6.13334	-1211.39722	271.51382	-18.26572	-1232.88208	24.92322	28.41362
703	5.850	755.12604	165.78171	1435.51489	-468.93860	138.33751	1307.06604	-1188.46875	105.79631	1341.98267	375.34494	278.85062	-4.62917	-479.75140	-5.40923	-5.87630	-1225.14160	270.88272	-18.30268	-1200.53491	27.88831	32.13542
704	5.858	757.05432	168.24825	1429.94678	-467.76398	140.00406	1308.23206	-1187.56824	106.31480	1343.50940	361.17862	278.49689	-4.74076	-491.45563	-6.72424	-5.33153	-1238.85950	270.36737	-18.26315	-1169.05701	30.22132	35.49154
705	5.867	759.22266	169.12015	1424.56274	-466.77029	141.42654	1309.35059	-1186.77417	106.82626	1344.77673	347.21643	278.14536	-4.93828	-502.17126	-8.18164	-4.40977	-1252.55896	269.95071	-18.20281	-1138.27490	31.57312	38.55816
706	5.875	761.62744	168.34628	1419.55237	-465.97937	142.63503	1310.41711	-1186.13635	107.29339	1345.74316	333.47205	277.77365	-5.21156	-511.55209	-9.66656	-3.06837	-1266.25244	269.56595	-18.14707	-1107.81006	31.92702	41.42184
707	5.883	764.22278	166.02440	1415.02881	-465.39142	143.67384	1311.42712	-1185.70874	107.64432	1346.37195	319.86328	277.39154	-5.51523	-519.20264	-11.11517	-1.29015	-1279.92004	269.20200	-18.07389	-1077.18970	31.48175	44.10808
708	5.892	766.91376	162.37138	1411.00134	-464.99887	144.57693	1312.37256	-1185.55347	107.83089	1346.64087	306.32809	277.03931	-5.80261	-524.91418	-12.76942	1.14717	-1293.49365	268.89648	-17.96694	-1046.09180	30.50669	46.58944
709	5.900	769.57874	157.66263	1407.40320	-464.80118	145.36224	1313.23779	-1185.72339	107.86719	1346.55762	292.84256	276.75388	-6.03653	-528.71484	-15.22607	4.94544	-1306.91199	268.67957	-17.83043	-1014.50293	29.17251	48.87751
710	5.908	772.10754	152.17023	1404.12512	-464.81052	146.03616	1314.00256	-1186.24585	107.80867	1346.15369	279.40695	276.52808	-6.22257	-530.32159	-19.09993	11.23266	-1320.18823	268.52698	-17.68643	-982.66199	27.33146	51.10990
711	5.917	774.43372	146.11494	1401.03796	-465.04837	146.59929	1314.65137	-1187.12183	107.70136	1345.45984	266.01215	276.32562	-6.42412	-528.49329	-24.65061	20.84019	-1333.40161	268.36893	-17.58409	-950.95227	24.60716	53.44503
712	5.925	776.54675	139.63690	1398.01587	-465.53674	147.05777	1315.18201	-1188.32422	107.55811	1344.48645	252.64258	276.12173	-6.70215	-521.56708	-31.60619	33.22737	-1346.62866	268.16519	-17.56178	-919.84766	20.81775	55.83945
713	5.933	778.48529	132.81360	1394.95520	-466.28775	147.42970	1315.60583	-1189.79761	107.37071	1343.22314	239.30798	275.91833	-7.04156	-509.00763	-39.19230	46.13009	-1359.88843	267.91422	-17.61342	-889.82495	16.12892	58.02690
714	5.942	780.31750	125.70745	1391.77295	-467.29791	147.73012	1315.93750	-1191.46997	107.12570	1341.64526	226.02588	275.72083	-7.36648	-492.00458	-46.45026	56.66212	-1373.16162	267.59482	-17.71787	-861.26398	10.80056	59.70757
715	5.950	782.11743	118.38640	1388.40234	-468.54828	147.95389	1316.18408	-1193.27246	106.81110	1339.72412	212.78375	275.51520	-7.61534	-472.34015	-52.77611	63.11642	-1386.46570	267.18997	-17.86578	-834.37756	4.96550	60.69979
716	5.958	783.94635	110.92645	1384.80408	-470.00397	148.08054	1316.34570	-1195.15991	106.42323	1337.43567	199.55038	275.29071	-7.77597	-451.08621	-58.20074	65.81451	-1399.85364	266.78552	-18.03198	-809.15735	-1.35140	60.97971
717	5.967	785.84216	103.43188	1380.96863	-471.61810	148.08601	1316.42151	-1197.11890	105.97565	1334.76501	186.29936	275.06134	-7.87521	-428.48486	-63.09370	66.38235	-1413.33374	266.54825	-18.15164	-785.41003	-8.11361	60.66759
718	5.975	787.81970	96.06046	1376.89856	-473.34985	147.94751	1316.41101	-1199.15479	105.49605	1331.71118	173.01956	274.84094	-7.95397	-404.57813	-67.67638	66.45647	-1426.85669	266.52884	-18.18106	-762.90710	-15.24614	59.99392
719	5.983	789.87860	89.02463	1372.59668	-475.17737	147.65689	1316.31616	-1201.26819	105.00899	1328.28979	159.71884	274.62830	-8.02454	-379.65729	-71.86254	66.96799	-1440.37000	266.54602	-18.17720	-741.54620	-22.67453	59.23304
720	5.992	792.01251	82.55563	1368.07678	-477.09064	147.23975	1316.14185	-1203.44421	104.52304	1324.53052	146.40399	274.40958	-8.06380	-354.27676	-75.38531	68.14360	-1453.84216	266.40781	-18.23065	-721.43945	-30.29998	58.56805
721	6.000	794.21362	76.84294	1363.37952	-479.08246	146.74986	1315.89453	-1205.65747	104.03118	1320.47498	133.05742	274.16071	-8.06544	-329.00708	-77.94825	69.81125	-1467.26489	266.17752	-18.34146	-702.89215	-37.96386	57.95569
722	6.008	796.47046	71.98630	1358.56714	-481.15045	146.24159	1315.58167	-1207.88013	103.52212	1316.17578	119.64987	273.88055	-8.05552	-304.14337	-79.30076	71.68050	-1480.67786	266.00003	-18.48273	-686.29016	-45.47657	57.11897
723	6.017	798.76526	67.98608	1353.70154	-483.29633	145.76012	1315.21399	-1210.08398	103.00841	1311.69299	106.17628	273.60364	-8.05605	-279.63931	-79.23676	73.46851	-1494.15381	265.82657	-18.69705	-671.96600	-52.66883	55.64526
724	6.025	801.07050	64.76147	1348.83203	-485.51157	145.35300	1314.80957	-1212.23938	102.54592	1307.08740	92.66539	273.35999	-8.07518	-255.33704	-77.61594	74.96508	-1507.71545	265.53845	-19.00637	-660.14331	-59.42611	53.10542
725	6.033	803.34363	62.17413	1344.00232	-487.76581	145.06763	1314.38928	-1214.30713	102.17615	1302.41577	79.13898	273.15268	-8.11552	-231.13492	-74.43583	76.09624	-1521.31836	265.13312	-19.35048	-650.98730	-65.68279	49.16774
726	6.042	805.52655	60.06290	1339.26196	-490.01212	144.92929	1313.96497	-1216.22607	101.83561	1297.72693	65.57338	272.96674	-8.17272	-206.89706	-69.85505	76.93111	-1534.93018	264.66992	-19.65395	-644.64343	-71.40015	43.66644
727	6.050	807.56128	58.29784	1334.67053	-492.19763	144.93011	1313.53992	-1217.91553	101.37751	1293.06067	51.92964	272.77475	-8.24000	-182.43036	-64.14884	77.67243	-1548.56738	264.18494	-19.86800	-641.19690	-76.57253	36.60313
728	6.058	809.41284	56.82071	1330.29663	-494.26758	145.04141	1313.11816	-1219.30127	100.67451	1288.44861	38.21455	272.55240	-8.30266	-157.67619	-57.62890	78.61253	-1562.26917	263.67435	-19.99700	-640.60059	-81.21455	28.16163
729	6.067	811.08093	55.64059	1326.21423	-496.17221	145.22571	1312.70313	-1220.33521	99.65829	1283.91479	24.47374	272.29059	-8.34292	-132.76315	-50.56104	79.97186	-1576.05359	263.11584	-20.10648	-642.58185	-85.28473	18.86106
730	6.075	812.58936	54.80482	1322.49731	-497.87350	145.43607	1312.28088	-1220.99976	98.30405	1279.48096	10.73260	271.98294	-8.37563	-107.81407	-43.10367	81.74032	-1589.88879	262.53110	-20.24348	-646.62024	-88.61105	9.76672
731	6.083	813.96521	54.38152	1319.21863	-499.34314	145.61594	1311.81299	-1221.30627	96.64474	1275.18237	-3.01543	271.63840	-8.44870	-82.81975	-35.30120	83.71772	-1603.73389	262.00238	-20.36993	-652.23993	-90.98003	2.32393
732	6.092	815.22479	54.45154	1316.44922	-500.55896	145.70898	1311.24854	-1221.29199	94.79929	1271.08691	-16.77260	271.29572	-8.60216	-57.68118	-27.17525	85.71959	-1617.58594	261.59290	-20.42062	-659.52905	-92.37891	-2.42797
733	6.100	816.37225	55.07935	1314.25366	-501.50208	145.67891	1310.54688	-1220.99963	92.91571	1267.29993	-30.51888	270.97754	-8.83566	-32.32388	-18.80389	87.70320	-1631.43652	261.28336	-20.41598	-669.09442	-93.06310	-4.58023
734	6.108	817.39874	56.26518	1312.67969	-502.15436	145.52756	1309.68933	-1220.45203	91.05863	1263.95313	-44.22466	270.66702	-9.09640	-6.79050	-10.31918	89.72548	-1645.23767	261.02316	-20.44484	-681.12720	-93.35858	-5.12766
735	6.117	818.27667	57.92485	1311.75256	-502.50214	145.29070	1308.67456	-1219.65051	89.21071	1261.17883	-57.88475	270.34335	-9.30332	18.81693	-1.88931	91.87350	-1658.92908	260.83533	-20.48324	-694.83337	-93.50319	-5.09667
736	6.125	818.96118	59.92635	1311.48315	-502.54285	145.01373	1307.51038	-1218.59387	87.38041	1259.07715	-71.55177	269.98840	-9.40720	44.45972	6.33314	94.21368	-1672.44922	260.79218	-20.30459	-709.07166	-93.63594	-5.03179
737	6.133	819.40631	62.14571	1311.87012	-502.28470	144.72919	1306.21436	-1217.29272	85.65655	1257.68945	-85.29015	269.57016	-9.44826	70.15189	14.26571	96.72416	-1685.71838	260.84885	-19.57799	-723.15515	-93.82590	-5.08653
738	6.142	819.58081	64.48332	1312.89026	-501.74487	144.44971	1304.80872	-1215.77209	84.16856	1256.98950	-99.08076	269.06348	-9.53397	95.88217	21.88260	99.26982	-1698.63818	260.87311	-17.95836	-736.93835	-94.10388	-5.26797
739	6.150	819.46442	66.85274	1314.49097	-500.95157	144.17888	1303.31335	-1214.06873	83.01920	1256.89734	-112.82588	268.50534	-9.72686	121.60989	29.17285	101.68236	-1711.09607	260.88953	-15.20130	-750.52124	-94.47830	-5.54858
740	6.158	819.03546	69.18411	1316.60254	-499.94144	143.93095	1301.74915	-1212.23193	82.27177	1257.31531	-126.43611	267.98737	-9.99094	147.31644	36.11387	103.86685	-1722.97168	261.08286	-11.30946	-763.99756	-94.94249	-5.88036
741	6.167	818.27307	71.41418	1319.16919	-498.75220	143.74179	1300.14478	-1210.32849	81.99362	1258.16492	-139.89296	267.53522	-10.25604	173.03436	42.68037	105.80268	-1734.18701	261.64627	-6.40120	-777.38458	-95.51192	-6.19319
742	6.175	817.16992	73.44838	1322.17578	-497.41782	143.65944	1298.53015	-1208.43750	82.26217	1259.40125	-153.24083	267.06415	-10.47432	198.78711	48.84887	107.48691	-1744.72681	262.67914	-0.49142	-790.68054	-96.23360	-6.42600
743	6.183	815.73444	75.17261	1325.63647	-495.96539	143.72791	1296.93030	-1206.62341	83.10712	1261.00598	-166.52452	266.48932	-10.63116	224.48761	54.58203	108.91470	-1754.55469	263.86307	6.33786	-803.90027	-97.12561	-6.57895
744	6.192	813.97626	76.52312	1329.54822	-494.41190	143.98468	1295.36853	-1204.91614	84.45667	1262.97424	-179.77345	265.78540	-10.75976	249.93927	59.87133	110.05418	-1763.54248	264.37054	13.73056	-817.06348	-98.13536	-6.70222
745	6.200	811.89722	77.51576	1333.86975	-492.76920	144.46117	1293.86975	-1203.31482	86.13782	1265.29541	-193.03712	264.96777	-10.91940	274.93097	64.76834	110.82402	-1771.41211	263.59500	21.34317	-830.19897	-99.16991	-6.83377
746	6.208	809.49866	78.21732	1338.53784	-491.05307	145.16461	1292.45630	-1201.80396	87.92465	1267.93262	-206.35789	264.10086	-11.12752	299.28638	69.29494	111.12419	-1777.55151	261.81854	29.24009	-843.34692	-100.14172	-6.97554
747	6.217	806.79425	78.71300	1343.48938	-489.28381	146.05815	1291.14600	-1200.36328	89.60397	1270.82092	-219.71196	263.26901	-11.34533	322.82343	73.39379	110.86513	-1780.92383	259.74130	37.72020	-856.53644	-100.99783	-7.10261
748	6.225	803.81140	79.08107	1348.66858	-487.48254	147.06021	1289.95386	-1198.97278	91.02840	1273.89160	-233.04659	262.50742	-11.53572	345.29956	77.02385	109.95348	-1780.32947	257.60251	46.71423	-869.78174	-101.73247	-7.19015
749	6.233	800.58136	79.37915	1354.02637	-485.67023	148.06447	1288.89307	-1197.61292	92.13542	1277.09570	-246.36476	261.81717	-11.69183	366.46539	80.21336	108.27853	-1774.85132	255.35220	55.51416	-883.08740	-102.36012	-7.25093
750	6.242	797.13062	79.65092	1359.51843	-483.86795	148.97049	1287.97412	-1196.26941	92.93336	1280.41150	-259.71918	261.21631	-11.81017	386.17847	83.02031	105.71770	-1764.31152	253.34006	63.05616	-896.43744	-102.87671	-7.32260
751	6.250	793.47974	79.93292	1365.10303	-482.09448	149.70554	1287.20496	-1194.93689	93.47497	1283.83484	-273.14355	260.72675	-11.88432	404.37903	85.48608	102.15350	-1749.57080	251.94569	68.37968	-909.79633	-103.28490	-7.41012
752	6.258	789.65057	80.24471	1370.73743	-480.36136	150.23309	1286.58899	-1193.61169	93.82915	1287.36609	-286.62695	260.34027	-11.93663	420.99011	87.57336	97.51121	-1732.19995	250.74619	71.11832	-923.12891	-103.64085	-7.46429
753	6.267	785.67395	80.58412	1376.37756	-478.66888	150.54756	1286.12732	-1192.28503	94.05428	1290.99792	-300.14771	260.00397	-12.01434	435.92328	89.18027	91.78245	-1713.61304	248.74988	71.85538	-936.43127	-104.01651	-7.44237
754	6.275	781.58899	80.94568	1381.98254	-477.00812	150.65039	1285.82104	-1190.94775	94.18365	1294.70886	-313.71136	259.64136	-12.13486	449.14917	90.24530	85.01574	-1694.56116	245.27145	71.82330	-949.76538	-104.43103	-7.36808
755	6.283	777.43835	81.33566	1387.51929	-475.36536	150.53596	1285.67017	-1189.59753	94.22658	1298.46301	-327.33612	259.21802	-12.26707	460.74481	90.79787	77.33279	-1675.18018	240.39612	72.02057	-963.22693	-104.86340	-7.29239
756	6.292	773.26813	81.76112	1392.96411	-473.72476	150.19832	1285.67017	-1188.23840	94.18001	1302.21741	-341.02301	258.77197	-12.37091	470.88879	90.93442	68.97630	-1655.11353	234.77834	72.56935	-976.85858	-105.30525	-7.23715
757	6.300	769.12866	82.21266	1398.29932	-472.07126	149.63570	1285.81384	-1186.87305	94.04155	1305.93359	-354.77246	258.35577	-12.42630	479.78174	90.75156	60.30531	-1633.76685	228.87422	72.76299	-990.62830	-105.75795	-7.20653
758	6.308	765.06970	82.66438	1403.50830	-470.39288	148.84952	1286.09326	-1185.50378	93.81506	1309.58252	-368.59583	257.97418	-12.43432	487.52942	90.26108	51.71245	-1610.66321	222.62592	71.74751	-1004.46960	-106.19556	-7.19726
759	6.317	761.13525	83.08847	1408.57239	-468.68115	147.83917	1286.49573	-1184.13733	93.51105	1313.13892	-382.49091	257.59842	-12.41862	494.01373	89.34412	43.53586	-1585.58911	216.16835	69.37837	-1018.32635	-106.58398	-7.18792
760	6.325	757.36707	83.46809	1413.47266	-466.92828	146.59830	1287.00244	-1182.77991	93.14348	1316.57544	-396.44000	257.21246	-12.41838	498.77576	87.77001	35.99212	-1558.59595	210.12091	66.33090	-1032.19824	-106.92599	-7.15942
761	6.333	753.81042	83.80408	1418.19519	-465.12302	145.12527	1287.58850	-1181.42908	92.72038	1319.86694	-410.43097	256.82788	-12.45852	501.07239	85.28247	29.10865	-1529.82861	204.91600	63.40578	-1046.13062	-107.25188	-7.11242
762	6.342	750.50830	84.12016	1422.72913	-463.25131	143.43684	1288.22058	-1180.06665	92.23923	1322.99036	-424.45654	256.46582	-12.52733	500.19946	81.80186	22.72482	-1499.27698	200.49121	61.00157	-1060.14917	-107.58107	-7.05834
763	6.350	747.49194	84.45694	1427.06018	-461.30038	141.57016	1288.86084	-1178.66296	91.69304	1325.92273	-438.49823	256.13629	-12.58887	495.88367	77.70111	16.70172	-1466.86377	196.57141	59.12571	-1074.23145	-107.90451	-7.01328
764	6.358	744.78204	84.84869	1431.17139	-459.26279	139.57054	1289.47620	-1177.18359	91.07655	1328.64270	-452.52997	255.82631	-12.61264	488.47949	73.84354	11.24418	-1432.58984	192.97775	57.73150	-1088.33301	-108.20815	-6.98256
765	6.367	742.39697	85.30008	1435.04346	-457.13596	137.47125	1290.04529	-1175.59814	90.39037	1331.14136	-466.53760	255.50214	-12.59907	478.77917	71.14309	6.87904	-1396.47192	189.82214	56.98458	-1102.42114	-108.50679	-6.95028
766	6.375	740.36133	85.77936	1438.65063	-454.91391	135.28732	1290.55518	-1173.88843	89.64400	1333.42957	-480.52686	255.15544	-12.58752	467.49823	69.92037	3.99374	-1358.77173	187.16754	57.01013	-1116.47729	-108.82401	-6.90375
767	6.383	738.70959	86.23805	1441.95569	-452.58527	133.02850	1290.99707	-1172.05225	88.84888	1335.52148	-494.50055	254.85187	-12.63001	455.00354	69.71687	2.49374	-1320.25085	184.62619	57.64950	-1130.48535	-109.14682	-6.85812
768	6.392	737.48633	86.64589	1444.91699	-450.15387	130.70975	1291.36682	-1170.10498	88.00814	1337.41211	-508.40491	254.70264	-12.72621	441.58307	69.79201	1.93040	-1281.80420	181.85220	58.78408	-1144.44189	-109.43159	-6.84213
769	6.400	736.74359	87.01003	1447.49805	-447.66934	128.36703	1291.66797	-1168.08362	87.11659	1339.07568	-522.08875	254.79733	-12.76898	427.67932	69.67785	1.83446	-1244.03589	179.11710	60.46521	-1158.36084	-109.66531	-6.87106
770	6.408	736.53174	87.37036	1449.67163	-445.24197	126.08571	1291.91675	-1166.05237	86.16966	1340.47485	-535.33624	255.15604	-12.58786	413.70734	69.29476	1.87171	-1207.31970	176.89555	62.45630	-1172.25244	-109.89476	-6.94259
771	6.417	736.88379	87.78508	1451.41968	-443.02298	123.99253	1292.14868	-1164.09790	85.17402	1341.56384	-547.94702	255.72473	-12.05697	399.85535	68.79382	1.81775	-1171.90771	175.27055	64.10774	-1186.10999	-110.16982	-7.03138
772	6.425	737.80200	88.31593	1452.73486	-441.15186	122.19508	1292.41199	-1162.31616	84.14312	1342.29309	-559.76648	256.42688	-11.13121	386.14496	68.34062	1.56535	-1137.83594	174.06776	64.89418	-1199.91895	-110.48613	-7.08968
773	6.433	739.25372	89.01897	1453.62183	-439.71283	120.73666	1292.73840	-1160.79724	83.08065	1342.62109	-570.63385	257.21246	-9.81030	372.55811	67.96397	1.15257	-1104.90796	173.16025	64.76657	-1213.66125	-110.79745	-7.10186
774	6.442	741.17773	89.93748	1454.09058	-438.73566	119.61282	1293.12549	-1159.61511	81.98651	1342.51367	-580.32318	258.07339	-8.11174	359.07874	67.59297	0.70730	-1072.84924	172.50388	63.95827	-1227.31604	-111.06871	-7.11852
775	6.450	743.49994	91.09456	1454.14990	-438.22134	118.80975	1293.54688	-1158.82886	80.88316	1341.93689	-588.58160	259.06470	-6.02562	345.68689	67.18797	0.34844	-1041.41992	172.17477	62.68758	-1240.87988	-111.31837	-7.18493
776	6.458	746.14929	92.49014	1453.80310	-438.15970	118.31511	1293.97009	-1158.48767	79.82908	1340.86267	-595.26550	260.32065	-3.40290	332.35272	66.77450	0.10575	-1010.36359	172.43439	61.07428	-1254.35803	-111.61513	-7.26572
777	6.467	749.06812	94.10106	1453.04431	-438.53296	118.10810	1294.36340	-1158.63123	78.90707	1339.28516	-600.38800	262.05606	0.22005	319.04773	66.36134	-0.08445	-979.39587	173.66708	59.22808	-1267.72583	-112.04929	-7.27998
778	6.475	752.21692	95.87950	1451.85889	-439.31366	118.15613	1294.69751	-1159.28125	78.19261	1337.22192	-603.71100	264.61783	5.74829	305.75812	65.89457	-0.28558	-948.35718	176.22522	57.32479	-1280.95544	-112.67186	-7.19278
779	6.483	755.57556	97.75414	1450.22656	-440.46350	118.42189	1294.94348	-1160.42798	77.72153	1334.69995	-604.03644	268.50037	14.22149	292.48413	65.33614	-0.49970	-917.28430	180.33063	55.58533	-1294.08911	-113.41954	-7.05651
780	6.492	759.13873	99.64546	1448.12878	-441.93307	118.87374	1295.07312	-1162.01978	77.48676	1331.74756	-599.34680	274.10107	25.93563	279.22601	64.73834	-0.71782	-886.34839	186.00583	54.16693	-1307.23145	-114.15428	-6.97480
781	6.500	762.90381	101.49510	1445.55786	-443.66504	119.49574	1295.06726	-1163.96777	77.46602	1328.39636	-588.26770	281.33661	39.77225	265.97040	64.19302	-0.95644	-855.86121	192.98436	53.00876	-1320.47925	-114.79089	-7.02435
782	6.508	766.85602	103.28496	1442.52576	-445.59961	120.28808	1294.92566	-1166.16492	77.64014	1324.68616	-571.32465	289.51947	53.53042	252.70273	63.72834	-1.21851	-826.29242	200.79688	51.78180	-1333.87012	-115.33594	-7.19213
783	6.517	770.96149	105.02536	1439.06750	-447.67789	121.25027	1294.66577	-1168.50317	77.97581	1320.66675	-550.59863	297.63058	64.97478	239.42819	63.30412	-1.47752	-798.18781	209.00816	50.01657	-1347.36182	-115.84271	-7.37988
784	6.525	775.17261	106.72620	1435.23706	-449.84509	122.35799	1294.31226	-1170.87927	78.41571	1316.39746	-528.27612	304.81134	72.80235	226.18216	62.88391	-1.70768	-772.09534	217.36600	47.27127	-1360.86438	-116.36133	-7.49063
785	6.533	779.43719	108.38142	1431.10486	-452.05701	123.55968	1293.89087	-1173.19397	78.90755	1311.94702	-505.43414	310.72931	77.03765	213.00711	62.44690	-1.89234	-748.55835	225.86761	43.25269	-1374.32214	-116.90350	-7.52692
786	6.542	783.69983	109.97281	1426.75708	-454.28375	124.80186	1293.42969	-1175.35425	79.42169	1307.39038	-481.91034	315.54373	78.72670	199.88620	61.97824	-2.02322	-728.07056	234.67566	37.84784	-1387.75244	-117.45392	-7.57145
787	6.550	787.89734	111.48393	1422.29224	-456.50424	126.04735	1292.95911	-1177.28052	79.93365	1302.78906	-457.07965	319.59656	79.21964	186.72360	61.48651	-2.10979	-710.98480	243.86847	31.04912	-1401.19873	-118.00606	-7.67369
788	6.558	791.96307	112.91115	1417.81030	-458.68936	127.26481	1292.50879	-1178.91248	80.42258	1298.17188	-430.66138	323.13956	79.59571	173.42444	60.98434	-2.15642	-697.56641	253.29114	22.92444	-1414.67603	-118.55911	-7.81740
789	6.567	795.84106	114.25406	1413.40234	-460.79144	128.41199	1292.10559	-1180.21448	80.88544	1293.53967	-402.97272	326.21793	80.44865	159.97485	60.46164	-2.14016	-688.15192	262.52646	13.72730	-1428.17725	-119.08714	-7.97921
790	6.575	799.49939	115.50011	1409.14526	-462.75183	129.43262	1291.77429	-1181.17615	81.32724	1288.88049	-374.65210	328.68692	81.88844	146.41901	59.91177	-2.05742	-683.11597	270.94443	4.15916	-1441.70337	-119.54907	-8.14985
791	6.583	802.93280	116.63043	1405.10376	-464.51215	130.27046	1291.53882	-1181.80603	81.75787	1284.18469	-346.20282	330.31604	83.67174	132.78964	59.38491	-1.98175	-682.60004	277.86142	-4.40500	-1455.27466	-119.93893	-8.31501
792	6.592	806.15308	117.63867	1401.33362	-466.01746	130.88503	1291.41846	-1182.11743	82.21825	1279.46460	-317.76660	330.91824	85.41100	119.11176	58.98081	-2.01299	-686.24976	282.76074	-10.40901	-1468.89429	-120.29424	-8.46282
793	6.600	809.17273	118.53923	1397.88562	-467.21313	131.25279	1291.41638	-1182.11926	82.78767	1274.78589	-289.23633	330.41693	86.75437	105.43042	58.73305	-2.16359	-693.35828	285.54648	-13.36808	-1482.50928	-120.66566	-8.59459
794	6.608	811.99329	119.36356	1394.81287	-468.04712	131.37012	1291.50928	-1181.81177	83.55667	1270.29041	-260.45782	328.83353	87.46805	91.79181	58.54516	-2.36539	-703.35406	286.57736	-14.29384	-1496.07153	-121.09326	-8.71006
795	6.617	814.60193	120.15222	1392.17407	-468.47876	131.26685	1291.65198	-1181.18628	84.60110	1266.17883	-231.32021	326.26419	87.44592	78.21985	58.30867	-2.57600	-715.70172	286.44980	-14.52551	-1509.62231	-121.56293	-8.81006
796	6.625	816.97461	120.94106	1390.03040	-468.48987	131.01514	1291.79504	-1180.22803	85.96391	1262.66516	-201.77162	322.87137	86.73202	64.70605	58.00474	-2.78959	-729.42188	285.80542	-14.69061	-1523.25330	-121.99490	-8.90361
797	6.633	819.08221	121.74654	1388.44055	-468.09332	130.72261	1291.89587	-1178.92688	87.62936	1259.92993	-171.82103	318.88788	85.56128	51.21082	57.64132	-2.96929	-743.44946	285.11615	-14.89597	-1536.98108	-122.33299	-8.98203
798	6.642	820.89532	122.56851	1387.45483	-467.32990	130.50876	1291.91724	-1177.29346	89.51001	1258.08362	-141.52608	314.59299	84.26511	37.68973	57.21603	-3.07232	-757.27136	284.54184	-15.19428	-1550.69727	-122.62405	-9.01165
799	6.650	822.38379	123.40364	1387.10913	-466.25626	130.46925	1291.82092	-1175.37219	91.46730	1257.15198	-110.97182	310.21655	83.03526	24.12421	56.78589	-3.13742	-770.85107	284.07913	-15.62184	-1564.20471	-122.97203	-8.94032
800	6.658	823.51831	124.24706	1387.42175	-464.93536	130.64464	1291.56885	-1173.24280	93.33247	1257.07922	-80.22017	305.85938	81.80560	10.54794	56.44630	-3.26208	-784.28235	283.76160	-16.10032	-1577.26208	-123.42093	-8.64481
801	6.667	824.27692	125.09106	1388.39038	-463.42691	131.01535	1291.13452	-1171.01428	94.91811	1257.74194	-49.23653	301.51883	80.35313	-2.97131	56.21081	-3.47398	-797.64410	283.65173	-16.49930	-1589.63330	-123.91699	-7.89158
802	6.675	824.64740	125.93306	1389.99329	-461.77466	131.51788	1290.52148	-1168.81433	96.06639	1258.98914	-17.90175	297.19571	78.47044	-16.40005	55.99598	-3.67779	-810.96674	283.73120	-16.75576	-1601.15784	-124.38298	-6.44692
803	6.683	824.62726	126.77377	1392.19287	-460.00473	132.05835	1289.77173	-1166.76624	96.70012	1260.69080	13.87984	292.96448	76.08019	-29.75797	55.73956	-3.76994	-824.24176	283.90121	-16.89429	-1611.79211	-124.77689	-4.25532
804	6.692	824.22473	127.60565	1394.94214	-458.13745	132.52589	1288.95911	-1164.94910	96.80157	1262.75134	46.11290	288.93622	73.24785	-43.08112	55.48608	-3.77559	-837.47516	284.06949	-16.99776	-1621.59229	-125.06804	-1.46218
805	6.700	823.45697	128.41386	1398.18909	-456.20047	132.81635	1288.16992	-1163.37170	96.38469	1265.09717	78.73399	285.24390	70.14426	-56.39326	55.33844	-3.81345	-850.70087	284.18988	-17.15408	-1630.65088	-125.20065	1.73151
806	6.708	822.34088	129.18561	1401.87561	-454.23108	132.85483	1287.47717	-1161.98633	95.53209	1267.67981	111.65205	282.08826	66.99953	-69.68877	55.37395	-3.96144	-863.93195	284.26367	-17.36700	-1638.98303	-125.11667	5.17329
807	6.717	820.88837	129.91406	1405.93787	-452.27039	132.61002	1286.92542	-1160.72095	94.40678	1270.47656	144.77655	279.69049	64.03217	-82.94165	55.58247	-4.20531	-877.15479	284.31122	-17.55509	-1646.39697	-124.81207	8.73746
808	6.725	819.11212	130.59747	1410.31177	-450.35959	132.09607	1286.53210	-1159.50610	93.18723	1273.47498	178.02536	278.18735	61.40617	-96.14490	55.83160	-4.47615	-890.35779	284.32562	-17.66290	-1652.45300	-124.30273	12.28695
809	6.733	817.03174	131.23466	1414.93970	-448.53607	131.36450	1286.29553	-1158.29272	92.01369	1276.66504	211.29869	277.60181	59.22372	-109.32241	55.95789	-4.71436	-903.53632	284.27811	-17.72301	-1656.55945	-123.43140	15.69388
810	6.742	814.67334	131.82150	1419.76953	-446.82898	130.49565	1286.20203	-1157.06055	90.97887	1280.03247	244.43289	277.84052	57.46816	-122.50065	55.88865	-4.90325	-916.70673	284.15250	-17.79906	-1658.17358	-121.67249	18.88306
811	6.750	812.06543	132.35144	1424.75073	-445.25986	129.59012	1286.23328	-1155.81335	90.12434	1283.54333	277.13037	278.69501	55.94900	-135.70241	55.64247	-5.04418	-929.92224	283.93945	-17.90942	-1657.05225	-118.18619	21.82060
812	6.758	809.23419	132.81964	1429.83472	-443.83929	128.74719	1286.37195	-1154.56897	89.45049	1287.15198	308.86121	279.91531	54.36314	-148.95758	55.27380	-5.13282	-943.23120	283.61301	-18.02444	-1653.27466	-112.20428	24.43827
813	6.767	806.20599	133.22772	1434.97510	-442.55389	128.03497	1286.60107	-1153.34424	88.94675	1290.82117	338.86566	281.33267	52.42107	-162.28423	54.84953	-5.18109	-956.62311	283.16104	-18.10356	-1646.79932	-103.58508	26.63068
814	6.775	803.01593	133.58218	1440.12805	-441.36005	127.48412	1286.90295	-1152.14172	88.61146	1294.51965	366.41821	282.90170	49.93283	-175.67467	54.43021	-5.22908	-970.04614	282.66180	-18.11106	-1637.13147	-93.12654	28.38939
815	6.783	799.70764	133.89444	1445.25183	-440.19806	127.11014	1287.26282	-1150.95410	88.45178	1298.20886	391.17902	284.60669	46.82737	-189.11014	54.00762	-5.28921	-983.47644	282.26932	-18.02898	-1623.66260	-82.27126	29.82467
816	6.792	796.32532	134.18539	1450.30261	-439.01657	126.93093	1287.67688	-1149.78210	88.46700	1301.84741	413.22629	286.39233	43.10966	-202.58319	53.52781	-5.31514	-996.92474	282.03815	-17.90490	-1606.18567	-72.29875	30.86057
817	6.800	792.91107	134.48465	1455.23071	-437.78598	126.97054	1288.15381	-1148.64526	88.62220	1305.40112	432.74017	288.22382	38.81263	-216.09787	53.03092	-5.28919	-1010.39026	281.81714	-17.85195	-1584.95007	-63.60401	30.96679
818	6.808	789.50879	134.82559	1459.98303	-436.49316	127.26241	1288.70605	-1147.56470	88.85192	1308.85217	449.69342	290.10535	34.02575	-229.62946	52.62867	-5.26982	-1023.88550	281.43695	-17.91426	-1560.32996	-55.69908	29.45854
819	6.817	786.16357	135.23372	1464.50635	-435.13092	127.84131	1289.34094	-1146.53674	89.09563	1312.19971	463.76880	291.97916	28.94843	-243.13939	52.31861	-5.28575	-1037.46924	280.93036	-17.99084	-1532.54443	-47.87893	26.16333
820	6.825	782.92188	135.71017	1468.75427	-433.69818	128.71764	1290.06018	-1145.52759	89.31559	1315.44189	474.48840	293.69379	23.84112	-256.62708	51.98790	-5.28858	-1051.17908	280.42786	-17.98411	-1501.69653	-39.83313	21.72965
821	6.833	779.83160	136.23389	1472.69421	-432.20560	129.86349	1290.86304	-1144.48779	89.49634	1318.55469	481.38464	295.11105	18.89192	-270.10040	51.56498	-5.24191	-1064.97888	279.95438	-17.92246	-1467.95947	-31.72680	17.30220
822	6.842	776.93506	136.77930	1476.30688	-430.67316	131.22568	1291.74622	-1143.36475	89.64687	1321.48792	484.03174	296.17853	14.15530	-283.57318	51.04014	-5.15913	-1078.81372	279.47989	-17.86932	-1431.66138	-23.92600	13.93991
823	6.850	774.26068	137.32742	1479.58044	-429.12534	132.74557	1292.69934	-1142.11536	89.78644	1324.19238	482.07568	296.89407	9.65774	-297.10172	50.45801	-5.07505	-1092.66528	279.02322	-17.84443	-1393.31372	-16.74534	12.20688
824	6.858	771.82538	137.86888	1482.50818	-427.58429	134.37617	1293.70227	-1140.71863	89.90828	1326.65918	475.58038	297.26627	5.55438	-310.73776	49.94587	-5.03576	-1106.52686	278.57028	-17.86543	-1353.67322	-10.34427	12.07058
825	6.867	769.63977	138.40053	1485.08582	-426.05365	136.09724	1294.72925	-1139.17896	89.97028	1328.91919	465.50226	297.32117	2.10453	-324.47699	49.58109	-5.06840	-1120.38257	278.04297	-17.93364	-1313.72021	-4.70842	13.09091
826	6.875	767.71533	138.91795	1487.30554	-424.50388	137.91660	1295.75342	-1137.51575	89.94429	1331.00403	453.50098	297.10614	-0.53207	-338.26871	49.24327	-5.13923	-1134.23560	277.44879	-17.98698	-1274.41040	0.32314	14.79563
827	6.883	766.07666	139.40721	1489.15784	-422.88400	139.84686	1296.75244	-1135.74878	89.86345	1332.92615	440.93024	296.68518	-2.38401	-352.04028	48.72787	-5.19122	-1148.11414	276.91470	-17.96330	-1236.30591	5.01245	16.93082
828	6.892	764.77008	139.84006	1490.63708	-421.15192	141.88434	1297.71069	-1133.89307	89.79929	1334.68652	428.16602	296.15741	-3.55756	-365.70319	47.95398	-5.22391	-1162.01697	276.50314	-17.88119	-1199.45093	9.68810	19.34244
829	6.900	763.85352	140.18797	1491.74109	-419.29889	144.00903	1298.61401	-1131.96606	89.79925	1336.28003	415.01859	295.63861	-4.17543	-379.14420	47.02877	-5.29492	-1175.89355	276.11346	-17.81293	-1163.65173	14.65578	21.72606
830	6.908	763.38000	140.44412	1492.46777	-417.37439	146.15605	1299.45020	-1129.99731	89.85907	1337.69080	401.42358	295.18896	-4.41850	-392.23032	46.11495	-5.42961	-1189.70923	275.62964	-17.80501	-1128.81030	19.98813	23.66529
831	6.917	763.38690	140.62103	1492.81689	-415.50333	148.16904	1300.22827	-1128.03809	89.93957	1338.88818	387.57037	294.80368	-4.50013	-404.83081	45.20544	-5.53889	-1203.49329	275.07837	-17.84423	-1094.94348	25.36259	24.93159
832	6.925	763.88708	140.73112	1492.79407	-413.83411	149.87131	1300.98645	-1126.16504	89.99545	1339.82349	373.67822	294.46451	-4.58631	-416.81824	44.12141	-5.44868	-1217.29236	274.56818	-17.89047	-1061.99365	30.21893	25.61845
833	6.933	764.85950	140.77237	1492.40881	-412.43353	151.22983	1301.76892	-1124.47400	90.01051	1340.44226	359.87225	294.15063	-4.76376	-428.04471	42.79615	-5.02772	-1231.10669	274.15024	-17.92228	-1029.70020	34.11848	25.96106
834	6.942	766.25012	140.72797	1491.67126	-411.26620	152.37282	1302.60376	-1123.07410	90.02070	1340.70605	346.19205	293.83862	-5.03616	-438.32620	41.45248	-4.28860	-1244.87927	273.79831	-17.94423	-997.63123	36.92052	26.13826
835	6.950	767.98755	140.58414	1490.59570	-410.28299	153.42743	1303.50037	-1122.07532	90.08873	1340.59497	332.62399	293.53409	-5.33828	-447.39575	40.34977	-3.31817	-1258.54749	273.45496	-17.97000	-965.33838	38.72313	26.25888
836	6.958	770.00525	140.34320	1489.20374	-409.48465	154.40984	1304.44202	-1121.56592	90.25422	1340.09570	319.13156	293.26532	-5.60052	-454.91605	39.37879	-2.02750	-1272.09973	273.09366	-17.98966	-932.53430	39.72524	26.44466
837	6.967	772.25500	140.01056	1487.52124	-408.90851	155.25999	1305.37488	-1121.59131	90.51631	1339.20313	305.68134	293.03119	-5.80874	-460.63843	38.01794	0.12596	-1285.56226	272.76929	-17.94813	-899.19690	40.06804	26.88232
838	6.975	774.70728	139.58252	1485.56995	-408.60034	155.91287	1306.21606	-1122.14307	90.85149	1337.92908	292.25964	292.79654	-5.99773	-464.28250	35.60024	4.23277	-1298.93481	272.57642	-17.79237	-865.56030	39.72045	27.78559
839	6.983	777.34613	139.05859	1483.36304	-408.59677	156.33417	1306.88257	-1123.15356	91.23096	1336.29846	278.86624	292.54541	-6.21791	-464.93027	31.65994	11.49601	-1312.17749	272.55365	-17.54583	-832.06030	38.54132	29.23936
840	6.992	780.16699	138.45709	1480.90820	-408.91150	156.52275	1307.32019	-1124.50574	91.62738	1334.33508	265.48987	292.30920	-6.49834	-460.94131	26.32446	22.16495	-1325.31592	272.59717	-17.33447	-799.33154	36.53928	31.02285
841	7.000	783.17468	137.80504	1478.21741	-409.53049	156.49628	1307.51672	-1126.07288	92.01357	1332.04297	252.11526	292.13458	-6.81429	-451.12704	20.43013	34.67379	-1338.49548	272.50757	-17.30976	-768.12927	33.98123	32.66547
842	7.008	786.37592	137.11832	1475.30872	-410.41760	156.28447	1307.49536	-1127.75635	92.35612	1329.40527	238.76059	292.02594	-7.11608	-435.89005	15.07394	46.13772	-1351.83545	272.22195	-17.47812	-739.06287	31.15753	33.74572
843	7.017	789.77203	136.39632	1472.20300	-411.52179	155.92786	1307.29993	-1129.47449	92.62883	1326.41772	225.46425	291.93909	-7.37842	-416.80756	10.92555	54.13882	-1365.31152	271.88211	-17.66305	-712.40430	28.19823	34.10109
844	7.025	793.35645	135.62451	1468.92322	-412.78064	155.45851	1306.97388	-1131.14404	92.83296	1323.12036	212.23120	291.83441	-7.59075	-395.31982	7.87510	58.21854	-1378.81628	271.62173	-17.71854	-688.21191	25.11660	33.78616
845	7.033	797.11292	134.78726	1465.49561	-414.12460	154.88452	1306.54272	-1132.69800	92.98506	1319.57642	199.02966	291.70203	-7.74511	-372.12122	5.27567	59.68486	-1392.27930	271.44913	-17.69218	-666.59277	21.85558	32.88655
846	7.042	801.00934	133.88931	1461.94788	-415.48596	154.21234	1306.01733	-1134.09631	93.09087	1315.83081	185.82060	291.54419	-7.85552	-347.44550	2.55730	60.21367	-1405.72144	271.31866	-17.73168	-647.83600	18.27095	31.32845
847	7.050	804.99634	132.94759	1458.30835	-416.80859	153.47742	1305.41052	-1135.30371	93.14175	1311.91089	172.56467	291.35870	-7.94802	-321.41931	-0.32573	60.78413	-1419.18933	271.17288	-17.93368	-632.38843	14.12246	28.80648
848	7.058	809.01678	131.95821	1454.61084	-418.05307	152.74274	1304.74438	-1136.27173	93.13955	1307.85950	159.22375	291.14163	-8.03444	-294.20905	-3.01954	61.62027	-1432.69592	270.92889	-18.27929	-620.73071	9.14779	24.89975
849	7.067	813.01581	130.89087	1450.89795	-419.19638	152.07494	1304.04626	-1136.94897	93.10844	1303.73877	145.77448	290.89594	-8.11874	-266.12085	-5.19078	62.60375	-1446.23633	270.52594	-18.63888	-613.19922	3.26408	19.37829
850	7.075	816.94354	129.71361	1447.21570	-420.22552	151.52686	1303.34766	-1137.29797	93.06270	1299.59375	132.22713	290.61368	-8.20179	-237.58905	-6.64046	63.48682	-1459.79407	269.99728	-18.87474	-609.83459	-3.16594	12.60537
851	7.083	820.75940	128.41023	1443.60645	-421.12225	151.13899	1302.67896	-1137.30127	92.98087	1295.43457	118.62421	290.28027	-8.26562	-208.98677	-7.16117	63.93353	-1473.36987	269.42517	-18.97302	-610.32928	-9.20208	5.74218
852	7.092	824.44049	126.98065	1440.10754	-421.85001	150.94739	1302.06079	-1136.96008	92.81854	1291.26965	105.00017	289.91318	-8.29022	-180.43359	-6.56751	63.70664	-1486.99414	268.84921	-19.04050	-614.21704	-13.67795	0.29742
853	7.100	827.97974	125.43900	1436.75708	-422.35397	150.98190	1301.49426	-1136.28760	92.53355	1287.15796	91.35097	289.54797	-8.29496	-151.80731	-4.84811	62.83067	-1500.67249	268.30249	-19.15812	-621.26245	-16.03595	-2.89373
854	7.108	831.37201	123.81587	1433.59692	-422.57095	151.25481	1300.95996	-1135.29248	92.10755	1283.23071	77.66161	289.19885	-8.33539	-122.91268	-2.17758	61.47898	-1514.36682	267.87476	-19.28590	-631.37878	-16.75408	-4.17153
855	7.117	834.59906	122.15448	1430.67126	-422.44489	151.74449	1300.42444	-1133.95996	91.54541	1279.67151	63.94949	288.86447	-8.44351	-93.59964	1.17654	59.82272	-1528.02747	267.62994	-19.34668	-643.97589	-16.77876	-4.45576
856	7.125	837.62012	120.49535	1428.03040	-421.94437	152.38434	1299.84851	-1132.25867	90.85211	1276.67126	50.26018	288.54529	-8.58456	-63.79990	4.95189	58.02747	-1541.62573	267.51746	-19.32258	-657.86560	-16.76714	-4.45734
857	7.133	840.37415	118.86703	1425.73499	-421.07593	153.07480	1299.19189	-1130.17505	90.03108	1274.37915	36.62840	288.24109	-8.70299	-33.52367	8.96372	56.26970	-1555.16809	267.46848	-19.17690	-671.98096	-16.91607	-4.49052
858	7.142	842.79041	117.29063	1423.85266	-419.88177	153.71918	1298.42041	-1127.74182	89.10922	1272.86890	23.05832	287.95190	-8.79285	-2.79076	13.07325	54.72095	-1568.65198	267.51047	-18.73320	-685.85272	-17.17575	-4.65330
859	7.150	844.80139	115.78076	1422.44690	-418.42212	154.25830	1297.51477	-1125.03687	88.15432	1272.12781	9.53090	287.67969	-8.88984	28.41492	17.08924	53.49020	-1581.96570	267.62900	-17.72728	-699.46155	-17.47549	-4.95487
860	7.158	846.35266	114.34160	1421.56836	-416.75449	154.67929	1296.47034	-1122.16406	87.25993	1272.07190	-3.98039	287.40857	-9.02188	60.12112	20.78512	52.54081	-1594.84717	267.59476	-15.95657	-712.92932	-17.81887	-5.33602
861	7.167	847.40918	112.97279	1421.24976	-414.92389	155.00092	1295.29443	-1119.23999	86.51387	1272.58557	-17.48354	287.08408	-9.18675	92.38275	24.02843	51.72807	-1607.01831	267.20963	-13.27184	-726.34882	-18.24384	-5.70368
862	7.175	847.95502	111.67976	1421.50330	-412.96637	155.26476	1294.00854	-1116.38733	85.99881	1273.56616	-30.95876	286.64465	-9.35529	125.32047	26.82039	50.95107	-1618.37488	266.76672	-9.36628	-739.74823	-18.76342	-5.99347
863	7.183	847.99207	110.47159	1422.31702	-410.91531	155.53700	1292.64661	-1113.71729	85.79788	1274.93835	-44.38780	286.08191	-9.49558	159.08755	29.23189	50.20985	-1628.97583	266.96262	-3.74587	-753.10840	-19.37390	-6.20034
864	7.192	847.53937	109.34941	1423.66040	-408.80429	155.88997	1291.24292	-1111.30359	85.97287	1276.64307	-57.77336	285.44061	-9.60546	193.78876	31.34638	49.56682	-1638.80298	268.12778	3.82697	-766.39960	-20.08371	-6.36887
865	7.200	846.62775	108.30022	1425.49426	-406.66983	156.36629	1289.82654	-1109.17236	86.55647	1278.62622	-71.13033	284.77228	-9.71004	229.37051	33.23041	49.15669	-1647.52686	269.70703	12.93351	-779.60168	-20.88955	-6.55885
866	7.208	845.29510	107.29855	1427.77478	-404.55222	156.96693	1288.42419	-1107.30896	87.54560	1280.83545	-84.47054	284.10321	-9.83773	265.48209	34.97973	49.15627	-1654.46545	270.77646	22.80387	-792.69592	-21.74460	-6.78342
867	7.217	843.58691	106.31419	1430.45325	-402.49081	157.66664	1287.06628	-1105.67358	88.87556	1283.22388	-97.79182	283.43076	-10.00317	301.38837	36.75418	49.66481	-1658.63525	270.90601	32.95324	-805.71008	-22.59423	-6.97749
868	7.225	841.55365	105.32497	1433.47546	-400.51831	158.43065	1285.78772	-1104.21814	90.42562	1285.75891	-111.10017	282.75571	-10.19118	336.02643	38.62971	50.63355	-1658.80505	270.22183	43.27000	-818.75439	-23.40702	-7.07996
869	7.233	839.24536	104.32655	1436.78601	-398.65720	159.22159	1284.62439	-1102.89343	92.05675	1288.42029	-124.43971	282.10864	-10.37053	368.29590	40.45236	51.83508	-1653.83618	268.98538	53.55252	-831.93250	-24.15165	-7.12446
870	7.242	836.70844	103.32556	1440.33215	-396.91641	159.99707	1283.60815	-1101.64648	93.63678	1291.19397	-137.86015	281.52899	-10.52829	397.51660	41.97461	52.85163	-1643.41333	267.54544	63.21443	-845.25574	-24.79966	-7.18462
871	7.250	833.98602	102.32199	1444.06409	-395.28857	160.70746	1282.75574	-1100.41284	95.04802	1294.06885	-151.35866	281.02890	-10.66779	423.70276	43.08421	53.22498	-1628.52441	266.23923	71.47400	-858.67554	-25.34185	-7.27057
872	7.258	831.12146	101.30717	1447.93164	-393.75043	161.30630	1282.06177	-1099.12195	96.18144	1297.02991	-164.89479	280.59567	-10.78307	447.39191	43.79976	52.71262	-1611.00757	264.88358	77.77661	-872.14270	-25.77309	-7.33433
873	7.267	828.16302	100.27824	1451.88135	-392.26367	161.76581	1281.51025	-1097.71277	96.93837	1300.05115	-178.45152	280.21173	-10.86579	469.16559	44.17419	51.35369	-1592.43481	262.82999	82.16429	-885.62262	-26.09686	-7.34336
874	7.275	825.16266	99.25256	1455.85815	-390.77505	162.07822	1281.09094	-1096.14966	97.26316	1303.09705	-192.04231	279.84827	-10.93654	489.23187	44.29459	49.30673	-1573.33179	259.66135	85.27890	-899.10541	-26.36376	-7.31317
875	7.283	822.17236	98.27161	1459.80835	-389.22238	162.23993	1280.80310	-1094.44189	97.17545	1306.12854	-205.67549	279.46826	-11.03210	507.36072	44.19960	46.69379	-1553.26855	255.44171	87.79738	-912.62756	-26.67080	-7.28484
876	7.292	819.24438	97.38591	1463.68384	-387.54688	162.23465	1280.65332	-1092.64221	96.76471	1309.10852	-219.33916	279.05661	-11.15350	523.14612	43.78410	43.55143	-1531.47168	250.56517	89.79167	-926.23956	-27.07039	-7.29233
877	7.300	816.43542	96.63750	1467.44202	-385.70215	162.02307	1280.65198	-1090.81226	96.15117	1312.00659	-233.01772	278.63284	-11.26518	536.30865	42.95669	39.87423	-1507.43311	245.61418	90.70091	-939.94409	-27.50101	-7.34529
878	7.308	813.80530	96.06158	1471.04590	-383.66086	161.54715	1280.80798	-1088.98535	95.44464	1314.80127	-246.71510	278.22141	-11.34718	546.78589	41.78008	35.70010	-1481.17993	241.05486	89.89554	-953.69629	-27.87352	-7.42181
879	7.317	811.41028	95.68791	1474.45959	-381.41901	160.75511	1281.12195	-1087.15857	94.73781	1317.47424	-260.45581	277.81400	-11.40476	554.59741	40.28511	31.11127	-1453.07788	236.90855	87.18500	-967.45502	-28.18823	-7.47379
880	7.325	809.29480	95.53171	1477.64502	-378.99255	159.62993	1281.57825	-1085.30786	94.11817	1320.00500	-274.25812	277.39148	-11.43350	559.64392	38.29020	26.13319	-1423.43005	232.81851	82.85017	-981.22583	-28.51484	-7.45944
881	7.333	807.49072	95.58827	1480.56616	-376.40948	158.20055	1282.14429	-1083.40540	93.64886	1322.37195	-288.11371	276.96704	-11.42188	561.61139	35.60978	20.71028	-1392.27759	228.60977	77.53139	-995.04773	-28.89323	-7.38525
882	7.342	806.02087	95.82465	1483.19373	-373.70258	156.53171	1282.78149	-1081.42847	93.34074	1324.55969	-302.00500	276.56320	-11.38594	560.07977	32.43883	14.97912	-1359.48633	224.61116	72.06369	-1008.93384	-29.29309	-7.30412
883	7.350	804.90363	96.17715	1485.50232	-370.90015	154.70067	1283.45410	-1079.36145	93.16373	1326.55798	-315.91956	276.17090	-11.36310	554.80176	29.43700	9.64769	-1324.88977	221.21947	67.04027	-1022.84857	-29.67875	-7.25222
884	7.358	804.15698	96.57397	1487.46887	-368.01883	152.77951	1284.13159	-1077.20081	93.07101	1328.35583	-329.84357	275.77155	-11.36823	545.98621	27.33376	5.74860	-1288.28979	218.55699	62.67860	-1036.73389	-30.07645	-7.20208
885	7.367	803.80481	96.96205	1489.07532	-365.06735	150.83054	1284.78857	-1074.95593	93.01375	1329.94409	-343.76355	275.38446	-11.39287	534.36304	26.35107	3.73263	-1249.48840	216.67081	59.28970	-1050.53064	-30.53893	-7.10469
886	7.375	803.87909	97.31306	1490.31165	-362.06158	148.90825	1285.40894	-1072.64038	92.96316	1331.32458	-357.65387	275.07507	-11.44460	521.00189	26.06971	3.09678	-1208.59766	215.60670	57.51781	-1064.21765	-31.07022	-6.95440
887	7.383	804.41644	97.61392	1491.17114	-359.03967	147.05814	1285.98486	-1070.27185	92.91983	1332.50842	-371.44214	274.92371	-11.52613	506.98053	25.91702	3.01302	-1166.32764	215.32439	57.92218	-1077.86633	-31.60436	-6.78810
888	7.392	805.45264	97.86058	1491.64233	-356.06387	145.31174	1286.51221	-1067.88220	92.88893	1333.49963	-384.99371	274.98663	-11.56055	492.99127	25.63520	2.95727	-1123.88525	215.74695	60.35950	-1091.63110	-32.02124	-6.66319
889	7.400	807.01416	98.06049	1491.70325	-353.20865	143.69054	1286.99207	-1065.52197	92.85690	1334.28088	-398.10590	275.27158	-11.38014	479.20679	25.24500	2.75734	-1082.67773	216.62437	63.64429	-1105.64868	-32.19754	-6.64883
890	7.408	809.10950	98.23775	1491.32556	-350.54883	142.22025	1287.44177	-1063.25562	92.80295	1334.81433	-410.50903	275.74777	-10.80515	465.52734	24.79760	2.42485	-1043.95325	217.36684	66.00188	-1119.89209	-32.13958	-6.76468
891	7.417	811.72540	98.43108	1490.48340	-348.15668	140.93900	1287.89844	-1061.16064	92.72077	1335.05359	-421.89001	276.39249	-9.71675	451.84363	24.31147	2.04190	-1008.28265	217.44179	66.31549	-1134.13574	-32.03843	-6.93970
892	7.425	814.82660	98.68007	1489.16016	-346.10016	139.88454	1288.41064	-1059.32605	92.61053	1334.96021	-431.91022	277.23218	-8.04992	438.10779	23.82664	1.70630	-975.25275	216.89151	64.84625	-1148.15234	-32.10470	-7.08974
893	7.433	818.36145	99.00900	1487.34778	-344.43451	139.07625	1289.02112	-1057.84033	92.45162	1334.51294	-440.24042	278.33130	-5.72354	424.34387	23.37685	1.49884	-943.78925	216.18211	62.54795	-1161.89600	-32.42079	-7.17347
894	7.442	822.27295	99.42073	1485.04370	-343.19498	138.51788	1289.74304	-1056.78162	92.20415	1333.70044	-446.67267	279.76566	-2.50968	410.64166	22.92355	1.43294	-912.76575	215.75040	60.03341	-1175.44629	-32.94483	-7.17122
895	7.450	826.50598	99.90552	1482.24866	-342.39969	138.20880	1290.54480	-1056.21619	91.85167	1332.51086	-451.10706	281.65332	2.18802	397.08368	22.39329	1.42157	-881.37964	215.87724	57.34227	-1188.88721	-33.55046	-7.09970
896	7.458	831.01123	100.44644	1478.97058	-342.05515	138.13733	1291.35413	-1056.19153	91.42990	1330.93469	-453.01990	284.23505	9.39018	383.66364	21.79737	1.32417	-849.28162	216.80429	54.35759	-1202.28345	-34.11963	-7.02323
897	7.467	835.75018	101.01347	1475.22791	-342.15417	138.27077	1292.07495	-1056.71985	91.00083	1328.97485	-450.83063	287.86276	19.93803	370.29919	21.23205	1.06550	-816.58209	218.84048	51.27414	-1215.68335	-34.64123	-7.00263
898	7.475	840.69617	101.56955	1471.04492	-342.66721	138.56667	1292.61621	-1057.76306	90.61772	1326.64709	-442.48993	292.73709	33.46751	356.90991	20.73880	0.70170	-783.74408	222.22165	48.59536	-1229.09277	-35.16950	-7.06328
899	7.483	845.82996	102.08990	1466.44348	-343.53354	138.99261	1292.92163	-1059.22803	90.32880	1323.97339	-427.23639	298.60330	48.11241	343.48700	20.27256	0.34303	-751.46289	226.78087	46.60956	-1242.48560	-35.72846	-7.19760
900	7.492	851.13330	102.57066	1461.43970	-344.66522	139.53629	1292.98572	-1060.97693	90.19410	1320.97314	-406.50629	304.77554	61.41232	330.08862	19.78616	0.06029	-720.56622	231.95352	45.01538	-1255.84766	-36.30982	-7.34908
901	7.500	856.58179	103.02402	1456.05090	-345.96780	140.20833	1292.84155	-1062.85327	90.27051	1317.66357	-382.94757	310.44147	71.56432	316.75116	19.26041	-0.13063	-691.81775	237.17628	43.04676	-1269.19312	-36.90669	-7.43886
902	7.508	862.13885	103.47102	1450.30786	-347.35843	141.03098	1292.53784	-1064.70874	90.57968	1314.07202	-358.66498	315.03400	78.09309	303.44080	18.70687	-0.26688	-665.74438	242.19452	39.83683	-1282.55371	-37.49492	-7.45504
903	7.517	867.75415	103.93523	1444.26880	-348.76865	142.01292	1292.12512	-1066.41614	91.10298	1310.24414	-334.29901	318.44781	81.68068	290.11914	18.16671	-0.42063	-642.67407	247.10204	34.79519	-1295.95264	-38.03153	-7.45854
904	7.525	873.36212	104.43510	1438.02649	-350.14456	143.13676	1291.65442	-1067.87109	91.79659	1306.23303	-309.43726	320.87280	83.42419	276.79956	17.67302	-0.64476	-622.89911	252.18286	27.79788	-1309.38940	-38.51426	-7.49030
905	7.533	878.88129	104.97604	1431.70361	-351.45035	144.36499	1291.18286	-1068.99829	92.60725	1302.08606	-283.53815	322.45056	84.15460	263.51276	17.21188	-0.91843	-606.85559	257.61023	19.12265	-1322.87048	-38.98514	-7.53481
906	7.542	884.22424	105.54974	1425.43799	-352.66458	145.65251	1290.77905	-1069.75452	93.49026	1297.84058	-256.43262	323.15576	84.26188	250.25891	16.73252	-1.15771	-595.19873	263.26440	9.43066	-1336.42017	-39.45879	-7.56649
907	7.550	889.32227	106.15044	1419.36243	-353.76517	146.95511	1290.51697	-1070.12329	94.42664	1293.52209	-228.33089	322.89496	83.87923	237.01178	16.20924	-1.31111	-588.59930	268.80051	-0.03074	-1350.02832	-39.91200	-7.58453
908	7.558	894.14478	106.79178	1413.58984	-354.71231	148.22704	1290.45740	-1070.10461	95.43438	1289.15234	-199.63713	321.59103	83.06924	223.74744	15.68426	-1.42975	-587.30237	273.71335	-7.51961	-1363.62646	-40.33714	-7.60030
909	7.567	898.69818	107.49898	1408.20886	-355.43893	149.41531	1290.62854	-1069.70349	96.55551	1284.76733	-170.71761	319.20941	81.89676	210.45935	15.24189	-1.60296	-590.78168	277.41931	-11.80145	-1377.15027	-40.73483	-7.62569
910	7.575	903.00647	108.28717	1403.28455	-355.85446	150.46436	1291.01514	-1068.91736	97.81810	1280.43176	-141.73222	315.77698	80.43835	197.15997	14.92980	-1.83813	-598.02740	279.53583	-13.27501	-1390.61523	-41.07396	-7.69529
911	7.583	907.08698	109.15260	1398.86597	-355.86398	151.32785	1291.55652	-1067.73035	99.21642	1276.25696	-112.64711	311.39136	78.76597	183.85172	14.69595	-2.05507	-608.20233	280.12314	-13.54598	-1404.10425	-41.35006	-7.85555
912	7.592	910.93384	110.08086	1394.99829	-355.39792	151.97772	1292.15320	-1066.12952	100.73901	1272.42126	-83.37166	306.24609	76.94490	170.49466	14.42889	-2.19112	-620.56415	279.67410	-13.83185	-1417.65894	-41.64647	-8.08465
913	7.600	914.51355	111.05962	1391.72937	-354.44034	152.41150	1292.68091	-1064.13025	102.40971	1269.15906	-53.83708	300.62729	75.03905	157.04581	14.07377	-2.26117	-634.08771	278.84570	-14.32113	-1431.18494	-42.04509	-8.26445
914	7.608	917.77271	112.08171	1389.11047	-353.03918	152.66174	1293.01318	-1061.78088	104.27306	1266.69958	-23.98201	294.82135	73.07053	143.51532	13.67997	-2.31993	-647.85162	278.10043	-14.79679	-1444.45923	-42.54435	-8.24095
915	7.617	920.65094	113.13744	1387.19360	-351.29034	152.79381	1293.04980	-1059.14526	106.31897	1265.18665	6.27310	289.06949	70.97684	129.95776	13.30632	-2.40687	-661.46594	277.59866	-15.19346	-1457.18835	-43.12947	-7.83977
916	7.625	923.09143	114.20874	1386.02563	-349.30280	152.87535	1292.74146	-1056.29211	108.43367	1264.63708	37.03737	283.62723	68.63534	116.43912	12.92485	-2.52333	-674.89941	277.33005	-15.59531	-1469.06665	-43.82797	-6.86702
917	7.633	925.04718	115.27010	1385.63525	-347.16586	152.94153	1292.09790	-1053.30566	110.44016	1264.96423	68.45796	278.79123	65.90762	103.01755	12.48042	-2.63704	-688.22479	277.22971	-16.04560	-1479.90308	-44.64167	-5.20352
918	7.642	926.48718	116.29071	1386.02197	-344.93542	152.99265	1291.17981	-1050.29736	112.17635	1266.03027	100.73251	274.84180	62.66606	89.71579	11.99441	-2.71819	-701.50317	277.21893	-16.48606	-1489.72290	-45.49752	-2.89184
919	7.650	927.40076	117.24205	1387.15857	-342.63751	153.01277	1290.07996	-1047.39563	113.51636	1267.67798	134.07710	271.95728	58.86186	76.50000	11.55524	-2.77783	-714.73541	277.23126	-16.83780	-1498.63525	-46.30708	-0.12345
920	7.658	927.79871	118.11661	1388.99829	-340.27936	152.98102	1288.90161	-1044.71704	114.34502	1269.74060	168.62128	270.20422	54.63637	63.30215	11.25531	-2.85400	-727.91852	277.24426	-17.07835	-1506.58325	-47.04007	2.80418
921	7.667	927.70837	118.93901	1391.48193	-337.86642	152.87680	1287.74072	-1042.32874	114.58327	1272.07104	204.32693	269.64392	50.38762	50.06720	11.14821	-2.97160	-741.09674	277.26321	-17.24995	-1513.25757	-47.73199	5.52500
922	7.675	927.16516	119.75388	1394.53931	-335.41827	152.68190	1286.67456	-1040.23425	114.25622	1274.58362	240.95160	270.41312	46.73236	36.79089	11.20455	-3.12838	-754.30249	277.28091	-17.41151	-1518.21033	-48.47810	7.71645
923	7.683	926.20789	120.60100	1398.09302	-332.97577	152.37698	1285.75720	-1038.39441	113.49492	1277.25488	278.01190	272.63150	44.30070	23.51459	11.29667	-3.29786	-767.51923	277.27853	-17.58362	-1521.06824	-49.42254	9.36619
924	7.692	924.88031	121.49139	1402.06677	-330.60049	151.94409	1285.02112	-1036.76038	112.46817	1280.08752	314.81879	276.20050	43.38177	10.26059	11.29469	-3.46254	-780.73059	277.22421	-17.74120	-1521.64380	-50.61848	11.07668
925	7.700	923.23224	122.40668	1406.38843	-328.36719	151.37991	1284.48608	-1035.28406	111.32986	1283.08093	350.61377	280.71259	43.65993	-2.99548	11.18782	-3.64770	-793.95056	277.08414	-17.84139	-1519.75806	-51.80035	13.91770
926	7.708	921.31451	123.33435	1410.98755	-326.34506	150.70955	1284.16724	-1033.91638	110.21115	1286.22864	384.71606	285.61475	44.31720	-16.27478	11.04760	-3.87739	-807.19879	276.88058	-17.85859	-1514.99878	-52.39996	18.52198
927	7.717	919.17175	124.29751	1415.79407	-324.57339	149.98502	1284.07690	-1032.61487	109.22811	1289.52148	416.64322	290.52292	44.51339	-29.57910	10.89464	-4.11446	-820.47357	276.65521	-17.81897	-1506.74146	-51.90959	24.20366
928	7.725	916.84003	125.34249	1420.73694	-323.04895	149.26094	1284.21484	-1031.36035	108.47218	1292.94446	446.20984	295.39877	43.86799	-42.92722	10.67037	-4.28028	-833.77277	276.37091	-17.78127	-1494.41553	-50.17337	29.16225
929	7.733	914.34961	126.51019	1425.74438	-321.73270	148.57719	1284.56055	-1030.16272	107.98196	1296.47375	473.53864	300.43207	42.51620	-56.34052	10.32283	-4.32407	-847.13641	275.96875	-17.75451	-1477.77979	-47.36199	31.59391
930	7.742	911.73016	127.82177	1430.74976	-320.56482	147.97217	1285.07483	-1029.04236	107.73912	1300.08826	498.91287	305.79214	40.76443	-69.79994	9.85791	-4.26076	-860.62067	275.45200	-17.69447	-1456.95923	-43.81174	30.66726
931	7.750	909.01306	129.27841	1435.69690	-319.47473	147.49985	1285.71191	-1027.99878	107.69843	1303.77698	522.51459	311.46555	38.73713	-83.26031	9.32858	-4.15874	-874.21362	274.85086	-17.60298	-1432.24707	-39.80981	26.76878
932	7.758	906.23077	130.86597	1440.53845	-318.38824	147.22430	1286.43359	-1026.99707	107.81323	1307.52588	544.21204	317.25262	36.31900	-96.70847	8.83295	-4.10661	-887.83551	274.22562	-17.53666	-1403.98621	-35.46152	21.17657
933	7.767	903.41901	132.55695	1445.22925	-317.23550	147.20511	1287.22168	-1025.98694	108.04081	1311.30481	563.56323	322.94708	33.37995	-110.19654	8.48038	-4.16079	-901.44293	273.67294	-17.51870	-1372.80078	-30.79747	15.55935
934	7.775	900.61902	134.30948	1449.72168	-315.95724	147.49724	1288.07825	-1024.92749	108.32970	1315.07092	580.06177	328.52368	29.99623	-123.79153	8.28873	-4.30453	-915.07031	273.24002	-17.52461	-1339.97778	-25.93206	11.50006
935	7.783	897.87476	136.07251	1453.96509	-314.50867	148.15477	1289.01440	-1023.78833	108.60934	1318.77820	593.41168	334.05786	26.40850	-137.50163	8.13754	-4.46349	-928.75562	272.88458	-17.52704	-1307.29883	-21.09123	9.98863
936	7.792	895.22821	137.79625	1457.91162	-312.86469	149.21118	1290.03467	-1022.53870	108.80990	1322.38806	603.51984	339.51398	22.78509	-151.26808	7.88155	-4.56082	-942.49500	272.52005	-17.50925	-1276.05054	-16.47882	10.98901
937	7.800	892.71503	139.43573	1461.52405	-311.02747	150.65685	1291.13330	-1021.14386	108.88945	1325.88318	610.20874	344.74365	19.06294	-165.01404	7.48976	-4.56908	-956.27521	272.08075	-17.46408	-1246.10742	-12.06955	13.58793
938	7.808	890.36395	140.95113	1464.77954	-309.02750	152.44293	1292.29639	-1019.56989	108.84271	1329.26440	613.00726	349.60184	15.01115	-178.72693	7.04350	-4.52221	-970.08636	271.58517	-17.40337	-1216.17542	-7.59524	16.74042
939	7.817	888.19678	142.31497	1467.66431	-306.91098	154.49751	1293.50293	-1017.79156	108.69738	1332.53162	611.32642	353.89243	10.51595	-192.47147	6.63819	-4.47594	-983.91211	271.10941	-17.35044	-1184.96021	-2.78686	19.82553
940	7.825	886.22949	143.51883	1470.16516	-304.71976	156.74371	1294.72266	-1015.80225	108.49899	1335.67310	605.06915	357.23169	5.94821	-206.28276	6.29911	-4.45915	-997.74512	270.68951	-17.30570	-1152.04150	2.39709	22.66661
941	7.833	884.47754	144.57022	1472.26843	-302.47900	159.11884	1295.92090	-1013.62048	108.28885	1338.66748	595.13153	359.18744	2.15201	-220.11736	5.97161	-4.45918	-1011.59412	270.31866	-17.23931	-1117.91235	7.75890	25.37935
942	7.842	882.96503	145.48650	1473.96643	-300.19907	161.57643	1297.06641	-1011.28650	108.09159	1341.48267	582.91718	359.72656	-0.19624	-233.91975	5.57462	-4.44453	-1025.47742	269.98441	-17.13335	-1083.54370	12.95015	28.24480
943	7.850	881.73669	146.29013	1475.26245	-297.88419	164.07727	1298.13721	-1008.84790	107.91800	1344.07153	569.41711	359.38712	-1.17895	-247.65900	5.06504	-4.41302	-1039.41089	269.60593	-17.01953	-1049.91028	17.55384	31.49638
944	7.858	880.86139	147.00378	1476.16199	-295.53799	166.58879	1299.12219	-1006.35242	107.77629	1346.37939	555.19983	358.83496	-1.43722	-261.28180	4.45436	-4.38061	-1053.37170	269.04547	-16.97088	-1017.66992	21.28049	35.03817
945	7.867	880.41614	147.64670	1476.66162	-293.17038	169.08186	1300.01733	-1003.85504	107.67398	1348.36389	540.81598	358.40311	-1.53710	-274.64944	3.73472	-4.27711	-1067.30713	268.31415	-17.02495	-987.00714	24.20111	38.37879
946	7.875	880.46326	148.23254	1476.75146	-290.81448	171.52187	1300.82385	-1001.42615	107.60923	1350.00037	526.64532	358.10767	-1.70004	-287.56055	2.85648	-3.93648	-1081.20630	267.62906	-17.11241	-957.60870	26.71688	40.93149
947	7.883	881.03558	148.77136	1476.42212	-288.53906	173.87032	1301.54980	-999.15002	107.57788	1351.26685	512.71442	357.85504	-1.96319	-299.81421	1.81902	-3.21938	-1095.10413	267.13852	-17.14553	-928.82678	29.24529	42.41242
948	7.892	882.13031	149.27679	1475.66772	-286.44012	176.09357	1302.21338	-997.12317	107.59189	1352.13171	498.90015	357.56796	-2.31355	-311.16974	0.69634	-2.04496	-1109.01331	266.78186	-17.14374	-900.00378	31.90071	42.98827
949	7.900	883.70941	149.77078	1474.48657	-284.61530	178.16315	1302.84082	-995.46265	107.67707	1352.55713	485.11639	357.24835	-2.67108	-321.28467	-0.41453	-0.32139	-1122.91284	266.48218	-17.16578	-870.72302	34.38072	43.11664
950	7.908	885.70801	150.27597	1472.88501	-283.13525	180.05234	1303.46216	-994.30853	107.85185	1352.51062	471.32892	356.94897	-2.92486	-329.76514	-1.44623	2.08585	-1136.78137	266.23129	-17.20045	-840.85010	36.16692	43.24389
951	7.917	888.04944	150.80225	1470.87524	-282.03003	181.73132	1304.10059	-993.79614	108.11276	1351.97351	457.54785	356.69296	-3.04231	-336.30450	-2.40521	5.37958	-1150.60242	265.99002	-17.20603	-810.47717	36.91359	43.57625
952	7.925	890.65857	151.34000	1468.46924	-281.29517	183.15839	1304.75671	-994.00140	108.43378	1350.93811	443.81873	356.47031	-3.10303	-340.74896	-3.36975	9.94762	-1164.36462	265.69489	-17.17306	-779.85339	36.59688	44.08881
953	7.933	893.46906	151.86227	1465.67871	-280.90967	184.29005	1305.41089	-994.90302	108.76952	1349.39990	430.16431	356.29355	-3.22198	-342.79877	-4.43993	16.41858	-1178.07336	265.35504	-17.11094	-749.29321	35.33194	44.68922
954	7.942	896.43005	152.33591	1462.51709	-280.85672	185.10750	1306.03870	-996.39673	109.06321	1347.35889	416.55801	356.19809	-3.45548	-341.51083	-5.65639	25.28186	-1191.73962	265.06366	-17.04401	-719.10168	33.21751	45.30684
955	7.950	899.51331	152.74033	1458.99780	-281.13678	185.62184	1306.61121	-998.35205	109.26199	1344.82544	402.98486	356.17535	-3.77905	-335.48947	-6.90563	36.11956	-1205.36255	264.88712	-17.04192	-689.54431	30.33351	45.88033
956	7.958	902.71387	153.07574	1455.13269	-281.76352	185.86446	1307.08484	-1000.66370	109.32024	1341.80920	389.47083	356.15189	-4.12038	-324.00674	-7.91116	47.23340	-1218.94141	264.77426	-17.18351	-660.82532	26.72675	46.36340
957	7.967	906.03894	153.34933	1450.93958	-282.75052	185.88213	1307.40332	-1003.25970	109.19394	1338.31470	376.03058	356.06104	-4.39972	-307.72729	-8.40800	56.41429	-1232.48755	264.61465	-17.46296	-633.06531	22.39134	46.74885
958	7.975	909.49469	153.56271	1446.44702	-284.09927	185.73016	1307.51489	-1006.07855	108.85526	1334.36426	362.63037	355.90344	-4.57858	-288.03281	-8.36302	62.38031	-1246.01904	264.34219	-17.78122	-606.30927	17.32906	47.05359
959	7.983	913.07935	153.71840	1441.68396	-285.78790	185.46477	1307.39099	-1009.05066	108.30504	1330.01392	349.22467	355.72748	-4.68980	-265.94290	-7.99744	65.41087	-1259.55103	263.97650	-18.03118	-580.58801	11.65514	47.28395
960	7.992	916.77966	153.82300	1436.67224	-287.76242	185.13316	1307.03589	-1012.08728	107.55257	1325.34021	335.80591	355.56476	-4.81150	-241.91933	-7.57767	66.65347	-1273.04761	263.63937	-18.15643	-556.00287	5.66462	47.41587
961	8.000	920.56757	153.87260	1431.43225	-289.94022	184.75554	1306.48059	-1015.05933	106.60191	1320.42383	322.38748	355.39709	-4.99966	-216.26042	-7.14555	67.11595	-1286.42798	263.47336	-18.17699	-532.73877	-0.28332	47.41640
962	8.008	924.40057	153.84709	1425.99695	-292.22836	184.32425	1305.76941	-1017.78168	105.47781	1315.34497	308.96127	355.20679	-5.24245	-189.28587	-6.43655	67.27209	-1299.67737	263.47284	-18.17448	-510.99863	-5.95834	47.26975
963	8.017	928.22687	153.72890	1420.41956	-294.54559	183.83615	1304.95325	-1020.05212	104.22745	1310.18115	295.50076	355.01819	-5.49252	-161.35477	-5.06699	67.21368	-1312.89624	263.50702	-18.19359	-490.98944	-11.25562	46.93032
964	8.025	931.99200	153.51840	1414.76819	-296.83685	183.31787	1304.08850	-1021.74683	102.84399	1304.99329	281.99872	354.84448	-5.72507	-132.92313	-2.75399	66.89069	-1326.21472	263.48755	-18.20617	-472.97485	-16.08274	46.24137
965	8.033	935.64240	153.22426	1409.11523	-299.07230	182.81741	1303.22742	-1022.86713	101.27296	1299.80957	268.48682	354.65820	-5.94312	-104.44171	0.63290	66.23296	-1339.69824	263.38586	-18.19305	-457.28308	-20.32168	44.88477
966	8.042	939.12659	152.84485	1403.52905	-301.23059	182.38437	1302.40173	-1023.47778	99.57504	1294.63562	254.99911	354.44717	-6.15907	-76.14420	5.10961	65.23411	-1353.32849	263.18060	-18.18237	-444.26501	-23.85263	42.38478
967	8.050	942.40179	152.36319	1398.07361	-303.27585	182.06122	1301.62085	-1023.63788	97.96511	1289.47156	241.51917	354.23499	-6.38255	-48.02689	10.60974	64.01237	-1367.03149	262.88257	-18.20875	-434.25345	-26.61126	38.21553
968	8.058	945.44086	151.75970	1392.80762	-305.14380	181.88611	1300.88464	-1023.39203	96.64674	1284.31592	227.99559	354.03796	-6.60671	-19.98584	17.02968	62.74491	-1380.73547	262.53207	-18.28042	-427.48975	-28.64850	32.02284
969	8.067	948.23364	151.02959	1387.78564	-306.73923	181.89232	1300.19092	-1022.78125	95.66541	1279.16516	214.41328	353.84106	-6.81336	8.10413	24.27238	61.55012	-1394.44287	262.13956	-18.39960	-423.99408	-30.11276	23.91920
970	8.075	950.78271	150.18719	1383.06555	-307.94333	182.08829	1299.53479	-1021.84851	94.87366	1274.02783	200.82010	353.61700	-6.98697	36.37354	32.22266	60.46881	-1408.21558	261.70322	-18.55737	-423.47186	-31.14545	14.81489
971	8.083	953.09491	149.25655	1378.71289	-308.63953	182.43384	1298.90991	-1020.63171	94.03564	1268.96619	187.27756	353.35129	-7.11937	64.90762	40.69489	59.49926	-1422.06580	261.28036	-18.68549	-425.44836	-31.78327	6.46417
972	8.092	955.17114	148.26218	1374.79810	-308.74985	182.84454	1298.30261	-1019.14429	92.99280	1264.11633	173.80151	353.04599	-7.21987	93.71265	49.46897	58.60953	-1435.91687	260.92606	-18.73386	-429.73920	-31.99990	0.62701
973	8.100	956.99829	147.22308	1371.39209	-308.26517	183.23228	1297.68726	-1017.37500	91.70048	1259.64990	160.33707	352.71021	-7.31509	122.77124	58.35936	57.77343	-1449.69470	260.60590	-18.77782	-436.76706	-31.90138	-2.21556
974	8.108	958.54895	146.15106	1368.56482	-307.25690	183.55876	1297.03101	-1015.31390	90.16848	1255.73169	146.78043	352.34048	-7.42430	152.08502	67.19110	57.03208	-1463.39111	260.27939	-18.90785	-446.93973	-31.77699	-3.01926
975	8.117	959.78699	145.06261	1366.38025	-305.85443	183.85071	1296.29614	-1012.97174	88.43877	1252.50513	133.06311	351.92258	-7.53995	181.65393	75.73138	56.50273	-1477.01465	259.96216	-19.03052	-459.71161	-31.86306	-3.04641
976	8.125	960.67346	143.99326	1364.88940	-304.19382	184.16429	1295.43652	-1010.38257	86.59090	1250.09033	119.23613	351.47818	-7.64055	211.50421	83.75530	56.26935	-1490.51233	259.67203	-18.79743	-473.77130	-32.17302	-3.00212
977	8.133	961.17340	142.98892	1364.12708	-302.38095	184.54982	1294.40369	-1007.60663	84.74538	1248.57703	105.43938	351.06223	-7.72991	241.75177	91.21819	56.24083	-1503.76758	259.39026	-17.71226	-488.00586	-32.58845	-3.07961
978	8.142	961.26404	142.08408	1364.11096	-300.48755	185.03613	1293.16382	-1004.72815	83.05010	1248.00427	91.77989	350.69470	-7.84949	272.55676	98.24451	56.19591	-1516.63513	259.04245	-15.41517	-501.94028	-33.01402	-3.27623
979	8.150	960.93927	141.29846	1364.84094	-298.55994	185.62593	1291.71167	-1001.83972	81.64142	1248.33594	78.26576	350.36166	-8.01983	304.00757	104.93677	55.98145	-1528.92603	258.54608	-11.92190	-515.54291	-33.43773	-3.55442
980	8.158	960.20844	140.64841	1366.30029	-296.62720	186.31392	1290.07605	-999.03064	80.62712	1249.46106	64.83911	350.05481	-8.19587	336.06854	111.27751	55.63685	-1540.46411	257.87500	-7.49295	-528.92432	-33.89915	-3.88464
981	8.167	959.09204	140.14560	1368.45667	-294.70526	187.11098	1288.31921	-996.38031	80.09866	1251.23254	51.44386	349.73492	-8.32949	368.58337	117.18640	55.37598	-1551.20557	256.99063	-2.26622	-542.17902	-34.44053	-4.23812
982	8.175	957.61633	139.78488	1371.26147	-292.79971	188.03870	1286.52454	-993.94568	80.12710	1253.51563	38.06316	349.32599	-8.43255	401.28424	122.61984	55.47345	-1561.17090	255.85677	3.91672	-555.36481	-35.08287	-4.57256
983	8.183	955.81012	139.54510	1374.65039	-290.91602	189.10162	1284.77515	-991.74622	80.72678	1256.20618	24.70358	348.79385	-8.53944	433.76569	127.59706	56.12484	-1570.28064	254.64749	11.39673	-568.52576	-35.81967	-4.85497
984	8.192	953.70154	139.40854	1378.54895	-289.07028	190.26845	1283.13977	-989.76984	81.81540	1259.22546	11.37300	348.15213	-8.65553	465.43744	132.14874	57.32532	-1578.24988	253.75333	20.46700	-581.70355	-36.63151	-5.08798
985	8.200	951.31451	139.37102	1382.87915	-287.28476	191.47748	1281.67004	-988.00854	83.22209	1262.52148	-1.92677	347.40961	-8.76081	495.62024	136.27390	58.81711	-1584.39868	253.34595	31.09940	-594.91321	-37.49858	-5.29325
986	8.208	948.66931	139.43324	1387.56104	-285.57599	192.66026	1280.40479	-986.47168	84.74470	1266.07227	-15.20699	346.59012	-8.84328	523.78497	139.96605	60.15675	-1587.43604	252.90907	42.69634	-608.12598	-38.38680	-5.48215
987	8.217	945.78687	139.59534	1392.51318	-283.94995	193.75888	1279.37427	-985.13586	86.23601	1269.86121	-28.48466	345.76328	-8.91370	549.68018	143.28949	60.86060	-1585.67358	251.64929	54.15735	-621.32001	-39.24356	-5.64894
988	8.225	942.69110	139.85564	1397.65833	-282.40228	194.72255	1278.60144	-983.91040	87.65530	1273.85815	-41.77077	345.00739	-8.98772	573.29309	146.35724	60.58474	-1577.99866	249.56735	64.23586	-634.52136	-40.01789	-5.78001
989	8.233	939.40747	140.20284	1402.92969	-280.91882	195.50185	1278.09961	-982.68439	89.00204	1278.02454	-55.07866	344.35800	-9.06946	594.78210	149.17892	59.26844	-1564.94714	247.50858	71.78781	-647.76953	-40.66946	-5.87604
990	8.242	935.95844	140.61234	1408.26978	-279.47791	196.06267	1277.87183	-981.37451	90.22557	1282.32153	-68.43510	343.81058	-9.14300	614.38269	151.59299	57.09909	-1548.54028	246.01373	76.08356	-661.07288	-41.17015	-5.97331
991	8.250	932.36224	141.05815	1413.62061	-278.05585	196.40442	1277.91309	-979.92871	91.22578	1286.71216	-81.86177	343.35043	-9.17858	632.25830	153.38019	54.31259	-1530.87256	244.59673	77.35794	-674.39893	-41.53002	-6.11160
992	8.258	928.63934	141.52850	1418.91821	-276.62949	196.54781	1278.21082	-978.32977	91.90768	1291.16345	-95.35100	342.95270	-9.17357	648.40381	154.44876	51.03674	-1513.09351	242.24353	76.97009	-687.70282	-41.81006	-6.27962
993	8.267	924.82227	142.02196	1424.09827	-275.17294	196.50165	1278.74573	-976.60510	92.23858	1295.64392	-108.88707	342.58203	-9.17060	662.69092	154.91899	47.32355	-1495.53088	238.38155	76.64400	-700.97473	-42.07880	-6.42806
994	8.275	920.95587	142.53490	1429.10181	-273.65698	196.24568	1279.49158	-974.81250	92.27368	1300.12354	-122.47505	342.21890	-9.20747	674.97156	154.98717	43.29891	-1478.04846	233.24298	77.24951	-714.26306	-42.37551	-6.51667
995	8.283	917.08984	143.06143	1433.87622	-272.05191	195.74504	1280.41626	-973.01019	92.12657	1304.57910	-136.12947	341.87109	-9.27525	685.05756	154.72324	39.20639	-1460.12390	227.46542	78.26198	-727.64355	-42.72012	-6.53562
996	8.292	913.27515	143.59518	1438.37415	-270.33206	194.98439	1281.48840	-971.23694	91.92059	1308.99231	-149.85600	341.54987	-9.34490	692.58972	153.99580	35.22632	-1441.08252	221.57761	78.40607	-741.16785	-43.11891	-6.50868
997	8.300	909.56256	144.12730	1442.55127	-268.48257	193.98528	1282.67773	-969.51154	91.75910	1313.34546	-163.64629	341.23679	-9.40377	697.03986	152.48596	31.24914	-1420.49915	215.94815	76.79320	-754.84570	-43.55741	-6.47306
998	8.308	906.00128	144.65088	1446.36719	-266.50031	192.79121	1283.95386	-967.84052	91.69792	1317.61792	-177.48097	340.88913	-9.45320	697.93188	149.81776	26.90216	-1398.24133	211.01094	73.54370	-768.64447	-44.00486	-6.44602
999	8.317	902.63843	145.16914	1449.78564	-264.38556	191.45027	1285.28833	-966.22577	91.72491	1321.78418	-191.34560	340.48413	-9.49143	695.11591	145.91454	21.89352	-1374.23303	207.13516	69.47531	-782.49744	-44.43529	-6.40958
1000	8.325	899.51868	145.69849	1452.77527	-262.13403	190.00903	1286.65784	-964.66052	91.78934	1325.81372	-205.23308	340.03925	-9.50465	688.95166	141.33820	16.42655	-1348.37781	204.32089	65.35052	-796.34802	-44.84941	-6.33109
1001	8.333	896.67828	146.26260	1455.31616	-259.73734	188.50801	1288.04639	-963.11987	91.85411	1329.67688	-219.12532	339.57809	-9.48309	680.25250	137.15408	11.31614	-1320.57104	202.32312	61.53473	-810.18872	-45.26184	-6.21481
1002	8.342	894.14435	146.88377	1457.40356	-257.19226	186.98204	1289.44263	-961.56354	91.90853	1333.34937	-232.99007	339.10120	-9.45473	669.84998	134.29286	7.53429	-1290.70825	200.93311	58.23599	-824.04565	-45.66704	-6.11883
1003	8.350	891.94342	147.57617	1459.04114	-254.51031	185.46236	1290.83813	-959.95593	91.95297	1336.81116	-246.80479	338.61804	-9.47081	658.14813	132.96405	5.45706	-1258.81433	200.02664	55.79444	-837.93506	-46.04103	-6.09304
1004	8.358	890.11548	148.34341	1460.23083	-251.72359	183.97253	1292.22253	-958.28741	91.99431	1340.04785	-260.54797	338.20117	-9.53522	645.29449	132.69028	4.64678	-1225.12805	199.60277	54.63689	-851.83673	-46.37573	-6.11924
1005	8.367	888.71735	149.18530	1460.96643	-248.89171	182.52658	1293.58350	-956.58160	92.04373	1343.05420	-274.13715	337.98309	-9.57025	631.64539	132.81732	4.39339	-1190.03235	199.78574	55.01790	-865.71271	-46.68751	-6.13882
1006	8.375	887.81042	150.10591	1461.23535	-246.10608	181.13545	1294.91333	-954.88806	92.09412	1345.82520	-287.39630	338.09656	-9.44919	617.71533	132.90053	4.23764	-1154.01099	200.66803	56.89556	-879.54309	-46.98954	-6.12198
1007	8.383	887.44128	151.11617	1461.02234	-243.48140	179.81628	1296.21753	-953.27539	92.10753	1348.33777	-300.09943	338.59750	-9.03976	603.82355	132.76675	4.02026	-1117.64661	202.18817	59.96339	-893.31805	-47.28514	-6.08440
1008	8.392	887.62646	152.23621	1460.31677	-241.13542	178.59674	1297.51270	-951.82428	92.04591	1350.54468	-312.03674	339.43854	-8.23896	590.04193	132.44449	3.73412	-1081.60815	204.07758	63.59432	-907.02350	-47.59288	-6.04407
1009	8.400	888.34729	153.49301	1459.12158	-239.16559	177.50804	1298.81689	-950.62054	91.90286	1352.38879	-323.01825	340.54297	-6.99496	576.36261	132.07191	3.41550	-1046.63745	205.91934	66.88054	-920.66058	-47.93599	-6.00138
1010	8.408	889.55261	154.91177	1457.45776	-237.63197	176.57445	1300.14282	-949.75549	91.69273	1353.81885	-332.80914	341.87885	-5.29120	562.79004	131.75113	3.09496	-1013.36487	207.36874	69.06699	-934.24268	-48.29335	-5.96450
1011	8.417	891.17249	156.50844	1455.35852	-236.56015	175.81024	1301.49512	-949.31708	91.42438	1354.79431	-341.14215	343.43225	-3.12019	549.34174	131.44588	2.78481	-981.99255	208.33458	70.04114	-947.79700	-48.60346	-5.94702
1012	8.425	893.13361	158.28108	1452.85706	-235.96341	175.22115	1302.86914	-949.36743	91.10293	1355.28662	-347.90082	345.15964	-0.45545	536.03601	131.05623	2.49606	-952.20178	209.02228	70.32626	-961.37720	-48.84045	-5.94915
1013	8.433	895.37006	160.21283	1449.97913	-235.85757	174.80212	1304.25403	-949.92828	90.74914	1355.28345	-353.25769	347.08218	2.91484	522.87030	130.55330	2.25490	-923.39526	209.84161	70.55539	-975.01038	-49.03267	-5.97406
1014	8.442	897.82806	162.29587	1446.74768	-236.25375	174.52948	1305.63525	-950.99292	90.39783	1354.78845	-357.31879	349.52240	7.66163	509.78986	129.99614	2.06491	-894.98059	211.17197	70.94186	-988.66199	-49.19243	-6.03941
1015	8.450	900.46667	164.54201	1443.19507	-237.14635	174.35786	1306.98962	-952.54938	90.07649	1353.81445	-359.33734	353.15695	14.81543	496.69281	129.45380	1.87682	-866.49634	213.16512	71.22571	-1002.25848	-49.34461	-6.15052
1016	8.458	903.25769	166.96205	1439.36914	-238.51166	174.23747	1308.28540	-954.58862	89.79322	1352.37866	-357.55713	358.59293	25.00449	483.50183	128.96434	1.63702	-837.64526	215.75912	71.01125	-1015.71814	-49.58884	-6.28817
1017	8.467	906.18671	169.54955	1435.32837	-240.31046	174.14029	1309.49255	-957.08978	89.55113	1350.50183	-350.35687	365.83316	37.66487	470.23279	128.52478	1.35520	-808.35065	218.94679	70.18730	-1029.01440	-49.98877	-6.43723
1018	8.475	909.24719	172.29352	1431.13220	-242.48686	174.06909	1310.58960	-960.00244	89.36469	1348.20483	-337.59967	374.23169	51.08762	456.96265	128.06845	1.10546	-778.80145	223.06697	69.16637	-1042.19287	-50.51085	-6.57649
1019	8.483	912.42487	175.19943	1426.83569	-244.96922	174.05042	1311.56067	-963.24194	89.23612	1345.50464	-320.78485	382.87329	63.22744	443.73804	127.53732	0.94796	-749.30273	228.46449	68.51205	-1055.30884	-51.12745	-6.64608
1020	8.492	915.68787	178.28400	1422.48608	-247.68037	174.12560	1312.39453	-966.69995	89.13618	1342.41833	-302.03314	390.96588	72.56342	430.53357	126.99808	0.86435	-720.03564	234.86302	68.31384	-1068.41846	-51.80632	-6.61951
1021	8.500	918.99152	181.54541	1418.12280	-250.54977	174.33446	1313.08459	-970.26343	89.04138	1338.98206	-282.83820	398.07016	78.58074	417.29175	126.57364	0.78895	-691.12469	241.69641	68.32323	-1081.58716	-52.44262	-6.57853
1022	8.508	922.29156	184.94296	1413.77966	-253.51834	174.68927	1313.62573	-973.83105	88.95638	1335.26550	-263.48199	404.11520	81.74533	403.99640	126.26079	0.67905	-662.86877	248.84991	68.45465	-1094.82971	-52.96016	-6.62500
1023	8.517	925.54907	188.41205	1409.48804	-256.54282	175.15828	1314.01379	-977.32520	88.89050	1331.36511	-243.43275	409.23285	83.03083	390.67749	125.92358	0.53996	-635.67810	256.41989	68.65054	-1108.10840	-53.38945	-6.77130
1024	8.525	928.72595	191.90158	1405.27820	-259.59735	175.67770	1314.25122	-980.69141	88.85229	1327.38269	-222.15517	413.56406	83.36567	377.34265	125.47639	0.39692	-609.85400	264.02075	68.50002	-1121.41455	-53.79301	-6.95153
1025	8.533	931.78424	195.39619	1401.18396	-262.66388	176.18449	1314.34863	-983.87628	88.85961	1323.39844	-199.58006	417.16489	83.36016	363.96527	124.97874	0.26208	-585.57166	270.85846	67.36032	-1134.77808	-54.21806	-7.08325
1026	8.542	934.69196	198.91135	1397.25012	-265.71948	176.63748	1314.32300	-986.80963	88.93633	1319.45752	-176.08467	420.00772	83.31137	350.54926	124.52936	0.13386	-563.02557	276.41519	64.82635	-1148.20801	-54.69009	-7.13033
1027	8.550	937.42664	202.47931	1393.53235	-268.73019	177.01570	1314.19678	-989.41821	89.10130	1315.57947	-152.21175	422.01740	83.30225	337.11548	124.14263	0.00868	-542.50507	280.79858	60.96251	-1161.68115	-55.18997	-7.13531
1028	8.558	939.97650	206.13046	1390.08411	-271.65387	177.30728	1313.99756	-991.65448	89.34326	1311.76794	-128.34758	423.12991	83.29582	323.64288	123.75818	-0.12165	-524.33295	284.47998	56.07417	-1175.17834	-55.67869	-7.17018
1029	8.567	942.33691	209.87399	1386.94519	-274.44370	177.50287	1313.75793	-993.50494	89.60933	1308.00989	-104.56447	423.34067	83.20338	310.10913	123.33727	-0.26714	-508.80560	287.87585	50.33361	-1188.70728	-56.14237	-7.26093
1030	8.575	944.50250	213.69107	1384.14404	-277.04852	177.60300	1313.51111	-994.98492	89.85499	1304.29089	-80.71129	422.70700	82.92138	296.54279	122.90438	-0.42066	-496.25854	291.17123	43.67038	-1202.29541	-56.58360	-7.38597
1031	8.583	946.46075	217.54091	1381.70752	-279.41449	177.62114	1313.28162	-996.13605	90.10210	1300.61841	-56.60667	421.32913	82.33832	282.98309	122.48878	-0.56409	-487.16235	294.40625	35.96102	-1215.96814	-57.00490	-7.52367
1032	8.592	948.19519	221.37117	1379.66833	-281.48883	177.56903	1313.07959	-997.01147	90.41513	1297.01782	-32.14003	419.32047	81.33958	269.43085	122.08442	-0.69711	-482.05829	297.56134	27.21755	-1229.71484	-57.42857	-7.65416
1033	8.600	949.69446	225.13776	1378.06287	-283.22849	177.45210	1312.90247	-997.64923	90.83167	1293.50806	-7.25484	416.78091	79.85223	255.85962	121.67959	-0.83886	-481.37262	300.50760	17.64921	-1243.45105	-57.90027	-7.73631
1034	8.608	950.95355	228.82553	1376.92041	-284.60968	177.28560	1312.74072	-998.06177	91.34313	1290.09143	18.09189	413.81857	77.91199	242.23541	121.26163	-1.00708	-485.19910	302.97198	7.81669	-1257.06970	-58.46118	-7.73799
1035	8.617	951.96826	232.44437	1376.25562	-285.62494	177.10286	1312.58386	-998.24573	91.93323	1286.76550	43.92975	410.59760	75.67048	228.52948	120.82005	-1.20344	-493.01129	304.62079	-1.09802	-1270.56470	-59.12378	-7.66803
1036	8.625	952.73798	236.00766	1376.07166	-286.27426	176.93863	1312.42261	-998.19458	92.61691	1283.53894	70.26244	407.32211	73.30389	214.76373	120.39576	-1.41815	-503.50403	305.26523	-7.58968	-1284.04077	-59.83648	-7.55402
1037	8.633	953.27216	239.51950	1376.36926	-286.56586	176.80685	1312.24817	-997.90747	93.44364	1280.44666	97.08008	404.15482	70.91422	201.01355	120.03589	-1.63997	-515.10791	305.06082	-11.01089	-1297.60107	-60.49088	-7.42031
1038	8.642	953.58813	242.97041	1377.14697	-286.52228	176.70129	1312.04456	-997.39722	94.47070	1277.55872	124.37312	401.17719	68.53437	187.32098	119.70274	-1.84956	-527.05573	304.42145	-12.19273	-1311.28088	-61.03199	-7.29001
1039	8.650	953.69525	246.34253	1378.39807	-286.18399	176.61829	1311.77905	-996.68835	95.73333	1274.97913	152.12979	398.41479	66.18477	173.66162	119.32620	-2.01112	-539.57092	303.72195	-12.49683	-1325.06299	-61.50895	-7.19290
1040	8.658	953.58075	249.62866	1380.10925	-285.60648	176.56984	1311.39709	-995.80426	97.23557	1272.83508	180.33009	395.86591	63.87462	160.00754	118.87263	-2.07788	-552.85535	303.15265	-12.71067	-1338.88574	-61.97721	-7.16085
1041	8.667	953.20862	252.84502	1382.25903	-284.85107	176.56575	1310.82593	-994.76007	98.96080	1271.25110	208.94746	393.50995	61.58423	146.35422	118.34283	-2.02792	-566.58856	302.72925	-12.99781	-1352.62573	-62.44862	-7.17755
1042	8.675	952.53101	256.02423	1384.81897	-283.97656	176.59279	1309.99182	-993.57349	100.87000	1270.31445	237.94383	391.30646	59.29948	132.70657	117.81261	-1.92603	-580.37299	302.34497	-13.33460	-1366.08301	-62.94571	-7.11837
1043	8.683	951.50348	259.20688	1387.76074	-283.03476	176.63310	1308.84717	-992.28375	102.87180	1270.05847	267.24683	389.22125	57.06908	119.09082	117.41829	-1.90499	-594.03583	301.91556	-13.72436	-1378.98560	-63.49921	-6.76593
1044	8.692	950.09717	262.43079	1391.05969	-282.07391	176.70134	1307.39514	-990.96100	104.79885	1270.45532	296.72980	387.26508	55.00806	105.54431	117.21030	-2.03354	-607.56824	301.48477	-14.18046	-1391.07947	-64.08487	-5.90393
1045	8.700	948.30365	265.69754	1394.70642	-281.14374	176.84122	1305.69519	-989.69220	106.41424	1271.41064	326.21021	385.49716	53.22750	92.08011	117.10828	-2.26082	-621.00946	301.18665	-14.66049	-1402.25134	-64.63190	-4.40404
1046	8.708	946.13593	268.94470	1398.71753	-280.28522	177.08195	1303.84937	-988.55737	107.44518	1272.78320	355.45016	384.00266	51.76270	78.68451	117.03517	-2.51200	-634.36188	301.16858	-15.05001	-1412.53198	-65.09627	-2.25793
1047	8.717	943.62238	272.07935	1403.12012	-279.51187	177.40944	1301.97119	-987.61548	107.67703	1274.43591	384.17090	382.84497	50.55668	65.33868	116.99562	-2.75552	-647.61328	301.45013	-15.27861	-1421.99854	-65.47546	0.41094
1048	8.725	940.79034	275.04230	1407.91003	-278.80756	177.77240	1300.15381	-986.89679	107.07066	1276.27380	412.09259	381.99713	49.47048	52.03848	117.00976	-2.98106	-660.77826	301.84888	-15.41504	-1430.64099	-65.76358	3.35338
1049	8.733	937.65887	277.82053	1413.03796	-278.14456	178.10555	1298.45776	-986.38953	105.77951	1278.24951	438.94720	381.32404	48.30093	38.78134	117.04682	-3.18036	-673.87762	302.18182	-15.55109	-1438.22998	-65.95709	6.25073
1050	8.742	934.24316	280.41971	1418.42969	-277.50931	178.35785	1296.91809	-986.03406	104.06001	1280.35217	464.43726	380.64423	46.81650	25.54065	117.05199	-3.34303	-686.95447	302.42084	-15.69795	-1444.31543	-66.08104	8.78169
1051	8.750	930.55463	282.85959	1424.00500	-276.92068	178.51425	1295.55493	-985.74512	102.16779	1282.58716	488.18262	379.82422	44.79395	12.29381	117.00816	-3.45615	-700.06348	302.57486	-15.85012	-1448.43262	-66.10999	10.70196
1052	8.758	926.60431	285.18570	1429.68774	-276.42358	178.59213	1294.37708	-985.44873	100.30565	1284.95691	509.74658	378.84720	42.05027	-0.94096	116.92564	-3.52660	-713.21149	302.60550	-16.01773	-1450.36072	-65.83925	12.05441
1053	8.767	922.41473	287.45068	1435.40918	-276.05795	178.61710	1293.38123	-985.10718	98.63224	1287.45264	528.81140	377.80566	38.48878	-14.13535	116.77987	-3.58971	-726.38257	302.49066	-16.18397	-1450.12720	-64.92319	13.41116
1054	8.775	918.02460	289.67654	1441.10840	-275.83215	178.60745	1292.55774	-984.72241	97.27506	1290.05713	545.39777	376.82419	34.13866	-27.30518	116.52771	-3.66850	-739.59351	302.25574	-16.31626	-1447.68347	-63.06997	15.67097
1055	8.783	913.47833	291.85541	1446.73340	-275.71979	178.58139	1291.90222	-984.31964	96.31371	1292.75244	559.90393	375.99344	29.16987	-40.50159	116.19224	-3.75436	-752.87585	301.93118	-16.41808	-1442.67944	-60.14274	19.28357
1056	8.792	908.81616	293.98325	1452.24194	-275.67441	178.57446	1291.41907	-983.92267	95.76728	1295.52747	572.90875	375.34464	23.89773	-53.75662	115.86192	-3.84519	-766.22742	301.52237	-16.53352	-1434.55127	-56.15913	23.66984
1057	8.800	904.07556	296.07202	1457.59729	-275.64850	178.65182	1291.11694	-983.54419	95.60677	1298.37683	584.88232	374.83713	18.74098	-67.07489	115.59119	-3.95195	-779.60925	301.03989	-16.67725	-1422.73682	-51.29852	27.50386
1058	8.808	899.29919	298.13684	1462.76038	-275.60785	178.90334	1291.00403	-983.18787	95.77428	1301.29578	595.93561	374.39307	14.12220	-80.46614	115.37013	-4.07613	-792.99768	300.54480	-16.78378	-1406.94507	-45.83630	29.47785
1059	8.817	894.53711	300.19266	1467.68628	-275.53452	179.41908	1291.08289	-982.84570	96.20090	1304.28259	605.65259	373.99536	10.36143	-93.95187	115.17581	-4.21217	-806.42926	300.09906	-16.78834	-1387.28796	-39.98924	28.87858
1060	8.825	889.84680	302.25854	1472.32690	-275.41736	180.25604	1291.34424	-982.49506	96.82492	1307.33777	613.08832	373.77145	7.56763	-107.54577	114.96214	-4.33923	-819.96686	299.67648	-16.72899	-1364.09546	-33.81514	25.80534
1061	8.833	885.29327	304.35022	1476.63440	-275.23624	181.41634	1291.76978	-982.09967	97.60153	1310.45667	617.03778	373.96176	5.54209	-121.23421	114.65809	-4.42964	-833.62122	299.21323	-16.69615	-1337.68945	-27.28929	21.10188
1062	8.842	880.94678	306.47003	1480.56641	-274.95306	182.85847	1292.33704	-981.61462	98.49995	1313.62476	616.53381	374.70505	3.82774	-134.95276	114.25089	-4.48051	-847.32330	298.71899	-16.71317	-1308.39380	-20.46798	16.06290
1063	8.850	876.87952	308.60727	1484.08887	-274.51978	184.52773	1293.02490	-980.99664	99.48824	1316.82117	611.32178	375.78387	2.07533	-148.60072	113.79908	-4.50017	-860.98486	298.25879	-16.72803	-1276.69836	-13.55061	12.01506
1064	8.858	873.16333	310.74573	1487.17627	-273.89731	186.36655	1293.81677	-980.22107	100.51596	1320.02063	602.00000	376.69794	0.43511	-162.13213	113.34483	-4.48157	-874.58936	297.87540	-16.69840	-1243.33923	-6.80846	9.86131
1065	8.867	869.86743	312.87408	1489.81641	-273.07068	188.31041	1294.70483	-979.29553	101.52605	1323.19214	589.74945	377.09552	-0.67216	-175.60049	112.90500	-4.43222	-888.19763	297.56119	-16.63281	-1209.15918	-0.42580	9.73046
1066	8.875	867.05365	314.99097	1492.01257	-272.05322	190.29794	1295.69031	-978.25488	102.48895	1326.29932	575.90350	377.03528	-1.15366	-189.07281	112.52596	-4.41406	-901.86633	297.24234	-16.56981	-1174.83411	5.64117	11.00123
1067	8.883	864.76819	317.10065	1493.77100	-270.88177	192.27985	1296.77686	-977.14288	103.40557	1329.30347	561.56842	376.77478	-1.30580	-202.56239	112.19569	-4.47273	-915.59741	296.82117	-16.54208	-1140.71777	11.62144	12.81434
1068	8.892	863.03375	319.20618	1495.08582	-269.60773	194.21265	1297.96106	-976.00287	104.27699	1332.16577	547.36908	376.46097	-1.41084	-216.03320	111.74661	-4.53833	-929.36029	296.29504	-16.53416	-1106.93311	17.73812	14.73252
1069	8.900	861.84924	321.30478	1495.93799	-268.29340	196.05748	1299.22864	-974.87598	105.09383	1334.85071	533.45435	376.10172	-1.58173	-229.33917	110.96671	-4.47883	-943.13019	295.77325	-16.49328	-1073.57373	24.09342	16.92884
1070	8.908	861.19293	323.38501	1496.30713	-267.01120	197.78448	1300.55896	-973.80273	105.85390	1337.32495	519.73059	375.70187	-1.86995	-242.16550	109.76968	-4.22092	-956.89734	295.34055	-16.40070	-1040.88550	30.68300	19.71018
1071	8.917	861.02466	325.42273	1496.18018	-265.83887	199.36906	1301.93152	-972.83942	106.56968	1339.55652	506.07245	375.31906	-2.27097	-254.14865	108.28288	-3.77774	-970.65350	294.96411	-16.30107	-1009.31213	37.41586	22.95857
1072	8.925	861.29034	327.38348	1495.55823	-264.85297	200.79414	1303.32947	-972.06964	107.26164	1341.51831	492.40289	375.00272	-2.67343	-265.00778	106.75007	-3.15873	-984.38678	294.56863	-16.25794	-979.27350	44.10377	26.13394
1073	8.933	861.93152	329.23752	1494.45679	-264.12286	202.05829	1304.73499	-971.59143	107.95348	1343.19043	478.70282	374.73959	-2.93832	-274.46161	105.30238	-2.26703	-998.09229	294.13721	-16.29757	-950.83374	50.47437	28.75115
1074	8.942	862.89496	330.97107	1492.89465	-263.70102	203.16402	1306.13184	-971.49768	108.66018	1344.55396	464.99802	374.48587	-3.03557	-282.16800	103.88945	-0.91856	-1011.77899	293.69565	-16.37807	-923.59296	56.26675	30.72614
1075	8.950	864.13373	332.58173	1490.88416	-263.61218	204.09598	1307.51477	-971.87048	109.37431	1345.58850	451.33252	374.21405	-3.07115	-287.91531	102.23405	1.17732	-1025.45630	293.25293	-16.41596	-896.87030	61.36912	32.28428
1076	8.958	865.60248	334.06808	1488.43347	-263.85220	204.82208	1308.88647	-972.77124	110.06935	1346.27490	437.72675	373.92676	-3.17270	-291.66953	99.67982	4.69128	-1039.12146	292.78625	-16.38191	-869.99017	65.83231	33.68699
1077	8.967	867.25897	335.42889	1485.55530	-264.39832	205.31201	1310.24072	-974.21655	110.71708	1346.60144	424.14618	373.65073	-3.37418	-293.06027	95.38788	10.79597	-1052.77148	292.30554	-16.34097	-842.49335	69.74745	35.09326
1078	8.975	869.06787	336.66592	1482.27197	-265.22415	205.55020	1311.54993	-976.15942	111.30042	1346.57251	410.53525	373.40555	-3.62585	-290.87344	88.96167	20.45936	-1066.42065	291.88486	-16.37752	-814.20844	73.13540	36.59258
1079	8.983	871.00305	337.78317	1478.61145	-266.31519	205.53918	1312.76477	-978.50287	111.80825	1346.21118	396.88818	373.18683	-3.86894	-283.61478	80.82683	33.21399	-1080.08337	291.54703	-16.52606	-785.22522	75.90643	38.26502
1080	8.992	873.04797	338.79138	1474.60181	-267.67688	205.29974	1313.82849	-981.13593	112.22821	1345.54932	383.25238	372.98502	-4.07485	-270.87628	71.96914	46.74014	-1093.73816	291.22867	-16.73860	-755.82935	77.91135	40.15418
1081	9.000	875.19666	339.71597	1470.27039	-269.32135	204.86757	1314.70361	-983.95520	112.55688	1344.61560	369.66699	372.79803	-4.24940	-253.82971	63.41251	57.98291	-1107.35034	290.92761	-16.87972	-726.44495	79.04531	42.21822
1082	9.008	877.45056	340.59232	1465.64551	-271.24091	204.27939	1315.39160	-986.86670	112.80714	1343.42810	356.12604	372.62439	-4.41510	-234.18082	55.84648	64.97105	-1120.92212	290.71616	-16.84693	-697.58472	79.29333	44.33513
1083	9.017	879.81104	341.44717	1460.75964	-273.39331	203.56425	1315.92554	-989.78656	112.99358	1341.99304	342.59070	372.45428	-4.58074	-212.96519	49.40212	67.82504	-1134.48486	290.56021	-16.71570	-669.76514	78.72065	46.30662
1084	9.025	882.27020	342.28949	1455.65344	-275.71237	202.75204	1316.34619	-992.64355	113.11700	1340.30957	329.03461	372.26410	-4.74133	-190.44064	43.70630	68.19753	-1148.05945	290.30142	-16.68370	-643.39990	77.43698	47.86871
1085	9.033	884.80487	343.11902	1450.37683	-278.12781	201.86954	1316.68420	-995.37921	113.16827	1338.37927	315.47079	372.02164	-4.90817	-166.62741	38.34404	67.87582	-1161.64368	289.88815	-16.87065	-618.74811	75.52907	48.78039
1086	9.042	887.37976	343.93372	1444.98425	-280.57349	200.91875	1316.95508	-997.95020	113.14591	1336.21448	301.91061	371.71820	-5.10717	-141.67484	33.27039	67.86462	-1175.24109	289.47794	-17.19262	-595.94543	73.03468	48.93289
1087	9.050	889.95465	344.72784	1439.52686	-282.99268	199.87843	1317.16296	-1000.34167	113.08034	1333.84021	288.33054	371.39658	-5.33857	-115.94936	28.76384	68.35919	-1188.87195	289.20956	-17.45959	-575.08698	69.99512	48.34206
1088	9.058	892.49255	345.49353	1434.04834	-285.34610	198.73814	1317.30823	-1002.56940	113.03220	1331.28516	274.71039	371.10580	-5.57269	-89.93736	25.16692	69.11062	-1202.54822	289.01849	-17.58552	-556.32178	66.50241	47.02090
1089	9.067	894.96899	346.22083	1428.58447	-287.61371	197.52472	1317.39490	-1004.65088	113.04204	1328.58118	261.05936	370.83847	-5.78275	-64.02846	22.72169	69.75760	-1216.26794	288.77100	-17.62664	-539.92303	62.65405	44.88815
1090	9.075	897.37823	346.88693	1423.16443	-289.78888	196.29716	1317.43176	-1006.58252	113.10751	1325.77148	247.38618	370.56488	-5.95759	-38.35124	21.53323	70.02936	-1230.02820	288.44223	-17.65789	-526.28448	58.46025	41.78061
1091	9.083	899.73114	347.45874	1417.81726	-291.86877	195.12592	1317.42603	-1008.34521	113.21748	1322.90796	233.68105	370.29089	-6.10678	-12.81010	21.65524	69.78654	-1243.82141	288.10703	-17.70278	-515.82117	53.85468	37.48923
1092	9.092	902.04456	347.92041	1412.57825	-293.84290	194.07027	1317.38196	-1009.91010	113.35425	1320.03088	219.94714	370.04001	-6.25586	12.73080	23.15519	68.97955	-1257.62488	287.82681	-17.75921	-508.83823	48.79212	31.80669
1093	9.100	904.33069	348.28619	1407.49304	-295.68774	193.16711	1317.30371	-1011.24213	113.46813	1317.15015	206.23048	369.80872	-6.41626	38.33475	25.99218	67.67536	-1271.39807	287.59766	-17.82467	-505.45508	43.31158	24.68368
1094	9.108	906.59119	348.57968	1402.61401	-297.36789	192.43933	1317.19397	-1012.31903	113.49017	1314.24353	192.58401	369.55969	-6.56559	64.04044	29.92981	66.07171	-1285.09253	287.40170	-17.87439	-505.59644	37.64770	16.52665
1095	9.117	908.81744	348.80945	1397.99792	-298.83829	191.90167	1317.05054	-1013.14783	113.36041	1311.27026	179.00259	369.25665	-6.66199	89.91861	34.66289	64.39130	-1298.66333	287.25455	-17.84844	-509.00211	32.41417	8.45928
1096	9.125	910.99426	348.96695	1393.70764	-300.04846	191.55731	1316.86340	-1013.75714	113.03929	1308.19421	165.42821	368.87585	-6.69323	116.03595	39.91552	62.80682	-1312.10291	287.15829	-17.71323	-515.30646	28.48246	2.04971
1097	9.133	913.10114	349.04544	1389.80981	-300.95508	191.40132	1316.60864	-1014.16870	112.51411	1305.03088	151.79831	368.40738	-6.70210	142.41922	45.41808	61.45367	-1325.49158	287.03583	-17.53221	-524.21857	26.35184	-1.72076
1098	9.142	915.10901	349.06400	1386.36743	-301.53680	191.42015	1316.25049	-1014.37402	111.80274	1301.90601	138.05745	367.89352	-6.73775	169.09122	50.91729	60.40259	-1338.96924	286.79126	-17.41218	-535.46332	25.71013	-3.21006
1099	9.150	916.97681	349.07214	1383.43457	-301.80231	191.58101	1315.74841	-1014.33948	110.94188	1299.04346	124.18370	367.40033	-6.81145	196.13559	56.23129	59.61423	-1352.63464	286.40872	-17.39180	-548.43054	25.80316	-3.55677
1100	9.158	918.65253	349.12473	1381.05579	-301.78784	191.83479	1315.06433	-1014.03601	109.97565	1296.67749	110.23773	366.95209	-6.90780	223.70401	61.29339	58.93065	-1366.47070	285.93475	-17.43267	-562.21967	26.00801	-3.63831
1101	9.167	920.08221	349.24768	1379.26245	-301.54440	192.13614	1314.17090	-1013.46326	108.97179	1294.98755	96.32921	366.56400	-6.99970	251.93347	66.15950	58.09641	-1380.34863	285.42017	-17.48475	-576.14594	26.00557	-3.77201
1102	9.175	921.21985	349.42468	1378.07019	-301.12137	192.45526	1313.05884	-1012.65076	108.03452	1294.07800	82.52975	366.27222	-7.07123	280.88989	70.92464	56.90682	-1394.12451	284.91345	-17.51000	-589.95941	25.74595	-4.00640
1103	9.183	922.03278	349.60876	1377.48022	-300.55951	192.77214	1311.74268	-1011.64630	107.27182	1293.94861	68.84601	366.07361	-7.15474	310.59253	75.58067	55.41822	-1407.69592	284.50348	-17.38453	-603.66034	25.34055	-4.34272
1104	9.192	922.50562	349.74213	1377.48096	-299.89349	193.06837	1310.26062	-1010.51538	106.75566	1294.47888	55.24739	365.88834	-7.29551	341.01434	79.95909	53.96744	-1420.92468	284.31857	-16.76006	-617.31201	24.88788	-4.73969
1105	9.200	922.63800	349.78012	1378.05139	-299.15442	193.32785	1308.66565	-1009.34717	106.52793	1295.48547	41.70059	365.62131	-7.47253	372.01556	83.84103	52.99377	-1433.63721	284.36023	-15.16173	-630.95374	24.38018	-5.08318
1106	9.208	922.43732	349.71063	1379.16284	-298.36871	193.54297	1307.01465	-1008.23602	106.60681	1296.81030	28.18782	365.23331	-7.62352	403.23401	87.14467	52.81512	-1445.72827	284.36432	-12.30661	-644.56531	23.76637	-5.27618
1107	9.217	921.91602	349.55563	1380.77832	-297.56058	193.71976	1305.35669	-1007.24768	106.95482	1298.34180	14.69698	364.73099	-7.72623	434.02698	89.97289	53.45641	-1457.14819	283.99417	-8.22491	-658.07129	23.03315	-5.36022
1108	9.225	921.09796	349.34802	1382.85181	-296.75729	193.88065	1303.72717	-1006.41376	107.48011	1299.98425	1.20322	364.12659	-7.79948	463.54584	92.49147	54.60238	-1467.81714	283.23041	-3.02131	-671.39929	22.19070	-5.45908
1109	9.233	920.02106	349.09726	1385.32788	-295.99127	194.06021	1302.14734	-1005.74463	108.09395	1301.65344	-12.32317	363.43570	-7.86538	490.91510	94.82278	55.70127	-1477.63049	282.58319	3.41905	-684.58856	21.27961	-5.63321
1110	9.242	918.72546	348.78009	1388.13928	-295.29858	194.28835	1300.62292	-1005.23383	108.76386	1303.30432	-25.88368	362.69354	-7.93654	515.52502	97.00021	56.19138	-1486.43848	282.85107	11.40011	-697.78882	20.39055	-5.84721
1111	9.250	917.24066	348.36420	1391.20850	-294.71289	194.56978	1299.15100	-1004.86627	109.53433	1304.96436	-39.44398	361.95123	-8.02036	537.29144	98.95503	55.73644	-1493.79333	284.38693	21.00957	-711.10626	19.59199	-6.02925
1112	9.258	915.58600	347.82770	1394.45593	-294.25674	194.87566	1297.73279	-1004.62720	110.49358	1306.71582	-52.97404	361.25317	-8.13171	556.56653	100.60803	54.29018	-1498.72266	286.44861	31.75475	-724.52472	18.88430	-6.14337
1113	9.267	913.77728	347.16568	1397.80774	-293.93436	195.15594	1296.37891	-1004.48926	111.68758	1308.62573	-66.47530	360.63101	-8.27651	573.75323	102.02129	51.93704	-1499.99927	287.61063	42.71298	-737.98083	18.24643	-6.22478
1114	9.275	911.82898	346.39581	1401.20398	-293.72794	195.35777	1295.10461	-1004.39221	113.05807	1310.70471	-79.96559	360.10928	-8.41817	589.05670	103.36014	48.74162	-1496.79907	287.07535	53.01804	-751.44275	17.66905	-6.32750
1115	9.283	909.75543	345.54929	1404.59839	-293.59921	195.42972	1293.92407	-1004.24829	114.45838	1312.91968	-93.47279	359.69312	-8.50663	602.54889	104.68286	44.77877	-1489.19812	285.31403	62.06945	-764.91888	17.15155	-6.44564
1116	9.292	907.57379	344.65186	1407.95178	-293.49484	195.31787	1292.85022	-1003.96454	115.71135	1315.22534	-107.03230	359.35199	-8.54097	614.30389	105.91666	40.20255	-1478.14294	283.49319	69.53973	-778.43011	16.70559	-6.53290
1117	9.300	905.30688	343.71390	1411.22620	-293.35339	194.97115	1291.89844	-1003.46069	116.66936	1317.58557	-120.65337	359.03308	-8.56537	624.41785	107.02580	35.27160	-1464.97083	282.47430	75.47505	-791.99054	16.33630	-6.57573
1118	9.308	902.98792	342.72794	1414.38220	-293.11389	194.35123	1291.08728	-1002.69458	117.25452	1319.98157	-134.31575	358.69669	-8.62182	632.96179	108.06322	30.33742	-1450.90405	281.98090	80.16284	-805.60822	16.01428	-6.59516
1119	9.317	900.65906	341.67374	1417.37439	-292.71979	193.43202	1290.43152	-1001.68158	117.45576	1322.40417	-148.01320	358.33359	-8.72482	639.87030	109.06281	25.72094	-1436.67029	280.90494	83.90091	-819.28857	15.70092	-6.61179
1120	9.325	898.36566	340.53720	1420.15198	-292.12308	192.19891	1289.93213	-1000.47449	117.29906	1324.83936	-161.76109	357.95096	-8.85743	644.77344	109.91670	21.52946	-1422.18628	278.69620	86.98094	-833.03052	15.38800	-6.64259
1121	9.333	896.15240	339.32632	1422.66833	-291.29697	190.66258	1289.57422	-999.12109	116.82822	1327.26404	-175.56313	357.55341	-8.99012	646.95776	110.37192	17.59979	-1406.68066	275.79510	89.44991	-846.81964	15.09103	-6.69861
1122	9.342	894.06256	338.06616	1424.88757	-290.24304	188.86377	1289.33325	-997.64935	116.10698	1329.65662	-189.39815	357.15103	-9.10421	645.58740	110.25153	13.73306	-1389.32666	272.77777	90.82840	-860.63403	14.80331	-6.76019
1123	9.350	892.13788	336.78815	1426.78369	-288.98505	186.85593	1289.18506	-996.08142	115.22240	1332.00366	-203.24211	356.77719	-9.19041	640.12415	109.71423	10.10923	-1369.72375	269.76855	90.44435	-874.46100	14.47969	-6.78018
1124	9.358	890.42413	335.52832	1428.33606	-287.55960	184.69353	1289.11230	-994.44739	114.26700	1334.29114	-217.08449	356.46252	-9.24693	630.74573	109.12379	7.30011	-1347.91089	266.63562	88.06122	-888.29504	14.10646	-6.74116
1125	9.367	888.97839	334.32916	1429.52600	-286.00809	182.43935	1289.10254	-992.78955	113.30799	1336.49780	-230.91164	356.20389	-9.28929	618.43738	108.64738	5.67954	-1324.14734	263.52631	84.14099	-902.12524	13.74846	-6.68310
1126	9.375	887.86743	333.23624	1430.33215	-284.37314	180.16885	1289.14465	-991.15668	112.37299	1338.59802	-244.69920	355.97479	-9.34288	604.58850	108.22369	5.02312	-1298.67981	261.00241	79.53905	-915.93567	13.46931	-6.65191
1127	9.383	887.15570	332.28513	1430.72510	-282.70496	177.95848	1289.23010	-989.59088	111.47061	1340.56421	-258.44244	355.72372	-9.41189	590.38605	107.83127	4.81743	-1271.65833	259.48651	74.91272	-929.71918	13.24781	-6.65446
1128	9.392	886.89313	331.49048	1430.67285	-281.06747	175.87178	1289.35913	-988.12537	110.61221	1342.35999	-272.16840	355.39133	-9.46574	576.42157	107.49284	4.69490	-1243.16980	258.81650	70.45889	-943.49365	13.01078	-6.67275
1129	9.400	887.10284	330.85559	1430.15308	-279.53137	173.95479	1289.54297	-986.79999	109.80212	1343.94031	-285.89227	354.98621	-9.47292	562.73187	107.15515	4.47860	-1213.18298	258.57138	66.18399	-957.27966	12.70786	-6.68421
1130	9.408	887.77051	330.38934	1429.16223	-278.16245	172.23125	1289.80444	-985.66705	109.03617	1345.26123	-299.55591	354.60895	-9.41612	549.15497	106.76819	4.09737	-1181.51294	258.61121	62.26287	-971.05286	12.32832	-6.66879
1131	9.417	888.84442	330.10718	1427.71277	-277.01990	170.69850	1290.17456	-984.78235	108.32388	1346.28418	-312.99536	354.38678	-9.22956	535.58203	106.35342	3.61588	-1148.00391	259.04620	59.09140	-984.77246	11.88197	-6.62884
1132	9.425	890.25061	330.01712	1425.82251	-276.15912	169.33517	1290.68518	-984.20557	107.69151	1346.97607	-325.97058	354.39081	-8.74424	521.96448	105.93337	3.20537	-1112.75586	259.95651	57.13041	-998.45807	11.40676	-6.60133
1133	9.433	891.91071	330.11234	1423.50879	-275.62903	168.12456	1291.36536	-984.00873	107.16286	1347.31799	-338.23090	354.60736	-7.72620	508.29834	105.50617	2.97514	-1076.20557	261.38931	56.74920	-1012.18994	10.98306	-6.63572
1134	9.442	893.75439	330.37634	1420.78931	-275.46527	167.07747	1292.23840	-984.26111	106.74873	1347.31018	-349.51422	355.00171	-5.96547	494.63129	105.07226	2.87840	-1039.11304	263.38300	58.02427	-1026.02319	10.69564	-6.75130
1135	9.450	895.72961	330.78607	1417.68225	-275.68073	166.22449	1293.31018	-984.99200	106.45168	1346.96606	-359.47522	355.59134	-3.33834	481.03918	104.61258	2.79520	-1002.50366	265.86252	60.48814	-1039.90576	10.54968	-6.89625
1136	9.458	897.80756	331.31265	1414.20374	-276.26474	165.58484	1294.55505	-986.17206	106.26639	1346.30542	-367.70184	356.40530	0.19807	467.57794	104.09615	2.64462	-967.51428	268.58228	63.08001	-1053.71350	10.44081	-6.97087
1137	9.467	899.98096	331.91806	1410.36633	-277.19550	165.14775	1295.91663	-987.73218	106.17872	1345.35022	-373.87964	357.39359	4.71502	454.22430	103.55039	2.42274	-935.04309	271.25037	64.61485	-1067.37646	10.23537	-6.93039
1138	9.475	902.25513	332.55179	1406.18250	-278.44925	164.87529	1297.31787	-989.59814	106.18326	1344.11951	-377.80334	358.51978	10.52884	440.88971	103.04951	2.18498	-905.29913	273.73700	64.54633	-1080.91650	9.87640	-6.84736
1139	9.483	904.63409	333.16306	1401.67017	-280.00137	164.72220	1298.67371	-991.71423	106.28958	1342.63196	-378.95428	360.00485	18.28595	427.50000	102.61476	1.98969	-877.66724	276.07581	63.21488	-1094.38477	9.41262	-6.84474
1140	9.492	907.11328	333.71838	1396.85486	-281.82239	164.65906	1299.90747	-994.04816	106.49857	1340.90857	-376.16144	362.31903	28.54076	414.03619	102.18905	1.84481	-851.07422	278.43683	61.37769	-1107.81763	8.91036	-6.95547
1141	9.500	909.68231	334.20590	1391.76648	-283.86896	164.67780	1300.97217	-996.58020	106.78639	1338.96484	-368.13361	365.83224	41.00845	400.53088	101.70114	1.71263	-824.52557	281.16122	59.58863	-1121.22754	8.35685	-7.07664
1142	9.508	912.32965	334.62668	1386.43604	-286.08078	164.78236	1301.85828	-999.28741	107.10647	1336.80212	-354.50458	370.52017	54.34547	387.03912	101.12271	1.55815	-797.44891	284.47202	57.89104	-1134.61230	7.71429	-7.10044
1143	9.517	915.04169	334.98120	1380.89539	-288.39233	164.97905	1302.58643	-1002.13190	107.40270	1334.41479	-336.25842	375.97256	66.82301	373.58972	100.49539	1.38605	-769.80804	288.18536	55.97728	-1147.99365	7.03748	-7.04452
1144	9.525	917.79834	335.26627	1375.18115	-290.74823	165.26743	1303.19080	-1005.06018	107.63555	1331.80823	-315.17212	381.59946	77.17197	360.17523	99.91776	1.22254	-742.11249	291.86832	53.52386	-1161.41626	6.44294	-7.01005
1145	9.533	920.57056	335.48172	1369.33972	-293.11105	165.63419	1303.70264	-1008.00568	107.79669	1329.00989	-292.86945	386.85242	84.89192	346.77380	99.46834	1.07237	-715.29858	295.11658	50.29763	-1174.89893	5.97077	-7.06370
1146	9.542	923.32623	335.62946	1363.43066	-295.46066	166.05147	1304.14355	-1010.88965	107.89934	1326.06384	-270.17926	391.36328	90.10468	333.34204	99.12784	0.91197	-690.41656	297.67715	46.06901	-1188.43384	5.56421	-7.19551
1147	9.550	926.03888	335.70700	1357.52014	-297.78357	166.48476	1304.53894	-1013.62012	107.95878	1323.01514	-247.11684	394.95129	93.26213	319.84412	98.79958	0.70245	-668.29034	299.42572	40.52406	-1202.00708	5.16643	-7.34912
1148	9.558	928.68878	335.70517	1351.67322	-300.05920	166.90625	1304.92651	-1016.09412	107.98141	1319.89771	-223.35390	397.53131	94.87913	306.31714	98.40976	0.42128	-649.36426	300.40646	33.37722	-1215.58533	4.76352	-7.46284
1149	9.567	931.26062	335.61282	1345.95068	-302.25607	167.29477	1305.34546	-1018.22522	107.97823	1316.73328	-198.69307	399.07687	95.41979	292.81323	97.97208	0.11118	-633.75720	300.99585	24.68987	-1229.14722	4.35772	-7.49866
1150	9.575	933.74261	335.43182	1340.41357	-304.33578	167.62315	1305.81885	-1019.98010	107.97880	1313.54272	-173.22011	399.62451	95.27082	279.29340	97.55244	-0.14116	-621.48224	301.70187	15.00950	-1242.71228	3.94104	-7.45816
1151	9.583	936.12262	335.18909	1335.12366	-306.25449	167.85678	1306.34900	-1021.37671	108.01686	1310.34924	-147.18996	399.19260	94.66934	265.68845	97.16712	-0.28609	-612.73029	302.68350	5.29391	-1256.29834	3.49351	-7.38034
1152	9.592	938.38513	334.92841	1330.14075	-307.96402	167.96573	1306.92188	-1022.44995	108.12238	1307.17017	-120.83934	397.72760	93.68649	252.01450	96.75089	-0.34883	-608.00232	303.63165	-3.14654	-1269.90637	3.01008	-7.31303
1153	9.600	940.51666	334.69070	1325.52112	-309.41852	167.93680	1307.51233	-1023.23065	108.34256	1304.01672	-94.28664	395.19418	92.33659	238.34613	96.28199	-0.42104	-607.88373	304.04318	-9.05326	-1283.54895	2.52482	-7.28585
1154	9.608	942.51086	334.50360	1321.31714	-310.58044	167.77991	1308.09070	-1023.74353	108.75011	1300.91516	-67.54414	391.66345	90.66707	224.73071	95.84005	-0.59898	-612.57867	303.67102	-12.08768	-1297.23669	2.08902	-7.30920
1155	9.617	944.36395	334.37683	1317.57935	-311.42126	167.52835	1308.62585	-1024.00635	109.42491	1297.93347	-40.56529	387.27502	88.74250	211.18304	95.46051	-0.88102	-621.64014	302.78705	-13.09011	-1310.95361	1.72392	-7.37593
1156	9.625	946.06744	334.29825	1314.36023	-311.92200	167.23495	1309.08398	-1024.02661	110.43202	1295.19177	-13.30232	382.15063	86.58788	197.71381	95.08121	-1.15991	-633.90979	301.90326	-13.21785	-1324.66821	1.39614	-7.45461
1157	9.633	947.60126	334.24622	1311.71338	-312.07730	166.95905	1309.42493	-1023.80157	111.80550	1292.84729	14.24857	376.38116	84.16754	184.32208	94.65960	-1.31544	-647.75360	301.31268	-13.15744	-1338.32593	1.02132	-7.49285
1158	9.642	948.92786	334.20386	1309.68933	-311.90259	166.74142	1309.59778	-1023.32379	113.54305	1291.06055	42.07967	370.07755	81.41713	170.97906	94.21641	-1.30925	-661.83069	300.98083	-13.16685	-1351.81885	0.48738	-7.44170
1159	9.650	949.99628	334.15051	1308.33142	-311.43893	166.58673	1309.54309	-1022.59155	115.60220	1289.94971	70.23508	363.39355	78.29845	157.61880	93.80318	-1.24390	-675.61719	300.75641	-13.35282	-1365.00928	-0.28468	-7.27825
1160	9.658	950.75549	334.05161	1307.67273	-310.74725	166.47034	1309.20959	-1021.62390	117.87331	1289.54382	98.79715	356.51764	74.82801	144.17044	93.44234	-1.27494	-689.12775	300.54846	-13.75719	-1377.78381	-1.26539	-6.96975
1161	9.667	951.16718	333.86841	1307.73389	-309.89020	166.36160	1308.57617	-1020.46356	120.15958	1289.76245	127.84038	349.67944	71.05247	130.63800	93.05660	-1.41722	-702.47687	300.35678	-14.33441	-1390.03076	-2.32560	-6.39202
1162	9.675	951.21118	333.57129	1308.51904	-308.91434	166.24640	1307.66443	-1019.17126	122.23766	1290.47046	157.44226	343.13797	66.99560	117.09851	92.57118	-1.54220	-715.74951	300.23886	-14.94803	-1401.59314	-3.34259	-5.33478
1163	9.683	950.88373	333.14511	1310.01282	-307.84476	166.13213	1306.53577	-1017.82532	123.95969	1291.57153	187.71736	337.12350	62.65481	103.60541	92.09497	-1.57865	-729.02368	300.22314	-15.45291	-1412.32983	-4.27375	-3.63638
1164	9.692	950.19214	332.59369	1312.17969	-306.69324	166.03241	1305.27917	-1016.51471	125.26044	1293.01721	218.82341	331.81903	58.10083	90.16928	91.83537	-1.60667	-742.35760	300.27005	-15.76793	-1422.20288	-5.12091	-1.30114
1165	9.700	949.14990	331.94107	1314.96680	-305.47324	165.95323	1303.98877	-1015.31769	126.07901	1294.73804	250.91402	327.41797	53.57940	76.79688	91.84555	-1.73836	-755.74750	300.33255	-15.89553	-1431.19470	-5.87336	1.48742
1166	9.708	947.77740	331.21170	1318.31006	-304.21118	165.88701	1302.73901	-1014.28632	126.34081	1296.62903	283.99606	324.13443	49.48253	63.46893	91.97108	-1.97429	-769.14789	300.37967	-15.93539	-1439.09424	-6.53743	4.39615
1167	9.717	946.10321	330.40521	1322.14197	-302.94446	165.80054	1301.57385	-1013.44189	126.02992	1298.60266	317.74933	322.09100	46.20775	50.13232	92.01093	-2.21170	-782.53210	300.37122	-16.01732	-1445.47119	-7.19387	7.00186
1168	9.725	944.15979	329.50299	1326.39978	-301.71393	165.64293	1300.51331	-1012.76904	125.24024	1300.61987	351.48560	321.19754	43.95224	36.77063	91.87984	-2.37389	-795.89203	300.25348	-16.18600	-1449.96289	-7.97489	8.97710
1169	9.733	941.97577	328.49335	1331.02295	-300.56085	165.38844	1299.56348	-1012.21777	124.14754	1302.67468	384.31824	321.18283	42.51248	23.42886	91.62357	-2.47667	-809.21002	299.98453	-16.39294	-1452.53442	-8.96320	10.43032
1170	9.742	939.57495	327.37976	1335.94507	-299.52710	165.06273	1298.72656	-1011.72473	122.95171	1304.76929	415.39984	321.78415	41.32211	10.13574	91.30899	-2.56376	-822.48840	299.61426	-16.55490	-1453.29370	-10.09640	12.15038
1171	9.750	936.98016	326.17389	1341.09607	-298.65601	164.71902	1298.00610	-1011.24091	121.84016	1306.90283	444.12589	322.91342	39.81208	-3.15063	90.97781	-2.65490	-835.77692	299.28522	-16.60982	-1452.00867	-11.15026	15.25786
1172	9.758	934.21222	324.89093	1346.41785	-297.98874	164.39467	1297.40784	-1010.74762	120.97665	1309.06860	470.32715	324.62637	37.75306	-16.50095	90.64271	-2.75046	-849.13605	299.05396	-16.58652	-1447.99756	-11.75779	20.19032
1173	9.767	931.28693	323.54776	1351.86743	-297.55051	164.09094	1296.93750	-1010.25714	120.49191	1311.25964	494.31439	326.96118	35.25415	-29.94418	90.25372	-2.83196	-862.59167	298.82520	-16.57960	-1440.50098	-11.47780	25.97855
1174	9.775	928.21680	322.16284	1357.40442	-297.33786	163.78981	1296.60034	-1009.79883	120.45872	1313.47510	516.61206	329.85312	32.50496	-43.44882	89.76841	-2.88532	-876.12988	298.50562	-16.62134	-1428.98755	-10.01177	30.75684
1175	9.783	925.01465	320.75726	1362.98328	-297.31873	163.48524	1296.39990	-1009.40375	120.87723	1315.71912	537.54517	333.16571	29.56357	-56.97720	89.22622	-2.92319	-889.71967	298.06653	-16.67887	-1413.27344	-7.41264	33.00489
1176	9.792	921.69757	319.34198	1368.55835	-297.44086	163.20169	1296.33350	-1009.09888	121.68969	1317.98889	557.01141	336.74979	26.37987	-70.54141	88.73038	-2.97936	-903.33661	297.50403	-16.76112	-1393.55908	-4.02581	32.28484
1177	9.800	918.29169	317.89703	1374.08765	-297.64099	162.99948	1296.39026	-1008.90320	122.79884	1320.26721	574.59271	340.51248	22.98572	-84.16571	88.40260	-3.08831	-916.96613	296.89453	-16.88432	-1370.25171	-0.20870	29.11376
1178	9.808	914.83282	316.37701	1379.52930	-297.85312	162.97037	1296.55347	-1008.81934	124.07619	1322.53076	589.83960	344.44110	19.62292	-97.81857	88.25241	-3.22723	-930.59253	296.40195	-16.98557	-1343.71143	3.87268	24.51212
1179	9.817	911.36011	314.73907	1384.83777	-298.01465	163.21872	1296.80530	-1008.82941	125.37675	1324.76123	602.42761	348.50131	16.65621	-111.44832	88.12526	-3.32211	-944.20508	296.09955	-17.00627	-1314.24304	8.20462	19.66185
1180	9.825	907.90863	312.96439	1389.96936	-298.06772	163.83414	1297.12939	-1008.89386	126.56534	1326.94067	612.08600	352.57178	14.32467	-125.06808	87.89790	-3.37873	-957.83447	295.85547	-16.99303	-1282.24536	12.76328	15.66170
1181	9.833	904.51343	311.06253	1394.88843	-297.95862	164.86694	1297.51160	-1008.94861	127.54420	1329.04187	618.40845	356.51901	12.51585	-138.73747	87.59106	-3.48539	-971.54437	295.49634	-17.02486	-1248.23486	17.42318	13.27320
1182	9.842	901.21393	309.06192	1399.56250	-297.64294	166.31389	1297.93848	-1008.90479	128.27496	1331.03174	620.76434	360.18716	10.76165	-152.45514	87.19745	-3.61890	-985.34900	295.03094	-17.09621	-1212.76917	22.05502	12.66292
1183	9.850	898.04828	306.99295	1403.95276	-297.09836	168.12003	1298.39282	-1008.65887	128.78728	1332.88770	618.64221	363.27008	8.54685	-166.13477	86.62213	-3.63886	-999.19281	294.59784	-17.13423	-1176.45483	26.69795	13.31015
1184	9.858	895.05066	304.87317	1408.01758	-296.33032	170.19049	1298.84814	-1008.11926	129.16696	1334.61108	612.34540	365.35321	5.73822	-179.70639	85.90569	-3.52066	-1013.02881	294.24973	-17.10054	-1140.00024	31.48888	14.37597
1185	9.867	892.26251	302.70322	1411.72412	-295.35968	172.40906	1299.27490	-1007.24457	129.51022	1336.22021	603.13672	366.22394	2.77054	-193.19063	85.26202	-3.40498	-1026.86011	293.92322	-17.02462	-1104.12793	36.39902	15.42710
1186	9.875	889.73694	300.48010	1415.05127	-294.20880	174.66902	1299.65198	-1006.07080	129.84613	1337.72241	592.31268	366.13260	0.36511	-206.66479	84.79582	-3.40697	-1040.69897	293.56543	-16.94563	-1069.35181	41.20788	16.76235
1187	9.883	887.53088	298.20959	1417.98462	-292.90015	176.89774	1299.97607	-1004.69733	130.12299	1339.10010	580.32654	365.63831	-1.04234	-220.18684	84.41624	-3.52206	-1054.52515	293.17505	-16.87253	-1035.86499	45.74464	18.88957
1188	9.892	885.69775	295.90173	1420.51501	-291.46185	179.05594	1300.26013	-1003.24005	130.30286	1340.32214	567.15131	365.18631	-1.58349	-233.74921	84.03915	-3.70506	-1068.31592	292.75198	-16.81575	-1003.64874	50.01128	21.78023
1189	9.900	884.28369	293.55841	1422.63782	-289.93414	181.12384	1300.52612	-1001.79382	130.42514	1341.34778	553.10980	364.88681	-1.68448	-247.25833	83.62221	-3.91031	-1082.08582	292.29303	-16.79555	-972.61444	54.04969	24.79257
1190	9.908	883.32092	291.16614	1424.34973	-288.37280	183.08725	1300.79651	-1000.42206	130.56532	1342.13440	538.85626	364.64426	-1.69343	-260.52216	83.03965	-4.05517	-1095.85522	291.82455	-16.80131	-942.62366	57.77066	27.24989
1191	9.917	882.82135	288.70239	1425.64880	-286.84668	184.92575	1301.08960	-999.16730	130.76797	1342.64941	524.81671	364.37488	-1.78699	-273.29108	82.10018	-4.02649	-1109.62158	291.37671	-16.80527	-913.47803	60.95688	28.93792
1192	9.925	882.77612	286.14703	1426.53394	-285.43076	186.60680	1301.41663	-998.07062	131.01799	1342.87158	511.02051	364.06873	-2.01605	-285.37265	80.72108	-3.74599	-1123.37085	290.93677	-16.81106	-884.93091	63.43983	30.05817
1193	9.933	883.15692	283.48276	1427.00610	-284.19656	188.09308	1301.78333	-997.18744	131.26431	1342.78235	497.32782	363.74146	-2.32923	-296.70865	79.10750	-3.24326	-1137.08789	290.49371	-16.83293	-856.69019	65.27142	30.86978
1194	9.942	883.91943	280.69690	1427.07190	-283.20303	189.36389	1302.19421	-996.58966	131.47771	1342.35840	483.63715	363.40982	-2.61930	-307.23419	77.68971	-2.64312	-1150.77319	290.09268	-16.86770	-828.43903	66.63388	31.51665
1195	9.950	885.00940	277.79575	1426.74536	-282.49472	190.42465	1302.65491	-996.35962	131.69257	1341.57654	469.94855	363.09235	-2.81501	-316.60321	76.74562	-2.00744	-1164.43774	289.76654	-16.92462	-799.88141	67.52377	32.14156
1196	9.958	886.36859	274.80728	1426.04700	-282.10529	191.28627	1303.17078	-996.57739	132.00410	1340.42456	456.31769	362.79495	-2.93896	-324.22186	76.02225	-1.14614	-1178.06702	289.48322	-17.01210	-770.85608	67.69490	32.94876
1197	9.967	887.93884	271.75891	1425.00488	-282.05228	191.94623	1303.74390	-997.28778	132.53816	1338.91028	442.77417	362.49896	-3.07103	-329.70328	74.73402	0.47953	-1191.63501	289.20325	-17.09531	-741.49170	66.95540	34.06463
1198	9.975	889.66504	268.66278	1423.66235	-282.32080	192.39882	1304.36926	-998.45831	133.41096	1337.07019	429.30096	362.18179	-3.26773	-333.21548	71.99359	3.71003	-1205.16992	288.91901	-17.12608	-712.17523	65.32224	35.43444
1199	9.983	891.49487	265.52673	1422.08850	-282.84842	192.66412	1305.03198	-999.96948	134.66249	1334.97888	415.86945	361.84781	-3.53576	-335.34937	67.40480	9.21146	-1218.74878	288.64578	-17.09163	-683.25708	62.95399	36.90691
1200	9.992	893.37701	262.36737	1420.38550	-283.52277	192.81337	1305.71252	-1001.65393	136.17690	1332.74963	402.45810	361.51407	-3.85014	-336.80368	61.49332	16.52472	-1232.39673	288.39450	-17.01622	-654.72717	60.14837	38.38341
