# Supplementary material for: Novel Methods for Surface EMG Analysis and Exploration Based on Multi-Modal Gaussian Mixture Models
Source: PLoS One. 2016 Jun 30;11(6):e0157239. doi: 10.1371/journal.pone.0157239 (PMC4928879; doi:10.1371/journal.pone.0157239)
Supplement: S2 File — (ZIP) [file pone.0157239.s002.zip › Haf_horses_walk_data/Haf_h10_w2_emg.anc]

File_Type:	Analog R/C ASCII	Generation#:	2
Board_Type:	NI USB-6225	Polarity:	Bipolar
Trial_Name:	Montoyaw	Trial#:	2	Duration(Sec.):	9.999166	#Channels:	64
BitDepth:	16	PreciseRate:	1200.000000
Name	LDL	acc1x	acc1y	acc1z	GM1L	acc2x	acc2y	acc2z	GM2L	acc3x	acc3y	acc3z	GM3L	acc4x	acc4y	acc4z	LDR	acc5x	acc5y	acc5z	GM1R	acc6x	acc6y	acc6z	GM2R	acc7x	acc7y	acc7z	GM3R	acc8x	acc8y	acc8z	BLDL	acc9x	acc9y	acc9z	BGM1L	acc10x	acc10y	acc10z	BGM2L	acc11x	acc11y	acc11z	BGM3L	acc12x	acc12y	acc12z	BLDR
Rate	1200	1200	1200	1200	1200	1200	1200	1200	1200	1200	1200	1200	1200	1200	1200	1200	1200	1200	1200	1200	1200	1200	1200	1200	1200	1200	1200	1200	1200	1200	1200	1200	1200	1200	1200	1200	1200	1200	1200	1200	1200	1200	1200	1200	1200	1200	1200	1200	1200
Range	5000	5000	5000	5000	5000	5000	5000	5000	5000	5000	5000	5000	5000	5000	5000	5000	5000	5000	5000	5000	5000	5000	5000	5000	5000	5000	5000	5000	5000	5000	5000	5000	5000	5000	5000	5000	5000	5000	5000	5000	5000	5000	5000	5000	5000	5000	5000	5000	5000
0.000000	8943	3513	-10799	-22259	-14948	-10863	-18222	-16510	-1379	-10564	-19018	-9046	-2290	-10712	-25037	-12080	1207	109	5875	-19389	-3074	-9371	-1180	-23690	6756	-11535	-1962	-18230	-8341	-10001	810	-11150	-151	-130	-120	-63	-66	-59	-107	39	-158	21	32	-77	-35	-57	81	-24	-4
0.000833	8892	3603	-11061	-22201	-14327	-10684	-17409	-16372	-1411	-10187	-19259	-8826	-1676	-10466	-24606	-12385	2651	13	5797	-19441	-2503	-8859	-1160	-23573	7064	-10760	-1817	-18145	-7672	-9587	851	-11390	-152	-127	-121	-69	-64	-58	-105	41	-155	19	33	-79	-28	-57	80	-31	-5
0.001667	8563	3657	-11285	-22145	-13525	-10516	-16616	-16178	-1340	-9833	-19531	-8833	-1091	-10288	-24089	-12590	-372	-91	5694	-19471	-1849	-8397	-1097	-23451	7751	-9999	-1632	-18044	-6916	-9127	945	-11637	-145	-127	-121	-66	-64	-58	-103	42	-153	18	33	-74	-25	-55	86	-28	-1
0.002500	7518	3678	-11469	-22085	-12660	-10375	-15854	-15931	-1200	-9530	-19803	-9055	-550	-10164	-23487	-12697	697	-210	5564	-19552	-1221	-7983	-990	-23323	8226	-9264	-1419	-17944	-6265	-8700	1081	-11894	-148	-134	-124	-61	-60	-57	-102	17	-149	19	34	-73	-21	-53	86	-26	0
0.003333	6861	3664	-11624	-22040	-11893	-10270	-15149	-15651	-1182	-9284	-20040	-9457	-70	-10176	-22824	-12717	2008	-346	5395	-19607	-685	-7631	-855	-23187	6425	-8570	-1182	-17832	-5333	-8286	1262	-12154	-148	-128	-124	-67	-61	-56	-102	44	-150	20	33	-73	-19	-53	92	-26	-3
0.004167	6763	3592	-11736	-21992	-11067	-10198	-14511	-15338	-1316	-9113	-20213	-10012	59	-10236	-22108	-12647	-2681	-503	5204	-19661	-310	-7341	-683	-23040	6211	-7927	-920	-17713	-5116	-7890	1479	-12414	-150	-127	-128	-66	-70	-56	-101	47	-153	19	30	-73	-22	-55	86	-28	-5
0.005000	7019	3484	-11812	-21954	-10166	-10167	-13952	-15016	-1440	-9016	-20290	-10683	-173	-10375	-21352	-12498	5046	-681	4980	-19710	450	-7104	-487	-22904	4009	-7333	-641	-17592	-3552	-7519	1731	-12672	-154	-127	-119	-65	-61	-57	-102	41	-152	22	33	-78	-24	-55	84	-31	-6
0.005833	6477	3340	-11846	-21924	-9229	-10201	-13477	-14691	-1446	-8996	-20267	-11432	-227	-10574	-20570	-12280	7	-871	4737	-19756	994	-6929	-271	-22705	1899	-6801	-345	-17466	-2040	-7180	2023	-12918	-150	-127	-119	-66	-61	-59	-107	41	-151	19	34	-74	-18	-57	81	-27	0
0.006667	5957	3150	-11857	-21901	-8349	-10224	-13101	-14379	-1522	-9065	-20116	-12222	-269	-10829	-19795	-12011	1000	-1082	4470	-19796	1456	-6807	-33	-22510	1614	-6333	-31	-17342	-1429	-6878	2337	-13148	-149	-128	-122	-68	-64	-61	-104	42	-152	16	32	-77	-24	-60	79	-32	-4
0.007500	5408	2926	-11824	-21885	-7428	-10314	-12820	-14079	-1315	-9211	-19842	-13007	-338	-11122	-19028	-11698	2014	-1314	4189	-19825	1945	-6730	228	-22300	1057	-5930	288	-17212	-581	-6612	2674	-13362	-149	-126	-126	-70	-63	-60	-100	46	-151	19	32	-78	-23	-56	80	-26	-3
0.008333	4857	2672	-11754	-21868	-6430	-10436	-12606	-13822	-1010	-9427	-19444	-13752	-437	-11438	-18296	-11362	-344	-1557	3892	-19845	2257	-6695	497	-22069	669	-5594	614	-17089	220	-6381	3021	-13551	-150	-126	-121	-67	-60	-56	-108	44	-153	19	28	-74	-21	-53	74	-28	0
0.009167	4319	2382	-11654	-21859	-5552	-10600	-12488	-13619	-1020	-9709	-18939	-14420	-808	-11773	-17614	-11016	998	-1819	3586	-19852	2488	-6702	770	-21822	602	-5324	949	-16962	815	-6216	3377	-13714	-150	-129	-141	-68	-63	-57	-99	45	-154	20	33	-73	-22	-53	82	-27	0
0.010000	4599	2077	-11516	-21849	-4772	-10796	-12445	-13430	-1093	-10050	-18340	-14998	-1259	-12109	-16991	-10670	3435	-2086	3287	-19853	2964	-6742	1050	-21563	-1386	-5119	1283	-16845	2141	-6098	3737	-13848	-147	-124	-117	-65	-62	-57	-104	43	-150	20	34	-67	-3	-50	87	-25	0
0.010833	3582	1748	-11349	-21836	-3924	-11025	-12459	-13304	-798	-10436	-17659	-15463	-1430	-12442	-16432	-10343	-849	-2359	2986	-19847	3147	-6803	1324	-21286	-2335	-4971	1618	-16730	3180	-6030	4087	-13952	-129	-122	-117	-63	-57	-55	-103	46	-152	21	35	-69	-19	-55	80	-25	3
0.011667	2476	1410	-11157	-21832	-3180	-11283	-12527	-13232	-644	-10856	-16923	-15804	-1702	-12755	-15953	-10039	-1730	-2641	2692	-19832	3171	-6882	1586	-21003	-1082	-4885	1945	-16625	2911	-6010	4425	-14026	-148	-124	-119	-68	-65	-60	-109	43	-152	19	33	-75	-22	-62	80	-26	0
0.012500	1883	1069	-10942	-21823	-2383	-11563	-12629	-13214	-567	-11302	-16155	-16014	-1714	-13042	-15547	-9773	-914	-2911	2416	-19814	3247	-6986	1842	-20715	-710	-4848	2266	-16528	2908	-6043	4743	-14062	-149	-126	-116	-67	-63	-61	-105	34	-151	18	32	-77	-26	-57	81	-29	-1
0.013333	1021	733	-10697	-21810	-1519	-11857	-12741	-13241	-404	-11747	-15378	-16093	-1755	-13296	-15212	-9551	-3772	-3176	2152	-19786	3227	-7092	2085	-20420	-409	-4852	2577	-16436	2875	-6119	5040	-14069	-151	-125	-119	-69	-64	-58	-107	43	-153	19	33	-76	-22	-57	81	-31	-5
0.014167	371	407	-10429	-21793	-678	-12167	-12847	-13309	-259	-12199	-14615	-16051	-1927	-13539	-14942	-9365	-2760	-3426	1914	-19758	3222	-7203	2315	-20123	-533	-4909	2875	-16356	2659	-6242	5313	-14038	-149	-127	-122	-69	-86	-57	-110	40	-152	13	28	-77	-23	-58	81	-31	-1
0.015000	-396	96	-10139	-21771	149	-12479	-12954	-13414	-87	-12631	-13883	-15907	-1939	-13713	-14730	-9232	-5447	-3656	1704	-19730	3113	-7315	2523	-19839	-301	-4993	3158	-16287	2265	-6404	5557	-13980	-153	-129	-120	-72	-67	-62	-111	40	-153	57	29	-80	-22	-62	80	-32	-5
0.015833	-1545	-184	-9832	-21745	1105	-12807	-13004	-13550	270	-13040	-13195	-15669	-1827	-13871	-14558	-9142	-5913	-3871	1525	-19697	2899	-7421	2719	-19546	459	-5114	3428	-16214	1640	-6595	5776	-13880	-150	-129	-120	-72	-64	-60	-108	39	-155	17	32	-76	-24	-59	81	-31	-4
0.016667	-2147	-435	-9502	-21712	2022	-13094	-13033	-13704	501	-13417	-12566	-15359	-1807	-13999	-14408	-9102	-3070	-4054	1377	-19665	2742	-7521	2892	-19268	-1132	-5262	3678	-16168	1419	-6821	5961	-13752	-152	-126	-118	-68	-65	-59	-108	46	-155	17	23	-77	-56	-61	82	-19	-5
0.017500	-2095	-646	-9162	-21676	2879	-13369	-12995	-13880	488	-13767	-12002	-15006	-1870	-14101	-14285	-9100	-8603	-4204	1258	-19642	2390	-7617	3047	-19005	-1597	-5432	3911	-16120	308	-7067	6123	-13601	-150	-131	-120	-73	-66	-61	-105	41	-156	17	30	-76	-23	-57	82	-30	-4
0.018333	-1455	-818	-8807	-21637	3755	-13657	-12885	-14061	339	-14072	-11511	-14635	-2245	-14187	-14159	-9145	-2177	-4328	1175	-19622	2347	-7708	3184	-18761	-3204	-5622	4121	-16086	-8	-7329	6257	-13424	-149	-130	-120	-68	-65	-60	-108	38	-154	15	28	-79	-23	-58	79	-34	-4
0.019167	-1252	-947	-8448	-21596	4717	-13911	-12704	-14226	412	-14338	-11087	-14265	-2426	-14254	-14017	-9225	-3590	-4416	1125	-19610	2237	-7793	3307	-18530	-6201	-5829	4317	-16054	423	-7602	6366	-13221	-148	-130	-119	-66	-56	-57	-111	41	-151	17	29	-77	-19	-56	81	-29	-5
0.020000	-976	-1029	-8079	-21558	5653	-14136	-12444	-14434	397	-14565	-10730	-13913	-2584	-14328	-13843	-9333	-5345	-4469	1100	-19606	1838	-7871	3417	-18324	-6975	-6052	4490	-16030	-367	-7883	6459	-13004	-147	-128	-119	-67	-62	-60	-111	40	-152	18	29	-76	-21	-59	79	-30	1
0.020833	-822	-1064	-7709	-21520	6586	-14337	-12087	-14601	388	-14753	-10429	-13601	-2747	-14393	-13634	-9475	-1558	-4488	1120	-19616	1588	-7951	3516	-18134	-8246	-6288	4643	-16009	-335	-8169	6534	-12773	-146	-130	-120	-67	-63	-61	-108	39	-152	15	29	-77	-22	-59	79	-33	-1
0.021667	-546	-1058	-7338	-21484	7393	-14509	-11696	-14760	342	-14909	-10169	-13344	-2953	-14466	-13371	-9630	-4052	-4470	1161	-19641	1298	-8028	3599	-17967	-9115	-6533	4781	-15984	-355	-8438	6609	-12525	-147	-128	-119	-67	-65	-61	-105	39	-151	19	33	-67	-22	-55	84	-25	-4
0.022500	96	-1005	-6968	-21450	8143	-14647	-11200	-14898	216	-15032	-9940	-13137	-3370	-14548	-13047	-9800	-2387	-4417	1233	-19675	933	-8105	3707	-17824	-9693	-6791	4900	-15959	-941	-8702	6676	-12276	-147	-127	-118	-28	-59	-61	-105	44	-149	20	36	-81	-25	-57	84	-28	0
0.023333	1716	-919	-6604	-21429	8809	-14757	-10649	-15020	16	-15139	-9733	-13026	-4201	-14644	-12668	-9983	937	-4341	1321	-19729	667	-8192	3805	-17706	-11603	-7059	5004	-15930	-681	-8950	6747	-12026	-151	-129	-125	-69	-61	-58	-105	38	-158	18	30	-77	-21	-59	88	-31	-4
0.024167	2096	-790	-6249	-21389	9474	-14843	-10039	-15116	144	-15225	-9538	-12973	-4657	-14749	-12230	-10167	-991	-4229	1444	-19795	402	-8268	3908	-17606	-13162	-7332	5096	-15893	-60	-9178	6827	-11779	-152	-153	-125	-67	-63	-50	-103	38	-155	17	30	-78	-22	-56	84	-31	-4
0.025000	1950	-626	-5901	-21405	10007	-14904	-9378	-15183	187	-15290	-9318	-12991	-5120	-14868	-11729	-10356	-2746	-4073	1587	-19876	101	-8363	4022	-17521	-12080	-7608	5179	-15845	-794	-9393	6928	-11538	-153	-132	-121	-66	-62	-59	-103	38	-153	17	33	-96	-23	-55	84	-32	-6
0.025833	2656	-440	-5565	-21411	10436	-14940	-8680	-15254	196	-15350	-9083	-13073	-5663	-15001	-11171	-10534	-15	-3926	1751	-19976	-190	-8464	4151	-17469	-11471	-7906	5254	-15787	-1131	-9585	7043	-11307	-149	-129	-122	-66	-66	-59	-105	37	-155	17	30	-75	-21	-55	84	-29	-6
0.026667	3095	-227	-5242	-21423	10920	-14961	-7952	-15247	299	-15390	-8822	-13216	-6130	-15146	-10571	-10708	-2564	-3739	1933	-20086	-586	-8570	4298	-17424	-10521	-8179	5324	-15712	-1273	-9760	7181	-11087	-151	-129	-122	-67	-64	-58	-105	38	-154	21	29	-77	-26	-58	81	-29	-3
0.027500	3478	3	-4939	-21446	11373	-14959	-7209	-15268	299	-15455	-8519	-13405	-6577	-15290	-9932	-10876	-1123	-3537	2131	-20216	-972	-8688	4465	-17403	-9710	-8470	5395	-15623	-1675	-9909	7354	-10885	-181	-130	-122	-68	-64	-57	-101	40	-155	16	33	-77	-22	-55	84	-29	-3
0.028333	3894	242	-4651	-21477	11732	-14948	-6455	-15202	298	-15506	-8179	-13634	-6917	-15437	-9270	-11027	-2233	-3318	2355	-20350	-1170	-8814	4654	-17395	-8831	-8763	5467	-15519	-1815	-10041	7546	-10708	-151	-129	-120	-64	-61	-52	-101	40	-154	19	33	-72	-19	-52	85	-28	-1
0.029167	3846	484	-4382	-21502	11988	-14925	-5724	-15143	519	-15554	-7791	-13888	-7184	-15583	-8595	-11167	-3819	-3085	2592	-20496	-1417	-8955	4865	-17395	-6764	-9050	5552	-15398	-1894	-10158	7770	-10553	-142	-126	-119	-61	-59	-52	-100	41	-150	23	35	-74	-19	-50	85	-27	1
0.030000	3752	735	-4132	-21560	12113	-14895	-4991	-15063	711	-15602	-7347	-14158	-7404	-15717	-7918	-11298	75	-2842	2841	-20649	-1605	-9105	5100	-17408	-6447	-9341	5641	-15266	-1654	-10265	8021	-10421	-146	-126	-108	-62	-58	-56	-103	50	-150	34	40	-70	-16	-52	88	-26	0
0.030833	4326	976	-3908	-21607	12272	-14854	-4293	-14959	679	-15649	-6891	-14440	-7546	-15842	-7255	-11414	-4658	-2595	3109	-20812	-1799	-9268	5357	-17416	-5601	-9626	5745	-15121	-2246	-10363	8300	-10321	-146	-126	-116	-63	-57	-55	-101	45	-148	23	37	-70	-18	-55	87	-27	1
0.031667	5662	1200	-3711	-21663	12362	-14813	-3633	-14838	488	-15698	-6392	-14724	-8000	-15950	-6613	-11514	-1129	-2354	3386	-20981	-1920	-9448	5632	-17465	-4521	-9918	5862	-14974	-2678	-10462	8601	-10253	-149	-129	-120	-69	-67	-58	-103	41	-153	19	25	-77	-25	-57	85	-29	0
0.032500	6540	1414	-3536	-21725	12410	-14776	-3012	-14701	544	-15740	-5865	-15000	-8170	-16036	-6006	-11618	1269	-2107	3676	-21144	-1775	-9630	5931	-17502	-5731	-10209	5998	-14817	-1693	-10551	8926	-10194	-149	-131	-120	-70	-61	-59	-107	41	-153	19	29	-76	-19	-55	82	-27	-1
0.033333	7236	1613	-3385	-21770	12367	-14703	-2433	-14544	598	-15763	-5303	-15253	-8274	-16086	-5437	-11701	-3666	-1859	3978	-21309	-1796	-9822	6254	-17535	-4344	-10474	6164	-14650	-2048	-10640	9268	-10189	-145	-132	-122	-66	-63	-57	-103	49	-151	20	38	-76	-19	-53	84	-28	-3
0.034167	8043	1797	-3253	-21813	12349	-14635	-1905	-14378	724	-15774	-4745	-15484	-8254	-16117	-4927	-11780	1114	-1613	4296	-21461	-1740	-10024	6592	-17578	-3547	-10748	6346	-14485	-2102	-10739	9616	-10207	-148	-133	-119	-66	-64	-60	-104	41	-154	16	35	-76	-22	-56	85	-27	-4
0.035000	8711	1963	-3156	-21853	12240	-14562	-1424	-14207	861	-15769	-4185	-15690	-8079	-16122	-4466	-11863	-2077	-1373	4620	-21612	-1605	-10232	6951	-17615	-2482	-11012	6556	-14321	-2022	-10843	9979	-10244	-151	-132	-119	-65	-65	-61	-105	41	-151	18	35	-74	-24	-57	84	-28	-4
0.035833	9431	2116	-3079	-21885	12113	-14477	-996	-14033	973	-15746	-3628	-15870	-7950	-16098	-4058	-11943	-1240	-1145	4951	-21750	-1556	-10451	7316	-17650	-1043	-11265	6811	-14163	-2320	-10959	10339	-10306	-150	-127	-119	-63	-62	-57	-103	43	-150	19	34	-74	-21	-52	87	-28	0
0.036667	11214	2231	-3024	-21914	12011	-14379	-618	-13862	724	-15697	-3087	-16023	-8236	-16051	-3710	-12031	1595	-921	5282	-21879	-1358	-10672	7699	-17687	-873	-11517	7055	-14012	-2113	-11081	10694	-10396	-148	-121	-118	-63	-60	-56	-107	42	-150	20	36	-73	-22	-56	86	-26	0
0.037500	12126	2336	-2994	-21939	11888	-14273	-290	-13690	851	-15633	-2572	-16144	-7993	-15979	-3414	-12126	926	-705	5613	-21997	-1006	-10899	8091	-17720	-1937	-11763	7343	-13871	-1085	-11221	11042	-10506	-146	-126	-118	-66	-64	-57	-103	41	-151	21	38	-74	-21	-53	84	-25	-1
0.038333	12140	2421	-2984	-21943	11662	-14154	-7	-13532	1111	-15545	-2094	-16239	-7575	-15867	-3175	-12235	-2501	-501	5969	-22102	-891	-11130	8493	-17751	-114	-12003	7653	-13746	-1374	-11369	11373	-10635	-148	-126	-117	-66	-59	-60	-105	43	-177	19	34	-73	-22	-53	85	-26	0
0.039167	12986	2475	-2993	-21945	11429	-14029	233	-13379	1163	-15437	-1653	-16307	-7258	-15787	-2984	-12363	286	-306	6265	-22189	-708	-11359	8896	-17776	1307	-12229	7986	-13637	-1599	-11531	11686	-10779	-153	-126	-118	-65	-64	-60	-105	43	-152	22	33	-74	-25	-57	93	-29	-5
0.040000	13540	2535	-3022	-21947	11153	-13891	435	-13255	1258	-15315	-1259	-16354	-6786	-15666	-2834	-12502	-1915	-119	6580	-22267	-486	-11590	9296	-17797	2302	-12454	8338	-13542	-1365	-11700	11981	-10939	-152	-129	-117	-73	-68	-63	-111	37	-155	18	33	-74	-24	-58	79	-30	-4
0.040833	14059	2569	-3063	-21939	10837	-13741	606	-13123	1328	-15172	-914	-16374	-6208	-15549	-2725	-12658	-1355	60	6881	-22347	-240	-11813	9705	-17812	3248	-12670	8709	-13466	-1350	-11878	12258	-11109	-148	-130	-119	-66	-62	-58	-107	41	-152	16	33	-76	-25	-47	80	-30	-3
0.041667	14692	2594	-3114	-21930	10564	-13581	762	-13014	1334	-15006	-613	-16371	-5641	-15418	-2640	-12825	-1172	240	7170	-22381	-10	-12032	10113	-17825	3546	-12871	9103	-13407	-1239	-12062	12517	-11286	-146	-126	-116	-63	-62	-57	-103	47	-151	22	35	-74	-22	-55	84	-28	0
0.042500	14657	2605	-3170	-21911	10367	-13414	882	-12918	1498	-14833	-361	-16349	-4956	-15288	-2584	-13007	-3228	413	7443	-22416	227	-12242	10514	-17829	4476	-13065	9509	-13367	-1238	-12256	12754	-11469	-147	-122	-113	-66	-60	-57	-103	44	-151	21	35	-78	-19	-52	92	-26	15
0.043333	14263	2605	-3239	-21900	10144	-13244	988	-12842	1614	-14638	-165	-16299	-4249	-15160	-2545	-13207	402	574	7688	-22449	545	-12444	10912	-17837	4166	-13245	9923	-13353	-963	-12458	12970	-11656	-148	-126	-120	-57	-61	-59	-103	44	-150	20	32	-73	-22	-52	84	-27	-4
0.044167	14310	2600	-3308	-21888	9874	-13069	1084	-12776	1503	-14459	-15	-16265	-3547	-15040	-2539	-13406	-2025	742	7914	-22470	589	-12638	11291	-17844	3216	-13416	10344	-13354	-921	-12663	13167	-11847	-149	-129	-117	-65	-61	-58	-107	41	-156	15	35	-74	-21	-53	84	-13	-1
0.045000	14985	2576	-3373	-21881	9565	-12895	1173	-12724	1200	-14276	81	-16200	-3286	-14922	-2541	-13620	-1143	905	8117	-22485	681	-12813	11679	-17851	3219	-13567	10767	-13379	-1165	-12871	13354	-12045	-155	-125	-116	-60	-63	-56	-113	42	-151	19	34	-75	-21	-52	79	-30	-4
0.045833	15169	2554	-3440	-21880	9302	-12722	1257	-12681	1052	-14069	135	-16130	-2936	-14804	-2548	-13826	4401	1068	8291	-22498	1073	-12979	12044	-17855	212	-13706	11198	-13425	264	-13083	13535	-12233	-151	-126	-117	-64	-66	-60	-107	43	-152	19	37	-73	-28	-77	82	-28	-3
0.046667	14526	2523	-3500	-21880	9036	-12557	1343	-12648	914	-13870	148	-16050	-2543	-14695	-2565	-14025	-1816	1235	8439	-22506	1052	-13120	12394	-17861	-437	-13829	11625	-13495	608	-13297	13710	-12425	-150	-125	-117	-68	-69	-55	-104	43	-153	19	34	-78	-23	-52	84	-28	-4
0.047500	13980	2482	-3558	-21893	8689	-12385	1431	-12619	765	-13676	123	-15963	-2220	-14579	-2585	-14214	3222	1401	8554	-22509	1126	-13250	12735	-17871	-823	-13941	12050	-13586	877	-13509	13884	-12615	-151	-128	-124	-66	-63	-52	-103	42	-149	17	34	-74	-24	-53	81	-26	-5
0.048333	13165	2443	-3609	-21911	8328	-12229	1524	-12599	556	-13483	68	-15883	-2032	-14465	-2610	-14389	838	1572	8647	-22531	1044	-13362	13054	-17888	-723	-14039	12468	-13702	1407	-13722	14055	-12802	-151	-132	-120	-66	-65	-59	-104	41	-158	11	32	-83	-25	-58	80	-30	-5
0.049167	11900	2392	-3653	-21935	8088	-12082	1624	-12584	271	-13290	-8	-15789	-1772	-14348	-2637	-14536	938	1749	8713	-22542	1009	-13460	13365	-17899	-269	-14113	12879	-13848	1755	-13930	14236	-12983	-149	-124	-118	-64	-60	-53	-108	41	-152	21	34	-73	-23	-53	81	-28	-4
0.050000	11126	2347	-3689	-21966	7729	-11942	1733	-12572	-108	-13100	-114	-15697	-1954	-14218	-2663	-14655	3409	1935	8753	-22558	1005	-13532	13644	-17911	-423	-14181	13273	-13993	2024	-14138	14418	-13158	-151	-120	-137	-68	-63	-57	-102	42	-151	21	35	-75	-22	-53	86	-27	0
0.050833	9820	2297	-3722	-22008	7343	-11805	1852	-12564	-90	-12911	-228	-15618	-1831	-14077	-2692	-14742	4242	2123	8768	-22574	1025	-13588	13911	-17927	-2285	-14238	13658	-14180	3085	-14352	14624	-13330	-148	-122	-120	-63	-61	-57	-103	49	-152	10	33	-74	-23	-56	84	-25	1
0.051667	7092	2239	-3758	-22059	6981	-11710	1972	-12566	-76	-12728	-360	-15545	-1463	-13926	-2723	-14799	-328	2304	8752	-22603	871	-13638	14156	-17950	-1393	-14291	14025	-14385	2983	-14560	14829	-13501	-148	-125	-126	-93	-65	-57	-102	40	-153	18	30	-75	-22	-56	81	-29	-3
0.052500	4867	2182	-3790	-22115	6639	-11575	2093	-12579	-267	-12554	-503	-15464	-1298	-13760	-2755	-14822	2171	2493	8715	-22632	776	-13675	14386	-17971	286	-14342	14372	-14610	2445	-14765	15055	-13660	-149	-131	-122	-69	-63	-58	-102	42	-155	15	30	-79	-23	-56	80	-25	-3
0.053333	2452	2125	-3819	-22179	6311	-11476	2225	-12596	-283	-12375	-637	-15387	-1048	-13578	-2778	-14808	712	2680	8666	-22660	661	-13700	14599	-17992	1315	-14380	14708	-14850	2320	-14968	15285	-13813	-150	-124	-118	-68	-61	-59	-108	40	-153	18	36	-74	-22	-53	81	-31	-1
0.054167	-296	2066	-3853	-22249	6034	-11379	2350	-12628	-194	-12202	-774	-15336	-879	-13378	-2804	-14758	-87	2868	8594	-22716	418	-13716	14800	-18016	2468	-14427	15018	-15109	1957	-15167	15533	-13955	-149	-125	-122	-66	-63	-58	-105	38	-155	20	32	-78	-22	-51	82	-28	0
0.055000	-2920	2001	-3888	-22326	5817	-11285	2476	-12660	-142	-12037	-901	-15281	-642	-13162	-2825	-14670	683	3050	8512	-22734	214	-13723	14989	-18034	3221	-14473	15312	-15384	1602	-15367	15818	-14090	-154	-128	-107	-67	-62	-57	-103	41	-155	18	36	-76	-24	-57	80	-27	-4
0.055833	-5892	1939	-3929	-22415	5537	-11201	2590	-12713	73	-11874	-1017	-15231	-217	-12929	-2850	-14552	-2119	3223	8427	-22777	21	-13740	15169	-18059	4795	-14529	15591	-15670	948	-15561	16060	-14220	-150	-127	-120	-68	-65	-58	-103	41	-151	17	37	-77	-19	-55	85	-30	-4
0.056667	-9306	1881	-3970	-22506	5313	-11119	2695	-12774	313	-11718	-1127	-15185	86	-12690	-2849	-14410	826	3383	8313	-22819	-188	-13741	15340	-18090	5534	-14593	15846	-15965	521	-15749	16336	-14351	-150	-128	-121	-65	-61	-59	-108	41	-153	17	32	-78	-19	-57	80	-31	-5
0.057500	-11962	1793	-4020	-22609	5094	-11042	2783	-12846	357	-11571	-1215	-15136	377	-12443	-2854	-14245	188	3527	8201	-22858	-496	-13745	15513	-18111	4709	-14663	16095	-16259	101	-15938	16619	-14457	-152	-130	-124	-68	-61	-58	-104	40	-152	19	35	-76	-22	-57	84	-29	0
0.058333	-13786	1722	-4066	-22718	4783	-10964	2860	-12924	264	-11428	-1288	-15088	349	-12193	-2849	-14023	-1917	3658	8105	-22902	-806	-13757	15690	-18144	5434	-14745	16327	-16558	-1026	-16118	16908	-14561	-151	-130	-122	-68	-63	-60	-105	78	-109	17	33	-76	-23	-59	81	-31	-1
0.059167	-15390	1637	-4113	-22836	4562	-10882	2914	-13008	159	-11296	-1341	-15034	288	-11942	-2835	-13844	5877	3771	7998	-22955	-748	-13767	15868	-18174	3085	-14833	16546	-16848	-221	-16294	17198	-14659	-150	-130	-122	-67	-67	-57	-108	40	-156	20	33	-75	-23	-59	78	-32	-6
0.060000	-17619	1541	-4163	-22969	4280	-10803	2944	-13098	182	-11179	-1382	-14972	292	-11692	-2811	-13623	-255	3860	7894	-22982	-962	-13778	16061	-18208	2202	-14931	16756	-17134	-206	-16461	17491	-14747	-150	-101	-122	-70	-67	-59	-110	40	-155	18	30	-78	-26	-60	79	-31	-6
0.060833	-19231	1445	-4206	-23111	3965	-10715	2945	-13187	115	-11064	-1403	-14902	92	-11450	-2777	-13392	3886	3922	7796	-23018	-1171	-13786	16262	-18248	1988	-15037	16959	-17411	-630	-16620	17784	-14829	-150	-131	-124	-69	-63	-59	-108	40	-158	18	28	-76	-27	-62	62	-32	0
0.061667	-20462	1352	-4244	-23266	3650	-10629	2921	-13284	-17	-10963	-1406	-14817	-93	-11214	-2730	-13159	3512	3969	7707	-23052	-1313	-13797	16474	-18291	1662	-15145	17162	-17666	-480	-16768	18078	-14904	-147	-128	-124	-67	-61	-56	-107	40	-151	20	32	-74	-18	-55	82	-28	0
0.062500	-21807	1227	-4273	-23427	3366	-10535	2868	-13379	-70	-10869	-1400	-14715	-306	-10993	-2676	-12919	3158	3991	7629	-23090	-1492	-13802	16695	-18340	1483	-15256	17361	-17908	-408	-16905	18365	-14972	-148	-127	-119	-65	-62	-56	-103	43	-154	19	35	-73	-18	-60	81	-30	3
0.063333	-22485	1102	-4289	-23609	3055	-10436	2796	-13478	-375	-10784	-1378	-14602	-1017	-10795	-2614	-12688	5511	3992	7556	-23104	-1676	-13804	16940	-18399	1097	-15361	17560	-18135	-354	-17031	18642	-15042	-149	-130	-118	-65	-40	-61	-107	43	-149	20	37	-75	-22	-57	82	-30	0
0.064167	-22477	977	-4294	-23800	2699	-10341	2672	-13574	-468	-10707	-1355	-14476	-1556	-10599	-2542	-12457	7929	3970	7499	-23128	-1613	-13801	17183	-18471	-1238	-15463	17757	-18347	739	-17142	18911	-15106	-147	-128	-115	-69	-64	-60	-110	37	-150	21	35	-77	-21	-58	81	-31	-3
0.065000	-23856	843	-4281	-24005	2487	-10232	2535	-13667	-276	-10632	-1323	-14341	-1692	-10418	-2463	-12226	3586	3929	7445	-23150	-1738	-13784	17442	-18548	-1576	-15554	17953	-18544	1063	-17244	19192	-15168	-151	-128	-124	-65	-64	-62	-111	38	-155	17	32	-79	-26	-61	79	-33	-3
0.065833	-24926	707	-4254	-24229	2154	-10124	2371	-13760	-331	-10560	-1293	-14188	-2089	-10241	-2381	-11994	4889	3876	7408	-23164	-1851	-13752	17708	-18631	-574	-15629	18160	-18721	628	-17315	19437	-15230	-148	-128	-124	-69	-61	-58	-109	27	-151	19	33	-78	-19	-58	81	-31	0
0.066667	-25442	591	-4200	-24455	1828	-10004	2190	-13845	-290	-10485	-1262	-14024	-2395	-10080	-2294	-11768	4928	3813	7387	-23172	-1867	-13708	17974	-18729	-415	-15688	18362	-18883	895	-17372	19683	-15294	-147	-129	-120	-66	-60	-59	-109	35	-154	17	32	-79	-19	-56	79	-34	-4
0.067500	-26151	441	-4129	-24695	1477	-9882	1989	-13928	-289	-10402	-1230	-13852	-2637	-9918	-2201	-11546	3247	3741	7375	-23177	-1895	-13645	18252	-18835	174	-15725	18569	-19033	1126	-17411	19921	-15354	-151	-132	-122	-68	-64	-59	-109	38	-152	18	34	-77	-22	-56	79	-31	-5
0.068333	-26447	317	-4032	-24947	1098	-9758	1792	-14011	-372	-10311	-1205	-13672	-2859	-9758	-2113	-11321	4200	3667	7378	-23172	-1853	-13567	18520	-18953	644	-15742	18774	-19167	1519	-17426	20150	-15407	-148	-129	-121	-68	-63	-59	-107	37	-152	25	36	-76	-25	-59	82	-28	-1
0.069167	-26448	200	-3913	-25204	912	-9632	1546	-14084	-342	-10213	-1183	-13484	-2949	-9603	-2032	-11099	1337	3591	7394	-23164	-1834	-13469	18794	-19076	1656	-15747	18979	-19295	1483	-17424	20366	-15457	-147	-127	-120	-66	-61	-56	-108	39	-151	29	36	-76	-21	-55	87	-18	1
0.070000	-26935	89	-3771	-25473	706	-9500	1316	-14155	-265	-10104	-1172	-13302	-2918	-9439	-1961	-10878	2370	3515	7421	-23147	-1877	-13356	19050	-19210	2656	-15701	19168	-19409	960	-17402	20571	-15505	-147	-129	-119	-65	-62	-56	-105	42	-152	20	37	-74	-16	-53	82	-28	0
0.070833	-26672	-11	-3606	-25741	409	-9364	1085	-14217	-324	-9982	-1161	-13121	-2829	-9273	-1902	-10655	3303	3447	7469	-23122	-1883	-13227	19300	-19352	1626	-15649	19359	-19523	759	-17359	20765	-15544	-144	-119	-118	-66	-58	-53	-105	46	-151	17	34	-76	-19	-55	81	-26	1
0.071667	-25512	-92	-3431	-26014	160	-9235	853	-14251	-420	-9847	-1162	-12945	-2917	-9099	-1861	-10436	-1528	3380	7515	-23089	-2118	-13091	19533	-19502	2517	-15575	19535	-19631	-543	-17304	20940	-15576	-149	-127	-120	-67	-58	-57	-109	40	-151	20	34	-76	-21	-58	80	-29	-3
0.072500	-23834	-160	-3230	-26289	-16	-9103	626	-14328	-449	-9706	-1167	-12777	-3112	-8922	-1839	-10218	5565	3318	7580	-23050	-2007	-12950	19753	-19657	1487	-15489	19692	-19734	-289	-17232	21106	-15596	-149	-128	-119	-69	-65	-58	-104	39	-155	17	35	-68	-21	-49	82	-28	-1
0.073333	-22608	-207	-3018	-26562	-138	-8972	415	-14369	-309	-9547	-1177	-12641	-2964	-8739	-1834	-10003	351	3268	7660	-23000	-1812	-12796	19959	-19810	253	-15379	19840	-19833	-48	-17178	21255	-15604	-151	-126	-119	-59	-66	-56	-105	38	-155	16	32	-76	-22	-57	80	-29	-4
0.074167	-21051	-245	-2792	-26833	-336	-8840	214	-14403	-273	-9386	-1192	-12484	-2871	-8543	-1851	-9789	1128	3227	7755	-22941	-1739	-12644	20141	-19962	478	-15257	19966	-19926	-968	-17045	21388	-15594	-145	-125	-122	-68	-64	-58	-108	40	-149	20	34	-79	-22	-56	81	-26	0
0.075000	-19202	-260	-2556	-27072	-436	-8704	36	-14414	-280	-9212	-1207	-12357	-2798	-8343	-1885	-9577	1758	3195	7862	-22865	-1619	-12494	20307	-20112	368	-15134	20074	-20010	-1257	-16939	21507	-15569	-148	-125	-121	-65	-67	-57	-107	42	-152	18	34	-76	-25	-55	81	-26	0
0.075833	-17103	-260	-2319	-27344	-508	-8578	-121	-14413	-250	-9031	-1227	-12237	-2633	-8153	-1935	-9371	-456	3167	7986	-22776	-1400	-12351	20451	-20251	530	-15010	20163	-20088	-1503	-16819	21608	-15525	-147	-129	-119	-67	-63	-55	-100	44	-154	18	33	-72	-22	-53	86	-26	-6
0.076667	-14446	-249	-2063	-27581	-624	-8453	-258	-14399	-343	-8853	-1249	-12137	-2792	-7933	-2005	-9177	751	3144	8125	-22686	-1326	-12225	20571	-20384	905	-14880	20237	-20151	-1981	-16702	21689	-15471	-156	-127	-118	-64	-63	-56	-102	41	-152	18	33	-77	-21	-52	85	-26	-1
0.077500	-10820	-232	-1853	-27807	-745	-8340	-380	-14364	-423	-8675	-1271	-12053	-2980	-7734	-2088	-8995	3263	3147	8277	-22578	-1147	-12114	20665	-20503	-1028	-14754	20289	-20202	-1470	-16580	21754	-15397	-154	-129	-119	-65	-65	-53	-103	43	-153	20	35	-75	-24	-53	85	-27	-4
0.078333	-8721	-202	-1632	-28010	-874	-8226	-476	-14305	-198	-8502	-1298	-11983	-2647	-7541	-2178	-8823	-780	3119	8447	-22464	-1039	-12020	20739	-20605	-2083	-14643	20323	-20237	-1412	-16459	21795	-15309	-150	-128	-116	-65	-67	-58	-103	41	-150	20	36	-75	-23	-57	85	-26	-3
0.079167	-6569	-173	-1422	-28198	-960	-8118	-550	-14242	-198	-8333	-1330	-11925	-2445	-7355	-2275	-8668	-1435	3106	8631	-22335	-985	-11949	20792	-20683	-703	-14533	20342	-20256	-2562	-16341	21814	-15206	-148	-124	-117	-66	-63	-53	-105	46	-152	11	33	-75	-26	-56	84	-28	7
0.080000	-3540	-143	-1231	-28356	-1003	-8020	-606	-14152	-240	-8179	-1362	-11878	-2298	-7179	-2378	-8527	-185	3093	8825	-22203	-824	-11898	20814	-20746	-387	-14444	20352	-20255	-2736	-16225	21815	-15092	-150	-129	-120	-65	-60	-57	-105	40	-151	19	33	-74	-21	-55	85	-31	-1
0.080833	-576	-116	-1063	-28488	-1125	-7930	-633	-14050	-188	-8037	-1406	-11850	-2225	-7018	-2478	-8405	-2927	3078	9016	-22067	-721	-11871	20818	-20781	-320	-14365	20329	-20235	-2921	-16116	21802	-14962	-150	-128	-121	-65	-65	-58	-105	42	-152	18	29	-88	-23	-58	82	-28	-1
0.081667	2540	-101	-914	-28586	-1276	-7846	-645	-13929	-191	-7905	-1443	-11817	-2126	-6872	-2573	-8301	-1551	3065	9251	-21918	-606	-11866	20798	-20792	-359	-14307	20305	-20185	-3320	-16011	21764	-14818	-151	-133	-124	-67	-66	-56	-107	44	-153	18	37	-76	-25	-56	86	-26	-6
0.082500	5657	-91	-787	-28649	-1298	-7777	-638	-13794	-158	-7794	-1489	-11800	-1952	-6741	-2659	-8222	-3673	3033	9479	-21767	-444	-11877	20760	-20772	-55	-14256	20269	-20105	-3583	-15907	21710	-14667	-149	-127	-117	-62	-62	-53	-105	46	-150	20	33	-65	-23	-52	82	-26	-3
0.083333	8081	-93	-684	-28668	-1357	-7715	-584	-13643	-76	-7691	-1531	-11781	-1662	-6628	-2734	-8159	-4068	3026	9713	-21615	-296	-11913	20695	-20727	863	-14222	20220	-20009	-3901	-15815	21642	-14506	-149	-128	-118	-63	-63	-57	-102	50	-154	20	35	-72	-22	-56	84	-27	-5
0.084167	10592	-113	-607	-28652	-1541	-7668	-583	-13488	-79	-7610	-1581	-11776	-1480	-6535	-2799	-8118	-1235	3000	9953	-21447	-166	-11968	20614	-20666	-417	-14203	20158	-19892	-3627	-15731	21547	-14331	-148	-128	-117	-64	-63	-58	-104	41	-152	20	37	-73	-22	-55	85	-43	-1
0.085000	13725	-147	-552	-28586	-1689	-7634	-530	-13329	-153	-7535	-1630	-11770	-1682	-6462	-2857	-8096	-6442	2968	10190	-21326	-198	-12035	20514	-20563	-689	-14194	20108	-19753	-4218	-15652	21441	-14151	-148	-130	-119	-66	-64	-57	-102	41	-153	20	33	-76	-23	-57	84	-28	0
0.085833	17257	-205	-515	-28472	-1933	-7605	-472	-13167	-331	-7494	-1683	-11767	-2185	-6400	-2899	-8093	-359	2919	10427	-21194	-43	-12110	20396	-20448	-1946	-14198	19990	-19597	-3603	-15574	21311	-13952	-148	-130	-120	-68	-63	-56	-102	43	-149	19	30	-80	-23	-52	84	-28	0
0.086667	19721	-288	-499	-28306	-2078	-7590	-406	-13005	-250	-7463	-1739	-11768	-2208	-6355	-2937	-8114	-2057	2893	10657	-21062	213	-12198	20264	-20305	-4040	-14210	19878	-19421	-2067	-15502	21170	-13746	-154	-131	-120	-65	-63	-58	-105	42	-152	19	30	-75	-23	-57	84	-29	-3
0.087500	21812	-370	-490	-28085	-2194	-7588	-333	-12847	-177	-7442	-1790	-11763	-2279	-6323	-2964	-8150	-3867	2841	10880	-20946	413	-12287	20108	-20154	-3647	-14228	19758	-19230	-1940	-15436	21018	-13532	-155	-130	-121	-64	-63	-57	-103	42	-158	20	28	-76	-17	-57	80	-33	-1
0.088333	23599	-478	-492	-27806	-2304	-7596	-259	-12699	-88	-7433	-1839	-11763	-2354	-6303	-2989	-8199	-793	2795	11100	-20840	525	-12383	19950	-19983	-3620	-14243	19616	-19032	-1144	-15374	20846	-13306	-149	-122	-122	-63	-63	-58	-104	39	-151	21	34	-75	-21	-57	80	-29	0
0.089167	24956	-602	-495	-27476	-2309	-7608	-184	-12557	-47	-7435	-1894	-11763	-2248	-6294	-3012	-8264	-3766	2744	11307	-20750	552	-12476	19777	-19795	-3059	-14266	19457	-18823	-314	-15315	20655	-13068	-150	-127	-119	-63	-61	-57	-107	42	-153	22	35	-76	-22	-51	78	-16	0
0.090000	26126	-697	-493	-27093	-2372	-7637	-88	-12428	-115	-7448	-1947	-11767	-2329	-6293	-3033	-8336	-2730	2665	11503	-20679	731	-12571	19591	-19599	-2196	-14287	19279	-18612	69	-15255	20449	-12815	-150	-130	-119	-65	-66	-58	-107	41	-153	20	34	-77	-23	-56	81	-30	-3
0.090833	27920	-908	-489	-26658	-2573	-7669	-50	-12311	-260	-7469	-2005	-11770	-2731	-6299	-3058	-8419	228	2595	11686	-20619	1228	-12651	19401	-19397	-2855	-14304	19075	-18394	1219	-15195	20225	-12552	-148	-128	-119	-64	-63	-35	-109	41	-152	21	56	-75	-23	-56	80	-32	-1
0.091667	28066	-1081	-469	-26172	-2600	-7706	13	-12208	-23	-7492	-2058	-11774	-2498	-6304	-3092	-8510	-2162	2509	11858	-20577	1457	-12732	19194	-19192	-3330	-14323	18858	-18171	2441	-15140	19978	-12285	-150	-128	-122	-66	-62	-60	-110	37	-153	17	27	-77	-23	-59	76	-32	-3
0.092500	27333	-1270	-434	-25643	-2623	-7749	51	-12118	237	-7525	-2116	-11786	-2188	-6323	-3135	-8611	-4595	2412	12022	-20556	1516	-12810	18979	-18978	-961	-14336	18611	-17948	1833	-15085	19711	-12005	-148	-130	-120	-67	-65	-59	-111	36	-152	16	25	-79	-22	-60	79	-32	-3
0.093333	26925	-1465	-371	-25064	-2680	-7797	81	-12040	355	-7557	-2175	-11794	-1937	-6338	-3191	-8710	-2344	2311	12175	-20546	1854	-12877	18753	-18763	604	-14340	18353	-17720	1744	-15028	19423	-11717	-152	-130	-124	-68	-61	-59	-110	34	-151	16	32	-79	-22	-60	77	-36	-6
0.094167	25959	-1671	-287	-24466	-2743	-7844	97	-11974	508	-7595	-2239	-11812	-1513	-6361	-3250	-8810	-5143	2194	12322	-20553	2067	-12933	18522	-18546	2032	-14342	18076	-17493	1839	-14971	19113	-11415	-148	-130	-121	-69	-60	-61	-108	36	-152	17	35	-79	-23	-59	68	-32	-4
0.095000	24809	-1889	-161	-23831	-2799	-7895	112	-11917	672	-7635	-2308	-11831	-1041	-6388	-3329	-8916	-4018	2066	12460	-20574	2285	-12986	18280	-18331	3442	-14337	17781	-17261	1637	-14921	18775	-11098	-145	-128	-119	-67	-60	-61	-105	41	-151	18	32	-78	-24	-62	80	-30	-1
0.095833	23282	-2115	-40	-23177	-2774	-7944	74	-11878	820	-7668	-2383	-11854	-496	-6406	-3417	-9021	-5125	1921	12595	-20615	2522	-13028	18027	-18123	4631	-14330	17470	-17021	1430	-14859	18416	-10804	-150	-127	-122	-66	-57	-59	-110	39	-159	19	33	-79	-21	-58	80	-29	0
0.096667	21101	-2355	120	-22513	-2759	-7989	26	-11844	1069	-7720	-2463	-11882	247	-6440	-3524	-9122	-6597	1780	12727	-20662	2657	-13060	17766	-17917	6658	-14319	17146	-16780	1019	-14808	18031	-10497	-147	-127	-120	-65	-63	-62	-104	39	-148	17	29	-80	-18	-60	81	-30	2
0.097500	18845	-2591	304	-21847	-2732	-8038	-44	-11819	1229	-7764	-2547	-11917	915	-6481	-3640	-9228	-2657	1619	12862	-20726	2927	-13084	17489	-17713	6854	-14306	16811	-16534	1381	-14756	17626	-10190	-149	-131	-121	-68	-62	-60	-105	38	-151	18	19	-77	-23	-59	78	-28	-4
0.098333	17121	-2837	508	-21188	-2605	-8082	-143	-11808	1243	-7817	-2640	-11964	1436	-6527	-3770	-9332	-6815	1450	12978	-20806	3006	-13100	17199	-17523	7009	-14288	16470	-16289	893	-14712	17200	-9885	-151	-130	-124	-72	-64	-64	-118	34	-156	15	27	-82	-23	-61	78	-32	-1
0.099167	15932	-3093	724	-20544	-2567	-8126	-262	-11798	1011	-7875	-2736	-12012	1627	-6573	-3907	-9430	-2995	1276	13107	-20892	3256	-13107	16902	-17333	7192	-14265	16123	-16030	667	-14670	16758	-9585	-148	-132	-122	-69	-63	-62	-108	34	-151	12	28	-77	-21	-55	77	-32	-1
0.100000	14052	-3352	955	-19908	-2477	-8162	-400	-11789	989	-7933	-2833	-12058	2024	-6625	-4055	-9523	-143	1097	13233	-20990	3695	-13106	16596	-17144	4730	-14240	15769	-15769	2314	-14628	16300	-9288	-152	-130	-125	-68	-64	-61	-109	33	-154	15	29	-78	-21	-59	77	-34	-11
0.100833	12061	-3615	1189	-19318	-2316	-8195	-563	-11786	1067	-7990	-2938	-12118	2446	-6689	-4209	-9612	-4638	917	13364	-21090	3871	-13095	16279	-16990	4558	-14216	15414	-15501	2227	-14597	15828	-9003	-152	-130	-122	-64	-66	-63	-111	36	-165	16	27	-81	-23	-59	75	-32	0
0.101667	10316	-3854	1421	-18763	-2253	-8225	-742	-11786	1060	-8048	-3041	-12173	2808	-6749	-4364	-9701	650	738	13489	-21198	4002	-13072	15953	-16827	4127	-14185	15061	-15223	2362	-14568	15353	-8720	-148	-128	-122	-70	-61	-63	-109	37	-152	17	30	-78	-22	-61	76	-32	0
0.102500	8435	-4139	1642	-18250	-2311	-8259	-940	-11784	989	-8113	-3150	-12237	3168	-6818	-4521	-9779	-1724	576	13616	-21309	4144	-13047	15617	-16678	3610	-14159	14703	-14943	2975	-14543	14880	-8445	-148	-128	-119	-66	-63	-60	-104	38	-144	15	29	-75	-18	-83	78	-32	-1
0.103333	6577	-4401	1858	-17783	-2210	-8291	-1160	-11784	941	-8176	-3257	-12301	3431	-6893	-4677	-9847	-550	378	13740	-21423	4297	-13017	15269	-16540	3053	-14128	14352	-14664	3195	-14537	14401	-8188	-165	-128	-122	-66	-62	-59	-107	40	-152	17	29	-76	-23	-59	79	-31	-4
0.104167	5913	-4662	2051	-17371	-2186	-8325	-1368	-11772	550	-8239	-3369	-12372	3169	-6966	-4819	-9913	2807	201	13858	-21540	4391	-12979	14910	-16410	1314	-14100	14003	-14379	3699	-14504	13925	-7932	-151	-129	-120	-68	-63	-60	-108	38	-151	18	29	-75	-9	-63	81	-31	-3
0.105000	4719	-4904	2223	-17016	-2149	-8353	-1588	-11754	366	-8298	-3481	-12440	3402	-7040	-4977	-9967	2584	25	13972	-21655	4356	-12939	14553	-16294	-1654	-14069	13656	-14098	5101	-14517	13459	-7690	-149	-130	-118	-65	-62	-61	-108	38	-152	16	30	-78	-21	-60	77	-33	0
0.105833	2685	-5158	2369	-16713	-2099	-8390	-1809	-11734	263	-8358	-3597	-12508	3732	-7111	-5116	-10020	-892	-150	14074	-21770	3985	-12899	14190	-16189	-1833	-14038	13313	-13821	4666	-14484	12996	-7452	-151	-130	-104	-68	-61	-62	-107	37	-153	15	30	-77	-23	-60	79	-34	-4
0.106667	1490	-5387	2491	-16466	-2106	-8427	-2027	-11704	101	-8407	-3716	-12579	3944	-7179	-5248	-10041	2283	-316	14168	-21882	3706	-12860	13822	-16104	-1753	-14011	12972	-13572	4161	-14479	12547	-7226	-149	-133	-120	-68	-63	-64	-108	37	-153	12	27	-77	-23	-62	76	-33	-4
0.107500	128	-5602	2583	-16275	-2143	-8465	-2238	-11662	11	-8453	-3834	-12644	4332	-7265	-5364	-10053	212	-482	14250	-21989	3428	-12818	13454	-16008	-1576	-13977	12638	-13274	4102	-14472	12120	-7008	-150	-135	-125	-69	-64	-59	-105	40	-160	16	30	-78	-26	-58	79	-36	-7
0.108333	-1506	-5786	2654	-16135	-2171	-8505	-2435	-11606	-132	-8483	-3951	-12704	4674	-7299	-5472	-10051	539	-638	14323	-22083	3147	-12780	13086	-15932	-1111	-13947	12317	-13015	3754	-14461	11702	-6791	-148	-129	-121	-66	-63	-59	-107	40	-153	18	32	-78	-22	-58	82	-30	-3
0.109167	-2842	-5952	2704	-16045	-2195	-8545	-2619	-11540	-200	-8503	-4068	-12755	5074	-7347	-5550	-10039	434	-794	14383	-22171	2801	-12746	12723	-15858	-960	-13914	11995	-12760	3346	-14455	11315	-6583	-149	-128	-119	-65	-61	-69	-108	40	-154	19	35	-74	-22	-53	79	-29	-1
0.110000	-4293	-6087	2730	-16002	-2206	-8588	-2784	-11467	-121	-8523	-4192	-12798	5502	-7386	-5654	-10011	-2135	-952	14428	-22257	2279	-12721	12364	-15794	132	-13887	11678	-12518	2528	-14443	10938	-6378	-147	-127	-119	-67	-60	-58	-105	42	-149	21	36	-75	-19	-56	82	-29	2
0.110833	-5793	-6196	2741	-16005	-2198	-8627	-2932	-11384	-132	-8533	-4313	-12850	5789	-7416	-5731	-9989	1199	-1107	14457	-22335	1806	-12701	12009	-15738	-36	-13859	11358	-12287	2171	-14432	10577	-6180	-145	-126	-119	-66	-62	-56	-101	44	-149	18	33	-75	-19	-58	81	-27	0
0.111667	-6690	-6277	2736	-16046	-2134	-8661	-3065	-11296	-297	-8532	-4440	-12862	6038	-7440	-5805	-9926	-1886	-1259	14460	-22406	1155	-12693	11659	-15704	-798	-13835	11040	-12062	1231	-14423	10231	-5989	-146	-131	-124	-68	-62	-57	-107	42	-153	16	35	-77	-23	-61	79	-30	-3
0.112500	-6931	-6318	2723	-16127	-2067	-8704	-3185	-11206	-526	-8529	-4570	-12879	5944	-7458	-5872	-9869	-1698	-1413	14446	-22472	585	-12694	11308	-15640	-252	-13819	10724	-11853	-91	-14411	9901	-5802	-147	-133	-122	-69	-64	-59	-109	39	-154	12	33	-76	-21	-60	78	-30	-3
0.113333	-7046	-6323	2711	-16234	-1903	-8736	-3289	-11108	-531	-8519	-4692	-12877	5908	-7472	-5938	-9806	3643	-1564	14431	-22527	315	-12703	10970	-15591	-2729	-13796	10419	-11653	798	-14415	9587	-5623	-152	-130	-124	-69	-62	-58	-104	36	-155	13	30	-77	-18	-59	78	-35	-4
0.114167	-7596	-6293	2709	-16373	-1815	-8763	-3371	-11016	-523	-8509	-4818	-12862	5920	-7481	-6000	-9738	-3048	-1709	14390	-22578	-253	-12723	10635	-15542	-2816	-13776	10110	-11460	52	-14377	9291	-5447	-150	-130	-124	-69	-63	-59	-107	36	-154	9	34	-76	-19	-57	77	-31	-1
0.115000	-7915	-6227	2713	-16543	-1735	-8782	-3442	-10924	-506	-8497	-4937	-12836	5873	-7487	-6061	-9668	1634	-1853	14329	-22622	-841	-12751	10310	-15523	-2581	-13771	9800	-11277	-793	-14356	9002	-5282	-151	-133	-126	-70	-65	-61	-109	32	-155	16	30	-80	-25	-63	75	-34	-4
0.115833	-7921	-6127	2728	-16723	-1630	-8800	-3507	-10838	-499	-8487	-5065	-12793	5747	-7494	-6125	-9594	-565	-1986	14251	-22656	-1426	-12785	9996	-15444	-2236	-13748	9496	-11096	-1339	-14325	8733	-5116	-149	-131	-116	-72	-63	-56	-108	36	-176	18	33	-78	-22	-60	79	-28	-3
0.116667	-7787	-5990	2763	-16920	-1538	-8805	-3562	-10756	-424	-8476	-5167	-12729	5664	-7505	-6190	-9524	-188	-2112	14160	-22676	-1833	-12822	9686	-15393	-1928	-13749	9191	-10921	-2030	-14294	8474	-4965	-151	-127	-125	-67	-64	-59	-109	37	-153	18	29	-78	-23	-59	78	-29	-1
0.117500	-6793	-5818	2810	-17137	-1509	-8807	-3620	-10678	-660	-8473	-5270	-12658	5209	-7517	-6261	-9455	2252	-2213	14048	-22691	-1945	-12882	9383	-15337	-2420	-13727	8889	-10753	-2406	-14257	8233	-4823	-152	-131	-126	-68	-63	-58	-107	38	-146	20	26	-77	-35	-59	78	-30	-5
0.118333	-6032	-5618	2879	-17365	-1473	-8807	-3660	-10617	-654	-8474	-5368	-12579	5000	-7541	-6338	-9385	3486	-2340	13912	-22696	-1989	-12943	9083	-15282	-4637	-13717	8592	-10586	-1847	-14191	7999	-4685	-149	-130	-125	-68	-63	-59	-107	36	-150	16	32	-79	-22	-59	80	-31	0
0.119167	-6384	-5390	2966	-17612	-1315	-8799	-3743	-10562	-462	-8485	-5453	-12489	4948	-7575	-6408	-9323	-971	-2436	13759	-22688	-2427	-13011	8800	-15221	-4137	-13707	8293	-10426	-2953	-14168	7777	-4572	-147	-131	-126	-69	-62	-73	-108	40	-153	18	39	-81	-22	-61	79	-31	0
0.120000	-5847	-5143	3055	-17864	-1210	-8790	-3811	-10513	-477	-8502	-5536	-12390	4695	-7612	-6508	-9264	1783	-2521	13584	-22665	-2701	-13084	8516	-15164	-2915	-13696	7996	-10262	-4408	-14108	7571	-4465	-149	-130	-125	-70	-66	-61	-108	37	-154	17	32	-78	-23	-58	76	-29	-3
0.120833	-5344	-4878	3189	-18115	-1232	-8781	-3894	-10479	-410	-8526	-5608	-12284	4476	-7663	-6606	-9210	702	-2594	13395	-22627	-2973	-13159	8239	-15097	-2498	-13687	7706	-10104	-5252	-14045	7366	-4370	-149	-131	-119	-68	-63	-61	-108	39	-151	18	28	-81	-25	-61	80	-32	-3
0.121667	-4970	-4589	3319	-18372	-1188	-8767	-3978	-10446	-311	-8555	-5668	-12170	4256	-7717	-6707	-9154	252	-2646	13184	-22570	-3296	-13231	7972	-15041	-2096	-13669	7421	-9936	-6330	-13976	7182	-4282	-152	-127	-122	-65	-63	-59	-107	40	-153	22	33	-77	-23	-57	82	-28	0
0.122500	-4419	-4298	3463	-18626	-1211	-8757	-4077	-10424	-288	-8591	-5724	-12054	3916	-7793	-6815	-9103	1529	-2701	12958	-22497	-3404	-13306	7711	-14969	-2238	-13655	7130	-9773	-6994	-13893	6998	-4203	-148	-126	-121	-63	-62	-58	-111	40	-151	20	40	-73	-23	-58	82	-26	0
0.123333	-4435	-4005	3610	-18883	-1209	-8759	-4181	-10403	-229	-8634	-5773	-11940	3571	-7861	-6933	-9056	-1250	-2720	12711	-22413	-3523	-13382	7453	-14909	-1567	-13636	6843	-9615	-7563	-13803	6816	-4139	-148	-130	-120	-69	-62	-59	-107	41	-151	19	29	-81	-23	-56	80	-29	-4
0.124167	-4898	-3714	3755	-19138	-1082	-8762	-4310	-10390	-98	-8684	-5819	-11822	3207	-7937	-7051	-9010	1811	-2739	12445	-22304	-3534	-13456	7203	-14850	-1279	-13614	6558	-9447	-7636	-13715	6641	-4072	-147	-130	-120	-66	-62	-62	-108	30	-155	17	35	-75	-21	-60	80	-26	-3
0.125000	-4707	-3418	3901	-19381	-1090	-8768	-4426	-10373	-161	-8731	-5863	-11698	2669	-8013	-7177	-8960	1586	-2748	12170	-22182	-3594	-13518	6963	-14794	-2194	-13585	6270	-9285	-7534	-13629	6464	-4006	-149	-131	-122	-66	-63	-60	-104	40	-154	16	33	-77	-23	-57	84	-28	-4
0.125833	-4140	-3138	4037	-19603	-1246	-8780	-4552	-10351	-436	-8791	-5904	-11570	1828	-8099	-7308	-8914	-597	-2751	11888	-22048	-3682	-13577	6728	-14744	-1264	-13560	5981	-9118	-8269	-13534	6287	-3942	-149	-130	-120	-62	-63	-59	-107	40	-152	19	34	-78	-23	-56	82	-28	-3
0.126667	-3524	-2868	4168	-19811	-1378	-8798	-4678	-10331	-487	-8836	-5946	-11444	970	-8177	-7439	-8859	7206	-2738	11594	-21898	-3542	-13627	6494	-14700	-2990	-13530	5686	-8952	-6579	-13435	6100	-3875	-150	-127	-120	-64	-64	-59	-105	43	-152	19	35	-77	-8	-56	81	-28	7
0.127500	-3711	-2611	4277	-20003	-1451	-8830	-4801	-10290	-459	-8880	-5984	-11308	337	-8224	-7569	-8806	1098	-2726	11296	-21733	-3698	-13663	6281	-14659	-3556	-13492	5394	-8785	-5564	-13343	5906	-3799	-151	-130	-118	-65	-61	-60	-108	43	-154	20	13	-76	-22	-57	80	-27	-5
0.128333	-3825	-2370	4374	-20165	-1510	-8863	-4919	-10280	-524	-8923	-6039	-11172	-211	-8317	-7701	-8750	5091	-2705	11000	-21560	-3837	-13692	6063	-14627	-3403	-13449	5097	-8623	-4896	-13255	5708	-3715	-148	-95	-118	-65	-60	-58	-104	43	-153	20	37	-73	-21	-57	87	-22	0
0.129167	-4066	-2151	4449	-20301	-1567	-8901	-5027	-10238	-475	-8968	-6105	-11034	-825	-8379	-7834	-8689	4412	-2681	10705	-21380	-3936	-13708	5859	-14594	-3485	-13409	4794	-8463	-3535	-13174	5498	-3623	-146	-114	-116	-62	-60	-57	-101	50	-148	27	40	-73	-21	-57	85	-24	0
0.130000	-4439	-1955	4504	-20415	-1653	-8948	-5129	-10197	-362	-9005	-6155	-10894	-1565	-8430	-7959	-8623	3546	-2670	10411	-21203	-3920	-13724	5664	-14576	-3337	-13365	4489	-8306	-2233	-13097	5277	-3523	-145	-124	-116	-63	-60	-53	-102	46	-150	23	40	-73	-17	-51	87	-15	1
0.130833	-4206	-1780	4521	-20488	-1753	-9001	-5217	-10153	-568	-9039	-6227	-10751	-2701	-8476	-8081	-8560	5327	-2621	10125	-21019	-3939	-13713	5471	-14561	-3272	-13321	4179	-8156	-1079	-13030	5041	-3399	-148	-124	-113	-62	-61	-53	-103	45	-150	24	37	-74	-22	-52	87	-23	-4
0.131667	-3667	-1633	4541	-20537	-1878	-9054	-5296	-10105	-700	-9070	-6309	-10606	-3386	-8516	-8195	-8496	7456	-2588	9851	-20839	-3868	-13701	5283	-14558	-5384	-13276	3869	-8010	1290	-12974	4796	-3298	-149	-129	-126	-68	-64	-58	-101	41	-154	18	20	-59	-25	-57	81	-31	-6
0.132500	-4763	-1502	4525	-20545	-1935	-9116	-5364	-10059	-469	-9096	-6404	-10459	-3520	-8548	-8297	-8430	2668	-2543	9583	-20662	-3944	-13683	5103	-14544	-5467	-13232	3564	-7869	2463	-12926	4543	-3169	-159	-127	-126	-66	-63	-42	-103	41	-155	18	35	-75	-22	-55	84	-30	-4
0.133333	-5388	-1388	4490	-20522	-1975	-9176	-5416	-10007	-431	-9110	-6490	-10312	-3718	-8571	-8384	-8357	3960	-2488	9336	-20489	-4073	-13655	4927	-14538	-4071	-13175	3265	-7735	2645	-12887	4287	-3041	-152	-129	-119	-65	-63	-56	-104	38	-151	18	36	-76	-24	-50	80	-32	-5
0.134167	-5700	-1291	4438	-20465	-1984	-9236	-5457	-9962	-350	-9123	-6568	-10169	-3694	-8593	-8460	-8286	3593	-2424	9098	-20322	-4121	-13625	4757	-14528	-3496	-13126	2974	-7604	3676	-12854	4022	-2878	-148	-128	-120	-65	-60	-56	-121	41	-154	20	33	-72	-19	-53	81	-27	0
0.135000	-6380	-1204	4364	-20380	-1930	-9299	-5489	-9907	-174	-9128	-6697	-10032	-3613	-8615	-8520	-8220	1367	-2337	8877	-20161	-4214	-13589	4587	-14515	-2447	-13073	2690	-7482	4261	-12836	3754	-2769	-150	-127	-118	-67	-62	-55	-104	39	-153	20	35	-50	-25	-58	80	-26	-4
0.135833	-6906	-1135	4269	-20263	-1809	-9362	-5508	-9857	-99	-9134	-6808	-9900	-3487	-8631	-8564	-8152	2669	-2265	8669	-20014	-4267	-13555	4426	-14493	-1583	-13025	2419	-7356	4514	-12818	3492	-2634	-147	-128	-118	-66	-64	-57	-104	42	-151	19	36	-73	-23	-55	81	-27	0
0.136667	-7394	-1067	4162	-20124	-1732	-9417	-5521	-9814	33	-9136	-6921	-9780	-3195	-8640	-8595	-8100	-283	-2165	8475	-19850	-4214	-13519	4256	-14464	-184	-12973	2157	-7247	4610	-12812	3236	-2506	-147	-126	-120	-64	-61	-58	-103	67	-151	18	30	-74	-21	-65	84	-27	1
0.137500	-8077	-995	4036	-19963	-1540	-9469	-5529	-9772	329	-9137	-7029	-9674	-2993	-8681	-8612	-8033	657	-2056	8295	-19737	-4210	-13485	4089	-14422	1353	-12924	1919	-7134	4723	-12812	2982	-2392	-150	-131	-120	-68	-61	-57	-103	43	-150	16	34	-74	-19	-55	81	-28	-3
0.138333	-8473	-947	3899	-19789	-1336	-9534	-5528	-9735	446	-9139	-7147	-9580	-2757	-8713	-8622	-7990	2018	-1934	8122	-19599	-4324	-13456	3912	-14371	907	-12882	1694	-7022	5027	-12818	2739	-2285	-146	-129	-118	-65	-60	-59	-103	40	-151	15	33	-74	-17	-55	86	-27	-3
0.139167	-8222	-884	3744	-19605	-1154	-9587	-5524	-9693	319	-9139	-7261	-9505	-2681	-8755	-8623	-7952	-2775	-1800	7959	-19490	-4544	-13425	3732	-14301	2159	-12841	1486	-6916	3917	-12829	2505	-2194	-150	-130	-119	-56	-64	-60	-103	42	-151	16	33	-74	-24	-58	79	-29	-3
0.140000	-7252	-815	3576	-19414	-1007	-9644	-5513	-9659	132	-9150	-7370	-9447	-2801	-8799	-8622	-7923	4942	-1658	7804	-19381	-4445	-13403	3544	-14215	1378	-12806	1297	-6805	4726	-12842	2290	-2122	-155	-131	-122	-80	-66	-62	-105	38	-144	15	29	-76	-26	-57	79	-33	-6
0.140833	-7031	-736	3400	-19214	-945	-9689	-5503	-9622	101	-9160	-7477	-9410	-2684	-8857	-8612	-7905	279	-1504	7656	-19269	-4382	-13380	3352	-14113	217	-12773	1126	-6697	5580	-12858	2090	-2064	-149	-130	-122	-68	-63	-60	-105	40	-153	15	29	-77	-25	-55	80	-31	-4
0.141667	-6643	-643	3216	-19027	-861	-9730	-5477	-9580	97	-9169	-7573	-9386	-2535	-8915	-8596	-7890	1308	-1340	7518	-19162	-4347	-13361	3158	-13990	344	-12746	983	-6580	4934	-12876	1912	-2027	-150	-129	-124	-68	-63	-60	-105	40	-155	17	26	-75	-19	-56	80	-33	-1
0.142500	-6132	-532	3032	-18845	-792	-9772	-5452	-9534	144	-9180	-7664	-9383	-2486	-8979	-8584	-7898	2545	-1170	7381	-19054	-4249	-13341	2949	-13844	160	-12726	854	-6463	4823	-12897	1752	-2005	-147	-128	-119	-65	-61	-60	-107	43	-152	17	32	-74	-21	-57	82	-28	0
0.143333	-5488	-411	2833	-18664	-780	-9814	-5424	-9500	206	-9203	-7747	-9400	-2568	-9052	-8577	-7911	325	-994	7246	-18951	-4172	-13329	2737	-13682	40	-12716	747	-6349	4722	-12918	1607	-2009	-150	-127	-121	-68	-62	-60	-103	30	-153	17	33	-74	-24	-53	91	-30	-5
0.144167	-4330	-286	2628	-18496	-697	-9854	-5400	-9457	49	-9232	-7821	-9438	-3011	-9129	-8568	-7934	1787	-813	7118	-18841	-4059	-13319	2522	-13510	-136	-12710	652	-6231	4278	-12942	1493	-2032	-147	-125	-120	-67	-63	-60	-105	41	-151	17	33	-75	-22	-57	82	-28	0
0.145000	-2378	-122	2423	-18348	-800	-9894	-5356	-9416	-170	-9267	-7888	-9501	-3617	-9218	-8565	-7970	4481	-631	6987	-18738	-3714	-13308	2308	-13318	-2344	-12721	584	-6120	5050	-12970	1397	-2074	-146	-129	-119	-67	-64	-57	-104	53	-151	12	32	-56	-21	-57	81	-28	-3
0.145833	-2005	42	2215	-18212	-909	-9932	-5319	-9378	-195	-9307	-7939	-9573	-3789	-9291	-8559	-8016	382	-448	6867	-18634	-3630	-13301	2093	-13117	-3736	-12736	529	-6007	5380	-12991	1324	-2135	-148	-132	-120	-69	-65	-58	-105	40	-150	18	29	-77	-21	-55	85	-40	0
0.146667	-1756	219	2010	-18089	-991	-9972	-5275	-9340	-380	-9349	-7983	-9664	-4010	-9371	-8558	-8068	-189	-258	6745	-18527	-3523	-13291	1882	-12906	-2979	-12761	491	-5901	4054	-13021	1273	-2213	-149	-127	-122	-48	-60	-51	-100	41	-155	-8	29	-77	-22	-56	84	-29	1
0.147500	-1118	409	1806	-18002	-1057	-10012	-5233	-9306	-333	-9401	-8008	-9771	-4218	-9450	-8558	-8134	830	-72	6627	-18424	-3333	-13286	1678	-12688	-3012	-12790	468	-5801	3520	-13049	1250	-2313	-150	-128	-126	-68	-60	-59	-103	39	-152	19	30	-77	-22	-56	85	-28	-3
0.148333	-754	609	1603	-17881	-1134	-10055	-5188	-9277	-262	-9451	-8022	-9887	-4428	-9526	-8556	-8203	-1925	118	6516	-18321	-3284	-13274	1485	-12467	-2772	-12828	467	-5717	3003	-13072	1230	-2426	-150	-128	-124	-67	-63	-58	-110	37	-156	17	32	-80	-22	-58	79	-30	-1
0.149167	-24	817	1397	-17800	-1284	-10120	-5143	-9255	-246	-9507	-8020	-10018	-4675	-9597	-8554	-8280	-618	312	6406	-18223	-3047	-13263	1316	-12240	-2536	-12866	484	-5644	2398	-13088	1241	-2553	-147	-128	-120	-66	-61	-55	-101	42	-151	19	33	-76	-21	-56	82	-28	-3
0.150000	525	1038	1203	-17719	-1381	-10135	-5095	-9238	-77	-9543	-7999	-10150	-4769	-9654	-8539	-8363	-3173	500	6297	-18129	-2813	-13256	1163	-12022	-2021	-12907	512	-5591	1671	-13103	1267	-2698	-148	-122	-120	-68	-61	-57	-103	41	-150	21	38	-76	-17	-55	85	-27	0
0.150833	500	1258	1007	-17653	-1486	-10171	-5046	-9233	161	-9607	-7966	-10296	-4657	-9704	-8529	-8455	-3630	702	6191	-18048	-2615	-13241	1019	-11809	-623	-12949	557	-5567	673	-13115	1303	-2859	-146	-122	-122	-67	-61	-56	-102	42	-149	20	33	-77	-23	-57	84	-27	-3
0.151667	721	1484	813	-17595	-1607	-10210	-5005	-9240	343	-9657	-7916	-10446	-4666	-9745	-8509	-8555	-1048	891	6078	-17976	-2403	-13226	931	-11600	-1058	-12992	616	-5554	217	-13113	1350	-3040	-150	-128	-125	-68	-59	-58	-105	38	-154	18	32	-77	-23	-58	80	-29	-4
0.152500	1320	1708	622	-17541	-1773	-10245	-4971	-9261	334	-9705	-7850	-10602	-4742	-9776	-8485	-8659	-6811	1087	5965	-17917	-2442	-13215	861	-11409	-260	-13031	691	-5574	-1385	-13103	1399	-3233	-150	-129	-125	-68	-64	-55	-105	40	-156	12	30	-76	-21	-57	80	-28	-6
0.153333	2382	1930	425	-17491	-1908	-10274	-4934	-9289	232	-9740	-7763	-10753	-4942	-9794	-8451	-8771	-762	1276	5854	-17871	-2198	-13192	816	-11219	-355	-13056	783	-5620	-1782	-13079	1463	-3443	-153	-126	-120	-69	-63	-58	-105	38	-149	18	28	-75	-23	-58	82	-33	-3
0.154167	2773	2159	235	-17485	-1984	-10295	-4905	-9331	446	-9767	-7664	-10908	-4732	-9792	-8406	-8885	-2518	1473	5734	-17841	-1934	-13164	804	-11049	-1714	-13071	886	-5692	-1049	-13047	1524	-3674	-164	-126	-122	-66	-63	-58	-105	37	-153	20	32	-75	-23	-59	79	-26	0
0.155000	3254	2385	38	-17405	-2113	-10309	-4875	-9382	538	-9781	-7552	-11062	-4484	-9806	-8362	-9005	-4782	1666	5611	-17833	-1764	-13132	826	-10882	-941	-13074	998	-5796	-2005	-13002	1585	-3918	-150	-126	-120	-64	-57	-61	-104	41	-148	19	34	-74	-26	-59	80	-31	-3
0.155833	3942	2607	-161	-17368	-2215	-10315	-4853	-9447	416	-9789	-7424	-11211	-4213	-9763	-8298	-9130	-1505	1858	5478	-17849	-1493	-13093	877	-10741	-757	-13061	1122	-5922	-2281	-12946	1645	-4184	-147	-127	-121	-68	-66	-61	-103	40	-151	18	34	-74	-24	-58	85	-25	0
0.156667	4601	2829	-366	-17332	-2343	-10309	-4833	-9536	350	-9779	-7292	-11352	-3863	-9730	-8229	-9257	-4327	2049	5334	-17886	-1250	-13037	956	-10613	-565	-13033	1247	-6087	-2225	-12878	1696	-4477	-149	-130	-118	-70	-65	-50	-107	40	-151	16	28	-81	-23	-60	79	-33	-5
0.157500	5074	3049	-582	-17303	-2429	-10294	-4814	-9604	312	-9759	-7144	-11498	-3675	-9689	-8150	-9388	-3208	2238	5187	-17942	-981	-12966	1061	-10494	-137	-12978	1384	-6266	-2528	-12802	1749	-4785	-148	-131	-120	-70	-64	-61	-105	39	-153	17	28	-79	-23	-59	80	-32	-5
0.158333	6596	3268	-800	-17276	-2560	-10258	-4792	-9694	49	-9724	-6990	-11625	-3728	-9633	-8059	-9517	127	2423	5032	-18022	-553	-12866	1187	-10393	-1224	-12908	1516	-6464	-1896	-12726	1794	-5119	-153	-131	-121	-67	-62	-60	-105	39	-153	18	52	-77	-21	-57	81	-34	-4
0.159167	7274	3484	-1033	-17254	-2627	-10213	-4738	-9785	146	-9673	-6838	-11745	-3351	-9574	-7963	-9643	-2214	2619	4865	-18125	-201	-12766	1326	-10301	-2598	-12813	1666	-6678	-819	-12642	1832	-5467	-151	-128	-119	-67	-63	-58	-107	38	-151	16	29	-75	-22	-60	78	-34	-4
0.160000	7392	3705	-1279	-17239	-2623	-10155	-4748	-9884	230	-9595	-6681	-11847	-2975	-9509	-7854	-9769	-4426	2810	4693	-18250	38	-12633	1480	-10227	-1159	-12702	1779	-6908	-1474	-12561	1869	-5867	-152	-131	-111	-68	-66	-60	-111	36	-153	13	27	-79	-22	-59	76	-36	-5
0.160833	8148	3919	-1530	-17229	-2628	-10076	-4718	-9980	157	-9522	-6532	-11943	-2597	-9440	-7733	-9894	-1583	3000	4518	-18393	431	-12474	1640	-10166	-369	-12572	1915	-7152	-1572	-12479	1904	-6279	-148	-132	-120	-68	-63	-58	-105	41	-150	16	29	-78	-22	-61	73	-32	-7
0.161667	8633	4132	-1798	-17228	-2511	-9989	-4682	-10076	125	-9425	-6380	-12012	-1978	-9368	-7601	-10007	-4186	3191	4340	-18556	753	-12286	1800	-10111	136	-12418	2020	-7400	-1436	-12393	1939	-6721	-148	-127	-119	-67	-55	-58	-103	43	-148	20	34	-74	-18	-58	81	-32	1
0.162500	8934	4344	-2066	-17190	-2420	-9884	-4638	-10170	-9	-9317	-6234	-12073	-1325	-9288	-7464	-10109	-2830	3378	4159	-18733	1031	-12072	1963	-10067	362	-12264	2131	-7656	-1559	-12304	1981	-7190	-146	-127	-118	-63	-59	-57	-101	43	-150	16	32	-74	-18	-56	82	-29	2
0.163333	9245	4549	-2348	-17245	-2387	-9772	-4590	-10262	-205	-9198	-6095	-12121	-815	-9204	-7325	-10206	-3803	3561	3980	-18934	1484	-11834	2113	-10038	563	-12071	2215	-7922	-1642	-12224	2018	-7693	-150	-128	-119	-66	-63	-73	-107	42	-149	20	32	-88	-22	-57	80	-30	-5
0.164167	9113	4748	-2633	-17269	-2165	-9656	-4535	-10346	-153	-9074	-5968	-12151	-222	-9132	-7176	-10286	-5362	3742	3798	-19140	1963	-11571	2252	-10018	1717	-11884	2292	-8194	-2041	-12139	2065	-8225	-146	-127	-119	-67	-63	-56	-105	43	-153	20	32	-77	-18	-56	80	-30	-3
0.165000	8757	4938	-2925	-17305	-2054	-9524	-4474	-10422	-162	-8944	-5853	-12171	419	-9046	-7025	-10358	-1666	3917	3623	-19362	2395	-11286	2377	-10002	1117	-11692	2354	-8474	-1850	-12037	2117	-8791	-148	-130	-120	-87	-66	-60	-109	42	-155	9	28	-78	-22	-60	78	-32	-6
0.165833	8827	5118	-3214	-17349	-1958	-9394	-4410	-10489	-358	-8814	-5746	-12175	1039	-8956	-6869	-10410	-6407	4085	3456	-19594	2658	-10982	2487	-9994	1014	-11496	2409	-8770	-2582	-11924	2188	-9382	-148	-129	-120	-67	-64	-60	-105	43	-151	15	30	-77	-23	-58	81	-28	-4
0.166667	9603	5292	-3490	-17392	-1819	-9258	-4336	-10552	-667	-8676	-5644	-12168	1464	-8837	-6712	-10445	-3115	4247	3302	-19829	3095	-10660	2583	-9994	1411	-11295	2453	-9064	-2964	-11797	2273	-10001	-149	-129	-120	-67	-75	-50	-108	40	-151	18	32	-77	-22	-55	81	-31	-1
0.167500	9724	5450	-3759	-17451	-1584	-9120	-4260	-10579	-737	-8539	-5547	-12149	1935	-8758	-6559	-10468	-668	4396	3156	-20070	3663	-10329	2660	-10003	-425	-11097	2492	-9367	-1411	-11652	2365	-10636	-148	-130	-120	-69	-63	-59	-107	41	-152	18	33	-77	-21	-56	80	-26	-3
0.168333	9296	5597	-4011	-17516	-1433	-8985	-4181	-10608	-884	-8409	-5461	-12124	1994	-8670	-6405	-10471	-5643	4534	3025	-20310	4041	-9988	2723	-10018	305	-10906	2527	-9684	-1757	-11481	2480	-11273	-147	-127	-116	-65	-60	-59	-104	41	-151	16	35	-75	-21	-57	84	-26	0
0.169167	8852	5728	-4214	-17593	-1417	-8851	-4101	-10621	-938	-8279	-5380	-12092	1963	-8529	-6262	-10461	-1113	4659	2908	-20551	4442	-9652	2776	-10037	691	-10713	2557	-10011	-1691	-11288	2608	-11923	-147	-124	-116	-60	-62	-55	-99	43	-152	21	36	-72	-21	-53	82	-29	0
0.170000	8155	5835	-4462	-17676	-1327	-8728	-4020	-10625	-954	-8159	-5306	-12058	1898	-8401	-6126	-10429	-4147	4767	2801	-20787	4873	-9322	2816	-10057	1441	-10529	2586	-10346	-1331	-11064	2762	-12562	-136	-121	-116	-63	-76	-58	-102	43	-149	22	37	-73	-24	-51	88	-23	1
0.170833	7030	5927	-4655	-17772	-1193	-8605	-3937	-10613	-1013	-8045	-5234	-12021	1704	-8266	-5990	-10385	-3700	4860	2708	-21019	5296	-9009	2851	-10083	2695	-10351	2617	-10697	-1485	-10810	2930	-13184	-147	-120	-117	-63	-61	-53	-101	42	-146	23	34	-60	-22	-51	86	-17	-3
0.171667	6768	5999	-4820	-17883	-1133	-8488	-3853	-10616	-1193	-7939	-5166	-11980	1038	-8125	-5871	-10329	-937	4929	2628	-21241	5846	-8698	2880	-10121	3014	-10179	2652	-11051	-992	-10533	3116	-13775	-148	-116	-122	-66	-67	-52	-103	39	-156	21	37	-74	-21	-52	85	-26	-1
0.172500	5519	6050	-4960	-18005	-1024	-8382	-3784	-10567	-1023	-7846	-5104	-11941	824	-7980	-5763	-10261	-1583	4982	2566	-21451	6353	-8418	2924	-10157	2480	-10003	2692	-11412	356	-10237	3315	-14324	-150	-126	-121	-65	-62	-56	-104	36	-156	17	33	-74	-25	-55	85	-26	-8
0.173333	3089	6082	-5068	-18139	-955	-8282	-3703	-10525	-786	-7759	-5033	-11891	758	-7831	-5667	-10181	-5278	5014	2519	-21647	6613	-8162	2939	-10196	4795	-9840	2740	-11771	-391	-9916	3531	-14814	-156	-136	-120	-67	-64	-56	-104	37	-152	20	33	-75	-22	-53	82	-30	-5
0.174167	1470	6098	-5141	-18287	-782	-8186	-3631	-10481	-665	-7678	-4966	-11857	616	-7675	-5580	-10087	-2254	5033	2482	-21826	6907	-7931	2977	-10246	6849	-9662	2788	-12122	-894	-9581	3761	-15233	-151	-126	-116	-65	-64	-55	-105	38	-154	19	33	-75	-22	-53	84	-25	-6
0.175000	-193	6102	-5201	-18450	-595	-8086	-3549	-10429	-431	-7605	-4896	-11810	593	-7522	-5482	-9985	-4445	5034	2463	-21985	7219	-7730	3034	-10278	8444	-9489	2877	-12469	-832	-9240	3997	-15581	-138	-124	-117	-64	-82	-56	-107	67	-152	23	36	-74	-21	-58	80	-25	0
0.175833	-1998	6089	-5231	-18626	-491	-7992	-3471	-10376	-300	-7536	-4824	-11764	477	-7367	-5435	-9879	-3534	5013	2453	-22126	7566	-7555	3101	-10305	9959	-9311	2963	-12808	-1178	-8892	4245	-15842	-149	-129	-119	-64	-61	-55	-103	39	-152	20	36	-84	-24	-53	84	-24	-1
0.176667	-3744	6068	-5240	-18801	-273	-7897	-3386	-10330	-262	-7467	-4749	-11719	355	-7216	-5378	-9771	-3082	4985	2458	-22249	7825	-7407	3178	-10370	10894	-9120	3062	-13134	-1411	-8553	4489	-16019	-147	-125	-121	-64	-62	-56	-103	40	-151	21	35	-75	-24	-53	84	-25	0
0.177500	-5609	6035	-5233	-19022	-49	-7801	-3314	-10276	-79	-7414	-4668	-11666	455	-7074	-5324	-9671	-5354	4933	2470	-22347	7923	-7293	3275	-10418	12424	-8921	3175	-13440	-1841	-8224	4727	-16107	-147	-129	-119	-65	-62	-55	-101	42	-149	22	35	-77	-21	-52	84	-24	-4
0.178333	-7791	5998	-5213	-19239	70	-7695	-3236	-10229	124	-7362	-4583	-11616	488	-6935	-5286	-9570	-1406	4876	2495	-22433	7953	-7199	3387	-10472	12510	-8715	3297	-13729	-1797	-7915	4950	-16108	-148	-126	-120	-64	-62	-56	-105	41	-154	19	32	-88	-25	-55	81	-25	0
0.179167	-9241	5960	-5188	-19473	167	-7583	-3162	-10187	206	-7309	-4499	-11556	547	-6805	-5250	-9475	-3739	4806	2527	-22497	7912	-7126	3516	-10533	11932	-8503	3432	-13995	-2219	-7631	5155	-16027	-150	-128	-120	-65	-62	-55	-105	41	-151	18	30	-76	-19	-57	76	-31	-3
0.180000	-9765	5920	-5164	-19710	180	-7473	-3090	-10149	102	-7257	-4409	-11479	274	-6684	-5215	-9391	-2533	4727	2571	-22545	7744	-7075	3657	-10586	12439	-8286	3582	-14240	-2901	-7377	5342	-15867	-148	-128	-121	-61	-66	-58	-107	42	-154	18	30	-78	-22	-57	82	-30	-6
0.180833	-10502	5889	-5144	-19953	204	-7324	-3019	-10120	235	-7204	-4316	-11428	81	-6574	-5182	-9320	3681	4635	2619	-22578	7723	-7032	3807	-10649	9807	-8060	3737	-14468	-1197	-7151	5502	-15639	-152	-128	-121	-66	-65	-60	-107	40	-153	16	29	-80	-24	-58	80	-30	-5
0.181667	-11678	5862	-5131	-20196	323	-7177	-2952	-10120	366	-7147	-4217	-11356	-178	-6474	-5149	-9258	-1925	4548	2680	-22595	7510	-6996	3981	-10720	8842	-7827	3902	-14672	-1183	-6953	5634	-15369	-151	-132	-126	-43	-64	-58	-110	36	-156	16	32	-79	-22	-58	79	-33	-3
0.182500	-12587	5846	-5130	-20437	402	-7010	-2887	-10082	357	-7085	-4116	-11276	-630	-6381	-5114	-9213	3837	4464	2750	-22594	7246	-6959	4159	-10790	7707	-7576	4080	-14854	-1068	-6784	5734	-15035	-147	-126	-119	-66	-62	-58	-103	42	-154	21	33	-75	-21	-56	81	-29	0
0.183333	-13189	5844	-5146	-20673	409	-6834	-2826	-10065	236	-7009	-4015	-11237	-1086	-6300	-5079	-9187	2191	4369	2818	-22583	6815	-6927	4343	-10866	6588	-7360	4257	-15020	-356	-6648	5803	-14685	-152	-129	-119	-65	-75	-57	-105	42	-151	20	33	-76	-25	-57	78	-31	-4
0.184167	-13601	5875	-5180	-20903	545	-6644	-2769	-10057	200	-6932	-3917	-11107	-1475	-6225	-5036	-9172	2811	4281	2891	-22558	6435	-6882	4530	-10948	5569	-7130	4438	-15171	151	-6532	5840	-14313	-149	-128	-121	-69	-63	-59	-111	40	-152	19	32	-78	-23	-58	79	-32	0
0.185000	-13028	5886	-5240	-21122	518	-6439	-2712	-10053	-73	-6827	-3816	-11025	-2420	-6157	-4989	-9175	5691	4196	2966	-22518	5992	-6825	4722	-11033	4112	-6905	4616	-15308	980	-6429	5847	-13947	-151	-129	-122	-66	-62	-53	-105	41	-154	18	32	-77	-23	-56	75	-33	-1
0.185833	-12529	5927	-5318	-21329	342	-6225	-2654	-10053	-253	-6738	-3727	-10936	-3188	-6095	-4936	-9189	7114	4118	3041	-22464	5647	-6735	4911	-11126	1204	-6683	4798	-15432	3288	-6336	5834	-13579	-148	-127	-122	-67	-62	-58	-109	39	-154	17	34	-77	-22	-55	77	-9	-3
0.186667	-13439	5963	-5420	-21518	102	-6002	-2602	-10047	-242	-6627	-3639	-10852	-3626	-6043	-4874	-9222	2500	4048	3110	-22396	4993	-6661	5097	-11219	1045	-6474	4975	-15548	3670	-6251	5797	-13229	-153	-129	-137	-67	-61	-59	-109	38	-154	16	30	-79	-21	-57	78	-34	0
0.187500	-13583	6063	-5544	-21689	-215	-5775	-2548	-10051	-367	-6492	-3561	-10770	-4227	-5991	-4804	-9266	4970	3987	3169	-22316	4305	-6550	5278	-11320	1487	-6270	5125	-15657	3494	-6149	5748	-12904	-150	-132	-121	-69	-60	-60	-108	41	-152	16	33	-75	-21	-59	76	-34	-4
0.188333	-13478	6153	-5684	-21844	-504	-5542	-2489	-10049	-468	-6349	-3510	-10695	-4734	-5943	-4728	-9294	3544	3940	3234	-22215	3695	-6418	5455	-11420	1262	-6077	5313	-15758	4282	-6041	5695	-12606	-144	-127	-120	-66	-64	-61	-105	36	-150	16	34	-90	-25	-57	79	-33	0
0.189167	-13474	6244	-5835	-21975	-751	-5310	-2429	-10042	-511	-6190	-3428	-10627	-5159	-5900	-4648	-9378	2686	3903	3287	-22098	2988	-6265	5627	-11526	1338	-5888	5471	-15855	4555	-5917	5638	-12348	-146	-127	-118	-65	-61	-58	-105	41	-152	20	35	-75	-17	-59	78	-32	1
0.190000	-13276	6373	-6005	-22097	-827	-5079	-2367	-10028	-434	-6019	-3383	-10590	-5525	-5857	-4560	-9444	3317	3878	3330	-21967	2395	-6091	5791	-11634	1071	-5715	5610	-15953	4713	-5771	5588	-12119	-151	-143	-117	-68	-64	-60	-112	38	-153	16	35	-75	-21	-59	79	-32	-1
0.190833	-13347	6500	-6181	-22197	-948	-4851	-2306	-10014	-302	-5832	-3354	-10529	-5645	-5813	-4473	-9512	106	3870	3371	-21818	1781	-5892	5952	-11742	1717	-5538	5743	-16044	4531	-5596	5554	-11923	-148	-128	-119	-66	-62	-59	-109	41	-151	18	30	-77	-24	-58	80	-32	9
0.191667	-13689	6637	-6364	-22289	-1188	-4628	-2234	-9988	-182	-5642	-3334	-10489	-5681	-5766	-4382	-9580	2561	3874	3396	-21648	1139	-5681	6107	-11858	2037	-5369	5861	-16139	4438	-5393	5540	-11743	-152	-131	-124	-70	-58	-61	-110	36	-153	15	32	-77	-22	-61	78	-32	-1
0.192500	-13525	6779	-6541	-22350	-1461	-4411	-2167	-9962	-233	-5424	-3328	-10473	-5630	-5717	-4296	-9651	1663	3893	3420	-21464	497	-5459	6258	-11970	1277	-5203	5964	-16231	4188	-5167	5551	-11630	-151	-128	-127	-68	-63	-61	-110	36	-154	10	26	-78	-25	-59	79	-35	-1
0.193333	-12579	6923	-6725	-22405	-1729	-4198	-2099	-9925	-412	-5206	-3331	-10441	-5596	-5663	-4214	-9719	-1050	3925	3434	-21256	-313	-5222	6406	-12086	2195	-5031	6051	-16310	2633	-4910	5593	-11518	-147	-132	-125	-69	-64	-61	-110	38	-153	12	32	-78	-21	-60	78	-32	-4
0.194167	-11296	7068	-6897	-22444	-1974	-3996	-2030	-9880	-480	-4984	-3349	-10471	-5487	-5607	-4140	-9780	6269	3973	3446	-21029	-630	-4977	6550	-12205	-102	-4858	6130	-16391	3377	-4637	5668	-11425	-149	-130	-119	-67	-59	-60	-111	37	-155	16	33	-77	-14	-60	81	-15	-1
0.195000	-10778	7207	-7059	-22474	-2221	-3801	-1967	-9827	-451	-4754	-3374	-10491	-5206	-5543	-4075	-9840	-201	4037	3451	-20793	-993	-4726	6699	-12322	-1203	-4668	6190	-16470	3053	-4341	5775	-11348	-148	-131	-121	-68	-59	-58	-108	35	-153	18	35	-73	-22	-57	77	-32	0
0.195833	-9967	7345	-7214	-22497	-2427	-3615	-1906	-9772	-410	-4527	-3415	-10524	-4933	-5472	-4024	-9895	3566	4120	3448	-20542	-1354	-4474	6845	-12440	-1379	-4470	6240	-16538	2125	-4029	5918	-11274	-149	-126	-120	-68	-61	-63	-111	33	-151	18	30	-81	-18	-58	82	-30	0
0.196667	-9067	7473	-7369	-22500	-2427	-3433	-1853	-9713	-291	-4302	-3460	-10573	-4648	-5391	-3989	-9936	2626	4196	3443	-20281	-1668	-4221	6988	-12562	-1877	-4260	6275	-16601	1807	-3713	6096	-11206	-148	-130	-117	-68	-60	-59	-107	38	-149	19	32	-77	-23	-58	80	-30	2
0.197500	-8285	7584	-7503	-22521	-2298	-3265	-1812	-9642	-73	-4086	-3517	-10629	-4183	-5309	-3966	-9976	1642	4289	3430	-20012	-1935	-3970	7137	-12686	-2313	-4034	6312	-16649	1310	-3390	6302	-11143	-148	-127	-119	-72	-60	-59	-110	38	-151	18	29	-75	-18	-57	78	-28	-17
0.198333	-6747	7680	-7634	-22525	-2290	-3097	-1783	-9588	-104	-3872	-3580	-10700	-4100	-5217	-3969	-10007	3534	4396	3413	-19733	-2061	-3713	7284	-12815	-2960	-3795	6337	-16685	673	-3077	6527	-11079	-149	-130	-121	-70	-65	-64	-109	36	-154	15	26	-76	-22	-61	75	-33	-5
0.199167	-4665	7749	-7766	-22523	-2315	-2937	-1766	-9505	19	-3669	-3648	-10772	-3909	-5114	-3983	-10037	5497	4505	3392	-19452	-2024	-3454	7429	-12942	-5711	-3531	6371	-16705	1519	-2767	6775	-11014	-150	-131	-122	-69	-61	-61	-110	37	-150	17	29	-75	-22	-59	74	-33	-3
0.200000	-4143	7802	-7892	-22511	-2325	-2784	-1763	-9434	364	-3476	-3717	-10854	-3363	-5000	-4012	-10050	914	4627	3366	-19170	-2111	-3198	7590	-13083	-6412	-3254	6408	-16711	1131	-2471	7053	-10943	-153	-135	-122	-72	-62	-61	-109	33	-154	18	30	-78	-23	-61	75	-31	-1
0.200833	-3075	7825	-8019	-22497	-2287	-2631	-1769	-9357	491	-3295	-3789	-10935	-2851	-4887	-4061	-10052	2199	4755	3334	-18887	-2070	-2939	7743	-13219	-5744	-2960	6443	-16698	-287	-2189	7324	-10870	-150	-130	-125	-69	-65	-63	-111	37	-159	17	29	-77	-24	-63	76	-27	-5
0.201667	-1711	7841	-8148	-22477	-2252	-2482	-1797	-9280	625	-3124	-3864	-11013	-2337	-4749	-4115	-10042	2104	4892	3296	-18606	-2071	-2673	7901	-13360	-6096	-2641	6496	-16660	-744	-1923	7601	-10796	-151	-119	-119	-68	-61	-60	-105	44	-152	16	34	-74	-18	-56	80	-28	-1
0.202500	-750	7789	-8288	-22444	-2246	-2331	-1834	-9204	785	-2966	-3939	-11100	-1927	-4614	-4182	-10025	409	5032	3249	-18330	-2026	-2399	8051	-13501	-6227	-2313	6558	-16602	-1371	-1682	7905	-10726	-148	-125	-118	-66	-61	-59	-101	42	-148	22	34	-74	-18	-49	82	-28	0
0.203333	501	7720	-8446	-22406	-2086	-2187	-1890	-9138	863	-2821	-4015	-11165	-1578	-4468	-4265	-10004	1872	5173	3186	-18065	-1874	-2123	8205	-13656	-6675	-1968	6632	-16527	-1991	-1459	8188	-10668	-145	-126	-121	-67	-61	-72	-105	42	-152	21	33	-72	-21	-53	78	-28	1
0.204167	1525	7618	-8617	-22354	-1908	-2040	-1962	-9073	899	-2692	-4090	-11261	-1219	-4320	-4353	-9970	-830	5326	3118	-17804	-1701	-1839	8352	-13813	-6524	-1619	6718	-16429	-2666	-1257	8464	-10617	-145	-125	-120	-66	-61	-57	-103	42	-150	18	34	-72	-21	-56	85	-27	1
0.205000	2032	7487	-8805	-22296	-1824	-1874	-2044	-9012	1060	-2570	-4163	-11335	-748	-4174	-4449	-9933	490	5483	3030	-17551	-1582	-1550	8487	-13969	-5952	-1261	6819	-16314	-3330	-1067	8732	-10581	-148	-127	-81	-66	-63	-56	-103	39	-150	18	35	-75	-23	-56	81	-29	-4
0.205833	2943	7322	-9006	-22226	-1779	-1748	-2141	-8964	1012	-2456	-4228	-11406	-227	-4022	-4542	-9884	1877	5650	2930	-17315	-1485	-1254	8606	-14132	-7056	-900	6928	-16182	-3729	-911	8985	-10558	-148	-126	-120	-66	-64	-58	-105	36	-153	20	30	-73	-22	-69	81	-29	-3
0.206667	4229	7131	-9242	-22142	-1729	-1596	-2246	-8917	738	-2353	-4296	-11468	123	-3873	-4642	-9838	-2742	5823	2814	-17089	-1402	-951	8714	-14300	-6394	-541	7045	-16045	-5466	-759	9220	-10565	-152	-128	-125	-70	-64	-60	-105	43	-153	19	28	-77	-26	-57	78	-31	0
0.207500	5789	6916	-9492	-22044	-1617	-1444	-2363	-8878	611	-2255	-4356	-11528	275	-3722	-4732	-9782	5064	6002	2686	-16878	-1056	-642	8807	-14467	-7624	-177	7175	-15870	-4991	-611	9447	-10586	-150	-127	-124	-66	-62	-60	-103	40	-151	17	34	-75	-27	-55	81	-27	-4
0.208333	6493	6683	-9756	-21930	-1429	-1287	-2480	-8843	695	-2158	-4403	-11574	700	-3579	-4843	-9725	205	6194	2543	-16670	-796	-320	8889	-14635	-8814	180	7308	-15697	-4728	-472	9654	-10631	-153	-126	-119	-69	-63	-56	-104	42	-155	17	32	-76	-22	-51	84	-30	-4
0.209167	7312	6428	-10031	-21804	-1394	-1130	-2612	-8815	591	-2074	-4450	-11612	1087	-3442	-4900	-9668	1330	6397	2385	-16481	-597	0	8930	-14802	-8388	530	7449	-15509	-5942	-328	9844	-10699	-147	-126	-120	-67	-62	-55	-103	40	-151	22	34	-78	-18	-52	82	-28	-1
0.210000	8293	6172	-10316	-21664	-1332	-969	-2742	-8792	395	-1990	-4491	-11648	1362	-3312	-4981	-9615	2595	6606	2220	-16310	-435	322	8982	-14971	-8336	869	7583	-15319	-6248	-185	10016	-10789	-146	-122	-125	-64	-59	-55	-104	40	-151	19	34	-72	-18	-53	85	-27	2
0.210833	8974	5905	-10603	-21511	-1118	-821	-2878	-8784	211	-1908	-4525	-11677	1811	-3198	-5048	-9573	383	6821	2042	-16161	-242	647	9002	-15133	-7802	1198	7716	-15126	-6661	-38	10175	-10903	-148	-124	-120	-64	-60	-56	-102	39	-150	19	36	-73	-22	-51	82	-30	-1
0.211667	9622	5638	-10901	-21352	-1046	-675	-3020	-8778	-50	-1809	-4557	-11703	2063	-3099	-5125	-9530	1798	7042	1856	-16026	-90	967	8999	-15299	-6784	1522	7846	-14930	-7391	123	10319	-11011	-149	-120	-121	-67	-66	-61	-107	38	-152	19	33	-70	-23	-57	80	-30	1
0.212500	10970	5380	-11161	-21182	-1042	-531	-3163	-8776	-231	-1760	-4585	-11725	2214	-3005	-5188	-9498	4646	7261	1661	-15885	340	1294	8981	-15459	-7660	1831	7967	-14738	-6637	300	10446	-11166	-149	-129	-121	-69	-60	-57	-108	41	-155	19	32	-82	-23	-57	95	-29	-6
0.213333	10897	5136	-11421	-20998	-830	-394	-3304	-8778	4	-1685	-4610	-11738	2688	-2928	-5244	-9478	623	7484	1470	-15812	455	1623	8950	-15617	-7551	2134	8085	-14543	-6409	494	10564	-11311	-142	-129	-122	-72	-63	-50	-105	38	-150	19	29	-77	-21	-58	82	-30	0
0.214167	10778	4914	-11650	-20810	-740	-270	-3449	-8788	35	-1622	-4637	-11746	3084	-2867	-5298	-9466	-57	7699	1279	-15735	435	1949	8904	-15769	-5196	2428	8199	-14349	-7954	704	10665	-11454	-151	-129	-120	-68	-61	-56	-105	41	-152	17	28	-76	-30	-57	81	-29	-5
0.215000	10990	4711	-11853	-20615	-718	-141	-3593	-8795	-17	-1559	-4664	-11752	3508	-2815	-5353	-9472	1059	7926	1090	-15682	623	2272	8845	-15916	-3664	2713	8303	-14150	-8559	948	10755	-11597	-154	-130	-131	-70	-66	-59	-110	36	-155	16	30	-79	-23	-60	77	-33	-6
0.215833	10834	4531	-12014	-20418	-492	-63	-3736	-8815	45	-1498	-4686	-11753	4000	-2765	-5407	-9479	-1633	8142	905	-15642	665	2596	8785	-16057	-2237	2995	8409	-13975	-9230	1186	10841	-11723	-149	-130	-122	-67	-63	-57	-109	38	-156	15	34	-77	-19	-57	81	-31	-6
0.216667	10927	4392	-12130	-20215	-232	25	-3871	-8826	75	-1441	-4713	-11744	4593	-2750	-5459	-9501	-6	8345	738	-15623	701	2916	8721	-16186	-1500	3273	8510	-13797	-10026	1450	10914	-11838	-150	-126	-124	-69	-61	-57	-108	39	-155	17	32	-77	-24	-58	78	-30	-5
0.217500	10836	4280	-12200	-20010	1	92	-4006	-8844	197	-1394	-4745	-11729	5225	-2729	-5513	-9532	-2156	8534	575	-15622	747	3228	8650	-16308	-534	3537	8610	-13618	-10604	1737	10986	-11929	-147	-128	-122	-68	-66	-59	-109	39	-150	18	32	-75	-15	-58	80	-30	-3
0.218333	10165	4206	-12222	-19805	266	145	-4137	-8864	564	-1349	-4781	-11711	5986	-2717	-5578	-9566	-2336	8706	422	-15642	759	3543	8587	-16431	981	3801	8709	-13449	-11107	2033	11050	-11994	-151	-128	-119	-68	-65	-58	-108	39	-152	17	29	-80	-26	-57	79	-30	-4
0.219167	9712	4163	-12198	-19606	472	191	-4258	-8887	575	-1315	-4821	-11686	6875	-2702	-5643	-9605	696	8861	279	-15680	730	3846	8527	-16546	447	4059	8811	-13285	-11056	2343	11114	-12035	-151	-129	-127	-69	-64	-58	-110	39	-154	18	26	-76	-23	-58	78	-45	-4
0.220000	9666	4164	-12126	-19406	665	219	-4369	-8909	350	-1286	-4872	-11650	7640	-2688	-5717	-9638	-4437	8995	151	-15725	534	4144	8476	-16649	1106	4307	8930	-13125	-12230	2659	11177	-12038	-151	-122	-124	-68	-63	-58	-108	39	-154	11	30	-76	-24	-60	77	-29	0
0.220833	10189	4197	-11998	-19207	828	239	-4472	-8937	206	-1264	-4925	-11601	8150	-2677	-5799	-9676	2062	9101	34	-15784	527	4427	8433	-16746	426	4549	9036	-12970	-11720	2980	11242	-12020	-153	-129	-120	-68	-60	-59	-105	40	-156	16	33	-77	-10	-58	76	-32	-5
0.221667	10002	4264	-11830	-19010	986	246	-4562	-8964	250	-1248	-4986	-11545	8879	-2654	-5885	-9698	835	9189	-61	-15856	398	4700	8398	-16837	-1955	4791	9162	-12821	-10057	3293	11314	-11966	-149	-127	-118	-66	-61	-58	-107	36	-150	18	32	-74	-18	-56	80	-30	0
0.222500	9946	4365	-11622	-18818	1095	260	-4637	-8994	254	-1239	-5053	-11480	9484	-2628	-5984	-9723	-761	9254	-153	-15937	189	4962	8380	-16923	-2191	5021	9294	-12680	-10164	3625	11391	-11880	-146	-127	-119	-63	-62	-53	-108	39	-141	20	33	-73	-23	-58	70	-28	2
0.223333	9953	4491	-11388	-18630	1175	260	-4693	-9029	135	-1240	-5125	-11413	9982	-2595	-6094	-9737	2624	9289	-239	-16030	88	5203	8369	-17003	-2929	5239	9433	-12548	-9324	3937	11472	-11765	-147	-117	-124	-68	-66	-63	-108	39	-151	17	32	-76	-23	-59	78	-30	-5
0.224167	9697	4644	-11122	-18443	1218	262	-4758	-9056	0	-1242	-5207	-11329	10524	-2548	-6210	-9764	-18	9305	-311	-16120	-121	5434	8374	-17077	-3252	5453	9584	-12424	-8179	4249	11572	-11622	-149	-128	-120	-66	-64	-58	-107	39	-153	20	30	-75	-31	-58	78	-29	-12
0.225000	9404	4823	-10828	-18262	1198	263	-4738	-9085	-134	-1253	-5289	-11243	10879	-2492	-6333	-9725	1285	9290	-375	-16218	-289	5652	8393	-17149	-3022	5659	9718	-12308	-7326	4554	11663	-11451	-149	-127	-115	-70	-61	-58	-108	38	-153	20	34	-75	-22	-57	78	-30	0
0.225833	10150	5022	-10533	-18081	1042	268	-4811	-9115	-454	-1269	-5377	-11154	10920	-2437	-6468	-9694	4025	9257	-414	-16319	-389	5851	8421	-17218	-4289	5852	9913	-12203	-5360	4850	11806	-11258	-152	-125	-119	-66	-63	-55	-107	38	-169	16	32	-74	-19	-56	78	-31	-1
0.226667	9534	5235	-10229	-17901	1001	273	-4821	-9137	-550	-1284	-5473	-11063	11400	-2353	-6609	-9664	1615	9204	-476	-16422	-586	6039	8465	-17292	-5503	6049	10092	-12109	-3136	5140	11942	-11047	-148	-130	-121	-66	-62	-55	-108	37	-153	18	33	-75	-23	-56	78	-34	0
0.227500	8171	5462	-9921	-17732	957	277	-4822	-9155	-594	-1304	-5571	-10970	11901	-2268	-6753	-9615	-692	9135	-520	-16526	-946	6211	8516	-17354	-3924	6237	10273	-12030	-2983	5425	12095	-10813	-149	-126	-118	-65	-62	-59	-109	40	-151	19	26	-73	-18	-53	81	-31	0
0.228333	7516	5699	-9619	-17561	890	287	-4810	-9169	-670	-1327	-5671	-10881	12236	-2180	-6901	-9556	1250	9046	-552	-16629	-1325	6380	8584	-17422	-2904	6423	10465	-11966	-2133	5702	12262	-10560	-148	-128	-120	-66	-64	-55	-103	37	-152	19	33	-73	-22	-53	87	-25	1
0.229167	6574	5943	-9330	-17397	905	300	-4788	-9172	-727	-1343	-5769	-10793	12613	-2084	-7046	-9480	-1736	8944	-583	-16739	-1675	6534	8657	-17487	-1866	6607	10656	-11912	-861	5974	12438	-10297	-146	-122	-116	-64	-59	-57	-104	43	-146	23	35	-70	-19	-50	80	-24	2
0.230000	5769	6191	-9049	-17234	922	323	-4764	-9170	-784	-1360	-5872	-10709	12987	-1989	-7191	-9405	-735	8835	-607	-16841	-1953	6679	8742	-17560	-1039	6790	10844	-11879	78	6236	12627	-10024	-147	-122	-115	-64	-60	-53	-99	43	-153	21	36	-73	-17	-51	85	-26	-14
0.230833	4999	6428	-8801	-17077	971	338	-4736	-9158	-806	-1375	-5992	-10638	13285	-1891	-7337	-9323	-2498	8709	-633	-16953	-2322	6818	8833	-17634	-263	6971	11028	-11863	881	6509	12817	-9743	-145	-126	-115	-64	-61	-53	-100	43	-148	21	35	-69	-18	-52	85	-24	-3
0.231667	3457	6663	-8572	-16934	959	354	-4742	-9145	-645	-1388	-6077	-10573	13578	-1801	-7472	-9236	-4680	8580	-653	-17066	-2649	6946	8928	-17718	1570	7152	11203	-11872	1178	6765	13023	-9459	-156	-129	-118	-66	-63	-56	-107	37	-158	18	33	-77	-21	-57	80	-29	-8
0.232500	1782	6879	-8372	-16802	1003	373	-4686	-9123	-523	-1390	-6177	-10513	13788	-1716	-7600	-9147	-1440	8452	-672	-17181	-2907	7088	9034	-17799	1862	7343	11376	-11892	2099	7018	13201	-9177	-150	-127	-120	-66	-63	-57	-107	40	-156	24	30	-74	-23	-59	78	-34	-4
0.233333	785	7090	-8194	-16670	1033	405	-4659	-9073	-597	-1379	-6265	-10451	13878	-1631	-7707	-9046	-6209	8324	-687	-17288	-3376	7195	9138	-17877	2438	7534	11535	-11931	1914	7269	13391	-8887	-150	-144	-120	-67	-62	-61	-110	40	-151	21	36	-74	-22	-57	81	-29	-1
0.234167	485	7287	-8053	-16547	905	437	-4631	-9049	-735	-1356	-6348	-10399	13577	-1558	-7801	-8939	-3098	8200	-699	-17400	-3587	7314	9256	-17961	3259	7727	11677	-11987	2019	7508	13565	-8598	-148	-128	-120	-67	-65	-58	-104	40	-152	18	33	-78	-25	-57	79	-29	-3
0.235000	-354	7454	-7946	-16443	960	469	-4591	-9006	-534	-1325	-6424	-10346	13429	-1493	-7870	-8833	-1089	8082	-708	-17513	-3564	7429	9375	-18047	1770	7924	11805	-12057	4173	7742	13731	-8313	-147	-128	-122	-73	-66	-60	-105	42	-152	19	32	-78	-22	-57	81	-28	0
0.235833	-1489	7602	-7849	-16351	1043	508	-4599	-8961	-520	-1281	-6492	-10297	13124	-1433	-7921	-8726	-6075	7969	-717	-17621	-3777	7537	9493	-18131	2517	8115	11908	-12139	4158	7966	13871	-8025	-148	-125	-120	-64	-61	-58	-104	43	-152	18	32	-74	-22	-56	84	-27	2
0.236667	-2430	7706	-7791	-16277	986	547	-4589	-8909	-559	-1220	-6549	-10239	12735	-1385	-7954	-8613	-1337	7861	-725	-17735	-3823	7635	9609	-18205	2672	8309	11995	-12234	4474	8171	13991	-7747	-150	-132	-119	-66	-62	-57	-104	42	-149	18	36	-73	-17	-55	80	-28	-5
0.237500	-3181	7808	-7760	-16218	811	587	-4592	-8861	-618	-1152	-6592	-10189	12254	-1349	-7963	-8499	-4255	7762	-730	-17848	-3814	7723	9721	-18289	2870	8496	12062	-12336	5193	8361	14089	-7471	-148	-125	-118	-65	-60	-57	-105	40	-150	20	36	-72	-36	-51	82	-31	-4
0.238333	-4012	7864	-7748	-16179	756	637	-4587	-8810	-619	-1073	-6624	-10135	11523	-1322	-7952	-8382	-3352	7681	-733	-17961	-3824	7802	9828	-18363	3192	8673	12099	-12440	5523	8527	14153	-7209	-150	-126	-118	-65	-60	-56	-105	41	-148	22	33	-73	-23	-56	78	-29	0
0.239167	-3817	7889	-7761	-16166	590	677	-4599	-8761	-662	-983	-6650	-10086	10351	-1302	-7933	-8266	-497	7601	-737	-18077	-3721	7861	9927	-18438	2446	8838	12112	-12543	6229	8667	14187	-6947	-148	-127	-119	-69	-64	-58	-109	40	-152	22	34	-77	-21	-63	80	-28	-3
0.240000	-4465	7881	-7791	-16136	500	722	-4608	-8712	-417	-890	-6664	-10033	9515	-1296	-7879	-8154	-826	7527	-734	-18193	-3623	7910	10016	-18507	559	8982	12096	-12648	7704	8775	14192	-6695	-148	-131	-122	-73	-63	-61	-109	37	-154	18	28	-81	-23	-58	80	-31	-3
0.240833	-6046	7833	-7838	-16186	380	762	-4624	-8663	-233	-798	-6671	-9983	8615	-1289	-7814	-8039	-3942	7461	-725	-18304	-3579	7942	10094	-18565	1476	9116	12065	-12737	7256	8862	14168	-6449	-155	-131	-122	-70	-61	-61	-107	39	-152	17	33	-80	-22	-59	80	-30	-3
0.241667	-6757	7764	-7889	-16229	192	803	-4631	-8613	-178	-692	-6660	-9930	7442	-1290	-7746	-7920	-716	7412	-708	-18415	-3414	7959	10161	-18617	2294	9219	12010	-12819	7352	8912	14115	-6208	-147	-126	-119	-67	-64	-57	-107	39	-154	19	35	-76	-21	-59	84	-25	0
0.242500	-7602	7666	-7950	-16283	114	840	-4642	-8554	32	-596	-6645	-9877	6238	-1282	-7668	-7810	-2389	7365	-688	-18519	-3335	7956	10212	-18660	2312	9295	11932	-12872	7955	8926	14033	-5975	-145	-127	-120	-65	-70	-53	-105	43	-149	24	34	-73	-18	-56	82	-28	0
0.243333	-8307	7529	-8020	-16360	54	867	-4657	-8502	163	-506	-6630	-9839	4916	-1306	-7588	-7701	-1577	7324	-662	-18626	-3147	7929	10241	-18698	2269	9338	11838	-12908	7763	8903	13927	-5750	-149	-130	-118	-64	-61	-58	-105	40	-151	17	35	-72	-17	-57	84	-27	0
0.244167	-8792	7390	-8086	-16450	16	887	-4666	-8449	189	-430	-6609	-9798	3605	-1318	-7513	-7599	-1149	7291	-623	-18726	-3015	7883	10259	-18725	2083	9352	11727	-12941	7769	8842	13799	-5533	-148	-126	-120	-64	-63	-55	-103	28	-149	8	34	-75	-25	-58	84	-27	0
0.245000	-9672	7216	-8147	-16566	-28	904	-4676	-8390	295	-361	-6585	-9762	2522	-1340	-7442	-7505	-3080	7262	-580	-18821	-2920	7815	10259	-18740	2691	9326	11604	-12939	7594	8745	13650	-5322	-146	-127	-124	-66	-63	-53	-104	41	-152	21	35	-74	-21	-56	91	-27	0
0.245833	-10558	7043	-8203	-16654	-174	911	-4685	-8341	349	-326	-6566	-9731	1446	-1369	-7385	-7415	657	7240	-528	-18904	-2657	7733	10241	-18754	2163	9259	11465	-12912	7732	8616	13491	-5120	-149	-139	-119	-62	-61	-44	-104	43	-151	16	29	-75	-18	-55	85	-28	0
0.246667	-10682	6854	-8249	-16764	-242	910	-4690	-8275	257	-298	-6542	-9706	283	-1396	-7335	-7335	-1817	7225	-469	-18974	-2705	7607	10205	-18750	1268	9155	11326	-12858	7185	8449	13314	-4925	-151	-131	-119	-66	-61	-57	-102	42	-150	19	34	-67	-21	-57	84	-27	-4
0.247500	-10190	6667	-8279	-16872	-370	899	-4694	-8217	228	-300	-6524	-9685	-1197	-1431	-7302	-7258	-1128	7217	-396	-19033	-2789	7499	10155	-18747	1546	9010	11180	-12781	6295	8257	13134	-4735	-146	-128	-117	-49	-60	-55	-100	41	-155	23	35	-73	-22	-56	85	-28	0
0.248333	-9763	6481	-8302	-16952	-587	883	-4692	-8156	333	-320	-6508	-9671	-2302	-1476	-7289	-7189	4521	7215	-314	-19079	-2647	7355	10093	-18723	-847	8837	11033	-12699	7929	8032	12951	-4558	-148	-129	-121	-66	-64	-56	-105	36	-154	17	35	-75	-22	-58	79	-33	-5
0.249167	-9780	6305	-8286	-17070	-901	866	-4695	-8097	383	-361	-6495	-9656	-3284	-1521	-7287	-7128	-1655	7220	-228	-19107	-2731	7190	10017	-18688	-983	8619	10888	-12558	7643	7787	12762	-4382	-146	-127	-120	-66	-63	-57	-102	44	-148	20	37	-74	-17	-57	80	-28	0
0.250000	-9494	6145	-8258	-17154	-1166	837	-4688	-8038	553	-427	-6488	-9643	-4213	-1571	-7301	-7072	3527	7234	-131	-19115	-2583	7022	9925	-18644	-988	8372	10743	-12422	7333	7519	12572	-4217	-145	-125	-115	-65	-57	-57	-105	45	-137	30	36	-73	-18	-59	67	-28	0
0.250833	-9081	6001	-8208	-17229	-1431	803	-4682	-7979	534	-508	-6485	-9632	-4903	-1629	-7331	-7024	1353	7252	-25	-19105	-2361	6823	9827	-18588	-732	8096	10598	-12268	7539	7229	12386	-4062	-147	-135	-116	-66	-60	-55	-102	44	-151	22	38	-70	-18	-55	84	-26	0
0.251667	-8778	5876	-8136	-17284	-1770	766	-4680	-7930	411	-611	-6490	-9620	-5382	-1694	-7366	-6984	1302	7279	90	-19078	-2371	6618	9714	-18524	39	7798	10454	-12098	7364	6930	12203	-3921	-146	-127	-117	-66	-65	-57	-103	42	-152	17	40	-75	-26	-60	70	-30	-1
0.252500	-7634	5770	-8044	-17330	-2226	726	-4682	-7885	50	-725	-6499	-9615	-6232	-1762	-7427	-6954	3811	7307	205	-19033	-2263	6398	9583	-18436	398	7477	10312	-11926	7346	6618	12022	-3796	-151	-129	-120	-66	-81	-59	-107	40	-155	17	36	-76	-22	-60	79	-34	-5
0.253333	-6803	5690	-7929	-17355	-2509	678	-4684	-7840	-83	-849	-6514	-9607	-6681	-1833	-7484	-6929	4796	7342	318	-18968	-1791	6162	9446	-18348	-1004	7144	10171	-11742	8827	6306	11849	-3678	-153	-127	-117	-69	-62	-58	-107	41	-151	17	34	-74	-19	-60	71	-34	0
0.254167	-7281	5630	-7784	-17367	-2769	636	-4688	-7802	18	-975	-6525	-9600	-6794	-1908	-7541	-6908	125	7379	455	-18883	-1686	5932	9299	-18227	66	6803	10028	-11561	8527	5984	11676	-3591	-148	-130	-125	-66	-63	-58	-105	41	-154	18	33	-73	-19	-58	79	-30	-5
0.255000	-6907	5593	-7627	-17367	-3112	574	-4692	-7775	64	-1101	-6554	-9593	-6935	-1982	-7600	-6894	2508	7415	590	-18784	-1500	5686	9139	-18099	1583	6462	9882	-11381	7928	5670	11500	-3493	-150	-130	-119	-67	-63	-56	-105	40	-150	21	32	-75	-25	-56	81	-30	-3
0.255833	-6475	5579	-7448	-17358	-3438	516	-4707	-7754	325	-1226	-6587	-9593	-6772	-2058	-7656	-6883	952	7456	731	-18666	-1312	5432	8965	-17961	2436	6116	9727	-11197	8176	5350	11325	-3436	-152	-128	-117	-66	-64	-58	-103	43	-153	16	30	-75	-24	-58	81	-29	-4
0.256667	-6254	5576	-7251	-17326	-3813	451	-4721	-7741	648	-1345	-6615	-9576	-6502	-2136	-7734	-6878	129	7487	844	-18534	-1147	5167	8782	-17806	3393	5772	9561	-11035	7874	5039	11147	-3386	-152	-133	-124	-70	-64	-59	-107	39	-161	16	30	-77	-24	-60	79	-33	-9
0.257500	-5811	5591	-7038	-17294	-4157	373	-4742	-7737	915	-1461	-6653	-9604	-6050	-2214	-7746	-6868	1279	7522	1007	-18393	-895	4901	8584	-17631	4000	5437	9389	-10872	7634	4734	10970	-3352	-150	-127	-117	-66	-64	-56	-102	40	-155	18	34	-74	-25	-58	81	-29	-3
0.258333	-5556	5619	-6811	-17252	-4337	296	-4766	-7732	1212	-1563	-6693	-9618	-5423	-2291	-7780	-6863	-1254	7547	1146	-18237	-797	4629	8377	-17439	5287	5106	9202	-10723	7125	4433	10777	-3346	-146	-127	-117	-67	-62	-56	-104	42	-151	17	33	-75	-22	-59	79	-32	9
0.259167	-5481	5657	-6574	-17206	-4537	208	-4796	-7744	1405	-1658	-6735	-9651	-4815	-2365	-7806	-6857	1449	7564	1282	-18081	-650	4352	8156	-17234	5992	4788	8999	-10582	6772	4143	10579	-3375	-152	-151	-121	-67	-65	-60	-104	41	-151	16	33	-77	-22	-60	81	-29	-4
0.260000	-4829	5700	-6333	-17158	-4803	111	-4826	-7759	1367	-1747	-6791	-9688	-4075	-2443	-7824	-6842	951	7572	1418	-17922	-526	4080	7935	-17013	5394	4473	8782	-10455	6285	3864	10368	-3393	-148	-130	-120	-67	-65	-59	-105	38	-152	15	32	-76	-26	-58	80	-31	-5
0.260833	-3488	5743	-6082	-17106	-5117	7	-4859	-7778	1176	-1825	-6843	-9741	-3650	-2519	-7830	-6822	-1613	7565	1548	-17753	-475	3802	7704	-16777	6330	4169	8561	-10332	4672	3595	10143	-3444	-153	-133	-121	-69	-63	-58	-104	41	-156	15	32	-75	-21	-53	80	-30	-7
0.261667	-1813	5792	-5829	-17050	-5440	-112	-4897	-7804	1020	-1899	-6902	-9809	-3296	-2595	-7809	-6795	5919	7551	1675	-17581	-180	3530	7471	-16530	4100	3868	8306	-10223	5683	3335	9905	-3517	-149	-129	-120	-67	-62	-56	-103	41	-152	18	27	-75	-18	-55	81	5	0
0.262500	-890	5839	-5575	-16998	-5718	-238	-4935	-7809	920	-1960	-6955	-9888	-2759	-2673	-7831	-6751	-335	7523	1795	-17416	-114	3261	7232	-16268	2813	3573	8050	-10122	5504	3082	9654	-3612	-149	-128	-116	-56	-60	-56	-103	40	-150	19	36	-73	-19	-55	79	-31	0
0.263333	298	5879	-5327	-16945	-6084	-380	-4979	-7871	727	-2027	-7037	-9987	-2313	-2752	-7830	-6707	3509	7479	1906	-17252	-55	2990	6994	-15999	2241	3278	7780	-10031	4414	2834	9392	-3718	-147	-128	-118	-66	-62	-59	-102	40	-153	18	34	-74	-24	-57	78	-28	-3
0.264167	1651	5908	-5086	-16897	-6512	-552	-5025	-7907	486	-2061	-7111	-10100	-1945	-2837	-7831	-6648	2878	7423	1997	-17094	13	2720	6762	-15714	1410	2983	7503	-9948	3907	2594	9118	-3849	-151	-127	-119	-65	-60	-59	-104	42	-151	17	32	-74	-21	-58	79	-32	0
0.265000	2778	5930	-4847	-16850	-6871	-705	-5068	-7947	252	-2158	-7195	-10219	-1631	-2921	-7827	-6572	1831	7348	2079	-16942	136	2449	6535	-15432	886	2686	7223	-9870	3152	2353	8834	-3999	-148	-128	-122	-70	-67	-63	-110	37	-154	21	34	-78	-25	-59	79	-29	0
0.265833	4237	5941	-4619	-16801	-7276	-883	-5082	-7990	-214	-2229	-7287	-10351	-1882	-3006	-7827	-6487	3659	7263	2154	-16796	239	2189	6325	-15141	57	2388	6946	-9798	2130	2118	8550	-4176	-148	-129	-121	-69	-62	-59	-108	36	-150	19	29	-78	-23	-59	80	-30	-3
0.266667	6085	5946	-4397	-16748	-7658	-1066	-5162	-8034	-481	-2301	-7377	-10488	-2180	-3077	-7828	-6387	5746	7164	2217	-16661	412	1925	6123	-14848	-2777	2085	6667	-9725	2606	1883	8260	-4337	-153	-134	-124	-70	-64	-69	-107	40	-153	16	35	-77	-18	-57	79	-30	-3
0.267500	6299	5936	-4183	-16702	-7935	-1263	-5208	-8085	-405	-2378	-7471	-10619	-2170	-3174	-7835	-6276	1086	7055	2268	-16528	268	1663	5935	-14553	-3341	1777	6400	-9656	1541	1647	7977	-4524	-147	-128	-124	-72	-62	-56	-104	38	-151	18	32	-75	-23	-57	79	-27	3
0.268333	6710	5917	-3982	-16643	-8232	-1474	-5257	-8127	-465	-2457	-7567	-10748	-2358	-3256	-7843	-6160	2016	6945	2308	-16408	145	1401	5768	-14255	-2469	1471	6151	-9585	-663	1416	7704	-4727	-147	-131	-119	-67	-60	-56	-103	42	-149	17	37	-75	-21	-56	82	-27	-4
0.269167	7441	5885	-3789	-16585	-8389	-1696	-5286	-8182	-428	-2545	-7693	-10874	-2474	-3340	-7853	-6037	1722	6811	2340	-16301	114	1131	5611	-13968	-2770	1164	5918	-9520	-1716	1175	7441	-4949	-146	-113	-119	-66	-70	-59	-108	37	-149	21	36	-74	-21	-53	81	-29	1
0.270000	7840	5841	-3613	-16528	-8346	-1920	-5360	-8236	-361	-2643	-7761	-10987	-2639	-3426	-7867	-5911	-253	6672	2361	-16204	0	868	5481	-13685	-3041	849	5701	-9457	-3136	934	7194	-5151	-146	-120	-117	-67	-58	-59	-104	44	-147	16	35	-76	-14	-56	81	-28	2
0.270833	8123	5796	-3448	-16466	-8262	-2162	-5421	-8294	-435	-2746	-7853	-11088	-2869	-3507	-7889	-5785	802	6527	2375	-16121	-80	596	5366	-13432	-3365	537	5501	-9413	-4605	691	6960	-5373	-146	-129	-119	-66	-61	-56	-101	42	-150	20	35	-73	-19	-53	82	-26	1
0.271667	8030	5727	-3296	-16402	-8144	-2392	-5486	-8357	-402	-2858	-7942	-11172	-2974	-3590	-7914	-5665	-2330	6375	2388	-16049	-327	321	5270	-13143	-2978	222	5321	-9344	-6142	438	6747	-5599	-148	-129	-122	-66	-63	-59	-107	41	-151	18	33	-80	-23	-57	72	-31	0
0.272500	7444	5661	-3162	-16335	-7919	-2640	-5559	-8429	-213	-2980	-8025	-11230	-2930	-3676	-7939	-5553	-1645	6217	2398	-15987	-641	38	5183	-12888	-2309	-90	5165	-9293	-7763	194	6558	-5825	-154	-136	-124	-74	-65	-62	-108	36	-154	18	32	-81	-21	-59	80	-34	-1
0.273333	7129	5596	-3033	-16267	-7636	-2884	-5637	-8504	-221	-3111	-8097	-11270	-2822	-3760	-7967	-5447	-662	6066	2415	-15902	-914	-243	5115	-12642	-3411	-398	5029	-9248	-9017	-58	6391	-6043	-152	-132	-122	-70	-63	-62	-108	36	-155	13	36	-78	-24	-68	79	-36	0
0.274167	7125	5530	-2923	-16185	-7216	-3129	-5724	-8583	-302	-3244	-8153	-11285	-2883	-3845	-8000	-5357	-5577	5903	2436	-15899	-1323	-528	5075	-12402	-2697	-694	4917	-9210	-11442	-300	6252	-6256	-149	-130	-120	-67	-64	-60	-110	38	-153	17	32	-78	-22	-59	78	-35	-3
0.275000	7457	5466	-2821	-16104	-6714	-3370	-5816	-8672	-289	-3389	-8194	-11274	-2979	-3931	-8034	-5279	1778	5747	2469	-15868	-1351	-820	5038	-12175	-3882	-981	4822	-9177	-11671	-540	6129	-6456	-152	-129	-120	-67	-64	-63	-109	42	-152	21	32	-75	-21	-53	84	-30	-3
0.275833	6901	5426	-2734	-16019	-6094	-3613	-5919	-8761	-154	-3542	-8225	-11238	-2822	-4021	-8071	-5200	-2933	5595	2502	-15844	-1614	-1107	5018	-11958	-4840	-1261	4737	-9157	-11758	-776	6026	-6649	-148	-127	-119	-66	-65	-59	-108	40	-152	19	32	-78	-25	-59	80	-31	-1
0.276667	6362	5359	-2660	-15932	-5449	-3851	-6027	-8858	-164	-3708	-8240	-11179	-2714	-4115	-8085	-5143	-1713	5447	2547	-15835	-1873	-1397	5001	-11755	-4202	-1538	4663	-9146	-13091	-1007	5948	-6831	-153	-130	-122	-70	-63	-61	-104	38	-152	16	30	-67	-24	-57	80	-31	-3
0.277500	5809	5316	-2598	-15840	-4769	-4113	-6142	-8964	-344	-3888	-8234	-11099	-2676	-4212	-8154	-5100	-408	5305	2602	-15829	-2030	-1688	4990	-11558	-4004	-1799	4598	-9143	-13425	-1223	5880	-6996	-146	-132	-124	-66	-64	-58	-104	42	-151	16	28	-76	-19	-57	84	-30	0
0.278333	5047	5275	-2557	-15744	-3943	-4322	-6262	-9081	-474	-4077	-8210	-11002	-2627	-4314	-8206	-5070	-2131	5163	2662	-15835	-2342	-1980	4982	-11349	-3451	-2047	4541	-9152	-13475	-1442	5823	-7152	-147	-128	-122	-65	-62	-59	-104	40	-151	15	35	-76	-19	-56	79	-30	-1
0.279167	4525	5243	-2521	-15644	-3087	-4558	-6396	-9204	-685	-4286	-8174	-10920	-2859	-4423	-8257	-5046	-444	5033	2734	-15843	-2656	-2271	4969	-11205	-2512	-2288	4485	-9169	-13774	-1645	5768	-7291	-147	-129	-118	-65	-60	-57	-107	41	-152	12	29	-76	-21	-59	79	-30	0
0.280000	4801	5213	-2496	-15540	-2403	-4797	-6510	-9327	-853	-4505	-8123	-10762	-3328	-4536	-8315	-5030	2627	4907	2811	-15852	-2533	-2564	4954	-11044	-3367	-2510	4427	-9196	-12488	-1858	5713	-7422	-149	-129	-121	-67	-56	-60	-108	43	-151	17	32	-81	-23	-59	79	-33	0
0.280833	3524	5187	-2482	-15436	-1551	-5041	-6631	-9457	-677	-4738	-8060	-10626	-3448	-4654	-8378	-5021	-886	4796	2887	-15877	-2418	-2858	4929	-10894	-3141	-2714	4365	-9231	-11511	-2057	5660	-7544	-148	-129	-122	-65	-62	-63	-108	39	-153	16	28	-78	-21	-60	76	-33	1
0.281667	2326	5160	-2481	-15325	-683	-5286	-6743	-9593	-627	-4991	-7985	-10484	-3759	-4759	-8437	-5010	-930	4693	2965	-15918	-2471	-3146	4897	-10751	-827	-2934	4297	-9276	-11979	-2255	5602	-7658	-148	-130	-122	-70	-68	-57	-109	37	-152	28	28	-77	-39	-60	79	-32	0
0.282500	1715	5130	-2488	-15218	113	-5541	-6849	-9730	-703	-5257	-7903	-10333	-4219	-4889	-8500	-4991	805	4600	3040	-15930	-2299	-3429	4855	-10618	199	-3124	4228	-9305	-11050	-2444	5531	-7760	-141	-125	-121	-69	-63	-56	-105	41	-150	19	29	-77	-18	-56	81	-30	0
0.283333	799	5097	-2499	-15100	911	-5798	-6942	-9866	-862	-5535	-7816	-10181	-4700	-5009	-8560	-4973	-1555	4517	3112	-15955	-1940	-3721	4800	-10498	1300	-3320	4146	-9371	-10067	-2641	5449	-7877	-148	-127	-124	-68	-62	-59	-105	42	-150	16	26	-82	-19	-58	81	-35	0
0.284167	74	5057	-2518	-14982	1620	-6057	-7027	-10018	-1089	-5821	-7729	-10030	-5270	-5133	-8616	-4954	137	4439	3171	-15992	-1526	-4010	4735	-10383	2101	-3500	4065	-9413	-9256	-2837	5352	-7987	-141	-127	-114	-69	-61	-59	-105	42	-151	18	28	-76	-21	-58	82	-31	0
0.285000	-729	5017	-2539	-14868	2256	-6350	-7096	-10141	-1146	-6116	-7646	-9880	-5858	-5258	-8671	-4922	-1712	4379	3221	-16073	-1252	-4301	4653	-10281	2926	-3682	3972	-9479	-8136	-3040	5247	-8104	-148	-128	-120	-67	-65	-59	-107	40	-150	10	30	-73	-21	-57	79	-31	0
0.285833	-1918	4951	-2562	-14754	2886	-6637	-7151	-10279	-914	-6421	-7571	-9737	-6512	-5386	-8721	-4887	-2019	4316	3258	-16070	-841	-4591	4557	-10187	4147	-3860	3879	-9541	-6958	-3244	5123	-8227	-147	-126	-122	-68	-64	-60	-108	41	-150	18	30	-78	-24	-60	77	-33	-3
0.286667	-2770	4882	-2587	-14643	3508	-6934	-7192	-10412	-767	-6726	-7483	-9598	-7209	-5517	-8765	-4841	696	4271	3283	-16116	-321	-4883	4461	-10104	3433	-4043	3774	-9599	-5244	-3455	4990	-8361	-148	-128	-124	-67	-65	-56	-109	56	-155	15	29	-85	-21	-57	77	-32	-1
0.287500	-2939	4800	-2613	-14530	4154	-7233	-7218	-10540	-854	-7035	-7451	-9462	-8018	-5653	-8793	-4792	-4418	4232	3301	-16157	-30	-5174	4353	-10028	3899	-4226	3673	-9658	-4912	-3669	4877	-8500	-117	-125	-124	-68	-61	-59	-107	42	-152	18	25	-77	-19	-58	80	-32	-3
0.288333	-2645	4717	-2619	-14423	4619	-7540	-7230	-10660	-1056	-7336	-7410	-9324	-9110	-5789	-8820	-4738	1846	4203	3305	-16202	537	-5463	4249	-9969	3029	-4418	3575	-9711	-3166	-3889	4704	-8656	-148	-128	-121	-68	-59	-59	-107	42	-151	18	33	-77	-26	-58	80	-32	-4
0.289167	-2971	4617	-2625	-14318	5241	-7852	-7232	-10775	-1010	-7636	-7382	-9197	-9809	-5936	-8835	-4684	331	4175	3305	-16250	1057	-5757	4125	-9905	962	-4620	3475	-9770	-447	-4116	4552	-8820	-152	-146	-121	-65	-63	-58	-105	42	-156	16	30	-75	-23	-58	79	-30	-3
0.290000	-2964	4511	-2624	-14221	5835	-8168	-7226	-10880	-1024	-7921	-7376	-9088	-10477	-6096	-8847	-4630	-1677	4152	3293	-16302	1381	-6052	4013	-9862	1216	-4827	3381	-9829	466	-4346	4399	-9004	-151	-128	-122	-69	-60	-60	-108	38	-143	9	32	-78	-21	-58	75	-33	-6
0.290833	-2929	4399	-2609	-14131	6410	-8485	-7209	-10975	-991	-8203	-7382	-8956	-11094	-6259	-8846	-4580	1586	4151	3282	-16350	1854	-6347	3905	-9816	930	-5047	3295	-9892	2017	-4578	4254	-9188	-146	-126	-120	-66	-61	-60	-111	39	-151	18	34	-76	-19	-59	78	-27	9
0.291667	-2886	4286	-2604	-14050	7037	-8798	-7177	-11053	-961	-8474	-7404	-8840	-11538	-6438	-8842	-4543	-1108	4145	3263	-16401	2269	-6644	3808	-9804	1084	-5287	3210	-9951	3392	-4823	4111	-9385	-147	-128	-122	-69	-63	-59	-111	37	-152	15	30	-78	-25	-60	75	-31	-3
0.292500	-2599	4168	-2588	-13980	7614	-9111	-7145	-11121	-993	-8736	-7435	-8736	-11979	-6630	-8837	-4512	-166	4139	3248	-16454	2381	-6949	3718	-9789	1646	-5543	3137	-10011	4118	-5069	3980	-9592	-150	-131	-126	-70	-66	-64	-111	36	-152	12	29	-79	-22	-63	77	-35	-5
0.293333	-1448	4049	-2566	-13913	8083	-9435	-7101	-11162	-1112	-8987	-7477	-8627	-12573	-6836	-8827	-4492	2706	4150	3234	-16503	2707	-7258	3650	-9789	675	-5815	3074	-10088	5855	-5318	3870	-9799	-147	-131	-127	-70	-62	-60	-110	37	-147	10	29	-83	-23	-60	78	-33	1
0.294167	-1581	3954	-2540	-13859	8548	-9758	-7045	-11201	-965	-9233	-7523	-8531	-12543	-7055	-8819	-4499	267	4147	3227	-16547	2982	-7572	3597	-9797	-398	-6102	3026	-10159	7739	-5572	3775	-10012	-150	-127	-126	-68	-61	-60	-110	41	-149	15	27	-76	-19	-60	78	-31	0
0.295000	-2115	3816	-2513	-13813	8976	-10084	-6985	-11192	-825	-9471	-7575	-8435	-12314	-7333	-8819	-4519	-2131	4155	3231	-16591	2784	-7895	3560	-9823	1210	-6406	2986	-10240	7446	-5832	3692	-10224	-148	-127	-124	-68	-62	-59	-111	43	-154	16	29	-78	-19	-65	79	-32	-3
0.295833	-1668	3703	-2495	-13777	9444	-10414	-6915	-11171	-670	-9702	-7630	-8342	-11940	-7541	-8826	-4564	268	4164	3239	-16625	2704	-8224	3543	-9865	2031	-6731	2957	-10327	7864	-6106	3628	-10433	-149	-127	-124	-68	-61	-57	-108	41	-150	16	30	-75	-19	-57	80	-35	2
0.296667	-1460	3595	-2477	-13753	9852	-10748	-6843	-11125	-516	-9936	-7680	-8255	-11423	-7804	-8844	-4625	-2347	4174	3258	-16659	2710	-8568	3538	-9909	2365	-7070	2943	-10427	8474	-6381	3583	-10634	-145	-127	-130	-68	-61	-61	-112	39	-184	17	32	-77	-21	-58	78	-31	1
0.297500	-1419	3488	-2468	-13742	10246	-11088	-6750	-11059	-473	-10168	-7728	-8173	-10737	-8083	-8872	-4719	-1115	4184	3288	-16685	2669	-8919	3557	-9974	2434	-7424	2937	-10535	8656	-6671	3554	-10822	-147	-126	-121	-68	-62	-59	-105	42	-153	18	30	-76	-24	-58	80	-28	-4
0.298333	-1187	3393	-2466	-13738	10620	-11443	-6672	-10968	-438	-10401	-7773	-8099	-9918	-8370	-8919	-4837	-2073	4212	3316	-16707	2525	-9287	3583	-10052	2409	-7797	2943	-10658	8889	-6969	3534	-10996	-150	-131	-126	-75	-65	-59	-110	38	-152	20	26	-79	-23	-59	78	-30	-3
0.299167	-1366	3296	-2472	-13740	11010	-11804	-6583	-10857	-293	-10636	-7819	-8035	-9018	-8668	-8982	-4975	-3664	4205	3361	-16720	2390	-9663	3624	-10148	3292	-8179	2958	-10789	8624	-7278	3529	-11151	-147	-132	-126	-69	-62	-62	-108	40	-151	13	25	-77	-22	-59	79	-31	0
0.300000	-1595	3209	-2487	-13754	11542	-12170	-6484	-10728	-264	-10866	-7852	-7975	-7823	-8970	-9061	-5137	225	4215	3414	-16723	2376	-10052	3668	-10248	2475	-8568	2991	-10931	8681	-7611	3531	-11283	-153	-130	-127	-72	-63	-60	-107	35	-158	15	29	-77	-22	-59	81	-36	-3
0.300833	-1138	3130	-2504	-13771	11989	-12543	-6386	-10581	-309	-11098	-7886	-7917	-6569	-9280	-9158	-5315	-3871	4230	3472	-16720	2092	-10449	3707	-10372	2044	-8965	3026	-11089	7703	-7958	3539	-11388	-149	-126	-124	-69	-58	-59	-109	36	-154	17	32	-77	-21	-60	79	-34	-8
0.301667	-68	3065	-2535	-13791	12171	-12918	-6290	-10414	-427	-11326	-7917	-7873	-5759	-9591	-9270	-5511	18	4245	3537	-16707	1922	-10851	3764	-10496	1745	-9363	3076	-11257	7359	-8321	3542	-11463	-148	-129	-122	-69	-60	-61	-108	41	-156	19	33	-73	-26	-62	76	-32	-3
0.302500	415	3007	-2568	-13822	12422	-13294	-6199	-10241	-496	-11551	-7953	-7836	-4725	-9899	-9393	-5726	2553	4258	3603	-16689	1938	-11263	3804	-10632	-1283	-9762	3137	-11437	8897	-8699	3551	-11481	-146	-128	-121	-68	-62	-61	-107	43	-151	19	34	-73	-24	-57	81	-29	-4
0.303333	775	2955	-2611	-13854	12615	-13677	-6111	-10055	-632	-11776	-7995	-7811	-3750	-10209	-9535	-5954	-1746	4269	3669	-16660	1831	-11678	3834	-10783	-1917	-10163	3185	-11634	8284	-9088	3551	-11521	-145	-126	-119	-70	-61	-58	-109	42	-161	20	34	-78	-23	-58	81	-29	2
0.304167	1309	2911	-2656	-13900	12675	-14055	-6063	-9867	-634	-11994	-8041	-7796	-2768	-10506	-9681	-6189	3266	4278	3733	-16630	1844	-12089	3850	-10943	-2679	-10551	3245	-11836	8135	-9485	3541	-11510	-139	-127	-124	-68	-61	-59	-104	39	-150	19	34	-75	-18	-58	81	-28	0
0.305000	1712	2879	-2697	-13942	12641	-14417	-5968	-9675	-646	-12206	-8104	-7791	-1817	-10801	-9841	-6429	832	4288	3797	-16594	1800	-12495	3850	-11105	-3158	-10931	3291	-12051	8229	-9888	3524	-11467	-145	-126	-122	-70	-63	-58	-101	35	-152	17	9	-77	-18	-59	79	-31	-1
0.305833	2065	2858	-2745	-13989	12567	-14773	-5917	-9480	-761	-12408	-8176	-7790	-1078	-11080	-9996	-6678	1606	4295	3851	-16549	1792	-12891	3826	-11278	-3255	-11298	3335	-12272	7858	-10293	3491	-11406	-149	-131	-124	-69	-60	-57	-105	41	-152	16	32	-77	-18	-51	80	-28	-5
0.306667	3472	2843	-2789	-14046	12160	-15118	-5877	-9289	-1080	-12608	-8264	-7808	-767	-11350	-10160	-6921	4429	4290	3904	-16506	1929	-13269	3777	-11462	-4017	-11649	3371	-12512	8002	-10695	3444	-11327	-150	-127	-125	-84	-62	-62	-113	35	-150	18	28	-77	-22	-60	77	-31	-3
0.307500	4092	2840	-2779	-14105	11875	-15433	-5852	-9094	-1028	-12795	-8368	-7828	6	-11603	-10314	-7159	3994	4287	3950	-16452	2146	-13617	3714	-11635	-5707	-11970	3392	-12751	9118	-11076	3383	-11227	-150	-128	-122	-66	-63	-58	-111	38	-151	17	33	-76	-19	-60	75	-33	0
0.308333	3684	2846	-2865	-14168	11672	-15732	-5839	-8895	-940	-12980	-8481	-7861	820	-11838	-10454	-7383	262	4278	3987	-16396	2136	-13948	3641	-11823	-4424	-12272	3403	-12992	8077	-11442	3325	-11122	-144	-127	-120	-67	-60	-56	-111	38	-150	20	33	-75	-18	-50	77	-25	2
0.309167	4179	2860	-2894	-14237	11317	-16009	-5845	-8696	-835	-13151	-8622	-7898	1363	-12055	-10585	-7603	3122	4259	4013	-16337	2231	-14245	3529	-12010	-3093	-12552	3387	-13238	7169	-11788	3243	-11014	-145	-125	-120	-65	-62	-56	-110	40	-151	20	35	-74	-22	-59	78	-27	0
0.310000	4537	2880	-2925	-14314	11087	-16253	-5863	-8501	-540	-13332	-8774	-7949	1854	-12218	-10696	-7808	717	4231	4030	-16278	2268	-14513	3414	-12201	-2150	-12805	3356	-13483	6847	-12096	3161	-10904	-147	-127	-118	-69	-57	-57	-108	41	-154	20	35	-75	-22	-56	84	-25	2
0.310833	4680	2910	-2947	-14393	10946	-16471	-5898	-8308	-378	-13508	-8932	-8008	2199	-12449	-10791	-7999	968	4195	4040	-16212	2302	-14750	3297	-12396	-1218	-13033	3299	-13726	6016	-12373	3069	-10811	-145	-124	-119	-65	-56	-55	-107	43	-148	18	34	-74	-17	-61	81	-25	2
0.311667	4855	2932	-2972	-14477	10669	-16662	-5947	-8117	-262	-13693	-9099	-8081	2616	-12628	-10863	-8181	693	4145	4039	-16148	2398	-14954	3153	-12602	-712	-13241	3222	-13965	5090	-12619	2983	-10735	-149	-128	-121	-62	-61	-57	-108	39	-153	17	35	-76	-24	-55	82	-29	-3
0.312500	4598	2968	-2993	-14571	10362	-16822	-6011	-7934	28	-13869	-9270	-8163	3118	-12795	-10909	-8341	-2209	4093	4028	-16084	2362	-15129	3023	-12814	734	-13430	3123	-14200	3903	-12818	2897	-10677	-149	-128	-126	-68	-64	-57	-110	40	-153	16	32	-75	-21	-57	78	-30	0
0.313333	4178	2984	-3014	-14662	10117	-16955	-6085	-7746	336	-14055	-9438	-8254	3437	-12951	-10928	-8484	1163	4075	4015	-16009	2289	-15274	2903	-13026	1014	-13597	3015	-14414	3167	-12981	2826	-10646	-148	-128	-120	-66	-60	-33	-108	44	-151	18	35	-56	-21	-55	80	-30	-4
0.314167	4324	3007	-3045	-14752	9699	-17059	-6168	-7565	435	-14248	-9597	-8357	3733	-13102	-10918	-8617	-1874	3960	3998	-15939	2106	-15397	2800	-13246	693	-13750	2895	-14621	1692	-13105	2763	-10636	-149	-127	-119	-67	-63	-59	-110	41	-153	19	35	-74	-18	-58	82	-31	0
0.315000	4985	3022	-3062	-14840	9030	-17133	-6259	-7390	304	-14454	-9740	-8478	3580	-13249	-10882	-8733	-1973	3884	3977	-15869	1918	-15498	2723	-13478	1574	-13892	2763	-14812	-12	-13198	2720	-10673	-152	-128	-124	-83	-64	-58	-132	40	-154	15	30	-78	-27	-59	77	-33	-3
0.315833	5593	3027	-3097	-14925	8492	-17185	-6360	-7228	433	-14664	-9864	-8600	3423	-13394	-10817	-8839	3258	3804	3956	-15770	1877	-15583	2676	-13713	-586	-14021	2620	-14979	745	-13253	2700	-10727	-147	-128	-122	-68	-61	-57	-109	42	-153	18	34	-75	-22	-55	82	-29	-1
0.316667	5598	3023	-3127	-15005	8105	-17210	-6454	-7068	641	-14874	-9967	-8734	3249	-13535	-10725	-8927	-3205	3721	3942	-15714	1713	-15661	2651	-13957	-871	-14154	2509	-15128	-355	-13283	2700	-10814	-149	-126	-118	-65	-63	-59	-108	51	-154	19	32	-74	-22	-57	85	-29	-3
0.317500	5494	3007	-3151	-15079	7475	-17218	-6569	-6921	803	-15097	-10042	-8883	2965	-13684	-10607	-9009	1453	3633	3923	-15632	1628	-15730	2668	-14210	-1267	-14279	2401	-15252	-1262	-13304	2732	-10933	-150	-126	-119	-68	-63	-58	-105	43	-150	22	35	-76	-19	-53	84	-30	-3
0.318333	5352	2979	-3217	-15145	6674	-17214	-6676	-6794	893	-15322	-10090	-9043	2592	-13834	-10469	-9081	-889	3542	3910	-15550	1414	-15801	2719	-14471	-1477	-14406	2309	-15365	-1728	-13291	2794	-11074	-146	-122	-118	-65	-62	-57	-105	42	-152	20	36	-78	-18	-52	89	-29	0
0.319167	4921	2928	-3284	-15212	5878	-17195	-6779	-6681	990	-15542	-10108	-9219	2116	-13976	-10315	-9151	-845	3445	3895	-15485	1233	-15879	2803	-14743	-1290	-14548	2232	-15463	-2508	-13280	2876	-11242	-147	-124	-122	-66	-62	-58	-107	43	-152	19	29	-73	-22	-53	82	-28	1
0.320000	5221	2859	-3349	-15274	5117	-17175	-6897	-6588	794	-15758	-10101	-9398	1182	-14123	-10140	-9208	1307	3346	3883	-15416	1050	-15966	2921	-15022	-1711	-14662	2191	-15529	-2910	-13259	2989	-11430	-148	-122	-119	-67	-65	-65	-107	41	-152	18	29	-76	-19	-53	81	-30	-6
0.320833	5497	2776	-3427	-15330	4499	-17147	-6999	-6510	752	-15952	-10063	-9589	572	-14270	-9951	-9267	2347	3241	3875	-15351	1035	-16054	3067	-15309	-3617	-14788	2179	-15587	-1999	-13240	3128	-11631	-150	-126	-118	-67	-62	-57	-108	38	-150	19	29	-74	-21	-55	78	-28	1
0.321667	4313	2671	-3518	-15381	3925	-17120	-7094	-6456	880	-16130	-10000	-9780	136	-14417	-9750	-9317	-2191	3122	3864	-15295	856	-16159	3238	-15596	-2964	-14909	2205	-15632	-2806	-13222	3294	-11834	-147	-124	-126	-64	-59	-56	-99	42	-151	4	34	-72	-18	-52	84	-29	0
0.322500	3699	2551	-3612	-15432	3109	-17099	-7183	-6420	859	-16290	-9915	-9982	-563	-14536	-9540	-9362	231	3002	3856	-15246	724	-16277	3422	-15892	-2037	-15032	2262	-15668	-3610	-13219	3471	-12046	-148	-122	-113	-64	-62	-52	-104	42	-148	19	30	-73	-21	-51	82	-27	1
0.323333	3243	2411	-3724	-15490	2319	-17086	-7266	-6408	984	-16429	-9812	-10187	-1252	-14654	-9332	-9406	-1044	2862	3837	-15214	632	-16411	3611	-16185	-1832	-15144	2346	-15704	-3383	-13220	3657	-12257	-150	-128	-116	-68	-64	-56	-105	40	-161	17	29	-76	-23	-55	81	-27	-5
0.324167	2459	2259	-3845	-15552	1721	-17086	-7338	-6414	1123	-16526	-9698	-10385	-1862	-14764	-9121	-9440	-1737	2715	3815	-15189	566	-16556	3794	-16475	-1310	-15246	2467	-15733	-3603	-13235	3853	-12463	-151	-124	-118	-66	-62	-56	-104	41	-153	18	33	-74	-21	-53	81	-27	-1
0.325000	1865	2093	-3977	-15619	872	-17096	-7395	-6434	1163	-16600	-9575	-10584	-2498	-14851	-8903	-9465	-992	2549	3790	-15178	532	-16715	3982	-16760	-1350	-15339	2607	-15767	-3544	-13263	4053	-12666	-150	-125	-119	-66	-56	-57	-101	42	-151	18	34	-74	-23	-59	81	-28	-3
0.325833	1029	1918	-4121	-15695	5	-17120	-7440	-6473	1401	-16644	-9455	-10770	-3148	-14921	-8699	-9479	-3951	2364	3753	-15186	390	-16886	4139	-17033	-783	-15426	2768	-15805	-3544	-13303	4246	-12852	-149	-122	-119	-66	-64	-57	-105	43	-151	20	34	-75	-18	-55	95	-27	0
0.326667	-434	1731	-4278	-15782	-614	-17155	-7465	-6521	1458	-16659	-9335	-10944	-3594	-14967	-8497	-9474	-1851	2161	3702	-15206	309	-17062	4274	-17297	-543	-15498	2937	-15854	-3322	-13358	4418	-13028	-152	-125	-145	-65	-62	-56	-96	39	-152	23	33	-73	-23	-56	84	-23	2
0.327500	-1355	1533	-4444	-15880	-1049	-17205	-7479	-6586	1250	-16646	-9213	-11111	-3890	-14991	-8294	-9455	-2771	1937	3639	-15243	252	-17252	4380	-17543	-1600	-15557	3132	-15907	-3180	-13415	4583	-13188	-147	-125	-121	-63	-63	-56	-102	44	-152	19	35	-73	-19	-52	85	-23	-1
0.328333	-1649	1353	-4628	-15987	-1564	-17272	-7472	-6658	988	-16613	-9113	-11258	-4406	-14995	-8102	-9412	-5601	1691	3561	-15288	140	-17440	4446	-17769	-681	-15611	3289	-15972	-4100	-13483	4719	-13328	-147	-125	-116	-62	-60	-53	-101	45	-148	20	35	-100	-19	-52	86	-24	-1
0.329167	-1994	1159	-4818	-16111	-2238	-17343	-7450	-6733	833	-16562	-9017	-11377	-4881	-14975	-7919	-9357	1496	1422	3468	-15351	313	-17637	4468	-17976	-2422	-15650	3455	-16044	-2337	-13559	4824	-13462	-150	-125	-117	-61	-60	-52	-100	44	-151	22	37	-70	-22	-52	87	-22	0
0.330000	-3009	970	-5029	-16245	-2815	-17429	-7411	-6818	801	-16496	-8934	-11451	-5245	-14900	-7742	-9270	-4994	1138	3363	-15430	330	-17834	4445	-18160	-2820	-15682	3598	-16129	-1646	-13641	4900	-13578	-149	-119	-116	-59	-57	-56	-100	42	-152	23	39	-68	-22	-52	85	-26	-1
0.330833	-3560	783	-5248	-16391	-3362	-17519	-7355	-6901	673	-16418	-8863	-11557	-5434	-14877	-7579	-9160	-1879	836	3242	-15525	423	-18029	4384	-18315	-2033	-15709	3715	-16222	-1633	-13729	4941	-13679	-146	-125	-116	-61	-57	-51	-101	45	-148	20	38	-68	-26	-53	81	-26	-1
0.331667	-4137	600	-5478	-16552	-3923	-17613	-7284	-6987	416	-16343	-8806	-11609	-5333	-14806	-7425	-9026	-2957	517	3106	-15625	493	-18228	4275	-18453	-1359	-15747	3797	-16326	-958	-13819	4943	-13765	-150	-128	-119	-67	-66	-60	-108	39	-152	16	33	-75	-22	-59	80	-29	-4
0.332500	-4954	418	-5725	-16722	-4728	-17704	-7200	-7074	234	-16265	-8761	-11639	-5126	-14726	-7281	-8870	-4320	189	2958	-15733	415	-18416	4132	-18563	-407	-15783	3860	-16430	-618	-13906	4916	-13838	-150	-128	-118	-63	-64	-61	-107	41	-153	19	35	-76	-26	-60	81	-29	-1
0.333333	-5242	249	-5965	-16891	-5620	-17781	-7087	-7151	-139	-16179	-8716	-11622	-5194	-14629	-7117	-8689	-2756	-141	2807	-15852	413	-18592	3961	-18641	474	-15827	3869	-16536	-557	-13995	4862	-13896	-147	-128	-120	-64	-61	-58	-109	39	-150	1	36	-74	-18	-58	80	-29	-3
0.334167	-5105	80	-6202	-17061	-6162	-17842	-6965	-7226	-258	-16107	-8675	-11589	-4977	-14527	-7011	-8484	-754	-472	2648	-15973	640	-18761	3765	-18701	-845	-15885	3843	-16645	1023	-14083	4780	-13948	-150	-127	-120	-63	-61	-58	-103	40	-151	16	33	-76	-18	-57	82	-31	1
0.335000	-6308	-82	-6460	-17239	-6365	-17889	-6827	-7297	-12	-16021	-8628	-11523	-4187	-14423	-6916	-8267	-5572	-793	2487	-16098	451	-18916	3551	-18749	-188	-15957	3789	-16745	1084	-14173	4674	-13986	-151	-132	-124	-66	-61	-45	-104	40	-154	18	35	-74	-19	-56	80	-32	0
0.335833	-7108	-243	-6705	-17411	-6411	-17914	-6675	-7365	-96	-15961	-8578	-11432	-3582	-14319	-6779	-8037	-4586	-1104	2343	-16231	399	-19054	3331	-18775	1825	-16045	3697	-16842	3	-14265	4554	-14013	-146	-126	-119	-66	-60	-57	-107	41	-155	19	33	-74	-21	-58	78	-29	-25
0.336667	-7418	-407	-6942	-17578	-6426	-17917	-6515	-7428	-176	-15891	-8519	-11310	-3056	-14219	-6680	-7799	-4464	-1403	2170	-16361	480	-19174	3111	-18785	2617	-16156	3572	-16934	161	-14362	4417	-14043	-148	-126	-121	-64	-61	-56	-104	43	-151	21	33	-75	-18	-57	81	-30	1
0.337500	-7720	-563	-7166	-17736	-6428	-17886	-6334	-7485	-296	-15830	-8441	-11167	-2335	-14120	-6587	-7557	-6036	-1672	2020	-16497	356	-19273	2898	-18787	3333	-16281	3426	-17038	-116	-14459	4287	-14055	-147	-125	-119	-64	-61	-58	-109	43	-147	19	34	-73	-18	-56	80	-28	0
0.338333	-7850	-728	-7376	-17885	-6360	-17824	-6141	-7544	-537	-15761	-8347	-11003	-1453	-14034	-6502	-7324	-4512	-1923	1872	-16618	224	-19351	2705	-18780	3446	-16427	3260	-17094	-553	-14563	4155	-14065	-145	-124	-117	-65	-64	-57	-108	43	-148	20	24	-75	-26	-60	79	-29	1
0.339167	-8087	-899	-7566	-18025	-6212	-17738	-5940	-7600	-556	-15702	-8231	-10820	-434	-13961	-6425	-7102	-7032	-2147	1727	-16759	-1	-19406	2531	-18762	3946	-16590	3075	-17161	-1032	-14678	4025	-14068	-146	-128	-120	-66	-65	-57	-107	42	-153	19	32	-76	-21	-59	80	-31	0
0.340000	-8609	-1071	-7731	-18146	-6041	-17606	-5727	-7655	-507	-15634	-8093	-10622	701	-13897	-6360	-6889	-5357	-2344	1591	-16890	-137	-19428	2385	-18762	4324	-16769	2897	-17227	-1699	-14800	3905	-14066	-159	-131	-124	-72	-66	-62	-110	36	-156	15	25	-81	-24	-61	76	-34	-6
0.340833	-8478	-1245	-7867	-18252	-5890	-17477	-5506	-7710	-703	-15560	-7924	-10411	1683	-13843	-6298	-6701	-3493	-2509	1468	-17025	-257	-19426	2276	-18748	2304	-16947	2715	-17276	-2059	-14928	3808	-14053	-150	-127	-124	-70	-61	-60	-105	38	-153	24	28	-76	26	-56	80	-34	-5
0.341667	-7866	-1421	-7968	-18337	-5708	-17305	-5270	-7764	-1021	-15472	-7725	-10190	2334	-13797	-6245	-6532	-7521	-2641	1354	-17149	-533	-19392	2202	-18736	1919	-17133	2542	-17322	-3573	-15066	3728	-14032	-150	-128	-121	-77	-58	-60	-107	39	-154	16	32	-78	-23	-56	80	-28	-1
0.342500	-6782	-1600	-8037	-18403	-5748	-17108	-5028	-7816	-1269	-15385	-7500	-9957	2831	-13767	-6196	-6397	824	-2746	1249	-17273	-423	-19332	2168	-18727	-769	-17313	2378	-17366	-2910	-15216	3670	-14006	-150	-126	-117	-66	-62	-58	-103	40	-152	18	35	-77	-19	-57	80	-33	-3
0.343333	-6302	-1780	-8065	-18456	-5679	-16900	-4779	-7872	-1306	-15281	-7234	-9730	3395	-13742	-6153	-6295	-2951	-2822	1146	-17402	-535	-19244	2165	-18720	-3468	-17483	2251	-17405	-2363	-15373	3632	-13974	-148	-124	-120	-67	-63	-60	-115	43	-150	19	33	-78	-19	-58	78	-31	-1
0.344167	-5605	-1961	-8061	-18487	-5414	-16674	-4520	-7935	-1397	-15170	-6977	-9500	3831	-13739	-6114	-6225	-969	-2874	1053	-17524	-767	-19127	2211	-18711	-4131	-17637	2144	-17445	-3065	-15543	3612	-13932	-146	-125	-119	-64	-61	-62	-107	41	-149	18	33	-77	-18	-61	84	-34	-21
0.345000	-4922	-2140	-8027	-18505	-5030	-16445	-4262	-7995	-1367	-15055	-6675	-9276	4364	-13735	-6090	-6190	1004	-2911	969	-17646	-907	-18988	2277	-18706	-5025	-17775	2067	-17481	-2945	-15722	3622	-13890	-148	-127	-120	-66	-70	-63	-105	41	-153	19	33	-77	-21	-58	84	-30	0
0.345833	-4170	-2317	-7954	-18509	-4672	-16216	-4001	-8056	-1330	-14937	-6381	-9054	4881	-13746	-6056	-6193	-171	-2878	897	-17766	-979	-18825	2380	-18696	-5650	-17886	2018	-17515	-2944	-15911	3640	-13843	-149	-125	-120	-64	-62	-56	-105	42	-151	18	34	-77	-23	-55	80	-29	-3
0.346667	-3161	-2492	-7865	-18502	-4511	-15994	-3738	-8122	-1446	-14810	-6059	-8840	5006	-13763	-6030	-6233	1921	-2930	826	-17879	-994	-18645	2506	-18683	-5875	-17964	2002	-17554	-3131	-16100	3673	-13794	-152	-131	-119	-66	-75	-57	-103	43	-150	19	37	-76	-22	-56	81	-30	-1
0.347500	-1756	-2661	-7729	-18491	-4435	-15776	-3476	-8191	-1460	-14689	-5734	-8636	4991	-13787	-6003	-6310	5456	-2927	766	-17987	-789	-18449	2657	-18662	-7577	-18016	2022	-17586	-1919	-16294	3719	-13742	-149	-129	-119	-66	-64	-57	-105	42	-155	19	35	-73	-23	-52	84	-30	7
0.348333	-1933	-2823	-7579	-18471	-4149	-15575	-3217	-8257	-1213	-14570	-5405	-8435	5286	-13819	-5983	-6420	2263	-2914	717	-18101	-751	-18243	2824	-18630	-7644	-18032	2067	-17618	-1596	-16491	3764	-13690	-153	-127	-119	-66	-60	-63	-113	42	-153	18	33	-73	-29	-57	80	-30	0
0.349167	-2343	-2985	-7418	-18455	-4069	-15389	-2971	-8327	-1047	-14459	-5085	-8255	5312	-13852	-5956	-6553	2243	-2901	678	-18205	-809	-18026	3005	-18585	-5108	-18012	2144	-17643	-2769	-16684	3819	-13641	-148	-127	-120	-65	-61	-58	-107	43	-151	21	37	-74	-22	-52	78	-28	0
0.350000	-2329	-3136	-7235	-18432	-4137	-15217	-2730	-8392	-794	-14357	-4772	-8077	5326	-13889	-5930	-6714	3824	-2890	656	-18300	-680	-17810	3195	-18530	-3013	-17964	2247	-17664	-2841	-16874	3866	-13595	-147	-127	-114	-63	-60	-55	-105	44	-150	19	37	-73	-18	-52	84	-26	1
0.350833	-2547	-3285	-7050	-18413	-4100	-15078	-2496	-8460	-471	-14270	-4468	-7915	5435	-13930	-5899	-6898	1568	-2882	643	-18386	-484	-17600	3385	-18461	-563	-17884	2372	-17677	-3130	-17057	3915	-13555	-145	-127	-118	-64	-59	-56	-105	45	-153	24	57	-68	-18	-51	84	-26	0
0.351667	-2684	-3433	-6866	-18401	-3836	-14961	-2281	-8527	-117	-14207	-4193	-7766	5332	-13970	-5869	-7104	3047	-2884	647	-18468	-413	-17389	3575	-18376	1828	-17780	2513	-17686	-3668	-17232	3953	-13526	-148	-132	-120	-63	-65	-58	-108	42	-155	17	32	-75	-21	-53	81	-29	-3
0.352500	-3054	-3576	-6689	-18395	-3500	-14868	-2083	-8593	332	-14161	-3925	-7637	5197	-14013	-5836	-7325	827	-2895	661	-18544	-394	-17200	3767	-18282	4652	-17650	2671	-17692	-4202	-17393	3994	-13503	-153	-132	-122	-65	-61	-59	-108	41	-151	18	34	-75	-22	-58	81	-28	-11
0.353333	-4011	-3716	-6516	-18387	-3291	-14795	-1901	-8663	669	-14137	-3692	-7514	5126	-14058	-5793	-7542	530	-2908	705	-18606	-380	-17009	3948	-18176	7915	-17508	2846	-17680	-4845	-17538	4028	-13485	-149	-131	-119	-67	-64	-53	-108	36	-152	19	34	-74	-22	-51	81	-30	-3
0.354167	-4677	-3848	-6350	-18381	-3183	-14745	-1728	-8724	738	-14132	-3470	-7407	4872	-14089	-5743	-7766	3331	-2933	761	-18670	-403	-16840	4127	-18058	8893	-17350	3027	-17660	-4903	-17664	4053	-13481	-149	-126	-118	-66	-63	-59	-111	39	-151	22	35	-75	-21	-57	79	-27	-16
0.355000	-4699	-3995	-6200	-18374	-3053	-14717	-1576	-8781	933	-14166	-3297	-7313	4564	-14116	-5687	-7983	-2034	-2964	838	-18693	-617	-16685	4296	-17933	11036	-17195	3212	-17636	-6237	-17772	4114	-13478	-148	-128	-110	-67	-61	-60	-109	40	-154	21	34	-72	-21	-59	80	-30	0
0.355833	-4243	-4134	-6068	-18367	-3046	-14702	-1437	-8832	1080	-14187	-3122	-7246	4052	-14141	-5618	-8194	4322	-3006	938	-18713	-611	-16550	4464	-17806	11927	-17038	3401	-17607	-6273	-17864	4108	-13490	-148	-126	-120	-66	-62	-57	-107	42	-152	21	32	-75	-25	-55	81	-32	-4
0.356667	-4393	-4278	-5946	-18352	-2935	-14704	-1285	-8883	1305	-14248	-2987	-7191	3742	-14155	-5540	-8390	2730	-3054	1051	-18731	-547	-16438	4618	-17690	10811	-16884	3592	-17575	-5346	-17930	4139	-13505	-151	-109	-126	-72	-65	-59	-110	39	-154	22	29	-80	-22	-59	80	-31	0
0.357500	-4236	-4418	-5846	-18330	-2730	-14715	-1204	-8926	1456	-14328	-2877	-7155	3316	-14163	-5448	-8569	794	-3100	1184	-18723	-618	-16336	4773	-17578	11448	-16745	3784	-17531	-5957	-17971	4183	-13524	-147	-128	-121	-67	-62	-59	-108	42	-151	17	29	-77	-19	-59	81	-29	-3
0.358333	-4159	-4558	-5756	-18296	-2616	-14736	-1103	-8963	1629	-14420	-2788	-7138	2850	-14158	-5349	-8728	4117	-3163	1335	-18700	-679	-16256	4922	-17479	11480	-16619	3980	-17492	-5757	-17994	4236	-13547	-149	-133	-122	-67	-62	-59	-107	41	-156	17	30	-76	-18	-58	80	-34	-5
0.359167	-4154	-4697	-5674	-18248	-2623	-14761	-1014	-9002	1839	-14523	-2721	-7143	2346	-14157	-5232	-8859	1497	-3226	1504	-18659	-808	-16188	5069	-17400	11544	-16513	4174	-17455	-5634	-18000	4302	-13569	-152	-127	-121	-69	-63	-60	-107	38	-158	19	29	-76	-16	-60	80	-34	-5
0.360000	-3802	-4844	-5598	-18169	-2675	-14789	-928	-9032	1861	-14632	-2674	-7175	1731	-14148	-5104	-8964	2761	-3291	1691	-18601	-977	-16145	5217	-17340	11637	-16428	4360	-17416	-5717	-17989	4395	-13587	-151	-132	-120	-69	-62	-61	-108	36	-153	20	29	-77	-23	-61	77	-36	-3
0.360833	-2357	-4977	-5527	-18109	-2967	-14817	-848	-9056	1715	-14749	-2640	-7226	810	-14134	-4958	-9038	5787	-3354	1888	-18523	-930	-16111	5363	-17307	9735	-16366	4548	-17383	-4517	-17957	4500	-13598	-150	-127	-121	-72	-64	-60	-109	29	-153	20	27	-77	-19	-58	72	-33	-3
0.361667	-2116	-5105	-5454	-18016	-3177	-14840	-767	-9075	2042	-14867	-2621	-7307	220	-14121	-4794	-9077	3500	-3427	2101	-18419	-981	-16083	5516	-17305	7255	-16326	4738	-17353	-3204	-17913	4631	-13598	-148	-127	-133	-78	-65	-58	-105	41	-152	21	27	-78	-19	-56	82	-31	1
0.362500	-2198	-5232	-5375	-17907	-3260	-14858	-687	-9091	2051	-14982	-2608	-7406	-369	-14113	-4615	-9091	1538	-3504	2317	-18299	-1251	-16068	5669	-17336	7197	-16311	4937	-17327	-3684	-17858	4791	-13587	-147	-127	-122	-66	-60	-51	-101	44	-145	22	29	-75	-18	-55	84	-30	2
0.363333	-1412	-5341	-5289	-17784	-3466	-14876	-599	-9105	1829	-15097	-2608	-7507	-883	-14111	-4426	-9075	4023	-3580	2554	-18154	-1324	-16063	5828	-17403	6396	-16321	5128	-17313	-3148	-17799	4964	-13562	-163	-125	-119	-67	-59	-57	-94	40	-149	19	33	-76	-18	-57	82	-32	0
0.364167	-858	-5444	-5190	-17646	-3730	-14886	-522	-9115	1820	-15203	-2609	-7682	-1218	-14123	-4229	-9036	1380	-3666	2796	-17981	-1487	-16063	5985	-17498	5418	-16354	5318	-17300	-2372	-17739	5158	-13521	-151	-128	-122	-68	-61	-55	-107	40	-152	20	34	-75	-21	-67	80	-33	-3
0.365000	-155	-5532	-5072	-17499	-3910	-14870	-426	-9119	1760	-15305	-2615	-7852	-1462	-14149	-4017	-8967	2791	-3751	3041	-17805	-1520	-16069	6150	-17634	4259	-16405	5506	-17298	-1885	-17664	5375	-13463	-149	-128	-104	-68	-63	-60	-110	38	-155	18	28	-78	-21	-59	79	-34	-3
0.365833	672	-5603	-4937	-17345	-4057	-14895	-341	-9122	1590	-15392	-2619	-8041	-1650	-14194	-3821	-8878	1718	-3841	3301	-17600	-1361	-16079	6317	-17796	2909	-16471	5703	-17297	-1406	-17630	5602	-13386	-150	-128	-124	-67	-65	-59	-107	33	-151	15	33	-77	-25	-57	84	-31	-1
0.366667	1132	-5656	-4772	-17180	-4108	-14889	-248	-9118	1540	-15468	-2621	-8245	-1769	-14252	-3571	-8772	42	-3926	3563	-17393	-1354	-16082	6482	-17988	2528	-16547	5897	-17300	-1219	-17566	5840	-13288	-149	-144	-125	-70	-63	-59	-107	41	-152	21	34	-75	-23	-56	82	-30	0
0.367500	1412	-5685	-4587	-17013	-4158	-14878	-152	-9107	1548	-15539	-2621	-8465	-1788	-14340	-3346	-8652	3824	-4018	3832	-17165	-1320	-16090	6642	-18208	189	-16636	6079	-17306	-316	-17546	6084	-13176	-151	-127	-124	-66	-59	-57	-104	40	-153	18	33	-76	-18	-55	80	-31	0
0.368333	2077	-5697	-4378	-16843	-4279	-14867	-57	-9095	1332	-15594	-2584	-8684	-1704	-14448	-3104	-8527	-843	-4108	4103	-16925	-1488	-16096	6801	-18445	-1736	-16731	6261	-17309	-574	-17525	6323	-13048	-150	-128	-120	-46	-62	-56	-108	44	-133	23	36	-72	-18	-51	85	-30	-1
0.369167	3400	-5689	-4134	-16680	-4317	-14855	30	-9082	1014	-15644	-2593	-8915	-1943	-14584	-2904	-8397	2849	-4197	4374	-16684	-1536	-16101	6942	-18705	-3280	-16824	6433	-17313	-417	-17521	6550	-12907	-146	-125	-116	-65	-59	-53	-104	41	-150	25	36	-72	-22	-52	81	-28	1
0.370000	4119	-5657	-3875	-16517	-4130	-14841	115	-9061	938	-15677	-2572	-9145	-1887	-14745	-2703	-8268	4859	-4280	4660	-16440	-1514	-16102	7084	-18964	-6954	-16924	6592	-17317	1706	-17534	6767	-12758	-147	-124	-117	-61	-57	-53	-100	43	-151	25	38	-72	-19	-52	82	-27	2
0.370833	4092	-5604	-3590	-16363	-3905	-14831	189	-9039	642	-15708	-2542	-9371	-1835	-14930	-2509	-8152	-217	-4365	4938	-16209	-1785	-16110	7212	-19232	-7890	-17018	6739	-17314	1582	-17560	6971	-12597	-145	-122	-115	-62	-59	-53	-102	47	-148	26	33	-70	-19	-49	84	-25	1
0.371667	3812	-5534	-3293	-16218	-3617	-14822	260	-9018	499	-15707	-2505	-9593	-1669	-15136	-2341	-8036	4351	-4445	5215	-15983	-1688	-16109	7325	-19501	-8884	-17112	6864	-17314	1739	-17602	7148	-12443	-148	-136	-121	-66	-61	-56	-103	44	-153	24	35	-76	-23	-51	82	-26	-4
0.372500	3761	-5454	-2970	-16095	-3420	-14822	304	-8997	553	-15761	-2468	-9807	-1192	-15360	-2198	-7942	1118	-4512	5482	-15792	-1642	-16110	7421	-19773	-9212	-17201	6971	-17304	2022	-17654	7303	-12281	-151	-128	-124	-66	-62	-56	-105	43	-152	20	36	-74	-21	-57	81	-22	-4
0.373333	3708	-5349	-2635	-15971	-3099	-14824	340	-8972	551	-15781	-2413	-10000	-751	-15601	-2083	-7863	1487	-4595	5754	-15575	-1689	-16110	7498	-19999	-9122	-17288	7061	-17288	1859	-17721	7436	-12126	-149	-130	-116	-67	-59	-58	-105	40	-158	18	35	-76	-23	-55	81	-29	-4
0.374167	4566	-5231	-2283	-15867	-2788	-14829	363	-8948	127	-15799	-2374	-10180	-804	-15849	-1997	-7803	4063	-4660	6021	-15397	-1396	-16105	7567	-20203	-9720	-17357	7132	-17263	2392	-17792	7536	-11976	-150	-126	-118	-66	-63	-58	-102	43	-153	21	38	-53	-25	-55	79	-30	-3
0.375000	4222	-5102	-1926	-15774	-2303	-14845	367	-8922	-11	-15811	-2324	-10342	-264	-16095	-1946	-7761	3249	-4720	6279	-15248	-1113	-16105	7620	-20388	-11051	-17425	7177	-17232	3649	-17851	7623	-11834	-150	-124	-117	-59	-67	-58	-104	41	-154	23	36	-72	-25	-52	82	-27	0
0.375833	2643	-4955	-1560	-15697	-1689	-14862	359	-8899	-33	-15836	-2275	-10484	421	-16362	-1930	-7740	-493	-4770	6530	-15121	-1039	-16102	7667	-20533	-9422	-17488	7199	-17195	2733	-17940	7685	-11704	-149	-124	-119	-66	-66	-58	-104	44	-162	20	34	-73	-24	-56	84	-27	0
0.376667	2284	-4811	-1197	-15637	-1103	-14890	329	-8875	-189	-15856	-2229	-10603	866	-16586	-1944	-7731	2241	-4819	6765	-15023	-702	-16100	7699	-20634	-7608	-17539	7212	-17152	2131	-18004	7748	-11587	-149	-125	-118	-65	-63	-55	-104	43	-151	24	37	-76	-23	-59	84	-25	-3
0.377500	1929	-4655	-838	-15593	-452	-14923	284	-8852	-177	-15878	-2189	-10702	1452	-16816	-1998	-7745	-247	-4866	6985	-14955	-302	-16102	7714	-20697	-6152	-17591	7188	-17103	2257	-18067	7768	-11486	-148	-126	-116	-63	-59	-55	-103	45	-149	18	33	-74	-32	-55	84	-27	1
0.378333	1422	-4502	-484	-15566	352	-14966	222	-8833	-24	-15901	-2156	-10761	1869	-17028	-2086	-7778	205	-4904	7192	-14915	20	-16112	7735	-20705	-4606	-17625	7155	-17047	2088	-18119	7787	-11402	-152	-125	-117	-61	-62	-55	-104	44	-144	21	34	-74	-23	-53	84	-28	-3
0.379167	1078	-4350	-139	-15558	1126	-15016	139	-8817	-42	-15932	-2135	-10839	2109	-17220	-2214	-7818	97	-4935	7398	-14902	380	-16127	7739	-20647	-3498	-17657	7106	-16983	1919	-18158	7802	-11332	-149	-126	-118	-65	-61	-58	-110	38	-151	19	43	-74	-19	-51	81	-30	-1
0.380000	368	-4186	185	-15566	1990	-15069	47	-8803	-88	-15963	-2127	-10874	2924	-17391	-2370	-7878	-2408	-4966	7545	-14919	744	-16146	7744	-20583	-1648	-17682	7047	-16911	1315	-18186	7819	-11286	-149	-126	-118	-64	-59	-57	-109	43	-150	18	34	-76	-23	-60	77	-30	-3
0.380833	-495	-4061	503	-15591	2955	-15127	-57	-8790	-163	-15998	-2134	-10890	3927	-17520	-2555	-7944	1054	-4994	7691	-14963	1214	-16180	7744	-20447	-1006	-17695	6982	-16827	1221	-18200	7840	-11244	-150	-126	-120	-67	-62	-60	-102	43	-154	19	33	-75	-31	-58	81	-29	-1
0.381667	-555	-3931	797	-15637	3770	-15185	-178	-8777	-461	-16033	-2156	-10882	4189	-17649	-2762	-8015	-1611	-5013	7815	-15028	1689	-16224	7739	-20267	-1125	-17698	6912	-16734	780	-18201	7869	-11197	-151	-130	-125	-70	-64	-62	-108	38	-153	15	28	-78	-25	-58	79	-30	-3
0.382500	304	-3816	1058	-15695	4318	-15247	-308	-8768	-1052	-16074	-2191	-10857	3844	-17727	-2980	-8088	-1037	-5031	7921	-15115	2194	-16275	7728	-20042	-665	-17687	6850	-16621	85	-18187	7910	-11207	-149	-128	-125	-66	-61	-59	-107	37	-150	17	33	-72	-26	-57	80	-31	-4
0.383333	1135	-3711	1296	-15759	4839	-15307	-452	-8754	-1378	-16108	-2243	-10812	3949	-17781	-3233	-8164	4297	-5043	8002	-15223	2818	-16346	7718	-19781	-3320	-17671	6789	-16495	1767	-18170	7964	-11206	-152	-130	-120	-65	-59	-59	-107	41	-152	17	34	-75	-19	-57	82	-32	-3
0.384167	1471	-3627	1520	-15861	5348	-15365	-601	-8741	-1447	-16145	-2313	-10755	3805	-17805	-3486	-8215	-1755	-5044	8069	-15352	3133	-16436	7698	-19487	-3721	-17638	6737	-16352	1739	-18143	8022	-11212	-147	-129	-121	-68	-61	-58	-107	39	-151	18	36	-74	-19	-69	78	-31	0
0.385000	2092	-3563	1703	-15953	5967	-15422	-759	-8732	-1390	-16180	-2407	-10678	3147	-17799	-3751	-8327	3225	-5056	8112	-15497	3531	-16541	7668	-19163	-3985	-17600	6691	-16186	1647	-18110	8098	-11218	-141	-125	-122	-68	-64	-62	-109	42	-152	17	30	-75	-22	-59	81	-30	-1
0.385833	2772	-3517	1855	-16079	6682	-15477	-925	-8714	-1325	-16214	-2518	-10601	2501	-17769	-4020	-8403	868	-5058	8143	-15657	3897	-16665	7629	-18816	-3948	-17555	6656	-15998	1828	-18084	8182	-11226	-149	-128	-120	-69	-45	-59	-108	37	-151	16	34	-79	-19	-58	81	-33	0
0.386667	3534	-3515	1970	-16203	7356	-15526	-1094	-8698	-1213	-16241	-2645	-10494	2047	-17710	-4284	-8481	1103	-5056	8157	-15835	4077	-16815	7577	-18452	-3403	-17504	6630	-15782	1411	-18056	8272	-11228	-149	-128	-125	-72	-62	-56	-107	40	-152	17	34	-78	-18	-57	84	-31	2
0.387500	5142	-3503	2052	-16333	8004	-15570	-1271	-8677	-1459	-16267	-2795	-10389	1085	-17629	-4541	-8557	3319	-5052	8168	-16016	4084	-16980	7508	-18072	-2725	-17456	6614	-15533	1180	-18039	8359	-11227	-149	-129	-120	-66	-61	-57	-103	40	-151	15	34	-75	-17	-56	84	-30	-3
0.388333	6331	-3524	2095	-16462	8731	-15611	-1448	-8655	-1490	-16285	-2956	-10275	88	-17526	-4790	-8640	4085	-5048	8168	-16212	3942	-17170	7417	-17683	-3243	-17407	6609	-15260	2544	-18040	8447	-11212	-152	-128	-120	-70	-58	-51	-109	41	-152	19	35	-74	-18	-57	82	-29	-1
0.389167	6297	-3580	2109	-16594	9398	-15650	-1632	-8631	-1338	-16300	-3140	-10159	-798	-17408	-5026	-8719	-464	-5051	8168	-16421	3848	-17389	7310	-17292	-2222	-17368	6606	-14961	2255	-18048	8523	-11182	-148	-125	-120	-67	-65	-61	-110	41	-155	17	36	-74	-19	-57	81	-28	0
0.390000	6961	-3633	2083	-16721	9629	-15683	-1816	-8599	-1395	-16305	-3338	-10045	-1743	-17278	-5252	-8794	1482	-5040	8162	-16611	4370	-17626	7178	-16906	-2402	-17357	6605	-14632	2186	-18086	8584	-11139	-150	-128	-122	-69	-67	-59	-109	41	-152	16	34	-76	-24	-57	82	-29	2
0.390833	7572	-3747	2027	-16823	9603	-15711	-1997	-8568	-1250	-16303	-3545	-9929	-2650	-17124	-5451	-8875	-241	-5036	8163	-16854	4902	-17881	7031	-16524	-3802	-17336	6604	-14271	3002	-18134	8624	-11071	-149	-109	-118	-76	-64	-53	-107	43	-152	19	36	-75	-21	-52	86	-25	-4
0.391667	8101	-3864	1940	-16959	9967	-15738	-2176	-8531	-995	-16293	-3774	-9818	-3656	-16966	-5636	-8956	-1136	-5037	8166	-17067	4827	-18162	6854	-16157	-3860	-17362	6592	-13896	2241	-18212	8646	-10992	-149	-130	-121	-73	-62	-56	-110	41	-154	17	29	-80	-25	-46	84	-28	-3
0.392500	8517	-3995	1823	-17063	10411	-15764	-2358	-8488	-899	-16275	-4011	-9713	-4583	-16800	-5799	-9037	-698	-5047	8177	-17297	4539	-18450	6657	-15803	-3136	-17418	6574	-13497	1470	-18316	8630	-10899	-153	-134	-125	-56	-63	-59	-110	38	-154	12	29	-77	-24	-58	79	-30	-8
0.393333	8446	-4139	1686	-17156	10510	-15787	-2535	-8452	-838	-16247	-4248	-9617	-5217	-16627	-5940	-9118	-4027	-5057	8200	-17520	4464	-18760	6442	-15468	-1758	-17507	6545	-13089	1507	-18443	8581	-10787	-151	-128	-124	-68	-63	-60	-111	37	-155	18	33	-77	-23	-57	82	-35	-5
0.394167	8087	-4292	1525	-17235	10558	-15806	-2701	-8406	-791	-16229	-4490	-9528	-5741	-16456	-6061	-9190	-2249	-5070	8233	-17738	4426	-19079	6216	-15162	-1417	-17640	6497	-12678	1987	-18599	8497	-10660	-146	-137	-121	-68	-62	-59	-99	41	-150	18	34	-76	-22	-57	81	-29	-1
0.395000	7993	-4454	1348	-17305	10674	-15832	-2869	-8355	-712	-16164	-4743	-9448	-6215	-16282	-6153	-9261	-3563	-5095	8276	-17943	4210	-19407	5977	-14885	-2754	-17820	6431	-12269	1711	-18773	8373	-10528	-146	-125	-117	-68	-64	-56	-108	41	-151	21	35	-78	-19	-73	82	-35	0
0.395833	8137	-4621	1159	-17364	10771	-15849	-3029	-8307	-557	-16132	-4994	-9381	-6888	-16112	-6234	-9326	-6218	-5125	8328	-18151	3915	-19732	5733	-14641	-2881	-18047	6338	-11873	-44	-18973	8210	-10387	-147	-128	-119	-69	-63	-56	-104	42	-153	18	32	-78	-19	-52	85	-28	1
0.396667	8384	-4786	960	-17412	10729	-15872	-3181	-8255	-518	-16043	-5240	-9317	-7441	-15942	-6290	-9376	946	-5162	8384	-18339	3623	-20069	5496	-14435	-6379	-18320	6224	-11493	736	-19194	8007	-10246	-149	-128	-120	-65	-59	-53	-103	44	-149	24	35	-75	-17	-53	110	-26	-4
0.397500	8039	-4948	758	-17452	10570	-15898	-3330	-8223	-508	-15976	-5481	-9272	-7592	-15785	-6331	-9417	-5241	-5201	8452	-18516	2891	-20393	5237	-14274	-8485	-18641	6087	-11147	217	-19433	7772	-10115	-145	-128	-118	-64	-61	-55	-85	40	-154	20	35	-74	-21	-53	84	-28	-1
0.398333	8128	-5108	571	-17492	10475	-15924	-3471	-8145	-457	-15901	-5713	-9238	-7444	-15642	-6362	-9448	-1443	-5255	8515	-18683	2068	-20712	5023	-14158	-9170	-18993	5955	-10846	-1291	-19684	7502	-9988	-152	-131	-125	-67	-64	-57	-108	39	-158	17	30	-78	-25	-59	77	-34	-6
0.399167	8183	-5263	359	-17529	10353	-15957	-3609	-8091	-363	-15825	-5935	-9210	-7183	-15503	-6378	-9440	-2302	-5311	8577	-18832	1159	-21015	4769	-14085	-9265	-19371	5752	-10585	-1803	-19943	7207	-9862	-151	-130	-122	-68	-65	-53	-110	41	-153	16	33	-77	-22	-55	79	-30	-4
0.400000	7899	-5401	176	-17563	10268	-15979	-3728	-8032	-150	-15738	-6143	-9191	-6859	-15375	-6383	-9445	-3123	-5363	8634	-18963	378	-21291	4562	-14063	-8828	-19775	5559	-10377	-2038	-20204	6888	-9749	-151	-129	-121	-68	-64	-59	-110	43	-155	18	29	-81	4	-57	79	-29	-3
0.400833	7918	-5535	5	-17603	10111	-16021	-3839	-7970	-267	-15663	-6334	-9181	-6952	-15266	-6381	-9410	-1302	-5420	8679	-19083	-284	-21544	4374	-14083	-8848	-20179	5354	-10226	-2441	-20469	6555	-9643	-153	-130	-127	-69	-62	-58	-108	40	-154	19	29	-77	-23	-56	81	-31	-4
0.401667	8121	-5651	-149	-17648	9740	-16035	-3943	-7910	-251	-15582	-6507	-9177	-6887	-15165	-6374	-9353	1009	-5466	8706	-19185	-958	-21756	4214	-14153	-11113	-20579	5142	-10134	-1700	-20716	6222	-9540	-145	-129	-121	-66	-62	-55	-105	43	-154	17	34	-74	-21	-53	84	-21	0
0.402500	6601	-5761	-282	-17697	9519	-16059	-4034	-7835	-12	-15501	-6660	-9172	-6490	-15080	-6366	-9275	-3043	-5510	8717	-19272	-2068	-21937	4080	-14266	-11219	-20959	4932	-10106	-1967	-20950	5883	-9447	-146	-125	-118	-67	-59	-55	-103	49	-151	23	30	-75	-18	-56	87	-30	0
0.403333	5599	-5863	-396	-17761	9343	-16084	-4120	-7777	-144	-15432	-6791	-9190	-6212	-15005	-6355	-9180	-1375	-5554	8700	-19358	-3390	-22079	3970	-14425	-9266	-21312	4737	-10139	-2970	-21164	5551	-9353	-148	-129	-119	-69	-62	-56	-104	45	-152	21	33	-73	-18	-53	85	-30	-5
0.404167	5137	-5952	-492	-17830	8927	-16108	-4196	-7712	-243	-15373	-6905	-9210	-5924	-14948	-6351	-9065	-888	-5588	8657	-19435	-4305	-22174	3896	-14622	-7886	-21614	4522	-10231	-2727	-21349	5229	-9260	-147	-132	-120	-63	-61	-72	-102	44	-152	18	30	-76	-21	-55	85	-28	0
0.405000	4284	-6035	-565	-17908	8388	-16122	-4266	-7641	-336	-15318	-6992	-9230	-5655	-14899	-6353	-8933	-2299	-5615	8585	-19514	-5071	-22225	3848	-14851	-6282	-21866	4341	-10376	-2299	-21502	4921	-9160	-149	-127	-115	-68	-61	-56	-104	41	-152	21	34	-82	-24	-58	82	-30	2
0.405833	3393	-6114	-618	-17995	7865	-16138	-4337	-7571	-434	-15279	-7063	-9256	-5369	-14861	-6362	-8794	-581	-5634	8477	-19574	-5853	-22226	3831	-15109	-4643	-22041	4174	-10568	-1493	-21619	4639	-9049	-148	-127	-120	-68	-63	-57	-110	40	-151	20	32	-76	-21	-58	80	-32	-4
0.406667	2108	-6191	-653	-18085	7239	-16142	-4387	-7492	-361	-15248	-7119	-9288	-5064	-14826	-6374	-8643	-2944	-5644	8342	-19641	-6631	-22177	3845	-15382	-2845	-22145	4032	-10803	-344	-21684	4381	-8919	-151	-128	-125	-69	-62	-60	-108	41	-152	17	36	-79	-25	-63	71	-29	-3
0.407500	43	-6261	-675	-18180	6517	-16146	-4445	-7413	-372	-15233	-7142	-9325	-4691	-14813	-6398	-8488	-1356	-5646	8169	-19711	-7175	-22077	3891	-15663	-1984	-22166	3918	-11063	1175	-21693	4168	-8772	-152	-127	-124	-69	-66	-56	-104	44	-149	19	32	-77	-22	-58	84	-30	-1
0.408333	-1505	-6333	-680	-18270	5952	-16133	-4494	-7325	-715	-15223	-7169	-9361	-4283	-14794	-6433	-8335	311	-5638	7972	-19783	-7465	-21930	3959	-15953	-2644	-22101	3835	-11347	3636	-21649	3983	-8602	-148	-124	-120	-70	-60	-56	-105	44	-152	19	29	-78	-19	-53	82	-29	0
0.409167	-2262	-6403	-681	-18357	5222	-16116	-4547	-7231	-1239	-15225	-7172	-9399	-4071	-14779	-6476	-8190	-3889	-5627	7742	-19856	-7624	-21734	4053	-16236	-1699	-21953	3783	-11637	5556	-21547	3834	-8405	-148	-133	-121	-64	-61	-61	-103	43	-150	21	33	-75	-21	-57	82	-28	0
0.410000	-2497	-6470	-675	-18434	4294	-16093	-4603	-7134	-1787	-15238	-7167	-9438	-4131	-14768	-6532	-8048	3726	-5610	7490	-19931	-7169	-21499	4168	-16512	-2911	-21730	3760	-11930	9538	-21382	3722	-8181	-146	-125	-118	-64	-59	-55	-105	43	-153	18	37	-73	-22	-56	84	-27	-3
0.410833	-3719	-6551	-666	-18476	3598	-16046	-4661	-7026	-2085	-15257	-7155	-9485	-3915	-14758	-6596	-7928	-917	-5588	7220	-20010	-6377	-21226	4301	-16769	-3176	-21425	3768	-12211	13529	-21159	3646	-7931	-148	-121	-118	-64	-60	-53	-101	44	-150	23	36	-73	-21	-56	82	-29	0
0.411667	-4786	-6629	-664	-18560	2722	-16015	-4721	-6917	-2418	-15285	-7130	-9533	-3634	-14739	-6673	-7826	245	-5574	6931	-20097	-4981	-20921	4444	-17008	-1217	-21061	3799	-12477	16027	-20879	3605	-7662	-148	-124	-120	-64	-66	-57	-107	41	-152	20	34	-74	-23	-58	80	-23	0
0.412500	-5773	-6709	-673	-18600	1981	-15967	-4786	-6810	-2661	-15313	-7115	-9583	-3300	-14731	-6758	-7747	1333	-5554	6632	-20176	-3161	-20590	4592	-17224	1057	-20642	3848	-12713	19145	-20545	3594	-7372	-148	-126	-125	-65	-60	-57	-109	42	-153	20	33	-76	-24	-59	79	-29	-3
0.413333	-6946	-6790	-689	-18624	1602	-15909	-4854	-6693	-2740	-15342	-7089	-9625	-2765	-14713	-6850	-7688	-537	-5536	6330	-20266	-974	-20236	4754	-17431	4035	-20179	3921	-12911	22131	-20161	3617	-7061	-149	-129	-120	-66	-62	-57	-105	43	-154	18	35	-73	-24	-59	84	-6	-6
0.414167	-7743	-6864	-714	-18630	903	-15841	-4924	-6581	-3053	-15363	-7067	-9667	-2536	-14696	-6949	-7654	962	-5517	6029	-20327	1333	-19870	4907	-17579	7173	-19690	4006	-13068	24077	-19742	3666	-6740	-148	-126	-116	-48	-61	-59	-128	40	-154	21	36	-74	-22	-58	82	-28	-3
0.415000	-7612	-6939	-758	-18626	52	-15772	-4985	-6469	-3349	-15382	-7045	-9705	-2422	-14672	-7054	-7644	3723	-5502	5733	-20397	3442	-19490	5058	-17714	7852	-19195	4092	-13185	26373	-19285	3731	-6417	-151	-128	-119	-69	-65	-58	-104	41	-155	16	36	-77	-21	-61	80	-31	-8
0.415833	-9223	-7014	-818	-18608	-616	-15695	-5044	-6367	-3175	-15394	-7031	-9738	-1883	-14639	-7157	-7657	90	-5487	5450	-20457	4970	-19110	5196	-17826	8356	-18690	4180	-13240	27424	-18798	3823	-6094	-173	-130	-119	-66	-65	-58	-107	41	-152	17	34	-74	-22	-57	85	-27	-1
0.416667	-10574	-7070	-889	-18573	-1266	-15604	-5110	-6266	-3100	-15385	-7011	-9756	-1526	-14605	-7246	-7686	-179	-5469	5188	-20495	5838	-18727	5321	-17914	10202	-18198	4258	-13270	26197	-18302	3921	-5782	-147	-125	-117	-63	-59	-53	-99	45	-153	33	35	-75	-29	-48	87	-26	-3
0.417500	-10911	-7125	-975	-18534	-1814	-15512	-5158	-6180	-3002	-15368	-7003	-9770	-1089	-14565	-7368	-7740	1018	-5457	4944	-20536	6159	-18358	5419	-17991	10609	-17731	4323	-13244	24968	-17806	4028	-5491	-149	-127	-119	-65	-65	-51	-103	44	-149	21	34	-73	-18	-53	88	-27	-1
0.418333	-11535	-7164	-1075	-18498	-2333	-15423	-5201	-6112	-2951	-15325	-7000	-9775	-656	-14532	-7474	-7808	-1443	-5438	4725	-20560	5772	-18000	5493	-18050	10673	-17300	4373	-13188	22969	-17317	4129	-5231	-149	-124	-118	-64	-61	-53	-107	41	-152	19	34	-75	-21	-57	84	-27	-9
0.419167	-11725	-7195	-1187	-18467	-2851	-15326	-5235	-6052	-2996	-15274	-7003	-9769	-276	-14491	-7574	-7894	37	-5424	4529	-20576	4655	-17654	5529	-18096	10994	-16907	4386	-13074	20054	-16848	4231	-5005	-153	-126	-120	-65	-65	-50	-103	43	-154	15	32	-74	-23	-57	81	-29	-3
0.420000	-11631	-7209	-1307	-18435	-3463	-15226	-5257	-6010	-2900	-15204	-7011	-9752	119	-14445	-7672	-7985	-2078	-5401	4362	-20579	2937	-17325	5530	-18132	12265	-16569	4374	-12943	16456	-16400	4323	-4816	-150	-124	-120	-66	-65	-56	-104	41	-153	18	29	-73	-25	-60	85	-28	0
0.420833	-11983	-7214	-1431	-18416	-4099	-15126	-5269	-5983	-2687	-15119	-7022	-9723	469	-14402	-7761	-8086	-2390	-5387	4224	-20565	855	-17027	5494	-18163	14286	-16280	4330	-12787	12084	-15988	4390	-4678	-149	-125	-119	-64	-64	-56	-103	43	-154	17	32	-79	-24	-57	84	-30	-5
0.421667	-11814	-7206	-1555	-18410	-4731	-15023	-5264	-5973	-2653	-15022	-7038	-9683	692	-14352	-7834	-8187	570	-5368	4111	-20540	-1638	-16742	5414	-18189	14503	-16033	4252	-12615	7991	-15615	4449	-4580	-152	-129	-119	-65	-64	-55	-102	42	-154	20	18	-72	-16	-53	82	-28	-5
0.422500	-10798	-7178	-1672	-18422	-5491	-14922	-5252	-5977	-2934	-14913	-7057	-9635	678	-14302	-7899	-8289	-4524	-5336	4031	-20509	-4746	-16481	5288	-18215	15677	-15836	4134	-12435	2749	-15278	4477	-4546	-153	-125	-117	-64	-58	-53	-104	42	-154	18	33	-73	-19	-53	80	-28	0
0.423333	-9068	-7146	-1785	-18454	-6304	-14821	-5237	-5999	-3266	-14792	-7083	-9585	417	-14254	-7956	-8389	1666	-5308	3970	-20475	-7508	-16246	5110	-18235	15729	-15685	3976	-12268	-960	-15017	4468	-4572	-149	-127	-120	-66	-63	-60	-108	38	-152	17	30	-81	-24	-63	77	-42	-5
0.424167	-7966	-7104	-1891	-18508	-6959	-14722	-5219	-6030	-3307	-14669	-7111	-9530	562	-14210	-7998	-8482	231	-5279	3932	-20428	-9801	-16026	4895	-18251	14704	-15567	3787	-12106	-3075	-14787	4438	-4649	-149	-125	-117	-59	-66	-56	-107	43	-153	18	33	-73	-25	-58	79	-30	-4
0.425000	-6819	-7048	-1982	-18579	-7688	-14622	-5192	-6073	-3400	-14542	-7144	-9475	728	-14149	-8027	-8571	-1758	-5255	3916	-20376	-11876	-15823	4635	-18270	15251	-15482	3556	-11974	-6212	-14611	4365	-4797	-150	-128	-120	-67	-62	-55	-104	41	-153	17	30	-68	-21	-57	80	-32	-15
0.425833	-5534	-6991	-2068	-18674	-8517	-14524	-5169	-6129	-3505	-14415	-7182	-9425	808	-14092	-8042	-8653	928	-5230	3916	-20323	-13269	-15628	4328	-18289	14552	-15422	3298	-11876	-8288	-14481	4254	-5012	-151	-128	-124	-67	-65	-59	-105	42	-153	15	30	-77	-21	-58	82	-32	-5
0.426667	-4254	-6925	-2124	-18781	-9315	-14430	-5151	-6195	-3606	-14295	-7229	-9383	846	-14034	-8041	-8728	-2214	-5203	3935	-20277	-13985	-15445	3984	-18310	13432	-15376	3012	-11813	-10472	-14400	4110	-5287	-150	-128	-119	-64	-61	-59	-104	47	-154	3	29	-76	-23	-57	81	-30	-4
0.427500	-3062	-6859	-2177	-18925	-10227	-14339	-5146	-6263	-3675	-14178	-7280	-9358	647	-13980	-8044	-8796	-822	-5183	3967	-20202	-14327	-15265	3605	-18332	12388	-15328	2702	-11806	-13703	-14361	3927	-5648	-148	-127	-122	-62	-61	-58	-104	39	-149	19	32	-76	-19	-59	77	-38	0
0.428333	-996	-6790	-2212	-19043	-11317	-14257	-5159	-6344	-3727	-14070	-7341	-9347	168	-13921	-8032	-8855	2284	-5166	4007	-20137	-14016	-15092	3190	-18356	10113	-15285	2370	-11855	-16093	-14361	3707	-6053	-148	-126	-121	-64	-64	-59	-105	43	-151	19	36	-76	-19	-55	82	-30	1
0.429167	-527	-6723	-2236	-19187	-12171	-14175	-5180	-6433	-3347	-13966	-7414	-9360	225	-13861	-8013	-8910	429	-5155	4055	-20057	-13395	-14910	2759	-18385	8375	-15227	2027	-11969	-17051	-14391	3454	-6536	-146	-125	-119	-64	-59	-70	-105	45	-150	20	33	-75	-21	-55	82	-29	0
0.430000	-733	-6655	-2253	-19336	-13047	-14101	-5223	-6531	-3148	-13886	-7500	-9394	343	-13800	-7995	-8948	-1188	-5192	4106	-19977	-12621	-14730	2304	-18419	9596	-15158	1674	-12146	-18608	-14449	3168	-7092	-147	-125	-119	-59	-62	-55	-102	43	-153	22	35	-73	-21	-56	82	-30	-1
0.430833	-98	-6588	-2265	-19484	-14020	-14030	-5287	-6638	-2968	-13808	-7597	-9449	532	-13734	-7973	-9004	1268	-5150	4166	-19888	-11414	-14544	1844	-18461	10697	-15071	1356	-12394	-19287	-14557	2851	-7713	-144	-124	-118	-62	-57	-58	-101	42	-149	20	37	-73	-18	-57	82	-28	1
0.431667	-18	-6533	-2266	-19629	-14899	-13973	-5373	-6758	-2536	-13746	-7710	-9547	872	-13674	-7967	-9048	-1351	-5160	4218	-19793	-10077	-14359	1382	-18510	12087	-14975	963	-12717	-19379	-14640	2512	-8400	-150	-131	-124	-67	-63	-60	-109	37	-153	15	29	-78	-24	-62	75	-40	-1
0.432500	-24	-6472	-2270	-19770	-15805	-13927	-5483	-6894	-2245	-13689	-7837	-9666	1256	-13611	-7959	-9088	-222	-5175	4271	-19687	-8733	-14170	921	-18560	13669	-14855	626	-13099	-19326	-14753	2169	-9138	-151	-128	-128	-67	-65	-61	-109	41	-153	18	33	-76	-23	-59	77	-32	-3
0.433333	44	-6412	-2270	-19879	-16628	-13876	-5603	-7036	-2060	-13642	-7971	-9805	1793	-13544	-7959	-9119	-991	-5189	4328	-19565	-7349	-13983	483	-18610	14925	-14721	310	-13542	-19111	-14880	1801	-9920	-150	-127	-120	-67	-62	-58	-103	39	-153	17	30	-83	-22	-58	78	-32	1
0.434167	-447	-6353	-2273	-19974	-17203	-13838	-5742	-7196	-1649	-13602	-8111	-9966	2396	-13476	-7976	-9147	-2101	-5207	4378	-19433	-5953	-13810	70	-18654	15988	-14580	27	-14039	-19530	-15029	1433	-10751	-147	-128	-125	-73	-61	-60	-105	41	-149	19	33	-74	-19	-58	81	-30	-6
0.435000	-1185	-6294	-2273	-20042	-17796	-13807	-5896	-7370	-1417	-13570	-8269	-10146	3103	-13411	-8004	-9165	1694	-5222	4429	-19290	-4640	-13658	-301	-18698	14666	-14438	-217	-14583	-19573	-15175	1080	-11618	-149	-127	-120	-68	-64	-58	-105	38	-151	13	35	-76	-24	-44	80	-28	-1
0.435833	-1227	-6232	-2281	-20082	-18160	-13792	-6054	-7558	-1336	-13539	-8431	-10345	3940	-13343	-8051	-9179	-2286	-5237	4476	-19140	-3793	-13530	-627	-18731	13091	-14313	-423	-15179	-20130	-15340	712	-12512	-150	-129	-120	-68	-60	-58	-107	39	-151	18	33	-75	-21	-58	80	-29	5
0.436667	-441	-6170	-2284	-20094	-18506	-13762	-6221	-7767	-1293	-13511	-8591	-10548	4239	-13273	-8110	-9182	1664	-5247	4515	-18985	-3199	-13440	-903	-18750	10303	-14185	-568	-15806	-20250	-15516	409	-13414	-145	-128	-121	-68	-60	-58	-108	41	-150	19	33	-74	-17	-56	84	-28	2
0.437500	-358	-6104	-2295	-20070	-18658	-13749	-6388	-7993	-991	-13486	-8762	-10757	4829	-13207	-8193	-9182	3922	-5252	4547	-18819	-2981	-13392	-1115	-18760	4379	-14099	-660	-16452	-18602	-15706	110	-14302	-147	-127	-119	-64	-61	-57	-103	45	-152	21	33	-75	-19	-55	85	-28	0
0.438333	-555	-6036	-2313	-20011	-18604	-13745	-6556	-8233	-635	-13463	-8922	-10966	5566	-13141	-8295	-9172	-373	-5252	4572	-18661	-3283	-13399	-1259	-18751	330	-14049	-681	-17116	-18409	-15914	-152	-15243	-151	-129	-120	-65	-59	-57	-104	41	-151	19	35	-75	-19	-53	85	-30	-1
0.439167	-332	-5963	-2329	-19914	-18331	-13745	-6719	-8492	-251	-13432	-9084	-11171	6123	-13077	-8417	-9154	4098	-5233	4590	-18494	-3818	-13461	-1326	-18731	-4242	-14049	-643	-17790	-17876	-16120	-377	-16154	-150	-112	-121	-65	-63	-57	-110	40	-153	18	33	-76	-17	-56	78	-27	0
0.440000	-198	-5883	-2351	-19796	-17792	-13751	-6866	-8761	128	-13414	-9240	-11367	6554	-13018	-8562	-9133	610	-5224	4603	-18340	-4834	-13587	-1313	-18683	-8220	-14114	-526	-18462	-17131	-16384	-562	-17063	-151	-130	-122	-68	-64	-61	-110	41	-162	17	35	-77	-23	-61	77	-32	-4
0.440833	-349	-5799	-2385	-19641	-16995	-13762	-7005	-9036	448	-13388	-9386	-11547	6904	-12958	-8720	-9098	642	-5169	4607	-18198	-6219	-13776	-1211	-18614	-11306	-14250	-329	-19129	-16551	-16645	-682	-17953	-151	-127	-122	-69	-69	-61	-109	40	-152	19	35	-78	-26	-58	79	-29	0
0.441667	975	-5703	-2399	-19455	-16134	-13771	-7120	-9314	360	-13360	-9522	-11717	6811	-12895	-8892	-9057	2561	-5113	4604	-18064	-7865	-14025	-1020	-18532	-14389	-14459	-66	-19789	-15196	-16923	-747	-18824	-149	-129	-119	-66	-62	-58	-112	42	-152	19	32	-73	-22	-53	85	-27	-5
0.442500	1584	-5609	-2426	-19243	-14976	-13791	-7215	-9595	781	-13329	-9640	-11862	7009	-12841	-9076	-9013	1123	-5046	4593	-17951	-9791	-14337	-738	-18437	-16944	-14753	278	-20428	-12682	-17214	-757	-19653	-149	-111	-117	-64	-60	-56	-103	43	-155	20	39	-73	-22	-52	85	-28	-4
0.443333	1157	-5506	-2452	-19020	-13883	-13801	-7293	-9879	1447	-13307	-9752	-11996	7129	-12790	-9274	-8970	-3160	-4959	4564	-17855	-12091	-14715	-370	-18335	-15681	-15129	682	-21053	-11896	-17520	-706	-20499	-147	-130	-117	-65	-61	-57	-105	40	-153	18	35	-75	-19	-58	82	-26	-1
0.444167	1866	-5381	-2485	-18773	-12806	-13823	-7351	-10156	1876	-13311	-9851	-12110	7062	-12743	-9484	-8934	-602	-4862	4545	-17785	-14273	-15129	82	-18230	-13735	-15580	1143	-21653	-10842	-17825	-608	-21294	-165	-127	-116	-86	-60	-56	-102	43	-152	20	36	-70	-19	-53	84	-27	-4
0.445000	2320	-5289	-2524	-18521	-11712	-13852	-7386	-10431	2343	-13263	-9940	-12209	7126	-12703	-9697	-8897	-2739	-4747	4506	-17753	-16450	-15591	611	-18128	-11278	-16102	1639	-22229	-9074	-18125	-446	-22052	-145	-122	-116	-65	-61	-61	-104	42	-150	25	35	-74	-15	-56	84	-27	0
0.445833	2406	-5175	-2563	-18256	-10631	-13893	-7401	-10695	2865	-13249	-10015	-12293	7163	-12669	-9915	-8870	-2225	-4621	4471	-17709	-18534	-16074	1205	-18047	-8262	-16684	2157	-22782	-7613	-18405	-240	-22764	-150	-126	-117	-66	-61	-55	-102	40	-150	20	35	-75	-23	-55	84	-29	0
0.446667	2749	-5052	-2608	-17992	-9364	-13912	-7393	-10946	3512	-13241	-10080	-12362	7291	-12641	-10128	-8848	-1823	-4487	4425	-17704	-20346	-16569	1856	-17984	-5266	-17314	2686	-23295	-6218	-18637	16	-23409	-145	-130	-117	-67	-79	-56	-103	45	-147	10	49	-75	-21	-53	84	-26	-3
0.447500	2918	-4924	-2651	-17728	-8042	-13952	-7369	-11194	4176	-13239	-10126	-12416	7484	-12628	-10335	-8834	-3055	-4338	4380	-17716	-21725	-17070	2550	-17956	-1505	-17967	3189	-23775	-5276	-18822	306	-23970	-150	-127	-116	-67	-58	-56	-101	42	-153	18	34	-69	-22	-56	86	-29	-4
0.448333	2603	-4786	-2700	-17475	-6815	-13993	-7321	-11427	4751	-13252	-10161	-12457	7545	-12624	-10534	-8834	1663	-4182	4331	-17746	-22277	-17561	3275	-17979	239	-18612	3652	-24215	-3869	-18942	619	-24442	-154	-127	-118	-67	-63	-57	-103	39	-154	17	33	-78	-26	-57	93	-34	-3
0.449167	2679	-4640	-2751	-17230	-5507	-14026	-7263	-11649	5228	-13267	-10186	-12482	7740	-12631	-10713	-8837	264	-4015	4287	-17783	-21984	-18026	4009	-18023	710	-19233	4053	-24607	-3204	-18968	966	-24794	-151	-124	-117	-69	-60	-58	-107	43	-149	20	36	-74	-19	-53	82	-28	1
0.450000	3430	-4477	-2798	-16991	-4224	-14095	-7177	-11861	5510	-13294	-10190	-12496	7839	-12642	-10882	-8849	1877	-3841	4248	-17830	-20710	-18451	4743	-18127	1948	-19814	4374	-24950	-3263	-18900	1318	-25017	-149	-122	-116	-73	-59	-57	-100	44	-150	20	38	-74	-23	-56	85	-25	1
0.450833	3870	-4316	-2845	-16762	-2893	-14158	-7080	-12058	5898	-13340	-10186	-12499	8197	-12695	-11023	-8868	8375	-3663	4214	-17873	-18146	-18837	5454	-18287	166	-20327	4606	-25235	-1190	-18722	1693	-25094	-145	-124	-117	-67	-60	-55	-101	46	-151	24	36	-74	-17	-55	85	-25	2
0.451667	3624	-4141	-2889	-16568	-1714	-14233	-6972	-12257	6225	-13356	-10171	-12494	8792	-12758	-11150	-8896	3067	-3487	4185	-17911	-15120	-19176	6129	-18497	76	-20764	4724	-25459	-918	-18445	2083	-25010	-151	-126	-122	-66	-62	-58	-104	42	-154	13	28	-75	-21	-51	82	-28	0
0.452500	3453	-3956	-2934	-16387	-658	-14318	-6852	-12451	6477	-13478	-10141	-12481	9461	-12843	-11254	-8937	8620	-3304	4164	-17938	-11519	-19471	6758	-18759	-643	-21105	4753	-25609	-756	-18047	2496	-24757	-152	-132	-120	-75	-62	-59	-105	41	-152	15	30	-76	-23	-57	78	-31	-4
0.453333	3277	-3765	-2964	-16228	385	-14420	-6727	-12644	6612	-13576	-10095	-12459	10153	-12946	-11328	-8978	7101	-3139	4160	-17946	-7378	-19725	7333	-19056	-2316	-21333	4693	-25680	-354	-17586	2935	-24318	-151	-130	-119	-69	-64	-61	-107	46	-156	19	33	-87	-21	-57	80	-30	-4
0.454167	2926	-3562	-2984	-16065	1405	-14536	-6589	-12838	6682	-13690	-10037	-12432	11002	-13077	-11382	-9022	7315	-2938	4168	-17933	-2878	-19930	7840	-19384	-4586	-21454	4558	-25665	-231	-17034	3423	-23704	-162	-128	-117	-67	-63	-58	-103	41	-156	18	34	-77	-24	-60	81	-30	-4
0.455000	3152	-3353	-2992	-15977	2142	-14667	-6447	-13035	6364	-13827	-9966	-12401	11536	-13238	-11413	-9082	9583	-2755	4195	-17893	2121	-20109	8272	-19731	-7508	-21468	4366	-25559	176	-16422	3968	-22904	-151	-129	-119	-69	-63	-60	-105	47	-150	20	33	-79	-22	-47	81	-28	-3
0.455833	3276	-3138	-2987	-15891	2720	-14824	-6301	-13241	6192	-13992	-9888	-12373	12267	-13422	-11429	-9143	10404	-2578	4223	-17824	7330	-20270	8632	-20087	-11683	-21380	4155	-25361	1893	-15776	4585	-21945	-150	-127	-121	-68	-61	-57	-105	42	-153	17	30	-76	-24	-57	82	-27	-3
0.456667	1939	-2924	-2970	-15825	3206	-15005	-6156	-13449	6158	-14181	-9798	-12364	13059	-13639	-11421	-9210	5665	-2406	4269	-17724	12162	-20426	8918	-20432	-12890	-21198	3952	-25058	1804	-15131	5292	-20851	-153	-109	-119	-70	-63	-58	-103	39	-154	18	22	-78	-25	-59	80	-31	-6
0.457500	1096	-2712	-2963	-15790	3653	-15204	-6017	-13669	5927	-14396	-9701	-12314	13567	-13882	-11400	-9290	7271	-2237	4331	-17595	17058	-20580	9142	-20758	-13338	-20937	3797	-24654	1414	-14508	6098	-19634	-149	-128	-119	-66	-63	-60	-108	41	-151	17	34	-78	-19	-59	81	-27	1
0.458333	322	-2504	-2882	-15777	3919	-15437	-5872	-13898	5759	-14641	-9597	-12292	14014	-14164	-11368	-9377	4936	-2077	4400	-17435	21747	-20757	9310	-21062	-14191	-20644	3728	-24167	1907	-13939	7014	-18357	-150	-129	-120	-66	-62	-60	-107	41	-153	17	33	-79	-25	-62	80	-29	1
0.459167	-493	-2306	-2817	-15797	3807	-15699	-5736	-14134	5498	-14914	-9490	-12285	14226	-14472	-11330	-9473	3009	-1928	4479	-17252	25994	-20956	9445	-21331	-14601	-20311	3783	-23581	1996	-13448	8051	-17031	-152	-128	-102	-67	-63	-59	-107	42	-153	18	30	-76	-23	-58	82	-28	-5
0.460000	-1055	-2111	-2736	-15838	3746	-15988	-5610	-14386	5188	-15218	-9386	-12286	14164	-14811	-11289	-9576	2419	-1780	4565	-17040	30034	-21192	9554	-21561	-15041	-19970	3996	-22916	2111	-13053	9232	-15714	-151	-126	-124	-65	-68	-58	-105	42	-154	35	28	-77	-23	-57	84	-28	-5
0.460833	-1950	-1931	-2646	-15904	3757	-16305	-5492	-14646	5046	-15550	-9285	-12302	13973	-15183	-11247	-9689	-2680	-1648	4650	-16816	32767	-21471	9665	-21752	-14420	-19644	4399	-22166	2074	-12781	10533	-14465	-151	-131	-121	-65	-63	-56	-107	39	-155	18	32	-77	-24	-57	80	-30	-1
0.461667	-3284	-1773	-2544	-15991	3581	-16654	-5385	-14912	5032	-15919	-9176	-12332	13573	-15582	-11208	-9802	-3055	-1512	4739	-16580	32767	-21790	9792	-21913	-13964	-19348	5020	-21363	2220	-12637	11956	-13323	-148	-126	-120	-68	-64	-58	-109	40	-151	19	15	-74	-18	-53	81	-26	-1
0.462500	-4053	-1623	-2437	-16096	3486	-17026	-5285	-15195	4809	-16312	-9100	-12385	12940	-16007	-11173	-9925	-4685	-1403	4821	-16337	32746	-22153	9961	-22041	-14514	-19109	5866	-20507	2183	-12624	13488	-12323	-144	-122	-117	-63	-60	-52	-109	44	-146	22	32	-75	-24	-57	82	-25	0
0.463333	-4098	-1492	-2334	-16236	3230	-17436	-5200	-15482	4120	-16740	-9021	-12456	11772	-16462	-11153	-10043	-7092	-1296	4896	-16104	32767	-22565	10181	-22150	-13407	-18942	6939	-19617	1477	-12750	15090	-11547	-150	-127	-121	-65	-60	-58	-97	41	-148	21	32	-73	-21	-58	82	-27	-3
0.464167	-3859	-1376	-2228	-16386	2855	-17869	-5132	-15782	3428	-17197	-8964	-12546	10487	-16929	-11144	-10169	-411	-1189	4955	-15871	32767	-23014	10473	-22249	-14844	-18860	8231	-18717	3341	-13014	16761	-10979	-147	-127	-119	-65	-62	-56	-103	39	-154	19	33	-76	-24	-56	84	-27	-3
0.465000	-4314	-1282	-2129	-16553	2697	-18319	-5074	-16085	2912	-17676	-8919	-12658	9279	-17423	-11155	-10306	-7451	-1096	5000	-15664	32767	-23486	10844	-22353	-14594	-18867	9719	-17821	3951	-13401	18464	-10661	-150	-127	-122	-70	-64	-58	-107	38	-168	18	29	-79	-26	-59	79	-30	-3
0.465833	-4433	-1207	-2038	-16735	2607	-18799	-5038	-16396	2430	-18176	-8899	-12789	7951	-17928	-11170	-10414	-4830	-1006	5022	-15473	32767	-23977	11301	-22467	-13379	-18964	11377	-16938	3953	-13900	20162	-10583	-148	-125	-124	-67	-60	-57	-108	37	-150	18	30	-77	-22	-57	81	-28	-12
0.466667	-4251	-1140	-1955	-16912	2815	-19273	-5009	-16697	1969	-18687	-8895	-12933	6711	-18441	-11206	-10522	-6006	-913	5022	-15309	32767	-24474	11843	-22600	-12178	-19167	13162	-16094	4470	-14509	21808	-10743	-149	-128	-122	-51	-61	-56	-104	41	-150	18	32	-73	-23	-56	82	-29	-5
0.467500	-4190	-1090	-1883	-17101	3401	-19767	-5003	-17020	1523	-19216	-8916	-13100	5642	-18954	-11260	-10631	-6639	-824	4997	-15180	32480	-24969	12469	-22767	-10660	-19454	15017	-15309	4780	-15199	23351	-11121	-149	-127	-122	-69	-62	-58	-104	37	-150	20	33	-76	-22	-55	85	-28	1
0.468333	-3324	-1051	-1822	-17280	4114	-20266	-5012	-17334	904	-19743	-8966	-13281	4166	-19463	-11335	-10725	-4391	-722	4945	-15084	32032	-25449	13166	-22974	-9337	-19825	16879	-14605	4804	-15964	24761	-11677	-146	-129	-120	-66	-59	-55	-104	42	-151	19	26	-76	-19	-52	89	-25	0
0.469167	-1824	-1023	-1773	-17462	4941	-20765	-5050	-17646	495	-20265	-9035	-13470	2742	-19963	-11430	-10816	-1901	-613	4848	-15027	31642	-25906	13910	-23217	-9727	-20271	18691	-13997	6034	-16794	25985	-12357	-148	-126	-115	-66	-61	-55	-102	42	-148	23	35	-75	-15	-53	84	-29	2
0.470000	-2070	-1005	-1736	-17632	5865	-21257	-5106	-17960	351	-20778	-9151	-13677	1830	-20451	-11543	-10912	-5953	-490	4724	-15008	31243	-26329	14696	-23512	-7827	-20787	20395	-13500	5953	-17663	27013	-13145	-147	-126	-117	-63	-62	-51	-101	43	-147	19	35	-74	-18	-50	87	-29	3
0.470833	-1865	-991	-1710	-17789	6763	-21734	-5180	-18269	68	-21277	-9276	-13895	1021	-20925	-11690	-10971	-4474	-354	4566	-15023	30582	-26717	15508	-23847	-4827	-21354	21945	-13125	4547	-18580	27811	-13953	-148	-122	-119	-67	-59	-56	-104	43	-150	21	32	-74	-18	-53	85	-27	3
0.471667	-1057	-986	-1698	-17936	7744	-22216	-5280	-18578	-32	-21760	-9400	-14118	437	-21377	-11855	-11045	-3923	-205	4369	-15077	28209	-27069	16312	-24221	-2802	-21972	23295	-12892	3908	-19520	28363	-14741	-149	-127	-120	-68	-66	-53	-105	39	-149	21	30	-76	-19	-56	80	-28	-1
0.472500	-643	-987	-1698	-18064	8692	-22677	-5410	-18889	-174	-22223	-9630	-14355	97	-21802	-12046	-11118	-5431	-41	4144	-15161	24895	-27381	17107	-24644	-358	-22621	24394	-12802	2763	-20464	28674	-15448	-148	-130	-125	-68	-63	-58	-108	39	-153	16	28	-77	-19	-56	81	-31	-4
0.473333	-153	-985	-1698	-18172	9544	-23119	-5562	-19196	-350	-22647	-9844	-14592	-172	-22197	-12265	-11193	-3783	142	3896	-15265	22525	-27662	17876	-25101	1815	-23299	25230	-12907	1317	-21403	28736	-16033	-152	-135	-124	-70	-65	-61	-100	38	-154	16	32	-78	-25	-57	80	-36	-7
0.474167	230	-978	-1710	-18261	10291	-23550	-5734	-19496	-281	-23041	-10086	-14835	-133	-22567	-12509	-11268	-6250	348	3628	-15399	19848	-27915	18607	-25583	4428	-23973	25787	-13173	-387	-22324	28597	-16454	-150	-126	-118	-70	-64	-61	-108	36	-155	19	33	-76	-26	-57	82	-32	-1
0.475000	-41	-971	-1726	-18330	10998	-23960	-5922	-19793	-146	-23399	-10346	-15078	97	-22902	-12774	-11352	-5355	570	3349	-15547	17111	-28149	19290	-26086	7063	-24673	26062	-13629	-2168	-23215	28269	-16688	-153	-130	-121	-69	-74	-59	-107	40	-151	23	33	-79	-23	-53	81	-33	0
0.475833	106	-962	-1722	-18382	11734	-24353	-6131	-20085	-223	-23725	-10629	-15327	369	-23210	-13078	-11450	-3799	800	3067	-15705	14472	-28386	19918	-26609	8036	-25363	26073	-14274	-3494	-24059	27801	-16715	-147	-126	-121	-68	-64	-62	-107	41	-151	19	32	-76	-22	-56	81	-27	0
0.476667	819	-942	-1784	-18415	12368	-24728	-6355	-20374	-486	-24020	-10934	-15584	518	-23489	-13408	-11563	-8131	1039	2783	-15867	11539	-28593	20500	-27145	10595	-26052	25843	-15112	-5425	-24850	27237	-16530	-152	-127	-122	-66	-61	-59	-105	50	-151	19	32	-78	-21	-51	84	-30	0
0.477500	1714	-922	-1830	-18437	13043	-25101	-6591	-20665	-706	-24283	-11255	-15838	525	-23748	-13759	-11692	-688	1280	2510	-16028	8998	-28817	21038	-27690	10688	-26726	25419	-16128	-4841	-25549	26628	-16148	-148	-132	-122	-66	-62	-56	-104	44	-150	19	36	-74	-19	-53	85	-28	-5
0.478333	1563	-897	-1883	-18445	13560	-25465	-6838	-20962	-641	-24524	-11587	-16099	798	-23979	-14138	-11845	-4978	1521	2257	-16190	6553	-29048	21540	-28234	10435	-27372	24854	-17309	-4103	-26217	26022	-15587	-151	-126	-120	-67	-62	-58	-104	41	-156	19	34	-75	-21	-55	86	-56	-1
0.479167	1511	-866	-1945	-18450	13729	-25830	-7083	-21254	-641	-24745	-11920	-16369	1024	-24194	-14542	-12019	-3932	1763	2033	-16350	4340	-29276	22020	-28770	11033	-27975	24193	-18636	-4301	-26767	25467	-14879	-154	-126	-118	-66	-62	-57	-105	41	-156	20	36	-74	-23	-56	82	-38	-1
0.480000	1599	-831	-2019	-18445	13759	-26173	-7328	-21556	-572	-24944	-12256	-16641	1276	-24399	-14968	-12208	-2295	1998	1843	-16506	2263	-29500	22490	-29293	10867	-28526	23499	-20080	-3543	-27209	25010	-14047	-150	-133	-118	-65	-59	-59	-108	40	-153	19	36	-76	-21	-56	79	-29	-4
0.480833	1439	-790	-2106	-18442	13786	-26523	-7562	-21862	-397	-25138	-12594	-16928	1555	-24597	-15409	-12443	-4094	2221	1692	-16655	525	-29704	22961	-29815	10370	-29009	22830	-21623	-2642	-27553	24684	-13145	-152	-127	-122	-66	-63	-59	-109	40	-152	19	32	-78	-23	-60	92	-28	4
0.481667	1292	-752	-2202	-18443	13774	-26871	-7779	-22138	-422	-25331	-12917	-17217	1439	-24791	-15863	-12687	-2289	2427	1579	-16808	-1016	-29874	23451	-30282	9666	-29409	22240	-23215	-1830	-27777	24524	-12213	-153	-122	-121	-67	-63	-61	-104	42	-155	19	54	-76	-25	-59	79	-29	-4
0.482500	1975	-717	-2311	-18445	13661	-27222	-7975	-22504	-598	-25529	-13232	-17520	1287	-24980	-16324	-12952	1165	2624	1517	-16956	-2319	-29976	23980	-30740	6831	-29713	21775	-24829	359	-27877	24559	-11288	-149	-125	-117	-63	-59	-52	-103	43	-155	19	32	-72	-21	-55	84	-24	0
0.483333	1016	-668	-2427	-18452	13263	-27572	-8145	-22841	-437	-25729	-13519	-17827	1505	-25175	-16789	-13238	-2230	2799	1501	-17112	-3587	-30009	24543	-31166	4821	-29891	21476	-26398	2003	-27858	24747	-10426	-150	-128	-119	-64	-63	-55	-104	43	-149	22	32	-75	-18	-53	82	-28	0
0.484167	-58	-635	-2553	-18470	12840	-27921	-8282	-23193	-376	-25943	-13784	-18152	1334	-25378	-17242	-13539	-2047	2968	1528	-17276	-4760	-29938	25151	-31559	4600	-29937	21371	-27881	2175	-27725	25130	-9642	-148	-128	-116	-64	-61	-56	-105	42	-146	22	36	-76	-18	-55	85	-26	0
0.485000	-487	-606	-2685	-18493	12340	-28267	-8380	-23564	-367	-26171	-14018	-18484	1038	-25601	-17669	-13857	-369	3110	1594	-17455	-5621	-29736	25806	-31909	3275	-29842	21476	-29245	3316	-27483	25681	-8973	-148	-128	-120	-75	-60	-33	-103	42	-152	18	30	-77	-24	-58	82	-28	0
0.485833	-1212	-586	-2822	-18533	11536	-28608	-8440	-23952	-414	-26416	-14211	-18828	815	-25810	-18114	-14188	-2426	3239	1693	-17650	-6471	-29388	26494	-32217	2168	-29588	21797	-30453	4472	-27137	26375	-8431	-149	-125	-121	-66	-61	-56	-109	42	-151	20	32	-76	-22	-52	80	-28	-1
0.486667	-1890	-578	-2967	-18578	10665	-28931	-8457	-24358	-549	-26678	-14370	-19171	628	-26035	-18507	-14527	-508	3349	1824	-17864	-7281	-28867	27223	-32489	1201	-29172	22324	-31471	5381	-26704	27180	-8023	-151	-126	-145	-65	-61	-56	-104	41	-152	17	28	-77	-22	-55	82	-28	0
0.487500	-2772	-574	-3117	-18633	9850	-29238	-8430	-24778	-595	-26951	-14473	-19549	471	-26268	-18865	-14873	-2075	3446	1966	-18099	-7948	-28155	27973	-32635	979	-28581	23048	-32173	6040	-26195	28056	-7750	-149	-127	-118	-68	-61	-55	-103	43	-149	20	33	-77	-17	-56	81	-29	-4
0.488333	-4129	-585	-3266	-18702	8971	-29526	-8359	-25220	-477	-27234	-14533	-19922	365	-26502	-19171	-15213	-1841	3530	2117	-18358	-8466	-27245	28723	-32698	1872	-27829	23923	-32462	6353	-25630	28951	-7600	-149	-126	-117	-66	-61	-58	-105	39	-154	16	32	-77	-19	-53	58	-28	-4
0.489167	-5030	-604	-3417	-18789	7959	-29782	-8242	-25671	-618	-27525	-14538	-20307	314	-26735	-19428	-15565	1170	3593	2262	-18646	-8906	-26133	29464	-32734	1126	-26922	24926	-32597	7182	-25021	29842	-7556	-147	-125	-118	-65	-61	-57	-105	40	-150	19	32	-75	-22	-57	82	-32	-14
0.490000	-5158	-649	-3574	-18853	6891	-30009	-8086	-26133	-982	-27817	-14493	-20695	155	-26979	-19626	-15912	-3543	3645	2398	-18955	-9623	-24836	30170	-32731	1958	-25873	26007	-32641	6767	-24387	30690	-7600	-150	-129	-119	-67	-64	-58	-107	39	-154	18	30	-77	-22	-58	80	-31	-6
0.490833	-4810	-704	-3727	-18934	5741	-30197	-7894	-26606	-1404	-28102	-14390	-21089	-168	-27175	-19751	-16252	2645	3684	2508	-19271	-10066	-23362	30830	-32755	1929	-24696	27131	-32652	7471	-23739	31470	-7703	-151	-128	-120	-63	-61	-57	-103	38	-150	18	29	-124	-19	-55	79	-29	0
0.491667	-5103	-769	-3881	-19021	4468	-30345	-7668	-27078	-1610	-28377	-14235	-21486	-221	-27375	-19811	-16591	959	3704	2594	-19613	-10487	-21749	31423	-32743	683	-23430	28248	-32581	8795	-23102	32145	-7844	-149	-133	-124	-68	-62	-59	-110	36	-152	19	29	-79	-21	-58	76	-32	-3
0.492500	-5141	-848	-4035	-19106	3156	-30457	-7414	-27555	-1766	-28638	-14025	-21882	-434	-27561	-19788	-16921	-765	3710	2645	-19958	-11154	-20019	31938	-32711	1901	-22104	29316	-32138	8164	-22496	32706	-7993	-153	-131	-121	-69	-61	-64	-111	36	-155	18	30	-76	-21	-63	77	-32	-4
0.493333	-5056	-936	-4183	-19188	1855	-30527	-7129	-28015	-1851	-28877	-13759	-22278	-637	-27718	-19659	-17240	2560	3698	2661	-20302	-11601	-18216	32382	-32545	2641	-20754	30302	-31430	7997	-21925	32767	-8136	-151	-129	-122	-68	-62	-64	-109	39	-149	17	35	-76	-22	-59	79	-33	-1
0.494167	-4858	-1032	-4329	-19269	480	-30564	-6825	-28468	-1955	-29093	-13439	-22665	-751	-27849	-19508	-17548	80	3672	2641	-20636	-11880	-16401	32728	-32281	3263	-19438	31174	-30524	7624	-21405	32767	-8250	-149	-128	-122	-67	-65	-64	-105	41	-153	19	32	-75	-22	-60	80	-43	0
0.495000	-4537	-1150	-4471	-19342	-892	-30569	-6502	-28896	-2148	-29283	-13074	-23048	-1035	-27950	-19244	-17831	1482	3623	2584	-20947	-12156	-14619	32767	-31931	3931	-18152	31909	-29471	6482	-20942	32767	-8334	-142	-124	-121	-69	-62	-53	-103	39	-151	20	32	-77	-24	-57	79	-28	0
0.495833	-3238	-1272	-4609	-19411	-2289	-30550	-6175	-29295	-2519	-29444	-12666	-23426	-1605	-28029	-18901	-18139	4678	3551	2498	-21231	-12069	-12923	32767	-31479	2917	-16977	32495	-28299	6104	-20544	32767	-8374	-149	-128	-122	-69	-59	-58	-104	36	-150	20	33	-75	-23	-57	71	-32	0
0.496667	-3104	-1396	-4736	-19474	-3794	-30519	-5840	-29682	-2481	-29582	-12212	-23786	-1674	-28079	-18488	-18420	2875	3465	2392	-21478	-12058	-11414	32767	-30975	1861	-15931	32767	-27047	5881	-20223	32767	-8379	-147	-125	-117	-66	-58	-59	-102	39	-152	20	35	-72	-22	-57	81	-31	-4
0.497500	-3423	-1530	-4859	-19530	-5340	-30479	-5507	-29990	-2437	-29690	-11724	-24143	-1669	-28103	-18005	-18686	998	3350	2269	-21685	-12220	-10080	32767	-30358	3421	-15043	32767	-25751	3960	-19975	32767	-8353	-151	-124	-122	-67	-61	-59	-103	40	-149	19	35	-72	-18	-58	78	-65	-1
0.498333	-2900	-1667	-4970	-19586	-6980	-30441	-5181	-30285	-2442	-29785	-11205	-24490	-1685	-28104	-17460	-18947	3607	3216	2130	-21843	-12080	-8986	32767	-29663	3970	-14345	32767	-24449	2754	-19795	32767	-8308	-152	-130	-125	-72	-63	-62	-107	39	-154	15	30	-76	-23	-60	81	-29	-4
0.499167	-2566	-1807	-5071	-19633	-8488	-30419	-4854	-30523	-2490	-29855	-10662	-24818	-1630	-28100	-16865	-19194	1221	3062	2000	-21953	-11876	-8166	32767	-28894	4111	-13847	32767	-23168	1893	-19676	32767	-8256	-149	-124	-121	-69	-58	-60	-109	39	-152	18	32	-75	-23	-58	80	-30	-1
0.500000	-2249	-1944	-5155	-19676	-9805	-30403	-4534	-30709	-2706	-29909	-10097	-25122	-1493	-28069	-16218	-19422	2426	2884	1880	-22009	-11623	-7643	32767	-28027	4359	-13555	32767	-21934	886	-19610	32767	-8220	-154	-129	-125	-70	-79	-61	-105	40	-155	18	33	-73	-25	-60	80	-30	-5
0.500833	-1864	-2072	-5219	-19713	-11260	-30421	-4230	-30844	-2721	-29956	-9524	-25414	-1338	-28027	-15539	-19638	1492	2704	1781	-22016	-11367	-7433	32633	-27109	4401	-13474	32767	-20769	30	-19591	32597	-8216	-154	-128	-124	-68	-66	-60	-109	38	-154	17	12	-76	-23	-58	82	-29	0
0.501667	-1807	-2195	-5266	-19750	-12761	-30469	-3935	-30919	-2519	-29996	-8932	-25683	-1076	-27983	-14836	-19830	94	2489	1712	-21970	-10965	-7523	32365	-26142	4995	-13590	32512	-19692	-1010	-19596	32324	-8265	-158	-127	-139	-68	-62	-57	-107	29	-150	19	35	-74	-21	-59	80	-32	-1
0.502500	-1864	-2304	-5285	-19787	-14127	-30548	-3657	-30939	-2428	-30038	-8361	-25931	-890	-27940	-14119	-20000	3790	2274	1676	-21888	-10463	-7913	32064	-25132	3663	-13889	32072	-18711	-1259	-19622	32067	-8377	-148	-124	-120	-66	-60	-57	-104	44	-152	18	34	-72	-18	-55	85	-27	-1
0.503333	-1264	-2401	-5288	-19825	-15503	-30661	-3391	-30898	-2523	-30083	-7798	-26158	-732	-27899	-13407	-20142	-436	2047	1673	-21773	-10124	-8577	31703	-24106	2904	-14343	31577	-17858	-2283	-19651	31827	-8568	-149	-126	-119	-65	-61	-56	-105	36	-149	20	34	-73	-22	-56	84	-26	-4
0.504167	81	-2478	-5268	-19868	-16884	-30812	-3141	-30801	-2749	-30139	-7249	-26358	-1014	-27869	-12709	-20273	3090	1813	1711	-21633	-9543	-9474	31315	-23090	2381	-14925	31060	-17119	-2676	-19673	31613	-8847	-148	-126	-120	-68	-62	-56	-105	42	-151	17	36	-70	-21	-56	84	-38	0
0.505000	815	-2535	-5229	-19913	-18029	-30987	-2910	-30653	-2713	-30206	-6730	-26539	-1228	-27836	-12031	-20372	5421	1576	1796	-21481	-8920	-10563	30895	-22100	-429	-15601	30486	-16486	-1044	-19677	31422	-9214	-148	-126	-118	-67	-62	-55	-105	43	-155	15	38	-73	-23	-57	84	-28	-6
0.505833	1233	-2567	-5169	-19967	-19281	-31181	-2700	-30458	-2705	-30274	-6243	-26700	-1483	-27834	-11384	-20443	825	1344	1914	-21329	-8505	-11793	30432	-21156	-785	-16327	29917	-15964	-1199	-19660	31245	-9667	-149	-126	-120	-67	-64	-57	-108	40	-152	18	23	-76	-23	-57	79	-32	-3
0.506667	1722	-2571	-5088	-20026	-20436	-31390	-2512	-30220	-2754	-30344	-5799	-26839	-1749	-27827	-10783	-20488	5228	1119	2073	-21184	-7811	-13112	29923	-20281	-1262	-17085	29344	-15545	-931	-19613	31089	-10190	-149	-124	-122	-72	-61	-60	-112	37	-155	18	32	-75	-24	-60	77	-32	-3
0.507500	1929	-2545	-5002	-20094	-21360	-31589	-2351	-29941	-2856	-30417	-5403	-26959	-2105	-27824	-10230	-20503	2249	900	2263	-21055	-7226	-14462	29374	-19478	-1338	-17827	28781	-15217	-422	-19540	30918	-10762	-149	-127	-119	-67	-62	-58	-107	40	-153	19	34	-73	-22	-62	82	-30	0
0.508333	1956	-2484	-4901	-20165	-22294	-31772	-2211	-29634	-2981	-30478	-5057	-27053	-2572	-27823	-9730	-20490	2583	691	2480	-20955	-6719	-15815	28772	-18780	-1297	-18531	28233	-14966	-332	-19442	30742	-11378	-145	-127	-120	-67	-63	-60	-103	40	-149	18	35	-72	-19	-51	84	-28	-3
0.509167	3121	-2389	-4793	-20240	-23097	-31929	-2102	-29307	-3326	-30524	-4768	-27139	-3397	-27814	-9304	-20453	4937	488	2723	-20883	-6029	-17104	28121	-18197	-2279	-19171	27696	-14781	355	-19323	30538	-12008	-146	-128	-120	-66	-60	-56	-102	46	-150	15	36	-70	-28	-58	82	-27	-1
0.510000	3406	-2263	-4708	-20323	-23722	-32042	-2027	-28970	-3145	-30543	-4540	-27209	-3819	-27805	-8935	-20398	3974	301	2983	-20849	-5451	-18298	27424	-17732	-3923	-19724	27181	-14644	1757	-19204	30298	-12632	-150	-124	-115	-65	-59	-57	-103	45	-151	20	36	-72	-19	-57	84	-28	-4
0.510833	2431	-2103	-4622	-20411	-24290	-32105	-1994	-28632	-2848	-30529	-4376	-27268	-4209	-27762	-8623	-20318	-75	124	3248	-20872	-5078	-19355	26680	-17402	-2679	-20181	26674	-14551	1320	-19085	29993	-13219	-144	-126	-117	-64	-60	-59	-105	42	-148	18	37	-68	-16	-56	86	-26	0
0.511667	2259	-1917	-4559	-20500	-24631	-32084	-1993	-28304	-2735	-30476	-4276	-27322	-4668	-27709	-8406	-20231	2093	-47	3522	-20920	-4536	-20264	25904	-17199	-1566	-20538	26177	-14486	968	-18986	29633	-13750	-125	-127	-120	-66	-60	-58	-104	62	-153	17	30	-76	-21	-59	82	-32	-3
0.512500	1877	-1706	-4521	-20595	-24964	-31995	-2037	-27996	-2450	-30367	-4236	-27371	-4969	-27619	-8242	-20135	-634	-213	3792	-21021	-4131	-21012	25092	-17143	-931	-20793	25680	-14432	1053	-18909	29201	-14200	-149	-129	-121	-69	-64	-62	-104	41	-151	20	32	-73	-23	-62	84	-28	0
0.513333	1226	-1470	-4510	-20684	-25219	-31807	-2123	-27739	-2309	-30199	-4253	-27421	-5113	-27489	-8139	-20048	-659	-365	4064	-21158	-3810	-21589	24258	-17165	-340	-20955	25183	-14404	776	-18863	28696	-14552	-149	-129	-121	-67	-55	-57	-112	43	-155	17	32	-75	-21	-59	82	-30	-3
0.514167	711	-1254	-4537	-20774	-25125	-31531	-2250	-27463	-2265	-29960	-4322	-27458	-5148	-27319	-8100	-19927	-1242	-528	4331	-21333	-3440	-22004	23425	-17320	-79	-21033	24657	-14385	275	-18864	28115	-14796	-149	-128	-120	-69	-63	-60	-105	41	-153	19	32	-76	-19	-59	79	-31	-7
0.515000	-43	-947	-4593	-20863	-24723	-31156	-2396	-27269	-1851	-29650	-4436	-27505	-5228	-27098	-8111	-19831	-4099	-696	4589	-21539	-3093	-22267	22585	-17569	1045	-21053	24148	-14370	-553	-18911	27452	-14942	-153	-129	-122	-92	-61	-62	-107	38	-154	16	28	-76	-22	-61	79	-32	-5
0.515833	-948	-676	-4693	-20949	-24307	-30667	-2611	-27086	-1389	-29267	-4589	-27555	-5243	-26820	-8176	-19741	-1152	-876	4847	-21756	-2673	-22398	21773	-17904	1134	-21018	23597	-14366	-872	-19013	26727	-14915	-150	-128	-122	-67	-62	-59	-104	40	-146	17	52	-77	-25	-58	81	-32	0
0.516667	-1085	-402	-4828	-21028	-23826	-30081	-2837	-26956	-1186	-28801	-4766	-27601	-5083	-26482	-8273	-19660	-4238	-1051	5098	-22020	-2477	-22422	20994	-18297	486	-20969	23018	-14379	-1648	-19171	25940	-14795	-148	-127	-109	-68	-62	-59	-105	41	-151	20	32	-75	-19	-57	80	-28	-1
0.517500	-473	-133	-4994	-21105	-23070	-29401	-3091	-26887	-1104	-28262	-4971	-27655	-5321	-26095	-8405	-19599	-4187	-1252	5344	-22278	-2488	-22365	20249	-18747	705	-20921	22402	-14412	-2671	-19368	25114	-14566	-148	-129	-122	-67	-60	-57	-107	42	-152	15	29	-75	-21	-57	81	-28	-1
0.518333	-183	113	-5196	-21178	-22175	-28622	-3367	-26860	-948	-27655	-5190	-27705	-5594	-25655	-8573	-19559	922	-1477	5584	-22548	-2244	-22256	19558	-19229	-1782	-20881	21761	-14472	-1505	-19616	24253	-14240	-148	-131	-122	-67	-60	-59	-104	41	-151	13	32	-73	-18	-58	84	-32	-4
0.519167	-402	363	-5427	-21248	-21438	-27772	-3657	-26877	-963	-26990	-5398	-27761	-5735	-25163	-8753	-19535	-5323	-1726	5824	-22825	-2249	-22121	18928	-19730	-2257	-20873	21098	-14565	-1786	-19899	23377	-13830	-149	-132	-121	-66	-63	-63	-109	40	-154	18	29	-77	-4	-56	79	-31	-4
0.520000	-206	545	-5677	-21311	-20421	-26856	-3948	-26929	-821	-26272	-5604	-27818	-5710	-24629	-8948	-19523	-785	-1996	6065	-23099	-2201	-21974	18376	-20231	-2577	-20899	20411	-14697	-2002	-20209	22505	-13356	-151	-114	-124	-67	-63	-58	-109	40	-153	15	28	-77	-22	-60	79	-31	-1
0.520833	-125	714	-5938	-21375	-19208	-25894	-4234	-27022	-662	-25513	-5795	-27865	-5706	-24053	-9139	-19532	-2848	-2286	6304	-23369	-2282	-21848	17888	-20727	-2716	-20971	19709	-14873	-1945	-20517	21653	-12849	-151	-131	-128	-68	-62	-60	-103	38	-152	0	28	-77	-22	-58	81	-32	-6
0.521667	-77	846	-6199	-21439	-17980	-24911	-4508	-27141	-534	-24720	-5969	-27909	-5503	-23447	-9335	-19549	-2868	-2596	6547	-23626	-2492	-21742	17475	-21202	-2803	-21088	19006	-15095	-2037	-20826	20845	-12323	-149	-130	-119	-65	-62	-57	-107	42	-154	16	27	-77	-19	-57	81	-30	-1
0.522500	1081	934	-6450	-21500	-16966	-23900	-4761	-27287	-708	-23906	-6101	-27941	-5613	-22826	-9514	-19576	-562	-2926	6779	-23881	-2566	-21671	17129	-21650	-3517	-21242	18319	-15369	-1704	-21120	20089	-11809	-150	-126	-121	-64	-60	-56	-109	44	-150	19	32	-72	-23	-61	87	-29	1
0.523333	1690	975	-6692	-21566	-15717	-22905	-4991	-27456	-630	-23092	-6204	-27967	-5539	-22195	-9681	-19606	309	-3267	7014	-24129	-2405	-21647	16839	-22076	-5697	-21425	17644	-15694	-179	-21385	19402	-11334	-149	-129	-124	-61	-63	-63	-109	38	-118	17	27	-78	-25	-61	78	-30	-3
0.524167	895	960	-6905	-21636	-14213	-21936	-5186	-27632	-264	-22293	-6271	-27978	-5227	-21569	-9821	-19631	-4216	-3621	7247	-24373	-2600	-21643	16619	-22459	-5165	-21613	17012	-16063	-153	-21606	18799	-10887	-147	-128	-118	-64	-63	-60	-108	39	-149	17	30	-78	-24	-58	80	-29	-3
0.525000	962	896	-7085	-21714	-12857	-21010	-5321	-27817	-137	-21515	-6302	-27971	-5213	-20959	-9936	-19655	-1739	-3980	7468	-24616	-2714	-21685	16446	-22808	-4030	-21821	16426	-16469	-308	-21781	18280	-10515	-149	-129	-121	-63	-62	-57	-109	43	-153	19	32	-79	-22	-57	80	-28	-3
0.525833	1102	783	-7221	-21796	-11565	-20142	-5450	-27999	-153	-20766	-6295	-27947	-5258	-20368	-10020	-19664	-2859	-4330	7685	-24860	-2699	-21740	16309	-23114	-3337	-22002	15897	-16912	361	-21890	17849	-10218	-151	-128	-121	-62	-61	-58	-111	38	-153	0	30	-75	-22	-59	77	-29	-1
0.526667	1344	616	-7312	-21885	-10330	-19342	-5516	-28175	-93	-20064	-6254	-27903	-5258	-19806	-10079	-19662	-3336	-4673	7887	-25091	-2845	-21799	16206	-23390	-2201	-22152	15435	-17377	654	-21948	17514	-10005	-148	-128	-124	-64	-60	-59	-107	38	-149	18	29	-75	-23	-58	80	-28	0
0.527500	1503	406	-7349	-21985	-9099	-18626	-5540	-28342	33	-19415	-6174	-27838	-5128	-19289	-10101	-19631	-2312	-4999	8080	-25334	-2915	-21854	16117	-23627	-1461	-22253	15049	-17855	1059	-21937	17268	-9876	-147	-128	-118	-65	-65	-58	-109	39	-150	21	12	-73	-23	-56	81	-29	-1
0.528333	1177	144	-7332	-22091	-7783	-17986	-5527	-28490	82	-18837	-6071	-27755	-4760	-18820	-10094	-19593	-4767	-5294	8253	-25583	-2926	-21887	16043	-23826	-61	-22292	14734	-18327	1264	-21869	17097	-9830	-145	-146	-118	-65	-62	-58	-104	54	-149	19	33	-76	-24	-56	86	-25	0
0.529167	535	-158	-7259	-22209	-6380	-17442	-5453	-28617	211	-18314	-5952	-27646	-4150	-18411	-10053	-19527	-1738	-5586	8412	-25841	-2895	-21883	15982	-23990	1002	-22263	14500	-18786	1457	-21739	16995	-9868	-148	-127	-120	-63	-59	-53	-105	41	-147	23	35	-74	-17	-57	84	-28	0
0.530000	413	-499	-7124	-22316	-4958	-16988	-5344	-28722	409	-17872	-5817	-27518	-3777	-18056	-9989	-19436	-1687	-5814	8554	-26110	-2828	-21832	15897	-24121	895	-22156	14342	-19217	1696	-21556	16963	-9970	-143	-122	-118	-65	-58	-52	-102	42	-151	21	34	-72	-16	-53	86	-25	3
0.530833	920	-871	-6943	-22465	-3705	-16626	-5207	-28798	397	-17504	-5680	-27369	-3823	-17754	-9919	-19330	-3548	-6016	8675	-26387	-2700	-21730	15812	-24216	2290	-21970	14242	-19612	1280	-21337	16941	-10137	-145	-124	-119	-66	-60	-58	-104	42	-147	16	35	-72	-19	-56	82	-28	0
0.531667	1364	-1256	-6715	-22591	-2583	-16355	-5043	-28841	450	-17218	-5540	-27201	-3608	-17528	-9799	-19201	4315	-6178	8773	-26681	-2354	-21571	15713	-24279	1155	-21714	14205	-19962	2817	-21085	16953	-10351	-150	-129	-124	-69	-66	-61	-110	37	-152	16	30	-78	-24	-60	78	-30	-4
0.532500	1108	-1697	-6442	-22746	-1482	-16165	-4856	-28853	613	-17009	-5414	-27017	-3186	-17356	-9681	-19060	-876	-6293	8859	-26962	-2177	-21345	15604	-24304	1490	-21381	14217	-20250	3244	-20800	16974	-10591	-151	-129	-124	-66	-62	-58	-109	55	-155	15	27	-77	-4	-58	77	-32	-3
0.533333	1261	-2124	-6132	-22884	-332	-16056	-4647	-28820	787	-16868	-5294	-26806	-2814	-17242	-9545	-18904	3619	-6360	8927	-27277	-1884	-21056	15478	-24290	2173	-20990	14257	-20475	3176	-20502	16986	-10843	-170	-130	-125	-68	-63	-59	-108	40	-153	16	33	-76	-19	-60	80	-30	0
0.534167	1383	-2559	-5792	-23032	759	-16012	-4425	-28752	969	-16803	-5198	-26584	-2338	-17186	-9401	-18736	3823	-6380	8985	-27584	-1658	-20713	15338	-24232	2487	-20558	14324	-20630	3571	-20199	16970	-11091	-150	-128	-121	-68	-63	-63	-108	37	-152	16	27	-79	-15	-58	81	-28	0
0.535000	1406	-2996	-5433	-23176	1724	-16033	-4200	-28637	1152	-16803	-5121	-26347	-1719	-17183	-9265	-18573	3523	-6356	9016	-27886	-1529	-20319	15192	-24132	3064	-20092	14371	-20720	3775	-19891	16918	-11334	-152	-129	-121	-67	-64	-59	-107	38	-153	16	32	-79	-22	-57	77	-33	-1
0.535833	2092	-3424	-5067	-23315	2624	-16114	-3991	-28483	1090	-16862	-5071	-26079	-1474	-17229	-9122	-18400	5824	-6281	9035	-28178	-1230	-19888	15035	-23989	3460	-19611	14436	-20745	3826	-19592	16820	-11534	-147	-128	-128	-67	-60	-59	-108	37	-138	18	32	-77	-18	-57	80	-30	-4
0.536667	2914	-3836	-4701	-23456	3563	-16236	-3785	-28286	1122	-16983	-5052	-25830	-1078	-17321	-8989	-18243	8632	-6171	9042	-28469	-668	-19425	14875	-23803	1503	-19138	14454	-20713	5116	-19307	16662	-11708	-150	-125	-118	-66	-60	-59	-102	40	-155	19	30	-75	-21	-58	80	-32	-9
0.537500	2148	-4243	-4350	-23588	4526	-16404	-3596	-28043	1493	-17149	-5060	-25556	-287	-17451	-8859	-18106	4432	-6019	9026	-28722	-578	-18951	14708	-23572	1292	-18678	14426	-20623	5272	-19038	16444	-11836	-147	-127	-122	-69	-61	-58	-101	40	-133	18	33	-75	-16	-60	85	-32	0
0.538333	1889	-4616	-4019	-23715	5393	-16614	-3428	-27757	1531	-17362	-5098	-25274	243	-17618	-8748	-17961	5841	-5832	8998	-28965	-466	-18462	14537	-23297	2330	-18248	14345	-20488	4526	-18786	16156	-11925	-149	-127	-120	-66	-30	-58	-104	39	-151	17	29	-76	-21	-57	81	-31	0
0.539167	2188	-4968	-3707	-23835	6290	-16846	-3289	-27429	1489	-17607	-5160	-24981	614	-17815	-8630	-17835	5758	-5618	8929	-29179	-270	-17982	14368	-22978	2257	-17861	14200	-20311	4707	-18554	15826	-11964	-153	-132	-124	-67	-63	-58	-105	37	-150	16	27	-77	-19	-57	81	-32	-3
0.540000	2275	-5284	-3428	-23953	7051	-17112	-3173	-27061	1593	-17876	-5248	-24689	1010	-18042	-8564	-17737	3644	-5371	8895	-29360	-160	-17523	14204	-22626	2315	-17521	13990	-20109	4601	-18336	15430	-11962	-150	-130	-124	-69	-65	-65	-113	36	-158	13	28	-80	-25	-59	76	-38	-3
0.540833	2423	-5574	-3199	-24057	7702	-17392	-3087	-26653	1558	-18163	-5356	-24387	1572	-18286	-8490	-17649	4553	-5108	8829	-29499	-40	-17082	14027	-22231	2004	-17235	13709	-19876	4383	-18130	14990	-11927	-152	-136	-120	-69	-65	-57	-107	39	-158	20	29	-76	-24	-61	75	-34	-5
0.541667	2703	-5820	-3005	-24155	8474	-17687	-3029	-26211	1613	-18463	-5479	-24073	2185	-18539	-8426	-17572	1393	-4830	8750	-29600	-97	-16674	13859	-21810	2010	-17005	13357	-19628	3984	-17929	14518	-11851	-151	-128	-121	-70	-64	-61	-103	40	-152	17	29	-75	-23	-57	81	-31	-3
0.542500	2508	-6033	-2856	-24244	9351	-17990	-2995	-25733	1839	-18768	-5619	-23758	2720	-18803	-8375	-17507	1878	-4538	8664	-29650	-158	-16302	13674	-21360	1950	-16821	12941	-19371	3669	-17730	14019	-11763	-150	-138	-119	-65	-61	-60	-103	41	-154	18	34	-74	-23	-55	81	-29	-1
0.543333	2612	-6209	-2756	-24329	10044	-18309	-3002	-25228	1836	-19072	-5761	-23441	3052	-19074	-8341	-17452	2432	-4247	8559	-29659	-227	-15968	13486	-20897	250	-16680	12465	-19123	3649	-17532	13503	-11670	-149	-129	-118	-69	-62	-52	-104	42	-152	17	30	-70	-19	-57	78	-30	-21
0.544167	3414	-6348	-2698	-24405	10499	-18634	-3030	-24705	1649	-19366	-5914	-23141	2916	-19365	-8315	-17405	-2533	-3955	8449	-29614	-429	-15678	13272	-20426	139	-16582	11944	-18841	2483	-17327	12989	-11575	-150	-128	-119	-50	-60	-58	-107	41	-153	15	35	-75	-21	-56	79	-30	0
0.545000	4729	-6451	-2691	-24483	11005	-18964	-3087	-24159	1369	-19648	-6064	-22793	2645	-19603	-8305	-17356	4427	-3666	8334	-29522	-343	-15424	13046	-19949	-2099	-16516	11376	-18578	3352	-17112	12480	-11497	-150	-127	-118	-64	-61	-60	-105	40	-153	18	33	-74	-21	-60	74	-25	0
0.545833	5249	-6517	-2711	-24549	11599	-19297	-3165	-23579	1311	-19919	-6213	-22469	2733	-19858	-8297	-17299	-649	-3388	8219	-29385	-445	-15212	12801	-19475	-3820	-16449	10803	-18318	4142	-16885	12007	-11438	-146	-126	-119	-64	-63	-62	-107	39	-149	18	35	-74	-21	-57	81	-29	0
0.546667	5817	-6549	-2779	-24610	12047	-19622	-3262	-23039	1228	-20166	-6356	-22144	2608	-20107	-8298	-17242	-122	-3126	8101	-29201	-663	-15030	12531	-19019	-3559	-16396	10209	-18063	3566	-16641	11552	-11413	-147	-126	-118	-65	-63	-57	-104	41	-148	19	33	-87	-24	-57	81	-42	-3
0.547500	6329	-6553	-2877	-24675	12628	-19945	-3370	-22479	1194	-20398	-6494	-21816	2242	-20333	-8306	-17176	671	-2881	7985	-28979	-770	-14875	12234	-18574	-3650	-16339	9622	-17809	3660	-16379	11141	-11426	-148	-127	-122	-61	-63	-59	-105	32	-150	20	30	-74	-19	-56	81	-29	0
0.548333	6579	-6516	-3030	-24731	13212	-20261	-3503	-21901	1154	-20605	-6622	-21489	1832	-20545	-8320	-17096	-1590	-2645	7874	-28714	-869	-14741	11913	-18158	-3490	-16269	9054	-17564	3727	-16115	10772	-11478	-150	-130	-125	-66	-64	-58	-108	41	-154	12	30	-75	-19	-59	78	-32	-3
0.549167	6728	-6457	-3149	-24788	13555	-20569	-3644	-21343	968	-20793	-6734	-21151	1006	-20740	-8343	-17008	-291	-2442	7778	-28409	-1035	-14627	11559	-17759	-3001	-16173	8528	-17321	3406	-15830	10456	-11573	-152	-127	-119	-60	-65	-56	-102	42	-150	20	34	-75	-19	-55	82	-29	-3
0.550000	7606	-6361	-3307	-24836	13823	-20856	-3781	-20788	899	-20958	-6831	-20821	33	-20913	-8366	-16901	2468	-2250	7687	-28072	-929	-14527	11184	-17401	-4340	-16047	8046	-17082	4261	-15545	10183	-11717	-148	-127	-118	-62	-61	-56	-104	42	-149	20	36	-74	-22	-55	82	-29	-3
0.550833	7107	-6240	-3475	-24873	14174	-21136	-3922	-20249	1175	-21107	-6918	-20490	-493	-21071	-8401	-16785	-1263	-2080	7621	-27714	-1062	-14430	10792	-17070	-4484	-15894	7618	-16850	4559	-15271	9957	-11891	-148	-126	-118	-62	-63	-57	-105	44	-153	19	35	-73	-18	-57	80	-28	1
0.551667	6342	-6098	-3646	-24934	14325	-21381	-4068	-19731	1267	-21237	-6991	-20154	-1241	-21211	-8441	-16654	-1770	-1936	7565	-27337	-1418	-14329	10385	-16780	-2460	-15711	7253	-16629	3415	-14981	9776	-12100	-148	-127	-120	-68	-67	-61	-109	38	-158	19	33	-79	-24	-62	79	-33	-4
0.552500	6023	-5934	-3820	-24982	14349	-21598	-4208	-19231	1379	-21360	-7057	-19822	-1993	-21331	-8490	-16523	-577	-1814	7529	-26944	-1495	-14254	9968	-16523	-1459	-15496	6956	-16421	3112	-14716	9633	-12333	-149	-126	-121	-66	-63	-61	-110	38	-156	17	30	-78	-25	-57	78	-34	-1
0.553333	5368	-5747	-3990	-25020	14446	-21808	-4341	-18750	1550	-21470	-7100	-19487	-2497	-21437	-8545	-16377	-2809	-1717	7516	-26538	-1647	-14161	9562	-16291	-515	-15257	6740	-16220	2756	-14468	9531	-12575	-148	-131	-127	-68	-63	-60	-109	39	-152	15	29	-77	-19	-58	80	-31	-3
0.554167	4678	-5534	-4146	-25060	14626	-21973	-4464	-18294	1608	-21589	-7114	-19150	-2866	-21527	-8609	-16228	-1461	-1634	7528	-26131	-1816	-14067	9150	-16110	305	-15001	6588	-16040	2143	-14244	9451	-12820	-149	-120	-120	-66	-90	-61	-125	41	-154	18	32	-75	-23	-59	79	-30	-1
0.555000	3779	-5305	-4290	-25090	14911	-22109	-4575	-17857	1721	-21662	-7157	-18814	-3099	-21604	-8678	-16079	-4073	-1576	7564	-25720	-1832	-13970	8773	-15953	1487	-14732	6504	-15879	1408	-14049	9392	-13055	-150	-127	-120	-68	-64	-59	-107	40	-154	19	30	-78	-21	-58	76	-36	-3
0.555833	2335	-5065	-4428	-25123	15185	-22208	-4678	-17448	2050	-21727	-7173	-18478	-3340	-21668	-8754	-15928	-4703	-1544	7618	-25314	-1786	-13873	8399	-15829	3177	-14467	6483	-15739	570	-13904	9345	-13262	-116	-127	-121	-67	-87	-64	-110	40	-151	16	33	-76	-25	-59	79	-30	-1
0.556667	1201	-4811	-4554	-25146	15164	-22277	-4765	-17058	2316	-21845	-7182	-18144	-3680	-21729	-8840	-15786	-817	-1543	7697	-24919	-1635	-13782	8069	-15736	2897	-14214	6517	-15632	225	-13767	9311	-13441	-149	-132	-125	-69	-61	-61	-108	38	-153	13	29	-85	-27	-60	78	-30	-1
0.557500	723	-4557	-4671	-25163	15141	-22304	-4841	-16694	2302	-21938	-7186	-17808	-4110	-21781	-8933	-15646	-4568	-1563	7794	-24533	-1720	-13674	7773	-15672	3539	-13966	6603	-15547	-1235	-13677	9282	-13567	-143	-135	-121	-69	-63	-55	-104	39	-154	19	32	-76	-22	-57	82	-30	-4
0.558333	804	-4284	-4775	-25173	15264	-22297	-4901	-16348	2135	-22031	-7186	-17477	-4885	-21825	-9033	-15516	1871	-1606	7917	-24159	-1590	-13583	7521	-15645	2870	-13757	6719	-15497	-1235	-13630	9244	-13645	-149	-127	-120	-69	-62	-58	-107	37	-155	17	32	-77	-23	-58	82	-31	0
0.559167	95	-4018	-4869	-25173	15525	-22257	-4948	-16025	2351	-22119	-7183	-17125	-5406	-21868	-9138	-15398	587	-1680	8043	-23809	-1537	-13497	7318	-15639	1044	-13570	6862	-15480	-439	-13619	9203	-13665	-150	-128	-117	-63	-60	-67	-109	38	-153	18	34	-76	-23	-59	78	-33	-3
0.560000	-452	-3748	-4960	-25166	15499	-22187	-4985	-15724	2335	-22209	-7187	-16831	-5882	-21908	-9247	-15288	-1089	-1762	8188	-23478	-1539	-13419	7170	-15666	1275	-13429	7020	-15491	-1340	-13640	9159	-13616	-148	-126	-120	-68	-64	-59	-105	39	-152	19	15	-76	-22	-59	82	-35	-5
0.560833	-940	-3480	-5042	-25148	15297	-22079	-5011	-15439	2224	-22299	-7191	-16515	-6349	-21949	-9362	-15187	2314	-1902	8330	-23168	-1334	-13357	7064	-15720	1021	-13331	7182	-15531	-1434	-13705	9110	-13504	-149	-125	-124	-67	-64	-60	-103	41	-154	19	33	-76	-26	-59	84	-27	0
0.561667	-1473	-3219	-5122	-25123	15165	-21946	-5024	-15168	2289	-22380	-7204	-16208	-6902	-21986	-9477	-15091	150	-2081	8476	-22882	-1303	-13331	7015	-15808	1040	-13284	7345	-15586	-1420	-13774	9058	-13328	-147	-124	-118	-66	-66	-56	-102	41	-151	22	36	-72	-18	-53	86	-26	1
0.562500	-1804	-2962	-5193	-25081	15109	-21792	-5007	-14913	2268	-22453	-7220	-15911	-7709	-22022	-9591	-15009	1553	-2218	8613	-22621	-1238	-13264	7015	-15927	933	-13281	7493	-15661	-1724	-13871	9001	-13090	-135	-122	-115	-64	-61	-51	-100	41	-151	23	35	-74	-17	-51	87	-26	-3
0.563333	-1081	-2721	-5265	-25034	14857	-21613	-5033	-14673	1901	-22516	-7247	-15627	-8729	-22066	-9710	-14936	4469	-2415	8735	-22391	-897	-13245	7056	-16080	-968	-13318	7621	-15748	-1048	-13985	8941	-12802	-151	-125	-117	-65	-59	-52	-99	44	-154	23	35	-70	-22	-52	87	-28	-3
0.564167	-1531	-2487	-5334	-24978	14649	-21426	-5031	-14451	1862	-22569	-7284	-15355	-9153	-22108	-9830	-14871	2084	-2624	8840	-22191	-636	-13250	7136	-16270	-2522	-13424	7720	-15828	-190	-14111	8880	-12465	-155	-120	-117	-63	-60	-53	-97	42	-153	23	34	-72	-19	-51	87	-25	-4
0.565000	-2421	-2269	-5400	-24908	14495	-21227	-5030	-14233	1734	-22602	-7334	-15099	-9541	-22154	-9959	-14809	115	-2847	8922	-22024	-472	-13269	7253	-16489	-1532	-13552	7794	-15906	-1071	-14244	8821	-12092	-154	-125	-119	-66	-66	-55	-101	38	-153	21	34	-74	-22	-53	84	-31	-3
0.565833	-2501	-2070	-5459	-24828	14251	-21029	-5046	-14026	1551	-22611	-7388	-14860	-9929	-22203	-10077	-14752	2491	-3078	8973	-21888	-243	-13308	7398	-16741	-1490	-13722	7840	-15957	-1309	-14370	8776	-11690	-167	-125	-116	-66	-63	-55	-97	40	-149	22	36	-72	-22	-51	84	-27	0
0.566667	-2876	-1876	-5511	-24740	13985	-20810	-5028	-13826	1452	-22597	-7464	-14629	-10114	-22246	-10197	-14698	-99	-3315	8990	-21782	-120	-13359	7562	-17018	-1452	-13915	7853	-15996	-1418	-14497	8737	-11270	-146	-122	-117	-65	-60	-52	-102	44	-151	22	35	-93	-22	-51	85	-24	0
0.567500	-3118	-1699	-5557	-24642	13808	-20603	-5035	-13659	1249	-22561	-7543	-14415	-10269	-22294	-10315	-14645	1085	-3552	8977	-21707	11	-13428	7740	-17325	-1351	-14124	7843	-15998	-1702	-14612	8707	-10866	-149	-125	-121	-65	-60	-57	-98	34	-152	21	34	-73	-22	-52	87	-27	0
0.568333	-3289	-1537	-5591	-24537	13680	-20396	-5044	-13448	1056	-22498	-7635	-14214	-10304	-22336	-10433	-14587	-81	-3779	8921	-21663	92	-13509	7943	-17648	-1233	-14346	7804	-15965	-1968	-14717	8697	-10421	-147	-124	-118	-63	-60	-56	-102	41	-150	18	36	-73	-22	-52	85	-25	0
0.569167	-3996	-1389	-5615	-24434	13591	-20192	-5061	-13267	1150	-22411	-7733	-14038	-10177	-22382	-10554	-14528	-1541	-4002	8826	-21650	116	-13603	8113	-17987	-300	-14567	7744	-15894	-2530	-14809	8701	-10007	-149	-116	-118	-62	-65	-51	-99	45	-150	19	36	-70	-17	-51	84	-24	0
0.570000	-4691	-1256	-5628	-24325	13512	-19997	-5092	-13089	1213	-22297	-7845	-13876	-9987	-22422	-10672	-14458	1794	-4209	8694	-21664	283	-13701	8289	-18329	-971	-14782	7664	-15784	-2600	-14889	8719	-9611	-149	-120	-114	-61	-59	-55	-101	43	-138	22	39	-73	-19	-51	88	-28	2
0.570833	-4879	-1134	-5626	-24242	13334	-19806	-5130	-12916	1025	-22158	-7967	-13728	-9560	-22462	-10793	-14413	-2723	-4398	8520	-21708	297	-13805	8452	-18674	-790	-14984	7568	-15635	-3623	-14960	8753	-9241	-148	-122	-112	-61	-60	-55	-98	42	-149	22	39	-73	-21	-53	86	-25	3
0.571667	-4456	-1028	-5612	-24112	13050	-19628	-5177	-12750	594	-21997	-8096	-13597	-9471	-22491	-10913	-14358	563	-4565	8310	-21778	350	-13914	8596	-19007	-454	-15167	7459	-15450	-4170	-15023	8797	-8904	-148	-125	-120	-64	-65	-60	-100	43	-151	19	46	-73	-23	-50	81	-27	-6
0.572500	-4403	-936	-5585	-24013	12901	-19453	-5243	-12583	363	-21818	-8237	-13484	-9223	-22521	-11039	-14296	2002	-4703	8066	-21861	490	-14026	8718	-19331	-2298	-15327	7345	-15235	-3196	-15075	8852	-8599	-150	-126	-114	-66	-67	-63	-105	43	-155	16	30	-77	-27	-55	81	-29	-3
0.573333	-4414	-854	-5546	-23917	12746	-19284	-5311	-12418	161	-21623	-8380	-13379	-8893	-22534	-11161	-14238	-2945	-4822	7793	-21968	449	-14133	8821	-19626	-1808	-15458	7237	-14994	-3988	-15118	8916	-8327	-152	-129	-122	-67	-65	-62	-108	41	-155	16	32	-77	-24	-57	79	-32	-6
0.574167	-4464	-782	-5488	-23835	12757	-19122	-5388	-12259	107	-21412	-8533	-13290	-8490	-22539	-11279	-14174	1102	-4902	7503	-22068	483	-14230	8900	-19885	-1775	-15559	7139	-14732	-4383	-15155	8986	-8071	-149	-126	-121	-65	-60	-34	-105	42	-155	17	32	-73	-24	-56	80	-29	-3
0.575000	-4707	-716	-5420	-23762	12852	-18956	-5474	-12097	70	-21185	-8686	-13214	-7959	-22532	-11407	-14116	-2034	-4973	7192	-22182	570	-14322	8975	-20107	-1462	-15628	7047	-14462	-4621	-15198	9055	-7877	-151	-126	-124	-65	-64	-58	-104	43	-153	17	68	-43	-22	-55	78	-33	-8
0.575833	-4918	-665	-5345	-23681	12960	-18795	-5614	-11942	-34	-20948	-8843	-13143	-7351	-22508	-11528	-14055	-1340	-4970	6878	-22286	702	-14406	8986	-20280	-766	-15670	6973	-14188	-4952	-15253	9122	-7696	-146	-127	-120	-66	-63	-61	-105	42	-152	17	36	-74	-22	-55	82	-27	-4
0.576667	-3924	-625	-5267	-23643	12790	-18630	-5666	-11786	-377	-20710	-9002	-13090	-7183	-22474	-11647	-14001	1833	-4953	6561	-22379	863	-14481	9001	-20414	-1228	-15687	6923	-13928	-4748	-15289	9175	-7548	-150	-127	-122	-67	-61	-61	-108	41	-152	21	33	-74	-24	-43	79	-28	-3
0.577500	-3659	-598	-5189	-23604	12655	-18471	-5774	-11633	-346	-20474	-9169	-13042	-6503	-22424	-11769	-13957	2001	-4902	6243	-22468	1011	-14546	8997	-20486	-2654	-15681	6894	-13676	-3940	-15341	9218	-7419	-148	-126	-122	-53	-59	-60	-107	42	-151	21	36	-74	-25	-57	82	-29	-3
0.578333	-4404	-583	-5112	-23575	12745	-18310	-5882	-11485	-162	-20220	-9333	-12999	-5664	-22362	-11889	-13920	-820	-4821	5936	-22531	951	-14600	8981	-20516	-1264	-15660	6899	-13452	-4777	-15402	9245	-7317	-147	-127	-120	-66	-62	-62	-104	42	-152	18	33	-75	-25	-57	82	-28	0
0.579167	-4255	-581	-5045	-23558	12743	-18151	-5994	-11341	-153	-19974	-9499	-12967	-5017	-22279	-12003	-13892	2473	-4711	5642	-22572	1098	-14651	8958	-20490	-248	-15625	6925	-13261	-5267	-15466	9252	-7230	-147	-134	-124	-64	-63	-57	-104	43	-150	21	33	-73	-19	-58	80	-30	-4
0.580000	-4125	-589	-4987	-23552	12693	-17995	-6107	-11208	-268	-19728	-9662	-12936	-4242	-22194	-12115	-13868	621	-4563	5366	-22585	1273	-14695	8927	-20426	54	-15582	6969	-13103	-5210	-15549	9238	-7160	-149	-126	-120	-65	-61	-62	-103	36	-150	18	34	-70	-19	-57	77	-30	-3
0.580833	-4128	-626	-4947	-23552	12648	-17831	-6242	-11073	-372	-19491	-9832	-12916	-3487	-22093	-12234	-13865	1089	-4409	5113	-22572	1318	-14731	8905	-20313	188	-15541	7043	-12987	-5414	-15619	9205	-7103	-149	-129	-125	-66	-62	-61	-108	38	-150	16	32	-77	-23	-60	77	-31	0
0.581667	-4034	-656	-4922	-23561	12612	-17675	-6336	-10946	-386	-19249	-9998	-12894	-2796	-21978	-12331	-13870	687	-4224	4874	-22533	1382	-14766	8873	-20167	93	-15496	7142	-12911	-5446	-15718	9154	-7066	-153	-129	-122	-68	-69	-64	-110	36	-155	18	30	-82	-46	-63	78	16	-1
0.582500	-4134	-708	-4906	-23569	12586	-17520	-6449	-10825	-291	-19012	-10166	-12874	-1976	-21852	-12440	-13883	-1999	-4018	4663	-22454	1575	-14794	8858	-19980	741	-15459	7260	-12873	-5662	-15803	9092	-7032	-145	-124	-121	-66	-61	-55	-102	40	-150	19	33	-76	-25	-57	84	-30	0
0.583333	-4487	-776	-4944	-23578	12560	-17371	-6557	-10707	-219	-18785	-10325	-12855	-1130	-21714	-12533	-13910	931	-3803	4464	-22356	1781	-14821	8846	-19780	258	-15426	7394	-12876	-5513	-15883	9013	-7019	-148	-128	-122	-68	-62	-59	-108	40	-151	24	33	-74	-24	-55	82	-28	-1
0.584167	-4335	-860	-4989	-23592	12507	-17227	-6671	-10606	-343	-18571	-10489	-12842	-358	-21573	-12624	-13942	-2347	-3574	4279	-22232	1828	-14857	8848	-19562	-425	-15409	7526	-12913	-5735	-15925	8926	-7014	-150	-127	-122	-69	-64	-57	-104	39	-154	18	30	-73	-19	-57	84	-27	0
0.585000	-3341	-962	-5064	-23603	12168	-17093	-6780	-10505	-701	-18343	-10651	-12825	-139	-21431	-12711	-13993	-2272	-3342	4102	-22098	1916	-14883	8858	-19332	-202	-15399	7663	-12981	-6142	-16010	8835	-7024	-147	-129	-120	-65	-63	-56	-101	39	-150	8	30	-73	-22	-57	84	-29	-6
0.585833	-2440	-1074	-5166	-23608	11851	-16977	-6890	-10421	-891	-18143	-10809	-12811	170	-21279	-12788	-14050	2680	-3110	3935	-21942	2154	-14934	8880	-19104	-2635	-15404	7803	-13079	-4325	-16049	8752	-7033	-150	-128	-119	-66	-64	-60	-103	37	-153	19	33	-73	-23	-56	84	-31	-1
0.586667	-2184	-1198	-5288	-23609	11558	-16868	-6992	-10343	-1012	-17950	-10963	-12803	508	-21128	-12856	-14124	-3941	-2881	3772	-21787	2301	-14979	8915	-18880	-2618	-15414	7926	-13193	-4149	-16069	8663	-7085	-150	-125	-118	-62	-64	-56	-108	41	-154	13	32	-74	-27	-58	81	-30	-3
0.587500	-1922	-1332	-5441	-23601	11049	-16780	-7096	-10276	-1062	-17765	-11114	-12795	663	-20978	-12910	-14187	595	-2660	3593	-21631	2560	-15031	8956	-18664	-2757	-15434	8037	-13320	-3950	-16061	8590	-7135	-147	-127	-120	-65	-61	-55	-105	40	-153	17	33	-74	-21	-59	82	-30	-1
0.588333	-1565	-1475	-5611	-23583	10639	-16702	-7193	-10218	-1214	-17596	-11258	-12789	758	-20832	-12961	-14266	-1644	-2449	3415	-21482	2646	-15080	9009	-18460	-2899	-15457	8131	-13453	-3242	-16027	8544	-7196	-147	-127	-119	-64	-63	-56	-103	43	-151	17	32	-75	-23	-59	85	-28	0
0.589167	-1288	-1625	-5808	-23558	10322	-16648	-7327	-10172	-1333	-17446	-11391	-12784	881	-20690	-12992	-14346	-1693	-2255	3223	-21344	2605	-15139	9067	-18279	-2717	-15492	8213	-13581	-2874	-15970	8512	-7269	-149	-121	-119	-63	-61	-55	-108	43	-150	19	35	-72	-21	-59	84	-28	-4
0.590000	-429	-1770	-6018	-23522	9689	-16612	-7371	-10136	-1768	-17317	-11518	-12781	413	-20555	-13009	-14431	500	-2073	3020	-21234	2742	-15197	9131	-18118	-2887	-15533	8262	-13705	-2485	-15885	8509	-7356	-147	-129	-125	-67	-60	-56	-115	37	-154	17	30	-74	-26	-61	80	-29	-1
0.590833	451	-1936	-6239	-23481	9182	-16592	-7444	-10107	-1743	-17205	-11633	-12791	223	-20423	-13005	-14519	1505	-1909	2806	-21131	2934	-15249	9204	-17969	-4307	-15560	8297	-13812	-1052	-15768	8535	-7448	-147	-124	-120	-62	-60	-52	-103	43	-151	20	34	-70	-22	-58	81	-30	2
0.591667	145	-2073	-6472	-23426	8799	-16595	-7508	-10091	-1410	-17119	-11728	-12799	355	-20299	-12977	-14606	-3056	-1768	2573	-21037	2763	-15304	9270	-17849	-3212	-15597	8313	-13901	-1242	-15636	8580	-7554	-147	-127	-120	-69	-65	-58	-108	40	-135	17	35	-77	-23	-59	78	-28	-1
0.592500	404	-2217	-6711	-23359	8177	-16613	-7556	-10081	-1367	-17065	-11811	-12816	381	-20184	-12938	-14697	-595	-1643	2333	-21020	2756	-15342	9339	-17743	-1569	-15622	8308	-13974	-1676	-15475	8653	-7654	-149	-128	-134	-67	-63	-57	-109	37	-155	15	28	-77	-26	-62	81	-30	-4
0.593333	876	-2353	-6954	-23288	7522	-16647	-7587	-10079	-1320	-17029	-11873	-12831	578	-20075	-12872	-14783	-1567	-1533	2076	-20985	2705	-15373	9404	-17657	-568	-15639	8301	-14009	-1486	-15299	8757	-7759	-151	-128	-122	-68	-63	-56	-107	38	-159	20	45	-77	-22	-58	80	-31	-6
0.594167	1272	-2481	-7195	-23200	6986	-16696	-7596	-10103	-1222	-17025	-11913	-12858	725	-19974	-12777	-14857	-2141	-1439	1831	-21010	2463	-15388	9482	-17575	459	-15648	8276	-14024	-1625	-15105	8890	-7860	-149	-125	-119	-59	-65	-56	-105	40	-154	15	32	-75	-24	-58	81	-29	-1
0.595000	1856	-2602	-7433	-23116	6437	-16755	-7587	-10094	-1087	-17045	-11930	-12887	821	-19884	-12659	-14924	-1065	-1355	1575	-21040	2223	-15389	9572	-17506	1174	-15637	8256	-14010	-1717	-14906	9028	-7956	-149	-127	-119	-66	-60	-55	-105	30	-152	19	37	-51	-21	-58	80	-29	-1
0.595833	2277	-2710	-7680	-23018	5972	-16822	-7554	-10111	-694	-17095	-11925	-12925	1067	-19802	-12517	-14993	-3338	-1285	1326	-21094	2093	-15377	9624	-17448	2464	-15616	8234	-13983	-2282	-14716	9190	-8049	-150	-125	-117	-65	-63	-57	-110	39	-153	19	38	-73	-18	-53	80	-27	-1
0.596667	2290	-2813	-7877	-22917	5561	-16901	-7489	-10131	-357	-17166	-11892	-12974	1424	-19726	-12350	-15042	-311	-1222	1084	-21163	1985	-15343	9698	-17387	3043	-15578	8218	-13915	-2501	-14495	9357	-8129	-145	-124	-119	-65	-59	-55	-103	47	-150	20	38	-74	-22	-58	80	-29	-1
0.597500	2753	-2904	-8086	-22816	5098	-16989	-7403	-10159	-279	-17266	-11838	-13027	1785	-19675	-12166	-15082	-373	-1167	855	-21247	1644	-15299	9768	-17332	2226	-15523	8215	-13837	-2731	-14292	9550	-8205	-146	-126	-118	-66	-60	-60	-103	40	-148	17	36	-75	-23	-56	84	-26	1
0.598333	3948	-2993	-8280	-22710	4541	-17073	-7291	-10192	-345	-17385	-11757	-13097	1920	-19633	-11959	-15106	-2287	-1113	648	-21336	1384	-15236	9843	-17275	2867	-15454	8221	-13750	-4022	-14100	9710	-8273	-150	-128	-122	-69	-64	-58	-107	38	-154	17	34	-81	-25	-57	77	-30	-5
0.599167	5329	-3080	-8460	-22609	4035	-17162	-7148	-10235	-384	-17519	-11650	-13170	2073	-19597	-11738	-15112	5303	-1056	458	-21426	1553	-15153	9925	-17211	682	-15358	8252	-13643	-2740	-13913	9870	-8330	-168	-127	-122	-72	-65	-53	-105	39	-153	16	35	-79	-23	-56	82	-29	-1
0.600000	5848	-3158	-8616	-22501	3687	-17244	-6979	-10269	-329	-17662	-11519	-13255	2330	-19570	-11497	-15092	-396	-992	297	-21495	1374	-15061	10008	-17142	-65	-15252	8300	-13538	-2504	-13738	10040	-8379	-150	-126	-122	-70	-62	-57	-104	39	-168	17	32	-81	-24	-58	84	-32	-5
0.600833	6720	-3235	-8757	-22401	3334	-17325	-6783	-10314	-402	-17812	-11361	-13347	2634	-19556	-11247	-15072	3449	-927	160	-21591	1143	-14953	10091	-17068	-107	-15128	8372	-13433	-2951	-13578	10199	-8423	-151	-126	-122	-68	-65	-59	-105	39	-153	15	33	-77	-25	-57	81	-31	-4
0.601667	7761	-3320	-8877	-22302	3001	-17401	-6568	-10363	-488	-17963	-11180	-13451	3007	-19549	-10983	-15020	2802	-843	56	-21654	1020	-14836	10177	-16982	-379	-14983	8466	-13326	-2509	-13426	10323	-8454	-148	-128	-121	-66	-62	-59	-107	35	-159	20	34	-76	-17	-57	82	-26	0
0.602500	8506	-3401	-8977	-22201	2609	-17466	-6330	-10414	-611	-18110	-10977	-13559	3480	-19555	-10712	-14948	2112	-765	-23	-21702	794	-14706	10271	-16892	-468	-14825	8583	-13233	-2146	-13253	10443	-8483	-143	-147	-120	-66	-59	-55	-103	44	-148	17	36	-74	-19	-55	84	-26	0
0.603333	9638	-3491	-9056	-22118	2048	-17525	-6077	-10476	-1045	-18248	-10756	-13675	3570	-19564	-10435	-14860	3707	-677	-79	-21735	473	-14575	10361	-16801	-579	-14662	8719	-13157	-1998	-13162	10536	-8512	-145	-125	-125	-65	-63	-55	-104	42	-148	11	37	-73	-38	-57	86	-39	2
0.604167	10885	-3590	-9106	-22036	1518	-17573	-5811	-10538	-1192	-18370	-10515	-13798	3778	-19580	-10156	-14757	5787	-574	-116	-21745	428	-14440	10449	-16702	-2593	-14484	8869	-13099	-528	-13048	10617	-8538	-149	-124	-115	-66	-62	-58	-104	43	-150	19	34	-75	-21	-56	84	-24	1
0.605000	10597	-3692	-9159	-21966	1223	-17613	-5537	-10609	-1045	-18478	-10262	-13929	4241	-19606	-9875	-14643	1029	-472	-142	-21739	109	-14303	10539	-16604	-2731	-14303	9034	-13064	-163	-12939	10683	-8565	-147	-127	-120	-64	-58	-58	-62	37	-149	21	35	-73	-21	-55	85	-27	-1
0.605833	10821	-3803	-9177	-21903	840	-17681	-5261	-10689	-1165	-18562	-9995	-14063	4517	-19632	-9590	-14512	1696	-363	-138	-21712	-239	-14167	10621	-16510	-1692	-14122	9205	-13049	-680	-12839	10734	-8593	-149	-126	-119	-67	-64	-58	-107	39	-153	20	35	-77	-19	-56	82	-26	0
0.606667	11125	-3923	-9177	-21851	386	-17651	-4979	-10771	-1246	-18631	-9724	-14204	5028	-19656	-9310	-14376	1195	-253	-134	-21671	-520	-14030	10699	-16421	-1265	-13941	9382	-13057	-334	-12743	10768	-8626	-152	-131	-121	-67	-65	-60	-110	60	-153	17	30	-75	-25	-59	79	-31	-4
0.607500	10857	-4045	-9165	-21816	-195	-17658	-4702	-10862	-1387	-18657	-9421	-14342	5505	-19673	-9026	-14225	-887	-137	-126	-21606	-753	-13897	10766	-16328	-616	-13738	9565	-13088	-298	-12640	10800	-8651	-148	-121	-120	-66	-61	-60	-109	42	-150	19	33	-74	-22	-57	80	-27	0
0.608333	10546	-4164	-9130	-21778	-818	-17643	-4430	-10956	-1481	-18661	-9121	-14481	6104	-19681	-8748	-14076	-284	-22	-112	-21527	-869	-13766	10837	-16252	-377	-13583	9739	-13148	-316	-12543	10823	-8686	-150	-127	-118	-67	-62	-58	-102	40	-152	20	36	-70	-26	-56	81	-31	0
0.609167	9821	-4287	-9081	-21750	-1275	-17618	-4165	-11061	-1453	-18640	-8812	-14615	6882	-19678	-8478	-13921	-3543	91	-98	-21435	-1006	-13636	10883	-16187	339	-13413	9906	-13220	-430	-12440	10843	-8720	-145	-128	-108	-66	-58	-56	-103	43	-151	20	34	-70	-24	-56	85	-27	0
0.610000	8490	-4405	-9016	-21733	-1717	-17580	-3911	-11165	-1397	-18590	-8503	-14748	7568	-19657	-8213	-13765	-2768	204	-85	-21330	-1041	-13508	10928	-16139	1022	-13257	10053	-13314	-579	-12330	10861	-8759	-147	-127	-120	-69	-61	-56	-103	41	-154	15	34	-76	-18	-55	84	-27	-1
0.610833	7495	-4520	-8939	-21723	-2272	-17531	-3676	-11280	-1549	-18512	-8192	-14874	8233	-19621	-7958	-13607	-1993	315	-75	-21223	-855	-13386	10960	-16108	185	-13106	10181	-13426	-471	-12217	10880	-8800	-147	-126	-115	-68	-59	-53	-101	44	-151	20	36	-74	-19	-52	82	-30	-3
0.611667	6860	-4625	-8852	-21715	-2805	-17474	-3454	-11404	-1952	-18416	-7897	-14997	8645	-19560	-7716	-13455	-6815	420	-81	-21109	-858	-13266	10987	-16100	1311	-12968	10298	-13549	-1431	-12101	10902	-8843	-148	-126	-121	-67	-62	-58	-108	42	-152	8	32	-72	-41	-56	84	-29	3
0.612500	6466	-4715	-8761	-21717	-3330	-17459	-3247	-11534	-2373	-18298	-7576	-15115	8596	-19475	-7489	-13300	372	521	-84	-20991	-713	-13145	10998	-16108	553	-12843	10381	-13685	-601	-11979	10923	-8886	-150	-126	-128	-65	-64	-57	-105	40	-153	16	30	-74	-23	-59	80	-31	-3
0.613333	5210	-4787	-8661	-21715	-3753	-17324	-3052	-11670	-2592	-18160	-7268	-15216	8728	-19360	-7274	-13140	-4186	624	-90	-20867	-461	-13020	11007	-16135	19	-12723	10447	-13818	-42	-11845	10957	-8932	-151	-131	-122	-68	-65	-55	-105	40	-153	17	34	-77	-22	-56	81	-30	-6
0.614167	4167	-4840	-8549	-21713	-4233	-17230	-2873	-11780	-2876	-18014	-6972	-15315	9035	-19217	-7074	-13001	-2951	729	-93	-20744	-210	-12894	11010	-16185	767	-12612	10489	-13955	-669	-11703	10991	-8981	-138	-128	-120	-68	-61	-56	-108	38	-153	16	29	-77	-23	-57	77	-31	0
0.615000	3046	-4871	-8427	-21717	-4726	-17123	-2712	-11961	-3211	-17851	-6682	-15399	9496	-19035	-6891	-12859	-1682	831	-65	-20621	69	-12762	11008	-16254	1149	-12504	10495	-14088	-463	-11570	11030	-9030	-154	-130	-124	-69	-66	-80	-113	37	-156	-8	30	-77	-22	-61	77	-32	-4
0.615833	1889	-4896	-8298	-21722	-4983	-17006	-2567	-12115	-3525	-17679	-6406	-15476	9834	-18847	-6722	-12712	-3099	943	-84	-20502	329	-12623	11004	-16329	1749	-12394	10483	-14217	-300	-11423	11075	-9072	-150	-127	-120	-65	-60	-60	-108	38	-159	18	32	-74	-26	-58	80	-30	-1
0.616667	1045	-4848	-8161	-21716	-5209	-16868	-2434	-12262	-3903	-17497	-6131	-15540	9481	-18618	-6563	-12583	-1317	1057	-62	-20386	602	-12476	10999	-16418	2267	-12280	10455	-14339	-539	-11276	11125	-9123	-149	-129	-120	-84	-64	-56	-80	16	-149	19	33	-76	-26	-59	78	-32	-1
0.617500	745	-4793	-8031	-21717	-5623	-16718	-2316	-12428	-4361	-17315	-5875	-15599	9152	-18366	-6423	-12456	1878	1175	-28	-20280	1092	-12314	10994	-16519	820	-12169	10405	-14441	575	-11122	11176	-9174	-149	-131	-120	-66	-62	-60	-109	39	-152	18	32	-73	-19	-56	84	-31	-1
0.618333	-935	-4715	-7867	-21717	-5868	-16552	-2210	-12587	-4510	-17130	-5627	-15651	9423	-18094	-6295	-12339	-1187	1299	26	-20178	1437	-12141	10992	-16624	419	-12044	10342	-14560	1262	-10972	11225	-9227	-150	-128	-121	-69	-62	-59	-108	39	-154	15	30	-77	-35	-60	79	-29	6
0.619167	-2324	-4605	-7709	-21718	-6157	-16370	-2116	-12754	-4763	-16936	-5396	-15694	9501	-17801	-6173	-12235	-1168	1437	98	-20085	1875	-11954	10991	-16727	1906	-11908	10266	-14655	406	-10817	11272	-9283	-148	-130	-122	-73	-65	-59	-108	38	-155	18	30	-76	-24	-60	78	-34	-5
0.620000	-3257	-4464	-7536	-21719	-6398	-16166	-2036	-12923	-4952	-16746	-5175	-15728	9307	-17494	-6067	-12140	708	1584	196	-20001	2341	-11755	10992	-16827	2330	-11763	10198	-14735	418	-10667	11320	-9344	-150	-133	-124	-67	-67	-63	-111	35	-153	17	27	-80	-21	-59	79	-33	-1
0.620833	-4593	-4297	-7355	-21725	-6717	-15945	-1972	-13095	-5020	-16545	-4966	-15759	9109	-17171	-5961	-12063	-1293	1742	316	-19932	2667	-11543	11002	-16917	2694	-11593	10128	-14806	405	-10510	11367	-9410	-151	-132	-121	-67	-63	-59	-111	33	-152	17	30	-77	-25	-61	76	-36	-5
0.621667	-5540	-4095	-7164	-21729	-7119	-15703	-1912	-13264	-4940	-16348	-4781	-15785	9038	-16838	-5854	-11997	580	1913	456	-19882	2962	-11313	11010	-16996	2663	-11413	10057	-14864	318	-10355	11411	-9471	-149	-128	-124	-72	-61	-57	-109	36	-153	18	26	-76	-23	-57	79	-30	-3
0.622500	-6362	-3886	-6964	-21742	-7617	-15442	-1864	-13433	-4633	-16139	-4576	-15807	8963	-16501	-5749	-11950	-1135	2094	619	-19850	3130	-11070	11026	-17061	2798	-11212	10001	-14917	213	-10172	11454	-9542	-150	-127	-121	-66	-57	-58	-107	41	-148	20	32	-77	-18	-59	78	-29	0
0.623333	-7592	-3634	-6757	-21762	-8247	-15167	-1825	-13606	-4178	-15932	-4400	-15827	8837	-16162	-5640	-11924	-1378	2289	793	-19853	3404	-10825	11044	-17111	3379	-11000	9951	-14961	-149	-10049	11487	-9618	-151	-130	-125	-74	-66	-61	-111	35	-158	13	28	-78	-25	-59	77	-32	-3
0.624167	-8435	-3371	-6544	-21792	-8916	-14870	-1797	-13780	-3814	-15717	-4236	-15846	8544	-15822	-5534	-11915	1639	2485	982	-19877	3684	-10564	11069	-17141	1964	-10769	9914	-14984	150	-9894	11520	-9693	-143	-129	-121	-66	-65	-59	-107	40	-151	15	30	-81	-25	-57	80	-30	-5
0.625000	-8618	-3084	-6328	-21823	-9806	-14564	-1773	-13951	-3588	-15489	-4076	-15855	8099	-15481	-5461	-11925	-3282	2693	1136	-19939	3741	-10300	11103	-17158	1904	-10528	9894	-15015	-459	-9741	11549	-9778	-152	-131	-122	-75	-65	-60	-109	43	-154	23	34	-78	-21	-53	79	-31	-4
0.625833	-8300	-2785	-6102	-21869	-10931	-14249	-1757	-14124	-3555	-15257	-3926	-15869	7417	-15141	-5298	-11951	2613	2910	1377	-20037	3919	-10035	11135	-17155	984	-10273	9887	-15037	333	-9586	11576	-9860	-151	-128	-122	-67	-61	-58	-112	39	-158	17	32	-76	-22	-57	77	-32	-1
0.626667	-8679	-2466	-5880	-21923	-11906	-13931	-1749	-14294	-3279	-15001	-3784	-15877	6998	-14805	-5176	-11997	975	3135	1573	-20172	3931	-9776	11168	-17134	-904	-10008	9903	-15049	1929	-9436	11599	-9944	-149	-127	-120	-67	-64	-84	-105	40	-155	17	30	-76	-23	-60	78	-32	-6
0.627500	-8839	-2136	-5662	-21993	-12914	-13600	-1748	-14463	-3123	-14760	-3649	-15890	6501	-14472	-5042	-12053	-1045	3359	1763	-20346	4019	-9519	11207	-17099	-590	-9745	9927	-15061	1742	-9281	11629	-10046	-150	-127	-120	-68	-66	-61	-108	40	-153	19	33	-78	-22	-56	79	-29	-1
0.628333	-8857	-1798	-5453	-22072	-13890	-13264	-1747	-14632	-2886	-14499	-3520	-15907	5971	-14141	-4910	-12114	1766	3583	1938	-20557	4302	-9266	11234	-17051	-540	-9473	9962	-15067	2112	-9126	11656	-10110	-149	-126	-119	-66	-62	-57	-107	42	-150	21	30	-75	-23	-53	81	-29	0
0.629167	-8927	-1447	-5250	-22163	-14915	-12933	-1758	-14794	-2501	-14226	-3398	-15919	5558	-13812	-4775	-12199	-1150	3809	2110	-20805	4357	-9023	11290	-16994	-245	-9209	10013	-15071	2513	-8970	11686	-10192	-145	-127	-120	-66	-61	-56	-104	44	-150	17	34	-75	-17	-53	84	-28	-3
0.630000	-8860	-1087	-5057	-22269	-15903	-12607	-1764	-14955	-2165	-13958	-3286	-15937	4900	-13487	-4637	-12284	-425	4032	2265	-21082	4316	-8796	11326	-16935	-5	-8954	10070	-15061	2522	-8817	11718	-10272	-145	-129	-117	-65	-61	-33	-102	47	-158	17	33	-73	-21	-56	84	-28	-4
0.630833	-7818	-723	-4879	-22384	-16932	-12289	-1781	-15108	-1902	-13670	-3179	-15959	3826	-13163	-4502	-12367	2042	4250	2409	-21389	4477	-8584	11358	-16865	-1188	-8707	10142	-15054	3223	-8664	11753	-10351	-148	-126	-118	-62	-59	-57	-105	43	-148	19	35	-74	-19	-58	79	-30	-1
0.631667	-8077	-354	-4720	-22515	-17700	-11979	-1802	-15254	-1129	-13384	-3082	-15990	3264	-12840	-4372	-12431	-468	4456	2532	-21719	4438	-8394	11381	-16804	-2022	-8469	10208	-15049	3956	-8518	11794	-10430	-149	-131	-120	-68	-66	-48	-111	37	-154	1	33	-79	-26	-61	78	-32	-5
0.632500	-8867	12	-4578	-22659	-18363	-11684	-1826	-15395	-410	-13096	-2994	-16027	2733	-12520	-4253	-12517	-2848	4652	2644	-22061	4156	-8213	11402	-16738	-271	-8249	10280	-15038	2874	-8370	11839	-10501	-149	-130	-120	-67	-65	-60	-108	40	-152	15	30	-80	-23	-61	78	-32	-5
0.633333	-8716	385	-4455	-22810	-19012	-11393	-1841	-15517	312	-12802	-2909	-16067	2085	-12201	-4126	-12575	-458	4842	2748	-22404	3942	-8051	11419	-16674	796	-8039	10362	-15022	2437	-8222	11900	-10562	-148	-130	-122	-69	-62	-60	-108	41	-153	18	34	-75	-24	-61	80	-27	-4
0.634167	-8734	761	-4344	-22971	-19632	-11114	-1860	-15631	1122	-12513	-2836	-16117	1287	-11872	-4020	-12617	-2938	5023	2846	-22744	3752	-7899	11426	-16619	1743	-7847	10439	-15003	2156	-8082	11963	-10618	-152	-128	-121	-68	-64	-62	-109	39	-153	13	28	-78	-23	-62	81	-31	0
0.635000	-8840	1132	-4255	-23142	-20089	-10843	-1875	-15733	1881	-12220	-2767	-16171	442	-11541	-3918	-12644	-1622	5189	2943	-23071	3505	-7766	11430	-16563	2500	-7672	10521	-14977	1425	-7938	12043	-10665	-153	-133	-124	-66	-63	-57	-108	40	-152	16	30	-79	-22	-59	81	-29	-4
0.635833	-8840	1504	-4181	-23324	-20388	-10586	-1887	-15820	2711	-11935	-2703	-16235	-274	-11213	-3830	-12642	-2404	5355	3039	-23375	3212	-7648	11430	-16523	3204	-7509	10599	-14946	616	-7804	12124	-10703	-149	-129	-119	-68	-60	-56	-112	35	-153	16	28	-76	-22	-58	84	-29	0
0.636667	-9249	1867	-4127	-23510	-20521	-10338	-1912	-15894	3670	-11650	-2646	-16307	-941	-10885	-3753	-12625	-3562	5506	3138	-23653	2979	-7539	11427	-16479	4550	-7366	10680	-14914	-251	-7678	12213	-10727	-152	-130	-120	-68	-61	-58	-105	40	-150	15	32	-73	-19	-60	81	-28	-1
0.637500	-9721	2216	-4095	-23704	-20492	-10101	-1896	-15955	4504	-11373	-2592	-16392	-1658	-10553	-3682	-12585	256	5647	3246	-23896	2801	-7445	11421	-16447	3675	-7238	10758	-14873	-495	-7557	12310	-10739	-147	-128	-120	-67	-59	-57	-109	41	-153	19	32	-75	-19	-59	81	-29	0
0.638333	-9425	2557	-4072	-23902	-20379	-9865	-1884	-16009	5275	-11101	-2539	-16481	-2429	-10224	-3628	-12527	-3611	5765	3365	-24103	2351	-7355	11420	-16420	3006	-7120	10839	-14834	-1770	-7444	12410	-10741	-151	-129	-121	-69	-59	-56	-104	39	-154	17	33	-72	-19	-58	80	-30	0
0.639167	-8417	2884	-4066	-24095	-20307	-9623	-1862	-16056	5608	-10838	-2488	-16576	-3606	-9892	-3582	-12450	560	5909	3498	-24270	1963	-7277	11421	-16401	2430	-7016	10925	-14784	-2597	-7339	12515	-10730	-162	-130	-121	-70	-64	-56	-109	40	-152	18	32	-76	-23	-57	78	-27	-7
0.640000	-7829	3198	-4071	-24310	-20064	-9413	-1829	-16098	5840	-10579	-2437	-16673	-4544	-9563	-3554	-12354	3108	6033	3642	-24392	1770	-7201	11434	-16387	-252	-6929	11001	-14739	-1595	-7243	12619	-10704	-152	-130	-122	-79	-69	-59	-111	36	-156	12	28	-79	-25	-62	75	-32	-7
0.640833	-7308	3485	-4090	-24513	-19702	-9191	-1781	-16130	6056	-10323	-2383	-16786	-5457	-9238	-3524	-12250	-818	6153	3813	-24470	1405	-7124	11458	-16367	-372	-6842	11093	-14683	-2196	-7152	12737	-10653	-151	-131	-120	-68	-63	-60	-105	38	-153	18	32	-76	-26	-59	79	-31	-5
0.641667	-6489	3761	-4112	-24715	-19290	-8963	-1712	-16154	6245	-10065	-2308	-16894	-6394	-8910	-3507	-12126	4521	6273	3983	-24508	1191	-7058	11498	-16351	-996	-6764	11189	-14629	-2356	-7069	12853	-10592	-148	-127	-120	-69	-63	-65	-104	38	-152	27	33	-72	-22	-57	81	-29	-1
0.642500	-5762	4014	-4146	-24908	-18855	-8729	-1619	-16186	6277	-9812	-2236	-17001	-7229	-8591	-3490	-12001	2282	6388	4179	-24509	1068	-6982	11558	-16338	-1451	-6691	11280	-14575	-2264	-6996	12970	-10507	-145	-125	-117	-64	-60	-60	-101	43	-151	23	36	-73	-23	-58	81	-26	-1
0.643333	-5276	4240	-4189	-25102	-18305	-8490	-1513	-16216	6045	-9566	-2153	-17098	-7904	-8278	-3474	-11871	3322	6502	4378	-24486	810	-6902	11634	-16324	-1530	-6629	11394	-14521	-2366	-6930	13083	-10430	-147	-125	-118	-66	-67	-48	-101	40	-150	28	39	-73	-23	-57	81	-26	1
0.644167	-3580	4422	-4236	-25288	-17856	-8244	-1392	-16251	5361	-9323	-2058	-17221	-8682	-7976	-3485	-11744	6742	6596	4591	-24436	609	-6820	11732	-16310	-2524	-6573	11499	-14477	-1756	-6867	13198	-10331	-149	-129	-118	-66	-63	-57	-102	43	-151	19	33	-74	-21	-53	84	-26	0
0.645000	-2501	4619	-4295	-25466	-17161	-7990	-1246	-16297	5028	-9076	-1968	-17334	-8693	-7693	-3493	-11620	7044	6690	4808	-24366	539	-6730	11852	-16297	-4335	-6511	11615	-14431	-305	-6814	13314	-10224	-150	-131	-120	-92	-61	-67	-100	44	-134	20	35	-72	-19	-53	86	-26	0
0.645833	-2536	4773	-4353	-25631	-16408	-7726	-1083	-16346	4659	-8833	-1821	-17420	-8258	-7405	-3509	-11500	3377	6774	5036	-24295	233	-6638	11988	-16295	-3419	-6456	11727	-14396	-660	-6765	13427	-10112	-148	-126	-121	-64	-62	-58	-101	42	-152	19	37	-70	-19	-56	84	-27	1
0.646667	-1731	4902	-4420	-25787	-15755	-7451	-923	-16398	4072	-8587	-1682	-17509	-7620	-7142	-3532	-11392	6629	6844	5260	-24205	80	-6536	12145	-16267	-2601	-6401	11846	-14369	-786	-6727	13541	-10026	-148	-128	-118	-64	-62	-55	-101	36	-152	21	34	-73	-23	-53	81	-27	-1
0.647500	-1054	5029	-4494	-25931	-14949	-7169	-713	-16464	3613	-8345	-1529	-17594	-6623	-6899	-3561	-11295	4352	6904	5482	-24127	-44	-6428	12318	-16252	-2068	-6340	11966	-14355	-333	-6686	13653	-9883	-146	-125	-117	-64	-62	-57	-104	43	-150	22	36	-72	-19	-56	82	-28	-4
0.648333	-613	5088	-4569	-26061	-14090	-6867	-500	-16529	3190	-8100	-1371	-17665	-5510	-6691	-3600	-11211	4457	6944	5688	-24049	-221	-6307	12507	-16238	-1381	-6285	12082	-14341	-195	-6650	13768	-9775	-151	-129	-120	-66	-63	-57	-103	42	-155	23	34	-74	-24	-56	71	-27	-5
0.649167	-43	5149	-4650	-26183	-13098	-6551	-277	-16599	2842	-7854	-1203	-17724	-4294	-6464	-3648	-11144	4263	6966	5892	-23992	-393	-6173	12712	-16222	-831	-6223	12200	-14338	-65	-6608	13881	-9667	-147	-124	-118	-66	-63	-57	-99	44	-152	23	38	-69	-24	-50	88	-26	-3
0.650000	226	5195	-4738	-26279	-11895	-6248	-41	-16663	2614	-7613	-1041	-17768	-2915	-6269	-3704	-11092	1170	6968	6083	-23940	-591	-6036	12922	-16209	539	-6161	12310	-14348	-308	-6571	13990	-9568	-146	-124	-116	-63	-58	-53	-102	43	-151	20	33	-72	-18	-51	87	-27	0
0.650833	202	5226	-4826	-26367	-10600	-5924	202	-16725	2342	-7368	-874	-17797	-1674	-6118	-3772	-11062	3956	6945	6252	-23897	-639	-5895	13137	-16197	638	-6095	12419	-14365	-113	-6526	14106	-9485	-147	-128	-119	-64	-64	-55	-101	45	-150	19	37	-69	-16	-52	87	-27	-3
0.651667	688	5240	-4918	-26441	-9238	-5604	450	-16781	1870	-7127	-725	-17810	-623	-5981	-3828	-11044	915	6907	6402	-23888	-808	-5749	13353	-16190	348	-6025	12521	-14394	-413	-6477	14211	-9413	-134	-130	-118	-67	-65	-55	-103	41	-158	18	34	-74	-21	-56	86	-30	-5
0.652500	1865	5236	-5013	-26499	-7786	-5283	697	-16823	1210	-6894	-590	-17807	-82	-5871	-3949	-11051	985	6836	6533	-23888	-987	-5598	13553	-16186	1228	-5957	12614	-14433	-1222	-6426	14315	-9352	-152	-129	-121	-68	-61	-58	-105	39	-158	18	33	-77	-22	-60	80	-33	3
0.653333	2722	5226	-5119	-26543	-6146	-4965	949	-16853	776	-6660	-473	-17781	397	-5786	-4053	-11067	5874	6753	6648	-23898	-886	-5446	13777	-16179	-613	-5877	12711	-14475	-19	-6360	14426	-9307	-147	-130	-121	-66	-61	-57	-132	38	-151	18	33	-73	-18	-55	84	-32	0
0.654167	2941	5209	-5218	-26572	-4451	-4652	1189	-16868	332	-6434	-392	-17734	696	-5717	-4170	-11107	-744	6650	6740	-23915	-1005	-5291	13978	-16176	-411	-5792	12796	-14523	-328	-6296	14531	-9277	-149	-127	-122	-67	-62	-55	-107	37	-151	18	35	-76	-21	-55	81	-31	2
0.655000	3341	5180	-5323	-26587	-2696	-4353	1416	-16860	-78	-6225	-342	-17661	819	-5671	-4315	-11162	3676	6522	6811	-23944	-1055	-5138	14167	-16174	-187	-5707	12875	-14567	-734	-6207	14636	-9255	-131	-128	-122	-67	-63	-56	-78	45	-149	19	33	-74	-21	-57	80	-31	1
0.655833	3590	5143	-5422	-26587	-900	-4076	1619	-16839	-583	-6002	-336	-17567	891	-5647	-4452	-11235	1358	6385	6870	-23970	-1125	-4993	14337	-16187	110	-5618	12951	-14616	-793	-6115	14736	-9244	-147	-128	-121	-65	-60	-55	-107	40	-155	16	30	-76	-17	-59	79	-31	-1
0.656667	3581	5103	-5526	-26568	1057	-3823	1792	-16805	-1129	-5797	-375	-17448	773	-5638	-4615	-11322	1457	6239	6912	-24001	-1165	-4844	14490	-16177	392	-5523	13021	-14667	-1020	-6025	14831	-9246	-151	-129	-125	-67	-62	-40	-108	39	-158	15	29	-76	-23	-63	77	-36	-6
0.657500	4577	5051	-5636	-26553	2937	-3603	1922	-16745	-1977	-5605	-463	-17304	-119	-5637	-4789	-11414	3901	6085	6949	-24024	-1183	-4701	14626	-16173	279	-5418	13093	-14693	-1114	-5917	14926	-9249	-147	-126	-121	-67	-62	-60	-109	40	-151	18	28	-76	-25	-59	80	-32	-1
0.658333	5430	4995	-5735	-26516	4813	-3404	2017	-16674	-2490	-5423	-601	-17136	-979	-5650	-4977	-11498	5123	5932	7005	-24042	-1176	-4566	14741	-16173	-1350	-5318	13161	-14754	-149	-5814	15009	-9261	-148	-129	-124	-68	-62	-58	-107	52	-153	17	37	-75	-24	-61	80	-30	-1
0.659167	4899	4928	-5848	-26467	6806	-3251	2054	-16596	-2768	-5249	-792	-16942	-1814	-5657	-5176	-11634	559	5778	7009	-24051	-1468	-4440	14832	-16168	-577	-5207	13231	-14789	-705	-5705	15088	-9275	-150	-129	-122	-68	-67	-61	-108	40	-154	18	27	-78	-23	-59	80	-34	-4
0.660000	4960	4858	-5941	-26399	8720	-3135	2028	-16510	-3173	-5076	-1037	-16727	-2883	-5666	-5390	-11757	2643	5636	7044	-24049	-1638	-4318	14902	-16164	797	-5098	13301	-14817	-1468	-5587	15157	-9289	-153	-131	-124	-69	-41	-62	-107	37	-153	10	28	-80	-22	-60	77	-34	-5
0.660833	5042	4779	-6041	-26324	10644	-3060	1941	-16425	-3406	-4926	-1323	-16472	-3920	-5651	-5610	-11882	821	5494	7082	-24032	-1717	-4203	14950	-16152	1399	-4981	13378	-14835	-1328	-5473	15218	-9301	-150	-131	-124	-68	-62	-64	-107	39	-150	16	41	-77	-26	-63	75	-33	-4
0.661667	4853	4697	-6138	-26223	12458	-3026	1780	-16337	-3665	-4771	-1660	-16194	-5129	-5650	-5834	-12003	-650	5373	7148	-23999	-1714	-4093	14977	-16138	1757	-4855	13459	-14839	-1420	-5360	15270	-9302	-147	-128	-120	-66	-63	-62	-108	37	-150	16	33	-75	-19	-59	77	-31	0
0.662500	4907	4610	-6230	-26127	14171	-3025	1554	-16245	-3875	-4626	-2030	-15894	-6456	-5626	-6066	-12124	-582	5262	7219	-23957	-1698	-3989	14989	-16114	1432	-4730	13543	-14833	-1336	-5240	15332	-9304	-149	-127	-116	-64	-61	-57	-103	41	-153	19	37	-75	-21	-58	79	-32	-5
0.663333	4757	4517	-6327	-26016	15779	-3069	1248	-16156	-3805	-4480	-2433	-15573	-7654	-5575	-6294	-12241	-4156	5166	7306	-23894	-1823	-3877	14977	-16090	1740	-4600	13624	-14814	-1448	-5128	15374	-9293	-146	-127	-121	-66	-69	-58	-107	39	-150	21	35	-76	-21	-56	78	-29	-4
0.664167	4144	4427	-6423	-25892	17225	-3140	891	-16077	-3696	-4341	-2857	-15231	-8861	-5501	-6524	-12349	-2378	5083	7414	-23813	-1718	-3774	14949	-16060	1485	-4471	13704	-14785	-1383	-5020	15407	-9281	-148	-125	-120	-66	-60	-59	-109	39	-154	18	34	-76	-21	-57	76	-29	1
0.665000	3971	4332	-6519	-25757	18622	-3239	466	-15999	-3704	-4201	-3295	-14865	-9939	-5402	-6750	-12446	-3628	5011	7537	-23732	-1667	-3674	14905	-16021	-177	-4341	13783	-14739	-1234	-4914	15438	-9264	-154	-129	-126	-67	-65	-61	-107	37	-153	17	33	-75	-24	-60	79	-30	-5
0.665833	4476	4238	-6611	-25616	19823	-3362	-10	-15921	-3802	-4055	-3736	-14482	-11247	-5279	-6967	-12527	-6714	4961	7686	-23628	-1808	-3588	14856	-15978	-92	-4207	13857	-14674	-1789	-4803	15465	-9228	-148	-125	-122	-65	-65	-59	-149	37	-152	17	40	-77	-24	-60	80	-26	0
0.666667	4971	4152	-6695	-25462	20867	-3491	-521	-15832	-3689	-3901	-4168	-14080	-12474	-5124	-7173	-12588	34	4903	7840	-23522	-1710	-3458	14801	-15927	-2538	-4072	13927	-14600	-260	-4691	15479	-9193	-151	-129	-124	-66	-61	-57	-108	38	-151	19	33	-75	-24	-60	79	-31	-3
0.667500	4497	4074	-6788	-25307	21843	-3627	-1064	-15749	-3534	-3742	-4585	-13667	-13352	-4947	-7352	-12633	-6905	4860	8010	-23403	-1752	-3348	14732	-15873	-3165	-3938	13985	-14506	333	-4582	15501	-9145	-148	-131	-120	-67	-62	-59	-107	37	-154	17	34	-74	-39	-57	80	-28	-5
0.668333	4586	4004	-6874	-25143	22685	-3756	-1618	-15651	-3424	-3580	-4947	-13241	-14086	-4748	-7531	-12654	-4398	4821	8183	-23282	-1741	-3231	14665	-15810	-2813	-3800	14035	-14400	301	-4474	15511	-9091	-150	-125	-120	-65	-60	-57	-105	39	-149	21	34	-76	-22	-58	81	-29	0
0.669167	4679	3944	-6952	-24977	23427	-3870	-2168	-15535	-3187	-3410	-5333	-12810	-14540	-4525	-7675	-12654	-5965	4778	8361	-23161	-1677	-3107	14597	-15752	-2581	-3667	14077	-14279	766	-4356	15518	-9031	-146	-124	-119	-65	-60	-56	-103	49	-147	21	41	-72	-21	-62	86	-28	1
0.670000	4392	3897	-7025	-24812	24059	-3966	-2694	-15406	-2815	-3239	-5653	-12381	-14445	-4294	-7797	-12639	-7525	4732	8532	-23043	-1634	-2981	14528	-15683	-2213	-3538	14095	-14153	1147	-4245	15513	-8965	-145	-127	-118	-65	-60	-53	-105	41	-149	20	34	-75	-16	-55	81	-24	3
0.670833	4645	3859	-7088	-24638	24427	-4026	-3198	-15256	-2769	-3053	-5924	-11947	-14437	-4052	-7884	-12598	-5799	4679	8693	-22933	-1748	-2853	14456	-15612	-1785	-3408	14107	-14015	1364	-4132	15504	-8888	-150	-126	-118	-63	-58	-49	-103	44	-148	21	42	-70	-16	-53	86	-26	0
0.671667	5148	3841	-7139	-24474	24827	-4052	-3648	-15074	-2771	-2888	-6153	-11522	-14149	-3806	-7956	-12538	-2928	4620	8835	-22837	-1633	-2723	14384	-15542	-3196	-3285	14093	-13873	2715	-4013	15486	-8809	-146	-125	-124	-66	-58	-57	-104	37	-151	19	33	-75	-22	-57	84	-27	1
0.672500	4091	3831	-7181	-24311	25378	-4038	-4042	-14861	-2237	-2717	-6333	-11109	-13103	-3563	-7995	-12462	-6283	4547	8956	-22758	-1620	-2597	14313	-15472	-2410	-3168	14078	-13727	2905	-3910	15456	-8726	-149	-130	-120	-67	-64	-61	-113	36	-151	25	30	-80	-23	-59	80	-29	-1
0.673333	3507	3837	-7207	-24152	25859	-3975	-4366	-14616	-1700	-2545	-6457	-10705	-11903	-3330	-7996	-12368	-3549	4461	9053	-22696	-1724	-2475	14243	-15404	-220	-3055	14043	-13582	2035	-3799	15417	-8634	-146	-129	-126	-73	-69	-63	-110	35	-156	16	27	-79	-23	-62	79	-30	-5
0.674167	3283	3856	-7209	-23999	26140	-3862	-4609	-14336	-1181	-2384	-6536	-10331	-10523	-3105	-7966	-12253	-2241	4366	9124	-22644	-1749	-2348	14179	-15333	878	-2941	13998	-13435	2117	-3689	15373	-8530	-150	-127	-119	-67	-62	-60	-120	42	-149	20	32	-70	-25	-61	85	-26	1
0.675000	2665	3890	-7188	-23844	26196	-3701	-4766	-14017	-715	-2229	-6562	-9966	-8984	-2902	-7907	-12125	-3191	4263	9163	-22625	-1790	-2229	14110	-15268	2186	-2842	13938	-13291	1940	-3579	15310	-8422	-147	-130	-125	-69	-62	-57	-105	40	-150	18	32	-74	-19	-58	86	-27	-1
0.675833	2273	3937	-7143	-23696	26185	-3489	-4839	-13672	-172	-2084	-6550	-9633	-7151	-2721	-7798	-11986	-926	4154	9175	-22628	-1816	-2126	14038	-15209	3044	-2747	13868	-13158	1537	-3478	15243	-8316	-149	-127	-119	-69	-86	-56	-105	38	-150	17	33	-75	-23	-55	85	-29	-1
0.676667	1625	3995	-7069	-23555	26168	-3236	-4833	-13295	446	-1951	-6490	-9330	-5041	-2566	-7703	-11823	-2619	4039	9156	-22672	-1826	-2037	13962	-15156	4034	-2658	13786	-13034	1033	-3388	15155	-8208	-149	-127	-118	-67	-60	-59	-107	41	-153	19	34	-73	-21	-59	86	-29	-3
0.677500	461	4056	-6966	-23419	26102	-2951	-4747	-12890	1112	-1832	-6399	-9066	-2955	-2443	-7557	-11649	-446	3927	9114	-22712	-1809	-1957	13883	-15111	4812	-2582	13696	-12926	527	-3299	15063	-8097	-147	-127	-119	-67	-62	-58	-109	55	-151	18	50	-74	-22	-56	85	-25	-3
0.678333	-241	4128	-6828	-23292	25946	-2630	-4579	-12440	1591	-1727	-6281	-8840	-878	-2353	-7396	-11459	2190	3814	9046	-22790	-1821	-1892	13798	-15076	3626	-2516	13594	-12833	396	-3219	14957	-7988	-147	-130	-119	-66	-62	-57	-108	42	-150	22	29	-75	-22	-59	85	-26	1
0.679167	-356	4202	-6658	-23170	25667	-2289	-4351	-12015	1797	-1636	-6138	-8648	992	-2291	-7207	-11255	-1237	3711	8958	-22890	-2031	-1842	13706	-15047	4131	-2462	13484	-12751	-832	-3151	14844	-7885	-149	-127	-122	-68	-61	-59	-111	40	-154	20	32	-75	-25	-57	81	-28	0
0.680000	16	4283	-6454	-23044	25436	-1929	-4072	-11566	1883	-1558	-5977	-8508	2585	-2262	-7010	-11038	7036	3615	8863	-23006	-2077	-1812	13608	-15033	2181	-2427	13361	-12687	-229	-3093	14720	-7786	-149	-130	-119	-67	-65	-59	-105	40	-154	18	32	-77	-27	-57	84	-29	-5
0.680833	-296	4363	-6222	-22930	25148	-1562	-3749	-11110	2134	-1494	-5799	-8409	4332	-2266	-6797	-10813	2864	3533	8765	-23136	-2230	-1795	13505	-15028	190	-2394	13233	-12633	450	-3044	14587	-7697	-153	-132	-122	-67	-61	-55	-107	39	-153	17	34	-78	-24	-57	81	-32	-4
0.681667	-526	4452	-5946	-22814	24740	-1203	-3393	-10654	2200	-1436	-5611	-8357	5972	-2306	-6570	-10583	3971	3479	8666	-23274	-2123	-1792	13394	-15037	-316	-2377	13095	-12595	110	-3005	14453	-7617	-150	-130	-120	-67	-62	-57	-110	38	-153	17	34	-75	-24	-56	85	-31	-6
0.682500	-869	4540	-5649	-22701	24276	-851	-3023	-10202	2092	-1383	-5419	-8347	7513	-2371	-6336	-10349	5323	3444	8576	-23414	-1955	-1801	13281	-15041	-1320	-2366	12954	-12565	374	-2973	14316	-7536	-146	-126	-119	-65	-61	-73	-103	43	-150	20	37	-72	-23	-56	82	-30	-4
0.683333	-1016	4638	-5310	-22588	23559	-512	-2646	-9759	2053	-1345	-5225	-8384	9092	-2461	-6095	-10120	3155	3435	8499	-23551	-1958	-1829	13161	-15057	-2129	-2371	12800	-12547	495	-2955	14176	-7470	-149	-127	-118	-65	-64	-59	-107	42	-150	20	35	-73	-25	-55	85	-27	0
0.684167	-858	4731	-4981	-22471	22754	-197	-2270	-9336	1701	-1314	-5036	-8474	10261	-2588	-5856	-9912	4152	3443	8434	-23682	-1906	-1856	13042	-15079	-2740	-2383	12645	-12537	391	-2942	14027	-7416	-149	-127	-118	-64	-60	-55	-116	43	-149	12	35	-77	-22	-56	84	-25	-3
0.685000	-122	4828	-4623	-22366	22028	89	-1918	-8934	1101	-1288	-4852	-8595	11096	-2721	-5612	-9724	6613	3495	8393	-23797	-1497	-1894	12930	-15099	-5072	-2403	12479	-12522	1517	-2937	13875	-7368	-149	-127	-118	-66	-64	-55	-102	40	-152	19	36	-73	-21	-52	81	-27	0
0.685833	-857	4930	-4248	-22249	21327	339	-1597	-8561	939	-1252	-4682	-8764	12244	-2886	-5373	-9580	2128	3568	8374	-23887	-1388	-1938	12803	-15122	-6460	-2432	12308	-12519	2066	-2938	13721	-7325	-139	-125	-116	-60	-61	-57	-108	42	-153	21	34	-73	-24	-51	86	-26	-3
0.686667	-1629	5029	-3879	-22141	20579	554	-1297	-8208	681	-1261	-4521	-8975	13175	-3063	-5139	-9477	994	3668	8381	-23958	-1387	-1985	12684	-15136	-5536	-2461	12133	-12506	1280	-2949	13559	-7286	-150	-126	-117	-63	-61	-53	-104	43	-151	21	35	-72	-19	-60	82	-28	0
0.687500	-1801	5136	-3506	-22028	19688	731	-1045	-7881	281	-1268	-4371	-9226	13902	-3257	-4903	-9427	1793	3790	8415	-23996	-1257	-2028	12562	-15144	-5163	-2492	11954	-12491	1446	-2964	13394	-7247	-147	-124	-118	-60	-60	-56	-107	41	-119	22	35	-74	-21	-52	81	-27	0
0.688333	-2427	5238	-3144	-21919	18798	873	-831	-7576	-169	-1266	-4232	-9513	14582	-3455	-4696	-9457	-1733	3935	8472	-24003	-1278	-2066	12451	-15139	-4436	-2526	11773	-12467	1463	-2979	13229	-7214	-137	-122	-118	-63	-61	-55	-101	46	-147	22	36	-74	-18	-52	81	-27	1
0.689167	-3147	5347	-2796	-21808	17993	976	-668	-7308	-609	-1280	-4113	-9832	15626	-3651	-4494	-9566	-1196	4128	8554	-23974	-1302	-2099	12341	-15127	-3778	-2551	11594	-12434	1230	-2997	13057	-7183	-144	-120	-117	-64	-62	-75	-102	44	-149	23	52	-72	-21	-52	84	-25	0
0.690000	-3853	5496	-2460	-21695	17078	1045	-544	-7060	-857	-1308	-4013	-10185	16749	-3846	-4306	-9769	-4335	4284	8658	-23916	-1341	-2123	12231	-15101	-2856	-2574	11406	-12399	1080	-3015	12875	-7152	-148	-126	-118	-68	-64	-57	-101	42	-152	19	32	-77	-30	-52	84	-28	0
0.690833	-4972	5553	-2159	-21583	16242	1085	-466	-6842	-954	-1351	-3934	-10558	17467	-4018	-4143	-10066	-5776	4477	8782	-23819	-1352	-2134	12127	-15057	-1037	-2587	11234	-12345	811	-3026	12693	-7113	-146	-118	-118	-63	-60	-51	-99	46	-149	24	34	-70	-18	-52	86	-25	-1
0.691667	-5902	5657	-1875	-21474	15197	1095	-431	-6645	-1178	-1395	-3859	-10963	18073	-4167	-4005	-10466	-3953	4674	8917	-23676	-1339	-2139	12021	-15003	-1116	-2597	11055	-12285	712	-3039	12505	-7078	-150	-124	-122	-64	-62	-56	-100	42	-154	17	32	-76	-23	-45	82	-27	-1
0.692500	-6162	5750	-1628	-21364	13927	1078	-437	-6473	-1436	-1472	-3815	-11380	18301	-4289	-3897	-10972	-10082	4873	9060	-23539	-1508	-2131	11910	-14938	4	-2596	10884	-12220	-562	-3046	12309	-7041	-151	-128	-121	-52	-63	-58	-102	40	-152	17	33	-77	-22	-57	84	-29	-7
0.693333	-5657	5838	-1409	-21250	12799	1038	-482	-6323	-1740	-1532	-3784	-11822	17845	-4371	-3814	-11570	-5055	5065	9213	-23353	-1406	-2110	11796	-14857	155	-2583	10724	-12146	-652	-3048	12119	-6997	-148	-128	-116	-65	-65	-59	-105	41	-153	21	35	-75	-22	-58	85	-29	1
0.694167	-5931	5920	-1218	-21141	11758	986	-553	-6193	-1711	-1618	-3770	-12270	17600	-4406	-3771	-12256	-6964	5253	9368	-23151	-1235	-2076	11691	-14765	-1113	-2559	10569	-12068	131	-3041	11926	-6956	-156	-124	-118	-48	-61	-61	-101	42	-154	51	36	-75	-24	-58	85	-29	0
0.695000	-6297	5992	-1061	-21028	10442	915	-653	-6086	-1654	-1704	-3778	-12720	17270	-4387	-3756	-13020	-9818	5427	9515	-22928	-1296	-2036	11572	-14691	-42	-2522	10418	-11979	-597	-3024	11734	-6918	-150	-128	-120	-66	-64	-53	-104	41	-151	21	35	-74	-22	-57	82	-27	0
0.695833	-6374	6052	-936	-20917	9089	834	-774	-5998	-1439	-1802	-3806	-13169	16761	-4313	-3785	-13843	-6662	5582	9655	-22690	-1262	-1985	11453	-14568	482	-2481	10278	-11907	-828	-3004	11543	-6879	-146	-121	-117	-65	-61	-55	-104	44	-149	22	34	-76	-19	-56	84	-26	0
0.696667	-6366	6104	-841	-20803	7780	739	-922	-5929	-1206	-1892	-3850	-13611	16266	-4179	-3853	-14698	-9137	5716	9775	-22474	-1226	-1940	11326	-14461	890	-2433	10147	-11828	-1020	-2973	11360	-6844	-148	-125	-116	-63	-60	-57	-107	41	-152	24	35	-74	-22	-55	84	-29	-1
0.697500	-6367	6148	-773	-20702	6372	655	-1090	-5886	-1047	-1985	-3913	-14043	15401	-3988	-3958	-15560	-7871	5823	9876	-22199	-1265	-1865	11191	-14356	1326	-2380	10026	-11758	-1331	-2940	11186	-6813	-146	-124	-142	-64	-60	-62	-105	41	-151	21	35	-72	-19	-59	84	-28	-1
0.698333	-5324	6201	-733	-20604	4767	511	-1270	-5860	-919	-2070	-3996	-14447	13867	-3746	-4101	-16408	-4460	5906	9950	-21952	-981	-1803	11056	-14219	200	-2322	9912	-11693	-840	-2904	11017	-6817	-148	-125	-124	-69	-63	-61	-107	38	-155	17	32	-77	-26	-59	78	-31	-1
0.699167	-5247	6193	-714	-20508	3153	382	-1464	-5865	-213	-2144	-4096	-14826	12666	-3445	-4288	-17210	-6328	5958	9997	-21702	-825	-1743	10914	-14155	-1123	-2263	9807	-11632	-176	-2858	10867	-6778	-148	-126	-124	-64	-65	-60	-119	40	-152	20	32	-76	-27	-57	80	-28	-1
0.700000	-5679	6207	-715	-20414	1439	240	-1661	-5886	475	-2196	-4210	-15168	11366	-3099	-4488	-17944	-7808	5986	10014	-21456	-830	-1680	10774	-14070	-66	-2205	9710	-11586	-1128	-2815	10722	-6774	-149	-127	-122	-69	-63	-59	-108	38	-152	19	32	-77	-24	-60	80	-27	10
0.700833	-5438	6212	-731	-20330	-546	88	-1869	-5937	1093	-2232	-4336	-15464	9748	-2714	-4723	-18577	-4602	5987	9992	-21213	-620	-1626	10635	-13977	360	-2151	9619	-11543	-1371	-2768	10593	-6778	-152	-130	-126	-70	-56	-59	-108	41	-154	18	30	-78	-24	-59	78	-30	-4
0.701667	-5284	6217	-761	-20246	-2660	-66	-2080	-6011	1746	-2232	-4475	-15718	8046	-2292	-4975	-19088	-6406	5964	9947	-20977	-634	-1577	10496	-13921	776	-2097	9540	-11506	-1372	-2723	10477	-6787	-146	-125	-122	-69	-63	-58	-105	40	-152	17	37	-76	-55	-58	86	-29	0
0.702500	-5050	6218	-798	-20173	-4747	-234	-2297	-6113	2367	-2208	-4631	-15924	6241	-1862	-5246	-19456	-4058	5917	9862	-20740	-523	-1528	10358	-13826	795	-2042	9464	-11484	-1475	-2678	10374	-6811	-148	-124	-118	-63	-41	-55	-86	43	-149	20	38	-74	-19	-58	77	-29	0
0.703333	-4780	6219	-844	-20110	-6872	-410	-2518	-6246	3164	-2161	-4799	-16083	4332	-1418	-5524	-19672	-4284	5855	9740	-20513	-375	-1494	10224	-13771	612	-2006	9385	-11472	-1397	-2635	10282	-6838	-147	-126	-117	-66	-63	-55	-103	40	-149	18	34	-74	-19	-55	80	-26	0
0.704167	-4747	6205	-896	-20055	-9052	-592	-2737	-6405	4174	-2086	-4981	-16195	2319	-982	-5806	-19722	-5010	5772	9584	-20283	-337	-1459	10096	-13713	1109	-1969	9309	-11460	-1699	-2598	10195	-6876	-147	-120	-116	-63	-58	-53	-53	34	-152	22	37	-72	-18	-55	80	-29	1
0.705000	-4547	6199	-948	-20007	-11552	-775	-2956	-6598	4877	-1985	-5175	-16249	140	-560	-6089	-19605	-439	5682	9400	-20049	-159	-1431	9965	-13667	10	-1941	9232	-11461	-1494	-2559	10113	-6917	-149	-124	-121	-65	-59	-55	-104	43	-145	20	35	-69	-19	-57	76	-27	0
0.705833	-3835	6202	-997	-19968	-14467	-962	-3176	-6817	5391	-1851	-5379	-16264	-2039	-161	-6367	-19318	-4147	5586	9196	-19813	-180	-1411	9840	-13627	-413	-1913	9145	-11466	-1896	-2526	10036	-6967	-145	-126	-116	-64	-67	-55	-107	41	-150	18	35	-73	-21	-57	81	-28	0
0.706667	-2509	6200	-1047	-19937	-17507	-1135	-3389	-7068	5855	-1720	-5602	-16235	-4489	200	-6632	-18874	68	5484	8966	-19572	66	-1400	9715	-13596	-482	-1892	9057	-11479	-1999	-2501	9958	-7022	-151	-128	-120	-66	-65	-59	-107	38	-153	17	23	-74	-25	-59	77	-38	-5
0.707500	-1854	6201	-1084	-19911	-20597	-1295	-3598	-7349	6476	-1564	-5829	-16168	-6532	522	-6873	-18280	2845	5395	8722	-19323	466	-1383	9592	-13565	-2740	-1872	8964	-11490	-577	-2466	9880	-7077	-146	-127	-119	-65	-65	-87	-107	40	-150	21	37	-75	-22	-55	82	-28	-1
0.708333	-1545	6208	-1114	-19888	-23783	-1465	-3798	-7648	6812	-1390	-6061	-16066	-8297	794	-7100	-17556	-1381	5310	8468	-19064	459	-1365	9466	-13538	-2387	-1854	8846	-11509	-681	-2436	9798	-7123	-144	-124	-117	-62	-60	-53	-101	41	-152	22	35	-75	-21	-57	81	-29	0
0.709167	-1103	6218	-1146	-19872	-27018	-1599	-3989	-7968	7133	-1217	-6301	-15938	-9866	1018	-7287	-16725	3812	5239	8207	-18801	562	-1349	9343	-13516	-2374	-1837	8754	-11524	-508	-2413	9707	-7176	-146	-122	-121	-65	-44	-55	-102	42	-148	23	29	-73	-18	-56	82	-28	2
0.710000	-1013	6227	-1169	-19858	-30271	-1715	-4174	-8311	7411	-1051	-6547	-15795	-11132	1180	-7486	-15799	1022	5176	7949	-18530	588	-1336	9216	-13495	-2030	-1821	8636	-11543	-190	-2388	9611	-7228	-146	-125	-120	-60	-59	-53	-103	44	-147	27	35	-73	-26	-55	81	-26	-1
0.710833	-1093	6235	-1188	-19850	-32675	-1807	-4351	-8667	7549	-899	-6792	-15632	-12334	1287	-7651	-14810	1687	5134	7691	-18258	558	-1314	9087	-13481	-1494	-1801	8513	-11552	-150	-2364	9502	-7286	-127	-125	-117	-64	-59	-53	-102	42	-150	22	36	-72	-17	-51	84	-31	-1
0.711667	-42	6243	-1199	-19834	-32740	-1866	-4521	-9033	7173	-739	-7044	-15470	-13922	1341	-7789	-13785	4284	5113	7445	-17990	885	-1304	8948	-13470	-2088	-1788	8384	-11563	193	-2347	9388	-7325	-147	-126	-118	-65	-62	-57	-105	40	-153	20	38	-72	-23	-57	82	-23	-1
0.712500	201	6248	-1219	-19829	-32742	-1900	-4684	-9404	7086	-611	-7287	-15323	-14830	1338	-7914	-12751	3698	5107	7215	-17733	1186	-1281	8816	-13460	-3764	-1772	8246	-11571	1152	-2327	9262	-7373	-148	-124	-110	-68	-53	-58	-88	40	-154	21	35	-78	-23	-60	79	-30	-3
0.713333	-667	6253	-1236	-19820	-32723	-1893	-4846	-9775	7027	-501	-7524	-15138	-15450	1298	-8017	-11714	-168	5120	7002	-17483	1119	-1265	8680	-13449	-2663	-1753	8120	-11568	619	-2306	9138	-7418	-148	-122	-120	-69	-64	-58	-103	40	-150	22	35	-77	-16	-55	82	-30	6
0.714167	-623	6253	-1262	-19812	-32730	-1861	-4999	-10146	6675	-412	-7750	-14992	-16067	1217	-8110	-10697	2384	5154	6810	-17250	1190	-1247	8538	-13445	-1382	-1739	7965	-11563	80	-2294	9006	-7463	-147	-130	-121	-67	-63	-53	-129	42	-152	19	30	-75	-19	-55	81	-28	0
0.715000	-484	6245	-1293	-19801	-32717	-1795	-5153	-10503	6316	-345	-7965	-14850	-16238	1102	-8197	-9720	-233	5202	6626	-17039	1186	-1234	8399	-13449	-287	-1733	7826	-11547	-160	-2284	8864	-7497	-151	-128	-122	-67	-65	-58	-105	38	-153	21	33	-78	-23	-46	80	-31	-8
0.715833	-395	6234	-1334	-19789	-32738	-1703	-5289	-10857	5841	-306	-8164	-14724	-16303	968	-8271	-8793	-170	5271	6499	-16854	1152	-1223	8262	-13451	929	-1730	7692	-11529	-611	-2267	8726	-7528	-148	-126	-91	-67	-64	-58	-107	40	-155	20	29	-77	-23	-59	80	-31	-1
0.716667	-333	6225	-1383	-19769	-32723	-1583	-5464	-11184	5239	-285	-8334	-14607	-16045	821	-8340	-7932	-377	5348	6390	-16699	1240	-1221	8127	-13453	1580	-1730	7564	-11504	-885	-2282	8592	-7561	-150	-125	-120	-67	-65	-56	-107	38	-150	20	36	-75	-21	-57	80	-31	-1
0.717500	-572	6202	-1444	-19750	-32728	-1459	-5626	-11507	4620	-290	-8456	-14515	-15146	667	-8405	-7140	-3195	5436	6306	-16583	1274	-1229	7999	-13465	2859	-1739	7442	-11476	-1351	-2289	8468	-7597	-150	-124	-119	-67	-88	-60	-107	40	-151	20	33	-75	-22	-58	84	-30	0
0.718333	-1005	6174	-1515	-19724	-32726	-1292	-5797	-11807	3928	-316	-8609	-14439	-14089	515	-8468	-6423	392	5533	6254	-16499	1342	-1247	7878	-13479	2729	-1767	7329	-11451	-1326	-2307	8349	-7601	-148	-125	-117	-67	-65	-57	-104	41	-153	21	34	-77	-25	-58	81	-29	0
0.719167	-714	6141	-1601	-19697	-32712	-1138	-5981	-12095	2983	-359	-8710	-14377	-12739	384	-8510	-5784	-2352	5634	6222	-16457	1289	-1269	7762	-13498	1851	-1805	7228	-11409	-1780	-2332	8238	-7611	-149	-128	-119	-70	-63	-36	-107	40	-154	20	30	-78	-22	-58	80	-29	-6
0.720000	622	6105	-1696	-19658	-32732	-980	-6170	-12368	1731	-413	-8775	-14331	-11425	268	-8595	-5213	-2435	5743	6223	-16453	1124	-1324	7654	-13517	2321	-1857	7137	-11379	-2732	-2367	8138	-7614	-150	-126	-121	-70	-62	-58	-108	40	-164	17	28	-78	-23	-60	80	-28	-3
0.720833	1807	6060	-1800	-19616	-32718	-836	-6372	-12625	613	-481	-8810	-14293	-9915	180	-8663	-4717	3552	5850	6248	-16482	1222	-1357	7555	-13536	-242	-1920	7055	-11358	-1517	-2409	8048	-7606	-153	-131	-121	-68	-64	-58	-105	40	-153	18	34	-76	-23	-58	79	-31	-7
0.721667	2478	6026	-1908	-19564	-32730	-683	-6583	-12868	-438	-551	-8814	-14260	-8159	122	-8727	-4277	-2389	5961	6296	-16549	1187	-1418	7469	-13551	-822	-1996	6991	-11317	-1470	-2456	7974	-7585	-147	-129	-115	-65	-62	-56	-108	39	-152	18	37	-73	-19	-58	81	-41	-1
0.722500	3597	5984	-2017	-19500	-32315	-552	-6798	-13099	-1522	-620	-8792	-14253	-6281	97	-8796	-3906	3118	6073	6362	-16645	1201	-1485	7394	-13577	-1144	-2082	6933	-11297	-1539	-2514	7911	-7556	-147	-125	-117	-66	-62	-52	-104	39	-151	20	34	-74	-22	-58	82	-28	0
0.723333	4666	5942	-2136	-19426	-31923	-442	-7031	-13329	-2692	-688	-8743	-14196	-4536	109	-8874	-3596	1418	6181	6424	-16776	1169	-1567	7325	-13594	-1384	-2184	6883	-11287	-1180	-2581	7850	-7522	-151	-129	-121	-70	-63	-57	-108	38	-155	17	30	-77	-21	-63	77	-28	-4
0.724167	5521	5903	-2255	-19346	-31553	-350	-7267	-13560	-3692	-773	-8680	-14153	-2976	156	-8957	-3340	1768	6293	6527	-16928	1091	-1653	7263	-13615	-1365	-2291	6839	-11277	-916	-2649	7803	-7468	-146	-119	-116	-64	-58	-35	-103	41	-152	17	33	-75	-23	-56	81	-26	2
0.725000	7273	5871	-2366	-19243	-31142	-277	-7498	-13773	-4905	-789	-8578	-14095	-1920	233	-9054	-3130	4689	6402	6614	-17097	1125	-1749	7214	-13634	-1710	-2404	6794	-11282	-471	-2726	7760	-7411	-150	-128	-119	-64	-61	-53	-103	43	-148	34	32	-75	-19	-44	82	-26	-3
0.725833	8772	5843	-2478	-19132	-30767	-223	-7730	-13996	-5832	-820	-8467	-14010	-397	345	-9160	-2968	6242	6512	6700	-17302	1305	-1842	7169	-13646	-3677	-2522	6754	-11294	1225	-2803	7732	-7344	-151	-128	-117	-64	-63	-56	-105	40	-153	18	35	-77	-22	-56	80	-28	-4
0.726667	8855	5823	-2584	-19010	-30399	-191	-7955	-14218	-6398	-825	-8360	-13901	1451	490	-9268	-2856	1950	6626	6775	-17511	1073	-1941	7132	-13658	-3114	-2641	6707	-11316	1676	-2886	7673	-7274	-148	-128	-119	-66	-63	-53	-102	42	-155	18	59	-74	-25	-59	81	-47	-4
0.727500	9564	5809	-2677	-18875	-30026	-173	-8173	-14450	-6968	-813	-8234	-13756	2964	645	-9422	-2787	4763	6738	6841	-17722	911	-2034	7098	-13662	-1870	-2759	6660	-11344	1459	-2964	7629	-7197	-127	-128	-118	-66	-65	-68	-104	42	-154	20	35	-73	-22	-55	82	-29	-1
0.728333	10094	5797	-2772	-18725	-29656	-168	-8365	-14679	-7320	-775	-8110	-13569	4309	818	-9587	-2766	3487	6853	6890	-17935	895	-2126	7067	-13664	-1016	-2867	6601	-11361	1784	-3043	7580	-7121	-150	-125	-120	-65	-62	-52	-102	44	-151	19	33	-75	-19	-55	82	-24	0
0.729167	10295	5799	-2854	-18565	-29288	-172	-8545	-14912	-7588	-712	-7986	-13345	5503	1004	-9775	-2791	2840	6967	6918	-18148	891	-2214	7035	-13662	179	-2973	6543	-11412	1897	-3123	7519	-7044	-145	-128	-107	-65	-59	-53	-103	43	-148	20	38	-73	-19	-53	81	-26	-3
0.730000	10706	5802	-2922	-18393	-28942	-186	-8700	-15153	-7653	-631	-7867	-13072	6821	1186	-9984	-2870	3755	7082	6925	-18347	802	-2298	7003	-13656	873	-3073	6466	-11447	1942	-3197	7458	-6966	-144	-127	-117	-64	-60	-53	-98	45	-153	19	23	-70	-18	-53	85	-24	-1
0.730833	10677	5812	-2984	-18213	-28594	-236	-8830	-15396	-7270	-525	-7764	-12750	8341	1362	-10230	-3003	571	7197	6907	-18529	621	-2376	6970	-13646	2209	-3147	6380	-11483	1738	-3279	7382	-6896	-177	-124	-121	-64	-59	-52	-100	45	-152	19	34	-70	-19	-56	81	-26	-1
0.731667	10091	5820	-3039	-18024	-28243	-220	-8931	-15647	-6748	-405	-7674	-12374	9739	1527	-10505	-3192	2920	7302	6862	-18692	505	-2460	6924	-13638	3021	-3256	6282	-11514	1711	-3349	7299	-6834	-152	-129	-120	-70	-66	-59	-104	37	-154	18	29	-76	-24	-58	81	-30	-7
0.732500	9950	5827	-3082	-17829	-27639	-240	-9003	-15897	-6373	-277	-7600	-11958	11103	1670	-10805	-3438	1962	7404	6796	-18820	252	-2537	6874	-13625	2378	-3340	6173	-11537	1498	-3414	7224	-6778	-152	-130	-121	-68	-70	-59	-105	37	-153	18	34	-79	-26	-58	77	-29	-5
0.733333	10241	5838	-3110	-17623	-24688	-252	-9036	-16143	-6108	-132	-7533	-11482	12020	1790	-11125	-3739	-1136	7500	6709	-18916	-29	-2613	6822	-13603	3475	-3418	6058	-11548	497	-3476	7123	-6726	-151	-131	-122	-66	-63	-57	-108	40	-156	18	33	-77	-21	-60	81	-29	-6
0.734167	10478	5849	-3124	-17413	-19938	-269	-9037	-16386	-5733	12	-7486	-10961	12732	1880	-11469	-4094	5985	7590	6608	-18956	-8	-2691	6756	-13584	1863	-3494	5943	-11545	1295	-3541	7022	-6682	-151	-126	-117	-67	-15	-55	-107	38	-153	21	33	-76	-27	-57	82	-27	-3
0.735000	9712	5856	-3129	-17204	-16844	-267	-9004	-16618	-5272	164	-7459	-10408	13522	1938	-11829	-4508	-1041	7663	6491	-18961	-254	-2769	6692	-13559	1500	-3573	5817	-11532	1251	-3599	6930	-6645	-150	-125	-120	-67	-60	-58	-104	44	-154	19	45	-76	-26	-60	79	-28	1
0.735833	9024	5855	-3111	-16998	-13729	-272	-8937	-16846	-4783	306	-7454	-9819	14330	1959	-12195	-4975	2170	7726	6362	-18915	-296	-2856	6600	-13531	1981	-3656	5686	-11503	866	-3655	6837	-6619	-149	-129	-119	-64	-63	-56	-105	42	-154	18	38	-75	-25	-57	82	-28	-4
0.736667	8490	5845	-3105	-16790	-10517	-272	-8844	-17054	-4190	440	-7468	-9204	15139	1942	-12555	-5483	1192	7754	6233	-18808	-387	-2946	6511	-13503	2130	-3738	5554	-11459	916	-3717	6741	-6605	-146	-127	-119	-65	-65	-55	-110	42	-153	20	36	-75	-27	-56	82	-29	0
0.737500	7791	5829	-3079	-16572	-7578	-275	-8717	-17255	-3532	557	-7504	-8577	15820	1886	-12908	-6033	-255	7800	6100	-18654	-580	-3044	6410	-13478	2273	-3829	5425	-11402	730	-3774	6644	-6598	-142	-128	-121	-64	-63	-55	-108	40	-153	21	35	-75	-23	-58	81	-27	0
0.738333	7359	5814	-3041	-16392	-4641	-282	-8558	-17429	-3193	661	-7557	-7941	15902	1792	-13232	-6600	1566	7814	5975	-18443	-673	-3149	6304	-13461	2101	-3926	5297	-11332	320	-3836	6554	-6595	-148	-125	-119	-64	-60	-53	-103	42	-155	17	34	-75	-22	-57	85	-24	-3
0.739167	7111	5791	-3001	-16206	-2157	-292	-8372	-17582	-2738	740	-7638	-7327	16060	1662	-13519	-7192	3511	7808	5856	-18184	-687	-3270	6191	-13417	-115	-4028	5172	-11259	1112	-3902	6464	-6609	-128	-132	-125	-66	-66	-60	-109	41	-155	15	33	-76	-24	-59	80	-33	-7
0.740000	5241	5759	-2953	-16025	2	-318	-8173	-17715	-2029	792	-7739	-6717	16224	1496	-13759	-7810	-1251	7803	5753	-17872	-888	-3395	6076	-13386	-393	-4139	5053	-11178	1132	-3972	6378	-6625	-148	-128	-124	-69	-68	-60	-112	38	-159	6	28	-79	-27	-61	76	-32	-9
0.740833	3699	5724	-2898	-15855	1884	-350	-7945	-17821	-1459	816	-7863	-6144	15706	1298	-13935	-8381	47	7756	5669	-17517	-1040	-3522	5966	-13353	568	-4247	4945	-11088	312	-4045	6298	-6647	-151	-126	-120	-66	-62	-56	-109	39	-153	18	33	-78	-25	-58	78	-30	-3
0.741667	2591	5699	-2834	-15690	3620	-385	-7696	-17889	-744	826	-8003	-5599	15047	1083	-14039	-8948	71	7710	5605	-17127	-1133	-3656	5856	-13319	432	-4364	4845	-10998	230	-4120	6218	-6673	-151	-129	-124	-68	-61	-58	-109	45	-154	18	32	-77	-22	-56	86	-30	-3
0.742500	1272	5672	-2764	-15533	5089	-440	-7387	-17933	-119	804	-8168	-5117	14306	844	-14067	-9482	-1306	7658	5567	-16702	-1197	-3794	5747	-13280	455	-4483	4751	-10911	98	-4202	6138	-6705	-155	-124	-119	-68	-64	-56	-108	42	-153	19	33	-74	-24	-53	82	-28	0
0.743333	-158	5642	-2698	-15391	6202	-508	-7159	-17940	396	755	-8349	-4697	13437	587	-14016	-9966	263	7596	5544	-16239	-1224	-3939	5644	-13242	206	-4608	4666	-10829	-47	-4294	6065	-6739	-151	-130	-119	-66	-60	-56	-105	41	-150	18	34	-75	-25	-56	82	-28	-3
0.744167	-1670	5619	-2627	-15264	7115	-591	-6873	-17917	947	667	-8552	-4357	12481	322	-13882	-10398	-2219	7532	5545	-15807	-1310	-4089	5549	-13205	488	-4730	4589	-10760	-339	-4388	5986	-6768	-148	-125	-126	-66	-61	-55	-105	43	-152	20	35	-76	-21	-53	84	-28	0
0.745000	-3409	5593	-2553	-15139	7852	-688	-6580	-17855	1567	583	-8768	-4098	11426	51	-13668	-10763	-628	7463	5564	-15357	-1389	-4235	5464	-13164	826	-4861	4520	-10700	-546	-4494	5899	-6802	-144	-125	-121	-67	-62	-56	-107	41	-158	20	34	-68	-22	-58	98	-28	0
0.745833	-4735	5572	-2476	-15029	8243	-803	-6287	-17751	1922	459	-9004	-3929	10120	-223	-13377	-11054	1064	7392	5598	-14910	-1441	-4391	5384	-13124	-531	-4990	4460	-10651	-453	-4602	5819	-6837	-147	-127	-120	-68	-62	-59	-102	41	-153	16	33	-77	-19	-56	81	-29	1
0.746667	-5535	5552	-2403	-14924	8442	-928	-5990	-17632	1990	310	-9253	-3849	8656	-491	-13033	-11278	-3193	7326	5650	-14485	-1614	-4542	5316	-13079	129	-5125	4408	-10616	-1390	-4729	5733	-6851	-149	-127	-117	-65	-58	-56	-100	43	-151	17	32	-79	-23	-53	82	-29	-3
0.747500	-5972	5534	-2322	-14834	8408	-1066	-5696	-17455	2086	144	-9501	-3886	7399	-750	-12606	-11400	4790	7260	5705	-14090	-1364	-4696	5258	-13033	-1193	-5258	4367	-10591	-749	-4854	5648	-6870	-150	-129	-119	-52	-59	-56	-103	41	-154	20	35	-75	-17	-56	84	-32	0
0.748333	-6881	5520	-2228	-14750	8198	-1221	-5407	-17259	2361	-39	-9753	-4010	6450	-993	-12151	-11449	261	7207	5772	-13714	-1290	-4851	5208	-12974	-2313	-5390	4328	-10587	-232	-4986	5563	-6880	-149	-129	-119	-68	-62	-56	-105	38	-154	17	33	-76	-21	-56	80	-15	-3
0.749167	-7544	5502	-2144	-14678	7875	-1386	-5088	-17023	2464	-237	-9979	-4232	5355	-1221	-11667	-11414	1666	7160	5838	-13418	-1270	-5007	5170	-12938	-1733	-5521	4306	-10589	-687	-5120	5472	-6878	-145	-124	-116	-67	-63	-56	-107	43	-149	21	34	-73	-18	-56	79	-31	2
0.750000	-8233	5492	-2044	-14614	7527	-1559	-4853	-16747	2620	-445	-10242	-4536	4164	-1426	-11169	-11291	3186	7122	5895	-13160	-1175	-5160	5136	-12882	-1715	-5654	4282	-10600	-515	-5255	5392	-6864	-146	-126	-117	-65	-58	-58	-66	43	-147	20	37	-70	-21	-52	84	-28	4
0.750833	-8685	5479	-1940	-14559	7160	-1737	-4592	-16439	2838	-667	-10465	-4930	2893	-1615	-10671	-11094	1308	7094	5942	-12950	-1087	-5313	5114	-12828	-1369	-5777	4265	-10621	-439	-5392	5313	-6841	-148	-126	-118	-65	-60	-56	-104	43	-150	20	35	-75	-21	-52	85	-27	1
0.751667	-8709	5447	-1826	-14523	6773	-1925	-4352	-16105	2765	-903	-10667	-5395	1104	-1775	-10197	-10832	3023	7074	5968	-12807	-996	-5466	5092	-12775	-715	-5902	4255	-10641	-790	-5524	5234	-6812	-145	-126	-121	-67	-63	-28	-103	44	-152	18	30	-74	-33	-56	82	-32	-3
0.752500	-7985	5420	-1706	-14499	6356	-2127	-4138	-15742	2526	-1151	-10843	-5921	-909	-1917	-9760	-10512	5843	7060	5975	-12721	-708	-5615	5073	-12725	-1907	-6025	4246	-10669	-79	-5640	5160	-6776	-141	-130	-119	-69	-60	-57	-109	38	-153	15	27	-76	-22	-58	78	-31	0
0.753333	-8607	5390	-1575	-14482	6131	-2329	-3933	-15346	2724	-1402	-10978	-6489	-2348	-2032	-9369	-10129	2234	7056	5958	-12697	-702	-5762	5057	-12670	-2085	-6128	4247	-10686	258	-5769	5098	-6731	-153	-131	-120	-67	-62	-59	-105	39	-153	20	30	-74	-24	-58	77	-32	-5
0.754167	-9074	5352	-1433	-14478	5889	-2536	-3755	-14923	2844	-1659	-11072	-7092	-3653	-2119	-9034	-9711	1830	7063	5916	-12725	-804	-5905	5046	-12612	-19	-6224	4252	-10695	-799	-5872	5046	-6674	-145	-128	-124	-64	-61	-57	-109	38	-153	19	29	-75	-19	-53	81	-31	1
0.755000	-8677	5312	-1279	-14493	5728	-2753	-3603	-14483	2924	-1920	-11124	-7713	-4691	-2189	-8764	-9253	3110	7071	5841	-12818	-732	-6040	5033	-12561	1073	-6309	4256	-10695	-1064	-5965	4994	-6614	-144	-129	-121	-64	-61	-57	-129	41	-149	25	30	-77	-22	-59	78	-29	-1
0.755833	-8625	5263	-1121	-14524	5828	-2977	-3479	-14028	2933	-2181	-11127	-8337	-5535	-2238	-8557	-8772	693	7089	5738	-12946	-723	-6168	5022	-12508	2344	-6377	4264	-10678	-1399	-6039	4951	-6553	-148	-131	-122	-68	-65	-57	-109	40	-152	17	32	-78	-23	-57	76	-31	-3
0.756667	-8469	5206	-952	-14566	6123	-3202	-3386	-13552	2900	-2438	-11086	-9001	-6185	-2279	-8420	-8277	2328	7105	5604	-13117	-675	-6288	5001	-12460	3257	-6433	4269	-10660	-1872	-6098	4919	-6491	-151	-130	-126	-67	-62	-58	-111	39	-154	16	22	-78	-19	-61	78	-33	-4
0.757500	-8102	5144	-783	-14626	6484	-3438	-3328	-13069	2889	-2712	-10987	-9548	-6785	-2287	-8346	-7778	46	7125	5449	-13322	-631	-6394	4983	-12407	4032	-6471	4280	-10617	-2220	-6132	4894	-6431	-152	-128	-122	-64	-59	-56	-104	38	-151	18	33	-76	-22	-56	80	-34	-5
0.758333	-8101	5079	-601	-14691	7034	-3675	-3293	-12577	2936	-2967	-10834	-10098	-7300	-2292	-8327	-7281	-228	7146	5271	-13554	-515	-6488	4962	-12364	5276	-6492	4292	-10565	-2682	-6150	4874	-6369	-149	-129	-122	-66	-60	-59	-111	39	-153	16	28	-92	-21	-58	79	-27	-3
0.759167	-7737	5001	-423	-14777	7683	-3918	-3287	-12083	2710	-3215	-10641	-10604	-7491	-2295	-8360	-6803	2789	7163	5066	-13802	-349	-6569	4936	-12315	4409	-6500	4299	-10494	-2614	-6156	4849	-6315	-149	-128	-125	-66	-62	-60	-109	40	-155	16	29	-79	-22	-61	73	-32	-1
0.760000	-6620	4918	-245	-14872	8224	-4165	-3317	-11596	2298	-3446	-10396	-11050	-7462	-2289	-8423	-6335	-2349	7176	4852	-14058	-590	-6635	4915	-12271	4436	-6497	4308	-10413	-3438	-6126	4835	-6261	-149	-128	-121	-66	-65	-60	-109	37	-161	18	27	-77	-24	-59	77	-33	-4
0.760833	-4873	4818	-73	-14972	8836	-4417	-3369	-11119	1587	-3677	-10117	-11435	-7696	-2286	-8512	-5895	3916	7180	4631	-14307	-561	-6676	4892	-12226	3504	-6476	4314	-10322	-3056	-6068	4814	-6215	-149	-127	-121	-68	-65	-58	-108	40	-154	16	30	-82	-24	-58	78	-32	2
0.761667	-3907	4728	90	-15078	9835	-4665	-3449	-10655	952	-3883	-9798	-11752	-7527	-2281	-8611	-5488	2445	7182	4409	-14547	-494	-6699	4868	-12181	1091	-6445	4314	-10224	-1753	-6023	4793	-6173	-147	-126	-126	-67	-62	-58	-108	40	-151	18	28	-73	-19	-55	82	-28	2
0.762500	-2961	4629	251	-15186	10755	-4908	-3561	-10204	288	-4069	-9452	-12001	-7320	-2285	-8702	-5111	284	7171	4194	-14769	-540	-6704	4845	-12135	834	-6403	4314	-10115	-1910	-5940	4770	-6140	-143	-107	-119	-62	-58	-53	-103	41	-148	16	34	-76	-16	-53	82	-27	0
0.763333	-1785	4508	397	-15293	11612	-5155	-3679	-9776	-332	-4237	-9088	-12177	-7178	-2304	-8778	-4780	3602	7153	3984	-14969	-424	-6694	4821	-12089	162	-6359	4308	-10019	-1505	-5858	4730	-6118	-148	-127	-119	-64	-59	-52	-102	44	-162	18	32	-76	0	-55	84	-30	-5
0.764167	-656	4384	536	-15399	12661	-5395	-3825	-9380	-1030	-4383	-8713	-12286	-6931	-2332	-8828	-4484	525	7128	3789	-15143	-422	-6666	4791	-12044	-151	-6304	4296	-9921	-976	-5761	4692	-6098	-147	-126	-119	-66	-61	-56	-107	38	-151	19	33	-76	-19	-52	82	-29	1
0.765000	290	4256	645	-15498	13925	-5620	-3987	-9010	-1882	-4499	-8340	-12334	-6801	-2380	-8842	-4235	1466	7081	3617	-15290	-340	-6626	4761	-12000	-117	-6252	4273	-9833	-642	-5662	4635	-6093	-147	-127	-120	-67	-62	-59	-108	37	-149	16	59	-77	-24	-61	79	-29	-3
0.765833	2169	4114	743	-15577	15137	-5836	-4165	-8674	-2855	-4592	-7967	-12318	-6955	-2438	-8803	-4026	4169	7052	3465	-15404	0	-6571	4732	-11970	-1785	-6190	4242	-9750	536	-5555	4581	-6093	-148	-126	-122	-69	-63	-58	-104	40	-155	18	30	-78	-21	-57	81	-29	0
0.766667	2809	3970	828	-15650	16292	-6025	-4346	-8365	-3308	-4673	-7605	-12245	-6380	-2502	-8714	-3859	1459	7011	3345	-15484	57	-6507	4702	-11901	-3381	-6130	4205	-9683	1706	-5447	4516	-6101	-145	-126	-121	-66	-61	-57	-102	18	-151	16	30	-78	-21	-55	82	-27	0
0.767500	2794	3822	893	-15699	17445	-6198	-4533	-8088	-3778	-4693	-7255	-12125	-5892	-2604	-8573	-3735	-914	6962	3251	-15528	-142	-6432	4661	-11856	-2116	-6068	4155	-9628	1382	-5348	4449	-6118	-148	-127	-124	-67	-64	-59	-104	42	-151	17	35	-77	-19	-57	85	-28	-3
0.768333	3339	3671	939	-15730	18614	-6343	-4720	-7847	-4297	-4706	-6938	-11959	-5647	-2712	-8381	-3651	1206	6915	3189	-15540	-36	-6360	4626	-11808	-1391	-6005	4100	-9591	1588	-5254	4375	-6140	-149	-127	-120	-66	-60	-57	-103	41	-152	16	33	-64	-16	-55	85	-28	1
0.769167	3557	3512	967	-15737	19687	-6465	-4902	-7635	-4721	-4691	-6643	-11760	-5288	-2835	-8144	-3611	-1921	6871	3158	-15530	-51	-6278	4579	-11762	-663	-5940	4030	-9569	2031	-5167	4292	-6174	-147	-117	-119	-63	-61	-53	-103	43	-150	23	36	-73	-19	-55	81	-29	1
0.770000	3886	3350	981	-15718	20660	-6551	-5075	-7454	-5165	-4654	-6382	-11538	-4862	-2969	-7858	-3605	-981	6824	3160	-15489	-165	-6199	4531	-11720	-201	-5880	3954	-9567	2303	-5102	4214	-6211	-146	-121	-117	-63	-59	-58	-85	44	-149	22	38	-72	-17	-53	87	-24	1
0.770833	4088	3177	974	-15681	21652	-6609	-5232	-7304	-5440	-4596	-6154	-11298	-4496	-3108	-7536	-3640	-2521	6786	3178	-15424	-168	-6127	4477	-11682	224	-5839	3863	-9581	2252	-5047	4128	-6259	-145	-121	-117	-63	-62	-55	-101	47	-149	24	37	-75	-25	-57	87	-24	3
0.771667	3521	3007	951	-15618	22596	-6642	-5374	-7186	-5402	-4520	-5956	-11035	-4091	-3261	-7191	-3712	-4433	6743	3223	-15344	-229	-6061	4417	-11649	1779	-5762	3766	-9610	1816	-5006	4043	-6314	-146	-125	-124	-65	-61	-58	-107	43	-148	24	30	-63	-23	-57	84	-28	-4
0.772500	2688	2811	910	-15532	23446	-6646	-5495	-7087	-5362	-4428	-5792	-10772	-3779	-3419	-6831	-3828	-1077	6707	3285	-15244	-344	-6008	4349	-11622	1819	-5713	3657	-9647	1878	-4986	3957	-6376	-148	-130	-122	-68	-61	-59	-104	42	-154	16	32	-77	-24	-56	82	-29	-4
0.773333	2341	2635	857	-15429	24093	-6626	-5587	-7011	-5424	-4322	-5649	-10503	-3510	-3577	-6463	-3977	-5693	6676	3368	-15134	-610	-5965	4279	-11602	2181	-5661	3550	-9704	1029	-4978	3869	-6443	-152	-132	-124	-68	-66	-59	-109	40	-185	18	30	-79	-26	-59	79	-32	-4
0.774167	2599	2434	787	-15312	24471	-6585	-5650	-6948	-5653	-4210	-5537	-10236	-3543	-3725	-6101	-4156	-2280	6650	3467	-15012	-741	-5924	4212	-11587	2588	-5614	3437	-9748	413	-4982	3790	-6509	-149	-126	-119	-65	-62	-59	-103	41	-156	18	34	-74	-21	-57	84	-29	0
0.775000	2244	2234	713	-15170	24822	-6518	-5671	-6900	-5598	-4079	-5437	-9973	-3393	-3870	-5748	-4375	74	6629	3573	-14881	-786	-5902	4143	-11580	556	-5564	3328	-9824	1138	-5007	3704	-6584	-148	-128	-119	-67	-60	-57	-108	41	-180	17	32	-69	-19	-59	80	-30	-3
0.775833	1673	2022	622	-15001	25149	-6435	-5661	-6863	-5482	-3952	-5356	-9716	-3338	-4000	-5423	-4623	-4424	6606	3685	-14748	-997	-5886	4070	-11584	988	-5510	3217	-9895	437	-5041	3623	-6658	-148	-128	-120	-67	-63	-61	-109	38	-153	18	32	-75	-23	-58	79	-25	-5
0.776667	1268	1801	519	-14870	25295	-6339	-5611	-6829	-5201	-3822	-5282	-9473	-3229	-4117	-5127	-4901	687	6578	3794	-14614	-1006	-5881	4007	-11591	999	-5494	3113	-9969	243	-5091	3543	-6734	-147	-128	-122	-68	-58	-60	-110	43	-152	19	33	-78	-23	-61	78	-29	0
0.777500	851	1569	406	-14718	25137	-6233	-5523	-6795	-4902	-3701	-5220	-9241	-3112	-4224	-4865	-5210	-1878	6547	3899	-14484	-941	-5887	3948	-11610	1105	-5470	3019	-10039	72	-5143	3470	-6812	-150	-127	-122	-66	-62	-59	-103	42	-152	20	32	-74	-18	-60	82	-30	1
0.778333	275	1333	280	-14564	24884	-6113	-5396	-6752	-4693	-3584	-5155	-9025	-3019	-4306	-4647	-5553	-874	6506	3995	-14352	-1044	-5903	3895	-11640	1262	-5456	2933	-10116	-275	-5203	3399	-6894	-146	-127	-120	-67	-59	-59	-104	43	-151	17	29	-80	-23	-46	82	-29	0
0.779167	665	1089	177	-14448	24381	-5994	-5229	-6711	-4711	-3479	-5085	-8829	-3422	-4375	-4472	-5923	2372	6445	4076	-14235	-1114	-5926	3852	-11677	241	-5452	2860	-10190	-93	-5268	3343	-6977	-149	-132	-124	-69	-61	-58	-107	41	-150	16	29	-77	-21	-58	80	-32	-3
0.780000	268	840	3	-14286	23831	-5865	-5025	-6659	-4239	-3408	-5007	-8648	-3564	-4417	-4342	-6326	2286	6376	4147	-14122	-1077	-5951	3815	-11724	-2048	-5457	2800	-10263	664	-5333	3280	-7059	-149	-129	-147	-68	-62	-61	-108	37	-154	16	27	-78	-22	-61	79	-32	0
0.780833	-956	587	-154	-14158	23206	-5729	-4784	-6587	-3748	-3320	-4919	-8488	-3665	-4445	-4258	-6735	-876	6285	4203	-14026	-1298	-5982	3793	-11773	-1629	-5469	2757	-10343	20	-5401	3232	-7143	-147	-131	-125	-72	-64	-61	-110	38	-151	16	26	-81	-23	-61	75	-42	-3
0.781667	-1320	337	-315	-14049	22428	-5591	-4519	-6501	-3407	-3260	-4818	-8347	-3822	-4451	-4207	-7173	2492	6172	4235	-13933	-1414	-6025	3778	-11834	-1263	-5499	2726	-10415	-343	-5458	3196	-7226	-150	-131	-126	-72	-64	-63	-112	36	-155	35	30	-80	-22	-62	77	-32	-5
0.782500	-2016	89	-483	-13955	21465	-5446	-4224	-6395	-2892	-3233	-4698	-8223	-4045	-4436	-4190	-7619	781	6037	4256	-13857	-1396	-6056	3781	-11892	-1451	-5535	2720	-10484	-173	-5509	3191	-7299	-149	-129	-122	-67	-61	-58	-107	39	-152	18	27	-78	-22	-60	80	-31	0
0.783333	-2498	-145	-655	-13877	20390	-5297	-3907	-6264	-2485	-3224	-4565	-8118	-4313	-4407	-4202	-8082	1481	5880	4258	-13800	-1306	-6097	3793	-11961	-1728	-5581	2722	-10564	-197	-5564	3175	-7377	-148	-129	-122	-68	-62	-60	-107	71	-155	17	29	-79	-23	-59	81	-30	-1
0.784167	-2735	-369	-833	-13827	19218	-5146	-3579	-6112	-2110	-3240	-4423	-8044	-4605	-4359	-4238	-8551	1828	5704	4246	-13755	-1236	-6136	3814	-12030	-2211	-5637	2741	-10636	-199	-5608	3186	-7440	-148	-128	-121	-66	-61	-56	-99	42	-154	18	28	-77	-21	-56	82	-31	-6
0.785000	-3470	-582	-1015	-13774	17967	-4992	-3247	-5935	-1486	-3280	-4265	-7985	-4993	-4309	-4288	-9021	-283	5504	4214	-13724	-1179	-6175	3852	-12099	-1647	-5701	2777	-10714	-425	-5651	3211	-7521	-151	-127	-116	-66	-62	-58	-105	27	-152	18	33	-76	-23	-58	81	-32	0
0.785833	-4164	-769	-1194	-13748	16603	-4840	-2921	-5735	-876	-3346	-4110	-7958	-5504	-4250	-4349	-9492	3406	5282	4179	-13713	-1024	-6218	3893	-12175	-2107	-5775	2822	-10792	-199	-5691	3255	-7587	-148	-128	-119	-68	-61	-58	-104	35	-156	18	32	-76	-22	-58	79	-32	1
0.786667	-4161	-936	-1375	-13737	15087	-4688	-2602	-5511	-379	-3429	-3951	-7952	-6092	-4192	-4405	-9957	616	5047	4134	-13719	-852	-6259	3946	-12247	-2814	-5862	2882	-10869	-282	-5733	3313	-7641	-149	-127	-118	-66	-80	-59	-104	40	-151	18	33	-74	-21	-59	78	-32	-1
0.787500	-3670	-1066	-1554	-13742	13520	-4540	-2296	-5262	-173	-3544	-3786	-7969	-7055	-4130	-4458	-10408	1017	4795	4088	-13736	-764	-6303	4002	-12302	-2198	-5953	2948	-10941	-683	-5774	3394	-7688	-148	-125	-117	-62	-61	-61	-105	42	-149	21	35	-74	-21	-60	84	-29	0
0.788333	-3379	-1190	-1729	-13757	11990	-4390	-2012	-4990	60	-3678	-3629	-8017	-7858	-4080	-4494	-10841	6214	4541	4034	-13768	-550	-6349	4072	-12387	-4580	-6047	3020	-11012	799	-5819	3487	-7726	-148	-128	-118	-67	-62	-56	-102	42	-151	21	40	-65	-23	-56	80	-26	2
0.789167	-3414	-1275	-1903	-13790	10352	-4269	-1758	-4701	408	-3832	-3485	-8091	-8541	-4036	-4512	-11260	-322	4278	3978	-13814	-343	-6400	4146	-12456	-4878	-6162	3100	-11078	962	-5867	3598	-7757	-147	-126	-119	-67	-61	-56	-103	44	-151	18	34	-76	-21	-56	82	-28	1
0.790000	-3171	-1322	-2066	-13822	8598	-4128	-1530	-4397	732	-3997	-3359	-8198	-9084	-4009	-4510	-11661	4315	4016	3928	-13865	-23	-6454	4216	-12521	-4916	-6263	3176	-11137	796	-5926	3712	-7777	-147	-134	-120	-65	-81	-61	-105	40	-155	18	33	-79	-25	-59	82	-30	0
0.790833	-3204	-1345	-2230	-13865	6898	-4020	-1339	-4079	1012	-4174	-3248	-8314	-9664	-3992	-4480	-12027	1682	3754	3860	-13921	126	-6514	4296	-12580	-4673	-6373	3267	-11183	956	-5994	3844	-7786	-149	-129	-118	-64	-57	-55	-100	43	-151	21	37	-72	-19	-57	85	-25	1
0.791667	-3299	-1331	-2370	-13908	5318	-3925	-1179	-3741	1369	-4352	-3153	-8466	-10143	-3992	-4424	-12364	1447	3507	3843	-13982	254	-6586	4373	-12642	-3999	-6498	3350	-11235	1007	-6079	3977	-7791	-149	-129	-121	-65	-62	-63	-107	40	-154	17	33	-77	-21	-58	79	-31	-3
0.792500	-2316	-1288	-2515	-13958	3666	-3855	-1054	-3423	1315	-4531	-3087	-8644	-10987	-4023	-4333	-12672	3282	3267	3802	-14044	645	-6665	4451	-12692	-3705	-6625	3438	-11275	1134	-6162	4111	-7785	-151	-129	-122	-66	-66	-60	-104	42	-156	16	30	-78	-25	-58	82	-33	-3
0.793333	-1717	-1213	-2645	-14006	2078	-3810	-957	-3093	1414	-4709	-3038	-8857	-11457	-4070	-4215	-12948	4042	3042	3768	-14095	1125	-6758	4531	-12741	-5094	-6764	3531	-11306	1991	-6277	4253	-7768	-150	-129	-121	-64	-64	-60	-108	39	-152	17	40	-77	-23	-58	82	-28	0
0.794167	-2512	-1110	-2767	-14056	659	-3787	-883	-2767	1726	-4879	-3010	-9074	-11758	-4137	-4074	-13190	-747	2829	3735	-14139	1216	-6856	4608	-12780	-3986	-6903	3625	-11326	1391	-6387	4384	-7744	-147	-126	-121	-65	-64	-58	-102	41	-152	21	34	-74	-24	-61	80	-31	0
0.795000	-2484	-976	-2881	-14099	-675	-3798	-831	-2454	1963	-5036	-3033	-9322	-12130	-4220	-3914	-13397	1147	2633	3703	-14176	1310	-6973	4693	-12809	-2295	-7054	3718	-11339	346	-6516	4517	-7716	-145	-126	-119	-74	-60	-58	-102	71	-150	18	33	-76	-22	-57	82	-29	0
0.795833	-2496	-825	-2980	-14142	-1918	-3834	-790	-2163	2346	-5178	-3015	-9593	-12200	-4329	-3703	-13576	-163	2451	3666	-14197	1472	-7101	4772	-12837	-1244	-7217	3805	-11348	-138	-6653	4637	-7687	-146	-128	-124	-64	-59	-51	-102	42	-150	18	28	-77	-21	-58	85	-28	0
0.796667	-2684	-651	-3077	-14184	-3124	-3906	-764	-1888	2540	-5295	-3042	-9880	-12184	-4460	-3494	-13717	-907	2290	3621	-14205	1562	-7242	4849	-12857	-256	-7382	3900	-11346	-740	-6799	4742	-7657	-147	-129	-121	-66	-66	-59	-107	41	-150	20	33	-75	-17	-57	81	-29	1
0.797500	-2650	-457	-3165	-14224	-4181	-4018	-740	-1649	2661	-5403	-3080	-10187	-12181	-4610	-3266	-13830	-368	2136	3574	-14196	1582	-7401	4926	-12866	133	-7559	3987	-11338	-1250	-6952	4841	-7625	-145	-127	-119	-66	-62	-61	-102	41	-150	18	33	-75	-21	-59	85	-29	-1
0.798333	-2898	-249	-3248	-14265	-5097	-4156	-713	-1438	2970	-5486	-3122	-10508	-12135	-4777	-3033	-13914	-3090	2000	3517	-14175	1662	-7574	4996	-12871	1101	-7745	4076	-11321	-1926	-7109	4920	-7599	-152	-130	-124	-68	-64	-62	-105	37	-151	17	15	-76	-25	-58	81	-34	-7
0.799167	-3360	-30	-3325	-14308	-5895	-4332	-680	-1273	3222	-5550	-3167	-10840	-12116	-4954	-2792	-13965	-564	1868	3451	-14139	1796	-7756	5063	-12867	1585	-7930	4158	-11291	-2460	-7265	5007	-7575	-149	-127	-124	-68	-61	-61	-108	34	-152	18	29	-80	-23	-58	79	-33	1
0.800000	-3341	205	-3393	-14340	-6534	-4529	-625	-1140	3201	-5574	-3190	-11177	-11905	-5145	-2548	-13985	-1205	1750	3378	-14085	1750	-7946	5133	-12848	662	-8122	4237	-11266	-2977	-7424	5044	-7552	-151	-129	-149	-72	-59	-59	-108	38	-154	19	28	-75	-23	-60	78	-33	-3
0.800833	-2668	445	-3456	-14379	-7199	-4755	-560	-1057	2927	-5599	-3239	-11524	-11880	-5347	-2307	-13980	-3608	1643	3277	-14018	1609	-8153	5191	-12827	1085	-8314	4305	-11223	-4080	-7577	5085	-7532	-150	-130	-126	-68	-66	-64	-105	38	-154	16	11	-80	-22	-46	82	-30	-6
0.801667	-1660	692	-3515	-14414	-7703	-5000	-469	-1018	2788	-5599	-3256	-11865	-11933	-5542	-2073	-13946	3768	1537	3206	-13941	1796	-8352	5252	-12793	-1342	-8508	4371	-11172	-3383	-7728	5116	-7516	-122	-127	-136	-66	-61	-60	-104	41	-152	24	33	-76	-24	-56	84	-28	0
0.802500	-1517	942	-3570	-14447	-8033	-5266	-355	-1029	2737	-5582	-3257	-12205	-11854	-5747	-1844	-13883	-2275	1441	3112	-13859	1779	-8559	5298	-12751	-2490	-8692	4430	-11107	-3316	-7870	5136	-7503	-151	-125	-122	-64	-59	-55	-103	40	-152	22	33	-70	-16	-52	85	-24	-3
0.803333	-1034	1190	-3621	-14489	-8429	-5548	-223	-1094	2626	-5561	-3238	-12532	-11816	-5960	-1630	-13796	1397	1353	3016	-13773	1696	-8772	5346	-12704	-2946	-8876	4473	-11038	-3484	-8007	5142	-7497	-118	-126	-121	-64	-62	-55	-102	41	-151	20	34	-72	-18	-48	82	-26	0
0.804167	-574	1434	-3667	-14532	-8776	-5842	-74	-1206	2583	-5534	-3200	-12857	-11846	-6171	-1434	-13685	705	1261	2917	-13686	1657	-8977	5386	-12649	-3622	-9067	4514	-10959	-2975	-8130	5141	-7488	-143	-125	-118	-62	-63	-55	-100	40	-149	25	34	-72	-19	-50	84	-28	0
0.805000	-267	1684	-3714	-14580	-8877	-6154	90	-1347	2440	-5509	-3139	-13166	-11657	-6379	-1248	-13543	149	1172	2818	-13607	1637	-9176	5416	-12591	-3986	-9209	4539	-10870	-2593	-8249	5127	-7475	-150	-124	-117	-64	-62	-55	-103	39	-152	23	35	-68	-19	-51	86	-29	0
0.805833	910	1918	-3761	-14628	-9061	-6442	261	-1581	1921	-5495	-3057	-13441	-11960	-6589	-1084	-13378	1880	1080	2723	-13556	1611	-9365	5444	-12526	-4254	-9359	4556	-10775	-2129	-8359	5125	-7465	-152	-125	-119	-67	-61	-56	-103	42	-154	22	34	-75	-23	-55	82	-30	-3
0.806667	2218	2159	-3806	-14682	-9265	-6750	469	-1839	1569	-5499	-2946	-13693	-12136	-6795	-931	-13187	3922	1004	2636	-13487	1709	-9543	5459	-12458	-6158	-9494	4567	-10677	-690	-8451	5113	-7444	-150	-127	-124	-69	-68	-59	-105	40	-153	19	30	-75	-25	-53	82	-30	-3
0.807500	1819	2350	-3853	-14736	-9266	-7033	618	-2144	1590	-5520	-2819	-13924	-11850	-6994	-797	-12967	-459	925	2559	-13443	1537	-9697	5483	-12379	-5968	-9606	4576	-10560	-130	-8529	5109	-7415	-148	-121	-118	-64	-64	-53	-102	45	-147	20	36	-73	-26	-52	85	-53	-21
0.808333	2007	2552	-3893	-14786	-9226	-7312	798	-2479	1519	-5560	-2665	-14102	-11861	-7188	-672	-12721	667	852	2493	-13423	1463	-9840	5494	-12307	-4193	-9702	4583	-10447	-67	-8592	5107	-7376	-146	-122	-133	-68	-61	-53	-105	41	-149	22	36	-74	-21	-52	86	-29	0
0.809167	2345	2733	-3937	-14839	-9132	-7579	963	-2856	1517	-5639	-2498	-14249	-11716	-7375	-565	-12456	460	781	2447	-13418	1448	-9957	5504	-12232	-3171	-9783	4587	-10327	766	-8645	5105	-7329	-148	-124	-117	-64	-60	-52	-102	43	-151	22	17	-70	-24	-49	87	-44	-1
0.810000	2205	2897	-3989	-14892	-8922	-7831	1102	-3262	1444	-5747	-2315	-14355	-11321	-7553	-472	-12161	-1439	710	2406	-13440	1299	-10053	5522	-12153	-1978	-9839	4596	-10208	1394	-8688	5111	-7264	-149	-126	-120	-64	-62	-56	-101	43	-151	23	37	-70	-21	-51	87	-26	-1
0.810833	2396	3040	-4034	-14942	-8589	-8062	1239	-3697	1406	-5872	-2120	-14411	-10866	-7730	-394	-11843	-370	647	2388	-13485	1226	-10126	5538	-12081	-1061	-9879	4608	-10083	1925	-8717	5135	-7193	-145	-121	-116	-57	-58	-56	-105	47	-151	22	39	-72	-18	-51	86	-25	0
0.811667	2233	3155	-4086	-14994	-8202	-8281	1348	-4151	1482	-6068	-1920	-14425	-10228	-7900	-325	-11521	-3423	583	2384	-13553	1018	-10177	5564	-12005	510	-9901	4625	-9969	2315	-8744	5160	-7113	-149	-126	-118	-64	-61	-48	-104	41	-150	20	36	-69	-21	-53	84	-31	0
0.812500	1385	3251	-4145	-15041	-7749	-8479	1424	-4630	1649	-6283	-1719	-14387	-9333	-8059	-272	-11182	-2609	520	2397	-13646	826	-10206	5591	-11935	2238	-9904	4652	-9852	2650	-8755	5200	-7019	-151	-128	-119	-67	-63	-58	-109	39	-151	26	29	-75	-18	-53	81	-30	0
0.813333	1057	3317	-4210	-15085	-7182	-8656	1482	-5129	1665	-6529	-1514	-14302	-8346	-8210	-228	-10832	-1420	457	2427	-13756	691	-10207	5636	-11864	2214	-9892	4690	-9745	3233	-8762	5255	-6916	-145	-136	-119	-65	-60	-55	-107	41	-150	24	36	-73	-21	-56	81	-28	0
0.814167	1156	3362	-4275	-15126	-6567	-8818	1514	-5631	1444	-6810	-1314	-14168	-7672	-8345	-198	-10476	-6276	394	2469	-13887	311	-10191	5688	-11794	3832	-9860	4739	-9639	2972	-8762	5313	-6802	-147	-126	-122	-69	-63	-55	-94	41	-153	20	-16	-74	-21	-56	85	-29	1
0.815000	1534	3379	-4342	-15162	-6020	-8962	1519	-6139	1158	-7115	-1125	-13989	-7096	-8475	-182	-10120	900	332	2525	-14029	162	-10154	5757	-11731	3357	-9817	4795	-9543	3873	-8763	5386	-6695	-148	-127	-121	-67	-65	-58	-105	42	-154	19	30	-79	-24	-57	81	-30	-4
0.815833	1086	3364	-4423	-15198	-5439	-9094	1503	-6654	1125	-7437	-952	-13769	-6333	-8593	-171	-9771	-3734	264	2590	-14184	-35	-10093	5842	-11667	2607	-9758	4872	-9455	4670	-8756	5473	-6572	-147	-128	-120	-70	-61	-63	-90	41	-149	16	32	-79	-23	-56	81	-30	0
0.816667	939	3335	-4497	-15226	-4830	-9210	1473	-7164	1029	-7776	-771	-13504	-5909	-8699	-172	-9435	-2631	197	2668	-14343	-255	-10020	5935	-11607	2940	-9691	4958	-9376	4691	-8750	5571	-6454	-147	-125	-122	-69	-62	-55	-104	40	-154	18	32	-75	-19	-52	84	-32	0
0.817500	906	3275	-4576	-15255	-4169	-9315	1429	-7671	891	-8130	-620	-13210	-5512	-8796	-188	-9124	-1383	128	2747	-14504	-426	-9937	6045	-11547	2842	-9610	5051	-9302	5127	-8740	5674	-6340	-149	-126	-119	-66	-59	-56	-102	64	-153	17	34	-63	-21	-56	82	-30	-1
0.818333	748	3188	-4673	-15283	-3443	-9427	1371	-8174	878	-8491	-484	-12893	-4905	-8882	-210	-8832	-3139	44	2826	-14663	-552	-9845	6164	-11492	2956	-9524	5159	-9236	5391	-8732	5781	-6235	-148	-127	-124	-69	-63	-58	-108	38	-153	17	33	-76	-21	-59	81	-29	-4
0.819167	837	3077	-4742	-15308	-2745	-9523	1312	-8665	757	-8844	-374	-12556	-4604	-8971	-242	-8579	-1507	-43	2903	-14816	-770	-9747	6295	-11437	3147	-9436	5270	-9184	5497	-8723	5897	-6133	-148	-132	-121	-72	-59	-57	-105	39	-146	12	32	-86	-24	-57	80	-29	-1
0.820000	1559	2947	-4820	-15334	-2088	-9632	1255	-9145	525	-9190	-279	-12203	-4187	-9050	-277	-8362	1500	-127	2978	-14956	-787	-9646	6429	-11388	1466	-9341	5392	-9132	6268	-8710	6014	-6040	-150	-130	-122	-69	-63	-60	-107	38	-155	16	32	-77	-24	-61	81	-36	-1
0.820833	947	2797	-4892	-15354	-1319	-9742	1206	-9608	682	-9522	-216	-11848	-3311	-9137	-323	-8186	-1885	-214	3043	-15074	-936	-9548	6569	-11338	666	-9248	5515	-9093	6656	-8691	6129	-5955	-148	-111	-126	-67	-62	-57	-110	61	-152	17	27	-76	-24	-55	81	-32	-4
0.821667	607	2626	-4966	-15376	-687	-9859	1169	-10049	757	-9838	-162	-11489	-2754	-9215	-366	-8055	-1740	-302	3093	-15173	-1103	-9448	6712	-11293	1982	-9151	5643	-9052	6143	-8669	6246	-5880	-151	-128	-124	-68	-60	-57	-108	40	-152	18	33	-75	-23	-60	82	-30	-3
0.822500	847	2444	-5028	-15399	-84	-9988	1141	-10471	807	-10134	-133	-11145	-2127	-9305	-412	-7968	-4	-389	3134	-15246	-1096	-9358	6853	-11246	2094	-9057	5777	-9017	6041	-8638	6360	-5810	-146	-127	-120	-67	-62	-59	-103	40	-154	16	33	-73	-22	-58	82	-30	0
0.823333	723	2242	-5085	-15426	558	-10138	1132	-10874	843	-10407	-128	-10815	-1505	-9408	-464	-7932	-2055	-479	3155	-15296	-1347	-9277	6989	-11203	2136	-8982	5908	-8991	5860	-8609	6459	-5757	-150	-128	-126	-69	-62	-58	-108	36	-153	16	30	-79	-24	-61	79	-35	-1
0.824167	879	2024	-5139	-15451	1119	-10303	1152	-11251	671	-10659	-146	-10510	-1124	-9519	-511	-7934	-127	-565	3155	-15319	-1469	-9202	7117	-11157	1869	-8888	6033	-8966	5694	-8568	6558	-5702	-149	-122	-120	-69	-64	-58	-110	7	-152	19	34	-73	-25	-59	82	-28	1
0.825000	1191	1801	-5164	-15477	1659	-10477	1190	-11600	511	-10878	-171	-10232	-667	-9642	-557	-7990	-1781	-647	3144	-15312	-1528	-9135	7237	-11119	1678	-8816	6154	-8944	5456	-8523	6659	-5662	-145	-127	-121	-67	-61	-56	-105	41	-147	17	32	-73	-24	-62	81	-28	-4
0.825833	830	1552	-5215	-15510	2206	-10674	1255	-11924	569	-11078	-222	-9990	-115	-9785	-599	-8079	-1757	-725	3113	-15279	-1629	-9082	7346	-11086	2343	-8755	6270	-8922	5005	-8468	6711	-5631	-136	-127	-122	-68	-64	-52	-121	40	-150	19	34	-76	-22	-60	79	-30	-3
0.826667	752	1304	-5240	-15541	2500	-10884	1342	-12220	498	-11254	-276	-9791	361	-9946	-641	-8207	1175	-800	3071	-15221	-1681	-9037	7445	-11053	1302	-8704	6371	-8904	4752	-8407	6769	-5603	-149	-127	-122	-69	-64	-57	-108	39	-154	17	29	-78	-23	-57	80	-30	-3
0.827500	1284	1046	-5267	-15573	2827	-11109	1457	-12492	129	-11403	-343	-9632	543	-10128	-678	-8362	-3640	-874	3005	-15143	-1973	-8999	7530	-11015	1583	-8657	6466	-8887	3629	-8343	6816	-5578	-148	-129	-125	-69	-61	-57	-102	43	-154	18	12	-75	-23	-58	80	-30	0
0.828333	2220	782	-5286	-15616	3205	-11355	1595	-12738	-276	-11540	-415	-9516	346	-10314	-714	-8542	2564	-940	2930	-15046	-1956	-8973	7604	-10984	1048	-8628	6567	-8869	3435	-8275	6848	-5561	-148	-129	-104	-66	-62	-58	-108	40	-153	16	33	-72	-24	-56	80	-28	1
0.829167	2423	511	-5306	-15639	3563	-11609	1756	-12954	-289	-11657	-490	-9447	551	-10525	-749	-8728	1194	-1006	2844	-14931	-1899	-8952	7669	-10950	-899	-8607	6617	-8858	3923	-8200	6863	-5547	-148	-126	-121	-66	-62	-56	-103	42	-151	1	34	-65	-24	-57	79	-30	-5
0.830000	2645	230	-5321	-15673	3869	-11869	1930	-13145	-515	-11762	-562	-9422	563	-10748	-779	-8940	-538	-1066	2755	-14808	-2079	-8934	7724	-10924	-748	-8589	6676	-8845	3209	-8134	6871	-5538	-145	-125	-117	-65	-61	-57	-105	40	-148	19	34	-75	-18	-55	87	-26	1
0.830833	2970	-45	-5333	-15711	4220	-12138	2120	-13315	-658	-11858	-606	-9447	430	-10990	-806	-9152	2499	-1126	2655	-14680	-2120	-8922	7770	-10901	-958	-8591	6717	-8839	2906	-8069	6865	-5534	-144	-126	-119	-74	-61	-56	-108	44	-150	20	36	-77	-22	-59	79	-29	1
0.831667	3289	-327	-5352	-15749	4574	-12401	2319	-13463	-632	-11951	-698	-9516	419	-11242	-835	-9357	-252	-1187	2550	-14558	-2078	-8915	7806	-10877	-717	-8599	6741	-8834	2592	-8009	6849	-5535	-152	-130	-125	-69	-68	-65	-110	38	-156	16	29	-79	-25	-64	76	-47	-4
0.832500	3583	-610	-5370	-15781	4873	-12667	2512	-13594	-776	-12048	-772	-9628	348	-11501	-856	-9554	649	-1245	2450	-14431	-2057	-8905	7843	-10862	104	-8611	6757	-8835	1883	-7954	6831	-5538	-149	-130	-125	-70	-60	-65	-108	39	-155	15	28	-80	-27	-58	78	-34	-3
0.833333	4760	-894	-5393	-15808	4991	-12925	2719	-13702	-978	-12140	-793	-9776	226	-11765	-880	-9731	3541	-1292	2352	-14312	-1921	-8892	7880	-10844	-411	-8625	6768	-8836	1866	-7906	6820	-5548	-148	-134	-126	-68	-62	-60	-108	42	-153	16	32	-78	-22	-58	80	-32	-7
0.834167	4689	-1163	-5405	-15838	5183	-13160	2913	-13792	-707	-12240	-820	-9954	653	-12032	-903	-9896	1239	-1369	2260	-14206	-1943	-8879	7915	-10833	-987	-8639	6764	-8842	2040	-7866	6794	-5561	-151	-130	-124	-68	-61	-59	-109	39	-154	20	26	-77	-22	-59	78	-34	0
0.835000	4012	-1434	-5423	-15861	5360	-13386	3098	-13866	-544	-12343	-833	-10163	833	-12299	-920	-10041	-1189	-1386	2172	-14116	-2056	-8861	7955	-10822	1039	-8646	6768	-8852	955	-7846	6776	-5586	-149	-130	-125	-68	-62	-61	-107	39	-151	16	29	-78	-21	-60	77	-51	0
0.835833	4109	-1701	-5438	-15878	5490	-13596	3266	-13931	-324	-12458	-831	-10425	1006	-12568	-932	-10167	1180	-1430	2097	-14042	-2070	-8842	7993	-10821	2294	-8655	6742	-8867	308	-7820	6769	-5612	-145	-132	-129	-68	-63	-82	-107	37	-152	18	30	-78	-22	-62	78	-35	0
0.836667	3985	-1961	-5456	-15892	5615	-13783	3412	-13982	16	-12596	-815	-10660	1218	-12836	-945	-10275	-1433	-1472	2027	-13978	-2075	-8816	8034	-10817	2998	-8658	6723	-8886	-188	-7813	6768	-5647	-146	-131	-122	-67	-61	-58	-107	39	-149	18	28	-78	-23	-50	77	-33	0
0.837500	3973	-2210	-5473	-15908	5744	-13948	3536	-14023	179	-12746	-788	-10932	1231	-13096	-951	-10363	-417	-1507	1962	-13941	-1964	-8791	8079	-10822	3479	-8656	6705	-8908	-776	-7808	6776	-5694	-147	-130	-118	-66	-61	-60	-103	40	-151	21	30	-77	-19	-58	77	-32	0
0.838333	4002	-2449	-5489	-15919	5965	-14095	3630	-14051	371	-12897	-751	-11221	1247	-13350	-956	-10445	-1496	-1541	1910	-13921	-1837	-8760	8121	-10824	3949	-8648	6684	-8940	-1237	-7810	6773	-5748	-147	-129	-122	-69	-60	-60	-107	37	-153	16	26	-80	-21	-58	77	-34	-1
0.839167	3469	-2682	-5506	-15927	6157	-14221	3696	-14081	822	-13073	-704	-11514	1414	-13605	-960	-10515	-3153	-1597	1861	-13918	-1716	-8731	8162	-10824	5074	-8638	6665	-8968	-1927	-7813	6821	-5815	-148	-134	-125	-69	-63	-61	-105	35	-152	12	29	-78	-21	-58	79	-34	-3
0.840000	2836	-2901	-5520	-15928	6384	-14327	3732	-14094	1122	-13263	-659	-11808	1607	-13845	-964	-10580	398	-1598	1829	-13938	-1589	-8700	8200	-10835	4474	-8617	6648	-9004	-2184	-7816	6862	-5892	-150	-134	-127	-70	-62	-63	-113	33	-154	8	26	-88	-25	-62	76	-35	-5
0.840833	2688	-3106	-5537	-15929	6596	-14414	3735	-14084	1246	-13464	-607	-12125	1806	-14081	-963	-10642	-3699	-1624	1801	-13969	-1644	-8669	8238	-10820	4140	-8591	6639	-9040	-2867	-7808	6918	-5977	-150	-135	-113	-69	-63	-59	-105	37	-150	10	28	-79	-22	-60	77	-36	-4
0.841667	3350	-3295	-5546	-15924	6688	-14483	3714	-14076	1216	-13673	-551	-12380	1533	-14304	-955	-10706	-185	-1642	1796	-14009	-1574	-8640	8266	-10815	3909	-8561	6641	-9076	-3336	-7793	6983	-6068	-151	-131	-122	-69	-64	-61	-108	34	-153	16	29	-78	-24	-59	82	-32	-3
0.842500	3417	-3471	-5554	-15918	6865	-14532	3668	-14044	1287	-13888	-497	-12650	1646	-14520	-951	-10774	2370	-1657	1785	-14060	-1303	-8607	8294	-10794	1213	-8530	6648	-9116	-2468	-7765	7057	-6167	-151	-128	-120	-67	-63	-56	-124	36	-152	18	34	-77	-21	-61	80	-33	1
0.843333	3265	-3631	-5565	-15910	7026	-14578	3590	-14007	1257	-14111	-461	-12909	1697	-14723	-946	-10852	-2126	-1674	1784	-14133	-1210	-8582	8309	-10771	880	-8501	6661	-9155	-2802	-7722	7140	-6279	-147	-129	-122	-66	-61	-56	-107	37	-150	16	32	-76	-21	-58	79	-32	1
0.844167	3383	-3780	-5582	-15902	7144	-14613	3486	-13955	1086	-14336	-432	-13153	1620	-14937	-940	-10943	2647	-1691	1791	-14202	-1138	-8559	8313	-10740	172	-8470	6682	-9195	-2728	-7664	7222	-6392	-145	-127	-124	-66	-61	-44	-107	40	-150	16	34	-78	-22	-57	79	-30	1
0.845000	3406	-3917	-5596	-15894	7249	-14645	3368	-13880	840	-14563	-417	-13374	1606	-15122	-939	-11040	74	-1712	1801	-14277	-1050	-8545	8307	-10708	-439	-8444	6705	-9235	-2532	-7590	7309	-6521	-149	-129	-120	-65	-62	-53	-110	41	-150	19	35	-76	-22	-59	80	-29	-10
0.845833	3289	-4035	-5608	-15888	7423	-14697	3231	-13805	773	-14776	-420	-13581	1608	-15311	-939	-11151	873	-1735	1815	-14354	-836	-8532	8291	-10667	-749	-8420	6744	-9273	-2612	-7501	7400	-6648	-147	-128	-119	-62	-62	-57	-113	39	-154	16	33	-75	-22	-60	78	-30	0
0.846667	4192	-4139	-5623	-15876	7451	-14704	3086	-13709	438	-14997	-440	-13763	1279	-15499	-939	-11271	3689	-1764	1831	-14430	-464	-8525	8274	-10619	-1849	-8396	6787	-9311	-2239	-7396	7491	-6785	-147	-127	-120	-68	-63	-57	-104	40	-150	19	30	-84	-22	-56	78	-34	-3
0.847500	4186	-4228	-5636	-15878	7532	-14741	2930	-13604	450	-15173	-478	-13931	1467	-15696	-938	-11390	3126	-1798	1848	-14503	-193	-8524	8242	-10569	-3622	-8377	6834	-9347	-1326	-7276	7580	-6922	-147	-125	-120	-67	-62	-58	-107	52	-153	18	30	-75	-21	-58	80	-29	1
0.848333	3093	-4305	-5646	-15872	7621	-14778	2777	-13490	506	-15384	-533	-14076	1607	-15855	-941	-11511	-573	-1837	1860	-14573	-316	-8524	8208	-10542	-2325	-8362	6884	-9386	-1766	-7152	7659	-7065	-148	-129	-122	-70	-63	-59	-108	40	-150	17	26	-79	-24	-61	79	-30	0
0.849167	2980	-4370	-5653	-15875	7576	-14824	2616	-13366	304	-15559	-611	-14201	1703	-16005	-941	-11629	2003	-1868	1868	-14637	-290	-8530	8173	-10467	-1193	-8347	6944	-9411	-2005	-7015	7740	-7196	-147	-128	-121	-66	-60	-52	-104	41	-149	20	37	-76	-19	-57	81	-28	-4
0.850000	2547	-4416	-5651	-15868	7551	-14874	2471	-13233	236	-15709	-697	-14304	2071	-16189	-947	-11738	-351	-1941	1882	-14690	-81	-8536	8135	-10416	-515	-8327	7001	-9440	-2031	-6878	7803	-7335	-149	-127	-118	-65	-61	-52	-105	43	-149	19	33	-76	-15	-57	77	-29	3
0.850833	1882	-4454	-5646	-15854	7550	-14927	2333	-13097	202	-15842	-798	-14387	2317	-16345	-951	-11840	-141	-2005	1887	-14741	107	-8542	8102	-10373	297	-8313	7061	-9467	-2400	-6743	7862	-7480	-148	-130	-120	-74	-61	-56	-104	42	-149	19	34	-75	-19	-57	82	-28	0
0.851667	1393	-4478	-5639	-15861	7502	-14991	2204	-12965	172	-15960	-912	-14472	2642	-16504	-961	-11929	-578	-2073	1887	-14787	321	-8556	8065	-10329	969	-8293	7119	-9495	-2629	-6620	7906	-7608	-146	-125	-120	-64	-64	-60	-109	38	-152	19	34	-76	-21	-61	79	-31	-1
0.852500	370	-4499	-5626	-15863	7663	-15062	2086	-12849	501	-16058	-1035	-14538	3062	-16664	-978	-12005	-3290	-2150	1880	-14835	482	-8570	8032	-10303	2664	-8274	7167	-9523	-2947	-6506	7928	-7742	-152	-130	-141	-68	-66	-58	-107	39	-151	15	29	-80	-26	-61	77	-33	-7
0.853333	-869	-4504	-5606	-15859	7870	-15137	1985	-12699	883	-16135	-1162	-14594	3475	-16807	-991	-12067	-105	-2228	1871	-14874	562	-8581	8004	-10278	3282	-8247	7228	-9542	-2934	-6403	7942	-7868	-148	-127	-120	-68	-65	-59	-109	38	-151	20	29	-78	-21	-60	80	-29	0
0.854167	-1334	-4511	-5581	-15854	7727	-15216	1904	-12570	962	-16194	-1290	-14640	4018	-16947	-1004	-12106	-3211	-2311	1859	-14909	587	-8588	7983	-10250	3402	-8215	7263	-9565	-3342	-6322	7936	-7991	-150	-120	-121	-58	-62	-57	-109	37	-154	13	30	-76	-23	-59	80	-30	-1
0.855000	-1106	-4510	-5553	-15849	7634	-15291	1837	-12449	845	-16238	-1412	-14682	4193	-17087	-1044	-12136	-3245	-2396	1839	-14944	706	-8602	7963	-10230	4470	-8182	7301	-9581	-4130	-6258	7917	-8109	-145	-130	-122	-67	-63	-57	-107	38	-151	16	33	-76	-21	-38	80	-29	-3
0.855833	-1165	-4510	-5518	-15839	8344	-15371	1786	-12370	988	-16272	-1534	-14723	4953	-17219	-1082	-12153	1980	-2480	1821	-14979	1061	-8605	7946	-10220	2447	-8146	7327	-9597	-3244	-6215	7872	-8226	-150	-120	-121	-60	-63	-58	-107	41	-153	18	30	-77	-18	-57	80	-32	0
0.856667	-1740	-4508	-5482	-15828	9490	-15454	1751	-12225	1336	-16293	-1644	-14764	6121	-17347	-1128	-12163	-4252	-2563	1806	-15016	1076	-8608	7929	-10209	2159	-8104	7346	-9611	-3353	-6199	7815	-8341	-153	-129	-127	-68	-63	-61	-111	35	-154	17	30	-79	-23	-62	76	-35	-1
0.857500	-1960	-4496	-5441	-15812	9705	-15527	1728	-12132	1744	-16300	-1747	-14802	7342	-17465	-1182	-12164	520	-2633	1781	-15055	1100	-8610	7913	-10196	1901	-8058	7361	-9617	-3370	-6200	7750	-8437	-147	-128	-149	-64	-60	-61	-107	58	-152	19	33	-75	-18	-59	81	-28	-1
0.858333	-2248	-4488	-5397	-15800	8758	-15605	1726	-12038	1911	-16307	-1832	-14839	8447	-17577	-1244	-12160	-1667	-2702	1763	-15098	988	-8612	7903	-10177	1962	-8013	7364	-9628	-3102	-6233	7658	-8541	-152	-129	-121	-67	-63	-65	-109	36	-153	17	30	-79	-23	-61	77	-31	-1
0.859167	-2766	-4475	-5354	-15787	7583	-15686	1729	-11960	1770	-16310	-1908	-14883	9171	-17680	-1309	-12158	-1473	-2737	1746	-15146	780	-8611	7894	-10168	2186	-7966	7363	-9636	-3128	-6278	7563	-8635	-150	-130	-122	-56	-63	-65	-112	36	-151	17	32	-80	-25	-59	77	-29	-3
0.860000	-2343	-4470	-5304	-15771	6540	-15760	1751	-11890	1041	-16307	-1975	-14927	8887	-17771	-1388	-12165	1033	-2813	1729	-15195	701	-8606	7873	-10148	1729	-7921	7355	-9640	-2990	-6346	7461	-8723	-151	-132	-124	-69	-65	-60	-108	37	-154	15	28	-84	-25	-84	78	-33	-4
0.860833	-2067	-4440	-5247	-15775	5802	-15828	1779	-11831	639	-16305	-2028	-14974	8394	-17855	-1465	-12176	2161	-2857	1724	-15253	905	-8603	7876	-10123	-586	-7879	7343	-9642	-1874	-6428	7356	-8794	-150	-131	-124	-69	-55	-62	-108	37	-154	17	32	-76	-23	-59	80	-34	-1
0.861667	-3092	-4413	-5213	-15743	5145	-15890	1819	-11779	564	-16304	-2073	-15020	7388	-17929	-1543	-12200	-2124	-2885	1720	-15316	829	-8596	7865	-10094	-576	-7840	7326	-9641	-1854	-6529	7252	-8884	-150	-132	-124	-69	-60	-62	-108	39	-154	15	29	-79	-23	-56	80	-28	-3
0.862500	-3299	-4378	-5162	-15731	4701	-15954	1847	-11737	407	-16303	-2082	-15068	5723	-17988	-1628	-12234	404	-2905	1725	-15374	879	-8589	7860	-10057	-32	-7802	7319	-9638	-2099	-6635	7159	-8955	-149	-139	-124	-65	-62	-57	-100	39	-152	18	34	-76	-19	-57	79	-34	0
0.863333	-3261	-4329	-5111	-15725	4617	-16009	1911	-11704	503	-16305	-2131	-15115	4002	-18049	-1698	-12282	-896	-2912	1732	-15444	988	-8588	7853	-10021	-327	-7774	7306	-9636	-1691	-6756	7075	-9023	-146	-126	-121	-72	-62	-60	-105	39	-154	17	33	-77	-23	-57	78	-30	-1
0.864167	-3514	-4281	-5055	-15726	4508	-16064	1963	-11678	831	-16307	-2147	-15165	2319	-18098	-1770	-12351	-1287	-2914	1744	-15517	1086	-8586	7846	-9982	-921	-7754	7302	-9630	-1504	-6880	7003	-9089	-148	-127	-124	-67	-61	-61	-105	39	-147	19	32	-78	-23	-59	79	-36	-3
0.865000	-3685	-4220	-5005	-15737	4238	-16119	2011	-11659	1107	-16319	-2161	-15210	1196	-18141	-1838	-12426	41	-2907	1755	-15594	1470	-8592	7840	-9946	-2256	-7746	7299	-9625	-1214	-7006	6952	-9141	-149	-131	-127	-72	-66	-62	-109	35	-154	13	30	-80	-35	-62	76	-34	0
0.865833	-3931	-4146	-4954	-15751	3925	-16188	2057	-11650	1290	-16327	-2164	-15254	543	-18176	-1899	-12516	-2292	-2889	1768	-15674	1799	-8594	7845	-9892	-2920	-7737	7304	-9617	-986	-7134	6930	-9187	-148	-128	-147	-68	-60	-60	-107	39	-152	18	27	-79	-23	-60	77	-33	0
0.866667	-4461	-4059	-4906	-15780	3451	-16212	2102	-11641	1206	-16337	-2168	-15290	11	-18196	-1940	-12609	587	-2867	1780	-15758	1990	-8605	7850	-9847	-3686	-7741	7319	-9606	-822	-7252	6928	-9226	-148	-131	-127	-69	-65	-59	-108	40	-150	15	30	-80	-21	-52	78	-41	-3
0.867500	-4461	-3960	-4853	-15812	2496	-16250	2140	-11636	594	-16349	-2167	-15318	-221	-18215	-1986	-12710	-39	-2830	1792	-15835	2220	-8618	7861	-9799	-5231	-7751	7346	-9595	-824	-7368	6956	-9248	-149	-130	-126	-67	-57	-50	-107	43	-151	13	34	-80	-19	-55	79	-31	1
0.868333	-3982	-3852	-4811	-15856	1268	-16287	2173	-11638	-604	-16353	-2157	-15335	-242	-18227	-2017	-12815	-2809	-2796	1794	-15916	2501	-8638	7857	-9759	-4881	-7768	7392	-9580	-1475	-7474	7010	-9274	-150	-132	-126	-68	-61	-58	-105	41	-152	19	32	-78	-23	-59	82	-32	0
0.869167	-3438	-3738	-4769	-15911	103	-16320	2196	-11643	-2029	-16366	-2142	-15347	936	-18231	-2023	-12914	4191	-2753	1792	-16002	3005	-8661	7899	-9722	-7248	-7794	7443	-9564	-612	-7571	7094	-9280	-150	-127	-121	-66	-85	-57	-107	40	-153	18	34	-75	-23	-57	81	-31	-1
0.870000	-3609	-3614	-4730	-15976	-1040	-16352	2207	-11648	-3426	-16373	-2120	-15352	3443	-18233	-2055	-13014	-2544	-2701	1781	-16086	3125	-8693	7929	-9690	-8170	-7820	7505	-9543	-720	-7652	7204	-9279	-151	-126	-122	-64	-60	-52	-103	40	-159	21	35	-74	-19	-50	79	-31	-1
0.870833	-3537	-3485	-4700	-16054	-1923	-16376	2209	-11656	-4777	-16376	-2096	-15347	6033	-18229	-2064	-13099	687	-2649	1759	-16168	3270	-8737	7957	-9667	-7909	-7856	7574	-9522	-1275	-7725	7339	-9266	-147	-124	-121	-64	-61	-55	-108	41	-148	21	36	-73	-16	-55	80	-28	1
0.871667	-3504	-3358	-4676	-16132	-2559	-16396	2202	-11665	-5935	-16386	-2065	-15340	7946	-18223	-2074	-13182	-283	-2600	1722	-16255	3312	-8783	7994	-9653	-7334	-7900	7653	-9501	-1263	-7787	7492	-9248	-146	-128	-120	-67	-59	-55	-109	40	-150	18	33	-78	-23	-62	69	-32	0
0.872500	-3693	-3230	-4662	-16229	-3096	-16419	2182	-11674	-6646	-16395	-2029	-15323	9209	-18216	-2077	-13248	-1667	-2551	1674	-16344	3222	-8843	8029	-9644	-6098	-7951	7733	-9479	-1678	-7834	7667	-9222	-132	-129	-122	-64	-65	-59	-108	41	-153	17	32	-77	-24	-62	77	-32	-6
0.873333	-3207	-3099	-4652	-16326	-3537	-16431	2154	-11678	-7231	-16395	-1990	-15303	9228	-18203	-2080	-13294	99	-2494	1624	-16426	3209	-8911	8070	-9645	-4910	-8006	7807	-9452	-2349	-7868	7856	-9189	-152	-129	-124	-69	-65	-60	-110	38	-159	12	28	-80	-25	-58	78	-34	0
0.874167	-2289	-2975	-4652	-16433	-3988	-16439	2119	-11683	-7403	-16393	-1945	-15273	8263	-18184	-2081	-13326	2340	-2443	1562	-16511	3359	-8974	8117	-9652	-5607	-8059	7908	-9419	-1964	-7882	8062	-9150	-148	-130	-103	-66	-63	-57	-107	38	-152	15	32	-77	-23	-59	81	-33	-4
0.875000	-3160	-2852	-4649	-16535	-4405	-16442	2092	-11677	-6628	-16392	-1892	-15241	7113	-18159	-2084	-13340	-2237	-2388	1486	-16588	3291	-9049	8171	-9668	-4175	-8121	7991	-9388	-2357	-7886	8269	-9111	-147	-126	-124	-69	-63	-56	-108	41	-155	16	30	-76	-21	-45	82	-33	0
0.875833	-3633	-2733	-4652	-16649	-5003	-16435	2055	-11670	-5470	-16367	-1842	-15208	5771	-18130	-2093	-13332	-739	-2334	1439	-16670	3273	-9130	8209	-9689	-1281	-8187	8069	-9362	-3521	-7883	8484	-9073	-143	-127	-125	-68	-61	-56	-104	42	-153	17	34	-75	-18	-57	82	-35	-1
0.876667	-3573	-2618	-4660	-16755	-5747	-16438	2021	-11657	-3963	-16381	-1790	-15172	4596	-18095	-2102	-13305	-654	-2289	1374	-16750	3265	-9223	8253	-9720	657	-8259	8140	-9325	-4049	-7871	8698	-9034	-148	-127	-122	-66	-61	-59	-105	38	-154	17	30	-75	-21	-57	84	-32	1
0.877500	-3921	-2513	-4674	-16865	-6556	-16433	1987	-11642	-2301	-16375	-1738	-15145	3533	-18060	-2125	-13262	-2411	-2235	1315	-16826	3180	-9313	8297	-9753	2363	-8332	8206	-9292	-4632	-7854	8904	-8998	-147	-125	-121	-67	-60	-56	-105	41	-150	19	35	-76	-22	-59	80	-31	0
0.878333	-4218	-2416	-4685	-16977	-7304	-16425	1955	-11618	-711	-16368	-1694	-15115	2315	-18015	-2146	-13203	-845	-2192	1260	-16907	3230	-9400	8340	-9793	3420	-8416	8259	-9260	-5115	-7833	9104	-8970	-147	-128	-119	-67	-63	-60	-105	41	-152	18	34	-76	-22	-58	82	-31	-1
0.879167	-4714	-2325	-4702	-17084	-8048	-16414	1929	-11589	872	-16369	-1632	-15094	625	-17963	-2205	-13128	-3277	-2146	1211	-16978	3328	-9519	8379	-9840	4832	-8510	8297	-9228	-5567	-7812	9288	-8948	-142	-127	-120	-69	-62	-63	-97	40	-152	15	29	-78	-22	-58	82	-31	-1
0.880000	-5553	-2241	-4727	-17187	-8923	-16406	1912	-11555	2467	-16356	-1630	-15072	-1459	-17910	-2209	-13045	-1824	-2103	1176	-17048	3465	-9640	8417	-9886	6270	-8610	8332	-9195	-6166	-7794	9457	-8928	-148	-131	-125	-70	-63	-60	-105	38	-155	0	32	-76	-24	-57	87	-31	-8
0.880833	-5744	-2163	-4749	-17283	-9871	-16386	1898	-11520	3592	-16356	-1613	-15059	-3849	-17853	-2250	-12941	-82	-2071	1158	-17120	3515	-9739	8450	-9938	5532	-8714	8354	-9167	-6516	-7781	9605	-8911	-142	-128	-121	-68	-63	-60	-107	34	-152	18	33	-77	-21	-57	81	-35	-4
0.881667	-5360	-2090	-4776	-17376	-11069	-16389	1887	-11475	4287	-16352	-1607	-15049	-6878	-17788	-2296	-12825	-4052	-2034	1150	-17188	3460	-9851	8474	-9991	6102	-8828	8369	-9143	-7321	-7778	9733	-8903	-149	-130	-124	-68	-62	-62	-105	34	-153	18	33	-77	-22	-60	78	-30	-1
0.882500	-4459	-2019	-4804	-17464	-12380	-16388	1883	-11425	4759	-16348	-1586	-15041	-10414	-17721	-2336	-12710	4154	-1997	1161	-17251	3743	-9970	8512	-10046	4212	-8943	8377	-9118	-6733	-7779	9859	-8887	-147	-126	-117	-64	-60	-62	-108	39	-152	21	37	-73	-22	-55	85	-30	-1
0.883333	-4122	-1948	-4831	-17544	-13501	-16372	1883	-11367	5111	-16341	-1627	-15035	-13814	-17655	-2382	-12580	116	-1962	1187	-17314	3896	-10089	8559	-10103	2300	-9074	8378	-9102	-6115	-7799	9920	-8878	-147	-124	-119	-64	-60	-59	-103	40	-151	19	37	-73	-22	-56	88	-28	2
0.884167	-3589	-1887	-4872	-17620	-14616	-16364	1888	-11310	5158	-16350	-1655	-15031	-17382	-17584	-2429	-12444	1718	-1934	1225	-17379	3996	-10208	8576	-10160	1791	-9208	8375	-9088	-6231	-7826	9976	-8870	-145	-148	-120	-66	-62	-60	-96	40	-149	21	35	-77	-19	-53	89	-26	0
0.885000	-2946	-1827	-4908	-17689	-15604	-16358	1894	-11253	4869	-16349	-1697	-15026	-20927	-17515	-2476	-12292	3512	-1907	1275	-17422	4120	-10330	8603	-10227	605	-9344	8365	-9082	-5758	-7872	10006	-8865	-148	-126	-124	-65	-61	-59	-107	41	-152	18	34	-76	-22	-56	84	-29	-1
0.885833	-2350	-1774	-4956	-17754	-16352	-16352	1890	-11188	4196	-16353	-1748	-15011	-24243	-17454	-2527	-12133	1914	-1879	1329	-17488	4184	-10452	8633	-10293	-497	-9482	8360	-9080	-5206	-7915	10014	-8857	-151	-128	-122	-65	-64	-58	-108	40	-153	17	35	-74	-22	-57	82	-30	-5
0.886667	-1465	-1718	-5004	-17813	-17110	-16349	1885	-11130	3079	-16361	-1807	-14989	-27317	-17392	-2576	-11964	3385	-1853	1397	-17539	4221	-10576	8663	-10365	-1344	-9625	8359	-9086	-4829	-8014	10005	-8846	-150	-128	-120	-66	-63	-58	-107	39	-158	26	36	-75	-22	-56	86	-45	0
0.887500	107	-1671	-5053	-17868	-17870	-16343	1877	-11069	1610	-16371	-1867	-14953	-29452	-17341	-2624	-11780	6471	-1826	1469	-17585	4451	-10696	8697	-10438	-4045	-9760	8356	-9098	-3278	-8108	9974	-8840	-149	-124	-125	-67	-63	-58	-105	42	-154	20	32	-72	-26	-57	81	-29	-1
0.888333	98	-1623	-5106	-17917	-18477	-16335	1860	-11010	242	-16381	-1930	-14903	-29241	-17291	-2670	-11580	2565	-1799	1540	-17628	4497	-10817	8732	-10498	-5548	-9888	8355	-9120	-1968	-8214	9933	-8825	-147	-127	-119	-66	-62	-62	-110	42	-151	20	34	-74	-18	-56	79	-28	0
0.889167	46	-1583	-5160	-17959	-18949	-16321	1838	-10962	-1412	-16390	-1991	-14843	-28707	-17228	-2714	-11367	1978	-1771	1610	-17663	4415	-10932	8772	-10611	-4691	-10014	8359	-9150	-1896	-8334	9877	-8820	-146	-126	-120	-65	-73	-60	-103	43	-150	21	30	-74	-21	-58	84	-26	1
0.890000	610	-1545	-5216	-17998	-19347	-16306	1804	-10915	-3351	-16401	-2061	-14764	-28488	-17219	-2761	-11154	3108	-1745	1672	-17697	4311	-11047	8813	-10708	-4634	-10131	8362	-9190	-1295	-8461	9811	-8810	-152	-130	-122	-69	-63	-59	-109	41	-151	15	40	-76	-25	-53	82	-28	-4
0.890833	747	-1514	-5266	-18034	-19679	-16283	1759	-10882	-5353	-16407	-2122	-14669	-27940	-17195	-2803	-10930	-45	-1720	1737	-17723	4112	-11155	8859	-10810	-4221	-10239	8375	-9236	-822	-8599	9750	-8801	-146	-127	-117	-65	-58	-56	-104	42	-151	16	34	-72	-21	-52	82	-28	0
0.891667	771	-1483	-5314	-18059	-19806	-16248	1711	-10865	-7343	-16407	-2170	-14567	-26075	-17175	-2843	-10720	852	-1692	1798	-17749	3936	-11260	8903	-10927	-3831	-10333	8386	-9298	-505	-8747	9679	-8807	-150	-125	-121	-69	-63	-59	-105	41	-134	8	30	-75	-26	-56	79	-38	-4
0.892500	585	-1457	-5365	-18078	-19808	-16204	1640	-10870	-9241	-16401	-2220	-14458	-22091	-17163	-2884	-10514	-1785	-1666	1834	-17765	3595	-11371	8944	-11057	-2928	-10418	8397	-9368	-317	-8903	9610	-8819	-154	-129	-122	-72	-67	-61	-110	35	-154	16	34	-79	-25	-57	78	-30	-5
0.893333	-29	-1435	-5406	-18085	-19755	-16139	1567	-10900	-10522	-16379	-2258	-14346	-17963	-17154	-2920	-10340	-2738	-1636	1871	-17782	3103	-11467	8994	-11196	-939	-10489	8415	-9450	-427	-9058	9554	-8840	-152	-128	-120	-66	-60	-56	-107	43	-151	18	32	-79	-25	-56	77	-40	-7
0.894167	-282	-1411	-5449	-18088	-19645	-16041	1483	-10961	-11682	-16343	-2292	-14241	-13573	-17133	-2949	-10198	-483	-1611	1902	-17795	2682	-11559	9035	-11348	-818	-10551	8435	-9543	-178	-9213	9518	-8871	-147	-126	-120	-91	-66	-58	-105	42	-151	20	34	-77	-22	-57	80	-28	2
0.895000	-23	-1389	-5484	-18073	-19593	-15950	1390	-11054	-12725	-16286	-2321	-14153	-8664	-17114	-2978	-10109	-5990	-1588	1930	-17801	2126	-11645	9077	-11515	799	-10611	8447	-9653	-1009	-9373	9466	-8921	-145	-125	-120	-68	-62	-58	-102	41	-162	15	29	-77	-21	-55	81	-30	1
0.895833	747	-1368	-5519	-18047	-19659	-15822	1302	-11185	-13570	-16204	-2348	-14081	-3742	-17086	-3001	-10085	-434	-1563	1944	-17808	1796	-11729	9114	-11695	1313	-10662	8463	-9771	-934	-9532	9442	-8966	-147	-128	-125	-66	-61	-57	-102	42	-151	16	33	-76	-19	-55	81	-28	0
0.896667	711	-1349	-5551	-18011	-19579	-15669	1182	-11356	-13865	-16098	-2373	-14042	1559	-17048	-3019	-10129	-2049	-1533	1963	-17813	1453	-11808	9144	-11893	118	-10711	8482	-9900	191	-9692	9428	-9066	-147	-124	-118	-63	-60	-57	-104	34	-156	18	34	-77	-21	-56	81	-29	-4
0.897500	771	-1327	-5580	-17959	-19600	-15492	1071	-11564	-13874	-15959	-2400	-14029	6224	-16994	-3028	-10252	-4230	-1517	1979	-17814	1098	-11882	9168	-12107	900	-10762	8496	-10062	-1	-9850	9429	-9164	-146	-137	-116	-65	-59	-58	-103	41	-152	18	36	-77	-21	-57	81	-32	-3
0.898333	865	-1305	-5609	-17901	-19507	-15295	954	-11814	-13526	-15789	-2433	-14063	10372	-16927	-3031	-10458	-1121	-1492	1981	-17819	871	-11960	9182	-12342	940	-10818	8510	-10219	114	-10015	9443	-9275	-148	-129	-121	-69	-65	-62	-109	37	-156	15	29	-79	-26	-57	78	-33	-6
0.899167	937	-1283	-5638	-17830	-19218	-15076	844	-12099	-12843	-15585	-2479	-14140	14376	-16837	-3030	-10740	-3758	-1467	2016	-17815	508	-12032	9202	-12583	1068	-10875	8526	-10392	141	-10177	9472	-9395	-142	-125	-120	-66	-64	-58	-109	38	-153	16	28	-79	-25	-60	75	-31	-4
0.900000	1155	-1251	-5661	-17746	-18932	-14831	727	-12407	-11791	-15338	-2531	-14255	17721	-16720	-2997	-11111	-2618	-1429	2039	-17807	209	-12099	9210	-12843	1432	-10945	8546	-10581	-124	-10341	9514	-9525	-150	-127	-122	-69	-65	-59	-109	39	-131	16	41	-79	-25	-62	77	-31	-1
0.900833	2370	-1219	-5681	-17650	-18691	-14579	622	-12736	-10373	-15060	-2604	-14421	19980	-16583	-2984	-11553	717	-1392	2074	-17796	275	-12181	9224	-13123	-87	-11027	8569	-10816	432	-10498	9572	-9661	-148	-130	-125	-68	-64	-63	-109	38	-153	11	26	-81	-25	-59	79	-33	-4
0.901667	2315	-1185	-5698	-17554	-18125	-14317	520	-13081	-7927	-14744	-2692	-14630	21894	-16422	-2951	-12050	-1268	-1355	2105	-17772	287	-12253	9235	-13403	-1902	-11121	8602	-10994	1322	-10671	9639	-9794	-149	-131	-122	-68	-63	-60	-109	41	-154	9	43	-78	-25	-59	79	-31	-5
0.902500	1636	-1149	-5701	-17448	-17482	-14053	425	-13431	-5285	-14404	-2803	-14871	22850	-16238	-2910	-12594	-3261	-1296	2165	-17737	133	-12332	9249	-13703	-1061	-11228	8642	-11214	723	-10826	9719	-9927	-142	-130	-120	-72	-63	-57	-107	40	-154	13	33	-74	-22	-58	80	-29	-4
0.903333	1975	-1114	-5725	-17342	-16713	-13796	337	-13779	-2767	-14044	-2933	-15139	23013	-16031	-2871	-13170	-402	-1228	2225	-17695	132	-12418	9269	-14029	-889	-11351	8697	-11447	520	-11017	9810	-10051	-149	-128	-122	-66	-58	-57	-105	41	-170	17	32	-66	-21	-57	81	-30	-1
0.904167	2313	-1080	-5728	-17245	-15853	-13566	249	-14115	-99	-13689	-3085	-15436	22426	-15816	-2838	-13748	-2671	-1160	2282	-17645	63	-12512	9292	-14339	-717	-11488	8766	-11684	589	-11200	9899	-10162	-146	-128	-119	-65	-63	-60	-111	42	-151	22	35	-76	-21	-57	80	-28	0
0.905000	2622	-1050	-5728	-17141	-14959	-13358	170	-14432	2437	-13323	-3265	-15733	21006	-15585	-2822	-14324	-1117	-1074	2353	-17578	23	-12612	9334	-14667	-773	-11637	8847	-11925	554	-11385	10022	-10259	-148	-129	-121	-67	-62	-58	-108	40	-130	22	32	-75	-19	-57	81	-30	-3
0.905833	2969	-1023	-5727	-17048	-14156	-13204	85	-14720	4789	-12997	-3465	-16021	18927	-15347	-2826	-14854	-2002	-981	2429	-17500	-17	-12724	9380	-15005	-1045	-11795	8947	-12172	649	-11574	10148	-10334	-147	-128	-120	-67	-61	-58	-109	42	-149	19	32	-78	-22	-62	78	-31	0
0.906667	2920	-999	-5701	-16964	-13512	-13086	-5	-14975	7111	-12717	-3693	-16288	16247	-15114	-2873	-15328	-3442	-884	2507	-17410	-233	-12847	9446	-15337	-221	-11965	9068	-12413	440	-11769	10285	-10382	-151	-130	-122	-67	-67	-58	-110	37	-158	16	30	-79	-19	-61	77	-33	-4
0.907500	2904	-989	-5677	-16887	-12927	-13039	-107	-15196	9131	-12513	-3925	-16513	12779	-14882	-2961	-15725	603	-769	2590	-17299	-390	-12977	9530	-15673	-1062	-12131	9216	-12641	606	-11932	10441	-10398	-145	-127	-122	-67	-61	-57	-105	43	-151	19	35	-75	-21	-55	82	-29	1
0.908333	3426	-974	-5628	-16813	-12385	-13057	-219	-15371	10644	-12391	-4177	-16681	8982	-14663	-3102	-16023	-3774	-650	2702	-17173	-802	-13115	9633	-16006	-1335	-12299	9380	-12872	79	-12142	10605	-10390	-146	-127	-120	-68	-58	-57	-105	44	-153	18	33	-75	-21	-56	81	-27	0
0.909167	4400	-968	-5576	-16752	-12049	-13159	-353	-15509	11741	-12372	-4434	-16788	5041	-14464	-3312	-16222	-220	-531	2763	-17037	-1153	-13262	9754	-16331	-1199	-12464	9571	-13086	-319	-12325	10790	-10347	-148	-129	-120	-63	-62	-53	-105	44	-152	20	35	-70	-19	-53	84	-28	-3
0.910000	4910	-970	-5509	-16698	-11768	-13348	-521	-15614	12915	-12477	-4702	-16809	1607	-14297	-3595	-16308	2410	-407	2847	-16892	-1522	-13422	9891	-16652	-3583	-12620	9779	-13288	865	-12502	10988	-10274	-149	-124	-119	-63	-62	-55	-103	42	-150	21	36	-66	-19	-53	85	-29	1
0.910833	5282	-974	-5425	-16651	-11527	-13619	-720	-15681	13788	-12707	-4970	-16751	-1532	-14141	-3955	-16287	-2372	-291	2933	-16729	-2166	-13586	10053	-16964	-3227	-12763	10001	-13478	655	-12672	11200	-10178	-151	-124	-116	-64	-61	-51	-104	43	-151	23	37	-69	-21	-53	82	-28	0
0.911667	5763	-991	-5337	-16617	-11206	-13978	-958	-15725	14245	-13062	-5246	-16602	-4384	-14032	-4403	-16163	2256	-178	3008	-16569	-2690	-13752	10220	-17267	-2890	-12900	10237	-13657	595	-12828	11426	-10058	-149	-125	-116	-66	-64	-57	-107	43	-155	19	38	-73	-17	-53	81	-27	-3
0.912500	6225	-1010	-5241	-16595	-10904	-14413	-1241	-15785	14541	-13559	-5519	-16367	-6509	-13957	-4904	-15949	-755	-74	3083	-16409	-3234	-13927	10408	-17568	-2198	-13028	10479	-13828	507	-12977	11666	-9917	-139	-126	-118	-67	-62	-56	-109	42	-151	20	32	-76	-25	-58	84	-27	-3
0.913333	6595	-1029	-5131	-16567	-10568	-14929	-1568	-15758	14664	-14164	-5787	-16035	-7666	-13917	-5478	-15660	78	25	3153	-16238	-3804	-14096	10612	-17861	-1624	-13140	10734	-13979	128	-13100	11914	-9763	-148	-122	-118	-65	-65	-53	-104	44	-153	34	35	-76	-26	-51	86	-21	-1
0.914167	7840	-1039	-5016	-16548	-10217	-15505	-1952	-15764	14155	-14869	-6053	-15630	-8193	-13910	-6110	-15318	2722	116	3219	-16090	-4252	-14256	10821	-18152	-2140	-13243	10978	-14125	131	-13215	12163	-9601	-148	-125	-124	-63	-64	-52	-103	41	-153	17	33	-72	-24	-53	85	-24	-1
0.915000	8226	-1056	-4897	-16536	-9689	-16133	-2364	-15771	13637	-15651	-6314	-15152	-7125	-13940	-6787	-14940	2041	196	3282	-15945	-4614	-14415	11035	-18441	-3346	-13342	11215	-14265	689	-13314	12416	-9448	-150	-131	-125	-67	-64	-60	-107	42	-153	9	33	-75	-19	-55	84	-25	-7
0.915833	7473	-1064	-4772	-16527	-8994	-16792	-2828	-15794	12853	-16478	-6566	-14622	-4930	-13995	-7480	-14571	-1504	275	3344	-15812	-5227	-14560	11254	-18720	-1666	-13432	11441	-14393	-317	-13396	12667	-9295	-147	-126	-121	-65	-63	-56	-107	43	-153	20	33	-72	-22	-53	85	-24	-1
0.916667	7475	-1060	-4643	-16525	-8041	-17462	-3321	-15826	11684	-17336	-6816	-14056	-2089	-14073	-8177	-14218	1483	340	3403	-15690	-5679	-14684	11476	-19029	-460	-13524	11646	-14538	-1250	-13468	12905	-9159	-148	-121	-121	-79	-61	-55	-103	49	-151	20	35	-74	-21	-53	85	-28	2
0.917500	7325	-1045	-4519	-16517	-6879	-18129	-3844	-15885	10489	-18151	-7060	-13474	1356	-14161	-8844	-13899	-636	402	3461	-15588	-6021	-14805	11693	-19338	182	-13621	11825	-14687	-1655	-13531	13123	-9048	-150	-124	-118	-66	-60	-56	-104	43	-152	18	37	-73	-21	-51	86	-26	0
0.918333	7050	-1025	-4403	-16524	-5546	-18779	-4384	-15962	9097	-18925	-7298	-12912	5206	-14253	-9460	-13640	-188	457	3514	-15506	-6360	-14907	11904	-19659	630	-13727	11971	-14846	-2245	-13591	13332	-8966	-147	-126	-121	-65	-65	-53	-105	42	-151	20	36	-85	-28	-53	82	-15	0
0.919167	6946	-992	-4283	-16533	-4162	-19386	-4928	-16073	7452	-19613	-7524	-12392	9438	-14336	-10004	-13443	-149	505	3564	-15440	-6541	-14999	12099	-19992	814	-13845	12078	-15018	-2734	-13647	13509	-8921	-150	-127	-121	-68	-63	-55	-104	41	-153	17	34	-74	-18	-53	80	-28	-4
0.920000	6322	-951	-4166	-16543	-2670	-19932	-5455	-16208	6026	-20178	-7754	-11944	13910	-14397	-10448	-13315	-2455	544	3620	-15387	-6541	-15082	12285	-20347	2145	-13982	12145	-15214	-3419	-13710	13654	-8920	-148	-125	-121	-67	-50	-55	-108	44	-154	18	29	-77	-23	-56	79	-25	0
0.920833	5547	-901	-4058	-16560	-962	-20402	-5956	-16371	4754	-20593	-7968	-11583	18180	-14427	-10764	-13254	1267	598	3674	-15352	-6531	-15153	12452	-20712	1839	-14138	12165	-15432	-3518	-13785	13773	-8963	-152	-129	-126	-64	-63	-58	-107	41	-154	19	33	-74	-22	-56	80	-28	-7
0.921667	5235	-838	-3943	-16576	932	-20776	-6412	-16552	3388	-20835	-8193	-11340	21743	-14410	-10941	-13251	-1149	648	3730	-15321	-6493	-15224	12603	-21097	871	-14318	12151	-15679	-3985	-13878	13861	-9050	-148	-125	-121	-64	-63	-76	-104	40	-151	18	34	-74	-23	-55	82	-27	0
0.922500	5271	-773	-3831	-16598	2871	-21056	-6796	-16754	1940	-20892	-8360	-11233	23922	-14345	-10960	-13290	-559	696	3793	-15303	-6330	-15292	12737	-21502	1225	-14520	12093	-15957	-4844	-13987	13909	-9190	-147	-125	-119	-66	-61	-57	-104	44	-149	20	34	-75	-21	-53	84	-26	-1
0.923333	5230	-700	-3714	-16622	4759	-21227	-7141	-16968	830	-20758	-8538	-11279	25297	-14223	-10838	-13363	5100	746	3850	-15289	-5941	-15377	12846	-21920	-1401	-14754	11985	-16256	-3669	-14125	13927	-9370	-148	-127	-124	-67	-62	-59	-110	43	-152	17	29	-77	-19	-58	81	-30	0
0.924167	4582	-630	-3600	-16654	6212	-21293	-7402	-17194	-31	-20432	-8699	-11482	26086	-14050	-10524	-13436	-1014	801	3914	-15268	-5654	-15465	12936	-22347	-1503	-15010	11844	-16587	-3523	-14297	13918	-9575	-147	-126	-122	-64	-59	-57	-103	42	-151	19	32	-75	-19	-56	86	-28	1
0.925000	4074	-559	-3478	-16679	7470	-21248	-7549	-17412	-806	-19925	-8844	-11829	26100	-13822	-10080	-13494	4061	856	3981	-15246	-5293	-15580	13003	-22780	-1574	-15292	11670	-16938	-3582	-14504	13881	-9861	-147	-129	-125	-68	-63	-60	-93	42	-150	18	32	-75	-22	-57	84	-30	-4
0.925833	3508	-481	-3351	-16684	8647	-21116	-7620	-17625	-1356	-19264	-8974	-12334	25317	-13552	-9496	-13505	1954	915	4057	-15213	-4768	-15721	13054	-23226	-1421	-15602	11470	-17315	-3298	-14747	13822	-10158	-146	-129	-125	-64	-60	-59	-104	41	-151	19	30	-77	-22	-59	81	-29	-5
0.926667	2657	-421	-3216	-16721	9759	-20905	-7608	-17821	-1327	-18471	-9085	-12973	24040	-13253	-8809	-13455	1921	977	4134	-15164	-4138	-15892	13082	-23636	-1043	-15933	11257	-17701	-3123	-15027	13749	-10482	-149	-132	-125	-66	-63	-58	-104	50	-150	13	33	-77	-19	-58	84	-29	-3
0.927500	2574	-351	-3070	-16733	10692	-20625	-7507	-18006	-1194	-17571	-9193	-13721	21899	-12939	-8039	-13312	4218	1052	4220	-15094	-3556	-16101	13100	-24051	-1083	-16280	11042	-18096	-2963	-15342	13673	-10817	-148	-128	-124	-64	-59	-61	-107	39	-154	18	34	-77	-21	-61	84	-30	0
0.928333	2162	-287	-2917	-16739	11229	-20307	-7334	-18160	-553	-16621	-9288	-14548	19815	-12634	-7238	-13079	5017	1131	4309	-15010	-2857	-16352	13099	-24435	-2735	-16645	10824	-18491	-1753	-15692	13588	-11167	-151	-126	-124	-65	-60	-60	-104	42	-152	18	35	-75	-19	-61	81	-30	0
0.929167	224	-222	-2756	-16731	11646	-19966	-7114	-18285	606	-15657	-9376	-15429	17855	-12348	-6429	-12729	415	1216	4408	-14902	-2422	-16645	13096	-24800	-1646	-17023	10621	-18882	-1580	-16065	13518	-11513	-144	-127	-122	-64	-58	-60	-109	41	-150	23	34	-75	-22	-57	82	-25	1
0.930000	-934	-161	-2587	-16714	11799	-19625	-6824	-18381	1543	-14721	-9463	-16329	15753	-12102	-5661	-12271	2727	1311	4513	-14773	-2038	-16981	13085	-25122	-47	-17410	10438	-19254	-1694	-16476	13458	-11854	-145	-122	-124	-62	-59	-92	-108	45	-148	22	36	-74	-19	-58	80	-26	0
0.930833	-2024	-99	-2412	-16683	11765	-19310	-6527	-18441	2377	-13855	-9558	-17210	13891	-11920	-4975	-11708	1324	1413	4619	-14611	-1599	-17362	13075	-25403	813	-17807	10286	-19612	-1232	-16910	13423	-12184	-145	-125	-121	-65	-63	-56	-102	45	-145	20	36	-74	-22	-55	85	-27	1
0.931667	-3407	-34	-2233	-16642	11587	-19042	-6234	-18484	3096	-13100	-9659	-18044	12138	-11821	-4423	-11071	391	1517	4729	-14464	-1246	-17785	13059	-25643	1931	-18212	10172	-19952	-886	-17361	13405	-12505	-148	-129	-124	-68	-66	-61	-113	38	-156	16	37	-76	-24	-59	76	-32	-1
0.932500	-4735	25	-2056	-16588	11212	-18838	-5965	-18504	3713	-12492	-9778	-18784	10676	-11807	-4041	-10373	1016	1622	4842	-14291	-801	-18239	13057	-25830	2644	-18613	10113	-20269	-400	-17825	13429	-12797	-141	-128	-126	-66	-63	-59	-105	39	-155	17	32	-78	-24	-57	81	-31	-7
0.933333	-6253	103	-1871	-16511	10741	-18703	-5735	-18499	4502	-12056	-9905	-19395	9667	-11885	-3863	-9643	-2076	1740	4958	-14105	-471	-18720	13064	-25966	4059	-19010	10106	-20528	-98	-18287	13488	-13065	-149	-129	-121	-65	-62	-52	-104	41	-156	17	33	-76	2	-55	82	-30	-4
0.934167	-8117	180	-1691	-16425	10208	-18660	-5573	-18490	5065	-11821	-10052	-19854	8965	-12064	-3920	-8937	214	1858	5072	-13917	-164	-19227	13086	-26047	4930	-19404	10156	-20765	450	-18750	13584	-13313	-152	-126	-119	-64	-62	-57	-104	40	-158	20	33	-75	-22	-55	81	-32	0
0.935000	-9368	266	-1513	-16335	9582	-18705	-5506	-18479	5194	-11798	-10224	-20135	8374	-12342	-4234	-8274	-539	1979	5182	-13739	-3	-19742	13122	-26078	4466	-19784	10266	-20973	1078	-19209	13705	-13535	-153	-127	-119	-66	-56	-59	-108	41	-131	19	78	-76	-21	-53	79	-31	0
0.935833	-9718	363	-1340	-16238	8859	-18845	-5536	-18478	4959	-11993	-10420	-20241	7647	-12703	-4823	-7703	-3397	2095	5285	-13567	77	-20256	13174	-26055	5614	-20157	10439	-21150	895	-19658	13880	-13737	-147	-125	-119	-65	-62	-57	-102	44	-150	20	35	-75	-23	-70	84	-29	0
0.936667	-9861	461	-1180	-16132	8179	-19074	-5682	-18494	4482	-12419	-10640	-20138	7101	-13140	-5680	-7262	4087	2207	5378	-13421	556	-20764	13248	-25987	3559	-20518	10668	-21300	2728	-20091	14074	-13920	-148	-122	-117	-57	-62	-57	-99	46	-147	22	38	-75	-19	-53	88	-27	3
0.937500	-10752	568	-1029	-16032	7589	-19386	-5946	-18529	3871	-13007	-10884	-19836	7105	-13636	-6787	-6988	-2205	2314	5456	-13292	620	-21253	13338	-25861	2665	-20866	10948	-21427	4048	-20500	14305	-14085	-147	-124	-117	-63	-60	-53	-101	42	-150	23	35	-77	-16	-52	82	-28	1
0.938333	-11133	678	-885	-15931	7005	-19768	-6327	-18594	3033	-13792	-11147	-19346	7517	-14168	-8124	-6899	1562	2407	5519	-13197	618	-21713	13442	-25747	2453	-21197	11277	-21542	4672	-20886	14546	-14240	-151	-128	-120	-66	-61	-53	-101	44	-152	25	36	-77	-25	-51	81	-27	-1
0.939167	-11296	794	-751	-15841	6540	-20207	-6812	-18688	2069	-14717	-11430	-18677	8221	-14719	-9652	-7026	1125	2492	5569	-13135	747	-22143	13558	-25591	1894	-21509	11644	-21641	5743	-21245	14807	-14342	-148	-128	-119	-65	-64	-56	-101	42	-152	18	34	-75	-23	-52	86	-29	-1
0.940000	-11522	911	-631	-15767	6304	-20675	-7387	-18805	967	-15750	-11724	-17854	9255	-15259	-11364	-7371	183	2561	5602	-13115	894	-22526	13686	-25412	1463	-21801	12040	-21736	6568	-21570	15076	-14523	-155	-130	-147	-67	-67	-57	-104	37	-158	19	30	-78	-25	-57	80	-34	-7
0.940833	-11192	1024	-517	-15703	6104	-21166	-8037	-18947	-627	-16853	-12024	-16901	9837	-15773	-13118	-7924	2320	2623	5618	-13131	957	-22854	13825	-25229	1063	-22066	12461	-21830	7109	-21857	15358	-14641	-151	-129	-117	-67	-65	-56	-103	39	-151	21	36	-77	-26	-55	84	-28	6
0.941667	-10303	1144	-403	-15655	6002	-21637	-8740	-19100	-2017	-17981	-12325	-15834	10491	-16241	-14942	-8687	4996	2668	5625	-13183	1055	-23125	13971	-25042	-1448	-22307	12896	-21928	8952	-22109	15630	-14761	-149	-128	-119	-65	-68	-59	-103	43	-154	21	36	-76	-27	-55	82	-27	-1
0.942500	-10727	1256	-296	-15633	6097	-22110	-9437	-19266	-3174	-19097	-12628	-14705	11668	-16641	-16742	-9621	975	2699	5615	-13273	839	-23337	14121	-24860	-2011	-22514	13326	-22026	9906	-22317	15897	-14862	-147	-124	-116	-65	-64	-57	-102	44	-151	22	37	-74	-18	-52	85	-25	1
0.943333	-10726	1367	-190	-15628	6273	-22539	-10144	-19427	-4678	-20162	-12922	-13553	12812	-16964	-18462	-10701	2721	2710	5595	-13403	605	-23490	14256	-24696	-1164	-22696	13750	-22145	9843	-22487	16141	-14961	-147	-124	-116	-69	-60	-53	-101	42	-152	23	35	-77	-19	-50	86	-27	4
0.944167	-10299	1468	-88	-15648	6575	-22915	-10821	-19581	-5969	-21129	-13202	-12416	13986	-17216	-20043	-11879	3257	2704	5562	-13567	530	-23585	14388	-24564	-1367	-22843	14153	-22268	10462	-22621	16367	-15042	-150	-125	-120	-65	-61	-55	-102	44	-152	21	38	-74	-21	-50	85	-25	-4
0.945000	-10197	1555	12	-15694	6973	-23232	-11432	-19709	-6895	-21976	-13460	-11335	15030	-17393	-21414	-13113	1612	2692	5528	-13761	296	-23628	14520	-24439	-1254	-22958	14527	-22404	10746	-22706	16567	-15101	-148	-125	-125	-65	-63	-56	-100	44	-153	18	35	-73	-24	-56	87	-26	-1
0.945833	-9895	1639	118	-15759	7519	-23480	-11957	-19800	-7583	-22675	-13729	-10349	15768	-17500	-22586	-14347	3228	2654	5484	-13979	-21	-23618	14638	-24357	-1345	-23040	14870	-22551	11058	-22758	16740	-15138	-148	-127	-118	-67	-59	-51	-103	41	-150	19	35	-60	-22	-57	85	-29	0
0.946667	-9644	1707	224	-15847	8261	-23656	-12380	-19847	-8005	-23213	-13970	-9492	16355	-17552	-23449	-15513	625	2607	5446	-14218	-267	-23566	14742	-24297	-818	-23093	15176	-22691	11133	-22776	16883	-15141	-152	-127	-119	-67	-60	-57	-104	42	-152	18	37	-73	-22	-53	86	-27	-6
0.947500	-9840	1768	334	-15958	8976	-23756	-12686	-19835	-8153	-23577	-14198	-8802	16900	-17569	-24007	-16564	1620	2550	5403	-14469	-490	-23488	14839	-24272	45	-23112	15440	-22851	10940	-22762	16997	-15115	-151	-128	-120	-65	-62	-58	-105	39	-151	20	36	-75	-22	-68	79	-33	0
0.948333	-9514	1821	448	-16081	9701	-23781	-12866	-19767	-8169	-23763	-14427	-8312	17277	-17572	-24229	-17483	2967	2483	5376	-14740	-826	-23362	14926	-24282	-891	-23097	15658	-23003	10962	-22721	17084	-15051	-149	-124	-121	-68	-42	-61	-111	41	-152	17	76	-76	-22	-59	80	-29	-3
0.949167	-8587	1858	566	-16224	10419	-23742	-12914	-19632	-8223	-23774	-14618	-8044	17141	-17581	-24124	-18133	-1722	2407	5351	-14997	-1390	-23219	15009	-24333	-117	-23055	15834	-23141	9880	-22653	17145	-14943	-147	-125	-118	-65	-62	-58	-105	45	-151	18	34	-76	-18	-58	95	-24	-1
0.950000	-7180	1889	677	-16375	11047	-23633	-12835	-19436	-8240	-23617	-14812	-7998	16460	-17614	-23693	-18570	5551	2328	5337	-15282	-1590	-23068	15085	-24382	-1757	-22990	15973	-23264	10261	-22568	17187	-14791	-150	-126	-120	-66	-61	-57	-104	43	-149	22	36	-73	-22	-56	86	-25	2
0.950833	-6638	1914	800	-16538	11688	-23470	-12640	-19159	-7898	-23316	-15006	-8195	15638	-17697	-22954	-18739	900	2244	5328	-15553	-1957	-22913	15157	-24466	-3323	-22905	16060	-23369	10669	-22459	17209	-14595	-149	-122	-119	-62	-78	-56	-108	45	-150	21	34	-65	-18	-53	86	-25	2
0.951667	-5957	1952	902	-16708	12137	-23258	-12354	-18840	-7464	-22886	-15191	-8636	14534	-17838	-21976	-18645	1611	2153	5342	-15825	-2389	-22762	15225	-24570	-2976	-22796	16116	-23452	9869	-22339	17211	-14356	-141	-128	-122	-67	-63	-58	-105	41	-152	17	34	-79	-23	-56	84	-27	-3
0.952500	-5141	1932	1005	-16894	12600	-23007	-12001	-18473	-7010	-22356	-15377	-9305	13273	-18051	-20796	-18279	2202	2061	5362	-16090	-2663	-22623	15288	-24693	-2733	-22678	16138	-23502	9477	-22211	17204	-14077	-151	-127	-122	-67	-63	-59	-108	41	-152	16	49	-76	-22	-46	84	-26	3
0.953333	-4544	1934	1100	-17079	13049	-22716	-11596	-18064	-6423	-21748	-15559	-10173	11959	-18330	-19474	-17657	-401	1972	5389	-16348	-2858	-22493	15354	-24819	-2093	-22542	16141	-23519	8944	-22070	17187	-13761	-151	-173	-125	-62	-60	-57	-105	44	-150	19	30	-77	-22	-58	80	-30	0
0.954167	-3769	1932	1183	-17272	13248	-22397	-11178	-17638	-6006	-21093	-15731	-11211	10185	-18670	-18084	-16815	54	1903	5427	-16584	-3130	-22386	15421	-24951	-1370	-22399	16115	-23503	7969	-21920	17165	-13407	-150	-128	-122	-69	-64	-61	-105	40	-151	15	32	-76	-21	-58	82	-11	0
0.955000	-2241	1932	1249	-17470	13347	-22044	-10771	-17202	-5752	-20409	-15897	-12398	8170	-19070	-16691	-15778	2109	1798	5480	-16840	-3159	-22301	15478	-25085	-2417	-22248	16077	-23450	7943	-21764	17139	-13028	-152	-134	-122	-66	-62	-58	-104	39	-154	17	33	-76	-27	-60	82	-31	-4
0.955833	-2202	1927	1302	-17664	13457	-21671	-10410	-16779	-4990	-19742	-16050	-13688	6617	-19503	-15365	-14610	-2416	1720	5538	-17075	-3203	-22241	15538	-25214	-2364	-22094	16021	-23359	7617	-21594	17110	-12629	-151	-128	-121	-68	-64	-57	-110	45	-154	15	32	-78	-21	-58	82	-28	-3
0.956667	-2092	1927	1334	-17865	13401	-21271	-10124	-16377	-4375	-19088	-16197	-15038	4864	-19957	-14190	-13362	-3227	1646	5600	-17307	-3417	-22200	15586	-25333	-498	-21939	15952	-23250	6124	-21417	17079	-12229	-150	-132	-124	-69	-64	-60	-109	37	-154	15	30	-81	-22	-60	81	-33	-3
0.957500	-1368	1928	1345	-18069	13090	-20853	-9940	-16013	-3872	-18469	-16323	-16394	3010	-20383	-13218	-12093	-2265	1579	5667	-17530	-3577	-22181	15622	-25446	189	-21783	15886	-23075	5316	-21231	17044	-11816	-152	-132	-122	-66	-60	-58	-99	42	-149	15	29	-76	-23	-59	85	-27	-17
0.958333	-896	1941	1314	-18268	12722	-20403	-9867	-15713	-3286	-17874	-16430	-17709	1225	-20803	-12499	-10859	-5024	1519	5734	-17750	-3646	-22177	15638	-25549	942	-21624	15803	-22888	4464	-21029	17005	-11420	-154	-127	-125	-66	-47	-60	-107	38	-152	16	30	-77	-23	-58	81	-33	0
0.959167	-241	1950	1305	-18473	12345	-19928	-9926	-15457	-2905	-17408	-16521	-18938	-545	-21138	-12073	-9716	-3693	1466	5789	-17965	-3638	-22189	15634	-25633	1353	-21467	15711	-22677	3500	-20819	16954	-11035	-152	-128	-121	-67	-65	-59	-107	38	-151	16	34	-77	-21	-63	80	-32	-1
0.960000	330	1970	1261	-18678	11752	-19435	-10123	-15283	-2467	-16978	-16594	-20040	-2215	-21384	-11970	-8709	-5898	1427	5860	-18181	-3572	-22210	15598	-25701	1835	-21315	15608	-22445	2410	-20588	16891	-10674	-150	-131	-125	-68	-66	-60	-112	39	-154	15	30	-79	-21	-61	78	-32	-5
0.960833	229	1994	1174	-18880	11214	-18914	-10462	-15181	-1817	-16617	-16645	-20981	-3735	-21513	-12201	-7888	-6339	1391	5915	-18385	-3374	-22228	15528	-25757	2909	-21162	15471	-22191	1226	-20344	16809	-10338	-149	-128	-121	-66	-63	-57	-110	41	-152	19	32	-78	-24	-63	76	-32	0
0.961667	511	2027	1078	-19074	10599	-18375	-10931	-15150	-1330	-16316	-16694	-21722	-5145	-21500	-12756	-7284	-3539	1368	5961	-18589	-3153	-22242	15416	-25809	1851	-21006	15326	-21920	604	-20080	16710	-10039	-151	-127	-121	-67	-62	-60	-104	42	-153	18	33	-75	-21	-60	84	-30	-3
0.962500	1488	2071	950	-19253	9772	-17813	-11530	-15192	-1083	-16080	-16732	-22243	-6563	-21333	-13617	-6921	-8301	1354	6002	-18789	-3016	-22243	15258	-25816	1807	-20853	15142	-21641	-824	-19800	16582	-9780	-147	-126	-119	-64	-61	-56	-105	43	-148	18	33	-76	-21	-59	85	-27	0
0.963333	2924	2118	803	-19431	8918	-17237	-12235	-15303	-937	-15894	-16759	-22539	-8193	-21027	-14742	-6799	-2332	1347	6024	-18981	-2581	-22232	15049	-25827	589	-20701	14939	-21354	-1297	-19508	16418	-9569	-147	-125	-120	-64	-63	-55	-105	41	-150	21	35	-74	-23	-56	84	-28	1
0.964167	3776	2162	638	-19595	8072	-16642	-13028	-15474	-650	-15750	-16800	-22602	-9404	-20564	-16096	-6923	-3718	1348	6033	-19176	-2200	-22197	14784	-25828	-1887	-20551	14665	-21069	-799	-19203	16219	-9401	-147	-129	-120	-68	-59	-56	-100	40	-153	17	27	-78	-19	-57	84	-29	3
0.965000	4643	2222	450	-19745	7091	-16047	-13873	-15690	-421	-15632	-16846	-22444	-10396	-19963	-17621	-7282	-5436	1355	6028	-19360	-1891	-22137	14467	-25815	-2032	-20399	14365	-20781	-1373	-18894	15973	-9276	-151	-129	-122	-70	-64	-59	-109	37	-152	17	30	-79	-24	-60	78	-30	-3
0.965833	5505	2267	240	-19883	6084	-15456	-14743	-15941	-124	-15531	-16909	-22076	-11090	-19226	-19248	-7835	-2180	1367	6012	-19537	-1370	-22042	14096	-25792	-2512	-20243	14016	-20490	-1390	-18568	15686	-9190	-149	-129	-122	-65	-51	-58	-109	38	-153	19	32	-78	-24	-59	79	-31	0
0.966667	6198	2318	18	-19999	5064	-14861	-15611	-16198	97	-15427	-16993	-21530	-11329	-18401	-20907	-8554	-4748	1384	5983	-19694	-859	-21905	13682	-25759	-2302	-20085	13615	-20204	-1612	-18247	15358	-9144	-148	-128	-121	-69	-60	-58	-110	37	-152	18	35	-78	-24	-60	78	-29	0
0.967500	6842	2370	-220	-20099	3948	-14279	-16456	-16461	131	-15319	-17100	-20837	-11411	-17499	-22527	-9392	-3574	1399	5940	-19848	-395	-21748	13218	-25720	-1715	-19927	13168	-19921	-2094	-17923	14987	-9135	-149	-129	-124	-72	-66	-59	-111	38	-151	16	33	-78	-21	-59	79	-31	0
0.968333	8567	2424	-475	-20181	2777	-13709	-17238	-16705	-10	-15169	-17242	-20058	-11555	-16563	-24044	-10300	-645	1416	5891	-19977	320	-21540	12719	-25669	-2560	-19766	12678	-19644	-1584	-17604	14575	-9154	-118	-128	-121	-70	-61	-59	-110	39	-155	17	30	-80	-22	-58	81	-33	-3
0.969167	9082	2453	-748	-20249	1739	-13166	-17939	-16914	112	-14993	-17406	-19219	-11045	-15628	-25396	-11213	-2817	1427	5831	-20049	981	-21300	12186	-25620	-3308	-19604	12148	-19369	-856	-17297	14127	-9201	-153	-127	-124	-70	-60	-56	-108	52	-147	20	32	-76	-25	-58	81	-29	-1
0.970000	8929	2489	-1028	-20304	612	-12640	-18532	-17074	93	-14777	-17606	-18371	-10309	-14720	-26545	-12138	-5060	1441	5765	-20191	1578	-21022	11628	-25558	-1522	-19440	11576	-19102	-1643	-17004	13640	-9268	-147	-129	-121	-67	-62	-57	-107	41	-150	12	33	-74	-19	-53	85	-27	2
0.970833	9497	2512	-1323	-20339	-597	-12148	-19002	-17176	108	-14510	-17825	-17578	-9513	-13865	-27441	-12979	-2742	1442	5703	-20268	2345	-20715	11056	-25502	-341	-19272	10979	-18840	-1982	-16728	13123	-9358	-146	-108	-120	-68	-59	-58	-108	43	-147	19	33	-79	-19	-56	81	-30	1
0.971667	9840	2521	-1626	-20370	-1676	-11683	-19334	-17189	160	-14193	-18064	-16809	-8568	-13101	-28057	-13708	-5317	1439	5636	-20326	2939	-20381	10470	-25442	883	-19107	10353	-18584	-2103	-16474	12581	-9462	-149	-128	-120	-68	-61	-59	-111	40	-152	17	32	-77	-23	-58	78	-31	2
0.972500	10142	2516	-1943	-20395	-2771	-11248	-19521	-17124	191	-13829	-18316	-16174	-7428	-12452	-28377	-14288	-4314	1431	5569	-20367	3478	-20021	9889	-25376	2129	-18938	9717	-18339	-2285	-16245	12026	-9574	-154	-130	-122	-68	-63	-61	-105	37	-166	18	32	-79	-12	-61	78	-32	-3
0.973333	10350	2490	-2263	-20416	-3899	-10834	-19552	-16958	206	-13401	-18560	-15673	-6197	-11926	-28385	-14712	-5237	1412	5506	-20395	4075	-19640	9314	-25306	3409	-18766	9078	-18100	-2641	-16039	11478	-9697	-149	-132	-127	-70	-65	-64	-111	38	-152	12	27	-81	-24	-57	77	-33	-5
0.974167	10057	2485	-2589	-20436	-4855	-10446	-19428	-16694	366	-12934	-18787	-15327	-4836	-11537	-28095	-14948	-6673	1388	5442	-20397	4581	-19242	8761	-25228	5597	-18590	8450	-17864	-3536	-15855	10915	-9825	-152	-127	-122	-51	-63	-58	-107	38	-158	20	30	-80	-23	-57	81	-31	0
0.975000	9751	2462	-2912	-20453	-5798	-10070	-19161	-16317	625	-12418	-18978	-15137	-3455	-11285	-27520	-14995	-2874	1363	5409	-20393	5093	-18837	8231	-25151	5899	-18411	7841	-17638	-3987	-15704	10368	-9963	-149	-131	-121	-66	-63	-59	-109	40	-151	17	32	-80	-21	-56	79	-31	1
0.975833	9809	2426	-3227	-20473	-6608	-9715	-18762	-15844	801	-11873	-19125	-15122	-2066	-11162	-26687	-14858	-6765	1333	5378	-20379	5403	-18427	7724	-25067	6242	-18233	7257	-17421	-5023	-15566	9837	-10102	-147	-130	-145	-66	-51	-61	-135	40	-155	17	30	-78	-21	-59	80	-30	0
0.976667	10435	2386	-3544	-20499	-7400	-9368	-18240	-15264	780	-11296	-19212	-15235	-1033	-11167	-25638	-14545	-3176	1305	5363	-20358	5765	-18026	7250	-24977	6519	-18046	6704	-17216	-5620	-15461	9331	-10252	-146	-128	-120	-65	-61	-62	-104	41	-153	17	30	-77	-22	-60	80	-32	-9
0.977500	10559	2348	-3855	-20533	-8124	-9038	-17618	-14592	983	-10708	-19232	-15493	27	-11276	-24405	-14092	-358	1270	5349	-20339	6338	-17620	6805	-24881	4063	-17853	6189	-17018	-4781	-15370	8862	-10408	-147	-127	-117	-88	-51	-60	-108	39	-148	21	27	-76	-23	-57	81	-29	1
0.978333	10151	2307	-4155	-20579	-8840	-8705	-16919	-13831	1139	-10119	-19171	-15864	938	-11470	-23068	-13508	-4372	1236	5352	-20321	6512	-17223	6399	-24774	3898	-17672	5720	-16838	-5388	-15296	8427	-10570	-148	-128	-121	-66	-62	-59	-104	41	-151	19	29	-78	-21	-58	80	-31	2
0.979167	9857	2271	-4441	-20627	-9469	-8392	-16159	-13004	1295	-9539	-19025	-16303	1713	-11727	-21642	-12839	618	1208	5368	-20304	6692	-16845	6022	-24666	3393	-17449	5296	-16663	-5638	-15234	8032	-10739	-146	-131	-120	-67	-63	-59	-104	50	-149	15	30	-78	-19	-58	81	-30	0
0.980000	9456	2237	-4730	-20680	-9949	-8084	-15360	-12124	1410	-8989	-18789	-16781	2319	-12016	-20178	-12105	-1390	1180	5399	-20300	6940	-16477	5676	-24546	2991	-17233	4925	-16508	-5729	-15178	7673	-10917	-150	-127	-122	-67	-62	-59	-107	42	-155	18	29	-78	-24	-57	75	-31	-1
0.980833	8577	2203	-4998	-20745	-10373	-7795	-14553	-11207	1430	-8476	-18463	-17273	2749	-12318	-18722	-11349	-8	1154	5445	-20302	6934	-16126	5362	-24414	2531	-17003	4607	-16359	-6067	-15122	7361	-11103	-166	-131	-121	-66	-57	-85	-107	45	-154	17	34	-78	-21	-55	78	-34	-3
0.981667	8676	2181	-5247	-20810	-10898	-7527	-13758	-10279	1170	-8011	-18048	-17702	2625	-12608	-17320	-10603	3259	1136	5503	-20316	6979	-15792	5075	-24277	1027	-16763	4334	-16229	-5865	-15071	7089	-11290	-150	-131	-122	-69	-65	-60	-111	37	-158	13	35	-78	-26	-61	78	-32	-3
0.982500	8072	2159	-5486	-20880	-11216	-7286	-12984	-9342	1240	-7601	-17574	-18068	2656	-12865	-16005	-9903	3570	1123	5578	-20337	7091	-15462	4814	-24118	-1475	-16493	4112	-16101	-4828	-15002	6866	-11477	-148	-125	-117	-66	-73	-55	-107	41	-150	21	33	-75	-24	-57	79	-30	0
0.983333	6392	2146	-5708	-20951	-11520	-7075	-12258	-8430	1348	-7279	-16990	-18330	2686	-13062	-14806	-9263	618	1112	5656	-20370	6691	-15150	4572	-23956	-1049	-16218	3933	-15991	-5339	-14928	6679	-11666	-147	-126	-116	-65	-63	-58	-105	41	-149	18	35	-74	-21	-57	81	-29	0
0.984167	5273	2128	-5924	-21022	-11761	-6910	-11593	-7567	1203	-7037	-16379	-18456	2524	-13205	-13746	-8710	4112	1098	5751	-20415	6350	-14845	4350	-23782	-740	-15927	3795	-15892	-5676	-14841	6529	-11850	-149	-128	-115	-66	-57	-53	-104	42	-147	18	22	-76	-22	-59	81	-28	0
0.985000	3826	2114	-6164	-21095	-11758	-6791	-11005	-6774	1137	-6882	-15730	-18441	2323	-13270	-12836	-8280	2626	1087	5855	-20467	6098	-14554	4141	-23599	-1026	-15619	3693	-15806	-5431	-14738	6408	-12038	-149	-129	-119	-68	-61	-59	-104	39	-150	15	34	-73	-21	-59	79	-28	0
0.985833	2364	2100	-6315	-21158	-11717	-6730	-10499	-6062	1171	-6821	-15058	-18262	2025	-13283	-12081	-7958	3357	1078	5965	-20525	5717	-14272	3952	-23403	-1292	-15300	3620	-15715	-5458	-14616	6313	-12206	-146	-128	-120	-67	-60	-57	-105	38	-152	15	30	-77	-21	-59	77	-29	0
0.986667	874	2078	-6489	-21218	-11657	-6734	-10075	-5448	1154	-6850	-14374	-17912	1745	-13184	-11482	-7752	3515	1067	6082	-20587	5316	-13996	3776	-23199	-1643	-14961	3575	-15637	-5509	-14477	6244	-12381	-150	-129	-122	-67	-62	-57	-105	40	-152	17	32	-75	-21	-46	79	-30	-4
0.987500	-1068	2048	-6645	-21278	-11480	-6803	-9735	-4944	1188	-6969	-13693	-17401	1562	-13042	-11031	-7663	1351	1059	6214	-20649	4763	-13727	3607	-22987	-891	-14613	3557	-15566	-5786	-14320	6193	-12533	-149	-127	-120	-68	-63	-57	-104	39	-158	22	33	-74	-22	-59	80	-31	1
0.988333	-3047	2009	-6792	-21325	-11246	-6939	-9469	-4563	1238	-7174	-13049	-16738	1368	-12837	-10721	-7680	4795	1050	6350	-20710	4128	-13458	3455	-22767	-1218	-14250	3556	-15510	-5749	-14149	6158	-12675	-142	-126	-121	-66	-61	-56	-104	37	-150	17	34	-74	-19	-55	76	-32	0
0.989167	-4458	1963	-6919	-21366	-11035	-7142	-9281	-4307	1081	-7457	-12437	-15943	1260	-12598	-10529	-7790	2021	1036	6495	-20769	3550	-13199	3312	-22542	-2009	-13884	3570	-15440	-6045	-13962	6136	-12798	-148	-126	-119	-66	-62	-59	-135	40	-149	24	33	-75	-19	-55	79	-28	0
0.990000	-5253	1894	-7028	-21405	-10782	-7408	-9154	-4181	659	-7802	-11881	-15045	796	-12323	-10447	-7982	2304	1020	6639	-20821	2997	-12943	3188	-22314	-1494	-13520	3595	-15386	-6560	-13770	6116	-12906	-151	-128	-120	-67	-60	-60	-111	39	-152	12	32	-78	-29	-63	77	-28	1
0.990833	-6088	1829	-7120	-21433	-10363	-7734	-9080	-4181	371	-8213	-11383	-14053	411	-12035	-10442	-8230	7467	1002	6793	-20867	2517	-12694	3072	-22087	-3953	-13154	3632	-15328	-5175	-13565	6112	-12994	-145	-127	-122	-66	-64	-58	-104	42	-152	18	35	-70	-24	-57	81	-26	-1
0.991667	-7401	1745	-7180	-21463	-9922	-8109	-9038	-4300	122	-8646	-10947	-13009	215	-11753	-10500	-8513	1176	987	6950	-20903	1848	-12453	2970	-21862	-4124	-12797	3660	-15279	-5098	-13356	6105	-13066	-151	-127	-124	-69	-67	-60	-108	41	-155	13	29	-78	-28	-58	76	-48	-5
0.992500	-8485	1642	-7222	-21487	-9479	-8524	-9026	-4529	-78	-9122	-10584	-11933	351	-11486	-10599	-8814	5622	967	7109	-20932	1301	-12220	2887	-21643	-3867	-12448	3723	-15234	-5247	-13148	6108	-13123	-153	-130	-126	-67	-66	-79	-111	47	-152	13	28	-78	-28	-59	78	-29	-4
0.993333	-9564	1539	-7255	-21512	-9021	-8973	-9025	-4869	-200	-9600	-10292	-10891	473	-11253	-10717	-9113	3067	948	7275	-20951	725	-12001	2820	-21431	-3380	-12118	3779	-15189	-5181	-12942	6113	-13156	-152	-130	-125	-69	-64	-58	-109	39	-156	13	28	-76	-26	-57	78	-25	-3
0.994167	-10635	1420	-7210	-21537	-8443	-9438	-9021	-5282	-314	-10080	-10075	-9876	196	-11063	-10838	-9390	2869	924	7443	-20961	84	-11796	2789	-21213	-2677	-11811	3839	-15143	-5044	-12745	6119	-13174	-151	-132	-124	-66	-63	-55	-98	43	-152	20	32	-74	-24	-57	79	-29	-1
0.995000	-10759	1296	-7138	-21562	-7894	-9914	-9007	-5762	-755	-10536	-9929	-8934	-489	-10924	-10948	-9620	4820	899	7615	-20965	-471	-11615	2769	-21011	-2326	-11529	3904	-15116	-4549	-12556	6134	-13170	-149	-126	-120	-66	-61	-58	-111	42	-153	17	36	-74	-24	-57	77	-27	2
0.995833	-10980	1167	-7072	-21590	-7233	-10381	-8974	-6291	-874	-10968	-9846	-8090	-686	-10839	-11035	-9809	5528	869	7791	-20964	-884	-11444	2779	-20819	-3916	-11274	3972	-15064	-3027	-12396	6153	-13134	-148	-126	-117	-63	-62	-63	-109	42	-151	18	30	-76	-22	-57	78	-29	0
0.996667	-12279	1036	-6951	-21631	-6453	-10838	-8899	-6850	-712	-11362	-9821	-7329	-668	-10816	-11079	-9927	895	829	7968	-20959	-1482	-11302	2814	-20638	-3244	-11052	4045	-15026	-2884	-12215	6184	-13119	-148	-127	-120	-65	-60	-52	-107	42	-149	18	33	-74	-21	-53	81	-30	-1
0.997500	-12711	904	-6798	-21675	-5757	-11273	-8794	-7429	-787	-11716	-9856	-6704	-843	-10865	-11088	-9981	2930	784	8141	-20952	-1985	-11184	2870	-20471	-1960	-10868	4120	-14993	-3021	-12065	6217	-13069	-144	-127	-120	-66	-60	-62	-108	41	-148	15	29	-76	-17	-55	78	-29	-1
0.998333	-12904	775	-6614	-21730	-5097	-11683	-8669	-8001	-825	-12013	-9929	-6209	-903	-10946	-11057	-9961	1572	727	8314	-20947	-2357	-11094	2951	-20315	-1335	-10722	4204	-14961	-2298	-11937	6250	-13008	-154	-130	-124	-66	-64	-57	-112	39	-154	13	29	-78	-22	-59	77	-36	-5
0.999167	-12956	649	-6403	-21799	-4396	-12063	-8503	-8568	-831	-12261	-10042	-5851	-974	-11084	-10980	-9863	768	660	8487	-20940	-2716	-11029	3060	-20167	-681	-10611	4289	-14931	-1896	-11832	6312	-12928	-150	-129	-125	-61	-69	-57	-108	37	-154	32	32	-79	-23	-58	79	-31	-3
1.000000	-12601	529	-6160	-21872	-3615	-12401	-8297	-9099	-816	-12456	-10167	-5619	-1004	-11268	-10867	-9694	1403	585	8665	-20935	-2935	-10993	3194	-20031	-408	-10544	4380	-14902	-1353	-11743	6374	-12837	-151	-130	-122	-65	-65	-59	-109	40	-154	18	32	-77	-24	-60	81	-30	-1
1.000833	-12232	416	-5899	-21960	-2797	-12700	-8071	-9602	-694	-12603	-10319	-5516	-982	-11477	-10713	-9456	-1349	493	8829	-20934	-3095	-10990	3343	-19907	766	-10508	4471	-14887	-814	-11667	6445	-12734	-151	-128	-124	-69	-67	-60	-113	40	-155	16	32	-78	-22	-61	77	-31	-3
1.001667	-11842	310	-5620	-22058	-1962	-12974	-7819	-10059	-528	-12707	-10458	-5537	-1006	-11704	-10533	-9154	1125	389	8991	-20932	-3284	-11010	3521	-19787	1458	-10515	4569	-14850	-111	-11606	6531	-12619	-151	-126	-121	-66	-66	-56	-109	43	-151	19	32	-78	-16	-58	81	-22	-3
1.002500	-10860	210	-5327	-22163	-1144	-13212	-7557	-10482	-614	-12773	-10592	-5661	-997	-11942	-10336	-8802	637	271	9144	-20929	-3419	-11051	3715	-19677	508	-10551	4674	-14820	623	-11558	6626	-12491	-146	-125	-116	-68	-60	-53	-103	45	-150	23	35	-76	-23	-56	81	-28	0
1.003333	-9042	112	-5028	-22285	-359	-13432	-7280	-10866	-972	-12822	-10714	-5875	-1263	-12181	-10132	-8412	-1719	139	9285	-20935	-3599	-11123	3921	-19561	948	-10628	4775	-14802	644	-11529	6723	-12360	-146	-126	-119	-65	-59	-55	-107	44	-150	20	29	-75	-18	-56	81	-30	1
1.004167	-6658	16	-4734	-22416	397	-13635	-7017	-11206	-1145	-12849	-10810	-6173	-1665	-12411	-9928	-7992	5596	-8	9411	-20939	-3513	-11218	4139	-19474	-1517	-10728	4876	-14770	2534	-11515	6824	-12220	-152	-128	-121	-65	-66	-55	-104	34	-149	21	30	-74	-18	-56	80	-30	0
1.005000	-4751	-86	-4441	-22553	1160	-13820	-6763	-11534	-1267	-12873	-10879	-6526	-2014	-12622	-9730	-7548	-527	-166	9524	-20941	-3455	-11335	4363	-19389	-2526	-10860	4976	-14743	3662	-11511	6928	-12070	-145	-129	-117	-66	-59	-56	-103	43	-152	17	35	-76	-19	-60	81	-29	1
1.005833	-2527	-174	-4161	-22696	1930	-14000	-6528	-11825	-1497	-12906	-10909	-6932	-2357	-12816	-9545	-7103	2916	-337	9621	-20942	-3295	-11465	4590	-19293	-2445	-11011	5073	-14720	4111	-11539	7023	-11919	-148	-129	-119	-64	-62	-57	-107	40	-152	21	34	-75	-19	-59	79	-32	1
1.006667	-282	-273	-3894	-22848	2667	-14178	-6319	-12100	-1578	-12935	-10893	-7368	-2676	-12979	-9375	-6662	2006	-511	9695	-20937	-3220	-11610	4815	-19203	-2102	-11175	5160	-14696	4869	-11545	7121	-11761	-149	-130	-122	-72	-60	-61	-108	37	-156	17	33	-78	-19	-56	64	-33	-3
1.007500	1917	-372	-3646	-22999	3285	-14357	-6148	-12371	-1703	-12991	-10835	-7820	-2943	-13108	-9228	-6240	1213	-685	9750	-20932	-3204	-11757	5044	-19111	-1248	-11348	5244	-14672	5510	-11574	7211	-11603	-146	-127	-121	-67	-59	-57	-125	39	-149	17	32	-78	-22	-58	78	-29	0
1.008333	4534	-472	-3411	-23147	3773	-14531	-6003	-12632	-2048	-13063	-10722	-8271	-3702	-13214	-9100	-5851	2896	-858	9788	-20915	-3082	-11910	5264	-19033	-349	-11534	5323	-14643	5830	-11609	7281	-11418	-153	-131	-124	-68	-63	-57	-103	40	-152	18	29	-77	-22	-59	80	-31	1
1.009167	7408	-567	-3205	-23295	4295	-14714	-5903	-12898	-2257	-13163	-10563	-8714	-4315	-13286	-8989	-5492	4930	-1024	9805	-20887	-2702	-12058	5477	-18920	-1507	-11708	5383	-14620	7082	-11651	7337	-11235	-147	-128	-121	-70	-61	-81	-107	40	-145	15	32	-79	-19	-58	80	-28	2
1.010000	8678	-669	-3022	-23438	4808	-14893	-5840	-13173	-2061	-13286	-10365	-9145	-4503	-13335	-8902	-5190	246	-1195	9800	-20852	-2557	-12206	5678	-18819	-797	-11878	5436	-14597	7545	-11704	7369	-11044	-148	-129	-120	-66	-59	-61	-105	39	-149	19	27	-84	-19	-59	80	-32	1
1.010833	10224	-766	-2861	-23568	5170	-15070	-5816	-13461	-2074	-13435	-10120	-9557	-4871	-13359	-8827	-4938	1368	-1324	9779	-20804	-2371	-12343	5863	-18718	1248	-12043	5472	-14576	7037	-11758	7379	-10839	-147	-124	-102	-66	-59	-57	-104	41	-148	19	32	-76	-17	-57	82	-29	0
1.011667	11832	-869	-2719	-23693	5470	-15244	-5829	-13759	-2162	-13610	-9835	-9947	-5263	-13373	-8771	-4755	1206	-1447	9730	-20749	-2199	-12473	6037	-18610	2330	-12193	5489	-14560	7112	-11820	7357	-10635	-146	-128	-120	-66	-61	-61	-108	39	-151	20	33	-66	-19	-62	73	-33	-9
1.012500	12741	-970	-2600	-23801	5806	-15412	-5871	-14084	-2081	-13800	-9519	-10308	-5573	-13372	-8714	-4639	-801	-1558	9669	-20684	-2053	-12587	6177	-18497	3576	-12333	5489	-14543	6924	-11880	7318	-10422	-148	-126	-125	-68	-64	-39	-102	37	-151	15	28	-79	-21	-60	78	-30	-1
1.013333	13613	-1063	-2489	-23891	6176	-15563	-5938	-14396	-2020	-13998	-9173	-10642	-5781	-13365	-8662	-4592	435	-1635	9592	-20605	-1801	-12686	6309	-18379	4419	-12447	5483	-14530	6566	-11951	7251	-10194	-149	-127	-122	-66	-60	-60	-105	39	-153	17	32	-78	-23	-63	79	-31	0
1.014167	14074	-1154	-2394	-23961	6388	-15692	-5998	-14723	-1790	-14202	-8810	-10944	-5936	-13353	-8608	-4615	-2415	-1689	9501	-20517	-1824	-12768	6418	-18258	5795	-12547	5458	-14518	6007	-12019	7158	-9969	-149	-127	-131	-68	-62	-58	-104	37	-152	15	30	-76	-22	-58	76	-33	-1
1.015000	13677	-1239	-2305	-24006	6494	-15794	-6116	-15049	-1218	-14405	-8436	-11228	-6094	-13347	-8549	-4707	-1424	-1720	9400	-20422	-1850	-12841	6506	-18134	7010	-12629	5414	-14514	5281	-12097	7043	-9737	-148	-129	-125	-70	-64	-61	-112	35	-155	10	26	-68	-24	-63	76	-15	-4
1.015833	13309	-1326	-2221	-24030	6557	-15841	-6214	-15365	-786	-14597	-8053	-11486	-6179	-13347	-8479	-4869	-88	-1719	9294	-20329	-1788	-12897	6578	-18000	6130	-12687	5368	-14503	4683	-12173	6914	-9499	-195	-131	-122	-66	-60	-61	-109	39	-150	16	32	-76	-19	-62	77	-31	-1
1.016667	13209	-1399	-2128	-24020	6569	-15910	-6299	-15665	-655	-14771	-7666	-11739	-6467	-13353	-8396	-5088	-4452	-1691	9181	-20221	-2001	-12940	6625	-17868	6651	-12735	5308	-14502	3136	-12253	6774	-9260	-149	-127	-122	-66	-61	-61	-108	38	-153	17	32	-76	-16	-56	80	-31	5
1.017500	13243	-1471	-2033	-23988	6641	-15915	-6373	-15955	-537	-14926	-7301	-11976	-6914	-13373	-8301	-5361	2910	-1640	9076	-20120	-2043	-12973	6658	-17731	4535	-12772	5242	-14507	3128	-12339	6624	-9033	-145	-121	-116	-72	-62	-59	-133	42	-152	18	32	-80	-24	-59	78	-32	-1
1.018333	12142	-1538	-1933	-23927	6767	-15884	-6432	-16180	-236	-15055	-6950	-12205	-7126	-13400	-8197	-5685	-1457	-1566	8965	-20019	-2184	-13001	6671	-17594	2323	-12797	5171	-14507	3029	-12412	6474	-8814	-149	-126	-125	-68	-62	-59	-110	38	-149	12	30	-76	-23	-59	79	-30	0
1.019167	10941	-1603	-1817	-23833	6729	-15819	-6464	-16383	17	-15156	-6629	-12429	-7619	-13441	-8086	-6050	-322	-1475	8862	-19920	-2380	-13023	6672	-17456	1558	-12823	5098	-14513	1722	-12516	6327	-8606	-151	-127	-125	-82	-63	-74	-109	40	-158	15	30	-77	-23	-57	79	-32	-5
1.020000	9584	-1667	-1689	-23716	6541	-15724	-6469	-16540	317	-15229	-6340	-12653	-8180	-13492	-7974	-6446	780	-1362	8766	-19823	-2634	-13048	6656	-17323	222	-12843	5029	-14515	795	-12608	6185	-8416	-153	-128	-127	-72	-65	-60	-109	36	-156	16	30	-80	-23	-57	80	-33	-3
1.020833	7907	-1723	-1562	-23569	6363	-15576	-6443	-16645	528	-15272	-6091	-12877	-8518	-13549	-7860	-6859	-745	-1235	8681	-19741	-2907	-13070	6632	-17189	-809	-12874	4964	-14524	-177	-12707	6064	-8255	-154	-129	-127	-68	-62	-60	-109	35	-156	13	30	-79	-25	-59	80	-34	-1
1.021667	6247	-1778	-1382	-23397	6056	-15456	-6392	-16693	433	-15282	-5881	-13105	-9118	-13613	-7752	-7289	764	-1096	8606	-19667	-3176	-13094	6601	-17057	-1641	-12905	4909	-14531	-1280	-12806	5959	-8093	-154	-129	-125	-68	-62	-60	-107	36	-153	43	33	-77	-14	-56	81	-32	-6
1.022500	5337	-1832	-1203	-23202	5568	-15296	-6313	-16688	321	-15264	-5711	-13353	-9795	-13681	-7652	-7703	3741	-948	8551	-19599	-3346	-13124	6563	-16927	-4278	-12946	4864	-14533	-1532	-12909	5880	-7969	-147	-126	-121	-65	-64	-60	-108	39	-151	19	36	-77	-19	-55	82	-27	2
1.023333	3042	-1887	-1016	-22987	5159	-15129	-6212	-16621	591	-15232	-5593	-13571	-10007	-13750	-7572	-8120	399	-793	8508	-19545	-3764	-13164	6521	-16818	-5944	-13005	4828	-14544	-2093	-13019	5825	-7865	-152	-128	-122	-66	-65	-60	-109	36	-152	16	30	-79	-22	-58	75	-34	-5
1.024167	898	-1940	-821	-22762	4656	-14959	-6098	-16496	645	-15181	-5527	-13809	-10313	-13815	-7515	-8521	111	-637	8473	-19502	-4158	-13207	6480	-16688	-5504	-13077	4807	-14549	-3737	-13129	5799	-7808	-152	-129	-122	-68	-63	-32	-107	38	-152	18	34	-76	-25	-56	80	-29	-3
1.025000	-596	-1992	-611	-22518	4091	-14799	-5955	-16324	749	-15112	-5503	-14042	-10611	-13876	-7477	-8903	1507	-478	8461	-19474	-4348	-13260	6426	-16572	-5967	-13164	4800	-14555	-4786	-13240	5802	-7748	-150	-126	-122	-68	-61	-60	-109	39	-153	19	39	-77	-27	-57	67	-31	1
1.025833	-2415	-2041	-407	-22295	3483	-14651	-5813	-16113	960	-15044	-5523	-14275	-10804	-13930	-7467	-9263	-792	-322	8457	-19449	-4638	-13314	6415	-16466	-6115	-13267	4806	-14546	-5865	-13356	5841	-7733	-150	-128	-138	-72	-60	-59	-107	38	-150	18	29	-74	-23	-56	82	-30	0
1.026667	-3990	-2082	-198	-22019	2940	-14517	-5668	-15849	1063	-14971	-5587	-14506	-10911	-13979	-7471	-9593	461	-193	8473	-19437	-4867	-13379	6391	-16370	-6114	-13389	4826	-14561	-6986	-13476	5900	-7748	-148	-129	-118	-69	-63	-59	-105	38	-156	15	34	-75	-47	-58	81	-30	-6
1.027500	-5396	-2132	-1	-21779	2370	-14410	-5528	-15548	1107	-14888	-5685	-14727	-10954	-14021	-7527	-9896	-1638	-22	8496	-19435	-5227	-13450	6375	-16276	-5782	-13520	4865	-14566	-8065	-13591	5971	-7790	-150	-132	-120	-85	-63	-59	-107	38	-151	18	33	-77	-22	-57	82	-29	-8
1.028333	-7229	-2170	181	-21530	1677	-14326	-5401	-15225	1373	-14813	-5818	-14932	-10778	-14056	-7594	-10166	-2075	122	8530	-19437	-5548	-13526	6371	-16196	-4594	-13664	4932	-14572	-9151	-13713	6097	-7851	-151	-131	-114	-68	-58	-56	-105	40	-152	18	35	-74	-18	-53	82	-30	-5
1.029167	-8675	-2203	348	-21298	1018	-14266	-5281	-14881	1550	-14737	-5973	-15118	-10375	-14077	-7683	-10414	536	258	8575	-19444	-5833	-13605	6381	-16118	-5080	-13811	4987	-14576	-9545	-13834	6224	-7944	-161	-130	-116	-66	-57	-58	-101	39	-151	21	38	-74	-23	-56	80	-30	1
1.030000	-9180	-2231	494	-21079	407	-14236	-5184	-14532	1472	-14655	-6156	-15287	-10033	-14090	-7785	-10636	-4536	386	8623	-19459	-6297	-13686	6401	-16054	-4276	-13962	5064	-14581	-10659	-13949	6368	-8058	-144	-126	-117	-64	-58	-57	-104	41	-147	22	43	-87	-18	-52	80	-28	2
1.030833	-8893	-2250	607	-20873	-212	-14226	-5110	-14176	1338	-14585	-6349	-15432	-10045	-14098	-7913	-10844	1276	506	8682	-19475	-6349	-13768	6437	-15998	-4358	-14110	5152	-14592	-10803	-14066	6528	-8191	-143	-126	-115	-65	-58	-56	-103	43	-150	19	37	-75	-18	-56	84	-26	3
1.031667	-9232	-2263	684	-20694	-786	-14238	-5060	-13826	1408	-14512	-6551	-15550	-9726	-14100	-8027	-11035	-383	610	8730	-19493	-6308	-13858	6484	-15959	-5364	-14271	5252	-14604	-10050	-14192	6682	-8350	-149	-130	-117	-69	-63	-61	-108	40	-153	18	34	-55	-23	-59	79	-30	-3
1.032500	-9388	-2264	731	-20537	-1425	-14272	-5031	-13488	1407	-14438	-6756	-15644	-9300	-14095	-8171	-11214	-2449	707	8786	-19515	-6254	-13934	6550	-15928	-3960	-14420	5360	-14620	-10598	-14303	6850	-8520	-151	-130	-117	-69	-63	-58	-105	38	-151	18	33	-77	-23	-59	79	-29	0
1.033333	-9238	-2252	746	-20400	-2102	-14308	-5022	-13156	1365	-14346	-6943	-15701	-8801	-14077	-8293	-11384	583	801	8842	-19530	-6242	-14012	6629	-15899	-2916	-14552	5481	-14637	-10435	-14413	7017	-8708	-150	-127	-117	-67	-59	-57	-104	43	-150	22	35	-73	-17	-56	79	-21	-1
1.034167	-8858	-2230	717	-20292	-2730	-14344	-5030	-12840	1283	-14252	-7120	-15734	-8189	-14051	-8399	-11545	-2114	874	8896	-19546	-6328	-14086	6721	-15887	-1249	-14686	5605	-14656	-9943	-14517	7177	-8910	-143	-128	-120	-65	-62	-57	-107	43	-152	19	33	-76	-22	-56	84	-25	0
1.035000	-8432	-2194	650	-20203	-3135	-14376	-5052	-12552	1183	-14149	-7281	-15736	-7659	-14023	-8491	-11702	-975	941	8949	-19558	-6178	-14154	6831	-15880	533	-14808	5736	-14680	-9608	-14618	7344	-9128	-149	-127	-119	-65	-63	-57	-104	42	-152	17	53	-60	-22	-57	78	-27	-3
1.035833	-6966	-2145	544	-20169	-3581	-14404	-5087	-12286	948	-14036	-7412	-15712	-7401	-13985	-8555	-11859	1819	1002	9000	-19565	-5634	-14221	6951	-15884	614	-14920	5877	-14707	-8368	-14710	7504	-9353	-147	-125	-118	-67	-66	-57	-102	44	-152	21	37	-72	-24	-56	82	-25	0
1.036667	-6655	-2086	409	-20118	-4002	-14415	-5131	-12040	1158	-13912	-7515	-15670	-6660	-13938	-8598	-12019	-436	1051	9051	-19567	-5218	-14285	7085	-15893	575	-15028	6020	-14737	-6697	-14801	7657	-9597	-146	-121	-115	-63	-63	-53	-101	45	-149	28	52	-73	-24	-53	86	-25	-1
1.037500	-6718	-2015	237	-20115	-4372	-14404	-5175	-11814	1355	-13778	-7582	-15602	-5871	-13888	-8607	-12166	-2683	1086	9094	-19570	-4969	-14343	7225	-15913	2972	-15129	6166	-14770	-6208	-14887	7800	-9850	-149	-124	-117	-64	-62	-53	-101	43	-150	22	36	-72	-21	-53	84	-24	0
1.038333	-5953	-1935	41	-20145	-4672	-14373	-5216	-11612	1309	-13636	-7616	-15519	-5114	-13830	-8587	-12316	-156	1118	9137	-19569	-4462	-14380	7379	-15937	4548	-15226	6313	-14805	-5200	-14967	7940	-10117	-148	-125	-113	-64	-61	-52	-103	41	-152	19	34	-72	-21	-51	82	-15	0
1.039167	-5484	-1847	-181	-20200	-4881	-14312	-5243	-11413	1412	-13481	-7610	-15434	-4333	-13763	-8537	-12467	-2819	1137	9174	-19567	-3869	-14458	7542	-15963	5809	-15326	6461	-14844	-3854	-15049	8068	-10394	-153	-125	-112	-65	-56	-56	-101	43	-150	20	34	-74	-22	-51	85	-28	-5
1.040000	-4950	-1748	-422	-20278	-5008	-14231	-5259	-11257	1464	-13327	-7571	-15335	-3532	-13694	-8465	-12609	-1760	1141	9215	-19570	-3193	-14513	7705	-15997	6683	-15427	6605	-14889	-2587	-15131	8185	-10686	-151	-126	-119	-68	-66	-59	-109	37	-155	16	29	-77	-21	-56	79	-29	-5
1.040833	-4224	-1653	-673	-20381	-5044	-14120	-5259	-11107	1304	-13173	-7498	-15242	-2611	-13617	-8353	-12743	-2511	1141	9242	-19563	-2521	-14571	7878	-16027	7523	-15527	6745	-14932	-1192	-15213	8298	-10982	-150	-125	-124	-67	-64	-57	-102	44	-153	17	30	-76	-23	-56	81	-27	-1
1.041667	-3908	-1546	-924	-20507	-4979	-13979	-5234	-10966	1381	-13011	-7384	-15140	-1567	-13533	-8243	-12864	-3969	1140	9271	-19559	-1847	-14624	8049	-16057	9205	-15638	6891	-14972	52	-15292	8406	-11290	-146	-121	-117	-64	-64	-55	-102	45	-151	15	36	-75	-19	-51	76	-25	-4
1.042500	-3703	-1443	-1168	-20658	-4918	-13823	-5185	-10841	1407	-12860	-7242	-15050	-567	-13448	-8062	-12969	-195	1130	9300	-19554	-921	-14674	8221	-16083	8812	-15755	7030	-15019	1646	-15377	8495	-11605	-149	-120	-122	-62	-59	-48	-101	47	-151	20	34	-74	-19	-49	87	-27	0
1.043333	-3049	-1350	-1406	-20813	-4905	-13649	-5117	-10727	1012	-12720	-7079	-14968	371	-13362	-7897	-13067	-4036	1112	9318	-19556	-153	-14717	8387	-16107	8589	-15879	7159	-15067	2523	-15473	8577	-11928	-150	-124	-118	-63	-60	-52	-100	44	-156	22	37	-73	-16	-51	86	-29	11
1.044167	-1829	-1264	-1636	-20995	-4868	-13468	-5026	-10634	482	-12597	-6899	-14903	902	-13278	-7718	-13150	-405	1089	9329	-19561	711	-14794	8544	-16130	8442	-16021	7278	-15117	3582	-15579	8641	-12259	-148	-122	-117	-57	-61	-53	-101	40	-152	22	37	-72	-21	-53	85	-27	0
1.045000	-1075	-1187	-1839	-21190	-4685	-13281	-4909	-10548	84	-12484	-6705	-14852	1554	-13199	-7539	-13219	2255	1081	9329	-19571	1856	-14856	8688	-16140	5624	-16166	7387	-15169	6009	-15696	8683	-12594	-148	-124	-118	-62	-61	-52	-105	42	-152	21	37	-69	-23	-56	84	-29	-3
1.045833	-664	-1130	-2020	-21418	-4527	-13098	-4773	-10479	-366	-12394	-6506	-14812	2125	-13132	-7355	-13268	-2161	1031	9324	-19589	2706	-14923	8825	-16144	5077	-16319	7481	-15223	6995	-15818	8715	-12930	-146	-125	-118	-64	-60	-58	-105	45	-151	20	40	-73	-23	-52	84	-27	1
1.046667	-108	-1095	-2169	-21603	-4368	-12925	-4629	-10419	-549	-12324	-6308	-14786	2526	-13066	-7186	-13303	2528	994	9303	-19606	3590	-14988	8947	-16139	4331	-16483	7568	-15279	7967	-15972	8730	-13269	-147	-124	-117	-65	-62	-49	-105	43	-159	23	37	-75	-45	-58	84	-27	0
1.047500	345	-1080	-2291	-21812	-4120	-12754	-4470	-10381	-677	-12280	-6120	-14768	2769	-13022	-7005	-13325	-179	949	9269	-19635	4511	-15059	9051	-16125	4025	-16656	7640	-15341	9002	-16133	8719	-13604	-148	-126	-96	-68	-60	-57	-105	41	-154	22	33	-74	-23	-57	84	-27	-1
1.048333	465	-1090	-2377	-22019	-3732	-12620	-4298	-10360	-783	-12261	-5946	-14761	2947	-12990	-6845	-13335	540	904	9249	-19668	5296	-15134	9138	-16100	4082	-16829	7697	-15409	9548	-16311	8688	-13939	-151	-127	-124	-69	-65	-59	-108	40	-154	17	28	-77	-26	-68	80	-29	-3
1.049167	1692	-1134	-2435	-22222	-3552	-12498	-4123	-10351	-1095	-12260	-5785	-14749	2771	-12971	-6700	-13329	3230	854	9162	-19702	6041	-15205	9212	-16063	3116	-16999	7750	-15470	10316	-16519	8637	-14267	-153	-126	-121	-66	-62	-55	-109	41	-151	17	35	-75	-21	-55	80	-30	-4
1.050000	2131	-1202	-2454	-22403	-3337	-12394	-3941	-10369	-1116	-12278	-5645	-14735	2792	-12966	-6563	-13317	2636	802	9088	-19743	6775	-15283	9257	-16015	1155	-17172	7789	-15534	11620	-16720	8565	-14583	-146	-126	-118	-66	-58	-58	-105	41	-151	22	36	-66	-19	-60	82	-30	0
1.050833	1422	-1303	-2468	-22571	-2933	-12320	-3764	-10398	-1006	-12319	-5532	-14713	2746	-12983	-6443	-13291	-1049	746	8995	-19793	7182	-15363	9292	-15956	2041	-17335	7820	-15618	11215	-16956	8473	-14893	-148	-126	-119	-66	-57	-57	-105	43	-152	21	36	-73	-18	-58	81	-28	1
1.051667	1446	-1430	-2417	-22723	-2582	-12275	-3595	-10455	-926	-12378	-5442	-14683	2638	-13016	-6345	-13257	1593	675	8872	-19847	7496	-15448	9304	-15886	2834	-17492	7842	-15689	10850	-17196	8364	-15185	-146	-126	-121	-67	-64	-60	-107	40	-151	22	35	-77	-22	-58	78	-29	1
1.052500	1290	-1594	-2363	-22842	-2273	-12273	-3440	-10505	-842	-12454	-5385	-14638	2581	-13067	-6261	-13222	-748	614	8767	-19902	7733	-15535	9299	-15810	3288	-17642	7857	-15774	10700	-17456	8243	-15472	-149	-129	-122	-67	-59	-60	-110	39	-151	17	35	-78	-22	-57	76	-32	0
1.053333	1005	-1786	-2302	-22937	-1825	-12248	-3291	-10621	-769	-12540	-5344	-14570	2474	-13130	-6190	-13182	-685	546	8628	-19966	7935	-15622	9279	-15723	3616	-17775	7870	-15855	9965	-17722	8115	-15734	-149	-133	-124	-70	-59	-58	-107	39	-151	16	35	-74	-18	-58	72	-29	-1
1.054167	733	-1999	-2220	-23022	-1437	-12264	-3160	-10732	-620	-12636	-5330	-14483	2440	-13201	-6133	-13123	-839	470	8485	-20028	8011	-15711	9243	-15628	3666	-17894	7884	-15936	9219	-18004	7982	-15978	-149	-149	-121	-70	-62	-58	-110	39	-155	16	33	-77	-24	-58	80	-30	-1
1.055000	68	-2237	-2135	-23020	-1080	-12304	-3040	-10855	-242	-12739	-5328	-14372	2480	-13284	-6090	-13061	-3427	396	8319	-20104	7955	-15801	9195	-15522	4667	-17995	7903	-16030	8218	-18287	7850	-16205	-152	-127	-122	-68	-64	-60	-105	44	-149	16	30	-75	-6	-58	78	-30	-1
1.055833	-689	-2495	-2053	-23006	-616	-12356	-2942	-10998	56	-12852	-5341	-14235	2535	-13369	-6054	-12988	-378	318	8167	-20161	7967	-15894	9134	-15413	4345	-18066	7921	-16120	7428	-18568	7733	-16405	-148	-128	-122	-67	-61	-60	-108	39	-149	17	35	-75	-22	-56	80	-26	-1
1.056667	-685	-2772	-1978	-22949	-214	-12416	-2856	-11147	120	-12967	-5361	-14073	2809	-13457	-6032	-12884	-2987	241	8000	-20232	7766	-15989	9065	-15302	3110	-18158	7948	-16214	6221	-18868	7626	-16583	-150	-130	-124	-72	-62	-61	-105	39	-155	19	34	-80	-23	-61	77	-29	-5
1.057500	143	-3059	-1910	-22861	277	-12504	-2788	-11314	-96	-13091	-5380	-13891	2786	-13538	-6013	-12812	-2753	161	7829	-20299	7454	-16082	8989	-15183	2595	-18211	7986	-16307	4706	-19146	7549	-16737	-148	-128	-120	-68	-65	-58	-104	40	-150	18	32	-75	-22	-53	80	-27	0
1.058333	769	-3347	-1854	-22726	773	-12560	-2728	-11482	-45	-13208	-5392	-13690	2777	-13612	-5997	-12702	2687	91	7660	-20365	7382	-16173	8909	-15063	-1077	-18250	8031	-16387	5068	-19423	7500	-16863	-150	-126	-120	-72	-63	-60	-107	38	-151	18	30	-77	-21	-56	77	-27	-3
1.059167	829	-3636	-1822	-22558	1184	-12640	-2682	-11658	165	-13327	-5396	-13472	2833	-13671	-5988	-12579	-3302	15	7496	-20435	7021	-16265	8825	-14941	-2282	-18274	8089	-16470	4276	-19689	7486	-16963	-152	-130	-108	-72	-63	-62	-104	39	-154	16	33	-76	-21	-58	79	-30	-4
1.060000	1149	-3921	-1806	-22354	1594	-12717	-2649	-11837	151	-13449	-5380	-13246	2832	-13729	-5977	-12435	1534	-53	7348	-20504	6629	-16354	8745	-14821	-3107	-18287	8164	-16548	3311	-19938	7509	-17034	-148	-130	-121	-73	-65	-61	-104	40	-151	15	32	-75	-24	-53	80	-27	-1
1.060833	1533	-4169	-1812	-22122	2000	-12795	-2617	-12013	206	-13567	-5350	-13011	2699	-13768	-5964	-12277	-269	-118	7193	-20565	6184	-16439	8676	-14700	-4039	-18279	8254	-16614	2826	-20172	7581	-17079	-152	-127	-117	-68	-65	-55	-104	40	-148	17	32	-73	-23	-57	79	-30	-5
1.061667	1749	-4448	-1842	-21862	2326	-12872	-2593	-12187	282	-13679	-5279	-12772	2640	-13786	-5946	-12098	-100	-183	7055	-20626	5723	-16514	8616	-14583	-4896	-18265	8360	-16690	2323	-20379	7707	-17097	-148	-128	-119	-70	-62	-58	-105	41	-148	20	33	-77	-19	-53	84	-28	0
1.062500	2818	-4679	-1892	-21580	2527	-12944	-2563	-12358	17	-13783	-5211	-12538	2094	-13791	-5919	-11898	2383	-241	6936	-20684	5287	-16580	8573	-14465	-6095	-18237	8485	-16748	1832	-20562	7882	-17091	-146	-181	-119	-65	-58	-55	-100	42	-148	24	37	-73	-21	-51	81	-27	-1
1.063333	3760	-4880	-1967	-21288	2812	-13019	-2537	-12529	85	-13882	-5106	-12308	1644	-13769	-5888	-11688	3871	-300	6826	-20743	4913	-16642	8545	-14361	-8964	-18205	8624	-16798	2552	-20716	8112	-17060	-146	-126	-121	-65	-61	-55	-104	44	-148	21	11	-72	-21	-53	81	-27	0
1.064167	3411	-5050	-2062	-20982	3075	-13073	-2555	-12685	252	-13975	-4976	-12093	1368	-13746	-5849	-11460	-457	-356	6736	-20796	4254	-16688	8538	-14267	-9206	-18165	8779	-16840	1959	-20844	8392	-17011	-136	-126	-119	-64	-62	-58	-103	44	-151	18	34	-77	-17	-56	82	-28	1
1.065000	3884	-5180	-2174	-20674	3312	-13174	-2472	-12837	160	-14052	-4826	-11893	928	-13711	-5800	-11184	2274	-429	6657	-20848	3703	-16728	8555	-14180	-8519	-18117	8959	-16876	964	-20939	8726	-16945	-153	-130	-125	-68	-65	-61	-107	40	-153	33	32	-134	-26	-56	81	-33	-3
1.065833	4296	-5275	-2296	-20369	3475	-13252	-2427	-12982	178	-14122	-4652	-11706	542	-13657	-5740	-10954	1162	-477	6604	-20896	3365	-16745	8601	-14113	-8385	-18069	9153	-16894	847	-20985	9112	-16855	-150	-129	-122	-66	-64	-55	-103	41	-156	16	30	-75	-23	-56	82	-36	0
1.066667	4195	-5318	-2426	-20064	3568	-13333	-2369	-13109	286	-14170	-4468	-11538	69	-13600	-5668	-10689	325	-528	6568	-20942	2895	-16752	8678	-14037	-8013	-18006	9367	-16904	378	-21019	9533	-16755	-149	-127	-121	-67	-51	-62	-105	39	-152	17	30	-76	-21	-57	81	-33	-3
1.067500	4019	-5318	-2561	-19779	3696	-13415	-2306	-13231	323	-14210	-4262	-11389	-372	-13530	-5585	-10413	1173	-587	6547	-20989	2340	-16742	8790	-13993	-7781	-17944	9597	-16896	-116	-21000	10000	-16641	-147	-129	-121	-67	-63	-58	-104	38	-153	17	32	-77	-23	-53	84	-29	-4
1.068333	3688	-5278	-2696	-19501	3931	-13491	-2222	-13332	475	-14232	-4060	-11261	-672	-13462	-5490	-10129	-1741	-659	6546	-21027	1830	-16719	8939	-13957	-6373	-17872	9843	-16870	-772	-20948	10490	-16512	-148	-127	-121	-65	-65	-58	-105	42	-154	21	36	-77	-21	-56	81	-30	9
1.069167	2923	-5185	-2824	-19247	4069	-13567	-2133	-13419	742	-14237	-3847	-11152	-859	-13388	-5385	-9845	547	-697	6563	-21068	1317	-16682	9115	-13942	-5404	-17793	10105	-16824	-1197	-20851	11005	-16383	-148	-129	-119	-67	-61	-57	-105	42	-149	20	35	-76	-16	-52	82	-28	0
1.070000	2479	-5054	-2945	-19010	4111	-13648	-2030	-13503	856	-14232	-3666	-11066	-992	-13322	-5274	-9566	-264	-752	6597	-21107	756	-16633	9327	-13944	-6090	-17714	10374	-16764	-1502	-20730	11534	-16239	-144	-125	-119	-77	-60	-56	-103	42	-148	17	35	-76	-18	-53	81	-29	2
1.070833	2668	-4885	-3054	-18799	4123	-13722	-1918	-13561	740	-14207	-3460	-10999	-1468	-13256	-5154	-9287	-3269	-810	6642	-21149	127	-16573	9565	-13965	-4789	-17624	10654	-16681	-2784	-20568	12069	-16091	-147	-128	-120	-63	-58	-52	-108	43	-149	23	36	-73	-17	-46	79	-30	0
1.071667	3068	-4679	-3143	-18616	4122	-13792	-1805	-13606	683	-14176	-3287	-10948	-1972	-13209	-5030	-9016	3797	-858	6700	-21190	-182	-16508	9829	-14007	-6153	-17533	10940	-16578	-1939	-20379	12596	-15938	-144	-129	-120	-67	-57	-60	-107	41	-150	17	34	-76	-18	-60	81	-31	0
1.072500	2653	-4449	-3214	-18472	4164	-13856	-1686	-13623	748	-14133	-3135	-10920	-2096	-13155	-4902	-8761	-2851	-909	6765	-21235	-673	-16439	10121	-14080	-6321	-17434	11228	-16474	-1812	-20164	13110	-15788	-148	-130	-121	-68	-64	-61	-109	38	-149	19	32	-76	-24	-60	79	-33	1
1.073333	2372	-4191	-3265	-18331	4172	-13907	-1562	-13632	696	-14081	-3016	-10902	-2033	-13113	-4769	-8517	412	-953	6841	-21283	-1037	-16357	10435	-14146	-5245	-17330	11514	-16316	-2491	-19920	13601	-15631	-152	-130	-125	-69	-75	-61	-111	36	-154	16	32	-80	-17	-63	78	-36	0
1.074167	1987	-3919	-3291	-18220	4089	-13947	-1434	-13617	633	-14017	-2902	-10901	-1996	-13078	-4638	-8290	-412	-986	6926	-21331	-1248	-16269	10769	-14238	-4088	-17232	11798	-16153	-2443	-19679	14070	-15467	-146	-131	-122	-68	-63	-58	-107	39	-151	17	32	-77	-25	-59	80	-31	1
1.075000	1532	-3634	-3290	-18133	4068	-13964	-1307	-13578	646	-13947	-2818	-10906	-1766	-13047	-4502	-8083	-1595	-1011	7013	-21387	-1491	-16178	11112	-14347	-2700	-17099	12071	-15976	-2607	-19380	14496	-15302	-148	-124	-126	-70	-30	-58	-117	38	-150	18	30	-75	-22	-58	82	-30	0
1.075833	1909	-3370	-3262	-18066	3984	-13973	-1189	-13517	298	-13874	-2764	-10923	-1782	-13023	-4366	-7897	95	-1025	7100	-21437	-1638	-16082	11465	-14467	-1400	-16976	12328	-15781	-3108	-19087	14885	-15130	-148	-127	-121	-68	-65	-56	-107	41	-149	18	32	-76	-18	-69	79	-28	1
1.076667	2908	-3069	-3211	-18009	3731	-13962	-1131	-13436	-16	-13793	-2733	-10944	-1705	-13009	-4232	-7739	2329	-1032	7185	-21494	-1521	-15980	11818	-14605	-2204	-16848	12578	-15574	-2239	-18796	15219	-14961	-144	-131	-120	-68	-64	-58	-109	39	-152	17	33	-75	-21	-58	76	-33	0
1.077500	2313	-2806	-3134	-17989	3539	-13944	-985	-13333	36	-13714	-2730	-10980	-1281	-13002	-4097	-7608	-2275	-1027	7270	-21556	-1779	-15878	12168	-14751	-1094	-16715	12804	-15361	-2264	-18501	15514	-14781	-151	-128	-119	-66	-60	-59	-108	36	-151	19	32	-74	-23	-56	78	-30	-3
1.078333	2142	-2563	-3036	-17977	3483	-13908	-899	-13210	60	-13633	-2743	-11025	-1042	-12998	-3970	-7506	-886	-988	7343	-21616	-1839	-15768	12515	-14896	1195	-16578	13001	-15143	-3079	-18216	15745	-14597	-147	-127	-121	-64	-60	-56	-109	38	-150	21	34	-75	-26	-62	77	-32	0
1.079167	2375	-2349	-2941	-17979	3410	-13861	-832	-13068	119	-13550	-2773	-11065	-735	-12998	-3839	-7433	-819	-980	7404	-21683	-1599	-15655	12850	-15049	2329	-16440	13171	-14926	-3065	-17943	15929	-14409	-149	-131	-120	-67	-63	-61	-108	40	-151	17	30	-76	-19	-57	75	-31	-1
1.080000	2309	-2166	-2789	-17989	3323	-13796	-776	-12905	91	-13466	-2821	-11121	-350	-13001	-3714	-7393	-2521	-942	7462	-21749	-1491	-15534	13172	-15203	3570	-16307	13309	-14716	-3181	-17683	16058	-14219	-147	-129	-120	-67	-60	-60	-105	41	-155	18	30	-78	-24	-61	79	-30	-5
1.080833	2378	-2023	-2646	-18014	3335	-13731	-739	-12742	137	-13389	-2873	-11183	-35	-13004	-3592	-7383	-1076	-895	7492	-21821	-1232	-15410	13469	-15354	4306	-16168	13420	-14511	-3232	-17440	16125	-14016	-151	-129	-126	-75	-64	-59	-105	39	-154	19	30	-78	-27	-57	79	-31	-4
1.081667	2455	-1915	-2503	-18043	3266	-13656	-714	-12565	192	-13312	-2937	-11237	291	-13007	-3473	-7400	-3578	-843	7540	-21885	-866	-15283	13740	-15501	5574	-16034	13498	-14314	-3443	-17194	16146	-13811	-151	-104	-120	-69	-60	-58	-104	38	-155	16	32	-79	-25	-58	80	-31	-3
1.082500	1930	-1848	-2338	-18080	3268	-13576	-698	-12375	308	-13229	-2989	-11305	699	-13001	-3358	-7445	-2072	-787	7573	-21947	-387	-15144	13991	-15639	6855	-15897	13551	-14128	-3302	-17013	16117	-13601	-149	-124	-121	-64	-62	-55	-103	41	-149	20	21	-74	-17	-52	84	-26	-1
1.083333	1518	-1817	-2180	-18125	3267	-13481	-692	-12174	337	-13149	-3045	-11373	1063	-13000	-3250	-7511	-245	-717	7589	-22007	118	-15011	14208	-15772	6060	-15768	13571	-13969	-2688	-16840	16041	-13383	-144	-144	-120	-67	-62	-57	-104	42	-151	21	35	-73	-19	-55	84	-27	5
1.084167	1506	-1827	-2031	-18175	3207	-13415	-690	-11979	158	-13071	-3094	-11446	1184	-12995	-3152	-7606	-4255	-675	7601	-22069	430	-14873	14389	-15866	6694	-15643	13561	-13824	-3392	-16693	15919	-13168	-145	-126	-120	-66	-62	-57	-100	43	-151	21	37	-73	-33	-56	82	-26	12
1.085000	1801	-1870	-1892	-18226	3210	-13347	-690	-11786	85	-12996	-3138	-11519	953	-12983	-3062	-7717	3718	-598	7611	-22127	855	-14738	14544	-16007	4884	-15526	13531	-13702	-2093	-16566	15750	-12949	-155	-127	-116	-43	-62	-58	-102	43	-152	22	38	-73	-19	-53	86	-25	-4
1.085833	1029	-1946	-1762	-18284	3156	-13278	-695	-11599	143	-12928	-3165	-11602	923	-12969	-2984	-7845	-369	-550	7613	-22178	1076	-14609	14660	-16107	2777	-15411	13474	-13607	-759	-16466	15561	-12727	-148	-121	-117	-63	-60	-53	-103	42	-150	22	37	-72	-26	-53	84	-27	0
1.086667	276	-2057	-1652	-18347	3039	-13219	-696	-11419	-98	-12848	-3180	-11678	1051	-12950	-2916	-7991	845	-500	7614	-22226	1268	-14481	14739	-16193	2136	-15304	13400	-13534	-799	-16388	15329	-12505	-149	-125	-121	-67	-63	-55	-103	43	-153	20	35	-75	-22	-52	82	-25	-1
1.087500	-532	-2170	-1560	-18411	3023	-13167	-690	-11249	-460	-12778	-3188	-11756	1063	-12926	-2864	-8139	2467	-461	7619	-22249	1540	-14362	14782	-16269	1043	-15209	13314	-13476	-189	-16334	15075	-12280	-145	-124	-118	-63	-61	-57	-100	42	-152	20	35	-72	-18	-53	85	-26	0
1.088333	-1608	-2305	-1488	-18486	3115	-13124	-672	-11089	-653	-12706	-3181	-11831	1067	-12898	-2821	-8296	808	-434	7628	-22298	1647	-14253	14798	-16328	384	-15117	13214	-13446	384	-16298	14801	-12054	-149	-122	-117	-60	-63	-56	-101	42	-151	23	38	-72	-24	-55	82	-27	-4
1.089167	-2359	-2443	-1436	-18564	3075	-13087	-652	-10950	-1010	-12637	-3167	-11903	828	-12862	-2798	-8451	2290	-413	7640	-22325	1528	-14158	14777	-16376	96	-15038	13101	-13439	694	-16268	14511	-11824	-147	-121	-118	-63	-63	-53	-101	40	-155	23	35	-73	-39	-51	85	-24	0
1.090000	-2308	-2589	-1412	-18649	2954	-13051	-634	-10821	-1345	-12569	-3148	-11968	511	-12826	-2792	-8606	5377	-420	7658	-22344	1531	-14071	14728	-16408	-2218	-14969	12982	-13458	2254	-16253	14203	-11592	-151	-122	-120	-66	-64	-57	-102	41	-155	19	34	-73	-23	-56	81	-31	-1
1.090833	-3572	-2728	-1408	-18746	3023	-13023	-580	-10711	-1215	-12504	-3125	-12021	641	-12779	-2808	-8758	1532	-426	7690	-22358	1201	-14002	14652	-16431	-3691	-14907	12864	-13479	3327	-16238	13886	-11354	-151	-125	-115	-65	-61	-56	-101	43	-149	20	35	-73	-18	-52	86	-26	1
1.091667	-4504	-2836	-1428	-18845	3074	-12984	-531	-10618	-1188	-12432	-3096	-12069	494	-12729	-2820	-8903	928	-452	7732	-22358	692	-13946	14553	-16441	-2738	-14856	12744	-13529	2817	-16221	13562	-11108	-153	-127	-120	-66	-60	-57	-101	40	-158	19	34	-75	-22	-56	85	-31	0
1.092500	-4927	-2952	-1473	-18958	3088	-12952	-483	-10541	-1221	-12370	-3070	-12104	282	-12680	-2859	-9042	2125	-487	7777	-22351	193	-13909	14428	-16442	-2319	-14813	12608	-13593	2993	-16221	13237	-10864	-150	-130	-121	-67	-63	-59	-99	41	-149	20	33	-79	-22	-58	81	-29	0
1.093333	-5643	-3033	-1529	-19076	3106	-12909	-432	-10491	-1216	-12304	-3047	-12122	204	-12624	-2915	-9170	-544	-528	7839	-22345	-451	-13881	14289	-16433	-1819	-14785	12480	-13658	2968	-16208	12923	-10608	-141	-127	-119	-65	-61	-57	-104	37	-152	16	32	-77	-26	-57	82	-33	1
1.094167	-6212	-3088	-1609	-19207	3090	-12858	-384	-10437	-1212	-12238	-3035	-12125	87	-12566	-2986	-9287	693	-582	7907	-22328	-1145	-13869	14136	-16411	-1471	-14761	12359	-13737	2674	-16188	12606	-10348	-149	-129	-119	-65	-64	-59	-119	40	-150	19	33	-53	-16	-60	81	-34	-3
1.095000	-6817	-3113	-1698	-19350	3135	-12772	-342	-10411	-1185	-12173	-3027	-12119	156	-12504	-3065	-9394	-1678	-638	7984	-22304	-1903	-13864	13974	-16381	-792	-14751	12244	-13817	2256	-16156	12321	-10080	-147	-126	-118	-65	-62	-59	-109	38	-151	19	30	-73	-19	-58	81	-31	0
1.095833	-7693	-3109	-1796	-19494	3172	-12724	-308	-10391	-1049	-12114	-3040	-12095	501	-12442	-3162	-9492	-2099	-695	8064	-22275	-2656	-13869	13803	-16339	540	-14747	12110	-13896	1502	-16116	12009	-9800	-148	-127	-118	-62	-60	-59	-111	35	-151	19	34	-74	-22	-60	81	-33	0
1.096667	-8212	-3046	-1907	-19652	3156	-12638	-287	-10384	-941	-12047	-3053	-12055	857	-12370	-3274	-9577	809	-756	8145	-22244	-3363	-13875	13622	-16289	-230	-14751	11978	-13972	1277	-16062	11728	-9521	-150	-130	-121	-68	-62	-60	-103	42	-154	17	34	-75	-21	-59	82	-28	0
1.097500	-8065	-3011	-2020	-19818	3189	-12544	-288	-10391	-925	-11988	-3082	-12012	1086	-12298	-3397	-9656	-4349	-811	8228	-22205	-4168	-13893	13441	-16233	101	-14766	11850	-14048	-284	-15998	11465	-9241	-147	-128	-121	-66	-61	-60	-104	40	-150	15	33	-76	-24	-60	84	-32	-1
1.098333	-7242	-2921	-2135	-20000	3209	-12440	-305	-10403	-1015	-11928	-3133	-11952	1079	-12241	-3529	-9727	1797	-866	8301	-22166	-4599	-13912	13254	-16173	-638	-14786	11717	-14113	-944	-15925	11215	-8962	-151	-131	-131	-70	-65	-59	-110	38	-154	15	29	-78	-27	-61	78	-35	-6
1.099167	-6924	-2806	-2249	-20183	3270	-12327	-343	-10426	-966	-11869	-3197	-11888	1327	-12173	-3675	-9840	352	-907	8373	-22123	-4961	-13921	13067	-16101	-2924	-14809	11580	-14167	-720	-15838	10984	-8677	-149	-133	-121	-72	-62	-58	-104	37	-154	15	28	-78	-22	-61	79	-34	-1
1.100000	-6226	-2664	-2354	-20374	3274	-12200	-394	-10449	-986	-11804	-3268	-11817	1481	-12103	-3827	-9849	-1532	-938	8438	-22079	-5360	-13930	12884	-16027	-2757	-14831	11442	-14205	-2267	-15741	10767	-8404	-151	-131	-125	-74	-65	-60	-107	38	-154	17	27	-78	-23	-59	72	-38	-6
1.100833	-5517	-2507	-2453	-20563	3386	-12074	-472	-10481	-983	-11746	-3351	-11745	1714	-12052	-3986	-9896	1877	-962	8486	-22034	-5609	-13931	12693	-15950	-3073	-14854	11292	-14230	-3095	-15634	10568	-8131	-149	-131	-121	-73	-66	-62	-107	35	-158	11	27	-77	-27	-58	78	-33	-5
1.101667	-4994	-2335	-2542	-20755	3403	-11941	-564	-10510	-922	-11686	-3444	-11672	1996	-11965	-4145	-9936	-780	-971	8524	-21984	-5839	-13921	12512	-15870	-3254	-14875	11165	-14238	-3542	-15517	10388	-7867	-149	-129	-121	-69	-64	-60	-104	39	-153	17	32	-76	-25	-59	79	-33	1
1.102500	-4336	-2154	-2616	-20942	3357	-11811	-676	-10544	-883	-11613	-3540	-11593	2009	-11896	-4301	-9982	601	-972	8547	-21930	-5890	-13899	12330	-15785	-3096	-14888	10996	-14226	-3885	-15388	10225	-7611	-143	-128	-120	-68	-60	-58	-103	43	-150	19	34	-74	-17	-56	85	-30	-1
1.103333	-2536	-1965	-2675	-21127	3212	-11685	-804	-10581	-956	-11570	-3643	-11529	1793	-11826	-4465	-9999	3621	-958	8550	-21873	-5522	-13870	12142	-15706	-4456	-14892	10835	-14206	-2873	-15259	10070	-7381	-147	-124	-119	-68	-58	-60	-105	41	-149	18	32	-76	-18	-59	84	-30	0
1.104167	-1888	-1778	-2729	-21309	3091	-11562	-942	-10622	-740	-11514	-3742	-11468	2058	-11760	-4621	-10021	1623	-943	8533	-21819	-5048	-13827	11957	-15635	-5798	-14889	10672	-14168	-1542	-15126	9930	-7164	-148	-127	-119	-68	-58	-57	-105	43	-150	6	35	-77	-19	-56	78	-29	0
1.105000	-1864	-1591	-2757	-21478	2866	-11446	-1087	-10663	-675	-11463	-3840	-11416	2320	-11696	-4777	-10033	-265	-913	8503	-21759	-4817	-13773	11775	-15566	-4430	-14873	10508	-14117	-2015	-14985	9801	-6959	-146	-124	-119	-67	-60	-58	-107	42	-153	17	33	-74	-19	-57	82	-30	-3
1.105833	-1159	-1404	-2779	-21638	2635	-11342	-1246	-10690	-558	-11415	-3938	-11372	2497	-11634	-4905	-10037	2202	-878	8448	-21695	-4521	-13708	11585	-15502	-3690	-14840	10339	-14053	-1468	-14843	9677	-6781	-150	-127	-117	-69	-60	-58	-101	39	-152	11	34	-73	-22	-57	80	-35	-3
1.106667	-893	-1224	-2789	-21790	2434	-11252	-1402	-10728	-387	-11369	-4030	-11341	2440	-11574	-5064	-10034	-482	-841	8374	-21636	-4132	-13636	11398	-15450	-2963	-14795	10162	-13986	-379	-14701	9562	-6619	-152	-131	-124	-74	-65	-63	-111	36	-155	17	29	-77	-26	-52	76	-33	-15
1.107500	-695	-1055	-2792	-21916	2123	-11169	-1561	-10764	-292	-11328	-4122	-11314	2160	-11516	-5197	-10022	690	-791	8287	-21560	-3575	-13548	11210	-15405	-2419	-14726	9990	-13903	235	-14552	9452	-6473	-151	-126	-122	-70	-62	-55	-107	36	-154	15	30	-75	-23	-59	79	-33	-1
1.108333	-388	-883	-2782	-22024	1876	-11094	-1713	-10794	-21	-11288	-4200	-11300	1863	-11457	-5315	-9997	-358	-740	8179	-21488	-3158	-13456	11023	-15368	-1872	-14641	9818	-13811	868	-14402	9351	-6354	-146	-126	-121	-73	-63	-58	-104	40	-154	17	30	-76	-23	-55	80	-29	-1
1.109167	-813	-717	-2767	-22111	1675	-11035	-1861	-10827	450	-11258	-4277	-11302	1539	-11402	-5426	-9963	-1886	-683	8058	-21400	-2971	-13356	10833	-15341	-277	-14541	9644	-13713	1056	-14249	9248	-6252	-151	-126	-118	-67	-62	-58	-103	45	-155	19	34	-76	-22	-51	84	-28	-1
1.110000	-1332	-559	-2756	-22178	1453	-10989	-2009	-10858	785	-11229	-4355	-11314	1125	-11351	-5535	-9921	1760	-624	7917	-21315	-2571	-13254	10643	-15325	-376	-14421	9458	-13610	1570	-14095	9142	-6173	-151	-129	-120	-67	-62	-57	-105	43	-152	20	34	-73	-19	-52	87	-31	0
1.110833	-1145	-394	-2737	-22216	1191	-10950	-2164	-10891	865	-11234	-4431	-11337	689	-11302	-5636	-9873	-2772	-555	7771	-21226	-2268	-13149	10449	-15319	18	-14285	9295	-13504	907	-13941	9045	-6120	-148	-124	-121	-66	-60	-55	-99	43	-151	19	34	-72	-19	-51	82	-28	1
1.111667	-375	-236	-2732	-22232	777	-10921	-2289	-10921	664	-11197	-4508	-11377	-138	-11263	-5734	-9824	545	-484	7606	-21136	-1865	-13052	10253	-15320	687	-14132	9117	-13398	320	-13784	8938	-6074	-149	-124	-118	-64	-62	-56	-107	46	-151	20	34	-74	-21	-55	82	-29	-3
1.112500	-70	-73	-2735	-22228	478	-10907	-2437	-10953	605	-11192	-4597	-11426	-739	-11227	-5832	-9764	2644	-408	7427	-21041	-1374	-12947	10053	-15332	-969	-13972	8939	-13287	1445	-13629	8835	-6055	-149	-126	-119	-65	-62	-63	-105	42	-150	20	38	-74	-18	-57	82	-29	0
1.113333	-61	95	-2746	-22197	282	-10891	-2575	-10983	562	-11189	-4689	-11500	-1247	-11199	-5924	-9703	-2215	-323	7237	-20944	-1138	-12845	9858	-15345	-57	-13798	8765	-13175	346	-13453	8730	-6053	-146	-127	-117	-66	-59	-58	-103	42	-149	20	35	-75	-25	-57	81	-29	1
1.114167	147	273	-2777	-22142	10	-10884	-2715	-11014	551	-11188	-4788	-11574	-1686	-11173	-6019	-9642	2435	-236	7039	-20855	-873	-12747	9654	-15370	445	-13617	8585	-13067	-663	-13307	8616	-6071	-150	-127	-118	-66	-64	-75	-101	42	-149	20	41	-74	-23	-53	84	-28	0
1.115000	230	460	-2824	-22051	-270	-10876	-2856	-11047	518	-11192	-4901	-11676	-2164	-11150	-6120	-9581	-653	-137	6831	-20764	-669	-12648	9450	-15401	1084	-13429	8403	-12958	-1525	-13151	8498	-6110	-150	-128	-119	-70	-65	-59	-107	40	-152	18	29	-81	-24	-56	84	-30	1
1.115833	204	654	-2894	-21973	-542	-10865	-3007	-11079	453	-11185	-5019	-11784	-2728	-11133	-6217	-9518	-194	-34	6616	-20683	-518	-12548	9243	-15434	1993	-13229	8226	-12844	-2874	-12982	8378	-6164	-148	-121	-120	-69	-61	-62	-104	43	-151	20	33	-76	-18	-53	85	-29	-1
1.116667	1493	865	-2977	-21866	-901	-10847	-3158	-11108	68	-11184	-5149	-11898	-3510	-11119	-6320	-9461	2519	78	6406	-20606	-95	-12454	9033	-15476	1661	-13033	8042	-12730	-3644	-12820	8248	-6241	-149	-127	-118	-67	-62	-57	-107	43	-154	17	34	-76	-18	-53	82	-26	-1
1.117500	2065	1077	-3081	-21744	-1119	-10825	-3316	-11139	35	-11170	-5287	-12030	-3948	-11107	-6424	-9411	1738	192	6176	-20539	339	-12351	8813	-15517	-76	-12829	7860	-12619	-3534	-12654	8110	-6333	-150	-125	-118	-67	-60	-56	-120	42	-152	17	34	-76	-19	-58	82	-28	0
1.118333	1543	1299	-3213	-21616	-1264	-10797	-3488	-11169	49	-11149	-5436	-12166	-4391	-11094	-6533	-9360	-2094	308	5950	-20490	287	-12247	8584	-15567	744	-12625	7675	-12516	-5358	-12493	7968	-6442	-150	-127	-121	-67	-60	-57	-107	40	-151	17	34	-75	-22	-55	81	-28	1
1.119167	1954	1529	-3365	-21485	-1486	-10755	-3665	-11199	42	-11111	-5590	-12313	-4861	-11084	-6622	-9315	682	429	5719	-20455	443	-12135	8349	-15619	1327	-12420	7483	-12406	-6707	-12332	7814	-6569	-148	-125	-119	-62	-64	-56	-110	43	-149	12	32	-75	-25	-58	81	-30	-1
1.120000	2122	1760	-3536	-21372	-1610	-10702	-3852	-11225	79	-11064	-5747	-12463	-5176	-11069	-6758	-9274	-1822	547	5486	-20438	678	-12020	8124	-15677	1435	-12213	7292	-12303	-7324	-12166	7655	-6713	-150	-128	-119	-67	-66	-59	-105	43	-153	16	32	-76	-24	-55	84	-28	-6
1.120833	2084	1991	-3720	-21227	-1681	-10636	-4046	-11268	-91	-11002	-5913	-12615	-5494	-11048	-6868	-9241	-1468	667	5254	-20437	847	-11895	7852	-15739	1575	-12011	7091	-12200	-8285	-12000	7482	-6874	-153	-125	-120	-67	-64	-58	-104	39	-153	17	29	-80	-22	-56	84	-30	-4
1.121667	2243	2215	-3920	-21103	-1847	-10563	-4247	-11261	-271	-10909	-6073	-12761	-5694	-11017	-6979	-9208	-1429	788	5021	-20454	1050	-11757	7587	-15804	1346	-11799	6896	-12099	-8878	-11831	7307	-7044	-147	-128	-125	-65	-60	-57	-103	43	-149	21	33	-76	-19	-51	86	-18	-9
1.122500	1981	2437	-4120	-20986	-1837	-10473	-4452	-11274	-307	-10803	-6230	-12865	-5791	-10972	-7085	-9176	-3948	911	4798	-20491	1217	-11608	7307	-15875	2031	-11592	6690	-12010	-9564	-11661	7126	-7221	-146	-122	-119	-63	-58	-55	-96	43	-148	17	32	-73	-15	-51	86	-25	0
1.123333	1543	2641	-4332	-20889	-1833	-10377	-4666	-11277	-522	-10680	-6390	-13039	-5855	-10923	-7193	-9150	-568	1019	4571	-20551	1476	-11453	7012	-15949	1641	-11391	6479	-11926	-9747	-11499	6930	-7410	-147	-130	-121	-67	-57	-57	-102	40	-153	12	33	-77	-24	-56	81	-29	-5
1.124167	1646	2830	-4541	-20807	-1833	-10274	-4883	-11272	-826	-10542	-6522	-13134	-5885	-10856	-7297	-9123	-3248	1131	4352	-20628	1497	-11286	6696	-16028	691	-11180	6264	-11848	-10259	-11325	6743	-7592	-145	-128	-118	-64	-52	-56	-105	45	-150	16	24	-75	-19	-56	84	-28	-3
1.125000	2353	3005	-4717	-20728	-1955	-10155	-5095	-11251	-1183	-10381	-6692	-13262	-6167	-10770	-7390	-9089	-3065	1240	4142	-20723	1522	-11109	6378	-16092	1041	-10967	6049	-11784	-10979	-11156	6552	-7774	-149	-129	-121	-66	-60	-56	-103	39	-153	17	35	-70	-22	-59	82	-14	-3
1.125833	2828	3159	-4933	-20671	-2071	-10037	-5330	-11225	-1386	-10212	-6835	-13347	-6236	-10653	-7484	-9052	2524	1342	3940	-20832	1899	-10929	6046	-16189	-1458	-10772	5825	-11725	-9151	-10982	6366	-7951	-125	-124	-122	-68	-60	-57	-104	44	-152	18	35	-74	-19	-56	85	-31	1
1.126667	2728	3287	-5108	-20625	-2167	-9916	-5519	-11182	-1563	-10031	-6981	-13405	-6139	-10535	-7579	-9024	-4044	1447	3748	-20953	1844	-10743	5703	-16273	-1649	-10573	5600	-11682	-8917	-10807	6184	-8123	-146	-128	-124	-68	-61	-59	-107	35	-149	15	32	-79	-17	-58	81	-18	0
1.127500	2850	3394	-5262	-20596	-2250	-9792	-5724	-11141	-1685	-9831	-7117	-13439	-5966	-10391	-7670	-8984	815	1538	3564	-21087	1907	-10556	5360	-16358	-1422	-10376	5378	-11645	-8732	-10628	6007	-8275	-147	-129	-127	-69	-62	-59	-108	38	-159	16	32	-76	-22	-59	78	-31	0
1.128333	2868	3482	-5388	-20578	-2336	-9667	-5923	-11056	-1660	-9637	-7252	-13442	-5917	-10225	-7762	-8946	-1552	1635	3399	-21226	1988	-10364	5010	-16439	-957	-10188	5158	-11622	-8213	-10439	5850	-8407	-147	-129	-122	-66	-58	-60	-105	38	-153	15	32	-77	-17	-61	82	-31	0
1.129167	2553	3547	-5490	-20576	-2423	-9537	-6112	-10969	-1612	-9437	-7382	-13411	-5829	-10042	-7861	-8898	-1766	1720	3242	-21370	1941	-10177	4669	-16515	-288	-10003	4949	-11613	-8016	-10267	5710	-8519	-147	-127	-124	-66	-59	-43	-104	41	-149	19	33	-76	-17	-61	82	-30	1
1.130000	2999	3593	-5553	-20587	-2554	-9411	-6288	-10876	-1853	-9235	-7514	-13356	-6081	-9841	-7959	-8848	645	1821	3108	-21529	2077	-9995	4333	-16593	-171	-9839	4748	-11618	-7503	-10085	5595	-8611	-148	-130	-119	-64	-59	-58	-104	40	-148	18	34	-72	-18	-57	82	-28	-13
1.130833	3348	3619	-5603	-20607	-2567	-9258	-6454	-10773	-1841	-9038	-7646	-13266	-5934	-9625	-8071	-8794	1551	1911	2983	-21665	2241	-9821	4021	-16660	-1637	-9671	4555	-11633	-5639	-9904	5497	-8679	-146	-131	-109	-67	-59	-53	-103	40	-149	16	35	-77	-17	-59	80	-30	0
1.131667	2119	3633	-5603	-20643	-2527	-9144	-6612	-10666	-1651	-8841	-7786	-13151	-5419	-9397	-8190	-8743	-2956	2007	2876	-21811	2048	-9661	3719	-16730	-247	-9523	4378	-11666	-5761	-9725	5425	-8733	-149	-130	-127	-70	-66	-64	-110	38	-152	12	26	-81	-21	-62	86	-35	-5
1.132500	1383	3632	-5579	-20686	-2501	-9008	-6756	-10554	-1598	-8657	-7929	-13008	-4945	-9165	-8321	-8690	-604	2084	2784	-21948	1849	-9505	3448	-16791	1701	-9392	4223	-11707	-6366	-9546	5382	-8761	-150	-136	-122	-63	-63	-62	-108	40	-156	15	28	-82	-28	-62	79	-33	-4
1.133333	619	3625	-5518	-20745	-2434	-8867	-6877	-10435	-1434	-8474	-8062	-12832	-4158	-8933	-8460	-8634	-1911	2170	2720	-22080	1703	-9364	3209	-16844	2676	-9267	4094	-11757	-5989	-9369	5367	-8775	-150	-132	-125	-70	-63	-60	-108	36	-152	15	32	-77	-24	-61	78	-35	-1
1.134167	-358	3620	-5432	-20811	-2461	-8715	-6992	-10321	-1175	-8309	-8210	-12648	-3232	-8694	-8609	-8581	-2737	2252	2669	-22204	1607	-9233	3010	-16891	3752	-9163	3984	-11823	-5944	-9195	5376	-8771	-148	-130	-126	-70	-62	-58	-124	21	-154	13	32	-78	-24	-60	78	-31	-4
1.135000	-1129	3617	-5321	-20869	-2402	-8559	-7091	-10205	-963	-8150	-8341	-12440	-2130	-8469	-8773	-8532	-1962	2332	2635	-22317	1454	-9118	2851	-16946	4280	-9065	3909	-11890	-5955	-9025	5406	-8759	-150	-131	-124	-68	-63	-60	-108	40	-152	16	33	-77	-21	-61	79	-32	-22
1.135833	-2303	3613	-5192	-20972	-2133	-8390	-7176	-10097	-686	-8010	-8473	-12218	-741	-8251	-8937	-8485	-4746	2405	2621	-22417	1149	-9007	2733	-16966	5407	-8979	3851	-11972	-6192	-8859	5455	-8744	-149	-129	-114	-68	-60	-80	-109	35	-154	18	34	-77	-18	-61	78	-32	0
1.136667	-3916	3619	-5051	-21071	-1965	-8219	-7263	-9994	-293	-7865	-8622	-11995	682	-8045	-9115	-8450	-1986	2483	2618	-22513	992	-8894	2662	-16994	6115	-8900	3821	-12066	-6132	-8704	5520	-8730	-149	-128	-120	-68	-61	-60	-107	41	-151	18	35	-76	-22	-63	79	-32	-3
1.137500	-4823	3634	-4903	-21180	-1890	-8048	-7342	-9896	-99	-7739	-8755	-11764	2189	-7852	-9293	-8419	-2365	2533	2629	-22601	747	-8825	2635	-17018	5308	-8825	3819	-12165	-6055	-8550	5599	-8727	-148	-124	-120	-67	-61	-61	-94	40	-150	18	33	-73	-22	-59	81	-31	-3
1.138333	-4796	3657	-4754	-21293	-1745	-7835	-7416	-9813	-18	-7624	-8886	-11549	3420	-7689	-9470	-8396	-4686	2588	2653	-22678	371	-8747	2656	-17037	5851	-8751	3839	-12276	-6951	-8396	5680	-8743	-149	-126	-120	-66	-63	-60	-109	41	-153	17	34	-75	-24	-58	80	-31	0
1.139167	-4574	3696	-4613	-21432	-1489	-7639	-7489	-9736	120	-7518	-9010	-11340	4495	-7545	-9646	-8384	3171	2634	2686	-22747	247	-8671	2717	-17065	3607	-8676	3880	-12391	-5238	-8269	5764	-8777	-151	-129	-121	-72	-72	-57	-114	38	-152	23	32	-77	-24	-59	79	-33	-5
1.140000	-5147	3750	-4478	-21572	-1457	-7430	-7561	-9673	217	-7422	-9125	-11144	5686	-7423	-9814	-8387	-2635	2673	2728	-22809	-48	-8598	2814	-17085	2395	-8599	3935	-12518	-4445	-8138	5842	-8834	-150	-130	-124	-69	-69	-62	-110	37	-158	12	26	-79	-26	-60	77	-26	-4
1.140833	-5335	3815	-4365	-21722	-1644	-7221	-7639	-9586	228	-7333	-9231	-10967	6708	-7319	-9971	-8400	1355	2708	2773	-22861	-240	-8522	2948	-17107	1779	-8506	4008	-12652	-4333	-8009	5898	-8920	-155	-128	-124	-91	-66	-62	-112	37	-153	16	26	-79	-23	-59	78	-33	-3
1.141667	-5252	3903	-4262	-21867	-1745	-7003	-7717	-9567	299	-7242	-9319	-10805	7486	-7232	-10107	-8415	1102	2747	2820	-22897	-550	-8440	3110	-17106	890	-8401	4089	-12791	-3386	-7875	5980	-9029	-147	-127	-116	-69	-62	-56	-110	36	-150	13	29	-86	-19	-57	79	-31	0
1.142500	-5188	4003	-4184	-22021	-1749	-6781	-7804	-9523	401	-7157	-9397	-10672	8236	-7169	-10226	-8444	671	2784	2880	-22923	-856	-8349	3301	-17141	153	-8280	4173	-12934	-2496	-7739	6028	-9167	-145	-125	-129	-68	-60	-56	-109	42	-147	17	28	-75	-21	-56	81	-29	0
1.143333	-4485	4118	-4132	-22176	-1894	-6566	-7901	-9496	239	-7074	-9469	-10563	8353	-7118	-10323	-8486	2829	2820	2928	-22937	-1090	-8254	3500	-17165	-616	-8148	4255	-13083	-1836	-7595	6061	-9334	-146	-125	-121	-68	-61	-60	-110	42	-152	16	33	-72	-22	-56	79	-40	-1
1.144167	-3436	4235	-4110	-22319	-2135	-6351	-8005	-9492	284	-6993	-9533	-10483	8321	-7078	-10395	-8538	5331	2863	2981	-22936	-1106	-8142	3707	-17187	-3170	-8004	4328	-13239	342	-7446	6076	-9525	-150	-127	-121	-67	-62	-55	-107	39	-150	17	29	-75	-18	-58	81	-30	2
1.145000	-3709	4366	-4111	-22457	-2166	-6144	-8118	-9455	663	-6906	-9587	-10432	8598	-7051	-10446	-8599	1283	2911	3032	-22924	-1358	-8014	3917	-17217	-3936	-7837	4395	-13395	1441	-7281	6082	-9739	-148	-127	-121	-67	-61	-57	-105	36	-148	17	33	-78	-22	-57	79	-30	6
1.145833	-3357	4508	-4133	-22582	-2302	-5943	-8239	-9461	859	-6817	-9635	-10400	8510	-7027	-10470	-8667	2757	2969	3078	-22894	-1545	-7883	4124	-17246	-3339	-7668	4445	-13558	1448	-7103	6065	-9967	-147	-127	-118	-66	-61	-59	-109	40	-151	12	28	-77	-24	-58	80	-30	-3
1.146667	-2861	4653	-4183	-22695	-2605	-5754	-8365	-9444	1032	-6718	-9677	-10409	8334	-7008	-10467	-8747	2981	3038	3118	-22850	-1520	-7732	4318	-17275	-3318	-7476	4482	-13719	2414	-6904	6039	-10202	-150	-128	-121	-67	-61	-58	-109	42	-153	18	29	-76	-10	-55	80	-30	1
1.147500	-2701	4812	-4249	-22789	-2859	-5577	-8502	-9448	1302	-6639	-9719	-10433	8073	-6985	-10452	-8830	1401	3123	3156	-22785	-1557	-7562	4496	-17309	-2889	-7273	4503	-13878	3035	-6690	6007	-10431	-150	-127	-121	-86	-61	-57	-110	37	-152	17	30	-75	-17	-55	81	-29	0
1.148333	-2247	4973	-4337	-22861	-3100	-5409	-8641	-9448	1655	-6502	-9755	-10480	7557	-6957	-10414	-8920	2722	3224	3196	-22707	-1631	-7381	4657	-17342	-2692	-7058	4505	-14033	3496	-6517	5965	-10654	-149	-127	-118	-67	-64	-59	-109	38	-154	16	29	-77	-25	-59	77	-33	-1
1.149167	-1998	5136	-4442	-22916	-3314	-5262	-8784	-9455	2007	-6383	-9788	-10538	7016	-6897	-10358	-9015	-212	3341	3233	-22609	-1796	-7184	4799	-17375	-1898	-6832	4497	-14181	3743	-6212	5925	-10847	-148	-126	-122	-68	-88	-63	-107	40	-150	18	33	-74	-22	-57	81	-26	0
1.150000	-2176	5301	-4549	-22945	-3527	-5124	-8925	-9454	2324	-6257	-9822	-10619	6595	-6882	-10293	-9111	935	3472	3265	-22515	-1852	-6971	4925	-17404	-738	-6600	4470	-14317	3897	-5955	5889	-11013	-148	-126	-114	-65	-64	-56	-105	43	-150	20	33	-79	-22	-53	84	-26	-10
1.150833	-2025	5472	-4672	-22954	-3856	-5005	-9058	-9457	2361	-6121	-9853	-10703	6192	-6831	-10220	-9213	2308	3620	3297	-22368	-1862	-6748	5025	-17433	-1099	-6357	4434	-14442	4252	-5684	5849	-11143	-149	-124	-119	-69	-62	-55	-107	43	-150	23	35	-77	-18	-55	82	-27	0
1.151667	-1379	5640	-4798	-22947	-4225	-4909	-9202	-9456	2297	-5987	-9887	-10797	5354	-6776	-10148	-9316	-2560	3733	3334	-22229	-1946	-6518	5123	-17464	189	-6112	4387	-14553	3101	-5414	5819	-11224	-149	-125	-120	-68	-62	-58	-107	39	-154	17	30	-78	-21	-64	81	-30	0
1.152500	-336	5805	-4931	-22927	-4580	-4832	-9328	-9453	2411	-5843	-9921	-10900	4131	-6712	-10082	-9423	4612	3935	3366	-22084	-1650	-6291	5170	-17491	-663	-5856	4335	-14647	4024	-5147	5796	-11258	-148	-129	-122	-65	-63	-58	-104	41	-152	16	30	-75	-23	-56	80	-30	-5
1.153333	-360	5965	-5064	-22885	-4852	-4771	-9467	-9446	2719	-5709	-9952	-10999	3069	-6641	-10018	-9524	-134	4106	3404	-21928	-1640	-6056	5221	-17510	-1382	-5587	4291	-14719	4894	-4882	5788	-11228	-149	-128	-120	-67	-64	-57	-109	39	-152	19	33	-75	-22	-55	82	-28	-4
1.154167	-227	6119	-5198	-22833	-5210	-4731	-9584	-9431	2883	-5573	-9979	-11100	2070	-6568	-9966	-9621	519	4281	3443	-21770	-1626	-5818	5261	-17525	-479	-5328	4246	-14771	4061	-4633	5789	-11151	-150	-116	-118	-66	-60	-57	-103	44	-151	21	36	-75	-22	-58	81	-30	0
1.155000	-126	6270	-5331	-22776	-5472	-4704	-9684	-9410	2951	-5441	-10002	-11192	1204	-6493	-9926	-9714	1447	4460	3481	-21612	-1451	-5598	5294	-17537	47	-5056	4213	-14802	3976	-4394	5806	-11013	-149	-125	-118	-66	-64	-57	-104	42	-149	23	37	-64	-18	-53	81	-29	2
1.155833	-257	6412	-5488	-22709	-5542	-4698	-9774	-9382	2892	-5321	-10023	-11281	481	-6416	-9905	-9807	-953	4634	3520	-21456	-1317	-5358	5318	-17544	807	-4783	4190	-14817	3824	-4177	5833	-10832	-146	-126	-116	-63	-60	-55	-104	42	-150	19	34	-75	-18	-53	81	-27	0
1.156667	-55	6539	-5607	-22641	-5795	-4704	-9852	-9351	2638	-5215	-10040	-11364	-534	-6335	-9903	-9891	409	4803	3556	-21299	-1211	-5140	5335	-17544	1316	-4506	4181	-14807	3139	-3979	5869	-10603	-148	-128	-125	-67	-63	-59	-109	40	-152	19	34	-75	-19	-48	80	-33	-3
1.157500	937	6655	-5747	-22569	-6130	-4731	-9913	-9313	2479	-5117	-10055	-11442	-1767	-6279	-9918	-9962	2891	4972	3595	-21159	-890	-4928	5352	-17539	-376	-4227	4196	-14777	3939	-3805	5925	-10340	-146	-124	-122	-65	-59	-53	-101	42	-150	19	34	-74	-17	-55	86	-25	1
1.158333	287	6754	-5889	-22497	-6281	-4751	-9950	-9264	2642	-5033	-10064	-11499	-2577	-6216	-9946	-10026	-1038	5137	3630	-21020	-816	-4727	5373	-17526	-1189	-3946	4224	-14733	4219	-3652	5982	-10054	-148	-127	-121	-68	-61	-57	-102	46	-152	20	38	-75	-21	-55	82	-30	-4
1.159167	-237	6840	-6040	-22424	-6592	-4787	-9972	-9216	2407	-4969	-10073	-11556	-3436	-6160	-9993	-10073	-1472	5293	3661	-20889	-804	-4537	5383	-17511	108	-3675	4280	-14673	2847	-3523	6050	-9757	-150	-125	-134	-65	-64	-58	-108	40	-171	20	32	-75	-23	-55	84	-27	-1
1.160000	-169	6901	-6200	-22352	-6791	-4827	-9973	-9164	2002	-4923	-10076	-11602	-4080	-6116	-10056	-10108	-100	5450	3686	-20765	-540	-4351	5402	-17485	317	-3404	4351	-14599	2583	-3409	6126	-9452	-153	-126	-121	-67	-66	-60	-108	41	-154	19	36	-52	-25	-63	80	-28	-1
1.160833	-380	6943	-6377	-22281	-6888	-4865	-9957	-9125	1892	-4897	-10082	-11638	-4512	-6078	-10132	-10126	-2583	5602	3701	-20656	-409	-4181	5416	-17461	566	-3148	4437	-14514	2232	-3310	6219	-9160	-146	-130	-119	-66	-63	-58	-105	40	-152	16	35	-76	-21	-56	81	-28	-3
1.161667	-343	6971	-6544	-22208	-6973	-4900	-9925	-9054	1721	-4881	-10084	-11673	-4934	-6049	-10235	-10127	-1028	5756	3687	-20551	-338	-4011	5432	-17426	551	-2894	4540	-14426	1767	-3217	6281	-8891	-148	-126	-120	-69	-62	-57	-105	41	-149	22	38	-85	-27	-53	86	-26	0
1.162500	-303	6977	-6728	-22128	-6966	-4928	-9871	-9001	1394	-4876	-10085	-11691	-5366	-6027	-10296	-10109	-2939	5910	3708	-20454	-272	-3850	5445	-17387	650	-2652	4655	-14327	1563	-3129	6364	-8646	-147	-122	-120	-63	-61	-53	-102	44	-148	24	36	-70	-19	-52	86	-25	0
1.163333	-733	6966	-6924	-22049	-6891	-4954	-9811	-8952	1279	-4892	-10095	-11714	-5677	-6016	-10387	-10074	-3371	6067	3692	-20369	-130	-3696	5453	-17339	1295	-2436	4770	-14231	1374	-3045	6444	-8445	-149	-124	-120	-62	-61	-55	-103	40	-155	19	36	-77	-22	-55	87	-27	0
1.164167	-837	6936	-7131	-21956	-6762	-4978	-9736	-8904	1005	-4910	-10108	-11735	-5868	-6016	-10480	-10019	-545	6228	3663	-20296	67	-3537	5458	-17289	-100	-2227	4887	-14136	1810	-2954	6508	-8286	-149	-125	-119	-66	-64	-55	-104	40	-151	18	34	-77	-25	-55	84	-28	0
1.165000	-205	6896	-7353	-21864	-6674	-4977	-9653	-8864	522	-4948	-10126	-11757	-5931	-6016	-10568	-9943	-5729	6397	3619	-20233	167	-3381	5466	-17235	-284	-2043	4999	-14047	1058	-2847	6591	-8177	-150	-127	-125	-68	-63	-60	-109	36	-151	17	32	-79	-24	-57	80	-30	8
1.165833	993	6841	-7549	-21760	-6590	-4974	-9566	-8810	-67	-4983	-10155	-11777	-6145	-6026	-10651	-9848	225	6574	3566	-20174	544	-3217	5458	-17171	-1392	-1882	5105	-13956	1837	-2730	6655	-8114	-149	-127	-122	-66	-64	-58	-104	39	-154	16	30	-76	-22	-57	80	-31	2
1.166667	1422	6784	-7806	-21641	-6396	-4954	-9475	-8808	-468	-5018	-10186	-11791	-6284	-6040	-10732	-9728	-1401	6756	3500	-20128	833	-3056	5449	-17103	-3625	-1740	5199	-13875	3559	-2591	6727	-8101	-152	-128	-124	-70	-67	-58	-105	35	-156	16	36	-77	-23	-53	81	-31	-6
1.167500	1948	6712	-8035	-21508	-6251	-4926	-9390	-8814	-894	-5056	-10223	-11815	-6467	-6057	-10790	-9597	-3578	6954	3417	-20083	972	-2884	5435	-17033	-3285	-1623	5272	-13797	3357	-2432	6795	-8125	-153	-126	-122	-69	-72	-60	-107	36	-151	16	30	-79	-23	-57	79	-29	-1
1.168333	2711	6663	-8264	-21364	-6006	-4884	-9305	-8788	-1238	-5083	-10258	-11838	-6297	-6071	-10849	-9446	-465	7163	3322	-20053	1240	-2705	5415	-16953	-3293	-1524	5335	-13724	4024	-2255	6848	-8207	-151	-129	-122	-68	-64	-58	-108	38	-152	16	32	-76	-22	-56	77	-31	-14
1.169167	3400	6612	-8486	-21208	-5696	-4837	-9229	-8789	-1517	-5111	-10300	-11864	-5811	-6092	-10898	-9278	-3589	7383	3214	-20025	1536	-2523	5393	-16872	-2837	-1446	5372	-13658	4589	-2058	6902	-8311	-149	-126	-143	-66	-61	-59	-95	39	-154	17	34	-75	-21	-57	80	-31	0
1.170000	4111	6566	-8704	-21035	-5421	-4780	-9167	-8800	-1925	-5130	-10344	-11895	-5400	-6108	-10945	-9100	-2526	7612	3099	-20011	1643	-2334	5361	-16782	-1877	-1385	5389	-13599	4737	-1848	6953	-8445	-148	-127	-118	-65	-61	-61	-103	42	-148	20	36	-75	-21	-57	81	-30	-4
1.170833	5800	6538	-8910	-20854	-5259	-4720	-9117	-8822	-2326	-5149	-10389	-11935	-5177	-6119	-10977	-8905	211	7848	2970	-20006	1892	-2142	5325	-16689	-2482	-1336	5384	-13543	5907	-1619	7005	-8594	-120	-125	-119	-63	-59	-58	-104	42	-150	16	34	-74	-21	-53	84	-30	-3
1.171667	6208	6512	-9094	-20665	-5166	-4660	-9084	-8854	-2229	-5164	-10428	-11975	-4502	-6129	-11003	-8712	-2188	8091	2829	-20008	2040	-1948	5283	-16596	-3300	-1303	5361	-13492	7279	-1385	7047	-8757	-148	-129	-119	-66	-64	-57	-103	42	-150	17	33	-81	-19	-56	80	-30	1
1.172500	5899	6501	-9259	-20476	-4845	-4600	-9067	-8903	-2161	-5175	-10470	-12022	-3731	-6136	-11035	-8512	-4631	8342	2680	-20022	1975	-1757	5230	-16499	-1359	-1275	5318	-13445	6605	-1148	7091	-8939	-148	-132	-122	-76	-66	-59	-107	39	-152	15	33	-76	-23	-57	79	-33	-4
1.173333	6179	6511	-9410	-20278	-4473	-4544	-9068	-8957	-2017	-5183	-10499	-12071	-3025	-6135	-11062	-8317	-2318	8592	2522	-20035	2120	-1576	5162	-16402	24	-1250	5264	-13403	6601	-912	7130	-9091	-153	-131	-122	-70	-63	-62	-109	38	-158	16	28	-79	-39	-58	77	-34	-6
1.174167	6056	6535	-9536	-20080	-4121	-4493	-9083	-9024	-1728	-5190	-10516	-12116	-2299	-6124	-11084	-8124	-5044	8848	2361	-20059	2259	-1381	5113	-16297	1191	-1223	5204	-13356	6831	-680	7184	-9244	-150	-131	-122	-70	-64	-84	-109	40	-153	16	32	-76	-24	-57	78	-32	-3
1.175000	5806	6581	-9626	-19875	-3739	-4443	-9105	-9101	-1397	-5190	-10520	-12159	-1480	-6107	-11102	-7937	-4088	9109	2199	-20085	2262	-1199	5050	-16201	2257	-1190	5135	-13310	6458	-461	7211	-9385	-150	-129	-120	-67	-63	-59	-107	39	-176	13	33	-76	-21	-58	78	-31	-4
1.175833	5430	6644	-9694	-19684	-3315	-4407	-9142	-9179	-1042	-5194	-10517	-12207	-494	-6090	-11127	-7768	-5229	9361	2037	-20114	2290	-1028	4980	-16102	3251	-1136	5063	-13269	6017	-257	7263	-9516	-150	-127	-121	-70	-61	-59	-108	42	-151	18	29	-77	-24	-58	77	-32	0
1.176667	4339	6712	-9741	-19497	-2952	-4384	-9190	-9270	-523	-5201	-10502	-12245	373	-6070	-11138	-7610	-6725	9605	1868	-20148	2285	-873	4907	-16006	4697	-1098	4993	-13232	5270	-70	7285	-9626	-147	-128	-121	-68	-63	-60	-109	39	-153	8	30	-77	-17	-55	79	-31	1
1.177500	2880	6798	-9764	-19319	-2608	-4370	-9242	-9369	-60	-5208	-10480	-12278	1062	-6051	-11166	-7476	-2842	9842	1704	-20178	2308	-725	4836	-15912	4140	-1033	4930	-13192	5141	91	7321	-9726	-162	-129	-119	-68	-60	-60	-107	42	-152	18	32	-77	-23	-58	80	-30	-3
1.178333	2014	6892	-9771	-19152	-2129	-4362	-9289	-9478	157	-5222	-10448	-12302	1688	-6030	-11182	-7365	-6949	10063	1542	-20215	2010	-594	4763	-15828	3737	-958	4875	-13157	4104	227	7358	-9815	-145	-130	-120	-67	-62	-61	-105	41	-152	18	32	-76	-19	-56	75	-31	-3
1.179167	1804	6994	-9754	-18996	-1722	-4371	-9335	-9591	287	-5238	-10403	-12320	1870	-6021	-11199	-7285	-3368	10274	1390	-20250	1779	-477	4691	-15748	3184	-867	4832	-13131	3449	336	7391	-9898	-146	-131	-126	-66	-60	-61	-107	38	-152	15	28	-80	-24	-56	76	-34	-3
1.180000	1060	7098	-9727	-18853	-1262	-4387	-9376	-9713	566	-5250	-10358	-12320	2348	-6009	-11209	-7232	-607	10462	1243	-20284	1773	-376	4622	-15678	197	-764	4803	-13107	4743	423	7422	-9970	-148	-131	-125	-69	-64	-60	-103	40	-149	15	34	-80	-41	-63	79	-33	-4
1.180833	258	7193	-9693	-18725	-909	-4417	-9413	-9840	663	-5271	-10318	-12308	2710	-6018	-11216	-7214	-4765	10647	1105	-20313	1434	-290	4557	-15614	-487	-651	4789	-13089	3897	481	7447	-10043	-148	-129	-124	-68	-63	-65	-110	37	-155	13	28	-80	-22	-62	79	-33	-1
1.181667	-120	7314	-9654	-18610	-585	-4453	-9433	-9965	694	-5288	-10269	-12281	2809	-6033	-11214	-7225	601	10826	979	-20339	1153	-218	4504	-15558	-1465	-524	4789	-13082	3686	518	7490	-10122	-153	-131	-127	-72	-64	-63	-112	36	-147	12	28	-75	-39	-62	75	-38	-5
1.182500	-315	7416	-9616	-18512	-305	-4497	-9444	-10091	612	-5305	-10225	-12237	2935	-6045	-11203	-7266	-1192	10946	867	-20361	817	-158	4462	-15511	-1945	-383	4809	-13078	3827	555	7528	-10194	-147	-128	-120	-65	-62	-60	-109	37	-150	16	33	-80	-22	-59	79	-32	-1
1.183333	-623	7512	-9585	-18412	-126	-4537	-9435	-10225	468	-5331	-10187	-12181	3017	-6073	-11185	-7341	63	11069	763	-20381	448	-110	4430	-15478	-2316	-242	4841	-13088	3473	535	7561	-10279	-149	-128	-124	-68	-63	-61	-108	41	-151	18	28	-81	-23	-61	80	-32	-17
1.184167	373	7596	-9563	-18335	-194	-4609	-9419	-10356	141	-5352	-10158	-12106	2685	-6104	-11155	-7448	3624	11172	663	-20399	231	-77	4413	-15453	-3676	-107	4887	-13100	3776	534	7600	-10370	-148	-131	-113	-69	-68	-63	-111	36	-151	17	30	-78	-22	-62	78	-31	-3
1.185000	998	7670	-9553	-18254	-208	-4633	-9388	-10482	164	-5380	-10143	-12020	2683	-6145	-11123	-7578	4124	11264	580	-20405	-55	-46	4415	-15440	-5930	35	4945	-13123	5092	501	7639	-10469	-148	-128	-122	-67	-62	-59	-110	36	-149	16	35	-80	-24	-60	77	-33	0
1.185833	689	7729	-9567	-18187	-116	-4695	-9350	-10606	180	-5409	-10139	-11923	2713	-6189	-11082	-7739	1011	11336	501	-20414	-510	-26	4429	-15433	-4974	157	5011	-13153	4442	461	7683	-10587	-150	-130	-126	-68	-64	-63	-109	36	-153	15	28	-81	-21	-61	75	-33	-4
1.186667	1187	7775	-9595	-18124	-95	-4738	-9308	-10728	-51	-5444	-10145	-11816	2569	-6236	-11039	-7920	4494	11400	429	-20420	-705	-15	4461	-15443	-3670	295	5086	-13189	3918	424	7726	-10689	-149	-127	-122	-65	-63	-63	-104	36	-154	16	53	-80	-22	-60	78	-32	-5
1.187500	1649	7794	-9644	-18069	-90	-4787	-9264	-10839	-223	-5478	-10166	-11709	2544	-6284	-10986	-8124	3049	11446	363	-20421	-930	-6	4511	-15457	-2715	412	5170	-13234	3997	383	7774	-10803	-149	-122	-119	-69	-63	-60	-108	39	-151	16	30	-76	-24	-59	77	-31	1
1.188333	1965	7804	-9720	-18011	-76	-4831	-9201	-10943	-316	-5519	-10194	-11591	2573	-6325	-10930	-8337	3818	11489	299	-20417	-1062	2	4579	-15483	-1646	518	5259	-13281	3797	343	7828	-10917	-145	-127	-122	-67	-61	-59	-111	35	-151	19	32	-78	-18	-57	80	-31	-4
1.189167	2370	7788	-9824	-17959	-119	-4855	-9145	-11035	-414	-5564	-10234	-11481	2653	-6364	-10877	-8562	4209	11514	231	-20406	-1130	9	4663	-15513	-693	610	5347	-13341	3672	305	7895	-11031	-148	-127	-119	-68	-61	-55	-107	41	-150	17	32	-79	-19	-59	79	-29	0
1.190000	2456	7744	-9952	-17904	-161	-4907	-9095	-11116	-480	-5613	-10279	-11375	2909	-6392	-10824	-8816	2205	11530	162	-20392	-1175	13	4759	-15554	1339	682	5436	-13397	3167	274	7941	-11151	-149	-129	-127	-68	-63	-64	-110	37	-150	-12	32	-80	-24	-58	79	-31	-1
1.190833	2145	7678	-10103	-17844	-179	-4943	-9052	-11184	-398	-5670	-10330	-11279	3122	-6417	-10775	-9030	6013	11540	91	-20362	-958	25	4872	-15608	2352	739	5533	-13463	3153	252	8012	-11259	-147	-128	-117	-65	-60	-56	-105	42	-151	15	33	-79	-21	-55	82	-27	-1
1.191667	2273	7584	-10278	-17791	-228	-4970	-9009	-11233	-387	-5723	-10373	-11190	3331	-6429	-10729	-9261	3814	11540	22	-20324	-822	37	4988	-15663	2730	779	5627	-13524	2685	234	8080	-11368	-147	-127	-120	-67	-63	-58	-108	40	-153	20	25	-78	-19	-58	80	-30	-4
1.192500	2931	7461	-10473	-17735	-382	-4998	-8999	-11270	-656	-5791	-10422	-11125	3395	-6435	-10699	-9484	4160	11526	-70	-20276	-756	56	5113	-15730	4214	800	5720	-13595	1686	224	8150	-11474	-151	-125	-120	-66	-64	-58	-110	37	-158	18	30	-78	-24	-58	80	-33	-3
1.193333	3350	7318	-10690	-17675	-556	-5027	-8960	-11283	-823	-5849	-10462	-11076	3552	-6432	-10676	-9701	9833	11507	-161	-20213	-346	86	5239	-15798	2828	815	5820	-13666	3257	224	8237	-11571	-151	-126	-120	-67	-62	-58	-110	42	-147	18	32	-77	-22	-51	77	-30	-4
1.194167	3156	7147	-10925	-17616	-761	-5048	-8944	-11279	-1120	-5941	-10491	-11047	3606	-6417	-10663	-9895	3680	11474	-263	-20131	-25	101	5365	-15876	3491	810	5919	-13740	3096	233	8325	-11657	-147	-126	-122	-68	-64	-61	-109	41	-153	19	33	-74	-17	-57	78	-27	0
1.195000	3026	6954	-11168	-17551	-912	-5069	-8937	-11253	-1473	-5974	-10510	-11039	3509	-6400	-10666	-10077	8752	11428	-343	-20031	398	135	5500	-15958	4142	795	6020	-13815	2736	248	8422	-11739	-145	-126	-117	-67	-62	-59	-109	44	-152	21	33	-84	-29	-58	80	-26	-1
1.195833	2832	6737	-11423	-17492	-1100	-5094	-8933	-11212	-1630	-6028	-10512	-11054	3473	-6374	-10673	-10242	6742	11367	-481	-19918	704	174	5625	-16045	4817	769	6125	-13886	2699	277	8534	-11812	-148	-126	-120	-69	-64	-60	-107	42	-152	20	34	-74	-24	-55	81	-27	-3
1.196667	2526	6502	-11675	-17433	-1186	-5117	-8928	-11151	-1476	-6081	-10500	-11090	3539	-6350	-10702	-10386	6654	11291	-593	-19780	1037	216	5746	-16130	5450	744	6239	-13969	2360	316	8632	-11876	-136	-124	-120	-65	-61	-57	-103	43	-150	19	33	-74	-23	-52	84	-27	1
1.197500	3003	6254	-11948	-17375	-1428	-5140	-8927	-11074	-1452	-6130	-10471	-11153	3090	-6321	-10741	-10510	8775	11198	-721	-19626	1577	258	5860	-16225	5306	709	6355	-14050	2254	362	8750	-11937	-150	-127	-122	-67	-61	-58	-105	42	-152	17	36	-73	-17	-53	86	-28	-4
1.198333	3283	5995	-12181	-17320	-1802	-5165	-8921	-10984	-1286	-6175	-10429	-11233	2871	-6302	-10808	-10614	9699	11086	-845	-19459	2200	303	5972	-16327	3194	672	6474	-14131	3360	413	8871	-11992	-149	-129	-122	-69	-63	-60	-108	34	-155	16	33	-94	-22	-60	78	-32	0
1.199167	2246	5728	-12420	-17273	-1989	-5195	-8881	-10881	-977	-6207	-10375	-11332	2880	-6285	-10857	-10696	5273	10952	-966	-19270	2434	347	6084	-16423	3663	644	6592	-14213	2593	475	8995	-12036	-151	-129	-122	-68	-63	-61	-107	38	-152	18	33	-76	-22	-58	80	-33	-3
1.200000	1937	5467	-12637	-17230	-2193	-5222	-8885	-10769	-856	-6227	-10300	-11442	2751	-6274	-10872	-10755	7683	10806	-1083	-19070	2702	389	6189	-16526	4734	618	6736	-14290	1525	543	9137	-12071	-149	-137	-122	-75	-66	-64	-113	41	-155	19	33	-76	-23	-60	82	-30	-4
1.200833	1640	5207	-12832	-17186	-2480	-5248	-8851	-10652	-592	-6240	-10223	-11563	2675	-6268	-11012	-10793	6533	10647	-1194	-18855	3057	434	6293	-16628	4648	601	6871	-14371	1277	619	9286	-12098	-151	-130	-121	-68	-64	-62	-109	39	-158	12	33	-75	-24	-58	79	-30	-7
1.201667	1084	4954	-13001	-17153	-2805	-5272	-8793	-10523	-257	-6242	-10126	-11690	2589	-6274	-11096	-10809	5657	10458	-1298	-18632	3287	465	6396	-16725	4382	592	7016	-14446	714	705	9442	-12115	-149	-128	-127	-68	-62	12	-105	41	-151	18	35	-74	-22	-58	84	-28	-3
1.202500	862	4727	-13124	-17123	-3150	-5292	-8740	-10397	-212	-6237	-10032	-11811	2476	-6283	-11177	-10805	6243	10260	-1387	-18399	3511	495	6493	-16825	3729	597	7159	-14524	315	798	9601	-12122	-148	-126	-118	-65	-61	-57	-102	44	-152	17	36	-73	-21	-52	84	-28	-3
1.203333	476	4510	-13226	-17104	-3306	-5312	-8668	-10275	-189	-6227	-9931	-11938	2452	-6305	-11266	-10788	3204	10045	-1471	-18163	3650	512	6590	-16925	3902	611	7308	-14599	-352	891	9755	-12126	-151	-128	-119	-61	-56	-58	-103	43	-151	10	36	-72	-18	-55	84	-28	-5
1.204167	-401	4317	-13280	-17086	-3373	-5330	-8586	-10157	-12	-6213	-9833	-12052	2627	-6343	-11350	-10748	5381	9815	-1533	-17926	3782	521	6683	-17024	3650	640	7452	-14674	-752	991	9914	-12121	-148	-126	-118	-65	-61	-58	-104	38	-152	20	36	-74	-19	-50	86	-31	0
1.205000	-698	4144	-13296	-17075	-3611	-5335	-8488	-10043	-83	-6196	-9733	-12123	2760	-6387	-11433	-10691	4591	9572	-1589	-17686	3831	521	6776	-17116	1906	680	7593	-14745	-1244	1097	10072	-12105	-148	-120	-120	-64	-60	-55	-103	40	-150	21	37	-74	-23	-56	81	-32	0
1.205833	-348	4011	-13264	-17067	-3885	-5337	-8386	-9944	-415	-6178	-9639	-12241	2410	-6439	-11497	-10623	1603	9327	-1632	-17453	3693	503	6862	-17206	1534	733	7719	-14819	-2715	1208	10224	-12087	-150	-127	-122	-68	-64	-60	-109	41	-153	18	34	-76	-19	-59	78	-32	-1
1.206667	44	3892	-13181	-17058	-3949	-5327	-8296	-9860	-718	-6167	-9555	-12308	1984	-6504	-11557	-10540	8193	9071	-1655	-17222	3766	480	6942	-17299	-1597	795	7841	-14892	-1511	1321	10366	-12061	-153	-133	-126	-73	-72	-63	-109	37	-158	15	29	-80	-25	-62	80	-34	-7
1.207500	-147	3802	-13065	-17059	-3967	-5314	-8182	-9783	-808	-6160	-9475	-12348	1720	-6571	-11601	-10439	1575	8816	-1671	-16995	3675	445	7020	-17382	-3186	868	7958	-14960	-1413	1438	10506	-12023	-149	-130	-124	-72	-62	-62	-104	41	-155	19	34	-77	-27	-57	81	-34	-4
1.208333	67	3752	-12894	-17044	-4082	-5282	-8074	-9713	-789	-6154	-9400	-12355	1412	-6642	-11623	-10324	4583	8543	-1667	-16773	3574	404	7095	-17458	-3459	952	8059	-15028	-2145	1560	10630	-11983	-152	-127	-121	-68	-63	-59	-105	33	-155	15	33	-78	-25	-58	80	-29	-1
1.209167	231	3725	-12685	-17032	-4202	-5246	-7974	-9662	-851	-6155	-9340	-12347	1105	-6722	-11633	-10200	3332	8311	-1659	-16566	3399	349	7160	-17526	-3543	1037	8148	-15095	-2274	1680	10736	-11943	-149	-127	-124	-68	-65	-58	-107	40	-154	20	33	-77	-22	-52	78	-34	-4
1.210000	256	3725	-12441	-17015	-4239	-5201	-7883	-9618	-788	-6161	-9290	-12311	851	-6797	-11623	-10059	1863	8067	-1641	-16370	3168	292	7212	-17597	-3384	1124	8225	-15167	-2665	1797	10825	-11894	-148	-126	-120	-73	-64	-58	-108	40	-150	20	34	-79	-21	-57	81	-29	0
1.210833	871	3747	-12164	-16991	-4295	-5150	-7803	-9589	-1020	-6179	-9251	-12246	159	-6880	-11587	-9911	3107	7829	-1616	-16185	2888	231	7266	-17657	-3031	1209	8291	-15238	-3360	1912	10895	-11854	-147	-121	-118	-64	-59	-57	-63	42	-149	21	33	-74	-17	-58	81	-32	1
1.211667	1887	3781	-11862	-16966	-4283	-5103	-7735	-9571	-1313	-6202	-9226	-12163	-369	-6963	-11537	-9767	4626	7598	-1595	-16021	2847	160	7303	-17715	-4616	1290	8343	-15300	-2363	2007	10941	-11814	-145	-127	-121	-66	-61	-55	-108	38	-152	21	34	-74	-21	-57	80	-32	1
1.212500	1266	3851	-11541	-16924	-4087	-5054	-7683	-9567	-1111	-6230	-9218	-12061	-456	-7049	-11468	-9614	-589	7379	-1577	-15868	2602	90	7330	-17775	-4497	1359	8382	-15391	-2703	2121	10965	-11775	-150	-129	-125	-66	-62	-58	-110	39	-155	17	35	-79	-23	-58	92	-32	-5
1.213333	1002	3926	-11207	-16876	-3823	-5019	-7645	-9560	-1110	-6253	-9213	-11941	-721	-7132	-11378	-9455	-246	7173	-1560	-15733	2158	19	7355	-17816	-2774	1421	8417	-15470	-4117	2214	10966	-11738	-149	-128	-119	-45	-63	-53	-107	38	-151	19	34	-75	-21	-57	79	-33	-4
1.214167	1098	4019	-10859	-16821	-3398	-4977	-7619	-9572	-1163	-6287	-9225	-11812	-862	-7216	-11270	-9301	-1096	6978	-1547	-15617	1795	-53	7371	-17857	-1960	1466	8450	-15557	-4319	2295	10947	-11703	-149	-129	-124	-68	-61	-57	-110	38	-154	19	25	-75	-19	-59	80	-32	-14
1.215000	842	4119	-10511	-16749	-2903	-4953	-7601	-9583	-1042	-6295	-9245	-11678	-993	-7297	-11147	-9143	-3629	6791	-1544	-15527	1447	-125	7381	-17894	-896	1496	8466	-15646	-5042	2355	10905	-11670	-150	-128	-120	-70	-66	-59	-110	39	-155	18	30	-76	-24	-62	77	-32	-4
1.215833	557	4223	-10171	-16682	-2342	-4948	-7596	-9602	-988	-6353	-9275	-11537	-1201	-7375	-10995	-8988	-3100	6621	-1532	-15457	1083	-194	7390	-17925	-118	1508	8482	-15732	-5891	2407	10851	-11638	-149	-126	-124	-68	-63	-60	-114	38	-153	18	32	-78	-22	-57	79	-33	-1
1.216667	291	4335	-9835	-16596	-1740	-4951	-7587	-9616	-914	-6378	-9306	-11396	-1366	-7448	-10855	-8836	-6497	6460	-1557	-15405	736	-258	7400	-17952	919	1499	8497	-15817	-6384	2455	10785	-11599	-148	-128	-121	-66	-60	-58	-105	41	-153	16	32	-77	-22	-59	79	-29	-5
1.217500	-251	4450	-9519	-16508	-1150	-4982	-7583	-9637	-807	-6403	-9344	-11261	-1434	-7513	-10688	-8696	-6158	6309	-1578	-15382	400	-331	7412	-17978	2122	1473	8512	-15898	-6448	2448	10707	-11558	-149	-129	-120	-70	-62	-59	-108	37	-152	20	33	-74	-23	-58	79	-30	0
1.218333	-528	4570	-9218	-16413	-411	-5036	-7575	-9667	-778	-6425	-9384	-11134	-1431	-7572	-10523	-8566	-5184	6171	-1601	-15385	84	-398	7421	-18002	1435	1416	8524	-15978	-6313	2433	10625	-11510	-150	-129	-127	-68	-61	-58	-109	84	-154	15	33	-75	-22	-58	77	-30	0
1.219167	-207	4687	-8944	-16317	429	-5112	-7559	-9696	-845	-6447	-9421	-11020	-1549	-7626	-10355	-8446	-10214	6035	-1634	-15413	-427	-476	7435	-18016	2129	1341	8536	-16047	-7520	2398	10541	-11460	-151	-129	-124	-68	-62	-62	-108	39	-152	16	32	-78	-21	-60	96	-42	-3
1.220000	506	4805	-8691	-16236	1342	-5241	-7538	-9727	-899	-6480	-9455	-10920	-1851	-7673	-10185	-8327	-3514	5909	-1665	-15465	-706	-559	7459	-18031	704	1253	8545	-16103	-6436	2333	10456	-11395	-150	-125	-122	-69	-65	-60	-110	36	-151	15	33	-77	-26	-61	80	-31	-1
1.220833	409	4927	-8466	-16119	2349	-5341	-7496	-9758	-752	-6486	-9484	-10838	-1957	-7711	-10017	-8221	-7790	5787	-1699	-15545	-1063	-641	7497	-18041	-921	1138	8560	-16148	-5420	2248	10393	-11317	-148	-126	-121	-72	-62	-59	-107	37	-153	16	35	-79	-22	-62	78	-32	0
1.221667	767	5048	-8290	-16024	3274	-5489	-7439	-9796	-714	-6504	-9504	-10765	-2149	-7740	-9845	-8122	-6996	5670	-1729	-15655	-1382	-738	7542	-18053	-954	1004	8577	-16178	-5739	2137	10339	-11224	-147	-126	-124	-73	-62	-61	-107	40	-151	13	33	-78	-19	-58	81	-31	0
1.222500	1172	5173	-8084	-15928	4255	-5660	-7363	-9835	-686	-6528	-9512	-10713	-2347	-7756	-9684	-8026	-5255	5559	-1758	-15789	-1641	-831	7598	-18059	-1215	856	8593	-16189	-4902	2009	10303	-11119	-146	-125	-124	-70	-61	-60	-105	41	-148	16	32	-78	-21	-59	80	-39	5
1.223333	1485	5296	-7933	-15852	5309	-5849	-7277	-9881	-750	-6560	-9508	-10672	-2453	-7767	-9533	-7944	-6880	5447	-1787	-15950	-1997	-964	7667	-18068	-1270	687	8612	-16185	-4001	1861	10287	-11004	-154	-126	-129	-68	-63	-61	-111	38	-151	11	32	-78	-24	-62	76	-31	-1
1.224167	2059	5423	-7798	-15753	6185	-6061	-7157	-9933	-1068	-6597	-9485	-10642	-2932	-7772	-9390	-7862	-5487	5345	-1809	-16137	-2288	-1099	7752	-18074	-1046	505	8637	-16156	-3572	1692	10291	-10876	-148	-128	-124	-68	-61	-58	-109	42	-152	10	27	-77	-18	-58	78	-29	-1
1.225000	3291	5556	-7673	-15660	6887	-6276	-7024	-9980	-1330	-6638	-9438	-10619	-3372	-7766	-9250	-7763	-2307	5247	-1823	-16345	-2240	-1247	7860	-18082	-2654	314	8672	-16110	-1494	1511	10321	-10736	-150	-128	-114	-67	-61	-59	-107	40	-151	15	33	-76	-19	-60	78	-34	1
1.225833	2977	5695	-7566	-15582	7682	-6510	-6878	-10040	-1317	-6696	-9377	-10610	-3243	-7760	-9124	-7669	-5877	5151	-1832	-16582	-2342	-1412	7973	-18093	-3381	110	8710	-16048	122	1318	10376	-10591	-149	-127	-121	-69	-64	-60	-110	42	-154	12	29	-81	-21	-58	81	-33	-7
1.226667	2604	5838	-7465	-15505	8388	-6750	-6718	-10100	-1434	-6768	-9292	-10606	-3399	-7750	-9009	-7563	-6302	5057	-1840	-16840	-2481	-1591	8104	-18100	-1810	-99	8759	-15967	-31	1118	10453	-10437	-151	-128	-122	-66	-62	-62	-113	38	-151	13	28	-78	-23	-60	77	-34	-4
1.227500	2624	5982	-7371	-15431	9113	-6991	-6551	-10164	-1445	-6848	-9187	-10602	-3588	-7732	-8899	-7433	-4702	4977	-1837	-17118	-2459	-1783	8254	-18106	-1106	-311	8818	-15864	943	920	10553	-10282	-147	-127	-122	-69	-61	-62	-111	37	-155	17	32	-78	-21	-57	78	-34	-1
[truncated: 10,526 more rows]
[truncated: 15 more columns]
