# Supplementary material for: Novel Methods for Surface EMG Analysis and Exploration Based on Multi-Modal Gaussian Mixture Models
Source: PLoS One. 2016 Jun 30;11(6):e0157239. doi: 10.1371/journal.pone.0157239 (PMC4928879; doi:10.1371/journal.pone.0157239)
Supplement: S2 File — (ZIP) [file pone.0157239.s002.zip › Haf_horses_walk_data/Haf_h10_w2_kin.trc]

PathFileType	4	(X/Y/Z)	D:\Users\zsoldosr\Desktop\HaflingerProjektEMGBiopsy\RawData\13.11.12\Montoyaw2r.trc
DataRate	CameraRate	NumFrames	NumMarkers	Units	OrigDataRate	OrigDataStartFrame	OrigNumFrames
120.00	120.00	1200	7	mm	120.00	1	1200
Frame#	Time	Head			Withers			Sacrum			HFL			HFR			HHL			HHR
		X1	Y1	Z1	X2	Y2	Z2	X3	Y3	Z3	X4	Y4	Z4	X5	Y5	Z5	X6	Y6	Z6	X7	Y7	Z7
1	0.000	928.04413	86.24211	1403.34351	-278.21365	168.86961	1293.49219	-986.60260	128.72536	1324.46277	579.04797	288.15363	21.50479	-83.44901	26.16081	-4.11602	-902.09998	290.54184	-17.19577	-1379.30054	-6.61857	40.63774
2	0.008	924.83044	86.61672	1407.73682	-277.61240	169.34674	1293.43579	-986.05719	129.49133	1326.99670	594.56244	294.41644	17.46596	-97.00511	25.44444	-4.09564	-916.06506	289.77478	-17.27485	-1361.55237	-1.91194	41.01931
3	0.017	921.64124	87.05180	1412.08679	-276.96609	169.98302	1293.42151	-985.49225	130.31882	1329.51282	608.11755	301.10226	13.48240	-110.69660	24.85139	-4.10861	-929.97607	289.16934	-17.33200	-1341.81653	2.70540	40.09027
4	0.025	918.50739	87.56892	1416.34778	-276.23254	170.90727	1293.47839	-984.89874	131.24295	1331.98706	618.10535	308.33740	9.63850	-124.53700	24.34992	-4.12423	-943.83459	288.77423	-17.34520	-1318.83362	7.22512	37.29904
5	0.033	915.46356	88.14371	1420.47131	-275.37756	172.19714	1293.61841	-984.27606	132.26845	1334.39063	623.29486	315.75183	6.03343	-138.43613	23.87796	-4.12985	-957.68787	288.50854	-17.30115	-1292.25562	11.66822	33.06946
6	0.042	912.54053	88.72243	1424.40869	-274.38708	173.87175	1293.84448	-983.61951	133.37793	1336.69031	622.95142	322.45837	2.84037	-152.29590	23.47276	-4.17609	-971.58337	288.21649	-17.23292	-1262.37769	16.00656	28.44452
7	0.050	909.76306	89.24329	1428.11719	-273.27985	175.89867	1294.15784	-982.90973	134.54080	1338.84424	617.25995	327.36755	0.35592	-166.07689	23.16488	-4.27018	-985.53094	287.78168	-17.20323	-1229.79419	20.14164	24.54655
8	0.058	907.15808	89.65238	1431.56628	-272.10309	178.20706	1294.55908	-982.11755	135.71751	1340.81616	607.32263	329.89920	-1.19081	-179.84451	22.89538	-4.36104	-999.48553	287.24847	-17.22592	-1195.17810	23.97945	22.15002
9	0.067	904.76086	89.91033	1434.73669	-270.90649	180.69719	1295.04395	-981.21765	136.85486	1342.60498	594.59625	330.47485	-1.91883	-193.70996	22.61482	-4.45205	-1013.40369	286.77185	-17.25076	-1159.16333	27.51031	21.43188
10	0.075	902.61316	89.99117	1437.61572	-269.71893	183.24953	1295.60193	-980.19971	137.88512	1344.24121	580.51764	330.09741	-2.21394	-207.67410	22.34163	-4.56891	-1027.31470	286.41055	-17.23969	-1122.30542	30.77019	21.95022
11	0.083	900.75708	89.87782	1440.19446	-268.55573	185.74973	1296.22388	-979.07703	138.74483	1345.74097	566.21832	329.54614	-2.36662	-221.60892	22.04113	-4.64337	-1041.27234	286.06808	-17.20900	-1085.14246	33.79184	22.95838
12	0.092	899.22681	89.55543	1442.46594	-267.44183	188.11832	1296.90662	-977.88995	139.40317	1347.07385	552.15942	329.10309	-2.48429	-235.35233	21.56334	-4.58373	-1055.26978	285.66135	-17.17897	-1048.23315	36.61391	23.98498
13	0.100	898.03534	89.00032	1444.42419	-266.41681	190.31201	1297.64868	-976.69818	139.87637	1348.16833	538.25739	328.74875	-2.64513	-248.69357	20.80767	-4.40292	-1069.26147	285.22495	-17.13822	-1012.06335	39.27444	25.17253
14	0.108	897.16705	88.17799	1446.06226	-265.52118	192.30409	1298.44690	-975.57306	140.22115	1348.94238	524.36157	328.39145	-2.89600	-261.33414	19.79438	-4.12085	-1083.21155	284.81873	-17.07580	-976.95569	41.80069	26.93970
15	0.117	896.58105	87.06179	1447.37219	-264.78598	194.07506	1299.29944	-974.59741	140.51535	1349.33923	510.46402	327.99057	-3.18778	-273.01465	18.55304	-3.61951	-1097.09229	284.43243	-17.01436	-943.11035	44.20901	29.36001
16	0.125	896.21893	85.65276	1448.35461	-264.23392	195.61191	1300.20862	-973.86505	140.82561	1349.33130	496.62451	327.56744	-3.44353	-283.62616	17.13888	-2.71905	-1110.89685	284.04349	-16.98840	-910.65491	46.45420	31.99132
17	0.133	896.01563	83.98023	1449.02808	-263.88681	196.90619	1301.17676	-973.47949	141.17836	1348.90210	482.87332	327.17151	-3.64115	-293.07837	15.71343	-1.32875	-1124.64575	283.68393	-16.99911	-879.58655	48.38381	34.24341
18	0.142	895.91455	82.08649	1449.42542	-263.76767	197.96199	1302.20020	-973.54663	141.56937	1348.03552	469.20001	326.85016	-3.80606	-301.13397	14.42921	0.52378	-1138.34570	283.36209	-17.02604	-849.70703	49.80456	35.79691
19	0.150	895.87842	80.00964	1449.58081	-263.89316	198.80423	1303.26074	-974.15753	141.99068	1346.71057	455.58197	326.61353	-3.96900	-307.50455	13.17687	2.84557	-1152.00403	283.01581	-17.07089	-820.65778	50.60173	36.71314
20	0.158	895.88879	77.77987	1449.52075	-264.26913	199.46465	1304.31860	-975.36810	142.43063	1344.91589	441.98602	326.43738	-4.14482	-312.07486	11.46417	6.01925	-1165.67627	282.60168	-17.15852	-792.02850	50.80421	37.25736
21	0.167	895.93652	75.43504	1449.26111	-264.89511	199.96407	1305.31848	-977.18115	142.85979	1342.66809	428.36871	326.30206	-4.32900	-314.68784	8.60631	11.04356	-1179.41333	282.18649	-17.28976	-763.43536	50.50414	37.70516
22	0.175	896.01038	73.03452	1448.80273	-265.77069	200.31514	1306.20264	-979.53632	143.22278	1339.99976	414.70953	326.18927	-4.50875	-314.46555	4.21436	19.05383	-1193.19788	281.91370	-17.42106	-734.51587	49.64832	38.32730
23	0.183	896.09497	70.63985	1448.14392	-266.89868	200.53584	1306.92712	-982.31506	143.42456	1336.93286	401.03418	326.06076	-4.68831	-309.86719	-1.31414	30.06844	-1206.97607	281.82281	-17.52914	-704.98071	48.02159	39.38745
24	0.192	896.17633	68.28026	1447.30127	-268.28107	200.66089	1307.47473	-985.37360	143.33710	1333.46692	387.38034	325.88144	-4.89037	-299.95789	-6.91385	42.23046	-1220.70703	281.77490	-17.64352	-674.80176	45.49927	41.01597
25	0.200	896.24536	65.95085	1446.31152	-269.91113	200.74200	1307.85779	-988.59595	142.87581	1329.59436	373.75360	325.65192	-5.12330	-285.28204	-11.62333	52.70892	-1234.37427	281.61078	-17.79216	-644.32214	42.14904	43.15376
26	0.208	896.29810	63.64200	1445.21545	-271.77164	200.83417	1308.11011	-991.91254	142.08379	1325.34314	360.13940	325.40192	-5.36537	-267.18997	-15.12631	59.53239	-1247.99731	281.29977	-17.96908	-614.14813	38.07153	45.62593
27	0.217	896.33423	61.35656	1444.05139	-273.83157	200.97815	1308.27185	-995.25409	141.11082	1320.81165	346.53754	325.15775	-5.58781	-246.71063	-17.65417	62.64651	-1261.62122	280.93799	-18.13454	-584.94318	33.29540	48.18390
28	0.225	896.35309	59.09671	1442.85547	-276.04242	201.18713	1308.37524	-998.50421	140.10471	1316.14038	332.94775	324.92844	-5.78015	-224.28271	-19.65882	63.47219	-1275.27441	280.63470	-18.23870	-557.24323	27.84431	50.50989
29	0.233	896.35260	56.85122	1441.65796	-278.34561	201.44185	1308.44092	-1001.50092	139.11598	1311.45020	319.34122	324.71161	-5.95651	-200.11038	-21.48507	63.66533	-1288.93762	280.40906	-18.27282	-531.33752	21.84507	52.28485
30	0.242	896.33209	54.60680	1440.48486	-280.68143	201.69633	1308.47839	-1004.07928	138.09016	1306.81409	305.68784	324.49414	-6.15189	-174.46783	-23.14408	64.21010	-1302.55652	280.24353	-18.26008	-507.26910	15.57710	53.29364
31	0.250	896.29370	52.35934	1439.35986	-282.98917	201.89178	1308.48425	-1006.13165	136.94510	1302.25366	291.99243	324.26071	-6.39310	-147.88409	-24.38165	65.29063	-1316.10522	280.14514	-18.21822	-484.95807	9.39688	53.50369
32	0.258	896.23993	50.11074	1438.30347	-285.20911	201.97809	1308.44434	-1007.65021	135.64706	1297.73511	278.27582	324.01364	-6.65133	-121.09946	-24.91456	66.62141	-1329.63403	280.03610	-18.19852	-464.31671	3.55254	53.09812
33	0.267	896.16553	47.86674	1437.33105	-287.29294	201.93256	1308.34143	-1008.71375	134.22508	1293.19421	264.54614	323.76672	-6.86055	-94.69046	-24.52050	67.81313	-1343.23315	279.74738	-18.29328	-445.31445	-1.88971	52.34950
34	0.275	896.05115	45.63769	1436.45691	-289.20920	201.76541	1308.16077	-1009.43274	132.73984	1288.58728	250.80496	323.51605	-7.00555	-68.80290	-22.98395	68.59144	-1356.96704	279.24701	-18.51379	-428.08636	-6.91856	51.32487
35	0.283	895.86664	43.43195	1435.69983	-290.93750	201.51245	1307.89148	-1009.90015	131.24925	1283.91772	237.06100	323.24408	-7.14586	-43.29002	-20.08874	68.83887	-1370.84314	278.71664	-18.72077	-413.00244	-11.47342	49.71045
36	0.292	895.58362	41.24628	1435.08594	-292.45630	201.22409	1307.52661	-1010.16962	129.79532	1279.22461	223.33316	322.95465	-7.34177	-17.96025	-15.70481	68.52917	-1384.83203	278.34802	-18.77009	-400.56219	-15.50169	46.92304
37	0.300	895.18353	39.07420	1434.64807	-293.73489	200.96732	1307.06238	-1010.25421	128.39711	1274.55762	209.63705	322.68411	-7.58674	7.35057	-9.88053	67.68066	-1398.90344	278.18759	-18.66763	-391.20978	-19.06441	42.35159
38	0.308	894.65662	36.92653	1434.42419	-294.73752	200.82712	1306.49744	-1010.13794	127.04350	1269.95264	195.95551	322.45804	-7.80951	32.80529	-2.83784	66.37187	-1413.00757	278.14673	-18.52326	-385.18463	-22.32470	35.60072
39	0.317	893.99786	34.82936	1434.45752	-295.43405	200.87949	1305.83643	-1009.79224	125.70362	1265.41455	182.24005	322.24280	-7.94107	58.54047	5.10458	64.76803	-1427.05078	278.02408	-18.47015	-382.40814	-25.39302	26.79086
40	0.325	893.20288	32.80496	1434.79370	-295.80713	201.15515	1305.09131	-1009.19690	124.34395	1260.91931	168.46069	321.97180	-7.98923	84.61590	13.59443	63.10860	-1440.98523	277.60315	-18.61376	-382.44824	-28.17377	16.90375
41	0.333	892.26508	30.86739	1435.47559	-295.85522	201.63376	1304.27307	-1008.35852	122.92578	1256.43701	154.63217	321.60455	-8.04157	111.01586	22.32059	61.63122	-1454.84583	276.88922	-18.90360	-384.71826	-30.36530	7.79095
42	0.342	891.17236	29.02830	1436.54187	-295.59747	202.26776	1303.38196	-1007.31140	121.39391	1251.96277	140.78696	321.12762	-8.19974	137.69971	31.12731	60.43028	-1468.64380	276.13617	-19.10438	-389.01581	-31.70415	1.32523
43	0.350	889.90265	27.29926	1438.02759	-295.07693	203.01132	1302.40662	-1006.10419	119.68388	1247.54309	126.92725	320.55380	-8.48463	164.65527	40.05510	59.36888	-1482.34583	275.55829	-18.94817	-395.86993	-32.29038	-1.89165
44	0.358	888.42212	25.69184	1439.96252	-294.35550	203.83528	1301.33228	-1004.78448	117.74590	1243.28870	113.01227	319.96600	-8.77455	191.93536	49.22344	58.19589	-1495.93958	275.13538	-18.24910	-405.84290	-32.54320	-2.80355
45	0.367	886.68890	24.21576	1442.37158	-293.50262	204.72670	1300.14685	-1003.38885	115.57208	1239.36890	99.04224	319.47440	-8.91294	219.67004	58.70259	56.75224	-1509.39209	274.68051	-16.91330	-418.47192	-32.81680	-2.80968
46	0.375	884.65967	22.87654	1445.27417	-292.58304	205.68417	1298.84204	-1001.94208	113.21744	1235.98193	85.12158	319.10495	-8.88871	247.98859	68.50555	55.01737	-1522.59375	274.02200	-14.89835	-432.44464	-33.20681	-2.77291
47	0.383	882.29944	21.67364	1448.67859	-291.64667	206.71078	1297.41968	-1000.46387	110.80086	1233.31604	71.36829	318.80969	-8.82953	276.88275	78.56775	53.04288	-1535.40759	273.11111	-12.15166	-446.62531	-33.66508	-2.96404
48	0.392	879.59131	20.60214	1452.57776	-290.72430	207.79984	1295.89673	-998.97668	108.48422	1231.51501	57.81671	318.53033	-8.86740	306.19315	88.69138	50.97425	-1547.73657	271.99829	-8.55573	-460.51874	-34.15980	-3.35882
49	0.400	876.53644	19.66371	1456.94836	-289.82840	208.92520	1294.30249	-997.50977	106.43059	1230.65381	44.41827	318.19269	-9.04619	335.70227	98.61163	49.08336	-1559.53320	270.77362	-3.93176	-474.09052	-34.71902	-3.82366
50	0.408	873.14819	18.87267	1461.75439	-288.96005	210.04781	1292.67419	-996.10077	104.76028	1230.73096	31.07996	317.73199	-9.29598	365.13660	108.05891	47.64754	-1570.71777	269.49966	1.83139	-487.47223	-35.37011	-4.24098
51	0.417	869.44482	18.24266	1466.95276	-288.12399	211.12862	1291.05591	-994.79291	103.54114	1231.68323	17.72882	317.14600	-9.50134	394.07669	116.74561	46.74388	-1581.06836	268.26962	8.70257	-500.75537	-36.09845	-4.58205
52	0.425	865.44592	17.77366	1472.49390	-287.33636	212.14151	1289.49707	-993.62048	102.78329	1233.41284	4.36591	316.46545	-9.61512	421.94315	124.51644	46.10676	-1590.22180	267.39752	16.71085	-513.95044	-36.87173	-4.87255
53	0.433	861.17419	17.46014	1478.32312	-286.61459	213.07877	1288.04517	-992.58234	102.41264	1235.80664	-8.95947	315.71698	-9.68132	448.09494	131.51831	45.17511	-1597.65112	267.17831	26.02207	-527.06897	-37.66494	-5.12940
54	0.442	856.65723	17.30700	1484.38696	-285.96649	213.93951	1286.73828	-991.62964	102.29158	1238.74451	-22.21295	314.93820	-9.76099	471.95102	138.01575	43.39462	-1602.39758	267.24448	36.49194	-540.16010	-38.46766	-5.34734
55	0.450	851.92474	17.32938	1490.63464	-285.38672	214.71284	1285.60205	-990.69006	102.30132	1242.10767	-35.39587	314.17181	-9.87588	493.09830	144.05122	40.56919	-1602.90613	266.75867	47.35002	-553.26746	-39.28246	-5.51861
56	0.458	847.00800	17.53598	1497.01111	-284.85349	215.37648	1284.64893	-989.70673	102.39104	1245.79358	-48.53326	313.44687	-10.01050	511.34750	149.43005	36.88953	-1597.52295	265.55609	57.50385	-566.40125	-40.10130	-5.65691
57	0.467	841.94171	17.92113	1503.45471	-284.32840	215.90691	1283.87781	-988.65521	102.55424	1249.72693	-61.66571	312.76971	-10.13070	526.67072	153.99686	32.62551	-1585.63318	264.48395	65.89195	-579.55487	-40.88602	-5.78682
58	0.475	836.76001	18.47220	1509.90356	-283.76718	216.28885	1283.27661	-987.53204	102.78576	1253.86292	-74.83801	312.11835	-10.20607	539.09271	157.78813	27.88274	-1568.53247	264.34491	71.67757	-592.73364	-41.57818	-5.91146
59	0.483	831.48926	19.17352	1516.29944	-283.14328	216.53377	1282.83191	-986.33075	103.05132	1258.18787	-88.08350	311.48193	-10.23164	548.63812	160.91333	22.67627	-1548.88306	264.89359	74.61183	-605.95880	-42.12180	-6.02235
60	0.492	826.14862	20.00838	1522.58899	-282.47058	216.69981	1282.54504	-985.03290	103.27653	1262.70605	-101.41388	310.90152	-10.22630	555.23004	163.36237	17.20365	-1529.07251	265.07574	75.37881	-619.25006	-42.50813	-6.12348
61	0.500	820.75635	20.97188	1528.72083	-281.78983	216.86441	1282.43323	-983.62085	103.37688	1267.42493	-114.82385	310.42307	-10.22184	558.48157	165.01086	12.01944	-1510.11829	264.06134	75.29659	-632.62701	-42.81387	-6.22143
62	0.508	815.33514	22.07869	1534.63843	-281.12424	217.05936	1282.51611	-982.09070	103.31665	1272.34521	-128.30054	310.03949	-10.25547	557.69208	165.85246	7.85810	-1491.78271	261.73874	75.20932	-646.09973	-43.14079	-6.30809
63	0.517	809.92145	23.34430	1540.28027	-280.45724	217.25237	1282.80542	-980.45880	103.14011	1277.45081	-141.82654	309.71497	-10.34781	552.33405	166.12665	5.17527	-1473.22266	258.36978	74.67406	-659.63458	-43.51975	-6.36193
64	0.525	804.57397	24.75414	1545.59473	-279.75104	217.39369	1283.30481	-978.76044	102.93566	1282.70496	-155.38397	309.42389	-10.48441	542.69977	166.12753	3.85471	-1453.58252	254.29742	72.57365	-673.18121	-43.91298	-6.38177
65	0.533	799.37518	26.26065	1550.55176	-278.97626	217.46347	1284.01233	-977.03607	102.77518	1288.05652	-168.96387	309.14200	-10.62887	530.05908	165.96796	3.38889	-1432.36292	250.04456	68.40022	-686.72827	-44.26695	-6.42021
66	0.542	794.42352	27.81388	1555.13538	-278.12479	217.47574	1284.92603	-975.32275	102.70749	1293.44885	-182.56708	308.83371	-10.74426	516.07977	165.61839	3.27937	-1409.44250	246.27930	62.78391	-700.26825	-44.54398	-6.54385
67	0.550	789.82092	29.38340	1559.33313	-277.20422	217.45776	1286.04810	-973.65833	102.78735	1298.82800	-196.19244	308.47604	-10.80634	501.99228	165.08650	3.23698	-1384.82434	243.41766	57.19595	-713.75970	-44.74976	-6.75267
68	0.558	785.65527	30.95510	1563.13306	-276.23013	217.43965	1287.38281	-972.08142	103.06846	1304.14453	-209.82690	308.10538	-10.82251	488.22739	164.49042	3.11670	-1358.51685	241.36546	53.42471	-727.20563	-44.94655	-6.95264
69	0.567	781.98694	32.52796	1566.52686	-275.22391	217.45062	1288.93530	-970.62665	103.57606	1309.35144	-223.43323	307.83475	-10.83945	474.66068	163.99408	2.85051	-1330.72546	239.75998	52.80222	-740.70514	-45.22887	-7.02287
70	0.575	778.84692	34.11356	1569.51172	-274.21414	217.51410	1290.71033	-969.32788	104.30209	1314.40063	-236.90546	307.80652	-10.90450	461.04556	163.65916	2.49444	-1301.89270	238.37694	55.26777	-754.36505	-45.66774	-6.91233
71	0.583	776.24768	35.72954	1572.09351	-273.23962	217.65062	1292.70789	-968.23248	105.20586	1319.24255	-250.01038	308.13815	-10.97075	447.28116	163.39314	2.18759	-1272.36584	237.29556	59.24616	-768.19818	-46.24613	-6.66849
72	0.592	774.19507	37.39981	1574.29370	-272.34518	217.88524	1294.91736	-967.41241	106.22125	1323.83252	-262.38696	308.89828	-10.82187	433.42282	163.08084	2.00120	-1242.17200	236.72855	62.75559	-782.11096	-46.85464	-6.40506
73	0.600	772.69269	39.15931	1576.14661	-271.57254	218.25003	1297.30688	-966.95483	107.29170	1328.14075	-273.61755	310.06989	-10.15020	419.56616	162.69003	1.89450	-1211.15405	236.71231	64.61957	-795.98199	-47.38853	-6.21576
74	0.608	771.73907	41.04599	1577.67883	-270.95789	218.77910	1299.82581	-966.93774	108.39957	1332.15381	-283.32623	311.55121	-8.73620	405.78894	162.24660	1.78257	-1179.19287	237.05045	64.78960	-809.77307	-47.82657	-6.08695
75	0.617	771.32245	43.08853	1578.89453	-270.53793	219.49191	1302.41785	-967.41278	109.55743	1335.86877	-291.31799	313.25406	-6.48905	392.14072	161.80304	1.59788	-1146.37402	237.52158	64.01745	-823.53516	-48.19761	-5.94416
76	0.625	771.41650	45.30666	1579.78467	-270.35394	220.37146	1305.02942	-968.39557	110.77162	1339.28210	-297.73792	315.24203	-3.22573	378.59589	161.42168	1.34075	-1113.07605	237.97488	63.35501	-837.29846	-48.52499	-5.76655
77	0.633	771.98163	47.71230	1580.34143	-270.44635	221.36740	1307.60815	-969.85773	112.00926	1342.38330	-302.87585	317.90396	1.67311	365.05072	161.11501	1.09321	-1079.85583	238.27632	63.63996	-851.02008	-48.80909	-5.61037
78	0.642	772.96765	50.30137	1580.56396	-270.84344	222.43483	1310.10693	-971.73431	113.20398	1345.15234	-306.32599	322.04926	9.29045	351.43546	160.81291	0.93323	-1047.19202	238.38107	65.15640	-864.64563	-49.05025	-5.55623
79	0.650	774.31378	53.05467	1580.46106	-271.55069	223.56595	1312.48840	-973.95154	114.30247	1347.56299	-306.41754	328.56128	20.46586	337.78500	160.43387	0.82697	-1015.28107	238.46629	67.58607	-878.15265	-49.30197	-5.64595
80	0.658	775.94733	55.95398	1580.05688	-272.55142	224.77548	1314.72559	-976.44983	115.29369	1349.58728	-301.14648	337.70639	34.78744	324.18387	159.97029	0.66392	-983.99158	238.83162	70.18305	-891.54138	-49.66426	-5.82554
81	0.667	777.78723	58.99147	1579.38843	-273.82211	226.06947	1316.80115	-979.17896	116.18330	1351.19958	-289.89594	348.80902	50.36120	310.68805	159.47354	0.39530	-953.03235	239.69565	72.19193	-904.86206	-50.19648	-5.94498
82	0.675	779.75372	62.15694	1578.49341	-275.34558	227.44252	1318.71069	-982.08026	116.97525	1352.38684	-274.05298	360.58081	64.63499	297.27130	158.99898	0.07003	-922.25092	241.10876	73.31766	-918.25256	-50.81966	-5.89624
83	0.683	781.77826	65.41898	1577.40051	-277.10349	228.88962	1320.46545	-985.08472	117.69935	1353.15991	-255.98895	371.73077	75.55413	283.83093	158.59267	-0.23474	-891.82019	242.96983	73.75317	-931.86792	-51.32196	-5.76511
84	0.692	783.80798	68.72329	1576.13037	-279.06088	230.40109	1322.08679	-988.12781	118.42028	1353.54431	-237.47998	381.47665	82.37792	270.28445	158.27422	-0.46994	-862.15051	245.17868	73.74565	-945.72083	-51.55721	-5.73911
85	0.700	785.80566	72.00706	1574.69983	-281.16589	231.94868	1323.58911	-991.15875	119.19816	1353.56335	-218.94385	389.72528	85.77859	256.65344	158.00092	-0.64367	-833.62280	247.79636	73.22352	-959.64697	-51.60165	-5.88104
86	0.708	787.75024	75.21869	1573.12329	-283.36151	233.48947	1324.96936	-994.13519	120.05009	1353.23083	-199.91162	396.82678	87.16956	243.03391	157.68510	-0.80255	-806.39142	251.02121	71.80028	-973.47015	-51.65092	-6.08518
87	0.717	789.63507	78.33183	1571.41626	-285.59521	234.98547	1326.21252	-997.01831	120.96039	1352.55750	-179.89117	403.14197	87.81015	229.49872	157.28070	-0.97770	-780.41846	255.12761	69.07622	-987.13507	-51.85398	-6.22060
88	0.725	791.46045	81.34541	1569.60034	-287.82373	236.41315	1327.30493	-999.77551	121.92581	1351.56506	-158.77704	408.79330	88.34215	216.04678	156.81737	-1.15561	-755.72107	260.45926	64.94809	-1000.67218	-52.24640	-6.26495
89	0.733	793.22968	84.27460	1567.70325	-290.01321	237.76010	1328.24451	-1002.38330	122.97655	1350.29431	-136.79492	413.69836	88.87063	202.63431	156.34309	-1.28593	-732.62054	267.25092	59.57907	-1014.13208	-52.77268	-6.29451
90	0.742	794.94788	87.13972	1565.75476	-292.13647	239.01968	1329.04028	-1004.83032	124.15639	1348.80090	-114.27875	417.70795	89.25285	189.21649	155.90488	-1.33364	-711.74506	275.45715	53.13554	-1027.56079	-53.34708	-6.37406
91	0.750	796.61877	89.95570	1563.78198	-294.17099	240.18991	1329.70264	-1007.11517	125.48327	1347.13330	-91.45520	420.69482	89.31445	175.76331	155.54927	-1.33069	-693.81830	284.94073	45.70115	-1040.98218	-53.89009	-6.49859
92	0.758	798.23938	92.73280	1561.81262	-296.09677	241.27742	1330.23254	-1009.23505	126.92374	1345.31458	-68.35925	422.61722	88.97687	162.27051	155.27200	-1.35114	-679.39441	295.61050	37.32774	-1054.40234	-54.35987	-6.62683
93	0.767	799.79565	95.48643	1559.88501	-297.89545	242.29095	1330.62695	-1011.17932	128.41809	1343.34546	-44.89288	423.58771	88.29573	148.76331	154.99576	-1.43357	-668.67432	307.24741	28.08275	-1067.82104	-54.77487	-6.72755
94	0.775	801.26172	98.22952	1558.05859	-299.55273	243.22931	1330.88660	-1012.93011	129.92477	1341.22461	-20.93054	423.85583	87.36810	135.28427	154.62206	-1.53825	-661.53088	319.51282	18.21174	-1081.21838	-55.17993	-6.79021
95	0.783	802.60535	100.95634	1556.40356	-301.05844	244.07841	1331.01697	-1014.47485	131.43991	1338.96191	3.60559	423.68951	86.22585	121.88105	154.12047	-1.59450	-657.71643	332.04556	8.31122	-1094.56201	-55.59120	-6.83117
96	0.792	803.79456	103.65417	1554.97681	-302.40475	244.81731	1331.02783	-1015.82599	133.00461	1336.58398	28.74695	423.30954	84.83614	108.59113	153.56923	-1.58494	-657.09210	344.09137	-0.68765	-1107.83960	-55.99397	-6.88765
97	0.800	804.79877	106.32471	1553.81177	-303.58804	245.43489	1330.93103	-1017.02020	134.69058	1334.13330	54.54395	422.93207	83.14735	95.40859	153.07674	-1.56062	-659.66138	354.25040	-7.68430	-1121.05969	-56.37170	-6.97649
98	0.808	805.58624	108.97920	1552.92688	-304.61145	245.93575	1330.73584	-1018.09680	136.55489	1331.66443	81.07343	422.79834	81.11761	82.28226	152.66920	-1.57714	-665.43158	361.15524	-11.90044	-1134.23792	-56.69767	-7.08657
99	0.817	806.12476	111.62374	1552.33191	-305.48520	246.31851	1330.44495	-1019.08966	138.61203	1329.24390	108.35172	423.13068	78.73648	69.16489	152.28130	-1.63303	-674.27905	364.50055	-13.58126	-1147.40027	-56.93450	-7.20937
100	0.825	806.38562	114.25720	1552.02905	-306.22650	246.56085	1330.05127	-1020.03522	140.83818	1326.95532	136.29407	424.09280	76.04861	56.03574	151.86781	-1.68793	-685.67761	365.31519	-13.85319	-1160.57861	-57.08386	-7.33325
101	0.833	806.34589	116.87987	1552.01733	-306.85922	246.63715	1329.53638	-1020.97137	143.17952	1324.89832	164.78729	425.80841	73.18903	42.87962	151.49495	-1.73381	-698.57220	365.11160	-13.74885	-1173.78406	-57.20676	-7.42691
102	0.842	805.99054	119.50153	1552.29651	-307.41309	246.54681	1328.87561	-1021.91510	145.57732	1323.17993	193.76266	428.39954	70.41273	29.67919	151.28780	-1.82401	-711.91376	364.81473	-13.73971	-1187.00928	-57.38071	-7.45672
103	0.850	805.31390	122.13771	1552.86523	-307.92059	246.32001	1328.04431	-1022.84003	148.01019	1321.90369	223.17569	431.97409	68.05371	16.44540	151.28069	-2.01608	-725.22119	364.61432	-13.93125	-1200.25159	-57.63947	-7.41560
104	0.858	804.31464	124.79880	1553.71851	-308.41443	246.00061	1327.02026	-1023.69049	150.49419	1321.14343	252.92633	436.52118	66.37918	3.22755	151.33397	-2.29330	-738.45569	364.44324	-14.26797	-1213.49146	-57.96342	-7.32772
105	0.867	802.99292	127.48088	1554.84814	-308.92548	245.63689	1325.78870	-1024.42041	153.03073	1320.90698	282.80786	441.80884	65.41466	-9.95570	151.27556	-2.59135	-751.65894	364.25217	-14.64885	-1226.64148	-58.32083	-7.20883
106	0.875	801.35248	130.16020	1556.24243	-309.47946	245.28607	1324.35425	-1025.02002	155.57390	1321.12354	312.52853	447.41144	64.87403	-23.14664	151.09247	-2.87382	-764.84741	364.03986	-14.99254	-1239.53223	-58.66822	-7.00782
107	0.883	799.40424	132.80475	1557.88281	-310.09357	245.01071	1322.75024	-1025.51355	158.02885	1321.66956	341.75247	452.83771	64.27931	-36.38321	150.87764	-3.12494	-778.03790	363.85477	-15.25459	-1251.98694	-58.95871	-6.57721
108	0.892	797.17102	135.40274	1559.74109	-310.77386	244.86044	1321.03735	-1025.94446	160.26355	1322.41125	370.08960	457.71021	63.22308	-49.67618	150.67796	-3.31798	-791.24792	363.77487	-15.43254	-1263.92981	-59.20283	-5.72976
109	0.900	794.68994	137.97458	1561.78271	-311.51273	244.85966	1319.29395	-1026.35913	162.16209	1323.24219	397.07190	461.93536	61.57585	-63.02399	150.46896	-3.42140	-804.49658	363.82849	-15.55873	-1275.40405	-59.43718	-4.37055
110	0.908	792.00897	140.55397	1563.97290	-312.29211	245.01505	1317.59521	-1026.79041	163.69412	1324.10632	422.21899	465.69110	59.44122	-76.39751	150.18376	-3.42260	-817.80975	363.93826	-15.67819	-1286.46716	-59.62160	-2.54425
111	0.917	789.18256	143.16400	1566.27954	-313.09399	245.33472	1315.99390	-1027.24548	164.92827	1324.99634	445.19250	469.21185	56.89409	-89.74927	149.76347	-3.34654	-831.21448	363.97910	-15.81495	-1297.03333	-59.66209	-0.30088
112	0.925	786.26208	145.80632	1568.66943	-313.90799	245.83807	1314.51172	-1027.71533	165.98399	1325.93042	465.88126	472.59894	53.78742	-103.05962	149.27303	-3.25868	-844.70972	363.87979	-15.96210	-1306.75879	-59.53366	2.42990
113	0.933	783.28149	148.46202	1571.10339	-314.73102	246.54611	1313.14502	-1028.19568	166.95923	1326.92969	484.28937	475.81061	49.86362	-116.35835	148.87964	-3.23992	-858.24707	363.64764	-16.11304	-1315.04077	-59.31159	5.74232
114	0.942	780.24622	151.10159	1573.53394	-315.56091	247.46866	1311.87695	-1028.68835	167.87662	1328.00378	500.35767	478.77744	45.04520	-129.68790	148.63454	-3.31939	-871.78290	363.32343	-16.27542	-1321.14893	-59.09282	9.59376
115	0.950	777.14905	153.70389	1575.91003	-316.38644	248.60648	1310.69177	-1029.18384	168.70114	1329.14587	513.97211	481.48352	39.54250	-143.07721	148.45581	-3.46071	-885.32233	362.94879	-16.44872	-1324.52637	-58.84709	13.84548
116	0.958	774.00696	156.26868	1578.18274	-317.18002	249.96265	1309.58337	-1029.65442	169.42496	1330.33752	525.12842	483.93872	33.68650	-156.56750	148.29741	-3.62675	-898.88257	362.57019	-16.60508	-1325.22278	-58.12243	18.41148
117	0.967	770.87433	158.80466	1580.30725	-317.89951	251.54568	1308.55969	-1030.06531	170.12592	1331.56616	533.97485	486.16580	27.76091	-170.18990	148.10826	-3.78948	-912.47162	362.25012	-16.68788	-1324.00439	-55.91980	23.26994
118	0.975	767.81952	161.31009	1582.24341	-318.49814	253.36136	1307.63489	-1030.38184	170.93459	1332.83533	540.63086	488.26331	21.98879	-183.91267	147.79646	-3.92558	-926.10242	362.01639	-16.66573	-1321.64795	-51.28447	28.35636
119	0.983	764.89807	163.76865	1583.95679	-318.93378	255.40207	1306.81641	-1030.57202	171.95329	1334.16382	544.93488	490.35693	16.54852	-197.65508	147.39012	-4.05257	-939.79077	361.79068	-16.60154	-1318.05176	-44.09233	33.49653
120	0.992	762.15338	166.15425	1585.41907	-319.17245	257.64392	1306.10083	-1030.60803	173.20154	1335.57751	546.33398	492.38876	11.54751	-211.32103	146.99902	-4.17996	-953.54053	361.45209	-16.60095	-1312.28442	-35.07358	38.40834
121	1.000	759.63348	168.43893	1586.60840	-319.19101	260.05264	1305.48328	-1030.47546	174.62228	1337.09485	544.09595	494.06058	7.11177	-224.85574	146.61926	-4.24946	-967.30981	360.98230	-16.68997	-1303.37122	-25.29135	42.72260
122	1.008	757.39441	170.60306	1587.51001	-318.98395	262.59396	1304.96106	-1030.18591	176.13812	1338.70898	537.82617	495.07593	3.58658	-238.33209	146.19090	-4.22657	-981.01270	360.47653	-16.81245	-1290.84766	-15.60855	45.96431
123	1.017	755.49243	172.63591	1588.11572	-318.56857	265.23563	1304.53613	-1029.78015	177.70538	1340.38013	527.85846	495.39661	1.38744	-251.89999	145.74374	-4.19278	-994.61346	359.99814	-16.92099	-1274.73682	-6.28856	47.57711
124	1.025	753.98334	174.52341	1588.42346	-317.98318	267.93008	1304.21790	-1029.31812	179.31345	1342.02856	515.14752	495.27795	0.46681	-265.60196	145.32253	-4.26347	-1008.18500	359.50897	-16.99416	-1255.22766	2.95155	47.18725
125	1.033	752.93030	176.23358	1588.43628	-317.28293	270.60098	1304.01782	-1028.86377	180.94330	1343.54358	500.95294	495.05737	0.22039	-279.29053	144.83704	-4.44301	-1021.81244	358.96466	-17.01331	-1232.47339	12.44056	44.98475
126	1.042	752.40527	177.71288	1588.15710	-316.53510	273.16840	1303.94080	-1028.46997	182.54875	1344.84766	486.49823	494.89850	0.06100	-292.69943	144.12181	-4.61796	-1035.49072	358.40482	-16.98203	-1206.65295	22.20014	41.80933
127	1.050	752.47449	178.90411	1587.58643	-315.81454	275.59113	1303.98132	-1028.16907	184.06169	1345.94495	472.47797	494.78168	-0.18781	-305.55078	143.12906	-4.67942	-1049.16626	357.92859	-16.92083	-1178.12280	32.03175	38.78996
128	1.058	753.17615	179.77350	1586.71802	-315.20380	277.87122	1304.12585	-1027.98071	185.39441	1346.87976	458.87109	494.65350	-0.46854	-317.62491	141.93475	-4.57128	-1062.82361	357.60007	-16.83340	-1147.43250	41.72336	36.83649
129	1.067	754.50641	180.32901	1585.53442	-314.78326	280.01300	1304.35730	-1027.93274	186.47476	1347.67993	445.36108	494.49033	-0.74891	-328.73972	140.65327	-4.22780	-1076.46704	357.38223	-16.72513	-1115.21021	51.08043	36.34739
130	1.075	756.41840	180.63068	1584.00208	-314.60754	281.98730	1304.65918	-1028.07288	187.29939	1348.35583	431.78336	494.28345	-1.03885	-338.66547	139.48291	-3.54615	-1090.06299	357.15924	-16.64444	-1082.12476	59.87601	37.18939
131	1.083	758.83063	180.77115	1582.08508	-314.69687	283.74008	1305.01770	-1028.46191	187.93784	1348.91333	418.16992	494.04074	-1.31297	-347.04578	138.62093	-2.36756	-1103.58105	356.84518	-16.64728	-1048.90991	67.88384	38.88446
132	1.092	761.64026	180.82358	1579.76782	-315.05353	285.22644	1305.42065	-1029.15259	188.47383	1349.35010	404.59833	493.79016	-1.51914	-353.44113	137.93829	-0.35666	-1117.04297	356.46661	-16.72045	-1016.26178	74.94728	40.97793
133	1.100	764.74078	180.82056	1577.06006	-315.67606	286.42621	1305.85376	-1030.16565	188.93056	1349.63477	391.10306	493.55331	-1.64868	-357.53329	136.86670	3.17785	-1130.49023	356.08090	-16.78996	-984.63757	81.03758	43.30881
134	1.108	768.04169	180.77902	1573.98401	-316.56293	287.33276	1306.29932	-1031.48120	189.25476	1349.69189	377.66904	493.34100	-1.75548	-358.94797	134.76128	9.28349	-1143.95520	355.67072	-16.79731	-954.16968	86.33119	45.88046
135	1.117	771.48181	180.71204	1570.56323	-317.71310	287.94080	1306.73914	-1033.06018	189.36937	1349.43066	364.27505	493.16901	-1.91343	-356.53586	131.40306	18.75148	-1157.44788	355.19086	-16.76001	-924.78345	91.17105	48.54208
136	1.125	775.03400	180.62349	1566.81836	-319.12192	288.25378	1307.16370	-1034.87561	189.22891	1348.80212	350.93768	493.02954	-2.16954	-348.57462	127.21638	30.92489	-1170.93604	354.66730	-16.76718	-896.37817	95.81841	50.90834
137	1.133	778.70142	180.51367	1562.76782	-320.77643	288.29633	1307.58179	-1036.91553	188.84654	1347.81738	337.67575	492.87958	-2.51137	-334.50464	123.09657	43.13671	-1184.38855	354.22147	-16.87887	-868.90863	100.22260	52.59479
138	1.142	782.50574	180.38660	1558.43152	-322.65805	288.10315	1308.01782	-1039.16748	188.29443	1346.51843	324.45062	492.70425	-2.86728	-315.86346	119.91220	51.99688	-1197.82593	353.96255	-17.05674	-842.34729	104.03989	53.48551
139	1.150	786.47070	180.25101	1553.82959	-324.74683	287.69922	1308.49561	-1041.60693	187.66562	1344.94836	311.19574	492.54831	-3.15577	-294.83881	117.94909	55.66143	-1211.26587	353.84845	-17.23142	-816.55988	106.87242	53.75959
140	1.158	790.60297	180.11880	1548.97559	-327.01978	287.09821	1309.02429	-1044.18945	187.02182	1343.13477	297.88947	492.45544	-3.34769	-272.54218	116.85262	54.72535	-1224.66528	353.72556	-17.37689	-791.20850	108.53262	53.72069
141	1.167	794.88177	180.00334	1543.87305	-329.44601	286.31607	1309.59644	-1046.85730	186.38361	1341.08911	284.55945	492.41592	-3.47912	-249.05154	116.21483	51.05470	-1237.99548	353.45969	-17.51937	-765.81921	109.12231	53.65421
142	1.175	799.26520	179.91852	1538.52148	-331.98517	285.38385	1310.19409	-1049.56104	185.74615	1338.81567	271.23373	492.38544	-3.60721	-224.27960	116.09984	46.26732	-1251.31030	353.03906	-17.69661	-740.00354	108.88480	53.77859
143	1.183	803.70630	179.87213	1532.93726	-334.59003	284.34570	1310.79907	-1052.25549	185.07024	1336.31921	257.91550	492.31860	-3.77376	-198.37238	116.91368	41.26757	-1264.68066	352.65155	-17.86945	-713.71979	108.01286	54.19567
144	1.192	808.17023	179.84824	1527.17578	-337.21439	283.24103	1311.39441	-1054.87793	184.28305	1333.60400	244.59174	492.17856	-3.99416	-171.72491	118.94609	36.54305	-1278.12488	352.51062	-17.94027	-687.39795	106.57981	54.79920
145	1.200	812.62952	179.80249	1521.31787	-339.82220	282.09070	1311.96167	-1057.35571	183.32138	1330.67676	231.24936	491.95731	-4.24108	-144.84918	122.14766	32.47121	-1291.59521	352.57043	-17.90001	-661.79724	104.57530	55.23985
146	1.208	817.04236	179.68497	1515.43408	-342.38800	280.90439	1312.48230	-1059.63220	182.17183	1327.55408	217.88330	491.70313	-4.45637	-118.16483	126.21574	29.39389	-1304.96472	352.64972	-17.82566	-637.67804	101.99187	55.05640
147	1.217	821.35132	179.45938	1509.56738	-344.88849	279.70566	1312.94482	-1061.67554	180.87692	1324.27478	204.49808	491.48578	-4.60385	-91.89643	130.79401	27.52873	-1318.11182	352.71838	-17.74361	-615.49048	98.94380	53.90789
148	1.225	825.50623	179.10851	1503.73718	-347.29388	278.53571	1313.34583	-1063.47388	179.51236	1320.90100	191.10870	491.33029	-4.69522	-66.04211	135.66783	26.85957	-1331.11707	352.79193	-17.65563	-595.28625	95.71653	51.71790
149	1.233	829.48236	178.63077	1497.95276	-349.56528	277.42169	1313.68530	-1065.03369	178.14766	1317.50195	177.72559	491.20764	-4.76816	-40.36844	140.86601	27.13872	-1344.25146	352.76471	-17.60545	-576.94513	92.65202	48.61863
150	1.242	833.27991	178.02573	1492.22559	-351.66083	276.36127	1313.96692	-1066.38293	176.82327	1314.13062	164.33606	491.07974	-4.85066	-14.55664	146.52452	28.01765	-1357.67871	352.59357	-17.58010	-560.51276	89.97211	44.74051
151	1.250	836.90845	177.29025	1486.57813	-353.54962	275.35004	1314.20483	-1067.56287	175.56134	1310.80737	150.90887	490.93970	-4.93142	11.61284	152.64171	29.22382	-1371.31860	352.39587	-17.50316	-546.33435	87.68053	40.02772
152	1.258	840.36902	176.42725	1481.04736	-355.22482	274.41528	1314.42432	-1068.61145	174.37143	1307.52148	137.41306	490.80386	-4.96742	38.19360	159.05801	30.65460	-1385.02930	352.24048	-17.39146	-534.92865	85.59406	34.23400
153	1.267	843.64844	175.44553	1475.68591	-356.69745	273.61462	1314.65088	-1069.55298	173.23363	1304.24585	123.83420	490.67346	-4.94323	65.07096	165.59781	32.32039	-1398.75916	352.06000	-17.35931	-526.74585	83.51121	27.13651
154	1.275	846.72504	174.35831	1470.55762	-357.97290	273.00714	1314.89355	-1070.39575	172.09354	1300.94958	110.17328	490.51569	-4.91018	92.03082	172.15053	34.22544	-1412.52991	351.76526	-17.46476	-521.95178	81.40598	18.92976
155	1.283	849.57654	173.18761	1465.72803	-359.04214	272.63275	1315.14087	-1071.12939	170.88042	1297.60596	96.41928	490.27515	-4.94030	118.91138	178.70726	36.31557	-1426.36560	351.34741	-17.64705	-520.39282	79.51570	10.56049
156	1.292	852.18433	171.96660	1461.25793	-359.89374	272.50739	1315.36792	-1071.72644	169.52902	1294.20667	82.54834	489.91013	-5.05929	145.69229	185.32602	38.51191	-1440.23853	350.91766	-17.78911	-521.84802	78.23662	3.51798
157	1.300	854.53174	170.72992	1457.20044	-360.52560	272.62259	1315.53857	-1072.15405	167.98376	1290.78430	68.60068	489.44360	-5.25041	172.42706	191.99178	40.74026	-1454.09778	350.58481	-17.83445	-526.42316	77.77735	-1.08097
158	1.308	856.59949	169.49928	1453.59839	-360.94864	272.95346	1315.60828	-1072.38306	166.19250	1287.42700	54.70361	488.96802	-5.48355	199.15829	198.53194	42.91344	-1467.92944	350.28827	-17.86036	-534.47089	77.88092	-3.25811
159	1.317	858.36456	168.28555	1450.48218	-361.18634	273.47043	1315.53503	-1072.38013	164.13785	1284.28137	40.95642	488.56982	-5.70747	225.93054	204.68875	44.96056	-1481.71094	349.89337	-17.95077	-545.77478	78.02891	-3.88708
160	1.325	859.80457	167.09927	1447.86865	-361.27246	274.13806	1315.28955	-1072.11072	161.86713	1281.53711	27.36530	488.26123	-5.86390	252.78870	210.20680	46.93924	-1495.33398	349.38849	-17.98736	-559.14203	77.89970	-3.88160
161	1.333	860.89758	165.95016	1445.76086	-361.24408	274.90503	1314.85779	-1071.57434	159.45509	1279.37427	13.89325	487.99945	-5.93413	279.70831	214.82813	49.07407	-1508.65332	348.87830	-17.64752	-573.16498	77.52431	-3.81068
162	1.342	861.62054	164.84671	1444.14648	-361.12952	275.70499	1314.24023	-1070.81970	156.98465	1277.89807	0.48938	487.73444	-5.96451	306.55389	218.32745	51.61238	-1521.56470	348.50620	-16.55890	-587.04517	77.07626	-3.93089
163	1.350	861.95459	163.80109	1442.99927	-360.93787	276.47577	1313.45642	-1069.91406	154.57541	1277.11414	-12.89722	487.43134	-6.04631	333.07022	220.64108	54.62277	-1534.00977	348.40558	-14.44626	-600.60931	76.65210	-4.28077
164	1.358	861.89447	162.82709	1442.28857	-360.65781	277.18188	1312.54993	-1068.91675	152.36554	1276.95264	-26.27429	487.08838	-6.23731	358.85733	221.92355	57.90584	-1545.96289	348.56424	-11.24960	-613.95416	76.24854	-4.76093
165	1.367	861.45526	161.93507	1441.98657	-360.26801	277.82089	1311.58069	-1067.89355	150.46376	1277.31152	-39.61041	486.72131	-6.50031	383.39737	222.45535	61.04400	-1557.41260	348.75073	-7.10690	-627.19446	75.81794	-5.21935
166	1.375	860.67108	161.13385	1442.06372	-359.75305	278.40863	1310.60046	-1066.93579	148.94601	1278.09277	-52.88971	486.33093	-6.73435	406.21463	222.46741	63.57000	-1568.30237	348.71918	-2.18338	-640.37805	75.28923	-5.54366
167	1.383	859.58508	160.42995	1442.48120	-359.11542	278.96249	1309.63416	-1066.14514	147.87448	1279.22266	-66.13452	485.90173	-6.85704	427.10419	221.99719	65.20850	-1578.54077	348.53241	3.52010	-653.50256	74.61160	-5.71757
168	1.392	858.23535	159.81758	1443.18506	-358.37851	279.49570	1308.68469	-1065.59839	147.30022	1280.66284	-79.37622	485.40143	-6.87461	446.26407	220.91585	65.98001	-1588.09399	348.62335	10.28001	-666.56744	73.80116	-5.79735
169	1.400	856.65002	159.26622	1444.10425	-357.58133	280.01312	1307.74438	-1065.32336	147.25122	1282.40186	-92.62201	484.80499	-6.88334	464.18802	219.09909	66.04813	-1596.87012	349.37054	18.47005	-679.60858	72.92068	-5.85712
170	1.408	854.85193	158.71115	1445.15479	-356.76947	280.50488	1306.80212	-1065.29517	147.70950	1284.43420	-105.84515	484.13104	-6.98446	481.37686	216.52823	65.53912	-1604.36572	350.51947	28.10469	-692.67310	72.04351	-5.95571
171	1.417	852.86017	158.04857	1446.24353	-355.98465	280.95038	1305.85193	-1065.44507	148.59451	1286.74841	-119.02106	483.42505	-7.19357	498.08615	213.26485	64.49825	-1609.50610	351.28708	38.70680	-705.75732	71.22873	-6.10045
172	1.425	850.68787	157.13264	1447.26746	-355.25867	281.32959	1304.90149	-1065.67725	149.77449	1289.32776	-132.17578	482.73611	-7.43787	514.23090	209.44635	62.87231	-1610.85303	351.15033	49.63972	-718.81348	70.49546	-6.23853
173	1.433	848.34119	155.77798	1448.10864	-354.61298	281.62433	1303.97595	-1065.89661	151.09824	1292.14783	-145.36426	482.10425	-7.63237	529.45074	205.27921	60.50214	-1607.10767	350.26907	60.18037	-731.83984	69.83757	-6.32396
174	1.442	845.82202	153.77530	1448.63794	-354.05405	281.80997	1303.11743	-1066.03296	152.43025	1295.17249	-158.61584	481.53177	-7.74818	543.31134	200.90898	57.21304	-1597.92542	349.22537	69.24371	-744.90784	69.25398	-6.36469
175	1.450	843.13123	150.91924	1448.72791	-353.56512	281.85397	1302.37939	-1066.04578	153.66441	1298.35999	-171.93384	480.99585	-7.81648	555.56641	196.31438	52.97543	-1584.43750	348.52731	75.55381	-758.08057	68.73418	-6.38927
176	1.458	840.27185	147.04483	1448.26819	-353.11008	281.72549	1301.81628	-1065.92200	154.70676	1301.67273	-185.31653	480.48749	-7.88731	566.28192	191.39792	48.02367	-1568.59277	348.22186	78.44619	-771.35846	68.24889	-6.41413
177	1.467	837.25372	142.07303	1447.17041	-352.64847	281.40826	1301.47375	-1065.68103	155.47762	1305.07336	-198.76001	480.00983	-7.98593	575.68140	186.10271	42.80365	-1551.89771	347.83734	78.48724	-784.70776	67.77722	-6.43225
178	1.475	834.09546	136.05005	1445.35718	-352.14929	280.90814	1301.37732	-1065.37231	155.95276	1308.51880	-212.26343	479.56183	-8.10233	583.89929	180.38065	37.77657	-1534.98328	346.53586	77.20712	-798.10712	67.30898	-6.41587
179	1.483	830.82214	129.15604	1442.74890	-351.59973	280.24811	1301.52759	-1065.05188	156.18517	1311.96606	-225.82727	479.13174	-8.21954	590.87512	174.12920	33.26784	-1517.97046	343.53519	76.14138	-811.56177	66.83507	-6.36755
180	1.492	827.46472	121.68130	1439.27136	-351.00616	279.44659	1301.90894	-1064.75610	156.28093	1315.38220	-239.43805	478.70209	-8.33132	596.34540	167.19278	29.40593	-1500.62622	338.85416	75.94820	-825.08484	66.36522	-6.34112
181	1.500	824.06946	113.97724	1434.89331	-350.38467	278.50003	1302.49939	-1064.49084	156.36118	1318.75293	-253.06683	478.26251	-8.42883	599.84082	159.42410	26.06098	-1482.34192	333.44897	76.22986	-838.67944	65.92530	-6.36861
182	1.508	820.71814	106.39429	1429.68689	-349.74661	277.39349	1303.27222	-1064.23706	156.52661	1322.08533	-266.69916	477.81311	-8.49300	600.72937	150.83310	22.81616	-1462.47803	328.39844	76.11867	-852.32849	65.52081	-6.41718
183	1.517	817.54602	99.24824	1423.87463	-349.09064	276.12198	1304.18982	-1063.97339	156.82353	1325.39978	-280.34973	477.35141	-8.50700	598.43188	141.85027	19.13458	-1440.71570	324.32623	75.07321	-866.00531	65.12133	-6.44490
184	1.525	814.73413	92.83321	1417.80957	-348.40057	274.69373	1305.20178	-1063.69946	157.23364	1328.71472	-294.02942	476.85071	-8.47275	592.89087	133.53796	14.83022	-1417.00671	321.47974	73.14169	-879.69312	64.69390	-6.44794
185	1.533	812.47791	87.43753	1411.88660	-347.64453	273.12219	1306.25232	-1063.43567	157.72209	1332.03503	-307.72217	476.28497	-8.41381	584.86334	127.25633	10.48285	-1391.43494	319.80365	70.61152	-893.37012	64.22881	-6.43676
186	1.542	810.95709	83.31239	1406.44458	-346.78262	271.42523	1307.29517	-1063.19543	158.29312	1335.34827	-321.40576	475.68036	-8.36984	575.29938	123.72307	7.09595	-1364.18652	318.94513	67.70401	-907.00525	63.71464	-6.40723
187	1.550	810.30707	80.60555	1401.70496	-345.79013	269.62817	1308.30688	-1062.96277	158.94870	1338.62268	-335.08081	475.10162	-8.37955	564.43140	122.45747	5.19791	-1335.41858	318.54611	64.70572	-920.60919	63.14509	-6.35368
188	1.558	810.59167	79.32173	1397.75635	-344.67841	267.76196	1309.28784	-1062.69666	159.61230	1341.80896	-348.76752	474.60895	-8.43016	552.08136	122.31289	4.50008	-1305.09241	318.65634	62.20186	-934.24030	62.57750	-6.29043
189	1.567	811.78857	79.34092	1394.58728	-343.49908	265.85727	1310.24963	-1062.36011	160.17349	1344.85132	-362.46033	474.24042	-8.44493	538.58411	122.36754	4.37228	-1273.11768	319.63745	60.99402	-947.92236	62.11295	-6.23998
190	1.575	813.79431	80.47292	1392.13281	-342.33701	263.94647	1311.20386	-1061.95020	160.59523	1347.69836	-376.09100	473.99933	-8.36673	524.69739	122.26819	4.33133	-1239.69177	321.66510	61.81476	-961.60522	61.78914	-6.19801
191	1.583	816.44501	82.51932	1390.30029	-341.29309	262.06717	1312.16272	-1061.50464	160.91945	1350.30591	-389.53351	473.86234	-8.20312	510.93112	122.03560	4.14854	-1205.41675	324.59549	65.04939	-975.22571	61.54893	-6.13115
192	1.592	819.55359	85.32847	1388.97021	-340.46030	260.25443	1313.13940	-1061.08801	161.19487	1352.63293	-402.62592	473.82007	-7.94412	497.38419	121.75632	3.79695	-1171.19299	328.11618	70.38098	-988.75696	61.31796	-6.02432
193	1.600	822.95184	88.82116	1387.99573	-339.90939	258.53244	1314.14343	-1060.77295	161.44031	1354.63599	-415.19904	473.90570	-7.49423	483.97195	121.45284	3.37324	-1138.07422	331.77057	76.60864	-1002.19812	61.05180	-5.91689
194	1.608	826.51379	92.95533	1387.22559	-339.68665	256.91718	1315.17932	-1060.62805	161.65921	1356.27161	-427.11511	474.17334	-6.72228	470.61887	121.10612	3.00890	-1107.02417	335.06528	82.15610	-1015.56628	60.71392	-5.86693
195	1.617	830.14917	97.64925	1386.53186	-339.81192	255.42120	1316.24597	-1060.71643	161.87299	1357.50500	-438.28510	474.64539	-5.53425	457.31247	120.69278	2.77834	-1078.51392	337.73706	86.05551	-1028.90552	60.29018	-5.88414
196	1.625	833.78662	102.73323	1385.80542	-340.27960	254.05161	1317.33569	-1061.09705	162.12883	1358.31982	-448.61938	475.30237	-3.89393	444.05783	120.21597	2.63596	-1052.25195	339.84952	88.44833	-1042.28320	59.85468	-5.92575
197	1.633	837.36945	107.98198	1384.93457	-341.06958	252.79620	1318.43640	-1061.81982	162.46925	1358.71765	-457.94031	476.12738	-1.81644	430.84293	119.71389	2.46265	-1027.41882	341.66495	90.09413	-1055.75586	59.53907	-5.95166
198	1.642	840.86639	113.20235	1383.80774	-342.15936	251.61743	1319.53833	-1062.91602	162.91493	1358.71619	-465.98486	477.12463	0.64928	417.65750	119.23226	2.19977	-1003.17297	343.52991	91.52742	-1069.31250	59.37887	-5.96233
199	1.650	844.27325	118.27963	1382.34326	-343.52667	250.47095	1320.63904	-1064.39758	163.46790	1358.34277	-472.55286	478.30493	3.44389	404.49905	118.76469	1.92295	-978.93445	345.83002	92.75561	-1082.86792	59.25753	-5.98066
200	1.658	847.59497	123.14485	1380.51123	-345.14526	249.32828	1321.73596	-1066.25671	164.11012	1357.62378	-477.66870	479.72049	6.62330	391.34952	118.23289	1.74798	-954.42517	348.88675	93.53296	-1096.33508	59.03257	-6.01431
201	1.667	850.82404	127.72913	1378.32043	-346.98639	248.18436	1322.81177	-1068.46069	164.81641	1356.57678	-481.46875	481.48767	10.63758	378.19003	117.59111	1.67510	-929.63452	352.79517	93.70693	-1109.67285	58.65887	-6.05964
202	1.675	853.93060	131.95618	1375.78735	-349.02554	247.06439	1323.83398	-1070.96277	165.58519	1355.20740	-483.65369	483.72806	16.41069	365.02948	116.92506	1.58754	-904.71582	357.43747	93.36832	-1122.87915	58.19006	-6.12423
203	1.683	856.86316	135.76569	1372.92053	-351.24362	246.02673	1324.77234	-1073.72510	166.45319	1353.50903	-483.00610	486.55878	24.81955	351.88788	116.37982	1.39621	-879.84277	362.67767	92.76318	-1135.99194	57.71078	-6.21750
204	1.692	859.56012	139.14677	1369.73035	-353.62073	245.14435	1325.60547	-1076.72632	167.47696	1351.47058	-477.87488	490.05316	35.87018	338.75366	115.98808	1.12984	-855.15332	368.46075	92.10059	-1149.07483	57.27953	-6.34365
205	1.700	861.97046	142.16106	1366.25916	-356.13190	244.47092	1326.31580	-1079.94617	168.69365	1349.09009	-467.43762	494.05566	48.40081	325.56836	115.63137	0.88002	-830.78204	374.75095	91.43633	-1162.17358	56.86898	-6.48452
206	1.708	864.07031	144.90569	1362.59863	-358.75064	244.02237	1326.89209	-1083.34595	170.09360	1346.38721	-452.38696	498.11432	60.60446	312.29596	115.18537	0.69912	-806.86755	381.38898	90.59636	-1175.29590	56.35254	-6.56075
207	1.717	865.87079	147.42093	1358.87903	-361.45450	243.78842	1327.33777	-1086.87061	171.64386	1343.39856	-434.43005	501.66888	70.84479	298.97415	114.63895	0.57062	-783.57861	388.04788	89.19489	-1188.42786	55.66756	-6.50585
208	1.725	867.41071	149.66571	1355.23303	-364.22775	243.74837	1327.66577	-1090.46692	173.33624	1340.16797	-415.22723	504.29486	78.24239	285.64120	114.07739	0.44661	-761.20618	394.41113	86.84351	-1201.57690	54.92667	-6.37932
209	1.733	868.74097	151.59503	1351.76050	-367.06183	243.87120	1327.88770	-1094.09045	175.18509	1336.74658	-395.58594	505.80475	82.85611	272.30118	113.58426	0.29196	-740.12769	400.44244	83.40980	-1214.78650	54.26831	-6.29774
210	1.742	869.91211	153.21872	1348.52356	-369.95502	244.12056	1328.00977	-1097.69885	177.18265	1333.19019	-375.41687	506.18134	85.43214	258.98120	113.16740	0.10801	-720.60583	406.49884	79.12029	-1228.09229	53.73017	-6.31041
211	1.750	870.96259	154.59109	1345.56079	-372.90546	244.46741	1328.03723	-1101.25085	179.28537	1329.54834	-354.33496	505.48782	86.92259	245.70825	112.77811	-0.08234	-702.68817	412.98907	74.35735	-1241.48376	53.28028	-6.39373
212	1.758	871.91193	155.77943	1342.89551	-375.89960	244.88823	1327.97778	-1104.71057	181.44313	1325.86157	-332.22504	503.82184	88.11350	232.45502	112.36044	-0.27178	-686.27173	419.90671	69.35448	-1254.91992	52.86823	-6.49381
213	1.767	872.76727	156.84409	1340.54504	-378.90967	245.35995	1327.83862	-1108.04688	183.62653	1322.16406	-309.34076	501.26312	89.47370	219.17978	111.89377	-0.46603	-671.21594	426.93335	64.13858	-1268.37512	52.46062	-6.56297
214	1.775	873.53491	157.83530	1338.53394	-381.90622	245.86304	1327.61865	-1111.22717	185.82727	1318.47778	-286.08655	497.83966	91.14683	205.87491	111.41095	-0.64610	-657.50763	433.80621	58.57850	-1281.85913	52.04505	-6.58589
215	1.783	874.22302	158.79492	1336.89917	-384.86987	246.38385	1327.30737	-1114.21692	188.03815	1314.80920	-262.76990	493.53229	93.03580	192.56210	110.95261	-0.77392	-645.43738	440.37384	52.36329	-1295.38672	51.61094	-6.57568
216	1.792	874.83612	159.75293	1335.68164	-387.78815	246.91620	1326.89636	-1116.98560	190.23999	1311.15894	-239.48676	488.30148	94.92516	179.25989	110.52076	-0.83983	-635.64581	446.51093	45.06127	-1308.97021	51.15461	-6.55520
217	1.800	875.36853	160.72678	1334.91052	-390.64182	247.46307	1326.39246	-1119.51135	192.43037	1307.52698	-216.17151	482.12360	96.57338	165.94601	110.10025	-0.87734	-628.97516	452.12338	36.32337	-1322.62256	50.68267	-6.54233
218	1.808	875.80444	161.72563	1334.59741	-393.39853	248.03679	1325.81555	-1121.77515	194.66403	1303.91321	-192.70349	475.00800	97.76692	152.56540	109.69868	-0.93195	-626.17108	457.14059	26.13574	-1336.32288	50.18192	-6.54568
219	1.817	876.12238	162.75034	1334.74097	-396.01691	248.65228	1325.17908	-1123.76392	197.03622	1300.32422	-168.95862	467.00952	98.35379	139.06766	109.32474	-1.02233	-627.56049	461.43134	15.06457	-1350.00696	49.60819	-6.57201
220	1.825	876.30023	163.78851	1335.33435	-398.45560	249.30977	1324.47888	-1125.47864	199.61148	1296.78125	-144.82324	458.23596	98.26155	125.43555	108.94897	-1.12447	-632.85364	464.78885	4.43534	-1363.59021	48.92871	-6.62406
221	1.833	876.31647	164.81284	1336.36450	-400.68134	249.98276	1323.70313	-1126.92542	202.37128	1293.31775	-120.21155	448.83325	97.50856	111.71258	108.52129	-1.19788	-641.14587	467.07288	-3.95195	-1377.01343	48.17532	-6.68783
222	1.842	876.15094	165.78543	1337.81812	-402.67029	250.62772	1322.84900	-1128.10388	205.26181	1289.97913	-95.07507	438.98669	96.21173	97.97854	108.02301	-1.22958	-651.28162	468.35400	-8.92514	-1390.33557	47.44787	-6.73896
223	1.850	875.78864	166.67215	1339.69226	-404.40533	251.19716	1321.92456	-1129.01672	208.28082	1286.82996	-69.41956	428.94116	94.56868	84.28625	107.51295	-1.26176	-662.55621	468.85516	-10.90247	-1403.71399	46.85107	-6.76991
224	1.858	875.22083	167.46037	1341.99792	-405.87479	251.63925	1320.93982	-1129.67468	211.45474	1283.96106	-43.31482	418.97141	92.79036	70.65331	107.10001	-1.36487	-674.88354	468.81354	-11.35205	-1417.23413	46.41987	-6.79530
225	1.867	874.44061	168.16017	1344.74988	-407.07629	251.90691	1319.89807	-1130.08301	214.75432	1281.48413	-16.84021	409.29434	90.99741	57.07803	106.82616	-1.54838	-688.11267	468.46353	-11.46512	-1430.83459	46.10715	-6.82557
226	1.875	873.43842	168.79034	1347.95715	-408.02148	251.98518	1318.79004	-1130.24255	218.08894	1279.51453	9.98792	400.02777	89.15996	43.53310	106.61124	-1.73928	-701.72546	468.01648	-11.69316	-1444.39758	45.83602	-6.85312
227	1.883	872.20062	169.36511	1351.61780	-408.73871	251.90649	1317.59717	-1130.16455	221.36234	1278.14978	37.21710	391.25681	87.14439	29.98750	106.33942	-1.87629	-715.29358	467.60614	-12.09529	-1457.86865	45.55200	-6.86254
228	1.892	870.71277	169.89212	1355.71631	-409.26581	251.74048	1316.30273	-1129.87415	224.49664	1277.44751	64.91913	383.09595	84.82021	16.44801	105.97419	-1.96474	-728.72424	467.29626	-12.63536	-1471.25098	45.22588	-6.82579
229	1.900	868.96368	170.38434	1360.22437	-409.63776	251.56987	1314.90625	-1129.40747	227.40997	1277.41492	93.16479	375.65286	82.13961	2.94656	105.58315	-2.04858	-742.08759	467.09879	-13.25993	-1484.46509	44.84780	-6.66448
230	1.908	866.94666	170.87161	1365.10510	-409.88483	251.45448	1313.43005	-1128.81396	230.00433	1278.01086	122.01447	368.98206	79.15465	-10.49654	105.25840	-2.17776	-755.42651	467.02658	-13.88266	-1497.29639	44.46335	-6.22219
231	1.917	864.66156	171.39230	1370.31775	-410.03995	251.40179	1311.91907	-1128.16077	232.18900	1279.15698	151.49448	363.12039	76.00150	-23.86572	105.02799	-2.36472	-768.68781	467.15778	-14.37665	-1509.54297	44.17034	-5.30377
232	1.925	862.11572	171.97366	1375.82178	-410.13983	251.37337	1310.42786	-1127.52173	233.90903	1280.75439	181.53323	358.13919	72.88502	-37.14072	104.88032	-2.56793	-781.82184	467.52148	-14.68218	-1521.16394	44.03746	-3.77331
233	1.933	859.31976	172.62601	1381.57983	-410.21967	251.31430	1309.00330	-1126.95129	235.15469	1282.70496	211.90161	354.12616	70.03244	-50.32961	104.83444	-2.74866	-794.88159	467.96979	-14.87459	-1532.26440	44.08036	-1.61874
234	1.942	856.28174	173.35419	1387.55908	-410.30872	251.17621	1307.67419	-1126.47522	235.96683	1284.92200	242.22382	351.09201	67.57965	-63.48138	104.88033	-2.89383	-807.95270	468.32141	-15.04141	-1542.96509	44.33812	1.06813
235	1.950	853.00690	174.16481	1393.73230	-410.42712	250.92755	1306.45190	-1126.09814	236.43983	1287.33154	272.05414	348.88898	65.46179	-76.64561	104.90951	-2.99455	-821.07458	468.52020	-15.19021	-1553.28198	44.91283	4.13434
236	1.958	849.50018	175.06656	1400.07605	-410.57983	250.54834	1305.33752	-1125.80054	236.66359	1289.86780	300.95316	347.26447	63.43172	-89.85069	104.81718	-3.06722	-834.24982	468.58859	-15.29815	-1563.13013	45.90928	7.39979
237	1.967	845.76495	176.07167	1406.56836	-410.74765	250.02744	1304.33508	-1125.53320	236.65375	1292.47339	328.52423	346.02655	61.21460	-103.10839	104.62395	-3.15910	-847.45740	468.55759	-15.35647	-1572.37341	47.31223	10.73248
238	1.975	841.80316	177.19357	1413.18872	-410.89124	249.38033	1303.45435	-1125.23767	236.42387	1295.10779	354.47977	345.15048	58.66267	-116.40366	104.45383	-3.30851	-860.67273	468.43970	-15.37896	-1580.76147	48.90498	14.13525
239	1.983	837.61792	178.43759	1419.91370	-410.98230	248.64902	1302.70569	-1124.87878	236.10065	1297.76099	378.73956	344.70309	55.76418	-129.70453	104.40456	-3.51520	-873.90613	468.22906	-15.39690	-1587.85828	50.46405	17.68106
240	1.992	833.21747	179.79269	1426.71228	-411.02759	247.88098	1302.09729	-1124.45764	235.88463	1300.45203	401.40240	344.66656	52.53271	-143.00186	104.42924	-3.72786	-887.19818	467.93567	-15.44193	-1593.13123	52.15941	21.28124
241	2.000	828.61621	181.23494	1433.54602	-411.05078	247.13667	1301.62463	-1123.99731	235.93054	1303.20715	422.58966	344.89722	48.94250	-156.32458	104.35746	-3.86749	-900.56873	467.58414	-15.52676	-1596.17212	54.69996	24.53820
242	2.008	823.83148	182.74110	1440.37439	-411.05490	246.50580	1301.25476	-1123.52551	236.28484	1306.03857	442.31168	345.28244	44.96596	-169.70834	104.06328	-3.90549	-913.99194	467.18280	-15.62312	-1596.90540	59.06043	26.86115
243	2.017	818.88239	184.29422	1447.15784	-411.00800	246.09346	1300.92932	-1123.06824	236.88910	1308.94006	460.40424	345.88004	40.63743	-183.14795	103.60963	-3.91428	-927.43262	466.73688	-15.68540	-1595.46582	65.91487	27.80762
244	2.025	813.79523	185.87643	1453.85864	-410.86624	245.97908	1300.59558	-1122.64758	237.62061	1311.89001	476.57468	346.89368	36.08333	-196.59744	103.18461	-3.99259	-940.88318	466.27676	-15.70643	-1591.80115	75.06577	27.44411
245	2.033	808.60675	187.46230	1460.44055	-410.61325	246.17206	1300.24207	-1122.27161	238.33334	1314.85730	490.55597	348.55295	31.51742	-210.03076	102.89336	-4.15481	-954.35364	465.83569	-15.71805	-1585.67578	85.47429	26.41677
246	2.042	803.35492	189.01791	1466.86646	-410.26538	246.62198	1299.89587	-1121.92993	238.89693	1317.80750	502.21838	351.00372	27.20920	-223.47415	102.67017	-4.34466	-967.84473	465.41156	-15.75532	-1577.09302	95.92393	25.61356
247	2.050	798.07397	190.51001	1473.09558	-409.83997	247.28072	1299.58838	-1121.60278	239.25125	1320.71045	511.52625	354.25452	23.39952	-236.97006	102.39598	-4.51011	-981.36267	464.98996	-15.82716	-1566.36890	105.56461	25.61587
248	2.058	792.80029	191.91299	1479.08630	-409.33554	248.13593	1299.33179	-1121.26807	239.44066	1323.54272	518.37469	358.20001	20.17112	-250.54062	102.04254	-4.62447	-994.94904	464.60077	-15.89231	-1553.74170	114.03106	26.34043
249	2.067	787.57703	193.20116	1484.79785	-408.74020	249.19153	1299.12256	-1120.89929	239.58475	1326.28699	522.45496	362.69684	17.33886	-264.19482	101.67197	-4.68387	-1008.64734	464.28632	-15.89491	-1539.08679	121.35261	27.18344
250	2.075	782.45087	194.34732	1490.19104	-408.04456	250.43581	1298.95276	-1120.46594	239.81221	1328.92847	523.31250	367.56003	14.44903	-277.92505	101.33899	-4.70511	-1022.44641	464.00253	-15.84591	-1521.99731	127.75814	27.49273
251	2.083	777.46753	195.33810	1495.23083	-407.24200	251.83344	1298.81836	-1119.94043	240.20432	1331.45337	520.59741	372.43643	11.01855	-291.69528	101.03764	-4.70900	-1036.28809	463.64978	-15.80796	-1502.05322	133.47960	26.93166
252	2.092	772.67261	196.17586	1499.88977	-406.32300	253.34042	1298.72095	-1119.31055	240.76706	1333.84717	514.39789	376.72192	6.99103	-305.47342	100.71671	-4.69467	-1050.11926	463.22009	-15.79246	-1479.05115	138.67467	25.56602
253	2.100	768.11255	196.87143	1504.15125	-405.28003	254.91251	1298.66650	-1118.59180	241.44345	1336.10229	505.47391	379.71887	2.98365	-319.23584	100.34818	-4.65281	-1063.92932	462.79861	-15.75344	-1453.09583	143.42647	23.74860
254	2.108	763.83472	197.45462	1508.00854	-404.11951	256.50485	1298.66248	-1117.82336	242.15524	1338.22144	494.95880	381.05591	-0.11624	-332.93945	99.99086	-4.61935	-1077.73279	462.42139	-15.67968	-1424.56580	147.75600	21.92445
255	2.117	759.88953	197.98053	1511.46460	-402.86554	258.08545	1298.71814	-1117.04504	242.83972	1340.20874	483.51996	381.03131	-1.87991	-346.56967	99.73064	-4.65968	-1091.52417	462.02777	-15.62411	-1393.98645	151.64128	20.48096
256	2.125	756.33453	198.50024	1514.53149	-401.55560	259.64740	1298.84412	-1116.28357	243.46466	1342.06006	471.06647	380.42947	-2.56720	-360.18906	99.54625	-4.78686	-1105.28589	461.54355	-15.63557	-1361.82898	155.02467	19.69863
257	2.133	753.23584	199.02959	1517.22876	-400.23538	261.19125	1299.04797	-1115.55688	244.02286	1343.75854	457.53375	379.90826	-2.71941	-373.85324	99.27941	-4.93237	-1119.02588	460.98291	-15.69124	-1328.40063	157.81401	19.76807
258	2.142	750.65460	199.55206	1519.57666	-398.95544	262.69461	1299.33179	-1114.88623	244.51775	1345.27612	443.44037	379.62744	-2.73713	-387.49899	98.76304	-4.99050	-1132.75867	460.44061	-15.72944	-1293.97803	159.93462	20.78839
259	2.150	748.62775	200.04112	1521.58801	-397.76654	264.11639	1299.69238	-1114.30371	244.95332	1346.57874	429.39752	379.43719	-2.80334	-400.95685	97.97156	-4.88689	-1146.48132	459.98846	-15.72047	-1259.01990	161.44075	22.70546
260	2.158	747.15936	200.47983	1523.26782	-396.71436	265.42804	1300.12231	-1113.84937	245.33641	1347.63208	415.58951	379.20547	-2.97171	-414.04819	97.03139	-4.60618	-1160.19006	459.63763	-15.67186	-1224.16846	162.51384	25.29317
261	2.167	746.22491	200.86478	1524.61792	-395.84171	266.62265	1300.61145	-1113.56030	245.68285	1348.40381	401.91388	378.91855	-3.22457	-426.65744	96.12807	-4.16277	-1173.87659	459.32788	-15.62937	-1190.01978	163.30887	28.26171
262	2.175	745.77856	201.18861	1525.63892	-395.19482	267.70428	1301.14905	-1113.46729	246.00763	1348.86487	388.27991	378.61987	-3.50482	-438.72928	95.38549	-3.54508	-1187.51904	458.93799	-15.65683	-1156.90173	163.94322	31.34419
263	2.183	745.76044	201.42700	1526.33191	-394.82135	268.68118	1301.72717	-1113.59802	246.31583	1348.99377	374.68024	378.34048	-3.75623	-450.22086	94.73915	-2.64865	-1201.10229	458.42798	-15.74800	-1124.84436	164.62732	34.26414
264	2.192	746.10907	201.54166	1526.69739	-394.76086	269.55643	1302.34448	-1113.98645	246.60782	1348.78259	361.14429	378.08319	-3.96340	-461.05011	93.96075	-1.26815	-1214.62439	457.90228	-15.82979	-1093.69556	165.60098	36.74987
265	2.200	746.77661	201.48611	1526.73315	-395.03772	270.31857	1303.00342	-1114.67590	246.87286	1348.23547	347.69754	377.83539	-4.16252	-471.02176	92.88947	0.80145	-1228.09497	457.47510	-15.86003	-1063.25439	166.88303	38.66057
266	2.208	747.73657	201.22343	1526.43445	-395.65887	270.94934	1303.70032	-1115.70325	247.07736	1347.36438	334.34784	377.58496	-4.39253	-479.80002	91.63046	3.64410	-1241.53137	457.16150	-15.85176	-1033.37012	168.16592	40.03940
267	2.217	748.97687	200.74908	1525.80176	-396.61530	271.43231	1304.42200	-1117.08191	247.18800	1346.18262	321.08945	377.33005	-4.64165	-487.02158	90.48476	7.20985	-1254.94250	456.86194	-15.84679	-1003.97552	169.03073	40.99853
268	2.225	750.48456	200.09109	1524.84570	-397.88748	271.75467	1305.14380	-1118.80139	247.21561	1344.70129	307.89514	377.07861	-4.87054	-492.41751	89.66033	11.46282	-1268.32959	456.47015	-15.87225	-975.00891	169.25354	41.59458
269	2.233	752.23700	199.29462	1523.58569	-399.45105	271.92041	1305.82727	-1120.83643	247.20866	1342.92517	294.70209	376.85101	-5.05940	-495.72729	89.06702	16.58720	-1281.70703	456.03693	-15.89825	-946.30750	168.80321	41.86863
270	2.242	754.20233	198.41106	1522.04126	-401.27881	271.96011	1306.42590	-1123.14612	247.19444	1340.85156	281.44830	376.66461	-5.22280	-496.44644	88.44733	22.95271	-1295.09668	455.70718	-15.88737	-917.60583	167.56601	41.97184
271	2.250	756.34601	197.48853	1520.22644	-403.33911	271.91629	1306.90100	-1125.67053	247.15628	1338.47864	268.12949	376.50800	-5.41118	-493.76321	87.66543	30.65883	-1308.46716	455.53870	-15.85643	-888.64716	165.29823	42.15844
272	2.258	758.63550	196.55905	1518.15369	-405.59277	271.82791	1307.23645	-1128.33411	247.05103	1335.81836	254.78784	376.35474	-5.66844	-486.95590	86.77224	38.98047	-1321.71387	455.48773	-15.83558	-859.30573	161.89612	42.65590
273	2.267	761.04333	195.63055	1515.84143	-407.99298	271.72598	1307.44153	-1131.05176	246.82794	1332.89795	241.45831	376.18762	-5.96903	-475.93909	85.91067	46.38748	-1334.76416	455.47968	-15.80667	-829.64551	157.51469	43.59382
274	2.275	763.54974	194.70053	1513.31299	-410.48950	271.62762	1307.54419	-1133.73999	246.49274	1329.75391	228.14832	375.99304	-6.23517	-461.31119	85.19792	51.43709	-1347.71484	455.43112	-15.72876	-799.93042	152.43636	44.98981
275	2.283	766.14447	193.78424	1510.58875	-413.03348	271.52765	1307.57898	-1136.32922	246.15689	1326.42908	214.85840	375.76038	-6.41587	-443.85324	84.53255	53.79021	-1360.78296	455.26312	-15.61602	-770.59735	146.96846	46.71856
276	2.292	768.82446	192.91968	1507.68323	-415.58514	271.40070	1307.57434	-1138.77002	245.93948	1322.96558	201.59079	375.50348	-6.52443	-424.12332	83.58120	54.26827	-1374.07410	454.94879	-15.54860	-742.19617	141.38924	48.51558
277	2.300	771.58948	192.14340	1504.60730	-418.11658	271.21255	1307.54553	-1141.02551	245.80269	1319.39624	188.32593	375.25336	-6.60936	-402.47275	82.06496	54.00611	-1387.52014	454.53717	-15.59560	-715.32520	135.91254	50.02798
278	2.308	774.43811	191.47638	1501.37158	-420.60150	270.93466	1307.49585	-1143.06348	245.54298	1315.74231	175.02032	375.01639	-6.70475	-379.17831	80.01252	53.70003	-1401.05396	454.12292	-15.74142	-690.51660	130.74927	50.88093
279	2.317	777.36267	190.92786	1497.98486	-423.00824	270.55923	1307.41931	-1144.86853	244.99016	1312.02112	161.63257	374.77173	-6.80652	-354.49234	77.75764	53.51003	-1414.68042	453.78702	-15.91033	-668.06921	126.16993	50.81633
280	2.325	780.34583	190.49429	1494.45593	-425.30664	270.10168	1307.30371	-1146.45728	244.18723	1308.25476	148.13541	374.50415	-6.89076	-328.69714	75.75182	53.32572	-1428.38831	453.53772	-16.06530	-647.98608	122.44579	49.86811
281	2.333	783.36310	190.15085	1490.79761	-427.47726	269.58319	1307.13611	-1147.86304	243.31784	1304.47449	134.51471	374.22430	-6.94005	-302.14624	74.36578	52.97540	-1442.11670	453.33148	-16.22845	-630.13666	119.77908	48.33776
282	2.342	786.38910	189.85336	1487.02710	-429.51526	269.01843	1306.90393	-1149.10413	242.50130	1300.71387	120.78174	373.96051	-6.95474	-275.21112	73.79058	52.33772	-1455.82483	453.12845	-16.41433	-614.51111	118.28205	46.50631
283	2.350	789.39929	189.55586	1483.16333	-431.42590	268.42615	1306.59827	-1150.18359	241.76669	1296.99902	106.98969	373.71817	-6.95153	-248.15503	74.05395	51.42463	-1469.53247	452.89569	-16.59680	-601.34943	117.88964	44.35148
284	2.358	792.36743	189.22324	1479.22424	-433.20978	267.83945	1306.22021	-1151.10962	241.16663	1293.34119	93.21072	373.47601	-6.94715	-221.05606	75.08755	50.38686	-1483.27209	452.60013	-16.74152	-591.11035	118.29428	41.45756
285	2.367	795.26538	188.82661	1475.23145	-434.85126	267.30127	1305.78711	-1151.89539	240.73730	1289.73291	79.48932	373.22183	-6.95673	-193.88153	76.75915	49.42817	-1497.03430	452.20865	-16.85990	-584.33057	119.04987	37.11522
286	2.375	798.06323	188.33713	1471.21875	-436.31812	266.85178	1305.32788	-1152.54834	240.37582	1286.14880	65.82666	372.95569	-6.99982	-166.58932	78.90131	48.70246	-1510.78564	451.72705	-16.98736	-581.39716	119.74263	30.66026
287	2.383	800.72931	187.73029	1467.23877	-437.56598	266.51260	1304.87622	-1153.07153	239.88519	1282.56165	52.18787	372.67218	-7.08335	-139.10449	81.37229	48.26651	-1524.52283	451.26572	-17.09858	-582.32721	120.13363	22.06019
288	2.392	803.22888	186.99179	1463.36328	-438.54517	266.27863	1304.45825	-1153.46375	239.10051	1278.96582	38.53070	372.35052	-7.20017	-111.28150	84.08276	48.08828	-1538.27002	450.96790	-17.10732	-586.68256	120.27129	12.47462
289	2.400	805.52258	186.11649	1459.67786	-439.21204	266.12012	1304.07898	-1153.70154	237.91843	1275.38977	24.85297	371.97607	-7.34548	-83.00028	86.98556	48.08162	-1552.03394	450.84018	-16.97795	-593.75507	120.43116	4.07299
290	2.408	807.56726	185.10660	1456.27502	-439.54279	265.98859	1303.71338	-1153.72705	236.26666	1271.89551	11.18286	371.57794	-7.51510	-54.28606	90.03133	48.19172	-1565.79895	450.74533	-16.80843	-603.01288	120.78363	-1.33146
291	2.417	809.32111	183.97169	1453.24878	-439.54108	265.82928	1303.31287	-1153.46960	234.11241	1268.57678	-2.47321	371.21970	-7.69869	-25.27923	93.11033	48.46201	-1579.54260	450.55548	-16.73495	-614.25360	121.17255	-3.60284
292	2.425	810.74597	182.72935	1450.69019	-439.23206	265.59894	1302.81982	-1152.89209	231.52713	1265.55273	-16.12842	370.94342	-7.87707	3.88683	96.11150	48.95980	-1593.22632	450.22458	-16.74216	-627.14111	121.35225	-3.96873
293	2.433	811.80652	181.40457	1448.67871	-438.65054	265.27066	1302.18262	-1152.01611	228.72195	1262.95728	-29.77905	370.72684	-8.03175	33.13410	99.02631	49.66074	-1606.75146	449.78915	-16.57603	-640.94849	121.28152	-3.72972
294	2.442	812.47076	180.02405	1447.27356	-437.83673	264.82513	1301.36499	-1150.90027	225.96179	1260.92139	-43.40112	370.49774	-8.17001	62.42573	101.91026	50.44659	-1619.94055	449.45233	-15.76694	-654.96002	121.07666	-3.58693
295	2.450	812.71484	178.61424	1446.50964	-436.83612	264.24075	1300.35022	-1149.59436	223.41797	1259.55212	-56.96179	370.20294	-8.32261	91.78873	104.75065	51.19513	-1632.60400	449.50415	-13.82247	-668.80200	120.83837	-3.73762
296	2.458	812.52319	177.20567	1446.39954	-435.69464	263.50128	1299.14233	-1148.11780	221.11948	1258.91589	-70.43915	369.85159	-8.50918	121.31902	107.38004	51.85721	-1644.62158	450.04959	-10.53800	-682.37537	120.57520	-4.12218
297	2.467	811.88770	175.82893	1446.93518	-434.45062	262.62115	1297.76440	-1146.48169	219.04410	1259.02551	-83.83997	369.47186	-8.72653	151.11407	109.55663	52.45699	-1655.93762	451.04901	-6.00073	-695.71692	120.20975	-4.58815
298	2.475	810.81061	174.50586	1448.09070	-433.13495	261.64990	1296.25281	-1144.72083	217.23198	1259.83691	-97.18127	369.06015	-8.96378	181.20593	111.15947	53.05212	-1666.48193	452.40744	-0.34972	-708.91040	119.65186	-4.99759
299	2.483	809.30530	173.25284	1449.82458	-431.77646	260.64105	1294.64880	-1142.90491	215.82736	1261.26538	-110.46802	368.59256	-9.20295	211.54642	112.22941	53.71025	-1676.12097	453.71729	6.22379	-722.02502	118.88375	-5.28432
300	2.492	807.39227	172.09229	1452.08594	-430.40063	259.62906	1292.99622	-1141.12476	215.02457	1263.20947	-123.70544	368.04376	-9.41979	242.01706	112.83820	54.50666	-1684.70190	454.49597	13.53050	-735.09082	117.97944	-5.46203
301	2.500	805.09570	171.04707	1454.81970	-429.02069	258.64111	1291.33240	-1139.45764	214.92546	1265.56616	-136.91113	367.40570	-9.60213	272.37827	113.04308	55.49117	-1692.04590	454.85873	21.65067	-748.11932	117.05859	-5.60238
302	2.508	802.44385	170.12057	1457.97156	-427.63318	257.70953	1289.67810	-1137.93323	215.44695	1268.23926	-150.10144	366.71375	-9.75575	302.15982	112.93969	56.59916	-1697.72339	455.15515	30.68676	-761.12744	116.20939	-5.77395
303	2.517	799.46869	169.29999	1461.48865	-426.22522	256.85739	1288.03967	-1136.53418	216.39861	1271.14978	-163.27399	366.01871	-9.89773	330.69608	112.63221	57.61083	-1700.82251	455.15338	40.30790	-774.13232	115.44707	-5.97708
304	2.525	796.20270	168.57643	1465.31750	-424.78467	256.08884	1286.42993	-1135.21680	217.60646	1274.23706	-176.41315	365.34308	-10.04536	357.42151	112.15219	58.24141	-1700.06311	454.34091	49.92002	-787.14648	114.74618	-6.15391
305	2.533	792.67670	167.94000	1469.40479	-423.29999	255.40683	1284.88245	-1133.92664	218.93604	1277.44666	-189.52393	364.69241	-10.20659	382.16269	111.46199	58.28759	-1694.36902	452.64297	58.93593	-800.17346	114.08017	-6.25462
306	2.542	788.92267	167.36371	1473.70007	-421.76135	254.81494	1283.44141	-1132.60950	220.25385	1280.73120	-202.64252	364.08752	-10.38208	405.10709	110.53274	57.70026	-1683.68237	450.45923	66.70380	-813.21246	113.44767	-6.28641
307	2.550	784.97754	166.80881	1478.15491	-420.17554	254.28056	1282.14514	-1131.22583	221.41061	1284.06531	-215.81140	363.56793	-10.55771	426.52756	109.37009	56.54387	-1669.37329	448.06824	72.50142	-826.29041	112.90289	-6.30458
308	2.558	780.88391	166.24132	1482.71875	-418.57684	253.72144	1281.02222	-1129.75647	222.25623	1287.44690	-229.05176	363.15567	-10.70096	446.56210	107.95957	54.89882	-1653.56592	445.09967	75.90378	-839.45557	112.50559	-6.35001
309	2.567	776.68958	165.64441	1487.33569	-417.00787	253.04741	1280.09155	-1128.19141	222.68132	1290.88428	-242.35083	362.81818	-10.79383	465.14035	106.30615	52.76022	-1637.83154	440.94727	77.36162	-852.73053	112.22369	-6.41266
310	2.575	772.44617	165.02545	1491.94128	-415.48651	252.20071	1279.35852	-1126.52246	222.66513	1294.38196	-255.68604	362.48758	-10.85642	481.96530	104.55923	49.99887	-1622.55676	435.57602	78.13569	-866.10297	111.96995	-6.46340
311	2.583	768.21149	164.40546	1496.46533	-413.99396	251.15704	1278.81738	-1124.75537	222.26741	1297.93091	-269.07117	362.11841	-10.91631	496.58469	102.97428	46.45354	-1607.27515	429.48877	79.20953	-879.55347	111.70713	-6.49217
312	2.592	764.04895	163.79788	1500.84143	-412.49091	249.91086	1278.45850	-1122.91516	221.56578	1301.50769	-282.55286	361.71405	-10.97502	508.62924	101.74870	42.10003	-1591.20105	423.16510	80.35752	-893.06757	111.44120	-6.51517
313	2.600	760.02039	163.20332	1505.01306	-410.94534	248.46973	1278.26929	-1121.02698	220.62505	1305.07813	-296.16077	361.30530	-11.02071	518.00684	100.94703	37.13156	-1573.57935	416.85815	80.50100	-906.63086	111.17608	-6.55960
314	2.608	756.17950	162.61212	1508.93213	-409.34705	246.85358	1278.23206	-1119.10669	219.51764	1308.60657	-309.86768	360.91132	-11.04653	524.80573	100.51074	31.85792	-1553.92896	410.63184	78.74561	-920.23364	110.91158	-6.63246
315	2.617	752.57257	161.99863	1512.55713	-407.69843	245.08472	1278.32849	-1117.16699	218.32838	1312.06360	-323.60150	360.52423	-11.04487	529.04846	100.29967	26.51193	-1532.15137	404.32678	74.86122	-933.88330	110.62835	-6.70433
316	2.625	749.24365	161.32539	1515.85608	-405.99985	243.17932	1278.54285	-1115.22314	217.13333	1315.42554	-337.31885	360.13513	-11.00716	530.58093	100.17194	21.15530	-1508.40259	397.77130	69.19239	-947.59460	110.28349	-6.73124
317	2.633	746.23883	160.56924	1518.80493	-404.24170	241.15384	1278.86084	-1113.29028	216.00122	1318.67395	-351.04541	359.75272	-10.93840	529.15289	100.04360	15.84008	-1482.80981	391.24829	62.58267	-961.36194	109.86279	-6.69591
318	2.642	743.60455	159.74751	1521.37830	-402.39853	239.03815	1279.26489	-1111.38147	214.99796	1321.79492	-364.81091	359.37466	-10.86697	524.57043	99.88265	10.92706	-1455.31360	385.47034	56.31221	-975.15405	109.42192	-6.63468
319	2.650	741.38397	158.91699	1523.53711	-400.42908	236.88345	1279.73413	-1109.50549	214.15810	1324.77478	-378.59576	358.98560	-10.83034	516.80646	99.66644	7.08349	-1425.82153	380.93817	51.96407	-988.94305	109.03378	-6.60594
320	2.658	739.61975	158.13789	1525.23438	-398.29416	234.74974	1280.24817	-1107.66248	213.46005	1327.60217	-392.36688	358.60330	-10.85290	506.12863	99.35042	4.74192	-1394.57739	377.42075	50.96315	-1002.71509	108.70990	-6.61730
321	2.667	738.35803	157.42867	1526.43848	-395.99084	232.67897	1280.79578	-1105.84607	212.84070	1330.26880	-406.11664	358.27045	-10.94303	493.28891	98.91479	3.66683	-1362.28735	374.09540	53.47188	-1016.44525	108.40908	-6.61773
322	2.675	737.64789	156.75809	1527.14404	-393.56732	230.68762	1281.37329	-1104.05774	212.22835	1332.76184	-419.81958	358.01501	-11.07291	479.41342	98.42835	3.22973	-1329.61499	370.47827	57.81281	-1030.10974	108.09489	-6.57216
323	2.683	737.53583	156.07668	1527.36133	-391.10394	228.78029	1281.97913	-1102.31543	211.56372	1335.05835	-433.34875	357.86246	-11.14082	465.43472	97.95836	2.96790	-1296.69299	367.05530	61.60265	-1043.73914	107.75736	-6.50061
324	2.692	738.05798	155.34839	1527.10596	-388.69064	226.96106	1282.61304	-1100.65063	210.81699	1337.12683	-446.46729	357.85858	-10.98876	451.69260	97.47541	2.73487	-1263.40723	364.42371	63.32454	-1057.39514	107.39995	-6.43256
325	2.700	739.22937	154.56717	1526.39380	-386.41815	225.23488	1283.27832	-1099.10303	210.00117	1338.93506	-458.92102	358.05237	-10.47362	438.11368	96.94901	2.50089	-1229.86987	362.31720	62.79173	-1071.07190	107.01992	-6.36890
326	2.708	741.03931	153.76172	1525.23608	-384.37021	223.60205	1283.97998	-1097.71570	209.14581	1340.45349	-470.51257	358.45258	-9.51556	424.56302	96.41928	2.24174	-1196.42090	360.05130	60.72050	-1084.68726	106.60837	-6.31183
327	2.717	743.45532	152.98154	1523.63538	-382.61633	222.05704	1284.72705	-1096.53137	208.26340	1341.65002	-481.06274	359.01810	-8.07753	410.98743	95.93229	1.96711	-1163.38184	357.32010	58.09717	-1098.19153	106.17051	-6.28591
328	2.725	746.42664	152.26895	1521.58960	-381.21179	220.59673	1285.53394	-1095.59326	207.36902	1342.48804	-490.33508	359.71436	-6.11221	397.42526	95.48611	1.71499	-1130.86768	354.20502	55.73342	-1111.62036	105.73318	-6.29922
329	2.733	749.88373	151.65002	1519.09839	-380.20166	219.22575	1286.41235	-1094.94958	206.49777	1342.93604	-498.07446	360.54608	-3.51776	383.96341	95.03213	1.51503	-1098.74609	350.89957	54.16222	-1125.03162	105.34113	-6.32451
330	2.742	753.74524	151.14771	1516.16528	-379.61874	217.95871	1287.36035	-1094.65332	205.68353	1342.97705	-504.14319	361.55295	-0.03459	370.65060	94.53786	1.35829	-1066.75122	347.66824	53.71671	-1138.42896	105.02384	-6.33113
331	2.750	757.93274	150.78008	1512.79797	-379.47284	216.82541	1288.35986	-1094.75452	204.95271	1342.61182	-508.41272	362.89749	4.93093	357.46045	94.04587	1.19238	-1034.63733	344.84824	54.55135	-1151.76636	104.74007	-6.30650
332	2.758	762.37787	150.54877	1509.00928	-379.74487	215.86888	1289.38525	-1095.29443	204.33372	1341.85083	-510.16541	364.95142	12.28110	344.33411	93.60092	0.98375	-1002.20618	342.72089	56.48763	-1165.01868	104.40688	-6.26573
333	2.767	767.02466	150.44003	1504.82080	-380.39728	215.12509	1290.40601	-1096.29395	203.84949	1340.70874	-507.68945	368.10181	22.63748	331.22409	93.17377	0.75661	-969.27393	341.35712	58.88838	-1178.19299	103.98061	-6.25443
334	2.775	771.82996	150.42987	1500.26062	-381.38861	214.59891	1291.38318	-1097.73572	203.49638	1339.20117	-499.10876	372.39148	35.45438	318.10406	92.72513	0.53983	-935.82947	340.59390	60.89331	-1191.27832	103.45750	-6.30396
335	2.783	776.76038	150.49373	1495.35852	-382.67523	214.26086	1292.27466	-1099.55298	203.22247	1337.34009	-483.99475	377.40573	48.83499	304.98297	92.25438	0.32940	-902.33557	340.16711	61.93764	-1204.27966	102.85400	-6.38186
336	2.792	781.79028	150.61633	1490.14063	-384.20554	214.06961	1293.05090	-1101.64868	202.94249	1335.12793	-463.99280	382.49609	60.46011	291.89893	91.76514	0.11936	-869.75433	339.86462	62.02719	-1217.27136	102.22384	-6.41714
337	2.800	786.90027	150.79051	1484.62708	-385.92422	213.99622	1293.70557	-1103.92224	202.60306	1332.56519	-441.70288	387.09210	68.79746	278.86169	91.26376	-0.07566	-839.08527	339.58786	61.48161	-1230.32947	101.62845	-6.37406
338	2.808	792.07336	151.01352	1478.83337	-387.78082	214.02464	1294.25378	-1106.27319	202.21335	1329.66614	-418.96326	390.86404	73.65436	265.84390	90.76651	-0.24685	-810.77008	339.35062	60.52422	-1243.45874	101.09150	-6.29030
339	2.817	797.28821	151.28870	1472.77747	-389.73080	214.13367	1294.72485	-1108.59717	201.79236	1326.46338	-396.13416	393.70184	75.87740	252.82663	90.29076	-0.41999	-784.48523	339.22189	59.13060	-1256.61792	100.60783	-6.23993
340	2.825	802.50922	151.62631	1466.48816	-391.73651	214.28632	1295.15198	-1110.80005	201.32300	1323.00232	-372.69666	395.63019	76.60882	239.78937	89.85775	-0.63862	-759.44006	339.20767	57.12791	-1269.76782	100.17159	-6.25813
341	2.833	807.68262	152.02097	1460.02039	-393.76691	214.43555	1295.56738	-1112.81299	200.78918	1319.34314	-348.15924	396.69708	76.69263	226.70493	89.45196	-0.91178	-734.87695	339.21606	54.43707	-1282.89526	99.78236	-6.31728
342	2.842	812.74811	152.40930	1453.47253	-395.79303	214.53116	1295.99841	-1114.59131	200.22946	1315.56152	-322.46008	396.86517	76.53687	213.59012	89.02012	-1.18872	-710.49426	339.17743	51.30779	-1296.02747	99.42185	-6.37540
343	2.850	817.65259	152.68367	1446.96729	-397.78262	214.52747	1296.46289	-1116.10681	199.70959	1311.73462	-295.92310	396.02707	76.29979	200.49698	88.55383	-1.39166	-686.61438	339.15768	48.25729	-1309.21191	99.04592	-6.41969
344	2.858	822.35120	152.77336	1440.60474	-399.69543	214.39624	1296.96936	-1117.34497	199.26437	1307.91919	-269.02747	394.09872	76.08045	187.42969	88.09879	-1.48121	-664.02802	339.32257	45.64531	-1322.48047	98.62110	-6.46838
345	2.867	826.80945	152.69109	1434.44617	-401.48120	214.13257	1297.52258	-1118.30762	198.90254	1304.14966	-242.13141	391.06445	75.96035	174.32101	87.68714	-1.49807	-643.69977	339.68631	43.19105	-1335.85059	98.15752	-6.54413
346	2.875	831.01044	152.49818	1428.53455	-403.08472	213.75330	1298.12402	-1119.00916	198.63673	1300.44971	-215.34113	386.98804	75.97137	161.10294	87.29790	-1.51544	-626.48218	339.94678	39.92019	-1349.33313	97.69544	-6.64048
347	2.883	834.95172	152.24947	1422.91589	-404.45065	213.29286	1298.76477	-1119.46545	198.48485	1296.83667	-188.58728	382.00244	76.07651	147.75568	86.90131	-1.56838	-612.90521	339.82901	34.76780	-1362.90125	97.26095	-6.72578
348	2.892	838.63428	151.97079	1417.65173	-405.52386	212.78783	1299.42114	-1119.68701	198.45648	1293.32227	-161.74475	376.25159	76.18639	134.29443	86.51422	-1.65645	-603.20679	339.46594	27.27534	-1376.50208	96.85364	-6.78851
349	2.900	842.05212	151.66147	1412.82483	-406.25427	212.26094	1300.05603	-1119.67505	198.54295	1289.91357	-134.69476	369.84351	76.20957	120.75584	86.14066	-1.76461	-597.54126	339.23413	17.79518	-1390.11523	96.46337	-6.85501
350	2.908	845.18799	151.29987	1408.53174	-406.60999	211.72473	1300.62390	-1119.42419	198.71899	1286.61304	-107.37097	362.87830	76.08877	107.18662	85.74157	-1.87330	-596.05139	339.36298	7.40852	-1403.74011	96.06268	-6.93761
351	2.917	848.01819	150.86052	1404.86938	-406.58405	211.19112	1301.08240	-1118.92676	198.95355	1283.42249	-79.76874	355.50671	75.77992	93.61959	85.32290	-1.98406	-598.69958	339.74271	-2.16678	-1417.34741	95.61780	-7.00112
352	2.925	850.51892	150.34637	1401.92725	-406.18735	210.66814	1301.40137	-1118.17908	199.22597	1280.34985	-51.88184	347.93396	75.21529	80.06710	84.94606	-2.12246	-605.00110	340.03171	-9.06197	-1430.91162	95.14497	-7.02190
353	2.933	852.67029	149.80418	1399.77979	-405.44064	210.15741	1301.56421	-1117.18518	199.53964	1277.41919	-23.65021	340.34772	74.29300	66.52351	84.64162	-2.30745	-614.03278	339.97589	-12.45528	-1444.45129	94.71288	-7.03735
354	2.942	854.45624	149.30307	1398.47986	-404.37494	209.66216	1301.56543	-1115.95618	199.92148	1274.68518	5.01715	332.85608	72.89559	52.96822	84.35458	-2.52551	-624.98187	339.58197	-13.28822	-1457.99817	94.35188	-7.10244
355	2.950	855.86664	148.89557	1398.05750	-403.03333	209.18839	1301.40393	-1114.50720	200.40828	1272.24194	34.20929	325.50644	70.95009	39.39278	83.96799	-2.71479	-637.43365	338.97083	-13.24730	-1471.55322	93.99252	-7.22830
356	2.958	856.89508	148.59653	1398.52173	-401.47287	208.72885	1301.07031	-1112.85364	201.01773	1270.20630	63.98486	318.33118	68.47666	25.82519	83.41192	-2.79403	-650.89807	338.25830	-13.31382	-1485.04614	93.54155	-7.36126
357	2.967	857.52917	148.39395	1399.86060	-399.76093	208.25064	1300.54175	-1111.01318	201.72610	1268.68652	94.32123	311.36508	65.57030	12.30715	82.74727	-2.77340	-664.66516	337.59064	-13.60059	-1498.30774	92.98539	-7.37800
358	2.975	857.75140	148.26875	1402.04468	-397.96118	207.71439	1299.79053	-1109.01929	202.47647	1267.76404	125.10883	304.67844	62.37450	-1.15238	82.13015	-2.80450	-678.27747	337.07047	-13.97388	-1511.11133	92.35352	-7.09431
359	2.983	857.55292	148.19943	1405.03088	-396.12320	207.10759	1298.80029	-1106.92786	203.18277	1267.48792	156.20236	298.42474	59.08501	-14.58007	81.69658	-3.02700	-691.66479	336.66696	-14.39112	-1523.26257	91.63042	-6.32295
360	2.992	856.93933	148.15851	1408.76477	-394.28595	206.45395	1297.57654	-1104.80530	203.71417	1267.86304	187.46173	292.80923	55.93856	-27.97846	81.43755	-3.39636	-704.89941	336.32593	-14.85654	-1534.65771	90.79424	-4.96992
361	3.000	855.92407	148.11411	1413.18604	-392.48297	205.80054	1296.15100	-1102.72070	203.90091	1268.84021	218.76779	287.99844	53.16513	-41.29757	81.22393	-3.74248	-718.06659	336.06653	-15.33270	-1545.26953	89.91048	-3.06160
362	3.008	854.51990	148.03812	1418.23462	-390.73941	205.19205	1294.57922	-1100.74744	203.57928	1270.32996	250.00351	284.09064	50.92161	-54.51643	80.98141	-3.95842	-731.24078	335.91495	-15.75868	-1555.08508	89.10032	-0.67040
363	3.017	852.73792	147.91534	1423.84985	-389.07068	204.64221	1292.93066	-1098.94104	202.65631	1272.23047	281.00171	281.15036	49.23256	-67.71461	80.73308	-4.05401	-744.46216	335.85468	-16.09877	-1564.04102	88.41171	2.10232
364	3.025	850.59198	147.74831	1429.96436	-387.48541	204.13089	1291.27222	-1097.31116	201.15950	1274.45190	311.50177	279.21286	47.94563	-81.00448	80.50795	-4.08949	-757.74713	335.85828	-16.36022	-1571.96106	87.76970	5.02471
365	3.033	848.10083	147.55249	1436.50220	-385.98471	203.62601	1289.65613	-1095.82324	199.23407	1276.92737	341.15408	278.24084	46.73795	-94.43348	80.34367	-4.14993	-771.10828	335.91290	-16.57818	-1578.52441	87.04517	7.70385
366	3.042	845.28711	147.34653	1443.38306	-384.56125	203.10245	1288.11975	-1094.41821	197.08812	1279.61389	369.59320	278.12234	45.24653	-107.97468	80.28407	-4.30323	-784.55273	336.00409	-16.78618	-1583.35034	86.12926	9.78113
367	3.050	842.17700	147.13934	1450.52478	-383.20850	202.54739	1286.69055	-1093.02820	194.93311	1282.48438	396.55829	278.72760	43.25952	-121.56341	80.28861	-4.52394	-798.07300	336.08817	-16.98575	-1586.15930	84.98527	11.26783
368	3.058	838.80157	146.92346	1457.84546	-381.92859	201.95828	1285.38770	-1091.59656	192.93379	1285.51416	421.99158	279.95370	40.80045	-135.14835	80.24654	-4.71863	-811.64825	336.12781	-17.11893	-1586.80774	83.74693	12.73004
369	3.067	835.19513	146.69270	1465.26611	-380.72510	201.34244	1284.22034	-1090.09229	191.16757	1288.66089	446.00171	281.71405	38.03257	-148.73557	80.08805	-4.82113	-825.27094	336.09738	-17.13341	-1585.12915	82.78356	14.98700
370	3.075	831.39728	146.46533	1472.71045	-379.58887	200.72101	1283.18884	-1088.51147	189.64314	1291.86536	468.64551	283.92282	35.08010	-162.37994	79.83569	-4.85688	-838.96991	335.90112	-17.09704	-1580.77002	82.51305	18.38765
371	3.083	827.45251	146.27383	1480.10474	-378.49500	200.13303	1282.29199	-1086.87366	188.36917	1295.08105	489.71509	286.53964	31.94308	-176.12720	79.55305	-4.91204	-852.78186	335.45883	-17.12927	-1573.21106	83.07156	22.33077
372	3.092	823.40729	146.13162	1487.37915	-377.41159	199.62886	1281.53540	-1085.21362	187.38116	1298.29602	508.73956	289.61755	28.57223	-189.97330	79.25781	-5.02264	-866.69971	334.88220	-17.23363	-1562.01270	84.23785	25.57550
373	3.100	819.30908	146.01419	1494.47095	-376.30771	199.25636	1280.93079	-1083.56860	186.71500	1301.52490	525.16504	293.27478	24.99841	-203.88867	78.95724	-5.17392	-880.67426	334.36206	-17.31562	-1547.08740	85.61738	27.03825
374	3.108	815.21106	145.87091	1501.32324	-375.15942	199.06204	1280.49097	-1081.96277	186.37897	1304.78857	538.55402	297.59943	21.33490	-217.83835	78.70864	-5.37810	-894.65106	333.95151	-17.31437	-1528.69067	86.82952	26.31657
375	3.117	811.17090	145.65584	1507.88281	-373.95511	199.10222	1280.22827	-1080.39526	186.33667	1308.10132	548.62158	302.55865	17.62435	-231.76953	78.51440	-5.61709	-908.60199	333.58569	-17.25045	-1507.14441	87.67069	23.65717
376	3.125	807.24353	145.35260	1514.09668	-372.69083	199.43553	1280.15332	-1078.84766	186.50768	1311.46289	555.03284	307.95972	13.75288	-245.65875	78.28806	-5.79493	-922.54791	333.17612	-17.20312	-1482.66064	88.18418	19.70786
377	3.133	803.47253	144.98166	1519.90808	-371.35522	200.10487	1280.26611	-1077.30273	186.79684	1314.85571	557.25378	313.42453	9.60884	-259.54041	77.98557	-5.84536	-936.52338	332.65381	-17.24993	-1455.53467	88.48336	15.36657
378	3.142	799.88953	144.58170	1525.26147	-369.91901	201.13733	1280.54175	-1075.74512	187.12483	1318.25037	554.88245	318.34460	5.35713	-273.44052	77.61716	-5.79583	-950.51318	332.05737	-17.37918	-1426.58142	88.53951	11.67221
379	3.150	796.52112	144.17537	1530.11938	-368.33722	202.54938	1280.92578	-1074.14624	187.42926	1321.61572	548.29797	321.95386	1.53333	-287.34393	77.17882	-5.71002	-964.45892	331.52206	-17.48863	-1397.34106	88.24744	9.57886
380	3.158	793.39996	143.75626	1534.47131	-366.57495	204.31027	1281.35583	-1072.46838	187.64633	1324.92859	538.63660	323.75815	-1.21629	-301.22253	76.70355	-5.64022	-978.31567	331.11591	-17.49613	-1369.44238	87.63915	9.58737
381	3.167	790.57544	143.29854	1538.32471	-364.64801	206.28896	1281.79529	-1070.68884	187.70288	1328.17371	526.91571	324.02707	-2.64585	-315.03696	76.28885	-5.62807	-992.09003	330.81195	-17.39703	-1343.27905	86.95128	11.43018
382	3.175	788.11694	142.77049	1541.69470	-362.61606	208.29565	1282.25586	-1068.81201	187.54898	1331.33557	513.73798	323.58484	-3.14633	-328.70529	75.94684	-5.68666	-1005.82257	330.58835	-17.22700	-1317.54456	86.49424	14.19974
383	3.183	786.10400	142.14909	1544.59583	-360.52737	210.19362	1282.78333	-1066.85559	187.20282	1334.39392	499.79306	323.07141	-3.31461	-342.10519	75.48950	-5.76484	-1019.54077	330.39539	-17.05107	-1290.43701	86.46582	16.95541
384	3.192	784.61029	141.42856	1547.03845	-358.40268	211.93073	1283.41602	-1064.84766	186.74106	1337.32385	485.80548	322.66458	-3.44091	-355.10910	74.64986	-5.75540	-1033.24683	330.09848	-16.95438	-1261.05420	86.87292	19.23871
385	3.200	783.69110	140.61526	1549.02917	-356.26825	213.49908	1284.15906	-1062.83984	186.24754	1340.09900	472.06390	322.34006	-3.56486	-367.58847	73.31904	-5.55523	-1046.92969	329.61774	-16.95454	-1229.67090	87.60031	21.10444
386	3.208	783.37402	139.71315	1550.57056	-354.17551	214.91124	1284.99414	-1060.90430	185.76988	1342.69177	458.46545	322.04803	-3.73191	-379.38156	71.67326	-5.12961	-1060.57190	329.05090	-16.96385	-1197.26208	88.47160	22.87575
387	3.217	783.65100	138.71278	1551.65894	-352.19287	216.18388	1285.89917	-1059.12146	185.30989	1345.07104	444.86130	321.73474	-3.98011	-390.23514	70.00264	-4.47612	-1074.17749	328.51926	-16.90986	-1164.88928	89.18120	24.91531
388	3.225	784.47681	137.59335	1552.28650	-350.39160	217.31635	1286.85547	-1057.57764	184.86652	1347.19971	431.22021	321.38654	-4.24520	-399.75339	68.42258	-3.51893	-1087.77563	328.03217	-16.82540	-1133.25562	89.30868	27.45236
389	3.233	785.77673	136.33823	1552.44348	-348.83325	218.29126	1287.84546	-1056.36145	184.47678	1349.03259	417.60855	321.03445	-4.43054	-407.51163	66.88358	-2.12225	-1101.37134	327.59552	-16.76528	-1102.60083	88.54604	30.48280
390	3.242	787.45966	134.94965	1552.12061	-347.56030	219.09651	1288.85425	-1055.55371	184.18973	1350.52161	404.10754	320.69540	-4.53407	-413.34155	65.22787	-0.02901	-1114.92786	327.22369	-16.72658	-1072.80542	86.92035	33.79721
391	3.250	789.43378	133.44339	1551.31226	-346.59961	219.73080	1289.87366	-1055.21851	184.01587	1351.62463	390.73486	320.36166	-4.64071	-417.29385	62.91774	3.55104	-1128.42224	326.84286	-16.68563	-1043.49951	84.84476	37.07298
392	3.258	791.62195	131.83563	1550.02405	-345.97638	220.18652	1290.89746	-1055.39648	183.91580	1352.31201	377.43372	320.05176	-4.81849	-418.90207	59.04440	10.03575	-1141.87451	326.40622	-16.63737	-1014.20856	82.90353	40.00052
393	3.267	793.97382	130.14397	1548.27710	-345.72018	220.44725	1291.91003	-1056.09973	183.82506	1352.57605	364.13983	319.81036	-5.07704	-416.62320	53.04999	20.43088	-1155.30786	325.99792	-16.61228	-984.59259	81.47155	42.44405
394	3.275	796.46478	128.39017	1546.10229	-345.85849	220.50610	1292.87781	-1057.31042	183.68353	1352.43384	350.83072	319.65225	-5.38116	-408.72272	45.37117	33.86183	-1168.73438	325.66776	-16.70116	-954.64484	80.51456	44.50098
395	3.283	799.08716	126.59209	1543.53467	-346.40753	220.37544	1293.75610	-1058.98218	183.44771	1351.91272	337.49921	319.54037	-5.66896	-394.94687	37.27477	47.34766	-1182.17554	325.34799	-16.96752	-924.69788	79.67370	46.38107
396	3.292	801.84259	124.75763	1540.61267	-347.36819	220.08418	1294.51282	-1061.04321	183.09238	1351.02136	324.12732	319.40732	-5.90364	-376.82663	30.07539	57.46397	-1195.63867	325.01611	-17.29706	-895.23309	78.49697	48.21828
397	3.300	804.73389	122.88928	1537.37939	-348.72626	219.67105	1295.14941	-1063.41492	182.62064	1349.73230	310.70798	319.20285	-6.09851	-356.19818	24.34405	62.58521	-1209.09387	324.71506	-17.48862	-866.60455	76.67962	49.97829
398	3.308	807.76056	120.99248	1533.88159	-350.44763	219.17154	1295.70337	-1066.03748	182.06577	1348.00220	297.25623	318.93750	-6.27349	-333.93689	19.69779	63.62645	-1222.52148	324.44012	-17.49158	-838.86176	74.17638	51.53734
399	3.317	810.91785	119.08345	1530.16187	-352.47256	218.60107	1296.22888	-1068.86694	181.46341	1345.81982	283.80014	318.65723	-6.43840	-310.13748	15.33997	62.77058	-1235.94495	324.18774	-17.42543	-811.77954	71.15723	52.83582
400	3.325	814.19489	117.18924	1526.25122	-354.72437	217.94836	1296.77222	-1071.84961	180.83879	1343.23279	270.37512	318.39801	-6.61138	-284.83917	10.82239	61.73753	-1249.39880	323.96466	-17.44173	-785.06049	67.87650	53.92778
401	3.333	817.57440	115.33203	1522.17151	-357.13123	217.18768	1297.35620	-1074.91003	180.22435	1340.32727	257.00052	318.18518	-6.80282	-258.33578	6.30927	61.13028	-1262.88867	323.71204	-17.60221	-758.53918	64.48847	54.93616
402	3.342	821.03815	113.51794	1517.94263	-359.63977	216.30109	1297.98181	-1077.95703	179.65012	1337.18921	243.66119	318.01367	-7.00422	-231.11441	2.28024	60.80701	-1276.37695	323.39520	-17.82298	-732.22229	60.90615	56.02443
403	3.350	824.56982	111.74277	1513.58301	-362.20740	215.29817	1298.63904	-1080.89221	179.11263	1333.87964	230.33237	317.82965	-7.20635	-203.66321	-0.83537	60.41652	-1289.79614	323.07938	-17.98496	-706.26685	56.91347	57.31188
404	3.358	828.15222	109.99104	1509.10535	-364.78882	214.22205	1299.31201	-1083.61633	178.57362	1330.43408	217.00659	317.59174	-7.39412	-176.27661	-2.77996	59.67588	-1303.09644	322.84863	-18.05820	-681.00983	52.43580	58.72634
405	3.367	831.76361	108.22854	1504.51099	-367.33597	213.13394	1299.98035	-1086.04321	177.98605	1326.87598	203.68286	317.31375	-7.54204	-148.99832	-3.40957	58.45011	-1316.29822	322.74426	-18.05265	-656.89386	47.61594	59.98424
406	3.375	835.37567	106.41698	1499.79175	-369.80658	212.09711	1300.62842	-1088.12170	177.32088	1323.22766	190.34256	317.02737	-7.63601	-121.72495	-2.65466	56.74943	-1329.52515	322.71301	-17.98411	-634.27722	42.68769	60.74713
407	3.383	838.95380	104.53224	1494.93921	-372.16388	211.17505	1301.25574	-1089.84778	176.58929	1319.51379	176.95016	316.75214	-7.68249	-94.32327	-0.57418	54.72672	-1342.92041	322.58005	-17.94428	-613.33582	37.89083	60.81438
408	3.392	842.45758	102.55927	1489.95642	-374.36609	210.41803	1301.87305	-1091.25537	175.84064	1315.75842	163.48346	316.48465	-7.70387	-66.67802	2.59762	52.66912	-1356.49280	322.20740	-18.04995	-594.12598	33.49688	60.17212
409	3.400	845.84229	100.48737	1484.87073	-376.35916	209.83569	1302.48816	-1092.39209	175.09566	1311.97656	149.95068	316.20413	-7.71947	-38.73118	6.51632	50.90855	-1370.14294	321.66437	-18.26481	-576.69293	29.79149	58.86417
410	3.408	849.06128	98.31394	1479.74329	-378.08124	209.39798	1303.09424	-1093.29382	174.28690	1308.16321	136.37115	315.91699	-7.72254	-10.51479	10.87592	49.66459	-1383.82959	321.13568	-18.42141	-561.15393	26.92849	56.85299
411	3.417	852.06970	96.04183	1474.66345	-379.47565	209.06741	1303.66760	-1093.98572	173.30890	1304.30225	122.75220	315.65356	-7.70778	17.88485	15.50120	48.94267	-1397.58057	320.73856	-18.44484	-547.76025	24.84824	53.95737
412	3.425	854.83008	93.68044	1469.73047	-380.50464	208.82382	1304.16931	-1094.49475	172.11664	1300.39453	109.09149	315.40778	-7.70877	46.42092	20.32488	48.59610	-1411.39551	320.50827	-18.39931	-536.89417	23.36198	49.86346
413	3.433	857.31573	91.24895	1465.03662	-381.15683	208.65652	1304.55054	-1094.84485	170.76740	1296.48865	95.38391	315.13989	-7.76713	75.14167	25.33331	48.47375	-1425.23462	320.42953	-18.37585	-528.93323	22.25256	44.24730
414	3.442	859.50769	88.76861	1460.66235	-381.44229	208.54704	1304.76331	-1095.02039	169.36438	1292.67041	81.61456	314.82758	-7.88439	104.14173	30.52198	48.49844	-1439.06519	320.38498	-18.44726	-524.07434	21.34435	36.95633
415	3.450	861.38782	86.25792	1456.67920	-381.38199	208.46950	1304.77148	-1094.94714	167.96152	1289.00647	67.76105	314.48260	-8.02483	133.48138	35.84353	48.66780	-1452.87183	320.19736	-18.61467	-522.27856	20.57960	28.18558
416	3.458	862.93567	83.74037	1453.15430	-381.00250	208.40567	1304.55432	-1094.56311	166.55800	1285.50391	53.82581	314.12915	-8.15653	163.17307	41.18565	49.00944	-1466.66968	319.77460	-18.79498	-523.31085	20.01850	18.66496
417	3.467	864.13202	81.24738	1450.15002	-380.33710	208.35814	1304.10925	-1093.89734	165.15677	1282.12939	39.85596	313.78159	-8.27258	193.19986	46.40935	49.51638	-1480.49622	319.15750	-18.93667	-526.79663	19.72379	9.69985
418	3.475	864.96216	78.81369	1447.72461	-379.42920	208.34833	1303.45056	-1093.02759	163.75931	1278.85291	25.90997	313.45374	-8.37084	223.51501	51.38548	50.15705	-1494.35083	318.49081	-19.05413	-532.43713	19.64904	2.72396
419	3.483	865.41846	76.47990	1445.93091	-378.33081	208.40143	1302.60010	-1092.00452	162.31894	1275.68152	12.02130	313.14426	-8.46219	254.06284	55.98918	50.97528	-1508.18213	317.96188	-19.12732	-540.32300	19.64642	-1.52375
420	3.492	865.50372	74.29533	1444.80994	-377.09344	208.52975	1301.57813	-1090.84998	160.74933	1272.67480	-1.80481	312.81467	-8.58308	284.81219	60.11500	52.15215	-1521.94165	317.71933	-19.00015	-550.72650	19.57974	-3.40108
421	3.500	865.22968	72.31385	1444.38208	-375.76355	208.72296	1300.39819	-1089.58228	158.99847	1269.94202	-15.58362	312.44379	-8.74631	315.71573	63.73415	53.92719	-1535.57361	317.79199	-18.37057	-563.36926	19.40387	-3.90200
422	3.508	864.61053	70.58929	1444.64404	-374.38583	208.95280	1299.06311	-1088.21802	157.11047	1267.62646	-29.32867	312.05811	-8.92689	346.57724	66.91328	56.43720	-1548.94824	317.95407	-16.97883	-577.27612	19.13471	-3.92308
423	3.517	863.65710	69.16401	1445.57422	-373.00232	209.18060	1297.55969	-1086.76514	155.19530	1265.87744	-43.02496	311.67883	-9.11122	376.92990	69.74624	59.60935	-1561.86353	317.78204	-14.80173	-591.47028	18.79667	-3.94991
424	3.525	862.37604	68.05110	1447.14221	-371.64264	209.35883	1295.85986	-1085.22925	153.34898	1264.80786	-56.64685	311.29773	-9.30632	406.06247	72.29398	63.12447	-1574.14465	317.09772	-11.88086	-605.47552	18.40426	-4.14243
425	3.533	860.76984	67.22854	1449.31311	-370.32043	209.44577	1293.94324	-1083.61572	151.63568	1264.45508	-70.20740	310.89108	-9.51263	433.24033	74.62289	66.44669	-1585.75037	316.31744	-7.95973	-619.22260	17.95984	-4.48989
426	3.542	858.83594	66.65340	1452.04150	-369.04071	209.43289	1291.82214	-1081.93250	150.13037	1264.77612	-83.75195	310.42093	-9.71936	458.01108	76.84463	69.02177	-1596.74170	316.19421	-2.51134	-632.78345	17.44273	-4.89691
427	3.550	856.56787	66.28439	1455.26965	-367.80624	209.34882	1289.54248	-1080.20715	148.94376	1265.67334	-97.29285	309.86237	-9.91361	480.39413	79.04251	70.56770	-1607.07544	317.05682	4.69581	-646.21539	16.81077	-5.24306
428	3.558	853.96094	66.08996	1458.93213	-366.61743	209.22440	1287.16797	-1078.49585	148.20078	1267.03284	-110.78955	309.24039	-10.08493	500.80453	81.15334	71.17810	-1616.42017	318.34296	13.15080	-659.54279	16.06628	-5.47211
429	3.567	851.01770	66.03790	1462.95996	-365.47009	209.05183	1284.76843	-1076.86523	147.98894	1268.75549	-124.20270	308.58167	-10.23573	519.72345	82.97884	71.13124	-1624.13806	319.20273	22.01383	-672.78320	15.27837	-5.63951
430	3.575	847.74799	66.08957	1467.28235	-364.35571	208.78546	1282.40771	-1075.36572	148.31299	1270.76538	-137.54272	307.86859	-10.38528	537.35498	84.39848	70.55638	-1629.30554	319.35065	30.87542	-685.95398	14.49738	-5.84024
431	3.583	844.16931	66.20743	1471.82654	-363.26532	208.37759	1280.13525	-1074.01477	149.09145	1273.00293	-150.85474	307.10159	-10.54592	553.54236	85.54446	69.24989	-1630.71606	318.84424	39.74892	-699.08398	13.72176	-6.10667
432	3.592	840.30792	66.36377	1476.51624	-362.19257	207.80231	1277.98633	-1072.79663	150.19371	1275.42212	-164.15887	306.33240	-10.70803	567.97406	86.64500	66.85778	-1627.06836	317.69342	48.53458	-712.20465	12.94899	-6.38758
433	3.600	836.19891	66.54233	1481.27344	-361.13464	207.05658	1275.99158	-1071.68213	151.47141	1277.99329	-177.42889	305.61249	-10.86311	580.46515	87.78302	63.21371	-1617.49756	316.40668	56.87367	-725.32452	12.20071	-6.61395
434	3.608	831.88483	66.73387	1486.02637	-360.08948	206.15427	1274.18359	-1070.64587	152.76532	1280.70056	-190.64758	304.97153	-11.01745	591.07166	88.93198	58.46631	-1602.36597	315.94281	64.30370	-738.44806	11.50582	-6.76691
435	3.617	827.41418	66.93120	1490.71240	-359.05145	205.11723	1272.59985	-1069.66174	153.92769	1283.53394	-203.84949	304.42337	-11.17211	599.99646	90.03830	53.00885	-1583.67480	316.33481	70.33028	-751.59521	10.88112	-6.86501
436	3.625	822.84216	67.12273	1495.27283	-358.01044	203.96446	1271.27576	-1068.68152	154.85812	1286.48877	-217.09534	303.95050	-11.31835	607.43665	91.00427	47.31668	-1564.16150	316.32080	74.69136	-764.79364	10.34040	-6.92484
437	3.633	818.22858	67.28893	1499.64929	-356.95453	202.69626	1270.23181	-1067.63391	155.50101	1289.56763	-230.43494	303.51306	-11.45663	613.45264	91.76648	41.70139	-1545.57178	314.76764	77.66251	-778.07446	9.90474	-6.96040
438	3.642	813.63428	67.41273	1503.78589	-355.87482	201.28519	1269.46753	-1066.44812	155.82123	1292.77563	-243.87750	303.10245	-11.58519	617.87891	92.31746	36.19419	-1527.88940	311.71417	79.71576	-791.45752	9.57650	-6.97707
439	3.650	809.12463	67.49425	1507.63281	-354.76819	199.69955	1268.96436	-1065.08203	155.80232	1296.10889	-257.38806	302.74506	-11.67498	620.36890	92.56121	30.69378	-1510.01770	307.92648	80.86014	-804.94135	9.31925	-6.95870
440	3.658	804.77466	67.55136	1511.14563	-353.63037	197.94157	1268.69031	-1063.53748	155.45480	1299.55212	-270.93774	302.43857	-11.69396	620.55072	92.30640	25.13960	-1490.87280	303.94974	80.60011	-818.51801	9.07954	-6.89513
441	3.667	800.66351	67.60954	1514.28809	-352.44165	196.05475	1268.60706	-1061.84253	154.82526	1303.08630	-284.54468	302.13559	-11.65800	618.15289	91.48569	19.57341	-1470.03125	299.77530	78.50700	-832.17371	8.82143	-6.81737
442	3.675	796.86230	67.69020	1517.03455	-351.15814	194.09546	1268.68091	-1060.01892	154.00339	1306.69666	-298.24487	301.78799	-11.62919	613.08270	90.32674	14.24218	-1447.68408	295.09586	74.63503	-845.88885	8.53075	-6.78110
443	3.683	793.42999	67.80022	1519.37195	-349.71564	192.10591	1268.89233	-1058.07910	153.10767	1310.36780	-312.03613	301.38419	-11.64602	605.46277	89.23664	9.70035	-1424.16650	289.71783	69.48301	-859.65460	8.19434	-6.81414
444	3.692	790.41956	67.92645	1521.29724	-348.04700	190.11508	1269.23792	-1056.03540	152.25352	1314.07825	-325.87524	300.95563	-11.68315	595.56519	88.50405	6.56304	-1399.56604	284.00446	63.80610	-873.46368	7.80724	-6.88570
445	3.700	787.88776	68.03896	1522.81128	-346.10724	188.15018	1269.72314	-1053.90222	151.52138	1317.80017	-339.73486	300.55603	-11.70885	583.74390	88.12852	4.96112	-1373.62683	278.75955	58.34450	-887.29730	7.39806	-6.92677
446	3.708	785.90100	68.10033	1523.91516	-343.89572	186.23808	1270.34766	-1051.70618	150.93973	1321.50049	-353.61829	300.23834	-11.74201	570.52045	87.90100	4.39871	-1345.96448	274.41400	53.49180	-901.12952	7.02005	-6.88587
447	3.717	784.52808	68.07771	1524.60608	-341.46365	184.40356	1271.09717	-1049.50085	150.48929	1325.14014	-367.47144	300.06616	-11.80339	556.60291	87.63001	4.22334	-1316.31824	270.71713	49.35373	-914.93726	6.70545	-6.77219
448	3.725	783.82300	67.95203	1524.87634	-338.90411	182.66534	1271.94397	-1047.35925	150.12030	1328.67651	-381.06702	300.16345	-11.80874	542.58453	87.26382	4.06663	-1284.53748	267.33945	46.17513	-928.73608	6.41943	-6.64008
449	3.733	783.81152	67.72626	1524.71960	-336.33298	181.03108	1272.85461	-1045.35168	149.77730	1332.06921	-393.97583	300.69354	-11.53956	528.67505	86.81155	3.85262	-1250.60022	264.29083	44.46453	-942.57837	6.08963	-6.53664
450	3.742	784.48627	67.43325	1524.13843	-333.87891	179.51454	1273.80212	-1043.53137	149.42232	1335.27527	-405.65552	301.71979	-10.75066	514.84198	86.28876	3.57797	-1214.83789	261.77646	44.72112	-956.47119	5.69566	-6.47076
451	3.750	785.80591	67.12963	1523.14368	-331.68332	178.17188	1274.77759	-1041.94031	149.04341	1338.23987	-415.58521	303.14545	-9.28818	501.06717	85.76945	3.21241	-1177.99512	260.00470	47.07944	-970.34265	5.27804	-6.42381
452	3.758	787.69537	66.87735	1521.75098	-329.88547	177.09953	1275.79126	-1040.62402	148.64189	1340.89880	-423.40649	304.84946	-7.04201	487.38901	85.35243	2.78288	-1141.08032	259.00406	50.96659	-984.10956	4.86916	-6.38250
453	3.767	790.05200	66.73080	1519.97717	-328.58801	176.37547	1276.85986	-1039.64185	148.21321	1343.19263	-429.09351	306.90265	-3.70302	473.83713	85.04092	2.40506	-1105.23352	258.44800	55.10212	-997.74475	4.46806	-6.34258
454	3.775	792.76031	66.72700	1517.83862	-327.83475	176.01201	1277.99194	-1039.07019	147.75487	1345.08142	-432.80676	309.79871	1.55444	460.38785	84.73836	2.16009	-1071.45386	257.77542	58.17140	-1011.27594	4.07666	-6.28978
455	3.783	795.70953	66.87049	1515.35205	-327.61664	175.96649	1279.18140	-1038.99548	147.29472	1346.54907	-433.96417	314.52051	10.04831	446.98123	84.35240	2.00335	-1040.12939	256.64075	59.72386	-1024.74658	3.72706	-6.21852
456	3.792	798.80847	67.12924	1512.54053	-327.89252	176.17593	1280.40674	-1039.49268	146.88927	1347.59534	-430.50122	322.03207	22.68260	433.59109	83.86234	1.83605	-1010.83936	255.23584	60.33867	-1038.19910	3.45630	-6.16018
457	3.800	801.99585	67.45358	1509.43701	-328.60919	176.58003	1281.63904	-1040.59656	146.58356	1348.22546	-420.05200	332.43182	38.66288	420.24652	83.33482	1.60801	-982.66058	254.06201	60.84319	-1051.66504	3.24804	-6.16330
458	3.808	805.23828	67.79762	1506.08374	-329.71234	177.13516	1282.85107	-1042.27771	146.38219	1348.44214	-402.25342	344.69528	55.32066	406.98056	82.87120	1.32873	-954.65015	253.49808	61.54443	-1065.12341	3.01773	-6.24562
459	3.817	808.51746	68.12370	1502.52637	-331.15039	177.82303	1284.02454	-1044.44653	146.26329	1348.24158	-379.46686	357.22791	69.39468	393.78409	82.48582	1.04985	-926.18695	253.72514	62.27592	-1078.50586	2.68940	-6.36726
460	3.825	811.81580	68.40490	1498.81299	-332.87842	178.64618	1285.14844	-1046.98596	146.20567	1347.61816	-355.16479	368.62390	78.61502	380.60855	82.09090	0.84515	-897.06641	254.88303	62.89364	-1091.77124	2.24599	-6.45096
461	3.833	815.10779	68.62966	1494.99719	-334.86133	179.60918	1286.22046	-1049.78467	146.19122	1346.56934	-331.64050	378.15100	82.58801	367.40891	81.62915	0.73917	-867.42981	257.07034	63.48165	-1104.92371	1.67446	-6.43548
462	3.842	818.35870	68.79698	1491.13794	-337.06827	180.70093	1287.25073	-1052.75134	146.20526	1345.10107	-309.08069	385.75378	82.60132	354.16348	81.12290	0.66535	-837.67749	260.22086	64.18923	-1117.98230	0.95250	-6.32118
463	3.850	821.52875	68.91588	1487.29431	-339.46036	181.89026	1288.26294	-1055.81226	146.25356	1343.23730	-286.51343	391.66101	80.57020	340.87167	80.59523	0.54172	-808.36859	264.08829	65.04175	-1130.99524	0.13645	-6.18872
464	3.858	824.58411	69.01120	1483.51953	-341.98523	183.13087	1289.28516	-1058.90527	146.36324	1341.02185	-263.19690	396.00687	78.00742	327.58066	80.05779	0.35301	-780.04565	268.36441	65.88278	-1144.04614	-0.61754	-6.15949
465	3.867	827.50903	69.11680	1479.85754	-344.58618	184.36942	1290.33728	-1061.97827	146.55305	1338.50708	-239.14771	398.75946	75.66950	314.36014	79.56068	0.13267	-753.05560	272.81122	66.43109	-1157.19434	-1.18181	-6.28294
466	3.875	830.31018	69.26358	1476.33911	-347.21500	185.55638	1291.42554	-1064.99316	146.80481	1335.74219	-214.86792	399.84235	73.72865	301.20865	79.15343	-0.08026	-727.52332	277.28513	66.39490	-1170.43152	-1.57604	-6.47313
467	3.883	833.01056	69.48105	1472.98120	-349.83435	186.65224	1292.54443	-1067.92188	147.07260	1332.77173	-190.82190	399.22028	72.07001	288.05222	78.82685	-0.26288	-703.47668	281.69482	65.58656	-1183.71460	-1.92346	-6.61182
468	3.892	835.63965	69.80318	1469.78979	-352.41080	187.62320	1293.67700	-1070.73242	147.32588	1329.64209	-167.11371	396.95358	70.56515	274.84213	78.54366	-0.43214	-680.95557	285.97845	63.97305	-1197.01428	-2.31997	-6.68793
469	3.900	838.22461	70.25639	1466.76318	-354.90848	188.44051	1294.80164	-1073.37988	147.57257	1326.40479	-143.55420	393.27939	69.25545	261.59927	78.26727	-0.63218	-660.05725	290.07916	61.62221	-1210.32678	-2.77500	-6.76949
470	3.908	840.78174	70.83881	1463.89709	-357.29059	189.09100	1295.90393	-1075.82141	147.82388	1323.10718	-119.91675	388.60962	68.31943	248.35263	77.95772	-0.88678	-640.99463	293.99213	58.61917	-1223.67297	-3.24664	-6.88234
471	3.917	843.30975	71.52274	1461.19312	-359.52576	189.58154	1296.98108	-1078.03040	148.05182	1319.77771	-96.07172	383.39975	67.87506	235.06833	77.58473	-1.16828	-624.10583	297.80283	54.97881	-1237.08484	-3.70379	-6.98989
472	3.925	845.78894	72.27741	1458.66357	-361.58945	189.92783	1298.03540	-1079.99719	148.20236	1316.42773	-71.93860	378.03043	67.83715	221.68213	77.13894	-1.39828	-609.75421	301.60117	50.57148	-1250.55981	-4.15021	-7.04932
473	3.933	848.18323	73.07405	1456.33203	-363.45813	190.14017	1299.06653	-1081.72107	148.23837	1313.06702	-47.39758	372.78442	67.94453	208.20111	76.63583	-1.48823	-598.25586	305.44342	45.16446	-1264.05579	-4.59018	-7.04869
474	3.942	850.44897	73.86937	1454.23169	-365.11093	190.21658	1300.06506	-1083.20020	148.16460	1309.71851	-22.28601	367.86951	67.90054	194.70578	76.12441	-1.42188	-589.91028	309.37726	38.52474	-1277.55798	-5.00765	-7.01864
475	3.950	852.54718	74.60849	1452.40222	-366.53766	190.14275	1301.01294	-1084.43372	148.01791	1306.42163	3.51306	363.44449	67.51645	181.24500	75.66189	-1.29478	-585.01520	313.40891	30.50022	-1291.10291	-5.40122	-7.00394
476	3.958	854.44745	75.25558	1450.88806	-367.73880	189.89998	1301.88660	-1085.43030	147.83974	1303.22095	30.00226	359.61276	66.76791	167.78149	75.25703	-1.22125	-583.79132	317.45258	21.15097	-1304.72388	-5.78829	-7.02406
477	3.967	856.12341	75.81465	1449.73145	-368.71698	189.48119	1302.66235	-1086.20361	147.67253	1300.14990	57.10175	356.37579	65.73732	154.23007	74.87970	-1.23907	-586.23761	321.28458	10.96556	-1318.42249	-6.15693	-7.07769
478	3.975	857.55078	76.31972	1448.96765	-369.47278	188.90207	1303.32361	-1086.76172	147.57321	1297.22485	84.70538	353.61566	64.51876	140.52930	74.52258	-1.32999	-592.01257	324.55392	1.10164	-1332.19006	-6.48118	-7.14654
479	3.983	858.71106	76.80926	1448.62671	-370.00916	188.20038	1303.86694	-1087.10754	147.60304	1294.45129	112.68658	351.15952	63.18409	126.69068	74.18291	-1.44094	-600.39697	326.95221	-6.71968	-1346.02124	-6.77603	-7.19447
480	3.992	859.59308	77.30984	1448.73108	-370.33438	187.42702	1304.29834	-1087.24341	147.80530	1291.83582	140.90491	348.86258	61.80116	112.77859	73.82446	-1.50368	-610.48615	328.40356	-11.22092	-1359.91064	-7.07926	-7.20389
481	4.000	860.19116	77.83257	1449.29016	-370.45929	186.62947	1304.62061	-1087.17700	148.19400	1289.40173	169.24915	346.62048	60.42925	98.85986	73.43804	-1.51855	-621.73364	329.05133	-12.73972	-1373.83252	-7.41354	-7.19495
482	4.008	860.49860	78.37634	1450.30139	-370.39685	185.83249	1304.81982	-1086.92419	148.75667	1287.20215	197.66046	344.37463	59.11523	84.98623	73.06919	-1.55430	-634.13806	329.10449	-12.85404	-1387.72852	-7.78315	-7.20227
483	4.017	860.50299	78.93765	1451.75696	-370.16577	185.03650	1304.85632	-1086.49780	149.47714	1285.32422	226.09656	342.17172	57.94662	71.18743	72.74299	-1.64046	-647.59900	328.74542	-12.86470	-1401.54810	-8.16446	-7.24481
484	4.025	860.18817	79.51584	1453.64661	-369.79465	184.24092	1304.67517	-1085.90027	150.35168	1283.87329	254.47015	340.16705	57.08598	57.46377	72.44106	-1.75538	-661.54352	328.16562	-13.14541	-1415.27771	-8.51631	-7.29947
485	4.033	859.53723	80.10818	1455.95520	-369.32297	183.46709	1304.22961	-1085.14050	151.36259	1282.93884	282.62683	338.54907	56.70412	43.79823	72.15327	-1.90425	-675.41296	327.58371	-13.58482	-1428.90576	-8.84129	-7.30257
486	4.042	858.53479	80.71434	1458.66150	-368.79736	182.75870	1303.49634	-1084.24475	152.43552	1282.56580	310.37976	337.46658	56.86417	30.16581	71.88062	-2.11997	-689.05615	327.13812	-14.03832	-1442.34961	-9.21789	-7.17610
487	4.050	857.17065	81.34773	1461.73706	-368.26270	182.16994	1302.47681	-1083.25122	153.42354	1282.74524	337.53870	336.94473	57.45978	16.53704	71.60531	-2.40514	-702.57397	326.82434	-14.44497	-1455.40576	-9.73767	-6.81701
488	4.058	855.44391	82.02443	1465.14795	-367.75439	181.75090	1301.19690	-1082.21289	154.13812	1283.42151	363.87851	336.83005	58.23677	2.90852	71.32223	-2.71416	-716.06665	326.58856	-14.80195	-1467.82739	-10.40697	-6.07340
489	4.067	853.36157	82.74136	1468.85498	-367.29568	181.52646	1299.70508	-1081.20178	154.41483	1284.51355	389.09598	336.88037	58.85966	-10.66883	71.07047	-2.97994	-729.55603	326.42560	-15.12067	-1479.48071	-11.12687	-4.79886
490	4.075	850.93555	83.48430	1472.81616	-366.89948	181.48343	1298.06177	-1080.29114	154.16165	1285.94226	412.84573	336.95734	59.03047	-24.13438	70.87836	-3.16790	-743.01929	326.34659	-15.40683	-1490.39038	-11.77201	-2.94041
491	4.083	848.18286	84.25258	1476.98853	-366.57224	181.58038	1296.32568	-1079.52808	153.36525	1287.64258	434.87463	337.11856	58.62522	-37.48345	70.69531	-3.28644	-756.43793	326.32697	-15.66105	-1500.64856	-12.25776	-0.56209
492	4.092	845.12439	85.06387	1481.32849	-366.31805	181.76593	1294.54614	-1078.91638	152.08464	1289.56177	455.15540	337.51419	57.69113	-50.76115	70.42995	-3.32830	-769.80811	326.33136	-15.89108	-1510.29602	-12.55521	2.18287
493	4.100	841.78271	85.94708	1485.79126	-366.14072	181.98907	1292.76270	-1078.41846	150.44620	1291.66187	473.86691	338.22760	56.27933	-64.03651	70.09181	-3.29567	-783.12494	326.33411	-16.11371	-1519.24768	-12.70489	5.10759
494	4.108	838.18237	86.93502	1490.33252	-366.04526	182.20544	1291.00879	-1077.97473	148.62148	1293.91736	491.20340	339.22208	54.31705	-77.38059	69.85594	-3.29511	-796.38293	326.32950	-16.32186	-1527.27441	-12.81343	8.05452
495	4.117	834.35052	88.05012	1494.90991	-366.03796	182.38519	1289.31580	-1077.52124	146.77324	1296.29443	507.18927	340.40198	51.65205	-90.79465	69.88550	-3.46327	-809.58118	326.33588	-16.47124	-1533.98560	-12.99563	10.88728
496	4.125	830.31580	89.29325	1499.48206	-366.12103	182.52029	1287.71582	-1077.00281	144.99750	1298.72925	521.64911	341.69626	48.19264	-104.17667	70.11205	-3.78881	-822.73291	326.35382	-16.53700	-1538.88000	-13.23571	13.41769
497	4.133	826.10889	90.65018	1504.01025	-366.28430	182.62759	1286.24084	-1076.38696	143.33516	1301.15430	534.32129	343.07809	44.01601	-117.43623	70.29841	-4.12457	-835.88855	326.34146	-16.55827	-1541.57568	-13.21579	15.43950
498	4.142	821.76782	92.09943	1508.45764	-366.50323	182.74989	1284.91858	-1075.67737	141.84515	1303.54468	545.04736	344.52368	39.35893	-130.60971	70.24834	-4.35024	-849.11877	326.24103	-16.58457	-1542.02490	-12.32347	16.93143
499	4.150	817.33990	93.60948	1512.78552	-366.74640	182.95512	1283.76819	-1074.91333	140.63144	1305.91663	553.88196	345.99158	34.50883	-143.80252	69.89137	-4.44945	-862.45428	326.01764	-16.61381	-1540.39172	-9.97930	18.16578
500	4.158	812.87598	95.13908	1516.95593	-366.98434	183.32639	1282.80286	-1074.15198	139.79413	1308.28784	560.95459	347.46307	29.70979	-157.07025	69.29888	-4.48036	-875.86627	325.67587	-16.63667	-1536.68030	-6.05362	19.51829
501	4.167	808.42438	96.64564	1520.93262	-367.19263	183.94009	1282.03467	-1073.44299	139.36963	1310.65149	566.21741	348.99680	25.11332	-170.39923	68.66600	-4.52779	-889.30536	325.23868	-16.68779	-1530.56116	-0.96225	21.18440
502	4.175	804.03064	98.09666	1524.67749	-367.35178	184.84781	1281.47266	-1072.80786	139.30978	1312.98682	569.38110	350.71817	20.71274	-183.76520	68.18655	-4.65027	-902.74573	324.71857	-16.79547	-1521.59888	4.60295	23.05441
503	4.183	799.73792	99.47601	1528.15356	-367.44708	186.07486	1281.11609	-1072.23938	139.51645	1315.28650	570.06128	352.71912	16.32920	-197.18716	67.92362	-4.84129	-916.20667	324.13940	-16.93522	-1509.56470	10.01480	24.72079
504	4.192	795.58490	100.77388	1531.33447	-367.46515	187.62181	1280.95349	-1071.71985	139.91037	1317.56750	567.95270	354.92816	11.78020	-210.69870	67.78583	-5.03523	-929.72729	323.58344	-17.05483	-1494.51245	14.97212	25.56812
505	4.200	791.60651	101.97399	1534.20874	-367.38672	189.46196	1280.96985	-1071.23474	140.46884	1319.85425	562.95386	357.05646	7.16483	-224.25897	67.60851	-5.16049	-943.31769	323.17236	-17.10101	-1476.62903	19.58729	25.03194
506	4.208	787.84082	103.05545	1536.77515	-367.18188	191.54311	1281.15552	-1070.76843	141.19011	1322.15771	555.26953	358.69403	3.02178	-237.78723	67.31918	-5.22688	-956.95880	322.95712	-17.04612	-1456.04590	24.17159	22.95007
507	4.217	784.33612	103.99964	1539.03870	-366.81372	193.78793	1281.50513	-1070.30298	142.03366	1324.46899	545.36554	359.53629	0.06472	-251.30246	67.00601	-5.32267	-970.62250	322.80847	-16.93871	-1432.80029	28.88770	19.73421
508	4.225	781.15173	104.79032	1541.00989	-366.25412	196.10234	1282.01453	-1069.82910	142.91177	1326.76318	533.67505	359.62088	-1.44195	-264.89706	66.75699	-5.47122	-984.28235	322.48096	-16.89054	-1406.95288	33.62029	16.21548
509	4.233	778.35608	105.41314	1542.70178	-365.49973	198.40494	1282.67883	-1069.35376	143.73474	1329.01270	520.53741	359.31146	-1.91804	-278.58612	66.48631	-5.56887	-997.94763	321.87302	-16.95914	-1378.71057	38.12539	13.26540
510	4.242	776.02209	105.86087	1544.12598	-364.57697	200.64728	1283.48438	-1068.89270	144.44794	1331.19849	506.53381	358.94916	-1.97885	-292.29602	65.99831	-5.51238	-1011.65643	321.15872	-17.07642	-1348.43726	42.21838	11.44980
511	4.250	774.21722	106.13931	1545.28943	-363.53864	202.81178	1284.40015	-1068.45581	145.02667	1333.30566	492.40247	358.61905	-1.98462	-305.95752	65.23725	-5.31666	-1025.40137	320.56390	-17.13254	-1316.56970	45.82207	10.92444
512	4.258	772.98438	106.26281	1546.19446	-362.45404	204.91158	1285.38647	-1068.04346	145.45955	1335.31079	478.52435	358.28265	-2.07118	-319.51926	64.38588	-5.08171	-1039.12146	320.12531	-17.08824	-1283.55823	48.92989	11.53490
513	4.267	772.32635	106.24011	1546.84180	-361.40112	206.98311	1286.42432	-1067.65820	145.75273	1337.17822	464.86102	357.92847	-2.28150	-332.89059	63.62440	-4.89628	-1052.79614	319.75589	-16.96930	-1249.90088	51.61185	12.95513
514	4.275	772.20709	106.06818	1547.23047	-360.47946	209.03255	1287.53406	-1067.32227	145.94150	1338.86987	451.27231	357.57251	-2.58770	-345.92270	62.90041	-4.77516	-1066.47546	319.38519	-16.80937	-1216.15601	54.01501	14.85030
515	4.283	772.56549	105.74263	1547.35889	-359.81549	210.97739	1288.75208	-1067.08411	146.08223	1340.35864	437.66510	357.24957	-2.89878	-358.42926	62.03170	-4.62833	-1080.19312	318.95087	-16.67271	-1182.82227	56.29220	17.04745
516	4.292	773.32629	105.26807	1547.22656	-359.50458	212.68481	1290.07727	-1067.01050	146.22835	1341.63074	424.00537	356.98383	-3.12280	-370.19550	60.91329	-4.26376	-1093.92236	318.40866	-16.65979	-1150.22974	58.56502	19.52360
517	4.300	774.40497	104.65297	1546.83496	-359.55212	214.06065	1291.45483	-1067.17712	146.40778	1342.68030	410.32666	356.74808	-3.25239	-380.96811	59.60056	-3.46033	-1107.63416	317.84805	-16.77583	-1118.61414	60.93831	22.19906
518	4.308	775.71704	103.90386	1546.18359	-359.90802	215.07037	1292.82690	-1067.66321	146.61186	1343.50427	396.68616	356.50839	-3.36407	-390.40659	58.29909	-2.07827	-1121.33289	317.44037	-16.87892	-1088.20557	63.46774	24.81693
519	4.317	777.19067	103.03328	1545.27051	-360.53400	215.71384	1294.18030	-1068.53772	146.79478	1344.09863	383.11078	356.26804	-3.53428	-398.09052	57.18980	-0.05834	-1135.01990	317.19220	-16.85781	-1059.13171	66.06730	27.08443
520	4.325	778.77179	102.06285	1544.09839	-361.41818	216.00928	1295.52527	-1069.83606	146.88474	1344.45435	369.59589	356.03723	-3.77749	-403.73950	56.12441	2.78483	-1148.67041	316.92719	-16.76576	-1031.27393	68.47787	28.88248
521	4.333	780.42059	101.01859	1542.67822	-362.55893	215.99245	1296.85632	-1071.55042	146.81642	1344.55151	356.11340	355.82047	-4.04605	-407.32666	54.53502	7.03392	-1162.26611	316.53156	-16.72950	-1004.26117	70.41836	30.27686
522	4.342	782.10669	99.93808	1541.02197	-363.95248	215.72366	1298.14575	-1073.63916	146.56839	1344.36633	342.62381	355.62509	-4.28134	-408.59360	51.76120	13.62221	-1175.81128	316.07745	-16.80995	-977.57996	71.76957	31.40293
523	4.350	783.80859	98.87554	1539.13525	-365.58411	215.28238	1299.35547	-1076.03943	146.16670	1343.89368	329.11960	355.44357	-4.47830	-406.50693	47.56539	23.14459	-1189.31689	315.73148	-16.95958	-950.73608	72.57406	32.40278
524	4.358	785.51666	97.88368	1537.02454	-367.42981	214.75150	1300.45740	-1078.68542	145.64796	1343.15344	315.63715	355.26434	-4.68725	-399.77026	42.37457	34.90454	-1202.80042	315.57990	-17.07388	-923.40009	72.92445	33.39830
525	4.367	787.23450	96.99210	1534.70276	-369.46857	214.20825	1301.44983	-1081.51978	145.02809	1342.16602	302.20145	355.09375	-4.94246	-388.07031	37.04020	46.70125	-1216.27722	315.51047	-17.10345	-895.44501	72.87698	34.47679
526	4.375	788.97217	96.20453	1532.18481	-371.68677	213.71298	1302.35376	-1084.47925	144.30937	1340.93591	288.79749	354.92688	-5.22133	-372.42947	32.36884	55.87531	-1229.74219	315.32745	-17.10112	-866.91956	72.39613	35.71284
527	4.383	790.73608	95.51099	1529.48767	-374.06668	213.29120	1303.19409	-1087.47803	143.49745	1339.46411	275.41235	354.73456	-5.47643	-354.20706	28.73943	60.89814	-1243.19226	314.98877	-17.13511	-838.04163	71.36467	37.17671
528	4.392	792.52014	94.89763	1526.63452	-376.57294	212.93140	1303.98792	-1090.42236	142.60498	1337.76721	262.05319	354.50244	-5.67929	-334.13791	25.99068	62.11786	-1256.65527	314.59451	-17.23085	-809.18506	69.67818	38.89602
529	4.400	794.30774	94.34728	1523.65466	-379.14890	212.60114	1304.74402	-1093.23145	141.64453	1335.88232	248.70795	354.24548	-5.84577	-312.40778	23.71278	61.08307	-1270.15405	314.20834	-17.39561	-780.79913	67.33459	40.80629
530	4.408	796.08105	93.84108	1520.57568	-381.73053	212.25476	1305.46350	-1095.85510	140.62038	1333.84753	235.33978	353.98746	-6.02725	-289.17453	21.70627	59.30937	-1283.65039	313.87106	-17.58804	-753.30463	64.47332	42.71625
531	4.417	797.82764	93.36015	1517.41882	-384.26324	211.84023	1306.14172	-1098.27588	139.52693	1331.67651	221.93317	353.74982	-6.25622	-264.79709	20.08627	57.64035	-1297.05237	313.68643	-17.68643	-727.05383	61.36363	44.32508
532	4.425	799.54028	92.88268	1514.19995	-386.70679	211.32024	1306.77380	-1100.49097	138.34724	1329.35620	208.51120	353.54437	-6.50473	-239.79492	19.04137	56.34420	-1310.31152	313.71426	-17.59280	-702.31891	58.28558	45.35198
533	4.433	801.21753	92.38737	1510.93311	-389.03516	210.68802	1307.35803	-1102.49524	137.06610	1326.86804	195.09943	353.36929	-6.71010	-214.69687	18.70244	55.37086	-1323.52405	313.81604	-17.37571	-679.20831	55.33774	45.71271
534	4.442	802.86322	91.86105	1507.63318	-391.23254	209.96332	1307.89319	-1104.28186	135.70020	1324.21057	181.69092	353.20773	-6.82986	-189.84055	19.19960	54.52300	-1336.85901	313.77185	-17.22224	-657.59869	52.38551	45.54515
535	4.450	804.48395	91.29762	1504.32007	-393.28784	209.18161	1308.37012	-1105.85486	134.31119	1321.40845	168.25052	353.02081	-6.86737	-165.28909	20.66948	53.62133	-1350.36523	313.53848	-17.22428	-637.25244	49.25549	45.04457
536	4.458	806.08826	90.69271	1501.01526	-395.19485	208.39030	1308.76843	-1107.24048	132.99162	1318.50842	154.73444	352.78519	-6.86220	-140.91714	23.17268	52.60111	-1363.96301	313.23273	-17.30020	-618.07953	45.96146	44.31227
537	4.467	807.68457	90.04253	1497.73938	-396.95648	207.64386	1309.06201	-1108.48340	131.82629	1315.56250	141.11139	352.53137	-6.86196	-116.51987	26.63913	51.48308	-1377.61169	312.93732	-17.33396	-600.34863	42.70334	43.32199
538	4.475	809.27625	89.34370	1494.51453	-398.58304	206.99384	1309.23145	-1109.62561	130.82996	1312.60706	127.38785	352.29938	-6.89453	-91.85603	30.91177	50.29504	-1391.37610	312.65359	-17.32197	-584.66498	39.64455	41.88583
539	4.483	810.85712	88.59171	1491.37085	-400.08197	206.48311	1309.27112	-1110.67725	129.92491	1309.64807	113.60486	352.08313	-6.96227	-66.69364	35.82658	49.04021	-1405.29346	312.37076	-17.34817	-571.71204	36.72026	39.61941
540	4.492	812.41058	87.78316	1488.34656	-401.44952	206.13112	1309.18835	-1111.61621	129.01465	1306.66541	99.80164	351.84067	-7.05225	-40.91297	41.21705	47.74725	-1419.25830	312.08453	-17.45007	-562.01123	33.68966	36.04563
541	4.500	813.91235	86.92027	1485.48413	-402.66760	205.91452	1308.99670	-1112.42322	128.07294	1303.62622	85.98984	351.55206	-7.14696	-14.57200	46.88696	46.50229	-1433.14844	311.76007	-17.60901	-555.82947	30.33696	30.80209
542	4.508	815.33276	86.01106	1482.83057	-403.69803	205.78241	1308.71277	-1113.09424	127.12616	1300.48633	72.17346	351.24042	-7.24476	12.16830	52.65452	45.39193	-1446.98230	311.36017	-17.83420	-553.16309	26.62920	23.86672
543	4.517	816.63812	85.06519	1480.43701	-404.48801	205.68947	1308.34937	-1113.61279	126.15782	1297.18591	58.37585	350.91855	-7.37161	39.19567	58.43241	44.44907	-1460.84985	310.90262	-18.12785	-553.75616	22.81796	15.79867
544	4.525	817.79382	84.09353	1478.35559	-404.99500	205.60791	1307.90527	-1113.94385	125.06865	1293.67615	44.60010	350.57077	-7.53780	66.51672	64.19453	43.66253	-1474.77161	310.43463	-18.42110	-557.15417	19.44736	7.82771
545	4.533	818.76672	83.11526	1476.63428	-405.21448	205.53893	1307.37207	-1114.06287	123.73776	1289.97876	30.79297	350.19342	-7.70157	94.20437	69.86996	42.99633	-1488.69263	309.96143	-18.64585	-562.90387	17.12579	1.43338
546	4.542	819.52637	82.15523	1475.31567	-405.18842	205.53024	1306.75378	-1113.97400	122.13398	1286.21741	16.91931	349.80103	-7.82900	122.30897	75.35654	42.40881	-1502.56238	309.43900	-18.80236	-570.90686	16.10275	-2.53625
547	4.550	820.04370	81.22679	1474.43677	-404.98407	205.65318	1306.06250	-1113.69812	120.36476	1282.57983	3.01801	349.41794	-7.93706	150.81000	80.60384	41.90659	-1516.36316	308.90009	-18.89465	-581.33417	16.02514	-4.34187
548	4.558	820.28809	80.33022	1474.02686	-404.65967	205.94336	1305.29199	-1113.25354	118.56590	1279.24731	-10.86115	349.08530	-8.03352	179.63406	85.63568	41.56968	-1530.10022	308.49252	-18.87991	-593.93286	16.22526	-4.88517
549	4.567	820.22601	79.46943	1474.10791	-404.24976	206.36870	1304.41223	-1112.64746	116.77166	1276.35913	-24.69434	348.82251	-8.10640	208.70212	90.47819	41.51514	-1543.77795	308.28726	-18.67643	-607.79504	16.25673	-4.97122
550	4.575	819.82300	78.65664	1474.69531	-403.77460	206.84499	1303.39014	-1111.88318	114.93851	1274.01416	-38.46301	348.58337	-8.18820	237.93402	95.05962	41.88448	-1557.32324	308.19971	-18.10007	-621.98077	16.05959	-5.02775
551	4.583	819.05103	77.90361	1475.79785	-403.25250	207.27237	1302.20691	-1110.97314	113.03104	1272.27136	-52.17188	348.31195	-8.32985	267.19000	99.24240	42.83075	-1570.58838	308.09921	-16.86350	-636.01794	15.73294	-5.19945
552	4.592	817.89392	77.21882	1477.41260	-402.70486	207.57527	1300.86462	-1109.94678	111.06824	1271.15173	-65.85474	348.01172	-8.53016	296.20010	102.97401	44.41867	-1583.45483	307.86807	-14.78673	-649.83167	15.34852	-5.49316
553	4.600	816.34894	76.61090	1479.52563	-402.15344	207.72786	1299.38098	-1108.85608	109.15004	1270.64587	-79.52234	347.69702	-8.75844	324.55746	106.34068	46.50804	-1595.86157	307.43954	-11.92013	-663.48804	14.93249	-5.86066
554	4.608	814.42346	76.08971	1482.11572	-401.61346	207.74846	1297.77771	-1107.77966	107.45872	1270.71716	-93.14221	347.33878	-8.99234	351.78940	109.42913	48.76720	-1607.76428	306.82263	-8.34602	-677.02728	14.47418	-6.22865
555	4.617	812.13104	75.66481	1485.15698	-401.09082	207.67671	1296.07190	-1106.80396	106.21240	1271.30347	-106.67639	346.90530	-9.20430	377.44678	112.22506	50.82623	-1619.10999	306.09491	-3.94418	-690.45404	13.94302	-6.52105
556	4.625	809.48975	75.34436	1488.61621	-400.58691	207.55403	1294.27588	-1105.97388	105.56676	1272.33350	-120.11182	346.40070	-9.37162	401.22665	114.66027	52.43670	-1629.82434	305.46118	1.59633	-703.79419	13.33300	-6.71201
557	4.633	806.52222	75.13601	1492.44873	-400.10370	207.40807	1292.40503	-1105.28223	105.51919	1273.74377	-133.46790	345.85062	-9.50696	423.12036	116.63853	53.53752	-1639.76550	305.27881	8.57528	-717.09009	12.67091	-6.85709
558	4.642	803.25348	75.04656	1496.59863	-399.64554	207.24921	1290.48584	-1104.71106	105.92510	1275.47961	-146.79218	345.28464	-9.64304	443.40994	118.04542	54.20490	-1648.68787	305.75739	16.98914	-730.35645	11.98573	-7.04730
559	4.650	799.70935	75.07922	1501.00378	-399.21826	207.08469	1288.55640	-1104.22852	106.63847	1277.49487	-160.12488	344.70792	-9.79678	462.42630	118.77155	54.52581	-1656.21753	306.47549	26.37015	-743.57495	11.29304	-7.32045
560	4.658	795.91492	75.23144	1505.60010	-398.82516	206.92877	1286.66003	-1103.75500	107.61868	1279.75464	-173.46973	344.08807	-9.96690	480.22232	118.73646	54.44738	-1661.73755	306.51605	36.08149	-756.73315	10.60832	-7.61258
561	4.667	791.89453	75.48790	1510.32385	-398.46149	206.78949	1284.84180	-1103.19446	108.86929	1282.22998	-186.81049	343.41748	-10.14754	496.44040	118.02036	53.67374	-1664.26416	305.25900	45.74691	-769.86359	9.96080	-7.81394
562	4.675	787.67419	75.81361	1515.11121	-398.11102	206.64899	1283.14197	-1102.48560	110.29967	1284.88403	-200.13947	342.76001	-10.32565	510.54709	116.89661	51.79031	-1662.64612	302.80237	55.11111	-783.03809	9.37166	-7.88256
563	4.683	783.28406	76.16714	1519.89636	-397.74548	206.46121	1281.58655	-1101.61108	111.70125	1287.67468	-213.47070	342.17947	-10.48582	522.23431	115.55659	48.60366	-1656.22522	299.83417	63.56336	-796.31256	8.83602	-7.88819
564	4.692	778.75989	76.52141	1524.61487	-397.32635	206.16324	1280.18628	-1100.58264	112.85913	1290.57544	-226.83514	341.66763	-10.63068	531.61346	113.94055	44.31857	-1645.48682	297.31482	70.16806	-809.68726	8.35034	-7.93295
565	4.700	774.14282	76.86263	1529.20605	-396.81140	205.69025	1278.94531	-1099.41785	113.65118	1293.58618	-240.25555	341.20081	-10.76652	539.08093	111.94436	39.37383	-1631.97449	295.76306	74.23339	-823.12189	7.91725	-8.04080
566	4.708	769.47839	77.17128	1533.61511	-396.16275	204.99265	1277.86792	-1098.13672	114.06875	1296.71655	-253.72394	340.79855	-10.87430	545.04553	109.61511	34.19813	-1617.38818	294.62296	75.79202	-836.58588	7.52487	-8.14919
567	4.717	764.81854	77.41416	1537.79260	-395.35211	204.04642	1276.95837	-1096.77063	114.19859	1299.96643	-267.21826	340.46991	-10.93075	549.72064	107.05299	29.08344	-1602.63708	292.73984	75.70932	-850.08875	7.16189	-8.19822
568	4.725	760.22192	77.56549	1541.69727	-394.36307	202.85757	1276.21790	-1095.35767	114.17461	1303.31140	-280.74353	340.16833	-10.94679	553.01044	104.20943	24.14289	-1587.67578	289.43747	75.28195	-863.65430	6.82204	-8.18890
569	4.733	755.74835	77.62965	1545.29541	-393.18646	201.45929	1275.64246	-1093.92700	114.11311	1306.70190	-294.33521	339.83163	-10.95898	554.52600	100.88456	19.35069	-1572.03418	284.78748	75.29050	-877.27429	6.48175	-8.16199
570	4.742	751.45441	77.63550	1548.55615	-391.81268	199.89319	1275.22693	-1092.48975	114.07288	1310.08337	-308.02429	339.43576	-10.98710	553.77435	97.02536	14.70821	-1555.25281	279.15894	75.36173	-890.91882	6.11215	-8.15849
571	4.750	747.39795	77.61646	1551.44849	-390.23157	198.19637	1274.97083	-1091.04419	114.05304	1313.41382	-321.80548	338.99750	-11.01710	550.38110	93.02959	10.46743	-1536.89648	273.17358	74.53148	-904.59204	5.70511	-8.18600
572	4.758	743.64484	77.59483	1553.94604	-388.43771	196.40884	1274.87988	-1089.58936	114.02414	1316.66296	-335.63910	338.53339	-11.02500	544.15552	89.60700	7.13344	-1516.53979	267.87067	72.32372	-918.32483	5.26509	-8.19998
573	4.767	740.27008	77.57181	1556.03662	-386.43478	194.57994	1274.96167	-1088.13293	113.97296	1319.81189	-349.48596	338.04489	-11.00877	535.05438	87.26691	5.05820	-1493.99976	264.06424	69.01718	-932.11609	4.79919	-8.14974
574	4.775	737.35687	77.53193	1557.72766	-384.24188	192.75603	1275.22070	-1086.68408	113.91807	1322.85266	-363.33276	337.54471	-10.99544	523.36884	86.01659	4.07030	-1469.44385	261.67654	65.13299	-945.92676	4.32975	-8.04731
575	4.783	734.99188	77.46470	1559.03394	-381.90192	190.96936	1275.65173	-1085.24902	113.88467	1325.77942	-377.17224	337.06851	-11.01624	509.95334	85.51977	3.66997	-1443.16162	260.09583	61.05974	-959.71649	3.88614	-7.95102
576	4.792	733.25262	77.37595	1559.95813	-379.48309	189.24806	1276.23706	-1083.83362	113.88354	1328.57544	-390.96375	336.66434	-11.07418	495.88626	85.37309	3.46397	-1415.40527	258.71365	57.05289	-973.46649	3.47475	-7.89335
577	4.800	732.19147	77.26773	1560.48450	-377.07443	187.62717	1276.95593	-1082.45630	113.92191	1331.21204	-404.61224	336.38635	-11.12419	481.87228	85.24209	3.29317	-1386.30737	257.17590	53.31819	-987.19324	3.07960	-7.84586
578	4.808	731.82556	77.12764	1560.60059	-374.77777	186.14539	1277.79431	-1081.15564	114.00846	1333.65662	-417.96326	336.29352	-11.06177	468.10654	84.92596	3.11281	-1355.75391	255.58444	50.05269	-1000.94312	2.67696	-7.73405
579	4.817	732.13562	76.95505	1560.32153	-372.69684	184.83636	1278.74731	-1079.98523	114.13741	1335.87793	-430.81702	336.42133	-10.73374	454.50974	84.41679	2.89582	-1323.57202	254.32031	47.50466	-1014.74414	2.23340	-7.50642
580	4.825	733.07251	76.77240	1559.68103	-370.92450	183.71648	1279.81494	-1078.99451	114.28743	1337.85022	-442.96643	336.75143	-9.99794	440.94821	83.86444	2.63246	-1289.84985	253.63214	46.06965	-1028.56592	1.73080	-7.21436
581	4.833	734.56860	76.59809	1558.70337	-369.53543	182.77838	1280.99622	-1078.21790	114.43376	1339.55481	-454.20081	337.24319	-8.76946	427.34009	83.39358	2.35526	-1254.89331	253.54509	46.21969	-1042.34680	1.19868	-6.97586
582	4.842	736.55078	76.43069	1557.39551	-368.58182	182.00084	1282.28503	-1077.67957	114.54865	1340.97546	-464.26306	337.88095	-6.97168	413.69962	82.98100	2.10312	-1219.11841	253.97668	48.13222	-1056.04602	0.68615	-6.85062
583	4.850	738.95062	76.25990	1555.75562	-368.09000	181.36252	1283.66760	-1077.40698	114.60555	1342.09656	-472.87549	338.67462	-4.47031	400.11649	82.55956	1.87992	-1183.19983	254.73895	51.33781	-1069.65637	0.22330	-6.80364
584	4.858	741.70862	76.07549	1553.77319	-368.05945	180.84900	1285.12634	-1077.43884	114.59958	1342.90698	-479.89124	339.63995	-1.04354	386.64615	82.12328	1.67600	-1148.11157	255.49599	54.80827	-1083.19409	-0.17443	-6.76111
585	4.867	744.77216	75.87065	1551.43018	-368.46649	180.45726	1286.64343	-1077.82507	114.56012	1343.39893	-485.32202	340.80890	3.74123	373.24603	81.66926	1.48057	-1114.76624	255.86246	57.49658	-1096.68274	-0.50778	-6.66907
586	4.875	748.09174	75.64381	1548.71765	-369.27295	180.19537	1288.19763	-1078.61816	114.53799	1343.56482	-488.87341	342.33911	10.65868	359.85172	81.17231	1.27458	-1083.49915	255.65997	58.93523	-1110.14612	-0.80412	-6.55233
587	4.883	751.62000	75.39124	1545.64612	-370.43710	180.06557	1289.75391	-1079.85730	114.58405	1343.39856	-489.26794	344.60767	20.48238	346.45294	80.63699	1.05117	-1053.90576	255.07339	59.38682	-1123.60840	-1.10312	-6.51139
588	4.892	755.31580	75.10354	1542.23792	-371.91940	180.04030	1291.26208	-1081.54846	114.72981	1342.89587	-484.52747	347.98865	33.08891	333.06815	80.08655	0.82714	-1025.20508	254.53290	59.43172	-1137.06946	-1.44231	-6.61234
589	4.900	759.14899	74.77772	1538.51697	-373.67816	180.06787	1292.67053	-1083.64917	114.96678	1342.05066	-473.51379	352.44772	46.92103	319.70456	79.54734	0.61288	-996.73108	254.48709	59.45847	-1150.49951	-1.83491	-6.79998
590	4.908	763.09637	74.42535	1534.50537	-375.66586	180.11017	1293.94641	-1086.07495	115.24654	1340.85828	-457.11011	357.46045	59.60278	306.37253	79.06496	0.38894	-968.12579	255.22479	59.51578	-1163.88074	-2.26571	-6.94389
591	4.917	767.13416	74.06725	1530.22375	-377.83130	180.16920	1295.08752	-1088.72571	115.51208	1339.32532	-437.65869	362.34229	69.23608	293.08786	78.65497	0.15555	-939.25824	256.77991	59.47711	-1177.21558	-2.74727	-6.95787
592	4.925	771.23450	73.72398	1525.69592	-380.12231	180.27902	1296.11401	-1091.50659	115.73329	1337.47229	-417.28461	366.63354	75.29914	279.83542	78.26131	-0.04119	-910.13477	258.96060	59.23658	-1190.49414	-3.32116	-6.86593
593	4.933	775.36475	73.40512	1520.95654	-382.48950	180.48152	1297.05261	-1094.32996	115.92209	1335.32666	-396.76068	370.21866	78.54661	266.58258	77.84014	-0.19208	-880.89600	261.52985	58.81444	-1203.71509	-3.96650	-6.76531
594	4.942	779.48163	73.10360	1516.05737	-384.89285	180.80847	1297.92639	-1097.11475	116.11829	1332.91284	-375.74341	373.16403	80.17155	253.32556	77.41940	-0.35235	-851.82880	264.37567	58.33961	-1216.93005	-4.58310	-6.73724
595	4.950	783.52979	72.79775	1511.06128	-387.30487	181.27126	1298.75452	-1099.78979	116.35481	1330.25098	-353.68335	375.50720	81.04908	240.06323	77.02053	-0.55606	-823.31152	267.46039	57.89926	-1230.21509	-5.09536	-6.78674
596	4.958	787.45319	72.45790	1506.02454	-389.70425	181.85085	1299.55029	-1102.30054	116.63628	1327.36951	-330.38861	377.16608	81.56801	226.75793	76.61739	-0.77582	-795.71777	270.64166	57.38869	-1243.60840	-5.52421	-6.86247
597	4.967	791.20947	72.06035	1500.98584	-392.06918	182.49629	1300.31580	-1104.61963	116.94276	1324.31592	-306.09625	377.97363	81.84798	213.37125	76.19302	-0.95764	-769.35834	273.58676	56.51500	-1257.09729	-5.93934	-6.92161
598	4.975	794.77667	71.60055	1495.96948	-394.37601	183.14113	1301.03882	-1106.74561	117.23755	1321.15076	-281.30115	377.77582	81.95174	199.90616	75.75784	-1.06093	-744.45306	275.84592	54.92161	-1270.64856	-6.37766	-6.96170
599	4.983	798.15369	71.09300	1490.99133	-396.59991	183.72363	1301.70020	-1108.68909	117.47197	1317.93201	-256.44336	376.49567	81.95995	186.37885	75.31540	-1.09556	-721.15515	277.05276	52.34555	-1284.25317	-6.83977	-7.00146
600	4.992	801.35736	70.55902	1486.06567	-398.71204	184.19319	1302.28418	-1110.46436	117.59080	1314.70288	-231.65631	374.13000	81.94983	172.76825	74.85337	-1.12233	-699.66382	277.16980	48.77914	-1297.95398	-7.32158	-7.05064
601	5.000	804.40912	70.01558	1481.21167	-400.67816	184.51459	1302.78564	-1112.09058	117.55379	1311.49268	-206.81152	370.77045	81.96471	159.03043	74.37940	-1.18928	-680.27600	276.55429	44.48811	-1311.80835	-7.80827	-7.10271
602	5.008	807.31677	69.47315	1476.45850	-402.46515	184.67967	1303.21228	-1113.58240	117.37728	1308.31519	-181.74756	366.62537	82.01576	145.15445	73.92243	-1.29322	-663.28174	275.65594	39.73043	-1325.82825	-8.27537	-7.14907
603	5.017	810.06775	68.93555	1471.84619	-404.04565	184.70694	1303.58313	-1114.93140	117.14883	1305.16992	-156.39648	361.94220	82.07392	131.16507	73.48560	-1.41505	-648.89508	274.68860	34.44997	-1339.97583	-8.70717	-7.19360
604	5.025	812.63599	68.39635	1467.43018	-405.39618	184.62355	1303.92065	-1116.10278	116.98034	1302.05371	-130.73163	356.90732	82.05669	117.07290	73.05984	-1.54275	-637.36523	273.69702	28.34331	-1354.19678	-9.10522	-7.24660
605	5.033	814.99249	67.84033	1463.28186	-406.49786	184.45161	1304.23987	-1117.05798	116.94070	1298.97205	-104.68329	351.63766	81.84473	102.87972	72.66087	-1.65722	-629.11365	272.75641	21.15741	-1368.43787	-9.49530	-7.30393
606	5.042	817.11267	67.25518	1459.48279	-407.33862	184.21417	1304.54443	-1117.76782	117.02705	1295.93164	-78.16870	346.24973	81.31715	88.63943	72.30849	-1.75438	-624.68585	271.97403	12.91636	-1382.67041	-9.90637	-7.35344
607	5.050	818.97595	66.63527	1456.10986	-407.90714	183.94937	1304.82861	-1118.20935	117.17967	1292.92468	-51.15686	340.89877	80.38996	74.42655	71.99255	-1.87054	-624.49744	271.39020	4.11822	-1396.90381	-10.33407	-7.40254
608	5.058	820.56311	65.97696	1453.21692	-408.18747	183.70441	1305.08191	-1118.36719	117.32726	1289.93115	-23.64978	335.71494	79.02711	60.24712	71.66823	-2.02705	-628.52612	270.91022	-4.07785	-1411.12683	-10.75624	-7.46862
609	5.067	821.85559	65.28946	1450.82617	-408.16562	183.50861	1305.28540	-1118.24353	117.45036	1286.94470	4.34711	330.74603	77.21873	46.06155	71.29604	-2.17675	-636.09839	270.34076	-10.13999	-1425.27905	-11.16490	-7.54389
610	5.075	822.83380	64.59998	1448.94055	-407.84460	183.35637	1305.41003	-1117.85791	117.60992	1284.00269	32.82141	326.00916	74.98150	31.87359	70.87077	-2.25878	-646.06311	269.55521	-13.27098	-1439.32324	-11.56125	-7.60348
611	5.083	823.47534	63.92570	1447.56677	-407.25464	183.21413	1305.41833	-1117.23401	117.91127	1281.19250	61.75836	321.56277	72.38506	17.74316	70.39814	-2.28288	-657.51147	268.62399	-14.18464	-1453.29333	-11.96018	-7.65401
612	5.092	823.75854	63.24855	1446.72119	-406.44879	183.04335	1305.26611	-1116.39258	118.45597	1278.63135	91.12582	317.50201	69.55885	3.72832	69.90515	-2.32381	-670.13232	267.74994	-14.28889	-1467.22437	-12.40167	-7.73363
613	5.100	823.66937	62.52893	1446.41736	-405.48477	182.82532	1304.90222	-1115.35669	119.31626	1276.44458	120.84622	313.89722	66.66610	-10.15577	69.47316	-2.44815	-683.65820	267.08191	-14.41794	-1481.03796	-12.92890	-7.82694
614	5.108	823.20435	61.73960	1446.65955	-404.41232	182.56519	1304.27649	-1114.16040	120.50746	1274.75305	150.81702	310.76062	63.85876	-23.91798	69.17052	-2.66713	-697.55444	266.60995	-14.69007	-1494.49841	-13.57146	-7.79351
615	5.117	822.36481	60.87940	1447.44495	-403.27725	182.27872	1303.35449	-1112.85327	121.95215	1273.65271	180.94687	308.09515	61.25737	-37.55741	68.95184	-2.94698	-711.38892	266.24628	-15.02456	-1507.31934	-14.34605	-7.42060
616	5.125	821.14783	59.96279	1448.76904	-402.12915	181.99046	1302.12732	-1111.49756	123.46439	1273.18530	211.13525	305.96713	58.96785	-51.07954	68.70216	-3.24759	-725.02771	265.94757	-15.39712	-1519.33374	-15.24778	-6.55862
617	5.133	819.54535	59.01734	1450.62402	-401.01450	181.73834	1300.61646	-1110.15710	124.78186	1273.31433	241.20169	304.50714	57.08268	-64.52314	68.37280	-3.53819	-738.49023	265.72153	-15.82336	-1530.52222	-16.25720	-5.17936
618	5.142	817.55603	58.09072	1452.99097	-399.96600	181.56364	1298.87341	-1108.89343	125.64626	1273.94226	270.85056	303.85828	55.64743	-77.92359	68.01155	-3.77956	-751.82214	265.57684	-16.28659	-1540.89539	-17.34243	-3.32874
619	5.150	815.19318	57.24044	1455.83582	-399.00363	181.49510	1296.97461	-1107.76123	125.87953	1274.95825	299.72198	304.13297	54.60821	-91.26756	67.68647	-3.94084	-765.05713	265.50037	-16.70828	-1550.43298	-18.44236	-1.08929
620	5.158	812.47809	56.50880	1459.11353	-398.14005	181.53889	1295.00598	-1106.78162	125.40915	1276.26770	327.47226	305.36230	53.76361	-104.51682	67.44124	-4.04437	-778.21259	265.46866	-17.01164	-1559.11365	-19.49432	1.41693
621	5.167	809.43250	55.90787	1462.77271	-397.37949	181.68048	1293.04211	-1105.92957	124.26524	1277.79663	353.81723	307.43359	52.78471	-117.66319	67.29585	-4.15159	-791.29999	265.45941	-17.20525	-1566.88611	-20.47171	3.99873
622	5.175	806.08289	55.42691	1466.75732	-396.71539	181.90062	1291.13269	-1105.15515	122.57803	1279.50403	378.55234	310.10431	51.35150	-130.74847	67.22992	-4.30637	-804.33911	265.44354	-17.37753	-1573.55872	-21.38995	6.35995
623	5.183	802.46558	55.04881	1471.00818	-396.13242	182.18556	1289.31201	-1104.40479	120.55725	1281.38159	401.56964	313.14496	49.30462	-143.83224	67.18537	-4.51128	-817.35364	265.38864	-17.60580	-1578.77698	-22.31053	8.15557
624	5.192	798.61853	54.75795	1475.46448	-395.61267	182.52002	1287.61133	-1103.63171	118.44106	1283.43237	422.82697	316.46854	46.63896	-156.94214	67.10050	-4.73631	-830.36938	265.28369	-17.87151	-1582.20898	-23.30716	9.22016
625	5.200	794.57532	54.53925	1480.06494	-395.14069	182.88554	1286.05701	-1102.80420	116.44278	1285.65076	442.25845	320.10291	43.36641	-170.06412	66.92271	-4.92414	-843.42560	265.15018	-18.07240	-1583.74231	-24.39366	9.90421
626	5.208	790.36841	54.37461	1484.75134	-394.70087	183.27563	1284.66492	-1101.91077	114.72775	1288.02368	459.75497	324.09286	39.45191	-183.18103	66.65730	-5.03875	-856.55237	264.99899	-18.14135	-1583.33203	-25.51060	11.15586
627	5.217	786.03320	54.23857	1489.47302	-394.27374	183.71019	1283.44495	-1100.95959	113.40845	1290.54199	475.28021	328.46100	34.92027	-196.31772	66.40390	-5.13538	-869.74097	264.79276	-18.12849	-1580.65002	-26.56861	13.91097
628	5.225	781.61060	54.10127	1494.18225	-393.83759	184.23611	1282.40405	-1099.96619	112.53973	1293.20361	488.95212	333.22949	29.99256	-209.52521	66.22597	-5.29263	-882.98560	264.49051	-18.13420	-1575.09644	-27.42622	18.14497
629	5.233	777.14935	53.93988	1498.82947	-393.37100	184.91695	1281.54614	-1098.94495	112.13311	1296.00769	500.92841	338.44058	25.05674	-222.82535	66.03925	-5.48791	-896.31769	264.10504	-18.19492	-1566.13660	-27.84490	22.64672
630	5.242	772.70349	53.73870	1503.36853	-392.85245	185.82085	1280.87537	-1097.90625	112.18105	1298.94592	511.17831	344.12070	20.47769	-236.21317	65.71656	-5.63437	-909.74939	263.67850	-18.26178	-1553.50427	-27.59199	25.79641
631	5.250	768.32507	53.47766	1507.76086	-392.26129	187.01137	1280.39697	-1096.85181	112.65031	1301.99487	519.33813	350.23376	16.40018	-249.67987	65.23304	-5.69279	-923.25415	263.20923	-18.28119	-1537.20862	-26.61140	26.50822
632	5.258	764.05963	53.13166	1511.97144	-391.58466	188.54219	1280.11169	-1095.77148	113.46265	1305.11816	524.72058	356.66489	12.69546	-263.21045	64.69750	-5.69473	-936.82965	262.66046	-18.26126	-1517.43616	-25.03894	24.62430
633	5.267	759.94897	52.68150	1515.96814	-390.82074	190.45271	1280.01379	-1094.64612	114.51201	1308.28333	526.46466	363.11896	9.11154	-276.80423	64.23833	-5.68855	-950.49176	262.05109	-18.23651	-1494.39771	-23.08912	20.77885
634	5.275	756.03333	52.12124	1519.72229	-389.96936	192.75180	1280.09412	-1093.45251	115.70444	1311.47449	523.93976	368.95468	5.53864	-290.48611	63.85734	-5.67765	-964.23041	261.47583	-18.21603	-1468.37231	-20.97939	16.06336
635	5.283	752.35114	51.45131	1523.20728	-389.01920	195.39310	1280.33875	-1092.16711	116.97056	1314.68799	517.29138	373.28668	2.22888	-304.25882	63.50330	-5.64126	-978.03210	261.02316	-18.20497	-1440.09814	-18.87899	11.70768
636	5.292	748.93909	50.66362	1526.39941	-387.94812	198.27925	1280.72644	-1090.77234	118.25263	1317.91797	507.44339	375.54364	-0.28037	-318.06531	63.20720	-5.59778	-991.88074	260.68832	-18.22083	-1411.10156	-16.86870	8.80445
637	5.300	745.83673	49.73896	1529.28088	-386.73785	201.30560	1281.23535	-1089.26196	119.49670	1321.14722	495.41141	376.00079	-1.66092	-331.85260	62.99670	-5.58737	-1005.73187	260.38071	-18.24632	-1383.16711	-14.99442	8.01665
638	5.308	743.09564	48.65774	1531.84021	-385.38617	204.38992	1281.84973	-1087.64246	120.65551	1324.34790	481.94012	375.55115	-2.15858	-345.62582	62.79884	-5.63371	-1019.55847	260.01602	-18.22834	-1356.99194	-13.26737	9.29885
639	5.317	740.78088	47.40261	1534.06934	-383.91183	207.46437	1282.55933	-1085.93884	121.69481	1327.48877	467.73636	374.94601	-2.27973	-359.32755	62.44849	-5.71547	-1033.37964	259.57010	-18.14743	-1331.55737	-11.53726	11.92013
640	5.325	738.95618	45.95238	1535.95874	-382.35690	210.46964	1283.35352	-1084.19519	122.59116	1330.54114	453.44690	374.44888	-2.31607	-372.69501	61.70515	-5.69802	-1047.21106	259.06219	-18.03709	-1305.14038	-9.50776	14.92640
641	5.333	737.65930	44.28769	1537.49353	-380.78467	213.36102	1284.22241	-1082.46289	123.33781	1333.47595	439.36621	374.04932	-2.35371	-385.32672	60.40773	-5.36438	-1061.05237	258.53061	-17.94125	-1276.71655	-6.89735	17.63661
642	5.342	736.88538	42.40134	1538.65344	-379.27014	216.10324	1285.15869	-1080.80103	123.97183	1336.25903	425.47415	373.68622	-2.47576	-396.87927	58.68085	-4.57625	-1074.91040	258.03076	-17.86734	-1246.39355	-3.54796	19.80890
643	5.350	736.58484	40.29658	1539.42188	-377.88855	218.66739	1286.15515	-1079.29248	124.57170	1338.84973	411.68472	373.32019	-2.73698	-407.12747	56.86710	-3.33509	-1088.77539	257.59674	-17.79138	-1214.97009	0.43079	21.57203
644	5.358	736.67590	37.98509	1539.79248	-376.70740	221.04044	1287.20178	-1078.04297	125.21294	1341.20630	397.94809	372.97488	-3.06347	-415.82266	55.22995	-1.67114	-1102.59924	257.18860	-17.71715	-1183.30615	4.55248	23.29172
645	5.367	737.06366	35.49541	1539.76636	-375.78113	223.22372	1288.28796	-1077.15076	125.93325	1343.29236	384.24405	372.69714	-3.32396	-422.62402	53.74332	0.47807	-1116.34290	256.74130	-17.67663	-1151.97461	8.18262	25.38128
646	5.375	737.65741	32.87536	1539.34888	-375.14984	225.21381	1289.40271	-1076.67969	126.71019	1345.07336	370.58649	372.47784	-3.47179	-427.31671	52.08706	3.38847	-1130.02490	256.24890	-17.66472	-1121.24231	10.94189	28.07475
647	5.383	738.38287	30.17861	1538.54883	-374.84094	226.99005	1290.52905	-1076.65454	127.45706	1346.51355	357.01285	372.27789	-3.56936	-429.89633	49.73954	7.80464	-1143.68701	255.79219	-17.62542	-1091.16162	12.85839	31.30139
648	5.392	739.18964	27.44732	1537.38013	-374.86716	228.52744	1291.63989	-1077.08057	128.07837	1347.58276	343.53543	372.08936	-3.71575	-429.97891	46.17977	14.91683	-1157.31458	255.47064	-17.53051	-1061.61426	14.26157	34.74991
649	5.400	740.05450	24.70494	1535.86194	-375.22852	229.81981	1292.70105	-1077.96118	128.53018	1348.25964	330.11902	371.92609	-3.96957	-426.24356	41.24365	25.41730	-1170.84985	255.27486	-17.45326	-1032.32349	15.60817	38.04953
650	5.408	740.97815	21.96275	1534.01709	-375.92477	230.88785	1293.68140	-1079.29382	128.81161	1348.52917	316.72791	371.78564	-4.31548	-417.21960	35.39622	38.24369	-1184.27539	255.10918	-17.49973	-1002.96826	17.26137	40.97242
651	5.417	741.97583	19.22687	1531.87146	-376.96002	231.77151	1294.56287	-1081.05542	128.93619	1348.38574	303.36169	371.64319	-4.67921	-402.82959	29.59283	50.54714	-1197.63428	254.90797	-17.68322	-973.41852	19.28305	43.54912
652	5.425	743.06384	16.49585	1529.45935	-378.33069	232.51599	1295.35120	-1083.19543	128.92215	1347.83948	290.02115	371.48816	-4.96747	-384.58127	24.69393	59.32534	-1210.98682	254.63823	-17.92722	-943.87622	21.43694	45.96235
653	5.433	744.24738	13.75868	1526.82275	-380.01288	233.15762	1296.07849	-1085.64465	128.78636	1346.90759	276.69189	371.33423	-5.13870	-364.12881	20.92965	63.32504	-1224.36597	254.30008	-18.13308	-914.72894	23.39956	48.30865
654	5.442	745.51910	10.99701	1524.00378	-381.96161	233.71675	1296.79187	-1088.33276	128.54626	1345.60547	263.37451	371.17490	-5.24552	-342.17017	17.96356	63.46523	-1237.76367	253.96652	-18.21398	-886.26117	24.91564	50.52648
655	5.450	746.86462	8.19208	1521.03894	-384.11700	234.20303	1297.53552	-1091.19128	128.22620	1343.94885	250.07553	370.96960	-5.37473	-318.72351	15.40124	61.64587	-1251.16113	253.71304	-18.15071	-858.49646	25.84122	52.53032
656	5.458	748.26514	5.33876	1517.95947	-386.41248	234.62581	1298.33630	-1094.14624	127.86597	1341.96228	236.77731	370.68924	-5.56609	-293.84515	13.16302	59.39047	-1264.56543	253.51672	-18.04243	-831.24719	26.19584	54.31307
657	5.467	749.69513	2.44917	1514.79102	-388.78442	234.99268	1299.19836	-1097.11487	127.52505	1339.68188	223.45502	370.35959	-5.80065	-267.90268	11.46622	57.40471	-1277.97620	253.30157	-18.02560	-804.29614	26.12931	55.93457
658	5.475	751.12286	-0.46646	1511.55298	-391.18326	235.29874	1300.10974	-1100.01172	127.25732	1337.15369	210.11371	370.04828	-6.03384	-241.48953	10.63651	55.81187	-1291.34802	253.04466	-18.12166	-777.57806	25.76803	57.47124
659	5.483	752.51581	-3.41517	1508.26050	-393.57834	235.52190	1301.05518	-1102.75745	127.07788	1334.42358	196.78986	369.80182	-6.22015	-215.18768	10.95359	54.50155	-1304.63318	252.78897	-18.22902	-751.22876	25.15230	58.95506
660	5.492	753.84827	-6.41204	1504.92798	-395.95093	235.63858	1302.01929	-1105.28845	126.95509	1331.52893	183.51041	369.60263	-6.32302	-189.30600	12.50775	53.38614	-1317.83472	252.58517	-18.25280	-725.51691	24.28544	60.32565
661	5.500	755.10602	-9.46276	1501.56897	-398.28357	235.65569	1302.98865	-1107.56982	126.81945	1328.50049	170.25046	369.39761	-6.33997	-163.84503	15.17281	52.46370	-1331.02869	252.40945	-18.20407	-700.76709	23.16347	61.43075
662	5.508	756.28558	-12.55839	1498.19421	-400.55701	235.62010	1303.95667	-1109.60303	126.58841	1325.36658	156.93939	369.15659	-6.32260	-138.65073	18.77666	51.73297	-1344.33679	252.17752	-18.17404	-677.29437	21.84420	62.05928
663	5.517	757.39258	-15.68242	1494.81458	-402.74933	235.59637	1304.92188	-1111.40649	126.21220	1322.15735	143.51389	368.88690	-6.33579	-113.50379	23.22622	51.15013	-1357.83008	251.88699	-18.21803	-655.32129	20.50050	62.01576
664	5.525	758.44080	-18.81668	1491.44971	-404.83173	235.64525	1305.88062	-1112.99377	125.69832	1318.90271	129.96027	368.61450	-6.38514	-88.15180	28.44637	50.66519	-1371.47424	251.58685	-18.33115	-634.94128	19.31188	61.23665
665	5.533	759.44714	-21.94112	1488.13037	-406.76831	235.80928	1306.81934	-1114.38623	125.06557	1315.61951	116.30487	368.37320	-6.41233	-62.40308	34.30721	50.27102	-1385.18628	251.24234	-18.49273	-616.20837	18.36857	59.80283
666	5.542	760.42059	-25.03438	1484.89319	-408.52728	236.09584	1307.71436	-1115.62402	124.30491	1312.31409	102.58838	368.17310	-6.37640	-36.21745	40.64740	50.01509	-1398.91797	250.83423	-18.64840	-599.28247	17.69054	57.77364
667	5.550	761.35486	-28.07528	1481.77625	-410.08862	236.46939	1308.53125	-1116.71277	123.45274	1309.01721	88.85257	367.97736	-6.30914	-9.70213	47.31059	49.95183	-1412.68384	250.44336	-18.74725	-584.48926	17.22758	55.00734
668	5.558	762.23560	-31.04086	1478.81677	-411.43680	236.87509	1309.22864	-1117.57837	122.63362	1305.78821	75.12067	367.74133	-6.28197	16.96566	54.18453	50.08598	-1426.52026	250.14742	-18.78933	-572.26080	16.84220	51.14534
669	5.567	763.05212	-33.90609	1476.05005	-412.55090	237.27873	1309.76746	-1118.15149	121.93289	1302.65466	61.38196	367.43845	-6.35410	43.63442	61.24593	50.36629	-1440.40710	249.97330	-18.78347	-563.02209	16.32425	45.77827
670	5.575	763.79871	-36.64938	1473.51025	-413.41083	237.68272	1310.12109	-1118.47083	121.30531	1299.57068	47.59784	367.05243	-6.53597	70.25774	68.52934	50.72371	-1454.27698	249.84993	-18.77804	-557.07544	15.44885	38.66125
671	5.583	764.46637	-39.25943	1471.23157	-414.00815	238.11255	1310.28137	-1118.62683	120.65439	1296.44775	33.73157	366.59717	-6.76900	96.89944	76.07370	51.11367	-1468.11646	249.56715	-18.89246	-554.51038	14.11067	29.88219
672	5.592	765.03693	-41.73976	1469.24414	-414.34531	238.59517	1310.26147	-1118.65295	119.91006	1293.20203	19.79504	366.13519	-6.96613	123.65350	83.85096	51.56505	-1481.97278	248.99437	-19.15518	-555.16064	12.45579	20.04786
673	5.600	765.48566	-44.10301	1467.56775	-414.42896	239.14709	1310.08752	-1118.52551	119.02046	1289.78833	5.84888	365.74594	-7.08140	150.57516	91.65685	52.18756	-1495.87195	248.28946	-19.40212	-558.60730	10.87619	10.44761
674	5.608	765.78784	-46.35556	1466.21606	-414.26880	239.76717	1309.78394	-1118.22888	117.94861	1286.23108	-8.05591	365.45468	-7.14011	177.65515	99.17004	53.06811	-1509.79370	247.70717	-19.47959	-564.32837	9.80932	2.76986
675	5.617	765.92389	-48.49132	1465.20251	-413.88159	240.42372	1309.36609	-1117.77991	116.71461	1282.63611	-21.90912	365.22412	-7.21509	204.82303	106.15237	54.21209	-1523.67786	247.33006	-19.44273	-572.09082	9.40631	-1.88628
676	5.625	765.87738	-50.49648	1464.53772	-413.29526	241.06065	1308.83728	-1117.20203	115.41254	1279.16211	-35.71881	365.03040	-7.35521	231.99924	112.51611	55.61868	-1537.45935	247.06778	-19.46289	-582.06641	9.40770	-3.80550
677	5.633	765.62927	-52.35269	1464.22083	-412.54721	241.63495	1308.19202	-1116.49280	114.13312	1275.97363	-49.48456	364.86539	-7.54067	259.13361	118.24700	57.32344	-1551.12463	246.78352	-19.58186	-594.20789	9.43431	-4.19809
678	5.642	765.15808	-54.03871	1464.24048	-411.67880	242.14639	1307.41772	-1115.62305	112.88408	1273.21191	-63.20227	364.68411	-7.72281	286.16220	123.33875	59.36028	-1564.68860	246.40659	-19.55152	-607.77917	9.31138	-4.13837
679	5.650	764.44250	-55.53401	1464.58521	-410.73016	242.62662	1306.49426	-1114.57129	111.62080	1270.98865	-76.87866	364.44775	-7.87932	312.92029	127.77278	61.71648	-1578.12952	245.93456	-18.92538	-621.82190	9.06487	-4.13459
680	5.658	763.46875	-56.82272	1465.25537	-409.73550	243.10162	1305.39966	-1113.35913	110.32310	1269.38538	-90.52063	364.16895	-8.02771	339.09326	131.46001	64.30974	-1591.35608	245.35254	-17.33397	-635.76489	8.73889	-4.31727
681	5.667	762.24506	-57.89523	1466.26782	-408.71881	243.56003	1304.12061	-1112.04553	109.03567	1268.44409	-104.11267	363.86829	-8.20507	364.25946	134.24797	66.96539	-1604.18970	244.65381	-14.65799	-649.46082	8.31320	-4.66340
682	5.675	760.80225	-58.74324	1467.64417	-407.69031	243.95216	1302.65906	-1110.70093	107.86780	1268.15613	-117.62994	363.53476	-8.43111	388.02551	136.14955	69.36603	-1616.42725	243.83852	-10.97640	-662.95422	7.76803	-5.08590
683	5.683	759.17352	-59.35612	1469.38928	-406.65002	244.22368	1301.03052	-1109.39209	106.96465	1268.46631	-131.07935	363.14508	-8.68531	410.17484	137.44896	71.12225	-1627.96484	242.82037	-6.39455	-676.33044	7.15291	-5.48796
684	5.692	757.37506	-59.73055	1471.48547	-405.60059	244.35181	1299.25940	-1108.17175	106.46409	1269.29651	-144.50348	362.68451	-8.92479	430.70114	138.39963	72.03016	-1638.77881	241.56192	-0.87386	-689.65613	6.54574	-5.81812
685	5.700	755.40332	-59.87910	1473.89722	-404.55389	244.34917	1297.37292	-1107.06934	106.44710	1270.56970	-157.93176	362.13321	-9.12547	449.67648	138.96049	72.17265	-1648.77637	240.37694	5.82143	-702.95294	5.96074	-6.07716
686	5.708	753.24139	-59.82094	1476.57361	-403.52167	244.24042	1295.40137	-1106.09265	106.91948	1272.22339	-171.34888	361.48441	-9.29736	467.06906	138.92780	71.69260	-1657.69141	239.86935	13.96861	-716.21661	5.32696	-6.28556
687	5.717	750.86951	-59.57152	1479.45166	-402.50684	244.04031	1293.38062	-1105.23242	107.85081	1274.20752	-184.72400	360.77353	-9.46885	482.68277	138.21329	70.54636	-1664.98193	240.32431	23.56618	-729.46606	4.56919	-6.46141
688	5.725	748.27710	-59.14886	1482.46594	-401.50067	243.74426	1291.35059	-1104.46082	109.21244	1276.48059	-198.06219	360.04724	-9.65993	496.24716	136.97707	68.47071	-1669.64221	241.20839	34.07641	-742.73718	3.72168	-6.62509
689	5.733	745.47260	-58.58221	1485.55554	-400.48700	243.33786	1289.35425	-1103.73694	110.94489	1279.00000	-211.41418	359.34549	-9.85610	507.55386	135.48372	65.17624	-1670.19678	241.73033	44.59647	-756.02228	2.91961	-6.79996
690	5.742	742.48254	-57.90361	1488.66467	-399.45197	242.82162	1287.43774	-1103.01196	112.88733	1281.71704	-224.81952	358.71332	-10.02279	516.52557	133.80670	60.61455	-1665.25452	241.95621	54.31581	-769.25848	2.25003	-6.98803
691	5.750	739.34180	-57.13480	1491.74353	-398.39038	242.22281	1285.64856	-1102.22632	114.77782	1284.58789	-238.26294	358.16837	-10.14851	523.22064	131.77759	55.01996	-1654.49146	242.77953	62.60741	-782.39703	1.68261	-7.16204
692	5.758	736.08636	-56.29271	1494.74805	-397.30319	241.58122	1284.03052	-1101.31970	116.35378	1287.59070	-251.70624	357.67178	-10.25556	527.88391	129.19734	48.71955	-1639.25024	244.69498	68.89221	-795.48987	1.16227	-7.29514
693	5.767	732.75366	-55.40114	1497.63611	-396.19357	240.92682	1282.61523	-1100.25366	117.46191	1290.71875	-265.13733	357.16937	-10.37404	530.92023	125.98338	41.98172	-1621.87659	247.07693	72.90188	-808.67737	0.68196	-7.38464
694	5.775	729.38519	-54.48836	1500.36560	-395.06381	240.26678	1281.41479	-1099.01587	118.08292	1293.95483	-278.59045	356.65729	-10.50639	532.66107	122.17980	34.99999	-1604.25146	248.77489	75.08405	-822.05847	0.24623	-7.43865
695	5.783	726.02386	-53.57700	1502.89709	-393.91467	239.58794	1280.42334	-1097.60791	118.30667	1297.26978	-292.13367	356.18011	-10.61455	533.19269	117.89610	27.94931	-1587.02905	249.14420	76.38736	-835.62494	-0.16558	-7.45293
696	5.792	722.71021	-52.68344	1505.19373	-392.74146	238.86754	1279.62231	-1096.03503	118.32797	1300.64050	-305.81488	355.75613	-10.65549	532.38696	113.29969	21.05788	-1569.91931	248.35550	77.39603	-849.32666	-0.57002	-7.42068
697	5.800	719.48346	-51.82523	1507.22168	-391.52490	238.08508	1278.98682	-1094.30798	118.38837	1304.05603	-319.60950	355.34464	-10.63622	529.96442	108.76540	14.69423	-1552.20447	246.88142	77.75618	-863.11932	-0.95120	-7.36665
698	5.808	716.39215	-51.02081	1508.95190	-390.23117	237.23347	1278.49304	-1092.45740	118.64993	1307.50537	-333.44836	354.90094	-10.61336	525.48889	104.92141	9.43098	-1533.14099	244.97845	76.61158	-876.95538	-1.29974	-7.34415
699	5.817	713.50488	-50.28290	1510.36365	-388.82520	236.32616	1278.12683	-1090.55115	119.13788	1310.96594	-347.28729	354.41992	-10.63217	518.38721	102.31792	5.84525	-1512.32483	242.79369	73.57048	-890.78381	-1.65744	-7.37312
700	5.825	710.91241	-49.61546	1511.44653	-387.28510	235.39233	1277.88831	-1088.69189	119.78687	1314.40393	-361.12256	353.91959	-10.69779	508.30441	100.99888	4.04162	-1489.79114	240.76978	69.17024	-904.55988	-2.07636	-7.40993
701	5.833	708.71777	-49.01924	1512.20081	-385.60822	234.46295	1277.78699	-1086.96399	120.52685	1317.78186	-374.95752	353.42538	-10.79022	495.68582	100.51614	3.48014	-1465.64233	239.59319	64.45222	-918.26917	-2.55045	-7.41320
702	5.842	707.01910	-48.50661	1512.63220	-383.81662	233.57019	1277.83167	-1085.36816	121.35152	1321.06506	-388.78235	352.98254	-10.87404	481.72635	100.35449	3.41063	-1439.76306	239.65894	60.23890	-931.94592	-3.02308	-7.39648
703	5.850	705.88861	-48.10912	1512.74597	-381.96164	232.75626	1278.02539	-1083.84521	122.30338	1324.22229	-402.55420	352.66077	-10.91285	467.55698	100.19791	3.34936	-1412.08203	240.70442	56.82426	-945.63312	-3.44267	-7.37729
704	5.858	705.35834	-47.86394	1512.54590	-380.11667	232.06534	1278.36487	-1082.36780	123.38492	1327.22156	-416.15674	352.54556	-10.87515	453.64993	99.87688	3.15318	-1382.75208	242.08954	54.17532	-959.34290	-3.79998	-7.32893
705	5.867	705.42084	-47.79070	1512.03662	-378.36206	231.53613	1278.84436	-1080.97278	124.52097	1330.02576	-429.37402	352.73230	-10.71588	439.94650	99.33774	2.87242	-1351.85925	243.43701	52.29693	-973.06714	-4.14313	-7.22767
706	5.875	706.04211	-47.87737	1511.22412	-376.77393	231.20305	1279.46057	-1079.72534	125.61958	1332.59326	-441.90485	353.29733	-10.35872	426.27866	98.67207	2.60062	-1319.30164	244.83916	51.38309	-986.78406	-4.55170	-7.10596
707	5.883	707.17590	-48.08409	1510.11621	-375.41718	231.08743	1280.21692	-1078.68970	126.63654	1334.88635	-453.42285	354.25830	-9.67569	412.57907	98.00903	2.38298	-1285.11536	246.59929	51.72063	-1000.45404	-5.06992	-7.01571
708	5.892	708.77100	-48.35892	1508.71997	-374.34229	231.19322	1281.12207	-1077.92188	127.58514	1336.87488	-463.61914	355.57907	-8.48526	398.86392	97.39853	2.20750	-1249.73047	249.00458	53.45992	-1014.04968	-5.67372	-6.96166
709	5.900	710.76862	-48.65065	1507.04285	-373.58295	231.51521	1282.18274	-1077.47290	128.51486	1338.53711	-472.17163	357.18988	-6.60310	385.18988	96.82739	2.04298	-1213.92920	252.11430	56.31752	-1027.59265	-6.30745	-6.90002
710	5.908	713.10126	-48.91634	1505.09839	-373.15289	232.03865	1283.40112	-1077.38879	129.48438	1339.86096	-478.79089	359.00299	-3.86701	371.60529	96.27776	1.86805	-1178.69739	255.62128	59.47091	-1041.12109	-6.93364	-6.77383
711	5.917	715.70227	-49.12444	1502.91113	-373.04776	232.73074	1284.77039	-1077.70300	130.55063	1340.84827	-483.37244	361.00327	0.00854	358.10681	95.76521	1.67307	-1144.94250	259.03809	61.86621	-1054.62366	-7.53490	-6.55016
712	5.925	718.51477	-49.25179	1500.51489	-373.25369	233.54436	1286.26624	-1078.42236	131.77255	1341.51050	-485.76685	363.45801	5.70798	344.67700	95.30922	1.45251	-1113.04224	262.07837	62.84068	-1068.05603	-8.09005	-6.26908
713	5.933	721.48840	-49.28366	1497.94580	-373.75458	234.43665	1287.84204	-1079.52222	133.19456	1341.85852	-484.93958	367.00171	14.20770	331.34076	94.87618	1.21313	-1082.61902	264.84482	62.54936	-1081.42810	-8.55612	-6.04950
714	5.942	724.56726	-49.22331	1495.23523	-374.53198	235.38211	1289.43311	-1080.95557	134.81332	1341.89807	-478.71497	372.23349	25.83005	318.13126	94.42109	0.97833	-1052.82983	267.68503	61.65738	-1094.82324	-8.88685	-6.00822
715	5.950	727.68591	-49.09433	1492.41089	-375.55859	236.36993	1290.96997	-1082.66748	136.56915	1341.63086	-465.34338	379.10135	39.23367	305.01895	93.94595	0.76019	-1022.88293	271.01752	60.66997	-1108.30054	-9.10321	-6.16178
716	5.958	730.77820	-48.93080	1489.50330	-376.79443	237.40387	1292.39954	-1084.60327	138.37646	1341.05042	-445.49426	386.76367	51.68984	291.91504	93.47290	0.54558	-992.38385	275.19589	59.68538	-1121.82190	-9.29424	-6.41768
717	5.967	733.79346	-48.77281	1486.54590	-378.18930	238.50708	1293.69836	-1086.71057	140.16431	1340.14063	-422.10706	394.03888	60.59369	278.73743	93.00141	0.32331	-961.38599	280.27512	58.58047	-1135.30359	-9.53062	-6.65538
718	5.975	736.70618	-48.66319	1483.57068	-379.68933	239.71216	1294.87366	-1088.93115	141.90146	1338.88623	-398.14148	400.01923	64.85995	265.46381	92.51152	0.10340	-930.23706	285.96091	57.23901	-1148.70020	-9.82870	-6.80926
719	5.983	739.51501	-48.63147	1480.60205	-381.24966	241.04282	1295.95410	-1091.19775	143.60228	1337.28589	-374.74744	404.36969	65.16178	252.12585	91.99594	-0.09503	-899.37903	291.89468	55.66019	-1162.03406	-10.18689	-6.89056
720	5.992	742.23456	-48.67514	1477.65784	-382.84439	242.49733	1296.96985	-1093.43970	145.30812	1335.35522	-351.46484	407.13373	63.10046	238.77219	91.46405	-0.26961	-869.19220	297.90854	53.88678	-1175.34277	-10.63096	-6.94030
721	6.000	744.88525	-48.76126	1474.75281	-384.46002	244.03337	1297.93640	-1095.59277	147.05244	1333.12390	-327.53748	408.38788	60.22003	225.45361	90.93468	-0.45134	-839.91504	304.01089	51.85167	-1188.62061	-11.17998	-6.97837
722	6.008	747.48425	-48.85025	1471.90137	-386.08026	245.57590	1298.84937	-1097.60754	148.84262	1330.63867	-302.75128	408.11902	57.55550	212.21555	90.44749	-0.68479	-811.70776	310.28674	49.36393	-1201.84729	-11.78095	-7.00297
723	6.017	750.04236	-48.91733	1469.11633	-387.68066	247.05408	1299.69214	-1099.45349	150.67519	1327.96069	-277.40631	406.32318	55.64022	199.06430	90.03405	-0.96013	-784.81409	316.89673	46.24251	-1215.04736	-12.35513	-7.01472
724	6.025	752.56348	-48.95789	1466.41199	-389.23349	248.42966	1300.44299	-1101.11829	152.55603	1325.15649	-251.88721	403.12167	54.66620	185.94736	89.66515	-1.17203	-759.65588	324.11975	42.42828	-1228.28467	-12.87921	-7.03266
725	6.033	755.04456	-48.98323	1463.81116	-390.71326	249.68835	1301.07825	-1102.60400	154.48782	1322.28174	-226.33295	398.76245	54.65780	172.79593	89.26925	-1.21132	-736.77319	332.24219	37.93036	-1241.60437	-13.38557	-7.08229
726	6.042	757.47571	-49.00475	1461.34680	-392.09808	250.81714	1301.57568	-1103.92712	156.44742	1319.36646	-200.63940	393.52911	55.56266	159.57721	88.82150	-1.10481	-716.65784	341.32526	32.67562	-1254.97192	-13.92008	-7.16127
727	6.050	759.84271	-49.01765	1459.05896	-393.36584	251.80615	1301.92163	-1105.11780	158.39894	1316.41833	-174.63751	387.69119	57.25306	146.27289	88.37940	-1.00358	-699.65686	351.20728	26.51590	-1268.29346	-14.52518	-7.23043
728	6.058	762.12891	-49.00493	1456.98975	-394.48962	252.66293	1302.11902	-1106.20581	160.32220	1313.43823	-148.19788	381.57153	59.55842	132.85541	87.99424	-1.03189	-686.04309	361.68289	19.40521	-1281.53442	-15.23682	-7.24467
729	6.067	764.31433	-48.95360	1455.17981	-395.43634	253.40958	1302.19263	-1107.19641	162.22437	1310.42468	-121.24915	375.57483	62.29972	119.33128	87.63175	-1.18560	-676.12836	372.41910	11.55616	-1294.79395	-16.02684	-7.19187
730	6.075	766.37305	-48.86357	1453.66638	-396.17249	254.06747	1302.18457	-1108.05737	164.14594	1307.37207	-93.77240	370.04254	65.23490	105.75646	87.21947	-1.36612	-670.24066	382.70627	3.57299	-1308.20520	-16.76760	-7.10612
731	6.083	768.27295	-48.74443	1452.48669	-396.67569	254.64563	1302.13770	-1108.73730	166.15002	1304.27966	-65.76416	365.11224	68.04073	92.18862	86.74709	-1.49126	-668.52979	391.52502	-3.46540	-1321.78369	-17.32590	-7.03347
732	6.092	769.98016	-48.61369	1451.68103	-396.94489	255.14421	1302.07886	-1109.19897	168.28075	1301.16748	-37.20245	360.75616	70.41983	78.64353	86.28991	-1.56437	-670.79956	398.02942	-8.39868	-1335.43823	-17.66877	-6.99532
733	6.100	771.46033	-48.49907	1451.28833	-396.99826	255.56400	1302.01514	-1109.43225	170.53906	1298.08777	-8.07104	356.90961	72.20590	65.09325	85.91662	-1.63519	-676.65161	402.02905	-10.90345	-1349.09192	-17.86438	-6.99861
734	6.108	772.67834	-48.42570	1451.33691	-396.86316	255.90482	1301.93652	-1109.44971	172.90591	1295.12915	21.57599	353.53857	73.36613	51.50854	85.60229	-1.72635	-685.76776	403.98279	-11.77682	-1362.73486	-18.02361	-7.04190
735	6.117	773.60046	-48.39110	1451.83899	-396.56885	256.15741	1301.81885	-1109.27393	175.36676	1292.40881	51.60681	350.60416	73.92836	37.89635	85.27386	-1.81802	-697.65369	404.59326	-12.06945	-1376.38611	-18.23611	-7.09084
736	6.125	774.19849	-48.36034	1452.79028	-396.14499	256.29944	1301.62524	-1108.91931	177.89679	1290.05798	81.88190	348.00085	73.91787	24.28472	84.92139	-1.89301	-711.23010	404.47421	-12.34236	-1390.04321	-18.52465	-7.09112
737	6.133	774.45410	-48.28876	1454.17432	-395.62268	256.30118	1301.31238	-1108.38257	180.42838	1288.19995	112.30576	345.57077	73.35417	10.68847	84.61608	-1.98345	-725.27570	404.07111	-12.72893	-1403.67151	-18.84927	-7.03177
738	6.142	774.36682	-48.14507	1455.97131	-395.03351	256.14789	1300.83765	-1107.65393	182.86375	1286.92578	142.81464	343.18726	72.27617	-2.89634	84.41904	-2.15206	-739.12390	403.67664	-13.20601	-1417.21155	-19.15088	-6.95060
739	6.150	773.95642	-47.91846	1458.16418	-394.40521	255.86490	1300.16492	-1106.74243	185.14284	1286.28101	173.35019	340.82700	70.76328	-16.47440	84.30357	-2.41715	-752.68835	403.40887	-13.72085	-1430.54639	-19.39878	-6.82972
740	6.158	773.25397	-47.61017	1460.73560	-393.75952	255.51584	1299.27612	-1105.68799	187.27750	1286.26514	203.84973	338.58218	68.96597	-30.01749	84.17883	-2.72204	-766.11633	403.25262	-14.21062	-1443.47266	-19.62613	-6.50672
741	6.167	772.29065	-47.21332	1463.65979	-393.11380	255.16982	1298.18689	-1104.55005	189.29071	1286.82739	234.23743	336.63391	67.11469	-43.47138	84.02808	-3.01377	-779.53442	403.16388	-14.60508	-1455.78271	-19.89784	-5.73376
742	6.175	771.09143	-46.70427	1466.90015	-392.48175	254.87082	1296.94800	-1103.38940	191.14267	1287.86768	264.40302	335.21326	65.44691	-56.83012	83.96896	-3.29346	-792.97302	403.11874	-14.85465	-1467.40833	-20.20909	-4.33183
743	6.183	769.67651	-46.05898	1470.41479	-391.86725	254.63200	1295.63135	-1102.26086	192.74295	1289.26306	294.17767	334.50873	64.09185	-70.15943	84.03143	-3.52805	-806.40125	403.13269	-14.95522	-1478.43091	-20.45368	-2.29374
744	6.192	768.06573	-45.26921	1474.16016	-391.25906	254.44751	1294.31006	-1101.20557	194.01978	1290.90393	323.32068	334.54715	62.99734	-83.53028	84.01031	-3.63306	-819.79688	403.21844	-14.97451	-1488.94641	-20.50721	0.24036
745	6.200	766.27905	-44.34033	1478.09277	-390.63684	254.30721	1293.04150	-1100.23340	194.96700	1292.71765	351.51450	335.19397	61.93877	-96.96137	83.73571	-3.60953	-833.17749	403.29996	-15.03283	-1498.97021	-20.32124	3.10678
746	6.208	764.33374	-43.28455	1482.16907	-389.98718	254.20602	1291.85681	-1099.31860	195.63730	1294.66833	378.37805	336.29211	60.61082	-110.40681	83.31062	-3.57682	-846.56030	403.26544	-15.19439	-1508.43091	-19.96901	6.19898
747	6.217	762.24774	-42.11826	1486.34570	-389.31369	254.15120	1290.76306	-1098.42517	196.10022	1296.74182	403.55362	337.77701	58.76099	-123.78455	82.94901	-3.64378	-859.93237	403.09885	-15.40261	-1517.15283	-19.58527	9.41270
748	6.225	760.04382	-40.86197	1490.58105	-388.63135	254.17072	1289.75635	-1097.52246	196.40408	1298.92444	426.86176	339.65714	56.28996	-137.06274	82.77461	-3.83657	-873.28418	402.87781	-15.56608	-1524.85754	-19.19433	12.57425
749	6.233	757.74457	-39.53748	1494.83435	-387.95261	254.31163	1288.83618	-1096.58862	196.57643	1301.19482	448.38846	341.91013	53.23395	-150.32117	82.81068	-4.13123	-886.63782	402.67847	-15.66150	-1531.20105	-18.58053	15.47338
750	6.242	755.36658	-38.15919	1499.06335	-387.27802	254.62448	1288.00793	-1095.61841	196.66348	1303.53821	468.37030	344.43402	49.66127	-163.67087	82.95308	-4.45702	-900.02954	402.50790	-15.72499	-1535.76099	-17.30332	17.97133
751	6.250	752.92719	-36.73454	1503.22705	-386.59375	255.14606	1287.27710	-1094.62439	196.75891	1305.95508	486.90363	347.10599	45.62175	-177.13016	82.97123	-4.70098	-913.47742	402.30566	-15.78541	-1538.03088	-14.86144	20.10395
752	6.258	750.45178	-35.27638	1507.28748	-385.87189	255.88997	1286.64722	-1093.61816	196.98479	1308.45288	503.75873	349.85544	41.17363	-190.63843	82.69514	-4.79818	-926.97357	402.00818	-15.83512	-1537.56885	-10.90285	22.03902
753	6.267	747.97339	-33.80332	1511.20911	-385.07309	256.84918	1286.12354	-1092.59216	197.44400	1311.04114	518.52002	352.70001	36.42371	-204.15955	82.16893	-4.79588	-940.50409	401.60046	-15.85315	-1534.15344	-5.26275	23.85178
754	6.275	745.52765	-32.33018	1514.95581	-384.15771	258.00522	1285.71301	-1091.52539	198.18271	1313.72742	530.85175	355.75317	31.53340	-217.70956	81.58646	-4.80943	-954.05896	401.11743	-15.83603	-1527.69263	2.01642	25.43311
755	6.283	743.14807	-30.86891	1518.48975	-383.10443	259.33414	1285.41931	-1090.40161	199.19267	1316.50806	540.58984	359.18011	26.65201	-231.31668	81.11875	-4.92006	-967.63831	400.61169	-15.80669	-1518.06616	10.46012	26.69086
756	6.292	740.86072	-29.43668	1521.77490	-381.91809	260.81842	1285.24097	-1089.22339	200.43417	1319.35632	547.60883	363.14792	21.81231	-245.00455	80.78799	-5.09129	-981.27881	400.10675	-15.79638	-1505.18677	19.19412	27.63009
757	6.300	738.68323	-28.05289	1524.78027	-380.61713	262.46545	1285.17664	-1088.00842	201.83484	1322.22009	551.59967	367.79794	16.90672	-258.77252	80.49399	-5.20419	-995.03522	399.59369	-15.81720	-1489.12036	27.48429	28.10658
758	6.308	736.62732	-26.73040	1527.48315	-379.21304	264.31934	1285.24158	-1086.77173	203.29858	1325.03943	552.02081	373.09674	11.83842	-272.57910	80.15486	-5.19328	-1008.90167	399.08026	-15.84673	-1470.02930	35.15719	27.73217
759	6.317	734.70056	-25.47765	1529.87061	-377.69983	266.44867	1285.47424	-1085.51111	204.75443	1327.77454	548.42297	378.54297	6.80136	-286.38095	79.78316	-5.11194	-1022.79871	398.59491	-15.84008	-1448.03113	42.46639	26.21141
760	6.325	732.91345	-24.30633	1531.93848	-376.06104	268.88440	1285.89673	-1084.21497	206.17905	1330.40906	540.96637	383.11841	2.43270	-300.17056	79.44146	-5.05551	-1036.65955	398.13126	-15.77285	-1423.17383	49.68689	23.69591
761	6.333	731.29022	-23.23299	1533.68835	-374.28613	271.55231	1286.47119	-1082.87561	207.56949	1332.93909	530.48560	385.88641	-0.53309	-313.97064	79.17689	-5.06651	-1050.48560	397.64801	-15.67474	-1395.54224	56.87976	20.77444
762	6.342	729.87549	-22.27659	1535.11865	-372.38867	274.30173	1287.13367	-1081.48547	208.91350	1335.36841	517.92383	386.79034	-1.95120	-327.79041	78.96967	-5.13307	-1064.31250	397.12149	-15.61341	-1365.37964	63.96351	18.20396
763	6.350	728.73181	-21.45715	1536.21460	-370.41537	277.00006	1287.85205	-1080.03870	210.18604	1337.70398	504.07776	386.59354	-2.38195	-341.58008	78.70138	-5.21109	-1078.16174	396.56769	-15.62687	-1333.11963	70.89141	16.60256
764	6.358	727.93213	-20.80638	1536.94971	-368.43588	279.57782	1288.61682	-1078.54602	211.36768	1339.95410	489.78622	386.05426	-2.45754	-355.22928	78.20921	-5.21198	-1092.02307	396.00211	-15.68047	-1299.28552	77.67771	16.24269
765	6.367	727.54620	-20.37740	1537.29810	-366.52747	282.01318	1289.41138	-1077.04871	212.45926	1342.12671	475.67383	385.49930	-2.48114	-368.58121	77.40280	-5.02149	-1105.87378	395.38910	-15.72066	-1264.38062	84.28014	17.03535
766	6.375	727.62189	-20.22442	1537.24634	-364.77048	284.30597	1290.21375	-1075.61548	213.47452	1344.21338	461.83957	385.00098	-2.57152	-381.45197	76.31752	-4.54159	-1119.70703	394.73077	-15.71613	-1228.94727	90.55478	18.65918
767	6.383	728.16748	-20.36656	1536.79480	-363.24213	286.45624	1291.01184	-1074.32678	214.41989	1346.17017	448.11761	384.56598	-2.79412	-393.62457	75.03400	-3.67158	-1133.52808	394.15607	-15.64005	-1193.65564	96.34850	20.75258
768	6.392	729.14478	-20.77730	1535.95081	-362.00449	288.44943	1291.81348	-1073.26160	215.28955	1347.92578	434.39575	384.19080	-3.11996	-404.82132	73.65272	-2.28442	-1147.33801	393.74075	-15.52525	-1159.17627	101.59750	23.10852
769	6.400	730.47711	-21.40463	1534.72217	-361.09753	290.24960	1292.64453	-1072.49060	216.07626	1349.41333	420.66486	383.87189	-3.44030	-414.74283	72.42941	-0.27708	-1161.12891	393.37201	-15.48209	-1125.96387	106.33971	25.68873
770	6.408	732.07043	-22.19405	1533.11621	-360.54041	291.80045	1293.53564	-1072.06848	216.76048	1350.58289	406.96988	383.60120	-3.67662	-423.11191	71.66643	2.45727	-1174.87891	392.95111	-15.54477	-1094.19568	110.67436	28.39211
771	6.417	733.83777	-23.09581	1531.14221	-360.33914	293.04318	1294.50720	-1072.03137	217.29240	1351.39563	393.35001	383.37720	-3.83875	-429.66602	71.32275	6.20311	-1188.56592	392.56610	-15.58826	-1063.82556	114.68894	30.88603
772	6.425	735.71747	-24.06866	1528.81616	-360.49930	293.94586	1295.55505	-1072.40918	217.62575	1351.82141	379.80643	383.21802	-3.98572	-434.11230	70.92850	11.53168	-1202.16650	392.37482	-15.47030	-1034.63867	118.35841	32.75605
773	6.433	737.67859	-25.08350	1526.16675	-361.03189	294.52405	1296.64868	-1073.25037	217.78468	1351.82849	366.31876	383.13705	-4.17434	-435.88876	69.96310	19.14455	-1215.67773	392.36597	-15.23275	-1006.30872	121.50634	33.80630
774	6.442	739.71313	-26.11828	1523.23535	-361.94855	294.83557	1297.74536	-1074.61377	217.86523	1351.38745	352.86536	383.10004	-4.43346	-433.93442	68.30739	29.30606	-1229.19568	392.29599	-15.10664	-978.43298	123.88409	34.19255
775	6.450	741.82153	-27.16035	1520.06543	-363.25360	294.94806	1298.81177	-1076.51282	217.95721	1350.50464	339.42270	383.04279	-4.75014	-427.13837	66.34302	41.08651	-1242.83020	391.96643	-15.25034	-950.55023	125.33134	34.26833
776	6.458	744.00281	-28.21953	1516.69556	-364.93930	294.91391	1299.83655	-1078.88306	218.10252	1349.22986	325.97668	382.93637	-5.07111	-415.33643	64.64101	52.28729	-1256.53503	391.44788	-15.57691	-922.20142	125.87368	34.34820
777	6.467	746.24896	-29.32526	1513.16248	-366.98230	294.76831	1300.82727	-1081.61829	218.32645	1347.61365	312.52423	382.79193	-5.33567	-399.59052	63.53928	60.60288	-1270.19092	390.93600	-15.88419	-893.03113	125.64632	34.65376
778	6.475	748.54559	-30.50918	1509.50415	-369.33624	294.53723	1301.79260	-1084.61389	218.64536	1345.67834	299.05359	382.61273	-5.52338	-381.23849	62.87003	65.13644	-1283.77161	390.56451	-16.02665	-862.89911	124.80886	35.36432
779	6.483	750.87512	-31.79356	1505.75635	-371.92682	294.24652	1302.72375	-1087.76892	219.03290	1343.43286	285.55853	382.39249	-5.66532	-360.97836	62.06761	66.72234	-1297.29578	390.35712	-15.98757	-832.00610	123.56252	36.56765
780	6.492	753.21790	-33.18660	1501.95081	-374.66125	293.92291	1303.59766	-1090.97693	219.42172	1340.89893	272.06104	382.14600	-5.81060	-338.97388	60.65652	66.86292	-1310.70288	390.26892	-15.86427	-800.95850	122.12548	38.15076
781	6.500	755.54865	-34.68721	1498.11670	-377.44650	293.58191	1304.39246	-1094.12842	219.74554	1338.11096	258.58664	381.89905	-5.98669	-315.35107	58.66295	66.58466	-1323.89990	390.26663	-15.76366	-770.64417	120.66161	39.77320
782	6.508	757.83508	-36.29789	1494.27954	-380.20523	293.21841	1305.09546	-1097.12463	219.96819	1335.10095	245.13394	381.66159	-6.19126	-290.37888	56.60219	66.15578	-1336.95093	390.30630	-15.72190	-741.91284	119.31013	40.97898
783	6.517	760.04187	-38.02978	1490.46216	-382.88776	292.80658	1305.70190	-1099.89941	220.10208	1331.89832	231.67877	381.43762	-6.41440	-264.43259	55.13442	65.43791	-1350.09277	390.30792	-15.71308	-715.23767	118.28333	41.40929
784	6.525	762.13403	-39.89462	1486.68750	-385.47415	292.31509	1306.20752	-1102.43494	220.21405	1328.53442	218.20361	381.23810	-6.64582	-237.91837	54.68751	64.26910	-1363.50256	390.21671	-15.68983	-690.61975	117.84225	40.97342
785	6.533	764.08081	-41.89540	1482.97937	-387.96234	291.73425	1306.61169	-1104.74780	220.37390	1325.03589	204.72861	381.05603	-6.86128	-211.16730	55.34036	62.63747	-1377.14819	390.02316	-15.62550	-667.81750	118.12260	39.83886
786	6.542	765.86188	-44.02556	1479.36316	-390.35150	291.09134	1306.92261	-1106.84961	220.57541	1321.41492	191.28265	380.86124	-7.02425	-184.36639	56.96066	60.71098	-1390.87219	389.77048	-15.54755	-646.71002	119.02015	38.24352
787	6.550	767.47070	-46.27477	1475.86707	-392.62958	290.43857	1307.15649	-1108.72205	220.72774	1317.66956	177.83539	380.63977	-7.10986	-157.58682	59.33256	58.77400	-1404.56519	389.53067	-15.52498	-627.53223	120.25128	36.25965
788	6.558	768.91125	-48.62915	1472.52026	-394.76855	289.82611	1307.33142	-1110.33167	220.74252	1313.80640	164.31641	380.41577	-7.12527	-130.84726	62.23232	57.10666	-1418.24524	389.31052	-15.61528	-610.84998	121.45806	33.66464
789	6.567	770.19006	-51.06966	1469.35632	-396.73215	289.29233	1307.46570	-1111.65356	220.61642	1309.87439	150.69128	380.22125	-7.10270	-104.12318	65.54284	55.85943	-1431.97192	389.06244	-15.81615	-597.33575	122.24834	30.02237
790	6.575	771.30927	-53.57739	1466.41785	-398.48764	288.87488	1307.57971	-1112.68164	220.40393	1305.95081	136.96863	380.04541	-7.08050	-77.30445	69.28717	54.97196	-1445.74438	388.73627	-16.08797	-587.51245	122.25703	24.97026
791	6.583	772.26660	-56.13411	1463.75220	-400.00812	288.60880	1307.69446	-1113.42773	220.13188	1302.08179	123.16708	379.84167	-7.08520	-50.20203	73.50484	54.22769	-1459.53528	388.27087	-16.41277	-581.62195	121.33463	18.54325
792	6.592	773.06311	-58.71223	1461.40173	-401.26483	288.51227	1307.82471	-1113.91357	219.77148	1298.26746	109.31400	379.59631	-7.11249	-22.63798	78.11302	53.42442	-1473.36353	387.72852	-16.70711	-579.65894	119.73615	11.38837
793	6.600	773.70013	-61.27596	1459.40100	-402.22812	288.58939	1307.97156	-1114.15833	219.25752	1294.49988	95.45752	379.34146	-7.14967	5.46535	82.87649	52.51681	-1487.25867	387.33801	-16.78610	-581.48181	118.06535	4.76040
794	6.608	774.16699	-63.79274	1457.78003	-402.88153	288.83740	1308.12024	-1114.17017	218.49678	1290.79407	81.65524	379.09912	-7.22272	34.06496	87.50500	51.65810	-1501.17932	387.15903	-16.63877	-586.95605	116.90484	-0.02620
795	6.617	774.43457	-66.23497	1456.55945	-403.23279	289.23770	1308.23743	-1113.94971	217.38594	1287.20190	67.94495	378.85410	-7.37941	63.04504	91.80183	51.08202	-1515.04468	386.97473	-16.49197	-595.94849	116.39423	-2.50991
796	6.625	774.45990	-68.58127	1455.74951	-403.31360	289.75034	1308.27014	-1113.49915	215.87671	1283.82654	54.30200	378.56915	-7.61460	92.28390	95.74736	50.85571	-1528.83813	386.67358	-16.43426	-607.91321	116.23937	-3.30146
797	6.633	774.19275	-70.82294	1455.35498	-403.17004	290.32706	1308.15332	-1112.83362	214.06006	1280.82581	40.62750	378.22437	-7.83382	121.71770	99.45540	50.80203	-1542.58228	386.35754	-16.30367	-621.64258	116.12946	-3.35712
798	6.642	773.57581	-72.96036	1455.37671	-402.84985	290.92560	1307.82678	-1111.98352	212.16196	1278.38354	26.86023	377.85056	-7.93938	151.36792	103.00605	50.73727	-1556.20801	386.07169	-15.92675	-635.86560	115.97232	-3.32976
799	6.650	772.54608	-74.99564	1455.81055	-402.39102	291.50916	1307.25146	-1110.97510	210.40137	1276.65027	13.06885	377.49069	-7.94814	181.29068	106.30936	50.68209	-1569.51770	385.82446	-15.09763	-649.91626	115.78616	-3.48992
800	6.658	771.05432	-76.93376	1456.65771	-401.81592	292.03931	1306.42078	-1109.80896	208.86856	1275.69397	-0.64484	377.15756	-7.95992	211.53610	109.14994	50.81229	-1582.28625	385.82578	-13.41793	-663.66638	115.56250	-3.85413
801	6.667	769.09271	-78.78249	1457.94031	-401.13287	292.48135	1305.35901	-1108.47815	207.57864	1275.49585	-14.24292	376.84537	-8.05130	242.11917	111.34308	51.34311	-1594.40283	386.39346	-10.50076	-677.18970	115.24610	-4.30397
802	6.675	766.69318	-80.54631	1459.69067	-400.34576	292.82071	1304.11011	-1107.01428	206.59213	1275.98120	-27.72186	376.51614	-8.23555	272.87909	112.86539	52.44030	-1605.89954	387.54504	-6.36446	-690.59125	114.78668	-4.70334
803	6.683	763.89551	-82.22636	1461.91968	-399.46466	293.07382	1302.72534	-1105.49878	206.02144	1277.04419	-41.09320	376.11371	-8.46465	303.36047	113.85433	54.12242	-1616.79346	388.87286	-1.41776	-703.93365	114.18909	-4.99042
804	6.692	760.72833	-83.82167	1464.60327	-398.50909	293.28119	1301.25256	-1104.02893	205.95868	1278.56042	-54.38867	375.63550	-8.66609	332.88184	114.49019	56.22604	-1626.98804	390.12280	4.13479	-717.22339	113.50813	-5.18646
805	6.700	757.21582	-85.32129	1467.69287	-397.50903	293.47968	1299.72498	-1102.68628	206.45047	1280.41309	-67.63873	375.11008	-8.80402	360.71738	114.90224	58.43771	-1636.36865	391.56427	10.60695	-730.44250	112.79986	-5.33339
806	6.708	753.38562	-86.69894	1471.12732	-396.50629	293.68170	1298.15796	-1101.53333	207.50421	1282.52112	-80.85846	374.52496	-8.89956	386.34622	115.16568	60.36292	-1644.79944	393.31320	18.23371	-743.58325	112.08753	-5.46741
807	6.717	749.27234	-87.92279	1474.84204	-395.54926	293.88873	1296.55823	-1100.62048	209.07480	1284.85083	-94.05518	373.86627	-8.99402	409.65002	115.34946	61.64563	-1651.89990	394.93921	26.73600	-756.66663	111.37156	-5.62724
808	6.725	744.92059	-88.96855	1478.77649	-394.68240	294.11115	1294.93457	-1099.97705	211.06979	1287.40173	-107.24591	373.17764	-9.11416	430.82742	115.49129	62.09335	-1656.81421	396.12347	35.74067	-769.73730	110.65849	-5.81485
809	6.733	740.38318	-89.82393	1482.87646	-393.93503	294.35983	1293.30249	-1099.58728	213.37291	1290.17285	-120.46454	372.50656	-9.27709	450.11447	115.48212	61.73898	-1658.22424	396.99725	45.05774	-782.84399	109.97721	-5.97217
810	6.742	735.71063	-90.48677	1487.09253	-393.31671	294.62854	1291.68604	-1099.38074	215.83893	1293.13245	-133.73700	371.85522	-9.48131	467.62772	115.11854	60.74885	-1654.82385	397.72601	54.32160	-796.00977	109.37032	-6.05143
811	6.750	730.93958	-90.96437	1491.37451	-392.82263	294.89294	1290.11755	-1099.25000	218.29346	1296.22839	-147.06177	371.23114	-9.68029	483.37930	114.35003	59.18806	-1646.13611	398.26331	62.68552	-809.21948	108.85809	-6.07830
812	6.758	726.09363	-91.27815	1495.67017	-392.44034	295.11975	1288.63281	-1099.08093	220.57352	1299.42419	-160.42468	370.66882	-9.82058	497.31223	113.38330	56.91828	-1633.03650	398.55548	69.12920	-822.45190	108.41792	-6.11074
813	6.767	721.19489	-91.46901	1499.92664	-392.14734	295.27319	1287.26477	-1098.77637	222.55630	1302.70898	-173.82062	370.17554	-9.90853	509.36526	112.52705	53.77960	-1617.42285	398.67859	73.19440	-835.71869	108.00447	-6.16388
814	6.775	716.27197	-91.59048	1504.09570	-391.90424	295.32013	1286.04150	-1098.27576	224.15175	1306.07800	-187.25604	369.72482	-9.99130	519.57629	111.95033	49.83568	-1601.21741	398.56683	75.42372	-849.06622	107.57488	-6.20510
815	6.783	711.36035	-91.68504	1508.13586	-391.65805	295.23419	1284.98560	-1097.57446	225.30766	1309.51648	-200.73608	369.29385	-10.09260	528.07172	111.59927	45.41492	-1585.47144	397.76660	76.99458	-862.53436	107.12520	-6.20779
816	6.792	706.49823	-91.76691	1512.00964	-391.36307	294.99567	1284.12036	-1096.72095	226.03981	1312.99695	-214.26208	368.86102	-10.21107	534.93634	111.37417	40.91725	-1570.16797	395.80682	78.82446	-876.11469	106.69663	-6.18717
817	6.800	701.72357	-91.83456	1515.68213	-391.00378	294.58398	1283.47595	-1095.78027	226.44261	1316.47937	-227.83911	368.41003	-10.34183	540.12634	111.28939	36.60193	-1554.63696	392.74768	80.87305	-889.76227	106.31471	-6.19064
818	6.808	697.07281	-91.89375	1519.12207	-390.59122	293.97394	1283.08044	-1094.78613	226.66483	1319.91772	-241.47815	367.96100	-10.46145	543.47766	111.37278	32.54873	-1538.08569	389.01218	82.20477	-903.43994	105.96809	-6.24696
819	6.817	692.58337	-91.96355	1522.30103	-390.13568	293.14716	1282.94080	-1093.73291	226.86964	1323.27332	-255.19623	367.54620	-10.53221	544.73804	111.52336	28.70715	-1519.90845	384.81094	81.77605	-917.14795	105.63638	-6.31055
820	6.825	688.29089	-92.06758	1525.19116	-389.63013	292.10822	1283.03955	-1092.61060	227.19504	1326.52234	-269.00677	367.15210	-10.54243	543.62927	111.58028	24.87639	-1499.79749	380.17648	79.26947	-930.92462	105.29449	-6.30135
821	6.833	684.22253	-92.22427	1527.76660	-389.05023	290.89615	1283.33899	-1091.43066	227.72131	1329.64758	-282.90515	366.73981	-10.51470	539.99677	111.46432	20.74653	-1477.71387	375.50598	75.30152	-944.79462	104.92900	-6.20982
822	6.842	680.39673	-92.44197	1530.00537	-388.35541	289.58557	1283.78174	-1090.22803	228.45102	1332.62317	-296.87433	366.31000	-10.48043	533.96283	111.16309	16.20260	-1453.74854	371.50400	70.91345	-958.72736	104.55322	-6.10280
823	6.850	676.82794	-92.71989	1531.89331	-387.49310	288.26581	1284.30310	-1089.04724	229.32440	1335.41345	-310.88770	365.88947	-10.46565	525.92633	110.67387	11.62685	-1428.02075	368.42291	66.85651	-972.68951	104.17931	-6.04315
824	6.858	673.53015	-93.06180	1533.42261	-386.41565	287.00140	1284.85437	-1087.91992	230.26010	1337.98499	-324.89856	365.48447	-10.48289	516.31995	110.07218	7.73711	-1400.63379	365.91010	63.35390	-986.68286	103.80033	-6.04385
825	6.867	670.52222	-93.49089	1534.58850	-385.10065	285.80704	1285.41345	-1086.85010	231.18622	1340.31616	-338.86365	365.08441	-10.53115	505.31601	109.52121	5.06942	-1371.54773	363.69543	60.39296	-1000.68762	103.40405	-6.06793
826	6.875	667.83411	-94.04442	1535.38611	-383.56146	284.66010	1285.97864	-1085.82349	232.06583	1342.39661	-352.77258	364.69501	-10.60690	492.92197	109.10349	3.64491	-1340.56104	361.85202	58.00508	-1014.64417	102.98956	-6.05880
827	6.883	665.50348	-94.75548	1535.80981	-381.84290	283.53662	1286.55640	-1084.83411	232.90247	1344.22034	-366.60718	364.38568	-10.69861	479.40872	108.73498	3.08043	-1307.62427	360.43079	56.34695	-1028.52515	102.57533	-5.99484
828	6.892	663.56372	-95.64391	1535.85315	-380.01215	282.43744	1287.15405	-1083.90137	233.71066	1345.77869	-380.26294	364.27402	-10.77028	465.38492	108.29192	2.93193	-1273.06287	359.37579	55.72874	-1042.35742	102.18079	-5.91355
829	6.900	662.03540	-96.71556	1535.51331	-378.15179	281.38965	1287.77576	-1083.06592	234.49675	1347.05872	-393.51862	364.43655	-10.73750	451.36899	107.74121	2.90037	-1237.38196	358.74554	56.49348	-1056.15576	101.78808	-5.86220
830	6.908	660.92761	-97.96112	1534.79504	-376.35037	280.43500	1288.42249	-1082.37476	235.27223	1348.04199	-406.06531	364.88672	-10.44862	437.49857	107.15079	2.81265	-1201.08289	358.69971	58.70890	-1069.90369	101.35298	-5.84261
831	6.917	660.24292	-99.35147	1533.70605	-374.69080	279.61401	1289.09619	-1081.86951	236.05310	1348.70398	-417.54712	365.59863	-9.71989	423.68988	106.62150	2.59196	-1164.75488	359.25922	61.89577	-1083.59998	100.86402	-5.82640
832	6.925	659.98285	-100.83749	1532.25159	-373.24384	278.95764	1289.79858	-1081.58386	236.82770	1349.01575	-427.57874	366.51355	-8.38302	409.90970	106.18832	2.28171	-1129.17432	360.12390	65.06697	-1097.26501	100.35822	-5.79858
833	6.933	660.14771	-102.36185	1530.43066	-372.06488	278.49417	1290.52588	-1081.55273	237.55270	1348.95007	-435.81403	367.59949	-6.26010	396.22745	105.79000	1.99398	-1095.15356	360.79230	67.23428	-1110.90674	99.87980	-5.77173
834	6.942	660.72894	-103.87651	1528.24023	-371.19656	278.25189	1291.26392	-1081.82788	238.20047	1348.48743	-442.11566	368.94586	-3.05375	382.69965	105.34985	1.80252	-1063.13171	360.97174	68.04453	-1124.51221	99.47063	-5.77305
835	6.950	661.69971	-105.35127	1525.68384	-370.67834	278.24442	1291.99243	-1082.47888	238.79970	1347.62561	-446.49231	370.88812	1.84655	369.30240	104.85705	1.69201	-1032.86279	360.82941	67.87634	-1138.07776	99.18876	-5.81669
836	6.958	663.01337	-106.76982	1522.77673	-370.55194	278.46063	1292.69250	-1083.57556	239.42332	1346.38464	-448.38623	374.10196	9.44159	355.97385	104.35841	1.58018	-1003.55804	360.84192	67.32204	-1151.60645	99.03995	-5.88316
837	6.967	664.61084	-108.12616	1519.54919	-370.85175	278.87592	1293.34717	-1085.16309	240.13091	1344.79480	-446.01868	379.33905	20.57429	342.66776	103.88944	1.38671	-974.32239	361.49646	66.67432	-1165.06787	98.90537	-5.94453
838	6.975	666.42639	-109.43098	1516.04810	-371.59177	279.46765	1293.93542	-1087.24048	240.92303	1342.88025	-437.21826	386.82391	34.84652	329.37149	103.44934	1.08176	-944.52539	363.06873	65.86824	-1178.40698	98.63389	-6.01080
839	6.983	668.39001	-110.71432	1512.33447	-372.76117	280.22183	1294.42993	-1089.75903	241.76253	1340.65515	-421.34509	395.94653	50.21130	316.11069	103.03304	0.69490	-914.01807	365.55728	64.76246	-1191.60156	98.16305	-6.11275
840	6.992	670.43091	-112.01237	1508.47876	-374.32574	281.12820	1294.80249	-1092.64038	242.62550	1338.13342	-400.15332	405.55298	63.90766	302.92014	102.61549	0.32926	-883.14783	368.78680	63.35764	-1204.68640	97.52134	-6.23491
841	7.000	672.48157	-113.35443	1504.55676	-376.22925	282.17322	1295.03113	-1095.79309	243.51805	1335.33215	-376.64355	414.49298	73.82710	289.79575	102.13316	0.10110	-852.52649	372.57813	61.74203	-1217.72827	96.79882	-6.31082
842	7.008	674.48169	-114.75616	1500.64624	-378.39923	283.34204	1295.10388	-1099.11414	244.46738	1332.26245	-353.11731	422.04498	79.30090	276.69418	101.55846	0.00533	-822.75616	376.86285	59.92742	-1230.79077	96.11723	-6.30268
843	7.017	676.38477	-116.21796	1496.81982	-380.76331	284.62100	1295.02222	-1102.48328	245.49753	1328.92798	-330.16809	428.01398	81.06271	263.57632	100.95870	-0.08255	-794.31152	381.66345	57.76620	-1243.90710	95.54424	-6.25220
844	7.025	678.16296	-117.73195	1493.13965	-383.26279	285.99240	1294.79688	-1105.76965	246.60175	1325.34753	-307.19775	432.51376	80.54663	250.42374	100.42664	-0.25615	-767.54907	386.98975	54.97786	-1257.07568	95.03452	-6.23518
845	7.033	679.80896	-119.28937	1489.65552	-385.84872	287.43417	1294.44006	-1108.85535	247.76738	1321.57263	-283.52606	435.68405	79.05042	237.23544	99.97269	-0.49900	-742.75586	392.75061	51.24117	-1270.28064	94.51566	-6.28363
846	7.042	681.33203	-120.88158	1486.40381	-388.47165	288.92841	1293.96509	-1111.65173	249.01151	1317.67297	-259.00189	437.54684	77.32219	224.04208	99.52861	-0.74484	-720.22650	398.73721	46.28574	-1283.51221	93.98882	-6.35519
847	7.050	682.74878	-122.49911	1483.40869	-391.08069	290.46942	1293.39954	-1114.09961	250.34940	1313.71033	-233.95972	438.02008	75.62150	210.88754	99.04037	-0.94881	-700.35864	404.78897	40.00347	-1296.77478	93.48831	-6.37702
848	7.058	684.07751	-124.12746	1480.68469	-393.63043	292.05872	1292.79614	-1116.17224	251.75864	1309.72290	-208.85938	437.00690	73.95473	197.77747	98.51006	-1.08318	-683.67407	411.00879	32.53096	-1310.08264	93.01119	-6.32423
849	7.067	685.33740	-125.74316	1478.24280	-396.08768	293.68109	1292.20996	-1117.87878	253.20142	1305.72827	-183.95105	434.48181	72.26347	184.66678	97.98763	-1.12617	-670.68921	417.60468	24.11440	-1323.44775	92.52968	-6.24777
850	7.075	686.54987	-127.31783	1476.09485	-398.42535	295.29575	1291.66748	-1119.25476	254.66043	1301.73315	-159.19690	430.52838	70.52245	171.48810	97.54356	-1.09721	-661.76660	424.48627	14.97064	-1336.87720	92.03236	-6.22021
851	7.083	687.74072	-128.82408	1474.25159	-400.59933	296.86493	1291.17603	-1120.33167	256.13904	1297.74524	-134.41870	425.33270	68.76871	158.19055	97.18453	-1.06336	-657.10388	431.20959	5.58263	-1350.38013	91.53075	-6.26860
852	7.092	688.93323	-130.24107	1472.71777	-402.53665	298.37274	1290.74585	-1121.11340	257.64316	1293.78528	-109.46259	419.16068	67.06871	144.75946	96.82544	-1.08250	-656.76599	437.18475	-2.85628	-1363.95630	91.04635	-6.36786
853	7.100	690.13544	-131.55920	1471.48975	-404.15298	299.81421	1290.38953	-1121.57983	259.16687	1289.89783	-84.24695	412.33105	65.46767	131.21783	96.41319	-1.15531	-660.60925	441.76837	-8.82280	-1377.56934	90.61407	-6.47826
854	7.108	691.33862	-132.77710	1470.55908	-405.38110	301.18146	1290.10986	-1121.71106	260.68011	1286.15112	-58.72321	405.21680	63.99950	117.62328	96.01669	-1.24406	-668.22083	444.47794	-11.78332	-1391.16504	90.27189	-6.58387
855	7.117	692.52106	-133.89426	1469.91992	-406.19101	302.45941	1289.89258	-1121.51086	262.15247	1282.64050	-32.82330	398.22833	62.69650	104.03512	95.72359	-1.32896	-678.94360	445.38809	-12.70846	-1404.72327	90.02508	-6.69907
856	7.125	693.65106	-134.90999	1469.57043	-406.59485	303.63361	1289.70508	-1121.01855	263.60876	1279.49255	-6.41498	391.69534	61.51134	90.48327	95.52148	-1.43016	-691.80591	445.16144	-12.92580	-1418.26270	89.81789	-6.81590
857	7.133	694.69092	-135.82715	1469.51025	-406.63910	304.70172	1289.50623	-1120.29504	265.14438	1276.85657	20.69202	385.77087	60.27798	76.97927	95.34174	-1.58235	-705.63043	444.55768	-13.11259	-1431.79517	89.55248	-6.87320
858	7.142	695.60028	-136.65411	1469.73975	-406.39063	305.67169	1289.26099	-1119.38586	266.86572	1274.87463	48.65552	380.48035	58.82251	63.51415	95.13689	-1.79094	-719.54395	443.97260	-13.44067	-1445.30786	89.18885	-6.83964
859	7.150	696.33698	-137.40242	1470.25769	-405.92355	306.54749	1288.94556	-1118.30884	268.79559	1273.63318	77.49380	375.81805	57.09261	50.04052	94.86159	-2.00144	-733.23291	443.48676	-13.90972	-1458.77600	88.79330	-6.78264
860	7.158	696.86316	-138.08330	1471.05518	-405.31033	307.31830	1288.54846	-1117.08643	270.83948	1273.12903	107.06354	371.79181	55.18404	36.50484	94.46136	-2.12805	-746.68982	443.14862	-14.41314	-1472.12585	88.41933	-6.75241
861	7.167	697.15540	-138.70018	1472.11523	-404.61356	307.96530	1288.07043	-1115.77869	272.85229	1273.28040	137.14606	368.42877	53.30139	22.92348	93.95309	-2.14277	-759.98846	442.98663	-14.82746	-1485.16772	88.02343	-6.60766
862	7.175	697.20691	-139.23976	1473.41663	-403.87900	308.47937	1287.52563	-1114.46997	274.71332	1273.96155	167.54468	365.74146	51.67586	9.38708	93.45853	-2.11917	-773.23425	442.94128	-15.11496	-1497.65015	87.56958	-6.04940
863	7.183	697.02350	-139.67674	1474.93872	-403.13599	308.86810	1286.94324	-1113.23315	276.33667	1275.03735	198.09064	363.66565	50.46123	-4.04215	93.11346	-2.16331	-786.49182	442.97867	-15.29776	-1509.40479	87.10624	-4.83849
864	7.192	696.62073	-139.98718	1476.66199	-402.40082	309.14728	1286.37183	-1112.11963	277.64862	1276.39343	228.58154	362.07446	49.69238	-17.38801	92.96507	-2.32014	-799.74792	443.11884	-15.40715	-1520.39832	86.68762	-2.93845
865	7.200	696.02332	-140.15369	1478.56335	-401.67767	309.32697	1285.87512	-1111.16943	278.56696	1277.95215	258.72650	360.88538	49.30975	-30.69404	92.94360	-2.54963	-812.97241	443.33490	-15.48856	-1530.66711	86.32694	-0.47443
866	7.208	695.25983	-140.16928	1480.61230	-400.96558	309.40881	1285.51257	-1110.41357	279.00339	1279.66772	288.14786	360.11880	49.19049	-43.96082	92.95491	-2.78221	-826.16882	443.53925	-15.59475	-1540.22192	86.05115	2.38323
867	7.217	694.35278	-140.03978	1482.77417	-400.27194	309.39880	1285.31860	-1109.86377	278.90045	1281.51538	316.46274	359.83289	49.17076	-57.18015	92.96350	-2.97621	-839.35571	443.64587	-15.74981	-1548.99316	85.90067	5.48108
868	7.225	693.31573	-139.77748	1485.01477	-399.61728	309.31714	1285.29211	-1109.49829	278.29181	1283.48486	343.41467	360.00211	49.05623	-70.38023	92.92089	-3.11140	-852.54761	443.62845	-15.92358	-1556.81873	85.84001	8.66583
869	7.233	692.15997	-139.39696	1487.30066	-399.02722	309.19196	1285.40051	-1109.26318	277.34390	1285.57813	368.94977	360.47089	48.64471	-83.59101	92.76353	-3.18832	-865.76300	443.52179	-16.06069	-1563.44641	85.75871	11.73789
870	7.242	690.89410	-138.91710	1489.59644	-398.52246	309.05298	1285.59448	-1109.09497	276.31543	1287.80811	393.13678	361.04883	47.79131	-96.80936	92.52502	-3.24774	-879.01581	443.34839	-16.14703	-1568.57690	85.64750	14.46394
871	7.250	689.52222	-138.35580	1491.86597	-398.11298	308.93054	1285.82068	-1108.94556	275.45612	1290.18994	415.98376	361.63580	46.43467	-110.03562	92.27271	-3.33451	-892.30353	443.07974	-16.22418	-1571.96313	85.78106	16.69570
872	7.258	688.05035	-137.72021	1494.07446	-397.79590	308.85522	1286.03149	-1108.78418	274.93561	1292.73425	437.31726	362.26270	44.52527	-123.30180	91.98479	-3.46341	-905.61707	442.69836	-16.33413	-1573.50220	86.71966	18.46747
873	7.267	686.49030	-137.01190	1496.19055	-397.55322	308.85822	1286.19788	-1108.58630	274.82916	1295.44678	456.80902	363.07413	41.97604	-136.62799	91.62643	-3.63338	-918.95270	442.24936	-16.47073	-1573.19250	89.02525	19.94794
874	7.275	684.85767	-136.24068	1498.18445	-397.35120	308.97205	1286.32104	-1108.33020	275.14600	1298.32910	474.09894	364.26340	38.71561	-149.98987	91.23257	-3.82324	-932.31860	441.81149	-16.57521	-1570.91577	92.83785	21.32827
875	7.283	683.17194	-135.42349	1500.02625	-397.14474	309.22968	1286.42725	-1108.00220	275.86511	1301.37866	488.92450	365.97870	34.76687	-163.36099	90.84975	-3.99031	-945.72797	441.42508	-16.59587	-1566.32239	97.76493	22.75363
876	7.292	681.45764	-134.57268	1501.68958	-396.88559	309.66449	1286.55273	-1107.60120	276.94183	1304.58923	501.21960	368.31067	30.27813	-176.74551	90.50494	-4.10628	-959.18518	441.05508	-16.55798	-1559.05664	103.16581	24.28659
877	7.300	679.74036	-133.69911	1503.15698	-396.52731	310.31073	1286.73181	-1107.14160	278.29053	1307.93823	511.10333	371.35480	25.46976	-190.15475	90.23241	-4.18349	-972.68854	440.66251	-16.51559	-1549.03394	108.46121	25.84515
878	7.308	678.04187	-132.82176	1504.41760	-396.03049	311.19525	1286.99207	-1106.63281	279.76239	1311.36743	518.67572	375.21979	20.48920	-203.60419	90.03482	-4.26507	-986.24536	440.25317	-16.48546	-1536.43811	113.29919	27.15379
879	7.317	676.37952	-131.96071	1505.46179	-395.37091	312.32123	1287.35059	-1106.04895	281.16730	1314.78906	523.77313	379.95331	15.32857	-217.13171	89.82096	-4.37382	-999.86963	439.81671	-16.47665	-1521.47778	117.60242	27.85420
880	7.325	674.77045	-131.12468	1506.27844	-394.54355	313.66833	1287.81152	-1105.33960	282.34961	1318.11731	525.89661	385.37997	10.01365	-230.76071	89.47800	-4.47429	-1013.55786	439.32913	-16.48583	-1504.16687	121.48237	27.76681
881	7.333	673.23328	-130.31448	1506.85706	-393.55963	315.21313	1288.36890	-1104.46985	283.24298	1321.29529	524.37054	390.86987	4.96168	-244.46133	89.01764	-4.51310	-1027.29749	438.82947	-16.45851	-1484.37476	125.05761	27.07104
882	7.342	671.78784	-129.53616	1507.18994	-392.44449	316.94098	1289.01123	-1103.44751	283.86847	1324.30847	518.74255	395.37170	0.99308	-258.19214	88.56657	-4.49086	-1041.08850	438.39551	-16.35101	-1462.06958	128.34235	26.24698
883	7.350	670.45776	-128.80862	1507.27405	-391.23721	318.83331	1289.72632	-1102.32251	284.32092	1327.19446	509.24298	398.02240	-1.30784	-271.94385	88.21269	-4.46989	-1054.92773	438.02985	-16.21840	-1437.43555	131.28819	25.85041
884	7.358	669.27679	-128.15874	1507.11230	-389.98465	320.85541	1290.50439	-1101.15588	284.75610	1330.03284	496.92206	398.81262	-2.15433	-285.71204	87.93319	-4.49955	-1068.79736	437.67511	-16.14918	-1410.78748	133.85266	26.29780
885	7.367	668.29028	-127.61241	1506.71533	-388.72992	322.96515	1291.33862	-1099.97876	285.31989	1332.88855	483.24945	398.46271	-2.24018	-299.45853	87.66113	-4.55771	-1082.66968	437.32452	-16.14241	-1382.46729	136.08131	27.76180
886	7.375	667.54895	-127.19490	1506.09656	-387.50873	325.13165	1292.22375	-1098.79834	286.03021	1335.74133	469.35541	397.74374	-2.12761	-313.14212	87.36451	-4.58021	-1096.50317	436.97287	-16.14736	-1352.85742	138.20966	30.16339
887	7.383	667.09906	-126.93248	1505.26587	-386.35577	327.33853	1293.15735	-1097.64258	286.74664	1338.48254	455.59912	397.08008	-2.10534	-326.76007	87.06591	-4.53176	-1110.26440	436.55371	-16.14865	-1322.42224	140.55469	33.22995
888	7.392	666.97156	-126.84370	1504.22852	-385.30627	329.56625	1294.14075	-1096.57251	287.27838	1340.97974	441.89014	396.56638	-2.28421	-340.32367	86.78468	-4.43665	-1123.96387	436.04010	-16.14288	-1291.68274	143.24971	36.61282
889	7.400	667.17041	-126.92831	1502.99133	-384.39301	331.77283	1295.17468	-1095.64929	287.51178	1343.14709	428.15997	396.13989	-2.63672	-353.80612	86.46397	-4.32211	-1137.64392	435.47803	-16.13174	-1261.16248	146.20842	40.04360
890	7.408	667.66809	-127.16263	1501.56360	-383.64828	333.89990	1296.25549	-1094.91113	287.47198	1344.98145	414.43713	395.74280	-3.04617	-367.09714	86.01089	-4.13234	-1151.33447	434.90521	-16.14399	-1231.30823	149.32770	43.44445
891	7.417	668.41492	-127.50308	1499.95789	-383.10986	335.89313	1297.37805	-1094.38354	287.31818	1346.54724	400.75018	395.37402	-3.38917	-380.03519	85.39336	-3.71910	-1165.03955	434.35562	-16.18739	-1202.38086	152.60236	46.87738
892	7.425	669.35522	-127.89648	1498.19080	-382.81952	337.70816	1298.54053	-1094.10303	287.26758	1347.91528	387.10321	395.06924	-3.60594	-392.50708	84.65243	-2.91751	-1178.75146	433.88449	-16.23126	-1174.39893	156.02992	50.35252
893	7.433	670.43835	-128.29346	1496.28308	-382.81363	339.31268	1299.74585	-1094.13293	287.47437	1349.10266	373.50577	394.85809	-3.73163	-404.43915	83.86704	-1.62221	-1192.45020	433.50308	-16.25884	-1147.18005	159.49023	53.69702
894	7.442	671.62463	-128.66093	1494.25806	-383.11389	340.69299	1300.99927	-1094.55786	287.93713	1350.04993	359.98547	394.72141	-3.86489	-415.71298	83.12692	0.20251	-1206.10669	433.16364	-16.26906	-1120.42554	162.78603	56.63601
895	7.450	672.88782	-128.98769	1492.13916	-383.72363	341.85193	1302.30078	-1095.45142	288.51440	1350.65991	346.55994	394.60645	-4.07981	-426.15042	82.48551	2.56885	-1219.70178	432.84338	-16.24904	-1093.78662	165.74380	58.99371
896	7.458	674.21521	-129.28041	1489.94592	-384.63129	342.80023	1303.63879	-1096.84131	289.03601	1350.85889	333.21100	394.47534	-4.35948	-435.52435	81.94252	5.50616	-1233.24402	432.58179	-16.19393	-1066.92773	168.22575	60.80620
897	7.467	675.60449	-129.55603	1487.69189	-385.82132	343.55731	1304.99121	-1098.69324	289.37634	1350.61658	319.89084	394.32886	-4.61884	-443.58447	81.53878	9.03889	-1246.76086	432.40393	-16.13404	-1039.59229	170.11804	62.25050
898	7.475	677.05408	-129.83307	1485.38599	-387.27747	344.16229	1306.32996	-1100.92212	289.44391	1349.92419	306.55124	394.19080	-4.79327	-450.12048	81.43677	13.18216	-1260.26074	432.23563	-16.12090	-1011.62354	171.34920	63.48925
899	7.483	678.55273	-130.12164	1483.03662	-388.97260	344.67358	1307.62488	-1103.42456	289.18042	1348.77173	293.17627	394.05176	-4.90724	-454.93552	81.77160	18.08992	-1273.72034	431.97092	-16.18080	-982.95422	171.88275	64.60420
900	7.492	680.07959	-130.42197	1480.65222	-390.86392	345.14856	1308.84753	-1106.11658	288.59924	1347.15100	279.78323	393.86371	-5.04801	-457.65463	82.44654	24.13585	-1287.12634	431.61719	-16.27010	-953.61676	171.70125	65.65007
901	7.500	681.61230	-130.73228	1478.24170	-392.90381	345.62524	1309.97644	-1108.94470	287.81921	1345.08533	266.39322	393.60876	-5.27435	-457.60095	83.31063	31.52714	-1300.48975	431.29126	-16.30354	-923.75085	170.82594	66.71323
902	7.508	683.13525	-131.05247	1475.81580	-395.05109	346.11243	1311.00427	-1111.86743	287.05634	1342.65857	253.01852	393.30957	-5.56353	-454.02710	84.52559	39.68774	-1313.79797	431.08533	-16.24553	-893.59155	169.35309	67.86754
903	7.517	684.64319	-131.38091	1473.38342	-397.27414	346.58618	1311.93726	-1114.83447	286.53119	1339.99146	239.66190	392.98834	-5.84127	-446.54276	86.41484	47.22147	-1327.00879	430.98480	-16.11405	-863.48132	167.47739	69.06220
904	7.525	686.13855	-131.71675	1470.94922	-399.55103	347.01138	1312.78491	-1117.77869	286.31454	1337.17175	226.31039	392.66809	-6.05515	-435.33090	88.98191	52.71914	-1340.15063	430.89282	-15.92854	-833.89478	165.45592	70.08536
905	7.533	687.62677	-132.06377	1468.51465	-401.86774	347.36975	1313.55286	-1120.62415	286.28134	1334.22229	212.95349	392.38702	-6.20857	-421.02029	91.83920	55.70823	-1353.35815	430.72260	-15.74402	-805.36371	163.49876	70.64679
906	7.542	689.11389	-132.42538	1466.08130	-404.21423	347.66199	1314.24573	-1123.31030	286.26282	1331.13977	199.60358	392.17395	-6.33013	-404.35046	94.44455	56.87374	-1366.74805	430.47159	-15.64766	-778.29907	161.71742	70.50220
907	7.550	690.60413	-132.79465	1463.65076	-406.58118	347.90115	1314.86792	-1125.80774	286.19641	1327.93494	186.26895	392.00705	-6.43625	-385.85645	96.35213	57.38248	-1380.32825	430.19205	-15.64353	-752.85156	160.21564	69.54473
908	7.558	692.10071	-133.15359	1461.22595	-408.95929	348.10614	1315.42310	-1128.11218	286.09857	1324.63184	172.92102	391.83224	-6.52588	-365.77536	97.49371	58.01579	-1394.01904	429.89960	-15.66204	-728.90979	159.17180	67.83479
909	7.567	693.61151	-133.48265	1458.81433	-411.33820	348.28918	1315.91003	-1130.23254	285.98059	1321.25647	159.51416	391.62701	-6.59602	-344.19125	98.20194	58.90004	-1407.72290	429.53149	-15.73026	-706.21436	158.74648	65.58776
910	7.575	695.15295	-133.76305	1456.42908	-413.70172	348.45599	1316.31982	-1132.18591	285.85107	1317.83215	146.01752	391.40710	-6.64584	-321.24542	98.89922	59.80006	-1421.39624	429.05557	-15.94979	-684.55103	158.94736	63.11230
911	7.583	696.74573	-133.97047	1454.08459	-416.02335	348.61407	1316.63794	-1133.99329	285.73175	1314.37524	132.42068	391.17712	-6.68181	-297.20935	99.88996	60.43578	-1435.06445	428.60297	-16.25941	-663.95135	159.72533	60.65889
912	7.592	698.40662	-134.08015	1451.79407	-418.26797	348.76672	1316.84924	-1135.67029	285.61609	1310.89038	118.73444	390.92340	-6.72941	-272.38147	101.38110	60.60641	-1448.78430	428.34436	-16.46580	-644.75317	161.15205	58.27053
913	7.600	700.14136	-134.08041	1449.56921	-420.40082	348.90997	1316.93933	-1137.22644	285.46680	1307.37402	104.97980	390.65964	-6.80680	-246.95645	103.49361	60.23420	-1462.58826	428.26547	-16.52222	-627.48541	163.32573	55.77229
914	7.608	701.94104	-133.97183	1447.42175	-422.39310	349.04547	1316.89856	-1138.67163	285.28247	1303.82458	91.17520	390.42175	-6.90760	-221.03250	106.22414	59.39418	-1476.45154	428.18439	-16.54415	-612.68933	166.14453	52.84382
915	7.617	703.78638	-133.75623	1445.36426	-424.22290	349.18140	1316.72717	-1140.02026	285.11316	1300.24609	77.34766	390.21277	-7.02619	-194.72974	109.46475	58.29180	-1490.30823	427.94867	-16.62018	-600.79388	169.29259	49.07624
916	7.625	705.65582	-133.43547	1443.41138	-425.87283	349.31866	1316.43689	-1141.28162	284.99341	1296.64612	63.53259	390.00278	-7.15644	-168.23114	113.07072	57.18086	-1504.10645	427.53833	-16.78086	-592.07288	172.40298	44.04738
917	7.633	707.52802	-133.01675	1441.58093	-427.32587	349.44922	1316.04785	-1142.43799	284.88733	1293.03137	49.74841	389.76526	-7.27479	-141.66977	116.90034	56.28544	-1517.85352	427.00818	-17.03716	-586.62964	175.18828	37.46834
918	7.642	709.37994	-132.51158	1439.89417	-428.56586	349.56671	1315.58240	-1143.43494	284.72388	1289.40588	35.98071	389.49063	-7.36160	-115.01145	120.81287	55.75807	-1531.59912	426.46838	-17.29331	-584.41638	177.49841	29.37254
919	7.650	711.18890	-131.93047	1438.37537	-429.58136	349.67395	1315.05603	-1144.20850	284.47070	1285.77454	22.19153	389.18958	-7.43091	-88.09190	124.68287	55.65899	-1545.40845	426.07373	-17.36840	-585.30701	179.34131	20.28205
920	7.658	712.93591	-131.27968	1437.05115	-430.36505	349.78592	1314.46997	-1144.72400	284.12891	1282.14844	8.35297	388.88614	-7.51460	-60.75892	128.43779	55.98269	-1559.35913	425.87216	-17.24216	-589.13232	180.83852	11.31515
921	7.667	714.60565	-130.55908	1435.95056	-430.91061	349.92117	1313.81360	-1144.98022	283.67548	1278.54846	-5.52875	388.61063	-7.62320	-32.96427	132.04701	56.71396	-1573.47119	425.75134	-17.08026	-595.68933	182.08563	3.98597
922	7.675	716.18451	-129.76166	1435.09924	-431.21335	350.08069	1313.07019	-1144.98633	283.06030	1275.01099	-19.43103	388.39227	-7.75469	-4.79829	135.53165	57.79925	-1587.62646	425.63907	-16.94367	-604.81433	183.02983	-0.60509
923	7.683	717.65582	-128.87613	1434.51807	-431.27600	350.24237	1312.22046	-1144.74976	282.26660	1271.60327	-33.34711	388.22784	-7.91951	23.52639	139.02853	59.08566	-1601.64148	425.61896	-16.68227	-616.30914	183.55920	-2.56620
924	7.692	718.99646	-127.88889	1434.22424	-431.11603	350.37885	1311.23975	-1144.28442	281.36670	1268.43677	-47.28333	388.06744	-8.12044	51.81561	142.68954	60.40739	-1615.40820	425.79199	-16.08299	-629.61908	183.70340	-2.97054
925	7.700	720.17383	-126.78503	1434.23254	-430.76675	350.47015	1310.09399	-1143.62097	280.48593	1265.65613	-61.23743	387.85400	-8.33689	80.02258	146.48857	61.70995	-1628.88892	426.22482	-14.89790	-643.82672	183.63284	-2.89896
926	7.708	721.14722	-125.55266	1434.55737	-430.26904	350.49750	1308.74536	-1142.80359	279.70044	1263.40247	-75.19183	387.56506	-8.55197	108.20501	150.26613	62.99936	-1642.01074	426.99469	-12.84343	-658.15283	183.48796	-2.89702
927	7.717	721.87445	-124.18799	1435.21704	-429.65851	350.43668	1307.16699	-1141.88208	279.02155	1261.77637	-89.11578	387.21710	-8.77505	136.42947	153.87567	64.25382	-1654.66431	428.07220	-9.80868	-672.27448	183.28918	-3.08828
928	7.725	722.31848	-122.69234	1436.23413	-428.95709	350.26331	1305.35486	-1140.90771	278.50403	1260.82825	-102.96613	386.85785	-9.02029	164.72690	157.20355	65.45444	-1666.76721	429.26770	-5.93341	-686.17578	182.98241	-3.43589
929	7.733	722.45154	-121.05795	1437.62781	-428.17398	349.96399	1303.33142	-1139.92969	278.30023	1260.55701	-116.70563	386.52643	-9.28514	193.07040	160.16235	66.61144	-1678.26086	430.37717	-1.36802	-699.90393	182.53622	-3.84816
930	7.742	722.25671	-119.26300	1439.40442	-427.31555	349.53540	1301.14001	-1138.99390	278.57184	1260.90491	-130.33051	386.19141	-9.55749	221.37146	162.69930	67.72080	-1689.07471	431.26099	3.86826	-713.46973	181.97701	-4.21040
931	7.750	721.72937	-117.28680	1441.55237	-426.39816	348.96912	1298.83557	-1138.14807	279.38934	1261.77014	-143.87579	385.77698	-9.81375	249.46960	164.80800	68.73175	-1699.09302	431.82086	9.79243	-726.88190	181.32036	-4.45154
932	7.758	720.87915	-115.12723	1444.04639	-425.45471	348.24814	1296.47424	-1137.43579	280.71246	1263.04102	-157.39020	385.23523	-10.02440	277.12906	166.56046	69.53476	-1708.13672	432.06415	16.40817	-740.19720	180.54732	-4.60058
933	7.767	719.72986	-112.80513	1446.85181	-424.52972	347.35901	1294.10657	-1136.88159	282.42462	1264.63000	-170.89520	384.56165	-10.18217	304.07632	168.08092	69.96530	-1715.90442	432.15320	23.68875	-753.49756	179.68221	-4.75243
934	7.775	718.31531	-110.35486	1449.92737	-423.66437	346.30307	1291.77466	-1136.47742	284.39111	1266.48962	-184.37830	383.78918	-10.31151	330.00162	169.43906	69.85378	-1721.78381	432.29919	31.49169	-766.82581	178.80577	-4.96054
935	7.783	716.67419	-107.81029	1453.22876	-422.88165	345.10156	1289.51501	-1136.17456	286.50323	1268.60059	-197.82745	382.97858	-10.45214	354.51163	170.58524	69.07664	-1724.65649	432.63947	39.55789	-780.16370	177.97502	-5.17505
936	7.792	714.84644	-105.19777	1456.71143	-422.17847	343.79614	1287.36365	-1135.88025	288.67615	1270.94922	-211.23639	382.19565	-10.63043	377.17032	171.38742	67.56993	-1722.98560	433.17035	47.53822	-793.47180	177.20824	-5.31206
937	7.800	712.87000	-102.53394	1460.33154	-421.52750	342.44159	1285.35864	-1135.47644	290.81586	1273.51807	-224.59137	381.49268	-10.82983	397.63303	171.72496	65.31223	-1715.40173	433.85239	54.92758	-806.73767	176.52695	-5.36443
938	7.808	710.78314	-99.82721	1464.04504	-420.89249	341.09045	1283.53650	-1134.85913	292.78918	1276.28772	-237.89380	380.88422	-11.00030	415.72818	171.60004	62.27055	-1701.63501	434.74844	61.10252	-819.99976	175.94942	-5.39696
939	7.817	708.62720	-97.08337	1467.81396	-420.24469	339.77655	1281.92810	-1133.98267	294.43121	1279.23767	-251.18414	380.33792	-11.11134	431.41348	171.19249	58.37000	-1683.06567	435.77264	65.65454	-833.31287	175.47118	-5.45400
940	7.825	706.44525	-94.31163	1471.60669	-419.56772	338.51440	1280.55408	-1132.87134	295.61078	1282.34302	-264.51453	379.80511	-11.18266	444.66586	170.76115	53.57245	-1662.10754	436.58032	68.85509	-846.68579	175.08012	-5.52849
941	7.833	704.27911	-91.52570	1475.39148	-418.85468	337.30969	1279.42188	-1131.59058	296.30267	1285.57190	-277.90582	379.26483	-11.25742	455.44583	170.45242	48.02391	-1640.81299	437.00006	71.56368	-860.08844	174.75905	-5.60077
942	7.842	702.16693	-88.73848	1479.12952	-418.10251	336.15643	1278.52917	-1130.21265	296.58466	1288.88647	-291.35504	378.75348	-11.34644	463.76096	170.23927	42.09104	-1620.00842	437.13788	74.31349	-873.51703	174.46233	-5.65476
943	7.850	700.14520	-85.95338	1482.77686	-417.30472	335.02295	1277.87292	-1128.80347	296.56091	1292.24658	-304.87366	378.32727	-11.40694	469.67160	170.03712	36.17562	-1599.42725	436.99506	76.62377	-887.01453	174.13857	-5.67522
944	7.858	698.25110	-83.16393	1486.28833	-416.44788	333.85492	1277.45032	-1127.41821	296.30170	1295.61414	-318.47986	377.99243	-11.39119	473.16000	169.81000	30.48791	-1578.27783	436.45486	77.44185	-900.61102	173.78189	-5.66837
945	7.867	696.52222	-80.36322	1489.62329	-415.51382	332.59821	1277.25745	-1126.09290	295.86566	1298.96143	-332.17505	377.71759	-11.29099	474.02609	169.57187	25.02314	-1555.77832	435.59833	76.14387	-914.28979	173.41216	-5.66820
946	7.875	694.99835	-77.55031	1492.74866	-414.48126	331.21948	1277.28552	-1124.83813	295.34949	1302.27759	-345.95697	377.46143	-11.13815	472.02335	169.36412	19.70847	-1531.46582	434.57178	72.98592	-928.03125	173.03185	-5.69986
947	7.883	693.71979	-74.72972	1495.63892	-413.32410	329.71265	1277.51465	-1123.64172	294.86758	1305.55847	-359.81256	377.14267	-11.01663	467.12198	169.26382	14.60053	-1505.21509	433.19296	68.76137	-941.82861	172.64256	-5.74570
948	7.892	692.71948	-71.91287	1498.27441	-412.01462	328.09387	1277.91235	-1122.47961	294.48749	1308.79004	-373.69409	376.69193	-11.02683	459.63876	169.37921	10.03178	-1477.11462	431.20544	64.33916	-955.66113	172.25922	-5.76223
949	7.900	692.01758	-69.11926	1500.64258	-410.53091	326.39221	1278.44287	-1121.32385	294.21362	1311.94580	-387.55414	376.16547	-11.17801	450.09970	169.76750	6.47014	-1447.26855	428.96811	60.53213	-969.50684	171.88213	-5.72985
950	7.908	691.62964	-66.36920	1502.73523	-408.86191	324.63782	1279.07849	-1120.14709	294.01910	1315.00305	-401.37915	375.70966	-11.38642	438.89902	170.27939	4.15125	-1415.61646	427.32303	57.95408	-983.35596	171.49149	-5.67303
951	7.917	691.57880	-63.67619	1504.53650	-407.00916	322.84760	1279.80127	-1118.92334	293.87018	1317.95325	-415.14569	375.45114	-11.59052	426.24991	170.58313	2.92203	-1382.03552	426.61691	56.73025	-997.20038	171.08243	-5.63013
952	7.925	691.90411	-61.05089	1506.01221	-404.99472	321.02655	1280.59656	-1117.63403	293.74445	1320.79370	-428.75793	375.48904	-11.77997	412.54779	170.49001	2.40472	-1346.58398	426.42010	56.61584	-1011.03809	170.67078	-5.61340
953	7.933	692.65704	-58.51062	1507.11731	-402.87152	319.19458	1281.45007	-1116.28247	293.64270	1323.51160	-442.01007	375.89667	-11.90441	398.42810	170.12325	2.22265	-1309.58667	426.27734	57.50968	-1024.87866	170.26772	-5.60486
954	7.942	693.88379	-56.07939	1507.81348	-400.72504	317.39954	1282.34985	-1114.91003	293.57690	1326.07861	-454.56921	376.66205	-11.81786	384.37793	169.68268	2.11928	-1271.63843	426.17780	59.55930	-1038.72400	169.87230	-5.57817
955	7.950	695.60547	-53.77324	1508.07813	-398.66022	315.69293	1283.29041	-1113.59204	293.55377	1328.45618	-466.01794	377.66016	-11.34134	370.52475	169.24155	1.96597	-1233.57764	426.28024	62.67985	-1052.55066	169.47775	-5.50828
956	7.958	697.80969	-51.58168	1507.90234	-396.78302	314.10175	1284.27441	-1112.40991	293.58289	1330.60059	-475.97729	378.71988	-10.34520	356.77747	168.81380	1.72019	-1196.33838	426.57800	66.18164	-1066.32617	169.07921	-5.38832
957	7.967	700.45282	-49.46469	1507.28528	-395.18774	312.62695	1285.30920	-1111.42224	293.67285	1332.46802	-484.27014	379.78381	-8.67766	343.04257	168.41975	1.39824	-1160.68799	426.87280	69.00883	-1080.03345	168.67641	-5.25631
958	7.975	703.46692	-47.36462	1506.22729	-393.94785	311.27161	1286.40247	-1110.66431	293.80035	1334.01904	-490.99963	381.12506	-5.85413	329.33069	168.03545	1.06632	-1126.93396	426.92346	70.41268	-1093.66357	168.26750	-5.17038
959	7.983	706.77191	-45.22403	1504.72913	-393.10510	310.07062	1287.55273	-1110.16382	293.91644	1335.22485	-496.14563	383.53015	-0.68686	315.71976	167.59387	0.80255	-1094.78870	426.65509	70.43951	-1107.20886	167.85362	-5.15482
960	7.992	710.29321	-43.00700	1502.79736	-392.66605	309.09058	1288.73572	-1109.95508	293.98022	1336.07141	-498.45691	388.15729	8.48104	302.26254	167.07080	0.62631	-1063.56567	426.25018	69.70293	-1120.68652	167.46468	-5.19772
961	8.000	713.97754	-40.71187	1500.44995	-392.61255	308.39603	1289.90320	-1110.09021	293.95447	1336.55542	-495.02637	395.78751	22.37731	288.94693	166.51881	0.45998	-1032.54553	425.99274	68.70882	-1134.13159	167.13829	-5.28210
962	8.008	717.79773	-38.36446	1497.71130	-392.91766	308.01242	1291.00403	-1110.62964	293.81256	1336.67688	-483.28894	405.98825	39.23417	275.71777	165.99701	0.19196	-1001.23474	426.10672	67.53392	-1147.55371	166.84016	-5.39088
963	8.017	721.74756	-36.00249	1494.60840	-393.55103	307.92026	1292.00439	-1111.61023	293.58160	1336.43518	-463.76941	417.17615	55.06347	262.51712	165.50331	-0.20119	-969.45581	426.73489	66.06593	-1160.93823	166.48399	-5.50078
964	8.025	725.83057	-33.66474	1491.17297	-394.47498	308.07715	1292.88513	-1113.02478	293.33496	1335.82813	-440.02698	427.59686	66.04052	249.30942	164.99086	-0.61495	-937.34119	427.85632	64.28146	-1174.28137	166.05360	-5.58374
965	8.033	730.04382	-31.38446	1487.44568	-395.64557	308.43854	1293.63281	-1114.83069	293.13336	1334.85315	-415.73779	436.29196	70.91068	236.09882	164.41214	-0.91515	-905.24597	429.19763	62.21385	-1187.58789	165.58028	-5.61237
966	8.042	734.36401	-29.18253	1483.47668	-397.02600	308.95593	1294.24060	-1116.96802	292.99109	1333.50964	-392.23901	443.32892	71.32211	222.91776	163.76503	-1.07015	-873.59497	430.50092	59.88403	-1200.84900	165.03168	-5.59261
967	8.050	738.74799	-27.06662	1479.32104	-398.60068	309.56451	1294.72058	-1119.36743	292.89337	1331.80823	-368.75391	449.29230	70.08437	209.77832	163.13913	-1.16340	-842.78375	431.96332	57.41331	-1214.05310	164.37201	-5.57025
968	8.058	743.14490	-25.04010	1475.03259	-400.36505	310.19888	1295.11865	-1121.94556	292.82355	1329.77600	-344.24365	454.57410	69.18496	196.65961	162.66113	-1.28187	-813.16833	434.13663	54.95613	-1227.20007	163.63838	-5.56333
969	8.067	747.50867	-23.10330	1470.66187	-402.29871	310.81992	1295.50586	-1124.60510	292.77203	1327.45264	-318.58557	459.01758	69.10300	183.53778	162.35564	-1.42999	-785.09747	437.36392	52.40224	-1240.29163	162.87753	-5.53825
970	8.075	751.80475	-21.24780	1466.25769	-404.35812	311.39783	1295.94519	-1127.24597	292.74768	1324.88843	-292.37817	462.07489	69.37049	170.39737	162.12257	-1.56118	-758.97803	441.55807	49.36645	-1253.36035	162.13826	-5.47932
971	8.083	756.01288	-19.46454	1461.86450	-406.49155	311.88385	1296.46729	-1129.77722	292.78461	1322.13867	-266.25140	463.23938	69.41439	157.20926	161.86095	-1.65559	-735.28052	446.47794	45.48332	-1266.49377	161.49561	-5.42326
972	8.092	760.12427	-17.74943	1457.52100	-408.65259	312.22302	1297.07690	-1132.12451	292.91882	1319.25146	-240.44843	462.37122	69.01479	143.92328	161.54744	-1.71848	-714.45813	452.01215	40.60986	-1279.76904	160.98019	-5.41544
973	8.100	764.13861	-16.09045	1453.26331	-410.80188	312.38129	1297.76709	-1134.22827	293.16345	1316.26099	-214.83038	459.72614	68.35937	130.50952	161.19167	-1.74157	-696.90979	458.15768	34.80809	-1293.19824	160.54546	-5.46413
974	8.108	768.05994	-14.46318	1449.12817	-412.89975	312.34924	1298.52466	-1136.03943	293.53583	1313.20068	-189.14728	455.78784	67.87026	116.99270	160.78490	-1.72787	-683.00385	464.86365	28.21604	-1306.74829	160.12471	-5.52795
975	8.117	771.88843	-12.84647	1445.15369	-414.89917	312.14041	1299.33435	-1137.52502	294.07477	1310.11365	-163.26605	451.06293	67.94557	103.42452	160.33063	-1.71257	-673.07544	471.99634	20.96845	-1320.35864	159.69310	-5.55517
976	8.125	775.61591	-11.23734	1441.37817	-416.74310	311.78540	1300.18604	-1138.67432	294.78925	1307.03784	-137.16144	445.93768	68.74456	89.83257	159.87303	-1.72498	-667.36926	479.30142	13.23642	-1333.95557	159.26698	-5.53765
977	8.133	779.22504	-9.65177	1437.84253	-418.36743	311.31232	1301.07263	-1139.48828	295.62787	1303.99402	-110.78149	440.65582	70.08789	76.21478	159.45305	-1.76082	-665.94214	486.30093	5.40487	-1347.51025	158.85277	-5.50186
978	8.142	782.68921	-8.11149	1434.59363	-419.71347	310.73654	1301.98022	-1139.96948	296.52325	1300.99792	-83.99365	435.36609	71.51244	62.58059	159.09280	-1.80902	-668.55072	492.33191	-1.68279	-1361.07556	158.44708	-5.48022
979	8.150	785.97144	-6.63491	1431.68457	-420.74274	310.06393	1302.88171	-1140.12854	297.44089	1298.07336	-56.63330	430.16852	72.48411	48.95556	158.82274	-1.87902	-674.56708	496.78735	-6.89861	-1374.71875	158.06920	-5.49985
980	8.158	789.02759	-5.23777	1429.16919	-421.44135	309.29379	1303.73938	-1139.98792	298.38043	1295.25989	-28.57227	425.15427	72.65588	35.33770	158.64877	-1.98047	-683.16541	499.43259	-9.71136	-1388.42505	157.73468	-5.56774
981	8.167	791.81110	-3.92442	1427.09814	-421.81607	308.42706	1304.51343	-1139.57629	299.34839	1292.62012	0.21100	420.42874	71.99124	21.71124	158.50732	-2.10646	-693.79309	500.52066	-10.74894	-1402.11597	157.42113	-5.67717
982	8.175	794.27643	-2.67578	1425.51648	-421.89069	307.47235	1305.16614	-1138.92603	300.35345	1290.24426	29.62158	416.08813	70.68632	8.09216	158.30011	-2.23775	-706.13983	500.60791	-11.11121	-1415.74756	157.08478	-5.80651
983	8.183	796.38049	-1.45802	1424.46167	-421.70361	306.43634	1305.66089	-1138.08093	301.42310	1288.24390	59.53607	412.17148	68.99178	-5.50492	157.98503	-2.34374	-719.61102	500.29733	-11.42780	-1429.34277	156.70711	-5.90874
984	8.192	798.08490	-0.23961	1423.96008	-421.30188	305.31116	1305.96057	-1137.09180	302.58173	1286.73218	89.89157	408.65356	67.07564	-19.11411	157.61176	-2.41058	-733.42297	500.00519	-11.79610	-1442.93103	156.32826	-5.95535
985	8.200	799.35785	1.00199	1424.02319	-420.73187	304.08115	1306.03198	-1136.00757	303.79718	1285.79187	120.68036	405.47070	65.00674	-32.77659	157.24495	-2.46593	-747.12329	499.85324	-12.17332	-1456.48511	156.00125	-5.96871
986	8.208	800.17847	2.27319	1424.65503	-420.03397	302.74951	1305.85486	-1134.88391	304.95648	1285.45020	151.88287	402.52411	62.84380	-46.48154	156.92186	-2.56006	-760.64490	499.80627	-12.54494	-1469.91162	155.70370	-5.96021
987	8.217	800.53864	3.55698	1425.85791	-419.24060	301.34918	1305.43079	-1133.79114	305.90619	1285.67932	183.41254	399.73297	60.73055	-60.17216	156.68512	-2.72897	-774.07214	499.79993	-12.91906	-1483.05432	155.35789	-5.84072
988	8.225	800.44025	4.82765	1427.62903	-418.37585	299.92163	1304.78979	-1132.79187	306.52863	1286.41748	215.07587	397.12564	58.90067	-73.78049	156.53827	-2.94236	-787.48712	499.76227	-13.29838	-1495.70740	154.94646	-5.41359
989	8.233	799.89343	6.08489	1429.95056	-417.46017	298.49890	1303.98621	-1131.91870	306.76636	1287.58594	246.52505	394.80698	57.58730	-87.27494	156.42334	-3.11791	-800.89331	499.69836	-13.64081	-1507.70825	154.53476	-4.46595
990	8.242	798.91907	7.36763	1432.78564	-416.51480	297.09631	1303.08533	-1131.18152	306.58685	1289.09631	277.24756	392.85129	56.89568	-100.67283	156.33171	-3.23552	-814.24463	499.69156	-13.88907	-1519.02319	154.19621	-2.86580
991	8.250	797.55078	8.72573	1436.07983	-415.56134	295.70520	1302.14685	-1130.58350	305.97809	1290.85339	306.65839	391.26941	56.69012	-113.99473	156.29639	-3.35245	-827.52979	499.76691	-14.03674	-1529.70068	153.98080	-0.59948
992	8.258	795.83112	10.18526	1439.77209	-414.62189	294.30267	1301.21802	-1130.12012	304.97412	1292.76440	334.27115	390.02527	56.58070	-127.27024	156.25502	-3.49447	-840.78369	499.85675	-14.13575	-1539.76819	153.90993	2.23009
993	8.267	793.80591	11.74882	1443.80383	-413.72076	292.87912	1300.33032	-1129.76001	303.65485	1294.76099	359.84167	389.05450	56.08472	-140.55832	156.12347	-3.65294	-854.05017	499.88901	-14.24887	-1549.15601	153.95265	5.42403
994	8.275	791.51990	13.41091	1448.11646	-412.88199	291.45123	1299.49438	-1129.43713	302.12317	1296.81494	383.42291	388.31158	54.87056	-153.88309	155.96652	-3.85461	-867.35248	499.84512	-14.38716	-1557.67285	154.04836	8.72416
995	8.283	789.01337	15.15961	1452.64673	-412.12180	290.05307	1298.69885	-1129.07935	300.47821	1298.92297	405.28674	387.81250	52.87272	-167.20779	155.89224	-4.11332	-880.68005	499.74109	-14.50727	-1565.03772	154.21678	11.85188
996	8.292	786.32007	16.97556	1457.32654	-411.44351	288.72949	1297.91638	-1128.64465	298.82022	1301.08984	425.71259	387.57159	50.18330	-180.51419	155.85332	-4.37420	-894.01630	499.60797	-14.56458	-1570.92053	154.68752	14.57461
997	8.300	783.47095	18.84365	1462.08435	-410.84003	287.53427	1297.11743	-1128.12988	297.28387	1303.33472	444.81970	387.50177	46.88146	-193.85184	155.71150	-4.58115	-907.37048	499.46112	-14.56345	-1574.88916	155.83849	16.88830
998	8.308	780.50116	20.76575	1466.85217	-410.29633	286.52130	1296.28308	-1127.54858	296.02155	1305.69128	462.56458	387.45343	43.00606	-207.27078	155.42717	-4.73548	-920.75189	499.24438	-14.57234	-1576.30103	157.93443	19.16181
999	8.317	777.45142	22.75040	1471.57056	-409.78680	285.73346	1295.41211	-1126.90771	295.14899	1308.18298	478.80243	387.34583	38.64479	-220.74820	155.08148	-4.87353	-934.15527	498.88629	-14.66219	-1574.44202	161.10213	21.81506
1000	8.325	774.36633	24.79243	1476.18896	-409.26971	285.19391	1294.52234	-1126.20776	294.71741	1310.79565	493.35828	387.22562	33.98479	-234.21085	154.75540	-5.02197	-947.59607	498.40973	-14.83145	-1568.88501	165.51837	24.75594
1001	8.333	771.29248	26.88207	1480.66321	-408.69055	284.90961	1293.64746	-1125.44922	294.68085	1313.46533	506.10242	387.19867	29.27355	-247.61447	154.47417	-5.16989	-961.10364	497.92053	-15.00610	-1559.53125	171.19237	27.40982
1002	8.342	768.27881	29.02439	1484.95300	-407.99658	284.88940	1292.82837	-1124.62634	294.89795	1316.10474	516.93866	387.31793	24.73458	-261.00693	154.22810	-5.28288	-974.68158	497.50949	-15.10570	-1546.37781	177.53932	29.27877
1003	8.350	765.37732	31.22293	1489.01941	-407.15057	285.14963	1292.10376	-1123.71521	295.22614	1318.65405	525.66827	387.52963	20.45511	-274.49844	153.96846	-5.33600	-988.31567	497.17999	-15.12738	-1529.48511	183.56544	30.15498
1004	8.358	762.63904	33.45354	1492.82300	-406.13379	285.69739	1291.50256	-1122.67578	295.58673	1321.09570	531.83209	387.71271	16.28914	-288.14713	153.62421	-5.33249	-1002.00232	496.85529	-15.14007	-1509.04858	188.59973	29.83245
1005	8.367	760.10480	35.66853	1496.32556	-404.94391	286.51553	1291.04053	-1121.46814	295.93323	1323.43494	534.67737	387.78329	11.94601	-301.90805	153.16589	-5.30558	-1015.75354	496.45013	-15.18107	-1485.30542	192.70030	28.01290
1006	8.375	757.79895	37.80916	1499.49402	-403.59161	287.56137	1290.72327	-1120.07458	296.22760	1325.68433	533.38654	387.74469	7.38530	-315.70682	152.64169	-5.29250	-1029.58301	495.95737	-15.21334	-1458.41577	196.32948	24.69456
1007	8.383	755.73834	39.81428	1502.30383	-402.09692	288.77393	1290.54932	-1118.51428	296.45551	1327.85999	527.61633	387.59683	3.18730	-329.50955	152.14119	-5.30859	-1043.47559	495.45435	-15.19527	-1428.52100	199.78374	20.49299
1008	8.392	753.94916	41.63115	1504.73853	-400.48395	290.09085	1290.51025	-1116.82727	296.60565	1329.97156	517.90161	387.29364	0.21069	-343.30527	151.71396	-5.35397	-1057.38062	494.97473	-15.14772	-1395.88086	202.97064	16.46034
1009	8.400	752.47986	43.21781	1506.78589	-398.77942	291.46362	1290.59070	-1115.05310	296.64569	1332.01440	505.40906	386.89023	-1.27304	-357.06644	151.28976	-5.41420	-1071.26257	494.45172	-15.12270	-1360.90442	205.61378	13.60456
1010	8.408	751.40051	44.54230	1508.43652	-397.01715	292.85498	1290.77161	-1113.23010	296.56653	1333.97412	491.47772	386.52344	-1.75564	-370.75589	150.70966	-5.46248	-1085.11035	493.85205	-15.12845	-1324.12634	207.56151	12.47573
1011	8.417	750.78943	45.58199	1509.67981	-395.24170	294.22787	1291.03125	-1111.40283	296.40622	1335.83093	477.29126	386.20065	-1.84979	-384.37009	149.91469	-5.49266	-1098.90454	493.23441	-15.13936	-1286.22595	208.89656	13.00018
1012	8.425	750.71265	46.32055	1510.50500	-393.50485	295.54211	1291.34998	-1109.62585	296.18939	1337.55505	463.44476	385.86334	-1.89874	-397.89371	149.03453	-5.52828	-1112.64587	492.65521	-15.14845	-1248.01074	209.82166	14.62334
1013	8.433	751.20319	46.75888	1510.90308	-391.85815	296.75629	1291.71301	-1107.96570	295.90405	1339.11377	449.87384	385.53149	-2.06088	-411.17722	148.20662	-5.58771	-1126.38501	492.13092	-15.14326	-1210.29126	210.50774	16.73252
1014	8.442	752.25195	46.93471	1510.87158	-390.34558	297.82782	1292.11658	-1106.49585	295.55896	1340.48254	436.34296	385.23047	-2.38224	-423.95743	147.34883	-5.61636	-1140.16650	491.65744	-15.09731	-1173.69824	211.08049	19.05626
1015	8.450	753.81372	46.91654	1510.41638	-389.00311	298.71851	1292.57263	-1105.27905	295.19269	1341.63489	422.75623	384.95209	-2.78414	-436.02402	146.21954	-5.45342	-1153.97461	491.22534	-15.02930	-1138.56152	211.65747	21.63634
1016	8.458	755.81830	46.76888	1509.54578	-387.86407	299.39996	1293.10437	-1104.34692	294.79175	1342.52112	409.10883	384.70276	-3.12797	-447.28616	144.74692	-4.92634	-1167.77283	490.86591	-14.98231	-1104.96289	212.29263	24.43717
1017	8.467	758.18396	46.52385	1508.26233	-386.96619	299.84174	1293.73401	-1103.70313	294.23444	1343.06885	395.42578	384.49149	-3.33876	-457.65048	143.16106	-3.95202	-1181.55127	490.60764	-14.96637	-1072.87195	212.91130	27.11606
1018	8.475	760.83081	46.18596	1506.56519	-386.35373	299.99170	1294.47473	-1103.35120	293.34662	1343.20581	381.74994	384.30499	-3.45183	-466.87784	141.73372	-2.49976	-1195.28931	490.36426	-14.97096	-1042.16870	213.30724	29.23507
1019	8.483	763.69092	45.75419	1504.45508	-386.06775	299.78583	1295.32520	-1103.32275	292.02798	1342.88721	368.11340	384.11975	-3.55954	-474.62314	140.45792	-0.45650	-1208.94409	490.02307	-14.96374	-1012.59888	213.19485	30.60978
1020	8.492	766.71222	45.23448	1501.93799	-386.12878	299.18793	1296.26843	-1103.68115	290.32990	1342.12207	354.52942	383.91150	-3.73571	-480.60599	138.90332	2.58816	-1222.51221	489.59439	-14.91057	-983.79565	212.33109	31.38843
1021	8.500	769.85779	44.64209	1499.02551	-386.52972	298.21429	1297.27344	-1104.49524	288.42358	1340.98193	341.01099	383.66388	-3.98506	-484.52652	136.30849	7.52461	-1236.04639	489.16629	-14.85026	-955.34839	210.62303	31.86369
1022	8.508	773.10254	43.99932	1495.73560	-387.25052	296.92200	1298.29578	-1105.80115	286.50201	1339.56726	327.56427	383.38483	-4.25368	-485.57388	132.06850	15.38764	-1249.59143	488.82251	-14.87091	-926.87048	208.14143	32.28502
1023	8.517	776.43457	43.32703	1492.08960	-388.27698	295.38693	1299.27673	-1107.57874	284.69055	1337.94629	314.17218	383.09692	-4.49924	-482.30649	126.38888	26.28592	-1263.13318	488.60031	-15.00310	-898.04871	205.00745	32.82981
1024	8.525	779.85425	42.63988	1488.11133	-389.60095	293.69000	1300.15222	-1109.75513	283.01648	1336.12598	300.80423	382.82043	-4.73293	-473.61630	120.32954	38.52510	-1276.63477	488.44250	-15.17401	-868.65399	201.18010	33.67003
1025	8.533	783.36218	41.95047	1483.82813	-391.20563	291.89987	1300.87903	-1112.22327	281.43616	1334.07458	287.43848	382.58536	-4.98150	-459.80606	115.02218	49.20259	-1290.10461	488.24786	-15.26218	-838.59143	196.44838	34.97815
1026	8.542	786.94519	41.27216	1479.27600	-393.05682	290.06403	1301.46008	-1114.86597	279.88397	1331.76233	274.07416	382.43054	-5.24015	-442.28775	110.88867	56.05053	-1303.56555	487.96603	-15.23579	-808.00293	190.70842	36.85590
1027	8.550	790.57587	40.61277	1474.49756	-395.10498	288.21249	1301.94202	-1117.57092	278.31030	1329.19080	260.72125	382.36621	-5.47664	-422.31216	107.56884	58.78656	-1316.98413	487.63184	-15.18620	-777.30273	184.09294	39.28743
1028	8.558	794.22137	39.96501	1469.53723	-397.28857	286.35275	1302.38611	-1120.23523	276.68848	1326.39392	247.38220	382.35022	-5.66949	-400.36862	104.37288	58.81626	-1330.30493	487.36908	-15.16382	-747.11597	176.83949	42.11700
1029	8.567	797.85242	39.30721	1464.44019	-399.53653	284.46542	1302.83875	-1122.76489	274.98898	1323.42188	234.05051	382.31134	-5.83464	-376.58615	100.80099	57.88528	-1343.53430	487.28934	-15.11856	-718.13281	169.19160	45.03769
1030	8.575	801.44934	38.61671	1459.25415	-401.77264	282.52292	1303.31860	-1125.06885	273.14905	1320.32507	220.71353	382.20856	-6.01153	-351.19070	96.84600	57.02412	-1356.76587	487.34662	-15.00692	-690.87823	161.37813	47.66684
1031	8.583	805.00507	37.88656	1454.02258	-403.92947	280.51089	1303.81580	-1127.05823	271.09222	1317.13977	207.36130	382.06342	-6.22320	-324.60605	92.90316	56.43319	-1370.08716	487.38678	-14.84634	-665.53912	153.58415	49.70313
1032	8.592	808.52258	37.12563	1448.77930	-405.96191	278.42737	1304.29919	-1128.67456	268.79102	1313.87915	193.99802	381.92621	-6.44333	-297.37668	89.43265	55.92104	-1383.48157	487.31863	-14.72456	-642.00232	145.97633	51.05066
1033	8.600	812.00793	36.33878	1443.55042	-407.84644	276.27597	1304.72827	-1129.91931	266.31201	1310.54443	180.62848	381.81836	-6.60966	-269.95474	86.74774	55.27646	-1396.91650	487.19058	-14.71661	-620.08362	138.75397	51.83109
1034	8.608	815.46265	35.51344	1438.35974	-409.57458	274.07028	1305.06653	-1130.84302	263.81342	1307.14600	167.23590	381.71414	-6.68140	-242.51035	85.00842	54.41166	-1410.44641	487.10950	-14.76627	-599.78577	132.12354	52.24738
1035	8.617	818.88000	34.62811	1433.22998	-411.15045	271.83969	1305.29419	-1131.50696	261.46130	1303.70874	153.77988	381.56995	-6.67883	-214.99576	84.22523	53.36990	-1424.12781	487.05737	-14.81316	-581.39001	126.25686	52.33420
1036	8.625	822.24548	33.66864	1428.18384	-412.58069	269.62891	1305.41284	-1131.95313	259.29706	1300.25464	140.22028	381.36896	-6.66898	-187.29861	84.24731	52.25870	-1437.91919	486.85190	-14.95124	-565.37097	121.24538	51.79774
1037	8.633	825.53821	32.63667	1423.24841	-413.86087	267.49234	1305.43823	-1132.19983	257.19946	1296.78210	126.54785	381.14365	-6.70588	-159.26334	84.86174	51.18113	-1451.71509	486.40839	-15.25601	-552.28870	117.01674	50.08582
1038	8.642	828.73608	31.54794	1418.45728	-414.97229	265.48410	1305.38867	-1132.25586	254.99088	1293.26880	112.78906	380.94006	-6.78394	-130.72635	85.92523	50.20593	-1465.45117	485.94119	-15.57069	-542.69269	113.33393	46.58588
1039	8.650	831.82263	30.42830	1413.85034	-415.88461	263.64667	1305.27710	-1132.13806	252.60297	1289.69385	98.98016	380.75839	-6.86445	-101.63517	87.33657	49.37178	-1479.17383	485.71600	-15.66602	-536.99261	109.91364	40.84988
1040	8.658	834.78772	29.31074	1409.47729	-416.55493	261.99918	1305.10803	-1131.87573	250.14581	1286.05188	85.14951	380.56104	-6.93089	-72.06284	88.94476	48.71153	-1492.99524	485.72687	-15.52930	-535.31500	106.54736	32.84140
1041	8.667	837.62207	28.23265	1405.39722	-416.92877	260.52930	1304.87878	-1131.49219	247.77380	1282.34717	71.33032	380.32510	-7.00218	-42.10618	90.61047	48.22915	-1506.96851	485.79160	-15.32244	-537.39282	103.23691	23.17214
1042	8.675	840.31415	27.22947	1401.67554	-416.95526	259.19662	1304.58093	-1130.98120	245.49225	1278.58997	57.56024	380.06412	-7.10929	-11.81059	92.29024	47.86162	-1521.02661	485.78671	-15.16861	-542.55396	100.33570	13.21201
1043	8.683	842.85028	26.32421	1398.38037	-416.60797	257.95386	1304.20508	-1130.31152	243.14461	1274.80322	43.85388	379.80780	-7.27019	18.85796	93.94405	47.52757	-1535.03687	485.65900	-15.10870	-549.99005	98.38849	4.79464
1044	8.692	845.21204	25.52126	1395.57837	-415.89240	256.77295	1303.74280	-1129.45569	240.56616	1271.03564	30.18555	379.55524	-7.47110	49.99398	95.43043	47.19236	-1548.91711	485.37784	-15.12031	-559.27307	97.59649	-0.69080
1045	8.700	847.36902	24.81129	1393.32837	-414.84216	255.64201	1303.18152	-1128.40283	237.70114	1267.36926	16.49164	379.27231	-7.65726	81.67098	96.57860	46.86454	-1562.69116	484.99960	-15.05231	-570.41846	97.54933	-3.20179
1046	8.708	849.27271	24.18207	1391.67908	-413.51697	254.53696	1302.49780	-1127.14697	234.59152	1263.92664	2.72382	378.94006	-7.78084	113.86047	97.32121	46.55978	-1576.34497	484.65753	-14.60426	-583.23108	97.62696	-3.85741
1047	8.717	850.86139	23.63038	1390.66833	-411.99838	253.41963	1301.66064	-1125.67920	231.30109	1260.86548	-11.08496	378.55957	-7.86342	146.43524	97.70757	46.28366	-1589.67969	484.37582	-13.45209	-596.97729	97.48949	-3.86860
1048	8.725	852.07343	23.16473	1390.31873	-410.36978	252.26694	1300.64099	-1124.00195	227.86530	1258.35437	-24.85828	378.12543	-7.96566	179.25687	97.82345	46.07938	-1602.44958	484.05035	-11.36010	-610.88678	97.12678	-3.86871
1049	8.733	852.86066	22.79145	1390.63452	-408.69220	251.08293	1299.42456	-1122.15381	224.34036	1256.53857	-38.54834	377.62439	-8.13643	212.25186	97.65267	46.12212	-1614.55908	483.75366	-8.14740	-624.60797	96.66163	-4.02344
1050	8.742	853.19928	22.50336	1391.60388	-406.99698	249.88380	1298.01953	-1120.21130	220.88182	1255.51062	-52.14093	377.07489	-8.39356	245.36218	96.98342	46.70360	-1626.01770	483.86844	-3.62540	-638.13257	96.19031	-4.32082
1051	8.750	853.09137	22.28932	1393.20313	-405.29248	248.68307	1296.45154	-1118.25427	217.67540	1255.29285	-65.64307	376.54956	-8.68829	278.38156	95.59547	48.02883	-1636.78674	484.66156	2.29056	-651.54822	95.73563	-4.70201
1052	8.758	852.55377	22.15043	1395.39880	-403.57867	247.48682	1294.75366	-1116.33679	214.81500	1255.84399	-79.06287	376.09122	-8.93149	310.84378	93.50542	50.03331	-1646.71948	485.80389	9.37915	-664.90283	95.26997	-5.10458
1053	8.767	851.60559	22.09667	1398.15015	-401.86642	246.29202	1292.96289	-1114.49255	212.33867	1257.08862	-92.39081	375.65063	-9.08324	342.04770	90.90855	52.38573	-1655.58496	486.63858	17.23627	-678.19116	94.73109	-5.47574
1054	8.775	850.26489	22.12773	1401.40588	-400.18671	245.08435	1291.12207	-1112.74829	210.30991	1258.94275	-105.62915	375.16565	-9.17121	371.23935	87.99426	54.58806	-1663.04309	486.84625	25.64162	-691.39063	94.06586	-5.77453
1055	8.783	848.55353	22.22719	1405.10156	-398.58145	243.84055	1289.27600	-1111.11938	208.79288	1261.32214	-118.81458	374.61481	-9.24808	397.97028	84.85236	56.16024	-1668.47607	486.49640	34.61393	-704.50574	93.29995	-5.99756
1056	8.792	846.50104	22.37917	1409.16650	-397.08521	242.53629	1287.46362	-1109.60254	207.79968	1264.14001	-131.99219	373.98169	-9.36748	422.35556	81.47055	56.88798	-1670.85083	485.60507	44.12766	-717.57056	92.52257	-6.18803
1057	8.800	844.14545	22.57948	1413.53271	-395.70621	241.16016	1285.71252	-1108.17725	207.26871	1267.30042	-145.18341	373.26855	-9.56081	444.92081	77.80403	56.87976	-1668.91113	483.99173	53.85341	-730.61853	91.79917	-6.38506
1058	8.808	841.53101	22.82787	1418.13464	-394.41687	239.73340	1284.03784	-1106.81079	207.05884	1270.69788	-158.38885	372.53217	-9.80623	466.16898	73.81976	56.34726	-1661.77783	481.61981	63.11295	-743.68500	91.13454	-6.57812
1059	8.817	838.70471	23.11872	1422.90515	-393.16476	238.30667	1282.44617	-1105.46191	206.97961	1274.24524	-171.61578	371.84668	-10.03758	486.21390	69.50488	55.34288	-1649.64722	478.88052	71.06798	-756.81067	90.51746	-6.72178
1060	8.825	835.71301	23.43899	1427.77344	-391.89407	236.92113	1280.94385	-1104.08679	206.85954	1277.90796	-184.87732	371.25836	-10.19436	504.73636	64.90221	53.67686	-1633.99890	476.19235	77.04388	-770.01068	89.96045	-6.77855
1061	8.833	832.60120	23.77062	1432.66760	-390.56458	235.57727	1279.54236	-1102.64111	206.59991	1281.70300	-198.17450	370.77579	-10.26237	521.25958	60.10710	51.06884	-1616.94653	473.34009	80.86060	-783.26050	89.47712	-6.75827
1062	8.842	829.41357	24.09969	1437.51770	-389.16217	234.22900	1278.26428	-1101.07983	206.17274	1285.65955	-211.50928	370.36237	-10.28364	535.47321	55.21947	47.40033	-1600.14441	469.62045	83.01815	-796.52344	89.05612	-6.71508
1063	8.850	826.19385	24.42883	1442.25806	-387.69427	232.78259	1277.14905	-1099.37671	205.58519	1289.78040	-224.89905	369.96545	-10.32368	547.36890	50.27308	42.86754	-1584.11499	464.62158	84.38935	-809.79572	88.67309	-6.68904
1064	8.858	822.98669	24.77768	1446.83032	-386.16876	231.11490	1276.24463	-1097.53662	204.86438	1294.03357	-238.35767	369.57275	-10.40852	557.14777	45.13936	37.92838	-1568.36853	458.54669	85.41147	-823.11884	88.30313	-6.67816
1065	8.867	819.83777	25.16558	1451.18396	-384.57712	229.11340	1275.58630	-1095.57178	204.06264	1298.36353	-251.87555	369.21411	-10.50760	564.97186	39.58775	33.02519	-1552.00916	451.91602	85.67363	-836.54956	87.92719	-6.66507
1066	8.875	816.79077	25.59655	1455.27515	-382.89688	226.70325	1275.18677	-1093.48096	203.23212	1302.70850	-265.43622	368.90982	-10.57815	570.71368	33.55344	28.24541	-1534.31714	445.18250	84.44992	-850.11829	87.54288	-6.63438
1067	8.883	813.88800	26.06187	1459.06702	-381.10373	223.86224	1275.03931	-1091.26257	202.38602	1307.01648	-279.04858	368.61755	-10.60268	573.93298	27.25776	23.30160	-1514.98071	438.50174	81.44107	-863.80219	87.16200	-6.58377
1068	8.892	811.17609	26.54934	1462.52954	-379.17807	220.63290	1275.12317	-1088.93115	201.51868	1311.25415	-292.74353	368.25040	-10.59138	574.12079	21.04156	17.97696	-1494.00488	431.69135	76.94345	-877.54639	86.79902	-6.53821
1069	8.900	808.70923	27.04889	1465.63928	-377.10620	217.10593	1275.40991	-1086.51514	200.65195	1315.40759	-306.53259	367.77368	-10.56202	570.97839	15.29605	12.64236	-1471.51038	424.46155	71.57095	-891.31702	86.45221	-6.52095
1070	8.908	806.54358	27.55387	1468.37891	-374.87817	213.38733	1275.86902	-1084.04419	199.83273	1319.47546	-320.38214	367.23431	-10.52528	564.52448	10.58456	8.21718	-1447.63745	416.81476	65.99175	-905.11890	86.08926	-6.51117
1071	8.917	804.73199	28.05338	1470.73511	-372.48694	209.58966	1276.47168	-1081.54138	199.10533	1323.46069	-334.24847	366.70703	-10.48835	555.02051	7.47167	5.40204	-1422.46167	409.14780	60.76583	-918.96533	85.68874	-6.47548
1072	8.925	803.32880	28.52156	1472.69470	-369.93509	205.83105	1277.19690	-1079.02649	198.49086	1327.35986	-348.12543	366.26575	-10.45251	543.00220	6.00519	4.06777	-1395.78748	401.97815	56.23937	-932.85443	85.28593	-6.42653
1073	8.933	802.39319	28.92281	1474.24268	-367.24698	202.21176	1278.03992	-1076.52637	197.96623	1331.15649	-362.01031	365.94763	-10.40899	529.42255	5.56220	3.58675	-1367.25000	395.58261	52.56812	-946.76935	84.92914	-6.40574
1074	8.942	801.98132	29.23097	1475.36743	-364.47791	198.78809	1279.00610	-1074.07922	197.46790	1334.81995	-375.84735	365.72247	-10.34312	515.35828	5.37787	3.44094	-1336.82031	389.69730	49.79529	-960.67712	84.62000	-6.42523
1075	8.950	802.13062	29.44234	1476.06421	-361.71521	195.57330	1280.09875	-1071.73462	196.92346	1338.30872	-389.54504	365.54276	-10.22406	501.43198	5.09016	3.34334	-1304.85522	383.81253	48.00968	-974.54358	84.32603	-6.43940
1076	8.958	802.84857	29.57499	1476.33533	-359.06860	192.56076	1281.31567	-1069.54749	196.27579	1341.57776	-402.98083	365.38416	-9.98641	487.71469	4.68500	3.15290	-1271.62476	377.88455	47.49541	-988.36267	84.01148	-6.37643
1077	8.967	804.10956	29.66557	1476.18579	-356.64954	189.74220	1282.65063	-1067.57178	195.49597	1344.58484	-415.95251	365.23248	-9.51489	474.07944	4.17297	2.87172	-1237.24365	372.30652	48.51521	-1002.13977	83.64502	-6.22446
1078	8.975	805.86108	29.76262	1475.61987	-354.55405	187.10913	1284.09631	-1065.85925	194.59061	1347.29004	-428.21094	365.09668	-8.65179	460.45529	3.56192	2.57399	-1202.03809	367.29044	50.90726	-1015.84766	83.21288	-6.06707
1079	8.983	808.03589	29.90820	1474.64270	-352.85867	184.65079	1285.64978	-1064.46265	193.59622	1349.65771	-439.55969	365.00092	-7.24803	446.84616	2.95588	2.29959	-1166.73755	362.67520	53.98624	-1029.44116	82.72340	-5.99698
1080	8.992	810.56256	30.12627	1473.26208	-351.61816	182.36104	1287.31335	-1063.44141	192.56955	1351.65771	-449.83667	364.94049	-5.19540	433.27762	2.43358	2.06428	-1132.33032	358.17581	56.83288	-1042.92932	82.18870	-6.01553
1081	9.000	813.37378	30.42887	1471.48779	-350.85953	180.25272	1289.08398	-1062.86914	191.58057	1353.26514	-458.81580	364.90338	-2.39222	419.76831	1.93759	1.87920	-1099.66333	353.59689	58.77361	-1056.38843	81.64083	-6.04365
1082	9.008	816.41290	30.81772	1469.33252	-350.58075	178.36435	1290.94324	-1062.82910	190.69705	1354.45984	-466.24121	364.89966	1.33521	406.33005	1.40822	1.69980	-1069.01782	348.88535	59.73621	-1069.88135	81.14978	-6.00088
1083	9.017	819.63135	31.27971	1466.81189	-350.75674	176.73972	1292.85535	-1063.38428	189.95703	1355.23010	-471.92981	364.90814	6.35874	392.96475	0.89448	1.43730	-1040.02673	344.09042	60.16290	-1083.41357	80.77366	-5.87003
1084	9.025	822.98285	31.79024	1463.94568	-351.34912	175.39069	1294.77258	-1064.54028	189.35214	1355.57043	-475.53406	364.89178	13.33633	379.66815	0.46505	1.05768	-1011.96338	339.32593	60.53275	-1096.95850	80.50650	-5.72967
1085	9.033	826.42621	32.31891	1460.75977	-352.31744	174.28134	1296.64307	-1066.23608	188.84514	1355.47607	-475.99243	364.91388	22.91585	366.43240	0.10355	0.63119	-984.09784	334.80872	61.00067	-1110.45105	80.27447	-5.70698
1086	9.042	829.93188	32.83259	1457.28699	-353.62222	173.34702	1298.41821	-1068.37073	188.39983	1354.94348	-471.63293	365.09164	34.96712	353.22910	-0.31244	0.28875	-955.89362	330.86279	61.46744	-1123.81323	79.98343	-5.86327
1087	9.050	833.47968	33.30188	1453.56421	-355.21799	172.52361	1300.06567	-1070.83911	187.98221	1353.97253	-461.38367	365.39804	48.09531	340.03265	-0.91252	0.12537	-927.06421	327.75278	61.81927	-1137.03979	79.56585	-6.11860
1088	9.058	837.04913	33.71475	1449.62500	-357.04901	171.76030	1301.57922	-1073.54883	187.54492	1352.56165	-445.85583	365.63245	60.16917	326.85672	-1.65745	0.10864	-897.60376	325.54672	62.06796	-1150.20544	78.98294	-6.29832
1089	9.067	840.61523	34.08512	1445.49451	-359.05368	171.01892	1302.97754	-1076.42236	187.03876	1350.70520	-427.01746	365.57886	69.49389	313.71329	-2.36567	0.10830	-867.79016	324.18414	62.37438	-1163.39063	78.26615	-6.29725
1090	9.075	844.15332	34.44075	1441.19434	-361.17236	170.27731	1304.29224	-1079.39124	186.44867	1348.40625	-406.82129	365.12369	75.63203	300.55994	-2.93239	0.03320	-838.07776	323.54834	62.93225	-1176.62793	77.53661	-6.18354
1091	9.083	847.64374	34.80340	1436.75098	-363.35574	169.53784	1305.55310	-1082.38696	185.81461	1345.69519	-386.13647	364.26379	79.30806	287.32101	-3.40138	-0.11402	-808.93695	323.46484	63.79411	-1189.89282	76.90813	-6.10227
1092	9.092	851.07074	35.18280	1432.19751	-365.57190	168.82077	1306.77429	-1085.34265	185.21127	1342.63318	-364.79889	363.04520	81.62524	273.96078	-3.85219	-0.29760	-780.75256	323.75928	64.80807	-1203.14185	76.40752	-6.11917
1093	9.100	854.42017	35.58263	1427.57214	-367.80475	168.13571	1307.95056	-1088.20264	184.69887	1339.29724	-342.36957	361.42285	83.29504	260.52557	-4.30053	-0.49489	-753.79224	324.29031	65.65446	-1216.37549	75.98112	-6.18251
1094	9.108	857.67950	36.00921	1422.91833	-370.04266	167.46150	1309.06702	-1090.92456	184.28844	1335.76355	-318.69861	359.17792	84.45403	247.09830	-4.70190	-0.69736	-728.21753	324.84683	65.93991	-1229.65051	75.55345	-6.20919
1095	9.117	860.84021	36.47617	1418.28345	-372.27045	166.76038	1310.10620	-1093.47424	183.93755	1332.09668	-293.99792	356.04901	85.01576	233.72958	-5.03720	-0.89074	-704.12726	325.15906	65.40139	-1243.01538	75.09669	-6.18236
1096	9.125	863.90106	36.99986	1413.71130	-374.47290	166.00348	1311.05176	-1095.82129	183.56511	1328.34753	-268.67749	351.89014	85.00726	220.41330	-5.36384	-1.03862	-681.61078	325.09796	64.06926	-1256.45837	74.63263	-6.15197
1097	9.133	866.86713	37.58896	1409.23547	-376.63965	165.17441	1311.89514	-1097.94336	183.07359	1324.55884	-243.13782	346.66794	84.59380	207.10291	-5.75278	-1.11833	-660.76587	324.65320	62.13346	-1269.93408	74.18652	-6.16787
1098	9.142	869.74249	38.23654	1404.88318	-378.76013	164.26016	1312.63525	-1099.82788	182.38956	1320.76709	-217.59497	340.41345	83.97866	193.75461	-6.20621	-1.17134	-641.70593	323.72189	59.67857	-1283.43054	73.76563	-6.24161
1099	9.150	872.52600	38.91958	1400.68237	-380.81216	163.24753	1313.27209	-1101.47021	181.52408	1317.00256	-192.05566	333.23932	83.34663	180.35486	-6.67513	-1.26597	-624.58966	322.14212	56.60075	-1296.98889	73.36479	-6.35530
1100	9.158	875.21021	39.61473	1396.66809	-382.75940	162.12729	1313.80664	-1102.87219	180.57449	1313.28967	-166.43805	325.36200	82.82123	166.89780	-7.12782	-1.40806	-609.62054	319.87350	52.64825	-1310.64563	72.97651	-6.48209
1101	9.167	877.77765	40.31899	1392.88269	-384.55811	160.90411	1314.24316	-1104.04395	179.64087	1309.64978	-140.67706	317.02475	82.41663	153.35229	-7.55881	-1.53778	-597.03955	317.12314	47.49257	-1324.37793	72.59070	-6.58543
1102	9.175	880.20691	41.04255	1389.37219	-386.16766	159.60019	1314.58423	-1104.99878	178.76262	1306.10156	-114.72931	308.39139	82.03811	139.67657	-7.97830	-1.61052	-587.19958	314.40668	40.89449	-1338.14734	72.20023	-6.62758
1103	9.183	882.48419	41.78801	1386.18188	-387.55792	158.24776	1314.82507	-1105.74500	177.92964	1302.65979	-88.53430	299.55066	81.53815	125.86806	-8.40355	-1.64824	-580.62439	312.29385	32.83849	-1351.96045	71.81912	-6.61681
1104	9.192	884.59912	42.55407	1383.35596	-388.70944	156.87869	1314.95544	-1106.27905	177.12773	1299.33447	-62.00629	290.58502	80.77251	111.98641	-8.81692	-1.70839	-577.85437	310.99237	23.51785	-1365.83582	71.46069	-6.61096
1105	9.200	886.53400	43.34364	1380.93408	-389.61163	155.51691	1314.96399	-1106.58423	176.37302	1296.13293	-35.06488	281.61804	79.64596	98.11578	-9.19919	-1.81082	-579.14258	310.35590	13.37262	-1379.74377	71.10463	-6.64665
1106	9.208	888.26666	44.15519	1378.94995	-390.26218	154.17555	1314.83923	-1106.64282	175.71515	1293.06042	-7.66168	272.82138	78.13197	84.29586	-9.59097	-1.93359	-584.25830	310.15976	3.31893	-1393.62000	70.72173	-6.70005
1107	9.217	889.77710	44.98106	1377.43420	-390.66089	152.85956	1314.56970	-1106.44617	175.21368	1290.11902	20.22412	264.36090	76.23978	70.50701	-10.00571	-2.08491	-592.46301	310.12421	-5.15002	-1407.43420	70.30875	-6.73172
1108	9.225	891.04639	45.81863	1376.41492	-390.80658	151.56799	1314.14612	-1105.99036	174.91315	1287.31421	48.60034	256.32642	73.98006	56.72268	-10.35457	-2.30950	-602.63501	309.85947	-10.61876	-1421.21594	69.88314	-6.74313
1109	9.233	892.05414	46.67012	1375.91541	-390.70416	150.29004	1313.56226	-1105.27393	174.83658	1284.66553	77.44843	248.75562	71.37160	42.94271	-10.56360	-2.60963	-613.78546	309.12457	-12.95175	-1434.99890	69.45236	-6.76885
1110	9.242	892.78320	47.52991	1375.94617	-390.36734	149.00327	1312.80896	-1104.30188	174.98904	1282.21790	106.71213	241.72603	68.46723	29.18417	-10.71036	-2.91951	-625.66791	308.12427	-13.44794	-1448.77063	69.00101	-6.83315
1111	9.250	893.22449	48.37801	1376.50098	-389.81531	147.69029	1311.87085	-1103.09265	175.34985	1280.04846	136.33820	235.35275	65.37383	15.46749	-10.97170	-3.17174	-638.46216	307.30371	-13.50740	-1462.49146	68.51915	-6.93159
1112	9.258	893.37311	49.18945	1377.56201	-389.07117	146.36404	1310.73035	-1101.68164	175.85442	1278.25671	166.31567	229.69508	62.24557	1.80917	-11.43321	-3.35140	-651.97302	306.83160	-13.67325	-1476.10229	68.00408	-7.01138
1113	9.267	893.22272	49.95439	1379.11035	-388.16315	145.06567	1309.37073	-1100.12000	176.39066	1276.93274	196.65845	224.72821	59.23335	-11.79014	-12.00162	-3.48462	-665.70764	306.49783	-13.93909	-1489.46570	67.42645	-6.93745
1114	9.275	892.76160	50.69137	1381.12671	-387.12665	143.83188	1307.78613	-1098.47559	176.81754	1276.13513	227.34329	220.39294	56.43731	-25.35319	-12.52675	-3.60229	-679.37683	306.07623	-14.27281	-1502.35229	66.73767	-6.52185
1115	9.283	891.97418	51.44270	1383.58838	-386.00851	142.67934	1305.99536	-1096.82996	176.98737	1275.88550	258.23560	216.63985	53.91626	-38.89671	-12.95407	-3.72256	-692.91400	305.56339	-14.70520	-1514.54639	65.91917	-5.62118
1116	9.292	890.84778	52.25278	1386.46631	-384.86346	141.62192	1304.04321	-1095.25989	176.76880	1276.16748	289.05225	213.46429	51.70094	-52.40018	-13.32274	-3.86427	-706.30725	305.11200	-15.21818	-1525.95667	65.03136	-4.18858
1117	9.300	889.38080	53.14471	1389.72729	-383.73648	140.67700	1301.98645	-1093.82471	176.06203	1276.92773	319.37079	210.93578	49.76249	-65.83140	-13.66068	-4.03741	-719.55750	304.88742	-15.70723	-1536.62195	64.21050	-2.24387
1118	9.308	887.58490	54.11626	1393.33838	-382.65024	139.85275	1299.88159	-1092.56653	174.79553	1278.09253	348.67419	209.18411	47.98263	-79.17948	-13.94691	-4.21214	-732.68378	305.03842	-16.00883	-1546.59790	63.53360	0.17106
1119	9.317	885.48059	55.15179	1397.26904	-381.61490	139.14610	1297.78210	-1091.50610	172.93906	1279.58875	376.48096	208.34613	46.17921	-92.45231	-14.16003	-4.35564	-745.73163	305.67126	-15.97309	-1555.77136	62.84368	3.00527
1120	9.325	883.09528	56.24178	1401.48792	-380.64319	138.54071	1295.73755	-1090.63696	170.54666	1281.35486	402.53668	208.50661	44.19497	-105.67936	-14.30287	-4.48604	-758.76959	306.64066	-15.64646	-1563.81201	61.84506	6.12125
1121	9.333	880.46204	57.40286	1405.95508	-379.74911	137.99245	1293.78918	-1089.92468	167.77228	1283.34277	426.89191	209.62419	41.96674	-118.92057	-14.38570	-4.64372	-771.86743	307.51569	-15.31931	-1570.32898	60.43281	9.17902
1122	9.342	877.61243	58.67581	1410.61658	-378.93701	137.43622	1291.96448	-1089.31079	164.82922	1285.51831	449.74780	211.48842	39.49273	-132.22433	-14.42286	-4.83704	-785.06799	307.91156	-15.28108	-1574.96680	58.77831	11.73488
1123	9.350	874.56952	60.10946	1415.40503	-378.19888	136.82663	1290.27808	-1088.71851	161.92630	1287.85498	471.20557	213.84586	36.77264	-145.56967	-14.45432	-5.03356	-798.36938	307.67365	-15.63430	-1577.43701	57.13827	13.57346
1124	9.358	871.34979	61.75398	1420.25098	-377.51886	136.16772	1288.73877	-1088.06726	159.20590	1290.32104	491.13446	216.60081	33.79888	-158.90231	-14.53457	-5.19613	-811.72583	306.84766	-16.29978	-1577.65125	55.80913	14.96163
1125	9.367	867.97345	63.64902	1425.09460	-376.87094	135.50032	1287.35791	-1087.29907	156.72089	1292.88086	509.21143	219.83473	30.57791	-172.21597	-14.68174	-5.33072	-825.07446	305.73230	-17.03481	-1575.71631	55.18011	16.56713
1126	9.375	864.47888	65.78739	1429.89734	-376.21658	134.87283	1286.15051	-1086.39673	154.47990	1295.51465	525.09253	223.66640	27.17636	-185.53299	-14.87332	-5.47979	-838.38965	304.72983	-17.57513	-1571.64087	55.52402	18.98896
1127	9.383	860.93097	68.08382	1434.64856	-375.51215	134.32520	1285.13184	-1085.36963	152.50520	1298.22656	538.59833	228.13858	23.77408	-198.84573	-15.09015	-5.65483	-851.70593	304.02948	-17.84274	-1565.09082	56.67553	22.21554
1128	9.392	857.40808	70.40651	1439.35327	-374.71878	133.88846	1284.30908	-1084.23157	150.84378	1301.03491	549.73273	233.20010	20.63843	-212.15140	-15.33789	-5.81638	-865.07477	303.67224	-17.86694	-1555.54187	58.10387	25.52622
1129	9.400	853.97522	72.65427	1444.00000	-373.80377	133.59943	1283.67725	-1082.99487	149.53909	1303.96313	558.50702	238.75087	17.96670	-225.49893	-15.63367	-5.93873	-878.52594	303.75037	-17.59947	-1542.69067	59.36655	27.90458
1130	9.408	850.67273	74.78629	1448.54578	-372.73569	133.51566	1283.21960	-1081.66504	148.58929	1307.03052	564.72296	244.67163	15.68299	-238.94931	-15.99470	-6.02565	-892.06396	304.22083	-17.02425	-1526.61438	60.34754	28.55051
1131	9.417	847.52533	76.79286	1452.92969	-371.49097	133.70151	1282.91663	-1080.23303	147.93658	1310.23071	567.88464	250.78416	13.36141	-252.51962	-16.42537	-6.06358	-905.67676	304.69626	-16.35767	-1507.52490	61.06883	27.16895
1132	9.425	844.55560	78.67043	1457.09534	-370.07230	134.19316	1282.76270	-1078.68506	147.49176	1313.52295	567.36194	256.74506	10.42755	-266.18008	-16.86625	-6.05026	-919.35449	304.70816	-15.94526	-1485.53833	61.52576	24.02555
1133	9.433	841.79193	80.41991	1460.99963	-368.50949	134.98138	1282.77100	-1077.02966	147.14014	1316.84753	562.84985	261.94449	6.65816	-279.88773	-17.21220	-6.03026	-933.10352	304.08444	-15.99458	-1460.72986	61.73848	19.84709
1134	9.442	839.26990	82.04830	1464.61243	-366.83594	136.01779	1282.95227	-1075.30627	146.74051	1320.14624	554.86755	265.62616	2.59164	-293.61478	-17.43565	-6.02738	-946.93036	302.96997	-16.46199	-1433.32141	61.72686	15.60599
1135	9.450	837.02667	83.56114	1467.91296	-365.07040	137.22408	1283.29944	-1073.56323	146.16594	1323.37793	544.62354	267.36392	-0.75726	-307.34763	-17.60108	-6.01818	-960.80786	301.69275	-17.08373	-1403.85986	61.40331	12.23655
1136	9.458	835.09808	84.95685	1470.88745	-363.21960	138.50618	1283.79297	-1071.83423	145.35660	1326.52502	533.08167	267.49493	-2.73608	-321.10117	-17.76841	-5.99709	-974.69080	300.63522	-17.53828	-1373.31531	60.63229	10.36418
1137	9.467	833.52191	86.23338	1473.52612	-361.29297	139.77878	1284.40942	-1070.13586	144.32846	1329.58167	520.45477	266.90164	-3.49700	-334.90652	-17.98339	-5.97749	-988.55725	300.04678	-17.65927	-1342.87598	59.39087	10.14498
1138	9.475	832.33978	87.39539	1475.82117	-359.31738	140.98215	1285.12793	-1068.47144	143.14366	1332.53345	506.85559	266.30652	-3.64001	-348.71390	-18.32129	-5.95236	-1002.38092	299.89139	-17.48598	-1313.29236	57.81329	11.26762
1139	9.483	831.59302	88.45513	1477.76208	-357.34174	142.07906	1285.93359	-1066.83521	141.88168	1335.35242	492.81830	265.89911	-3.65618	-362.33450	-18.87792	-5.89219	-1016.13000	299.83102	-17.21016	-1284.31543	56.11116	13.14155
1140	9.492	831.31122	89.42617	1479.33423	-355.42892	143.04520	1286.81702	-1065.22070	140.61691	1338.01160	478.87378	265.57278	-3.74542	-375.50290	-19.73662	-5.70755	-1029.84644	299.48892	-17.05293	-1254.95325	54.49094	15.21709
1141	9.500	831.49792	90.31149	1480.51941	-353.64294	143.86502	1287.77234	-1063.63574	139.39384	1340.49866	465.13220	265.25446	-3.93237	-387.96201	-20.93118	-5.22120	-1043.61707	298.82739	-17.06761	-1224.28064	53.08911	17.22929
1142	9.508	832.12543	91.09918	1481.30054	-352.03912	144.53242	1288.79358	-1062.11938	138.21527	1342.81433	451.46405	264.94382	-4.17929	-399.51114	-22.40360	-4.24974	-1057.43140	298.13034	-17.13099	-1192.02966	51.90636	19.21440
1143	9.517	833.14392	91.76894	1481.66650	-350.66101	145.05092	1289.87561	-1060.74390	137.05920	1344.95789	437.78601	264.63293	-4.42871	-409.97348	-24.00302	-2.68939	-1071.18127	297.61890	-17.14977	-1158.71497	50.82681	21.35232
1144	9.525	834.49408	92.30098	1481.61072	-349.54126	145.42305	1291.01160	-1059.60034	135.91132	1346.91467	424.10840	264.31754	-4.63828	-419.08817	-25.54759	-0.48466	-1084.81543	297.26367	-17.13313	-1125.41003	49.69739	23.78292
1145	9.533	836.11182	92.68707	1481.12927	-348.70349	145.63672	1292.18750	-1058.78918	134.78003	1348.65039	410.47858	264.03409	-4.80416	-426.49588	-26.95555	2.48756	-1098.39624	296.96176	-17.07513	-1093.27612	48.33241	26.49199
1146	9.542	837.92902	92.94012	1480.21960	-348.16241	145.66827	1293.38025	-1058.41553	133.68074	1350.10339	396.94220	263.82019	-4.95507	-431.90140	-28.40703	6.55624	-1111.99573	296.67548	-16.94457	-1063.00879	46.54720	29.27251
1147	9.550	839.87939	93.09286	1478.88245	-347.92468	145.49585	1294.55847	-1058.58264	132.60336	1351.19556	383.51172	263.65161	-5.13143	-435.11832	-30.34487	12.33164	-1125.60059	296.35971	-16.79642	-1034.52539	44.35863	31.78368
1148	9.558	841.90747	93.18727	1477.12537	-347.99161	145.10379	1295.68604	-1059.36462	131.49643	1351.85974	370.15485	263.46231	-5.35559	-435.69388	-33.16522	20.48964	-1139.14319	295.95627	-16.75745	-1007.09705	42.09624	33.72293
1149	9.567	843.97559	93.26328	1474.96411	-348.36356	144.48711	1296.72986	-1060.75696	130.29710	1352.05371	356.82513	263.23218	-5.61685	-432.59836	-36.81502	31.11069	-1152.59021	295.50854	-16.88928	-979.76831	40.10848	35.02869
1150	9.575	846.06433	93.34973	1472.42383	-349.04391	143.66246	1297.67139	-1062.66760	128.96353	1351.75208	343.49194	263.00900	-5.88709	-424.78708	-40.79780	43.05905	-1165.97229	295.14471	-17.11983	-951.77600	38.33429	35.96042
1151	9.583	848.16681	93.46315	1469.53455	-350.04193	142.66904	1298.51123	-1064.97681	127.46191	1350.94824	330.14099	262.83478	-6.13044	-412.19675	-44.65907	54.25563	-1179.34448	294.92615	-17.31046	-922.81384	36.33004	36.93467
1152	9.592	850.27893	93.61569	1466.33167	-351.36755	141.55423	1299.26941	-1067.58276	125.77045	1349.67029	316.77637	262.69354	-6.31712	-395.84744	-48.31478	62.81975	-1192.72302	294.78336	-17.36934	-893.06891	33.68276	38.25002
1153	9.600	852.39471	93.81880	1462.85876	-353.02039	140.36191	1299.98352	-1070.40503	123.92004	1347.98743	303.42169	262.53922	-6.45918	-376.92862	-51.90101	68.05814	-1206.09045	294.59692	-17.31318	-863.01404	30.23821	39.96016
1154	9.608	854.50763	94.08157	1459.16638	-354.97931	139.12988	1300.70374	-1073.38293	121.98618	1345.97754	290.09845	262.34277	-6.60513	-356.10477	-55.53544	70.51424	-1219.46326	294.31207	-17.25014	-833.14880	26.04939	41.92023
1155	9.617	856.60864	94.41026	1455.30652	-357.19397	137.88721	1301.47168	-1076.46899	120.02953	1343.69165	276.80383	262.10669	-6.79172	-333.63174	-59.21201	71.23013	-1232.87939	293.97885	-17.28907	-803.87598	21.26614	43.90994
1156	9.625	858.68469	94.80161	1451.33032	-359.58484	136.65497	1302.29688	-1079.61523	118.06594	1341.15723	263.50732	261.86145	-7.02033	-309.69217	-62.72652	71.01350	-1246.32336	293.68240	-17.44678	-775.47815	16.04278	45.75735
1157	9.633	860.72119	95.23986	1447.28540	-362.06409	135.44843	1303.15210	-1082.76208	116.08464	1338.39563	250.18060	261.63596	-7.26662	-284.51712	-65.68534	70.28601	-1259.74304	293.43997	-17.64550	-748.12775	10.50363	47.37653
1158	9.642	862.70441	95.71416	1443.21021	-364.56720	134.26166	1303.99438	-1085.83386	114.07874	1335.42554	236.83069	261.41956	-7.50314	-258.43295	-67.71221	69.31055	-1273.11646	293.17923	-17.79661	-721.92126	4.75833	48.71524
1159	9.650	864.62689	96.23149	1439.12756	-367.06433	133.05882	1304.78845	-1088.74463	112.06612	1332.26392	223.48480	261.18985	-7.71366	-231.88419	-68.65985	68.28542	-1286.45227	292.86951	-17.86397	-696.92798	-1.09788	49.70175
1160	9.658	866.49176	96.79804	1435.04761	-369.54599	131.80522	1305.51624	-1091.40967	110.08348	1328.93713	210.15845	260.95300	-7.88302	-205.31149	-68.56443	67.26306	-1299.77124	292.65271	-17.84514	-673.24512	-7.00895	50.25623
1161	9.667	868.30933	97.39273	1430.97754	-372.00290	130.50092	1306.17163	-1093.76282	108.14895	1325.48242	196.83853	260.71982	-7.99261	-178.94736	-67.48437	66.18856	-1313.11768	292.67108	-17.76865	-651.00146	-12.93578	50.33287
1162	9.675	870.08887	97.96967	1426.93091	-374.41638	129.17694	1306.75439	-1095.77100	106.23480	1321.93079	183.47519	260.48944	-8.04287	-152.75162	-65.44273	65.03018	-1326.55518	292.79529	-17.70807	-630.28912	-18.80266	49.93598
1163	9.683	871.83319	98.48538	1422.93066	-376.75671	127.87671	1307.26611	-1097.43970	104.28993	1318.29761	170.00677	260.27304	-8.06746	-126.51048	-62.44328	63.80078	-1340.12451	292.73801	-17.71403	-611.14270	-24.53390	49.10242
1164	9.692	873.53528	98.91772	1419.00586	-378.98462	126.64325	1307.70691	-1098.79529	102.28682	1314.59229	156.41580	260.08786	-8.10726	-99.97318	-58.49937	62.52457	-1353.79248	292.38690	-17.76651	-593.63879	-30.10951	47.83837
1165	9.700	875.17883	99.25903	1415.19177	-381.05411	125.51159	1308.07019	-1099.86938	100.22871	1310.82153	142.74429	259.92084	-8.16770	-72.98405	-53.65669	61.23629	-1367.49219	291.85428	-17.83563	-578.03369	-35.51652	46.02596
1166	9.708	876.74445	99.50113	1411.53174	-382.91510	124.50681	1308.34167	-1100.69312	98.11654	1306.98364	129.04422	259.72614	-8.22209	-45.54826	-48.02029	59.98990	-1381.22632	291.29047	-17.93796	-564.76978	-40.70558	43.36427
1167	9.717	878.21619	99.63516	1408.07776	-384.52121	123.63783	1308.49792	-1101.28577	95.93498	1303.07495	115.33386	259.46448	-8.25574	-17.77158	-41.78837	58.86037	-1395.05200	290.80481	-18.09705	-554.33307	-45.63622	39.40311
1168	9.725	879.58356	99.66947	1404.88513	-385.83673	122.89014	1308.51538	-1101.65112	93.66118	1299.10950	101.60550	259.14072	-8.27816	10.25405	-35.20734	57.89472	-1408.95374	290.47989	-18.26836	-547.11621	-50.32678	33.72207
1169	9.733	880.83783	99.64462	1402.01050	-386.82886	122.23385	1308.38379	-1101.79468	91.27083	1295.11804	87.84723	258.79559	-8.30456	38.51211	-28.43141	57.04057	-1422.82275	290.35910	-18.34847	-543.30511	-54.83451	26.23760
1170	9.742	881.96667	99.61913	1399.51208	-387.46243	121.63500	1308.10889	-1101.72888	88.75765	1291.13208	74.04840	258.46722	-8.34833	67.03902	-21.47148	56.18817	-1436.57935	290.44394	-18.24040	-542.75360	-59.13976	17.51407
1171	9.750	882.95068	99.63667	1397.45068	-387.71365	121.05368	1307.70117	-1101.46741	86.15696	1287.18726	60.20660	258.16492	-8.42050	95.88522	-14.31968	55.28423	-1450.22852	290.66327	-17.91019	-544.95801	-63.00246	8.87114
1172	9.758	883.76166	99.70832	1395.88611	-387.58102	120.44974	1307.16150	-1101.02136	83.52563	1283.33496	46.34650	257.86487	-8.52708	125.09487	-7.03843	54.34620	-1463.82910	290.82556	-17.46607	-549.35645	-66.00387	1.94267
1173	9.767	884.36707	99.81746	1394.86975	-387.08704	119.80489	1306.47241	-1100.40381	80.89301	1279.63562	32.51270	257.53134	-8.66616	154.69333	0.24338	53.41702	-1477.45801	290.75873	-17.10402	-555.90698	-67.86041	-2.31247
1174	9.775	884.73901	99.93427	1394.43872	-386.28204	119.13390	1305.60376	-1099.63269	78.24120	1276.15991	18.72235	257.15567	-8.82159	184.69424	7.28162	52.58025	-1491.12915	290.50861	-16.91747	-565.08643	-68.70805	-4.19653
1175	9.783	884.85797	100.02942	1394.61340	-385.24646	118.47495	1304.53516	-1098.72827	75.52049	1273.00037	4.94678	256.77087	-8.96701	215.08804	13.78129	51.96227	-1504.77612	290.20123	-16.87649	-576.93408	-69.00576	-4.73906
1176	9.792	884.70691	100.08875	1395.39539	-384.07846	117.87192	1303.27551	-1097.70581	72.68509	1270.26978	-8.84393	256.40765	-9.09818	245.81516	19.60961	51.67820	-1518.33789	289.83371	-16.85149	-590.51233	-69.17731	-4.81730
1177	9.800	884.26526	100.12625	1396.77014	-382.86438	117.35258	1301.86011	-1096.57275	69.73515	1268.08276	-22.63635	256.04816	-9.24774	276.80112	24.78179	51.84809	-1531.76697	289.34201	-16.51978	-604.61292	-69.41518	-4.86176
1178	9.808	883.51416	100.18003	1398.70972	-381.65259	116.91499	1300.32776	-1095.33093	66.73459	1266.53186	-36.38599	255.65726	-9.44395	307.96970	29.32567	52.62780	-1544.95789	288.66171	-15.45384	-618.56573	-69.75976	-5.01794
1179	9.817	882.44788	100.29232	1401.17810	-380.45673	116.53808	1298.70532	-1093.97778	63.80298	1265.66833	-50.05902	255.22433	-9.67446	339.13461	33.34412	54.09307	-1557.79224	287.72443	-13.38435	-632.27325	-70.21026	-5.31861
1180	9.825	881.07446	100.48872	1404.13635	-379.27747	116.19788	1297.00842	-1092.51672	61.10096	1265.49304	-63.65240	254.74567	-9.90051	369.86157	37.03575	56.09870	-1570.24878	286.52289	-10.27982	-645.84363	-70.75468	-5.73109
1181	9.833	879.40649	100.76789	1407.54541	-378.11597	115.86825	1295.24390	-1090.97363	58.80350	1265.96143	-77.17981	254.21245	-10.08885	399.43784	40.51516	58.28474	-1582.32336	285.07684	-6.18101	-659.34131	-71.38107	-6.16093
1182	9.842	877.45264	101.11404	1411.36011	-376.97574	115.51894	1293.41516	-1089.40247	57.05386	1266.99915	-90.65686	253.62556	-10.23069	427.07004	43.69699	60.21056	-1593.85425	283.46356	-0.99248	-672.76892	-72.08488	-6.50487
1183	9.850	875.21777	101.51511	1415.52319	-375.86115	115.12268	1291.53369	-1087.87817	55.91300	1268.52271	-104.10706	253.00099	-10.34008	452.28635	46.41465	61.55016	-1604.57715	282.04758	5.58434	-686.11871	-72.87677	-6.72298
1184	9.858	872.70648	101.95808	1419.97168	-374.77649	114.66592	1289.62622	-1086.48633	55.33122	1270.44897	-117.56097	252.35950	-10.43956	475.18875	48.60626	62.22858	-1614.26782	281.20923	13.77490	-699.38782	-73.75748	-6.86297
1185	9.867	869.92877	102.42456	1424.64575	-373.72833	114.15589	1287.72986	-1085.28418	55.16580	1272.69348	-131.03259	251.71335	-10.54959	496.24814	50.32353	62.34289	-1622.57410	280.60361	23.28172	-712.60645	-74.66639	-7.00962
1186	9.875	866.90308	102.90117	1429.48792	-372.72681	113.61403	1285.88171	-1084.25317	55.23730	1275.17542	-144.50427	251.06769	-10.68314	515.85120	51.60181	61.93247	-1628.65381	279.34097	33.42787	-725.84863	-75.52290	-7.19570
1187	9.883	863.65289	103.37909	1434.43860	-371.77789	113.05390	1284.11316	-1083.30945	55.38495	1277.83545	-157.94135	250.42256	-10.84311	534.03827	52.40808	60.86488	-1631.11804	276.94589	43.74547	-739.15601	-76.30863	-7.38264
1188	9.892	860.20105	103.83769	1439.43848	-370.87177	112.46786	1282.44788	-1082.36243	55.48359	1280.64478	-171.32233	249.77444	-11.02488	550.58667	52.69768	58.93077	-1628.55298	273.62753	53.92115	-752.48022	-77.03745	-7.52206
1189	9.900	856.57007	104.24066	1444.43066	-369.97888	111.83699	1280.90491	-1081.34387	55.43805	1283.58923	-184.66425	249.13614	-11.21535	565.24249	52.42272	55.99221	-1620.46240	269.95166	63.26086	-765.76318	-77.68913	-7.60645
1190	9.908	852.78815	104.56327	1449.36194	-369.05707	111.14073	1279.50269	-1080.20203	55.19156	1286.65369	-198.02277	248.54044	-11.39323	577.84583	51.49066	52.06399	-1607.89465	266.39453	70.65202	-779.03491	-78.23421	-7.66631
1191	9.917	848.89319	104.81513	1454.17822	-368.06396	110.34854	1278.25818	-1078.89429	54.72378	1289.81873	-211.45349	248.01596	-11.54935	588.36243	49.82563	47.33248	-1592.94189	262.82172	75.18564	-792.37299	-78.67648	-7.72366
1192	9.925	844.93262	105.02369	1458.81848	-366.96600	109.41032	1277.18494	-1077.39417	54.03183	1293.06360	-224.97382	247.58253	-11.69803	596.90637	47.44881	42.12514	-1577.48157	258.58936	76.92738	-805.81604	-79.02920	-7.77190
1193	9.933	840.96338	105.20471	1463.21704	-365.74023	108.26746	1276.29321	-1075.70129	53.13795	1296.37012	-238.56830	247.25117	-11.84223	603.63214	44.40479	36.81038	-1562.35364	253.28702	77.10178	-819.36041	-79.29760	-7.80559
1194	9.942	837.05011	105.35773	1467.31445	-364.36948	106.87611	1275.59302	-1073.83643	52.10136	1299.72522	-252.21332	246.98927	-11.95162	608.50378	40.70560	31.61169	-1547.40894	247.09708	77.28099	-832.98718	-79.50933	-7.82839
1195	9.950	833.25732	105.48759	1471.06006	-362.83774	105.21498	1275.09229	-1071.83130	50.99188	1303.11914	-265.88879	246.71509	-12.00282	611.20428	36.41362	26.47626	-1531.97998	240.41666	78.11237	-846.65717	-79.72125	-7.84089
1196	9.958	829.64069	105.61211	1474.41333	-361.13406	103.28123	1274.79126	-1069.73169	49.85146	1306.54309	-279.57892	246.37076	-12.01202	611.30817	31.68610	21.23126	-1515.34851	233.41241	78.82566	-860.32196	-79.97600	-7.85146
1197	9.967	826.24133	105.73768	1477.35876	-359.26160	101.09178	1274.67993	-1067.60083	48.68119	1309.98669	-293.27063	245.97192	-12.01539	608.54950	26.81705	15.96854	-1497.05139	226.10954	78.09435	-873.96887	-80.27368	-7.87992
1198	9.975	823.07648	105.84730	1479.92273	-357.23859	98.68552	1274.73523	-1065.49731	47.46205	1313.43323	-306.95380	245.55885	-12.03996	603.04883	22.35501	11.23140	-1476.97729	218.54117	75.14595	-887.64368	-80.59440	-7.93786
1199	9.983	820.12238	105.92268	1482.18481	-355.09650	96.12156	1274.91699	-1063.44263	46.19205	1316.86658	-320.61932	245.13086	-12.09448	595.43915	18.90561	7.61004	-1455.38281	210.61810	70.06822	-901.40942	-80.91914	-8.02680
1200	9.992	817.29779	105.96877	1484.27759	-352.88547	93.47449	1275.16748	-1061.41943	44.89464	1320.28528	-334.26703	244.67361	-12.17056	586.72821	16.42277	4.98186	-1432.89844	202.33426	63.68014	-915.26538	-81.23647	-8.14085
