# Supplementary material for: Novel Methods for Surface EMG Analysis and Exploration Based on Multi-Modal Gaussian Mixture Models
Source: PLoS One. 2016 Jun 30;11(6):e0157239. doi: 10.1371/journal.pone.0157239 (PMC4928879; doi:10.1371/journal.pone.0157239)
Supplement: S2 File — (ZIP) [file pone.0157239.s002.zip › Haf_horses_walk_data/Haf_h10_w3_emg.anc]

File_Type:	Analog R/C ASCII	Generation#:	2
Board_Type:	NI USB-6225	Polarity:	Bipolar
Trial_Name:	Montoyaw	Trial#:	3	Duration(Sec.):	9.999166	#Channels:	64
BitDepth:	16	PreciseRate:	1200.000000
Name	LDL	acc1x	acc1y	acc1z	GM1L	acc2x	acc2y	acc2z	GM2L	acc3x	acc3y	acc3z	GM3L	acc4x	acc4y	acc4z	LDR	acc5x	acc5y	acc5z	GM1R	acc6x	acc6y	acc6z	GM2R	acc7x	acc7y	acc7z	GM3R	acc8x	acc8y	acc8z	BLDL	acc9x	acc9y	acc9z	BGM1L	acc10x	acc10y	acc10z	BGM2L	acc11x	acc11y	acc11z	BGM3L	acc12x	acc12y	acc12z	BLDR
Rate	1200	1200	1200	1200	1200	1200	1200	1200	1200	1200	1200	1200	1200	1200	1200	1200	1200	1200	1200	1200	1200	1200	1200	1200	1200	1200	1200	1200	1200	1200	1200	1200	1200	1200	1200	1200	1200	1200	1200	1200	1200	1200	1200	1200	1200	1200	1200	1200	1200
Range	5000	5000	5000	5000	5000	5000	5000	5000	5000	5000	5000	5000	5000	5000	5000	5000	5000	5000	5000	5000	5000	5000	5000	5000	5000	5000	5000	5000	5000	5000	5000	5000	5000	5000	5000	5000	5000	5000	5000	5000	5000	5000	5000	5000	5000	5000	5000	5000	5000
0.000000	-65	-690	-2393	-18916	7500	-2254	-1997	-7072	-90	-1684	-4383	-9151	-924	-1614	-4903	-10535	-1256	5256	4334	-15411	3426	-4469	7141	-12169	2855	-4520	6291	-9890	3742	-4157	6329	-6456	-150	-129	-126	-72	-67	-59	-107	30	-153	18	29	-77	-25	-56	78	-31	-6
0.000833	81	-802	-2553	-18822	7703	-2514	-1999	-7010	214	-1926	-4398	-9244	-1009	-1802	-4908	-10524	-1721	5176	4278	-15332	3133	-4598	7055	-12238	2777	-4568	6208	-9937	3565	-4214	6200	-6447	-151	-132	-124	-81	-67	-61	-105	37	-155	10	32	-80	-25	-58	78	-32	-4
0.001667	-245	-900	-2702	-18738	7924	-2780	-1993	-6953	653	-2193	-4402	-9337	-989	-1974	-4915	-10513	-3134	5094	4239	-15261	2845	-4744	6966	-12309	3542	-4624	6120	-9997	3103	-4273	6068	-6454	-150	-132	-128	-73	-64	-62	-113	40	-151	13	29	-80	-24	-60	77	-33	-4
0.002500	-723	-979	-2839	-18635	8082	-3053	-1986	-6893	1037	-2473	-4404	-9438	-1126	-2147	-4925	-10496	447	5005	4222	-15181	2634	-4901	6882	-12382	2590	-4690	6024	-10054	3272	-4346	5954	-6445	-150	-129	-125	-70	-63	-60	-108	36	-152	13	28	-78	-22	-58	80	-31	-13
0.003333	-510	-1045	-2961	-18516	8234	-3320	-1987	-6822	1189	-2768	-4396	-9534	-1397	-2323	-4933	-10477	-2588	4912	4221	-15106	2157	-5069	6807	-12447	1456	-4784	5926	-10114	2883	-4418	5856	-6422	-144	-128	-127	-68	-64	-57	-104	41	-158	17	32	-79	-22	-58	80	-31	-1
0.004167	308	-1101	-3073	-18399	8236	-3588	-1957	-6753	1012	-3066	-4390	-9638	-2021	-2503	-4943	-10461	-533	4809	4233	-15048	1811	-5251	6732	-12520	1095	-4890	5828	-10175	2360	-4500	5771	-6411	-147	-130	-121	-72	-64	-59	-105	43	-154	15	34	-79	-23	-58	80	-31	-1
0.005000	762	-1145	-3157	-18277	8359	-3867	-1944	-6681	1084	-3373	-4382	-9743	-2412	-2692	-4937	-10446	3146	4695	4265	-14996	1659	-5443	6660	-12589	-1840	-5012	5729	-10240	3899	-4580	5701	-6390	-149	-127	-122	-70	-42	-56	-105	39	-153	15	30	-78	-17	-58	79	-34	-1
0.005833	732	-1179	-3228	-18143	8459	-4143	-1933	-6610	1164	-3676	-4367	-9845	-2719	-2887	-4954	-10436	-1583	4570	4297	-14960	1229	-5639	6594	-12653	-2243	-5142	5638	-10306	3729	-4669	5640	-6368	-148	-129	-126	-72	-61	-58	-109	39	-155	13	30	-77	-22	-61	79	-34	-3
0.006667	730	-1198	-3274	-18048	8470	-4416	-1923	-6545	1199	-3971	-4354	-9951	-2924	-3122	-4956	-10428	2685	4436	4338	-14941	879	-5850	6529	-12719	-2869	-5288	5553	-10369	3818	-4766	5600	-6346	-150	-130	-128	-73	-62	-64	-110	35	-155	10	27	-94	-24	-64	76	-35	-4
0.007500	810	-1209	-3304	-17943	8409	-4689	-1913	-6474	1242	-4258	-4340	-10051	-3049	-3304	-4948	-10417	498	4293	4383	-14936	425	-6054	6479	-12788	-3195	-5440	5483	-10427	4136	-4882	5574	-6323	-150	-130	-126	-72	-67	-61	-110	38	-154	15	28	-78	-26	-62	73	-35	0
0.008333	639	-1211	-3310	-17843	8331	-4960	-1904	-6408	1297	-4523	-4323	-10149	-3240	-3532	-4908	-10411	803	4144	4432	-14948	29	-6258	6432	-12826	-3267	-5598	5424	-10483	3984	-4960	5569	-6295	-150	-127	-126	-72	-70	-62	-110	40	-156	15	28	-78	-23	-62	75	-34	-4
0.009167	1418	-1207	-3296	-17752	8119	-5225	-1895	-6351	895	-4775	-4314	-10245	-4106	-3747	-4897	-10410	2747	3989	4478	-14976	-402	-6449	6393	-12847	-3961	-5761	5382	-10540	4120	-5065	5578	-6279	-149	-128	-124	-69	-61	-59	-107	39	-154	15	29	-79	-24	-59	78	-33	0
0.010000	1674	-1197	-3268	-17672	8030	-5493	-1887	-6302	849	-5011	-4296	-10336	-4403	-3977	-4854	-10408	2911	3827	4519	-15020	-813	-6638	6363	-12914	-5748	-5924	5362	-10589	5295	-5177	5597	-6262	-151	-127	-124	-70	-64	-57	-107	37	-152	0	36	-76	-18	-56	79	-30	-3
0.010833	544	-1181	-3217	-17598	7962	-5757	-1879	-6267	845	-5222	-4284	-10426	-4341	-4211	-4801	-10410	-1166	3663	4553	-15081	-1379	-6817	6338	-12954	-4626	-6080	5358	-10636	4687	-5272	5633	-6248	-156	-126	-120	-67	-62	-56	-105	39	-153	17	30	-76	-21	-56	80	-31	0
0.011667	82	-1164	-3153	-17537	7690	-6025	-1869	-6240	764	-5413	-4266	-10508	-4373	-4454	-4759	-10415	956	3502	4586	-15152	-1803	-6987	6328	-12994	-3299	-6229	5374	-10680	3915	-5398	5679	-6244	-145	-126	-119	-67	-60	-55	-108	40	-149	16	32	-76	-23	-57	79	-32	0
0.012500	-327	-1147	-3076	-17482	7398	-6294	-1857	-6225	972	-5586	-4253	-10589	-4086	-4699	-4656	-10417	-847	3333	4611	-15249	-2133	-7141	6325	-13027	-2298	-6371	5407	-10722	3678	-5510	5739	-6237	-147	-126	-121	-68	-60	-60	-108	38	-150	18	29	-76	-19	-59	84	-30	-1
0.013333	-956	-1131	-2987	-17431	7104	-6561	-1846	-6215	1035	-5744	-4241	-10671	-3852	-4950	-4565	-10427	-1338	3170	4631	-15348	-2472	-7287	6330	-13069	-1062	-6507	5459	-10760	2960	-5630	5781	-6239	-148	-130	-124	-68	-61	-59	-107	37	-154	15	29	-81	-24	-63	78	-32	-1
0.014167	-1563	-1117	-2889	-17391	6809	-6821	-1826	-6250	1095	-5888	-4225	-10744	-3821	-5197	-4457	-10430	-1364	3012	4645	-15457	-2722	-7411	6351	-13104	-195	-6644	5530	-10795	2205	-5742	5889	-6244	-150	-132	-124	-69	-61	-61	-107	38	-151	12	29	-78	-21	-57	78	-30	-3
0.015000	-2479	-1100	-2783	-17355	6588	-7085	-1807	-6287	1405	-6022	-4208	-10818	-3721	-5448	-4345	-10428	-3817	2855	4653	-15561	-3011	-7532	6379	-13146	1513	-6742	5606	-10826	1028	-5857	5974	-6256	-151	-133	-125	-72	-65	-61	-113	34	-161	8	18	-81	-26	-58	76	-34	-6
0.015833	-3673	-1102	-2686	-17319	6269	-7349	-1787	-6336	1698	-6154	-4189	-10890	-3625	-5700	-4221	-10439	-1408	2705	4656	-15668	-3096	-7639	6426	-13188	2455	-6837	5700	-10851	145	-5966	6073	-6271	-152	-131	-124	-69	-63	-59	-108	35	-155	16	29	-80	-21	-58	75	-33	-22
0.016667	-4189	-1065	-2560	-17284	5941	-7604	-1756	-6403	1814	-6275	-4165	-10960	-3354	-5954	-4094	-10434	-3081	2560	4656	-15764	-3136	-7734	6480	-13231	2343	-6925	5805	-10876	-1023	-6068	6178	-6286	-149	-127	-122	-70	-66	-58	-100	35	-154	15	38	-78	-24	-59	76	-34	-3
0.017500	-4008	-1039	-2445	-17247	5678	-7856	-1724	-6478	1658	-6397	-4146	-11028	-3183	-6210	-3958	-10427	-3963	2419	4654	-15853	-3308	-7824	6548	-13269	3494	-7010	5905	-10893	-2775	-6170	6289	-6304	-149	-128	-122	-67	-65	-61	-107	38	-154	16	33	-78	-25	-59	78	-31	1
0.018333	-3631	-1012	-2332	-17211	5364	-8103	-1687	-6567	1602	-6540	-4126	-11098	-2927	-6450	-3817	-10416	1801	2282	4644	-15927	-3092	-7915	6625	-13314	1391	-7084	6009	-10911	-2095	-6257	6407	-6330	-148	-127	-124	-63	-64	-60	-108	38	-151	15	34	-78	-21	-57	79	-32	-4
0.019167	-3957	-980	-2226	-17179	5011	-8343	-1649	-6671	1660	-6669	-4107	-11170	-2543	-6738	-3686	-10404	-3795	2145	4629	-15983	-3094	-8004	6706	-13373	1073	-7161	6105	-10927	-2831	-6344	6524	-6359	-145	-126	-121	-67	-62	-59	-109	40	-150	16	32	-79	-6	-48	80	-32	0
0.020000	-4000	-944	-2127	-17146	4771	-8586	-1612	-6782	1628	-6818	-4089	-11243	-2133	-7011	-3558	-10361	132	2006	4609	-16024	-3096	-8096	6797	-13412	1177	-7240	6190	-10937	-3911	-6421	6638	-6394	-150	-130	-121	-91	-64	-15	-107	40	-147	16	34	-80	-21	-57	78	-32	-3
0.020833	-3903	-901	-2036	-17111	4441	-8820	-1572	-6908	1533	-6988	-4075	-11325	-1831	-7290	-3441	-10358	-1227	1873	4587	-16038	-3038	-8193	6891	-13461	1359	-7326	6270	-10938	-4424	-6490	6750	-6429	-158	-128	-121	-67	-60	-57	-108	40	-155	13	33	-78	-18	-56	80	-32	-3
0.021667	-4079	-837	-1959	-17078	4040	-9054	-1530	-7035	1487	-7169	-4059	-11411	-1444	-7590	-3342	-10334	-1320	1733	4581	-16036	-2891	-8303	6980	-13507	1651	-7413	6331	-10954	-4991	-6558	6849	-6471	-151	-127	-122	-65	-63	-66	-109	40	-153	19	33	-77	-26	-59	79	-34	-1
0.022500	-3278	-768	-1903	-17052	3622	-9285	-1486	-7167	1137	-7368	-4047	-11501	-1612	-7868	-3243	-10293	711	1596	4525	-16012	-2711	-8423	7060	-13553	1319	-7510	6377	-10962	-5419	-6618	6945	-6525	-149	-127	-121	-72	-65	-61	-110	38	-154	17	34	-79	-24	-53	78	-32	0
0.023333	-2170	-681	-1835	-17022	3221	-9511	-1446	-7303	1071	-7594	-4013	-11596	-1726	-8174	-3163	-10255	2833	1459	4491	-15966	-2266	-8556	7155	-13598	-1332	-7620	6402	-10971	-4604	-6671	7026	-6587	-150	-131	-125	-69	-43	-61	-110	38	-152	15	32	-80	-27	-60	79	-33	-3
0.024167	-2798	-585	-1802	-17006	2817	-9739	-1395	-7442	1181	-7828	-4023	-11696	-1412	-8480	-3099	-10211	-1343	1319	4451	-15908	-2105	-8697	7226	-13639	-1822	-7739	6430	-10978	-5017	-6721	7089	-6644	-151	-130	-127	-69	-63	-60	-108	40	-151	18	33	-78	-23	-59	81	-34	-1
0.025000	-2808	-468	-1781	-16986	2430	-9964	-1352	-7585	1076	-8072	-3990	-11797	-1157	-8781	-3050	-10161	594	1180	4413	-15827	-1907	-8852	7291	-13679	-1345	-7879	6406	-10985	-5975	-6773	7133	-6716	-147	-128	-121	-72	-65	-59	-108	37	-154	-26	28	-79	-24	-59	79	-35	-3
0.025833	-2450	-344	-1779	-16978	2057	-10193	-1303	-7726	1005	-8355	-3991	-11907	-859	-9095	-3023	-10109	270	1040	4369	-15737	-1634	-9021	7341	-13715	-1700	-8025	6375	-10995	-6050	-6825	7155	-6801	-149	-129	-122	-69	-63	-59	-107	37	-155	16	35	-75	-22	-59	78	-36	-13
0.026667	-2402	-199	-1791	-16978	1568	-10425	-1251	-7865	893	-8641	-3976	-12029	-809	-9403	-3003	-10062	-764	900	4327	-15640	-1493	-9201	7367	-13744	-1850	-8181	6325	-11012	-6229	-6878	7154	-6888	-149	-130	-139	-73	-64	-62	-110	38	-152	15	32	-78	-24	-59	80	-34	-3
0.027500	-2291	-39	-1819	-16986	983	-10662	-1196	-8003	852	-8936	-3956	-12136	-842	-9718	-3000	-9997	-1	756	4288	-15533	-1295	-9384	7377	-13778	-2373	-8347	6257	-11029	-6378	-6937	7124	-6988	-147	-132	-126	-70	-60	-60	-108	41	-154	13	29	-77	-24	-63	80	-34	-3
0.028333	-2450	129	-1858	-17003	331	-10903	-1138	-8140	992	-9241	-3932	-12245	-783	-10024	-3010	-9940	-2367	616	4255	-15429	-1176	-9568	7363	-13790	-2070	-8513	6175	-11045	-6842	-6998	7069	-7093	-148	-128	-134	-98	-62	-59	-109	37	-152	17	32	-77	-21	-59	78	-31	-3
0.029167	-2927	321	-1909	-17023	-361	-11154	-1078	-8274	1218	-9556	-3903	-12357	-617	-10329	-3029	-9884	-731	480	4232	-15330	-1102	-9755	7323	-13804	-1810	-8685	6072	-11068	-7154	-7068	6989	-7211	-146	-127	-122	-68	-60	-61	-107	39	-150	16	32	-78	-22	-58	78	-28	1
0.030000	-2834	520	-1968	-17056	-941	-11409	-1018	-8405	1241	-9874	-3841	-12459	-257	-10632	-3056	-9831	-419	340	4215	-15222	-1096	-9931	7264	-13812	-3302	-8845	5958	-11090	-7236	-7141	6882	-7335	-145	-122	-119	-69	-59	-56	-104	43	-147	8	34	-74	-22	-60	81	-29	1
0.030833	-2305	731	-2034	-17112	-1552	-11675	-953	-8535	964	-10191	-3830	-12560	-241	-10927	-3091	-9780	-3595	208	4205	-15133	-1176	-10105	7180	-13818	-2990	-9004	5830	-11119	-8328	-7222	6755	-7442	-146	-128	-118	-65	-60	-58	-107	41	-149	20	37	-75	-19	-58	84	-27	3
0.031667	-1630	955	-2109	-17149	-2258	-11944	-888	-8669	757	-10508	-3789	-12665	-423	-11217	-3133	-9733	3057	70	4232	-15051	-923	-10266	7070	-13820	-5198	-9147	5685	-11155	-7370	-7314	6602	-7599	-149	-127	-121	-79	-64	-58	-105	35	-158	17	33	-76	-23	-61	80	-29	-1
0.032500	-1771	1172	-2191	-17211	-2839	-12219	-826	-8799	751	-10827	-3750	-12734	-164	-11499	-3180	-9697	-2122	-62	4220	-14989	-1006	-10409	6937	-13818	-6230	-9278	5533	-11187	-6929	-7405	6430	-7734	-147	-126	-126	-69	-64	-58	-109	40	-152	16	32	-83	-23	-59	81	-24	0
0.033333	-1605	1420	-2314	-17272	-3544	-12496	-767	-8929	646	-11138	-3707	-12803	215	-11775	-3230	-9667	-233	-191	4242	-14932	-1216	-10535	6789	-13801	-5717	-9394	5370	-11223	-7469	-7501	6248	-7876	-150	-132	-119	-47	-64	-56	-105	39	-155	11	30	-77	-21	-59	79	-28	-5
0.034167	-1491	1658	-2348	-17336	-4250	-12771	-706	-9056	581	-11447	-3659	-12857	561	-12043	-3286	-9646	-304	-316	4278	-14885	-1314	-10640	6639	-13780	-5506	-9474	5208	-11262	-7450	-7597	6050	-8009	-152	-130	-122	-68	-65	-57	-108	40	-154	15	32	-75	-23	-52	78	-31	-4
0.035000	-1443	1906	-2424	-17403	-4848	-13045	-653	-9188	555	-11747	-3616	-12919	1198	-12299	-3337	-9630	-1370	-432	4321	-14861	-1409	-10723	6437	-13758	-5089	-9548	5044	-11293	-7499	-7692	5850	-8137	-148	-126	-116	-68	-66	-58	-111	38	-154	19	33	-76	-24	-59	79	-28	0
0.035833	-1038	2156	-2499	-17474	-5603	-13320	-607	-9325	250	-12046	-3581	-12931	1510	-12552	-3404	-9627	-395	-545	4364	-14847	-1617	-10783	6238	-13716	-4445	-9597	4877	-11332	-7682	-7784	5652	-8250	-147	-126	-119	-67	-62	-58	-105	40	-153	19	35	-73	-22	-57	79	-12	-3
0.036667	-109	2401	-2579	-17546	-6371	-13589	-565	-9462	-41	-12338	-3552	-12953	1567	-12793	-3457	-9630	2086	-652	4409	-14852	-1543	-10829	6039	-13686	-5846	-9620	4712	-11362	-6626	-7865	5455	-8351	-146	-127	-120	-69	-66	-58	-115	42	-152	16	36	-74	-24	-53	84	-25	0
0.037500	-555	2648	-2654	-17610	-6922	-13847	-535	-9605	191	-12624	-3530	-12968	2136	-13026	-3543	-9647	-1615	-750	4454	-14855	-1658	-10850	5834	-13643	-5803	-9625	4554	-11389	-6088	-7939	5271	-8450	-146	-127	-118	-65	-64	-55	-105	40	-153	20	35	-77	-23	-59	86	-28	-1
0.038333	-752	2885	-2730	-17675	-7616	-14099	-513	-9754	237	-12908	-3515	-12977	2544	-13249	-3620	-9674	-1200	-840	4493	-14891	-1851	-10854	5626	-13598	-3782	-9615	4409	-11414	-6447	-8003	5110	-8525	-142	-126	-120	-49	-59	-56	-102	41	-151	20	33	-75	-22	-53	81	-26	-3
0.039167	-569	3119	-2807	-17733	-8204	-14342	-505	-9910	351	-13184	-3513	-12973	2922	-13475	-3704	-9712	-306	-919	4519	-14925	-1886	-10847	5419	-13547	-2549	-9591	4272	-11435	-5931	-8055	4933	-8588	-147	-125	-118	-64	-59	-56	-108	38	-151	18	36	-70	-19	-55	81	-34	1
0.040000	-660	3339	-2894	-17789	-8672	-14575	-479	-10069	476	-13463	-3525	-12971	3284	-13685	-3800	-9760	-1801	-991	4528	-14974	-1950	-10826	5219	-13490	-1364	-9560	4140	-11454	-5474	-8097	4793	-8635	-149	-142	-124	-68	-63	-58	-114	37	-154	15	30	-77	-23	-59	75	-33	-3
0.040833	-533	3553	-2986	-17827	-9249	-14798	-516	-10238	527	-13739	-3548	-12967	3669	-13894	-3900	-9809	-508	-1049	4516	-15032	-1991	-10803	5032	-13441	-613	-9521	4025	-11464	-4951	-8123	4681	-8663	-147	-127	-122	-68	-65	-61	-108	38	-150	15	33	-80	-23	-56	79	-31	-3
0.041667	-417	3758	-3080	-17875	-9760	-15008	-532	-10411	643	-14011	-3580	-12966	4209	-14097	-4002	-9865	-2341	-1096	4491	-15089	-2057	-10772	4860	-13367	649	-9481	3928	-11470	-4293	-8135	4588	-8677	-149	-128	-121	-67	-77	-57	-109	38	-154	13	33	-80	-22	-58	79	-31	-3
0.042500	-847	3947	-3188	-17903	-10158	-15206	-553	-10586	937	-14278	-3615	-12963	4783	-14299	-4112	-9929	-1408	-1131	4441	-15155	-2094	-10737	4703	-13300	2170	-9451	3848	-11466	-3675	-8141	4519	-8677	-149	-128	-125	-70	-63	-59	-110	39	-154	20	32	-79	-22	-60	82	-22	-1
0.043333	-894	4128	-3307	-17917	-10540	-15393	-579	-10761	923	-14543	-3661	-12960	5254	-14501	-4225	-9990	869	-1155	4368	-15222	-2172	-10705	4563	-13232	1481	-9409	3784	-11459	-2665	-8135	4480	-8691	-148	-132	-121	-66	-61	-56	-107	39	-153	18	30	-74	-19	-55	81	-28	0
0.044167	-151	4296	-3442	-17934	-10913	-15575	-617	-10945	632	-14812	-3714	-12969	5521	-14712	-4346	-10059	-3177	-1178	4266	-15298	-2398	-10676	4433	-13160	2308	-9392	3732	-11448	-2495	-8128	4459	-8656	-146	-129	-120	-65	-65	-57	-105	40	-150	16	30	-75	-22	-55	80	-31	0
0.045000	1042	4431	-3590	-17942	-11401	-15751	-661	-11132	283	-15079	-3768	-12979	5408	-14926	-4455	-10123	3260	-1183	4142	-15372	-2199	-10668	4342	-13088	1379	-9381	3697	-11428	-837	-8120	4462	-8639	-148	-121	-121	-66	-64	-62	-107	40	-152	21	32	-78	-21	-56	79	-30	0
0.045833	1294	4557	-3748	-17940	-11729	-15920	-689	-11317	155	-15350	-3824	-13007	5582	-15145	-4571	-10187	776	-1193	3994	-15448	-2044	-10657	4257	-13017	-341	-9388	3675	-11409	1188	-8111	4485	-8618	-148	-128	-120	-66	-61	-59	-108	38	-152	18	30	-77	-23	-59	86	-30	-1
0.046667	1898	4663	-3920	-17928	-11999	-16085	-727	-11503	-43	-15615	-3884	-13033	5621	-15377	-4682	-10248	767	-1194	3823	-15527	-2054	-10660	4207	-12949	27	-9411	3667	-11382	1945	-8107	4524	-8600	-149	-128	-122	-70	-63	-58	-108	40	-151	17	30	-75	-25	-58	81	-31	-4
0.047500	2640	4756	-4107	-17908	-12303	-16254	-755	-11688	-296	-15879	-3932	-13063	5652	-15620	-4787	-10305	2448	-1187	3642	-15602	-1995	-10678	4174	-12879	309	-9457	3669	-11351	3411	-8109	4577	-8582	-151	-127	-124	-67	-63	-58	-109	38	-153	16	27	-77	-12	-58	79	-32	-5
0.048333	3199	4825	-4302	-17885	-12575	-16417	-781	-11864	-609	-16134	-3977	-13101	5872	-15873	-4887	-10356	755	-1185	3444	-15690	-1923	-10701	4159	-12813	1017	-9507	3679	-11322	4838	-8123	4636	-8571	-155	-132	-127	-74	-70	-63	-112	35	-153	13	28	-81	-26	-62	75	-36	-7
0.049167	4061	4875	-4504	-17855	-12794	-16581	-804	-12046	-1058	-16395	-4020	-13139	5884	-16137	-4999	-10396	1513	-1172	3253	-15773	-1936	-10737	4168	-12741	1971	-9578	3706	-11286	5726	-8141	4710	-8558	-147	-129	-124	-69	-65	-59	-111	38	-153	20	26	-78	-22	-58	78	-29	-5
0.050000	5674	4908	-4706	-17820	-13136	-16780	-809	-12218	-1603	-16626	-4075	-13177	5664	-16409	-5054	-10429	4319	-1165	3039	-15859	-1758	-10779	4195	-12675	1197	-9661	3729	-11248	7412	-8177	4784	-8538	-148	-135	-124	-67	-63	-57	-108	40	-152	17	33	-77	-23	-59	78	-30	-5
0.050833	5607	4906	-4908	-17782	-13291	-16897	-813	-12387	-1632	-16887	-4080	-13214	6086	-16690	-5127	-10461	1695	-1155	2832	-15950	-1697	-10832	4226	-12608	807	-9764	3761	-11210	9104	-8226	4853	-8542	-149	-128	-121	-70	-64	-56	-109	39	-151	16	30	-76	-19	-57	79	-32	-4
0.051667	5426	4920	-5107	-17737	-13395	-17059	-807	-12550	-1807	-17123	-4104	-13255	6423	-16976	-5212	-10480	536	-1144	2636	-16045	-1752	-10894	4296	-12544	2746	-9878	3794	-11173	9154	-8288	4924	-8536	-147	-128	-121	-58	-59	-59	-115	41	-152	15	29	-77	-21	-59	80	-30	-3
0.052500	5953	4892	-5302	-17698	-13522	-17219	-799	-12717	-1972	-17351	-4114	-13288	6600	-17276	-5251	-10493	2218	-1127	2445	-16145	-1516	-10973	4364	-12475	3886	-10000	3828	-11136	9686	-8369	4984	-8531	-148	-128	-124	-68	-62	-57	-109	40	-150	22	37	-77	-22	-58	90	-30	-5
0.053333	5881	4843	-5488	-17660	-13635	-17380	-784	-12873	-2054	-17574	-4130	-13317	6997	-17575	-5305	-10500	-116	-1127	2266	-16248	-1413	-11038	4442	-12420	4960	-10133	3860	-11106	10291	-8458	5034	-8522	-149	-128	-122	-68	-62	-60	-110	37	-152	19	28	-78	-19	-59	80	-30	0
0.054167	5847	4783	-5653	-17617	-13648	-17538	-761	-13027	-2023	-17782	-4144	-13347	7358	-17877	-5354	-10500	1195	-1104	2104	-16353	-1404	-11118	4531	-12359	5666	-10271	3892	-11076	10575	-8569	5072	-8510	-147	-127	-121	-68	-61	-58	-111	39	-152	17	33	-77	-18	-60	76	-6	-11
0.055000	5739	4694	-5803	-17580	-13606	-17695	-739	-13181	-1606	-17984	-4150	-13374	7655	-18170	-5395	-10495	-270	-1100	1963	-16462	-1279	-11201	4619	-12299	6281	-10418	3918	-11050	10729	-8676	5099	-8496	-149	-125	-124	-67	-63	-59	-109	38	-152	20	32	-76	-23	-57	79	-30	-3
0.055833	4990	4593	-5936	-17543	-13390	-17847	-708	-13335	-823	-18171	-4162	-13396	8121	-18459	-5433	-10484	-1265	-1081	1835	-16563	-1245	-11285	4709	-12251	7611	-10560	3934	-11032	10491	-8797	5106	-8474	-153	-128	-121	-67	-64	-56	-107	40	-153	15	32	-79	-25	-58	77	-22	-3
0.056667	4429	4469	-6050	-17509	-13117	-18004	-731	-13486	-215	-18349	-4179	-13417	8671	-18743	-5469	-10470	1643	-1058	1725	-16668	-1150	-11378	4799	-12188	7107	-10715	3949	-11017	10596	-8931	5097	-8455	-151	-122	-120	-70	-61	-60	-108	49	-152	15	33	-78	-26	-56	80	-30	-4
0.057500	4297	4330	-6140	-17482	-12882	-18152	-666	-13641	20	-18516	-4195	-13435	9002	-19015	-5501	-10450	-2652	-1029	1632	-16763	-1213	-11465	4884	-12135	7324	-10868	3955	-11012	9802	-9060	5072	-8426	-149	-126	-119	-70	-62	-56	-105	39	-153	17	29	-76	-21	-57	87	-30	0
0.058333	4688	4176	-6208	-17457	-12470	-18298	-652	-13785	-181	-18666	-4216	-13451	8647	-19273	-5529	-10427	1620	-997	1560	-16842	-1086	-11554	4963	-12081	6829	-11016	3950	-11012	9710	-9198	5029	-8396	-150	-126	-121	-69	-62	-56	-105	42	-151	20	33	-76	-23	-55	80	-31	-1
0.059167	4387	4004	-6254	-17436	-11891	-18444	-642	-13939	-350	-18804	-4244	-13470	8554	-19512	-5555	-10373	1792	-959	1499	-16912	-752	-11651	5027	-12032	4247	-11162	3935	-11027	10720	-9337	4977	-8365	-148	-127	-120	-67	-67	-59	-104	41	-141	17	34	-68	-25	-55	84	-26	0
0.060000	4070	3814	-6286	-17414	-11496	-18611	-641	-14093	-652	-18911	-4279	-13496	8387	-19741	-5575	-10373	-1200	-920	1450	-16968	-589	-11741	5084	-11988	4272	-11312	3913	-11048	9982	-9480	4910	-8338	-147	-131	-118	-65	-63	-55	-99	44	-154	20	34	-76	-26	-55	84	-27	-7
0.060833	4054	3609	-6298	-17408	-11083	-18717	-648	-14247	-825	-19057	-4317	-13519	8184	-19945	-5593	-10345	1974	-877	1407	-17008	-434	-11839	5126	-11946	4002	-11458	3882	-11074	9741	-9611	4832	-8316	-151	-128	-121	-69	-61	-56	-104	41	-158	20	33	-75	-23	-55	82	-27	-6
0.061667	3833	3387	-6297	-17401	-10528	-18850	-667	-14405	-1052	-19168	-4363	-13552	8045	-20135	-5586	-10314	-365	-831	1377	-17029	-334	-11926	5150	-11910	3933	-11589	3846	-11111	9755	-9748	4746	-8298	-130	-124	-136	-65	-62	-46	-105	40	-154	16	32	-76	-19	-56	81	-26	-5
0.062500	3400	3155	-6285	-17396	-9965	-18972	-694	-14560	-1330	-19265	-4408	-13587	7692	-20295	-5628	-10287	157	-789	1355	-17031	-126	-12014	5160	-11873	3871	-11717	3802	-11155	9327	-9882	4658	-8290	-151	-122	-118	-64	-61	-57	-104	42	-150	20	37	-72	-19	-56	85	-26	-5
0.063333	4168	2913	-6260	-17392	-9435	-19088	-717	-14713	-1891	-19353	-4453	-13630	6826	-20440	-5639	-10248	2636	-740	1338	-17016	285	-12096	5158	-11840	2310	-11833	3754	-11186	9517	-10008	4566	-8291	-145	-122	-117	-62	-60	-55	-102	42	-150	20	36	-73	-21	-50	89	-25	0
0.064167	4087	2653	-6230	-17397	-8734	-19195	-768	-14868	-2023	-19436	-4502	-13683	6378	-20561	-5668	-10236	1248	-705	1316	-16988	687	-12174	5139	-11814	191	-11946	3694	-11260	10165	-10137	4487	-8309	-145	-125	-119	-62	-60	-53	-102	38	-151	19	36	-73	-24	-53	84	-26	-1
0.065000	3047	2363	-6202	-17405	-7975	-19296	-819	-15023	-2025	-19512	-4546	-13739	5789	-20659	-5666	-10189	-1809	-678	1297	-16945	790	-12245	5099	-11798	1113	-12047	3638	-11322	8825	-10260	4407	-8341	-150	-121	-121	-67	-64	-57	-104	41	-152	18	32	-75	-22	-57	82	-30	-3
0.065833	2746	2101	-6170	-17412	-7209	-19381	-870	-15175	-2170	-19582	-4591	-13806	5054	-20733	-5680	-10137	477	-655	1282	-16885	853	-12310	5048	-11778	1704	-12138	3576	-11380	7824	-10379	4338	-8388	-148	-127	-119	-65	-62	-55	-102	42	-150	16	63	-74	-12	-53	86	-19	0
0.066667	2311	1813	-6140	-17412	-6331	-19451	-920	-15317	-2204	-19640	-4622	-13871	4490	-20782	-5694	-10124	-1861	-650	1268	-16819	771	-12361	4984	-11768	2096	-12209	3522	-11440	7172	-10497	4280	-8452	-150	-128	-132	-67	-63	-56	-107	40	-151	18	34	-74	-24	-57	79	-30	-3
0.067500	1724	1523	-6111	-17426	-5467	-19505	-970	-15461	-2111	-19690	-4645	-13944	3861	-20811	-5707	-10085	-1539	-653	1258	-16750	595	-12402	4912	-11764	2505	-12276	3467	-11499	6290	-10607	4238	-8531	-151	-125	-120	-66	-64	-55	-105	41	-159	19	34	-74	-18	-53	84	-28	-4
0.068333	1223	1226	-6089	-17436	-4551	-19542	-1017	-15592	-1967	-19730	-4664	-14019	3257	-20813	-5719	-10056	-2161	-673	1246	-16676	423	-12434	4836	-11757	2569	-12328	3422	-11552	5281	-10709	4211	-8627	-147	-125	-118	-63	-58	-56	-108	43	-152	22	33	-72	-24	-59	82	-29	-1
0.069167	284	931	-6072	-17448	-3467	-19557	-1068	-15716	-1544	-19764	-4672	-14098	2800	-20800	-5733	-10024	-4233	-711	1234	-16609	179	-12460	4753	-11756	3697	-12361	3382	-11602	3779	-10812	4218	-8737	-147	-151	-118	-67	-62	-58	-102	42	-148	22	35	-74	-19	-55	82	-28	1
0.070000	-932	640	-6060	-17461	-2410	-19552	-1109	-15836	-1075	-19784	-4667	-14180	2336	-20763	-5744	-9991	-1331	-765	1231	-16548	1	-12470	4673	-11758	3326	-12387	3353	-11652	2669	-10904	4239	-8859	-144	-121	-119	-65	-59	-53	-102	44	-148	23	32	-75	-22	-53	82	-25	6
0.070833	-1598	359	-6054	-17469	-1424	-19523	-1148	-15939	-821	-19791	-4656	-14256	1880	-20710	-5754	-9959	-4533	-833	1225	-16499	-396	-12479	4592	-11763	2686	-12400	3334	-11685	945	-10994	4284	-8998	-146	-125	-120	-66	-57	-53	-104	41	-147	21	36	-70	-28	-56	82	-26	2
0.071667	-1524	77	-6051	-17483	-521	-19493	-1187	-16043	-807	-19787	-4639	-14335	992	-20643	-5764	-9925	-2889	-917	1227	-16461	-797	-12481	4522	-11770	2668	-12410	3328	-11711	-901	-11084	4355	-9142	-139	-124	-119	-63	-59	-52	-104	42	-150	18	34	-70	-19	-53	84	-26	3
0.072500	-1987	-191	-6058	-17498	467	-19409	-1219	-16123	-478	-19767	-4610	-14411	247	-20568	-5773	-9895	539	-1018	1230	-16441	-920	-12484	4457	-11779	-249	-12412	3337	-11738	-979	-11143	4447	-9301	-148	-124	-120	-66	-61	-49	-103	44	-153	19	33	-73	-18	-57	81	-30	-5
0.073333	-2875	-453	-6067	-17517	1434	-19322	-1255	-16197	51	-19735	-4591	-14486	-358	-20477	-5775	-9865	-4666	-1142	1243	-16442	-1324	-12500	4402	-11789	-501	-12413	3352	-11755	-2575	-11208	4563	-9470	-151	-127	-124	-70	-66	-62	-109	36	-154	16	29	-78	-7	-58	78	-35	0
0.074167	-3424	-698	-6074	-17542	2332	-19213	-1286	-16264	672	-19692	-4561	-14561	-833	-20375	-5768	-9835	-448	-1257	1258	-16458	-1510	-12491	4367	-11799	-855	-12407	3392	-11762	-4212	-11258	4707	-9642	-130	-127	-122	-67	-83	-57	-110	46	-150	16	32	-76	-24	-61	76	-31	0
0.075000	-4151	-925	-6077	-17564	3179	-19089	-1312	-16308	1081	-19618	-4525	-14624	-1264	-20275	-5757	-9804	-2558	-1387	1282	-16490	-1647	-12495	4346	-11806	-1051	-12402	3447	-11761	-5550	-11298	4869	-9823	-148	-126	-124	-69	-63	-60	-109	39	-151	15	33	-76	-22	-60	80	-30	-7
0.075833	-5220	-1138	-6074	-17589	4036	-18949	-1336	-16338	1440	-19538	-4493	-14684	-1619	-20171	-5735	-9761	-2253	-1517	1320	-16531	-1787	-12509	4345	-11820	-1192	-12400	3518	-11752	-7045	-11333	5056	-10007	-146	-126	-121	-86	-61	-62	-111	37	-151	11	32	-77	-21	-60	81	-29	-3
0.076667	-5174	-1341	-6069	-17658	4803	-18799	-1361	-16355	1329	-19442	-4464	-14742	-2513	-20057	-5708	-9739	-91	-1658	1364	-16603	-1677	-12525	4342	-11829	-1977	-12401	3607	-11750	-8241	-11357	5256	-10204	-149	-130	-125	-69	-62	-59	-107	35	-153	15	29	-77	-21	-59	80	-31	-4
0.077500	-5449	-1532	-6052	-17652	5541	-18641	-1387	-16364	1517	-19337	-4436	-14794	-2947	-19948	-5675	-9707	487	-1795	1416	-16679	-1408	-12549	4384	-11840	-4295	-12408	3710	-11720	-8259	-11372	5473	-10405	-149	-129	-124	-68	-65	-59	-104	35	-156	16	30	-77	-22	-59	84	-31	-4
0.078333	-7035	-1715	-6026	-17690	6252	-18473	-1411	-16353	1951	-19213	-4417	-14845	-3106	-19842	-5636	-9674	-3227	-1925	1474	-16767	-1519	-12581	4429	-11853	-3961	-12416	3828	-11696	-9787	-11383	5700	-10615	-149	-131	-124	-70	-64	-58	-107	38	-150	12	32	-78	-26	-75	79	-31	-5
0.079167	-7639	-1891	-5986	-17738	6855	-18310	-1435	-16335	2138	-19082	-4401	-14889	-3465	-19738	-5587	-9640	-496	-2050	1540	-16858	-1378	-12618	4485	-11866	-3527	-12435	3963	-11667	-11425	-11391	5933	-10833	-146	-130	-124	-74	-63	-57	-107	38	-152	17	30	-77	-21	-59	81	-29	-3
0.080000	-8092	-2056	-5934	-17785	7444	-18150	-1458	-16304	2341	-18957	-4390	-14928	-3679	-19642	-5537	-9609	-1694	-2166	1613	-16945	-1148	-12667	4555	-11880	-3781	-12479	4103	-11637	-12298	-11393	6174	-11052	-151	-131	-127	-69	-62	-59	-108	38	-152	12	25	-77	-19	-58	81	-31	-4
0.080833	-8662	-2216	-5877	-17838	7884	-17995	-1480	-16259	2395	-18816	-4387	-14948	-3836	-19554	-5488	-9585	-1758	-2272	1688	-17040	-991	-12717	4633	-11897	-3991	-12492	4262	-11603	-13361	-11399	6411	-11286	-153	-134	-126	-72	-64	-62	-109	36	-154	12	29	-73	-24	-60	80	-31	-5
0.081667	-8864	-2389	-5799	-17896	8198	-17848	-1495	-16207	2369	-18679	-4391	-15003	-4002	-19471	-5439	-9556	-1108	-2366	1767	-17124	-526	-12775	4720	-11916	-4815	-12526	4419	-11570	-14192	-11404	6635	-11523	-153	-135	-129	-72	-67	-60	-114	32	-158	9	25	-81	-27	-58	78	-32	-9
0.082500	-9188	-2544	-5720	-17963	8499	-17709	-1511	-16137	2533	-18543	-4399	-15035	-4062	-19400	-5389	-9528	-3164	-2444	1848	-17192	-93	-12832	4815	-11932	-4799	-12555	4591	-11528	-14873	-11408	6878	-11764	-151	-138	-119	-67	-63	-60	-104	40	-153	13	33	-76	-22	-58	78	-31	-4
0.083333	-9411	-2700	-5625	-18020	8679	-17580	-1517	-16057	2555	-18405	-4403	-15061	-4177	-19318	-5340	-9496	-310	-2507	1935	-17247	340	-12895	4910	-11950	-5557	-12589	4763	-11481	-14915	-11417	7106	-12008	-146	-127	-121	-69	-60	-57	-104	37	-153	-18	33	-75	-21	-52	84	-30	3
0.084167	-9006	-2859	-5526	-18085	8853	-17462	-1506	-15970	2371	-18280	-4434	-15088	-4354	-19251	-5300	-9472	-1512	-2561	2014	-17285	769	-12958	5017	-11965	-7180	-12630	4934	-11442	-14957	-11438	7318	-12269	-149	-126	-119	-68	-66	-58	-107	38	-149	17	34	-76	-24	-52	84	-28	0
0.085000	-7950	-3022	-5433	-18152	8968	-17360	-1504	-15873	2005	-18151	-4430	-15115	-4948	-19188	-5266	-9453	-2266	-2598	2085	-17303	1183	-13019	5119	-11985	-7019	-12663	5099	-11392	-15513	-11462	7514	-12500	-148	-128	-122	-67	-63	-57	-105	38	-152	18	33	-73	-22	-51	82	-26	-4
0.085833	-6476	-3174	-5334	-18221	8949	-17272	-1489	-15768	1629	-18036	-4440	-15141	-5403	-19133	-5242	-9432	3817	-2627	2154	-17300	1883	-13086	5220	-12003	-9742	-12703	5256	-11344	-13822	-11498	7692	-12740	-147	-127	-120	-66	-62	-58	-107	40	-155	19	32	-74	-23	-53	85	-28	-3
0.086667	-5458	-3334	-5241	-18292	8722	-17199	-1460	-15655	1224	-17925	-4450	-15163	-5537	-19081	-5225	-9421	-1751	-2644	2213	-17271	2283	-13150	5321	-12019	-10442	-12736	5408	-11295	-12931	-11544	7856	-12978	-148	-125	-118	-68	-65	-56	-103	41	-152	20	36	-75	-26	-55	77	-28	-3
0.087500	-4312	-3490	-5154	-18359	8513	-17134	-1418	-15536	798	-17825	-4458	-15188	-5782	-19024	-5208	-9446	2003	-2656	2265	-17227	2840	-13205	5417	-12035	-10235	-12770	5546	-11249	-12295	-11595	7997	-13206	-149	-130	-118	-67	-77	-49	-102	40	-151	20	32	-74	-24	-53	84	-26	-1
0.088333	-3157	-3641	-5074	-18424	8271	-17075	-1364	-15408	439	-17729	-4458	-15203	-6135	-18973	-5207	-9413	853	-2654	2310	-17161	3288	-13258	5515	-12043	-9788	-12798	5668	-11202	-11240	-11660	8120	-13426	-148	-126	-118	-68	-62	-55	-101	43	-151	22	34	-83	-23	-53	71	-28	-1
0.089167	-2041	-3790	-5006	-18516	7906	-17025	-1327	-15274	126	-17637	-4450	-15210	-6357	-18918	-5202	-9417	480	-2659	2345	-17075	3623	-13307	5606	-12052	-9083	-12826	5787	-11150	-10243	-11731	8243	-13627	-146	-127	-119	-51	-63	-52	-102	44	-151	19	38	-72	-22	-52	86	-24	-4
0.090000	-158	-3933	-4947	-18539	7467	-16978	-1217	-15132	-559	-17556	-4439	-15213	-7028	-18858	-5198	-9437	2077	-2661	2369	-16976	4090	-13349	5689	-12057	-8622	-12860	5884	-11101	-9106	-11813	8306	-13826	-149	-127	-116	-68	-65	-58	-104	43	-153	19	32	-76	-22	-52	80	-27	-8
0.090833	1625	-4072	-4900	-18588	6956	-16938	-1123	-14988	-925	-17471	-4408	-15206	-7513	-18797	-5198	-9499	3992	-2662	2388	-16861	4764	-13383	5787	-12057	-9990	-12883	5980	-11055	-6735	-11903	8365	-14002	-150	-125	-117	-63	-62	-53	-104	43	-154	22	38	-73	-21	-53	84	-27	-4
0.091667	1865	-4200	-4858	-18631	6461	-16896	-1011	-14833	-923	-17387	-4368	-15186	-7583	-18731	-5190	-9504	-360	-2660	2404	-16741	5111	-13409	5874	-12040	-8775	-12912	6064	-11012	-5446	-12002	8413	-14168	-151	-121	-115	-65	-61	-55	-103	41	-151	21	36	-69	-19	-49	84	-29	1
0.092500	2778	-4324	-4828	-18650	6017	-16856	-899	-14666	-1074	-17309	-4316	-15154	-7697	-18660	-5178	-9557	1179	-2669	2411	-16620	5473	-13430	5959	-12041	-6524	-12946	6134	-10972	-4920	-12112	8431	-14318	-137	-126	-117	-56	-92	-56	-104	44	-150	22	37	-74	-21	-58	81	-29	-5
0.093333	3626	-4445	-4810	-18671	5541	-16819	-750	-14498	-1160	-17232	-4260	-15110	-7699	-18584	-5154	-9625	669	-2688	2407	-16505	5832	-13449	6041	-12032	-4805	-12985	6198	-10943	-3846	-12228	8440	-14459	-151	-125	-118	-65	-66	-58	-104	42	-153	23	35	-75	-19	-53	82	-30	-5
0.094167	3923	-4563	-4790	-18680	5081	-16774	-603	-14319	-1237	-17142	-4186	-15049	-7777	-18506	-5116	-9700	-352	-2713	2424	-16389	6140	-13457	6122	-12013	-2682	-13032	6258	-10916	-3083	-12349	8440	-14577	-147	-126	-118	-65	-62	-44	-103	44	-153	20	37	-74	-25	-55	84	-26	-1
0.095000	4381	-4681	-4783	-18671	4734	-16738	-446	-14132	-1060	-17074	-4098	-14965	-7773	-18419	-5065	-9791	539	-2749	2430	-16285	6523	-13459	6202	-11996	-1166	-13083	6319	-10896	-2347	-12477	8418	-14683	-149	-127	-121	-69	-61	-53	-101	43	-153	21	35	-70	-22	-53	85	-28	-9
0.095833	4700	-4790	-4772	-18651	4377	-16699	-282	-13958	-766	-16994	-4003	-14865	-7549	-18327	-5002	-9893	-1933	-2794	2440	-16190	6784	-13465	6274	-11974	1003	-13147	6374	-10884	-1843	-12607	8391	-14773	-147	-112	-122	-64	-61	-56	-98	44	-150	18	32	-73	-22	-53	85	-28	0
0.096667	4329	-4908	-4766	-18614	4051	-16660	-114	-13724	-442	-16908	-3898	-14739	-7292	-18234	-4924	-10002	-371	-2849	2458	-16104	7000	-13472	6347	-11950	3091	-13199	6439	-10881	-1519	-12752	8355	-14856	-151	-126	-118	-65	-62	-53	-101	40	-152	22	37	-74	-24	-57	79	-31	0
0.097500	4159	-5028	-4761	-18565	3667	-16625	50	-13507	-247	-16824	-3785	-14600	-6929	-18136	-4832	-10127	201	-2914	2484	-16036	7278	-13482	6411	-11933	3449	-13290	6502	-10889	-973	-12895	8315	-14925	-162	-127	-116	-66	-62	-58	-110	40	-151	23	35	-73	-19	-55	80	-29	0
0.098333	4675	-5154	-4759	-18505	3251	-16597	212	-13279	-291	-16741	-3675	-14439	-6834	-18038	-4727	-10261	-2909	-3000	2518	-15985	7284	-13499	6464	-11935	5544	-13381	6569	-10911	-1282	-13053	8270	-14979	-149	-130	-119	-68	-61	-60	-107	40	-153	19	30	-74	-24	-61	76	-29	-3
0.099167	5449	-5284	-4755	-18423	2936	-16576	369	-13042	-376	-16661	-3562	-14254	-6985	-17936	-4610	-10398	4067	-3077	2562	-15948	7434	-13524	6516	-11900	4754	-13477	6649	-10950	42	-13210	8233	-15033	-147	-126	-119	-68	-62	-58	-105	41	-148	21	32	-75	-22	-56	81	-28	1
0.100000	5283	-5419	-4748	-18340	2603	-16562	521	-12787	-360	-16576	-3444	-14054	-6951	-17827	-4483	-10538	-759	-3170	2620	-15925	7479	-13558	6557	-11894	4547	-13582	6725	-10977	918	-13377	8197	-15051	-150	-128	-120	-66	-57	-59	-104	41	-152	16	32	-78	-22	-57	81	-16	-4
0.100833	5290	-5562	-4745	-18235	2254	-16559	659	-12526	-361	-16500	-3334	-13831	-6811	-17729	-4353	-10682	1619	-3266	2686	-15906	7505	-13607	6597	-11895	5152	-13696	6815	-11030	995	-13551	8158	-15065	-149	-132	-125	-68	-66	-26	-103	39	-151	18	30	-78	-22	-58	81	-33	-8
0.101667	5301	-5723	-4731	-18101	2024	-16572	781	-12256	-420	-16428	-3229	-13610	-6690	-17627	-4217	-10818	1766	-3366	2768	-15896	7487	-13669	6624	-11901	5168	-13811	6912	-11089	1448	-13731	8129	-15058	-149	-129	-120	-68	-64	-60	-109	36	-155	17	32	-78	-22	-57	81	-31	-1
0.102500	5183	-5867	-4724	-17993	1863	-16597	893	-11979	-445	-16362	-3134	-13373	-6533	-17533	-4088	-10960	886	-3472	2864	-15902	7219	-13744	6651	-11932	5406	-13940	7014	-11160	1980	-13917	8107	-15029	-153	-125	-119	-55	-58	-58	-107	41	-152	22	36	-74	-21	-58	78	-30	0
0.103333	5480	-6025	-4711	-17853	1704	-16636	985	-11710	-633	-16308	-3048	-13129	-6721	-17436	-3961	-11089	2385	-3580	2970	-15907	6925	-13839	6675	-11965	5535	-14068	7117	-11242	2534	-14115	8102	-14975	-149	-127	-119	-64	-63	-61	-104	42	-151	37	34	-77	-19	-55	82	-19	-5
0.104167	6307	-6187	-4698	-17704	1396	-16687	1059	-11437	-908	-16266	-2976	-12890	-6723	-17348	-3838	-11205	5031	-3693	3086	-15916	6900	-13949	6701	-12015	3419	-14208	7223	-11339	4047	-14304	8097	-14896	-147	-142	-120	-64	-63	-57	-104	44	-151	18	35	-76	-24	-57	84	-26	-4
0.105000	5523	-6349	-4686	-17550	1054	-16763	1114	-11169	-741	-16246	-2914	-12648	-6245	-17268	-3726	-11314	1367	-3803	3210	-15929	6554	-14076	6729	-12086	3015	-14354	7331	-11443	4891	-14529	8100	-14788	-148	-128	-119	-66	-63	-58	-104	43	-153	19	32	-76	-22	-60	73	-28	-4
0.105833	5023	-6507	-4672	-17387	784	-16848	1157	-10898	-779	-16235	-2865	-12414	-6196	-17192	-3627	-11407	2026	-3909	3343	-15938	6144	-14219	6765	-12173	4227	-14507	7442	-11559	4641	-14748	8108	-14652	-152	-128	-120	-66	-62	-77	-107	40	-162	16	32	-77	-25	-59	81	-31	-5
0.106667	4898	-6661	-4649	-17216	641	-16946	1184	-10667	-833	-16241	-2829	-12192	-6082	-17126	-3543	-11485	2938	-4019	3479	-15955	5755	-14373	6811	-12275	4177	-14663	7547	-11691	5135	-14979	8122	-14480	-150	-130	-126	-70	-65	-62	-107	40	-153	16	29	-80	-25	-61	70	-34	-13
0.107500	4478	-6808	-4628	-17040	800	-17062	1190	-10424	-751	-16264	-2801	-11963	-5818	-17062	-3467	-11546	1033	-4122	3625	-15958	5188	-14543	6876	-12397	4239	-14827	7652	-11826	5557	-15213	8146	-14266	-152	-122	-122	-59	-67	-40	-105	40	-158	16	34	-76	-25	-60	79	-30	-4
0.108333	4226	-6947	-4600	-16855	1255	-17171	1197	-10231	-602	-16307	-2779	-11798	-5487	-17006	-3402	-11582	2292	-4224	3765	-15965	4662	-14716	6958	-12536	3986	-14999	7744	-11978	5768	-15458	8170	-14019	-149	-131	-121	-69	-64	-58	-107	41	-154	17	29	-78	-25	-59	79	-30	-4
0.109167	3834	-7073	-4573	-16670	1664	-17273	1190	-10045	-153	-16364	-2763	-11627	-4800	-16957	-3347	-11603	74	-4322	3907	-15971	4097	-14898	7059	-12695	4295	-15181	7837	-12141	5731	-15702	8192	-13738	-150	-128	-121	-67	-65	-59	-104	45	-148	17	37	-75	-23	-57	81	-29	0
0.110000	2887	-7187	-4534	-16479	1648	-17412	1179	-9890	525	-16439	-2748	-11484	-4035	-16913	-3301	-11619	379	-4417	4042	-15975	3495	-15085	7187	-12852	5148	-15375	7913	-12309	5588	-15953	8216	-13419	-147	-127	-120	-66	-63	-58	-103	42	-153	13	35	-66	-22	-57	82	-26	-13
0.110833	2268	-7292	-4497	-16291	985	-17526	1163	-9752	684	-16530	-2733	-11366	-3528	-16870	-3264	-11588	2393	-4513	4170	-15982	2967	-15275	7340	-13068	4065	-15577	7978	-12494	5652	-16206	8229	-13076	-148	-128	-120	-75	-61	-59	-104	38	-147	17	34	-74	-21	-58	81	-29	0
0.111667	2326	-7380	-4416	-16103	74	-17635	1145	-9667	398	-16631	-2711	-11276	-3290	-16831	-3228	-11550	-2131	-4607	4283	-15992	2149	-15465	7519	-13281	4873	-15792	8027	-12694	4691	-16458	8238	-12699	-146	-127	-120	-60	-61	-57	-107	42	-148	16	36	-74	-18	-61	81	-29	1
0.112500	2844	-7466	-4409	-15913	-446	-17734	1132	-9603	35	-16745	-2686	-11189	-3532	-16796	-3192	-11499	4118	-4700	4383	-16002	1549	-15653	7724	-13511	3896	-16017	8063	-12897	5047	-16713	8236	-12301	-147	-129	-129	-68	-61	-56	-104	40	-148	16	36	-76	-23	-59	81	-33	0
0.113333	2401	-7543	-4363	-15733	-921	-17820	1121	-9575	-152	-16860	-2658	-11170	-3560	-16764	-3175	-11438	1188	-4797	4457	-16022	1070	-15838	7951	-13761	2162	-16255	8082	-13116	5551	-16964	8221	-11889	-147	-131	-125	-69	-64	-58	-91	39	-150	17	30	-76	-24	-60	77	-34	-1
0.114167	2099	-7604	-4307	-15556	-1719	-17889	1117	-9580	-466	-16983	-2617	-11155	-3742	-16728	-3121	-11365	758	-4891	4528	-16043	471	-16017	8201	-14020	2193	-16503	8085	-13348	4541	-17205	8196	-11460	-147	-125	-125	-66	-62	-62	-109	39	-151	13	30	-76	-21	-61	77	-34	0
0.115000	2016	-7661	-4249	-15377	-2248	-17943	1118	-9608	-666	-17097	-2565	-11167	-3832	-16694	-3076	-11281	2410	-4966	4571	-16075	-62	-16212	8473	-14293	1596	-16757	8077	-13591	4007	-17441	8165	-11033	-154	-133	-125	-69	-67	-64	-111	37	-155	10	28	-79	-27	-61	75	-40	-6
0.115833	1791	-7712	-4191	-15213	-2454	-17977	1129	-9668	-790	-17213	-2497	-11201	-3729	-16662	-3014	-11192	129	-5080	4603	-16107	-449	-16356	8774	-14578	1217	-17012	8060	-13840	3556	-17662	8167	-10599	-148	-131	-130	-68	-66	-62	-133	36	-153	13	28	-77	-24	-60	79	-33	-1
0.116667	1707	-7749	-4114	-15049	-2577	-17989	1159	-9745	-1083	-17313	-2421	-11249	-3880	-16622	-2940	-11098	1063	-5177	4612	-16143	-769	-16521	9088	-14867	985	-17271	8031	-14099	2831	-17864	8083	-10173	-151	-129	-124	-69	-64	-60	-110	36	-153	16	27	-76	-10	-60	76	-36	2
0.117500	2487	-7786	-4034	-14903	-2770	-17984	1195	-9848	-1480	-17399	-2336	-11319	-4245	-16583	-2856	-11005	3836	-5279	4607	-16195	-707	-16656	9417	-15165	-1265	-17528	7994	-14365	2946	-18054	8037	-9760	-150	-118	-142	-67	-64	-61	-108	37	-154	13	33	-79	-25	-58	77	-35	-4
0.118333	1761	-7818	-3943	-14759	-2746	-17967	1248	-9972	-1435	-17463	-2244	-11403	-3916	-16544	-2754	-10919	926	-5379	4593	-16246	-822	-16793	9754	-15466	-2718	-17782	7953	-14638	3105	-18212	7992	-9363	-148	-127	-121	-66	-64	-59	-107	35	-155	16	26	-77	-23	-58	76	-32	-6
0.119167	900	-7848	-3849	-14635	-2677	-17937	1303	-10110	-1567	-17515	-2144	-11502	-3761	-16508	-2645	-10838	-189	-5486	4558	-16304	-1147	-16922	10089	-15769	-1589	-18027	7910	-14915	1923	-18356	7945	-8989	-151	-131	-122	-69	-64	-60	-105	35	-152	16	29	-77	-21	-58	78	-36	-4
0.120000	890	-7867	-3738	-14524	-2678	-17898	1368	-10267	-1726	-17539	-2046	-11613	-3626	-16473	-2522	-10763	1186	-5592	4522	-16362	-1274	-17044	10428	-16079	-1668	-18264	7872	-15197	1402	-18475	7909	-8641	-148	-130	-119	-72	-65	-62	-111	33	-152	16	28	-81	-22	-58	72	-32	-5
0.120833	713	-7885	-3623	-14425	-2631	-17851	1447	-10428	-1774	-17527	-1952	-11730	-3166	-16444	-2390	-10703	-1335	-5700	4479	-16421	-1539	-17159	10769	-16381	-1842	-18484	7837	-15478	938	-18571	7886	-8329	-148	-129	-121	-73	-70	-62	-96	33	-156	17	29	-81	-26	-61	76	-35	-3
0.121667	632	-7893	-3488	-14340	-2532	-17801	1529	-10600	-1970	-17526	-1859	-11854	-2816	-16417	-2248	-10658	-64	-5811	4438	-16482	-1767	-17268	11098	-16684	-2260	-18687	7823	-15752	413	-18634	7883	-8049	-151	-129	-124	-73	-66	-62	-109	33	-152	16	26	-80	-25	-59	78	-38	-5
0.122500	508	-7900	-3355	-14276	-2514	-17747	1624	-10772	-2112	-17489	-1775	-11981	-2568	-16391	-2103	-10618	-1464	-5917	4395	-16540	-1969	-17368	11419	-16975	-2717	-18872	7808	-16021	116	-18675	7900	-7800	-148	-130	-119	-70	-64	-61	-107	37	-153	13	28	-80	-24	-57	80	-32	-5
0.123333	-76	-7899	-3208	-14227	-2509	-17693	1712	-10943	-2001	-17428	-1710	-12109	-2478	-16372	-1960	-10596	-2109	-6021	4361	-16597	-2250	-17465	11728	-17263	-2167	-19042	7815	-16278	-432	-18688	7943	-7595	-149	-133	-127	-72	-64	-60	-108	35	-154	13	26	-78	-24	-60	79	-34	-3
0.124167	-482	-7889	-3053	-14198	-2367	-17648	1797	-11122	-2024	-17355	-1655	-12239	-2633	-16366	-1823	-10589	974	-6124	4336	-16649	-2370	-17565	12018	-17547	-3197	-19192	7845	-16522	-380	-18683	8019	-7425	-150	-113	-120	-72	-62	-59	-105	37	-152	16	29	-79	-18	-55	81	-33	-1
0.125000	-431	-7879	-2888	-14188	-2145	-17600	1895	-11293	-2337	-17266	-1613	-12367	-2885	-16359	-1693	-10592	-3266	-6218	4339	-16696	-2651	-17660	12291	-17823	-3111	-19321	7894	-16753	-1134	-18656	8121	-7301	-150	-128	-122	-69	-62	-60	-107	38	-156	16	29	-81	-21	-59	81	-41	2
0.125833	355	-7855	-2718	-14196	-1934	-17556	1981	-11466	-2932	-17151	-1590	-12492	-3716	-16362	-1575	-10609	1284	-6305	4319	-16739	-2817	-17757	12542	-18090	-3505	-19431	7962	-16964	-1228	-18609	8260	-7212	-148	-129	-125	-61	-63	-59	-103	36	-152	17	30	-76	-18	-56	78	-32	-1
0.126667	761	-7827	-2550	-14223	-1550	-17528	2066	-11635	-3069	-17067	-1586	-12615	-4420	-16376	-1479	-10637	1612	-6381	4328	-16775	-2924	-17855	12754	-18343	-5637	-19524	8052	-17151	25	-18551	8423	-7162	-147	-127	-124	-68	-59	-61	-105	40	-149	17	28	-60	-24	-60	80	-31	1
0.127500	731	-7797	-2381	-14270	-1155	-17504	2139	-11796	-3143	-16960	-1600	-12726	-5633	-16393	-1399	-10670	-1467	-6448	4350	-16803	-3107	-17953	12981	-18581	-4912	-19600	8166	-17309	-315	-18473	8627	-7156	-146	-127	-126	-70	-65	-58	-105	40	-153	19	32	-78	-22	-56	81	-31	0
0.128333	818	-7757	-2214	-14334	-703	-17480	2204	-11957	-3146	-16863	-1632	-12844	-7149	-16422	-1342	-10712	1831	-6504	4383	-16823	-3053	-18053	13166	-18811	-4503	-19662	8300	-17442	-269	-18396	8862	-7178	-144	-127	-120	-69	-59	-56	-102	41	-152	16	28	-76	-17	-56	81	-30	2
0.129167	1016	-7739	-2051	-14411	-197	-17460	2261	-12112	-3143	-16768	-1675	-12947	-8559	-16454	-1309	-10761	-699	-6544	4430	-16837	-3178	-18155	13331	-19048	-3678	-19703	8459	-17544	30	-18318	9124	-7234	-146	-125	-121	-67	-60	-57	-101	42	-147	20	32	-73	-17	-53	84	-29	0
0.130000	831	-7668	-1906	-14501	281	-17442	2306	-12264	-3263	-16683	-1726	-13046	-10173	-16491	-1302	-10809	-268	-6571	4480	-16839	-3315	-18260	13475	-19222	-2888	-19731	8634	-17611	201	-18239	9412	-7327	-145	-125	-122	-64	-60	-56	-104	40	-150	18	34	-95	-21	-56	81	-28	1
0.130833	1694	-7622	-1772	-14616	438	-17426	2337	-12411	-3738	-16613	-1785	-13138	-12458	-16541	-1330	-10863	2195	-6594	4535	-16835	-3087	-18365	13602	-19406	-3721	-19747	8828	-17649	852	-18166	9716	-7445	-147	-111	-118	-67	-60	-57	-108	49	-149	19	35	-72	-19	-57	80	-26	2
0.131667	1566	-7575	-1647	-14714	471	-17409	2355	-12560	-3822	-16551	-1853	-13226	-14182	-16590	-1376	-10913	550	-6603	4586	-16823	-3064	-18473	13718	-19572	-4889	-19752	9035	-17654	1897	-18099	10044	-7588	-148	-126	-122	-67	-63	-59	-108	41	-150	17	34	-73	-24	-52	79	-28	-1
0.132500	439	-7528	-1545	-14828	263	-17392	2358	-12704	-3840	-16510	-1920	-13308	-15628	-16642	-1452	-10965	-2413	-6600	4641	-16799	-3403	-18575	13811	-19718	-2710	-19739	9261	-17617	1413	-18039	10384	-7743	-146	-122	-121	-67	-62	-59	-107	40	-153	17	30	-75	-18	-58	79	-28	0
0.133333	-4	-7483	-1461	-14938	-27	-17366	2358	-12839	-3962	-16456	-1981	-13384	-17102	-16700	-1548	-11014	0	-6593	4692	-16769	-3362	-18684	13894	-19853	-1093	-19717	9499	-17569	1150	-18000	10732	-7933	-152	-128	-124	-67	-61	-58	-114	36	-154	18	39	-75	-21	-57	79	-32	-6
0.134167	-496	-7435	-1392	-15050	-117	-17330	2344	-12973	-4014	-16456	-2036	-13456	-18326	-16751	-1666	-11056	-2206	-6576	4737	-16736	-3372	-18784	13978	-19963	20	-19681	9753	-17483	1204	-17967	11085	-8123	-148	-127	-125	-68	-66	-57	-108	37	-156	13	32	-76	-26	-56	80	-29	-1
0.135000	-935	-7401	-1344	-15154	-217	-17292	2315	-13099	-4165	-16442	-2084	-13515	-19217	-16800	-1798	-11089	-1498	-6545	4772	-16686	-3448	-18882	14055	-20059	933	-19629	10020	-17371	869	-17952	11436	-8321	-148	-125	-124	-69	-64	-57	-109	40	-153	21	34	-81	-23	-58	77	-31	-4
0.135833	-1529	-7368	-1320	-15263	-288	-17249	2273	-13220	-4533	-16440	-2130	-13577	-19629	-16839	-1942	-11116	-2170	-6538	4795	-16641	-3388	-18978	14131	-20134	1460	-19571	10301	-17234	510	-17961	11789	-8513	-149	-126	-122	-68	-61	-58	-109	39	-152	15	29	-73	-22	-58	81	-29	-3
0.136667	-2622	-7336	-1315	-15347	-156	-17187	2223	-13335	-4814	-16432	-2167	-13620	-19373	-16869	-2097	-11138	-4035	-6511	4809	-16583	-3384	-19067	14207	-20199	3050	-19504	10594	-17085	-22	-17967	12119	-8708	-149	-126	-120	-64	-62	-56	-107	41	-152	18	37	-75	-22	-58	79	-25	-1
0.137500	-3636	-7317	-1333	-15434	88	-17119	2158	-13440	-5286	-16422	-2192	-13663	-18771	-16882	-2268	-11147	-500	-6493	4813	-16535	-3320	-19156	14298	-20248	2881	-19426	10901	-16921	-179	-17992	12448	-8899	-161	-129	-124	-69	-63	-52	-104	39	-150	15	33	-74	-19	-56	80	-30	0
0.138333	-3933	-7299	-1366	-15506	406	-17049	2079	-13541	-6290	-16412	-2221	-13699	-17741	-16861	-2439	-11149	-3664	-6477	4805	-16486	-3377	-19238	14389	-20290	2645	-19351	11220	-16747	-991	-18030	12762	-9074	-143	-122	-119	-67	-61	-55	-124	40	-152	16	8	-76	-19	-57	78	-28	1
0.139167	-3625	-7289	-1411	-15577	696	-16965	1994	-13628	-7586	-16389	-2246	-13728	-16684	-16865	-2614	-11151	-1827	-6468	4790	-16440	-3347	-19322	14487	-20321	3150	-19271	11557	-16570	-1744	-18074	13055	-9239	-148	-126	-121	-62	-61	-56	-109	42	-152	18	32	-74	-21	-58	76	-31	-1
0.140000	-3542	-7285	-1476	-15642	1081	-16882	1892	-13711	-8387	-16351	-2270	-13753	-15102	-16831	-2787	-11136	1957	-6469	4763	-16406	-3195	-19403	14592	-20351	580	-19195	11901	-16402	-452	-18135	13331	-9385	-151	-127	-125	-69	-63	-62	-109	36	-150	16	28	-74	-23	-58	79	-32	-4
0.140833	-3628	-7289	-1552	-15703	1596	-16791	1780	-13782	-8974	-16302	-2292	-13775	-13016	-16768	-2959	-11119	-2848	-6468	4735	-16381	-3166	-19481	14714	-20373	655	-19124	12263	-16235	-604	-18194	13594	-9514	-145	-126	-125	-69	-59	-63	-105	38	-149	17	29	-77	-28	-60	77	-30	0
0.141667	-3573	-7295	-1633	-15764	2317	-16687	1662	-13839	-9218	-16233	-2325	-13789	-10524	-16682	-3113	-11096	1440	-6472	4705	-16369	-2894	-19560	14838	-20399	697	-19059	12631	-16080	-654	-18250	13841	-9623	-148	-127	-122	-73	-65	-59	-108	40	-155	15	27	-74	-21	-60	78	-29	-11
0.142500	-3432	-7299	-1715	-15816	3156	-16579	1540	-13888	-9281	-16144	-2361	-13806	-7775	-16568	-3259	-11073	-524	-6486	4678	-16364	-2629	-19633	14988	-20418	959	-19008	13009	-15945	-360	-18303	14078	-9719	-147	-135	-122	-68	-63	-56	-105	41	-153	19	28	-76	-19	-58	80	-27	1
0.143333	-3231	-7308	-1793	-15879	4228	-16472	1399	-13931	-9133	-16031	-2421	-13848	-5017	-16436	-3395	-11054	144	-6500	4653	-16375	-2280	-19710	15137	-20443	1258	-18968	13395	-15817	-292	-18352	14304	-9794	-149	-130	-121	-66	-61	-56	-104	42	-146	17	29	-74	-22	-57	81	-29	0
0.144167	-2084	-7314	-1872	-15944	5263	-16362	1262	-13973	-8883	-15907	-2454	-13847	-2979	-16280	-3514	-11035	2369	-6515	4640	-16401	-1877	-19793	15284	-20478	426	-18950	13784	-15720	270	-18379	14519	-9854	-147	-126	-120	-66	-61	-57	-110	42	-153	19	32	-74	-22	-60	82	-27	-1
0.145000	-1446	-7316	-1937	-16014	6288	-16254	1106	-14008	-7885	-15765	-2509	-13884	-817	-16110	-3615	-11028	2782	-6532	4634	-16440	-1572	-19870	15444	-20516	-1792	-18949	14166	-15646	1790	-18436	14729	-9902	-146	-126	-119	-67	-60	-59	-105	39	-153	22	34	-100	-21	-61	80	-24	-3
0.145833	-1889	-7310	-1990	-16096	7353	-16143	958	-14045	-6606	-15608	-2572	-13933	1296	-15921	-3701	-11036	-771	-6541	4639	-16492	-1447	-19957	15610	-20561	-737	-18971	14544	-15596	1774	-18457	14943	-9943	-148	-130	-118	-65	-62	-60	-108	41	-149	20	32	-75	-19	-57	84	-27	0
0.146667	-1383	-7303	-2027	-16182	8141	-16040	797	-14085	-5424	-15439	-2641	-13998	2911	-15722	-3763	-11052	1652	-6549	4659	-16550	-1123	-20044	15772	-20613	285	-19013	14907	-15571	1767	-18475	15159	-9970	-148	-127	-117	-67	-64	-59	-105	41	-151	23	30	-59	-23	-59	84	-29	0
0.147500	-900	-7284	-2049	-16282	8645	-15937	645	-14134	-4003	-15266	-2715	-14082	3998	-15519	-3807	-11101	-166	-6551	4689	-16619	-698	-20134	15932	-20671	632	-19080	15256	-15575	2328	-18479	15372	-10000	-151	-138	-121	-70	-63	-60	-104	40	-154	15	32	-77	-24	-58	82	-30	-3
0.148333	-814	-7255	-2051	-16387	8738	-15834	491	-14192	-2399	-15086	-2789	-14192	4119	-15312	-3824	-11170	-385	-6535	4737	-16688	-406	-20227	16088	-20734	1095	-19165	15578	-15608	2424	-18475	15597	-10024	-151	-129	-120	-69	-66	-62	-109	32	-156	15	33	-74	-27	-58	78	-31	-6
0.149167	-638	-7215	-2054	-16503	8329	-15733	344	-14257	-612	-14905	-2867	-14326	3212	-15104	-3833	-11264	-454	-6510	4796	-16754	-252	-20318	16240	-20796	1261	-19263	15883	-15657	2730	-18456	15824	-10041	-151	-127	-119	-66	-62	-57	-104	42	-154	18	35	-76	-21	-56	81	-31	-24
0.150000	-562	-7158	-1989	-16625	7464	-15632	204	-14331	1462	-14720	-2944	-14493	1551	-14900	-3813	-11384	-3088	-6470	4867	-16809	47	-20415	16384	-20863	2622	-19382	16153	-15735	2921	-18432	16058	-10064	-150	-125	-116	-67	-63	-59	-103	15	-174	20	35	-75	-7	-55	82	-27	1
0.150833	-773	-7087	-1933	-16752	6227	-15523	73	-14423	3658	-14533	-3026	-14681	-880	-14710	-3782	-11541	-678	-6421	4941	-16852	580	-20508	16520	-20930	2860	-19517	16387	-15837	3236	-18404	16298	-10076	-149	-126	-117	-65	-66	-58	-104	42	-151	18	36	-76	-23	-57	85	-29	0
0.151667	-720	-7007	-1855	-16883	4614	-15426	-46	-14526	5885	-14364	-3102	-14892	-3940	-14531	-3737	-11729	-2543	-6353	5024	-16882	797	-20607	16645	-20993	1777	-19655	16593	-15952	3333	-18366	16529	-10104	-146	-125	-119	-66	-60	-58	-103	43	-151	29	33	-74	-19	-50	98	-28	-1
0.152500	-52	-6916	-1768	-17013	2780	-15335	-156	-14652	7988	-14206	-3183	-15136	-7390	-14371	-3686	-11953	-3875	-6273	5111	-16877	882	-20696	16758	-21058	2436	-19799	16759	-16084	2783	-18332	16763	-10122	-147	-124	-117	-64	-62	-59	-107	40	-152	18	34	-75	-23	-57	81	-27	0
0.153333	612	-6818	-1667	-17149	925	-15248	-253	-14778	10295	-14059	-3268	-15411	-10606	-14240	-3626	-12213	1399	-6176	5192	-16851	1317	-20791	16860	-21113	199	-19952	16884	-16237	4178	-18295	16989	-10139	-154	-127	-124	-72	-65	-59	-110	38	-155	16	33	-77	-23	-61	78	-32	-6
0.154167	327	-6712	-1559	-17307	-1278	-15166	-335	-14922	12676	-13931	-3352	-15709	-13387	-14120	-3575	-12504	-4565	-6067	5273	-16797	1476	-20874	16950	-21155	-63	-20091	16985	-16397	4481	-18275	17212	-10139	-150	-126	-121	-67	-63	-59	-110	42	-150	15	29	-77	-22	-55	80	-28	-1
0.155000	449	-6598	-1448	-17403	-3630	-15093	-397	-15071	14561	-13823	-3433	-16024	-15834	-14029	-3530	-12825	-939	-5944	5344	-16704	1799	-20951	17033	-21194	-122	-20229	17050	-16559	4471	-18233	17416	-10134	-150	-129	-119	-66	-63	-59	-110	42	-152	16	24	-78	-27	-59	80	-30	-4
0.155833	749	-6487	-1353	-17524	-5655	-15045	-446	-15227	16104	-13753	-3512	-16353	-17499	-13972	-3471	-13176	-2705	-5811	5411	-16581	2020	-21026	17103	-21224	-108	-20347	17094	-16721	4720	-18209	17605	-10107	-154	-129	-124	-68	-63	-58	-109	36	-155	16	33	-77	-22	-57	78	-31	-6
0.156667	752	-6370	-1224	-17620	-7462	-15020	-476	-15384	17617	-13721	-3591	-16702	-17681	-13948	-3435	-13554	-2856	-5637	5468	-16420	2023	-21091	17166	-21244	-39	-20461	17114	-16878	4677	-18196	17774	-10076	-150	-130	-124	-72	-65	-60	-113	37	-156	-14	23	-82	-26	-59	77	-27	-6
0.157500	1393	-6259	-1125	-17714	-9107	-15016	-483	-15539	18388	-13732	-3662	-17061	-17112	-13958	-3412	-13962	-1020	-5501	5517	-16228	2170	-21145	17226	-21250	-369	-20545	17123	-17023	4598	-18187	17921	-10014	-152	-127	-124	-69	-63	-59	-109	39	-148	17	28	-79	-26	-61	78	-30	-6
0.158333	2217	-6148	-1024	-17781	-10372	-15086	-480	-15679	18673	-13795	-3721	-17414	-15270	-14001	-3403	-14377	702	-5330	5558	-16011	2463	-21189	17274	-21245	-2682	-20606	17128	-17155	5592	-18192	18048	-9925	-150	-126	-130	-72	-63	-61	-111	34	-158	17	30	-80	-23	-58	80	-28	0
0.159167	1538	-6049	-935	-17843	-11285	-15189	-455	-15811	18423	-13926	-3783	-17792	-12016	-14090	-3418	-14812	-3325	-5153	5588	-15764	2362	-21218	17320	-21230	-2651	-20643	17128	-17267	5356	-18208	18147	-9815	-147	-126	-122	-66	-66	-59	-110	37	-153	16	32	-79	-26	-61	79	-28	-1
0.160000	1415	-5956	-862	-17879	-11609	-15355	-410	-15930	17207	-14124	-3825	-18160	-8295	-14219	-3444	-15263	-1362	-4969	5609	-15501	2418	-21239	17363	-21207	-1352	-20652	17131	-17357	4646	-18228	18226	-9679	-149	-128	-125	-73	-66	-60	-111	37	-154	16	24	-81	-43	-60	78	-29	-3
0.160833	1562	-5874	-799	-17903	-11210	-15575	-362	-16034	15560	-14402	-3862	-18528	-4099	-14391	-3497	-15717	-1490	-4778	5628	-15219	2652	-21245	17401	-21178	-739	-20633	17141	-17422	4739	-18253	18282	-9528	-148	-125	-125	-68	-48	-59	-111	40	-153	15	29	-81	-22	-59	76	-29	-1
0.161667	1464	-5801	-752	-17900	-10069	-15877	-299	-16118	13468	-14759	-3882	-18885	285	-14600	-3566	-16182	-2106	-4580	5635	-14927	2518	-21233	17435	-21140	-51	-20588	17167	-17458	4464	-18297	18315	-9328	-151	-127	-125	-69	-63	-58	-110	15	-153	16	33	-78	-23	-63	79	-32	-4
0.162500	1693	-5731	-712	-17861	-7959	-16243	-227	-16188	11031	-15198	-3879	-19228	4795	-14857	-3649	-16641	-447	-4376	5648	-14632	2312	-21203	17469	-21098	46	-20516	17201	-17464	4438	-18336	18335	-9113	-148	-126	-120	-65	-63	-60	-108	37	-150	18	30	-75	-21	-56	81	-29	15
0.163333	1757	-5674	-683	-17853	-4982	-16674	-177	-16238	8604	-15716	-3863	-19567	9436	-15150	-3750	-17100	-2303	-4169	5654	-14343	2107	-21153	17498	-21050	700	-20409	17269	-17442	4433	-18379	18334	-8886	-145	-120	-120	-65	-59	-33	-109	41	-134	19	35	-75	-22	-59	79	-28	0
0.164167	1351	-5620	-667	-17812	-1666	-17177	-87	-16274	6401	-16327	-3825	-19888	13785	-15493	-3855	-17550	-285	-3963	5655	-14071	1888	-21090	17518	-21015	1054	-20294	17339	-17391	4103	-18419	18330	-8651	-148	-125	-122	-69	-66	-56	-107	40	-150	16	33	-78	-19	-56	84	-28	0
0.165000	1348	-5577	-661	-17757	1651	-17738	-29	-16305	4383	-17016	-3781	-20199	17551	-15871	-3970	-17994	528	-3759	5651	-13817	1749	-21002	17526	-20961	-239	-20161	17421	-17322	4099	-18457	18308	-8413	-149	-125	-124	-72	-63	-61	-109	37	-152	19	26	-81	-23	-59	80	-31	0
0.165833	1814	-5538	-662	-17705	5040	-18358	38	-16333	2592	-17770	-3716	-20488	20576	-16285	-4093	-18420	-2382	-3556	5648	-13581	1371	-20892	17529	-20914	437	-20009	17522	-17215	3120	-18484	18286	-8176	-151	-126	-124	-68	-62	-59	-108	38	-151	19	29	-76	-21	-57	80	-30	-1
0.166667	2714	-5491	-665	-17640	8656	-19006	32	-16356	1197	-18572	-3641	-20758	22819	-16721	-4198	-18824	4723	-3350	5642	-13370	1223	-20763	17520	-20871	-1650	-19847	17621	-17103	3882	-18503	18261	-7945	-147	-128	-122	-67	-64	-59	-101	37	-153	18	29	-96	-23	-57	79	-28	-4
0.167500	3010	-5464	-670	-17578	12408	-19686	22	-16386	412	-19414	-3569	-21018	24509	-17185	-4345	-19214	-110	-3149	5636	-13191	997	-20615	17499	-20830	-2681	-19673	17725	-16970	4118	-18505	18233	-7732	-151	-126	-125	-69	-63	-59	-108	36	-153	18	30	-76	-24	-60	75	-32	-1
0.168333	3677	-5400	-673	-17515	15883	-20368	-23	-16431	171	-20265	-3513	-21267	25326	-17655	-4470	-19580	2211	-2951	5628	-13045	817	-20451	17466	-20795	-2322	-19501	17822	-16819	3190	-18495	18209	-7538	-147	-125	-119	-64	-60	-59	-110	38	-147	18	32	-76	-24	-59	77	-28	0
0.169167	4382	-5345	-681	-17460	19054	-21050	-114	-16494	475	-21119	-3462	-21523	25604	-18137	-4611	-19900	2186	-2762	5618	-12929	730	-20272	17420	-20768	-2059	-19332	17910	-16667	2635	-18478	18189	-7372	-146	-125	-119	-67	-62	-58	-103	41	-150	18	30	-77	-23	-57	80	-29	0
0.170000	4709	-5280	-685	-17411	21601	-21714	-251	-16583	1388	-21941	-3451	-21770	25953	-18607	-4763	-20195	987	-2578	5601	-12849	451	-20083	17363	-20748	-1442	-19168	17981	-16512	1934	-18438	18172	-7239	-143	-125	-124	-70	-60	-57	-103	41	-149	26	28	-75	-22	-56	79	-28	0
0.170833	4977	-5203	-681	-17374	23416	-22353	-449	-16703	2352	-22712	-3492	-22049	25715	-19060	-4932	-20448	2399	-2402	5580	-12795	36	-19889	17294	-20740	-814	-19019	18027	-16354	801	-18385	18160	-7137	-153	-124	-120	-67	-61	-57	-105	40	-152	20	30	-78	-19	-56	80	-27	2
0.171667	6070	-5113	-673	-17341	24635	-22946	-706	-16859	3228	-23403	-3589	-22336	25122	-19481	-5132	-20660	4797	-2231	5570	-12770	-88	-19694	17217	-20735	-2189	-18875	18050	-16203	827	-18322	18144	-7065	-146	-122	-116	-63	-59	-59	-103	43	-154	16	34	-72	-21	-60	78	-32	0
0.172500	5540	-4985	-654	-17321	25339	-23486	-1026	-17051	4504	-23994	-3763	-22657	24770	-19865	-5364	-20829	451	-2074	5534	-12772	-520	-19508	17132	-20750	-1835	-18753	18038	-16064	45	-18247	18138	-7027	-149	-127	-119	-67	-59	-59	-109	38	-148	18	30	-77	-21	-59	76	-28	-1
0.173333	4883	-4901	-637	-17315	25412	-23962	-1403	-17284	5436	-24478	-4027	-23013	24124	-20203	-5644	-20950	615	-1927	5504	-12796	-1031	-19336	17041	-20776	319	-18652	17988	-15938	-1987	-18175	18127	-7032	-152	-128	-124	-70	-63	-59	-109	37	-151	13	26	-79	-29	-65	77	-35	-3
0.174167	4742	-4779	-610	-17317	24854	-24365	-1842	-17551	6229	-24815	-4373	-23396	23613	-20470	-5971	-21018	1003	-1783	5475	-12829	-1460	-19176	16953	-20805	1354	-18563	17886	-15812	-3089	-18086	18119	-7043	-150	-129	-124	-70	-62	-59	-110	38	-151	13	30	-77	-25	-60	75	-33	-3
0.175000	4194	-4640	-565	-17317	23862	-24683	-2332	-17845	6915	-25011	-4817	-23801	23228	-20666	-6348	-21032	-1035	-1648	5446	-12873	-1919	-19036	16863	-20852	2327	-18498	17799	-15703	-4374	-18000	18107	-7084	-147	-129	-126	-69	-61	-56	-107	39	-154	16	27	-78	-21	-58	78	-30	-5
0.175833	3669	-4476	-512	-17341	22481	-24922	-2870	-18176	7502	-25053	-5340	-24227	22793	-20788	-6786	-21001	49	-1521	5417	-12924	-2257	-18926	16774	-20906	2817	-18451	17648	-15599	-5678	-17917	18086	-7141	-152	-128	-124	-67	-63	-58	-105	40	-155	15	28	-75	-23	-61	78	-32	-3
0.176667	2728	-4333	-451	-17343	20813	-25093	-3448	-18526	8042	-24944	-5952	-24653	22337	-20821	-7285	-20939	-2081	-1367	5395	-12974	-2648	-18850	16684	-20967	3540	-18421	17485	-15517	-7054	-17840	18055	-7213	-149	-129	-124	-68	-62	-63	-111	51	-153	21	28	-74	-22	-60	79	-32	0
0.177500	1016	-4169	-386	-17368	19140	-25177	-4047	-18892	8435	-24693	-6643	-25070	21930	-20785	-7854	-20794	-1642	-1278	5368	-13019	-3061	-18809	16608	-21039	4654	-18413	17287	-15440	-8600	-17752	18010	-7287	-148	-130	-119	-66	-64	-58	-107	40	-152	15	32	-74	-24	-60	77	-30	3
0.178333	-271	-4000	-296	-17378	17296	-25195	-4664	-19265	8535	-24311	-7395	-25461	21520	-20668	-8484	-20632	74	-1171	5346	-13069	-3433	-18807	16515	-21112	3458	-18423	17067	-15371	-9382	-17718	17953	-7360	-149	-131	-117	-64	-56	-53	-103	41	-152	15	33	-73	-24	-58	79	-28	-4
0.179167	-1043	-3833	-202	-17391	15163	-25145	-5276	-19635	8268	-23811	-8181	-25790	20918	-20454	-9174	-20443	-4151	-1062	5331	-13100	-3874	-18846	16427	-21201	3546	-18450	16829	-15308	-11134	-17674	17873	-7430	-147	-127	-121	-66	-61	-52	-103	39	-154	17	34	-74	-21	-58	80	-36	-1
0.180000	-1503	-3665	-98	-17404	12891	-25039	-5885	-20003	7655	-23220	-8992	-26043	19996	-20174	-9913	-20237	2293	-960	5314	-13130	-4001	-18921	16337	-21271	1733	-18489	16584	-15251	-11433	-17645	17774	-7488	-152	-130	-120	-79	-61	-49	-104	37	-151	19	34	-74	-19	-58	76	-30	-4
0.180833	-2854	-3493	19	-17403	10480	-24886	-6466	-20363	7219	-22562	-9801	-26198	19460	-19831	-10702	-20026	-539	-862	5304	-13150	-4230	-19040	16239	-21353	-513	-18543	16333	-15210	-10895	-17630	17658	-7528	-149	-128	-120	-68	-64	-61	-108	38	-151	20	35	-73	-23	-60	78	-30	0
0.181667	-4110	-3331	126	-17409	7877	-24696	-7007	-20697	6682	-21874	-10582	-26226	19049	-19439	-11586	-19825	-523	-769	5313	-13160	-4570	-19186	16137	-21429	-436	-18606	16071	-15152	-11533	-17631	17515	-7559	-150	-131	-125	-68	-63	-61	-107	37	-154	15	33	-74	-28	-62	76	-32	-5
0.182500	-5315	-3174	252	-17390	5335	-24483	-7492	-21016	5921	-21185	-11311	-26107	18753	-18997	-12385	-19644	1583	-679	5297	-13160	-4752	-19353	16036	-21494	-989	-18666	15819	-15100	-11550	-17628	17359	-7569	-148	-127	-121	-69	-64	-53	-105	41	-153	19	37	-76	-22	-45	82	-26	0
0.183333	-6527	-3015	385	-17385	2889	-24256	-7915	-21313	5092	-20561	-11977	-25815	18750	-18533	-13264	-19506	-45	-586	5303	-13146	-4982	-19545	15913	-21555	-1600	-18737	15568	-15052	-11363	-17638	17182	-7566	-154	-127	-118	-67	-60	-55	-98	40	-154	20	36	-75	-17	-55	84	-26	1
0.184167	-7470	-2869	510	-17360	478	-24030	-8280	-21594	4080	-19919	-12549	-25351	18637	-18067	-14165	-19433	975	-504	5309	-13138	-5403	-19750	15779	-21608	-1986	-18802	15329	-14999	-11142	-17653	16990	-7556	-149	-129	-119	-67	-62	-55	-102	40	-152	18	35	-72	-19	-55	82	-25	-1
0.185000	-7321	-2728	638	-17330	-1868	-23818	-8570	-21873	2794	-19409	-13015	-24710	18314	-17609	-15067	-19431	3957	-417	5320	-13109	-5581	-19962	15629	-21650	-4315	-18865	15097	-14950	-9744	-17668	16784	-7536	-147	-124	-117	-68	-63	-57	-105	37	-155	20	37	-73	-19	-52	80	-26	-4
0.185833	-8436	-2595	759	-17292	-4144	-23638	-8789	-22142	1896	-19014	-13388	-23876	18571	-17192	-15974	-19520	1330	-345	5329	-13091	-5888	-20172	15467	-21681	-6184	-18916	14852	-14899	-8192	-17680	16566	-7513	-150	-126	-119	-64	-63	-56	-105	38	-153	21	37	-74	-25	-55	84	-29	-6
0.186667	-9870	-2469	871	-17250	-6247	-23488	-8936	-22412	918	-18750	-13645	-22883	18712	-16815	-16866	-19697	37	-274	5335	-13067	-6453	-20373	15282	-21701	-5340	-18954	14663	-14850	-8071	-17679	16348	-7492	-151	-128	-120	-67	-65	-57	-109	39	-151	21	42	-75	-21	-56	80	-27	0
0.187500	-10539	-2341	976	-17211	-8119	-23385	-9019	-22684	-33	-18631	-13795	-21747	18984	-16506	-17752	-19967	1772	-208	5343	-13044	-6925	-20547	15088	-21706	-5146	-18977	14458	-14806	-7147	-17645	16125	-7477	-151	-125	-118	-66	-62	-56	-105	40	-155	18	36	-78	-22	-53	92	-28	-3
0.188333	-10937	-2228	1068	-17166	-9818	-23337	-9039	-22962	-773	-18636	-13855	-20485	19368	-16280	-18616	-20319	-477	-152	5348	-13028	-7317	-20695	14882	-21705	-4971	-18979	14267	-14759	-5817	-17636	15904	-7472	-153	-129	-122	-66	-63	-53	-103	39	-154	21	37	-73	-23	-55	84	-28	-4
0.189167	-11087	-2111	1148	-17120	-11297	-23347	-9014	-23245	-1295	-18837	-13838	-19146	19581	-16145	-19444	-20740	498	-102	5347	-13009	-7629	-20805	14674	-21697	-4874	-18960	14077	-14717	-4708	-17586	15697	-7479	-149	-126	-117	-64	-62	-56	-104	38	-152	21	37	-73	-23	-55	85	-7	0
0.190000	-11356	-1998	1217	-17081	-12371	-23413	-8947	-23524	-1680	-19148	-13778	-17780	19806	-16121	-20229	-21199	-874	-58	5335	-13012	-8103	-20875	14433	-21676	-4290	-18923	13888	-14687	-3580	-17523	15493	-7504	-150	-130	-119	-67	-64	-57	-107	39	-158	18	34	-79	-25	-56	79	-29	-5
0.190833	-11902	-1888	1265	-17050	-13039	-23551	-8860	-23809	-1892	-19575	-13697	-16436	20048	-16212	-20952	-21672	-1791	-23	5317	-13020	-8570	-20897	14200	-21654	-2654	-18861	13713	-14661	-2613	-17428	15319	-7545	-130	-128	-117	-67	-62	-56	-103	40	-153	20	33	-74	-19	-56	85	-28	-1
0.191667	-12126	-1773	1303	-17022	-13410	-23740	-8754	-24074	-2126	-20097	-13636	-15165	20224	-16419	-21613	-22125	995	3	5292	-13034	-8949	-20862	13968	-21631	-3039	-18774	13535	-14647	-1226	-17310	15154	-7606	-149	-127	-117	-66	-64	-55	-100	39	-152	19	11	-75	-21	-55	84	-28	0
0.192500	-11545	-1658	1328	-17000	-13584	-23989	-8652	-24322	-2493	-20681	-13620	-14020	20228	-16740	-22208	-22520	-3339	18	5245	-13064	-9568	-20774	13731	-21609	-2531	-18666	13355	-14643	-882	-17172	15008	-7687	-149	-130	-119	-65	-63	-60	-107	39	-149	19	34	-74	-32	-60	82	-29	0
0.193333	-10179	-1541	1339	-16995	-13448	-24289	-8578	-24535	-2795	-21303	-13691	-13059	19689	-17193	-22727	-22827	906	25	5189	-13107	-9925	-20636	13499	-21598	-2311	-18544	13172	-14658	72	-17016	14881	-7786	-147	-131	-120	-68	-64	-61	-109	35	-153	12	29	-78	-26	-59	80	-30	-4
0.194167	-9320	-1422	1343	-16999	-12882	-24622	-8538	-24700	-2795	-21931	-13868	-12318	19398	-17750	-23161	-23006	1091	26	5119	-13160	-10052	-20440	13280	-21586	-3961	-18390	12991	-14684	2194	-16836	14785	-7899	-148	-129	-118	-69	-62	-58	-108	40	-150	17	30	-79	-21	-60	75	-29	-1
0.195000	-8524	-1300	1335	-17018	-12221	-24980	-8554	-24809	-2797	-22535	-14183	-11845	18878	-18399	-23516	-23031	-1958	21	5033	-13231	-10264	-20186	13061	-21592	-2944	-18222	12804	-14726	2585	-16638	14707	-8026	-149	-130	-121	-79	-63	-60	-109	38	-184	16	28	-77	-19	-59	81	-30	0
0.195833	-7575	-1172	1294	-17051	-11475	-25351	-8645	-24851	-2662	-23084	-14650	-11673	18203	-19138	-23807	-22885	1305	6	4934	-13311	-10357	-19887	12853	-21608	-2342	-18036	12613	-14792	3299	-16430	14647	-8162	-149	-130	-124	-68	-63	-59	-109	38	-152	12	27	-79	-21	-58	81	-29	-1
0.196667	-6713	-1048	1295	-17094	-10603	-25714	-8828	-24821	-2561	-23558	-15274	-11810	17363	-19935	-24041	-22510	-1125	-14	4822	-13408	-10481	-19542	12645	-21635	-1579	-17833	12424	-14858	3956	-16206	14597	-8311	-148	-131	-129	-67	-61	-58	-107	39	-152	16	29	-79	-22	-58	79	-29	-3
0.197500	-5853	-919	1265	-17155	-9561	-26057	-9122	-24709	-2573	-23945	-16065	-12268	16147	-20779	-24231	-22034	-410	-36	4701	-13524	-10416	-19162	12442	-21683	-667	-17616	12218	-14947	4204	-15977	14556	-8465	-151	-130	-120	-68	-61	-58	-110	37	-151	13	29	-77	-18	-58	79	-38	2
0.198333	-3851	-790	1229	-17228	-8746	-26362	-9543	-24522	-2977	-24215	-17018	-13050	14396	-21664	-24402	-21337	2257	-61	4573	-13655	-9966	-18753	12240	-21751	-1127	-17380	12015	-15055	4965	-15742	14512	-8627	-151	-127	-122	-70	-68	-58	-111	37	-155	15	27	-78	-26	-61	75	-36	-6
0.199167	-2888	-665	1187	-17314	-7870	-26617	-10092	-24263	-3007	-24377	-18131	-14134	13102	-22542	-24571	-20481	1316	-82	4439	-13802	-9526	-18322	12035	-21838	-2369	-17133	11802	-15174	6214	-15503	14475	-8788	-150	-126	-122	-69	-65	-60	-113	35	-151	15	30	-77	-23	-61	78	-48	0
0.200000	-2525	-537	1137	-17407	-6977	-26788	-10787	-23899	-2929	-24420	-19363	-15480	11703	-23390	-24758	-19496	-1285	-107	4302	-13963	-9221	-17873	11816	-21930	-759	-16873	11580	-15307	5868	-15266	14422	-8953	-149	-130	-133	-67	-63	-62	-87	35	-153	12	27	-79	-26	-63	75	-33	-1
0.200833	-1308	-412	1079	-17513	-6183	-26879	-11633	-23550	-3018	-24353	-20695	-17045	10002	-24209	-24982	-18421	1258	-126	4166	-14147	-8659	-17419	11590	-22042	523	-16604	11345	-15447	5771	-15025	14357	-9120	-151	-132	-127	-74	-66	-60	-112	37	-151	12	28	-78	-24	-61	76	-33	0
0.201667	-602	-286	1014	-17626	-5329	-26878	-12625	-23140	-3210	-24186	-22095	-18788	8588	-24952	-25260	-17296	-575	-134	4040	-14338	-8013	-16961	11343	-22177	1498	-16326	11104	-15592	6084	-14796	14267	-9285	-151	-128	-122	-90	-64	-61	-103	36	-155	10	24	-81	-24	-62	76	-33	-5
0.202500	13	-164	933	-17749	-4460	-26770	-13758	-22717	-3543	-23926	-23537	-20648	7266	-25615	-25614	-16161	414	-144	3920	-14548	-7253	-16530	11074	-22317	2244	-16019	10858	-15735	6151	-14568	14148	-9451	-148	-130	-120	-67	-62	-59	-109	38	-151	18	22	-77	-19	-61	67	-29	-3
0.203333	749	-40	842	-17869	-3696	-26552	-15020	-22316	-3915	-23596	-24973	-22566	5958	-26170	-26038	-15067	123	-144	3817	-14769	-6455	-16090	10776	-22467	2626	-15739	10592	-15883	6240	-14323	14001	-9614	-152	-126	-120	-66	-62	-59	-103	40	-154	20	34	-73	-21	-58	80	-31	0
0.204167	925	78	727	-18002	-3092	-26217	-16395	-21964	-4271	-23200	-26383	-24487	4850	-26601	-26549	-14068	-1442	-137	3729	-15003	-5707	-15687	10442	-22623	4007	-15434	10307	-16023	6167	-14124	13809	-9779	-147	-128	-122	-66	-60	-55	-108	39	-149	18	34	-73	-19	-66	76	-32	0
0.205000	682	198	591	-18132	-2693	-25770	-17878	-21683	-4800	-22740	-27716	-26328	3490	-26892	-27126	-13202	2015	-128	3659	-15253	-4779	-15316	10071	-22789	3992	-15127	10013	-16151	6453	-13913	13581	-9938	-146	-128	-122	-66	-62	-59	-108	41	-150	18	35	-76	-21	-57	77	-29	0
0.205833	781	320	435	-18263	-2404	-25209	-19431	-21505	-5572	-22312	-28944	-28036	2057	-27034	-27772	-12505	-1074	-114	3610	-15509	-3876	-14976	9650	-22952	4049	-14824	9699	-16270	6253	-13708	13302	-10098	-148	-128	-121	-64	-61	-60	-109	41	-150	19	33	-77	-28	-57	76	-30	0
0.206667	1529	441	250	-18393	-2084	-24543	-21027	-21452	-6471	-21842	-30040	-29552	361	-27029	-28462	-11999	711	-97	3582	-15781	-2860	-14674	9200	-23113	4824	-14525	9371	-16369	6183	-13510	12993	-10257	-152	-132	-117	-98	-63	-64	-109	38	-155	16	34	-76	-24	-63	77	-33	-4
0.207500	1808	570	38	-18520	-1814	-23807	-22637	-21546	-6958	-21382	-30991	-30849	-1121	-26868	-29191	-11701	4055	-79	3584	-16050	-1667	-14415	8707	-23268	2726	-14230	9026	-16447	7745	-13314	12624	-10409	-149	-128	-122	-66	-64	-62	-107	38	-154	18	35	-74	-25	-56	89	-30	0
0.208333	1411	701	-191	-18640	-1857	-22990	-24227	-21774	-7388	-20929	-31780	-31875	-2344	-26561	-29926	-11616	-939	-46	3612	-16322	-875	-14196	8182	-23417	3333	-13943	8663	-16507	7639	-13123	12218	-10564	-146	-126	-119	-69	-62	-57	-107	41	-151	20	36	-78	-26	-56	80	-29	-1
0.209167	1223	845	-453	-18751	-2003	-22111	-25757	-22158	-7733	-20497	-32310	-32398	-3523	-26116	-30643	-11731	3137	-16	3662	-16595	190	-14025	7621	-23550	3880	-13668	8278	-16534	7778	-12935	11780	-10703	-148	-126	-121	-69	-64	-61	-107	34	-150	23	33	-74	-19	-58	84	-28	1
0.210000	1068	970	-736	-18855	-2301	-21195	-27209	-22695	-7920	-20094	-32544	-32600	-4708	-25558	-31330	-12037	846	5	3735	-16865	1245	-13897	7027	-23675	4643	-13414	7873	-16549	8104	-12757	11306	-10843	-147	-100	-119	-67	-62	-58	-102	41	-153	22	34	-74	-23	-55	86	-28	3
0.210833	682	1128	-1044	-18953	-2677	-20262	-28550	-23368	-8073	-19725	-32626	-32692	-5759	-24905	-31961	-12500	1084	23	3827	-17136	2264	-13819	6405	-23785	5426	-13186	7449	-16532	7789	-12583	10802	-10983	-148	-127	-122	-67	-62	-55	-103	45	-149	20	36	-73	-26	-52	87	-25	-3
0.211667	1177	1281	-1371	-19038	-3279	-19333	-29736	-24154	-8516	-19392	-32662	-32712	-7290	-24181	-32361	-13078	2987	43	3947	-17387	3532	-13782	5766	-23878	5441	-12981	7008	-16498	7694	-12413	10274	-11117	-149	-124	-117	-63	-60	-52	-104	43	-149	23	41	-70	-19	-53	85	-23	0
0.212500	1005	1436	-1716	-19113	-3840	-18428	-30778	-25025	-8503	-19087	-32686	-32767	-8273	-23414	-32542	-13739	2993	49	4080	-17636	4705	-13789	5127	-23957	4108	-12806	6548	-16449	8559	-12253	9731	-11251	-146	-125	-119	-62	-65	-53	-108	44	-152	23	37	-68	-21	-58	86	-30	-5
0.213333	-471	1589	-2066	-19180	-4280	-17577	-31643	-25944	-8113	-18814	-32684	-32589	-8900	-22623	-32603	-14427	-1335	52	4225	-17877	5563	-13843	4472	-24022	5780	-12667	6062	-16391	7638	-12097	9172	-11381	-150	-125	-118	-65	-65	-56	-110	42	-153	22	34	-73	-23	-60	80	-28	-5
0.214167	-1110	1741	-2427	-19233	-4841	-16781	-32245	-26878	-7671	-18561	-32710	-32114	-9583	-21840	-32631	-15111	724	47	4380	-18102	6478	-13926	3827	-24065	7393	-12560	5563	-16314	6600	-11960	8615	-11506	-151	-125	-114	-65	-64	-59	-105	44	-151	21	34	-74	-25	-58	80	-28	-3
0.215000	-1838	1893	-2786	-19278	-5393	-16057	-32519	-27789	-7083	-18326	-32699	-31424	-9955	-21086	-32657	-15717	-1203	37	4543	-18317	7384	-14045	3206	-24089	8238	-12491	5050	-16239	6078	-11817	8062	-11632	-150	-128	-125	-70	-67	-57	-105	38	-155	19	29	-77	-26	-58	81	-30	-6
0.215833	-2607	2039	-3138	-19307	-5993	-15413	-32630	-28643	-6475	-18101	-32697	-30615	-10184	-20389	-32651	-16254	-1805	42	4719	-18515	8338	-14192	2582	-24100	9310	-12454	4530	-16155	5053	-11705	7517	-11751	-150	-127	-120	-65	-63	-57	-108	61	-153	19	30	-77	-24	-82	82	-26	-1
0.216667	-3243	2181	-3478	-19328	-6707	-14818	-32665	-29390	-5846	-17872	-32679	-29729	-10212	-19741	-32669	-16604	-1825	11	4898	-18696	9130	-14362	1992	-24089	9893	-12451	4002	-16082	4040	-11599	6985	-11871	-147	-129	-118	-66	-67	-57	-104	41	-153	22	34	-77	-21	-53	85	-28	-6
0.217500	-4189	2315	-3804	-19334	-7307	-14407	-32696	-30001	-5126	-17643	-32511	-28812	-9996	-19169	-32654	-16815	-4267	-7	5083	-18861	9702	-14553	1435	-24059	11078	-12488	3471	-16021	2824	-11506	6468	-11985	-148	-127	-118	-69	-61	-57	-107	37	-152	21	32	-75	-19	-53	85	-26	-4
0.218333	-5106	2431	-4105	-19324	-7809	-14039	-32698	-30454	-4490	-17399	-32268	-27885	-9695	-18674	-32655	-16846	-1871	-24	5262	-19016	10285	-14758	916	-24013	11076	-12547	2943	-15966	1828	-11436	5971	-12099	-146	-127	-120	-64	-61	-56	-103	43	-147	19	33	-75	-21	-53	84	-29	3
0.219167	-5332	2545	-4382	-19326	-8260	-13766	-32533	-30751	-4014	-17137	-31975	-26982	-9442	-18252	-32661	-16687	-3218	-44	5440	-19165	10734	-14958	432	-23949	9626	-12643	2416	-15936	602	-11385	5504	-12208	-149	-127	-109	-70	-64	-59	-107	42	-154	17	35	-75	-22	-53	82	-27	-3
0.220000	-4977	2638	-4632	-19304	-8753	-13565	-32144	-30806	-3750	-16855	-31658	-26129	-9440	-17905	-32643	-16340	-3999	-59	5615	-19291	11068	-15162	-8	-23867	9477	-12768	1903	-15929	-1194	-11358	5060	-12311	-148	-127	-119	-69	-63	-58	-105	42	-155	13	30	-78	-21	-55	81	-31	-4
0.220833	-4405	2722	-4852	-19285	-9177	-13434	-31593	-30679	-3494	-16539	-31311	-25328	-9307	-17616	-32467	-15824	1897	-69	5785	-19408	11451	-15361	-417	-23768	6081	-12902	1417	-15943	-951	-11348	4648	-12416	-151	-130	-122	-69	-64	-60	-109	33	-150	15	54	-76	-22	-57	77	-31	-6
0.221667	-4214	2795	-5033	-19262	-9566	-13361	-30933	-30344	-3293	-16198	-30945	-24600	-9031	-17377	-32100	-15146	-3484	-74	5953	-19514	11430	-15546	-774	-23658	4598	-13053	951	-15983	-1893	-11371	4260	-12508	-151	-128	-119	-67	-64	-64	-109	37	-154	15	30	-76	-22	-60	78	-33	-1
0.222500	-3657	2858	-5179	-19231	-9949	-13339	-30186	-29814	-3197	-15830	-30538	-23932	-8949	-17171	-31650	-14333	755	-68	6120	-19609	11452	-15711	-1082	-23523	3475	-13214	514	-16045	-3140	-11412	3911	-12597	-147	-127	-121	-66	-63	-61	-109	47	-152	15	29	-79	-22	-59	77	-34	0
0.223333	-3053	2906	-5297	-19199	-10224	-13340	-29383	-29093	-3193	-15443	-30098	-23325	-9064	-16986	-31141	-13428	-112	-58	6277	-19702	11309	-15858	-1344	-23385	2099	-13379	108	-16138	-3840	-11484	3591	-12682	-148	-128	-125	-74	-65	-64	-111	38	-151	15	27	-80	-23	-61	79	-33	-3
0.224167	-2420	2947	-5378	-19174	-10420	-13357	-28533	-28201	-3101	-15037	-29615	-22765	-9077	-16814	-30601	-12461	-57	-39	6432	-19780	11078	-15963	-1564	-23235	797	-13545	-255	-16249	-4650	-11582	3301	-12761	-150	-129	-115	-70	-63	-61	-111	39	-156	10	30	-79	-23	-62	79	-33	-1
0.225000	-978	2980	-5416	-19145	-10712	-13377	-27653	-27153	-3243	-14620	-29081	-22227	-9632	-16621	-30040	-11469	2091	-21	6581	-19846	10876	-16041	-1738	-23040	-878	-13711	-573	-16381	-5498	-11689	3043	-12837	-150	-131	-126	-73	-65	-61	-110	40	-151	13	29	-78	-23	-62	78	-35	0
0.225833	379	3016	-5441	-19125	-10925	-13392	-26761	-25983	-3166	-14205	-28496	-21709	-9867	-16426	-29462	-10498	4246	9	6741	-19907	10612	-16092	-1870	-22907	-4579	-13864	-843	-16536	-5243	-11855	2820	-12911	-150	-129	-125	-69	-64	-56	-111	37	-149	41	29	-79	-24	-61	79	-35	-1
0.226667	123	3046	-5431	-19112	-10911	-13392	-25867	-24726	-2907	-13802	-27856	-21192	-9676	-16199	-28874	-9580	135	42	6870	-19961	10048	-16101	-1955	-22738	-5665	-14004	-1066	-16702	-6192	-12030	2625	-12987	-151	-131	-125	-70	-64	-67	-112	38	-153	10	28	-80	-25	-62	74	-36	-7
0.227500	494	3077	-5395	-19109	-11046	-13371	-24984	-23411	-2768	-13425	-27166	-20651	-9675	-15949	-28274	-8758	1987	75	7005	-20010	9495	-16076	-1997	-22574	-5615	-14132	-1237	-16880	-7762	-12227	2470	-13057	-148	-128	-122	-72	-65	-64	-113	41	-151	13	27	-84	-24	-62	77	-34	-3
0.228333	878	3121	-5339	-19117	-11098	-13321	-24116	-22067	-2361	-13076	-26424	-20085	-9393	-15673	-27666	-7995	1662	108	7140	-20046	8778	-16021	-1996	-22422	-6391	-14245	-1361	-17067	-8595	-12450	2344	-13135	-146	-130	-121	-72	-62	-64	-108	39	-151	18	32	-80	-23	-66	76	-31	0
0.229167	864	3161	-5266	-19139	-11007	-13253	-23261	-20727	-1976	-12772	-25630	-19468	-8955	-15368	-27038	-7385	705	142	7266	-20079	7994	-15924	-1953	-22255	-7003	-14343	-1433	-17256	-9719	-12681	2257	-13215	-149	-128	-119	-74	-61	-63	-107	41	-152	13	30	-78	-21	-62	79	-31	0
0.230000	827	3217	-5164	-19170	-10816	-13167	-22414	-19402	-1671	-12525	-24793	-18804	-8420	-15045	-26402	-6917	1786	170	7387	-20107	7410	-15804	-1872	-22106	-8043	-14424	-1456	-17445	-10807	-12930	2207	-13307	-145	-127	-120	-67	-60	-59	-108	42	-150	18	29	-78	-23	-59	81	-29	0
0.230833	567	3279	-5091	-19216	-10592	-13071	-21585	-18130	-1108	-12334	-23919	-18074	-7716	-14722	-25756	-6594	-420	196	7494	-20126	6652	-15662	-1750	-21972	-8327	-14489	-1424	-17628	-11947	-13187	2182	-13411	-146	-129	-120	-67	-62	-60	-108	41	-151	20	35	-77	-22	-60	67	-31	0
0.231667	-60	3353	-4994	-19279	-10346	-12973	-20741	-16925	-575	-12215	-23021	-17309	-6902	-14396	-25088	-6415	1405	211	7598	-20140	5867	-15500	-1586	-21855	-8623	-14537	-1350	-17809	-12948	-13447	2200	-13526	-147	-130	-125	-70	-63	-63	-109	39	-156	12	30	-81	-21	-61	82	-31	0
0.232500	-242	3436	-4906	-19358	-10039	-12884	-19933	-15806	-329	-12168	-22102	-16498	-5961	-14084	-24393	-6377	1752	220	7688	-20158	5123	-15322	-1384	-21754	-10435	-14568	-1229	-17976	-13616	-13713	2258	-13654	-148	-129	-117	-66	-63	-62	-109	40	-152	15	30	-77	-23	-62	78	-32	-3
0.233333	163	3533	-4822	-19455	-9685	-12815	-19105	-14774	-242	-12191	-21177	-15637	-5267	-13793	-23678	-6467	-1480	225	7761	-20169	4167	-15144	-1143	-21673	-10149	-14593	-1068	-18136	-15187	-13969	2354	-13795	-147	-132	-125	-70	-62	-62	-110	38	-153	12	30	-77	-21	-64	79	-31	-4
0.234167	847	3639	-4750	-19556	-9297	-12771	-18258	-13840	-134	-12288	-20233	-14755	-4665	-13547	-22932	-6667	5419	228	7827	-20177	3620	-14950	-872	-21607	-12182	-14597	-858	-18285	-14899	-14215	2496	-13956	-148	-127	-124	-69	-62	-64	-110	41	-145	13	30	-79	-22	-62	76	-31	-1
0.235000	739	3755	-4688	-19677	-8800	-12764	-17395	-12996	106	-12450	-19294	-13860	-3788	-13330	-22153	-6954	359	227	7873	-20183	2971	-14754	-562	-21560	-13203	-14592	-608	-18412	-14727	-14435	2677	-14125	-147	-128	-120	-67	-65	-62	-110	41	-151	15	32	-79	-22	-63	80	-30	0
0.235833	797	3878	-4643	-19807	-8220	-12807	-16510	-12248	241	-12677	-18364	-12988	-2925	-13131	-21346	-7308	2402	214	7898	-20194	2328	-14564	-214	-21529	-12453	-14560	-324	-18532	-15199	-14621	2901	-14309	-148	-131	-119	-67	-64	-80	-105	40	-151	34	27	-81	-21	-58	81	-29	0
0.236667	670	4000	-4622	-19951	-7693	-12910	-15595	-11599	437	-12954	-17447	-12130	-2016	-13091	-20508	-7717	2205	212	7907	-20207	1814	-14370	159	-21556	-11575	-14512	1	-18636	-14939	-14777	3164	-14506	-150	-130	-120	-68	-60	-58	-105	43	-152	17	30	-77	-22	-58	84	-30	0
0.237500	396	4127	-4617	-20101	-7104	-13067	-14661	-11039	693	-13278	-16556	-11326	-1022	-13067	-19639	-8152	1184	202	7892	-20223	1305	-14180	563	-21518	-10584	-14445	356	-18729	-14598	-14890	3478	-14717	-147	-127	-120	-64	-61	-66	-107	42	-150	0	32	-76	-19	-57	86	-26	0
0.238333	648	4248	-4641	-20259	-6642	-13287	-13700	-10560	646	-13635	-15686	-10583	-530	-13118	-18742	-8591	2172	193	7850	-20247	813	-13991	995	-21527	-9732	-14352	745	-18806	-14169	-14954	3830	-14939	-148	-129	-117	-62	-62	-56	-104	45	-148	19	30	-77	-19	-53	82	-28	-4
0.239167	1318	4360	-4675	-20417	-6190	-13570	-12725	-10181	614	-14015	-14840	-9930	-158	-13234	-17826	-9016	4404	180	7788	-20277	691	-13804	1440	-21560	-10968	-14230	1171	-18877	-12445	-14959	4225	-15162	-148	-129	-118	-64	-58	-61	-110	43	-152	18	32	-76	-22	-59	85	-29	-3
0.240000	446	4465	-4741	-20583	-5483	-13909	-11728	-9840	926	-14414	-14030	-9342	725	-13432	-16897	-9419	163	165	7697	-20319	336	-13608	1911	-21596	-10293	-14082	1637	-18939	-11305	-14909	4648	-15401	-152	-132	-122	-69	-63	-61	-109	38	-154	16	27	-79	-28	-61	76	-28	-3
0.240833	-3	4549	-4828	-20752	-4867	-14304	-10725	-9589	985	-14816	-13252	-8865	1319	-13687	-15961	-9781	32	151	7582	-20369	-177	-13410	2399	-21640	-7403	-13896	2101	-18987	-11165	-14789	5118	-15629	-147	-130	-121	-67	-66	-63	-110	39	-153	16	29	-81	-25	-59	81	-30	-4
0.241667	39	4624	-4931	-20916	-4172	-14738	-9721	-9392	1068	-15205	-12508	-8495	1913	-13995	-15023	-10097	570	141	7443	-20426	-309	-13200	2902	-21694	-5431	-13672	2601	-19030	-10151	-14604	5596	-15858	-151	-130	-120	-67	-62	-61	-105	36	-152	15	28	-78	-24	-59	79	-31	-4
0.242500	-320	4677	-5052	-21076	-3387	-15201	-8727	-9258	1212	-15580	-11797	-8228	2538	-14365	-14087	-10367	-1513	124	7283	-20491	-259	-12978	3416	-21746	-3278	-13418	3127	-19067	-9060	-14355	6147	-16077	-150	-129	-120	-70	-64	-61	-105	43	-159	18	32	-77	-24	-56	81	-28	-3
0.243333	-575	4708	-5177	-21230	-2733	-15684	-7762	-9181	1221	-15938	-11126	-8064	3004	-14754	-13172	-10587	-379	110	7080	-20561	-268	-12744	3928	-21809	-1506	-13129	3669	-19096	-8078	-14041	6700	-16285	-146	-128	-119	-67	-61	-59	-105	41	-152	17	30	-77	-21	-56	81	-30	0
0.244167	-826	4719	-5317	-21381	-2032	-16181	-6832	-9165	1312	-16272	-10486	-8011	3420	-15191	-12282	-10759	-2614	81	6900	-20645	-229	-12503	4438	-21873	436	-12809	4223	-19129	-7138	-13685	7271	-16484	-150	-125	-121	-68	-64	-60	-103	40	-151	17	29	-76	-21	-58	80	-30	1
0.245000	-1457	4702	-5460	-21529	-1300	-16666	-5950	-9207	1579	-16584	-9885	-8052	3874	-15638	-11432	-10889	-2358	50	6684	-20732	35	-12256	4948	-21946	2495	-12464	4783	-19153	-6037	-13278	7848	-16660	-150	-129	-121	-66	-62	-61	-108	38	-153	17	33	-76	-22	-58	80	-29	-1
0.245833	-1728	4656	-5605	-21671	-685	-17137	-5116	-9295	1597	-16877	-9317	-8177	4264	-16104	-10627	-10978	-208	6	6458	-20823	446	-11988	5453	-22025	2618	-12102	5345	-19182	-4321	-12841	8429	-16816	-149	-125	-121	-63	-65	-58	-116	41	-149	22	32	-75	-21	-56	78	-28	0
0.246667	-1396	4591	-5746	-21809	-120	-17580	-4355	-9438	1358	-17131	-8786	-8378	4463	-16548	-9869	-11044	-4517	-46	6217	-20921	544	-11724	5943	-22118	4356	-11733	5894	-19208	-3579	-12381	9002	-16947	-148	-126	-120	-69	-61	-60	-109	41	-150	20	30	-76	-23	-59	82	-30	0
0.247500	-602	4499	-5880	-21939	382	-17986	-3670	-9630	995	-17371	-8290	-8627	4443	-16995	-9163	-11062	1750	-114	5976	-21020	904	-11462	6419	-22208	4207	-11368	6434	-19237	-1603	-11907	9572	-17054	-146	-142	-120	-69	-60	-58	-108	43	-153	21	30	-76	-19	-56	82	-29	1
0.248333	-631	4381	-5998	-22067	1006	-18340	-3063	-9868	803	-17586	-7818	-8958	4698	-17422	-8515	-11114	-1082	-193	5731	-21122	1329	-11205	6870	-22311	3427	-11007	6954	-19268	774	-11442	10118	-17132	-152	-128	-126	-70	-62	-58	-109	40	-152	18	27	-75	-22	-57	79	-32	-1
0.249167	-540	4243	-6102	-22190	1529	-18644	-2542	-10148	580	-17789	-7380	-9307	4673	-17818	-7932	-11132	-1588	-281	5493	-21214	1743	-10965	7305	-22421	4736	-10672	7456	-19300	1703	-10993	10647	-17178	-132	-126	-112	-67	-62	-57	-107	41	-155	20	34	-74	-22	-56	84	-27	-4
0.250000	-317	4085	-6179	-22307	1967	-18882	-2097	-10463	438	-17979	-6955	-9672	4483	-18179	-7407	-11150	-32	-382	5264	-21306	2275	-10742	7718	-22537	5475	-10368	7925	-19332	3132	-10575	11128	-17193	-150	-126	-118	-65	-62	-58	-105	41	-153	23	34	-72	-21	-55	81	-28	-3
0.250833	-235	3903	-6234	-22424	2457	-19063	-1743	-10813	229	-18154	-6536	-10050	4358	-18503	-6945	-11172	-2158	-483	5045	-21396	2811	-10547	8101	-22663	6188	-10104	8349	-19373	4546	-10202	11578	-17176	-148	-125	-116	-65	-61	-46	-104	37	-150	22	35	-99	-19	-52	86	-33	1
0.251667	-88	3698	-6270	-22539	2916	-19181	-1438	-11186	-246	-18321	-6174	-10424	3905	-18788	-6541	-11212	-1543	-594	4844	-21478	3308	-10383	8462	-22785	7120	-9892	8738	-19420	5382	-9887	11986	-17123	-144	-120	-114	-64	-59	-55	-100	43	-147	26	36	-70	-22	-52	82	-27	3
0.252500	1050	3481	-6284	-22656	3316	-19239	-1249	-11580	-840	-18474	-5808	-10784	3062	-19032	-6184	-11270	903	-710	4655	-21563	3957	-10265	8786	-22914	6132	-9742	9080	-19475	6814	-9629	12348	-17038	-147	-126	-119	-67	-61	-47	-101	40	-150	24	32	-74	-23	-55	84	-26	-1
0.253333	697	3240	-6273	-22774	3800	-19239	-1108	-11988	-875	-18634	-5452	-11133	2773	-19240	-5898	-11337	-2233	-823	4485	-21625	4324	-10186	9081	-23047	5558	-9662	9370	-19541	8143	-9447	12658	-16924	-149	-127	-121	-67	-64	-58	-103	44	-153	19	36	-65	-23	-51	82	-30	-3
0.254167	180	2983	-6237	-22916	4167	-19190	-1014	-12391	-903	-18772	-5082	-11449	2333	-19404	-5642	-11421	-3742	-929	4342	-21708	4411	-10160	9352	-23165	7122	-9645	9624	-19608	7873	-9335	12924	-16780	-146	-129	-120	-67	-64	-56	-104	41	-152	19	35	-75	-22	-51	85	-28	-3
0.255000	366	2714	-6180	-23011	4564	-19090	-968	-12795	-1018	-18901	-4744	-11729	1801	-19525	-5424	-11521	-1967	-1024	4218	-21768	4628	-10176	9595	-23282	7717	-9703	9829	-19687	8069	-9300	13139	-16607	-147	-127	-119	-67	-63	-57	-102	38	-158	19	34	-77	-23	-52	85	-29	2
0.255833	144	2431	-6105	-23135	4960	-18953	-951	-13184	-1099	-19012	-4389	-11982	1268	-19613	-5253	-11633	-4420	-1107	4116	-21832	4652	-10244	9816	-23382	7950	-9829	9990	-19777	8496	-9341	13306	-16411	-160	-128	-120	-64	-62	-56	-102	40	-151	19	33	-74	-19	-51	82	-33	-4
0.256667	82	2133	-6020	-23258	5333	-18782	-955	-13552	-1163	-19107	-4035	-12206	690	-19669	-5069	-11747	-3197	-1171	4033	-21891	4605	-10366	10010	-23472	7539	-10024	10109	-19877	8824	-9450	13434	-16191	-148	-130	-121	-69	-65	-59	-105	35	-158	17	32	-76	-25	-55	79	-31	-5
0.257500	246	1821	-5914	-23387	5697	-18588	-964	-13913	-1128	-19183	-3680	-12394	141	-19690	-4916	-11872	-4411	-1213	3971	-21947	4497	-10522	10196	-23537	7227	-10278	10194	-19987	9003	-9626	13524	-15949	-149	-129	-121	-58	-64	-55	-103	43	-154	20	35	-75	-24	-56	85	-28	-3
0.258333	126	1509	-5798	-23515	6029	-18375	-970	-14204	-865	-19222	-3315	-12567	-394	-19675	-4764	-11991	-5220	-1228	3928	-22008	4257	-10722	10359	-23585	7528	-10592	10260	-20112	8804	-9862	13584	-15697	-147	-127	-120	-67	-61	-56	-103	40	-152	18	35	-75	-22	-51	84	-42	-1
0.259167	286	1191	-5679	-23644	6454	-18149	-964	-14480	-715	-19237	-2951	-12718	-925	-19635	-4613	-12108	-1779	-1222	3898	-22058	3968	-10955	10515	-23611	5598	-10961	10288	-20263	9119	-10152	13592	-15432	-156	-125	-120	-64	-62	-55	-104	39	-152	19	32	-76	-24	-52	84	-30	0
0.260000	1137	865	-5561	-23774	6892	-17917	-927	-14725	-922	-19215	-2588	-12858	-1597	-19566	-4457	-12217	-5707	-1192	3874	-22117	3385	-11256	10663	-23609	4566	-11365	10306	-20392	8550	-10483	13619	-15161	-151	-127	-122	-65	-62	-58	-105	40	-152	18	35	-73	-22	-57	81	-31	-5
0.260833	2724	543	-5441	-23905	7190	-17683	-868	-14927	-1165	-19158	-2221	-12977	-2667	-19474	-4288	-12308	-1027	-1134	3863	-22182	2891	-11509	10809	-23591	3039	-11804	10315	-20545	8513	-10849	13623	-14887	-149	-128	-121	-68	-62	-57	-105	66	-158	18	32	-70	-25	-53	84	-28	-6
0.261667	3761	219	-5332	-24038	7528	-17452	-768	-15092	-1028	-19061	-1865	-13129	-3386	-19355	-4108	-12379	-265	-1050	3856	-22248	2346	-11807	10962	-23544	-256	-12274	10328	-20715	9899	-11234	13611	-14614	-153	-127	-125	-66	-66	-57	-109	41	-153	19	33	-76	-25	-56	54	-30	-4
0.262500	4735	-95	-5219	-24172	7770	-17224	-630	-15184	-1076	-18922	-1539	-13275	-4211	-19212	-3903	-12428	-2969	-948	3850	-22321	1626	-12114	11119	-23475	-918	-12723	10337	-20887	9852	-11638	13600	-14338	-148	-138	-121	-66	-87	-57	-108	42	-153	21	32	-72	-23	-55	82	-26	0
0.263333	5929	-402	-5120	-24297	8034	-16997	-448	-15319	-1110	-18749	-1177	-13432	-5089	-19045	-3681	-12460	644	-825	3847	-22398	843	-12417	11289	-23381	-2214	-13192	10357	-21068	10261	-12054	13600	-14072	-149	-128	-120	-64	-61	-53	-104	43	-151	18	36	-74	-23	-50	85	-29	-3
0.264167	7081	-704	-5031	-24427	8239	-16760	-231	-15387	-1202	-18526	-850	-13605	-5854	-18857	-3449	-12470	-1579	-694	3839	-22475	-87	-12720	11466	-23272	-3203	-13657	10394	-21254	10797	-12471	13623	-13821	-151	-127	-125	-67	-64	-58	-104	42	-151	21	33	-75	-24	-55	84	-27	-3
0.265000	8310	-990	-4951	-24550	8364	-16553	22	-15430	-1462	-18288	-542	-13811	-6701	-18647	-3198	-12458	-861	-550	3832	-22558	-833	-13005	11662	-23144	-3823	-14100	10445	-21448	10988	-12885	13630	-13580	-152	-130	-124	-70	-63	-59	-108	37	-156	16	30	-79	-24	-57	80	-31	-5
0.265833	10644	-1262	-4887	-24669	8391	-16331	312	-15451	-1837	-18009	-255	-14033	-7966	-18401	-2929	-12429	2106	-402	3824	-22644	-1512	-13278	11876	-22998	-5918	-14532	10530	-21638	11828	-13291	13669	-13345	-158	-127	-122	-65	-66	-59	-107	42	-154	18	34	-78	-25	-56	81	-30	-5
0.266667	11802	-1515	-4823	-24780	8383	-16104	632	-15461	-1705	-17706	13	-14278	-8665	-18179	-2651	-12384	954	-245	3816	-22734	-2315	-13532	12104	-22842	-8332	-14930	10638	-21832	13128	-13684	13730	-13128	-150	-127	-124	-74	-62	-58	-108	40	-153	16	30	-76	-24	-58	79	-29	-3
0.267500	11961	-1754	-4776	-24885	8395	-15868	976	-15459	-1608	-17396	260	-14545	-9247	-17921	-2366	-12322	-1868	-98	3810	-22826	-3373	-13746	12357	-22674	-7286	-15292	10764	-22022	12767	-14071	13815	-12925	-149	-127	-122	-73	-60	-57	-105	41	-152	15	32	-76	-18	-58	80	-29	0
0.268333	12815	-1973	-4734	-24986	8369	-15622	1334	-15448	-1655	-17037	480	-14834	-9940	-17646	-2071	-12254	799	43	3807	-22915	-4260	-13948	12626	-22493	-6791	-15625	10918	-22206	12701	-14443	13922	-12735	-147	-124	-118	-68	-62	-58	-107	44	-148	15	47	-75	-22	-55	82	-28	-3
0.269167	13590	-2174	-4695	-25070	8355	-15364	1704	-15442	-1630	-16683	680	-15136	-10566	-17366	-1785	-12184	-1571	174	3810	-23000	-5051	-14110	12915	-22307	-6741	-15913	11101	-22383	12891	-14804	14045	-12561	-149	-128	-117	-68	-59	-57	-108	43	-150	18	35	-75	-23	-59	81	-24	2
0.270000	14236	-2357	-4669	-25148	8325	-15086	2071	-15423	-1691	-16320	857	-15447	-11045	-17072	-1499	-12118	-895	242	3823	-23087	-5788	-14244	13221	-22119	-6743	-16171	11302	-22550	12634	-15146	14193	-12401	-148	-122	-119	-68	-61	-58	-102	44	-152	21	37	-73	-22	-56	87	-27	-1
0.270833	14831	-2514	-4641	-25210	8208	-14794	2435	-15418	-1691	-15961	1012	-15765	-11404	-16779	-1229	-12058	-1414	389	3844	-23164	-6403	-14353	13540	-21922	-6794	-16387	11524	-22704	12295	-15475	14354	-12258	-147	-121	-115	-66	-66	-55	-104	45	-146	20	36	-77	-22	-55	85	-26	2
0.271667	14908	-2662	-4616	-25259	8122	-14480	2783	-15413	-1416	-15605	1153	-16074	-11613	-16479	-968	-12008	-3255	471	3880	-23237	-6931	-14432	13881	-21725	-5471	-16564	11782	-22838	11715	-15793	14530	-12133	-145	-124	-120	-60	-57	-55	-98	45	-147	23	39	-72	-16	-57	85	-25	2
0.272500	14712	-2792	-4588	-25295	8060	-14178	3109	-15420	-1085	-15277	1267	-16377	-11670	-16181	-728	-11978	-76	532	3933	-23303	-7358	-14488	14220	-21534	-5409	-16717	12023	-22956	11384	-16100	14702	-12015	-146	-127	-117	-65	-60	-59	-104	42	-155	16	35	-75	-19	-58	84	-29	0
0.273333	14850	-2912	-4556	-25317	8056	-13836	3411	-15433	-987	-14931	1369	-16668	-11526	-15893	-508	-11955	-3418	573	4002	-23365	-7896	-14521	14571	-21336	-5091	-16829	12286	-23054	10243	-16395	14915	-11932	-154	-131	-122	-69	-64	-61	-110	35	-158	16	32	-82	-21	-61	78	-34	-5
0.274167	15299	-3007	-4510	-25323	7972	-13497	3678	-15455	-1242	-14613	1459	-16938	-11684	-15605	-308	-11968	-1618	601	4093	-23412	-8239	-14532	14926	-21142	-3910	-16913	12565	-23122	9020	-16673	15122	-11846	-144	-151	-124	-68	-63	-63	-109	38	-152	17	34	-75	-22	-61	82	-30	-1
0.275000	15124	-3088	-4476	-25297	7832	-13141	3921	-15474	-1072	-14306	1544	-17176	-11536	-15318	-127	-11987	1843	608	4204	-23450	-8341	-14520	15293	-20949	-5426	-16973	12849	-23161	9578	-16937	15332	-11784	-143	-127	-120	-68	-61	-58	-105	42	-154	17	34	-75	-26	-60	80	-34	-1
0.275833	14231	-3157	-4428	-25266	7728	-12749	4132	-15499	-791	-14016	1617	-17386	-11238	-15042	28	-12029	-3186	604	4332	-23476	-8727	-14493	15665	-20747	-4124	-17014	13135	-23166	8504	-17179	15538	-11735	-176	-128	-119	-61	-65	-59	-108	40	-153	18	35	-74	-24	-58	82	-27	0
0.276667	13565	-3209	-4372	-25211	7624	-12445	4304	-15526	-706	-13752	1688	-17563	-10813	-14771	161	-12089	1058	585	4482	-23475	-8864	-14438	16031	-20555	-2976	-17039	13425	-23140	7559	-17402	15745	-11712	-148	-129	-118	-69	-61	-58	-105	40	-153	16	33	-77	-18	-58	80	-28	-1
0.277500	12883	-3252	-4314	-25145	7501	-12103	4445	-15561	-507	-13498	1757	-17709	-10364	-14506	275	-12170	-968	553	4646	-23496	-8913	-14412	16398	-20362	-1857	-17048	13709	-23075	6776	-17607	15944	-11705	-162	-127	-119	-69	-61	-56	-102	41	-148	18	33	-76	-19	-58	82	-28	1
0.278333	11636	-3279	-4253	-25066	7443	-11778	4551	-15583	-335	-13271	1819	-17823	-9916	-14247	367	-12264	-326	516	4830	-23492	-8859	-14362	16759	-20172	-711	-17057	13991	-22970	5660	-17789	16142	-11723	-145	-128	-119	-64	-59	-58	-102	42	-150	38	35	-85	-22	-57	84	-23	2
0.279167	10917	-3298	-4190	-24977	7228	-11470	4636	-15612	-539	-13053	1886	-17905	-9874	-13999	441	-12372	2238	472	5017	-23476	-8617	-14316	17114	-19984	-352	-17057	14280	-22830	4921	-17950	16322	-11748	-149	-129	-119	-65	-62	-53	-103	40	-150	19	35	-72	-22	-59	79	-28	-3
0.280000	9705	-3304	-4130	-24884	7017	-11182	4691	-15632	-358	-12850	1952	-17957	-9415	-13758	501	-12484	2981	428	5212	-23452	-8104	-14273	17467	-19797	-1578	-17061	14559	-22646	5168	-18082	16495	-11832	-147	-126	-119	-66	-62	-62	-105	42	-152	17	36	-64	-14	-59	84	-29	-4
0.280833	7212	-3301	-4078	-24788	6857	-10916	4734	-15654	-86	-12658	2020	-17989	-8656	-13521	550	-12606	-669	381	5408	-23419	-7941	-14232	17816	-19618	135	-17069	14840	-22427	3784	-18191	16657	-11929	-149	-127	-126	-66	-63	-59	-107	39	-144	16	34	-75	-24	-60	84	-29	-3
0.281667	5209	-3287	-4041	-24694	6659	-10677	4762	-15657	-91	-12478	2095	-17992	-8013	-13301	585	-12727	2189	335	5605	-23384	-7745	-14206	18157	-19439	1910	-17086	15122	-22170	2231	-18271	16809	-12052	-151	-132	-125	-73	-68	-59	-105	40	-154	18	29	-76	-26	-65	78	-30	-5
0.282500	3228	-3264	-3997	-24603	6496	-10447	4779	-15662	91	-12303	2170	-17975	-7381	-13077	615	-12844	1005	298	5800	-23333	-7294	-14181	18484	-19263	2912	-17099	15405	-21872	1486	-18323	16955	-12202	-152	-130	-120	-62	-65	-56	-104	41	-153	15	33	-72	-21	-55	81	-28	-1
0.283333	1181	-3231	-3968	-24514	6254	-10261	4798	-15645	219	-12123	2261	-17943	-6883	-12847	648	-12951	1329	244	5990	-23280	-6901	-14169	18811	-19090	3912	-17131	15695	-21540	596	-18352	17096	-12379	-149	-127	-120	-67	-61	-55	-104	75	-149	21	34	-74	-21	-49	84	-27	-1
0.284167	-798	-3176	-3948	-24440	5967	-10132	4807	-15626	280	-11952	2352	-17900	-6369	-12629	677	-13060	1974	244	6169	-23225	-6593	-14169	19126	-18926	4273	-17168	15992	-21183	-388	-18366	17226	-12587	-150	-125	-119	-64	-62	-57	-105	41	-153	19	34	-73	-22	-55	82	-25	-3
0.285000	-3069	-3149	-3945	-24382	5699	-9938	4823	-15594	540	-11778	2449	-17840	-5735	-12407	708	-13151	-252	239	6330	-23162	-6114	-14175	19438	-18764	5235	-17211	16295	-20798	-1645	-18364	17357	-12819	-148	-122	-118	-63	-60	-52	-100	44	-153	21	36	-70	-24	-52	85	-27	-4
0.285833	-5532	-3106	-3953	-24334	5418	-9807	4834	-15548	766	-11604	2584	-17773	-5140	-12185	741	-13234	2778	214	6479	-23104	-5553	-14190	19740	-18601	5143	-17259	16604	-20401	-2366	-18348	17488	-13077	-149	-126	-119	-52	-64	-58	-103	44	-149	21	35	-68	-19	-51	87	-25	0
0.286667	-7318	-3061	-3972	-24308	5123	-9683	4849	-15491	744	-11431	2660	-17701	-4531	-11966	781	-13306	1498	210	6613	-23044	-5186	-14210	20023	-18452	4117	-17317	16920	-19992	-3300	-18329	17628	-13358	-147	-125	-120	-65	-64	-56	-103	42	-150	23	33	-75	-23	-53	84	-27	1
0.287500	-8372	-3016	-3996	-24300	4684	-9577	4869	-15418	515	-11261	2776	-17614	-4384	-11738	832	-13365	464	212	6725	-22985	-4813	-14234	20324	-18300	4765	-17371	17246	-19571	-5006	-18301	17769	-13651	-149	-125	-120	-66	-63	-55	-102	47	-151	19	33	-73	-19	-52	84	-26	-3
0.288333	-9423	-2977	-4028	-24302	4271	-9475	4887	-15330	534	-11072	2894	-17514	-4209	-11507	891	-13413	6482	232	6828	-22925	-4146	-14254	20601	-18157	2295	-17424	17586	-19147	-4448	-18278	17939	-13970	-149	-125	-115	-65	-60	-56	-111	45	-152	19	33	-73	-22	-53	87	-29	0
0.289167	-10952	-2946	-4061	-24328	3960	-9382	4904	-15231	574	-10890	3017	-17404	-3879	-11274	963	-13460	546	230	6918	-22870	-3641	-14274	20869	-18019	2007	-17469	17936	-18731	-4989	-18262	18119	-14297	-151	-128	-118	-65	-64	-55	-103	40	-151	22	35	-73	-21	-55	81	-30	-4
0.290000	-11989	-2911	-4086	-24368	3585	-9292	4916	-15120	523	-10704	3139	-17289	-3612	-11038	1033	-13495	4317	245	6991	-22823	-3045	-14291	21123	-17883	2269	-17506	18295	-18329	-5906	-18260	18316	-14629	-147	-126	-121	-66	-62	-61	-108	39	-155	18	33	-75	-22	-56	82	-29	-5
0.290833	-12966	-2890	-4108	-24420	3206	-9192	4922	-14991	423	-10520	3259	-17154	-3370	-10801	1121	-13522	2960	263	7055	-22779	-2594	-14296	21375	-17745	2528	-17526	18667	-17941	-6144	-18267	18539	-14964	-146	-130	-117	-65	-69	-60	-102	45	-149	20	34	-76	-24	-55	84	-28	0
0.291667	-14145	-2870	-4113	-24486	2910	-9101	4930	-14848	387	-10332	3377	-17007	-3087	-10556	1222	-13547	2440	281	7116	-22742	-2154	-14292	21610	-17616	2956	-17520	19046	-17574	-6382	-18283	18790	-15299	-147	-122	-118	-66	-62	-58	-105	43	-149	22	34	-72	-22	-55	85	-26	0
0.292500	-14516	-2856	-4106	-24568	2481	-8998	4927	-14698	88	-10105	3481	-16852	-3213	-10311	1320	-13580	3721	295	7171	-22713	-1713	-14272	21827	-17483	3109	-17522	19429	-17236	-6799	-18326	19077	-15632	-159	-126	-121	-66	-57	-57	-105	40	-152	18	32	-77	-22	-57	82	-32	-4
0.293333	-14335	-2853	-4088	-24660	2087	-8897	4911	-14546	28	-9974	3589	-16676	-3112	-10066	1420	-13615	5281	304	7223	-22691	-1140	-14245	22026	-17358	1331	-17490	19814	-16923	-6247	-18381	19363	-15959	-150	-129	-122	-69	-62	-41	-108	37	-153	17	34	-78	-26	-57	78	-32	-4
0.294167	-15323	-2846	-4018	-24760	1808	-8782	4887	-14385	275	-9806	3649	-16488	-2680	-9818	1524	-13649	799	318	7280	-22678	-883	-14201	22208	-17222	2071	-17436	20194	-16632	-7118	-18452	19697	-16259	-152	-126	-120	-65	-62	-58	-108	38	-153	16	29	-77	-22	-58	81	-31	-4
0.295000	-15768	-2841	-3967	-24870	1469	-8674	4857	-14217	347	-9637	3706	-16283	-2351	-9568	1626	-13696	2199	325	7343	-22663	-535	-14147	22365	-17091	3598	-17360	20606	-16376	-8431	-18534	20053	-16561	-149	-130	-119	-66	-61	-58	-109	45	-152	18	22	-76	3	-61	80	-32	-8
0.295833	-15959	-2839	-3854	-24993	1243	-8561	4813	-14052	497	-9486	3740	-16071	-1926	-9325	1718	-13744	1292	331	7415	-22674	21	-14085	22507	-16955	4016	-17265	21001	-16150	-8891	-18630	20430	-16842	-147	-129	-119	-68	-63	-60	-109	40	-153	16	33	-70	-22	-58	82	-29	0
0.296667	-16354	-2835	-3746	-25119	1058	-8449	4766	-13889	784	-9332	3742	-15854	-1473	-9084	1794	-13802	-318	327	7496	-22686	382	-14010	22643	-16816	4531	-17148	21392	-15956	-9615	-18737	20824	-17078	-148	-127	-119	-65	-62	-60	-107	41	-150	18	30	-75	-22	-61	69	-31	0
0.297500	-16470	-2828	-3594	-25255	835	-8332	4708	-13735	952	-9192	3718	-15629	-959	-8840	1863	-13866	557	331	7589	-22703	700	-13932	22717	-16679	4367	-17015	21767	-15788	-9907	-18845	21239	-17304	-143	-124	-120	-66	-64	-58	-107	39	-149	18	34	-75	-21	-58	82	-30	0
0.298333	-16553	-2819	-3415	-25397	738	-8223	4649	-13585	1070	-9061	3660	-15403	-440	-8611	1906	-13933	-2106	330	7705	-22724	999	-13854	22783	-16533	4827	-16875	22129	-15651	-10082	-18959	21657	-17494	-152	-130	-119	-68	-64	-53	-109	38	-141	15	30	-81	-25	-57	79	-34	-5
0.299167	-16996	-2808	-3211	-25554	692	-8122	4583	-13447	1316	-8938	3570	-15169	190	-8379	1929	-14003	-729	322	7818	-22749	1324	-13770	22822	-16389	5188	-16720	22484	-15536	-10323	-19050	22079	-17647	-150	-130	-121	-68	-59	-60	-108	37	-152	17	33	-76	-22	-59	79	-32	-3
0.300000	-16708	-2785	-2974	-25707	591	-8028	4519	-13313	1395	-8818	3455	-14942	888	-8159	1941	-14066	-386	316	7955	-22780	1653	-13688	22840	-16242	3713	-16561	22815	-15443	-10502	-19180	22492	-17763	-150	-130	-120	-68	-60	-60	-110	38	-153	16	34	-76	-19	-63	79	-32	-4
0.300833	-15433	-2764	-2718	-25867	396	-7941	4452	-13195	1232	-8703	3291	-14719	1230	-7949	1893	-14127	-3854	309	8104	-22809	1850	-13616	22835	-16091	4074	-16398	23125	-15373	-11941	-19284	22895	-17840	-149	-130	-125	-69	-62	-61	-109	39	-156	15	34	-78	-25	-61	79	-32	-3
0.301667	-14096	-2738	-2446	-26040	183	-7870	4390	-13084	1009	-8594	3132	-14504	1384	-7745	1835	-14164	3021	301	8272	-22838	2328	-13552	22811	-15941	1745	-16240	23414	-15316	-11390	-19373	23283	-17868	-150	-129	-119	-70	-63	-61	-110	38	-152	17	35	-78	-24	-49	80	-30	-4
0.302500	-13794	-2708	-2153	-26218	80	-7801	4350	-12981	1070	-8486	2935	-14303	1659	-7558	1745	-14196	-1974	295	8447	-22869	2599	-13493	22769	-15793	135	-16092	23672	-15275	-10887	-19445	23641	-17850	-151	-122	-117	-69	-63	-56	-107	38	-153	19	34	-73	-26	-58	86	-28	0
0.303333	-12751	-2679	-1846	-26402	-135	-7759	4274	-12894	1017	-8379	2717	-14094	1809	-7376	1630	-14202	316	292	8634	-22900	2888	-13448	22711	-15646	-538	-15949	23898	-15246	-11136	-19518	23969	-17781	-147	-128	-121	-74	-64	-57	-104	41	-149	32	34	-74	-21	-55	84	-26	0
0.304167	-11444	-2649	-1532	-26586	-324	-7726	4223	-12813	842	-8279	2483	-13921	1897	-7206	1487	-14190	323	290	8831	-22925	3250	-13415	22638	-15506	-1588	-15829	24098	-15205	-10801	-19571	24259	-17667	-147	-126	-117	-67	-61	-57	-103	41	-154	15	34	-75	-22	-55	86	-28	-4
0.305000	-10266	-2629	-1218	-26774	-382	-7708	4166	-12746	723	-8178	2244	-13752	1956	-7060	1359	-14150	-854	286	9036	-22953	3515	-13399	22553	-15370	-2237	-15721	24265	-15204	-10573	-19600	24507	-17503	-148	-129	-119	-65	-60	-53	-104	39	-153	15	36	-70	-24	-53	81	-28	-7
0.305833	-8626	-2613	-902	-26967	-498	-7699	4108	-12686	357	-8090	2001	-13597	1517	-6924	1135	-14086	517	291	9241	-22979	3626	-13398	22458	-15242	-2760	-15633	24398	-15191	-10605	-19616	24706	-17287	-152	-126	-119	-128	-64	-53	-105	41	-156	17	36	-73	-24	-53	82	-26	-3
0.306667	-6339	-2605	-586	-27163	-724	-7711	4049	-12636	61	-8000	1755	-13456	1048	-6812	933	-14001	3113	303	9451	-23002	4078	-13406	22356	-15126	-5400	-15569	24500	-15174	-9287	-19616	24851	-17026	-152	-129	-120	-72	-66	-59	-107	38	-154	16	33	-78	-25	-58	104	-31	-5
0.307500	-5618	-2612	-281	-27357	-774	-7734	3989	-12594	168	-7921	1521	-13327	1135	-6713	725	-13884	-862	304	9667	-23034	4335	-13443	22254	-15018	-6224	-15522	24570	-15154	-8458	-19590	24956	-16704	-151	-125	-119	-67	-66	-59	-111	40	-154	19	36	-73	-22	-57	84	-28	0
0.308333	-4530	-2627	12	-27542	-856	-7757	3925	-12552	34	-7851	1300	-13206	1032	-6632	509	-13742	-414	318	9881	-23057	4404	-13479	22149	-14921	-4934	-15496	24609	-15127	-8656	-19543	25007	-16345	-148	-125	-117	-66	-63	-55	-104	52	-152	17	37	-75	-25	-55	84	-26	0
0.309167	-2877	-2660	288	-27731	-1130	-7791	3851	-12519	-84	-7793	1096	-13100	895	-6572	301	-13584	2	333	10087	-23088	4620	-13524	22044	-14839	-4501	-15491	24620	-15098	-8041	-19478	25014	-15943	-149	-127	-118	-68	-59	-58	-105	44	-148	20	37	-73	-21	-53	80	-26	-9
0.310000	-1515	-2711	546	-27893	-1281	-7834	3768	-12496	35	-7756	910	-13005	832	-6539	96	-13407	-2074	350	10295	-23116	4685	-13590	21935	-14773	-4015	-15506	24594	-15038	-7559	-19391	24962	-15503	-147	-124	-118	-65	-60	-52	-99	47	-154	21	32	-72	-21	-51	87	-24	0
0.310833	-236	-2777	781	-28051	-1338	-7886	3674	-12478	106	-7728	746	-12921	831	-6516	-100	-13219	-714	366	10500	-23156	4618	-13660	21827	-14717	-3847	-15533	24541	-14975	-7106	-19290	24870	-15029	-154	-126	-116	-34	-60	-57	-101	43	-152	21	35	-69	-22	-50	88	-26	0
0.311667	837	-2864	986	-28193	-1435	-7940	3567	-12473	331	-7724	606	-12842	980	-6519	-281	-13019	-3033	384	10701	-23203	4445	-13736	21715	-14681	-3212	-15574	24457	-14898	-6929	-19175	24740	-14527	-145	-125	-114	-64	-61	-56	-100	40	-148	16	39	-70	-18	-52	82	-33	2
0.312500	1705	-2987	1140	-28314	-1548	-8002	3450	-12468	975	-7742	490	-12781	1177	-6547	-452	-12816	-2895	389	10906	-23259	4345	-13821	21612	-14657	-2070	-15629	24339	-14810	-6759	-19044	24563	-14002	-149	-126	-118	-66	-63	-56	-102	40	-151	18	33	-75	-24	-58	82	-28	0
0.313333	2832	-3107	1309	-28415	-1524	-8067	3320	-12475	1407	-7783	388	-12728	1441	-6613	-608	-12617	-932	394	11098	-23324	4295	-13911	21498	-14651	-2917	-15688	24185	-14697	-6046	-18898	24359	-13459	-149	-131	-124	-77	-67	-62	-104	42	-155	22	29	-75	-23	-55	81	-29	-4
0.314167	4582	-3257	1419	-28497	-1442	-8128	3180	-12489	1279	-7844	318	-12685	1591	-6661	-740	-12416	-5450	389	11297	-23394	4042	-13999	21386	-14657	-1972	-15760	24002	-14569	-6596	-18742	24118	-12897	-147	-131	-119	-69	-63	-60	-104	42	-156	18	29	-78	-27	-57	84	-29	-4
0.315000	7137	-3426	1498	-28516	-1504	-8196	3031	-12511	1121	-7927	263	-12647	1470	-6735	-878	-12225	993	375	11492	-23476	4011	-14090	21269	-14679	-2901	-15820	23791	-14421	-5426	-18581	23868	-12341	-153	-133	-125	-72	-64	-64	-104	32	-155	15	30	-80	-6	-60	81	-36	-8
0.315833	8699	-3612	1544	-28529	-1448	-8272	2871	-12544	1243	-8031	225	-12621	1700	-6846	-971	-12044	-1815	360	11696	-23570	3841	-14181	21147	-14716	-4351	-15880	23545	-14257	-3746	-18413	23596	-11794	-150	-130	-120	-69	-63	-62	-107	38	-156	13	32	-76	-23	-58	76	-31	-5
0.316667	10335	-3810	1565	-28475	-1394	-8342	2712	-12580	1262	-8145	206	-12603	1871	-6958	-1057	-11872	-1998	320	11899	-23674	3647	-14272	21021	-14761	-3487	-15936	23269	-14076	-3676	-18252	23301	-11216	-152	-128	-120	-68	-63	-60	-108	40	-155	16	20	-76	-23	-57	73	-33	-4
0.317500	12114	-4007	1556	-28393	-1317	-8421	2550	-12623	1399	-8278	187	-12592	2072	-7084	-1155	-11713	335	291	12104	-23781	3423	-14358	20887	-14825	-3247	-15987	22963	-13880	-2818	-18082	22995	-10658	-149	-138	-120	-67	-60	-62	-111	38	-153	16	33	-78	-24	-57	77	-31	-1
0.318333	13515	-4245	1520	-28271	-1213	-8502	2385	-12674	1494	-8418	175	-12595	2361	-7220	-1240	-11565	-1593	243	12319	-23901	3160	-14445	20743	-14893	-2693	-16027	22625	-13675	-1963	-17928	22678	-10107	-148	-127	-118	-67	-58	-60	-100	42	-153	21	34	-75	-26	-59	81	-31	0
0.319167	15072	-4471	1460	-28080	-1092	-8595	2221	-12730	1385	-8575	161	-12604	2321	-7369	-1326	-11435	-263	181	12534	-24031	2928	-14533	20587	-14966	-2031	-16073	22257	-13457	-1594	-17778	22352	-9578	-149	-130	-124	-70	-64	-61	-107	41	-151	16	30	-81	-25	-57	79	-32	-3
0.320000	17635	-4701	1387	-27891	-1055	-8688	2057	-12798	1174	-8739	140	-12623	2062	-7535	-1410	-11319	2881	92	12758	-24164	2868	-14610	20419	-15083	-3473	-16096	21865	-13232	-92	-17636	22018	-9066	-149	-129	-124	-68	-62	-57	-107	39	-154	13	27	-79	-24	-57	80	-34	-5
0.320833	18757	-4927	1300	-27637	-923	-8795	1899	-12867	1396	-8905	116	-12652	2454	-7680	-1505	-11214	173	40	12990	-24305	2715	-14685	20237	-15195	-4138	-16105	21451	-13002	1264	-17506	21674	-8573	-153	-133	-121	-69	-64	-65	-107	41	-156	13	29	-79	-22	-58	79	-33	-4
0.321667	19391	-5145	1208	-27338	-763	-8906	1754	-12943	1463	-9072	76	-12687	2636	-7843	-1606	-11122	-619	-41	13230	-24447	2550	-14755	20064	-15317	-2176	-16113	21020	-12769	1080	-17389	21324	-8093	-153	-130	-121	-70	-63	-60	-109	39	-150	16	38	-79	-24	-59	78	-34	-5
0.322500	20299	-5352	1118	-27001	-635	-9026	1605	-13017	1406	-9233	24	-12727	2743	-8008	-1718	-11039	1597	-125	13478	-24590	2555	-14820	19834	-15447	-1341	-16119	20574	-12536	1850	-17284	20964	-7639	-151	-131	-120	-69	-62	-60	-107	38	-151	12	29	-75	-24	-60	77	-35	0
0.323333	20763	-5542	1033	-26630	-549	-9159	1469	-13094	1411	-9393	-41	-12775	2888	-8172	-1836	-10965	-332	-210	13732	-24735	2452	-14876	19617	-15589	-853	-16095	20119	-12308	2683	-17189	20604	-7200	-151	-131	-119	-68	-65	-62	-132	37	-154	13	33	-76	-26	-59	78	-34	-3
0.324167	21305	-5714	964	-26227	-460	-9298	1339	-13174	1325	-9549	-128	-12829	2854	-8344	-1964	-10899	1077	-297	13988	-24874	2258	-14926	19384	-15736	-699	-16068	19649	-12082	3225	-17099	20236	-6783	-148	-131	-118	-68	-62	-58	-105	38	-153	16	30	-77	-24	-56	80	-32	-6
0.325000	21616	-5866	904	-25796	-299	-9448	1219	-13250	1249	-9697	-231	-12884	2861	-8508	-2101	-10842	-139	-389	14245	-25012	2030	-14969	19137	-15887	-423	-16039	19182	-11865	3759	-17038	19862	-6384	-148	-130	-122	-67	-61	-55	-107	41	-147	16	32	-75	-24	-57	82	-32	-1
0.325833	21148	-5977	869	-25343	-132	-9605	1105	-13320	1414	-9844	-355	-12940	2955	-8677	-2250	-10794	-647	-474	14502	-25140	1859	-15009	18881	-16041	699	-16006	18698	-11655	4053	-16982	19485	-6009	-151	-129	-117	-66	-62	-60	-104	40	-153	16	32	-75	-22	-56	82	-33	0
0.326667	20648	-6081	862	-24874	37	-9777	995	-13406	1469	-9985	-498	-13008	2903	-8865	-2405	-10759	2481	-565	14755	-25265	1769	-15041	18618	-16195	41	-15964	18255	-11459	4882	-16936	19102	-5657	-151	-128	-118	-66	-61	-58	-104	39	-142	18	28	-76	-22	-56	81	-32	-4
0.327500	20562	-6146	889	-24395	181	-9951	894	-13482	1219	-10120	-653	-13069	2790	-9016	-2562	-10725	-2051	-654	15003	-25383	1458	-15066	18346	-16341	718	-15927	17799	-11273	4593	-16906	18715	-5310	-144	-126	-117	-62	-62	-60	-105	42	-153	19	35	-70	-22	-58	82	-29	-4
0.328333	20708	-6182	945	-23913	161	-10129	787	-13547	924	-10250	-833	-13149	2261	-9191	-2731	-10705	2421	-742	15235	-25489	1350	-15085	18071	-16484	940	-15875	17356	-11097	5093	-16863	18332	-4992	-146	-127	-113	-64	-63	-53	-104	45	-149	22	36	-73	-25	-58	84	-28	-1
0.329167	19863	-6185	1032	-23436	299	-10317	688	-13616	938	-10383	-1026	-13211	2004	-9361	-2888	-10699	2557	-837	15444	-25590	1305	-15099	17792	-16625	-882	-15832	16924	-10935	6846	-16829	17947	-4691	-151	-126	-115	-64	-63	-57	-104	42	-152	22	39	-73	-23	-53	86	-25	1
0.330000	18641	-6158	1152	-22965	362	-10508	591	-13677	807	-10508	-1230	-13286	1713	-9533	-3047	-10701	-493	-914	15659	-25679	1028	-15106	17512	-16747	-274	-15788	16503	-10791	6831	-16804	17563	-4410	-147	-124	-116	-63	-59	-33	-102	45	-151	0	36	-72	-23	-51	86	-26	0
0.330833	17397	-6105	1307	-22509	301	-10694	489	-13741	756	-10633	-1443	-13362	1385	-9697	-3205	-10715	2908	-1028	15839	-25756	905	-15117	17229	-16863	-287	-15748	16101	-10665	7355	-16779	17182	-4170	-148	-126	-115	-62	-60	-53	-102	45	-149	21	36	-69	-19	-51	88	-24	0
0.331667	16075	-6021	1481	-22066	211	-10883	384	-13802	678	-10757	-1667	-13446	1207	-9863	-3362	-10734	114	-1126	16001	-25814	664	-15123	16947	-16971	173	-15715	15707	-10542	7860	-16755	16802	-3913	-150	-128	-116	-61	-61	-57	-105	40	-154	20	50	-73	-22	-56	84	-25	-3
0.332500	14451	-5916	1680	-21645	196	-11071	275	-13860	500	-10880	-1892	-13530	904	-10029	-3515	-10780	500	-1228	16139	-25872	384	-15131	16665	-17059	963	-15678	15333	-10441	7924	-16730	16422	-3694	-151	-127	-117	-61	-61	-53	-104	43	-156	21	35	-72	-23	-56	82	-28	-6
0.333333	13189	-5781	1904	-21247	122	-11251	160	-13911	163	-10997	-2119	-13610	216	-10170	-3665	-10826	2825	-1323	16254	-25912	440	-15140	16383	-17138	419	-15663	14969	-10358	8411	-16701	16047	-3496	-146	-127	-119	-65	-65	-63	-57	44	-153	15	33	-74	-28	-57	82	-30	-1
0.334167	10721	-5626	2147	-20867	226	-11420	42	-13960	204	-11110	-2344	-13704	118	-10336	-3812	-10879	1231	-1419	16349	-25938	299	-15152	16108	-17210	-685	-15639	14616	-10293	9294	-16670	15680	-3319	-151	-127	-119	-64	-66	-57	-105	42	-152	19	33	-75	-25	-57	81	-25	0
0.335000	7674	-5451	2396	-20521	321	-11576	-86	-14007	340	-11221	-2565	-13796	121	-10472	-3954	-10943	-1769	-1508	16421	-25948	-230	-15164	15833	-17267	1079	-15633	14279	-10232	8141	-16630	15314	-3162	-147	-127	-120	-64	-64	-62	-103	43	-152	19	34	-74	-29	-55	80	-27	-3
0.335833	5252	-5257	2654	-20195	314	-11724	-218	-14048	416	-11328	-2782	-13886	154	-10604	-4099	-10998	491	-1592	16470	-25944	-484	-15182	15561	-17315	2316	-15631	13949	-10196	7332	-16594	14949	-3016	-150	-127	-120	-64	-61	-57	-105	43	-153	17	33	-74	-21	-56	79	-28	-4
0.336667	2427	-5053	2909	-19897	344	-11860	-363	-14088	541	-11426	-2985	-13981	313	-10706	-4245	-11073	-1921	-1671	16492	-25929	-783	-15207	15288	-17358	3238	-15634	13631	-10173	6862	-16540	14583	-2914	-150	-128	-121	-65	-62	-56	-109	46	-159	21	35	-65	-22	-53	81	-28	-3
0.337500	-406	-4828	3164	-19626	355	-11980	-515	-14128	711	-11521	-3179	-14068	464	-10823	-4398	-11127	-1285	-1734	16503	-25899	-1132	-15238	15013	-17396	3863	-15651	13321	-10164	5929	-16510	14221	-2818	-148	-126	-119	-62	-60	-56	-105	44	-151	18	33	-73	-19	-53	80	-26	4
0.338333	-2974	-4595	3408	-19381	361	-12088	-668	-14157	837	-11604	-3363	-14161	658	-10917	-4519	-11182	-1806	-1786	16491	-25859	-1515	-15278	14742	-17424	3875	-15667	13012	-10171	5161	-16437	13861	-2746	-147	-126	-121	-68	-61	-52	-102	44	-149	18	34	-74	-23	-55	80	-31	0
0.339167	-5828	-4348	3632	-19162	468	-12185	-832	-14188	1060	-11693	-3537	-14259	984	-11000	-4713	-11244	-3795	-1823	16455	-25811	-1973	-15327	14465	-17454	4702	-15694	12714	-10189	3970	-16381	13504	-2695	-151	-126	-120	-65	-62	-59	-107	42	-151	19	32	-76	-21	-56	79	-31	0
0.340000	-8608	-4096	3843	-18970	603	-12270	-996	-14213	1180	-11755	-3698	-14353	1269	-11073	-4880	-11294	-567	-1843	16402	-25753	-2338	-15380	14184	-17480	4001	-15726	12417	-10227	3160	-16322	13143	-2661	-149	-131	-126	-70	-65	-61	-116	38	-154	13	27	-82	-29	-62	72	-35	-7
0.340833	-10704	-3832	4029	-18799	722	-12308	-1166	-14233	1075	-11847	-3845	-14440	1493	-11134	-5050	-11341	-3866	-1847	16330	-25686	-2686	-15439	13899	-17499	3414	-15760	12127	-10269	1732	-16265	12793	-2636	-148	-130	-126	-70	-63	-61	-107	41	-151	15	30	-78	-23	-60	78	-35	-3
0.341667	-11937	-3554	4202	-18650	690	-12411	-1328	-14247	805	-11920	-3977	-14519	1325	-11187	-5232	-11372	-2200	-1829	16244	-25610	-2942	-15499	13612	-17517	3604	-15804	11839	-10323	406	-16209	12442	-2636	-151	-126	-122	-67	-66	-59	-107	38	-154	13	29	-81	-26	-60	76	-34	0
0.342500	-13262	-3265	4348	-18518	705	-12470	-1491	-14251	735	-11985	-4098	-14594	1318	-11228	-5398	-11404	1310	-1792	16136	-25531	-3179	-15575	13323	-17524	697	-15841	11580	-10384	1427	-16150	12095	-2647	-151	-129	-125	-69	-63	-60	-107	40	-153	17	29	-79	-22	-58	79	-36	-1
0.343333	-14771	-2969	4477	-18423	688	-12528	-1653	-14250	662	-12049	-4210	-14659	1303	-11270	-5573	-11424	-3622	-1734	16010	-25446	-3526	-15650	13029	-17530	55	-15885	11284	-10456	575	-16085	11761	-2661	-148	-128	-122	-70	-63	-61	-108	39	-154	19	30	-80	-22	-58	77	-34	0
0.344167	-15612	-2666	4579	-18343	567	-12566	-1800	-14245	618	-12110	-4319	-14721	1159	-11308	-5751	-11438	952	-1663	15861	-25355	-3658	-15723	12730	-17530	-909	-15930	11008	-10530	-134	-16045	11427	-2699	-147	-130	-124	-67	-65	-61	-105	41	-153	16	30	-77	-22	-61	75	-32	-5
0.345000	-16266	-2357	4660	-18295	420	-12620	-1956	-14237	504	-12178	-4423	-14769	925	-11342	-5934	-11449	-919	-1568	15696	-25265	-3952	-15799	12426	-17523	-1255	-15973	10742	-10609	-403	-15995	11110	-2746	-144	-129	-125	-67	-66	-70	-107	36	-153	15	28	-79	-24	-59	78	-33	-5
0.345833	-16920	-2048	4728	-18265	321	-12653	-2103	-14224	370	-12240	-4526	-14809	699	-11378	-6103	-11450	-669	-1461	15512	-25169	-4285	-15876	12119	-17506	-988	-15996	10481	-10695	-973	-15950	10804	-2800	-146	-129	-122	-67	-62	-59	-105	39	-155	13	30	-81	-22	-59	77	-36	-3
0.346667	-16345	-1737	4778	-18264	0	-12689	-2245	-14201	-129	-12297	-4659	-14840	-112	-11419	-6274	-11453	1792	-1340	15305	-25073	-4365	-15949	11813	-17487	-1402	-16059	10227	-10779	-1103	-15910	10509	-2864	-148	-128	-125	-63	-58	-63	-107	41	-173	16	30	-75	-23	-60	78	-33	-6
0.347500	-15915	-1418	4818	-18288	-254	-12723	-2384	-14194	-334	-12351	-4733	-14857	-538	-11444	-6440	-11452	2090	-1204	15081	-24970	-4263	-16019	11506	-17461	-3061	-16100	9976	-10867	-133	-15874	10227	-2935	-148	-129	-121	-68	-65	-61	-104	36	-155	20	30	-78	-19	-61	78	-28	0
0.348333	-16592	-1103	4850	-18343	-498	-12751	-2515	-14178	-290	-12400	-4841	-14867	-747	-11477	-6605	-11454	-1978	-1062	14841	-24866	-4424	-16081	11201	-17419	-1823	-16136	9730	-10955	-1063	-15843	9958	-3019	-152	-129	-122	-69	-64	-65	-110	34	-153	16	28	-77	-23	-64	76	-36	-1
0.349167	-16270	-793	4873	-18425	-751	-12779	-2651	-14164	-459	-12442	-4959	-14864	-1170	-11507	-6763	-11447	425	-911	14586	-24756	-4449	-16142	10901	-17373	-643	-16168	9491	-11040	-1942	-15808	9713	-3105	-147	-127	-120	-69	-65	-62	-105	38	-152	18	32	-75	-25	-59	86	-31	-1
0.350000	-15734	-487	4898	-18532	-877	-12786	-2778	-14147	-490	-12476	-5079	-14856	-1426	-11533	-6913	-11443	-1408	-749	14313	-24638	-4455	-16191	10609	-17322	47	-16200	9256	-11127	-1964	-15781	9479	-3202	-146	-125	-122	-67	-83	-59	-105	37	-153	16	34	-76	-24	-60	81	-30	-3
0.350833	-15296	-189	4916	-18670	-1098	-12792	-2910	-14128	-463	-12499	-5210	-14836	-1550	-11556	-7059	-11440	-1451	-591	14028	-24517	-4403	-16245	10317	-17263	794	-16223	9027	-11209	-2394	-15750	9261	-3307	-147	-127	-119	-66	-62	-57	-102	39	-150	17	33	-75	-22	-56	85	-28	1
0.351667	-14462	105	4932	-18833	-1240	-12787	-3045	-14115	-499	-12511	-5352	-14808	-1782	-11555	-7198	-11440	-1131	-428	13730	-24385	-4111	-16274	10035	-17202	1008	-16248	8801	-11282	-2808	-15721	9062	-3417	-143	-121	-119	-67	-76	-57	-100	41	-151	17	33	-72	-19	-56	86	-27	0
0.352500	-13968	384	4944	-19027	-1388	-12773	-3182	-14104	-396	-12516	-5502	-14776	-1871	-11597	-7345	-11445	-3749	-273	13421	-24253	-3910	-16306	9761	-17142	2296	-16268	8578	-11357	-3468	-15696	8868	-3546	-152	-129	-120	-63	-62	-59	-104	39	-150	18	33	-73	-22	-57	85	-31	-5
0.353333	-14011	655	4952	-19240	-1597	-12750	-3323	-14097	-171	-12510	-5658	-14741	-1699	-11614	-7487	-11446	-1116	-118	13108	-24112	-3673	-16336	9494	-17081	2887	-16284	8336	-11427	-3759	-15678	8692	-3683	-151	-126	-120	-65	-62	-59	-107	36	-155	16	33	-75	-21	-57	80	-30	-4
0.354167	-13323	919	4955	-19474	-1764	-12712	-3462	-14081	-25	-12494	-5820	-14700	-1511	-11625	-7626	-11455	-2256	26	12793	-23960	-3541	-16354	9244	-17011	2441	-16291	8136	-11483	-4281	-15637	8528	-3825	-146	-125	-120	-66	-64	-59	-107	39	-150	19	33	-75	-19	-60	79	-27	-3
0.355000	-11910	1172	4953	-19727	-2042	-12667	-3627	-14064	-59	-12464	-5985	-14655	-1608	-11630	-7768	-11462	-3329	164	12472	-23807	-3424	-16367	9000	-16948	3518	-16295	7918	-11526	-5488	-15596	8375	-3973	-150	-126	-119	-64	-63	-60	-104	40	-154	19	33	-73	-19	-59	82	-26	-1
0.355833	-10538	1412	4939	-19992	-2284	-12607	-3754	-14047	-96	-12430	-6149	-14612	-1517	-11635	-7911	-11470	2686	295	12156	-23645	-2959	-16360	8770	-16882	1537	-16295	7706	-11572	-4131	-15559	8234	-4133	-152	-127	-121	-65	-62	-59	-105	40	-155	18	27	-75	-23	-55	92	-27	-3
0.356667	-9773	1639	4913	-20294	-2351	-12539	-3901	-14021	-152	-12389	-6313	-14563	-1301	-11635	-8058	-11483	-3101	406	11842	-23478	-2666	-16374	8547	-16819	1470	-16285	7492	-11600	-4231	-15506	8100	-4298	-152	-148	-126	-66	-69	-58	-105	39	-156	18	33	-76	-26	-58	82	-28	-3
0.357500	-8729	1863	4874	-20548	-2409	-12466	-4044	-13992	-151	-12341	-6474	-14516	-1219	-11624	-8205	-11492	1059	514	11539	-23305	-2086	-16360	8339	-16757	1690	-16270	7285	-11618	-4650	-15459	7964	-4469	-148	-126	-119	-66	-64	-57	-103	42	-154	21	34	-74	-23	-64	84	-25	-1
0.358333	-7907	2076	4823	-20823	-2452	-12385	-4182	-13949	-146	-12280	-6626	-14466	-1162	-11614	-8354	-11502	29	603	11239	-23127	-1675	-16346	8138	-16698	1763	-16246	7057	-11626	-4332	-15396	7831	-4643	-149	-127	-117	-65	-62	-53	-103	44	-153	21	33	-70	-25	-52	84	-27	-5
0.359167	-7239	2279	4746	-21103	-2490	-12301	-4321	-13905	-149	-12223	-6776	-14422	-940	-11595	-8507	-11515	-39	672	10948	-22954	-1437	-16322	7942	-16637	1931	-16213	6872	-11619	-4330	-15329	7701	-4816	-149	-126	-121	-93	-65	-59	-103	43	-154	18	30	-74	-24	-51	82	-25	-3
0.360000	-5786	2468	4651	-21363	-2566	-12212	-4450	-13845	-392	-12160	-6923	-14377	-1144	-11572	-8663	-11531	2079	735	10671	-22775	-1167	-16289	7755	-16580	1703	-16182	6672	-11608	-4348	-15254	7572	-4990	-148	-124	-119	-63	-60	-59	-104	39	-154	19	32	-74	-25	-55	80	-28	-3
0.360833	-4214	2647	4533	-21610	-2640	-12130	-4577	-13783	-512	-12093	-7053	-14328	-1207	-11544	-8818	-11546	4307	779	10407	-22601	-687	-16251	7571	-16523	-466	-16117	6483	-11581	-3006	-15172	7434	-5160	-147	-127	-120	-64	-63	-56	-105	42	-153	18	34	-74	-21	-52	82	-26	-4
0.361667	-4130	2813	4390	-21837	-2594	-12047	-4707	-13710	-337	-12028	-7177	-14288	-955	-11505	-8975	-11569	311	809	10156	-22421	-533	-16188	7393	-16470	-181	-16056	6297	-11552	-3458	-15082	7296	-5328	-174	-127	-122	-64	-64	-60	-107	39	-154	17	32	-76	-23	-55	81	-26	-4
0.362500	-3531	2963	4227	-22045	-2530	-11972	-4807	-13633	-316	-11953	-7293	-14240	-946	-11461	-9125	-11592	2534	825	9920	-22221	-313	-16120	7217	-16411	988	-15979	6126	-11512	-4745	-14983	7149	-5477	-149	-127	-121	-63	-60	-61	-105	43	-151	38	36	-72	-23	-53	84	-28	-1
0.363333	-2807	3099	4045	-22222	-2474	-11899	-4912	-13547	-292	-11875	-7399	-14193	-807	-11403	-9276	-11613	2400	827	9704	-22075	5	-16036	7046	-16354	1011	-15890	5963	-11462	-5028	-14874	7004	-5621	-146	-119	-119	-62	-59	-55	-102	40	-154	22	35	-70	-18	-50	86	-27	3
0.364167	-2530	3213	3835	-22371	-2405	-11836	-5006	-13458	-294	-11798	-7499	-14150	-678	-11346	-9421	-11638	1634	811	9496	-21917	157	-15944	6875	-16292	1198	-15790	5810	-11415	-5605	-14766	6853	-5752	-147	-125	-119	-65	-57	-55	-103	41	-150	21	35	-75	-25	-52	80	-27	-1
0.365000	-1978	3309	3607	-22489	-2316	-11781	-5106	-13371	-403	-11719	-7592	-14104	-586	-11276	-9558	-11673	2831	781	9295	-21761	374	-15841	6696	-16233	1061	-15682	5664	-11360	-5941	-14654	6692	-5874	-185	-124	-124	-67	-64	-59	-109	38	-153	20	32	-76	-24	-55	79	-29	-5
0.365833	-1529	3366	3356	-22575	-2141	-11730	-5192	-13281	-375	-11638	-7678	-14063	-403	-11199	-9683	-11703	517	735	9107	-21609	561	-15720	6529	-16169	1587	-15559	5535	-11304	-5982	-14523	6536	-5985	-149	-126	-121	-63	-61	-57	-103	40	-159	39	35	-76	-24	-55	81	-32	0
0.366667	-1493	3411	3088	-22632	-2009	-11696	-5271	-13189	-212	-11547	-7752	-14011	-138	-11111	-9795	-11728	2368	687	8927	-21469	699	-15589	6360	-16105	2033	-15424	5416	-11245	-5863	-14387	6375	-6084	-147	-117	-124	-67	-64	-58	-107	42	-151	23	35	-73	-22	-57	82	-27	2
0.367500	-1045	3431	2802	-22646	-2009	-11649	-5348	-13111	-262	-11459	-7826	-13965	84	-11018	-9899	-11754	2668	622	8740	-21332	922	-15447	6190	-16036	1118	-15284	5299	-11185	-5784	-14250	6216	-6175	-149	-125	-122	-64	-61	-60	-109	41	-154	19	32	-77	-24	-58	79	-29	-1
0.368333	-150	3422	2502	-22630	-1981	-11615	-5423	-13032	-446	-11365	-7889	-13915	-65	-10920	-9978	-11776	-573	546	8577	-21211	993	-15298	6026	-15959	2277	-15126	5197	-11125	-6743	-14090	6069	-6257	-146	-128	-120	-62	-60	-58	-104	41	-149	18	34	-75	-19	-56	80	-30	-12
0.369167	1027	3382	2191	-22584	-1953	-11582	-5498	-12963	-644	-11244	-7946	-13865	-334	-10822	-10050	-11791	6253	463	8403	-21095	1416	-15144	5864	-15884	669	-14959	5100	-11067	-5113	-13961	5923	-6334	-150	-103	-121	-66	-64	-57	-105	41	-154	20	34	-75	-22	-55	81	-28	-1
0.370000	1477	3311	1864	-22510	-1945	-11551	-5571	-12897	-741	-11177	-8000	-13819	-307	-10717	-10099	-11806	746	370	8223	-20988	1677	-14977	5707	-15780	-390	-14787	5011	-11013	-3868	-13804	5789	-6405	-149	-125	-121	-66	-61	-57	-105	44	-151	22	33	-77	-23	-57	79	-30	0
0.370833	2199	3226	1533	-22407	-1973	-11518	-5643	-12841	-825	-11085	-8047	-13770	-368	-10613	-10134	-11802	2863	273	8042	-20917	1997	-14813	5553	-15712	-641	-14604	4930	-10955	-3425	-13651	5671	-6475	-144	-126	-118	-67	-60	-58	-104	41	-149	22	36	-73	-17	-56	82	-28	1
0.371667	2932	3103	1193	-22280	-1920	-11481	-5724	-12797	-896	-10994	-8071	-13728	-548	-10513	-10145	-11799	2663	168	7854	-20797	2292	-14646	5410	-15620	-1399	-14417	4847	-10904	-2168	-13483	5567	-6544	-145	-126	-119	-63	-57	-56	-103	43	-149	19	32	-75	-19	-56	81	-26	0
0.372500	3406	2953	843	-22135	-1939	-11438	-5782	-12761	-908	-10910	-8124	-13686	-553	-10417	-10145	-11784	969	62	7657	-20717	2431	-14480	5277	-15526	-1959	-14226	4776	-10854	-968	-13337	5478	-6619	-146	-131	-122	-73	-63	-65	-109	42	-154	17	32	-75	-19	-60	80	-28	-1
0.373333	4065	2783	497	-21971	-2004	-11400	-5851	-12738	-1066	-10833	-8159	-13652	-931	-10328	-10133	-11763	1870	-58	7454	-20638	2550	-14320	5140	-15433	-2592	-14038	4704	-10808	109	-13175	5414	-6696	-152	-135	-125	-73	-65	-62	-111	37	-155	10	21	-82	-24	-62	75	-34	-6
0.374167	5096	2593	155	-21798	-2040	-11349	-5912	-12722	-1188	-10756	-8181	-13614	-1258	-10245	-10100	-11735	4119	-161	7257	-20569	2869	-14158	5041	-15324	-5181	-13835	4654	-10759	2679	-13013	5375	-6765	-150	-130	-122	-68	-62	-63	-107	30	-153	12	29	-76	-24	-61	78	-32	-3
0.375000	4460	2390	-181	-21610	-2039	-11288	-5961	-12709	-1008	-10677	-8199	-13585	-1102	-10167	-10063	-11687	-285	-267	7054	-20497	2823	-13999	4946	-15217	-6097	-13631	4603	-10712	4279	-12848	5361	-6843	-147	-130	-121	-67	-58	-61	-110	34	-149	12	30	-77	-21	-60	76	-31	-4
0.375833	3942	2180	-506	-21416	-2022	-11220	-6001	-12704	-851	-10610	-8209	-13561	-1018	-10097	-10013	-11607	-340	-362	6850	-20428	2696	-13846	4867	-15104	-5165	-13427	4567	-10670	4349	-12686	5374	-6919	-148	-129	-121	-68	-61	-59	-99	39	-149	11	29	-77	-24	-72	77	-30	-3
0.376667	3795	1954	-828	-21224	-2006	-11148	-6038	-12701	-660	-10551	-8220	-13542	-900	-10034	-9952	-11584	188	-458	6648	-20365	2786	-13696	4811	-14991	-4905	-13222	4542	-10627	5391	-12520	5415	-6994	-147	-127	-119	-68	-64	-58	-112	39	-152	15	32	-77	-23	-58	77	-33	-1
0.377500	3257	1726	-1129	-21026	-2062	-11062	-6051	-12709	-449	-10494	-8225	-13529	-855	-9979	-9887	-11526	-1842	-541	6449	-20296	2671	-13545	4777	-14871	-4473	-13029	4531	-10592	6088	-12355	5488	-7072	-148	-126	-119	-72	-58	-57	-107	40	-146	13	28	-79	-22	-60	80	-28	0
0.378333	2914	1496	-1418	-20819	-2186	-10972	-6054	-12719	-328	-10438	-8226	-13520	-834	-9930	-9822	-11470	-632	-617	6260	-20228	2457	-13403	4760	-14750	-4509	-12831	4539	-10553	6256	-12194	5585	-7149	-148	-128	-122	-70	-59	-61	-105	40	-148	15	30	-75	-22	-61	79	-29	1
0.379167	2490	1276	-1685	-20651	-2253	-10878	-6044	-12713	-222	-10390	-8220	-13519	-615	-9879	-9757	-11413	-2683	-678	6081	-20159	2080	-13261	4771	-14629	-3891	-12640	4567	-10523	6109	-12033	5708	-7228	-149	-128	-125	-63	-60	-58	-82	38	-152	11	29	-76	-18	-58	79	-28	-1
0.380000	1556	1062	-1935	-20475	-2306	-10778	-6019	-12757	121	-10336	-8207	-13522	-294	-9834	-9690	-11363	-2187	-729	5914	-20086	1528	-13105	4801	-14508	-2828	-12453	4619	-10494	5789	-11878	5855	-7306	-151	-128	-121	-66	-63	-60	-109	39	-156	16	30	-77	-23	-60	75	-33	-4
0.380833	782	861	-2162	-20309	-2337	-10680	-5983	-12776	342	-10282	-8187	-13535	-83	-9782	-9624	-11317	-6	-735	5764	-20019	922	-12985	4860	-14387	-3625	-12269	4692	-10474	5772	-11720	6027	-7379	-150	-129	-121	-68	-63	-59	-110	36	-160	15	37	-80	-23	-58	78	-30	-4
0.381667	524	676	-2369	-20154	-2277	-10577	-5929	-12805	342	-10228	-8159	-13551	-8	-9731	-9567	-11283	-4250	-784	5621	-19937	0	-12849	4946	-14268	-2833	-12095	4786	-10464	4186	-11574	6222	-7455	-132	-131	-125	-72	-66	-62	-111	37	-156	13	25	-79	-27	-64	72	-32	-6
0.382500	960	514	-2559	-20012	-2315	-10477	-5866	-12835	138	-10162	-8122	-13566	-236	-9668	-9512	-11253	2313	-773	5502	-19858	-678	-12712	5062	-14144	-3808	-11922	4909	-10452	4297	-11424	6429	-7525	-150	-128	-122	-65	-67	-60	-107	40	-165	18	33	-76	-22	-59	77	-29	-1
0.383333	852	383	-2714	-19873	-2331	-10372	-5785	-12860	69	-10086	-8073	-13590	-316	-9595	-9449	-11230	-150	-779	5400	-19773	-1488	-12571	5202	-14026	-5516	-11757	5054	-10453	4944	-11273	6656	-7595	-148	-129	-118	-66	-65	-56	-104	37	-151	17	30	-78	-19	-53	75	-29	0
0.384167	894	271	-2851	-19756	-2376	-10262	-5696	-12890	6	-10001	-8011	-13619	-511	-9512	-9396	-11223	-458	-756	5315	-19701	-2376	-12428	5372	-13909	-5205	-11593	5223	-10462	3900	-11131	6890	-7668	-148	-130	-121	-74	-63	-58	-100	41	-151	18	29	-74	-22	-55	80	-28	-5
0.385000	832	193	-2971	-19653	-2486	-10170	-5603	-12922	-45	-9905	-7948	-13647	-655	-9417	-9340	-11225	1726	-720	5241	-19626	-3210	-12282	5558	-13802	-5418	-11434	5411	-10481	3623	-10982	7134	-7738	-149	-130	-117	-63	-61	-57	-105	41	-151	21	34	-74	-22	-55	82	-26	-3
0.385833	864	144	-3070	-19559	-2583	-10067	-5502	-12952	-147	-9800	-7870	-13677	-702	-9307	-9294	-11236	-45	-673	5178	-19560	-4086	-12133	5769	-13697	-5360	-11282	5618	-10514	3458	-10855	7375	-7814	-151	-128	-119	-63	-61	-57	-104	40	-153	19	37	-74	-22	-55	78	-29	-1
0.386667	1305	124	-3150	-19478	-2652	-9965	-5401	-12983	-448	-9685	-7784	-13710	-1106	-9188	-9243	-11256	950	-611	5137	-19500	-4865	-11978	5995	-13603	-4777	-11123	5834	-10559	3018	-10721	7621	-7895	-149	-128	-118	-64	-62	-57	-103	39	-149	20	33	-74	-19	-53	80	-29	-3
0.387500	2708	137	-3212	-19416	-2892	-9860	-5296	-13015	-848	-9561	-7692	-13748	-1771	-9054	-9194	-11264	3724	-534	5100	-19445	-5321	-11814	6237	-13513	-5760	-10975	6064	-10619	3796	-10591	7859	-7973	-145	-127	-118	-70	-63	-55	-111	43	-152	20	28	-75	-21	-53	81	-25	0
0.388333	2743	178	-3263	-19365	-3004	-9747	-5194	-13035	-754	-9426	-7591	-13785	-1847	-8910	-9141	-11317	818	-447	5069	-19406	-5777	-11642	6486	-13431	-6150	-10817	6297	-10689	4409	-10460	8088	-8065	-150	-126	-119	-64	-62	-56	-104	42	-151	23	36	-76	-21	-55	81	-27	8
0.389167	2731	251	-3293	-19330	-3078	-9630	-5093	-13055	-824	-9309	-7489	-13819	-1975	-8757	-9087	-11354	-597	-349	5047	-19375	-6303	-11464	6741	-13359	-3882	-10665	6533	-10776	3298	-10336	8303	-8158	-148	-152	-119	-63	-63	-55	-103	40	-155	19	33	-73	-22	-53	84	-26	0
0.390000	3400	379	-3321	-19307	-3209	-9507	-4995	-13067	-851	-9140	-7380	-13858	-2205	-8596	-9034	-11395	1048	-241	5023	-19350	-6617	-11277	6998	-13295	-2367	-10501	6762	-10875	3116	-10215	8501	-8258	-151	-125	-121	-65	-63	-57	-103	42	-153	19	36	-76	-25	-58	79	-29	-4
0.390833	3633	467	-3343	-19299	-3263	-9374	-4901	-13074	-845	-8989	-7249	-13896	-2359	-8433	-8968	-11434	-1454	-121	5005	-19364	-6804	-11078	7255	-13241	-880	-10334	6988	-10980	3160	-10091	8682	-8355	-149	-125	-119	-64	-62	-55	-102	42	-139	22	38	-74	-18	-66	86	-26	0
0.391667	3690	608	-3351	-19295	-3315	-9221	-4827	-13063	-974	-8840	-7153	-13928	-2433	-8267	-8904	-11464	-496	7	4980	-19381	-6932	-10869	7500	-13194	559	-10164	7200	-11102	3004	-9965	8842	-8458	-147	-125	-119	-63	-63	-52	-105	44	-150	23	38	-73	-23	-55	85	-27	0
0.392500	3387	766	-3360	-19315	-3365	-9072	-4713	-13048	-939	-8694	-7040	-13960	-2386	-8101	-8848	-11494	-2286	128	4954	-19414	-6880	-10653	7731	-13159	2263	-9989	7396	-11230	2822	-9857	8976	-8562	-152	-125	-119	-75	-67	-56	-104	37	-155	20	35	-73	-24	-56	81	-29	-5
0.393333	2386	936	-3371	-19341	-3314	-8910	-4629	-13027	-656	-8537	-6929	-13996	-2203	-7940	-8759	-11522	-3534	282	4919	-19459	-6591	-10434	7941	-13137	4775	-9814	7571	-11369	2318	-9744	9087	-8667	-150	-128	-122	-64	-64	-59	-100	40	-154	17	33	-77	-28	-56	82	-30	1
0.394167	1535	1111	-3383	-19381	-3201	-8747	-4543	-12992	-535	-8383	-6818	-14027	-1942	-7786	-8672	-11544	-733	431	4876	-19515	-6109	-10207	8140	-13120	5325	-9624	7735	-11510	2325	-9627	9179	-8763	-151	-128	-124	-65	-67	-51	-103	42	-153	19	40	-74	-24	-53	82	-28	-4
0.395000	1297	1292	-3393	-19432	-3008	-8556	-4462	-12950	-580	-8233	-6704	-14060	-1671	-7636	-8576	-11554	-5426	583	4826	-19589	-5835	-9971	8312	-13130	6578	-9438	7872	-11652	1174	-9515	9250	-8854	-149	-127	-120	-65	-62	-56	-107	43	-152	20	33	-75	-22	-55	82	-28	5
0.395833	1666	1477	-3415	-19492	-2884	-8364	-4380	-12897	-723	-8087	-6594	-14092	-1678	-7498	-8493	-11561	-1494	736	4759	-19665	-5220	-9733	8465	-13114	7296	-9257	7985	-11791	1012	-9406	9294	-8938	-144	-129	-119	-70	-59	-78	-103	43	-150	16	46	-73	-24	-58	82	-28	-5
0.396667	1231	1657	-3446	-19584	-2737	-8171	-4294	-12844	-662	-7942	-6482	-14115	-1211	-7366	-8365	-11561	-1374	890	4691	-19752	-4320	-9494	8590	-13129	6017	-9072	8083	-11926	2227	-9302	9324	-9018	-148	-127	-117	-69	-61	-58	-101	39	-151	18	36	-73	-16	-55	82	-30	0
0.397500	481	1835	-3478	-19642	-2527	-7978	-4210	-12785	-693	-7799	-6373	-14141	-800	-7242	-8250	-11541	-4564	1044	4611	-19844	-3558	-9250	8691	-13138	6883	-8892	8151	-12058	1441	-9199	9334	-9091	-150	-126	-119	-66	-62	-57	-92	39	-131	17	33	-77	-18	-56	80	-28	0
0.398333	-258	2023	-3523	-19726	-2226	-7782	-4127	-12723	-626	-7656	-6262	-14159	-503	-7128	-8128	-11548	-1467	1192	4521	-19950	-2502	-9013	8766	-13159	7004	-8743	8200	-12184	1359	-9111	9326	-9160	-149	-132	-121	-69	-62	-60	-107	37	-153	12	33	-77	-26	-60	78	-32	-8
0.399167	-1106	2157	-3569	-19824	-1931	-7595	-4042	-12697	-645	-7519	-6150	-14181	-151	-7024	-8009	-11535	-3800	1336	4427	-20042	-1451	-8776	8819	-13188	7150	-8555	8229	-12303	1422	-9026	9305	-9222	-148	-127	-120	-62	-66	-57	-107	39	-153	15	34	-78	-25	-59	81	-30	-1
0.400000	-1885	2303	-3621	-19921	-1546	-7400	-3950	-12590	-784	-7371	-6043	-14187	116	-6917	-7878	-11516	-3237	1473	4328	-20145	-540	-8531	8849	-13223	7139	-8399	8227	-12416	1236	-8954	9275	-9290	-149	-127	-121	-69	-59	-60	-103	40	-153	19	30	-76	-22	-63	77	-31	-1
0.400833	-1767	2437	-3680	-20025	-1239	-7216	-3862	-12526	-1081	-7233	-5935	-14187	-46	-6814	-7750	-11496	-656	1605	4226	-20250	435	-8292	8865	-13256	5538	-8258	8236	-12517	1774	-8888	9237	-9365	-150	-130	-122	-68	-65	-62	-105	35	-154	-23	25	-80	-24	-59	76	-30	-1
0.401667	-2646	2557	-3737	-20134	-943	-7027	-3767	-12467	-978	-7087	-5829	-14180	311	-6712	-7626	-11470	-1593	1726	4131	-20347	1484	-8048	8864	-13294	3250	-8123	8215	-12616	2732	-8843	9192	-9447	-151	-128	-122	-69	-62	-60	-113	40	-154	12	34	-78	-25	-64	78	-31	-6
0.402500	-4099	2665	-3796	-20237	-660	-6843	-3668	-12419	-824	-6943	-5724	-14154	697	-6606	-7502	-11447	-4214	1846	4034	-20445	2251	-7799	8854	-13335	3886	-8005	8186	-12705	1765	-8805	9145	-9552	-148	-129	-146	-73	-62	-58	-111	42	-152	17	32	-75	-17	-61	80	-29	0
0.403333	-4683	2767	-3841	-20342	-408	-6662	-3571	-12342	-817	-6801	-5624	-14122	889	-6491	-7386	-11418	-1180	1950	3953	-20537	2960	-7549	8833	-13372	4000	-7897	8149	-12793	1468	-8777	9097	-9676	-146	-126	-119	-68	-59	-55	-109	38	-151	15	34	-77	-21	-59	78	-34	0
0.404167	-5251	2858	-3886	-20449	-101	-6486	-3466	-12282	-823	-6657	-5526	-14078	1134	-6372	-7274	-11392	-2960	2050	3877	-20637	3522	-7292	8808	-13412	3515	-7796	8103	-12887	1596	-8762	9048	-9836	-147	-127	-119	-68	-61	-56	-105	39	-151	19	30	-75	-21	-56	79	-31	-1
0.405000	-5475	2937	-3915	-20555	154	-6314	-3372	-12232	-791	-6517	-5438	-14015	1147	-6244	-7171	-11363	-1890	2138	3814	-20728	3988	-7028	8773	-13468	2855	-7704	8058	-12984	1405	-8747	9008	-10032	-147	-122	-121	-66	-61	-57	-109	39	-149	19	30	-76	-21	-60	81	-26	2
0.405833	-5287	3010	-3935	-20657	430	-6138	-3276	-12181	-772	-6377	-5353	-13946	1077	-6111	-7070	-11334	-1757	2218	3766	-20812	4421	-6755	8743	-13495	1973	-7620	8007	-13089	1299	-8741	8968	-10271	-148	-127	-120	-66	-57	-57	-112	38	-151	16	34	-79	-21	-64	80	-29	-1
0.406667	-5141	3085	-3937	-20761	788	-5966	-3183	-12135	-664	-6236	-5272	-13860	1035	-5965	-6993	-11311	-3186	2289	3732	-20893	4736	-6467	8710	-13535	2143	-7556	7963	-13205	771	-8737	8939	-10559	-151	-130	-122	-69	-63	-63	-110	38	-153	17	30	-81	-24	-63	79	-34	-6
0.407500	-4830	3163	-3920	-20861	998	-5797	-3093	-12092	-548	-6098	-5201	-13782	954	-5818	-6914	-11280	494	2359	3724	-20966	5021	-6170	8678	-13571	1267	-7454	7928	-13331	742	-8686	8928	-10890	-150	-126	-113	-70	-62	-59	-107	40	-155	17	32	-78	-19	-60	79	-28	-1
0.408333	-3559	3230	-3882	-20950	1161	-5621	-3004	-12047	-507	-5953	-5130	-13662	948	-5655	-6836	-11256	-2352	2427	3739	-21029	5173	-5862	8649	-13605	503	-7363	7900	-13481	-125	-8633	8929	-11273	-151	-127	-121	-70	-61	-60	-105	38	-152	18	32	-81	-19	-59	80	-32	-1
0.409167	-1257	3337	-3821	-21038	1191	-5437	-2922	-12003	-648	-5810	-5060	-13551	492	-5493	-6766	-11227	-491	2491	3759	-21079	5440	-5543	8623	-13640	811	-7259	7882	-13640	-888	-8552	8946	-11694	-147	-128	-118	-66	-65	-57	-108	40	-150	18	33	-77	-23	-57	81	-28	-1
0.410000	626	3436	-3748	-21119	1256	-5277	-2847	-11962	-718	-5661	-5001	-13435	155	-5330	-6695	-11197	3412	2556	3804	-21119	5891	-5213	8605	-13671	-1531	-7142	7883	-13821	595	-8433	8985	-12156	-146	-126	-117	-64	-60	-57	-104	43	-151	20	37	-76	-24	-58	84	-26	2
0.410833	2203	3550	-3652	-21194	1404	-5104	-2781	-11924	-794	-5516	-4943	-13317	-42	-5166	-6625	-11169	-1581	2618	3865	-21146	6062	-4874	8589	-13700	-1566	-7012	7898	-14017	-228	-8278	9049	-12644	-149	-126	-117	-67	-62	-44	-103	45	-153	21	10	-77	-19	-53	84	-27	-1
0.411667	4068	3679	-3540	-21261	1497	-4932	-2706	-11886	-836	-5367	-4887	-13200	-274	-5010	-6560	-11142	2799	2686	3943	-21154	6305	-4531	8573	-13731	-1498	-6861	7928	-14227	-788	-8084	9133	-13153	-145	-126	-119	-64	-61	-58	-103	42	-150	20	34	-74	-19	-55	82	-26	0
0.412500	5479	3824	-3418	-21323	1576	-4762	-2674	-11854	-851	-5214	-4835	-13088	-527	-4847	-6492	-11120	688	2756	4026	-21147	6466	-4192	8563	-13761	-1192	-6683	7976	-14449	-913	-7848	9240	-13668	-154	-126	-118	-62	-63	-80	-105	39	-152	23	36	-72	-21	-56	79	-31	-5
0.413333	6601	3986	-3291	-21381	1672	-4594	-2636	-11820	-843	-5060	-4788	-12986	-611	-4723	-6420	-11089	1198	2833	4119	-21130	6547	-3857	8546	-13783	-859	-6488	8036	-14681	-1458	-7571	9373	-14157	-151	-128	-119	-65	-61	-60	-110	38	-154	23	35	-62	-23	-58	81	-29	-1
0.414167	8355	4167	-3160	-21443	1670	-4427	-2610	-11788	-1081	-4914	-4747	-12893	-1027	-4598	-6346	-11065	3577	2912	4214	-21093	6643	-3526	8542	-13807	-1124	-6261	8119	-14914	-1717	-7257	9532	-14619	-142	-127	-119	-68	-63	-58	-104	41	-153	21	30	-76	-25	-57	81	-28	-1
0.415000	9117	4363	-3032	-21471	1765	-4262	-2593	-11758	-910	-4745	-4703	-12808	-1048	-4485	-6261	-11037	4074	2998	4306	-21044	6789	-3207	8542	-13829	-2795	-6009	8217	-15138	-756	-6904	9717	-15029	-152	-128	-126	-69	-66	-60	-107	40	-156	18	28	-76	-24	-72	78	-30	-4
0.415833	8388	4574	-2918	-21502	1869	-4095	-2588	-11735	-552	-4609	-4666	-12726	-919	-4387	-6172	-11017	115	3089	4399	-20972	6545	-2903	8523	-13848	-1557	-5731	8329	-15355	-1860	-6528	9927	-15373	-149	-120	-121	-68	-61	-59	-109	40	-153	20	32	-76	-21	-53	81	-29	0
0.416667	7884	4809	-2812	-21532	1915	-3926	-2582	-11709	-393	-4426	-4631	-12667	-876	-4300	-6089	-10995	2710	3185	4488	-20885	6357	-2624	8518	-13864	-102	-5449	8457	-15549	-2971	-6131	10151	-15634	-150	-129	-119	-65	-62	-55	-104	42	-153	17	34	-73	-19	-53	84	-30	7
0.417500	6870	5054	-2723	-21522	2063	-3766	-2590	-11691	-95	-4266	-4602	-12618	-680	-4231	-6001	-10975	1208	3288	4565	-20791	6357	-2371	8516	-13881	562	-5100	8594	-15726	-3110	-5729	10393	-15804	-142	-126	-115	-65	-83	-57	-109	33	-155	22	33	-74	-24	-53	79	-26	-1
0.418333	5480	5309	-2663	-21517	2311	-3609	-2604	-11675	81	-4116	-4579	-12578	-394	-4177	-5911	-10959	1019	3391	4631	-20682	6279	-2141	8521	-13893	951	-4759	8742	-15875	-3673	-5320	10648	-15875	-147	-129	-116	-64	-62	-58	-104	44	-151	17	9	-74	-22	-57	82	-28	0
0.419167	3943	5576	-2631	-21473	2438	-3454	-2624	-11671	294	-3969	-4563	-12554	-122	-4131	-5825	-10951	1477	3500	4684	-20573	6169	-1951	8528	-13909	679	-4405	8893	-15995	-4082	-4924	10908	-15863	-146	-127	-120	-67	-63	-58	-103	40	-153	21	32	-77	-22	-56	81	-29	-3
0.420000	1652	5848	-2628	-21473	2567	-3305	-2647	-11667	611	-3833	-4547	-12544	237	-4097	-5742	-10946	-942	3612	4722	-20450	6006	-1789	8544	-13924	1403	-4048	9052	-16084	-4733	-4547	11166	-15701	-148	-127	-120	-69	-64	-58	-109	41	-150	16	30	-80	-22	-45	80	-28	-1
0.420833	-1248	6127	-2660	-21430	2778	-3159	-2673	-11668	931	-3703	-4530	-12543	713	-4074	-5667	-10946	1879	3723	4742	-20322	5789	-1661	8571	-13943	1394	-3686	9216	-16136	-4883	-4197	11419	-15464	-148	-130	-121	-66	-62	-60	-109	36	-151	16	30	-76	-19	-57	80	-28	-3
0.421667	-3441	6392	-2723	-21371	2977	-3014	-2701	-11678	1124	-3589	-4522	-12553	1170	-4047	-5602	-10949	616	3840	4753	-20191	5486	-1573	8608	-13962	246	-3333	9382	-16157	-5092	-3880	11659	-15130	-149	-131	-122	-67	-64	-60	-108	38	-155	15	30	-75	-24	-59	80	-43	-3
0.422500	-4922	6699	-2817	-21298	3077	-2892	-2720	-11689	1007	-3488	-4516	-12578	1238	-4035	-5550	-10959	-260	3955	4752	-20053	5286	-1513	8667	-13981	485	-2991	9557	-16142	-6071	-3594	11869	-14709	-150	-144	-121	-67	-66	-60	-103	40	-155	17	33	-74	-23	-60	80	-31	0
0.423333	-6415	6982	-2941	-21208	3085	-2770	-2742	-11703	918	-3402	-4507	-12599	1338	-3996	-5482	-10969	5984	4073	4741	-19921	5404	-1486	8740	-14008	-2340	-2668	9727	-16099	-4290	-3348	12090	-14228	-150	-130	-122	-69	-65	-62	-104	37	-152	15	30	-76	-23	-62	79	-38	0
0.424167	-8517	7263	-3094	-21103	3124	-2656	-2762	-11723	866	-3318	-4500	-12639	1432	-3970	-5478	-10987	439	4195	4725	-19787	5083	-1486	8831	-14039	-3163	-2360	9903	-16028	-3916	-3138	12265	-13698	-147	-129	-105	-64	-65	-59	-107	40	-150	15	30	-76	-22	-58	77	-32	0
0.425000	-10472	7537	-3271	-20983	3205	-2557	-2771	-11742	753	-3266	-4489	-12678	1429	-3931	-5468	-11011	4528	4314	4692	-19655	4702	-1510	8954	-14079	-3474	-2084	10080	-15936	-3774	-2966	12423	-13128	-148	-130	-122	-67	-62	-60	-105	42	-153	13	32	-77	-21	-59	96	-28	1
0.425833	-12445	7803	-3466	-20848	3115	-2463	-2782	-11759	556	-3220	-4478	-12726	1238	-3889	-5472	-11035	3325	4438	4661	-19524	4292	-1554	9083	-14130	-3652	-1844	10254	-15828	-3018	-2826	12556	-12552	-146	-130	-121	-66	-63	-61	-107	39	-152	16	32	-76	-23	-59	84	-29	0
0.426667	-14457	8055	-3683	-20698	2911	-2383	-2782	-11774	435	-3184	-4464	-12778	1143	-3837	-5493	-11064	3140	4562	4627	-19397	3972	-1608	9245	-14183	-3367	-1640	10428	-15707	-2557	-2705	12660	-11981	-149	-126	-120	-68	-63	-57	-105	38	-151	17	29	-75	-21	-58	68	-32	1
0.427500	-15798	8291	-3907	-20536	2726	-2308	-2786	-11812	26	-3158	-4449	-12832	752	-3781	-5530	-11090	4835	4691	4589	-19273	3583	-1668	9428	-14249	-3251	-1459	10603	-15579	-1942	-2602	12745	-11425	-145	-126	-122	-64	-43	-57	-110	41	-149	16	33	-73	-18	-56	84	-30	0
0.428333	-16833	8503	-4144	-20357	2513	-2241	-2783	-11795	-126	-3139	-4434	-12891	594	-3709	-5580	-11122	6589	4821	4556	-19142	3219	-1731	9632	-14328	-4943	-1325	10774	-15445	175	-2511	12810	-10906	-146	-127	-121	-65	-62	-56	-109	42	-148	17	29	-81	-19	-57	82	-28	0
0.429167	-18641	8693	-4381	-20165	2229	-2182	-2777	-11795	45	-3121	-4415	-12945	716	-3634	-5642	-11150	1824	4953	4521	-19028	2664	-1784	9859	-14418	-4109	-1216	10946	-15308	370	-2417	12869	-10435	-149	-126	-120	-64	-61	-55	-109	42	-152	17	34	-75	-21	-57	82	-28	0
0.430000	-19494	8856	-4615	-19974	1939	-2128	-2783	-11788	-109	-3109	-4399	-12997	603	-3557	-5716	-11174	2843	5092	4491	-18911	2162	-1825	10102	-14524	-2360	-1154	11119	-15180	-134	-2319	12916	-10017	-145	-126	-117	-61	-60	-57	-101	43	-148	20	34	-57	-23	-52	86	-23	2
0.430833	-19462	8986	-4849	-19767	1623	-2077	-2782	-11768	-168	-3085	-4383	-13054	627	-3478	-5802	-11203	1523	5235	4462	-18791	1579	-1851	10360	-14635	-1699	-1116	11285	-15055	468	-2205	12960	-9663	-147	-120	-119	-61	-61	-52	-142	43	-149	17	30	-69	-18	-52	85	-27	-1
0.431667	-19131	9085	-5076	-19554	1330	-2031	-2791	-11735	-78	-3069	-4369	-13107	697	-3402	-5895	-11221	-641	5383	4435	-18678	968	-1874	10623	-14770	-762	-1106	11425	-14946	586	-2076	13003	-9377	-148	-128	-119	-64	-62	-59	-104	39	-150	18	34	-74	-22	-57	85	-28	0
0.432500	-18459	9145	-5300	-19343	1094	-1988	-2803	-11700	-53	-3043	-4366	-13164	727	-3328	-5992	-11241	-876	5539	4413	-18568	476	-1842	10901	-14912	-117	-1112	11594	-14843	623	-1923	13053	-9133	-160	-127	-118	-65	-56	-57	-103	40	-152	16	33	-74	-26	-56	82	-29	0
0.433333	-17583	9162	-5513	-19132	725	-1937	-2817	-11648	143	-3012	-4364	-13215	877	-3259	-6071	-11256	-4545	5695	4390	-18467	-16	-1798	11172	-15066	1226	-1134	11735	-14754	365	-1744	13111	-8984	-151	-130	-121	-66	-65	-62	-105	42	-156	16	0	-77	-22	-55	85	-29	-7
0.434167	-16645	9146	-5712	-18914	412	-1886	-2833	-11587	476	-2963	-4370	-13262	1096	-3194	-6180	-11265	-4051	5866	4371	-18364	-446	-1721	11436	-15229	2342	-1160	11860	-14673	126	-1541	13180	-8870	-153	-127	-130	-65	-63	-59	-108	38	-152	17	29	-77	-24	-55	82	-30	-1
0.435000	-14537	9082	-5901	-18709	20	-1833	-2863	-11517	614	-2914	-4382	-13309	1388	-3139	-6267	-11270	-4569	6045	4358	-18267	-892	-1613	11691	-15401	1599	-1180	11974	-14602	-68	-1317	13267	-8805	-152	-129	-118	-62	-61	-56	-104	40	-151	18	36	-73	-22	-55	84	-35	0
0.435833	-11332	8983	-6078	-18509	-479	-1778	-2892	-11444	658	-2856	-4404	-13355	1566	-3094	-6351	-11272	-8847	6230	4331	-18182	-1476	-1480	11932	-15589	2672	-1199	12071	-14545	-1713	-1081	13357	-8774	-149	-129	-117	-65	-65	-60	-108	40	-153	16	30	-74	-22	-55	85	-27	0
0.436667	-7690	8844	-6244	-18318	-860	-1717	-2926	-11361	696	-2787	-4434	-13397	1764	-3056	-6425	-11270	-2774	6425	4312	-18100	-1662	-1319	12147	-15776	1064	-1218	12146	-14492	-818	-835	13457	-8772	-150	-127	-116	-63	-60	-59	-104	42	-151	20	35	-73	-23	-55	81	-26	0
0.437500	-4866	8671	-6401	-18142	-1060	-1661	-2964	-11277	830	-2705	-4477	-13445	2137	-3029	-6487	-11264	-8174	6627	4288	-18034	-1995	-1132	12337	-15970	11	-1180	12203	-14447	-549	-574	13565	-8785	-145	-122	-116	-64	-70	-56	-105	41	-150	23	38	-73	-22	-53	86	-27	2
0.438333	-1815	8464	-6545	-17979	-1393	-1594	-3003	-11193	935	-2634	-4528	-13479	2366	-3010	-6543	-11259	-6531	6836	4257	-17978	-2306	-939	12497	-16163	113	-1135	12232	-14413	-1393	-319	13677	-8810	-145	-121	-116	-64	-58	-55	-100	44	-150	22	34	-75	-24	-55	89	-27	2
0.439167	1369	8228	-6689	-17840	-1765	-1554	-3045	-11119	1025	-2554	-4590	-13517	2566	-2993	-6589	-11251	-6313	7051	4226	-17937	-2521	-703	12616	-16363	-245	-1077	12240	-14380	-1513	-73	13779	-8832	-146	-126	-118	-68	-61	-56	-103	43	-151	21	35	-77	-21	-53	85	-27	0
0.440000	4277	7978	-6795	-17718	-2084	-1462	-3090	-11047	1187	-2472	-4663	-13558	2957	-2984	-6620	-11245	-7213	7272	4176	-17908	-2729	-479	12697	-16566	-633	-957	12221	-14349	-1798	163	13876	-8860	-151	-129	-119	-67	-64	-58	-107	38	-154	18	30	-78	-24	-58	80	-29	0
0.440833	7194	7711	-6905	-17621	-2377	-1397	-3135	-10975	1087	-2384	-4744	-13558	3070	-2978	-6644	-11238	-5709	7499	4121	-17892	-2846	-225	12743	-16759	-951	-814	12184	-14318	-2426	380	13961	-8868	-151	-127	-116	-84	-64	-55	-105	47	-152	22	37	-76	-25	-57	81	-30	-4
0.441667	10512	7421	-6991	-17541	-2671	-1327	-3179	-10929	877	-2294	-4828	-13616	3129	-2964	-6660	-11225	-2621	7736	4061	-17889	-2742	20	12744	-16951	-3232	-634	12127	-14280	-1437	577	14027	-8863	-150	-127	-117	-69	-64	-58	-109	37	-154	19	35	-74	-24	-56	79	-30	-3
0.442500	12169	7174	-7060	-17483	-2788	-1248	-3216	-10879	989	-2203	-4921	-13636	3620	-2945	-6667	-11218	-5732	7975	3987	-17900	-2981	268	12711	-17132	-4083	-415	12051	-14251	-1141	753	14059	-8837	-151	-122	-117	-65	-60	-56	-103	44	-151	21	36	-74	-26	-56	84	-27	0
0.443333	13487	6919	-7109	-17451	-2909	-1183	-3253	-10840	928	-2113	-5004	-13647	3905	-2917	-6665	-11205	-4420	8209	3907	-17929	-3233	512	12640	-17306	-3043	-162	11959	-14207	-2147	914	14108	-8789	-145	-126	-115	-65	-64	-53	-100	46	-151	20	38	-70	-21	-52	82	-25	1
0.444167	14961	6682	-7135	-17438	-3158	-1110	-3294	-10818	826	-2027	-5103	-13652	4235	-2884	-6662	-11195	-2865	8461	3809	-17970	-3126	745	12531	-17471	-2989	119	11848	-14167	-2079	1048	14107	-8727	-148	-126	-114	-69	-57	-55	-102	43	-152	19	36	-75	-23	-53	86	-26	0
0.445000	15909	6464	-7147	-17453	-3426	-1040	-3328	-10804	826	-1938	-5199	-13647	4551	-2837	-6663	-11189	-4008	8700	3729	-18025	-3109	968	12391	-17629	-2863	426	11735	-14121	-2021	1150	14087	-8650	-147	-125	-117	-66	-56	-59	-100	43	-149	-5	36	-74	-23	-59	84	-26	-4
0.445833	16721	6284	-7138	-17482	-3685	-964	-3367	-10806	609	-1855	-5293	-13638	4717	-2774	-6662	-11177	-1824	8935	3584	-18094	-3201	1184	12224	-17785	-3211	765	11611	-14070	-1925	1248	14057	-8559	-148	-132	-117	-62	-62	-56	-102	39	-151	22	37	-75	-22	-51	86	-27	0
0.446667	17154	6135	-7113	-17529	-3921	-885	-3412	-10810	491	-1772	-5382	-13615	4869	-2709	-6667	-11164	-3135	9181	3453	-18171	-3348	1386	12043	-17922	-3224	1119	11487	-14014	-1987	1332	13971	-8456	-149	-125	-118	-66	-60	-52	-103	42	-152	20	37	-75	-21	-47	81	-29	-5
0.447500	16740	6027	-7074	-17596	-4100	-802	-3455	-10825	706	-1696	-5470	-13583	5114	-2621	-6676	-11145	-2110	9380	3318	-18261	-3442	1574	11839	-18053	-2664	1484	11365	-13956	-2272	1414	13884	-8348	-152	-127	-117	-66	-63	-59	-105	43	-154	19	36	-74	-23	-57	82	-30	-4
0.448333	16591	5962	-7025	-17669	-4256	-718	-3498	-10851	701	-1618	-5552	-13550	5265	-2528	-6693	-11136	568	9592	3174	-18358	-3503	1758	11632	-18178	-4002	1854	11242	-13899	-1849	1483	13777	-8241	-151	-129	-121	-70	-64	-58	-108	37	-154	-5	32	-78	-24	-57	78	-31	-3
0.449167	17130	5938	-6970	-17755	-4454	-629	-3567	-10883	438	-1542	-5625	-13498	5186	-2422	-6714	-11088	-3193	9767	3034	-18460	-3864	1933	11421	-18286	-3663	2237	11134	-13830	-2803	1567	13668	-8129	-151	-127	-122	-68	-63	-57	-107	42	-153	19	34	-76	-23	-56	81	-28	-3
0.450000	18057	5966	-6917	-17839	-4613	-530	-3600	-10915	74	-1477	-5690	-13444	4937	-2308	-6749	-11047	3774	9934	2888	-18563	-3833	2107	11212	-18390	-4660	2607	11035	-13757	-1917	1656	13551	-8023	-147	-122	-120	-64	-61	-59	-105	40	-152	19	36	-74	-19	-60	81	-25	3
0.450833	18111	6029	-6868	-17926	-4741	-427	-3658	-10956	-13	-1410	-5745	-13387	4982	-2194	-6787	-11000	1487	10077	2743	-18675	-3755	2274	11016	-18489	-6200	2972	10950	-13688	-654	1755	13439	-7927	-148	-125	-114	-64	-57	-58	-104	44	-152	21	35	-73	-22	-57	79	-28	0
0.451667	18032	6124	-6837	-18010	-4964	-328	-3717	-10984	-51	-1354	-5792	-13324	4842	-2076	-6837	-10939	1695	10197	2605	-18783	-3798	2438	10826	-18580	-5716	3324	10880	-13615	-1290	1877	13332	-7834	-144	-126	-117	-67	-63	-56	-104	45	-149	22	35	-75	-25	-55	85	-26	-6
0.452500	17842	6254	-6825	-18085	-5114	-221	-3777	-11023	-33	-1303	-5840	-13266	4742	-1961	-6902	-10872	3934	10288	2466	-18894	-3790	2614	10654	-18666	-5399	3654	10821	-13556	-1074	2023	13230	-7760	-145	-125	-120	-69	-60	-60	-108	42	-150	19	32	-78	-24	-60	79	-30	1
0.453333	17504	6391	-6843	-18148	-5179	-119	-3849	-11058	-45	-1257	-5874	-13205	4773	-1846	-6973	-10793	2103	10354	2338	-19005	-3851	2791	10494	-18750	-4434	3961	10773	-13477	-824	2171	13146	-7697	-149	-128	-126	-73	-64	-62	-108	39	-152	15	25	-75	-24	-62	79	-30	-1
0.454167	17255	6547	-6895	-18186	-5079	-15	-3916	-11090	-206	-1220	-5908	-13146	4469	-1746	-7054	-10705	3170	10396	2221	-19097	-3921	2978	10359	-18825	-3129	4250	10746	-13403	-1027	2352	13084	-7642	-131	-130	-122	-70	-62	-60	-105	42	-155	13	28	-76	-17	-58	77	-31	-3
0.455000	17884	6706	-6981	-18202	-5105	82	-3999	-11121	-414	-1182	-5940	-13087	3929	-1648	-7143	-10615	5842	10412	2114	-19208	-3696	3172	10233	-18897	-3756	4517	10733	-13333	-60	2554	13040	-7606	-148	-129	-121	-69	-60	-64	-108	44	-150	16	29	-87	-19	-62	79	-34	-6
0.455833	16908	6857	-7114	-18179	-5001	172	-4081	-11148	-109	-1150	-5981	-13035	3826	-1563	-7236	-10516	2742	10409	2018	-19260	-3657	3380	10123	-18966	-3818	4752	10732	-13268	518	2772	13019	-7574	-149	-129	-122	-72	-66	-62	-110	38	-149	17	32	-76	-19	-59	79	-32	0
0.456667	15542	6993	-7291	-18144	-4883	256	-4164	-11169	202	-1125	-6007	-12987	3633	-1494	-7338	-10418	1748	10378	1946	-19321	-3885	3594	10035	-19030	-1331	4960	10737	-13205	-792	3006	13019	-7559	-151	-132	-122	-72	-63	-66	-112	36	-155	13	28	-61	-23	-63	74	-25	-5
0.457500	14745	7094	-7507	-18064	-4827	322	-4249	-11189	430	-1099	-6047	-12944	3559	-1434	-7441	-10314	3664	10339	1866	-19368	-3849	3826	9961	-19085	-65	5146	10758	-13137	-900	3262	13047	-7546	-150	-128	-126	-68	-65	-62	-108	39	-153	16	36	-76	-25	-58	81	-33	0
0.458333	13757	7167	-7780	-17945	-4703	389	-4333	-11197	612	-1072	-6093	-12905	3593	-1386	-7550	-10209	1259	10286	1802	-19392	-3733	4059	9893	-19139	981	5304	10777	-13072	-1037	3518	13093	-7544	-149	-130	-122	-68	-63	-65	-108	39	-152	13	29	-76	-26	-63	79	-32	0
0.459167	12859	7195	-8075	-17785	-4619	433	-4419	-11206	718	-1048	-6148	-12867	3546	-1354	-7658	-10109	2593	10212	1756	-19401	-3651	4299	9834	-19190	1532	5436	10806	-13008	-1463	3785	13159	-7549	-148	-132	-124	-70	-61	-62	-107	36	-153	16	30	-78	-24	-60	82	-32	-10
0.460000	11702	7180	-8420	-17590	-4445	464	-4502	-11210	881	-1026	-6214	-12835	3538	-1337	-7765	-10006	1317	10135	1713	-19392	-3404	4541	9773	-19233	1862	5547	10823	-12948	-1799	4053	13228	-7551	-148	-131	-125	-67	-65	-63	-107	39	-155	9	28	-75	-23	-60	81	-32	-3
0.460833	9871	7114	-8780	-17360	-4173	484	-4583	-11213	1229	-1008	-6283	-12808	3735	-1330	-7875	-9916	544	10048	1675	-19367	-3215	4784	9718	-19272	2908	5640	10842	-12884	-2440	4311	13301	-7563	-149	-132	-115	-69	-64	-42	-109	38	-154	13	33	-76	-24	-60	78	-32	-6
0.461667	7744	6996	-9157	-17090	-3807	482	-4665	-11211	1376	-989	-6359	-12778	3981	-1337	-7974	-9818	3741	9961	1638	-19324	-3083	5019	9658	-19304	2045	5717	10852	-12825	-2514	4563	13384	-7572	-150	-132	-127	-70	-65	-63	-108	38	-155	13	12	-75	-22	-59	84	-31	-4
0.462500	5872	6842	-9533	-16790	-3474	472	-4737	-11207	1293	-970	-6442	-12751	4160	-1353	-8071	-9726	-499	9873	1611	-19264	-2995	5248	9599	-19332	2034	5781	10855	-12763	-3718	4801	13460	-7582	-147	-131	-121	-68	-63	-61	-105	37	-149	16	33	-73	-24	-59	80	-30	-3
0.463333	4620	6613	-9896	-16471	-3341	452	-4798	-11202	953	-956	-6531	-12716	3894	-1378	-8154	-9635	4136	9783	1578	-19188	-2673	5462	9532	-19352	1433	5834	10843	-12702	-3574	5025	13526	-7590	-148	-127	-124	-56	-60	-60	-104	40	-151	15	34	-73	-23	-56	79	-28	0
0.464167	2577	6366	-10230	-16129	-3153	428	-4857	-11197	693	-938	-6624	-12680	3851	-1413	-8233	-9545	4520	9696	1542	-19101	-2325	5656	9458	-19369	-1059	5876	10812	-12640	-1749	5223	13574	-7600	-147	-130	-122	-67	-62	-62	-109	39	-155	15	32	-75	-23	-56	75	-29	-1
0.465000	299	6083	-10554	-15775	-3116	380	-4915	-11192	408	-931	-6713	-12646	3698	-1461	-8300	-9451	1477	9602	1503	-19007	-2051	5826	9374	-19381	-974	5911	10771	-12582	-2003	5397	13608	-7609	-151	-133	-125	-68	-67	-63	-108	38	-155	17	32	-79	-27	-59	96	-31	-6
0.465833	-1578	5782	-10827	-15410	-3090	330	-4960	-11189	231	-932	-6799	-12604	3399	-1515	-8357	-9358	5120	9518	1460	-18892	-1497	5975	9289	-19387	-1421	5938	10717	-12521	-1256	5549	13625	-7611	-155	-127	-120	-67	-65	-62	-107	39	-152	16	33	-77	-23	-55	81	-28	-1
0.466667	-3287	5479	-11023	-15051	-3018	287	-4998	-11178	-22	-929	-6880	-12553	3121	-1576	-8399	-9260	2858	9431	1417	-18768	-1102	6121	9200	-19387	-1537	5958	10644	-12462	-365	5668	13609	-7617	-150	-129	-126	-67	-64	-59	-105	41	-152	7	40	-75	-23	-59	81	-5	1
0.467500	-4815	5179	-11170	-14701	-3044	236	-5033	-11175	-255	-941	-6952	-12495	2748	-1640	-8429	-9158	3329	9346	1367	-18633	-776	6194	9104	-19383	-1255	5974	10561	-12400	-75	5761	13577	-7621	-148	-133	-124	-69	-63	-60	-104	44	-155	16	33	-75	-23	-53	81	-30	0
0.468333	-5266	4897	-11241	-14359	-3270	184	-5064	-11171	-747	-964	-7015	-12433	1906	-1718	-8448	-9058	5976	9238	1327	-18487	-70	6260	9008	-19380	-2129	5980	10468	-12345	1188	5814	13527	-7623	-148	-128	-121	-67	-64	-60	-116	40	-137	16	33	-77	-23	-55	84	-25	-4
0.469167	-6637	4652	-11235	-14044	-3474	135	-5094	-11168	-901	-996	-7058	-12361	1445	-1796	-8455	-8948	4501	9170	1280	-18332	470	6295	8915	-19370	-3256	5978	10369	-12264	2956	5842	13453	-7629	-150	-127	-121	-65	-63	-56	-105	43	-147	20	34	-75	-19	-55	85	-26	-3
0.470000	-8401	4453	-11154	-13743	-3590	89	-5123	-11166	-896	-1035	-7092	-12287	945	-1879	-8451	-8836	1467	9078	1225	-18161	623	6306	8821	-19357	-1120	5965	10265	-12232	2556	5839	13361	-7634	-145	-125	-118	-64	-61	-56	-104	41	-141	13	37	-76	-21	-53	81	-24	0
0.470833	-9107	4310	-10997	-13476	-3745	41	-5151	-11161	-907	-1087	-7114	-12202	198	-1977	-8443	-8726	3857	8985	1207	-17982	1035	6288	8735	-19342	459	5942	10162	-12182	2984	5806	13253	-7640	-131	-125	-118	-63	-61	-58	-99	45	-150	23	34	-73	-17	-57	84	-23	0
0.471667	-9929	4229	-10770	-13243	-3899	-4	-5183	-11160	-870	-1154	-7120	-12116	-495	-2068	-8426	-8610	1335	8888	1179	-17789	1442	6242	8657	-19325	1637	5902	10061	-12135	3848	5743	13137	-7642	-148	-121	-118	-60	-62	-56	-101	44	-150	24	36	-75	-18	-55	87	-26	1
0.472500	-10919	4220	-10467	-13038	-3840	-50	-5218	-11159	-816	-1234	-7119	-12031	-1130	-2175	-8406	-8497	1717	8783	1165	-17586	1739	6174	8588	-19307	2805	5842	9966	-12099	4125	5649	13011	-7653	-149	-126	-119	-66	-63	-56	-104	41	-150	19	33	-79	-27	-56	81	-27	0
0.473333	-11977	4275	-10143	-12867	-3768	-101	-5258	-11159	-683	-1327	-7110	-11937	-1653	-2283	-8386	-8383	925	8671	1156	-17370	1978	6080	8525	-19286	3593	5779	9878	-12063	4594	5542	12881	-7663	-155	-131	-124	-69	-70	-59	-108	38	-159	16	54	-78	-28	-59	79	-33	-6
0.474167	-13162	4397	-9766	-12724	-3837	-150	-5302	-11166	-413	-1431	-7097	-11846	-2062	-2389	-8363	-8262	-1327	8563	1170	-17135	2224	5968	8480	-19252	5373	5694	9805	-12032	4831	5413	12753	-7663	-149	-127	-122	-67	-62	-59	-105	39	-155	17	33	-78	-23	-59	81	-30	-5
0.475000	-14046	4617	-9359	-12602	-3905	-204	-5343	-11160	-150	-1542	-7074	-11752	-2450	-2495	-8343	-8145	1625	8453	1196	-16903	2558	5835	8445	-19210	5659	5597	9759	-12009	5580	5266	12627	-7665	-150	-128	-119	-67	-62	-60	-66	40	-152	17	24	-77	-23	-69	81	-30	-3
0.475833	-14334	4883	-8934	-12504	-3849	-269	-5387	-11152	-61	-1665	-7051	-11662	-2701	-2600	-8317	-8021	-1764	8340	1233	-16631	2479	5680	8422	-19148	5787	5485	9722	-11989	5265	5107	12510	-7659	-150	-126	-119	-66	-67	-59	-108	40	-151	20	35	-75	-27	-57	80	-27	0
0.476667	-13725	5209	-8512	-12420	-3760	-332	-5430	-11142	-177	-1795	-7033	-11576	-3208	-2680	-8298	-7894	-237	8223	1285	-16367	2299	5518	8418	-19083	6797	5361	9703	-11984	5045	4934	12400	-7646	-146	-126	-118	-68	-61	-56	-105	43	-150	22	7	-80	-22	-57	81	-28	0
0.477500	-13225	5572	-8103	-12338	-3620	-403	-5482	-11134	22	-1931	-7020	-11497	-3459	-2796	-8282	-7764	3236	8123	1345	-16088	2438	5339	8422	-19003	4769	5223	9706	-11982	7404	4759	12296	-7627	-156	-127	-122	-69	-60	-57	-105	42	-151	21	30	-74	-18	-57	87	-26	-1
0.478333	-13020	5963	-7718	-12301	-3494	-491	-5509	-11117	81	-2076	-7021	-11420	-3713	-2902	-8277	-7637	-1777	8012	1413	-15809	2172	5148	8433	-18905	4986	5070	9720	-11987	7324	4577	12198	-7599	-146	-127	-119	-63	-62	-59	-104	42	-159	15	32	-74	-22	-58	82	-27	-1
0.479167	-12196	6364	-7368	-12259	-3422	-591	-5545	-11097	47	-2221	-7027	-11345	-3923	-2972	-8275	-7505	2756	7921	1484	-15534	1914	4938	8474	-18788	4782	4908	9759	-12002	7467	4394	12109	-7563	-152	-129	-120	-66	-61	-58	-107	41	-149	17	34	-75	-22	-60	81	-31	-6
0.480000	-11073	6757	-7059	-12213	-3330	-701	-5578	-11080	110	-2374	-7050	-11279	-3986	-3049	-8279	-7369	798	7835	1552	-15267	1664	4717	8476	-18657	4473	4741	9800	-12027	8030	4209	12025	-7514	-149	-128	-122	-67	-61	-59	-108	41	-149	17	36	-79	-19	-60	79	-31	-4
0.480833	-10124	7134	-6791	-12189	-3139	-821	-5604	-11055	97	-2525	-7075	-11213	-4055	-3124	-8290	-7236	1105	7762	1611	-15003	1335	4483	8503	-18507	4299	4567	9851	-12058	8038	4025	11941	-7461	-144	-128	-122	-72	-66	-61	-110	36	-155	13	29	-79	-22	-63	74	-31	-4
0.481667	-8211	7466	-6568	-12172	-3130	-957	-5626	-11030	-246	-2675	-7119	-11150	-4540	-3183	-8307	-7104	3548	7699	1656	-14759	1074	4237	8536	-18337	3457	4384	9902	-12100	8311	3845	11866	-7394	-152	-130	-125	-75	-70	-67	-112	37	-153	17	24	-81	-26	-65	68	-33	-6
0.482500	-6574	7746	-6389	-12171	-3114	-1103	-5629	-11002	-252	-2817	-7167	-11088	-4647	-3240	-8330	-6964	4394	7654	1693	-14527	957	3996	8558	-18150	1230	4203	9958	-12143	9654	3673	11791	-7315	-151	-127	-128	-68	-60	-64	-109	42	-154	11	28	-78	-24	-60	79	-32	0
0.483333	-6193	7960	-6247	-12178	-2941	-1256	-5641	-10964	-68	-2952	-7214	-11015	-4520	-3279	-8355	-6827	802	7628	1708	-14316	482	3740	8578	-17942	1583	4020	10015	-12189	8896	3504	11714	-7231	-149	-128	-126	-64	-72	-59	-105	42	-151	12	30	-76	-23	-61	79	-29	-4
0.484167	-5018	8099	-6140	-12210	-2763	-1421	-5640	-10928	-152	-3081	-7273	-10938	-4556	-3323	-8392	-6695	3633	7613	1693	-14132	77	3474	8590	-17729	2156	3821	10062	-12250	8258	3334	11631	-7143	-150	-129	-120	-66	-61	-61	-108	40	-153	13	32	-76	-22	-61	79	-30	0
0.485000	-3816	8151	-6058	-12275	-2600	-1597	-5637	-10890	-331	-3203	-7325	-10857	-4583	-3366	-8447	-6568	2611	7619	1651	-13978	-164	3204	8595	-17494	2235	3625	10095	-12304	8331	3167	11545	-7051	-149	-126	-118	-61	-79	-60	-108	42	-154	16	32	-74	-22	-64	79	-30	0
0.485833	-2979	8119	-5960	-12374	-2585	-1787	-5627	-10850	-539	-3320	-7375	-10769	-4659	-3401	-8469	-6452	2897	7648	1576	-13858	-527	2926	8596	-17258	2288	3420	10115	-12368	7660	3003	11455	-6958	-150	-126	-121	-67	-63	-61	-108	42	-154	16	30	-76	-26	-59	79	-31	0
0.486667	-2171	8005	-5955	-12517	-2543	-1979	-5613	-10808	-667	-3428	-7419	-10673	-4827	-3438	-8514	-6340	3507	7683	1464	-13768	-852	2643	8579	-17010	1870	3213	10117	-12437	7019	2836	11357	-6867	-149	-129	-122	-52	-64	-61	-107	58	-144	12	30	-78	-24	-59	78	-29	-3
0.487500	-1744	7806	-5921	-12702	-2472	-2178	-5598	-10766	-595	-3535	-7451	-10559	-4905	-3478	-8560	-6245	1114	7735	1326	-13715	-1160	2359	8560	-16762	2567	2990	10104	-12499	6184	2668	11252	-6782	-149	-127	-121	-66	-63	-61	-105	37	-152	17	30	-77	-23	-60	79	-30	0
0.488333	-1701	7540	-5879	-12939	-2424	-2388	-5578	-10721	-443	-3633	-7480	-10442	-4900	-3524	-8602	-6164	4291	7808	1154	-13697	-1335	2059	8531	-16511	2590	2768	10072	-12574	5727	2489	11141	-6700	-148	-98	-120	-65	-62	-59	-110	39	-153	12	30	-76	-21	-62	78	-31	-4
0.489167	-1403	7219	-5837	-13229	-2238	-2600	-5560	-10678	-532	-3729	-7489	-10307	-4898	-3575	-8646	-6095	3187	7889	954	-13724	-1582	1759	8495	-16263	1845	2533	10025	-12644	4936	2303	11028	-6630	-149	-127	-119	-66	-63	-64	-107	42	-153	19	34	-76	-25	-60	86	-31	-3
0.490000	-652	6853	-5789	-13573	-2027	-2819	-5536	-10631	-824	-3821	-7487	-10164	-5265	-3634	-8677	-6043	2145	7981	726	-13757	-1940	1455	8458	-16021	2989	2283	9960	-12718	3242	2110	10913	-6566	-149	-127	-128	-72	-63	-64	-104	34	-153	13	28	-79	-24	-61	79	-30	-1
0.490833	287	6457	-5734	-13973	-1887	-3042	-5511	-10584	-976	-3922	-7472	-10023	-5508	-3702	-8708	-6007	8179	8081	471	-13832	-1939	1144	8416	-15780	950	2034	9884	-12776	4477	1905	10798	-6514	-150	-126	-121	-65	-62	-60	-109	40	-151	16	29	-77	-24	-61	81	-30	0
0.491667	304	6060	-5670	-14416	-1737	-3263	-5479	-10531	-1145	-4039	-7442	-9865	-5565	-3770	-8725	-5986	1924	8184	199	-13933	-2238	833	8390	-15550	437	1756	9794	-12856	4383	1692	10684	-6474	-145	-129	-119	-79	-62	-59	-107	44	-145	12	36	-78	-18	-56	84	-27	-1
0.492500	519	5669	-5598	-14898	-1502	-3490	-5444	-10484	-1205	-4129	-7401	-9710	-5621	-3860	-8730	-5985	4885	8296	-78	-14054	-2462	519	8359	-15335	408	1471	9697	-12925	3919	1463	10567	-6449	-148	-128	-119	-66	-62	-60	-108	40	-153	12	30	-81	-21	-59	84	-25	-3
0.493333	830	5301	-5527	-15413	-1239	-3720	-5406	-10419	-1135	-4244	-7353	-9555	-5671	-3960	-8730	-6000	2728	8386	-367	-14196	-2466	199	8331	-15132	600	1199	9592	-12995	4025	1218	10440	-6438	-154	-128	-121	-67	-65	-61	-110	35	-154	15	30	-79	-25	-60	79	-35	-4
0.494167	897	4984	-5458	-15941	-894	-3955	-5362	-10390	-1099	-4367	-7295	-9402	-5593	-4070	-8702	-6024	1419	8483	-649	-14344	-2477	-114	8313	-14942	755	883	9483	-13063	4129	968	10337	-6433	-149	-127	-124	-63	-63	-62	-109	39	-153	18	34	-74	-21	-61	80	-38	-3
0.495000	1691	4725	-5398	-16471	-531	-4186	-5304	-10344	-1370	-4507	-7230	-9256	-5985	-4194	-8680	-6063	1936	8570	-926	-14497	-2498	-423	8308	-14758	469	575	9374	-13128	4447	717	10227	-6440	-147	-141	-125	-64	-65	-60	-107	41	-149	18	35	-78	-22	-59	81	-28	0
0.495833	2393	4534	-5346	-16996	-141	-4432	-5235	-10294	-1341	-4659	-7160	-9120	-6177	-4328	-8625	-6106	2412	8648	-1193	-14654	-2342	-733	8314	-14589	-1704	263	9265	-13191	6434	437	10123	-6458	-149	-124	-119	-68	-62	-53	-108	41	-143	19	33	-80	-23	-58	86	-28	1
0.496667	1444	4425	-5312	-17492	338	-4674	-5156	-10252	-971	-4823	-7094	-8996	-5899	-4475	-8558	-6158	-3144	8704	-1441	-14795	-2338	-1032	8330	-14434	-1283	-50	9159	-13251	6705	161	10016	-6485	-145	-124	-117	-62	-64	-51	-107	44	-151	20	34	-77	-18	-56	84	-28	1
0.497500	1154	4397	-5304	-17945	800	-4928	-5062	-10210	-876	-5001	-7025	-8880	-5740	-4634	-8474	-6217	-2670	8749	-1668	-14934	-2348	-1320	8355	-14295	188	-358	9060	-13311	6296	-110	9914	-6520	-146	-127	-121	-63	-59	-55	-105	43	-148	22	34	-76	-17	-56	81	-27	3
0.498333	1174	4451	-5317	-18314	1359	-5184	-4959	-10180	-786	-5196	-6965	-8784	-5408	-4812	-8378	-6279	-4410	8773	-1874	-15055	-2364	-1607	8386	-14172	562	-671	8940	-13371	6998	-390	9808	-6564	-151	-131	-125	-64	-62	-58	-108	38	-153	17	36	-77	-24	-56	82	-28	0
0.499167	1003	4586	-5355	-18676	1951	-5450	-4841	-10155	-600	-5405	-6901	-8703	-5097	-5003	-8261	-6343	-6439	8779	-2045	-15155	-2305	-1878	8428	-14055	942	-974	8869	-13422	7257	-662	9708	-6613	-149	-126	-120	-64	-61	-56	-126	40	-155	18	35	-76	-25	-57	81	-25	-4
0.500000	840	4797	-5408	-18924	2501	-5718	-4703	-10121	-418	-5621	-6835	-8639	-4797	-5199	-8140	-6400	-6281	8770	-2195	-15237	-2113	-2140	8473	-13950	983	-1270	8780	-13470	7353	-920	9615	-6663	-147	-120	-124	-65	-62	-59	-108	42	-152	18	35	-76	-21	-57	82	-26	-5
0.500833	348	5074	-5478	-19090	3222	-5999	-4548	-10100	-144	-5852	-6777	-8586	-4226	-5406	-8003	-6457	-9664	8740	-2309	-15294	-1972	-2388	8529	-13859	1665	-1556	8687	-13514	7115	-1178	9512	-6724	-149	-128	-124	-65	-64	-59	-109	37	-154	15	32	-76	-24	-58	80	-30	-4
0.501667	-591	5410	-5567	-19161	4030	-6294	-4382	-10087	231	-6092	-6727	-8555	-3543	-5624	-7841	-6509	-8863	8690	-2404	-15327	-1824	-2631	8583	-13770	2000	-1826	8624	-13544	7087	-1414	9423	-6787	-149	-139	-121	-65	-64	-61	-104	42	-152	19	35	-75	-22	-58	80	-28	-1
0.502500	-911	5789	-5651	-19139	4720	-6595	-4195	-10080	352	-6339	-6648	-8536	-2888	-5852	-7716	-6557	-8865	8631	-2463	-15341	-1634	-2858	8641	-13688	743	-2086	8549	-13565	7139	-1640	9331	-6850	-146	-127	-119	-64	-61	-56	-108	43	-154	32	42	-70	-21	-57	84	-26	-1
0.503333	-602	6192	-5730	-19045	5398	-6904	-4000	-10074	250	-6590	-6574	-8527	-2406	-6088	-7567	-6598	-12577	8558	-2496	-15329	-1547	-3083	8699	-13614	1361	-2331	8479	-13578	5720	-1848	9266	-6921	-148	-124	-119	-63	-61	-57	-104	46	-150	19	35	-73	-22	-56	85	-28	-1
0.504167	-59	6609	-5799	-18829	5905	-7226	-3790	-10074	121	-6844	-6495	-8530	-2136	-6332	-7419	-6635	-5976	8472	-2505	-15300	-1150	-3304	8751	-13546	-1035	-2558	8412	-13569	7015	-2039	9175	-7000	-149	-124	-120	-65	-65	-61	-104	42	-152	19	35	-51	-19	-53	86	-29	-3
0.505000	-355	7028	-5838	-18556	6419	-7542	-3570	-10076	42	-7100	-6413	-8544	-1740	-6571	-7275	-6665	-10874	8376	-2491	-15263	-920	-3518	8793	-13480	-2501	-2777	8341	-13555	7210	-2212	9109	-7085	-143	-130	-120	-63	-60	-59	-105	43	-147	18	30	-74	-23	-58	84	-29	0
0.505833	-319	7426	-5850	-18222	6987	-7880	-3338	-10085	-107	-7349	-6315	-8561	-1360	-6812	-7137	-6692	-9073	8271	-2463	-15208	-701	-3734	8826	-13414	-2747	-2981	8263	-13517	5995	-2365	9054	-7175	-147	-127	-124	-66	-64	-58	-105	44	-151	16	34	-75	-23	-57	84	-28	-5
0.506667	-221	7795	-5816	-17825	7539	-8207	-3106	-10101	-299	-7589	-6212	-8583	-1101	-7050	-7007	-6719	-8642	8159	-2410	-15141	-404	-3945	8853	-13353	-3249	-3173	8184	-13463	5572	-2502	9002	-7276	-152	-130	-124	-68	-39	-60	-107	40	-156	13	28	-79	-23	-57	81	-32	-7
0.507500	-296	8121	-5730	-17407	8021	-8531	-2873	-10108	-442	-7820	-6098	-8604	-702	-7274	-6882	-6740	-9954	8011	-2347	-15070	11	-4150	8861	-13289	-3079	-3352	8102	-13382	4793	-2615	8964	-7381	-153	-128	-122	-66	-62	-60	-107	40	-150	28	34	-85	-18	-58	85	-34	0
0.508333	-114	8403	-5581	-16961	8375	-8836	-2637	-10114	-710	-8028	-5975	-8624	-547	-7483	-6759	-6759	-8527	7921	-2263	-14998	296	-4354	8852	-13231	-2683	-3519	8020	-13286	3389	-2715	8939	-7496	-148	-126	-121	-67	-61	-60	-107	37	-155	18	33	-76	-21	-58	82	-32	1
0.509167	404	8629	-5372	-16514	8662	-9129	-2404	-10131	-943	-8222	-5842	-8642	-436	-7675	-6643	-6776	-5786	7792	-2165	-14926	678	-4552	8825	-13159	-4401	-3673	7898	-13165	3426	-2796	8916	-7618	-146	-125	-121	-66	-65	-59	-107	30	-150	19	34	-76	-18	-57	81	-30	1
0.510000	-478	8788	-5078	-16095	9064	-9394	-2180	-10141	-748	-8388	-5707	-8661	34	-7836	-6528	-6792	-9115	7663	-2057	-14857	886	-4745	8776	-13087	-4346	-3825	7781	-13018	2285	-2860	8905	-7751	-142	-121	-122	-65	-63	-57	-104	43	-147	20	36	-72	-21	-57	84	-28	0
0.510833	-1024	8882	-4766	-15684	9376	-9629	-1963	-10146	-700	-8531	-5568	-8670	218	-7974	-6417	-6809	-7915	7526	-1941	-14790	1000	-4920	8705	-13029	-2420	-3969	7640	-12853	-538	-2911	8890	-7885	-143	-125	-120	-68	-61	-58	-105	42	-151	18	32	-77	-22	-56	82	-31	0
0.511667	-1197	8908	-4380	-15330	9672	-9830	-1771	-10156	-697	-8641	-5432	-8680	472	-8076	-6301	-6826	-6867	7381	-1815	-14730	1290	-5095	8612	-12933	-1467	-4103	7491	-12660	-2374	-2955	8879	-8025	-155	-126	-121	-67	-59	-52	-105	44	-147	20	34	-74	-18	-57	81	-28	-1
0.512500	-1620	8875	-3939	-15029	9966	-9994	-1590	-10167	-631	-8724	-5298	-8684	851	-8155	-6182	-6850	-8435	7227	-1677	-14681	1519	-5254	8495	-12847	-281	-4238	7315	-12453	-4755	-2984	8857	-8174	-146	-126	-125	-66	-61	-59	-136	37	-153	13	30	-76	-4	-58	81	-31	0
0.513333	-1904	8776	-3463	-14793	10048	-10120	-1434	-10172	-465	-8773	-5172	-8690	1134	-8196	-6055	-6872	-6504	7064	-1529	-14635	1673	-5395	8356	-12750	666	-4364	7134	-12225	-7275	-3013	8828	-8324	-153	-130	-122	-68	-64	-62	-108	36	-151	15	33	-77	-25	-60	78	-35	-7
0.514167	-2251	8632	-2964	-14628	10143	-10198	-1298	-10181	-316	-8786	-5048	-8696	1435	-8199	-5913	-6891	-7324	6894	-1373	-14596	1682	-5511	8196	-12648	2111	-4487	6931	-11980	-9904	-3033	8785	-8464	-151	-128	-122	-68	-64	-63	-121	36	-160	13	32	-78	-29	-62	78	-33	-5
0.515000	-3116	8446	-2450	-14530	10387	-10249	-1182	-10185	-125	-8773	-4932	-8694	1872	-8172	-5758	-6911	-5961	6718	-1211	-14559	1688	-5604	8022	-12532	3853	-4606	6717	-11722	-12703	-3054	8723	-8603	-151	-129	-126	-65	-64	-64	-108	35	-160	11	28	-80	-28	-67	75	-34	-4
0.515833	-3692	8224	-1944	-14508	10543	-10220	-1091	-10189	93	-8732	-4819	-8690	2359	-8107	-5578	-6924	-3198	6534	-1038	-14521	1715	-5666	7846	-12395	3663	-4719	6498	-11447	-14886	-3071	8650	-8730	-150	-128	-124	-70	-66	-61	-109	36	-149	15	37	-79	-15	-61	78	-31	-1
0.516667	-3690	7980	-1446	-14554	10603	-10144	-1017	-10191	175	-8658	-4712	-8690	2706	-8016	-5387	-6930	-6810	6344	-856	-14479	1378	-5701	7652	-12247	5100	-4826	6280	-11168	-18588	-3091	8551	-8846	-151	-126	-124	-70	-63	-59	-102	37	-151	13	32	-80	-22	-59	77	-29	-3
0.517500	-3016	7715	-988	-14651	10626	-10075	-971	-10196	67	-8564	-4611	-8691	2705	-7895	-5178	-6939	302	6145	-715	-14446	1395	-5708	7457	-12083	4390	-4925	6039	-10879	-20176	-3117	8423	-8949	-149	-127	-128	-66	-64	-59	-108	39	-153	16	25	-76	-24	-60	79	-27	-4
0.518333	-2980	7447	-572	-14810	10653	-9954	-948	-10200	163	-8449	-4516	-8693	2835	-7755	-4950	-6933	-1461	5943	-486	-14399	1329	-5687	7263	-11906	3196	-5024	5817	-10588	-20723	-3149	8265	-9055	-149	-127	-119	-66	-61	-58	-107	39	-156	17	35	-76	-21	-58	82	-30	-8
0.519167	-2783	7176	-218	-15010	10567	-9809	-944	-10204	259	-8318	-4419	-8716	2808	-7608	-4708	-6928	-899	5731	-291	-14353	1258	-5637	7078	-11710	4034	-5110	5599	-10305	-23041	-3193	8081	-9108	-150	-126	-95	-66	-64	-59	-100	37	-152	17	35	-75	-24	-61	76	-32	-1
0.520000	-2618	6924	62	-15248	10483	-9643	-958	-10205	319	-8177	-4317	-8711	2629	-7445	-4454	-6913	2007	5529	-96	-14293	1358	-5570	6898	-11485	4105	-5191	5397	-10018	-24232	-3248	7876	-9160	-152	-128	-121	-67	-62	-63	-109	38	-154	18	33	-75	-24	-61	78	-28	0
0.520833	-2548	6665	267	-15502	10416	-9461	-983	-10205	297	-8034	-4216	-8733	2531	-7284	-4195	-6900	1026	5315	98	-14240	1321	-5483	6734	-11255	4340	-5259	5214	-9755	-25090	-3315	7645	-9196	-148	-126	-122	-66	-64	-60	-108	37	-155	15	33	-77	-33	-62	78	-28	-3
0.521667	-1984	6423	394	-15773	10238	-9265	-1025	-10197	148	-7881	-4110	-8754	2245	-7122	-3931	-6873	2783	5102	293	-14157	1321	-5375	6598	-11000	4582	-5319	5060	-9490	-26239	-3387	7399	-9219	-144	-128	-122	-67	-94	-59	-109	36	-154	16	34	-77	-26	-60	79	-29	-5
0.522500	-220	6200	435	-16038	10014	-9060	-1067	-10184	-143	-7737	-3992	-8778	1639	-6967	-3663	-6849	6510	4886	492	-14075	1563	-5262	6481	-10726	2441	-5371	4935	-9245	-25756	-3472	7136	-9224	-150	-129	-118	-68	-62	-57	-108	42	-160	13	33	-79	-22	-57	82	-29	-6
0.523333	160	5990	395	-16290	9809	-8865	-1111	-10160	-10	-7593	-3865	-8810	1424	-6819	-3415	-6829	4325	4671	694	-13989	1579	-5181	6384	-10437	694	-5407	4849	-9010	-25005	-3571	6864	-9224	-151	-128	-122	-66	-62	-57	-105	40	-153	15	35	-74	-23	-58	81	-30	-3
0.524167	326	5787	279	-16527	9409	-8672	-1165	-10129	26	-7440	-3724	-8845	989	-6688	-3171	-6805	3580	4457	893	-13891	1516	-5037	6315	-10136	1600	-5432	4801	-8799	-25891	-3678	6591	-9214	-148	-126	-119	-66	-61	-56	-102	39	-155	19	61	-72	-21	-56	84	-26	0
0.525000	1035	5599	93	-16738	8914	-8483	-1207	-10082	-1	-7332	-3572	-8881	530	-6571	-2954	-6785	5831	4242	1087	-13790	1624	-4937	6272	-9817	1477	-5447	4789	-8610	-25571	-3794	6309	-9204	-131	-127	-124	-65	-60	-53	-104	43	-153	17	34	-75	-21	-57	80	-29	-6
0.525833	1343	5416	-153	-16924	8439	-8300	-1253	-10020	-136	-7215	-3416	-8917	154	-6471	-2753	-6767	3952	4032	1284	-13685	1812	-4853	6253	-9491	1043	-5451	4821	-8441	-24867	-3910	6057	-9194	-147	-125	-119	-67	-64	-57	-104	22	-152	20	37	-74	-21	-55	85	-25	2
0.526667	1813	5237	-452	-17076	7961	-8135	-1324	-9943	-337	-7114	-3249	-8953	-265	-6391	-2587	-6760	5397	3815	1479	-13581	1958	-4796	6258	-9161	81	-5452	4889	-8292	-24174	-4035	5810	-9191	-144	-124	-119	-66	-59	-57	-102	42	-154	19	34	-75	-22	-57	85	-27	-3
0.527500	2006	5052	-792	-17207	7483	-7978	-1314	-9861	-380	-7028	-3076	-8986	-603	-6327	-2445	-6773	4132	3600	1673	-13478	2032	-4761	6284	-8831	-664	-5442	4993	-8183	-23326	-4152	5582	-9199	-149	-127	-122	-64	-60	-55	-107	43	-144	18	20	-75	-23	-55	85	-28	-1
0.528333	1597	4865	-1157	-17305	7029	-7840	-1331	-9765	-190	-6957	-2904	-9015	-794	-6287	-2349	-6763	3323	3387	1866	-13378	1968	-4767	6325	-8503	-449	-5432	5123	-8099	-22696	-4281	5376	-9221	-145	-124	-119	-64	-60	-56	-104	43	-154	18	35	-73	-23	-55	84	-26	0
0.529167	1615	4671	-1530	-17395	6509	-7723	-1336	-9649	-75	-6899	-2733	-9017	-979	-6261	-2282	-6775	6156	3174	2055	-13289	1913	-4809	6384	-8183	-2059	-5414	5280	-8042	-21230	-4382	5201	-9260	-148	-125	-126	-65	-64	-53	-101	45	-147	23	35	-73	-15	-51	85	-26	0
0.530000	2128	4471	-1895	-17471	6020	-7620	-1327	-9530	-232	-6851	-2567	-9054	-1202	-6247	-2253	-6788	1640	2967	2238	-13208	1723	-4887	6449	-7872	-2652	-5397	5449	-8022	-20988	-4480	5045	-9310	-147	-120	-116	-64	-63	-55	-105	42	-150	21	35	-72	-19	-51	84	-27	2
0.530833	2962	4261	-2283	-17542	5378	-7531	-1308	-9398	-628	-6824	-2416	-9064	-1704	-6251	-2265	-6811	5794	2760	2415	-13146	1790	-5006	6520	-7585	-3798	-5390	5626	-8033	-19707	-4571	4935	-9390	-145	-122	-120	-65	-61	-55	-102	45	-152	22	32	-74	-22	-53	84	-27	2
0.531667	3110	4043	-2640	-17616	4764	-7462	-1280	-9265	-740	-6808	-2281	-9060	-1882	-6262	-2305	-6833	5679	2553	2586	-13099	1931	-5168	6592	-7320	-6856	-5390	5799	-8077	-16547	-4630	4847	-9488	-152	-127	-120	-67	-65	-59	-104	43	-153	18	33	-73	-22	-56	84	-27	0
0.532500	3205	3816	-2972	-17701	4138	-7412	-1242	-9130	-814	-6813	-2166	-9052	-2036	-6292	-2381	-6860	2273	2355	2751	-13066	1662	-5371	6661	-7081	-7001	-5401	5967	-8160	-15802	-4701	4790	-9605	-147	-127	-118	-66	-63	-56	-102	40	-153	16	32	-75	-22	-55	81	-30	-5
0.533333	3292	3593	-3268	-17804	3490	-7387	-1196	-8995	-729	-6828	-2073	-9032	-2004	-6332	-2477	-6886	5192	2164	2911	-13056	1555	-5618	6720	-6882	-7686	-5419	6116	-8272	-14353	-4747	4753	-9744	-149	-129	-121	-70	-66	-59	-108	38	-153	16	29	-79	-25	-55	97	-29	-8
0.534167	3337	3363	-3526	-17926	2957	-7376	-1147	-8862	-658	-6855	-2007	-9005	-1805	-6377	-2599	-6911	2342	1985	3057	-13063	1387	-5900	6761	-6714	-8108	-5457	6240	-8418	-12556	-4777	4739	-9896	-149	-127	-122	-81	-65	-62	-111	38	-158	15	28	-76	-24	-58	78	-30	-1
0.535000	3285	3144	-3748	-18072	2429	-7385	-1093	-8725	-772	-6897	-1954	-8967	-1592	-6432	-2732	-6925	2551	1812	3195	-13098	1137	-6221	6791	-6580	-8026	-5510	6329	-8596	-11350	-4798	4745	-10058	-152	-128	-120	-66	-66	-59	-105	37	-154	19	28	-76	-27	-58	78	-32	-3
0.535833	4101	2934	-3921	-18239	1684	-7412	-1043	-8595	-1121	-6956	-1935	-8932	-1685	-6495	-2875	-6931	4592	1651	3315	-13155	1081	-6572	6801	-6493	-9344	-5581	6380	-8803	-9144	-4796	4764	-10226	-145	-128	-124	-67	-63	-60	-107	44	-150	13	34	-77	-23	-55	80	-29	-3
0.536667	3896	2734	-4068	-18429	1199	-7462	-994	-8470	-1056	-7028	-1944	-8893	-1278	-6569	-3024	-6946	2905	1502	3434	-13233	1101	-6954	6789	-6451	-11162	-5677	6393	-9036	-6168	-4805	4790	-10403	-147	-131	-120	-68	-62	-56	-105	37	-152	18	30	-76	-21	-58	81	-29	-5
0.537500	2978	2552	-4162	-18651	800	-7517	-954	-8349	-951	-7115	-1977	-8850	-801	-6652	-3163	-6936	-213	1363	3532	-13346	843	-7365	6750	-6456	-9937	-5792	6353	-9296	-5421	-4784	4818	-10584	-149	-128	-121	-70	-61	-58	-107	38	-156	18	24	-75	-19	-57	81	-30	2
0.538333	2850	2387	-4227	-18877	274	-7605	-920	-8236	-818	-7222	-2040	-8811	-325	-6746	-3307	-6943	2076	1245	3623	-13460	671	-7799	6685	-6508	-9285	-5932	6267	-9576	-4058	-4779	4839	-10760	-149	-126	-118	-67	-60	-55	-105	40	-151	18	29	-73	-19	-53	78	-31	1
0.539167	2527	2251	-4265	-19128	-231	-7694	-901	-8123	-550	-7342	-2119	-8779	243	-6855	-3440	-6935	-122	1136	3701	-13611	738	-8254	6596	-6604	-8944	-6093	6138	-9876	-2257	-4782	4859	-10933	-148	-132	-119	-70	-73	-56	-104	38	-151	19	33	-76	-24	-56	80	-30	-1
0.540000	2216	2136	-4275	-19380	-756	-7803	-895	-8011	-455	-7476	-2225	-8753	585	-6968	-3561	-6923	551	1044	3765	-13782	652	-8726	6475	-6748	-8643	-6280	5966	-10187	-821	-4801	4862	-11091	-150	-132	-125	-69	-63	-63	-113	34	-153	17	28	-79	-21	-62	77	-33	-4
0.540833	1990	2054	-4267	-19635	-1209	-7927	-900	-7901	-406	-7621	-2348	-8737	932	-7108	-3670	-6911	40	965	3831	-13974	536	-9208	6338	-6937	-8443	-6486	5761	-10500	733	-4834	4863	-11233	-151	-132	-122	-72	-66	-60	-109	36	-153	17	44	-79	-24	-38	78	-35	0
0.541667	1277	1997	-4241	-19876	-1579	-8048	-909	-7790	-193	-7776	-2478	-8726	1471	-7243	-3754	-6891	-1764	900	3885	-14189	606	-9695	6179	-7163	-7008	-6712	5528	-10815	1820	-4893	4849	-11354	-151	-130	-136	-70	-66	-64	-111	35	-155	17	28	-78	-23	-61	77	-32	0
0.542500	487	1967	-4203	-20103	-1986	-8197	-929	-7680	17	-7941	-2623	-8726	1961	-7399	-3830	-6873	1660	851	3944	-14421	881	-10177	6003	-7420	-7049	-6951	5271	-11128	3560	-4978	4818	-11444	-149	-131	-122	-68	-63	-62	-107	40	-163	1	32	-76	-25	-58	81	-29	0
0.543333	413	1964	-4161	-20307	-2458	-8344	-959	-7565	-52	-8108	-2772	-8736	2243	-7570	-3891	-6860	-1261	812	4001	-14672	919	-10660	5815	-7711	-7244	-7206	5002	-11424	4588	-5100	4782	-11510	-149	-129	-120	-65	-63	-60	-107	42	-153	20	33	-74	-26	-57	80	-32	-1
0.544167	904	1985	-4114	-20486	-2966	-8495	-995	-7450	-373	-8285	-2930	-8757	2039	-7751	-3927	-6847	549	788	4063	-14944	1049	-11120	5619	-8034	-6477	-7465	4723	-11713	5380	-5258	4727	-11548	-148	-129	-117	-67	-53	-60	-110	42	-154	15	32	-75	-18	-57	80	-28	0
0.545000	1111	2025	-4045	-20632	-3360	-8646	-1035	-7335	-453	-8455	-3092	-8790	1938	-7945	-3985	-6844	4246	770	4129	-15232	1470	-11571	5416	-8382	-8498	-7742	4454	-11979	8426	-5459	4660	-11557	-148	-131	-122	-67	-60	-58	-107	41	-151	17	33	-75	-18	-58	80	-29	0
0.545833	1005	2084	-4031	-20744	-3816	-8802	-1075	-7215	-477	-8626	-3249	-8826	1888	-8148	-4015	-6843	-750	764	4209	-15534	1546	-12004	5207	-8749	-7734	-8017	4183	-12220	9392	-5699	4589	-11523	-152	-128	-119	-66	-51	-61	-105	43	-151	19	29	-75	-21	-57	82	-29	-3
0.546667	1138	2152	-3988	-20820	-4193	-8953	-1111	-7097	-434	-8793	-3404	-8870	1739	-8357	-4049	-6856	3604	764	4306	-15852	1849	-12406	4999	-9138	-7163	-8298	3933	-12434	10532	-6001	4505	-11460	-150	-127	-121	-66	-61	-57	-107	42	-151	18	33	-77	-21	-57	82	-31	0
0.547500	1091	2230	-3963	-20862	-4607	-9104	-1145	-6985	-651	-8948	-3553	-8918	1492	-8568	-4078	-6876	1328	776	4413	-16182	2022	-12776	4793	-9540	-6195	-8578	3709	-12611	11633	-6309	4415	-11363	-148	-128	-122	-70	-62	-52	-108	43	-154	16	33	-78	-18	-58	81	-33	1
0.548333	769	2343	-3933	-20862	-4940	-9247	-1178	-6873	-842	-9100	-3699	-8971	1167	-8785	-4111	-6908	1643	792	4538	-16519	2213	-13113	4590	-9959	-4790	-8860	3511	-12758	12134	-6677	4313	-11228	-149	-130	-124	-70	-62	-62	-113	39	-156	12	28	-79	-22	-61	79	-33	-4
0.549167	1554	2394	-3908	-20830	-5324	-9388	-1200	-6772	-1100	-9238	-3833	-9021	366	-8997	-4143	-6951	3643	809	4686	-16867	2533	-13406	4394	-10383	-4020	-9128	3353	-12867	12931	-7084	4212	-11074	-151	-127	-120	-67	-62	-59	-108	45	-151	16	32	-77	-22	-59	81	-30	0
0.550000	1915	2483	-3874	-20761	-5664	-9516	-1218	-6663	-1049	-9362	-3956	-9072	-125	-9198	-4172	-6999	3881	840	4856	-17220	2651	-13659	4200	-10821	-4409	-9399	3226	-12934	14670	-7520	4107	-10851	-149	-124	-122	-66	-63	-59	-109	39	-149	18	32	-76	-22	-58	80	-28	1
0.550833	775	2555	-3849	-20664	-5823	-9639	-1228	-6568	-900	-9473	-4068	-9118	-520	-9393	-4210	-7056	58	873	5040	-17573	2608	-13869	4008	-11271	-1846	-9656	3132	-12964	14186	-7986	3994	-10619	-149	-124	-121	-67	-59	-59	-110	40	-150	17	32	-76	-28	-58	79	-27	2
0.551667	436	2622	-3811	-20546	-5969	-9771	-1233	-6476	-872	-9574	-4165	-9158	-964	-9569	-4245	-7127	2267	908	5245	-17931	2734	-14032	3826	-11726	847	-9905	3075	-12954	13438	-8470	3878	-10356	-143	-115	-120	-66	-60	-58	-104	45	-150	15	34	-76	-19	-56	85	-27	1
0.552500	-11	2677	-3768	-20400	-6184	-9861	-1227	-6398	-654	-9663	-4245	-9190	-1250	-9731	-4282	-7212	326	945	5471	-18284	2871	-14147	3642	-12190	3071	-10153	3052	-12912	13034	-8978	3752	-10073	-147	-124	-97	-66	-60	-58	-109	39	-153	17	32	-78	-23	-57	78	-32	1
0.553333	-748	2714	-3722	-20244	-6395	-9957	-1223	-6330	-460	-9741	-4325	-9219	-1592	-9874	-4322	-7297	138	974	5708	-18640	2819	-14220	3464	-12656	5110	-10387	3050	-12835	11888	-9491	3626	-9771	-151	-127	-127	-69	-63	-62	-110	41	-151	16	29	-75	-23	-59	78	-30	-5
0.554167	-1178	2742	-3659	-20077	-6460	-10043	-1211	-6273	-237	-9795	-4380	-9241	-1974	-9984	-4354	-7390	603	1011	5963	-18981	2836	-14252	3291	-13130	6474	-10614	3077	-12726	10857	-10006	3497	-9451	-150	-124	-121	-67	-62	-63	-114	41	-147	16	34	-77	-22	-59	77	-30	-1
0.555000	-1832	2755	-3584	-19903	-6365	-10117	-1196	-6206	137	-9859	-4417	-9255	-2243	-10090	-4384	-7493	-2075	1048	6228	-19316	2656	-14238	3122	-13604	9058	-10832	3121	-12592	9438	-10511	3366	-9124	-147	-126	-121	-66	-64	-64	-108	41	-151	17	32	-76	-25	-56	79	-30	-1
0.555833	-2766	2751	-3503	-19730	-6193	-10180	-1178	-6150	545	-9898	-4438	-9259	-2334	-10158	-4396	-7601	394	1074	6501	-19642	2344	-14190	2958	-14078	10336	-11044	3175	-12426	8632	-10998	3233	-8789	-148	-126	-124	-70	-62	-59	-110	41	-154	19	33	-75	-24	-58	80	-30	0
0.556667	-3059	2733	-3410	-19552	-6087	-10229	-1153	-6101	844	-9931	-4441	-9270	-2261	-10207	-4406	-7713	-1312	1095	6779	-19965	2284	-14108	2802	-14547	9404	-11247	3228	-12247	7649	-11446	3100	-8461	-150	-127	-126	-70	-64	-61	-112	39	-156	18	24	-79	-26	-60	79	-31	-3
0.557500	-2783	2699	-3313	-19393	-6191	-10269	-1133	-6053	997	-9949	-4437	-9271	-2671	-10225	-4403	-7828	-2508	1110	7062	-20270	2433	-13999	2659	-15001	9219	-11441	3287	-12043	5680	-11901	2970	-8131	-147	-128	-126	-69	-61	-61	-107	40	-160	15	32	-77	-23	-56	82	-28	-5
0.558333	-2496	2658	-3209	-19231	-6185	-10288	-1107	-5997	1225	-9960	-4405	-9267	-3135	-10219	-4382	-7947	3376	1110	7346	-20561	2805	-13872	2525	-15450	5750	-11635	3336	-11831	6193	-12304	2843	-7819	-149	-127	-121	-68	-61	-59	-108	40	-153	16	32	-77	-24	-55	71	-31	0
0.559167	-2717	2602	-3085	-19083	-6141	-10297	-1066	-5944	1394	-9959	-4356	-9268	-3547	-10196	-4350	-8070	-2195	1096	7628	-20844	2815	-13727	2406	-15879	4435	-11813	3378	-11615	4835	-12666	2726	-7528	-171	-128	-124	-68	-64	-58	-107	37	-152	19	33	-75	-21	-55	79	-32	-3
0.560000	-2529	2536	-2967	-18951	-6224	-10294	-1056	-5894	1428	-9951	-4307	-9268	-4115	-10160	-4303	-8193	1911	1068	7899	-21111	2852	-13570	2306	-16292	3339	-11988	3398	-11397	3677	-12983	2613	-7252	-150	-126	-124	-68	-61	-61	-107	39	-154	19	32	-75	-19	-60	102	-28	-3
0.560833	-2288	2462	-2847	-18828	-6131	-10274	-1028	-5832	1437	-9929	-4236	-9273	-4654	-10105	-4229	-8316	382	1021	8124	-21366	2723	-13408	2214	-16668	2005	-12156	3400	-11186	3854	-13259	2518	-7014	-146	-127	-124	-69	-62	-61	-104	41	-150	15	32	-84	-24	-60	81	-32	0
0.561667	-2354	2372	-2720	-18725	-5978	-10250	-998	-5775	1483	-9904	-4157	-9281	-5140	-10039	-4181	-8443	-115	951	8423	-21610	2448	-13249	2153	-17021	649	-12282	3380	-10986	3779	-13482	2445	-6801	-148	-127	-122	-67	-68	-58	-104	39	-154	21	35	-76	-21	-57	79	-30	0
0.562500	-1562	2277	-2593	-18628	-5950	-10200	-965	-5711	1222	-9865	-4068	-9291	-6139	-9966	-4098	-8568	1630	867	8668	-21834	2342	-13086	2116	-17336	-1096	-12447	3336	-10803	3868	-13650	2388	-6624	-147	-126	-119	-58	-61	-55	-103	38	-155	19	33	-76	-18	-53	87	-27	1
0.563333	-594	2173	-2464	-18546	-5781	-10139	-934	-5646	1131	-9822	-3973	-9308	-6913	-9883	-4018	-8695	3337	757	8896	-22046	2677	-12932	2103	-17610	-4365	-12573	3275	-10638	5661	-13770	2365	-6484	-148	-126	-119	-65	-58	-53	-99	43	-149	22	30	-73	-16	-53	95	-30	16
0.564167	-1185	2061	-2333	-18480	-5605	-10075	-906	-5599	1250	-9779	-3871	-9331	-7278	-9808	-3933	-8824	-906	626	9115	-22248	2572	-12793	2109	-17847	-4503	-12682	3186	-10504	5549	-13852	2359	-6388	-151	-126	-118	-93	-59	-56	-97	43	-155	21	36	-73	-21	-52	89	-28	-1
0.565000	-968	1937	-2188	-18423	-5474	-10005	-878	-5539	1140	-9725	-3774	-9361	-7696	-9739	-3854	-8954	999	477	9311	-22430	2228	-12663	2138	-18040	-3157	-12770	3085	-10402	4569	-13886	2384	-6330	-150	-127	-120	-67	-62	-55	-104	39	-153	19	34	-75	-24	-58	77	-30	-4
0.565833	-317	1804	-2077	-18381	-5318	-9927	-857	-5494	1121	-9652	-3679	-9399	-8024	-9673	-3777	-9081	605	310	9492	-22600	1726	-12557	2190	-18180	-2514	-12838	2963	-10333	5068	-13880	2443	-6305	-145	-125	-122	-68	-61	-57	-103	40	-153	-8	35	-77	-22	-56	84	-27	0
0.566667	113	1669	-1933	-18344	-5399	-9841	-836	-5458	979	-9618	-3582	-9443	-8372	-9615	-3705	-9209	-333	129	9658	-22747	1140	-12464	2260	-18307	-1165	-12883	2829	-10308	5297	-13839	2527	-6326	-148	-125	-118	-66	-60	-53	-108	42	-151	20	34	-74	-24	-56	81	-39	0
0.567500	550	1517	-1799	-18320	-5454	-9759	-819	-5435	724	-9560	-3497	-9488	-8623	-9571	-3649	-9340	591	-70	9801	-22877	488	-12389	2346	-18324	537	-12910	2699	-10317	5234	-13773	2634	-6386	-152	-128	-121	-63	-63	-56	-103	19	-156	19	37	-75	-24	-57	81	-29	-5
0.568333	779	1361	-1654	-18303	-5377	-9674	-811	-5432	712	-9516	-3423	-9543	-8608	-9533	-3607	-9460	-1960	-271	9916	-22985	-447	-12334	2448	-18329	3400	-12918	2557	-10370	4875	-13682	2771	-6477	-148	-126	-119	-65	-59	-56	-103	39	-152	18	36	-73	-18	-52	80	-27	-4
0.569167	570	1203	-1505	-18292	-5188	-9587	-813	-5414	729	-9469	-3360	-9604	-8475	-9507	-3582	-9586	-527	-481	10034	-23071	-1232	-12298	2548	-18281	6337	-12900	2430	-10469	4646	-13577	2909	-6602	-148	-100	-95	-63	-59	-52	-103	43	-150	20	38	-73	-23	-55	82	-27	0
0.570000	595	1034	-1350	-18292	-5003	-9515	-828	-5472	534	-9430	-3314	-9669	-8247	-9496	-3575	-9705	-344	-685	10126	-23130	-1939	-12284	2660	-18189	7370	-12865	2309	-10606	4532	-13462	3093	-6752	-144	-125	-116	-63	-62	-57	-103	41	-148	19	37	-73	-21	-52	86	-22	2
0.570833	1114	863	-1187	-18299	-4812	-9436	-852	-5518	252	-9396	-3286	-9752	-8189	-9495	-3592	-9826	-3734	-887	10196	-23165	-2755	-12285	2769	-18061	10008	-12825	2197	-10790	3060	-13343	3268	-6930	-143	-124	-117	-65	-60	-67	-111	42	-147	22	35	-73	-17	-52	86	-24	3
0.571667	2172	689	-1021	-18319	-4635	-9390	-890	-5587	-23	-9379	-3276	-9824	-8230	-9498	-3621	-9944	3083	-1079	10242	-23175	-3259	-12306	2877	-17891	9499	-12773	2102	-11005	4326	-13228	3448	-7127	-144	-125	-118	-63	-61	-53	-101	45	-151	20	40	-69	-19	-50	86	-23	2
0.572500	2549	518	-851	-18333	-4600	-9309	-942	-5672	-185	-9377	-3286	-9910	-7888	-9515	-3680	-10064	-1986	-1262	10278	-23148	-4010	-12348	2970	-17696	9289	-12716	2027	-11264	5075	-13133	3630	-7343	-151	-122	-119	-64	-59	-58	-102	42	-152	19	35	-75	-22	-51	85	-26	-1
0.573333	2913	342	-682	-18360	-4516	-9260	-1012	-5776	-292	-9369	-3315	-9999	-7570	-9540	-3759	-10183	144	-1428	10290	-23097	-4772	-12412	3054	-17479	10231	-12659	1972	-11553	4892	-13051	3791	-7572	-153	-131	-124	-68	-66	-59	-107	37	-153	16	32	-77	-17	-58	79	-29	-4
0.574167	3094	173	-508	-18395	-4357	-9220	-1097	-5894	-465	-9376	-3359	-10093	-7300	-9564	-3853	-10295	339	-1564	10295	-23019	-5437	-12483	3129	-17244	10678	-12605	1947	-11867	5696	-12984	3946	-7798	-156	-111	-119	-67	-62	-59	-110	40	-152	19	35	-75	-23	-58	81	-28	-1
0.575000	3156	17	-326	-18427	-4253	-9185	-1186	-6018	-718	-9392	-3416	-10184	-6884	-9587	-3966	-10402	-697	-1682	10288	-22912	-6133	-12568	3181	-16983	11381	-12563	1948	-12215	6501	-12952	4084	-8022	-150	-126	-120	-64	-59	-58	-103	44	-151	20	36	-72	-24	-53	82	-19	-3
0.575833	3655	-132	-153	-18468	-4309	-9160	-1286	-6154	-1193	-9421	-3489	-10290	-6730	-9615	-4086	-10508	394	-1770	10271	-22776	-6900	-12675	3256	-16741	11929	-12532	1976	-12563	7322	-12942	4196	-8242	-149	-118	-120	-65	-65	-58	-107	37	-151	20	34	-70	-19	-51	82	-29	-1
0.576667	4633	-272	16	-18505	-4320	-9142	-1395	-6296	-1533	-9455	-3572	-10364	-6644	-9635	-4226	-10615	3035	-1834	10242	-22618	-7173	-12779	3303	-16499	10054	-12525	2021	-12928	9820	-12961	4284	-8453	-150	-122	-118	-64	-62	-53	-104	43	-151	19	34	-75	-23	-52	86	-27	-8
0.577500	3969	-409	180	-18548	-4037	-9137	-1512	-6448	-1554	-9496	-3659	-10450	-5989	-9658	-4381	-10722	-639	-1870	10206	-22439	-7528	-12911	3347	-16276	9390	-12536	2096	-13303	11298	-13015	4339	-8651	-149	-138	-121	-64	-63	-59	-104	46	-152	17	33	-72	-22	-51	84	-26	-3
0.578333	3485	-526	336	-18593	-3842	-9141	-1636	-6604	-1680	-9542	-3755	-10531	-5430	-9675	-4543	-10827	-237	-1884	10186	-22240	-8173	-13050	3383	-16075	10242	-12587	2187	-13683	11217	-13101	4365	-8835	-150	-126	-120	-60	-62	-57	-102	41	-154	18	35	-73	-21	-51	88	-26	0
0.579167	3415	-632	484	-18632	-3710	-9153	-1758	-6756	-1780	-9593	-3839	-10606	-4868	-9689	-4719	-10937	743	-1869	10127	-22027	-8485	-13194	3421	-15895	9392	-12644	2295	-14062	12247	-13216	4360	-8998	-149	-127	-120	-66	-61	-56	-103	42	-153	20	33	-75	-23	-52	82	-30	-1
0.580000	3046	-730	616	-18667	-3545	-9176	-1884	-6914	-1918	-9642	-3949	-10674	-4198	-9696	-4899	-11042	-949	-1835	10085	-21809	-8637	-13349	3455	-15753	8000	-12740	2420	-14435	12956	-13371	4329	-9140	-150	-127	-119	-65	-63	-59	-107	39	-150	19	33	-74	-24	-55	77	-32	-3
0.580833	2584	-820	736	-18704	-3270	-9205	-2012	-7070	-2062	-9708	-4044	-10729	-3544	-9704	-5108	-11150	394	-1787	10034	-21578	-8906	-13513	3499	-15645	6130	-12874	2545	-14796	13202	-13555	4266	-9256	-150	-129	-125	-68	-64	-59	-107	42	-151	18	33	-77	-24	-58	81	-30	-4
0.581667	1980	-903	845	-18732	-2899	-9243	-2134	-7220	-2080	-9772	-4134	-10786	-2839	-9707	-5280	-11263	-1418	-1727	9985	-21348	-8969	-13685	3544	-15577	4469	-13039	2683	-15141	13220	-13770	4179	-9354	-152	-131	-125	-73	-67	-63	-112	38	-156	15	30	-80	-27	-61	78	-34	-8
0.582500	1245	-972	938	-18751	-2516	-9294	-2260	-7365	-1994	-9834	-4203	-10823	-1865	-9707	-5481	-11372	-852	-1654	9942	-21111	-8929	-13855	3600	-15550	3047	-13235	2823	-15465	12868	-14006	4071	-9416	-163	-128	-122	-68	-62	-69	-104	43	-153	16	29	-77	-23	-53	81	-32	2
0.583333	918	-1039	1018	-18753	-2223	-9348	-2372	-7496	-2075	-9897	-4288	-10850	-960	-9701	-5671	-11483	1278	-1584	9895	-20880	-8819	-14037	3663	-15562	-706	-13463	2960	-15767	12814	-14274	3943	-9463	-150	-127	-121	-68	-59	-59	-107	42	-150	35	32	-76	-23	-55	87	-32	1
0.584167	1143	-1098	1084	-18747	-1907	-9411	-2494	-7624	-2265	-9965	-4359	-10870	-412	-9701	-5873	-11593	-2961	-1508	9846	-20651	-8626	-14224	3730	-15615	-2943	-13725	3087	-16046	11339	-14567	3782	-9489	-149	-127	-122	-67	-19	-58	-109	39	-155	17	30	-77	-26	-56	81	-29	0
0.585000	1902	-1165	1135	-18735	-1596	-9482	-2612	-7743	-2523	-10038	-4426	-10886	-70	-9702	-6080	-11706	3353	-1439	9787	-20434	-7983	-14417	3805	-15703	-6321	-14015	3203	-16297	11575	-14883	3635	-9496	-146	-128	-121	-66	-63	-57	-103	43	-152	16	34	-75	-22	-61	81	-29	-4
0.585833	1930	-1233	1169	-18709	-1253	-9567	-2732	-7852	-2545	-10115	-4487	-10890	558	-9703	-6281	-11816	555	-1382	9730	-20219	-7226	-14618	3882	-15818	-10138	-14334	3310	-16518	12480	-15220	3463	-9487	-149	-129	-119	-70	-63	-60	-107	40	-158	20	33	-74	-23	-53	84	-29	-3
0.586667	2214	-1309	1191	-18674	-987	-9659	-2853	-7955	-2699	-10194	-4547	-10900	942	-9711	-6490	-11930	-79	-1337	9662	-20019	-6498	-14819	3957	-15962	-11675	-14673	3409	-16715	11708	-15578	3283	-9468	-150	-127	-121	-65	-63	-58	-104	36	-152	18	30	-76	-24	-57	81	-32	-1
0.587500	2436	-1389	1197	-18624	-651	-9761	-2969	-8050	-2795	-10275	-4605	-10897	1343	-9713	-6695	-12040	1626	-1307	9587	-19820	-5889	-15029	4037	-16131	-13390	-15028	3462	-16880	11710	-15957	3099	-9437	-147	-128	-124	-69	-64	-57	-107	41	-153	18	34	-75	-23	-57	81	-29	-1
0.588333	2389	-1476	1198	-18564	-284	-9871	-3110	-8142	-2708	-10367	-4666	-10898	1793	-9745	-6900	-12150	-372	-1293	9509	-19631	-5222	-15246	4107	-16315	-14296	-15401	3508	-17018	11902	-16351	2911	-9412	-149	-127	-119	-66	-65	-61	-110	41	-153	16	30	-60	-25	-60	81	-28	-3
0.589167	2535	-1575	1188	-18496	40	-9997	-3232	-8217	-2753	-10458	-4732	-10900	1864	-9776	-7100	-12257	254	-1300	9416	-19451	-4549	-15457	4176	-16508	-14447	-15778	3534	-17134	11869	-16758	2728	-9386	-153	-126	-120	-66	-62	-58	-107	40	-152	20	33	-77	-23	-57	80	-29	-5
0.590000	3559	-1682	1164	-18420	204	-10131	-3377	-8296	-2949	-10553	-4805	-10902	1651	-9812	-7294	-12362	2789	-1326	9317	-19280	-3838	-15677	4226	-16715	-16071	-16165	3536	-17230	12850	-17180	2542	-9364	-153	-128	-121	-68	-65	-61	-109	36	-154	17	29	-76	-24	-57	81	-32	-3
0.590833	3051	-1797	1134	-18334	495	-10278	-3521	-8372	-2742	-10655	-4885	-10911	1847	-9858	-7483	-12466	-104	-1372	9206	-19113	-3316	-15901	4267	-16921	-17612	-16541	3521	-17303	13094	-17609	2367	-9353	-146	-126	-117	-65	-62	-56	-103	30	-149	22	34	-73	-23	-58	81	-27	-1
0.591667	2378	-1912	1102	-18244	752	-10432	-3659	-8440	-2608	-10756	-4966	-10928	1942	-9914	-7658	-12562	-1552	-1439	9086	-18953	-3104	-16122	4292	-17126	-17268	-16879	3481	-17364	10789	-18044	2196	-9358	-147	-125	-118	-66	-63	-57	-107	38	-149	18	35	-74	-18	-55	79	-26	2
0.592500	2387	-2055	1060	-18146	790	-10575	-3806	-8510	-2516	-10859	-5065	-10951	1984	-9980	-7831	-12659	36	-1520	8960	-18792	-3058	-16349	4296	-17325	-16388	-17269	3418	-17410	8770	-18482	2024	-9376	-146	-131	-117	-66	-63	-63	-107	41	-153	16	32	-75	-21	-59	81	-29	-3
0.593333	1871	-2196	1014	-18048	846	-10776	-3956	-8585	-2255	-10966	-5171	-10985	2103	-10060	-7993	-12759	-2420	-1617	8824	-18639	-3388	-16574	4278	-17516	-14056	-17603	3337	-17454	5906	-18922	1860	-9431	-152	-128	-121	-69	-65	-60	-108	42	-152	17	33	-78	-25	-63	89	-31	-4
0.594167	1386	-2338	953	-17946	863	-10965	-4101	-8659	-2034	-11075	-5289	-11029	2203	-10149	-8133	-12853	-1402	-1731	8686	-18482	-3797	-16790	4242	-17696	-11143	-17916	3245	-17495	1970	-19351	1705	-9507	-149	-128	-143	-69	-63	-59	-109	35	-153	17	33	-76	-22	-58	81	-30	0
0.595000	1034	-2487	922	-17841	735	-11166	-4246	-8737	-1781	-11192	-5414	-11086	2291	-10245	-8262	-12939	-2815	-1857	8544	-18329	-4175	-17005	4186	-17854	-7651	-18201	3137	-17539	-2129	-19766	1556	-9615	-150	-125	-117	-66	-61	-56	-104	39	-151	17	34	-74	-23	-62	79	-30	-3
0.595833	69	-2637	871	-17736	624	-11377	-4404	-8825	-1274	-11321	-5547	-11143	2517	-10349	-8372	-13021	-3834	-1993	8398	-18172	-4517	-17214	4107	-17996	-3781	-18447	3019	-17589	-6233	-20164	1413	-9754	-150	-126	-116	-67	-64	-62	-112	42	-151	17	36	-73	-19	-57	81	-27	2
0.596667	-768	-2790	828	-17631	407	-11603	-4540	-8916	-851	-11428	-5694	-11246	2865	-10467	-8468	-13107	-861	-2144	8254	-18012	-4678	-17411	4008	-18124	-1815	-18664	2894	-17654	-9191	-20538	1275	-9922	-144	-124	-116	-67	-61	-55	-100	43	-148	18	34	-77	-19	-56	85	-35	0
0.597500	-905	-2943	783	-17530	129	-11839	-4676	-9020	-666	-11557	-5846	-11352	3180	-10589	-8547	-13191	-4834	-2306	8111	-17858	-4788	-17597	3890	-18231	953	-18850	2767	-17731	-12296	-20882	1138	-10129	-148	-146	-120	-68	-69	-58	-103	41	-148	18	32	-74	-21	-57	85	-27	0
0.598333	-517	-3090	747	-17429	-281	-12089	-4816	-9129	-648	-11694	-6006	-11476	3095	-10723	-8613	-13273	-475	-2464	7969	-17701	-4207	-17776	3754	-18314	2797	-18998	2634	-17823	-13393	-21192	1004	-10370	-150	-126	-122	-67	-63	-57	-107	38	-154	16	27	-74	-24	-59	82	-31	-1
0.599167	-694	-3238	709	-17344	-585	-12351	-4944	-9254	-385	-11839	-6170	-11618	3297	-10865	-8663	-13352	111	-2650	7831	-17538	-3237	-17939	3607	-18367	2285	-19112	2514	-17926	-12017	-21460	882	-10638	-155	-126	-121	-67	-63	-56	-104	40	-154	16	33	-75	-22	-56	84	-31	-7
0.600000	-704	-3380	690	-17233	-1102	-12624	-5088	-9385	-220	-11993	-6333	-11777	3498	-11013	-8698	-13390	-2700	-2828	7700	-17378	-2340	-18095	3446	-18401	3680	-19199	2396	-18040	-11548	-21683	765	-10928	-152	-126	-119	-69	-68	-58	-107	37	-153	17	32	-78	-24	-57	81	-31	-3
0.600833	-548	-3517	672	-17143	-1677	-12907	-5213	-9514	60	-12154	-6501	-11959	3748	-11171	-8722	-13498	740	-3009	7571	-17221	-951	-18227	3287	-18408	4439	-19256	2289	-18159	-9367	-21860	656	-11243	-152	-127	-128	-64	-64	-58	-107	37	-152	16	30	-76	-24	-60	77	-31	0
0.601667	-498	-3653	670	-17056	-2122	-13202	-5334	-9676	371	-12340	-6667	-12152	4117	-11333	-8737	-13566	-1279	-3194	7446	-17072	606	-18351	3116	-18382	5287	-19296	2196	-18275	-6536	-21978	564	-11568	-150	-127	-120	-69	-66	-60	-105	40	-151	17	32	-74	-8	-56	82	-31	-7
0.602500	-281	-3786	653	-16971	-2475	-13510	-5449	-9831	544	-12534	-6833	-12363	4375	-11505	-8745	-13628	-456	-3375	7328	-16920	2111	-18467	2968	-18331	6262	-19314	2120	-18379	-3879	-22040	493	-11905	-136	-128	-119	-65	-66	-57	-104	41	-152	15	32	-76	-26	-55	85	-28	0
0.603333	1113	-3922	650	-16893	-2975	-13820	-5553	-9996	361	-12745	-6991	-12586	4021	-11684	-8749	-13688	2193	-3555	7205	-16776	3758	-18570	2827	-18253	6005	-19325	2062	-18463	-113	-22052	443	-12243	-151	-126	-118	-65	-62	-55	-102	46	-154	35	34	-73	-19	-51	84	-33	-1
0.604167	1253	-4052	654	-16823	-3385	-14141	-5646	-10164	641	-12977	-7153	-12821	3996	-11876	-8757	-13743	1056	-3727	7088	-16645	5148	-18670	2696	-18151	5455	-19333	2021	-18525	4377	-22017	415	-12599	-148	-126	-119	-63	-59	-56	-104	41	-153	20	35	-75	-22	-53	85	-31	-3
0.605000	650	-4181	650	-16764	-3601	-14466	-5745	-10335	1123	-13224	-7308	-13065	3976	-12075	-8770	-13798	-1538	-3896	6968	-16526	5940	-18770	2589	-18017	7507	-19343	2001	-18551	6758	-21923	424	-12900	-147	-120	-117	-62	-60	-53	-102	41	-151	20	36	-73	-21	-53	82	-36	1
0.605833	938	-4312	655	-16708	-3824	-14801	-5835	-10514	1514	-13491	-7456	-13313	3902	-12276	-8786	-13847	792	-4053	6845	-16417	6549	-18874	2505	-17868	8356	-19360	2001	-18537	9579	-21785	464	-13211	-146	-122	-119	-65	-56	-59	-107	40	-150	22	35	-74	-19	-55	80	-29	0
0.606667	775	-4447	647	-16663	-3968	-15136	-5906	-10694	1924	-13783	-7604	-13570	3903	-12511	-8820	-13890	-1404	-4206	6710	-16326	6894	-18981	2449	-17700	8358	-19398	2019	-18484	12475	-21609	551	-13514	-150	-128	-125	-67	-63	-57	-107	41	-154	16	30	-77	-22	-57	74	-31	-1
0.607500	630	-4582	637	-16631	-4093	-15483	-5974	-10881	2327	-14082	-7740	-13826	3772	-12750	-8864	-13934	-784	-4347	6578	-16251	6986	-19099	2430	-17513	8084	-19451	2063	-18378	14350	-21388	682	-13796	-150	-151	-121	-68	-62	-58	-103	42	-152	17	35	-72	-18	-56	79	-31	-3
0.608333	629	-4716	630	-16601	-4146	-15822	-6026	-11062	2673	-14416	-7876	-14079	3660	-12998	-8920	-13968	-1353	-4472	6442	-16184	6853	-19221	2444	-17318	7499	-19526	2128	-18231	15682	-21140	863	-14069	-147	-128	-122	-66	-61	-58	-104	42	-127	15	29	-105	-19	-56	81	-30	0
0.609167	20	-4848	611	-16583	-4078	-16165	-6079	-11248	3065	-14761	-8007	-14335	3714	-13266	-8998	-14001	-3176	-4590	6302	-16145	6488	-19360	2495	-17109	7748	-19625	2213	-18041	16196	-20870	1093	-14330	-152	-126	-119	-65	-61	-59	-104	41	-152	21	35	-74	-22	-55	82	-32	-3
0.610000	-958	-4987	597	-16568	-4064	-16510	-6121	-11436	3414	-15131	-8128	-14589	3825	-13549	-9096	-14025	-19	-4692	6155	-16120	5986	-19511	2578	-16901	6302	-19748	2333	-17822	16763	-20588	1371	-14593	-150	-126	-117	-65	-63	-59	-104	39	-152	17	37	-94	-23	-55	79	-30	1
0.610833	-1367	-5125	569	-16562	-4006	-16860	-6157	-11626	3557	-15515	-8247	-14842	3936	-13854	-9208	-14048	-3089	-4789	6005	-16112	5170	-19681	2702	-16697	4776	-19900	2466	-17579	15874	-20298	1695	-14857	-142	-124	-118	-66	-61	-55	-102	30	-152	20	34	-73	-22	-55	80	-28	-1
0.611667	-973	-5260	540	-16565	-3972	-17209	-6193	-11823	3413	-15919	-8366	-15091	3630	-14172	-9341	-14065	-1369	-4881	5852	-16121	4358	-19866	2854	-16499	4224	-20091	2619	-17324	14489	-20010	2061	-15126	-146	-124	-118	-66	-61	-56	-105	45	-150	20	33	-73	-27	-46	82	-27	0
0.612500	-1128	-5397	505	-16570	-3933	-17574	-6230	-12026	3630	-16340	-8485	-15342	3625	-14517	-9499	-14079	2086	-4968	5697	-16144	3504	-20064	3036	-16317	1846	-20273	2790	-17070	14939	-19733	2467	-15412	-148	-125	-119	-66	-65	-59	-108	41	-152	17	32	-76	-25	-57	78	-29	1
0.613333	-2007	-5530	464	-16578	-3799	-17923	-6270	-12236	3811	-16774	-8603	-15596	3694	-14883	-9673	-14089	-2804	-5050	5544	-16182	2262	-20278	3247	-16151	2171	-20485	2979	-16839	12791	-19470	2908	-15716	-151	-131	-121	-67	-65	-61	-70	40	-150	17	32	-79	-24	-58	77	-33	-4
0.614167	-2609	-5671	423	-16585	-3604	-18275	-6314	-12457	3951	-17227	-8714	-15849	3634	-15263	-9861	-14095	1469	-5131	5397	-16234	1078	-20502	3483	-16015	2379	-20710	3182	-16627	10722	-19230	3367	-16029	-150	-133	-122	-72	-65	-62	-109	37	-155	16	28	-79	-22	-59	79	-30	-1
0.615000	-2979	-5780	385	-16592	-3572	-18640	-6362	-12684	4153	-17683	-8823	-16100	3435	-15668	-10060	-14098	-763	-5213	5256	-16292	-324	-20741	3744	-15906	3006	-20941	3401	-16476	8414	-19014	3835	-16355	-149	-130	-122	-72	-63	-61	-108	39	-154	11	51	-78	-24	-61	75	-35	-1
0.615833	-3590	-5895	343	-16597	-3457	-19011	-6419	-12930	4296	-18149	-8928	-16346	3335	-16084	-10263	-14092	-424	-5297	5119	-16357	-1909	-20975	4028	-15824	3992	-21173	3632	-16374	5362	-18825	4310	-16683	-148	-127	-124	-69	-60	-61	-108	38	-151	15	32	-77	-21	-60	79	-31	0
0.616667	-3350	-5999	301	-16590	-3381	-19385	-6477	-13184	4091	-18620	-9024	-16590	3049	-16513	-10472	-14085	1917	-5387	4995	-16426	-3542	-21219	4332	-15793	4014	-21394	3873	-16341	2783	-18674	4760	-17013	-147	-126	-119	-69	-59	-59	-109	37	-150	15	33	-77	-28	-61	79	-36	0
0.617500	-3496	-6096	264	-16577	-3182	-19772	-6551	-13453	4209	-19090	-9139	-16828	3155	-16961	-10685	-14075	2653	-5486	4882	-16501	-5131	-21459	4645	-15785	2400	-21606	4115	-16384	1130	-18559	5194	-17330	-151	-131	-120	-70	-59	-60	-107	36	-152	16	35	-79	-19	-63	78	-30	1
0.618333	-4817	-6181	224	-16549	-2854	-20163	-6637	-13744	4556	-19558	-9199	-17065	3367	-17424	-10870	-14060	-962	-5593	4780	-16574	-6814	-21700	4979	-15832	3178	-21799	4359	-16509	-2957	-18475	5589	-17623	-148	-128	-117	-68	-62	-58	-109	38	-158	11	34	-79	-18	-60	78	-27	0
0.619167	-5287	-6258	189	-16511	-2571	-20563	-6730	-14039	4767	-20019	-9274	-17294	3367	-17894	-11085	-14045	1886	-5697	4690	-16641	-8057	-21933	5322	-15913	3471	-21969	4605	-16717	-6893	-18430	5898	-17875	-149	-128	-119	-68	-64	-58	-104	39	-152	17	33	-82	-22	-61	79	-35	-3
0.620000	-5613	-6328	144	-16465	-2210	-20972	-6837	-14360	4979	-20475	-9342	-17511	3530	-18371	-11276	-14024	787	-5815	4611	-16715	-8944	-22157	5670	-16052	2673	-22121	4839	-17006	-9859	-18416	6223	-18076	-149	-128	-121	-70	-64	-61	-109	24	-159	34	33	-80	-25	-62	77	-33	0
0.620833	-5705	-6388	101	-16407	-1843	-21386	-6949	-14691	5120	-20890	-9401	-17717	3804	-18856	-11442	-14002	880	-5941	4542	-16772	-9420	-22362	6034	-16230	1780	-22240	5062	-17369	-13225	-18433	6447	-18200	-152	-126	-125	-68	-58	-60	-108	37	-153	17	28	-79	-25	-62	78	-31	0
0.621667	-5489	-6443	54	-16340	-1358	-21805	-7065	-15029	5180	-21347	-9448	-17900	4039	-19338	-11587	-13976	1643	-6071	4485	-16785	-9230	-22549	6403	-16455	433	-22333	5273	-17792	-16349	-18479	6603	-18238	-149	-129	-120	-70	-68	-60	-109	37	-153	15	28	-83	-27	-61	77	-34	-4
0.622500	-5574	-6492	6	-16258	-784	-22211	-7179	-15377	5283	-21760	-9487	-18065	4443	-19828	-11716	-13947	-153	-6207	4442	-16868	-8562	-22709	6776	-16724	-335	-22398	5460	-18270	-19578	-18549	6649	-18182	-150	-128	-120	-67	-65	-59	-109	42	-154	17	35	-81	-26	-59	79	-30	-3
0.623333	-5896	-6538	-50	-16173	-182	-22646	-7296	-15723	5442	-22149	-9516	-18205	4858	-20314	-11800	-13917	3019	-6347	4401	-16903	-7502	-22837	7152	-17041	-2112	-22444	5627	-18790	-22174	-18636	6696	-18016	-151	-126	-124	-70	-65	-62	-111	38	-152	16	28	-79	-26	-62	78	-34	-5
0.624167	-5499	-6579	-111	-16091	481	-23068	-7406	-16076	5374	-22533	-9536	-18324	5208	-20801	-11895	-13884	2028	-6484	4375	-16925	-6194	-22938	7528	-17399	-4526	-22462	5773	-19329	-24605	-18742	6649	-17733	-149	-126	-122	-69	-59	-60	-108	38	-155	11	30	-80	-22	-58	78	-22	0
0.625000	-4415	-6626	-176	-16001	1054	-23478	-7505	-16420	5033	-22918	-9541	-18410	5246	-21285	-11945	-13849	1453	-6621	4357	-16935	-4622	-23001	7903	-17790	-5259	-22460	5895	-19871	-27538	-18857	6537	-17339	-149	-126	-122	-70	-58	-60	-107	39	-153	17	29	-77	-21	-58	77	-32	-1
0.625833	-3438	-6677	-204	-15921	1721	-23887	-7594	-16757	4654	-23242	-9554	-18475	5274	-21766	-11971	-13819	7758	-6748	4338	-16937	-2413	-23032	8274	-18221	-8592	-22445	5993	-20404	-27447	-18971	6380	-16838	-147	-126	-119	-68	-62	-61	-110	40	-152	16	33	-77	-21	-60	80	-31	-1
0.626667	-2974	-6732	-334	-15846	2439	-24280	-7668	-17083	4374	-23579	-9559	-18508	5253	-22248	-11978	-13788	2629	-6870	4322	-16924	-246	-23025	8642	-18678	-9649	-22416	6073	-20900	-28461	-19088	6202	-16232	-149	-127	-121	-68	-79	-56	-107	41	-153	18	30	-79	-22	-59	79	-29	0
0.627500	-2249	-6793	-426	-15786	3046	-24661	-7721	-17395	4173	-23904	-9566	-18525	5116	-22729	-11961	-13760	6831	-6987	4305	-16911	1942	-22988	9003	-19164	-9716	-22378	6149	-21353	-29560	-19191	6012	-15542	-149	-125	-126	-70	-63	-60	-104	42	-151	18	30	-78	-21	-58	85	-29	0
0.628333	-1672	-6857	-518	-15739	3699	-25034	-7756	-17695	3848	-24220	-9569	-18519	4984	-23215	-11954	-13738	5816	-7085	4294	-16880	3966	-22919	9358	-19665	-9236	-22328	6218	-21741	-29517	-19282	5842	-14783	-148	-126	-122	-68	-61	-58	-104	37	-150	12	34	-78	-21	-58	81	-30	0
0.629167	-1273	-6929	-618	-15711	4419	-25387	-7769	-17973	3643	-24548	-9578	-18489	4973	-23703	-11881	-13724	5925	-7171	4276	-16848	5694	-22824	9696	-20178	-7930	-22273	6307	-22053	-29239	-19348	5716	-13983	-148	-129	-122	-68	-60	-58	-103	41	-150	15	33	-78	-18	-57	80	-30	0
0.630000	-339	-7003	-710	-15704	5010	-25730	-7744	-18238	3261	-24869	-9586	-18444	4508	-24194	-11828	-13722	7945	-7229	4256	-16798	7333	-22708	10045	-20703	-6447	-22200	6423	-22276	-28705	-19387	5658	-13163	-145	-125	-118	-70	-58	-57	-107	42	-151	18	37	-75	-19	-56	84	-30	0
0.630833	796	-7076	-794	-15717	5582	-26063	-7738	-18489	2930	-25192	-9615	-18396	4161	-24691	-11773	-13728	9879	-7268	4223	-16749	8947	-22575	10376	-21219	-6482	-22132	6579	-22403	-26104	-19399	5692	-12356	-146	-122	-121	-67	-59	-56	-102	44	-149	21	36	-76	-19	-58	82	-28	1
0.631667	584	-7149	-896	-15759	6235	-26378	-7690	-18726	2943	-25520	-9651	-18340	4061	-25193	-11718	-13751	5666	-7289	4184	-16697	9980	-22440	10702	-21739	-4036	-22041	6784	-22428	-24747	-19370	5841	-11586	-148	-127	-121	-82	-66	-58	-104	42	-152	17	34	-78	-22	-59	80	-31	1
0.632500	717	-7217	-982	-15817	6837	-26688	-7629	-18956	2908	-25878	-9696	-18292	3797	-25706	-11677	-13790	7160	-7270	4136	-16638	10723	-22304	11021	-22241	-706	-21940	7052	-22354	-24231	-19296	6130	-10872	-149	-128	-126	-69	-64	-57	-104	43	-153	17	33	-77	-23	-68	82	-29	7
0.633333	873	-7282	-1050	-15897	7487	-26968	-7553	-19167	2865	-26233	-9753	-18243	3788	-26224	-11643	-13846	6181	-7246	4075	-16578	11210	-22181	11333	-22730	1716	-21826	7401	-22169	-22405	-19177	6567	-10250	-151	-149	-126	-69	-64	-61	-111	42	-152	17	33	-77	-24	-59	76	-30	-4
0.634167	859	-7329	-1109	-15993	8171	-27280	-7464	-19382	2719	-26601	-9828	-18208	3911	-26743	-11627	-13913	4478	-7178	4000	-16511	11412	-22084	11643	-23195	4064	-21695	7832	-21887	-20832	-19011	7170	-9737	-150	-130	-126	-68	-63	-62	-110	39	-152	13	28	-76	-23	-53	85	-30	-3
0.635000	877	-7358	-1146	-16104	8736	-27567	-7373	-19588	2595	-26976	-9915	-18186	4139	-27259	-11636	-13994	4651	-7090	3933	-16440	11477	-21985	11957	-23628	5545	-21538	8356	-21510	-19484	-18794	7950	-9362	-151	-128	-128	-65	-64	-57	-105	43	-152	21	34	-72	-24	-57	78	-31	-3
0.635833	562	-7364	-1165	-16226	9321	-27853	-7290	-19796	2614	-27350	-10019	-18181	4434	-27765	-11669	-14087	1207	-6973	3865	-16367	11356	-21934	12275	-24030	7011	-21360	8964	-21047	-18511	-18525	8862	-9127	-149	-126	-121	-66	-65	-62	-109	42	-151	19	35	-75	-24	-64	81	-36	2
0.636667	-110	-7351	-1170	-16356	9934	-28149	-7209	-20004	2728	-27727	-10145	-18202	4669	-28261	-11730	-14188	1757	-6834	3757	-16294	11141	-21918	12582	-24399	7697	-21167	9653	-20517	-17465	-18212	9940	-9050	-147	-128	-122	-65	-63	-57	-107	44	-151	19	34	-78	-25	-57	82	-28	-3
0.637500	-326	-7311	-1152	-16488	10387	-28424	-7141	-20215	2665	-28100	-10290	-18248	5041	-28733	-11827	-14300	873	-6676	3657	-16233	10809	-21947	12898	-24735	6584	-20952	10416	-19922	-16312	-17849	11163	-9130	-147	-125	-121	-67	-60	-57	-107	44	-150	21	36	-77	-19	-56	82	-24	-1
0.638333	-41	-7236	-1115	-16611	10734	-28705	-7096	-20432	2476	-28458	-10478	-18320	5159	-29183	-11958	-14415	-3939	-6503	3560	-16140	10160	-22021	13208	-25031	6826	-20724	11241	-19281	-16476	-17451	12496	-9354	-145	-122	-118	-65	-60	-58	-104	41	-150	18	33	-73	-21	-56	84	-28	0
0.639167	424	-7136	-1064	-16736	10973	-28985	-7076	-20648	2434	-28790	-10636	-18416	5077	-29595	-12121	-14529	1652	-6315	3458	-16053	9653	-22140	13518	-25284	4341	-20478	12115	-18601	-14059	-17022	13911	-9747	-148	-129	-125	-64	-63	-56	-103	40	-150	18	34	-70	-23	-56	81	-29	-3
0.640000	42	-7006	-996	-16845	11248	-29259	-7090	-20873	2340	-29102	-10842	-18537	5195	-29965	-12327	-14641	-4559	-6115	3361	-15989	8893	-22308	13819	-25505	2727	-20232	13015	-17910	-12282	-16581	15374	-10252	-152	-132	-124	-69	-66	-60	-110	35	-159	17	30	-78	-25	-58	81	-29	-6
0.640833	-53	-6846	-921	-16944	11479	-29526	-7134	-21099	1997	-29372	-11066	-18679	5197	-30284	-12564	-14743	-3894	-5906	3249	-15911	8071	-22506	14123	-25679	2196	-19982	13923	-17211	-11682	-16138	16849	-10854	-152	-128	-122	-64	-64	-58	-108	39	-155	17	32	-76	-23	-59	80	-32	-3
0.641667	3	-6656	-835	-17029	11641	-29780	-7211	-21320	1730	-29592	-11302	-18837	5065	-30535	-12837	-14831	-5020	-5687	3175	-15830	7156	-22737	14410	-25812	1209	-19739	14808	-16528	-10192	-15715	18293	-11532	-151	-131	-122	-70	-64	-62	-108	26	-153	17	32	-74	-23	-57	82	-30	0
0.642500	-142	-6435	-749	-17089	11702	-30012	-7324	-21541	1358	-29763	-11556	-19010	4921	-30726	-13125	-14905	-7207	-5484	3102	-15741	6192	-22991	14683	-25900	434	-19519	15654	-15873	-9012	-15326	19678	-12256	-149	-129	-121	-67	-61	-61	-103	41	-158	15	33	-77	-19	-53	86	-25	2
0.643333	-49	-6197	-702	-17136	11490	-30219	-7471	-21748	658	-29876	-11822	-19197	4336	-30842	-13446	-14960	-6729	-5231	3036	-15664	5340	-23258	14933	-25938	-112	-19323	16444	-15252	-8197	-14999	20964	-12990	-147	-129	-119	-66	-62	-55	-100	41	-148	21	37	-75	-17	-51	85	-28	0
0.644167	809	-5939	-603	-17173	11132	-30400	-7658	-21954	11	-29938	-12107	-19399	3547	-30883	-13796	-14999	-4994	-5001	2977	-15584	4661	-23530	15154	-25938	-2493	-19169	17154	-14686	-5723	-14754	22092	-13700	-148	-129	-118	-63	-60	-59	-102	40	-162	17	33	-76	-21	-51	85	-28	0
0.645000	38	-5674	-568	-17196	10902	-30543	-7872	-22152	-171	-29931	-12397	-19608	3148	-30852	-14159	-15020	-9974	-4766	2926	-15511	3686	-23793	15345	-25880	-2921	-19057	17767	-14184	-4225	-14609	23046	-14354	-148	-129	-120	-66	-57	-58	-103	43	-152	17	37	-75	-23	-57	84	-24	0
0.645833	-535	-5398	-525	-17211	10381	-30649	-8122	-22336	-602	-29863	-12695	-19819	2561	-30733	-14536	-15023	-10160	-4524	2886	-15440	2669	-24042	15501	-25777	-1512	-19000	18273	-13756	-4159	-14576	23803	-14919	-147	-125	-118	-64	-64	-59	-102	42	-152	22	35	-72	-21	-53	86	-29	-1
0.646667	-494	-5120	-521	-17216	9810	-30701	-8389	-22506	-1007	-29735	-12998	-20037	1983	-30540	-14925	-15006	-9770	-4281	2851	-15375	1831	-24256	15626	-25621	-1187	-19001	18663	-13416	-2802	-14675	24350	-15380	-148	-122	-85	-64	-63	-57	-102	45	-149	19	34	-78	-26	-53	86	-27	-4
0.647500	-831	-4839	-555	-17223	9231	-30715	-8675	-22665	-1498	-29548	-13288	-20248	1389	-30274	-15317	-14974	-12178	-4034	2827	-15315	933	-24437	15730	-25420	-732	-19063	18953	-13156	-1576	-14914	24681	-15716	-151	-130	-120	-65	-62	-59	-103	42	-154	16	36	-76	-25	-51	85	-27	-5
0.648333	-1107	-4562	-612	-17227	8586	-30680	-8969	-22804	-1976	-29309	-13587	-20461	791	-29936	-15703	-14929	-10723	-3777	2808	-15265	205	-24570	15797	-25173	-780	-19180	19141	-12997	-468	-15291	24804	-15911	-149	-129	-129	-69	-64	-61	-105	39	-153	12	32	-80	-23	-58	81	-29	-5
0.649167	-1537	-4296	-705	-17231	7991	-30594	-9265	-22936	-2240	-29014	-13866	-20669	449	-29531	-16080	-14857	-12882	-3514	2798	-15214	-329	-24650	15867	-24880	-200	-19346	19256	-12928	517	-15811	24738	-15960	-151	-127	-120	-69	-63	-79	-104	40	-150	43	34	-76	-25	-57	81	-30	-3
0.650000	-2594	-4004	-828	-17230	7359	-30454	-9551	-23047	-2333	-28679	-14127	-20869	353	-29077	-16436	-14798	-12273	-3243	2788	-15188	-768	-24674	15932	-24546	860	-19550	19304	-12961	1353	-16454	24512	-15861	-148	-132	-119	-66	-64	-59	-104	39	-153	17	35	-75	-24	-56	82	-28	-3
0.650833	-3181	-3782	-981	-17256	6703	-30266	-9821	-23150	-2686	-28310	-14361	-21070	267	-28576	-16770	-14723	-9506	-2973	2780	-15166	-1048	-24639	16018	-24182	-344	-19830	19315	-13091	2759	-17205	24152	-15638	-151	-126	-121	-67	-60	-56	-102	42	-149	17	37	-75	-18	-58	86	-28	-1
0.651667	-3222	-3542	-1160	-17284	6031	-30037	-10071	-23242	-3255	-27913	-14566	-21258	69	-28052	-17074	-14641	-13617	-2682	2773	-15157	-1322	-24546	16134	-23788	42	-20113	19312	-13319	2790	-18043	23706	-15290	-145	-120	-119	-98	-41	-55	-78	45	-150	19	38	-73	-17	-53	82	-28	1
0.652500	-2694	-3308	-1362	-17322	5161	-29770	-10289	-23330	-3830	-27504	-14743	-21446	-427	-27493	-17345	-14564	-6761	-2395	2762	-15161	-1210	-24395	16299	-23380	-1086	-20418	19318	-13638	4629	-18945	23201	-14841	-146	-124	-121	-69	-60	-59	-105	32	-151	15	33	-79	-22	-60	84	-30	-1
0.653333	-2961	-3074	-1588	-17394	4298	-29475	-10481	-23410	-4054	-27088	-14883	-21628	-587	-26929	-17582	-14482	-8566	-2112	2745	-15182	-1067	-24190	16524	-22978	-2551	-20721	19368	-14047	6735	-19893	22690	-14314	-151	-127	-122	-69	-65	-61	-107	40	-152	17	34	-77	-24	-59	79	-32	-4
0.654167	-3331	-2877	-1822	-17437	3380	-29159	-10616	-23487	-4269	-26668	-14978	-21802	-728	-26366	-17784	-14407	-8207	-1818	2729	-15216	-1037	-23931	16829	-22578	-1940	-21013	19468	-14538	6973	-20817	22224	-13729	-152	-125	-122	-69	-64	-59	-107	35	-153	16	30	-68	-23	-58	90	-33	-3
0.655000	-3356	-2670	-2063	-17513	2444	-28815	-10703	-23550	-4440	-26248	-15027	-21967	-891	-25816	-17906	-14335	-5276	-1527	2714	-15265	-920	-23626	17231	-22201	-1856	-21271	19646	-15098	8071	-21708	21823	-13115	-148	-128	-148	-67	-61	-58	-105	41	-148	16	32	-76	-19	-58	78	-31	-4
0.655833	-3191	-2474	-2312	-17591	1551	-28463	-10747	-23618	-4564	-25848	-15032	-22123	-809	-25288	-17990	-14267	-6133	-1239	2695	-15327	-724	-23276	17739	-21865	-1617	-21491	19912	-15725	9078	-22525	21535	-12492	-147	-126	-119	-68	-63	-61	-108	40	-151	15	36	-74	-23	-58	79	-29	26
0.656667	-2932	-2283	-2565	-17679	727	-28109	-10736	-23677	-4724	-25461	-14991	-22265	-798	-24790	-18020	-14210	-4285	-966	2663	-15410	-525	-22883	18344	-21581	-1323	-21662	20269	-16406	9338	-23231	21372	-11877	-153	-131	-121	-73	-64	-59	-108	38	-156	16	29	-77	-26	-61	78	-33	-6
0.657500	-1605	-2099	-2818	-17779	-290	-27758	-10673	-23734	-4999	-25105	-14896	-22395	-1052	-24316	-17994	-14162	-203	-699	2637	-15503	47	-22457	19067	-21363	-2883	-21754	20722	-17119	10800	-23796	21371	-11293	-147	-126	-121	-67	-65	-61	-105	40	-152	18	29	-73	-22	-48	82	-31	-3
0.658333	-1818	-1916	-3062	-17874	-1176	-27409	-10551	-23778	-4823	-24764	-14752	-22504	-842	-23872	-17905	-14116	-1939	-430	2611	-15614	459	-22002	19892	-21228	-3758	-21780	21256	-17870	12101	-24199	21526	-10747	-147	-125	-118	-64	-63	-55	-108	40	-154	18	30	-73	-23	-59	80	-29	0
0.659167	-2268	-1743	-3296	-17975	-2050	-27071	-10377	-23813	-4824	-24447	-14557	-22597	-746	-23468	-17763	-14084	-2268	-187	2583	-15738	595	-21518	20815	-21176	-2441	-21722	21874	-18641	11321	-24425	21836	-10270	-150	-128	-117	-65	-72	-63	-105	40	-151	19	23	-76	-19	-61	80	-31	-6
0.660000	-1797	-1577	-3524	-18081	-2866	-26752	-10158	-23840	-4950	-24157	-14319	-22672	-680	-23095	-17559	-14062	500	40	2553	-15874	830	-21010	21827	-21225	-2556	-21584	22546	-19409	11456	-24454	22302	-9842	-149	-127	-107	-69	-63	-60	-108	37	-153	19	30	-78	-25	-60	80	-31	-7
0.660833	-1799	-1420	-3747	-18185	-3617	-26440	-9886	-23848	-4741	-23886	-14035	-22717	-586	-22754	-17305	-14045	-1121	251	2535	-16019	817	-20477	22904	-21364	-2898	-21360	23259	-20164	11582	-24294	22900	-9483	-150	-129	-119	-67	-64	-60	-107	39	-150	18	32	-75	-24	-61	79	-35	0
0.661667	-1637	-1276	-3963	-18290	-4294	-26147	-9572	-23843	-4640	-23644	-13714	-22734	-561	-22434	-16981	-14034	967	443	2507	-16176	853	-19928	24023	-21593	-3386	-21060	23985	-20879	11276	-23939	23618	-9181	-171	-132	-126	-61	-64	-61	-105	38	-154	16	29	-72	-24	-62	79	-30	-3
0.662500	-1522	-1141	-4172	-18391	-4956	-25867	-9222	-23816	-4600	-23406	-13353	-22727	-471	-22139	-16626	-14031	562	621	2498	-16334	840	-19364	25151	-21913	-3704	-20679	24707	-21550	11094	-23410	24431	-8935	-147	-128	-119	-66	-62	-59	-104	42	-152	21	30	-76	-26	-57	82	-28	0
0.663333	-1891	-1022	-4375	-18495	-5711	-25596	-8833	-23767	-4321	-23186	-12957	-22682	-318	-21851	-16218	-14034	477	776	2483	-16494	657	-18782	26266	-22310	-3301	-20230	25406	-22155	10759	-22717	25316	-8746	-150	-128	-120	-65	-62	-57	-104	42	-149	21	29	-73	-22	-59	80	-29	2
0.664167	-2105	-914	-4574	-18585	-6300	-25334	-8419	-23701	-4158	-22975	-12531	-22606	-275	-21579	-15764	-14039	3937	914	2476	-16650	649	-18193	27324	-22769	-4803	-19721	26059	-22679	10966	-21904	26214	-8599	-150	-130	-119	-65	-61	-59	-113	41	-155	18	30	-73	-22	-58	82	-30	-3
0.665000	-1752	-828	-4767	-18687	-6832	-25076	-7975	-23605	-4210	-22773	-12072	-22497	-255	-21311	-15272	-14061	-105	1033	2480	-16809	475	-17593	28308	-23280	-5181	-19161	26646	-23110	9951	-20996	27114	-8493	-152	-130	-121	-68	-64	-61	-107	38	-152	18	28	-78	-25	-61	80	-36	-3
0.665833	-598	-766	-4959	-18773	-7378	-24826	-7514	-23491	-4485	-22572	-11588	-22355	-584	-21043	-14742	-14080	4730	1141	2488	-16959	538	-16987	29188	-23823	-5900	-18553	27157	-23431	10017	-20024	28012	-8412	-149	-127	-118	-65	-60	-60	-105	35	-149	23	32	-75	-6	-58	77	-30	-6
0.666667	-289	-716	-5138	-18863	-7773	-24557	-7029	-23325	-4551	-22371	-11081	-22180	-802	-20771	-14181	-14102	5277	1228	2507	-17101	492	-16378	29936	-24365	-8280	-17927	27579	-23640	11610	-19032	28841	-8352	-147	-129	-121	-66	-63	-61	-107	41	-151	22	32	-78	-22	-62	79	-30	-4
0.667500	-190	-694	-5330	-18950	-8164	-24292	-6534	-23193	-4658	-22167	-10556	-21973	-1034	-20492	-13594	-14125	2315	1307	2533	-17228	189	-15778	30534	-24895	-7795	-17282	27906	-23723	10823	-18031	29608	-8296	-153	-129	-122	-68	-66	-63	-107	40	-161	28	28	-77	-26	-59	80	-29	-1
0.668333	207	-684	-5515	-19033	-8417	-24008	-6029	-23015	-4627	-21958	-10019	-21740	-1281	-20202	-12980	-14152	5934	1376	2566	-17340	149	-15184	30975	-25387	-7355	-16626	28140	-23678	10729	-17068	30284	-8255	-145	-126	-120	-69	-63	-58	-105	39	-151	19	28	-79	-23	-58	81	-31	0
0.669167	497	-702	-5697	-19114	-8596	-23707	-5515	-22821	-4536	-21739	-9452	-21484	-1612	-19903	-12327	-14176	3597	1434	2608	-17441	3	-14604	31247	-25822	-6659	-15983	28289	-23506	10748	-16170	30854	-8212	-151	-129	-124	-68	-61	-55	-104	40	-151	15	32	-76	-19	-57	81	-29	0
0.670000	559	-741	-5881	-19196	-8710	-23388	-4995	-22621	-4461	-21509	-8876	-21202	-2082	-19592	-11711	-14203	4201	1487	2660	-17523	-125	-14046	31350	-26183	-5766	-15356	28354	-23208	10292	-15368	31296	-8196	-148	-128	-119	-67	-63	-56	-103	40	-154	17	30	-77	-21	-57	84	-28	-3
0.670833	1784	-800	-6060	-19281	-8871	-23037	-4468	-22403	-4611	-21281	-8280	-20909	-2976	-19276	-11063	-14232	7035	1538	2720	-17574	81	-13508	31288	-26444	-5957	-14752	28347	-22794	10743	-14669	31628	-8131	-147	-125	-119	-65	-59	-60	-102	42	-150	21	30	-73	-16	-58	81	-30	0
0.671667	1911	-879	-6242	-19358	-8770	-22666	-3941	-22176	-4248	-21034	-7679	-20603	-3370	-18952	-10407	-14254	5689	1586	2790	-17645	182	-13007	31070	-26605	-6459	-14182	28281	-22276	11484	-14082	31832	-8081	-148	-126	-117	-65	-79	-57	-104	40	-151	20	34	-77	-19	-57	82	-31	-1
0.672500	1177	-974	-6420	-19439	-8604	-22261	-3409	-21967	-3859	-20781	-7067	-20305	-3554	-18623	-9757	-14289	2463	1632	2866	-17696	-93	-12539	30706	-26648	-4195	-13657	28162	-21667	9774	-13623	31910	-8038	-147	-128	-120	-66	-62	-58	-109	41	-149	20	30	-85	-23	-59	81	-31	0
0.673333	1178	-1092	-6601	-19521	-8405	-21830	-2885	-21753	-3610	-20520	-6451	-20001	-3804	-18291	-9102	-14305	4824	1676	2948	-17730	-99	-12104	30215	-26573	-2093	-13178	28007	-20985	8686	-13283	31866	-7995	-151	-130	-127	-72	-67	-65	-105	37	-155	15	25	-80	-27	-62	76	-36	-4
0.674167	877	-1218	-6776	-19595	-8072	-21365	-2360	-21547	-3253	-20248	-5820	-19703	-3888	-17960	-8451	-14322	2633	1724	3046	-17750	-122	-11728	29628	-26371	-230	-12745	27826	-20224	8064	-13052	31718	-7948	-150	-131	-121	-69	-65	-63	-109	38	-154	12	25	-78	-24	-59	78	-32	-1
0.675000	568	-1352	-6938	-19662	-7642	-20860	-1835	-21335	-2949	-19950	-5185	-19410	-3959	-17625	-7816	-14340	3112	1775	3153	-17770	-184	-11386	28952	-26051	1259	-12364	27635	-19431	6822	-12933	31466	-7905	-149	-131	-125	-73	-63	-59	-108	38	-152	17	29	-81	-23	-59	80	-32	-1
0.675833	242	-1492	-7094	-19724	-6948	-20321	-1317	-21144	-2611	-19645	-4552	-19129	-3933	-17297	-7193	-14355	2393	1832	3276	-17783	-193	-11089	28215	-25624	2440	-12044	27426	-18618	5679	-12905	31120	-7865	-152	-126	-121	-68	-62	-59	-107	61	-154	16	29	-77	-24	-59	79	-33	1
0.676667	-631	-1635	-7240	-19775	-6217	-19761	-806	-20964	-2107	-19323	-3922	-18873	-3442	-16975	-6584	-14365	392	1893	3412	-17798	-201	-10840	27450	-25092	4415	-11777	27218	-17807	4305	-12958	30687	-7832	-143	-127	-125	-69	-61	-60	-108	39	-153	17	28	-77	-25	-59	79	-31	-3
0.677500	-1613	-1783	-7370	-19820	-5529	-19167	-309	-20796	-1668	-18990	-3302	-18634	-3019	-16659	-5992	-14366	3690	1953	3555	-17809	-109	-10633	26678	-24486	4672	-11567	26993	-17015	3629	-13076	30196	-7799	-149	-125	-121	-72	-63	-59	-111	39	-151	33	30	-80	-22	-58	78	-30	-1
0.678333	-1784	-1925	-7494	-19851	-4737	-18561	173	-20641	-1430	-18634	-2698	-18418	-2846	-16351	-5417	-14370	408	2017	3719	-17823	-206	-10466	25922	-23799	4771	-11411	26761	-16257	2341	-13237	29645	-7774	-147	-128	-122	-69	-62	-58	-109	41	-150	17	27	-77	-19	-59	79	-31	3
0.679167	-1328	-2059	-7575	-19871	-4005	-17898	638	-20501	-1448	-18258	-2106	-18218	-2714	-16047	-4868	-14347	2173	2082	3893	-17838	-169	-10333	25199	-23096	5350	-11310	26521	-15547	1183	-13430	29057	-7750	-149	-132	-124	-70	-59	-60	-105	41	-150	16	30	-77	-22	-58	80	-30	0
0.680000	-1132	-2184	-7648	-19874	-3200	-17233	1078	-20374	-1314	-17871	-1542	-18053	-2275	-15752	-4341	-14371	5712	2146	4084	-17855	174	-10228	24528	-22368	3337	-11257	26263	-14908	2516	-13635	28443	-7734	-152	-128	-121	-69	-63	-61	-108	36	-153	16	28	-80	-24	-57	76	-34	-1
0.680833	-1289	-2303	-7691	-19865	-2260	-16549	1497	-20262	-1196	-17458	-1000	-17908	-1864	-15462	-3858	-14370	612	2206	4280	-17875	258	-10145	23921	-21601	3765	-11239	25988	-14339	1681	-13843	27816	-7720	-152	-132	-125	-70	-63	-59	-112	37	-154	17	24	-78	-24	-60	76	-31	10
0.681667	-1192	-2403	-7700	-19840	-1324	-15857	1885	-20166	-1045	-17031	-501	-17790	-1496	-15175	-3392	-14369	5052	2269	4496	-17899	385	-10085	23382	-20864	3807	-11261	25684	-13858	1136	-14019	27195	-7701	-154	-135	-127	-113	-66	-64	-112	36	-160	10	26	-79	-30	-62	73	-32	-8
0.682500	-1061	-2491	-7682	-19806	-438	-15166	2234	-20075	-918	-16583	-39	-17682	-1098	-14882	-2959	-14366	2898	2342	4722	-17918	464	-10033	22931	-20154	3742	-11300	25362	-13451	1319	-14196	26586	-7679	-153	-131	-122	-72	-67	-63	-95	37	-154	16	32	-72	-27	-60	77	-31	-5
0.683333	-1104	-2555	-7662	-19751	498	-14466	2556	-19990	-889	-16115	381	-17596	-576	-14595	-2564	-14356	3410	2380	4961	-17937	629	-9981	22559	-19490	3461	-11359	25002	-13125	1344	-14317	26008	-7655	-148	-128	-120	-69	-62	-61	-109	36	-150	18	32	-78	-22	-59	75	-29	-1
0.684167	-81	-2602	-7525	-19689	1238	-13779	2834	-19918	-1251	-15639	776	-17532	-608	-14303	-2210	-14358	5667	2421	5205	-17959	885	-9926	22260	-18885	2281	-11425	24606	-12880	1777	-14397	25458	-7628	-150	-131	-120	-66	-65	-61	-105	39	-153	29	33	-75	-24	-58	79	-32	-3
0.685000	433	-2637	-7401	-19635	1979	-13108	3070	-19853	-1308	-15143	1076	-17483	-338	-13997	-1900	-14358	6114	2450	5447	-17980	1170	-9864	22029	-18344	24	-11490	24191	-12704	3328	-14423	24958	-7606	-147	-128	-121	-68	-65	-60	-109	39	-149	17	35	-75	-18	-56	78	-27	0
0.685833	-198	-2645	-7233	-19548	2774	-12449	3262	-19790	-1163	-14646	1342	-17448	73	-13694	-1633	-14363	2280	2467	5724	-17995	1087	-9790	21863	-17875	415	-11546	23735	-12595	2868	-14400	24501	-7566	-147	-125	-118	-66	-64	-58	-107	40	-147	19	34	-78	-25	-56	78	-30	-3
0.686667	26	-2646	-7035	-19476	3468	-11819	3409	-19744	-1168	-14139	1552	-17423	213	-13371	-1416	-14375	4413	2468	5943	-18015	1120	-9697	21747	-17483	707	-11583	23262	-12544	2699	-14323	24086	-7528	-149	-131	-125	-68	-62	-61	-110	38	-154	16	34	-77	-22	-59	80	-33	-4
0.687500	167	-2628	-6804	-19405	4153	-11221	3518	-19695	-1171	-13638	1708	-17409	384	-13037	-1245	-14387	2591	2456	6186	-18034	1113	-9591	21674	-17163	544	-11595	22776	-12529	3303	-14193	23725	-7491	-149	-129	-121	-65	-62	-62	-112	41	-150	15	32	-84	-22	-58	77	-31	0
0.688333	218	-2595	-6538	-19337	4826	-10657	3582	-19649	-1107	-13138	1811	-17403	465	-12695	-1125	-14400	2260	2424	6423	-18045	1029	-9460	21636	-16922	632	-11573	22285	-12548	3230	-14007	23412	-7452	-149	-129	-119	-65	-63	-57	-105	42	-150	17	33	-75	-23	-58	79	-30	-4
0.689167	241	-2547	-6249	-19279	5409	-10129	3602	-19603	-1107	-12639	1858	-17397	625	-12343	-1055	-14421	2075	2385	6650	-18058	965	-9310	21616	-16743	412	-11515	21794	-12598	3399	-13780	23141	-7416	-148	-126	-119	-64	-64	-61	-81	39	-153	18	35	-74	-22	-62	82	-28	-4
0.690000	-135	-2493	-5936	-19233	5916	-9641	3590	-19569	-993	-12154	1853	-17405	958	-11985	-1040	-14449	-688	2325	6862	-18077	881	-9135	21612	-16634	1172	-11399	21322	-12665	3151	-13517	22906	-7402	-149	-130	-121	-68	-61	-59	-109	39	-152	16	32	-77	-24	-59	80	-31	-4
0.690833	-917	-2423	-5605	-19205	6488	-9192	3541	-19537	-782	-11686	1800	-17410	1284	-11619	-1069	-14475	1732	2254	7060	-18098	926	-8939	21610	-16557	1184	-11300	20877	-12741	3132	-13219	22715	-7362	-148	-128	-118	-65	-65	-60	-107	44	-153	20	36	-74	-19	-55	86	-26	-3
0.691667	-1015	-2343	-5254	-19179	6991	-8775	3480	-19496	-769	-11231	1708	-17412	1594	-11252	-1148	-14506	-247	2170	7253	-18122	740	-8723	21610	-16532	435	-11138	20465	-12819	2808	-12901	22546	-7348	-149	-125	-119	-63	-60	-58	-107	37	-151	21	36	-72	-24	-55	85	-27	0
0.692500	-359	-2256	-4896	-19179	7287	-8404	3380	-19466	-794	-10798	1579	-17421	1614	-10889	-1278	-14542	-1875	2076	7429	-18154	419	-8502	21601	-16541	1329	-10950	20095	-12902	1539	-12569	22391	-7342	-149	-128	-124	-67	-63	-59	-108	42	-154	19	23	-74	-23	-57	82	-28	-4
0.693333	89	-2166	-4531	-19191	7570	-8075	3261	-19433	-641	-10391	1404	-17427	1735	-10536	-1452	-14579	3484	1975	7574	-18195	486	-8272	21577	-16573	-280	-10748	19775	-12986	2802	-12234	22256	-7351	-150	-129	-122	-68	-67	-61	-108	40	-154	18	33	-77	-26	-55	81	-29	-1
0.694167	-73	-2066	-4164	-19219	7879	-7782	3137	-19395	-520	-10003	1204	-17427	1893	-10188	-1665	-14649	-2796	1872	7714	-18245	239	-8030	21540	-16616	352	-10505	19515	-13068	2420	-11897	22131	-7372	-151	-113	-121	-67	-60	-59	-103	40	-149	20	35	-69	-22	-56	85	-28	-1
0.695000	-76	-1954	-3804	-19265	8102	-7522	3001	-19359	-455	-9635	981	-17429	1914	-9853	-1907	-14654	631	1772	7839	-18305	26	-7790	21486	-16667	1234	-10260	19314	-13151	1577	-11579	22010	-7407	-149	-125	-121	-67	-61	-57	-107	40	-153	20	35	-69	-24	-52	82	-27	0
0.695833	-122	-1844	-3451	-19317	8320	-7291	2863	-19316	-310	-9294	740	-17413	1951	-9541	-2184	-14693	-1135	1655	7948	-18379	-128	-7556	21415	-16713	1898	-10009	19164	-13231	1135	-11277	21880	-7459	-145	-127	-120	-66	-62	-76	-102	40	-152	18	37	-70	-9	-55	82	-26	-1
0.696667	-133	-1734	-3109	-19385	8604	-7102	2722	-19265	-128	-8979	484	-17402	2084	-9246	-2475	-14733	-1862	1569	8045	-18470	-373	-7333	21328	-16754	2645	-9761	19075	-13317	355	-10998	21752	-7526	-149	-125	-119	-65	-61	-57	-103	43	-153	20	38	-72	-22	-53	84	-25	-4
0.697500	588	-1605	-2778	-19457	8694	-6917	2587	-19205	-253	-8685	219	-17379	1721	-8975	-2783	-14770	-241	1476	8133	-18568	-606	-7125	21224	-16785	2810	-9519	19030	-13416	-371	-10754	21607	-7609	-149	-126	-119	-66	-60	-58	-103	37	-152	26	38	-73	-26	-57	86	-28	0
0.698333	1411	-1476	-2484	-19539	8721	-6767	2453	-19138	-135	-8414	-51	-17345	1438	-8733	-3101	-14810	1352	1391	8210	-18687	-619	-6942	21105	-16800	865	-9296	19035	-13525	315	-10544	21459	-7709	-148	-126	-122	-70	-67	-59	-102	38	-154	16	34	-74	-23	-57	96	-28	-3
0.699167	685	-1344	-2177	-19617	8802	-6638	2329	-19058	258	-8163	-323	-17297	1413	-8508	-3417	-14847	-3038	1317	8288	-18813	-832	-6779	20961	-16797	1241	-9086	19073	-13640	-570	-10366	21296	-7819	-150	-126	-120	-51	-66	-59	-101	41	-152	16	34	-75	-23	-53	82	-27	0
0.700000	708	-1201	-1905	-19700	8789	-6524	2211	-18957	396	-7926	-586	-17240	1251	-8308	-3728	-14879	-1144	1251	8354	-18952	-1021	-6645	20805	-16783	2216	-8898	19140	-13783	-2030	-10223	21121	-7942	-150	-129	-124	-70	-65	-58	-104	40	-150	19	34	-76	-22	-55	79	-30	-5
0.700833	1004	-1068	-1649	-19779	8754	-6425	2101	-18837	635	-7707	-848	-17164	1189	-8135	-4024	-14909	-1643	1198	8423	-19095	-1238	-6545	20627	-16756	2351	-8742	19220	-13914	-2346	-10116	20934	-8073	-148	-129	-122	-72	-65	-60	-108	38	-153	15	32	-75	-24	-58	79	-31	0
0.701667	1132	-930	-1417	-19856	8610	-6340	2001	-18697	864	-7503	-1097	-17077	1172	-7975	-4302	-14934	-2626	1154	8484	-19250	-1476	-6474	20441	-16715	2730	-8605	19306	-14083	-3024	-10042	20736	-8205	-184	-130	-120	-70	-65	-60	-107	40	-153	13	32	-74	-24	-59	80	-31	-3
0.702500	1567	-784	-1201	-19930	8407	-6273	1902	-18542	1008	-7317	-1336	-16975	1112	-7836	-4555	-14949	-1336	1123	8545	-19410	-1685	-6440	20236	-16664	2355	-8495	19384	-14226	-3656	-9991	20525	-8337	-150	-126	-122	-69	-64	-58	-108	61	-151	18	33	-76	-23	-57	81	-29	-4
0.703333	1779	-643	-1008	-19990	8261	-6213	1811	-18365	1265	-7143	-1566	-16853	1045	-7717	-4785	-14951	-3203	1106	8607	-19567	-2070	-6438	20014	-16612	2259	-8411	19442	-14394	-4225	-9966	20299	-8465	-147	-126	-121	-68	-64	-58	-102	41	-151	17	32	-74	-23	-60	77	-28	2
0.704167	1526	-506	-834	-20048	8110	-6164	1717	-18158	1568	-6982	-1787	-16733	845	-7611	-4984	-14950	-1078	1094	8664	-19733	-2307	-6474	19780	-16562	2163	-8349	19472	-14557	-4473	-9959	20059	-8578	-146	-127	-121	-45	-61	-57	-101	42	-152	18	34	-73	-19	-57	82	-28	0
0.705000	1686	-375	-680	-20099	7887	-6129	1624	-17948	1687	-6838	-2004	-16579	692	-7518	-5150	-14934	-247	1091	8717	-19896	-2462	-6542	19528	-16519	844	-8318	19462	-14712	-4390	-9978	19808	-8693	-146	-129	-119	-67	-60	-57	-102	44	-152	15	33	-74	-23	-59	82	-28	-3
0.705833	2532	-255	-544	-20144	7552	-6111	1526	-17713	1569	-6707	-2204	-16418	318	-7440	-5288	-14907	-3025	1092	8784	-20060	-2898	-6644	19259	-16484	1129	-8312	19412	-14857	-5389	-9979	19535	-8784	-150	-129	-122	-66	-57	-56	-104	43	-158	13	39	-73	-19	-59	79	-32	-3
0.706667	3706	-144	-419	-20184	7062	-6101	1422	-17465	1436	-6592	-2402	-16270	-265	-7369	-5401	-14860	4407	1107	8807	-20227	-2971	-6777	18970	-16478	-1043	-8317	19296	-14990	-4024	-10024	19247	-8857	-149	-129	-126	-72	-66	-62	-109	36	-154	13	30	-77	-24	-63	75	-32	-7
0.707500	3660	-49	-314	-20221	6555	-6107	1313	-17204	1458	-6489	-2592	-16113	-578	-7294	-5494	-14805	-380	1128	8841	-20388	-3243	-6931	18676	-16476	-2132	-8338	19147	-15091	-3193	-10018	18945	-8899	-148	-128	-119	-68	-66	-60	-108	37	-154	15	33	-75	-24	-61	76	-31	-4
0.708333	3718	27	-210	-20255	6002	-6122	1193	-16926	1358	-6399	-2772	-15942	-1038	-7249	-5536	-14721	2035	1155	8865	-20545	-3507	-7113	18367	-16494	-1937	-8375	18936	-15165	-3287	-10032	18628	-8912	-149	-129	-121	-68	-62	-62	-109	40	-151	17	33	-74	-22	-66	77	-30	0
0.709167	3859	99	-119	-20283	5525	-6152	1067	-16638	1381	-6325	-2950	-15774	-1565	-7198	-5569	-14623	2306	1191	8878	-20702	-3745	-7308	18048	-16533	-1956	-8423	18663	-15207	-2762	-10041	18283	-8897	-146	-128	-120	-75	-62	-58	-105	41	-152	18	35	-75	-25	-59	81	-31	0
0.710000	3645	147	-41	-20311	5175	-6193	922	-16353	1451	-6268	-3121	-15613	-1929	-7157	-5585	-14512	1332	1227	8876	-20860	-3916	-7523	17712	-16603	-1793	-8485	18333	-15210	-2525	-10047	17956	-8850	-148	-126	-116	-67	-61	-62	-104	42	-152	17	33	-74	-24	-59	84	-31	-6
0.710833	3673	176	35	-20335	4620	-6245	770	-16063	1159	-6229	-3286	-15466	-2782	-7126	-5587	-14381	2731	1272	8857	-21013	-3852	-7750	17372	-16691	-1624	-8559	17963	-15174	-2365	-10048	17600	-8773	-147	-122	-118	-66	-64	-56	-104	41	-151	18	35	-74	-22	-55	84	-31	-1
0.711667	4288	184	110	-20366	3843	-6309	603	-15767	972	-6206	-3445	-15313	-3644	-7093	-5578	-14237	5212	1318	8814	-21172	-3630	-7990	17024	-16797	-3343	-8641	17540	-15100	-683	-10047	17234	-8667	-146	-126	-116	-64	-62	-58	-102	45	-149	19	37	-74	-18	-56	82	-30	-7
0.712500	3161	173	184	-20397	3071	-6386	421	-15482	1238	-6201	-3593	-15180	-3957	-7071	-5564	-14076	1388	1371	8758	-21333	-3791	-8238	16670	-16923	-3144	-8737	17083	-14988	-130	-10050	16855	-8527	-147	-127	-102	-65	-59	-58	-107	38	-148	21	32	-75	-19	-59	82	-28	0
0.713333	2127	145	258	-20427	2230	-6471	232	-15201	1338	-6211	-3738	-15058	-4259	-7063	-5558	-13908	1722	1432	8678	-21497	-3963	-8497	16313	-17058	-1291	-8843	16584	-14837	-937	-10057	16472	-8365	-152	-128	-118	-67	-64	-57	-105	41	-152	16	33	-75	-30	-59	79	-53	-5
0.714167	1610	97	332	-20458	1466	-6567	36	-14926	1367	-6237	-3871	-14949	-4545	-7060	-5545	-13726	2276	1498	8582	-21663	-3828	-8749	15954	-17201	-672	-8956	16059	-14650	-681	-10068	16093	-8178	-138	-125	-118	-65	-63	-83	-107	27	-153	16	34	-75	-21	-59	82	-31	0
0.715000	697	44	411	-20484	689	-6662	-179	-14664	1440	-6281	-3992	-14857	-4783	-7066	-5540	-13543	364	1571	8468	-21832	-3732	-9008	15597	-17354	177	-9089	15500	-14439	-697	-10092	15714	-7978	-150	-128	-121	-67	-65	-61	-108	43	-153	16	27	-79	-25	-63	79	-32	-16
0.715833	-291	-43	487	-20513	-118	-6764	-391	-14411	1503	-6336	-4090	-14773	-5103	-7083	-5528	-13352	1502	1652	8340	-22006	-3694	-9270	15243	-17503	868	-9225	14966	-14202	-756	-10123	15349	-7762	-149	-128	-120	-76	-81	-60	-104	41	-149	18	33	-76	-22	-58	84	-32	-3
0.716667	-1426	-128	570	-20526	-910	-6861	-599	-14165	1642	-6403	-4197	-14702	-5271	-7106	-5557	-13160	-688	1743	8189	-22183	-3661	-9528	14892	-17659	1800	-9380	14409	-13955	-908	-10174	14990	-7543	-150	-125	-119	-66	-62	-57	-102	42	-155	17	30	-78	-23	-56	81	-30	0
0.717500	-2744	-228	656	-20553	-1630	-6959	-806	-13944	2007	-6470	-4281	-14654	-5363	-7141	-5580	-12966	-316	1837	8033	-22369	-3609	-9787	14553	-17796	2869	-9542	13869	-13699	-867	-10239	14643	-7330	-150	-129	-122	-69	-61	-59	-104	-7	-154	20	29	-77	-22	-56	81	-32	-5
0.718333	-3584	-335	742	-20573	-2315	-7052	-1009	-13738	2144	-6574	-4353	-14598	-5395	-7188	-5619	-12777	1638	1948	7866	-22578	-3445	-10049	14222	-17930	1868	-9714	13331	-13445	-480	-10322	14312	-7117	-146	-128	-121	-65	-62	-57	-104	42	-153	16	30	-73	-18	-55	93	-28	0
0.719167	-3917	-452	827	-20588	-3152	-7139	-1200	-13545	1935	-6672	-4420	-14560	-5564	-7244	-5670	-12592	-2691	2062	7693	-22743	-3419	-10307	13898	-18048	2314	-9903	12812	-13198	-1638	-10422	13980	-6922	-147	-131	-133	-67	-63	-58	-105	43	-153	17	34	-76	-23	-60	80	-32	-4
0.720000	-3437	-576	904	-20600	-4090	-7223	-1390	-13371	1699	-6785	-4479	-14529	-6087	-7313	-5732	-12413	3410	2178	7521	-22938	-3164	-10567	13580	-18159	920	-10103	12322	-12969	-811	-10538	13709	-6745	-150	-129	-117	-66	-62	-60	-105	40	-155	16	30	-78	-23	-59	80	-35	-4
0.720833	-3737	-706	977	-20608	-4747	-7292	-1559	-13221	1724	-6904	-4529	-14511	-6259	-7384	-5808	-12247	510	2309	7341	-23135	-2986	-10829	13281	-18257	-972	-10305	11863	-12773	398	-10667	13439	-6594	-149	-129	-124	-69	-62	-59	-103	40	-152	8	28	-73	-23	-61	78	-30	-4
0.721667	-4092	-838	1043	-20615	-5496	-7352	-1716	-13088	1636	-7029	-4575	-14486	-6547	-7474	-5894	-12090	183	2441	7163	-23328	-2807	-11087	12995	-18338	-756	-10511	11441	-12597	82	-10796	13193	-6471	-150	-129	-125	-70	-62	-62	-108	39	-152	13	30	-79	-23	-63	78	-31	-3
0.722500	-4209	-966	1100	-20615	-6275	-7404	-1858	-12974	1509	-7160	-4622	-14471	-6889	-7570	-5989	-11942	1961	2577	6994	-23516	-2529	-11344	12731	-18407	-1022	-10726	11052	-12459	563	-10944	12970	-6380	-150	-126	-121	-67	-69	-59	-105	38	-151	12	30	-79	-22	-61	79	-31	-1
0.723333	-4157	-1097	1147	-20615	-6988	-7448	-1982	-12877	1387	-7289	-4661	-14456	-7096	-7674	-6092	-11808	85	2719	6831	-23697	-2237	-11588	12482	-18462	-1127	-10938	10712	-12364	1102	-11084	12765	-6317	-154	-132	-121	-68	-66	-62	-108	37	-152	12	27	-81	-58	-63	76	-33	-6
0.724167	-3922	-1224	1176	-20623	-7707	-7487	-2096	-12809	1045	-7434	-4706	-14437	-7522	-7783	-6208	-11688	900	2858	6676	-23870	-1984	-11824	12252	-18507	-975	-11148	10411	-12308	1328	-11216	12582	-6295	-150	-127	-125	-65	-62	-61	-108	37	-152	13	28	-77	-23	-62	80	-29	0
0.725000	-2888	-1344	1194	-20620	-8488	-7518	-2196	-12750	530	-7573	-4749	-14428	-8097	-7898	-6328	-11587	3551	2995	6528	-24031	-1413	-12048	12044	-18549	-2651	-11359	10155	-12294	2606	-11338	12407	-6304	-145	-128	-122	-67	-62	-60	-107	37	-149	16	30	-77	-21	-64	74	-30	1
0.725833	-3204	-1453	1196	-20628	-9187	-7551	-2291	-12713	512	-7716	-4796	-14418	-8137	-8021	-6458	-11500	777	3126	6389	-24177	-1047	-12261	11856	-18571	-3854	-11565	9943	-12326	3788	-11445	12254	-6345	-148	-101	-122	-66	-63	-65	-110	34	-162	11	29	-78	-23	-61	77	-32	-3
0.726667	-3435	-1566	1181	-20641	-9801	-7587	-2378	-12695	435	-7875	-4847	-14406	-8122	-8154	-6590	-11440	-690	3248	6256	-24308	-965	-12458	11702	-18593	-2480	-11760	9767	-12380	3161	-11530	12104	-6416	-150	-131	-125	-68	-64	-64	-110	37	-154	13	28	-79	-25	-64	76	-25	-5
0.727500	-2916	-1648	1150	-20658	-10322	-7626	-2463	-12688	212	-8033	-4900	-14387	-8110	-8288	-6727	-11389	710	3363	6132	-24419	-682	-12630	11543	-18609	-1420	-11948	9634	-12502	3461	-11589	11970	-6515	-152	-129	-121	-101	-67	-62	-108	33	-153	13	29	-77	-22	-62	79	-34	-7
0.728333	-2916	-1720	1108	-20680	-10759	-7676	-2548	-12701	61	-8199	-4960	-14373	-7976	-8428	-6870	-11365	-1888	3473	6022	-24514	-441	-12778	11421	-18617	-229	-12121	9537	-12641	3689	-11627	11838	-6631	-149	-130	-124	-67	-62	-63	-107	37	-152	12	26	-73	-26	-60	79	-32	-4
0.729167	-2865	-1778	1048	-20714	-11230	-7740	-2642	-12723	-144	-8371	-5022	-14356	-7665	-8576	-7023	-11363	-1127	3569	5912	-24585	-317	-12898	11314	-18617	502	-12274	9471	-12807	3475	-11632	11703	-6767	-149	-119	-122	-67	-64	-59	-110	40	-151	15	29	-77	-18	-58	77	-30	-1
0.730000	-2769	-1817	975	-20759	-11750	-7820	-2738	-12757	-342	-8554	-5091	-14340	-7144	-8733	-7178	-11381	-3144	3651	5810	-24636	-342	-12994	11225	-18613	1197	-12414	9434	-12993	3251	-11617	11573	-6914	-146	-131	-119	-67	-59	-62	-107	39	-153	10	30	-75	-18	-58	81	-31	-7
0.730833	-3072	-1834	889	-20811	-12095	-7921	-2846	-12803	-289	-8723	-5167	-14322	-6379	-8899	-7319	-11426	-4560	3722	5719	-24668	-270	-13057	11148	-18599	2619	-12530	9421	-13193	2783	-11578	11437	-7070	-148	-127	-120	-67	-59	-51	-102	40	-150	19	32	-74	-23	-60	79	-31	2
0.731667	-3274	-1826	791	-20880	-12393	-8050	-2970	-12858	-282	-8932	-5245	-14306	-5484	-9070	-7510	-11490	-2043	3782	5633	-24687	-96	-13089	11075	-18577	2031	-12631	9422	-13401	2850	-11519	11296	-7226	-148	-129	-124	-68	-62	-67	-110	37	-152	16	29	-73	-22	-61	81	-30	-3
0.732500	-2778	-1802	674	-20957	-12672	-8197	-3107	-12917	-474	-9122	-5330	-14292	-4512	-9259	-7688	-11574	-6930	3834	5546	-24683	-319	-13091	11014	-18541	2258	-12695	9431	-13610	1517	-11443	11152	-7383	-149	-128	-125	-49	-65	-61	-105	38	-153	15	29	-78	-24	-60	80	-32	-3
0.733333	-1617	-1750	547	-21046	-12923	-8367	-3254	-12980	-809	-9342	-5430	-14276	-3806	-9443	-7868	-11678	-3257	3870	5467	-24673	-372	-13063	10952	-18495	2327	-12740	9444	-13811	1158	-11354	10998	-7537	-150	-132	-129	-72	-64	-64	-109	39	-156	15	28	-81	-27	-62	80	-31	0
0.734167	-1266	-1675	420	-21131	-12981	-8567	-3415	-13056	-921	-9556	-5535	-14260	-2769	-9632	-8054	-11799	-2895	3903	5392	-24645	-249	-13002	10887	-18428	401	-12761	9459	-14001	2267	-11256	10840	-7678	-151	-131	-126	-68	-63	-36	-107	41	-160	15	29	-76	-22	-59	82	-31	-5
0.735000	-1014	-1580	275	-21251	-12960	-8788	-3594	-13112	-1065	-9773	-5646	-14242	-1701	-9832	-8244	-11935	-6109	3934	5322	-24611	-360	-12917	10826	-18342	905	-12747	9484	-14176	990	-11159	10676	-7811	-151	-131	-125	-69	-64	-58	-105	42	-156	16	30	-74	-24	-60	84	-29	-3
0.735833	-610	-1460	126	-21367	-12887	-9033	-3779	-13175	-1135	-9996	-5768	-14221	-540	-10038	-8440	-12093	-2641	3956	5259	-24571	-487	-12811	10726	-18236	947	-12715	9460	-14329	579	-11071	10497	-7930	-149	-127	-119	-61	-63	-56	-126	41	-153	17	34	-69	-24	-58	85	-31	0
0.736667	-342	-1326	-39	-21492	-12712	-9304	-3975	-13251	-1256	-10224	-5901	-14218	756	-10257	-8637	-12234	-4474	3974	5193	-24533	-780	-12684	10619	-18112	1187	-12656	9434	-14462	228	-10994	10315	-8047	-150	-127	-122	-67	-65	-57	-104	43	-153	20	35	-70	-22	-56	82	-30	-4
0.737500	-29	-1171	-206	-21621	-12482	-9589	-4166	-13314	-1400	-10453	-6046	-14208	1963	-10474	-8832	-12389	-3058	3997	5133	-24488	-975	-12543	10496	-17959	1494	-12573	9385	-14570	-734	-10928	10123	-8148	-148	-126	-124	-67	-66	-58	-105	41	-151	20	32	-72	-21	-55	86	-27	0
0.738333	1321	-1012	-389	-21748	-12325	-9892	-4374	-13377	-1781	-10684	-6209	-14204	2665	-10702	-9025	-12548	348	4008	5077	-24443	-1042	-12385	10349	-17791	389	-12479	9306	-14657	-629	-10887	9920	-8250	-150	-127	-119	-65	-60	-56	-104	42	-152	22	26	-74	-28	-57	82	-27	-3
0.739167	1459	-839	-586	-21886	-11929	-10193	-4569	-13439	-1687	-10923	-6380	-14202	3856	-10932	-9212	-12700	102	4018	5011	-24409	-1177	-12232	10174	-17606	-1114	-12366	9192	-14721	-59	-10863	9709	-8346	-149	-130	-121	-67	-63	-58	-105	41	-151	20	35	-73	-22	-58	80	-30	0
0.740000	870	-664	-791	-22017	-11511	-10529	-4763	-13495	-1472	-11162	-6570	-14213	4978	-11167	-9391	-12846	-1559	4028	4955	-24377	-1445	-12073	9970	-17401	209	-12247	9050	-14770	-1547	-10876	9488	-8446	-149	-129	-122	-69	-63	-61	-109	39	-154	17	29	-77	-27	-47	80	-30	-5
0.740833	1166	-490	-1012	-22149	-11122	-10857	-4950	-13564	-1240	-11400	-6766	-14224	5843	-11403	-9554	-12980	1813	4030	4892	-24339	-1569	-11917	9743	-17177	735	-12117	8877	-14794	-2129	-10906	9257	-8541	-148	-129	-124	-69	-65	-52	-101	40	-154	19	38	-76	-26	-57	79	-31	-4
0.741667	1311	-309	-1239	-22273	-10562	-11189	-5116	-13601	-1011	-11634	-6971	-14240	6867	-11635	-9702	-13098	497	4032	4831	-24309	-1704	-11763	9495	-16948	795	-11993	8667	-14805	-2256	-10955	9024	-8646	-148	-130	-124	-68	-63	-58	-107	39	-153	18	29	-77	-22	-58	82	-15	0
0.742500	1353	-133	-1480	-22391	-9913	-11512	-5270	-13620	-840	-11864	-7169	-14262	7631	-11869	-9829	-13203	2114	4025	4774	-24281	-1830	-11622	9216	-16712	541	-11865	8432	-14804	-2863	-11032	8789	-8761	-151	-128	-121	-67	-63	-61	-104	42	-153	20	33	-73	-23	-60	82	-31	-3
0.743333	1346	30	-1735	-22499	-9236	-11829	-5409	-13692	-685	-12100	-7398	-14296	8332	-12099	-9933	-13286	2250	4013	4713	-24236	-1985	-11489	8921	-16469	284	-11747	8160	-14799	-3212	-11124	8531	-8879	-150	-128	-118	-65	-63	-59	-104	40	-160	17	34	-73	-21	-52	86	-30	-6
0.744167	1103	188	-2004	-22593	-8396	-12139	-5528	-13735	-432	-12337	-7608	-14338	9107	-12332	-10020	-13358	786	3986	4653	-24224	-2197	-11372	8605	-16232	1387	-11642	7867	-14789	-3727	-11238	8272	-9022	-146	-126	-124	-62	-62	-58	-104	39	-150	19	35	-75	-23	-60	80	-30	0
0.745000	809	331	-2281	-22691	-7510	-12446	-5632	-13780	-104	-12572	-7832	-14388	9649	-12557	-10074	-13416	4208	3945	4586	-24199	-2098	-11271	8284	-15993	901	-11559	7550	-14777	-3626	-11364	8011	-9174	-147	-125	-120	-66	-61	-62	-104	42	-152	20	36	-75	-16	-59	84	-26	-1
0.745833	980	461	-2571	-22766	-6769	-12743	-5725	-13826	-59	-12812	-8041	-14422	10049	-12780	-10105	-13455	1072	3893	4520	-24166	-2095	-11183	7933	-15786	135	-11489	7216	-14773	-4277	-11499	7750	-9339	-145	-122	-121	-65	-62	-60	-116	44	-155	18	33	-77	-24	-61	81	-29	0
0.746667	1781	580	-2875	-22832	-6101	-13027	-5785	-13873	-286	-13052	-8239	-14503	9972	-13000	-10105	-13482	2404	3817	4452	-24128	-2167	-11106	7589	-15587	110	-11443	6882	-14767	-4771	-11637	7490	-9518	-148	-126	-122	-68	-64	-59	-105	41	-152	18	33	-79	-12	-58	80	-31	23
0.747500	2180	690	-3184	-22883	-5409	-13297	-5838	-13922	-229	-13297	-8422	-14572	10009	-13209	-10083	-13498	5278	3728	4394	-24084	-1953	-11050	7246	-15408	-2456	-11418	6523	-14772	-2932	-11776	7227	-9712	-147	-126	-110	-65	-61	-59	-105	39	-153	15	29	-77	-21	-61	78	-29	0
0.748333	1979	782	-3497	-22925	-4781	-13555	-5877	-13978	-116	-13537	-8579	-14650	9928	-13425	-10035	-13507	-472	3621	4329	-24029	-1824	-11005	6905	-15256	-2400	-11411	6169	-14778	-3234	-11911	6960	-9917	-152	-130	-128	-68	-66	-62	-108	39	-154	13	27	-76	-21	-62	76	-29	-3
0.749167	2137	894	-3821	-22951	-4086	-13795	-5905	-14034	1	-13788	-8723	-14725	9665	-13629	-9961	-13505	2388	3492	4276	-23962	-1615	-10969	6572	-15126	-2383	-11425	5825	-14793	-3184	-12031	6708	-10123	-151	-128	-122	-67	-63	-62	-109	37	-153	19	33	-76	-22	-61	79	-32	-3
0.750000	2216	943	-4137	-22962	-3347	-14025	-5915	-14086	121	-14026	-8834	-14804	9385	-13832	-9865	-13495	-862	3350	4230	-23885	-1514	-10939	6253	-15024	-2136	-11455	5495	-14817	-2859	-12140	6463	-10335	-153	-126	-118	-67	-62	-60	-103	40	-158	5	36	-73	-22	-60	77	-31	-3
0.750833	1939	1016	-4453	-22964	-2666	-14238	-5931	-14144	235	-14270	-8918	-14883	9043	-14031	-9753	-13497	-1753	3194	4189	-23795	-1422	-10923	5948	-14959	-1814	-11493	5177	-14842	-2928	-12230	6227	-10553	-147	-124	-119	-60	-61	-59	-103	40	-150	19	33	-74	-21	-57	80	-30	0
0.751667	2644	1067	-4766	-22952	-2231	-14429	-5917	-14203	25	-14506	-8972	-14972	8139	-14228	-9626	-13485	-880	3023	4161	-23688	-1264	-10908	5664	-14917	-2234	-11544	4877	-14869	-2460	-12299	6003	-10760	-144	-121	-118	-64	-61	-57	-105	42	-150	21	35	-73	-19	-55	82	-26	-3
0.752500	2790	1155	-5068	-22938	-1755	-14609	-5908	-14259	128	-14738	-8997	-15052	7511	-14428	-9496	-13491	-1627	2842	4136	-23569	-966	-10897	5401	-14916	-3871	-11598	4603	-14896	-888	-12345	5787	-10966	-149	-132	-121	-68	-65	-57	-105	39	-154	20	35	-76	-24	-58	81	-28	-3
0.753333	1424	1226	-5363	-22901	-1147	-14770	-5902	-14317	474	-14965	-9003	-15141	7062	-14617	-9359	-13499	-6767	2651	4122	-23436	-1013	-10891	5155	-14945	-2468	-11656	4347	-14929	-1569	-12370	5585	-11166	-151	-127	-114	-67	-72	-62	-107	28	-153	17	32	-75	-22	-59	82	-29	-1
0.754167	652	1300	-5644	-22865	-772	-14912	-5886	-14368	758	-15178	-8968	-15226	6451	-14840	-9221	-13510	-5232	2457	4127	-23291	-914	-10880	4944	-14993	-928	-11704	4127	-14954	-2284	-12363	5403	-11352	-151	-126	-121	-66	-63	-59	-104	39	-150	20	32	-72	-24	-56	81	-29	-3
0.755000	-55	1388	-5905	-22815	-423	-15031	-5873	-14415	1105	-15381	-8915	-15312	5907	-15045	-9085	-13526	-7511	2289	4144	-23128	-736	-10869	4751	-15083	-5	-11743	3930	-14973	-2106	-12334	5239	-11519	-151	-124	-120	-65	-62	-55	-97	39	-153	19	33	-70	-22	-56	82	-28	-1
0.755833	-744	1484	-6146	-22760	-44	-15134	-5864	-14451	1424	-15568	-8841	-15402	5317	-15257	-8960	-13543	-8450	2072	4170	-22959	-672	-10858	4589	-15189	1129	-11771	3761	-14959	-2388	-12282	5084	-11673	-159	-125	-120	-69	-63	-58	-105	39	-153	19	32	-77	-18	-59	80	-31	-1
0.756667	-1492	1579	-6371	-22700	285	-15225	-5848	-14483	1755	-15742	-8753	-15488	4909	-15474	-8842	-13571	-8421	1872	4210	-22776	-492	-10847	4451	-15318	1687	-11787	3624	-14992	-2520	-12205	4958	-11800	-149	-129	-119	-67	-64	-60	-109	37	-170	15	30	-75	-25	-58	79	-30	-6
0.757500	-2718	1673	-6574	-22639	665	-15298	-5837	-14510	2159	-15898	-8648	-15573	4585	-15687	-8745	-13602	-10882	1690	4269	-22584	-341	-10830	4344	-15458	2855	-11781	3514	-14990	-2963	-12101	4848	-11907	-148	-122	-119	-68	-62	-55	-104	45	-151	21	30	-70	-23	-58	84	-28	0
0.758333	-3905	1813	-6744	-22569	1069	-15354	-5828	-14529	2488	-16038	-8538	-15658	4153	-15896	-8660	-13630	-8324	1509	4336	-22386	-109	-10813	4262	-15610	3187	-11760	3442	-14971	-3089	-11986	4761	-11986	-148	-126	-122	-68	-62	-77	-104	40	-154	10	28	-73	-17	-53	87	-26	0
0.759167	-4372	1940	-6867	-22493	1394	-15398	-5826	-14541	2564	-16160	-8430	-15736	3761	-16107	-8594	-13658	-9314	1332	4412	-22181	5	-10812	4206	-15772	2393	-11722	3389	-14946	-3341	-11856	4691	-12041	-148	-127	-118	-68	-66	-56	-105	40	-152	18	32	-75	-24	-56	81	-28	-4
0.760000	-4289	2066	-7016	-22423	1557	-15444	-5830	-14548	2537	-16270	-8330	-15818	3009	-16314	-8551	-13693	-10112	1157	4496	-21974	-66	-10784	4174	-15931	2948	-11671	3369	-14914	-4422	-11713	4646	-12069	-150	-126	-120	-50	-63	-46	-107	39	-155	19	33	-93	-21	-56	85	-31	-5
0.760833	-4118	2195	-7104	-22348	1671	-15482	-5842	-14557	2668	-16366	-8217	-15897	2326	-16513	-8526	-13707	-3846	995	4591	-21765	195	-10773	4167	-16090	524	-11597	3374	-14874	-2914	-11552	4615	-12066	-148	-119	-120	-68	-64	-57	-109	38	-154	18	32	-73	-21	-57	84	-28	1
0.761667	-4398	2332	-7172	-22273	1833	-15525	-5858	-14562	2706	-16450	-8127	-15976	1824	-16705	-8525	-13731	-8646	831	4672	-21559	172	-10769	4178	-16234	-90	-11514	3398	-14823	-2803	-11416	4606	-12039	-149	-124	-117	-65	-62	-57	-105	39	-152	24	32	-73	-23	-48	85	-32	0
0.762500	-4409	2458	-7210	-22201	1928	-15571	-5882	-14567	2656	-16527	-8053	-16049	1135	-16885	-8544	-13734	-4002	667	4786	-21352	137	-10772	4213	-16368	-361	-11423	3442	-14764	-3006	-11265	4625	-11982	-148	-124	-118	-64	-61	-53	-105	40	-149	20	36	-72	-21	-51	85	-26	0
0.763333	-4314	2582	-7224	-22120	1860	-15625	-5908	-14575	2461	-16594	-7992	-16120	397	-17054	-8586	-13729	-4107	508	4883	-21155	182	-10778	4269	-16482	-820	-11324	3505	-14698	-2442	-11119	4660	-11899	-146	-120	-118	-63	-63	-50	-101	45	-158	23	35	-70	-22	-53	85	-27	1
0.764167	-4180	2689	-7216	-22046	1913	-15690	-5948	-14584	2267	-16666	-7961	-16189	-134	-17210	-8646	-13717	-3528	343	4972	-20969	200	-10795	4328	-16580	-1083	-11225	3582	-14624	-2050	-10979	4710	-11793	-144	-120	-117	-66	-61	-53	-103	43	-151	21	36	-72	-19	-51	86	-24	3
0.765000	-3197	2790	-7193	-21972	1950	-15769	-5994	-14604	1880	-16736	-7949	-16258	-1168	-17355	-8733	-13692	-839	166	5056	-20792	243	-10827	4398	-16658	-1584	-11138	3666	-14552	-1748	-10852	4778	-11672	-148	-126	-119	-67	-62	-57	-104	41	-150	19	10	-77	-23	-57	80	-30	-4
0.765833	-2210	2871	-7151	-21924	1862	-15871	-6053	-14632	1698	-16818	-7957	-16320	-2043	-17487	-8836	-13656	2106	-14	5125	-20629	571	-10872	4476	-16704	-3918	-11056	3766	-14464	-47	-10735	4860	-11530	-150	-128	-122	-65	-64	-55	-104	42	-153	21	35	-72	-22	-56	82	-27	-1
0.766667	-2598	2941	-7085	-21819	1851	-15981	-6112	-14659	1699	-16900	-7987	-16374	-2487	-17607	-8969	-13603	-1207	-204	5184	-20482	470	-10926	4558	-16730	-3818	-10966	3868	-14372	231	-10629	4959	-11371	-148	-125	-121	-65	-61	-53	-110	38	-152	18	41	-72	-33	-58	82	-27	0
0.767500	-2301	3007	-7012	-21743	1748	-16113	-6208	-14695	1431	-16990	-8039	-16427	-3159	-17718	-9120	-13543	1500	-400	5227	-20355	350	-10998	4637	-16725	-2784	-10904	3971	-14276	-218	-10533	5064	-11203	-147	-126	-120	-69	-63	-59	-107	42	-152	18	36	-74	-21	-56	84	-27	-3
0.768333	-1854	3034	-6931	-21664	1647	-16264	-6249	-14739	1316	-17086	-8105	-16477	-3738	-17796	-9283	-13469	1803	-610	5254	-20246	445	-11078	4717	-16699	-2445	-10845	4076	-14173	327	-10463	5183	-11020	-150	-124	-118	-72	-59	-82	-105	41	-132	16	34	-72	-22	-55	85	-25	-1
0.769167	-1600	3053	-6843	-21586	1550	-16430	-6320	-14782	1157	-17194	-8194	-16518	-4236	-17916	-9472	-13386	1448	-826	5258	-20161	509	-11164	4788	-16645	-1740	-10809	4176	-14067	333	-10407	5301	-10834	-147	-124	-119	-64	-62	-55	-104	42	-151	19	34	-73	-25	-55	81	-29	2
0.770000	-1213	3054	-6755	-21506	1491	-16610	-6403	-14829	984	-17307	-8298	-16557	-4629	-18005	-9698	-13292	3105	-1052	5243	-20101	595	-11260	4856	-16572	-1313	-10787	4269	-13956	174	-10356	5425	-10649	-147	-122	-119	-64	-59	-57	-105	43	-147	23	35	-72	-17	-53	82	-26	3
0.770833	-963	3040	-6667	-21402	1471	-16799	-6489	-14882	865	-17428	-8413	-16591	-4816	-18090	-9896	-13199	1245	-1283	5208	-20063	623	-11358	4914	-16481	-166	-10784	4349	-13839	-38	-10326	5544	-10484	-147	-124	-117	-66	-58	-55	-104	44	-149	18	35	-73	-17	-56	84	-26	0
0.771667	-1136	3012	-6581	-21331	1508	-16996	-6576	-14930	855	-17546	-8539	-16617	-4864	-18174	-10126	-13098	3509	-1516	5169	-20053	684	-11462	4966	-16372	738	-10798	4427	-13714	-153	-10309	5658	-10280	-146	-122	-119	-66	-59	-53	-108	45	-149	20	35	-74	-15	-58	81	-27	0
0.772500	-905	2971	-6507	-21244	1597	-17203	-6665	-14980	844	-17669	-8676	-16639	-4802	-18263	-10377	-12997	4322	-1767	5077	-20074	594	-11563	5006	-16254	-3	-10831	4483	-13596	-302	-10305	5761	-10100	-149	-125	-118	-64	-61	-53	-104	43	-148	16	35	-68	-22	-56	82	-30	0
0.773333	30	2913	-6431	-21154	1677	-17409	-6766	-15029	625	-17788	-8796	-16660	-4940	-18353	-10641	-12899	1260	-2013	4986	-20124	349	-11666	5036	-16135	1255	-10883	4526	-13480	-1743	-10322	5851	-9937	-152	-120	-126	-69	-67	-64	-108	39	-154	16	30	-74	-29	-61	77	-33	-7
0.774167	1246	2843	-6366	-21061	1697	-17614	-6866	-15070	390	-17898	-8968	-16674	-5108	-18438	-10901	-12799	8298	-2252	4883	-20198	577	-11750	5068	-16005	95	-10938	4562	-13357	-838	-10339	5935	-9772	-150	-126	-124	-67	-64	-57	-110	40	-152	16	30	-74	-19	-64	79	-29	0
0.775000	1669	2769	-6311	-20964	1778	-17799	-6963	-15100	295	-17991	-9117	-16681	-5038	-18528	-11170	-12704	3383	-2477	4766	-20293	508	-11823	5094	-15867	-457	-11010	4583	-13240	-609	-10369	6000	-9619	-148	-131	-136	-66	-60	-58	-108	45	-149	17	30	-74	-22	-59	79	-29	1
0.775833	2342	2683	-6269	-20864	1923	-17980	-7062	-15123	184	-18069	-9261	-16676	-5019	-18610	-11437	-12616	5503	-2702	4644	-20414	488	-11888	5116	-15736	95	-11086	4596	-13129	-1460	-10410	6050	-9474	-148	-127	-122	-68	-63	-61	-107	41	-154	17	32	-76	-22	-59	84	-32	0
0.776667	3010	2586	-6237	-20764	2187	-18140	-7177	-15140	133	-18134	-9414	-16669	-4830	-18690	-11701	-12539	5701	-2914	4519	-20557	480	-11934	5139	-15606	623	-11171	4596	-13022	-1516	-10455	6083	-9343	-163	-126	-121	-67	-61	-58	-108	41	-152	15	30	-78	-24	-59	80	-31	0
0.777500	3427	2471	-6227	-20665	2469	-18284	-7264	-15145	178	-18176	-9546	-16653	-4513	-18767	-11959	-12465	4801	-3113	4392	-20721	377	-11972	5162	-15482	1265	-11253	4588	-12925	-1697	-10506	6097	-9222	-149	-129	-122	-68	-60	-58	-104	41	-152	17	33	-72	-18	-58	80	-32	5
0.778333	4179	2359	-6227	-20563	2679	-18396	-7365	-15144	-134	-18205	-9681	-16630	-4510	-18835	-12205	-12411	6184	-3295	4270	-20901	521	-11997	5188	-15371	1595	-11331	4576	-12835	-2206	-10557	6096	-9110	-148	-125	-120	-66	-59	-55	-107	41	-155	13	32	-76	-17	-59	81	-31	0
0.779167	5613	2228	-6249	-20461	2952	-18493	-7464	-15127	-457	-18208	-9810	-16590	-4474	-18892	-12437	-12374	8751	-3461	4151	-21092	897	-12010	5220	-15267	-251	-11402	4565	-12756	-1246	-10610	6080	-9006	-149	-128	-122	-72	-59	-59	-110	51	-150	17	-12	-78	-19	-60	79	-35	0
0.780000	5416	2087	-6291	-20362	3431	-18556	-7558	-15105	-371	-18193	-9932	-16541	-4044	-18929	-12648	-12344	4732	-3612	4048	-21294	844	-12015	5255	-15167	-842	-11468	4554	-12688	-1009	-10658	6082	-8912	-149	-129	-120	-68	-63	-62	-110	38	-150	15	30	-78	-24	-59	81	-35	0
0.780833	5453	1929	-6342	-20265	3828	-18590	-7651	-15072	-515	-18162	-10041	-16481	-3724	-18952	-12835	-12332	4764	-3748	3957	-21506	851	-12011	5298	-15084	409	-11519	4550	-12636	-2092	-10701	6019	-8829	-150	-129	-118	-72	-63	-61	-110	37	-152	15	28	-82	-23	-62	77	-35	-3
0.781667	6121	1757	-6435	-20166	4297	-18594	-7737	-15030	-550	-18111	-10135	-16407	-3318	-18951	-12994	-12329	5280	-3869	3883	-21693	969	-12003	5347	-15010	799	-11556	4553	-12582	-2099	-10732	5978	-8755	-151	-132	-127	-73	-69	-62	-114	53	-152	12	22	-81	-23	-63	77	-34	-10
0.782500	6391	1572	-6541	-20072	4867	-18561	-7812	-14975	-558	-18047	-10220	-16323	-2812	-18921	-13119	-12341	3241	-3974	3833	-21876	956	-11986	5412	-14932	880	-11561	4566	-12542	-2123	-10748	5945	-8677	-149	-129	-124	-69	-65	-60	-110	41	-152	18	29	-79	-18	-61	80	-31	-3
0.783333	6585	1373	-6664	-19975	5436	-18498	-7876	-14923	-761	-17970	-10281	-16214	-2443	-18869	-13205	-12361	4136	-4065	3808	-22034	1096	-11969	5479	-14883	454	-11570	4597	-12500	-1965	-10761	5908	-8609	-150	-128	-127	-69	-62	-60	-108	40	-153	18	30	-78	-22	-62	80	-30	0
0.784167	6688	1164	-6810	-19875	6047	-18405	-7929	-14850	-805	-17870	-10332	-16094	-2177	-18790	-13262	-12389	1776	-4141	3806	-22166	1261	-11950	5558	-14837	607	-11547	4638	-12479	-1881	-10743	5879	-8550	-151	-129	-124	-66	-59	-60	-110	39	-153	15	29	-75	-21	-62	79	-12	-1
0.785000	6419	939	-6981	-19784	6657	-18281	-7951	-14776	-656	-17765	-10359	-15957	-1802	-18691	-13278	-12423	1779	-4212	3824	-22267	1347	-11934	5623	-14793	1194	-11506	4697	-12458	-2073	-10717	5859	-8492	-155	-131	-125	-67	-44	-58	-109	38	-154	18	30	-77	-19	-63	77	-29	-1
0.785833	6445	704	-7165	-19697	7222	-18144	-8003	-14698	-711	-17649	-10368	-15824	-1347	-18568	-13251	-12458	3484	-4269	3863	-22319	1545	-11918	5701	-14765	-146	-11450	4772	-12442	-1647	-10673	5857	-8436	-147	-127	-122	-67	-62	-61	-111	38	-155	17	30	-75	-23	-60	70	-33	-3
0.786667	6917	454	-7377	-19608	7751	-17978	-8020	-14614	-907	-17529	-10362	-15675	-922	-18433	-13186	-12496	-1063	-4322	3925	-22318	1449	-11899	5786	-14728	260	-11374	4858	-12430	-2415	-10615	5867	-8389	-132	-131	-124	-68	-64	-60	-108	43	-152	18	32	-78	-24	-62	78	-31	0
0.787500	7757	197	-7605	-19528	8204	-17797	-8016	-14528	-1197	-17404	-10332	-15516	-968	-18277	-13081	-12528	4777	-4369	4002	-22269	1580	-11881	5873	-14706	-1023	-11287	4958	-12419	-1477	-10538	5898	-8343	-147	-127	-125	-68	-63	-57	-109	40	-149	19	29	-74	-17	-59	79	-30	10
0.788333	7814	-63	-7842	-19449	8666	-17597	-8004	-14437	-1374	-17309	-10286	-15360	-922	-18111	-12932	-12554	1747	-4409	4091	-22150	1686	-11860	5955	-14685	-2968	-11183	5063	-12410	-119	-10448	5948	-8299	-146	-128	-113	-64	-61	-57	-108	42	-150	16	32	-76	-21	-59	80	-27	0
0.789167	7960	-329	-8097	-19370	9094	-17388	-7971	-14343	-1569	-17136	-10214	-15193	-992	-17939	-12751	-12574	1069	-4450	4190	-21972	1671	-11834	6037	-14668	-2606	-11070	5186	-12394	-367	-10344	6012	-8262	-148	-129	-125	-68	-63	-58	-107	39	-146	20	30	-76	2	-57	80	-30	1
0.790000	8014	-594	-8349	-19324	9516	-17167	-7927	-14249	-1516	-16995	-10126	-15033	-1101	-17763	-12535	-12588	2783	-4479	4287	-21731	1752	-11803	6114	-14661	-2641	-10951	5310	-12384	184	-10231	6114	-8228	-146	-130	-122	-67	-62	-63	-111	38	-152	13	29	-78	-19	-61	77	-30	0
0.790833	7875	-853	-8612	-19226	9806	-16943	-7866	-14150	-1458	-16846	-10022	-14877	-1028	-17590	-12290	-12589	851	-4508	4376	-21424	1868	-11771	6193	-14648	-2417	-10826	5443	-12370	714	-10109	6188	-8194	-148	-130	-122	-66	-62	-61	-104	41	-150	18	34	-75	-22	-59	81	-36	-5
0.791667	7927	-1102	-8872	-19152	10024	-16714	-7786	-14045	-1672	-16691	-9898	-14725	-1227	-17412	-12012	-12577	1550	-4527	4452	-21065	1967	-11713	6265	-14639	-1768	-10696	5573	-12355	773	-9979	6297	-8164	-148	-126	-121	-66	-61	-58	-113	40	-149	18	34	-77	-16	-56	82	-28	2
0.792500	9033	-1353	-9132	-19085	10132	-16483	-7694	-13938	-1899	-16541	-9770	-14589	-1807	-17255	-11721	-12553	4321	-4563	4504	-20649	2237	-11649	6333	-14637	-2678	-10571	5702	-12341	1855	-9845	6410	-8139	-150	-129	-121	-66	-62	-56	-107	38	-151	16	33	-86	-58	-62	80	-31	-1
0.793333	8365	-1589	-9383	-19025	10385	-16256	-7608	-13835	-1597	-16389	-9632	-14463	-1674	-17103	-11412	-12526	1307	-4573	4522	-20198	2207	-11579	6399	-14637	-2940	-10448	5823	-12328	2724	-9718	6529	-8122	-148	-139	-122	-69	-64	-61	-105	36	-153	17	32	-78	-21	-61	80	-31	-4
0.794167	7318	-1810	-9617	-18961	10625	-16028	-7476	-13724	-1417	-16230	-9481	-14352	-1511	-16959	-11091	-12487	-197	-4580	4506	-19698	1959	-11489	6463	-14634	-815	-10325	5945	-12319	1706	-9573	6652	-8103	-149	-128	-121	-68	-64	-57	-107	40	-151	11	34	-76	-30	-56	75	-30	0
0.795000	7100	-2019	-9840	-18899	10811	-15806	-7349	-13616	-1272	-16069	-9324	-14239	-1384	-16823	-10769	-12440	1646	-4585	4441	-19178	1935	-11389	6518	-14633	258	-10209	6061	-12305	1554	-9434	6764	-8086	-164	-127	-125	-68	-56	-58	-109	37	-152	15	32	-75	-22	-57	79	-33	-1
0.795833	6303	-2210	-10038	-18838	11073	-15583	-7207	-13495	-1037	-15910	-9168	-14168	-1063	-16704	-10446	-12389	-735	-4580	4326	-18646	1811	-11275	6579	-14634	1299	-10097	6167	-12298	1499	-9302	6884	-8073	-148	-128	-120	-68	-60	-59	-105	39	-151	15	34	-76	-13	-56	80	-31	10
0.796667	5538	-2387	-10221	-18782	11100	-15371	-7056	-13373	-824	-15755	-9002	-14099	-764	-16593	-10127	-12329	511	-4570	4161	-18101	1705	-11149	6636	-14632	1975	-9989	6265	-12287	1105	-9172	6989	-8054	-149	-128	-120	-65	-60	-59	-95	40	-152	15	35	-73	-17	-57	78	-31	0
0.797500	4928	-2550	-10377	-18730	10997	-15158	-6894	-13248	-593	-15603	-8843	-14048	-447	-16491	-9817	-12267	-652	-4551	3934	-17582	1576	-11011	6687	-14634	2524	-9887	6355	-12280	687	-9037	7088	-8056	-146	-127	-118	-66	-59	-58	-107	39	-150	16	34	-74	-22	-53	77	-28	-3
0.798333	3637	-2695	-10506	-18677	11021	-14955	-6724	-13123	-193	-15455	-8686	-14011	37	-16396	-9522	-12202	-1498	-4519	3654	-17058	1321	-10865	6742	-14635	3905	-9790	6428	-12275	24	-8913	7174	-8054	-148	-127	-122	-74	-65	-59	-107	37	-155	15	29	-77	-23	-60	75	-31	-4
0.799167	2505	-2824	-10608	-18637	11065	-14760	-6543	-12997	27	-15312	-8535	-13984	621	-16304	-9248	-12134	1606	-4483	3301	-16576	1204	-10711	6796	-14632	3193	-9693	6496	-12265	108	-8790	7255	-8049	-147	-126	-120	-67	-66	-62	-108	54	-151	17	30	-76	-24	-58	77	-31	-1
0.800000	2084	-2944	-10684	-18593	10872	-14563	-6352	-12866	-8	-15173	-8378	-13969	1171	-16219	-8972	-12060	-2450	-4434	2936	-16131	834	-10547	6850	-14627	3106	-9602	6551	-12255	-912	-8670	7321	-8040	-138	-128	-120	-69	-63	-63	-107	39	-154	15	32	-78	-28	-56	78	-31	-5
0.800833	2335	-3033	-10720	-18554	10479	-14375	-6152	-12718	-148	-15041	-8227	-13958	1215	-16137	-8725	-11984	2058	-4373	2518	-15731	758	-10385	6908	-14623	2663	-9508	6599	-12239	-1092	-8552	7382	-8033	-150	-130	-122	-72	-67	-62	-107	40	-155	15	33	-79	-22	-57	85	-34	-4
0.801667	2001	-3113	-10732	-18521	10319	-14188	-5941	-12578	84	-14921	-8084	-13952	1469	-16050	-8500	-11908	2670	-4303	2038	-15379	764	-10213	6966	-14614	481	-9413	6636	-12219	275	-8436	7433	-8021	-149	-128	-121	-64	-64	-62	-109	40	-156	12	30	-77	-24	-56	79	-28	-1
0.802500	1510	-3179	-10719	-18493	10028	-14013	-5722	-12429	130	-14804	-7939	-13946	1673	-15963	-8278	-11808	-76	-4224	1549	-15079	564	-10041	7031	-14599	567	-9315	6673	-12191	-277	-8318	7483	-8008	-150	-126	-118	-66	-62	-59	-104	41	-156	18	35	-75	-24	-56	79	-28	-4
0.803333	1316	-3239	-10680	-18470	9537	-13841	-5513	-12281	173	-14698	-7797	-13942	1806	-15873	-8077	-11707	3448	-4131	1028	-14840	554	-9875	7091	-14589	-337	-9207	6703	-12157	-95	-8202	7528	-7992	-143	-125	-117	-65	-62	-56	-107	41	-150	20	37	-70	-22	-52	81	-26	1
0.804167	1055	-3286	-10614	-18453	8891	-13672	-5272	-12133	185	-14600	-7653	-13939	1963	-15784	-7895	-11606	1188	-4036	507	-14670	414	-9711	7154	-14578	-1138	-9108	6727	-12119	246	-8091	7572	-7968	-146	-122	-116	-63	-59	-57	-104	47	-150	21	38	-73	-19	-58	82	-22	1
0.805000	764	-3323	-10532	-18452	8265	-13515	-5042	-11980	40	-14508	-7510	-13931	1987	-15689	-7716	-11488	1797	-3928	-6	-14533	349	-9555	7225	-14564	-1464	-9002	6754	-12073	119	-7976	7622	-7942	-141	-122	-115	-74	-62	-57	-102	44	-148	22	37	-72	-16	-56	85	-25	1
0.805833	1745	-3356	-10433	-18451	7474	-13366	-4806	-11830	-254	-14432	-7368	-13921	1637	-15592	-7555	-11364	4339	-3815	-499	-14462	501	-9399	7291	-14555	-3042	-8893	6779	-12028	733	-7869	7672	-7911	-148	-127	-117	-64	-62	-58	-102	46	-149	19	33	-66	-22	-53	85	-25	-5
0.806667	1781	-3384	-10323	-18464	6683	-13231	-4574	-11657	-188	-14363	-7226	-13904	1843	-15491	-7400	-11237	2924	-3697	-977	-14443	495	-9257	7356	-14551	-5111	-8781	6810	-11976	2183	-7781	7726	-7878	-152	-129	-121	-66	-65	-58	-105	41	-155	19	29	-73	-24	-56	81	-30	-6
0.807500	994	-3404	-10197	-18488	5954	-13100	-4349	-11547	-158	-14301	-7084	-13884	2038	-15391	-7251	-11091	-132	-3567	-1402	-14469	210	-9118	7426	-14546	-4008	-8665	6847	-11918	1571	-7661	7786	-7831	-149	-127	-120	-65	-65	-55	-105	42	-158	18	33	-72	-21	-53	82	-30	0
0.808333	867	-3425	-10062	-18513	5014	-12969	-4121	-11399	-136	-14254	-6931	-13853	2055	-15285	-7106	-10939	1948	-3426	-1785	-14535	104	-8988	7498	-14550	-3316	-8545	6890	-11862	1232	-7565	7848	-7766	-150	-126	-118	-64	-63	-53	-103	44	-153	21	35	-72	-18	-57	84	-25	0
0.809167	453	-3428	-9930	-18551	4111	-12870	-3904	-11261	-131	-14190	-6780	-13813	2266	-15181	-6958	-10783	-713	-3286	-2109	-14638	-22	-8867	7568	-14552	-2833	-8430	6944	-11804	1491	-7473	7915	-7729	-146	-124	-117	-65	-79	-57	-110	45	-151	22	34	-74	-17	-56	81	-25	2
0.810000	-42	-3435	-9793	-18606	3398	-12771	-3691	-11130	-155	-14148	-6623	-13767	2429	-15075	-6813	-10606	-422	-3141	-2373	-14769	-202	-8750	7642	-14560	-2239	-8315	7003	-11750	1238	-7389	8014	-7672	-149	-119	-117	-62	-62	-56	-103	45	-154	21	34	-72	-23	-58	81	-26	-3
0.810833	-329	-3440	-9656	-18657	2606	-12682	-3486	-10997	-62	-14113	-6468	-13717	2501	-14968	-6665	-10430	-1431	-2993	-2579	-14928	-396	-8646	7716	-14552	-1778	-8204	7072	-11696	902	-7311	8066	-7612	-144	-124	-119	-64	-65	-52	-107	45	-150	22	34	-69	-23	-55	81	-23	0
0.811667	-972	-3436	-9521	-18718	1928	-12605	-3295	-10864	164	-14076	-6311	-13646	2748	-14912	-6521	-10249	-3865	-2837	-2712	-15106	-666	-8544	7794	-14586	-313	-8097	7146	-11650	328	-7245	8148	-7544	-145	-126	-116	-63	-66	-50	-95	46	-150	22	33	-72	-22	-51	82	-26	0
0.812500	-1645	-3431	-9394	-18790	1301	-12542	-3115	-10739	348	-14044	-6152	-13583	3105	-14769	-6369	-10064	-1286	-2685	-2783	-15301	-842	-8455	7875	-14599	-297	-7999	7225	-11608	364	-7186	8224	-7477	-148	-127	-117	-65	-64	-53	-104	44	-149	13	34	-75	-21	-55	74	-26	-1
0.813333	-1924	-3415	-9267	-18873	526	-12488	-2944	-10615	259	-14021	-5995	-13505	3496	-14672	-6222	-9882	-5003	-2531	-2795	-15514	-1081	-8376	7953	-14617	-328	-7910	7307	-11579	-392	-7143	8302	-7407	-151	-126	-119	-69	-63	-57	-105	42	-153	18	30	-75	-22	-57	79	-30	-1
0.814167	-1713	-3390	-9147	-18958	-266	-12439	-2790	-10486	12	-13992	-5836	-13417	3546	-14588	-6076	-9696	-3899	-2377	-2745	-15733	-1198	-8300	8038	-14622	317	-7825	7391	-11549	-1337	-7112	8371	-7337	-149	-128	-119	-69	-61	-55	-105	42	-151	19	30	-76	-22	-56	78	-31	-3
0.815000	-1602	-3356	-9043	-19048	-891	-12400	-2643	-10355	13	-13966	-5681	-13319	3813	-14502	-5921	-9513	-939	-2227	-2651	-15958	-1209	-8231	8123	-14629	-1870	-7751	7470	-11526	-72	-7089	8442	-7266	-149	-138	-135	-70	-68	-62	-111	39	-152	17	26	-79	-24	-59	77	-31	-1
0.815833	-1846	-3315	-8919	-19146	-1515	-12368	-2508	-10222	27	-13939	-5533	-13208	4126	-14424	-5770	-9332	-6465	-2084	-2510	-16184	-1459	-8164	8219	-14621	-1512	-7687	7550	-11509	-595	-7073	8506	-7194	-148	-129	-122	-69	-66	-59	-109	40	-152	15	28	-81	-24	-59	80	-32	0
0.816667	-1866	-3254	-8785	-19242	-2145	-12338	-2377	-10081	114	-13911	-5383	-13083	4493	-14347	-5621	-9154	-2668	-1931	-2333	-16414	-1580	-8094	8314	-14611	-1130	-7632	7626	-11495	-916	-7072	8570	-7121	-150	-128	-122	-73	-65	-59	-105	40	-149	18	27	-77	-22	-58	81	-31	-4
0.817500	-1916	-3185	-8697	-19337	-2750	-12310	-2257	-9936	67	-13870	-5242	-12944	4947	-14277	-5473	-8981	-4896	-1795	-2131	-16636	-1670	-8057	8410	-14585	-628	-7588	7690	-11481	-884	-7077	8615	-7059	-148	-129	-122	-67	-64	-59	-107	42	-150	10	27	-78	-23	-62	90	-28	0
0.818333	-2360	-3110	-8588	-19434	-3374	-12287	-2149	-9789	6	-13825	-5107	-12792	5545	-14209	-5328	-8810	-4733	-1655	-1911	-16860	-1783	-7979	8504	-14558	-109	-7554	7751	-11469	-1175	-7085	8658	-6999	-148	-131	-121	-68	-64	-59	-109	40	-151	15	32	-78	-24	-58	79	-31	-6
0.819167	-1905	-3016	-8480	-19525	-4059	-12261	-2049	-9633	-426	-13775	-4981	-12626	5650	-14147	-5185	-8663	-2570	-1527	-1686	-17078	-1737	-7928	8597	-14524	-457	-7528	7795	-11460	-1132	-7103	8692	-6941	-147	-131	-121	-66	-62	-62	-111	42	-152	9	33	-78	-23	-58	79	-33	-3
0.820000	-1705	-2923	-8369	-19628	-4688	-12236	-1959	-9477	-493	-13715	-4863	-12445	6216	-14092	-5050	-8487	-1879	-1409	-1464	-17285	-1616	-7880	8688	-14475	-2408	-7513	7832	-11451	-17	-7124	8722	-6895	-149	-142	-120	-68	-63	-63	-112	39	-154	16	34	-77	-26	-64	78	-34	-3
0.820833	-2653	-2818	-8259	-19715	-5246	-12206	-1868	-9316	-262	-13648	-4752	-12244	7098	-14029	-4917	-8333	-5503	-1300	-1248	-17487	-1792	-7831	8772	-14428	-1654	-7504	7859	-11440	-637	-7136	8747	-6851	-149	-128	-126	-72	-65	-63	-112	37	-153	15	30	-84	-23	-65	77	-31	-3
0.821667	-2779	-2708	-8145	-19800	-5739	-12175	-1786	-9151	-215	-13563	-4652	-12033	7648	-13972	-4797	-8181	-2619	-1196	-1044	-17675	-1730	-7784	8849	-14368	-781	-7503	7876	-11429	-1137	-7147	8769	-6817	-152	-130	-125	-67	-70	-64	-111	37	-152	15	28	-82	-25	-62	78	-33	-4
0.822500	-2979	-2594	-8028	-19884	-6304	-12137	-1704	-8992	-120	-13475	-4559	-11803	8175	-13912	-4662	-8032	-3577	-1093	-859	-17851	-1574	-7744	8925	-14307	-633	-7503	7890	-11409	-766	-7153	8789	-6790	-152	-132	-127	-69	-63	-61	-110	38	-152	13	33	-81	-24	-60	79	-30	-1
0.823333	-3336	-2474	-7922	-19965	-6852	-12097	-1631	-8832	-70	-13375	-4475	-11566	8469	-13852	-4542	-7883	-3074	-1006	-695	-18011	-1388	-7708	8983	-14249	-417	-7515	7890	-11386	-793	-7152	8802	-6775	-147	-129	-124	-65	-64	-63	-108	37	-155	12	28	-79	-24	-62	78	-29	-6
0.824167	-3502	-2352	-7782	-20035	-7262	-12048	-1560	-8679	-86	-13255	-4396	-11310	8426	-13785	-4423	-7737	-1928	-921	-556	-18162	-1167	-7673	9034	-14190	-476	-7514	7893	-11358	-696	-7147	8812	-6769	-148	-129	-122	-69	-64	-62	-108	39	-148	18	30	-77	-24	-62	79	-31	-3
0.825000	-4040	-2226	-7657	-20097	-7619	-12000	-1477	-8535	25	-13130	-4317	-11053	8300	-13709	-4306	-7591	-3573	-837	-441	-18292	-1017	-7643	9073	-14136	214	-7532	7890	-11332	-780	-7128	8828	-6772	-147	-127	-122	-66	-63	-62	-110	37	-147	16	29	-75	-23	-59	81	-29	1
0.825833	-4809	-2098	-7531	-20155	-7848	-11934	-1427	-8395	99	-12998	-4243	-10791	7995	-13631	-4196	-7445	-111	-773	-353	-18407	-784	-7622	9104	-14085	88	-7548	7882	-11294	-513	-7117	8837	-6787	-148	-128	-121	-66	-62	-60	-109	37	-169	17	33	-78	-23	-49	81	-31	5
0.826667	-4947	-1980	-7401	-20206	-8105	-11868	-1367	-8279	-147	-12859	-4169	-10525	7289	-13541	-4086	-7311	-899	-673	-290	-18515	-706	-7602	9120	-14043	-893	-7565	7877	-11254	-353	-7078	8846	-6815	-143	-137	-121	-68	-65	-61	-111	38	-152	16	32	-75	-23	-64	80	-30	-4
0.827500	-4500	-1853	-7278	-20246	-8447	-11799	-1310	-8173	-606	-12713	-4101	-10262	5808	-13440	-3978	-7165	-1906	-584	-247	-18601	-720	-7591	9127	-14006	-80	-7586	7871	-11213	-964	-7061	8861	-6850	-145	-127	-119	-66	-62	-62	-107	39	-152	16	35	-76	-17	-60	81	-30	0
0.828333	-4103	-1726	-7155	-20278	-8737	-11735	-1275	-8082	-820	-12569	-4022	-10000	3980	-13331	-3874	-7024	4418	-496	-220	-18678	-365	-7588	9124	-13975	-2296	-7602	7869	-11175	777	-7034	8873	-6903	-150	-126	-121	-70	-61	-60	-102	39	-149	18	32	-77	-18	-59	81	-30	-4
0.829167	-4489	-1595	-7034	-20306	-9058	-11656	-1205	-8011	-1004	-12420	-3893	-9752	1913	-13205	-3798	-6882	-1268	-395	-212	-18751	-242	-7592	9113	-13952	-2690	-7625	7866	-11132	1094	-7004	8889	-6954	-147	-124	-121	-63	-63	-61	-110	40	-155	18	33	-75	-19	-58	82	-27	0
0.830000	-4638	-1462	-6922	-20327	-9391	-11578	-1160	-7954	-1315	-12271	-3846	-9506	-420	-13071	-3673	-6734	2358	-284	-213	-18804	-28	-7604	9097	-13929	-2299	-7644	7867	-11087	896	-6977	8907	-7014	-146	-126	-120	-65	-61	-56	-105	41	-147	18	37	-72	-17	-56	82	-29	0
0.830833	-4942	-1322	-6813	-20337	-9715	-11501	-1113	-7918	-1588	-12130	-3748	-9273	-2952	-12926	-3575	-6593	860	-163	-221	-18859	207	-7629	9072	-13916	-1910	-7666	7873	-11051	1378	-6957	8924	-7083	-147	-124	-119	-65	-65	-58	-105	40	-151	20	35	-85	-14	-56	87	-28	2
0.831667	-5363	-1180	-6713	-20347	-9891	-11423	-1063	-7895	-1731	-11991	-3632	-9057	-5465	-12776	-3481	-6449	92	-28	-233	-18908	390	-7655	9050	-13909	-1477	-7693	7880	-11016	1588	-6946	8940	-7154	-147	-125	-117	-65	-65	-56	-108	39	-149	19	34	-72	-24	-58	81	-29	-1
0.832500	-5073	-1031	-6626	-20350	-10089	-11346	-1013	-7901	-2125	-11858	-3515	-8845	-8364	-12618	-3398	-6299	1258	121	-245	-18957	477	-7693	9021	-13897	-1310	-7717	7889	-10980	1657	-6938	8962	-7224	-151	-128	-121	-65	-65	-58	-105	42	-151	28	33	-74	-22	-58	82	-28	0
0.833333	-4797	-875	-6545	-20359	-10232	-11268	-966	-7912	-2260	-11730	-3382	-8648	-10904	-12451	-3311	-6150	2482	290	-249	-19004	797	-7743	8996	-13891	-2801	-7752	7894	-10950	2982	-6940	8985	-7294	-150	-129	-126	-66	-66	-59	-109	41	-151	15	28	-76	-26	-59	82	-29	0
0.834167	-5983	-714	-6477	-20340	-10180	-11186	-909	-7934	-2010	-11604	-3231	-8458	-12855	-12284	-3227	-6000	-2317	473	-246	-19056	824	-7797	8974	-13883	-2011	-7777	7909	-10925	2716	-6953	9012	-7362	-150	-130	-120	-69	-65	-60	-108	40	-153	18	33	-60	-22	-57	82	-28	-1
0.835000	-6315	-544	-6391	-20332	-10021	-11103	-847	-7970	-1944	-11486	-3066	-8277	-14798	-12116	-3152	-5848	-977	671	-231	-19104	914	-7858	8956	-13873	-360	-7808	7922	-10900	1787	-6972	9042	-7418	-145	-135	-121	-67	-59	-58	-108	43	-154	15	38	-74	-22	-59	85	-28	-3
0.835833	-6549	-375	-6365	-20320	-9704	-11021	-770	-8014	-1647	-11374	-2889	-8102	-16315	-11952	-3083	-5684	-1684	884	-202	-19161	1092	-7936	8939	-13855	507	-7840	7935	-10886	1731	-7005	9072	-7469	-148	-127	-120	-65	-61	-58	-107	41	-151	19	35	-72	-21	-56	86	-30	-4
0.836667	-7094	-202	-6327	-20310	-9304	-10944	-690	-8065	-1215	-11270	-2700	-7934	-17418	-11792	-3019	-5539	-2821	1107	-162	-19225	1200	-7995	8924	-13839	1442	-7868	7945	-10879	1301	-7028	9109	-7510	-143	-127	-120	-65	-63	-60	-108	41	-147	18	34	-74	-16	-56	82	-28	-1
0.837500	-7174	-27	-6295	-20293	-8860	-10857	-591	-8114	-766	-11161	-2509	-7767	-18194	-11643	-2954	-5381	-1668	1344	-103	-19294	1332	-8069	8920	-13812	1804	-7903	7956	-10874	817	-7094	9137	-7543	-144	-127	-119	-66	-61	-59	-103	42	-149	6	35	-73	-25	-59	84	-28	0
0.838333	-7454	144	-6269	-20281	-8357	-10771	-480	-8171	-303	-11061	-2309	-7607	-18423	-11499	-2899	-5233	-3811	1585	-35	-19364	1325	-8140	8914	-13778	2487	-7940	7962	-10884	250	-7145	9167	-7557	-147	-128	-120	-66	-61	-60	-102	41	-151	21	35	-73	-23	-58	84	-29	-4
0.839167	-8311	312	-6247	-20267	-7599	-10687	-352	-8226	181	-10964	-2106	-7469	-18182	-11372	-2841	-5092	-1858	1829	42	-19440	1452	-8210	8910	-13757	2922	-7978	7964	-10882	-125	-7207	9195	-7584	-148	-127	-111	-65	-63	-60	-130	42	-149	19	32	-75	-23	-57	82	-29	0
0.840000	-8483	473	-6233	-20256	-6871	-10600	-213	-8280	464	-10864	-1903	-7290	-17646	-11253	-2783	-4952	-912	2067	128	-19525	1608	-8273	8905	-13702	1933	-8016	7965	-10897	-308	-7273	9218	-7596	-152	-130	-126	-70	-64	-57	-110	37	-154	16	28	-77	-23	-60	79	-33	-6
0.840833	-7855	629	-6213	-20242	-6130	-10510	-53	-8335	488	-10764	-1702	-7136	-17195	-11151	-2726	-4812	-3689	2309	223	-19605	1468	-8327	8907	-13684	2772	-8047	7962	-10912	-1583	-7333	9240	-7596	-150	-126	-122	-68	-62	-59	-108	36	-153	16	28	-77	-22	-58	84	-32	6
0.841667	-6928	780	-6192	-20223	-5390	-10412	142	-8377	492	-10661	-1506	-6981	-16750	-11059	-2664	-4700	3775	2540	329	-19685	1693	-8374	8906	-13642	904	-8084	7964	-10932	-557	-7400	9243	-7602	-153	-128	-121	-70	-64	-57	-107	40	-155	17	33	-78	-25	-57	81	-34	-3
0.842500	-6797	911	-6164	-20207	-4544	-10313	325	-8414	616	-10557	-1318	-6830	-15925	-10973	-2595	-4590	-527	2763	431	-19762	1767	-8403	8906	-13598	-320	-8113	7962	-10953	-16	-7462	9255	-7593	-151	-126	-119	-68	-64	-65	-109	37	-153	21	35	-75	-23	-56	84	-27	-1
0.843333	-6273	1039	-6104	-20184	-3604	-10207	536	-8450	605	-10454	-1144	-6684	-15044	-10910	-2523	-4493	2084	2972	541	-19831	1773	-8412	8903	-13550	-449	-8141	7962	-10980	-281	-7522	9255	-7589	-148	-122	-117	-64	-62	-56	-105	43	-151	22	36	-73	-22	-56	88	-25	0
0.844167	-5499	1152	-6097	-20162	-2662	-10101	758	-8478	472	-10351	-986	-6547	-14072	-10857	-2450	-4414	2711	3162	642	-19899	1780	-8417	8897	-13505	-899	-8163	7962	-11010	144	-7579	9241	-7588	-148	-122	-117	-66	-63	-56	-102	41	-151	22	39	-70	-25	-53	87	-24	0
0.845000	-4824	1253	-6058	-20135	-1715	-9991	990	-8504	330	-10250	-840	-6423	-12930	-10814	-2368	-4356	2092	3331	741	-19956	1756	-8402	8893	-13463	-1006	-8182	7962	-11041	328	-7625	9221	-7589	-146	-125	-117	-67	-62	-51	-103	42	-152	22	34	-74	-19	-52	86	-26	0
0.845833	-3890	1337	-6011	-20111	-752	-9869	1233	-8523	-50	-10145	-713	-6317	-12158	-10782	-2284	-4311	3745	3480	825	-20007	1756	-8371	8885	-13418	-1218	-8194	7966	-11075	516	-7666	9192	-7596	-148	-120	-119	-65	-64	-52	-105	44	-155	24	37	-72	-23	-52	87	-25	-5
0.846667	-2193	1416	-5965	-20078	223	-9754	1477	-8548	-452	-10049	-610	-6223	-11419	-10763	-2195	-4284	6445	3608	907	-20040	2082	-8326	8875	-13380	-3446	-8195	7978	-11108	2190	-7699	9149	-7603	-149	-115	-118	-64	-63	-56	-105	42	-159	21	37	-70	-23	-55	85	-26	-3
0.847500	-1885	1486	-5916	-20042	1317	-9621	1725	-8556	-570	-9950	-521	-6147	-10188	-10749	-2108	-4273	2379	3716	981	-20059	2037	-8265	8861	-13343	-3739	-8189	7991	-11144	2751	-7720	9103	-7616	-149	-125	-119	-63	-61	-61	-103	41	-153	21	38	-73	-22	-56	85	-29	-1
0.848333	-1478	1546	-5866	-20003	2359	-9490	1967	-8568	-937	-9859	-451	-6096	-9110	-10745	-2016	-4277	2614	3799	1040	-20079	1827	-8192	8848	-13309	-2109	-8173	8008	-11182	2037	-7732	9050	-7631	-149	-127	-118	-67	-66	-59	-108	40	-152	18	35	-74	-24	-58	82	-27	-1
0.849167	-721	1599	-5819	-19961	3381	-9350	2197	-8578	-1181	-9774	-400	-6049	-7978	-10748	-1922	-4296	2834	3868	1093	-20076	1686	-8116	8843	-13276	-1396	-8143	8029	-11219	2355	-7727	8997	-7646	-152	-125	-117	-65	-69	-56	-104	54	-156	21	36	-74	-25	-55	87	-25	-3
0.850000	-307	1652	-5770	-19910	4559	-9204	2423	-8577	-1291	-9686	-360	-6060	-6759	-10751	-1831	-4325	709	3913	1140	-20058	1455	-8026	8835	-13248	-616	-8101	8060	-11254	2381	-7710	8943	-7662	-148	-125	-120	-66	-64	-52	-101	44	-151	21	36	-73	-24	-51	88	-24	-3
0.850833	299	1703	-5722	-19853	5820	-9054	2634	-8582	-1521	-9610	-337	-6057	-5546	-10764	-1746	-4369	1653	3931	1182	-20027	1300	-7930	8825	-13222	-317	-8050	8091	-11288	2276	-7682	8883	-7685	-148	-121	-117	-64	-63	-51	-90	45	-150	20	22	-72	-23	-49	84	-24	0
0.851667	764	1746	-5685	-19790	6965	-8903	2824	-8582	-1664	-9537	-324	-6109	-4265	-10778	-1658	-4424	-854	3954	1215	-19986	1128	-7831	8823	-13200	585	-7982	8127	-11321	2085	-7641	8834	-7704	-149	-122	-118	-62	-60	-53	-102	43	-149	21	39	-66	-19	-52	85	-24	-4
0.852500	656	1795	-5639	-19728	8054	-8750	2992	-8584	-1700	-9490	-318	-6172	-2932	-10787	-1574	-4497	-844	3954	1247	-19932	1085	-7735	8814	-13186	2038	-7912	8160	-11354	1681	-7594	8784	-7735	-147	-125	-118	-64	-66	-56	-105	23	-152	19	36	-73	-21	-53	82	-25	-4
0.853333	775	1834	-5606	-19667	9150	-8604	3136	-8587	-1786	-9417	-335	-6257	-1612	-10822	-1498	-4586	667	3936	1274	-19866	1070	-7642	8813	-13177	1752	-7832	8191	-11393	1651	-7536	8736	-7763	-148	-126	-119	-64	-63	-59	-103	42	-152	18	34	-76	-25	-56	84	-27	-4
0.854167	1222	1875	-5570	-19598	10200	-8462	3255	-8579	-1887	-9363	-349	-6354	-635	-10843	-1418	-4682	-3992	3915	1305	-19791	693	-7553	8804	-13169	3009	-7743	8223	-11423	220	-7475	8704	-7793	-148	-124	-121	-64	-69	-57	-105	43	-152	19	34	-76	-23	-51	86	-27	-3
0.855000	2199	1916	-5536	-19528	11096	-8318	3347	-8583	-2059	-9316	-371	-6473	-31	-10859	-1341	-4798	1947	3881	1339	-19707	661	-7467	8797	-13183	2472	-7651	8246	-11459	564	-7394	8682	-7824	-147	-124	-122	-63	-63	-56	-103	43	-152	17	33	-68	-22	-55	82	-26	-3
0.855833	2351	1950	-5500	-19459	11982	-8189	3410	-8586	-1866	-9278	-398	-6605	955	-10884	-1268	-4931	-1420	3837	1382	-19611	559	-7382	8791	-13173	1319	-7557	8265	-11489	1278	-7314	8667	-7861	-166	-129	-122	-66	-53	-56	-101	42	-153	18	36	-74	-22	-53	84	-26	-4
0.856667	2591	1978	-5455	-19387	12824	-8072	3442	-8587	-1774	-9249	-428	-6748	1726	-10904	-1202	-5092	-1938	3799	1433	-19509	223	-7309	8777	-13166	2283	-7473	8272	-11520	150	-7232	8657	-7901	-152	-128	-124	-68	-65	-56	-110	39	-156	15	29	-77	-23	-58	79	-29	-4
0.857500	2814	2005	-5413	-19318	13666	-7966	3447	-8586	-1532	-9216	-463	-6898	2451	-10920	-1135	-5284	-134	3756	1492	-19398	-9	-7233	8768	-13204	2704	-7364	8278	-11549	-28	-7146	8659	-7942	-143	-127	-119	-68	-62	-55	-107	45	-153	21	34	-74	-23	-57	79	-27	-5
0.858333	2776	2033	-5355	-19245	14494	-7875	3425	-8585	-1304	-9193	-499	-7059	3297	-10937	-1072	-5505	-2126	3716	1565	-19271	-94	-7170	8751	-13227	3311	-7275	8272	-11580	-124	-7059	8670	-7986	-149	-127	-120	-66	-64	-60	-108	38	-154	20	33	-80	-25	-57	79	-26	-5
0.859167	2861	2051	-5294	-19178	15184	-7796	3374	-8584	-1237	-9176	-542	-7227	3929	-10949	-1015	-5768	-1133	3680	1645	-19168	-130	-7107	8740	-13256	3918	-7187	8256	-11613	-578	-6969	8684	-8034	-150	-128	-121	-67	-64	-53	-107	41	-154	19	33	-77	-26	-58	77	-30	-4
0.860000	3915	2063	-5227	-19107	15644	-7734	3293	-8583	-1283	-9162	-592	-7401	4245	-10956	-974	-6076	1618	3651	1733	-19048	84	-7048	8724	-13298	2634	-7107	8236	-11643	120	-6880	8700	-8078	-153	-130	-121	-69	-66	-56	-110	42	-156	19	29	-88	-25	-58	78	-28	-12
0.860833	3334	2080	-5149	-19040	16056	-7680	3193	-8582	-907	-9156	-645	-7577	5113	-10962	-917	-6433	-1055	3630	1836	-18926	146	-6985	8710	-13346	1876	-7036	8208	-11675	701	-6793	8715	-8128	-150	-132	-119	-69	-63	-57	-105	37	-155	18	32	-78	-22	-58	78	-28	-5
0.861667	2618	2089	-5063	-18977	16350	-7645	3066	-8582	-643	-9152	-710	-7758	5913	-10959	-885	-6846	-2271	3622	1948	-18811	231	-6928	8700	-13400	3462	-6984	8177	-11707	-403	-6707	8728	-8181	-150	-131	-124	-72	-65	-58	-107	40	-155	18	32	-98	-24	-60	78	-30	-8
0.862500	2612	2096	-4970	-18914	16581	-7621	2923	-8582	-391	-9152	-781	-7939	6664	-10948	-867	-7308	-245	3626	2075	-18692	611	-6865	8691	-13463	4145	-6908	8143	-11734	-659	-6619	8742	-8226	-153	-126	-119	-68	-62	-56	-105	41	-154	18	33	-75	-24	-57	80	-29	-4
0.863333	2157	2107	-4865	-18852	16607	-7602	2747	-8578	-25	-9149	-861	-8133	7399	-10928	-861	-7838	-2177	3640	2206	-18580	687	-6797	8689	-13526	4457	-6850	8114	-11765	-719	-6529	8745	-8275	-147	-128	-118	-66	-70	-53	-97	41	-148	23	35	-77	-21	-56	78	-28	-3
0.864167	1932	2114	-4772	-18794	16545	-7591	2560	-8575	237	-9155	-949	-8329	7855	-10894	-879	-8406	-803	3670	2346	-18474	736	-6732	8685	-13600	4351	-6803	8066	-11800	-931	-6445	8783	-8321	-147	-126	-119	-67	-61	-56	-109	37	-151	26	36	-75	-19	-57	79	-32	-1
0.865000	1420	2120	-4648	-18742	16484	-7585	2357	-8572	570	-9161	-1055	-8539	8250	-10865	-914	-9023	-1793	3708	2493	-18383	894	-6660	8690	-13672	4346	-6758	8048	-11838	-1069	-6363	8728	-8363	-149	-131	-122	-68	-62	-43	-107	39	-158	19	32	-80	-27	-62	77	-36	-1
0.865833	466	2125	-4547	-18701	16258	-7583	2142	-8569	1053	-9167	-1173	-8751	8705	-10774	-972	-9678	-2109	3758	2644	-18304	968	-6585	8700	-13745	5005	-6708	8011	-11877	-1474	-6274	8711	-8403	-130	-126	-120	-65	-62	-58	-102	40	-152	22	32	-75	-22	-57	79	-32	0
0.866667	-74	2134	-4413	-18657	15849	-7574	1918	-8562	1354	-9161	-1300	-8973	8894	-10677	-1052	-10363	1349	3821	2805	-18235	1221	-6505	8714	-13819	3799	-6658	7993	-11918	-1218	-6189	8687	-8434	-150	-127	-122	-65	-62	-56	-109	40	-153	19	33	-78	-21	-58	81	-33	-3
0.867500	-217	2139	-4292	-18628	15316	-7559	1689	-8554	1347	-9158	-1442	-9201	8882	-10546	-1160	-11062	-2514	3894	2969	-18184	1249	-6420	8731	-13888	3637	-6604	7972	-11949	-2011	-6099	8651	-8465	-139	-129	-126	-66	-63	-57	-110	42	-149	21	32	-76	-22	-59	80	-30	0
0.868333	173	2146	-4164	-18591	14751	-7545	1454	-8539	1172	-9146	-1599	-9440	8550	-10390	-1288	-11764	2053	3969	3138	-18151	1324	-6334	8753	-13946	3104	-6541	7953	-11998	-2107	-6011	8615	-8489	-148	-128	-120	-63	-63	-56	-103	42	-152	20	33	-79	-23	-59	80	-32	-1
0.869167	-50	2146	-4040	-18571	14280	-7523	1223	-8524	1315	-9121	-1758	-9686	8336	-10195	-1439	-12447	2751	4050	3307	-18134	1496	-6237	8777	-14003	680	-6466	7942	-12032	-773	-5919	8573	-8507	-149	-127	-121	-65	-63	-55	-102	43	-152	22	33	-74	-19	-57	81	-27	-3
0.870000	-484	2149	-3911	-18557	13637	-7489	989	-8510	1347	-9088	-1933	-9946	7965	-9966	-1612	-13095	212	4132	3474	-18140	1385	-6145	8794	-14038	1018	-6379	7928	-12096	-1312	-5826	8531	-8520	-146	-121	-121	-65	-61	-56	-116	42	-171	22	33	-75	-19	-55	84	-26	3
0.870833	-696	2156	-3788	-18551	12857	-7470	760	-8488	1281	-9039	-2110	-10203	7626	-9706	-1803	-13718	4112	4210	3642	-18160	1334	-6043	8817	-14069	707	-6283	7914	-12147	-1237	-5733	8483	-8535	-131	-133	-122	-61	-58	-55	-101	44	-147	23	35	-70	-16	-57	82	-27	3
0.871667	-828	2147	-3660	-18560	11976	-7399	537	-8464	1317	-8978	-2291	-10468	7245	-9416	-2003	-14261	1896	4283	3800	-18197	1244	-5939	8841	-14095	545	-6173	7901	-12199	-1100	-5636	8445	-8544	-142	-122	-120	-62	-60	-56	-103	46	-148	24	22	-70	-17	-55	84	-27	1
0.872500	-1120	2140	-3537	-18575	11101	-7341	330	-8440	1387	-8898	-2475	-10729	6893	-9105	-2218	-14740	2721	4345	3965	-18246	1117	-5832	8854	-14100	660	-6051	7886	-12253	-1393	-5545	8403	-8552	-148	-128	-121	-64	-59	-58	-103	44	-153	18	33	-75	-21	-58	82	-29	-1
0.873333	-388	2131	-3417	-18605	10091	-7278	116	-8415	1107	-8803	-2658	-10988	6236	-8767	-2440	-15133	5458	4399	4118	-18317	1085	-5722	8863	-14104	-468	-5922	7872	-12309	-1161	-5452	8363	-8562	-150	-127	-125	-68	-62	-62	-116	41	-152	16	30	-78	-24	-63	79	-31	-4
0.874167	-531	2120	-3298	-18639	9062	-7208	-77	-8388	1354	-8694	-2839	-11243	5844	-8416	-2652	-15413	4535	4444	4264	-18386	918	-5599	8874	-14088	-2016	-5776	7855	-12357	-543	-5358	8340	-8568	-149	-125	-118	-66	-64	-61	-105	40	-152	17	32	-77	-23	-60	81	-28	-1
0.875000	-1644	2112	-3180	-18681	8019	-7129	-255	-8352	1672	-8549	-3000	-11506	5307	-8062	-2858	-15593	2013	4476	4399	-18462	591	-5470	8885	-14068	-766	-5616	7849	-12415	-1729	-5265	8322	-8575	-151	-125	-118	-65	-61	-59	-115	42	-152	18	33	-75	-16	-59	80	-29	-3
0.875833	-2142	2116	-3067	-18729	7002	-7039	-423	-8319	1811	-8394	-3155	-11711	4597	-7711	-3052	-15653	4496	4494	4522	-18544	344	-5338	8889	-14041	-66	-5457	7839	-12468	-2312	-5176	8309	-8578	-128	-121	-116	-65	-60	-58	-107	39	-151	19	33	-74	-22	-59	84	-30	2
0.876667	-2503	2110	-2960	-18789	5903	-6954	-576	-8279	2118	-8222	-3294	-11931	3965	-7371	-3286	-15616	2671	4499	4629	-18650	-35	-5193	8890	-14011	237	-5292	7828	-12517	-2605	-5089	8308	-8586	-147	-126	-119	-68	-62	-63	-107	40	-153	19	34	-82	-23	-57	81	-31	0
0.877500	-2728	2119	-2852	-18855	4731	-6865	-717	-8242	2278	-8033	-3417	-12120	3334	-7055	-3384	-15467	3780	4489	4724	-18708	-311	-5046	8886	-13975	365	-5126	7819	-12560	-3308	-5001	8312	-8592	-148	-124	-118	-63	-62	-60	-108	41	-151	20	34	-72	-21	-56	81	-28	3
0.878333	-2933	2118	-2753	-18925	3560	-6767	-848	-8213	2330	-7829	-3522	-12302	2704	-6762	-3518	-15220	3537	4469	4798	-18783	-581	-4888	8886	-13942	346	-4957	7803	-12598	-3703	-4918	8322	-8604	-147	-126	-121	-66	-60	-60	-111	38	-151	24	30	-75	-21	-58	82	-27	-3
0.879167	-3705	2131	-2654	-19003	2515	-6672	-968	-8180	2589	-7608	-3611	-12463	2297	-6488	-3622	-14888	2207	4439	4860	-18858	-895	-4728	8881	-13914	1247	-4795	7795	-12633	-4403	-4828	8341	-8615	-150	-126	-120	-67	-64	-59	-104	41	-152	20	32	-76	-16	-57	84	-29	-6
0.880000	-4400	2146	-2560	-19085	1419	-6570	-1075	-8150	2851	-7380	-3682	-12617	1909	-6259	-3700	-14526	5857	4403	4902	-18928	-1082	-4562	8865	-13889	549	-4634	7784	-12661	-4519	-4741	8364	-8626	-153	-126	-118	-74	-61	-73	-108	39	-155	-5	28	-74	-21	-57	79	-32	-1
0.880833	-4413	2163	-2474	-19169	259	-6466	-1179	-8123	2887	-7139	-3725	-12750	1449	-6067	-3753	-14027	3092	4360	4927	-18994	-1404	-4398	8852	-13872	-210	-4478	7762	-12682	-5215	-4649	8394	-8643	-152	-128	-121	-68	-61	-58	-108	37	-155	15	27	-76	-18	-56	78	-31	-6
0.881667	-3853	2195	-2378	-19256	-858	-6355	-1269	-8102	2651	-6895	-3753	-12873	596	-5912	-3779	-13527	5136	4316	4942	-19060	-1629	-4237	8831	-13863	-134	-4333	7756	-12699	-5997	-4562	8417	-8661	-151	-130	-126	-72	-67	-63	-113	35	-158	6	27	-78	-25	-62	76	-33	-5
0.882500	-3521	2215	-2291	-19350	-1753	-6239	-1352	-8082	2619	-6648	-3763	-12987	-60	-5792	-3779	-12999	9195	4275	4935	-19118	-1710	-4074	8817	-13858	-2821	-4173	7742	-12697	-4476	-4462	8450	-8676	-150	-130	-120	-66	-66	-60	-111	39	-153	18	29	-74	-26	-59	78	-31	-4
0.883333	-3374	2261	-2197	-19437	-2762	-6106	-1422	-8061	2488	-6392	-3749	-13087	-673	-5695	-3748	-12464	5186	4240	4928	-19175	-1960	-3915	8794	-13856	-3147	-4054	7726	-12688	-4491	-4356	8493	-8687	-137	-145	-121	-69	-62	-58	-111	42	-150	19	32	-75	-19	-55	81	-28	0
0.884167	-2924	2262	-2106	-19530	-3919	-5965	-1489	-8048	2301	-6143	-3725	-13191	-1255	-5627	-3708	-11943	9956	4204	4909	-19237	-2102	-3761	8769	-13863	-3655	-3928	7722	-12676	-4200	-4252	8530	-8702	-147	-127	-124	-67	-63	-58	-104	42	-150	18	28	-73	-22	-55	82	-25	2
0.885000	-2433	2342	-2016	-19625	-4979	-5820	-1550	-8048	2070	-5895	-3681	-13288	-1810	-5579	-3655	-11446	8754	4177	4890	-19303	-2364	-3618	8747	-13877	-3745	-3812	7686	-12647	-3609	-4142	8571	-8711	-145	-129	-121	-69	-51	-60	-107	41	-148	17	32	-73	-17	-53	81	-27	-3
0.885833	-2066	2387	-1920	-19717	-5931	-5655	-1601	-8054	1834	-5655	-3627	-13384	-2416	-5542	-3593	-10987	10268	4158	4875	-19371	-2429	-3480	8722	-13893	-3564	-3701	7662	-12609	-3239	-4028	8625	-8714	-147	-127	-119	-65	-61	-56	-107	42	-153	16	32	-74	-19	-55	80	-26	-3
0.886667	-665	2428	-1830	-19820	-6914	-5479	-1658	-8068	1241	-5430	-3561	-13478	-3501	-5508	-3536	-10582	13222	4152	4861	-19449	-2425	-3356	8691	-13910	-4209	-3591	7642	-12568	-2521	-3915	8658	-8713	-147	-127	-121	-66	-61	-59	-129	40	-152	20	54	-74	-24	-53	81	-29	-1
0.887500	199	2479	-1734	-19914	-7744	-5281	-1701	-8091	920	-5207	-3485	-13571	-4058	-5471	-3480	-10222	14336	4156	4862	-19532	-2365	-3237	8665	-13922	-6025	-3490	7622	-12514	-603	-3799	8706	-8699	-149	-126	-119	-68	-62	-57	-107	40	-149	20	34	-74	-21	-56	82	-27	-3
0.888333	-294	2530	-1640	-20025	-8596	-5093	-1741	-8124	753	-4995	-3397	-13659	-4296	-5421	-3436	-9926	10313	4173	4878	-19623	-2570	-3123	8638	-13930	-4912	-3392	7600	-12452	-401	-3690	8753	-8678	-148	-128	-120	-70	-61	-58	-126	43	-149	22	33	-70	-23	-56	80	-30	0
0.889167	35	2578	-1545	-20131	-9505	-4885	-1777	-8169	465	-4795	-3306	-13737	-4802	-5345	-3408	-9684	11550	4198	4918	-19705	-2675	-3019	8617	-13929	-3415	-3293	7581	-12383	-591	-3574	8809	-8645	-148	-124	-121	-69	-64	-56	-108	42	-152	19	34	-74	-18	-45	82	-31	0
0.890000	278	2633	-1454	-20237	-10136	-4657	-1812	-8222	315	-4606	-3214	-13818	-5219	-5250	-3400	-9509	8361	4239	4968	-19824	-2661	-2914	8597	-13923	-2421	-3204	7560	-12309	-108	-3469	8864	-8607	-143	-125	-118	-67	-40	-58	-107	40	-151	32	29	-78	-23	-57	79	-33	-5
0.890833	389	2681	-1408	-20352	-10743	-4426	-1841	-8291	173	-4428	-3114	-13878	-5419	-5130	-3410	-9383	5881	4291	5051	-19935	-2752	-2811	8580	-13897	-1545	-3111	7551	-12219	113	-3366	8924	-8551	-141	-125	-124	-68	-62	-52	-105	44	-151	24	33	-75	-23	-55	84	-28	0
0.891667	751	2747	-1285	-20459	-11366	-4184	-1868	-8365	77	-4263	-3016	-13927	-5517	-4977	-3443	-9310	3439	4353	5161	-20044	-2903	-2708	8579	-13863	-989	-3024	7547	-12130	199	-3270	8983	-8488	-145	-121	-120	-61	-63	-53	-105	24	-149	20	34	-69	-19	-53	82	-28	1
0.892500	729	2810	-1205	-20572	-11940	-3939	-1892	-8453	200	-4109	-2921	-13967	-5269	-4802	-3509	-9281	-2195	4422	5299	-20159	-2959	-2606	8572	-13815	519	-2937	7551	-12036	-247	-3190	9043	-8421	-150	-126	-121	-66	-62	-58	-105	40	-153	18	32	-75	-26	-57	80	-32	-1
0.893333	260	2868	-1150	-20684	-12357	-3700	-1926	-8554	334	-3972	-2837	-13996	-4918	-4608	-3593	-9290	-3192	4504	5463	-20272	-2883	-2505	8571	-13766	1273	-2855	7552	-11937	-394	-3108	9103	-8346	-161	-127	-122	-68	-67	-57	-132	40	-152	19	36	-77	-24	-57	81	-29	-1
0.894167	533	2933	-1096	-20798	-12647	-3461	-1959	-8667	292	-3840	-2757	-13994	-4461	-4393	-3700	-9325	-8254	4591	5650	-20376	-2897	-2395	8583	-13701	1180	-2752	7567	-11834	-814	-3033	9164	-8265	-148	-124	-120	-66	-62	-55	-107	43	-150	19	34	-77	-21	-58	81	-30	0
0.895000	1379	3002	-1058	-20905	-13062	-3229	-1995	-8789	63	-3718	-2687	-13981	-4243	-4166	-3822	-9385	-12912	4685	5860	-20481	-2991	-2283	8594	-13624	2633	-2695	7589	-11730	-2088	-2966	9218	-8186	-147	-125	-120	-65	-62	-57	-104	41	-155	17	34	-75	-25	-55	81	-28	-1
0.895833	1903	3079	-1033	-21011	-13326	-3005	-2039	-8921	-31	-3609	-2636	-13956	-3949	-3937	-3966	-9463	-10399	4783	6084	-20573	-2717	-2167	8610	-13541	1033	-2621	7613	-11625	-946	-2907	9268	-8110	-148	-126	-119	-64	-61	-56	-105	42	-152	16	30	-76	-24	-55	84	-28	-4
0.896667	1914	3133	-1026	-21116	-13510	-2798	-2091	-9063	-103	-3505	-2600	-13908	-3541	-3711	-4122	-9569	-18963	4878	6323	-20659	-2608	-2053	8629	-13457	1250	-2550	7649	-11514	-1306	-2853	9310	-8043	-148	-129	-118	-65	-75	-55	-107	42	-153	18	37	-73	-22	-57	82	-27	-6
0.897500	2326	3202	-1025	-21213	-13572	-2604	-2152	-9215	-146	-3407	-2581	-13846	-3203	-3493	-4288	-9644	-17810	4986	6574	-20735	-2461	-1935	8649	-13372	1970	-2482	7690	-11400	-2158	-2771	9348	-7979	-147	-124	-118	-65	-62	-56	-107	38	-153	18	36	-75	-21	-57	81	-29	3
0.898333	2688	3271	-1041	-21306	-13579	-2426	-2223	-9374	-208	-3315	-2591	-13774	-2739	-3296	-4464	-9747	-20962	5092	6823	-20800	-2430	-1821	8669	-13294	2432	-2421	7732	-11307	-2423	-2757	9373	-7927	-148	-127	-122	-64	-63	-59	-108	63	-153	16	30	-79	-26	-61	78	-32	-6
0.899167	2888	3342	-1071	-21397	-13670	-2269	-2305	-9543	-370	-3227	-2624	-13690	-2090	-3117	-4643	-9848	-22684	5202	7069	-20855	-2444	-1706	8690	-13211	2762	-2363	7784	-11201	-2845	-2714	9398	-7880	-147	-126	-120	-68	-64	-62	-110	35	-153	18	33	-76	-25	-59	85	-28	-3
0.900000	3877	3417	-1106	-21471	-13788	-2120	-2393	-9714	-815	-3135	-2675	-13598	-1958	-2963	-4826	-9950	-21643	5313	7308	-20897	-2416	-1593	8710	-13138	2745	-2305	7835	-11099	-3179	-2676	9415	-7842	-150	-129	-127	-67	-64	-61	-102	41	-152	17	32	-80	-27	-60	79	-30	-5
0.900833	5085	3495	-1157	-21542	-13746	-1988	-2487	-9892	-1090	-3039	-2757	-13502	-1747	-2833	-5009	-10055	-20071	5427	7530	-20931	-2206	-1490	8726	-13072	730	-2253	7891	-11000	-2239	-2645	9420	-7815	-151	-129	-128	-72	-65	-56	-110	38	-154	15	30	-79	-24	-60	81	-30	-5
0.901667	4550	3580	-1193	-21602	-13608	-1869	-2590	-10074	-1015	-2944	-2866	-13400	-1152	-2736	-5195	-10164	-23565	5548	7738	-20942	-2232	-1389	8743	-13013	970	-2202	7947	-10900	-2805	-2610	9433	-7799	-148	-127	-121	-72	-61	-60	-110	24	-154	15	28	-81	-24	-63	80	-30	-1
0.902500	4592	3671	-1238	-21628	-13643	-1757	-2693	-10257	-1128	-2837	-2991	-13297	-741	-2663	-5380	-10278	-20749	5671	7924	-20973	-2139	-1301	8757	-12960	1830	-2148	8008	-10806	-3782	-2581	9438	-7786	-150	-126	-124	-67	-65	-59	-107	40	-151	18	30	-74	-21	-60	85	-31	-3
0.903333	5077	3764	-1280	-21697	-13651	-1659	-2799	-10448	-1289	-2726	-3144	-13187	-318	-2614	-5565	-10397	-19479	5803	8089	-20985	-2007	-1229	8758	-12921	1437	-2095	8066	-10709	-3665	-2556	9439	-7782	-147	-122	-131	-69	-60	-57	-108	36	-152	19	34	-75	-19	-57	81	-32	0
0.904167	5172	3863	-1314	-21730	-13646	-1551	-2901	-10632	-1471	-2606	-3320	-13109	27	-2582	-5752	-10530	-18883	5938	8220	-21001	-2047	-1164	8766	-12891	1001	-2042	8122	-10625	-3863	-2536	9444	-7781	-147	-126	-119	-67	-61	-58	-107	39	-149	19	33	-79	-22	-59	79	-41	0
0.905000	5290	3967	-1336	-21756	-13613	-1460	-3003	-10821	-1655	-2475	-3513	-13050	387	-2566	-5939	-10676	-15690	6078	8332	-21013	-2057	-1118	8756	-12859	-77	-1992	8174	-10540	-3812	-2519	9449	-7783	-147	-125	-119	-67	-57	-62	-107	41	-152	9	33	-75	-18	-59	79	-29	-1
0.905833	5073	4074	-1349	-21774	-13542	-1362	-3095	-11017	-1637	-2339	-3729	-12957	871	-2553	-6125	-10837	-15556	6226	8420	-21027	-1991	-1080	8744	-12840	-299	-1940	8223	-10465	-3818	-2510	9465	-7787	-148	-125	-120	-68	-62	-57	-105	39	-153	20	33	-78	-22	-56	79	-23	3
0.906667	4472	4190	-1348	-21782	-13469	-1265	-3181	-11211	-1537	-2195	-3951	-12900	1230	-2542	-6316	-11011	-11747	6382	8485	-21053	-1917	-1073	8719	-12823	-437	-1893	8267	-10399	-3719	-2504	9463	-7791	-148	-132	-124	-70	-65	-59	-111	36	-154	20	28	-78	-24	-62	77	-33	-6
0.907500	4371	4308	-1327	-21781	-13403	-1167	-3255	-11409	-1614	-2048	-4179	-12847	1510	-2532	-6507	-11196	-8762	6550	8542	-21076	-1994	-1073	8689	-12805	-2042	-1844	8307	-10338	-3455	-2499	9475	-7789	-149	-127	-122	-67	-62	-59	-110	38	-155	18	30	-78	-24	-61	78	-28	0
0.908333	4619	4430	-1285	-21775	-13505	-1057	-3332	-11598	-1872	-1889	-4414	-12816	1497	-2506	-6695	-11395	-9487	6726	8579	-21110	-2175	-1091	8654	-12784	-1558	-1798	8337	-10287	-4254	-2502	9489	-7790	-129	-128	-122	-70	-66	-60	-109	35	-153	19	32	-76	-23	-60	77	-32	-5
0.909167	5038	4555	-1223	-21757	-13562	-947	-3360	-11784	-2140	-1728	-4644	-12795	1342	-2459	-6879	-11603	-163	6910	8615	-21154	-2011	-1123	8611	-12761	-3386	-1757	8363	-10246	-2644	-2501	9507	-7785	-146	-129	-118	-68	-64	-58	-109	39	-152	11	32	-78	-19	-59	69	-29	-1
0.910000	4673	4676	-1148	-21728	-13479	-830	-3389	-11974	-2168	-1568	-4875	-12773	1486	-2398	-7061	-11822	-2347	7099	8652	-21206	-2063	-1167	8564	-12738	-4190	-1722	8378	-10221	-1616	-2507	9507	-7782	-144	-127	-126	-72	-59	-57	-102	41	-149	20	33	-80	-23	-60	80	-28	0
0.910833	4724	4797	-1055	-21698	-13378	-713	-3407	-12161	-2220	-1409	-5099	-12802	1418	-2304	-7242	-12049	2009	7292	8688	-21271	-2050	-1223	8513	-12706	-3743	-1694	8390	-10205	-1572	-2512	9535	-7783	-148	-127	-119	-68	-60	-58	-105	41	-148	21	30	-76	-22	-57	80	-29	0
0.911667	4608	4918	-945	-21652	-13361	-590	-3415	-12342	-2246	-1253	-5315	-12824	1286	-2186	-7419	-12277	4398	7488	8737	-21345	-1951	-1291	8457	-12671	-3707	-1678	8390	-10204	-773	-2522	9550	-7783	-146	-128	-118	-68	-61	-55	-105	40	-149	22	30	-65	-19	-56	80	-28	1
0.912500	4139	5030	-824	-21606	-13321	-469	-3410	-12520	-2291	-1100	-5520	-12861	1427	-2059	-7590	-12508	5259	7684	8799	-21424	-1780	-1394	8404	-12635	-3322	-1667	8384	-10222	-334	-2533	9561	-7791	-148	-132	-125	-64	-60	-57	-108	40	-150	15	32	-75	-10	-42	80	-29	0
0.913333	4029	5150	-692	-21549	-13308	-351	-3403	-12698	-2523	-959	-5706	-12919	1201	-1901	-7759	-12735	8034	7875	8886	-21512	-1674	-1451	8355	-12597	-2561	-1680	8377	-10249	-210	-2548	9552	-7802	-150	-118	-121	-70	-61	-59	-109	38	-153	13	26	-78	-19	-59	79	-30	0
0.914167	4382	5260	-555	-21485	-13354	-234	-3391	-12859	-2671	-814	-5897	-12986	991	-1726	-7920	-12952	12015	8063	8990	-21609	-1413	-1533	8311	-12549	-3693	-1692	8368	-10297	1366	-2573	9581	-7823	-149	-129	-120	-68	-64	-59	-108	39	-151	17	32	-77	-27	-60	76	-32	0
0.915000	3162	5372	-413	-21414	-13287	-125	-3401	-12997	-2290	-677	-6069	-13067	1273	-1531	-8070	-13162	9132	8235	9119	-21707	-1335	-1617	8276	-12504	-3381	-1722	8351	-10360	2097	-2597	9588	-7856	-152	-130	-128	-72	-66	-64	-132	35	-154	12	28	-79	-23	-64	75	-34	-3
0.915833	2194	5485	-268	-21338	-13101	-19	-3371	-13167	-1964	-550	-6230	-13165	1511	-1331	-8213	-13356	10027	8397	9273	-21804	-1400	-1694	8259	-12457	-1115	-1764	8338	-10424	1415	-2623	9598	-7892	-150	-129	-121	-70	-66	-59	-108	39	-153	20	26	-82	-25	-60	77	-34	-4
0.916667	1587	5589	-125	-21257	-12887	79	-3367	-13308	-1582	-421	-6373	-13263	1880	-1119	-8350	-13534	11349	8543	9455	-21904	-1238	-1765	8257	-12411	194	-1812	8327	-10522	1534	-2652	9605	-7942	-149	-129	-142	-70	-60	-59	-110	38	-153	17	27	-78	-22	-59	79	-29	-3
0.917500	683	5705	15	-21165	-12720	168	-3373	-13429	-1168	-300	-6516	-13372	2279	-910	-8479	-13692	9637	8671	9664	-22002	-1094	-1833	8265	-12371	1080	-1873	8318	-10627	1619	-2688	9613	-8005	-148	-127	-124	-68	-60	-57	-109	39	-152	16	27	-75	-21	-60	79	-32	2
0.918333	-221	5820	146	-21074	-12423	246	-3397	-13547	-927	-186	-6647	-13491	2727	-699	-8602	-13832	10536	8773	9894	-22097	-1099	-1884	8297	-12330	1107	-1940	8314	-10736	1657	-2734	9622	-8076	-151	-130	-122	-61	-65	-59	-109	40	-154	15	29	-76	-24	-60	77	-30	-5
0.919167	-1193	5944	271	-20983	-11980	313	-3431	-13664	-692	-74	-6777	-13620	3256	-508	-8720	-13944	7996	8855	10139	-22175	-1011	-1929	8343	-12301	1686	-2013	8313	-10860	1500	-2779	9634	-8162	-146	-126	-119	-67	-62	-58	-109	39	-151	15	27	-73	-21	-61	79	-42	0
0.920000	-2318	6067	382	-20903	-11532	366	-3483	-13769	-133	30	-6907	-13753	3777	-329	-8835	-14035	7500	8904	10395	-22274	-951	-1965	8406	-12279	3215	-2097	8318	-10992	1213	-2831	9648	-8262	-146	-143	-121	-68	-62	-56	-109	24	-151	12	29	-75	-23	-62	77	-28	-4
0.920833	-3161	6196	477	-20802	-11065	403	-3558	-13874	237	129	-7035	-13879	4202	-167	-8947	-14100	8502	8923	10667	-22353	-789	-1994	8483	-12258	1718	-2180	8336	-11124	1517	-2884	9666	-8361	-153	-127	-120	-69	-67	-60	-109	40	-154	16	28	-77	-23	-60	80	-33	-4
0.921667	-3666	6334	570	-20713	-10512	435	-3645	-13979	154	216	-7163	-14007	4351	-27	-9084	-14140	2740	8918	10944	-22414	-822	-2010	8572	-12262	1589	-2270	8354	-11261	575	-2938	9689	-8470	-149	-128	-120	-69	-64	-60	-108	30	-153	16	28	-78	-26	-60	76	-33	-4
0.922500	-3462	6481	652	-20631	-9980	449	-3751	-14084	1	304	-7287	-14134	4197	91	-9165	-14150	7537	8887	11214	-22484	-561	-2021	8673	-12268	827	-2355	8381	-11395	1240	-2995	9719	-8584	-150	-130	-124	-62	-61	-57	-108	39	-152	18	33	-76	-19	-62	79	-30	-4
0.923333	-3860	6641	709	-20544	-9322	443	-3873	-14188	155	390	-7415	-14251	4315	188	-9272	-14132	3457	8833	11484	-22553	-316	-2026	8776	-12284	-1224	-2441	8416	-11531	2445	-3065	9759	-8698	-147	-129	-120	-65	-64	-62	-105	38	-152	13	34	-76	-19	-60	80	-29	-1
0.924167	-4255	6798	762	-20477	-8668	452	-4007	-14296	124	457	-7546	-14363	4210	258	-9376	-14095	1238	8750	11739	-22603	-158	-2029	8889	-12307	-1181	-2523	8460	-11659	2190	-3107	9795	-8809	-147	-128	-119	-66	-62	-59	-105	41	-150	20	37	-75	-24	-61	81	-27	0
0.925000	-4613	6969	807	-20414	-8172	439	-4146	-14410	194	524	-7678	-14467	4035	314	-9478	-14027	1938	8649	11969	-22647	94	-2030	8995	-12344	-1548	-2601	8506	-11784	2644	-3156	9837	-8916	-151	-110	-121	-67	-63	-48	-108	40	-151	20	32	-75	-22	-59	82	-27	1
0.925833	-4789	7153	845	-20352	-7697	424	-4307	-14527	283	585	-7810	-14567	3979	350	-9580	-13939	-840	8531	12175	-22681	314	-2037	9075	-12384	-1822	-2680	8558	-11899	3128	-3207	9881	-9012	-150	-129	-119	-68	-61	-58	-103	40	-149	20	30	-69	-22	-61	84	-25	0
0.926667	-4828	7323	869	-20303	-7147	400	-4480	-14654	185	639	-7944	-14654	3621	373	-9672	-13829	-421	8398	12345	-22708	553	-2041	9212	-12433	-1893	-2751	8617	-12003	3303	-3251	9926	-9095	-149	-130	-120	-68	-65	-53	-104	44	-153	19	35	-74	-22	-58	82	-27	-1
0.927500	-3857	7511	900	-20260	-6608	371	-4639	-14777	-126	684	-8076	-14735	2933	389	-9770	-13700	1954	8261	12487	-22717	931	-2038	9310	-12491	-3651	-2819	8678	-12096	4238	-3293	9965	-9165	-148	-128	-117	-65	-62	-59	-107	42	-152	23	32	-74	-19	-59	82	-29	-1
0.928333	-4399	7699	921	-20221	-6018	342	-4814	-14902	139	730	-8208	-14786	2902	390	-9852	-13552	-1407	8115	12584	-22724	1109	-2070	9404	-12547	-4782	-2882	8745	-12179	5003	-3332	10000	-9197	-146	-130	-118	-67	-62	-59	-104	41	-150	21	35	-72	-19	-61	85	-28	0
0.929167	-5311	7887	947	-20193	-5444	311	-4979	-15030	213	775	-8334	-14878	2757	395	-9930	-13383	-3111	7972	12636	-22712	1124	-2097	9486	-12609	-3279	-2944	8814	-12252	4243	-3369	10030	-9245	-147	-127	-117	-64	-62	-56	-102	42	-152	22	34	-75	-19	-44	82	-28	-1
0.930000	-5433	8078	972	-20166	-4933	278	-5147	-15153	178	816	-8455	-14946	2370	397	-9994	-13222	-1137	7828	12642	-22682	1294	-2130	9563	-12670	-2537	-3000	8886	-12314	4166	-3405	10053	-9247	-146	-124	-117	-64	-58	-55	-104	44	-150	22	34	-73	-23	-57	82	-29	-1
0.930833	-5891	8268	997	-20148	-4490	254	-5311	-15273	218	857	-8571	-15011	1928	405	-10048	-13046	-3070	7690	12600	-22634	1388	-2177	9627	-12737	-1952	-3057	8958	-12364	4196	-3433	10063	-9229	-148	-126	-118	-65	-61	-58	-103	43	-150	21	36	-74	-19	-57	87	-25	1
0.931667	-6149	8451	1023	-20130	-3980	233	-5467	-15386	293	897	-8680	-15069	1521	421	-10089	-12865	-1798	7555	12509	-22560	1388	-2232	9685	-12802	-1549	-3115	9028	-12407	4002	-3475	10063	-9184	-147	-126	-118	-64	-63	-59	-103	41	-162	20	33	-78	-23	-61	84	-29	-1
0.932500	-6412	8628	1045	-20117	-3414	213	-5615	-15498	489	940	-8778	-15148	1293	441	-10119	-12681	-3251	7423	12362	-22462	1309	-2294	9735	-12870	-906	-3171	9092	-12437	3719	-3511	10047	-9111	-148	-126	-119	-66	-62	-56	-105	43	-151	10	32	-74	-21	-60	85	-51	-1
0.933333	-7341	8804	1073	-20098	-2769	200	-5758	-15598	910	983	-8866	-15223	1260	476	-10137	-12495	-4620	7304	12179	-22326	1264	-2366	9775	-12929	731	-3231	9150	-12460	3002	-3555	10019	-9010	-147	-127	-119	-66	-63	-59	-105	39	-154	19	30	-77	-24	-62	82	-29	-1
0.934167	-7990	8971	1096	-20082	-2197	196	-5885	-15684	1224	1036	-8938	-15299	1244	520	-10140	-12307	-2094	7182	11945	-22174	1386	-2444	9811	-12987	416	-3293	9222	-12475	2816	-3601	9984	-8884	-148	-127	-119	-67	-63	-56	-104	39	-153	19	35	-78	-40	-59	81	-31	-5
0.935000	-7985	9129	1117	-20072	-1715	194	-6005	-15765	1391	1085	-8998	-15379	1317	574	-10134	-12122	-6671	7067	11675	-21950	1345	-2530	9837	-13043	983	-3355	9279	-12483	1612	-3653	9939	-8731	-146	-126	-120	-69	-65	-55	-107	38	-153	19	34	-79	-22	-59	82	-29	-1
0.935833	-7264	9273	1134	-20047	-1198	207	-6103	-15834	1355	1152	-9043	-15461	1011	639	-10122	-11946	-2833	6952	11363	-21683	1346	-2618	9863	-13091	1349	-3425	9330	-12491	1325	-3712	9886	-8553	-149	-127	-118	-67	-60	-56	-100	41	-151	19	35	-66	-21	-59	82	-27	-1
0.936667	-6965	9404	1134	-20026	-630	219	-6193	-15894	1545	1205	-9073	-15544	1156	715	-10100	-11773	-2576	6834	11028	-21400	1419	-2717	9881	-13139	-355	-3497	9370	-12484	2509	-3774	9825	-8363	-150	-125	-118	-64	-55	-55	-102	40	-151	20	35	-73	-22	-53	84	-27	0
0.937500	-6797	9528	1128	-19995	-270	240	-6276	-15947	1645	1265	-9090	-15628	1417	797	-10076	-11604	-5474	6718	10667	-21059	1359	-2815	9893	-13187	190	-3578	9398	-12483	1651	-3844	9764	-8144	-147	-125	-119	-64	-62	-53	-105	40	-152	18	35	-75	-22	-55	86	-29	1
0.938333	-6379	9627	1110	-19970	254	265	-6339	-15975	1806	1328	-9090	-15706	1669	882	-10049	-11443	-1707	6598	10292	-20683	1470	-2919	9899	-13229	290	-3661	9423	-12478	1334	-3917	9698	-7917	-170	-126	-118	-64	-62	-52	-103	43	-149	21	36	-74	-19	-57	82	-26	0
0.939167	-5865	9716	1080	-19938	819	286	-6390	-16027	1885	1378	-9076	-15781	1994	967	-10019	-11287	-3083	6477	9913	-20269	1475	-3027	9901	-13272	649	-3754	9437	-12471	1465	-3997	9643	-7681	-150	-127	-118	-65	-62	-57	-105	38	-154	13	38	-74	-21	-58	81	-26	-1
0.940000	-5267	9784	1038	-19905	1213	311	-6429	-16053	1800	1428	-9046	-15847	2173	1054	-9993	-11138	-1442	6344	9536	-19828	1406	-3134	9896	-13311	1021	-3855	9439	-12469	1274	-4075	9584	-7445	-150	-141	-124	-69	-70	-58	-107	39	-160	20	34	-77	-26	-58	77	-33	-8
0.940833	-3460	9828	981	-19873	1572	335	-6446	-16073	1439	1470	-9001	-15897	1828	1145	-9962	-10993	2626	6217	9174	-19355	1623	-3245	9889	-13348	173	-3957	9438	-12466	1854	-4150	9543	-7206	-152	-126	-121	-68	-67	-60	-109	39	-155	17	34	-75	-24	-55	82	-30	-5
0.941667	-2660	9856	913	-19832	2049	362	-6448	-16075	1635	1506	-8928	-15929	1910	1231	-9927	-10849	3339	6092	8840	-18864	1715	-3352	9880	-13389	-1198	-4066	9430	-12462	2964	-4226	9512	-6973	-153	-127	-121	-78	-65	-57	-99	28	-155	17	33	-77	-26	-57	80	-30	-1
0.942500	-2660	9868	833	-19796	2369	387	-6430	-16068	1802	1534	-8864	-15938	2032	1312	-9893	-10711	2355	5967	8535	-18357	1500	-3461	9869	-13432	108	-4177	9422	-12454	2252	-4286	9494	-6747	-151	-126	-121	-68	-63	-57	-103	41	-158	20	36	-79	-23	-53	82	-36	-3
0.943333	-1695	9860	721	-19752	2660	401	-6402	-16045	1669	1552	-8780	-15922	1951	1389	-9856	-10576	6850	5872	8277	-17850	1707	-3571	9853	-13472	800	-4294	9406	-12446	2221	-4344	9506	-6534	-147	-125	-118	-65	-59	-56	-104	43	-152	20	33	-73	-19	-55	86	-27	-1
0.944167	-717	9832	656	-19710	2920	405	-6359	-16013	1484	1556	-8682	-15885	1835	1457	-9821	-10430	6734	5775	8065	-17351	1855	-3683	9836	-13513	1037	-4419	9388	-12442	2586	-4394	9501	-6344	-149	-128	-116	-63	-62	-57	-102	42	-154	17	37	-72	-23	-55	82	-28	0
0.945000	153	9784	556	-19670	3077	402	-6305	-15970	1248	1554	-8577	-15823	1635	1514	-9781	-10318	9313	5702	7907	-16869	1734	-3805	9812	-13563	1218	-4542	9368	-12432	2608	-4435	9527	-6174	-147	-126	-119	-66	-67	-58	-104	38	-150	20	37	-73	-24	-53	81	-28	-1
0.945833	882	9721	459	-19629	3244	390	-6239	-15907	990	1525	-8466	-15731	1444	1559	-9738	-10193	10669	5649	7808	-16401	1704	-3923	9799	-13611	1046	-4672	9348	-12420	2776	-4464	9572	-6024	-149	-126	-117	-64	-61	-59	-103	42	-153	19	36	-72	-17	-58	78	-31	-1
0.946667	1191	9645	359	-19592	3221	362	-6161	-15827	905	1491	-8351	-15617	1317	1594	-9693	-10067	10084	5628	7767	-15958	1747	-4048	9769	-13665	1687	-4801	9322	-12402	2673	-4483	9631	-5901	-145	-127	-118	-64	-63	-62	-104	41	-150	19	33	-72	-25	-57	82	-29	-1
0.947500	1339	9554	259	-19547	3061	323	-6077	-15732	834	1439	-8241	-15478	1086	1610	-9645	-9948	13976	5635	7792	-15547	1740	-4177	9750	-13722	1098	-4936	9300	-12380	3054	-4496	9704	-5808	-148	-127	-119	-70	-62	-60	-107	37	-151	17	29	-79	-23	-60	79	-30	0
0.948333	1877	9455	166	-19508	3125	269	-5992	-15625	581	1372	-8121	-15320	834	1613	-9594	-9830	11344	5674	7874	-15174	1596	-4312	9723	-13785	460	-5070	9272	-12351	2576	-4503	9789	-5733	-145	-130	-126	-73	-63	-62	-110	34	-152	16	28	-76	-24	-60	76	-34	-7
0.949167	3135	9348	84	-19467	2988	206	-5904	-15499	122	1294	-8019	-15140	222	1602	-9537	-9710	12582	5756	8021	-14830	1609	-4445	9703	-13848	611	-5206	9245	-12303	2058	-4501	9886	-5687	-150	-131	-122	-66	-65	-57	-107	38	-155	12	32	-74	-17	-58	81	-29	-4
0.950000	3935	9240	8	-19419	3062	129	-5813	-15351	-114	1205	-7912	-14942	-128	1578	-9475	-9598	15269	5878	8225	-14517	1714	-4587	9681	-13912	-1738	-5335	9220	-12250	3571	-4480	9989	-5666	-154	-126	-73	-67	-62	-59	-108	37	-153	18	30	-73	-23	-58	79	-33	-1
0.950833	4140	9133	-57	-19372	3041	44	-5723	-15192	-395	1109	-7815	-14738	-452	1536	-9409	-9486	9053	6035	8474	-14244	1679	-4709	9658	-13986	-1718	-5465	9189	-12185	3047	-4500	10095	-5659	-148	-127	-120	-66	-59	-60	-109	36	-153	18	33	-72	-21	-58	78	-31	1
0.951667	4565	9023	-116	-19322	2773	-55	-5638	-15022	-678	1003	-7741	-14524	-867	1480	-9342	-9375	11217	6227	8773	-14002	1715	-4873	9638	-14049	-1717	-5586	9156	-12110	2797	-4505	10205	-5666	-144	-129	-120	-88	-62	-60	-95	39	-150	19	33	-73	-23	-59	77	-30	1
0.952500	4844	8914	-172	-19270	2493	-163	-5560	-14839	-852	886	-7646	-14301	-1150	1412	-9267	-9271	7183	6455	9106	-13788	1632	-5021	9620	-14117	-1428	-5701	9121	-12023	2777	-4512	10313	-5689	-143	-126	-120	-70	-65	-58	-108	37	-150	29	30	-90	-23	-59	79	-30	5
0.953333	4727	8806	-224	-19215	2329	-285	-5496	-14649	-942	765	-7586	-14094	-1381	1327	-9201	-9173	5430	6710	9464	-13614	1604	-5163	9600	-14188	-799	-5818	9069	-11937	2246	-4533	10410	-5722	-147	-129	-122	-69	-62	-60	-109	40	-153	15	28	-79	-22	-60	78	-30	-6
0.954167	5513	8706	-280	-19152	2008	-410	-5433	-14449	-1342	644	-7530	-13874	-2127	1233	-9123	-9077	5927	6988	9842	-13457	1663	-5301	9582	-14255	-716	-5915	9038	-11821	1869	-4563	10511	-5753	-148	-131	-124	-68	-60	-61	-109	36	-151	40	30	-77	-24	-45	79	-31	-3
0.955000	5774	8616	-326	-19089	1844	-542	-5380	-14244	-1320	521	-7485	-13664	-2368	1137	-9044	-8987	4846	7292	10236	-13321	1708	-5437	9563	-14321	-2384	-6008	8998	-11704	2387	-4609	10597	-5780	-148	-127	-105	-64	-60	-60	-108	37	-153	15	29	-76	-23	-61	79	-31	0
0.955833	4709	8525	-382	-19018	1746	-672	-5340	-14033	-1148	400	-7449	-13461	-2363	1036	-8963	-8906	-535	7604	10633	-13203	1436	-5559	9541	-14379	-1213	-6080	8958	-11584	1084	-4661	10671	-5808	-151	-129	-121	-69	-62	-63	-108	40	-151	11	29	-77	-26	-63	78	-14	-3
0.956667	4532	8442	-439	-18943	1653	-808	-5303	-13823	-1145	283	-7420	-13267	-2511	929	-8879	-8824	895	7926	11029	-13124	1417	-5680	9531	-14439	147	-6147	8918	-11461	-382	-4729	10728	-5820	-148	-132	-117	-55	-64	-63	-113	38	-151	16	29	-80	-26	-62	76	-34	-5
0.957500	4363	8360	-506	-18867	1607	-937	-5278	-13605	-1116	168	-7404	-13079	-2503	826	-8795	-8751	-1336	8248	11413	-13031	1388	-5780	9520	-14479	609	-6192	8886	-11330	-1083	-4806	10781	-5818	-149	-130	-120	-69	-63	-58	-109	40	-156	17	25	-81	-26	-63	80	-32	0
0.958333	4065	8284	-573	-18781	1468	-1057	-5261	-13395	-1056	62	-7388	-12897	-2547	728	-8708	-8685	-2289	8558	11781	-13015	1192	-5873	9508	-14535	957	-6229	8859	-11210	-2103	-4898	10810	-5801	-153	-130	-121	-72	-64	-57	-108	39	-151	16	28	-79	-19	-60	79	-30	-1
0.959167	3930	8209	-652	-18700	1369	-1176	-5235	-13171	-916	-46	-7381	-12727	-2527	631	-8620	-8626	-2374	8862	12125	-12999	1129	-5954	9501	-14577	637	-6256	8838	-11074	-3096	-5003	10829	-5770	-148	-131	-121	-68	-61	-60	-104	39	-154	11	27	-79	-22	-59	85	-32	-1
0.960000	3479	8135	-740	-18622	1383	-1309	-5222	-12957	-698	-145	-7369	-12563	-2420	534	-8534	-8578	-5196	9111	12438	-13015	950	-6025	9490	-14616	1072	-6266	8811	-10953	-4268	-5119	10828	-5727	-150	-134	-122	-70	-65	-58	-107	40	-154	13	29	-79	-24	-61	81	-33	-6
0.960833	2898	8061	-825	-18536	1384	-1393	-5211	-12742	-332	-245	-7360	-12406	-2248	445	-8450	-8539	-3019	9342	12736	-13069	767	-6087	9477	-14652	894	-6267	8824	-10838	-4990	-5238	10814	-5662	-150	-130	-120	-68	-65	-58	-109	37	-153	16	27	-79	-16	-56	79	-31	-4
0.961667	3198	7984	-913	-18458	1260	-1485	-5199	-12532	-233	-339	-7350	-12253	-1807	360	-8366	-8509	-5014	9533	12974	-13155	484	-6136	9480	-14682	-349	-6264	8828	-10729	-5806	-5367	10781	-5584	-134	-129	-122	-69	-63	-43	-109	40	-152	16	27	-78	-21	-62	78	-31	-3
0.962500	4101	7907	-999	-18386	1119	-1568	-5188	-12320	-557	-431	-7338	-12104	-1773	290	-8289	-8490	-6877	9675	13185	-13289	121	-6175	9486	-14706	-258	-6256	8846	-10625	-7256	-5498	10738	-5490	-149	-126	-118	-70	-60	-63	-108	38	-151	17	32	-77	-21	-57	84	-28	0
0.963333	4812	7829	-1072	-18312	983	-1638	-5169	-12113	-748	-523	-7321	-11961	-1787	206	-8213	-8480	-1403	9764	13360	-13465	196	-6211	9482	-14726	-3239	-6245	8868	-10535	-6325	-5630	10687	-5389	-147	-126	-117	-64	-64	-56	-102	45	-147	21	33	-76	-25	-53	85	-27	0
0.964167	4996	7740	-1137	-18256	906	-1701	-5156	-11914	-817	-619	-7302	-11822	-1571	132	-8150	-8479	-7707	9790	13489	-13689	-18	-6243	9482	-14750	-4150	-6242	8900	-10449	-6317	-5770	10618	-5282	-145	-126	-121	-67	-62	-57	-103	46	-153	19	33	-74	-18	-55	86	-26	0
0.965000	5417	7651	-1184	-18205	908	-1758	-5140	-11717	-996	-721	-7290	-11684	-1463	56	-8096	-8498	-4608	9750	13578	-13952	-275	-6278	9482	-14773	-4355	-6247	8933	-10377	-6416	-5918	10536	-5182	-149	-131	-120	-63	-62	-60	-107	41	-154	16	27	-77	-23	-56	81	-31	-4
0.965833	5766	7550	-1203	-18163	822	-1809	-5123	-11524	-1228	-821	-7263	-11545	-1285	-15	-8051	-8524	-6403	9646	13614	-14258	-506	-6313	9497	-14793	-4728	-6250	8981	-10312	-5842	-6047	10460	-5077	-148	-130	-121	-67	-61	-58	-107	39	-160	19	29	-73	-17	-55	82	-28	-1
0.966667	5990	7454	-1170	-18125	897	-1853	-5087	-11342	-1241	-923	-7238	-11411	-919	-85	-8015	-8554	-7294	9478	13642	-14596	-703	-6361	9485	-14816	-4829	-6276	9030	-10256	-5360	-6185	10377	-4975	-148	-124	-120	-66	-61	-61	-109	40	-150	21	32	-74	-21	-58	84	-27	0
0.967500	6703	7350	-1146	-18098	853	-1891	-5078	-11159	-1583	-1027	-7213	-11278	-1016	-161	-7992	-8606	-6185	9234	13612	-14963	-876	-6414	9491	-14829	-4841	-6311	9075	-10206	-4892	-6326	10288	-4885	-147	-128	-120	-69	-64	-60	-107	39	-152	12	30	-75	-23	-58	79	-29	1
0.968333	7500	7238	-1062	-18080	792	-1961	-5059	-10988	-1773	-1136	-7192	-11148	-850	-232	-7978	-8635	-4626	8933	13548	-15341	-912	-6482	9497	-14844	-6462	-6339	9123	-10162	-3126	-6457	10211	-4801	-147	-129	-119	-67	-61	-63	-108	40	-153	18	29	-76	-18	-57	81	-29	-3
0.969167	6806	7125	-935	-18067	838	-1984	-5035	-10825	-1569	-1242	-7169	-11015	-311	-326	-7975	-8681	-9130	8568	13454	-15723	-1170	-6556	9502	-14860	-5487	-6420	9166	-10124	-2578	-6595	10134	-4726	-144	-130	-119	-60	-59	-58	-107	88	-154	21	32	-75	-23	-56	84	-25	-1
0.970000	6437	7002	-767	-18067	745	-2036	-5020	-10675	-1559	-1349	-7149	-10885	53	-383	-7985	-8736	-7690	8145	13325	-16100	-1542	-6653	9506	-14875	-3261	-6507	9207	-10089	-2788	-6726	10061	-4666	-149	-126	-119	-68	-62	-57	-105	38	-151	20	33	-73	-21	-55	82	-27	2
0.970833	6018	6878	-553	-18053	714	-2091	-5005	-10524	-1429	-1452	-7139	-10760	456	-458	-8006	-8784	-7902	7673	13175	-16448	-1928	-6764	9507	-14891	-2037	-6597	9240	-10058	-2004	-6861	9998	-4621	-146	-124	-118	-64	-62	-59	-105	42	-150	20	34	-76	-22	-58	85	-19	2
0.971667	5174	6744	-291	-18046	734	-2153	-4993	-10409	-1451	-1552	-7128	-10587	804	-534	-8033	-8840	-9006	7155	13001	-16756	-2170	-6893	9513	-14903	-789	-6708	9270	-10028	-1220	-6991	9942	-4588	-145	-129	-115	-63	-58	-56	-104	44	-149	18	34	-75	-18	-56	82	-28	-1
0.972500	4456	6600	9	-18045	790	-2226	-4988	-10270	-1514	-1645	-7134	-10521	1193	-612	-8061	-8892	-7680	6603	12805	-17010	-2326	-7036	9512	-14919	245	-6832	9286	-10003	-628	-7120	9893	-4564	-147	-124	-119	-66	-61	-57	-104	18	-153	21	32	-75	-21	-56	82	-28	-4
0.973333	3396	6444	349	-18034	1023	-2309	-4990	-10156	-1295	-1735	-7146	-10412	1746	-692	-8119	-8949	-9728	6026	12596	-17197	-2511	-7207	9509	-14929	1992	-6971	9293	-9977	-483	-7252	9853	-4553	-149	-128	-120	-70	-64	-61	-109	36	-152	16	30	-82	-23	-58	76	-35	0
0.974167	1714	6277	722	-18024	1107	-2399	-4994	-10054	-1077	-1820	-7170	-10313	2338	-773	-8168	-9001	-7838	5436	12384	-17300	-2493	-7355	9510	-14937	3636	-7117	9294	-9950	-181	-7369	9829	-4542	-149	-126	-121	-67	-62	-60	-109	38	-187	16	28	-78	-22	-59	80	-31	-1
0.975000	473	6099	1122	-17998	1063	-2484	-4998	-9957	-1065	-1889	-7195	-10222	2835	-839	-8215	-9053	-6763	4847	12167	-17307	-2618	-7521	9511	-14944	3703	-7274	9284	-9920	275	-7482	9807	-4535	-147	-129	-121	-67	-63	-58	-108	40	-155	16	29	-79	-23	-56	81	-28	-5
0.975833	-193	5901	1549	-17964	1006	-2580	-5006	-9867	-1264	-1956	-7226	-10140	2996	-909	-8264	-9106	-9624	4266	11947	-17217	-2769	-7691	9513	-14947	5423	-7422	9271	-9890	-458	-7587	9803	-4529	-150	-126	-121	-68	-49	-57	-107	40	-153	18	30	-95	-24	-58	81	-31	0
0.976667	-525	5694	1989	-17919	965	-2678	-5013	-9790	-1461	-2011	-7280	-10071	3024	-980	-8314	-9167	-2009	3709	11745	-17018	-2391	-7855	9514	-14951	4530	-7579	9249	-9861	924	-7679	9791	-4525	-149	-126	-119	-66	-59	-58	-110	41	-150	16	30	-76	-21	-58	80	-28	-1
0.977500	-1565	5464	2435	-17864	936	-2779	-5019	-9722	-1308	-2058	-7331	-10018	3136	-1055	-8353	-9232	-5992	3172	11546	-16728	-2270	-8019	9513	-14949	4163	-7729	9220	-9828	2151	-7764	9789	-4507	-149	-128	-120	-77	-61	-59	-108	41	-145	12	29	-76	-19	-56	82	-31	-3
0.978333	-2327	5215	2878	-17799	805	-2874	-5025	-9659	-1275	-2107	-7384	-9977	3058	-1129	-8405	-9301	-3366	2682	11363	-16341	-2066	-8171	9513	-14947	4700	-7870	9182	-9798	2465	-7832	9787	-4487	-147	-126	-120	-66	-66	-56	-108	43	-150	18	30	-75	-26	-56	84	-28	-1
0.979167	-3007	4955	3311	-17720	744	-2972	-5008	-9604	-1400	-2150	-7445	-9971	2838	-1205	-8440	-9382	-2053	2241	11197	-15874	-1689	-8299	9517	-14944	4839	-8007	9142	-9769	3461	-7884	9783	-4453	-149	-124	-113	-65	-62	-58	-94	42	-150	17	28	-77	-23	-58	79	-31	-1
0.980000	-3677	4674	3720	-17630	653	-3062	-5014	-9553	-1506	-2191	-7505	-9939	2525	-1285	-8467	-9475	-2269	1848	11048	-15342	-1321	-8416	9536	-14941	5187	-8129	9097	-9740	4345	-7920	9778	-4432	-147	-129	-122	-68	-63	-60	-110	42	-146	15	32	-77	-22	-56	91	-31	-3
0.980833	-3928	4384	4097	-17537	452	-3148	-4994	-9512	-1877	-2234	-7554	-9936	1814	-1379	-8484	-9585	-285	1510	10924	-14757	-944	-8512	9530	-14937	5567	-8239	9049	-9712	4904	-7939	9768	-4396	-149	-129	-119	-69	-62	-61	-109	42	-128	13	2	-80	-23	-57	79	-32	-4
0.981667	-3412	4081	4439	-17422	313	-3233	-4967	-9486	-2141	-2281	-7613	-9944	1295	-1465	-8496	-9707	3368	1230	10815	-14139	-253	-8585	9538	-14917	3669	-8323	8996	-9684	6709	-7934	9750	-4361	-152	-131	-127	-73	-68	-62	-113	35	-155	12	26	-80	-27	-61	78	-33	-9
0.982500	-4200	3772	4736	-17310	239	-3311	-4924	-9444	-1879	-2333	-7656	-9955	1388	-1564	-8487	-9843	280	1022	10737	-13512	261	-8627	9560	-14925	2965	-8386	8943	-9656	7806	-7915	9727	-4317	-129	-128	-120	-67	-64	-59	-107	40	-151	12	32	-77	-19	-58	80	-30	-1
0.983333	-4690	3471	4989	-17183	53	-3376	-4865	-9410	-1683	-2378	-7681	-9973	1127	-1669	-8469	-10008	1400	869	10674	-12907	704	-8650	9585	-14917	3847	-8424	8894	-9634	7850	-7872	9698	-4281	-149	-127	-119	-67	-64	-59	-105	30	-150	19	36	-75	-23	-59	84	-30	-4
0.984167	-4502	3169	5177	-17050	-46	-3449	-4794	-9388	-1426	-2441	-7697	-9997	824	-1784	-8434	-10160	2803	770	10623	-12329	1333	-8643	9612	-14915	3623	-8440	8843	-9617	8716	-7818	9658	-4248	-149	-126	-119	-66	-62	-59	-109	40	-152	18	32	-75	-22	-61	80	-31	-1
0.985000	-4368	2877	5316	-16923	-260	-3507	-4706	-9367	-1332	-2514	-7696	-10020	547	-1909	-8392	-10341	1380	722	10581	-11825	1898	-8618	9639	-14904	3517	-8435	8787	-9607	9328	-7749	9613	-4226	-148	-128	-122	-68	-61	-58	-104	40	-150	18	24	-75	-21	-59	79	-30	0
0.985833	-4122	2601	5385	-16786	-480	-3580	-4593	-9356	-1358	-2595	-7676	-10046	223	-2038	-8331	-10535	3180	726	10542	-11371	2395	-8574	9673	-14899	2945	-8405	8741	-9600	9646	-7665	9561	-4212	-150	-126	-121	-67	-62	-59	-104	41	-152	18	36	-74	-22	-58	82	-28	-1
0.986667	-3969	2338	5395	-16652	-457	-3646	-4494	-9351	-1229	-2683	-7642	-10070	3	-2176	-8265	-10735	1315	764	10493	-10962	2731	-8512	9707	-14920	2514	-8355	8692	-9600	9734	-7572	9501	-4216	-150	-127	-118	-65	-63	-58	-105	39	-151	18	34	-75	-22	-53	81	-31	-1
0.987500	-4128	2097	5340	-16517	-463	-3729	-4371	-9353	-988	-2784	-7583	-10093	-48	-2320	-8189	-10944	1713	832	10432	-10748	3117	-8436	9742	-14892	2789	-8286	8652	-9606	9619	-7473	9436	-4238	-160	-128	-120	-67	-61	-58	-104	38	-154	20	30	-76	-22	-59	81	-32	-3
0.988333	-3805	1886	5231	-16389	-542	-3812	-4236	-9360	-908	-2894	-7508	-10114	-77	-2467	-8103	-11151	3793	931	10349	-10581	3354	-8352	9784	-14883	1156	-8199	8610	-9618	9893	-7367	9370	-4277	-149	-125	-124	-68	-63	-55	-107	40	-155	15	25	-75	-23	-56	80	-34	0
0.989167	-2834	1699	5063	-16275	-584	-3904	-4097	-9359	-974	-3015	-7411	-10131	-228	-2617	-8013	-11359	-924	1033	10234	-10527	3189	-8264	9801	-14876	1041	-8101	8582	-9639	8927	-7265	9305	-4339	-150	-121	-120	-66	-63	-57	-102	39	-152	18	33	-76	-22	-55	82	-31	-5
0.990000	-1546	1542	4847	-16135	-548	-4014	-3951	-9400	-1150	-3150	-7291	-10152	-557	-2770	-7913	-11561	5171	1153	10080	-10566	3274	-8175	9822	-14871	-460	-7996	8553	-9667	9102	-7166	9239	-4420	-151	-128	-120	-65	-65	-59	-109	35	-158	16	33	-76	-26	-58	77	-33	3
0.990833	-1194	1417	4587	-16022	-404	-4120	-3803	-9431	-1024	-3299	-7154	-10172	-611	-2921	-7823	-11751	2383	1276	9880	-10696	3374	-8086	9837	-14855	-2719	-7880	8534	-9702	9661	-7072	9178	-4513	-144	-124	-117	-65	-63	-60	-116	40	-153	20	35	-72	-24	-56	81	-30	0
0.991667	-566	1327	4288	-15907	-274	-4275	-3650	-9466	-1045	-3440	-7007	-10188	-852	-3067	-7718	-11926	1744	1398	9626	-10914	3328	-8003	9842	-14841	-3078	-7780	8521	-9742	8852	-6975	9126	-4629	-144	-126	-118	-68	-65	-59	-103	42	-149	20	35	-74	-19	-55	87	-27	0
0.992500	118	1261	3956	-15803	-120	-4424	-3494	-9515	-948	-3609	-6848	-10218	-1100	-3212	-7620	-12085	3287	1510	9316	-11196	3271	-7926	9841	-14825	-3693	-7659	8513	-9795	8597	-6921	9078	-4765	-148	-108	-121	-78	-61	-58	-107	40	-151	18	32	-75	-24	-57	85	-30	0
0.993333	637	1218	3598	-15712	104	-4595	-3349	-9572	-692	-3776	-6681	-10252	-1261	-3362	-7533	-12224	1200	1613	8941	-11539	3106	-7865	9824	-14808	-3862	-7565	8503	-9849	8121	-6849	9048	-4916	-147	-128	-126	-68	-64	-57	-108	41	-156	20	33	-73	-22	-59	80	-30	-3
0.994167	1244	1207	3222	-15645	325	-4784	-3205	-9632	-636	-3956	-6516	-10292	-1778	-3503	-7437	-12339	2222	1711	8509	-11911	2773	-7813	9801	-14788	-3760	-7476	8502	-9908	7137	-6800	9032	-5074	-147	-143	-118	-67	-63	-57	-104	42	-153	16	33	-75	-18	-57	84	-29	-1
0.995000	2780	1217	2842	-15535	398	-4975	-3066	-9706	-672	-4147	-6348	-10347	-2684	-3646	-7353	-12428	5003	1799	8020	-12304	2593	-7779	9761	-14768	-5533	-7402	8508	-9971	7112	-6768	9033	-5249	-151	-127	-118	-67	-63	-58	-107	42	-149	19	34	-74	-23	-73	85	-30	-4
0.995833	2634	1246	2454	-15459	685	-5185	-2936	-9791	-191	-4350	-6183	-10381	-2943	-3791	-7270	-12496	2354	1882	7475	-12708	2302	-7758	9720	-14745	-6778	-7350	8511	-10040	6867	-6752	9060	-5427	-146	-109	-117	-69	-65	-56	-108	40	-152	21	38	-67	-24	-57	85	-25	0
0.996667	2250	1292	2066	-15389	1007	-5405	-2807	-9863	91	-4557	-6032	-10493	-3342	-3935	-7198	-12538	1380	1965	6877	-13099	1714	-7748	9671	-14719	-5423	-7311	8514	-10110	4996	-6750	9090	-5616	-148	-127	-119	-67	-61	-53	-107	43	-151	20	37	-75	-19	-57	81	-31	0
0.997500	2583	1347	1681	-15333	1362	-5636	-2696	-9955	365	-4780	-5894	-10598	-3799	-4084	-7128	-12551	3615	2028	6240	-13473	1182	-7761	9617	-14698	-5099	-7301	8514	-10184	3969	-6764	9154	-5808	-146	-127	-121	-67	-64	-52	-105	47	-149	21	37	-75	-23	-56	85	-27	-1
0.998333	2464	1411	1310	-15281	1762	-5871	-2579	-10054	790	-5012	-5776	-10705	-4176	-4244	-7068	-12547	1843	2095	5575	-13805	706	-7784	9558	-14672	-4619	-7314	8510	-10261	3125	-6797	9238	-6006	-151	-128	-120	-69	-66	-58	-108	41	-154	18	30	-79	-24	-58	81	-32	-4
0.999167	2402	1479	943	-15235	1935	-6114	-2454	-10156	1221	-5252	-5672	-10835	-4578	-4415	-7012	-12514	3641	2163	4907	-14098	308	-7819	9505	-14644	-4230	-7347	8510	-10330	2047	-6839	9345	-6199	-149	-129	-126	-68	-62	-56	-105	43	-154	20	32	-74	-24	-58	82	-28	-3
1.000000	2199	1544	600	-15190	2249	-6361	-2367	-10262	1795	-5501	-5586	-10975	-4865	-4596	-6959	-12465	2803	2234	4241	-14357	-14	-7871	9449	-14609	-3957	-7406	8503	-10401	932	-6899	9475	-6396	-147	-128	-120	-65	-61	-58	-107	41	-152	19	30	-79	-24	-60	92	-31	-4
1.000833	1452	1610	264	-15152	2819	-6618	-2268	-10374	2791	-5753	-5515	-11141	-5077	-4793	-6905	-12401	2351	2307	3592	-14525	-391	-7937	9405	-14571	-2889	-7489	8498	-10472	-562	-6973	9626	-6596	-151	-131	-121	-69	-61	-45	-107	40	-156	18	32	-78	-19	-59	80	-30	-9
1.001667	836	1673	-60	-15118	3248	-6849	-2163	-10491	3619	-6012	-5459	-11310	-5347	-5003	-6853	-12325	5876	2386	2983	-14659	-787	-8018	9371	-14534	-3638	-7591	8464	-10539	-1455	-7058	9796	-6787	-148	-130	-121	-72	-65	-57	-109	41	-153	17	30	-81	-24	-57	80	-30	-1
1.002500	819	1726	-373	-15088	3641	-7091	-2056	-10609	3902	-6270	-5422	-11483	-5647	-5231	-6802	-12240	2212	2467	2427	-14734	-1286	-8103	9356	-14472	-3512	-7711	8496	-10597	-3136	-7151	9988	-6980	-146	-128	-121	-67	-60	-55	-105	42	-151	19	30	-76	-23	-59	81	-28	-1
1.003333	1607	1770	-673	-15064	3977	-7332	-1947	-10735	3819	-6531	-5388	-11685	-6463	-5473	-6745	-12151	6793	2549	1942	-14759	-1481	-8206	9352	-14409	-3877	-7853	8496	-10650	-4100	-7267	10197	-7171	-146	-127	-119	-66	-59	-56	-105	46	-150	19	42	-70	-18	-53	84	-26	-1
1.004167	1620	1803	-969	-15032	4316	-7562	-1838	-10863	3873	-6794	-5362	-11886	-6972	-5739	-6690	-12060	7277	2627	1542	-14742	-1617	-8317	9365	-14338	-6017	-8013	8506	-10701	-3715	-7397	10430	-7367	-146	-125	-117	-66	-61	-51	-103	41	-149	20	34	-75	-21	-52	84	-27	0
1.005000	1256	1820	-1262	-15011	4555	-7793	-1727	-11000	3796	-7044	-5339	-12091	-7388	-6021	-6627	-11982	4384	2705	1230	-14686	-1900	-8447	9400	-14256	-5393	-8190	8531	-10751	-4910	-7540	10644	-7557	-143	-128	-119	-68	-58	-53	-105	45	-148	20	34	-81	-16	-56	85	-26	4
1.005833	1049	1829	-1544	-14993	4797	-8014	-1607	-11103	3708	-7291	-5313	-12304	-7712	-6312	-6560	-11894	7766	2774	1020	-14597	-1829	-8594	9457	-14164	-5324	-8383	8561	-10792	-5505	-7697	10876	-7748	-148	-127	-117	-66	-59	-56	-103	42	-152	19	34	-73	-21	-57	85	-26	0
1.006667	926	1821	-1830	-14975	5016	-8229	-1486	-11283	3680	-7530	-5283	-12518	-7875	-6617	-6485	-11824	5131	2833	924	-14483	-1852	-8756	9535	-14061	-5119	-8592	8608	-10829	-5938	-7868	11110	-7944	-151	-128	-121	-70	-65	-59	-108	40	-155	28	33	-78	-22	-58	80	-28	-4
1.007500	614	1800	-2115	-14957	5380	-8438	-1360	-11433	3496	-7754	-5252	-12735	-8310	-6924	-6398	-11759	5212	2882	912	-14360	-2041	-8932	9636	-13946	-4375	-8809	8676	-10861	-6642	-8067	11349	-8136	-147	-129	-122	-70	-62	-58	-107	39	-150	18	32	-79	-22	-58	84	-28	1
1.008333	1400	1772	-2391	-14934	5685	-8623	-1227	-11576	2808	-7959	-5179	-12944	-9354	-7240	-6291	-11702	7233	2901	1009	-14226	-1824	-9127	9765	-13821	-4454	-9040	8760	-10884	-6731	-8259	11585	-8333	-147	-126	-118	-68	-60	-58	-105	38	-150	20	33	-76	-22	-56	81	-27	2
1.009167	1311	1729	-2663	-14919	6069	-8798	-1096	-11726	2621	-8151	-5104	-13150	-9617	-7548	-6176	-11656	5255	2933	1203	-14095	-1521	-9345	9913	-13691	-5026	-9280	8868	-10920	-6214	-8470	11811	-8526	-146	-125	-117	-67	-66	-59	-107	42	-152	21	36	-74	-22	-56	85	-27	0
1.010000	372	1677	-2928	-14902	6594	-8964	-968	-11874	2490	-8327	-5010	-13354	-9643	-7855	-6040	-11620	1522	2933	1474	-13967	-1475	-9582	10083	-13552	-2671	-9533	8997	-10915	-7312	-8698	12035	-8725	-146	-125	-118	-66	-60	-56	-103	25	-151	21	34	-69	-15	-57	87	-24	0
1.010833	215	1619	-3187	-14887	7015	-9141	-841	-12024	2162	-8485	-4893	-13552	-9834	-8153	-5896	-11589	3204	2910	1818	-13857	-1257	-9844	10276	-13411	-844	-9796	9152	-10931	-8031	-8940	12250	-8931	-149	-125	-118	-66	-59	-47	-104	41	-147	22	37	-72	-18	-52	84	-27	-1
1.011667	-133	1554	-3434	-14874	7434	-9256	-720	-12177	1935	-8630	-4762	-13748	-9725	-8436	-5728	-11567	145	2872	2221	-13763	-1002	-10132	10480	-13269	540	-10065	9321	-10941	-8216	-9189	12447	-9133	-146	-124	-118	-66	-61	-53	-102	42	-154	18	35	-75	-19	-48	87	-25	1
1.012500	-500	1481	-3662	-14868	7905	-9383	-608	-12329	1639	-8759	-4608	-13939	-9472	-8710	-5547	-11554	-182	2815	2662	-13689	-624	-10437	10703	-13132	2067	-10357	9511	-10949	-8693	-9450	12635	-9341	-146	-125	-118	-64	-63	-55	-103	42	-151	19	36	-70	-22	-55	86	-28	-4
1.013333	-1028	1401	-3871	-14870	8455	-9505	-510	-12480	1374	-8878	-4438	-14130	-9192	-8969	-5353	-11547	-1507	2741	3121	-13641	-326	-10765	10931	-13001	3191	-10652	9716	-10962	-9004	-9710	12800	-9539	-153	-127	-119	-65	-78	-57	-107	42	-156	36	40	-75	-23	-52	84	-29	-7
1.014167	-2037	1312	-4058	-14875	9153	-9620	-425	-12621	1394	-8987	-4254	-14316	-8755	-9213	-5149	-11541	-4137	2656	3588	-13618	-104	-11113	11166	-12873	5230	-10951	9942	-10976	-9414	-9980	12948	-9741	-151	-126	-120	-67	-65	-57	-104	40	-156	21	35	-73	-25	-55	79	-29	-3
1.015000	-2979	1236	-4215	-14895	9737	-9720	-357	-12771	1359	-9091	-4061	-14499	-8191	-9434	-4934	-11539	-1679	2562	4041	-13618	334	-11480	11401	-12757	6083	-11268	10168	-10992	-9361	-10244	13085	-9935	-150	-129	-122	-67	-64	-62	-109	39	-156	24	33	-75	-25	-63	81	-30	-5
1.015833	-3233	1149	-4324	-14922	10333	-9821	-306	-12917	1192	-9185	-3860	-14683	-7461	-9641	-4702	-11538	-5374	2465	4472	-13638	546	-11855	11643	-12648	6491	-11583	10405	-11013	-9847	-10507	13203	-10121	-147	-126	-121	-68	-63	-58	-107	44	-152	19	34	-73	-26	-56	85	-26	0
1.016667	-2928	1061	-4425	-14956	10947	-9921	-267	-13054	675	-9292	-3656	-14856	-7233	-9832	-4471	-11534	-4358	2368	4867	-13679	886	-12244	11874	-12555	7687	-11903	10649	-11037	-10235	-10746	13304	-10303	-146	-125	-121	-67	-65	-56	-104	43	-151	21	35	-75	-21	-55	85	-26	-3
1.017500	-3024	975	-4473	-15006	11523	-10024	-251	-13190	455	-9399	-3456	-15033	-6807	-10007	-4242	-11530	-919	2267	5214	-13726	1603	-12632	12096	-12476	5913	-12227	10890	-11078	-8549	-10986	13382	-10470	-149	-127	-126	-67	-63	-56	-104	42	-152	18	29	-73	-21	-56	85	-26	-1
1.018333	-3363	889	-4486	-15064	12044	-10135	-253	-13331	282	-9507	-3264	-15205	-6204	-10172	-4012	-11536	-6178	2173	5503	-13817	2013	-13021	12302	-12406	6223	-12552	11122	-11121	-8367	-11211	13442	-10628	-149	-129	-122	-67	-64	-57	-104	45	-153	18	35	-77	-24	-55	85	-27	-5
1.019167	-3474	798	-4454	-15137	12485	-10255	-272	-13465	-56	-9633	-3080	-15376	-5540	-10340	-3789	-11521	-2025	2088	5737	-13858	2438	-13405	12503	-12358	6243	-12868	11350	-11176	-7854	-11421	13478	-10768	-150	-124	-120	-65	-64	-56	-104	38	-153	19	35	-73	-24	-52	82	-27	-4
1.020000	-3492	702	-4385	-15229	12868	-10392	-307	-13597	-460	-9770	-2916	-15570	-4829	-10499	-3581	-11522	-4082	2009	5903	-13929	2781	-13776	12646	-12321	6256	-13182	11556	-11244	-6906	-11619	13486	-10896	-151	-126	-120	-66	-66	-57	-105	37	-148	17	36	-75	-22	-56	82	-32	-5
1.020833	-3624	606	-4279	-15332	13204	-10566	-375	-13718	-746	-9917	-2768	-15707	-4147	-10655	-3383	-11522	-3639	1934	6010	-13994	3102	-14134	12776	-12297	6418	-13491	11746	-11324	-6178	-11796	13467	-11001	-154	-127	-120	-45	-62	-60	-108	39	-153	19	35	-74	-24	-59	84	-30	-4
1.021667	-2836	506	-4132	-15443	13346	-10722	-413	-13842	-1347	-10084	-2643	-15862	-4114	-10814	-3204	-11517	-1109	1866	6060	-14048	3564	-14463	12854	-12290	5727	-13780	11923	-11417	-5185	-11960	13423	-11089	-151	-126	-121	-68	-64	-58	-104	40	-154	19	33	-69	-25	-58	81	-32	-1
1.022500	-2304	401	-3952	-15571	13423	-10923	-477	-13951	-1514	-10265	-2543	-16008	-3650	-10978	-3044	-11517	-391	1808	6058	-14087	3952	-14768	12952	-12288	3346	-14055	12052	-11511	-3171	-12107	13344	-11150	-148	-126	-121	-63	-65	-59	-102	41	-152	19	33	-74	-22	-53	84	-25	0
1.023333	-2906	290	-3741	-15702	13482	-11139	-543	-14053	-1549	-10461	-2473	-16135	-2969	-11154	-2908	-11517	-3893	1745	6015	-14105	3954	-15040	12986	-12302	3598	-14310	12164	-11625	-2645	-12245	13231	-11205	-147	-126	-120	-45	-61	-57	-103	39	-153	1	30	-76	-22	-55	81	-28	0
1.024167	-2716	170	-3518	-15846	13427	-11391	-613	-14146	-1844	-10673	-2419	-16255	-2541	-11331	-2790	-11529	-1368	1688	5933	-14105	3986	-15272	12988	-12318	4060	-14542	12246	-11741	-2122	-12371	13083	-11228	-148	-126	-120	-65	-61	-56	-104	43	-152	17	37	-74	-21	-56	85	-27	-6
1.025000	-2568	43	-3237	-15987	13148	-11659	-673	-14227	-1925	-10896	-2393	-16353	-1892	-11524	-2697	-11543	-2613	1622	5826	-14053	3984	-15470	12946	-12343	3929	-14752	12296	-11869	-935	-12492	12892	-11239	-148	-125	-118	-64	-63	-58	-110	39	-154	20	36	-73	-23	-44	79	-29	0
1.025833	-2443	-94	-2976	-16135	12746	-11959	-732	-14296	-1926	-11135	-2396	-16439	-1221	-11725	-2633	-11569	-2226	1553	5700	-14025	3839	-15628	12876	-12376	3824	-14934	12306	-12006	-146	-12604	12659	-11226	-141	-127	-119	-64	-63	-57	-103	42	-151	18	36	-70	-23	-55	80	-29	-1
1.026667	-2136	-239	-2679	-16288	12289	-12282	-771	-14349	-2039	-11383	-2420	-16501	-600	-11932	-2587	-11600	-1701	1471	5568	-13950	3675	-15747	12766	-12411	3290	-15082	12282	-12151	628	-12720	12408	-11195	-147	-125	-119	-66	-61	-60	-103	41	-153	19	35	-74	-39	-55	85	-27	-3
1.027500	-2215	-400	-2383	-16438	11786	-12624	-802	-14392	-2054	-11642	-2466	-16550	192	-12160	-2567	-11647	-4031	1371	5431	-13855	3509	-15832	12629	-12449	3716	-15203	12222	-12291	986	-12836	12103	-11145	-147	-129	-116	-65	-65	-58	-104	43	-150	15	35	-76	-24	-55	81	-26	-4
1.028333	-2542	-573	-2089	-16583	11239	-12987	-815	-14422	-1879	-11914	-2526	-16579	1134	-12398	-2567	-11708	-1077	1252	5316	-13741	3335	-15880	12460	-12489	3566	-15296	12130	-12459	1344	-12954	11765	-11073	-150	-130	-119	-67	-61	-60	-105	42	-152	20	37	-74	-22	-53	84	-28	-4
1.029167	-2305	-756	-1777	-16723	10540	-13365	-814	-14438	-1763	-12189	-2598	-16584	2274	-12642	-2583	-11788	-2280	1123	5196	-13614	3013	-15898	12265	-12533	2620	-15355	12007	-12619	1395	-13074	11389	-10989	-147	-127	-117	-65	-61	-56	-103	43	-153	17	33	-74	-21	-53	85	-27	0
1.030000	-1545	-947	-1512	-16859	9572	-13759	-794	-14443	-1862	-12473	-2680	-16576	3015	-12894	-2619	-11881	-3204	970	5108	-13479	2559	-15894	12052	-12569	3202	-15388	11856	-12783	650	-13212	10993	-10890	-149	-127	-114	-60	-59	-74	-99	44	-149	21	45	-69	-21	-53	85	-27	-3
1.030833	-844	-1133	-1251	-16990	8723	-14166	-754	-14438	-1830	-12766	-2763	-16555	3637	-13158	-2669	-11996	2549	798	5037	-13345	2340	-15869	11821	-12612	732	-15395	11671	-12950	1816	-13353	10565	-10772	-144	-117	-120	-65	-59	-59	-105	41	-149	21	36	-74	-15	-52	82	-24	3
1.031667	-839	-1367	-985	-17113	7797	-14577	-700	-14418	-1782	-13063	-2849	-16521	4444	-13431	-2738	-12130	-3213	605	5006	-13214	1978	-15829	11577	-12642	70	-15384	11460	-13117	1653	-13500	10126	-10643	-146	-128	-119	-65	-61	-56	-104	42	-153	18	34	-90	-24	-56	82	20	-1
1.032500	-767	-1595	-756	-17231	6677	-14994	-628	-14393	-1672	-13362	-2930	-16477	5326	-13704	-2814	-12288	305	402	4962	-13095	1682	-15784	11327	-12693	-153	-15352	11245	-13281	1046	-13653	9673	-10500	-149	-127	-116	-66	-62	-59	-103	41	-150	22	34	-75	-15	-52	82	-26	0
1.033333	-866	-1824	-543	-17338	5598	-15404	-533	-14360	-1407	-13668	-3007	-16436	6175	-13986	-2897	-12466	-1360	180	4958	-12996	1260	-15737	11073	-12741	-208	-15308	10981	-13448	778	-13815	9217	-10348	-147	-128	-115	-67	-60	-60	-105	36	-151	18	32	-78	-22	-55	79	-27	0
1.034167	-1118	-2059	-356	-17425	4506	-15811	-427	-14316	-1134	-13979	-3063	-16375	6966	-14276	-2987	-12661	-1600	-47	4964	-12926	916	-15695	10824	-12788	-166	-15257	10715	-13604	159	-13981	8771	-10177	-150	-131	-121	-68	-64	-60	-107	40	-151	18	32	-77	-21	-59	81	-26	0
1.035000	-577	-2294	-191	-17523	3336	-16212	-306	-14261	-1342	-14294	-3111	-16323	7272	-14568	-3077	-12868	-67	-274	4993	-12881	556	-15660	10575	-12837	-708	-15201	10441	-13755	-658	-14144	8345	-9997	-152	-129	-119	-68	-63	-57	-105	42	-135	16	30	-77	-24	-66	81	-29	-1
1.035833	38	-2526	-55	-17608	2202	-16614	-168	-14192	-1289	-14612	-3138	-16273	7835	-14865	-3165	-13097	1606	-504	5021	-12873	304	-15639	10342	-12888	-3093	-15143	10158	-13891	-331	-14289	7942	-9807	-150	-127	-116	-66	-59	-55	-103	40	-149	17	35	-76	-21	-56	82	-30	-3
1.036667	-908	-2753	52	-17685	1167	-16992	-23	-14123	-833	-14937	-3150	-16226	8770	-15168	-3252	-13332	-2803	-728	5057	-12914	-236	-15638	10121	-12952	-3093	-15096	9876	-14023	-1087	-14465	7573	-9606	-146	-124	-118	-68	-62	-56	-111	41	-149	17	50	-78	-22	-55	84	-28	-1
1.037500	-1238	-2986	137	-17770	51	-17361	136	-14044	-692	-15265	-3140	-16197	9524	-15478	-3337	-13588	-905	-947	5088	-12987	-788	-15660	9916	-13020	-2229	-15067	9587	-14136	-2480	-14623	7242	-9391	-146	-129	-118	-66	-60	-52	-104	42	-150	21	34	-76	-22	-56	84	-26	-3
1.038333	-1216	-3192	196	-17824	-1039	-17713	298	-13955	-492	-15601	-3108	-16170	10284	-15793	-3418	-13846	-1039	-1151	5106	-13108	-1270	-15702	9727	-13099	-2203	-15044	9302	-14231	-3042	-14762	6958	-9175	-148	-127	-121	-69	-64	-53	-105	43	-150	19	34	-81	-21	-55	84	-28	-3
1.039167	-1359	-3382	232	-17888	-2054	-18050	466	-13858	-355	-15939	-3063	-16157	10926	-16117	-3484	-14107	-1850	-1340	5122	-13267	-1801	-15770	9553	-13189	-2025	-15050	9019	-14310	-3601	-14894	6720	-8951	-146	-130	-122	-67	-62	-52	-108	42	-149	17	28	-77	-22	-58	85	-28	-6
1.040000	-1281	-3572	243	-17951	-3064	-18373	632	-13753	-343	-16285	-2993	-16159	11406	-16449	-3541	-14370	-734	-1516	5122	-13466	-2219	-15862	9403	-13296	-2359	-15075	8748	-14374	-4173	-15012	6538	-8725	-152	-132	-122	-69	-56	-62	-105	38	-160	16	33	-77	-24	-64	80	-31	-8
1.040833	-1521	-3739	231	-18011	-4015	-18687	799	-13645	-203	-16636	-2920	-16173	12034	-16779	-3589	-14631	-2991	-1671	5109	-13698	-2614	-15975	9271	-13413	-2116	-15135	8491	-14411	-4888	-15109	6417	-8490	-150	-153	-124	-66	-63	-60	-109	37	-152	16	34	-78	-25	-59	81	-32	-5
1.041667	-2344	-3886	201	-18071	-4947	-18949	968	-13519	-9	-16986	-2824	-16195	12775	-17115	-3621	-14879	-922	-1810	5086	-13958	-3032	-16107	9167	-13543	-2096	-15198	8242	-14433	-5269	-15185	6348	-8258	-151	-129	-125	-68	-62	-58	-108	39	-150	17	27	-76	-22	-63	77	-56	-3
1.042500	-2593	-4018	166	-18130	-5831	-19202	1127	-13395	-97	-17339	-2722	-16230	13412	-17449	-3640	-15113	85	-1936	5046	-14237	-3475	-16254	9080	-13682	-3841	-15294	8010	-14428	-5232	-15231	6342	-8021	-148	-127	-122	-66	-66	-57	-105	43	-151	16	34	-74	-21	-57	84	-28	-12
1.043333	-2100	-4118	96	-18182	-6643	-19428	1280	-13259	-408	-17696	-2615	-16266	13687	-17791	-3639	-15334	-2727	-2047	5004	-14520	-3988	-16414	9012	-13837	-3882	-15415	7794	-14409	-5888	-15268	6382	-7786	-147	-124	-119	-63	-60	-52	-113	46	-149	20	35	-76	-18	-56	86	-30	0
1.044167	-1164	-4209	18	-18243	-7479	-19632	1416	-13128	-742	-18049	-2502	-16314	13642	-18120	-3630	-15531	4398	-2152	4946	-14819	-4161	-16595	8960	-14009	-6420	-15563	7593	-14372	-4424	-15278	6467	-7566	-147	-126	-121	-66	-59	-56	-105	42	-151	19	34	-74	-19	-57	84	-31	0
1.045000	-1040	-4277	-68	-18301	-8104	-19819	1543	-12994	-882	-18403	-2389	-16351	13695	-18453	-3612	-15704	-281	-2247	4890	-15112	-4461	-16763	8918	-14193	-7929	-15731	7406	-14317	-3316	-15267	6595	-7351	-148	-122	-119	-62	-60	-57	-105	43	-151	18	33	-78	-19	-60	84	-28	0
1.045833	-722	-4327	-168	-18361	-8669	-19979	1659	-12860	-1131	-18750	-2279	-16424	13589	-18777	-3579	-15853	2332	-2337	4831	-15393	-4702	-16940	8899	-14390	-7869	-15904	7242	-14248	-2930	-15233	6760	-7144	-150	-125	-119	-64	-61	-55	-107	43	-148	20	33	-73	-19	-58	84	-30	-1
1.046667	-246	-4362	-281	-18422	-9223	-20118	1752	-12730	-1293	-19093	-2175	-16482	13230	-19107	-3537	-15971	2778	-2451	4779	-15662	-4906	-17114	8888	-14599	-8039	-16088	7085	-14169	-1783	-15173	6946	-6956	-146	-124	-119	-67	-62	-69	-104	45	-150	21	30	-74	-42	-59	86	-28	-1
1.047500	-107	-4383	-403	-18487	-9587	-20237	1837	-12612	-1307	-19423	-2081	-16543	12925	-19401	-3486	-16061	1524	-2522	4732	-15903	-5208	-17272	8892	-14818	-7692	-16280	6947	-14081	-774	-15103	7118	-6784	-150	-126	-121	-67	-61	-58	-102	42	-151	19	30	-74	-23	-60	82	-28	0
1.048333	218	-4389	-533	-18556	-9867	-20335	1906	-12500	-1737	-19741	-2034	-16599	12165	-19699	-3426	-16119	2879	-2617	4692	-16112	-5481	-17421	8899	-15045	-7035	-16471	6813	-13980	76	-15013	7375	-6629	-151	-130	-126	-67	-66	-60	-108	59	-155	20	29	-79	-27	-60	79	-34	-6
1.049167	1163	-4352	-673	-18617	-10193	-20419	1961	-12405	-2075	-20046	-1921	-16649	11091	-19986	-3363	-16143	5359	-2719	4672	-16286	-5294	-17544	8920	-15274	-8037	-16649	6701	-13873	2083	-14906	7597	-6492	-148	-127	-119	-67	-62	-56	-109	42	-151	18	32	-75	-25	-59	98	-28	1
1.050000	570	-4361	-816	-18678	-10398	-20483	2008	-12308	-1783	-20324	-1852	-16674	10566	-20259	-3295	-16133	1109	-2823	4661	-16424	-5409	-17645	8941	-15512	-7205	-16820	6596	-13757	3211	-14789	7817	-6379	-149	-126	-121	-65	-64	-56	-108	40	-152	21	28	-75	-19	-55	82	-30	-3
1.050833	182	-4334	-960	-18745	-10493	-20538	2044	-12235	-1831	-20587	-1798	-16731	9922	-20525	-3228	-16095	1386	-2933	4672	-16528	-5631	-17719	8968	-15753	-4471	-16972	6499	-13636	3208	-14670	8017	-6285	-147	-135	-118	-67	-62	-58	-108	40	-156	19	33	-74	-17	-58	84	-26	0
1.051667	236	-4288	-1112	-18808	-10331	-20591	2075	-12177	-1750	-20824	-1753	-16760	9259	-20779	-3159	-16025	1915	-3053	4692	-16593	-5677	-17765	8997	-15987	-2783	-17096	6410	-13521	4099	-14541	8204	-6215	-148	-122	-119	-61	-59	-58	-102	45	-136	26	10	-74	-17	-57	82	-26	0
1.052500	-138	-4237	-1272	-18867	-10109	-20637	2096	-12136	-1235	-21037	-1722	-16786	8601	-21023	-3096	-15921	-304	-3165	4727	-16629	-5812	-17780	9024	-16226	-1063	-17201	6316	-13401	4689	-14412	8370	-6171	-145	-125	-117	-64	-60	-57	-107	43	-150	19	33	-74	-22	-55	85	-27	-3
1.053333	-459	-4184	-1436	-18933	-9839	-20685	2113	-12122	-414	-21226	-1711	-16807	7758	-21272	-3043	-15797	745	-3286	4773	-16635	-5947	-17769	9043	-16449	446	-17275	6223	-13284	4945	-14301	8495	-6158	-148	-150	-125	-63	-62	-59	-111	44	-154	19	32	-77	-24	-60	80	-27	-3
1.054167	-885	-4121	-1602	-18996	-9375	-20729	2126	-12116	608	-21387	-1702	-16815	7185	-21505	-2990	-15646	-1445	-3404	4826	-16616	-6093	-17718	9058	-16665	2221	-17314	6130	-13158	5019	-14179	8595	-6163	-148	-127	-124	-70	-61	-59	-103	42	-154	19	33	-76	-23	-57	84	-24	-1
1.055000	-1746	-4044	-1772	-19044	-8633	-20782	2139	-12133	1602	-21525	-1709	-16804	6981	-21736	-2943	-15475	-1155	-3520	4892	-16570	-6051	-17643	9061	-16875	4263	-17333	6034	-13035	4852	-14069	8659	-6193	-149	-127	-117	-67	-59	-5	-102	41	-155	21	39	-78	-21	-58	84	-30	0
1.055833	-2165	-3974	-1947	-19098	-7727	-20838	2149	-12173	2341	-21635	-1727	-16794	6842	-21968	-2915	-15288	525	-3627	4961	-16515	-5913	-17534	9053	-17064	4293	-17305	5927	-12912	4858	-13969	8684	-6249	-148	-128	-122	-67	-60	-58	-105	43	-153	18	30	-74	-21	-59	82	-28	0
1.056667	-2006	-3869	-2122	-19146	-7014	-20906	2159	-12236	2985	-21727	-1757	-16746	6496	-22199	-2895	-15080	-4209	-3731	5031	-16450	-6034	-17409	9029	-17242	6033	-17257	5817	-12788	3785	-13893	8674	-6332	-148	-126	-122	-69	-63	-78	-103	40	-197	13	29	-90	-23	-57	80	-31	-4
1.057500	-1613	-3769	-2303	-19188	-6265	-20978	2165	-12313	3363	-21793	-1801	-16731	5721	-22433	-2887	-14862	2107	-3815	5102	-16387	-5856	-17258	8994	-17395	5886	-17173	5699	-12665	4160	-13820	8625	-6434	-151	-125	-119	-68	-62	-56	-103	45	-151	17	30	-75	-22	-58	78	-28	-1
1.058333	-2034	-3659	-2481	-19229	-5099	-21056	2172	-12408	3749	-21843	-1844	-16679	5294	-22659	-2883	-14645	-774	-3888	5170	-16324	-5705	-17094	8937	-17527	4769	-17066	5566	-12540	4744	-13761	8549	-6549	-151	-126	-135	-66	-63	-59	-108	43	-152	18	30	-75	-18	-57	81	-29	2
1.059167	-2228	-3536	-2663	-19256	-3725	-21133	2176	-12520	4120	-21871	-1919	-16609	5062	-22884	-2898	-14397	-1016	-3950	5232	-16249	-5552	-16913	8859	-17631	5409	-16934	5427	-12418	3905	-13724	8437	-6684	-149	-127	-122	-67	-64	-55	-104	44	-153	17	30	-76	-25	-81	86	-29	-5
1.060000	-2203	-3416	-2846	-19280	-1265	-21213	2170	-12665	4698	-21890	-1998	-16523	4981	-23107	-2920	-14159	1193	-3996	5287	-16229	-5283	-16728	8759	-17713	5012	-16777	5276	-12295	3821	-13697	8294	-6833	-153	-130	-124	-68	-64	-58	-104	41	-147	17	33	-77	-23	-55	79	-29	-1
1.060833	-2233	-3285	-3021	-19299	1649	-21288	2157	-12814	5574	-21897	-2084	-16426	5266	-23318	-2958	-13925	-863	-4027	5334	-16203	-5025	-16536	8637	-17766	5040	-16609	5120	-12177	3575	-13689	8104	-6991	-149	-127	-122	-67	-66	-60	-108	42	-154	15	30	-77	-22	-58	79	-30	-5
1.061667	-2366	-3152	-3198	-19311	2217	-21361	2137	-12981	6361	-21886	-2178	-16311	5240	-23518	-3009	-13690	149	-4048	5376	-16197	-4789	-16346	8495	-17790	5689	-16425	4962	-12064	2742	-13688	7931	-7155	-149	-127	-120	-66	-64	-57	-107	49	-163	20	34	-76	-23	-53	80	-30	-6
1.062500	-1507	-3016	-3395	-19317	1792	-21419	2101	-13166	6208	-21863	-2278	-16179	4196	-23697	-3064	-13462	3234	-4054	5410	-16212	-4518	-16161	8330	-17783	4093	-16232	4801	-11957	2943	-13699	7716	-7315	-146	-125	-119	-64	-59	-56	-105	42	-153	17	34	-69	-22	-56	88	-30	0
1.063333	-1762	-2875	-3540	-19319	1397	-21459	2059	-13358	5699	-21827	-2380	-16029	2983	-23853	-3134	-13235	618	-4054	5445	-16246	-4416	-15979	8143	-17746	2382	-16033	4641	-11851	3190	-13724	7477	-7482	-147	-124	-118	-64	-63	-56	-105	43	-151	20	35	-72	-19	-52	81	-32	2
1.064167	-2186	-2738	-3700	-19315	1567	-21474	1994	-13567	4835	-21780	-2488	-15870	1473	-23981	-3217	-13020	-436	-4048	5462	-16307	-4261	-15817	7941	-17677	2859	-15837	4484	-11759	1998	-13756	7232	-7630	-150	-127	-122	-66	-64	-62	-111	41	-152	18	36	-74	-21	-58	81	-30	-4
1.065000	-2043	-2605	-3855	-19308	1559	-21465	1913	-13817	3787	-21726	-2598	-15697	66	-24100	-3312	-12813	1367	-4040	5471	-16381	-3974	-15665	7715	-17582	2568	-15643	4335	-11677	1458	-13802	6970	-7772	-148	-130	-121	-73	-64	-64	-109	40	-152	13	33	-79	-23	-61	78	-31	-5
1.065833	-2152	-2467	-4004	-19304	1456	-21424	1813	-14013	2740	-21654	-2704	-15511	-1163	-24136	-3409	-12616	-859	-4031	5482	-16473	-3854	-15522	7480	-17457	2202	-15462	4208	-11598	998	-13844	6707	-7897	-147	-130	-120	-68	-62	-60	-107	40	-151	17	34	-74	-22	-59	84	-29	0
1.066667	-2039	-2351	-4139	-19293	2685	-21350	1701	-14244	1841	-21567	-2802	-15318	-2507	-24149	-3515	-12426	474	-4018	5489	-16580	-3524	-15393	7234	-17306	1308	-15270	4083	-11533	470	-13897	6435	-8005	-150	-127	-120	-76	-62	-62	-107	46	-152	21	33	-74	-22	-61	80	-30	-1
1.067500	-2002	-2235	-4271	-19280	3638	-21240	1566	-14473	1382	-21465	-2901	-15123	-3639	-24112	-3639	-12240	-589	-4014	5490	-16700	-3143	-15284	6983	-17132	-9	-15096	3981	-11496	45	-13946	6166	-8093	-152	-129	-117	-65	-64	-60	-108	37	-152	17	34	-75	-22	-57	79	-32	-3
1.068333	-2546	-2126	-4391	-19269	4221	-21086	1414	-14705	1315	-21347	-2988	-14930	-4673	-24021	-3767	-12058	-922	-4013	5490	-16826	-2725	-15185	6725	-16936	-547	-14940	3897	-11443	-490	-14008	5897	-8166	-146	-130	-119	-67	-63	-77	-112	40	-154	16	34	-74	-19	-62	81	-32	-1
1.069167	-3040	-2019	-4506	-19255	4623	-20893	1246	-14921	888	-21212	-3064	-14736	-5902	-23891	-3896	-11877	2200	-4023	5477	-16962	-2316	-15105	6477	-16717	-2082	-14790	3841	-11413	-635	-14064	5640	-8210	-148	-128	-118	-65	-58	-59	-103	41	-150	20	35	-76	-22	-59	85	-5	0
1.070000	-2777	-1926	-4615	-19248	4421	-20669	1061	-15135	-216	-21037	-3132	-14551	-7511	-23702	-4030	-11701	-2151	-4043	5481	-17099	-2231	-15032	6230	-16483	-1937	-14658	3808	-11398	-2023	-14125	5395	-8236	-127	-125	-118	-67	-61	-62	-105	40	-149	17	33	-73	-22	-58	82	-30	2
1.070833	-1837	-1833	-4719	-19238	4240	-20399	869	-15332	-1709	-20897	-3188	-14383	-9918	-23467	-4172	-11519	1651	-4070	5475	-17239	-1946	-14963	5995	-16226	-2171	-14545	3798	-11399	-2740	-14185	5167	-8244	-145	-121	-118	-67	-60	-57	-104	40	-147	21	32	-75	-21	-58	82	-28	3
1.071667	-1666	-1748	-4816	-19234	4047	-20096	662	-15515	-2906	-20719	-3230	-14232	-11598	-23181	-4316	-11339	1163	-4109	5455	-17379	-1603	-14906	5774	-15977	-4672	-14432	3813	-11406	-2023	-14247	4949	-8237	-143	-126	-122	-65	-58	-53	-103	43	-145	39	35	-70	-15	-56	82	-27	0
1.072500	-1481	-1663	-4907	-19229	3635	-19766	450	-15679	-4197	-20528	-3271	-14097	-12567	-22856	-4462	-11151	-2395	-4162	5441	-17517	-1451	-14860	5565	-15717	-5006	-14352	3847	-11426	-2785	-14312	4748	-8217	-147	-129	-120	-67	-62	-56	-103	42	-151	16	30	-75	-19	-58	84	-41	-5
1.073333	-1255	-1589	-5001	-19229	3290	-19416	246	-15818	-5083	-20320	-3294	-13983	-13095	-22497	-4611	-10966	1084	-4227	5418	-17652	-1227	-14821	5374	-15454	-5472	-14283	3901	-11460	-2860	-14382	4565	-8211	-154	-130	-97	-70	-66	-61	-111	35	-158	16	27	-79	-23	-63	77	-36	-7
1.074167	-1115	-1513	-5091	-19233	2982	-19046	32	-15932	-5556	-20098	-3319	-13892	-13946	-22096	-4749	-10769	-720	-4297	5395	-17782	-1045	-14778	5209	-15187	-4981	-14221	3978	-11500	-2710	-14440	4427	-8162	-150	-129	-122	-70	-62	-60	-110	30	-151	17	30	-64	-18	-60	79	-34	-4
1.075000	-874	-1434	-5175	-19230	2817	-18654	-156	-16007	-5691	-19854	-3331	-13817	-15675	-21670	-4876	-10567	506	-4372	5374	-17904	-1002	-14742	5068	-14920	-3853	-14180	4074	-11551	-2953	-14506	4306	-8131	-147	-131	-130	-68	-61	-58	-109	33	-149	18	30	-76	-18	-63	77	-30	1
1.075833	278	-1361	-5250	-19227	2622	-18260	-333	-16053	-5912	-19601	-3338	-13758	-18352	-21241	-4990	-10361	3195	-4455	5346	-18022	-740	-14707	4946	-14657	-3936	-14154	4177	-11601	-2733	-14564	4226	-8106	-148	-132	-124	-69	-63	-60	-107	37	-148	15	30	-75	-17	-60	80	-29	3
1.076667	267	-1292	-5329	-19236	2434	-17864	-486	-16066	-5634	-19334	-3349	-13720	-20613	-20798	-5103	-10156	1862	-4544	5318	-18131	-463	-14673	4851	-14403	-4470	-14148	4287	-11672	-2021	-14616	4173	-8092	-145	-132	-132	-97	-58	-59	-107	37	-152	36	29	-80	-21	-60	79	-32	0
1.077500	-366	-1229	-5402	-19242	2207	-17476	-609	-16045	-5185	-19055	-3357	-13693	-22373	-20354	-5165	-9950	-1356	-4641	5289	-18239	-443	-14651	4778	-14156	-2466	-14153	4407	-11733	-2605	-14663	4154	-8096	-149	-127	-125	-70	-62	-57	-104	38	-149	15	30	-76	-21	-58	75	-32	-3
1.078333	-151	-1167	-5469	-19246	1979	-17098	-698	-15985	-4917	-18739	-3370	-13671	-23525	-19910	-5228	-9745	796	-4735	5265	-18344	-204	-14616	4727	-13921	-1471	-14179	4526	-11812	-2829	-14703	4170	-8123	-147	-129	-124	-69	-64	-59	-105	39	-150	15	28	-77	-19	-59	79	-28	1
1.079167	-182	-1115	-5528	-19252	1961	-16738	-750	-15890	-4699	-18457	-3380	-13651	-24142	-19480	-5247	-9554	-1348	-4833	5239	-18424	227	-14600	4698	-13694	-1119	-14213	4643	-11882	-2732	-14738	4220	-8178	-148	-128	-125	-67	-62	-57	-105	36	-152	19	33	-76	-22	-59	78	-32	-1
1.080000	-105	-1067	-5585	-19261	1892	-16398	-761	-15755	-4583	-18137	-3397	-13634	-24845	-19074	-5237	-9363	-478	-4919	5210	-18538	834	-14567	4688	-13483	-863	-14268	4754	-11959	-2911	-14762	4307	-8250	-150	-118	-126	-68	-63	-58	-109	38	-153	18	26	-77	-23	-58	77	-32	-4
1.080833	42	-1035	-5633	-19260	1799	-16083	-724	-15584	-4541	-17815	-3414	-13611	-25662	-18693	-5201	-9187	-1084	-5003	5180	-18633	1430	-14549	4700	-13280	-377	-14339	4856	-12034	-2960	-14781	4425	-8357	-152	-128	-124	-69	-60	-60	-108	39	-158	16	29	-76	-25	-62	74	-34	-5
1.081667	-326	-1012	-5679	-19265	1759	-15798	-638	-15379	-4664	-17475	-3428	-13571	-26457	-18340	-5122	-9027	-3016	-5081	5151	-18726	1956	-14540	4725	-13094	1506	-14421	4949	-12105	-3099	-14788	4571	-8496	-150	-130	-129	-74	-67	-63	-111	46	-158	12	33	-77	-23	-63	75	-34	-7
1.082500	-661	-1006	-5712	-19269	1596	-15541	-504	-15137	-5140	-17139	-3439	-13520	-26963	-18015	-5002	-8880	343	-5151	5119	-18822	2625	-14529	4773	-12910	1880	-14520	5035	-12163	-2926	-14788	4756	-8662	-150	-126	-124	-69	-65	-60	-110	39	-153	17	33	-76	-28	-62	77	-30	0
1.083333	-218	-1008	-5741	-19264	1175	-15310	-306	-14860	-5838	-16791	-3433	-13444	-26990	-17723	-4840	-8754	-2718	-5205	5083	-18895	3135	-14526	4839	-12750	1787	-14619	5113	-12212	-3278	-14772	4966	-8837	-148	-127	-122	-68	-63	-55	-105	42	-151	17	34	-74	-22	-56	81	-29	-1
1.084167	724	-1031	-5757	-19263	559	-15118	-78	-14558	-6974	-16449	-3419	-13350	-27255	-17471	-4639	-8650	-981	-5244	5044	-18975	3487	-14514	4912	-12601	2282	-14738	5174	-12256	-3764	-14755	5192	-9077	-148	-126	-120	-70	-63	-57	-107	40	-153	18	29	-76	-21	-56	80	-28	0
1.085000	1176	-1079	-5775	-19265	-39	-14955	201	-14255	-8127	-16111	-3384	-13239	-27050	-17252	-4400	-8568	3088	-5275	4991	-19058	4076	-14537	5000	-12462	265	-14862	5225	-12288	-2536	-14734	5434	-9320	-110	-125	-118	-67	-61	-57	-109	41	-151	17	34	-72	-21	-56	81	-31	-4
1.085833	1493	-1140	-5788	-19260	-889	-14825	521	-13869	-9687	-15782	-3322	-13101	-26542	-17061	-4124	-8504	-1579	-5285	4935	-19135	4587	-14543	5104	-12337	1044	-14993	5273	-12302	-2669	-14707	5693	-9578	-146	-127	-119	-64	-59	-56	-105	41	-150	16	36	-72	-19	-53	96	-28	0
1.086667	2130	-1227	-5799	-19259	-1982	-14723	899	-13494	-11121	-15471	-3229	-12952	-25734	-16914	-3819	-8467	3055	-5288	4868	-19217	5044	-14575	5221	-12223	1622	-15137	5310	-12309	-2696	-14684	5949	-9854	-143	-124	-122	-66	-59	-53	-110	28	-150	18	33	-74	-21	-55	79	-31	-4
1.087500	2711	-1334	-5806	-19259	-3043	-14652	1264	-13099	-12084	-15184	-3106	-12780	-24523	-16789	-3477	-8460	1009	-5269	4791	-19294	5399	-14598	5348	-12122	2251	-15284	5348	-12298	-2528	-14656	6210	-10132	-150	-121	-119	-68	-63	-59	-105	40	-152	18	35	-74	-21	-46	84	-29	-1
1.088333	2929	-1452	-5818	-19254	-3941	-14606	1651	-12698	-12867	-14917	-2941	-12601	-23153	-16690	-3110	-8470	1523	-5243	4708	-19370	5771	-14629	5495	-12034	2749	-15426	5381	-12277	-2473	-14632	6441	-10416	-150	-125	-119	-66	-59	-58	-109	43	-151	18	35	-74	-25	-59	80	-28	-1
1.089167	4133	-1592	-5833	-19253	-4898	-14586	2094	-12285	-13905	-14686	-2730	-12397	-22474	-16613	-2725	-8502	3653	-5200	4620	-19445	6196	-14648	5659	-11957	2398	-15574	5420	-12240	-2248	-14612	6712	-10682	-147	-121	-121	-70	-64	-57	-103	43	-151	18	25	-73	-23	-52	84	-28	-4
1.090000	4752	-1749	-5849	-19250	-5659	-14587	2530	-11862	-14393	-14483	-2471	-12193	-21367	-16556	-2323	-8554	4007	-5150	4523	-19523	6782	-14696	5834	-11892	916	-15721	5464	-12194	-1344	-14598	6937	-10937	-151	-125	-122	-70	-64	-57	-107	41	-154	8	33	-76	-25	-58	81	-30	-7
1.090833	3998	-1917	-5873	-19251	-6495	-14606	2964	-11445	-14198	-14334	-2163	-11989	-19679	-16512	-1915	-8627	1	-5089	4433	-19600	7068	-14732	6035	-11836	2455	-15864	5523	-12139	-1934	-14589	7149	-11173	-151	-122	-121	-66	-64	-55	-102	44	-154	17	34	-74	-23	-56	84	-28	0
1.091667	4187	-2097	-5899	-19244	-7304	-14639	3397	-11033	-13682	-14217	-1809	-11792	-17998	-16472	-1500	-8703	2470	-5023	4335	-19669	7341	-14760	6248	-11791	3913	-16000	5596	-12078	-2662	-14589	7338	-11379	-146	-124	-117	-65	-61	-55	-85	42	-153	19	34	-73	-18	-55	87	-29	0
1.092500	4265	-2294	-5937	-19244	-7665	-14692	3815	-10636	-12586	-14152	-1411	-11608	-16167	-16449	-1089	-8823	1007	-4956	4244	-19730	7626	-14793	6483	-11757	4515	-16131	5683	-12015	-2789	-14601	7495	-11559	-147	-122	-120	-68	-64	-57	-103	44	-151	20	44	-74	-24	-56	99	-27	0
1.093333	4114	-2497	-5984	-19245	-7939	-14764	4212	-10265	-11064	-14148	-979	-11444	-14265	-16426	-678	-8956	751	-4887	4155	-19828	7784	-14821	6726	-11737	4499	-16253	5788	-11968	-3153	-14623	7638	-11705	-149	-126	-122	-66	-63	-60	-108	41	-151	18	33	-72	-21	-56	81	-31	-1
1.094167	4011	-2712	-6035	-19242	-7964	-14828	4596	-9918	-9173	-14165	-504	-11309	-11779	-16407	-274	-9103	871	-4822	4076	-19905	7900	-14846	6995	-11719	3571	-16368	5919	-11888	-3386	-14658	7739	-11807	-146	-127	-122	-66	-61	-55	-105	43	-151	18	34	-85	-23	-55	82	-28	0
1.095000	3492	-2930	-6095	-19245	-7519	-14910	4960	-9620	-6856	-14237	-12	-11210	-8759	-16388	123	-9264	-1942	-4759	4000	-19977	8032	-14871	7277	-11712	3703	-16463	6076	-11829	-3707	-14698	7822	-11868	-117	-126	-119	-67	-63	-55	-120	45	-152	19	33	-73	-24	-55	85	-29	-4
1.095833	2743	-3151	-6166	-19244	-7153	-14995	5301	-9339	-4432	-14356	520	-11155	-6283	-16371	507	-9449	218	-4704	3936	-20048	8196	-14893	7560	-11713	3331	-16551	6260	-11781	-3636	-14752	7882	-11890	-150	-125	-118	-65	-60	-55	-103	45	-155	19	35	-74	-7	-53	84	-24	-3
1.096667	2506	-3379	-6243	-19246	-7061	-15079	5623	-9117	-2124	-14509	1042	-11151	-4126	-16357	879	-9658	-1626	-4655	3883	-20124	8131	-14916	7873	-11713	2539	-16615	6472	-11734	-3729	-14819	7922	-11872	-152	-126	-120	-65	-60	-51	-104	44	-153	23	37	-73	-23	-55	80	-31	-1
1.097500	2756	-3620	-6326	-19249	-7009	-15171	5924	-8955	-52	-14696	1589	-11201	-2493	-16342	1259	-9887	-3001	-4610	3835	-20193	7945	-14942	8182	-11724	3375	-16664	6709	-11704	-4433	-14896	7948	-11813	-148	-127	-120	-64	-62	-55	-108	39	-153	21	36	-73	-22	-55	81	-29	0
1.098333	2813	-3862	-6413	-19250	-6929	-15251	6207	-8853	2145	-14899	2113	-11316	-1447	-16338	1624	-10151	2694	-4579	3798	-20263	8026	-14963	8497	-11740	1196	-16697	6975	-11688	-2985	-14986	7960	-11717	-149	-128	-121	-67	-63	-59	-111	42	-155	18	33	-78	-26	-61	78	-30	-4
1.099167	2351	-4111	-6504	-19260	-7011	-15334	6472	-8813	4460	-15136	2629	-11492	-827	-16329	1988	-10437	-3376	-4560	3773	-20324	7877	-14989	8812	-11753	1036	-16708	7270	-11683	-2515	-15081	7964	-11587	-147	-130	-121	-68	-64	-58	-111	43	-132	19	36	-73	-25	-59	82	-27	0
1.100000	2347	-4358	-6590	-19260	-7260	-15408	6728	-8831	6729	-15376	3117	-11726	-840	-16327	2351	-10752	211	-4548	3750	-20383	7739	-15017	9130	-11771	1324	-16707	7585	-11698	-2203	-15167	7978	-11432	-147	-130	-121	-65	-60	-59	-109	40	-154	18	33	-76	-26	-58	79	-30	-4
1.100833	2198	-4614	-6684	-19262	-7738	-15471	6971	-8914	9063	-15604	3573	-12021	-1342	-16329	2706	-11102	-1490	-4544	3735	-20434	7589	-15055	9450	-11792	1695	-16687	7924	-11727	-1469	-15296	7990	-11258	-152	-131	-121	-68	-62	-60	-109	39	-152	18	32	-78	-24	-58	79	-30	-9
1.101667	1709	-4880	-6773	-19267	-8505	-15539	7204	-9059	11425	-15826	4003	-12362	-2185	-16332	3069	-11482	-2047	-4547	3729	-20478	7378	-15094	9754	-11816	1898	-16653	8282	-11776	-921	-15413	8013	-11065	-147	-129	-121	-72	-63	-59	-93	38	-137	19	29	-78	-23	-58	80	-28	-1
1.102500	2055	-5147	-6852	-19273	-9540	-15596	7433	-9249	13246	-16019	4353	-12775	-4062	-16341	3430	-11901	-506	-4553	3728	-20511	7191	-15139	10065	-11834	1490	-16610	8652	-11836	-111	-15529	8053	-10862	-146	-125	-117	-64	-60	-55	-108	43	-149	24	40	-77	-21	-55	81	-31	2
1.103333	2501	-5421	-6928	-19262	-10531	-15643	7648	-9511	14923	-16185	4665	-13211	-5887	-16350	3791	-12355	1247	-4565	3731	-20539	7175	-15196	10364	-11861	-809	-16555	9033	-11912	2076	-15650	8111	-10655	-146	-126	-118	-65	-59	-56	-108	39	-149	23	37	-73	-19	-55	80	-28	1
1.104167	1277	-5697	-6990	-19286	-11427	-15685	7857	-9773	16739	-16316	4921	-13693	-7226	-16371	4147	-12844	-3261	-4580	3740	-20553	6915	-15261	10662	-11889	-559	-16505	9423	-12016	2894	-15777	8198	-10455	-148	-122	-118	-65	-61	-56	-107	41	-150	17	35	-75	-22	-56	70	-29	0
1.105000	739	-5983	-7046	-19299	-12287	-15725	8055	-10090	18160	-16409	5122	-14185	-8628	-16377	4500	-13364	-1712	-4600	3747	-20564	6735	-15330	10950	-11915	575	-16454	9810	-12126	3083	-15901	8304	-10262	-148	-124	-117	-39	-61	-58	-108	43	-151	22	36	-73	-19	-57	81	-28	0
1.105833	406	-6266	-7081	-19311	-12737	-15777	8231	-10426	19238	-16462	5259	-14710	-9765	-16394	4839	-13912	-2020	-4616	3777	-20559	6578	-15411	11246	-11946	438	-16407	10194	-12251	4161	-16023	8444	-10077	-150	-124	-116	-65	-62	-56	-103	43	-153	18	34	-69	-24	-57	82	-23	-3
1.106667	-240	-6554	-7106	-19331	-12825	-15837	8388	-10779	19860	-16484	5335	-15233	-10600	-16411	5161	-14492	-3271	-4641	3776	-20547	6366	-15503	11530	-11978	112	-16376	10570	-12387	4820	-16148	8605	-9910	-186	-130	-122	-70	-67	-60	-115	39	-156	19	30	-77	-27	-57	79	-33	-10
1.107500	-689	-6839	-7109	-19351	-12527	-15919	8525	-11145	19913	-16483	5359	-15748	-10875	-16429	5458	-15086	-2344	-4656	3797	-20518	6240	-15597	11822	-12011	-512	-16356	10937	-12528	5329	-16267	8800	-9749	-150	-124	-121	-68	-63	-61	-107	38	-159	20	32	-80	-21	-55	82	-28	-5
1.108333	-1301	-7121	-7092	-19372	-11753	-16018	8629	-11497	19655	-16466	5315	-16241	-10451	-16446	5723	-15694	-4777	-4671	3822	-20487	6098	-15698	12118	-12033	-317	-16343	11285	-12674	5633	-16387	9023	-9607	-153	-125	-120	-68	-63	-59	-107	41	-156	21	35	-77	-23	-57	78	-31	0
1.109167	-2265	-7394	-7055	-19397	-10565	-16153	8696	-11864	19180	-16449	5236	-16718	-9597	-16477	5945	-16300	-3270	-4676	3853	-20444	6055	-15805	12419	-12061	-208	-16354	11620	-12806	5970	-16499	9273	-9461	-146	-124	-121	-67	-62	-61	-105	11	-186	20	35	-74	-16	-57	80	-28	-1
1.110000	-2865	-7655	-6994	-19422	-8936	-16331	8721	-12220	18114	-16453	5103	-17161	-8083	-16489	6118	-16899	-2725	-4683	3880	-20386	5983	-15913	12729	-12086	-1482	-16384	11932	-12932	6295	-16614	9551	-9331	-135	-124	-118	-72	-61	-61	-105	42	-151	22	33	-74	-26	-59	81	-27	0
1.110833	-2721	-7905	-6917	-19455	-6955	-16564	8697	-12569	16260	-16495	4914	-17565	-6049	-16519	6228	-17481	-6069	-4689	3908	-20341	5708	-16021	13049	-12106	-796	-16431	12219	-13061	5360	-16722	9853	-9205	-146	-122	-120	-68	-57	-57	-104	40	-150	22	35	-75	-19	-58	78	-27	-1
1.111667	-2073	-8135	-6815	-19488	-4807	-16849	8624	-12910	14048	-16588	4696	-17942	-3384	-16555	6275	-18030	786	-4684	3944	-20253	5651	-16134	13375	-12120	-2794	-16500	12487	-13167	6167	-16833	10170	-9081	-143	-122	-120	-66	-62	-56	-102	40	-150	19	33	-72	-15	-52	81	-25	2
1.112500	-1990	-8352	-6695	-19520	-2375	-17194	8496	-13243	11810	-16752	4448	-18255	235	-16615	6250	-18544	-4165	-4684	3978	-20181	5470	-16248	13722	-12132	-3442	-16587	12733	-13248	6396	-16939	10506	-8953	-147	-126	-118	-68	-61	-58	-104	41	-149	20	30	-75	-21	-59	79	-26	0
1.113333	-1379	-8556	-6558	-19527	170	-17603	8311	-13579	9271	-16998	4178	-18543	4311	-16695	6152	-19002	-2083	-4680	4014	-20097	5191	-16362	14054	-12143	-2366	-16685	12952	-13308	5463	-17044	10855	-8831	-151	-129	-120	-68	-63	-60	-110	36	-152	17	33	-76	-21	-59	77	-32	-7
1.114167	-890	-8726	-6401	-19593	2594	-18066	8073	-13911	6636	-17326	3896	-18791	8803	-16798	5980	-19397	-1783	-4674	4052	-20007	4884	-16470	14400	-12148	-1734	-16802	13159	-13339	5101	-17149	11215	-8680	-149	-128	-121	-69	-61	-61	-109	35	-154	18	33	-76	-25	-61	75	-31	0
1.115000	-375	-8878	-6237	-19625	4984	-18583	7789	-14245	4127	-17751	3613	-19003	13360	-16931	5740	-19708	-2974	-4666	4095	-19922	4574	-16582	14752	-12155	-1116	-16929	13346	-13338	4533	-17245	11587	-8497	-148	-130	-125	-73	-66	-63	-108	36	-153	16	32	-79	-26	-62	75	-33	-3
1.115833	845	-9012	-6061	-19652	7296	-19153	7454	-14594	1729	-18267	3342	-19183	17016	-17097	5440	-19933	-1722	-4657	4147	-19828	4109	-16686	15109	-12158	-389	-17059	13525	-13306	3319	-17336	11962	-8366	-148	-128	-125	-69	-63	-59	-107	37	-155	17	29	-81	-24	-64	76	-30	0
1.116667	2674	-9121	-5867	-19678	9649	-19751	7088	-14951	-202	-18860	3093	-19334	19827	-17304	5082	-20057	1061	-4648	4202	-19731	3724	-16784	15462	-12168	-1465	-17196	13694	-13233	3254	-17424	12342	-8193	-146	-127	-126	-70	-66	-60	-110	36	-150	15	30	-79	-17	-63	76	-33	0
1.117500	3014	-9208	-5674	-19698	12098	-20382	6691	-15317	-1255	-19528	2868	-19471	22327	-17554	4667	-20077	-2553	-4638	4265	-19643	2988	-16884	15800	-12184	-754	-17333	13860	-13128	2785	-17506	12727	-8006	-148	-129	-122	-69	-63	-57	-109	36	-151	16	32	-79	-13	-62	74	-34	-1
1.118333	3762	-9281	-5481	-19711	14405	-21018	6269	-15707	-2032	-20249	2677	-19598	23993	-17848	4221	-19991	-2078	-4627	4338	-19547	2283	-16977	16132	-12208	1529	-17452	14024	-12990	1211	-17583	13094	-7811	-151	-128	-122	-69	-63	-60	-110	37	-155	17	30	-75	-22	-65	76	-33	-4
1.119167	5149	-9333	-5286	-19720	16388	-21654	5830	-16113	-2369	-21001	2519	-19717	25064	-18178	3745	-19796	-1005	-4617	4417	-19460	1703	-17072	16443	-12243	2401	-17593	14194	-12822	448	-17650	13491	-7605	-156	-130	-121	-67	-63	-36	-108	42	-149	16	29	-76	-22	-59	78	-31	0
1.120000	6226	-9357	-5096	-19722	18218	-22272	5380	-16540	-2288	-21781	2394	-19850	25351	-18555	3249	-19504	-2513	-4612	4505	-19382	986	-17165	16729	-12306	2844	-17721	14373	-12621	-456	-17719	13865	-7403	-148	-128	-122	-69	-62	-57	-109	35	-153	18	32	-77	-23	-62	76	-34	-4
1.120833	7418	-9399	-4909	-19722	19940	-22861	4921	-16994	-2043	-22548	2293	-19985	24823	-18957	2755	-19121	-985	-4592	4598	-19313	300	-17265	16993	-12383	2383	-17836	14554	-12396	-1190	-17779	14231	-7192	-150	-130	-121	-70	-67	-60	-113	38	-153	18	29	-76	-21	-65	76	-36	-4
1.121667	8599	-9396	-4723	-19713	21188	-23414	4459	-17472	-1499	-23272	2208	-20147	23915	-19380	2263	-18656	-2612	-4586	4709	-19247	-511	-17358	17228	-12484	2125	-17947	14747	-12146	-1806	-17835	14591	-6980	-150	-130	-116	-70	-62	-60	-113	37	-153	16	27	-78	-23	-61	79	-31	-3
1.122500	9178	-9411	-4543	-19702	21851	-23917	3996	-17960	-623	-23936	2127	-20324	22995	-19816	1780	-18123	-1784	-4569	4823	-19193	-1282	-17456	17427	-12611	2294	-18049	14959	-11873	-2412	-17894	14943	-6764	-149	-131	-160	-70	-63	-60	-110	41	-153	19	29	-76	-23	-57	81	-30	-6
1.123333	9922	-9404	-4363	-19685	21875	-24365	3527	-18472	257	-24523	2036	-20533	22122	-20251	1312	-17541	919	-4543	4949	-19149	-1907	-17557	17602	-12769	171	-18144	15181	-11582	-2478	-17953	15283	-6553	-148	-128	-120	-73	-63	-60	-109	39	-156	16	33	-77	-28	-57	79	-27	-1
1.124167	11174	-9378	-4189	-19664	21224	-24755	3050	-19002	1187	-25017	1914	-20775	21047	-20671	862	-16937	-2985	-4506	5080	-19119	-2824	-17663	17717	-12948	-262	-18231	15421	-11273	-3603	-18013	15613	-6343	-148	-125	-120	-63	-63	-57	-102	40	-150	19	29	-75	-19	-55	79	-30	-1
1.125000	12756	-9345	-4011	-19658	19793	-25077	2559	-19529	2137	-25394	1741	-21039	19688	-21057	434	-16321	3679	-4458	5215	-19097	-3444	-17778	17802	-13166	-2416	-18314	15667	-10952	-3262	-18081	15925	-6132	-147	-128	-119	-68	-64	-57	-108	39	-151	16	30	-74	-21	-53	84	-26	0
1.125833	13426	-9302	-3837	-19639	17993	-25338	2054	-20064	3180	-25645	1513	-21323	18726	-21390	11	-15729	1491	-4403	5358	-19088	-4007	-17900	17853	-13405	-4971	-18400	15929	-10628	-2286	-18165	16224	-5927	-149	-167	-117	-67	-62	-45	-102	42	-154	18	34	-74	-22	-56	86	-28	-3
1.126667	13996	-9251	-3661	-19626	15978	-25538	1531	-20595	4103	-25769	1190	-21621	17786	-21654	-404	-15173	1513	-4334	5501	-19095	-4728	-18031	17866	-13679	-5206	-18485	16189	-10297	-2588	-18257	16502	-5727	-149	-125	-117	-68	-64	-58	-103	41	-149	21	35	-74	-21	-52	84	-29	-1
1.127500	14405	-9182	-3473	-19618	14040	-25674	986	-21116	4999	-25750	781	-21931	17191	-21832	-818	-14676	3681	-4244	5652	-19102	-5263	-18170	17852	-13974	-5706	-18567	16449	-9970	-2217	-18363	16762	-5524	-145	-126	-117	-64	-59	-55	-104	44	-152	20	33	-75	-19	-53	85	-29	0
1.128333	14597	-9102	-3288	-19613	12215	-25750	417	-21610	5623	-25598	264	-22214	17083	-21902	-1295	-14266	1990	-4138	5804	-19117	-5840	-18329	17802	-14294	-5767	-18657	16706	-9643	-1786	-18486	17005	-5321	-147	-127	-118	-67	-60	-57	-103	46	-151	20	36	-73	-56	-53	87	-27	-4
1.129167	14573	-9018	-3095	-19612	10541	-25797	-180	-22071	6054	-25325	-372	-22471	17115	-21853	-1795	-13947	3071	-4009	5963	-19130	-6455	-18484	17728	-14637	-5523	-18754	16964	-9320	-1620	-18628	17228	-5117	-146	-120	-112	-64	-61	-57	-103	44	-151	23	39	-75	-18	-50	85	-26	2
1.130000	15069	-8917	-2894	-19618	9121	-25728	-801	-22493	6149	-24890	-1118	-22677	17079	-21666	-2355	-13748	5930	-3868	6116	-19143	-6686	-18657	17627	-14995	-6883	-18859	17200	-9008	-460	-18788	17427	-4915	-149	-124	-115	-63	-61	-52	-100	46	-151	25	39	-70	-21	-52	85	-30	0
1.130833	14181	-8809	-2696	-19626	8076	-25634	-1448	-22865	6363	-24365	-1977	-22814	17890	-21335	-3007	-13665	3129	-3697	6284	-19153	-7055	-18847	17506	-15368	-7592	-18977	17419	-8713	725	-18964	17607	-4717	-147	-121	-116	-64	-63	-56	-102	39	-110	24	41	-70	-17	-49	87	-24	-1
1.131667	12856	-8687	-2491	-19639	7326	-25482	-2107	-23186	6360	-23742	-2928	-22865	18731	-20866	-3743	-13721	1750	-3509	6451	-19152	-7454	-19045	17374	-15751	-5643	-19108	17622	-8435	453	-19159	17766	-4516	-148	-125	-114	-64	-61	-55	-104	46	-151	22	36	-73	-22	-50	81	-28	0
1.132500	11927	-8555	-2285	-19659	6941	-25295	-2771	-23449	6246	-23065	-3962	-22806	19653	-20254	-4581	-13915	3427	-3301	6623	-19141	-7450	-19256	17231	-16140	-4520	-19249	17791	-8174	782	-19363	17902	-4311	-147	-131	-120	-65	-59	-56	-100	45	-150	24	36	-73	-18	-50	82	-27	-1
1.133333	10652	-8412	-2081	-19673	6789	-25055	-3425	-23646	6072	-22284	-5060	-22627	20683	-19510	-5561	-14238	849	-3093	6798	-19114	-7472	-19479	17074	-16530	-3484	-19405	17930	-7938	1161	-19577	18017	-4113	-149	-127	-119	-66	-62	-58	-103	43	-158	21	34	-73	-21	-52	82	-29	-5
1.134167	9131	-8259	-1884	-19700	6700	-24777	-4060	-23782	5838	-21483	-6184	-22316	21455	-18653	-6648	-14689	2016	-2834	6984	-19066	-7497	-19705	16932	-16908	-2721	-19563	18042	-7727	1215	-19795	18120	-3919	-152	-126	-118	-66	-64	-56	-105	42	-155	21	35	-75	-25	-53	84	-29	-5
1.135000	7356	-8099	-1688	-19690	6757	-24468	-4652	-23862	5544	-20674	-7333	-21862	22240	-17713	-7847	-15249	528	-2583	7174	-19002	-7384	-19944	16780	-17285	-1936	-19730	18123	-7539	1224	-20012	18210	-3727	-147	-127	-117	-63	-62	-58	-104	42	-152	22	37	-72	-23	-55	82	-36	0
1.135833	5152	-7921	-1505	-19686	7005	-24123	-5191	-23848	5375	-19876	-8439	-21263	23141	-16717	-9150	-15924	-625	-2309	7371	-18923	-7169	-20186	16644	-17640	-163	-19894	18171	-7384	1044	-20220	18288	-3543	-145	-122	-111	-66	-63	-55	-101	45	-150	6	40	-74	-16	-57	86	-25	-3
1.136667	2858	-7746	-1338	-19681	7259	-23759	-5653	-23864	5314	-19127	-9488	-20554	23925	-15699	-10535	-16688	2302	-2041	7568	-18824	-6824	-20433	16509	-17988	-236	-20063	18182	-7263	1378	-20416	18357	-3374	-147	-126	-120	-66	-60	-58	-103	43	-151	20	36	-70	-21	-56	87	-29	-1
1.137500	936	-7555	-1186	-19655	7636	-23382	-6021	-23807	5167	-18437	-10445	-19714	24563	-14700	-11996	-17521	-2089	-1770	7770	-18710	-6673	-20677	16389	-18297	365	-20226	18162	-7175	842	-20592	18423	-3221	-144	-126	-118	-64	-59	-56	-101	43	-151	19	34	-73	-18	-56	86	-29	-1
1.138333	-248	-7365	-1054	-19615	7905	-23010	-6288	-23725	4906	-17835	-11294	-18770	24534	-13753	-13504	-18411	2117	-1500	7958	-18587	-6492	-20922	16281	-18591	99	-20367	18114	-7118	1083	-20742	18484	-3089	-149	-125	-117	-65	-62	-51	-104	43	-147	21	36	-63	-19	-57	85	-28	1
1.139167	-1821	-7158	-939	-19566	8142	-22655	-6454	-23627	4876	-17339	-12018	-17757	24601	-12906	-15025	-19323	2520	-1240	8170	-18454	-6331	-21156	16188	-18853	-2495	-20499	18041	-7097	2738	-20863	18543	-2973	-147	-125	-117	-67	-61	-59	-105	42	-151	18	36	-73	-21	-58	82	-30	0
1.140000	-3473	-6950	-850	-19494	8360	-22333	-6508	-23513	4778	-16969	-12603	-16714	24444	-12199	-16515	-20231	-717	-996	8365	-18318	-6332	-21380	16113	-19091	-2640	-20606	17946	-7118	2778	-20952	18608	-2889	-150	-130	-121	-70	-65	-60	-109	40	-152	16	34	-80	-18	-61	81	-35	-6
1.140833	-4629	-6733	-781	-19411	8394	-22058	-6459	-23401	4584	-16746	-13054	-15684	24150	-11642	-17948	-21103	2640	-768	8545	-18182	-6229	-21584	16056	-19294	-3268	-20680	17844	-7173	3253	-20996	18680	-2824	-149	-133	-118	-81	-64	-61	-108	33	-155	17	35	-77	-21	-58	82	-32	-1
1.141667	-5540	-6511	-731	-19302	8204	-21848	-6315	-23276	4283	-16676	-13361	-14710	23769	-11335	-19287	-21909	254	-566	8722	-18047	-6236	-21763	16013	-19467	-3762	-20721	17724	-7266	3747	-20998	18755	-2794	-150	-127	-124	-68	-63	-61	-104	39	-154	17	29	-77	-23	-59	81	-29	0
1.142500	-6498	-6278	-696	-19208	7817	-21726	-6099	-23154	3865	-16774	-13569	-13845	23031	-11233	-20497	-22628	1068	-388	8880	-17920	-6276	-21912	15995	-19613	-4170	-20725	17611	-7387	3825	-20954	18838	-2790	-146	-129	-121	-60	-65	-59	-107	40	-148	17	35	-74	-22	-57	84	-26	0
1.143333	-6088	-6038	-675	-19087	6961	-21712	-5836	-23025	3000	-17035	-13686	-13136	21454	-11382	-21558	-23228	3849	-238	9030	-17796	-6244	-22023	15989	-19733	-6098	-20693	17494	-7550	4573	-20865	18926	-2824	-145	-128	-119	-64	-60	-61	-105	32	-158	21	35	-75	-21	-67	85	-28	-1
1.144167	-6608	-5798	-672	-18967	5970	-21821	-5560	-22900	2319	-17471	-13745	-12638	20159	-11789	-22430	-23688	2474	-125	9151	-17689	-6435	-22101	16001	-19829	-8609	-20615	17394	-7751	5815	-20732	19016	-2890	-150	-128	-120	-60	-60	-62	-105	40	-151	18	35	-75	-22	-58	81	-28	-1
1.145000	-7934	-5555	-675	-18845	4776	-22067	-5289	-22768	1412	-18069	-13780	-12389	18642	-12452	-23099	-23984	-267	-48	9248	-17599	-6903	-22132	16023	-19908	-7729	-20499	17303	-7986	5251	-20556	19115	-2988	-149	-126	-118	-64	-60	-63	-104	38	-151	20	34	-73	-22	-55	82	-15	-3
1.145833	-8361	-5314	-678	-18733	3309	-22453	-5079	-22623	330	-18814	-13814	-12416	16829	-13358	-23561	-24104	2419	-6	9333	-17523	-7184	-22115	16059	-19974	-7092	-20338	17228	-8251	4997	-20337	19207	-3118	-149	-125	-117	-65	-59	-60	-104	40	-150	20	37	-76	-23	-57	81	-28	-1
1.146667	-8606	-5072	-684	-18630	1716	-22979	-4926	-22469	-715	-19690	-13893	-12746	14982	-14479	-23811	-24038	150	1	9387	-17465	-7514	-22049	16096	-20030	-6986	-20135	17173	-8551	5173	-20087	19295	-3280	-146	-127	-118	-66	-62	-60	-109	36	-152	19	33	-77	-17	-56	80	-24	-1
1.147500	-8203	-4830	-687	-18543	44	-23637	-4885	-22305	-1952	-20669	-14030	-13376	12855	-15798	-23867	-23783	798	-30	9411	-17417	-7952	-21929	16141	-20085	-6867	-19909	17133	-8881	4870	-19808	19370	-3461	-148	-139	-124	-69	-61	-79	-104	38	-152	17	33	-80	-24	-59	80	-28	-1
1.148333	-7762	-4590	-682	-18477	-1555	-24414	-4989	-22132	-3302	-21733	-14243	-14310	10595	-17276	-23746	-23354	279	-101	9416	-17386	-8462	-21762	16177	-20140	-6407	-19650	17113	-9232	4441	-19500	19433	-3689	-150	-129	-125	-72	-65	-62	-108	36	-152	17	34	-79	-25	-60	82	-29	-3
1.149167	-8065	-4361	-664	-18430	-3036	-25287	-5247	-21959	-4439	-22856	-14553	-15530	8359	-18868	-23475	-22755	-1874	-195	9390	-17362	-9005	-21544	16209	-20197	-4585	-19357	17112	-9607	3708	-19176	19468	-3922	-150	-130	-120	-64	-65	-61	-107	39	-151	18	30	-76	-25	-56	80	-28	-1
1.150000	-8862	-4133	-633	-18421	-4475	-26237	-5679	-21787	-5469	-23992	-14950	-16987	6086	-20526	-23090	-22010	1302	-323	9340	-17330	-9182	-21280	16218	-20267	-3925	-19047	17120	-9998	3399	-18836	19480	-4189	-148	-128	-121	-65	-64	-58	-105	41	-151	19	34	-81	-18	-55	81	-28	-3
1.150833	-9196	-3920	-585	-18430	-5825	-27223	-6296	-21632	-6650	-25124	-15425	-18646	4003	-22203	-22634	-21144	-1967	-474	9257	-17336	-9537	-20970	16205	-20356	-3151	-18723	17129	-10412	2558	-18496	19454	-4466	-146	-117	-122	-65	-73	-59	-102	41	-154	18	33	-76	-17	-56	86	-27	1
1.151667	-8594	-3712	-527	-18491	-7015	-28210	-7092	-21501	-7816	-26195	-15999	-20453	1831	-23850	-22158	-20196	-547	-651	9154	-17327	-9999	-20628	16163	-20462	-1455	-18391	17144	-10831	1780	-18157	19392	-4760	-149	-128	-118	-65	-63	-57	-103	43	-151	19	35	-72	-22	-55	85	-30	-5
1.152500	-8708	-3515	-451	-18577	-7958	-29166	-8062	-21415	-8634	-27187	-16625	-22342	-11	-25424	-21695	-19185	3021	-848	9027	-17320	-9979	-20262	16084	-20581	-2600	-18060	17142	-11262	2977	-17821	19289	-5063	-148	-125	-107	-66	-62	-59	-105	38	-151	20	35	-75	-21	-53	80	-33	-3
1.153333	-9533	-3333	-362	-18701	-8746	-30040	-9192	-21383	-9305	-28080	-17299	-24264	-1817	-26890	-21301	-18168	-2130	-1064	8874	-17281	-10156	-19879	15954	-20730	-1358	-17736	17117	-11705	2475	-17508	19125	-5380	-149	-126	-121	-66	-63	-57	-112	38	-153	17	34	-75	-34	-60	79	-31	-6
1.154167	-9909	-3180	-266	-18861	-9371	-30784	-10456	-21416	-9687	-28837	-17997	-26137	-3523	-28197	-21005	-17177	2014	-1280	8699	-17300	-10228	-19484	15782	-20897	-406	-17418	17070	-12150	2232	-17203	18917	-5693	-150	-124	-121	-64	-65	-61	-109	43	-152	18	35	-75	-25	-58	81	-31	-4
1.155000	-10207	-3001	-165	-19053	-9848	-31409	-11832	-21528	-9759	-29439	-18703	-27890	-5103	-29314	-20838	-16252	-196	-1503	8510	-17279	-10185	-19082	15541	-21088	712	-17117	16989	-12583	2269	-16919	18672	-6007	-147	-125	-118	-66	-67	-56	-108	41	-152	16	45	-78	-23	-53	84	-31	0
1.155833	-10850	-2848	-64	-19274	-10017	-31830	-13293	-21731	-9759	-29876	-19388	-29492	-6460	-30224	-20841	-15433	244	-1726	8298	-17256	-10019	-18690	15268	-21298	1973	-16838	16867	-13020	2067	-16660	18366	-6330	-149	-127	-117	-68	-56	-57	-105	39	-153	18	33	-76	-19	-56	84	-31	0
1.156667	-10895	-2702	29	-19527	-10169	-32057	-14795	-22034	-9922	-30118	-20052	-30819	-8069	-30915	-21025	-14752	2429	-1929	8077	-17231	-9644	-18318	14921	-21534	2469	-16584	16695	-13447	2376	-16427	18010	-6630	-151	-128	-124	-69	-61	-59	-111	35	-155	15	30	-77	-17	-61	77	-31	-4
1.157500	-11322	-2562	115	-19810	-10189	-32044	-16295	-22423	-9681	-30182	-20668	-31871	-9098	-31380	-21391	-14233	2930	-2148	7845	-17202	-9229	-17962	14527	-21776	1594	-16352	16476	-13860	3558	-16217	17608	-6925	-149	-127	-122	-36	-61	-59	-105	39	-151	17	34	-75	-21	-59	76	-31	-1
1.158333	-12852	-2425	185	-20108	-9902	-31790	-17773	-22912	-9168	-30057	-21245	-32383	-9716	-31618	-21945	-13884	-1099	-2323	7609	-17168	-9012	-17637	14069	-22037	3812	-16154	16199	-14265	3142	-16028	17165	-7214	-149	-127	-117	-67	-63	-59	-109	36	-151	19	35	-74	-21	-55	87	-29	-3
1.159167	-13728	-2291	229	-20421	-9672	-31283	-19225	-23488	-8731	-29752	-21786	-32608	-10347	-31646	-22681	-13728	1374	-2521	7363	-17134	-8383	-17347	13561	-22307	6085	-15982	15879	-14673	2706	-15866	16681	-7488	-146	-128	-120	-67	-63	-60	-108	39	-154	17	32	-77	-23	-58	78	-33	-5
1.160000	-14518	-2156	241	-20758	-9507	-30535	-20530	-24134	-8206	-29277	-22290	-32694	-10791	-31468	-23576	-13751	-130	-2679	7117	-17113	-7612	-17101	12999	-22583	7361	-15841	15466	-15040	2977	-15723	16167	-7751	-149	-126	-121	-69	-65	-59	-104	42	-159	16	33	-77	-23	-59	79	-33	-3
1.160833	-15357	-2022	223	-21093	-9226	-29550	-21776	-24835	-7689	-28640	-22767	-32715	-11076	-31109	-24590	-13939	-172	-2816	6877	-17096	-6873	-16900	12393	-22865	8580	-15735	15020	-15402	2917	-15603	15630	-8005	-148	-126	-120	-67	-57	-59	-105	41	-152	17	33	-77	-22	-59	78	-29	0
1.161667	-16142	-1886	158	-21439	-8858	-28357	-22889	-25563	-7316	-27886	-23227	-32689	-11107	-30590	-25697	-14271	398	-2927	6634	-17089	-6192	-16739	11752	-23150	9387	-15649	14513	-15743	2993	-15497	15072	-8242	-151	-128	-120	-67	-66	-59	-104	42	-151	17	36	-77	-21	-56	80	-19	-1
1.162500	-17244	-1745	56	-21778	-8501	-26991	-23869	-26284	-6701	-27012	-23689	-32249	-10900	-29938	-26858	-14705	-1860	-3014	6407	-17091	-5642	-16627	11091	-23426	11084	-15595	13960	-16067	2886	-15405	14505	-8461	-147	-125	-121	-66	-59	-52	-104	39	-154	18	32	-74	-21	-56	81	-29	1
1.163333	-18637	-1599	-95	-22110	-8183	-25498	-24717	-26975	-6077	-26055	-24168	-31523	-10506	-29171	-28045	-15203	1142	-3077	6188	-17120	-4813	-16559	10407	-23695	11732	-15564	13365	-16364	2956	-15334	13927	-8686	-148	-122	-117	-66	-44	-56	-100	45	-149	19	49	-73	-19	-55	81	-31	-4
1.164167	-19477	-1456	-296	-22430	-7924	-23933	-25433	-27607	-5792	-25042	-24674	-30601	-9806	-28330	-29197	-15728	-153	-3111	5982	-17147	-4026	-16541	9716	-23958	10994	-15559	12721	-16646	2926	-15267	13351	-8897	-148	-122	-117	-65	-61	-58	-103	42	-147	20	36	-72	-19	-55	81	-30	2
1.165000	-19739	-1319	-543	-22735	-7813	-22343	-26026	-28150	-5725	-24002	-25221	-29561	-9373	-27446	-30286	-16222	-1393	-3128	5791	-17205	-3310	-16565	9027	-24220	11752	-15570	12041	-16905	2170	-15223	12788	-9108	-151	-127	-121	-67	-62	-59	-109	39	-155	17	33	-94	-23	-56	75	-32	1
1.165833	-19650	-1182	-837	-23020	-7813	-20776	-26501	-28599	-5535	-22961	-25810	-28451	-8809	-26546	-31272	-16644	4788	-3121	5623	-17284	-2266	-16629	8344	-24459	9316	-15602	11344	-17132	3380	-15179	12239	-9312	-143	-126	-121	-67	-62	-67	-104	42	-152	18	33	-75	-18	-57	80	-30	1
1.166667	-19806	-1045	-1171	-23280	-7867	-19286	-26880	-28864	-5237	-21949	-26432	-27325	-8035	-25654	-32044	-16952	-1326	-3089	5473	-17365	-1496	-16729	7687	-24686	8632	-15652	10629	-17343	3537	-15151	11712	-9520	-149	-125	-118	-70	-62	-59	-104	41	-150	17	34	-76	-19	-56	80	-28	2
1.167500	-19731	-914	-1550	-23512	-8033	-17922	-27162	-28995	-5104	-20989	-27078	-26235	-7306	-24795	-32400	-17110	2303	-3040	5343	-17505	-651	-16862	7053	-24895	8543	-15718	9906	-17529	3156	-15130	11202	-9735	-149	-130	-124	-67	-63	-58	-108	39	-150	15	34	-74	-21	-56	80	-31	-3
1.168333	-19596	-789	-1958	-23709	-8232	-16722	-27371	-28961	-4976	-20109	-27727	-25202	-6494	-23984	-32538	-17094	1031	-2971	5237	-17652	264	-17023	6462	-25084	8410	-15798	9183	-17688	3020	-15119	10723	-9950	-150	-127	-121	-67	-61	-58	-105	40	-156	18	33	-72	-21	-55	80	-30	-4
1.169167	-19484	-678	-2390	-23880	-8480	-15707	-27512	-28756	-4711	-19317	-28362	-24257	-5505	-23246	-32613	-16894	499	-2885	5151	-17793	1270	-17206	5909	-25247	8277	-15892	8465	-17831	2743	-15118	10266	-10176	-146	-125	-116	-66	-63	-59	-105	41	-151	17	36	-74	-18	-55	79	-32	0
1.170000	-18295	-576	-2840	-24008	-8832	-14922	-27601	-28387	-4654	-18629	-28951	-23420	-4991	-22584	-32637	-16501	1982	-2788	5083	-17961	2148	-17410	5394	-25399	7880	-15992	7759	-17956	2265	-15130	9841	-10411	-146	-127	-120	-67	-63	-58	-105	41	-149	21	38	-75	-19	-55	80	-28	0
1.170833	-16584	-483	-3307	-24105	-9099	-14344	-27632	-27846	-4456	-18056	-29465	-22698	-4227	-22008	-32633	-15923	3809	-2675	5035	-18153	3038	-17628	4926	-25517	5269	-16109	7073	-18066	2710	-15152	9441	-10660	-145	-124	-119	-64	-60	-62	-103	44	-148	20	33	-74	-22	-57	84	-26	3
1.171667	-16163	-409	-3782	-24167	-9363	-13985	-27618	-27177	-3992	-17609	-29869	-22088	-3048	-21513	-32657	-15179	-616	-2557	5003	-18348	3607	-17862	4503	-25613	5215	-16236	6422	-18161	1916	-15193	9070	-10921	-147	-124	-117	-68	-58	-55	-100	43	-145	20	36	-73	-18	-56	86	-25	1
1.172500	-15002	-344	-4256	-24192	-9714	-13842	-27565	-26393	-3768	-17288	-30138	-21579	-2153	-21102	-32645	-14296	853	-2428	4983	-18553	4310	-18093	4136	-25683	6346	-16381	5802	-18251	336	-15247	8715	-11191	-146	-125	-120	-69	-55	-55	-105	44	-151	16	30	-76	-18	-59	82	-27	0
1.173333	-13550	-299	-4718	-24187	-10071	-13892	-27452	-25518	-3415	-17083	-30247	-21158	-1158	-20765	-32359	-13323	50	-2300	4985	-18760	4976	-18332	3802	-25726	6433	-16536	5221	-18333	-677	-15318	8390	-11486	-149	-132	-122	-70	-70	-58	-112	36	-154	17	25	-79	-22	-61	76	-35	-7
1.174167	-12117	-264	-5163	-24155	-10427	-14101	-27288	-24589	-2957	-16988	-30171	-20797	-225	-20483	-31750	-12284	-1271	-2163	4987	-18963	5309	-18558	3522	-25738	6516	-16702	4693	-18415	-1955	-15402	8098	-11775	-149	-127	-121	-69	-62	-59	-108	40	-154	17	30	-75	-24	-60	84	-29	-3
1.175000	-10235	-236	-5578	-24089	-10714	-14441	-27050	-23620	-2726	-16978	-29893	-20472	756	-20247	-30960	-11238	-600	-2025	5007	-19162	5816	-18773	3280	-25717	6108	-16873	4190	-18492	-3257	-15507	7814	-12070	-149	-127	-119	-66	-62	-56	-109	42	-152	19	32	-75	-23	-63	84	-31	-3
1.175833	-8457	-221	-5969	-24022	-10954	-14877	-26742	-22662	-2306	-17052	-29411	-20165	1875	-20039	-30064	-10227	-3561	-1892	5030	-19352	6344	-18973	3070	-25665	6317	-17051	3746	-18577	-4858	-15623	7557	-12371	-147	-117	-118	-67	-64	-56	-110	41	-152	17	32	-74	-22	-58	78	-29	0
1.176667	-7394	-215	-6327	-23889	-11041	-15377	-26345	-21741	-1593	-17185	-28737	-19862	3048	-19849	-29098	-9298	-2298	-1761	5057	-19517	6787	-19148	2901	-25584	6315	-17240	3352	-18668	-6418	-15763	7320	-12670	-149	-127	-119	-68	-62	-59	-109	41	-153	17	35	-78	-26	-59	84	-30	-4
1.177500	-5929	-221	-6649	-23763	-10993	-15905	-25859	-20896	-1186	-17359	-27872	-19532	4224	-19659	-28095	-8484	-1871	-1640	5088	-19695	7171	-19295	2766	-25475	4281	-17433	3018	-18766	-7671	-15914	7116	-12963	-150	-128	-119	-85	-66	-58	-109	42	-152	19	33	-74	-22	-57	84	-26	0
1.178333	-3683	-232	-6933	-23623	-10969	-16428	-25274	-20125	-1066	-17554	-26844	-19170	4930	-19453	-27098	-7829	-5343	-1527	5122	-19839	7380	-19411	2654	-25328	3911	-17624	2728	-18875	-9921	-16079	6902	-13251	-147	-127	-118	-67	-61	-56	-107	41	-152	18	40	-75	-23	-57	81	-29	-3
1.179167	-1065	-250	-7173	-23472	-10873	-16913	-24587	-19467	-900	-17746	-25668	-18768	5374	-19220	-26134	-7362	1713	-1424	5151	-19965	7894	-19472	2572	-25159	973	-17809	2493	-18993	-10257	-16258	6726	-13530	-151	-130	-124	-67	-62	-56	-107	41	-150	15	34	-74	-21	-56	81	-30	-4
1.180000	745	-267	-7376	-23318	-10606	-17344	-23805	-18927	-666	-17927	-24388	-18323	6053	-18960	-25230	-7074	-2910	-1338	5182	-20069	8236	-19495	2513	-24964	-1190	-17992	2321	-19127	-10801	-16445	6577	-13793	-151	-127	-118	-67	-62	-57	-105	41	-158	17	33	-76	-23	-56	91	-33	-3
1.180833	2764	-297	-7536	-23160	-10349	-17700	-22917	-18487	-557	-18077	-23050	-17852	6545	-18668	-24405	-7041	-686	-1265	5207	-20144	8502	-19469	2481	-24745	-1909	-18154	2199	-19265	-12196	-16637	6437	-14053	-153	-130	-119	-67	-66	-58	-109	38	-151	19	32	-75	-24	-58	79	-34	-4
1.181667	4721	-315	-7663	-23004	-9952	-17973	-21946	-18211	-410	-18181	-21695	-17354	6791	-18341	-23668	-7197	-84	-1215	5224	-20211	8701	-19391	2484	-24509	-2835	-18299	2131	-19415	-12901	-16831	6347	-14276	-155	-133	-122	-72	-67	-65	-111	37	-159	16	29	-72	-24	-60	74	-33	-7
1.182500	6498	-335	-7758	-22847	-9396	-18143	-20877	-18022	-327	-18231	-20363	-16846	7035	-17982	-23017	-7553	-595	-1177	5240	-20238	8878	-19251	2496	-24255	-3592	-18412	2128	-19570	-13413	-17048	6288	-14485	-152	-131	-121	-67	-66	-60	-105	41	-155	17	32	-77	-26	-56	84	-30	-3
1.183333	8569	-349	-7813	-22688	-8771	-18217	-19779	-17918	-589	-18224	-19076	-16343	6695	-17609	-22446	-8095	1263	-1162	5247	-20261	8979	-19053	2550	-23999	-4329	-18489	2182	-19727	-14052	-17184	6268	-14690	-148	-128	-121	-72	-63	-59	-103	42	-151	18	30	-77	-22	-59	82	-28	-4
1.184167	11033	-358	-7844	-22543	-7951	-18199	-18622	-17894	-788	-18160	-17919	-15870	6124	-17193	-21959	-8798	4102	-1165	5247	-20252	9203	-18802	2638	-23740	-7190	-18528	2289	-19881	-13499	-17337	6290	-14877	-149	-130	-117	-66	-63	-58	-105	40	-155	15	32	-76	-23	-57	80	-31	-3
1.185000	11735	-370	-7855	-22402	-6949	-18107	-17440	-17920	-635	-18034	-16866	-15444	5996	-16759	-21533	-9632	488	-1188	5235	-20233	9195	-18495	2753	-23482	-8198	-18522	2464	-20048	-13293	-17468	6356	-15042	-152	-130	-116	-67	-61	-59	-104	59	-154	18	24	-75	-17	-55	81	-33	-5
1.185833	12446	-363	-7848	-22265	-5934	-17944	-16249	-17984	-690	-17865	-15967	-15081	5505	-16404	-21151	-10554	1248	-1229	5214	-20196	9140	-18136	2909	-23234	-7039	-18463	2690	-20204	-14038	-17567	6470	-15196	-149	-128	-125	-67	-59	-60	-111	41	-152	17	32	-75	-19	-57	81	-30	0
1.186667	13366	-360	-7831	-22136	-4831	-17721	-15076	-18047	-683	-17651	-15229	-14790	4899	-16044	-20799	-11526	2094	-1290	5182	-20155	9231	-17733	3104	-22998	-6852	-18356	2972	-20358	-13666	-17638	6636	-15345	-150	-131	-120	-67	-61	-59	-107	42	-151	16	34	-77	-28	-58	79	-49	-1
1.187500	13770	-345	-7807	-22003	-3687	-17471	-13945	-18098	-803	-17407	-14652	-14583	4269	-15723	-20445	-12537	-7	-1368	5140	-20104	9159	-17292	3335	-22787	-6116	-18189	3313	-20502	-13135	-17667	6856	-15492	-146	-118	-118	-65	-62	-63	-110	41	-151	18	32	-77	-22	-58	79	-31	-4
1.188333	13976	-326	-7772	-21894	-2477	-17198	-12867	-18101	-872	-17143	-14232	-14459	3569	-15447	-20074	-13524	1211	-1460	5087	-20047	9100	-16814	3613	-22603	-5614	-17971	3701	-20639	-12654	-17651	7130	-15626	-150	-128	-118	-70	-62	-61	-94	41	-151	18	34	-79	-24	-59	78	-28	-4
1.189167	13666	-309	-7742	-21781	-1202	-16934	-11867	-18061	-721	-16874	-13952	-14413	2930	-15240	-19666	-14461	-1371	-1565	5022	-19996	8927	-16309	3928	-22449	-4608	-17695	4141	-20763	-12166	-17589	7454	-15761	-148	-128	-121	-69	-63	-60	-107	41	-153	19	32	-75	-21	-57	84	-49	0
1.190000	12647	-273	-7711	-21665	236	-16689	-10952	-17958	-456	-16615	-13800	-14445	2484	-15099	-19214	-15322	-1487	-1680	4953	-19943	8711	-15790	4282	-22329	-2958	-17372	4618	-20881	-11613	-17481	7824	-15899	-153	-130	-124	-70	-64	-85	-108	38	-156	15	24	-78	-25	-58	78	-32	-4
1.190833	11822	-250	-7671	-21560	1700	-16477	-10136	-17791	-353	-16373	-13734	-14535	2111	-15044	-18708	-16079	371	-1806	4872	-19893	8526	-15260	4679	-22242	-3575	-16997	5138	-20979	-10461	-17321	8241	-16038	-148	-131	-120	-67	-60	-57	-105	44	-149	19	30	-74	-19	-53	81	-30	-4
1.191667	11449	-219	-7672	-21451	3020	-16316	-9428	-17550	-472	-16165	-13731	-14663	1561	-15060	-18141	-16710	-4744	-1938	4790	-19854	8190	-14732	5108	-22193	-2578	-16588	5687	-21068	-10279	-17112	8696	-16176	-149	-126	-118	-65	-62	-58	-108	40	-151	20	34	-52	-17	-42	85	-30	1
1.192500	11676	-196	-7660	-21344	4292	-16220	-8841	-17252	-686	-16000	-13765	-14824	666	-15154	-17519	-17214	1136	-2071	4698	-19825	8217	-14216	5564	-22186	-3295	-16154	6252	-21151	-8709	-16866	9181	-16322	-148	-130	-119	-67	-59	-59	-109	40	-151	18	33	-76	-21	-60	78	-32	-5
1.193333	11231	-182	-7662	-21244	5585	-16189	-8342	-16908	-585	-15887	-13823	-15000	147	-15327	-16845	-17581	-1973	-2214	4606	-19811	8015	-13727	6043	-22216	-4451	-15699	6832	-21224	-6706	-16580	9701	-16469	-149	-127	-129	-70	-62	-47	-113	38	-152	16	30	-77	-22	-58	79	-33	-4
1.194167	10516	-174	-7668	-21139	6776	-16224	-7957	-16525	-556	-15829	-13820	-15171	-322	-15561	-16131	-17804	-2786	-2350	4515	-19804	7720	-13256	6543	-22282	-3411	-15227	7429	-21292	-6129	-16252	10237	-16615	-148	-126	-122	-70	-63	-58	-105	42	-150	17	30	-82	-23	-57	81	-30	-3
1.195000	9701	-182	-7680	-21037	7988	-16325	-7669	-16122	-518	-15829	-13785	-15334	-799	-15854	-15393	-17874	-954	-2491	4419	-19812	7735	-12820	7053	-22384	-3198	-14758	8017	-21346	-4838	-15899	10782	-16764	-148	-129	-125	-66	-61	-58	-104	41	-150	9	33	-73	-22	-56	90	-30	0
1.195833	8791	-195	-7689	-20932	9054	-16507	-7466	-15725	-388	-15891	-13687	-15462	-1142	-16188	-14658	-17855	-3243	-2629	4329	-19832	7784	-12422	7576	-22522	-2834	-14302	8601	-21403	-3648	-15512	11328	-16906	-148	-128	-122	-68	-60	-57	-107	40	-152	16	29	-76	-18	-58	81	-30	0
1.196667	7821	-229	-7707	-20828	9928	-16708	-7335	-15347	-335	-16010	-13511	-15565	-1542	-16556	-13943	-17711	-2575	-2769	4244	-19863	7659	-12065	8095	-22684	-2029	-13862	9170	-21453	-2967	-15143	11867	-17045	-153	-126	-122	-67	-62	-56	-103	38	-151	18	33	-87	-21	-56	80	-35	-4
1.197500	7857	-273	-7714	-20724	10653	-16971	-7266	-15019	-483	-16183	-13251	-15649	-2075	-16941	-13260	-17468	154	-2901	4163	-19904	7777	-11760	8603	-22881	-3155	-13451	9718	-21507	-1300	-14759	12400	-17175	-142	-125	-121	-67	-65	-57	-108	40	-152	17	30	-77	-17	-56	79	-29	0
1.198333	6657	-336	-7716	-20624	11436	-17253	-7238	-14755	-274	-16409	-12917	-15717	-1874	-17332	-12639	-17137	-3078	-3035	4090	-19959	7751	-11497	9102	-23102	-3680	-13079	10236	-21568	270	-14376	12909	-17297	-145	-129	-125	-69	-62	-59	-108	38	-135	17	29	-82	-25	-60	78	-32	-3
1.199167	5482	-419	-7711	-20534	12118	-17555	-7233	-14572	-166	-16677	-12506	-15764	-2015	-17715	-12085	-16790	-4640	-3161	4021	-20022	7388	-11288	9585	-23337	-1554	-12739	10733	-21623	163	-14002	13398	-17404	-148	-127	-125	-72	-65	-59	-108	39	-153	16	27	-78	-23	-61	78	-30	-4
1.200000	5384	-511	-7693	-20434	12678	-17844	-7247	-14479	-172	-16979	-12030	-15810	-2543	-18074	-11616	-16389	-2832	-3288	3964	-20090	7210	-11117	10043	-23594	-621	-12466	11191	-21689	713	-13655	13851	-17493	-151	-131	-124	-68	-63	-61	-108	35	-153	13	25	-80	-23	-60	78	-30	-3
1.200833	5109	-614	-7655	-20338	13177	-18123	-7261	-14489	-5	-17298	-11500	-15870	-2823	-18405	-11244	-15978	-5592	-3405	3909	-20164	7060	-10994	10478	-23866	301	-12227	11620	-21759	1268	-13336	14268	-17566	-152	-132	-125	-68	-64	-61	-113	39	-151	15	30	-75	-24	-58	75	-30	-3
1.201667	4909	-728	-7595	-20256	13549	-18365	-7264	-14603	176	-17629	-10944	-15952	-3140	-18696	-10963	-15566	-4338	-3508	3862	-20242	6799	-10913	10886	-24143	976	-12045	12008	-21832	1361	-13048	14647	-17613	-152	-130	-125	-70	-65	-59	-111	35	-159	15	22	-77	-23	-48	77	-30	-6
1.202500	4965	-849	-7519	-20180	13752	-18571	-7246	-14813	280	-17953	-10374	-16068	-3646	-18944	-10772	-15169	-5769	-3611	3815	-20323	6432	-10872	11271	-24429	1591	-11914	12366	-21912	1655	-12803	15007	-17628	-145	-128	-121	-66	-59	-58	-107	41	-150	16	34	-76	-21	-58	79	-29	-4
1.203333	4428	-975	-7416	-20115	13908	-18704	-7203	-15118	472	-18260	-9804	-16231	-3846	-19136	-10683	-14804	-6724	-3707	3774	-20410	6159	-10867	11622	-24718	2867	-11839	12691	-21997	1889	-12599	15285	-17625	-148	-126	-138	-66	-59	-60	-108	42	-150	17	36	-75	-19	-56	82	-27	0
1.204167	3854	-1114	-7290	-20063	13940	-18787	-7128	-15513	695	-18563	-9247	-16450	-4010	-19291	-10623	-14477	-3287	-3787	3735	-20499	5921	-10896	11948	-25002	1920	-11810	12976	-22094	2491	-12450	15536	-17589	-148	-125	-119	-67	-62	-58	-105	40	-150	19	32	-76	-19	-55	81	-28	6
1.205000	3858	-1230	-7141	-20028	13751	-18802	-7027	-15976	768	-18821	-8731	-16723	-4418	-19389	-10639	-14200	-7422	-3857	3691	-20592	5344	-10959	12248	-25303	1892	-11828	13241	-22193	2110	-12349	15743	-17520	-148	-125	-120	-66	-68	-57	-107	43	-150	20	58	-74	-18	-56	81	-27	0
1.205833	4348	-1347	-6970	-20010	13396	-18748	-6908	-16490	528	-19042	-8246	-17056	-5309	-19440	-10691	-13964	-2712	-3911	3637	-20685	4893	-11052	12524	-25590	1240	-11889	13472	-22296	2414	-12277	15906	-17418	-148	-128	-119	-68	-63	-57	-108	41	-153	17	33	-79	-21	-56	80	-29	-3
1.206667	4166	-1458	-6773	-20014	13085	-18633	-6735	-17035	545	-19211	-7814	-17440	-5785	-19451	-10759	-13783	-1593	-3959	3577	-20785	4474	-11169	12780	-25873	-1335	-11993	13678	-22406	4065	-12304	16035	-17286	-150	-132	-122	-74	-62	-60	-110	33	-151	18	29	-78	-23	-58	82	-33	-4
1.207500	3763	-1556	-6561	-20052	12638	-18458	-6554	-17598	539	-19330	-7437	-17866	-6183	-19416	-10822	-13639	-4290	-3979	3520	-20882	3884	-11307	13019	-26147	-1050	-12125	13867	-22504	3948	-12354	16130	-17114	-173	-131	-120	-70	-60	-60	-108	40	-149	17	32	-77	-18	-58	82	-31	0
1.208333	3343	-1628	-6327	-20089	12074	-18214	-6340	-18139	580	-19390	-7105	-18319	-6629	-19347	-10861	-13538	-18	-3988	3450	-20985	3506	-11466	13249	-26407	-1431	-12286	14040	-22625	4356	-12452	16196	-16918	-151	-118	-119	-68	-63	-59	-109	40	-154	21	35	-76	-22	-57	80	-33	-1
1.209167	2824	-1682	-6076	-20163	11374	-17933	-6119	-18654	695	-19395	-6814	-18792	-6973	-19247	-10864	-13478	-1902	-3976	3378	-21089	3014	-11643	13474	-26657	-1702	-12470	14197	-22737	4955	-12585	16240	-16695	-149	-127	-121	-67	-63	-58	-110	40	-152	21	35	-76	-19	-53	79	-42	1
1.210000	1965	-1710	-5827	-20260	10735	-17613	-5875	-19126	650	-19348	-6568	-19265	-7246	-19118	-10816	-13448	-906	-3948	3300	-21196	2417	-11839	13691	-26888	-1514	-12676	14345	-22849	5120	-12759	16264	-16444	-148	-128	-119	-67	-63	-59	-108	41	-149	19	35	-79	-21	-58	86	-29	-1
1.210833	2030	-1713	-5567	-20383	9865	-17265	-5630	-19534	320	-19253	-6350	-19713	-7928	-18987	-10708	-13445	2311	-3909	3211	-21306	2045	-12056	13914	-27102	-2455	-12897	14489	-22958	5846	-12962	16284	-16173	-147	-134	-119	-66	-59	-56	-104	40	-146	21	36	-75	-17	-56	87	-26	0
1.211667	1307	-1680	-5299	-20530	8928	-16907	-5368	-19868	571	-19110	-6152	-20125	-7903	-18838	-10541	-13463	1662	-3852	3135	-21412	1645	-12284	14148	-27295	-3894	-13134	14626	-23070	7095	-13194	16294	-15891	-150	-126	-117	-65	-59	-57	-104	41	-152	22	34	-74	-18	-52	85	-26	0
1.212500	-270	-1617	-5033	-20706	8209	-16546	-5106	-20120	878	-18927	-5959	-20486	-7692	-18679	-10311	-13503	-1149	-3783	3049	-21528	1019	-12533	14376	-27468	-2291	-13377	14759	-23182	6600	-13436	16311	-15600	-153	-127	-120	-65	-62	-57	-104	43	-152	22	36	-73	-19	-52	85	-30	-4
1.213333	-1006	-1525	-4776	-20897	7453	-16194	-4843	-20284	997	-18717	-5770	-20779	-7516	-18523	-10020	-13554	1501	-3700	2967	-21643	547	-12796	14624	-27623	-1312	-13633	14888	-23295	6385	-13719	16330	-15303	-149	-124	-119	-64	-61	-60	-107	39	-151	19	36	-76	-19	-57	78	-30	-1
1.214167	-1740	-1394	-4526	-21110	6724	-15854	-4571	-20358	1183	-18480	-5573	-20998	-7201	-18357	-9675	-13622	-634	-3612	2896	-21760	-85	-13064	14886	-27740	-686	-13899	15020	-23407	6505	-13999	16368	-15008	-150	-128	-125	-66	-61	-58	-108	39	-151	20	30	-75	-23	-56	81	-29	3
1.215000	-2320	-1236	-4287	-21338	6147	-15535	-4298	-20339	1358	-18227	-5351	-21127	-6829	-18193	-9277	-13676	128	-3513	2833	-21880	-737	-13363	15156	-27842	22	-14169	15148	-23519	6308	-14283	16431	-14717	-152	-130	-124	-69	-70	-63	-109	39	-154	18	32	-77	-23	-56	80	-32	-5
1.215833	-2351	-1049	-4084	-21576	5545	-15232	-4020	-20235	1561	-17945	-5111	-21171	-6205	-18030	-8864	-13785	-427	-3409	2792	-21995	-1343	-13666	15442	-27906	539	-14446	15278	-23628	6221	-14567	16520	-14438	-151	-128	-122	-66	-62	-61	-107	36	-153	13	33	-76	-24	-58	80	-34	-1
1.216667	-2610	-834	-3854	-21817	5075	-14958	-3729	-20043	1836	-17660	-4845	-21121	-5388	-17866	-8416	-13884	-2269	-3295	2766	-22114	-1954	-13980	15741	-27939	1953	-14726	15406	-23733	5723	-14845	16624	-14168	-147	-129	-125	-67	-39	-59	-110	39	-152	17	42	-69	-23	-59	82	-29	0
1.217500	-2852	-591	-3661	-22058	4689	-14704	-3442	-19775	2068	-17369	-4561	-20990	-4524	-17710	-7963	-13997	1307	-3177	2766	-22227	-2461	-14304	16048	-27945	1924	-15015	15524	-23835	5614	-15124	16765	-13917	-149	-129	-120	-67	-64	-59	-108	38	-156	16	30	-77	-27	-57	81	-30	-1
1.218333	-2370	-329	-3487	-22296	4226	-14472	-3146	-19443	2152	-17077	-4251	-20783	-3587	-17547	-7497	-14124	-1833	-3057	2791	-22346	-3104	-14635	16360	-27914	1917	-15306	15640	-23940	4999	-15386	16936	-13696	-151	-128	-134	-67	-64	-60	-107	40	-154	17	34	-79	-18	-57	82	-32	-6
1.219167	-1200	-57	-3335	-22522	3799	-14255	-2846	-19062	1956	-16776	-3928	-20513	-3157	-17385	-7080	-14275	110	-2932	2844	-22468	-3621	-14969	16667	-27857	2428	-15606	15746	-24038	4322	-15642	17137	-13492	-143	-129	-122	-66	-59	-59	-105	39	-154	16	34	-74	-21	-53	85	-30	-1
1.220000	-388	227	-3207	-22732	3498	-14049	-2539	-18623	1895	-16478	-3600	-20192	-2520	-17221	-6673	-14449	3948	-2808	2926	-22574	-3882	-15307	16975	-27769	-61	-15911	15847	-24136	5478	-15886	17360	-13318	-150	-129	-127	-66	-62	-60	-108	26	-156	18	33	-77	-24	-58	78	-33	-3
1.220833	-76	510	-3093	-22925	3184	-13849	-2226	-18163	1773	-16177	-3266	-19834	-1820	-17051	-6298	-14638	-1299	-2675	3031	-22684	-4386	-15646	17278	-27653	-111	-16211	15930	-24215	5126	-16114	17607	-13168	-149	-127	-125	-66	-64	-59	-112	41	-152	16	33	-75	-22	-59	77	-31	-1
1.221667	490	795	-3003	-23090	2883	-13652	-1909	-17671	1620	-15873	-2944	-19454	-1128	-16877	-5970	-14844	3447	-2532	3184	-22789	-4672	-15973	17570	-27511	-601	-16515	16002	-24301	4867	-16329	17873	-13047	-150	-130	-124	-65	-63	-59	-108	40	-172	21	32	-79	-26	-60	76	-32	-1
1.222500	1191	1072	-2912	-23226	2707	-13451	-1582	-17173	1489	-15565	-2636	-19070	-520	-16693	-5670	-15074	1171	-2387	3346	-22892	-4978	-16294	17851	-27346	-895	-16816	16065	-24365	4844	-16524	18161	-12954	-149	-128	-126	-70	-63	-59	-109	39	-150	18	29	-81	-23	-59	78	-30	2
1.223333	1882	1339	-2881	-23328	2475	-13240	-1251	-16695	1311	-15267	-2354	-18696	-78	-16500	-5414	-15317	1795	-2233	3547	-22983	-5468	-16599	18114	-27163	-1177	-17111	16108	-24417	4758	-16711	18447	-12885	-150	-134	-125	-66	-63	-58	-109	39	-154	16	27	-78	-23	-59	80	-31	-3
1.224167	3274	1585	-2855	-23398	2017	-13026	-921	-16181	765	-14936	-2103	-18335	-393	-16286	-5200	-15573	4242	-2066	3777	-23067	-5747	-16884	18361	-26959	-2287	-17394	16146	-24448	5091	-16880	18737	-12842	-150	-130	-126	-68	-63	-57	-110	41	-151	17	32	-77	-24	-58	81	-31	-1
1.225000	3931	1817	-2837	-23429	1652	-12798	-584	-15701	600	-14601	-1885	-18013	-420	-16081	-5018	-15833	4851	-1889	4029	-23136	-5779	-17152	18589	-26745	-4666	-17665	16167	-24462	6344	-17038	19027	-12825	-148	-128	-121	-67	-65	-58	-109	39	-153	18	32	-75	-22	-59	80	-30	0
[truncated: 10,529 more rows]
[truncated: 15 more columns]
