# Supplementary material for: Novel Methods for Surface EMG Analysis and Exploration Based on Multi-Modal Gaussian Mixture Models
Source: PLoS One. 2016 Jun 30;11(6):e0157239. doi: 10.1371/journal.pone.0157239 (PMC4928879; doi:10.1371/journal.pone.0157239)
Supplement: S2 File — (ZIP) [file pone.0157239.s002.zip › Haf_horses_walk_data/Haf_h10_w3_kin.trc]

PathFileType	4	(X/Y/Z)	D:\Users\zsoldosr\Desktop\HaflingerProjektEMGBiopsy\RawData\13.11.12\Montoyaw3r.trc
DataRate	CameraRate	NumFrames	NumMarkers	Units	OrigDataRate	OrigDataStartFrame	OrigNumFrames
120.00	120.00	1200	7	mm	120.00	1	1200
Frame#	Time	Head			Withers			Sacrum			HFL			HFR			HHL			HHR
		X1	Y1	Z1	X2	Y2	Z2	X3	Y3	Z3	X4	Y4	Z4	X5	Y5	Z5	X6	Y6	Z6	X7	Y7	Z7
1	0.000	939.89191	152.51170	1370.65930	-321.07788	65.04162	1309.49072	-1036.27515	-13.41961	1307.23132	-113.19334	274.38553	81.19628	234.84573	9.06916	-1.91297	-550.87158	163.77570	34.89495	-1254.40723	-174.45645	-8.41739
2	0.008	941.83466	153.71559	1367.63184	-322.42581	65.30679	1310.06763	-1037.11804	-13.48160	1303.65222	-85.76267	272.70126	80.47039	221.46947	8.38842	-1.84751	-541.94244	164.12944	28.82160	-1268.01404	-174.79359	-8.47833
3	0.017	943.69128	154.92252	1364.76599	-323.65045	65.51663	1310.58472	-1037.86877	-13.48760	1300.09241	-58.12930	271.05219	79.69766	207.99814	7.81024	-1.83370	-535.31042	164.41978	21.67294	-1281.64160	-175.15746	-8.49895
4	0.025	945.39130	156.13991	1362.20239	-324.65771	65.64663	1310.99780	-1038.46033	-13.42141	1296.56165	-30.14456	269.43839	78.82895	194.41931	7.35132	-1.88871	-532.49487	164.70053	13.11721	-1295.30334	-175.53323	-8.48084
5	0.033	946.89020	157.37410	1360.04688	-325.38889	65.70788	1311.28455	-1038.83569	-13.29564	1293.05518	-1.72672	267.87122	77.83015	180.77756	6.95681	-2.00745	-534.03070	164.96785	3.78340	-1309.01184	-175.92345	-8.43668
6	0.042	948.16803	158.61716	1358.36853	-325.81226	65.73399	1311.43787	-1038.94141	-13.10202	1289.57349	27.13758	266.40781	76.67675	167.10419	6.59136	-2.17494	-539.59009	165.07043	-4.83087	-1322.77527	-176.34229	-8.37665
7	0.050	949.22003	159.84290	1357.20679	-325.91608	65.76270	1311.45227	-1038.74658	-12.77140	1286.15283	56.41463	265.11679	75.33653	153.40170	6.27960	-2.36148	-548.12256	164.89479	-10.95846	-1336.58521	-176.76514	-8.32036
8	0.058	950.04675	161.02177	1356.58374	-325.70279	65.81829	1311.31250	-1038.25317	-12.19195	1282.87219	86.07912	264.04404	73.76329	139.67767	6.01443	-2.52080	-558.33112	164.47307	-13.90619	-1350.42017	-177.14639	-8.28680
9	0.067	950.64429	162.13908	1356.51453	-325.18634	65.90567	1310.99341	-1037.48645	-11.27338	1279.83545	116.13676	263.20685	71.90030	125.95533	5.67132	-2.59485	-569.53839	163.88762	-14.67918	-1364.25867	-177.46524	-8.29757
10	0.075	950.99518	163.19302	1357.01123	-324.39413	66.01667	1310.46594	-1036.48193	-9.99636	1277.15796	146.58188	262.59793	69.71230	112.24300	5.12656	-2.55583	-581.81049	163.23151	-14.81137	-1378.05444	-177.76256	-8.36693
11	0.083	951.06757	164.17838	1358.08447	-323.36719	66.13675	1309.70081	-1035.27124	-8.42265	1274.96179	177.36792	262.19922	67.22465	98.52776	4.47008	-2.48112	-595.08624	162.63922	-15.05088	-1391.69666	-178.12109	-8.44329
12	0.092	950.82770	165.07912	1359.74390	-322.15747	66.25009	1308.66919	-1033.87378	-6.67104	1273.35852	208.43564	261.98868	64.50925	84.82018	3.94535	-2.51837	-608.83905	162.19135	-15.40312	-1405.01001	-178.59109	-8.37600
13	0.100	950.25311	165.87419	1361.99036	-320.82379	66.35042	1307.34924	-1032.30762	-4.87028	1272.42346	239.72794	261.94693	61.64336	71.16620	3.67062	-2.74352	-622.58569	161.84933	-15.76767	-1417.77356	-179.17203	-7.95944
14	0.108	949.33276	166.55469	1364.80969	-319.42386	66.45574	1305.73804	-1030.60974	-3.13245	1272.18201	271.15747	262.11087	58.73200	57.59128	3.57474	-3.11939	-636.17731	161.56523	-16.16372	-1429.78284	-179.85229	-7.02220
15	0.117	948.05988	167.13988	1368.16907	-318.00925	66.60606	1303.86292	-1028.84155	-1.58043	1272.59692	302.58411	262.63269	55.95847	44.08391	3.51823	-3.53937	-649.64880	161.33403	-16.62434	-1440.94287	-180.61427	-5.49483
16	0.125	946.43011	167.66586	1372.02002	-316.62607	66.83234	1301.78101	-1027.08020	-0.38518	1273.56091	333.82129	263.72110	53.54800	30.64645	3.38590	-3.86997	-663.02917	161.15762	-17.11918	-1451.27148	-181.40901	-3.41113
17	0.133	944.44385	168.15800	1376.31018	-315.31033	67.13597	1299.57153	-1025.41064	0.25275	1274.92786	364.63263	265.47247	51.63602	17.31105	3.16575	-4.03747	-676.31360	161.06924	-17.56495	-1460.80701	-182.15620	-0.87601
18	0.142	942.10559	168.61943	1380.98962	-314.08273	67.50650	1297.32117	-1023.91022	0.18030	1276.57471	394.69769	267.73978	50.12660	4.09164	2.93540	-4.08321	-689.51227	161.10944	-17.89534	-1469.50500	-182.77951	1.94278
19	0.150	939.42444	169.04254	1386.00854	-312.95364	67.93943	1295.10657	-1022.62598	-0.63621	1278.42883	423.56454	270.17560	48.68003	-9.06715	2.78289	-4.12319	-702.66217	161.24159	-18.12675	-1477.16919	-183.24982	4.80391
20	0.158	936.41766	169.43140	1391.31287	-311.93115	68.42577	1292.98572	-1021.54730	-2.10859	1280.44800	450.64548	272.47327	46.88378	-22.26447	2.77072	-4.26257	-715.82263	161.37996	-18.32914	-1483.43469	-183.59750	7.40277
21	0.167	933.11237	169.81027	1396.84180	-311.02020	68.93384	1290.99854	-1020.59766	-4.07639	1282.59387	475.37070	274.57904	44.45095	-35.55212	2.85678	-4.49520	-729.03448	161.46478	-18.55091	-1487.81934	-183.87692	9.45747
22	0.175	929.54437	170.20883	1402.53357	-310.21881	69.41196	1289.17004	-1019.66864	-6.33752	1284.82507	497.48190	276.63760	41.29351	-48.89050	2.86380	-4.69358	-742.27643	161.44713	-18.78785	-1489.88904	-184.09184	10.91751
23	0.183	925.75446	170.64316	1408.33203	-309.51877	69.81425	1287.51306	-1018.68152	-8.65322	1287.11230	517.17358	278.77994	37.47437	-62.20538	2.66196	-4.75744	-755.52197	161.29330	-18.99872	-1489.46936	-184.12704	12.19120
24	0.192	921.78247	171.11107	1414.18408	-308.90485	70.12526	1286.03503	-1017.61908	-10.78507	1289.45398	534.90137	280.99789	33.12424	-75.47937	2.32869	-4.73828	-768.79309	161.05376	-19.14599	-1486.64734	-183.72864	14.07801
25	0.200	917.66351	171.60376	1420.03308	-308.35065	70.36635	1284.74133	-1016.50555	-12.55153	1291.86914	551.06946	283.20654	28.42612	-88.75778	2.01831	-4.75202	-782.11121	160.81496	-19.24144	-1481.52307	-182.54022	17.21171
26	0.208	913.43359	172.11470	1425.81885	-307.82104	70.58733	1283.63745	-1015.37396	-13.84363	1294.37695	565.86383	285.39334	23.66641	-102.07715	1.78338	-4.83280	-795.46375	160.57536	-19.33755	-1473.96289	-180.25574	21.40374
27	0.217	909.13818	172.63647	1431.48499	-307.28049	70.85495	1282.73340	-1014.25134	-14.61458	1296.98975	579.23901	287.64374	19.24376	-115.45670	1.63060	-4.96614	-808.84167	160.28210	-19.44979	-1463.50208	-176.85561	25.55354
28	0.225	904.83441	173.16232	1436.97803	-306.70087	71.24717	1282.04919	-1013.15497	-14.87204	1299.71667	590.92529	290.01761	15.57064	-128.92352	1.57335	-5.16171	-822.25647	159.93990	-19.52684	-1449.53821	-172.62616	28.22538
29	0.233	900.58545	173.68439	1442.24365	-306.06857	71.84808	1281.61084	-1012.09033	-14.65916	1302.56128	600.40759	292.43985	12.87020	-142.47113	1.53920	-5.39859	-835.71948	159.58507	-19.52666	-1431.74451	-167.88716	28.38805
30	0.242	896.45251	174.17749	1447.22839	-305.38657	72.73611	1281.43677	-1011.04565	-14.03364	1305.51953	606.93835	294.72305	10.97323	-156.03238	1.35374	-5.58061	-849.23889	159.22914	-19.45490	-1410.19775	-162.79712	25.84441
31	0.250	892.48907	174.59770	1451.88684	-304.66205	73.96855	1281.52881	-1009.98785	-13.06857	1308.58215	609.65839	296.66934	9.32085	-169.53491	0.85652	-5.59887	-862.82690	158.87061	-19.33045	-1385.16772	-157.38974	21.22789
32	0.258	888.73944	174.90880	1456.18542	-303.88629	75.56271	1281.87341	-1008.86945	-11.85911	1311.73755	607.93658	298.09766	7.28509	-182.98117	0.07002	-5.45412	-876.49792	158.49249	-19.20150	-1357.08508	-151.66936	15.72824
33	0.267	885.23914	175.10127	1460.10107	-303.02722	77.47910	1282.44714	-1007.64471	-10.51373	1314.96777	601.92059	298.84769	4.63959	-196.47119	-0.74614	-5.29098	-890.26404	158.05130	-19.14822	-1326.78833	-145.74074	10.78255
34	0.275	882.01855	175.18005	1463.61658	-302.03952	79.63230	1283.21814	-1006.28479	-9.14217	1318.24573	592.71399	298.90845	1.77457	-210.10959	-1.33687	-5.23839	-904.11475	157.51155	-19.19783	-1295.65027	-139.94815	7.73195
35	0.283	879.11206	175.14716	1466.71838	-300.88315	81.92918	1284.15027	-1004.78186	-7.84388	1321.53723	581.63947	298.51627	-0.60001	-223.88651	-1.71737	-5.28215	-918.00665	156.91673	-19.27683	-1265.17371	-134.72446	7.25213
36	0.292	876.56085	175.00610	1469.39819	-299.53854	84.29044	1285.20923	-1003.14703	-6.68840	1324.80530	569.36414	298.01437	-2.02340	-237.68420	-2.08492	-5.35487	-931.89490	156.40292	-19.27436	-1236.00427	-130.17664	8.90396
37	0.300	874.40668	174.77354	1471.65442	-298.01392	86.64922	1286.36511	-1001.40985	-5.69695	1328.00940	556.04492	297.61691	-2.58598	-251.36084	-2.58096	-5.43516	-945.75647	156.06770	-19.15365	-1207.31250	-125.97018	11.53101
38	0.308	872.68634	174.47476	1473.48633	-296.34894	88.95878	1287.59155	-999.61957	-4.84447	1331.10803	542.01678	297.32831	-2.71989	-264.78482	-3.24350	-5.50423	-959.58405	155.84007	-18.99063	-1177.53931	-121.60103	14.16839
39	0.317	871.42993	174.12816	1474.88770	-294.61200	91.20097	1288.86523	-997.84003	-4.08785	1334.06274	527.83459	297.05469	-2.80706	-277.81784	-4.06872	-5.48149	-973.38660	155.54451	-18.88245	-1145.72620	-116.65959	16.43929
40	0.325	870.65619	173.73323	1475.84705	-292.88800	93.37355	1290.16736	-996.13837	-3.39166	1336.84351	513.83527	296.75616	-3.00600	-290.25430	-5.03695	-5.23432	-987.19153	155.08646	-18.84038	-1112.03418	-111.04602	18.40302
41	0.333	870.36444	173.26923	1476.35681	-291.26505	95.46904	1291.48584	-994.58276	-2.73031	1339.42627	500.02341	296.46417	-3.30387	-301.72055	-6.09652	-4.63651	-1001.01593	154.53864	-18.81076	-1077.40649	-105.13638	20.38015
42	0.342	870.52826	172.70929	1476.41980	-289.82578	97.46083	1292.81287	-993.24969	-2.08400	1341.78394	486.29099	296.19211	-3.61720	-311.67844	-7.12461	-3.60485	-1014.82941	154.03300	-18.76546	-1043.08801	-99.62402	22.75420
43	0.350	871.09521	172.04037	1476.04578	-288.63156	99.30409	1294.13867	-992.22241	-1.43438	1343.88232	472.57382	295.90375	-3.86396	-319.64474	-8.05460	-1.99219	-1028.58789	153.59479	-18.71434	-1010.26019	-95.07697	25.61370
44	0.358	871.99377	171.26965	1475.24780	-287.70767	100.95811	1295.45105	-991.58771	-0.76046	1345.68640	458.86301	295.56430	-4.00536	-325.42715	-9.15125	0.67904	-1042.30005	153.13136	-18.66558	-979.62695	-91.60854	28.53756
45	0.367	873.14478	170.41751	1474.04187	-287.05298	102.41314	1296.74475	-991.43365	-0.04917	1347.16785	445.18375	295.19485	-4.06390	-328.93668	-11.03033	5.41371	-1055.99353	152.60719	-18.61036	-951.04083	-88.87515	30.87855
46	0.375	874.47424	169.50308	1472.44910	-286.66824	103.68861	1298.02747	-991.82977	0.69278	1348.30908	431.56619	294.86282	-4.12722	-329.44626	-14.31299	13.48910	-1069.65625	152.12395	-18.53787	-923.57220	-86.37302	32.30947
47	0.383	875.92395	168.52827	1470.49646	-286.57596	104.80450	1299.30688	-992.79736	1.43829	1349.10303	418.01682	294.60764	-4.31120	-325.23587	-19.16576	25.47295	-1083.28333	151.73608	-18.48260	-896.09375	-83.83619	33.04425
48	0.392	877.45795	167.48454	1468.21790	-286.81857	105.76095	1300.56494	-994.30164	2.14269	1349.55029	404.52133	294.40521	-4.66180	-314.71463	-25.08719	40.11782	-1096.89856	151.35518	-18.52327	-867.89990	-81.40558	33.56236
49	0.400	879.06323	166.37811	1465.64880	-287.44159	106.53781	1301.74658	-996.26868	2.76268	1349.65552	391.05527	294.22095	-5.08468	-298.07388	-31.14803	54.45158	-1110.47803	150.94495	-18.67739	-838.93127	-79.43371	34.18795
50	0.408	880.74426	165.24080	1462.82129	-288.47180	107.10455	1302.77698	-998.60486	3.28706	1349.42615	377.60742	294.05219	-5.41664	-277.32101	-36.46788	65.38577	-1123.95923	150.60732	-18.84625	-809.61578	-78.16572	34.92513
51	0.417	882.51563	164.12071	1459.76538	-289.89783	107.43881	1303.59924	-1001.21088	3.73632	1348.86963	364.20932	293.90027	-5.58269	-254.57855	-40.64128	71.54636	-1137.35449	150.38371	-18.92914	-780.54840	-77.59846	35.60027
52	0.425	884.39331	163.06114	1456.51611	-291.66754	107.53976	1304.20166	-1003.99390	4.13151	1347.99158	350.88821	293.74146	-5.65168	-230.78186	-43.82980	73.71794	-1150.74219	150.18900	-18.92342	-752.23334	-77.53329	36.00442
53	0.433	886.38318	162.07890	1453.11865	-293.70193	107.41711	1304.62097	-1006.87128	4.47752	1346.80383	337.60004	293.55072	-5.74491	-205.94684	-46.37664	73.69042	-1164.15552	150.01529	-18.85849	-725.06110	-77.70801	35.86958
54	0.442	888.47461	161.16489	1449.62451	-295.90985	107.08472	1304.92822	-1009.76550	4.77177	1345.33203	324.26752	293.33835	-5.92935	-179.98965	-48.37493	72.89738	-1177.58032	149.95264	-18.75616	-699.46643	-77.96265	34.84698
55	0.450	890.64215	160.30490	1446.08447	-298.20471	106.58176	1305.20203	-1012.59650	5.01297	1343.61194	310.85159	293.13953	-6.18939	-153.08704	-49.64720	72.00534	-1191.02283	149.93367	-18.70357	-676.02222	-78.36478	32.59834
56	0.458	892.85126	159.48825	1442.54529	-300.52567	105.98499	1305.50476	-1015.28302	5.20345	1341.66956	297.36960	292.96109	-6.46363	-125.63577	-49.97992	71.21020	-1204.49536	149.73186	-18.80730	-655.31445	-79.20980	28.93843
57	0.467	895.06787	158.69778	1439.04907	-302.84497	105.39209	1305.87378	-1017.76044	5.35363	1339.50757	283.88477	292.76990	-6.69477	-98.07123	-49.23214	70.50102	-1217.98267	149.27191	-19.04623	-637.73083	-80.88042	23.93659
58	0.475	897.26874	157.91187	1435.63513	-305.15173	104.89247	1306.32568	-1019.99481	5.46801	1337.10510	270.46814	292.54385	-6.86528	-70.70844	-47.28581	69.72229	-1231.45862	148.70605	-19.28867	-623.41406	-83.62714	17.91437
59	0.483	899.44305	157.11406	1432.34192	-307.42987	104.54412	1306.85571	-1021.97626	5.51455	1334.43518	257.13541	292.29785	-7.00558	-43.69339	-44.05466	68.68282	-1244.91382	148.20509	-19.43569	-612.40985	-87.39787	11.41115
60	0.492	901.58539	156.28995	1429.20667	-309.65063	104.36990	1307.43970	-1023.70587	5.42357	1331.49109	243.82565	292.05179	-7.16271	-17.01877	-39.56876	67.33298	-1258.34705	147.82559	-19.48409	-604.78278	-91.79536	5.23183
61	0.500	903.69141	155.42049	1426.25916	-311.77756	104.36771	1308.04431	-1025.19495	5.12586	1328.30396	230.46127	291.79697	-7.35947	9.42123	-33.97505	65.79040	-1271.73389	147.53838	-19.49009	-600.60889	-96.14624	0.34738
62	0.508	905.75256	154.48045	1423.52234	-313.76648	104.53094	1308.63501	-1026.45215	4.60451	1324.94690	217.02432	291.50211	-7.57825	35.79568	-27.44638	64.19701	-1285.05859	147.32422	-19.50399	-600.09247	-99.70512	-2.64706
63	0.517	907.74725	153.44733	1421.02393	-315.55991	104.87567	1309.17444	-1027.45398	3.92992	1321.54468	203.56119	291.14499	-7.77586	62.31471	-20.13466	62.62676	-1298.37537	147.18782	-19.51727	-603.73303	-102.01314	-3.96959
64	0.525	909.63940	152.31969	1418.80359	-317.09448	105.44395	1309.61792	-1028.14014	3.23663	1318.28430	190.11978	290.73611	-7.91843	89.12904	-12.21990	61.12465	-1311.76367	147.07220	-19.47638	-611.83881	-103.15759	-4.32801
65	0.533	911.38226	151.12155	1416.91296	-318.32581	106.27165	1309.91650	-1028.44775	2.63289	1315.37817	176.70703	290.31357	-8.00154	116.28266	-3.94419	59.72461	-1325.22876	146.87440	-19.36055	-623.64520	-103.61337	-4.33810
66	0.542	912.92017	149.87946	1415.40918	-319.24524	107.35231	1310.02563	-1028.34851	2.11570	1312.99170	163.30820	289.89539	-8.05123	143.80122	4.46735	58.38757	-1338.71338	146.54094	-19.21443	-637.44000	-103.84422	-4.34371
67	0.550	914.18793	148.60574	1414.34912	-319.87381	108.62753	1309.91638	-1027.85535	1.58554	1311.21704	149.87750	289.46307	-8.09568	171.74335	12.87762	57.01263	-1352.18823	146.04910	-19.12371	-651.66724	-104.09995	-4.49772
68	0.558	915.11755	147.30774	1413.78247	-320.24603	110.00411	1309.58069	-1027.00769	0.94913	1310.09863	136.30344	289.01523	-8.11890	200.19989	21.17629	55.54731	-1365.68018	145.39240	-19.17522	-665.59808	-104.46096	-4.83068
69	0.567	915.65039	145.99809	1413.74707	-320.39798	111.38213	1309.03125	-1025.86438	0.20530	1309.63721	122.52976	288.56400	-8.11097	229.30495	29.21864	54.03774	-1379.18091	144.67389	-19.33387	-679.16968	-104.92904	-5.28237
70	0.575	915.74622	144.69426	1414.26489	-320.35904	112.68106	1308.30054	-1024.49951	-0.55330	1309.78064	108.68803	288.09903	-8.13017	259.17456	36.86242	52.57129	-1392.56494	144.10345	-19.30629	-692.56348	-105.48362	-5.73614
71	0.583	915.38550	143.41025	1415.34094	-320.15155	113.85587	1307.43445	-1022.99658	-1.19516	1310.44373	94.95914	287.64716	-8.20214	289.80966	44.00759	51.22007	-1405.66748	143.81271	-18.61888	-705.92261	-106.10399	-6.07947
72	0.592	914.56909	142.14919	1416.96484	-319.80295	114.89624	1306.48303	-1021.44727	-1.59406	1311.52844	81.39283	287.27118	-8.26772	321.09537	50.60730	50.08655	-1418.41174	143.70844	-16.89064	-719.30487	-106.75478	-6.27988
73	0.600	913.31622	140.91284	1419.10938	-319.35846	115.81461	1305.48962	-1019.95612	-1.65124	1312.93738	67.93153	286.93741	-8.30673	352.83881	56.65845	49.40028	-1430.76978	143.58545	-13.99839	-732.74182	-107.37652	-6.40756
74	0.608	911.66290	139.71835	1421.73010	-318.87601	116.63956	1304.48743	-1018.64185	-1.32634	1314.58582	54.49238	286.52838	-8.37596	384.70456	62.14241	49.47935	-1442.63733	143.29218	-9.98728	-746.24731	-107.92938	-6.55508
75	0.617	909.65613	138.59834	1424.77026	-318.40753	117.41772	1303.49963	-1017.61218	-0.65082	1316.39880	41.00738	286.00638	-8.50836	416.08337	66.98454	50.48910	-1453.84009	142.74911	-4.87937	-759.79736	-108.43531	-6.74691
76	0.625	907.34418	137.58376	1428.17041	-317.98944	118.21053	1302.54187	-1016.92554	0.30687	1318.30225	27.45177	285.43500	-8.66619	446.07816	71.08391	52.20294	-1464.20435	142.03371	1.38049	-773.34601	-108.94847	-6.95217
77	0.633	904.76880	136.68994	1431.87659	-317.64856	119.07870	1301.62268	-1016.58551	1.48270	1320.22534	13.83926	284.87094	-8.79227	473.71820	74.36434	54.01284	-1473.48706	141.47208	8.82905	-786.84595	-109.50126	-7.14459
78	0.642	901.96198	135.91486	1435.83936	-317.40604	120.06680	1300.74890	-1016.55969	2.82374	1322.11560	0.18715	284.32422	-8.86537	498.34470	76.83865	55.18364	-1481.21399	141.51770	17.52857	-800.26288	-110.08973	-7.31308
79	0.650	898.94690	135.24307	1440.00757	-317.27371	121.19499	1299.93091	-1016.79712	4.26438	1323.95508	-13.49486	283.79453	-8.89674	519.90918	78.62054	55.18581	-1486.59375	142.36711	27.55303	-813.62244	-110.68851	-7.45041
80	0.658	895.74268	134.65575	1444.32446	-317.25272	122.44780	1299.17834	-1017.24280	5.71264	1325.75745	-27.18723	283.29065	-8.91122	538.86816	79.84153	53.90545	-1488.56262	143.63751	38.54203	-827.02136	-111.27545	-7.56219
81	0.667	892.36914	134.14374	1448.73193	-317.33429	123.76234	1298.49292	-1017.84009	7.08091	1327.55151	-40.86383	282.81458	-8.94749	555.73511	80.60940	51.54832	-1486.16003	144.84186	49.57186	-840.53888	-111.84583	-7.65693
82	0.675	888.84717	133.71085	1453.17578	-317.49707	125.03773	1297.86938	-1018.51459	8.32085	1329.36047	-54.52298	282.35043	-9.03181	570.75867	81.01797	48.35958	-1479.26917	146.01222	59.74160	-854.16937	-112.38660	-7.72469
83	0.683	885.19739	133.36369	1457.60205	-317.70911	126.16895	1297.29749	-1019.16101	9.41378	1331.19031	-68.19421	281.88333	-9.14242	583.95581	81.12175	44.47486	-1468.96558	147.33159	68.53275	-867.86633	-112.86594	-7.76123
84	0.692	881.44196	133.09592	1461.95532	-317.93292	127.08013	1296.76904	-1019.65735	10.34126	1333.03748	-81.91322	281.41760	-9.23081	595.30078	80.93764	39.98569	-1456.88184	148.59984	75.70866	-881.59967	-113.28452	-7.78789
85	0.700	877.61029	132.88116	1466.18359	-318.12503	127.73817	1296.28870	-1019.90460	11.07531	1334.89941	-95.70583	280.96402	-9.28268	604.88123	80.51582	35.07912	-1444.20947	149.35837	81.27031	-895.35059	-113.68143	-7.81809
86	0.708	873.74194	132.68570	1470.24255	-318.23569	128.14148	1295.87415	-1019.86316	11.59099	1336.77197	-109.57413	280.52716	-9.33134	612.87866	79.99736	30.08675	-1431.27893	149.25922	85.44366	-909.09766	-114.07390	-7.83574
87	0.717	869.88269	132.49164	1474.09167	-318.21872	128.29495	1295.54773	-1019.55786	11.88627	1338.64063	-123.48338	280.10495	-9.40469	619.31250	79.54457	25.37046	-1417.75610	148.28276	88.49184	-922.82208	-114.45695	-7.81570
88	0.725	866.07806	132.30220	1477.69385	-318.04456	128.19720	1295.32532	-1019.04926	11.99877	1340.48022	-137.38879	279.68463	-9.49705	623.78235	79.16387	21.11588	-1402.93579	146.66093	90.44481	-936.51831	-114.84865	-7.75186
89	0.733	862.37164	132.12155	1481.01709	-317.70538	127.84616	1295.20520	-1018.39587	12.00528	1342.25940	-151.27280	279.25439	-9.59908	625.46417	78.63408	17.21056	-1386.03760	144.66426	91.03166	-950.21606	-115.26924	-7.66935
90	0.742	858.80634	131.93803	1484.03955	-317.21381	127.25021	1295.16638	-1017.63873	11.99598	1343.94226	-165.14403	278.83020	-9.71326	623.44019	77.68864	13.42794	-1366.56519	142.64633	90.02211	-963.96667	-115.70405	-7.60392
91	0.750	855.42743	131.72937	1486.74854	-316.59830	126.43929	1295.17786	-1016.81268	12.03960	1345.47986	-179.01672	278.45358	-9.83483	617.30176	76.34396	9.85840	-1344.50220	141.18309	87.65694	-977.77448	-116.13878	-7.57094
92	0.758	852.28400	131.47672	1489.13782	-315.89288	125.46995	1295.21057	-1015.96692	12.15954	1346.80566	-192.89371	278.14236	-9.95001	607.56445	74.99895	6.99797	-1320.27686	140.64200	84.48915	-991.58948	-116.58221	-7.56808
93	0.767	849.43018	131.17172	1491.20410	-315.12643	124.41298	1295.24426	-1015.15997	12.34125	1347.85754	-206.76620	277.85205	-10.06331	595.37488	74.05701	5.23236	-1294.49915	140.75174	80.88983	-1005.38867	-117.03270	-7.58508
94	0.775	846.92566	130.81454	1492.94385	-314.32138	123.32631	1295.26929	-1014.43097	12.56837	1348.61487	-220.62704	277.51883	-10.19321	581.87164	73.54944	4.42568	-1267.51660	141.11116	77.04343	-1019.19830	-117.46283	-7.60202
95	0.783	844.83307	130.40657	1494.35571	-313.50226	122.24438	1295.28784	-1013.79059	12.83977	1349.10608	-234.46561	277.13651	-10.32184	567.87427	73.25074	4.12486	-1239.22656	141.81725	73.24586	-1033.02954	-117.84361	-7.61004
96	0.792	843.20526	129.94849	1495.44543	-312.70578	121.20064	1295.31348	-1013.24237	13.15514	1349.37231	-248.25943	276.74420	-10.39719	553.85962	72.95927	3.95085	-1209.36877	143.26248	69.87987	-1046.86194	-118.18628	-7.61980
97	0.800	842.06854	129.45076	1496.22852	-311.98343	120.24211	1295.37183	-1012.80176	13.50622	1349.42725	-261.99454	276.35953	-10.40014	539.99341	72.58936	3.74108	-1177.86157	145.52345	67.12063	-1060.69128	-118.53481	-7.63486
98	0.808	841.41833	128.94344	1496.72913	-311.39093	119.40491	1295.49609	-1012.50195	13.88576	1349.24829	-275.68069	275.97919	-10.36787	526.22900	72.16517	3.48907	-1144.79138	148.28896	64.93858	-1074.54468	-118.89313	-7.64749
99	0.817	841.22961	128.47427	1496.97290	-310.97412	118.69232	1295.71838	-1012.39459	14.29651	1348.79370	-289.32587	275.62299	-10.36131	512.47644	71.77913	3.21994	-1110.31104	151.37390	63.46669	-1088.46362	-119.20209	-7.65471
100	0.825	841.47095	128.09425	1496.97791	-310.76257	118.09489	1296.06030	-1012.54706	14.74858	1348.01929	-302.89026	275.35867	-10.40651	498.72202	71.47778	2.93044	-1074.75879	154.95901	63.13214	-1102.48083	-119.40450	-7.66880
101	0.833	842.11047	127.83972	1496.74988	-310.77145	117.62442	1296.52747	-1013.02979	15.24571	1346.88550	-316.24625	275.29077	-10.41456	485.02356	71.19353	2.63897	-1038.75891	159.35579	64.32701	-1116.53784	-119.51923	-7.71600
102	0.842	843.11230	127.72984	1496.28430	-311.01007	117.31911	1297.10864	-1013.89850	15.77109	1345.36279	-329.16534	275.48441	-10.17009	471.45084	70.84243	2.39432	-1003.07129	164.68690	66.89258	-1130.47058	-119.65639	-7.80151
103	0.850	844.42944	127.77557	1495.56970	-311.49081	117.22469	1297.77856	-1015.18042	16.29504	1343.44019	-341.36243	275.91113	-9.43369	458.01340	70.42297	2.20800	-968.39813	170.73296	69.87767	-1144.18945	-119.92968	-7.89193
104	0.858	846.00757	127.97365	1494.59229	-312.23245	117.37819	1298.51025	-1016.86890	16.80565	1341.13867	-352.54700	276.53497	-8.04691	444.62308	69.98544	2.03774	-935.31506	177.05688	71.96188	-1157.79041	-120.34830	-7.95394
105	0.867	847.79706	128.29276	1493.34094	-313.25574	117.79849	1299.28259	-1018.92822	17.32287	1338.51563	-362.41071	277.41544	-5.94923	431.16827	69.57559	1.83457	-904.21710	183.26222	72.27854	-1171.41040	-120.84550	-7.97349
106	0.875	849.76337	128.68466	1491.81104	-314.57181	118.47469	1300.07129	-1021.30707	17.87661	1335.64478	-370.65286	278.64139	-3.11786	417.63077	69.19081	1.59830	-875.19153	189.18457	70.87967	-1185.04846	-121.38594	-7.95032
107	0.883	851.88983	129.11348	1490.00293	-316.17319	119.35995	1300.83435	-1023.95331	18.48240	1332.58398	-377.11072	280.22003	0.56213	404.09271	68.76585	1.38046	-847.90808	194.93517	68.45000	-1198.58667	-121.98291	-7.91119
108	0.892	854.17401	129.56763	1487.91553	-318.04059	120.38796	1301.50525	-1026.81702	19.13486	1329.35547	-381.69266	282.21255	5.50597	390.61697	68.23827	1.22305	-821.64819	200.83328	65.65672	-1211.97803	-122.62820	-7.89417
109	0.900	856.61926	130.05075	1485.54419	-320.15121	121.50050	1302.00000	-1029.84814	19.80497	1325.95300	-383.86566	285.00916	12.49592	377.16119	67.62091	1.11434	-795.54486	207.30365	62.79757	-1225.32056	-123.25957	-7.91009
110	0.908	859.22333	130.57095	1482.88757	-322.47458	122.66273	1302.24500	-1032.99268	20.44422	1322.36377	-382.29910	289.24884	22.23397	363.65680	66.99966	0.99446	-768.96179	214.66937	59.91230	-1238.71448	-123.81563	-7.95428
111	0.917	861.97028	131.13188	1479.95752	-324.96539	123.86604	1302.21252	-1036.18481	21.01661	1318.58679	-375.49377	295.34296	34.57666	350.12848	66.45692	0.80118	-741.78784	222.87483	57.00190	-1252.16309	-124.28451	-8.04121
112	0.925	864.82922	131.72591	1476.78040	-327.56393	125.12160	1301.93005	-1039.34705	21.54861	1314.63770	-362.96436	303.11554	48.25961	336.65692	65.99438	0.53676	-714.49963	231.42172	54.05750	-1265.63733	-124.70150	-8.17828
113	0.933	867.75793	132.33670	1473.38904	-330.20541	126.44547	1301.45435	-1042.40552	22.14584	1310.55200	-345.72784	311.82587	61.42389	323.25546	65.54321	0.28218	-688.00562	239.65399	50.94643	-1279.14099	-125.13181	-8.31898
114	0.942	870.71185	132.95442	1469.81335	-332.83301	127.84869	1300.83948	-1045.29285	22.93540	1306.37695	-325.70438	320.46967	72.38094	309.86249	65.04501	0.11092	-663.33917	247.15997	47.36826	-1292.69067	-125.62218	-8.40119
115	0.950	873.65247	133.58932	1466.07703	-335.40335	129.33879	1300.11987	-1047.94116	23.97773	1302.15759	-304.64291	328.18115	80.12475	296.44241	64.51047	-0.00955	-641.30200	253.86737	42.93600	-1306.28259	-126.16580	-8.41229
116	0.958	876.54590	134.26112	1462.20361	-337.88382	130.91678	1299.31482	-1050.28638	25.23937	1297.92383	-283.32724	334.52466	84.57083	283.01828	63.99889	-0.18310	-622.26483	259.80026	37.29850	-1319.90381	-126.72488	-8.38705
117	0.967	879.35626	134.97479	1458.22424	-340.25043	132.56836	1298.43933	-1052.28381	26.63648	1293.68762	-261.57907	339.52698	86.44241	269.60175	63.55832	-0.46180	-606.30249	264.92218	30.28822	-1333.55823	-127.26096	-8.38103
118	0.975	882.04535	135.71730	1454.17969	-342.48624	134.26450	1297.51404	-1053.91882	28.08305	1289.44714	-238.92856	343.44916	86.75727	256.14490	63.17577	-0.79938	-593.54291	269.14203	22.00716	-1347.26477	-127.76681	-8.43613
119	0.983	884.58228	136.47583	1450.11780	-344.57681	135.96634	1296.56909	-1055.20703	29.51276	1285.19556	-215.19043	346.49011	86.29861	242.58386	62.77088	-1.09666	-584.36401	272.31326	12.81671	-1361.02905	-128.26851	-8.53798
120	0.992	886.95526	137.24976	1446.08960	-346.50195	137.63098	1295.64148	-1056.18750	30.88667	1280.92615	-190.54738	348.66730	85.44839	228.92523	62.27335	-1.27713	-579.27496	274.30841	3.48087	-1374.82056	-128.77065	-8.62910
121	1.000	889.17578	138.04291	1442.14587	-348.22803	139.22318	1294.76904	-1056.90613	32.20180	1276.64441	-165.35867	349.90500	84.31946	215.26120	61.70998	-1.35221	-578.62701	275.20139	-4.62260	-1388.59058	-129.24191	-8.67474
122	1.008	891.27087	138.85222	1438.33533	-349.70901	140.71919	1293.98169	-1057.39783	33.50726	1272.38489	-139.93414	350.18512	82.93024	201.68794	61.17963	-1.40380	-582.30780	275.33942	-10.05069	-1402.31091	-129.66234	-8.69284
123	1.017	893.26587	139.66739	1434.70557	-350.89990	142.10269	1293.29626	-1057.67542	34.91201	1268.22461	-114.41148	349.61884	81.29086	188.21823	60.74426	-1.49507	-589.73474	275.11826	-12.57523	-1415.97986	-130.04747	-8.72215
124	1.025	895.16931	140.47433	1431.30103	-351.77316	143.36926	1292.71289	-1057.73022	36.56082	1264.28906	-88.77734	348.38062	79.41561	174.77904	60.37812	-1.63426	-600.18726	274.73645	-13.36743	-1429.60181	-130.43335	-8.78772
125	1.033	896.96503	141.25896	1428.16248	-352.32367	144.52933	1292.21313	-1057.54028	38.57911	1260.74329	-62.93155	346.61346	77.31621	161.28546	60.02374	-1.80360	-612.83124	274.28555	-13.64376	-1443.15796	-130.84982	-8.87659
126	1.042	898.61163	142.01872	1425.32935	-352.56418	145.60297	1291.76050	-1057.07935	41.01858	1257.75867	-36.73507	344.45911	75.00655	147.69266	59.66408	-1.96761	-626.59290	273.88040	-13.85302	-1456.56104	-131.31964	-8.89581
127	1.050	900.05200	142.76482	1422.84119	-352.51959	146.61588	1291.30872	-1056.32825	43.82679	1255.46130	-10.05100	342.15259	72.49503	134.01106	59.32223	-2.08519	-640.55823	273.57724	-14.07177	-1469.62378	-131.87872	-8.66944
128	1.058	901.22974	143.50252	1420.73950	-352.22302	147.59265	1290.81152	-1055.28955	46.83984	1253.88464	17.23211	340.00046	69.74590	120.31361	58.99401	-2.14334	-654.33704	273.36530	-14.37975	-1482.10144	-132.55585	-8.03488
129	1.067	902.10162	144.21877	1419.06702	-351.71555	148.54675	1290.23267	-1054.00195	49.81479	1252.97754	45.19033	338.25867	66.66872	106.69009	58.63576	-2.15434	-667.89313	273.24429	-14.83701	-1493.79419	-133.33731	-6.93093
130	1.075	902.64117	144.89597	1417.86548	-351.04294	149.47525	1289.55188	-1052.54602	52.49920	1252.66724	73.86982	337.08008	63.17242	93.18483	58.24707	-2.14923	-681.28302	273.20898	-15.41528	-1504.62354	-134.17474	-5.37257
131	1.083	902.83405	145.53021	1417.17200	-350.24344	150.36353	1288.77075	-1051.03613	54.69025	1252.89478	103.31342	336.56757	59.24304	79.79732	57.90413	-2.18651	-694.55219	273.24365	-15.99836	-1514.63000	-135.00998	-3.41161
132	1.092	902.67261	146.13269	1417.01282	-349.34064	151.19530	1287.91357	-1049.59241	56.26270	1253.60291	133.57413	336.81342	54.99617	66.50798	57.68493	-2.30919	-707.73938	273.37009	-16.44666	-1523.91174	-135.78485	-1.14794
133	1.100	902.15607	146.72475	1417.39551	-348.35068	151.95735	1287.02356	-1048.30298	57.18062	1254.73145	164.69345	337.87836	50.67754	53.28577	57.60099	-2.49588	-720.89929	273.61035	-16.70241	-1532.52209	-136.43024	1.27726
134	1.108	901.29321	147.33797	1418.30542	-347.29401	152.63992	1286.14893	-1047.20129	57.49835	1256.22791	196.65460	339.78448	46.62994	40.09077	57.60886	-2.68926	-734.07471	273.89557	-16.84028	-1540.35278	-136.88405	3.69033
135	1.117	900.10187	148.00803	1419.71057	-346.20062	153.24207	1285.33240	-1046.27063	57.34348	1258.04663	229.32297	342.51288	43.25132	26.88602	57.65553	-2.85797	-747.27533	274.10037	-16.98435	-1547.06763	-137.16222	5.86517
136	1.125	898.60626	148.76259	1421.57007	-345.10971	153.77914	1284.61047	-1045.46558	56.88504	1260.14575	262.36551	345.95419	40.89053	13.65715	57.71004	-3.02215	-760.49988	274.14615	-17.18931	-1552.18933	-137.36438	7.55918
137	1.133	896.83807	149.61700	1423.83887	-344.06683	154.27917	1284.01086	-1044.73621	56.30232	1262.48901	295.19141	349.89548	39.64755	0.42099	57.75272	-3.22082	-773.75104	274.02957	-17.41193	-1555.33826	-137.56625	8.69395
138	1.142	894.83691	150.57571	1426.46753	-343.11542	154.76697	1283.54602	-1044.04846	55.76363	1265.04712	327.03195	354.08578	39.22591	-12.79048	57.73539	-3.45052	-787.02405	273.80109	-17.56987	-1556.36353	-137.71358	9.63489
139	1.150	892.64490	151.63536	1429.40063	-342.28271	155.25121	1283.21643	-1043.39307	55.40983	1267.79944	357.18881	358.31238	39.04447	-25.96100	57.60097	-3.65404	-800.29797	273.49551	-17.64197	-1555.13062	-137.58926	11.21818
140	1.158	890.29779	152.78842	1432.57874	-341.57123	155.72653	1283.02441	-1042.77759	55.33692	1270.73560	385.31329	362.46643	38.58379	-39.11203	57.33885	-3.77721	-813.54395	273.08191	-17.69966	-1551.25354	-136.85083	14.15634
141	1.167	887.82068	154.02618	1435.94031	-340.96268	156.18948	1282.98254	-1042.21704	55.58709	1273.85425	411.51047	366.57166	37.65777	-52.28955	56.98223	-3.82505	-826.75360	272.55325	-17.80308	-1544.21631	-135.10858	18.21748
142	1.175	885.23071	155.34485	1439.42285	-340.43115	156.65170	1283.10852	-1041.72949	56.15456	1277.15820	436.14432	370.72678	36.37251	-65.52487	56.58943	-3.85805	-839.95331	272.01129	-17.91317	-1533.69482	-132.03271	22.10751
143	1.183	882.54175	156.74696	1442.96753	-339.95865	157.14151	1283.41284	-1041.33435	56.99972	1280.64734	459.45816	374.99002	34.87038	-78.82156	56.21101	-3.91537	-853.18408	271.56189	-17.95637	-1519.65991	-127.48474	24.27137
144	1.192	879.76801	158.23166	1446.52893	-339.54196	157.70355	1283.88855	-1041.04163	58.06300	1284.30908	481.29520	379.29810	33.11911	-92.17676	55.83238	-3.96662	-866.48199	271.18585	-17.92280	-1502.28455	-121.58764	23.84286
145	1.200	876.92755	159.78687	1450.07532	-339.18445	158.40091	1284.51062	-1040.84131	59.27256	1288.11230	501.13626	383.51019	30.93437	-105.58960	55.42070	-3.98502	-879.87244	270.81699	-17.84139	-1481.80933	-114.64218	20.97198
146	1.208	874.04474	161.39124	1453.57996	-338.87601	159.31015	1285.24548	-1040.70081	60.54918	1292.01208	518.41260	387.54742	28.20039	-119.05579	55.01070	-4.00776	-893.36041	270.45306	-17.73142	-1458.48889	-106.96832	16.53877
147	1.217	871.14514	163.02284	1457.01147	-338.57703	160.50604	1286.06860	-1040.57373	61.81801	1295.96570	532.83044	391.47626	25.05237	-132.57434	54.65996	-4.08541	-906.92554	270.09125	-17.63400	-1432.77856	-98.86122	11.78471
148	1.225	868.25092	164.66243	1460.33325	-338.22333	162.04283	1286.97522	-1040.41113	63.02016	1299.94348	544.46106	395.43872	21.84663	-146.15433	54.38225	-4.22216	-920.53998	269.68536	-17.59481	-1405.64966	-90.64421	8.06485
149	1.233	865.38531	166.28651	1463.50488	-337.75327	163.94606	1287.97302	-1040.16663	64.12183	1303.92273	553.52124	399.48248	18.93423	-159.80191	54.15377	-4.37130	-934.19519	269.21655	-17.59885	-1378.52539	-82.63203	6.44581
150	1.242	862.57764	167.86670	1466.48450	-337.13263	166.21478	1289.06543	-1039.79724	65.12492	1307.87866	559.98456	403.45514	16.39155	-173.50385	53.92535	-4.48343	-947.89807	268.71475	-17.59287	-1352.47852	-74.94694	7.17786
151	1.250	859.86224	169.37617	1469.23340	-336.35629	168.81911	1290.23975	-1039.26404	66.06029	1311.78113	563.37134	407.08038	13.91504	-187.24170	53.64800	-4.55768	-961.64838	268.22348	-17.53699	-1327.33484	-67.36549	9.60002
152	1.258	857.27496	170.79712	1471.72107	-335.43457	171.69919	1291.46814	-1038.53552	66.96638	1315.59351	562.93329	410.11719	11.01817	-201.00943	53.27764	-4.59874	-975.45056	267.76678	-17.42205	-1301.83142	-59.46085	12.67672
153	1.267	854.85193	172.12585	1473.92139	-334.38361	174.78662	1292.72009	-1037.59827	67.88461	1319.27844	558.17914	412.42047	7.51347	-214.78189	52.74457	-4.55905	-989.31799	267.33231	-17.28258	-1274.75598	-50.92518	15.59916
154	1.275	852.63190	173.36768	1475.81030	-333.21973	178.02197	1293.97400	-1036.47192	68.86123	1322.81531	549.48969	413.90515	3.90553	-228.48853	52.02197	-4.40691	-1003.23657	266.88513	-17.17653	-1245.77942	-41.70984	17.99577
155	1.283	850.65918	174.53181	1477.36353	-331.95499	181.34180	1295.21777	-1035.20862	69.93588	1326.20276	538.12695	414.56165	1.08849	-242.08942	51.23286	-4.20435	-1017.17236	266.38925	-17.13211	-1215.31616	-32.00580	19.88543
156	1.292	848.98517	175.63173	1478.55457	-330.60233	184.67664	1296.44873	-1033.87000	71.13351	1329.44226	525.34235	414.55984	-0.48051	-255.67856	50.57398	-4.05596	-1031.10803	265.83905	-17.12230	-1183.98779	-22.21811	21.56470
157	1.300	847.66345	176.67279	1479.35901	-329.18677	187.97809	1297.67261	-1032.50696	72.46847	1332.52283	511.74545	414.23898	-1.09232	-269.40134	50.12243	-4.00610	-1045.03381	265.29706	-17.09647	-1152.33008	-12.85118	23.43057
158	1.308	846.73828	177.64188	1479.76062	-327.74664	191.22444	1298.89587	-1031.16296	73.94703	1335.41699	497.65561	413.88123	-1.29450	-283.24509	49.78989	-4.01344	-1058.93213	264.83939	-17.03445	-1120.73267	-4.31224	25.77599
159	1.317	846.23676	178.52649	1479.75146	-326.32867	194.39859	1300.11926	-1029.88184	75.56317	1338.08215	483.45480	413.55908	-1.41111	-296.99161	49.43832	-3.99703	-1072.78394	264.43430	-16.96144	-1089.42200	3.24771	28.64038
160	1.325	846.16754	179.33801	1479.32935	-324.99036	197.47775	1301.34216	-1028.71143	77.29278	1340.46484	469.41025	413.23535	-1.53841	-310.36301	48.97641	-3.85442	-1086.58447	263.97501	-16.92010	-1058.44958	9.99983	31.78174
161	1.333	846.51819	180.10014	1478.49829	-323.80469	200.43942	1302.56458	-1027.70947	79.09483	1342.51440	455.55289	412.89838	-1.71128	-323.15726	48.39674	-3.47213	-1100.34741	263.45523	-16.92889	-1027.68750	16.33081	34.82096
162	1.342	847.25513	180.81885	1477.27246	-322.85342	203.26486	1303.78284	-1026.95068	80.92217	1344.19128	441.80911	412.58005	-1.94717	-335.27841	47.76325	-2.76331	-1114.08423	262.98392	-16.96979	-996.89514	22.60028	37.46215
163	1.350	848.33307	181.47414	1475.67432	-322.20685	205.93536	1304.99219	-1026.52747	82.73003	1345.46484	428.12112	412.31909	-2.21592	-346.68185	47.13038	-1.64794	-1127.79395	262.61758	-17.03082	-965.91016	28.96754	39.62559
164	1.358	849.70496	182.04041	1473.72888	-321.90656	208.42209	1306.19177	-1026.53662	84.47463	1346.30762	414.47299	412.12015	-2.45877	-357.27231	46.50695	-0.00128	-1141.47485	262.29694	-17.12592	-934.82715	35.35156	41.44143
165	1.367	851.32452	182.50974	1471.45313	-321.96530	210.67697	1307.37805	-1027.05530	86.11507	1346.69763	400.86636	411.94000	-2.64872	-366.79337	45.92545	2.32127	-1155.13135	261.93976	-17.24946	-903.94116	41.46295	43.11590
166	1.375	853.14911	182.89809	1468.85132	-322.37604	212.63971	1308.53674	-1028.11597	87.62703	1346.62183	387.29471	411.73157	-2.80791	-374.81473	45.45155	5.43632	-1168.75916	261.53064	-17.34785	-873.50293	46.94836	44.75521
167	1.383	855.14441	183.23291	1465.92078	-323.11484	214.25684	1309.64221	-1029.69727	89.00579	1346.08008	373.74988	411.49808	-2.97342	-380.90286	45.09761	9.47806	-1182.34521	261.13428	-17.36417	-843.57434	51.59921	46.30602
168	1.392	857.28448	183.52908	1462.66272	-324.14450	215.50186	1310.66016	-1031.73682	90.24987	1345.08191	360.23312	411.27921	-3.17390	-384.74350	44.84362	14.70558	-1195.90332	260.84171	-17.30481	-814.08325	55.40106	47.65998
169	1.400	859.54572	183.77945	1459.08887	-325.42926	216.39825	1311.55298	-1034.15247	91.35442	1343.64148	346.74631	411.10172	-3.41830	-385.90408	44.74576	21.46723	-1209.47119	260.67914	-17.25125	-784.92896	58.39685	48.79423
170	1.408	861.90631	183.96915	1455.21985	-326.94763	217.02365	1312.29309	-1036.86023	92.32339	1341.77075	333.28400	410.96408	-3.68354	-383.54697	44.91995	29.81540	-1223.04260	260.54089	-17.31062	-756.05438	60.59221	49.81012
171	1.417	864.35199	184.08595	1451.08459	-328.68869	217.47504	1312.87610	-1039.78687	93.17785	1339.47754	319.83984	410.85037	-3.93401	-376.78171	45.47681	38.96186	-1236.56177	260.27350	-17.52640	-727.48682	61.98813	50.85202
172	1.425	866.87939	184.11972	1446.71851	-330.64017	217.82941	1313.32300	-1042.87183	93.94679	1336.76965	306.41217	410.74243	-4.15376	-365.45682	46.51915	47.28442	-1250.00598	259.86652	-17.81415	-699.34863	62.60989	51.98693
173	1.433	869.49213	184.06540	1442.15759	-332.78082	218.13535	1313.66833	-1046.06555	94.65157	1333.66638	293.00186	410.61694	-4.35071	-350.33749	48.03899	53.26942	-1263.41455	259.48114	-18.02246	-671.84021	62.49516	53.15313
174	1.442	872.19684	183.93196	1437.43335	-335.08047	218.41550	1313.94617	-1049.32227	95.30449	1330.20764	279.61487	410.45367	-4.54467	-332.43808	49.79656	56.53643	-1276.81226	259.26489	-18.06995	-645.19299	61.68326	54.23292
175	1.450	875.00049	183.74727	1432.57324	-337.50360	218.66583	1314.18274	-1052.58911	95.92236	1326.45276	266.25436	410.25272	-4.75163	-312.42233	51.45413	57.81369	-1290.16003	259.21832	-18.00561	-619.63354	60.20950	55.14526
176	1.458	877.90460	183.54794	1427.60693	-340.01221	218.87164	1314.38940	-1055.79895	96.53571	1322.47095	252.90521	410.02496	-4.96766	-290.59659	52.82966	58.08472	-1303.40430	259.26367	-17.94434	-595.38611	58.15164	55.83137
177	1.467	880.89642	183.36053	1422.57300	-342.56662	219.02887	1314.55688	-1058.86682	97.17776	1318.32886	239.53937	409.78372	-5.17714	-267.14774	54.02005	57.95007	-1316.57068	259.32901	-17.95450	-572.66272	55.69435	56.21039
178	1.475	883.94580	183.19380	1417.51453	-345.12704	219.14435	1314.66089	-1061.69922	97.86105	1314.07935	226.13327	409.55554	-5.37602	-242.30447	55.34528	57.60078	-1329.78198	259.33514	-18.00547	-551.63971	53.11751	56.18808
179	1.483	887.01343	183.05125	1412.47034	-347.65753	219.23026	1314.67603	-1064.21985	98.57245	1309.76270	212.67892	409.36328	-5.56774	-216.40848	57.14101	57.05994	-1343.15808	259.19937	-18.04261	-532.47449	50.73030	55.67315
180	1.492	890.06067	182.94360	1407.47302	-350.12695	219.30200	1314.58594	-1066.39294	99.29214	1305.41589	199.18979	409.19089	-5.73788	-189.89072	59.59760	56.30918	-1356.72644	258.90308	-18.07439	-515.34509	48.79103	54.57341
181	1.500	893.05383	182.87636	1402.55566	-352.50580	219.37640	1314.38635	-1068.21838	100.00794	1301.07715	185.68576	408.99762	-5.85777	-163.15286	62.81272	55.28213	-1370.42944	258.53656	-18.11055	-500.47479	47.44022	52.77028
182	1.508	895.96289	182.83257	1397.75000	-354.76389	219.48035	1314.08630	-1069.71106	100.71195	1296.78052	172.16385	408.76883	-5.92245	-136.45065	66.89803	53.89971	-1384.18921	258.18982	-18.13134	-488.14636	46.69165	50.08699
183	1.517	898.76154	182.78185	1393.07983	-356.87027	219.65286	1313.70251	-1070.88586	101.39816	1292.55859	158.60031	408.52100	-5.95992	-109.85846	71.93055	52.17445	-1397.96228	257.84616	-18.17701	-478.68311	46.49643	46.27518
184	1.525	901.42847	182.69913	1388.56567	-358.79382	219.92700	1313.25183	-1071.75110	102.06716	1288.44482	144.98001	408.25540	-5.99944	-83.30057	77.83326	50.26134	-1411.74353	257.48083	-18.29730	-472.36444	46.81667	41.05393
185	1.533	903.94617	182.56471	1384.23633	-360.49921	220.31937	1312.74365	-1072.31091	102.71560	1284.46680	131.30133	407.95639	-6.05447	-56.62946	84.40430	48.37036	-1425.56104	257.12784	-18.45528	-469.32379	47.62090	34.23897
186	1.542	906.29846	182.35794	1380.13721	-361.93533	220.83109	1312.17456	-1072.57373	103.30851	1280.63293	117.56547	407.64426	-6.12220	-29.71664	91.42332	46.65411	-1439.45020	256.80701	-18.60067	-469.48230	48.86850	25.94437
187	1.550	908.46930	182.06479	1376.32593	-363.03610	221.44424	1311.52820	-1072.55066	103.76411	1276.92896	103.77955	407.36499	-6.18754	-2.49936	98.68848	45.18988	-1453.39746	256.51062	-18.71982	-472.51825	50.53369	16.85012
188	1.558	910.44250	181.68741	1372.86633	-363.74469	222.11905	1310.78394	-1072.24963	103.96926	1273.33105	89.94889	407.12500	-6.24243	25.03120	106.06359	43.98885	-1467.35352	256.24121	-18.79577	-477.91754	52.52362	8.33486
189	1.567	912.20081	181.24113	1369.82520	-364.03931	222.80472	1309.92285	-1071.67688	103.83031	1269.83911	76.06902	406.88705	-6.31107	52.86359	113.48699	43.02335	-1481.28088	255.99167	-18.83223	-485.26807	54.51103	1.94804
190	1.575	913.72620	180.74803	1367.26489	-363.93607	223.45471	1308.93018	-1070.84253	103.33621	1266.50928	62.14178	406.60754	-6.45316	80.97302	120.89152	42.28326	-1495.15039	255.72079	-18.88129	-494.59644	55.99582	-1.63530
191	1.583	914.99756	180.22800	1365.23547	-363.47495	224.03555	1307.79773	-1069.75903	102.57868	1263.45654	48.18870	406.26465	-6.70280	109.32773	128.18643	41.79962	-1508.93408	255.40390	-18.97695	-506.07153	56.68123	-2.99197
192	1.592	915.98590	179.68335	1363.77527	-362.70798	224.53296	1306.52185	-1068.43713	101.71280	1260.82178	34.25610	405.88635	-7.00578	137.90451	135.31253	41.59678	-1522.60303	255.09482	-19.04678	-519.31378	56.71487	-3.22922
193	1.600	916.65497	179.09900	1362.91345	-361.69485	224.95670	1305.10010	-1066.88574	100.88718	1258.74487	20.40730	405.54486	-7.26513	166.67355	142.26639	41.59224	-1536.10986	254.86830	-18.87881	-533.41553	56.48190	-3.18092
194	1.608	916.97070	178.46161	1362.67004	-360.49640	225.33438	1303.53491	-1065.12048	100.19026	1257.34485	6.68708	405.30731	-7.43369	195.62033	149.03409	41.61183	-1549.38306	254.71382	-18.14371	-547.58624	56.26343	-3.22803
195	1.617	916.90881	177.77689	1363.05469	-359.16342	225.69449	1301.83997	-1063.17847	99.66187	1256.69287	-6.90609	405.17780	-7.54626	224.81372	155.50369	41.54939	-1562.29102	254.56076	-16.47417	-561.48541	56.10629	-3.46042
196	1.625	916.45685	177.07869	1364.06433	-357.73044	226.05606	1300.04028	-1061.12952	99.35055	1256.79419	-20.41108	405.07751	-7.67725	254.37689	161.53638	41.45279	-1574.65161	254.35556	-13.63141	-575.10059	55.91266	-3.82791
197	1.633	915.61560	176.42383	1365.68018	-356.21710	226.43158	1298.16797	-1059.07129	99.34533	1257.58997	-33.87025	404.91663	-7.85783	284.35953	167.08264	41.48262	-1586.34302	254.06717	-9.61131	-588.53491	55.60469	-4.23757
198	1.642	914.39777	175.86957	1367.87048	-354.63214	226.81989	1296.26208	-1057.10547	99.76562	1258.97839	-47.30567	404.65717	-8.05274	314.63055	172.14267	41.80178	-1597.34900	253.72359	-4.47728	-601.87805	55.18001	-4.61570
199	1.650	912.82593	175.45338	1370.59326	-352.98135	227.19449	1294.36487	-1055.30896	100.73154	1260.84546	-60.71810	404.27429	-8.22279	344.81708	176.70590	42.43108	-1607.62708	253.54730	1.88121	-615.16809	54.63910	-4.92460
200	1.658	910.93036	175.18750	1373.79932	-351.28070	227.52448	1292.51135	-1053.72046	102.31199	1263.08765	-74.08812	403.74689	-8.35403	374.34500	180.68961	43.23331	-1616.95313	254.00098	9.68590	-628.41113	53.96455	-5.16424
201	1.667	908.74603	175.06117	1377.43298	-349.56152	227.81219	1290.72632	-1052.34326	104.46764	1265.61523	-87.39716	403.10382	-8.43985	402.63617	183.84677	44.04588	-1624.92261	255.37827	18.89346	-641.61224	53.18108	-5.36871
202	1.675	906.31122	175.04451	1381.43237	-347.86200	228.09427	1289.03015	-1051.15710	107.03968	1268.34827	-100.66830	402.40314	-8.49562	429.32843	185.88873	44.71748	-1631.00769	257.18390	28.93010	-654.78503	52.35547	-5.57692
203	1.683	903.66748	175.09940	1385.73169	-346.21274	228.40524	1287.44519	-1050.14063	109.78210	1271.22974	-113.94951	401.68457	-8.57274	454.35822	186.78400	45.03343	-1634.48096	258.38345	38.99020	-667.94373	51.54236	-5.80044
204	1.692	900.85693	175.19205	1390.26306	-344.62848	228.74463	1285.99622	-1049.28259	112.43069	1274.24683	-127.24870	400.97256	-8.71603	477.85928	186.85007	44.76463	-1634.37561	258.41052	48.48515	-681.10413	50.77475	-6.01840
205	1.700	897.91614	175.29494	1394.95740	-343.10907	229.07590	1284.70142	-1048.53857	114.80964	1277.42419	-140.53729	400.29364	-8.91713	499.94531	186.48486	43.82852	-1629.77112	257.61807	56.95911	-694.28442	50.08844	-6.20221
206	1.708	894.87335	175.38474	1399.74390	-341.64627	229.35391	1283.56873	-1047.78552	116.87333	1280.78101	-153.81630	399.67157	-9.12264	520.50647	185.82327	42.30753	-1620.41907	256.98358	63.92807	-707.49231	49.52609	-6.34610
207	1.717	891.75134	175.44247	1404.55261	-340.22787	229.55267	1282.59790	-1046.86157	118.63361	1284.30347	-167.13400	399.11337	-9.28059	539.12415	184.73804	40.27344	-1607.25977	257.39648	69.10452	-720.72491	49.10782	-6.46300
208	1.725	888.57037	175.45085	1409.31982	-338.83551	229.67059	1281.78223	-1045.64160	120.09081	1287.95410	-180.53528	398.61853	-9.38071	555.23315	183.11279	37.66103	-1592.06958	258.86566	72.59235	-733.99683	48.79948	-6.55137
209	1.733	885.35126	175.39687	1413.99231	-337.44214	229.71112	1281.11218	-1044.07874	121.23392	1291.68567	-194.02155	398.19342	-9.44987	568.47937	180.95380	34.33041	-1576.34998	260.50336	74.83615	-747.34143	48.53079	-6.58707
210	1.742	882.11920	175.28090	1418.52563	-336.01538	229.65680	1280.57959	-1042.21265	122.06620	1295.45642	-207.56895	397.83780	-9.51394	578.90930	178.27222	30.20472	-1560.63538	261.35703	76.40379	-760.77075	48.25577	-6.55585
211	1.750	878.90680	175.11728	1422.88318	-334.52621	229.46976	1280.18066	-1040.13953	122.62130	1299.25195	-221.15765	397.53122	-9.57674	586.79651	174.97031	25.36432	-1544.67944	261.09583	77.56078	-774.28137	47.97234	-6.48454
212	1.758	875.75153	174.92696	1427.03503	-332.95660	229.12210	1279.91492	-1037.96240	122.95715	1303.08142	-234.77660	397.23529	-9.62950	592.29700	170.87344	20.07356	-1527.90674	259.94424	77.96244	-787.88727	47.67940	-6.42578
213	1.767	872.69116	174.73389	1430.95398	-331.29929	228.61307	1279.78345	-1035.76111	123.13416	1306.94800	-248.42880	396.89624	-9.66969	595.20581	166.00403	14.78262	-1509.72156	258.31097	76.97662	-801.59131	47.35355	-6.41257
214	1.775	869.76477	174.56293	1434.61267	-329.55292	227.95920	1279.79138	-1033.58533	123.21316	1310.83630	-262.12225	396.46954	-9.69335	595.00897	160.98578	10.13539	-1489.69067	256.71777	74.36018	-815.36475	46.97543	-6.43687
215	1.783	867.01929	174.43202	1437.98193	-327.72003	227.18188	1279.95325	-1031.45850	123.27145	1314.73096	-275.84094	395.95599	-9.67524	591.15820	156.96957	6.79522	-1467.65796	255.80704	70.53253	-829.17505	46.54156	-6.45806
216	1.792	864.51758	174.34608	1441.03235	-325.80634	226.30075	1280.28650	-1029.38354	123.39993	1318.62170	-289.55423	395.39227	-9.60580	583.39124	154.73886	4.99074	-1443.85449	255.92271	66.19731	-842.99237	46.05420	-6.43445
217	1.800	862.33624	174.30078	1443.73328	-323.81989	225.32516	1280.79736	-1027.34546	123.69701	1322.49109	-303.25702	394.82397	-9.53387	572.15869	153.99643	4.32015	-1418.74744	256.78171	61.85226	-856.77802	45.52711	-6.36877
218	1.808	860.55334	174.28772	1446.05371	-321.77658	224.25934	1281.47705	-1025.32117	124.25452	1326.30383	-316.97516	394.30841	-9.51478	558.73291	153.83582	4.17264	-1392.52112	257.98282	57.78137	-870.50922	44.99019	-6.30811
219	1.817	859.22998	174.29175	1447.96631	-319.70798	223.12048	1282.30896	-1023.31360	125.07777	1329.99585	-330.72028	393.89728	-9.53317	544.53186	153.62851	4.15589	-1364.85669	259.57153	54.27713	-884.21106	44.47437	-6.28413
220	1.825	858.39490	174.29663	1449.45459	-317.66193	221.94406	1283.27893	-1021.37000	126.03730	1333.47925	-344.42300	393.59930	-9.50302	530.39612	153.26407	4.08337	-1335.36670	261.71414	51.62679	-897.92859	43.99365	-6.26617
221	1.833	858.04108	174.30508	1450.51709	-315.69742	220.77393	1284.37988	-1019.55389	126.96883	1336.68237	-357.90320	393.40347	-9.30473	516.53064	152.86658	3.86158	-1304.04187	264.24188	50.01912	-911.66187	43.54483	-6.19080
222	1.842	858.13867	174.34396	1451.16382	-313.88074	219.65143	1285.60742	-1017.92108	127.78294	1339.58020	-370.91391	393.34283	-8.79601	502.82382	152.50922	3.49683	-1271.19141	266.92981	49.61135	-925.37079	43.12579	-6.05157
223	1.850	858.64673	174.44571	1451.40540	-312.28342	218.60751	1286.95239	-1016.52533	128.46571	1342.17688	-383.22226	393.49673	-7.82836	489.15521	152.16702	3.08248	-1237.24048	269.83426	50.55488	-939.04480	42.74182	-5.93440
224	1.858	859.51514	174.63087	1451.24976	-310.97430	217.67130	1288.39795	-1015.42865	129.04590	1344.47070	-394.62448	393.92633	-6.28985	475.52277	151.80374	2.73424	-1202.76221	273.06845	52.78354	-952.70105	42.38557	-5.93115
225	1.867	860.68445	174.90146	1450.70361	-310.00452	216.88214	1289.92407	-1014.70380	129.57489	1346.44312	-404.87280	394.63718	-4.11037	461.97650	151.39850	2.52277	-1168.54932	276.49335	55.79016	-966.32214	42.01878	-6.03138
226	1.875	862.09497	175.24304	1449.77563	-309.39645	216.27509	1291.51440	-1014.43134	130.10318	1348.06519	-413.66959	395.58115	-1.22786	448.52856	150.94800	2.40920	-1135.49146	279.73303	58.74849	-979.86560	41.59311	-6.11772
227	1.883	863.69788	175.63495	1448.47339	-309.15051	215.85388	1293.15576	-1014.68219	130.65436	1349.30371	-420.80487	396.64963	2.43130	435.15726	150.48871	2.26501	-1104.26392	282.40277	60.92616	-993.31812	41.10349	-6.07828
228	1.892	865.45770	176.05798	1446.80078	-309.26416	215.59070	1294.83496	-1015.48883	131.20949	1350.11865	-426.22147	397.76288	7.03384	421.83652	150.04602	2.00983	-1074.98120	284.36066	62.03395	-1006.72412	40.60724	-5.92361
229	1.900	867.34961	176.49454	1444.76160	-309.74301	215.45450	1296.53442	-1016.83081	131.72057	1350.47095	-429.74066	399.09747	13.02525	408.53305	149.58090	1.70192	-1047.13062	285.86844	62.33321	-1020.18225	40.19612	-5.78794
230	1.908	869.35883	176.92865	1442.36499	-310.59265	215.42978	1298.23071	-1018.64868	132.15656	1350.34460	-430.59250	401.11920	21.10275	395.21283	149.07343	1.44844	-1019.91138	287.48105	62.38697	-1033.76843	39.93880	-5.82074
231	1.917	871.48206	177.34988	1439.62732	-311.79984	215.50314	1299.89722	-1020.86475	132.54442	1349.76587	-427.37781	404.26804	31.64631	381.85727	148.57751	1.26987	-992.64233	289.64880	62.55051	-1047.42896	39.79008	-6.05276
232	1.925	873.72125	177.75488	1436.57153	-313.32117	215.64807	1301.51001	-1023.39557	132.95020	1348.78662	-418.85501	408.67285	44.04018	368.46771	148.11740	1.10728	-964.95197	292.46387	62.72510	-1061.02722	39.60446	-6.35648
233	1.933	876.07440	178.14085	1433.22949	-315.09137	215.84424	1303.05176	-1026.16492	133.41493	1347.44873	-404.96329	414.11935	56.72806	355.07599	147.65704	0.91818	-936.78125	295.82431	62.62722	-1074.50977	39.29739	-6.56513
234	1.942	878.53052	178.50049	1429.63843	-317.04050	216.09805	1304.50964	-1029.11035	133.92368	1345.77344	-387.03641	420.12402	68.00739	341.72778	147.19415	0.72161	-908.26184	299.66898	62.17417	-1087.92163	38.90536	-6.61845
235	1.950	881.06866	178.82774	1425.83203	-319.10464	216.42444	1305.87427	-1032.17749	134.43073	1343.77454	-366.99637	426.09091	76.80031	328.43167	146.76392	0.56767	-879.56714	303.97156	61.55080	-1101.29517	38.48163	-6.57575
236	1.958	883.65515	179.12201	1421.83862	-321.23215	216.81570	1307.13953	-1035.31030	134.90623	1341.47253	-346.28030	431.57059	82.90750	315.15906	146.37155	0.47594	-850.89081	308.65131	60.98940	-1114.63745	38.02545	-6.52730
237	1.967	886.24896	179.38699	1417.68701	-323.39005	217.23691	1308.30164	-1038.44531	135.36650	1338.90125	-325.29565	436.37637	86.76656	301.87781	145.97665	0.40845	-822.52344	313.56509	60.56000	-1127.95691	37.50627	-6.51654
238	1.975	888.81378	179.62929	1413.41003	-325.56393	217.65015	1309.36511	-1041.50781	135.85735	1336.10449	-303.66467	440.42865	88.99916	288.54514	145.54294	0.29226	-794.85284	318.52167	60.10896	-1141.22290	36.89989	-6.52386
239	1.983	891.32697	179.85022	1409.04456	-327.74850	218.03214	1310.35181	-1044.42090	136.41054	1333.13354	-280.90308	443.59760	90.10608	275.12546	145.10632	0.06862	-768.24695	323.26456	59.29501	-1154.38721	36.20808	-6.51099
240	1.992	893.77576	180.04018	1404.63293	-329.93695	218.36261	1311.29517	-1047.12463	137.02008	1330.04688	-256.90091	445.73029	90.44879	261.63452	144.73227	-0.24654	-742.95337	327.51663	57.74022	-1167.51147	35.48627	-6.48036
241	2.000	896.14954	180.19125	1400.22266	-332.11639	218.61542	1312.21912	-1049.58386	137.65410	1326.90393	-231.95647	446.73053	90.32693	248.11034	144.40582	-0.55820	-719.10913	331.05725	55.23435	-1180.75415	34.82449	-6.47989
242	2.008	898.43762	180.30722	1395.86145	-334.26584	218.76086	1313.12793	-1051.77820	138.28975	1323.75256	-206.55025	446.58871	89.97774	234.57974	144.04800	-0.77677	-696.80267	333.71210	51.79477	-1194.19556	34.27258	-6.54791
243	2.017	900.63184	180.39465	1391.59131	-336.35577	218.76923	1314.00916	-1053.69421	138.93217	1320.62671	-181.06250	445.35028	89.53965	221.07849	143.61130	-0.89438	-676.07153	335.50000	47.65725	-1207.78345	33.81580	-6.66789
244	2.025	902.72510	180.45880	1387.44617	-338.35159	218.63507	1314.84021	-1055.33362	139.60069	1317.54944	-155.59882	443.05551	89.04507	207.63527	143.12531	-0.97526	-656.89209	336.81552	43.22333	-1221.42749	33.41295	-6.77914
245	2.033	904.71051	180.50612	1383.45703	-340.21545	218.40234	1315.59509	-1056.71582	140.30980	1314.52881	-130.04980	439.73383	88.44647	194.23409	142.67194	-1.08147	-639.31549	338.03552	38.75828	-1235.07043	33.03143	-6.82792
246	2.042	906.58282	180.54050	1379.65674	-341.90933	218.14499	1316.25366	-1057.87109	141.06461	1311.56152	-104.28243	435.43500	87.65327	180.82594	142.30255	-1.21038	-623.59137	339.06970	34.13731	-1248.69592	32.64886	-6.81112
247	2.050	908.33673	180.56610	1376.08533	-343.40472	217.92139	1316.80542	-1058.83569	141.86945	1308.64600	-78.22890	430.23462	86.56503	167.36516	141.98572	-1.31049	-610.09235	339.61694	29.00061	-1262.31494	32.24249	-6.77118
248	2.058	909.96130	180.59515	1372.79175	-344.68298	217.74872	1317.24329	-1059.64221	142.73068	1305.78894	-51.83590	424.23978	85.11430	153.81947	141.65347	-1.34777	-599.22028	339.53851	23.01392	-1275.94897	31.81079	-6.75281
249	2.067	911.44147	180.64546	1369.82922	-345.72449	217.61298	1317.55945	-1060.30774	143.63765	1303.00146	-25.02412	417.61133	83.29419	140.17136	141.28140	-1.34330	-591.40894	338.84781	16.00635	-1289.61426	31.38324	-6.76273
250	2.075	912.76483	180.73117	1367.25134	-346.50922	217.49149	1317.74683	-1060.82861	144.54459	1300.28931	2.27833	410.54846	81.14044	126.44989	140.89777	-1.34498	-587.10278	337.60229	8.16298	-1303.31519	30.98421	-6.77165
251	2.083	913.92419	180.85767	1365.10754	-347.02917	217.36301	1317.79565	-1061.18896	145.39244	1297.64209	30.10564	403.22031	78.68794	112.71775	140.52167	-1.38229	-586.64490	335.90320	0.29777	-1317.06494	30.60115	-6.75305
252	2.092	914.91797	181.02475	1363.44287	-347.29077	217.21255	1317.69067	-1061.37158	146.16249	1295.04456	58.47866	395.73376	75.94049	98.97507	140.12793	-1.46056	-590.05530	333.97913	-6.19364	-1330.88940	30.20103	-6.70042
253	2.100	915.74976	181.23627	1362.29883	-347.30664	217.03357	1317.41992	-1061.36572	146.90831	1292.50574	87.42272	388.17941	72.88593	85.16234	139.66864	-1.56538	-596.85541	332.20462	-10.16885	-1344.78271	29.77866	-6.63170
254	2.108	916.42566	181.50604	1361.70996	-347.09106	216.82291	1316.98315	-1061.16895	147.74686	1290.08130	116.94021	380.66751	69.54768	71.29575	139.12393	-1.66519	-606.30396	330.91437	-11.76139	-1358.68054	29.35382	-6.59807
255	2.117	916.94922	181.85567	1361.69336	-346.66345	216.58014	1316.38904	-1060.78259	148.82117	1287.86804	147.00775	373.30566	66.01247	57.47647	138.54260	-1.74687	-617.83722	330.14911	-12.16795	-1372.50000	28.92776	-6.64736
256	2.125	917.31323	182.30669	1362.24292	-346.05270	216.31680	1315.64331	-1060.20728	150.24362	1285.98242	177.61481	366.17157	62.41325	43.75648	138.01590	-1.84120	-630.95392	329.66516	-12.41512	-1386.19080	28.48090	-6.76406
257	2.133	917.49512	182.87224	1363.32996	-345.30011	216.05725	1314.73596	-1059.44421	152.05595	1284.53882	208.76303	359.32996	58.91479	30.09320	137.61856	-1.98883	-644.87659	329.21967	-12.77135	-1399.70923	27.98396	-6.85043
258	2.142	917.46375	183.54843	1364.91467	-344.46158	215.82755	1313.64282	-1058.50220	154.22375	1283.63013	240.40137	352.85208	55.71328	16.43100	137.35727	-2.19832	-658.83948	328.78607	-13.12362	-1412.92944	27.41605	-6.75904
259	2.150	917.19373	184.30780	1366.95789	-343.60321	215.64609	1312.34058	-1057.40784	156.61687	1283.29492	272.33685	346.82996	53.01632	2.79010	137.12628	-2.43157	-672.51697	328.46310	-13.43716	-1425.63831	26.78996	-6.34381
260	2.158	916.67078	185.10709	1369.41895	-342.78366	215.51660	1310.82446	-1056.20898	158.97971	1283.48975	304.17603	341.43552	50.98736	-10.74905	136.81711	-2.64357	-685.94446	328.26627	-13.83411	-1437.64648	26.13266	-5.47912
261	2.167	915.89215	185.90646	1372.25415	-342.03406	215.42822	1309.11829	-1054.96558	160.99159	1284.11377	335.36746	336.90472	49.64989	-24.16055	136.50677	-2.86269	-699.25342	328.15057	-14.38056	-1448.87122	25.47543	-4.06766
262	2.175	914.86371	186.68265	1375.42261	-341.35205	215.36963	1307.27612	-1053.73694	162.40274	1285.06641	365.36127	333.36795	48.80050	-37.51358	136.33990	-3.14520	-712.54449	328.13104	-14.95473	-1459.31799	24.87219	-2.07898
263	2.183	913.59265	187.42830	1378.89087	-340.71375	215.34064	1305.36890	-1052.57031	163.10722	1286.27722	393.77783	330.74768	48.04334	-50.88461	136.26270	-3.43949	-725.87238	328.24115	-15.37438	-1469.00806	24.35303	0.41084
264	2.192	912.08508	188.14229	1382.62732	-340.09381	215.34857	1303.45898	-1051.48755	163.12933	1287.70093	420.48233	328.85669	46.99597	-64.28647	136.09122	-3.61622	-739.25659	328.44818	-15.57798	-1477.86658	23.87511	3.20408
265	2.200	910.35144	188.82477	1386.59119	-339.47989	215.40091	1301.58472	-1050.48560	162.59012	1289.30420	445.55179	327.55844	45.50822	-77.68930	135.78883	-3.63427	-752.66864	328.64151	-15.67878	-1485.60950	23.37558	5.99109
266	2.208	908.40759	189.48352	1390.73108	-338.87152	215.50208	1299.76147	-1049.54602	161.66936	1291.04944	469.11508	326.81122	43.62127	-91.07651	135.52155	-3.60774	-766.04700	328.69327	-15.84973	-1491.78052	22.84357	8.40207
267	2.217	906.27252	190.13254	1394.99219	-338.27023	215.65280	1297.99133	-1048.63623	160.55128	1292.88647	491.11453	326.58325	41.31270	-104.45425	135.42542	-3.68002	-779.35931	328.55627	-16.14254	-1496.01294	22.34657	10.15205
268	2.225	903.96765	190.77759	1399.32129	-337.67249	215.85001	1296.27368	-1047.71228	159.37906	1294.76770	511.20114	326.81348	38.40927	-117.81866	135.46448	-3.87776	-792.62097	328.30933	-16.44697	-1498.29517	22.05382	11.32264
269	2.233	901.51459	191.41254	1403.66443	-337.06885	216.08264	1294.61414	-1046.74060	158.26242	1296.67224	528.89673	327.48334	34.79131	-131.15332	135.56381	-4.14820	-805.86023	328.10272	-16.61491	-1498.83203	22.19243	12.58171
270	2.242	898.93549	192.03209	1407.96741	-336.44534	216.33093	1293.02649	-1045.71533	157.31650	1298.61035	543.88776	328.67749	30.60500	-144.46481	135.65924	-4.44104	-819.10077	327.99844	-16.61481	-1497.53027	22.89896	14.86489
271	2.250	896.25757	192.64355	1412.17615	-335.78479	216.58383	1291.53577	-1044.64844	156.67107	1300.60669	556.19391	330.53918	26.21528	-157.80319	135.61819	-4.69253	-832.37549	327.87610	-16.56475	-1493.82373	24.18011	18.52692
272	2.258	893.51404	193.26419	1416.23743	-335.06842	216.86597	1290.17957	-1043.55188	156.44322	1302.68750	566.02332	333.16238	21.94594	-171.22400	135.31479	-4.83455	-845.72888	327.58173	-16.59556	-1487.09766	26.05473	22.85112
273	2.267	890.74377	193.90018	1420.10107	-334.27573	217.24219	1289.00146	-1042.43213	156.69936	1304.87427	573.41791	336.54410	17.87629	-184.70313	134.71777	-4.84263	-859.18683	327.10696	-16.72765	-1477.05237	28.58441	26.48446
274	2.275	887.99078	194.52797	1423.72192	-333.38681	217.78806	1288.03943	-1041.29626	157.43326	1307.18054	578.02875	340.59195	13.87191	-198.12640	133.88943	-4.74252	-872.73492	326.53564	-16.90087	-1463.67236	31.72725	28.25047
275	2.283	885.30054	195.10400	1427.05859	-332.38861	218.55551	1287.31616	-1040.15686	158.57718	1309.61060	579.22992	345.03885	9.80965	-211.42987	133.03839	-4.61415	-886.33832	325.94415	-17.04469	-1447.06995	35.30199	27.64568
276	2.292	882.71643	195.58850	1430.07764	-331.27777	219.56235	1286.83521	-1039.02356	160.03091	1312.15979	576.54944	349.29175	5.80490	-224.70303	132.44785	-4.57056	-899.98047	325.43283	-17.10555	-1427.36133	39.12460	24.89033
277	2.300	880.27979	195.95871	1432.75769	-330.05634	220.79803	1286.58435	-1037.89355	161.68518	1314.81555	570.17627	352.51166	2.23952	-238.08148	132.19009	-4.65372	-913.65802	325.08447	-17.08052	-1404.63745	43.11511	20.70635
278	2.308	878.03400	196.21283	1435.08545	-328.72913	222.23355	1286.54419	-1036.74585	163.43100	1317.55725	560.93762	354.10663	-0.40873	-251.59134	132.02489	-4.77872	-927.33997	324.83701	-17.03328	-1379.12073	47.24492	16.05334
279	2.317	876.02942	196.36575	1437.04858	-327.30783	223.83157	1286.69714	-1035.54211	165.16348	1320.35645	549.63501	354.24869	-1.87528	-265.15387	131.66962	-4.84650	-940.99274	324.53210	-17.02897	-1351.45325	51.38300	11.94837
280	2.325	874.32483	196.43845	1438.63428	-325.81958	225.54968	1287.02856	-1034.25232	166.80746	1323.18311	536.77124	353.72852	-2.39816	-278.69827	131.08603	-4.87801	-954.62891	324.10785	-17.05367	-1322.88696	55.24240	9.29600
281	2.333	872.98401	196.44554	1439.82910	-324.31137	227.34470	1287.52759	-1032.89014	168.34436	1326.01550	522.95209	353.22894	-2.55278	-292.20053	130.42221	-4.96803	-968.27930	323.64011	-17.04814	-1294.97717	58.56580	8.59946
282	2.342	872.06671	196.37878	1440.62061	-322.84497	229.18082	1288.18848	-1031.51538	169.79114	1328.84131	508.90268	352.90131	-2.72935	-305.59323	129.72214	-5.12961	-981.96124	323.20749	-17.00300	-1268.55505	61.39885	9.66867
283	2.350	871.61786	196.20599	1440.99988	-321.48508	231.02362	1289.00818	-1030.20032	171.15784	1331.64746	495.01590	352.58588	-2.96583	-318.72275	128.85248	-5.26002	-995.68781	322.81943	-16.94614	-1242.90039	64.11264	11.71650
284	2.358	871.65601	195.89575	1440.96106	-320.28461	232.82321	1289.97961	-1029.00403	172.43466	1334.40796	481.28506	352.15967	-3.20467	-331.38095	127.73093	-5.24977	-1009.44543	322.44989	-16.87860	-1216.34778	67.11037	13.89616
285	2.367	872.16443	195.43907	1440.50049	-319.27402	234.52005	1291.09155	-1027.97253	173.60352	1337.07617	467.61002	351.63663	-3.44982	-343.25473	126.43951	-5.05103	-1023.16296	322.05768	-16.80401	-1187.70337	70.57661	15.76162
286	2.375	873.09106	194.85004	1439.61670	-318.46637	236.06677	1292.33093	-1027.14905	174.65067	1339.58643	453.95865	351.10770	-3.70090	-353.88559	125.07052	-4.63157	-1036.76782	321.59232	-16.77427	-1156.93225	74.50009	17.30586
287	2.383	874.35760	194.15222	1438.31458	-317.87433	237.42737	1293.68359	-1026.58545	175.58124	1341.86865	440.33011	350.65793	-3.90866	-362.79514	123.60445	-3.91112	-1050.29028	321.03351	-16.82898	-1124.84863	78.70151	18.79664
288	2.392	875.87256	193.36275	1436.61121	-317.51538	238.55869	1295.13184	-1026.35718	176.43779	1343.87292	426.73544	350.31537	-4.04105	-369.71951	121.88625	-2.68433	-1063.83923	320.41776	-16.90691	-1092.53723	82.71738	20.63366
289	2.400	877.54626	192.48892	1434.53857	-317.40253	239.40591	1296.64868	-1026.55518	177.28537	1345.58057	413.20724	350.05304	-4.13366	-374.75479	119.44324	-0.34803	-1077.46313	319.81934	-16.88200	-1061.00452	85.88525	23.12183
290	2.408	879.30560	191.53758	1432.13831	-317.54468	239.92383	1298.19604	-1027.25024	178.16188	1346.98389	399.75418	349.81879	-4.25816	-377.91885	115.36106	4.42274	-1091.10425	319.32581	-16.71211	-1030.97485	87.73508	26.22643
291	2.417	881.10284	190.52676	1429.44958	-317.95840	240.10849	1299.72913	-1028.46057	179.05450	1348.06885	386.32980	349.57455	-4.46696	-378.22214	108.79971	13.21590	-1104.68054	318.95825	-16.52570	-1002.65747	88.29916	29.60180
292	2.425	882.91388	189.48770	1426.49902	-318.66983	240.00626	1301.20361	-1030.14697	179.91795	1348.81982	372.88010	349.32202	-4.75600	-373.69522	99.84328	26.32368	-1118.16040	318.62836	-16.50175	-975.61914	88.07690	32.84515
293	2.433	884.73108	188.44958	1423.30054	-319.70407	239.69586	1302.58398	-1032.23657	180.70346	1349.22791	359.39856	349.07892	-5.06711	-363.00150	89.63134	41.55259	-1131.57080	318.29193	-16.65779	-948.99146	87.73373	35.69704
294	2.442	886.55579	187.43066	1419.86255	-321.07446	239.26062	1303.85339	-1034.65869	181.38033	1349.29297	345.92084	348.84482	-5.33093	-346.81729	79.65134	55.05220	-1144.96350	318.01691	-16.84248	-921.97278	87.76138	38.10128
295	2.450	888.39142	186.45010	1416.19641	-322.77686	238.76254	1305.01807	-1037.37085	181.95313	1349.02002	332.48047	348.60980	-5.51545	-327.21664	70.97011	63.70999	-1158.38965	317.81390	-16.92483	-894.25616	88.28006	40.18435
296	2.458	890.24066	185.53529	1412.32166	-324.78281	238.23279	1306.10669	-1040.35474	182.46083	1348.41431	319.08243	348.37155	-5.64381	-305.90976	63.80012	67.03090	-1171.87158	317.59955	-16.89334	-866.08905	89.03943	42.17865
297	2.467	892.10382	184.71127	1408.26599	-327.03705	237.68463	1307.16235	-1043.59180	182.93600	1347.48206	305.70456	348.12442	-5.76392	-283.39792	57.56724	66.90125	-1185.37537	317.34192	-16.82027	-838.03552	89.63934	44.25109
298	2.475	893.97510	183.98286	1404.06311	-329.46997	237.12796	1308.22351	-1047.04675	183.36801	1346.23669	292.31873	347.86246	-5.91025	-259.50430	51.55637	65.72301	-1198.84912	317.05820	-16.81138	-810.65723	89.85355	46.32800
299	2.483	895.83917	183.33252	1399.75049	-332.01651	236.56586	1309.30737	-1050.65576	183.71631	1344.70251	278.91580	347.59259	-6.09965	-234.16757	45.56419	64.89902	-1212.29028	316.73172	-16.92616	-784.25848	89.72467	48.17349
300	2.492	897.67303	182.73669	1395.36523	-334.62637	235.98288	1310.40625	-1054.31396	183.96065	1342.91443	265.50610	347.31372	-6.33073	-207.75546	39.94063	64.70045	-1225.72021	316.35333	-17.11036	-758.79340	89.33954	49.69007
301	2.500	899.45093	182.16737	1390.94080	-337.26392	235.35413	1311.50244	-1057.89587	184.14661	1340.90686	252.09372	347.01440	-6.57479	-180.93863	35.21112	64.82786	-1239.14954	315.94437	-17.27127	-733.98389	88.66916	51.03785
302	2.508	901.15118	181.58662	1386.50476	-339.90555	234.67825	1312.58508	-1061.30261	184.35774	1338.69836	238.66473	346.70850	-6.78750	-154.33884	31.79937	64.84316	-1252.61023	315.51212	-17.40070	-709.58740	87.68985	52.43808
303	2.517	902.76276	180.96713	1382.07690	-342.53644	233.99365	1313.65356	-1064.47327	184.63904	1336.29785	225.20868	346.43076	-6.93826	-128.23361	29.97236	64.39056	-1266.14185	315.05676	-17.56223	-685.62024	86.50806	53.94527
304	2.525	904.28680	180.30858	1377.67151	-345.14008	233.35242	1314.70935	-1067.36853	184.96274	1333.72021	211.73932	346.19092	-7.03564	-102.57462	29.85881	63.32925	-1279.72778	314.61569	-17.77306	-662.37653	85.28940	55.39216
305	2.533	905.73486	179.61859	1373.29822	-347.68796	232.78638	1315.74451	-1069.97107	185.22763	1330.98511	198.28082	345.95828	-7.11851	-77.19724	31.43781	61.76547	-1293.29639	314.29294	-17.94519	-640.28442	84.12463	56.48366
306	2.542	907.12500	178.89093	1368.96484	-350.14490	232.30905	1316.73621	-1072.29590	185.28891	1328.10754	184.83517	345.69379	-7.21071	-51.93692	34.49912	59.97848	-1306.77527	314.16479	-17.97761	-619.73602	82.99527	56.94048
307	2.550	908.47443	178.11174	1364.68250	-352.47992	231.93610	1317.64893	-1074.37732	185.04794	1325.09912	171.37274	345.37775	-7.29369	-26.65277	38.68333	58.30331	-1320.15002	314.14172	-17.86121	-600.97864	81.85425	56.60106
308	2.558	909.79230	177.27748	1360.46814	-354.66672	231.68536	1318.44287	-1076.24072	184.52750	1321.97058	157.85349	345.01740	-7.31850	-1.25761	43.61963	57.00937	-1333.49426	314.08710	-17.65157	-584.11646	80.71652	55.45670
309	2.567	911.07678	176.39613	1356.34534	-356.67899	231.56256	1319.08374	-1077.89490	183.85062	1318.73499	144.25348	344.65845	-7.25178	24.28349	49.04339	56.20413	-1346.92700	314.00702	-17.41361	-569.19250	79.66412	53.61438
310	2.575	912.31775	175.47876	1352.34631	-358.49274	231.56619	1319.55042	-1079.33838	183.15862	1315.42224	130.57736	344.35306	-7.13379	50.01770	54.85651	55.80854	-1360.52344	313.96002	-17.21259	-556.27893	78.79082	51.16287
311	2.583	913.50323	174.53889	1348.51160	-360.08966	231.70490	1319.83887	-1080.56787	182.54391	1312.07849	116.84338	344.09048	-7.06432	76.03160	61.08610	55.59587	-1374.27393	313.89380	-17.09562	-545.54797	78.14030	48.02113
312	2.592	914.62164	173.59338	1344.88831	-361.45795	231.98715	1319.95837	-1081.58826	182.05295	1308.73682	103.05190	343.80060	-7.10549	102.42305	67.74986	55.27966	-1388.12378	313.67487	-17.08239	-537.27295	77.66589	43.90430
313	2.600	915.65948	172.65665	1341.52148	-362.59320	232.40182	1319.92395	-1082.41736	181.74507	1305.39856	89.19094	343.43307	-7.23190	129.30884	74.77764	54.67390	-1402.01782	313.21979	-17.18029	-531.74170	77.24124	38.43583
314	2.608	916.59979	171.73579	1338.44580	-363.49823	232.92407	1319.75439	-1083.07495	181.68422	1302.04688	75.27448	343.00491	-7.38274	156.81274	82.00163	53.85650	-1415.92505	312.57886	-17.38638	-529.16437	76.69150	31.38002
315	2.617	917.42627	170.83281	1335.68457	-364.18259	233.53168	1319.47058	-1083.56689	181.83511	1298.66626	61.34110	342.57693	-7.51499	184.98404	89.20718	53.12595	-1429.85205	311.87866	-17.68105	-529.61072	75.87271	22.95015
316	2.625	918.12866	169.95009	1333.25818	-364.66309	234.21622	1319.08997	-1083.88000	182.02504	1295.24963	47.41749	342.21436	-7.60399	213.74429	96.26331	52.72680	-1443.81030	311.22980	-17.99232	-532.94403	74.84811	14.05329
317	2.633	918.70453	169.09209	1331.19470	-364.95908	234.98578	1318.61755	-1083.99609	182.05496	1291.80591	33.50761	341.95038	-7.64850	242.92676	103.17147	52.69976	-1457.78711	310.73279	-18.18979	-538.82196	73.95490	6.17299
318	2.642	919.15668	168.26242	1329.52930	-365.08572	235.84570	1318.04346	-1083.91040	181.82628	1288.37427	19.61239	341.74371	-7.68986	272.36176	109.97556	53.03576	-1471.77039	310.42676	-18.20499	-546.92212	73.52057	0.63585
319	2.650	919.48798	167.46344	1328.29541	-365.05524	236.77512	1317.34827	-1083.63672	181.34441	1285.03271	5.74613	341.50104	-7.78831	301.91833	116.66283	53.83671	-1485.73706	310.22241	-18.10979	-557.17432	73.49495	-2.26067
320	2.658	919.69507	166.69810	1327.51501	-364.88452	237.73199	1316.50818	-1083.19763	180.66043	1281.89075	-8.08104	341.17111	-7.96564	331.44714	123.12856	55.26997	-1499.61841	309.99725	-18.00197	-569.44897	73.52744	-3.27625
321	2.667	919.76611	165.96356	1327.19580	-364.59674	238.67453	1315.49500	-1082.61462	179.84842	1279.07239	-21.88004	340.77869	-8.18343	360.65631	129.23608	57.42601	-1513.32373	309.71051	-17.82066	-583.08569	73.36668	-3.43763
322	2.675	919.68225	165.24400	1327.33521	-364.21362	239.56836	1314.28003	-1081.90540	178.97694	1276.69165	-35.65858	340.37415	-8.38112	389.02148	134.91272	60.18420	-1526.75281	309.38382	-17.29223	-597.18286	73.02496	-3.43650
323	2.683	919.42096	164.52090	1327.92688	-363.74817	240.38354	1312.84399	-1081.08557	178.07281	1274.83667	-49.40984	339.97961	-8.53472	415.83466	140.14737	63.14491	-1539.78430	309.00204	-16.08802	-611.20844	72.62527	-3.58020
324	2.692	918.96191	163.79097	1328.96411	-363.20404	241.09970	1311.19189	-1080.17627	177.16002	1273.56897	-63.13331	339.56750	-8.67129	440.46719	144.93304	65.73506	-1552.30029	308.56110	-13.95458	-625.05219	72.21524	-3.91639
325	2.700	918.29156	163.07237	1330.43408	-362.58231	241.71204	1309.35876	-1079.21008	176.33318	1272.91687	-76.83662	339.10095	-8.82660	462.71344	149.28091	67.47675	-1564.21191	308.27423	-10.63824	-638.74744	71.75343	-4.34918
326	2.708	917.39972	162.39597	1332.31079	-361.88980	242.21729	1307.40210	-1078.23279	175.74300	1272.86218	-90.50912	338.58490	-9.01269	482.84515	153.24344	68.18770	-1575.43762	308.57062	-5.87140	-652.31720	71.21454	-4.76210
327	2.717	916.27625	161.78610	1334.55725	-361.14215	242.59125	1305.38074	-1077.30188	175.51001	1273.33948	-104.10973	338.03979	-9.21905	501.28470	156.84750	67.93409	-1585.85767	309.78015	0.44380	-665.76617	70.62485	-5.09371
328	2.725	914.91748	161.24583	1337.13379	-360.35846	242.79709	1303.34082	-1076.47754	175.67729	1274.25562	-117.60249	337.46582	-9.42354	518.24207	160.00369	66.83210	-1595.30688	311.77454	8.05179	-679.12305	70.01489	-5.35056
329	2.733	913.33557	160.76263	1339.99866	-359.55713	242.82220	1301.31335	-1075.80261	176.21570	1275.51831	-130.99716	336.86292	-9.61562	533.61780	162.57462	64.86089	-1603.50854	313.85480	16.33385	-692.43488	69.38612	-5.58175
330	2.742	911.55811	160.32463	1343.10303	-358.75772	242.69662	1299.31812	-1075.28601	177.04062	1277.05310	-144.33000	336.24414	-9.80832	547.15363	164.56024	61.81918	-1609.82837	315.23685	24.65281	-705.70813	68.72052	-5.82927
331	2.750	909.62073	159.92812	1346.38586	-357.97815	242.47095	1297.37109	-1074.89783	178.04523	1278.80994	-157.62042	335.61288	-10.01440	558.65680	166.10986	57.51104	-1613.03857	315.90640	32.81689	-718.90643	68.00925	-6.08553
332	2.758	907.56067	159.57281	1349.77600	-357.22308	242.18185	1295.49097	-1074.57642	179.13011	1280.76587	-170.87260	334.95160	-10.22803	568.15338	167.35880	52.00097	-1611.56335	316.66547	40.96563	-732.02094	67.26964	-6.28810
333	2.767	905.41516	159.25467	1353.19531	-356.47519	241.83896	1293.70142	-1074.24548	180.19815	1282.91638	-184.09726	334.26489	-10.43009	575.90216	168.34845	45.68706	-1604.38416	318.17340	49.04927	-745.10095	66.54907	-6.38047
334	2.775	903.22357	158.96414	1356.56238	-355.69775	241.43997	1292.02588	-1073.83179	181.14720	1285.26538	-197.31174	333.61200	-10.59962	582.24146	169.09476	39.11562	-1591.82690	320.43347	56.78928	-758.21252	65.92036	-6.39133
335	2.783	901.02576	158.69055	1359.80005	-354.85034	240.98776	1290.48694	-1073.27844	181.88403	1287.82068	-210.54361	333.04803	-10.73495	587.30829	169.59232	32.69650	-1575.44250	323.10587	63.94125	-771.39685	65.43729	-6.40722
336	2.792	898.86115	158.42622	1362.84058	-353.90787	240.49048	1289.10669	-1072.55066	182.34422	1290.58899	-223.82999	332.57227	-10.85587	590.82037	169.69409	26.57571	-1557.29639	325.65305	70.21369	-784.65979	65.07318	-6.47141
337	2.800	896.77002	158.16461	1365.62158	-352.86252	239.95242	1287.90173	-1071.63403	182.50545	1293.56958	-237.18646	332.14935	-10.97862	592.13965	169.16583	20.73025	-1539.10229	327.44519	75.21080	-797.97675	64.73555	-6.55146
338	2.808	894.79242	157.89651	1368.08142	-351.71088	239.36118	1286.87634	-1070.52844	182.38557	1296.75342	-250.58710	331.74017	-11.10130	590.61316	167.95377	15.22836	-1521.44019	328.21790	78.61960	-811.33228	64.35477	-6.58607
339	2.817	892.96692	157.61145	1370.16650	-350.44632	238.68268	1286.02661	-1069.24402	182.02721	1300.12842	-263.98776	331.33826	-11.19811	585.94336	166.33890	10.47083	-1503.70313	328.15454	80.19567	-824.75323	63.94168	-6.54836
340	2.825	891.33276	157.29614	1371.83447	-349.06534	237.88220	1285.35352	-1067.80249	181.48329	1303.67883	-277.36603	330.98038	-11.23714	578.29407	164.81775	7.01440	-1484.91492	327.44836	79.66383	-838.25641	63.55376	-6.47081
341	2.833	889.93457	156.92587	1373.05151	-347.57779	236.94760	1284.87207	-1066.23987	180.81378	1307.37903	-290.74387	330.68137	-11.22652	568.10925	163.77203	5.04183	-1464.53894	326.10767	76.91849	-851.80322	63.23019	-6.41142
342	2.842	888.82397	156.46178	1373.78638	-346.01324	235.89160	1284.60681	-1064.60022	180.09117	1311.18848	-304.17670	330.39902	-11.21951	555.98511	163.20703	4.17556	-1442.58435	324.17566	72.31583	-865.35852	62.96986	-6.40751
343	2.850	888.05884	155.85750	1374.00757	-344.42334	234.74899	1284.58423	-1062.92505	179.40012	1315.04810	-317.70490	330.09100	-11.25750	542.67804	162.87231	3.84036	-1419.26648	321.89954	66.63579	-878.92645	62.74710	-6.45229
344	2.858	887.69934	155.06296	1373.68237	-342.87711	233.57031	1284.83081	-1061.25098	178.81554	1318.88464	-331.30905	329.75732	-11.32165	528.94006	162.58618	3.63628	-1394.75342	319.64777	60.73794	-892.50586	62.53102	-6.50121
345	2.867	887.79175	154.02728	1372.78040	-341.44812	232.40308	1285.37378	-1059.61206	178.37563	1322.62219	-344.93848	329.42798	-11.35348	515.24573	162.32077	3.39660	-1369.07581	317.75568	55.31180	-906.08813	62.29478	-6.51059
346	2.875	888.34198	152.71198	1371.28259	-340.20480	231.28674	1286.24133	-1058.04749	178.07246	1326.19263	-358.56277	329.14661	-11.32718	501.71805	162.03790	3.09710	-1342.13599	316.39526	50.90824	-919.68903	62.01575	-6.46931
347	2.883	889.30164	151.10243	1369.19153	-339.20615	230.26547	1287.45557	-1056.61450	177.86162	1329.54114	-372.13855	328.96686	-11.28251	488.25940	161.65936	2.78797	-1313.88611	315.46130	48.01043	-933.31903	61.68466	-6.39730
348	2.892	890.57623	149.20535	1366.53479	-338.49298	229.38190	1289.01807	-1055.39368	177.69215	1332.62402	-385.52927	328.96176	-11.25723	474.75500	161.22296	2.52873	-1284.41345	314.67413	46.90475	-946.95233	61.32880	-6.33285
349	2.900	892.04358	147.05516	1363.35352	-338.07965	228.66229	1290.89917	-1054.47656	177.54114	1335.40332	-398.47501	329.22522	-11.17853	461.19217	160.84744	2.34216	-1253.71594	313.93985	47.45530	-960.55017	60.97432	-6.30765
350	2.908	893.57581	144.73083	1359.68567	-337.95709	228.12674	1293.04236	-1053.95142	177.42101	1337.84961	-410.62222	329.83524	-10.83652	447.61832	160.53439	2.22277	-1221.56787	313.55359	49.11903	-974.07458	60.58218	-6.32126
351	2.917	895.06805	142.33536	1355.56311	-338.10583	227.80167	1295.37915	-1053.89978	177.36815	1339.95422	-421.57910	330.81943	-9.98778	434.07605	160.17810	2.13283	-1187.77222	314.00775	51.33710	-987.49939	60.11310	-6.34839
352	2.925	896.46124	139.94781	1351.02271	-338.51361	227.70709	1297.84436	-1054.38989	177.43227	1341.73425	-430.97672	332.17319	-8.48573	420.59143	159.73550	2.00954	-1152.54944	315.57111	53.87519	-1000.87299	59.62392	-6.34813
353	2.933	897.74420	137.61490	1346.10815	-339.18436	227.83646	1300.38977	-1055.44861	177.66017	1343.22827	-438.57535	333.88409	-6.26797	407.16031	159.28329	1.81756	-1116.77588	317.94257	56.69968	-1014.31348	59.20514	-6.27430
354	2.942	898.93793	135.37732	1340.87134	-340.12567	228.14978	1302.98682	-1057.03564	178.07130	1344.48450	-444.41019	335.99982	-3.09274	393.76007	158.90488	1.57171	-1081.87964	320.34262	59.66831	-1027.84741	58.85167	-6.11927
355	2.950	900.07361	133.28410	1335.38037	-341.33008	228.58374	1305.61145	-1059.05334	178.65027	1345.54785	-448.61111	338.85794	1.85470	380.39615	158.56046	1.32582	-1049.25781	322.06561	62.45734	-1041.34387	58.45847	-5.92061
356	2.958	901.17426	131.39651	1329.72375	-342.77255	229.07358	1308.22607	-1061.38708	179.36562	1346.44836	-450.57205	343.22101	9.93205	367.08505	158.13483	1.12989	-1019.46124	322.97391	64.71976	-1054.68994	57.93640	-5.71609
357	2.967	902.24780	129.79436	1324.00769	-344.41840	229.57156	1310.77515	-1063.93872	180.18294	1347.19458	-448.40024	349.89240	22.11067	353.79834	157.62122	0.96151	-991.83606	323.45111	66.24579	-1067.94141	57.33936	-5.56445
358	2.975	903.29437	128.57808	1318.35181	-346.22360	230.05423	1313.20129	-1066.63965	181.06502	1347.77625	-439.97186	359.07288	37.82619	340.50290	157.14474	0.74857	-965.00165	323.96817	66.96059	-1081.24512	56.86926	-5.57148
359	2.983	904.32068	127.85645	1312.87646	-348.13647	230.51929	1315.46387	-1069.44360	181.97386	1348.17004	-424.76761	370.11340	54.90734	327.22687	156.77438	0.47846	-937.72131	324.87189	66.90385	-1094.64795	56.64665	-5.75937
360	2.992	905.34674	127.72278	1307.68555	-350.11133	230.97375	1317.54077	-1072.31433	182.86595	1348.34912	-404.40912	381.80753	70.65918	314.00607	156.44412	0.21691	-909.53308	326.53723	66.35097	-1108.04175	56.54582	-5.98737
361	3.000	906.39789	128.23962	1302.85620	-352.12036	231.42908	1319.42224	-1075.21692	183.69327	1348.29688	-381.56357	392.93283	83.04620	300.81519	156.07047	0.01487	-880.83313	329.32770	65.75694	-1121.31519	56.35486	-6.11807
362	3.008	907.49200	129.43430	1298.43396	-354.15219	231.90341	1321.10767	-1078.11206	184.42827	1348.01404	-358.39371	402.71506	91.31380	287.60229	155.64273	-0.14176	-852.44714	333.23132	65.35806	-1134.47424	55.94502	-6.13271
363	3.017	908.63257	131.28116	1294.43347	-356.20193	232.41367	1322.60107	-1080.95813	185.07541	1347.50842	-335.63715	410.97275	95.97298	274.33472	155.20279	-0.30075	-825.12561	337.78455	64.92429	-1147.59155	55.32495	-6.06926
364	3.025	909.81073	133.68050	1290.84717	-358.26321	232.96802	1323.90564	-1083.71326	185.64272	1346.77966	-312.84738	417.92242	98.25689	260.99869	154.77444	-0.50263	-799.33350	342.43726	63.95909	-1160.73584	54.64943	-5.98680
365	3.033	911.00964	136.47850	1287.65320	-360.32901	233.56384	1325.02466	-1086.33813	186.11829	1345.81445	-289.35315	423.87720	99.43026	247.61650	154.34534	-0.75215	-775.28296	346.87729	62.05010	-1173.93469	54.07494	-5.94648
366	3.042	912.20575	139.53499	1284.81738	-362.39664	234.17731	1325.96509	-1088.80591	186.48222	1344.59753	-264.91425	429.04291	100.35120	234.26411	153.92847	-1.01406	-753.07703	351.07196	59.04111	-1187.16309	53.62820	-5.96310
367	3.050	913.36957	142.78342	1282.29761	-364.46994	234.75497	1326.73865	-1091.12268	186.71945	1343.12292	-239.73431	433.42493	101.36162	221.02208	153.55634	-1.23328	-732.86285	355.10245	54.95140	-1200.40723	53.25267	-6.01220
368	3.058	914.46820	146.22835	1280.05054	-366.55750	235.22821	1327.35901	-1093.32800	186.81450	1341.39490	-214.19666	436.85968	102.40889	207.87743	153.21164	-1.35618	-714.90289	359.00620	49.83066	-1213.70776	52.88692	-6.07372
369	3.067	915.46771	149.88696	1278.02881	-368.66837	235.53955	1327.84070	-1095.46826	186.75983	1339.41870	-188.62158	439.16730	103.26459	194.70819	152.87241	-1.36869	-699.53613	362.83099	43.77094	-1227.09448	52.51004	-6.13480
370	3.075	916.33508	153.73631	1276.17700	-370.80838	235.65613	1328.19531	-1097.57483	186.58443	1337.19849	-163.13348	440.27881	103.70412	181.41856	152.58478	-1.32866	-687.06842	366.75220	36.99722	-1240.54041	52.15462	-6.17529
371	3.083	917.04248	157.71466	1274.43909	-372.97723	235.57288	1328.43298	-1099.66382	186.34866	1334.74158	-137.67084	440.24396	103.58665	168.01759	152.37823	-1.31692	-677.74194	370.93640	29.81747	-1254.00732	51.85390	-6.18433
372	3.092	917.57489	161.75311	1272.77600	-375.16748	235.30920	1328.56775	-1101.73901	186.09868	1332.05896	-112.10113	439.16779	102.84772	154.53326	152.17227	-1.35613	-671.75317	375.31296	22.45147	-1267.49548	51.58409	-6.17241
373	3.100	917.93695	165.78319	1271.18054	-377.36597	234.89856	1328.61853	-1103.79041	185.86320	1329.16187	-86.31339	437.15280	101.47177	140.95697	151.85721	-1.40280	-669.17303	379.62769	14.96576	-1281.03784	51.28787	-6.15753
374	3.108	918.15149	169.71994	1269.68433	-379.55566	234.38281	1328.59937	-1105.79480	185.67909	1326.06091	-60.21460	434.30573	99.50564	127.28656	151.41501	-1.39244	-669.88757	383.60651	7.43232	-1294.66345	50.95078	-6.15899
375	3.117	918.24347	173.47198	1268.34241	-381.71603	233.80371	1328.50964	-1107.72803	185.56906	1322.78125	-33.70975	430.80743	97.08756	113.55711	150.92923	-1.30943	-673.63757	386.96619	0.21667	-1308.35876	50.60617	-6.18339
376	3.125	918.22168	176.98117	1267.20520	-383.82520	233.18713	1328.33569	-1109.57788	185.53445	1319.38074	-6.72755	426.94153	94.42661	99.81541	150.50482	-1.23619	-680.05060	389.42145	-5.86007	-1322.06860	50.26849	-6.21002
377	3.133	918.07800	180.23923	1266.30957	-385.86102	232.54367	1328.05725	-1111.33813	185.59915	1315.94165	20.75161	423.01501	91.71471	86.08066	150.17465	-1.27799	-688.65955	390.80215	-9.91612	-1335.75818	49.92070	-6.22390
378	3.142	917.79785	183.27065	1265.68945	-387.80066	231.88229	1327.65576	-1112.98425	185.82133	1312.54370	48.70945	419.26160	89.03917	72.35324	149.88528	-1.43639	-699.03217	391.19910	-11.86253	-1349.45483	49.54706	-6.24553
379	3.150	917.36487	186.10196	1265.37720	-389.62012	231.21719	1327.12012	-1114.45972	186.27402	1309.26306	77.15299	415.82932	86.38838	58.64282	149.57086	-1.61063	-710.90692	390.99042	-12.53391	-1363.19189	49.15001	-6.30497
380	3.158	916.76062	188.73294	1265.40015	-391.29483	230.57153	1326.44397	-1115.69458	187.03206	1306.19739	106.15226	412.81696	83.74950	44.95610	149.22012	-1.71941	-723.99146	390.62036	-12.78924	-1376.93518	48.75342	-6.40426
381	3.167	915.96771	191.14201	1265.78210	-392.80145	229.97662	1325.62512	-1116.63538	188.12808	1303.46985	135.79080	410.28040	81.19263	31.28673	148.87558	-1.78443	-737.73553	390.30646	-12.96976	-1390.62817	48.37578	-6.50608
382	3.175	914.97278	193.31750	1266.54724	-394.12122	229.46100	1324.66541	-1117.26074	189.48537	1301.20386	166.09534	408.19754	78.86204	17.63519	148.58783	-1.89118	-751.58386	390.02185	-13.16074	-1404.27771	48.01974	-6.57010
383	3.183	913.76721	195.26117	1267.71680	-395.24310	229.04230	1323.56604	-1117.58972	190.91702	1299.49414	196.99057	406.44162	76.90639	4.02701	148.35583	-2.09201	-765.28198	389.70892	-13.42511	-1417.92480	47.69604	-6.61063
384	3.192	912.34766	196.97250	1269.30469	-396.16336	228.73364	1322.32727	-1117.67627	192.21269	1298.38013	228.25195	404.82190	75.41375	-9.50403	148.10974	-2.35390	-778.82654	389.39413	-13.77436	-1431.54089	47.40305	-6.67197
385	3.200	910.71674	198.45956	1271.32117	-396.88095	228.55377	1320.95422	-1117.58057	193.23227	1297.83105	259.45135	403.18094	74.38255	-22.96295	147.80423	-2.60456	-792.30103	389.13611	-14.14814	-1444.97717	47.09874	-6.72525
386	3.208	908.88275	199.75674	1273.77893	-397.39609	228.52753	1319.46228	-1117.34119	193.93916	1297.75928	289.94559	401.47260	73.73582	-36.38708	147.48447	-2.81401	-805.76886	388.95264	-14.48471	-1458.02393	46.74863	-6.61583
387	3.217	906.85559	200.91512	1276.69067	-397.71448	228.67365	1317.87622	-1116.97803	194.36482	1298.06360	319.00119	399.78525	73.35150	-49.79721	147.19785	-2.99517	-819.22693	388.80978	-14.77553	-1470.52747	46.36664	-6.11963
388	3.225	904.64172	201.97476	1280.05762	-397.84982	228.98584	1316.22827	-1116.50952	194.54335	1298.68042	346.07938	398.31128	73.08832	-63.19925	146.91260	-3.14315	-832.65179	388.68896	-15.02450	-1482.43127	45.97173	-5.07026
389	3.233	902.24530	202.94809	1283.86145	-397.82123	229.41837	1314.55945	-1115.95496	194.48697	1299.59814	371.11459	397.24167	72.81401	-76.60764	146.58038	-3.23279	-846.05737	388.60367	-15.22825	-1493.72241	45.55968	-3.44198
390	3.242	899.67084	203.83279	1288.06738	-397.65210	229.89368	1312.91150	-1115.31738	194.23000	1300.82642	394.53854	396.63358	72.41116	-90.04456	146.24728	-3.29545	-859.46265	388.53650	-15.41345	-1504.36780	45.14529	-1.29821
391	3.250	896.92163	204.63757	1292.63440	-397.36829	230.33420	1311.31494	-1114.58447	193.87463	1302.35828	416.97171	396.38419	71.74998	-103.52203	146.01212	-3.41681	-872.84760	388.46082	-15.60590	-1514.30518	44.77734	1.28727
392	3.258	893.99713	205.38837	1297.51770	-396.99451	230.69275	1309.79114	-1113.75818	193.57860	1304.15930	438.76273	396.35260	70.68109	-117.01575	145.89075	-3.62267	-886.18103	388.38733	-15.78849	-1523.46106	44.48927	4.21412
393	3.267	890.89362	206.11792	1302.66602	-396.55280	230.96317	1308.36633	-1112.87329	193.49911	1306.17883	459.69974	396.49908	69.05458	-130.46530	145.83344	-3.85755	-899.47247	388.31805	-15.93533	-1531.71313	44.25803	7.31249
394	3.275	887.60791	206.85768	1308.02661	-396.06415	231.17249	1307.06812	-1111.98633	193.72038	1308.35864	479.11417	396.90259	66.70493	-143.81815	145.80035	-4.06510	-912.78015	388.18689	-16.04857	-1538.83008	44.03586	10.35676
395	3.283	884.14355	207.63336	1313.55347	-395.54800	231.36023	1305.90723	-1111.15063	194.20375	1310.63550	496.30142	397.66299	63.43230	-157.09860	145.72174	-4.21159	-926.14990	387.90839	-16.15858	-1544.50647	43.87242	13.12688
396	3.292	880.51263	208.45609	1319.20959	-395.02023	231.56131	1304.87036	-1110.40344	194.81929	1312.95325	510.91525	398.79550	59.08200	-170.41669	145.50497	-4.28644	-939.56836	387.50894	-16.27562	-1548.48145	44.04175	15.49956
397	3.300	876.72876	209.31262	1324.95813	-394.48932	231.80792	1303.93152	-1109.76306	195.43768	1315.28833	523.06329	400.20535	53.69449	-183.86105	145.13486	-4.33283	-953.00726	387.11819	-16.34393	-1550.62500	45.03889	17.52226
398	3.308	872.80084	210.16724	1330.75171	-393.94977	232.13971	1303.06860	-1109.22864	195.99571	1317.65491	533.14948	401.76395	47.57294	-197.40387	144.66531	-4.41307	-966.47046	386.81079	-16.31562	-1550.89795	47.38503	19.38778
399	3.317	868.73956	210.98340	1336.53247	-393.37943	232.60052	1302.27075	-1108.77588	196.50377	1320.08496	541.62079	403.42072	41.17761	-210.94400	144.14151	-4.52114	-979.97705	386.54462	-16.24907	-1549.17432	51.34103	21.31086
400	3.325	864.57190	211.74733	1342.24548	-392.74927	233.22629	1301.53528	-1108.36365	197.01573	1322.60339	548.69958	405.23608	34.92466	-224.41232	143.59354	-4.58912	-993.54565	386.22754	-16.24627	-1545.12183	56.75238	23.41108
401	3.333	860.33984	212.46198	1347.84387	-392.03769	234.04251	1300.86621	-1107.94617	197.58495	1325.21423	554.22430	407.32404	29.04931	-237.82690	143.03690	-4.58160	-1007.18915	385.80090	-16.32619	-1538.33582	63.08719	25.67132
402	3.342	856.08264	213.11713	1353.28247	-391.23773	235.06787	1300.26978	-1107.47961	198.23628	1327.89917	557.70703	409.77991	23.58279	-251.27286	142.47394	-4.52959	-1020.90869	385.28763	-16.42268	-1528.55640	69.63382	27.90329
403	3.350	851.82916	213.68607	1358.51880	-390.35315	236.31119	1299.74951	-1106.92578	198.97427	1330.62280	558.52747	412.60709	18.38587	-264.83923	141.92288	-4.47500	-1034.71460	384.76431	-16.46688	-1515.69702	75.85837	29.68266
404	3.358	847.60938	214.16455	1363.51843	-389.39093	237.76456	1299.30676	-1106.26147	199.80095	1333.34570	556.10175	415.63934	13.27377	-278.57034	141.38553	-4.43052	-1048.62061	384.29187	-16.43675	-1499.71301	81.64014	30.43160
405	3.367	843.46802	214.59027	1368.25745	-388.35828	239.39063	1298.94482	-1105.48706	200.70151	1336.02661	550.10236	418.49924	8.29786	-292.44553	140.83685	-4.40129	-1062.60193	383.88742	-16.35136	-1480.50537	87.12930	29.73717
406	3.375	839.46820	215.00697	1372.72021	-387.26682	241.12048	1298.67041	-1104.62219	201.63686	1338.61072	540.85101	420.66003	3.94862	-306.39590	140.30698	-4.40106	-1076.60938	383.51837	-16.26165	-1457.96265	92.44342	27.64416
407	3.383	835.68518	215.42676	1376.89453	-386.13666	242.88159	1298.48877	-1103.68103	202.59113	1341.04260	529.33881	421.72766	0.87894	-320.35886	139.85403	-4.43101	-1090.61084	383.09485	-16.24078	-1432.12549	97.52707	24.64794
408	3.392	832.19812	215.83542	1380.76709	-384.99841	244.62360	1298.39893	-1102.66797	203.59135	1343.29810	516.49438	421.79993	-0.68421	-334.31766	139.48932	-4.49918	-1104.60046	382.57126	-16.30294	-1403.30200	102.23047	21.43895
409	3.400	829.08167	216.21782	1384.32336	-383.89484	246.31314	1298.39490	-1101.60266	204.65472	1345.38940	502.76181	421.39941	-1.15228	-348.28091	139.19037	-4.63440	-1118.59448	382.03146	-16.36688	-1371.99194	106.44666	18.64915
410	3.408	826.40137	216.56805	1387.55066	-382.87677	247.92252	1298.47021	-1100.52771	205.75987	1347.33057	488.54453	420.97522	-1.19987	-362.19858	138.85229	-4.79821	-1132.60034	381.55115	-16.37473	-1338.75366	110.18860	16.72774
411	3.417	824.21198	216.88242	1390.44031	-381.99301	249.42719	1298.62134	-1099.49524	206.86600	1349.10852	474.36490	420.64191	-1.28684	-375.94717	138.32938	-4.87306	-1146.58887	381.10187	-16.34924	-1304.13208	113.53745	15.90202
412	3.425	822.54883	217.15685	1392.98779	-381.28076	250.80402	1298.84937	-1098.56519	207.93251	1350.67896	460.47153	420.35367	-1.53208	-389.41891	137.63400	-4.80997	-1160.52527	380.66766	-16.30605	-1268.62842	116.49518	16.16320
413	3.433	821.41272	217.39430	1395.19360	-380.76196	252.03229	1299.15674	-1097.80518	208.93784	1351.97485	446.77335	420.09305	-1.87675	-402.53110	136.89261	-4.67468	-1174.39075	380.29977	-16.22853	-1232.74829	118.95380	17.29736
414	3.442	820.76221	217.59985	1397.06433	-380.45071	253.10089	1299.54297	-1097.27930	209.88252	1352.92236	433.11624	419.88135	-2.22975	-415.19095	136.12091	-4.51653	-1188.17285	380.00909	-16.14115	-1197.03784	120.80048	19.02822
415	3.450	820.52448	217.76535	1398.61194	-380.36618	254.01154	1300.00574	-1097.04407	210.75061	1353.45740	419.43442	419.72260	-2.51842	-427.36716	135.28249	-4.30213	-1201.87158	379.72391	-16.11953	-1161.96570	122.03824	21.17387
416	3.458	820.61639	217.86987	1399.85181	-380.53760	254.76694	1300.54358	-1097.15076	211.47824	1353.53857	405.74557	419.58475	-2.71784	-439.09012	134.46564	-3.96617	-1215.50879	379.41388	-16.18942	-1127.78650	122.88989	23.62411
417	3.467	820.96320	217.89313	1400.80164	-380.99792	255.36014	1301.15796	-1097.64758	211.99060	1353.15283	392.10266	419.43207	-2.85934	-450.23795	133.72455	-3.38377	-1229.12329	379.13568	-16.27698	-1094.55774	123.74139	26.18462
418	3.475	821.50702	217.82684	1401.48047	-381.77484	255.78207	1301.85425	-1098.57422	212.25603	1352.31104	378.55148	419.24896	-3.00244	-460.41733	132.90219	-2.35231	-1242.73865	378.90332	-16.30083	-1062.23584	124.89590	28.51899
419	3.483	822.20557	217.67731	1401.90784	-382.88303	256.02670	1302.63599	-1099.94910	212.28610	1351.03845	365.11002	419.02975	-3.18214	-469.16672	131.86655	-0.76247	-1256.33765	378.64380	-16.26050	-1030.73462	126.37122	30.29894
420	3.492	823.02625	217.45853	1402.10095	-384.32162	256.08719	1303.49524	-1101.76587	212.11272	1349.37292	351.75400	418.77405	-3.37943	-476.21695	130.66106	1.36999	-1269.88464	378.28906	-16.23294	-999.95703	127.89807	31.42035
421	3.500	823.94153	217.18883	1402.07434	-386.07672	255.96674	1304.41052	-1103.99548	211.78117	1347.36072	338.42484	418.49863	-3.55679	-481.48398	129.18665	4.27952	-1283.36023	377.85068	-16.30048	-969.80237	129.11679	32.03289
422	3.508	824.92926	216.89160	1401.84497	-388.12140	255.69904	1305.35132	-1106.58203	211.34218	1345.04370	325.07678	418.23792	-3.70805	-484.65884	127.00145	8.76474	-1296.75098	377.44562	-16.45178	-940.10791	129.81784	32.35765
423	3.517	825.97723	216.59326	1401.43921	-390.41516	255.34943	1306.28320	-1109.44995	210.85077	1342.45105	311.70963	418.02109	-3.85624	-484.69485	123.69323	15.78062	-1310.01953	377.22760	-16.57791	-910.58081	129.96695	32.54524
424	3.525	827.07977	216.32104	1400.88928	-392.91049	254.99390	1307.17554	-1112.52783	210.37459	1339.60437	298.33835	417.84589	-4.02688	-480.05197	119.40224	25.37805	-1323.14050	377.23196	-16.59249	-880.83777	129.52524	32.73450
425	3.533	828.22876	216.09219	1400.22278	-395.56140	254.69180	1308.00684	-1115.75708	209.96887	1336.52710	284.95251	417.67877	-4.23426	-469.88199	114.85760	36.01590	-1336.20044	377.31326	-16.53046	-850.58295	128.37051	33.14442
426	3.542	829.41650	215.89967	1399.45752	-398.32672	254.46872	1308.76221	-1119.07324	209.63100	1333.24512	271.54071	417.48520	-4.46725	-454.84537	110.94099	45.19431	-1349.37158	377.27246	-16.51210	-819.79761	126.41565	33.99894
427	3.550	830.64490	215.72130	1398.60486	-401.17029	254.32281	1309.42822	-1122.39587	209.30234	1329.77942	258.12448	417.24869	-4.69020	-436.46249	108.19511	51.04881	-1362.75208	377.02295	-16.62331	-788.78442	123.71759	35.38526
428	3.558	831.92224	215.54436	1397.67249	-404.06110	254.23935	1309.98926	-1125.63770	208.92018	1326.14771	244.71680	416.96973	-4.87817	-415.83536	106.49931	53.47594	-1376.29797	376.65161	-16.82721	-758.07343	120.43985	37.20981
429	3.567	833.25079	215.37144	1396.66431	-406.96893	254.19360	1310.42737	-1128.71069	208.44049	1322.37329	231.29169	416.67603	-5.03712	-393.27390	105.19166	53.79205	-1389.90295	376.35025	-16.97986	-728.28503	116.75958	39.20586
430	3.575	834.62408	215.20212	1395.57837	-409.85620	254.15213	1310.72900	-1131.53479	207.80998	1318.49207	217.83920	416.41235	-5.18334	-368.82492	103.66491	53.49133	-1403.49475	376.20834	-16.98645	-700.02570	112.86984	40.94781
431	3.583	836.03271	215.01811	1394.41150	-412.67590	254.07477	1310.88770	-1134.05859	206.97699	1314.54175	204.39291	416.19690	-5.32435	-342.69992	101.81981	53.41259	-1417.06567	376.08374	-16.93422	-673.81226	109.05948	41.97252
432	3.592	837.46704	214.79344	1393.16553	-415.38257	253.92667	1310.90015	-1136.26685	205.96175	1310.54321	190.97092	416.01761	-5.45582	-315.33835	99.98180	53.71356	-1430.64050	375.76898	-17.00781	-649.96045	105.68051	42.03876
433	3.600	838.91412	214.51251	1391.84790	-417.94437	253.70248	1310.76404	-1138.17090	204.86200	1306.49353	177.54160	415.85825	-5.55954	-287.32858	98.57143	54.17587	-1444.24756	375.23367	-17.29376	-628.51343	102.98685	41.30125
434	3.608	840.35547	214.16806	1390.47083	-420.34579	253.42944	1310.47876	-1139.79773	203.74809	1302.36890	164.05969	415.69714	-5.61257	-259.23984	97.93078	54.48131	-1457.91382	374.68182	-17.67098	-609.38940	101.05499	40.13086
435	3.617	841.77319	213.74942	1389.05261	-422.58002	253.14902	1310.04810	-1141.17578	202.57916	1298.13599	150.48953	415.51474	-5.61497	-231.39542	98.28716	54.39809	-1471.66748	374.37201	-17.91895	-592.67194	99.80627	38.70505
436	3.625	843.15448	213.24307	1387.61670	-424.63934	252.90457	1309.48645	-1142.32202	201.25865	1293.78467	136.79816	415.30414	-5.60833	-203.75681	99.69228	53.85653	-1485.53467	374.35278	-17.94235	-578.74646	99.01273	36.75800
437	3.633	844.48828	212.63730	1386.18726	-426.51263	252.73352	1308.81775	-1143.24524	199.77377	1289.35864	122.97036	415.05212	-5.64451	-176.06998	102.04733	52.92476	-1499.49060	374.41446	-17.83101	-568.17822	98.35031	33.63209
438	3.642	845.76025	211.92461	1384.78528	-428.18765	252.65192	1308.06836	-1143.95203	198.23964	1284.94116	109.03213	414.75174	-5.72305	-148.12363	105.21365	51.75195	-1513.45398	374.29776	-17.74274	-561.45825	97.52872	28.58918
439	3.650	846.94867	211.10448	1383.43164	-429.65033	252.63733	1307.25586	-1144.44177	196.77316	1280.59875	95.03437	414.42389	-5.79127	-119.84631	109.01423	50.51517	-1527.38123	373.91287	-17.78922	-558.77026	96.41272	21.37690
440	3.658	848.02460	210.18253	1382.15222	-430.87970	252.63568	1306.38586	-1144.70532	195.37019	1276.35327	81.00884	414.09369	-5.82040	-91.23096	113.22099	49.35269	-1541.31763	373.33188	-18.00262	-559.89917	95.13684	12.81988
441	3.667	848.95978	209.16452	1380.98291	-431.84653	252.59387	1305.45667	-1144.73279	193.93324	1272.20496	66.96578	413.77454	-5.85055	-62.26910	117.65110	48.31405	-1555.32703	372.65787	-18.32012	-564.37512	94.10739	4.79174
442	3.675	849.73553	208.04926	1379.97351	-432.51923	252.48346	1304.46387	-1144.52173	192.35643	1268.17151	52.93139	413.45905	-5.95290	-32.97217	122.17522	47.40773	-1569.40601	372.01389	-18.58978	-571.80841	93.68835	-0.88504
443	3.683	850.34198	206.83307	1379.18469	-432.87860	252.30472	1303.40344	-1144.07605	190.57971	1264.31299	38.93969	413.11548	-6.15664	-3.38385	126.61704	46.67664	-1583.48438	371.55536	-18.67340	-582.00006	93.81784	-3.74457
444	3.692	850.77045	205.53101	1378.67761	-432.93665	252.09134	1302.27490	-1143.40161	188.62732	1260.73523	24.99345	412.72321	-6.41009	26.46133	130.76190	46.16305	-1597.48047	371.35828	-18.53233	-594.50342	94.08447	-4.67523
445	3.700	851.00769	204.18866	1378.50513	-432.74493	251.91010	1301.08240	-1142.50793	186.58719	1257.57190	11.06950	412.29840	-6.61755	56.55539	134.49609	45.79364	-1611.32080	371.28723	-18.14546	-608.35120	94.15872	-4.81820
446	3.708	851.03375	202.86215	1378.70984	-432.37350	251.82425	1299.83081	-1141.41113	184.51274	1254.95825	-2.83860	411.88800	-6.72691	86.89017	137.88300	45.34830	-1624.90186	371.08636	-17.31574	-622.55011	93.99359	-4.85671
447	3.717	850.82178	201.58505	1379.32483	-431.87219	251.84290	1298.52148	-1140.13184	182.39064	1253.01111	-16.69791	411.54230	-6.76934	117.48368	140.97281	44.64441	-1638.09070	370.70392	-15.64093	-636.58313	93.67267	-5.04863
448	3.725	850.34454	200.35867	1380.37000	-431.25528	251.91504	1297.15637	-1138.69849	180.24547	1251.81311	-30.46282	411.27008	-6.80686	148.43173	143.59897	43.73069	-1650.77612	370.41760	-12.79948	-650.33978	93.25284	-5.41828
449	3.733	849.58362	199.16997	1381.84924	-430.51849	251.96707	1295.74463	-1137.15393	178.21040	1251.39294	-44.09994	411.01685	-6.89199	179.84621	145.51993	42.82487	-1662.86987	370.56815	-8.78187	-663.86731	92.75693	-5.87237
450	3.742	848.53101	198.01025	1383.75146	-429.65964	251.94067	1294.30042	-1135.55518	176.46564	1251.71851	-57.58554	410.69843	-7.06581	211.73412	146.61664	42.17979	-1674.28015	371.32959	-3.71669	-677.24719	92.19229	-6.28932
451	3.750	847.18311	196.87816	1386.05713	-428.68549	251.81931	1292.83655	-1133.96667	175.15985	1252.71326	-70.93127	410.26288	-7.31527	243.95349	146.87445	42.06419	-1684.91724	372.64890	2.35254	-690.54053	91.54562	-6.59214
452	3.758	845.53992	195.77878	1388.74365	-427.61041	251.63193	1291.36145	-1132.44702	174.37581	1254.27490	-84.19071	409.71576	-7.56800	276.21921	146.33084	42.71571	-1694.65955	374.09283	9.30610	-703.76080	90.81326	-6.78403
453	3.767	843.60632	194.72765	1391.78735	-426.45627	251.42444	1289.88306	-1131.03906	174.10785	1256.28723	-97.39988	409.09940	-7.77033	308.07111	145.10089	44.17495	-1703.28784	375.01077	16.81441	-716.89844	90.03357	-6.92210
454	3.775	841.39410	193.74683	1395.16406	-425.25134	251.22375	1288.41492	-1129.77673	174.28905	1258.63904	-110.56011	408.46497	-7.92142	338.84549	143.37329	46.15911	-1710.48230	375.13843	24.60213	-729.95819	89.26074	-7.05235
455	3.783	838.92249	192.84818	1398.84851	-424.02469	251.02383	1286.98010	-1128.69128	174.86407	1261.24695	-123.68518	407.84161	-8.04775	367.80096	141.30600	48.15343	-1715.80237	374.69855	32.58980	-742.96143	88.52408	-7.18241
456	3.792	836.21759	192.01886	1402.81152	-422.80420	250.79605	1285.60962	-1127.79614	175.78995	1264.06079	-136.81630	407.22214	-8.18173	394.39468	138.95743	49.67821	-1718.55286	373.94113	40.70380	-755.94690	87.82748	-7.30256
457	3.800	833.31171	191.22079	1407.01868	-421.62158	250.50888	1284.33496	-1127.07422	176.97290	1267.05310	-149.98145	406.59924	-8.34138	418.46936	136.30966	50.53247	-1717.74609	372.96661	48.76270	-768.95868	87.16708	-7.39907
458	3.808	830.23596	190.41110	1411.42896	-420.51584	250.14008	1283.18030	-1126.48901	178.25226	1270.21021	-163.17186	406.00317	-8.51858	440.19690	133.30237	50.80781	-1712.49146	371.91577	56.46458	-782.01501	86.53256	-7.45030
459	3.817	827.00873	189.57118	1415.99780	-419.52402	249.67761	1282.15601	-1125.98938	179.42722	1273.52258	-176.38437	405.47372	-8.68784	459.87955	129.92812	50.63535	-1702.75623	371.05786	63.32141	-795.11993	85.92197	-7.44014
460	3.825	823.63715	188.71269	1420.68213	-418.65924	249.11050	1281.25806	-1125.50037	180.30331	1276.98315	-189.65195	405.02612	-8.82819	477.73953	126.32482	49.94540	-1689.77637	370.53192	68.72990	-808.28674	85.37427	-7.38726
461	3.833	820.12805	187.85989	1425.43909	-417.89880	248.42331	1280.47241	-1124.93103	180.77017	1280.59399	-202.99994	404.66052	-8.94466	493.76974	122.68331	48.52704	-1675.44946	370.04181	72.28638	-821.52527	84.94717	-7.33300
462	3.842	816.49438	187.03241	1430.22070	-417.19214	247.60159	1279.78687	-1124.21106	180.84937	1284.36218	-216.40390	404.35806	-9.06079	507.77472	119.08880	46.27028	-1661.19604	369.00851	74.09637	-834.83752	84.64474	-7.29346
463	3.850	812.75409	186.23242	1434.97327	-416.47559	246.63535	1279.20081	-1123.31958	180.65704	1288.28406	-229.82138	404.08209	-9.18693	519.58691	115.48734	43.30101	-1647.32703	367.06799	74.75993	-848.22321	84.40964	-7.25816
464	3.858	808.93237	185.44131	1439.63806	-415.68402	245.50897	1278.72559	-1122.27881	180.31943	1292.33398	-243.25534	403.80298	-9.31158	529.17340	111.78860	39.93214	-1633.27295	364.30365	74.88396	-861.68036	84.17386	-7.22266
465	3.867	805.06622	184.63097	1444.15564	-414.75879	244.19189	1278.37964	-1121.12659	179.90994	1296.46436	-256.75754	403.50156	-9.41757	536.53284	107.99313	36.48982	-1618.24963	360.99292	74.50414	-875.23291	83.88608	-7.18862
466	3.875	801.20660	183.77818	1448.47278	-413.65619	242.65039	1278.18408	-1119.89563	179.44846	1300.62073	-270.37079	403.16544	-9.49374	541.60498	104.16557	33.12091	-1601.71545	357.23901	73.11465	-888.93359	83.54184	-7.14459
467	3.883	797.41486	182.87238	1452.55090	-412.35492	240.87302	1278.15527	-1118.61011	178.96063	1304.76331	-284.09781	402.78870	-9.54091	544.26245	100.29314	29.69299	-1583.41235	353.04248	70.34680	-902.80847	83.18842	-7.07756
468	3.892	793.75299	181.91199	1456.36707	-410.85846	238.88284	1278.29822	-1117.28040	178.51825	1308.87378	-297.92337	402.37302	-9.57247	544.30780	96.25048	25.82449	-1563.18738	348.82275	66.53700	-916.81995	82.86975	-7.00944
469	3.900	790.27258	180.89328	1459.90820	-409.18799	236.72787	1278.60486	-1115.89429	178.19666	1312.94373	-311.84363	401.93353	-9.60009	541.54285	91.95927	21.12649	-1540.89624	345.41711	62.54215	-930.90161	82.59143	-6.98027
470	3.908	787.01111	179.80795	1463.16284	-407.37097	234.46268	1279.06042	-1114.42102	178.01840	1316.95935	-325.85730	401.48560	-9.61401	535.93787	87.64049	15.67390	-1516.57861	343.17340	59.05241	-945.00946	82.31775	-6.98505
471	3.917	783.99487	178.65201	1466.11743	-405.43512	232.13611	1279.64832	-1112.83118	177.97189	1320.89160	-339.94064	401.03729	-9.59376	527.72028	83.88752	10.31773	-1490.58093	341.45795	56.19831	-959.11475	81.98532	-6.97455
472	3.925	781.24628	177.43245	1468.75745	-403.40881	229.79163	1280.35352	-1111.11194	178.05377	1324.70068	-354.06421	400.59927	-9.54899	517.25317	81.32812	6.26247	-1463.27356	339.41602	53.80386	-973.20190	81.55618	-6.90982
473	3.933	778.79590	176.17039	1471.06982	-401.31909	227.46945	1281.16357	-1109.27551	178.24786	1328.34973	-368.22498	400.17972	-9.52378	504.90643	80.10306	4.09637	-1434.67236	336.98352	51.90395	-987.30359	81.06912	-6.79236
474	3.942	776.69543	174.89958	1473.04150	-399.18933	225.20190	1282.06750	-1107.36816	178.48682	1331.81372	-382.43338	399.77661	-9.54758	491.17972	79.77225	3.39312	-1404.47632	334.88898	50.90063	-1001.47266	80.62343	-6.66959
475	3.950	775.01746	173.65945	1474.65698	-397.04648	223.00760	1283.05432	-1105.46326	178.68024	1335.07520	-396.67282	399.38388	-9.59477	476.77731	79.74015	3.31178	-1372.52087	333.69626	51.19375	-1015.71466	80.28220	-6.59631
476	3.958	773.83820	172.48842	1475.90076	-394.93405	220.88803	1284.11462	-1103.63330	178.76993	1338.11682	-410.88684	399.01044	-9.59891	462.30374	79.61845	3.27971	-1339.09290	333.21912	52.81979	-1029.98169	79.99661	-6.56130
477	3.967	773.21515	171.41705	1476.76111	-392.91364	218.83438	1285.24219	-1101.93091	178.73892	1340.91858	-424.98035	398.68530	-9.49403	447.98996	79.27478	3.10209	-1304.81689	332.98572	55.50913	-1044.21692	79.67035	-6.49199
478	3.975	773.17377	170.46651	1477.22949	-391.05414	216.84879	1286.43420	-1100.39099	178.59216	1343.45471	-438.80423	398.42725	-9.20971	433.80078	78.76745	2.78035	-1270.49634	332.71033	58.80933	-1058.39954	79.27426	-6.35219
479	3.983	773.70441	169.66135	1477.30249	-389.42615	214.96167	1287.69141	-1099.04407	178.35002	1345.68872	-452.18073	398.23389	-8.63737	419.66211	78.20417	2.40088	-1237.04590	332.15320	62.06808	-1072.54565	78.84415	-6.19618
480	3.992	774.76917	169.03606	1476.98145	-388.10318	213.22403	1289.01892	-1097.93213	178.04401	1347.57776	-464.98041	398.10480	-7.65457	405.55811	77.59915	2.08982	-1205.17249	331.14609	64.69999	-1086.65979	78.39566	-6.10764
481	4.000	776.30908	168.61459	1476.27014	-387.15182	211.68378	1290.42139	-1097.11780	177.69789	1349.08081	-477.13065	398.03641	-6.18236	391.52853	76.93334	1.91408	-1174.98596	329.88397	66.61745	-1100.70679	77.89282	-6.10943
482	4.008	778.24908	168.38992	1475.17224	-386.61084	210.36981	1291.89868	-1096.67688	177.31799	1350.16455	-488.52328	398.03012	-4.18302	377.62360	76.25818	1.81027	-1146.05652	328.73996	68.13474	-1114.62781	77.30103	-6.15024
483	4.017	780.51038	168.33073	1473.69189	-386.48218	209.29364	1293.44263	-1096.68567	176.91277	1350.81055	-498.94901	398.12793	-1.61279	363.84930	75.64116	1.65303	-1117.76563	327.85675	69.48586	-1128.38513	76.64706	-6.16696
484	4.025	783.02881	168.39429	1471.83289	-386.74200	208.45822	1295.03479	-1097.20679	176.51656	1351.01672	-508.12244	398.36115	1.57610	350.18744	75.10448	1.37617	-1089.52954	327.19107	70.66838	-1142.02051	76.03769	-6.15600
485	4.033	785.76318	168.52864	1469.59497	-387.35904	207.85980	1296.64624	-1098.27075	176.18501	1350.79285	-515.74860	398.65515	5.41032	336.64966	74.63554	1.03052	-1060.93250	326.75604	71.60863	-1155.64282	75.60564	-6.17789
486	4.042	788.68896	168.67877	1466.97839	-388.30939	207.48187	1298.23792	-1099.85608	175.95824	1350.15601	-521.54449	398.84650	9.97536	323.25397	74.21391	0.72392	-1031.82178	326.66687	72.25722	-1169.29175	75.35358	-6.27398
487	4.050	791.78802	168.80110	1463.98804	-389.58185	207.28510	1299.76233	-1101.88843	175.82455	1349.11987	-525.07623	398.84760	15.56940	309.97784	73.82977	0.50872	-1002.26892	327.09531	72.62843	-1182.86841	75.11459	-6.41132
488	4.058	795.04333	168.87259	1460.63342	-391.16617	207.20535	1301.16895	-1104.26111	175.73544	1347.68579	-525.46454	398.83978	22.65179	296.75455	73.45463	0.36269	-972.46167	328.20416	72.84927	-1196.25659	74.74167	-6.52282
489	4.067	798.43396	168.88503	1456.92700	-393.03293	207.17157	1302.41821	-1106.86926	175.65273	1345.84827	-521.46423	399.17780	31.37964	283.50854	73.02692	0.23745	-942.62512	330.03284	73.10072	-1209.44958	74.21719	-6.56043
490	4.075	801.93457	168.83281	1452.88623	-395.12646	207.12836	1303.49438	-1109.63391	175.57202	1343.61377	-512.21967	400.02551	41.09101	270.21121	72.53699	0.07753	-912.97437	332.44592	73.45824	-1222.54651	73.60269	-6.51991
491	4.083	805.51587	168.71323	1448.53503	-397.37823	207.04733	1304.40466	-1112.50427	175.52353	1341.01172	-498.03613	401.22012	50.43862	256.88400	72.05427	-0.13584	-883.69293	335.26392	73.82171	-1235.67664	72.99712	-6.44252
492	4.092	809.14301	168.53572	1443.90515	-399.72540	206.93030	1305.17041	-1115.44141	175.54697	1338.08582	-480.29776	402.47116	58.20977	243.55318	71.60337	-0.34104	-854.96082	338.43457	74.02393	-1248.91199	72.48137	-6.38687
493	4.100	812.77618	168.31972	1439.03613	-402.12051	206.80249	1305.81555	-1118.39880	175.65034	1334.87488	-460.60822	403.55185	63.98802	230.24199	71.13624	-0.47425	-827.02167	341.97290	73.90787	-1262.22217	72.05688	-6.38349
494	4.108	816.37549	168.08623	1433.97522	-404.53030	206.69434	1306.36011	-1121.31226	175.81671	1331.40747	-439.97092	404.30295	68.05888	216.97803	70.65183	-0.55936	-800.19464	345.74045	73.27045	-1275.54065	71.67374	-6.41493
495	4.117	819.90802	167.85522	1428.77393	-406.92975	206.62711	1306.81775	-1124.10156	176.03767	1327.71643	-418.60345	404.55096	70.88541	203.78119	70.19892	-0.65849	-774.80292	349.43402	71.90494	-1288.86267	71.29279	-6.44451
496	4.125	823.35431	167.64435	1423.48267	-409.29703	206.60336	1307.19641	-1126.68652	176.30408	1323.84912	-396.28732	404.09927	72.75580	190.65205	69.77063	-0.78746	-751.07404	352.76968	69.73814	-1302.22876	70.89926	-6.45903
497	4.133	826.70929	167.47461	1418.14880	-411.61151	206.59946	1307.50269	-1129.01147	176.58488	1319.86487	-372.80069	402.79327	73.78873	177.54800	69.32330	-0.91875	-729.06628	355.56570	66.83682	-1315.65442	70.48822	-6.48010
498	4.142	829.97638	167.37434	1412.82129	-413.85391	206.57251	1307.74353	-1131.05469	176.83818	1315.82410	-348.17682	400.56345	74.09591	164.37904	68.85745	-1.02500	-708.71100	357.73462	63.33245	-1329.12695	70.04601	-6.53269
499	4.150	833.15942	167.36404	1407.54956	-416.00516	206.47794	1307.92542	-1132.81604	177.02666	1311.78027	-322.72870	397.40668	73.86057	151.06041	68.40032	-1.10759	-689.98474	359.21762	59.31079	-1342.65869	69.55707	-6.61702
500	4.158	836.25494	167.44531	1402.38098	-418.04333	206.28247	1308.05627	-1134.30579	177.12021	1307.77136	-296.83881	393.34894	73.28893	137.56686	67.97594	-1.19865	-673.08618	359.94434	54.68233	-1356.29370	69.02939	-6.71821
501	4.167	839.25073	167.61203	1397.35742	-419.94025	205.97745	1308.14587	-1135.53918	177.10649	1303.81982	-270.71069	388.45276	72.54358	123.93206	67.59262	-1.31455	-658.48859	360.01453	49.22598	-1370.04053	68.50098	-6.82741
502	4.175	842.12781	167.85713	1392.51843	-421.66284	205.59082	1308.20056	-1136.52649	177.01668	1299.93909	-244.33224	382.83957	71.72525	110.21065	67.21396	-1.42344	-646.82214	359.74304	42.69495	-1383.83533	68.03093	-6.95060
503	4.183	844.86548	168.16727	1387.91357	-423.17764	205.17310	1308.22192	-1137.26257	176.93330	1296.14160	-217.62247	376.65814	70.88086	96.45363	66.80296	-1.50148	-638.66809	359.32886	34.79049	-1397.61230	67.64398	-7.08496
504	4.192	847.44629	168.52428	1383.60706	-424.44934	204.75760	1308.20789	-1137.72791	176.95435	1292.43872	-190.53290	370.03247	70.01075	82.69984	66.37450	-1.57875	-634.40491	358.67285	25.28008	-1411.37708	67.28217	-7.19536
505	4.200	849.85724	168.91731	1379.66626	-425.43555	204.33734	1308.15234	-1137.90320	177.15465	1288.83691	-163.03738	363.06921	69.08543	68.95724	65.93650	-1.69033	-634.12885	357.58264	14.44998	-1425.16833	66.87183	-7.25636
506	4.208	852.08899	169.35379	1376.14746	-426.09070	203.88510	1308.04382	-1137.78699	177.58649	1285.34229	-135.11121	355.90338	68.07964	55.20183	65.46161	-1.83665	-637.60895	356.05005	3.56950	-1438.98645	66.41037	-7.29485
507	4.217	854.13599	169.84961	1373.09363	-426.38037	203.38647	1307.86621	-1137.40198	178.27766	1281.97327	-106.73197	348.69327	66.98480	41.40872	64.97583	-2.01421	-644.26062	354.37125	-5.27820	-1452.80066	65.94437	-7.35221
508	4.225	855.99255	170.40359	1370.54358	-426.29184	202.84985	1307.60132	-1136.78674	179.20978	1278.77185	-77.86405	341.58853	65.78445	27.57150	64.57675	-2.23700	-653.29974	353.00342	-10.48736	-1466.59802	65.50522	-7.43088
509	4.233	857.64380	170.99203	1368.53625	-425.83459	202.29367	1307.22620	-1135.97192	180.34784	1275.80225	-48.45643	334.74438	64.44334	13.69588	64.29790	-2.51251	-664.20605	352.10767	-12.35789	-1480.40637	65.09552	-7.51098
510	4.242	859.06097	171.58531	1367.10608	-425.03528	201.72812	1306.70959	-1134.96326	181.69336	1273.14343	-18.48090	328.32364	62.92608	-0.20105	64.01638	-2.80437	-676.82416	351.30740	-12.68273	-1494.25317	64.69260	-7.58971
511	4.250	860.20190	172.15904	1366.27673	-423.93311	201.15231	1306.01404	-1133.75293	183.25183	1270.88391	12.04418	322.45416	61.21234	-14.08435	63.56264	-3.03532	-690.74878	350.25522	-12.89384	-1508.09851	64.23578	-7.64984
512	4.258	861.02295	172.69711	1366.06421	-422.57953	200.57382	1305.10815	-1132.34460	184.95834	1269.11279	43.06454	317.21695	59.30474	-27.90884	62.90224	-3.15318	-705.13318	349.13000	-13.28920	-1521.81519	63.67213	-7.61694
513	4.267	861.49231	173.19637	1366.47986	-421.03622	200.02017	1303.97656	-1130.75989	186.66769	1267.90527	74.51212	312.66379	57.23603	-41.63333	62.16474	-3.19083	-719.30469	348.23572	-13.73355	-1535.19458	63.02527	-7.37634
514	4.275	861.59338	173.67029	1367.52783	-419.36731	199.52078	1302.61792	-1129.02881	188.21280	1267.30579	106.33785	308.82996	55.08082	-55.24603	61.53520	-3.26187	-733.10120	347.63062	-14.20615	-1547.97913	62.36035	-6.79620
515	4.283	861.32202	174.14313	1369.19910	-417.63379	199.08963	1301.04236	-1127.19287	189.45952	1267.32666	138.52866	305.76434	52.96764	-68.78394	61.14117	-3.47455	-746.63043	347.29102	-14.72867	-1559.96228	61.69962	-5.75314
516	4.292	860.68274	174.63788	1371.47070	-415.88928	198.73123	1299.27759	-1125.31616	190.29459	1267.95276	171.07712	303.52444	51.04818	-82.29532	60.96079	-3.80929	-760.00720	347.20569	-15.25063	-1571.07629	61.02432	-4.17037
517	4.300	859.68488	175.17026	1374.30750	-414.17410	198.44662	1297.37378	-1123.48071	190.59680	1269.13770	203.91199	302.10751	49.41779	-95.78021	60.85058	-4.13440	-773.28381	347.28992	-15.69062	-1581.36475	60.34863	-2.02510
518	4.308	858.34106	175.74883	1377.66858	-412.50977	198.22159	1295.39795	-1121.76306	190.28403	1270.80847	236.82303	301.44269	48.06643	-109.19479	60.72549	-4.36843	-786.47510	347.41541	-16.00769	-1590.87366	59.73717	0.63594
519	4.317	856.66571	176.37474	1381.51172	-410.89627	198.02203	1293.41833	-1120.20911	189.38039	1272.88440	269.42728	301.46716	46.90960	-122.51541	60.61733	-4.53904	-799.59656	347.54565	-16.21746	-1599.54785	59.23389	3.63750
520	4.325	854.67133	177.04546	1385.79382	-409.32001	197.81454	1291.49207	-1118.82104	187.98596	1275.28235	301.19693	302.17123	45.84103	-135.77530	60.54648	-4.69791	-812.69122	347.73181	-16.36546	-1607.16785	58.79858	6.66815
521	4.333	852.37000	177.76654	1390.46716	-407.77377	197.58356	1289.66028	-1117.55933	186.19478	1277.90393	331.56046	303.59100	44.74573	-149.02979	60.47856	-4.87315	-825.82489	347.98502	-16.49334	-1613.36621	58.33090	9.36384
522	4.342	849.77954	178.55142	1395.47571	-406.26529	197.32211	1287.95276	-1116.35498	184.09492	1280.63904	360.10056	305.77280	43.51191	-162.29446	60.40748	-5.08168	-839.05017	348.25519	-16.58780	-1617.77258	57.81219	11.43410
523	4.350	846.92535	179.40375	1400.75452	-404.80945	197.01898	1286.39197	-1115.12610	181.84459	1283.40686	386.71085	308.70154	42.05096	-175.54065	60.36526	-5.31631	-852.35938	348.44464	-16.60217	-1620.18787	57.45697	12.85860
524	4.358	843.83972	180.31575	1406.23450	-403.42215	196.67578	1284.99426	-1113.79578	179.69077	1286.18591	411.51651	312.26773	40.28413	-188.76279	60.33139	-5.52299	-865.67322	348.39801	-16.57869	-1620.53137	57.64366	14.08012
525	4.367	840.56293	181.28377	1411.84863	-402.11609	196.33154	1283.76636	-1112.31409	177.88568	1288.99866	434.63852	316.35056	38.13840	-202.01706	60.22131	-5.64507	-878.91760	348.04462	-16.62698	-1618.55725	58.65591	15.83464
526	4.375	837.14270	182.31029	1417.53223	-400.89044	196.04935	1282.70471	-1110.68018	176.59468	1291.88269	456.01724	320.88974	35.55408	-215.36859	59.98363	-5.68687	-892.11670	347.50421	-16.77116	-1613.76392	60.56482	18.50540
527	4.383	833.62958	183.39467	1423.21851	-399.72482	195.88074	1281.80225	-1108.94629	175.86653	1294.86902	475.37125	325.84662	32.48734	-228.82718	59.64410	-5.70208	-905.37903	346.93921	-16.93967	-1605.65869	63.30115	21.64874
528	4.392	830.07574	184.52834	1428.83752	-398.58560	195.86456	1281.05518	-1107.18884	175.65018	1297.96118	492.29849	331.16269	28.97558	-242.34674	59.25916	-5.74297	-918.79504	346.42780	-17.04987	-1593.97827	66.65158	24.27614
529	4.400	826.53943	185.69460	1434.32239	-397.43481	196.05933	1280.46667	-1105.46216	175.82240	1301.13135	506.52139	336.76251	25.18124	-255.86771	58.86484	-5.81560	-932.34955	345.96295	-17.06591	-1578.67395	70.24020	25.47675
530	4.408	823.08478	186.86986	1439.61670	-396.23111	196.54620	1280.04626	-1103.77795	176.21957	1304.33997	518.04791	342.56836	21.29230	-269.37900	58.47768	-5.87948	-945.95923	345.48090	-17.03266	-1559.81470	73.71906	24.73248
531	4.417	819.77460	188.02869	1444.67383	-394.93219	197.38873	1279.80737	-1102.11670	176.68343	1307.55725	526.98328	348.52789	17.40704	-282.93735	58.12064	-5.90798	-959.58484	344.97394	-17.02481	-1537.50977	76.97121	21.97064
532	4.425	816.66351	189.14882	1449.45178	-393.50528	198.59970	1279.76123	-1100.45337	177.10252	1310.76282	533.16089	354.60187	13.52493	-296.58536	57.81202	-5.90533	-973.25085	344.52661	-17.06673	-1511.96997	80.05968	17.62646
533	4.433	813.79584	190.20729	1453.90955	-391.93314	200.14658	1279.91016	-1098.77356	177.42763	1313.93665	535.99066	360.64691	9.61716	-310.30435	57.56239	-5.88286	-986.99109	344.17279	-17.13405	-1483.82544	83.03406	12.67507
534	4.442	811.20642	191.17648	1458.00598	-390.20642	201.97284	1280.24658	-1097.06628	177.66544	1317.05713	534.76013	366.25287	5.76559	-324.07181	57.38457	-5.86768	-1000.82074	343.85617	-17.17676	-1454.47510	85.79697	8.48736
535	4.450	808.92383	192.03113	1461.70813	-388.31650	204.01041	1280.75293	-1095.31238	177.85530	1320.10205	529.29944	370.73407	2.31388	-337.88699	57.24644	-5.87512	-1014.71478	343.54504	-17.13626	-1425.75806	88.16580	6.36329
536	4.458	806.97546	192.75574	1464.99585	-386.25769	206.18451	1281.40601	-1093.48523	178.04031	1323.04968	520.27081	373.47928	-0.21948	-351.73410	57.07223	-5.88038	-1028.60693	343.23206	-17.01410	-1398.61035	90.15491	6.74424
537	4.467	805.39172	193.34402	1467.86121	-384.03137	208.41501	1282.18738	-1091.56360	178.24602	1325.88354	508.64029	374.47058	-1.59174	-365.56198	56.80637	-5.86726	-1042.45740	342.85822	-16.88291	-1372.08582	92.09943	8.82217
538	4.475	804.21027	193.79851	1470.29944	-381.64978	210.61829	1283.08545	-1089.54736	178.47958	1328.59875	495.29312	374.34235	-2.10883	-379.27469	56.37488	-5.83183	-1056.29517	342.39783	-16.78120	-1344.23560	94.37424	11.22554
539	4.483	803.47522	194.13287	1472.30420	-379.14282	212.72794	1284.08411	-1087.46790	178.74762	1331.19788	481.18826	373.83569	-2.27349	-392.68527	55.64557	-5.70535	-1070.15308	341.93213	-16.68983	-1313.82153	97.09744	13.06484
540	4.492	803.22723	194.36859	1473.86951	-376.56485	214.71808	1285.15601	-1085.37915	179.05612	1333.67493	467.11954	373.34204	-2.38126	-405.51260	54.52792	-5.33791	-1084.02344	341.51340	-16.61414	-1280.98792	100.09924	14.26426
541	4.500	803.49054	194.52504	1474.99268	-373.99423	216.59750	1286.26843	-1083.33826	179.39406	1336.00745	453.29904	372.94507	-2.55264	-417.50443	53.09356	-4.58300	-1097.89111	341.10162	-16.58822	-1246.75269	103.02722	15.23149
542	4.508	804.26691	194.60777	1475.67358	-371.52301	218.38510	1287.39502	-1081.39868	179.74277	1338.16077	439.57108	372.62726	-2.84871	-428.48215	51.56087	-3.35406	-1111.75879	340.67200	-16.61075	-1212.16492	105.47290	16.44173
543	4.517	805.53442	194.60181	1475.91602	-369.24066	220.08820	1288.52100	-1079.61548	180.09218	1340.08740	425.81723	372.35742	-3.23108	-438.19943	50.14110	-1.59193	-1125.62805	340.24292	-16.64064	-1177.76184	107.09323	18.20686
544	4.525	807.24506	194.48299	1475.72986	-367.22122	221.68253	1289.63257	-1078.04419	180.41785	1341.72327	412.03751	372.10562	-3.56827	-446.29623	48.92168	0.77247	-1139.47070	339.85901	-16.63927	-1143.59326	107.68295	20.64187
545	4.533	809.32483	194.24266	1475.12756	-365.51733	223.10245	1290.71326	-1076.74072	180.65858	1343.00159	398.29074	371.85532	-3.76931	-452.46152	47.79692	3.93951	-1153.23877	339.59064	-16.58517	-1109.59375	107.17276	23.71095
546	4.542	811.68396	193.89951	1474.12244	-364.16205	224.26923	1291.75476	-1075.77490	180.76035	1343.88062	384.64655	371.62042	-3.87234	-456.48947	46.38675	8.48753	-1166.90857	339.42926	-16.48306	-1075.80859	105.65369	27.23787
547	4.550	814.23279	193.49135	1472.73206	-363.17413	225.13785	1292.75903	-1075.24121	180.73624	1344.35449	371.13382	371.43600	-3.98714	-457.90909	44.16110	15.35889	-1180.48633	339.23975	-16.37031	-1042.31299	103.43710	30.93476
548	4.558	816.89917	193.05771	1470.97864	-362.56134	225.70905	1293.72388	-1075.22913	180.64455	1344.43896	357.72006	371.31567	-4.19382	-455.53568	40.82074	25.20745	-1193.98877	338.93182	-16.29549	-1009.07086	100.98663	34.51158
549	4.567	819.64478	192.62566	1468.88452	-362.32397	226.00143	1294.63416	-1075.76904	180.51375	1344.14795	344.34589	371.22882	-4.50222	-447.93497	36.58427	37.40557	-1207.45215	338.55237	-16.31357	-975.94818	98.71152	37.78258
550	4.575	822.46716	192.20947	1466.46851	-362.45862	226.02927	1295.47131	-1076.81909	180.32751	1343.48145	330.97018	371.12372	-4.85927	-434.74002	32.08134	49.73998	-1220.92334	338.15057	-16.47513	-942.85828	96.79034	40.70265
551	4.583	825.38617	191.82004	1463.74634	-362.95856	225.81189	1296.22729	-1078.29858	180.07683	1342.42993	317.58691	370.97308	-5.17919	-417.12704	27.97122	59.49391	-1234.41016	337.72913	-16.75135	-909.89539	95.14853	43.33554
552	4.592	828.42834	191.46812	1460.73254	-363.81058	225.39230	1296.91016	-1080.12219	179.78038	1340.99390	304.21762	370.79309	-5.40154	-396.70139	24.58661	65.13119	-1247.88159	337.32422	-17.00773	-877.33044	93.58093	45.75134
553	4.600	831.61340	191.15723	1457.44507	-364.99097	224.83969	1297.54163	-1082.21924	179.44017	1339.18921	290.88376	370.60547	-5.54038	-374.36832	21.81139	66.99479	-1261.31763	336.98560	-17.11228	-845.45221	91.85214	47.94840
554	4.608	834.94360	190.88004	1453.90845	-366.46078	224.22961	1298.14600	-1084.54736	179.00172	1337.03186	277.57773	370.40570	-5.66412	-350.39066	19.33654	66.53661	-1274.72095	336.72253	-17.04800	-814.38525	89.69241	49.91280
555	4.617	838.40204	190.62906	1450.15198	-368.16336	223.60815	1298.73987	-1087.08569	178.38976	1334.53333	264.26611	370.18179	-5.83054	-324.91312	17.05873	65.16116	-1288.10168	336.52570	-16.91911	-784.06421	86.89154	51.68649
556	4.625	841.95819	190.40689	1446.20703	-370.03223	222.97440	1299.32666	-1089.78271	177.59427	1331.71692	250.92166	369.93042	-6.05106	-298.23312	15.16857	63.70300	-1301.45203	336.40308	-16.84784	-754.37402	83.44977	53.33567
557	4.633	845.57410	190.21970	1442.10645	-372.00397	222.30142	1299.90222	-1092.52686	176.69081	1328.62390	237.55051	369.65387	-6.29647	-270.86035	13.94001	62.47639	-1314.74170	336.34198	-16.87254	-725.27374	79.48297	54.93272
558	4.642	849.21228	190.06432	1437.88098	-374.02682	221.56741	1300.46375	-1095.19165	175.76945	1325.30457	224.18240	369.37057	-6.51919	-243.35867	13.57285	61.47980	-1327.98230	336.23727	-16.96529	-696.80981	75.04333	56.55639
559	4.650	852.84314	189.92429	1433.55554	-376.06329	220.77637	1301.01428	-1097.67786	174.87904	1321.80627	210.83755	369.11093	-6.68269	-216.05948	14.20768	60.59465	-1341.24597	335.95593	-17.08531	-669.09839	70.16357	58.23766
560	4.658	856.44873	189.77295	1429.15088	-378.08591	219.97180	1301.56384	-1099.90820	174.02451	1318.16455	197.51651	368.88705	-6.78293	-188.96512	15.93268	59.72664	-1354.59009	335.48856	-17.19893	-642.33362	64.96506	59.90968
561	4.667	860.02051	189.57849	1424.68774	-380.06870	219.22400	1302.12573	-1101.82129	173.18355	1314.40308	184.19528	368.68765	-6.84058	-161.90573	18.74142	58.82433	-1368.01636	334.98370	-17.29524	-616.80823	59.64647	61.39821
562	4.675	863.55176	189.31415	1420.18848	-381.98260	218.59006	1302.70923	-1103.37341	172.34918	1310.54675	170.82047	368.49887	-6.88152	-134.70609	22.57895	57.82856	-1381.53174	334.62964	-17.38058	-592.90417	54.42380	62.43668
563	4.683	867.02985	188.96939	1415.68164	-383.79382	218.08618	1303.31519	-1104.53357	171.56511	1306.63135	157.34433	368.30530	-6.92959	-107.21591	27.40154	56.69738	-1395.19507	334.50244	-17.46120	-571.01721	49.46085	62.73397
564	4.692	870.43384	188.54910	1411.20544	-385.46240	217.69058	1303.93616	-1105.29541	170.87065	1302.69092	143.76013	368.08298	-6.98861	-79.34119	33.10419	55.49166	-1409.01978	334.50876	-17.53801	-551.46967	44.83553	62.08681
565	4.700	873.73730	188.06155	1406.81067	-386.94482	217.36823	1304.55188	-1105.70203	170.20340	1298.73438	130.08438	367.81476	-7.02805	-51.12405	39.44447	54.38380	-1422.90771	334.45276	-17.61574	-534.47449	40.57492	60.44489
566	4.708	876.91272	187.51103	1402.55957	-388.19986	217.10510	1305.12744	-1105.83350	169.41150	1294.74292	116.33303	367.51071	-7.02342	-22.70093	46.15235	53.53200	-1436.75415	334.21893	-17.69243	-520.15247	36.68506	57.85296
567	4.717	879.93195	186.90254	1398.51965	-389.19196	216.92783	1305.62122	-1105.76367	168.37534	1290.68823	102.52969	367.19937	-7.00411	5.82755	53.10773	52.93070	-1450.54321	333.89267	-17.72783	-508.59302	33.16956	54.31421
568	4.725	882.76526	186.24835	1394.75977	-389.88870	216.88718	1305.99658	-1105.53687	167.08652	1286.56116	88.71789	366.88318	-7.04417	34.43771	60.35725	52.41463	-1464.33728	333.62231	-17.68289	-499.90649	30.03018	49.68830
569	4.733	885.38422	185.56544	1391.34375	-390.26050	217.02271	1306.22998	-1105.16553	165.61232	1282.39282	74.94483	366.52045	-7.21265	63.16132	67.97562	51.82726	-1478.20056	333.41913	-17.59484	-494.23364	27.22406	43.69046
570	4.742	887.76367	184.86536	1388.32678	-390.28915	217.34213	1306.31091	-1104.63867	164.02736	1278.24878	61.19103	366.08179	-7.48879	92.06537	75.91110	51.18744	-1492.14111	333.16010	-17.55485	-491.70032	24.68022	36.03575
571	4.750	889.88129	184.14388	1385.75757	-389.97626	217.81897	1306.23450	-1103.94080	162.40022	1274.19543	47.33646	365.60898	-7.72753	121.21924	83.93360	50.69903	-1506.15857	332.81622	-17.57699	-492.26978	22.39220	26.76265
572	4.758	891.71844	183.38106	1383.67920	-389.34439	218.40341	1305.99292	-1103.07141	160.80084	1270.26514	33.30502	365.18433	-7.80914	150.66043	91.76321	50.56854	-1520.22852	332.53998	-17.57247	-495.60168	20.46277	16.65121
573	4.767	893.26379	182.55646	1382.13208	-388.43088	219.04294	1305.57507	-1102.04285	159.26492	1266.45935	19.18822	364.85687	-7.77537	180.36378	99.27615	50.79886	-1534.19922	332.34149	-17.54449	-501.16266	19.04019	7.34517
574	4.775	894.51392	181.65973	1381.15625	-387.27701	219.69992	1304.97180	-1100.86682	157.75641	1262.78540	5.12704	364.62439	-7.73222	210.26025	106.52162	51.21852	-1547.88843	331.96964	-17.56488	-508.66602	18.16667	0.62107
575	4.783	895.46503	180.68817	1380.78760	-385.92188	220.35910	1304.18079	-1099.54675	156.18987	1259.28699	-8.81872	364.44226	-7.74297	240.32034	113.53163	51.72093	-1561.28003	331.31006	-17.44144	-518.30719	17.68762	-2.86596
576	4.792	896.10388	179.65274	1381.04614	-384.40421	221.02310	1303.20093	-1098.07642	154.48512	1256.05603	-22.65399	364.22009	-7.84709	270.59021	120.17747	52.41714	-1574.48267	330.57294	-16.69255	-530.18909	17.36887	-3.93594
577	4.800	896.40887	178.58937	1381.93384	-382.76352	221.69498	1302.02368	-1096.44519	152.61101	1253.23230	-36.40525	363.87228	-8.04626	301.10812	126.27154	53.52732	-1587.55383	330.05600	-14.83161	-543.68329	17.06561	-3.93545
578	4.808	896.35687	177.54805	1383.43909	-381.03561	222.36417	1300.63135	-1094.65735	150.60684	1250.98193	-50.09575	363.39807	-8.28551	331.75674	131.79425	55.16589	-1600.42224	329.95575	-11.52677	-557.77515	16.74077	-3.78762
579	4.817	895.92932	176.56984	1385.53833	-379.24774	223.01328	1299.01038	-1092.74304	148.58087	1249.45361	-63.73827	362.86520	-8.51576	362.19620	136.85040	57.29537	-1612.86743	330.18811	-6.74525	-571.78406	16.38521	-3.83876
580	4.825	895.11725	175.68439	1388.19299	-377.42120	223.63248	1297.16577	-1090.74304	146.68962	1248.73474	-77.34000	362.32635	-8.73199	391.91595	141.43466	59.78619	-1624.57568	330.34210	-0.78415	-585.52576	15.96829	-4.10527
581	4.833	893.92041	174.91296	1391.35010	-375.57669	224.21008	1295.12671	-1088.69214	145.09631	1248.82837	-90.89698	361.79276	-8.94121	420.31012	145.47882	62.37750	-1635.33325	330.13419	6.09264	-599.07031	15.45627	-4.49750
582	4.842	892.33984	174.25009	1394.94849	-373.73035	224.70801	1292.94080	-1086.61853	143.93015	1249.66223	-104.39310	361.24423	-9.14490	446.81076	149.06705	64.64931	-1645.08105	329.54706	13.78757	-612.50635	14.83362	-4.91567
583	4.850	890.37360	173.65170	1398.93005	-371.88800	225.06430	1290.66248	-1084.55493	143.26186	1251.11890	-117.81330	360.64020	-9.34982	471.13498	152.39279	66.19159	-1653.61121	328.42029	22.11187	-625.85077	14.10193	-5.27660
584	4.858	888.02515	173.06119	1403.24219	-370.04596	225.22473	1288.34521	-1082.54321	143.08089	1253.06750	-131.15796	359.96771	-9.55866	493.41153	155.54279	66.84637	-1660.17773	326.57944	30.90291	-639.08759	13.29796	-5.55707
585	4.867	885.31378	172.44086	1407.83191	-368.19617	225.16583	1286.04138	-1080.62744	143.29457	1255.38599	-144.44260	359.26337	-9.75552	513.96057	158.43445	66.70803	-1663.37646	324.19180	40.19587	-652.22119	12.47443	-5.79919
586	4.875	882.27502	171.77234	1412.64136	-366.33908	224.90128	1283.80579	-1078.83728	143.76218	1257.97839	-157.68896	358.56476	-9.92167	532.95270	160.92059	65.86820	-1661.45679	321.72864	49.87532	-665.29077	11.64737	-6.04040
587	4.883	878.95313	171.04256	1417.60315	-364.49414	224.48117	1281.69568	-1077.16968	144.33319	1260.78162	-170.92566	357.87741	-10.06031	550.30310	162.92337	64.23064	-1653.07178	319.90231	59.29956	-678.35242	10.81555	-6.27040
588	4.892	875.39441	170.23856	1422.64050	-362.68863	223.96976	1279.76282	-1075.57910	144.88593	1263.76062	-184.18057	357.19357	-10.19262	565.80566	164.48428	61.56894	-1638.22620	319.26849	67.32160	-691.43854	10.00366	-6.46149
589	4.900	871.64484	169.35178	1427.67456	-360.93729	223.41382	1278.04077	-1073.98657	145.35750	1266.89966	-197.46054	356.52219	-10.33457	579.29993	165.66678	57.72055	-1618.74768	319.46063	72.78136	-704.55383	9.26291	-6.60448
590	4.908	867.75354	168.39035	1432.63538	-359.23468	222.83295	1276.54761	-1072.30554	145.72522	1270.19067	-210.75797	355.89511	-10.48653	590.78259	166.45346	52.76674	-1597.48083	319.25507	75.38973	-717.70856	8.65280	-6.70799
591	4.917	863.77832	167.38727	1437.46106	-357.55624	222.22464	1275.29871	-1070.46948	145.96500	1273.62537	-224.07614	355.34039	-10.63607	600.45422	166.81873	47.06849	-1576.58838	317.66882	76.20355	-730.92554	8.19342	-6.78612
592	4.925	859.78357	166.39209	1442.09277	-355.86838	221.56949	1274.30969	-1068.44690	146.04007	1277.19287	-237.42667	354.85776	-10.76412	608.62170	166.85828	41.10138	-1556.60242	314.65479	76.80597	-744.22119	7.84030	-6.85446
593	4.933	855.83191	165.45441	1446.47571	-354.14496	220.83130	1273.59143	-1066.24548	145.90874	1280.88586	-250.82086	354.43546	-10.85482	615.43323	166.70486	35.22835	-1536.91040	310.73590	77.78734	-757.59119	7.53406	-6.91871
594	4.942	851.98041	164.61298	1450.56213	-352.37207	219.95450	1273.14136	-1063.90039	145.54073	1284.70264	-264.27344	354.07071	-10.90135	620.67682	166.31897	29.59438	-1516.70447	306.39728	78.22035	-771.02100	7.24142	-6.97081
595	4.950	848.28400	163.89131	1454.31519	-350.53638	218.88031	1272.94043	-1061.44434	144.94713	1288.64294	-277.79129	353.74854	-10.90813	623.83350	165.48251	24.16923	-1495.49854	301.83606	76.70026	-784.51819	6.95108	-6.99997
596	4.958	844.79846	163.29916	1457.70862	-348.60785	217.57840	1272.95776	-1058.89038	144.18687	1292.70496	-291.36801	353.42892	-10.89380	624.27057	164.04379	18.89246	-1473.16150	296.96271	72.63562	-798.10059	6.66718	-6.99400
597	4.967	841.58203	162.84117	1460.72437	-346.53250	216.06192	1273.16211	-1056.24634	143.33978	1296.88086	-305.00241	353.07959	-10.88301	621.46570	162.18091	13.88662	-1449.70605	291.62732	66.56077	-811.75140	6.39636	-6.95586
598	4.975	838.69690	162.52051	1463.34583	-344.24640	214.38065	1273.52588	-1053.53296	142.49103	1301.15259	-318.70096	352.69818	-10.88686	615.26807	160.41199	9.59025	-1425.09375	286.04282	59.79836	-825.43384	6.12538	-6.91956
599	4.983	836.21301	162.33411	1465.55481	-341.70123	212.60367	1274.02368	-1050.78210	141.73698	1305.49219	-332.45624	352.29935	-10.90333	606.01337	159.24335	6.53975	-1399.22473	280.81897	54.07494	-839.14648	5.82321	-6.90994
600	4.992	834.21362	162.27232	1467.32959	-338.88339	210.79626	1274.63538	-1048.02100	141.17297	1309.86670	-346.24442	351.91293	-10.93431	594.36523	158.75500	4.88703	-1372.09167	276.37643	50.94813	-852.91260	5.47699	-6.90491
601	5.000	832.78760	162.32401	1468.64307	-335.82172	209.00174	1275.34888	-1045.26526	140.84871	1314.23962	-360.03659	351.58209	-10.97787	581.16675	158.61386	4.25792	-1343.94104	272.55170	50.98090	-866.71631	5.11615	-6.87077
602	5.008	832.00897	162.47807	1469.46619	-332.59012	207.25150	1276.16223	-1042.52832	140.74162	1318.57019	-373.77713	351.34528	-11.00346	567.31824	158.46924	4.11123	-1315.07056	268.97742	53.34736	-880.50867	4.78174	-6.80572
603	5.017	831.92279	162.72191	1469.77502	-329.30673	205.59622	1277.08252	-1039.84338	140.78421	1322.81738	-387.34494	351.25995	-10.93809	553.44769	158.19882	4.05663	-1285.36584	265.70172	56.50809	-894.27454	4.47919	-6.71777
604	5.025	832.53906	163.04643	1469.55786	-326.11859	204.10837	1278.11816	-1037.27502	140.90108	1326.93933	-400.52957	351.42319	-10.66488	539.72253	157.81305	3.89500	-1254.37720	263.13812	59.26526	-908.01978	4.17447	-6.59837
605	5.033	833.82904	163.45439	1468.82031	-323.17029	202.84683	1279.26782	-1034.90356	141.01901	1330.88647	-413.04135	351.90564	-10.05183	526.08728	157.32431	3.57421	-1221.92627	261.45911	61.12238	-921.72156	3.82722	-6.45351
606	5.042	835.72351	163.95822	1467.58130	-320.57919	201.83865	1280.52209	-1032.79041	141.07130	1334.60413	-424.56519	352.70093	-9.00401	512.50989	156.77875	3.14688	-1188.42224	260.29999	62.10535	-935.35925	3.43208	-6.33016
607	5.050	838.12152	164.56981	1465.86426	-318.43039	201.08914	1281.87183	-1030.96838	141.01018	1338.04407	-434.80154	353.77844	-7.45461	498.98087	156.27606	2.71168	-1154.74402	259.08350	62.66680	-948.95447	3.02773	-6.27492
608	5.058	840.91083	165.29471	1463.69617	-316.78201	200.58859	1283.30981	-1029.46179	140.81320	1341.16577	-443.49261	355.13574	-5.28549	485.48932	155.87225	2.35772	-1121.97974	257.57538	63.59261	-962.53577	2.64847	-6.27700
609	5.067	843.98645	166.13101	1461.10901	-315.67068	200.31689	1284.83142	-1028.30762	140.47917	1343.92957	-450.52933	356.78174	-2.26786	472.06165	155.51144	2.13654	-1091.07935	255.89603	65.48818	-976.09308	2.29535	-6.27636
610	5.075	847.26263	167.06599	1458.13635	-315.10992	200.25070	1286.43555	-1027.56580	140.02534	1346.29504	-456.03268	358.75427	2.02514	458.72797	155.08231	2.04062	-1062.45654	254.06064	68.19614	-989.58270	1.95251	-6.21845
611	5.083	850.67737	168.07576	1454.80896	-315.08136	200.35562	1288.11914	-1027.31506	139.49260	1348.22949	-459.95325	361.26788	8.37324	445.45099	154.55704	1.98693	-1035.67383	252.11021	70.95863	-1002.98242	1.59653	-6.10929
612	5.092	854.18988	169.13443	1451.15283	-315.53278	200.57367	1289.87256	-1027.63062	138.94385	1349.71399	-461.21835	364.83127	17.72960	432.15961	154.04849	1.85150	-1009.57874	250.52022	73.08070	-1016.31567	1.21817	-6.03868
613	5.100	857.77094	170.21982	1447.19385	-316.39014	200.83859	1291.68250	-1028.55237	138.44196	1350.74658	-457.69949	369.98413	30.36826	418.83160	153.66110	1.56981	-983.04791	249.80899	74.27634	-1029.63086	0.85777	-6.11005
614	5.108	861.39520	171.30893	1442.96399	-317.57584	201.11072	1293.53748	-1030.06494	138.02782	1351.33765	-447.75754	376.76797	45.09937	405.50281	153.33795	1.21215	-955.65100	250.03516	74.68109	-1042.98645	0.57071	-6.31789
615	5.117	865.03839	172.37827	1438.50500	-319.01898	201.38986	1295.42761	-1032.09924	137.71840	1351.49524	-431.80981	384.54865	59.60236	392.21167	152.95721	0.90871	-927.63770	251.05759	74.77737	-1056.40063	0.33032	-6.53194
616	5.125	868.67639	173.41220	1433.86865	-320.65723	201.69543	1297.34106	-1034.54773	137.50774	1351.21423	-412.12314	392.37610	71.62552	378.94678	152.50717	0.70807	-899.54907	252.82933	75.06802	-1069.81213	0.03645	-6.61596
617	5.133	872.28412	174.40656	1429.11426	-322.43851	202.04623	1299.26013	-1037.28918	137.36803	1350.48096	-391.18860	399.49609	80.00211	365.66537	152.06274	0.57057	-871.86920	255.21100	75.63261	-1083.13977	-0.36934	-6.53656
618	5.142	875.83710	175.36417	1424.29932	-324.32394	202.45792	1301.16345	-1040.20789	137.26744	1349.28674	-370.28915	405.61972	84.90419	352.35721	151.64447	0.46382	-844.82813	257.82004	76.07569	-1096.34521	-0.88472	-6.36860
619	5.150	879.31567	176.29346	1419.46899	-326.28882	202.94308	1303.03394	-1043.20337	137.18918	1347.63770	-349.31482	410.83325	87.35432	339.04364	151.20023	0.38450	-818.40796	260.23267	75.89104	-1109.44958	-1.48636	-6.23223
620	5.158	882.70453	177.21286	1414.65308	-328.32245	203.50192	1304.86414	-1046.19580	137.13310	1345.56177	-327.57141	415.32007	88.46004	325.74591	150.73184	0.30156	-792.53143	262.39276	74.87357	-1122.54822	-2.10794	-6.21340
621	5.167	885.98694	178.14459	1409.87000	-330.42767	204.10706	1306.64893	-1049.12891	137.11435	1343.11426	-304.58893	419.13861	88.95322	312.48019	150.33841	0.16272	-767.26880	264.82135	73.29564	-1135.76282	-2.65761	-6.30060
622	5.175	889.14569	179.09839	1405.13757	-332.61139	204.70038	1308.37683	-1051.96143	137.15436	1340.37622	-280.40259	422.19803	89.18819	299.23352	150.06561	-0.02860	-742.83832	268.13132	71.61831	-1149.13831	-3.09921	-6.40030
623	5.183	892.17126	180.07002	1400.47925	-334.86685	205.21677	1310.02795	-1054.65796	137.25017	1337.43909	-255.42151	424.37842	89.32100	285.95499	149.81848	-0.22318	-719.44043	272.30325	69.98621	-1162.61609	-3.48108	-6.44041
624	5.192	895.06641	181.05019	1395.92114	-337.16473	205.61807	1311.58472	-1057.18811	137.35883	1334.38171	-230.12137	425.61566	89.42467	272.58423	149.49561	-0.41359	-697.21649	276.78302	68.17272	-1176.11438	-3.88239	-6.44424
625	5.200	897.83972	182.02896	1391.48535	-339.45911	205.89911	1313.03662	-1059.53247	137.42400	1331.25549	-204.78485	425.89923	89.53333	259.08295	149.09848	-0.62311	-676.32117	281.11475	65.91858	-1189.60510	-4.33104	-6.48769
626	5.208	900.49731	183.00296	1387.19092	-341.69659	206.06891	1314.37500	-1061.68225	137.41498	1328.07776	-179.44385	425.26587	89.65445	245.48967	148.65961	-0.82848	-656.88947	285.12402	63.09014	-1203.10413	-4.78720	-6.60491
627	5.217	903.03802	183.98360	1383.05530	-343.82602	206.14191	1315.58716	-1063.63098	137.34140	1324.83826	-153.98181	423.80798	89.74760	231.91782	148.15549	-0.97088	-639.00269	288.67371	59.60851	-1216.62439	-5.22070	-6.75240
628	5.225	905.45032	184.99059	1379.09290	-345.80518	206.13495	1316.66296	-1065.37219	137.23409	1321.52417	-128.25641	421.65079	89.71395	218.44080	147.56812	-1.03108	-622.75110	291.55862	55.41473	-1230.16797	-5.65311	-6.85865
629	5.233	907.71442	186.03378	1375.32349	-347.60162	206.05566	1317.60059	-1066.90405	137.11777	1318.14685	-102.16283	418.92368	89.44675	205.02951	147.00085	-1.06195	-608.23273	293.72208	50.51447	-1243.73706	-6.10054	-6.89571
630	5.242	909.81030	187.10219	1371.78210	-349.19150	205.89880	1318.40234	-1068.22778	137.00960	1314.74109	-75.65546	415.77905	88.90827	191.61874	146.60135	-1.13383	-595.55157	295.35980	44.93114	-1257.33276	-6.54471	-6.89619
631	5.250	911.72198	188.16685	1368.51343	-350.56067	205.65710	1319.06714	-1069.34033	136.93982	1311.34717	-48.75115	412.41452	88.15136	178.15350	146.35358	-1.25292	-584.95856	296.69287	38.57731	-1270.95166	-6.97163	-6.91616
632	5.258	913.43616	189.19337	1365.56152	-351.70630	205.32849	1319.59009	-1070.23706	136.94936	1308.00403	-21.49148	409.01736	87.24304	164.58099	146.09183	-1.36617	-576.92908	297.84918	31.29371	-1284.58777	-7.37749	-6.98706
633	5.267	914.94470	190.16187	1362.96472	-352.63376	204.91290	1319.96509	-1070.92065	137.04443	1304.74768	6.12453	405.69489	86.16476	150.88849	145.70624	-1.43543	-572.02881	298.94830	23.04515	-1298.25024	-7.76019	-7.08305
634	5.275	916.24811	191.07886	1360.75586	-353.34912	204.41348	1320.18750	-1071.39880	137.16913	1301.60107	34.16080	402.48489	84.81654	137.12814	145.22083	-1.47240	-570.70764	300.08368	14.05463	-1311.96399	-8.13870	-7.14071
635	5.283	917.35541	191.96523	1358.96021	-353.85336	203.84491	1320.25903	-1071.67078	137.25717	1298.55652	62.69135	399.38171	83.09563	123.36584	144.71921	-1.50939	-573.13098	301.17218	4.88803	-1325.73706	-8.53363	-7.12830
636	5.292	918.27850	192.83409	1357.59375	-354.14362	203.23077	1320.18506	-1071.71948	137.29956	1295.57751	91.74102	396.34894	80.94511	109.63619	144.24493	-1.54869	-579.03894	301.90521	-3.38560	-1339.54211	-8.93866	-7.07311
637	5.300	919.02667	193.67986	1356.66248	-354.21756	202.58835	1319.96704	-1071.52258	137.34155	1292.62927	121.26704	393.36545	78.38725	95.93626	143.75824	-1.55425	-587.64221	301.98285	-9.37175	-1353.33386	-9.34079	-7.02096
638	5.308	919.60883	194.48634	1356.16479	-354.07419	201.92712	1319.59998	-1071.07104	137.45734	1289.72241	151.17093	390.44214	75.53370	82.24864	143.21747	-1.51720	-597.86151	301.40750	-12.38223	-1367.07837	-9.73206	-7.01136
639	5.317	920.03485	195.24484	1356.09631	-353.71698	201.26715	1319.07178	-1070.38281	137.75667	1286.94226	181.33981	387.59671	72.54209	68.57457	142.67215	-1.50482	-609.05707	300.47278	-13.21912	-1380.77258	-10.10779	-7.07458
640	5.325	920.31036	195.95782	1356.45691	-353.16345	200.64401	1318.36694	-1069.50085	138.36115	1284.44092	211.70157	384.85062	69.57184	54.92807	142.20984	-1.59785	-621.25781	299.53003	-13.34373	-1394.43591	-10.48251	-7.20325
641	5.333	920.43060	196.63054	1357.25195	-352.44830	200.08740	1317.46606	-1068.47180	139.33240	1282.39343	242.22971	382.22473	66.76375	41.31671	141.86017	-1.79928	-634.41284	298.83020	-13.57190	-1408.06201	-10.87886	-7.34313
642	5.342	920.37891	197.27290	1358.48547	-351.61551	199.60385	1316.34558	-1067.31689	140.63205	1280.94055	272.87625	379.72876	64.22979	27.73566	141.62695	-2.05752	-648.02875	298.44116	-13.94897	-1421.56641	-11.30162	-7.41577
643	5.350	920.12958	197.90570	1360.15234	-350.70932	199.18695	1314.98364	-1066.02930	142.11801	1280.13330	303.49771	377.38416	62.04862	14.17218	141.50293	-2.33429	-661.65161	298.21530	-14.35585	-1434.77661	-11.76672	-7.29833
644	5.358	919.65442	198.55563	1362.23804	-349.76910	198.83264	1313.37158	-1064.61230	143.55301	1279.91321	333.81763	375.26730	60.26921	0.63721	141.36459	-2.58599	-675.15253	297.97134	-14.77923	-1447.46313	-12.31561	-6.81500
645	5.367	918.93146	199.24152	1364.72327	-348.83124	198.54291	1311.52063	-1063.11670	144.66785	1280.15906	363.42838	373.50018	58.90054	-12.83292	141.08359	-2.77901	-688.58154	297.71637	-15.21239	-1459.40381	-12.95692	-5.82663
646	5.375	917.94910	199.96141	1367.58838	-347.93155	198.32239	1309.46509	-1061.64148	145.25146	1280.76758	391.85690	372.17886	57.85967	-26.22220	140.77765	-2.97625	-701.99188	297.56476	-15.61026	-1470.46375	-13.65564	-4.29894
647	5.383	916.70276	200.69760	1370.81055	-347.09680	198.17001	1307.26294	-1060.29089	145.18823	1281.68457	418.69907	371.32654	56.93301	-39.55640	140.64536	-3.26311	-715.37750	297.54877	-15.94824	-1480.64673	-14.38712	-2.26638
648	5.392	915.18756	201.43843	1374.35657	-346.33664	198.07474	1304.98584	-1059.11426	144.46054	1282.88342	443.73770	370.87448	55.82099	-52.88760	140.65027	-3.59752	-728.71729	297.62170	-16.23718	-1490.06165	-15.15002	0.19296
649	5.400	913.39722	202.18587	1378.18250	-345.65128	198.02582	1302.70068	-1058.08679	143.14868	1284.33545	466.92233	370.66931	54.24664	-66.24994	140.64746	-3.87588	-742.02936	297.72745	-16.49962	-1498.77783	-15.93469	2.91304
650	5.408	911.33038	202.94363	1382.23682	-345.04114	198.02429	1300.45410	-1057.15308	141.40390	1285.99744	488.21243	370.57153	52.03562	-79.61493	140.60135	-4.06025	-755.34521	297.80988	-16.76217	-1506.63635	-16.71617	5.63004
651	5.417	908.99927	203.71234	1386.46094	-344.50565	198.07867	1298.27258	-1056.26147	139.40332	1287.82532	507.47409	370.56293	49.08863	-92.91245	140.48630	-4.15079	-768.65015	297.80829	-17.04350	-1513.19983	-17.47049	8.04636
652	5.425	906.43298	204.49359	1390.79077	-344.03912	198.19159	1296.17310	-1055.36353	137.32065	1289.79565	524.55292	370.71976	45.31411	-106.09897	140.20334	-4.15769	-781.91058	297.69040	-17.30608	-1517.93860	-18.15825	9.89876
653	5.433	903.67169	205.29033	1395.16675	-343.62915	198.35309	1294.17102	-1054.41858	135.32156	1291.89587	539.40289	371.10645	40.69420	-119.21561	139.73257	-4.14414	-795.15271	297.49734	-17.46384	-1520.50867	-18.70700	11.09003
654	5.442	900.76117	206.10553	1399.53760	-343.25421	198.54745	1292.28589	-1053.40466	133.55811	1294.09973	552.12427	371.72318	35.45850	-132.37424	139.22321	-4.18148	-808.44135	297.30005	-17.49234	-1520.86719	-19.02029	11.92620
655	5.450	897.74921	206.94649	1403.85364	-342.88293	198.76706	1290.54285	-1052.31982	132.14063	1296.37610	562.90735	372.54102	30.11006	-145.64279	138.79849	-4.24228	-821.79993	297.12842	-17.46387	-1519.10315	-18.97617	13.16099
656	5.458	894.68134	207.82745	1408.06018	-342.47568	199.02151	1288.97278	-1051.17688	131.12103	1298.71289	571.90491	373.56125	25.20649	-159.00461	138.40601	-4.25306	-835.21429	296.98364	-17.45118	-1515.19556	-18.42914	15.54266
657	5.467	891.59833	208.75209	1412.09680	-341.98761	199.33572	1287.60999	-1049.99133	130.50238	1301.11792	579.06323	374.80209	21.07221	-172.45444	137.99371	-4.24870	-848.68811	296.82880	-17.46409	-1508.91187	-17.27393	19.13647
658	5.475	888.53918	209.69598	1415.90259	-341.37671	199.74774	1286.48865	-1048.76624	130.25522	1303.60730	584.01654	376.24271	17.63026	-186.01526	137.63821	-4.34335	-862.23901	296.55542	-17.48453	-1499.79785	-15.53665	23.07368
659	5.483	885.54700	210.61948	1419.41919	-340.61447	200.31155	1285.63550	-1047.48596	130.34056	1306.19861	586.12769	377.79446	14.44291	-199.66757	137.39969	-4.55984	-875.86243	296.08331	-17.52161	-1487.33838	-13.34018	25.97986
660	5.492	882.67596	211.48938	1422.59387	-339.69159	201.08740	1285.06140	-1046.12646	130.72705	1308.90479	584.71808	379.27094	11.00256	-213.33395	137.20801	-4.79381	-889.53345	295.47211	-17.60270	-1471.28345	-10.76352	26.71755
661	5.500	879.99164	212.27879	1425.38232	-338.61481	202.11963	1284.75940	-1044.67078	131.38531	1311.72461	579.52924	380.38162	7.16804	-226.93192	136.95418	-4.93809	-903.22644	294.85574	-17.72202	-1451.70496	-7.80385	24.93260
662	5.508	877.56030	212.95563	1427.75220	-337.39673	203.42352	1284.70813	-1043.11694	132.27567	1314.64490	571.14636	380.84991	3.39221	-240.44208	136.63643	-4.98754	-916.91907	294.32837	-17.84139	-1428.78833	-4.46729	21.15244
663	5.517	875.44037	213.47914	1429.68579	-336.04437	204.98260	1284.88037	-1041.47278	133.34024	1317.64758	560.70929	380.62729	0.43153	-253.93692	136.33585	-5.01877	-930.59808	293.92374	-17.92309	-1402.83459	-0.84308	16.48959
664	5.525	873.68311	213.81718	1431.17834	-334.55954	206.74588	1285.25146	-1039.74854	134.49432	1320.70862	548.99097	379.99097	-1.27242	-267.52255	136.03265	-5.08433	-944.28253	293.62244	-17.93247	-1374.55859	2.89392	12.20159
665	5.533	872.33704	213.97116	1432.23132	-332.95084	208.63306	1285.80359	-1037.95447	135.63319	1323.79651	536.12238	379.36591	-1.91530	-281.22342	135.59650	-5.16788	-958.02222	293.33658	-17.86481	-1345.32080	6.48541	9.36012
666	5.542	871.44940	213.96262	1432.84509	-331.24420	210.55896	1286.52368	-1036.10486	136.65839	1326.87109	522.29047	379.00656	-2.04453	-294.95169	134.99075	-5.24258	-971.82495	292.93622	-17.78676	-1316.77734	9.62619	8.61977
667	5.550	871.05823	213.79388	1433.01990	-329.48657	212.45621	1287.39954	-1034.22949	137.50702	1329.88623	508.08859	378.86298	-2.08204	-308.56058	134.28094	-5.29734	-985.62811	292.35355	-17.77650	-1289.76782	12.17288	9.98427
668	5.558	871.17920	213.45018	1432.75745	-327.74252	214.27408	1288.41504	-1032.38684	138.17294	1332.79199	494.04105	378.74329	-2.17612	-321.86069	133.46432	-5.31549	-999.39575	291.66782	-17.82206	-1263.57397	14.39523	12.77122
669	5.567	871.79724	212.92593	1432.06067	-326.08112	215.96967	1289.54895	-1030.65503	138.69894	1335.53955	480.24454	378.52408	-2.34832	-334.64474	132.47739	-5.28812	-1013.15564	291.05417	-17.83773	-1236.67603	16.91844	15.97953
670	5.575	872.86859	212.22549	1430.93250	-324.56064	217.50781	1290.77917	-1029.10742	139.13718	1338.08911	466.55020	378.20343	-2.59690	-346.76645	131.31812	-5.20490	-1026.91357	290.64374	-17.75457	-1208.01624	20.30399	18.84268
671	5.583	874.33026	211.36215	1429.38000	-323.22311	218.86301	1292.08752	-1027.80225	139.51767	1340.41309	452.84055	377.83899	-2.88476	-358.12912	130.05141	-4.99391	-1040.63721	290.43381	-17.57055	-1177.41577	24.66475	21.15182
672	5.592	876.10992	210.37065	1427.41760	-322.09863	220.02087	1293.46143	-1026.79980	139.85535	1342.48865	439.10062	377.47018	-3.15139	-368.51157	128.75119	-4.54343	-1054.33337	290.29437	-17.35923	-1145.35608	29.65125	23.14980
673	5.600	878.13287	209.30145	1425.07178	-321.21457	220.97772	1294.89270	-1026.17676	140.17087	1344.29150	425.36246	377.10187	-3.35453	-377.46915	127.47465	-3.81214	-1068.05127	290.04108	-17.23248	-1112.70435	34.67252	25.21780
674	5.608	880.32721	208.19656	1422.37964	-320.60193	221.73346	1296.37256	-1026.01538	140.48633	1345.79688	411.64987	376.73608	-3.49254	-384.57364	126.12086	-2.75410	-1081.80591	289.56165	-17.23662	-1080.44238	39.10292	27.66327
675	5.617	882.62939	207.08392	1419.38062	-320.28979	222.28674	1297.88354	-1026.37451	140.80450	1346.98486	397.96780	376.37997	-3.61472	-389.75400	124.19190	-0.92995	-1095.57520	288.91006	-17.29444	-1049.36072	42.47424	30.60879
676	5.625	884.98669	205.99539	1416.11133	-320.29407	222.63763	1299.40002	-1027.26794	141.09746	1347.84363	384.31320	376.03549	-3.78919	-393.03397	120.81688	2.82144	-1109.35156	288.24002	-17.30831	-1019.78394	44.69653	33.90908
677	5.633	887.35803	204.97884	1412.61096	-320.61462	222.79019	1300.89233	-1028.66223	141.31090	1348.36853	370.67215	375.70880	-4.03283	-393.63235	115.22262	9.99270	-1123.12183	287.65897	-17.28366	-991.44940	46.16086	37.18822
678	5.642	889.71552	204.08737	1408.92419	-321.24017	222.75671	1302.33020	-1030.49792	141.38646	1348.55981	357.02628	375.42133	-4.29677	-389.79709	107.37009	21.11352	-1136.84253	287.18408	-17.30201	-963.66815	47.52357	40.04228
679	5.650	892.04541	203.35968	1405.09619	-322.15594	222.56415	1303.69568	-1032.70593	141.29953	1348.42297	343.37790	375.18726	-4.52664	-380.21616	98.21857	34.55520	-1150.49146	286.78958	-17.41113	-935.72955	49.27405	42.27773
680	5.658	894.34705	202.81416	1401.16577	-323.34900	222.25690	1304.99500	-1035.21155	141.08301	1347.97046	329.74857	375.00177	-4.70502	-365.39536	89.32534	46.89742	-1164.08984	286.46652	-17.55232	-907.27917	51.45215	44.00379
681	5.667	896.62933	202.45901	1397.16260	-324.80307	221.88409	1306.25378	-1037.93457	140.80902	1347.22192	316.16574	374.85974	-4.84237	-347.12997	81.98389	54.99179	-1177.65869	286.26517	-17.59566	-878.42108	53.71733	45.50311
682	5.675	898.90430	202.29840	1393.10339	-326.48981	221.47522	1307.49768	-1040.79468	140.54774	1346.19897	302.65268	374.74890	-4.97267	-326.85880	76.49999	57.97762	-1191.19409	286.21942	-17.49340	-849.53900	55.62952	47.00468
683	5.683	901.18170	202.32433	1388.99084	-328.37115	221.03461	1308.73779	-1043.71509	140.33553	1344.91345	289.19681	374.63666	-5.14179	-304.98007	72.20598	57.41368	-1204.69250	286.20282	-17.36931	-821.02454	56.88962	48.54400
684	5.692	903.46326	202.50989	1384.81738	-330.40390	220.55380	1309.96814	-1046.62256	140.16307	1343.37097	275.75156	374.49118	-5.35744	-281.46487	68.15463	55.71292	-1218.18005	286.01154	-17.38362	-793.09760	57.42555	49.99261
685	5.700	905.74091	202.81125	1380.57813	-332.53458	220.01459	1311.17053	-1049.44409	139.99130	1341.57898	262.28745	374.30432	-5.58430	-256.55502	63.82764	54.57896	-1231.69751	285.60550	-17.56198	-765.77539	57.34387	51.20667
686	5.708	908.00085	203.17395	1376.27954	-334.70255	219.39224	1312.31897	-1052.10876	139.77708	1339.54614	248.80841	374.08725	-5.80162	-230.84195	59.31491	54.53025	-1245.26196	285.12012	-17.81084	-738.97009	56.80948	52.14640
687	5.717	910.22498	203.54077	1371.93555	-336.85587	218.66986	1313.38342	-1054.56116	139.48697	1337.27661	235.32993	373.84631	-6.01968	-204.97629	55.05188	55.26653	-1258.85327	284.69302	-18.01117	-712.62573	55.89432	52.91561
688	5.725	912.39343	203.85562	1367.56250	-338.96213	217.85172	1314.33679	-1056.76978	139.10065	1334.77380	221.86475	373.57990	-6.23560	-179.38391	51.54521	56.17971	-1272.44250	284.38220	-18.08186	-686.79974	54.52762	53.70902
689	5.733	914.49072	204.07005	1363.17834	-341.00684	216.97043	1315.16150	-1058.72705	138.60541	1332.05762	208.40652	373.30627	-6.40615	-154.12735	49.21204	56.72170	-1286.01465	284.17007	-18.04465	-661.69928	52.71664	54.61509
690	5.742	916.51178	204.15846	1358.80212	-342.98483	216.07556	1315.85413	-1060.44385	138.00005	1329.17407	194.92935	373.05066	-6.49093	-128.97165	48.25214	56.63878	-1299.56494	284.00888	-17.99327	-637.67749	50.72525	55.45884
691	5.750	918.45966	204.11436	1354.45422	-344.88763	215.20590	1316.42493	-1061.94397	137.31682	1326.18103	181.41177	372.80475	-6.50656	-103.65347	48.61287	55.99146	-1313.09448	283.89087	-17.96729	-615.15527	48.85197	55.87144
692	5.758	920.33624	203.92700	1350.16003	-346.69550	214.37628	1316.88916	-1063.24878	136.62798	1323.12830	167.84830	372.54538	-6.50179	-78.07562	50.09086	54.98920	-1326.60645	283.82117	-17.93663	-594.52368	47.18477	55.48043
693	5.767	922.13416	203.58224	1345.95520	-348.38251	213.58755	1317.25793	-1064.36414	136.01207	1320.04700	154.24771	372.26831	-6.50777	-52.23334	52.43061	53.87209	-1340.09924	283.76486	-17.86887	-576.09290	45.66757	54.07776
694	5.775	923.83929	203.08302	1341.88489	-349.92337	212.84549	1317.53027	-1065.28931	135.50673	1316.95056	140.61517	371.98053	-6.53591	-26.11337	55.33437	52.90223	-1353.59241	283.65302	-17.76204	-560.08844	44.23473	51.64212
695	5.783	925.43909	202.44516	1337.99927	-351.29230	212.17490	1317.69019	-1066.03333	135.09692	1313.83826	126.93447	371.68564	-6.58790	0.27153	58.48759	52.31088	-1367.14783	283.38522	-17.67775	-546.69263	42.83852	48.18851
696	5.792	926.92407	201.68163	1334.35315	-352.45761	211.61807	1317.71399	-1066.60864	134.72963	1310.69397	113.19521	371.38763	-6.65842	26.86664	61.66908	52.15495	-1380.81824	282.93375	-17.70093	-536.09698	41.43655	43.62697
697	5.800	928.28485	200.80780	1331.00574	-353.37918	211.22095	1317.58398	-1067.02173	134.31984	1307.47974	99.42382	371.09961	-6.74499	53.65347	64.84676	52.24697	-1394.62476	282.43771	-17.82780	-528.48523	39.97198	37.76986
698	5.808	929.51019	199.85239	1328.02063	-354.01440	211.01843	1317.29675	-1067.28711	133.77252	1304.13818	85.66698	370.82712	-6.86318	80.72089	68.10155	52.29789	-1408.58008	282.06018	-17.95397	-523.95532	38.35776	30.48631
699	5.817	930.58795	198.85287	1325.46265	-354.33325	211.01627	1316.86353	-1067.43774	133.03662	1300.61865	71.92709	370.53992	-7.01995	108.22527	71.46711	52.14300	-1422.64233	281.82025	-17.98641	-522.48364	36.55225	21.96314
700	5.825	931.50494	197.83919	1323.39185	-354.33466	211.18063	1316.30261	-1067.50159	132.13850	1296.92419	58.12254	370.18988	-7.15746	136.28357	74.89026	51.82899	-1436.69409	281.61530	-17.93965	-523.94751	34.72052	13.00271
701	5.833	932.24548	196.82062	1321.85669	-354.05066	211.45773	1315.62695	-1067.46704	131.15202	1293.13647	44.20399	369.76697	-7.21395	164.91576	78.27647	51.53885	-1450.62500	281.32626	-17.91180	-528.16895	33.25623	5.05208
702	5.842	932.79413	195.79074	1320.89368	-353.53223	211.80429	1314.83643	-1067.28076	130.12675	1289.38403	30.26093	369.32318	-7.23759	194.04877	81.54060	51.43724	-1464.41016	280.88004	-18.00254	-535.05554	32.49216	-0.49890
703	5.850	933.13788	194.74205	1320.53137	-352.83252	212.19510	1313.91418	-1066.88184	129.04924	1285.79602	16.40237	368.93277	-7.32288	223.55344	84.60896	51.56475	-1478.08093	280.31232	-18.22260	-544.65784	32.33829	-3.32135
704	5.858	933.26422	193.66953	1320.79150	-352.00085	212.61389	1312.82898	-1066.23462	127.87313	1282.48730	2.63934	368.62851	-7.47990	253.29170	87.39100	51.90890	-1491.64685	279.76773	-18.40395	-556.73376	32.35085	-4.22047
705	5.867	933.15674	192.56812	1321.68567	-351.08145	213.04822	1311.54297	-1065.33484	126.55343	1279.57092	-11.06934	368.37317	-7.65771	283.13733	89.87236	52.52632	-1505.06934	279.32690	-18.21099	-570.37787	32.20186	-4.26776
706	5.875	932.79510	191.43378	1323.21130	-350.10864	213.48328	1310.02722	-1064.19678	125.06197	1277.16614	-24.76500	368.10266	-7.83241	312.96027	92.17036	53.52739	-1518.27209	278.92395	-17.25990	-584.51086	31.89624	-4.17146
707	5.883	932.15912	190.26414	1325.35083	-349.10370	213.89160	1308.27539	-1062.84277	123.43102	1275.39197	-38.47416	367.78906	-8.01319	342.55908	94.34715	54.98714	-1531.13232	278.47931	-15.25880	-598.53430	31.54430	-4.24937
708	5.892	931.23242	189.06441	1328.07397	-348.07486	214.24088	1306.30811	-1061.30518	121.78828	1274.34277	-52.19032	367.42468	-8.20977	371.57190	96.30397	56.85873	-1543.48096	277.97482	-12.09124	-612.33899	31.15652	-4.56141
709	5.900	930.00629	187.85379	1331.34485	-347.02124	214.51953	1304.16333	-1059.63684	120.31255	1274.05261	-65.88108	366.99637	-8.41621	399.50238	97.94218	58.91589	-1555.16174	277.48233	-7.74328	-625.98730	30.68814	-5.01465
710	5.908	928.48376	186.65102	1335.12415	-345.94131	214.74771	1301.88318	-1057.90820	119.13049	1274.46765	-79.51463	366.52335	-8.60838	425.90060	99.29836	60.81936	-1566.10352	277.26443	-2.12989	-639.51941	30.13040	-5.47271
711	5.917	926.67694	185.45911	1339.36792	-344.84274	214.95508	1299.50720	-1056.18286	118.27473	1275.44385	-93.07214	366.03870	-8.77300	450.58020	100.50909	62.27808	-1576.26013	277.72266	4.89947	-652.94055	29.49342	-5.82713
712	5.925	924.59924	184.27383	1344.02527	-343.74408	215.14728	1297.06970	-1054.50415	117.76780	1276.80042	-106.55703	365.52966	-8.93195	473.70404	101.66631	63.18018	-1585.39392	279.02679	13.26925	-666.26447	28.77930	-6.03305
713	5.933	922.26062	183.09555	1349.03870	-342.66449	215.29340	1294.60205	-1052.89819	117.67832	1278.40747	-120.00422	364.96722	-9.10871	495.63425	102.69030	63.61249	-1592.86157	280.73801	22.48517	-679.52338	28.01617	-6.14496
714	5.942	919.66846	181.92918	1354.34448	-341.61249	215.34219	1292.13806	-1051.37585	118.04006	1280.23059	-133.45670	364.36041	-9.29206	516.65100	103.41306	63.72704	-1597.57117	282.13382	31.94971	-692.75897	27.25172	-6.27847
715	5.950	916.83160	180.77934	1359.87854	-340.58450	215.24481	1289.71387	-1049.93372	118.78490	1282.29932	-146.92300	363.73944	-9.45835	536.72095	103.79912	63.54699	-1598.17993	282.98505	41.34050	-706.01520	26.51093	-6.49821
716	5.958	913.76636	179.64738	1365.58008	-339.56891	214.96967	1287.36536	-1048.54858	119.78704	1284.63745	-160.38080	363.11526	-9.60870	555.46460	103.98839	62.89878	-1593.60693	283.59021	50.43541	-719.32904	25.80168	-6.76645
717	5.967	910.49512	178.53177	1371.39063	-338.54788	214.50958	1285.13049	-1047.16919	120.90560	1287.22192	-173.82202	362.48126	-9.75997	572.37793	104.12934	61.50565	-1583.73242	284.26907	58.86750	-732.70520	25.13281	-6.99053
718	5.975	907.04181	177.42715	1377.25073	-337.49722	213.87820	1283.05237	-1045.72485	121.97620	1289.99353	-187.26584	361.85019	-9.91096	587.09949	104.28333	59.12475	-1569.66248	285.17911	66.25783	-746.10950	24.50958	-7.10119
719	5.983	903.43176	176.32195	1383.09595	-336.38840	213.09100	1281.17224	-1044.15247	122.82662	1292.89185	-200.73242	361.26056	-10.04371	599.50317	104.46101	55.68707	-1553.24109	286.21698	72.33733	-759.51709	23.93564	-7.10261
720	5.992	899.69385	175.20206	1388.85669	-335.19379	212.14362	1279.52283	-1042.41565	123.33338	1295.87976	-214.23428	360.74088	-10.15882	609.63904	104.60149	51.38059	-1536.23364	286.92474	76.98720	-772.95203	23.43420	-7.06873
721	6.000	895.86511	174.05933	1394.46277	-333.89212	211.01364	1278.12891	-1040.50977	123.46304	1298.94250	-227.78046	360.30524	-10.27512	617.62329	104.49007	46.53304	-1519.59485	286.75229	80.29078	-786.45728	23.04083	-7.07261
722	6.008	891.99445	172.89671	1399.84985	-332.47144	209.68234	1277.00439	-1038.45947	123.26603	1302.07336	-241.36569	359.96606	-10.39071	623.51654	103.84005	41.35150	-1503.15820	285.47906	82.35382	-800.03711	22.74457	-7.10238
723	6.017	888.14264	171.72852	1404.96472	-330.92755	208.14520	1276.14795	-1036.30786	122.83443	1305.26477	-254.97629	359.70065	-10.48003	627.21765	102.51305	35.77951	-1486.02954	283.37024	83.04855	-813.65411	22.48074	-7.09359
724	6.025	884.37683	170.57672	1409.76563	-329.25763	206.40543	1275.54370	-1034.09875	122.25492	1308.50439	-268.61707	359.43344	-10.52593	628.50317	100.55050	29.62693	-1467.36401	280.87604	82.10551	-827.29724	22.21043	-7.04237
725	6.033	880.76459	169.46712	1414.21851	-327.45029	204.47247	1275.17041	-1031.86572	121.59269	1311.77161	-282.30734	359.10156	-10.53346	627.21472	98.08557	22.88952	-1446.85974	278.17279	79.42928	-841.00378	21.94382	-7.00959
726	6.042	877.36926	168.42516	1418.29492	-325.47894	202.37662	1275.00366	-1029.62939	120.90783	1315.04199	-296.05618	358.71960	-10.52204	623.33643	95.43870	16.08867	-1424.71680	275.15588	75.26855	-854.78894	21.68121	-7.02696
727	6.050	874.24707	167.47281	1421.97498	-323.30426	200.17432	1275.01599	-1027.39856	120.26386	1318.29749	-309.85129	358.34125	-10.50977	616.84961	93.15602	10.29127	-1401.29895	271.82330	70.17146	-868.60645	21.38318	-7.05879
728	6.058	871.45074	166.62692	1425.24475	-320.88672	197.92914	1275.18201	-1025.17786	119.71101	1321.53064	-323.66241	357.98041	-10.50419	607.66711	91.65547	6.43913	-1376.83936	268.41339	64.76744	-882.40100	21.00354	-7.04833
729	6.067	869.04144	165.89352	1428.08826	-318.20807	195.69284	1275.48462	-1022.97693	119.26435	1324.73694	-337.45941	357.61743	-10.51148	595.97632	90.88686	4.58014	-1351.30591	265.27036	59.51880	-896.15540	20.55893	-6.98184
730	6.075	867.09277	165.25960	1430.48706	-315.29269	193.50217	1275.91223	-1020.81195	118.90273	1327.90759	-351.22421	357.25995	-10.53230	582.57208	90.51900	3.99516	-1324.35132	262.77386	54.71156	-909.87579	20.12805	-6.89733
731	6.083	865.67798	164.69730	1432.42456	-312.21851	191.38527	1276.45459	-1018.69983	118.59745	1331.02124	-364.92407	356.95697	-10.53436	568.53088	90.29565	3.89733	-1295.45593	261.14786	50.62085	-923.57007	19.75084	-6.83017
732	6.092	864.85400	164.18373	1433.88965	-309.10641	189.37079	1277.10352	-1016.65973	118.33367	1334.04333	-378.45245	356.77942	-10.44164	554.59460	90.07613	3.81589	-1264.29419	260.22723	47.58153	-937.24109	19.39479	-6.76419
733	6.100	864.65271	163.71802	1434.87708	-306.09097	187.49138	1277.85681	-1014.71655	118.09785	1336.92883	-391.59433	356.79468	-10.14135	540.97144	89.76012	3.58346	-1230.94189	259.73572	45.99659	-950.88092	19.02295	-6.64822
734	6.108	865.07465	163.31812	1435.38818	-303.29926	185.78113	1278.72046	-1012.90228	117.86781	1339.62903	-404.07706	357.02106	-9.49659	527.53735	89.31396	3.21969	-1195.86401	259.70303	46.30042	-964.48218	18.62756	-6.46918
735	6.117	866.08783	163.00670	1435.42969	-300.85013	184.26910	1279.70496	-1011.26001	117.62214	1342.09497	-415.65366	357.43372	-8.37565	514.11261	88.77962	2.83059	-1159.88623	260.29941	48.66709	-978.04596	18.20743	-6.28715
736	6.125	867.63403	162.80847	1435.01111	-298.85547	182.96982	1280.81873	-1009.84692	117.34971	1344.28210	-426.10440	358.02652	-6.68993	500.61270	88.22391	2.52901	-1124.11353	261.44824	52.58567	-991.57007	17.76566	-6.17873
737	6.133	869.63818	162.75092	1434.14148	-297.40900	181.87878	1282.06494	-1008.73096	117.06400	1346.15540	-435.20175	358.80011	-4.38488	487.05341	87.70301	2.36695	-1089.74438	262.78992	56.85128	-1005.06079	17.32870	-6.16283
738	6.142	872.01807	162.84904	1432.82874	-296.56616	180.97707	1283.43909	-1007.99182	116.81579	1347.68787	-442.76773	359.70706	-1.32964	473.50964	87.24017	2.29625	-1057.69116	263.90762	60.21977	-1018.57178	16.93530	-6.18789
739	6.150	874.69263	163.08971	1431.08386	-296.33173	180.24191	1284.92761	-1007.72614	116.67544	1348.85437	-448.74689	360.70657	2.85235	460.07477	86.79955	2.20541	-1028.12585	264.60260	62.22807	-1032.16113	16.60455	-6.18150
740	6.158	877.58862	163.43555	1428.92358	-296.66751	179.65753	1286.50977	-1008.03461	116.68890	1349.63232	-452.95609	361.92163	8.89005	446.79852	86.31006	2.01477	-1000.45752	265.00525	63.33152	-1045.79431	16.33275	-6.12052
741	6.167	880.64453	163.84212	1426.36975	-297.50766	179.21793	1288.16101	-1008.98572	116.84548	1350.00537	-454.43021	363.70325	17.65556	433.63153	85.75961	1.73341	-973.77771	265.37573	64.19017	-1059.37964	16.12056	-6.07107
742	6.175	883.81049	164.27396	1423.44873	-298.77026	178.92650	1289.85645	-1010.58374	117.09064	1349.95996	-451.25369	366.41193	29.42571	420.45169	85.23062	1.43784	-947.27673	265.94650	65.04652	-1072.87085	15.95212	-6.13812
743	6.183	887.04565	164.71359	1420.18970	-300.36975	178.79755	1291.57068	-1012.76471	117.36634	1349.47974	-441.75146	370.08087	43.12957	407.19705	84.78318	1.20151	-920.43701	267.01721	65.83849	-1086.26270	15.75613	-6.35200
744	6.192	890.32159	165.15997	1416.62463	-302.22766	178.85046	1293.27783	-1015.41705	117.63520	1348.54541	-426.04449	374.34381	56.55519	393.94479	84.36109	1.04138	-893.04761	268.93939	66.52655	-1099.55151	15.45834	-6.61592
745	6.200	893.62616	165.61409	1412.78943	-304.27768	179.09367	1294.95020	-1018.41290	117.88071	1347.14526	-406.15134	378.66086	67.54294	380.78632	83.86794	0.93694	-865.08057	271.86920	67.14212	-1112.73376	15.01930	-6.76722
746	6.208	896.95953	166.06520	1408.72253	-306.47195	179.51401	1296.56152	-1021.63025	118.09428	1345.27991	-384.50580	382.58878	75.10454	367.68353	83.29636	0.85735	-836.60779	275.57629	67.69720	-1125.82568	14.41623	-6.71487
747	6.217	900.32458	166.49550	1404.46265	-308.78519	180.07541	1298.09229	-1024.95740	118.26179	1342.96484	-362.44791	385.91687	79.60617	354.52121	82.74592	0.74814	-807.82617	279.53613	68.13943	-1138.89343	13.69356	-6.54105
748	6.225	903.71936	166.89771	1400.04858	-311.20679	180.72762	1299.53503	-1028.29175	118.36942	1340.23877	-339.98578	388.61670	82.08862	341.23956	82.29245	0.56620	-779.09131	283.37274	68.43271	-1152.03394	12.97479	-6.42370
749	6.233	907.13281	167.28694	1395.51733	-313.72803	181.42307	1300.89832	-1031.54321	118.43233	1337.16528	-316.59171	390.66531	83.45519	327.87628	81.89639	0.34671	-750.89276	287.24817	68.68652	-1165.28833	12.35455	-6.45143
750	6.242	910.54041	167.70079	1390.90308	-316.33105	182.12042	1302.20496	-1034.64038	118.51142	1333.82080	-291.94357	391.91809	84.15848	314.51453	81.48980	0.16789	-723.72278	291.54681	68.98639	-1178.61572	11.84767	-6.56638
751	6.250	913.90985	168.18884	1386.23804	-318.98294	182.77023	1303.47925	-1037.53369	118.67622	1330.27832	-266.14935	392.15991	84.36919	301.20618	81.07059	0.05157	-697.93176	296.23990	69.07657	-1191.96753	11.43140	-6.67156
752	6.258	917.21503	168.79330	1381.55615	-321.64081	183.31030	1304.72998	-1040.19226	118.95020	1326.59631	-239.63968	391.24667	84.22672	287.93628	80.66582	-0.04740	-673.69421	300.89178	68.48248	-1205.33215	11.06012	-6.73003
753	6.267	920.44342	169.53482	1376.89392	-324.25885	183.68069	1305.94202	-1042.59485	119.30845	1322.81970	-212.88800	389.15356	83.91399	274.65210	80.26781	-0.16498	-651.03821	305.08417	66.89922	-1218.70752	10.66324	-6.76503
754	6.275	923.59003	170.41623	1372.28650	-326.78708	183.84610	1307.08740	-1044.72437	119.71586	1318.98816	-186.14722	385.90869	83.58319	261.33102	79.84928	-0.29831	-629.92035	308.55438	64.31920	-1232.09851	10.19356	-6.81866
755	6.283	926.64764	171.43262	1367.76367	-329.16830	183.80200	1308.14368	-1046.57239	120.14857	1315.13904	-159.42029	381.57306	83.31090	247.99214	79.40774	-0.45414	-610.32751	311.18085	60.94091	-1245.52417	9.65840	-6.90788
756	6.292	929.60077	172.57068	1363.35388	-331.34427	183.55801	1309.09717	-1048.14563	120.58314	1311.30518	-132.60754	376.30548	83.13928	234.63138	78.96081	-0.66001	-592.29773	313.00977	57.01937	-1258.96021	9.06053	-6.98645
757	6.300	932.42749	173.80762	1359.09045	-333.26825	183.13498	1309.93323	-1049.45959	120.99708	1307.51318	-105.62048	370.34744	83.08438	221.21033	78.51539	-0.90362	-575.90125	314.14319	52.66019	-1272.34485	8.37744	-6.98400
758	6.308	935.10461	175.11925	1355.01355	-334.91214	182.57910	1310.63635	-1050.52405	121.39674	1303.77612	-78.40330	363.90454	83.08264	207.71313	78.06330	-1.12176	-561.28357	314.65759	47.71244	-1285.70337	7.66014	-6.90244
759	6.317	937.60925	176.48132	1351.16846	-336.26181	181.95496	1311.19836	-1051.34058	121.81152	1300.09290	-50.91985	357.09198	82.97990	194.15497	77.60342	-1.26438	-548.73767	314.72284	41.86234	-1299.16235	7.03319	-6.81885
760	6.325	939.91656	177.86465	1347.60315	-337.31296	181.32098	1311.61938	-1051.91797	122.25294	1296.46460	-23.13703	350.00970	82.60551	180.55356	77.14947	-1.33174	-538.71954	314.61230	34.77887	-1312.79712	6.54391	-6.79167
761	6.333	942.00427	179.23793	1344.36548	-338.07529	180.71002	1311.90259	-1052.27832	122.71302	1292.90625	4.99277	342.82193	81.85363	166.92189	76.71609	-1.36539	-531.81018	314.52100	26.25836	-1326.56104	6.13068	-6.81595
762	6.342	943.86084	180.57611	1341.49646	-338.56876	180.12318	1312.05115	-1052.44458	123.19086	1289.44202	33.54540	335.72723	80.68974	153.25366	76.31512	-1.42372	-528.62238	314.49347	16.47268	-1340.37146	5.71883	-6.85402
763	6.350	945.48962	181.86539	1339.02832	-338.80609	179.53931	1312.06299	-1052.42773	123.69144	1286.08582	62.60361	328.87781	79.11299	139.51724	75.93763	-1.53346	-529.54773	314.49866	6.25848	-1354.18640	5.27139	-6.86974
764	6.358	946.90356	183.10294	1336.98840	-338.78534	178.93057	1311.93164	-1052.21326	124.21511	1282.81958	92.20856	322.36163	77.13726	125.70305	75.51689	-1.64475	-534.41846	314.44980	-2.82384	-1368.00342	4.80060	-6.84607
765	6.367	948.11554	184.29562	1335.40649	-338.50113	178.27271	1311.64954	-1051.76819	124.77451	1279.61096	122.35415	316.24863	74.78629	111.85460	74.97382	-1.67482	-542.36584	314.23724	-9.09809	-1381.82678	4.34314	-6.79721
766	6.375	949.13202	185.45872	1334.31604	-337.95319	177.55093	1311.20886	-1051.07422	125.42545	1276.46411	153.01556	310.62689	72.10587	98.02637	74.34338	-1.63590	-552.21875	313.85553	-12.02856	-1395.63916	3.90894	-6.77357
767	6.383	949.95496	186.60802	1333.75049	-337.14929	176.76315	1310.59985	-1050.14575	126.25767	1273.44177	184.15286	305.58377	69.19597	84.24275	73.77784	-1.66643	-563.33197	313.39935	-12.71685	-1409.40308	3.47449	-6.82777
768	6.392	950.58502	187.75418	1333.73389	-336.11038	175.92249	1309.81018	-1049.01465	127.33971	1270.64771	215.70914	301.17175	66.21103	70.50038	73.38406	-1.87814	-575.70605	312.93085	-12.74266	-1423.05627	3.01190	-6.94182
769	6.400	951.01733	188.90378	1334.27649	-334.87296	175.05722	1308.82080	-1047.71301	128.68027	1268.21106	247.62381	297.42862	63.32763	56.78487	73.13083	-2.23023	-589.15125	312.45642	-12.91202	-1436.48621	2.51584	-6.98740
770	6.408	951.23273	190.05669	1335.37915	-333.48718	174.20215	1307.60620	-1046.27283	130.22737	1266.26904	279.83517	294.38635	60.72309	43.09587	72.90952	-2.58557	-603.03210	311.96216	-13.28534	-1449.52893	1.98834	-6.75641
771	6.417	951.20142	191.21007	1337.03845	-332.01154	173.39078	1306.14685	-1044.73059	131.88123	1264.94226	312.25034	292.01935	58.54459	29.46259	72.64165	-2.84931	-616.85706	311.42395	-13.76013	-1461.99463	1.38925	-6.04257
772	6.425	950.89508	192.37016	1339.24561	-330.50220	172.65742	1304.44873	-1043.12354	133.50798	1264.30920	344.65186	290.26318	56.86827	15.90793	72.34764	-3.05364	-630.50958	310.87762	-14.29567	-1473.70532	0.66727	-4.73382
773	6.433	950.29510	193.55038	1341.98181	-329.00217	172.03165	1302.54895	-1041.48804	134.94611	1264.38770	376.57217	289.11588	55.68639	2.42259	72.09167	-3.29150	-644.00555	310.46957	-14.84352	-1484.58423	-0.14047	-2.84561
774	6.442	949.39105	194.75748	1345.21570	-327.53995	171.52530	1300.49915	-1039.86597	136.00160	1265.11694	407.28860	288.64435	54.87040	-10.99309	71.87816	-3.56660	-657.35107	310.32300	-15.33042	-1494.68982	-0.90881	-0.47625
775	6.450	948.17480	195.98654	1348.90491	-326.13644	171.14124	1298.35034	-1038.30408	136.46761	1266.35938	436.03897	288.86514	54.10686	-24.31430	71.67596	-3.79396	-670.56787	310.38675	-15.72680	-1504.06555	-1.53900	2.23810
776	6.458	946.64032	197.22699	1352.99805	-324.81052	170.89201	1296.14893	-1036.83899	136.20847	1267.95386	462.32364	289.65936	52.96550	-37.53888	71.50196	-3.93897	-683.70972	310.51260	-16.06691	-1512.55481	-2.03754	5.09527
777	6.467	944.78949	198.47446	1357.43762	-323.57645	170.78979	1293.93445	-1035.47803	135.24213	1269.77783	486.04239	290.83069	51.11144	-50.71463	71.38956	-4.04771	-696.83545	310.60852	-16.40603	-1519.78137	-2.47878	7.78092
778	6.475	942.63531	199.74319	1362.16113	-322.43979	170.81548	1291.73682	-1034.19873	133.72630	1271.76001	507.37656	292.23856	48.43019	-63.92087	71.32634	-4.15721	-709.98425	310.66800	-16.76138	-1525.29028	-2.88725	9.93301
779	6.483	940.20251	201.05905	1367.10278	-321.39569	170.91165	1289.58154	-1032.96179	131.89001	1273.86023	526.54675	293.85077	44.95516	-77.20831	71.31238	-4.27955	-723.17322	310.72156	-17.08173	-1528.77917	-3.14928	11.36237
780	6.492	937.52734	202.44098	1372.19446	-320.42755	171.01273	1287.50061	-1031.72681	129.97986	1276.06189	543.64661	295.68314	40.74521	-90.54337	71.38374	-4.43976	-736.39758	310.80432	-17.27550	-1530.17725	-3.06377	12.36461
781	6.500	934.65222	203.89967	1377.36670	-319.50964	171.07397	1285.53247	-1030.46240	128.21742	1278.37585	558.67181	297.75119	35.89285	-103.84445	71.48014	-4.62265	-749.63147	310.92322	-17.29517	-1529.34827	-2.47983	13.79027
782	6.508	931.62036	205.44949	1382.55115	-318.61261	171.07150	1283.71375	-1029.14783	126.76746	1280.83594	571.66632	300.08923	30.63202	-117.08463	71.43729	-4.75662	-762.85327	311.00513	-17.21025	-1525.81323	-1.33337	16.45276
783	6.517	928.47766	207.11108	1387.68188	-317.70294	170.99747	1282.07935	-1027.76990	125.72945	1283.47913	582.75903	302.74060	25.34593	-130.32431	71.19133	-4.83058	-776.08289	310.93610	-17.15056	-1518.98792	0.43207	20.26831
784	6.525	925.27679	208.89621	1392.69592	-316.74341	170.87540	1280.67102	-1026.32349	125.14913	1286.32886	592.00775	305.68915	20.41789	-143.63770	70.82721	-4.90587	-789.36584	310.65195	-17.18705	-1508.57959	2.86646	24.12126
785	6.533	922.07147	210.79588	1397.53674	-315.70575	170.77350	1279.53394	-1024.80933	125.03146	1289.39502	599.22449	308.85358	16.05412	-157.03708	70.42257	-4.99774	-802.71228	310.16431	-17.30470	-1494.63159	5.90129	26.59532
786	6.542	918.90747	212.79240	1402.15503	-314.58527	170.79010	1278.70300	-1023.22736	125.34258	1292.67725	603.91113	312.14722	12.21162	-170.48209	70.03970	-5.08663	-816.10034	309.56512	-17.43872	-1477.36499	9.32767	26.76950
787	6.550	915.82092	214.86951	1406.51306	-313.39957	171.02161	1278.19189	-1021.57239	126.00437	1296.15784	605.33307	315.41727	8.70309	-183.93906	69.77602	-5.18905	-829.53601	308.99469	-17.50955	-1457.02368	12.93179	24.52075
788	6.558	912.84265	217.00594	1410.58557	-312.17249	171.53481	1277.99072	-1019.83441	126.89614	1299.79309	602.88116	318.29330	5.38305	-197.40909	69.60217	-5.29111	-843.05103	308.55475	-17.47269	-1433.77502	16.59924	20.41096
789	6.567	910.00385	219.17175	1414.35217	-310.91537	172.34885	1278.07104	-1018.00897	127.87824	1303.52673	596.63141	320.25555	2.29270	-210.90598	69.33337	-5.31983	-856.64868	308.24017	-17.36995	-1407.88062	20.24664	15.43970
790	6.575	907.33917	221.32315	1417.79126	-309.61581	173.42929	1278.40088	-1016.10437	128.82289	1307.31104	587.40619	321.01056	-0.24381	-224.41595	68.90051	-5.26474	-870.29803	307.96576	-17.29900	-1380.18359	23.68692	10.84914
791	6.583	904.89056	223.39796	1420.88318	-308.24103	174.70285	1278.96008	-1014.13544	129.63164	1311.11475	576.09991	320.80353	-1.82270	-237.90494	68.40359	-5.20912	-883.97144	307.65314	-17.31110	-1352.39844	26.69502	7.91858
792	6.592	902.71161	225.33643	1423.61316	-306.75577	176.08508	1279.73999	-1012.12549	130.24721	1314.91956	563.27216	320.24356	-2.45794	-251.37625	67.91380	-5.21652	-897.66571	307.26465	-17.36893	-1326.37012	29.32170	7.48106
793	6.600	900.86407	227.11192	1425.96521	-305.14581	177.49966	1280.73157	-1010.11584	130.65462	1318.70703	549.47607	319.78809	-2.62300	-264.87585	67.46014	-5.28036	-911.38043	306.80847	-17.39031	-1302.44775	32.03230	9.31011
794	6.608	899.40930	228.73486	1427.91736	-303.43140	178.88190	1281.91724	-1008.15491	130.85582	1322.44043	535.40747	319.49127	-2.74260	-278.39609	67.07661	-5.35696	-925.07904	306.35510	-17.31849	-1278.94604	35.36615	12.18346
795	6.617	898.39691	230.22830	1429.44690	-301.66144	180.18137	1283.27124	-1006.28162	130.85452	1326.06641	521.53827	319.20993	-2.93939	-291.76852	66.69524	-5.38256	-938.70984	305.96997	-17.17673	-1253.72424	39.51254	14.83209
796	6.625	897.84949	231.59991	1430.53784	-299.90012	181.36911	1284.76648	-1004.53192	130.68019	1329.54370	507.91214	318.86639	-3.18926	-304.69479	66.11945	-5.27366	-952.27777	305.59192	-17.04747	-1225.93921	44.23965	16.74044
797	6.633	897.75153	232.83578	1431.18335	-298.21558	182.43729	1286.38269	-1002.95398	130.39766	1332.85425	494.36148	318.49014	-3.45370	-316.88345	65.17712	-4.92795	-965.84875	305.11853	-16.98672	-1196.20117	49.06198	18.09304
798	6.642	898.05121	233.92032	1431.38477	-296.66910	183.38730	1288.10925	-1001.61133	130.07793	1335.98230	480.77969	318.13983	-3.69424	-328.07614	63.86847	-4.23055	-979.47424	304.60614	-16.97871	-1165.70007	53.45654	19.31345
799	6.650	898.67407	234.85684	1431.14966	-295.30627	184.21730	1289.93665	-1000.57471	129.77774	1338.89478	467.18143	317.84155	-3.88631	-337.93558	62.37622	-3.06251	-993.14282	304.17471	-16.97594	-1135.37817	57.03809	20.75438
800	6.658	899.54193	235.66901	1430.49255	-294.15796	184.91379	1291.85022	-999.91583	129.53897	1341.54602	453.62234	317.57678	-4.03248	-346.03622	60.89352	-1.28372	-1006.79651	303.78809	-16.95275	-1105.56689	59.60275	22.62718
801	6.667	900.58704	236.38704	1429.43555	-293.25003	185.45340	1293.82996	-999.70319	129.39313	1343.89343	440.12955	317.31778	-4.15006	-352.08694	59.34829	1.38915	-1020.38177	303.33185	-16.88988	-1076.12305	61.11284	25.02291
802	6.675	901.76044	237.03409	1428.00867	-292.61111	185.82034	1295.85071	-999.98981	129.36336	1345.90833	426.68210	317.06918	-4.26438	-356.05368	57.30015	5.60499	-1033.90479	302.83612	-16.74733	-1046.77417	61.70435	27.89851
803	6.683	903.03326	237.62489	1426.24280	-292.27228	186.02258	1297.88147	-1000.79504	129.45419	1347.57910	413.23441	316.86151	-4.40939	-357.68112	54.17770	12.36155	-1047.41357	302.45551	-16.52361	-1017.29639	61.70422	31.04343
804	6.692	904.38702	238.17352	1424.16357	-292.26480	186.08952	1299.88538	-1002.09558	129.64175	1348.90466	399.77377	316.69791	-4.61533	-355.84000	49.65867	22.34867	-1060.91602	302.24124	-16.31268	-987.52722	61.58307	34.13113
805	6.700	905.80646	238.70024	1421.79053	-292.61807	186.05554	1301.82788	-1003.83740	129.87724	1349.88660	386.33054	316.53482	-4.88199	-348.96982	43.93326	34.93626	-1074.37427	302.05023	-16.24475	-957.43457	61.76534	36.89037
806	6.708	907.27936	239.23187	1419.14368	-293.34958	185.94254	1303.68640	-1005.95721	130.10223	1350.52087	372.92880	316.33041	-5.15782	-336.54257	37.68856	47.89197	-1087.78186	301.73059	-16.35315	-927.24506	62.40836	39.25714
807	6.717	908.79852	239.79562	1416.25122	-294.45142	185.75156	1305.44836	-1008.38934	130.27211	1350.79810	359.56577	316.07867	-5.37519	-319.67917	31.73809	58.46861	-1101.17651	301.32983	-16.51400	-897.45258	63.31122	41.33913
808	6.725	910.36224	240.41145	1413.15002	-295.88818	185.47263	1307.10291	-1011.06274	130.36215	1350.71094	346.22504	315.79233	-5.51617	-300.10928	26.50132	65.03880	-1114.57764	300.98639	-16.58912	-868.63098	64.01901	43.21722
809	6.733	911.97052	241.09381	1409.88086	-297.60699	185.10709	1308.64355	-1013.91101	130.35286	1350.25977	332.88510	315.49149	-5.62073	-278.90817	21.79778	67.83703	-1127.97998	300.67465	-16.61140	-841.15265	64.12302	44.80748
810	6.742	913.61304	241.86298	1406.48218	-299.54657	184.67261	1310.07666	-1016.88171	130.22832	1349.45166	319.52225	315.20114	-5.73856	-256.32883	17.20628	68.30845	-1141.39502	300.24976	-16.73009	-815.00305	63.55341	45.93505
811	6.750	915.26282	242.74542	1402.98828	-301.64389	184.18518	1311.42139	-1019.92279	129.99112	1348.29858	306.10825	314.93475	-5.88996	-232.36279	12.58791	67.90974	-1154.84351	299.69788	-16.99313	-789.82214	62.58914	46.49395
812	6.758	916.88361	243.75778	1399.43408	-303.84344	183.65076	1312.70190	-1022.96661	129.67087	1346.81580	292.62131	314.68329	-6.07040	-207.14224	8.21101	67.45661	-1168.33948	299.21857	-17.25584	-765.11877	61.52213	46.56328
813	6.767	918.44434	244.90042	1395.85889	-306.09933	183.07339	1313.93750	-1025.93494	129.31979	1345.02344	279.07474	314.43112	-6.27005	-180.99612	4.48806	67.20371	-1181.90088	299.02704	-17.32304	-740.47302	60.28815	46.45805
814	6.775	919.92792	246.16618	1392.29907	-308.37244	182.45969	1315.13647	-1028.75378	128.98877	1342.94775	265.51865	314.18069	-6.46970	-154.39594	1.70498	67.12443	-1195.51904	299.07904	-17.17165	-715.68176	58.56097	46.57723
815	6.783	921.32874	247.54274	1388.77893	-310.63449	181.81866	1316.29700	-1031.36584	128.69810	1340.62390	251.99774	313.94592	-6.64478	-127.81564	-0.03639	67.05926	-1209.13135	299.08685	-16.99435	-690.86481	56.17047	47.11407
816	6.792	922.64825	249.00264	1385.30798	-312.86951	181.16205	1317.40833	-1033.74084	128.43190	1338.09387	238.51065	313.72141	-6.79044	-101.51431	-0.70563	66.81533	-1222.68555	298.82043	-17.00558	-666.41895	53.23206	47.95562
817	6.800	923.89777	250.49890	1381.88428	-315.06345	180.50153	1318.45190	-1035.87866	128.15353	1335.39685	225.02362	313.47665	-6.92887	-75.49527	-0.24751	66.28654	-1236.20374	298.30576	-17.23879	-642.83313	49.96515	48.78481
818	6.808	925.09631	251.97935	1378.50378	-317.19794	179.84949	1319.40637	-1037.79370	127.83582	1332.56921	211.51413	313.18616	-7.08739	-49.65134	1.35887	65.52566	-1249.74756	297.73941	-17.54891	-620.55731	46.57040	49.21752
819	6.817	926.25848	253.40662	1375.17358	-319.25217	179.22635	1320.25366	-1039.49634	127.49311	1329.65527	197.98166	312.85938	-7.25952	-23.85367	4.00671	64.71076	-1263.36426	297.28671	-17.77078	-599.96558	43.26340	48.96059
820	6.825	927.38818	254.76390	1371.91589	-321.20520	178.66199	1320.97888	-1040.98706	127.17808	1326.70459	184.42822	312.53168	-7.39388	2.03154	7.50957	64.02962	-1277.05225	296.99420	-17.85303	-581.29260	40.27913	47.92945
821	6.833	928.48218	256.04974	1368.76294	-323.03644	178.18907	1321.56506	-1042.26184	126.93797	1323.75183	170.84680	312.22858	-7.44161	28.11966	11.69728	63.57281	-1290.74133	296.84760	-17.85587	-564.56409	37.75453	46.22072
822	6.842	929.53375	257.27283	1365.75049	-324.72189	177.83047	1321.99207	-1043.32874	126.77488	1320.80371	157.22464	311.95657	-7.41057	54.46700	16.41075	63.32878	-1304.33887	296.83325	-17.83807	-549.71979	35.72162	43.96009
823	6.850	930.52795	258.44876	1362.91541	-326.22781	177.58713	1322.23792	-1044.22156	126.64921	1317.84509	143.54877	311.70389	-7.37249	81.04286	21.46908	63.25909	-1317.84766	296.86035	-17.80685	-536.83911	34.20035	41.16259
824	6.858	931.43744	259.59930	1360.29956	-327.51233	177.43951	1322.28198	-1044.99036	126.51012	1314.84680	129.81165	311.42737	-7.40885	107.79847	26.71300	63.33683	-1331.39331	296.72510	-17.77000	-526.16736	33.12248	37.70958
825	6.867	932.22797	260.75308	1357.95007	-328.53815	177.36136	1322.11047	-1045.66858	126.31535	1311.76880	116.01273	311.07870	-7.53344	134.76086	32.06542	63.52215	-1345.08154	296.34125	-17.74068	-517.99164	32.25854	33.39140
826	6.875	932.86975	261.94083	1355.91516	-329.28384	177.33240	1321.72314	-1046.25098	126.03121	1308.56384	102.15112	310.65729	-7.68488	162.01447	37.52953	63.74049	-1358.88477	295.85739	-17.71843	-512.56219	31.39337	27.97583
827	6.883	933.34137	263.18546	1354.23999	-329.74844	177.34512	1321.13550	-1046.70386	125.63602	1305.19360	88.23331	310.20444	-7.79733	189.63060	43.10514	63.92116	-1372.71680	295.44598	-17.69574	-510.01843	30.49812	21.40556
828	6.892	933.63080	264.49014	1352.96521	-329.95462	177.40500	1320.37146	-1046.99048	125.13996	1301.65771	74.29082	309.72708	-7.87334	217.62897	48.71585	64.05628	-1386.55908	295.14920	-17.65678	-510.32043	29.67706	14.10646
829	6.900	933.73822	265.83423	1352.12292	-329.94400	177.52319	1319.45068	-1047.09302	124.59579	1298.02869	60.37441	309.17126	-7.98472	245.95970	54.26930	64.18389	-1400.47327	294.88156	-17.62151	-513.33466	29.07817	7.09791
830	6.908	933.67236	267.18884	1351.72974	-329.76306	177.70084	1318.38440	-1047.02478	124.06202	1294.44202	46.52148	308.57047	-8.16167	274.52075	59.73764	64.34660	-1414.49597	294.48218	-17.66157	-519.04834	28.82672	1.59516
831	6.917	933.43646	268.53568	1351.78516	-329.45157	177.91824	1317.17944	-1046.82019	123.54145	1291.02832	32.72295	308.12860	-8.32668	303.21417	65.12172	64.59850	-1428.55408	293.86365	-17.80562	-527.61353	28.86557	-1.74017
832	6.925	933.01691	269.87646	1352.27856	-329.04153	178.14429	1315.83691	-1046.50452	122.97700	1287.87036	18.93487	307.95230	-8.42573	331.98340	70.37900	65.01863	-1442.53076	293.14371	-17.98137	-538.93860	28.93701	-3.18818
833	6.933	932.38397	271.24173	1353.19263	-328.55963	178.35114	1314.34790	-1046.07544	122.30891	1285.02563	5.12881	307.86835	-8.51137	360.76105	75.42101	65.71198	-1456.39355	292.57623	-18.04295	-552.24268	28.83818	-3.58078
834	6.942	931.50037	272.68506	1354.50159	-328.02795	178.51672	1312.69495	-1045.51880	121.51307	1282.56750	-8.68630	307.67819	-8.61953	389.35669	80.18981	66.76463	-1470.15247	292.36642	-17.76391	-566.35791	28.57013	-3.65417
835	6.950	930.33002	274.25433	1356.17419	-327.46573	178.62253	1310.86047	-1044.83008	120.59919	1280.59131	-22.48653	307.35852	-8.72451	417.41492	84.69562	68.14728	-1483.68066	292.48489	-16.89268	-580.45874	28.22382	-3.78098
836	6.958	928.85065	275.95886	1358.19348	-326.89102	178.65955	1308.83887	-1044.01575	119.61127	1279.18555	-36.24863	306.96149	-8.83317	444.49869	88.92422	69.68245	-1496.72070	292.55585	-15.34251	-594.30139	27.85895	-4.06795
837	6.967	927.07043	277.74908	1360.58020	-326.31546	178.63504	1306.65186	-1043.08862	118.63544	1278.39722	-49.94880	306.51062	-8.99407	470.23456	92.76022	71.12464	-1509.07593	292.18848	-13.13200	-607.95453	27.47562	-4.49643
838	6.975	925.02380	279.53632	1363.37390	-325.73929	178.56488	1304.34753	-1042.07605	117.78136	1278.21765	-63.57578	306.00583	-9.22393	494.42917	96.07362	72.25297	-1520.70959	291.61450	-9.97888	-621.51239	27.03281	-4.97949
839	6.983	922.73932	281.25159	1366.58325	-325.15854	178.45648	1301.98047	-1041.02478	117.14594	1278.59106	-77.13865	305.45392	-9.47968	517.07678	98.88351	72.90018	-1531.67493	291.69788	-5.21820	-634.99524	26.48949	-5.40911
840	6.992	920.22253	282.88397	1370.16382	-324.57504	178.29718	1299.59326	-1039.98865	116.80468	1279.43506	-90.64951	304.87033	-9.69715	538.25714	101.38305	72.97160	-1541.95459	293.04990	1.54230	-648.39734	25.83264	-5.71972
841	7.000	917.46967	284.46637	1374.03589	-323.99481	178.05551	1297.21460	-1039.00378	116.80962	1280.66052	-104.11919	304.26370	-9.84614	558.01660	103.72496	72.46018	-1551.33325	295.22864	9.76462	-661.74152	25.09296	-5.92027
842	7.008	914.48163	286.03931	1378.11267	-323.42072	177.69232	1294.86902	-1038.07471	117.15574	1282.18445	-117.56593	303.63290	-9.95293	576.26123	105.86098	71.34489	-1559.38013	297.17618	18.40559	-675.06329	24.33813	-6.07867
843	7.017	911.26599	287.63257	1382.32043	-322.84808	177.17871	1292.58350	-1037.18286	117.76954	1283.94507	-131.00034	302.98578	-10.06905	592.69556	107.70815	69.44535	-1565.43909	298.33881	26.92820	-688.37903	23.62680	-6.26922
844	7.025	907.83997	289.25925	1386.60071	-322.26407	176.51357	1290.38550	-1036.29810	118.54823	1285.91235	-144.41119	302.34906	-10.22416	606.96594	109.32384	66.47068	-1568.56042	298.86646	35.39458	-701.68555	22.97543	-6.51241
845	7.033	904.23370	290.90591	1390.90027	-321.65149	175.72253	1288.29932	-1035.37976	119.38309	1288.07202	-157.79062	301.74573	-10.41942	618.92004	110.80652	62.25360	-1567.61353	299.09064	43.80113	-714.98102	22.37631	-6.75992
846	7.042	900.48688	292.53839	1395.16663	-320.99252	174.83704	1286.34827	-1034.38049	120.15923	1290.40210	-171.15915	301.18301	-10.63978	628.66492	112.17084	56.92383	-1561.80127	299.29480	51.84647	-728.27954	21.83572	-6.94989
847	7.050	896.64362	294.12854	1399.34802	-320.26886	173.87090	1284.55701	-1033.25952	120.77839	1292.87256	-184.54907	300.66440	-10.85455	636.44519	113.36954	50.88740	-1551.27710	299.70978	59.22343	-741.60211	21.36519	-7.07240
848	7.058	892.74908	295.66879	1403.39453	-319.46500	172.80666	1282.95081	-1031.99744	121.18443	1295.46008	-197.98306	300.19412	-11.02862	642.51361	114.37914	44.64044	-1537.27856	300.37323	65.77649	-754.96118	20.94331	-7.16272
849	7.067	888.84979	297.16266	1407.26062	-318.57272	171.59885	1281.55334	-1030.60010	121.35596	1298.15454	-211.47061	299.77267	-11.14588	646.97168	115.25124	38.53474	-1521.60400	300.89954	71.36607	-768.36371	20.53918	-7.24721
850	7.075	884.99420	298.61755	1410.90637	-317.58710	170.19554	1280.38513	-1029.08850	121.28843	1300.95386	-225.00046	299.39127	-11.22492	649.65399	116.02526	32.66960	-1505.74878	300.68420	75.85534	-781.81848	20.16507	-7.31684
851	7.083	881.22894	300.04639	1414.29358	-316.49765	168.56544	1279.45679	-1027.48340	120.99099	1303.85840	-238.55344	299.03625	-11.30422	650.21802	116.61221	26.95686	-1490.23499	299.46063	79.19728	-795.34290	19.84999	-7.34245
852	7.092	877.59869	301.45752	1417.38403	-315.28220	166.70958	1278.76233	-1025.79712	120.49552	1306.86792	-252.13409	298.69568	-11.39294	648.34937	116.86639	21.28651	-1474.57019	297.44733	81.29520	-808.96173	19.57242	-7.31252
853	7.100	874.15070	302.84842	1420.14526	-313.90625	164.65350	1278.28052	-1024.03296	119.86152	1309.97998	-265.76874	298.35339	-11.45738	643.89441	116.77981	15.77090	-1457.82007	295.01227	81.87645	-822.67963	19.28828	-7.25743
854	7.108	870.93683	304.21585	1422.55029	-312.33252	162.43559	1277.98291	-1022.18896	119.16708	1313.18494	-279.47250	297.99805	-11.47093	636.92346	116.55476	10.93541	-1439.27661	292.30981	80.68915	-836.46326	18.99762	-7.22451
855	7.117	868.01129	305.57086	1424.57446	-310.53476	160.09918	1277.84863	-1020.26306	118.48910	1316.46143	-293.22604	297.64462	-11.44611	627.68750	116.41508	7.47019	-1418.73267	289.26962	77.80174	-850.27222	18.70721	-7.22271
856	7.125	865.43164	306.95264	1426.19812	-308.50754	157.68584	1277.87402	-1018.25775	117.88026	1319.77844	-306.99112	297.32593	-11.41438	616.46802	116.36402	5.58889	-1396.38867	285.83383	73.62295	-864.08325	18.39320	-7.20920
857	7.133	863.26074	308.42078	1427.40771	-306.26944	155.23672	1278.06665	-1016.18494	117.35572	1323.10718	-320.75571	297.05499	-11.40452	603.66333	116.26359	4.82240	-1372.62476	282.05661	68.67770	-877.88147	18.05908	-7.14542
858	7.142	861.56506	310.02692	1428.18689	-303.86368	152.79967	1278.42834	-1014.07800	116.89936	1326.42578	-334.52689	296.81296	-11.43319	589.96417	116.06506	4.52900	-1347.67712	278.20288	63.50330	-891.65265	17.75882	-7.04813
859	7.150	860.40582	311.80786	1428.51062	-301.36432	150.43124	1278.94727	-1011.99701	116.47683	1329.70630	-348.26199	296.60245	-11.48573	576.06714	115.78280	4.33915	-1321.39722	274.79208	58.61942	-905.39032	17.53314	-6.96908
860	7.158	859.82257	313.80377	1428.35535	-298.88062	148.19339	1279.60278	-1010.01025	116.04752	1332.90393	-361.82260	296.51291	-11.49259	562.27783	115.41089	4.11549	-1293.39551	272.19858	54.35868	-919.10901	17.34622	-6.92548
861	7.167	859.81653	316.06219	1427.71289	-296.54712	146.13870	1280.37354	-1008.17542	115.58225	1335.96387	-374.98630	296.69235	-11.31606	548.57330	114.98765	3.80815	-1263.41431	270.28455	50.84416	-932.82983	17.10478	-6.87626
862	7.175	860.34290	318.61829	1426.59619	-294.50363	144.28868	1281.24146	-1006.54108	115.06257	1338.83606	-387.47562	297.23068	-10.78117	534.88770	114.57969	3.44684	-1231.45459	268.62622	48.21105	-946.55103	16.75999	-6.79196
863	7.183	861.31616	321.47934	1425.03259	-292.87173	142.63235	1282.19556	-1005.15741	114.46384	1341.48193	-398.95099	298.09818	-9.74417	521.22290	114.18411	3.11686	-1197.64771	267.00452	46.78825	-960.25269	16.35083	-6.70574
864	7.192	862.62561	324.63339	1423.05518	-291.73175	141.15115	1283.23242	-1004.08044	113.77441	1343.86768	-409.02567	299.20786	-8.11025	507.60379	113.75018	2.86218	-1162.24609	265.65485	47.09437	-973.91650	15.93626	-6.66158
865	7.200	864.15698	328.06000	1420.69690	-291.11301	139.84088	1284.35413	-1003.37354	113.02882	1345.95679	-417.41385	300.50778	-5.77952	494.04480	113.26575	2.65883	-1125.78699	265.04749	49.46658	-987.53149	15.54398	-6.64703
866	7.208	865.81390	331.72021	1417.98608	-291.00043	138.70413	1285.56360	-1003.11084	112.29691	1347.71118	-424.14255	302.04138	-2.53583	480.57150	112.76342	2.47115	-1089.20532	265.38156	53.47381	-1001.08887	15.17174	-6.60325
867	7.217	867.52863	335.54724	1414.94263	-291.34787	137.72986	1286.86572	-1003.37421	111.65241	1349.09644	-429.45847	304.05847	2.16807	467.22391	112.29363	2.27436	-1053.78235	266.29611	57.85046	-1014.57770	14.79587	-6.49583
868	7.225	869.26013	339.46014	1411.58240	-292.09485	136.89334	1288.26648	-1004.23438	111.15162	1350.08655	-433.10641	307.14755	9.34249	453.99573	111.92090	2.04014	-1020.76233	267.07681	61.23103	-1027.99731	14.39059	-6.35271
869	7.233	870.98694	343.38638	1407.92505	-293.18369	136.17136	1289.76843	-1005.71997	110.81219	1350.66565	-433.55368	312.05975	20.00464	440.80743	111.65527	1.75377	-990.64960	267.19162	63.03228	-1041.37756	13.97803	-6.25279
870	7.242	872.70380	347.27594	1403.99939	-294.56955	135.54706	1291.36389	-1007.79639	110.60113	1350.82703	-428.49591	319.15439	34.13755	427.57928	111.38531	1.44701	-962.90741	266.63992	63.64111	-1054.77014	13.64098	-6.29781
871	7.250	874.41528	351.10400	1399.84485	-296.21783	135.00591	1293.03613	-1010.37775	110.45492	1350.57239	-416.68436	328.02423	50.10195	414.30453	110.97515	1.18966	-936.43658	265.80585	63.78614	-1068.19702	13.40562	-6.50685
872	7.258	876.12811	354.85889	1395.50659	-298.09439	134.53720	1294.76990	-1013.36108	110.31979	1349.91162	-399.15536	337.68082	65.29103	401.03534	110.41106	1.02889	-910.19446	265.18445	63.88599	-1081.60803	13.16940	-6.74325
873	7.267	877.84802	358.52844	1391.02661	-300.16431	134.14282	1296.55579	-1016.65088	110.17632	1348.86462	-378.53220	347.04062	77.42828	387.79828	109.80913	0.92448	-883.47742	265.24008	63.96577	-1094.92822	12.82443	-6.85337
874	7.275	879.58002	362.10120	1386.44299	-302.40033	133.83977	1298.38635	-1020.16205	110.03057	1347.45496	-357.23718	355.36047	85.50225	374.54327	109.29913	0.78417	-855.95734	266.14899	63.85435	-1108.13733	12.34644	-6.81928
875	7.283	881.32727	365.56720	1381.78979	-304.78644	133.64914	1300.24744	-1023.81091	109.88607	1345.70325	-336.25192	362.42700	89.92056	361.21423	108.90613	0.58004	-827.60596	267.56363	63.34159	-1121.29004	11.75597	-6.71763
876	7.292	883.08649	368.91266	1377.09729	-307.31119	133.57339	1302.11316	-1027.50903	109.73820	1343.63208	-315.23529	368.41077	91.92980	347.83240	108.52930	0.37688	-798.65314	268.95868	62.38694	-1134.47876	11.11185	-6.62548
877	7.300	884.84448	372.12534	1372.39355	-309.95935	133.58237	1303.95044	-1031.16858	109.59277	1341.27673	-293.47702	373.53757	92.75658	334.45581	108.05100	0.24159	-769.61005	270.33081	61.33951	-1147.75830	10.50682	-6.57985
878	7.308	886.58307	375.21002	1367.70618	-312.70724	133.62857	1305.73218	-1034.71240	109.45971	1338.68372	-270.62143	377.87094	93.10457	321.11713	107.49294	0.16148	-741.15955	272.14331	60.72739	-1161.10193	9.99269	-6.56785
879	7.317	888.28687	378.19244	1363.06335	-315.52231	133.66800	1307.44299	-1038.07373	109.33491	1335.90369	-246.78979	381.30966	93.19219	307.82648	106.99184	0.07211	-713.89771	274.48846	60.62455	-1174.45398	9.53754	-6.56460
880	7.325	889.94299	381.10645	1358.49646	-318.36893	133.66226	1309.07300	-1041.19922	109.21307	1332.98718	-222.38077	383.69559	93.00441	294.56281	106.59218	-0.04987	-688.18005	276.84290	60.46056	-1187.80225	9.08533	-6.57401
881	7.333	891.53729	383.97235	1354.03906	-321.21481	133.57236	1310.61145	-1044.05994	109.10081	1329.97571	-197.78479	384.92090	92.46713	281.26505	106.22419	-0.19276	-664.17310	278.68726	59.55801	-1201.18384	8.64008	-6.62226
882	7.342	893.05444	386.78583	1349.71973	-324.02756	133.35526	1312.04407	-1046.65039	108.99978	1326.89258	-173.15475	384.95007	91.52074	267.87909	105.86661	-0.37911	-642.00555	279.87970	57.63168	-1214.63623	8.25229	-6.73047
883	7.350	894.48047	389.53467	1345.55920	-326.76413	132.97189	1313.35583	-1048.97595	108.89599	1323.74768	-148.39941	383.77780	90.16135	254.40144	105.52807	-0.62454	-621.88684	280.47430	54.78239	-1228.15747	7.92819	-6.88584
884	7.358	895.81036	392.21869	1341.57715	-329.37067	132.40845	1314.53992	-1051.04822	108.77607	1320.55310	-123.37920	381.44290	88.45741	240.86075	105.17162	-0.88533	-604.09998	280.54926	51.20852	-1241.71826	7.60748	-7.03639
885	7.367	897.04956	394.84631	1337.79871	-331.79095	131.69144	1315.60205	-1052.88489	108.63593	1317.33228	-98.05634	378.08087	86.51639	227.27817	104.77940	-1.10986	-588.93542	280.20401	46.98113	-1255.29980	7.22670	-7.12507
886	7.375	898.20105	397.42163	1334.25732	-333.97290	130.87492	1316.55811	-1054.50171	108.47491	1314.11865	-72.46801	373.91492	84.44445	213.68279	104.35944	-1.27575	-576.67163	279.53986	42.03629	-1268.90479	6.78169	-7.13837
887	7.383	899.25317	399.94159	1330.99487	-335.87292	130.00415	1317.42090	-1055.90540	108.30242	1310.94861	-46.64214	369.19092	82.33060	200.12923	103.91428	-1.37879	-567.58142	278.63452	36.27867	-1282.54480	6.32739	-7.11250
888	7.392	900.18311	402.39569	1328.05627	-337.46011	129.08997	1318.18958	-1057.08911	108.13816	1307.85059	-20.58634	364.12646	80.23027	186.64334	103.46999	-1.43533	-561.93512	277.56277	29.64008	-1296.23047	5.90256	-7.08609
889	7.400	900.97046	404.76379	1325.48218	-338.72195	128.11908	1318.85242	-1058.03320	107.98637	1304.83826	5.69166	358.90359	78.15677	173.18518	103.05127	-1.48005	-559.99353	276.38495	22.09596	-1309.96826	5.48642	-7.07498
890	7.408	901.60547	407.02582	1323.30469	-339.66949	127.08260	1319.39929	-1058.71008	107.82166	1301.90747	32.20942	353.68726	76.09315	159.68701	102.63420	-1.53900	-561.90198	275.13055	13.76162	-1323.75586	5.05484	-7.08473
891	7.417	902.08374	409.17914	1321.55261	-340.33279	125.99330	1319.82715	-1059.09204	107.61094	1299.04492	59.03336	348.64175	74.01106	146.09276	102.16117	-1.60770	-567.50494	273.80576	5.11726	-1337.57056	4.62692	-7.10790
892	7.425	902.39758	411.23334	1320.25793	-340.74435	124.88393	1320.13770	-1059.16260	107.35348	1296.24902	86.24169	343.92169	71.88405	132.37964	101.57977	-1.65122	-576.21698	272.38486	-2.77614	-1351.38428	4.23259	-7.12700
893	7.433	902.53461	413.18848	1319.44983	-340.92517	123.79110	1320.33057	-1058.93127	107.11765	1293.54968	113.88097	339.63788	69.70036	118.57928	100.89553	-1.63443	-587.02057	270.85562	-8.56632	-1365.19446	3.86137	-7.14319
894	7.442	902.48328	415.03436	1319.14490	-340.88519	122.74191	1320.39587	-1058.43994	107.02773	1291.00549	141.95746	335.82431	67.47050	104.74966	100.19972	-1.58695	-598.84448	269.33017	-11.65612	-1379.00208	3.46741	-7.17740
895	7.450	902.23486	416.76581	1319.34619	-340.63367	121.75730	1320.30957	-1057.74744	107.19010	1288.68811	170.43140	332.43097	65.21680	90.92780	99.59682	-1.61684	-611.21289	268.08972	-12.75924	-1392.77344	3.02783	-7.24338
896	7.458	901.78430	418.39020	1320.04822	-340.18893	120.85584	1320.03528	-1056.90930	107.63967	1286.67126	199.21890	329.36404	62.97514	77.13947	99.14423	-1.81989	-624.21979	267.39392	-13.02943	-1406.46021	2.55849	-7.33477
897	7.467	901.12970	419.92529	1321.24158	-339.57974	120.04390	1319.53296	-1055.96704	108.33965	1285.02087	228.20132	326.55774	60.82215	63.41469	98.87102	-2.18690	-637.81720	267.14630	-13.16296	-1420.00757	2.06665	-7.40427
898	7.475	900.26807	421.39276	1322.91724	-338.84085	119.31337	1318.76904	-1054.94360	109.19732	1283.78430	257.20248	324.01456	58.86980	49.77484	98.71487	-2.58710	-651.62415	266.91821	-13.44662	-1433.28467	1.52792	-7.32948
899	7.483	899.19110	422.81226	1325.07104	-338.01263	118.65733	1317.72729	-1053.85974	110.08996	1282.99280	285.97110	321.78366	57.20489	36.22282	98.50166	-2.85712	-665.32806	266.45703	-13.94418	-1446.07361	0.89481	-6.93321
900	7.492	897.88806	424.19452	1327.70178	-337.14209	118.08910	1316.41650	-1052.76062	110.89329	1282.67517	314.21652	319.92435	55.84064	22.74142	98.14973	-2.96235	-678.85883	265.93637	-14.53103	-1458.19067	0.11591	-6.06999
901	7.500	896.35101	425.53381	1330.80042	-336.27658	117.64831	1314.87280	-1051.71826	111.49255	1282.85181	341.66263	318.48880	54.72043	9.30225	97.78731	-3.03923	-692.28125	265.59436	-15.06262	-1469.56958	-0.80905	-4.69353
902	7.508	894.57214	426.80481	1334.33655	-335.45306	117.37800	1313.14722	-1050.80273	111.76699	1283.50305	368.09280	317.51184	53.74578	-4.11411	97.56504	-3.23165	-705.67352	265.45462	-15.49402	-1480.20630	-1.80875	-2.84054
903	7.517	892.53937	427.95697	1338.25525	-334.69485	117.28606	1311.28479	-1050.05554	111.56702	1284.54419	393.37671	316.98462	52.80803	-17.50301	97.44776	-3.53166	-719.04309	265.42941	-15.83964	-1490.11011	-2.80342	-0.58524
904	7.525	890.23840	428.92108	1342.49255	-334.01678	117.33676	1309.31274	-1049.48499	110.75773	1285.85059	417.44138	316.81183	51.78312	-30.85690	97.26912	-3.81660	-732.35742	265.44684	-16.11652	-1499.28345	-3.75189	1.94192
905	7.533	887.66125	429.65173	1346.99573	-333.43176	117.47919	1307.24524	-1049.07629	109.31785	1287.32434	440.17545	316.83221	50.49292	-44.18884	96.94913	-3.99492	-745.62622	265.52087	-16.30976	-1507.61060	-4.65996	4.51008
906	7.542	884.81421	430.18109	1351.72498	-332.95322	117.67390	1305.09790	-1048.80017	107.37342	1288.93005	461.31906	316.92416	48.71724	-57.51288	96.59711	-4.08168	-758.87024	265.80188	-16.34375	-1514.73157	-5.57878	6.80543
907	7.550	881.72034	430.61609	1356.63879	-332.58859	117.89277	1302.89746	-1048.60596	105.14309	1290.67297	480.44937	317.05347	46.25705	-70.83249	96.38584	-4.15336	-772.07379	266.46027	-16.12124	-1520.11157	-6.55779	8.52166
908	7.558	878.41144	431.04120	1361.68591	-332.32684	118.09895	1300.68640	-1048.41699	102.87196	1292.56201	497.15097	317.22754	42.99508	-84.13388	96.32938	-4.25146	-785.23523	267.37335	-15.68431	-1523.29492	-7.60287	9.54904
909	7.567	874.91901	431.43512	1366.81384	-332.13733	118.23219	1298.51758	-1048.14758	100.78140	1294.58447	511.27390	317.47415	38.95888	-97.36246	96.23412	-4.34088	-798.39166	268.06171	-15.29286	-1524.08350	-8.70018	10.25473
910	7.575	871.27496	431.72491	1371.97412	-331.98294	118.22240	1296.44434	-1047.73596	99.02824	1296.70288	523.02222	317.86914	34.36288	-110.48904	95.92126	-4.37606	-811.57202	268.15201	-15.21328	-1522.37488	-9.84601	11.54488
911	7.583	867.51471	431.87982	1377.11768	-331.83127	118.02556	1294.51318	-1047.16516	97.69233	1298.87756	532.79016	318.53342	29.54471	-123.61697	95.45901	-4.39184	-824.79169	267.75653	-15.44846	-1517.83154	-11.04224	14.29587
912	7.592	863.67474	431.92670	1382.19653	-331.65533	117.65086	1292.76563	-1046.45605	96.79484	1301.09229	540.92645	319.60349	24.82482	-136.89902	95.08309	-4.47433	-838.07849	267.26532	-15.75384	-1509.91907	-12.23886	18.45893
913	7.600	859.79230	431.92517	1387.16797	-331.43127	117.16585	1291.23926	-1045.64185	96.31718	1303.35547	547.56256	321.20322	20.41928	-150.35092	94.90775	-4.64649	-851.46057	266.90283	-15.92216	-1498.28003	-13.26096	22.81955
914	7.608	855.90405	431.93384	1391.98669	-331.14023	116.68582	1289.96741	-1044.74121	96.21158	1305.68591	552.52881	323.36194	16.39827	-163.86429	94.84055	-4.84727	-864.95093	266.58917	-15.96979	-1482.89209	-13.88278	25.76804
915	7.617	852.04236	431.97821	1396.59888	-330.77350	116.34467	1288.97424	-1043.75110	96.40428	1308.09949	555.41711	325.96109	12.65597	-177.35605	94.73699	-5.00468	-878.54254	266.16058	-16.01752	-1463.97571	-13.99664	26.29334
916	7.625	848.23645	432.05548	1400.95154	-330.33221	116.25178	1288.26770	-1042.66199	96.78809	1310.60193	555.73792	328.79123	9.00017	-190.81711	94.49159	-5.07612	-892.18884	265.56808	-16.12589	-1441.87878	-13.65028	24.38292
917	7.633	844.51978	432.15735	1405.00427	-329.81839	116.46307	1287.83813	-1041.47461	97.22559	1313.18896	553.04608	331.57361	5.39074	-204.28488	94.04931	-5.05913	-905.82617	264.91534	-16.25375	-1416.94934	-12.97343	20.84982
918	7.642	840.93671	432.28772	1408.72888	-329.22394	116.98236	1287.66504	-1040.19666	97.58804	1315.84851	547.14484	333.92749	2.11022	-217.82101	93.48082	-5.01406	-919.43549	264.40643	-16.29555	-1389.47913	-12.12210	16.94125
919	7.650	837.54419	432.46960	1412.09998	-328.52771	117.77594	1287.72266	-1038.83655	97.79759	1318.56042	538.34436	335.47318	-0.37611	-231.46738	92.98022	-5.04215	-933.05603	264.13025	-16.22578	-1359.79028	-11.25281	13.88255
920	7.658	834.40698	432.71942	1415.09326	-327.70432	118.78172	1287.98425	-1037.41785	97.82265	1321.29126	527.30511	336.08240	-1.80744	-245.19888	92.65484	-5.19398	-946.74976	263.90817	-16.16713	-1328.32007	-10.46860	12.44674
921	7.667	831.58765	433.02380	1417.68982	-326.73541	119.91788	1288.42932	-1035.99231	97.64824	1323.99561	514.60486	336.00571	-2.38055	-258.93018	92.37376	-5.40185	-960.56262	263.44766	-16.26660	-1295.61279	-9.76154	12.69755
922	7.675	829.14191	433.36340	1419.87622	-325.61615	121.09527	1289.04724	-1034.62146	97.27151	1326.62610	500.78244	335.65854	-2.56385	-272.56720	91.93376	-5.54240	-974.48199	262.58649	-16.59705	-1262.27393	-9.07213	14.07314
923	7.683	827.11584	433.74628	1421.63733	-324.36066	122.22943	1289.82947	-1033.35413	96.71246	1329.14197	486.53928	335.30652	-2.69569	-286.05655	91.31788	-5.58574	-988.42511	261.41364	-17.11900	-1228.92529	-8.37567	15.82578
924	7.692	825.54401	434.20007	1422.95825	-323.00583	123.25287	1290.76196	-1032.22327	96.00944	1331.50732	472.43179	335.01266	-2.86163	-299.38486	90.66845	-5.62971	-1002.31085	260.18994	-17.66196	-1196.11108	-7.61182	17.54840
925	7.700	824.44934	434.74634	1423.83130	-321.60672	124.12105	1291.82739	-1031.25195	95.20521	1333.69128	458.57523	334.76422	-3.05596	-312.50217	90.01934	-5.75613	-1016.12122	259.17566	-18.00894	-1164.12732	-6.62720	19.38452
926	7.708	823.84149	435.39069	1424.25659	-320.22739	124.80532	1293.01355	-1030.45361	94.33688	1335.67322	444.83237	334.54993	-3.28034	-325.22910	89.17175	-5.91250	-1029.86072	258.61285	-18.00483	-1132.97803	-5.28844	21.67222
927	7.717	823.70795	436.11987	1424.24231	-318.93024	125.28546	1294.31458	-1029.83716	93.43288	1337.44214	431.09561	334.35474	-3.51917	-337.28506	87.95586	-5.97431	-1043.52600	258.72720	-17.59789	-1102.57129	-3.57187	24.36165
928	7.725	824.00763	436.89777	1423.80347	-317.76907	125.55300	1295.72266	-1029.41248	92.51992	1338.99280	417.35806	334.13806	-3.73160	-348.43985	86.55273	-5.89797	-1057.13257	259.44769	-16.91020	-1072.85706	-1.58156	26.95032
929	7.733	824.68152	437.67310	1422.95728	-316.78787	125.61765	1297.22253	-1029.19202	91.63228	1340.32031	403.64944	333.86484	-3.88859	-358.55466	85.32897	-5.76576	-1070.71021	260.16858	-16.28650	-1043.77454	0.42804	28.98802
930	7.742	825.67322	438.39923	1421.71814	-316.01822	125.50719	1298.79077	-1029.20007	90.80183	1341.41919	389.98563	333.55075	-3.99858	-367.43198	84.36719	-5.65237	-1084.29651	260.15469	-16.08326	-1015.17371	2.14961	30.41972
931	7.750	826.93481	439.04718	1420.09753	-315.47702	125.25835	1300.39319	-1029.48230	90.03390	1342.28259	376.37204	333.23068	-4.10015	-374.77573	83.24035	-5.38807	-1097.94507	259.23358	-16.35019	-986.76624	3.39638	31.44490
932	7.758	828.42053	439.59930	1418.10693	-315.17462	124.89949	1301.98218	-1030.09961	89.30485	1342.89795	362.81299	332.90128	-4.23810	-380.34824	81.06524	-4.22548	-1111.66821	257.88690	-16.81538	-958.14880	4.13174	32.26665
933	7.767	830.08496	440.04205	1415.76257	-315.12851	124.43275	1303.49890	-1031.10547	88.58495	1343.24304	349.29813	332.54456	-4.42812	-383.71176	76.74967	-0.64008	-1125.40063	256.73273	-17.17495	-928.95770	4.40375	33.01306
934	7.775	831.88318	440.37402	1413.09082	-315.36703	123.83488	1304.88745	-1032.52417	87.85017	1343.29224	335.79630	332.18344	-4.64559	-383.52841	69.56093	6.98461	-1139.07788	256.04245	-17.34905	-899.04907	4.30072	33.77504
935	7.783	833.77039	440.61774	1410.12744	-315.91776	123.08237	1306.11182	-1034.34070	87.07331	1343.02637	322.28232	331.86322	-4.86585	-377.83646	59.80376	18.71693	-1152.69580	255.68536	-17.45668	-868.57996	3.90688	34.62647
936	7.792	835.70599	440.81482	1406.91101	-316.79190	122.17546	1307.16919	-1036.50037	86.22699	1342.43542	308.76413	331.60168	-5.09118	-365.71634	48.95073	32.08276	-1166.26501	255.45090	-17.56680	-837.96313	3.28828	35.55943
937	7.800	837.65771	441.00403	1403.47827	-317.97766	121.13597	1308.09094	-1038.92261	85.30276	1341.51428	295.26736	331.38715	-5.32822	-348.30673	38.92385	43.22477	-1179.75220	255.37912	-17.52403	-807.68506	2.46941	36.46737
938	7.808	839.60211	441.19800	1399.86304	-319.44504	119.98774	1308.92224	-1041.52551	84.31036	1340.25964	281.80493	331.20026	-5.56492	-327.75430	31.01778	49.44082	-1193.10400	255.65829	-17.12753	-778.09906	1.34044	37.27778
939	7.817	841.52277	441.38367	1396.09692	-321.15451	118.74667	1309.69373	-1044.24036	83.25835	1338.67505	268.37189	331.02222	-5.78066	-305.51852	25.26048	50.78369	-1206.33521	256.21896	-16.48861	-749.38239	-0.31094	38.00575
940	7.825	843.40973	441.54919	1392.20715	-323.06372	117.42608	1310.41101	-1047.00549	82.14029	1336.77563	254.95627	330.84271	-5.97161	-281.91867	20.67673	49.43792	-1219.55615	256.71368	-15.98196	-721.63910	-2.60762	38.62692
941	7.833	845.25879	441.70465	1388.21875	-325.12805	116.04382	1311.06030	-1049.75708	80.93574	1334.58923	241.55130	330.66470	-6.15034	-256.81546	16.19205	47.84178	-1232.89893	256.89752	-15.81704	-694.96912	-5.51765	39.03355
942	7.842	847.06763	441.87573	1384.15991	-327.29932	114.62019	1311.61938	-1052.41931	79.63235	1332.14966	228.16489	330.48795	-6.33192	-230.29813	11.35713	47.35960	-1246.41638	256.77759	-15.89950	-669.45294	-8.96725	39.14762
943	7.850	848.83240	442.08319	1380.06335	-329.52893	113.17133	1312.06921	-1054.90369	78.23716	1329.48987	214.80380	330.29730	-6.52873	-202.87711	6.41053	48.14209	-1260.04468	256.46124	-16.05581	-645.14050	-12.94235	39.01604
944	7.858	850.54907	442.32367	1375.96228	-331.77176	111.71313	1312.40112	-1057.12891	76.75126	1326.64319	201.44788	330.07510	-6.73030	-175.26498	1.93865	49.62508	-1273.65613	256.04816	-16.18166	-622.09424	-17.45154	38.79653
945	7.867	852.22186	442.56433	1371.88525	-333.98859	110.26874	1312.61414	-1059.04932	75.16045	1323.64551	188.05295	329.81238	-6.89948	-147.96893	-1.44554	51.08102	-1287.12573	255.68414	-16.22683	-600.46899	-22.40300	38.61680
946	7.875	853.86841	442.75720	1367.85327	-336.14740	108.86772	1312.70593	-1060.66431	73.46513	1320.53369	174.58044	329.51877	-7.00578	-121.04587	-3.30490	51.97878	-1300.37976	255.53514	-16.18549	-580.57568	-27.61452	38.41847
947	7.883	855.51526	442.86230	1363.88379	-338.22021	107.54661	1312.67175	-1062.00391	71.69611	1317.33679	161.02762	329.22137	-7.04399	-94.23184	-3.50258	52.09424	-1313.50256	255.53069	-16.11789	-562.86761	-32.97224	37.92801
948	7.892	857.18732	442.85858	1359.99695	-340.17886	106.35358	1312.50977	-1063.10229	69.89759	1314.06812	147.42105	328.93762	-7.03259	-67.25467	-2.13901	51.44776	-1326.76440	255.36821	-16.10139	-547.88757	-38.49886	36.69877
949	7.900	858.90228	442.74207	1356.21826	-341.98877	105.34300	1312.22668	-1063.97473	68.10453	1310.71875	133.77649	328.66962	-7.00245	-39.99167	0.61048	50.20781	-1340.37988	254.92014	-16.15288	-536.20990	-44.28493	34.17191
950	7.908	860.66693	442.51990	1352.57654	-343.60416	104.55749	1311.83508	-1064.61377	66.32101	1307.26038	120.08718	328.41809	-6.97797	-12.40771	4.46938	48.66333	-1354.29150	254.30664	-16.26382	-528.29266	-50.41989	29.83271
951	7.917	862.47321	442.20764	1349.09998	-344.97354	104.01513	1311.34485	-1065.00513	64.50721	1303.66260	106.35334	328.16989	-6.96454	15.51770	8.99314	47.22316	-1368.31177	253.54828	-16.49598	-524.27368	-56.91212	23.48959
952	7.925	864.29999	441.82953	1345.81665	-346.05588	103.70917	1310.75659	-1065.13928	62.60474	1299.91577	92.59370	327.88037	-6.95315	43.77562	13.70345	46.30936	-1382.34558	252.54916	-16.93862	-523.87213	-63.52142	15.61815
953	7.933	866.12158	441.40704	1342.76123	-346.83194	103.61195	1310.06677	-1065.01636	60.58722	1296.04761	78.81655	327.47635	-6.96677	72.32249	18.29064	46.13318	-1396.37549	251.39124	-17.52934	-526.48096	-69.59275	7.57346
954	7.942	867.91425	440.94916	1339.97791	-347.30408	103.67989	1309.27502	-1064.64893	58.48473	1292.13306	65.00494	326.89792	-7.08219	101.15660	22.71972	46.52628	-1410.37622	250.30457	-18.05712	-531.53931	-74.23182	1.17020
955	7.950	869.65106	440.45544	1337.52039	-347.49197	103.86308	1308.38318	-1064.06335	56.34190	1288.28613	51.15252	326.16940	-7.34449	130.41690	27.14796	47.03815	-1424.31763	249.40179	-18.39592	-538.99591	-76.95288	-2.50371
956	7.958	871.29626	439.91827	1335.44666	-347.42813	104.12064	1307.39050	-1063.29761	54.14973	1284.62415	37.29325	325.41498	-7.68629	160.35025	31.70897	47.26541	-1438.18127	248.66699	-18.57905	-549.10974	-78.10416	-3.83684
957	7.967	872.80652	439.33026	1333.81055	-347.15167	104.42999	1306.28894	-1062.38928	51.85351	1281.24573	23.47730	324.78668	-7.96835	191.12976	36.40789	47.08960	-1451.96887	248.07083	-18.68868	-561.58691	-78.48799	-4.02594
958	7.975	874.13983	438.69873	1332.65503	-346.70270	104.78292	1305.06372	-1061.36450	49.42148	1278.23926	9.73850	324.36871	-8.09420	222.72255	41.18091	46.62928	-1465.68823	247.54825	-18.78891	-575.37134	-78.72305	-4.00259
959	7.983	875.26483	438.04498	1332.01379	-346.11768	105.17393	1303.70520	-1060.24805	46.87302	1275.69458	-3.92032	324.12625	-8.08878	254.92947	45.95702	46.08937	-1479.29797	247.02789	-18.82329	-589.42480	-79.03899	-4.12363
960	7.992	876.15851	437.38959	1331.91528	-345.42905	105.58989	1302.21985	-1059.07312	44.26075	1273.69775	-17.52734	323.93942	-8.06410	287.50006	50.66564	45.71883	-1492.70569	246.47301	-18.54460	-603.29767	-79.44171	-4.41764
961	8.000	876.79974	436.73663	1332.38110	-344.66904	106.01337	1300.63330	-1057.86975	41.66316	1272.31396	-31.11031	323.69257	-8.12101	320.21033	55.19019	45.82351	-1505.81348	245.78635	-17.65195	-616.97504	-79.89656	-4.82855
962	8.008	877.16895	436.06464	1333.41907	-343.86887	106.43500	1298.98218	-1056.65466	39.19421	1271.57031	-44.66552	323.33295	-8.28844	352.85168	59.29682	46.70029	-1518.53394	244.88098	-15.91895	-630.54419	-80.38821	-5.28788
963	8.017	877.25366	435.32959	1335.01746	-343.05280	106.85419	1297.30066	-1055.44312	36.99530	1271.45251	-58.17339	322.86224	-8.52184	385.11008	62.69624	48.47219	-1530.82910	243.85944	-13.19039	-644.05145	-80.91902	-5.72315
964	8.025	877.05231	434.48102	1337.14209	-342.23251	107.27206	1295.61572	-1054.26489	35.19924	1271.91016	-71.63564	322.30508	-8.74630	416.46484	65.25781	50.94738	-1542.74817	242.90717	-9.35220	-657.50037	-81.50510	-6.08957
965	8.033	876.57507	433.48560	1339.73816	-341.40457	107.69357	1293.95142	-1053.15515	33.88559	1272.87158	-85.07658	321.68985	-8.91404	446.26257	67.13524	53.63890	-1554.30542	242.14879	-4.21375	-670.88806	-82.16176	-6.38230
966	8.042	875.84460	432.34631	1342.73938	-340.55673	108.12383	1292.33105	-1052.12354	33.05165	1274.25916	-98.52016	321.04233	-9.02494	473.95300	68.61870	55.94403	-1565.31372	241.73264	2.53569	-684.22766	-82.88925	-6.61673
967	8.050	874.89441	431.09723	1346.07739	-339.68018	108.54311	1290.77771	-1051.13501	32.61424	1276.00134	-111.98362	320.39258	-9.10984	499.32730	69.87584	57.40002	-1575.44458	241.62555	10.95661	-697.53094	-83.66771	-6.81519
968	8.058	873.75824	429.76392	1349.68896	-338.77521	108.89673	1289.31470	-1050.12732	32.44330	1278.03613	-125.46751	319.76501	-9.21566	522.53430	70.87250	57.87442	-1584.34131	241.07532	20.43805	-710.79834	-84.44815	-6.99712
969	8.067	872.46204	428.32990	1353.51575	-337.84933	109.12366	1287.96545	-1049.04456	32.40865	1280.31677	-138.94495	319.16873	-9.38157	543.83032	71.46123	57.52097	-1591.48511	239.01830	30.08655	-724.05157	-85.17531	-7.16347
970	8.075	871.03180	426.76019	1357.49792	-336.91064	109.17901	1286.74585	-1047.85669	32.40449	1282.81445	-152.38281	318.61487	-9.59800	563.32471	71.51688	56.50903	-1595.97278	235.46426	39.61581	-737.33319	-85.82733	-7.29976
971	8.083	869.50128	425.05231	1361.57312	-335.95609	109.02551	1285.65454	-1046.55774	32.33508	1285.51404	-165.77982	318.10995	-9.80628	580.95245	71.07378	54.79940	-1596.70972	231.57742	49.27776	-750.66589	-86.39995	-7.39690
972	8.092	867.90735	423.24622	1365.67773	-334.95929	108.62979	1284.67188	-1045.15198	32.09549	1288.40637	-179.17908	317.64230	-9.95435	596.60840	70.31253	52.21271	-1593.13916	228.15396	58.84796	-764.05139	-86.87172	-7.46085
973	8.100	866.28113	421.39673	1369.74902	-333.87051	107.97314	1283.77356	-1043.63318	31.59866	1291.48621	-192.63498	317.19943	-10.04262	610.25415	69.36233	48.68352	-1585.71802	225.10446	67.29720	-777.49329	-87.22824	-7.50760
974	8.108	864.64185	419.54041	1373.72913	-332.63043	107.05017	1282.94348	-1041.96960	30.82486	1294.74988	-206.17416	316.78134	-10.11275	621.92407	68.17445	44.39840	-1575.53662	222.28793	73.56227	-790.99524	-87.49972	-7.55198
975	8.117	862.99249	417.68134	1377.56873	-331.18634	105.85505	1282.17810	-1040.11707	29.82195	1298.19019	-219.79233	316.41092	-10.19735	631.66333	66.60301	39.70338	-1563.69189	219.59930	77.28602	-804.55884	-87.73074	-7.59310
976	8.125	861.32690	415.82104	1381.22266	-329.50327	104.37897	1281.48413	-1038.04480	28.66316	1301.79126	-233.46667	316.12042	-10.29748	639.45624	64.53343	34.89352	-1550.99121	216.51579	78.94969	-818.19037	-87.94036	-7.61710
977	8.133	859.64655	413.98517	1384.64600	-327.57050	102.62205	1280.87817	-1035.74646	27.42154	1305.52356	-247.17654	315.89496	-10.40376	645.14795	61.94547	30.00909	-1537.76953	212.55096	79.63211	-831.89795	-88.14274	-7.62001
978	8.142	857.96942	412.20172	1387.79749	-325.40219	100.59743	1280.38342	-1033.24170	26.16404	1309.34412	-260.92258	315.66571	-10.49381	648.37280	58.91829	24.80897	-1523.82495	207.81300	80.38143	-845.67444	-88.36711	-7.61162
979	8.150	856.32751	410.48694	1390.63916	-323.02692	98.31945	1280.02100	-1030.57312	24.92955	1313.20667	-274.71530	315.38116	-10.52322	648.62915	55.65446	19.10888	-1508.67163	202.75081	81.46030	-859.49103	-88.63431	-7.59995
980	8.158	854.76282	408.86316	1393.13611	-320.47058	95.80221	1279.79944	-1027.80212	23.71009	1317.07239	-288.55066	315.04431	-10.47209	645.51599	52.60255	13.32399	-1491.82227	197.79123	82.26020	-873.32648	-88.94611	-7.58369
981	8.167	853.32654	407.36670	1395.25806	-317.74948	93.07834	1279.71509	-1024.99829	22.48288	1320.90393	-302.41360	314.68100	-10.38062	638.90594	50.38217	8.52684	-1472.92566	193.18399	81.90846	-887.18701	-89.30259	-7.55324
982	8.175	852.08057	406.04401	1396.98059	-314.87686	90.21004	1279.75757	-1022.22089	21.25772	1324.65454	-316.30038	314.31805	-10.31856	629.00586	49.29351	5.57289	-1451.87109	188.96048	79.91165	-901.07434	-89.68647	-7.50399
983	8.183	851.09937	404.94305	1398.27881	-311.87607	87.28015	1279.91052	-1019.50378	20.07289	1328.27441	-330.21216	313.97760	-10.34171	616.51624	49.01596	4.30929	-1428.71118	185.27185	76.48230	-914.95898	-90.03630	-7.45022
984	8.192	850.46582	404.09714	1399.12549	-308.79474	84.37730	1280.15466	-1016.86023	18.95448	1331.72498	-344.12341	313.66107	-10.45135	602.60516	48.97036	3.96650	-1403.50220	182.63432	72.37523	-928.80371	-90.29738	-7.41078
985	8.200	850.25250	403.52026	1399.50000	-305.71332	81.58514	1280.47327	-1014.30109	17.89551	1334.98364	-357.97180	313.36853	-10.55898	588.35474	48.79779	3.92059	-1376.38831	181.38663	68.30671	-942.58820	-90.50484	-7.37422
986	8.208	850.49823	403.21643	1399.39038	-302.73975	78.97642	1280.85583	-1011.85144	16.86951	1338.03271	-371.65793	313.13144	-10.50828	574.29224	48.42671	3.84865	-1347.64844	181.14729	64.55234	-956.30139	-90.74930	-7.29239
987	8.217	851.19568	403.18448	1398.79028	-299.99133	76.60515	1281.30371	-1009.55212	15.85277	1340.84973	-385.04218	312.98346	-10.14101	560.48987	47.93060	3.60299	-1317.42822	181.30841	61.16023	-969.95001	-91.07063	-7.13382
988	8.225	852.29803	403.41748	1397.70349	-297.57242	74.49342	1281.83240	-1007.44952	14.83445	1343.41016	-397.97659	312.92181	-9.34415	546.85425	47.42921	3.18371	-1285.61804	181.72627	58.30696	-983.57886	-91.45825	-6.93929
989	8.233	853.73511	403.90247	1396.14783	-295.55554	72.62922	1282.46338	-1005.59491	13.81315	1345.68494	-410.34824	312.92508	-8.07302	533.28870	47.01120	2.70659	-1252.14307	182.50754	56.23298	-997.22876	-91.90427	-6.80023
990	8.242	855.42963	404.61127	1394.15320	-293.97662	70.98171	1283.21631	-1004.05469	12.79036	1347.63440	-422.06488	312.99530	-6.32869	519.74365	46.67094	2.29826	-1217.16260	183.65059	55.12895	-1010.87463	-92.39397	-6.77918
991	8.250	857.30841	405.49475	1391.75208	-292.84735	69.52116	1284.11108	-1002.91309	11.78232	1349.21472	-432.99197	313.18073	-4.06394	506.21664	46.32000	2.01732	-1180.99304	185.18019	55.22118	-1024.45435	-92.89523	-6.85281
992	8.258	859.31146	406.49707	1388.97168	-292.17340	68.23145	1285.16980	-1002.26331	10.83437	1350.39417	-442.91611	313.52298	-1.14881	492.74118	45.87595	1.84651	-1144.14612	187.08469	56.60974	-1037.93750	-93.38428	-6.92484
993	8.267	861.40302	407.57031	1385.83313	-291.96069	67.10100	1286.41003	-1002.18408	9.99778	1351.15295	-451.57944	313.93713	2.52744	479.35559	45.33510	1.72055	-1107.40735	189.08560	58.99840	-1051.34082	-93.86810	-6.89776
994	8.275	863.57935	408.67120	1382.35022	-292.20972	66.10213	1287.83557	-1002.70477	9.29175	1351.47180	-458.73395	314.20084	7.02084	466.05322	44.75734	1.57775	-1071.63428	190.84140	61.77262	-1064.72266	-94.36909	-6.76361
995	8.283	865.86194	409.75336	1378.52966	-292.90555	65.18908	1289.42725	-1003.79230	8.69841	1351.33533	-464.08261	314.17303	12.50641	452.78339	44.21583	1.40569	-1037.49365	192.20686	64.22252	-1078.15552	-94.87280	-6.63140
996	8.292	868.27783	410.77374	1374.37366	-294.01135	64.31285	1291.14014	-1005.37769	8.19023	1350.74268	-467.02719	314.04379	19.44218	439.52325	43.75114	1.22976	-1005.29529	193.15958	65.77010	-1091.66479	-95.29469	-6.63587
997	8.300	870.84583	411.71521	1369.88074	-295.46881	63.43535	1292.90942	-1007.38995	7.75280	1349.70593	-466.48654	314.23944	28.35455	426.29309	43.32565	1.07059	-974.82190	193.78864	66.28638	-1105.22009	-95.54833	-6.81641
998	8.308	873.57550	412.59863	1365.04810	-297.20697	62.53785	1294.67102	-1009.76343	7.38335	1348.23682	-461.23132	315.05490	39.20176	413.08859	42.86249	0.93120	-945.37299	194.39227	66.13296	-1118.77295	-95.68281	-7.08337
999	8.317	876.46429	413.46930	1359.87878	-299.15601	61.62305	1296.37939	-1012.43048	7.08704	1346.34558	-450.67563	316.47495	50.90489	399.85236	42.36077	0.80034	-916.18042	195.30710	65.75166	-1132.27954	-95.86896	-7.29855
1000	8.325	879.49176	414.37177	1354.39111	-301.25812	60.70865	1298.00610	-1015.31885	6.87479	1344.04602	-435.43973	318.27789	61.72448	386.51764	41.90152	0.65497	-886.80750	196.65741	65.32698	-1145.71777	-96.22412	-7.39228
1001	8.333	882.62128	415.32782	1348.61890	-303.46878	59.81599	1299.52478	-1018.35266	6.74931	1341.35901	-417.06061	320.21008	70.28082	373.07718	41.51817	0.49089	-857.16260	198.38931	64.84315	-1159.07397	-96.75725	-7.39431
1002	8.342	885.80707	416.32544	1342.60498	-305.75299	58.96303	1300.90857	-1021.45343	6.70000	1338.31482	-397.03732	322.09546	76.26202	359.60275	41.13158	0.34726	-827.30811	200.40558	64.25667	-1172.33435	-97.42523	-7.37753
1003	8.350	888.99939	417.33173	1336.39441	-308.08307	58.17104	1302.14856	-1024.54077	6.71499	1334.95764	-376.09119	323.84399	80.27969	346.15936	40.65720	0.25513	-797.34265	202.51917	63.50039	-1185.54980	-98.12276	-7.39396
1004	8.358	892.14996	418.32251	1330.02905	-310.43701	57.46733	1303.26306	-1027.53613	6.78358	1331.34473	-354.21021	325.40060	83.20702	332.74066	40.13053	0.16648	-767.37622	204.36789	62.41313	-1198.84290	-98.70731	-7.44511
1005	8.367	895.21411	419.28888	1323.54614	-312.79636	56.86110	1304.28210	-1030.37488	6.89064	1327.53906	-331.15601	326.65778	85.60051	319.30737	39.65355	-0.01235	-737.61359	205.66402	60.89712	-1212.29712	-99.12675	-7.50094
1006	8.375	898.15027	420.21527	1316.98499	-315.14252	56.32432	1305.22791	-1033.01318	7.02005	1323.60388	-306.84497	327.41733	87.56261	305.83511	39.25948	-0.30325	-708.47253	206.57664	59.14384	-1225.89502	-99.46642	-7.54050
1007	8.383	900.92188	421.07849	1310.39624	-317.45218	55.80599	1306.10876	-1035.41772	7.15628	1319.59692	-281.44617	327.49164	88.99506	292.32886	38.90998	-0.62461	-680.53986	207.49290	57.38084	-1239.55981	-99.83860	-7.56673
1008	8.392	903.50348	421.87170	1303.83618	-319.70007	55.25949	1306.92065	-1037.55591	7.28410	1315.56592	-255.29135	326.80334	89.85857	278.80023	38.55336	-0.89117	-654.38531	208.38965	55.43643	-1253.22046	-100.28289	-7.59353
1009	8.400	905.88660	422.59528	1297.35522	-321.86676	54.65900	1307.64807	-1039.39954	7.39432	1311.55164	-228.67819	325.34741	90.20597	265.22961	38.13197	-1.09157	-630.43060	208.78940	52.88704	-1266.86377	-100.78044	-7.63443
1010	8.408	908.07916	423.22711	1290.99402	-323.93936	53.99677	1308.26721	-1040.93628	7.48154	1307.59253	-201.73413	323.13290	90.12820	251.60043	37.62153	-1.26630	-608.91296	208.19995	49.50725	-1280.53540	-101.29401	-7.69671
1011	8.417	910.09485	423.71997	1284.78467	-325.90335	53.27755	1308.75574	-1042.17200	7.53486	1303.72327	-174.45081	320.21939	89.73773	237.95833	37.07136	-1.45167	-589.89941	206.37253	45.35760	-1294.28345	-101.78143	-7.76891
1012	8.425	911.93896	424.01227	1278.75574	-327.73190	52.51711	1309.10205	-1043.13110	7.53656	1299.96252	-146.78122	316.74603	89.14003	224.37242	36.55777	-1.65244	-573.40222	203.30487	40.56094	-1308.10620	-102.22121	-7.82460
1013	8.433	913.60913	424.05420	1272.95068	-329.38406	51.73005	1309.30908	-1043.85669	7.46638	1296.30945	-118.69041	312.85898	88.38876	210.84285	36.10946	-1.84827	-559.55829	199.16934	35.09353	-1321.96887	-102.63139	-7.85318
1014	8.442	915.11176	423.87207	1267.44080	-330.81384	50.92635	1309.39111	-1044.38989	7.30541	1292.75330	-90.17142	308.64227	87.48122	197.28647	35.68262	-2.00825	-548.70074	194.28857	28.76398	-1335.85010	-103.04364	-7.86761
1015	8.450	916.46625	423.58466	1262.31067	-331.98175	50.12249	1309.36914	-1044.74463	7.04196	1289.27869	-61.25455	304.15424	86.40115	183.62886	35.21804	-2.11557	-541.28638	189.14606	21.37999	-1349.74805	-103.46490	-7.88337
1016	8.458	917.68854	423.32092	1257.62646	-332.86057	49.33749	1309.26831	-1044.90857	6.69071	1285.87610	-32.00405	299.50226	85.15609	169.88051	34.71170	-2.18833	-537.78827	184.21846	12.97285	-1363.67444	-103.86646	-7.91612
1017	8.467	918.78052	423.14917	1253.42529	-333.43405	48.57775	1309.11243	-1044.86548	6.31896	1282.57031	-2.48913	294.84177	83.77017	156.09529	34.20771	-2.26765	-538.53955	179.67805	4.05812	-1377.65259	-104.21704	-7.97717
1018	8.475	919.74274	423.07544	1249.72742	-333.69226	47.83597	1308.91443	-1044.60767	6.04315	1279.42944	27.24371	290.30447	82.26058	142.28683	33.74326	-2.39324	-543.42505	175.43008	-4.10982	-1391.67432	-104.53467	-8.04751
1019	8.483	920.58447	423.06451	1246.54443	-333.63031	47.10659	1308.66821	-1044.13013	5.98859	1276.52795	57.16846	285.95959	80.62462	128.42566	33.29110	-2.56686	-551.59668	171.54607	-9.94572	-1405.65991	-104.88821	-8.08735
1020	8.492	921.31488	423.06488	1243.88391	-333.25079	46.39953	1308.34973	-1043.42383	6.23980	1273.89856	87.28838	281.84473	78.83959	114.51730	32.75218	-2.72656	-561.81995	168.43472	-12.84154	-1419.50500	-105.34009	-8.07927
1021	8.500	921.92804	423.03662	1241.75903	-332.56894	45.73682	1307.92493	-1042.48523	6.79425	1271.51904	117.64072	278.02094	76.88369	100.64238	32.05075	-2.80995	-573.37164	166.41623	-13.73053	-1433.15381	-105.90250	-8.04104
1022	8.508	922.39941	422.96149	1240.19104	-331.61783	45.14004	1307.35779	-1041.32813	7.55567	1269.36060	148.24878	274.59250	74.75264	86.89233	31.23705	-2.84234	-586.14612	165.32150	-13.95909	-1446.57642	-106.55846	-7.98133
1023	8.517	922.69470	422.83862	1239.20105	-330.44571	44.61924	1306.61487	-1039.97717	8.39890	1267.45947	179.08878	271.64441	72.44045	73.29729	30.46076	-2.90446	-599.85559	164.68733	-14.19151	-1459.67432	-107.31157	-7.80938
1024	8.525	922.78455	422.67108	1238.80127	-329.10406	44.17556	1305.66663	-1038.45886	9.22485	1265.91833	210.11844	269.18066	69.94415	59.82312	29.84672	-3.03943	-613.86810	164.18663	-14.51237	-1472.25928	-108.19696	-7.32536
1025	8.533	922.65491	422.44556	1238.99194	-327.64258	43.82288	1304.48840	-1036.81311	9.93021	1264.84436	241.30026	267.18597	67.32896	46.41119	29.42229	-3.24339	-627.73151	163.73859	-14.88954	-1484.13696	-109.25815	-6.37359
1026	8.542	922.30859	422.12213	1239.76294	-326.11761	43.59264	1303.06372	-1035.10437	10.37424	1264.29956	272.58936	265.69867	64.73776	33.02306	29.14105	-3.49752	-641.34045	163.34921	-15.32888	-1495.20422	-110.51055	-4.94808
1027	8.550	921.75903	421.65417	1241.10242	-324.59317	43.51150	1301.39453	-1033.41260	10.39781	1264.29614	303.90268	264.77158	62.30356	19.65033	28.94472	-3.77636	-654.74982	163.01189	-15.84055	-1505.47461	-111.89001	-3.12106
1028	8.558	921.01782	421.02063	1243.00256	-323.12216	43.58808	1299.51538	-1031.81775	9.84689	1264.80994	335.07822	264.42505	60.08174	6.28142	28.81446	-4.07291	-668.01477	162.76176	-16.39451	-1515.02588	-113.25214	-0.97191
1029	8.567	920.08563	420.22906	1245.44861	-321.72931	43.81258	1297.49646	-1030.37708	8.60411	1265.78528	365.85214	264.63281	58.04710	-7.10011	28.73349	-4.38576	-681.15387	162.68481	-16.91833	-1523.88831	-114.46352	1.39635
1030	8.575	918.95471	419.29291	1248.40833	-320.41293	44.16080	1295.42542	-1029.11121	6.63146	1267.13367	395.87851	265.29529	56.11481	-20.47539	28.63129	-4.66116	-694.20691	162.81567	-17.33474	-1531.93298	-115.48467	3.81734
1031	8.583	917.61743	418.22125	1251.83765	-319.15729	44.60162	1293.38037	-1028.01709	3.99286	1268.75598	424.77975	266.25293	54.15990	-33.80072	28.43858	-4.81340	-707.25195	163.14944	-17.58723	-1538.84180	-116.35495	6.03008
1032	8.592	916.07288	417.02789	1255.68701	-317.94339	45.09301	1291.41638	-1027.08093	0.85536	1270.57239	452.20901	267.33353	52.03615	-47.05930	28.14888	-4.80738	-720.35114	163.73688	-17.62667	-1544.16980	-117.14786	7.73321
1033	8.600	914.32538	415.73608	1259.90173	-316.75735	45.57490	1289.56921	-1026.27002	-2.54438	1272.53210	477.89090	268.37341	49.60284	-60.25531	27.84557	-4.71873	-733.51544	164.57980	-17.43670	-1547.48962	-117.97376	8.81630
1034	8.608	912.38300	414.36951	1264.42139	-315.59512	45.98190	1287.86389	-1025.52319	-5.95739	1274.60059	501.60355	269.24603	46.74965	-73.38351	27.67730	-4.68992	-746.72833	165.46767	-17.10389	-1548.51782	-118.92015	9.66569
1035	8.617	910.25946	412.94574	1269.18286	-314.46078	46.26411	1286.31836	-1024.75928	-9.15353	1276.75500	523.12988	269.90140	43.40841	-86.48294	27.69495	-4.77965	-759.98596	166.10526	-16.78981	-1546.95972	-119.92818	11.17393
1036	8.625	907.97284	411.48608	1274.12317	-313.35822	46.38891	1284.94312	-1023.90222	-11.93436	1278.99634	542.27533	270.36954	39.56055	-99.66171	27.76654	-4.92006	-773.28796	166.32907	-16.62627	-1542.19434	-120.84464	14.13061
1037	8.633	905.54315	410.02252	1279.18127	-312.28134	46.33612	1283.74316	-1022.90814	-14.15482	1281.35327	558.96313	270.75140	35.28613	-112.98459	27.71259	-5.03702	-786.62292	166.08641	-16.68674	-1533.41772	-121.53720	18.36301
1038	8.642	902.99493	408.58539	1284.29858	-311.21454	46.11021	1282.72791	-1021.77600	-15.74098	1283.86316	573.27124	271.18942	30.84044	-126.41525	27.45367	-5.12165	-800.00549	165.37029	-17.00722	-1520.20447	-121.82555	22.55925
1039	8.650	900.35840	407.18396	1289.41882	-310.14337	45.75490	1281.91577	-1020.53479	-16.69388	1286.54639	585.33252	271.77393	26.61797	-139.91644	27.08139	-5.20902	-813.47925	164.29022	-17.54347	-1502.71631	-121.47624	25.05641
1040	8.658	897.66809	405.80618	1294.48792	-309.06415	45.35252	1281.33020	-1019.22711	-17.08372	1289.39624	595.16895	272.47971	22.96268	-153.49872	26.79240	-5.33900	-827.04907	163.12012	-18.10387	-1481.39600	-120.38764	24.83117
1041	8.667	894.96436	404.42969	1299.45496	-307.98676	45.01591	1280.99048	-1017.90015	-17.03403	1292.38403	602.56152	273.19659	19.94912	-167.14346	26.66254	-5.50648	-840.66943	162.19206	-18.42834	-1456.64465	-118.67120	21.93307
1042	8.675	892.29517	403.02484	1304.27173	-306.92697	44.87030	1280.90430	-1016.59247	-16.69361	1295.47473	607.03625	273.74265	17.26993	-180.80154	26.57714	-5.66757	-854.31689	161.74342	-18.37031	-1428.76147	-116.56937	17.31173
1043	8.683	889.71130	401.56433	1308.89319	-305.89047	45.01888	1281.06519	-1015.31287	-16.20609	1298.64001	608.03827	273.88800	14.38770	-194.46970	26.40126	-5.80023	-868.00635	161.80774	-17.98627	-1398.17249	-114.36337	12.37436
1044	8.692	887.25616	400.04297	1313.27698	-304.86008	45.50781	1281.45435	-1014.03442	-15.69652	1301.85938	605.27161	273.48535	10.95402	-208.17337	26.08627	-5.90832	-881.74219	162.13028	-17.52160	-1365.84192	-112.26172	8.51776
1045	8.700	884.96399	398.48108	1317.38147	-303.79465	46.31631	1282.04565	-1012.71185	-15.26853	1305.11279	599.06494	272.57214	7.11511	-221.92001	25.65778	-5.98847	-895.52209	162.32704	-17.24067	-1333.36487	-110.30307	6.69627
1046	8.708	882.86780	396.90179	1321.16577	-302.63629	47.37758	1282.80847	-1011.30414	-14.98953	1308.37732	590.41199	271.35028	3.36579	-235.70352	25.20724	-6.04264	-909.35913	162.24113	-17.17551	-1302.13892	-108.41947	7.08406
1047	8.717	881.00531	395.30389	1324.59375	-301.32581	48.60817	1283.71082	-1009.79083	-14.87845	1311.62427	580.32703	270.11926	0.21075	-249.49435	24.82019	-6.09456	-923.25745	161.96669	-17.15900	-1272.18262	-106.53252	9.06964
1048	8.725	879.41528	393.65851	1327.63599	-299.82193	49.93010	1284.72424	-1008.17792	-14.92422	1314.81396	569.06970	269.16226	-1.99238	-263.22354	24.43046	-6.15793	-937.19702	161.58878	-17.09089	-1242.12964	-104.51382	11.71820
1049	8.733	878.12921	391.93057	1330.27234	-298.11200	51.28589	1285.82813	-1006.48779	-15.10963	1317.89917	556.39313	268.60132	-3.15388	-276.78967	23.81687	-6.23030	-951.14380	161.11745	-17.02067	-1210.55811	-102.14765	14.29278
1050	8.742	877.16925	390.10364	1332.49500	-296.21289	52.63837	1287.00720	-1004.74609	-15.40204	1320.83679	542.46497	268.36450	-3.54895	-290.04953	22.81080	-6.32585	-965.06171	160.59218	-17.01091	-1177.10120	-99.22533	16.43513
1051	8.750	876.55280	388.18484	1334.30383	-294.17145	53.95731	1288.24805	-1002.98737	-15.73810	1323.59753	528.01331	268.28537	-3.60954	-302.79861	21.46869	-6.44840	-978.94385	160.10017	-17.04502	-1142.34839	-95.80382	18.20210
1052	8.758	876.29553	386.18796	1335.69226	-292.05972	55.21319	1289.53357	-1001.26318	-16.04383	1326.16577	513.69592	268.19751	-3.64179	-314.78226	20.01263	-6.54989	-992.82776	159.70604	-17.05937	-1107.17261	-92.37053	20.00485
1053	8.767	876.40881	384.12317	1336.64270	-289.96231	56.38260	1290.84460	-999.63318	-16.26458	1328.52942	499.72934	267.99353	-3.78465	-325.72238	18.67842	-6.58526	-1006.74091	159.42154	-16.98360	-1072.37573	-89.51552	22.22060
1054	8.775	876.89404	381.99866	1337.13831	-287.96207	57.45238	1292.16553	-998.15161	-16.36833	1330.67151	486.01736	267.67645	-4.05063	-335.31412	17.57591	-6.55710	-1020.66541	159.22922	-16.76507	-1038.54541	-87.45215	24.81391
1055	8.783	877.73718	379.81110	1337.17224	-286.12994	58.41476	1293.48669	-996.87329	-16.33985	1332.57043	472.39713	267.32620	-4.34743	-343.27969	16.46527	-6.36356	-1034.56982	159.06085	-16.44217	-1005.82642	-85.95262	27.40630
1056	8.792	878.90363	377.53857	1336.74744	-284.51910	59.25838	1294.79810	-995.86890	-16.18324	1334.20239	458.77841	267.00351	-4.55891	-349.50851	14.55635	-5.37791	-1048.39612	158.74603	-16.20752	-973.86572	-84.60193	29.61487
1057	8.800	880.33929	375.15863	1335.87659	-283.16568	59.96545	1296.08386	-995.22644	-15.92569	1335.54407	445.15555	266.71124	-4.64961	-353.71042	10.58700	-2.00200	-1062.06299	158.07442	-16.31414	-942.09973	-83.08197	31.30961
1058	8.808	881.98016	372.66376	1334.58777	-282.09576	60.51537	1297.32507	-995.02960	-15.61985	1336.57214	431.55032	266.41583	-4.70131	-354.46292	3.43586	5.85959	-1075.56445	156.97975	-16.83268	-910.14044	-81.32622	32.62682
1059	8.817	883.76624	370.05365	1332.91956	-281.33170	60.88251	1298.50378	-995.32629	-15.33884	1337.26599	417.97891	266.09756	-4.84647	-349.28140	-6.90125	18.88555	-1088.98657	155.67728	-17.52616	-877.96368	-79.50079	33.78524
1060	8.825	885.65253	367.33276	1330.90613	-280.89355	61.03116	1299.60535	-996.11096	-15.15925	1337.61462	404.46207	265.77969	-5.15177	-336.63785	-18.92680	34.66790	-1102.41528	154.54886	-18.06802	-845.81403	-77.91151	34.91755
1061	8.833	887.61273	364.52222	1328.57007	-280.79739	60.92475	1300.62329	-997.33490	-15.14057	1337.61414	391.02780	265.49350	-5.55111	-317.65036	-30.41715	48.57108	-1115.88147	153.81732	-18.35559	-813.96893	-76.87512	36.05488
1062	8.842	889.63544	361.65726	1325.93152	-281.05219	60.54191	1301.56152	-998.93274	-15.30895	1337.25806	377.68588	265.25323	-5.89169	-295.08322	-39.72718	56.79534	-1129.35205	153.41861	-18.49001	-782.55121	-76.54678	37.20524
1063	8.850	891.72107	358.77402	1323.01465	-281.65646	59.88224	1302.43091	-1000.84143	-15.65532	1336.53284	364.41287	265.05908	-6.07643	-270.94437	-46.62792	58.85135	-1142.77686	153.24321	-18.51740	-751.53162	-76.83835	38.38185
1064	8.858	893.87817	355.90686	1319.84851	-282.59430	58.97084	1303.23865	-1003.00214	-16.15018	1335.42029	351.17233	264.88989	-6.15128	-245.55795	-52.10876	57.26334	-1156.13037	153.33417	-18.35884	-720.91162	-77.56366	39.55492
1065	8.867	896.11707	353.08798	1316.46667	-283.83267	57.85943	1303.97986	-1005.35211	-16.76171	1333.90503	337.93369	264.71698	-6.23252	-218.55832	-57.34783	55.20002	-1169.39136	153.68410	-18.00923	-690.87280	-78.70929	40.64789
1066	8.875	898.44427	350.34137	1312.90527	-285.32730	56.60979	1304.63586	-1007.81854	-17.46705	1331.98425	324.66934	264.53787	-6.38709	-190.04453	-62.76105	54.47002	-1182.57910	153.97800	-17.69372	-661.73016	-80.56454	41.59502
1067	8.883	900.85791	347.67871	1309.20105	-287.03226	55.27816	1305.18469	-1010.32074	-18.25726	1329.67810	311.36197	264.37311	-6.59554	-160.76831	-67.89077	55.18080	-1195.80249	153.87346	-17.66715	-633.82434	-83.52535	42.31076
1068	8.892	903.34839	345.09521	1305.39490	-288.90112	53.91943	1305.61462	-1012.77277	-19.13953	1327.02991	298.01660	264.21716	-6.79995	-131.59167	-71.98657	56.53933	-1209.14502	153.48869	-17.85061	-607.47974	-87.78729	42.59616
1069	8.900	905.90216	342.56940	1301.53174	-290.88745	52.59164	1305.93005	-1015.08374	-20.12543	1324.09546	284.65302	264.02002	-6.96497	-102.94193	-74.50328	57.72245	-1222.54846	153.24168	-17.90828	-582.95508	-93.34885	42.20335
1070	8.908	908.50299	340.07434	1297.65210	-292.95096	51.34655	1306.14465	-1017.16180	-21.20928	1320.93164	271.28421	263.74396	-7.09684	-74.79462	-75.14300	58.23306	-1235.91162	153.27905	-17.71249	-560.43591	-100.22321	41.00671
1071	8.917	911.13116	337.58984	1293.78845	-295.05823	50.21978	1306.27136	-1018.92920	-22.36759	1317.59509	257.90579	263.41321	-7.22912	-46.98215	-73.82790	57.91613	-1249.22290	153.38991	-17.45985	-540.17615	-108.46111	38.98680
1072	8.925	913.76599	335.10498	1289.97583	-297.17508	49.22590	1306.31653	-1020.34155	-23.57811	1314.14111	244.50861	263.08655	-7.39234	-19.34616	-70.81229	56.96723	-1262.53931	153.38075	-17.33559	-522.62744	-118.05526	36.04698
1073	8.933	916.39063	332.61261	1286.26123	-299.26010	48.35567	1306.27954	-1021.40167	-24.82407	1310.61194	231.08664	262.79803	-7.58669	8.27045	-66.63831	55.88596	-1275.90503	153.23698	-17.34122	-508.36505	-128.91669	31.95883
1074	8.942	918.99377	330.10535	1282.70313	-301.26273	47.59443	1306.15881	-1022.15198	-26.08323	1307.03064	217.63315	262.53485	-7.77902	35.99164	-61.87743	55.25199	-1289.32373	152.93994	-17.44395	-497.88257	-140.79425	26.51132
1075	8.950	921.56671	327.58099	1279.36047	-303.12326	46.95966	1305.96033	-1022.64148	-27.33024	1303.40747	204.15088	262.26904	-7.92498	63.86873	-56.89991	55.40697	-1302.81360	152.34624	-17.70571	-491.39838	-153.13062	19.74707
1076	8.958	924.09698	325.04901	1276.28821	-304.77542	46.51136	1305.70459	-1022.89423	-28.55173	1299.74890	190.65457	261.98849	-7.99816	91.93314	-51.76581	56.22359	-1316.45410	151.32060	-18.21309	-488.71118	-165.01007	12.22866
1077	8.967	926.56635	322.52112	1273.53906	-306.15268	46.32040	1305.42249	-1022.90460	-29.75408	1296.06921	177.14319	261.66727	-8.00227	120.25706	-46.26934	57.15203	-1330.28613	150.02681	-18.83188	-489.19977	-175.23987	5.14858
1078	8.975	928.95221	320.00183	1271.17017	-307.20163	46.42873	1305.14197	-1022.65253	-30.96766	1292.39795	163.59445	261.23828	-7.97442	148.93791	-40.17655	57.58136	-1344.19824	149.05101	-19.10946	-492.26849	-182.72160	-0.13838
1079	8.983	931.22845	317.49237	1269.24683	-307.89703	46.83004	1304.87000	-1022.12665	-32.26148	1288.77954	149.99503	260.67026	-7.97666	178.07033	-33.45749	57.25188	-1358.04785	148.92178	-18.68511	-498.02448	-187.11359	-3.04802
1080	8.992	933.36578	314.99652	1267.84229	-308.24506	47.47688	1304.58521	-1021.34637	-33.74900	1285.26929	136.34546	260.03912	-8.05017	207.71227	-26.30120	56.38052	-1371.82227	149.45306	-17.77521	-506.98877	-189.11385	-4.12082
1081	9.000	935.33380	312.52252	1267.02808	-308.27658	48.30310	1304.24634	-1020.35846	-35.53341	1281.94678	122.64927	259.44125	-8.17249	237.82036	-19.01694	55.44638	-1385.57959	149.93567	-16.98162	-518.88458	-189.88420	-4.35232
1082	9.008	937.10400	310.07654	1266.85986	-308.03903	49.24515	1303.80835	-1019.20746	-37.60549	1278.95642	108.93398	258.89172	-8.28159	268.25293	-11.91476	54.85650	-1399.32788	149.92319	-16.66206	-532.41492	-190.27304	-4.43625
1083	9.017	938.65088	307.64764	1267.37061	-307.58847	50.25490	1303.23621	-1017.92212	-39.82286	1276.51660	95.26250	258.36804	-8.34456	298.86041	-5.11526	54.71072	-1412.99268	149.47092	-16.69671	-546.30518	-190.64284	-4.61884
1084	9.025	939.95123	305.21057	1268.57227	-306.98157	51.30731	1302.51282	-1016.52905	-42.00278	1274.84253	81.69154	257.87463	-8.39352	329.55634	1.50689	54.83440	-1426.45325	148.78996	-16.75118	-559.98541	-191.12051	-4.90343
1085	9.033	940.98541	302.75269	1270.45996	-306.26767	52.40230	1301.64307	-1015.06458	-43.99067	1274.04602	68.23136	257.40576	-8.49403	360.32263	8.03790	55.10053	-1439.61719	147.97870	-16.51138	-573.41962	-191.74445	-5.23419
1086	9.042	941.74463	300.28400	1273.01416	-305.48303	53.55467	1300.64746	-1013.57611	-45.66915	1274.10645	54.85011	256.91086	-8.67140	391.12906	14.31304	55.64820	-1452.42273	146.97328	-15.69304	-586.73206	-192.47493	-5.56274
1087	9.050	942.23126	297.82361	1276.20056	-304.65033	54.77686	1299.54700	-1012.11462	-46.97139	1274.90137	41.50881	256.35281	-8.87415	421.82614	20.10038	56.72134	-1464.79175	145.62204	-14.03539	-600.00732	-193.22324	-5.85810
1088	9.058	942.44818	295.38892	1279.97180	-303.77908	56.07492	1298.35669	-1010.72266	-47.89225	1276.25500	28.18536	255.75235	-9.03828	452.12012	25.24727	58.42987	-1476.70288	143.87183	-11.29631	-613.26392	-193.91994	-6.11944
1089	9.067	942.39630	292.98688	1284.27417	-302.86533	57.46120	1297.09351	-1009.42633	-48.48307	1277.98889	14.87524	255.14713	-9.15542	481.58466	29.63437	60.63071	-1488.25562	141.94859	-7.15178	-626.49652	-194.58234	-6.36770
1090	9.075	942.08063	290.60681	1289.05054	-301.90170	58.94768	1295.78784	-1008.23700	-48.81916	1279.96985	1.58991	254.54694	-9.24308	509.67920	33.24301	62.88113	-1499.47925	140.35611	-1.21606	-639.70239	-195.26718	-6.61241
1091	9.083	941.51270	288.22388	1294.23914	-300.89374	60.51524	1294.48193	-1007.15460	-48.94156	1282.14209	-11.66006	253.93814	-9.30855	535.85986	36.21656	64.57359	-1510.15112	139.41862	6.59678	-652.88184	-195.95752	-6.84425
1092	9.092	940.71008	285.81458	1299.77246	-299.86319	62.10477	1293.21704	-1006.16827	-48.83993	1284.51416	-24.89249	253.31117	-9.37400	559.71948	38.73537	65.22816	-1519.83972	138.60165	15.74129	-666.03455	-196.61034	-7.05011
1093	9.100	939.69531	283.37079	1305.57715	-298.83734	63.63712	1292.02527	-1005.25629	-48.50107	1287.10474	-38.13810	252.67639	-9.47718	581.05200	40.89323	64.67078	-1527.94446	136.81046	25.41047	-679.16449	-197.27173	-7.21505
1094	9.108	938.49084	280.89740	1311.58179	-297.83832	65.03403	1290.92810	-1004.38605	-47.95631	1289.90955	-51.40333	252.05991	-9.61922	599.88922	42.65935	62.98088	-1533.68201	133.58165	35.23149	-692.29462	-197.99904	-7.33095
1095	9.117	937.11621	278.39960	1317.72107	-296.87531	66.23365	1289.94043	-1003.51221	-47.28710	1292.90259	-64.67127	251.48178	-9.75161	616.51111	43.92763	60.34496	-1536.11047	129.43036	45.21852	-705.45801	-198.73117	-7.42436
1096	9.125	935.58984	275.88324	1323.93372	-295.93890	67.19658	1289.07593	-1002.57898	-46.61039	1296.04224	-77.92710	250.94711	-9.83180	631.33716	44.69838	56.93995	-1534.30591	125.15263	55.16224	-718.66296	-199.34662	-7.54307
1097	9.133	933.92853	273.36829	1330.15967	-295.00082	67.89639	1288.34985	-1001.53094	-46.04536	1299.28430	-91.17785	250.45737	-9.87312	644.70837	45.16167	52.89708	-1527.90161	121.31420	64.34163	-731.89478	-199.78909	-7.69519
1098	9.142	932.14807	270.89581	1336.34143	-294.01987	68.31059	1287.78076	-1000.32794	-45.66121	1302.59961	-104.45689	250.00542	-9.93109	656.69006	45.52508	48.37862	-1517.62476	118.21500	71.75012	-745.14490	-200.10040	-7.83157
1099	9.150	930.26709	268.51489	1342.42322	-292.95761	68.43021	1287.38599	-998.95020	-45.45576	1305.97595	-117.81306	249.58702	-10.03937	667.06506	45.84575	43.65302	-1505.00635	115.78554	76.62980	-758.41333	-200.37732	-7.89151
1100	9.158	928.30615	266.26099	1348.34680	-291.79321	68.27427	1287.17334	-997.39850	-45.39468	1309.40295	-131.27661	249.21997	-10.17522	675.49719	46.04230	39.00235	-1491.37891	113.43599	78.97679	-771.70160	-200.69579	-7.84902
1101	9.167	926.28406	264.14709	1354.05176	-290.51990	67.87959	1287.13928	-995.70117	-45.45934	1312.86414	-144.83038	248.90988	-10.29937	681.61096	45.98653	34.49927	-1477.25073	110.43561	79.63757	-785.01721	-201.06458	-7.72688
1102	9.175	924.21960	262.16696	1359.48401	-289.13385	67.27747	1287.26990	-993.90894	-45.64240	1316.33704	-158.43375	248.62393	-10.39680	684.95068	45.56698	29.85484	-1462.42285	106.44719	79.76714	-798.38660	-201.44353	-7.58056
1103	9.183	922.13495	260.30176	1364.60461	-287.63498	66.49007	1287.54651	-992.06726	-45.91470	1319.79529	-172.06293	248.32072	-10.47214	685.06079	44.70928	24.56515	-1446.34460	101.57259	79.98820	-811.85669	-201.78542	-7.46360
1104	9.192	920.05615	258.53412	1369.38672	-286.02744	65.53556	1287.94629	-990.19971	-46.21943	1323.21094	-185.71298	247.98831	-10.54202	681.70966	43.45439	18.48583	-1428.49048	96.24983	80.07545	-825.44897	-202.07950	-7.39579
1105	9.200	918.01740	256.85394	1373.80945	-284.31189	64.42849	1288.44263	-988.31519	-46.49799	1326.55420	-199.37936	247.65727	-10.62384	675.04346	42.09038	12.42337	-1408.67554	91.07083	79.35159	-839.12366	-202.37373	-7.36016
1106	9.208	916.06519	255.24992	1377.85059	-282.48340	63.19111	1289.01025	-986.41901	-46.71371	1329.79187	-213.05518	247.37146	-10.71354	665.54236	41.03199	7.78159	-1387.03589	86.56239	77.35989	-852.83191	-202.71306	-7.33788
1107	9.217	914.25885	253.70804	1381.48535	-280.53821	61.86839	1289.63257	-984.52087	-46.84998	1332.89014	-226.73630	247.14200	-10.79707	653.83649	40.42947	5.32036	-1363.75513	83.18819	74.24945	-866.56641	-203.05794	-7.33647
1108	9.225	912.66797	252.22174	1384.68713	-278.48425	60.52836	1290.30566	-982.63873	-46.90275	1335.81921	-240.42670	246.95036	-10.87160	640.64392	40.07243	4.59382	-1338.92285	81.17635	70.51550	-880.32959	-203.32835	-7.36801
1109	9.233	911.36615	250.79703	1387.43286	-276.35464	59.24662	1291.03381	-980.79840	-46.88342	1338.55859	-254.13727	246.77637	-10.92845	626.76172	39.73922	4.63320	-1312.54663	80.32525	66.57431	-894.10669	-203.51471	-7.42091
1110	9.242	910.42059	249.44676	1389.70776	-274.21820	58.08111	1291.82751	-979.03821	-46.81348	1341.09619	-267.87036	246.58804	-10.94152	612.80420	39.41232	4.71724	-1284.51160	80.32822	62.72591	-907.88635	-203.69414	-7.46647
1111	9.250	909.88019	248.18011	1391.50732	-272.16995	57.06098	1292.70520	-977.41321	-46.70592	1343.41785	-281.60699	246.34387	-10.89686	598.99817	39.12639	4.56238	-1254.62817	81.07866	59.27894	-921.66327	-203.95010	-7.47580
1112	9.258	909.76337	247.00032	1392.83337	-270.30316	56.19567	1293.68811	-975.98450	-46.55499	1345.49792	-295.29074	246.04826	-10.82128	585.31824	38.82399	4.19668	-1222.86450	82.42305	56.50341	-935.42719	-204.29167	-7.43545
1113	9.267	910.05286	245.91309	1393.69507	-268.69012	55.47932	1294.79089	-974.80487	-46.35819	1347.30286	-308.80789	245.78284	-10.75404	571.67896	38.43512	3.75784	-1189.42627	84.03851	54.59780	-949.16809	-204.65572	-7.36608
1114	9.275	910.70105	244.92993	1394.11230	-267.38214	54.90194	1296.01697	-973.91760	-46.14242	1348.79333	-322.00574	245.67029	-10.64365	558.03625	37.98243	3.35229	-1154.60767	85.81480	53.81533	-962.87384	-204.98006	-7.32802
1115	9.283	911.64307	244.06421	1394.11902	-266.41992	54.47787	1297.35510	-973.36554	-45.94417	1349.92773	-334.73120	245.79568	-10.28143	544.41382	37.54664	3.03357	-1118.76416	87.97545	54.43096	-976.52130	-205.25821	-7.38002
1116	9.292	912.81006	243.33340	1393.75842	-265.84161	54.24969	1298.78003	-973.19824	-45.78143	1350.67615	-346.84213	246.15219	-9.40597	530.85522	37.17601	2.81286	-1082.44495	90.73708	56.48569	-990.08356	-205.54485	-7.51302
1117	9.300	914.14282	242.75995	1393.07349	-265.67883	54.25517	1300.26465	-973.46887	-45.65510	1351.02808	-358.17862	246.68393	-7.88084	517.36700	36.84877	2.65164	-1046.43213	94.07101	59.59615	-1003.54565	-205.90944	-7.64863
1118	9.308	915.59753	242.35448	1392.09314	-265.94617	54.49390	1301.78687	-974.22064	-45.54594	1350.98889	-368.52380	247.35263	-5.73061	503.91946	36.51072	2.47863	-1011.61731	97.68598	62.95331	-1016.92584	-206.35942	-7.70365
1119	9.317	917.14117	242.09497	1390.82104	-266.63763	54.91802	1303.32153	-975.47119	-45.41410	1350.57227	-377.63821	248.13255	-3.01349	490.50122	36.11858	2.25021	-978.72559	101.16554	65.57289	-1030.31641	-206.81909	-7.64888
1120	9.325	918.75012	241.93068	1389.24414	-267.73444	55.45374	1304.83313	-977.19897	-45.22265	1349.78809	-385.36887	248.97137	0.32706	477.13733	35.64492	1.98736	-947.99280	104.22532	66.78121	-1043.85339	-207.19345	-7.55083
1121	9.333	920.41180	241.80695	1387.36438	-269.20993	56.04142	1306.28162	-979.34375	-44.94830	1348.63367	-391.62604	249.86687	4.60885	463.83115	35.10322	1.74840	-919.09167	106.86327	66.60112	-1057.57983	-207.43816	-7.54287
1122	9.342	922.11804	241.68216	1385.21582	-271.02435	56.65691	1307.63281	-981.82886	-44.57630	1347.09790	-396.02173	251.07510	10.54363	450.53198	34.55101	1.57993	-891.35779	109.37762	65.63182	-1071.37671	-207.60333	-7.67717
1123	9.350	923.85760	241.52826	1382.85400	-273.12335	57.29920	1308.86267	-984.58618	-44.11489	1345.17200	-397.47086	253.10071	19.02026	437.18927	34.01152	1.47905	-864.11145	112.25983	64.48421	-1085.06274	-207.82751	-7.85083
1124	9.358	925.61536	241.32668	1380.33850	-275.44678	57.97222	1309.95752	-987.55774	-43.60319	1342.85925	-394.44003	256.33118	30.33425	423.81204	33.45613	1.38460	-836.90369	115.93156	63.37920	-1098.54395	-208.23543	-7.94544
1125	9.367	927.37292	241.06609	1377.72388	-277.93713	58.68348	1310.91174	-990.68439	-43.07455	1340.17798	-385.92694	260.73547	43.50940	410.44684	32.89182	1.22971	-809.51141	120.59363	62.27380	-1111.84033	-208.86191	-7.95137
1126	9.375	929.11145	240.74399	1375.05469	-280.54233	59.44822	1311.71887	-993.89966	-42.51052	1337.16418	-372.30194	265.87256	56.54526	397.10577	32.36074	1.03026	-781.80054	126.23116	61.11671	-1125.02026	-209.66399	-7.92759
1127	9.383	930.81610	240.36545	1372.36145	-283.21490	60.28940	1312.36877	-997.13519	-41.84147	1333.87427	-355.15854	271.10046	67.45290	383.75568	31.87505	0.86263	-753.74261	132.67712	59.91937	-1138.17712	-210.51485	-7.93415
1128	9.392	932.47961	239.93475	1369.66321	-285.91330	61.23656	1312.85608	-1000.32495	-40.99535	1330.37866	-336.29187	275.89410	75.23651	370.38464	31.44038	0.73610	-725.51025	139.74426	58.78406	-1151.40942	-211.25357	-7.99711
1129	9.400	934.10309	239.45787	1366.97449	-288.60873	62.32228	1313.18665	-1003.40076	-39.95022	1326.74377	-316.71506	280.09048	80.16407	357.02124	31.05550	0.58810	-697.46954	147.16840	57.80925	-1164.76013	-211.81964	-8.08922
1130	9.408	935.69281	238.95879	1364.30701	-291.28699	63.56911	1313.37207	-1006.28876	-38.75047	1323.01636	-296.49222	283.83389	83.24417	343.66681	30.65900	0.38622	-670.10938	154.42513	56.85098	-1178.20215	-212.28020	-8.16705
1131	9.417	937.25531	238.48041	1361.66870	-293.93637	64.96948	1313.42126	-1008.91779	-37.47675	1319.22815	-275.27213	287.30087	85.42503	330.27734	30.17548	0.14940	-643.97681	160.89415	55.49829	-1191.69995	-212.73485	-8.22234
1132	9.425	938.79340	238.06696	1359.07153	-296.53647	66.48117	1313.33899	-1011.22656	-36.19517	1315.40515	-252.80597	290.50806	87.16671	316.83270	29.61184	-0.09304	-619.57666	166.19241	53.30996	-1205.24780	-213.23799	-8.27176
1133	9.433	940.30298	237.74670	1356.54028	-299.05850	68.04420	1313.12781	-1013.16669	-34.92786	1311.57239	-229.11459	293.33276	88.53693	303.36911	29.04632	-0.31621	-597.23315	170.16393	50.01282	-1218.84009	-213.79071	-8.32114
1134	9.442	941.77216	237.52551	1354.11023	-301.46936	69.59389	1312.79248	-1014.72064	-33.67168	1307.75684	-204.45694	295.62119	89.49008	289.92700	28.53003	-0.50074	-577.05841	172.68927	45.56280	-1232.44556	-214.37062	-8.36540
1135	9.450	943.18451	237.39149	1351.81909	-303.73477	71.06699	1312.34387	-1015.92438	-32.44952	1303.97437	-179.19415	297.26495	90.01709	276.48975	28.05205	-0.65742	-559.11932	173.72551	40.11840	-1246.04297	-214.93477	-8.41145
1136	9.458	944.52069	237.32442	1349.69824	-305.82224	72.41199	1311.80591	-1016.85352	-31.32710	1300.21570	-153.58749	298.23093	90.15160	262.99280	27.58476	-0.83729	-543.63531	173.53401	33.93299	-1259.65771	-215.42889	-8.46905
1137	9.467	945.76208	237.30540	1347.77222	-307.69952	73.59657	1311.21240	-1017.57947	-30.35518	1296.45886	-127.69660	298.57318	89.94917	249.40208	27.10753	-1.07470	-531.00787	172.69287	27.16354	-1273.32153	-215.84140	-8.51947
1138	9.475	946.89575	237.32549	1346.06433	-309.33279	74.60776	1310.59802	-1018.13696	-29.50261	1292.69849	-101.44193	298.42633	89.46727	235.76898	26.61739	-1.33376	-521.74603	171.72318	19.73269	-1287.03052	-216.22180	-8.53135
1139	9.483	947.91443	237.38443	1344.60132	-310.69202	75.44832	1309.98901	-1018.52771	-28.66235	1288.94666	-74.72526	297.94189	88.73166	222.17223	26.13807	-1.53882	-516.42755	170.74503	11.49974	-1300.76929	-216.62933	-8.50944
1140	9.492	948.81726	237.47878	1343.41492	-311.75671	76.13777	1309.40234	-1018.74084	-27.70937	1285.21692	-47.51258	297.21954	87.74036	208.62215	25.67164	-1.64069	-515.56769	169.53354	2.76451	-1314.54248	-217.08418	-8.49114
1141	9.500	949.61218	237.59439	1342.53711	-312.51532	76.72501	1308.84607	-1018.76312	-26.54176	1281.52527	-19.84464	296.33447	86.50554	195.06348	25.17796	-1.66003	-519.23584	167.87437	-5.28054	-1328.35596	-217.57675	-8.48726
1142	9.508	950.31366	237.71622	1341.99487	-312.96454	77.29231	1308.31885	-1018.58142	-25.09474	1277.90710	8.21023	295.42322	85.05918	181.44417	24.67533	-1.68989	-526.64532	165.90063	-10.97314	-1342.19507	-218.08209	-8.46793
1143	9.517	950.93427	237.84311	1341.80908	-313.11282	77.92801	1307.81067	-1018.19177	-23.34033	1274.42798	36.59524	294.68652	83.42857	167.74596	24.27890	-1.83430	-536.41150	164.04607	-13.63251	-1356.03247	-218.55222	-8.42410
1144	9.525	951.47736	237.98201	1341.99890	-312.98227	78.68871	1307.30481	-1017.60785	-21.27052	1271.18384	65.26948	294.30121	81.63412	153.98640	24.04140	-2.10954	-547.56665	162.66310	-14.24504	-1369.84875	-218.94646	-8.39889
1145	9.533	951.93292	238.12714	1342.58655	-312.60519	79.58864	1306.77502	-1016.85370	-18.88554	1268.29761	94.21250	294.38235	79.69453	140.21445	23.84396	-2.40914	-559.92352	161.79401	-14.27934	-1383.61182	-219.27603	-8.43135
1146	9.542	952.27734	238.26059	1343.59521	-312.01880	80.61485	1306.17944	-1015.94543	-16.20677	1265.90405	123.43204	295.01764	77.61698	126.48448	23.48534	-2.57892	-573.30579	161.25948	-14.43063	-1397.21875	-219.61099	-8.46578
1147	9.550	952.47778	238.37343	1345.03894	-311.26462	81.74268	1305.46484	-1014.88525	-13.30438	1264.11072	152.94928	296.26767	75.39133	112.83729	22.83578	-2.53883	-587.15051	160.85025	-14.71239	-1410.46289	-220.06055	-8.31386
1148	9.558	952.49713	238.47121	1346.92090	-310.39249	82.94252	1304.57434	-1013.67688	-10.32767	1262.95276	182.77478	298.14255	73.00630	99.30899	21.97034	-2.36086	-600.93823	160.46843	-15.02978	-1423.06616	-220.73311	-7.73625
1149	9.567	952.30103	238.55624	1349.24353	-309.45627	84.19187	1303.46118	-1012.34631	-7.50347	1262.39734	212.90048	300.62091	70.48000	85.93954	21.11560	-2.20444	-614.49396	160.13046	-15.37658	-1434.79773	-221.67900	-6.59732
1150	9.575	951.86646	238.61459	1352.01404	-308.50040	85.49365	1302.10632	-1010.94690	-5.07890	1262.38977	243.29849	303.67224	67.87204	72.74808	20.43217	-2.17465	-627.86920	159.85951	-15.79498	-1445.58911	-222.86021	-4.93912
1151	9.583	951.18237	238.62563	1355.23669	-307.55090	86.87247	1300.53040	-1009.54773	-3.25325	1262.87573	273.92490	307.26569	65.26705	59.67496	19.96955	-2.28813	-641.14563	159.66214	-16.30963	-1455.51025	-224.17632	-2.91090
1152	9.592	950.24231	238.58575	1358.90198	-306.61752	88.34473	1298.78772	-1008.20984	-2.14803	1263.79846	304.71222	311.38190	62.75196	46.56105	19.76786	-2.52392	-654.35657	159.57430	-16.86791	-1464.66528	-225.50356	-0.64961
1153	9.600	949.03754	238.51819	1362.98328	-305.69955	89.89942	1296.94495	-1006.96265	-1.80507	1265.09888	335.51486	315.98816	60.38849	33.27994	19.84682	-2.84689	-667.49432	159.60513	-17.37687	-1473.13391	-226.72513	1.77436
1154	9.608	947.55658	238.45282	1367.44067	-304.79120	91.50368	1295.06360	-1005.80170	-2.17943	1266.72046	366.04193	320.99359	58.17954	19.90234	20.12477	-3.20017	-680.54608	159.70061	-17.79206	-1480.90381	-227.75270	4.29741
1155	9.617	945.79309	238.40462	1372.22913	-303.88904	93.11889	1293.19861	-1004.70581	-3.12882	1268.61560	395.83401	326.27145	56.06550	6.60382	20.45484	-3.51815	-693.53894	159.81912	-18.11446	-1487.77051	-228.52975	6.75496
1156	9.625	943.75427	238.37967	1377.30420	-302.99686	94.71792	1291.40381	-1003.64532	-4.43157	1270.74890	424.31131	331.72888	53.95192	-6.55130	20.72761	-3.76514	-706.52216	159.94249	-18.35247	-1493.32715	-229.03041	8.86925
1157	9.633	941.46118	238.39041	1382.61963	-302.12082	96.29277	1289.72949	-1002.58057	-5.83934	1273.08972	450.91312	337.31033	51.71453	-19.61667	20.86711	-3.94277	-719.51044	160.03423	-18.52976	-1497.07031	-229.23808	10.37476
1158	9.642	938.94141	238.45227	1388.12390	-301.26239	97.84603	1288.21313	-1001.47095	-7.12738	1275.60706	475.27811	342.93866	49.18597	-32.65216	20.78490	-4.05834	-732.49866	160.06439	-18.67670	-1498.57104	-229.11435	11.25014
1159	9.650	936.22070	238.57146	1393.76245	-300.41922	99.38265	1286.87500	-1000.29413	-8.11167	1278.27319	497.31339	348.51196	46.19432	-45.68863	20.44304	-4.10448	-745.51648	160.02629	-18.79060	-1497.61499	-228.61371	11.95316
1160	9.658	933.31897	238.74443	1399.48230	-299.58978	100.91239	1285.72058	-999.05566	-8.64896	1281.07227	517.07947	353.97134	42.65136	-58.72815	19.93575	-4.07728	-758.61200	159.90778	-18.84336	-1494.14185	-227.66647	13.30961
1161	9.667	930.25604	238.96768	1405.23132	-298.77380	102.45596	1284.75073	-997.77924	-8.64773	1284.00098	534.63904	359.32849	38.60155	-71.77426	19.41772	-4.00262	-771.80005	159.66978	-18.84140	-1488.04858	-226.08624	15.88735
1162	9.675	927.06152	239.25076	1410.95837	-297.96875	104.05062	1283.97058	-996.49561	-8.08262	1287.06104	550.04639	364.61322	34.19752	-84.89426	18.99022	-3.94660	-785.07269	159.26846	-18.83503	-1479.08301	-223.59602	19.38063
1163	9.683	923.77728	239.62126	1416.61389	-297.16776	105.74810	1283.39185	-995.24048	-6.99321	1290.24744	563.38770	369.82648	29.66137	-98.18393	18.67593	-3.98457	-798.43323	158.72414	-18.85608	-1466.86707	-220.03123	22.63738
1164	9.692	920.44983	240.10919	1422.14819	-296.35992	107.60683	1283.03003	-994.04926	-5.46359	1293.53931	574.71704	374.95123	25.26331	-111.66296	18.41050	-4.11698	-811.88477	158.12444	-18.88937	-1451.08252	-215.45300	24.31398
1165	9.700	917.12415	240.72171	1427.50891	-295.53317	109.69031	1282.90320	-992.94165	-3.59572	1296.90332	583.94501	379.96805	21.25478	-125.25629	18.08000	-4.24795	-825.41394	157.54893	-18.90086	-1431.72437	-210.03725	23.63962
1166	9.708	913.84308	241.43034	1432.64221	-294.67441	112.06400	1283.02625	-991.91144	-1.49885	1300.30554	590.78125	384.83960	17.73447	-138.87418	17.63677	-4.29014	-839.00177	157.03477	-18.86994	-1409.08569	-203.92697	20.77271
1167	9.717	910.65045	242.17801	1437.49878	-293.76382	114.77821	1283.39929	-990.92938	0.70919	1303.72437	594.73743	389.49194	14.55151	-152.48901	17.17775	-4.26866	-852.64233	156.59142	-18.80660	-1383.57080	-197.19936	16.62453
1168	9.725	907.59045	242.90173	1442.03711	-292.77158	117.84433	1284.00500	-989.95038	2.91633	1307.14648	595.21680	393.77426	11.36358	-166.12289	16.84347	-4.28365	-866.34692	156.23662	-18.72939	-1355.69141	-189.96848	12.46249
1169	9.733	904.70496	243.55859	1446.22791	-291.66141	121.22488	1284.81567	-988.92029	5.04385	1310.55725	591.79187	397.39215	7.90443	-179.79318	16.64735	-4.38177	-880.11731	155.97879	-18.64972	-1326.17432	-182.53940	9.53914
1170	9.742	902.03284	244.13190	1450.05566	-290.39633	124.84892	1285.79968	-987.79248	7.05924	1313.93713	584.66205	399.96878	4.34048	-193.49628	16.48373	-4.50559	-893.92487	155.74092	-18.59647	-1295.95166	-175.32570	8.62992
1171	9.750	899.61334	244.61589	1453.51404	-288.94690	128.63687	1286.92700	-986.55243	8.96635	1317.26416	574.77734	401.31229	1.30637	-207.21463	16.23516	-4.55939	-907.73914	155.41743	-18.59151	-1265.86768	-168.54784	9.64800
1172	9.758	897.48987	245.00816	1456.59827	-287.30258	132.51810	1288.17261	-985.22192	10.78744	1320.51282	563.14673	401.62677	-0.61896	-220.93497	15.83889	-4.52062	-921.57300	154.99677	-18.61181	-1236.19763	-162.09377	11.87030
1173	9.767	895.71008	245.31848	1459.30261	-285.48175	136.44443	1289.51880	-983.83575	12.55209	1323.65393	550.20874	401.39401	-1.44968	-234.64841	15.30889	-4.47026	-935.46411	154.49950	-18.64437	-1206.59460	-155.58028	14.57312
1174	9.775	894.32019	245.56781	1461.62158	-283.53415	140.39070	1290.95642	-982.41968	14.29674	1326.65784	536.25037	401.03271	-1.67683	-248.27261	14.69556	-4.46953	-949.39825	153.91766	-18.70747	-1176.55176	-148.57869	17.36620
1175	9.783	893.35559	245.77243	1463.55225	-281.53259	144.33368	1292.48071	-980.99164	16.06311	1329.49744	521.90234	400.70215	-1.76590	-261.59225	14.04043	-4.45371	-963.29395	153.32996	-18.77312	-1145.74414	-140.92615	20.13843
1176	9.792	892.83411	245.93478	1465.09558	-279.56335	148.23495	1294.08289	-979.57690	17.88652	1332.14343	507.75394	400.39618	-1.91751	-274.37448	13.36389	-4.28416	-977.10120	152.87224	-18.77757	-1114.12720	-132.74319	22.90557
1177	9.800	892.75348	246.04550	1466.25708	-277.72104	152.05222	1295.74500	-978.21991	19.78912	1334.56335	493.92325	400.09216	-2.15381	-286.51712	12.69715	-3.83713	-990.86389	152.51404	-18.72711	-1082.00500	-124.23064	25.70325
1178	9.808	893.09143	246.08890	1467.04578	-276.09866	155.76013	1297.43994	-976.98419	21.78197	1336.72620	480.24051	399.78870	-2.44268	-297.93570	12.11266	-2.99878	-1004.62646	152.09088	-18.69359	-1049.95068	-115.60803	28.56358
1179	9.817	893.81152	246.04208	1467.47156	-274.76877	159.34790	1299.13855	-975.94403	23.85688	1338.60620	466.56558	399.49835	-2.73257	-308.31650	11.65543	-1.61528	-1018.35156	151.58801	-18.70516	-1018.52740	-107.12508	31.49323
1180	9.825	894.86792	245.87231	1467.54138	-273.77246	162.79950	1300.82214	-975.17615	25.97766	1340.18542	452.87637	399.23868	-2.95544	-317.14963	11.29562	0.50188	-1032.00586	151.15443	-18.72138	-988.02319	-98.96014	34.39044
1181	9.833	896.20270	245.55350	1467.25903	-273.12631	166.08609	1302.48706	-974.75958	28.09194	1341.44995	439.21451	399.02435	-3.07143	-324.04379	10.95412	3.56397	-1045.64172	150.85535	-18.70779	-958.36255	-91.08113	37.02641
1182	9.842	897.74805	245.08717	1466.62903	-272.83337	169.16428	1304.12976	-974.77594	30.14765	1342.37988	425.61642	398.85928	-3.12422	-328.88358	10.47773	7.92471	-1059.30823	150.60872	-18.66833	-929.20056	-83.29430	39.19284
1183	9.850	899.43951	244.49844	1465.65955	-272.88654	171.96915	1305.72705	-975.29224	32.09743	1342.95044	412.09201	398.71515	-3.22839	-331.48703	9.64030	14.20999	-1072.95886	150.33774	-18.60462	-900.14819	-75.47389	40.87070
1184	9.858	901.23132	243.82211	1464.36133	-273.27332	174.43558	1307.23584	-976.33429	33.90306	1343.14514	398.63959	398.54831	-3.47290	-331.03677	8.30050	22.99997	-1086.51465	150.07996	-18.51144	-870.96259	-67.69812	42.23040
1185	9.867	903.10260	243.09906	1462.74756	-273.98669	176.54364	1308.61328	-977.87848	35.55073	1342.96350	385.24112	398.36255	-3.83068	-326.21640	6.65376	33.97816	-1099.97095	149.90797	-18.43661	-841.55176	-60.16649	43.48576
1186	9.875	905.05499	242.37138	1460.83667	-275.02924	178.32770	1309.83789	-979.86243	37.06161	1342.41394	371.85849	398.20886	-4.18430	-316.30991	5.25122	45.40069	-1113.39893	149.80081	-18.45852	-811.90869	-53.03886	44.74498
1187	9.883	907.10291	241.67458	1458.64819	-276.40094	179.84966	1310.91345	-982.19977	38.47187	1341.50452	358.46799	398.11084	-4.43793	-301.95145	4.60660	54.81134	-1126.85327	149.68172	-18.57265	-782.11304	-46.39069	45.98120
1188	9.892	909.26062	241.03787	1456.19641	-278.08133	181.18604	1311.86035	-984.79651	39.80365	1340.24109	345.08530	398.03201	-4.58384	-284.48703	4.82509	60.60151	-1140.31836	149.51033	-18.68943	-752.32983	-40.27895	47.13250
1189	9.900	911.53467	240.48676	1453.49133	-280.02408	182.42157	1312.70752	-987.56915	41.07018	1338.63049	331.73792	397.91470	-4.68140	-264.88828	5.65566	62.89069	-1153.76501	149.28307	-18.75157	-722.74457	-34.77145	48.19617
1190	9.908	913.91992	240.03600	1450.54382	-282.16986	183.62125	1313.48340	-990.45294	42.29253	1336.68848	318.42108	397.72382	-4.79831	-243.52896	6.80715	62.97131	-1167.20105	148.99594	-18.79436	-693.52014	-29.91710	49.21884
1191	9.917	916.39703	239.68210	1447.37280	-284.45963	184.80664	1314.20471	-993.39288	43.48666	1334.43909	305.09628	397.45813	-4.96725	-220.58963	8.18219	62.19933	-1180.63660	148.62679	-18.89080	-664.82300	-25.72343	50.22800
1192	9.925	918.93207	239.40790	1444.00916	-286.83673	185.96866	1314.87256	-996.33282	44.64028	1331.90466	291.72293	397.13095	-5.18729	-196.31088	9.87860	61.41181	-1194.07764	148.17003	-19.05126	-636.83850	-22.15688	51.18515
1193	9.933	921.48322	239.18716	1440.49133	-289.24594	187.09448	1315.48022	-999.21307	45.71992	1329.10217	278.27380	396.76648	-5.43634	-171.06931	12.07988	60.92149	-1207.55029	147.66650	-19.20582	-609.74615	-19.16159	52.00171
1194	9.942	924.01117	238.98328	1436.85706	-291.64001	188.17973	1316.02124	-1001.96643	46.71213	1326.05676	264.74283	396.42450	-5.66926	-145.40280	14.98064	60.68127	-1221.08130	147.16902	-19.29609	-583.71631	-16.69875	52.59026
1195	9.950	926.48596	238.75851	1433.13953	-293.98801	189.23433	1316.49561	-1004.51483	47.64754	1322.80872	251.16180	396.17133	-5.84240	-119.83612	18.77109	60.46387	-1234.68091	146.72577	-19.33157	-558.93054	-14.75163	52.88799
1196	9.958	928.88861	238.48563	1429.36548	-296.27530	190.28513	1316.90906	-1006.77423	48.56939	1319.40161	237.57953	396.00085	-5.95721	-94.60922	23.63502	60.05146	-1248.34863	146.38730	-19.35609	-535.59485	-13.26920	52.85732
1197	9.967	931.21155	238.14349	1425.55408	-298.49521	191.36205	1317.26917	-1008.67456	49.49339	1315.86731	224.00772	395.83649	-6.05851	-69.67313	29.69681	59.37149	-1262.05371	146.16553	-19.39286	-513.93073	-12.14229	52.48899
1198	9.975	933.45758	237.71635	1421.71814	-300.64197	192.48271	1317.58521	-1010.19635	50.41098	1312.22791	210.41275	395.61163	-6.19169	-44.93100	36.94546	58.48874	-1275.72034	146.04352	-19.39159	-494.10132	-11.25374	51.79466
1199	9.983	935.64160	237.20805	1417.86719	-302.71661	193.64923	1317.87134	-1011.40137	51.31395	1308.50879	196.76187	395.30133	-6.38016	-20.34619	45.17189	57.50771	-1289.27478	146.05261	-19.24852	-475.99921	-10.51865	50.81198
1200	9.992	937.79114	236.65036	1414.00916	-304.74292	194.84628	1318.14307	-1012.42688	52.20549	1304.74585	183.06406	394.92297	-6.61577	4.13351	53.95287	56.50113	-1302.72693	146.19781	-18.95215	-458.99664	-9.86656	49.64629
