# Supplementary material for: Novel Methods for Surface EMG Analysis and Exploration Based on Multi-Modal Gaussian Mixture Models
Source: PLoS One. 2016 Jun 30;11(6):e0157239. doi: 10.1371/journal.pone.0157239 (PMC4928879; doi:10.1371/journal.pone.0157239)
Supplement: S2 File — (ZIP) [file pone.0157239.s002.zip › Haf_horses_walk_data/Haf_h11_w1_emg.anc]

File_Type:	Analog R/C ASCII	Generation#:	2
Board_Type:	NI USB-6225	Polarity:	Bipolar
Trial_Name:	Sambellaw	Trial#:	1	Duration(Sec.):	9.999166	#Channels:	64
BitDepth:	16	PreciseRate:	1200.000000
Name	LDL	acc1x	acc1y	acc1z	GM1L	acc2x	acc2y	acc2z	GM2L	acc3x	acc3y	acc3z	GM3L	acc4x	acc4y	acc4z	LDR	acc5x	acc5y	acc5z	GM1R	acc6x	acc6y	acc6z	GM2R	acc7x	acc7y	acc7z	GM3R	acc8x	acc8y	acc8z	BLDL	acc9x	acc9y	acc9z	BGM1L	acc10x	acc10y	acc10z	BGM2L	acc11x	acc11y	acc11z	BGM3L	acc12x	acc12y	acc12z	BLDR
Rate	1200	1200	1200	1200	1200	1200	1200	1200	1200	1200	1200	1200	1200	1200	1200	1200	1200	1200	1200	1200	1200	1200	1200	1200	1200	1200	1200	1200	1200	1200	1200	1200	1200	1200	1200	1200	1200	1200	1200	1200	1200	1200	1200	1200	1200	1200	1200	1200	1200
Range	5000	5000	5000	5000	5000	5000	5000	5000	5000	5000	5000	5000	5000	5000	5000	5000	5000	5000	5000	5000	5000	5000	5000	5000	5000	5000	5000	5000	5000	5000	5000	5000	5000	5000	5000	5000	5000	5000	5000	5000	5000	5000	5000	5000	5000	5000	5000	5000	5000
0.000000	3460	-892	1009	-15744	-185	-14085	-1625	-11686	1024	-12349	-6690	-13142	-6	-12850	-5811	-15298	-429	687	7914	-12315	-320	-14262	6832	-15381	-427	-12943	7845	-10846	-6245	-11468	8734	-7539	-150	-127	-115	-63	-58	-56	-108	40	-146	22	36	-74	-19	-52	82	-28	4
0.000833	-1714	-1016	1183	-15794	40	-14398	-1498	-11427	966	-12651	-6571	-13117	-56	-13052	-5935	-15239	30	555	7928	-12264	-87	-14421	6631	-15488	-283	-13096	7658	-11051	-9439	-11647	8655	-7725	-150	-130	-118	-65	-59	-53	-104	41	-147	18	34	-75	-23	-53	82	-48	0
0.001667	-5119	-1143	1363	-15842	-495	-14734	-1390	-11162	551	-12976	-6475	-13097	27	-13262	-6085	-15189	365	411	7940	-12234	3848	-14583	6448	-15595	52	-13243	7465	-11249	-14393	-11810	8573	-7897	-151	-130	-119	-66	-64	-59	-107	40	-154	19	35	-75	-22	-52	84	-33	-6
0.002500	-2669	-1268	1553	-15881	-98	-15094	-1295	-10906	135	-13330	-6382	-13085	58	-13488	-6258	-15175	-41	258	7943	-12225	4575	-14742	6279	-15700	-207	-13384	7271	-11448	-17738	-11965	8480	-8101	-150	-131	-118	-66	-61	-58	-107	38	-153	19	27	-76	-24	-56	80	-32	-1
0.003333	-890	-1389	1740	-15919	-61	-15488	-1205	-10666	-62	-13707	-6300	-13077	106	-13734	-6451	-15196	-19	95	7938	-12248	2635	-14907	6122	-15804	-348	-13518	7078	-11638	-19072	-12108	8378	-8284	-146	-122	-121	-66	-64	-59	-112	38	-153	19	35	-75	-21	-57	80	-30	-1
0.004167	1218	-1517	1930	-15952	-151	-15902	-1188	-10450	-262	-14105	-6244	-13085	179	-13991	-6669	-15234	343	-72	7930	-12303	4420	-15069	5977	-15883	-219	-13646	6873	-11819	-19797	-12245	8263	-8460	-145	-127	-117	-64	-61	-56	-103	39	-148	20	35	-75	-22	-55	80	-33	2
0.005000	1523	-1646	2120	-15982	-62	-16340	-1175	-10266	-411	-14497	-6196	-13099	106	-14256	-6887	-15292	523	-245	7919	-12398	4973	-15237	5840	-16004	94	-13769	6665	-11987	-19257	-12385	8142	-8629	-144	-122	-118	-63	-61	-61	-107	42	-149	21	35	-73	-23	-53	84	-28	1
0.005833	129	-1773	2308	-16014	-48	-16797	-1204	-10126	-538	-14938	-6213	-13134	112	-14533	-7122	-15369	287	-419	7913	-12502	4545	-15405	5707	-16108	352	-13894	6451	-12146	-18186	-12516	8002	-8788	-147	-126	-117	-63	-60	-59	-100	41	-127	20	37	-73	-19	-58	82	-32	-3
0.006667	-195	-1901	2508	-16050	-94	-17272	-1259	-10042	-558	-15357	-6250	-13180	139	-14813	-7348	-15456	-92	-606	7910	-12705	4447	-15575	5570	-16213	164	-14012	6233	-12289	-15957	-12631	7849	-8935	-149	-126	-118	-65	-62	-62	-107	39	-147	18	34	-75	-23	-60	82	-32	0
0.007500	1557	-2031	2665	-16084	86	-17754	-1351	-10012	-504	-15776	-6331	-13248	93	-15097	-7574	-15534	123	-791	7917	-12912	3907	-15748	5445	-16316	123	-14130	6011	-12416	-13174	-12804	7686	-9073	-147	-126	-118	-68	-62	-61	-105	35	-148	21	34	-80	-25	-69	79	-34	-1
0.008333	1681	-2157	2841	-16119	18	-18238	-1476	-10019	-423	-16180	-6447	-13332	112	-15373	-7779	-15608	200	-976	7921	-13159	3440	-15924	5301	-16427	316	-14257	5780	-12533	-10411	-12951	7513	-9199	-149	-132	-124	-72	-66	-62	-109	36	-152	15	32	-78	-22	-60	79	-30	-7
0.009167	-1822	-2278	2999	-16156	333	-18718	-1629	-10129	-481	-16572	-6606	-13433	86	-15649	-7978	-15657	-82	-1164	7948	-13425	318	-16114	5157	-16533	252	-14387	5555	-12636	-5736	-13141	7330	-9308	-152	-129	-121	-69	-63	-61	-107	38	-149	18	30	-77	-23	-58	80	-36	0
0.010000	-6295	-2394	3163	-16198	-213	-19198	-1812	-10290	-544	-16945	-6797	-13555	34	-15914	-8126	-15681	319	-1356	7985	-13707	2349	-16271	4999	-16652	330	-14527	5328	-12724	-3880	-13338	7141	-9402	-146	-132	-124	-68	-62	-61	-110	35	-152	18	34	-76	-23	-58	81	-32	-4
0.010833	-6650	-2496	3300	-16242	20	-19670	-2020	-10508	-572	-17300	-7020	-13694	2	-16180	-8263	-15668	49	-1542	8032	-14006	3613	-16446	4823	-16773	145	-14682	5103	-12805	-2488	-13558	6949	-9480	-152	-128	-120	-68	-63	-62	-105	37	-153	18	34	-75	-24	-57	79	-31	-5
0.011667	-4776	-2594	3432	-16287	4	-20132	-2251	-10791	-535	-17637	-7272	-13858	-13	-16439	-8366	-15616	153	-1736	8096	-14305	844	-16630	4634	-16901	433	-14851	4881	-12883	-662	-13793	6762	-9547	-148	-128	-121	-68	-63	-60	-108	37	-151	18	29	-78	-23	-58	80	-32	0
0.012500	-1987	-2678	3550	-16340	69	-20593	-2504	-11135	-472	-17956	-7543	-14047	-82	-16703	-8441	-15519	344	-1929	8169	-14599	1280	-16816	4427	-17038	302	-15037	4663	-12951	350	-14053	6564	-9599	-147	-128	-127	-61	-63	-58	-107	67	-151	16	33	-77	-19	-58	79	-32	0
0.013333	258	-2748	3638	-16390	200	-21046	-2774	-11533	-487	-18272	-7835	-14255	-107	-16971	-8476	-15376	517	-2127	8258	-14877	1656	-17006	4201	-17181	121	-15230	4460	-13023	1363	-14337	6365	-9637	-151	-128	-121	-67	-62	-60	-109	35	-151	19	34	-77	-21	-57	78	-32	0
0.014167	-3750	-2799	3746	-16445	662	-21491	-3053	-11992	-289	-18576	-8138	-14495	-170	-17256	-8489	-15186	752	-2320	8351	-15136	239	-17201	3957	-17333	277	-15472	4262	-13098	2271	-14645	6195	-9666	-149	-128	-125	-69	-61	-61	-109	38	-151	16	34	-77	-24	-57	76	-38	-4
0.015000	-9707	-2836	3817	-16499	-153	-21941	-3350	-12502	-195	-18894	-8453	-14769	-204	-17563	-8472	-14960	1019	-2519	8462	-15374	2358	-17405	3694	-17498	205	-15721	4080	-13183	1045	-14975	6016	-9680	-158	-133	-126	-73	-68	-63	-114	33	-158	11	27	-80	-28	-62	77	-39	-9
0.015833	-8144	-2861	3876	-16559	103	-22387	-3649	-13060	-522	-19211	-8766	-15069	-230	-17920	-8434	-14691	551	-2706	8573	-15581	3177	-17613	3426	-17667	-210	-15981	3915	-13269	229	-15307	5861	-9685	-154	-132	-126	-87	-69	-59	-112	35	-156	12	32	-78	-28	-61	77	-39	-6
0.016667	-4918	-2857	3923	-16613	182	-22835	-3945	-13653	-490	-19536	-9059	-15402	-314	-18251	-8369	-14396	343	-2891	8697	-15736	183	-17826	3147	-17841	15	-16253	3763	-13364	861	-15652	5713	-9680	-150	-133	-126	-72	-61	-62	-113	33	-156	12	33	-80	-24	-62	69	-32	0
0.017500	-893	-2838	3955	-16668	6	-23282	-4237	-14282	-474	-19881	-9349	-15767	-298	-18648	-8295	-14072	507	-3064	8820	-15896	1475	-18046	2875	-18019	280	-16539	3635	-13472	1091	-16007	5584	-9685	-151	-130	-122	-69	-58	-59	-112	36	-154	16	34	-77	-21	-61	77	-32	-3
0.018333	561	-2799	3973	-16718	6	-23726	-4522	-14947	-583	-20231	-9614	-16161	-262	-19060	-8214	-13740	346	-3224	8945	-16008	2372	-18269	2596	-18197	90	-16828	3527	-13589	1766	-16361	5468	-9650	-150	-127	-120	-65	-61	-57	-107	36	-151	16	34	-74	-24	-55	80	-31	0
0.019167	-1330	-2744	3973	-16766	-201	-24169	-4797	-15642	-653	-20610	-9863	-16592	-292	-19511	-8138	-13411	276	-3373	9069	-16093	1430	-18498	2328	-18373	10	-17125	3430	-13723	2532	-16721	5365	-9633	-148	-128	-122	-68	-62	-55	-105	38	-151	15	25	-76	-18	-55	80	-30	-3
0.020000	-3203	-2691	3968	-16820	-341	-24609	-5063	-16378	-909	-21007	-10077	-17047	-302	-19983	-8071	-13095	108	-3508	9189	-16156	1623	-18736	2063	-18558	17	-17421	3359	-13864	3657	-17072	5280	-9617	-146	-126	-119	-64	-65	-58	-109	39	-151	17	35	-77	-22	-53	80	-29	1
0.020833	-2163	-2597	3949	-16868	-356	-25034	-5303	-17144	-978	-21408	-10272	-17528	-262	-20459	-8019	-12806	154	-3623	9307	-16202	2021	-18975	1818	-18732	159	-17715	3302	-14024	5079	-17418	5208	-9611	-149	-120	-119	-63	-59	-56	-105	40	-148	18	35	-75	-23	-58	79	-31	-3
0.021667	-1945	-2490	3918	-16917	-478	-25440	-5525	-17943	-847	-21814	-10402	-18026	-200	-20947	-7987	-12545	196	-3718	9414	-16193	2866	-19213	1594	-18901	276	-18005	3265	-14186	5640	-17748	5154	-9605	-150	-130	-119	-63	-61	-57	-109	37	-155	16	34	-75	-19	-59	80	-30	0
0.022500	-3806	-2398	3884	-16962	-160	-25817	-5717	-18763	-884	-22215	-10500	-18531	-134	-21421	-7985	-12329	-276	-3791	9524	-16260	779	-19461	1394	-19057	87	-18272	3246	-14360	7639	-18067	5115	-9617	-190	-130	-120	-65	-67	-57	-108	36	-150	18	35	-76	-22	-56	82	-35	-4
0.023333	-7838	-2281	3843	-17008	-560	-26154	-5880	-19614	-1114	-22597	-10548	-19043	-154	-21877	-8009	-12160	91	-3837	9624	-16284	2474	-19701	1215	-19203	439	-18512	3240	-14542	7634	-18370	5087	-9642	-153	-130	-121	-66	-65	-62	-111	35	-155	15	33	-79	-23	-62	82	-48	-3
0.024167	-7735	-2162	3799	-17051	-317	-26450	-6016	-20482	-1451	-22961	-10549	-19547	-269	-22291	-8062	-12051	-63	-3859	9723	-16304	5926	-19932	1079	-19329	362	-18762	3259	-14723	6041	-18647	5082	-9685	-150	-127	-115	-65	-50	-55	-105	40	-153	17	34	-78	-24	-53	81	-30	-6
0.025000	-6726	-2024	3766	-17087	-491	-26686	-6114	-21377	-1641	-23290	-10503	-20044	-173	-22686	-8138	-11996	-242	-3850	9813	-16328	3846	-20165	962	-19444	266	-18978	3282	-14904	5410	-18903	5093	-9745	-144	-129	-117	-62	-63	-56	-103	42	-152	18	36	-75	-21	-53	88	-18	3
0.025833	-4378	-1890	3703	-17127	-469	-26838	-6179	-22282	-1659	-23593	-10422	-20517	-152	-23033	-8243	-12008	-200	-3822	9905	-16361	4895	-20375	898	-19539	-87	-19175	3334	-15085	4112	-19135	5117	-9839	-148	-124	-129	-63	-57	-55	-100	41	-144	20	39	-72	-16	-53	84	-30	2
0.026667	-2195	-1752	3653	-17160	-566	-26990	-6219	-23200	-1741	-23854	-10286	-20966	-181	-23324	-8365	-12073	-532	-3766	9957	-16400	6572	-20577	859	-19623	-212	-19350	3393	-15265	2661	-19348	5163	-9959	-148	-125	-117	-63	-59	-53	-104	38	-150	18	40	-72	-19	-53	78	-28	-1
0.027500	-3213	-1605	3593	-17196	-84	-27047	-6230	-24108	-1797	-24081	-10129	-21389	-200	-23604	-8505	-12207	-570	-3692	10066	-16443	5930	-20764	856	-19686	-163	-19505	3465	-15438	1644	-19532	5217	-10117	-149	-128	-119	-69	-64	-59	-102	42	-151	17	36	-75	-23	-58	82	-29	-4
0.028333	-7844	-1457	3525	-17228	-625	-27052	-6222	-25021	-1841	-24276	-9953	-21782	-275	-23842	-8654	-12393	-222	-3598	10133	-16493	7640	-20937	888	-19736	-376	-19644	3552	-15602	-569	-19690	5297	-10303	-151	-132	-118	-64	-64	-59	-104	39	-159	17	34	-81	-23	-56	84	-31	8
0.029167	-5707	-1307	3449	-17248	-484	-26996	-6200	-25903	-2078	-24443	-9762	-22138	-296	-24058	-8800	-12631	-989	-3483	10217	-16545	9882	-21082	957	-19769	-879	-19754	3659	-15757	-3089	-19818	5395	-10529	-154	-128	-119	-69	-63	-58	-102	38	-154	18	37	-76	-25	-57	87	-31	-6
0.030000	-2729	-1155	3368	-17266	-136	-26891	-6145	-26773	-2176	-24585	-9574	-22463	-227	-24262	-8945	-12908	-1657	-3348	10286	-16597	7049	-21210	1058	-19789	-976	-19850	3777	-15904	-3505	-19921	5513	-10788	-149	-126	-120	-65	-63	-58	-105	36	-151	16	38	-77	-22	-55	89	-32	0
0.030833	677	-994	3272	-17275	-290	-26742	-6093	-27600	-2180	-24695	-9401	-22752	-214	-24469	-9093	-13227	-1522	-3205	10352	-16647	6808	-21314	1192	-19802	-917	-19937	3912	-16036	-3431	-19999	5649	-11086	-148	-130	-117	-66	-61	-58	-104	41	-152	16	36	-73	-24	-56	81	-29	-4
0.031667	3473	-834	3158	-17283	-131	-26574	-6047	-28376	-2326	-24839	-9262	-23016	-203	-24690	-9242	-13577	-1378	-3044	10415	-16695	7442	-21399	1354	-19815	-1071	-20009	4063	-16163	-2549	-20055	5805	-11417	-152	-125	-119	-66	-65	-62	-86	38	-156	15	34	-76	-23	-58	85	-30	-6
0.032500	4172	-672	3048	-17282	-72	-26389	-6008	-29087	-2457	-24967	-9167	-23242	-203	-24927	-9396	-13951	-1165	-2876	10468	-16733	6219	-21458	1548	-19813	-1136	-20068	4229	-16273	-1172	-20082	5978	-11787	-149	-127	-121	-66	-67	-57	-105	40	-151	18	35	-75	-21	-56	84	-32	-1
0.033333	4884	-505	2880	-17278	-145	-26202	-5986	-29723	-2336	-25104	-9136	-23441	-190	-25193	-9565	-14331	-951	-2696	10515	-16765	5754	-21500	1764	-19813	-1249	-20126	4403	-16378	526	-20093	6183	-12185	-153	-128	-120	-66	-63	-61	-103	38	-156	16	37	-68	-25	-58	85	-31	-5
0.034167	7504	-335	2715	-17271	-76	-26029	-5989	-30239	-2243	-25259	-9178	-23613	-168	-25495	-9766	-14724	-878	-2511	10560	-16790	5239	-21521	2007	-19815	-1283	-20177	4598	-16476	2572	-20083	6402	-12618	-149	-125	-118	-63	-66	-60	-105	37	-159	21	38	-75	-23	-55	80	-29	-4
0.035000	8696	-165	2533	-17265	-80	-25883	-6030	-30733	-2041	-25434	-9313	-23759	-235	-25826	-10011	-15115	-649	-2321	10588	-16808	5506	-21538	2269	-19828	-1009	-20230	4797	-16565	3787	-20062	6640	-13066	-149	-126	-120	-65	-63	-63	-107	39	-152	18	36	-75	-28	-47	85	-29	0
0.035833	6907	7	2333	-17261	246	-25771	-6097	-31091	-1833	-25632	-9553	-23882	-266	-26191	-10315	-15508	-1003	-2128	10603	-16820	3161	-21527	2553	-19834	-1159	-20279	5016	-16648	6132	-20026	6897	-13536	-160	-125	-119	-67	-64	-60	-105	39	-150	20	36	-78	-22	-56	85	-31	-3
0.036667	1492	177	2117	-17267	27	-25716	-6231	-31349	-1485	-25849	-9880	-23984	-254	-26588	-10695	-15886	-897	-1929	10599	-16833	2562	-21513	2852	-19856	-832	-20337	5239	-16731	7283	-19984	7174	-14016	-147	-126	-122	-67	-62	-62	-97	37	-152	13	35	-75	-21	-59	84	-29	-3
0.037500	1394	360	1887	-17278	2	-25705	-6401	-31501	-1047	-26085	-10324	-24057	-288	-26969	-11160	-16256	-758	-1730	10590	-16838	6825	-21494	3171	-19884	-834	-20396	5473	-16808	5609	-19937	7459	-14507	-121	-124	-119	-63	-60	-59	-103	38	-148	21	37	-74	-16	-52	86	-30	0
0.038333	3261	520	1648	-17299	85	-25750	-6623	-31530	-845	-26331	-10865	-24115	-242	-27369	-11726	-16597	-871	-1524	10559	-16854	4912	-21472	3501	-19921	-1016	-20461	5714	-16887	4484	-19886	7783	-14996	-147	-121	-119	-62	-60	-55	-103	42	-151	21	57	-70	-17	-55	86	-17	1
0.039167	7228	687	1399	-17337	150	-25857	-6899	-31454	-612	-26583	-11516	-24162	-177	-27771	-12396	-16965	-687	-1321	10512	-16878	4380	-21458	3841	-19972	-839	-20533	5962	-16974	2257	-19842	8104	-15479	-148	-127	-121	-63	-65	-58	-102	43	-151	21	36	-73	-23	-52	86	-28	0
0.040000	9537	850	1144	-17397	-17	-26010	-7229	-31274	-103	-26835	-12258	-24197	-205	-28153	-13167	-17304	-402	-1118	10444	-16921	5379	-21449	4191	-20030	-677	-20615	6218	-17067	16	-19804	8442	-15949	-149	-125	-122	-67	-65	-59	-108	38	-152	19	33	-76	-25	-56	81	-29	11
0.040833	8649	1014	885	-17477	381	-26199	-7612	-30988	291	-27069	-13081	-24225	-205	-28502	-14032	-17640	-205	-920	10366	-16981	4506	-21446	4556	-20100	-505	-20700	6484	-17166	-1862	-19770	8794	-16398	-151	-128	-126	-64	-61	-58	-105	39	-154	19	36	-74	-24	-55	84	-28	-6
0.041667	1421	1178	626	-17573	20	-26431	-8038	-30588	552	-27279	-13960	-24239	-155	-28816	-14986	-17971	90	-712	10276	-17069	5070	-21453	4927	-20181	-240	-20796	6764	-17275	-4542	-19755	9156	-16825	-149	-126	-120	-66	-63	-60	-105	36	-153	18	34	-74	-26	-58	80	-28	0
0.042500	1529	1342	370	-17698	-216	-26673	-8506	-30095	626	-27455	-14889	-24261	-168	-29092	-16007	-18309	136	-511	10177	-17186	7496	-21478	5312	-20267	-299	-20892	7059	-17399	-8027	-19747	9533	-17225	-147	-130	-122	-63	-66	-57	-107	40	-150	21	35	-78	-22	-55	80	-28	0
0.043333	5793	1506	124	-17841	123	-26916	-9015	-29524	812	-27583	-15843	-24281	-214	-29311	-17076	-18648	-77	-313	10069	-17333	4291	-21513	5697	-20361	-320	-20995	7371	-17537	-8972	-19752	9924	-17586	-149	-127	-121	-62	-63	-59	-103	40	-149	18	33	-77	-21	-57	80	-27	-1
0.044167	10017	1676	-117	-18005	-76	-27147	-9548	-28869	1096	-27654	-16815	-24304	-291	-29482	-18174	-18997	168	-120	9963	-17517	2429	-21563	6092	-20455	78	-21101	7710	-17689	-9048	-19769	10321	-17908	-149	-128	-122	-64	-55	-55	-102	41	-151	23	36	-76	-24	-53	82	-27	-3
0.045000	12724	1852	-351	-18189	-9	-27343	-10115	-28149	1501	-27668	-17773	-24331	-302	-29593	-19260	-19349	235	72	9847	-17731	2760	-21625	6512	-20564	92	-21210	8068	-17856	-8159	-19802	10737	-18181	-149	-125	-120	-60	-61	-53	-104	41	-152	20	34	-70	-13	-52	82	-29	0
0.045833	11366	2019	-582	-18395	-63	-27492	-10699	-27365	1745	-27612	-18699	-24364	-241	-29660	-20315	-19709	314	250	9753	-17980	866	-21701	6906	-20665	239	-21320	8458	-18039	-6223	-19849	11156	-18409	-149	-136	-121	-61	-60	-53	-100	44	-147	22	42	-70	-17	-52	86	-24	0
0.046667	8331	2198	-803	-18618	-61	-27579	-11300	-26552	1655	-27478	-19574	-24397	-253	-29686	-21312	-20064	330	434	9662	-18260	-985	-21788	7323	-20778	351	-21429	8878	-18243	-3749	-19903	11596	-18585	-147	-125	-117	-60	-67	-55	-99	43	-148	5	37	-74	-16	-50	87	-25	2
0.047500	8301	2383	-1027	-18853	-80	-27602	-11911	-25704	1557	-27268	-20421	-24427	-253	-29654	-22231	-20424	285	597	9564	-18562	-3148	-21889	7744	-20893	131	-21541	9328	-18460	-222	-19978	12044	-18717	-149	-130	-121	-66	-62	-56	-101	43	-156	21	38	-72	-24	-53	82	-28	-4
0.048333	9820	2554	-1253	-19101	-211	-27510	-12531	-24844	1574	-26988	-21194	-24452	-250	-29593	-23047	-20777	696	750	9478	-18893	-4717	-21997	8167	-21019	231	-21652	9816	-18700	2798	-20057	12503	-18799	-151	-130	-126	-68	-66	-59	-109	36	-154	13	29	-80	-26	-59	76	-32	-14
0.049167	10172	2734	-1480	-19353	27	-27335	-13149	-23982	1772	-26622	-21894	-24462	-216	-29492	-23749	-21099	546	895	9416	-19231	-7757	-22106	8597	-21136	193	-21756	10349	-18950	6583	-20140	12985	-18820	-151	-134	-125	-65	-61	-58	-103	37	-150	17	36	-74	-24	-57	82	-28	-4
0.050000	5900	2921	-1703	-19603	148	-27053	-13761	-23107	1929	-26179	-22521	-24445	-207	-29355	-24313	-21389	403	1031	9364	-19572	-11182	-22235	9037	-21263	453	-21860	10918	-19212	10317	-20227	13474	-18792	-151	-127	-121	-67	-62	-56	-105	41	-152	17	34	-77	-29	-55	81	-28	-8
0.050833	4295	3104	-1940	-19853	-200	-26667	-14373	-22256	1890	-25664	-23070	-24400	-292	-29187	-24738	-21638	433	1147	9319	-19915	-8784	-22327	9481	-21394	740	-21962	11524	-19486	10609	-20317	13986	-18715	-150	-132	-122	-65	-63	-56	-107	41	-155	17	36	-75	-25	-55	82	-29	-6
0.051667	4270	3285	-2184	-20103	36	-26177	-14969	-21425	1705	-25089	-23543	-24314	-246	-29007	-25030	-21839	308	1252	9284	-20249	-11360	-22436	9927	-21529	533	-22059	12156	-19767	11322	-20414	14488	-18591	-152	-126	-121	-65	-60	-55	-102	39	-152	20	45	-50	-23	-55	81	-31	1
0.052500	6211	3463	-2439	-20344	42	-25601	-15552	-20636	1378	-24456	-23947	-24185	-211	-28770	-25207	-21975	342	1341	9270	-20565	-13457	-22542	10373	-21668	524	-22154	12801	-20052	10829	-20512	15013	-18421	-149	-130	-120	-65	-60	-58	-103	39	-150	19	35	-73	-23	-58	84	-28	0
0.053333	7088	3632	-2702	-20581	-46	-24932	-16121	-19884	1232	-23779	-24288	-24001	-221	-28512	-25288	-22038	248	1407	9232	-20860	-13094	-22645	10822	-21818	402	-22250	13504	-20345	9744	-20611	15551	-18215	-147	-129	-120	-65	-64	-57	-105	40	-98	20	37	-78	-22	-56	81	-42	0
0.054167	7048	3790	-2975	-20805	336	-24199	-16664	-19180	1269	-23059	-24566	-23756	-281	-28217	-25234	-22023	257	1466	9254	-21126	-14233	-22741	11271	-21974	407	-22339	14207	-20642	8564	-20713	16094	-17971	-128	-129	-121	-70	-6	-57	-105	43	-150	23	30	-77	-21	-57	81	-27	0
0.055000	313	3940	-3253	-21034	210	-23410	-17185	-18529	1192	-22310	-24794	-23449	-247	-27882	-25128	-21923	402	1500	9241	-21357	-14695	-22837	11714	-22140	583	-22433	14916	-20934	6584	-20815	16642	-17702	-151	-130	-121	-66	-63	-58	-108	40	-153	21	33	-79	-15	-58	80	-30	0
0.055833	-1808	4075	-3542	-21247	-265	-22572	-17682	-17937	1006	-21544	-24973	-23067	-193	-27500	-24980	-21740	518	1518	9258	-21555	-11681	-22925	12160	-22311	611	-22517	15620	-21223	2740	-20913	17189	-17408	-153	-130	-125	-68	-65	-61	-108	40	-154	16	33	-77	-26	-62	81	-33	-6
0.056667	291	4201	-3828	-21451	219	-21707	-18134	-17404	1071	-20772	-25109	-22623	-326	-27120	-24801	-21467	370	1516	9264	-21711	-13076	-23013	12598	-22493	248	-22607	16304	-21508	678	-21032	17739	-17099	-152	-134	-125	-69	-65	-69	-111	39	-153	13	28	-79	-28	-64	78	-34	-4
0.057500	1325	4310	-4112	-21654	23	-20834	-18556	-16937	1184	-20002	-25204	-22117	-377	-26590	-24614	-21107	421	1498	9271	-21825	-14644	-23090	13033	-22680	308	-22677	16974	-21779	-544	-21138	18288	-16770	-151	-131	-121	-68	-66	-60	-104	43	-151	18	32	-77	-23	-60	82	-29	2
0.058333	2077	4410	-4389	-21843	36	-19963	-18923	-16533	1247	-19238	-25260	-21552	-387	-26045	-24433	-20688	345	1467	9279	-21894	-12546	-23160	13455	-22875	256	-22748	17610	-22033	-1568	-21243	18825	-16438	-148	-128	-120	-62	-60	-58	-105	44	-148	22	33	-79	-24	-62	87	-29	0
0.059167	-444	4494	-4654	-22053	99	-19115	-19244	-16204	1048	-18479	-25288	-20940	-365	-25450	-24281	-20159	405	1415	9275	-21931	-11948	-23223	13855	-23080	1	-22806	18203	-22280	-1826	-21350	19348	-16110	-162	-127	-119	-67	-63	-60	-102	42	-150	18	34	-78	-21	-57	84	-29	-1
0.060000	-4264	4557	-4904	-22230	-22	-18299	-19515	-15945	807	-17791	-25279	-20304	-326	-24805	-24152	-19594	477	1355	9273	-21921	-11348	-23275	14237	-23296	-57	-22849	18727	-22508	-1940	-21452	19821	-15790	-146	-131	-119	-64	-62	-60	-105	43	-148	18	34	-75	-24	-56	84	-27	11
0.060833	-5576	4608	-5141	-22427	-10	-17521	-19728	-15760	868	-17114	-25234	-19655	-329	-24124	-24073	-18981	133	1273	9254	-21888	-10194	-23318	14589	-23515	-165	-22860	19184	-22715	-1282	-21549	20265	-15482	-129	-130	-121	-66	-65	-59	-107	41	-147	18	33	-76	-22	-56	80	-30	-1
0.061667	-4950	4644	-5355	-22625	107	-16791	-19882	-15647	1023	-16483	-25154	-19018	-361	-23411	-24015	-18340	228	1184	9236	-21817	-8641	-23341	14910	-23742	-75	-22847	19560	-22902	-1000	-21624	20659	-15188	-147	-128	-120	-65	-59	-61	-105	39	-149	17	29	-77	-24	-58	84	-30	-4
0.062500	-4795	4663	-5551	-22843	142	-16123	-19966	-15600	1054	-15902	-25033	-18393	-365	-22674	-23978	-17667	193	1089	9195	-21722	-7900	-23345	15196	-23972	-168	-22798	19853	-23066	-568	-21679	21004	-14920	-148	-129	-121	-66	-61	-61	-104	41	-148	18	35	-78	-19	-56	84	-30	0
0.063333	-9137	4670	-5724	-23042	490	-15507	-19979	-15626	1166	-15373	-24896	-17819	-272	-21909	-23945	-16986	128	988	9146	-21598	-8940	-23321	15442	-24204	-210	-22708	20050	-23210	1083	-21716	21278	-14675	-147	-127	-120	-68	-62	-60	-103	40	-154	18	30	-94	-24	-58	80	-31	2
0.064167	-13042	4663	-5873	-23262	-15	-14951	-19924	-15713	1204	-14893	-24658	-17289	-212	-21180	-23906	-16308	329	879	9089	-21459	-3680	-23274	15637	-24439	-146	-22575	20146	-23321	-388	-21716	21488	-14458	-147	-131	-119	-65	-62	-60	-107	39	-148	16	35	-74	-21	-56	82	-27	1
0.065000	-13898	4637	-6006	-23481	110	-14450	-19803	-15864	1196	-14477	-24397	-16842	-282	-20462	-23845	-15643	-136	766	9021	-21299	-2067	-23188	15778	-24658	-648	-22391	20144	-23407	-1448	-21684	21609	-14272	-150	-129	-122	-65	-61	-59	-107	36	-153	11	32	-77	-21	-58	77	-32	-3
0.065833	-12729	4604	-6129	-23711	43	-13999	-19615	-16078	1043	-14114	-24083	-16471	-262	-19770	-23737	-14999	32	658	8937	-21128	-2608	-23067	15864	-24911	-348	-22140	20043	-23463	-2720	-21607	21659	-14114	-147	-128	-118	-64	-61	-62	-109	38	-150	21	38	-74	-22	-57	84	-27	-1
0.066667	-10929	4570	-6222	-23932	-17	-13611	-19353	-16331	761	-13810	-23705	-16187	-266	-19156	-23569	-14375	107	546	8845	-20944	-45	-22903	15893	-25139	-251	-21872	19840	-23491	-4384	-21491	21612	-13996	-147	-127	-119	-65	-62	-57	-110	40	-171	21	37	-75	-23	-55	81	-28	1
0.067500	-8283	4518	-6317	-24156	52	-13267	-19037	-16638	678	-13571	-23278	-15999	-223	-18553	-23318	-13779	-51	433	8745	-20758	1247	-22700	15863	-25365	-456	-21544	19542	-23492	-5650	-21319	21477	-13903	-148	-127	-124	-64	-62	-60	-108	39	-150	17	35	-75	-22	-57	81	-27	3
0.068333	-11312	4455	-6415	-24378	213	-12971	-18667	-16987	797	-13392	-22795	-15905	-131	-18040	-23001	-13219	-41	312	8628	-20566	1458	-22454	15767	-25589	-386	-21177	19156	-23464	-6673	-21103	21260	-13854	-149	-130	-122	-65	-62	-62	-111	47	-137	17	36	-76	-19	-58	75	-32	0
0.069167	-12375	4388	-6512	-24585	-329	-12723	-18267	-17368	549	-13270	-22246	-15895	-158	-17599	-22543	-12683	29	193	8513	-20374	5214	-22166	15612	-25804	-351	-20770	18695	-23403	-9328	-20831	20967	-13827	-119	-129	-120	-66	-61	-62	-110	36	-151	17	36	-75	-23	-58	82	-29	0
0.070000	-7993	4314	-6620	-24777	-14	-12515	-17796	-17773	340	-13201	-21639	-15957	-158	-17229	-21988	-12173	-493	67	8392	-20183	5639	-21828	15404	-26014	-669	-20334	18168	-23311	-10405	-20506	20593	-13829	-148	-129	-120	-64	-60	-58	-108	21	-150	19	36	-74	-26	-58	82	-30	0
0.070833	-4574	4252	-6741	-24947	-97	-12347	-17303	-18204	293	-13192	-20984	-16087	-172	-16946	-21350	-11692	-230	-64	8268	-19996	3657	-21455	15143	-26210	-439	-19877	17594	-23194	-9859	-20134	20163	-13858	-147	-125	-122	-63	-61	-57	-107	39	-151	20	32	-75	-24	-56	82	-29	0
0.071667	-1422	4146	-6893	-25098	-41	-12226	-16790	-18642	126	-13232	-20281	-16267	-181	-16735	-20611	-11246	61	-206	8138	-19807	5397	-21047	14834	-26397	-374	-19412	16968	-23050	-9194	-19722	19679	-13913	-148	-127	-121	-65	-59	-46	-108	39	-149	20	33	-76	-19	-57	82	-30	-3
0.072500	-5	4046	-7068	-25211	-48	-12150	-16262	-19087	7	-13329	-19546	-16482	-146	-16588	-19794	-10776	46	-358	8010	-19627	5792	-20613	14483	-26578	-544	-18953	16328	-22884	-7723	-19271	19158	-13986	-151	-127	-119	-64	-62	-56	-107	39	-154	17	34	-75	-21	-56	85	-28	0
0.073333	454	3930	-7280	-25298	-240	-12127	-15726	-19531	-234	-13467	-18781	-16715	-160	-16498	-18905	-10346	105	-527	7881	-19456	5223	-20160	14101	-26751	-428	-18508	15680	-22696	-5969	-18796	18606	-14078	-152	-130	-121	-67	-61	-60	-112	35	-183	15	67	-78	-21	-58	78	-34	-5
0.074167	2414	3793	-7530	-25344	-232	-12165	-15188	-19973	-360	-13665	-17991	-16952	-136	-16474	-17975	-9921	107	-703	7757	-19290	5451	-19693	13702	-26907	-238	-18077	15042	-22489	-3908	-18296	18057	-14165	-149	-128	-138	-67	-64	-59	-105	38	-152	16	33	-75	-23	-58	84	-32	-3
0.075000	5759	3650	-7811	-25344	-133	-12260	-14650	-20393	-338	-13868	-17188	-17167	-139	-16482	-17022	-9505	283	-896	7639	-19150	5701	-19227	13287	-27054	-246	-17679	14426	-22274	-2186	-17791	17516	-14273	-152	-130	-125	-68	-65	-59	-108	36	-152	16	32	-80	-25	-58	79	-33	-6
0.075833	6287	3470	-8141	-25306	-250	-12401	-14114	-20802	-569	-14119	-16393	-17362	-147	-16526	-16076	-9099	345	-1099	7521	-18980	5804	-18762	12871	-27189	-294	-17324	13855	-22036	-1068	-17284	17004	-14371	-149	-131	-126	-68	-61	-59	-105	37	-153	12	30	-78	-23	-59	84	-30	-3
0.076667	2859	3264	-8514	-25219	78	-12655	-13595	-21183	-587	-14378	-15614	-17511	-100	-16591	-15200	-8711	224	-1324	7411	-18836	3356	-18318	12462	-27309	-484	-17013	13338	-21796	1379	-16788	16538	-14462	-156	-136	-121	-67	-62	-58	-107	38	-152	18	29	-81	-23	-58	82	-35	-3
0.077500	-661	3021	-8920	-25086	-407	-12962	-13084	-21535	-246	-14693	-14858	-17614	-103	-16671	-14303	-8329	577	-1550	7303	-18699	6334	-17895	12079	-27422	-420	-16745	12883	-21549	629	-16309	16124	-14537	-149	-125	-120	-65	-61	-55	-105	40	-151	19	30	-74	-22	-56	82	-31	0
0.078333	294	2742	-9362	-24912	-124	-13336	-12591	-21854	-458	-14998	-14146	-17669	-130	-16757	-13521	-7973	332	-1789	7199	-18571	8239	-17507	11720	-27505	-572	-16543	12517	-21297	-1000	-15863	15781	-14596	-147	-127	-119	-61	-57	-56	-130	40	-149	8	36	-72	-19	-49	86	-30	0
0.079167	3071	2427	-9830	-24696	-218	-13784	-12113	-22136	-794	-15316	-13484	-17665	-120	-16844	-12840	-7648	567	-2033	7094	-18452	6051	-17165	11398	-27584	-439	-16390	12229	-21052	-2254	-15456	15517	-14634	-148	-126	-119	-65	-62	-55	-100	41	-151	18	30	-77	-18	-55	86	-28	0
0.080000	6038	2050	-10323	-24449	-150	-14287	-11652	-22380	-660	-15628	-12887	-17612	-139	-16928	-12278	-7371	558	-2275	6981	-18336	7193	-16872	11121	-27641	-371	-16290	12032	-20806	-3881	-15086	15337	-14646	-148	-128	-121	-63	-61	-53	-100	43	-153	18	34	-43	-21	-56	86	-28	-1
0.080833	7871	1638	-10815	-24166	-120	-14859	-11208	-22585	-606	-15941	-12371	-17521	-105	-17007	-11848	-7145	387	-2516	6874	-18243	7910	-16628	10892	-27682	-319	-16245	11930	-20566	-4931	-14772	15252	-14624	-152	-128	-119	-65	-62	-52	-103	38	-153	18	33	-75	-21	-57	85	-31	2
0.081667	3402	1165	-11333	-23864	302	-15479	-10769	-22745	-747	-16234	-11934	-17393	-75	-17079	-11570	-6989	455	-2748	6749	-18148	6745	-16443	10714	-27696	-252	-16246	11926	-20339	-5310	-14510	15250	-14579	-153	-130	-116	-69	-61	-57	-113	35	-148	16	30	-77	-26	-61	82	-31	-4
0.082500	-2645	641	-11829	-23542	-213	-16132	-10350	-22862	-713	-16509	-11593	-17230	-149	-17143	-11416	-6898	610	-2959	6619	-18059	8684	-16320	10604	-27680	-156	-16286	12012	-20112	-7054	-14296	15353	-14492	-153	-130	-120	-65	-62	-58	-104	38	-150	18	33	-77	-21	-58	86	-30	-1
0.083333	-1235	75	-12302	-23204	94	-16792	-9939	-22924	-471	-16754	-11339	-17048	-238	-17199	-11406	-6891	77	-3151	6480	-17979	9001	-16252	10556	-27640	-518	-16358	12204	-19891	-7625	-14136	15540	-14375	-149	-131	-125	-67	-62	-58	-111	34	-151	19	32	-81	-23	-58	85	-29	-3
0.084167	895	-530	-12736	-22866	115	-17455	-9545	-22946	-442	-16972	-11183	-16858	-131	-17255	-11527	-6981	45	-3311	6327	-17903	5108	-16239	10565	-27573	-604	-16452	12490	-19679	-5687	-14018	15804	-14228	-152	-104	-118	-64	-65	-57	-104	38	-151	19	33	-78	-24	-55	84	-30	-4
0.085000	3287	-1175	-13128	-22535	-18	-18108	-9159	-22916	-472	-17153	-11120	-16671	-127	-17313	-11767	-7172	75	-3436	6157	-17836	4444	-16274	10633	-27469	-417	-16565	12833	-19470	-3274	-13951	16144	-14045	-149	-127	-118	-67	-62	-58	-121	41	-149	21	39	-76	-23	-56	85	-30	1
0.085833	3085	-1851	-13463	-22215	146	-18731	-8786	-22839	-316	-17306	-11149	-16500	-155	-17355	-12098	-7461	-94	-3526	5976	-17773	3673	-16366	10765	-27334	-351	-16686	13248	-19269	63	-13921	16545	-13839	-144	-127	-119	-63	-59	-56	-102	42	-147	20	37	-72	-22	-53	85	-25	12
0.086667	-396	-2546	-13735	-21914	-24	-19305	-8434	-22714	-260	-17421	-11252	-16360	-84	-17410	-12514	-7854	120	-3577	5776	-17723	1565	-16483	10947	-27169	-456	-16803	13734	-19074	3823	-13923	16990	-13608	-149	-125	-126	-62	-63	-58	-103	45	-161	22	38	-69	-19	-52	87	-25	0
0.087500	-3865	-3259	-13930	-21642	-225	-19823	-8096	-22550	-386	-17510	-11442	-16246	-44	-17463	-12980	-8360	107	-3588	5564	-17680	-203	-16637	11161	-26976	-413	-16917	14253	-18887	8175	-13944	17475	-13360	-147	-125	-116	-62	-59	-58	-105	45	-150	21	39	-72	-22	-58	85	-19	1
0.088333	-4440	-3979	-14050	-21408	-38	-20271	-7783	-22342	-473	-17573	-11694	-16174	-41	-17488	-13481	-8972	87	-3562	5339	-17651	-2217	-16817	11447	-26755	-179	-17006	14810	-18697	12732	-13983	17985	-13098	-151	-127	-121	-65	-60	-58	-107	41	-193	18	44	-76	-24	-57	81	-31	-3
0.089167	-5377	-4697	-14083	-21213	-162	-20640	-7488	-22092	-563	-17611	-11962	-16150	-95	-17577	-13979	-9672	274	-3481	5111	-17632	-3288	-17003	11759	-26504	-172	-17067	15388	-18530	16272	-14031	18497	-12826	-149	-127	-119	-67	-63	-59	-105	42	-153	20	32	-74	-25	-56	82	-29	-1
0.090000	-8360	-5373	-14031	-21055	212	-20921	-7223	-21803	-557	-17630	-12273	-16164	-189	-17631	-14474	-10460	122	-3370	4878	-17623	-7017	-17201	12102	-26233	-390	-17100	15975	-18334	20713	-14078	19019	-12550	-150	-131	-124	-67	-66	-48	-110	39	-153	16	35	-77	-24	-57	82	-31	-6
0.090833	-13779	-6036	-13893	-20921	-177	-21120	-6983	-21478	-470	-17645	-12589	-16233	-169	-17685	-14872	-11322	480	-3221	4655	-17626	-7163	-17388	12477	-25938	-30	-17089	16558	-18153	22582	-14113	19524	-12275	-150	-126	-119	-66	-65	-56	-108	40	-151	16	38	-75	-24	-57	78	-31	0
0.091667	-15172	-6653	-13665	-20884	-114	-21232	-6770	-21122	-720	-17648	-12892	-16338	-94	-17729	-15222	-12234	386	-3040	4436	-17642	-5098	-17567	12866	-25627	-203	-17041	17123	-17975	22428	-14142	20002	-12003	-147	-127	-129	-66	-63	-61	-107	55	-150	18	39	-74	-24	-57	84	-27	-1
0.092500	-16029	-7227	-13362	-20871	-324	-21269	-6588	-20738	-808	-17658	-13177	-16490	-74	-17775	-15494	-13194	297	-2838	4240	-17670	-8281	-17726	13272	-25299	-279	-16952	17662	-17800	22343	-14150	20449	-11739	-148	-122	-117	-68	-62	-56	-104	41	-152	19	37	-73	-22	-58	82	-29	1
0.093333	-15804	-7738	-12991	-20907	-316	-21242	-6436	-20337	-727	-17680	-13419	-16702	-127	-17815	-15657	-14176	139	-2605	4059	-17720	-8244	-17867	13677	-24980	-178	-16826	18158	-17626	20783	-14136	20857	-11489	-149	-125	-122	-65	-63	-59	-110	40	-150	25	38	-73	-18	-57	84	-27	0
0.094167	-16147	-8187	-12556	-20991	-322	-21159	-6315	-19923	-706	-17720	-13618	-16903	-70	-17855	-15715	-15160	80	-2365	3903	-17781	-7253	-17977	14089	-24650	-202	-16662	18608	-17453	18613	-14102	21209	-11258	-149	-126	-118	-67	-61	-58	-105	41	-152	18	38	-73	-22	-57	81	-30	-3
0.095000	-19700	-8562	-12072	-21116	208	-21044	-6225	-19497	-707	-17784	-13748	-17150	187	-17896	-15654	-16123	73	-2126	3788	-17862	-8024	-18063	14492	-24321	-235	-16465	19010	-17286	16475	-14044	21526	-11045	-150	-126	-118	-67	-63	-58	-112	37	-143	13	36	-74	-22	-57	79	-31	-3
0.095833	-25700	-8858	-11553	-21281	-403	-20903	-6154	-19071	-637	-17868	-13807	-17417	328	-17946	-15481	-17043	197	-1872	3703	-17948	-6039	-18115	14888	-23991	-50	-16246	19354	-17139	12744	-13967	21774	-10846	-151	-127	-122	-68	-63	-57	-107	41	-152	18	35	-72	-28	-58	79	-33	-4
0.096667	-23348	-9073	-11000	-21484	-345	-20760	-6098	-18650	-733	-17987	-13794	-17693	283	-18004	-15195	-17908	-95	-1633	3663	-18051	-3232	-18144	15265	-23675	-164	-16006	19633	-16968	8234	-13865	21972	-10666	-148	-130	-119	-70	-65	-57	-107	41	-155	15	34	-75	-25	-57	81	-31	-1
0.097500	-18170	-9209	-10425	-21714	-73	-20625	-6068	-18235	-874	-18136	-13701	-17982	258	-18072	-14806	-18703	-366	-1400	3672	-18168	-5108	-18141	15628	-23363	-188	-15761	19852	-16811	5735	-13752	22115	-10506	-152	-126	-118	-64	-61	-53	-103	39	-152	20	35	-72	-21	-55	81	-34	0
0.098333	-12273	-9261	-9844	-21973	-184	-20520	-6044	-17848	-756	-18315	-13533	-18274	262	-18162	-14329	-19411	-310	-1182	3725	-18292	-3893	-18116	15961	-23071	-46	-15500	20006	-16663	3325	-13625	22200	-10363	-151	-128	-116	-66	-59	-59	-107	39	-153	18	34	-75	-25	-58	81	-30	-5
0.099167	-7000	-9235	-9228	-22251	-49	-20455	-6029	-17478	-516	-18521	-13300	-18568	125	-18275	-13773	-20027	-387	-990	3825	-18430	-1618	-18073	16270	-22791	-50	-15251	20100	-16518	1466	-13487	22238	-10239	-148	-127	-116	-67	-60	-59	-104	40	-150	19	34	-72	-23	-58	81	-29	0
0.100000	-3496	-9123	-8706	-22538	-132	-20434	-6007	-17144	-352	-18752	-12994	-18853	7	-18405	-13168	-20530	-625	-822	3971	-18571	-1345	-18009	16539	-22526	-82	-15017	20129	-16381	216	-13349	22208	-10132	-147	-126	-121	-67	-59	-58	-109	40	-153	15	34	-69	-19	-57	79	-32	-1
0.100833	-24	-8939	-8168	-22835	-245	-20468	-5976	-16851	-42	-19008	-12641	-19133	3	-18565	-12532	-20926	-948	-679	4167	-18719	-206	-17934	16776	-22276	-236	-14802	20097	-16251	-913	-13212	22138	-10045	-153	-127	-118	-66	-61	-58	-104	37	-149	18	33	-75	-22	-58	79	-31	9
0.101667	6196	-8688	-7655	-23135	-108	-20546	-5937	-16604	57	-19268	-12248	-19406	-75	-18745	-11882	-21208	-1107	-558	4407	-18877	889	-17850	16974	-22050	-302	-14616	20018	-16125	-1480	-13083	22016	-9970	-147	-128	-120	-52	-62	-56	-93	35	-151	18	33	-75	-19	-59	77	-31	0
0.102500	12100	-8365	-7172	-23430	-93	-20716	-5879	-16405	271	-19536	-11824	-19669	-182	-18947	-11248	-21375	-868	-468	4689	-19030	2489	-17765	17133	-21836	-68	-14461	19881	-16007	-2545	-12967	21849	-9910	-148	-130	-120	-65	-62	-61	-104	38	-154	21	29	-72	-24	-61	80	-22	5
0.103333	15850	-7984	-6728	-23713	164	-20923	-5799	-16246	403	-19800	-11386	-19924	-206	-19167	-10634	-21443	-991	-400	5010	-19191	1711	-17670	17246	-21642	-298	-14346	19698	-15893	-2157	-12858	21642	-9864	-155	-127	-120	-66	-64	-56	-104	39	-155	18	29	-76	-19	-58	80	-32	-1
0.104167	15499	-7580	-6317	-23984	-135	-21168	-5697	-16182	249	-20053	-10945	-20174	-219	-19389	-10073	-21415	-758	-354	5360	-19350	2227	-17581	17318	-21460	-170	-14266	19470	-15785	-2499	-12768	21412	-9831	-146	-130	-121	-66	-61	-58	-103	40	-146	19	34	-75	-17	-56	82	-30	0
0.105000	18314	-7079	-5946	-24238	-126	-21444	-5571	-16157	144	-20286	-10513	-20399	-242	-19615	-9574	-21296	-843	-340	5740	-19509	6978	-17497	17344	-21299	-236	-14225	19208	-15683	-5126	-12697	21115	-9814	-145	-128	-120	-66	-58	-56	-113	28	-147	19	45	-77	-17	-55	79	-30	1
0.105833	21168	-6569	-5609	-24469	-13	-21741	-5420	-16199	43	-20488	-10100	-20632	-206	-19833	-9153	-21114	-1050	-324	6143	-19668	5908	-17416	17327	-21156	-266	-14223	18912	-15585	-6521	-12643	20799	-9802	-147	-127	-120	-65	-61	-59	-107	42	-148	21	34	-74	-22	-56	84	-29	1
0.106667	25321	-6033	-5299	-24687	-75	-22064	-5246	-16304	-211	-20656	-9723	-20848	-218	-20034	-8812	-20867	-925	-334	6562	-19824	6103	-17341	17266	-21026	-107	-14257	18583	-15495	-8547	-12600	20452	-9804	-173	-129	-121	-69	-64	-60	-107	40	-152	18	30	-81	-22	-57	82	-31	0
0.107500	28322	-5478	-5019	-24884	-293	-22337	-5050	-16456	-431	-20783	-9376	-21057	-242	-20206	-8567	-20577	-901	-355	6994	-19978	7568	-17272	17166	-20913	-217	-14316	18235	-15413	-10188	-12605	20074	-9811	-149	-129	-125	-70	-64	-60	-105	36	-151	17	32	-77	-23	-59	81	-41	-5
0.108333	29073	-4914	-4758	-25060	190	-22603	-4835	-16666	-426	-20889	-9073	-21248	-274	-20339	-8424	-20254	-978	-388	7425	-20130	6928	-17200	17027	-20815	-22	-14403	17859	-15336	-10967	-12612	19673	-9823	-150	-134	-126	-70	-64	-63	-108	42	-153	37	28	-80	-24	-59	78	-35	-8
0.109167	23716	-4350	-4517	-25214	-165	-22818	-4609	-16922	-173	-20888	-8803	-21425	-305	-20423	-8334	-19910	-723	-417	7866	-20273	7394	-17134	16854	-20731	51	-14488	17471	-15239	-12179	-12640	19242	-9839	-152	-132	-126	-70	-63	-61	-108	37	-153	16	30	-76	-25	-61	80	-41	0
0.110000	23573	-3793	-4259	-25350	-384	-22981	-4368	-17216	-301	-20856	-8579	-21584	-325	-20455	-8312	-19561	-665	-448	8306	-20409	10121	-17066	16658	-20654	-264	-14612	17071	-15197	-14227	-12676	18794	-9848	-149	-129	-122	-56	-65	-61	-108	37	-147	16	30	-82	-22	-60	82	-31	-1
0.110833	25229	-3228	-4019	-25480	-62	-23071	-4123	-17546	-341	-20772	-8393	-21719	-340	-20426	-8412	-19211	-822	-481	8731	-20540	7161	-16994	16426	-20589	-413	-14723	16667	-15137	-13767	-12728	18328	-9854	-148	-128	-121	-70	-65	-61	-107	38	-151	17	33	-76	-22	-62	81	-31	1
0.111667	26071	-2747	-3771	-25597	-290	-23105	-3882	-17896	-273	-20632	-8244	-21832	-314	-20333	-8544	-18874	-575	-515	9149	-20666	5314	-16922	16190	-20536	-396	-14830	16253	-15092	-12428	-12790	17845	-9858	-147	-128	-124	-63	-64	-59	-105	38	-151	16	32	-79	-22	-57	84	-30	1
0.112500	25001	-2277	-3524	-25704	-168	-23015	-3638	-18260	-162	-20443	-8127	-21907	-360	-20191	-8722	-18549	-479	-552	9558	-20784	6073	-16844	15931	-20493	-445	-14926	15841	-15050	-10601	-12860	17352	-9848	-150	-128	-126	-67	-65	-59	-107	40	-150	15	33	-77	-22	-52	81	-28	-3
0.113333	20459	-1846	-3266	-25814	-238	-22859	-3407	-18626	-8	-20207	-8036	-21924	-328	-19988	-8918	-18252	-376	-586	9950	-20892	4581	-16758	15658	-20460	-337	-15011	15426	-15023	-8151	-12935	16844	-9831	-149	-124	-120	-73	-63	-58	-105	42	-150	20	36	-77	-24	-59	82	-28	-1
0.114167	15105	-1475	-3008	-25921	-220	-22625	-3193	-18987	49	-19926	-7963	-21976	-288	-19743	-9129	-17977	-356	-629	10318	-20995	3296	-16665	15372	-20435	-284	-15075	15017	-15000	-5737	-13015	16338	-9799	-153	-127	-122	-69	-65	-62	-109	40	-151	17	34	-76	-21	-60	84	-31	-1
0.115000	12421	-1162	-2743	-26031	-116	-22312	-2991	-19335	-33	-19613	-7907	-21960	-281	-19491	-9328	-17730	-454	-665	10672	-21088	2259	-16565	15080	-20422	-396	-15124	14612	-14994	-2978	-13100	15831	-9761	-154	-129	-125	-82	-68	-62	-105	35	-155	15	32	-82	-29	-63	78	-34	-8
0.115833	10649	-916	-2479	-26149	-117	-21918	-2808	-19653	3	-19272	-7855	-21907	-306	-19162	-9501	-17504	-338	-741	11006	-21176	1686	-16447	14786	-20421	-129	-15145	14222	-14991	-1128	-13176	15337	-9698	-150	-128	-126	-67	-67	-63	-107	39	-151	13	33	-81	-22	-60	82	-30	-4
0.116667	7222	-735	-2220	-26274	77	-21473	-2639	-19938	137	-18907	-7802	-21809	-289	-18851	-9636	-17301	-472	-817	11331	-21243	-361	-16332	14492	-20406	-173	-15152	13845	-14999	1160	-13236	14853	-9625	-151	-130	-124	-67	-65	-61	-108	37	-154	17	30	-80	-25	-60	79	-33	-5
0.117500	-727	-628	-1971	-26405	90	-20951	-2489	-20182	102	-18531	-7745	-21673	-241	-18539	-9713	-17115	-264	-906	11632	-21301	-2441	-16204	14197	-20407	-164	-15129	13486	-15010	3155	-13323	14385	-9541	-146	-127	-121	-67	-64	-61	-112	41	-151	19	35	-75	-23	-57	80	-30	-1
0.118333	-5482	-586	-1736	-26538	-44	-20396	-2356	-20379	217	-18146	-7687	-21501	-269	-18249	-9747	-16948	88	-1013	11922	-21350	1188	-16061	13904	-20409	37	-15091	13145	-15032	1447	-13390	13940	-9432	-146	-132	-119	-63	-61	-57	-93	41	-149	21	37	-73	-23	-57	82	-30	0
0.119167	-7820	-607	-1524	-26685	73	-19821	-2244	-20518	394	-17765	-7617	-21293	-301	-17987	-9685	-16794	-182	-1137	12195	-21389	-426	-15920	13616	-20417	-17	-15038	12826	-15061	280	-13448	13532	-9320	-147	-121	-121	-62	-66	-58	-107	41	-152	21	37	-77	-22	-59	82	-30	1
0.120000	-7408	-684	-1344	-26836	-31	-19224	-2142	-20610	259	-17390	-7507	-21059	-335	-17757	-9572	-16651	-207	-1281	12451	-21416	-1852	-15768	13321	-20427	151	-14969	12527	-15098	-1703	-13497	13157	-9198	-145	-125	-120	-60	-61	-53	-102	34	-150	19	36	-74	-21	-56	81	-29	1
0.120833	-7342	-806	-1196	-26993	-18	-18618	-2057	-20640	312	-17033	-7446	-20797	-362	-17577	-9386	-16515	-176	-1436	12688	-21435	-702	-15617	13038	-20437	89	-14892	12261	-15130	-3905	-13534	12825	-9065	-145	-129	-119	-65	-59	-59	-104	41	-151	16	36	-53	-18	-55	81	-28	-1
0.121667	-7912	-959	-1080	-27153	323	-18013	-1973	-20613	261	-16693	-7344	-20520	-389	-17441	-9137	-16385	-145	-1594	12917	-21441	-1151	-15456	12765	-20443	-57	-14801	12025	-15178	-5855	-13560	12539	-8920	-148	-126	-114	-64	-60	-56	-107	41	-150	20	37	-74	-21	-58	80	-35	1
0.122500	-14868	-1123	-998	-27308	30	-17427	-1900	-20537	365	-16373	-7230	-20223	-321	-17347	-8828	-16255	77	-1750	13128	-21439	-1715	-15296	12502	-20443	28	-14701	11825	-15222	-8074	-13567	12303	-8770	-150	-125	-119	-67	-63	-58	-107	37	-151	19	22	-75	-21	-56	81	-30	7
0.123333	-17041	-1281	-956	-27460	-513	-16856	-1829	-20406	121	-16078	-7120	-19922	-234	-17294	-8476	-16126	227	-1895	13323	-21429	1005	-15133	12255	-20436	0	-14594	11655	-15267	-11907	-13561	12127	-8615	-151	-129	-124	-66	-64	-60	-113	35	-151	12	32	-78	-25	-60	77	-32	-8
0.124167	-14018	-1416	-954	-27610	25	-16310	-1758	-20224	-181	-15804	-6972	-19614	-313	-17276	-8079	-15992	-53	-2015	13510	-21409	-771	-14971	12033	-20416	-272	-14479	11532	-15306	-13564	-13555	12011	-8446	-148	-130	-119	-65	-62	-58	-105	39	-155	17	36	-76	-19	-56	81	-29	-5
0.125000	-10894	-1506	-958	-27739	-55	-15781	-1682	-19991	-147	-15549	-6821	-19303	-302	-17275	-7646	-15856	99	-2102	13685	-21380	-3112	-14802	11830	-20391	10	-14352	11446	-15348	-13835	-13488	11953	-8280	-150	-127	-146	-67	-61	-57	-108	39	-158	21	35	-76	-22	-59	82	-29	-3
0.125833	-8586	-1530	-994	-27863	-14	-15279	-1602	-19719	-188	-15310	-6666	-19002	-228	-17292	-7226	-15719	74	-2152	13851	-21348	-2209	-14630	11648	-20352	94	-14221	11406	-15380	-13700	-13422	11958	-8101	-148	-126	-116	-60	-59	-52	-102	42	-151	20	56	-70	-21	-53	86	-24	1
0.126667	-9563	-1476	-1056	-27987	52	-14805	-1523	-19418	-248	-15089	-6509	-18714	-279	-17310	-6801	-15579	-10	-2146	13990	-21314	-3352	-14457	11494	-20292	-25	-14081	11403	-15410	-12598	-13341	12023	-7930	-146	-124	-114	-60	-64	-53	-100	43	-147	24	37	-72	-18	-53	84	-26	0
0.127500	-11483	-1336	-1126	-28092	-24	-14356	-1442	-19091	-212	-14886	-6355	-18442	-300	-17318	-6389	-15436	140	-2081	14114	-21274	-4844	-14292	11368	-20229	-344	-13940	11441	-15433	-11170	-13254	12148	-7757	-148	-127	-118	-63	-61	-56	-104	40	-151	18	36	-95	-22	-56	79	-27	-1
0.128333	-10208	-1092	-1202	-28198	-98	-13932	-1365	-18740	-438	-14689	-6204	-18191	-319	-17311	-6013	-15301	127	-1947	14227	-21240	-5817	-14112	11276	-20151	-387	-13791	11518	-15448	-8922	-13155	12326	-7590	-150	-127	-122	-58	-64	-57	-105	45	-151	19	35	-75	-27	-55	80	-29	-1
0.129167	-6216	-741	-1273	-28299	-75	-13528	-1285	-18381	-427	-14494	-6051	-17950	-294	-17272	-5670	-15161	285	-1737	14328	-21205	-6747	-13933	11223	-20061	-1	-13638	11637	-15468	-6701	-13045	12563	-7425	-146	-125	-120	-67	-61	-56	-104	41	-150	19	34	-73	-21	-55	84	-25	1
0.130000	-3582	-281	-1334	-28403	25	-13138	-1210	-18019	-287	-14291	-5902	-17724	-161	-17188	-5381	-15026	204	-1452	14412	-21166	-8020	-13751	11198	-19959	2	-13477	11797	-15436	-4459	-12939	12847	-7273	-149	-132	-119	-63	-47	-58	-102	41	-150	20	38	-74	-22	-53	84	-27	-4
0.130833	-5412	285	-1381	-28501	262	-12763	-1146	-17627	-506	-14086	-5768	-17521	-176	-17067	-5151	-14892	-30	-1092	14486	-21137	-11067	-13552	11210	-19853	-162	-13317	11986	-15412	-1222	-12837	13171	-7132	-151	-124	-119	-63	-62	-56	-104	40	-149	18	35	-73	-25	-52	78	-27	-1
0.131667	-7396	941	-1413	-28606	-247	-12402	-1097	-17205	-746	-13869	-5640	-17334	-131	-16904	-4987	-14770	364	-658	14541	-21112	-8314	-13382	11251	-19742	56	-13155	12201	-15373	-1354	-12744	13523	-7010	-149	-129	-124	-66	-60	-56	-108	42	-152	17	34	-75	-21	-59	81	-31	-5
0.132500	-8323	1687	-1429	-28715	-24	-12052	-1064	-16884	-758	-13640	-5532	-17158	-137	-16690	-4886	-14640	423	-154	14604	-21089	-8367	-13191	11328	-19624	-309	-12995	12446	-15315	-1188	-12666	13911	-6900	-146	-124	-120	-64	-61	-55	-104	44	-151	19	36	-76	-27	-52	86	-28	0
0.133333	-7303	2501	-1429	-28820	-83	-11708	-1040	-16518	-664	-13390	-5433	-16980	-174	-16431	-4843	-14528	822	401	14622	-21075	-10377	-13001	11429	-19511	-338	-12840	12707	-15244	-1396	-12605	14317	-6818	-148	-125	-119	-72	-61	-55	-91	40	-150	20	37	-73	-21	-55	84	-27	3
0.134167	-4721	3354	-1427	-28927	-17	-11376	-1047	-16171	-480	-13131	-5361	-16818	-113	-16140	-4864	-14423	920	995	14645	-21071	-9185	-12814	11578	-19402	-359	-12692	12979	-15155	-2229	-12574	14732	-6758	-150	-126	-122	-66	-61	-57	-105	43	-152	16	36	-75	-24	-53	84	-27	-3
0.135000	-1091	4227	-1426	-29020	81	-11050	-1075	-15838	-463	-12859	-5298	-16632	-128	-15813	-4937	-14321	746	1614	14658	-21079	-8413	-12629	11704	-19302	-186	-12558	13258	-15051	-2873	-12565	15146	-6727	-151	-118	-122	-67	-53	-53	-103	40	-154	19	37	-73	-22	-55	82	-29	-4
0.135833	-4333	5100	-1434	-29101	296	-10735	-1127	-15523	-218	-12572	-5266	-16475	-128	-15466	-5058	-14231	655	2250	14660	-21089	-8655	-12441	11868	-19207	194	-12432	13533	-14933	-3721	-12579	15554	-6722	-149	-126	-120	-66	-63	-56	-104	41	-151	19	35	-77	-21	-57	87	-21	-1
0.136667	-8219	5943	-1467	-29162	-298	-10429	-1196	-15220	-142	-12274	-5252	-16291	-151	-15105	-5213	-14146	692	2879	14650	-21113	-5267	-12268	12047	-19124	308	-12326	13796	-14798	-6610	-12647	15940	-6749	-150	-127	-121	-72	-63	-58	-104	43	-153	17	38	-74	-22	-56	86	-28	-1
0.137500	-8440	6740	-1524	-29181	91	-10132	-1304	-14943	-42	-11981	-5263	-16099	-161	-14739	-5395	-14068	383	3473	14638	-21147	-4568	-12098	12237	-19057	-128	-12228	14056	-14655	-8095	-12693	16310	-6803	-150	-127	-117	-69	-58	-56	-102	42	-150	18	38	-74	-21	-56	88	-9	3
0.138333	-7790	7467	-1619	-29168	52	-9865	-1424	-14681	81	-11679	-5227	-15887	-145	-14370	-5591	-13991	325	4066	14616	-21192	-5816	-11933	12425	-19000	-120	-12149	14291	-14493	-8269	-12783	16646	-6891	-150	-121	-117	-65	-43	-55	-102	47	-148	21	41	-72	-18	-55	88	-27	0
0.139167	-2782	8099	-1760	-29106	-96	-9587	-1568	-14440	54	-11389	-5340	-15667	-158	-14020	-5795	-13917	343	4586	14580	-21248	-3399	-11785	12607	-18957	-150	-12089	14496	-14331	-8310	-12900	16943	-7007	-146	-121	-116	-64	-58	-53	-103	45	-149	20	40	-74	-23	-53	86	-27	1
0.140000	3048	8620	-1945	-28996	-6	-9340	-1719	-14218	13	-11107	-5400	-15431	-42	-13689	-5994	-13846	351	5037	14537	-21320	-2281	-11654	12783	-18933	-90	-12054	14669	-14163	-7372	-13032	17200	-7155	-144	-128	-119	-68	-65	-61	-104	43	-149	18	37	-76	-23	-57	86	-30	-1
0.140833	5400	9030	-2176	-28829	2	-9108	-1906	-14016	0	-10842	-5496	-15185	-19	-13383	-6176	-13774	263	5418	14479	-21403	-1733	-11530	12969	-18917	159	-12031	14810	-13993	-6222	-13176	17408	-7326	-150	-125	-117	-66	-62	-56	-104	42	-152	29	37	-75	-23	-57	84	-30	-1
0.141667	4528	9317	-2437	-28596	-188	-8900	-2083	-13828	-40	-10586	-5586	-14923	-60	-13100	-6331	-13699	159	5721	14426	-21500	-481	-11426	13097	-18911	-25	-12022	14914	-13818	-4336	-13330	17565	-7518	-150	-128	-120	-70	-65	-61	-108	40	-149	19	35	-79	-22	-56	85	-30	-3
0.142500	1720	9478	-2730	-28306	12	-8707	-2263	-13660	-113	-10363	-5681	-14666	-9	-12848	-6457	-13630	148	5935	14355	-21606	736	-11335	13225	-18916	89	-12031	14968	-13643	-2411	-13487	17665	-7733	-149	-128	-118	-67	-63	-58	-108	40	-150	18	43	-78	-28	-60	81	-30	-4
0.143333	-3828	9512	-3035	-27962	-62	-8539	-2446	-13505	-62	-10159	-5782	-14398	37	-12618	-6546	-13517	81	6066	14281	-21726	1967	-11265	13326	-18924	239	-12045	14990	-13469	-787	-13645	17722	-7959	-153	-122	-118	-67	-34	-60	-105	38	-150	18	35	-75	-21	-56	81	-31	0
0.144167	-9438	9432	-3333	-27566	290	-8388	-2619	-13370	2	-9971	-5879	-14141	18	-12419	-6598	-13414	-275	6110	14198	-21856	370	-11209	13405	-18924	4	-12070	14969	-13303	2525	-13796	17718	-8198	-148	-127	-118	-66	-62	-56	-107	43	-150	21	36	-75	-22	-60	84	-33	2
0.145000	-10018	9242	-3615	-27131	-276	-8263	-2785	-13244	12	-9810	-5933	-13889	-15	-12241	-6612	-13295	-9	6074	14110	-21997	4055	-11177	13445	-18951	187	-12101	14910	-13142	3128	-13940	17673	-8435	-148	-122	-132	-67	-65	-58	-104	43	-150	20	36	-76	-18	-52	86	-28	1
0.145833	-3617	8960	-3857	-26671	-63	-8152	-2932	-13138	78	-9672	-6035	-13657	-68	-12078	-6580	-13154	-354	5963	14010	-22146	6666	-11156	13462	-18960	-91	-12134	14813	-12991	3265	-14072	17578	-8692	-146	-125	-119	-65	-58	-56	-101	43	-149	21	36	-64	-18	-53	86	-26	3
0.146667	2573	8592	-4025	-26188	-9	-8064	-3064	-13044	3	-9551	-6092	-13441	-79	-11929	-6515	-12999	-345	5795	13907	-22303	4969	-11157	13444	-18969	-111	-12170	14687	-12852	3816	-14186	17446	-8950	-147	-122	-116	-63	-60	-55	-103	41	-149	22	37	-72	-16	-50	87	-29	3
0.147500	5552	8148	-4177	-25709	-27	-7985	-3179	-12965	9	-9448	-6133	-13253	-44	-11789	-6422	-12828	-145	5570	13814	-22467	6479	-11175	13382	-18974	-115	-12205	14531	-12728	3725	-14291	17265	-9190	-148	-128	-119	-65	-62	-59	-107	38	-170	19	35	-73	-23	-59	82	-33	-4
0.148333	5808	7653	-4229	-25251	-215	-7933	-3278	-12901	-88	-9363	-6157	-13096	-48	-11651	-6303	-12632	-126	5298	13682	-22636	7331	-11211	13306	-18971	-520	-12242	14355	-12619	3822	-14381	17076	-9428	-148	-132	-126	-69	-69	-67	-111	33	-155	15	30	-80	-27	-61	78	-36	-4
0.149167	884	7115	-4199	-24818	222	-7886	-3351	-12849	34	-9289	-6159	-12962	-156	-11507	-6164	-12412	-41	5006	13571	-22799	6224	-11255	13212	-18951	-628	-12265	14166	-12522	4472	-14443	16848	-9654	-151	-128	-119	-69	-64	-61	-107	36	-149	17	33	-76	-24	-57	87	-32	-3
0.150000	-4280	6555	-4077	-24422	-427	-7844	-3404	-12806	138	-9213	-6135	-12850	-141	-11350	-6007	-12164	340	4697	13461	-22958	8768	-11312	13071	-18932	-392	-12284	13970	-12441	3303	-14490	16648	-9863	-150	-129	-120	-70	-63	-59	-109	36	-153	17	34	-76	-22	-55	80	-30	-4
0.150833	-1762	5982	-3875	-24085	-103	-7810	-3431	-12776	-99	-9143	-6095	-12775	-182	-11187	-5851	-11897	-154	4385	13348	-23112	9629	-11363	12919	-18895	-705	-12299	13772	-12380	2773	-14517	16380	-10062	-152	-131	-121	-67	-63	-60	-108	36	-143	13	27	-75	-22	-55	80	-32	-7
0.151667	2159	5410	-3593	-23809	44	-7780	-3421	-12761	-79	-9072	-6040	-12724	-211	-11011	-5689	-11608	-397	4080	13249	-23257	6196	-11455	12749	-18850	-443	-12324	13579	-12339	4275	-14526	16148	-10237	-155	-130	-121	-67	-65	-59	-105	36	-155	18	34	-76	-23	-56	84	-31	1
0.152500	7065	4827	-3250	-23603	-178	-7756	-3433	-12756	-164	-8997	-5970	-12697	-223	-10813	-5537	-11297	-329	3789	13150	-23389	6713	-11534	12569	-18791	-213	-12306	13400	-12320	5642	-14519	15927	-10400	-148	-129	-122	-69	-62	-59	-103	38	-151	2	45	-76	-24	-57	84	-30	-3
0.153333	9619	4262	-2867	-23466	-90	-7749	-3412	-12763	-289	-8915	-5891	-12691	-236	-10600	-5401	-10969	-670	3524	13053	-23510	7106	-11622	12382	-18730	-236	-12302	13237	-12318	7590	-14497	15726	-10540	-149	-126	-122	-67	-60	-59	-107	37	-153	17	34	-78	-22	-53	84	-29	0
0.154167	9009	3715	-2453	-23403	-32	-7701	-3382	-12786	-200	-8830	-5806	-12700	-240	-10376	-5278	-10636	-647	3268	12963	-23616	5840	-11709	12183	-18657	-55	-12295	13094	-12341	9672	-14464	15550	-10674	-151	-130	-121	-64	-62	-60	-107	37	-152	18	34	-74	-25	-57	81	-30	-4
0.155000	7536	3188	-2040	-23405	-198	-7668	-3342	-12819	-282	-8730	-5718	-12726	-177	-10136	-5176	-10294	-626	3084	12876	-23707	5679	-11794	12006	-18583	-35	-12288	12977	-12384	11831	-14422	15399	-10786	-149	-137	-122	-65	-61	-63	-107	36	-154	16	32	-77	-22	-59	84	-31	-1
0.155833	6895	2687	-1646	-23468	-197	-7631	-3298	-12862	-222	-8623	-5632	-12761	-208	-9885	-5100	-9946	-676	2911	12786	-23784	5200	-11876	11831	-18496	-80	-12277	12891	-12450	14049	-14372	15288	-10890	-150	-129	-124	-67	-65	-60	-108	37	-156	15	30	-75	-25	-58	79	-32	0
0.156667	3934	2209	-1292	-23583	-181	-7587	-3251	-12923	40	-8504	-5554	-12805	-256	-9627	-5045	-9604	-420	2771	12698	-23850	5143	-11955	11661	-18436	-147	-12273	12826	-12535	15368	-14319	15214	-10981	-150	-132	-127	-68	-66	-63	-111	33	-156	9	29	-79	-28	-59	79	-31	-6
0.157500	-1524	1752	-1005	-23736	248	-7528	-3205	-12990	138	-8370	-5477	-12824	-225	-9363	-5013	-9270	-565	2663	12612	-23900	2761	-12020	11521	-18319	-82	-12261	12805	-12633	17711	-14260	15179	-11059	-152	-129	-125	-67	-63	-84	-109	37	-156	16	32	-78	-23	-56	82	-32	-5
0.158333	-7534	1336	-786	-23908	-186	-7458	-3155	-13065	144	-8224	-5403	-12885	-195	-9090	-4996	-8946	-46	2596	12529	-23935	4166	-12073	11400	-18224	305	-12253	12815	-12751	17448	-14196	15186	-11134	-146	-127	-118	-63	-60	-58	-108	40	-149	19	35	-77	-21	-55	84	-28	0
0.159167	-7129	946	-668	-24097	7	-7382	-3115	-13151	187	-8066	-5343	-12923	-266	-8822	-5002	-8645	-151	2543	12433	-23966	7214	-12119	11299	-18125	-220	-12250	12843	-12883	15115	-14137	15232	-11203	-145	-127	-119	-66	-67	-61	-103	44	-146	18	29	-75	-22	-52	87	-28	1
0.160000	-5018	609	-647	-24288	-17	-7300	-3082	-13250	259	-7900	-5296	-12956	-233	-8556	-5022	-8371	-281	2516	12333	-23994	4593	-12151	11220	-18028	-534	-12253	12901	-13036	13105	-14079	15314	-11272	-147	-125	-121	-66	-62	-60	-105	42	-149	19	29	-74	-23	-52	85	-28	0
0.160833	-2621	259	-735	-24473	60	-7204	-3057	-13358	236	-7726	-5236	-12984	-233	-8306	-5057	-8130	-259	2500	12216	-24016	5199	-12170	11172	-17927	-960	-12255	12984	-13193	10074	-14026	15431	-11343	-146	-129	-121	-68	-64	-58	-105	41	-148	19	35	-44	-21	-52	84	-28	-4
0.161667	-1875	-36	-927	-24635	-169	-7098	-3041	-13473	225	-7551	-5226	-13010	-248	-8052	-5098	-7921	-75	2500	12095	-24035	6520	-12175	11152	-17835	-860	-12261	13088	-13366	7237	-13969	15578	-11418	-148	-127	-120	-66	-62	-57	-104	41	-152	18	34	-76	-24	-55	82	-33	-1
0.162500	-4229	-301	-1209	-24777	252	-6988	-3037	-13591	261	-7365	-5202	-13026	-276	-7813	-5147	-7749	104	2508	11959	-24054	5217	-12167	11160	-17730	-496	-12265	13210	-13536	4954	-13911	15749	-11499	-152	-128	-121	-68	-78	-60	-109	42	-150	19	34	-74	-17	-57	82	-29	1
0.163333	-8363	-514	-1576	-24885	-349	-6870	-3032	-13713	161	-7183	-5191	-13040	-260	-7584	-5197	-7617	150	2519	11818	-24074	6510	-12147	11203	-17629	-252	-12268	13340	-13717	1506	-13851	15947	-11583	-146	-127	-121	-64	-61	-58	-104	42	-149	19	35	-76	-22	-57	84	-28	0
0.164167	-3832	-704	-2006	-24960	-267	-6749	-3042	-13836	-169	-7002	-5180	-13039	-265	-7363	-5245	-7520	-180	2532	11669	-24098	8400	-12117	11255	-17522	-608	-12268	13487	-13896	-1963	-13784	16160	-11673	-147	-129	-120	-67	-62	-58	-104	37	-149	17	36	-75	-22	-68	84	-27	3
0.165000	2017	-852	-2485	-25000	0	-6623	-3061	-13962	-288	-6822	-5177	-13045	-243	-7154	-5293	-7467	-203	2542	11509	-24126	4562	-12078	11341	-17420	-780	-12263	13623	-14079	-2705	-13707	16382	-11773	-151	-127	-120	-67	-60	-57	-103	40	-148	19	34	-77	-24	-59	81	-36	-5
0.165833	5839	-959	-2992	-25017	-254	-6500	-3087	-14084	-388	-6645	-5177	-13038	-254	-6956	-5336	-7447	-3	2552	11343	-24161	3621	-12030	11455	-17311	-368	-12248	13791	-14255	-2695	-13629	16609	-11882	-146	-128	-118	-58	-61	-59	-104	45	-148	19	35	-73	-15	-52	86	-26	3
0.166667	6037	-1017	-3503	-24995	-87	-6371	-3108	-14197	-383	-6472	-5162	-13033	-293	-6784	-5368	-7465	-191	2554	11173	-24197	4019	-11985	11586	-17204	-370	-12224	13945	-14425	-1654	-13542	16831	-11980	-147	-125	-118	-63	-61	-58	-101	41	-146	23	37	-70	-21	-62	82	-25	2
0.167500	3058	-1041	-3997	-24980	-107	-6252	-3136	-14293	-218	-6315	-5157	-13026	-270	-6590	-5406	-7514	-159	2554	11000	-24246	2158	-11932	11738	-17100	-249	-12193	14094	-14592	224	-13440	17049	-12092	-158	-126	-120	-65	-61	-61	-105	41	-152	18	34	-75	-21	-56	85	-30	-4
0.168333	1386	-1017	-4461	-24912	-184	-6136	-3163	-14407	-82	-6161	-5147	-13025	-274	-6423	-5437	-7594	-13	2542	10818	-24299	566	-11879	11906	-16993	-205	-12157	14236	-14751	2674	-13330	17249	-12203	-147	-129	-121	-68	-64	-59	-104	39	-154	17	33	-76	-22	-60	70	-33	-1
0.169167	4215	-959	-4866	-24852	-165	-6029	-3190	-14492	-139	-6020	-5138	-13020	-294	-6262	-5459	-7701	185	2530	10657	-24357	-948	-11832	12091	-16889	-327	-12103	14376	-14890	5926	-13206	17436	-12310	-159	-129	-119	-64	-63	-59	-103	42	-153	19	35	-76	-19	-55	82	-32	-3
0.170000	7639	-860	-5197	-24796	-229	-5925	-3205	-14552	-118	-5884	-5122	-13003	-258	-6106	-5477	-7830	323	2509	10493	-24417	-1341	-11788	12290	-16789	-73	-12037	14510	-15020	8428	-13077	17596	-12412	-150	-128	-121	-64	-59	-60	-107	40	-152	19	35	-77	-24	-58	79	-33	-1
0.170833	8908	-719	-5446	-24748	34	-5836	-3215	-14605	-57	-5759	-5104	-12991	-200	-5957	-5490	-7979	-328	2483	10333	-24485	-4293	-11754	12497	-16688	-335	-11974	14632	-15135	12012	-12939	17711	-12504	-148	-126	-131	-63	-60	-62	-105	40	-151	19	36	-74	-24	-58	84	-31	0
0.171667	5531	-545	-5608	-24709	-78	-5751	-3213	-14623	-111	-5642	-5082	-12979	-134	-5819	-5508	-8142	-232	2450	10180	-24538	-5968	-11728	12720	-16590	25	-11898	14751	-15232	14384	-12797	17845	-12583	-149	-126	-117	-63	-61	-61	-103	42	-152	20	37	-75	-25	-57	82	-31	0
0.172500	4691	-338	-5681	-24692	-121	-5653	-3202	-14628	-314	-5538	-5061	-12968	-104	-5682	-5524	-8310	-166	2409	10039	-24633	-2845	-11707	12946	-16507	254	-11823	14859	-15319	13610	-12656	17920	-12647	-146	-127	-119	-62	-57	-59	-104	40	-150	19	34	-73	-18	-56	82	-29	2
0.173333	3996	-105	-5667	-24693	-124	-5621	-3176	-14605	-269	-5442	-5042	-12957	-76	-5557	-5543	-8491	-298	2348	9903	-24714	-5651	-11699	13174	-16429	-18	-11751	14959	-15378	13292	-12518	17962	-12700	-152	-130	-119	-66	-65	-62	-105	39	-154	19	26	-77	-21	-60	80	-36	-1
0.174167	5144	142	-5570	-24718	-57	-5576	-3140	-14554	-121	-5354	-5022	-12944	-36	-5438	-5563	-8679	-200	2311	9776	-24788	-6586	-11698	13402	-16361	-1	-11671	15060	-15426	11802	-12377	17978	-12725	-148	-128	-122	-64	-63	-60	-122	37	-154	18	33	-75	-22	-60	79	-31	-1
0.175000	5505	431	-5396	-24758	-169	-5536	-3089	-14496	6	-5270	-5002	-12917	-126	-5324	-5589	-8858	-132	2254	9661	-24869	-5415	-11705	13633	-16299	-39	-11598	15152	-15459	9715	-12248	17964	-12732	-148	-128	-121	-66	-67	-60	-107	38	-154	17	32	-78	-27	-59	80	-32	-3
0.175833	4415	688	-5166	-24815	292	-5493	-3024	-14410	-6	-5196	-4989	-12893	-145	-5220	-5622	-9036	-126	2195	9554	-24953	-6348	-11717	13860	-16253	-69	-11533	15244	-15481	7531	-12122	17921	-12715	-149	-129	-124	-76	-63	-58	-109	38	-154	18	30	-79	-23	-60	80	-31	-3
0.176667	-1798	969	-4889	-24892	-116	-5481	-2950	-14304	-78	-5123	-4975	-12865	-96	-5126	-5659	-9207	19	2131	9454	-25034	-5742	-11731	14084	-16217	118	-11472	15333	-15485	4195	-12014	17852	-12677	-151	-130	-122	-67	-62	-60	-111	49	-152	17	24	-79	-21	-58	78	-33	-3
0.177500	-1940	1245	-4580	-24972	-360	-5469	-2861	-14184	-128	-5056	-4971	-12831	-95	-5040	-5706	-9373	0	2066	9360	-25118	-2486	-11746	14297	-16195	16	-11424	15425	-15477	-333	-11913	17761	-12604	-149	-127	-118	-67	-61	-60	-109	39	-153	18	32	-74	-21	-60	81	-31	0
0.178333	-193	1514	-4259	-25059	49	-5457	-2767	-14044	20	-4994	-4968	-12788	-103	-4959	-5760	-9523	-215	2005	9276	-25202	-4872	-11759	14502	-16170	-155	-11378	15520	-15459	-2784	-11826	17657	-12516	-148	-127	-120	-64	-63	-57	-104	41	-149	20	37	-73	-22	-55	84	-29	0
0.179167	274	1772	-3943	-25142	-112	-5456	-2669	-13886	153	-4939	-4973	-12743	-93	-4890	-5818	-9661	91	1939	9199	-25278	-5651	-11768	14694	-16183	47	-11350	15614	-15436	-4883	-11747	17540	-12392	-145	-125	-118	-86	-62	-57	-105	40	-146	18	34	-74	-21	-55	85	-28	1
0.180000	-197	2007	-3645	-25223	-27	-5456	-2570	-13751	380	-4889	-4982	-12695	-136	-4837	-5884	-9794	108	1872	9115	-25358	-3818	-11776	14866	-16196	-28	-11335	15709	-15407	-6497	-11686	17407	-12272	-147	-128	-122	-66	-59	-53	-104	38	-151	17	36	-76	-23	-59	82	-29	-5
0.180833	-2835	2223	-3370	-25296	-24	-5461	-2468	-13598	396	-4852	-5002	-12635	-103	-4792	-5955	-9908	39	1813	9057	-25430	-4368	-11777	15018	-16225	-5	-11331	15800	-15376	-7346	-11637	17257	-12113	-145	-128	-121	-59	-59	-60	-110	37	-153	16	30	-76	-22	-58	80	-31	-1
0.181667	-5641	2416	-3136	-25356	-61	-5476	-2373	-13450	299	-4820	-5019	-12587	-22	-4762	-6033	-10041	-94	1748	8993	-25500	-4433	-11774	15147	-16267	54	-11340	15892	-15342	-7894	-11601	17128	-11942	-150	-129	-125	-70	-64	-60	-110	33	-150	15	30	-77	-48	-61	77	-33	-4
0.182500	-5482	2594	-2944	-25401	-50	-5500	-2283	-13305	225	-4799	-5041	-12529	-65	-4741	-6108	-10104	-49	1698	8935	-25566	-4561	-11761	15261	-16314	-94	-11357	15983	-15305	-7501	-11570	16969	-11746	-152	-128	-121	-65	-65	-60	-110	36	-151	16	32	-77	-24	-58	81	-31	-3
0.183333	-4424	2754	-2792	-25423	-114	-5500	-2188	-13164	104	-4782	-5054	-12465	-47	-4730	-6183	-10183	182	1651	8883	-25626	-4130	-11741	15349	-16369	184	-11383	16065	-15272	-7532	-11549	16855	-11535	-150	-128	-127	-69	-63	-58	-109	37	-151	16	28	-63	-24	-60	81	-28	0
0.184167	-4906	2896	-2681	-25435	40	-5535	-2108	-13030	166	-4779	-5096	-12405	-15	-4729	-6247	-10249	9	1614	8839	-25676	-5006	-11717	15411	-16435	10	-11423	16143	-15230	-6617	-11532	16729	-11309	-153	-128	-119	-67	-64	-58	-108	39	-153	17	32	-78	-23	-56	82	-30	0
0.185000	-9139	3015	-2619	-25428	133	-5529	-2034	-12904	318	-4787	-5083	-12339	-103	-4744	-6308	-10309	151	1579	8799	-25719	-7016	-11688	15472	-16506	58	-11463	16203	-15189	-5254	-11519	16610	-11071	-149	-127	-124	-67	-63	-55	-107	38	-149	20	33	-74	-32	-55	84	-30	0
0.185833	-10085	3137	-2591	-25412	-188	-5546	-1976	-12789	171	-4810	-5091	-12279	-135	-4767	-6359	-10359	161	1559	8769	-25755	-3372	-11667	15469	-16586	242	-11516	16253	-15153	-6818	-11514	16494	-10821	-155	-122	-118	-64	-61	-58	-103	41	-152	21	35	-74	-26	-53	87	-28	0
0.186667	-8831	3241	-2596	-25389	-84	-5573	-1917	-12683	123	-4844	-5088	-12215	-141	-4802	-6399	-10400	-257	1541	8743	-25786	-4790	-11645	15466	-16671	-256	-11571	16300	-15111	-7131	-11509	16394	-10564	-147	-124	-117	-66	-64	-55	-102	41	-178	21	37	-74	-19	-52	87	-27	0
0.187500	-4915	3343	-2625	-25364	-70	-5597	-1875	-12590	140	-4898	-5081	-12170	-134	-4852	-6425	-10437	-143	1534	8724	-25808	-6656	-11634	15440	-16763	-279	-11640	16309	-15076	-7647	-11502	16296	-10298	-147	-128	-119	-65	-61	-58	-107	42	-151	16	34	-76	-21	-53	85	-28	0
0.188333	-1493	3435	-2677	-25342	-152	-5633	-1842	-12501	140	-4964	-5069	-12122	-116	-4917	-6439	-10471	-49	1527	8711	-25827	-6206	-11635	15392	-16860	-355	-11709	16309	-15033	-7933	-11515	16208	-10035	-147	-131	-120	-70	-65	-56	-107	40	-152	22	32	-76	-21	-61	82	-30	-14
0.189167	1146	3530	-2738	-25321	130	-5676	-1821	-12422	23	-5051	-5042	-12080	-122	-4991	-6432	-10496	-36	1533	8714	-25830	-7400	-11645	15332	-16963	-410	-11785	16285	-14989	-7715	-11522	16131	-9766	-150	-121	-111	-68	-62	-58	-105	37	-152	17	32	-76	-22	-56	81	-33	-1
0.190000	-2645	3622	-2804	-25308	-87	-5724	-1803	-12346	-53	-5146	-5012	-12044	-113	-5078	-6406	-10516	-115	1541	8700	-25833	-8509	-11679	15253	-17068	-164	-11864	16237	-14943	-7796	-11534	16059	-9499	-154	-131	-122	-73	-70	-60	-109	34	-156	16	29	-79	-26	-60	80	-30	-6
0.190833	-2297	3713	-2877	-25320	-490	-5785	-1798	-12274	-336	-5234	-4974	-12017	-113	-5181	-6364	-10529	-164	1558	8748	-25817	-6080	-11727	15171	-17170	-112	-11945	16175	-14891	-9478	-11547	15993	-9235	-126	-131	-121	-53	-63	-57	-105	38	-151	15	33	-80	-27	-58	82	-28	-8
0.191667	1671	3807	-2941	-25313	37	-5851	-1784	-12198	-270	-5375	-4932	-11989	-63	-5289	-6299	-10535	-239	1583	8785	-25804	-8316	-11806	15079	-17281	-496	-12034	16091	-14831	-9119	-11559	15940	-8975	-149	-130	-120	-70	-67	-60	-66	43	-153	13	33	-69	-24	-55	84	-29	-6
0.192500	4069	3893	-3009	-25327	-62	-5929	-1781	-12122	-171	-5513	-4888	-11972	211	-5416	-6222	-10537	-72	1607	8831	-25773	-10777	-11898	14982	-17378	-382	-12125	15989	-14773	-7856	-11579	15871	-8721	-152	-130	-120	-67	-63	-58	-107	42	-153	19	35	-75	-24	-59	82	-28	-3
0.193333	5243	3974	-3074	-25358	-88	-6021	-1780	-12050	-288	-5655	-4839	-11960	500	-5551	-6120	-10534	-214	1638	8888	-25748	-9814	-12020	14880	-17499	-308	-12217	15867	-14708	-6606	-11600	15830	-8476	-149	-127	-122	-72	-63	-61	-105	39	-151	18	46	-76	-19	-60	84	-14	0
0.194167	3567	4041	-3138	-25383	55	-6116	-1780	-11975	-313	-5810	-4797	-11948	408	-5701	-6021	-10524	-258	1663	8960	-25709	-10714	-12160	14777	-17609	-161	-12311	15731	-14635	-5002	-11627	15774	-8246	-138	-130	-119	-67	-62	-66	-108	37	-149	20	35	-76	-24	-56	80	-28	-3
0.195000	1113	4091	-3208	-25413	-50	-6233	-1779	-11896	-387	-5968	-4751	-11948	301	-5860	-5894	-10506	-276	1689	9040	-25670	-11234	-12324	14678	-17717	-133	-12409	15581	-14554	-3847	-11654	15717	-8026	-149	-132	-120	-69	-61	-60	-107	40	-150	16	33	-67	-19	-57	84	-28	-3
0.195833	1475	4123	-3278	-25434	-132	-6350	-1771	-11813	-545	-6124	-4716	-11948	190	-6026	-5766	-10489	-390	1709	9130	-25623	-11108	-12497	14578	-17820	-353	-12504	15418	-14468	-2493	-11682	15648	-7841	-148	-130	-121	-68	-63	-59	-107	39	-153	20	34	-75	-23	-58	81	-31	0
0.196667	3602	4125	-3362	-25433	10	-6477	-1761	-11730	-448	-6282	-4682	-11967	28	-6199	-5628	-10467	-32	1728	9227	-25573	-10943	-12686	14477	-17921	1	-12594	15247	-14371	-1799	-11702	15573	-7634	-149	-128	-121	-68	-64	-60	-107	36	-151	17	55	-77	-23	-57	81	-30	-3
0.197500	3420	4095	-3457	-25409	99	-6619	-1738	-11644	-357	-6435	-4656	-11949	42	-6373	-5489	-10441	131	1744	9338	-25514	-10878	-12873	14385	-18006	-118	-12673	15074	-14265	-1288	-11721	15482	-7448	-149	-129	-119	-65	-63	-62	-108	39	-147	20	33	-75	-21	-57	82	-28	-1
0.198333	-1572	4039	-3569	-25348	328	-6729	-1717	-11555	-680	-6578	-4634	-11947	76	-6555	-5346	-10411	17	1748	9454	-25448	-12226	-13067	14288	-18082	-321	-12754	14891	-14149	72	-11737	15382	-7299	-148	-130	-118	-68	-68	-62	-109	38	-146	18	34	-104	-25	-56	82	-30	-16
0.199167	-5040	3936	-3702	-25283	-147	-6853	-1683	-11469	-1231	-6718	-4624	-11951	38	-6738	-5209	-10383	350	1748	9572	-25389	-7553	-13245	14198	-18148	132	-12819	14704	-14025	-2076	-11740	15262	-7154	-146	-130	-121	-65	-65	-59	-105	42	-149	18	33	-76	-19	-56	82	-31	2
0.200000	-4634	3799	-3848	-25104	129	-6972	-1641	-11379	-1116	-6848	-4614	-11941	-81	-6908	-5068	-10358	-47	1723	9686	-25311	-6308	-13418	14102	-18203	-267	-12878	14521	-13892	-3945	-11737	15126	-7029	-147	-131	-120	-69	-61	-60	-108	37	-148	15	32	-76	-18	-51	79	-31	-4
0.200833	-1864	3622	-4006	-24916	-7	-7076	-1589	-11295	-860	-6966	-4608	-11928	-249	-7078	-4937	-10333	-86	1721	9815	-25229	-6829	-13572	14009	-18243	-82	-12919	14335	-13750	-5844	-11727	14971	-6917	-145	-122	-119	-67	-62	-60	-110	39	-149	17	34	-74	-19	-58	78	-33	-3
0.201667	44	3406	-4177	-24667	-177	-7190	-1528	-11218	-716	-7073	-4605	-11917	-283	-7241	-4811	-10308	-122	1697	9929	-25142	-3768	-13713	13907	-18270	-45	-12953	14146	-13607	-7817	-11706	14805	-6818	-148	-131	-118	-66	-60	-63	-101	37	-153	19	34	-73	-25	-57	82	-32	-3
0.202500	1214	3154	-4348	-24371	-7	-7283	-1461	-11139	-802	-7167	-4598	-11901	-222	-7388	-4693	-10288	-128	1666	10036	-25042	-2211	-13825	13806	-18287	-45	-12960	13964	-13457	-9135	-11671	14622	-6733	-149	-129	-119	-68	-63	-57	-108	40	-153	18	29	-74	-22	-60	79	-32	0
0.203333	-3370	2867	-4514	-24036	216	-7364	-1387	-11071	-706	-7247	-4589	-11880	-252	-7518	-4593	-10252	24	1630	10134	-24933	-2218	-13913	13694	-18283	97	-12975	13777	-13301	-9711	-11624	14427	-6659	-149	-131	-118	-67	-62	-61	-113	37	-165	20	32	-76	-22	-59	79	-21	-4
0.204167	-5228	2556	-4659	-23651	-514	-7430	-1309	-11024	-810	-7317	-4572	-11853	-327	-7636	-4479	-10254	135	1595	10220	-24806	1828	-13977	13579	-18268	135	-12967	13592	-13143	-11558	-11575	14227	-6595	-145	-125	-118	-94	-59	-61	-108	40	-151	17	32	-74	-24	-60	81	-32	-3
0.205000	-844	2227	-4786	-23241	-46	-7489	-1227	-10955	-859	-7378	-4541	-11814	-403	-7738	-4378	-10240	-170	1560	10291	-24673	2474	-14018	13453	-18256	-321	-12950	13409	-12988	-11579	-11515	14025	-6541	-145	-128	-118	-61	-63	-58	-107	40	-150	20	35	-78	-22	-62	81	-29	-4
0.205833	2519	1884	-4862	-22809	38	-7535	-1145	-10917	-524	-7432	-4502	-11781	-451	-7825	-4288	-10227	2	1522	10338	-24524	804	-14032	13323	-18212	-258	-12925	13227	-12841	-9697	-11453	13818	-6499	-143	-125	-118	-63	-58	-59	-104	42	-149	18	32	-75	-19	-58	81	-32	0
0.206667	5117	1535	-4912	-22377	-136	-7575	-1062	-10878	-453	-7477	-4445	-11744	-428	-7897	-4204	-10213	132	1486	10363	-24362	3020	-14029	13179	-18176	-61	-12893	13042	-12695	-7475	-11393	13617	-6464	-147	-130	-120	-65	-79	-59	-102	38	-156	18	33	-77	-24	-60	80	-30	-3
0.207500	5313	1190	-4906	-21940	-154	-7609	-981	-10860	-499	-7520	-4385	-11705	-405	-7954	-4125	-10205	154	1458	10367	-24182	3685	-14003	13030	-18134	54	-12842	12866	-12557	-4086	-11337	13426	-6441	-148	-131	-120	-65	-61	-57	-108	40	-153	18	30	-76	-22	-58	79	-35	-3
0.208333	3776	846	-4841	-21528	-68	-7638	-904	-10841	-322	-7558	-4306	-11662	-412	-7997	-4048	-10191	112	1429	10349	-23992	3573	-13968	12869	-18088	67	-12824	12681	-12428	-183	-11285	13247	-6424	-153	-132	-126	-67	-64	-62	-112	34	-154	12	40	-87	-25	-61	78	-33	-3
0.209167	3416	533	-4709	-21132	-96	-7664	-824	-10827	-250	-7591	-4212	-11622	-458	-8035	-3975	-10172	57	1412	10308	-23788	4112	-13915	12703	-18034	-56	-12785	12508	-12303	4396	-11242	13088	-6418	-137	-131	-126	-66	-64	-60	-108	37	-150	11	30	-77	-22	-60	79	-35	-5
0.210000	4844	242	-4529	-20797	-79	-7688	-749	-10823	-273	-7624	-4109	-11576	-452	-8065	-3897	-10150	26	1400	10254	-23566	4643	-13856	12525	-17984	135	-12749	12341	-12184	8899	-11208	12948	-6420	-150	-129	-122	-68	-65	-63	-110	33	-158	11	32	-77	-24	-60	78	-33	-3
0.210833	4164	-18	-4287	-20506	-180	-7708	-672	-10818	50	-7661	-3995	-11535	-436	-8092	-3824	-10128	-103	1394	10179	-23332	5497	-13787	12347	-17928	76	-12713	12183	-12070	12709	-11187	12830	-6436	-147	-130	-122	-67	-62	-60	-111	38	-153	16	33	-75	-21	-61	79	-33	-4
0.211667	-103	-238	-4003	-20277	245	-7737	-598	-10821	198	-7694	-3880	-11495	-422	-8122	-3750	-10101	-183	1399	10088	-23087	3416	-13717	12158	-17871	-220	-12687	12030	-11964	17488	-11178	12735	-6458	-148	-128	-122	-67	-58	-61	-108	36	-154	5	35	-74	-26	-59	82	-31	-3
0.212500	-5179	-420	-3679	-20112	-208	-7763	-522	-10820	-39	-7732	-3763	-11457	-335	-8157	-3677	-10070	115	1396	9987	-22833	6943	-13646	11966	-17812	285	-12666	11877	-11861	18794	-11186	12665	-6503	-151	-129	-121	-67	-61	-59	-107	38	-149	17	35	-76	-18	-58	82	-31	-1
0.213333	-6613	-563	-3330	-20016	3	-7793	-448	-10822	-27	-7774	-3647	-11420	-315	-8198	-3599	-10040	-242	1398	9879	-22574	9826	-13573	11782	-17753	-164	-12654	11755	-11758	18661	-11214	12618	-6561	-146	-129	-125	-66	-61	-60	-109	34	-153	13	36	-72	-22	-59	82	-30	-6
0.214167	-6322	-667	-2971	-19985	-135	-7828	-345	-10816	-56	-7824	-3540	-11386	-316	-8250	-3523	-10012	-160	1399	9768	-22313	8654	-13505	11587	-17685	-267	-12647	11638	-11659	17975	-11254	12595	-6642	-155	-131	-119	-66	-63	-60	-110	36	-155	18	35	-77	-22	-58	81	-32	-7
0.215000	-5202	-735	-2612	-20013	67	-7870	-296	-10815	-97	-7870	-3440	-11358	-333	-8317	-3444	-9983	33	1398	9654	-22054	11058	-13441	11391	-17618	-184	-12651	11533	-11563	16113	-11313	12577	-6738	-152	-130	-125	-68	-64	-64	-114	33	-156	13	32	-79	-7	-63	78	-34	-4
0.215833	-3943	-757	-2275	-20098	0	-7913	-188	-10807	416	-7924	-3350	-11329	-263	-8393	-3365	-9953	260	1389	9554	-21791	12832	-13374	11200	-17538	-164	-12654	11452	-11462	13863	-11385	12584	-6855	-153	-131	-122	-66	-66	-63	-110	34	-153	15	34	-79	-24	-59	80	-32	0
0.216667	-7423	-780	-1965	-20216	270	-7958	-127	-10791	796	-7980	-3266	-11315	-167	-8475	-3278	-9920	233	1373	9463	-21537	12884	-13306	11014	-17454	-91	-12666	11385	-11355	11487	-11466	12614	-6992	-150	-130	-129	-69	-63	-57	-111	34	-156	12	32	-77	-26	-60	79	-32	-6
0.217500	-11762	-773	-1700	-20367	-339	-8002	-40	-10773	787	-8034	-3196	-11281	-196	-8564	-3192	-9892	102	1351	9383	-21286	16660	-13239	10833	-17344	66	-12676	11339	-11248	7159	-11554	12645	-7149	-150	-130	-124	-65	-64	-64	-110	39	-151	17	36	-75	-23	-58	81	-31	-5
0.218333	-9390	-739	-1491	-20529	-102	-8045	54	-10745	819	-8095	-3134	-11262	-308	-8665	-3097	-9858	-385	1309	9327	-21050	18962	-13169	10657	-17239	-218	-12689	11314	-11139	3329	-11653	12687	-7327	-148	-126	-120	-64	-62	-56	-107	38	-151	18	36	-72	-19	-59	84	-28	2
0.219167	-6970	-704	-1353	-20696	-6	-8092	149	-10705	749	-8159	-3081	-11244	-177	-8766	-2998	-9831	-297	1262	9290	-20823	16874	-13094	10490	-17112	-109	-12703	11305	-11036	1352	-11758	12726	-7528	-147	-127	-120	-64	-59	-57	-104	38	-148	20	38	-75	-21	-56	84	-29	1
0.220000	-4483	-673	-1282	-20847	-75	-8140	246	-10680	676	-8227	-3041	-11233	-145	-8869	-2903	-9804	-50	1196	9270	-20620	18332	-13020	10328	-16972	-30	-12718	11310	-10931	-832	-11867	12773	-7742	-147	-128	-121	-63	-61	-46	-104	39	-150	18	34	-74	-6	-57	88	-27	0
0.220833	-3575	-647	-1288	-20957	2	-8183	334	-10644	553	-8297	-3001	-11222	-242	-8967	-2808	-9784	-10	1115	9270	-20428	19587	-12932	10173	-16811	-143	-12726	11338	-10830	-2470	-11977	12813	-7975	-150	-128	-122	-64	-63	-58	-104	40	-152	18	36	-74	-21	-52	81	-29	-5
0.221667	-4534	-630	-1367	-21055	-70	-8223	432	-10606	472	-8365	-2973	-11216	-160	-9058	-2708	-9763	197	1026	9296	-20255	18774	-12841	10029	-16634	-104	-12732	11377	-10737	-3933	-12084	12842	-8213	-147	-127	-119	-34	-59	-55	-104	39	-151	16	35	-78	-18	-56	82	-30	0
0.222500	-4933	-627	-1517	-21081	-211	-8268	522	-10572	456	-8438	-2934	-11210	-101	-9149	-2609	-9745	213	919	9340	-20097	18662	-12747	9887	-16438	-222	-12727	11435	-10648	-4844	-12195	12866	-8460	-150	-131	-124	-67	-63	-59	-103	38	-153	15	35	-76	-24	-56	82	-34	-5
0.223333	-2491	-645	-1727	-21052	-57	-8305	608	-10539	303	-8510	-2902	-11211	-111	-9216	-2510	-9725	291	804	9407	-19958	18409	-12644	9767	-16221	-277	-12720	11492	-10572	-5072	-12299	12879	-8709	-149	-131	-126	-67	-65	-61	-112	36	-155	11	30	-96	-27	-58	77	-32	-6
0.224167	-643	-675	-1991	-20961	-149	-8338	692	-10508	357	-8578	-2864	-11211	-127	-9278	-2412	-9706	379	680	9484	-19832	18159	-12534	9657	-15979	-75	-12693	11567	-10499	-5631	-12396	12886	-8949	-149	-133	-145	-66	-63	-58	-107	39	-151	16	36	-75	-21	-53	81	-30	-1
0.225000	-1011	-715	-2283	-20786	218	-8365	765	-10479	450	-8643	-2816	-11207	-223	-9325	-2313	-9681	-98	561	9584	-19720	14659	-12422	9554	-15718	-221	-12654	11645	-10443	-4165	-12485	12884	-9177	-149	-127	-119	-63	-60	-56	-105	39	-170	17	37	-75	-19	-52	80	-28	0
0.225833	-3570	-771	-2609	-20554	-183	-8390	826	-10456	414	-8698	-2763	-11206	-225	-9358	-2222	-9659	394	436	9691	-19618	14701	-12293	9458	-15431	77	-12602	11725	-10395	-4268	-12571	12870	-9392	-148	-128	-119	-65	-62	-58	-105	42	-147	21	38	-75	-21	-53	85	-32	0
0.226667	-2329	-835	-2944	-20255	-43	-8418	891	-10446	240	-8746	-2705	-11204	-213	-9376	-2136	-9635	291	318	9804	-19530	16499	-12169	9376	-15133	-66	-12545	11801	-10372	-5555	-12651	12846	-9589	-146	-139	-117	-66	-61	-53	-102	43	-149	20	37	-76	-22	-49	86	-28	0
0.227500	-455	-907	-3280	-19879	-105	-8447	936	-10435	224	-8803	-2643	-11213	-249	-9391	-2064	-9615	4	197	9915	-19457	12330	-12050	9300	-14820	-169	-12471	11876	-10351	-5500	-12725	12814	-9766	-148	-130	-120	-67	-63	-56	-104	41	-149	16	35	-74	-21	-53	82	-29	0
0.228333	3196	-983	-3593	-19511	-22	-8473	973	-10435	128	-8853	-2575	-11211	-222	-9398	-1998	-9592	10	88	10029	-19383	10585	-11932	9232	-14491	-217	-12393	11934	-10353	-5700	-12796	12770	-9922	-152	-131	-122	-68	-62	-58	-105	34	-150	39	35	-78	-22	-21	80	-31	-3
0.229167	6496	-1059	-3869	-19107	-188	-8491	1003	-10437	-9	-8892	-2499	-11213	-227	-9393	-1937	-9567	28	-7	10134	-19315	9389	-11813	9176	-14150	-394	-12297	11991	-10358	-5330	-12852	12729	-10048	-144	-132	-119	-68	-62	-57	-110	39	-150	17	35	-75	-21	-58	81	-29	0
0.230000	6047	-1123	-4096	-18643	242	-8530	1022	-10443	-64	-8922	-2423	-11213	-195	-9384	-1892	-9539	-44	-86	10236	-19248	6297	-11703	9130	-13795	-403	-12199	12039	-10373	-4417	-12908	12683	-10150	-149	-130	-119	-67	-63	-58	-105	39	-152	16	34	-70	-24	-57	81	-29	0
0.230833	1647	-1202	-4266	-18203	-423	-8559	1037	-10449	-176	-8954	-2341	-11206	109	-9377	-1853	-9514	125	-149	10320	-19185	5445	-11599	9093	-13436	-170	-12092	12074	-10396	-4973	-12953	12635	-10228	-153	-132	-120	-67	-65	-58	-104	38	-152	18	35	-77	-21	-57	81	-33	-3
0.231667	3606	-1229	-4367	-17763	-338	-8594	1036	-10463	-251	-8983	-2263	-11207	455	-9374	-1831	-9486	-135	-196	10389	-19121	4891	-11505	9064	-13084	-407	-11991	12094	-10415	-5742	-13002	12583	-10292	-150	-133	-119	-86	-65	-59	-103	35	-151	15	30	-81	-28	-58	79	-33	-6
0.232500	6261	-1270	-4392	-17359	-13	-8640	1033	-10473	-180	-9008	-2186	-11197	458	-9369	-1821	-9466	-390	-220	10440	-19053	-311	-11424	9049	-12694	-356	-11897	12109	-10431	-4502	-13038	12538	-10327	-146	-130	-118	-66	-63	-58	-108	40	-148	16	34	-76	-21	-56	81	-29	13
0.233333	8442	-1293	-4339	-16987	-124	-8678	1022	-10476	-265	-9030	-2116	-11195	302	-9366	-1818	-9440	-388	-224	10473	-18985	-2556	-11357	9040	-12378	-19	-11786	12104	-10452	-3687	-13076	12492	-10347	-146	-130	-120	-67	-60	-60	-109	19	-151	17	33	-79	-24	-61	81	-30	-1
0.234167	9681	-1307	-4213	-16669	10	-8704	1012	-10473	-229	-9058	-2047	-11166	243	-9379	-1825	-9421	-205	-216	10484	-18920	-3427	-11298	9041	-12043	50	-11695	12086	-10467	-2444	-13103	12452	-10355	-149	-136	-121	-70	-65	-59	-103	40	-151	12	33	-76	-19	-58	80	-31	-1
0.235000	9078	-1321	-4017	-16414	-39	-8785	991	-10472	-141	-9089	-1992	-11152	182	-9397	-1827	-9405	-201	-188	10480	-18852	-5951	-11258	9048	-11720	77	-11618	12059	-10480	-1015	-13121	12414	-10346	-150	-130	-119	-68	-65	-60	-109	34	-150	18	32	-77	-24	-53	80	-29	-3
0.235833	8149	-1328	-3752	-16224	-182	-8848	969	-10464	-204	-9128	-1942	-11125	111	-9422	-1869	-9395	-452	-150	10448	-18782	-8013	-11233	9063	-11414	-162	-11553	12021	-10479	224	-13132	12379	-10325	-148	-129	-121	-68	-63	-62	-107	40	-151	17	30	-76	-24	-59	78	-31	-1
0.236667	9188	-1333	-3431	-16102	-130	-8918	946	-10449	-211	-9172	-1909	-11105	44	-9460	-1892	-9390	-396	-101	10406	-18710	-9601	-11226	9096	-11128	-289	-11511	11968	-10477	1670	-13135	12352	-10293	-148	-139	-119	-68	-65	-59	-109	34	-152	18	29	-79	-25	-60	79	-31	-1
0.237500	8972	-1338	-3064	-16051	-125	-8996	926	-10431	-210	-9225	-1881	-11070	-31	-9502	-1923	-9390	-3	-45	10342	-18648	-9823	-11214	9135	-10863	-125	-11485	11911	-10468	2137	-13120	12326	-10243	-146	-127	-124	-68	-63	-60	-104	41	-149	17	30	-73	-22	-57	81	-31	-4
0.238333	6315	-1348	-2661	-16065	199	-9080	911	-10407	-21	-9287	-1883	-11031	-126	-9552	-1948	-9392	-107	25	10272	-18576	-12190	-11258	9178	-10621	-358	-11480	11846	-10454	3567	-13096	12310	-10179	-145	-125	-119	-64	-58	-57	-101	43	-148	19	16	-73	-18	-56	82	-28	0
0.239167	559	-1371	-2245	-16139	-4	-9171	897	-10377	190	-9364	-1855	-11000	-111	-9610	-1976	-9400	265	73	10184	-18513	-12855	-11302	9231	-10405	-50	-11499	11770	-10439	3550	-13051	12293	-10107	-146	-126	-120	-64	-60	-58	-103	39	-149	19	32	-74	-22	-53	82	-31	0
0.240000	-184	-1399	-1825	-16274	-91	-9274	883	-10350	16	-9450	-1862	-10963	-151	-9680	-1999	-9418	116	141	10089	-18457	-8905	-11363	9288	-10213	110	-11538	11687	-10430	874	-13009	12274	-10019	-148	-128	-124	-67	-64	-56	-110	38	-154	16	29	-82	-24	-61	78	-32	-1
0.240833	693	-1438	-1418	-16466	-36	-9387	876	-10326	73	-9549	-1877	-10934	-304	-9757	-2013	-9438	-235	176	9989	-18400	-10538	-11442	9353	-10042	-47	-11595	11606	-10415	-541	-12942	12263	-9905	-147	-129	-122	-68	-61	-62	-107	38	-149	19	34	-75	-23	-58	82	-48	-1
0.241667	3429	-1486	-1029	-16671	-72	-9500	882	-10295	44	-9658	-1886	-10898	-343	-9840	-2068	-9467	-182	216	9886	-18348	-10240	-11531	9429	-9898	-14	-11671	11515	-10411	-2720	-12867	12247	-9776	-148	-130	-119	-66	-67	-59	-108	36	-151	17	30	-76	-26	-57	80	-33	0
0.242500	5245	-1542	-676	-16915	-265	-9627	891	-10269	-105	-9776	-1918	-10865	-300	-9924	-2014	-9495	-325	247	9779	-18302	-8468	-11650	9514	-9776	-242	-11755	11426	-10410	-4365	-12780	12229	-9623	-147	-129	-125	-68	-64	-61	-110	37	-150	17	30	-75	-23	-56	79	-28	0
0.243333	5004	-1603	-371	-17171	383	-9757	912	-10244	-88	-9901	-1942	-10835	-323	-10019	-1996	-9529	-235	266	9675	-18254	-8802	-11755	9606	-9678	-339	-11850	11331	-10414	-5001	-12689	12202	-9448	-149	-131	-124	-65	-66	-58	-108	37	-153	16	33	-77	-22	-59	79	-33	-4
0.244167	-656	-1696	-119	-17438	-135	-9902	936	-10222	-63	-10036	-1961	-10808	-336	-10117	-1969	-9566	77	279	9580	-18209	-7900	-11888	9701	-9600	-28	-11946	11245	-10426	-6098	-12592	12173	-9251	-148	-149	-119	-66	-62	-61	-109	36	-150	22	34	-75	-24	-56	84	-31	0
0.245000	-83	-1723	74	-17694	-447	-10043	974	-10201	-160	-10175	-1981	-10784	-338	-10223	-1924	-9605	-62	286	9484	-18169	-5009	-12022	9811	-9540	-31	-12041	11155	-10452	-7838	-12496	12132	-9032	-147	-127	-117	-67	-61	-53	-104	32	-151	23	34	-67	-22	-56	82	-31	-1
0.245833	2868	-1761	207	-17944	1	-10197	1016	-10181	-303	-10319	-1994	-10769	-356	-10334	-1871	-9638	-494	277	9392	-18131	-7369	-12176	9931	-9500	-413	-12126	11068	-10483	-7194	-12402	12084	-8795	-147	-125	-118	-66	-65	-56	-107	40	-149	23	34	-77	-24	-53	89	-31	-11
0.246667	4780	-1808	273	-18167	-279	-10360	1052	-10164	-714	-10464	-2002	-10764	-345	-10454	-1806	-9675	-144	268	9304	-18092	-8261	-12325	10056	-9480	-401	-12208	10982	-10524	-5904	-12322	12020	-8541	-136	-124	-117	-57	-63	-68	-104	41	-147	25	40	-75	-22	-55	86	-31	2
0.247500	5556	-1832	275	-18373	-216	-10525	1126	-10150	-951	-10615	-1999	-10760	-287	-10580	-1732	-9713	-199	254	9218	-18054	-7312	-12485	10187	-9479	-307	-12276	10897	-10569	-3827	-12250	11943	-8279	-148	-127	-117	-66	-62	-60	-107	36	-150	20	36	-79	-22	-55	78	-30	0
0.248333	4028	-1835	209	-18553	-32	-10703	1186	-10140	-1081	-10762	-1999	-10774	-262	-10728	-1657	-9749	-431	232	9128	-18020	-8788	-12644	10324	-9497	-203	-12328	10811	-10629	-878	-12194	11849	-8015	-151	-132	-124	-73	-65	-56	-111	34	-161	16	32	-82	-26	-61	79	-41	-6
0.249167	2091	-1816	95	-18696	-32	-10884	1252	-10128	-1033	-10909	-1985	-10789	-305	-10859	-1568	-9778	-363	220	9050	-17973	-9828	-12799	10466	-9531	-198	-12351	10735	-10677	2588	-12151	11757	-7740	-149	-131	-119	-67	-64	-59	-113	38	-153	18	34	-75	-24	-55	84	-32	0
0.250000	2464	-1762	-66	-18800	-210	-11058	1329	-10111	-942	-11045	-1959	-10811	-290	-10993	-1478	-9796	-258	215	8968	-17924	-10645	-12941	10614	-9574	-380	-12358	10656	-10727	6744	-12125	11650	-7475	-151	-129	-122	-65	-77	-56	-107	39	-151	17	33	-80	-25	-57	82	-32	-3
0.250833	3194	-1687	-271	-18884	-195	-11247	1408	-10098	-988	-11178	-1928	-10845	-303	-11135	-1389	-9806	-41	216	8885	-17874	-10883	-13076	10762	-9638	-394	-12354	10580	-10778	9962	-12113	11543	-7225	-150	-126	-119	-67	-64	-59	-110	38	-151	18	33	-79	-21	-53	86	-57	-3
0.251667	1823	-1588	-512	-18911	59	-11427	1491	-10095	-833	-11306	-1891	-10883	-323	-11283	-1299	-9807	-373	226	8800	-17818	-12615	-13197	10907	-9721	-1094	-12310	10509	-10821	13573	-12117	11428	-6976	-148	-125	-121	-66	-63	-58	-98	41	-151	19	33	-76	-24	-55	82	-32	-1
0.252500	-3937	-1464	-781	-18917	80	-11608	1576	-10066	-744	-11425	-1855	-10929	-327	-11409	-1215	-9798	-84	244	8702	-17757	-14510	-13290	11044	-9819	-2029	-12259	10433	-10855	16969	-12132	11322	-6778	-146	-126	-118	-66	-61	-57	-105	40	-152	19	38	-75	-19	-55	85	-31	15
0.253333	-6751	-1319	-1069	-18889	-234	-11788	1661	-10051	-645	-11537	-1817	-10980	-363	-11538	-1144	-9778	306	267	8616	-17695	-10329	-13387	11173	-9930	-1816	-12196	10360	-10881	16537	-12155	11215	-6600	-147	-133	-116	-65	-58	-58	-103	39	-150	19	38	-74	-19	-53	84	-32	0
0.254167	-7596	-1165	-1361	-18845	-42	-11962	1747	-10047	-171	-11642	-1779	-11034	-369	-11660	-1068	-9745	-81	306	8514	-17631	-11241	-13455	11287	-10062	-1858	-12116	10284	-10899	16352	-12184	11125	-6457	-149	-127	-119	-66	-62	-56	-107	37	-150	19	36	-76	-21	-51	82	-28	-1
0.255000	-6127	-1000	-1653	-18756	-56	-12124	1832	-10036	-147	-11739	-1741	-11088	-341	-11769	-1009	-9705	-35	343	8407	-17561	-11851	-13494	11384	-10201	-1987	-12031	10204	-10901	15095	-12210	11028	-6348	-149	-128	-120	-67	-62	-58	-104	42	-150	21	39	-75	-22	-56	84	-30	-5
0.255833	-4932	-806	-1937	-18654	-148	-12281	1910	-10033	-272	-11824	-1707	-11143	-385	-11873	-956	-9646	-236	398	8296	-17490	-9769	-13518	11472	-10356	-1698	-11946	10123	-10892	13238	-12230	10956	-6281	-149	-128	-120	-67	-64	-59	-108	41	-151	21	35	-75	-27	-56	82	-31	-3
0.256667	-4122	-660	-2209	-18533	129	-12415	1987	-10031	-240	-11903	-1675	-11194	-447	-11958	-913	-9585	-314	450	8177	-17424	-9223	-13507	11510	-10518	-1403	-11859	10031	-10876	11488	-12242	10897	-6259	-151	-129	-133	-74	-65	-60	-108	37	-154	16	28	-79	-23	-59	79	-36	-7
0.257500	-9678	-493	-2453	-18402	109	-12535	2056	-10041	-138	-11963	-1646	-11242	-431	-12026	-870	-9503	-61	500	8055	-17347	-8298	-13469	11538	-10687	-1152	-11751	9944	-10835	9352	-12230	10856	-6271	-149	-129	-122	-68	-62	-58	-107	38	-153	18	38	-75	-23	-59	107	-29	1
0.258333	-11358	-333	-2662	-18245	-320	-12619	2124	-10045	-251	-12006	-1608	-11271	-418	-12075	-830	-9413	-93	558	7935	-17272	-3684	-13407	11542	-10854	-1069	-11690	9847	-10787	5273	-12202	10836	-6325	-147	-126	-116	-64	-72	-55	-102	42	-150	25	40	-74	-25	-55	85	-29	-4
0.259167	-8630	-182	-2874	-18083	59	-12683	2182	-10060	-252	-12040	-1574	-11292	-384	-12104	-789	-9323	-539	604	7808	-17196	-3589	-13323	11513	-11029	-683	-11618	9753	-10729	2790	-12140	10831	-6412	-145	-121	-119	-65	-62	-53	-103	42	-151	22	39	-73	-18	-55	85	-32	1
0.260000	-6221	-58	-2970	-17917	-19	-12721	2229	-10081	-14	-12065	-1540	-11306	-304	-12126	-751	-9230	-336	642	7681	-17126	-3941	-13219	11446	-11202	4	-11557	9639	-10667	1189	-12062	10841	-6538	-149	-122	-114	-66	-61	-56	-102	43	-149	17	36	-75	-17	-57	84	-29	0
0.260833	-4457	56	-3054	-17737	34	-12727	2263	-10111	97	-12073	-1496	-11300	-231	-12126	-708	-9135	-288	667	7549	-17055	-769	-13097	11361	-11374	95	-11512	9529	-10593	-356	-11955	10859	-6687	-147	-127	-119	-65	-61	-55	-105	38	-152	17	37	-72	-21	-55	82	-27	0
0.261667	-5303	149	-3108	-17557	70	-12698	2293	-10142	23	-12066	-1448	-11286	-264	-12114	-663	-9039	-317	680	7419	-16987	346	-12958	11229	-11538	111	-11477	9411	-10517	-1320	-11820	10898	-6860	-151	-128	-116	-64	-62	-53	-103	42	-149	17	38	-74	-21	-58	81	-27	-4
0.262500	-6863	228	-3109	-17370	-50	-12644	2303	-10177	94	-12043	-1392	-11258	-304	-12086	-608	-8946	-207	687	7290	-16931	993	-12810	11077	-11700	178	-11452	9290	-10436	-1896	-11655	10922	-7039	-147	-124	-118	-64	-65	-53	-105	40	-154	19	35	-75	-23	-48	85	-28	-3
0.263333	-5991	288	-3072	-17172	-100	-12556	2309	-10213	192	-12004	-1328	-11212	-301	-12043	-549	-8862	-121	673	7158	-16861	2076	-12655	10902	-11849	315	-11441	9167	-10357	-1431	-11467	10953	-7232	-148	-117	-120	-64	-60	-53	-104	64	-148	18	37	-70	-19	-58	84	-31	-4
0.264167	-3462	352	-3003	-16975	-60	-12441	2302	-10255	337	-11954	-1254	-11156	-216	-11987	-479	-8778	77	646	7029	-16801	3326	-12499	10704	-11995	540	-11450	9044	-10272	-1051	-11259	10980	-7422	-147	-126	-116	-66	-59	-55	-102	42	-150	18	37	-75	-21	-52	87	-28	0
0.265000	-2618	363	-2888	-16763	-22	-12301	2288	-10291	629	-11889	-1169	-11091	-167	-11941	-404	-8709	-266	609	6896	-16749	3542	-12346	10488	-12135	310	-11459	8912	-10194	-246	-11041	10997	-7605	-148	-128	-119	-83	-63	-56	-104	36	-149	18	36	-76	-23	-56	82	-31	-5
0.265833	-5977	381	-2756	-16547	242	-12142	2264	-10335	625	-11813	-1073	-11022	-275	-11834	-323	-8654	-249	570	6764	-16696	1906	-12192	10261	-12270	0	-11482	8788	-10112	1582	-10809	11002	-7767	-145	-124	-115	-64	-62	-53	-105	43	-151	18	36	-73	-24	-57	87	-28	-15
0.266667	-7997	402	-2597	-16314	-273	-11962	2237	-10366	502	-11722	-964	-10947	-171	-11744	-236	-8604	225	518	6627	-16647	6422	-12054	10024	-12397	46	-11512	8665	-10042	19	-10577	10984	-7909	-145	-127	-118	-65	-64	-56	-103	44	-148	22	37	-74	-24	-55	87	-28	0
0.267500	-6846	414	-2425	-16079	-7	-11777	2211	-10398	663	-11627	-855	-10874	-188	-11644	-148	-8569	60	467	6491	-16595	6849	-11927	9784	-12526	43	-11550	8543	-9980	-1064	-10344	10949	-8036	-145	-122	-120	-67	-62	-56	-103	41	-151	18	30	-76	-24	-58	84	-31	2
0.268333	-3439	422	-2255	-15834	-145	-11584	2178	-10432	731	-11521	-740	-10805	-284	-11538	-58	-8551	183	407	6347	-16559	4800	-11819	9538	-12654	223	-11589	8427	-9919	-2327	-10119	10890	-8136	-151	-131	-121	-68	-62	-58	-109	40	-150	15	32	-76	-21	-56	82	-32	-6
0.269167	-333	449	-2086	-15579	-156	-11394	2146	-10449	534	-11419	-620	-10739	-213	-11417	33	-8541	35	354	6210	-16518	5837	-11724	9302	-12786	266	-11642	8319	-9867	-4005	-9900	10807	-8200	-148	-126	-121	-67	-62	-56	-103	41	-154	15	32	-76	-18	-55	84	-33	0
0.270000	2318	453	-1925	-15319	-10	-11207	2130	-10468	264	-11307	-496	-10688	-270	-11290	124	-8547	-25	310	6067	-16477	5553	-11650	9069	-12923	395	-11661	8221	-9828	-5680	-9695	10704	-8242	-149	-131	-124	-59	-63	-56	-105	42	-150	18	34	-74	-22	-55	81	-32	-3
0.270833	-1157	488	-1781	-15053	180	-11031	2096	-10483	405	-11193	-380	-10635	-307	-11169	214	-8568	208	274	5929	-16439	3908	-11592	8853	-13064	530	-11691	8127	-9798	-7239	-9509	10578	-8249	-149	-129	-122	-67	-63	-57	-104	38	-152	20	32	-65	-22	-56	85	-28	-1
0.271667	-2968	529	-1661	-14784	-409	-10868	2084	-10491	245	-11081	-263	-10596	-139	-11040	299	-8599	248	243	5791	-16400	6109	-11554	8644	-13221	492	-11707	8052	-9777	-10572	-9336	10433	-8234	-148	-130	-91	-63	-62	-56	-103	41	-150	19	35	-73	-24	-55	85	-31	-5
0.272500	771	584	-1568	-14515	46	-10722	2075	-10501	77	-10981	-159	-10573	-130	-10915	378	-8642	-253	228	5658	-16359	5176	-11534	8451	-13386	346	-11713	7984	-9776	-12789	-9184	10272	-8202	-149	-125	-125	-66	-63	-55	-103	42	-151	3	34	-75	-21	-53	81	-31	0
0.273333	3754	645	-1511	-14251	36	-10596	2072	-10508	228	-10867	-59	-10562	-130	-10791	451	-8703	-124	222	5528	-16319	1680	-11529	8273	-13570	405	-11705	7926	-9782	-13865	-9047	10097	-8147	-150	-130	-119	-65	-64	-59	-104	3	-152	16	33	-75	-22	-58	82	-35	-3
0.274167	6506	725	-1485	-13995	-26	-10494	2077	-10518	196	-10786	22	-10560	-83	-10676	520	-8775	-191	230	5403	-16275	2437	-11536	8112	-13761	384	-11676	7878	-9804	-14906	-8918	9914	-8075	-148	-127	-122	-68	-60	-56	-107	40	-151	19	33	-75	-19	-56	84	-30	-1
0.275000	7165	819	-1497	-13748	63	-10405	2102	-10521	128	-10695	104	-10569	-118	-10564	590	-8857	-158	252	5289	-16229	2043	-11551	7965	-13968	489	-11629	7843	-9835	-15217	-8811	9726	-7991	-151	-126	-122	-66	-60	-58	-110	38	-160	19	34	-76	-21	-55	80	-33	-1
0.275833	6297	932	-1540	-13517	8	-10336	2130	-10529	7	-10619	168	-10590	-126	-10464	644	-8950	10	288	5182	-16180	532	-11571	7833	-14183	656	-11565	7811	-9883	-15373	-8707	9546	-7898	-152	-128	-122	-67	-63	-60	-103	37	-153	15	34	-78	-25	-50	84	-27	-7
0.276667	6354	1048	-1638	-13298	-113	-10288	2172	-10535	-81	-10551	222	-10621	-84	-10377	690	-9055	-217	332	5071	-16129	93	-11599	7717	-14413	490	-11482	7789	-9952	-14954	-8605	9361	-7796	-152	-130	-125	-74	-63	-60	-109	36	-155	16	34	-77	-25	-55	81	-34	-6
0.277500	7672	1190	-1751	-13101	50	-10240	2226	-10541	-78	-10493	265	-10657	-103	-10303	734	-9172	-26	379	4972	-16071	16	-11622	7613	-14656	429	-11377	7769	-9997	-14472	-8499	9187	-7688	-148	-129	-121	-65	-62	-58	-110	39	-153	17	34	-80	-24	-50	81	-28	-1
0.278333	6999	1337	-1906	-12921	-29	-10207	2304	-10551	15	-10437	306	-10685	-113	-10242	771	-9300	59	464	4881	-16011	280	-11645	7525	-14872	347	-11249	7755	-10060	-14289	-8390	9025	-7566	-147	-116	-116	-63	-63	-56	-102	45	-150	22	37	-72	-21	-51	86	-25	-1
0.279167	2933	1499	-2089	-12767	378	-10181	2361	-10564	38	-10399	335	-10743	-93	-10204	797	-9438	-293	542	4791	-15949	-2273	-11661	7442	-15101	80	-11108	7731	-10133	-12512	-8274	8874	-7442	-144	-122	-117	-64	-60	-56	-103	41	-147	19	36	-78	-18	-51	84	-27	1
0.280000	-1256	1665	-2305	-12638	-136	-10150	2454	-10577	-121	-10366	357	-10797	-18	-10184	814	-9592	55	620	4693	-15889	518	-11675	7361	-15328	105	-10951	7712	-10203	-13555	-8150	8736	-7312	-148	-129	-121	-65	-63	-49	-102	41	-150	19	37	-73	-21	-53	84	-26	-5
0.280833	-1627	1846	-2540	-12530	22	-10116	2530	-10590	-92	-10343	372	-10850	140	-10172	821	-9752	-205	704	4598	-15821	2896	-11675	7291	-15548	-83	-10783	7684	-10275	-14877	-8009	8616	-7173	-151	-127	-117	-65	-64	-55	-104	40	-154	16	33	-79	-24	-53	84	-27	-3
0.281667	-719	2028	-2798	-12446	-1	-10082	2623	-10608	-103	-10319	389	-10908	193	-10183	819	-9927	-311	790	4491	-15756	1068	-11667	7220	-15753	-92	-10599	7645	-10345	-15675	-7859	8504	-7028	-155	-131	-125	-78	-67	-60	-111	38	-156	16	33	-77	-26	-60	78	-30	-6
0.282500	482	2225	-3069	-12388	115	-10036	2721	-10625	-396	-10301	399	-10965	90	-10204	809	-10094	-188	877	4386	-15685	2337	-11642	7152	-15931	-14	-10402	7595	-10408	-16928	-7692	8413	-6866	-147	-129	-120	-67	-65	-59	-104	38	-151	18	34	-79	-17	-55	81	-29	-1
0.283333	1450	2426	-3345	-12346	35	-9976	2822	-10633	-408	-10278	413	-11012	-5	-10224	792	-10284	-18	957	4274	-15626	3146	-11599	7085	-16093	-182	-10194	7533	-10469	-17349	-7509	8339	-6697	-148	-128	-121	-74	-65	-59	-108	39	-151	20	32	-76	-23	-55	85	-28	0
0.284167	-2100	2610	-3623	-12329	116	-9903	2927	-10644	-135	-10247	422	-11078	-73	-10255	768	-10468	-168	1039	4153	-15554	2090	-11543	7016	-16228	-263	-9977	7467	-10521	-16798	-7313	8270	-6519	-150	-129	-119	-62	-61	-58	-103	41	-149	20	34	-78	-25	-53	84	-27	0
0.285000	-5955	2844	-3903	-12332	-882	-9819	3025	-10649	-158	-10217	431	-11132	-59	-10287	709	-10652	-114	1107	4028	-15490	4029	-11470	6947	-16339	-120	-9746	7369	-10568	-17462	-7112	8215	-6330	-148	-111	-119	-43	-66	-56	-102	44	-143	25	37	-74	-22	-52	87	-25	-3
0.285833	-3187	3061	-4174	-12351	-630	-9725	3122	-10650	-428	-10166	435	-11190	-59	-10312	704	-10830	-413	1173	3885	-15421	4526	-11377	6871	-16421	165	-9509	7263	-10616	-17350	-6903	8164	-6136	-147	-125	-116	-61	-61	-57	-103	43	-151	27	43	-72	-27	-55	88	-26	0
0.286667	-587	3281	-4439	-12388	-473	-9621	3211	-10648	-498	-10106	434	-11246	-69	-10328	663	-11004	-339	1225	3749	-15373	1025	-11269	6791	-16473	672	-9267	7153	-10661	-15157	-6692	8124	-5953	-148	-125	-117	-66	-61	-55	-101	43	-149	24	37	-72	-21	-51	85	-24	2
0.287500	1903	3509	-4689	-12453	-597	-9503	3290	-10634	-508	-10034	424	-11311	-120	-10334	621	-11212	-86	1269	3604	-15323	799	-11141	6706	-16496	764	-9013	7017	-10710	-12463	-6486	8084	-5737	-144	-124	-117	-64	-64	-53	-102	44	-150	20	40	-73	-24	-57	79	-28	-1
0.288333	2709	3730	-4922	-12532	-504	-9383	3350	-10617	-539	-9948	435	-11367	-177	-10327	572	-11332	12	1295	3451	-15276	391	-11004	6617	-16497	741	-8753	6876	-10754	-8698	-6283	8045	-5544	-151	-126	-111	-66	-67	-60	-108	42	-149	19	35	-77	-24	-56	84	-30	-1
0.289167	1896	3955	-5130	-12623	-613	-9265	3403	-10600	-498	-9845	383	-11432	-186	-10300	521	-11475	11	1311	3297	-15233	-1419	-10848	6527	-16470	964	-8482	6719	-10808	-4608	-6091	8009	-5351	-150	-130	-124	-66	-63	-56	-104	41	-151	19	30	-77	-27	-58	92	-30	-4
0.290000	1878	4183	-5314	-12734	-778	-9138	3436	-10573	-431	-9728	350	-11492	-187	-10253	471	-11606	-341	1325	3143	-15197	-2495	-10682	6433	-16414	844	-8200	6571	-10865	245	-5912	7966	-5181	-159	-128	-125	-67	-65	-77	-110	39	-155	16	29	-77	-26	-58	81	-29	-6
0.290833	4487	4407	-5473	-12854	-636	-9010	3453	-10537	-408	-9587	306	-11558	-191	-10180	418	-11725	-517	1326	2995	-15164	-3772	-10495	6349	-16340	629	-7913	6419	-10928	5507	-5745	7921	-5020	-153	-130	-121	-67	-65	-56	-105	40	-153	17	20	-77	-26	-58	72	-30	-11
0.291667	5693	4625	-5594	-12982	-590	-8882	3458	-10489	-229	-9436	263	-11618	-181	-10088	366	-11824	-482	1331	2843	-15137	-4277	-10299	6270	-16248	538	-7614	6271	-10999	9695	-5592	7872	-4880	-150	-126	-117	-63	-63	-57	-104	39	-153	17	37	-74	-21	-53	84	-29	-1
0.292500	3821	4841	-5685	-13134	-4	-8750	3443	-10446	-130	-9273	206	-11684	-249	-9981	308	-11914	-1035	1328	2699	-15114	-7141	-10094	6196	-16138	447	-7311	6129	-11081	15088	-5460	7810	-4777	-147	-125	-117	-64	-62	-57	-102	42	-174	22	35	-74	-22	-79	82	-27	0
0.293333	-570	5046	-5749	-13289	-348	-8624	3405	-10391	-30	-9115	140	-11745	-180	-9848	248	-11996	-699	1320	2551	-15100	-6168	-9883	6133	-16024	379	-7006	5996	-11176	18086	-5341	7733	-4701	-151	-124	-117	-67	-60	-56	-102	42	-149	21	34	-75	-18	-55	84	-27	0
0.294167	-1063	5239	-5782	-13455	-231	-8501	3352	-10336	-12	-8935	67	-11814	-165	-9700	182	-12064	-787	1318	2410	-15089	-2785	-9661	6082	-15901	120	-6698	5872	-11280	18774	-5240	7665	-4661	-148	-124	-120	-63	-63	-56	-101	43	-149	17	35	-74	-21	-55	82	-28	-1
0.295000	-567	5415	-5781	-13622	-297	-8380	3279	-10273	-119	-8748	-11	-11876	-287	-9541	129	-12125	-744	1319	2278	-15081	-4761	-9443	6044	-15772	18	-6387	5771	-11394	19612	-5151	7582	-4663	-149	-125	-121	-65	-63	-50	-103	41	-151	20	36	-76	-23	-55	82	-28	0
0.295833	1416	5575	-5751	-13793	-121	-8261	3191	-10217	-13	-8596	-91	-11936	-263	-9376	36	-12184	-400	1330	2147	-15074	-3934	-9212	6022	-15646	66	-6084	5687	-11520	19035	-5076	7485	-4708	-145	-125	-119	-64	-62	-57	-104	43	-150	20	40	-77	-19	-57	85	-27	-1
0.296667	2973	5719	-5697	-13962	-213	-8147	3085	-10153	51	-8434	-176	-11993	-150	-9205	-42	-12237	-187	1348	2025	-15079	-2042	-8979	6012	-15518	136	-5787	5630	-11654	17949	-5004	7392	-4792	-147	-126	-119	-65	-61	-59	-107	40	-150	18	35	-77	-23	-57	84	-29	-3
0.297500	1273	5848	-5611	-14123	293	-8032	2970	-10089	141	-8284	-260	-12039	-159	-9034	-169	-12290	10	1379	1916	-15082	-1715	-8737	6027	-15392	-43	-5498	5590	-11794	16743	-4932	7279	-4919	-145	-125	-117	-67	-61	-25	-102	41	-149	19	36	-81	-22	-55	81	-28	1
0.298333	-4068	5953	-5508	-14276	-254	-7920	2836	-10028	140	-8147	-348	-12080	-152	-8860	-215	-12340	322	1419	1809	-15088	1171	-8488	6049	-15276	-177	-5227	5574	-11938	13515	-4855	7170	-5090	-143	-124	-119	-64	-62	-59	-103	39	-150	18	37	-77	-19	-55	81	-27	0
0.299167	-2971	6038	-5387	-14416	-217	-7813	2693	-9967	-128	-8023	-440	-12114	-176	-8699	-308	-12394	349	1474	1714	-15094	4511	-8234	6082	-15162	-469	-4971	5585	-12083	9497	-4777	7057	-5296	-146	-126	-117	-62	-60	-58	-104	42	-152	19	36	-85	-22	-53	81	-22	-1
0.300000	-824	6087	-5250	-14531	120	-7713	2540	-9881	-9	-7912	-530	-12136	-178	-8542	-405	-12447	449	1538	1626	-15099	2780	-7980	6123	-15054	-562	-4735	5621	-12228	7322	-4686	6951	-5543	-147	-125	-120	-74	-62	-57	-107	41	-151	22	36	-76	-23	-55	86	-28	0
0.300833	1293	6150	-5103	-14628	-43	-7600	2380	-9846	136	-7816	-621	-12144	-250	-8401	-503	-12504	775	1610	1551	-15108	4093	-7706	6174	-14951	-577	-4517	5682	-12374	4963	-4579	6843	-5820	-146	-122	-118	-67	-62	-55	-103	43	-150	21	7	-75	-24	-53	84	-29	0
0.301667	2427	6175	-4960	-14700	113	-7508	2207	-9790	177	-7740	-713	-12141	-242	-8268	-609	-12563	914	1693	1482	-15114	6119	-7431	6224	-14861	-809	-4325	5759	-12510	3125	-4453	6747	-6125	-149	-127	-120	-62	-61	-58	-107	38	-151	20	35	-73	-22	-52	87	-31	-4
0.302500	1603	6183	-4792	-14743	101	-7403	2039	-9735	299	-7678	-813	-12127	-149	-8156	-697	-12620	1087	1781	1423	-15119	5814	-7148	6277	-14764	-654	-4155	5854	-12632	1807	-4318	6656	-6460	-147	-129	-119	-63	-60	-58	-104	38	-150	19	36	-75	-25	-56	84	-30	-1
0.303333	882	6174	-4638	-14742	-11	-7315	1863	-9677	387	-7626	-910	-12104	-174	-8052	-810	-12673	1164	1876	1376	-15131	6386	-6862	6324	-14673	-647	-4003	5961	-12740	894	-4154	6597	-6816	-147	-128	-121	-69	-64	-60	-109	39	-154	19	33	-76	-18	-53	84	-29	-1
0.304167	2497	6149	-4489	-14743	95	-7231	1690	-9622	223	-7588	-1015	-12069	-156	-7963	-914	-12721	1147	1962	1333	-15134	6646	-6562	6366	-14579	-719	-3871	6083	-12827	1018	-3968	6524	-7190	-146	-129	-119	-63	-59	-57	-104	41	-150	13	36	-70	-17	-55	86	-29	-3
0.305000	3271	6117	-4349	-14695	69	-7152	1486	-9565	226	-7563	-1126	-12018	-57	-7888	-1014	-12757	1263	2057	1296	-15144	7114	-6265	6393	-14483	-824	-3750	6207	-12880	1068	-3766	6488	-7574	-146	-124	-117	-64	-56	-57	-102	38	-147	20	37	-73	-19	-53	89	-30	1
0.305833	1851	6062	-4218	-14618	398	-7077	1348	-9496	431	-7543	-1242	-11964	-109	-7823	-1125	-12791	797	2143	1261	-15153	5222	-5963	6413	-14385	-1040	-3645	6337	-12930	2939	-3545	6463	-7974	-148	-127	-119	-66	-92	-57	-109	43	-150	22	37	-72	-19	-58	85	-28	-3
0.306667	-3026	6001	-4103	-14516	160	-7012	1179	-9428	302	-7536	-1367	-11903	-163	-7776	-1217	-12801	763	2220	1225	-15165	4732	-5663	6429	-14280	-872	-3553	6459	-12940	4385	-3312	6466	-8383	-149	-129	-121	-65	-63	-59	-109	39	-155	17	36	-75	-23	-58	84	-31	-3
0.307500	-3427	5928	-4001	-14395	8	-6930	1020	-9349	149	-7533	-1502	-11845	-149	-7741	-1316	-12801	550	2281	1195	-15182	8186	-5363	6408	-14170	-904	-3462	6574	-12923	3689	-3064	6486	-8796	-151	-125	-126	-64	-60	-58	-111	40	-150	19	33	-76	-22	-58	82	-33	-1
0.308333	-2360	5849	-3911	-14256	86	-6906	867	-9264	330	-7527	-1642	-11776	-165	-7709	-1416	-12776	298	2330	1160	-15196	5585	-5071	6410	-14054	-827	-3374	6681	-12864	4437	-2806	6526	-9210	-149	-131	-124	-68	-66	-62	-108	38	-153	13	32	-77	-24	-59	82	-34	0
0.309167	458	5763	-3834	-14100	266	-6861	722	-9169	351	-7525	-1773	-11708	-204	-7690	-1519	-12735	338	2361	1129	-15214	4577	-4786	6360	-13925	-807	-3278	6779	-12781	4875	-2544	6591	-9620	-155	-133	-134	-69	-63	-63	-109	37	-151	17	29	-78	-23	-60	79	-35	-5
0.310000	2246	5678	-3766	-13939	91	-6815	580	-9068	287	-7521	-1944	-11638	-163	-7677	-1614	-12666	-76	2389	1098	-15231	4872	-4508	6323	-13787	-772	-3171	6864	-12659	5721	-2277	6675	-10020	-150	-130	-125	-68	-64	-61	-108	36	-153	15	28	-78	-22	-62	79	-35	-3
0.310833	2067	5591	-3705	-13783	460	-6770	446	-8954	321	-7510	-2106	-11570	-158	-7674	-1713	-12583	-332	2398	1066	-15247	3144	-4243	6281	-13635	-544	-3050	6932	-12510	7148	-2010	6773	-10408	-150	-129	-124	-69	-25	-58	-110	41	-152	17	36	-77	-22	-62	79	-33	-4
0.311667	-3390	5501	-3651	-13628	43	-6728	317	-8834	512	-7489	-2278	-11505	-132	-7676	-1807	-12471	-116	2399	1036	-15266	2595	-3983	6243	-13474	-504	-2945	6979	-12330	7682	-1745	6892	-10780	-147	-131	-122	-68	-60	-59	-105	40	-151	12	30	-93	-21	-59	94	-32	-1
0.312500	-2805	5410	-3600	-13487	-130	-6675	191	-8713	471	-7467	-2453	-11447	-125	-7687	-1904	-12341	-325	2386	1004	-15285	4194	-3746	6211	-13300	-597	-2768	7020	-12124	6957	-1486	7016	-11140	-152	-130	-122	-69	-61	-58	-105	42	-150	16	36	-76	-22	-58	82	-31	0
0.313333	356	5324	-3544	-13370	343	-6630	64	-8583	420	-7438	-2635	-11385	-161	-7706	-2001	-12191	-662	2370	977	-15305	733	-3520	6189	-13116	-468	-2599	7040	-11899	8201	-1236	7146	-11474	-148	-131	-122	-70	-63	-58	-107	38	-154	15	29	-79	-22	-59	80	-34	0
0.314167	3022	5235	-3489	-13274	54	-6574	-61	-8454	437	-7399	-2819	-11332	-125	-7734	-2096	-12029	-410	2349	955	-15324	-1172	-3304	6182	-12939	-270	-2406	7056	-11655	9575	-990	7279	-11780	-147	-130	-124	-67	-60	-58	-109	42	-149	12	33	-107	-18	-58	78	-33	0
0.315000	4767	5149	-3425	-13209	64	-6518	-193	-8331	311	-7354	-3010	-11286	-86	-7771	-2194	-11853	-437	2328	936	-15346	-753	-3107	6184	-12745	-155	-2176	7056	-11402	10593	-757	7416	-12056	-150	-133	-125	-72	-65	-62	-111	36	-155	10	27	-84	-25	-63	78	-51	-1
0.315833	4248	5065	-3363	-13183	107	-6445	-329	-8207	33	-7293	-3199	-11253	-41	-7812	-2291	-11670	-742	2312	922	-15363	-2437	-2916	6217	-12547	-58	-1977	7063	-11136	11647	-532	7555	-12296	-151	-132	-126	-73	-46	-60	-108	39	-154	13	29	-80	-26	-60	79	-35	-4
0.316667	3477	4993	-3284	-13185	36	-6360	-466	-8088	6	-7231	-3387	-11200	-90	-7855	-2391	-11479	-627	2304	925	-15380	-3543	-2763	6270	-12345	50	-1740	7068	-10869	12411	-314	7690	-12499	-154	-131	-125	-68	-64	-63	-109	36	-153	15	29	-79	-23	-59	76	-35	-3
0.317500	5098	4920	-3198	-13225	68	-6266	-607	-7984	-34	-7160	-3570	-11161	-188	-7904	-2489	-11277	-360	2316	932	-15391	-4055	-2561	6356	-12135	119	-1490	7080	-10603	12927	-102	7823	-12654	-147	-131	-121	-68	-64	-60	-107	39	-153	13	35	-77	-25	-61	78	-32	-1
0.318333	6472	4858	-3099	-13298	133	-6165	-755	-7869	89	-7084	-3746	-11121	-204	-7957	-2595	-11072	-38	2345	958	-15396	-3768	-2393	6471	-11925	131	-1252	7109	-10340	11996	106	7957	-12762	-146	-126	-119	-67	-60	-58	-105	44	-151	19	35	-80	-21	-56	84	-29	-3
0.319167	5202	4797	-3005	-13408	198	-6055	-907	-7773	159	-7006	-3921	-11088	-114	-8013	-2702	-10875	-194	2386	988	-15406	-4789	-2232	6609	-11718	47	-971	7152	-10088	11138	304	8083	-12826	-147	-127	-120	-66	-64	-58	-105	42	-151	16	34	-73	-23	-57	81	-30	0
0.320000	-891	4743	-2903	-13549	260	-5938	-1067	-7692	98	-6923	-4092	-11058	-117	-8062	-2819	-10684	-181	2448	1032	-15403	-6081	-2079	6763	-11513	7	-712	7207	-9849	9937	498	8210	-12839	-149	-128	-120	-65	-64	-58	-104	42	-151	18	34	-76	-24	-57	82	-32	0
0.320833	-4491	4691	-2808	-13716	2	-5815	-1231	-7618	91	-6842	-4247	-11031	-146	-8113	-2953	-10501	-102	2532	1085	-15401	-1404	-1922	6965	-11309	-180	-453	7310	-9623	5226	685	8336	-12806	-147	-127	-120	-65	-62	-53	-90	40	-148	17	36	-76	-18	-58	82	-30	0
0.321667	-6458	4645	-2720	-13901	185	-5688	-1399	-7555	95	-6765	-4396	-11001	-128	-8161	-3076	-10318	-511	2641	1152	-15394	-1870	-1766	7178	-11136	-435	-203	7426	-9418	1227	867	8464	-12716	-149	-124	-118	-65	-62	-59	-107	42	-148	17	47	-81	-26	-59	84	-30	-3
0.322500	-5749	4607	-2621	-14106	99	-5560	-1568	-7499	92	-6689	-4538	-10971	-105	-8204	-3218	-10148	-291	2763	1230	-15377	-2444	-1612	7413	-10921	-549	38	7579	-9228	-3155	1050	8598	-12574	-151	-125	-130	-69	-66	-61	-107	42	-154	16	34	-80	-26	-57	82	-29	-3
0.323333	-4734	4576	-2576	-14312	-57	-5433	-1737	-7456	193	-6620	-4668	-10944	-120	-8240	-3370	-9986	-279	2903	1330	-15346	-379	-1446	7662	-10740	-515	268	7754	-9060	-7171	1223	8736	-12390	-151	-126	-127	-70	-65	-61	-108	37	-154	12	26	-81	-26	-62	76	-32	-4
0.324167	-3840	4547	-2536	-14526	371	-5310	-1909	-7420	61	-6578	-4795	-10904	-102	-8261	-3519	-9832	-138	3054	1440	-15315	-199	-1281	7926	-10562	-460	490	7973	-8900	-10277	1399	8893	-12152	-145	-127	-121	-68	-68	-59	-104	38	-180	17	34	-75	-19	-55	85	-31	-3
0.325000	-8539	4536	-2511	-14719	192	-5184	-2071	-7382	-212	-6499	-4907	-10861	-92	-8277	-3707	-9685	257	3219	1576	-15260	-246	-1106	8206	-10399	-734	706	8216	-8761	-12978	1561	9049	-11874	-147	-125	-117	-64	-61	-60	-102	41	-149	19	35	-75	-24	-57	81	-29	5
0.325833	-8965	4521	-2516	-14911	-321	-5072	-2236	-7377	-434	-6420	-4993	-10810	-151	-8286	-3890	-9552	15	3381	1727	-15193	3279	-926	8492	-10249	-1049	912	8493	-8641	-16430	1725	9222	-11555	-142	-124	-112	-67	-68	-60	-105	43	-150	21	36	-75	-21	-52	84	-29	1
0.326667	-5418	4517	-2557	-15080	133	-4965	-2394	-7336	-367	-6403	-5112	-10752	-181	-8291	-4087	-9433	-487	3538	1899	-15108	2026	-737	8796	-10112	-1124	1106	8785	-8539	-17298	1873	9403	-11204	-145	-122	-119	-65	-59	-56	-102	44	-149	22	36	-72	-22	-60	85	-28	0
0.327500	-2359	4518	-2624	-15232	-124	-4853	-2554	-7320	-492	-6369	-5213	-10686	-142	-8285	-4296	-9310	-163	3695	2091	-15001	110	-545	9075	-9996	-1201	1293	9097	-8450	-16114	2005	9599	-10823	-153	-126	-117	-64	-60	-59	-105	40	-150	17	38	-73	-19	-52	85	-29	0
0.328333	297	4522	-2722	-15351	5	-4782	-2708	-7308	-538	-6344	-5310	-10611	-117	-8279	-4518	-9203	46	3836	2316	-14871	1214	-372	9364	-9902	-1176	1477	9419	-8380	-13953	2141	9801	-10419	-147	-128	-121	-67	-63	-59	-107	41	-152	20	35	-75	-24	-57	81	-35	1
0.329167	609	4537	-2849	-15446	42	-4706	-2863	-7312	-405	-6322	-5409	-10524	-141	-8263	-4743	-9106	-44	3964	2527	-14715	78	-142	9654	-9825	-847	1658	9751	-8320	-10338	2265	10018	-10001	-150	-126	-119	-55	-64	-60	-109	38	-162	20	36	-74	-25	-56	82	-32	0
0.330000	33	4562	-2991	-15510	-103	-4637	-3010	-7293	-510	-6303	-5504	-10422	-115	-8246	-4976	-9013	-268	4081	2768	-14523	-1062	75	9945	-9765	-746	1843	10086	-8277	-5906	2372	10246	-9569	-145	-127	-122	-66	-59	-60	-108	41	-149	21	37	-75	-21	-48	79	-30	-1
0.330833	1430	4591	-3156	-15550	-284	-4579	-3159	-7289	-543	-6290	-5605	-10310	-111	-8196	-5213	-8927	-570	4179	3015	-14293	-2133	299	10229	-9731	-635	2027	10410	-8245	-551	2472	10481	-9141	-145	-122	-109	-67	-86	-59	-108	39	-150	21	37	-76	-24	-57	82	-27	0
0.331667	3869	4628	-3334	-15565	-197	-4534	-3308	-7292	-369	-6283	-5712	-10193	-183	-8198	-5460	-8854	-300	4245	3263	-14035	-3152	533	10514	-9730	-252	2210	10716	-8234	4604	2557	10718	-8721	-148	-127	-121	-69	-64	-61	-108	39	-152	20	28	-78	-25	-59	79	-31	2
0.332500	4093	4674	-3519	-15566	-55	-4499	-3463	-7297	-134	-6274	-5821	-10068	-138	-8170	-5707	-8785	-305	4334	3511	-13728	-4190	776	10795	-9737	-310	2398	11004	-8230	9668	2640	10966	-8300	-146	-125	-118	-66	-63	-58	-105	42	-153	19	35	-75	-22	-57	82	-28	-3
0.333333	-49	4728	-3687	-15536	232	-4466	-3609	-7301	-158	-6268	-5930	-9930	-96	-8139	-5958	-8726	-417	4397	3743	-13383	-7075	1021	11070	-9774	-337	2582	11265	-8246	15178	2710	11211	-7906	-148	-126	-120	-67	-61	-58	-105	39	-152	20	36	-77	-34	-56	75	-32	-3
0.334167	-2985	4792	-3849	-15500	-206	-4447	-3766	-7314	-296	-6260	-6051	-9789	-127	-8095	-6205	-8676	-99	4460	3949	-13008	-3925	1273	11342	-9836	-102	2769	11494	-8280	16661	2779	11453	-7535	-146	-125	-118	-50	-60	-59	-105	40	-152	23	36	-76	-21	-57	84	-28	1
0.335000	-3487	4857	-4011	-15461	55	-4435	-3924	-7329	-186	-6251	-6177	-9647	-102	-8062	-6458	-8636	-537	4514	4125	-12605	-3772	1527	11611	-9918	-80	2955	11684	-8330	17360	2842	11688	-7201	-151	-126	-117	-67	-66	-58	-104	40	-152	21	35	-77	-24	-55	84	-42	-4
0.335833	-1887	4929	-4121	-15415	-40	-4428	-4095	-7347	-236	-6241	-6304	-9512	-82	-8020	-6705	-8604	-411	4573	4252	-12175	-5498	1786	11874	-10022	-16	3140	11831	-8402	17085	2918	11912	-6898	-149	-125	-122	-57	-64	-56	-107	40	-156	18	33	-75	-23	-55	81	-29	-1
0.336667	47	5007	-4220	-15371	-29	-4430	-4249	-7371	-259	-6230	-6441	-9375	-150	-7979	-6951	-8584	-280	4639	4325	-11744	-4026	2049	12131	-10140	144	3315	11934	-8492	15580	2980	12121	-6638	-152	-128	-118	-65	-62	-57	-104	59	-151	13	34	-78	-19	-56	81	-32	-3
0.337500	2066	5090	-4285	-15333	114	-4438	-4411	-7413	-8	-6207	-6580	-9246	-161	-7930	-7186	-8574	15	4725	4338	-11292	-3316	2304	12377	-10275	178	3490	11994	-8605	13471	3054	12316	-6416	-151	-128	-118	-66	-60	-60	-105	41	-152	20	36	-75	-19	-57	84	-27	0
0.338333	-2068	5177	-4322	-15293	250	-4443	-4573	-7431	334	-6179	-6721	-9121	-111	-7878	-7416	-8566	265	4827	4281	-10865	-3402	2556	12613	-10412	191	3658	12012	-8738	10731	3138	12478	-6239	-149	-122	-114	-65	-57	-53	-102	45	-144	18	35	-69	-19	-55	86	-26	0
0.339167	-4745	5262	-4333	-15260	-465	-4466	-4733	-7470	115	-6150	-6867	-9012	-116	-7824	-7637	-8582	275	4945	4143	-10471	538	2795	12830	-10565	124	3815	11979	-8900	5639	3230	12615	-6110	-148	-122	-118	-53	-55	-56	-105	43	-150	19	38	-75	-16	-53	84	-30	0
0.340000	-1990	5348	-4315	-15241	4	-4486	-4891	-7517	-169	-6107	-7016	-8915	-228	-7776	-7849	-8603	1	5098	3925	-10122	1147	3023	13029	-10720	-67	3963	11904	-9087	1686	3330	12720	-6026	-151	-130	-120	-63	-61	-57	-108	38	-149	17	33	-78	-19	-57	81	-31	-7
0.340833	103	5423	-4276	-15226	-91	-4519	-5050	-7570	-179	-6053	-7193	-8827	-210	-7725	-8051	-8631	291	5245	3628	-9832	-670	3236	13202	-10877	234	4104	11793	-9293	-819	3446	12789	-5980	-146	-153	-119	-65	-81	-59	-107	43	-153	18	34	-73	-25	-56	84	-29	-1
0.341667	1813	5506	-4212	-15210	-133	-4549	-5190	-7617	-321	-5990	-7324	-8755	-135	-7674	-8239	-8673	387	5430	3237	-9618	1652	3428	13348	-11030	372	4229	11644	-9524	-3211	3572	12821	-5977	-153	-128	-119	-64	-60	-57	-103	42	-153	18	33	-75	-18	-47	82	-32	-3
0.342500	1584	5582	-4139	-15197	12	-4585	-5327	-7703	-394	-5919	-7479	-8698	-127	-7620	-8411	-8712	166	5633	2807	-9496	2515	3597	13470	-11176	368	4343	11460	-9775	-4355	3703	12806	-6008	-149	-127	-122	-67	-63	-57	-108	40	-151	17	32	-80	-23	-55	81	-30	-1
0.343333	246	5659	-4056	-15181	-149	-4626	-5450	-7732	-460	-5835	-7634	-8650	-143	-7572	-8572	-8758	-81	5844	2302	-9472	2315	3732	13549	-11317	422	4439	11257	-10049	-4784	3844	12749	-6071	-149	-132	-126	-67	-61	-56	-107	41	-154	17	29	-98	-24	-57	76	-28	-4
0.344167	459	5735	-3971	-15162	-275	-4668	-5567	-7794	-282	-5745	-7791	-8611	-172	-7521	-8711	-8807	-137	6072	1758	-9556	2822	3841	13587	-11452	586	4517	11036	-10341	-4076	3992	12646	-6153	-152	-130	-119	-64	-61	-56	-105	44	-153	19	33	-75	-21	-53	84	-28	-1
0.345000	2565	5805	-3894	-15134	-98	-4713	-5666	-7852	-199	-5637	-7948	-8581	-229	-7473	-8833	-8854	191	6292	1187	-9753	3192	3914	13576	-11580	654	4587	10802	-10651	-2583	4136	12491	-6259	-147	-128	-120	-64	-60	-56	-105	43	-148	21	34	-75	-21	-51	84	-29	-5
0.345833	2609	5884	-3823	-15101	-88	-4761	-5761	-7915	-391	-5526	-8107	-8562	-184	-7425	-8940	-8897	97	6512	605	-10065	3736	3946	13512	-11705	433	4631	10557	-10972	-1084	4274	12290	-6374	-147	-126	-120	-63	-58	-57	-102	43	-147	18	33	-74	-19	-55	86	-29	1
0.346667	-806	5959	-3772	-15057	278	-4806	-5845	-7975	-351	-5406	-8262	-8545	-129	-7376	-9034	-8933	-166	6715	23	-10491	1573	3934	13399	-11823	406	4656	10315	-11308	2148	4400	12046	-6502	-144	-128	-119	-66	-60	-52	-61	45	-146	21	38	-67	-21	-70	85	-29	0
0.347500	-4371	6043	-3737	-15001	-300	-4850	-5922	-8035	-283	-5283	-8421	-8542	-129	-7328	-9108	-8958	193	6899	-527	-11027	4432	3879	13226	-11941	382	4653	10069	-11653	2738	4507	11753	-6632	-143	-117	-120	-64	-62	-57	-103	42	-153	16	32	-77	-21	-56	81	-30	-5
0.348333	-3907	6119	-3726	-14949	23	-4893	-5993	-8092	-217	-5160	-8578	-8538	-133	-7277	-9169	-8980	-282	7046	-1035	-11656	6051	3776	12984	-12063	41	4625	9834	-12002	2642	4589	11409	-6769	-152	-135	-128	-73	-65	-60	-114	35	-158	12	29	-79	-30	-55	75	-39	-9
0.349167	-1754	6212	-3729	-14885	-110	-4932	-6055	-8150	-277	-5024	-8736	-8536	-96	-7216	-9215	-8977	-49	7173	-1475	-12359	3396	3635	12704	-12174	166	4576	9605	-12350	2916	4646	11040	-6882	-147	-131	-125	-70	-62	-55	-107	36	-153	12	32	-79	-26	-60	77	-34	-1
0.350000	838	6315	-3748	-14806	-100	-4959	-6110	-8192	-404	-4901	-8876	-8530	-152	-7146	-9246	-8956	88	7260	-1837	-13121	4236	3449	12362	-12291	82	4501	9394	-12692	2373	4675	10636	-7001	-149	-131	-124	-72	-64	-60	-109	37	-151	16	32	-85	-22	-61	78	-33	-3
0.350833	2808	6429	-3783	-14722	-196	-4982	-6162	-8236	-430	-4772	-9022	-8526	-216	-7065	-9268	-8916	-251	7312	-2111	-13928	4342	3221	11969	-12411	118	4395	9186	-13027	1743	4666	10208	-7103	-147	-130	-126	-68	-63	-59	-108	36	-152	15	32	-78	-26	-61	78	-33	0
0.351667	-316	6551	-3833	-14640	277	-4988	-6209	-8266	-333	-4648	-9149	-8520	-146	-6970	-9285	-8855	-329	7324	-2296	-14785	2588	2951	11527	-12533	179	4258	8993	-13339	1234	4620	9756	-7196	-147	-132	-124	-68	-64	-59	-103	40	-150	16	33	-80	-23	-58	79	-32	-3
0.352500	-4427	6687	-3883	-14554	-413	-4992	-6256	-8298	-468	-4528	-9266	-8515	-107	-6860	-9297	-8772	-68	7299	-2375	-15606	4486	2643	11042	-12654	137	4097	8804	-13635	-1459	4526	9286	-7278	-178	-129	-118	-66	-62	-60	-107	40	-149	16	35	-81	-25	-59	80	-32	-4
0.353333	-1838	6829	-3940	-14478	-162	-4984	-6298	-8324	-413	-4413	-9370	-8506	-207	-6731	-9309	-8664	-315	7224	-2358	-16432	4739	2302	10523	-12780	-16	3897	8619	-13910	-4122	4392	8809	-7354	-148	-127	-120	-68	-65	-63	-105	38	-152	16	36	-75	-26	-57	78	-32	0
0.354167	699	6982	-3994	-14403	-13	-4964	-6339	-8341	-115	-4302	-9464	-8505	-232	-6588	-9323	-8531	-203	7141	-2255	-17220	1092	1942	9974	-12906	-75	3669	8432	-14154	-5179	4210	8332	-7415	-148	-128	-120	-65	-59	-81	-105	39	-147	15	36	-76	-23	-58	79	-31	0
0.355000	2845	7141	-4047	-14343	-158	-4936	-6381	-8353	-247	-4202	-9537	-8502	-187	-6419	-9341	-8379	-120	7021	-2071	-17950	1309	1551	9399	-13039	-128	3412	8245	-14364	-6767	3989	7863	-7477	-150	-130	-121	-69	-63	-60	-109	40	-148	18	35	-79	-25	-56	80	-32	0
0.355833	3495	7303	-4086	-14289	18	-4900	-6446	-8340	-202	-4109	-9595	-8505	-168	-6239	-9364	-8210	-266	6881	-1813	-18623	774	1139	8808	-13162	-218	3126	8048	-14536	-7996	3721	7405	-7535	-149	-149	-124	-69	-63	-59	-111	40	-152	16	33	-78	-25	-60	75	-31	-4
0.356667	2486	7465	-4122	-14259	-129	-4858	-6458	-8369	-147	-4024	-9636	-8506	-115	-6038	-9376	-8022	-23	6721	-1503	-19209	-1364	710	8213	-13284	-62	2812	7837	-14669	-8889	3416	6967	-7585	-154	-134	-125	-76	-65	-63	-113	36	-156	9	28	-72	-27	-61	76	-35	-7
0.357500	1988	7628	-4146	-14259	-223	-4807	-6495	-8372	-200	-3944	-9655	-8526	-149	-5821	-9428	-7814	28	6563	-1149	-19716	-2197	275	7617	-13396	0	2479	7608	-14751	-9499	3050	6554	-7629	-155	-128	-124	-68	-64	-59	-110	40	-152	15	33	-76	-24	-56	78	-30	-1
0.358333	3437	7787	-4156	-14237	-66	-4746	-6525	-8363	-109	-3871	-9652	-8540	-224	-5575	-9423	-7589	109	6401	-773	-20114	-3243	-166	7031	-13502	-65	2145	7364	-14784	-9788	2692	6169	-7672	-148	-127	-117	-66	-63	-60	-109	42	-152	18	36	-74	-22	-53	76	-29	2
0.359167	3093	7930	-4165	-14251	-204	-4691	-6555	-8357	68	-3817	-9635	-8566	-174	-5329	-9507	-7359	224	6246	-404	-20419	-3850	-601	6458	-13601	-32	1783	7089	-14771	-10679	2277	5797	-7714	-146	-127	-116	-66	-61	-61	-110	39	-147	20	36	-76	-23	-53	79	-29	0
0.360000	641	8065	-4177	-14287	147	-4626	-6591	-8349	97	-3749	-9606	-8603	-131	-5067	-9553	-7124	-74	6093	-48	-20622	-7025	-1042	5891	-13686	-356	1410	6790	-14710	-9927	1828	5493	-7746	-145	-127	-117	-65	-60	-59	-110	42	-147	20	39	-74	-19	-53	82	-32	0
0.360833	-3607	8181	-4195	-14341	-329	-4571	-6623	-8341	76	-3692	-9563	-8647	-137	-4802	-9601	-6882	348	5967	275	-20732	-6577	-1479	5350	-13774	-393	1029	6463	-14600	-10831	1353	5212	-7777	-144	-122	-109	-66	-61	-56	-105	42	-150	19	33	-76	-18	-51	82	-30	2
0.361667	-3692	8272	-4225	-14414	-131	-4514	-6656	-8335	-77	-3660	-9509	-8704	-166	-4520	-9644	-6644	274	5854	578	-20748	-4011	-1907	4829	-13847	-348	643	6109	-14442	-12965	859	4955	-7798	-147	-128	-118	-64	-61	-57	-109	41	-152	19	36	-74	-18	-51	81	-27	-1
0.362500	-2648	8340	-4270	-14494	-134	-4466	-6689	-8328	-187	-3627	-9446	-8766	-146	-4268	-9681	-6405	247	5762	788	-20680	-6945	-2323	4339	-13912	-319	260	5733	-14237	-13896	343	4731	-7809	-150	-126	-119	-66	-60	-57	-104	43	-152	16	36	-76	-21	-56	82	-32	-1
0.363333	-460	8380	-4340	-14586	-95	-4413	-6722	-8320	-280	-3590	-9381	-8834	-141	-4002	-9710	-6174	409	5684	958	-20531	-7228	-2727	3870	-13965	-396	-127	5341	-13990	-15294	-195	4547	-7800	-149	-125	-118	-67	-63	-57	-104	41	-155	21	36	-78	-22	-52	82	-30	-4
0.364167	1160	8397	-4442	-14723	-276	-4368	-6756	-8317	-403	-3565	-9314	-8905	-105	-3744	-9728	-5952	553	5635	1073	-20319	-6710	-3113	3435	-14012	-350	-516	4932	-13707	-16039	-740	4383	-7774	-161	-122	-117	-65	-61	-56	-101	44	-150	19	34	-74	-23	-55	84	-29	0
0.365000	-168	8382	-4582	-14781	279	-4331	-6797	-8318	-268	-3544	-9247	-8980	-88	-3494	-9730	-5742	1613	5596	1128	-20046	-8180	-3491	3021	-14052	-233	-906	4513	-13387	-15699	-1295	4244	-7725	-150	-126	-119	-64	-62	-58	-104	38	-155	19	37	-75	-24	-55	92	-32	-3
0.365833	-4786	8336	-4761	-14877	-344	-4297	-6835	-8323	-98	-3528	-9179	-9051	-134	-3262	-9721	-5543	6108	5585	1129	-19721	-7005	-3856	2639	-14085	-73	-1293	4091	-13038	-16155	-1852	4127	-7653	-146	-124	-116	-65	-61	-56	-102	42	-146	20	36	-75	-19	-53	86	-27	1
0.366667	-2693	8261	-4979	-14964	-349	-4260	-6873	-8327	-110	-3488	-9115	-9112	-111	-3047	-9688	-5355	10697	5581	1086	-19359	-5097	-4202	2284	-14118	-327	-1686	3671	-12670	-16586	-2406	4013	-7549	-145	-124	-118	-65	-58	-55	-96	44	-148	22	37	-75	-16	-51	88	-25	0
0.367500	500	8159	-5253	-15035	-72	-4226	-6918	-8340	-131	-3480	-9057	-9170	-126	-2835	-9639	-5180	11265	5583	1005	-18972	-8509	-4534	1957	-14147	-680	-2081	3263	-12292	-14543	-2962	3903	-7423	-147	-151	-116	-61	-59	-55	-102	44	-151	19	36	-73	-22	-53	87	-28	-3
0.368333	3279	8027	-5557	-15097	-252	-4192	-6962	-8359	-343	-3462	-9007	-9216	-234	-2649	-9573	-5024	10757	5595	904	-18572	-8839	-4857	1654	-14175	-658	-2484	2872	-11900	-12041	-3510	3800	-7268	-151	-127	-122	-63	-61	-56	-102	39	-155	20	36	-75	-21	-56	82	-28	-1
0.369167	4520	7871	-5906	-15137	-48	-4151	-7007	-8383	-458	-3434	-8925	-9245	-238	-2482	-9491	-4881	9879	5609	788	-18165	-7645	-5157	1382	-14202	-487	-2891	2506	-11511	-8775	-4047	3696	-7097	-147	-127	-120	-63	-64	-60	-101	41	-149	19	36	-75	-24	-57	84	-27	-1
0.370000	3413	7691	-6291	-15155	-55	-4115	-7052	-8414	-525	-3397	-8928	-9263	-151	-2331	-9388	-4749	8461	5626	657	-17765	-8309	-5444	1135	-14228	-431	-3312	2168	-11120	-4955	-4562	3589	-6888	-146	-128	-119	-65	-60	-55	-104	41	-152	16	35	-75	-11	-53	82	-25	-12
0.370833	2504	7491	-6696	-15144	-160	-4070	-7091	-8446	-471	-3353	-8897	-9261	-126	-2200	-9273	-4634	6854	5635	580	-17373	-8104	-5719	917	-14257	-474	-3734	1867	-10744	-910	-5075	3467	-6675	-151	-128	-112	-61	-60	-56	-103	41	-151	20	37	-75	-23	-55	85	-30	-1
0.371667	4123	7275	-7142	-15117	-138	-4014	-7132	-8495	-287	-3297	-8871	-9240	-220	-2083	-9145	-4529	5332	5647	510	-16984	-7787	-5976	722	-14286	-337	-4168	1600	-10387	3519	-5535	3340	-6447	-146	-124	-118	-63	-53	-56	-103	42	-151	20	36	-73	-16	-57	84	-26	0
0.372500	4579	7027	-7596	-15064	-195	-3958	-7172	-8542	-248	-3232	-8853	-9205	-201	-1987	-9016	-4442	4225	5650	471	-16663	-6092	-6218	557	-14329	-182	-4600	1374	-10057	6781	-5983	3205	-6221	-149	-126	-119	-63	-64	-56	-102	42	-147	21	39	-75	-25	-53	86	-26	0
0.373333	2463	6786	-8056	-14995	142	-3890	-7207	-8604	-297	-3158	-8835	-9152	-158	-1902	-8887	-4364	2550	5647	471	-16366	-6450	-6443	415	-14354	-549	-5046	1181	-9759	10635	-6406	3052	-5999	-148	-127	-122	-66	-65	-57	-105	40	-156	17	28	-78	-22	-57	81	-28	-1
0.374167	-2964	6522	-8514	-14908	-36	-3819	-7239	-8673	-181	-3063	-8823	-9090	-152	-1833	-8741	-4300	1300	5637	515	-16109	-5030	-6648	305	-14387	-310	-5488	1033	-9489	12970	-6793	2891	-5785	-149	-128	-124	-65	-62	-31	-104	41	-153	20	36	-74	-23	-56	85	-27	-3
0.375000	-3935	6258	-8952	-14804	-101	-3739	-7262	-8749	-415	-2963	-8806	-9008	-146	-1772	-8603	-4248	159	5625	613	-15901	1162	-6827	218	-14428	-228	-5929	919	-9262	12041	-7145	2732	-5596	-147	-127	-121	-67	-64	-58	-110	40	-151	17	39	-76	-25	-58	81	-29	0
0.375833	-3280	5983	-9375	-14697	-8	-3657	-7281	-8827	-535	-2847	-8793	-8917	-172	-1724	-8478	-4210	-1005	5606	743	-15742	1267	-7004	160	-14467	-382	-6343	846	-9080	11446	-7462	2565	-5451	-150	-129	-124	-68	-64	-61	-105	39	-153	17	36	-76	-22	-57	82	-28	-5
0.376667	-609	5711	-9764	-14580	28	-3573	-7295	-8920	-491	-2720	-8780	-8823	-183	-1686	-8353	-4180	-1675	5586	924	-15635	3025	-7154	133	-14512	-281	-6769	801	-8939	9689	-7735	2403	-5314	-149	-128	-124	-67	-70	-59	-105	40	-153	15	35	-82	-25	-58	81	-28	-3
0.377500	1102	5440	-10119	-14462	-274	-3481	-7302	-9008	-514	-2584	-8751	-8722	-219	-1659	-8248	-4162	-2367	5568	1140	-15585	6620	-7275	138	-14552	-434	-7153	793	-8845	7484	-7963	2250	-5226	-148	-127	-124	-69	-66	-56	-107	42	-153	19	33	-75	-23	-55	85	-27	-3
0.378333	821	5173	-10419	-14349	140	-3393	-7298	-9099	-473	-2442	-8729	-8616	-293	-1622	-8148	-4155	-3036	5555	1381	-15578	8269	-7373	171	-14598	-505	-7509	804	-8789	5415	-8147	2096	-5179	-147	-125	-120	-64	-58	-53	-102	45	-149	24	38	-75	-19	-55	86	-27	0
0.379167	-4684	4925	-10674	-14249	-194	-3304	-7301	-9189	-313	-2297	-8702	-8510	-263	-1620	-8065	-4158	-3402	5539	1641	-15626	10926	-7447	227	-14651	-494	-7830	843	-8784	2353	-8288	1958	-5185	-145	-125	-118	-66	-59	-59	-104	43	-150	22	37	-73	-19	-57	86	-25	1
0.380000	-4256	4659	-10876	-14162	-337	-3231	-7287	-9275	-188	-2154	-8675	-8415	-204	-1615	-7988	-4175	-4103	5531	1913	-15716	15677	-7504	310	-14702	-824	-8110	899	-8831	-1848	-8379	1842	-5240	-147	-125	-118	-66	-62	-56	-105	42	-147	20	35	-78	-24	-55	85	-28	0
0.380833	-1840	4416	-11024	-14090	138	-3152	-7272	-9357	-53	-2008	-8640	-8318	-128	-1614	-7939	-4198	-4752	5534	2183	-15849	15054	-7532	423	-14760	-1145	-8343	970	-8913	-3695	-8419	1752	-5339	-146	-125	-120	-65	-64	-53	-104	43	-148	22	37	-77	-18	-55	85	-28	0
0.381667	-466	4190	-11113	-14038	-135	-3084	-7249	-9431	-111	-1875	-8609	-8240	-167	-1623	-7900	-4204	-4849	5544	2446	-16014	15558	-7541	552	-14822	-1080	-8526	1044	-9048	-4914	-8414	1665	-5489	-151	-128	-120	-70	-73	-60	-87	39	-152	15	33	-81	-25	-57	82	-32	-5
0.382500	194	3969	-11152	-14010	-43	-3026	-7226	-9501	-24	-1745	-8575	-8158	-183	-1632	-7872	-4275	-5345	5566	2698	-16200	17691	-7522	708	-14881	-783	-8651	1136	-9214	-5468	-8362	1619	-5681	-149	-128	-121	-69	-62	-59	-107	37	-154	18	34	-75	-22	-57	82	-36	-5
0.383333	-1054	3783	-11130	-13993	-7	-2969	-7190	-9546	-63	-1620	-8535	-8084	-119	-1649	-7869	-4320	-5545	5567	2929	-16403	16964	-7483	882	-14943	-621	-8720	1225	-9405	-4933	-8261	1595	-5911	-151	-126	-122	-64	-65	-64	-108	41	-151	21	30	-35	-25	-58	82	-30	0
0.384167	-2079	3607	-11056	-13999	-114	-2914	-7154	-9584	-268	-1510	-8490	-8020	-142	-1678	-7846	-4367	-5559	5650	3141	-16611	16590	-7423	1072	-14999	-604	-8728	1322	-9627	-3928	-8116	1602	-6176	-164	-126	-124	-52	-62	-58	-108	41	-152	20	33	-75	-21	-56	86	-28	-1
0.385000	-135	3451	-10931	-14024	-138	-2871	-7114	-9609	-477	-1416	-8452	-7961	-105	-1711	-7848	-4421	-5714	5714	3320	-16811	15973	-7342	1279	-15055	-386	-8681	1419	-9875	-1940	-7927	1639	-6474	-146	-125	-117	-66	-63	-53	-104	44	-151	21	39	-76	-18	-55	85	-30	-1
0.385833	1578	3312	-10768	-14075	-146	-2805	-7074	-9623	-540	-1333	-8410	-7915	-68	-1748	-7855	-4473	-5161	5781	3473	-17003	15208	-7238	1496	-15109	-223	-8583	1515	-10137	-397	-7700	1701	-6797	-146	-126	-120	-67	-62	-53	-102	43	-150	22	33	-74	-23	-53	85	-28	-7
0.386667	904	3193	-10558	-14125	81	-2787	-7025	-9624	-591	-1271	-8371	-7878	-6	-1795	-7867	-4520	-5011	5860	3599	-17165	12812	-7119	1722	-15154	-290	-8433	1606	-10412	1831	-7439	1782	-7142	-147	-129	-117	-64	-47	-55	-103	44	-151	33	33	-73	-19	-53	87	-28	0
0.387500	-3573	3098	-10319	-14197	116	-2750	-6976	-9618	-508	-1226	-8332	-7833	-47	-1851	-7899	-4570	-4880	5947	3699	-17303	9667	-6984	1951	-15196	-221	-8232	1678	-10688	4395	-7152	1887	-7513	-147	-127	-121	-64	-59	-55	-105	40	-150	19	36	-74	-18	-53	81	-31	0
0.388333	-4740	2997	-10048	-14277	-267	-2709	-6927	-9606	-480	-1195	-8298	-7806	-151	-1910	-7930	-4612	-4604	6039	3777	-17404	11671	-6836	2179	-15222	-284	-8002	1779	-10969	3722	-6835	2015	-7890	-148	-130	-120	-66	-62	-61	-121	38	-152	16	30	-77	-26	-64	79	-32	-5
0.389167	-3752	2923	-9759	-14374	-1	-2670	-6877	-9584	-442	-1183	-8264	-7777	-156	-1990	-7961	-4651	-4835	6131	3839	-17460	8187	-6678	2411	-15233	-396	-7728	1863	-11249	3945	-6485	2160	-8275	-195	-131	-124	-72	-64	-59	-108	39	-153	19	30	-77	-26	-58	81	-32	-1
0.390000	-707	2857	-9447	-14452	-63	-2624	-6819	-9556	-323	-1186	-8237	-7754	-190	-2064	-7997	-4684	-4579	6221	3887	-17471	4729	-6505	2633	-15227	-262	-7423	1942	-11514	3854	-6147	2317	-8663	-155	-130	-126	-70	-67	-62	-110	53	-168	13	24	-82	-33	-61	77	-33	-4
0.390833	1703	2819	-9128	-14547	-298	-2584	-6762	-9526	-167	-1204	-8204	-7732	-172	-2143	-8031	-4714	-4199	6305	3926	-17430	3524	-6318	2855	-15192	-343	-7093	2027	-11764	3535	-5782	2486	-9044	-149	-132	-125	-68	-66	-61	-109	39	-154	17	30	-76	-24	-58	81	-33	-5
0.391667	3425	2760	-8795	-14628	5	-2518	-6692	-9485	-215	-1237	-8182	-7706	-237	-2221	-8066	-4735	-3498	6385	3965	-17343	380	-6123	3066	-15135	-187	-6741	2117	-12001	3297	-5416	2681	-9426	-149	-128	-116	-67	-62	-58	-108	38	-152	17	29	-78	-26	-58	80	-31	-3
0.392500	-1196	2728	-8468	-14714	26	-2462	-6626	-9449	-116	-1280	-8140	-7686	-246	-2307	-8099	-4758	-2967	6447	4001	-17211	-2560	-5921	3264	-15053	190	-6370	2209	-12225	2515	-5046	2872	-9794	-147	-126	-124	-70	-63	-57	-108	38	-150	18	32	-76	-22	-59	81	-31	-7
0.393333	-2101	2692	-8141	-14789	-321	-2404	-6556	-9406	-80	-1350	-8112	-7669	-191	-2393	-8130	-4786	-2901	6494	4039	-17035	-1831	-5714	3444	-14941	301	-5999	2300	-12430	-136	-4681	3074	-10156	-146	-127	-121	-67	-58	-58	-82	41	-149	16	33	-77	-22	-58	86	-31	-3
0.394167	478	2662	-7829	-14856	216	-2320	-6483	-9359	98	-1414	-8084	-7649	-233	-2477	-8158	-4812	-2880	6517	4082	-16825	-5388	-5503	3603	-14799	154	-5615	2405	-12620	-978	-4328	3300	-10497	-148	-130	-121	-64	-61	-58	-105	41	-151	18	33	-76	-23	-57	82	-30	-3
0.395000	2020	2631	-7531	-14912	-16	-2289	-6404	-9312	-15	-1505	-8058	-7632	-206	-2559	-8177	-4848	-2606	6519	4143	-16590	-9455	-5295	3726	-14627	-12	-5230	2515	-12793	-634	-3993	3485	-10822	-150	-126	-121	-66	-61	-59	-113	39	-150	17	30	-79	-23	-59	80	-30	1
0.395833	3254	2595	-7256	-14963	-27	-2250	-6325	-9260	-378	-1600	-8035	-7624	-184	-2641	-8194	-4895	-2609	6491	4179	-16328	-11234	-5087	3853	-14428	212	-4852	2619	-12933	379	-3675	3687	-11116	-147	-127	-127	-70	-63	-58	-107	36	-152	18	33	-76	-18	-58	80	-32	0
0.396667	2561	2567	-7005	-15008	-6	-2189	-6242	-9199	-482	-1692	-8013	-7621	-238	-2719	-8200	-4948	-2570	6439	4233	-16052	-14820	-4880	3937	-14204	1451	-4480	2761	-13088	1861	-3382	3888	-11383	-150	-130	-116	-70	-80	-60	-109	36	-144	16	33	-83	-22	-58	79	-35	0
0.397500	1322	2524	-6782	-15042	-194	-2153	-6149	-9136	-406	-1822	-7987	-7614	-232	-2792	-8196	-5010	-2401	6358	4289	-15764	-15886	-4682	3994	-13958	2206	-4125	2900	-13204	2893	-3115	4083	-11618	-146	-127	-120	-68	-61	-59	-107	38	-149	20	35	-76	-22	-59	78	-30	1
0.398333	1835	2487	-6583	-15065	-59	-2122	-6058	-9065	-305	-1946	-7967	-7622	-201	-2861	-8182	-5089	-2418	6251	4343	-15477	-14041	-4499	4016	-13701	1697	-3783	3041	-13314	4351	-2875	4279	-11816	-147	-130	-122	-66	-65	-58	-109	35	-154	22	33	-78	-26	-58	78	-33	-1
0.399167	2876	2433	-6423	-15084	19	-2115	-5965	-8988	-329	-2074	-7949	-7638	-188	-2930	-8153	-5176	-2159	6117	4386	-15206	-12685	-4331	4003	-13432	950	-3462	3191	-13407	5509	-2667	4465	-11974	-148	-128	-122	-70	-64	-58	-104	37	-150	19	34	-77	-21	-57	80	-30	2
0.400000	1795	2382	-6293	-15098	-68	-2116	-5866	-8903	-219	-2204	-7927	-7665	-176	-2998	-8109	-5271	-1893	5966	4424	-14943	-13539	-4184	3955	-13158	515	-3178	3337	-13487	6219	-2491	4629	-12086	-147	-133	-121	-67	-60	-61	-107	34	-153	12	34	-82	-23	-58	82	-31	-3
0.400833	-3511	2323	-6191	-15109	214	-2137	-5761	-8811	39	-2336	-7918	-7697	-201	-3064	-8052	-5372	-1815	5794	4453	-14699	-16512	-4060	3875	-12893	526	-2920	3490	-13551	6677	-2355	4794	-12153	-147	-129	-120	-70	-60	-59	-103	35	-146	19	36	-79	-19	-57	77	-31	4
0.401667	-6802	2243	-6125	-15110	-257	-2181	-5660	-8721	-26	-2469	-7907	-7746	-245	-3132	-7981	-5488	-1417	5603	4466	-14476	-12986	-3966	3754	-12640	320	-2701	3635	-13604	2625	-2262	4926	-12172	-146	-129	-119	-51	-60	-62	-107	37	-150	18	34	-79	-24	-59	79	-30	1
0.402500	-6040	2162	-6085	-15112	69	-2246	-5555	-8620	95	-2599	-7903	-7803	-271	-3209	-7897	-5593	-1592	5402	4451	-14283	-12294	-3905	3606	-12410	-626	-2524	3772	-13636	-2053	-2196	5049	-12146	-150	-129	-124	-70	-62	-62	-105	36	-151	18	32	-78	-23	-58	79	-30	1
0.403333	-2768	2073	-6068	-15109	-46	-2325	-5450	-8517	118	-2728	-7902	-7864	-194	-3283	-7798	-5716	-1431	5194	4437	-14113	-13942	-3879	3431	-12211	-684	-2394	3892	-13653	-7556	-2172	5154	-12068	-148	-131	-119	-67	-66	-60	-103	41	-152	0	34	-84	-25	-58	79	-29	-3
0.404167	-425	1975	-6072	-15105	-158	-2452	-5348	-8404	-69	-2852	-7900	-7948	-199	-3366	-7688	-5809	-1313	4978	4400	-13970	-12745	-3892	3231	-12047	843	-2318	3999	-13649	-13190	-2183	5237	-11962	-147	-132	-119	-66	-62	-57	-101	43	-154	20	36	-75	-21	-53	81	-29	-5
0.405000	403	1882	-6082	-15096	25	-2549	-5244	-8292	-275	-2977	-7901	-8035	-223	-3458	-7562	-5904	-1300	4769	4344	-13817	-12866	-3944	3012	-11929	1743	-2290	4081	-13628	-17273	-2231	5299	-11777	-143	-125	-118	-65	-58	-53	-102	36	-148	19	35	-75	-19	-56	80	-29	1
0.405833	-4827	1781	-6102	-15122	214	-2688	-5140	-8183	162	-3094	-7903	-8119	-162	-3552	-7434	-6002	-1112	4555	4267	-13762	-13697	-4034	2766	-11863	1454	-2322	4132	-13583	-19558	-2311	5337	-11569	-147	-129	-118	-64	-62	-58	-102	43	-145	21	35	-75	-16	-53	84	-27	2
0.406667	-6429	1682	-6122	-15082	-444	-2842	-5020	-8064	378	-3212	-7905	-8214	-151	-3662	-7298	-6081	-628	4352	4175	-13690	-10391	-4182	2542	-11855	1536	-2415	4151	-13517	-21975	-2427	5348	-11333	-144	-136	-118	-66	-62	-55	-105	41	-149	16	35	-77	-23	-59	80	-29	-1
0.407500	-656	1578	-6136	-15074	-39	-3013	-4938	-7946	227	-3332	-7907	-8296	-167	-3776	-7155	-6152	-799	4154	4073	-13640	-10193	-4364	2312	-11899	1111	-2558	4141	-13428	-22003	-2565	5342	-11064	-145	-128	-117	-67	-62	-58	-104	44	-152	19	34	-74	-18	-55	84	-29	7
0.408333	4295	1482	-6133	-15059	-145	-3195	-4840	-7827	400	-3449	-7907	-8382	-116	-3900	-6998	-6211	-600	3964	3965	-13599	-11862	-4583	2089	-12008	836	-2760	4099	-13320	-19821	-2735	5308	-10774	-150	-129	-122	-69	-64	-58	-87	37	-154	16	34	-78	-19	-61	77	-34	-4
0.409167	6797	1373	-6112	-15028	-145	-3387	-4745	-7714	820	-3570	-7895	-8455	-164	-4030	-6861	-6260	-239	3785	3851	-13573	-9214	-4844	1884	-12174	805	-3009	4023	-13186	-17745	-2920	5257	-10471	-150	-130	-120	-69	-63	-62	-107	39	-153	17	34	-74	-23	-58	81	-32	0
0.410000	4937	1309	-6064	-15029	-12	-3586	-4650	-7588	1246	-3690	-7879	-8521	-180	-4166	-6713	-6293	-183	3622	3738	-13550	-7412	-5125	1709	-12394	921	-3303	3903	-13033	-15384	-3124	5190	-10155	-149	-127	-122	-67	-66	-59	-105	18	-150	23	33	-78	-22	-58	78	-30	-3
0.410833	1339	1241	-5987	-15013	-211	-3795	-4557	-7465	1236	-3811	-7852	-8569	-160	-4304	-6567	-6313	-225	3466	3629	-13532	-5843	-5443	1570	-12691	553	-3640	3763	-12862	-13525	-3331	5114	-9843	-149	-127	-118	-66	-66	-61	-105	40	-152	18	35	-74	-25	-57	82	-30	12
0.411667	674	1174	-5880	-14993	-249	-3997	-4441	-7339	1028	-3936	-7817	-8605	-155	-4468	-6429	-6334	32	3318	3530	-13513	-3272	-5778	1474	-12988	-211	-4005	3597	-12678	-11841	-3547	5018	-9536	-165	-127	-117	-65	-61	-62	-103	43	-149	18	35	-73	-23	-55	82	-31	0
0.412500	3884	1128	-5742	-14975	35	-4214	-4379	-7221	777	-4058	-7769	-8631	-99	-4594	-6293	-6346	490	3178	3438	-13495	-486	-6127	1420	-13348	-556	-4399	3406	-12488	-10516	-3754	4919	-9243	-148	-122	-119	-67	-63	-60	-107	40	-151	20	32	-73	-23	-57	86	-29	-1
0.413333	5830	1094	-5575	-14954	-34	-4425	-4292	-7101	564	-4182	-7711	-8640	-110	-4743	-6170	-6354	430	3049	3359	-13479	2641	-6484	1421	-13739	-896	-4807	3202	-12291	-10073	-3963	4816	-8966	-145	-124	-118	-62	-63	-58	-107	42	-144	19	35	-74	-23	-56	82	-30	-4
0.414167	3732	1076	-5377	-14933	354	-4639	-4213	-6982	469	-4305	-7640	-8648	-146	-4887	-6052	-6361	162	2922	3300	-13457	2745	-6846	1470	-14151	-1309	-5202	2988	-12092	-8412	-4160	4712	-8717	-155	-122	-118	-64	-62	-58	-105	40	-151	20	37	-74	-22	-55	85	-31	0
0.415000	104	1073	-5166	-14913	-173	-4853	-4135	-6870	416	-4434	-7555	-8646	-75	-5031	-5950	-6380	679	2799	3253	-13434	7600	-7204	1572	-14590	-1457	-5651	2768	-11910	-9164	-4348	4606	-8502	-149	-126	-124	-67	-65	-60	-110	41	-176	17	32	-78	-24	-60	78	-35	-6
0.415833	-783	1070	-4936	-14897	69	-5073	-4064	-6767	335	-4552	-7461	-8630	-187	-5177	-5852	-6401	467	2680	3224	-13409	11071	-7553	1725	-15024	-1816	-6069	2560	-11734	-9881	-4508	4512	-8309	-150	-129	-122	-67	-63	-60	-109	39	-152	18	33	-74	-24	-56	85	-30	-3
0.416667	-665	1114	-4685	-14875	-95	-5284	-3986	-6662	194	-4667	-7354	-8606	-426	-5312	-5767	-6423	517	2568	3216	-13379	10338	-7886	1930	-15449	-1770	-6467	2368	-11578	-9539	-4659	4426	-8164	-131	-129	-125	-70	-65	-59	-104	37	-150	15	33	-79	-23	-59	80	-34	-3
0.417500	-191	1155	-4433	-14856	-59	-5493	-3919	-6567	-59	-4773	-7223	-8571	-480	-5434	-5692	-6453	475	2457	3222	-13350	13031	-8203	2178	-15862	-1563	-6842	2208	-11447	-8982	-4785	4355	-8040	-150	-128	-120	-69	-63	-59	-108	36	-151	18	33	-75	-22	-57	82	-64	-3
0.418333	399	1205	-4180	-14842	-21	-5697	-3853	-6480	-131	-4867	-7084	-8538	-354	-5548	-5628	-6499	643	2351	3239	-13320	15246	-8499	2468	-16252	-590	-7194	2069	-11338	-7491	-4895	4293	-7961	-147	-128	-121	-64	-62	-56	-104	42	-150	11	38	-73	-23	-55	84	-30	-3
0.419167	-3096	1260	-3937	-14807	561	-5901	-3797	-6404	-5	-4977	-6942	-8500	-321	-5657	-5571	-6549	701	2244	3270	-13292	15380	-8781	2780	-16610	91	-7518	1971	-11266	-5053	-4982	4246	-7920	-150	-126	-117	-65	-61	-56	-105	39	-145	17	32	-77	-18	-53	86	-29	-1
0.420000	-6689	1315	-3708	-14818	372	-6102	-3744	-6345	-342	-5074	-6790	-8463	-285	-5759	-5528	-6608	840	2140	3302	-13269	18502	-9040	3119	-16935	58	-7813	1923	-11234	-3709	-5079	4214	-7923	-144	-125	-117	-51	-63	-57	-103	39	-149	-5	33	-76	-21	-56	85	-29	1
0.420833	-3478	1370	-3497	-14803	863	-6303	-3697	-6297	-739	-5166	-6624	-8427	-257	-5842	-5494	-6690	796	2040	3341	-13252	19880	-9287	3470	-17220	-61	-8072	1941	-11240	-1580	-5157	4202	-7962	-145	-125	-117	-67	-64	-59	-104	39	-147	18	37	-76	-21	-50	81	-27	1
0.421667	-1004	1425	-3314	-14806	730	-6509	-3658	-6269	-664	-5261	-6455	-8387	-181	-5921	-5473	-6775	799	1947	3379	-13238	16992	-9519	3830	-17446	30	-8303	1972	-11287	2781	-5235	4201	-8043	-145	-130	-124	-66	-60	-58	-104	42	-149	13	35	-78	-18	-55	82	-30	-5
0.422500	713	1476	-3158	-14802	533	-6696	-3623	-6242	-577	-5356	-6284	-8347	-161	-5987	-5451	-6869	901	1853	3414	-13233	17019	-9740	4184	-17629	45	-8504	2082	-11373	7585	-5316	4216	-8157	-150	-130	-121	-68	-67	-60	-108	36	-151	15	33	-77	-21	-56	82	-35	-3
0.423333	736	1516	-3032	-14796	583	-6887	-3593	-6237	-501	-5455	-6110	-8306	-207	-6049	-5441	-6972	891	1765	3440	-13236	16111	-9951	4526	-17759	-188	-8678	2244	-11500	13160	-5409	4246	-8308	-150	-130	-125	-50	-62	-62	-108	37	-153	5	32	-83	-25	-60	79	-35	-7
0.424167	-972	1545	-2964	-14793	353	-7092	-3566	-6251	-390	-5560	-5933	-8262	-237	-6099	-5437	-7080	735	1683	3462	-13241	13305	-10160	4848	-17836	-160	-8827	2468	-11654	19133	-5517	4299	-8488	-173	-130	-120	-67	-59	-62	-108	38	-152	17	35	-76	-22	-58	80	-31	-3
0.425000	-1710	1572	-2871	-14775	189	-7282	-3540	-6271	-206	-5672	-5752	-8215	-128	-6143	-5421	-7196	701	1608	3478	-13254	10987	-10368	5152	-17861	-77	-8961	2740	-11843	25222	-5644	4366	-8704	-148	-129	-119	-66	-62	-58	-108	56	-153	16	37	-76	-19	-56	79	-31	0
0.425833	222	1585	-2837	-14759	260	-7481	-3517	-6309	-67	-5793	-5580	-8169	-85	-6189	-5442	-7311	741	1532	3481	-13280	8404	-10584	5426	-17838	56	-9084	3061	-12054	30811	-5797	4450	-8944	-147	-128	-119	-66	-58	-60	-108	40	-150	19	37	-76	-19	-62	86	-28	0
0.426667	971	1592	-2830	-14730	58	-7686	-3491	-6388	246	-5929	-5410	-8124	-134	-6239	-5451	-7429	898	1457	3452	-13310	6178	-10807	5668	-17756	195	-9204	3425	-12289	32767	-5981	4548	-9212	-145	-126	-113	-65	-58	-62	-104	42	-147	19	37	-75	-16	-56	84	-29	-1
0.427500	-579	1588	-2852	-14692	373	-7904	-3465	-6423	611	-6078	-5253	-8077	-159	-6294	-5466	-7551	855	1379	3420	-13349	1208	-11046	5893	-17641	20	-9324	3819	-12542	32639	-6198	4661	-9507	-145	-128	-119	-66	-62	-59	-107	38	-151	16	36	-79	-19	-55	80	-29	0
0.428333	-3921	1575	-2897	-14648	-40	-8126	-3438	-6498	704	-6246	-5106	-8044	-100	-6355	-5487	-7678	1103	1297	3376	-13411	157	-11293	6044	-17489	19	-9451	4240	-12810	32724	-6450	4787	-9829	-149	-131	-122	-70	-63	-69	-107	39	-151	17	29	-77	-22	-58	79	-31	-4
0.429167	-2904	1557	-2960	-14592	-53	-8363	-3407	-6589	620	-6430	-4971	-7997	-56	-6434	-5507	-7806	670	1213	3322	-13472	956	-11555	6179	-17301	-74	-9587	4688	-13083	32746	-6730	4929	-10166	-147	-133	-125	-68	-63	-60	-108	37	-154	11	34	-77	-19	-58	80	-29	-1
0.430000	-1558	1535	-3028	-14517	-267	-8608	-3365	-6680	683	-6635	-4845	-7956	-60	-6526	-5522	-7934	679	1127	3265	-13541	-3260	-11825	6285	-17080	-87	-9729	5144	-13355	32483	-7040	5084	-10527	-152	-130	-122	-79	-61	-57	-110	37	-155	18	36	-78	-22	-58	81	-31	-7
0.430833	656	1542	-3109	-14437	-251	-8874	-3320	-6790	660	-6854	-4737	-7923	-3	-6633	-5545	-8065	1002	1038	3203	-13618	-4083	-12105	6358	-16846	-136	-9881	5600	-13634	32088	-7378	5248	-10906	-148	-130	-120	-67	-60	-57	-108	38	-153	18	34	-74	-23	-57	78	-32	-1
0.431667	2515	1484	-3199	-14348	-341	-9147	-3264	-6905	520	-7093	-4648	-7901	44	-6767	-5567	-8205	998	935	3137	-13708	-4321	-12396	6398	-16597	-241	-10055	6048	-13914	31652	-7740	5380	-11311	-154	-134	-125	-60	-64	-61	-110	38	-151	18	33	-77	-27	-62	78	-33	-5
0.432500	889	1454	-3287	-14254	233	-9457	-3204	-7031	553	-7355	-4575	-7885	-10	-6920	-5585	-8340	881	812	3074	-13804	-6206	-12689	6419	-16343	-324	-10232	6482	-14200	31269	-8116	5600	-11734	-148	-128	-120	-65	-64	-56	-107	38	-153	17	37	-79	-22	-58	84	-28	-14
0.433333	-3941	1423	-3369	-14152	-457	-9767	-3134	-7159	579	-7627	-4518	-7880	-55	-7096	-5593	-8483	975	726	3023	-13909	-4913	-12971	6418	-16086	-340	-10411	6892	-14492	30862	-8505	5785	-12187	-163	-128	-120	-67	-63	-56	-107	38	-146	21	36	-78	-17	-58	81	-28	-3
0.434167	-1801	1397	-3441	-14059	-459	-10103	-3054	-7303	355	-7919	-4486	-7882	-51	-7299	-5599	-8633	786	611	2981	-14019	-3115	-13249	6398	-15840	-831	-10600	7276	-14794	29925	-8862	5969	-12659	-145	-126	-118	-65	-61	-56	-105	40	-153	19	33	-74	-21	-57	84	-28	0
0.435000	787	1362	-3511	-13965	-190	-10458	-2972	-7457	377	-8229	-4469	-7902	62	-7527	-5599	-8789	704	491	2949	-14142	-6239	-13513	6358	-15601	-1116	-10783	7622	-15112	25544	-9293	6151	-13155	-151	-130	-122	-68	-63	-61	-107	39	-153	10	35	-74	-23	-59	84	-30	-3
0.435833	2724	1332	-3566	-13880	-377	-10832	-2888	-7622	304	-8559	-4475	-7942	69	-7778	-5597	-8953	672	372	2933	-14272	-6177	-13762	6309	-15381	-1188	-10954	7923	-15441	18669	-9679	6330	-13681	-152	-128	-121	-65	-61	-56	-107	36	-149	19	28	-75	-23	-51	85	-29	0
0.436667	3611	1292	-3616	-13810	-297	-11219	-2802	-7796	108	-8905	-4500	-7993	-72	-8049	-5587	-9121	457	250	2931	-14403	-5010	-13990	6247	-15178	-1886	-11124	8183	-15791	11876	-10050	6506	-14237	-149	-129	-121	-69	-62	-59	-107	37	-151	20	35	-77	-21	-58	82	-29	-1
0.437500	2605	1256	-3651	-13749	-320	-11624	-2715	-7981	-56	-9255	-4538	-8065	-120	-8343	-5561	-9294	436	133	2950	-14555	-5352	-14188	6182	-15007	-2415	-11275	8403	-16160	3765	-10421	6670	-14806	-147	-127	-120	-66	-63	-56	-103	41	-150	19	35	-84	-19	-53	86	-26	0
0.438333	1508	1212	-3642	-13706	-419	-12038	-2626	-8200	-156	-9623	-4589	-8154	-105	-8654	-5543	-9474	665	16	2982	-14671	-4674	-14351	6104	-14858	-2469	-11400	8578	-16548	-4098	-10773	6831	-15410	-148	-98	-120	-63	-58	-49	-105	41	-146	24	37	-70	-18	-52	88	-26	2
0.439167	2772	1169	-3699	-13680	-513	-12469	-2542	-8387	-49	-10008	-4661	-8259	-173	-8987	-5516	-9653	684	-99	3039	-14803	-4211	-14489	6026	-14736	-2524	-11511	8701	-16962	-10782	-11113	6976	-16042	-147	-126	-118	-62	-59	-55	-103	41	-150	43	38	-74	-23	-52	82	-29	-3
0.440000	3287	1112	-3715	-13673	-545	-12913	-2468	-8613	61	-10412	-4743	-8386	-177	-9339	-5487	-9835	694	-213	3079	-14936	-2731	-14586	5930	-14652	-2360	-11590	8784	-17397	-17020	-11444	7107	-16696	-149	-128	-111	-66	-63	-57	-107	36	-153	21	36	-76	-23	-56	81	-30	0
0.440833	1222	1056	-3732	-13680	-50	-13366	-2407	-8850	126	-10828	-4837	-8530	-101	-9703	-5455	-10015	455	-321	3141	-15058	-2975	-14658	5829	-14592	-2425	-11650	8830	-17848	-20271	-11759	7238	-17366	-148	-126	-116	-63	-64	-57	-107	41	-152	20	26	-74	-24	-48	85	-23	1
0.441667	-3974	998	-3746	-13698	-354	-13829	-2364	-9095	73	-11247	-4932	-8685	-39	-10080	-5420	-10190	578	-424	3211	-15175	-1402	-14699	5738	-14562	-1955	-11690	8837	-18308	-22256	-12038	7354	-18050	-149	-115	-121	-66	-61	-58	-108	40	-149	20	34	-77	-23	-56	85	-29	0
0.442500	-4629	934	-3763	-13732	-483	-14288	-2295	-9354	-283	-11683	-5040	-8860	-97	-10476	-5395	-10361	585	-524	3276	-15282	3977	-14717	5636	-14569	-1593	-11723	8804	-18770	-24522	-12370	7464	-18751	-152	-127	-120	-66	-62	-60	-108	39	-153	8	30	-79	-27	-53	85	-33	-5
0.443333	-4089	866	-3786	-13767	-333	-14751	-2267	-9620	-549	-12126	-5149	-9041	-87	-10868	-5371	-10520	374	-619	3340	-15379	2996	-14720	5534	-14610	-1283	-11757	8745	-19228	-23781	-12675	7573	-19454	-151	-119	-120	-68	-64	-60	-107	40	-150	18	35	-76	-23	-55	81	-29	-3
0.444167	-1633	798	-3808	-13812	-306	-15214	-2237	-9900	-759	-12585	-5263	-9242	-43	-11277	-5357	-10668	457	-716	3399	-15471	3854	-14721	5435	-14687	-749	-11787	8652	-19668	-21942	-12977	7678	-20146	-147	-126	-117	-64	-61	-60	-107	42	-150	17	36	-76	-24	-52	89	-42	1
0.445000	81	722	-3838	-13861	-457	-15673	-2222	-10185	-835	-13049	-5374	-9444	-97	-11691	-5350	-10808	535	-801	3444	-15553	5632	-14725	5331	-14808	-597	-11848	8534	-20079	-18736	-13284	7789	-20827	-144	-125	-119	-67	-63	-57	-103	42	-148	18	37	-75	-16	-52	84	-31	1
0.445833	-13	646	-3874	-13914	136	-16134	-2220	-10480	-815	-13521	-5494	-9659	-200	-12105	-5358	-10934	417	-885	3475	-15635	5008	-14754	5237	-14975	-528	-11958	8383	-20453	-14287	-13599	7903	-21484	-145	-126	-118	-57	-59	-57	-100	44	-147	35	36	-73	-18	-52	86	-28	1
0.446667	-4944	563	-3913	-13968	-366	-16583	-2227	-10775	-612	-13996	-5612	-9871	-189	-12520	-5378	-11052	501	-966	3497	-15720	5584	-14817	5154	-15191	-298	-12113	8215	-20775	-10805	-13920	8025	-22108	-146	-126	-117	-64	-63	-60	-102	44	-148	21	39	-72	-22	-52	84	-42	0
0.447500	-3587	478	-3965	-14018	-722	-17023	-2245	-11076	-591	-14471	-5734	-10093	-132	-12939	-5431	-11161	397	-1048	3501	-15802	7556	-14929	5085	-15462	-305	-12365	8019	-21038	-8984	-14247	8159	-22694	-146	-126	-116	-62	-62	-57	-103	46	-150	19	36	-77	-24	-58	81	-29	0
0.448333	86	382	-4020	-14073	-258	-17453	-2273	-11383	-718	-14967	-5862	-10316	-162	-13363	-5471	-11269	260	-1132	3482	-15904	3475	-15106	5030	-15800	-421	-12701	7804	-21240	-5922	-14607	8303	-23234	-151	-131	-125	-74	-72	-63	-111	38	-153	15	33	-83	-25	-62	76	-35	-3
0.449167	2993	280	-4072	-14135	-338	-17872	-2307	-11689	-840	-15459	-5989	-10542	-158	-13779	-5538	-11373	368	-1204	3456	-16010	793	-15351	5001	-16186	-327	-13131	7568	-21371	-3419	-14936	8472	-23699	-150	-133	-120	-70	-62	-61	-111	33	-151	16	32	-81	-32	-60	78	-33	-3
0.450000	4927	178	-4115	-14188	-237	-18271	-2343	-11988	-782	-15948	-6115	-10756	-132	-14186	-5619	-11460	245	-1278	3414	-16125	227	-15675	4997	-16639	-279	-13672	7318	-21429	-1815	-15283	8657	-24089	-148	-127	-122	-70	-62	-62	-110	36	-155	15	34	-77	-22	-57	79	-32	-7
0.450833	4656	67	-4159	-14242	-241	-18653	-2383	-12294	-655	-16435	-6245	-10979	-191	-14613	-5711	-11552	269	-1345	3364	-16258	-2860	-16091	5025	-17158	-579	-14323	7077	-21419	-753	-15638	8860	-24382	-151	-130	-125	-66	-56	-60	-108	39	-142	12	37	-77	-24	-61	78	-29	0
0.451667	3764	-55	-4193	-14311	-273	-19029	-2429	-12597	-614	-16914	-6370	-11196	-165	-14999	-5818	-11639	260	-1411	3305	-16417	-5114	-16603	5085	-17729	-1393	-15076	6837	-21354	-443	-15992	9088	-24573	-149	-129	-121	-70	-65	-62	-108	39	-151	17	35	-76	-24	-59	82	-28	3
0.452500	4744	-187	-4219	-14391	-254	-19379	-2476	-12896	-599	-17390	-6501	-11427	-162	-15395	-5934	-11734	243	-1478	3237	-16592	-6658	-17202	5178	-18357	-1560	-15939	6609	-21240	163	-16345	9335	-24646	-150	-134	-117	-68	-60	-58	-110	38	-151	16	35	-77	-23	-59	81	-30	-3
0.453333	5518	-327	-4241	-14485	-160	-19716	-2526	-13191	-649	-17853	-6640	-11651	-222	-15795	-6051	-11827	391	-1542	3164	-16782	-7295	-17895	5306	-19031	-1182	-16886	6411	-21089	-19	-16691	9600	-24591	-149	-128	-118	-67	-63	-59	-107	41	-152	18	35	-76	-22	-57	82	-31	-1
0.454167	4052	-478	-4252	-14593	24	-20041	-2576	-13490	-659	-18309	-6774	-11892	-222	-16195	-6171	-11924	252	-1606	3099	-16989	-8849	-18673	5467	-19736	-1554	-17906	6246	-20920	368	-17043	9885	-24402	-151	-127	-120	-66	-64	-57	-99	37	-149	19	28	-76	-23	-57	67	-32	2
0.455000	-1245	-641	-4252	-14733	-42	-20353	-2643	-13782	-370	-18753	-6906	-12144	-197	-16593	-6292	-12031	357	-1665	3024	-17209	-9990	-19521	5659	-20481	-1556	-18980	6130	-20744	1022	-17382	10184	-24088	-149	-129	-121	-67	-64	-60	-109	37	-151	17	33	-77	-24	-61	81	-31	-4
0.455833	-2788	-811	-4245	-14873	-400	-20654	-2687	-14080	-335	-19185	-7040	-12414	-190	-16992	-6408	-12140	452	-1730	2953	-17438	-5431	-20435	5890	-21234	-1556	-20074	6074	-20590	-1403	-17716	10496	-23591	-149	-130	-119	-68	-67	-79	-108	39	-152	19	35	-79	-27	-60	79	-34	-5
0.456667	-2371	-987	-4234	-15045	-118	-20948	-2745	-14376	-382	-19603	-7174	-12705	-202	-17405	-6510	-12256	131	-1792	2883	-17679	-6016	-21386	6145	-21992	-1893	-21159	6090	-20464	-2573	-18038	10818	-22963	-154	-132	-126	-73	-68	-61	-111	35	-158	15	29	-80	-34	-61	73	-33	-4
0.457500	-552	-1168	-4217	-15244	-68	-21231	-2800	-14674	-274	-20009	-7315	-13016	-217	-17820	-6607	-12376	286	-1852	2817	-17904	-5857	-22356	6439	-22730	-1557	-22201	6191	-20370	-3753	-18348	11151	-22177	-150	-159	-125	-68	-44	-59	-87	38	-155	12	34	-76	-24	-60	80	-32	-5
0.458333	183	-1343	-4211	-15450	-242	-21507	-2857	-14971	-217	-20401	-7416	-13347	-229	-18243	-6667	-12499	315	-1908	2757	-18131	-3121	-23323	6749	-23440	-1187	-23177	6385	-20333	-4694	-18644	11494	-21248	-149	-128	-119	-67	-60	-57	-104	37	-152	17	34	-74	-19	-56	84	-29	-4
0.459167	256	-1521	-4172	-15679	109	-21779	-2918	-15281	-163	-20781	-7526	-13714	-219	-18682	-6722	-12636	443	-1959	2693	-18346	-2296	-24260	7096	-24115	-669	-24050	6674	-20356	-4781	-18938	11834	-20184	-147	-126	-119	-65	-61	-56	-105	56	-147	19	36	-75	-18	-56	79	-29	2
0.460000	-5434	-1693	-4155	-15926	41	-22060	-2989	-15602	75	-21168	-7634	-14111	-156	-19142	-6751	-12786	680	-2016	2625	-18548	-1658	-25154	7460	-24743	-156	-24805	7062	-20447	-4406	-19218	12181	-18993	-148	-122	-120	-66	-60	-57	-104	39	-149	18	34	-75	-19	-55	85	-28	0
0.460833	-6314	-1858	-4148	-16179	-374	-22344	-3062	-15933	42	-21553	-7746	-14541	-178	-19624	-6763	-12946	549	-2067	2550	-18736	2503	-25982	7845	-25310	149	-25408	7551	-20600	-5111	-19490	12514	-17689	-149	-125	-119	-62	-60	-58	-101	40	-151	18	33	-75	-21	-56	82	-28	-1
0.461667	-3097	-2009	-4154	-16442	79	-22635	-3142	-16278	71	-21938	-7819	-14996	-242	-20120	-6751	-13115	9	-2108	2467	-18907	1830	-26712	8251	-25806	248	-25839	8125	-20813	-3897	-19748	12843	-16303	-147	-127	-119	-67	-62	-58	-102	38	-151	15	37	-75	-21	-48	85	-26	-3
0.462500	-897	-2149	-4161	-16697	-72	-22922	-3230	-16639	219	-22328	-7895	-15474	-202	-20644	-6717	-13302	49	-2147	2372	-19055	178	-27325	8666	-26237	802	-26085	8780	-21075	-1961	-19993	13161	-14839	-150	-124	-122	-72	-63	-55	-105	38	-150	19	32	-76	-22	-57	80	-28	0
0.463333	868	-2267	-4190	-16944	9	-23227	-3332	-17006	257	-22720	-7963	-15984	-151	-21191	-6660	-13503	-34	-2179	2267	-19177	1146	-27809	9087	-26594	1464	-26146	9502	-21369	-270	-20221	13472	-13326	-149	-126	-119	-66	-60	-56	-105	40	-151	17	35	-76	-21	-53	82	-28	0
0.464167	547	-2369	-4239	-17181	26	-23534	-3442	-17390	256	-23106	-8025	-16515	-185	-21765	-6585	-13720	-59	-2201	2148	-19280	-740	-28144	9509	-26872	1757	-26013	10265	-21687	1574	-20434	13767	-11811	-147	-119	-118	-65	-63	-53	-102	43	-148	22	36	-74	-23	-53	88	-28	-1
0.465000	-412	-2451	-4305	-17395	-32	-23833	-3569	-17786	228	-23535	-8082	-17058	-216	-22365	-6501	-13956	-31	-2218	2013	-19366	-3133	-28331	9917	-27091	2087	-25707	11050	-22009	2289	-20629	14043	-10316	-152	-127	-121	-66	-61	-59	-109	38	-153	16	30	-75	-25	-53	80	-33	0
0.465833	501	-2515	-4392	-17586	-94	-24167	-3709	-18188	130	-23953	-8128	-17597	-179	-22987	-6404	-14208	-419	-2226	1864	-19428	-5020	-28355	10320	-27246	2428	-25223	11834	-22305	2338	-20795	14305	-8874	-153	-119	-118	-65	-33	-81	-103	42	-150	20	38	-73	-22	-57	86	-28	-3
0.466667	2250	-2561	-4495	-17745	-58	-24488	-3865	-18595	140	-24374	-8183	-18161	-174	-23633	-6300	-14472	-521	-2222	1704	-19474	-6973	-28219	10696	-27353	2427	-24599	12582	-22566	1153	-20934	14548	-7509	-146	-124	-117	-63	-61	-58	-104	43	-150	19	38	-70	-19	-55	85	-28	2
0.467500	2202	-2593	-4622	-17876	-36	-24801	-4034	-19001	317	-24797	-8228	-18703	-232	-24307	-6199	-14756	-720	-2216	1534	-19508	-9725	-27923	11035	-27415	2250	-23851	13270	-22775	-520	-21041	14764	-6263	-150	-126	-119	-69	-61	-56	-105	25	-151	19	35	-74	-16	-56	82	-31	-4
0.468333	-1351	-2612	-4770	-17979	182	-25144	-4225	-19401	231	-25218	-8298	-19239	-263	-24997	-6108	-15050	-781	-2202	1351	-19530	-13946	-27480	11328	-27453	2189	-23003	13873	-22912	-1217	-21117	14958	-5157	-150	-130	-126	-69	-64	-60	-108	39	-155	13	33	-76	-24	-58	80	-50	-5
0.469167	-2853	-2615	-4936	-18042	-285	-25469	-4432	-19787	22	-25632	-8362	-19754	-189	-25707	-6028	-15346	-373	-2182	1176	-19541	-11790	-26902	11574	-27464	2567	-22101	14376	-22961	-4785	-21157	15126	-4223	-154	-129	-122	-66	-59	-56	-98	36	-143	17	33	-75	-22	-58	78	-33	0
0.470000	-1894	-2617	-5115	-18075	81	-25785	-4656	-20163	276	-26029	-8445	-20238	-145	-26410	-5965	-15661	-773	-2153	998	-19543	-12477	-26211	11755	-27463	2401	-21159	14734	-22914	-8096	-21161	15261	-3469	-149	-128	-122	-66	-65	-58	-108	37	-152	16	35	-75	-21	-58	81	-29	-1
0.470833	537	-2609	-5306	-18079	-60	-26102	-4895	-20505	339	-26406	-8544	-20702	-62	-27117	-5927	-15975	-666	-2125	828	-19539	-14211	-25415	11875	-27458	2311	-20220	14988	-22770	-11323	-21125	15363	-2923	-150	-122	-121	-68	-63	-57	-108	40	-151	20	34	-77	-19	-59	82	-31	-3
0.471667	2489	-2600	-5512	-18056	-122	-26406	-5144	-20821	73	-26754	-8654	-21091	-17	-27805	-5917	-16270	-698	-2086	667	-19536	-12032	-24558	11913	-27460	2403	-19323	15072	-22526	-14442	-21059	15426	-2585	-147	-128	-121	-66	-60	-58	-105	40	-149	18	35	-74	-17	-58	84	-36	3
0.472500	4108	-2596	-5730	-18016	30	-26697	-5403	-21102	-91	-27074	-8773	-21449	-86	-28474	-5943	-16568	-690	-2049	520	-19527	-10086	-23675	11887	-27467	2480	-18497	15005	-22189	-16923	-20968	15445	-2469	-151	-132	-118	-72	-63	-58	-107	40	-152	19	37	-74	-22	-58	85	-32	-1
0.473333	-432	-2597	-5949	-17961	123	-26981	-5668	-21343	124	-27360	-8958	-21756	-115	-29112	-6005	-16848	-501	-2007	401	-19522	-8410	-22801	11777	-27490	2421	-17776	14778	-21762	-18762	-20846	15419	-2572	-150	-129	-121	-67	-64	-58	-105	37	-154	16	33	-77	-27	-58	85	-32	-1
0.474167	-2993	-2604	-6172	-17901	-478	-27250	-5932	-21537	82	-27595	-9147	-22011	-164	-29701	-6107	-17107	-428	-1962	303	-19521	-2575	-21938	11599	-27520	2156	-17165	14428	-21264	-21632	-20708	15344	-2878	-152	-130	-121	-66	-62	-49	-105	40	-151	20	25	-77	-23	-55	85	-31	0
0.475000	-122	-2622	-6389	-17839	-55	-27503	-6198	-21679	-59	-27800	-9364	-22207	-127	-30234	-6249	-17337	-710	-1912	234	-19518	529	-21143	11348	-27568	1692	-16710	13945	-20702	-22447	-20546	15225	-3381	-149	-128	-121	-69	-64	-56	-107	39	-151	15	28	-76	-25	-59	81	-33	0
0.475833	1897	-2631	-6612	-17782	-521	-27753	-6446	-21778	-91	-27976	-9611	-22324	109	-30703	-6433	-17541	-540	-1861	195	-19517	1227	-20425	11036	-27620	1635	-16397	13369	-20104	-20651	-20416	15042	-4059	-160	-138	-125	-72	-64	-59	-103	36	-156	18	34	-75	-22	-59	82	-35	-3
0.476667	3454	-2654	-6826	-17728	-905	-27990	-6690	-21826	-127	-28086	-9888	-22424	200	-31103	-6660	-17706	-435	-1804	185	-19521	5736	-19813	10705	-27676	1471	-16245	12719	-19491	-17713	-20270	14821	-4886	-153	-129	-124	-69	-62	-57	-107	36	-152	16	36	-80	-25	-58	84	-33	-3
0.477500	2790	-2687	-7029	-17696	-725	-28220	-6925	-21828	-67	-28171	-10183	-22453	155	-31430	-6931	-17848	-396	-1741	217	-19524	8482	-19320	10286	-27734	1424	-16242	12044	-18883	-12966	-20139	14556	-5843	-151	-130	-124	-57	-62	-60	-104	37	-150	17	37	-73	-21	-58	82	-33	-3
0.478333	829	-2671	-7218	-17680	-791	-28441	-7117	-21781	-21	-28227	-10505	-22428	147	-31676	-7233	-17946	-185	-1666	296	-19530	9942	-18949	9882	-27784	1309	-16386	11372	-18301	-7105	-20017	14266	-6882	-146	-127	-118	-65	-60	-53	-107	42	-152	20	35	-75	-19	-58	85	-30	0
0.479167	7	-2767	-7401	-17689	-872	-28666	-7299	-21706	-217	-28254	-10846	-22353	105	-31839	-7574	-18006	-121	-1589	379	-19543	11939	-18705	9481	-27823	970	-16655	10740	-17775	-185	-19918	13950	-7982	-148	-127	-120	-70	-57	-55	-103	42	-151	11	36	-73	-19	-55	86	-28	2
0.480000	1235	-2815	-7570	-17722	-531	-28888	-7459	-21574	-372	-28273	-11209	-22243	26	-31938	-7949	-18034	-53	-1503	508	-19561	13156	-18585	9088	-27845	620	-17038	10181	-17327	6822	-19846	13619	-9104	-147	-128	-120	-65	-61	-52	-102	40	-149	17	34	-74	-24	-49	86	-30	-1
0.480833	1043	-2872	-7724	-17782	-557	-29119	-7596	-21426	-380	-28283	-11574	-22114	-52	-31956	-8350	-18030	-84	-1409	663	-19581	13973	-18568	8759	-27848	306	-17489	9744	-16963	13219	-19799	13299	-10212	-151	-125	-121	-65	-66	-23	-102	38	-154	18	36	-73	-21	-53	84	-31	0
0.481667	-2387	-2929	-7858	-17862	-188	-29355	-7708	-21260	-342	-28290	-11950	-21918	-74	-31911	-8780	-18000	-320	-1304	839	-19608	12062	-18660	8477	-27834	18	-18000	9441	-16718	20568	-19780	12988	-11285	-151	-129	-122	-68	-64	-58	-111	38	-154	13	32	-100	-26	-60	79	-31	-6
0.482500	-5708	-2996	-7981	-17973	-558	-29630	-7804	-21080	-234	-28303	-12323	-21716	-132	-31807	-9226	-17938	75	-1188	1049	-19638	14640	-18801	8274	-27789	-69	-18527	9306	-16587	24342	-19788	12715	-12276	-151	-129	-122	-73	-66	-56	-108	37	-152	17	34	-78	-26	-57	82	-29	-3
0.483333	-5185	-3055	-8088	-18086	-246	-29854	-7866	-20887	-205	-28334	-12686	-21500	-197	-31650	-9675	-17859	-168	-1063	1276	-19675	15397	-19009	8159	-27719	-797	-19054	9339	-16587	26178	-19803	12491	-13209	-153	-125	-122	-69	-63	-59	-108	39	-150	19	30	-77	-14	-58	81	-38	-1
0.484167	-3578	-3124	-8180	-18222	-315	-30115	-7915	-20702	-420	-28382	-13032	-21272	-154	-31460	-10135	-17781	-214	-934	1515	-19702	12172	-19235	8136	-27627	-1035	-19552	9550	-16718	26902	-19842	12328	-14023	-148	-128	-122	-66	-63	-59	-103	38	-147	17	36	-75	-22	-56	84	-27	-3
0.485000	-1166	-3199	-8251	-18361	-138	-30380	-7950	-20520	-626	-28461	-13369	-21047	-204	-31246	-10593	-17654	-87	-794	1767	-19739	12086	-19485	8211	-27504	-1005	-20022	9924	-16981	25853	-19899	12240	-14723	-150	-126	-119	-64	-62	-57	-108	38	-147	20	35	-77	-19	-55	84	-29	3
0.485833	816	-3271	-8313	-18515	-91	-30651	-7965	-20356	-532	-28564	-13676	-20817	-247	-31020	-11044	-17544	12	-652	2025	-19781	11361	-19730	8378	-27384	-1136	-20403	10440	-17373	23858	-19959	12234	-15308	-147	-126	-118	-75	-62	-52	-108	42	-149	21	35	-74	-18	-57	86	-26	2
0.486667	-2700	-3355	-8360	-18665	360	-30927	-7987	-20208	-356	-28694	-13951	-20608	-207	-30798	-11478	-17434	-13	-510	2285	-19820	9146	-19966	8632	-27242	-1344	-20730	11068	-17884	20897	-20027	12320	-15776	-147	-124	-117	-62	-63	-57	-104	44	-149	22	35	-74	-23	-52	87	-26	0
0.487500	-6716	-3441	-8393	-18818	-284	-31199	-7997	-20083	-586	-28858	-14190	-20407	-186	-30584	-11898	-17321	254	-372	2543	-19865	10361	-20175	8962	-27093	-1262	-20989	11773	-18503	15252	-20093	12495	-16145	-149	-124	-122	-65	-50	-57	-102	38	-149	21	36	-74	-22	-53	85	-32	0
0.488333	-3897	-3536	-8416	-18966	94	-31464	-8007	-19991	-655	-29049	-14408	-20229	-239	-30399	-12302	-17224	-72	-237	2793	-19910	9766	-20367	9350	-26953	-1509	-21182	12514	-19217	9584	-20159	12760	-16407	-150	-128	-120	-66	-64	-60	-107	39	-155	17	34	-79	-26	-57	85	-32	-5
0.489167	-957	-3636	-8434	-19107	241	-31717	-8019	-19930	-669	-29263	-14579	-20072	-265	-30240	-12676	-17136	-143	-110	3035	-19952	5568	-20533	9781	-26806	-1694	-21313	13267	-20001	5562	-20219	13106	-16581	-149	-129	-115	-68	-65	-70	-93	36	-149	18	35	-76	-25	-60	79	-30	-1
0.490000	1628	-3736	-8435	-19233	133	-31949	-8035	-19884	-912	-29493	-14715	-19939	-284	-30123	-13009	-17062	52	4	3265	-19987	5315	-20683	10238	-26669	-1583	-21384	13972	-20838	1752	-20269	13524	-16680	-151	-130	-124	-67	-67	-61	-111	36	-155	16	30	-82	-26	-59	78	-34	-4
0.490833	2490	-3846	-8435	-19353	190	-32159	-8055	-19874	-822	-29733	-14812	-19824	-310	-30040	-13314	-16998	-41	103	3481	-20020	4510	-20819	10714	-26535	-1563	-21435	14606	-21691	-896	-20306	14004	-16716	-152	-132	-119	-68	-64	-58	-104	35	-150	17	34	-77	-22	-57	80	-36	-3
0.491667	1640	-3950	-8424	-19457	167	-32336	-8078	-19881	-630	-29972	-14873	-19734	-308	-29993	-13577	-16947	-167	189	3698	-20041	2194	-20964	11178	-26406	-1445	-21456	15128	-22552	-2764	-20337	14522	-16696	-151	-130	-119	-66	-62	-62	-105	38	-153	16	33	-74	-24	-58	79	-29	-4
0.492500	1394	-4056	-8415	-19548	217	-32473	-8110	-19915	-423	-30204	-14902	-19665	-299	-29984	-13808	-16919	19	251	3873	-20063	1039	-21120	11619	-26289	-1373	-21466	15521	-23378	-3696	-20359	15060	-16631	-148	-127	-124	-65	-63	-60	-105	38	-148	18	35	-77	-23	-56	80	-31	0
0.493333	3203	-4164	-8404	-19640	334	-32586	-8154	-19973	-469	-30421	-14904	-19617	-360	-30005	-13994	-16876	274	292	4043	-20072	1	-21300	12024	-26164	-1250	-21486	15772	-24155	-3721	-20374	15599	-16531	-151	-129	-120	-64	-64	-58	-104	41	-150	19	34	-75	-23	-56	87	-34	0
0.494167	3309	-4272	-8396	-19722	213	-32634	-8204	-20044	-490	-30612	-14882	-19539	-321	-30045	-14146	-16903	205	311	4196	-20073	-510	-21515	12381	-26050	-792	-21521	15873	-24856	-3967	-20384	16115	-16398	-149	-129	-119	-56	-60	-59	-105	38	-151	20	36	-70	-19	-58	80	-32	0
0.495000	592	-4345	-8371	-19795	519	-32672	-8265	-20140	-139	-30778	-14847	-19563	-280	-30100	-14265	-16922	-65	303	4334	-20062	-3463	-21774	12684	-25917	-873	-21583	15832	-25459	-2480	-20390	16591	-16235	-148	-127	-120	-64	-61	-61	-107	38	-151	19	36	-76	-27	-61	80	-32	-1
0.495833	-4005	-4467	-8403	-19866	62	-32629	-8330	-20240	279	-30907	-14795	-19547	-210	-30136	-14345	-16947	308	273	4454	-20045	-2660	-22081	12942	-25773	-764	-21672	15668	-25936	-2496	-20407	17015	-16038	-143	-130	-120	-81	-63	-60	-108	37	-149	21	33	-77	-23	-57	81	-31	-1
0.496667	-4002	-4553	-8420	-19933	310	-32566	-8411	-20341	477	-30996	-14741	-19546	-268	-30214	-14394	-16992	119	220	4563	-20017	-384	-22425	13150	-25603	-706	-21785	15402	-26274	-3948	-20411	17379	-15810	-149	-128	-122	-65	-62	-60	-109	39	-151	5	34	-79	-25	-59	80	-32	-5
0.497500	-3260	-4635	-8455	-20002	173	-32449	-8493	-20451	725	-31038	-14684	-19532	-300	-30249	-14416	-17042	144	146	4660	-19980	-3554	-22809	13318	-25399	-610	-21919	15083	-26453	-4483	-20420	17692	-15544	-150	-128	-120	-66	-63	-59	-108	38	-149	20	36	-76	-21	-55	82	-34	3
0.498333	-1517	-4698	-8502	-20068	209	-32290	-8579	-20559	963	-31034	-14629	-19523	-237	-30263	-14416	-17107	298	57	4742	-19938	-3140	-23210	13455	-25158	-477	-22059	14737	-26470	-5534	-20435	17947	-15248	-149	-129	-121	-66	-63	-58	-108	39	-150	18	33	-78	-15	-59	89	-33	-4
0.499167	-151	-4760	-8574	-20138	101	-32098	-8675	-20660	911	-30986	-14588	-19507	-296	-30235	-14397	-17172	258	-45	4818	-19890	-2193	-23621	13580	-24867	-331	-22193	14424	-26304	-6440	-20448	18171	-14906	-149	-125	-116	-66	-63	-56	-104	42	-148	20	36	-76	-26	-53	84	-30	0
0.500000	-1955	-4810	-8664	-20208	561	-31865	-8767	-20758	885	-30885	-14548	-19479	-332	-30186	-14358	-17248	326	-154	4875	-19840	-3497	-24013	13703	-24529	-279	-22311	14183	-25959	-6872	-20465	18372	-14536	-149	-125	-120	-69	-64	-59	-104	41	-150	18	35	-82	-39	-57	80	-32	7
0.500833	-6953	-4850	-8777	-20284	4	-31601	-8869	-20840	1044	-30743	-14523	-19441	-242	-30083	-14313	-17328	726	-271	4942	-19787	-1830	-24373	13846	-24132	-238	-22386	14062	-25432	-8610	-20475	18584	-14137	-148	-125	-124	-68	-62	-65	-105	38	-149	18	35	-77	-22	-53	81	-33	-1
0.501667	-4984	-4882	-8920	-20362	132	-31309	-8968	-20923	817	-30559	-14529	-19394	-272	-29943	-14263	-17416	433	-389	4991	-19742	474	-24667	14020	-23684	-649	-22399	14100	-24736	-10804	-20485	18818	-13706	-145	-127	-120	-66	-62	-57	-109	39	-161	21	52	-77	-25	-70	81	-30	-3
0.502500	-1992	-4909	-9085	-20444	445	-31002	-9070	-20992	623	-30340	-14545	-19336	-256	-29758	-14214	-17512	258	-499	5034	-19700	-2486	-24883	14242	-23176	-637	-22335	14325	-23875	-11012	-20482	19118	-13239	-146	-127	-121	-65	-63	-59	-104	41	-148	19	36	-76	-25	-51	84	-30	0
0.503333	549	-4934	-9283	-20525	273	-30661	-9173	-21043	657	-30087	-14577	-19266	-288	-29534	-14167	-17604	535	-596	5070	-19664	-2449	-24989	14523	-22623	-434	-22181	14758	-22868	-11143	-20462	19495	-12795	-147	-126	-121	-68	-63	-58	-103	40	-151	19	34	-75	-25	-55	82	-46	0
0.504167	1799	-4958	-9495	-20612	303	-30310	-9275	-21079	524	-29802	-14632	-19182	-352	-29274	-14107	-17703	389	-681	5108	-19639	-1548	-24973	14874	-22031	-942	-21921	15414	-21727	-10797	-20411	19971	-12340	-151	-119	-118	-66	-62	-58	-103	42	-154	18	35	-73	-17	-50	84	-27	-1
0.505000	963	-4981	-9733	-20693	197	-29942	-9378	-21104	297	-29489	-14703	-19092	-267	-28990	-14090	-17797	163	-741	5139	-19624	-2841	-24818	15297	-21403	-1620	-21554	16269	-20488	-9922	-20331	20546	-11899	-146	-122	-117	-65	-60	-53	-104	43	-149	21	35	-72	-23	-55	85	-29	1
0.505833	433	-4999	-9981	-20772	109	-29561	-9482	-21113	261	-29155	-14792	-18994	-231	-28680	-14069	-17888	-12	-775	5169	-19629	-3044	-24518	15801	-20762	-1670	-21073	17312	-19181	-8703	-20202	21230	-11486	-149	-125	-119	-63	-60	-57	-107	42	-149	19	34	-70	-16	-52	84	-28	0
0.506667	2527	-5017	-10245	-20845	262	-29166	-9584	-21111	165	-28801	-14883	-18900	-260	-28376	-14063	-17970	-158	-782	5197	-19649	-3122	-24067	16377	-20123	-1177	-20484	18504	-17836	-6784	-20026	22028	-11123	-147	-126	-119	-67	-61	-59	-102	39	-151	18	36	-95	-24	-53	80	-31	-1
0.507500	3883	-5040	-10518	-20920	145	-28761	-9694	-21097	62	-28429	-14990	-18802	-208	-28038	-14062	-18051	109	-751	5224	-19693	-2806	-23479	17021	-19505	-748	-19791	19808	-16483	-5175	-19779	22921	-10810	-117	-122	-119	-69	-63	-58	-105	40	-152	18	32	-77	-22	-53	81	-28	-1
0.508333	2992	-5055	-10789	-20984	349	-28335	-9800	-21059	-42	-28041	-15102	-18710	-186	-27714	-14075	-18116	-213	-692	5252	-19751	-4901	-22750	17721	-18927	-827	-19024	21169	-15148	-2093	-19466	23879	-10563	-152	-131	-121	-70	-63	-60	-105	38	-154	16	32	-77	-13	-59	77	-32	-8
0.509167	-1342	-5070	-11050	-21038	151	-27900	-9912	-21017	-197	-27636	-15216	-18625	-162	-27397	-14092	-18171	91	-593	5286	-19832	-5201	-21909	18461	-18394	-638	-18172	22561	-13866	498	-19071	24886	-10380	-147	-135	-121	-73	-65	-61	-112	35	-153	17	33	-77	-21	-57	77	-29	0
0.510000	-1658	-5069	-11292	-21082	151	-27443	-10011	-20961	-322	-27215	-15322	-18548	-131	-27094	-14115	-18201	247	-461	5325	-19925	-1389	-20971	19229	-17921	-840	-17269	23905	-12677	949	-18600	25895	-10270	-151	-129	-121	-68	-64	-60	-107	37	-152	17	35	-74	-25	-59	77	-32	-3
0.510833	-938	-5061	-11512	-21119	235	-26979	-10120	-20890	-221	-26779	-15420	-18477	-119	-26809	-14138	-18209	80	-298	5364	-20040	-3570	-19951	20012	-17532	-917	-16338	25153	-11613	2706	-18033	26874	-10220	-148	-132	-120	-69	-64	-61	-108	37	-151	21	33	-74	-24	-56	80	-27	0
0.511667	1682	-5039	-11704	-21146	349	-26477	-10221	-20814	-331	-26334	-15507	-18426	-165	-26544	-14165	-18193	147	-109	5421	-20172	-3785	-18885	20782	-17234	-239	-15403	26252	-10693	4159	-17419	27770	-10226	-148	-128	-121	-65	-62	-57	-107	33	-150	18	35	-81	-23	-58	84	-28	-6
0.512500	3574	-5006	-11864	-21166	189	-25938	-10323	-20730	-491	-25877	-15578	-18386	-138	-26299	-14172	-18149	-94	94	5462	-20303	-2697	-17807	21517	-17033	-134	-14494	27171	-9945	5523	-16720	28534	-10273	-149	-128	-119	-65	-64	-58	-107	40	-151	21	36	-75	-22	-56	86	-27	0
0.513333	3523	-4949	-11976	-21177	620	-25447	-10411	-20643	-637	-25413	-15622	-18359	-98	-26074	-14176	-18071	-173	316	5518	-20445	-3387	-16736	22203	-16931	-313	-13606	27871	-9386	6968	-15962	29178	-10347	-147	-128	-119	-65	-58	-58	-103	41	-147	42	35	-74	-24	-55	80	-28	0
0.514167	-1989	-4868	-12044	-21182	230	-24915	-10500	-20551	-895	-24934	-15638	-18351	-126	-25861	-14163	-17970	199	534	5574	-20606	-2564	-15708	22814	-16926	11	-12780	28339	-9025	7144	-15150	29618	-10420	-145	-129	-122	-64	-60	-53	-107	41	-148	18	34	-75	-19	-56	84	-28	0
0.515000	-1738	-4777	-12064	-21184	-47	-24370	-10579	-20459	-1215	-24452	-15638	-18359	-150	-25667	-14133	-17838	97	741	5625	-20763	153	-14740	23344	-17021	-264	-12034	28560	-8874	5697	-14313	29839	-10484	-151	-132	-125	-69	-65	-62	-111	39	-153	13	32	-79	-27	-62	79	-33	-6
0.515833	847	-4646	-12032	-21190	300	-23815	-10645	-20366	-558	-23969	-15598	-18376	-134	-25471	-14073	-17668	-264	934	5685	-20920	-2424	-13848	23783	-17198	-439	-11367	28549	-8920	5802	-13459	29845	-10503	-159	-142	-124	-68	-63	-60	-110	37	-155	16	32	-78	-25	-60	81	-33	-3
0.516667	2846	-4497	-11945	-21183	-17	-23254	-10685	-20270	103	-23483	-15514	-18404	-141	-25275	-13992	-17466	99	1104	5741	-21075	-3406	-13048	24120	-17448	-200	-10795	28317	-9163	5907	-12608	29616	-10471	-149	-130	-122	-69	-65	-62	-144	37	-152	19	44	-78	-23	-61	76	-33	-3
0.517500	3853	-4314	-11805	-21181	33	-22658	-10706	-20179	141	-23004	-15391	-18436	-115	-25073	-13876	-17239	177	1235	5798	-21226	-2096	-12364	24353	-17753	-332	-10325	27884	-9583	5750	-11778	29172	-10368	-151	-131	-116	-67	-64	-60	-110	37	-151	15	32	-77	-25	-58	81	-29	-3
0.518333	2564	-4116	-11616	-21181	-59	-22143	-10704	-20093	336	-22535	-15232	-18476	-94	-24858	-13727	-16986	227	1324	5855	-21373	-2686	-11793	24481	-18103	-211	-9948	27277	-10162	5561	-10990	28519	-10186	-148	-128	-119	-65	-62	-56	-105	42	-149	16	35	-80	-22	-56	82	-23	0
0.519167	714	-3896	-11379	-21185	-131	-21607	-10676	-20016	363	-22079	-15031	-18520	-115	-24627	-13544	-16720	207	1359	5902	-21519	-2676	-11338	24511	-18479	-36	-9668	26533	-10880	5046	-10258	27688	-9921	-145	-126	-118	-64	-59	-58	-107	38	-149	18	36	-75	-19	-55	82	-29	2
0.520000	1437	-3668	-11104	-21200	-80	-21090	-10610	-19945	264	-21644	-14777	-18568	-126	-24381	-13327	-16450	160	1332	5946	-21663	-2676	-10993	24448	-18864	-64	-9480	25697	-11695	4817	-9620	26724	-9583	-149	-127	-118	-65	-62	-59	-105	42	-150	16	36	-73	-31	-56	81	-31	3
0.520833	2218	-3422	-10808	-21220	-69	-20593	-10513	-19885	279	-21233	-14489	-18610	-72	-24112	-13074	-16155	379	1247	5986	-21822	-2027	-10757	24306	-19242	55	-9374	24809	-12578	3709	-9067	25652	-9177	-148	-126	-117	-44	-60	-57	-108	37	-151	19	34	-73	-22	-57	81	-31	0
0.521667	701	-3174	-10462	-21246	99	-20127	-10375	-19834	140	-20861	-14153	-18653	-39	-23822	-12789	-15887	-58	1095	6024	-21984	-2289	-10611	24100	-19599	-68	-9335	23905	-13491	3019	-8621	24579	-8695	-149	-128	-121	-66	-44	-57	-105	39	-150	15	38	-94	-24	-56	81	-32	0
0.522500	-4258	-2930	-10105	-21282	53	-19695	-10202	-19798	187	-20521	-13783	-18685	-36	-23512	-12469	-15600	-150	876	6056	-22156	-3343	-10554	23843	-19923	-82	-9361	23026	-14393	2668	-8286	23487	-8179	-151	-128	-119	-67	-64	-58	-107	38	-151	16	34	-76	-21	-56	82	-32	-3
0.523333	-5286	-2683	-9730	-21327	-260	-19297	-9979	-19770	66	-20220	-13369	-18710	-49	-23182	-12118	-15344	70	594	6092	-22339	1058	-10562	23550	-20206	-97	-9431	22197	-15286	-463	-8067	22449	-7652	-150	-132	-120	-70	-63	-61	-109	37	-153	18	33	-78	-11	-60	79	-34	-3
0.524167	-4409	-2450	-9358	-21377	-59	-18941	-9721	-19755	-109	-19952	-12916	-18719	-77	-22832	-11733	-15109	-101	257	6133	-22541	187	-10620	23244	-20434	-217	-9537	21448	-16101	-2420	-7956	21526	-7131	-148	-128	-113	-65	-64	-62	-107	39	-151	16	35	-78	-26	-56	85	-31	0
0.525000	-1778	-2227	-8977	-21432	-184	-18620	-9408	-19745	18	-19727	-12427	-18725	-96	-22470	-11320	-14898	123	-126	6179	-22761	-765	-10712	22912	-20610	-4	-9670	20790	-16834	-4216	-7952	20735	-6656	-146	-126	-119	-67	-63	-57	-103	43	-149	16	25	-76	-23	-55	84	-13	0
0.525833	-425	-2030	-8604	-21498	-274	-18340	-9059	-19743	121	-19539	-11905	-18714	-145	-22098	-10880	-14724	54	-557	6230	-22998	615	-10837	22622	-20735	-58	-9819	20243	-17453	-5629	-8041	20110	-6254	-132	-127	-117	-67	-61	-57	-103	41	-147	15	36	-76	-18	-52	85	-29	2
0.526667	-87	-1857	-8246	-21562	42	-18099	-8665	-19746	22	-19389	-11352	-18695	-189	-21727	-10426	-14586	-45	-1020	6296	-23257	348	-10970	22335	-20811	-56	-9983	19811	-17957	-6477	-8214	19672	-5953	-146	-126	-114	-65	-57	-56	-100	43	-141	18	37	-67	-15	-52	85	-33	1
0.527500	-5246	-1716	-7901	-21636	-191	-17875	-8237	-19754	-69	-19274	-10788	-18667	-113	-21356	-9946	-14483	86	-1509	6374	-23537	-179	-11113	22067	-20850	106	-10151	19487	-18333	-7110	-8452	19422	-5779	-160	-130	-116	-67	-62	-57	-103	39	-149	18	37	-78	-17	-53	81	-30	1
0.528333	-5331	-1601	-7586	-21713	-694	-17734	-7775	-19764	-301	-19192	-10204	-18636	-76	-20996	-9456	-14429	49	-2012	6468	-23830	2085	-11255	21826	-20857	251	-10326	19263	-18589	-8610	-8742	19357	-5752	-147	-127	-121	-68	-61	-57	-105	40	-153	18	32	-74	-23	-56	78	-29	0
0.529167	-1271	-1523	-7292	-21794	-87	-17603	-7282	-19770	-325	-19131	-9597	-18596	-152	-20643	-8949	-14409	-263	-2511	6584	-24135	-359	-11395	21610	-20838	184	-10495	19129	-18717	-8102	-9050	19477	-5888	-151	-131	-122	-68	-63	-61	-107	36	-152	11	37	-78	-22	-55	81	-30	0
0.530000	1403	-1472	-7025	-21868	-254	-17491	-6757	-19768	-246	-19088	-8977	-18546	-174	-20302	-8435	-14425	-210	-3001	6719	-24439	-2962	-11524	21426	-20803	201	-10666	19081	-18736	-6586	-9380	19741	-6192	-150	-129	-118	-68	-60	-60	-105	40	-152	15	36	-78	-23	-59	86	-16	-6
0.530833	3257	-1454	-6785	-21943	-303	-17406	-6208	-19761	-338	-19056	-8348	-18497	-128	-19980	-7904	-14477	-249	-3469	6876	-24753	-2560	-11656	21254	-20772	312	-10834	19092	-18663	-4683	-9696	20171	-6662	-170	-127	-120	-69	-59	-61	-107	37	-148	15	36	-77	-19	-55	82	-29	-4
0.531667	2982	-1469	-6576	-22015	-204	-17337	-5638	-19742	-538	-19037	-7722	-18441	-184	-19683	-7382	-14566	5	-3914	7055	-25062	-4441	-11785	21099	-20751	430	-11010	19145	-18516	-1761	-9999	20599	-7301	-153	-128	-122	-69	-64	-59	-109	37	-154	11	32	-53	-24	-62	76	-36	-7
0.532500	1688	-1508	-6392	-22076	-366	-17284	-5062	-19719	-665	-19012	-7097	-18394	-164	-19400	-6857	-14679	7	-4316	7242	-25362	-6303	-11920	20946	-20747	452	-11179	19232	-18314	1290	-10264	21134	-8079	-149	-127	-121	-66	-63	-59	-109	36	-152	17	33	-78	-18	-56	81	-30	-1
0.533333	2191	-1574	-6239	-22149	-412	-17225	-4471	-19675	-435	-18983	-6480	-18342	-176	-19139	-6336	-14819	-231	-4678	7447	-25644	-7346	-12067	20789	-20768	516	-11357	19330	-18091	4565	-10494	21674	-8994	-148	-128	-120	-66	-61	-63	-108	37	-148	17	35	-79	-36	-58	79	-31	0
0.534167	3817	-1661	-6108	-22207	-254	-17177	-3883	-19626	-326	-18944	-5872	-18285	-197	-18893	-5817	-14975	168	-4988	7655	-25909	-8072	-12234	20619	-20824	827	-11538	19433	-17864	6954	-10663	22202	-9995	-145	-125	-120	-45	-61	-60	-108	37	-150	18	32	-79	-22	-56	84	-28	0
0.535000	3627	-1768	-6006	-22262	-147	-17123	-3298	-19566	-366	-18897	-5296	-18240	-142	-18675	-5318	-15151	242	-5249	7871	-26150	-8983	-12424	20421	-20918	809	-11728	19524	-17653	8820	-10822	22670	-11059	-148	-130	-120	-66	-64	-61	-107	38	-152	18	34	-79	-22	-58	81	-33	-3
0.535833	-389	-1893	-5926	-22305	64	-17065	-2726	-19500	-299	-18835	-4741	-18197	-134	-18471	-4834	-15335	-14	-5457	8067	-26367	-11484	-12650	20189	-21052	832	-11926	19603	-17486	11075	-10925	23063	-12150	-150	-117	-121	-67	-63	-61	-108	34	-150	16	33	-79	-21	-57	79	-32	-8
0.536667	-2872	-2025	-5866	-22342	-442	-16991	-2150	-19426	-583	-18751	-4212	-18155	-181	-18287	-4375	-15531	80	-5606	8257	-26557	-8103	-12910	19922	-21225	1003	-12121	19661	-17372	9809	-10998	23355	-13234	-148	-127	-120	-67	-65	-61	-99	38	-154	16	33	-79	-22	-59	80	-33	-4
0.537500	-2813	-2165	-5826	-22369	-60	-16911	-1619	-19348	-685	-18653	-3721	-18122	-242	-18114	-3933	-15718	-284	-5705	8431	-26723	-7304	-13208	19623	-21440	595	-12325	19689	-17333	8451	-11023	23541	-14279	-148	-127	-120	-67	-65	-59	-107	38	-154	17	32	-79	-23	-56	82	-31	-3
0.538333	-1336	-2305	-5797	-22393	-162	-16815	-1077	-19263	-439	-18540	-3270	-18092	-165	-17951	-3518	-15911	-1	-5752	8580	-26860	-8146	-13543	19279	-21681	486	-12532	19695	-17351	6392	-11078	23605	-15253	-147	-126	-120	-64	-62	-55	-102	42	-150	10	34	-74	-17	-55	85	-28	0
0.539167	-383	-2442	-5781	-22404	-207	-16705	-577	-19186	-242	-18415	-2864	-18062	-113	-17803	-3135	-16098	-26	-5745	8699	-26968	-5786	-13914	18893	-21956	428	-12746	19671	-17456	3746	-11117	23566	-16126	-150	-126	-118	-61	-60	-57	-102	39	-154	18	34	-74	-19	-53	86	-30	0
0.540000	660	-2578	-5786	-22412	-24	-16590	-104	-19104	-285	-18279	-2502	-18044	-117	-17663	-2795	-16278	-165	-5694	8786	-27066	-4165	-14322	18467	-22265	481	-12964	19616	-17636	1282	-11168	23393	-16878	-150	-129	-119	-67	-58	-60	-104	37	-149	15	27	-76	-23	-57	81	-33	-4
0.540833	-3801	-2702	-5804	-22418	209	-16463	333	-19020	-337	-18132	-2193	-18026	-143	-17530	-2484	-16447	-63	-5597	8831	-27139	-3395	-14765	18016	-22588	564	-13178	19539	-17881	-1275	-11242	23146	-17485	-151	-128	-117	-65	-61	-57	-105	40	-150	15	30	-75	-21	-52	85	-28	0
0.541667	-6304	-2811	-5829	-22404	-468	-16326	752	-18958	-242	-17980	-1929	-17995	-203	-17397	-2211	-16601	242	-5459	8844	-27204	1245	-15226	17542	-22928	602	-13394	19435	-18176	-5482	-11349	22809	-17942	-152	-129	-116	-66	-64	-56	-104	38	-154	18	32	-75	-18	-53	84	-32	-9
0.542500	-3288	-2907	-5878	-22395	-70	-16187	1130	-18900	-255	-17826	-1719	-17994	-208	-17276	-1978	-16740	-55	-5281	8821	-27258	2690	-15679	17059	-23278	368	-13601	19308	-18511	-8240	-11499	22417	-18239	-148	-129	-116	-66	-63	-57	-104	38	-155	18	34	-73	-23	-53	86	-34	-3
0.543333	-958	-2985	-5897	-22374	-137	-16044	1477	-18848	-440	-17675	-1563	-17981	-97	-17156	-1790	-16863	-152	-5064	8768	-27308	1431	-16173	16578	-23626	178	-13806	19162	-18875	-9239	-11703	21988	-18386	-150	-127	-116	-63	-62	-57	-107	49	-158	19	35	-74	-19	-53	81	-32	-3
0.544167	893	-3044	-5946	-22353	-173	-15910	1786	-18801	-473	-17535	-1458	-17969	-137	-17044	-1643	-16959	-220	-4826	8680	-27356	4092	-16643	16106	-23972	55	-14010	18997	-19251	-9644	-11957	21545	-18381	-146	-128	-118	-68	-65	-56	-105	39	-150	18	35	-72	-21	-53	85	-31	2
0.545000	856	-3082	-6000	-22328	-51	-15784	2062	-18763	-293	-17389	-1402	-17951	-195	-16943	-1538	-17039	-283	-4551	8563	-27404	5337	-17093	15678	-24313	2	-14205	18810	-19621	-8686	-12257	21096	-18253	-149	-126	-115	-64	-61	-57	-104	43	-152	18	35	-73	-21	-53	80	-31	0
0.545833	-167	-3102	-6060	-22305	-95	-15667	2286	-18733	-247	-17259	-1392	-17933	-173	-16841	-1469	-17089	-321	-4258	8434	-27453	5565	-17516	15240	-24641	41	-14400	18608	-19978	-7088	-12598	20691	-18006	-149	-126	-117	-68	-59	-56	-104	39	-152	19	38	-74	-21	-51	87	-29	-3
0.546667	145	-3108	-6129	-22278	-166	-15561	2516	-18702	-460	-17145	-1427	-17904	-167	-16757	-1448	-17118	-406	-3942	8288	-27502	6457	-17899	14865	-24946	239	-14594	18393	-20304	-4638	-12985	20264	-17665	-148	-133	-118	-56	-59	-52	-103	44	-147	22	35	-72	-18	-51	86	-31	0
0.547500	2259	-3095	-6205	-22261	73	-15482	2689	-18685	-579	-17048	-1508	-17873	-151	-16683	-1467	-17118	-180	-3610	8131	-27551	7060	-18238	14532	-25237	309	-14786	18159	-20602	-1904	-13405	19896	-17251	-150	-128	-117	-63	-59	-57	-107	41	-152	18	35	-74	-19	-53	84	-30	0
0.548333	2834	-3082	-6287	-22246	-6	-15424	2825	-18667	-487	-16971	-1624	-17831	-172	-16627	-1515	-17094	-176	-3272	7968	-27603	7484	-18526	14252	-25499	156	-14989	17908	-20866	624	-13855	19549	-16797	-158	-133	-124	-70	-69	-62	-114	30	-154	12	30	-83	-25	-60	76	-38	-9
0.549167	503	-3048	-6367	-22238	266	-15394	2928	-18660	-239	-16907	-1779	-17775	-221	-16584	-1624	-17037	-484	-2919	7812	-27640	4963	-18751	14026	-25733	191	-15185	17658	-21086	4618	-14304	19254	-16305	-149	-131	-120	-67	-63	-61	-111	36	-152	12	32	-78	-23	-60	81	-34	-5
0.550000	-2223	-3006	-6465	-22230	-336	-15378	3004	-18626	-147	-16848	-1956	-17700	-232	-16557	-1748	-16944	-167	-2577	7665	-27671	7641	-18911	13859	-25932	644	-15384	17393	-21268	5797	-14752	18986	-15812	-151	-129	-119	-72	-63	-61	-107	38	-149	11	34	-79	-21	-57	80	-35	-7
0.550833	-1786	-2955	-6561	-22238	-48	-15384	3046	-18602	-206	-16816	-2161	-17615	-199	-16547	-1905	-16824	-305	-2197	7520	-27690	9168	-19012	13742	-26100	631	-15589	17113	-21415	6184	-15186	18750	-15332	-152	-132	-122	-68	-62	-59	-107	38	-156	9	28	-77	-23	-57	79	-35	-1
0.551667	-299	-2907	-6663	-22253	-128	-15427	3055	-18568	-306	-16794	-2388	-17517	-146	-16547	-2092	-16673	-98	-1837	7392	-27690	6313	-19048	13673	-26227	482	-15790	16840	-21529	6756	-15597	18535	-14885	-152	-129	-118	-68	-61	-57	-111	40	-153	13	29	-76	-21	-56	79	-33	-4
0.552500	1397	-2854	-6762	-22255	-99	-15492	3029	-18528	-406	-16794	-2636	-17403	-117	-16590	-2303	-16497	44	-1477	7272	-27668	6764	-19028	13644	-26341	137	-15996	16557	-21619	6499	-15975	18328	-14475	-147	-128	-118	-66	-59	-57	-110	39	-151	16	33	-76	-18	-57	76	-29	-1
0.553333	2900	-2802	-6867	-22315	-91	-15576	2963	-18481	-315	-16798	-2900	-17275	-179	-16636	-2537	-16298	159	-1132	7160	-27622	7150	-18960	13644	-26367	-116	-16187	16274	-21693	5972	-16319	18122	-14118	-150	-130	-121	-66	-63	-61	-107	39	-153	19	35	-75	-23	-59	79	-33	-1
0.554167	-189	-2746	-6969	-22363	372	-15684	2868	-18426	-229	-16823	-3181	-17134	-219	-16706	-2789	-16077	233	-797	7060	-27552	5579	-18842	13669	-26375	-294	-16374	15983	-21760	5225	-16614	17917	-13822	-153	-126	-94	-67	-62	-58	-107	39	-150	18	30	-76	-21	-58	78	-31	0
0.555000	-3802	-2700	-7071	-22423	-376	-15805	2724	-18363	-333	-16859	-3468	-16991	-195	-16786	-3058	-15842	139	-482	6964	-27455	7570	-18694	13718	-26339	-392	-16542	15693	-21815	2424	-16866	17700	-13598	-151	-130	-122	-67	-65	-59	-110	41	-151	19	33	-76	-23	-62	76	-31	0
0.555833	-820	-2652	-7167	-22475	-115	-15944	2547	-18295	-322	-16905	-3767	-16841	-250	-16878	-3336	-15592	-220	-176	6870	-27327	8245	-18519	13740	-26265	-530	-16697	15405	-21872	-91	-17072	17472	-13431	-150	-130	-124	-70	-62	-59	-105	35	-153	13	28	-77	-22	-61	74	-31	-4
0.556667	1980	-2607	-7258	-22577	22	-16097	2328	-18210	-93	-16948	-4069	-16690	-247	-16983	-3624	-15336	-204	103	6771	-27174	4642	-18331	13773	-26140	-392	-16821	15110	-21931	-1060	-17232	17226	-13324	-158	-134	-122	-69	-67	-68	-112	37	-154	15	25	-80	-27	-63	77	-38	-7
0.557500	4291	-2558	-7343	-22665	-64	-16259	2071	-18125	-208	-17022	-4376	-16536	-150	-17093	-3915	-15072	-228	370	6672	-26992	4976	-18140	13788	-25975	-403	-16915	14825	-22001	-2184	-17344	16968	-13271	-152	-131	-125	-69	-64	-62	-109	37	-153	12	29	-79	-23	-60	75	-32	-13
0.558333	4660	-2499	-7408	-22760	-58	-16419	1786	-18026	-310	-17085	-4679	-16381	-193	-17198	-4200	-14807	-669	614	6569	-26784	5308	-17926	13783	-25764	-486	-16973	14546	-22043	-2935	-17412	16700	-13273	-149	-130	-124	-66	-58	-59	-103	40	-148	12	46	-77	-19	-58	80	-29	0
0.559167	3165	-2439	-7465	-22867	-176	-16578	1458	-17927	-196	-17150	-4984	-16238	-196	-17306	-4488	-14547	-866	846	6462	-26556	4304	-17735	13742	-25524	-567	-16991	14262	-22102	-3581	-17445	16425	-13323	-148	-128	-120	-67	-61	-57	-104	39	-151	17	33	-76	-21	-56	80	-30	0
0.560000	2332	-2381	-7516	-22967	-108	-16738	1090	-17821	-297	-17220	-5291	-16104	-112	-17420	-4773	-14305	-776	1045	6321	-26315	4103	-17563	13663	-25249	-513	-16972	13992	-22144	-3514	-17446	16143	-13412	-153	-128	-120	-66	-64	-56	-102	39	-151	19	35	-77	-25	-55	79	-31	-4
0.560833	3844	-2305	-7554	-23079	16	-16893	687	-17714	-291	-17289	-5593	-15984	-162	-17509	-5046	-14077	-651	1227	6205	-26060	3943	-17408	13542	-24942	-332	-16910	13725	-22178	-2983	-17401	15869	-13534	-148	-127	-122	-67	-62	-59	-105	39	-152	15	32	-77	-18	-57	81	-29	3
0.561667	4069	-2227	-7582	-23194	-181	-17039	262	-17606	-274	-17353	-5888	-15874	-263	-17595	-5317	-13864	-421	1384	6062	-25792	4564	-17280	13383	-24614	-410	-16813	13468	-22193	-3320	-17355	15602	-13681	-150	-132	-124	-69	-59	-58	-103	38	-151	15	33	-77	-19	-57	80	-33	-4
0.562500	1713	-2133	-7600	-23307	260	-17168	-194	-17495	-434	-17419	-6176	-15776	-271	-17666	-5570	-13672	-505	1525	5920	-25527	2053	-17176	13184	-24268	-572	-16677	13221	-22180	-1995	-17273	15358	-13844	-147	-127	-120	-66	-60	-58	-105	36	-151	17	33	-76	-18	-57	79	-30	2
0.563333	-2162	-2026	-7610	-23419	-78	-17280	-669	-17388	-374	-17468	-6454	-15696	-162	-17729	-5816	-13507	-85	1648	5773	-25258	3083	-17098	12945	-23909	-296	-16500	12986	-22137	-2182	-17166	15129	-14024	-150	-128	-120	-74	-58	-59	-103	40	-156	33	36	-77	-18	-58	80	-32	-1
0.564167	-1526	-1909	-7613	-23531	-74	-17378	-1160	-17284	-306	-17514	-6719	-15627	-219	-17778	-6044	-13358	-147	1752	5630	-24998	6265	-17044	12672	-23544	-456	-16286	12763	-22056	-3779	-17033	14936	-14199	-124	-126	-117	-65	-59	-56	-103	39	-148	17	37	-78	-19	-55	84	-29	1
0.565000	-239	-1783	-7618	-23640	-265	-17449	-1660	-17178	-206	-17542	-6974	-15568	-256	-17805	-6261	-13241	-138	1835	5489	-24755	3500	-17006	12367	-23176	-602	-16080	12552	-21942	-4204	-16885	14767	-14386	-150	-129	-122	-68	-62	-59	-104	39	-154	5	32	-79	-22	-56	80	-32	-1
0.565833	1950	-1650	-7653	-23749	-8	-17503	-2165	-17080	17	-17561	-7216	-15520	-233	-17820	-6457	-13141	-64	1911	5365	-24508	3668	-16979	12040	-22815	-524	-15838	12365	-21782	-5064	-16706	14634	-14554	-149	-125	-117	-65	-63	-57	-102	41	-152	18	36	-75	-18	-51	82	-29	-4
0.566667	3096	-1499	-7622	-23846	-126	-17522	-2665	-16980	61	-17559	-7434	-15477	-196	-17819	-6638	-13066	-88	1970	5254	-24281	4678	-16960	11695	-22456	-574	-15587	12196	-21584	-5574	-16501	14515	-14713	-148	-126	-116	-72	-59	-55	-108	40	-149	20	38	-72	-18	-51	81	-29	-3
0.567500	959	-1340	-7619	-23946	253	-17522	-3155	-16893	149	-17540	-7641	-15442	-239	-17804	-6800	-13010	-23	2017	5159	-24073	3009	-16941	11334	-22117	-532	-15338	12037	-21367	-5301	-16281	14440	-14845	-148	-127	-117	-65	-65	-58	-103	42	-153	16	37	-74	-22	-53	84	-29	0
0.568333	-3908	-1186	-7632	-24046	-329	-17496	-3628	-16809	230	-17503	-7834	-15412	-193	-17778	-6952	-12976	202	2043	5088	-23880	3957	-16919	10967	-21791	-176	-15081	11897	-21094	-6159	-16026	14376	-14961	-155	-130	-119	-67	-62	-61	-105	33	-150	20	34	-74	-22	-53	81	-31	-3
0.569167	-1312	-1021	-7648	-24142	-252	-17455	-4081	-16737	77	-17449	-8009	-15380	-139	-17741	-7075	-12961	51	2070	5047	-23704	5283	-16876	10607	-21483	-345	-14835	11775	-20805	-7046	-15739	14329	-15040	-149	-126	-119	-66	-60	-58	-108	39	-152	16	33	-74	-22	-52	80	-32	0
0.570000	1894	-862	-7670	-24232	72	-17364	-4506	-16662	102	-17371	-8161	-15351	-168	-17690	-7181	-12959	23	2085	5029	-23543	1024	-16819	10252	-21195	-603	-14589	11670	-20499	-5524	-15440	14295	-15085	-153	-127	-120	-80	-64	-59	-105	40	-152	17	37	-81	-27	-55	84	-29	-5
0.570833	4129	-705	-7696	-24321	-133	-17261	-4898	-16600	207	-17279	-8297	-15313	-203	-17640	-7268	-12958	171	2089	5037	-23401	-7	-16736	9917	-20933	-411	-14360	11577	-20182	-3710	-15111	14262	-15093	-151	-127	-119	-66	-63	-58	-105	40	-151	15	35	-75	-21	-52	85	-28	0
0.571667	5041	-551	-7733	-24411	-42	-17133	-5251	-16541	194	-17165	-8416	-15279	-201	-17577	-7336	-12977	103	2086	5074	-23275	-232	-16622	9594	-20693	-253	-14148	11496	-19868	-1138	-14764	14224	-15062	-149	-127	-116	-67	-63	-61	-48	41	-150	19	37	-73	-19	-52	84	-30	0
0.572500	3937	-401	-7773	-24495	-98	-16990	-5567	-16493	-38	-17037	-8518	-15239	-178	-17513	-7391	-12998	120	2082	5135	-23171	-2611	-16482	9297	-20481	-187	-13951	11423	-19555	1696	-14402	14175	-14986	-147	-126	-118	-65	-61	-59	-105	42	-150	20	35	-69	-21	-52	84	-26	2
0.573333	2749	-258	-7824	-24582	-153	-16831	-5835	-16454	-80	-16900	-8606	-15197	-124	-17449	-7425	-13034	92	2065	5211	-23065	-3901	-16310	9029	-20296	-317	-13770	11350	-19257	4408	-14033	14107	-14876	-154	-110	-122	-64	-63	-59	-97	39	-154	16	35	-73	-22	-56	81	-31	-1
0.574167	4229	-96	-7879	-24670	-17	-16662	-6067	-16422	16	-16752	-8680	-15163	-188	-17385	-7448	-13068	183	2056	5308	-22980	-5240	-16110	8788	-20135	-659	-13603	11280	-18974	7290	-13668	14054	-14721	-147	-128	-117	-65	-63	-60	-108	38	-152	15	37	-75	-23	-53	82	-30	0
0.575000	4818	3	-7928	-24752	-176	-16480	-6247	-16390	86	-16592	-8734	-15146	-194	-17320	-7453	-13113	368	2041	5411	-22907	-5664	-15880	8579	-19995	-455	-13449	11206	-18719	8799	-13311	13919	-14532	-148	-129	-120	-73	-60	-60	-108	26	-151	13	32	-74	-22	-55	82	-30	-3
0.575833	3087	127	-7982	-24835	81	-16294	-6387	-16370	243	-16430	-8779	-15092	-43	-17254	-7449	-13160	90	2032	5518	-22850	-8130	-15627	8405	-19884	-329	-13308	11122	-18486	11055	-12978	13787	-14310	-149	-133	-119	-67	-62	-60	-110	39	-153	12	30	-75	-23	-57	84	-30	-4
0.576667	-1847	242	-8031	-24912	-30	-16112	-6431	-16351	256	-16269	-8806	-15065	-18	-17196	-7435	-13219	378	2025	5637	-22804	-9085	-15355	8260	-19801	-361	-13173	11035	-18283	12026	-12672	13632	-14063	-153	-132	-121	-66	-64	-59	-109	36	-150	15	32	-75	-23	-56	80	-31	-3
0.577500	-2520	359	-8073	-24995	-141	-15929	-6536	-16345	139	-16111	-8820	-15044	-64	-17139	-7417	-13281	386	2025	5745	-22770	-5606	-15071	8151	-19745	-441	-13054	10927	-18101	9984	-12402	13457	-13786	-151	-130	-119	-65	-64	-63	-109	38	-151	13	30	-75	-16	-59	84	-28	1
0.578333	-2383	471	-8109	-25066	-160	-15741	-6554	-16329	245	-15955	-8824	-15028	-62	-17086	-7387	-13350	68	2039	5852	-22749	-7776	-14778	8072	-19708	-470	-12936	10814	-17947	8558	-12172	13266	-13496	-149	-126	-116	-76	-60	-58	-108	42	-148	19	30	-75	-21	-56	86	-29	0
0.579167	-858	584	-8138	-25139	-9	-15592	-6540	-16324	357	-15806	-8822	-15029	-111	-17034	-7359	-13431	282	2060	5938	-22742	-7787	-14490	8022	-19698	-693	-12831	10681	-17813	5986	-11997	13061	-13199	-147	-127	-115	-63	-60	-58	-105	43	-153	17	34	-73	-39	-56	82	-28	0
0.580000	-84	692	-8161	-25206	-207	-15444	-6500	-16318	280	-15672	-8809	-15042	-132	-16992	-7331	-13526	426	2084	6031	-22758	-6207	-14207	7999	-19714	-690	-12722	10532	-17697	3184	-11873	12842	-12910	-184	-127	-117	-62	-60	-56	-99	38	-149	19	33	-76	-18	-55	84	-33	-5
0.580833	-1021	802	-8179	-25272	210	-15315	-6433	-16318	389	-15551	-8791	-15074	-122	-16951	-7302	-13629	316	2123	6100	-22789	-6712	-13937	7998	-19751	-600	-12622	10374	-17594	788	-11799	12618	-12618	-145	-127	-120	-64	-59	-58	-109	39	-151	18	33	-74	-17	-57	85	-29	0
0.581667	-6988	913	-8179	-25332	-190	-15220	-6351	-16310	629	-15437	-8770	-15119	-60	-16915	-7279	-13739	506	2168	6159	-22839	-5590	-13685	8016	-19806	-496	-12528	10201	-17507	-2501	-11786	12387	-12344	-150	-133	-124	-67	-64	-59	-111	36	-155	10	32	-80	-25	-60	78	-35	-7
0.582500	-6246	1020	-8195	-25389	-512	-15113	-6253	-16303	415	-15352	-8745	-15197	-19	-16876	-7260	-13860	343	2231	6210	-22905	-2263	-13453	8056	-19880	-531	-12434	10029	-17413	-6642	-11811	12167	-12088	-149	-128	-121	-77	-62	-57	-107	36	-153	11	30	-79	-23	-59	82	-35	0
0.583333	-2938	1135	-8198	-25431	-136	-15040	-6142	-16283	224	-15270	-8713	-15248	-95	-16836	-7239	-13995	-139	2303	6256	-22989	-4593	-13244	8108	-19963	-761	-12342	9848	-17323	-8325	-11879	11947	-11861	-152	-127	-120	-68	-62	-58	-109	38	-151	16	30	-77	-23	-60	81	-33	-3
0.584167	-669	1244	-8194	-25470	-307	-14981	-6029	-16268	318	-15201	-8681	-15332	-147	-16794	-7223	-14131	90	2384	6300	-23095	-5218	-13067	8168	-20062	-772	-12280	9674	-17230	-9105	-11993	11744	-11656	-149	-127	-124	-67	-62	-59	-107	36	-152	13	30	-78	-21	-56	81	-30	0
0.585000	511	1352	-8196	-25498	-183	-14933	-5917	-16235	387	-15153	-8646	-15427	-154	-16758	-7209	-14278	250	2473	6333	-23220	-3616	-12911	8241	-20169	-597	-12172	9507	-17126	-9016	-12121	11556	-11487	-154	-130	-124	-67	-61	-57	-102	40	-152	15	35	-77	-22	-55	82	-32	-1
0.585833	-689	1456	-8202	-25520	-130	-14911	-5805	-16202	267	-15112	-8615	-15534	-128	-16733	-7195	-14425	244	2566	6377	-23364	-4531	-12783	8314	-20287	-475	-12099	9352	-17017	-7955	-12269	11383	-11348	-147	-126	-121	-65	-62	-46	-104	40	-153	13	45	-74	-21	-55	85	-30	-1
0.586667	-2049	1531	-8215	-25533	-201	-14894	-5698	-16159	212	-15083	-8579	-15647	-112	-16679	-7180	-14578	5	2658	6409	-23523	-4779	-12677	8391	-20404	-628	-12030	9199	-16899	-6415	-12417	11226	-11241	-150	-129	-119	-64	-60	-56	-101	42	-150	20	35	-75	-18	-53	86	-28	-3
0.587500	-444	1644	-8241	-25538	-133	-14886	-5601	-16110	133	-15068	-8567	-15767	-129	-16633	-7165	-14743	-166	2758	6448	-23698	-5109	-12591	8458	-20530	-532	-11968	9089	-16776	-3952	-12561	11086	-11168	-147	-126	-120	-66	-77	-58	-107	36	-154	17	28	-77	-21	-57	79	-31	-1
0.588333	1544	1725	-8278	-25537	-162	-14880	-5519	-16049	10	-15057	-8515	-15889	-205	-16596	-7147	-14870	64	2847	6492	-23891	-5112	-12523	8519	-20649	-420	-11905	8987	-16646	-2040	-12682	10970	-11115	-150	-130	-124	-68	-64	-63	-107	36	-149	17	33	-78	-25	-60	80	-32	-5
0.589167	1476	1796	-8329	-25530	4	-14876	-5447	-15984	141	-15054	-8481	-16014	-221	-16577	-7118	-14998	-119	2935	6543	-24086	-6442	-12464	8577	-20767	-582	-11859	8909	-16512	784	-12786	10871	-11083	-152	-130	-124	-69	-67	-59	-120	35	-153	17	33	-81	-33	-59	81	-31	-3
0.590000	-2604	1856	-8394	-25516	93	-14860	-5379	-15905	239	-15054	-8446	-16137	-126	-16516	-7077	-15117	-91	3017	6596	-24294	-7896	-12412	8622	-20880	-469	-11810	8862	-16379	3959	-12849	10792	-11068	-154	-132	-126	-72	-67	-62	-111	35	-154	11	29	-81	-27	-61	79	-34	-9
0.590833	-3358	1903	-8474	-25492	-254	-14841	-5332	-15823	249	-15057	-8411	-16255	-144	-16475	-7025	-15208	124	3087	6657	-24497	-3698	-12357	8662	-20981	-471	-11763	8829	-16245	3893	-12872	10739	-11059	-154	-130	-122	-68	-67	-60	-105	42	-151	18	33	-104	-24	-57	82	-34	-3
0.591667	-2470	1939	-8531	-25461	-95	-14804	-5286	-15730	326	-15054	-8366	-16363	-195	-16433	-6960	-15288	-189	3156	6718	-24705	-5079	-12297	8690	-21075	-623	-11717	8830	-16119	4661	-12852	10700	-11059	-152	-129	-120	-67	-62	-58	-109	38	-148	17	33	-76	-21	-65	81	-31	-4
0.592500	-83	1957	-8669	-25421	-81	-14755	-5259	-15633	229	-15048	-8348	-16464	-222	-16393	-6883	-15333	-43	3203	6781	-24903	-5883	-12236	8705	-21151	-623	-11674	8854	-16005	4912	-12785	10688	-11068	-149	-127	-119	-67	-57	-60	-105	38	-148	19	36	-78	-18	-53	84	-30	0
0.593333	898	1958	-8784	-25382	-115	-14690	-5240	-15529	200	-15044	-8284	-16560	-132	-16355	-6793	-15362	-47	3236	6845	-25099	-3938	-12163	8717	-21220	-535	-11626	8896	-15904	4651	-12670	10687	-11056	-148	-126	-121	-69	-63	-58	-105	40	-150	17	32	-77	-21	-53	82	-31	-4
0.594167	1048	1951	-8902	-25338	235	-14613	-5231	-15427	112	-15030	-8250	-16641	-170	-16314	-6693	-15359	-220	3248	6904	-25278	-3758	-12084	8715	-21276	-241	-11579	8960	-15815	4411	-12513	10706	-11048	-152	-127	-121	-67	-62	-58	-105	40	-177	18	36	-76	-21	-56	84	-31	-5
0.595000	-4835	1922	-9020	-25288	130	-14515	-5230	-15320	124	-15011	-8217	-16706	-187	-16271	-6588	-15327	21	3257	6957	-25446	-3346	-11989	8708	-21315	-30	-11521	9042	-15744	3557	-12322	10738	-11034	-151	-126	-119	-74	-66	-59	-104	38	-152	19	34	-79	-22	-58	81	-31	-1
0.595833	-5932	1881	-9154	-25231	-426	-14403	-5244	-15213	101	-14979	-8193	-16760	-105	-16226	-6477	-15268	6	3243	7008	-25599	488	-11893	8697	-21344	-75	-11461	9136	-15695	610	-12099	10792	-11007	-149	-128	-122	-68	-61	-60	-103	41	-152	17	32	-76	-22	-56	81	-30	-1
0.596667	-2765	1827	-9272	-25173	42	-14274	-5261	-15104	-86	-14942	-8176	-16800	-188	-16183	-6370	-15182	-257	3214	7052	-25730	-197	-11787	8687	-21350	-207	-11392	9239	-15657	-808	-11848	10853	-10977	-150	-128	-124	-70	-63	-62	-104	40	-150	15	36	-78	-25	-58	80	-32	-4
0.597500	-574	1755	-9397	-25110	-78	-14138	-5287	-14999	-115	-14890	-8209	-16823	-260	-16128	-6265	-15062	-77	3170	7083	-25840	-1026	-11676	8682	-21346	-200	-11311	9359	-15637	-1402	-11580	10938	-10931	-152	-129	-141	-70	-60	-62	-93	38	-154	24	36	-77	-21	-57	84	-30	-3
0.598333	960	1675	-9502	-25039	-36	-13986	-5317	-14894	-7	-14827	-8179	-16831	-224	-16071	-6166	-14923	19	3116	7105	-25932	1480	-11559	8680	-21328	-309	-11223	9476	-15611	-1977	-11317	11029	-10883	-150	-131	-121	-72	-61	-61	-105	40	-154	16	32	-79	-24	-60	80	-33	-4
0.599167	150	1584	-9595	-24967	32	-13836	-5360	-14794	-91	-14751	-8202	-16817	-180	-16005	-6084	-14756	39	3049	7128	-25998	2117	-11443	8684	-21288	-113	-11119	9603	-15633	-2013	-11018	11134	-10815	-145	-126	-118	-65	-61	-53	-112	44	-151	17	36	-74	-19	-57	80	-29	1
0.600000	-1278	1492	-9671	-24886	-82	-13673	-5402	-14691	-147	-14665	-8239	-16790	-128	-15930	-6017	-14572	-46	2972	7122	-26047	2775	-11325	8700	-21234	-51	-11007	9729	-15645	-1920	-10742	11245	-10751	-152	-130	-122	-68	-61	-59	-105	40	-152	13	32	-78	-19	-57	81	-33	-4
0.600833	-316	1396	-9729	-24804	-81	-13511	-5455	-14596	-362	-14571	-8291	-16751	-187	-15845	-5978	-14371	-253	2883	7111	-26072	3799	-11210	8724	-21171	-22	-10883	9844	-15658	-1143	-10476	11368	-10677	-147	-129	-117	-67	-62	-60	-107	37	-152	13	35	-77	-18	-57	81	-31	0
0.601667	1727	1297	-9789	-24718	-27	-13349	-5516	-14503	-350	-14466	-8361	-16699	-280	-15770	-5964	-14162	-99	2788	7084	-26078	5090	-11103	8763	-21090	170	-10752	9960	-15667	-865	-10228	11486	-10600	-149	-129	-117	-70	-62	-64	-107	40	-151	17	35	-77	-24	-59	79	-34	-1
0.602500	1723	1205	-9785	-24625	-81	-13200	-5578	-14415	-131	-14358	-8445	-16644	-256	-15674	-5973	-13938	-250	2680	7045	-26063	5769	-10989	8813	-20995	140	-10610	10066	-15677	-465	-9995	11608	-10511	-147	-132	-118	-70	-61	-62	-108	38	-153	17	33	-80	-22	-58	81	-33	-1
0.603333	-2111	1114	-9783	-24529	300	-13050	-5649	-14331	-86	-14244	-8537	-16565	-241	-15581	-6023	-13715	-308	2569	6993	-26028	4172	-10885	8877	-20896	110	-10460	10160	-15677	1232	-9787	11721	-10425	-148	-129	-119	-67	-64	-61	-105	40	-149	13	35	-79	-23	-58	81	-33	-1
0.604167	-4381	1034	-9759	-24431	-147	-12914	-5731	-14253	-95	-14131	-8644	-16480	-264	-15479	-6105	-13481	67	2449	6914	-25980	8464	-10782	8951	-20767	47	-10303	10247	-15652	-155	-9601	11831	-10334	-148	-130	-118	-68	-60	-75	-104	36	-151	16	35	-75	-13	-56	84	-34	0
0.605000	-3716	963	-9711	-24330	132	-12784	-5814	-14173	8	-14079	-8759	-16392	-189	-15379	-6217	-13255	-207	2327	6845	-25913	8904	-10678	9037	-20634	-136	-10124	10323	-15621	-1087	-9437	11923	-10241	-147	-129	-116	-66	-57	-60	-108	40	-146	19	35	-74	-16	-57	82	-32	0
0.605833	-1549	908	-9649	-24228	-39	-12666	-5909	-14103	51	-13905	-8881	-16300	-135	-15293	-6359	-13035	-143	2194	6749	-25839	7273	-10579	9126	-20492	194	-9971	10386	-15574	-1844	-9301	12005	-10142	-144	-127	-115	-64	-53	-58	-105	40	-147	28	36	-72	-18	-56	82	-30	1
0.606667	-427	863	-9568	-24125	-68	-12558	-6005	-14034	-70	-13800	-9006	-16206	-203	-15193	-6545	-12824	-118	2061	6639	-25754	8766	-10476	9221	-20339	389	-9802	10428	-15513	-2702	-9182	12061	-10049	-147	-126	-119	-67	-61	-61	-104	38	-150	17	30	-75	-21	-57	79	-38	-4
0.607500	729	831	-9477	-24024	110	-12460	-6111	-13968	-127	-13679	-9137	-16115	-251	-15106	-6753	-12619	58	1923	6516	-25659	8611	-10365	9318	-20181	313	-9632	10454	-15433	-3153	-9080	12099	-9947	-149	-126	-119	-64	-60	-59	-83	40	-152	16	35	-75	-24	-57	80	-30	-3
0.608333	-3233	812	-9374	-23919	234	-12366	-6219	-13903	-11	-13606	-9264	-16016	-191	-15034	-6990	-12428	130	1782	6384	-25556	7160	-10255	9411	-20013	477	-9483	10463	-15341	-3187	-8994	12111	-9859	-151	-128	-118	-67	-63	-59	-110	38	-151	18	34	-75	-26	-61	79	-33	-6
0.609167	-4728	808	-9258	-23813	-505	-12286	-6342	-13843	-215	-13518	-9398	-15916	-161	-14972	-7246	-12248	346	1645	6241	-25450	9399	-10137	9497	-19840	453	-9292	10460	-15244	-4672	-8916	12096	-9765	-148	-128	-120	-69	-64	-60	-114	34	-152	18	37	-78	-21	-57	80	-31	-1
0.610000	-1284	816	-9111	-23710	-69	-12203	-6462	-13779	-410	-13439	-9523	-15819	-210	-14927	-7519	-12085	136	1510	6093	-25338	8056	-10008	9577	-19656	98	-9120	10437	-15132	-4795	-8835	12059	-9677	-152	-127	-119	-68	-61	-60	-105	37	-150	19	30	-77	-19	-56	80	-33	0
0.610833	965	832	-9008	-23607	-64	-12129	-6592	-13722	-317	-13367	-9653	-15718	-153	-14898	-7804	-11933	82	1369	5940	-25225	4417	-9873	9645	-19468	264	-8954	10395	-15017	-3299	-8775	12000	-9597	-151	-128	-99	-65	-62	-65	-105	28	-153	18	36	-75	-22	-55	81	-30	0
0.611667	3266	861	-8887	-23506	-111	-12054	-6728	-13664	-263	-13306	-9776	-15614	-202	-14887	-8096	-11800	135	1247	5782	-25087	4560	-9707	9703	-19280	407	-8793	10334	-14907	-1641	-8711	11912	-9524	-147	-126	-118	-65	-61	-57	-104	39	-149	20	38	-74	-21	-59	81	-29	-1
0.612500	3666	872	-8761	-23412	4	-11979	-6866	-13611	-215	-13251	-9895	-15506	-181	-14893	-8389	-11684	114	1126	5627	-24998	3283	-9578	9739	-19088	415	-8629	10268	-14802	671	-8640	11807	-9465	-148	-114	-115	-65	-63	-67	-104	39	-149	21	38	-75	-23	-53	85	-28	1
0.613333	2606	899	-8644	-23312	-64	-11911	-7012	-13553	-114	-13202	-10018	-15402	-90	-14923	-8689	-11582	356	1012	5471	-24883	1326	-9418	9761	-18887	240	-8472	10179	-14702	3000	-8570	11677	-9413	-147	-121	-117	-64	-58	-55	-102	41	-149	22	37	-74	-22	-55	81	-32	0
0.614167	2779	919	-8535	-23222	-163	-11844	-7164	-13502	-154	-13162	-10166	-15288	-158	-14968	-8982	-11500	384	912	5323	-24775	-1	-9263	9760	-18695	-30	-8332	10077	-14614	5477	-8493	11542	-9377	-146	-122	-116	-63	-61	-60	-105	41	-147	22	36	-73	-19	-41	81	-27	0
0.615000	4728	937	-8418	-23129	33	-11771	-7322	-13457	-186	-13130	-10272	-15177	-187	-15041	-9274	-11433	298	820	5175	-24664	-1094	-9108	9744	-18495	-79	-8195	9962	-14545	7533	-8417	11391	-9364	-153	-127	-121	-66	-67	-58	-109	36	-153	16	32	-79	-29	-60	77	-32	-7
0.615833	5025	948	-8344	-23047	-32	-11708	-7487	-13408	-3	-13113	-10393	-15055	-150	-15124	-9571	-11385	154	745	5036	-24555	-1740	-8949	9712	-18295	-187	-8060	9847	-14492	8663	-8329	11249	-9359	-147	-126	-119	-66	-62	-58	-100	34	-150	15	32	-76	-23	-58	81	-30	0
0.616667	1881	956	-8257	-22964	270	-11634	-7645	-13364	114	-13069	-10524	-14929	-133	-15223	-9818	-11352	-122	689	4908	-24443	-5043	-8793	9655	-18098	-105	-7936	9725	-14455	10698	-8243	11100	-9377	-151	-130	-121	-68	-63	-59	-107	35	-151	15	30	-78	-27	-62	79	-34	-4
0.617500	-2070	955	-8183	-22881	-220	-11567	-7803	-13326	56	-13049	-10653	-14785	-189	-15335	-10076	-11334	185	648	4790	-24335	-2989	-8646	9600	-17901	251	-7818	9603	-14437	9591	-8151	10964	-9409	-152	-133	-119	-66	-66	-60	-109	34	-155	19	32	-77	-22	-56	80	-30	-3
0.618333	-2686	954	-8121	-22800	146	-11495	-7971	-13289	-53	-13027	-10786	-14647	-225	-15453	-10327	-11334	22	631	4687	-24223	-1651	-8504	9530	-17702	-58	-7708	9483	-14434	7463	-8056	10835	-9462	-150	-125	-117	-65	-61	-58	-105	39	-148	20	36	-74	-24	-56	80	-28	-4
0.619167	-2031	948	-8066	-22723	-62	-11432	-8134	-13259	-78	-13003	-10929	-14496	-99	-15579	-10557	-11349	-23	629	4598	-24119	-3937	-8379	9446	-17513	-135	-7610	9364	-14452	5492	-7961	10721	-9530	-147	-126	-116	-69	-62	-57	-108	36	-149	19	34	-75	-21	-56	81	-30	1
0.620000	-806	932	-8020	-22656	-91	-11371	-8291	-13233	-3	-12992	-11056	-14344	-83	-15708	-10780	-11384	-258	641	4511	-24009	-2923	-8265	9355	-17327	-206	-7525	9252	-14479	2859	-7867	10621	-9620	-148	-128	-116	-66	-60	-58	-105	40	-148	15	34	-77	-18	-56	81	-29	-1
0.620833	428	915	-7987	-22587	-119	-11321	-8446	-13216	-13	-13001	-11193	-14176	-77	-15838	-10994	-11434	-1851	665	4441	-23905	-2269	-8165	9258	-17151	-543	-7446	9151	-14528	382	-7778	10540	-9720	-150	-125	-119	-70	-65	-56	-107	37	-109	19	33	-75	-21	-55	79	-30	0
0.621667	-3032	899	-7961	-22523	233	-11275	-8590	-13204	5	-12970	-11332	-14009	-40	-15959	-11196	-11507	-5384	705	4379	-23802	-2897	-8076	9157	-16983	-602	-7360	9059	-14582	-1786	-7695	10467	-9842	-151	-128	-117	-65	-63	-57	-107	38	-150	18	33	-68	-22	-56	95	-32	-4
0.622500	-6894	882	-7942	-22465	-458	-11241	-8723	-13183	-7	-12966	-11467	-13837	-47	-16070	-11392	-11581	-6883	755	4327	-23704	-241	-8010	9058	-16829	-429	-7325	8975	-14644	-5586	-7613	10415	-9976	-152	-128	-120	-59	-66	-59	-104	36	-154	17	32	-78	-23	-57	80	-33	-4
0.623333	-3790	864	-7929	-22408	-91	-11216	-8843	-13191	-6	-12961	-11598	-13659	-113	-16173	-11579	-11684	-7256	811	4281	-23611	502	-7954	8961	-16702	-408	-7281	8903	-14709	-8536	-7539	10375	-10114	-153	-133	-120	-70	-63	-63	-108	36	-153	12	33	-80	-26	-59	78	-38	-19
0.624167	-390	851	-7924	-22361	-41	-11203	-8952	-13200	80	-12961	-11729	-13477	-93	-16258	-11756	-11799	-7382	871	4245	-23520	-2395	-7910	8857	-16562	-96	-7246	8846	-14776	-8978	-7472	10345	-10259	-150	-131	-121	-69	-62	-63	-109	37	-156	15	33	-75	-44	-62	79	-33	-1
0.625000	3017	868	-7918	-22310	-246	-11194	-9058	-13199	-296	-12953	-11847	-13287	-151	-16327	-11919	-11915	-6562	934	4216	-23430	-1563	-7879	8766	-16447	-57	-7212	8801	-14839	-8841	-7405	10324	-10411	-152	-127	-118	-67	-61	-58	-109	40	-150	16	35	-75	-24	-56	79	-32	-4
0.625833	4315	846	-7920	-22264	-68	-11196	-9105	-13207	-557	-12958	-11947	-13099	-199	-16360	-12078	-12047	-6659	992	4188	-23349	-1371	-7851	8674	-16356	-401	-7196	8765	-14899	-7776	-7343	10313	-10556	-147	-128	-114	-63	-58	-58	-107	41	-152	16	36	-75	-19	-55	82	-29	1
0.626667	3329	852	-7926	-22225	-86	-11207	-9153	-13218	-442	-12959	-12063	-12915	-111	-16403	-12220	-12186	-6813	1050	4158	-23272	-2319	-7836	8587	-16285	-415	-7179	8735	-14953	-6218	-7291	10300	-10706	-148	-127	-121	-65	-59	-56	-103	43	-145	18	38	-75	-18	-55	88	-30	21
0.627500	2614	859	-7935	-22189	-189	-11209	-9155	-13234	-309	-12966	-12155	-12734	-116	-16417	-12353	-12345	-6039	1094	4128	-23207	-2575	-7828	8501	-16236	-252	-7169	8714	-15003	-3873	-7242	10284	-10852	-148	-129	-121	-70	-59	-64	-107	40	-150	13	34	-74	-23	-56	80	-30	-1
0.628333	4381	865	-7953	-22159	-57	-11260	-9181	-13252	-162	-12978	-12238	-12555	-153	-16414	-12470	-12508	-5062	1124	4088	-23144	-3338	-7823	8416	-16225	-194	-7161	8696	-15042	-866	-7196	10266	-10981	-153	-131	-122	-67	-62	-59	-105	39	-155	13	34	-77	-23	-59	79	-35	-6
0.629167	5343	871	-7972	-22128	-165	-11296	-9161	-13271	-146	-12986	-12305	-12383	-184	-16390	-12573	-12670	-4062	1150	4047	-23087	-3373	-7817	8338	-16204	-420	-7149	8682	-15080	1627	-7154	10244	-11101	-151	-131	-118	-69	-63	-60	-109	33	-143	15	33	-77	-23	-59	77	-34	-1
0.630000	3695	910	-7990	-22097	177	-11326	-9117	-13289	-154	-13002	-12353	-12215	-210	-16351	-12647	-12833	-3268	1163	3998	-23027	-6012	-7819	8239	-16220	-779	-7120	8673	-15100	5538	-7115	10219	-11201	-151	-131	-121	-65	-62	-61	-108	36	-151	17	35	-78	-27	-61	80	-30	-4
0.630833	-567	896	-8018	-22070	-222	-11364	-9052	-13313	-144	-13019	-12388	-12058	-112	-16304	-12701	-12995	-2067	1162	3940	-22973	-5163	-7799	8194	-16262	-684	-7114	8665	-15116	7335	-7073	10195	-11280	-148	-125	-118	-68	-63	-59	-83	38	-150	15	30	-77	-22	-58	82	-33	0
0.631667	-1023	900	-8048	-22048	-97	-11401	-8961	-13326	-237	-13036	-12406	-11915	-75	-16248	-12729	-13156	-1550	1145	3868	-22919	-2511	-7786	8127	-16341	-730	-7089	8649	-15124	7364	-7038	10155	-11342	-151	-134	-124	-68	-62	-61	-107	38	-153	12	28	-80	-24	-60	79	-35	6
0.632500	-585	896	-8066	-22021	-207	-11428	-8851	-13346	-198	-13054	-12407	-11777	-142	-16179	-12732	-13307	-1058	1119	3799	-22861	-5083	-7765	8063	-16401	-685	-7053	8633	-15124	8114	-6994	10122	-11376	-149	-127	-119	-70	-60	-60	-104	36	-149	13	29	-79	-21	-58	82	-35	0
0.633333	1410	891	-8113	-21989	-87	-11462	-8723	-13358	-313	-13065	-12387	-11656	-115	-16107	-12710	-13450	-269	1081	3716	-22802	-4366	-7741	8007	-16499	-648	-7000	8624	-15118	7820	-6953	10087	-11393	-149	-128	-121	-65	-62	-58	-110	39	-151	16	32	-78	-24	-59	80	-30	-1
0.634167	2900	877	-8152	-21960	-202	-11484	-8585	-13371	-430	-13076	-12358	-11531	-63	-16038	-12660	-13582	638	1036	3629	-22727	-3117	-7712	7953	-16611	-631	-6956	8602	-15111	7146	-6907	10052	-11384	-148	-125	-119	-64	-64	-59	-108	41	-158	16	29	-79	-22	-58	81	-30	-1
0.635000	1026	850	-8170	-21929	296	-11498	-8437	-13376	-391	-13086	-12313	-11462	-155	-15963	-12585	-13698	1508	974	3535	-22655	-3660	-7675	7901	-16735	-618	-6893	8579	-15099	6471	-6855	10020	-11357	-149	-129	-125	-68	-65	-59	-108	40	-152	15	33	-78	-22	-59	82	-32	-6
0.635833	-4228	819	-8223	-21898	-311	-11511	-8273	-13374	-329	-13095	-12293	-11392	-153	-15892	-12492	-13797	2378	908	3439	-22565	-1386	-7631	7866	-16871	-558	-6828	8548	-15087	4123	-6801	9998	-11312	-149	-126	-125	-66	-42	-62	-104	39	-152	15	30	-77	-25	-59	81	-32	-3
0.636667	-2258	775	-8261	-21857	-265	-11512	-8109	-13371	-429	-13089	-12200	-11339	-193	-15827	-12378	-13870	2611	818	3343	-22470	937	-7577	7837	-17008	-816	-6751	8517	-15074	1190	-6740	9981	-11252	-149	-130	-125	-70	-67	-62	-108	39	-170	13	33	-78	-34	-64	73	-31	-5
0.637500	525	728	-8294	-21819	20	-11502	-7940	-13355	-439	-13083	-12154	-11309	-222	-15764	-12247	-13935	2870	756	3251	-22363	-1333	-7532	7819	-17152	-720	-6675	8481	-15060	86	-6672	9979	-11177	-146	-126	-121	-67	-64	-58	-107	38	-151	17	33	-80	-21	-60	81	-30	-1
0.638333	2455	675	-8319	-21774	-111	-11483	-7781	-13328	-276	-13057	-12058	-11291	-190	-15704	-12099	-13970	3234	672	3142	-22241	15	-7472	7802	-17278	-587	-6592	8443	-15046	-1200	-6593	9982	-11094	-147	-126	-118	-67	-61	-61	-103	43	-148	20	35	-74	-19	-59	82	-28	1
0.639167	3074	621	-8343	-21725	84	-11458	-7623	-13292	-127	-13039	-11993	-11297	-151	-15629	-11947	-13983	3487	589	3091	-22109	1830	-7405	7808	-17428	-684	-6515	8400	-15037	-2048	-6508	9996	-11007	-141	-128	-121	-65	-55	-57	-104	50	-151	16	30	-77	-22	-57	84	-32	0
0.640000	1953	558	-8360	-21677	-68	-11426	-7474	-13254	-141	-12986	-11924	-11320	-195	-15601	-11795	-13972	3764	500	3019	-21972	1422	-7342	7810	-17561	-528	-6431	8359	-15031	-2454	-6424	10012	-10924	-151	-128	-122	-70	-65	-61	-108	37	-152	18	33	-77	-24	-59	80	-52	0
0.640833	986	498	-8371	-21621	-265	-11393	-7337	-13206	-188	-12936	-11864	-11363	-165	-15560	-11645	-13934	3801	415	2971	-21821	2156	-7273	7826	-17680	-525	-6352	8317	-15023	-2519	-6329	10043	-10832	-127	-125	-130	-66	-52	-60	-105	39	-150	19	35	-79	-26	-57	82	-32	-5
0.641667	2271	436	-8377	-21560	-16	-11345	-7210	-13146	-70	-12872	-11804	-11416	-86	-15520	-11498	-13874	3905	332	2906	-21658	2637	-7201	7846	-17792	-442	-6269	8275	-15014	-2080	-6231	10067	-10747	-149	-128	-121	-69	-65	-60	-110	40	-149	16	35	-76	-22	-61	82	-31	-4
0.642500	2516	384	-8370	-21498	-6	-11296	-7093	-13028	-141	-12799	-11759	-11489	-173	-15489	-11363	-13779	3966	253	2906	-21485	3602	-7125	7874	-17888	-421	-6197	8232	-15010	-2364	-6133	10115	-10666	-147	-127	-120	-64	-64	-59	-105	41	-150	19	34	-79	-24	-57	82	-31	-1
0.643333	424	334	-8359	-21429	216	-11243	-6990	-13007	-144	-12716	-11721	-11569	-205	-15455	-11239	-13662	3718	176	2895	-21312	2155	-7044	7896	-17967	-531	-6122	8194	-15003	-1160	-6030	10119	-10590	-147	-124	-120	-68	-63	-58	-104	40	-151	19	34	-74	-21	-57	81	-30	-15
0.644167	-4820	291	-8345	-21362	-7	-11185	-6902	-12933	-75	-12631	-11701	-11665	-103	-15466	-11128	-13524	4168	103	2898	-21130	2089	-6965	7926	-18034	-101	-6053	8154	-14995	-540	-5932	10136	-10522	-148	-126	-121	-66	-60	-57	-104	41	-150	15	20	-74	-17	-56	84	-30	-3
0.645000	-5608	258	-8321	-21294	-23	-11122	-6824	-12854	-168	-12536	-11682	-11765	-143	-15397	-11032	-13360	4057	36	2914	-20951	6006	-6882	7949	-18088	-97	-5980	8118	-14985	-2118	-5836	10143	-10461	-145	-125	-119	-66	-61	-56	-103	41	-149	18	38	-73	-16	-55	82	-31	-1
0.645833	-5209	230	-8295	-21215	50	-11064	-6756	-12774	-211	-12436	-11655	-11875	-158	-15370	-10955	-13182	3663	-21	2941	-20768	3863	-6796	7966	-18117	-305	-5909	8085	-14971	-2367	-5737	10131	-10405	-147	-124	-103	-56	-57	-56	-102	43	-148	20	38	-70	-21	-53	87	-27	3
0.646667	-3311	209	-8269	-21138	56	-11000	-6704	-12700	-195	-12338	-11678	-11983	-115	-15343	-10899	-12985	3733	-73	2937	-20591	3439	-6707	7980	-18132	-350	-5838	8053	-14953	-3116	-5653	10110	-10356	-143	-122	-117	-65	-61	-53	-100	44	-153	18	39	-74	-17	-52	85	-25	0
0.647500	-2146	199	-8243	-21063	-132	-10937	-6639	-12629	-124	-12238	-11687	-12096	-117	-15311	-10851	-12779	3668	-117	3008	-20419	4149	-6620	7982	-18135	-423	-5767	8016	-14937	-3510	-5574	10065	-10312	-146	-125	-118	-64	-61	-56	-103	42	-148	21	38	-73	-21	-56	84	-27	2
0.648333	-2075	181	-8224	-20989	278	-10877	-6627	-12569	-156	-12150	-11700	-12212	-183	-15281	-10826	-12562	3436	-162	3032	-20260	2745	-6534	7972	-18128	-449	-5701	7980	-14911	-3436	-5503	10000	-10275	-154	-131	-124	-69	-64	-60	-107	34	-155	12	32	-76	-28	-61	76	-35	-5
0.649167	-6577	170	-8206	-20917	-186	-10816	-6606	-12516	-185	-12067	-11712	-12325	-184	-15238	-10810	-12341	3346	-185	3060	-20104	2533	-6442	7958	-18098	-309	-5619	7945	-14879	-4058	-5430	9926	-10228	-149	-127	-118	-74	-68	-61	-108	37	-150	15	34	-82	-23	-59	80	-30	-1
0.650000	-4736	165	-8179	-20837	-239	-10751	-6585	-12467	-212	-11966	-11716	-12429	-148	-15190	-10796	-12108	2897	-204	3077	-19960	4287	-6346	7935	-18057	-338	-5532	7911	-14839	-5371	-5365	9835	-10191	-149	-129	-125	-72	-60	-59	-107	38	-149	13	35	-77	-22	-64	82	-29	-3
0.650833	-799	161	-8160	-20757	155	-10656	-6573	-12430	-258	-11888	-11709	-12526	-103	-15131	-10792	-11879	2386	-211	3084	-19829	664	-6250	7906	-18002	-358	-5441	7870	-14796	-4423	-5305	9732	-10149	-150	-135	-121	-68	-63	-65	-107	37	-155	15	33	-76	-22	-57	81	-31	-4
0.651667	2196	153	-8152	-20677	-141	-10624	-6573	-12402	-323	-11813	-11700	-12619	-186	-15061	-10792	-11630	2480	-212	3074	-19710	-1378	-6154	7866	-17936	-144	-5341	7835	-14745	-2935	-5246	9616	-10106	-152	-127	-124	-68	-63	-59	-105	55	-150	17	35	-73	-22	-58	79	-32	0
0.652500	4005	146	-8140	-20588	6	-10557	-6575	-12385	-102	-11737	-11675	-12704	-247	-14977	-10787	-11427	2395	-197	3051	-19598	-893	-6060	7824	-17857	-63	-5243	7789	-14689	-1123	-5194	9496	-10051	-144	-130	-120	-65	-60	-58	-101	39	-149	16	34	-78	-19	-57	84	-29	0
0.653333	2916	129	-8136	-20506	-41	-10499	-6590	-12373	108	-11672	-11635	-12779	-232	-14883	-10781	-11200	2121	-176	3030	-19509	-2469	-5968	7778	-17768	-75	-5140	7742	-14629	956	-5141	9372	-10004	-147	-130	-122	-68	-61	-58	-104	39	-149	18	34	-74	-23	-56	82	-30	0
0.654167	1216	111	-8137	-20420	-216	-10435	-6614	-12376	-130	-11614	-11588	-12852	-191	-14771	-10770	-11001	1847	-143	2946	-19427	-3456	-5877	7725	-17676	-193	-5034	7690	-14564	2835	-5089	9244	-9948	-149	-148	-122	-68	-63	-58	-111	38	-152	16	33	-76	-22	-57	79	-30	1
0.655000	2005	89	-8150	-20333	-118	-10380	-6647	-12381	-544	-11556	-11519	-12914	-177	-14650	-10744	-10796	1750	-101	2866	-19368	-3965	-5793	7670	-17566	-45	-4928	7643	-14491	5010	-5042	9123	-9885	-151	-130	-125	-72	-63	-60	-108	36	-147	16	35	-78	-22	-55	86	-34	-3
0.655833	2864	63	-8151	-20237	-76	-10323	-6694	-12394	-627	-11518	-11424	-12971	-208	-14517	-10709	-10599	1948	-46	2778	-19316	-4018	-5712	7613	-17457	219	-4831	7573	-14421	6119	-4993	9023	-9823	-147	-128	-128	-70	-63	-60	-109	36	-150	12	30	-77	-24	-59	79	-32	0
0.656667	1568	30	-8168	-20142	137	-10271	-6752	-12413	-361	-11459	-11358	-13022	-188	-14370	-10660	-10408	1359	9	2674	-19278	-5282	-5642	7554	-17341	29	-4742	7510	-14339	7492	-4950	8897	-9757	-154	-135	-127	-74	-67	-62	-90	33	-158	12	29	-76	-25	-63	74	-38	-5
0.657500	-4008	-17	-8176	-20042	142	-10221	-6826	-12435	-160	-11414	-11263	-13067	-188	-14218	-10593	-10219	1326	87	2561	-19249	-6233	-5574	7501	-17214	16	-4651	7445	-14257	8657	-4900	8799	-9679	-152	-129	-125	-68	-64	-64	-113	35	-153	13	30	-80	-26	-63	79	-33	-4
0.658333	-6273	-25	-8185	-19928	-253	-10169	-6902	-12450	-217	-11358	-11152	-13097	-194	-14045	-10506	-10024	1477	172	2452	-19228	-1565	-5517	7448	-17078	107	-4576	7384	-14169	6291	-4858	8717	-9607	-149	-130	-122	-70	-61	-60	-109	36	-150	16	34	-73	-26	-57	84	-29	0
0.659167	-6490	-50	-8191	-19816	-39	-10118	-6996	-12469	-207	-11333	-11057	-13124	-152	-13872	-10405	-9833	843	268	2345	-19216	-2168	-5471	7390	-16938	-19	-4517	7313	-14079	4442	-4818	8646	-9530	-146	-128	-124	-65	-58	-61	-108	37	-150	13	34	-76	-21	-55	82	-27	-1
0.660000	-4177	-77	-8204	-19702	13	-10076	-7100	-12489	-161	-11263	-10934	-13147	-199	-13693	-10289	-9643	831	363	2242	-19213	-2357	-5442	7330	-16800	56	-4479	7253	-13990	2027	-4785	8583	-9455	-147	-128	-125	-66	-60	-58	-107	38	-149	17	33	-77	-16	-55	85	-32	1
0.660833	-2217	-96	-8206	-19583	-149	-10040	-7214	-12508	-38	-11217	-10827	-13162	-195	-13517	-10156	-9453	883	471	2134	-19216	-193	-5426	7272	-16654	-24	-4458	7186	-13901	-460	-4759	8531	-9386	-148	-128	-137	-67	-61	-58	-109	36	-149	17	32	-79	-21	-55	79	-29	0
0.661667	-1054	-112	-8213	-19461	192	-10006	-7339	-12526	146	-11166	-10713	-13167	-214	-13339	-10011	-9261	745	578	2043	-19217	264	-5421	7211	-16508	-215	-4459	7130	-13810	-2722	-4740	8489	-9306	-149	-129	-124	-66	-61	-58	-105	41	-141	18	36	-74	-19	-52	84	-30	-4
0.662500	-5961	-118	-8212	-19341	104	-9983	-7466	-12538	266	-11119	-10613	-13165	-230	-13165	-9851	-9064	654	694	1968	-19231	750	-5435	7155	-16361	-225	-4485	7070	-13721	-5191	-4728	8462	-9227	-146	-128	-121	-64	-62	-57	-107	39	-153	16	32	-78	-22	-56	84	-32	-3
0.663333	-6190	-121	-8207	-19204	-369	-9961	-7593	-12551	131	-11072	-10507	-13152	-199	-12998	-9685	-8869	637	808	1900	-19242	4427	-5463	7097	-16217	-168	-4528	7029	-13634	-8951	-4729	8440	-9165	-147	-127	-122	-64	-59	-55	-108	37	-165	17	34	-78	-23	-58	79	-50	-3
0.664167	-2675	-112	-8197	-19074	32	-9948	-7725	-12562	59	-11030	-10411	-13132	-170	-12856	-9506	-8671	143	920	1860	-19253	3438	-5513	7036	-16079	-282	-4595	6987	-13547	-10461	-4736	8424	-9096	-144	-127	-121	-63	-61	-52	-108	41	-147	17	33	-78	-18	-56	85	-30	-3
0.665000	-341	-102	-8180	-18941	-138	-9949	-7849	-12573	75	-10986	-10311	-13098	-105	-12687	-9325	-8480	106	1027	1827	-19263	1852	-5579	6980	-15938	-73	-4680	6958	-13466	-10549	-4763	8414	-9034	-149	-130	-124	-69	-64	-60	-107	39	-151	13	32	-80	-22	-58	81	-30	-1
0.665833	1234	-85	-8168	-18814	-76	-9952	-7965	-12588	-68	-10946	-10215	-13049	-113	-12545	-9138	-8291	301	1137	1819	-19273	3365	-5656	6922	-15805	-19	-4786	6936	-13382	-10001	-4796	8411	-8971	-146	-126	-141	-65	-60	-57	-105	38	-148	18	33	-76	-17	-52	86	-31	2
0.666667	299	-61	-8146	-18676	16	-9959	-8070	-12594	-144	-10911	-10117	-12986	-188	-12414	-8962	-8101	342	1233	1815	-19282	2708	-5756	6862	-15674	111	-4906	6922	-13306	-8249	-4844	8401	-8915	-146	-128	-122	-68	-61	-59	-133	40	-149	17	33	-75	-18	-53	86	-28	0
0.667500	-1270	-50	-8118	-18550	-47	-9979	-8185	-12616	-116	-10887	-10018	-12915	-165	-12295	-8768	-7926	256	1319	1837	-19287	1903	-5869	6809	-15559	187	-5046	6894	-13227	-5969	-4905	8389	-8863	-148	-128	-119	-64	-64	-59	-104	41	-151	13	33	-79	-22	-55	82	-32	-5
0.668333	-313	-15	-8087	-18427	-115	-10005	-8232	-12632	-43	-10864	-9916	-12833	-206	-12190	-8587	-7763	101	1391	1861	-19293	1365	-6002	6755	-15449	29	-5196	6905	-13158	-3054	-4983	8376	-8814	-152	-131	-124	-68	-64	-60	-108	36	-152	15	32	-78	-23	-57	74	-34	-1
0.669167	2290	9	-8056	-18310	57	-10048	-8286	-12659	-24	-10851	-9815	-12741	-259	-12095	-8414	-7612	111	1456	1900	-19298	808	-6143	6701	-15353	86	-5358	6901	-13088	-378	-5076	8356	-8767	-151	-135	-122	-66	-72	-64	-108	37	-151	13	32	-78	-24	-58	81	-31	-4
0.670000	2899	34	-8023	-18200	26	-10081	-8317	-12684	-27	-10835	-9703	-12638	-202	-12008	-8243	-7474	49	1499	1948	-19296	-195	-6294	6656	-15260	67	-5523	6901	-13021	2405	-5175	8331	-8727	-150	-129	-125	-67	-65	-59	-105	39	-150	16	34	-80	-21	-55	81	-35	-3
0.670833	-642	59	-7982	-18096	210	-10131	-8324	-12753	13	-10830	-9590	-12531	-136	-11934	-8078	-7352	-22	1533	2002	-19295	-3007	-6459	6613	-15182	84	-5696	6897	-12957	6149	-5293	8301	-8690	-148	-127	-122	-66	-62	-59	-104	38	-153	12	33	-77	-22	-56	81	-33	1
0.671667	-2614	73	-7948	-18002	-186	-10181	-8305	-12758	-91	-10830	-9471	-12416	-169	-11865	-7907	-7250	136	1546	2092	-19283	36	-6632	6577	-15112	369	-5866	6891	-12891	6500	-5406	8265	-8657	-148	-129	-120	-68	-61	-58	-100	42	-152	17	42	-77	-21	-57	81	-32	-1
0.672500	-1874	89	-7907	-17917	56	-10240	-8265	-12807	-55	-10837	-9352	-12301	-160	-11805	-7774	-7163	-233	1548	2121	-19270	-403	-6812	6537	-15055	129	-6040	6880	-12832	6709	-5536	8215	-8630	-147	-127	-119	-67	-61	-58	-105	39	-151	16	34	-76	-22	-56	81	-30	0
0.673333	331	96	-7871	-17843	-1	-10306	-8203	-12859	23	-10846	-9222	-12186	-137	-11759	-7620	-7098	-215	1528	2178	-19251	-2346	-7000	6506	-15007	70	-6209	6857	-12776	6452	-5676	8160	-8610	-151	-130	-124	-70	-64	-59	-108	37	-161	15	34	-81	-25	-57	81	-27	-5
0.674167	2247	98	-7834	-17782	28	-10372	-8119	-12924	188	-10864	-9071	-12073	-183	-11709	-7500	-7046	-441	1503	2234	-19222	-948	-7183	6478	-14966	243	-6370	6823	-12716	5540	-5816	8104	-8592	-146	-127	-124	-67	-60	-64	-105	39	-149	16	33	-76	-22	-57	82	-30	2
0.675000	3927	93	-7800	-17731	114	-10436	-8011	-12981	229	-10880	-8950	-11963	-167	-11668	-7371	-7011	-643	1467	2269	-19180	-852	-7366	6453	-14933	199	-6532	6787	-12661	4457	-5956	8044	-8582	-150	-132	-121	-69	-63	-60	-109	37	-151	17	36	-77	-21	-56	82	-32	-6
0.675833	-639	85	-7771	-17688	237	-10501	-7884	-13049	330	-10899	-8811	-11858	-110	-11636	-7247	-6990	-587	1421	2321	-19124	-1568	-7544	6436	-14905	294	-6682	6736	-12611	3289	-6095	7980	-8598	-147	-128	-119	-70	-62	-59	-108	39	-151	16	33	-77	-23	-56	82	-32	0
0.676667	-3384	72	-7741	-17661	-443	-10581	-7744	-13123	436	-10916	-8664	-11763	-135	-11608	-7122	-6984	-643	1368	2352	-19052	1510	-7720	6417	-14885	351	-6820	6679	-12564	158	-6231	7915	-8571	-151	-129	-122	-70	-62	-60	-104	41	-150	18	27	-80	-24	-56	81	-34	0
0.677500	-498	55	-7714	-17651	-11	-10652	-7586	-13195	292	-10944	-8515	-11678	-132	-11583	-7015	-6984	-876	1320	2375	-18957	1284	-7883	6403	-14862	-35	-6952	6616	-12506	-1912	-6359	7858	-8570	-149	-134	-122	-69	-64	-60	-105	36	-153	13	33	-75	-23	-58	80	-30	2
0.678333	1455	32	-7690	-17629	-9	-10720	-7417	-13267	227	-10964	-8363	-11593	-96	-11564	-6898	-6990	-686	1267	2386	-18838	-649	-8032	6395	-14842	8	-7067	6546	-12460	-2643	-6478	7805	-8570	-147	-128	-118	-66	-61	-55	-103	41	-152	20	39	-74	-21	-53	79	-30	-4
0.679167	2729	6	-7673	-17621	-78	-10788	-7231	-13340	332	-10989	-8212	-11522	-147	-11550	-6781	-7000	-523	1229	2385	-18698	1448	-8172	6385	-14826	68	-7176	6471	-12414	-3310	-6586	7756	-8564	-145	-124	-116	-66	-61	-52	-102	42	-151	19	36	-74	-19	-52	85	-27	0
0.680000	1859	-19	-7658	-17623	-34	-10860	-7046	-13413	303	-11017	-8058	-11457	-116	-11548	-6671	-7016	-556	1187	2370	-18537	1752	-8300	6374	-14809	57	-7274	6397	-12373	-3261	-6689	7712	-8581	-150	-128	-117	-61	-62	-56	-103	42	-150	8	38	-70	-21	-55	82	-30	-1
0.680833	12	-45	-7658	-17634	-56	-10929	-6863	-13484	116	-11046	-7907	-11399	-94	-11549	-6558	-7036	-775	1154	2348	-18348	1303	-8414	6361	-14792	5	-7365	6325	-12334	-3171	-6780	7671	-8594	-145	-121	-115	-65	-61	-56	-103	41	-151	17	38	-72	-22	-53	84	-29	0
0.681667	-281	-74	-7645	-17642	-90	-10999	-6639	-13556	-11	-11073	-7757	-11346	-150	-11559	-6452	-7044	-1060	1122	2302	-18139	1955	-8515	6345	-14767	-314	-7444	6255	-12304	-2537	-6862	7647	-8601	-152	-129	-121	-68	-58	-57	-105	37	-152	13	34	-76	-24	-56	80	-33	-6
0.682500	1570	-101	-7649	-17658	22	-11065	-6429	-13630	-134	-11106	-7614	-11296	-136	-11574	-6344	-7052	-965	1114	2268	-17905	2365	-8606	6339	-14740	-235	-7520	6188	-12271	-1744	-6936	7624	-8607	-149	-125	-117	-64	-62	-53	-103	38	-153	17	35	-75	-21	-52	82	-31	0
0.683333	2043	-121	-7644	-17669	-122	-11125	-6206	-13686	-109	-11138	-7472	-11243	-117	-11595	-6239	-7054	-867	1110	2218	-17652	2549	-8682	6308	-14709	-86	-7585	6135	-12243	-1173	-7001	7604	-8618	-151	-129	-120	-66	-60	-57	-103	43	-152	17	36	-73	-21	-57	84	-29	-3
0.684167	-935	-135	-7646	-17679	160	-11190	-5983	-13745	34	-11175	-7339	-11192	-247	-11621	-6130	-7044	-909	1113	2159	-17382	-8	-8754	6277	-14672	-191	-7653	6087	-12219	1111	-7065	7591	-8623	-150	-124	-119	-64	-62	-53	-102	41	-156	16	37	-75	-19	-56	84	-30	-1
0.685000	-4198	-147	-7652	-17697	-379	-11248	-5745	-13795	78	-11213	-7212	-11135	-215	-11656	-6024	-7033	-582	1121	2102	-17107	2721	-8811	6270	-14624	-7	-7712	6051	-12202	844	-7122	7579	-8629	-150	-127	-120	-63	-62	-56	-102	41	-149	19	50	-70	-21	-56	85	-26	1
0.685833	-3824	-147	-7656	-17709	0	-11306	-5509	-13845	15	-11261	-7095	-11078	-150	-11691	-5921	-7007	-723	1136	2037	-16821	4311	-8871	6202	-14581	-168	-7774	6032	-12182	95	-7178	7568	-8631	-152	-127	-116	-62	-60	-53	-102	42	-153	18	39	-69	-19	-52	86	-26	-4
0.686667	-2378	-148	-7661	-17719	-113	-11363	-5253	-13886	91	-11319	-6989	-11004	-163	-11735	-5816	-6983	-561	1154	1972	-16539	1684	-8930	6156	-14528	-59	-7837	6010	-12170	-88	-7235	7549	-8636	-150	-125	-115	-62	-57	-52	-101	43	-154	21	39	-68	-19	-50	86	-28	0
0.687500	-276	-132	-7670	-17727	-148	-11421	-4998	-13928	273	-11364	-6891	-10954	-121	-11782	-5723	-6955	-680	1179	1911	-16263	2345	-8987	6097	-14477	-28	-7904	6002	-12163	-593	-7264	7528	-8633	-148	-125	-117	-64	-58	-55	-104	42	-149	18	37	-73	-19	-52	86	-26	0
0.688333	2080	-114	-7677	-17735	-135	-11480	-4741	-13967	572	-11429	-6809	-10889	-147	-11839	-5630	-6928	-609	1201	1850	-15998	2376	-9053	6031	-14421	-210	-7973	6004	-12157	-924	-7368	7503	-8631	-152	-128	-119	-64	-64	-60	-105	39	-137	19	37	-74	-26	-53	84	-28	-4
0.689167	-129	-86	-7685	-17743	245	-11539	-4488	-14008	888	-11501	-6736	-10821	-187	-11897	-5536	-6902	-599	1227	1800	-15767	529	-9124	5961	-14370	-145	-8049	6010	-12155	-894	-7446	7476	-8624	-160	-127	-122	-67	-62	-58	-103	40	-154	16	33	-73	-25	-56	81	-30	-1
0.690000	-3283	-47	-7691	-17750	-468	-11590	-4209	-14044	611	-11575	-6667	-10752	-155	-11957	-5443	-6886	-291	1255	1755	-15550	2518	-9195	5888	-14319	26	-8121	6027	-12151	-2619	-7514	7441	-8618	-154	-131	-122	-70	-67	-60	-118	38	-155	16	34	-67	-23	-56	79	-32	-7
0.690833	-151	0	-7694	-17737	-233	-11647	-3937	-14079	291	-11659	-6611	-10684	-122	-12018	-5348	-6874	-492	1287	1717	-15361	2703	-9280	5812	-14265	-310	-8208	6047	-12143	-3681	-7563	7408	-8602	-150	-129	-119	-68	-63	-58	-105	36	-153	15	35	-74	-26	-55	81	-29	-1
0.691667	2665	60	-7693	-17762	-49	-11693	-3655	-14106	387	-11703	-6552	-10608	-120	-12068	-5251	-6878	-677	1327	1692	-15206	-1436	-9369	5740	-14216	-301	-8274	6072	-12136	-2756	-7669	7378	-8586	-149	-128	-119	-66	-65	-60	-103	38	-154	20	38	-72	-23	-52	85	-28	0
0.692500	5173	132	-7690	-17769	-128	-11742	-3377	-14140	189	-11838	-6503	-10544	-182	-12142	-5149	-6899	-538	1366	1672	-15092	-1308	-9468	5666	-14208	-260	-8354	6095	-12129	-2003	-7750	7344	-8567	-148	-125	-119	-64	-63	-57	-101	42	-151	19	35	-72	-21	-55	76	-28	-3
0.693333	5788	202	-7685	-17781	-74	-11790	-3104	-14170	-53	-11932	-6456	-10470	-169	-12204	-5048	-6942	-514	1411	1660	-15016	-1299	-9572	5595	-14135	-351	-8433	6119	-12119	-823	-7833	7308	-8551	-148	-127	-120	-64	-62	-59	-104	38	-149	25	35	-72	-28	-52	84	-29	-1
0.694167	4650	279	-7673	-17798	-101	-11837	-2832	-14197	-73	-12032	-6414	-10424	-162	-12267	-4948	-7006	-319	1464	1660	-14992	-2797	-9680	5528	-14104	-196	-8513	6139	-12108	284	-7915	7275	-8529	-148	-125	-118	-62	-63	-56	-102	40	-150	18	34	-75	-22	-52	84	-27	-3
0.695000	4004	359	-7661	-17813	-201	-11881	-2574	-14217	-214	-12124	-6371	-10370	-109	-12324	-4844	-7098	-258	1523	1666	-15011	-3213	-9792	5469	-14083	-279	-8593	6164	-12095	1376	-8003	7244	-8512	-149	-128	-120	-67	-63	-59	-104	40	-149	22	13	-76	-25	-43	82	-27	-3
0.695833	5579	431	-7640	-17834	-176	-11926	-2321	-14232	-378	-12215	-6328	-10324	-126	-12372	-4738	-7211	-292	1595	1683	-15077	-3879	-9902	5416	-14066	-185	-8670	6176	-12083	2517	-8083	7222	-8491	-148	-127	-122	-64	-63	-59	-104	41	-152	17	32	-74	-22	-57	82	-28	3
0.696667	5723	523	-7612	-17859	-222	-11970	-2075	-14232	-223	-12298	-6287	-10278	-182	-12412	-4631	-7348	-130	1673	1705	-15187	-3804	-10011	5376	-14058	-188	-8741	6193	-12066	2657	-8163	7201	-8478	-154	-127	-121	-65	-63	-58	-101	38	-155	20	35	-76	-24	-58	81	-33	-4
0.697500	2814	603	-7573	-17889	194	-12016	-1846	-14223	-142	-12372	-6242	-10238	-205	-12439	-4537	-7505	-178	1772	1737	-15343	-5887	-10107	5344	-14058	-447	-8805	6207	-12046	4013	-8241	7182	-8463	-148	-128	-119	-65	-62	-63	-105	39	-150	18	34	-77	-22	-60	82	-28	0
0.698333	-2496	677	-7524	-17920	-190	-12061	-1632	-14187	-188	-12425	-6195	-10208	-144	-12452	-4439	-7683	21	1879	1776	-15540	-4337	-10196	5330	-14061	-66	-8871	6218	-12028	3005	-8312	7169	-8452	-149	-130	-122	-69	-62	-60	-105	41	-174	19	50	-75	-22	-59	80	-30	0
0.699167	-3197	746	-7468	-17952	-66	-12106	-1439	-14138	-307	-12468	-6149	-10156	-63	-12449	-4350	-7876	-337	1999	1819	-15774	-1041	-10272	5326	-14067	-73	-8929	6226	-12006	233	-8378	7163	-8441	-146	-128	-118	-65	-63	-58	-103	42	-149	19	34	-74	-19	-56	85	-27	-3
0.700000	-2759	811	-7400	-17986	-240	-12152	-1261	-14060	-527	-12489	-6103	-10106	-51	-12430	-4270	-8093	-326	2126	1867	-16039	-3165	-10334	5325	-14081	-122	-8975	6231	-11992	-1567	-8446	7154	-8440	-153	-127	-120	-66	-46	-39	-107	39	-150	39	33	-77	-23	-57	81	-31	-1
0.700833	-957	860	-7320	-18062	-78	-12202	-1103	-13958	-545	-12489	-6052	-10057	-139	-12392	-4202	-8278	-32	2267	1917	-16335	-2080	-10379	5330	-14100	-99	-9021	6231	-11971	-4003	-8502	7146	-8436	-147	-126	-119	-67	-60	-62	-107	40	-151	16	34	-76	-23	-58	78	-30	-6
0.701667	128	914	-7231	-18054	-82	-12256	-962	-13823	-368	-12470	-6005	-10000	-195	-12342	-4149	-8481	-29	2414	1971	-16650	-292	-10410	5356	-14116	-127	-9057	6234	-11960	-5963	-8555	7138	-8437	-148	-133	-118	-65	-55	-58	-103	43	-150	19	35	-76	-21	-55	82	-31	-3
0.702500	-1918	958	-7142	-18086	326	-12314	-842	-13650	-462	-12430	-5952	-9937	-185	-12269	-4109	-8673	-179	2551	2021	-16984	-764	-10421	5375	-14140	-78	-9094	6227	-11952	-7173	-8600	7125	-8437	-145	-127	-121	-67	-61	-59	-104	42	-151	13	30	-74	-22	-57	82	-34	3
0.703333	-6873	999	-7037	-18115	-423	-12370	-733	-13445	-525	-12367	-5900	-9858	-158	-12183	-4088	-8852	-117	2717	2076	-17324	1313	-10416	5397	-14161	79	-9118	6216	-11949	-9240	-8641	7105	-8441	-148	-131	-115	-63	-62	-65	-104	40	-148	18	33	-76	-21	-57	80	-32	-3
0.704167	-4759	1033	-6930	-18139	-328	-12445	-645	-13207	-661	-12296	-5843	-9770	-161	-12084	-4083	-9005	-359	2875	2126	-17664	3664	-10401	5418	-14190	-185	-9142	6202	-11948	-11194	-8668	7060	-8440	-145	-126	-118	-63	-61	-59	-104	38	-150	16	34	-74	-19	-58	84	-26	0
0.705000	-1874	1066	-6819	-18154	-99	-12511	-565	-12929	-767	-12204	-5782	-9666	-151	-11976	-4094	-9135	-353	3024	2175	-17994	758	-10370	5436	-14205	-185	-9161	6182	-11954	-10568	-8687	7047	-8440	-147	-120	-116	-64	-73	-55	-103	44	-149	21	35	-74	-18	-53	84	-27	0
0.705833	399	1102	-6704	-18168	-320	-12583	-497	-12623	-697	-12102	-5720	-9556	-119	-11859	-4117	-9230	-152	3168	2224	-18310	964	-10334	5447	-14231	43	-9178	6152	-11967	-9259	-8700	7005	-8435	-147	-121	-115	-66	-60	-58	-104	44	-149	19	33	-83	-17	-53	85	-25	3
0.706667	1341	1138	-6591	-18176	-111	-12656	-442	-12281	-507	-11994	-5655	-9434	-180	-11742	-4163	-9298	-217	3302	2265	-18609	1875	-10287	5451	-14258	89	-9194	6114	-11987	-6917	-8704	6949	-8431	-150	-120	-118	-64	-63	-58	-105	39	-151	18	35	-77	-21	-55	82	-32	-1
0.707500	146	1180	-6477	-18171	-153	-12734	-397	-11922	-389	-11882	-5585	-9302	-231	-11622	-4219	-9333	-306	3429	2315	-18868	518	-10240	5446	-14289	-21	-9199	6072	-12006	-3755	-8699	6889	-8419	-145	-124	-117	-64	-63	-60	-108	39	-152	6	33	-77	-22	-52	80	-28	0
0.708333	-439	1228	-6367	-18162	-281	-12804	-358	-11530	-486	-11765	-5511	-9165	-154	-11505	-4282	-9317	-356	3547	2367	-19093	-231	-10191	5436	-14316	-135	-9207	6017	-12034	-23	-8721	6819	-8411	-141	-131	-116	-67	-62	-58	-111	36	-152	13	32	-75	-22	-57	78	-33	-8
0.709167	2009	1286	-6258	-18148	-185	-12867	-329	-11124	-656	-11651	-5434	-9022	-168	-11397	-4355	-9274	-250	3655	2424	-19263	-1147	-10142	5416	-14354	1	-9203	5960	-12062	4192	-8660	6746	-8393	-151	-129	-120	-68	-63	-61	-111	34	-154	13	29	-75	-26	-57	81	-42	-6
0.710000	3163	1354	-6145	-18127	-277	-12918	-351	-10701	-520	-11537	-5352	-8880	-191	-11295	-4425	-9199	-233	3753	2496	-19394	-1129	-10094	5395	-14390	147	-9191	5898	-12091	7287	-8628	6668	-8376	-152	-138	-121	-69	-60	-57	-107	35	-153	16	29	-77	-24	-58	81	-32	-5
0.710833	1540	1436	-6036	-18105	-45	-12963	-298	-10264	-283	-11431	-5268	-8745	-169	-11199	-4501	-9095	-471	3837	2574	-19466	-3523	-10049	5364	-14430	-246	-9172	5831	-12121	11250	-8592	6591	-8360	-149	-127	-121	-67	-62	-60	-109	35	-151	16	35	-79	-23	-57	82	-30	15
0.711667	-3394	1526	-5931	-18066	-232	-12987	-304	-9826	-375	-11331	-5183	-8615	-172	-11119	-4574	-8969	-81	3925	2675	-19478	-4358	-10009	5332	-14477	-56	-9141	5762	-12149	14084	-8551	6515	-8345	-141	-130	-118	-64	-59	-56	-108	36	-152	19	35	-75	-22	-53	85	-32	-3
0.712500	-3825	1630	-5820	-18044	-162	-12997	-311	-9393	-409	-11244	-5102	-8501	-216	-11052	-4661	-8828	41	4005	2792	-19429	-687	-9974	5295	-14531	-62	-9099	5691	-12175	13915	-8502	6442	-8331	-149	-126	-117	-65	-60	-59	-107	37	-150	19	35	-75	-10	-56	84	-29	0
0.713333	-3521	1741	-5708	-18015	-81	-12987	-339	-8979	-113	-11158	-5021	-8400	-160	-10997	-4703	-8670	130	4074	2922	-19323	-2791	-9943	5264	-14587	-159	-9046	5639	-12199	14097	-8453	6374	-8326	-151	-126	-113	-64	-60	-58	-104	38	-149	20	35	-78	-21	-52	85	-30	-1
0.714167	-1326	1860	-5596	-17991	-40	-12960	-385	-8545	-46	-11083	-4948	-8318	-124	-10953	-4760	-8506	196	4142	3074	-19166	-2906	-9910	5230	-14650	25	-8982	5548	-12226	12953	-8404	6319	-8321	-148	-127	-119	-65	-61	-58	-104	38	-152	16	36	-73	-21	-53	87	-29	0
0.715000	301	1981	-5486	-17968	-184	-12909	-447	-8143	-156	-11011	-4884	-8257	-130	-10919	-4812	-8349	6	4203	3238	-18957	-1348	-9879	5196	-14718	-91	-8902	5478	-12250	11324	-8357	6267	-8324	-188	-131	-119	-68	-66	-63	-107	35	-155	15	33	-79	-25	-56	80	-36	-7
0.715833	-148	2097	-5367	-17955	273	-12839	-532	-7759	-208	-10946	-4823	-8217	-153	-10911	-4852	-8196	-50	4265	3417	-18700	-1657	-9841	5169	-14788	-318	-8810	5416	-12267	9861	-8301	6229	-8337	-148	-128	-119	-68	-65	-58	-111	35	-155	13	36	-76	-15	-57	81	-31	0
0.716667	-6110	2220	-5242	-17941	-95	-12743	-627	-7386	-284	-10870	-4773	-8196	-227	-10900	-4889	-8052	-55	4328	3612	-18408	-522	-9800	5148	-14848	-146	-8702	5358	-12285	7158	-8247	6202	-8351	-152	-131	-121	-69	-62	-60	-108	36	-150	12	33	-79	-24	-57	81	-33	-4
0.717500	-5903	2336	-5119	-17936	-348	-12630	-749	-7041	-472	-10797	-4738	-8198	-300	-10898	-4917	-7924	-505	4383	3812	-18086	3081	-9747	5124	-14914	-69	-8589	5305	-12296	3142	-8193	6186	-8365	-151	-128	-120	-70	-64	-60	-148	35	-158	18	30	-75	-24	-57	84	-29	-8
0.718333	-3047	2449	-4979	-17934	124	-12525	-880	-6712	-177	-10715	-4709	-8217	-259	-10900	-4947	-7802	-850	4438	4019	-17743	1509	-9678	5113	-14967	-245	-8455	5258	-12304	1100	-8129	6183	-8386	-155	-129	-124	-65	-62	-58	-105	39	-153	21	37	-76	-23	-52	87	-32	-4
0.719167	-934	2547	-4845	-17939	-149	-12345	-1034	-6408	260	-10623	-4691	-8258	-247	-10904	-4971	-7710	-820	4491	4219	-17393	1608	-9600	5100	-15019	-210	-8313	5221	-12313	-550	-8065	6190	-8407	-148	-125	-118	-64	-59	-57	-107	40	-156	18	36	-75	-19	-47	86	-28	-1
0.720000	345	2637	-4708	-17951	-150	-12167	-1201	-6120	474	-10516	-4691	-8313	-265	-10911	-5003	-7632	-1021	4539	4410	-17041	3865	-9506	5088	-15064	-412	-8165	5187	-12325	-1806	-7998	6201	-8436	-149	-125	-118	-67	-62	-58	-107	39	-149	21	35	-77	-21	-55	86	-30	-1
0.720833	-661	2712	-4570	-17964	-61	-12010	-1383	-5852	492	-10399	-4703	-8378	-259	-10916	-5043	-7580	-1175	4581	4589	-16705	3710	-9398	5076	-15099	-501	-8016	5160	-12337	-2478	-7923	6220	-8460	-147	-128	-118	-66	-61	-58	-107	39	-159	20	36	-78	-22	-56	87	-28	2
0.721667	-2479	2772	-4436	-17955	-88	-11824	-1566	-5602	248	-10265	-4726	-8453	-189	-10914	-5078	-7556	-1308	4612	4754	-16393	4266	-9273	5069	-15121	-458	-7861	5140	-12349	-2990	-7842	6245	-8492	-149	-127	-119	-65	-61	-56	-102	37	-150	19	37	-75	-21	-53	84	-33	-7
0.722500	-1809	2815	-4302	-17999	-91	-11636	-1753	-5368	-13	-10122	-4758	-8527	-76	-10909	-5128	-7550	-1227	4643	4896	-16114	4846	-9136	5056	-15135	-671	-7710	5123	-12366	-2777	-7759	6271	-8517	-147	-128	-119	-63	-61	-60	-109	38	-151	18	38	-75	-25	-55	85	-30	1
0.723333	-344	2850	-4178	-18015	-79	-11417	-1937	-5143	-93	-9960	-4798	-8612	-104	-10896	-5193	-7569	-899	4666	5018	-15878	5266	-8991	5047	-15136	-490	-7565	5111	-12384	-3012	-7665	6295	-8579	-151	-132	-121	-68	-66	-60	-105	37	-152	13	35	-80	-21	-57	79	-34	-5
0.724167	-563	2859	-4063	-18029	51	-11242	-2116	-4932	-133	-9789	-4848	-8691	-195	-10865	-5260	-7606	-972	4688	5119	-15684	4288	-8851	5037	-15130	-479	-7415	5102	-12406	-2376	-7559	6326	-8582	-150	-127	-121	-65	-63	-59	-104	39	-155	18	46	-75	-19	-56	84	-47	-3
0.725000	-4649	2872	-3956	-18028	75	-11033	-2280	-4724	-197	-9580	-4898	-8755	-176	-10820	-5334	-7663	-557	4703	5203	-15542	2960	-8668	5029	-15109	-305	-7275	5103	-12429	-1173	-7452	6351	-8615	-154	-128	-120	-64	-62	-57	-99	40	-153	19	38	-72	-19	-53	86	-32	-3
0.725833	-5633	2871	-3859	-18024	-193	-10825	-2425	-4524	-180	-9402	-4949	-8810	-153	-10760	-5426	-7739	-82	4719	5265	-15460	6789	-8497	5021	-15087	52	-7137	5103	-12457	-2864	-7341	6371	-8646	-147	-127	-117	-60	-57	-57	-103	39	-151	19	38	-86	-21	-56	86	-28	1
0.726667	-5191	2866	-3772	-18026	0	-10613	-2555	-4331	-55	-9199	-5003	-8854	-169	-10690	-5511	-7832	-458	4730	5311	-15422	5287	-8334	5019	-15051	-185	-7008	5103	-12484	-3417	-7227	6392	-8687	-149	-127	-115	-63	-60	-53	-100	40	-147	22	40	-70	-19	-53	86	-26	6
0.727500	-2799	2861	-3709	-17984	-66	-10403	-2665	-4145	6	-8996	-5057	-8892	-130	-10600	-5605	-7944	-272	4739	5348	-15442	3881	-8173	5014	-15017	-198	-6890	5106	-12526	-4148	-7108	6401	-8730	-145	-122	-118	-62	-59	-67	-103	42	-149	39	39	-72	-22	-55	86	-26	4
0.728333	-671	2852	-3657	-17951	-248	-10178	-2754	-3972	75	-8795	-5114	-8908	-86	-10495	-5700	-8077	-83	4742	5373	-15508	4380	-8016	5015	-14981	-306	-6785	5108	-12565	-4769	-6997	6406	-8780	-155	-130	-117	-63	-62	-59	-105	38	-152	19	36	-73	-24	-57	84	-32	0
0.729167	1573	2846	-3612	-17906	142	-9982	-2820	-3811	18	-8594	-5166	-8915	-69	-10366	-5784	-8227	-194	4753	5401	-15616	2738	-7866	5022	-14943	-405	-6682	5116	-12602	-4925	-6884	6409	-8843	-149	-128	-118	-67	-63	-58	-107	36	-151	16	35	-74	-23	-64	81	-28	-1
0.730000	-2575	2853	-3579	-17849	68	-9770	-2866	-3650	170	-8396	-5212	-8906	-112	-10221	-5871	-8388	139	4763	5434	-15759	1401	-7724	5041	-14904	-86	-6587	5128	-12643	-5348	-6775	6414	-8906	-150	-130	-118	-65	-63	-57	-102	39	-153	15	36	-73	-24	-56	84	-29	-5
0.730833	-2838	2866	-3555	-17787	-524	-9555	-2886	-3504	-92	-8208	-5253	-8895	-67	-10059	-5939	-8592	398	4773	5477	-15929	3585	-7588	5065	-14868	-38	-6499	5143	-12684	-7324	-6673	6417	-8975	-149	-128	-117	-64	-58	-53	-109	38	-149	17	36	-74	-17	-51	86	-29	0
0.731667	1117	2926	-3528	-17720	-19	-9344	-2891	-3369	-405	-8028	-5289	-8878	-81	-9883	-5986	-8767	32	4778	5533	-16113	583	-7459	5108	-14835	-199	-6412	5161	-12725	-7108	-6579	6415	-9059	-151	-134	-120	-65	-63	-58	-103	35	-150	17	33	-77	-23	-56	80	-34	-3
0.732500	4049	2927	-3512	-17657	-144	-9137	-2882	-3264	-156	-7860	-5323	-8855	-133	-9709	-6018	-8980	190	4794	5608	-16302	-2649	-7333	5145	-14803	24	-6333	5191	-12762	-5835	-6492	6416	-9139	-148	-129	-116	-65	-60	-60	-102	39	-151	16	33	-76	-22	-55	85	-28	-1
0.733333	6139	2983	-3486	-17588	-137	-8925	-2854	-3165	-38	-7696	-5348	-8830	-69	-9479	-6022	-9215	188	4810	5705	-16490	-2237	-7211	5205	-14774	73	-6254	5224	-12805	-4516	-6412	6400	-9230	-151	-129	-117	-65	-63	-58	-100	37	-151	18	37	-74	-22	-55	84	-30	-3
0.734167	5512	3043	-3461	-17524	4	-8717	-2822	-3092	-100	-7544	-5366	-8815	-23	-9251	-6000	-9452	-95	4821	5822	-16671	-3849	-7094	5271	-14748	253	-6182	5260	-12833	-2567	-6340	6429	-9315	-146	-127	-120	-68	-61	-56	-101	37	-150	17	34	-76	-41	-53	84	-29	0
0.735000	3376	3113	-3423	-17472	-75	-8512	-2782	-3049	9	-7400	-5375	-8817	-74	-9018	-5953	-9712	-248	4842	5950	-16833	-5272	-6980	5342	-14728	288	-6104	5307	-12862	-989	-6275	6437	-9409	-135	-129	-115	-64	-64	-57	-102	39	-152	17	35	-76	-22	-53	85	-29	-4
0.735833	3106	3191	-3380	-17429	-79	-8309	-2737	-3030	-187	-7260	-5378	-8822	-93	-8771	-5881	-9966	-372	4862	6093	-16972	-6171	-6865	5417	-14710	111	-6032	5361	-12890	1085	-6216	6452	-9489	-147	-128	-119	-69	-62	-57	-104	41	-158	17	22	-74	-21	-53	84	-29	-1
0.736667	4414	3273	-3324	-17399	39	-8099	-2686	-3039	-247	-7119	-5373	-8848	-101	-8519	-5786	-10252	-285	4883	6245	-17086	-6699	-6753	5497	-14690	190	-5954	5419	-12911	2719	-6161	6470	-9569	-154	-131	-119	-68	-63	-58	-103	40	-155	18	33	-76	-22	-52	81	-32	-5
0.737500	4266	3360	-3257	-17377	-11	-7890	-2635	-3083	-50	-6981	-5355	-8898	-146	-8262	-5666	-10528	-233	4915	6405	-17172	-7157	-6632	5583	-14676	42	-5878	5488	-12925	4070	-6101	6495	-9629	-148	-128	-119	-67	-68	-57	-105	40	-178	13	34	-75	-22	-55	82	-29	0
0.738333	145	3452	-3170	-17371	281	-7674	-2577	-3151	-118	-6831	-5326	-8967	-228	-7997	-5529	-10805	-143	4952	6561	-17224	-9160	-6515	5664	-14649	-62	-5794	5567	-12929	5968	-6041	6527	-9677	-148	-128	-117	-63	-62	-56	-99	42	-147	20	37	-76	-21	-52	85	-29	0
0.739167	-2520	3537	-3074	-17383	-248	-7457	-2518	-3253	-180	-6679	-5285	-9066	-228	-7734	-5369	-11074	12	4996	6712	-17251	-5132	-6398	5744	-14635	279	-5718	5647	-12931	4124	-5973	6564	-9705	-147	-127	-117	-65	-58	-56	-101	40	-148	18	30	-75	-18	-57	86	-29	1
0.740000	-2435	3607	-2974	-17414	19	-7238	-2480	-3391	34	-6520	-5240	-9188	-168	-7473	-5209	-11344	-438	5035	6838	-17251	-4530	-6285	5814	-14617	-103	-5647	5734	-12927	2530	-5905	6602	-9738	-153	-131	-119	-65	-62	-57	-103	38	-154	17	33	-76	-24	-56	82	-32	-6
0.740833	-747	3684	-2857	-17458	-50	-7010	-2400	-3563	-16	-6351	-5182	-9340	-132	-7214	-5038	-11603	-239	5090	6952	-17227	-5862	-6173	5880	-14598	-164	-5568	5829	-12911	861	-5828	6646	-9702	-150	-126	-116	-62	-60	-58	-105	36	-150	18	35	-75	-16	-55	86	-28	-1
0.741667	371	3746	-2715	-17510	-76	-6766	-2330	-3760	-94	-6163	-5104	-9512	-116	-6964	-4866	-11840	-273	5153	7044	-17184	-3886	-6067	5937	-14565	-208	-5494	5927	-12889	-1263	-5747	6690	-9661	-150	-129	-119	-65	-65	-58	-103	39	-150	20	37	-77	-25	-56	87	-30	-1
0.742500	1365	3796	-2607	-17579	74	-6514	-2255	-3987	23	-5966	-5022	-9707	-103	-6714	-4694	-12057	-489	5222	7111	-17125	-3192	-5960	5988	-14550	-224	-5425	6029	-12859	-2966	-5654	6739	-9586	-133	-129	-121	-64	-61	-67	-104	42	-152	15	35	-76	-22	-56	86	-27	1
0.743333	-3373	3860	-2484	-17658	241	-6250	-2179	-4244	91	-5756	-4931	-9921	-104	-6468	-4533	-12274	-444	5291	7149	-17051	-3433	-5863	6030	-14523	-90	-5361	6133	-12821	-4282	-5560	6788	-9489	-148	-128	-119	-64	-61	-58	-104	43	-147	17	36	-74	-21	-57	85	-32	0
0.744167	-5940	3865	-2364	-17739	-425	-5976	-2091	-4529	-134	-5532	-4829	-10160	-69	-6233	-4381	-12463	-359	5370	7157	-16972	276	-5775	6061	-14497	4	-5304	6240	-12772	-7089	-5458	6841	-9358	-149	-126	-118	-65	-62	-57	-103	44	-144	17	38	-75	-22	-52	88	-32	0
0.745000	-2446	3882	-2253	-17833	0	-5679	-1998	-4839	-328	-5301	-4721	-10413	-132	-6000	-4245	-12631	-613	5447	7146	-16894	75	-5696	6090	-14472	-359	-5249	6348	-12712	-8293	-5357	6895	-9204	-148	-127	-120	-66	-63	-53	-102	43	-149	18	38	-73	-19	-55	88	-27	0
0.745833	505	3894	-2160	-17924	-12	-5378	-1902	-5172	-239	-5059	-4610	-10663	-230	-5797	-4127	-12779	-346	5525	7111	-16807	-2439	-5629	6114	-14448	-323	-5210	6451	-12643	-7525	-5261	6953	-9023	-148	-125	-117	-64	-62	-56	-102	43	-150	19	38	-69	-19	-52	88	-28	1
0.746667	2865	3897	-2081	-18024	-51	-5064	-1800	-5526	-174	-4816	-4503	-10931	-220	-5557	-4029	-12916	-282	5601	7046	-16730	-851	-5575	6136	-14429	-133	-5175	6554	-12572	-6360	-5165	7010	-8825	-148	-124	-115	-61	-58	-52	-102	49	-151	25	39	-72	-18	-49	89	-31	3
0.747500	3119	3895	-2026	-18113	37	-4744	-1697	-5900	-13	-4580	-4396	-11221	-205	-5347	-3958	-13034	-342	5674	6965	-16658	-796	-5537	6155	-14409	-111	-5155	6648	-12492	-4190	-5083	7068	-8608	-146	-122	-118	-64	-55	-56	-101	45	-152	19	32	-69	-21	-55	89	-28	0
0.748333	2367	3892	-1976	-18203	-83	-4417	-1590	-6287	29	-4341	-4298	-11470	-214	-5139	-3908	-13146	-326	5735	6870	-16591	-1903	-5509	6176	-14402	-94	-5146	6732	-12406	-1605	-5011	7129	-8393	-151	-131	-122	-68	-65	-60	-109	36	-154	15	33	-77	-25	-59	81	-39	-8
0.749167	3101	3884	-1990	-18300	-173	-4091	-1487	-6689	-233	-4110	-4201	-11738	-215	-4939	-3880	-13244	-410	5799	6768	-16529	-2514	-5498	6207	-14397	-246	-5141	6815	-12308	1563	-4948	7198	-8154	-150	-127	-122	-68	-66	-56	-110	37	-156	16	35	-78	-26	-60	85	-29	-5
0.750000	5928	3890	-2008	-18381	36	-3756	-1378	-7094	-358	-3882	-4112	-11992	-196	-4735	-3869	-13324	-55	5855	6667	-16471	-2853	-5498	6247	-14395	-167	-5151	6893	-12206	4690	-4918	7276	-7923	-152	-130	-121	-66	-65	-58	-108	40	-150	18	35	-75	-25	-57	85	-31	-3
0.750833	7446	3898	-2047	-18461	-100	-3431	-1279	-7509	-432	-3673	-4031	-12239	-189	-4538	-3875	-13400	-58	5903	6540	-16419	-2962	-5511	6295	-14407	-120	-5168	6962	-12098	7453	-4865	7358	-7700	-146	-126	-121	-68	-62	-61	-105	40	-154	17	32	-73	-22	-57	86	-29	-1
0.751667	5501	3909	-2117	-18539	227	-3109	-1183	-7926	-283	-3474	-3967	-12478	-245	-4342	-3908	-13475	-389	5946	6451	-16369	-6292	-5537	6359	-14414	-427	-5196	7016	-11982	11505	-4848	7449	-7492	-152	-128	-124	-64	-62	-59	-102	42	-152	19	37	-73	-22	-55	86	-38	-5
0.752500	2906	3935	-2208	-18611	-176	-2805	-1095	-8345	-142	-3301	-3928	-12706	-164	-4152	-3961	-13542	54	5986	6350	-16320	-3876	-5575	6431	-14441	-14	-5229	7059	-11862	12284	-4846	7547	-7295	-149	-120	-121	-64	-61	-60	-108	38	-151	17	36	-70	-22	-52	84	-27	-1
0.753333	3663	3970	-2323	-18676	127	-2516	-1033	-8755	-81	-3138	-3876	-12918	-193	-3967	-4028	-13612	-35	6021	6252	-16272	-1592	-5623	6509	-14478	-229	-5271	7091	-11739	12054	-4862	7650	-7137	-149	-127	-120	-64	-62	-57	-104	42	-149	19	37	-70	-25	-53	84	-28	-4
0.754167	5309	4015	-2456	-18737	-44	-2254	-980	-9160	-70	-2994	-3857	-13125	-122	-3791	-4107	-13675	116	6075	6164	-16218	-4147	-5684	6606	-14503	-297	-5317	7112	-11614	11763	-4880	7760	-6998	-148	-125	-121	-66	-62	-56	-104	40	-153	18	33	-75	-24	-55	82	-30	-3
0.755000	7360	4065	-2604	-18790	-53	-2015	-942	-9556	-108	-2866	-3851	-13321	-131	-3611	-4203	-13746	91	6087	6086	-16162	-2974	-5749	6706	-14540	-410	-5366	7121	-11493	10188	-4915	7873	-6914	-147	-127	-122	-67	-60	-58	-104	40	-149	19	33	-72	-23	-57	81	-29	0
0.755833	9541	4127	-2757	-18838	-72	-1808	-928	-9945	-236	-2764	-3867	-13510	-296	-3441	-4316	-13814	53	6126	6016	-16095	-1635	-5822	6809	-14582	-454	-5418	7116	-11361	8167	-4955	7988	-6822	-148	-130	-124	-51	-62	-60	-107	38	-147	13	33	-74	-23	-57	79	-31	-4
0.756667	7205	4190	-2922	-18871	433	-1631	-930	-10317	-260	-2676	-3896	-13689	-254	-3280	-4435	-13888	235	6161	5958	-16017	-2522	-5900	6914	-14621	-254	-5466	7103	-11237	6368	-4994	8101	-6785	-152	-133	-128	-73	-67	-61	-110	35	-156	12	29	-79	-27	-62	81	-33	-8
0.757500	3707	4266	-3087	-18890	-354	-1492	-954	-10676	-358	-2604	-3945	-13860	-148	-3124	-4564	-13959	450	6212	5917	-15927	441	-5975	7019	-14650	-291	-5506	7084	-11113	2630	-5026	8214	-6772	-151	-131	-130	-70	-64	-60	-109	36	-154	11	29	-76	-23	-60	79	-31	-3
0.758333	6073	4345	-3239	-18892	-19	-1377	-991	-11009	-276	-2532	-4006	-14019	-196	-2973	-4701	-14029	107	6269	5891	-15813	2027	-6044	7120	-14667	-708	-5536	7060	-10981	-772	-5053	8321	-6790	-150	-131	-124	-67	-61	-58	-107	38	-152	19	32	-75	-22	-57	81	-32	-6
0.759167	7978	4433	-3382	-18872	241	-1304	-1049	-11333	59	-2477	-4097	-14175	-161	-2834	-4850	-14099	151	6332	5883	-15691	-141	-6111	7212	-14685	-654	-5559	7031	-10864	-2404	-5069	8416	-6834	-149	-129	-120	-61	-60	-57	-135	40	-153	18	34	-73	-23	-53	84	-30	1
0.760000	9598	4515	-3507	-18833	-12	-1263	-1134	-11638	42	-2429	-4187	-14336	-66	-2705	-5004	-14173	193	6408	5885	-15556	1648	-6171	7293	-14686	-540	-5570	7000	-10749	-3914	-5071	8503	-6906	-149	-128	-122	-64	-60	-56	-107	38	-149	18	32	-77	-23	-56	84	-32	-7
0.760833	9337	4600	-3630	-18779	79	-1254	-1239	-11930	349	-2389	-4302	-14480	-86	-2595	-5172	-14243	94	6489	5903	-15402	2776	-6225	7355	-14671	-690	-5565	6967	-10633	-4605	-5059	8571	-6990	-147	-126	-120	-60	-62	-56	-105	46	-152	11	32	-74	-21	-56	84	-29	2
0.761667	6775	4683	-3734	-18699	43	-1274	-1361	-12203	931	-2349	-4433	-14648	-113	-2484	-5341	-14313	230	6575	5940	-15239	2547	-6266	7406	-14638	-693	-5562	6939	-10525	-4953	-5031	8621	-7094	-149	-127	-120	-64	-59	-59	-104	40	-149	17	35	-74	-23	-58	84	-29	-1
0.762500	4822	4760	-3799	-18593	-48	-1318	-1502	-12470	1166	-2318	-4576	-14803	-155	-2391	-5526	-14381	-7	6667	5988	-15063	2800	-6296	7432	-14593	-912	-5517	6913	-10424	-4710	-4986	8654	-7223	-149	-129	-118	-66	-63	-49	-107	40	-151	15	34	-76	-22	-57	81	-29	-1
0.763333	5962	4833	-3851	-18467	143	-1384	-1667	-12719	877	-2290	-4746	-14963	-212	-2312	-5716	-14452	-206	6751	6057	-14887	2638	-6314	7444	-14527	-1109	-5467	6893	-10330	-3909	-4924	8667	-7327	-151	-127	-121	-67	-63	-58	-105	40	-148	19	33	-76	-22	-57	82	-30	1
0.764167	5716	4900	-3875	-18322	-143	-1467	-1848	-12963	453	-2265	-4924	-15144	-139	-2246	-5918	-14504	-156	6840	6134	-14709	3467	-6314	7435	-14444	-1021	-5403	6875	-10238	-3546	-4846	8666	-7442	-147	-128	-121	-62	-59	-39	-104	42	-151	17	36	-74	-17	-56	86	-26	0
0.765000	2475	4963	-3872	-18153	174	-1578	-2045	-13198	529	-2240	-5117	-15291	-171	-2195	-6129	-14579	-392	6913	6227	-14528	1130	-6304	7410	-14345	-1343	-5314	6867	-10154	-1280	-4741	8645	-7559	-153	-129	-119	-66	-63	-58	-107	38	-154	16	35	-78	-22	-58	82	-32	-4
0.765833	-3090	5015	-3848	-17974	-147	-1657	-2266	-13432	635	-2232	-5323	-15458	-228	-2153	-6348	-14636	-113	6980	6337	-14353	2179	-6276	7373	-14233	-763	-5226	6875	-10071	-854	-4656	8612	-7665	-150	-125	-118	-65	-61	-57	-99	42	-151	18	33	-74	-22	-55	84	-26	0
0.766667	-4537	5064	-3795	-17772	-40	-1755	-2499	-13656	516	-2200	-5539	-15625	-186	-2129	-6573	-14696	-288	7032	6459	-14185	5438	-6237	7322	-14101	-678	-5116	6884	-9997	-2075	-4548	8565	-7759	-146	-126	-116	-63	-61	-58	-102	42	-147	19	36	-70	-23	-52	85	-30	1
0.767500	-4701	5109	-3718	-17565	-208	-1857	-2753	-13886	387	-2159	-5767	-15794	-144	-2113	-6810	-14742	-126	7068	6587	-14030	2772	-6183	7261	-13962	-815	-4999	6900	-9928	-2348	-4438	8509	-7841	-146	-119	-118	-66	-60	-57	-99	40	-147	16	34	-74	-22	-52	85	-27	4
0.768333	-3205	5140	-3621	-17355	-135	-1954	-3013	-14112	234	-2169	-6011	-15965	-163	-2111	-7061	-14789	5	7081	6720	-13881	2691	-6118	7195	-13819	-696	-4876	6924	-9863	-3195	-4330	8439	-7913	-149	-129	-118	-66	-63	-59	-103	40	-153	16	35	-77	-22	-55	84	-39	-4
0.769167	-1430	5174	-3501	-17143	-237	-2045	-3293	-14346	140	-2161	-6257	-16137	-142	-2116	-7317	-14827	-336	7077	6862	-13746	3093	-6043	7129	-13667	-686	-4748	6959	-9801	-3572	-4218	8373	-7966	-149	-126	-120	-67	-62	-58	-104	42	-169	16	32	-76	-22	-56	80	-29	-4
0.770000	-2470	5205	-3338	-16935	215	-2127	-3578	-14581	139	-2149	-6522	-16299	-173	-2131	-7580	-14850	-421	7055	7011	-13621	1285	-5954	7064	-13505	-614	-4615	6997	-9740	-3160	-4113	8304	-8000	-153	-128	-120	-65	-63	-58	-103	40	-153	16	36	-76	-23	-55	82	-29	8
0.770833	-6629	5231	-3188	-16729	-437	-2204	-3876	-14820	-78	-2139	-6786	-16456	-238	-2147	-7844	-14868	-195	7016	7161	-13502	2288	-5851	7008	-13348	-259	-4491	7040	-9681	-3962	-4022	8242	-8011	-150	-126	-119	-63	-62	-59	-99	40	-170	18	37	-74	-19	-53	86	-28	0
0.771667	-3979	5251	-2997	-16532	-383	-2269	-4176	-15060	-365	-2136	-7059	-16600	-206	-2168	-8126	-14855	-444	6965	7313	-13387	3926	-5742	6962	-13190	-413	-4358	7088	-9623	-4968	-3936	8186	-8014	-149	-127	-117	-63	-61	-55	-102	42	-148	21	38	-74	-21	-53	87	-26	-3
0.772500	-596	5272	-2782	-16346	-76	-2367	-4484	-15309	-256	-2130	-7320	-16740	-160	-2189	-8410	-14835	-471	6898	7464	-13272	302	-5623	6925	-13037	-384	-4250	7138	-9567	-3844	-3879	8135	-7991	-148	-127	-110	-64	-58	-57	-101	41	-150	21	37	-75	-17	-55	85	-28	1
0.773333	1858	5291	-2547	-16176	-228	-2385	-4790	-15562	-268	-2120	-7611	-16860	-165	-2216	-8706	-14795	-169	6815	7612	-13176	-150	-5500	6896	-12887	95	-4148	7185	-9513	-2532	-3804	8091	-7954	-153	-128	-121	-67	-65	-60	-103	41	-152	18	33	-77	-23	-57	80	-30	-1
0.774167	2808	5303	-2290	-16026	-99	-2435	-5093	-15820	-514	-2113	-7895	-16966	-177	-2234	-9006	-14731	-187	6729	7759	-13040	459	-5365	6890	-12742	158	-4059	7238	-9453	-565	-3752	8068	-7897	-146	-127	-122	-62	-62	-58	-103	25	-155	17	32	-75	-9	-52	86	-30	0
0.775000	1793	5327	-2003	-15880	-126	-2476	-5388	-16075	-492	-2093	-8170	-17048	-138	-2253	-9302	-14637	-224	6639	7904	-12915	-807	-5228	6896	-12600	11	-3976	7289	-9398	1413	-3715	8051	-7823	-153	-128	-119	-66	-65	-59	-102	40	-151	20	36	-77	-25	-55	85	-30	-5
0.775833	1337	5340	-1695	-15756	-220	-2516	-5679	-16333	-510	-2085	-8446	-17111	-111	-2268	-9603	-14534	-238	6550	8046	-12777	-1061	-5085	6922	-12466	-121	-3913	7345	-9337	3461	-3683	8050	-7729	-152	-129	-119	-47	-68	-61	-104	42	-155	17	33	-77	-23	-55	85	-31	-3
0.776667	4129	5351	-1365	-15651	-155	-2557	-5958	-16586	-719	-2049	-8709	-17148	-173	-2286	-9899	-14371	-357	6452	8186	-12625	-1443	-4937	6964	-12333	40	-3863	7402	-9277	5873	-3664	8064	-7621	-152	-128	-119	-67	-65	-59	-104	38	-155	19	34	-67	-24	-53	84	-32	-3
0.777500	6107	5363	-1006	-15559	-196	-2590	-6218	-16837	-856	-2017	-8967	-17155	-141	-2292	-10196	-14188	-212	6358	8321	-12465	-895	-4786	7023	-12208	319	-3827	7460	-9216	7018	-3650	8093	-7493	-144	-132	-121	-44	-61	-58	-158	38	-151	15	34	-74	-22	-55	84	-30	0
0.778333	5098	5369	-626	-15478	98	-2622	-6464	-17076	-804	-1982	-9209	-17133	-158	-2298	-10485	-13973	-195	6267	8464	-12290	-2128	-4632	7101	-12084	-395	-3802	7527	-9154	8829	-3638	8137	-7350	-151	-128	-117	-63	-62	-56	-100	43	-151	23	36	-73	-19	-51	90	-31	-1
0.779167	-14	5370	-220	-15413	-97	-2647	-6692	-17310	-624	-1937	-9434	-17069	-168	-2303	-10764	-13735	111	6176	8599	-12110	-1812	-4478	7191	-11969	-218	-3786	7595	-9085	9184	-3628	8188	-7191	-148	-126	-109	-61	-84	-57	-103	44	-154	21	37	-73	-18	-56	87	-27	1
0.780000	-1592	5370	196	-15365	-65	-2676	-6906	-17530	-457	-1889	-9646	-17009	-134	-2309	-11036	-13452	122	6080	8731	-11927	2713	-4332	7294	-11875	-132	-3782	7662	-9020	6561	-3621	8254	-7026	-150	-128	-117	-63	-61	-57	-102	43	-149	22	37	-78	-18	-55	85	-45	-3
0.780833	-2186	5361	627	-15325	43	-2699	-7101	-17743	-370	-1835	-9843	-16904	-211	-2313	-11299	-13149	30	5988	8864	-11747	1285	-4183	7410	-11748	-452	-3788	7736	-8960	4729	-3614	8327	-6844	-144	-126	-113	-65	-61	-59	-103	43	-152	23	34	-72	-21	-53	87	-26	2
0.781667	-980	5352	1066	-15289	35	-2712	-7275	-17935	-520	-1773	-10016	-16779	-224	-2317	-11539	-12825	56	5886	8993	-11572	1902	-4043	7532	-11652	-61	-3798	7811	-8896	1872	-3605	8399	-6662	-150	-131	-120	-65	-63	-62	-105	40	-152	19	33	-76	-32	-58	82	-30	-25
0.782500	-698	5329	1503	-15261	197	-2719	-7436	-18111	-606	-1707	-10172	-16628	-100	-2318	-11761	-12473	-78	5783	9122	-11414	3867	-3909	7666	-11544	-34	-3805	7895	-8834	-1078	-3597	8487	-6468	-150	-127	-116	-64	-63	-59	-103	38	-152	18	35	-77	-22	-56	85	-32	-1
0.783333	-1945	5317	1940	-15229	1212	-2711	-7574	-18261	-642	-1627	-10301	-16458	-128	-2320	-11968	-12107	-216	5679	9249	-11285	3314	-3784	7807	-11450	-126	-3812	7979	-8776	-3297	-3570	8570	-6276	-146	-130	-117	-67	-60	-61	-105	38	-149	20	35	-77	-19	-52	81	-30	-4
0.784167	-8072	5298	2363	-15191	778	-2696	-7706	-18392	-598	-1568	-10419	-16274	-176	-2316	-12150	-11722	-104	5567	9372	-11167	4149	-3669	7950	-11363	90	-3814	8062	-8723	-6069	-3548	8653	-6079	-148	-128	-121	-68	-60	-61	-107	40	-152	17	34	-75	-21	-56	85	-28	2
0.785000	-8110	5291	2763	-15144	349	-2663	-7818	-18493	-757	-1445	-10511	-16077	-206	-2306	-12310	-11334	-252	5443	9493	-11093	7228	-3566	8103	-11278	-61	-3807	8150	-8674	-9531	-3519	8730	-5891	-151	-130	-118	-65	-60	-60	-102	43	-151	22	38	-74	-21	-52	84	-30	0
0.785833	-6118	5282	3139	-15092	756	-2614	-7928	-18571	-807	-1342	-10591	-15875	-276	-2289	-12446	-10945	-501	5311	9607	-11065	4477	-3475	8253	-11209	-369	-3793	8228	-8628	-10312	-3484	8807	-5718	-150	-128	-118	-66	-62	-59	-102	40	-151	19	38	-75	-19	-53	85	-29	1
0.786667	-5148	5275	3479	-15026	413	-2548	-8025	-18620	-728	-1228	-10650	-15669	-200	-2261	-12555	-10560	-259	5179	9714	-11084	3317	-3399	8406	-11149	-33	-3763	8309	-8588	-10305	-3452	8873	-5545	-146	-128	-116	-67	-62	-60	-103	43	-148	21	44	-72	-23	-57	80	-25	1
0.787500	-4940	5285	3778	-14942	414	-2476	-8124	-18639	-626	-1102	-10718	-15465	-85	-2226	-12648	-10177	-170	5020	9809	-11156	4477	-3335	8560	-11102	110	-3730	8380	-8558	-9564	-3407	8933	-5395	-151	-128	-134	-64	-60	-58	-104	42	-151	18	37	-75	-18	-56	82	-29	0
0.788333	-6768	5297	4022	-14854	414	-2372	-8221	-18630	-644	-968	-10747	-15267	-134	-2174	-12717	-9816	-122	4856	9892	-11281	2624	-3288	8702	-11067	245	-3682	8446	-8537	-7924	-3376	8978	-5266	-151	-129	-122	-72	-63	-61	-105	38	-154	17	36	-77	-23	-59	80	-32	4
0.789167	-8291	5338	4222	-14744	223	-2264	-8319	-18591	-642	-823	-10784	-15072	-156	-2102	-12766	-9464	-159	4688	9974	-11460	1035	-3252	8841	-11045	284	-3625	8503	-8520	-5724	-3343	9016	-5158	-151	-129	-132	-90	-65	-64	-111	37	-152	13	35	-77	-23	-62	79	-30	-1
0.790000	-6956	5391	4367	-14623	81	-2134	-8417	-18513	-427	-662	-10820	-14886	-70	-2020	-12784	-9129	-196	4511	10043	-11689	-122	-3227	8975	-11032	41	-3556	8552	-8513	-2542	-3310	9051	-5077	-153	-132	-126	-73	-66	-63	-112	33	-153	13	33	-80	-21	-62	77	-33	-6
0.790833	-5176	5462	4457	-14494	76	-1991	-8521	-18404	-418	-490	-10844	-14710	-56	-1904	-12798	-8812	-83	4333	10103	-11961	-981	-3209	9107	-11023	377	-3479	8597	-8503	166	-3278	9081	-5014	-138	-131	-120	-69	-64	-62	-109	38	-155	16	35	-78	-25	-58	82	-31	-3
0.791667	-5405	5557	4498	-14344	269	-1830	-8624	-18252	-447	-300	-10883	-14536	-43	-1769	-12760	-8519	-379	4153	10158	-12278	-3389	-3194	9242	-11027	284	-3392	8638	-8506	3530	-3248	9103	-4979	-150	-128	-119	-67	-61	-58	-108	37	-149	9	37	-75	-22	-61	79	-29	-1
0.792500	-9986	5656	4488	-14199	237	-1657	-8738	-18063	-346	-103	-10917	-14372	-138	-1613	-12727	-8243	-386	3968	10207	-12631	-5720	-3186	9327	-11038	334	-3307	8667	-8507	6879	-3227	9117	-4971	-149	-126	-115	-66	-62	-61	-105	41	-151	17	35	-74	-26	-57	84	-29	-4
0.793333	-11589	5807	4428	-14049	-128	-1479	-8858	-17862	-319	104	-10960	-14219	-184	-1431	-12676	-7987	-124	3788	10248	-13014	-2179	-3183	9413	-11056	650	-3220	8690	-8520	6663	-3216	9135	-4989	-149	-129	-119	-67	-62	-57	-105	41	-150	18	35	-76	-5	-55	82	-30	-1
0.794167	-11360	5962	4328	-13911	4	-1286	-8986	-17615	-293	320	-11006	-14066	-124	-1228	-12621	-7748	-172	3608	10282	-13411	-3935	-3180	9492	-11079	138	-3140	8708	-8531	6822	-3212	9147	-5029	-146	-128	-117	-72	-63	-57	-109	42	-161	16	33	-75	-19	-56	81	-29	-4
0.795000	-9004	6131	4196	-13773	-210	-1118	-9119	-17332	-134	549	-11058	-13916	-118	-1002	-12540	-7527	97	3433	10318	-13818	-5297	-3174	9548	-11104	319	-3056	8722	-8548	6088	-3212	9157	-5090	-150	-129	-119	-64	-61	-56	-107	41	-149	17	34	-74	-17	-57	79	-31	-3
0.795833	-7217	6320	4040	-13662	-376	-887	-9260	-17018	-11	782	-11122	-13759	-144	-758	-12465	-7322	10	3265	10349	-14230	-4145	-3169	9577	-11134	491	-2984	8728	-8571	4873	-3221	9169	-5163	-148	-128	-119	-65	-31	-56	-104	38	-154	13	33	-75	-25	-57	80	-32	0
0.796667	-6209	6521	3867	-13570	-3	-680	-9405	-16671	318	1021	-11193	-13621	-205	-495	-12373	-7127	-107	3095	10380	-14631	-4676	-3163	9595	-11161	347	-2917	8734	-8592	3733	-3234	9179	-5255	-151	-130	-120	-67	-63	-58	-107	37	-152	16	33	-77	-19	-58	78	-33	-3
0.797500	-11719	6740	3686	-13505	-55	-464	-9559	-16293	1152	1260	-11272	-13472	-198	-213	-12306	-6941	208	2955	10418	-15016	-4676	-3157	9586	-11193	484	-2866	8732	-8617	2077	-3231	9188	-5353	-146	-129	-119	-67	-41	-57	-108	38	-151	17	34	-74	-19	-57	82	-29	-1
0.798333	-13141	6962	3511	-13470	-564	-246	-9713	-15883	1298	1502	-11357	-13310	-177	80	-12229	-6759	320	2815	10457	-15364	-917	-3146	9563	-11236	655	-2819	8726	-8642	-1488	-3270	9201	-5453	-148	-130	-122	-68	-62	-57	-107	40	-149	18	32	-78	-21	-68	81	-31	-4
0.799167	-10333	7192	3342	-13477	-177	-27	-9898	-15451	962	1740	-11454	-13146	-207	386	-12159	-6581	-170	2690	10501	-15701	-1890	-3133	9519	-11256	254	-2786	8719	-8671	-3195	-3289	9208	-5547	-148	-126	-119	-68	-63	-57	-102	41	-151	17	29	-72	-19	-55	86	-28	4
0.800000	-8258	7425	3191	-13515	-309	198	-10034	-14986	778	1987	-11552	-12968	-163	708	-12098	-6404	-95	2575	10565	-15990	-3383	-3126	9450	-11287	453	-2765	8702	-8702	-3828	-3312	9213	-5646	-150	-130	-124	-66	-61	-59	-107	37	-149	18	24	-76	-22	-55	90	-32	-3
0.800833	-6841	7656	3062	-13595	-408	414	-10198	-14498	884	2212	-11655	-12775	-147	1026	-12047	-6228	125	2479	10594	-16239	-1435	-3117	9360	-11327	468	-2754	8675	-8734	-4104	-3330	9214	-5732	-146	-98	-125	-64	-98	-58	-104	40	-149	18	29	-73	-21	-52	84	-28	0
0.801667	-7842	7881	2954	-13711	-401	647	-10363	-13987	1155	2452	-11759	-12589	-219	1341	-12011	-6059	133	2390	10645	-16452	-1339	-3116	9253	-11369	334	-2752	8647	-8766	-3549	-3351	9204	-5808	-146	-128	-121	-64	-60	-59	-108	36	-150	19	33	-74	-21	-62	84	-29	1
0.802500	-9497	8100	2859	-13866	-472	872	-10522	-13463	1186	2673	-11865	-12385	-378	1658	-11987	-5884	51	2318	10696	-16621	-1447	-3113	9126	-11421	317	-2763	8603	-8801	-2907	-3364	9187	-5869	-147	-127	-121	-67	-62	-58	-108	39	-151	18	29	-77	-21	-56	80	-30	0
0.803333	-8479	8300	2805	-14050	-478	1095	-10679	-12917	969	2882	-11969	-12166	-446	1971	-11983	-5712	-210	2257	10742	-16718	-1248	-3118	8981	-11475	36	-2778	8560	-8837	-1241	-3383	9168	-5921	-147	-128	-122	-66	-61	-59	-104	40	-148	20	32	-76	-7	-55	84	-23	0
0.804167	-5918	8491	2760	-14259	-475	1308	-10808	-12363	741	3084	-12026	-11936	-385	2271	-11988	-5546	-44	2210	10786	-16856	-801	-3127	8824	-11536	209	-2804	8498	-8870	481	-3394	9138	-5958	-146	-124	-98	-64	-72	-58	-104	41	-150	20	26	-74	-22	-53	82	-27	0
0.805000	-5153	8646	2730	-14489	-541	1524	-10968	-11791	654	3272	-12161	-11693	-337	2559	-12003	-5382	27	2177	10818	-16921	-911	-3139	8651	-11607	216	-2832	8434	-8901	2409	-3408	9100	-5983	-146	-126	-121	-63	-61	-55	-102	42	-150	21	34	-76	-19	-53	86	-28	-1
0.805833	-8269	8795	2705	-14730	-263	1725	-11099	-11213	705	3447	-12244	-11435	-262	2827	-12033	-5223	-79	2158	10846	-16962	-3123	-3153	8466	-11687	74	-2866	8357	-8931	5447	-3426	9047	-5999	-147	-124	-118	-63	-61	-56	-105	42	-147	20	32	-76	-17	-56	82	-29	2
0.806667	-9949	8909	2676	-14974	-677	1917	-11214	-10634	648	3602	-12309	-11168	-189	3075	-12072	-5076	151	2148	10855	-16986	831	-3171	8268	-11776	536	-2902	8276	-8957	5130	-3449	8987	-6002	-148	-127	-124	-68	-62	-61	-105	39	-155	19	29	-75	-22	-56	88	-31	-1
0.807500	-8927	8992	2644	-15215	-323	2094	-11309	-10041	478	3735	-12365	-10893	-172	3299	-12114	-4941	-83	2151	10856	-16991	1169	-3188	8068	-11867	-72	-2938	8186	-8980	5096	-3470	8922	-6000	-146	-125	-119	-63	-58	-58	-102	41	-149	18	28	-76	-19	-55	82	-29	0
0.808333	-5616	9050	2595	-15434	-412	2252	-11380	-9475	208	3851	-12395	-10597	-78	3498	-12156	-4820	-61	2159	10832	-16982	-856	-3198	7857	-11971	-45	-2980	8093	-9000	4879	-3503	8845	-5997	-151	-126	-126	-68	-64	-57	-107	38	-156	17	32	-77	-22	-58	88	-34	-6
0.809167	-2266	9075	2532	-15636	-510	2390	-11428	-8899	103	3956	-12409	-10286	-8	3666	-12195	-4720	-158	2183	10798	-16965	340	-3231	7642	-12079	-52	-3023	7987	-9018	4257	-3534	8761	-5990	-148	-126	-131	-64	-66	-59	-112	39	-154	17	30	-77	-22	-60	78	-32	-3
0.810000	893	9072	2446	-15804	-369	2505	-11442	-8326	34	4022	-12390	-9968	-91	3802	-12224	-4634	1	2216	10742	-16942	433	-3251	7430	-12186	-134	-3074	7886	-9032	3736	-3574	8681	-5985	-148	-127	-125	-69	-62	-59	-109	37	-152	19	30	-76	-21	-60	77	-32	0
0.810833	-1900	9040	2337	-15929	-148	2601	-11423	-7758	57	4069	-12346	-9634	-154	3909	-12239	-4575	266	2260	10672	-16908	-583	-3264	7220	-12295	-73	-3110	7778	-9048	3230	-3617	8597	-5981	-149	-127	-120	-47	-63	-58	-111	39	-150	19	32	-76	-24	-57	80	-32	0
0.811667	-2368	8976	2198	-16014	-667	2659	-11368	-7200	9	4094	-12276	-9284	-49	3979	-12236	-4542	353	2314	10583	-16869	2142	-3278	7012	-12402	-67	-3158	7667	-9058	878	-3665	8511	-5991	-147	-125	-120	-65	-58	-60	-107	39	-130	9	33	-73	-22	-57	82	-28	-1
0.812500	2951	8889	2040	-16050	-203	2687	-11272	-6655	-360	4095	-12178	-8927	-84	4012	-12211	-4528	32	2375	10475	-16826	1596	-3287	6811	-12511	-703	-3207	7539	-9075	-176	-3714	8421	-6005	-141	-126	-120	-63	-59	-60	-105	39	-148	18	35	-75	-18	-58	81	-30	2
0.813333	6917	8775	1861	-16040	-265	2682	-11147	-6120	-521	4070	-12050	-8553	-152	4005	-12160	-4543	274	2440	10352	-16777	-971	-3300	6618	-12613	-687	-3262	7433	-9094	3	-3764	8339	-6033	-147	-126	-117	-68	-60	-57	-107	40	-148	20	46	-77	-22	-57	82	-25	1
0.814167	10256	8642	1663	-15987	-323	2643	-10988	-5601	-487	4018	-11892	-8165	-183	3965	-12079	-4586	553	2512	10220	-16722	448	-3312	6434	-12710	-518	-3323	7309	-9118	-164	-3819	8253	-6066	-141	-127	-119	-68	-62	-58	-76	42	-149	21	36	-73	-21	-56	82	-27	1
0.815000	11163	8495	1456	-15890	-220	2569	-10764	-5091	-474	3935	-11702	-7767	-222	3879	-11965	-4655	493	2585	10075	-16665	511	-3321	6260	-12803	-567	-3391	7186	-9147	243	-3867	8172	-6114	-152	-130	-122	-67	-66	-59	-108	41	-155	16	27	-78	-24	-59	86	-31	-1
0.815833	10404	8329	1258	-15766	-340	2452	-10513	-4603	-367	3825	-11484	-7371	-251	3757	-11819	-4746	451	2665	9922	-16595	-55	-3333	6103	-12887	-384	-3461	7063	-9185	763	-3913	8099	-6170	-147	-129	-120	-66	-62	-58	-108	37	-152	19	32	-78	-25	-58	81	-31	-3
0.816667	11159	8158	1062	-15605	-405	2308	-10214	-4120	-382	3697	-11229	-6957	-256	3601	-11640	-4861	449	2747	9785	-16512	-66	-3350	5958	-12962	-673	-3538	6942	-9222	1779	-3943	8030	-6245	-152	-130	-126	-69	-65	-59	-109	40	-153	-23	27	-70	-23	-59	79	-30	-5
0.817500	14018	7983	893	-15434	-255	2124	-9876	-3679	-558	3538	-10960	-6549	-325	3405	-11412	-4992	679	2828	9605	-16419	168	-3368	5830	-13030	-710	-3624	6829	-9267	2653	-3969	7967	-6322	-151	-131	-121	-69	-64	-60	-107	39	-153	19	32	-78	-26	-59	84	-30	-3
0.818333	14910	7796	735	-15257	-435	1909	-9498	-3219	-803	3351	-10653	-6136	-331	3174	-11150	-5133	510	2908	9449	-16320	1142	-3390	5720	-13083	-653	-3709	6715	-9311	2848	-3978	7905	-6408	-146	-126	-121	-67	-63	-56	-107	41	-148	21	35	-72	-26	-55	84	-28	0
0.819167	11715	7616	621	-15092	-11	1661	-9088	-2803	-838	3138	-10325	-5726	-273	2911	-10852	-5300	191	2984	9296	-16199	-765	-3427	5625	-13132	-1153	-3800	6605	-9366	4401	-3984	7850	-6501	-152	-127	-118	-64	-67	-57	-101	44	-149	20	37	-73	-23	-55	86	-25	1
0.820000	7878	7429	540	-14954	-533	1382	-8645	-2406	-706	2901	-9976	-5330	-309	2613	-10528	-5470	487	3044	9142	-16080	2688	-3469	5545	-13148	-549	-3899	6501	-9421	2872	-3971	7796	-6602	-147	-127	-122	-67	-62	-53	-103	43	-148	20	36	-73	-22	-55	87	-22	0
0.820833	7792	7247	506	-14843	-321	1072	-8171	-2038	-551	2633	-9614	-4972	-316	2282	-10168	-5646	66	3112	8997	-15943	5507	-3525	5479	-13207	-832	-4007	6403	-9474	859	-3946	7749	-6701	-151	-129	-118	-62	-61	-55	-100	43	-153	21	36	-73	-25	-56	88	-26	-6
0.821667	8538	7060	510	-14781	-414	735	-7672	-1695	-514	2343	-9230	-4585	-199	1922	-9782	-5822	-81	3168	8806	-15807	4097	-3590	5427	-13235	-822	-4111	6322	-9533	-836	-3911	7703	-6810	-148	-126	-120	-65	-62	-55	-102	40	-154	23	55	-72	-19	-53	85	-29	-4
0.822500	9626	6873	560	-14772	-345	378	-7157	-1387	-658	2022	-8842	-4253	-196	1540	-9378	-5999	-73	3213	8717	-15655	6137	-3672	5384	-13256	-736	-4225	6245	-9588	-3059	-3875	7656	-6919	-150	-127	-117	-64	-64	-59	-102	38	-149	22	36	-75	-26	-56	86	-27	0
0.823333	10805	6691	649	-14821	-400	-7	-6629	-1109	-896	1680	-8446	-3946	-418	1124	-8960	-6165	84	3249	8583	-15507	7404	-3768	5359	-13275	-752	-4339	6182	-9639	-4759	-3823	7620	-7032	-151	-131	-120	-67	-67	-62	-108	38	-154	21	33	-77	-25	-56	82	-29	-4
0.824167	7288	6505	773	-14932	-14	-423	-6089	-865	-902	1333	-8048	-3677	-567	685	-8493	-6321	132	3285	8461	-15352	6734	-3871	5347	-13285	-752	-4453	6134	-9690	-5798	-3766	7588	-7140	-146	-126	-121	-66	-63	-61	-100	41	-149	22	36	-72	-22	-55	82	-27	0
0.825000	3209	6324	929	-15099	-567	-815	-5534	-653	-1172	925	-7639	-3438	-419	232	-8020	-6459	51	3314	8340	-15192	9465	-3993	5340	-13289	-406	-4568	6098	-9727	-8049	-3705	7563	-7244	-150	-124	-117	-64	-62	-60	-102	45	-148	23	37	-69	-19	-55	88	-27	-3
0.825833	6394	6135	1102	-15335	-260	-1242	-4983	-477	-1592	512	-7241	-3245	-446	-247	-7542	-6580	-335	3336	8225	-15027	10498	-4125	5349	-13287	-601	-4684	6082	-9771	-9406	-3653	7545	-7352	-144	-121	-116	-63	-60	-53	-101	43	-151	24	40	-70	-22	-53	87	-27	1
0.826667	9217	5945	1285	-15623	-208	-1683	-4435	-345	-1457	75	-6847	-3097	-349	-734	-7054	-6693	-241	3357	8114	-14871	7539	-4271	5362	-13286	-616	-4800	6078	-9808	-8643	-3599	7535	-7459	-145	-122	-110	-52	-61	-55	-98	46	-147	24	39	-70	-21	-47	89	-24	3
0.827500	10280	5754	1439	-15960	-268	-2124	-3900	-250	-1291	-378	-6466	-2993	-162	-1240	-6559	-6761	-191	3371	8005	-14713	7865	-4433	5383	-13278	-291	-4917	6083	-9844	-7555	-3564	7532	-7567	-146	-124	-118	-62	-62	-56	-101	45	-152	22	37	-73	-25	-55	85	-26	0
0.828333	8404	5551	1642	-16339	-196	-2581	-3377	-201	-1350	-855	-6094	-2937	-141	-1750	-6060	-6825	-292	3383	7901	-14565	7396	-4609	5406	-13272	-331	-5036	6105	-9879	-5279	-3536	7533	-7675	-149	-127	-118	-66	-65	-61	-102	39	-150	24	35	-81	-19	-55	84	-32	0
0.829167	5038	5354	1797	-16742	-201	-3041	-2867	-195	-1365	-1350	-5732	-2925	-63	-2289	-5564	-6863	-393	3396	7789	-14418	5616	-4794	5435	-13255	-361	-5153	6140	-9915	-2269	-3527	7545	-7766	-149	-130	-121	-66	-63	-59	-100	40	-151	17	33	-74	-24	-57	80	-30	-5
0.830000	3646	5139	1924	-17161	-173	-3501	-2373	-228	-1213	-1864	-5373	-2950	-11	-2820	-5062	-6882	-614	3411	7691	-14284	4471	-4991	5471	-13238	-323	-5264	6194	-9943	972	-3529	7566	-7868	-147	-128	-119	-65	-69	-61	-103	41	-153	20	34	-77	-24	-53	73	-29	-3
0.830833	5773	4926	2020	-17577	-98	-3979	-1893	-308	-998	-2396	-5018	-3016	123	-3350	-4569	-6886	-402	3426	7594	-14154	2883	-5195	5513	-13216	-313	-5375	6259	-9976	4173	-3553	7595	-7958	-190	-127	-118	-64	-63	-58	-102	39	-151	20	37	-73	-23	-53	81	-30	-1
0.831667	6518	4713	2075	-17991	-196	-4438	-1430	-432	-918	-2939	-4673	-3085	168	-3877	-4081	-6876	-100	3446	7501	-14043	1950	-5414	5552	-13191	-103	-5485	6337	-10009	6410	-3595	7626	-8041	-152	-129	-121	-65	-66	-70	-109	71	-151	17	34	-78	-25	-60	82	-31	-3
0.832500	3285	4488	2080	-18386	242	-4912	-986	-602	-800	-3500	-4334	-3237	-4	-4405	-3605	-6852	-401	3462	7413	-13939	-1355	-5636	5603	-13156	-372	-5589	6431	-10045	9834	-3663	7668	-8111	-150	-127	-118	-66	-61	-60	-102	41	-149	21	36	-76	-25	-56	91	-32	0
0.833333	-2967	4271	2051	-18743	-127	-5378	-549	-815	-745	-4063	-3994	-3387	30	-4919	-3128	-6826	-132	3481	7333	-13858	-1030	-5866	5653	-13128	282	-5692	6529	-10080	10500	-3749	7712	-8175	-147	-128	-104	-66	-61	-60	-84	39	-150	16	37	-75	-24	-53	86	-28	-1
0.834167	-4335	4050	1966	-19061	109	-5846	-139	-1071	-707	-4640	-3640	-3549	136	-5422	-2670	-6797	-297	3491	7267	-13793	879	-6098	5707	-13093	205	-5792	6643	-10115	8983	-3855	7760	-8221	-143	-125	-118	-63	-62	-58	-102	41	-150	19	36	-76	-21	-55	81	-30	1
0.835000	-4000	3828	1844	-19337	144	-6310	260	-1375	-639	-5222	-3280	-3726	89	-5909	-2225	-6776	-431	3505	7203	-13742	-2368	-6338	5760	-13055	-59	-5892	6762	-10155	7883	-3985	7809	-8256	-148	-125	-118	-63	-62	-61	-127	41	-149	16	35	-73	-23	-58	84	-29	-5
0.835833	-2213	3610	1677	-19560	184	-6773	650	-1720	-562	-5799	-2915	-3915	18	-6376	-1798	-6763	-254	3508	7148	-13721	-2230	-6587	5823	-13014	51	-5994	6889	-10194	5370	-4133	7857	-8276	-148	-125	-119	-65	-65	-60	-105	42	-152	18	34	-77	-18	-56	80	-33	-5
0.836667	-837	3398	1474	-19736	17	-7245	1040	-2106	-573	-6365	-2535	-4101	84	-6812	-1385	-6769	-85	3506	7106	-13717	-1868	-6826	5885	-12971	-43	-6096	7020	-10238	2655	-4293	7915	-8275	-151	-124	-121	-69	-65	-60	-105	40	-153	18	30	-76	-24	-56	82	-31	-6
0.837500	-3084	3193	1239	-19864	534	-7669	1429	-2532	-914	-6922	-2141	-4297	73	-7216	-993	-6794	7	3498	7073	-13732	-3514	-7063	5957	-12926	-32	-6200	7154	-10274	158	-4468	7957	-8260	-148	-128	-121	-65	-61	-57	-103	42	-150	13	34	-75	-38	-56	82	-32	13
0.838333	-8697	2997	981	-19940	-78	-8097	1812	-2993	-1330	-7449	-1731	-4482	24	-7590	-616	-6845	197	3479	7055	-13761	-1979	-7302	6024	-12879	297	-6304	7295	-10308	-3948	-4652	8009	-8222	-145	-127	-120	-64	-60	-60	-98	38	-148	22	38	-74	-22	-56	84	-26	3
0.839167	-7432	2812	705	-19972	26	-8502	2196	-3483	-1420	-7955	-1307	-4672	7	-7931	-263	-6928	-114	3452	7049	-13812	227	-7521	6104	-12829	84	-6421	7425	-10344	-8655	-4850	8060	-8169	-145	-122	-118	-64	-61	-53	-101	43	-148	21	37	-73	-21	-56	82	-30	0
0.840000	-5201	2634	414	-19974	394	-8896	2584	-4013	-1337	-8434	-871	-4865	20	-8229	72	-7045	-279	3403	7043	-13878	-3069	-7765	6178	-12781	-136	-6549	7556	-10378	-11194	-5053	8104	-8101	-149	-127	-120	-67	-62	-58	-109	21	-153	19	33	-74	-19	-57	82	-29	4
0.840833	-3328	2467	113	-19949	108	-9263	2984	-4571	-1110	-8869	-425	-5060	-229	-8496	380	-7196	-220	3352	7050	-13955	-3024	-7983	6264	-12727	34	-6682	7693	-10402	-13222	-5257	8158	-8016	-147	-124	-118	-66	-61	-57	-102	43	-146	20	38	-76	-22	-53	85	-29	2
0.841667	-2856	2308	-183	-19891	162	-9597	3387	-5149	-725	-9258	33	-5248	-856	-8710	670	-7379	-315	3291	7065	-14041	-1575	-8202	6349	-12677	-87	-6830	7798	-10421	-14352	-5466	8232	-7910	-146	-124	-120	-43	-63	-59	-103	37	-153	19	37	-75	-23	-53	82	-28	-3
0.842500	-4479	2162	-482	-19816	116	-9898	3804	-5735	-354	-9599	488	-5468	-906	-8886	934	-7591	-331	3216	7080	-14134	-2516	-8404	6444	-12624	-114	-6996	7904	-10436	-14836	-5672	8273	-7803	-148	-128	-120	-63	-64	-57	-102	39	-151	18	35	-72	-22	-55	80	-32	-1
0.843333	-5418	2042	-778	-19731	5	-10168	4216	-6339	-35	-9883	957	-5691	-580	-9022	1181	-7844	-425	3137	7103	-14227	-2954	-8604	6535	-12575	-167	-7171	8000	-10443	-14646	-5879	8334	-7685	-149	-135	-119	-53	-63	-57	-109	38	-152	22	37	-75	-21	-56	87	-28	-3
0.844167	-3055	1907	-1058	-19639	107	-10395	4636	-6939	426	-10114	1378	-5940	-581	-9118	1396	-8118	-401	3048	7121	-14320	-3478	-8783	6637	-12522	-328	-7372	8085	-10444	-13344	-6085	8408	-7556	-147	-122	-118	-63	-64	-57	-102	45	-148	22	39	-73	-21	-53	85	-28	-11
0.845000	-970	1798	-1332	-19542	72	-10582	5052	-7530	819	-10283	1798	-6253	-495	-9165	1590	-8409	-374	2958	7140	-14408	-3374	-8978	6739	-12476	-129	-7566	8154	-10437	-12349	-6283	8493	-7431	-147	-120	-116	-61	-59	-57	-90	43	-147	23	37	-73	-22	-52	85	-23	2
0.845833	-1369	1697	-1595	-19444	395	-10720	5468	-8134	889	-10394	2190	-6515	-427	-9182	1756	-8722	-405	2865	7152	-14486	-5622	-9156	6839	-12430	-453	-7785	8209	-10424	-9777	-6480	8576	-7309	-147	-125	-115	-62	-62	-53	-104	46	-150	22	35	-74	-21	-44	86	-24	-3
0.846667	-5872	1609	-1877	-19341	153	-10823	5874	-8709	830	-10452	2545	-6850	-336	-9165	1901	-9039	-19	2771	7163	-14560	-6286	-9335	6961	-12393	-113	-8019	8256	-10411	-7747	-6667	8674	-7191	-144	-122	-114	-60	-59	-51	-101	44	-148	22	40	-69	-15	-51	84	-22	2
0.847500	-6445	1524	-2088	-19239	-19	-10874	6263	-9262	830	-10455	2863	-7220	-361	-9125	2016	-9366	-163	2679	7165	-14620	-2528	-9508	7075	-12355	-76	-8264	8289	-10384	-8240	-6859	8773	-7084	-147	-125	-115	-62	-59	-55	-100	44	-141	23	42	-69	-18	-48	87	-26	0
0.848333	-5528	1449	-2322	-19134	74	-10890	6630	-9792	1092	-10416	3133	-7640	-342	-9064	2109	-9686	-446	2586	7156	-14673	-5314	-9680	7191	-12332	-479	-8519	8308	-10363	-7417	-7043	8883	-6990	-153	-130	-121	-67	-63	-59	-108	38	-154	13	29	-77	-27	-57	79	-30	-5
0.849167	-2025	1377	-2548	-19030	181	-10868	6968	-10293	1262	-10335	3349	-8102	-208	-8990	2179	-9993	-370	2495	7140	-14705	-6173	-9849	7319	-12307	-257	-8775	8323	-10331	-7216	-7221	9007	-6912	-152	-130	-122	-65	-65	-56	-102	40	-155	20	35	-75	-25	-52	81	-25	-7
0.850000	653	1316	-2753	-18906	0	-10806	7280	-10764	1522	-10222	3531	-8595	-21	-8905	2238	-10273	-384	2420	7123	-14725	-4976	-10015	7448	-12295	-313	-9029	8335	-10299	-6893	-7391	9134	-6845	-149	-128	-117	-66	-61	-56	-105	40	-156	18	36	-73	-23	-55	79	-28	0
0.850833	1196	1264	-2950	-18770	389	-10718	7554	-11199	1689	-10082	3657	-9132	-70	-8825	2273	-10533	-377	2347	7102	-14728	-6190	-10178	7583	-12280	-299	-9279	8344	-10266	-5894	-7554	9267	-6804	-148	-129	-120	-66	-61	-60	-102	39	-167	20	35	-73	-11	-55	80	-26	-1
0.851667	-3611	1215	-3140	-18619	34	-10603	7793	-11604	1630	-9935	3737	-9698	-69	-8758	2296	-10751	13	2278	7063	-14722	-6209	-10334	7725	-12278	43	-9523	8356	-10232	-5603	-7705	9407	-6769	-150	-129	-119	-64	-60	-57	-100	41	-154	20	35	-74	-19	-53	82	-28	0
0.852500	-2349	1177	-3316	-18449	-126	-10469	7966	-11985	1544	-9781	3776	-10303	17	-8708	2309	-10938	-45	2210	7027	-14703	-3465	-10487	7874	-12281	-46	-9747	8374	-10204	-6476	-7853	9551	-6780	-148	-127	-120	-64	-49	-56	-103	38	-151	22	18	-74	-19	-55	82	-28	0
0.853333	1210	1139	-3480	-18256	277	-10324	8097	-12342	1483	-9635	3775	-10928	-129	-8688	2314	-11082	-390	2142	6984	-14673	-5645	-10632	8028	-12295	-401	-9960	8403	-10172	-5181	-7974	9691	-6797	-149	-127	-119	-64	-61	-56	-107	38	-153	19	34	-72	-23	-56	82	-28	0
0.854167	3812	1107	-3625	-18050	54	-10183	8169	-12671	1096	-9507	3737	-11581	-163	-8706	2315	-11184	-257	2077	6939	-14639	-6440	-10773	8186	-12294	-262	-10145	8435	-10146	-3683	-8123	9834	-6834	-149	-128	-120	-63	-60	-59	-108	40	-152	20	51	-74	-21	-58	82	-29	0
0.855000	4958	1076	-3754	-17822	128	-10043	8186	-12983	951	-9408	3673	-12239	-84	-8754	2320	-11239	-202	2009	6893	-14600	-4901	-10894	8353	-12333	-263	-10317	8486	-10129	-2109	-8241	9990	-6890	-149	-128	-119	-66	-61	-60	-105	37	-154	20	34	-73	-25	-60	81	-28	-4
0.855833	3595	1051	-3869	-17577	66	-9914	8139	-13280	1456	-9343	3584	-12905	-76	-8844	2323	-11258	-143	1933	6845	-14523	-5413	-11007	8527	-12362	-224	-10459	8552	-10117	105	-8350	10103	-6963	-152	-131	-128	-64	-66	-57	-108	38	-152	20	32	-75	-26	-58	79	-32	-5
0.856667	2288	1023	-3961	-17315	-98	-9799	8033	-13560	1778	-9315	3484	-13560	-203	-8974	2341	-11230	-186	1853	6796	-14518	-5725	-11108	8702	-12396	-95	-10574	8634	-10108	2238	-8437	10231	-7042	-153	-135	-129	-70	-63	-62	-110	34	-156	10	28	-81	-27	-62	77	-35	-11
0.857500	3919	995	-4031	-17049	-85	-9707	7870	-13824	1464	-9332	3374	-14185	-565	-9138	2366	-11172	-452	1775	6753	-14477	-5591	-11188	8899	-12429	-88	-10650	8744	-10104	4806	-8531	10350	-7131	-152	-132	-128	-70	-63	-61	-110	38	-154	32	32	-78	-22	-60	78	-32	-5
0.858333	5570	981	-4071	-16772	-88	-9630	7652	-14039	1048	-9385	3264	-14801	-708	-9329	2411	-11074	-205	1686	6718	-14438	-4495	-11252	9090	-12456	165	-10703	8873	-10103	6633	-8604	10463	-7221	-153	-130	-121	-65	-63	-57	-105	40	-153	16	32	-77	-22	-53	82	-31	1
0.859167	4444	957	-4088	-16500	3	-9585	7384	-14295	887	-9491	3151	-15379	-542	-9548	2470	-10956	-102	1590	6687	-14412	-4824	-11295	9300	-12486	28	-10717	9024	-10110	8674	-8662	10564	-7314	-147	-128	-126	-66	-57	-55	-104	41	-149	20	36	-73	-18	-56	82	-47	0
0.860000	-1062	932	-4077	-16246	138	-9567	7055	-14521	804	-9649	3036	-15915	-844	-9787	2544	-10823	176	1489	6658	-14383	-5687	-11330	9505	-12519	54	-10717	9188	-10126	10604	-8715	10660	-7404	-147	-128	-125	-65	-62	-58	-104	41	-151	18	34	-75	-22	-57	82	-28	0
0.860833	-3232	886	-4046	-16009	-122	-9581	6683	-14714	626	-9842	2929	-16400	-2395	-10033	2633	-10682	476	1378	6643	-14370	-506	-11350	9717	-12549	298	-10680	9374	-10143	9111	-8759	10722	-7491	-146	-129	-124	-65	-62	-56	-107	38	-149	19	49	-75	-21	-60	80	-30	0
0.861667	-3091	847	-3980	-15795	46	-9623	6310	-14887	429	-10077	2819	-16829	-2314	-10284	2728	-10534	224	1267	6625	-14362	-368	-11352	9930	-12596	-13	-10627	9570	-10185	8034	-8796	10785	-7568	-148	-128	-119	-64	-62	-57	-108	39	-152	18	35	-78	-22	-58	81	-30	2
0.862500	-393	792	-3914	-15620	-8	-9693	5826	-15031	185	-10339	2717	-17200	-539	-10527	2836	-10376	508	1150	6618	-14372	-365	-11344	10145	-12588	245	-10552	9779	-10197	6066	-8818	10833	-7638	-148	-130	-125	-75	-59	-50	-105	39	-151	16	35	-75	-23	-58	81	-30	-3
0.863333	1513	736	-3816	-15480	-83	-9792	5360	-15146	143	-10629	2613	-17494	-103	-10760	2944	-10267	518	1034	6619	-14381	1922	-11330	10353	-12600	234	-10466	9991	-10223	3955	-8839	10872	-7699	-150	-129	-120	-64	-59	-58	-108	38	-152	17	34	-78	-23	-58	84	-31	1
0.864167	2378	654	-3711	-15387	153	-9911	4874	-15219	278	-10929	2515	-17729	270	-10973	3048	-10159	217	918	6627	-14406	2384	-11310	10558	-12602	50	-10362	10212	-10255	2363	-8852	10907	-7752	-148	-127	-120	-67	-57	-56	-104	37	-146	8	39	-76	-18	-55	82	-29	-12
0.865000	-2978	575	-3590	-15334	94	-10046	4375	-15249	394	-11237	2405	-17892	690	-11168	3140	-10075	229	809	6643	-14437	2763	-11289	10751	-12598	236	-10257	10422	-10289	624	-8863	10931	-7791	-146	-128	-120	-67	-83	-60	-109	39	-151	10	32	-78	-21	-59	82	-31	-4
0.865833	-3771	471	-3473	-15334	-302	-10207	3877	-15232	454	-11545	2294	-17988	1113	-11346	3220	-10021	160	704	6664	-14475	6606	-11266	10936	-12583	277	-10146	10636	-10314	-2456	-8866	10955	-7831	-147	-128	-119	-68	-60	-55	-107	56	-149	44	38	-73	-19	-56	85	-31	0
0.866667	12	365	-3347	-15370	66	-10374	3394	-15160	580	-11838	2172	-18014	1308	-11481	3271	-9997	-168	605	6696	-14513	5572	-11245	11100	-12558	-179	-10039	10833	-10351	-3284	-8870	10978	-7863	-147	-124	-118	-63	-58	-55	-105	39	-150	21	37	-76	-21	-52	84	-31	0
0.867500	3419	245	-3227	-15462	-83	-10553	2920	-15040	408	-12113	2041	-17978	1145	-11604	3290	-10013	-43	511	6734	-14564	3718	-11227	11247	-12529	-58	-9931	11011	-10367	-2928	-8876	10995	-7896	-146	-127	-119	-67	-62	-53	-103	38	-148	19	37	-79	-17	-53	82	-27	1
0.868333	6073	112	-3115	-15589	2	-10738	2471	-14864	-61	-12365	1894	-17889	1118	-11695	3270	-10065	18	431	6777	-14614	5080	-11222	11373	-12493	-21	-9839	11166	-10392	-1986	-8879	11000	-7933	-150	-128	-120	-68	-64	-58	-108	37	-153	16	36	-77	-26	-58	80	-31	-3
0.869167	5252	-38	-3022	-15755	-9	-10925	2053	-14640	-414	-12588	1731	-17744	1252	-11775	3211	-10151	13	355	6823	-14669	4503	-11225	11473	-12443	-55	-9758	11298	-10408	155	-8882	11044	-7970	-149	-130	-125	-70	-64	-59	-107	38	-159	19	32	-76	-23	-62	82	-32	-1
0.870000	2664	-171	-2949	-15945	-172	-11108	1656	-14370	-497	-12774	1557	-17554	1162	-11837	3109	-10275	3	292	6877	-14723	3519	-11236	11542	-12387	-230	-9689	11403	-10409	2675	-8884	11077	-8002	-150	-125	-120	-67	-64	-57	-105	40	-153	19	36	-75	-25	-56	82	-29	0
0.870833	2340	-336	-2860	-16151	-212	-11290	1336	-14050	-385	-12922	1370	-17322	992	-11888	2960	-10430	-190	231	6920	-14783	2790	-11259	11585	-12322	-406	-9636	11478	-10424	6124	-8891	11114	-8068	-148	-127	-120	-69	-62	-55	-104	29	-149	19	34	-75	-22	-57	84	-30	0
0.871667	3928	-491	-2804	-16375	-147	-11458	1045	-13697	-206	-13034	1172	-17064	997	-11929	2764	-10615	-72	182	6996	-14836	2344	-11298	11596	-12255	-201	-9593	11520	-10426	9381	-8897	11157	-8134	-147	-130	-119	-66	-60	-51	-103	42	-150	16	36	-73	-22	-53	95	-26	-3
0.872500	4011	-654	-2765	-16602	-238	-11619	798	-13317	-98	-13099	960	-16783	930	-11966	2521	-10847	-240	127	7063	-14896	1364	-11344	11569	-12187	-313	-9587	11529	-10417	12565	-8908	11196	-8219	-150	-130	-119	-67	-62	-50	-102	40	-151	20	38	-73	-19	-53	84	-29	-3
0.873333	-393	-809	-2731	-16827	47	-11767	604	-12925	-98	-13141	743	-16490	730	-12005	2237	-11073	-276	79	7129	-14958	-1308	-11406	11514	-12116	-478	-9591	11509	-10412	16429	-8921	11235	-8317	-150	-129	-120	-67	-61	-61	-107	38	-153	18	33	-76	-26	-61	80	-29	-4
0.874167	-3816	-965	-2714	-17048	-203	-11899	456	-12520	-64	-13143	520	-16183	553	-12046	1918	-11329	265	27	7202	-15022	2243	-11475	11419	-12037	-173	-9609	11439	-10389	16603	-8939	11277	-8431	-149	-127	-117	-67	-61	-59	-102	40	-151	41	36	-76	-25	-56	84	-28	0
0.875000	-4551	-1110	-2698	-17245	94	-12011	363	-12096	337	-13111	320	-15879	359	-12080	1565	-11599	34	-25	7272	-15089	2340	-11555	11292	-11964	-338	-9649	11339	-10372	16262	-8972	11315	-8565	-149	-128	-120	-38	-61	-58	-105	40	-152	16	37	-74	-27	-56	84	-29	-5
0.875833	-2977	-1249	-2692	-17424	-58	-12102	313	-11717	676	-13051	69	-15576	-5	-12123	1193	-11871	46	-87	7343	-15178	472	-11645	11137	-11891	215	-9708	11214	-10345	15372	-8994	11341	-8703	-151	-128	-121	-88	-66	-58	-107	42	-151	13	35	-74	-21	-55	81	-30	0
0.876667	-839	-1375	-2670	-17579	-6	-12175	306	-11342	553	-12963	-150	-15285	-418	-12167	805	-12153	35	-152	7413	-15238	1594	-11744	10947	-11825	308	-9778	11060	-10322	13736	-9029	11357	-8864	-149	-128	-121	-68	-63	-59	-107	37	-151	17	32	-76	-23	-57	80	-30	0
0.877500	1086	-1491	-2664	-17709	114	-12229	340	-10998	-242	-12856	-366	-14996	-520	-12208	412	-12423	0	-229	7485	-15327	1694	-11850	10739	-11755	158	-9864	10884	-10296	11776	-9074	11363	-9033	-151	-127	-141	-68	-65	-61	-104	41	-150	18	37	-72	-24	-56	84	-29	-1
0.878333	-3294	-1593	-2642	-17809	264	-12261	415	-10684	-1385	-12727	-576	-14725	-565	-12240	27	-12682	190	-308	7560	-15422	1209	-11957	10511	-11691	382	-9964	10690	-10270	9499	-9125	11355	-9211	-147	-124	-118	-64	-60	-55	-101	40	-148	19	37	-72	-23	-51	85	-30	2
0.879167	-5939	-1672	-2608	-17882	-340	-12267	518	-10412	-1446	-12586	-779	-14463	-732	-12264	-345	-12922	441	-398	7629	-15526	4552	-12071	10259	-11637	475	-10076	10472	-10247	5153	-9182	11332	-9399	-146	-122	-120	-63	-62	-56	-116	43	-150	18	38	-66	-21	-55	85	-28	-1
0.880000	-3021	-1740	-2559	-17933	18	-12260	672	-10183	-1145	-12441	-975	-14216	-811	-12288	-701	-13138	49	-497	7698	-15643	4348	-12191	9993	-11591	46	-10210	10244	-10230	1776	-9258	11288	-9595	-145	-125	-117	-64	-62	-60	-102	41	-149	19	35	-73	-22	-56	82	-28	1
0.880833	-606	-1800	-2501	-17961	-92	-12237	803	-10002	-1093	-12287	-1166	-13978	-782	-12302	-1025	-13330	124	-601	7761	-15771	2043	-12318	9714	-11556	-35	-10345	10009	-10219	-198	-9345	11226	-9794	-148	-126	-120	-69	-60	-59	-107	41	-151	20	34	-96	-18	-55	86	-26	3
0.881667	1481	-1842	-2421	-17969	-144	-12196	974	-9866	-754	-12132	-1347	-13748	-699	-12288	-1322	-13486	0	-711	7827	-15908	3881	-12447	9457	-11528	-55	-10498	9775	-10217	-2066	-9450	11142	-9994	-146	-128	-121	-68	-60	-60	-108	37	-151	12	30	-77	-25	-59	77	-10	-1
0.882500	1279	-1877	-2331	-17968	-44	-12149	1153	-9779	-550	-11983	-1523	-13535	-666	-12255	-1578	-13607	-101	-830	7889	-16057	4154	-12580	9145	-11512	-100	-10656	9534	-10220	-3102	-9558	11040	-10190	-150	-128	-121	-67	-64	-59	-98	38	-154	17	35	-76	-18	-56	81	-29	0
0.883333	-345	-1865	-2211	-17945	-68	-12089	1349	-9722	-474	-11839	-1681	-13305	-679	-12219	-1797	-13679	-105	-945	7955	-16206	3447	-12711	8856	-11500	-208	-10828	9300	-10235	-3663	-9687	10919	-10378	-146	-127	-121	-66	-64	-59	-107	37	-149	17	34	-81	-23	-59	80	-32	-1
0.884167	-704	-1902	-2079	-17922	-183	-12033	1544	-9702	-457	-11706	-1834	-13091	-528	-12158	-1963	-13693	108	-1067	8014	-16361	3487	-12853	8579	-11513	-305	-11010	9073	-10261	-3329	-9825	10775	-10556	-146	-130	-120	-67	-61	-61	-109	40	-152	16	35	-77	-22	-68	84	-29	-4
0.885000	1066	-1906	-1926	-17883	-102	-11976	1743	-9707	-447	-11591	-1976	-12850	-339	-12087	-2092	-13683	502	-1189	8080	-16515	3444	-12994	8310	-11533	-161	-11201	8860	-10301	-2475	-9978	10616	-10722	-147	-128	-120	-67	-61	-58	-107	38	-152	18	34	-75	-21	-59	80	-31	1
0.885833	1329	-1898	-1761	-17847	-152	-11931	1934	-9737	-319	-11495	-2095	-12614	-287	-11997	-2179	-13597	321	-1317	8140	-16668	3448	-13148	8046	-11563	-15	-11399	8657	-10350	-1734	-10143	10447	-10869	-146	-127	-120	-65	-58	-61	-117	38	-151	24	35	-77	-18	-57	86	-30	1
0.886667	-1693	-1891	-1579	-17806	196	-11900	2120	-9780	-325	-11423	-2204	-12370	-275	-11906	-2227	-13493	115	-1444	8203	-16803	537	-13311	7804	-11610	-189	-11604	8476	-10416	877	-10321	10258	-11003	-145	-126	-121	-67	-59	-58	-104	40	-147	19	35	-75	-19	-57	85	-28	0
0.887500	-4936	-1884	-1384	-17767	-336	-11884	2294	-9829	-449	-11378	-2305	-12114	-233	-11804	-2232	-13321	331	-1577	8263	-16951	3074	-13470	7572	-11673	-36	-11821	8294	-10493	1265	-10504	10063	-11119	-144	-131	-129	-66	-61	-59	-105	40	-149	19	36	-76	-18	-57	86	-28	-3
0.888333	-4719	-1879	-1184	-17734	-75	-11894	2453	-9886	-585	-11362	-2373	-11858	-217	-11707	-2211	-13123	-119	-1711	8323	-17074	4416	-13639	7340	-11756	-431	-12041	8135	-10588	1402	-10706	9851	-11217	-147	-130	-121	-67	-63	-61	-112	38	-151	17	33	-76	-27	-62	80	-32	-3
0.889167	-3366	-1879	-979	-17695	-247	-11934	2596	-9940	-555	-11381	-2429	-11593	-186	-11614	-2161	-12850	-113	-1850	8384	-17177	1175	-13821	7155	-11853	-395	-12268	7985	-10697	2242	-10911	9641	-11291	-150	-130	-124	-69	-65	-63	-111	33	-147	16	32	-79	-18	-58	82	-31	-1
0.890000	-1473	-1900	-768	-17655	-195	-11994	2722	-9988	-446	-11427	-2458	-11324	-182	-11523	-2083	-12623	-75	-1986	8444	-17264	1574	-13998	6982	-11965	-319	-12500	7853	-10818	2604	-11124	9428	-11338	-150	-132	-126	-70	-62	-63	-110	36	-151	12	32	-79	-26	-61	79	-33	-3
0.890833	808	-1895	-559	-17616	-144	-12082	2828	-10031	-474	-11502	-2464	-11059	-117	-11443	-1957	-12346	-8	-2125	8502	-17321	1381	-14182	6815	-12097	-279	-12735	7741	-10950	2979	-11334	9224	-11375	-149	-129	-122	-68	-68	-61	-107	42	-151	10	33	-74	-21	-57	78	-30	-1
0.891667	-1288	-1911	-349	-17577	259	-12192	2918	-10058	-477	-11598	-2440	-10799	-100	-11379	-1866	-12067	-78	-2261	8564	-17358	-868	-14369	6674	-12246	-155	-12954	7638	-11096	3624	-11551	9018	-11390	-146	-127	-122	-66	-62	-58	-108	38	-154	20	34	-72	-23	-41	82	-30	-1
0.892500	-4423	-1934	-145	-17525	-465	-12336	2974	-10085	-486	-11724	-2393	-10563	-28	-11330	-1738	-11790	-40	-2400	8620	-17373	682	-14547	6551	-12413	192	-13203	7550	-11256	2349	-11768	8826	-11383	-148	-129	-122	-58	-61	-58	-103	39	-158	20	36	-73	-21	-55	82	-28	0
0.893333	-1864	-1969	41	-17472	-204	-12498	3019	-10105	-461	-11871	-2323	-10341	-78	-11298	-1601	-11540	-246	-2536	8678	-17364	811	-14723	6446	-12600	-168	-13436	7471	-11420	1062	-11986	8644	-11364	-152	-126	-121	-66	-63	-59	-104	41	-150	18	33	-72	-23	-56	85	-31	-5
0.894167	-255	-2011	219	-17414	-119	-12677	3037	-10122	-250	-12028	-2212	-10148	-66	-11289	-1458	-11317	-204	-2660	8726	-17332	-3357	-14893	6357	-12806	-191	-13670	7406	-11609	1305	-12206	8474	-11330	-149	-127	-122	-63	-58	-58	-109	42	-153	19	35	-73	-24	-57	84	-27	-1
0.895000	1269	-2057	382	-17349	-262	-12873	3022	-10142	-169	-12198	-2117	-9990	37	-11298	-1317	-11139	-366	-2799	8785	-17276	-3417	-15058	6284	-13033	-119	-13901	7328	-11806	1061	-12427	8323	-11290	-152	-128	-122	-64	-61	-56	-108	40	-152	20	32	-73	-17	-56	84	-30	-5
0.895833	1749	-2113	519	-17279	-132	-13082	2989	-10162	16	-12374	-1994	-9871	3	-11324	-1177	-10979	-543	-2927	8830	-17197	-3656	-15210	6224	-13274	-316	-14131	7299	-12013	1058	-12644	8191	-11236	-148	-128	-127	-65	-61	-58	-107	38	-156	18	30	-70	-21	-58	82	-30	-1
0.896667	888	-2170	644	-17199	-127	-13302	2934	-10183	659	-12550	-1854	-9791	-22	-11368	-1042	-10911	-276	-3047	8887	-17099	-5722	-15354	6178	-13539	-373	-14347	7263	-12233	1195	-12861	8081	-11182	-150	-129	-121	-68	-64	-61	-108	41	-152	19	33	-76	-27	-57	84	-32	-4
0.897500	706	-2230	748	-17107	-128	-13525	2847	-10212	967	-12721	-1714	-9755	39	-11425	-918	-10865	-288	-3165	8929	-16974	-6788	-15487	6155	-13818	-422	-14564	7235	-12459	1300	-13076	7998	-11122	-148	-128	-101	-69	-62	-59	-110	27	-155	19	33	-70	-23	-55	82	-28	-1
0.898333	2739	-2285	835	-17008	-35	-13746	2747	-10239	1038	-12889	-1574	-9757	52	-11489	-797	-10867	-487	-3277	8980	-16833	-7661	-15602	6140	-14112	-406	-14764	7217	-12695	1352	-13289	7935	-11061	-154	-131	-124	-66	-64	-58	-108	40	-156	15	30	-75	-23	-56	82	-34	-8
0.899167	2561	-2346	897	-16903	-58	-13978	2622	-10275	1199	-13049	-1441	-9805	-50	-11567	-690	-10904	-353	-3379	9029	-16663	-7668	-15705	6139	-14424	-328	-14960	7209	-12942	632	-13495	7903	-11000	-145	-127	-120	-66	-62	-58	-107	37	-176	16	36	-73	-18	-55	82	-30	0
0.900000	-1045	-2396	948	-16786	608	-14196	2478	-10308	1236	-13190	-1323	-9884	-27	-11648	-603	-10976	-532	-3478	9079	-16480	-10490	-15800	6147	-14750	-461	-15141	7215	-13197	1613	-13702	7887	-10944	-148	-127	-121	-65	-60	-59	-105	39	-150	19	36	-70	-19	-59	84	-32	0
0.900833	-6363	-2438	977	-16665	105	-14425	2312	-10342	1191	-13335	-1231	-10003	0	-11734	-534	-11071	-319	-3576	9127	-16281	-9561	-15890	6168	-15091	-177	-15313	7223	-13467	682	-13905	7900	-10891	-149	-126	-120	-65	-84	-59	-108	37	-152	16	36	-73	-22	-55	82	-31	0
0.901667	-6555	-2474	991	-16543	104	-14649	2135	-10376	995	-13467	-1164	-10156	-98	-11826	-489	-11166	-611	-3670	9180	-16068	-6320	-15970	6196	-15443	-481	-15471	7230	-13741	-1832	-14103	7931	-10848	-149	-128	-122	-62	-59	-57	-108	38	-150	17	35	-66	-22	-55	82	-50	-5
0.902500	-5320	-2507	989	-16421	-70	-14902	1939	-10410	883	-13599	-1137	-10326	-110	-11923	-466	-11269	-689	-3762	9231	-15843	-8848	-16050	6231	-15810	-582	-15616	7257	-14019	-3380	-14293	7982	-10807	-148	-133	-107	-64	-60	-58	-109	36	-150	16	35	-76	-19	-56	81	-32	2
0.903333	-2799	-2527	976	-16299	-180	-15111	1734	-10438	931	-13720	-1153	-10519	-61	-12022	-476	-11364	-491	-3856	9279	-15611	-8333	-16128	6270	-16176	-582	-15746	7287	-14305	-5335	-14488	8050	-10769	-151	-130	-119	-64	-62	-59	-108	39	-151	19	35	-74	-23	-56	81	-32	1
0.904167	-957	-2535	952	-16177	-300	-15352	1516	-10463	856	-13849	-1216	-10729	-67	-12131	-512	-11437	-480	-3950	9333	-15381	-6962	-16209	6317	-16560	-646	-15859	7318	-14593	-6801	-14671	8132	-10736	-148	-125	-119	-65	-61	-59	-107	38	-146	0	35	-76	-5	-53	84	-30	1
0.905000	-3016	-2542	917	-16059	297	-15596	1299	-10485	744	-13986	-1326	-10954	-82	-12242	-581	-11492	-563	-4048	9374	-15160	-8071	-16297	6364	-16942	-539	-15958	7338	-14879	-7472	-14847	8225	-10709	-147	-129	-121	-63	-61	-57	-107	39	-147	17	37	-75	-23	-52	84	-31	-1
0.905833	-8146	-2543	877	-15959	-417	-15857	1066	-10514	511	-14134	-1493	-11186	-85	-12366	-689	-11507	-228	-4145	9411	-14947	-6606	-16391	6407	-17328	-234	-16046	7379	-15158	-9057	-15011	8327	-10685	-147	-129	-117	-72	-61	-62	-107	38	-149	16	34	-76	-22	-53	85	-30	1
0.906667	-5965	-2539	827	-15866	-292	-16133	836	-10535	248	-14299	-1709	-11426	-129	-12508	-830	-11503	-716	-4252	9443	-14758	-4195	-16497	6448	-17715	-434	-16123	7398	-15436	-10746	-15166	8425	-10668	-149	-130	-120	-69	-61	-59	-107	37	-151	17	35	-80	-22	-52	78	-33	0
0.907500	-2474	-2532	769	-15789	151	-16424	603	-10586	200	-14486	-1987	-11664	-125	-12666	-1013	-11463	-1115	-4361	9452	-14598	-7173	-16613	6486	-18105	-466	-16191	7414	-15703	-9823	-15315	8526	-10654	-147	-124	-121	-66	-60	-56	-103	23	-151	16	30	-77	-23	-55	82	-32	1
0.908333	660	-2526	704	-15722	-144	-16728	368	-10610	184	-14691	-2307	-11908	-102	-12843	-1234	-11390	-826	-4477	9455	-14468	-7339	-16728	6513	-18491	-124	-16249	7417	-15964	-8446	-15456	8620	-10634	-155	-131	-124	-68	-64	-60	-105	37	-152	15	32	-80	-22	-56	79	-34	-5
0.909167	2341	-2521	639	-15679	-48	-17052	132	-10670	436	-14923	-2682	-12152	-145	-13056	-1494	-11282	-896	-4591	9443	-14383	-6566	-16891	6529	-18873	-173	-16308	7408	-16202	-6360	-15594	8705	-10620	-150	-130	-122	-70	-61	-63	-108	37	-155	4	32	-81	-26	-59	78	-31	-4
0.910000	1605	-2518	566	-15647	2	-17391	-99	-10740	514	-15175	-3094	-12375	-137	-13271	-1783	-11157	-701	-4709	9417	-14333	-7688	-17047	6524	-19252	-110	-16363	7391	-16421	-3844	-15722	8785	-10607	-152	-132	-125	-67	-61	-61	-107	39	-153	18	32	-77	-24	-57	80	-26	-1
0.910833	962	-2521	498	-15633	-102	-17745	-333	-10844	507	-15459	-3529	-12590	-129	-13527	-2106	-11012	-593	-4829	9378	-14334	-7778	-17222	6524	-19631	-240	-16427	7358	-16624	-1127	-15846	8849	-10601	-149	-128	-120	-64	-67	-43	-107	59	-151	19	29	-77	-22	-56	78	-31	1
0.911667	3057	-2527	420	-15639	-32	-18116	-569	-10969	525	-15752	-4014	-12789	-110	-13809	-2451	-10845	-504	-4945	9320	-14377	-7905	-17420	6497	-20005	-355	-16498	7310	-16804	2191	-15978	8897	-10597	-149	-128	-122	-67	-64	-59	-105	41	-150	20	34	-77	-24	-55	80	-29	1
0.912500	4603	-2537	344	-15662	-35	-18495	-804	-11131	669	-16061	-4507	-12963	-31	-14119	-2824	-10671	-72	-5054	9260	-14467	-7177	-17628	6448	-20374	20	-16588	7249	-16964	4501	-16113	8928	-10600	-147	-129	-126	-65	-61	-59	-105	40	-149	18	34	-78	-21	-53	82	-28	1
0.913333	3498	-2554	260	-15700	183	-18885	-1047	-11324	785	-16397	-5009	-13113	-80	-14454	-3216	-10489	-155	-5162	9182	-14594	-8244	-17854	6383	-20745	-27	-16700	7178	-17098	7424	-16264	8948	-10609	-148	-129	-120	-67	-61	-57	-103	43	-151	19	33	-77	-19	-51	82	-31	-3
0.914167	-1619	-2571	181	-15752	217	-19278	-1299	-11558	558	-16736	-5511	-13221	-105	-14814	-3620	-10313	145	-5253	9103	-14760	-7451	-18100	6295	-21112	287	-16835	7094	-17215	9031	-16427	8947	-10627	-147	-127	-122	-66	-61	-57	-107	42	-147	19	34	-78	-22	-55	84	-27	2
0.915000	-2451	-2589	78	-15817	326	-19675	-1560	-11829	325	-17081	-6007	-13331	-193	-15195	-4032	-10135	156	-5339	9012	-14957	-2288	-18359	6183	-21495	345	-17001	7002	-17316	7507	-16615	8929	-10659	-152	-128	-126	-72	-65	-62	-107	37	-152	18	29	-82	-26	-59	80	-34	-6
0.915833	-2111	-2612	11	-15899	360	-20071	-1837	-12143	368	-17428	-6487	-13399	-280	-15586	-4448	-9969	57	-5403	8924	-15172	-2991	-18637	6054	-21846	113	-17198	6908	-17393	6493	-16820	8909	-10699	-149	-129	-145	-69	-63	-61	-104	43	-153	17	30	-79	-23	-57	81	-29	-3
0.916667	409	-2627	-68	-15981	363	-20453	-2120	-12488	362	-17766	-6946	-13438	-328	-15984	-4855	-9809	277	-5451	8837	-15401	-1713	-18932	5903	-22213	70	-17428	6818	-17459	4438	-17055	8874	-10758	-148	-130	-127	-70	-61	-59	-108	37	-151	17	37	-80	-26	-57	77	-39	-3
0.917500	2392	-2635	-145	-16074	98	-20834	-2420	-12897	118	-18092	-7380	-13456	-367	-16387	-5257	-9670	399	-5474	8754	-15630	1403	-19242	5755	-22583	-12	-17696	6727	-17512	2174	-17311	8834	-10831	-149	-124	-125	-66	-63	-80	-104	41	-152	19	33	-79	-27	-59	82	-29	-7
0.918333	2469	-2637	-220	-16171	616	-21198	-2731	-13291	-76	-18402	-7777	-13470	-327	-16791	-5643	-9541	475	-5474	8678	-15855	2951	-19559	5595	-22944	105	-17996	6652	-17556	95	-17606	8803	-10921	-150	-128	-121	-68	-61	-57	-101	42	-149	21	36	-77	-21	-55	85	-28	6
0.919167	-2881	-2626	-289	-16272	147	-21544	-3057	-13744	-115	-18699	-8153	-13482	-263	-17193	-6019	-9432	618	-5444	8613	-16067	5827	-19893	5423	-23312	498	-18336	6583	-17603	-3087	-17931	8771	-11038	-147	-126	-121	-67	-73	-58	-104	41	-152	21	36	-75	-22	-56	81	-27	0
0.920000	-2130	-2606	-356	-16376	-184	-21879	-3401	-14228	-317	-18978	-8489	-13502	-274	-17569	-6376	-9347	261	-5389	8552	-16262	11011	-20242	5247	-23677	455	-18708	6533	-17650	-7388	-18287	8751	-11170	-146	-126	-124	-64	-64	-59	-103	41	-147	20	36	-73	-21	-57	82	-19	0
0.920833	563	-2579	-417	-16482	172	-22198	-3759	-14742	-517	-19239	-8802	-13562	-307	-17935	-6714	-9284	20	-5306	8502	-16428	10759	-20606	5075	-24046	35	-19109	6498	-17710	-9461	-18670	8744	-11324	-147	-132	-120	-70	-65	-58	-105	44	-147	20	36	-77	-19	-55	86	-25	2
0.921667	2285	-2533	-474	-16593	-205	-22496	-4124	-15279	-733	-19478	-9082	-13621	-268	-18278	-7037	-9254	517	-5205	8458	-16573	11866	-20974	4913	-24362	293	-19532	6491	-17779	-11101	-19074	8755	-11499	-148	-126	-121	-69	-65	-56	-103	42	-150	17	41	-77	-24	-57	82	-28	0
0.922500	3234	-2478	-522	-16721	-219	-22768	-4496	-15836	-1033	-19699	-9340	-13732	-218	-18593	-7350	-9246	658	-5052	8427	-16680	15388	-21354	4758	-24759	208	-19977	6503	-17861	-12213	-19500	8784	-11703	-150	-126	-117	-66	-62	-57	-107	38	-153	16	30	-77	-24	-57	84	-31	1
0.923333	2613	-2412	-564	-16802	-323	-23010	-4872	-16406	-1134	-19892	-9566	-13883	-180	-18881	-7652	-9265	529	-4885	8403	-16763	16182	-21734	4625	-25106	-8	-20433	6539	-17961	-12322	-19943	8839	-11905	-152	-131	-125	-67	-66	-62	-108	37	-154	12	33	-78	-26	-58	80	-32	-6
0.924167	2141	-2335	-595	-16905	-526	-23223	-5246	-16991	-1160	-20063	-9772	-14083	-177	-19134	-7946	-9336	425	-4681	8394	-16808	17059	-22119	4511	-25434	22	-20891	6607	-18080	-12072	-20389	8926	-12126	-149	-127	-120	-66	-68	-58	-104	38	-149	15	32	-77	-24	-58	79	-31	-3
0.925000	3992	-2246	-606	-16999	-567	-23387	-5604	-17576	-1197	-20203	-9945	-14319	-99	-19347	-8233	-9376	418	-4454	8390	-16832	17868	-22500	4417	-25746	-210	-21352	6701	-18216	-10902	-20834	9033	-12358	-150	-128	-121	-67	-67	-60	-104	37	-150	18	36	-77	-24	-58	86	-30	0
0.925833	5566	-2151	-627	-17089	-584	-23519	-5955	-18148	-1459	-20313	-10104	-14596	0	-19518	-8525	-9466	566	-4199	8397	-16833	18715	-22866	4350	-26037	-151	-21801	6822	-18368	-10039	-21274	9186	-12590	-148	-125	-119	-63	-63	-60	-103	40	-146	17	33	-74	-23	-57	85	-29	-1
0.926667	4380	-2055	-633	-17180	-459	-23596	-6287	-18757	-1795	-20393	-10238	-14903	18	-19649	-8831	-9578	311	-3923	8408	-16791	17946	-23233	4312	-26301	-361	-22240	6964	-18529	-8331	-21697	9326	-12828	-147	-128	-117	-65	-61	-58	-103	39	-148	20	38	-74	-21	-55	86	-30	5
0.927500	-952	-1958	-626	-17253	-458	-23623	-6587	-19340	-1925	-20445	-10355	-15233	8	-19743	-9146	-9724	281	-3631	8432	-16793	16400	-23585	4300	-26533	-252	-22652	7130	-18714	-6193	-22101	9507	-13066	-159	-125	-118	-62	-64	-55	-101	39	-148	19	36	-75	-23	-55	81	-31	0
0.928333	-2350	-1864	-613	-17327	-759	-23600	-6876	-19908	-2194	-20466	-10450	-15574	21	-19802	-9487	-9890	419	-3320	8460	-16769	19899	-23921	4312	-26735	-181	-23043	7315	-18905	-7153	-22484	9702	-13298	-151	-127	-119	-67	-66	-63	-104	39	-151	16	35	-78	-35	-57	81	-33	-3
0.929167	-1301	-1774	-590	-17390	-625	-23526	-7127	-20458	-2381	-20476	-10537	-15921	23	-19832	-9843	-10079	184	-2996	8496	-16741	17462	-24236	4356	-26896	-492	-23407	7523	-19113	-6993	-22833	9916	-13520	-158	-129	-119	-69	-65	-64	-109	40	-149	15	33	-80	-24	-59	79	-34	0
0.930000	1786	-1687	-560	-17448	-581	-23396	-7348	-20984	-2595	-20410	-10605	-16251	-3	-19819	-10214	-10289	261	-2662	8539	-16718	14880	-24525	4433	-27031	-232	-23737	7748	-19312	-7101	-23143	10148	-13725	-145	-130	-120	-66	-62	-60	-105	40	-150	15	34	-77	-19	-61	81	-33	5
0.930833	3727	-1622	-523	-17491	-611	-23222	-7553	-21488	-2898	-20351	-10641	-16555	20	-19797	-10613	-10527	295	-2330	8595	-16703	14452	-24796	4537	-27091	-783	-24034	7990	-19513	-7314	-23419	10386	-13922	-150	-127	-122	-64	-60	-57	-104	38	-148	17	35	-78	-23	-57	79	-32	0
0.931667	4384	-1562	-478	-17534	-352	-23003	-7700	-21953	-3114	-20270	-10732	-16852	29	-19759	-11025	-10795	116	-1994	8655	-16701	11747	-25045	4670	-27124	-1396	-24299	8243	-19710	-7012	-23656	10629	-14099	-151	-131	-125	-68	-65	-62	-112	39	-169	12	34	-78	-7	-62	77	-30	-5
0.932500	-1628	-1516	-426	-17569	-445	-22752	-7838	-22382	-3072	-20180	-10810	-17111	16	-19720	-11457	-11098	63	-1665	8725	-16704	9208	-25264	4835	-27111	-1167	-24533	8512	-19894	-6908	-23851	10884	-14258	-151	-130	-122	-65	-62	-60	-105	41	-150	16	36	-79	-23	-58	79	-28	-6
0.933333	-2771	-1479	-384	-17597	-840	-22493	-7952	-22765	-3094	-20088	-10896	-17326	32	-19687	-11893	-11429	234	-1345	8803	-16722	10129	-25463	5024	-27054	-1134	-24737	8794	-20068	-8581	-24014	11131	-14404	-151	-129	-120	-66	-61	-62	-107	39	-151	18	36	-77	-19	-55	80	-32	9
0.934167	627	-1462	-333	-17621	-282	-22223	-8049	-23108	-2991	-20026	-11015	-17521	-32	-19675	-12341	-11808	-50	-1040	8889	-16748	6305	-25641	5244	-26952	-1762	-24911	9083	-20225	-8470	-24141	11385	-14533	-148	-128	-122	-64	-62	-59	-107	40	-147	20	36	-78	-19	-58	78	-31	3
0.935000	3226	-1463	-286	-17645	-350	-21960	-8142	-23407	-2785	-19931	-11164	-17689	-124	-19695	-12801	-12232	68	-750	8975	-16786	2225	-25804	5483	-26824	-1642	-25085	9385	-20368	-7430	-24237	11636	-14644	-147	-130	-122	-66	-64	-64	-109	39	-150	16	35	-78	-23	-84	76	-31	15
0.935833	5045	-1463	-243	-17669	-404	-21718	-8224	-23656	-2747	-19877	-11357	-17844	-205	-19759	-13255	-12705	118	-483	9063	-16827	1739	-25947	5758	-26629	-1475	-25200	9700	-20492	-6170	-24305	11886	-14732	-150	-130	-121	-65	-64	-61	-108	40	-153	16	35	-78	-26	-59	77	-30	-4
0.936667	3936	-1476	-211	-17701	-274	-21513	-8323	-23854	-2539	-19872	-11601	-17998	-193	-19874	-13708	-13233	205	-237	9153	-16877	-776	-26079	6054	-26413	-1460	-25315	10025	-20597	-4095	-24348	12141	-14819	-148	-129	-121	-68	-63	-63	-81	41	-152	16	34	-81	-25	-59	72	-31	1
0.937500	1527	-1499	-186	-17731	-232	-21354	-8418	-24000	-2193	-19903	-11894	-18161	-196	-20048	-14156	-13811	157	-21	9241	-16928	-3213	-26202	6381	-26167	-1280	-25423	10355	-20682	-2118	-24373	12397	-14877	-150	-134	-116	-66	-61	-63	-108	39	-153	16	33	-79	-23	-61	80	-32	0
0.938333	1062	-1528	-171	-17771	-97	-21256	-8527	-24097	-1826	-19979	-12241	-18349	-237	-20287	-14598	-14450	-77	180	9325	-16979	-4698	-26311	6723	-25897	-1094	-25512	10703	-20749	257	-24378	12661	-14919	-148	-126	-117	-63	-62	-61	-107	43	-148	18	36	-76	-23	-53	82	-21	2
0.939167	1923	-1556	-169	-17821	21	-21222	-8652	-24134	-1384	-20114	-12651	-18596	-229	-20596	-15038	-15146	2	328	9397	-17037	-5836	-26416	7104	-25609	-713	-25602	11057	-20801	2051	-24374	12927	-14948	-138	-126	-119	-65	-61	-57	-105	35	-145	17	34	-75	-21	-57	81	-27	2
0.940000	1142	-1582	-184	-17886	-17	-21265	-8802	-24129	-1233	-20292	-13120	-18880	-288	-20982	-15470	-15899	0	449	9462	-17095	-7315	-26522	7500	-25307	-810	-25688	11424	-20841	3673	-24360	13203	-14958	-149	-129	-119	-66	-63	-61	-107	40	-154	18	33	-79	-22	-57	81	-30	9
0.940833	-3549	-1610	-217	-17964	222	-21386	-8973	-24066	-1163	-20530	-13642	-19246	-350	-21440	-15904	-16700	47	544	9497	-17161	-10311	-26621	7926	-24997	-925	-25764	11805	-20868	6123	-24341	13489	-14947	-148	-129	-118	-63	-62	-56	-107	40	-148	18	33	-77	-19	-57	81	-32	1
0.941667	-6881	-1626	-260	-18054	-210	-21581	-9162	-23971	-745	-20814	-14207	-19686	-254	-21958	-16298	-17541	250	607	9520	-17229	-6853	-26727	8369	-24683	-281	-25838	12190	-20883	4996	-24319	13787	-14916	-150	-128	-121	-62	-60	-65	-108	37	-150	19	34	-75	-21	-56	81	-33	0
0.942500	-7642	-1630	-322	-18160	35	-21843	-9374	-23824	-178	-21144	-14816	-20216	-275	-22542	-16769	-18419	-197	642	9527	-17304	-6792	-26825	8840	-24369	-631	-25905	12589	-20889	3908	-24289	14102	-14861	-193	-130	-118	-65	-63	-58	-104	38	-151	16	34	-80	-23	-57	81	-32	-1
0.943333	-6388	-1626	-400	-18281	-36	-22172	-9614	-23640	193	-21508	-15458	-20827	-319	-23173	-17211	-19321	-74	646	9506	-17391	-9015	-26926	9326	-24064	-526	-25966	12990	-20886	2577	-24249	14437	-14783	-149	-127	-120	-63	-64	-60	-107	39	-151	-5	33	-77	-22	-56	85	-29	-15
0.944167	-4853	-1606	-488	-18415	-23	-22542	-9869	-23427	211	-21886	-16123	-21523	-284	-23850	-17659	-20229	13	624	9478	-17487	-7824	-27026	9832	-23765	-380	-26019	13406	-20877	1077	-24210	14789	-14686	-108	-126	-119	-63	-60	-57	-109	38	-153	18	36	-77	-21	-57	81	-34	-3
0.945000	-2956	-1571	-587	-18562	104	-22954	-10149	-23188	158	-22313	-16807	-22293	-344	-24549	-18112	-21126	-98	579	9428	-17598	-7957	-27121	10350	-23482	-289	-26057	13826	-20862	87	-24157	15163	-14565	-148	-126	-118	-64	-60	-58	-105	37	-150	20	36	-75	-18	-53	80	-22	1
0.945833	-7223	-1517	-692	-18716	353	-23380	-10451	-22932	608	-22723	-17495	-23116	-285	-25259	-18579	-21992	-212	514	9362	-17724	-9059	-27212	10885	-23209	-116	-26083	14255	-20834	-684	-24098	15556	-14426	-147	-127	-90	-61	-58	-56	-102	40	-145	20	35	-76	-19	-53	85	-29	0
0.946667	-10722	-1448	-809	-18887	-193	-23819	-10779	-22663	1105	-23134	-18182	-23983	-236	-25965	-19044	-22824	-141	424	9285	-17872	-6045	-27301	11436	-22955	91	-26092	14684	-20799	-3063	-24020	15974	-14266	-147	-125	-116	-64	-58	-56	-103	38	-158	21	38	-72	-16	-52	87	-29	2
0.947500	-8951	-1373	-925	-19063	256	-24242	-11123	-22395	952	-23525	-18856	-24875	-256	-26659	-19521	-23583	-428	317	9199	-18036	-6659	-27377	11991	-22728	-290	-26076	15107	-20758	-3641	-23928	16405	-14095	-145	-128	-118	-64	-59	-58	-103	39	-153	20	37	-76	-21	-55	81	-30	0
0.948333	-7524	-1273	-1038	-19248	216	-24635	-11493	-22139	776	-23879	-19511	-25759	-254	-27315	-20000	-24268	-310	195	9107	-18214	-9964	-27446	12542	-22515	-18	-26048	15539	-20708	-2279	-23819	16852	-13910	-151	-129	-122	-70	-65	-65	-113	33	-156	15	12	-67	-27	-62	76	-36	-8
0.949167	-5714	-1152	-1158	-19419	204	-24983	-11888	-21899	1088	-24195	-20152	-26628	-368	-27928	-20483	-24859	-387	63	9015	-18417	-9093	-27498	13100	-22319	287	-25987	15966	-20639	-414	-23689	17320	-13713	-129	-127	-128	-72	-63	-61	-105	35	-154	17	32	-79	-24	-58	81	-33	-3
0.950000	-5471	-1038	-1258	-19615	313	-25266	-12304	-21673	1201	-24449	-20752	-27433	-357	-28463	-20951	-25328	-730	-68	8942	-18625	-9590	-27532	13652	-22142	416	-25897	16395	-20556	2323	-23534	17803	-13507	-151	-129	-124	-67	-62	-64	-107	33	-172	17	36	-76	-22	-59	80	-33	-4
0.950833	-6246	-906	-1358	-19797	206	-25475	-12743	-21476	1218	-24645	-21323	-28161	-324	-28926	-21414	-25682	-1029	-205	8856	-18838	-11051	-27537	14200	-21984	630	-25780	16825	-20458	5230	-23360	18290	-13298	-154	-130	-119	-68	-63	-61	-107	36	-153	17	34	-77	-23	-57	84	-34	-4
0.951667	-5308	-763	-1455	-19972	165	-25605	-13215	-21317	1344	-24764	-21860	-28795	-310	-29299	-21862	-25893	-1245	-342	8786	-19056	-11836	-27518	14725	-21848	433	-25635	17238	-20346	9082	-23155	18779	-13101	-149	-128	-120	-69	-69	-59	-105	35	-154	18	23	-75	-21	-57	86	-33	0
0.952500	-2305	-613	-1529	-20141	387	-25643	-13713	-21196	1434	-24806	-22361	-29305	-300	-29578	-22300	-25975	-966	-473	8726	-19280	-12641	-27469	15230	-21725	661	-25458	17647	-20217	13032	-22937	19270	-12901	-148	-127	-122	-68	-60	-61	-104	40	-150	19	33	-74	-22	-56	84	-31	-4
0.953333	-1138	-455	-1615	-20300	251	-25585	-14245	-21122	1371	-24775	-22824	-29690	-301	-29753	-22695	-25903	-890	-599	8678	-19492	-12850	-27393	15699	-21621	885	-25256	18044	-20072	16265	-22698	19761	-12710	-150	-127	-119	-65	-73	-58	-105	38	-153	20	38	-70	-22	-52	86	-29	3
0.954167	-3626	-298	-1688	-20452	464	-25433	-14804	-21093	1262	-24659	-23254	-29939	-326	-29831	-23113	-25699	-983	-707	8636	-19696	-15542	-27278	16142	-21535	594	-25023	18434	-19910	20380	-22440	20239	-12537	-151	-128	-116	-67	-61	-57	-105	39	-151	19	37	-76	-22	-53	85	-29	-4
0.955000	-7067	-139	-1756	-20595	44	-25184	-15399	-21116	1081	-24463	-23653	-30041	-351	-29796	-23491	-25359	-469	-805	8601	-19884	-13124	-27142	16534	-21467	1111	-24767	18802	-19735	21099	-22173	20692	-12374	-147	-131	-120	-66	-60	-59	-102	38	-154	28	38	-74	-21	-56	84	-29	-5
0.955833	-6329	16	-1821	-20728	315	-24842	-16025	-21184	1152	-24196	-24017	-29995	-339	-29663	-23849	-24899	-620	-888	8578	-20055	-11368	-26919	16881	-21412	592	-24484	19156	-19549	20510	-21893	21119	-12233	-155	-130	-121	-67	-62	-60	-105	38	-153	18	34	-74	-23	-55	80	-32	-6
0.956667	-3150	174	-1887	-20849	207	-24427	-16678	-21305	1319	-23862	-24351	-29811	-272	-29429	-24186	-24330	-294	-947	8554	-20200	-13315	-26692	17166	-21375	378	-24174	19474	-19355	19451	-21609	21499	-12103	-155	-131	-125	-70	-45	-62	-113	36	-159	13	29	-76	-26	-60	78	-31	-7
0.957500	1029	322	-1951	-20961	232	-23922	-17351	-21470	1442	-23453	-24659	-29488	-306	-29108	-24506	-23659	-128	-986	8537	-20310	-11358	-26408	17398	-21347	430	-23835	19776	-19149	17064	-21316	21864	-11997	-154	-130	-122	-67	-69	-61	-109	40	-155	19	33	-77	-28	-59	82	-28	-1
0.958333	4634	475	-2010	-21059	127	-23354	-18029	-21666	1386	-22988	-24938	-29037	-376	-28690	-24809	-22915	112	-993	8529	-20388	-9507	-26074	17558	-21334	266	-23471	20011	-18941	14138	-21012	22171	-11905	-149	-148	-122	-65	-61	-47	-98	42	-152	18	30	-73	-24	-52	84	-26	0
0.959167	2552	614	-2070	-21147	406	-22731	-18718	-21903	1329	-22481	-25197	-28480	-376	-28205	-25100	-22126	223	-982	8516	-20430	-9212	-25692	17648	-21332	216	-23085	20203	-18731	10983	-20710	22410	-11831	-147	-129	-119	-65	-59	-55	-103	45	-148	21	35	-73	-23	-51	87	-24	-1
0.960000	-1236	749	-2134	-21229	-288	-22076	-19410	-22177	1455	-21943	-25442	-27805	-262	-27662	-25385	-21309	288	-946	8507	-20438	-5281	-25270	17658	-21344	344	-22659	20334	-18521	5706	-20404	22583	-11780	-147	-125	-118	-76	-63	-56	-105	41	-148	18	37	-73	-17	-50	86	-25	0
0.960833	1778	868	-2198	-21300	2	-21385	-20093	-22474	1602	-21371	-25667	-27113	-171	-27069	-25670	-20490	219	-892	8491	-20416	-2648	-24793	17586	-21366	-67	-22215	20396	-18322	815	-20106	22680	-11751	-148	-127	-119	-65	-63	-58	-102	42	-147	21	38	-70	-22	-47	82	-26	11
0.961667	5214	980	-2261	-21372	114	-20677	-20771	-22791	1573	-20792	-25877	-26342	-160	-26448	-25946	-19689	291	-811	8477	-20359	-4073	-24272	17434	-21402	-32	-21746	20372	-18127	-2007	-19786	22687	-11733	-144	-131	-118	-63	-62	-63	-103	43	-149	16	37	-75	-23	-52	87	-25	-4
0.962500	8578	1069	-2323	-21441	-33	-19970	-21384	-23122	1412	-20213	-26070	-25557	-194	-25808	-26212	-18919	314	-712	8462	-20276	-1657	-23709	17205	-21448	183	-21252	20267	-17942	-4453	-19472	22603	-11731	-150	-128	-120	-64	-61	-57	-104	43	-154	15	35	-70	-23	-52	86	-27	0
0.963333	10147	1155	-2381	-21505	-13	-19269	-21960	-23456	1316	-19646	-26238	-24763	-195	-25157	-26476	-18194	335	-608	8449	-20156	378	-23106	16891	-21500	30	-20732	20060	-17770	-5645	-19149	22424	-11745	-162	-125	-117	-67	-65	-58	-94	41	-152	19	37	-75	-22	-51	87	-28	-1
0.964167	9515	1209	-2436	-21567	-76	-18593	-22490	-23789	1240	-19092	-26400	-23971	-174	-24515	-26721	-17529	441	-489	8440	-20018	633	-22472	16503	-21566	-85	-20187	19756	-17604	-6050	-18818	22140	-11772	-150	-128	-119	-66	-61	-58	-108	41	-149	19	37	-74	-22	-52	81	-28	0
0.965000	9028	1267	-2480	-21626	-181	-17941	-22944	-24115	1156	-18563	-26528	-23213	-203	-23881	-26935	-16926	343	-358	8426	-19859	1538	-21802	16038	-21630	-100	-19618	19344	-17454	-5546	-18474	21760	-11813	-151	-129	-122	-67	-61	-64	-104	37	-151	21	35	-76	-25	-59	81	-30	0
0.965833	10681	1293	-2522	-21689	-115	-17324	-23324	-24425	994	-18073	-26623	-22494	-237	-23284	-27126	-16390	483	-228	8439	-19696	2320	-21097	15505	-21699	46	-19028	18828	-17308	-4204	-18116	21282	-11858	-146	-128	-120	-67	-64	-61	-107	43	-150	20	38	-74	-22	-53	85	-28	0
0.966667	10537	1307	-2550	-21752	-128	-16751	-23605	-24707	855	-17613	-26682	-21833	-203	-22711	-27263	-15907	768	-97	8450	-19518	3695	-20376	14917	-21775	107	-18423	18224	-17180	-3318	-17743	20707	-11913	-149	-127	-144	-67	-62	-56	-102	42	-149	19	39	-77	-23	-55	85	-28	2
0.967500	7333	1294	-2572	-21822	223	-16225	-23788	-24963	827	-17205	-26693	-21229	-169	-22172	-27348	-15476	620	25	8468	-19343	2068	-19640	14272	-21851	-470	-17808	17516	-17056	-838	-17351	20036	-11978	-145	-128	-122	-67	-62	-59	-104	40	-148	18	36	-74	-22	-53	86	-29	0
0.968333	2306	1263	-2589	-21889	-221	-15759	-23872	-25187	757	-16846	-26656	-20694	-98	-21673	-27373	-15088	914	132	8499	-19171	3988	-18898	13582	-21931	23	-17192	16724	-16944	-213	-16951	19280	-12050	-151	-114	-119	-68	-62	-56	-104	37	-154	17	35	-76	-24	-58	81	-35	-3
0.969167	2564	1206	-2602	-21968	-60	-15353	-23859	-25374	556	-16532	-26570	-20219	-190	-21214	-27315	-14738	605	226	8536	-19012	7352	-18161	12869	-22009	-81	-16567	15851	-16844	-1234	-16529	18453	-12122	-151	-130	-121	-70	-65	-62	-111	38	-155	16	35	-77	-22	-58	79	-32	-3
0.970000	4001	1131	-2610	-22045	-149	-15003	-23733	-25518	529	-16266	-26388	-19810	-186	-20795	-27175	-14365	334	302	8584	-18856	5113	-17421	12118	-22081	-591	-15949	14926	-16729	-1654	-16100	17574	-12193	-148	-130	-120	-69	-63	-57	-104	38	-152	18	37	-80	-26	-57	79	-32	-1
0.970833	6441	1034	-2626	-22127	-83	-14719	-23501	-25610	201	-16051	-26186	-19457	-67	-20415	-26940	-14062	451	357	8638	-18719	5976	-16696	11359	-22152	-304	-15342	13961	-16622	-2856	-15660	16659	-12267	-149	-127	-118	-74	-62	-59	-107	38	-149	17	34	-77	-22	-46	84	-36	2
0.971667	8101	910	-2654	-22212	4	-14491	-23170	-25656	4	-15885	-25884	-19164	-62	-20079	-26618	-13726	528	383	8697	-18601	7099	-15991	10602	-22215	-250	-14766	12970	-16518	-3889	-15222	15716	-12331	-148	-131	-121	-66	-41	-56	-105	39	-147	15	36	-77	-23	-57	80	-33	0
0.972500	5731	761	-2709	-22300	517	-14331	-22752	-25651	129	-15771	-25518	-18914	-166	-19782	-26169	-13366	370	380	8757	-18522	6190	-15321	9839	-22275	-655	-14216	11980	-16410	-4378	-14785	14769	-12392	-148	-129	-119	-67	-61	-60	-109	39	-149	17	37	-88	-19	-52	85	-31	1
0.973333	-537	590	-2788	-22390	-189	-14249	-22257	-25595	189	-15698	-25071	-18703	-164	-19529	-25690	-12993	375	349	8811	-18422	8240	-14689	9127	-22324	-309	-13703	11010	-16306	-6108	-14358	13837	-12437	-148	-129	-121	-60	-66	-62	-107	39	-153	15	32	-79	-24	-59	78	-35	-3
0.974167	420	395	-2909	-22484	-53	-14206	-21698	-25486	-14	-15668	-24564	-18525	-110	-19312	-25097	-12589	293	288	8860	-18357	10711	-14098	8430	-22362	-318	-13228	10074	-16206	-8083	-13944	12939	-12467	-149	-130	-119	-70	-65	-59	-108	38	-152	13	34	-77	-25	-56	82	-33	-4
0.975000	3058	187	-3076	-22569	206	-14230	-21078	-25318	-18	-15675	-23978	-18326	-151	-19131	-24432	-12157	200	195	8899	-18312	8008	-13553	7772	-22389	-432	-12798	9187	-16076	-7801	-13548	12091	-12485	-154	-129	-121	-95	-63	-59	-104	37	-152	17	6	-77	-24	-56	80	-38	-3
0.975833	5509	-47	-3295	-22655	-68	-14313	-20415	-25104	-93	-15719	-23330	-18216	-173	-18985	-23705	-11707	158	78	8924	-18282	8276	-13059	7157	-22410	-210	-12422	8377	-15957	-7055	-13175	11311	-12479	-151	-129	-121	-67	-63	-59	-108	35	-153	15	34	-77	-23	-55	81	-31	-1
0.976667	6543	-298	-3576	-22741	84	-14454	-19719	-24840	-237	-15800	-22634	-18074	-229	-18880	-22937	-11241	62	-64	8925	-18265	9528	-12615	6594	-22415	-101	-12089	7653	-15834	-5210	-12832	10610	-12458	-151	-127	-127	-66	-65	-63	-108	38	-151	15	33	-77	-26	-59	80	-32	-3
0.977500	4932	-567	-3935	-22818	86	-14647	-19013	-24522	-234	-15892	-21902	-17928	-235	-18798	-22138	-10768	253	-232	8906	-18249	8684	-12228	6087	-22407	-52	-11820	7025	-15709	-2671	-12516	10002	-12410	-152	-129	-121	-66	-61	-60	-109	36	-153	17	34	-77	-17	-52	79	-29	-8
0.978333	3121	-848	-4365	-22887	-83	-14879	-18291	-24159	-286	-16012	-21144	-17767	-194	-18747	-21322	-10301	159	-415	8869	-18253	8738	-11900	5651	-22387	-365	-11601	6509	-15580	168	-12224	9486	-12339	-152	-124	-118	-63	-77	-58	-105	38	-152	22	38	-74	-22	-53	82	-30	-3
0.979167	4275	-1132	-4867	-22950	-61	-15161	-17585	-23758	-311	-16149	-20369	-17592	-224	-18721	-20508	-9858	-86	-611	8807	-18260	8932	-11635	5266	-22376	-513	-11428	6092	-15451	3553	-11962	9101	-12246	-148	-122	-118	-61	-60	-56	-103	42	-149	20	40	-73	-18	-57	96	-26	3
0.980000	5138	-1428	-5442	-23004	-125	-15478	-16891	-23314	-249	-16301	-19599	-17414	-180	-18721	-19719	-9459	168	-814	8718	-18263	9460	-11426	4949	-22309	-122	-11312	5790	-15329	5997	-11727	8810	-12135	-148	-107	-118	-66	-61	-53	-103	42	-147	20	37	-78	-19	-57	84	-28	-1
0.980833	4064	-1722	-6093	-23050	82	-15829	-16211	-22835	-70	-16453	-18845	-17185	-151	-18736	-18968	-9110	64	-1018	8603	-18281	7495	-11275	4690	-22258	-520	-11237	5592	-15209	9260	-11510	8627	-12000	-147	-124	-122	-64	-60	-57	-104	44	-152	17	37	-77	-18	-55	85	-27	0
0.981667	-702	-2012	-6815	-23088	-73	-16207	-15557	-22327	136	-16612	-18128	-16940	-186	-18770	-18267	-8833	202	-1221	8465	-18283	7407	-11177	4488	-22192	-127	-11205	5510	-15098	11488	-11314	8561	-11850	-154	-121	-116	-66	-64	-60	-107	39	-158	19	32	-77	-23	-59	81	-35	-7
0.982500	-1289	-2300	-7602	-23112	-180	-16615	-14930	-21796	-38	-16776	-17456	-16677	-119	-18813	-17623	-8636	-242	-1412	8311	-18331	11419	-11126	4348	-22117	172	-11202	5518	-14989	10833	-11123	8549	-11682	-149	-125	-120	-63	-64	-58	-107	42	-150	20	34	-77	-22	-59	82	-31	-3
0.983333	-897	-2566	-8426	-23123	-134	-17024	-14318	-21231	-87	-16931	-16829	-16383	-16	-18859	-17038	-8518	-418	-1582	8133	-18288	8890	-11123	4265	-22029	-143	-11225	5615	-14889	10740	-10939	8647	-11505	-148	-129	-121	-67	-56	-57	-105	40	-152	19	36	-78	-25	-55	86	-30	-3
0.984167	899	-2809	-9281	-23124	-80	-17448	-13748	-20658	34	-17083	-16270	-16071	-8	-18911	-16525	-8498	91	-1731	7939	-18288	8127	-11157	4249	-21936	35	-11269	5786	-14798	9970	-10753	8814	-11299	-147	-128	-119	-64	-62	-56	-105	41	-149	16	34	-76	-21	-56	85	-28	-3
0.985000	2147	-3025	-10156	-23116	-203	-17871	-13190	-20070	55	-17232	-15774	-15741	-34	-18973	-16081	-8573	191	-1856	7720	-18280	8545	-11226	4253	-21831	-134	-11321	6032	-14719	9289	-10564	9042	-11091	-150	-126	-120	-66	-58	-56	-101	37	-150	21	36	-74	-18	-53	85	-30	0
0.985833	1942	-3202	-11019	-23099	261	-18292	-12643	-19472	6	-17379	-15344	-15394	-22	-19030	-15706	-8740	54	-1943	7490	-18268	6705	-11320	4331	-21718	-174	-11378	6324	-14651	8630	-10363	9308	-10876	-146	-126	-119	-64	-56	-57	-105	42	-149	20	36	-75	-16	-56	88	-28	0
0.986667	-4093	-3345	-11875	-23075	-165	-18704	-12107	-18866	87	-17524	-14984	-15047	91	-19093	-15396	-8990	108	-2001	7233	-18256	6321	-11435	4422	-21602	251	-11428	6663	-14592	6855	-10156	9611	-10653	-153	-130	-119	-64	-61	-53	-100	44	-147	22	40	-75	-21	-53	85	-27	0
0.987500	-3623	-3445	-12691	-23049	-488	-19101	-11574	-18272	-133	-17669	-14689	-14703	52	-19160	-15148	-9324	43	-2019	6957	-18236	7966	-11591	4565	-21478	125	-11472	7028	-14547	3967	-9933	9929	-10425	-145	-127	-117	-64	-60	-56	-104	42	-139	19	36	-76	-23	-50	82	-30	0
0.988333	-198	-3495	-13455	-23017	-165	-19483	-11066	-17686	-173	-17817	-14454	-14365	32	-19233	-14945	-9729	25	-2008	6654	-18217	3976	-11709	4739	-21350	-191	-11500	7408	-14516	3154	-9700	10250	-10195	-154	-129	-120	-67	-66	-56	-109	42	-151	18	35	-76	-22	-56	80	-30	-4
0.989167	2481	-3494	-14137	-22988	-249	-19839	-10530	-17123	23	-17976	-14270	-14062	64	-19322	-14791	-10191	365	-1959	6334	-18195	1578	-11850	4946	-21216	-19	-11511	7794	-14493	2979	-9451	10561	-9957	-149	-129	-122	-67	-66	-61	-104	39	-154	19	33	-77	-27	-58	82	-31	0
0.990000	3589	-3440	-14730	-22956	-143	-20175	-9998	-16570	146	-18142	-14119	-13778	-137	-19414	-14662	-10689	304	-1874	5992	-18177	1404	-11986	5186	-21078	16	-11492	8185	-14479	3176	-9197	10859	-9722	-152	-138	-124	-79	-65	-62	-107	37	-152	12	33	-80	-25	-58	79	-32	-6
0.990833	1720	-3333	-15222	-22928	-128	-20474	-9466	-16048	29	-18321	-14007	-13542	-214	-19519	-14553	-11216	309	-1757	5652	-18157	-1106	-12112	5448	-20932	141	-11448	8566	-14476	3715	-8933	11133	-9488	-148	-128	-121	-67	-62	-58	-107	40	-154	18	39	-77	-25	-56	84	-30	1
0.991667	-402	-3177	-15606	-22897	-229	-20753	-8931	-15551	-118	-18511	-13900	-13346	-101	-19643	-14454	-11764	421	-1616	5242	-18143	-3036	-12226	5745	-20784	111	-11382	8930	-14475	4287	-8669	11375	-9258	-152	-130	-117	-67	-63	-61	-107	41	-153	17	35	-76	-24	-52	82	-32	0
0.992500	499	-2971	-15876	-22875	-327	-21009	-8399	-15105	-276	-18723	-13813	-13217	-121	-19770	-14353	-12322	148	-1457	4841	-18132	-4732	-12319	6056	-20633	66	-11289	9267	-14485	5524	-8413	11584	-9031	-150	-130	-119	-66	-63	-59	-104	34	-153	18	37	-75	-39	-58	82	-28	0
0.993333	1823	-2726	-16059	-22861	-317	-21249	-7879	-14718	-298	-18952	-13715	-13149	-158	-19945	-14243	-12883	165	-1283	4420	-18134	-5578	-12397	6391	-20481	314	-11173	9584	-14501	5708	-8156	11765	-8813	-147	-125	-118	-68	-62	-59	-105	41	-149	20	36	-75	-19	-52	82	-27	0
0.994167	872	-2442	-16069	-22853	-16	-21468	-7377	-14349	-73	-19199	-13605	-13163	75	-20127	-14118	-13436	86	-1106	3992	-18144	-7311	-12447	6739	-20324	302	-11045	9870	-14523	5985	-7919	11906	-8610	-149	-128	-119	-65	-62	-57	-105	41	-151	17	35	-76	-26	-55	77	-27	-4
0.995000	-4629	-2142	-16005	-22855	5	-21672	-6897	-14054	205	-19462	-13469	-13249	421	-20331	-13967	-13982	219	-931	3558	-18169	-9251	-12479	7100	-20178	502	-10884	10126	-14547	6198	-7700	12014	-8424	-151	-120	-119	-66	-62	-60	-109	41	-149	18	36	-76	-25	-53	80	-30	-3
0.995833	-6699	-1817	-15836	-22866	-410	-21867	-6442	-13821	19	-19745	-13304	-13421	378	-20552	-13789	-14503	363	-765	3132	-18206	-5033	-12489	7449	-20030	488	-10720	10349	-14576	2971	-7510	12091	-8255	-149	-127	-117	-66	-61	-60	-107	40	-149	18	38	-75	-26	-52	79	-30	-3
0.996667	-6714	-1512	-15583	-22882	-351	-22043	-6026	-13651	-279	-20035	-13107	-13664	195	-20784	-13571	-15006	-90	-609	2704	-18261	-6066	-12475	7855	-19886	130	-10558	10540	-14609	366	-7332	12145	-8108	-151	-126	-119	-70	-63	-60	-110	38	-152	17	28	-76	-24	-53	81	-30	-4
0.997500	-4630	-1158	-15248	-22909	-259	-22229	-5647	-13545	-472	-20326	-12878	-13987	90	-21027	-13312	-15484	24	-470	2306	-18327	-6669	-12440	8238	-19747	392	-10372	10695	-14637	-2821	-7205	12173	-7980	-150	-129	-122	-68	-65	-58	-107	38	-154	17	29	-78	-25	-57	85	-33	-4
0.998333	-3452	-841	-14853	-22938	-104	-22399	-5320	-13504	-748	-20612	-12605	-14373	8	-21272	-13008	-15931	68	-350	1939	-18419	-4174	-12387	8618	-19621	246	-10191	10821	-14667	-5986	-7096	12188	-7879	-148	-130	-121	-69	-90	-61	-111	37	-154	17	33	-76	-26	-57	79	-32	-5
0.999167	-3387	-548	-14414	-22972	288	-22562	-5027	-13531	-876	-20890	-12298	-14825	-68	-21516	-12659	-16342	10	-252	1620	-18518	-3363	-12313	8996	-19501	194	-10014	10915	-14693	-8830	-7019	12177	-7800	-149	-128	-118	-65	-62	-57	-103	41	-153	19	37	-70	-24	-53	85	-29	-3
1.000000	-9487	-282	-13943	-23010	187	-22713	-4778	-13615	-716	-21147	-11960	-15320	-117	-21747	-12256	-16710	-27	-176	1352	-18642	-2161	-12228	9360	-19401	407	-9849	10979	-14720	-11673	-6993	12162	-7752	-158	-132	-118	-67	-62	-56	-104	38	-155	19	36	-75	-21	-55	85	-29	0
1.000833	-10718	-53	-13463	-23053	-263	-22847	-4579	-13758	-744	-21380	-11593	-15847	-191	-21959	-11806	-17041	-177	-121	1149	-18780	2783	-12144	9712	-19314	271	-9693	11016	-14745	-15964	-6967	12132	-7739	-147	-126	-119	-64	-61	-55	-107	41	-148	21	18	-75	-18	-53	81	-31	0
1.001667	-7744	153	-12979	-23100	193	-22952	-4420	-13990	-658	-21581	-11203	-16397	-302	-22149	-11310	-17314	-343	-93	1012	-18935	2831	-12029	10037	-19249	-512	-9552	11023	-14762	-18012	-6984	12092	-7745	-147	-127	-122	-62	-62	-56	-110	38	-153	19	35	-76	-19	-58	82	-31	0
1.002500	-5455	267	-12505	-23143	6	-23075	-4288	-14207	-710	-21742	-10792	-16954	-329	-22309	-10771	-17561	-202	-76	982	-19099	2331	-11920	10342	-19197	-377	-9421	11006	-14786	-18393	-7038	12047	-7781	-150	-128	-119	-65	-56	-58	-107	41	-150	17	28	-75	-18	-58	84	-31	-3
1.003333	-3368	360	-12047	-23190	-78	-23155	-4183	-14499	-827	-21857	-10370	-17500	-375	-22433	-10181	-17714	-168	-73	987	-19272	4960	-11809	10616	-19168	-87	-9311	10967	-14803	-18245	-7110	11997	-7840	-146	-127	-120	-65	-60	-57	-104	38	-150	19	36	-74	-23	-56	84	-30	-3
1.004167	-3517	403	-11616	-23233	-42	-23196	-4095	-14808	-695	-21925	-9939	-18027	-354	-22514	-9557	-17827	-220	-82	1104	-19439	5159	-11699	10863	-19161	-287	-9215	10911	-14816	-16893	-7208	11935	-7922	-154	-129	-120	-64	-61	-57	-104	41	-153	16	36	-68	-22	-56	84	-30	-6
1.005000	-4543	404	-11216	-23274	-169	-23206	-4020	-15149	-706	-21973	-9503	-18520	-333	-22555	-8910	-17882	-489	-96	1307	-19634	5076	-11592	11067	-19175	-599	-9140	10834	-14824	-14939	-7324	11868	-8023	-148	-125	-126	-65	-61	-57	-104	37	-148	21	33	-74	-22	-55	84	-29	0
1.005833	-3750	363	-10844	-23311	-301	-23172	-3944	-15505	-789	-21915	-9070	-18962	-337	-22554	-8251	-17877	-690	-115	1588	-19827	5177	-11492	11246	-19209	-836	-9081	10747	-14830	-11849	-7458	11790	-8141	-145	-128	-125	-63	-58	-55	-104	41	-152	18	37	-72	-18	-55	84	-29	-1
1.006667	-1731	290	-10503	-23359	-197	-23072	-3866	-15869	-668	-21835	-8644	-19347	-291	-22510	-7590	-17817	-466	-129	1953	-19994	5325	-11402	11366	-19266	-808	-9048	10647	-14835	-9122	-7610	11705	-8275	-153	-129	-122	-66	-62	-57	-105	37	-155	18	34	-75	-23	-55	84	-33	-3
1.007500	-1629	183	-10192	-23374	-137	-22973	-3779	-16231	-535	-21705	-8227	-19666	-352	-22428	-6936	-17705	-669	-141	2389	-20158	4684	-11317	11451	-19337	-1013	-9030	10547	-14833	-6505	-7772	11604	-8413	-151	-127	-122	-64	-61	-59	-107	38	-130	19	29	-73	-22	-62	84	-30	-4
1.008333	-5052	113	-9866	-23397	210	-22800	-3676	-16573	-551	-21539	-7823	-19918	-372	-22307	-6310	-17546	-946	-146	2887	-20312	1712	-11248	11494	-19425	-1115	-9036	10436	-14838	-2878	-7949	11493	-8561	-152	-129	-124	-68	-66	-59	-108	37	-153	16	33	-78	-26	-56	81	-33	0
1.009167	-6226	-68	-9621	-23417	-275	-22584	-3559	-16911	-635	-21335	-7430	-20105	-325	-22150	-5717	-17344	-731	-150	3434	-20452	4550	-11188	11497	-19532	-768	-9057	10326	-14833	-2680	-8134	11374	-8708	-147	-129	-127	-68	-61	-59	-105	38	-151	15	30	-77	-21	-57	84	-32	-1
1.010000	-4634	-197	-9350	-23440	79	-22315	-3422	-17229	-582	-21147	-7057	-20217	-327	-21965	-5178	-17113	-1354	-141	4024	-20563	3629	-11138	11464	-19638	-1074	-9104	10225	-14828	-2438	-8334	11243	-8849	-148	-124	-121	-68	-62	-58	-103	39	-153	19	34	-74	-25	-53	85	-32	0
1.010833	-1967	-321	-9083	-23443	67	-22004	-3268	-17504	-494	-20841	-6692	-20262	-308	-21760	-4699	-16859	-1330	-131	4641	-20662	637	-11099	11401	-19760	-965	-9164	10132	-14822	-2583	-8524	11115	-8986	-147	-126	-121	-67	-64	-57	-107	42	-152	18	35	-73	-23	-55	86	-32	0
1.011667	312	-430	-8809	-23451	-115	-21655	-3098	-17754	-547	-20569	-6352	-20245	-324	-21534	-4296	-16587	-1199	-111	5273	-20734	524	-11072	11294	-19881	-917	-9244	10046	-14819	-3074	-8748	10981	-9108	-148	-126	-119	-66	-63	-59	-103	40	-151	17	34	-74	-24	-56	84	-30	-4
1.012500	2903	-522	-8521	-23462	33	-21269	-2915	-17976	-739	-20283	-6039	-20171	-368	-21286	-3969	-16316	-1253	-92	5911	-20792	-1061	-11050	11170	-20006	-906	-9343	9975	-14817	-3410	-8950	10852	-9221	-148	-127	-119	-66	-67	-61	-101	41	-147	18	53	-72	-22	-52	85	-30	-1
1.013333	-63	-580	-8205	-23452	321	-20853	-2727	-18155	-559	-19991	-5739	-20048	-333	-21024	-3739	-16030	-1194	-78	6537	-20826	-3322	-11036	11029	-20134	-834	-9459	9919	-14823	-4004	-9176	10732	-9313	-146	-129	-117	-64	-63	-57	-102	40	-151	18	34	-74	-23	-57	82	-30	-1
1.014167	-947	-609	-7879	-23480	-424	-20423	-2533	-18303	-562	-19698	-5466	-19877	-341	-20748	-3592	-15758	-1010	-58	7150	-20844	-1618	-11027	10873	-20255	-770	-9589	9889	-14824	-6451	-9408	10625	-9381	-147	-129	-118	-69	-63	-59	-105	38	-150	18	33	-63	-23	-55	82	-26	4
1.015000	3196	-601	-7521	-23496	-4	-19972	-2343	-18417	-507	-19406	-5215	-19679	-362	-20458	-3537	-15499	-1326	-51	7735	-20847	-3339	-11018	10714	-20378	-1098	-9736	9878	-14830	-7516	-9649	10542	-9431	-150	-130	-124	-74	-63	-62	-105	38	-154	15	27	-79	-25	-60	78	-34	-3
1.015833	5686	-563	-7143	-23521	-101	-19518	-2162	-18493	-169	-19121	-5004	-19449	-314	-20162	-3562	-15255	-1233	-65	8284	-20839	-7330	-11014	10557	-20489	-825	-9892	9897	-14839	-7101	-9894	10496	-9451	-149	-130	-119	-69	-63	-60	-107	35	-151	4	34	-77	-23	-56	81	-33	-4
1.016667	7748	-486	-6730	-23539	-221	-19046	-1985	-18532	-296	-18834	-4810	-19198	-351	-19853	-3668	-15032	-1090	-64	8805	-20821	-7386	-11011	10412	-20596	-641	-10058	9956	-14857	-6621	-10150	10492	-9448	-151	-132	-121	-69	-64	-58	-105	36	-155	15	32	-78	-25	-59	79	-34	-8
1.017500	7783	-366	-6290	-23572	-14	-18584	-1827	-18543	-317	-18550	-4657	-18939	-353	-19554	-3857	-14825	-920	-90	9281	-20799	-8592	-11001	10287	-20692	-638	-10228	10035	-14877	-5586	-10404	10533	-9418	-147	-128	-119	-70	-64	-60	-100	37	-149	24	30	-80	-24	-57	81	-31	0
1.018333	6712	-212	-5829	-23613	10	-18130	-1681	-18516	-121	-18264	-4536	-18671	-289	-19198	-4075	-14635	-761	-132	9720	-20768	-10187	-10993	10191	-20769	-464	-10407	10156	-14898	-4651	-10685	10636	-9362	-147	-126	-117	-67	-60	-58	-102	41	-149	19	35	-75	-22	-59	82	-30	-1
1.019167	7101	-31	-5349	-23663	-257	-17679	-1554	-18465	-183	-17975	-4449	-18400	-255	-18846	-4352	-14466	-928	-187	10118	-20734	-11018	-10985	10125	-20839	-510	-10584	10335	-14925	-3321	-10924	10809	-9281	-147	-127	-115	-67	-59	-56	-105	40	-150	5	36	-72	-26	-56	85	-18	0
1.020000	8841	181	-4862	-23727	-162	-17244	-1447	-18387	-357	-17678	-4406	-18142	-337	-18495	-4664	-14304	-786	-282	10476	-20710	-11779	-10982	10096	-20896	-258	-10768	10548	-14964	-2200	-11185	11055	-9194	-150	-124	-115	-66	-61	-56	-101	43	-150	20	36	-74	-19	-56	84	-27	0
1.020833	8215	412	-4373	-23805	-115	-16815	-1360	-18287	-275	-17372	-4401	-17896	-310	-18132	-4992	-14157	-700	-389	10795	-20690	-11941	-10981	10110	-20934	-224	-10953	10807	-15001	-1740	-11441	11374	-9077	-147	-124	-118	-62	-60	-55	-104	8	-152	27	34	-75	-19	-52	82	-27	1
1.021667	4025	654	-3883	-23885	252	-16397	-1290	-18160	3	-17047	-4437	-17659	-240	-17766	-5323	-14021	-678	-522	11083	-20667	-14501	-10992	10169	-20959	-525	-11140	11119	-15046	-21	-11673	11776	-8957	-150	-130	-115	-65	-61	-56	-103	41	-151	19	37	-76	-19	-56	82	-31	22
1.022500	5	930	-3399	-24003	-273	-15996	-1237	-18021	-7	-16710	-4504	-17434	-257	-17394	-5645	-13894	-164	-677	11348	-20652	-11606	-11010	10276	-20972	-76	-11320	11478	-15100	-1418	-11934	12259	-8831	-149	-129	-137	-68	-60	-57	-107	78	-152	15	34	-76	-21	-59	79	-30	0
1.023333	433	1211	-2934	-24121	-58	-15603	-1198	-17858	-144	-16346	-4615	-17240	-264	-17022	-5950	-13761	-508	-859	11587	-20648	-9421	-11046	10430	-20960	-391	-11502	11886	-15158	-3248	-12171	12820	-8703	-151	-133	-121	-67	-67	-58	-105	38	-153	16	30	-79	-26	-59	77	-32	-4
1.024167	1808	1493	-2491	-24261	-148	-15221	-1170	-17685	-94	-15966	-4757	-17062	-255	-16646	-6215	-13630	-392	-1051	11808	-20644	-11213	-11096	10636	-20936	-334	-11676	12340	-15215	-4312	-12390	13458	-8578	-147	-128	-124	-66	-63	-55	-107	39	-154	13	33	-76	-25	-57	81	-28	3
1.025000	2898	1783	-2068	-24402	-9	-14842	-1149	-17487	-189	-15559	-4901	-16893	-277	-16278	-6445	-13504	-223	-1268	12021	-20644	-9478	-11164	10892	-20890	-197	-11848	12843	-15274	-5865	-12595	14174	-8467	-149	-131	-120	-62	-62	-55	-105	38	-151	17	35	-75	-19	-56	79	-32	-5
1.025833	3417	2070	-1677	-24560	-16	-14459	-1143	-17284	-194	-15131	-5102	-16746	-285	-15914	-6629	-13379	-232	-1490	12219	-20650	-8107	-11263	11193	-20838	-117	-12026	13381	-15340	-6898	-12794	14914	-8377	-145	-128	-119	-66	-56	-56	-108	39	-150	16	35	-77	-21	-58	80	-27	0
1.026667	-1308	2357	-1319	-24735	346	-14080	-1144	-17066	3	-14690	-5297	-16613	-180	-15566	-6767	-13256	-257	-1730	12414	-20661	-8363	-11392	11534	-20766	72	-12194	13950	-15406	-7398	-12986	15710	-8306	-147	-129	-120	-63	-60	-58	-107	42	-146	20	33	-75	-17	-52	85	-26	-3
1.027500	-6761	2639	-991	-24921	-446	-13704	-1158	-16842	-284	-14226	-5502	-16504	-170	-15235	-6856	-13135	42	-1974	12612	-20678	-5025	-11553	11916	-20688	354	-12374	14537	-15473	-9368	-13164	16541	-8264	-152	-129	-120	-63	-63	-58	-105	38	-152	18	33	-76	-10	-56	81	-27	0
1.028333	-4875	2905	-693	-25122	-267	-13327	-1182	-16610	-496	-13787	-5700	-16403	-309	-14915	-6903	-13036	-48	-2221	12806	-20700	-3245	-11752	12325	-20600	177	-12549	15134	-15528	-10317	-13342	17385	-8257	-146	-131	-124	-67	-63	-59	-108	37	-153	16	32	-78	-25	-59	79	-33	-4
1.029167	-2891	3160	-435	-25328	-56	-12950	-1219	-16377	-285	-13331	-5899	-16315	-227	-14615	-6910	-12935	72	-2459	13005	-20723	-5396	-11991	12761	-20506	194	-12728	15743	-15612	-9008	-13514	18227	-8279	-150	-131	-121	-68	-61	-61	-103	38	-152	16	41	-80	-18	-61	80	-31	-3
1.030000	-1660	3404	-205	-25544	-96	-12570	-1268	-16198	-139	-12875	-6077	-16231	-197	-14331	-6876	-12857	154	-2698	13201	-20747	-3506	-12247	13221	-20408	193	-12907	16347	-15675	-7576	-13686	19050	-8338	-151	-127	-124	-67	-63	-58	-108	40	-152	20	33	-77	-21	-57	80	-29	-1
1.030833	-2264	3635	-4	-25766	-154	-12184	-1334	-15896	-11	-12434	-6237	-16155	-204	-14065	-6817	-12793	53	-2918	13389	-20768	-2235	-12553	13696	-20309	156	-13091	16921	-15735	-5326	-13848	19831	-8433	-148	-126	-121	-65	-64	-57	-107	38	-136	33	30	-76	-13	-57	79	-34	0
1.031667	-4113	3842	174	-25993	-188	-11797	-1412	-15652	-82	-12010	-6366	-16079	-73	-13810	-6735	-12739	246	-3121	13598	-20792	-2602	-12884	14177	-20209	450	-13280	17477	-15795	-2537	-14020	20562	-8568	-153	-133	-126	-69	-63	-61	-107	37	-154	12	30	-78	-24	-58	81	-31	-8
1.032500	-4879	4035	330	-26224	-170	-11410	-1509	-15414	9	-11612	-6474	-16000	80	-13573	-6662	-12708	346	-3301	13795	-20811	-1642	-13244	14656	-20115	353	-13477	17968	-15839	636	-14192	21223	-8734	-149	-148	-120	-72	-63	-60	-104	41	-152	16	34	-76	-21	-56	82	-30	-5
1.033333	-2974	4207	471	-26465	-110	-11020	-1618	-15172	66	-11226	-6547	-15908	56	-13336	-6542	-12688	601	-3456	13987	-20823	-659	-13625	15128	-20031	343	-13664	18422	-15880	3983	-14373	21825	-8937	-149	-130	-122	-68	-62	-58	-104	37	-153	19	34	-73	-22	-56	82	-31	0
1.034167	-2871	4361	593	-26659	-97	-10637	-1743	-14944	53	-10876	-6593	-15811	0	-13105	-6450	-12687	968	-3578	14167	-20831	732	-14021	15591	-19953	606	-13880	18807	-15910	6304	-14557	22286	-9172	-151	-127	-119	-66	-60	-57	-105	40	-152	10	34	-74	-24	-56	81	-6	0
1.035000	-6409	4484	701	-26866	287	-10263	-1884	-14718	86	-10551	-6606	-15699	28	-12879	-6366	-12690	731	-3667	14335	-20830	-563	-14428	16034	-19885	262	-14084	19125	-15926	9768	-14742	22666	-9434	-149	-129	-121	-68	-64	-59	-104	39	-152	17	36	-75	-22	-58	81	-30	-1
1.035833	-11873	4586	800	-27061	-223	-9886	-2042	-14493	279	-10259	-6595	-15566	39	-12655	-6299	-12701	1069	-3717	14487	-20814	2069	-14839	16453	-19833	382	-14295	19367	-15936	11050	-14931	22943	-9719	-148	-127	-120	-74	-63	-62	-105	41	-150	16	32	-73	-23	-57	82	-30	-3
1.036667	-11218	4680	889	-27243	-65	-9520	-2208	-14276	271	-9989	-6559	-15419	32	-12414	-6248	-12712	920	-3731	14616	-20793	6432	-15252	16842	-19791	212	-14508	19532	-15925	10238	-15120	23104	-10021	-151	-129	-120	-70	-62	-58	-104	42	-153	18	34	-76	-24	-56	84	-32	-6
1.037500	-8079	4702	971	-27401	-72	-9168	-2377	-14069	-25	-9749	-6499	-15246	2	-12170	-6221	-12719	678	-3707	14728	-20755	5029	-15637	17196	-19764	224	-14713	19616	-15907	9820	-15310	23156	-10342	-151	-127	-121	-60	-62	-58	-105	37	-169	17	33	-77	-27	-58	81	-29	0
1.038333	-3793	4726	1050	-27535	82	-8825	-2545	-13869	26	-9520	-6426	-15051	-108	-11910	-6214	-12710	731	-3631	14819	-20705	7013	-16004	17507	-19745	231	-14912	19625	-15871	8360	-15498	23101	-10663	-149	-127	-119	-67	-63	-60	-102	42	-151	19	35	-73	-25	-55	87	-28	-1
1.039167	-1626	4720	1123	-27638	-63	-8498	-2714	-13671	154	-9314	-6342	-14834	-144	-11653	-6225	-12683	721	-3530	14883	-20638	9389	-16340	17780	-19736	193	-15105	19556	-15828	6678	-15682	22956	-10987	-145	-126	-117	-66	-63	-53	-102	45	-150	20	36	-76	-21	-53	87	-26	0
1.040000	-4120	4676	1187	-27722	434	-8189	-2878	-13485	180	-9124	-6256	-14602	-135	-11360	-6259	-12641	627	-3360	14911	-20566	9257	-16650	18000	-19744	212	-15294	19417	-15776	5295	-15864	22714	-11313	-153	-131	-124	-69	-64	-60	-104	41	-152	16	33	-76	-23	-55	81	-28	0
1.040833	-9534	4602	1243	-27774	-141	-7896	-3038	-13306	180	-8943	-6171	-14352	-69	-11068	-6308	-12572	760	-3162	14958	-20474	11867	-16912	18170	-19761	463	-15470	19222	-15719	2495	-16039	22395	-11623	-147	-127	-119	-66	-62	-64	-105	40	-163	21	35	-76	-22	-58	84	-28	0
1.041667	-6430	4500	1296	-27789	-105	-7618	-3173	-13128	46	-8765	-6082	-14069	-116	-10770	-6357	-12470	441	-2922	14908	-20379	14761	-17136	18292	-19784	225	-15630	18975	-15643	-580	-16205	22020	-11928	-149	-128	-120	-69	-63	-60	-101	40	-151	20	35	-74	-19	-58	81	-27	4
1.042500	-1420	4361	1342	-27771	145	-7364	-3296	-12958	-8	-8593	-6006	-13766	-197	-10465	-6415	-12341	215	-2639	14874	-20272	11977	-17309	18358	-19815	-74	-15772	18692	-15601	-1214	-16367	21599	-12216	-148	-107	-133	-67	-63	-58	-103	38	-152	20	34	-77	-25	-56	80	-27	0
1.043333	2874	4197	1380	-27728	-96	-7131	-3393	-12794	-91	-8421	-5941	-13493	-182	-10152	-6468	-12178	309	-2319	14816	-20167	12085	-17433	18372	-19852	-43	-15897	18375	-15545	-1370	-16519	21142	-12486	-148	-128	-120	-68	-67	-58	-104	41	-151	21	35	-74	-22	-53	84	-29	0
1.044167	4946	4000	1408	-27647	-68	-6917	-3470	-12635	153	-8247	-5887	-13193	-258	-9844	-6517	-11991	293	-1967	14746	-20046	13008	-17516	18330	-19892	-145	-16006	18038	-15502	-815	-16667	20675	-12737	-152	-126	-118	-65	-59	-56	-122	40	-154	21	15	-75	-21	-58	82	-27	-1
1.045000	4347	3773	1429	-27539	-129	-6725	-3521	-12481	190	-8077	-5842	-12892	-243	-9539	-6550	-11775	353	-1582	14661	-19938	11170	-17541	18234	-19933	-88	-16096	17701	-15468	571	-16811	20234	-12963	-147	-126	-118	-66	-62	-60	-104	40	-150	20	37	-73	-21	-56	86	-27	0
1.045833	3899	3530	1437	-27400	-201	-6554	-3543	-12332	-150	-7894	-5802	-12604	-162	-9240	-6567	-11536	316	-1177	14570	-19828	9991	-17528	18092	-19975	-64	-16171	17366	-15451	2619	-16943	19771	-13173	-147	-124	-118	-63	-58	-52	-102	41	-151	17	36	-76	-19	-56	82	-25	1
1.046667	5977	3256	1434	-27239	-72	-6407	-3538	-12187	-108	-7717	-5769	-12322	-171	-8960	-6562	-11281	355	-739	14469	-19726	8713	-17477	17898	-20019	-155	-16208	17045	-15451	5285	-17073	19362	-13364	-144	-125	-120	-62	-59	-56	-103	43	-147	20	37	-73	-18	-58	86	-19	0
1.047500	7303	2964	1417	-27051	-161	-6282	-3507	-12050	18	-7550	-5749	-12062	-188	-8693	-6537	-11016	539	-290	14366	-19626	7928	-17389	17664	-20059	35	-16271	16747	-15478	7285	-17202	18992	-13541	-148	-126	-96	-63	-61	-53	-103	29	-149	20	37	-76	-22	-57	84	-30	0
1.048333	6519	2653	1396	-26840	24	-6184	-3451	-11920	-41	-7373	-5719	-11815	-203	-8443	-6487	-10746	234	171	14260	-19544	4702	-17280	17383	-20109	-308	-16309	16478	-15523	10619	-17332	18673	-13707	-154	-130	-122	-70	-65	-62	-112	35	-155	17	29	-78	-26	-60	77	-33	-4
1.049167	2326	2328	1342	-26635	-80	-6109	-3376	-11806	-84	-7211	-5697	-11602	-203	-8212	-6425	-10476	574	636	14160	-19471	2699	-17145	17072	-20140	-186	-16338	16246	-15593	13010	-17461	18422	-13857	-150	-128	-119	-67	-63	-60	-108	43	-152	18	34	-75	-25	-60	79	-31	-3
1.050000	2220	2003	1290	-26400	-84	-6053	-3270	-11688	-146	-7053	-5656	-11407	-137	-7998	-6312	-10207	554	1100	14067	-19408	5013	-16997	16734	-20173	-95	-16354	16054	-15681	12817	-17577	18245	-13997	-151	-128	-120	-67	-62	-60	-108	37	-151	19	33	-79	-25	-56	81	-29	0
1.050833	2882	1673	1226	-26160	-64	-6012	-3146	-11587	-230	-6906	-5605	-11247	-190	-7802	-6194	-9963	124	1559	13973	-19360	1280	-16834	16379	-20198	-372	-16371	15907	-15792	13612	-17695	18122	-14130	-147	-126	-125	-67	-81	-59	-105	40	-148	17	28	-76	-22	-56	80	-31	-3
1.051667	4980	1339	1146	-25912	-23	-5999	-3015	-11498	-210	-6772	-5544	-11105	-221	-7626	-6050	-9709	154	2007	13900	-19323	-581	-16672	16002	-20216	-238	-16388	15800	-15921	13528	-17805	18075	-14254	-148	-130	-116	-66	-60	-60	-108	40	-152	21	35	-75	-23	-55	84	-29	0
1.052500	6069	1018	1061	-25665	-153	-6002	-2858	-11407	-72	-6652	-5466	-11001	-139	-7470	-5892	-9485	207	2443	13831	-19300	-545	-16510	15634	-20227	-183	-16401	15738	-16065	13326	-17911	18087	-14379	-146	-127	-118	-66	-80	-58	-103	41	-147	20	35	-75	-18	-53	79	-30	0
1.053333	5183	706	960	-25415	346	-6027	-2718	-11363	-159	-6547	-5369	-10928	-218	-7330	-5718	-9279	56	2850	13770	-19296	-2766	-16361	15258	-20224	-351	-16423	15713	-16213	13315	-18009	18162	-14498	-147	-125	-118	-64	-59	-61	-109	39	-148	20	35	-75	-21	-52	84	-30	2
1.054167	-1303	401	850	-25173	-68	-6064	-2562	-11325	-60	-6464	-5275	-10883	-223	-7207	-5537	-9093	58	3253	13711	-19301	-3505	-16219	14906	-20214	-638	-16446	15725	-16390	12104	-18092	18289	-14612	-149	-126	-119	-65	-61	-62	-104	40	-153	17	36	-74	-21	-48	82	-31	0
1.055000	-1878	115	739	-24938	-332	-6124	-2413	-11299	-260	-6392	-5129	-10868	-297	-7093	-5346	-8925	-150	3585	13664	-19322	-1138	-16093	14567	-20191	-1196	-16475	15764	-16566	9398	-18159	18456	-14722	-148	-129	-117	-65	-63	-59	-110	37	-151	17	35	-74	-23	-53	79	-30	0
1.055833	206	-152	597	-24710	53	-6191	-2271	-11305	-470	-6338	-4989	-10876	-288	-6993	-5155	-8779	-529	3902	13621	-19359	-4199	-15980	14253	-20151	-1146	-16510	15835	-16737	8639	-18217	18651	-14824	-149	-127	-117	-68	-62	-67	-100	38	-152	18	32	-74	-23	-53	80	-31	0
1.056667	1763	-391	458	-24490	-101	-6274	-2140	-11325	-461	-6303	-4835	-10909	-222	-6902	-4961	-8643	-431	4185	13582	-19410	-5860	-15880	13971	-20091	-572	-16549	15922	-16906	8310	-18253	18874	-14920	-153	-129	-124	-70	-65	-64	-110	36	-155	15	30	-78	-32	-58	79	-35	-8
1.057500	1890	-624	310	-24284	19	-6362	-2032	-11371	-342	-6282	-4668	-10980	-268	-6816	-4770	-8519	-246	4441	13543	-19474	-4616	-15803	13735	-20030	-745	-16582	16030	-17066	8203	-18265	19108	-15005	-154	-128	-138	-67	-40	-58	-105	37	-155	15	33	-77	-22	-55	79	-31	-7
1.058333	-714	-821	162	-24089	10	-6448	-1903	-11424	-196	-6265	-4500	-11023	-296	-6727	-4576	-8401	-94	4658	13506	-19544	-5318	-15735	13538	-19945	-634	-16619	16149	-17214	8468	-18247	19346	-15072	-149	-128	-121	-68	-61	-61	-108	38	-152	18	33	-74	-19	-52	79	-28	-12
1.059167	-4128	-992	-8	-23899	-86	-6539	-1808	-11496	-143	-6262	-4321	-11099	-273	-6647	-4390	-8291	-125	4841	13468	-19630	-5274	-15680	13394	-19850	-299	-16650	16278	-17347	8542	-18211	19571	-15131	-151	-126	-116	-63	-59	-60	-104	44	-150	20	41	-74	-23	-51	85	-30	0
1.060000	-5074	-1136	-182	-23732	-166	-6632	-1726	-11586	-260	-6269	-4148	-11188	-213	-6570	-4210	-8186	-213	4975	13416	-19730	-4991	-15638	13292	-19744	-650	-16679	16391	-17469	8961	-18147	19774	-15170	-149	-126	-120	-66	-61	-59	-105	38	-154	16	38	-74	-21	-52	84	-29	16
1.060833	-4790	-1263	-367	-23583	-100	-6721	-1657	-11689	-76	-6293	-3980	-11287	-231	-6495	-4044	-8087	28	5079	13355	-19839	-4170	-15605	13241	-19628	-625	-16694	16526	-17568	8554	-18060	19951	-15198	-153	-132	-118	-85	-62	-61	-104	33	-151	8	37	-76	-23	-53	84	-33	0
1.061667	-6020	-1366	-560	-23448	72	-6800	-1599	-11802	311	-6309	-3814	-11385	-191	-6420	-3884	-7988	-206	5146	13281	-19966	-4264	-15579	13239	-19511	-547	-16698	16650	-17649	8616	-17943	20092	-15205	-148	-127	-116	-65	-62	-61	-105	37	-149	17	35	-75	-6	-53	80	-26	-3
1.062500	-10639	-1442	-766	-23330	-10	-6883	-1550	-11916	414	-6336	-3664	-11487	-160	-6353	-3737	-7895	-197	5182	13193	-20100	-4761	-15560	13284	-19387	-369	-16682	16757	-17714	8730	-17807	20193	-15188	-136	-130	-117	-63	-62	-62	-103	43	-149	20	36	-75	-23	-55	85	-28	-5
1.063333	-11323	-1494	-985	-23230	-293	-6938	-1509	-12036	182	-6369	-3523	-11586	-154	-6286	-3596	-7801	-5	5187	13085	-20246	394	-15540	13374	-19267	66	-16647	16859	-17758	5615	-17646	20254	-15157	-148	-127	-117	-68	-61	-60	-104	41	-152	17	34	-78	-19	-55	82	-29	1
1.064167	-10016	-1529	-1212	-23146	-75	-6984	-1470	-12151	155	-6401	-3397	-11685	-185	-6246	-3470	-7724	-203	5159	12959	-20404	-51	-15519	13496	-19150	-247	-16593	16947	-17785	3619	-17466	20265	-15109	-150	-129	-125	-67	-58	-60	-103	39	-151	16	32	-112	-19	-52	85	-30	-1
1.065000	-7238	-1541	-1451	-23085	-61	-7016	-1431	-12260	219	-6435	-3281	-11777	-204	-6161	-3352	-7631	-90	5111	12814	-20566	-731	-15500	13650	-19041	-219	-16523	17021	-17796	1128	-17268	20238	-15046	-149	-129	-122	-69	-62	-59	-105	39	-155	13	30	-78	-23	-56	81	-32	-3
1.065833	-5210	-1542	-1705	-23035	-150	-7034	-1395	-12364	-8	-6471	-3177	-11864	-194	-6105	-3252	-7562	-58	5040	12649	-20740	1273	-15474	13838	-18938	-155	-16421	17093	-17787	-1494	-17056	20162	-14954	-148	-120	-119	-66	-61	-55	-103	34	-150	17	34	-74	-19	-52	84	-29	0
1.066667	-3349	-1516	-1959	-23000	183	-7035	-1350	-12457	-133	-6497	-3083	-11938	-163	-6054	-3151	-7506	77	4956	12464	-20917	1416	-15443	14040	-18853	-217	-16305	17146	-17769	-3507	-16834	20045	-14847	-146	-128	-118	-65	-59	-58	-107	39	-152	17	34	-75	-19	-58	85	-30	1
1.067500	-6525	-1486	-2235	-22981	189	-7022	-1269	-12535	235	-6525	-3006	-12032	-99	-6007	-3070	-7465	77	4848	12263	-21102	1272	-15412	14255	-18777	-176	-16168	17190	-17736	-5422	-16604	19901	-14727	-149	-128	-121	-67	-62	-74	-101	41	-150	15	34	-76	-19	-56	85	-28	-4
1.068333	-4472	-1440	-2515	-22979	-383	-7001	-1247	-12608	-79	-6549	-2940	-12055	-138	-5964	-2997	-7441	96	4731	12043	-21292	4414	-15375	14472	-18721	3	-16024	17234	-17697	-8693	-16371	19703	-14589	-151	-129	-120	-68	-62	-61	-104	39	-155	15	29	-77	-23	-55	84	-31	-3
1.069167	1672	-1399	-2806	-22985	25	-6963	-1188	-12668	-300	-6547	-2877	-12099	-145	-5927	-2944	-7445	-75	4604	11809	-21486	2350	-15330	14689	-18682	-164	-15857	17245	-17648	-9884	-16133	19486	-14440	-153	-133	-127	-68	-62	-60	-105	37	-156	16	25	-73	-23	-57	84	-33	-3
1.070000	6033	-1341	-3092	-22998	-100	-6914	-1119	-12717	-19	-6576	-2821	-12125	-155	-5898	-2888	-7469	-22	4479	11569	-21671	-10	-15279	14897	-18651	-59	-15678	17257	-17590	-9660	-15898	19248	-14270	-148	-128	-121	-67	-60	-60	-108	39	-152	18	33	-77	-22	-58	85	-32	-3
1.070833	9300	-1289	-3382	-23016	-125	-6861	-1045	-12751	153	-6575	-2771	-12133	-146	-5871	-2847	-7514	8	4342	11318	-21861	1023	-15224	15093	-18640	-53	-15505	17261	-17525	-9096	-15662	18999	-14087	-148	-130	-120	-67	-62	-64	-107	38	-153	15	30	-73	-23	-55	82	-31	0
1.071667	10799	-1226	-3665	-23037	-85	-6802	-968	-12777	24	-6569	-2721	-12130	-91	-5846	-2813	-7590	-146	4216	11073	-22045	-851	-15166	15270	-18634	-149	-15328	17258	-17460	-7515	-15434	18733	-13891	-147	-126	-118	-65	-63	-62	-105	40	-150	17	33	-76	-28	-57	85	-33	-1
1.072500	12000	-1178	-3938	-23061	-144	-6742	-891	-12794	-67	-6556	-2674	-12113	-117	-5829	-2788	-7686	-237	4069	10819	-22231	-2525	-15106	15424	-18644	-252	-15155	17240	-17388	-5541	-15212	18464	-13676	-147	-127	-121	-67	-65	-58	-105	38	-151	18	35	-75	-22	-53	84	-31	0
1.073333	14876	-1131	-4190	-23082	-165	-6683	-799	-12804	43	-6534	-2631	-12085	-88	-5814	-2769	-7810	-40	3931	10575	-22403	-3304	-15046	15548	-18639	-151	-14984	17202	-17314	-3155	-14997	18181	-13452	-151	-126	-125	-68	-65	-60	-109	40	-151	17	30	-78	-26	-56	81	-31	-6
1.074167	17829	-1094	-4424	-23101	-132	-6631	-720	-12807	-81	-6508	-2585	-12035	-48	-5802	-2754	-7948	409	3795	10336	-22570	-4389	-14982	15650	-18669	193	-14834	17161	-17233	-1256	-14789	17911	-13205	-146	-126	-120	-69	-84	-60	-104	38	-150	18	32	-79	-24	-55	84	-30	0
1.075000	17598	-1058	-4625	-23106	-148	-6575	-637	-12794	30	-6471	-2537	-11980	-21	-5788	-2740	-8101	321	3655	10112	-22727	-5849	-14921	15717	-18684	26	-14695	17081	-17150	351	-14586	17640	-12946	-149	-128	-121	-67	-64	-58	-103	39	-151	15	33	-75	-25	-56	85	-30	0
1.075833	12789	-1029	-4797	-23108	133	-6534	-556	-12781	405	-6435	-2493	-11911	1	-5769	-2732	-8267	163	3515	9903	-22876	-8747	-14858	15759	-18694	-112	-14568	17016	-17059	2548	-14404	17371	-12672	-151	-127	-121	-67	-46	-57	-104	36	-151	19	34	-75	-22	-53	84	-34	-1
1.076667	9552	-1015	-4924	-23099	-227	-6494	-480	-12756	97	-6396	-2441	-11838	-19	-5770	-2716	-8438	484	3379	9706	-23006	-5326	-14802	15771	-18700	322	-14461	16917	-16968	1348	-14231	17111	-12387	-151	-128	-119	-68	-64	-57	-107	35	-149	4	33	-76	-21	-56	80	-38	1
1.077500	8736	-1007	-5013	-23080	-3	-6468	-413	-12726	-160	-6354	-2425	-11757	-50	-5762	-2703	-8617	125	3238	9531	-23142	-5444	-14749	15752	-18694	-142	-14373	16799	-16865	252	-14066	16854	-12086	-151	-130	-119	-68	-69	-60	-105	39	-150	18	34	-75	-26	-56	85	-29	-1
1.078333	8758	-1004	-5055	-23045	-144	-6451	-351	-12681	-32	-6311	-2349	-11674	-113	-5759	-2684	-8786	96	3095	9378	-23260	-7511	-14701	15714	-18675	-176	-14300	16632	-16757	-1129	-13913	16606	-11765	-148	-126	-118	-65	-60	-56	-102	42	-153	21	38	-72	-24	-51	85	-33	1
1.079167	7913	-1009	-5051	-23002	-87	-6439	-289	-12626	66	-6274	-2301	-11587	-141	-5748	-2660	-8947	102	2954	9245	-23371	-5913	-14647	15647	-18644	-159	-14244	16504	-16639	-2972	-13766	16365	-11438	-147	-122	-118	-64	-62	-62	-103	39	-145	21	38	-72	-19	-51	86	-28	0
1.080000	6750	-1013	-5001	-22946	95	-6437	-237	-12567	113	-6235	-2263	-11503	-110	-5747	-2632	-9094	-40	2810	9126	-23471	-5438	-14603	15554	-18599	-281	-14209	16302	-16515	-4828	-13639	16130	-11105	-146	-127	-115	-64	-57	-53	-101	41	-151	20	38	-72	-21	-53	86	-33	-1
1.080833	79	-1039	-4913	-22882	297	-6447	-191	-12495	143	-6234	-2228	-11426	-147	-5729	-2605	-9231	125	2665	9027	-23570	-6241	-14566	15439	-18550	-336	-14183	16129	-16384	-6818	-13525	15895	-10766	-147	-118	-95	-67	-62	-55	-103	40	-149	20	37	-73	-23	-51	85	-28	1
1.081667	-4288	-1054	-4782	-22806	-445	-6465	-147	-12413	-67	-6181	-2200	-11355	-102	-5752	-2572	-9348	264	2508	8933	-23659	-2852	-14533	15305	-18482	44	-14171	15909	-16246	-10735	-13421	15661	-10425	-148	-127	-120	-68	-61	-57	-107	38	-152	16	22	-75	-24	-59	79	-36	0
1.082500	-2473	-1073	-4622	-22740	-145	-6492	-108	-12327	34	-6168	-2183	-11294	-7	-5761	-2538	-9447	-299	2377	8872	-23745	-2614	-14503	15154	-18402	-333	-14164	15685	-16097	-13360	-13350	15435	-10074	-144	-127	-119	-65	-62	-58	-109	39	-148	19	36	-76	-24	-55	85	-29	0
1.083333	-702	-1081	-4426	-22629	-177	-6517	-62	-12221	206	-6158	-2168	-11234	-14	-5768	-2501	-9506	-489	2238	8819	-23822	-5252	-14474	14990	-18310	-498	-14166	15443	-15937	-14330	-13250	15209	-9729	-151	-129	-116	-66	-60	-58	-104	35	-151	18	34	-76	-16	-58	80	-34	-1
1.084167	688	-1090	-4212	-22529	-220	-6551	-16	-12109	233	-6167	-2166	-11188	-130	-5781	-2462	-9575	-408	2107	8771	-23898	-3938	-14451	14813	-18213	-294	-14168	15190	-15769	-15064	-13181	14985	-9386	-148	-124	-118	-42	-59	-59	-107	38	-145	21	36	-78	-21	-56	82	-30	1
1.085000	90	-1092	-3984	-22423	-69	-6583	24	-11991	185	-6149	-2170	-11154	-216	-5797	-2426	-9609	-412	1980	8735	-23963	-3863	-14427	14603	-18107	-195	-14176	14933	-15580	-14774	-13123	14759	-9057	-147	-124	-115	-66	-60	-57	-107	40	-148	20	37	-74	-22	-53	82	-35	-1
1.085833	-1582	-1092	-3753	-22320	1	-6622	77	-11857	45	-6159	-2183	-11134	-143	-5816	-2388	-9627	-455	1859	8705	-24026	-4819	-14403	14423	-17992	-147	-14188	14668	-15399	-14033	-13077	14535	-8731	-146	-129	-117	-65	-60	-56	-103	40	-150	18	36	-74	-21	-55	84	-29	0
1.086667	-2118	-1081	-3525	-22211	-93	-6658	133	-11728	-6	-6170	-2208	-11116	-76	-5857	-2359	-9629	-341	1749	8682	-24084	-4792	-14385	14219	-17874	-255	-14196	14410	-15236	-12539	-13040	14312	-8419	-149	-129	-115	-62	-58	-56	-101	37	-147	18	38	-62	-18	-52	85	-26	-3
1.087500	-236	-1080	-3288	-22098	-76	-6697	194	-11593	-99	-6187	-2239	-11107	-109	-5864	-2332	-9622	-160	1644	8662	-24134	-4741	-14369	14007	-17758	-118	-14208	14150	-15049	-10862	-13014	14087	-8118	-147	-125	-117	-65	-60	-56	-102	38	-148	19	38	-73	-19	-51	84	-29	2
1.088333	704	-1064	-3116	-21992	-88	-6738	256	-11458	-57	-6212	-2282	-11115	21	-5899	-2316	-9616	-158	1559	8644	-24177	-4830	-14353	13790	-17647	-68	-14210	13889	-14871	-9354	-12997	13857	-7834	-149	-129	-118	-66	-63	-57	-107	41	-150	18	37	-76	-19	-56	81	-30	-1
1.089167	-921	-1058	-2945	-21894	279	-6772	318	-11334	129	-6240	-2334	-11127	354	-5938	-2301	-9595	-427	1457	8627	-24212	-7775	-14339	13568	-17533	-439	-14221	13634	-14691	-5974	-12988	13629	-7558	-152	-128	-119	-67	-62	-62	-104	39	-153	13	34	-77	-22	-57	80	-32	0
1.090000	-2726	-1050	-2803	-21786	-352	-6814	387	-11188	26	-6268	-2389	-11143	510	-5978	-2288	-9564	-230	1373	8617	-24230	-5272	-14325	13350	-17422	270	-14227	13390	-14511	-5041	-12986	13406	-7306	-151	-134	-121	-74	-59	-60	-105	37	-152	0	33	-53	-21	-56	78	-33	-3
1.090833	-1867	-1052	-2683	-21665	-43	-6852	469	-11059	57	-6302	-2454	-11167	331	-6018	-2288	-9569	-434	1297	8614	-24235	-3521	-14311	13133	-17316	209	-14236	13153	-14316	-4479	-12984	13186	-7068	-149	-113	-126	-67	-62	-56	-107	38	-151	12	32	-76	-21	-55	81	-29	0
1.091667	-361	-1060	-2619	-21589	-184	-6882	521	-10932	106	-6332	-2506	-11186	275	-6060	-2286	-9556	-273	1222	8616	-24229	-6259	-14294	12919	-17211	189	-14243	12927	-14156	-3283	-12990	12969	-6839	-150	-132	-122	-68	-63	-39	-103	36	-152	16	41	-77	-22	-55	81	-32	-1
1.092500	1924	-1069	-2574	-21498	-150	-6913	585	-10815	-46	-6366	-2566	-11211	137	-6109	-2292	-9557	-394	1156	8633	-24196	-5734	-14282	12698	-17109	94	-14256	12707	-13979	-2311	-12999	12755	-6626	-149	-129	-119	-66	-61	-60	-104	40	-153	18	35	-78	-24	-59	82	-30	0
1.093333	3901	-1111	-2568	-21408	-82	-6942	639	-10705	-179	-6401	-2630	-11233	18	-6159	-2301	-9552	-392	1083	8654	-24153	-5030	-14268	12498	-17017	4	-14267	12498	-13820	-955	-13013	12551	-6432	-149	-130	-120	-68	-63	-57	-107	39	-151	18	30	-75	-22	-58	80	-30	0
1.094167	472	-1157	-2588	-21325	356	-6972	690	-10600	-72	-6445	-2676	-11258	-33	-6212	-2314	-9572	-268	1010	8692	-24094	-5950	-14255	12297	-16930	28	-14280	12293	-13655	587	-13026	12355	-6249	-149	-126	-124	-63	-65	-57	-108	42	-150	17	30	-78	-27	-56	81	-29	-3
1.095000	-4405	-1221	-2642	-21249	-400	-7001	724	-10519	-68	-6486	-2719	-11278	-59	-6273	-2327	-9588	-135	933	8739	-24021	-3213	-14242	12096	-16848	262	-14291	12103	-13487	257	-13045	12167	-6085	-148	-129	-122	-67	-64	-59	-92	40	-145	18	33	-75	-24	-57	81	-28	-1
1.095833	-3150	-1301	-2713	-21167	-178	-7027	745	-10441	-174	-6538	-2757	-11299	-86	-6339	-2343	-9609	-646	853	8806	-23931	-1529	-14232	11907	-16772	-108	-14307	11917	-13320	300	-13064	11994	-5938	-148	-127	-121	-67	-64	-58	-109	41	-152	13	30	-77	-23	-58	79	-15	-3
1.096667	-1913	-1397	-2803	-21108	-14	-7059	759	-10372	-101	-6586	-2783	-11316	-161	-6409	-2357	-9629	-814	766	8887	-23829	-3873	-14218	11722	-16697	-148	-14318	11742	-13147	1810	-13083	11828	-5803	-148	-128	-119	-41	-69	-59	-107	39	-155	19	33	-78	-25	-57	81	-31	0
1.097500	-666	-1506	-2902	-21041	-126	-7087	757	-10317	-206	-6646	-2800	-11334	-197	-6485	-2371	-9653	-716	670	8990	-23714	-2302	-14204	11546	-16622	-114	-14327	11568	-12974	2833	-13108	11697	-5687	-152	-129	-122	-69	-65	-59	-107	40	-153	16	29	-78	-26	-58	80	-25	-1
1.098333	-1206	-1633	-3006	-20972	54	-7118	739	-10270	-382	-6707	-2799	-11343	-259	-6569	-2386	-9670	-653	571	9110	-23594	-990	-14192	11376	-16557	-336	-14331	11410	-12783	4290	-13130	11572	-5584	-149	-128	-124	-67	-65	-60	-115	43	-146	17	32	-77	-24	-56	79	-28	-3
1.099167	-4247	-1767	-3098	-20906	-32	-7149	711	-10232	-473	-6773	-2790	-11352	-371	-6655	-2395	-9677	-589	469	9247	-23458	-914	-14175	11220	-16483	-122	-14336	11255	-12587	5713	-13155	11445	-5501	-147	-126	-120	-64	-63	-55	-103	45	-149	18	33	-73	-23	-55	81	-26	0
1.100000	-6761	-1909	-3184	-20833	-189	-7182	667	-10202	-602	-6838	-2765	-11347	-371	-6751	-2403	-9683	-626	362	9399	-23321	175	-14165	11064	-16415	-191	-14337	11113	-12375	7092	-13185	11386	-5436	-144	-128	-118	-64	-59	-58	-118	42	-142	19	36	-76	-24	-53	86	-27	0
1.100833	-6336	-2055	-3257	-20758	-82	-7217	613	-10181	-679	-6913	-2737	-11349	-411	-6846	-2411	-9676	-424	247	9559	-23178	969	-14145	10918	-16348	-25	-14340	10981	-12156	8477	-13218	11321	-5391	-148	-128	-117	-63	-61	-57	-103	44	-153	18	35	-75	-25	-57	82	-33	0
1.101667	-7016	-2211	-3302	-20673	-28	-7260	552	-10164	-668	-6990	-2696	-11360	-420	-6948	-2416	-9660	-139	136	9731	-23033	3054	-14141	10775	-16276	338	-14341	10857	-11924	8582	-13253	11280	-5370	-148	-126	-117	-52	-62	-60	-117	40	-149	21	37	-76	-24	-55	84	-29	1
1.102500	-9850	-2360	-3319	-20577	477	-7299	484	-10170	-504	-7067	-2648	-11325	-360	-7056	-2428	-9634	-340	23	9909	-22886	2321	-14132	10644	-16197	-128	-14343	10747	-11679	9879	-13293	11254	-5366	-146	-127	-117	-65	-61	-59	-104	42	-149	19	45	-73	-22	-58	80	-28	-1
1.103333	-14098	-2509	-3302	-20469	-26	-7348	408	-10172	-286	-7147	-2597	-11303	-292	-7161	-2432	-9595	42	-83	10091	-22739	4572	-14128	10517	-16126	163	-14347	10647	-11426	9137	-13337	11254	-5390	-149	-124	-115	-60	-62	-58	-107	35	-150	20	37	-77	-23	-55	84	-27	-3
1.104167	-13755	-2648	-3248	-20341	19	-7395	336	-10183	-440	-7225	-2547	-11275	-331	-7274	-2438	-9550	42	-189	10268	-22591	9233	-14125	10398	-16042	-111	-14358	10562	-11162	6786	-13387	11267	-5427	-149	-128	-117	-64	-61	-57	-104	44	-151	20	37	-72	-21	-55	85	-27	-4
1.105000	-12651	-2769	-3159	-20199	1	-7449	266	-10195	-355	-7306	-2494	-11234	-366	-7383	-2444	-9525	38	-287	10447	-22465	8104	-14127	10283	-15950	-372	-14366	10493	-10889	5592	-13440	11303	-5485	-147	-125	-116	-64	-62	-41	-103	41	-150	20	39	-45	-22	-50	82	-28	0
1.105833	-10731	-2876	-3027	-20038	75	-7505	197	-10219	-130	-7383	-2445	-11188	-359	-7493	-2447	-9433	27	-374	10612	-22289	9482	-14133	10175	-15851	-353	-14382	10439	-10610	3771	-13500	11349	-5565	-150	-125	-117	-64	-61	-59	-102	43	-148	19	40	-74	-25	-53	80	-34	-1
1.106667	-9282	-2959	-2857	-19854	-50	-7567	132	-10240	-66	-7465	-2383	-11135	-304	-7604	-2453	-9368	-322	-458	10770	-22137	11686	-14148	10072	-15744	-613	-14405	10403	-10332	2105	-13564	11407	-5661	-145	-127	-127	-64	-63	-57	-104	41	-153	19	38	-74	-23	-52	80	-30	0
1.107500	-10318	-3021	-2650	-19659	351	-7637	79	-10264	-79	-7551	-2371	-11083	-328	-7713	-2453	-9302	-486	-533	10915	-21978	11579	-14161	9979	-15619	-735	-14426	10384	-10053	887	-13630	11479	-5771	-147	-127	-121	-63	-62	-55	-104	42	-152	19	37	-88	-19	-53	81	-29	0
1.108333	-14355	-3047	-2408	-19437	-325	-7706	40	-10289	-94	-7637	-2352	-11014	-328	-7820	-2449	-9233	-91	-603	11050	-21816	13583	-14183	9882	-15487	-262	-14452	10376	-9775	-1523	-13706	11557	-5898	-148	-127	-119	-63	-64	-61	-63	49	-156	18	35	-76	-25	-59	81	-30	-3
1.109167	-11049	-3042	-2134	-19210	-271	-7783	6	-10314	-212	-7727	-2335	-10945	-302	-7933	-2441	-9170	-183	-666	11170	-21650	15879	-14211	9801	-15334	-482	-14477	10385	-9502	-3929	-13784	11643	-6033	-154	-131	-119	-66	-67	-60	-105	38	-153	20	34	-75	-27	-57	82	-31	-7
1.110000	-7026	-3003	-1834	-18957	-1	-7860	-10	-10339	-222	-7820	-2338	-10870	-264	-8024	-2425	-9104	-255	-720	11276	-21481	12810	-14240	9721	-15163	-788	-14501	10408	-9235	-4078	-13865	11732	-6170	-148	-129	-121	-64	-61	-56	-105	40	-153	25	33	-76	-24	-56	82	-29	-5
1.110833	-4216	-2922	-1515	-18703	-256	-7942	-16	-10359	-284	-7922	-2336	-10798	-217	-8153	-2402	-9050	-80	-773	11368	-21300	12634	-14273	9644	-14973	-618	-14520	10438	-8984	-3905	-13949	11818	-6313	-150	-130	-122	-67	-61	-58	-105	40	-153	16	34	-75	-22	-66	81	-31	-3
1.111667	-2901	-2806	-1179	-18440	-139	-8026	-6	-10381	-414	-8035	-2352	-10724	-302	-8266	-2373	-8998	-43	-818	11448	-21115	13164	-14309	9572	-14766	-693	-14534	10484	-8726	-2820	-14038	11900	-6450	-150	-129	-118	-67	-61	-59	-105	41	-150	18	33	-75	-22	-59	82	-30	1
1.112500	-3597	-2651	-837	-18175	-49	-8129	15	-10395	-434	-8147	-2370	-10653	-361	-8386	-2330	-8948	86	-862	11513	-20927	11656	-14346	9506	-14535	-415	-14542	10531	-8495	-1177	-14128	11976	-6589	-148	-126	-121	-66	-60	-56	-103	41	-151	18	33	-73	-50	-56	80	-31	-3
1.113333	-4122	-2464	-505	-17912	-67	-8231	43	-10410	-414	-8275	-2394	-10583	-314	-8510	-2280	-8906	-26	-910	11570	-20730	11121	-14388	9441	-14290	-190	-14543	10586	-8275	690	-14224	12045	-6718	-148	-128	-119	-65	-61	-57	-104	37	-151	19	36	-74	-21	-51	84	-32	0
1.114167	-1852	-2246	-170	-17663	-48	-8343	84	-10417	-386	-8406	-2427	-10523	-305	-8648	-2223	-8875	156	-954	11610	-20534	10274	-14430	9377	-14030	-107	-14531	10640	-8073	2946	-14318	12097	-6844	-150	-128	-120	-67	-62	-57	-104	40	-150	20	35	-76	-19	-56	78	-22	-3
1.115000	127	-2001	145	-17424	-135	-8466	129	-10419	-649	-8550	-2461	-10467	-242	-8785	-2154	-8843	438	-1002	11637	-20333	10136	-14478	9316	-13749	347	-14508	10695	-7890	3928	-14425	12137	-6952	-151	-130	-121	-69	-63	-62	-107	36	-154	15	32	-80	-29	-59	80	-35	-1
1.115833	-108	-1739	426	-17198	69	-8604	185	-10420	-1114	-8698	-2489	-10416	-219	-8943	-2082	-8815	99	-1047	11656	-20133	7676	-14518	9254	-13449	-134	-14472	10749	-7723	5882	-14520	12163	-7050	-148	-129	-122	-74	-64	-60	-108	38	-151	17	32	-79	-24	-55	80	-31	-1
1.116667	-3667	-1458	682	-16978	-56	-8742	250	-10408	-1126	-8848	-2510	-10373	-246	-9098	-1997	-8785	348	-1090	11668	-19936	6717	-14560	9197	-13139	-38	-14428	10801	-7576	6807	-14615	12172	-7136	-151	-134	-126	-70	-63	-60	-109	36	-152	15	32	-76	-25	-57	80	-30	-1
1.117500	-3240	-1171	897	-16781	-110	-8892	316	-10391	-942	-9005	-2520	-10330	-224	-9262	-1912	-8756	259	-1132	11670	-19743	10220	-14600	9141	-12829	305	-14369	10850	-7442	4971	-14712	12160	-7210	-150	-129	-125	-69	-65	-60	-110	35	-152	17	33	-77	-24	-55	77	-33	-14
1.118333	-2202	-882	1070	-16595	-25	-9053	387	-10372	-335	-9155	-2524	-10297	-227	-9435	-1820	-8725	122	-1168	11663	-19549	7624	-14628	9086	-12487	-42	-14300	10889	-7329	4025	-14798	12131	-7267	-144	-126	-120	-66	-61	-59	-107	43	-152	17	35	-75	-23	-56	82	-29	0
1.119167	190	-590	1197	-16428	13	-9224	463	-10345	-189	-9309	-2513	-10264	-280	-9608	-1723	-8687	130	-1198	11643	-19367	7086	-14657	9031	-12149	-80	-14222	10920	-7232	1937	-14877	12087	-7318	-146	-125	-116	-65	-62	-56	-105	41	-148	21	37	-73	-21	-50	84	-27	2
1.120000	2016	-331	1266	-16269	-254	-9401	538	-10315	-57	-9463	-2497	-10244	-235	-9814	-1633	-8646	-85	-1224	11614	-19197	8134	-14673	8974	-11810	95	-14144	10943	-7158	-29	-14953	12021	-7363	-146	-124	-120	-65	-59	-53	-104	43	-147	19	33	-72	-22	-51	84	-28	2
1.120833	2858	-87	1280	-16121	268	-9591	611	-10282	279	-9616	-2468	-10224	-191	-9960	-1545	-8605	-113	-1245	11572	-19035	7136	-14695	8913	-11472	135	-14058	10952	-7097	-1436	-15010	11940	-7403	-149	-124	-119	-65	-60	-57	-109	38	-149	20	37	-73	-16	-59	86	-30	0
1.121667	-1300	127	1244	-15975	-46	-9781	681	-10247	364	-9762	-2443	-10208	-197	-10134	-1461	-8555	34	-1251	11520	-18881	7808	-14696	8852	-11140	82	-13974	10947	-7052	-3985	-15055	11822	-7441	-144	-126	-117	-49	-61	-57	-107	41	-149	21	37	-76	-23	-55	80	-29	0
1.122500	382	313	1153	-15827	-258	-9979	759	-10210	331	-9903	-2380	-10189	-194	-10299	-1383	-8500	-95	-1246	11458	-18739	10586	-14706	8790	-10818	-137	-13892	10929	-7024	-7779	-15080	11728	-7476	-147	-126	-117	-69	-58	-58	-108	40	-150	20	35	-75	-19	-50	81	-28	0
1.123333	4233	463	1007	-15648	98	-10179	836	-10172	380	-10048	-2324	-10173	-196	-10458	-1314	-8447	-335	-1234	11384	-18611	7631	-14676	8727	-10500	-359	-13814	10893	-7015	-8975	-15089	11600	-7519	-149	-126	-124	-68	-70	-61	-110	40	-152	18	30	-77	-25	-58	80	-32	-3
1.124167	6744	576	818	-15507	-184	-10380	908	-10136	372	-10185	-2265	-10161	-237	-10603	-1251	-8381	3	-1205	11304	-18487	6244	-14654	8663	-10195	-104	-13782	10845	-7010	-9136	-15070	11470	-7555	-149	-128	-121	-67	-61	-58	-109	37	-152	16	32	-79	-21	-55	82	-31	0
1.125000	7926	659	594	-15330	-194	-10571	988	-10090	351	-10315	-2195	-10139	-242	-10731	-1196	-8297	167	-1155	11215	-18370	6981	-14615	8603	-9898	-265	-13669	10783	-7019	-8586	-15030	11329	-7602	-149	-127	-119	-64	-70	-59	-105	39	-150	21	38	-78	-21	-57	82	-30	-3
1.125833	6415	706	339	-15143	-161	-10764	1059	-10051	337	-10447	-2126	-10117	-246	-10844	-1151	-8240	51	-1098	11118	-18265	5287	-14568	8539	-9618	-302	-13611	10700	-7040	-7283	-14963	11189	-7644	-146	-124	-116	-65	-59	-57	-104	39	-153	22	38	-82	-19	-53	92	-29	0
1.126667	4275	721	55	-14948	-97	-10952	1129	-10006	161	-10584	-2059	-10091	-290	-10946	-1116	-8169	-29	-1029	11007	-18164	4000	-14515	8478	-9351	-122	-13561	10610	-7072	-5637	-14882	11047	-7685	-128	-124	-120	-62	-56	-57	-101	43	-149	22	38	-72	-19	-51	86	-27	0
1.127500	5008	715	-240	-14749	-79	-11138	1201	-9970	122	-10724	-1996	-10065	-227	-11029	-1092	-8099	-162	-949	10895	-18069	2559	-14452	8414	-9104	-298	-13521	10508	-7111	-2954	-14759	10905	-7725	-145	-121	-117	-62	-60	-56	-103	39	-150	20	36	-75	-9	-52	84	-28	1
1.128333	6450	685	-543	-14588	-153	-11320	1266	-9917	278	-10868	-1928	-10037	-128	-11105	-1081	-8038	77	-866	10768	-17988	1355	-14390	8353	-8879	-14	-13487	10386	-7162	-625	-14623	10766	-7760	-147	-128	-120	-63	-63	-60	-113	38	-151	19	36	-75	-23	-58	82	-31	-1
1.129167	6194	649	-839	-14374	-13	-11497	1319	-9899	140	-11024	-1892	-10005	-153	-11168	-1078	-7972	-23	-772	10638	-17910	-1394	-14327	8293	-8671	-52	-13472	10260	-7216	2436	-14469	10633	-7780	-147	-127	-117	-64	-65	-59	-104	40	-153	18	33	-78	-23	-55	82	-31	0
1.130000	1509	611	-1118	-14210	23	-11670	1374	-9879	125	-11159	-1847	-9971	-194	-11209	-1076	-7918	151	-679	10502	-17837	-4623	-14252	8238	-8481	24	-13457	10119	-7278	5657	-14295	10509	-7785	-147	-127	-120	-65	-63	-58	-104	41	-151	21	34	-76	-23	-55	84	-29	0
1.130833	-682	578	-1374	-14080	-287	-11842	1421	-9831	10	-11354	-1818	-9935	-81	-11265	-1084	-7871	428	-587	10369	-17765	-2112	-14185	8184	-8310	327	-13436	9971	-7341	5493	-14112	10391	-7771	-150	-127	-120	-64	-60	-58	-107	39	-154	19	34	-77	-15	-56	81	-31	2
1.131667	-969	559	-1599	-13990	-9	-12013	1473	-9799	-113	-11526	-1791	-9898	300	-11306	-1100	-7834	91	-492	10211	-17699	-5374	-14119	8133	-8162	20	-13445	9825	-7411	6136	-13922	10280	-7737	-151	-129	-121	-67	-60	-61	-109	36	-151	18	34	-79	-25	-58	77	-30	-5
1.132500	1302	560	-1789	-13949	-48	-12177	1484	-9773	-141	-11712	-1778	-9864	512	-11356	-1119	-7802	257	-396	10060	-17635	-8404	-14065	8091	-8032	139	-13442	9677	-7480	6018	-13731	10179	-7674	-147	-126	-117	-63	-63	-59	-104	51	-150	21	35	-77	-58	-55	82	-27	-1
1.133333	3044	588	-1933	-13981	-194	-12344	1509	-9743	-14	-11895	-1762	-9825	401	-11394	-1136	-7784	111	-308	9905	-17585	-8376	-14010	8052	-7924	2	-13439	9530	-7560	5394	-13538	10056	-7584	-150	-126	-120	-67	-65	-59	-108	41	-154	21	33	-76	-23	-56	82	-28	-3
1.134167	4398	642	-2031	-14068	113	-12509	1521	-9720	147	-12085	-1758	-9796	312	-11448	-1154	-7779	8	-231	9742	-17533	-10402	-13964	8015	-7841	-185	-13434	9381	-7642	4742	-13357	9985	-7463	-147	-128	-118	-65	-63	-57	-102	42	-149	18	35	-77	-23	-55	87	-29	-4
1.135000	-537	730	-2088	-14238	52	-12673	1523	-9698	295	-12272	-1756	-9767	231	-11510	-1171	-7783	231	-153	9579	-17494	-12114	-13933	7986	-7779	-91	-13421	9243	-7731	3474	-13188	9894	-7317	-147	-102	-119	-64	-65	-63	-104	37	-150	17	37	-76	-22	-55	82	-29	0
1.135833	-1657	852	-2094	-14490	-388	-12843	1522	-9678	-84	-12463	-1755	-9745	77	-11587	-1185	-7799	457	-88	9408	-17457	-9880	-13916	7960	-7727	150	-13400	9111	-7827	156	-13038	9803	-7148	-147	-128	-121	-67	-65	-59	-107	42	-153	18	40	-72	-26	-56	81	-29	-1
1.136667	1155	1020	-2060	-14829	32	-13007	1514	-9669	-145	-12641	-1751	-9727	-13	-11677	-1190	-7830	243	-23	9232	-17433	-12340	-13898	7942	-7723	-92	-13367	9002	-7923	-1496	-12907	9707	-6977	-151	-127	-119	-69	-67	-58	-107	42	-153	18	35	-79	-23	-56	82	-30	-3
1.137500	3174	1194	-1985	-15250	-168	-13164	1506	-9645	27	-12806	-1748	-9723	2	-11777	-1189	-7867	278	38	9051	-17409	-14827	-13891	7927	-7728	-88	-13328	8870	-8030	-2381	-12802	9609	-6747	-153	-131	-121	-66	-63	-58	-107	38	-154	17	37	-77	-23	-57	82	-41	-1
1.138333	4911	1424	-1881	-15741	-49	-13311	1500	-9629	87	-12954	-1739	-9716	-39	-11891	-1183	-7918	230	102	8870	-17395	-13307	-13888	7919	-7752	-115	-13272	8767	-8140	-3313	-12695	9509	-6527	-148	-131	-119	-64	-61	-56	-105	41	-149	20	36	-75	-17	-52	86	-30	0
1.139167	4385	1655	-1744	-16289	5	-13455	1491	-9617	60	-13087	-1723	-9716	-171	-12020	-1166	-7972	208	154	8682	-17384	-13656	-13889	7913	-7802	-216	-13203	8670	-8251	-3578	-12659	9396	-6305	-145	-122	-116	-61	-57	-56	-107	43	-147	21	39	-72	-10	-56	86	-29	0
1.140000	2927	1917	-1594	-16900	-112	-13598	1484	-9611	-52	-13205	-1715	-9732	-242	-12156	-1141	-8044	16	222	8478	-17389	-13829	-13890	7913	-7878	-360	-13129	8577	-8372	-3651	-12622	9282	-6090	-147	-116	-119	-66	-63	-56	-108	37	-152	15	34	-78	-23	-56	84	-33	-6
1.140833	3391	2187	-1436	-17547	-91	-13701	1485	-9605	-102	-13293	-1684	-9756	-196	-12303	-1107	-8120	-274	284	8271	-17394	-13076	-13888	7923	-7967	-402	-13032	8495	-8490	-3050	-12607	9159	-5885	-148	-127	-119	-64	-62	-56	-108	40	-152	17	35	-75	-21	-57	81	-34	0
1.141667	4938	2478	-1272	-18215	5	-13819	1502	-9598	-61	-13345	-1653	-9779	-243	-12450	-1065	-8200	-57	366	8050	-17405	-11820	-13875	7924	-8081	-145	-12943	8412	-8608	-2843	-12607	9037	-5695	-147	-126	-120	-66	-61	-59	-104	40	-153	17	36	-72	-25	-57	87	-30	-3
1.142500	4794	2775	-1119	-18884	-16	-13873	1523	-9595	-59	-13399	-1624	-9811	-319	-12596	-1016	-8292	-153	453	7820	-17420	-10861	-13849	7940	-8208	-400	-12840	8334	-8722	-2542	-12616	8912	-5526	-149	-125	-117	-65	-61	-55	-105	43	-149	13	34	-75	-17	-52	87	-31	-1
1.143333	1135	3071	-982	-19540	109	-13927	1551	-9597	-11	-13419	-1590	-9852	-340	-12742	-962	-8386	-215	545	7574	-17447	-11752	-13809	7953	-8353	-435	-12736	8249	-8830	-1015	-12635	8789	-5386	-146	-126	-141	-67	-64	-53	-104	41	-151	16	30	-75	-21	-52	85	-30	-1
1.144167	-773	3363	-867	-20159	-339	-13959	1591	-9598	4	-13418	-1559	-9892	-308	-12879	-906	-8491	245	654	7319	-17499	-6328	-13755	7973	-8512	553	-12626	8164	-8929	-2695	-12646	8672	-5281	-149	-131	-120	-64	-65	-53	-103	41	-153	16	33	-76	5	-52	85	-30	0
1.145000	-96	3645	-779	-20720	4	-13962	1643	-9601	-51	-13394	-1524	-9936	-346	-13001	-839	-8596	-237	777	7051	-17497	-4625	-13676	7992	-8690	302	-12518	8077	-9020	-3512	-12654	8569	-5214	-144	-126	-118	-45	-57	-53	-110	41	-151	18	33	-74	-17	-50	82	-31	0
1.145833	1795	3923	-727	-21218	-27	-13944	1709	-9608	-361	-13350	-1494	-9985	-392	-13109	-786	-8717	-343	902	6771	-17529	-5146	-13573	8010	-8872	-235	-12409	7982	-9100	-4014	-12650	8469	-5182	-146	-125	-120	-64	-58	-55	-101	41	-150	24	38	-70	-12	-52	85	-36	2
1.146667	2687	4187	-714	-21629	-16	-13930	1776	-9617	-624	-13297	-1465	-10037	-411	-13200	-729	-8837	-284	1054	6476	-17561	-2205	-13452	8027	-9071	-562	-12303	7878	-9167	-4836	-12625	8400	-5189	-146	-122	-118	-62	-62	-51	-102	42	-147	18	34	-75	-17	-52	84	-29	3
1.147500	2970	4435	-740	-21957	69	-13832	1855	-9627	-857	-13226	-1441	-10092	-407	-13266	-681	-8969	-293	1210	6147	-17600	-862	-13307	8042	-9277	-1002	-12204	7767	-9223	-5262	-12581	8321	-5241	-147	-130	-125	-67	-59	-52	-104	57	-148	16	35	-74	-21	-55	84	-28	-1
1.148333	-2627	4672	-810	-22181	270	-13745	1959	-9642	-744	-13155	-1427	-10153	-420	-13317	-635	-9111	-214	1377	5856	-17634	-874	-13150	8045	-9488	-2053	-12106	7646	-9271	-5484	-12505	8266	-5345	-152	-128	-118	-69	-64	-61	-110	38	-153	15	26	-79	-26	-60	76	-34	-7
1.149167	-5956	4878	-931	-22295	-446	-13641	2003	-9668	-618	-13072	-1413	-10211	-335	-13344	-606	-9265	-64	1550	5534	-17674	2916	-12968	8046	-9710	-2253	-12011	7520	-9296	-7338	-12401	8237	-5444	-151	-129	-126	-70	-65	-60	-108	38	-152	16	29	-83	-27	-61	80	-33	-9
1.150000	-3439	5086	-1079	-22295	-41	-13518	2085	-9689	-593	-12980	-1399	-10273	-345	-13342	-573	-9418	-334	1738	5232	-17706	3108	-12767	8038	-9922	-2187	-11912	7388	-9316	-7407	-12267	8224	-5587	-149	-128	-124	-63	-65	-57	-107	36	-152	15	29	-80	-27	-61	78	-33	-3
1.150833	-1498	5271	-1269	-22189	33	-13374	2156	-9712	-391	-12883	-1384	-10332	-402	-13317	-553	-9580	-320	1927	4919	-17746	636	-12552	8026	-10153	-1963	-11811	7254	-9329	-5802	-12083	8228	-5762	-149	-131	-126	-72	-66	-60	-108	36	-152	16	28	-87	-23	-59	79	-32	-1
1.151667	584	5438	-1496	-21992	-84	-13219	2215	-9727	-336	-12789	-1375	-10400	-340	-13270	-543	-9748	-204	2124	4611	-17776	1929	-12327	8002	-10378	-1539	-11707	7118	-9341	-4038	-11872	8252	-5953	-146	-128	-120	-67	-61	-60	-107	39	-151	15	30	-79	-25	-60	81	-29	-5
1.152500	543	5593	-1754	-21664	44	-13059	2271	-9775	-370	-12692	-1360	-10471	-327	-13211	-541	-9927	-148	2318	4322	-17809	1400	-12095	7966	-10608	-1322	-11595	6989	-9333	-1456	-11627	8283	-6158	-146	-131	-119	-69	-64	-59	-105	39	-128	17	30	-76	-21	-59	80	-31	0
1.153333	-1153	5733	-2036	-21264	-6	-12893	2311	-9809	-390	-12596	-1349	-10551	-303	-13126	-548	-10105	-274	2510	4033	-17843	113	-11861	7919	-10840	-1014	-11476	6858	-9337	859	-11360	8291	-6374	-149	-127	-119	-68	-63	-59	-107	36	-148	16	34	-79	-24	-62	80	-32	0
1.154167	-1189	5852	-2335	-20787	-65	-12725	2337	-9843	-311	-12499	-1330	-10629	-242	-13030	-560	-10283	-483	2699	3762	-17874	-429	-11630	7859	-11074	-809	-11349	6734	-9342	3474	-11063	8365	-6597	-147	-129	-119	-67	-62	-59	-105	38	-148	16	34	-77	-22	-56	81	-31	0
1.155000	995	5957	-2646	-20249	130	-12551	2349	-9883	-98	-12401	-1309	-10727	-268	-12929	-576	-10462	-402	2874	3514	-17908	-916	-11397	7793	-11315	-666	-11211	6618	-9357	5878	-10756	8406	-6816	-146	-131	-120	-64	-62	-56	-130	41	-151	12	30	-78	-23	-61	79	-32	-4
1.155833	1687	6045	-2964	-19665	-46	-12381	2355	-9920	-109	-12309	-1285	-10829	-327	-12823	-593	-10635	-190	3057	3284	-17939	-1121	-11176	7734	-11559	-404	-11063	6517	-9380	7459	-10431	8444	-7036	-152	-132	-121	-68	-60	-62	-107	34	-154	15	30	-75	-19	-60	81	-34	-4
1.156667	-472	6117	-3278	-19046	293	-12207	2344	-9956	16	-12211	-1255	-10942	-350	-12717	-614	-10801	-275	3190	3074	-17974	-4359	-10961	7623	-11812	-46	-10893	6425	-9417	10407	-10099	8469	-7244	-151	-134	-127	-72	-63	-63	-112	33	-154	11	27	-81	-27	-66	74	-38	-6
1.157500	-2972	6178	-3587	-18411	-219	-12041	2333	-9991	99	-12113	-1221	-11045	-306	-12605	-645	-10952	-133	3330	2898	-18006	-1999	-10759	7531	-12058	168	-10738	6355	-9461	10301	-9781	8492	-7440	-152	-134	-124	-69	-68	-64	-112	33	-152	13	21	-80	-22	-60	78	-33	-3
1.158333	-1749	6229	-3875	-17764	-25	-11866	2320	-10007	12	-12005	-1177	-11179	-365	-12499	-633	-11088	143	3455	2737	-18032	-242	-10564	7439	-12310	36	-10557	6304	-9531	9095	-9452	8498	-7592	-147	-128	-120	-68	-63	-59	-107	38	-148	18	30	-74	-21	-59	81	-32	0
1.159167	512	6267	-4141	-17139	-93	-11692	2294	-10035	-59	-11899	-1130	-11311	-283	-12393	-630	-11203	3909	3564	2613	-18061	-2355	-10389	7342	-12564	412	-10376	6265	-9585	8220	-9135	8494	-7783	-147	-129	-117	-66	-60	-58	-108	40	-151	17	43	-58	-25	-56	85	-29	0
1.160000	3060	6286	-4382	-16541	-85	-11518	2267	-10052	-135	-11787	-1087	-11446	-91	-12297	-625	-11309	9828	3657	2499	-18092	-880	-10225	7244	-12822	544	-10187	6243	-9667	6603	-8834	8481	-7937	-146	-127	-119	-69	-61	-59	-110	37	-147	15	33	-75	-19	-58	78	-33	0
1.160833	5537	6302	-4590	-15987	-151	-11348	2233	-10071	-103	-11671	-1034	-11585	-61	-12206	-611	-11394	11818	3732	2418	-18123	-99	-10083	7140	-13080	642	-9999	6239	-9759	4927	-8551	8433	-8067	-147	-127	-119	-67	-60	-61	-107	38	-151	17	30	-74	-22	-59	84	-30	0
1.161667	3167	6305	-4768	-15485	198	-11176	2196	-10081	-7	-11550	-988	-11724	-139	-12122	-589	-11460	11068	3794	2354	-18158	-762	-9956	7049	-13331	885	-9814	6250	-9858	3585	-8296	8384	-8189	-150	-129	-121	-64	-63	-58	-107	38	-152	16	36	-73	-25	-56	80	-32	-4
1.162500	-187	6310	-4903	-15040	-518	-10999	2164	-10091	90	-11427	-931	-11861	-84	-12036	-560	-11534	10396	3819	2314	-18187	2275	-9844	6961	-13584	1152	-9634	6274	-9952	494	-8023	8327	-8279	-149	-127	-121	-60	-59	-56	-107	38	-154	15	39	-74	-18	-57	80	-33	0
1.163333	3327	6312	-4992	-14671	-87	-10823	2131	-10095	10	-11296	-900	-11998	-27	-11953	-523	-11545	8687	3894	2293	-18219	3492	-9748	6875	-13825	986	-9459	6311	-10049	-2055	-7780	8261	-8342	-152	-129	-119	-65	-62	-58	-107	39	-154	17	33	-77	-25	-58	81	-31	-7
1.164167	6734	6313	-5050	-14374	50	-10644	2093	-10102	30	-11164	-862	-12123	-65	-11864	-483	-11564	7040	3939	2292	-18252	520	-9668	6794	-14055	1011	-9295	6361	-10141	-2416	-7554	8198	-8427	-149	-127	-120	-66	-63	-59	-107	40	-155	13	33	-74	-25	-57	80	-32	0
1.165000	9587	6321	-5064	-14156	-126	-10461	2057	-10115	281	-11025	-830	-12241	-98	-11772	-437	-11579	5593	3966	2308	-18284	1537	-9604	6724	-14278	1075	-9137	6418	-10223	-2516	-7332	8134	-8481	-148	-129	-121	-47	-59	-59	-108	37	-156	16	30	-76	-22	-56	79	-31	-6
1.165833	10370	6325	-5048	-14018	-16	-10278	2017	-10122	304	-10890	-807	-12350	-64	-11673	-395	-11580	3995	4001	2331	-18309	2188	-9548	6659	-14483	796	-8988	6480	-10290	-1681	-7117	8079	-8517	-149	-127	-122	-64	-61	-56	-103	41	-153	17	36	-74	-21	-56	82	-31	-1
1.166667	9089	6341	-4996	-13946	-129	-10087	1980	-10132	128	-10743	-785	-12442	-56	-11561	-352	-11581	2405	4032	2368	-18348	1060	-9497	6601	-14675	799	-8847	6551	-10344	-303	-6905	8033	-8540	-149	-128	-120	-64	-60	-58	-104	42	-148	19	35	-74	-22	-57	84	-27	-8
1.167500	8079	6366	-4908	-13951	-296	-9894	1940	-10152	-64	-10601	-776	-12527	-109	-11440	-314	-11574	724	4063	2430	-18379	929	-9459	6550	-14855	867	-8712	6616	-10384	1774	-6691	8000	-8551	-147	-128	-118	-63	-60	-58	-104	43	-153	24	33	-73	-23	-53	85	-27	-4
1.168333	9196	6395	-4819	-14010	-142	-9706	1899	-10181	-70	-10456	-776	-12594	-115	-11297	-281	-11581	-97	4090	2461	-18415	850	-9423	6499	-15020	519	-8585	6685	-10409	4411	-6473	7984	-8555	-150	-128	-122	-66	-59	-58	-104	41	-152	19	33	-75	-24	-52	82	-29	-1
1.169167	9052	6426	-4698	-14127	-228	-9519	1853	-10220	109	-10313	-784	-12656	-132	-11147	-260	-11580	-632	4118	2506	-18449	1295	-9391	6457	-15170	105	-8457	6742	-10418	6359	-6250	7985	-8543	-150	-128	-120	-67	-66	-57	-104	39	-153	17	38	-79	-24	-57	80	-30	0
1.170000	6191	6462	-4579	-14285	168	-9328	1809	-10254	71	-10167	-798	-12702	-118	-10978	-245	-11596	-1658	4145	2556	-18481	-1250	-9348	6418	-15306	-234	-8323	6799	-10411	9548	-6018	7967	-8524	-150	-128	-121	-67	-63	-55	-105	40	-151	17	36	-76	-21	-55	81	-26	-1
1.170833	966	6502	-4459	-14469	-238	-9135	1762	-10311	43	-10021	-822	-12739	-94	-10795	-239	-11613	-1707	4171	2598	-18512	267	-9299	6389	-15430	-264	-8186	6850	-10390	10662	-5774	8055	-8491	-148	-125	-118	-64	-59	-56	-103	44	-153	19	36	-75	-26	-55	81	-29	0
1.171667	-101	6540	-4328	-14678	-149	-8944	1721	-10369	164	-9873	-849	-12767	-166	-10604	-248	-11644	-2347	4189	2640	-18548	3742	-9237	6357	-15547	-303	-8037	6895	-10360	10006	-5522	8114	-8449	-150	-126	-119	-67	-61	-57	-107	43	-152	21	36	-75	-23	-56	82	-28	1
1.172500	-335	6573	-4247	-14886	-215	-8761	1671	-10430	-4	-9728	-885	-12789	-182	-10403	-267	-11677	-3002	4206	2676	-18583	1419	-9161	6336	-15658	-146	-7872	6925	-10330	9949	-5266	8198	-8401	-150	-124	-112	-65	-64	-42	-102	42	-150	22	35	-76	-24	-56	84	-26	0
1.173333	127	6594	-4175	-15093	-142	-8582	1626	-10495	-115	-9585	-924	-12802	-179	-10196	-300	-11720	-3287	4212	2697	-18626	2697	-9070	6324	-15773	63	-7691	6941	-10301	8816	-4998	8290	-8331	-147	-129	-124	-70	-64	-60	-107	39	-151	19	29	-78	-25	-58	80	-30	-4
1.174167	-223	6600	-4124	-15288	-304	-8410	1578	-10560	188	-9443	-972	-12816	-205	-9985	-342	-11771	-3736	4216	2717	-18664	4422	-8953	6314	-15885	88	-7487	6956	-10274	7410	-4719	8403	-8275	-145	-127	-119	-66	-64	-59	-104	43	-151	17	51	-78	-30	-56	81	-29	-4
1.175000	-3515	6590	-4107	-15453	195	-8237	1539	-10622	283	-9307	-1021	-12815	-250	-9773	-395	-11819	-4053	4209	2732	-18712	3388	-8816	6328	-16002	-39	-7258	6958	-10256	6109	-4439	8520	-8204	-152	-126	-120	-67	-64	-58	-104	39	-152	19	32	-76	-19	-56	80	-33	-1
1.175833	-9535	6562	-4115	-15591	-410	-8075	1498	-10684	225	-9150	-1073	-12816	-182	-9565	-461	-11878	-3893	4208	2743	-18762	5070	-8653	6349	-16131	38	-7001	6944	-10260	2965	-4155	8654	-8129	-150	-126	-120	-66	-65	-60	-90	40	-152	16	28	-77	-28	-58	81	-30	-1
1.176667	-8199	6503	-4167	-15697	-327	-7911	1458	-10730	67	-9005	-1133	-12809	-161	-9367	-540	-11934	-4242	4174	2741	-18821	6946	-8464	6391	-16275	19	-6716	6917	-10281	-708	-3869	8785	-8055	-151	-129	-124	-67	-66	-60	-104	40	-151	18	32	-77	-25	-58	80	-31	7
1.177500	-5765	6423	-4250	-15758	-96	-7752	1419	-10771	10	-8864	-1198	-12814	-153	-9184	-626	-11991	-4651	4149	2745	-18883	3485	-8245	6449	-16432	-68	-6404	6894	-10315	-2286	-3589	8916	-7973	-150	-127	-119	-68	-62	-69	-104	41	-153	17	30	-100	-24	-59	78	-32	-3
1.178333	-3867	6310	-4368	-15784	-406	-7565	1381	-10795	90	-8720	-1259	-12775	-163	-8997	-721	-12046	-4497	4119	2751	-18950	3081	-8001	6531	-16607	-114	-6062	6854	-10377	-3870	-3302	9048	-7896	-149	-126	-119	-65	-61	-57	-103	42	-149	19	35	-74	-18	-53	84	-27	0
1.179167	-3629	6175	-4510	-15772	-299	-7447	1347	-10808	279	-8577	-1332	-12749	-233	-8834	-828	-12119	-4714	4085	2764	-19030	3143	-7725	6634	-16799	-85	-5685	6829	-10468	-5073	-3023	9167	-7817	-147	-122	-116	-63	-62	-56	-100	44	-147	21	37	-75	-23	-47	81	-29	3
1.180000	-5997	6009	-4691	-15728	-241	-7301	1297	-10806	398	-8437	-1406	-12710	-279	-8687	-944	-12147	-4924	4050	2780	-19092	870	-7431	6755	-17009	21	-5286	6794	-10590	-6080	-2755	9278	-7747	-141	-125	-117	-65	-61	-59	-105	40	-147	20	34	-75	-21	-52	79	-32	0
1.180833	-8414	5819	-4878	-15663	-265	-7156	1256	-10787	415	-8306	-1492	-12673	-282	-8558	-1074	-12190	-4810	4008	2828	-19167	-478	-7103	6904	-17236	-79	-4868	6761	-10739	-6969	-2493	9372	-7680	-146	-125	-119	-66	-61	-56	-103	40	-153	22	35	-75	-26	-56	79	-32	0
1.181667	-7942	5603	-5081	-15576	-237	-7020	1205	-10752	356	-8170	-1581	-12624	-188	-8450	-1211	-12235	-4869	3980	2843	-19240	-2057	-6753	7065	-17487	-220	-4420	6735	-10915	-7331	-2241	9448	-7627	-150	-127	-121	-66	-63	-59	-111	37	-154	18	33	-78	-23	-60	78	-36	-5
1.182500	-7166	5368	-5297	-15477	-349	-6883	1144	-10708	165	-8047	-1680	-12592	-169	-8358	-1361	-12267	-5904	3949	2895	-19303	-3145	-6377	7253	-17726	-352	-3954	6730	-11116	-8435	-2001	9510	-7567	-151	-128	-119	-66	-63	-46	-103	37	-151	18	36	-78	-26	-60	79	-34	-1
1.183333	-7777	5128	-5506	-15399	-31	-6751	1083	-10641	223	-7917	-1779	-12500	-127	-8272	-1516	-12298	-10799	3928	2962	-19357	-6669	-5982	7452	-17977	-476	-3473	6739	-11346	-8233	-1786	9551	-7521	-150	-127	-119	-70	-62	-59	-109	35	-151	17	30	-78	-24	-58	79	-32	1
1.184167	-11723	4882	-5707	-15269	-114	-6615	1010	-10567	394	-7794	-1887	-12426	-101	-8223	-1684	-12323	-15233	3914	3057	-19393	-8664	-5565	7667	-18228	145	-2978	6771	-11573	-8826	-1537	9572	-7483	-147	-130	-120	-66	-63	-59	-109	37	-151	18	35	-76	-24	-53	79	-38	1
1.185000	-11678	4634	-5895	-15173	-228	-6486	925	-10480	232	-7677	-2001	-12378	-181	-8141	-1858	-12347	-15638	3910	3144	-19414	-6320	-5137	7888	-18473	373	-2469	6831	-11821	-11762	-1315	9576	-7447	-148	-125	-103	-64	-62	-59	-112	37	-152	18	35	-75	-23	-58	82	-32	-3
1.185833	-10409	4390	-6062	-15095	-218	-6361	830	-10391	409	-7562	-2120	-12260	-132	-8096	-2042	-12359	-14868	3911	3254	-19403	-9974	-4683	8117	-18702	-33	-1955	6922	-12073	-13272	-1100	9559	-7420	-147	-122	-116	-74	-62	-56	-104	53	-147	20	28	-78	-21	-56	82	-33	1
1.186667	-7511	4158	-6207	-15037	-112	-6242	725	-10300	461	-7456	-2248	-12173	-161	-8051	-2232	-12384	-13238	3920	3372	-19368	-11576	-4223	8341	-18916	-67	-1444	7037	-12331	-15271	-890	9530	-7398	-144	-121	-117	-65	-58	-56	-105	38	-147	21	35	-76	-19	-53	85	-28	6
1.187500	-6114	3937	-6331	-14999	-207	-6124	608	-10205	346	-7353	-2387	-12085	-251	-8013	-2430	-12408	-11430	3935	3494	-19297	-11309	-3755	8563	-19106	-3	-939	7190	-12583	-16929	-685	9484	-7382	-146	-125	-114	-63	-58	-55	-102	39	-155	19	51	-75	-17	-55	81	-32	-1
1.188333	-6653	3737	-6423	-14989	217	-6017	477	-10112	262	-7260	-2526	-12005	-220	-7978	-2631	-12423	-10275	3951	3620	-19191	-13009	-3285	8770	-19263	-139	-434	7374	-12830	-17672	-480	9429	-7371	-148	-124	-121	-66	-61	-55	-108	36	-152	17	33	-78	-19	-55	77	-33	0
1.189167	-11249	3564	-6491	-14988	-234	-5914	336	-10025	196	-7169	-2685	-11934	-194	-7952	-2839	-12448	-8816	3956	3737	-19043	-13422	-2813	8962	-19386	-214	45	7585	-13067	-18585	-272	9364	-7365	-152	-128	-122	-66	-65	-59	-109	35	-153	19	28	-79	-18	-57	79	-38	-5
1.190000	-8848	3417	-6535	-15008	-362	-5821	183	-9944	297	-7079	-2846	-11859	-153	-7916	-3039	-12470	-7248	3988	3843	-18852	-11199	-2341	9138	-19473	-361	514	7836	-13295	-20107	-59	9303	-7355	-153	-132	-124	-69	-66	-61	-108	34	-159	13	30	-78	-25	-59	79	-36	-5
1.190833	-4191	3294	-6560	-15038	107	-5732	20	-9867	347	-7001	-3015	-11793	-143	-7880	-3233	-12496	-5870	4007	3939	-18616	-13505	-1861	9301	-19513	-427	969	8118	-13470	-19069	160	9247	-7347	-152	-127	-121	-66	-65	-57	-105	35	-153	17	34	-76	-19	-56	84	-34	-3
1.191667	-1192	3207	-6566	-15064	-187	-5646	-151	-9796	54	-6922	-3187	-11739	-180	-7841	-3435	-12520	-4216	4020	4017	-18336	-14422	-1392	9444	-19519	-79	1403	8421	-13637	-17020	390	9198	-7342	-149	-129	-122	-64	-61	-57	-105	38	-158	16	34	-78	-21	-55	82	-15	-1
1.192500	249	3145	-6560	-15097	-97	-5570	-327	-9727	-25	-6851	-3369	-11692	-264	-7809	-3628	-12550	-2727	4029	4064	-18010	-12718	-924	9568	-19471	-24	1814	8741	-13791	-14310	632	9153	-7331	-148	-141	-120	-66	-64	-57	-103	37	-154	18	36	-75	-21	-55	81	-32	-1
1.193333	-432	3106	-6552	-15108	-304	-5502	-517	-9678	-36	-6780	-3561	-11661	-201	-7761	-3812	-12582	-1335	4028	4080	-17646	-12361	-468	9677	-19391	-57	2192	9077	-13918	-10634	888	9126	-7315	-146	-128	-119	-66	-59	-60	-105	36	-152	18	35	-77	-23	-56	82	-31	-1
1.194167	-404	3098	-6544	-15103	-878	-5442	-707	-9628	-92	-6716	-3756	-11639	-76	-7717	-3994	-12613	-132	4016	4061	-17250	-11231	-17	9768	-19264	40	2548	9414	-14026	-6727	1162	9116	-7294	-150	-127	-121	-63	-63	-60	-104	39	-155	17	35	-76	-9	-45	85	-32	-4
1.195000	2852	3116	-6544	-15064	-772	-5386	-903	-9585	-153	-6655	-3961	-11635	-74	-7676	-4163	-12643	923	3998	4003	-16822	-9823	426	9848	-19105	-8	2870	9750	-14119	-2366	1453	9130	-7268	-148	-129	-126	-66	-63	-59	-107	39	-151	13	32	-77	-19	-53	82	-31	-1
1.195833	6119	3156	-6560	-14990	-589	-5340	-1113	-9541	-130	-6592	-4162	-11637	-121	-7632	-4306	-12673	2127	3966	3900	-16366	-7352	863	9923	-18908	6	3165	10076	-14190	1122	1763	9142	-7233	-153	-130	-122	-67	-65	-56	-109	39	-155	15	33	-78	-24	-56	81	-31	-6
1.196667	6646	3219	-6589	-14869	-506	-5301	-1323	-9501	2	-6537	-4366	-11650	-125	-7589	-4487	-12702	2736	3934	3758	-15892	-5792	1294	9993	-18687	77	3420	10382	-14253	4606	2095	9183	-7190	-150	-128	-124	-68	-65	-58	-105	36	-154	13	30	-79	-28	-57	79	-33	-3
1.197500	2300	3303	-6639	-14697	-251	-5269	-1536	-9455	-38	-6478	-4571	-11682	-101	-7551	-4643	-12737	3356	3887	3573	-15405	-4391	1713	10066	-18442	287	3671	10669	-14308	7839	2447	9233	-7134	-153	-129	-127	-69	-62	-60	-76	40	-154	18	34	-77	-23	-58	80	-32	-4
1.198333	302	3411	-6707	-14492	-384	-5241	-1749	-9405	-247	-6422	-4776	-11704	-125	-7506	-4792	-12750	4047	3843	3348	-14908	3232	2128	10146	-18169	387	3886	10919	-14354	7343	2822	9310	-7063	-149	-127	-121	-65	-63	-59	-104	37	-154	16	32	-79	-24	-57	79	-32	-1
1.199167	116	3535	-6795	-14206	-40	-5219	-1967	-9347	-121	-6362	-4976	-11740	-129	-7469	-4965	-12762	4161	3792	3088	-14411	5762	2539	10244	-17883	236	4087	11138	-14398	7099	3222	9395	-6985	-146	-128	-122	-67	-59	-56	-102	37	-152	20	35	-75	-16	-52	81	-30	2
1.200000	2435	3684	-6896	-13896	-34	-5199	-2186	-9281	57	-6303	-5177	-11773	-85	-7433	-5086	-12767	4495	3741	2793	-13923	8222	2937	10355	-17583	67	4266	11309	-14441	5878	3633	9489	-6900	-155	-127	-119	-64	-61	-58	-103	41	-151	15	35	-77	-25	-53	84	-31	-15
1.200833	4535	3837	-7014	-13551	-114	-5181	-2410	-9212	81	-6245	-5374	-11805	-108	-7406	-5232	-12770	4482	3688	2469	-13439	13251	3333	10487	-17272	-120	4441	11442	-14483	4412	4059	9587	-6812	-152	-130	-120	-64	-62	-62	-109	42	-152	19	37	-75	-26	-55	84	-31	-1
1.201667	6237	4017	-7131	-13165	347	-5169	-2640	-9134	59	-6190	-5569	-11836	-162	-7373	-5389	-12743	4554	3632	2120	-12968	16429	3721	10642	-16944	-250	4608	11524	-14529	3467	4497	9690	-6717	-150	-128	-118	-65	-62	-59	-102	40	-149	18	35	-79	-24	-53	84	-33	0
1.202500	1187	4207	-7251	-12803	230	-5157	-2870	-9047	136	-6124	-5758	-11859	-163	-7350	-5550	-12709	4789	3578	1748	-12515	19333	4092	10822	-16622	-293	4784	11564	-14573	2300	4938	9792	-6627	-144	-127	-120	-72	-61	-61	-100	42	-150	17	34	-76	-24	-56	82	-29	0
1.203333	7	4416	-7354	-12428	-266	-5141	-3112	-8955	-9	-6063	-5948	-11876	-127	-7328	-5716	-12655	4653	3530	1369	-12080	24958	4454	11038	-16286	-439	4969	11549	-14602	-390	5387	9894	-6541	-146	-129	-118	-65	-60	-58	-103	41	-151	13	33	-77	-22	-57	82	-30	0
1.204167	3133	4637	-7442	-12074	351	-5124	-3353	-8861	-5	-5998	-6132	-11881	-163	-7312	-5884	-12582	4228	3479	987	-11672	25295	4798	11264	-15941	-590	5166	11499	-14641	-854	5830	9990	-6466	-146	-132	-120	-68	-60	-57	-103	40	-149	18	36	-78	-19	-59	81	-31	-3
1.205000	5723	4872	-7491	-11754	287	-5102	-3597	-8746	36	-5938	-6319	-11869	-118	-7300	-6064	-12487	4519	3438	613	-11281	24946	5128	11521	-15585	-570	5389	11412	-14664	105	6263	10083	-6404	-151	-127	-116	-65	-60	-56	-102	38	-151	18	36	-77	-25	-56	85	-30	-4
1.205833	7924	5119	-7514	-11485	285	-5075	-3848	-8668	-138	-5870	-6503	-11846	-124	-7289	-6251	-12371	4678	3402	244	-10923	27264	5434	11796	-15216	-711	5632	11289	-14669	1460	6677	10161	-6362	-147	-128	-112	-66	-62	-57	-102	-9	-151	19	36	-78	-22	-53	84	-31	1
1.206667	7344	5375	-7488	-11273	352	-5042	-4103	-8578	-402	-5806	-6693	-11810	-156	-7290	-6445	-12230	4587	3372	-110	-10582	26826	5710	12082	-14830	-804	5900	11137	-14652	3554	7066	10226	-6348	-150	-128	-118	-65	-64	-59	-110	38	-152	15	35	-78	-31	-60	78	-33	-1
1.207500	5616	5631	-7422	-11143	348	-5003	-4361	-8486	-537	-5737	-6882	-11739	-139	-7289	-6646	-12067	4315	3359	-444	-10274	25718	5965	12379	-14440	-746	6199	10967	-14600	5844	7435	10284	-6360	-144	-126	-119	-52	-64	-57	-104	43	-150	18	37	-74	-17	-53	84	-32	0
1.208333	5778	5899	-7301	-11085	354	-4952	-4611	-8412	-458	-5673	-7072	-11698	-177	-7297	-6853	-11881	4091	3358	-750	-9991	24437	6186	12670	-14028	-660	6515	10783	-14524	8945	7764	10325	-6407	-148	-128	-120	-67	-64	-58	-109	41	-150	16	33	-77	-24	-61	77	-31	2
1.209167	7216	6165	-7140	-11123	421	-4891	-4866	-8346	-362	-5607	-7270	-11621	-102	-7310	-7071	-11674	4149	3374	-1031	-9747	22783	6371	12948	-13598	-627	6851	10587	-14400	11606	8053	10344	-6490	-148	-131	-119	-62	-66	-63	-108	36	-152	16	33	-75	-26	-59	80	-31	-1
1.210000	7392	6428	-6925	-11239	377	-4812	-5115	-8290	-322	-5539	-7469	-11534	-184	-7327	-7285	-11446	3859	3417	-1265	-9529	20396	6523	13210	-13143	-798	7210	10394	-14221	14110	8307	10358	-6604	-145	-130	-119	-67	-63	-58	-109	39	-148	16	34	-78	-24	-60	80	-30	1
1.210833	3908	6686	-6674	-11442	515	-4744	-5358	-8245	-308	-5471	-7688	-11440	-203	-7342	-7504	-11197	3577	3490	-1471	-9349	16093	6641	13444	-12669	-715	7577	10205	-14017	17718	8513	10355	-6758	-145	-128	-119	-66	-65	-65	-109	40	-146	15	26	-76	-21	-56	82	-32	0
1.211667	1638	6933	-6389	-11722	13	-4649	-5593	-8213	-483	-5404	-7872	-11335	-163	-7377	-7726	-10941	3690	3591	-1637	-9202	17079	6717	13639	-12173	-367	7942	10032	-13748	18215	8670	10338	-6949	-148	-126	-119	-66	-62	-58	-107	41	-152	19	34	-74	-28	-57	82	-35	-4
1.212500	1245	7172	-6077	-12068	295	-4552	-5820	-8190	-501	-5334	-8078	-11230	-180	-7408	-7945	-10668	3221	3732	-1770	-9099	14334	6769	13786	-11660	-346	8297	9878	-13427	18880	8779	10303	-7180	-147	-126	-118	-49	-62	-57	-109	41	-151	18	35	-72	-19	-57	81	-31	-4
1.213333	1412	7397	-5751	-12468	220	-4437	-6033	-8185	-237	-5268	-8285	-11124	-155	-7442	-8169	-10386	3178	3910	-1864	-9037	9943	6779	13876	-11127	-386	8638	9740	-13055	19241	8839	10257	-7446	-146	-126	-117	-64	-63	-57	-107	40	-149	16	36	-73	-25	-64	80	-33	2
1.214167	1117	7599	-5425	-12910	314	-4327	-6234	-8189	-87	-5206	-8462	-11020	-182	-7482	-8375	-10101	3043	4132	-1926	-9020	8414	6756	13900	-10583	-408	8957	9629	-12633	18887	8855	10202	-7748	-147	-126	-118	-68	-59	-57	-108	36	-148	19	20	-74	-19	-55	81	-28	1
1.215000	1704	7785	-5107	-13378	419	-4195	-6419	-8197	-126	-5139	-8704	-10921	-203	-7524	-8588	-9814	2781	4395	-1959	-9056	5500	6706	13861	-10020	-417	9242	9538	-12163	18554	8823	10137	-8082	-148	-129	-119	-69	-63	-61	-108	39	-152	10	33	-77	-23	-59	77	-22	-6
1.215833	-2473	7949	-4812	-13853	489	-4078	-6600	-8214	27	-5078	-8913	-10826	-127	-7571	-8785	-9531	2501	4704	-1965	-9137	1784	6626	13749	-9445	-447	9469	9481	-11658	18131	8757	10074	-8444	-148	-129	-120	-72	-62	-62	-110	37	-153	16	35	-73	-23	-57	79	-31	-1
1.216667	-4144	8099	-4536	-14314	-211	-3944	-6756	-8240	-124	-5012	-9110	-10736	-176	-7605	-8964	-9251	2457	5057	-1945	-9267	1906	6529	13567	-8864	-721	9658	9449	-11118	15539	8655	9996	-8830	-151	-129	-121	-67	-65	-64	-102	38	-153	15	30	-81	-28	-59	80	-35	-6
1.217500	-456	8232	-4302	-14755	222	-3860	-6905	-8266	-246	-4948	-9302	-10653	-243	-7641	-9150	-8975	2085	5451	-1912	-9454	-963	6414	13318	-8280	-1298	9790	9444	-10553	13802	8531	9957	-9243	-152	-129	-120	-68	-69	-59	-107	37	-152	16	36	-77	-25	-56	80	-31	-1
1.218333	1539	8344	-4108	-15160	174	-3683	-7037	-8291	-44	-4883	-9488	-10577	-223	-7668	-9309	-8706	2085	5896	-1860	-9716	-6058	6286	13008	-7695	-1103	9870	9466	-9977	13308	8380	9858	-9676	-146	-127	-120	-65	-61	-58	-103	42	-148	18	43	-74	-23	-53	84	-28	0
1.219167	2354	8443	-3963	-15516	32	-3554	-7160	-8316	13	-4813	-9666	-10495	-236	-7686	-9448	-8445	2036	6355	-1801	-9966	-7108	6147	12632	-7121	-738	9886	9509	-9392	12618	8218	9800	-10122	-145	-126	-116	-63	-42	-55	-102	42	-151	21	38	-73	-22	-52	85	-27	1
1.220000	1222	8529	-3874	-15821	125	-3432	-7276	-8343	145	-4755	-9832	-10439	-258	-7703	-9576	-8203	1814	6838	-1733	-10293	-9039	5995	12170	-6559	-621	9838	9566	-8822	12498	8039	9732	-10585	-148	-125	-118	-64	-59	-53	-103	41	-147	20	38	-72	-21	-52	81	-31	-15
1.220833	-543	8594	-3840	-16063	29	-3350	-7385	-8371	322	-4696	-9986	-10384	-181	-7708	-9689	-7968	1652	7330	-1675	-10655	-11528	5833	11720	-6022	-495	9726	9635	-8282	12606	7860	9689	-11053	-146	-127	-109	-64	-59	-58	-101	40	-150	17	38	-69	-22	-53	84	-26	1
1.221667	-651	8655	-3858	-16243	2	-3203	-7482	-8395	105	-4634	-10126	-10334	-98	-7678	-9782	-7749	1338	7821	-1611	-11047	-12762	5666	11208	-5510	-552	9565	9709	-7789	13145	7682	9644	-11526	-148	-126	-120	-63	-62	-56	-102	41	-148	38	36	-72	-19	-55	82	-33	0
1.222500	1332	8708	-3933	-16359	131	-3107	-7575	-8422	184	-4579	-10253	-10286	-87	-7676	-9863	-7543	1198	8300	-1549	-11479	-13827	5487	10668	-5045	-423	9339	9796	-7353	13658	7512	9613	-11997	-149	-127	-119	-65	-60	-56	-105	42	-155	17	33	-73	-19	-53	82	-28	-14
1.223333	1861	8752	-4053	-16421	-13	-3016	-7658	-8451	480	-4525	-10359	-10242	-93	-7641	-9930	-7356	1071	8750	-1495	-11922	-14476	5300	10111	-4626	-181	9072	9847	-6988	13634	7348	9586	-12468	-153	-131	-121	-66	-63	-57	-107	36	-152	16	33	-75	-24	-58	79	-34	-4
1.224167	-901	8793	-4218	-16425	302	-2927	-7734	-8484	220	-4497	-10446	-10196	-221	-7586	-9981	-7175	736	9161	-1437	-12370	-17124	5106	9552	-4259	-127	8757	9905	-6704	14902	7209	9575	-12918	-151	-126	-86	-66	-63	-58	-107	38	-152	16	35	-73	-21	-58	81	-30	-4
1.225000	-4193	8854	-4417	-16378	-232	-2864	-7796	-8506	55	-4417	-10510	-10145	-234	-7516	-10018	-7003	889	9520	-1388	-12815	-14615	4898	9006	-3955	192	8406	9941	-6515	13468	7065	9574	-13354	-151	-128	-119	-65	-65	-56	-104	41	-151	46	38	-74	-14	-55	82	-31	-3
1.225833	-3827	8866	-4644	-16300	34	-2805	-7852	-8540	242	-4367	-10553	-10095	-188	-7428	-10045	-6845	473	9820	-1338	-13255	-12643	4680	8467	-3727	81	8021	9957	-6432	11204	6947	9574	-13754	-147	-126	-117	-66	-63	-53	-104	42	-152	19	34	-75	-23	-53	82	-28	8
1.226667	-2464	8886	-4904	-16189	-66	-2751	-7896	-8575	290	-4316	-10575	-10064	-108	-7326	-10059	-6698	648	10042	-1293	-13677	-14457	4445	7957	-3573	129	7618	9942	-6454	9163	6841	9576	-14140	-144	-127	-121	-70	-60	-55	-103	41	-148	17	35	-73	-21	-53	85	-29	-3
1.227500	-412	8900	-5180	-16060	-73	-2713	-7932	-8619	139	-4267	-10582	-9990	-108	-7207	-10075	-6564	938	10188	-1254	-14071	-12574	4190	7483	-3510	380	7186	9893	-6586	6551	6747	9579	-14485	-143	-121	-117	-62	-58	-55	-101	41	-152	17	35	-73	-18	-52	86	-29	3
1.228333	1608	8896	-5481	-15921	-185	-2682	-7956	-8662	124	-4216	-10530	-9929	-98	-7075	-10103	-6440	752	10246	-1215	-14435	-11197	3914	7046	-3535	396	6749	9811	-6831	3902	6659	9577	-14793	-151	-130	-122	-66	-63	-56	-101	36	-137	17	34	-74	-21	-56	79	-30	1
1.229167	-923	8858	-5789	-15782	312	-2663	-7976	-8712	91	-4166	-10534	-9867	-96	-6925	-10088	-6326	738	10222	-1177	-14761	-11556	3622	6656	-3658	397	6299	9684	-7184	1410	6574	9562	-15058	-151	-130	-122	-65	-65	-57	-109	36	-154	16	32	-77	-25	-57	81	-30	-3
1.230000	-4250	8842	-6103	-15647	-374	-2651	-7979	-8758	96	-4109	-10487	-9800	-112	-6767	-10089	-6214	915	10109	-1144	-15044	-8125	3310	6320	-3870	665	5844	9519	-7636	-2990	6492	9543	-15238	-147	-131	-125	-68	-64	-56	-107	41	-159	15	34	-66	-25	-57	82	-30	-3
1.230833	-938	8779	-6454	-15520	-62	-2646	-7973	-8808	114	-4053	-10430	-9723	-69	-6594	-10089	-6113	405	9913	-1110	-15278	-6277	2978	6028	-4180	751	5379	9307	-8174	-7246	6405	9522	-15373	-148	-131	-120	-66	-62	-59	-107	38	-152	16	30	-76	-24	-58	82	-29	-11
1.231667	2513	8688	-6757	-15407	87	-2651	-7959	-8857	60	-3958	-10358	-9647	-87	-6406	-10092	-6023	409	9650	-1078	-15474	-8396	2628	5791	-4587	726	4935	9073	-8780	-9603	6302	9451	-15446	-153	-131	-143	-69	-66	-59	-105	35	-150	15	30	-76	-25	-58	80	-33	-4
1.232500	5183	8565	-7086	-15306	-63	-2662	-7942	-8906	-12	-3920	-10287	-9559	-82	-6215	-10095	-5940	449	9301	-1047	-15622	-6644	2268	5603	-5083	525	4488	8793	-9445	-11968	6183	9375	-15448	-150	-130	-117	-66	-64	-57	-109	38	-155	16	33	-75	-26	-60	81	-27	-3
1.233333	5337	8406	-7418	-15224	-3	-2673	-7909	-8945	-212	-3841	-10207	-9473	-124	-6012	-10101	-5862	190	8905	-1028	-15734	-5327	1898	5466	-5651	450	4046	8481	-10143	-13879	6043	9276	-15376	-149	-127	-118	-66	-63	-36	-107	40	-158	19	37	-76	-23	-56	82	-29	0
1.234167	3490	8213	-7747	-15154	-101	-2692	-7879	-8983	-279	-3763	-10135	-9379	-168	-5803	-10110	-5794	288	8463	-1012	-15802	-5475	1519	5364	-6298	543	3607	8131	-10868	-15564	5866	9151	-15242	-152	-127	-118	-63	-62	-57	-107	40	-154	17	34	-77	-23	-57	82	-30	-3
1.235000	2420	7987	-8079	-15094	-145	-2711	-7844	-9016	-222	-3676	-10066	-9282	-173	-5592	-10124	-5736	177	7985	-1011	-15850	-4615	1135	5298	-7015	284	3168	7758	-11592	-17007	5658	9004	-15040	-149	-130	-120	-66	-64	-56	-105	40	-156	15	34	-76	-23	-57	82	-29	-6
1.235833	4163	7734	-8411	-15042	-117	-2731	-7806	-9044	-455	-3590	-10004	-9189	-178	-5379	-10141	-5689	-25	7493	-996	-15877	-3847	751	5263	-7784	217	2739	7363	-12292	-17900	5408	8835	-14774	-148	-128	-121	-64	-64	-60	-110	38	-151	15	34	-78	-26	-58	80	-29	-3
1.236667	4824	7440	-8733	-14994	-302	-2749	-7764	-9069	-493	-3494	-9947	-9095	-127	-5164	-10164	-5656	140	6993	-1000	-15891	-2744	371	5245	-8599	273	2309	6956	-12951	-19062	5116	8637	-14450	-147	-131	-121	-67	-65	-59	-111	43	-152	13	34	-78	-22	-62	80	-30	-3
1.237500	2394	7128	-9051	-14945	196	-2771	-7734	-9085	-354	-3400	-9908	-9005	-126	-4954	-10191	-5628	34	6499	-1010	-15903	-4430	18	5256	-9434	-12	1878	6533	-13555	-18271	4777	8428	-14070	-149	-130	-121	-65	-65	-59	-108	40	-151	17	35	-79	-27	-59	82	-27	-4
1.238333	-2496	6798	-9357	-14888	-189	-2784	-7699	-9094	-392	-3301	-9876	-8903	-147	-4740	-10220	-5612	242	6031	-1023	-15923	-2271	-350	5253	-10281	15	1451	6110	-14087	-18754	4395	8197	-13646	-145	-126	-121	-64	-60	-58	-75	42	-148	24	35	-73	-19	-56	85	-26	1
1.239167	-3372	6466	-9644	-14817	-83	-2796	-7664	-9105	-429	-3204	-9864	-8813	-114	-4530	-10256	-5609	-143	5593	-1039	-15952	1827	-686	5255	-11127	-145	1024	5685	-14541	-20606	3956	7946	-13183	-148	-126	-118	-61	-60	-57	-103	44	-152	19	35	-74	-23	-56	85	-28	-3
1.240000	-3457	6124	-9928	-14740	-155	-2804	-7636	-9112	-438	-3114	-9860	-8724	-114	-4334	-10295	-5621	-168	5192	-1061	-16011	161	-1004	5242	-11978	-189	596	5257	-14899	-21057	3472	7680	-12702	-149	-127	-120	-66	-67	-60	-111	37	-154	15	36	-78	-24	-57	79	-32	-5
1.240833	-2051	5786	-10190	-14654	-12	-2814	-7612	-9123	-589	-3026	-9875	-8638	-120	-4145	-10348	-5643	-30	4841	-1075	-16091	1482	-1297	5212	-12795	-306	178	4844	-15173	-21569	2946	7415	-12192	-146	-127	-116	-64	-63	-60	-105	40	-150	15	36	-78	-22	-61	80	-28	1
1.241667	-1034	5463	-10411	-14555	-23	-2812	-7584	-9123	-648	-2946	-9897	-8543	-143	-3961	-10401	-5678	38	4543	-1081	-16204	3525	-1569	5158	-13580	-292	-237	4443	-15326	-21438	2375	7106	-11675	-146	-122	-116	-65	-53	-62	-100	40	-149	19	36	-78	-24	-57	79	-30	0
1.242500	-3062	5151	-10613	-14445	403	-2815	-7558	-9126	-458	-2859	-9931	-8450	-180	-3790	-10459	-5711	126	4282	-1071	-16355	3280	-1806	5072	-14317	-358	-635	4052	-15405	-20533	1762	6798	-11152	-147	-124	-120	-65	-62	-59	-105	41	-152	18	33	-77	-16	-61	80	-42	0
1.243333	-8153	4881	-10779	-14330	-290	-2814	-7534	-9128	-517	-2786	-9973	-8354	-139	-3628	-10522	-5758	120	4103	-1045	-16546	4983	-2021	4946	-15005	-534	-1025	3676	-15386	-20331	1111	6478	-10632	-148	-126	-118	-63	-62	-56	-107	39	-112	18	36	-76	-23	-59	79	-29	-3
1.244167	-6416	4637	-10909	-14203	-277	-2811	-7521	-9129	-982	-2717	-10024	-8255	-115	-3479	-10597	-5803	-154	3965	-996	-16771	7048	-2204	4784	-15632	-579	-1393	3314	-15292	-19825	430	6142	-10122	-148	-126	-119	-63	-60	-60	-104	40	-152	16	36	-75	-23	-58	77	-30	-1
[truncated: 10,506 more rows]
[truncated: 15 more columns]
