# Supplementary material for: Novel Methods for Surface EMG Analysis and Exploration Based on Multi-Modal Gaussian Mixture Models
Source: PLoS One. 2016 Jun 30;11(6):e0157239. doi: 10.1371/journal.pone.0157239 (PMC4928879; doi:10.1371/journal.pone.0157239)
Supplement: S2 File — (ZIP) [file pone.0157239.s002.zip › Haf_horses_walk_data/Haf_h11_w1_kin.trc]

PathFileType	4	(X/Y/Z)	D:\Users\zsoldosr\Desktop\HaflingerProjektEMGBiopsy\RawData\M2\Sambellaw1r.trc
DataRate	CameraRate	NumFrames	NumMarkers	Units	OrigDataRate	OrigDataStartFrame	OrigNumFrames
120.00	120.00	1200	7	mm	120.00	1	1200
Frame#	Time	Head			Withers			Sacrum			HFL			HFR			HHL			HHR
		X1	Y1	Z1	X2	Y2	Z2	X3	Y3	Z3	X4	Y4	Z4	X5	Y5	Z5	X6	Y6	Z6	X7	Y7	Z7
1	0.000	1055.18787	255.51733	1502.42700	-92.17519	387.59454	1335.59680	-892.20514	343.54706	1308.90503	297.75665	586.88416	99.91825	278.48560	277.91895	-6.95749	-633.56018	523.59546	-0.80457	-1317.36719	226.95215	5.28609
2	0.008	1054.37988	255.67857	1502.79797	-92.06009	388.56378	1334.29150	-891.67676	342.07831	1310.12964	326.13016	580.80585	95.13824	264.94400	278.93842	-6.82459	-647.03894	524.64435	-0.87075	-1326.12732	226.52797	9.09341
3	0.017	1053.44299	255.83430	1503.31238	-91.91183	389.47946	1333.01331	-891.09064	340.66275	1311.55872	354.95044	575.34222	90.41901	251.40488	279.95343	-6.75598	-660.52209	525.69763	-0.92885	-1334.29639	226.13823	13.01791
4	0.025	1052.28870	255.97166	1504.09119	-91.70855	390.31335	1331.78650	-890.43579	339.31421	1313.31555	384.40228	570.66589	85.66192	237.85474	280.95905	-6.77167	-673.99988	526.76746	-0.94722	-1341.24695	225.75259	17.06063
5	0.033	1050.88049	256.08420	1505.21252	-91.44605	391.06812	1330.63928	-889.75586	338.01938	1315.42334	414.44489	566.46783	80.63699	224.27966	281.95981	-6.83457	-687.47668	527.86072	-0.89525	-1346.21497	225.21097	21.17060
6	0.042	1049.22009	256.18643	1506.69690	-91.13913	391.75919	1329.61084	-889.11865	336.77490	1317.82996	445.05695	562.45819	75.25161	210.68805	282.96332	-6.88386	-700.97632	528.95630	-0.78009	-1348.23987	224.27715	25.43042
7	0.050	1047.32336	256.30350	1508.51440	-90.81762	392.39450	1328.74646	-888.58112	335.59579	1320.44067	476.33099	558.73553	69.78709	197.10516	283.96576	-6.88686	-714.52551	530.00690	-0.65383	-1346.34924	222.78989	30.28616
8	0.058	1045.20020	256.45996	1510.61279	-90.51974	392.96490	1328.08618	-888.17255	334.49182	1323.15576	508.25708	555.59058	64.83760	183.53082	284.96994	-6.85779	-728.14984	530.98419	-0.56783	-1339.87170	220.69104	36.50706
9	0.067	1042.84839	256.68350	1512.94275	-90.28118	393.44473	1327.65515	-887.89777	333.45212	1325.90601	540.45544	553.21179	60.94193	169.92001	285.98904	-6.82497	-741.86029	531.91638	-0.51004	-1328.60535	218.03783	44.49238
10	0.075	1040.26855	256.99197	1515.46484	-90.12068	393.80649	1327.46130	-887.75128	332.46283	1328.65320	572.13635	551.60266	58.12749	156.23602	287.01642	-6.78931	-755.64099	532.85413	-0.42543	-1312.75403	215.13661	53.47673
11	0.083	1037.48682	257.37259	1518.14661	-90.03509	394.04318	1327.50049	-887.73456	331.53577	1331.37329	602.30450	550.46942	55.77620	142.48575	288.03967	-6.73727	-769.45776	533.80823	-0.30498	-1292.64941	212.52760	61.62621
12	0.092	1034.56531	257.79535	1520.95630	-90.00707	394.17984	1327.76111	-887.86066	330.70956	1334.05444	630.12366	549.22296	53.04498	128.68158	289.06885	-6.68045	-783.28253	534.76514	-0.19115	-1268.53052	210.74869	67.00875
13	0.100	1031.58569	258.24161	1523.85315	-90.01133	394.26599	1328.22583	-888.14032	330.02438	1336.69324	655.11011	547.37756	49.42195	114.81825	290.11380	-6.64125	-797.11371	535.71198	-0.10755	-1240.63855	210.13144	68.57006
14	0.108	1028.62268	258.70602	1526.78003	-90.01453	394.35910	1328.87292	-888.56580	329.50098	1339.27808	676.91467	544.94031	44.83958	100.88644	291.16562	-6.61487	-810.97150	536.60815	-0.04589	-1209.38062	210.72241	66.47455
15	0.117	1025.73645	259.18509	1529.68054	-89.97725	394.51941	1329.68103	-889.10663	329.13489	1341.78162	695.14978	542.41296	39.45691	86.87741	292.20728	-6.57662	-824.88495	537.44611	0.01477	-1175.28345	212.31090	61.80633
16	0.125	1022.97467	259.67551	1532.52173	-89.85996	394.81589	1330.63623	-889.71552	328.90109	1344.17249	709.57581	540.31470	33.44494	72.79417	293.22363	-6.51104	-838.87341	538.31122	0.10295	-1138.86523	214.59648	55.96998
17	0.133	1020.36163	260.17224	1535.29053	-89.62811	395.32239	1331.72791	-890.33777	328.76758	1346.43286	720.24133	538.59650	26.88185	58.65797	294.21606	-6.42472	-852.93011	539.27753	0.24633	-1100.60950	217.37756	50.14966
18	0.142	1017.88837	260.66156	1537.97937	-89.25589	396.09958	1332.93787	-890.91785	328.71408	1348.56567	727.33203	536.83246	19.89619	44.48456	295.19803	-6.33577	-867.04675	540.34320	0.46213	-1060.95874	220.52371	45.07401
19	0.150	1015.53125	261.11978	1540.57898	-88.73148	397.17627	1334.23694	-891.40259	328.74496	1350.58618	730.93719	534.95184	12.88855	30.27733	296.15631	-6.24224	-881.23376	541.48224	0.72814	-1020.23743	223.83115	41.07281
20	0.158	1013.28119	261.52515	1543.07727	-88.06151	398.53998	1335.59131	-891.74652	328.88562	1352.50659	730.97260	533.43347	6.56917	16.04584	297.06738	-6.12120	-895.48590	542.64386	0.97352	-978.60596	227.07689	38.23088
21	0.167	1011.15546	261.87628	1545.45496	-87.26846	400.14380	1336.96777	-891.91656	329.16721	1354.32776	727.29175	532.85760	1.83957	1.80502	297.96307	-5.97643	-909.76654	543.74567	1.14229	-936.17664	230.16840	36.56447
22	0.175	1009.19403	262.19440	1547.68347	-86.38076	401.92361	1338.33350	-891.89392	329.61234	1356.03748	719.85895	533.32471	-0.68662	-12.44415	298.90366	-5.85081	-924.04187	544.72083	1.24006	-893.30615	233.05833	36.19934
23	0.183	1007.44403	262.50418	1549.73108	-85.42368	403.81723	1339.65637	-891.67810	330.22717	1357.60999	709.03149	534.32617	-1.27975	-26.70978	299.89557	-5.79002	-938.31537	545.53632	1.30385	-850.85565	235.57602	37.28942
24	0.192	1005.94171	262.81934	1551.57397	-84.41956	405.77701	1340.91028	-891.29041	330.99518	1359.01025	695.82520	535.35846	-0.91020	-40.96921	300.88037	-5.81014	-952.64160	546.19946	1.36741	-810.09253	237.53008	39.50460
25	0.200	1004.70557	263.13687	1553.19666	-83.39854	407.76236	1342.07385	-890.77417	331.87723	1360.20020	681.53876	536.39246	-0.47649	-55.14737	301.77277	-5.87527	-967.07367	546.82117	1.48052	-772.15570	238.89717	41.74956
26	0.208	1003.74377	263.43054	1554.58826	-82.40502	409.72491	1343.12341	-890.19153	332.82428	1361.14648	666.99835	537.53845	-0.38389	-69.12561	302.50500	-5.89718	-981.57086	547.65411	1.72415	-737.37067	239.74525	42.82811
27	0.217	1003.06506	263.66595	1555.74023	-81.48961	411.61026	1344.03503	-889.62048	333.79108	1361.82532	652.50531	538.73566	-0.57308	-82.74088	303.05469	-5.74266	-996.00867	548.87103	2.09254	-705.00854	240.03091	42.31955
28	0.225	1002.67908	263.82730	1556.64148	-80.69897	413.36554	1344.79614	-889.14758	334.73837	1362.22119	638.20935	539.91205	-0.77998	-95.79684	303.42648	-5.23716	-1010.28979	550.32446	2.41743	-673.82605	239.55403	40.57250
29	0.233	1002.58838	263.92084	1557.26904	-80.07296	414.93753	1345.40808	-888.85254	335.63382	1362.31653	624.09521	541.05896	-0.91411	-108.07468	303.63654	-4.20039	-1024.39941	551.74658	2.54360	-642.85773	238.04762	38.11636
30	0.242	1002.78546	263.96674	1557.59021	-79.64462	416.26959	1345.87903	-888.79822	336.45645	1362.08215	610.00476	542.15479	-1.11456	-119.29227	303.72375	-2.48965	-1038.36853	553.01233	2.45970	-611.78387	235.26833	35.33228
31	0.250	1003.25513	263.99261	1557.57666	-79.44155	417.31351	1346.21655	-889.02502	337.19849	1361.47827	595.93372	543.23474	-1.41035	-129.08823	303.72339	-0.02534	-1052.24512	554.11084	2.24727	-580.86121	231.06256	32.46366
32	0.258	1003.98071	264.02167	1557.21240	-79.48897	418.05029	1346.42761	-889.54242	337.86142	1360.46533	582.00623	544.40271	-1.63128	-137.16049	303.62424	3.18096	-1066.09448	555.07446	2.01682	-550.72076	225.40497	29.63432
33	0.267	1004.95038	264.06149	1556.49438	-79.81201	418.49081	1346.52051	-890.32318	338.44717	1359.01843	568.20276	545.67584	-1.68491	-143.51505	303.34494	7.11553	-1079.96741	555.97089	1.84730	-522.18030	218.39838	26.81834
34	0.275	1006.15881	264.10016	1555.43176	-80.43341	418.65845	1346.50208	-891.31451	338.94205	1357.13037	554.40540	546.97260	-1.65517	-148.43808	302.68182	12.11578	-1093.85449	556.91064	1.77073	-496.07410	210.27538	23.88872
35	0.283	1007.59851	264.11038	1554.04077	-81.36776	418.58157	1346.37366	-892.46667	339.31250	1354.80542	540.59613	548.21680	-1.66972	-151.82077	301.26099	19.15482	-1107.70801	557.96771	1.77517	-473.08807	201.37434	20.75946
36	0.292	1009.25104	264.06610	1552.33838	-82.61548	418.29974	1346.13281	-893.75085	339.52817	1352.05005	526.81317	549.35785	-1.81438	-152.38654	298.59924	29.38379	-1121.50647	559.09332	1.79119	-453.61633	192.01944	17.52876
37	0.300	1011.09247	263.95987	1550.34229	-84.15645	417.85806	1345.77832	-895.15546	339.58078	1348.87000	513.03210	550.40430	-2.08853	-148.04620	294.33994	42.99799	-1135.24988	560.20874	1.73865	-437.71722	182.44052	14.47674
38	0.308	1013.10602	263.79486	1548.06982	-85.94695	417.28961	1345.31201	-896.67749	339.47800	1345.27393	499.19830	551.42822	-2.39736	-137.45087	288.56982	58.51730	-1148.92969	561.30737	1.59375	-425.23993	172.85301	11.84838
39	0.317	1015.28778	263.56448	1545.53259	-87.92392	416.61536	1344.73535	-898.31110	339.22931	1341.28271	485.29913	552.43475	-2.65610	-121.11426	281.95111	73.27202	-1162.56860	562.41559	1.40708	-416.08813	163.53799	9.59610
40	0.325	1017.64844	263.25577	1542.74036	-90.01285	415.86179	1344.05029	-900.02734	338.84073	1336.93616	471.40607	553.39349	-2.85191	-100.90503	275.46313	84.71044	-1176.20581	563.54395	1.27495	-410.46088	154.86794	7.32779
41	0.333	1020.21765	262.86691	1539.71155	-92.13654	415.07605	1343.26538	-901.75800	338.31894	1332.29639	457.65707	554.41937	-2.97157	-78.67346	269.86050	91.57635	-1189.84155	564.68396	1.28803	-408.77887	147.37047	4.59685
42	0.342	1023.03003	262.40594	1536.47424	-94.22587	414.32562	1342.39758	-903.39813	337.67838	1327.45264	444.09915	555.63330	-2.99310	-55.41092	265.32642	94.21698	-1203.47412	565.78040	1.45190	-411.21783	141.68542	1.46627
43	0.350	1026.08447	261.87280	1533.06396	-96.22713	413.68134	1341.47107	-904.83484	336.94104	1322.52649	430.61032	556.90887	-2.96669	-31.31549	261.65070	93.94756	-1217.12000	566.75000	1.64000	-417.44397	138.25360	-1.31411
44	0.358	1029.32361	261.25781	1529.52979	-98.10385	413.18906	1340.51147	-905.98871	336.12820	1317.66760	417.04449	558.02191	-2.99105	-6.26886	258.62494	92.11284	-1230.79688	567.60577	1.69247	-426.90222	136.96968	-3.04735
45	0.367	1032.65356	260.56277	1525.93823	-99.83752	412.84061	1339.53784	-906.84003	335.25244	1313.04126	403.35522	558.92853	-3.10270	19.78217	256.20517	89.54848	-1244.53271	568.49701	1.58072	-438.88782	137.18207	-3.77312
46	0.375	1035.96594	259.80521	1522.37219	-101.42371	412.57031	1338.55835	-907.41534	334.31946	1308.81445	389.60345	559.75317	-3.24860	46.71002	254.42389	86.57725	-1258.31470	569.52173	1.43156	-452.33514	138.09192	-3.94952
47	0.383	1039.14563	259.00018	1518.92603	-102.86464	412.28873	1337.57239	-907.74823	333.33823	1305.13770	375.89969	560.61743	-3.36546	74.29410	253.29349	83.22762	-1272.06982	570.57544	1.38486	-466.20081	139.18074	-3.92842
48	0.392	1042.09375	258.15237	1515.69177	-104.16672	411.92365	1336.57886	-907.85144	332.33203	1302.11975	362.28705	561.55725	-3.43736	102.36259	252.78081	79.42114	-1285.74512	571.50952	1.49534	-479.99078	140.27567	-3.92215
49	0.400	1044.75391	257.25955	1512.74548	-105.33492	411.44077	1335.58167	-907.70532	331.34573	1299.80798	348.69998	562.54944	-3.47182	130.86267	252.77663	75.10538	-1299.27124	572.29614	1.78301	-493.65015	141.34586	-4.07550
50	0.408	1047.10583	256.31775	1510.14844	-106.35644	410.84320	1334.58813	-907.26630	330.43884	1298.18665	335.07968	563.55225	-3.47155	159.84746	253.08432	70.33382	-1312.49634	572.97974	2.33408	-507.25391	142.36237	-4.41199
51	0.417	1049.13477	255.33105	1507.94678	-107.19321	410.15610	1333.60706	-906.52502	329.66220	1297.19946	321.45746	564.52191	-3.43970	189.42868	253.49362	65.24635	-1325.27893	573.67432	3.35029	-520.88281	143.30263	-4.82075
52	0.425	1050.81104	254.31454	1506.16870	-107.79948	409.40338	1332.65295	-905.57269	329.04810	1296.77661	307.88599	565.43414	-3.37803	219.73001	253.85001	60.01093	-1337.55640	574.53961	5.07398	-534.55084	144.19124	-5.16471
53	0.433	1052.09717	253.28462	1504.83337	-108.14446	408.59366	1331.74866	-904.57202	328.62952	1296.84912	294.36392	566.29376	-3.28327	250.84624	254.02242	54.82562	-1349.31726	575.60852	7.67476	-548.19421	145.06207	-5.38272
54	0.442	1052.97180	252.25966	1503.95752	-108.21579	407.73203	1330.91968	-903.64923	328.44827	1297.35669	280.83707	567.08264	-3.19167	282.80334	253.88297	49.89436	-1360.62329	576.73700	11.22086	-561.75323	145.89685	-5.48138
55	0.450	1053.45020	251.27144	1503.54932	-108.01113	406.84488	1330.18604	-902.84869	328.52905	1298.26245	267.23495	567.69727	-3.21685	315.54242	253.35866	45.33347	-1371.63074	577.68384	15.68061	-575.23035	146.63478	-5.49076
56	0.458	1053.57410	250.36067	1503.60217	-107.53575	405.98041	1329.55786	-902.16223	328.85989	1299.55713	253.53583	568.05151	-3.44521	348.94165	252.40823	41.17691	-1382.42822	578.19391	20.93986	-588.66699	147.23645	-5.46243
57	0.467	1053.38135	249.56027	1504.09827	-106.80996	405.17831	1329.04053	-901.54614	329.40338	1301.24011	239.82114	568.33069	-3.74950	382.86087	250.95425	37.49267	-1392.82349	578.14789	26.85185	-602.08905	147.76428	-5.46311
58	0.475	1052.88745	248.88333	1505.01025	-105.87691	404.44083	1328.64343	-900.93280	330.11276	1303.29675	226.21265	568.95557	-3.83398	417.18561	248.91429	34.44535	-1402.40857	577.57550	33.27467	-615.50793	148.34177	-5.51352
59	0.483	1052.09680	248.32066	1506.29614	-104.79776	403.73080	1328.37756	-900.26422	330.94217	1305.69238	212.72021	570.09570	-3.57321	451.80457	246.25450	32.24358	-1410.72693	576.49304	40.13282	-628.94800	149.02986	-5.56954
60	0.492	1051.02307	247.85243	1507.90125	-103.63904	402.99814	1328.24927	-899.51721	331.85019	1308.37878	199.22336	571.43420	-3.17484	486.45575	243.00706	31.00244	-1417.14917	574.86639	47.45723	-642.43378	149.80768	-5.57861
61	0.500	1049.69958	247.46866	1509.76941	-102.46664	402.21365	1328.25916	-898.70746	332.79288	1311.29797	185.62189	572.57550	-2.91988	520.56665	239.33363	30.61501	-1420.70142	572.68073	55.25677	-655.97339	150.60368	-5.51242
62	0.508	1048.17212	247.17509	1511.84790	-101.34119	401.38611	1328.40015	-897.87799	333.72470	1314.38293	171.92961	573.42908	-2.88868	553.33026	235.54747	30.75420	-1420.33130	569.98407	63.28470	-669.55188	151.37035	-5.39091
63	0.517	1046.48315	246.97318	1514.08936	-100.30776	400.54819	1328.65955	-897.08716	334.59744	1317.57239	158.21356	574.12640	-2.98193	583.95215	231.94341	30.99729	-1415.55261	566.82281	70.90803	-683.14313	152.15723	-5.27633
64	0.525	1044.65918	246.84154	1516.45886	-99.39007	399.72366	1329.02563	-896.40387	335.33197	1320.84106	144.48943	574.79474	-3.09032	611.74377	228.59877	30.94491	-1406.77832	563.08350	77.25509	-696.75848	153.00072	-5.18590
65	0.533	1042.71069	246.74327	1518.94177	-98.59045	398.91470	1329.49500	-895.89044	335.82629	1324.19983	130.72128	575.47516	-3.17519	636.06067	225.39926	30.26447	-1394.85181	558.56323	81.66797	-710.44238	153.84763	-5.07543
66	0.542	1040.64917	246.64650	1521.53406	-97.88990	398.11612	1330.06543	-895.56903	336.04077	1327.64685	116.91121	576.20013	-3.19875	656.39233	222.21518	28.71814	-1380.34497	553.28186	84.14513	-724.19690	154.68781	-4.93699
67	0.550	1038.50269	246.53851	1524.21326	-97.25338	397.32074	1330.72156	-895.40601	336.05579	1331.12341	103.11099	577.06763	-3.09676	672.59052	218.99757	26.23369	-1363.36963	547.62048	85.40880	-737.97650	155.59219	-4.82822
68	0.558	1036.30481	246.42560	1526.93030	-96.64304	396.51041	1331.43262	-895.33203	336.01984	1334.52930	89.34848	578.13007	-2.89105	684.91156	215.74661	22.94763	-1343.76880	542.13885	86.45676	-751.76410	156.61211	-4.79201
69	0.567	1034.07678	246.31934	1529.63562	-96.02899	395.65698	1332.17004	-895.27856	336.05231	1337.77515	75.59587	579.26410	-2.71155	693.81079	212.44930	19.11697	-1321.33630	537.22858	87.73662	-765.59088	157.75058	-4.80490
70	0.575	1031.83655	246.22354	1532.29370	-95.38979	394.72867	1332.92322	-895.19763	336.19113	1340.81519	61.78557	580.27393	-2.65522	699.68964	209.06793	14.95926	-1295.97131	532.85364	88.65275	-779.49609	158.97696	-4.83639
71	0.583	1029.61877	246.13907	1534.86194	-94.71013	393.69138	1333.69861	-895.06866	336.38071	1343.64697	47.85391	581.08923	-2.69997	702.71631	205.61710	10.60668	-1267.71655	528.61432	88.07970	-793.49402	160.23892	-4.90541
72	0.592	1027.48779	246.09193	1537.26904	-93.98211	392.50790	1334.50793	-894.91010	336.47852	1346.30713	33.81369	581.80963	-2.74660	702.72314	202.28604	6.23637	-1236.73291	524.17859	85.42412	-807.55164	161.48404	-5.01818
73	0.600	1025.53308	246.14073	1539.43030	-93.20508	391.13562	1335.36133	-894.76398	336.31845	1348.86194	19.74463	582.54657	-2.72651	699.23798	199.47551	2.21793	-1203.28540	519.64392	81.09085	-821.62109	162.65771	-5.11036
74	0.608	1023.82861	246.30930	1541.30078	-92.38400	389.53552	1336.26526	-894.64655	335.83316	1351.36255	5.69919	583.27856	-2.68044	691.84546	197.64842	-0.94832	-1167.70459	515.33258	75.98813	-835.68304	163.69804	-5.09165
75	0.617	1022.40057	246.52850	1542.90234	-91.52994	387.69257	1337.22266	-894.51642	335.12463	1353.79199	-8.32669	583.96289	-2.68048	680.82660	197.03680	-2.94250	-1130.32312	511.37222	70.83581	-849.71381	164.56232	-4.92032
76	0.625	1021.25226	246.68895	1544.27747	-90.66097	385.62277	1338.23474	-894.30499	334.37723	1356.07666	-22.34488	584.69513	-2.69683	667.39056	197.44901	-3.88117	-1091.39307	507.67249	65.97977	-863.69006	165.27045	-4.64895
77	0.633	1020.39282	246.72087	1545.43384	-89.80219	383.36340	1339.29785	-893.97437	333.70535	1358.15723	-36.32632	585.63525	-2.62558	653.01941	198.41400	-4.18489	-1051.03955	504.17758	61.59872	-877.65021	165.93701	-4.38284
78	0.642	1019.83295	246.60817	1546.34375	-88.98794	380.96033	1340.39832	-893.53851	333.11533	1360.02478	-50.21860	586.79370	-2.43050	638.63397	199.51077	-4.22638	-1009.35791	501.00427	57.92119	-891.65417	166.71523	-4.18353
79	0.650	1019.57635	246.36844	1546.96960	-88.26389	378.45789	1341.51282	-893.04675	332.57239	1361.69165	-64.02264	587.96796	-2.16854	624.46246	200.53046	-4.19016	-966.56580	498.37573	55.31419	-905.68915	167.66803	-4.05038
80	0.658	1019.61829	246.03326	1547.27722	-87.68048	375.89554	1342.61389	-892.56714	332.05569	1363.15784	-77.76157	589.01617	-1.81998	610.41711	201.44144	-4.17317	-923.07727	496.44785	54.19489	-919.69092	168.72891	-3.95159
81	0.667	1019.95105	245.63321	1547.23682	-87.27671	373.31427	1343.67773	-892.17657	331.56949	1364.40320	-91.34564	590.04877	-1.15227	596.40167	202.31641	-4.25164	-879.58600	495.14957	54.68159	-933.63788	169.76402	-3.83653
82	0.675	1020.57098	245.19299	1546.82593	-87.06762	370.76721	1344.68896	-891.94800	331.13498	1365.39551	-104.57611	591.13184	0.17907	582.39661	203.23457	-4.43657	-837.17212	494.16013	56.16602	-947.54004	170.67728	-3.70101
83	0.683	1021.47394	244.73164	1546.03662	-87.04891	368.32562	1345.63440	-891.94281	330.77963	1366.09680	-117.24881	592.05432	2.48684	568.41504	204.19519	-4.65316	-797.13550	493.04126	57.36900	-961.37665	171.53090	-3.63192
84	0.692	1022.64258	244.25748	1544.87671	-87.21152	366.07074	1346.49854	-892.21063	330.52301	1366.46912	-129.14502	592.55267	6.06715	554.45874	205.14233	-4.81195	-760.38538	491.44730	57.11567	-975.15308	172.48425	-3.67304
85	0.700	1024.03882	243.76549	1543.36035	-87.54872	364.07477	1347.26807	-892.78735	330.35397	1366.48645	-139.90643	592.59290	11.23911	540.52991	206.03647	-4.88512	-726.86407	489.34332	55.09002	-988.96527	173.54211	-3.69864
86	0.708	1025.61743	243.25264	1541.49548	-88.05737	362.38141	1347.93542	-893.68976	330.21500	1366.14331	-148.89935	592.42059	18.26204	526.64514	206.86732	-4.90940	-695.66455	487.04648	51.73639	-1002.87927	174.53987	-3.58190
87	0.717	1027.34888	242.73172	1539.28210	-88.74022	360.99722	1348.49390	-894.91528	330.01651	1365.44995	-155.23904	592.32233	27.18459	512.81934	207.64665	-4.94702	-665.78064	484.93738	47.59302	-1016.82281	175.41986	-3.41341
88	0.725	1029.22412	242.21831	1536.71130	-89.60440	359.89728	1348.93201	-896.44495	329.67920	1364.41626	-157.96658	592.26184	37.77998	499.04156	208.40320	-5.04345	-636.80359	483.15570	42.91288	-1030.73108	176.30179	-3.37540
89	0.733	1031.24402	241.71208	1533.77332	-90.65571	359.04193	1349.23779	-898.24329	329.16937	1363.03772	-156.14008	591.88538	49.61402	485.26733	209.15381	-5.19393	-609.04962	481.70624	37.79757	-1044.64893	177.28018	-3.51053
90	0.742	1033.41113	241.19617	1530.47632	-91.89394	358.39081	1349.40552	-900.25043	328.50803	1361.29004	-148.99258	591.03900	62.14158	471.44946	209.89175	-5.35379	-583.23071	480.67560	32.38814	-1058.59204	178.29633	-3.71537
91	0.750	1035.72327	240.64960	1526.85803	-93.31081	357.90573	1349.44141	-902.37286	327.77472	1359.14343	-136.38739	590.08002	74.68322	457.57715	210.61591	-5.49244	-560.12109	480.03699	26.80004	-1072.48486	179.23697	-3.86225
92	0.758	1038.16675	240.05901	1522.98083	-94.89157	357.55661	1349.36731	-904.49976	327.09650	1356.58789	-119.11633	589.45380	86.42476	443.68149	211.35080	-5.62525	-540.34229	479.48404	21.08562	-1086.28467	180.10588	-3.91361
93	0.767	1040.70972	239.41446	1518.92114	-96.61533	357.33334	1349.21484	-906.54523	326.58954	1353.64673	-98.56067	589.29449	96.83511	429.80917	212.12527	-5.78197	-524.23969	478.75385	15.46880	-1100.05664	180.97787	-3.92590
94	0.775	1043.30847	238.70432	1514.75525	-98.45066	357.24094	1349.00903	-908.46039	326.31421	1350.37219	-75.98718	589.53497	106.00616	415.98218	212.94653	-5.96284	-512.02338	477.87485	10.51631	-1113.89697	181.81866	-3.92827
95	0.783	1045.92371	237.93185	1510.54688	-100.35475	357.27832	1348.76099	-910.19690	326.29648	1346.83228	-52.18930	589.91968	114.07862	402.18927	213.80710	-6.13501	-504.03577	477.04337	6.81112	-1127.82629	182.51147	-3.86895
96	0.792	1048.52869	237.12369	1506.34827	-102.27709	357.43161	1348.47583	-911.68817	326.54913	1343.09302	-27.68237	589.92993	120.54945	388.41351	214.69745	-6.26652	-500.74075	476.47824	4.36576	-1141.77332	183.07294	-3.73591
97	0.800	1051.09949	236.31033	1502.21179	-104.15636	357.69498	1348.15942	-912.88031	327.05179	1339.21790	-2.87576	589.01416	124.61614	374.65204	215.59827	-6.36434	-502.39667	476.32794	2.68250	-1155.65442	183.70264	-3.63540
98	0.808	1053.60315	235.51678	1498.19568	-105.91740	358.08838	1347.81677	-913.76385	327.74249	1335.28247	22.09921	586.81104	125.96107	360.91595	216.48251	-6.46422	-508.75372	476.58063	1.44645	-1169.44812	184.52594	-3.63535
99	0.817	1055.99731	234.77275	1494.36462	-107.48438	358.63824	1347.45007	-914.36621	328.53891	1331.38574	47.49654	583.16174	124.91098	347.21341	217.33228	-6.58192	-519.00134	477.08804	0.69701	-1183.18091	185.43051	-3.64512
100	0.825	1058.24072	234.11044	1490.78186	-108.80199	359.34311	1347.06030	-914.72119	329.35718	1327.65894	73.72446	578.09143	122.06683	333.53146	218.14163	-6.69453	-531.87048	477.71167	0.41199	-1196.88403	186.26013	-3.55424
101	0.833	1060.30359	233.55325	1487.50073	-109.84612	360.17120	1346.64648	-914.84576	330.12210	1324.26489	101.02081	571.83240	118.02037	319.84113	218.92467	-6.75594	-545.93579	478.41461	0.36610	-1210.58545	187.00388	-3.36297
102	0.842	1062.16418	233.11967	1484.56177	-110.62373	361.08603	1346.20007	-914.73535	330.77655	1321.36902	129.33875	564.86713	113.30341	306.11957	219.73224	-6.72418	-560.15961	479.19470	0.31079	-1224.28577	187.74756	-3.15926
103	0.850	1063.79834	232.82939	1481.99500	-111.16909	362.06650	1345.70044	-914.37738	331.28607	1319.10107	158.47705	557.79889	108.32660	292.36908	220.63229	-6.61176	-574.15759	480.02417	0.11365	-1237.92322	188.53323	-3.03501
104	0.858	1065.17798	232.69411	1479.82153	-111.53042	363.10699	1345.11963	-913.77124	331.63373	1317.52844	188.27353	551.05591	103.28267	278.61215	221.65359	-6.50418	-587.92584	480.91318	-0.20607	-1251.37183	189.27817	-2.96465
105	0.867	1066.27112	232.71033	1478.05627	-111.74542	364.19943	1344.43677	-912.94794	331.80273	1316.64880	218.72092	544.81488	98.20304	264.86807	222.76054	-6.48914	-601.53308	481.92139	-0.53089	-1264.44043	189.87392	-2.73691
106	0.875	1067.04541	232.85966	1476.71216	-111.82379	365.31946	1343.65063	-911.98407	331.75433	1316.40454	249.95631	539.17163	93.09573	251.15289	223.89980	-6.57773	-615.05060	483.06760	-0.75813	-1276.87524	190.31773	-2.00101
107	0.883	1067.47632	233.10948	1475.80005	-111.74869	366.43286	1342.78052	-910.98792	331.42191	1316.70422	282.09543	534.25299	87.96609	237.48959	225.06337	-6.70729	-628.54193	484.30374	-0.87736	-1288.44116	190.64610	-0.37538
108	0.892	1067.55176	233.42244	1475.32654	-111.48752	367.50558	1341.85742	-910.05963	330.73611	1317.43933	315.06921	530.16998	82.74982	223.88345	226.28067	-6.80690	-642.04968	485.56104	-0.95104	-1299.01465	190.83563	2.38024
109	0.900	1067.27234	233.76959	1475.29346	-111.00119	368.51144	1340.91809	-909.25751	329.67239	1318.51367	348.67242	526.97455	77.33719	210.30269	227.54678	-6.84893	-655.59930	486.79138	-1.02808	-1308.56543	190.85040	6.18407
110	0.908	1066.65063	234.13248	1475.69299	-110.25327	369.44373	1340.00122	-908.58600	328.27969	1319.87073	382.77075	524.70361	71.74042	196.70651	228.79828	-6.85010	-669.19244	487.98581	-1.09204	-1317.07007	190.71045	10.63118
111	0.917	1065.71570	234.50819	1476.49402	-109.22598	370.31033	1339.13757	-908.00665	326.66022	1321.49329	417.43616	523.35925	66.23394	183.07454	229.97641	-6.84677	-682.81274	489.15097	-1.10660	-1324.36621	190.44751	15.26518
112	0.925	1064.51184	234.91788	1477.64502	-107.94073	371.11060	1338.34241	-907.45990	324.93112	1323.38000	452.76788	522.89746	61.29559	169.41263	231.07243	-6.86193	-696.44727	490.28052	-1.07539	-1329.94812	190.01367	19.91170
113	0.933	1063.08484	235.39299	1479.09497	-106.46792	371.82886	1337.61780	-906.88898	323.20041	1325.52051	488.51727	523.30835	57.34763	155.74802	232.10188	-6.88549	-710.08539	491.35498	-1.03107	-1332.93335	189.31448	24.75655
114	0.942	1061.47388	235.94742	1480.80212	-104.91692	372.45493	1336.96277	-906.26471	321.54929	1327.88000	523.99255	524.54364	54.45867	142.09773	233.08572	-6.88864	-723.70984	492.35422	-1.00325	-1332.34412	188.30846	30.25198
115	0.950	1059.70923	236.57045	1482.72522	-103.41188	372.99802	1336.37793	-905.60034	320.02997	1330.39917	558.25464	526.34082	52.21980	128.43727	234.05153	-6.85031	-737.32587	493.29535	-0.99913	-1327.43909	186.97911	37.02295
116	0.958	1057.81274	237.24332	1484.82080	-102.06379	373.47668	1335.86450	-904.93903	318.68433	1333.00818	590.29993	528.29639	49.91207	114.72348	235.02238	-6.78283	-750.99548	494.25824	-0.98285	-1317.84521	185.32565	45.47968
117	0.967	1055.80896	237.95474	1487.04932	-100.94272	373.90451	1335.42188	-904.32904	317.55396	1335.64990	619.29370	530.09473	46.88447	100.94055	236.01959	-6.73266	-764.78186	495.30130	-0.90637	-1303.59937	183.47144	55.21630
118	0.975	1053.73901	238.70596	1489.37451	-100.05676	374.28665	1335.04907	-903.80621	316.66782	1338.29187	644.74341	531.61060	42.87707	87.10086	237.05165	-6.72511	-778.66113	496.35709	-0.78304	-1285.07043	181.67218	64.88608
119	0.983	1051.65479	239.51062	1491.75671	-99.35477	374.62445	1334.74683	-903.38470	316.03116	1340.91516	666.41431	532.96094	38.04437	73.21036	238.09047	-6.72600	-792.55969	497.30789	-0.67237	-1262.62805	180.24110	72.69218
120	0.992	1049.60303	240.38980	1494.15308	-98.75484	374.92401	1334.51709	-903.05615	315.62881	1343.50073	684.24890	534.41516	32.64044	59.25705	239.10376	-6.68864	-806.46106	498.14987	-0.58967	-1236.41235	179.52878	77.09118
121	1.000	1047.61938	241.36035	1496.52734	-98.17562	375.21085	1334.36292	-902.79590	315.43304	1346.02161	698.34863	536.09705	26.72973	45.22607	240.09515	-6.60806	-820.41431	498.98270	-0.50227	-1206.53967	179.86629	77.43469
122	1.008	1045.73132	242.42157	1498.85229	-97.55078	375.53995	1334.29114	-902.57056	315.41089	1348.44446	708.85962	537.93494	20.34215	31.11877	241.08342	-6.51679	-834.45612	499.86386	-0.39068	-1173.38489	181.41910	74.24812
123	1.017	1043.95569	243.55257	1501.10229	-96.82823	375.99161	1334.31445	-902.33942	315.52902	1350.74072	715.88940	539.89722	13.83403	16.96408	242.07870	-6.45551	-848.57916	500.77646	-0.24617	-1137.55493	184.09033	68.90337
124	1.025	1042.29944	244.72757	1503.25061	-95.96901	376.65625	1334.44556	-902.05206	315.76126	1352.89893	719.50256	542.07373	8.00158	2.80536	243.09262	-6.43850	-862.76135	501.70132	-0.06208	-1099.70557	187.60944	62.91238
125	1.033	1040.76929	245.92880	1505.27283	-94.95193	377.61517	1334.68970	-901.64813	316.09811	1354.92822	719.53174	544.42841	3.72480	-11.33755	244.13591	-6.43178	-876.96906	502.62039	0.12249	-1060.41418	191.72131	57.31652
126	1.042	1039.37817	247.13690	1507.14563	-93.77504	378.91870	1335.04651	-901.06903	316.53925	1356.84888	715.39044	546.54327	1.28843	-25.48624	245.20691	-6.39225	-891.16162	503.49875	0.23404	-1020.07904	196.24866	52.50535
127	1.050	1038.14893	248.32310	1508.84485	-92.45194	380.56854	1335.51611	-900.27759	317.07562	1358.67932	706.70947	547.98230	0.21772	-39.66489	246.29333	-6.33057	-905.31726	504.32135	0.24872	-978.88000	200.98555	48.49046
128	1.058	1037.11646	249.45815	1510.34485	-91.00852	382.52209	1336.10217	-899.26685	317.69437	1360.42773	694.35718	548.83490	-0.12617	-53.84958	247.36057	-6.29453	-919.43738	505.13184	0.23933	-936.85712	205.60489	45.32140
129	1.067	1036.32336	250.51367	1511.62036	-89.48103	384.71078	1336.80872	-898.05487	318.39859	1362.08826	680.16168	549.50616	-0.11972	-67.98068	248.35530	-6.29962	-933.55981	506.01968	0.32044	-894.07129	209.70668	43.30293
130	1.075	1035.81433	251.46458	1512.64612	-87.91783	387.05435	1337.62769	-896.68042	319.20422	1363.63660	665.57977	550.28540	0.01230	-82.00522	249.26204	-6.29961	-947.76227	507.04999	0.55028	-850.85114	212.93579	42.86618
131	1.083	1035.62634	252.30408	1513.39807	-86.38101	389.47098	1338.52307	-895.20392	320.11398	1365.02881	651.13007	551.30658	0.06988	-95.84799	250.12877	-6.16704	-962.08203	508.26434	0.93075	-808.03491	215.09073	44.04745
132	1.092	1035.77136	253.04669	1513.85718	-84.93947	391.88184	1339.43103	-893.70343	321.10309	1366.20447	636.81506	552.52954	-0.05018	-109.33456	250.99463	-5.67377	-976.44421	509.71469	1.44761	-766.89789	216.19795	45.95720
133	1.100	1036.23132	253.71490	1514.01135	-83.65662	394.20819	1340.28149	-892.26636	322.13049	1367.09851	622.55396	553.76056	-0.31130	-122.16412	251.82350	-4.55225	-990.72058	511.32156	1.99338	-728.62720	216.37381	47.08404
134	1.108	1036.96619	254.32597	1513.85254	-82.58056	396.36884	1341.02161	-890.98859	323.15750	1367.65564	608.33545	554.89771	-0.61464	-133.91696	252.54880	-2.58791	-1004.83600	512.75909	2.30168	-693.65576	215.53915	46.35930
135	1.117	1037.92212	254.88654	1513.37500	-81.73717	398.28174	1341.62280	-889.97583	324.14474	1367.83508	594.23572	556.00403	-0.88108	-144.07883	253.14659	0.36000	-1018.78479	513.74066	2.14095	-661.42352	213.42888	43.70543
136	1.125	1039.03760	255.39821	1512.57507	-81.13144	399.87546	1342.07214	-889.31934	325.04489	1367.61316	580.30750	557.13019	-1.07457	-152.18060	253.65086	4.35439	-1032.59656	514.41547	1.62943	-630.87701	209.83430	39.61859
137	1.133	1040.26001	255.86536	1511.44543	-80.76187	401.11279	1342.35901	-889.04663	325.82898	1366.98755	566.48169	558.28870	-1.18370	-158.03616	254.13892	9.42465	-1046.32874	515.18042	1.15458	-601.34167	204.64954	34.66022
138	1.142	1041.56372	256.30005	1509.98096	-80.63509	402.00485	1342.47754	-889.12463	326.47806	1365.95032	552.66949	559.52460	-1.21766	-161.72760	254.66779	15.84892	-1060.04932	516.15045	0.93436	-573.04199	197.83229	29.29007
139	1.150	1042.95068	256.72150	1508.19153	-80.76530	402.59894	1342.43359	-889.52612	326.92215	1364.45569	538.88068	560.85974	-1.23303	-162.99551	255.14682	24.43331	-1073.80469	517.17664	0.90025	-546.96246	189.49020	23.77967
140	1.158	1044.43079	257.14444	1506.10376	-81.16028	402.95386	1342.24329	-890.23199	327.07590	1362.44824	525.14026	562.25073	-1.30972	-160.57010	255.28018	36.08646	-1087.61938	518.24036	0.95235	-524.31598	179.90685	18.25009
141	1.167	1046.01343	257.56885	1503.74658	-81.80997	403.12192	1341.92773	-891.17755	326.94873	1359.90747	511.40674	563.63110	-1.47510	-152.59067	254.69824	50.70993	-1101.48987	519.45715	1.04923	-506.00714	169.47697	12.88707
142	1.175	1047.71692	257.98328	1501.14307	-82.69053	403.14136	1341.51050	-892.26331	326.64041	1356.84546	497.64832	564.93622	-1.69157	-138.04810	253.20172	66.57715	-1115.35950	520.80450	1.11511	-492.39813	158.75423	8.01287
143	1.183	1049.57031	258.36841	1498.31848	-83.77469	403.03394	1341.01526	-893.40802	326.23553	1353.28381	483.90381	566.12512	-1.89829	-117.69028	250.93867	81.01816	-1129.14746	522.11395	1.08991	-483.50958	148.59283	3.89361
144	1.192	1051.60291	258.69510	1495.31067	-85.03196	402.80569	1340.46204	-894.56671	325.73370	1349.26257	470.22522	567.20868	-2.04302	-93.45255	248.35956	91.77433	-1142.82727	523.27759	1.02411	-479.35870	140.12405	0.64118
145	1.200	1053.82678	258.92935	1492.17163	-86.42336	402.45874	1339.86255	-895.72162	325.05014	1344.88086	456.60114	568.21307	-2.13390	-67.19235	245.99446	97.87094	-1156.43945	524.30865	0.98265	-480.11194	134.38171	-1.64811
146	1.208	1056.21423	259.05133	1488.96216	-87.90168	402.01172	1339.21729	-896.87238	324.05661	1340.32776	442.96509	569.14417	-2.25067	-39.91907	244.30479	99.59608	-1170.01343	525.26959	0.93842	-485.91803	131.70067	-2.94837
147	1.217	1058.69348	259.06763	1485.74890	-89.41451	401.50150	1338.51489	-898.01086	322.65182	1335.86035	429.28717	570.02289	-2.44285	-11.81787	243.64397	97.97237	-1183.52844	526.21436	0.84347	-496.22760	131.40462	-3.50675
148	1.225	1061.17090	258.99860	1482.60925	-90.90281	400.96356	1337.73828	-899.06390	320.85547	1331.74133	415.60760	570.90277	-2.66148	17.30133	244.18141	94.20190	-1196.98657	527.16541	0.73353	-509.37988	132.28162	-3.71060
149	1.233	1063.55322	258.86066	1479.63562	-92.29839	400.41791	1336.87659	-899.85516	318.87024	1328.18213	401.97739	571.81018	-2.83421	47.57268	245.86102	89.26718	-1210.46997	528.12677	0.71853	-523.47638	133.42267	-3.84090
150	1.242	1065.74719	258.66504	1476.92712	-93.53302	399.86639	1335.93433	-900.16284	317.02258	1325.29785	388.42706	572.72650	-2.94386	78.91954	248.48074	83.75153	-1224.03345	529.05841	0.87771	-537.45898	134.51801	-4.04291
151	1.250	1067.65869	258.41397	1474.57153	-94.55768	399.29318	1334.93054	-899.87262	315.58215	1323.09753	374.96097	573.65607	-3.01057	111.14009	251.79971	77.89860	-1237.57153	529.86615	1.22487	-551.10205	135.58090	-4.35948
152	1.258	1069.20874	258.09644	1472.63611	-95.35508	398.67664	1333.88855	-899.07642	314.62262	1321.52393	361.51999	574.63153	-3.06206	144.04767	255.58382	71.78828	-1250.86768	530.48285	1.83236	-564.52289	136.65816	-4.76450
153	1.267	1070.34766	257.71024	1471.17249	-95.93694	398.00919	1332.83069	-897.99036	314.06696	1320.49658	348.02368	575.65564	-3.11831	177.54514	259.62131	65.47496	-1263.74097	530.95850	2.92736	-577.90814	137.74353	-5.22465
154	1.275	1071.05493	257.28070	1470.21814	-96.33035	397.30438	1331.77686	-896.80487	313.82440	1319.92981	334.47870	576.67212	-3.17757	211.63898	263.76352	59.03815	-1276.09924	531.47760	4.81474	-591.35553	138.78520	-5.68276
155	1.283	1071.33203	256.84512	1469.79114	-96.56057	396.58673	1330.74841	-895.64539	313.83667	1319.75073	320.95651	577.58765	-3.23811	246.43329	267.91736	52.60314	-1287.90381	532.19818	7.72352	-604.82837	139.69370	-5.99928
156	1.292	1071.19080	256.43243	1469.89148	-96.63914	395.87463	1329.77307	-894.60645	314.03116	1319.92517	307.50629	578.35138	-3.29978	282.07098	271.96741	46.36277	-1299.14453	533.06250	11.72996	-618.26611	140.38576	-6.03720
157	1.300	1070.64136	256.05713	1470.50793	-96.56286	395.17029	1328.88477	-893.74976	314.32004	1320.45789	294.13788	578.99078	-3.33923	318.59399	275.74930	40.54897	-1309.87573	533.76459	16.75987	-631.66406	140.87224	-5.82030
158	1.308	1069.69617	255.72046	1471.62000	-96.31923	394.47043	1328.11536	-893.07520	314.67014	1321.35632	280.79721	579.58282	-3.33159	355.83704	279.06171	35.36411	-1320.14209	533.86737	22.58603	-645.05695	141.29999	-5.54175
159	1.317	1068.38745	255.41682	1473.19482	-95.89592	393.78613	1327.48645	-892.53198	315.11807	1322.59839	267.36838	580.25891	-3.26134	393.50449	281.67194	30.93462	-1329.67090	533.20880	28.93217	-658.48401	141.86208	-5.40295
160	1.325	1066.76929	255.14720	1475.18506	-95.29649	393.14215	1327.00403	-892.06366	315.70587	1324.13733	253.78108	581.15308	-3.10295	431.35022	283.37671	27.32412	-1337.67627	532.16583	35.74965	-671.95673	142.64792	-5.45477
161	1.333	1064.89807	254.93481	1477.53699	-94.55358	392.55444	1326.66064	-891.63721	316.44312	1325.92468	240.08073	582.24042	-2.87074	469.23953	284.06589	24.61250	-1342.99243	531.28125	43.33033	-685.45154	143.61221	-5.60095
162	1.342	1062.82068	254.82001	1480.20679	-93.72733	392.01816	1326.44592	-891.24536	317.31638	1327.92688	226.35481	583.31244	-2.66911	507.03183	283.72852	22.93578	-1344.37561	530.81189	51.96827	-698.95343	144.61679	-5.69893
163	1.350	1060.57727	254.82843	1483.16138	-92.89048	391.52200	1326.35352	-890.89606	318.29816	1330.12537	212.63690	584.19244	-2.59407	544.39484	282.51709	22.34911	-1341.01050	530.61523	61.44455	-712.49707	145.49181	-5.64949
164	1.358	1058.20789	254.95001	1486.36182	-92.11082	391.06201	1326.38159	-890.59766	319.34848	1332.50085	198.91226	584.90277	-2.61651	580.68738	280.84351	22.62267	-1333.05005	530.24915	70.87962	-726.12390	146.19168	-5.47013
165	1.367	1055.75598	255.15045	1489.75537	-91.43785	390.64505	1326.52917	-890.34692	320.42526	1335.02161	185.16962	585.60461	-2.62576	614.98083	279.22379	23.25451	-1321.52026	529.24219	79.13453	-739.82111	146.84723	-5.26955
166	1.375	1053.26477	255.39151	1493.28650	-90.89597	390.30090	1326.79028	-890.12921	321.49628	1337.64404	171.41283	586.42706	-2.56055	646.18628	277.89053	23.70403	-1307.50781	527.37744	85.43028	-753.54413	147.61377	-5.14473
167	1.383	1050.76501	255.64072	1496.90991	-90.48553	390.07861	1327.15540	-889.92548	322.53772	1340.31604	157.65674	587.35919	-2.46279	673.27332	276.63669	23.57558	-1291.44287	524.76038	89.72170	-767.27551	148.56308	-5.13978
168	1.392	1048.26636	255.88184	1500.59021	-90.18963	390.00851	1327.61572	-889.71436	323.53885	1342.97888	143.92653	588.30469	-2.40597	695.60144	275.11087	22.64703	-1273.05420	521.70630	92.55428	-781.03326	149.66878	-5.22817
169	1.400	1045.76294	256.12592	1504.29333	-89.97904	390.07663	1328.15979	-889.47559	324.50842	1345.57507	130.22330	589.18176	-2.40833	713.16327	273.16983	20.84470	-1251.82324	518.62183	94.46585	-794.83600	150.81970	-5.31233
170	1.408	1043.24548	256.39679	1507.98315	-89.81321	390.23981	1328.76758	-889.20343	325.44370	1348.06702	116.48335	589.97052	-2.43084	726.42297	270.85144	18.22988	-1227.48877	515.81873	95.39111	-808.68457	151.90695	-5.31251
171	1.417	1040.71362	256.69522	1511.62207	-89.64258	390.44745	1329.41492	-888.91101	326.29056	1350.45056	102.62431	590.74603	-2.42593	735.86377	268.11368	14.96641	-1200.21436	513.28534	94.69506	-822.56476	152.89691	-5.23012
172	1.425	1038.18298	256.98996	1515.18176	-89.41450	390.64389	1330.09045	-888.61090	326.96558	1352.74268	88.64482	591.61823	-2.36653	741.73688	264.78647	11.24827	-1170.36890	510.76389	91.90137	-836.45264	153.80090	-5.10524
173	1.433	1035.68640	257.24170	1518.65356	-89.08332	390.76416	1330.80273	-888.29260	327.41473	1354.95166	74.62958	592.59326	-2.25941	744.15930	260.83008	7.28935	-1138.30591	508.05554	87.28029	-850.34912	154.63425	-4.96785
174	1.442	1033.26111	257.42148	1522.03931	-88.62324	390.73218	1331.56873	-887.92432	327.63428	1357.06323	60.66043	593.58423	-2.13194	743.21179	256.60794	3.44174	-1104.35193	505.14258	81.64451	-864.30426	155.41264	-4.81079
175	1.450	1030.94250	257.51703	1525.31982	-88.03283	390.47076	1332.40039	-887.46942	327.65561	1359.04846	46.76036	594.54828	-1.97735	738.84149	252.90245	0.22659	-1068.81995	502.11029	75.76163	-878.33905	156.19434	-4.60890
176	1.458	1028.77502	257.53079	1528.44116	-87.32721	389.92517	1333.30151	-886.89880	327.52466	1360.87549	32.89276	595.48340	-1.77950	730.91852	250.55687	-1.93123	-1031.93884	499.06335	70.06046	-892.37622	157.11838	-4.40874
177	1.467	1026.81311	257.47217	1531.34338	-86.52850	389.07495	1334.26990	-886.19806	327.27887	1362.51794	18.97598	596.31836	-1.61813	719.73907	249.89163	-3.01802	-993.80157	496.14932	64.75558	-906.33154	158.27875	-4.32406
178	1.475	1025.11304	257.35995	1533.98669	-85.66237	387.92566	1335.30188	-885.37744	326.93655	1363.95972	4.94745	597.00452	-1.61008	706.35950	250.47519	-3.38615	-954.42645	493.62656	60.09687	-920.19775	159.59274	-4.40878
179	1.483	1023.73181	257.21863	1536.34778	-84.76010	386.50098	1336.39197	-884.47937	326.50601	1365.19250	-9.15482	597.67749	-1.72428	692.08521	251.57726	-3.43228	-913.89282	491.80826	56.50225	-934.03180	160.85030	-4.55420
180	1.492	1022.71704	257.05524	1538.41248	-83.86199	384.84082	1337.52710	-883.57239	325.99591	1366.21167	-23.23141	598.48230	-1.81269	677.73425	252.72437	-3.40442	-872.49097	490.92215	54.50810	-947.95215	161.83394	-4.52634
181	1.500	1022.08899	256.85086	1540.17249	-83.01273	382.99924	1338.68359	-882.73218	325.41806	1367.01025	-37.19934	599.39355	-1.75498	663.52966	253.78958	-3.42164	-830.91046	490.98215	54.38461	-962.03680	162.50781	-4.21584
182	1.508	1021.83521	256.58435	1541.61865	-82.24800	381.04666	1339.83154	-882.02191	324.80002	1367.56824	-50.93442	600.41174	-1.37616	649.43658	254.80475	-3.53322	-790.35321	491.68655	55.53291	-976.19971	163.06903	-3.77971
183	1.517	1021.92444	256.25378	1542.73767	-81.58549	379.07260	1340.94214	-881.48505	324.20914	1367.84326	-64.21399	601.62976	-0.32512	635.40881	255.81973	-3.73613	-752.29230	492.48587	56.43386	-990.28619	163.71399	-3.43648
184	1.525	1022.31824	255.87056	1543.51208	-81.02710	377.17828	1341.98706	-881.15356	323.75076	1367.78748	-76.77484	602.92590	1.76735	621.43188	256.85123	-3.97748	-717.81110	492.90646	55.58449	-1004.21783	164.51056	-3.28853
185	1.533	1022.96918	255.44478	1543.91711	-80.56728	375.46216	1342.93872	-881.06390	323.51544	1367.37085	-88.30643	603.89050	5.11918	607.50488	257.87393	-4.18886	-686.95056	492.87720	52.54061	-1018.03662	165.42485	-3.32618
186	1.542	1023.82440	254.97913	1543.93079	-80.20071	373.99985	1343.77820	-881.26038	323.52316	1366.57495	-98.37341	604.33966	10.00484	593.63147	258.84024	-4.33061	-658.70721	492.72800	47.91287	-1031.89465	166.33279	-3.42158
187	1.550	1024.84167	254.47202	1543.54993	-79.92559	372.82382	1344.50208	-881.77722	323.71939	1365.38171	-106.47223	604.76508	16.94969	579.80652	259.72461	-4.40506	-631.75000	492.89545	42.56368	-1045.89709	167.20009	-3.40523
188	1.558	1025.99951	253.92462	1542.78979	-79.74672	371.92508	1345.11475	-882.61554	324.01044	1363.77869	-112.11301	605.78021	26.27206	566.01184	260.54605	-4.44857	-605.29517	493.64404	37.05312	-1059.94312	168.20113	-3.27909
189	1.567	1027.29810	253.33304	1541.67126	-79.67967	371.27377	1345.61157	-883.73767	324.29938	1361.75537	-114.70953	607.13635	37.51251	552.20575	261.32852	-4.50983	-579.58649	494.98148	31.59169	-1073.87244	169.40634	-3.21963
190	1.575	1028.75562	252.67380	1540.21484	-79.74956	370.83633	1345.96936	-885.07562	324.50842	1359.29639	-113.48550	608.06970	49.86044	538.32520	262.07373	-4.62186	-555.72632	496.74417	26.16690	-1087.69971	170.54317	-3.29702
191	1.583	1030.39258	251.92233	1538.44287	-79.98360	370.58469	1346.15723	-886.53967	324.59720	1356.39502	-107.65970	608.58264	62.93189	524.34851	262.79758	-4.77872	-535.04456	498.71393	20.71555	-1101.54675	171.33539	-3.40459
192	1.592	1032.21582	251.08568	1536.37854	-80.40250	370.49799	1346.15662	-888.03998	324.57562	1353.07300	-96.83432	609.46008	76.43152	510.33728	263.54004	-4.93891	-518.48444	500.65054	15.34856	-1115.44019	171.87654	-3.46343
193	1.600	1034.22144	250.19760	1534.04333	-81.01196	370.55838	1345.97437	-889.51532	324.50027	1349.38037	-81.40854	611.16425	89.46764	496.38000	264.32663	-5.07222	-506.36145	502.30841	10.51710	-1129.31775	172.45712	-3.46623
194	1.608	1036.40051	249.28839	1531.45996	-81.79779	370.75134	1345.63782	-890.93420	324.45703	1345.37036	-62.61719	613.48682	101.04133	482.52094	265.17358	-5.18861	-498.56918	503.52792	6.80188	-1143.15344	173.22159	-3.39890
195	1.617	1038.73950	248.36276	1528.65918	-82.73074	371.07437	1345.17590	-892.26794	324.54095	1341.08728	-41.87778	616.05853	110.87885	468.75262	266.10120	-5.30906	-494.98914	504.33057	4.37020	-1156.96045	174.13324	-3.27788
196	1.625	1041.21667	247.39529	1525.68506	-83.77635	371.53665	1344.60632	-893.47681	324.82819	1336.58655	-20.09894	618.62488	119.15211	455.03851	267.08969	-5.44151	-495.73920	504.87436	2.87194	-1170.72986	175.11127	-3.19481
197	1.633	1043.79199	246.35382	1522.60132	-84.89958	372.14423	1343.93591	-894.51709	325.34625	1331.95972	2.29578	620.90717	125.70289	441.33398	268.07114	-5.58935	-501.01996	505.31036	1.90090	-1184.45374	176.11858	-3.25137
198	1.642	1046.39612	245.22934	1519.49597	-86.06746	372.89670	1343.16663	-895.34570	326.07080	1327.34094	25.03082	622.48560	130.03073	427.60022	268.99234	-5.75259	-510.55066	505.73593	1.25478	-1198.15063	177.13811	-3.44918
199	1.650	1048.94470	244.04366	1516.46643	-87.25175	373.79999	1342.30334	-895.91425	326.94498	1322.89856	47.93604	622.89502	131.87091	413.82745	269.84692	-5.91821	-523.15033	506.25281	0.87229	-1211.83435	178.12256	-3.67467
200	1.658	1051.36267	242.84798	1513.59595	-88.42394	374.86780	1341.35925	-896.17041	327.89301	1318.81555	71.05446	621.84814	131.50063	400.06055	270.65500	-6.05802	-537.16040	506.95123	0.73211	-1225.50317	179.06818	-3.83054
201	1.667	1053.58911	241.71719	1510.94470	-89.54575	376.10983	1340.35425	-896.07867	328.83246	1315.26208	94.61566	619.35870	129.54214	386.36932	271.45142	-6.14415	-551.34045	507.81152	0.73221	-1239.09521	179.98837	-3.89882
202	1.675	1055.57434	240.72389	1508.55200	-90.56911	377.52289	1339.30676	-895.64288	329.68787	1312.35962	118.89511	615.61902	126.59229	372.77951	272.28268	-6.17967	-565.23633	508.74255	0.67980	-1252.39673	180.72748	-3.81657
203	1.683	1057.27930	239.90950	1506.44641	-91.44785	379.08551	1338.23010	-894.90955	330.38263	1310.15381	144.04266	610.84961	123.00273	359.25180	273.18881	-6.20331	-578.89496	509.72650	0.43964	-1265.12488	181.03482	-3.41244
204	1.692	1058.67310	239.27669	1504.66345	-92.14626	380.75391	1337.13184	-893.95111	330.82977	1308.62158	169.97388	605.35004	118.91560	345.72504	274.19931	-6.25542	-592.48022	510.80823	0.03640	-1277.16455	180.86482	-2.52561
205	1.700	1059.72949	238.79852	1503.25171	-92.63705	382.46741	1336.01514	-892.84827	330.95117	1307.70288	196.45073	599.55237	114.44151	332.16562	275.33600	-6.34013	-606.06580	512.01099	-0.37928	-1288.61743	180.48157	-1.12549
206	1.708	1060.43018	238.43484	1502.25977	-92.89969	384.16434	1334.87988	-891.67853	330.70145	1307.32947	223.31108	593.86188	109.74078	318.58344	276.58813	-6.41527	-619.63538	513.32806	-0.64301	-1299.58716	180.22583	0.75560
207	1.717	1060.76587	238.15358	1501.71948	-92.92537	385.79407	1333.72620	-890.49457	330.09265	1307.43982	250.61115	588.47845	104.93902	305.01941	277.89563	-6.43460	-633.18250	514.70398	-0.70217	-1310.01672	180.22363	3.16045
208	1.725	1060.73376	237.94365	1501.64233	-92.71917	387.32309	1332.55811	-889.29865	329.21616	1307.99072	278.51038	583.40833	100.04331	291.50946	279.17944	-6.40136	-646.72534	516.03571	-0.65367	-1319.76953	180.40668	6.14948
209	1.733	1060.33521	237.80382	1502.02002	-92.29509	388.73892	1331.38428	-888.05353	328.21506	1308.96436	307.05731	578.56964	94.94107	278.03235	280.38745	-6.35731	-660.26843	517.23547	-0.63751	-1328.74194	180.69740	9.67327
210	1.742	1059.57275	237.72429	1502.82813	-91.67110	390.04584	1330.21912	-886.72955	327.21756	1310.35999	336.16907	573.95367	89.51945	264.51178	281.52496	-6.34423	-673.81903	518.29449	-0.69002	-1336.81067	181.06885	13.58158
211	1.750	1058.45239	237.69554	1504.03479	-90.86964	391.25873	1329.08228	-885.34381	326.30582	1312.16919	365.79407	569.80786	83.87413	250.88800	282.64117	-6.38524	-687.41064	519.29382	-0.72686	-1343.64124	181.48782	17.72635
212	1.758	1056.99109	237.72809	1505.60376	-89.92224	392.40231	1327.99695	-883.95953	325.53323	1314.35254	395.99533	566.48730	78.24937	237.16342	283.75607	-6.46020	-701.07239	520.30542	-0.67831	-1348.49524	181.84842	22.08150
213	1.767	1055.22229	237.84322	1507.48938	-88.87433	393.50299	1326.99060	-882.65289	324.93884	1316.83191	426.86151	564.00439	72.72205	223.37729	284.83420	-6.51585	-714.79272	521.28613	-0.59125	-1350.31409	182.05438	26.81668
214	1.775	1053.19055	238.05507	1509.63525	-87.78584	394.57257	1326.09619	-881.47968	324.54095	1319.50549	458.42972	562.02985	67.24912	209.56590	285.84964	-6.52161	-728.54181	522.16443	-0.55254	-1348.12024	182.15771	32.33387
215	1.783	1050.93933	238.37373	1511.98596	-86.72431	395.59747	1325.34424	-880.46948	324.33102	1322.27844	490.64798	560.40234	62.03440	195.75479	286.81616	-6.49026	-742.30884	522.99780	-0.55558	-1341.33752	182.32455	39.11085
216	1.792	1048.50012	238.80190	1514.50293	-85.75037	396.54199	1324.75659	-879.63983	324.27856	1325.08008	523.22290	559.22687	57.50447	181.96251	287.76300	-6.46030	-756.08740	523.90930	-0.51580	-1329.83057	182.71170	47.20632
217	1.800	1045.89148	239.31543	1517.16882	-84.90132	397.37253	1324.34595	-879.00372	324.34741	1327.86511	555.51526	558.49744	53.86391	168.18860	288.71982	-6.46514	-769.86530	524.91364	-0.39440	-1313.77661	183.44205	55.83953
218	1.808	1043.12939	239.86768	1519.97473	-84.18242	398.08453	1324.12000	-878.56268	324.51620	1330.60840	586.67517	558.03589	50.84746	154.40097	289.70291	-6.49494	-783.65527	525.92468	-0.23569	-1293.43237	184.68811	63.51586
219	1.817	1040.24280	240.41965	1522.89685	-83.57001	398.70685	1324.08386	-878.30164	324.78571	1333.29773	615.91162	557.66675	47.89596	140.55484	290.70578	-6.50288	-797.48242	526.88116	-0.10065	-1268.97424	186.70630	68.64554
220	1.825	1037.27710	240.95630	1525.88940	-83.02181	399.28653	1324.23926	-878.19275	325.16687	1335.92273	642.71997	557.18579	44.46358	126.63120	291.71072	-6.45704	-811.34851	527.78735	-0.01124	-1240.58484	189.76218	70.25526
221	1.833	1034.27917	241.48068	1528.90344	-82.48688	399.87222	1324.58203	-878.19885	325.66061	1338.46863	666.82153	556.39697	40.24887	112.64520	292.70850	-6.37155	-825.25970	528.67603	0.05460	-1208.59216	194.01982	68.38622
222	1.842	1031.29102	242.01077	1531.90308	-81.91006	400.50766	1325.10083	-878.27386	326.24658	1340.91968	687.87299	555.31622	35.26633	98.61765	293.70358	-6.29024	-839.24652	529.58643	0.14768	-1173.48340	199.38846	64.01076
223	1.850	1028.37109	242.58322	1534.85486	-81.23567	401.23907	1325.78613	-878.36920	326.88629	1343.26123	705.46582	554.20959	29.67121	84.54901	294.69308	-6.23820	-853.32361	530.54614	0.31194	-1135.85254	205.49228	58.55155
224	1.858	1025.60535	243.23563	1537.70557	-80.41905	402.11646	1326.63538	-878.44586	327.54248	1345.48010	719.44690	553.38306	23.54967	70.42740	295.66290	-6.19425	-867.45551	531.51477	0.51587	-1096.31104	211.94449	53.24997
225	1.867	1023.06543	243.96596	1540.38855	-79.44008	403.17905	1327.64282	-878.48157	328.21014	1347.56982	729.85791	552.88098	16.97648	56.25977	296.62772	-6.13063	-881.59045	532.40863	0.65338	-1055.36780	218.57590	48.76006
226	1.875	1020.77081	244.72672	1542.86194	-78.30297	404.44940	1328.78735	-878.46442	328.92648	1349.53735	736.45612	552.46179	10.31581	42.07956	297.62494	-6.05710	-895.71320	533.22943	0.66640	-1013.34204	225.28479	45.22859
227	1.883	1018.70770	245.46747	1545.12610	-77.02351	405.94281	1330.03491	-878.37628	329.74954	1351.39795	738.70044	552.02039	4.47560	27.91772	298.65915	-5.99566	-909.85004	534.12610	0.63653	-970.39771	231.79825	42.68830
228	1.892	1016.85858	246.16232	1547.19458	-75.61977	407.66943	1331.35034	-878.18262	330.72931	1353.15784	736.23767	551.83148	0.56993	13.78635	299.71420	-5.94381	-924.04761	535.31781	0.72487	-926.69397	237.72502	41.34727
229	1.900	1015.21252	246.79874	1549.06995	-74.11337	409.62234	1332.70752	-877.84583	331.88751	1354.80176	729.18262	552.16687	-1.02886	-0.31424	300.78046	-5.89041	-938.32538	536.84668	1.01966	-882.58093	242.78175	41.53424
230	1.908	1013.77856	247.36736	1550.74597	-72.53549	411.76627	1334.09265	-877.34863	333.21219	1356.30176	718.26941	552.96729	-1.09746	-14.39978	301.81635	-5.84148	-952.62909	538.37537	1.45082	-838.77051	246.88365	43.29701
231	1.917	1012.59729	247.86642	1552.21558	-70.93110	414.03943	1335.49817	-876.70532	334.66782	1357.62585	704.91547	554.06433	-0.78053	-28.48895	302.75528	-5.81383	-966.88135	539.46735	1.84166	-796.32037	250.12866	45.95957
232	1.925	1011.72900	248.29739	1553.47546	-69.36004	416.36334	1336.90857	-875.95911	336.21259	1358.73743	690.64227	555.36102	-0.63231	-42.56134	303.58276	-5.81129	-981.05255	540.06244	2.02958	-756.26489	252.72385	48.27103
233	1.933	1011.22363	248.65761	1554.52527	-67.89519	418.65509	1338.29126	-875.17816	337.81390	1359.59814	676.31219	556.70203	-0.54612	-56.52972	304.34537	-5.79714	-995.13776	540.48248	1.97570	-719.04102	254.79897	49.22478
234	1.942	1011.10278	248.95538	1555.35315	-66.61745	420.84628	1339.60291	-874.45343	339.45010	1360.17517	662.13715	557.90594	-0.35619	-70.23962	305.07056	-5.67723	-1009.12292	541.06805	1.77738	-684.18213	256.26865	48.64614
235	1.950	1011.35944	249.22437	1555.92322	-65.60399	422.89407	1340.80249	-873.88721	341.10376	1360.44800	648.07465	558.92902	-0.19736	-83.48749	305.72110	-5.30856	-1023.00574	541.97894	1.60389	-650.62573	256.86548	46.96717
236	1.958	1011.96362	249.50172	1556.19312	-64.90988	424.77060	1341.85938	-873.57208	342.75525	1360.40356	634.03174	559.85858	-0.24426	-96.04089	306.22385	-4.51338	-1036.81433	543.20874	1.59043	-617.41925	256.33398	44.67773
237	1.967	1012.86719	249.79492	1556.13660	-64.55281	426.44797	1342.75256	-873.57416	344.37695	1360.02380	619.99707	560.80591	-0.43975	-107.61536	306.51773	-3.09183	-1050.59180	544.56177	1.69016	-584.25043	254.63266	42.05924
238	1.975	1014.00903	250.07669	1555.74536	-64.51155	427.89450	1343.46667	-873.92322	345.93573	1359.27966	606.03186	561.81934	-0.66707	-117.83179	306.58917	-0.87091	-1064.36987	545.78741	1.72881	-551.51215	251.86502	39.20322
239	1.983	1015.32617	250.30322	1555.02344	-64.74161	429.07834	1343.99170	-874.60931	347.39908	1358.13269	592.13129	562.91840	-0.91204	-126.28522	306.47595	2.21118	-1078.17566	546.87915	1.65908	-520.04858	248.07362	36.05524
240	1.992	1016.77240	250.43817	1553.98706	-65.20328	429.97662	1344.32446	-875.58759	348.73401	1356.53943	578.24084	564.14789	-1.13992	-132.78882	306.21909	6.12264	-1092.04724	548.01208	1.59245	-490.81555	243.25084	32.44904
241	2.000	1018.33496	250.47238	1552.66272	-65.88327	430.59525	1344.47424	-876.78479	349.91895	1354.45850	564.36548	565.47437	-1.26758	-137.52533	305.75458	11.03664	-1105.99268	549.21185	1.60518	-464.60681	237.45482	28.27966
242	2.008	1020.03516	250.42863	1551.07813	-66.78972	430.98230	1344.46497	-878.11145	350.96628	1351.86279	550.52887	566.75677	-1.33254	-140.60895	304.82611	17.72079	-1119.95898	550.33972	1.66279	-441.94611	230.82570	23.71317
243	2.017	1021.90924	250.34734	1549.25183	-67.92954	431.21237	1344.32532	-879.48511	351.90952	1348.75110	536.67572	567.90918	-1.48840	-141.20209	303.03378	27.36809	-1133.88623	551.35846	1.69267	-423.12445	223.54199	19.16341
244	2.025	1023.97754	250.25203	1547.18604	-69.29124	431.35110	1344.07568	-880.85559	352.75861	1345.15796	522.74353	568.98792	-1.77996	-137.37842	299.99817	40.61797	-1147.76099	552.38782	1.64159	-408.27380	215.72929	15.06548
245	2.033	1026.23108	250.12134	1544.86621	-70.84004	431.43442	1343.72656	-882.21021	353.49097	1341.14429	508.78900	570.10455	-2.07787	-127.40210	295.60901	56.55785	-1161.60291	553.52771	1.49993	-397.49475	207.46645	11.59562
246	2.042	1028.64978	249.91222	1542.27002	-72.52303	431.47516	1343.28406	-883.55560	354.08420	1336.76758	494.91437	571.28870	-2.26309	-111.17401	290.29303	72.73331	-1175.44189	554.78137	1.33732	-391.07080	199.02707	8.48440
247	2.050	1031.21875	249.61342	1539.38110	-74.28238	431.48065	1342.75208	-884.88885	354.52948	1332.07080	481.12997	572.47937	-2.34759	-90.24969	284.95737	86.27749	-1189.30151	556.07849	1.28676	-389.46991	191.09467	5.24210
248	2.058	1033.92712	249.26300	1536.20032	-76.06606	431.46487	1342.12744	-886.17456	354.82529	1327.10229	467.38095	573.63354	-2.40376	-66.62238	280.47021	95.31328	-1203.16016	557.28998	1.41247	-392.79303	184.67313	1.81405
249	2.067	1036.75562	248.90994	1532.76697	-77.82789	431.45801	1341.39966	-887.33777	354.98947	1321.94177	453.62756	574.73639	-2.48415	-41.63449	277.20050	99.63142	-1216.95630	558.32813	1.61274	-400.29504	180.65054	-1.14696
250	2.075	1039.66821	248.55988	1529.18567	-79.52177	431.50061	1340.55884	-888.27692	355.06839	1316.71729	439.85056	575.75800	-2.61898	-15.74420	275.05795	100.30590	-1230.68848	559.24872	1.72248	-410.82764	179.18196	-3.00184
251	2.083	1042.61194	248.17076	1525.60669	-81.10175	431.61349	1339.60559	-888.89850	355.10934	1311.60840	426.04340	576.69635	-2.81346	11.10370	273.80579	98.78146	-1244.44580	560.17236	1.67978	-423.39307	179.51434	-3.82732
252	2.092	1045.51843	247.69739	1522.16541	-82.53168	431.78284	1338.55762	-889.15948	355.12265	1306.83582	412.23141	577.59058	-3.02952	39.01373	273.26334	96.17342	-1258.26514	561.13123	1.55179	-437.04572	180.61115	-4.11032
253	2.100	1048.30713	247.11432	1518.95288	-83.79581	431.98581	1337.44421	-889.08118	355.08569	1302.61755	398.45975	578.46777	-3.20191	67.90396	273.35196	93.04247	-1272.02612	562.02545	1.45746	-450.95422	181.83253	-4.20966
254	2.108	1050.90100	246.41632	1516.03125	-84.90229	432.20984	1336.28992	-888.72278	354.97800	1299.11145	384.74976	579.35577	-3.29639	97.53809	274.08282	89.51553	-1285.55347	562.74213	1.52642	-464.70892	182.99156	-4.30368
255	2.117	1053.23889	245.62700	1513.44519	-85.87491	432.44116	1335.10571	-888.15558	354.79590	1296.38989	371.10364	580.30145	-3.34772	127.67368	275.47006	85.53629	-1298.74915	563.33740	1.89892	-478.26813	184.08209	-4.49443
256	2.125	1055.26367	244.78619	1511.23242	-86.73372	432.65591	1333.89819	-887.45728	354.54541	1294.45020	357.53024	581.31958	-3.40506	158.18192	277.42010	81.05961	-1311.58936	564.00897	2.70913	-491.72815	185.13086	-4.81980
257	2.133	1056.91785	243.91861	1509.43433	-87.47786	432.82703	1332.68091	-886.70459	354.24487	1293.23083	344.03989	582.37927	-3.45814	189.07147	279.74438	76.12199	-1324.06323	564.87726	4.07707	-505.18445	186.19261	-5.24366
258	2.142	1058.16235	243.03699	1508.09314	-88.08073	432.92734	1331.47900	-885.94696	353.95111	1292.63208	330.63385	583.41797	-3.47784	220.43224	282.25208	70.83892	-1336.14001	565.93201	6.12140	-518.66864	187.28583	-5.65298
259	2.150	1058.98315	242.16396	1507.23938	-88.49498	432.93002	1330.32776	-885.18896	353.78693	1292.54260	317.28601	584.34180	-3.49609	252.38202	284.78879	65.38506	-1347.77966	567.11932	8.93375	-532.14856	188.32674	-5.89738
260	2.158	1059.38098	241.32353	1506.89294	-88.66504	432.81628	1329.26575	-884.41577	353.90997	1292.87744	303.95605	585.08508	-3.56878	285.04086	287.21042	59.96471	-1358.99792	568.31018	12.53846	-545.57172	189.22459	-5.89780
261	2.167	1059.36255	240.52286	1507.06885	-88.54517	432.58051	1328.32043	-883.62805	354.43359	1293.61218	290.63037	585.68054	-3.68264	318.47961	289.35794	54.76188	-1369.89355	569.26196	16.93512	-558.92346	189.96802	-5.71426
262	2.175	1058.94141	239.75929	1507.77148	-88.11639	432.22986	1327.50146	-882.82495	355.37784	1294.77722	277.27673	586.25635	-3.75701	352.66809	291.08362	49.88100	-1380.50061	569.69196	22.12205	-572.25104	190.61032	-5.50278
263	2.183	1058.13867	239.03839	1508.98218	-87.39408	431.78430	1326.80664	-881.97656	356.65942	1296.41943	263.81339	586.97369	-3.72463	387.49255	292.28790	45.35029	-1390.57068	569.42871	27.99688	-585.61725	191.23773	-5.39248
264	2.192	1056.98315	238.37671	1510.65857	-86.42518	431.26785	1326.23315	-881.05212	358.09991	1298.57324	250.21794	587.92151	-3.58123	422.82104	292.89984	41.21607	-1399.59888	568.57666	34.38661	-599.03918	191.92365	-5.38943
265	2.200	1055.50476	237.78922	1512.74646	-85.27892	430.69098	1325.78088	-880.06201	359.48059	1301.24402	236.57523	589.03241	-3.38720	458.55222	292.83194	37.63106	-1406.98706	567.41583	41.26156	-612.48584	192.69617	-5.42530
266	2.208	1053.72925	237.28340	1515.19592	-84.03479	430.05051	1325.45056	-879.05157	360.63528	1304.39099	222.96082	590.12012	-3.23586	494.59253	291.96490	34.85372	-1411.93140	566.10065	48.77450	-625.91345	193.52657	-5.44792
267	2.217	1051.68103	236.86371	1517.97791	-82.77120	429.34888	1325.24023	-878.05920	361.52304	1307.92163	209.36636	591.00928	-3.18569	530.71484	290.21082	33.11934	-1413.30469	564.58954	57.00520	-639.30682	194.36147	-5.43746
268	2.225	1049.38721	236.52580	1521.09631	-81.55767	428.60355	1325.14417	-877.09521	362.23624	1311.70532	195.77357	591.67780	-3.21489	566.37463	287.68018	32.42378	-1410.10193	562.76483	65.62183	-652.71069	195.19933	-5.40306
269	2.233	1046.88208	236.24976	1524.56567	-80.44702	427.83719	1325.15784	-876.17450	362.91919	1315.60364	182.21515	592.30652	-3.23860	600.66608	284.75824	32.42260	-1402.12415	560.50012	73.75804	-666.20691	196.09329	-5.36980
270	2.242	1044.21326	236.01691	1528.34924	-79.46550	427.06952	1325.28394	-875.34814	363.66006	1319.50854	168.69377	593.09991	-3.18308	632.46179	281.87576	32.56199	-1390.03638	557.66064	80.29884	-679.83557	197.07318	-5.34729
271	2.250	1041.43750	235.82903	1532.33032	-78.60960	426.31601	1325.52991	-874.67267	364.46826	1323.35779	155.12770	594.07770	-3.05839	660.63080	279.21558	32.29218	-1374.71606	554.12897	84.45483	-693.55426	198.09926	-5.32276
272	2.258	1038.60620	235.70773	1536.35571	-77.85589	425.58621	1325.90063	-874.16034	365.32437	1327.11621	141.44081	595.11835	-2.92942	684.29834	276.71283	31.20170	-1356.64758	549.95905	86.28672	-707.29822	199.07951	-5.26668
273	2.267	1035.75989	235.68393	1540.29358	-77.17314	424.88702	1326.39331	-873.77759	366.21191	1330.75610	127.64023	596.10303	-2.83840	703.09961	274.25848	29.08210	-1335.81592	545.50696	86.74615	-721.04346	199.92439	-5.14023
274	2.275	1032.92993	235.77333	1544.06250	-76.52625	424.22519	1326.99744	-873.48834	367.10150	1334.25671	113.79269	596.97705	-2.79478	717.23633	271.83078	25.95938	-1312.01306	541.25244	86.93976	-734.81323	200.63326	-4.94086
275	2.283	1030.13501	235.95282	1547.63782	-75.87847	423.59186	1327.70105	-873.28381	367.93472	1337.61035	99.94528	597.77051	-2.78067	727.23969	269.44940	22.05450	-1285.21606	537.43420	87.13465	-748.65686	201.32315	-4.72597
276	2.292	1027.38281	236.17654	1551.03284	-75.19758	422.94540	1328.49805	-873.16077	368.65204	1340.81982	86.07764	598.57654	-2.73627	733.63721	267.04578	17.66940	-1255.61438	533.97034	86.63109	-762.58942	202.11612	-4.55070
277	2.300	1024.68884	236.41315	1554.25562	-74.46098	422.21634	1329.38696	-873.08789	369.22437	1343.88989	72.16623	599.47906	-2.59460	736.78912	264.44360	13.07738	-1223.40320	530.72260	84.65398	-776.57605	203.04028	-4.42051
278	2.308	1022.09711	236.65118	1557.27734	-73.65682	421.32843	1330.36096	-873.00311	369.64096	1346.81616	58.23380	600.49664	-2.35238	736.90930	261.53198	8.51474	-1188.77441	527.64893	81.10965	-790.60437	204.06250	-4.32220
279	2.317	1019.67773	236.88020	1560.05872	-72.78305	420.22470	1331.40332	-872.83032	369.89023	1349.58215	44.26575	601.56311	-2.10053	734.10223	258.49603	4.28038	-1152.03210	524.73334	76.50216	-804.70032	205.14163	-4.25652
280	2.325	1017.49573	237.08199	1562.57629	-71.84589	418.88461	1332.49231	-872.49438	369.97314	1352.16956	30.18442	602.55292	-1.94755	728.34015	255.85855	0.77967	-1113.51721	521.95709	71.47816	-818.85815	206.25732	-4.23770
281	2.333	1015.58356	237.23103	1564.81091	-70.85516	417.32159	1333.60779	-871.93646	369.92258	1354.56775	15.96811	603.36261	-1.90705	719.55847	254.19072	-1.64489	-1073.42993	519.32990	66.56239	-832.99829	207.44835	-4.28749
282	2.342	1013.94702	237.30002	1566.73938	-69.81763	415.57452	1334.73633	-871.13141	369.79187	1356.76855	1.69623	603.98810	-1.93208	708.02747	253.70232	-2.97076	-1031.82654	516.90894	62.14580	-847.02734	208.77429	-4.40127
283	2.350	1012.58936	237.27660	1568.34509	-68.73721	413.69559	1335.87195	-870.10205	369.61981	1358.75623	-12.52432	604.54907	-2.00816	694.59595	254.13974	-3.52365	-988.77063	514.82220	58.57484	-860.94476	210.16219	-4.49508
284	2.358	1011.52429	237.17380	1569.62415	-67.62624	411.72968	1337.01379	-868.92358	369.39536	1360.50745	-26.59433	605.23541	-2.09331	680.32751	255.06088	-3.70770	-944.50641	513.21906	56.21558	-874.89063	211.32704	-4.42418
285	2.367	1010.77124	237.01794	1570.57800	-66.51343	409.70932	1338.15295	-867.71594	369.04932	1362.00183	-40.42740	606.17523	-2.01402	665.94324	256.12500	-3.76077	-899.61816	512.12762	55.40196	-889.04785	211.98372	-4.10834
286	2.375	1010.34332	236.83394	1571.20447	-65.43822	407.66772	1339.26331	-866.61163	368.50021	1363.22131	-53.98831	607.32452	-1.51176	651.70313	257.17166	-3.77428	-855.10382	511.38858	56.15570	-903.39264	212.23045	-3.66754
287	2.383	1010.23846	236.63658	1571.49561	-64.44144	405.64713	1340.31287	-865.70575	367.73889	1364.13501	-67.25403	608.53180	-0.33684	637.61597	258.15924	-3.82162	-812.26752	510.70926	57.78159	-917.66125	212.51958	-3.34257
288	2.392	1010.43671	236.41940	1571.44238	-63.56158	403.69232	1341.28271	-865.03491	366.86829	1364.70215	-80.09476	609.77515	1.81589	623.62494	259.08658	-3.97430	-772.34625	509.73035	58.94294	-931.67242	213.16197	-3.23006
289	2.400	1010.90765	236.15298	1571.03564	-62.83579	401.83539	1342.16968	-864.60828	366.03760	1364.90186	-92.24643	611.28638	5.44125	609.68140	259.96344	-4.22856	-735.91028	508.18417	58.50418	-945.49963	214.11877	-3.23577
290	2.408	1011.62677	235.79921	1570.26697	-62.29779	400.09680	1342.97473	-864.44806	365.33984	1364.74426	-103.23105	613.20398	11.00848	595.76074	260.81250	-4.48680	-702.50830	506.10757	56.21898	-959.33386	215.19090	-3.26159
291	2.417	1012.58118	235.32947	1569.13647	-61.97102	398.50485	1343.69482	-864.59131	364.78699	1364.24146	-112.18323	615.09888	18.45415	581.85950	261.64874	-4.63478	-671.02899	503.83102	52.48614	-973.31061	216.17441	-3.26189
292	2.425	1013.76245	234.74304	1567.65601	-61.86539	397.10260	1344.32251	-865.06500	364.35461	1363.38464	-118.08698	616.28094	27.22388	567.97375	262.45755	-4.63947	-640.49438	501.78098	47.79258	-987.41925	216.96152	-3.20844
293	2.433	1015.16919	234.07379	1565.84082	-61.98114	395.93372	1344.84424	-865.86774	364.01782	1362.17334	-120.26147	616.55981	36.91700	554.08411	263.22681	-4.58531	-610.61499	500.30527	42.49245	-1001.52112	217.67940	-3.15853
294	2.442	1016.82153	233.37015	1563.69214	-62.31334	395.02585	1345.23950	-866.97235	363.75278	1360.64038	-118.31387	616.34558	47.58609	540.17529	263.97992	-4.61116	-581.83582	499.57947	36.76611	-1015.47656	218.63293	-3.23277
295	2.450	1018.75140	232.66882	1561.18872	-62.85290	394.37891	1345.48621	-868.34143	363.51923	1358.81470	-111.79733	616.28705	59.41135	526.25391	264.74744	-4.78962	-555.04108	499.63315	30.66420	-1029.27856	219.88467	-3.41924
296	2.458	1020.96503	231.98404	1558.29944	-63.58495	393.96161	1345.57532	-869.94092	363.24811	1356.68506	-100.33429	617.00305	72.17059	512.33862	265.53625	-5.06439	-531.19586	500.42142	24.29085	-1043.03479	221.11540	-3.57229
297	2.467	1023.42657	231.31099	1555.00757	-64.48847	393.72314	1345.51746	-871.73785	362.87033	1354.21460	-84.14273	618.78040	85.02458	498.44537	266.34833	-5.30937	-511.07568	501.82156	17.95285	-1056.83984	222.08765	-3.63483
298	2.475	1026.08032	230.63354	1551.33496	-65.54025	393.61716	1345.33545	-873.67767	362.38550	1351.36804	-64.29083	621.46118	96.99457	484.57886	267.20383	-5.44851	-495.13562	503.62781	12.16874	-1070.71643	222.86758	-3.66390
299	2.483	1028.88049	229.92456	1547.35645	-66.72022	393.62363	1345.05139	-875.66260	361.89304	1348.12891	-42.23236	624.72467	107.56375	470.73120	268.12018	-5.50707	-483.59888	505.61932	7.54911	-1084.63538	223.58542	-3.68777
300	2.492	1031.79785	229.15298	1543.18091	-68.01100	393.74716	1344.67920	-877.57385	361.51813	1344.50366	-19.08054	628.26050	116.52261	456.89700	269.08475	-5.55065	-476.65240	507.65018	4.44352	-1098.54248	224.29878	-3.67729
301	2.500	1034.80688	228.30554	1538.90991	-69.39230	393.99564	1344.22644	-879.31671	361.31662	1340.52771	4.59235	631.63025	123.47264	443.08350	270.07214	-5.62142	-474.49066	509.65765	2.62364	-1112.37610	225.02846	-3.60468
302	2.508	1037.87195	227.39407	1534.61682	-70.84126	394.36685	1343.69690	-880.82153	361.28964	1336.29102	28.55261	634.15692	127.89752	429.28894	271.06406	-5.73425	-477.21631	511.52713	1.54728	-1126.10352	225.81242	-3.49862
303	2.517	1040.94275	226.44635	1530.36206	-72.33528	394.85388	1343.09155	-882.02338	361.44443	1331.95740	52.78699	635.12531	129.65988	415.48444	272.03644	-5.88246	-484.63678	513.03571	0.85740	-1139.75720	226.69730	-3.43066
304	2.525	1043.95435	225.50299	1526.21130	-73.84525	395.45456	1342.41028	-882.87280	361.77588	1327.73804	77.41119	634.25537	129.23268	401.64896	272.96503	-6.04555	-495.89157	514.07593	0.44012	-1153.40430	227.66043	-3.42751
305	2.533	1046.83044	224.61209	1522.23950	-75.32574	396.17636	1341.65674	-883.35272	362.22314	1323.83582	102.57787	631.80804	127.38254	387.81866	273.84436	-6.20136	-509.40930	514.82178	0.22769	-1167.09888	228.61304	-3.44008
306	2.542	1049.49512	223.81259	1518.52490	-76.71413	397.04010	1340.83691	-883.47321	362.68961	1320.41479	128.46364	628.12805	124.66193	374.06070	274.68152	-6.31727	-523.62585	515.53571	0.10796	-1180.85693	229.50864	-3.40092
307	2.550	1051.89038	223.12744	1515.13391	-77.94207	398.07562	1339.95642	-883.25867	363.09668	1317.59412	155.19185	623.38306	121.24330	360.39911	275.50131	-6.36432	-537.70239	516.34369	-0.04766	-1194.62976	230.38187	-3.29146
308	2.558	1053.97913	222.57353	1512.10925	-78.95428	399.29514	1339.02063	-882.73468	363.41092	1315.44946	182.72618	617.76044	117.14081	346.79535	276.36703	-6.36888	-551.48877	517.27167	-0.29355	-1208.30579	231.26328	-3.15315
309	2.567	1055.73718	222.16687	1509.47095	-79.72138	400.66873	1338.03333	-881.92188	363.62195	1314.00854	210.89081	611.68500	112.50344	333.20151	277.35846	-6.40167	-565.10284	518.33044	-0.56959	-1221.71765	232.11087	-2.98672
310	2.575	1057.15332	221.91977	1507.22717	-80.24338	402.13416	1336.99878	-880.85229	363.69946	1313.24915	239.50716	605.71057	107.65146	319.61172	278.50055	-6.48804	-578.66650	519.46637	-0.78122	-1234.66431	232.83949	-2.61959
311	2.583	1058.22644	221.84358	1505.38123	-80.54499	403.62683	1335.92554	-879.59198	363.58252	1313.10449	268.55261	600.15533	102.81860	306.04239	279.72876	-6.57557	-592.23840	520.55621	-0.89525	-1246.99500	233.38217	-1.71401
312	2.592	1058.95947	221.94598	1503.93408	-80.65753	405.09891	1334.82483	-878.23560	363.21674	1313.48633	298.17014	594.95227	97.97520	292.48373	280.96002	-6.60802	-605.82837	521.56195	-0.92958	-1258.60974	233.73434	0.05608
313	2.600	1059.35657	222.21469	1502.88403	-80.59500	406.51627	1333.70850	-876.87018	362.58923	1314.31091	328.50653	589.90155	92.96307	278.90009	282.17694	-6.59514	-619.43640	522.59576	-0.90635	-1269.36450	233.97089	2.80993
314	2.608	1059.42627	222.60744	1502.22827	-80.34183	407.85037	1332.59668	-875.55072	361.71454	1315.50635	359.58798	585.04089	87.74612	265.26611	283.41162	-6.59607	-633.07056	523.74414	-0.87778	-1279.09253	234.15146	6.42537
315	2.617	1059.18616	223.06519	1501.95789	-79.86042	409.07281	1331.52173	-874.31110	360.61493	1317.01013	391.33240	580.73511	82.46028	251.58286	284.68076	-6.65061	-646.72449	524.94073	-0.92262	-1287.69482	234.23282	10.61706
316	2.625	1058.65417	223.53990	1502.05383	-79.11325	410.14941	1330.52405	-873.17938	359.33218	1318.77136	423.63531	577.24811	77.19131	237.86813	285.96555	-6.74056	-660.36871	526.08203	-1.03892	-1295.04712	234.15257	15.03877
317	2.633	1057.83765	224.01692	1502.49426	-78.08598	411.04562	1329.64172	-872.17010	357.93246	1320.74854	456.46014	574.42145	71.90224	224.14922	287.21143	-6.81100	-673.98755	527.15973	-1.11754	-1300.75977	233.85403	19.51960
318	2.642	1056.73425	224.51205	1503.26208	-76.80415	411.74371	1328.90063	-871.27551	356.49054	1322.90393	489.84103	572.04156	66.73171	210.44939	288.33597	-6.80843	-687.59924	528.24371	-1.07137	-1304.08582	233.20840	24.29571
319	2.650	1055.35156	225.04410	1504.33752	-75.34348	412.24963	1328.30920	-870.47675	355.08264	1325.20313	523.74481	570.15387	62.09941	196.77081	289.31305	-6.72110	-701.22913	529.38995	-0.92305	-1304.14551	232.12180	29.92124
320	2.658	1053.72498	225.60989	1505.68896	-73.82483	412.58661	1327.86072	-869.76135	353.78546	1327.61853	557.91211	568.82043	58.34641	183.09093	290.22226	-6.60568	-714.89325	530.56348	-0.77142	-1300.28491	230.70468	36.91678
321	2.667	1051.91589	226.18518	1507.27271	-72.38310	412.78265	1327.54297	-869.13220	352.66098	1330.12878	591.77136	567.93121	55.42634	169.36906	291.14676	-6.53729	-728.60736	531.65887	-0.71670	-1292.28906	229.17935	45.41631
322	2.675	1049.98730	226.74965	1509.03723	-71.12449	412.85703	1327.34949	-868.60144	351.73474	1332.71436	624.42310	567.32648	52.94768	155.57265	292.10635	-6.53022	-742.38354	532.62732	-0.76672	-1280.32019	227.70346	54.92310
323	2.683	1047.98413	227.31027	1510.93372	-70.09816	412.81870	1327.28308	-868.17682	351.00003	1335.35425	654.82520	566.82593	50.35246	141.70422	293.10941	-6.54148	-756.22198	533.54468	-0.79464	-1264.63892	226.40732	64.29298
324	2.692	1045.93091	227.89572	1512.92651	-69.29196	412.67609	1327.34766	-867.85205	350.45010	1338.02405	682.13104	566.22095	47.13452	127.79222	294.16119	-6.52930	-770.10828	534.50787	-0.66372	-1245.37390	225.46941	72.06779
325	2.700	1043.84106	228.52545	1514.98950	-68.64853	412.44104	1327.54028	-867.61127	350.09625	1340.69385	705.79858	565.53375	43.08472	113.85680	295.22089	-6.47798	-784.02081	535.50500	-0.39656	-1222.52783	225.07333	76.98389
326	2.708	1041.72351	229.19119	1517.10437	-68.09313	412.13315	1327.85156	-867.43805	349.95007	1343.32471	725.49115	565.02637	38.27016	99.88939	296.23248	-6.39298	-797.95911	536.46411	-0.14297	-1196.12549	225.38980	78.40584
327	2.717	1039.58948	229.86990	1519.26892	-67.55771	411.79306	1328.26868	-867.31604	350.00024	1345.86450	741.13953	564.71008	32.78067	85.87128	297.19547	-6.30298	-811.94849	537.38568	0.00305	-1166.34631	226.56436	76.55743
328	2.725	1037.46521	230.54416	1521.49011	-66.98952	411.49515	1328.77661	-867.22406	350.20911	1348.25623	753.06433	564.20776	26.74587	71.80627	298.16077	-6.24972	-826.01044	538.33093	0.07997	-1133.54102	228.61145	72.39700
329	2.733	1035.40137	231.20825	1523.74463	-66.34824	411.34076	1329.36206	-867.13275	350.52917	1350.46484	761.78015	563.30597	20.57972	57.72336	299.16864	-6.24459	-840.13116	539.30438	0.16189	-1098.18042	231.39752	67.15060
330	2.742	1033.45544	231.86673	1525.95227	-65.59871	411.42996	1330.02100	-867.00323	350.92358	1352.49719	767.52722	562.38312	14.90559	43.64410	300.21494	-6.24327	-854.25458	540.22406	0.25546	-1060.82849	234.79118	61.80535
331	2.750	1031.65576	232.52899	1528.00085	-64.70599	411.83487	1330.75940	-866.79102	351.36847	1354.38879	769.96875	562.13397	10.16721	29.55228	301.27039	-6.18889	-868.33362	541.02783	0.32498	-1022.06836	238.66873	56.90368
332	2.758	1029.99011	233.19115	1529.80542	-63.64020	412.59271	1331.58838	-866.45245	351.84973	1356.17371	768.36133	562.99963	6.43697	15.41858	302.31125	-6.06694	-882.39075	541.78235	0.37894	-982.32062	242.74162	52.67048
333	2.767	1028.43066	233.82150	1531.35950	-62.38733	413.70984	1332.51685	-865.94775	352.36954	1357.86853	762.13177	564.86346	3.59528	1.25034	303.33060	-5.90952	-896.49945	542.67621	0.49914	-941.72131	246.60025	49.19294
334	2.775	1026.97046	234.37839	1532.72327	-60.95280	415.16299	1333.54468	-865.24640	352.94196	1359.47571	751.55560	567.10223	1.58695	-12.92087	304.33405	-5.77909	-910.71625	543.88275	0.77695	-900.21735	249.96179	46.52541
335	2.783	1025.66138	234.84711	1533.95239	-59.35806	416.89905	1334.65906	-864.34125	353.57755	1360.98633	737.97559	568.99719	0.41930	-27.07062	305.32071	-5.73929	-925.02551	545.34503	1.19085	-857.82849	252.71968	44.81499
336	2.792	1024.63574	235.25891	1535.04688	-57.64052	418.84030	1335.83569	-863.25745	354.27728	1362.37671	723.14886	570.30499	-0.04783	-41.15918	306.26038	-5.79658	-939.35010	546.73456	1.57208	-814.93738	254.76920	44.33808
337	2.800	1024.07202	235.67409	1535.96033	-55.85956	420.89594	1337.03760	-862.04987	355.03589	1363.60583	708.32239	571.36328	-0.09457	-55.10828	307.10223	-5.86017	-953.62036	547.70123	1.72676	-772.42877	255.97433	45.13794
338	2.808	1024.10193	236.13824	1536.64038	-54.09876	422.96985	1338.21655	-860.79333	355.84244	1364.61658	693.98096	572.60138	0.07626	-68.79456	307.81348	-5.75529	-967.79547	548.15424	1.58402	-731.52014	256.35632	46.52100
339	2.817	1024.73267	236.64825	1537.04822	-52.45114	424.96686	1339.32373	-859.57135	356.67960	1365.34424	680.06067	574.03461	0.29064	-82.03470	308.39380	-5.28066	-981.85938	548.38074	1.27043	-693.28455	256.10547	47.24774
340	2.825	1025.84167	237.15891	1537.15027	-50.99119	426.80728	1340.32190	-858.46667	357.52911	1365.73340	666.15247	575.25641	0.27130	-94.60303	308.85638	-4.27867	-995.82855	548.89948	1.03587	-658.06592	255.30710	46.43250
341	2.833	1027.25293	237.62370	1536.91394	-49.75759	428.43375	1341.19055	-857.55505	358.37595	1365.74219	651.93964	576.01215	-0.11326	-106.24689	309.21854	-2.65516	-1009.73615	550.05487	1.04984	-625.26727	253.75050	44.10382
342	2.842	1028.83923	238.02750	1536.31348	-48.76004	429.80453	1341.92090	-856.90466	359.20023	1365.33838	637.54272	576.58228	-0.64550	-116.64679	309.48611	-0.34726	-1023.62915	551.71582	1.27465	-593.82037	251.03534	40.87720
343	2.850	1030.56238	238.38490	1535.32458	-48.00263	430.89026	1342.50745	-856.57440	359.97278	1364.49792	623.26013	577.36377	-1.02813	-125.44946	309.63000	2.69363	-1037.55542	553.43207	1.53318	-562.92487	246.89565	37.32299
344	2.858	1032.44165	238.72498	1533.92346	-47.50373	431.67938	1342.94214	-856.60144	360.66968	1363.20984	609.23102	578.41663	-1.17494	-132.47937	309.60559	6.53006	-1051.51868	554.88873	1.69646	-532.47339	241.41527	33.69756
345	2.867	1034.50818	239.07304	1532.10962	-47.29457	432.19116	1343.21704	-856.98499	361.28058	1361.47351	595.41913	579.58411	-1.18342	-137.86383	309.36771	11.43375	-1065.48730	556.10773	1.77171	-503.05304	234.87640	30.03092
346	2.875	1036.77661	239.42413	1529.93335	-47.40092	432.47995	1343.32959	-857.68353	361.78864	1359.28809	581.70673	580.77051	-1.19933	-141.57513	308.79370	18.18255	-1079.43188	557.24261	1.81199	-475.67004	227.49673	26.27542
347	2.883	1039.24243	239.74146	1527.48242	-47.82617	432.61368	1343.28528	-858.62622	362.15656	1356.64661	567.97705	582.00586	-1.31237	-142.58319	307.59351	27.89603	-1093.33301	558.36469	1.83558	-451.37909	219.38083	22.40447
348	2.892	1041.89417	239.99277	1524.83252	-48.54612	432.64630	1343.10083	-859.72943	362.33917	1353.54248	554.17627	583.32788	-1.50298	-138.83655	305.38348	41.10125	-1107.17334	559.45172	1.81273	-431.01599	210.60416	18.47639
349	2.900	1044.72131	240.17221	1522.01965	-49.51608	432.60660	1342.80481	-860.91608	362.30597	1349.97620	540.33484	584.66870	-1.71120	-128.62170	301.97208	56.78989	-1120.93811	560.47723	1.69535	-415.07703	201.28372	14.63439
350	2.908	1047.71533	240.28680	1519.05859	-50.68213	432.49857	1342.43347	-862.12836	362.05325	1345.95764	526.50708	585.90436	-1.90832	-111.95013	297.65240	72.51124	-1134.63745	561.46649	1.51028	-403.73859	191.66806	11.00438
351	2.917	1050.86865	240.33725	1515.96082	-51.98725	432.31033	1342.02014	-863.32697	361.59778	1341.50806	512.70789	586.99719	-2.05949	-90.46872	293.17972	85.53439	-1148.32813	562.46460	1.37403	-397.07471	182.29826	7.54246
352	2.925	1054.16980	240.31297	1512.73706	-53.37578	432.02783	1341.58423	-864.47888	360.95920	1336.66797	498.95789	588.01685	-2.13084	-66.21191	289.36334	94.14444	-1162.05225	563.49548	1.36228	-395.21039	174.11259	4.09168
353	2.933	1057.59412	240.20474	1509.40564	-54.79802	431.64801	1341.12268	-865.54071	360.14963	1331.51172	485.28751	589.01917	-2.15923	-40.54626	286.63708	98.18550	-1175.75940	564.53918	1.42899	-398.13940	168.18564	0.76530
354	2.942	1061.09753	240.01617	1506.01050	-56.20835	431.18234	1340.61621	-866.44708	359.17834	1326.16553	471.65344	589.98889	-2.22001	-13.95258	285.00595	98.67877	-1189.38586	565.52301	1.47387	-405.47473	165.07169	-1.93625
355	2.950	1064.61377	239.74863	1502.62659	-57.55908	430.64706	1340.04492	-867.11829	358.05936	1320.81860	457.95367	590.90881	-2.34331	13.62354	284.29074	97.00099	-1202.96631	566.40912	1.43539	-416.32806	164.35153	-3.61680
356	2.958	1068.06128	239.38168	1499.34888	-58.79993	430.05075	1339.39783	-867.48926	356.81439	1315.72046	444.15295	591.80664	-2.49337	42.32564	284.32300	94.23251	-1216.57666	567.26752	1.34696	-429.35120	164.97850	-4.36413
357	2.967	1071.35779	238.88870	1496.27747	-59.88838	429.38733	1338.66882	-867.53015	355.48929	1311.13379	430.33331	592.72455	-2.58853	72.14558	284.97836	90.92340	-1230.23853	568.15393	1.35224	-443.19672	166.03596	-4.56723
358	2.975	1074.43530	238.26859	1493.50903	-60.80327	428.63666	1337.85400	-867.24121	354.16608	1307.26282	416.59662	593.68774	-2.57935	102.92171	286.13483	87.19722	-1243.86890	568.98206	1.60585	-457.06921	167.07732	-4.59131
359	2.983	1077.24707	237.55573	1491.12988	-61.54631	427.77701	1336.95020	-866.63757	352.92532	1304.21460	402.96466	594.68121	-2.52499	134.44872	287.64471	82.99416	-1257.28027	569.63446	2.16329	-470.73828	168.00281	-4.65962
360	2.992	1079.75989	236.81371	1489.21082	-62.13018	426.80435	1335.95496	-865.74255	351.80396	1302.00903	389.38162	595.65125	-2.53776	166.58998	289.36853	78.25333	-1270.30444	570.16394	3.06911	-484.23456	168.84174	-4.85830
361	3.000	1081.93616	236.11537	1487.80322	-62.56673	425.73578	1334.87000	-864.59253	350.81512	1300.60547	375.79309	596.57410	-2.65696	199.34052	291.20129	72.98151	-1282.90039	570.75159	4.51237	-497.64673	169.61053	-5.14522
362	3.008	1083.72705	235.50490	1486.93530	-62.86212	424.59009	1333.70801	-863.24756	349.98300	1299.93481	362.21988	597.48230	-2.80192	232.81641	293.04187	67.26834	-1295.13574	571.46112	6.77562	-511.04132	170.33620	-5.42169
363	3.017	1085.08691	234.98476	1486.61316	-63.01148	423.37677	1332.49390	-861.78772	349.34103	1299.92297	348.72083	598.36285	-2.87392	267.18393	294.77960	61.25967	-1307.13782	572.15692	10.03347	-524.45972	171.11929	-5.64321
364	3.025	1085.99194	234.54549	1486.82874	-62.99196	422.11365	1331.25830	-860.29584	348.91995	1300.49414	335.30331	599.13135	-2.87406	302.58832	296.30051	55.12231	-1318.94238	572.69128	14.26979	-537.92017	172.04633	-5.84034
365	3.033	1086.44531	234.18846	1487.56567	-62.76547	420.83823	1330.03198	-858.83563	348.73978	1301.57532	321.92160	599.75555	-2.86703	339.09821	297.47507	49.04823	-1330.31958	573.01636	19.33057	-551.40814	173.06268	-6.04642
366	3.042	1086.46802	233.92429	1488.80103	-62.29216	419.58603	1328.84705	-857.43079	348.78635	1303.11206	308.51187	600.30823	-2.87929	376.65845	298.15942	43.24630	-1340.88306	573.04382	24.98563	-564.89941	174.01921	-6.24614
367	3.050	1086.08508	233.77121	1490.50281	-61.54373	418.36838	1327.73694	-856.06354	348.99112	1305.07373	295.01355	600.92969	-2.85832	415.09906	298.19568	37.92087	-1350.35181	572.65143	31.05701	-578.38232	174.85857	-6.41488
368	3.058	1085.32593	233.74593	1492.63110	-60.51524	417.17731	1326.73389	-854.70129	349.24829	1307.43835	281.41833	601.76404	-2.72704	454.17697	297.38513	33.31003	-1358.52832	571.84595	37.53547	-591.87073	175.66823	-6.55105
369	3.067	1084.22974	233.83975	1495.13794	-59.23888	416.00616	1325.86646	-853.32758	349.45911	1310.17114	267.78769	602.81134	-2.51379	493.54907	295.46170	29.72313	-1364.99097	570.70343	44.52678	-605.40082	176.49384	-6.62408
370	3.075	1082.84802	234.01199	1497.96631	-57.78828	414.86346	1325.15454	-851.95044	349.57675	1313.21008	254.17436	603.88000	-2.35358	532.68518	292.15958	27.44598	-1368.88794	569.29065	52.10531	-618.99261	177.22058	-6.55522
371	3.083	1081.24023	234.21956	1501.05017	-56.26237	413.77493	1324.60449	-850.59229	349.63150	1316.46155	240.54321	604.80347	-2.30477	570.86121	287.44092	26.52035	-1369.16870	567.68939	60.11738	-632.62524	177.75279	-6.32092
372	3.092	1079.46985	234.44675	1504.31714	-54.76008	412.77844	1324.21069	-849.27838	349.70154	1319.82397	226.81516	605.62268	-2.28320	607.29230	281.69507	26.58198	-1365.20410	565.91516	68.00118	-646.25208	178.20242	-6.03506
373	3.100	1077.60107	234.69774	1507.69482	-53.36213	411.90430	1323.96399	-848.03662	349.83984	1323.22754	212.96579	606.46252	-2.21621	641.25525	275.62473	26.96677	-1357.22083	563.83691	74.87391	-659.86194	178.78979	-5.84847
374	3.108	1075.68555	234.97473	1511.11877	-52.12187	411.15179	1323.85815	-846.89777	350.03503	1326.64209	199.04501	607.31555	-2.15374	672.00739	269.80609	27.03172	-1346.02100	561.23407	79.95686	-673.51550	179.63239	-5.79073
375	3.117	1073.74805	235.27582	1514.54114	-51.05946	410.49161	1323.88794	-845.88727	350.23389	1330.05432	185.12935	608.07672	-2.17480	698.61572	264.30576	26.36428	-1332.29028	557.97546	83.05326	-687.27136	180.68124	-5.77483
376	3.125	1071.78687	235.59558	1517.93665	-50.15952	409.89307	1324.04553	-845.01685	350.38037	1333.45459	171.25203	608.76678	-2.25110	720.14465	258.81024	24.72862	-1316.21130	554.23572	84.72794	-701.11890	181.80095	-5.72456
377	3.133	1069.78674	235.91225	1521.30981	-49.37758	409.34134	1324.32117	-844.28339	350.43481	1336.83826	157.37125	609.55884	-2.29401	736.20020	253.08272	21.98561	-1297.56873	550.44525	85.93367	-715.02655	182.87015	-5.63131
378	3.142	1067.73669	236.19798	1524.67493	-48.65644	408.82266	1324.70337	-843.66693	350.37497	1340.20239	143.42313	610.53357	-2.29668	747.14740	247.08690	18.17548	-1276.05334	546.90564	87.18597	-728.99109	183.83890	-5.49624
379	3.150	1065.65662	236.45456	1528.00574	-47.94202	408.30420	1325.18298	-843.12720	350.19214	1343.53430	129.40076	611.57239	-2.31779	753.72510	240.79077	13.59146	-1251.48901	543.59900	88.08321	-743.00873	184.73743	-5.30230
380	3.158	1063.60596	236.71118	1531.22119	-47.18929	407.73367	1325.76257	-842.61255	349.88940	1346.80322	115.37511	612.54987	-2.35165	756.53314	234.24942	8.70467	-1223.85608	540.40900	87.75715	-757.05365	185.63031	-5.07240
381	3.167	1061.65234	236.99060	1534.23169	-46.36125	407.05029	1326.46179	-842.07397	349.48669	1349.96289	101.41599	613.46307	-2.31374	755.76117	227.94131	4.08004	-1193.24121	537.28943	85.68154	-771.11676	186.54480	-4.86551
382	3.175	1059.83984	237.30357	1536.98022	-45.43129	406.19839	1327.30835	-841.47095	349.02307	1352.96582	87.49933	614.36108	-2.15061	751.20105	222.79282	0.32771	-1159.89355	534.19415	81.99993	-785.22131	187.47211	-4.70365
383	3.183	1058.19360	237.65027	1539.44080	-44.39247	405.14423	1328.31958	-840.77380	348.53769	1355.78491	73.54199	615.26801	-1.91955	742.69568	219.69006	-2.09700	-1124.27002	531.02417	77.28746	-799.35712	188.44611	-4.58732
384	3.192	1056.74646	238.00601	1541.60156	-43.26323	403.87915	1329.49561	-839.97290	348.04199	1358.42004	59.51430	616.17090	-1.73388	730.84070	218.81248	-3.19956	-1086.90820	527.70667	72.15156	-813.45294	189.53249	-4.55038
385	3.200	1055.55493	238.33539	1543.45251	-42.08453	402.39886	1330.82275	-839.08765	347.51990	1360.89050	45.46365	617.04688	-1.63229	717.01709	219.47018	-3.43761	-1048.21704	524.32257	66.99992	-827.46173	190.72275	-4.61910
386	3.208	1054.68579	238.62296	1544.97852	-40.91540	400.68854	1332.27686	-838.16284	346.96216	1363.21973	31.43683	617.87427	-1.55102	702.56488	220.70996	-3.33635	-1008.34906	521.14246	62.05569	-841.39258	191.91791	-4.74030
387	3.217	1054.18860	238.87329	1546.15601	-39.82388	398.73340	1333.82275	-837.25354	346.39438	1365.41907	17.44479	618.62012	-1.42274	688.17859	221.95096	-3.21910	-967.24561	518.50055	57.53017	-855.27838	192.99414	-4.78418
388	3.225	1054.08008	239.10078	1546.96350	-38.86687	396.54178	1335.41956	-836.41425	345.87146	1367.47241	3.53519	619.25696	-1.18620	674.01941	223.03513	-3.23624	-924.83118	516.63928	53.81285	-869.22937	193.84726	-4.61932
389	3.233	1054.34167	239.33040	1547.38977	-38.07145	394.16736	1337.03015	-835.69781	345.45987	1369.32312	-10.12143	619.81421	-0.59258	660.03320	223.99753	-3.43362	-881.26672	515.67999	51.49205	-883.37848	194.46040	-4.21536
390	3.242	1054.93323	239.59023	1547.42725	-37.43087	391.71515	1338.62671	-835.16376	345.21320	1370.88281	-23.21243	620.40796	0.92777	646.12854	224.92252	-3.75013	-837.18756	515.62439	51.00113	-897.66364	194.95592	-3.70218
391	3.250	1055.81384	239.90143	1547.06958	-36.91419	389.31802	1340.18933	-834.88367	345.14438	1372.05774	-35.31174	621.14124	4.06651	632.23938	225.86588	-4.04672	-793.81012	516.24426	51.99537	-911.86975	195.48682	-3.29362
392	3.258	1056.95081	240.27258	1546.32312	-36.48563	387.09668	1341.69824	-834.92657	345.22729	1372.78040	-45.89740	621.95117	9.29524	618.33807	226.82001	-4.20836	-752.70648	517.04401	53.11853	-925.88562	196.13312	-3.11343
393	3.267	1058.31531	240.69504	1545.21399	-36.12442	385.12778	1343.12500	-835.32941	345.42102	1373.02209	-54.35431	622.70300	16.73278	604.42676	227.74738	-4.22569	-715.16852	517.51422	52.75284	-939.71130	196.99739	-3.13955
394	3.275	1059.87793	241.15315	1543.77820	-35.83435	383.44067	1344.43689	-836.08447	345.67657	1372.78503	-60.02588	623.36487	26.22832	590.51801	228.62323	-4.18701	-681.48291	517.47095	50.16405	-953.37402	198.17929	-3.27886
395	3.283	1061.61682	241.63680	1542.04297	-35.64096	382.03677	1345.60608	-837.15240	345.93491	1372.09106	-62.25900	623.84210	37.47501	576.61841	229.44803	-4.20108	-650.79163	517.12866	45.72840	-966.98364	199.55058	-3.39911
396	3.292	1063.52771	242.12767	1540.01514	-35.58104	380.90350	1346.61218	-838.48254	346.14893	1370.97815	-60.34207	623.86462	50.12892	562.73035	230.23813	-4.31402	-621.82739	516.87207	40.18008	-980.67432	200.80304	-3.39438
397	3.300	1065.61938	242.58725	1537.68701	-35.68847	380.01138	1347.44019	-840.02063	346.30783	1369.49072	-53.55908	623.37024	63.85488	548.85138	231.01094	-4.49710	-593.87463	516.98065	34.04928	-994.48132	201.72188	-3.29878
398	3.308	1067.89868	242.97845	1535.05383	-35.98387	379.31241	1348.08130	-841.71466	346.41922	1367.65674	-41.58215	622.75244	78.08479	534.97339	231.78334	-4.69572	-567.15533	517.53204	27.73697	-1008.34210	202.33574	-3.25990
399	3.317	1070.36804	243.28955	1532.12744	-36.47534	378.75235	1348.53662	-843.52582	346.47668	1365.47095	-24.90082	622.46942	91.84598	521.10559	232.58267	-4.86942	-542.58752	518.43500	21.64980	-1022.16339	202.92014	-3.37414
400	3.325	1073.02710	243.52937	1528.94336	-37.16287	378.29346	1348.81738	-845.42017	346.47449	1362.90808	-4.75604	622.65735	104.28938	507.27820	233.44034	-5.00523	-521.24896	519.47400	16.10623	-1035.95276	203.72565	-3.54019
401	3.333	1075.85840	243.71205	1525.56226	-38.03884	377.92841	1348.94250	-847.34137	346.45422	1359.95007	17.48242	623.21246	115.26669	493.50507	234.35803	-5.11003	-503.89557	520.40845	11.33307	-1049.82385	204.68224	-3.54467
402	3.342	1078.81189	243.85489	1522.06995	-39.09148	377.66977	1348.93481	-849.20197	346.52167	1356.60583	40.88419	623.88336	124.83000	479.76410	235.29620	-5.19376	-490.93237	521.10352	7.55694	-1063.80334	205.58122	-3.34543
403	3.350	1081.81067	243.98633	1518.56299	-40.31199	377.53119	1348.81519	-850.89899	346.81387	1352.92090	64.97874	624.15906	132.38867	466.02069	236.22183	-5.26752	-482.77295	521.61371	4.85124	-1077.78528	206.40498	-3.14823
404	3.358	1084.77600	244.15013	1515.12891	-41.69221	377.52106	1348.59863	-852.33667	347.44748	1348.98047	89.47031	623.36804	137.00653	452.26276	237.14299	-5.34591	-479.97592	522.14453	2.99742	-1091.63672	207.31700	-3.17086
405	3.367	1087.64624	244.39423	1511.83997	-43.20972	377.64682	1348.29395	-853.45349	348.47220	1344.90698	114.13712	621.06256	138.41954	438.49628	238.07803	-5.44748	-482.85400	522.83844	1.72306	-1105.28845	208.39445	-3.41681
406	3.375	1090.36865	244.75140	1508.75671	-44.81277	377.92496	1347.90576	-854.23950	349.84381	1340.84802	138.97281	617.19946	137.30624	424.72537	239.02277	-5.59526	-490.91083	523.67584	0.92938	-1118.82495	209.51089	-3.70295
407	3.383	1092.89539	245.22487	1505.93591	-46.41537	378.38660	1347.43604	-854.72272	351.43143	1336.95874	164.23679	611.93878	134.64726	410.96851	239.95255	-5.78457	-502.66541	524.64191	0.58753	-1132.43457	210.57022	-3.88002
408	3.392	1095.19849	245.79910	1503.43896	-47.91083	379.06107	1346.88867	-854.93958	353.06314	1333.38562	190.27061	605.41296	131.08670	397.26398	240.84653	-5.95648	-516.21191	525.72742	0.54590	-1146.20068	211.66078	-3.96906
409	3.400	1097.27271	246.47943	1501.32971	-49.20275	379.94501	1346.26733	-854.91486	354.59552	1330.25513	217.29623	597.71326	126.79764	383.62738	241.70793	-6.04974	-530.14868	526.79877	0.53216	-1159.99780	212.82707	-4.03955
410	3.408	1099.11914	247.30911	1499.66357	-50.23031	380.99228	1345.56689	-854.66077	355.95197	1327.66467	245.32521	589.04401	121.74966	370.03232	242.56705	-6.08173	-543.93921	527.74445	0.35495	-1173.58630	213.86128	-4.02144
411	3.417	1100.72095	248.33011	1498.48401	-50.97530	382.13431	1344.77148	-854.18817	357.09955	1325.67932	274.16089	579.88550	116.06747	356.45001	243.47626	-6.14550	-557.54675	528.63190	0.02821	-1186.74292	214.49840	-3.71109
412	3.425	1102.03381	249.52725	1497.81470	-51.45594	383.30362	1343.86353	-853.51221	358.02771	1324.31982	303.55167	570.90448	110.09463	342.87656	244.47458	-6.29714	-571.04736	529.59668	-0.31412	-1199.30127	214.74596	-2.88852
413	3.433	1103.00146	250.82553	1497.65552	-51.71072	384.43683	1342.83435	-852.65216	358.75436	1323.54785	333.41357	562.61328	104.12714	329.31689	245.55432	-6.47587	-584.52515	530.70984	-0.53094	-1211.13550	214.83916	-1.35850
414	3.442	1103.57556	252.15323	1497.99438	-51.77741	385.46786	1341.68970	-851.63763	359.30246	1323.27820	363.87128	555.20770	98.22443	315.77527	246.69763	-6.58890	-598.05042	531.96680	-0.54965	-1222.15552	214.93542	1.02858
415	3.450	1103.72595	253.49260	1498.81958	-51.67616	386.33868	1340.45557	-850.51282	359.65326	1323.41455	395.08151	548.68274	92.26138	302.25104	247.90669	-6.62594	-611.63672	533.30914	-0.43262	-1232.33142	215.06030	4.26570
416	3.458	1103.44580	254.86659	1500.11389	-51.40031	387.02185	1339.17957	-849.32843	359.74707	1323.88733	427.05927	542.95905	86.06150	288.72153	249.15334	-6.63076	-625.23962	534.64941	-0.32923	-1241.67590	215.21960	8.15717
417	3.467	1102.75635	256.30093	1501.84778	-50.91690	387.52637	1337.92236	-848.12903	359.53574	1324.67542	459.73242	538.02563	79.58979	275.14685	250.35802	-6.62395	-638.82837	535.90765	-0.33754	-1250.07971	215.37115	12.47466
418	3.475	1101.70081	257.80481	1503.97498	-50.18422	387.88388	1336.74268	-846.95081	359.02536	1325.78577	493.10764	534.04083	73.14099	261.50589	251.45352	-6.60022	-652.41870	537.04553	-0.43770	-1257.04919	215.36565	17.10075
419	3.483	1100.32715	259.37509	1506.43860	-49.18755	388.12823	1335.68298	-845.83215	358.28183	1327.21033	527.21106	531.19086	67.27962	247.82487	252.43092	-6.55309	-666.01300	538.06879	-0.54240	-1261.59070	214.97800	22.07063
420	3.492	1098.67200	261.00449	1509.18628	-47.97260	388.28119	1334.76453	-844.82306	357.40521	1328.90173	561.86005	529.54565	62.56451	234.15837	253.33887	-6.48418	-679.59491	539.00562	-0.59613	-1262.47815	214.06638	27.56909
421	3.500	1096.75720	262.68405	1512.17505	-46.65271	388.35657	1333.98938	-843.98193	356.49210	1330.78381	596.46558	529.06873	59.24740	220.52893	254.25250	-6.40176	-693.18237	539.91528	-0.60363	-1258.78259	212.75784	33.95183
422	3.508	1094.61035	264.40707	1515.36462	-45.37928	388.37775	1333.34741	-843.36108	355.60980	1332.78040	629.93359	529.48395	56.95317	206.89246	255.21771	-6.31546	-706.81409	540.88312	-0.57171	-1250.22681	211.36215	41.69037
423	3.517	1092.28979	266.17038	1518.71643	-44.29077	388.37726	1332.82886	-842.98688	354.79276	1334.83472	660.93604	530.17450	54.66330	193.18054	256.23364	-6.24692	-720.51654	541.93860	-0.49400	-1237.11768	210.07901	50.96926
424	3.525	1089.86780	267.97156	1522.20593	-43.47072	388.36899	1332.43347	-842.84454	354.06125	1336.91077	688.48987	530.50745	51.35184	179.37177	257.27829	-6.23159	-734.30371	542.99207	-0.40288	-1219.96228	208.95389	61.15201
425	3.533	1087.39099	269.80927	1525.81897	-42.93076	388.33057	1332.16724	-842.88367	353.44470	1338.98633	712.26477	530.31927	46.71933	165.50540	258.33069	-6.28165	-748.17029	543.93152	-0.35314	-1199.09387	208.12488	70.70875
426	3.542	1084.87048	271.68842	1529.51379	-42.61849	388.22638	1332.03223	-843.04303	352.98105	1341.04443	732.41107	530.05322	41.18523	151.62927	259.38773	-6.35076	-762.08740	544.78485	-0.32232	-1174.63904	207.93437	77.77043
427	3.550	1082.31226	273.61694	1533.20667	-42.44282	388.04614	1332.02173	-843.26990	352.69666	1343.06506	749.22858	530.32135	35.23858	137.75232	260.45422	-6.35879	-776.03119	545.69702	-0.20749	-1146.74280	208.79254	80.97373
428	3.558	1079.74194	275.58856	1536.81238	-42.30102	387.82190	1332.12671	-843.52289	352.59933	1345.02649	763.00391	531.32190	29.02428	123.84879	261.51300	-6.26405	-790.00671	546.75311	0.03620	-1115.71277	210.98071	80.09232
429	3.567	1077.19800	277.58401	1540.27612	-42.09393	387.62268	1332.34314	-843.76849	352.68536	1346.91626	773.98785	532.79199	22.54409	109.88849	262.53717	-6.10324	-804.02209	547.88898	0.32351	-1081.98572	214.50020	76.05936
430	3.575	1074.71472	279.58972	1543.56836	-41.73220	387.53653	1332.67407	-843.97729	352.94061	1348.73657	782.28735	534.35248	16.02970	95.85788	263.53113	-5.95834	-818.06573	548.97485	0.54125	-1046.04297	219.08844	70.38754
431	3.583	1072.32141	281.60104	1546.66589	-41.14380	387.64691	1333.12695	-844.11975	353.33612	1350.49609	787.71716	535.66724	10.05817	81.76312	264.52988	-5.88506	-832.13428	549.95471	0.66688	-1008.37720	224.39873	64.43751
432	3.592	1070.05493	283.62360	1549.54224	-40.28145	388.01865	1333.70947	-844.16095	353.83282	1352.19934	789.85205	536.46149	5.33040	67.62018	265.55756	-5.86285	-846.24725	550.89056	0.77035	-969.42944	230.10443	59.01934
433	3.600	1067.96765	285.67688	1552.17224	-39.12527	388.69604	1334.42651	-844.05457	354.39648	1353.84595	788.22766	536.64417	2.31840	53.44431	266.59717	-5.82208	-860.41443	551.87524	0.91725	-929.46252	235.87788	54.42400
434	3.608	1066.12109	287.76849	1554.53931	-37.68531	389.69913	1335.27771	-843.74341	355.00784	1355.43591	782.50183	536.37299	1.03009	39.23911	267.61102	-5.72930	-874.61353	552.90894	1.08257	-888.55670	241.40848	50.68180
435	3.617	1064.57349	289.86548	1556.63635	-36.00381	391.01706	1336.25098	-843.17682	355.65979	1356.96436	772.73547	536.00342	0.92875	24.99731	268.58826	-5.61851	-888.81287	553.87708	1.18579	-846.72888	246.42355	47.88036
436	3.625	1063.37439	291.91052	1558.45923	-34.14700	392.60422	1337.32117	-842.33392	356.35092	1358.40955	759.76721	535.98224	1.12704	10.73380	269.54315	-5.53791	-903.02185	554.66400	1.20710	-804.09833	250.64899	46.37266
437	3.633	1062.56189	293.85989	1559.99854	-32.19090	394.38257	1338.45264	-841.23547	357.08624	1359.73096	745.10669	536.60309	0.95684	-3.48972	270.47000	-5.50522	-917.29877	555.34918	1.27452	-761.13208	253.83081	46.55341
438	3.642	1062.15991	295.70361	1561.23804	-30.21577	396.25732	1339.60339	-839.94446	357.88083	1360.87415	730.16534	537.77106	0.41886	-17.59137	271.34705	-5.50127	-931.66046	556.22845	1.57040	-718.77148	255.85263	48.21208
439	3.650	1062.17505	297.46725	1562.16284	-28.30851	398.12994	1340.72864	-838.55798	358.74823	1361.77576	715.58044	539.10986	-0.07832	-31.49268	272.16748	-5.44061	-946.00702	557.44861	2.05217	-678.24219	256.82968	50.19867
440	3.658	1062.58850	299.19281	1562.76453	-26.55997	399.90002	1341.78577	-837.18994	359.67477	1362.37585	701.31696	540.35583	-0.33324	-45.07080	272.92908	-5.13352	-960.19055	558.78839	2.41933	-640.60754	256.98154	51.05096
441	3.667	1063.35461	300.90741	1563.03491	-25.05104	401.48032	1342.74170	-835.95428	360.61514	1362.62878	687.17957	541.47833	-0.47791	-58.09949	273.62265	-4.33369	-974.14270	559.99463	2.46906	-606.22772	256.34378	49.99414
442	3.675	1064.41211	302.60638	1562.96436	-23.83715	402.81317	1343.57874	-834.95502	361.52100	1362.50574	673.08118	542.44189	-0.62759	-70.25513	274.22470	-2.83316	-987.93005	561.03510	2.27864	-574.56006	254.68036	47.19243
443	3.683	1065.70618	304.26489	1562.54919	-22.94435	403.86163	1344.29028	-834.27472	362.36530	1361.98706	659.02539	543.22821	-0.74098	-81.14972	274.68643	-0.49633	-1001.70074	561.98871	2.02580	-544.60651	251.61296	43.27684
444	3.692	1067.20532	305.86035	1561.79431	-22.37710	404.59641	1344.87000	-833.96021	363.14133	1361.05347	645.02716	544.03198	-0.79389	-90.37897	274.97641	2.73849	-1015.56744	562.96698	1.84453	-515.60632	246.81342	38.87549
445	3.700	1068.89954	307.37421	1560.70679	-22.12724	405.00214	1345.30591	-834.01300	363.84821	1359.68445	631.08752	545.07379	-0.82458	-97.66364	275.11484	6.89913	-1029.53650	564.03894	1.79108	-487.44391	240.22523	34.37648
446	3.708	1070.78601	308.78201	1559.28870	-22.17825	405.09128	1345.58203	-834.39288	364.47534	1357.86731	617.20313	546.34680	-0.83831	-102.95538	275.09216	12.19472	-1043.53577	565.15771	1.81815	-460.69238	232.10803	29.87494
447	3.717	1072.86206	310.06595	1557.53857	-22.50869	404.90665	1345.68372	-835.03308	364.99399	1355.59912	603.35852	547.69781	-0.86781	-106.09045	274.74356	19.29849	-1057.49402	566.27576	1.84668	-436.38312	222.82066	25.29209
448	3.725	1075.12756	311.23572	1555.45605	-23.09658	404.50842	1345.60107	-835.85712	365.36142	1352.87354	589.53259	549.00861	-1.02166	-106.05975	273.72961	29.18992	-1071.38354	567.41956	1.85273	-415.62079	212.64360	20.56295
449	3.733	1077.58887	312.31799	1553.04456	-23.91692	403.95618	1345.33398	-836.79791	365.52759	1349.66479	575.72778	550.25830	-1.30379	-100.96075	271.65863	42.26934	-1085.21350	568.60065	1.83653	-399.27173	201.84366	15.73764
450	3.742	1080.25647	313.33185	1550.32446	-24.93232	403.29993	1344.89526	-837.81458	365.44348	1345.94409	561.97961	551.45355	-1.55341	-89.25806	268.31390	57.42816	-1099.00574	569.80511	1.79766	-387.85583	190.83115	10.95927
451	3.750	1083.13196	314.29501	1547.35291	-26.09109	402.58047	1344.30676	-838.88940	365.08096	1341.72070	548.31567	552.56561	-1.65009	-71.10199	263.88147	72.19061	-1112.75757	571.03613	1.76935	-381.60040	180.31876	6.38476
452	3.758	1086.20178	315.23322	1544.22192	-27.33759	401.82571	1343.58960	-840.00537	364.45313	1337.07336	534.70276	553.57684	-1.62940	-48.19281	258.94238	83.97749	-1126.45044	572.26160	1.80362	-380.49292	171.42751	2.24426
453	3.767	1089.44141	316.14926	1541.01294	-28.62450	401.04596	1342.75598	-841.12335	363.61093	1332.14563	521.07477	554.51453	-1.60912	-22.55249	254.17380	91.35043	-1140.10242	573.38519	1.90905	-384.29559	165.38112	-1.00222
454	3.775	1092.81189	317.00626	1537.76404	-29.92171	400.24164	1341.80334	-842.17523	362.62152	1327.11731	507.39508	555.42169	-1.68736	4.47925	250.07668	94.33680	-1153.74988	574.32611	2.01463	-392.53723	162.69296	-2.97878
455	3.783	1096.24780	317.76538	1534.50269	-31.21731	399.41931	1340.71997	-843.06714	361.55853	1322.18042	493.66867	556.32440	-1.88279	32.45918	246.94910	93.91901	-1167.38184	575.09564	2.02397	-404.23932	162.62802	-3.87931
456	3.792	1099.66321	318.41351	1531.27747	-32.50317	398.60168	1339.50110	-843.69226	360.50613	1317.51855	479.93723	557.22302	-2.12711	61.46230	244.95013	91.29633	-1180.96204	575.79224	1.93787	-417.84033	163.73370	-4.21643
457	3.800	1102.96741	318.95309	1528.14087	-33.75522	397.82254	1338.16016	-843.96375	359.55139	1313.28320	466.25189	558.12274	-2.32160	91.57701	244.09886	87.40366	-1194.49072	576.53680	1.88415	-431.91626	164.91020	-4.32856
458	3.808	1106.07666	319.38718	1525.13135	-34.92714	397.11353	1336.72717	-843.85553	358.75446	1309.57898	452.62677	559.06335	-2.41440	122.68315	244.27078	82.78235	-1207.93872	577.36206	2.00727	-445.79132	165.84436	-4.37410
459	3.817	1108.92065	319.71796	1522.28064	-35.96323	396.49496	1335.23987	-843.40759	358.12561	1306.46521	439.05450	560.07043	-2.41915	154.53783	245.26175	77.66997	-1221.15918	578.18439	2.39667	-459.37506	166.65703	-4.45270
460	3.825	1111.44104	319.95892	1519.62988	-36.81909	395.97467	1333.73572	-842.68994	357.64304	1303.96582	425.53470	561.09448	-2.39387	186.93512	246.86098	72.16055	-1233.98682	578.98035	3.15238	-472.79486	167.47598	-4.59074
461	3.833	1113.59644	320.12585	1517.24976	-37.47411	395.55017	1332.24438	-841.77594	357.28992	1302.07922	412.05887	562.06879	-2.41454	219.80139	248.88049	66.32842	-1246.38123	579.87097	4.41425	-486.17395	168.33804	-4.76502
462	3.842	1115.37585	320.21439	1515.25671	-37.93121	395.20633	1330.78357	-840.74707	357.07782	1300.78284	398.59680	562.99707	-2.51992	253.20583	251.16611	60.28186	-1258.40698	580.94763	6.26877	-499.56128	169.24255	-4.96232
463	3.850	1116.77747	320.22925	1513.78650	-38.20474	394.91748	1329.36365	-839.69250	357.05347	1300.03564	385.11890	563.91089	-2.68653	287.28766	253.56714	54.19085	-1270.12439	582.22339	8.71499	-512.97986	170.13672	-5.15806
464	3.858	1117.76050	320.22656	1512.92395	-38.30231	394.65921	1327.99475	-838.68457	357.28766	1299.79004	371.64169	564.79010	-2.87472	322.14899	255.87643	48.29785	-1281.53333	583.70825	11.72356	-526.43860	170.92804	-5.29611
465	3.867	1118.25281	320.28741	1512.67334	-38.21628	394.41266	1326.69067	-837.75128	357.84616	1300.00745	358.20926	565.58917	-3.05646	357.78174	257.86676	42.85490	-1292.60571	585.25635	15.28497	-539.91663	171.60008	-5.35849
466	3.875	1118.21729	320.46194	1512.98877	-37.93266	394.16324	1325.46863	-836.86926	358.76154	1300.66675	344.80286	566.29968	-3.21075	394.05469	259.40286	38.01506	-1303.32886	586.42822	19.44450	-553.41028	172.25694	-5.40956
467	3.883	1117.69885	320.74213	1513.81165	-37.44836	393.90234	1324.34814	-835.98041	360.02408	1301.75598	331.35236	566.97662	-3.32549	430.76007	260.45428	33.80783	-1313.63208	586.82867	24.25974	-566.93390	173.00879	-5.51956
468	3.892	1116.82507	321.06409	1515.08826	-36.78512	393.62234	1323.34839	-835.02209	361.58353	1303.26404	317.84601	567.73206	-3.38567	467.68652	260.98425	30.24214	-1323.26794	586.57599	29.68032	-580.45776	173.86729	-5.67630
469	3.900	1115.73804	321.35538	1516.77856	-35.99096	393.31058	1322.48645	-833.96210	363.32910	1305.18420	304.33817	568.62122	-3.37572	504.65857	260.86685	27.41731	-1331.82080	586.14746	35.55983	-593.93298	174.76971	-5.80846
470	3.908	1114.49536	321.60101	1518.85364	-35.12820	392.95865	1321.77698	-832.82361	365.06180	1307.51465	290.85858	569.54712	-3.29079	541.51538	259.96533	25.50473	-1338.69910	585.84235	41.83299	-607.35748	175.62756	-5.84628
471	3.917	1113.06580	321.84497	1521.29016	-34.25924	392.57904	1321.23218	-831.67175	366.54691	1310.23608	277.37311	570.37341	-3.13767	578.03546	258.30652	24.60297	-1343.00903	585.65387	48.59062	-620.78101	176.38112	-5.77014
472	3.925	1111.42175	322.13132	1524.05176	-33.43738	392.20789	1320.85962	-830.57037	367.64728	1313.28638	263.82132	571.07520	-2.96336	613.79572	256.15112	24.59148	-1343.64111	585.45532	55.89399	-634.26202	177.07190	-5.63827
473	3.933	1109.58984	322.47446	1527.05994	-32.70063	391.89069	1320.65906	-829.56104	368.39941	1316.55981	250.15889	571.74823	-2.83857	647.99939	253.88983	25.10537	-1339.76758	585.08899	63.48253	-647.82001	177.78986	-5.50591
474	3.942	1107.62793	322.87646	1530.20532	-32.06942	391.66733	1320.62048	-828.67419	368.95032	1319.93896	236.37927	572.52179	-2.77491	679.47430	251.83017	25.64985	-1331.36646	584.37085	70.66390	-661.44196	178.58871	-5.37300
475	3.950	1105.58545	323.33826	1533.39258	-31.54771	391.56537	1320.72693	-827.94165	369.42801	1323.33618	222.53075	573.42999	-2.72169	707.00122	250.02409	25.72736	-1319.17834	583.10168	76.57453	-675.11414	179.50157	-5.25416
476	3.958	1103.48926	323.85449	1536.56628	-31.12288	391.59564	1320.96179	-827.39319	369.87924	1326.70349	208.69189	574.38739	-2.65580	729.78870	248.32689	24.90056	-1304.03564	581.14752	80.66595	-688.82715	180.52361	-5.17584
477	3.967	1101.35010	324.42004	1539.72498	-30.76639	391.74600	1321.31628	-827.04034	370.30197	1330.01648	194.89389	575.33887	-2.60491	747.74866	246.62003	22.89916	-1286.25830	578.56659	83.04782	-702.57428	181.59534	-5.11702
478	3.975	1099.17493	325.03192	1542.89014	-30.44241	391.97046	1321.79004	-826.86609	370.68552	1333.26477	181.09332	576.33282	-2.57529	761.36206	244.89584	19.75859	-1265.65149	575.62299	84.37440	-716.36011	182.66873	-5.03420
479	3.983	1096.98132	325.67117	1546.04004	-30.11771	392.18835	1322.38782	-826.82678	371.01532	1336.44568	167.24191	577.39380	-2.53028	771.25659	243.13174	15.79791	-1241.89465	572.59772	85.22797	-730.21503	183.71928	-4.90528
480	3.992	1094.80225	326.29800	1549.10425	-29.76237	392.30365	1323.11877	-826.85895	371.27426	1339.54968	153.33501	578.42883	-2.45843	777.89221	241.21547	11.43737	-1214.87561	569.60675	85.57677	-744.17047	184.73001	-4.75423
481	4.000	1092.67419	326.87219	1552.00769	-29.34641	392.22778	1323.99719	-826.88672	371.45010	1342.54932	139.38220	579.33435	-2.39593	781.52148	239.06351	7.08811	-1184.73877	566.60718	84.93838	-758.20850	185.74883	-4.65472
482	4.008	1090.62866	327.36349	1554.70044	-28.84115	391.89008	1325.03772	-826.83307	371.52869	1345.40881	125.39020	580.15485	-2.34933	782.23523	236.77408	3.17385	-1151.75879	563.45093	82.95572	-772.28308	186.83972	-4.63741
483	4.017	1088.70081	327.75122	1557.16443	-28.22252	391.23843	1326.24255	-826.63306	371.49026	1348.11450	111.36099	581.00739	-2.27353	779.92114	234.66905	0.09554	-1116.28418	559.98114	79.73594	-786.38306	187.96310	-4.62261
484	4.025	1086.93811	328.02914	1559.39856	-27.47455	390.24640	1327.59998	-826.24512	371.31961	1350.68225	97.28383	581.89160	-2.15453	774.24695	233.19608	-1.91554	-1078.74951	556.19275	75.76522	-800.52124	189.05565	-4.53485
485	4.033	1085.39856	328.20377	1561.39600	-26.59389	388.92374	1329.09216	-825.66150	370.99615	1353.14209	83.18808	582.76599	-2.03394	765.02740	232.67781	-2.93362	-1039.58569	552.22095	71.55272	-814.67633	190.11113	-4.40192
486	4.042	1084.14246	328.29272	1563.14697	-25.59041	387.30441	1330.70251	-824.91357	370.48895	1355.51685	69.14825	583.68188	-1.96754	752.82373	233.06329	-3.31091	-999.04419	548.19189	67.36329	-828.76794	191.12976	-4.31029
487	4.050	1083.21582	328.33475	1564.65735	-24.48360	385.42477	1332.41199	-824.05109	369.81363	1357.78967	55.16968	584.67407	-1.98632	738.90314	233.98190	-3.42260	-957.12354	544.19629	63.31053	-842.67133	192.15935	-4.34661
488	4.058	1082.64221	328.37076	1565.92395	-23.30355	383.32779	1334.19263	-823.11981	369.06378	1359.89355	41.21570	585.69507	-2.03565	724.46533	235.06340	-3.45521	-913.69220	540.36737	59.62390	-856.35742	193.23514	-4.48014
489	4.067	1082.42554	328.40186	1566.90637	-22.09259	381.07678	1336.00500	-822.16541	368.33499	1361.75269	27.37674	586.73132	-1.94939	710.12939	236.14746	-3.47641	-868.74487	536.90906	56.77942	-870.05560	194.20715	-4.48357
490	4.075	1082.54797	328.39447	1567.56079	-20.89304	378.75330	1337.79944	-821.24231	367.66284	1363.32336	13.86111	587.84119	-1.45757	696.04016	237.22121	-3.56210	-822.70001	534.01721	55.37440	-884.03357	194.93823	-4.19135
491	4.083	1082.96729	328.32486	1567.88110	-19.72980	376.44534	1339.51978	-820.40436	367.05984	1364.58252	0.89215	589.06909	-0.17544	682.12292	238.26947	-3.76289	-776.63477	531.73248	55.67183	-898.21765	195.56378	-3.76122
492	4.092	1083.62964	328.19489	1567.88330	-18.61285	374.23370	1341.11658	-819.69373	366.56369	1365.49487	-11.27222	590.40045	2.33574	668.25342	239.24849	-4.03824	-732.24011	529.86310	57.00679	-912.35425	196.22984	-3.43486
493	4.100	1084.49390	328.02173	1567.57129	-17.55494	372.18726	1342.55908	-819.15381	366.21869	1366.01624	-22.28479	591.81500	6.46266	654.37152	240.15230	-4.29404	-691.25281	528.05536	57.80439	-926.40002	196.86543	-3.23758
494	4.108	1085.54651	327.82480	1566.92065	-16.58067	370.36377	1343.83679	-818.85278	366.01587	1366.12610	-31.66245	593.32635	12.47527	640.50397	241.01758	-4.46078	-654.54028	526.00562	56.60385	-940.38959	197.51521	-3.13896
495	4.117	1086.79541	327.61124	1565.88696	-15.72395	368.80554	1344.95215	-818.86865	365.88263	1365.84106	-38.75461	594.85992	20.37502	626.69763	241.87125	-4.52946	-621.61780	523.69849	53.07015	-954.20642	198.46222	-3.19366
496	4.125	1088.25305	327.38022	1564.44885	-15.02455	367.53284	1345.91321	-819.24634	365.73523	1365.19250	-42.85120	596.10681	29.78042	612.95184	242.71503	-4.54896	-591.13367	521.43011	47.84678	-967.81122	199.76244	-3.35592
497	4.133	1089.92029	327.14011	1562.63965	-14.52566	366.53894	1346.72473	-819.98163	365.51550	1364.20422	-43.34189	596.69519	40.22020	599.22571	243.54076	-4.59665	-561.87109	519.55627	41.73962	-981.38806	201.10176	-3.47245
498	4.142	1091.78882	326.90012	1560.51270	-14.26780	365.79550	1347.38293	-821.02808	365.19836	1362.88611	-39.64847	596.66077	51.55586	585.48767	244.34038	-4.73103	-533.48401	518.24048	35.32074	-995.09692	202.16432	-3.46717
499	4.150	1093.85779	326.64554	1558.10413	-14.27853	365.27588	1347.87683	-822.31049	364.79614	1361.23621	-31.12442	596.67505	63.84529	571.73743	245.11334	-4.95602	-506.59052	517.44171	29.01499	-1008.90186	202.84267	-3.35544
500	4.158	1096.13318	326.34558	1555.44604	-14.56274	364.97055	1348.19482	-823.75287	364.35300	1359.24597	-17.45642	597.59180	76.72440	557.99017	245.86847	-5.21427	-482.24475	517.01202	23.15363	-1022.70276	203.27361	-3.21880
501	4.167	1098.61279	325.98087	1552.55518	-15.10081	364.87549	1348.33313	-825.30103	363.93506	1356.90417	0.70483	599.74390	89.20218	544.24622	246.62091	-5.42014	-461.25348	516.71692	17.92948	-1036.47864	203.79028	-3.17601
502	4.175	1101.28284	325.54150	1549.40991	-15.85811	364.98032	1348.30444	-826.91632	363.62524	1354.19861	21.83228	602.81738	100.24400	530.49048	247.39619	-5.52827	-443.91003	516.25220	13.47608	-1050.23938	204.63466	-3.23252
503	4.183	1104.11768	325.01123	1545.99353	-16.79942	365.27258	1348.14111	-828.55066	363.51474	1351.12915	44.38921	606.23425	109.24480	516.72437	248.23257	-5.57509	-430.21289	515.34430	9.95478	-1063.97510	205.72377	-3.26652
504	4.192	1107.07544	324.37692	1542.32837	-17.90026	365.73383	1347.88562	-830.13147	363.68335	1347.72375	67.47638	609.37457	115.80524	502.96332	249.15276	-5.63668	-420.25574	513.94336	7.43363	-1077.70569	206.80742	-3.22750
505	4.200	1110.09998	323.64627	1538.44617	-19.14799	366.33585	1347.57910	-831.57562	364.17572	1344.03247	90.78226	611.61615	119.58560	489.20172	250.13133	-5.74895	-414.46021	512.34406	5.68818	-1091.46936	207.74777	-3.17567
506	4.208	1113.13940	322.85172	1534.37561	-20.52913	367.06546	1347.25525	-832.81720	364.99280	1340.11267	114.29700	612.48206	120.62079	475.42551	251.11053	-5.88054	-413.41309	510.96588	4.26925	-1105.24170	208.55954	-3.13936
507	4.217	1116.16980	322.06256	1530.18176	-22.01096	367.94202	1346.93762	-833.81573	366.10114	1336.03162	138.17645	611.72540	119.39305	461.64771	252.03838	-5.98246	-417.38672	510.06647	2.88869	-1118.96326	209.35271	-3.12449
508	4.225	1119.19543	321.43271	1526.01685	-23.52878	368.99493	1346.64050	-834.54742	367.43866	1331.88428	162.70647	609.23376	116.46139	447.89511	252.89799	-6.05445	-425.95782	509.73834	1.64482	-1132.64722	210.30664	-3.22180
509	4.233	1122.22351	321.22440	1522.10327	-24.98713	370.23575	1346.36780	-835.01056	368.90994	1327.79907	188.11490	605.13269	112.30103	434.16840	253.71681	-6.13834	-437.95044	509.95023	0.78413	-1146.35547	211.50159	-3.52210
510	4.242	1125.22351	321.69162	1518.63391	-26.28120	371.65567	1346.10730	-835.22919	370.39676	1323.92505	214.29529	600.07782	107.46983	420.44067	254.54266	-6.25337	-451.74814	510.55881	0.36449	-1160.05652	212.75018	-3.91427
511	4.250	1128.03625	322.81763	1515.69421	-27.33204	373.23312	1345.82642	-835.22864	371.79758	1320.41919	240.93158	594.96515	102.48212	406.69736	255.42245	-6.38146	-465.96936	511.41034	0.20781	-1173.58142	213.72203	-4.08174
512	4.258	1130.28467	324.08466	1513.28308	-28.10981	374.93509	1345.48218	-835.01276	373.05789	1317.44031	267.92908	590.23071	97.48067	392.95309	256.36761	-6.49501	-479.97522	512.38940	0.07717	-1186.72766	214.21602	-3.72310
513	4.267	1131.49658	324.61203	1511.37964	-28.62630	376.72260	1345.03479	-834.56812	374.16470	1315.12781	295.48596	585.86060	92.35719	379.23590	257.32849	-6.57516	-493.73883	513.41040	-0.14734	-1199.34705	214.31453	-2.74104
514	4.275	1131.44299	323.75189	1509.98499	-28.90966	378.56042	1344.45813	-833.88910	375.09875	1313.56677	323.80957	581.88818	87.12238	365.58691	258.26785	-6.63134	-507.41980	514.44336	-0.42772	-1211.33582	214.28922	-1.21134
515	4.283	1130.37195	321.63611	1509.12842	-28.98553	380.41486	1343.74280	-833.00897	375.77771	1312.75623	352.96198	578.47424	81.94643	352.04547	259.22412	-6.69276	-521.10400	515.51282	-0.66639	-1222.61194	214.31744	0.82405
516	4.292	1128.92053	319.16992	1508.84900	-28.87157	382.24744	1342.89551	-831.99475	376.09088	1312.62354	382.87604	575.67444	76.88179	338.60669	260.25610	-6.77520	-534.76343	516.64984	-0.81603	-1233.13916	214.37674	3.44817
517	4.300	1127.77881	317.52026	1509.17078	-28.57901	384.02454	1341.93872	-830.90735	376.00504	1313.07959	413.40515	573.35516	71.72296	325.20349	261.38849	-6.86946	-548.33582	517.85425	-0.89366	-1242.94385	214.40845	6.73769
518	4.308	1127.30066	317.44537	1510.07886	-28.11407	385.72925	1340.90759	-829.79187	375.58679	1314.05127	444.46127	571.41382	66.29571	311.73804	262.61053	-6.94105	-561.80847	519.09576	-0.94009	-1252.06982	214.40707	10.63594
519	4.317	1127.27234	318.83783	1511.50940	-27.48111	387.35022	1339.84448	-828.69928	374.93921	1315.47168	476.12659	569.96869	60.76096	298.16882	263.86847	-6.95560	-575.22278	520.32281	-1.00144	-1260.44592	214.33789	14.96409
520	4.325	1127.05530	320.84351	1513.36829	-26.69424	388.86542	1338.78882	-827.69177	374.16339	1317.27051	508.52039	569.19983	55.51333	284.55164	265.08472	-6.92625	-588.64209	521.46008	-1.10565	-1267.65955	214.10957	19.52315
521	4.333	1126.08398	322.56763	1515.57495	-25.79562	390.25238	1337.77136	-826.82782	373.35031	1319.37988	541.56580	569.16199	50.94463	270.94229	266.20709	-6.89890	-602.14203	522.46747	-1.21538	-1272.82971	213.69989	24.19492
522	4.342	1124.25537	323.69110	1518.09778	-24.86401	391.50513	1336.82092	-826.14044	372.56323	1321.73926	574.88525	569.76471	47.31422	257.31799	267.22375	-6.88624	-615.75946	523.43433	-1.24416	-1274.79614	213.21040	29.03822
523	4.350	1121.82703	324.39215	1520.94678	-23.99767	392.62894	1335.96655	-825.62457	371.82877	1324.29407	607.75476	570.77966	44.63104	243.63318	268.16028	-6.85529	-629.44446	524.47626	-1.15609	-1272.53760	212.73149	34.38006
524	4.358	1119.07446	324.92786	1524.11829	-23.27840	393.62732	1335.22986	-825.24359	371.15811	1326.99402	639.16376	571.93829	42.55194	229.88251	269.07272	-6.77302	-643.12122	525.53571	-1.02524	-1265.58252	212.27354	40.70801
525	4.367	1116.14233	325.45108	1527.53186	-22.74358	394.50189	1334.62341	-824.94946	370.56726	1329.79468	668.14270	573.09729	40.49384	216.08958	270.01807	-6.64912	-656.77582	526.47644	-0.95169	-1254.13818	211.87476	48.25520
526	4.375	1113.09436	326.03949	1531.03381	-22.38340	395.26059	1334.15869	-824.70398	370.07120	1332.65308	694.05310	574.24951	37.96182	202.27620	271.02197	-6.54602	-670.46722	527.30353	-0.93617	-1238.73877	211.66528	56.58131
527	4.383	1109.96655	326.73041	1534.47034	-22.15662	395.92273	1333.84473	-824.49347	369.67590	1335.52649	716.50610	575.43835	34.74508	188.44685	272.06696	-6.52553	-684.26410	528.12592	-0.90719	-1219.70435	211.83231	64.52157
528	4.392	1106.78357	327.52295	1537.73193	-22.00938	396.51514	1333.68152	-824.32629	369.38605	1338.37866	735.18732	576.73004	30.78500	174.58626	273.10583	-6.56512	-698.16406	528.98523	-0.84364	-1197.03125	212.59541	70.54496
529	4.400	1103.56812	328.37817	1540.75293	-21.88824	397.06833	1333.65588	-824.21631	369.21255	1341.17761	749.91907	578.14984	25.98078	160.67195	274.09494	-6.56760	-712.10266	529.84381	-0.78201	-1170.75732	214.16980	73.37868
530	4.408	1100.33655	329.25693	1543.53479	-21.74432	397.62482	1333.75061	-824.17029	369.16733	1343.89160	760.87848	579.67914	20.32020	146.68828	275.04553	-6.47961	-726.04614	530.69940	-0.73195	-1141.19727	216.69824	72.62356
531	4.417	1097.09424	330.15952	1546.15906	-21.53098	398.24918	1333.96082	-824.18384	369.25525	1346.49194	768.58551	581.42102	14.22367	132.62611	276.03009	-6.34943	-740.02838	531.60229	-0.65765	-1108.78687	220.18698	68.95313
532	4.425	1093.85583	331.10513	1548.71313	-21.20214	399.02142	1334.30481	-824.24060	369.47501	1348.96045	773.38293	583.54907	8.55894	118.49727	277.09790	-6.24169	-754.09259	532.56708	-0.53737	-1073.91846	224.49249	63.73617
533	4.433	1090.67188	332.08542	1551.19531	-20.71655	400.01605	1334.81799	-824.31348	369.82425	1351.29285	774.86255	585.98114	4.20737	104.35072	278.21979	-6.16605	-768.23785	533.54358	-0.40399	-1037.00452	229.38011	58.35624
534	4.442	1087.62512	333.05322	1553.51123	-20.04807	401.28412	1335.53711	-824.36987	370.30206	1353.49951	772.03442	588.31055	1.57750	90.23415	279.33920	-6.10428	-782.42853	534.50067	-0.29965	-998.54736	234.61359	53.67646
535	4.450	1084.80310	333.95096	1555.55188	-19.19727	402.84894	1336.48560	-824.37891	370.90274	1355.60266	764.30017	590.11554	0.45113	76.14342	280.43225	-6.03689	-796.62549	535.47449	-0.22069	-958.99585	240.02725	49.96237
536	4.458	1082.27649	334.74457	1557.25452	-18.19708	404.71143	1337.66821	-824.31848	371.61029	1357.62488	752.36072	591.24792	0.27280	62.03505	281.51086	-5.95117	-810.78998	536.48071	-0.14259	-918.56830	245.46289	47.21855
537	4.467	1080.09302	335.43536	1558.60095	-17.11057	406.84857	1339.07141	-824.18121	372.40668	1359.57471	738.01678	591.89612	0.54542	47.88103	282.58890	-5.85724	-824.90027	537.48926	-0.04754	-877.34106	250.62036	45.56874
538	4.475	1078.27856	336.05075	1559.59363	-16.01936	409.21030	1340.66663	-823.97382	373.28723	1361.43774	722.99786	592.42902	0.94234	33.70360	283.64703	-5.77053	-838.98914	538.52417	0.08937	-835.57385	255.11890	45.34230
539	4.483	1076.83923	336.63046	1560.24524	-15.00744	411.73053	1342.40967	-823.71442	374.26001	1363.18091	708.17072	593.12207	1.22709	19.57361	284.65234	-5.67823	-853.10272	539.63477	0.27329	-793.94543	258.77991	46.73930
540	4.492	1075.76563	337.21933	1560.58862	-14.15006	414.33899	1344.23877	-823.43542	375.32428	1364.75952	693.69971	594.03577	1.25979	5.60461	285.60974	-5.52525	-867.22803	540.75830	0.44770	-753.49133	261.76831	49.29480
541	4.500	1075.03394	337.85788	1560.68701	-13.50448	416.96399	1346.08069	-823.18713	376.45105	1366.12244	679.48303	595.10840	1.03499	-8.04407	286.53973	-5.18404	-881.31726	541.76215	0.54252	-715.26477	264.37872	51.83017
542	4.508	1074.60864	338.55685	1560.60669	-13.09972	419.53012	1347.86560	-823.03186	377.58868	1367.21545	665.41028	596.29144	0.61668	-21.16656	287.41736	-4.43587	-895.33875	542.65302	0.57312	-679.82916	266.71777	53.19173
543	4.517	1074.44751	339.28305	1560.36829	-12.93237	421.96283	1349.53857	-823.03033	378.68994	1367.99011	651.43286	597.57983	0.12580	-33.50623	288.18649	-3.01792	-909.29395	543.60535	0.62370	-646.92181	268.63687	52.97016
544	4.525	1074.50598	339.98795	1559.94788	-12.97382	424.19400	1351.05872	-823.23608	379.73538	1368.41235	637.51270	598.93280	-0.25004	-44.72949	288.80511	-0.70200	-923.21643	544.73431	0.71709	-615.65955	269.89032	51.41356
545	4.533	1074.74316	340.64047	1559.30908	-13.18864	426.15790	1352.39600	-823.69647	380.73492	1368.46362	623.63501	600.26868	-0.38720	-54.41867	289.24622	2.62143	-937.13922	545.99756	0.80384	-585.13379	270.27103	48.90990
546	4.542	1075.13220	341.22330	1558.40991	-13.55573	427.80331	1353.53186	-824.44592	381.70532	1368.13892	609.80890	601.52130	-0.32300	-62.19894	289.49039	6.90136	-951.06879	547.30896	0.86944	-554.90564	269.61792	45.76007
547	4.550	1075.66162	341.72308	1557.21460	-14.07972	429.12100	1354.46082	-825.49445	382.64343	1367.44531	595.97803	602.65021	-0.20692	-67.95206	289.55127	12.07949	-965.00427	548.57190	0.93408	-525.13123	267.81152	42.18970
548	4.558	1076.32434	342.14172	1555.71265	-14.78731	430.14386	1355.18909	-826.82910	383.52316	1366.39111	582.06854	603.71033	-0.19729	-71.71176	289.44745	18.45956	-978.95081	549.69672	0.98761	-496.39819	264.83563	38.28770
549	4.567	1077.11707	342.50357	1553.91760	-15.71149	430.92368	1355.73181	-828.43420	384.29541	1364.96240	568.09674	604.84924	-0.35699	-72.98300	289.03729	26.85740	-992.89490	550.72180	0.99992	-469.50623	260.79126	34.00150
550	4.575	1078.04211	342.84335	1551.86060	-16.87400	431.51306	1356.10901	-830.29932	384.88177	1363.11743	554.10706	606.08649	-0.63293	-70.26358	287.90588	38.00129	-1006.79626	551.80060	0.95612	-445.30170	255.81432	29.30899
551	4.583	1079.09998	343.18762	1549.58154	-18.27387	431.96112	1356.34509	-832.38867	385.22006	1360.81799	540.06317	607.21887	-0.95967	-61.82565	285.58252	51.51383	-1020.63098	553.00391	0.86658	-424.53632	249.99155	24.38103
552	4.592	1080.28650	343.54718	1547.11267	-19.88564	432.31546	1356.46619	-834.61041	385.32715	1358.06531	525.92883	608.08179	-1.30891	-47.16287	281.96637	65.57497	-1034.42480	554.21198	0.75722	-407.70984	243.35886	19.58185
553	4.600	1081.59412	343.92209	1544.47363	-21.66705	432.60980	1356.49634	-836.83643	385.26813	1354.90637	511.86307	608.83679	-1.59750	-27.40744	277.50140	77.74427	-1048.22485	555.28381	0.66709	-394.93640	235.97038	15.32391
554	4.608	1083.00879	344.29651	1541.67737	-23.56940	432.85004	1356.44653	-838.94690	385.07813	1351.41309	498.12668	609.83740	-1.69971	-4.40079	272.93274	86.20480	-1062.05933	556.28485	0.65712	-386.04089	227.99174	11.82077
555	4.617	1084.51245	344.61722	1538.73718	-25.54238	433.02759	1356.31104	-840.85046	384.75104	1347.65735	484.70496	611.18372	-1.61510	20.38803	268.95251	90.44588	-1075.92188	557.37634	0.74780	-380.95721	219.81421	8.86828
556	4.625	1086.09082	344.81067	1535.69397	-27.53427	433.14227	1356.08093	-842.48987	384.28006	1343.70630	471.25146	612.61835	-1.50041	46.26559	266.02313	91.10711	-1089.78625	558.54980	0.85958	-380.00250	212.15871	5.93823
557	4.633	1087.72290	344.84772	1532.65186	-29.49110	433.20364	1355.75391	-843.84320	383.68430	1339.63013	457.49713	613.89886	-1.50340	73.12527	264.37350	89.34943	-1103.64478	559.65808	0.89756	-383.50653	206.04099	2.71104
558	4.642	1089.36279	344.76147	1529.75488	-31.35658	433.22122	1355.33264	-844.91528	383.01025	1335.50916	443.53125	615.01367	-1.63723	101.03372	264.03671	86.25650	-1117.49390	560.62909	0.85518	-391.17383	202.37029	-0.44515
559	4.650	1090.94641	344.59998	1527.11646	-33.07686	433.20319	1354.82007	-845.72699	382.32471	1331.43823	429.61075	616.03485	-1.83015	129.93515	264.88876	82.53142	-1131.29468	561.52100	0.79139	-402.05566	201.27258	-2.79038
560	4.658	1092.41052	344.39792	1524.80872	-34.61228	433.16086	1354.21753	-846.30524	381.69922	1327.52905	415.84067	617.00708	-2.02218	159.62796	266.72891	78.46386	-1145.01978	562.41351	0.75425	-414.94049	201.89703	-3.98543
561	4.667	1093.69727	344.17563	1522.90210	-35.94952	433.10706	1353.52332	-846.66913	381.19034	1323.91174	402.13715	617.97296	-2.17649	189.88870	269.34888	74.07226	-1158.70630	563.34998	0.75337	-428.66614	203.10532	-4.29839
562	4.675	1094.75208	343.93011	1521.46143	-37.10311	433.05170	1352.73303	-846.82379	380.82690	1320.72668	388.39502	618.97546	-2.27433	220.57761	272.53775	69.32523	-1172.40845	564.35852	0.78149	-442.48962	204.23154	-4.22012
563	4.683	1095.52979	343.64038	1520.51160	-38.10436	432.99902	1351.84314	-846.77124	380.60696	1318.09717	374.58307	620.02960	-2.33566	251.68962	276.06964	64.28525	-1186.11426	565.40942	0.85312	-456.22351	205.15863	-4.11787
564	4.692	1095.99841	343.28839	1520.04053	-38.98619	432.94791	1350.85510	-846.52625	380.51248	1316.09680	360.75009	621.09344	-2.40756	283.34433	279.71729	59.10472	-1199.70801	566.38953	1.04453	-469.93182	206.00978	-4.15332
565	4.700	1096.14246	342.86249	1520.03406	-39.76950	432.89261	1349.77881	-846.12238	380.53854	1314.73792	346.99512	622.07642	-2.52656	315.71622	283.28876	53.97139	-1213.01270	567.22693	1.52383	-483.65637	206.91393	-4.32957
566	4.708	1095.95935	342.35272	1520.49182	-40.45204	432.81863	1348.63245	-845.60907	380.70905	1313.97839	333.37317	622.91718	-2.68353	348.93799	286.64435	49.07464	-1225.90051	568.01526	2.53565	-497.37622	207.88612	-4.55226
567	4.717	1095.44873	341.75769	1521.43274	-41.00471	432.70282	1347.44153	-845.04852	381.06665	1313.74011	319.84320	623.64313	-2.82220	383.00662	289.64758	44.57908	-1238.34180	568.94324	4.29220	-511.05829	208.84807	-4.72131
568	4.725	1094.60791	341.09229	1522.90271	-41.38126	432.52612	1346.24011	-844.50867	381.64084	1313.94067	306.33221	624.33252	-2.91022	417.75812	292.10751	40.60958	-1250.32544	570.07776	6.88642	-524.69409	209.76242	-4.81921
569	4.733	1093.43042	340.38867	1524.94678	-41.53730	432.28024	1345.06982	-844.04578	382.41061	1314.52759	292.76755	625.06915	-2.95597	452.93408	293.78186	37.26683	-1261.80212	571.28839	10.38107	-538.30499	210.65666	-4.90616
570	4.742	1091.91895	339.69348	1527.54688	-41.44611	431.95551	1343.97266	-843.68286	383.30652	1315.49121	279.06992	625.95789	-2.91296	488.22858	294.38470	34.67353	-1272.72852	572.38611	14.87944	-551.92419	211.54124	-5.02931
571	4.750	1090.10193	339.06091	1530.61133	-41.10607	431.52979	1342.98071	-843.39465	384.26300	1316.84705	265.25128	627.05573	-2.72489	523.27258	293.59067	32.99051	-1283.04858	573.19897	20.34439	-565.55334	212.39639	-5.15698
572	4.758	1088.02185	338.53107	1534.03381	-40.54660	430.97583	1342.11023	-843.12250	385.25323	1318.60730	251.45294	628.23956	-2.47751	557.62146	291.16287	32.30198	-1292.53137	573.59485	26.45452	-579.15479	213.20000	-5.22108
573	4.767	1085.71057	338.10550	1537.73767	-39.83531	430.27557	1341.35730	-842.81110	386.27393	1320.76233	237.76416	629.28210	-2.31983	590.77637	287.20566	32.41618	-1300.65491	573.64386	32.88963	-592.71484	213.94014	-5.18953
574	4.775	1083.18677	337.75372	1541.66260	-39.07412	429.42853	1340.69995	-842.43164	387.32150	1323.26489	224.11186	630.07776	-2.27760	622.20258	282.28900	32.82615	-1306.64697	573.66681	39.70123	-606.27527	214.63101	-5.07790
575	4.783	1080.46826	337.43771	1545.73083	-38.37707	428.45746	1340.10583	-841.98352	388.38870	1326.03052	210.40103	630.69995	-2.27070	651.29053	277.19153	32.95624	-1309.53052	573.94800	47.20687	-619.87341	215.31921	-4.94151
576	4.792	1077.57275	337.12915	1549.84412	-37.83973	427.41095	1339.54480	-841.49072	389.47150	1328.95728	196.64877	631.28699	-2.24420	677.31976	272.41656	32.44216	-1308.23413	574.48651	55.59604	-633.50745	216.03931	-4.84198
577	4.800	1074.51453	336.80792	1553.91699	-37.51505	426.35138	1339.00269	-840.99921	390.56281	1331.95288	182.92752	631.94720	-2.21677	699.57971	267.97403	31.15667	-1302.02051	575.08838	64.60151	-647.16370	216.79419	-4.79858
578	4.808	1071.32202	336.44781	1557.89868	-37.40501	425.33221	1338.48706	-840.56769	391.62088	1334.95337	169.24718	632.71228	-2.22236	717.64203	263.61810	29.07237	-1291.01245	575.56329	73.32905	-660.83337	217.64023	-4.81394
579	4.817	1068.05420	336.01376	1561.75427	-37.46886	424.38461	1338.02100	-840.25415	392.54538	1337.93274	155.54861	633.57098	-2.23393	731.54224	259.19189	26.20396	-1276.14331	575.78058	80.50974	-674.53265	218.69614	-4.90353
580	4.825	1064.78015	335.47791	1565.45264	-37.63960	423.51819	1337.63330	-840.10144	393.20233	1340.89941	141.77245	634.54596	-2.19132	741.64191	254.69800	22.65424	-1258.40698	575.64795	85.21339	-688.30731	219.99573	-5.05796
581	4.833	1061.54761	334.83734	1568.97620	-37.84033	422.72186	1337.35059	-840.12146	393.47961	1343.86768	127.89374	635.63104	-2.09635	748.32111	250.12456	18.61856	-1238.17297	575.19342	87.45451	-702.17871	221.41736	-5.21749
582	4.842	1058.38208	334.11023	1572.31519	-37.99820	421.95850	1337.19653	-840.27991	393.33533	1346.81433	113.94055	636.70673	-2.01416	751.85126	245.34271	14.29580	-1215.24365	574.62128	88.03068	-716.12061	222.79105	-5.30490
583	4.850	1055.30664	333.32224	1575.45435	-38.05579	421.16846	1337.18933	-840.49323	392.82819	1349.65491	99.98428	637.66077	-1.97578	752.45703	240.24089	9.84668	-1189.42542	574.11157	87.64544	-730.10083	224.01149	-5.28536
584	4.858	1052.35034	332.50720	1578.36975	-37.97877	420.28757	1337.34082	-840.65179	392.08890	1352.27747	86.06409	638.52515	-1.93848	750.32373	234.97162	5.50300	-1160.87378	573.66986	86.31049	-744.12732	225.03116	-5.16418
585	4.867	1049.55139	331.69379	1581.03235	-37.75583	419.26245	1337.65442	-840.66357	391.23169	1354.61108	72.13281	639.39917	-1.85903	745.49719	230.11301	1.67728	-1129.94592	573.21692	83.68479	-758.23730	225.85039	-4.96020
586	4.875	1046.95691	330.88559	1583.40979	-37.39017	418.05063	1338.12732	-840.48773	390.30615	1356.65942	58.10222	640.32043	-1.75871	737.84607	226.52315	-1.16791	-1096.99365	572.63794	79.71888	-772.41132	226.55402	-4.74029
587	4.883	1044.61279	330.07657	1585.47180	-36.89049	416.62094	1338.75354	-840.13287	389.33224	1358.47632	43.95276	641.27869	-1.68374	727.33820	224.78354	-2.83774	-1062.35059	571.79620	74.80329	-786.57898	227.23318	-4.57020
588	4.892	1042.55981	329.26898	1587.18738	-36.26965	414.96948	1339.52271	-839.63086	388.35150	1360.11621	29.77020	642.25055	-1.64841	714.51227	224.72163	-3.54014	-1026.30530	570.62341	69.49768	-800.72388	227.89871	-4.41680
589	4.900	1040.83875	328.46210	1588.52759	-35.54948	413.12927	1340.41345	-839.01904	387.43518	1361.60425	15.65112	643.17218	-1.64863	700.43311	225.61964	-3.68455	-988.97461	569.17413	64.29264	-814.87866	228.58299	-4.21963
590	4.908	1039.48059	327.64172	1589.48157	-34.76470	411.14853	1341.39368	-838.34467	386.64789	1362.93860	1.62781	643.98401	-1.62638	686.03772	226.80238	-3.62055	-950.23584	567.60962	59.55919	-829.04932	229.39536	-3.99216
591	4.917	1038.49072	326.78473	1590.06250	-33.96120	409.06372	1342.42310	-837.67328	386.01379	1364.10461	-12.28387	644.69159	-1.37383	671.74628	227.92844	-3.55683	-909.87390	566.17151	55.63322	-843.19904	230.37125	-3.79521
592	4.925	1037.84912	325.87363	1590.28833	-33.18990	406.90405	1343.45837	-837.08411	385.52542	1365.08398	-25.99289	645.32251	-0.55077	657.62042	228.93019	-3.60313	-867.94672	565.13110	52.96231	-857.28784	231.40189	-3.66764
593	4.933	1037.52686	324.90515	1590.16138	-32.49894	404.70682	1344.45959	-836.65314	385.17697	1365.86072	-39.29987	645.91888	1.23502	643.60303	229.86633	-3.80220	-825.12079	564.65076	52.05888	-871.34271	232.37915	-3.58910
594	4.942	1037.50049	323.87231	1589.66699	-31.92722	402.52557	1345.39697	-836.43573	384.98206	1366.42542	-51.93585	646.54059	4.39361	629.63458	230.80257	-4.11391	-782.68542	564.62134	52.98580	-885.42468	233.32323	-3.55126
595	4.950	1037.75000	322.75064	1588.79407	-31.50198	400.44073	1346.25220	-836.46271	384.96381	1366.77148	-63.53598	647.12048	9.27106	615.68323	231.73792	-4.41029	-742.21350	564.66486	54.78212	-899.49890	234.32672	-3.61875
596	4.958	1038.24902	321.52298	1587.55420	-31.23684	398.55127	1347.01233	-836.74622	385.13449	1366.89209	-73.50977	647.44397	16.04890	601.73016	232.61200	-4.56330	-704.96460	564.37427	55.77659	-913.47192	235.36615	-3.78215
597	4.967	1038.97559	320.19147	1585.96460	-31.13238	396.93622	1347.66418	-837.28503	385.48102	1366.78223	-81.04462	647.41833	24.77245	587.76898	233.39282	-4.56597	-671.24573	563.64014	54.80981	-927.36066	236.23289	-3.85606
598	4.975	1039.93005	318.75616	1584.02466	-31.18732	395.62701	1348.19324	-838.07050	385.95224	1366.43628	-85.24854	647.08215	35.32267	573.82123	234.12228	-4.53148	-640.29578	562.74835	51.96175	-941.24377	236.80450	-3.68060
599	4.983	1041.12463	317.21701	1581.73840	-31.41290	394.61432	1348.58362	-839.09998	386.45541	1365.83569	-85.18539	646.24561	47.24002	559.92236	234.85580	-4.57904	-610.96259	562.07648	47.93365	-955.09003	237.28119	-3.32679
600	4.992	1042.55811	315.59647	1579.14111	-31.83498	393.87393	1348.82251	-840.38177	386.88419	1364.94653	-79.93939	644.66821	59.83156	546.08533	235.60222	-4.74682	-582.54138	561.76636	43.15720	-968.85034	237.91466	-2.99477
601	5.000	1044.21558	313.92725	1576.27075	-32.48134	393.38385	1348.90918	-841.90808	387.17642	1363.73535	-68.98587	642.72485	72.46056	532.29382	236.34164	-4.98866	-555.11652	561.74237	37.72840	-982.59290	238.70367	-2.82051
602	5.008	1046.09229	312.21661	1573.13867	-33.36496	393.12518	1348.85803	-843.62048	387.35849	1362.18152	-52.67456	641.22675	84.46738	518.53186	237.06566	-5.22853	-529.45563	561.85187	31.75513	-996.38275	239.57660	-2.85657
603	5.017	1048.20300	310.43835	1569.74683	-34.47760	393.08185	1348.69360	-845.42908	387.52054	1360.26526	-32.25644	640.56250	95.19550	504.79361	237.78442	-5.41911	-506.66177	561.91528	25.48819	-1010.20959	240.58041	-3.08918
604	5.025	1050.55920	308.55688	1566.11462	-35.79522	393.24118	1348.44397	-847.26910	387.74268	1357.95764	-9.26276	640.57947	104.48338	491.06909	238.51688	-5.55254	-487.68246	561.74091	19.28888	-1024.03406	241.72797	-3.40522
605	5.033	1053.14307	306.55881	1562.28284	-37.28543	393.58386	1348.13525	-849.10461	388.06696	1355.23828	15.12982	640.99646	112.52903	477.34036	239.27994	-5.64283	-472.99887	561.16431	13.63994	-1037.81104	242.89294	-3.65221
606	5.042	1055.90564	304.47253	1558.30750	-38.91275	394.07431	1347.78955	-850.88739	388.53180	1352.12463	40.18573	641.35852	118.95587	463.58731	240.06949	-5.71188	-462.77795	560.19733	9.08846	-1051.54846	243.93518	-3.76279
607	5.050	1058.78662	302.35663	1554.24805	-40.64075	394.67001	1347.42554	-852.54901	389.18335	1348.68420	65.43614	640.91595	122.72981	449.80939	240.86096	-5.77489	-457.25751	559.14990	5.90502	-1065.28931	244.79454	-3.77086
608	5.058	1061.72900	300.26730	1550.15869	-42.43010	395.34555	1347.05835	-854.02545	390.04224	1345.01575	90.66669	638.96576	123.22490	436.03934	241.64296	-5.84210	-456.88379	558.41986	3.85293	-1079.01758	245.48669	-3.73009
609	5.067	1064.67371	298.24210	1546.09302	-44.23589	396.10742	1346.69653	-855.27740	391.08154	1341.22168	115.97325	635.17511	120.85171	422.31180	242.43089	-5.93719	-461.92542	558.17584	2.53741	-1092.67700	246.12178	-3.67650
610	5.075	1067.55103	296.30750	1542.11377	-46.00533	396.97900	1346.34094	-856.29700	392.23746	1337.40295	141.67650	629.53070	116.62262	408.63004	243.23358	-6.08201	-471.78949	558.35846	1.78946	-1106.26050	246.82278	-3.61515
611	5.083	1070.29077	294.48602	1538.29272	-47.67518	397.97192	1345.98694	-857.09161	393.44003	1333.67383	168.12463	622.21106	111.46739	394.96924	244.03046	-6.25333	-484.81812	558.83154	1.52566	-1119.83545	247.57867	-3.51428
612	5.092	1072.83826	292.80042	1534.70361	-49.17621	399.08026	1345.62585	-857.65234	394.63583	1330.17224	195.47617	613.62463	105.97048	381.29837	244.81020	-6.39201	-499.05603	559.46442	1.52271	-1133.48975	248.30600	-3.36479
613	5.100	1075.15906	291.28192	1531.41357	-50.44789	400.29068	1345.24683	-857.94946	395.78113	1327.05005	223.61078	604.38416	100.45255	367.60895	245.59821	-6.46101	-513.27441	560.18268	1.49441	-1147.24231	249.01440	-3.20894
614	5.108	1077.22827	289.96475	1528.47620	-51.45587	401.57889	1344.83948	-857.95911	396.82776	1324.44604	252.30579	595.07886	95.08485	353.91898	246.42126	-6.47553	-527.16968	560.97797	1.27025	-1160.99646	249.80109	-3.09907
615	5.117	1079.01660	288.86176	1525.92712	-52.20036	402.91116	1344.39258	-857.68359	397.72281	1322.45801	281.47568	586.12640	89.96715	340.24432	247.28186	-6.48110	-540.84973	561.89282	0.87789	-1174.58252	250.70712	-3.03777
616	5.125	1080.48840	287.94592	1523.79065	-52.70612	404.27081	1343.89417	-857.15143	398.41302	1321.12439	311.18524	577.78259	85.16275	326.58600	248.18793	-6.50723	-554.43555	562.97577	0.47952	-1187.82898	251.64822	-2.88830
617	5.133	1081.60681	287.16125	1522.09277	-53.00068	405.66693	1343.33643	-856.41211	398.84497	1320.42041	341.48749	570.15576	80.62990	312.94177	249.18652	-6.54769	-567.99493	564.21326	0.21553	-1200.58691	252.47003	-2.31999
618	5.142	1082.33398	286.45618	1520.85596	-53.09968	407.10141	1342.72437	-855.53082	398.96283	1320.26929	372.34073	563.22644	76.14710	299.30579	250.34003	-6.58302	-581.56219	565.53418	0.10778	-1212.69141	253.08170	-0.92618
619	5.150	1082.64722	285.80643	1520.07629	-53.00522	408.53979	1342.07666	-854.58600	398.71909	1320.57300	403.71967	557.00208	71.43475	285.65881	251.65884	-6.60393	-595.13055	566.87109	0.07938	-1223.93591	253.55759	1.54040
620	5.158	1082.55920	285.21271	1519.72119	-52.71104	409.91910	1341.41650	-853.66406	398.10449	1321.24634	435.74844	551.73669	66.45068	271.98065	253.07045	-6.61378	-608.66571	568.19818	0.03792	-1234.17834	253.99722	5.07563
621	5.167	1082.11023	284.68954	1519.75305	-52.21132	411.17285	1340.76123	-852.84326	397.16934	1322.23022	468.65057	547.86090	61.55129	258.26880	254.46742	-6.62060	-622.18396	569.49457	-0.05198	-1243.45728	254.35059	9.48575
622	5.175	1081.34534	284.25177	1520.14856	-51.50876	412.25061	1340.12451	-852.17169	396.01462	1323.48071	502.56567	545.64117	57.32308	244.54286	255.76253	-6.61872	-635.77020	570.69507	-0.16300	-1251.79919	254.48543	14.47712
623	5.183	1080.30884	283.89886	1520.89954	-50.61861	413.12759	1339.51904	-851.65869	394.76102	1324.95398	537.32556	544.99799	54.25762	230.83949	256.89999	-6.58167	-649.44543	571.76843	-0.24116	-1258.77051	254.29654	19.79506
624	5.192	1079.03955	283.60455	1521.99878	-49.57877	413.79990	1338.95581	-851.28729	393.51807	1326.60376	572.24841	545.58716	52.47849	217.18098	257.89417	-6.50021	-663.11908	572.77661	-0.24928	-1263.30212	253.74747	25.34181
625	5.200	1077.56287	283.32678	1523.42249	-48.46441	414.27628	1338.44275	-851.03009	392.36963	1328.38733	606.19623	546.91504	51.55775	203.54497	258.84650	-6.41053	-676.74048	573.78888	-0.19807	-1264.12988	252.86966	31.26701
626	5.208	1075.89368	283.04547	1525.11572	-47.38004	414.58350	1337.97974	-850.85907	391.37033	1330.27466	637.95422	548.47003	50.62767	189.88023	259.83432	-6.35108	-690.36865	574.83313	-0.13522	-1260.49817	251.72749	37.99820
627	5.217	1074.04761	282.78699	1526.99951	-46.42339	414.76578	1337.55652	-850.75073	390.54535	1332.25171	666.63330	549.97888	48.93239	176.14143	260.83466	-6.32499	-704.07117	575.91510	-0.09927	-1252.43652	250.43336	45.97413
628	5.225	1072.05310	282.58783	1529.00354	-45.65086	414.86200	1337.16138	-850.68823	389.89624	1334.31116	691.83301	551.52075	46.27085	162.31850	261.81885	-6.32825	-717.85638	577.02429	-0.07578	-1240.43579	249.14749	55.18812
629	5.233	1069.95251	282.44907	1531.08582	-45.06541	414.89005	1336.79443	-850.66168	389.40778	1336.43750	713.48279	553.35828	42.82405	148.44096	262.81485	-6.35469	-731.70032	578.13507	-0.01934	-1224.90784	248.01804	64.94942
630	5.242	1067.78650	282.34747	1533.22339	-44.62685	414.85394	1336.47058	-850.66510	389.04904	1338.59937	731.57013	555.76910	38.72459	134.54530	263.84369	-6.36102	-745.58234	579.18951	0.07140	-1205.90283	247.14900	74.00372
631	5.250	1065.58667	282.26556	1535.39478	-44.27267	414.75916	1336.20972	-850.68884	388.78198	1340.75513	746.03302	558.86871	33.86720	120.64542	264.90424	-6.30252	-759.49829	580.10852	0.14024	-1183.28064	246.61444	80.89443
632	5.258	1063.38501	282.19949	1537.57043	-43.93650	414.63043	1336.02722	-850.71094	388.58255	1342.86560	756.83441	562.47559	28.07458	106.72806	265.99915	-6.19734	-773.45294	580.89417	0.15354	-1157.00854	246.52950	84.43989
633	5.267	1061.21655	282.16394	1539.71680	-43.56050	414.52222	1335.93164	-850.69244	388.45248	1344.90198	764.06866	566.31628	21.44323	92.76920	267.11169	-6.09888	-787.44904	581.69055	0.15953	-1127.26392	247.10059	84.21553
634	5.275	1059.11865	282.18195	1541.80017	-43.09994	414.50818	1335.92834	-850.58240	388.40494	1346.85059	767.93329	570.21832	14.54438	78.75272	268.21252	-6.03516	-801.49323	582.64313	0.23497	-1094.42700	248.49387	80.79479
635	5.283	1057.12695	282.25876	1543.78577	-42.51763	414.66946	1336.02649	-850.33557	388.44330	1348.71545	768.58881	574.06793	8.35460	64.67093	269.29431	-5.99614	-815.58612	583.72247	0.40284	-1059.03076	250.64989	75.49104
636	5.292	1055.26660	282.38474	1545.63892	-41.77920	415.09152	1336.24365	-849.92590	388.55478	1350.51074	765.97534	577.83398	3.82745	50.52716	270.37091	-5.94904	-829.70825	584.79199	0.61662	-1021.66699	253.31458	69.72891
637	5.300	1053.55737	282.54935	1547.32922	-40.86160	415.85391	1336.60352	-849.34570	388.72046	1352.24731	759.74011	581.46143	1.24376	36.34293	271.47449	-5.86696	-843.84778	585.80176	0.79474	-982.88556	256.21609	64.50007
638	5.308	1052.03198	282.72803	1548.83301	-39.76672	417.00806	1337.12976	-848.59937	388.93127	1353.92456	749.73071	584.63708	0.09998	22.15170	272.63135	-5.75683	-858.00055	586.81519	0.88703	-943.06995	259.16510	60.19067
639	5.317	1050.74109	282.87225	1550.13281	-38.52139	418.55524	1337.83557	-847.70032	389.19565	1355.53418	736.73376	586.93555	-0.27203	7.99121	273.82004	-5.66026	-872.13928	587.89404	0.92167	-902.38776	262.01270	56.77751
640	5.325	1049.73975	282.93005	1551.21167	-37.16719	420.43747	1338.71094	-846.67096	389.52844	1357.05933	722.27887	588.25555	-0.24116	-6.10580	274.98663	-5.61652	-886.25189	589.04297	0.97471	-860.92450	264.53894	54.21519
641	5.333	1049.06860	282.87238	1552.04883	-35.75748	422.55020	1339.71570	-845.54639	389.93127	1358.47034	707.60138	588.98499	0.00886	-20.11038	276.08325	-5.60244	-900.37634	590.24872	1.11391	-818.86407	266.46448	52.69765
642	5.342	1048.74609	282.70251	1552.62488	-34.36081	424.77222	1340.78503	-844.37634	390.38333	1359.72656	693.14014	589.67120	0.28648	-33.94992	277.08383	-5.49623	-914.54785	591.54309	1.38856	-776.60547	267.59555	52.54831
643	5.350	1048.76672	282.45346	1552.92676	-33.05516	426.99255	1341.84314	-843.21649	390.85059	1360.77783	678.90222	590.60089	0.41280	-47.46640	277.99524	-5.09505	-928.76465	593.05035	1.84948	-734.86487	267.90869	53.71328
644	5.358	1049.10864	282.17407	1552.94312	-31.90720	429.11487	1342.82117	-842.11572	391.30536	1361.57434	664.87042	591.73773	0.32063	-60.44003	278.83197	-4.16759	-942.98895	594.80414	2.46702	-694.70630	267.52890	55.31131
645	5.367	1049.74524	281.90967	1552.66614	-30.94847	431.05066	1343.67505	-841.11395	391.73563	1362.08179	651.01318	592.90094	0.08988	-72.61588	279.56494	-2.50378	-957.14197	596.39771	2.96643	-657.24426	266.56870	56.01503
646	5.375	1050.64624	281.69366	1552.09705	-30.16910	432.72327	1344.39355	-840.24426	392.14093	1362.28186	637.17578	593.94995	-0.16278	-83.66647	280.13745	0.03962	-971.15247	597.28802	2.98074	-622.97742	264.94827	55.00148
647	5.383	1051.77979	281.54889	1551.24158	-29.53524	434.08560	1344.98779	-839.53400	392.52591	1362.16040	623.20105	594.92566	-0.39831	-93.15970	280.53787	3.49995	-985.02020	597.59131	2.51814	-591.39026	262.47086	52.29000
648	5.392	1053.11926	281.48840	1550.10010	-29.01478	435.13095	1345.47229	-839.02563	392.87250	1361.69739	609.12952	595.99988	-0.62266	-100.66312	280.83267	7.82140	-998.80237	598.00989	2.02322	-561.39038	258.99338	48.31566
649	5.400	1054.64587	281.51184	1548.67542	-28.59610	435.88171	1345.85034	-838.79840	393.10583	1360.85938	595.14154	597.23633	-0.81472	-105.95444	281.12991	12.97145	-1012.56952	598.97668	1.86719	-532.13611	254.40233	43.54787
650	5.408	1056.34924	281.59720	1546.98364	-28.29393	436.37491	1346.11218	-838.93671	393.12787	1359.59436	581.34827	598.52869	-0.93626	-109.00131	281.49463	19.20968	-1026.37329	600.29492	2.00441	-503.52893	248.52792	38.42081
651	5.417	1058.23010	281.70184	1545.05054	-28.14094	436.65729	1346.24487	-839.46094	392.89871	1357.83948	567.70410	599.79395	-1.01533	-109.43674	281.82907	27.29261	-1040.21143	601.56573	2.17985	-476.19714	241.23494	33.27774
652	5.425	1060.29565	281.77994	1542.90222	-28.17100	436.77469	1346.24719	-840.30890	392.45285	1355.55432	554.06641	601.05640	-1.15048	-106.05963	281.80325	38.07970	-1054.02283	602.65533	2.23798	-451.15051	232.61270	28.26541
653	5.433	1062.55432	281.79788	1540.56567	-28.40633	436.75659	1346.13867	-841.37549	391.85312	1352.74609	540.33966	602.33240	-1.38270	-97.28113	280.99341	51.57786	-1067.75452	603.65607	2.15953	-429.41132	222.98920	23.37007
654	5.442	1065.01599	281.73956	1538.07153	-28.85261	436.61499	1345.95459	-842.54810	391.16144	1349.44800	526.56970	603.57391	-1.63255	-82.33228	279.19421	66.38119	-1081.43103	604.64600	1.99717	-411.78967	212.78918	18.56103
655	5.450	1067.68762	281.61197	1535.45520	-29.49913	436.35733	1345.73132	-843.72333	390.42270	1345.67822	512.85144	604.74292	-1.79533	-61.96753	276.64398	80.14694	-1095.12646	605.64355	1.84968	-398.78473	202.48853	13.85433
656	5.458	1070.56311	281.43982	1532.75647	-30.32066	435.99619	1345.49158	-844.81879	389.63898	1341.44348	499.19058	605.85181	-1.85136	-37.96887	273.96710	90.66850	-1108.87158	606.66431	1.80329	-390.63794	192.68503	9.28255
657	5.467	1073.61646	281.24332	1530.01172	-31.27840	435.54932	1345.24170	-845.78186	388.74893	1336.78796	485.51645	606.92059	-1.85870	-12.04065	271.88083	96.77610	-1122.63647	607.73126	1.86950	-387.50708	184.18466	4.91799
658	5.475	1076.80408	281.02264	1527.25586	-32.32367	435.03522	1344.97559	-846.59180	387.63803	1331.84058	471.79620	607.95795	-1.88229	14.90106	270.88861	98.62899	-1136.38989	608.83362	1.99259	-389.50995	177.93185	1.03143
659	5.483	1080.06897	280.76846	1524.54553	-33.40635	434.46915	1344.67932	-847.23877	386.20721	1326.80933	458.06604	608.96826	-1.97193	42.67949	271.14026	97.33701	-1150.11316	609.90198	2.09452	-396.43115	174.52655	-1.90503
660	5.492	1083.33484	280.47913	1521.97729	-34.47901	433.86212	1344.33337	-847.69232	384.46271	1321.92346	444.36096	609.94067	-2.14623	71.41869	272.49219	94.23239	-1163.77075	610.87781	2.11335	-407.31311	173.65221	-3.59427
661	5.500	1086.50525	280.15320	1519.66284	-35.49577	433.21542	1343.91870	-847.90369	382.53317	1317.38147	430.70129	610.87463	-2.35020	101.20036	274.68155	90.28732	-1177.32568	611.76855	2.04227	-420.52429	174.23584	-4.21615
662	5.508	1089.48633	279.77490	1517.68433	-36.41560	432.51624	1343.42017	-847.84076	380.59470	1313.33240	417.10873	611.81470	-2.48566	131.95647	277.46954	85.94199	-1190.77759	612.57947	1.97369	-434.47491	175.30072	-4.27079
663	5.517	1092.20911	279.32343	1516.08813	-37.20872	431.74997	1342.82690	-847.50806	378.78577	1309.87622	403.55902	612.80743	-2.52126	163.51720	280.67145	81.25012	-1204.15601	613.26208	2.08210	-448.29352	176.46118	-4.23823
664	5.525	1094.62390	278.79300	1514.91003	-37.85897	430.91821	1342.13623	-846.93665	377.17752	1307.07031	389.99008	613.84265	-2.53197	195.74184	284.11819	76.11776	-1217.44373	613.79346	2.54608	-461.84619	177.61305	-4.36767
665	5.533	1096.68372	278.19702	1514.18640	-38.36001	430.03659	1341.35767	-846.16345	375.77509	1304.94104	376.37158	614.86969	-2.59568	228.62007	287.63135	70.50332	-1230.53418	614.27319	3.51094	-475.31042	178.59601	-4.66470
666	5.542	1098.33435	277.55411	1513.95447	-38.70850	429.11548	1340.50891	-845.22046	374.52908	1303.48914	362.72687	615.85431	-2.70820	262.26917	291.03656	64.50226	-1243.30640	614.85944	5.07403	-488.81067	179.36475	-5.03710
667	5.550	1099.52209	276.87921	1514.24463	-38.90008	428.14758	1339.60742	-844.14069	373.38052	1302.68726	349.12427	616.77094	-2.84303	296.89099	294.18317	58.30219	-1255.71069	615.59216	7.30136	-502.32953	180.08340	-5.38470
668	5.558	1100.20898	276.19507	1515.06738	-38.92939	427.12051	1338.66760	-842.96924	372.31046	1302.48560	335.63614	617.57861	-2.99297	332.69827	296.93567	52.10852	-1267.74585	616.32990	10.32236	-515.80927	180.83284	-5.57295
669	5.567	1100.37732	275.53937	1516.41223	-38.78769	426.03958	1337.70361	-841.75830	371.34967	1302.83386	322.25598	618.29468	-3.09806	369.76529	299.12836	46.10736	-1279.40723	616.84241	14.33059	-529.25488	181.55878	-5.53968
670	5.575	1100.03406	274.94952	1518.25989	-38.45978	424.92767	1336.73071	-840.55090	370.56805	1303.69092	308.87781	619.01062	-3.06809	407.91058	300.51483	40.47503	-1290.66333	616.95703	19.40271	-542.71436	182.29332	-5.42644
671	5.583	1099.21423	274.44525	1520.59473	-37.92759	423.80853	1335.76685	-839.37292	370.05038	1305.01782	295.38867	619.75903	-2.92639	446.73767	300.75931	35.44300	-1301.36719	616.62756	25.35206	-556.19910	183.09219	-5.42182
672	5.592	1097.97668	274.02560	1523.40088	-37.18064	422.70105	1334.83203	-838.23621	369.84149	1306.77258	281.77368	620.50061	-2.79844	485.73590	299.44196	31.34358	-1311.20093	615.84033	31.84328	-569.68445	183.90364	-5.55342
673	5.600	1096.39551	273.67453	1526.63403	-36.23075	421.61948	1333.94458	-837.13824	369.90622	1308.91589	268.10568	621.26471	-2.74073	524.29626	296.11899	28.53286	-1319.71948	614.54791	38.69750	-583.15857	184.70486	-5.73594
674	5.608	1094.54395	273.37061	1530.20862	-35.12476	420.56213	1333.11719	-836.05505	370.15781	1311.40601	254.42984	622.12512	-2.69505	561.72095	290.55878	27.19497	-1326.23535	612.74799	46.02277	-596.63416	185.56796	-5.89526
675	5.617	1092.47546	273.10666	1534.02649	-33.94422	419.50354	1332.35583	-834.95142	370.50732	1314.18701	240.71983	623.05145	-2.60326	597.35284	283.07184	27.10332	-1329.61060	610.52539	53.98665	-610.13300	186.51138	-5.98489
676	5.625	1090.22278	272.90002	1538.01050	-32.78947	418.41476	1331.66187	-833.81854	370.87125	1317.19531	226.96931	623.95349	-2.47355	630.70679	274.60806	27.55431	-1328.52808	607.99939	62.42937	-623.67078	187.46289	-5.99471
677	5.633	1087.81262	272.76874	1542.10657	-31.75449	417.28964	1331.03479	-832.69891	371.16595	1320.37354	213.23666	624.82440	-2.35952	661.38190	266.31775	27.71722	-1322.30322	605.21851	70.62645	-637.26025	188.38689	-5.97416
678	5.642	1085.27271	272.69958	1546.26941	-30.89938	416.14392	1330.47620	-831.65985	371.33530	1323.67017	199.57376	625.72412	-2.31348	688.78015	258.79944	27.11394	-1311.40723	602.06995	77.49923	-650.91095	189.32530	-5.98356
679	5.650	1082.62805	272.64786	1550.45007	-30.23464	415.00168	1329.99390	-830.74438	371.38086	1327.02734	185.97577	626.66449	-2.32689	712.00659	251.82028	25.65356	-1297.01538	598.35431	82.25829	-664.60876	190.32104	-6.03313
680	5.658	1079.89746	272.57068	1554.59595	-29.72585	413.88870	1329.60242	-829.95154	371.34482	1330.38574	172.38222	627.58179	-2.34553	730.28424	244.82190	23.30657	-1280.08545	593.99652	84.96236	-678.32568	191.36972	-6.07697
681	5.667	1077.09241	272.45792	1558.65674	-29.30801	412.83127	1329.31653	-829.25360	371.25906	1333.70313	158.70671	628.42041	-2.33897	743.52478	237.53770	19.99339	-1260.89087	589.18408	86.47575	-692.05865	192.40887	-6.02988
682	5.675	1074.22888	272.32800	1562.59106	-28.90106	411.85489	1329.14929	-828.61511	371.11542	1336.95740	144.90817	629.21387	-2.29836	752.33923	230.08359	15.78860	-1239.17139	584.29291	87.74763	-705.82129	193.32808	-5.81506
683	5.683	1071.34534	272.20630	1566.37048	-28.42892	410.97336	1329.11572	-827.99725	370.87476	1340.13477	131.02866	630.06830	-2.21441	757.47021	222.77582	11.03780	-1214.56714	579.63251	88.90578	-719.59302	194.06647	-5.44848
684	5.692	1068.50134	272.11505	1569.97363	-27.83437	410.16602	1329.23804	-827.35822	370.49817	1343.22034	117.13815	631.01923	-2.10616	759.21594	216.13013	6.24458	-1186.97986	575.26886	89.10414	-733.35071	194.70287	-5.06192
685	5.700	1065.76123	272.06183	1573.37476	-27.08308	409.36557	1329.54028	-826.65997	369.97379	1346.19897	103.25943	631.92493	-2.01637	757.21600	210.88257	1.96851	-1156.60425	571.11078	87.40560	-747.14050	195.38380	-4.79103
686	5.708	1063.18835	272.03387	1576.53760	-26.16720	408.48093	1330.04138	-825.88171	369.32236	1349.05530	89.37408	632.63641	-1.95231	750.85577	207.68808	-1.24571	-1123.75513	567.03851	83.65606	-761.03137	196.18642	-4.64963
687	5.717	1060.85181	272.01001	1579.42163	-25.11024	407.43936	1330.74756	-825.02429	368.58789	1351.76868	75.48061	633.25043	-1.87582	740.26196	206.62869	-3.12279	-1088.78369	562.91614	78.46442	-775.03387	197.08865	-4.56796
688	5.725	1058.82727	271.96860	1581.99634	-23.96224	406.20206	1331.65137	-824.10468	367.81906	1354.31409	61.59268	634.02753	-1.75985	726.80334	207.08112	-3.86781	-1052.05017	558.65588	72.67194	-789.09424	198.07365	-4.52464
689	5.733	1057.17627	271.88818	1584.24707	-22.78641	404.74530	1332.73218	-823.14984	367.04532	1356.67126	47.70468	635.04126	-1.63068	712.26135	208.16891	-3.95496	-1013.83588	554.31506	66.95456	-803.12726	199.19640	-4.56096
690	5.742	1055.93213	271.74600	1586.16333	-21.64657	403.05023	1333.95752	-822.20013	366.27148	1358.83508	33.80807	636.07227	-1.52865	697.73926	209.28621	-3.79543	-974.26843	550.05975	61.70470	-817.09491	200.45978	-4.68455
691	5.750	1055.10278	271.51401	1587.72595	-20.59579	401.11942	1335.28394	-821.31714	365.48990	1360.81482	19.93182	636.90833	-1.38326	683.51996	210.23465	-3.66938	-933.35236	546.13397	57.16880	-831.04486	201.71275	-4.81600
692	5.758	1054.67847	271.16623	1588.91162	-19.66506	398.99258	1336.66150	-820.58289	364.68469	1362.62524	6.16446	637.58350	-0.92231	669.51239	211.08092	-3.74067	-891.11316	542.84821	53.68389	-845.02490	202.76791	-4.82549
693	5.767	1054.63306	270.69751	1589.70288	-18.86036	396.74243	1338.04456	-820.08234	363.83313	1364.27051	-7.34900	638.20319	0.25481	655.57434	211.95419	-4.00781	-847.78955	540.42194	51.72354	-859.04321	203.51576	-4.61097
694	5.775	1054.92358	270.13251	1590.09424	-18.17233	394.46219	1339.40039	-819.87122	362.93655	1365.71985	-20.43768	638.72638	2.59737	641.61353	212.90240	-4.32871	-804.00012	538.83429	51.58931	-873.13159	203.93752	-4.17028
695	5.783	1055.49866	269.51080	1590.09399	-17.58738	392.25891	1340.70825	-819.94012	362.07925	1366.89893	-32.90576	639.11182	6.66059	627.60571	213.87589	-4.54873	-760.83032	537.76965	52.83608	-887.29456	204.19528	-3.65143
696	5.792	1056.31555	268.85944	1589.71948	-17.09316	390.24646	1341.95337	-820.21082	361.43298	1367.72375	-44.34827	639.42200	13.00288	613.57971	214.80183	-4.60799	-719.70111	536.64355	54.04615	-901.40826	204.61609	-3.29893
697	5.800	1057.34680	268.18405	1588.98938	-16.68330	388.51395	1343.11816	-820.59241	361.15384	1368.14075	-53.84616	639.54108	21.79348	599.57330	215.65489	-4.57132	-681.87866	534.90918	53.60155	-915.34595	205.39110	-3.23125
698	5.808	1058.57153	267.48920	1587.91504	-16.36450	387.08344	1344.17749	-821.05591	361.25659	1368.12769	-60.02341	638.99927	32.59043	585.60144	216.45934	-4.57420	-647.78448	532.53149	50.83574	-929.15942	206.41869	-3.31325
699	5.817	1059.97107	266.78802	1586.50244	-16.16093	385.91278	1345.09888	-821.66022	361.57932	1367.67322	-61.55167	637.32800	44.66238	571.65686	217.23610	-4.69263	-616.71497	530.05975	46.22053	-942.99957	207.51375	-3.34850
700	5.825	1061.54065	266.08099	1584.76050	-16.10941	384.94171	1345.85461	-822.50470	361.86987	1366.77502	-57.54541	634.61426	57.48579	557.72437	217.98563	-4.88406	-587.41235	528.09802	40.55445	-956.92261	208.60880	-3.30657
701	5.833	1063.29321	265.34503	1582.70715	-16.24722	384.12921	1346.43201	-823.64752	361.93567	1365.44775	-47.70764	631.61047	70.72192	543.79645	218.72289	-5.07635	-559.01599	526.82739	34.35841	-970.85535	209.69942	-3.31371
702	5.842	1065.24658	264.55029	1580.36560	-16.60167	383.46155	1346.83533	-825.06091	361.74078	1363.72266	-32.48526	629.15314	83.75211	529.88385	219.48911	-5.24754	-531.60712	526.10083	27.96370	-984.70660	210.73619	-3.51063
703	5.850	1067.41528	263.67349	1577.76501	-17.18481	382.94131	1347.07910	-826.65887	361.38623	1361.63281	-13.03143	627.48236	95.71013	516.01343	220.31494	-5.41047	-506.12952	525.73053	21.70490	-998.46216	211.68076	-3.89000
704	5.858	1069.80200	262.70316	1574.94470	-17.98819	382.57489	1347.18469	-828.35498	361.02493	1359.19434	9.27216	626.36206	106.24038	502.19400	221.18140	-5.56977	-483.85809	525.59094	15.90496	-1012.18549	212.55948	-4.25241
705	5.867	1072.38513	261.63892	1571.95642	-18.98368	382.36847	1347.17859	-830.07941	360.80362	1356.40918	33.33936	625.60968	115.64476	488.39874	222.03654	-5.70424	-465.84232	525.64478	10.91800	-1025.95728	213.42514	-4.41806
706	5.875	1075.11572	260.48621	1568.85608	-20.13799	382.32474	1347.08862	-831.75336	360.85028	1353.28650	58.43497	624.96356	123.82891	474.60034	222.84988	-5.78968	-452.78848	525.98560	7.11544	-1039.81238	214.33533	-4.39761
707	5.883	1077.92310	259.25787	1565.69910	-21.42584	382.44122	1346.93713	-833.26935	361.27805	1349.85291	83.94737	623.71149	129.74359	460.79837	223.62990	-5.83200	-445.26770	526.78174	4.53622	-1053.69995	215.30530	-4.30694
708	5.892	1080.72095	257.97943	1562.54980	-22.82284	382.71713	1346.73596	-834.51263	362.17572	1346.15808	109.41847	621.01636	132.35970	447.01337	224.40488	-5.86219	-443.77472	528.01758	2.81238	-1067.52283	216.27386	-4.24634
709	5.900	1083.41492	256.69052	1559.49060	-24.28666	383.15607	1346.48792	-835.41736	363.54892	1342.29260	134.78221	616.49536	131.74002	433.26541	225.22063	-5.92063	-448.36575	529.34521	1.64692	-1081.24829	217.14545	-4.21823
710	5.908	1085.91443	255.44186	1556.60974	-25.74609	383.76193	1346.19006	-835.99622	365.26926	1338.39709	160.40018	610.21796	128.85127	419.55740	226.12361	-6.05078	-458.11118	530.38483	0.97661	-1094.92114	217.89554	-4.14783
711	5.917	1088.15002	254.28728	1553.98047	-27.10789	384.54095	1345.83508	-836.29791	367.13092	1334.64368	186.81596	602.31763	124.66475	405.88818	227.10220	-6.24931	-471.09305	531.10510	0.70995	-1108.55884	218.65640	-4.02824
712	5.925	1090.08691	253.27594	1551.64832	-28.27968	385.49823	1345.41028	-836.35388	368.94974	1331.19971	214.35541	592.96094	119.75079	392.27295	228.09032	-6.43929	-485.26682	531.75897	0.66000	-1122.12915	219.55717	-3.91063
713	5.933	1091.72632	252.43953	1549.63843	-29.19524	386.61816	1344.89502	-836.17468	370.59592	1328.20593	242.85541	582.65570	114.52135	378.72345	229.04935	-6.55742	-499.39905	532.55487	0.64109	-1135.58350	220.51820	-3.78175
714	5.942	1093.08667	251.77881	1547.97412	-29.83115	387.85449	1344.26184	-835.76654	371.99115	1325.77283	271.85892	572.16205	109.35857	365.21475	229.98898	-6.62524	-513.18774	533.51666	0.52524	-1148.80994	221.37109	-3.54642
715	5.950	1094.17383	251.27652	1546.68066	-30.21025	389.14404	1343.48291	-835.13745	373.11273	1323.97852	301.05414	562.02209	104.43253	351.70520	230.91634	-6.69857	-526.76660	534.57220	0.28477	-1161.57239	221.99765	-2.96761
716	5.958	1094.96350	250.92668	1545.77429	-30.38864	390.42377	1342.53833	-834.30371	373.97211	1322.85706	330.47223	552.40869	99.65883	338.17352	231.84033	-6.79746	-540.30487	535.65234	-0.01507	-1173.58423	222.30119	-1.66954
717	5.967	1095.41626	250.74594	1545.25854	-30.43049	391.64136	1341.42188	-833.29962	374.56622	1322.38306	360.37292	543.32996	94.84331	324.60876	232.81393	-6.90004	-553.88983	536.71228	-0.28653	-1184.68298	222.29657	0.57622
718	5.975	1095.50439	250.75464	1545.13245	-30.38069	392.75909	1340.14954	-832.17651	374.86011	1322.47656	390.96686	534.84967	89.82497	310.99973	233.89844	-6.97305	-567.51733	537.73798	-0.46772	-1194.89575	222.15189	3.69163
719	5.983	1095.22449	250.94315	1545.39099	-30.24273	393.74765	1338.76465	-830.98370	374.81503	1323.03748	422.21613	527.17017	84.55863	297.34784	235.09169	-7.00233	-581.14014	538.75269	-0.52935	-1204.31824	222.01199	7.45429
720	5.992	1094.59546	251.25981	1546.02124	-29.97098	394.58746	1337.33179	-829.75146	374.42142	1323.98010	453.95624	520.48767	79.04295	283.65741	236.32219	-6.99904	-594.75061	539.79950	-0.48642	-1212.93884	221.86746	11.63764
721	6.000	1093.65039	251.63927	1546.99939	-29.49056	395.28201	1335.92249	-828.49890	373.71585	1325.24426	486.21939	514.83594	73.24307	269.92215	237.49489	-6.98054	-608.39728	540.91699	-0.41087	-1220.47241	221.52692	16.11244
722	6.008	1092.42615	252.04286	1548.28784	-28.73892	395.85388	1334.59924	-827.26013	372.77344	1326.78394	519.36401	510.13080	67.24455	256.13956	238.54779	-6.95830	-622.10950	542.09387	-0.38629	-1226.22473	220.69644	20.91429
723	6.017	1090.95142	252.46776	1549.83423	-27.70237	396.32303	1333.40503	-826.09277	371.67310	1328.55750	553.71173	506.30591	61.44433	242.32233	239.49883	-6.93736	-635.85120	543.27136	-0.41601	-1229.12842	219.27216	26.15000
724	6.025	1089.24890	252.91298	1551.58484	-26.43096	396.69315	1332.36023	-825.05493	370.47183	1330.52100	588.96014	503.41943	56.45872	228.48996	240.43298	-6.91252	-649.58252	544.40887	-0.42943	-1228.08569	217.47557	32.02750
725	6.033	1087.34985	253.35153	1553.49878	-25.03293	396.95294	1331.46362	-824.18109	369.21262	1332.62659	624.05322	501.59015	52.67186	214.65533	241.41702	-6.87335	-663.33472	545.49133	-0.39513	-1222.48865	215.46097	39.04641
726	6.042	1085.29724	253.75391	1555.54578	-23.64839	397.09091	1330.69739	-823.47827	367.93311	1334.82703	657.61963	500.73853	49.76597	200.81613	242.44231	-6.81992	-677.18286	546.49854	-0.35231	-1212.45508	213.05902	47.69918
727	6.050	1083.13440	254.11958	1557.69043	-22.40620	397.10883	1330.04407	-822.93323	366.66513	1337.08582	688.54596	500.51831	46.87954	186.96161	243.47401	-6.76881	-691.15356	547.42377	-0.34004	-1198.54126	210.20018	57.66005
728	6.058	1080.90405	254.47240	1559.88428	-21.38302	397.01160	1329.50122	-822.52222	365.44629	1339.38232	716.26709	500.63538	43.32997	173.07974	244.51804	-6.74252	-705.17981	548.29431	-0.35302	-1181.24316	207.25710	67.47271
729	6.067	1078.64478	254.84732	1562.07678	-20.58443	396.79105	1329.07715	-822.21954	364.32996	1341.70288	740.58765	501.09515	38.98985	159.15863	245.60266	-6.74793	-719.16565	549.14063	-0.34561	-1160.71082	204.78166	75.19344
730	6.075	1076.38513	255.27972	1564.22815	-19.95254	396.44177	1328.77917	-822.00024	363.37399	1344.02905	761.35364	502.11020	33.97572	145.19461	246.71790	-6.74940	-733.08765	549.97906	-0.26566	-1136.88062	203.14917	79.36674
731	6.083	1074.15381	255.78543	1566.30823	-19.39248	395.99399	1328.60840	-821.83502	362.62088	1346.33984	778.34485	503.93372	28.24067	131.18948	247.80812	-6.68756	-747.00323	550.84973	-0.10462	-1109.81860	202.51556	79.61964
732	6.092	1071.98608	256.34875	1568.29028	-18.80412	395.51514	1328.56140	-821.68427	362.08792	1348.62134	791.36517	506.73792	21.62900	117.14166	248.83586	-6.55664	-760.97528	551.81403	0.09837	-1079.85010	202.94817	76.62550
733	6.100	1069.91992	256.93967	1570.15125	-18.10655	395.08582	1328.63647	-821.49878	361.76917	1350.86780	800.24512	510.41968	14.38398	103.06271	249.82782	-6.42183	-775.01294	552.87866	0.29664	-1047.41980	204.43915	71.65367
734	6.108	1067.99011	257.54282	1571.87085	-17.24921	394.78986	1328.83667	-821.22534	361.64157	1353.07739	804.69336	514.46436	7.50687	88.98657	250.84480	-6.33613	-789.07813	553.97931	0.46434	-1012.98730	206.79681	66.05004
735	6.117	1066.22961	258.14807	1573.42493	-16.20763	394.71555	1329.16931	-820.81354	361.67111	1355.24731	804.32623	518.09875	2.32769	74.94354	251.92747	-6.28442	-803.13599	555.06946	0.61821	-977.03796	209.68488	60.80353
736	6.125	1064.67468	258.71857	1574.78931	-14.97108	394.94553	1329.64575	-820.22375	361.81845	1357.37085	798.94409	520.66797	-0.45184	60.93314	253.06520	-6.21697	-817.19519	556.17755	0.81322	-940.02252	212.82152	56.32738
737	6.133	1063.37170	259.20230	1575.94763	-13.53938	395.53247	1330.28040	-819.42981	362.04596	1359.43127	788.98242	522.08032	-1.26559	46.92685	254.20174	-6.11245	-831.27258	557.32654	1.05435	-902.18530	216.05795	52.59464
738	6.142	1062.37329	259.56915	1576.88843	-11.93172	396.47607	1331.08447	-818.42493	362.32397	1361.40039	775.81616	522.87347	-1.21621	32.90616	255.28391	-6.00590	-845.32776	558.42358	1.22927	-863.48181	219.27533	49.49306
739	6.150	1061.72546	259.81897	1577.59766	-10.19240	397.72543	1332.05652	-817.23608	362.63217	1363.24438	761.22180	523.58997	-1.10541	18.89658	256.30316	-5.94701	-859.29211	559.34003	1.22639	-823.78320	222.27304	47.12699
740	6.158	1061.45703	259.96579	1578.05920	-8.38973	399.20450	1333.17688	-815.92981	362.95557	1364.92859	746.40125	524.29382	-1.05396	4.96652	257.27563	-5.92502	-873.15979	560.13318	1.11053	-783.28491	224.77551	45.89677
741	6.167	1061.57935	260.02448	1578.25537	-6.61153	400.83652	1334.40796	-814.59601	363.27747	1366.41504	731.75720	524.88788	-1.00361	-8.76987	258.19897	-5.83106	-887.01068	561.09082	1.12186	-742.76904	226.58125	46.16048
742	6.175	1062.08667	259.99939	1578.16797	-4.95179	402.54724	1335.69836	-813.32672	363.57605	1367.66016	717.39728	525.48975	-1.04814	-22.14499	259.04218	-5.48393	-900.95532	562.43030	1.47521	-703.48358	227.71245	47.58487
743	6.183	1062.94861	259.88416	1577.78223	-3.49129	404.25427	1336.99036	-812.20697	363.82950	1368.61584	703.44257	526.29822	-1.20115	-34.96042	259.76434	-4.70198	-915.03778	563.94379	2.09428	-666.67688	228.35544	48.97912
744	6.192	1064.10901	259.67859	1577.09119	-2.28461	405.87244	1338.23535	-811.31104	364.02557	1369.23853	689.86157	527.34674	-1.33546	-46.99924	260.35040	-3.34135	-929.15381	565.15979	2.59094	-632.98358	228.63510	49.07025
745	6.200	1065.50378	259.40005	1576.09631	-1.35802	407.32944	1339.40051	-810.69788	364.16873	1369.49524	676.38715	528.51147	-1.39355	-57.98367	260.82684	-1.27201	-943.12244	565.89288	2.63203	-602.07922	228.46976	47.41311
746	6.208	1067.08228	259.06833	1574.80396	-0.71624	408.56787	1340.46655	-810.41260	364.27740	1369.35742	662.80005	529.69531	-1.42605	-67.56186	261.20502	1.61075	-956.86243	566.42456	2.27526	-572.96497	227.59918	44.46024
747	6.217	1068.82056	258.68912	1573.21802	-0.35735	409.54767	1341.42041	-810.49414	364.36780	1368.79333	649.11108	530.88684	-1.46962	-75.46066	261.43658	5.32533	-970.44629	567.18188	1.87407	-544.62427	225.75830	40.91410
748	6.225	1070.72156	258.25912	1571.34338	-0.28809	410.25842	1342.25000	-810.97992	364.43616	1367.77490	635.38574	532.08917	-1.53155	-81.71326	261.46240	9.88258	-984.00519	568.32037	1.71402	-516.48279	222.89127	37.19480
749	6.233	1072.79443	257.78174	1569.19226	-0.52932	410.72168	1342.94617	-811.89795	364.46259	1366.29419	621.59570	533.31995	-1.66553	-86.52911	261.21735	15.62858	-997.62677	569.63916	1.80092	-488.52380	219.15817	33.45487
750	6.242	1075.03979	257.27142	1566.77722	-1.11108	410.97495	1343.50623	-813.24072	364.43591	1364.37329	607.72986	534.59283	-1.91019	-89.55847	260.48694	23.47413	-1011.31458	570.91016	1.95845	-461.19928	214.74225	29.82058
751	6.250	1077.45410	256.73541	1564.10779	-2.06128	411.05029	1343.93811	-814.95099	364.36166	1362.04712	593.89008	535.88263	-2.17919	-89.32758	258.80823	34.38063	-1025.01636	572.11658	2.03817	-435.20825	209.75720	26.44484
752	6.258	1080.03430	256.15015	1561.19910	-3.38972	410.96515	1344.25928	-816.94293	364.24197	1359.33191	580.17194	537.14789	-2.34800	-83.90839	255.67603	48.28310	-1038.69360	573.34845	2.02359	-411.28296	204.31342	23.39520
753	6.267	1082.77039	255.46928	1558.07764	-5.07678	410.73004	1344.49451	-819.12994	364.06595	1356.21472	566.54419	538.31299	-2.41579	-72.39020	250.98332	63.56385	-1052.34277	574.62219	1.98223	-390.09760	198.54544	20.62063
754	6.275	1085.63635	254.66391	1554.78101	-7.07481	410.36160	1344.67273	-821.43005	363.81436	1352.67358	552.90454	539.29968	-2.49644	-55.57324	245.23772	77.71379	-1065.96558	575.87500	1.98061	-372.16394	192.53445	18.08855
755	6.283	1088.59143	253.74875	1551.35828	-9.31474	409.88672	1344.82275	-823.75745	363.45218	1348.69897	539.20807	540.16833	-2.64679	-35.26813	239.27821	88.58666	-1079.59070	577.06537	2.04866	-357.67157	186.27942	15.91867
756	6.292	1091.59204	252.76619	1547.86414	-11.71366	409.33252	1344.96887	-826.01892	362.92883	1344.30420	525.51123	541.12640	-2.78500	-13.12115	233.81142	95.26546	-1093.28418	578.18127	2.15068	-346.52039	179.81866	14.25464
757	6.300	1094.59570	251.75386	1544.35425	-14.18549	408.71249	1345.13025	-828.12341	362.20569	1339.54065	511.85861	542.30206	-2.82932	9.99304	229.18846	98.11270	-1107.06836	579.23248	2.19319	-338.62292	173.37729	12.92993
758	6.308	1097.56091	250.72377	1540.88135	-16.64883	408.02383	1345.31982	-829.99988	361.27466	1334.50781	498.20105	543.59717	-2.81499	33.87897	225.46173	98.22740	-1120.88855	580.26538	2.12328	-334.17310	167.40631	11.32961
759	6.317	1100.45386	249.65865	1537.48975	-19.02714	407.26523	1345.54297	-831.60309	360.16016	1329.32703	484.48825	544.83087	-2.82232	58.62427	222.56158	96.77296	-1134.68323	581.30713	2.00617	-333.55505	162.49277	8.73530
760	6.325	1103.24976	248.52744	1534.21436	-21.25074	406.45355	1345.79724	-832.91101	358.92050	1324.10352	470.72852	545.94586	-2.88016	84.26025	220.42682	94.53551	-1148.42590	582.34729	1.94557	-336.85229	159.12575	5.03273
761	6.333	1105.92444	247.31233	1531.09058	-23.26586	405.61624	1346.07092	-833.92737	357.62283	1318.93103	456.94141	547.01404	-2.97137	110.64612	218.99866	91.84598	-1162.11279	583.37646	1.95315	-343.49207	157.40637	1.09050
762	6.342	1108.44714	246.01732	1528.16943	-25.04058	404.77261	1346.34351	-834.67822	356.30884	1313.91296	443.13501	548.09998	-3.07653	137.54764	218.17534	88.74866	-1175.76965	584.39581	1.95960	-352.66388	156.98872	-1.88886
763	6.350	1110.78064	244.65154	1525.52832	-26.56385	403.92383	1346.59241	-835.19098	354.99750	1309.16675	429.31876	549.19617	-3.18949	164.76837	217.82726	85.18934	-1189.44336	585.41345	1.91782	-363.86774	157.36359	-3.42669
764	6.358	1112.87720	243.21283	1523.26099	-27.84099	403.05865	1346.79614	-835.47467	353.70398	1304.82251	415.50592	550.27222	-3.30647	192.21344	217.82576	81.11810	-1203.12598	586.39929	1.85068	-376.66394	158.15198	-3.92855
765	6.367	1114.67212	241.68629	1521.44727	-28.88541	402.16632	1346.93188	-835.52112	352.44662	1301.02405	401.70752	551.32642	-3.40946	219.90027	218.03592	76.54230	-1216.71533	587.24805	1.85802	-390.35126	159.13239	-4.01540
766	6.375	1116.09546	240.05783	1520.12756	-29.70910	401.23953	1346.97192	-835.32764	351.24432	1297.91357	387.92456	552.38806	-3.46684	247.95706	218.28812	71.55750	-1230.07825	587.92664	2.14777	-404.27051	160.17017	-4.06096
767	6.383	1117.09521	238.32921	1519.31226	-30.31803	400.26709	1346.88794	-834.92426	350.10461	1295.60010	374.15076	553.46979	-3.46337	276.57291	218.37720	66.33054	-1243.11682	588.61902	2.99518	-418.10120	161.20622	-4.20012
768	6.392	1117.63953	236.52400	1519.00732	-30.71118	399.23004	1346.66089	-834.37793	349.02185	1294.13623	360.40521	554.50964	-3.43518	305.91312	218.11220	61.02765	-1255.74561	589.53967	4.60857	-431.79663	162.21603	-4.44379
769	6.400	1117.70410	234.69231	1519.22913	-30.87927	398.10892	1346.28845	-833.76880	348.01135	1293.51318	346.75464	555.40369	-3.45849	336.05457	217.35696	55.75201	-1267.85168	590.67767	7.07060	-445.41138	163.16708	-4.74202
770	6.408	1117.27454	232.90253	1520.00476	-30.80830	396.89819	1345.78455	-833.16211	347.14209	1293.66943	333.25793	556.13202	-3.56663	366.96381	216.02359	50.55021	-1279.35510	591.84766	10.35073	-458.98016	164.03839	-5.01950
771	6.417	1116.35864	231.21745	1521.36072	-30.48902	395.61664	1345.17834	-832.59729	346.50885	1294.51099	319.87933	556.80365	-3.69025	398.53973	214.04288	45.47794	-1290.29749	592.87427	14.34856	-472.50391	164.81635	-5.21896
772	6.425	1114.98621	229.67615	1523.30322	-29.92920	394.30823	1344.51050	-832.09521	346.16589	1295.93921	306.49908	557.50916	-3.73975	430.67590	211.31114	40.68611	-1300.81482	593.61707	19.00813	-485.98065	165.51920	-5.34875
773	6.433	1113.19873	228.28052	1525.79260	-29.16553	393.02966	1343.81995	-831.66589	346.09421	1297.87329	293.03357	558.20868	-3.70639	463.25095	207.64212	36.46756	-1310.97095	593.89673	24.33095	-499.41382	166.21854	-5.44545
774	6.442	1111.04272	226.99289	1528.74097	-28.26419	391.82642	1343.13159	-831.30542	346.22556	1300.25244	279.49103	558.86353	-3.61861	496.03534	202.80238	33.20139	-1320.58508	593.55841	30.27114	-512.82227	166.92062	-5.49903
775	6.450	1108.56348	225.77107	1532.04956	-27.30788	390.71582	1342.45581	-830.99164	346.47998	1303.02356	265.89984	559.56506	-3.47314	528.59680	196.66351	31.16225	-1329.22009	592.61725	36.76979	-526.24255	167.56633	-5.50271
776	6.458	1105.79370	224.60851	1535.64587	-26.38329	389.69220	1341.79883	-830.69098	346.78229	1306.12988	252.27336	560.41937	-3.28166	560.29517	189.41808	30.26816	-1336.18701	591.22040	43.86345	-539.70056	168.18295	-5.50361
777	6.467	1102.75330	223.52504	1539.48218	-25.57047	388.74103	1341.17261	-830.37421	347.07071	1309.51172	238.64101	561.38177	-3.12405	590.41223	181.71082	29.98631	-1340.39941	589.47546	51.61784	-553.19989	168.84839	-5.52491
778	6.475	1099.45642	222.53828	1543.51819	-24.92798	387.83966	1340.59436	-830.03210	347.30389	1313.11255	225.02031	562.31860	-3.07404	618.38684	174.44394	29.58194	-1340.49097	587.33722	59.87996	-566.72925	169.59096	-5.54960
779	6.483	1095.91833	221.65518	1547.71179	-24.48208	386.94916	1340.07971	-829.68304	347.45294	1316.88464	211.38979	563.18848	-3.09238	643.92676	168.24930	28.56100	-1335.53052	584.58673	68.05055	-580.26245	170.40076	-5.57563
780	6.492	1092.16467	220.86131	1552.01733	-24.22849	386.02191	1339.63574	-829.36517	347.48904	1320.78613	197.73257	564.04846	-3.07744	666.80981	163.11447	26.87056	-1325.68872	580.93518	75.18330	-593.78809	171.24713	-5.60112
781	6.500	1088.24182	220.11264	1556.38879	-24.14288	385.02548	1339.26392	-829.11389	347.39117	1324.76770	184.03569	564.92010	-3.01591	686.66058	158.55911	24.68185	-1312.00696	576.19672	80.46956	-607.33350	172.11555	-5.61333
782	6.508	1084.20703	219.35559	1560.78625	-24.19082	383.95547	1338.96704	-828.93481	347.17902	1328.75415	170.28355	565.76361	-2.98142	703.09210	154.12701	22.08378	-1295.53809	570.38251	83.72363	-620.93298	173.03735	-5.61159
783	6.517	1080.11194	218.55164	1565.17029	-24.33155	382.81879	1338.75024	-828.79010	346.92938	1332.63757	156.51074	566.55933	-3.00698	716.03070	149.69595	19.05046	-1276.76074	563.73938	85.48578	-634.59570	174.04672	-5.59947
784	6.525	1075.99658	217.68976	1569.49438	-24.51927	381.60394	1338.61877	-828.62622	346.71622	1336.31787	142.76231	567.34399	-3.05459	725.77588	145.40733	15.62635	-1255.61279	556.77441	86.64098	-648.30579	175.12979	-5.56678
785	6.533	1071.89294	216.78949	1573.71326	-24.70492	380.26660	1338.58032	-828.42218	346.52524	1339.76404	129.01395	568.17395	-3.07409	732.74194	141.42928	11.99907	-1231.91235	550.05072	87.66286	-662.05219	176.22305	-5.49754
786	6.542	1067.83923	215.88287	1577.78906	-24.83978	378.74222	1338.64941	-828.19470	346.27094	1343.00793	115.21671	569.05377	-3.03838	737.14319	137.86021	8.37184	-1205.69409	543.80054	88.11861	-675.84930	177.26697	-5.38940
787	6.550	1063.89258	214.98352	1581.68457	-24.88225	376.97253	1338.84863	-827.96478	345.88068	1346.07971	101.36371	569.91699	-2.94517	738.77869	134.82988	4.87087	-1177.15222	537.90820	87.14558	-689.69781	178.24486	-5.24916
788	6.558	1060.12512	214.07135	1585.36267	-24.80183	374.92682	1339.20239	-827.73810	345.31964	1348.97217	87.48709	570.74329	-2.79781	736.99481	132.57613	1.64256	-1146.45569	532.25391	84.37125	-703.58411	179.13251	-5.07417
789	6.567	1056.60828	213.10847	1588.79700	-24.57858	372.60474	1339.73486	-827.50732	344.57147	1351.65771	73.62408	571.63501	-2.60089	731.04401	131.32828	-1.01876	-1113.75635	526.84711	80.18079	-717.52338	179.89847	-4.87880
790	6.575	1053.39844	212.07640	1591.97607	-24.20256	370.02502	1340.46606	-827.25922	343.64120	1354.11267	59.75266	572.62909	-2.41383	720.89471	131.11005	-2.81178	-1079.26196	521.72040	75.31537	-731.52325	180.60406	-4.71049
791	6.583	1050.53455	210.99251	1594.89453	-23.67590	367.21704	1341.40112	-826.98181	342.56342	1356.32935	45.78708	573.57043	-2.33007	707.74048	131.67677	-3.73185	-1043.19104	516.87067	70.44704	-745.54999	181.35718	-4.58059
792	6.592	1048.04822	209.87222	1597.54492	-23.01818	364.22339	1342.51917	-826.66919	341.38483	1358.31531	31.70435	574.34119	-2.33993	693.33771	132.64713	-4.06795	-1005.69641	512.30188	66.01266	-759.58289	182.18910	-4.46354
793	6.600	1045.96619	208.69110	1599.91296	-22.27021	361.09894	1343.77307	-826.32245	340.14212	1360.08179	17.60712	575.03699	-2.32447	678.87292	133.69211	-4.12571	-966.86926	508.09576	62.28166	-773.63013	183.08388	-4.36200
794	6.608	1044.29590	207.41354	1601.97546	-21.48858	357.90332	1345.09778	-825.95325	338.86945	1361.63525	3.60968	575.78851	-2.16705	664.67957	134.64063	-4.10666	-926.82147	504.40564	59.53318	-787.69794	184.03683	-4.26454
795	6.617	1043.02014	206.04175	1603.70520	-20.73272	354.69839	1346.41992	-825.59015	337.60840	1362.97571	-10.23181	576.57544	-1.72503	650.66821	135.48325	-4.15341	-885.79065	501.36115	58.11445	-801.78992	185.05110	-4.13513
796	6.625	1042.10999	204.60890	1605.08362	-20.05294	351.54840	1347.67102	-825.28369	336.38458	1364.09583	-23.82761	577.29657	-0.70944	636.68530	136.28854	-4.33621	-844.21643	498.94299	58.20182	-815.89673	186.09976	-3.98711
797	6.633	1041.54163	203.13733	1606.10413	-19.48635	348.51459	1348.80029	-825.09753	335.18683	1364.98633	-36.99725	577.86475	1.29383	622.64941	137.09863	-4.61670	-802.82330	496.88821	59.39126	-829.97162	187.13123	-3.88532
798	6.642	1041.29932	201.62288	1606.76440	-19.05808	345.64755	1349.78174	-825.09015	333.98663	1365.64612	-49.49091	578.17719	4.68498	608.56952	137.90833	-4.88856	-762.64886	494.75430	60.63505	-843.92639	188.17084	-3.90154
799	6.650	1041.36768	200.05528	1607.05945	-18.78115	342.98636	1350.61267	-825.30499	332.77582	1366.07739	-60.94421	578.15198	9.79147	594.48193	138.70966	-5.05589	-724.73877	492.17282	60.82383	-857.72559	189.26389	-4.03896
800	6.658	1041.72192	198.43750	1606.98120	-18.65820	340.56412	1351.30359	-825.76746	331.58994	1366.27112	-70.76144	577.85828	16.86200	580.40186	139.51079	-5.09810	-689.56274	489.08539	59.42826	-871.50177	190.30588	-4.19840
801	6.667	1042.33215	196.77667	1606.52039	-18.69187	338.40515	1351.86157	-826.47504	330.51044	1366.18884	-78.04205	577.44513	25.97439	566.34064	140.31619	-5.08074	-656.74573	485.75903	56.50550	-885.39111	191.21024	-4.30753
802	6.675	1043.17395	195.06396	1605.66553	-18.89482	336.51373	1352.28003	-827.38947	329.63699	1365.75269	-81.67099	576.81665	36.90346	552.31677	141.12143	-5.09841	-625.44385	482.61856	52.32480	-899.30505	192.13951	-4.40524
803	6.683	1044.22949	193.28380	1604.41199	-19.28911	334.87848	1352.54041	-828.46643	329.00897	1364.87793	-80.53647	575.59631	49.14938	538.32904	141.93364	-5.20619	-594.99731	480.05798	47.15819	-913.12500	193.23639	-4.49990
804	6.692	1045.48376	191.44012	1602.77222	-19.89710	333.49210	1352.62488	-829.69391	328.55646	1363.53979	-73.83594	573.70331	62.14724	524.35394	142.75687	-5.39015	-565.33313	478.30829	41.23338	-926.97729	194.31528	-4.47353
805	6.700	1046.93237	189.55498	1600.76550	-20.72713	332.35730	1352.52515	-831.07977	328.18082	1361.80676	-61.45654	571.67633	75.25563	510.38208	143.56693	-5.59590	-536.95129	477.41287	34.71028	-941.05463	195.11711	-4.29207
806	6.708	1048.58582	187.65039	1598.39954	-21.76364	331.47260	1352.24536	-832.61597	327.86298	1359.79175	-44.15884	570.06110	87.60710	496.43353	144.35362	-5.78464	-510.67352	477.31421	27.74627	-955.33368	195.67624	-4.16968
807	6.717	1050.45581	185.73479	1595.67419	-22.97512	330.81805	1351.80298	-834.26843	327.65906	1357.56958	-23.25812	568.85620	98.52499	482.52930	145.14191	-5.94991	-487.37988	477.94794	20.67858	-969.64392	196.24345	-4.29956
808	6.725	1052.54297	183.79915	1592.60291	-24.32947	330.35782	1351.22900	-835.97595	327.62885	1355.15015	-0.01282	567.80560	108.01940	468.65991	145.93735	-6.09321	-467.81763	479.24573	14.14163	-983.86206	196.96698	-4.55968
809	6.733	1054.83191	181.82784	1589.22522	-25.79802	330.05502	1350.56299	-837.65021	327.80029	1352.51721	24.62219	566.81567	116.30038	454.79132	146.72368	-6.21223	-452.51379	481.06848	8.91762	-997.96411	197.77161	-4.67787
810	6.742	1057.28870	179.81461	1585.60193	-27.35416	329.88315	1349.84448	-839.19092	328.18887	1349.66541	49.86615	565.73322	122.93089	440.89215	147.50499	-6.31432	-441.81915	483.19507	5.46499	-1011.99158	198.51550	-4.55789
811	6.750	1059.86084	177.76630	1581.80176	-28.97695	329.82587	1349.10510	-840.51117	328.80505	1346.61279	75.19180	563.88855	126.93635	426.95746	148.29538	-6.42414	-436.02979	485.36658	3.46460	-1025.98511	199.14722	-4.31720
812	6.758	1062.48218	175.69434	1577.89929	-30.65001	329.87006	1348.36487	-841.56030	329.61160	1343.40503	100.48424	560.33929	127.75805	413.02237	149.10086	-6.57127	-435.45056	487.30157	2.16508	-1039.93176	199.73190	-4.12040
813	6.767	1065.07642	173.61465	1573.98193	-32.34468	330.00082	1347.63220	-842.34070	330.49658	1340.12073	125.91965	554.63336	125.82814	399.14093	149.92630	-6.76628	-440.18451	488.75748	1.21943	-1053.80469	200.40012	-4.05484
814	6.775	1067.56592	171.55501	1570.14917	-33.99807	330.20184	1346.90491	-842.90314	331.30615	1336.87476	151.77495	547.06409	122.19105	385.34332	150.77319	-6.98506	-449.65027	489.67575	0.71966	-1067.61108	201.20010	-4.09795
815	6.783	1069.88367	169.55849	1566.50232	-35.51228	330.45749	1346.17395	-843.31641	331.89093	1333.81421	178.32864	538.21356	117.74883	371.62213	151.63138	-7.17925	-462.35870	490.24872	0.64616	-1081.35962	202.05862	-4.17019
816	6.792	1071.97571	167.67596	1563.13232	-36.78630	330.74945	1345.42957	-843.63208	332.13812	1331.10022	205.75133	528.49182	112.89636	357.94556	152.48239	-7.30601	-476.46826	490.77863	0.75036	-1095.03442	202.97362	-4.22407
817	6.800	1073.79785	165.94385	1560.10559	-37.75902	331.05072	1344.66541	-843.85449	332.01413	1328.87537	233.99219	518.22418	107.74805	344.27356	153.31604	-7.35636	-490.71014	491.43811	0.78350	-1108.63086	204.00092	-4.24960
818	6.808	1075.31519	164.36806	1557.46033	-38.42387	331.33014	1343.87488	-843.92474	331.60339	1327.22571	262.82797	507.85193	102.46165	330.58963	154.14760	-7.36004	-504.69269	492.21518	0.64225	-1122.19263	205.03946	-4.25508
819	6.817	1076.50452	162.93381	1555.21948	-38.80875	331.57056	1343.04468	-843.75134	331.06293	1326.17126	292.09070	497.73395	97.21993	316.91483	155.01067	-7.36093	-518.47522	493.06647	0.36631	-1135.75659	205.92545	-4.27241
820	6.825	1077.33936	161.63774	1553.40234	-38.95231	331.78046	1342.15833	-843.28180	330.50110	1325.69067	321.82294	488.00610	92.12352	303.26498	155.93645	-7.38317	-532.14935	494.01105	0.06200	-1149.22839	206.62556	-4.23300
821	6.833	1077.77698	160.50420	1552.02417	-38.89017	331.98215	1341.20496	-842.55042	329.90958	1325.73743	352.18408	478.78027	87.18776	289.62289	156.95221	-7.41830	-545.74377	495.09406	-0.16406	-1162.33154	207.18950	-3.85896
822	6.842	1077.77698	159.55920	1551.09399	-38.64503	332.18756	1340.18933	-841.66644	329.20425	1326.23914	383.22906	470.23663	82.31187	275.96353	158.08875	-7.45410	-559.26935	496.32416	-0.26559	-1174.71729	207.65007	-2.78775
823	6.850	1077.32507	158.80075	1550.61426	-38.22287	332.39056	1339.13281	-840.75684	328.29813	1327.10498	414.85461	462.49051	77.27800	262.27396	159.35367	-7.50162	-572.77124	497.62247	-0.30074	-1186.15173	207.99332	-0.75612
824	6.858	1076.44177	158.19357	1550.58252	-37.61599	332.57880	1338.06763	-839.90576	327.13202	1328.24707	446.97781	455.51794	71.86183	248.55069	160.68698	-7.57144	-586.32294	498.84995	-0.36837	-1196.60400	208.19672	2.28948
825	6.867	1075.18140	157.67609	1550.98828	-36.81282	332.73849	1337.03027	-839.13513	325.68008	1329.60107	479.68829	449.23688	66.01466	234.79724	161.98428	-7.64762	-599.94116	499.95270	-0.48447	-1206.13965	208.27234	6.16040
826	6.875	1073.61719	157.18698	1551.80383	-35.81819	332.84097	1336.05493	-838.42651	323.96808	1331.13354	513.24420	443.65881	60.02576	221.02795	163.16997	-7.69392	-613.58008	501.02637	-0.57008	-1214.67285	208.20566	10.54542
827	6.883	1071.81323	156.71106	1552.98059	-34.67374	332.83578	1335.16919	-837.75220	322.07886	1332.82959	547.87219	438.97006	54.52076	207.26212	164.24060	-7.68362	-627.23810	502.15851	-0.56662	-1221.74780	207.87271	15.23266
828	6.892	1069.81287	156.29520	1554.45874	-33.45525	332.67206	1334.39526	-837.09595	320.12302	1334.68054	583.35980	435.41367	50.21050	193.50125	165.26288	-7.63183	-640.96088	503.30652	-0.50933	-1226.55664	207.04770	20.25595
829	6.900	1067.65027	155.99992	1556.18042	-32.24710	332.32745	1333.74829	-836.46094	318.21124	1336.67676	618.80176	432.99408	47.40352	179.71539	166.31183	-7.57500	-654.76160	504.39194	-0.46977	-1228.19666	205.47119	25.90844
830	6.908	1065.36548	155.84232	1558.09790	-31.12269	331.81287	1333.23279	-835.86853	316.44485	1338.79480	652.80780	431.28564	45.61437	165.86511	167.39925	-7.52429	-668.63397	505.42639	-0.46907	-1225.92480	202.97734	32.67972
831	6.917	1063.00061	155.79456	1560.17651	-30.13902	331.15344	1332.84033	-835.34839	314.90121	1340.99365	684.01801	429.67566	43.80605	151.93924	168.49321	-7.47515	-682.58698	506.49826	-0.46883	-1219.27380	199.61450	41.03870
832	6.925	1060.58936	155.82043	1562.38562	-29.32737	330.37531	1332.55359	-834.92529	313.61490	1343.22717	711.56885	427.82861	41.12882	137.96484	169.58484	-7.44332	-696.60510	507.65070	-0.42461	-1208.11047	195.62428	50.95081
833	6.933	1058.15698	155.90608	1564.68518	-28.68340	329.50928	1332.35229	-834.61145	312.57809	1345.45471	735.15491	425.81604	37.34966	123.97955	170.68811	-7.44217	-710.62646	508.80148	-0.32968	-1192.61670	191.36340	61.45569
834	6.942	1055.72473	156.06036	1567.02661	-28.17448	328.59583	1332.22070	-834.40601	311.76144	1347.64038	754.76929	423.84973	32.63367	109.99652	171.79297	-7.43777	-724.60638	509.82733	-0.21676	-1173.09167	187.23303	70.85667
835	6.950	1053.31604	156.28493	1569.36279	-27.75561	327.68811	1332.15344	-834.29895	311.13483	1349.74890	770.55090	422.13275	27.15036	95.99945	172.86505	-7.38228	-738.57239	510.72336	-0.11858	-1149.74585	183.57974	77.45695
836	6.958	1050.96069	156.55478	1571.65063	-27.37730	326.84973	1332.15625	-834.27081	310.67279	1351.74670	782.70630	421.04584	21.02550	81.96213	173.88921	-7.27907	-752.59485	511.60284	-0.03529	-1122.73853	180.67569	80.24060
837	6.967	1048.69031	156.83415	1573.85120	-26.98963	326.14545	1332.23804	-834.29260	310.35086	1353.61047	791.28516	421.04730	14.57352	67.85938	174.88800	-7.16969	-766.70935	512.53955	0.04080	-1092.37170	178.72797	79.17001
838	6.975	1046.53149	157.09415	1575.93848	-26.55001	325.64078	1332.40393	-834.32855	310.14502	1355.33301	796.11176	422.18390	8.40022	53.67609	175.89438	-7.07396	-780.89685	513.52094	0.11910	-1059.16858	177.80145	75.11576
839	6.983	1044.50781	157.30916	1577.90405	-26.02787	325.40512	1332.65808	-834.33765	310.03741	1356.92029	796.97577	424.00305	3.26133	39.42999	176.92760	-6.98077	-795.13458	514.53491	0.23388	-1023.75525	177.79349	69.45722
840	6.992	1042.64429	157.45525	1579.74719	-25.40006	325.49500	1333.00806	-834.27289	310.02313	1358.38574	793.68323	425.87378	-0.23055	25.16748	177.99846	-6.88032	-809.39954	515.57806	0.39130	-986.68811	178.47983	63.54107
841	7.000	1040.97314	157.51862	1581.45667	-24.64535	325.93167	1333.45984	-834.08301	310.11234	1359.74573	786.14417	427.29312	-1.99523	10.92932	179.09787	-6.77033	-823.63574	516.60260	0.52615	-948.38507	179.54684	58.28875
842	7.008	1039.53638	157.49936	1583.00623	-23.74776	326.69449	1334.01343	-833.72040	310.32175	1361.01550	774.83826	428.15552	-2.57533	-3.25824	180.17017	-6.66161	-837.79736	517.56561	0.59246	-909.13525	180.70059	54.05385
843	7.017	1038.38135	157.41292	1584.36719	-22.70650	327.73029	1334.65979	-833.15710	310.65686	1362.20349	761.06195	428.75696	-2.66442	-17.35492	181.13977	-6.58970	-851.90051	518.52057	0.65129	-869.09491	181.76863	50.76127
844	7.025	1037.54846	157.28020	1585.51758	-21.54461	328.96674	1335.37476	-832.39771	311.10648	1363.30249	746.37054	429.40326	-2.60510	-31.27551	181.96741	-6.54580	-865.98468	519.55304	0.78277	-828.32843	182.58661	48.32837
845	7.033	1037.06421	157.10333	1586.43982	-20.31225	330.32230	1336.11755	-831.47791	311.66003	1364.28357	731.76074	430.10220	-2.41396	-44.88525	182.66006	-6.37457	-880.06281	520.63495	0.95041	-787.00769	182.87932	47.01017
846	7.042	1036.94189	156.86101	1587.11548	-19.08102	331.71509	1336.83716	-830.45587	312.31570	1365.10168	717.46527	430.73395	-2.14867	-58.01251	183.24263	-5.79493	-894.14111	521.66589	1.06713	-745.66858	182.39894	47.19456
847	7.050	1037.17847	156.53555	1587.52197	-17.92937	333.06631	1337.48047	-829.40930	313.05203	1365.70728	703.36975	431.37134	-2.01138	-70.44672	183.73222	-4.53593	-908.25031	522.63159	1.14669	-705.28223	181.10989	48.74243
848	7.058	1037.75110	156.13345	1587.63013	-16.92841	334.29810	1338.00403	-828.43756	313.78998	1366.05505	689.38141	432.23825	-2.11240	-81.89502	184.13110	-2.44143	-922.41284	523.61865	1.27521	-667.01428	179.15810	50.62519
849	7.067	1038.62854	155.66907	1587.41455	-16.13529	335.34024	1338.38232	-827.65887	314.39474	1366.10376	675.45465	433.42645	-2.37124	-91.94836	184.42824	0.52492	-936.58087	524.69788	1.47523	-631.70569	176.68307	51.43444
850	7.075	1039.78418	155.13892	1586.86548	-15.59454	336.14478	1338.60645	-827.18164	314.74518	1365.81824	661.59277	434.79199	-2.63591	-100.18213	184.60262	4.32655	-950.65900	525.83710	1.66415	-599.38086	173.68452	50.33235
851	7.083	1041.19263	154.52916	1585.98547	-15.34256	336.69482	1338.67737	-827.05682	314.82523	1365.17419	647.82483	436.04865	-2.85065	-106.39911	184.64969	8.95737	-964.58759	526.94128	1.73999	-569.28003	170.03586	47.45327
852	7.092	1042.82568	153.83806	1584.77576	-15.40919	337.00391	1338.60144	-827.27228	314.72076	1364.15417	634.04980	436.90869	-3.12537	-110.67883	184.56207	14.70328	-978.36841	527.94623	1.66172	-540.42444	165.56848	43.45655
853	7.100	1044.65686	153.07816	1583.23071	-15.81472	337.10217	1338.38623	-827.79944	314.52100	1362.73425	620.12549	437.40692	-3.52570	-112.85022	184.17297	22.36937	-992.05188	528.89844	1.48361	-512.18036	160.13370	38.94448
854	7.108	1046.66943	152.27371	1581.34302	-16.56804	337.01520	1338.04443	-828.62231	314.26437	1360.89514	606.11584	438.11200	-3.88390	-111.81201	183.06644	32.88911	-1005.72107	529.96210	1.33951	-484.47119	153.63312	34.34647
855	7.117	1048.86267	151.45335	1579.11011	-17.66399	336.75378	1337.59839	-829.73151	313.96271	1358.65027	592.22919	439.52930	-4.00892	-105.79169	180.80911	46.29177	-1019.43311	531.23431	1.29947	-457.71625	146.10864	29.99302
856	7.125	1051.25562	150.62462	1576.53796	-19.07655	336.31805	1337.07861	-831.11292	313.61359	1356.04016	578.55725	441.41449	-3.95354	-93.67487	177.29440	61.07112	-1033.18530	532.63129	1.30203	-432.68994	137.85828	26.03945
857	7.133	1053.87976	149.76480	1573.63770	-20.75831	335.70947	1336.51611	-832.73138	313.19040	1353.09070	564.97406	443.14130	-3.91203	-76.01471	172.82919	74.78905	-1046.93909	534.01855	1.28715	-410.33337	129.34871	22.44043
858	7.142	1056.76367	148.84268	1570.42920	-22.65210	334.94745	1335.93481	-834.51447	312.65781	1349.79309	551.30316	444.42609	-3.97701	-54.59045	167.95012	85.36133	-1060.65686	535.32751	1.28547	-391.46368	120.96109	19.11562
859	7.150	1059.91772	147.83560	1566.94482	-24.69863	334.07422	1335.35205	-836.35406	311.99451	1346.12268	537.53442	445.41672	-4.09596	-31.16260	163.18755	91.88499	-1074.33960	536.55334	1.35548	-376.48279	112.88128	16.07393
860	7.158	1063.32312	146.72652	1563.22668	-26.83835	333.13547	1334.78735	-838.11835	311.19098	1342.06262	523.77521	446.35828	-4.19244	-6.72504	158.93713	94.61105	-1088.03052	537.71729	1.49043	-365.36053	105.23009	13.31883
861	7.167	1066.93970	145.49858	1559.32605	-29.01691	332.16171	1334.26782	-839.67267	310.24057	1337.61499	510.02359	447.33231	-4.27018	18.47040	155.44781	94.43738	-1101.77100	538.84540	1.61616	-357.98242	98.25053	10.65385
862	7.175	1070.71790	144.14272	1555.30579	-31.18391	331.17014	1333.82349	-840.91895	309.13657	1332.81750	496.19928	448.30231	-4.36565	44.54028	152.83560	92.38168	-1115.56299	539.95618	1.65673	-354.49951	92.33524	7.68605
863	7.183	1074.58691	142.67198	1551.23657	-33.27806	330.16959	1333.47937	-841.83307	307.87677	1327.76221	482.36475	449.31354	-4.44305	71.59106	151.09842	89.25455	-1129.37134	541.03485	1.58499	-355.18768	87.88521	4.21724
864	7.192	1078.45215	141.11311	1547.18970	-35.22099	329.15695	1333.24805	-842.46320	306.47839	1322.58594	468.65839	450.44836	-4.44007	99.55011	150.14828	85.55717	-1143.13513	542.02100	1.43510	-359.96313	85.13510	0.68750
865	7.200	1082.22559	139.47180	1543.23633	-36.93535	328.11182	1333.12195	-842.88641	304.98105	1317.44116	455.08521	451.65372	-4.37617	128.22156	149.82559	81.52452	-1156.79138	542.84985	1.25043	-368.28003	84.03169	-2.07414
866	7.208	1085.85120	137.72786	1539.45142	-38.37064	327.00476	1333.07471	-843.15912	303.42975	1312.48413	441.54626	452.79929	-4.33653	157.40915	149.92960	77.21067	-1170.35107	543.55890	1.04030	-379.38623	84.21683	-3.65527
867	7.217	1089.28955	135.88281	1535.91516	-39.51257	325.81976	1333.06799	-843.29425	301.86490	1307.88416	427.95825	453.81894	-4.38352	186.99866	150.26825	72.59782	-1183.93323	544.32025	0.85095	-392.37036	85.12766	-4.30450
868	7.225	1092.49988	133.97812	1532.70728	-40.37585	324.56488	1333.06226	-843.26782	300.32108	1303.82483	414.28033	454.73474	-4.51241	216.98001	150.65411	67.70654	-1197.63794	545.25867	0.80371	-406.24054	86.21129	-4.46837
869	7.233	1095.43469	132.05377	1529.89709	-40.98998	323.26184	1333.02197	-843.03735	298.82089	1300.48206	400.50446	455.61511	-4.66994	247.44537	150.90152	62.61913	-1211.37891	546.28711	0.99637	-420.28271	87.14279	-4.44973
870	7.242	1098.03723	130.12697	1527.54297	-41.38274	321.93008	1332.91785	-842.56055	297.36963	1297.98450	386.66870	456.51935	-4.78512	278.56732	150.84294	57.45079	-1224.93628	547.24274	1.46844	-434.21521	87.88495	-4.41523
871	7.250	1100.24280	128.20911	1525.69604	-41.56639	320.57178	1332.73108	-841.81580	295.96707	1296.38184	372.85303	457.45721	-4.81238	310.51434	150.32294	52.33154	-1238.13928	548.08026	2.30650	-447.99487	88.59106	-4.47245
872	7.258	1102.00024	126.31273	1524.39685	-41.53133	319.16824	1332.45764	-840.82520	294.63483	1295.63855	359.11505	458.38855	-4.78826	343.35300	149.22466	47.36047	-1250.86084	548.83093	3.71619	-461.62585	89.41960	-4.67213
873	7.267	1103.28857	124.44829	1523.66162	-41.24989	317.69461	1332.11169	-839.66547	293.43472	1295.65466	345.46985	459.26718	-4.80087	377.03397	147.47128	42.58432	-1262.96216	549.59064	5.96710	-475.13696	90.37825	-4.96873
874	7.275	1104.10828	122.63663	1523.47937	-40.68794	316.13696	1331.72144	-838.44922	292.46478	1296.30396	331.92227	460.08075	-4.87598	411.46350	144.95224	38.05938	-1274.38879	550.55237	9.23180	-488.61279	91.34413	-5.25454
875	7.283	1104.46716	120.92209	1523.82080	-39.81981	314.50336	1331.32043	-837.28711	291.82733	1297.47693	318.43216	460.84695	-4.94135	446.55396	141.49634	33.94487	-1285.21558	551.75623	13.45921	-502.13959	92.20360	-5.46362
876	7.292	1104.38440	119.34900	1524.64490	-38.64428	312.82642	1330.93835	-836.25433	291.57309	1299.11230	304.91016	461.61932	-4.90582	482.17206	136.89859	30.58544	-1295.56116	552.87244	18.47903	-515.71936	92.90436	-5.57511
877	7.300	1103.89661	117.92719	1525.90430	-37.19407	311.15637	1330.59387	-835.36853	291.67136	1301.19617	291.32428	462.47449	-4.74474	518.04224	130.98251	28.44664	-1305.46802	553.39984	24.18182	-529.29376	93.44252	-5.55246
878	7.308	1103.05200	116.64368	1527.55591	-35.53719	309.54944	1330.29065	-834.58795	292.03738	1303.73218	277.73727	463.40125	-4.52300	553.65820	123.80579	27.77899	-1314.75378	553.05768	30.49112	-542.83148	93.90744	-5.40230
879	7.317	1101.89600	115.49648	1529.56165	-33.77299	308.05432	1330.01929	-833.84052	292.57550	1306.70935	264.19604	464.26495	-4.34943	588.21912	115.87648	28.26632	-1322.90649	551.97266	37.32015	-556.34271	94.43140	-5.22781
880	7.325	1100.46240	114.49472	1531.87891	-32.01707	306.69812	1329.76624	-833.05920	293.21564	1310.06958	250.64908	464.95270	-4.30442	620.73792	108.04028	29.08369	-1329.09521	550.44067	44.67283	-569.84607	95.07909	-5.14960
881	7.333	1098.77515	113.63321	1534.45715	-30.37886	305.48270	1329.52393	-832.19836	293.94351	1313.69043	237.00903	465.49319	-4.37019	650.33582	101.02507	29.37869	-1332.19678	548.58057	52.60918	-583.36542	95.88461	-5.22423
882	7.342	1096.86523	112.88008	1537.24023	-28.94551	304.39020	1329.29224	-831.24548	294.77759	1317.42419	223.24698	466.04193	-4.42087	676.40222	95.03856	28.69579	-1330.99573	546.33746	60.99613	-596.93127	96.86319	-5.42356
883	7.350	1094.77600	112.18826	1540.16382	-27.77012	303.38849	1329.07996	-830.23157	295.69833	1321.17346	209.41925	466.75793	-4.36514	698.53381	89.77303	26.98163	-1324.82007	543.63770	69.27013	-610.55762	97.93607	-5.64888
884	7.358	1092.54932	111.52310	1543.16052	-26.85959	302.44568	1328.90540	-829.21136	296.62589	1324.91223	195.62137	467.64929	-4.27120	716.55011	84.78004	24.33991	-1314.06934	540.39154	76.48701	-624.22693	98.98613	-5.78516
885	7.367	1090.21558	110.88509	1546.17419	-26.17118	301.54889	1328.79004	-828.23022	297.46283	1328.64465	181.89394	468.59302	-4.25878	730.60638	79.84619	20.88318	-1299.84802	536.47156	81.82842	-637.90161	99.97592	-5.77652
886	7.375	1087.79956	110.29446	1549.16882	-25.62603	300.70117	1328.74866	-827.31995	298.12372	1332.36951	168.18716	469.50531	-4.33958	741.13538	75.02975	16.78095	-1283.07324	531.78625	85.19381	-651.57251	100.94339	-5.66297
887	7.383	1085.32312	109.75934	1552.12671	-25.13496	299.89697	1328.78516	-826.50964	298.53812	1336.06787	154.43678	470.39310	-4.41819	748.60785	70.45026	12.34103	-1264.01025	526.39502	87.24516	-665.29773	101.91748	-5.54425
888	7.392	1082.80786	109.26901	1555.03064	-24.62205	299.10312	1328.90149	-825.81421	298.66696	1339.70264	140.64041	471.30054	-4.39099	753.31226	66.19739	7.95384	-1242.46228	520.56238	88.78701	-679.13208	102.89609	-5.50559
889	7.400	1080.28845	108.80299	1557.84644	-24.03575	298.25360	1329.10999	-825.21155	298.51715	1343.22620	126.83841	472.26953	-4.23481	755.20575	62.42642	3.95170	-1218.20862	514.61920	89.98452	-693.03394	103.88429	-5.54929
890	7.408	1077.82446	108.34566	1560.52795	-23.35056	297.25745	1329.43506	-824.64435	298.12494	1346.59741	113.04999	473.30402	-4.01235	753.83099	59.42480	0.57445	-1191.23633	508.73224	90.20000	-706.93860	104.88720	-5.57889
891	7.417	1075.49377	107.90042	1563.03320	-22.56078	296.02527	1329.90479	-824.04803	297.52890	1349.79053	99.23712	474.36475	-3.81425	748.52515	57.52585	-1.96657	-1161.67419	502.85767	88.68922	-720.86536	105.88123	-5.48252
892	7.425	1073.37915	107.47523	1565.33008	-21.67027	294.49820	1330.54272	-823.37628	296.75693	1352.79065	85.31357	475.35693	-3.72652	739.11328	56.88385	-3.55192	-1129.72729	496.87735	85.34743	-734.85925	106.81985	-5.23917
893	7.433	1071.55847	107.05948	1567.39294	-20.69329	292.65265	1331.36450	-822.60760	295.82794	1355.58569	71.23709	476.19019	-3.76822	726.51947	57.27603	-4.31355	-1095.70874	490.73053	80.73600	-748.89960	107.68468	-4.93670
894	7.442	1070.09753	106.63185	1569.20557	-19.66330	290.48972	1332.37817	-821.73877	294.76462	1358.16809	57.09787	476.93201	-3.84205	712.36346	58.20157	-4.58122	-1059.98169	484.44482	75.60656	-762.93787	108.51665	-4.69769
895	7.450	1069.03748	106.17506	1570.76392	-18.62888	288.03149	1333.57910	-820.78333	293.60602	1360.53528	43.00690	477.70465	-3.86823	697.91351	59.22662	-4.64288	-1022.81647	478.09543	70.50712	-776.95599	109.33662	-4.56331
896	7.458	1068.39136	105.67224	1572.06250	-17.63909	285.31818	1334.94238	-819.78021	292.40884	1362.68274	28.95358	478.47760	-3.86817	683.65814	60.19394	-4.65213	-984.31030	471.79361	65.71995	-790.95081	110.11688	-4.46784
897	7.467	1068.14722	105.10471	1573.07849	-16.73616	282.40515	1336.42126	-818.79877	291.22821	1364.59546	14.95395	479.22467	-3.74827	669.61365	61.13034	-4.70111	-944.42230	465.71002	61.44649	-804.92102	110.87331	-4.34569
898	7.475	1068.27344	104.45840	1573.77588	-15.95722	279.36649	1337.95752	-817.92981	290.09222	1366.24670	1.22214	480.06192	-3.15903	655.65564	62.05524	-4.83826	-903.10657	460.04971	58.02689	-818.88300	111.67035	-4.19560
899	7.483	1068.72620	103.73100	1574.12158	-15.33224	276.29230	1339.49414	-817.26782	289.00671	1367.60193	-11.97839	481.00238	-1.69343	641.66901	62.94107	-5.03292	-860.51917	454.98334	55.97058	-832.87451	112.58308	-4.06814
900	7.492	1069.45532	102.93745	1574.09607	-14.87630	273.27185	1340.98376	-816.89691	287.97562	1368.62817	-24.48602	481.91339	0.96842	627.62091	63.78363	-5.20863	-817.23743	450.59927	55.63533	-846.91003	113.70424	-4.05723
901	7.500	1070.40613	102.10327	1573.69116	-14.58893	270.37949	1342.38696	-816.88495	286.99728	1369.30945	-36.09705	482.84204	5.18201	613.56067	64.60510	-5.32456	-774.37604	446.83521	56.69703	-860.89636	115.06368	-4.23205
902	7.508	1071.53418	101.24759	1572.90271	-14.46409	267.67636	1343.67444	-817.27911	286.04547	1369.66333	-46.37445	483.91385	11.33968	599.55957	65.43185	-5.40439	-733.42908	443.39130	57.97136	-874.67889	116.53452	-4.52382
903	7.517	1072.82507	100.37578	1571.72192	-14.49894	265.21414	1344.82910	-818.09631	285.07162	1369.73059	-54.60870	484.83447	19.53893	585.65222	66.28699	-5.48616	-695.69202	439.82254	58.00552	-888.29224	117.85516	-4.72121
904	7.525	1074.28516	99.49158	1570.13416	-14.69791	263.02576	1345.84326	-819.30817	284.04330	1369.53186	-59.88348	484.98831	29.41702	571.81775	67.14587	-5.56831	-661.52124	435.85907	56.00983	-902.04755	118.75034	-4.63203
905	7.533	1075.91443	98.61047	1568.13403	-15.07784	261.11703	1346.71033	-820.83521	282.98871	1369.03381	-61.25433	484.06885	40.53241	558.00348	67.94473	-5.62934	-630.14026	431.61523	52.16707	-916.16272	119.18382	-4.28121
906	7.542	1077.70569	97.75304	1565.73718	-15.66859	259.47455	1347.42273	-822.57489	281.97787	1368.17468	-57.90790	482.37540	52.75750	544.16870	68.66563	-5.68106	-600.27771	427.45187	47.11221	-930.45593	119.45065	-3.89976
907	7.550	1079.65686	96.92844	1562.97424	-16.50187	258.07510	1347.97412	-824.45361	281.05173	1366.92432	-49.25610	480.64099	66.03278	530.30597	69.36069	-5.76285	-571.02930	423.77219	41.39978	-944.60498	119.86093	-3.69755
908	7.558	1081.76819	96.12706	1559.87695	-17.59474	256.89471	1348.36438	-826.44946	280.20294	1365.30200	-35.25702	479.57541	79.78628	516.43066	70.09544	-5.90112	-542.32690	420.91656	35.41905	-958.51672	120.49023	-3.71273
909	7.567	1084.03210	95.32443	1556.47510	-18.93858	255.92535	1348.59949	-828.56372	279.43054	1363.34265	-16.76529	479.39685	92.96390	502.55746	70.89268	-6.08676	-514.95398	418.96994	29.41989	-972.29254	121.28866	-3.86121
910	7.575	1086.43005	94.49097	1552.80383	-20.50415	255.17583	1348.68958	-830.77283	278.78583	1361.05859	4.73828	479.86191	104.74033	488.68909	71.72342	-6.26200	-490.11240	417.69519	23.49952	-986.01257	122.20837	-4.01247
911	7.583	1088.93811	93.60217	1548.90735	-22.25665	254.65210	1348.64673	-833.00092	278.35666	1358.43372	27.89047	480.57855	114.73145	474.82825	72.55170	-6.36339	-468.75888	416.81418	17.74377	-999.72705	123.14877	-4.02785
912	7.592	1091.52905	92.64694	1544.83044	-24.16287	254.34311	1348.48950	-835.12665	278.22760	1355.44751	51.82741	481.02127	122.44876	460.98053	73.37018	-6.40544	-451.33426	416.20367	12.44581	-1013.52979	123.98056	-3.91660
913	7.600	1094.16943	91.62564	1540.61072	-26.18970	254.21921	1348.24792	-837.01917	278.44379	1352.11365	76.05511	480.51157	127.23991	447.13660	74.18161	-6.46711	-438.01245	415.79346	8.10506	-1027.48096	124.73848	-3.90919
914	7.608	1096.81873	90.54129	1536.28638	-28.29914	254.24181	1347.96155	-838.58563	278.96826	1348.50317	100.35318	478.51773	128.94823	433.28467	74.99168	-6.59407	-429.02930	415.50909	5.06767	-1041.52588	125.60997	-4.15358
915	7.617	1099.43140	89.40646	1531.91760	-30.43928	254.37744	1347.66992	-839.80157	279.68057	1344.72046	124.79309	474.92230	128.19513	419.44193	75.83237	-6.75473	-424.81403	415.34070	3.12890	-1055.53577	126.68136	-4.47966
916	7.625	1101.95703	88.25589	1527.59351	-32.53555	254.59924	1347.40015	-840.71161	280.43457	1340.85852	149.62086	469.94858	125.92204	405.63556	76.73608	-6.88762	-425.82632	415.33875	1.77418	-1069.40942	127.81751	-4.65195
917	7.633	1104.34143	87.13849	1523.41833	-34.49109	254.88348	1347.16089	-841.40759	281.10037	1336.99695	175.10486	463.87433	122.79189	391.84857	77.68816	-6.97524	-432.09436	415.52625	0.79215	-1083.16296	128.80333	-4.66884
918	7.642	1106.53516	86.10132	1519.49512	-36.19757	255.21785	1346.94238	-841.98499	281.57227	1333.23816	201.48358	456.82553	118.99104	378.02887	78.65065	-7.05624	-442.75061	415.85751	0.25001	-1096.92798	129.52237	-4.65197
919	7.650	1108.50464	85.17883	1515.90820	-37.55691	255.60286	1346.72119	-842.49432	281.77728	1329.72522	228.90723	448.88934	114.49174	364.16827	79.60968	-7.17236	-456.09830	416.27368	0.07070	-1110.80444	130.04605	-4.62305
920	7.658	1110.23218	84.38907	1512.70728	-38.51276	256.03680	1346.46448	-842.91650	281.68652	1326.62732	257.35098	440.35361	109.39550	350.32501	80.56679	-7.31918	-470.38599	416.77847	0.01940	-1124.72461	130.65067	-4.54424
921	7.667	1111.70215	83.75061	1509.91345	-39.07190	256.51056	1346.13562	-843.16937	281.33215	1324.10071	286.64728	431.77414	104.01549	336.55209	81.51164	-7.44678	-484.60739	417.42566	-0.07054	-1138.54773	131.54810	-4.43126
922	7.675	1112.89087	83.28964	1507.53906	-39.29908	257.01715	1345.70386	-843.13739	280.82217	1322.24561	316.65747	423.80566	98.71274	322.84906	82.42604	-7.51753	-498.54419	418.25818	-0.23901	-1152.19360	132.57179	-4.31230
923	7.683	1113.77161	83.00345	1505.59192	-39.28989	257.55450	1345.15002	-842.72882	280.29663	1321.09509	347.36945	416.76923	93.62429	309.19714	83.31351	-7.55359	-512.30157	419.27298	-0.46815	-1165.57947	133.39687	-4.12885
924	7.692	1114.31897	82.83907	1504.07300	-39.13157	258.12115	1344.46753	-841.93665	279.82928	1320.63806	378.77655	410.43524	88.54852	295.58340	84.22682	-7.60011	-525.99768	420.39160	-0.73244	-1178.51465	133.90631	-3.65792
925	7.700	1114.50818	82.72603	1502.98413	-38.86771	258.71417	1343.66113	-840.85535	279.37366	1320.82471	410.77856	404.49872	83.19328	281.96625	85.24170	-7.65740	-539.68494	421.50214	-0.99427	-1190.74109	134.17184	-2.51813
926	7.708	1114.32092	82.61826	1502.33447	-38.48846	259.32526	1342.75134	-839.64423	278.80011	1321.55835	443.31253	399.12964	77.49359	268.28857	86.37929	-7.68551	-553.34998	422.56927	-1.19021	-1202.08032	134.30356	-0.37251
927	7.717	1113.75208	82.51453	1502.13245	-37.94882	259.93829	1341.77539	-838.46564	277.97742	1322.71655	476.49292	394.78052	71.65509	254.54361	87.58492	-7.67284	-566.97394	423.64026	-1.27018	-1212.50940	134.36688	2.83815
928	7.725	1112.80603	82.45071	1502.37305	-37.19646	260.53217	1340.78101	-837.42871	276.83365	1324.18530	510.51965	391.58411	66.06964	240.76987	88.78639	-7.65398	-580.58600	424.76794	-1.25497	-1222.10400	134.35754	6.88671
929	7.733	1111.49365	82.46375	1503.03418	-36.19494	261.07840	1339.81848	-836.57031	275.36166	1325.87183	545.39545	389.31964	61.27385	226.98987	89.93681	-7.65109	-594.22687	425.97607	-1.21599	-1230.87158	134.20502	11.44747
930	7.742	1109.84412	82.56859	1504.08154	-34.93776	261.54022	1338.93323	-835.87793	273.58453	1327.70020	580.71460	387.93213	57.75652	213.19940	91.03278	-7.65003	-607.88623	427.23654	-1.20960	-1238.45752	133.74326	16.32121
931	7.750	1107.91370	82.76917	1505.47363	-33.45842	261.89200	1338.15356	-835.32141	271.53864	1329.62134	615.63733	387.56921	55.51403	199.41263	92.11642	-7.64377	-621.51709	428.47382	-1.25238	-1243.92407	132.79924	21.49259
932	7.758	1105.77344	83.06548	1507.16016	-31.84227	262.13425	1337.48389	-834.86603	269.29987	1331.62634	648.98645	388.03723	53.79879	185.67273	93.22299	-7.65158	-635.10400	429.64124	-1.32315	-1245.97241	131.35930	27.05391
933	7.767	1103.48535	83.44308	1509.07959	-30.22259	262.28287	1336.90991	-834.47748	266.99438	1333.73694	679.60681	388.71918	51.57081	171.99341	94.33060	-7.68492	-648.69165	430.75464	-1.38368	-1243.54297	129.49796	33.33722
934	7.775	1101.08130	83.87445	1511.16992	-28.74512	262.35931	1336.40857	-834.13544	264.75812	1335.97290	706.82202	389.10657	48.25162	158.32385	95.39536	-7.72050	-662.34106	431.82437	-1.42274	-1236.23132	127.20438	41.00253
935	7.783	1098.56335	84.33894	1513.39075	-27.52047	262.38916	1335.95984	-833.84326	262.69946	1338.32642	730.44946	389.16507	43.89682	144.59354	96.41843	-7.71973	-676.09113	432.81598	-1.45377	-1224.22290	124.46617	50.45503
936	7.792	1095.92725	84.83072	1515.73230	-26.59254	262.38947	1335.55310	-833.61395	260.89008	1340.75696	750.52655	389.29303	38.81583	130.76776	97.43854	-7.67223	-689.96198	433.71246	-1.46187	-1207.96765	121.43467	61.06384
937	7.800	1093.18921	85.34579	1518.19824	-25.93200	262.35748	1335.19177	-833.44501	259.35626	1343.20142	767.30029	390.03671	33.31141	116.85669	98.47125	-7.60136	-703.94629	434.57568	-1.39991	-1187.82886	118.39832	71.16956
938	7.808	1090.39734	85.87990	1520.77649	-25.45129	262.28888	1334.88928	-833.31256	258.07883	1345.59192	781.19897	391.68939	27.64388	102.88757	99.50165	-7.53153	-717.99658	435.49841	-1.24632	-1163.94702	115.70980	78.82516
939	7.817	1087.62378	86.44128	1523.42090	-25.03611	262.20972	1334.65991	-833.18134	257.02786	1347.87415	792.37677	394.12506	21.93375	88.86627	100.53091	-7.47691	-732.05682	436.49957	-1.04076	-1136.42566	113.73920	82.63250
940	7.825	1084.94067	87.04997	1526.06104	-24.58176	262.18451	1334.51172	-833.01257	256.19269	1350.01440	800.48517	397.07590	16.16547	74.77106	101.57227	-7.44470	-746.11688	437.52283	-0.85534	-1105.56555	112.77734	82.28718
941	7.833	1082.40051	87.72150	1528.63367	-24.01318	262.30051	1334.44775	-832.77209	255.57156	1352.00220	805.12854	400.36011	10.44714	60.59491	102.60674	-7.42612	-760.22375	438.53302	-0.73377	-1071.87134	112.92855	78.60654
942	7.842	1080.03589	88.45667	1531.10095	-23.28300	262.65228	1334.47168	-832.43524	255.15294	1353.84705	806.25330	403.66028	5.23449	46.37445	103.60837	-7.39408	-774.41321	439.53394	-0.66765	-1035.90747	114.04744	73.04138
943	7.850	1077.87329	89.24040	1533.43823	-22.36393	263.32373	1334.58801	-831.97992	254.91409	1355.56909	803.95581	406.45273	1.28785	32.15875	104.59415	-7.31367	-788.65833	440.51282	-0.62590	-998.21692	115.82357	67.00352
944	7.858	1075.94373	90.04109	1535.61804	-21.24527	264.36237	1334.80127	-831.37714	254.82227	1357.18970	798.23682	408.45532	-0.86269	17.96423	105.59683	-7.16615	-802.91101	441.45209	-0.57585	-959.29541	117.99333	61.39236
945	7.867	1074.28381	90.81403	1537.60718	-19.93049	265.76178	1335.11743	-830.59357	254.83685	1358.72302	789.20465	409.87335	-1.54472	3.78534	106.62477	-6.98178	-817.14600	442.36362	-0.48708	-919.48645	120.38192	56.51971
946	7.875	1072.92627	91.51721	1539.37427	-18.43518	267.46204	1335.54370	-829.60333	254.92340	1360.17358	777.44574	411.04932	-1.61246	-10.35724	107.66777	-6.83443	-831.34912	443.26831	-0.35991	-878.88940	122.72631	52.39861
947	7.883	1071.89441	92.13123	1540.89429	-16.78821	269.37045	1336.07910	-828.39728	255.07431	1361.53296	763.97498	412.11121	-1.57272	-24.39679	108.69725	-6.76398	-845.49902	444.16003	-0.23998	-837.46820	124.63776	49.12633
948	7.892	1071.20154	92.66214	1542.14844	-15.03439	271.39667	1336.69983	-826.99518	255.30914	1362.77466	749.69775	413.06006	-1.50065	-38.23407	109.66727	-6.67494	-859.58411	445.04602	-0.15922	-795.30322	125.79845	47.05212
949	7.900	1070.85156	93.12329	1543.12549	-13.23524	273.47684	1337.35510	-825.45459	255.63840	1363.85217	735.08691	413.94641	-1.46481	-51.73895	110.55106	-6.32164	-873.62555	446.01917	-0.07859	-752.82483	126.07955	46.55106
950	7.908	1070.83813	93.51968	1543.82031	-11.46538	275.56522	1337.98096	-823.86279	256.03131	1364.70203	720.46741	414.82202	-1.54706	-64.72699	111.36061	-5.41739	-887.66333	447.16855	0.06329	-710.93115	125.50189	47.47071
951	7.917	1071.14404	93.84927	1544.22681	-9.80270	277.60748	1338.52515	-822.31635	256.42184	1365.26038	706.18109	415.69489	-1.69953	-76.92975	112.10626	-3.73968	-901.72876	448.43765	0.27312	-670.85406	124.19745	48.80397
952	7.925	1071.74780	94.10771	1544.32922	-8.31547	279.53119	1338.96021	-820.90924	256.73151	1365.48413	692.26160	416.61722	-1.85989	-87.97284	112.76578	-1.13794	-915.81842	449.67123	0.49797	-633.66895	122.31197	49.18333
953	7.933	1072.63660	94.28943	1544.10400	-7.05611	281.25836	1339.27771	-819.72894	256.89337	1365.35815	678.36865	417.69980	-2.08007	-97.41010	113.33566	2.47151	-929.88934	450.71204	0.63161	-599.70111	119.83186	47.82573
954	7.942	1073.79846	94.39503	1543.53101	-6.06618	282.72037	1339.47253	-818.84363	256.87311	1364.87866	664.28589	419.00397	-2.43252	-104.87744	113.89247	7.10198	-943.89648	451.46426	0.54888	-568.35059	116.56670	44.86706
955	7.950	1075.20459	94.44135	1542.60107	-5.38323	283.87430	1339.53503	-818.28430	256.67712	1364.03796	650.19061	420.43933	-2.84747	-110.22968	114.54709	12.83448	-957.80774	452.10089	0.28759	-538.52509	112.32877	40.86941
956	7.958	1076.81555	94.45700	1541.31458	-5.03851	284.71872	1339.45471	-818.04108	256.34875	1362.82117	636.29456	421.78003	-3.13557	-113.27802	115.29807	20.11446	-971.60266	453.08014	0.13087	-509.33307	107.03873	36.34934
957	7.967	1078.60168	94.46623	1539.67725	-5.05105	285.28320	1339.22998	-818.08472	255.94101	1361.20825	622.54517	422.89954	-3.21938	-113.15399	115.91586	29.75364	-985.31360	454.61060	0.27726	-480.54822	100.67148	31.74261
958	7.975	1080.55139	94.47607	1537.70178	-5.42446	285.60071	1338.87463	-818.40076	255.46854	1359.17920	608.78174	423.91071	-3.24432	-108.19727	116.00058	42.17202	-999.02173	456.33981	0.54986	-452.64056	93.25970	27.40304
959	7.983	1082.67261	94.47212	1535.41089	-6.14172	285.69604	1338.41528	-818.99847	254.89291	1356.71423	594.93970	424.93793	-3.36588	-96.98322	115.21956	56.45920	-1012.78577	457.81964	0.64191	-426.50305	84.96643	23.48771
960	7.992	1084.99243	94.42642	1532.83337	-7.16193	285.59149	1337.88464	-819.88232	254.16034	1353.78406	581.07037	426.01636	-3.55198	-79.53503	113.53323	70.45109	-1026.61523	458.96725	0.48642	-403.11255	76.05789	19.97432
961	8.000	1087.54492	94.31914	1529.98938	-8.42950	285.31030	1337.31738	-821.01825	253.23911	1350.35437	567.29663	427.24426	-3.66757	-57.34540	111.19745	81.88583	-1040.48438	459.98743	0.25715	-383.29626	66.83681	16.78366
962	8.008	1090.35095	94.15036	1526.88867	-9.88943	284.87653	1336.74951	-822.33344	252.10550	1346.41772	553.68481	428.67480	-3.66090	-32.33255	108.62799	89.47126	-1054.34326	461.06888	0.12772	-367.61560	57.62160	13.82129
963	8.017	1093.39917	93.92148	1523.55737	-11.49450	284.31799	1336.21558	-823.74261	250.69620	1342.03101	540.12085	430.14203	-3.62546	-5.87369	106.32138	93.08507	-1068.15332	462.21536	0.11975	-356.38300	48.74019	10.95653
964	8.025	1096.64026	93.61723	1520.05945	-13.20205	283.67477	1335.74207	-825.15961	248.91876	1337.31738	526.44562	431.44824	-3.67815	21.47012	104.78297	93.36533	-1081.91931	463.36145	0.16424	-349.81116	40.59805	7.98818
965	8.033	1100.00110	93.21748	1516.47595	-14.96622	282.99850	1335.34155	-826.48590	246.74178	1332.42615	512.65417	432.57489	-3.82017	49.67996	104.40067	91.23254	-1095.68506	464.52649	0.21942	-348.02533	33.79156	4.73298
966	8.042	1103.40479	92.71042	1512.87622	-16.72861	282.33493	1335.01379	-827.61017	244.26569	1327.48303	498.84732	433.61423	-3.96288	78.85904	105.34726	87.56373	-1109.49365	465.73718	0.28110	-350.86401	29.00790	1.36706
967	8.050	1106.77783	92.09067	1509.32495	-18.41590	281.69907	1334.75281	-828.43219	241.70842	1322.56689	485.07352	434.63477	-4.04662	108.99338	107.55988	83.01173	-1123.33569	466.92450	0.33323	-357.85559	26.60217	-1.47522
968	8.058	1110.04211	91.35330	1505.90735	-19.94918	281.06073	1334.54736	-828.90350	239.29605	1317.74792	471.28442	435.64999	-4.10072	139.93985	110.78848	77.96561	-1137.15820	467.99796	0.33892	-368.29309	26.22247	-3.24861
969	8.067	1113.11475	90.49063	1502.72766	-21.26009	280.35956	1334.37769	-829.05145	237.13249	1313.15320	457.42456	436.65631	-4.18136	171.51224	114.69595	72.62125	-1150.94287	468.94745	0.27844	-381.10400	26.99220	-3.99108
970	8.075	1115.91858	89.49791	1499.88513	-22.30688	279.54523	1334.21594	-828.93762	235.20383	1308.96606	443.52545	437.65533	-4.27817	203.58682	118.97394	67.06081	-1164.72998	469.82260	0.20116	-395.00793	28.11122	-4.15805
971	8.083	1118.39197	88.38327	1497.45618	-23.08030	278.61731	1334.03381	-828.59192	233.47957	1305.36584	429.66245	438.63507	-4.34280	236.17612	123.40236	61.31291	-1178.54321	470.66934	0.22499	-409.08167	29.19830	-4.20488
972	8.092	1120.49365	87.17441	1495.49390	-23.59563	277.63000	1333.80786	-828.00836	231.93729	1302.48901	415.85672	439.57581	-4.37955	269.41824	127.81601	55.43125	-1192.31885	471.51880	0.44731	-422.98145	30.15466	-4.36633
973	8.100	1122.19958	85.91579	1494.03687	-23.87881	276.65674	1333.52002	-827.18707	230.53870	1300.42981	402.09711	440.47986	-4.44434	303.50034	132.05609	49.55465	-1205.91992	472.37158	0.92875	-436.70795	30.97417	-4.64711
974	8.108	1123.49304	84.65796	1493.11780	-23.95217	275.74854	1333.16187	-826.17151	229.23285	1299.25232	388.42505	441.37262	-4.58816	338.57693	135.97870	43.88036	-1219.16650	473.15762	1.82495	-450.35211	31.71002	-4.93278
975	8.117	1124.35339	83.45181	1492.76331	-23.82389	274.91479	1332.74109	-825.06085	227.96945	1298.96704	374.88611	442.28784	-4.79301	374.69250	139.48874	38.56527	-1231.87964	473.78473	3.44034	-463.96191	32.42839	-5.13493
976	8.125	1124.75562	82.33894	1492.98975	-23.48331	274.13214	1332.27820	-823.97241	226.75809	1299.47961	361.40005	443.23260	-4.95019	411.72720	142.52238	33.67197	-1243.95874	474.29248	6.07991	-477.53613	33.16812	-5.26999
977	8.133	1124.68970	81.33304	1493.80298	-22.90488	273.36914	1331.79431	-822.98291	225.72134	1300.59351	347.82550	444.15515	-4.98792	449.45087	144.96877	29.23699	-1255.41504	474.84033	9.85463	-491.07715	33.93842	-5.39366
978	8.142	1124.17834	80.42499	1495.19482	-22.06632	272.60788	1331.30847	-822.11377	225.03273	1302.10840	334.14362	445.00558	-4.94726	487.65857	146.60681	25.39573	-1266.36011	475.41437	14.67787	-504.61145	34.71034	-5.51264
979	8.150	1123.27063	79.60994	1497.13123	-20.97448	271.85229	1330.84216	-821.35040	224.80519	1303.92676	320.43365	445.79782	-4.86683	526.21021	147.11237	22.45891	-1276.95874	475.63989	20.41717	-518.17346	35.45709	-5.60885
980	8.158	1122.01855	78.89590	1499.54871	-19.67802	271.11938	1330.41699	-820.65411	225.04433	1306.05847	306.73334	446.55920	-4.74150	564.88885	146.18364	20.83406	-1287.22876	475.02197	26.90173	-531.78210	36.18661	-5.67231
981	8.167	1120.46521	78.28101	1502.36841	-18.25906	270.42770	1330.04419	-819.96527	225.66756	1308.53894	293.02985	447.31409	-4.58144	603.18109	143.79247	20.71313	-1296.75342	473.41278	33.91130	-545.42896	36.94434	-5.70772
982	8.175	1118.64856	77.73529	1505.51636	-16.81658	269.79901	1329.71997	-819.21686	226.54442	1311.37268	279.30301	448.07690	-4.42516	640.14990	140.38187	21.73151	-1304.62158	471.18326	41.39869	-559.08136	37.79160	-5.75534
983	8.183	1116.60901	77.22513	1508.93323	-15.45193	269.26379	1329.43030	-818.36053	227.53220	1314.53027	265.50598	448.77026	-4.34190	674.53784	136.72061	23.03334	-1309.60156	468.83670	49.52419	-572.72192	38.70122	-5.85040
984	8.192	1114.38867	76.74821	1512.57312	-14.25240	268.85400	1329.16296	-817.38708	228.49785	1317.95728	251.59685	449.31091	-4.37501	705.08447	133.37697	23.76273	-1310.40051	466.50906	58.21574	-586.37683	39.52672	-5.95900
985	8.200	1112.02515	76.32324	1516.39526	-13.27538	268.58810	1328.92175	-816.32764	229.33395	1321.58167	237.62854	449.80786	-4.45376	730.86707	130.30634	23.45619	-1306.16797	463.94028	66.80196	-600.07928	40.16916	-6.00955
986	8.208	1109.54749	75.95956	1520.35583	-12.54060	268.46619	1328.72815	-815.23218	229.97646	1325.32666	223.71382	450.49332	-4.44813	751.50537	127.06221	22.02635	-1297.04297	460.81320	74.23306	-613.84351	40.71149	-5.96546
987	8.217	1106.97632	75.66089	1524.39709	-12.02936	268.47961	1328.60730	-814.14520	230.40337	1329.12378	209.88052	451.45325	-4.30459	767.16632	123.33151	19.55571	-1284.02319	456.95920	79.68349	-627.68158	41.30283	-5.83462
988	8.225	1104.32727	75.43353	1528.45166	-11.68870	268.61713	1328.57483	-813.09625	230.61404	1332.91748	196.03171	452.53119	-4.07987	778.32251	119.08446	16.18965	-1268.16541	452.36447	83.02647	-641.60205	42.00626	-5.65899
989	8.233	1101.61328	75.26830	1532.46301	-11.44282	268.85446	1328.63477	-812.09790	230.62308	1336.66296	182.05991	453.49200	-3.87531	785.40540	114.34312	12.15053	-1249.93433	447.24081	84.90965	-655.59418	42.83066	-5.50582
990	8.242	1098.85156	75.13788	1536.39160	-11.20664	269.13843	1328.78870	-811.14490	230.45903	1340.31982	167.94193	454.23569	-3.75491	788.66510	109.15277	7.77068	-1229.19482	442.02478	86.28560	-669.63562	43.75992	-5.40423
991	8.250	1096.07178	75.01791	1540.20166	-10.89677	269.38629	1329.04468	-810.22101	230.14697	1343.84839	153.72766	454.87378	-3.71247	788.26880	103.84753	3.51593	-1205.63330	437.11389	87.55431	-683.70557	44.73474	-5.31833
992	8.258	1093.32202	74.90118	1543.85059	-10.44296	269.50385	1329.41980	-809.30365	229.70383	1347.21497	139.50873	455.61853	-3.72153	784.32715	99.17474	-0.06586	-1179.10278	432.62909	88.14181	-697.78882	45.71481	-5.20922
993	8.267	1090.66638	74.79959	1547.29236	-9.80207	269.41058	1329.93604	-808.35712	229.15805	1350.39343	125.36417	456.57654	-3.76524	776.86023	95.98642	-2.55842	-1149.64331	428.43994	87.07301	-711.88623	46.69548	-5.07004
994	8.275	1088.17749	74.72261	1550.49036	-8.96963	269.05402	1330.61426	-807.33057	228.56487	1353.36230	111.27950	457.63602	-3.81387	766.11328	94.65872	-3.91259	-1117.41528	424.31982	83.89895	-725.99792	47.64226	-4.91031
995	8.283	1085.92651	74.65045	1553.42334	-7.98229	268.40274	1331.46631	-806.18127	227.99759	1356.10681	97.17834	458.60294	-3.84543	752.97681	94.83780	-4.43886	-1082.73706	420.05280	79.00672	-740.09509	48.52306	-4.75640
996	8.292	1083.97363	74.54193	1556.07556	-6.90803	267.43628	1332.48975	-804.91278	227.49783	1358.63318	83.04816	459.46356	-3.85175	738.72614	95.81030	-4.54179	-1046.06335	415.51114	73.22061	-754.15723	49.39098	-4.65386
997	8.300	1082.36487	74.36266	1558.42700	-5.82486	266.14587	1333.66675	-803.59430	227.00494	1360.97632	68.98186	460.36707	-3.79926	724.30322	97.00632	-4.49524	-1007.82898	410.74432	67.28465	-768.21387	50.32147	-4.61539
998	8.308	1081.12903	74.10104	1560.45532	-4.79662	264.54807	1334.96436	-802.33740	226.37154	1363.18054	55.09991	461.35742	-3.62658	710.04895	98.16025	-4.44509	-968.29846	405.98462	61.65870	-782.29742	51.30725	-4.58331
999	8.317	1080.26746	73.76109	1562.13953	-3.85826	262.70557	1336.33777	-801.24780	225.49051	1365.26270	41.48581	462.36713	-3.18172	695.94873	99.21344	-4.48747	-927.52429	401.51849	56.60350	-796.39050	52.29733	-4.49010
1000	8.325	1079.75171	73.34602	1563.45911	-3.01510	260.72736	1337.73792	-800.39429	224.39542	1367.18091	28.23447	463.41034	-2.09145	681.89130	100.20377	-4.67224	-885.43665	397.57660	52.36411	-810.45374	53.30252	-4.34836
1001	8.333	1079.53979	72.85825	1564.39514	-2.25642	258.73474	1339.11865	-799.80060	223.24226	1368.83691	15.51965	464.51318	0.18571	667.79932	101.20676	-4.96657	-842.04077	394.37720	49.35511	-824.48047	54.41455	-4.26980
1002	8.342	1079.59790	72.31238	1564.93420	-1.57449	256.82861	1340.44397	-799.46075	222.21194	1370.12878	3.63516	465.58380	4.16407	653.70087	102.26193	-5.25975	-797.67017	392.11334	48.09398	-838.51001	55.67583	-4.35292
1003	8.350	1079.90515	71.73721	1565.07019	-0.97068	255.07849	1341.69080	-799.36975	221.42017	1371.00720	-6.88171	466.53186	10.24509	639.69653	103.30972	-5.44458	-753.22388	390.69800	48.61104	-852.58002	56.94287	-4.52466
1004	8.358	1080.44153	71.16214	1564.80493	-0.45166	253.51881	1342.84583	-799.53796	220.89209	1371.46887	-15.17059	467.27148	18.60870	625.83038	104.24979	-5.50559	-710.19800	389.63318	49.88972	-866.66132	58.00278	-4.58255
1005	8.367	1081.18298	70.60014	1564.14673	-0.03055	252.15497	1343.89734	-799.97766	220.58351	1371.52271	-20.23969	467.51498	29.03614	612.04395	105.05637	-5.51261	-670.23694	388.33682	50.26508	-880.66418	58.81497	-4.42488
1006	8.375	1082.11572	70.03764	1563.10645	0.27059	250.98199	1344.82666	-800.68646	220.41762	1371.17810	-21.21338	466.95694	41.09099	598.27106	105.79019	-5.54596	-634.30225	386.55545	48.53402	-894.53345	59.50914	-4.14127
1007	8.383	1083.24438	69.44376	1561.69458	0.42730	250.00146	1345.60547	-801.64410	220.32547	1370.45190	-17.33163	465.83405	54.50379	584.50671	106.52808	-5.64723	-602.13464	384.42798	44.58467	-908.32111	60.17348	-3.87387
1008	8.392	1084.58313	68.79013	1559.91748	0.42585	249.22505	1346.20337	-802.82123	220.26053	1369.36609	-8.00452	464.96161	68.97686	570.76453	107.30647	-5.81318	-572.55750	382.33362	39.08655	-922.12305	60.77025	-3.69641
1009	8.400	1086.14624	68.06306	1557.78271	0.26751	248.66542	1346.60315	-804.18738	220.18631	1367.93787	6.72070	465.01355	83.62704	557.03290	108.11920	-6.01097	-544.34686	380.76819	32.90107	-935.93945	61.31573	-3.64935
1010	8.408	1087.94629	67.27057	1555.31165	-0.04232	248.32030	1346.81140	-805.70563	220.08203	1366.17725	25.80219	466.02203	97.20473	543.29382	108.95267	-6.19320	-516.98230	380.16605	26.76592	-949.65955	62.00906	-3.77163
1011	8.417	1089.99084	66.43956	1552.54333	-0.50488	248.16455	1346.85828	-807.32123	219.97046	1364.08765	47.64386	467.71072	109.03387	529.54102	109.79335	-6.31635	-490.92133	380.60339	21.11879	-963.22449	63.00592	-4.01696
1012	8.425	1092.27124	65.59723	1549.52026	-1.12598	248.15942	1346.78394	-808.95837	219.92401	1361.66138	70.93906	469.87576	119.15764	515.78436	110.63222	-6.38194	-467.34167	381.74182	16.04058	-976.74365	64.18852	-4.23088
1013	8.433	1094.75256	64.75984	1546.28699	-1.90636	248.27348	1346.62683	-810.52795	220.03503	1358.88538	94.98665	472.13461	127.39798	502.04660	111.48314	-6.44014	-447.52884	383.19098	11.51147	-990.40381	65.30247	-4.29227
1014	8.442	1097.37195	63.93875	1542.90076	-2.83440	248.50014	1346.41821	-811.93475	220.37424	1355.75586	119.43958	473.68683	132.97409	488.32697	112.35493	-6.52924	-432.40442	384.80142	7.71641	-1004.27893	66.21117	-4.26478
1015	8.450	1100.04651	63.14548	1539.43542	-3.88755	248.85184	1346.18250	-813.08838	220.95961	1352.29980	144.11189	473.72855	135.30997	474.58936	113.22559	-6.64072	-422.48193	386.56412	4.92399	-1018.26624	66.96063	-4.32780
1016	8.458	1102.68726	62.38960	1535.97449	-5.03724	249.34207	1345.93616	-813.93915	221.74716	1348.58765	169.01968	472.00861	134.74013	460.81757	114.08379	-6.74782	-418.01453	388.37723	3.07056	-1032.20435	67.70207	-4.52971
1017	8.467	1105.21387	61.67758	1532.59827	-6.24429	249.98267	1345.68982	-814.51178	222.65674	1344.72034	194.44188	468.73108	132.20068	447.04852	114.96625	-6.84631	-419.04749	389.99802	1.78385	-1045.95032	68.67809	-4.79223
1018	8.475	1107.56592	61.01555	1529.37488	-7.44535	250.79250	1345.44995	-814.88129	223.62381	1340.81018	220.78592	464.07217	128.48811	433.32144	115.92838	-6.95396	-425.28711	391.22650	0.84609	-1059.41370	70.08340	-5.09601
1019	8.483	1109.70801	60.41331	1526.36707	-8.55050	251.79366	1345.21118	-815.11548	224.61736	1336.98267	248.18535	458.22708	124.03928	419.61844	116.98083	-7.07731	-435.81873	392.08322	0.27217	-1072.74658	71.65887	-5.37301
1020	8.492	1111.62317	59.88551	1523.64368	-9.46383	252.98932	1344.95129	-815.24182	225.60649	1333.37878	276.28461	451.76709	119.18123	405.87976	118.06349	-7.20018	-449.05280	392.76486	0.00969	-1086.32129	72.83344	-5.44216
1021	8.500	1113.28992	59.44887	1521.27820	-10.11381	254.34720	1344.63696	-815.24255	226.54294	1330.14600	304.62012	445.37213	114.16267	392.05972	119.08884	-7.30230	-463.30362	393.47577	-0.12104	-1100.28064	73.48488	-5.27996
1022	8.508	1114.66675	59.11115	1519.33887	-10.47309	255.80986	1344.23291	-815.06464	227.38660	1327.42578	333.10480	439.22449	108.98925	378.16550	120.01378	-7.37800	-477.53232	394.31885	-0.26545	-1114.33618	73.98958	-5.05200
1023	8.517	1115.70532	58.86345	1517.87305	-10.56016	257.31705	1343.70630	-814.64496	228.12589	1325.33716	362.04877	432.94321	103.47666	364.26700	120.88605	-7.44672	-491.46564	395.27182	-0.48102	-1128.05957	74.55438	-4.82058
1024	8.525	1116.36633	58.69392	1516.89697	-10.42655	258.81226	1343.03540	-813.94366	228.76163	1323.94849	391.79218	426.20874	97.50203	350.45761	121.81891	-7.54393	-505.20001	396.24518	-0.78394	-1141.11658	75.02104	-4.41335
1025	8.533	1116.62036	58.59924	1516.40405	-10.13503	260.24365	1342.21802	-812.96753	229.27588	1323.25537	422.33459	419.42844	91.22034	336.77615	122.89124	-7.68177	-518.86719	397.21600	-1.13737	-1153.28662	75.15616	-3.49152
1026	8.542	1116.44812	58.57874	1516.38306	-9.73237	261.57388	1341.27051	-811.77478	229.61932	1323.18054	453.39374	413.43518	84.91937	323.17743	124.08336	-7.82132	-532.52563	398.29312	-1.43335	-1164.47498	74.87526	-1.69556
1027	8.550	1115.84387	58.63402	1516.82568	-9.22796	262.78345	1340.22546	-810.46619	229.71602	1323.60095	484.80237	408.62531	78.65382	309.58902	125.32899	-7.90545	-546.17603	399.58469	-1.57401	-1174.71179	74.35106	1.14178
1028	8.558	1114.81299	58.77469	1517.73120	-8.59236	263.86356	1339.12915	-809.16162	229.47867	1324.39270	516.69031	404.83270	72.31326	295.97382	126.57646	-7.91582	-559.82703	401.04584	-1.55591	-1184.08105	73.89444	4.88402
1029	8.567	1113.36938	59.00716	1519.10559	-7.77998	264.80713	1338.03589	-807.96204	228.85062	1325.46411	549.28088	401.74573	66.00451	282.33517	127.78783	-7.87785	-573.51831	402.52893	-1.44922	-1192.60730	73.62679	9.21201
1030	8.575	1111.54407	59.31599	1520.94067	-6.76369	265.59930	1336.99854	-806.92273	227.85721	1326.75818	582.59509	399.23376	60.14254	268.67905	128.95268	-7.82398	-587.26965	403.90979	-1.34398	-1200.08557	73.37704	13.82183
1031	8.583	1109.39148	59.67213	1523.18323	-5.56301	266.21918	1336.05359	-806.05225	226.61116	1328.24512	616.35443	397.49329	55.26180	254.99237	130.10016	-7.77913	-601.03845	405.13406	-1.32148	-1205.89807	72.90320	18.55676
1032	8.592	1106.97363	60.06400	1525.74219	-4.25109	266.65601	1335.21423	-805.32697	225.25938	1329.91650	649.96948	396.79291	51.69118	241.27246	131.24945	-7.76298	-614.75385	406.21967	-1.39766	-1209.04309	72.10252	23.53355
1033	8.600	1104.33362	60.50876	1528.53271	-2.93978	266.92197	1334.48193	-804.71497	223.92557	1331.76831	682.47107	397.00314	49.13468	227.54019	132.38385	-7.77422	-628.39044	407.23248	-1.48719	-1208.45850	71.01047	29.20834
1034	8.608	1101.49048	61.03165	1531.50037	-1.74753	267.04807	1333.85718	-804.19684	222.69705	1333.78308	712.70648	397.55432	46.65219	213.80356	133.48708	-7.78244	-642.00024	408.22449	-1.49121	-1203.42224	69.68242	36.21043
1035	8.617	1098.45850	61.64630	1534.60925	-0.76037	267.06757	1333.33813	-803.76666	221.63707	1335.92700	739.84418	397.98584	43.33049	200.04138	134.55293	-7.75768	-655.65759	409.19016	-1.40332	-1193.75720	68.14133	44.95335
1036	8.625	1095.26355	62.35345	1537.82739	-0.00719	267.00592	1332.91516	-803.42084	220.78638	1338.16296	763.58081	398.38763	38.89667	186.23102	135.56979	-7.70448	-669.37988	410.10449	-1.28571	-1179.73743	66.44209	55.15515
1037	8.633	1091.94019	63.14412	1541.12097	0.53558	266.88614	1332.57837	-803.14960	220.15887	1340.45898	783.93542	399.20959	33.60040	172.37415	136.53198	-7.65551	-683.13416	410.97437	-1.18514	-1161.77026	64.82155	65.55049
1038	8.642	1088.52332	63.99966	1544.45447	0.92432	266.73962	1332.32532	-802.93359	219.74396	1342.78296	801.12744	400.86368	27.74953	158.48529	137.45691	-7.63654	-696.91614	411.83298	-1.10170	-1140.07910	63.73178	74.20259
1039	8.650	1085.04382	64.89783	1547.79016	1.23609	266.61353	1332.15503	-802.74463	219.51297	1345.09753	815.49414	403.38306	21.47057	144.56512	138.38063	-7.63535	-710.77222	412.71881	-1.00970	-1114.70813	63.60655	79.37344
1040	8.658	1081.53113	65.82368	1551.08862	1.56458	266.57001	1332.06323	-802.55115	219.42783	1347.36621	827.21777	406.31378	14.92242	130.60547	139.32858	-7.59869	-724.73535	413.63617	-0.89995	-1085.81775	64.66177	80.33904
1041	8.667	1078.01306	66.76865	1554.30664	2.01283	266.67987	1332.04883	-802.32227	219.45456	1349.56250	836.21765	409.20551	8.73617	116.59998	140.29623	-7.48866	-738.78180	414.52991	-0.79764	-1053.84229	66.89795	77.62354
1042	8.675	1074.51819	67.71735	1557.40149	2.67789	267.01520	1332.12024	-802.02441	219.57851	1351.67163	842.35846	412.01804	3.91628	102.53894	141.27618	-7.34381	-752.86273	415.38419	-0.72535	-1019.34985	70.16246	72.60249
1043	8.683	1071.08521	68.64536	1560.34277	3.63213	267.64178	1332.29285	-801.61841	219.80110	1353.68872	845.54175	414.81451	1.10218	88.42151	142.27609	-7.23361	-766.95874	416.28006	-0.67122	-982.87872	74.27197	66.78275
1044	8.692	1067.77283	69.53235	1563.11694	4.90688	268.60461	1332.58142	-801.06323	220.11824	1355.61572	845.52057	417.44958	0.02704	74.26526	143.29779	-7.16578	-781.07922	417.24640	-0.61302	-944.91144	79.10443	61.20337
1045	8.700	1064.65710	70.37183	1565.71875	6.48473	269.91342	1332.99792	-800.32288	220.51115	1357.46240	841.85980	419.70309	-0.25893	60.09753	144.33511	-7.09712	-795.22595	418.21207	-0.53602	-905.84747	84.50714	56.27147
1046	8.708	1061.82117	71.16840	1568.13794	8.30584	271.54523	1333.54883	-799.37695	220.96049	1359.24500	834.31476	421.47552	-0.57533	45.94788	145.37737	-7.00736	-809.37842	419.16541	-0.41421	-865.90253	90.16428	52.01390
1047	8.717	1059.34802	71.92845	1570.35474	10.28423	273.45526	1334.23047	-798.23425	221.46353	1360.97144	823.28973	422.85507	-1.08877	31.83383	146.39670	-6.92016	-823.50458	420.17258	-0.23780	-825.08344	95.62549	48.47052
1048	8.725	1057.31055	72.64912	1572.34705	12.32535	275.58029	1335.02771	-796.93481	222.03705	1362.62292	809.87695	424.05411	-1.59115	17.76047	147.35994	-6.87924	-837.60010	421.25183	-0.05177	-783.35400	100.48465	45.92112
1049	8.733	1055.75891	73.30649	1574.09192	14.33712	277.83633	1335.91064	-795.53821	222.70535	1364.15002	795.36963	425.18878	-1.91762	3.75333	148.24750	-6.89259	-851.71234	422.35120	0.09433	-740.91492	104.50426	44.81118
1050	8.742	1054.71692	73.85495	1575.55994	16.23249	280.12155	1336.83264	-794.11224	223.48376	1365.48230	780.67029	426.20325	-2.03898	-10.09311	149.04445	-6.85357	-865.89667	423.38037	0.19332	-698.42834	107.55472	45.37703
1051	8.750	1054.18335	74.25339	1576.72266	17.93018	282.32806	1337.73914	-792.73181	224.36649	1366.54370	766.16553	427.07803	-2.04013	-23.59445	149.73453	-6.53754	-880.14978	424.23737	0.24678	-657.01910	109.59422	47.13366
1052	8.758	1054.12891	74.49406	1577.56250	19.35441	284.35471	1338.58569	-791.48560	225.32146	1367.26587	751.97034	427.93719	-2.06294	-36.49545	150.31082	-5.69904	-894.38226	424.92413	0.24713	-617.93555	110.75674	48.80945
1053	8.767	1054.49902	74.60147	1578.07520	20.43730	286.11826	1339.34399	-790.47369	226.29422	1367.59619	738.03046	428.87964	-2.18210	-48.48538	150.76851	-4.14983	-908.47534	425.63284	0.21776	-581.94647	111.23642	49.09233
1054	8.775	1055.23206	74.61391	1578.26501	21.13401	287.56577	1339.99329	-789.78619	227.22797	1367.50403	724.18213	429.87970	-2.32833	-59.18509	151.10945	-1.76721	-922.38440	426.59576	0.21781	-548.89819	111.02994	47.50391
1055	8.783	1056.27600	74.56308	1578.13354	21.43645	288.67694	1340.51563	-789.47638	228.08864	1366.98315	710.33618	430.93970	-2.41985	-68.18826	151.37115	1.50831	-936.16663	427.85968	0.27655	-517.89270	109.90280	44.48524
1056	8.792	1057.59253	74.45773	1577.67090	21.36452	289.45538	1340.90186	-789.55591	228.86458	1366.04041	696.51624	432.14996	-2.48829	-75.23831	151.57687	5.70684	-949.92487	429.28418	0.36685	-487.94220	107.60287	40.77542
1057	8.800	1059.15259	74.29218	1576.86096	20.94036	289.92184	1341.15393	-790.01691	229.53915	1364.68140	682.76917	433.52994	-2.55887	-80.34451	151.62941	11.02954	-963.73242	430.69897	0.45591	-458.50049	104.06143	36.89000
1058	8.808	1060.93164	74.07581	1575.69373	20.17069	290.10864	1341.28003	-790.85291	230.07210	1362.90283	669.05756	434.95288	-2.64285	-83.39609	151.28693	18.13925	-977.59436	432.02100	0.54654	-429.58667	99.39975	33.09784
1059	8.817	1062.90918	73.84218	1574.16919	19.05328	290.05603	1341.28784	-792.05402	230.41678	1360.69543	655.21088	436.22925	-2.83829	-83.39615	150.22911	28.00005	-991.47388	433.27185	0.65509	-401.68579	93.80658	29.57793
1060	8.825	1065.07373	73.62180	1572.29675	17.60003	289.81641	1341.18359	-793.59058	230.55154	1358.04578	641.14990	437.26117	-3.15696	-78.42319	148.15869	40.96039	-1005.34277	434.48950	0.74638	-375.60065	87.46602	26.43231
1061	8.833	1067.42273	73.41187	1570.10254	15.85225	289.45566	1340.97888	-795.40887	230.47684	1354.93225	627.06616	438.15350	-3.44677	-66.94186	144.94781	55.87147	-1019.20667	435.67563	0.75133	-352.24976	80.56694	23.64909
1062	8.842	1069.95667	73.17743	1567.63269	13.87843	289.03461	1340.69751	-797.42987	230.18779	1351.32727	613.19000	439.09595	-3.61010	-49.16434	140.81564	70.31799	-1033.07959	436.83191	0.66873	-332.40759	73.30220	21.15327
1063	8.850	1072.67090	72.87726	1564.94019	11.76322	288.58752	1340.37097	-799.53986	229.67662	1347.21765	599.54291	440.17133	-3.66656	-26.86044	136.34402	81.85803	-1046.94104	437.94910	0.56203	-316.48199	65.87314	18.86526
1064	8.858	1075.55579	72.48169	1562.06860	9.59169	288.12573	1340.02539	-801.58972	228.96712	1342.63330	585.99451	441.35748	-3.65942	-2.04025	132.18982	89.18143	-1060.75452	439.00629	0.47496	-304.51392	58.50348	16.67280
1065	8.867	1078.60022	71.97691	1559.04810	7.43181	287.65573	1339.67407	-803.42627	228.12589	1337.65601	572.42432	442.58832	-3.62295	24.01431	128.79205	92.38392	-1074.52686	440.03180	0.41975	-296.48029	51.41647	14.32665
1066	8.875	1081.78528	71.37192	1555.90747	5.32754	287.19031	1339.31946	-804.93823	227.23010	1332.39392	558.79840	443.75888	-3.57323	50.86966	126.36438	92.44765	-1088.30603	441.09131	0.39469	-292.60791	44.89943	11.39701
1067	8.883	1085.07532	70.70273	1552.69299	3.31025	286.75665	1338.96350	-806.08240	226.32776	1326.94983	545.11902	444.79834	-3.53528	78.56284	124.99350	90.53968	-1102.12097	442.20850	0.37506	-293.21265	39.42383	7.54273
1068	8.892	1088.42285	70.01459	1549.47498	1.41430	286.39780	1338.61560	-806.88605	225.41072	1321.43286	531.35419	445.74933	-3.55856	107.15451	124.68111	87.56374	-1115.95044	443.33502	0.34548	-298.08105	35.52817	3.09083
1069	8.900	1091.77551	69.32828	1546.33521	-0.32278	286.14670	1338.29053	-807.43030	224.41594	1315.98962	517.49139	446.70941	-3.65150	136.52927	125.37206	84.01913	-1129.75916	444.40610	0.34554	-306.29578	33.46359	-0.81246
1070	8.908	1095.07129	68.63159	1543.35474	-1.87163	285.99683	1337.99670	-807.79938	223.29370	1310.79431	503.59528	447.72729	-3.75764	166.46851	126.95161	80.07381	-1143.54736	445.41711	0.40306	-316.92944	32.99184	-3.14448
1071	8.917	1098.23425	67.90277	1540.60999	-3.21830	285.90552	1337.72375	-808.01233	222.10596	1305.99829	489.73065	448.78223	-3.82865	196.78671	129.23601	75.73431	-1157.35352	446.40414	0.44443	-329.39087	33.56592	-3.98118
1072	8.925	1101.17810	67.12508	1538.17236	-4.36217	285.81519	1337.44031	-807.99854	221.03458	1301.69800	475.89319	449.83136	-3.86565	227.38257	132.01016	70.98659	-1171.18872	447.36960	0.38696	-343.01050	34.66206	-4.13805
1073	8.933	1103.81860	66.28508	1536.10999	-5.30830	285.66718	1337.10413	-807.66302	220.23608	1297.95728	462.02792	450.84747	-3.89194	258.23608	135.05589	65.84952	-1185.00354	448.29993	0.29962	-357.04230	35.92850	-4.24023
1074	8.942	1106.08740	65.37799	1534.49036	-6.05904	285.40900	1336.67725	-806.98016	219.68092	1294.84583	448.09131	451.83624	-3.93153	289.42960	138.16170	60.38797	-1198.74951	449.21936	0.37928	-371.05115	37.14429	-4.45172
1075	8.950	1107.94104	64.42068	1533.37671	-6.60949	285.00046	1336.13635	-806.00232	219.20160	1292.44543	434.12817	452.82983	-3.98764	321.15543	141.15337	54.73539	-1212.35962	450.16928	0.83039	-384.91248	38.19096	-4.71290
1076	8.958	1109.35962	63.44922	1532.81946	-6.94852	284.42285	1335.48132	-804.80353	218.68971	1290.83789	420.25372	453.82944	-4.04506	353.64304	143.88669	49.08596	-1225.61694	451.15265	1.83843	-398.62659	39.04733	-4.93958
1077	8.967	1110.34399	62.49133	1532.84680	-7.05981	283.68085	1334.73730	-803.46100	218.18050	1290.06702	406.53931	454.79877	-4.10545	387.04803	146.19397	43.61959	-1238.21765	452.10669	3.57623	-412.24249	39.75064	-5.07690
1078	8.975	1110.90686	61.55678	1533.46118	-6.92204	282.79504	1333.94763	-802.06836	217.78383	1290.09192	392.95428	455.71796	-4.16470	421.38586	147.89990	38.42683	-1250.03113	452.96722	6.18665	-425.82056	40.39146	-5.14326
1079	8.983	1111.05505	60.66614	1534.64600	-6.51478	281.80002	1333.15808	-800.72693	217.60365	1290.79883	379.39975	456.56058	-4.21039	456.55103	148.89182	33.52631	-1261.18018	453.76025	9.74510	-439.39148	41.11490	-5.25863
1080	8.992	1110.78357	59.86105	1536.37756	-5.82715	280.74210	1332.40527	-799.50946	217.70753	1292.06702	365.78973	457.28436	-4.28629	492.39929	149.06897	28.98593	-1271.89087	454.48993	14.20313	-452.94989	42.03023	-5.53375
1081	9.000	1110.08740	59.17354	1538.62585	-4.86195	279.66830	1331.71777	-798.42706	218.11786	1293.82019	352.11908	457.93024	-4.42918	528.80280	148.20410	25.05754	-1282.32703	454.91165	19.46827	-466.49915	43.07465	-5.90841
1082	9.008	1108.97339	58.60173	1541.34827	-3.63297	278.61755	1331.11694	-797.42871	218.80829	1296.03113	338.43866	458.62997	-4.56299	565.58716	145.94875	22.17856	-1292.44263	454.62601	25.54177	-480.07019	44.04599	-6.19370
1083	9.017	1107.46216	58.12332	1544.48926	-2.16166	277.61502	1330.61682	-796.43573	219.71083	1298.69263	324.78558	459.43625	-4.60204	602.36554	142.04507	20.75784	-1301.82739	453.51407	32.42443	-493.68188	44.82635	-6.28561
1084	9.025	1105.58472	57.72264	1547.99023	-0.48473	276.65912	1330.22522	-795.38660	220.72665	1301.78662	311.16306	460.25058	-4.57201	638.40747	136.61282	20.82919	-1309.68140	451.85541	40.00731	-507.30878	45.47168	-6.23928
1085	9.033	1103.37476	57.39389	1551.79883	1.33235	275.72101	1329.94202	-794.27063	221.73607	1305.27185	297.54849	460.98618	-4.53208	672.70172	130.28030	21.84086	-1314.92505	449.94482	48.19769	-520.91254	46.06999	-6.14017
1086	9.042	1100.86316	57.13086	1555.86816	3.19823	274.77454	1329.75305	-793.13422	222.61969	1309.08655	283.90094	461.69641	-4.48399	704.25922	123.95013	22.87161	-1316.35242	447.86938	56.91517	-534.49103	46.64944	-6.00934
1087	9.050	1098.08423	56.93202	1560.14893	5.01714	273.81805	1329.63245	-792.04901	223.30817	1313.14734	270.19662	462.49487	-4.40451	732.42627	118.27200	23.18219	-1313.03564	445.57584	65.77071	-548.06934	47.24702	-5.85305
1088	9.058	1095.07715	56.80408	1564.58655	6.71235	272.86157	1329.55518	-791.06140	223.83167	1317.34338	256.45172	463.42560	-4.30595	756.87836	113.25322	22.55466	-1304.86951	442.92328	73.90204	-561.66614	47.95261	-5.70984
1089	9.067	1091.87915	56.75114	1569.12695	8.23956	271.90723	1329.50854	-790.17950	224.28821	1321.56140	242.68428	464.44193	-4.23035	777.41284	108.41641	21.09723	-1292.56982	439.77548	80.32150	-575.30963	48.84149	-5.61599
1090	9.075	1088.52185	56.76772	1573.71765	9.58760	270.94254	1329.49463	-789.40198	224.74521	1325.72974	228.89096	465.47797	-4.17844	793.90875	103.32550	18.87394	-1277.04102	436.09003	84.50835	-589.04529	49.88300	-5.56821
1091	9.083	1085.03955	56.83675	1578.30029	10.77276	269.94122	1329.52637	-788.73181	225.20007	1329.82544	215.05801	466.50714	-4.09315	806.42682	97.84952	15.85057	-1258.81262	431.96533	86.79417	-602.89026	50.95334	-5.52880
1092	9.092	1081.47388	56.92668	1582.80981	11.83353	268.87567	1329.62317	-788.16547	225.62177	1333.84326	201.15533	467.51749	-3.96974	815.21179	91.97365	12.10924	-1237.93286	427.73242	88.17283	-616.81787	51.98828	-5.47183
1093	9.100	1077.87231	56.99898	1587.18311	12.82108	267.72845	1329.80481	-787.68787	225.98415	1337.76294	187.16096	468.49789	-3.89179	820.58295	85.66547	7.95537	-1214.20618	423.84570	89.41730	-630.80115	53.05284	-5.41890
1094	9.108	1074.28723	57.02682	1591.37158	13.78139	266.48804	1330.09045	-787.27557	226.26393	1341.53723	173.10056	469.47290	-3.89517	822.75616	79.10443	3.85105	-1187.52222	420.51706	90.25629	-644.83014	54.22305	-5.40543
1095	9.117	1070.77771	57.00491	1595.34229	14.74239	265.14035	1330.49976	-786.89478	226.43448	1345.11255	159.01607	470.44421	-3.90838	821.63977	72.94757	0.33176	-1157.96497	417.60132	89.63638	-658.88422	55.47772	-5.41848
1096	9.125	1067.40759	56.93958	1599.07227	15.71484	263.66553	1331.05237	-786.49713	226.46703	1348.45227	144.92647	471.32294	-3.85113	816.82990	68.21085	-2.16358	-1125.71069	414.90610	86.80849	-672.93665	56.69461	-5.39561
1097	9.133	1064.24011	56.83496	1602.54370	16.69888	262.03381	1331.76489	-786.02362	226.34468	1351.53845	130.84560	472.03235	-3.73135	808.09705	65.65643	-3.54856	-1090.98535	412.40027	81.97468	-686.99152	57.74538	-5.29857
1098	9.142	1061.33435	56.69423	1605.73975	17.68658	260.20712	1332.64685	-785.41919	226.08022	1354.36609	116.80746	472.67010	-3.62993	796.07001	65.18723	-4.11535	-1054.10742	410.08179	75.98550	-701.07306	58.60049	-5.14275
1099	9.150	1058.75000	56.52225	1608.64551	18.65990	258.15179	1333.69238	-784.65002	225.71675	1356.94678	102.85095	473.45575	-3.59438	782.16876	65.98447	-4.25685	-1015.45319	407.88654	69.73657	-715.16956	59.29439	-4.94336
1100	9.158	1056.54822	56.31573	1611.25012	19.59187	255.85074	1334.87573	-783.71429	225.31343	1359.30408	88.98514	474.45795	-3.57930	767.71381	67.19962	-4.23635	-975.32910	405.77783	63.86457	-729.24133	59.90700	-4.72994
1101	9.167	1054.77490	56.06313	1613.54480	20.45249	253.31775	1336.15442	-782.64990	224.92447	1361.45715	75.20541	475.54047	-3.45849	753.34241	68.37273	-4.19469	-933.89038	403.81165	58.73228	-743.28284	60.60782	-4.57667
1102	9.175	1053.44238	55.76028	1615.51746	21.21313	250.61467	1337.47363	-781.54382	224.56815	1363.41980	61.54677	476.58359	-3.02956	739.16583	69.39328	-4.23107	-891.20374	402.11264	54.55709	-757.31567	61.50716	-4.49390
1103	9.183	1052.52454	55.41315	1617.15295	21.85055	247.85098	1338.77966	-780.52771	224.20453	1365.21106	48.09830	477.53033	-2.00410	725.12231	70.33844	-4.41609	-847.39722	400.81070	51.57677	-771.32819	62.51627	-4.39799
1104	9.192	1051.96838	55.02657	1618.43762	22.35303	245.15858	1340.03357	-779.73309	223.78555	1366.82935	34.98074	478.29245	-0.01524	711.16681	71.32320	-4.74341	-802.83130	399.96594	50.06860	-785.28003	63.51613	-4.27353
1105	9.200	1051.71289	54.59898	1619.36353	22.72015	242.65768	1341.21313	-779.23059	223.35757	1368.19995	22.37836	478.76077	3.35662	697.29150	72.37424	-5.10139	-758.27625	399.48901	50.04693	-799.16541	64.51714	-4.21423
1106	9.208	1051.70764	54.12787	1619.92798	22.95492	240.43323	1342.30396	-779.02264	223.06679	1369.19470	10.68341	478.92603	8.58701	683.48523	73.41591	-5.35327	-714.96436	399.11609	50.82039	-813.02734	65.55757	-4.26254
1107	9.217	1051.92517	53.60953	1620.12695	23.05490	238.53117	1343.28906	-779.10266	223.03857	1369.71960	0.61075	478.94437	16.13885	669.72144	74.36032	-5.45911	-674.28003	398.51990	51.07069	-826.89703	66.59789	-4.34310
1108	9.225	1052.35962	53.02809	1619.95349	23.00707	236.96452	1344.14722	-779.51019	223.26849	1369.75598	-6.82693	478.82941	26.17030	655.97644	75.18747	-5.49507	-637.07910	397.52887	49.69025	-840.74902	67.55728	-4.36463
1109	9.233	1053.01099	52.36200	1619.40784	22.79093	235.71324	1344.85913	-780.32745	223.61624	1369.33276	-10.44113	478.12497	38.29637	642.24902	75.94746	-5.56329	-603.15356	396.29303	46.48615	-854.55511	68.36589	-4.29140
1110	9.242	1053.86914	51.60777	1618.50586	22.38728	234.72827	1345.41431	-781.61237	223.90869	1368.48608	-9.07263	476.36530	51.83535	628.55194	76.68896	-5.70014	-571.43799	395.19952	41.96714	-868.34918	69.00606	-4.14914
1111	9.250	1054.90979	50.78488	1617.27490	21.78347	233.95093	1345.81238	-783.32996	224.07143	1367.24573	-1.86911	473.90915	66.21229	614.88562	77.41925	-5.87797	-540.87054	394.60693	36.72415	-882.16272	69.56221	-4.03244
1112	9.258	1056.10669	49.91774	1615.74414	20.97257	233.33301	1346.06445	-785.36652	224.15048	1365.65161	11.30206	471.78217	80.78316	601.22473	78.14366	-6.06185	-511.18515	394.68561	31.17079	-895.95642	70.18837	-4.04916
1113	9.267	1057.44019	49.01962	1613.94446	19.95121	232.84586	1346.19153	-787.60736	224.21544	1363.75708	29.51492	470.63434	94.58883	587.54266	78.89973	-6.22630	-483.04050	395.42252	25.57837	-909.69495	70.98100	-4.20181
1114	9.275	1058.89575	48.08423	1611.91406	18.72007	232.48256	1346.21729	-789.96667	224.29857	1361.59546	51.10918	470.39590	106.93449	573.84644	79.73714	-6.35220	-457.53738	396.65735	20.10001	-923.40918	71.87610	-4.35041
1115	9.283	1060.45459	47.08578	1609.69971	17.28765	232.25333	1346.16211	-792.34265	224.46759	1359.14209	74.54950	470.75961	117.76508	560.15277	80.66330	-6.43432	-435.61130	398.16318	14.86982	-937.12195	72.74074	-4.36082
1116	9.292	1062.08557	45.99625	1607.34949	15.67262	232.16600	1346.04492	-794.58502	224.89856	1356.33557	98.89743	471.31830	126.90216	546.44727	81.63362	-6.48543	-417.75375	399.84744	10.24242	-950.80432	73.60164	-4.29555
1117	9.300	1063.74622	44.80984	1604.90991	13.90456	232.20528	1345.88635	-796.53662	225.79153	1353.15576	123.67189	471.31171	133.51288	532.71545	82.60765	-6.52967	-404.22153	401.84222	6.73306	-964.46423	74.59082	-4.32143
1118	9.308	1065.39270	43.55746	1602.43042	12.02724	232.34143	1345.70447	-798.10522	227.21828	1349.67114	148.67807	469.75354	136.78989	518.97906	83.58096	-6.57870	-395.45731	404.21848	4.44463	-978.17902	75.65131	-4.43526
1119	9.317	1066.98267	42.29619	1599.97229	10.09898	232.56659	1345.50879	-799.29291	229.08051	1346.00903	173.94345	466.08112	136.82419	505.26971	84.55698	-6.62650	-392.18265	406.66977	2.86685	-991.97510	76.58537	-4.47445
1120	9.325	1068.47424	41.07774	1597.61035	8.18919	232.91513	1345.30237	-800.16809	231.19757	1342.29968	199.60037	460.53580	134.60466	491.58990	85.51624	-6.67928	-394.91434	408.64172	1.52851	-1005.76959	77.38264	-4.39273
1121	9.333	1069.83057	39.93648	1595.41736	6.37727	233.44809	1345.08044	-800.81982	233.40057	1338.65466	225.78644	453.74561	131.28690	477.90967	86.43777	-6.76716	-403.26804	409.79749	0.44943	-1019.48804	78.20416	-4.32598
1122	9.342	1071.02661	38.90787	1593.45032	4.74686	234.21463	1344.82898	-801.32629	235.54446	1335.18323	252.55019	446.16763	127.54218	464.19650	87.33543	-6.90142	-415.67300	410.35281	-0.17168	-1033.17383	79.08197	-4.36472
1123	9.350	1072.05005	38.03070	1591.74927	3.36790	235.21838	1344.52466	-801.73694	237.49133	1332.01184	279.80646	437.97125	123.47347	450.43860	88.24240	-7.03093	-429.96042	410.85184	-0.33807	-1046.93079	79.93314	-4.45571
1124	9.358	1072.89001	37.32304	1590.34119	2.27352	236.41455	1344.13684	-802.06482	239.12675	1329.28479	307.43713	429.18399	118.96893	436.64258	89.16794	-7.09071	-444.48233	411.60126	-0.27926	-1060.77124	80.74954	-4.49832
1125	9.367	1073.52063	36.77298	1589.24414	1.44636	237.73256	1343.63721	-802.29578	240.38058	1327.13867	335.40189	419.85422	114.01701	422.84164	90.09467	-7.09388	-458.62769	412.51959	-0.26194	-1074.54321	81.54883	-4.40078
1126	9.375	1073.89697	36.35616	1588.47156	0.82540	239.10167	1343.00854	-802.40710	241.24716	1325.65662	363.78152	410.05060	108.65445	409.09482	91.02144	-7.12351	-472.43173	413.46442	-0.40246	-1087.99292	82.33644	-4.13612
1127	9.383	1073.96704	36.05244	1588.03064	0.33212	240.46559	1342.24500	-802.37238	241.81708	1324.82690	392.74274	399.82288	102.83274	395.43674	91.98744	-7.23333	-486.04596	414.44165	-0.65158	-1100.88501	83.12880	-3.68283
1128	9.392	1073.69116	35.84456	1587.91833	-0.09873	241.77769	1341.35229	-802.16748	242.24094	1324.55444	422.31555	389.44800	96.57199	381.84680	93.03497	-7.39621	-499.53375	415.53589	-0.92292	-1113.06433	83.85207	-2.82553
1129	9.400	1073.05066	35.70813	1588.12061	-0.49887	242.98172	1340.35498	-801.79303	242.62180	1324.71130	452.30392	379.43723	90.03204	368.28101	94.16919	-7.55061	-512.92084	416.78949	-1.17605	-1124.45605	84.38338	-1.23011
1130	9.408	1072.04333	35.61456	1588.61938	-0.86021	244.00827	1339.29993	-801.28503	242.97147	1325.17493	482.63892	369.94946	83.22055	354.70602	95.37183	-7.66441	-526.28137	418.14334	-1.38485	-1135.09973	84.72128	1.25775
1131	9.417	1070.67615	35.54979	1589.40198	-1.13671	244.80441	1338.24622	-800.71069	243.24496	1325.85120	513.49164	360.72144	75.99586	341.10883	96.61607	-7.74373	-539.68854	419.50824	-1.49476	-1145.12354	84.92445	4.55961
1132	9.425	1068.96582	35.51279	1590.45691	-1.25625	245.36562	1337.24866	-800.16400	243.35304	1326.70276	544.95197	351.72473	68.47878	327.50137	97.84825	-7.80509	-553.15027	420.84320	-1.47793	-1154.48950	84.96696	8.51499
1133	9.433	1066.94067	35.49306	1591.76123	-1.14777	245.73618	1336.34692	-799.74927	243.15373	1327.75854	577.04260	343.32831	61.10049	313.90500	99.01039	-7.85459	-566.65778	422.11087	-1.40270	-1162.70288	84.77875	12.96245
1134	9.442	1064.63794	35.47203	1593.27490	-0.77279	245.98355	1335.56372	-799.53882	242.50143	1329.07410	609.85687	335.85645	54.32037	300.31693	100.10477	-7.88680	-580.21265	423.29337	-1.36017	-1168.84521	84.29408	17.80677
1135	9.450	1062.09644	35.44452	1594.95398	-0.14869	246.16721	1334.90771	-799.54193	241.33400	1330.67664	643.23077	329.35272	48.53072	286.71756	101.18604	-7.89265	-593.80676	424.43744	-1.36381	-1171.94482	83.40173	23.15073
1136	9.458	1059.35168	35.42155	1596.76770	0.64069	246.31058	1334.37817	-799.71497	239.71558	1332.55078	676.34601	323.74771	43.95694	273.10706	102.29158	-7.86818	-607.42816	425.57349	-1.38437	-1171.31592	81.96275	29.41208
1137	9.467	1056.43567	35.42073	1598.69922	1.45766	246.39200	1333.96924	-799.98767	237.82947	1334.65283	707.86243	318.96658	40.33245	259.49615	103.41197	-7.82034	-621.07104	426.67133	-1.41070	-1166.62488	79.94394	37.24979
1138	9.475	1053.38110	35.45679	1600.72925	2.15216	246.36798	1333.67261	-800.29230	235.91718	1336.92322	736.51953	314.78171	36.85102	245.87015	104.50662	-7.76003	-634.73950	427.70447	-1.43117	-1157.88477	77.48709	47.10424
1139	9.483	1050.22290	35.53357	1602.82397	2.61344	246.20650	1333.47791	-800.59497	234.17320	1339.30688	761.55127	310.81299	32.64297	232.18951	105.54239	-7.69509	-648.44263	428.68152	-1.40651	-1145.47241	74.85326	58.57127
1140	9.492	1046.99792	35.64532	1604.94165	2.79992	245.89835	1333.37219	-800.89771	232.69016	1341.76233	782.65332	306.92575	27.31853	218.41501	106.52797	-7.63131	-662.18195	429.61722	-1.30954	-1129.88110	72.41069	70.21171
1141	9.500	1043.74487	35.78313	1607.04346	2.73510	245.45297	1333.34155	-801.21033	231.48599	1344.25085	799.84283	303.60318	21.16711	204.53345	107.49150	-7.56878	-675.95624	430.52499	-1.17143	-1111.35132	70.57941	80.05824
1142	9.508	1040.49976	35.93671	1609.09937	2.48548	244.89774	1333.37415	-801.52899	230.55582	1346.73621	813.26074	301.59262	14.84225	190.57809	108.44026	-7.50631	-689.77112	431.44522	-1.03204	-1089.86804	69.67435	86.44538
1143	9.517	1037.29102	36.09306	1611.08240	2.14038	244.28056	1333.46411	-801.83130	229.90216	1349.19543	822.98572	301.08087	8.92990	176.60080	109.37355	-7.44771	-703.64307	432.42746	-0.88228	-1065.44458	69.88942	88.61834
1144	9.525	1034.14124	36.23488	1612.96252	1.79952	243.66986	1333.61487	-802.08032	229.53009	1351.62280	829.02429	301.53510	3.93781	162.61002	110.31114	-7.39301	-717.59717	433.46436	-0.71627	-1038.30298	71.32246	86.89629
1145	9.533	1031.07544	36.34467	1614.70898	1.56264	243.14503	1333.84204	-802.23401	229.43216	1354.02222	831.25604	302.32819	0.38838	148.57358	111.28314	-7.33849	-731.65399	434.49716	-0.56873	-1008.81335	73.89996	82.42276
1146	9.542	1028.12561	36.41774	1616.29895	1.51550	242.78011	1334.17078	-802.25305	229.58658	1356.39551	829.43713	303.15131	-1.46954	134.48801	112.30417	-7.28176	-745.80920	435.49548	-0.45620	-977.32532	77.38313	76.62847
1147	9.550	1025.32971	36.46689	1617.72131	1.71351	242.62848	1334.62549	-802.10547	229.96336	1358.73474	823.54266	303.90735	-2.01741	120.40121	113.36307	-7.21815	-760.01843	436.46790	-0.36403	-944.14093	81.45020	70.68782
1148	9.558	1022.73407	36.50601	1618.97205	2.16613	242.71194	1335.21741	-801.77002	230.52905	1361.01685	814.06537	304.59424	-2.03054	106.35349	114.42459	-7.14554	-774.20416	437.38818	-0.29966	-909.60150	85.78232	65.21868
1149	9.567	1020.39825	36.52693	1620.04883	2.82922	243.01866	1335.94006	-801.24121	231.24579	1363.20667	801.93286	305.29163	-2.03461	92.32846	115.45450	-7.07019	-788.31323	438.22043	-0.26814	-874.02686	90.13483	60.30159
1150	9.575	1018.38904	36.49609	1620.95068	3.61627	243.51846	1336.77393	-800.53766	232.07196	1365.27649	788.22552	306.06580	-2.09087	78.28024	116.45346	-6.99726	-802.37354	439.03723	-0.21532	-837.55975	94.27762	55.83439
1151	9.583	1016.76868	36.37048	1621.67651	4.42773	244.18033	1337.69177	-799.71027	232.96512	1367.21655	773.87531	306.92169	-2.10738	64.19626	117.43565	-6.92645	-816.45013	439.97870	-0.08980	-800.16791	97.91663	51.96935
1152	9.592	1015.58594	36.11647	1622.21399	5.17965	244.96982	1338.66504	-798.84314	233.87778	1369.01465	759.46869	307.85461	-2.11407	50.11978	118.37462	-6.86410	-830.55182	441.08994	0.07820	-761.82983	100.76997	49.19104
1153	9.600	1014.86652	35.72510	1622.53198	5.81429	245.84061	1339.66284	-798.03503	234.76105	1370.63171	745.24792	308.82867	-2.22459	36.15067	119.19031	-6.80588	-844.62292	442.30911	0.23545	-722.81873	102.67502	47.94775
1154	9.608	1014.59894	35.21175	1622.59070	6.29522	246.73930	1340.65039	-797.37396	235.58612	1372.00452	731.20813	309.78494	-2.49126	22.47354	119.78433	-6.65781	-858.61682	443.57990	0.40150	-683.97906	103.60631	48.13407
1155	9.617	1014.73181	34.60260	1622.36548	6.60175	247.61517	1341.58984	-796.92834	236.35150	1373.06702	717.18170	310.76367	-2.88805	9.38034	120.09592	-6.17343	-872.58051	444.81354	0.62326	-646.71448	103.66972	48.80948
1156	9.625	1015.19305	33.92697	1621.85583	6.72773	248.42014	1342.44434	-796.75024	237.06226	1373.76660	703.01660	311.84827	-3.32189	-2.74051	120.12317	-5.01059	-886.64709	445.76123	0.81338	-612.44354	103.06454	48.53022
1157	9.633	1015.91840	33.21451	1621.06921	6.67973	249.10402	1343.18286	-796.87500	237.70720	1374.06921	688.77783	312.98444	-3.65770	-13.42917	119.88634	-2.90007	-900.85620	446.21078	0.76181	-581.82373	101.92195	46.26944
1158	9.642	1016.86292	32.48347	1620.00623	6.47036	249.61577	1343.78674	-797.32135	238.25847	1373.95862	674.67480	314.04141	-3.83249	-22.27066	119.38713	0.20398	-915.06207	446.35297	0.43620	-554.42224	100.16720	42.07375
1159	9.650	1017.99487	31.72820	1618.66309	6.10778	249.91495	1344.25024	-798.09491	238.69431	1373.42920	660.83386	314.97192	-3.86414	-29.17093	118.58597	4.19557	-929.12439	446.70157	0.13899	-529.12665	97.61682	36.76501
1160	9.658	1019.29218	30.92783	1617.03833	5.58533	249.98581	1344.57483	-799.19189	239.01553	1372.47961	647.21661	315.86414	-3.79506	-34.46274	117.34152	9.21622	-943.04077	447.67468	0.21385	-504.91052	94.17282	31.24675
1161	9.667	1020.74957	30.07036	1615.13660	4.87725	249.84190	1344.75989	-800.59894	239.23911	1371.11096	633.66785	316.89456	-3.73057	-38.31815	115.28802	16.07841	-956.85083	449.31436	0.65973	-481.41266	89.89452	26.17234
1162	9.675	1022.37543	29.15331	1612.97510	3.94398	249.51848	1344.80103	-802.28796	239.38785	1369.32507	620.02118	318.13068	-3.78815	-39.79703	111.80370	26.03396	-970.57092	451.24713	1.11051	-459.08447	84.99722	21.86933
1163	9.683	1024.17517	28.16373	1610.58191	2.74606	249.05634	1344.69727	-804.21143	239.48938	1367.11804	606.18909	319.40521	-3.96623	-36.85464	106.27617	39.66149	-984.24133	452.97461	1.21283	-438.93567	79.80406	18.30472
1164	9.692	1026.14001	27.08362	1607.98853	1.26447	248.48744	1344.46143	-806.30542	239.56708	1364.47180	592.17352	320.49777	-4.16422	-27.80435	98.56125	55.80061	-997.93054	454.31332	0.96856	-422.05457	74.58261	15.21130
1165	9.700	1028.25085	25.91258	1605.23474	-0.48656	247.82964	1344.12036	-808.49524	239.62387	1361.35559	578.08740	321.40591	-4.29120	-12.74551	89.24101	71.72262	-1011.67627	455.43845	0.65058	-409.21863	69.43735	12.30565
1166	9.708	1030.48279	24.66258	1602.37732	-2.46581	247.09167	1343.70850	-810.69904	239.64487	1357.74487	564.15405	322.34225	-4.29868	6.63272	79.39230	84.50816	-1025.46912	456.52972	0.48574	-400.81964	64.43274	9.38292
1167	9.717	1032.80310	23.33517	1599.47913	-4.61798	246.28181	1343.25916	-812.83966	239.60196	1353.65967	550.51587	323.45370	-4.19019	28.40536	70.00473	92.49916	-1039.28516	457.57062	0.48770	-397.04858	59.79398	6.32730
1168	9.725	1035.17358	21.92392	1596.59155	-6.88095	245.40942	1342.79895	-814.86133	239.44237	1349.20056	537.06079	324.65271	-4.05701	51.39804	61.56285	95.81438	-1053.10864	458.51559	0.53414	-398.02490	55.94833	3.17913
1169	9.733	1037.55627	20.43761	1593.75793	-9.19275	244.48132	1342.34692	-816.72839	239.11230	1344.53259	523.55023	325.75137	-4.03695	75.26706	54.10185	95.77338	-1066.91943	459.45975	0.53818	-403.59119	53.36414	0.20614
1170	9.742	1039.91479	18.90569	1591.02393	-11.49541	243.50023	1341.91479	-818.41290	238.61472	1339.82983	509.84589	326.67743	-4.19582	100.08578	47.51563	93.87991	-1080.68921	460.53171	0.51419	-413.03680	52.30043	-2.18373
1171	9.750	1042.21680	17.35593	1588.43213	-13.72873	242.46342	1341.50684	-819.89459	238.01411	1335.24255	495.97452	327.52377	-4.45849	125.91379	41.76634	91.14413	-1094.42310	461.71774	0.50463	-425.18750	52.61203	-3.72081
1172	9.758	1044.43054	15.79774	1586.01782	-15.82410	241.36502	1341.11755	-821.16370	237.37865	1330.90515	482.07968	328.43155	-4.66638	152.61935	36.88806	87.97366	-1108.16199	462.87387	0.51664	-438.75769	53.78000	-4.47700
1173	9.767	1046.51953	14.23158	1583.81921	-17.71563	240.20325	1340.73083	-822.20813	236.72639	1326.95459	468.29437	329.47064	-4.71550	179.97195	32.88120	84.38715	-1121.92395	463.88617	0.55256	-452.72540	55.21564	-4.73790
1174	9.775	1048.44727	12.66553	1581.88184	-19.36472	238.98062	1340.32300	-823.00305	236.02045	1323.53442	454.62024	330.61417	-4.63042	207.80554	29.64389	80.27455	-1135.69189	464.77643	0.62431	-466.58752	56.54999	-4.77983
1175	9.783	1050.17676	11.11629	1580.25354	-20.77437	237.69405	1339.87280	-823.51654	235.21320	1320.77686	440.96539	331.78558	-4.52582	236.08350	27.00702	75.57788	-1149.43567	465.64246	0.70423	-480.29956	57.66144	-4.82240
1176	9.792	1051.65979	9.60117	1578.97791	-21.97849	236.32967	1339.36597	-823.72833	234.30090	1318.77246	427.26331	332.90891	-4.51539	264.87201	24.78673	70.37129	-1163.08411	466.55991	0.76601	-493.97400	58.56596	-5.00610
1177	9.800	1052.83252	8.13506	1578.09204	-23.01797	234.87387	1338.79138	-823.64752	233.35146	1317.53943	413.51865	333.93115	-4.63136	294.27618	22.77951	64.85375	-1176.48889	467.56854	0.95771	-507.65344	59.33998	-5.30886
1178	9.808	1053.62964	6.72514	1577.62378	-23.92682	233.32404	1338.13989	-823.32391	232.49139	1317.01489	399.77136	334.83606	-4.83331	324.38007	20.76614	59.28201	-1189.44287	468.66025	1.65599	-521.30908	60.06454	-5.56820
1179	9.817	1054.00647	5.36693	1577.58423	-24.72771	231.68994	1337.40979	-822.84570	231.85039	1317.08472	386.05627	335.66736	-5.05824	355.22754	18.56064	53.89669	-1201.75708	469.79367	3.24483	-534.94348	60.74567	-5.64246
1180	9.825	1053.94885	4.05299	1577.96631	-25.42027	229.99988	1336.61389	-822.31555	231.50146	1317.62891	372.39838	336.53183	-5.21146	386.80286	16.04483	48.87374	-1213.35718	471.00876	5.88731	-548.60400	61.34911	-5.55978
1181	9.833	1053.46912	2.78105	1578.75134	-25.97287	228.30235	1335.77795	-821.82483	231.43533	1318.55542	358.78998	337.51758	-5.20453	418.98819	13.14951	44.31099	-1224.25610	472.39014	9.54954	-562.30890	61.95746	-5.50530
1182	9.842	1052.59558	1.55487	1579.91553	-26.33769	226.64836	1334.93372	-821.44281	231.57016	1319.81116	345.17737	338.59262	-5.07198	451.57196	9.81018	40.26463	-1234.45093	473.84119	14.13687	-576.02551	62.71086	-5.61857
1183	9.850	1051.36169	0.39215	1581.43188	-26.47935	225.06624	1334.11328	-821.19946	231.80707	1321.36157	331.52960	339.62317	-4.95429	484.32532	5.97229	36.79889	-1243.98950	475.06070	19.53275	-589.71082	63.58249	-5.82094
1184	9.858	1049.79663	-0.66876	1583.26550	-26.39682	223.54776	1333.34619	-821.06390	232.10431	1323.15430	317.87735	340.48029	-4.94151	517.04382	1.63995	33.99570	-1252.96533	475.77991	25.56053	-603.35913	64.40834	-5.90868
1185	9.867	1047.92712	-1.57867	1585.36877	-26.13033	222.05003	1332.65735	-820.96399	232.48383	1325.11975	304.23859	341.12115	-5.02040	549.49438	-3.11816	31.92547	-1261.12378	476.02252	32.03642	-617.01648	65.11967	-5.79976
1186	9.875	1045.78735	-2.30420	1587.68640	-25.75324	220.51610	1332.06311	-820.84546	232.97006	1327.20654	290.58670	341.62369	-5.13013	581.32831	-8.16974	30.57757	-1267.55737	476.13037	38.91826	-630.71460	65.81282	-5.61149
1187	9.883	1043.42151	-2.85364	1590.16968	-25.35371	218.91124	1331.56616	-820.70984	233.54912	1329.39539	276.89478	342.14886	-5.18285	612.01404	-13.26572	29.75604	-1270.95361	476.39063	46.31800	-644.41357	66.60231	-5.49788
1188	9.892	1040.87573	-3.27386	1592.78088	-25.01487	217.24794	1331.15588	-820.60376	234.17554	1331.68018	263.13751	342.80603	-5.12180	640.80652	-18.06979	29.04892	-1270.13940	476.67657	54.28866	-658.06329	67.49785	-5.49439
1189	9.900	1038.19299	-3.61234	1595.48572	-24.80113	215.57487	1330.81970	-820.58295	234.79715	1334.04187	249.28452	343.54694	-5.01591	666.79596	-22.35870	27.96678	-1264.61157	476.57477	62.58227	-671.69263	68.41997	-5.52227
1190	9.908	1035.41162	-3.88248	1598.24707	-24.75098	213.94911	1330.55420	-820.68683	235.37216	1336.44543	235.34810	344.26956	-4.98898	689.10559	-26.17612	26.13596	-1254.79980	475.76154	70.61704	-685.39722	69.29234	-5.49380
1191	9.917	1032.56787	-4.07278	1601.02490	-24.87189	212.41762	1330.36389	-820.93152	235.86604	1338.85254	221.40686	345.01083	-5.03925	707.25024	-29.72699	23.38907	-1241.71948	474.16373	77.71583	-699.22485	70.13168	-5.39907
1192	9.925	1029.69177	-4.18475	1603.77881	-25.13799	211.00317	1330.25574	-821.31116	236.24051	1341.23267	207.53391	345.92480	-5.03566	721.39374	-33.15552	19.77711	-1226.20410	471.84399	83.43359	-713.12494	71.02641	-5.29315
1193	9.933	1026.80090	-4.24658	1606.46936	-25.49496	209.69331	1330.23926	-821.80365	236.45337	1343.56250	193.71188	347.07385	-4.90208	732.15955	-36.49234	15.55688	-1208.41052	468.89520	87.71803	-727.04712	72.01689	-5.22179
1194	9.942	1023.90826	-4.29709	1609.05688	-25.87391	208.44081	1330.33093	-822.37579	236.47021	1345.82068	179.84735	348.32312	-4.72372	740.13806	-39.76431	11.11607	-1187.95837	465.46271	90.75230	-740.99933	73.06500	-5.17938
1195	9.950	1021.04297	-4.36856	1611.50281	-26.20967	207.17722	1330.55029	-822.98706	236.27771	1347.98193	165.85818	349.45047	-4.64639	745.52185	-43.00186	6.83184	-1164.42615	461.68506	92.54913	-754.98260	74.15051	-5.14746
1196	9.958	1018.25702	-4.46982	1613.77625	-26.45642	205.83022	1330.91028	-823.59686	235.88107	1350.01843	151.73572	350.35062	-4.71192	748.00732	-46.08011	2.97368	-1137.68811	457.55365	92.73492	-768.96667	75.28651	-5.12993
1197	9.967	1015.60077	-4.58041	1615.86328	-26.59589	204.33644	1331.40833	-824.17529	235.28470	1351.91187	137.55608	351.13272	-4.80561	746.87817	-48.63104	-0.24131	-1107.91138	452.92493	90.86723	-782.95422	76.42166	-5.11160
1198	9.975	1013.09235	-4.66760	1617.77283	-26.63599	202.65581	1332.02441	-824.70703	234.49028	1353.66174	123.43799	351.99304	-4.75705	741.32141	-50.18121	-2.56255	-1075.46814	447.63269	86.92939	-797.01764	77.45656	-5.04995
1199	9.983	1010.70813	-4.70856	1619.53845	-26.60142	200.79330	1332.72473	-825.19049	233.52533	1355.28479	109.44762	353.00452	-4.50054	731.20172	-50.48648	-3.85491	-1040.96680	441.60062	81.44156	-811.24390	78.35475	-4.92868
1200	9.992	1008.39337	-4.70990	1621.22058	-26.52630	198.81560	1333.46838	-825.64148	232.46092	1356.82654	95.54926	354.09949	-4.11300	718.01245	-49.88800	-4.41093	-1005.31915	435.03302	75.17841	-825.61981	79.16402	-4.76992
