# Supplementary material for: Novel Methods for Surface EMG Analysis and Exploration Based on Multi-Modal Gaussian Mixture Models
Source: PLoS One. 2016 Jun 30;11(6):e0157239. doi: 10.1371/journal.pone.0157239 (PMC4928879; doi:10.1371/journal.pone.0157239)
Supplement: S2 File — (ZIP) [file pone.0157239.s002.zip › Haf_horses_walk_data/Haf_h11_w2_emg.anc]

File_Type:	Analog R/C ASCII	Generation#:	2
Board_Type:	NI USB-6225	Polarity:	Bipolar
Trial_Name:	Sambellaw	Trial#:	2	Duration(Sec.):	9.999166	#Channels:	64
BitDepth:	16	PreciseRate:	1200.000000
Name	LDL	acc1x	acc1y	acc1z	GM1L	acc2x	acc2y	acc2z	GM2L	acc3x	acc3y	acc3z	GM3L	acc4x	acc4y	acc4z	LDR	acc5x	acc5y	acc5z	GM1R	acc6x	acc6y	acc6z	GM2R	acc7x	acc7y	acc7z	GM3R	acc8x	acc8y	acc8z	BLDL	acc9x	acc9y	acc9z	BGM1L	acc10x	acc10y	acc10z	BGM2L	acc11x	acc11y	acc11z	BGM3L	acc12x	acc12y	acc12z	BLDR
Rate	1200	1200	1200	1200	1200	1200	1200	1200	1200	1200	1200	1200	1200	1200	1200	1200	1200	1200	1200	1200	1200	1200	1200	1200	1200	1200	1200	1200	1200	1200	1200	1200	1200	1200	1200	1200	1200	1200	1200	1200	1200	1200	1200	1200	1200	1200	1200	1200	1200
Range	5000	5000	5000	5000	5000	5000	5000	5000	5000	5000	5000	5000	5000	5000	5000	5000	5000	5000	5000	5000	5000	5000	5000	5000	5000	5000	5000	5000	5000	5000	5000	5000	5000	5000	5000	5000	5000	5000	5000	5000	5000	5000	5000	5000	5000	5000	5000	5000	5000
0.000000	-563	862	-1973	-16974	-155	-9947	7933	-14786	1183	-10368	6824	-16560	32	-11157	6158	-9984	281	3188	6081	-14881	2912	-8306	9806	-12609	747	-6745	10242	-9290	2977	-5650	10479	-6765	-151	-128	-125	-67	-63	-61	-104	24	-154	17	33	-57	-22	-57	81	-33	-3
0.000833	-183	867	-2195	-16295	76	-9814	8108	-15679	729	-10413	7059	-17073	-44	-10954	6332	-9464	-66	3134	6061	-14975	4083	-8401	9948	-12437	318	-6798	10319	-9235	1787	-5774	10562	-6761	-150	-130	-125	-69	-64	-61	-107	33	-153	16	29	-77	-23	-56	79	-32	-4
0.001667	159	902	-2388	-15629	-69	-9655	8282	-16421	207	-10413	7207	-17554	-116	-10674	6466	-9043	-136	3089	6047	-15051	2592	-8499	10092	-12259	323	-6863	10402	-9188	799	-5897	10648	-6746	-149	-130	-127	-69	-63	-58	-108	39	-153	16	32	-73	-25	-61	80	-33	-5
0.002500	-177	955	-2551	-14974	-105	-9475	8435	-17103	-269	-10380	7273	-18021	-158	-10321	6560	-8733	-10	3038	6045	-15112	4658	-8606	10232	-12074	315	-6938	10481	-9136	-541	-6015	10747	-6726	-148	-129	-125	-67	-65	-62	-105	36	-155	18	30	-74	-22	-60	80	-34	-3
0.003333	-49	1025	-2677	-14356	-51	-9304	8570	-17683	-628	-10317	7258	-18450	-172	-9910	6602	-8539	62	2977	6048	-15160	4625	-8716	10372	-11889	47	-7023	10560	-9083	-1354	-6126	10849	-6705	-148	-129	-121	-46	-64	-58	-103	37	-150	18	33	-76	-19	-58	81	-34	-1
0.004167	-2706	1105	-2761	-13787	312	-9090	8675	-18178	-431	-10225	7170	-18860	-281	-9449	6596	-8464	128	2919	6060	-15191	3205	-8830	10504	-11710	62	-7121	10618	-9036	-1726	-6228	10958	-6675	-148	-126	-120	-63	-61	-60	-108	36	-150	18	35	-74	-22	-57	84	-31	-1
0.005000	-3084	1203	-2807	-13273	-303	-8889	8743	-18573	-411	-10119	7012	-19215	-838	-8964	6523	-8515	161	2862	6074	-15212	6159	-8944	10630	-11533	213	-7224	10706	-8982	-3873	-6323	11064	-6642	-146	-126	-120	-64	-61	-57	-107	40	-147	19	33	-73	-21	-56	81	-30	-1
0.005833	1201	1305	-2816	-12832	25	-8709	8762	-18888	22	-9974	6799	-19518	-1266	-8472	6400	-8671	-137	2806	6091	-15217	5131	-9069	10743	-11367	-596	-7341	10769	-8937	-4746	-6407	11171	-6606	-150	-126	-120	-65	-62	-57	-105	40	-151	17	34	-74	-17	-57	79	-35	1
0.006667	2981	1408	-2795	-12471	17	-8548	8730	-19121	1045	-9839	6545	-19753	-1098	-8004	6209	-8930	-107	2753	6107	-15219	1261	-9180	10847	-11209	-568	-7463	10826	-8901	-3746	-6487	11270	-6573	-152	-134	-126	-67	-66	-65	-110	41	-155	13	29	-81	-27	-63	77	-36	-7
0.007500	3660	1507	-2747	-12196	-107	-8418	8637	-19283	1630	-9710	6253	-19928	-1141	-7566	5963	-9272	-129	2708	6120	-15206	2111	-9292	10944	-11066	-342	-7589	10872	-8869	-2699	-6550	11369	-6533	-153	-133	-127	-68	-66	-63	-109	35	-158	9	27	-80	-25	-62	77	-33	0
0.008333	3372	1609	-2677	-12013	38	-8313	8492	-19368	1695	-9580	5946	-20023	-1558	-7181	5666	-9673	-194	2675	6140	-15187	542	-9402	11033	-10934	-304	-7715	10917	-8843	-651	-6600	11457	-6490	-150	-127	-124	-67	-63	-59	-110	35	-154	13	30	-80	-23	-60	78	-31	-6
0.009167	2658	1698	-2595	-11901	-49	-8248	8283	-19401	1596	-9477	5621	-20044	-1539	-6873	5322	-10124	-238	2650	6156	-15163	-1743	-9507	11111	-10816	-239	-7847	10952	-8822	1683	-6638	11539	-6453	-149	-130	-125	-67	-63	-62	-110	34	-151	13	42	-68	-25	-60	79	-33	-1
0.010000	3257	1776	-2511	-11889	-131	-8227	8016	-19374	1264	-9396	5291	-20000	-1093	-6653	4946	-10596	-359	2630	6166	-15143	-2783	-9609	11176	-10710	-567	-7979	10981	-8810	4608	-6667	11614	-6416	-150	-133	-117	-72	-61	-59	-107	34	-131	12	34	-78	-24	-59	79	-32	-1
0.010833	4885	1847	-2429	-11961	17	-8248	7687	-19315	1036	-9351	4963	-19879	-849	-6536	4545	-11071	-154	2621	6176	-15118	-4504	-9711	11224	-10622	-462	-8106	10999	-8810	7609	-6687	11675	-6383	-149	-129	-122	-65	-63	-62	-107	39	-152	12	32	-78	-30	-59	79	-30	0
0.011667	3982	1897	-2368	-12115	-64	-8315	7298	-19210	912	-9348	4642	-19692	-636	-6531	4131	-11528	-176	2614	6183	-15097	-5189	-9812	11276	-10538	-85	-8229	11014	-8813	9514	-6699	11737	-6356	-121	-126	-124	-64	-65	-57	-105	40	-151	18	37	-74	-22	-58	81	-27	2
0.012500	796	1932	-2320	-12347	240	-8421	6870	-19073	803	-9391	4322	-19461	-385	-6641	3719	-11949	-283	2606	6185	-15082	-8454	-9913	11310	-10474	-695	-8351	11014	-8834	12749	-6705	11772	-6338	-148	-126	-117	-90	-61	-59	-103	40	-148	18	34	-78	-24	-60	81	-28	0
0.013333	-1800	1948	-2274	-12648	-240	-8566	6401	-18909	851	-9475	4030	-19182	-176	-6863	3317	-12334	284	2603	6186	-15070	-6711	-10012	11334	-10424	-126	-8463	11013	-8855	12666	-6706	11798	-6329	-147	-128	-121	-64	-61	-61	-108	39	-148	16	35	-77	-22	-58	80	-29	0
0.014167	-842	1946	-2311	-13000	-114	-8744	5902	-18726	623	-9610	3733	-18868	-36	-7194	2935	-12655	103	2598	6182	-15059	-5168	-10112	11342	-10383	-449	-8574	10998	-8894	10608	-6710	11820	-6327	-147	-131	-119	-67	-62	-60	-109	42	-155	16	33	-76	-25	-58	80	-30	-1
0.015000	-145	1928	-2394	-13398	-182	-8951	5379	-18522	233	-9785	3446	-18531	201	-7629	2586	-12910	230	2578	6179	-15057	-8392	-10220	11345	-10359	-462	-8668	10979	-8933	8646	-6709	11831	-6337	-151	-129	-122	-69	-68	-65	-114	35	-154	17	29	-80	-24	-60	74	-32	-3
0.015833	-369	1890	-2425	-13834	-9	-9179	4846	-18304	-78	-9998	3163	-18184	344	-8144	2269	-13094	300	2560	6181	-15063	-7145	-10325	11336	-10338	-158	-8753	10955	-8982	5521	-6714	11827	-6354	-148	-130	-122	-69	-67	-63	-112	38	-149	13	30	-80	-25	-63	76	-32	-4
0.016667	-1115	1845	-2516	-14288	-97	-9418	4324	-18059	-168	-10240	2883	-17833	429	-8717	2018	-13197	5	2536	6179	-15054	-6279	-10434	11314	-10330	-167	-8828	10919	-9030	2360	-6719	11824	-6384	-150	-129	-126	-70	-70	-63	-111	40	-152	18	32	-78	-26	-58	79	-29	-5
0.017500	-4037	1786	-2631	-14753	271	-9660	3818	-17801	-260	-10498	2601	-17489	357	-9328	1803	-13231	4	2500	6190	-15055	-7092	-10537	11284	-10327	-62	-8889	10892	-9081	-552	-6729	11809	-6417	-148	-126	-118	-69	-64	-50	-107	42	-151	18	36	-75	-23	-57	79	-30	-3
0.018333	-6683	1707	-2767	-15222	-518	-9907	3337	-17531	-607	-10774	2309	-17167	-820	-9954	1631	-13203	369	2467	6205	-15057	-4054	-10651	11237	-10339	554	-8944	10852	-9130	-5120	-6743	11788	-6464	-148	-124	-118	-65	-63	-57	-107	39	-154	20	35	-72	-22	-53	78	-35	0
0.019167	-3535	1630	-2907	-15678	-343	-10136	2889	-17254	-721	-11057	1986	-16874	-2217	-10588	1500	-13120	16	2421	6225	-15061	-2333	-10760	11174	-10357	-135	-8991	10804	-9176	-9359	-6770	11750	-6523	-149	-127	-119	-64	-62	-58	-108	41	-151	19	36	-73	-25	-56	81	-31	-3
0.020000	-2050	1539	-3054	-16114	-114	-10360	2490	-16962	-782	-11337	1683	-16609	-484	-11192	1400	-12990	-322	2370	6252	-15061	-4979	-10879	11094	-10387	-804	-9036	10753	-9221	-10717	-6808	11715	-6587	-148	-128	-120	-66	-62	-62	-108	39	-152	17	32	-74	-25	-61	80	-30	0
0.020833	-2067	1439	-3192	-16530	-375	-10564	2116	-16662	-889	-11605	1345	-16387	1039	-11753	1331	-12833	-242	2312	6289	-15098	-3064	-10996	11001	-10428	-398	-9073	10698	-9260	-11237	-6852	11664	-6664	-148	-129	-120	-66	-60	-56	-105	42	-150	20	35	-72	-39	-59	84	-28	-1
0.021667	-2663	1341	-3299	-16907	-311	-10743	1798	-16363	-670	-11851	989	-16200	1036	-12243	1276	-12661	43	2254	6332	-15049	-1893	-11111	10889	-10483	-349	-9110	10634	-9293	-10230	-6905	11609	-6748	-149	-126	-118	-64	-62	-56	-108	42	-152	20	35	-72	-22	-56	80	-29	-3
0.022500	-3534	1232	-3422	-17251	-249	-10897	1526	-16064	-625	-12069	614	-16064	1444	-12661	1219	-12501	275	2186	6383	-15038	-2570	-11230	10757	-10549	-367	-9141	10559	-9323	-8095	-6974	11524	-6841	-150	-128	-124	-72	-60	-57	-105	40	-150	20	35	-77	-24	-56	81	-29	-3
0.023333	-3274	1127	-3498	-17550	-274	-11023	1305	-15775	-747	-12262	223	-15972	1613	-12990	1154	-12356	78	2119	6442	-15023	-1748	-11352	10611	-10635	-569	-9181	10480	-9346	-4869	-7053	11457	-6943	-150	-130	-122	-69	-67	-58	-111	37	-153	16	29	-81	-24	-59	69	-33	-4
0.024167	-1013	1020	-3545	-17803	-183	-11121	1123	-15501	-899	-12407	-178	-15923	1612	-13228	1075	-12251	67	2052	6509	-15000	-1792	-11466	10454	-10729	-471	-9221	10397	-9367	-638	-7137	11367	-7048	-149	-129	-121	-72	-59	-57	-105	39	-147	22	34	-74	-23	-57	82	-29	-3
0.025000	-409	903	-3546	-18005	-221	-11184	985	-15232	-921	-12514	-594	-15915	1518	-13366	957	-12202	264	1988	6580	-14971	-1014	-11580	10289	-10842	-6	-9268	10299	-9385	2827	-7233	11265	-7157	-145	-128	-120	-66	-63	-55	-103	40	-150	17	34	-76	-22	-57	76	-32	-1
0.025833	-1817	831	-3517	-18162	79	-11226	872	-14995	-944	-12582	-1012	-15928	1476	-13418	801	-12224	-70	1914	6652	-14937	-2658	-11698	10098	-10975	-489	-9320	10197	-9408	7686	-7341	11137	-7273	-149	-127	-141	-67	-61	-55	-101	21	-155	21	36	-75	-21	-57	84	-34	-1
0.026667	-4162	744	-3442	-18277	-339	-11245	781	-14783	-1106	-12611	-1437	-16019	1541	-13388	595	-12328	173	1845	6723	-14899	-1665	-11814	9902	-11128	219	-9384	10077	-9429	10598	-7459	10996	-7397	-148	-128	-119	-65	-61	-57	-107	37	-151	18	34	-78	-24	-58	81	-31	-1
0.027500	-2538	662	-3335	-18350	-348	-11248	675	-14598	-1213	-12602	-1858	-16120	1472	-13290	334	-12518	250	1768	6789	-14859	1954	-11936	9702	-11298	441	-9459	9953	-9475	10591	-7588	10836	-7523	-150	-126	-118	-67	-68	-58	-108	35	-160	20	34	-78	-25	-58	80	-32	-4
0.028333	-1161	591	-3183	-18376	-280	-11241	624	-14441	-1212	-12567	-2273	-16235	1466	-13137	17	-12803	36	1696	6859	-14806	-925	-12052	9498	-11469	309	-9546	9815	-9529	11119	-7723	10662	-7653	-150	-129	-119	-68	-62	-58	-108	39	-152	18	30	-79	-26	-60	85	-29	0
0.029167	293	529	-3003	-18372	-87	-11225	558	-14305	-1305	-12504	-2677	-16357	1459	-12939	-361	-13177	45	1620	6916	-14751	-415	-12172	9294	-11690	446	-9643	9669	-9592	10100	-7864	10495	-7787	-146	-129	-122	-84	-63	-60	-127	38	-149	15	35	-75	-23	-57	84	-29	-4
0.030000	485	477	-2797	-18325	-216	-11221	460	-14189	-1285	-12427	-3074	-16487	1287	-12717	-797	-13640	-45	1537	6974	-14687	240	-12292	9096	-11911	159	-9757	9507	-9679	8720	-8017	10270	-7927	-149	-128	-117	-65	-61	-58	-105	38	-151	20	36	-78	-23	-60	84	-30	0
0.030833	-940	431	-2550	-18253	311	-11228	353	-14083	-990	-12340	-3449	-16593	1090	-12485	-1284	-14182	-247	1455	7026	-14620	-1720	-12420	8902	-12158	106	-9888	9358	-9794	7447	-8175	10054	-8076	-146	-127	-118	-64	-62	-58	-105	38	-145	19	38	-78	-17	-56	82	-28	2
0.031667	-3847	392	-2289	-18151	-108	-11263	222	-13977	-672	-12258	-3812	-16686	1025	-12289	-1826	-14791	-110	1363	7064	-14543	-737	-12554	8711	-12418	518	-10037	9192	-9938	4583	-8343	9826	-8226	-149	-126	-120	-69	-62	-60	-108	38	-151	17	30	-78	-21	-61	81	-35	1
0.032500	-491	353	-2012	-18032	-250	-11342	63	-13864	-669	-12185	-4159	-16735	908	-12109	-2407	-15455	-161	1268	7096	-14460	1006	-12691	8529	-12697	96	-10200	9023	-10103	711	-8493	9599	-8383	-147	-125	-119	-65	-63	-60	-105	38	-148	16	33	-76	-21	-56	88	-28	0
0.033333	2010	321	-1723	-17882	78	-11454	-116	-13728	-401	-12132	-4487	-16755	729	-11977	-3022	-16152	-286	1165	7129	-14365	-3141	-12835	8360	-12985	-328	-10378	8855	-10304	-855	-8692	9362	-8552	-149	-130	-121	-65	-63	-61	-105	37	-150	12	34	-75	-24	-55	85	-32	16
0.034167	2107	292	-1428	-17718	-149	-11622	-333	-13560	-281	-12122	-4802	-16713	514	-11902	-3660	-16863	-397	1058	7154	-14272	-3799	-12986	8200	-13291	252	-10572	8687	-10534	-2098	-8872	9129	-8723	-150	-127	-135	-67	-66	-40	-107	34	-147	16	33	-77	-22	-56	86	-31	0
0.035000	1615	258	-1130	-17550	-7	-11850	-561	-13353	-178	-12124	-5106	-16622	239	-11897	-4309	-17571	-397	948	7174	-14173	-3522	-13142	8055	-13600	291	-10784	8518	-10792	-2581	-9056	8900	-8899	-151	-130	-119	-68	-66	-60	-105	38	-149	16	33	-78	-22	-59	85	-39	-3
0.035833	776	222	-833	-17366	17	-12142	-816	-13100	151	-12188	-5400	-16465	46	-11962	-4962	-18240	-218	830	7191	-14071	-5550	-13307	7915	-13926	-101	-11010	8356	-11075	-2323	-9239	8679	-9082	-151	-128	-122	-83	-63	-65	-109	34	-155	13	32	-78	-22	-60	81	-32	0
0.036667	853	172	-543	-17180	-150	-12508	-1083	-12790	428	-12305	-5691	-16252	-145	-12117	-5582	-18856	-237	704	7209	-13975	-6239	-13479	7794	-14243	-159	-11243	8197	-11382	-1705	-9422	8472	-9259	-152	-131	-120	-67	-62	-61	-105	40	-153	17	33	-76	-25	-55	86	-30	-9
0.037500	2644	136	-256	-16986	-70	-12938	-1345	-12430	355	-12477	-5976	-15983	-293	-12351	-6176	-19391	-101	577	7227	-13883	-7042	-13653	7676	-14572	-127	-11480	8032	-11703	-308	-9600	8279	-9443	-147	-125	-116	-64	-62	-52	-105	39	-150	17	35	-72	-16	-52	84	-25	1
0.038333	2586	90	18	-16803	-11	-13441	-1629	-12008	406	-12707	-6261	-15671	-359	-12658	-6739	-19841	177	442	7249	-13810	-6650	-13838	7571	-14890	245	-11723	7871	-12035	189	-9778	8102	-9621	-149	-127	-120	-64	-60	-58	-103	42	-150	19	36	-75	-22	-55	85	-28	0
0.039167	672	33	284	-16622	198	-14008	-1891	-11548	569	-13007	-6554	-15315	-473	-13051	-7249	-20174	-222	301	7256	-13757	-8319	-14021	7467	-15210	-113	-11970	7704	-12383	1724	-9950	7945	-9800	-124	-127	-119	-68	-62	-83	-103	41	-149	17	32	-77	-21	-53	84	-27	1
0.040000	-2996	-28	532	-16459	94	-14637	-2141	-11046	735	-13365	-6854	-14932	-624	-13513	-7699	-20384	-100	150	7266	-13731	-9026	-14211	7366	-15524	122	-12219	7531	-12733	2835	-10121	7803	-9977	-149	-133	-124	-70	-63	-61	-108	37	-153	15	32	-78	-23	-58	80	-30	-6
0.040833	-2402	-90	766	-16306	-186	-15320	-2369	-10516	738	-13795	-7156	-14527	-820	-14036	-8092	-20457	-61	-6	7284	-13727	-3988	-14397	7272	-15820	501	-12458	7356	-13076	503	-10279	7685	-10139	-152	-129	-122	-65	-62	-57	-104	36	-150	16	32	-75	-24	-55	81	-31	-1
0.041667	-1203	-150	995	-16166	-103	-16043	-2566	-9968	642	-14266	-7453	-14110	-994	-14603	-8385	-20397	-306	-161	7299	-13763	-5891	-14586	7173	-16105	170	-12691	7176	-13406	-725	-10439	7580	-10294	-148	-128	-122	-67	-62	-61	-108	39	-149	19	35	-73	-23	-60	95	-29	0
0.042500	260	-211	1209	-16047	-100	-16802	-2736	-9425	498	-14792	-7755	-13700	-959	-15206	-8617	-20194	-288	-325	7316	-13830	-5548	-14774	7071	-16383	262	-12912	6982	-13728	-2513	-10597	7495	-10444	-148	-129	-117	-64	-63	-60	-107	39	-149	20	35	-76	-25	-56	82	-28	0
0.043333	77	-274	1404	-15953	-112	-17582	-2866	-8918	562	-15355	-8044	-13304	-883	-15830	-8773	-19865	-524	-517	7341	-13949	-3028	-14956	6963	-16646	38	-13128	6785	-14031	-3951	-10753	7430	-10582	-148	-130	-124	-65	-64	-59	-107	40	-148	19	35	-76	-22	-56	80	-28	0
0.044167	-1040	-326	1595	-15879	354	-18366	-2959	-8452	615	-15948	-8321	-12930	-934	-16464	-8858	-19412	-572	-682	7371	-14078	-3445	-15135	6839	-16895	-285	-13336	6571	-14314	-4497	-10917	7373	-10709	-146	-128	-117	-62	-60	-58	-102	41	-150	23	35	-76	-22	-55	85	-28	2
0.045000	-5257	-382	1762	-15830	26	-19144	-3027	-8051	521	-16558	-8575	-12582	-998	-17084	-8872	-18857	-460	-873	7406	-14252	-2366	-15319	6703	-17139	-65	-13533	6351	-14578	-5276	-11088	7331	-10838	-144	-126	-118	-62	-63	-56	-101	42	-146	23	39	-73	-18	-52	86	-34	1
0.045833	-3560	-421	1930	-15805	-279	-19907	-3083	-7728	235	-17184	-8800	-12269	-1021	-17679	-8834	-18216	-573	-1066	7452	-14452	1842	-15479	6548	-17375	19	-13727	6118	-14823	-7250	-11273	7295	-10962	-143	-131	-118	-63	-44	-55	-100	44	-124	24	34	-73	-24	-55	82	-28	0
0.046667	-291	-455	2079	-15808	147	-20645	-3078	-7506	141	-17789	-8986	-11995	-918	-18232	-8731	-17510	-731	-1275	7503	-14684	-207	-15651	6367	-17608	-641	-13921	5878	-15048	-6646	-11474	7261	-11083	-144	-127	-121	-63	-63	-59	-105	43	-149	20	33	-75	-19	-52	85	-31	1
0.047500	976	-481	2210	-15840	-125	-21343	-3070	-7400	292	-18410	-9136	-11764	-879	-18734	-8600	-16763	-478	-1495	7567	-14928	-789	-15816	6164	-17848	-448	-14115	5633	-15254	-4866	-11705	7233	-11236	-149	-129	-122	-96	-63	-60	-104	38	-150	18	34	-77	-23	-60	78	-35	0
0.048333	1193	-499	2337	-15896	-74	-21986	-3041	-7411	344	-18938	-9227	-11570	-792	-19161	-8427	-15979	-387	-1719	7639	-15184	1447	-15980	5937	-18085	-264	-14310	5389	-15445	-2356	-11958	7203	-11342	-150	-133	-127	-67	-66	-62	-108	36	-151	18	28	-77	-26	-60	78	-31	-5
0.049167	-3	-505	2447	-15972	58	-22571	-3004	-7541	585	-19445	-9265	-11415	-715	-19517	-8227	-15180	-499	-1938	7734	-15433	724	-16138	5695	-18326	-304	-14509	5151	-15619	1059	-12242	7177	-11483	-150	-129	-122	-59	-63	-55	-105	39	-150	17	34	-77	-24	-58	79	-31	0
0.050000	-444	-501	2548	-16066	-43	-23083	-2961	-7794	1049	-19892	-9249	-11291	-687	-19778	-8002	-14390	-591	-2162	7838	-15675	733	-16300	5423	-18581	-398	-14719	4913	-15788	4536	-12561	7143	-11632	-150	-128	-122	-64	-64	-59	-109	35	-151	19	35	-78	-22	-58	80	-32	-1
0.050833	1415	-493	2638	-16183	-97	-23529	-2915	-8164	1167	-20279	-9185	-11203	-647	-19975	-7769	-13610	-583	-2384	7949	-15898	925	-16461	5132	-18845	-444	-14940	4687	-15952	8617	-12919	7114	-11792	-150	-127	-120	-63	-57	-56	-103	42	-151	25	36	-75	-25	-58	82	-31	0
0.051667	2978	-483	2710	-16314	95	-23908	-2874	-8647	1314	-20589	-9071	-11142	-608	-20052	-7527	-12868	-345	-2594	8070	-16110	1596	-16630	4824	-19124	-67	-15173	4476	-16115	11735	-13309	7082	-11965	-145	-126	-118	-65	-62	-58	-105	38	-150	20	35	-87	-19	-56	82	-28	0
0.052500	2404	-473	2765	-16450	118	-24209	-2841	-9220	1538	-20822	-8918	-11109	-516	-20047	-7289	-12160	-670	-2803	8202	-16273	1511	-16805	4500	-19418	-183	-15421	4277	-16287	14385	-13742	7043	-12152	-152	-128	-122	-62	-61	-57	-104	40	-149	19	35	-74	-21	-55	81	-27	-1
0.053333	-731	-465	2803	-16620	241	-24442	-2817	-9875	1635	-20981	-8738	-11104	-495	-19970	-7048	-11494	-616	-2995	8335	-16406	728	-16977	4164	-19731	-60	-15691	4098	-16455	16896	-14209	7001	-12359	-149	-129	-118	-63	-62	-57	-107	41	-154	18	34	-78	-21	-53	84	-30	0
0.054167	-1159	-465	2828	-16790	72	-24609	-2802	-10589	1459	-21056	-8541	-11119	-552	-19819	-6813	-10849	-291	-3176	8469	-16506	6300	-17181	3823	-20057	435	-15964	3937	-16638	15079	-14715	6958	-12577	-154	-139	-121	-64	-62	-58	-112	42	-150	19	33	-77	-19	-58	82	-30	-3
0.055000	-684	-472	2833	-16965	532	-24714	-2805	-11349	1158	-21062	-8327	-11151	-409	-19601	-6585	-10245	-456	-3330	8608	-16563	5854	-17387	3480	-20399	-87	-16254	3819	-16833	13100	-15242	6917	-12803	-148	-127	-118	-66	-64	-60	-104	40	-149	17	33	-72	-25	-55	82	-30	0
0.055833	544	-486	2819	-17142	397	-24764	-2815	-12139	923	-20989	-8120	-11210	-190	-19340	-6367	-9686	-201	-3468	8742	-16583	5740	-17599	3152	-20751	45	-16556	3695	-17037	10031	-15792	6876	-13038	-153	-131	-127	-70	-60	-59	-105	40	-153	17	29	-80	-25	-57	81	-30	-1
0.056667	991	-512	2793	-17320	233	-24766	-2841	-12934	769	-20868	-7926	-11290	-77	-19038	-6164	-9157	-173	-3575	8880	-16562	8990	-17833	2826	-21116	5	-16870	3607	-17249	6453	-16356	6836	-13274	-150	-132	-124	-68	-67	-60	-108	40	-155	12	30	-81	-30	-58	80	-34	-5
0.057500	1181	-549	2746	-17527	382	-24735	-2874	-13722	935	-20692	-7756	-11386	-22	-18711	-5973	-8654	22	-3656	9004	-16503	9869	-18067	2521	-21480	-152	-17177	3555	-17460	3265	-16917	6805	-13511	-147	-128	-119	-72	-66	-59	-105	40	-148	17	36	-77	-17	-52	85	-31	0
0.058333	-2866	-591	2691	-17649	398	-24664	-2915	-14481	907	-20472	-7621	-11507	93	-18381	-5812	-8172	245	-3709	9136	-16409	10835	-18318	2239	-21852	39	-17495	3523	-17683	54	-17477	6764	-13744	-147	-130	-117	-68	-60	-59	-103	39	-149	19	37	-81	-24	-56	81	-28	1
0.059167	-2798	-648	2617	-17808	-151	-24589	-2968	-15213	2	-20238	-7531	-11660	345	-18063	-5656	-7721	136	-3729	9256	-16300	15686	-18582	1976	-22219	330	-17813	3514	-17902	-5050	-18023	6732	-13969	-153	-125	-124	-67	-65	-59	-105	43	-149	18	35	-75	-19	-51	84	-27	1
0.060000	407	-716	2520	-17943	99	-24482	-3030	-15904	-435	-19990	-7482	-11834	383	-17770	-5543	-7292	-118	-3722	9382	-16183	15311	-18852	1741	-22599	-440	-18128	3531	-18124	-8208	-18554	6699	-14190	-150	-127	-121	-67	-63	-58	-105	42	-147	15	34	-77	-21	-55	80	-30	-7
0.060833	1268	-790	2416	-18066	-126	-24380	-3102	-16560	-875	-19748	-7477	-12041	317	-17514	-5461	-6890	178	-3693	9503	-16018	14426	-19135	1534	-22939	-131	-18439	3573	-18335	-9701	-19052	6676	-14394	-148	-128	-105	-66	-59	-57	-120	37	-152	19	35	-77	-17	-53	84	-29	-4
0.061667	1459	-867	2308	-18167	-199	-24273	-3174	-17175	-1493	-19517	-7516	-12282	350	-17307	-5420	-6524	233	-3638	9623	-15862	17217	-19425	1362	-23284	22	-18745	3636	-18543	-10615	-19519	6652	-14585	-148	-128	-119	-69	-59	-58	-107	40	-150	20	36	-79	-34	-53	80	-41	-1
0.062500	1064	-945	2181	-18247	-200	-24172	-3263	-17723	-1638	-19317	-7593	-12554	278	-17158	-5421	-6198	333	-3560	9750	-15706	17033	-19724	1216	-23613	-352	-19055	3718	-18725	-10211	-19944	6636	-14762	-151	-127	-118	-67	-62	-57	-107	38	-149	19	34	-77	-18	-55	81	-31	2
0.063333	916	-1023	2065	-18302	-285	-24078	-3348	-18289	-1996	-19158	-7700	-12867	200	-17080	-5489	-5923	345	-3468	9877	-15556	17046	-20025	1113	-23915	-277	-19340	3815	-18911	-9422	-20333	6629	-14924	-148	-128	-122	-68	-61	-56	-105	41	-143	17	35	-76	-22	-42	84	-13	0
0.064167	2090	-1095	1942	-18335	-321	-23999	-3442	-18802	-2572	-19048	-7832	-13220	184	-17063	-5579	-5715	175	-3363	10002	-15412	17087	-20331	1035	-24199	-64	-19628	3934	-19071	-7613	-20675	6630	-15070	-148	-128	-118	-34	-60	-57	-107	40	-154	18	35	-77	-21	-55	82	-29	1
0.065000	3447	-1161	1819	-18339	-298	-23921	-3541	-19289	-2846	-18989	-7975	-13614	96	-17130	-5742	-5592	347	-3253	10134	-15287	16580	-20640	991	-24474	368	-19914	4069	-19221	-5684	-20982	6639	-15218	-152	-131	-120	-68	-60	-56	-107	38	-150	19	34	-79	-17	-56	72	-36	-4
0.065833	2612	-1217	1699	-18320	-530	-23863	-3652	-19776	-2837	-18992	-8128	-14053	9	-17272	-5956	-5561	187	-3132	10266	-15179	16065	-20947	981	-24687	81	-20199	4226	-19349	-4009	-21245	6671	-15332	-149	-129	-120	-68	-61	-50	-107	39	-151	18	34	-75	-17	-53	80	-29	1
0.066667	-561	-1258	1596	-18272	-255	-23802	-3763	-20253	-2784	-19057	-8258	-14519	-12	-17481	-6231	-5636	11	-3016	10395	-15105	12374	-21260	998	-24882	-418	-20483	4395	-19467	-847	-21474	6713	-15478	-149	-128	-122	-67	-61	-60	-107	40	-151	17	33	-74	-21	-58	81	-51	-1
0.067500	-2263	-1290	1494	-18204	-637	-23754	-3891	-20735	-2814	-19183	-8383	-15029	-136	-17770	-6559	-5826	383	-2903	10523	-15024	14320	-21576	1040	-25052	1	-20777	4576	-19574	-1010	-21679	6779	-15609	-148	-131	-121	-69	-66	-58	-107	37	-151	13	33	-79	-26	-58	80	-33	-3
0.068333	-1351	-1309	1408	-18110	-346	-23705	-4024	-21220	-2714	-19370	-8485	-15574	-196	-18115	-6930	-6139	54	-2795	10646	-14984	12841	-21887	1115	-25185	-656	-21070	4778	-19666	-1534	-21854	6871	-15747	-151	-132	-125	-75	-65	-59	-108	38	-158	15	32	-79	-12	-56	81	-31	0
0.069167	-313	-1308	1345	-17997	-500	-23655	-4162	-21719	-2899	-19614	-8568	-16147	-108	-18516	-7346	-6576	198	-2695	10762	-14961	8422	-22199	1221	-25282	-668	-21379	4989	-19748	-2013	-22014	6992	-15881	-147	-131	-126	-66	-81	-57	-105	41	-151	16	34	-77	-23	-58	81	-31	0
0.070000	-701	-1298	1287	-17872	-552	-23606	-4327	-22228	-2975	-19911	-8626	-16748	-153	-18972	-7790	-7134	205	-2609	10871	-14965	7562	-22505	1351	-25348	-1018	-21697	5227	-19823	-3081	-22165	7140	-16029	-151	-128	-124	-68	-63	-55	-107	37	-149	17	35	-78	-19	-69	84	-33	1
0.070833	-626	-1278	1256	-17732	-523	-23555	-4505	-22751	-2904	-20262	-8670	-17384	-299	-19465	-8254	-7801	164	-2529	10974	-14990	4987	-22823	1515	-25385	-1552	-22032	5477	-19900	-4237	-22316	7327	-16183	-149	-133	-120	-64	-67	-51	-105	39	-148	18	36	-77	-22	-58	81	-29	1
0.071667	-4074	-1242	1235	-17589	-173	-23503	-4710	-23286	-2731	-20647	-8705	-18013	-358	-19991	-8727	-8570	91	-2461	11056	-15038	1440	-23141	1717	-25384	-1674	-22382	5745	-19971	-5334	-22470	7546	-16338	-148	-125	-115	-63	-63	-56	-103	41	-149	21	36	-73	-18	-56	82	-28	-7
0.072500	-5508	-1205	1230	-17438	-865	-23454	-4939	-23818	-2654	-21074	-8744	-18664	-230	-20542	-9194	-9417	403	-2405	11127	-15108	2291	-23461	1930	-25355	-992	-22752	6030	-20051	-8575	-22626	7804	-16506	-150	-127	-118	-63	-63	-55	-105	41	-151	21	35	-76	-22	-58	84	-30	-1
0.073333	-2306	-1163	1238	-17300	-525	-23406	-5198	-24350	-2501	-21527	-8794	-19316	-316	-21105	-9621	-10338	253	-2353	11179	-15202	-166	-23784	2181	-25298	-1538	-23142	6328	-20130	-10775	-22813	8096	-16678	-148	-129	-122	-67	-66	-60	-97	36	-155	16	73	-78	-24	-69	80	-34	-4
0.074167	-2009	-1116	1258	-17147	-458	-23362	-5489	-24863	-2267	-21994	-8874	-19961	-464	-21673	-10080	-11293	207	-2311	11221	-15310	-5092	-24109	2472	-25212	-1579	-23541	6649	-20218	-10809	-23007	8435	-16850	-150	-128	-120	-65	-64	-57	-111	37	-152	18	33	-79	-24	-59	78	-32	0
0.075000	-2801	-1062	1291	-17046	-464	-23324	-5808	-25342	-2114	-22466	-8988	-20593	-506	-22228	-10471	-12251	370	-2273	11236	-15436	-5412	-24434	2798	-25104	-1218	-23956	6984	-20311	-10635	-23221	8809	-17004	-151	-128	-120	-65	-64	-57	-107	36	-152	17	33	-64	-26	-58	81	-33	-4
0.075833	-4070	-1011	1324	-16920	-367	-23300	-6163	-25788	-1910	-22948	-9161	-21206	-522	-22776	-10826	-13192	355	-2240	11257	-15580	-7265	-24765	3162	-24966	-1413	-24386	7341	-20415	-9594	-23454	9216	-17150	-155	-149	-122	-68	-64	-61	-109	37	-153	17	32	-80	-21	-60	79	-34	-6
0.076667	-4761	-961	1363	-16862	-435	-23297	-6554	-26188	-1872	-23407	-9387	-21787	-493	-23292	-11137	-14089	322	-2203	11262	-15726	-9344	-25099	3567	-24815	-1234	-24814	7721	-20519	-8274	-23703	9658	-17278	-150	-128	-119	-64	-63	-58	-110	39	-151	18	33	-75	-22	-59	85	-38	0
0.077500	-3507	-928	1400	-16801	-393	-23305	-6963	-26513	-1823	-23844	-9676	-22330	-459	-23766	-11406	-14916	219	-2167	11255	-15899	-10118	-25434	4022	-24642	-1264	-25247	8111	-20632	-6278	-23965	10134	-17380	-160	-126	-118	-63	-63	-59	-109	39	-151	21	35	-73	-21	-56	84	-29	0
0.078333	-1172	-855	1433	-16763	-259	-23343	-7407	-26776	-1571	-24252	-10038	-22830	-471	-24203	-11636	-15660	239	-2133	11245	-16081	-10982	-25775	4514	-24464	-1375	-25673	8530	-20757	-4053	-24241	10646	-17451	-150	-127	-118	-62	-62	-64	-104	38	-150	10	35	-73	-23	-55	84	-29	0
0.079167	-1481	-802	1452	-16752	-372	-23410	-7866	-26956	-1310	-24617	-10469	-23293	-429	-24594	-11844	-16300	233	-2099	11231	-16272	-11091	-26113	5047	-24278	-1190	-26089	8964	-20883	-2686	-24521	11174	-17483	-149	-129	-118	-64	-63	-53	-105	43	-150	21	36	-76	-19	-56	84	-27	1
0.080000	-4349	-746	1467	-16770	138	-23506	-8347	-27053	-960	-24931	-10972	-23701	-409	-24924	-12027	-16820	-96	-2062	11223	-16469	-13999	-26448	5616	-24091	-1184	-26496	9420	-21025	247	-24806	11720	-17475	-148	-122	-120	-64	-62	-57	-105	42	-149	20	34	-76	-22	-46	85	-27	1
0.080833	-6695	-687	1457	-16814	-266	-23626	-8840	-27062	-706	-25185	-11548	-24055	-405	-25194	-12202	-17227	160	-2031	11205	-16672	-11502	-26785	6231	-23906	-152	-26878	9897	-21164	121	-25087	12286	-17423	-146	-128	-120	-67	-62	-58	-105	40	-153	19	35	-74	-23	-58	84	-29	0
0.081667	-4777	-618	1436	-16874	-126	-23777	-9330	-26980	-675	-25377	-12149	-24354	-417	-25401	-12380	-17512	72	-1999	11201	-16886	-9072	-27118	6883	-23727	-636	-27238	10392	-21310	-1611	-25361	12859	-17325	-154	-124	-124	-66	-63	-59	-108	36	-150	16	29	-73	-27	-60	77	-31	0
0.082500	-2640	-562	1391	-16961	-31	-23968	-9819	-26815	-494	-25497	-12799	-24597	-387	-25549	-12584	-17689	181	-1968	11199	-17100	-11861	-27443	7568	-23553	-473	-27561	10908	-21443	-2629	-25615	13438	-17177	-149	-125	-124	-66	-64	-60	-104	40	-151	18	35	-75	-21	-60	81	-28	0
0.083333	-871	-448	1336	-17058	78	-24144	-10297	-26557	-72	-25541	-13483	-24782	-371	-25640	-12827	-17774	284	-1934	11208	-17315	-10338	-27762	8285	-23401	-91	-27856	11443	-21590	-4275	-25855	14031	-16986	-147	-126	-119	-65	-62	-59	-104	39	-104	17	35	-76	-25	-58	81	-26	-1
0.084167	328	-346	1261	-17173	-30	-24346	-10760	-26228	199	-25518	-14182	-24916	-522	-25680	-13125	-17792	89	-1912	11223	-17535	-9502	-28066	9027	-23259	-42	-28115	12004	-21721	-5422	-26079	14607	-16749	-147	-125	-118	-67	-64	-59	-108	43	-150	21	33	-75	-22	-56	82	-28	0
0.085000	-1556	-227	1170	-17299	469	-24549	-11199	-25836	429	-25425	-14892	-25002	-830	-25678	-13495	-17762	33	-1893	11236	-17752	-10830	-28357	9786	-23129	210	-28338	12582	-21847	-5783	-26251	15213	-16475	-148	-124	-124	-65	-62	-57	-108	39	-150	17	33	-73	-22	-58	82	-28	1
0.085833	-3346	-96	1059	-17433	-174	-24746	-11619	-25386	618	-25265	-15600	-25039	-755	-25641	-13947	-17719	295	-1875	11266	-17969	-8202	-28636	10566	-23031	912	-28524	13185	-21960	-7659	-26407	15799	-16178	-144	-131	-120	-62	-57	-60	-105	39	-150	19	37	-73	-18	-56	82	-27	1
0.086667	1177	47	936	-17575	-1	-24929	-12018	-24897	530	-25052	-16280	-25038	-630	-25587	-14492	-17677	-181	-1861	11291	-18185	-6869	-28903	11357	-22948	571	-28678	13806	-22060	-9095	-26535	16383	-15844	-146	-125	-119	-66	-61	-63	-107	41	-147	16	33	-75	-17	-58	76	-52	0
0.087500	4185	206	802	-17719	286	-25088	-12363	-24377	756	-24788	-16949	-25004	-558	-25518	-15136	-17698	-211	-1856	11310	-18403	-10409	-29157	12152	-22889	517	-28798	14429	-22149	-7489	-26628	16963	-15498	-127	-130	-121	-69	-63	-62	-109	39	-154	17	32	-76	-25	-58	77	-30	-3
0.088333	5389	380	661	-17872	87	-25206	-12742	-23841	1100	-24477	-17590	-24934	-458	-25442	-15885	-17769	219	-1852	11331	-18615	-9532	-29384	12955	-22847	1062	-28878	15109	-22217	-5374	-26684	17544	-15133	-151	-128	-125	-63	-66	-64	-105	38	-156	16	30	-76	-26	-58	79	-32	-5
0.089167	5121	562	514	-18016	167	-25291	-13069	-23300	1219	-24125	-18199	-24831	-437	-25360	-16723	-17919	128	-1846	11345	-18824	-9246	-29590	13748	-22824	1234	-28927	15788	-22265	-2237	-26706	18127	-14761	-153	-129	-125	-67	-61	-58	-108	36	-152	16	32	-75	-23	-57	81	-34	-1
0.090000	4761	750	375	-18162	123	-25289	-13376	-22762	1414	-23744	-18785	-24701	-367	-25292	-17652	-18161	59	-1829	11350	-19029	-10771	-29780	14534	-22824	1216	-28942	16485	-22297	1500	-26702	18706	-14402	-150	-132	-129	-69	-65	-61	-110	36	-154	12	27	-79	-25	-58	77	-42	-7
0.090833	6168	941	241	-18306	-1	-25235	-13673	-22245	1469	-23333	-19339	-24537	-329	-25229	-18649	-18498	-41	-1835	11351	-19217	-10559	-29939	15312	-22834	1010	-28918	17197	-22299	5692	-26654	19283	-14037	-149	-127	-121	-59	-63	-62	-107	39	-152	16	30	-76	-24	-55	81	-31	-3
0.091667	8813	1140	113	-18445	55	-25102	-13952	-21738	1433	-22888	-19865	-24339	-325	-25155	-19696	-18925	-58	-1821	11342	-19399	-10742	-30069	16080	-22861	1164	-28855	17922	-22281	10255	-26573	19863	-13696	-151	-126	-121	-68	-60	-55	-108	39	-149	21	32	-78	-21	-57	80	-30	0
0.092500	8802	1331	12	-18588	-33	-24885	-14225	-21271	1422	-22432	-20379	-24112	-319	-25089	-20780	-19438	21	-1801	11310	-19573	-10154	-30173	16827	-22902	1407	-28761	18638	-22242	13550	-26462	20442	-13371	-148	-127	-120	-65	-60	-58	-105	39	-148	19	33	-75	-23	-55	80	-30	-14
0.093333	5881	1508	-115	-18731	292	-24590	-14494	-20836	1276	-21955	-20873	-23822	-299	-25010	-21877	-20023	-142	-1777	11269	-19735	-11833	-30250	17548	-22962	867	-28630	19360	-22181	17931	-26315	21020	-13069	-150	-126	-121	-66	-65	-58	-107	41	-152	19	35	-76	-25	-56	82	-31	1
0.094167	1672	1669	-210	-18874	141	-24206	-14760	-20437	1229	-21460	-21357	-23544	-189	-24916	-22965	-20650	41	-1740	11220	-19882	-10372	-30286	18239	-23030	1428	-28453	20060	-22102	20298	-26123	21597	-12794	-151	-127	-121	-63	-62	-55	-108	40	-151	20	32	-76	-25	-57	78	-29	0
0.095000	2367	1825	-297	-19022	153	-23739	-15027	-20069	1050	-20941	-21835	-23194	-183	-24793	-24011	-21296	-138	-1697	11155	-20023	-6011	-30283	18888	-23103	1480	-28232	20753	-21999	19601	-25914	22163	-12542	-147	-126	-121	-66	-63	-63	-109	39	-148	22	34	-78	-18	-58	80	-31	9
0.095833	3366	1954	-373	-19170	61	-23208	-15294	-19738	1067	-20404	-22312	-22803	-191	-24638	-24993	-21924	-316	-1645	11087	-20126	-7917	-30232	19506	-23190	1093	-27964	21413	-21882	19366	-25660	22714	-12321	-151	-129	-118	-66	-64	-57	-107	36	-151	18	32	-79	-24	-58	78	-31	0
0.096667	4311	2060	-445	-19323	202	-22570	-15560	-19417	1283	-19841	-22780	-22368	-165	-24427	-25880	-22501	-169	-1571	11010	-20224	-6143	-30126	20071	-23280	1004	-27638	22033	-21745	17671	-25359	23248	-12122	-149	-127	-120	-66	-63	-63	-105	37	-147	21	32	-91	-45	-52	81	-31	-3
0.097500	4045	2146	-556	-19484	107	-21873	-15834	-19127	1172	-19263	-23241	-21890	-151	-24175	-26659	-23009	116	-1508	10925	-20297	-3744	-29960	20580	-23377	937	-27261	22597	-21591	15266	-25027	23747	-11950	-147	-126	-118	-61	-62	-53	-103	42	-152	20	35	-75	-22	-51	80	-30	-3
0.098333	1987	2198	-583	-19648	533	-21128	-16087	-18850	1104	-18670	-23691	-21377	-105	-23861	-27291	-23405	81	-1427	10839	-20356	-3589	-29734	21009	-23487	753	-26822	23090	-21426	12723	-24641	24198	-11807	-152	-129	-121	-62	-66	-51	-110	33	-154	17	34	-79	-23	-56	77	-33	-1
0.099167	-1867	2225	-668	-19825	70	-20339	-16350	-18588	1256	-18058	-24128	-20827	-53	-23497	-27830	-23673	304	-1344	10758	-20392	-755	-29432	21360	-23594	1143	-26321	23509	-21245	8686	-24209	24603	-11678	-149	-129	-119	-65	-59	-55	-105	39	-148	21	32	-76	-21	-56	81	-30	-5
0.100000	650	2233	-763	-20005	-53	-19517	-16599	-18324	1108	-17426	-24539	-20246	-25	-23066	-28193	-23780	219	-1254	10680	-20417	2910	-29057	21610	-23713	811	-25759	23831	-21059	3385	-23732	24937	-11574	-147	-127	-120	-67	-62	-58	-107	39	-152	16	32	-62	-19	-61	81	-30	0
0.100833	2789	2210	-878	-20191	288	-18680	-16841	-18059	1209	-16796	-24917	-19649	-67	-22592	-28406	-23719	-6	-1167	10604	-20413	1106	-28606	21768	-23830	-208	-25134	24052	-20856	536	-23202	25191	-11488	-151	-135	-121	-65	-62	-52	-103	41	-152	19	33	-75	-21	-53	80	-30	-1
0.101667	2999	2161	-1026	-20383	90	-17835	-17070	-17792	1390	-16156	-25251	-19046	-53	-22075	-28469	-23478	228	-1078	10541	-20396	2272	-28068	21805	-23958	-206	-24450	24161	-20643	-1691	-22634	25354	-11421	-148	-126	-119	-65	-64	-55	-108	35	-152	16	34	-75	-17	-56	82	-31	0
0.102500	2297	2090	-1213	-20582	172	-16997	-17282	-17516	1470	-15529	-25529	-18457	-97	-21529	-28393	-23068	202	-996	10471	-20359	4270	-27445	21725	-24078	-196	-23712	24143	-20423	-3229	-22021	25418	-11366	-148	-129	-122	-66	-62	-55	-103	42	-150	18	33	-77	-19	-55	82	-32	-3
0.103333	974	1998	-1441	-20782	193	-16188	-17477	-17247	1647	-14944	-25742	-17886	-76	-20966	-28182	-22486	189	-919	10411	-20311	3959	-26757	21516	-24209	-535	-22939	23999	-20195	-3916	-21364	25367	-11323	-148	-124	-119	-65	-63	-53	-105	43	-150	17	33	-78	-23	-56	84	-29	-1
0.104167	949	1885	-1723	-20992	144	-15414	-17652	-16975	1629	-14354	-25883	-17350	-22	-20395	-27862	-21757	-101	-845	10354	-20240	4331	-25989	21175	-24329	-842	-22122	23719	-19958	-4189	-20671	25201	-11298	-148	-126	-121	-64	-60	-57	-107	41	-149	20	33	-76	-18	-57	87	-28	0
0.105000	2795	1757	-2060	-21193	156	-14681	-17805	-16708	1429	-13826	-25943	-16862	-61	-19858	-27439	-20879	-346	-784	10297	-20154	4414	-25163	20713	-24444	-800	-21280	23313	-19712	-3578	-19953	24913	-11285	-143	-125	-115	-64	-63	-53	-102	41	-149	17	34	-59	-22	-53	85	-28	0
0.105833	3132	1606	-2464	-21381	145	-14006	-17971	-16455	1299	-13346	-25914	-16441	-22	-19315	-26940	-19937	7	-734	10231	-20054	5299	-24279	20118	-24557	-566	-20423	22772	-19465	-3601	-19215	24506	-11287	-139	-124	-120	-67	-62	-57	-101	43	-149	19	33	-74	-21	-55	84	-26	-1
0.106667	1538	1449	-2929	-21597	296	-13384	-18055	-16226	1329	-12938	-25796	-16099	-39	-18835	-26389	-18911	-15	-697	10151	-19938	3740	-23354	19406	-24660	-1211	-19573	22104	-19208	-2411	-18470	23979	-11293	-149	-131	-124	-67	-66	-58	-109	41	-163	15	28	-81	-27	-58	80	-32	-6
0.107500	-1993	1269	-3472	-21807	96	-12838	-18153	-16034	1367	-12608	-25588	-15836	-43	-18412	-25806	-17849	405	-672	10059	-19797	3091	-22400	18590	-24740	-932	-18732	21329	-18949	-1369	-17723	23345	-11319	-152	-130	-125	-72	-67	-59	-112	38	-152	13	30	-78	-23	-58	77	-21	-3
0.108333	-1523	1088	-4069	-21988	-42	-12349	-18227	-15872	1183	-12350	-25298	-15664	-25	-18051	-25204	-16766	739	-654	9948	-19642	7456	-21430	17683	-24817	-543	-17924	20454	-18685	-3432	-16987	22615	-11351	-151	-128	-122	-68	-65	-60	-107	39	-154	16	32	-80	-30	-60	79	-32	-4
0.109167	-1141	891	-4731	-22173	39	-11938	-18284	-15767	1025	-12183	-24901	-15582	-46	-17766	-24600	-15708	338	-651	9815	-19474	5062	-20464	16707	-24870	-1136	-17155	19496	-18428	-4332	-16263	21796	-11397	-152	-129	-120	-68	-65	-57	-108	41	-153	18	30	-75	-24	-59	80	-28	-1
0.110000	-375	689	-5447	-22351	-47	-11601	-18327	-15718	1032	-12103	-24442	-15603	-23	-17555	-24015	-14705	112	-660	9643	-19285	4834	-19518	15677	-24903	-1175	-16436	18463	-18150	-5684	-15578	20911	-11452	-150	-130	-121	-66	-63	-57	-108	43	-151	18	32	-75	-24	-60	81	-28	-4
0.110833	-308	472	-6207	-22513	-204	-11340	-18352	-15739	1100	-12113	-23912	-15706	-56	-17419	-23460	-13777	-52	-681	9451	-19084	6011	-18600	14609	-24921	-1357	-15778	17391	-17879	-6630	-14932	19982	-11520	-150	-126	-118	-63	-61	-60	-105	41	-149	19	33	-76	-21	-57	84	-31	2
0.111667	-321	248	-7001	-22663	165	-11150	-18364	-15837	943	-12201	-23330	-15897	-129	-17356	-22950	-12946	-199	-711	9215	-18867	4771	-17721	13528	-24915	-1313	-15189	16298	-17611	-7003	-14338	19027	-11592	-148	-125	-117	-58	-61	-56	-107	71	-146	5	36	-72	-17	-59	81	-29	1
0.112500	-3609	12	-7824	-22807	23	-11035	-18360	-16011	822	-12370	-22711	-16165	-68	-17357	-22460	-12216	-46	-752	8935	-18644	5278	-16901	12457	-24886	-742	-14676	15200	-17345	-7852	-13802	18071	-11674	-147	-128	-119	-63	-61	-55	-104	42	-149	19	35	-72	-19	-56	81	-27	-9
0.113333	-1764	-234	-8674	-22931	-272	-10994	-18340	-16231	546	-12606	-22069	-16497	-83	-17418	-22014	-11603	-263	-807	8618	-18394	8213	-16144	11424	-24853	-636	-14247	14124	-17085	-10195	-13326	17122	-11763	-150	-127	-117	-63	-62	-51	-109	42	-148	20	71	-76	-21	-57	81	-33	-1
0.114167	748	-489	-9509	-23047	130	-11029	-18307	-16597	228	-12898	-21418	-16885	-116	-17525	-21605	-11110	-763	-872	8260	-18149	5261	-15464	10440	-24800	-1339	-13891	13082	-16833	-10191	-12914	16216	-11858	-152	-128	-117	-64	-64	-58	-104	38	-150	19	33	-75	-19	-56	78	-30	-3
0.115000	870	-756	-10324	-23144	-84	-11130	-18250	-17007	361	-13238	-20764	-17304	-91	-17668	-21230	-10734	-584	-948	7862	-17902	4134	-14862	9528	-24732	-1093	-13612	12099	-16586	-9120	-12574	15361	-11951	-151	-130	-118	-68	-66	-60	-109	36	-155	16	30	-77	-26	-60	75	-36	-5
0.115833	521	-1031	-11106	-23224	-31	-11303	-18180	-17469	436	-13613	-20130	-17741	-56	-17827	-20869	-10458	-573	-1028	7432	-17650	5533	-14338	8699	-24650	-1027	-13404	11201	-16345	-7620	-12298	14591	-12037	-152	-129	-120	-65	-66	-61	-112	38	-154	17	32	-77	-27	-59	76	-30	-6
0.116667	-654	-1306	-11833	-23295	54	-11531	-18065	-18017	275	-13994	-19512	-18176	11	-17998	-20516	-10278	-607	-1114	6974	-17400	4442	-13890	7974	-24554	-1063	-13261	10396	-16115	-5429	-12079	13911	-12119	-153	-128	-117	-65	-62	-57	-105	41	-154	20	46	-77	-22	-57	79	-30	-6
0.117500	-1736	-1590	-12504	-23345	-45	-11820	-17927	-18597	137	-14389	-18930	-18598	103	-18158	-20164	-10174	-421	-1206	6493	-17159	4364	-13521	7353	-24450	-793	-13178	9699	-15893	-3175	-11923	13324	-12184	-150	-128	-120	-66	-59	-57	-105	43	-152	19	34	-75	-22	-56	80	-32	0
0.118333	-1766	-1871	-13091	-23377	-135	-12169	-17753	-19214	13	-14777	-18400	-18990	218	-18318	-19807	-10137	-466	-1306	5990	-16925	4336	-13227	6838	-24325	-792	-13149	9114	-15682	-344	-11816	12836	-12226	-149	-126	-119	-62	-63	-59	-116	41	-150	13	33	-75	-19	-57	80	-29	-4
0.119167	-2901	-2149	-13599	-23388	-85	-12571	-17545	-19851	-169	-15158	-17892	-19346	258	-18468	-19435	-10151	-150	-1411	5486	-16713	4231	-12998	6433	-24199	-423	-13166	8652	-15485	1918	-11760	12455	-12274	-149	-129	-118	-62	-60	-58	-101	40	-152	16	35	-74	-21	-56	80	-32	1
0.120000	-6804	-2429	-14002	-23389	45	-13021	-17293	-20501	-289	-15517	-17433	-19646	189	-18601	-19039	-10203	-8	-1520	4976	-16517	3408	-12858	6133	-24064	-483	-13215	8307	-15300	4326	-11740	12172	-12290	-151	-128	-121	-65	-61	-57	-108	41	-150	18	35	-74	-21	-57	84	-29	0
0.120833	-13536	-2692	-14302	-23370	244	-13518	-16997	-21149	-208	-15866	-17016	-19887	160	-18716	-18617	-10264	205	-1622	4477	-16348	1676	-12768	5930	-23911	-387	-13294	8082	-15129	7340	-11751	11990	-12277	-151	-129	-119	-63	-63	-59	-105	41	-149	16	30	-76	-22	-57	81	-30	1
0.121667	-16934	-2947	-14500	-23340	-63	-14055	-16652	-21776	-236	-16157	-16638	-20078	121	-18815	-18169	-10334	313	-1722	3986	-16203	5871	-12726	5821	-23747	73	-13387	7980	-14974	6599	-11784	11895	-12234	-148	-128	-120	-55	-62	-61	-105	41	-149	0	32	-75	-19	-58	81	-28	0
0.122500	-18245	-3179	-14589	-23289	127	-14627	-16263	-22373	-210	-16439	-16300	-20163	42	-18898	-17694	-10399	70	-1822	3519	-16086	4379	-12736	5794	-23573	-579	-13500	7975	-14835	6359	-11831	11882	-12164	-146	-130	-120	-66	-63	-60	-105	42	-150	12	33	-77	-21	-57	82	-28	-4
0.123333	-17877	-3398	-14581	-23224	9	-15222	-15826	-22922	-323	-16693	-15992	-20197	21	-18973	-17198	-10454	348	-1919	3078	-16002	2732	-12783	5835	-23382	-336	-13611	8076	-14708	5828	-11889	11936	-12060	-153	-131	-125	-72	-66	-59	-105	38	-151	16	32	-79	-24	-58	77	-32	-4
0.124167	-17081	-3583	-14466	-23145	-103	-15835	-15345	-23415	-390	-16920	-15713	-20163	-25	-19038	-16683	-10488	107	-1990	2676	-15942	3851	-12860	5940	-23178	-394	-13711	8259	-14599	5224	-11943	12046	-11919	-147	-126	-119	-66	-60	-59	-104	42	-149	16	37	-76	-22	-57	80	-33	0
0.125000	-15263	-3735	-14263	-23050	129	-16453	-14814	-23840	-480	-17120	-15446	-20059	-32	-19092	-16154	-10519	308	-2051	2313	-15910	2550	-12961	6087	-22954	-409	-13805	8523	-14501	5149	-11997	12193	-11748	-147	-129	-119	-66	-62	-62	-103	25	-152	17	36	-74	-18	-57	84	-26	-1
0.125833	-16129	-3853	-13983	-22957	112	-17081	-14249	-24192	-309	-17315	-15207	-19905	-10	-19157	-15631	-10490	603	-2096	1988	-15909	1455	-13083	6270	-22718	-8	-13881	8829	-14428	5142	-12043	12370	-11549	-147	-126	-119	-63	-62	-58	-105	45	-154	18	35	-75	-24	-56	86	-28	2
0.126667	-11539	-3935	-13652	-22825	-491	-17700	-13648	-24465	-471	-17496	-14981	-19703	-64	-19219	-15112	-10464	392	-2125	1704	-15940	3933	-13221	6480	-22473	224	-13942	9202	-14368	3330	-12079	12559	-11323	-149	-126	-120	-59	-60	-59	-102	44	-148	16	35	-75	-18	-55	82	-30	1
0.127500	-3115	-3977	-13266	-22709	-93	-18308	-13018	-24657	-778	-17677	-14765	-19466	-116	-19295	-14620	-10429	241	-2130	1466	-15995	980	-13367	6702	-22213	-327	-13968	9589	-14324	3896	-12106	12746	-11073	-148	-128	-122	-66	-63	-57	-110	42	-153	15	35	-75	-24	-59	77	-19	-10
0.128333	2807	-3985	-12841	-22571	-288	-18920	-12364	-24759	-785	-17858	-14555	-19200	-154	-19373	-14150	-10380	364	-2109	1266	-16068	-2383	-13512	6931	-21942	-160	-13982	9999	-14294	6221	-12116	12929	-10792	-149	-129	-120	-62	-64	-64	-101	41	-152	19	35	-75	-26	-57	82	-30	-1
0.129167	7077	-3938	-12397	-22427	-329	-19458	-11690	-24767	-885	-18032	-14351	-18901	-170	-19463	-13701	-10328	153	-2061	1112	-16159	-1601	-13651	7174	-21661	-87	-13952	10412	-14278	8517	-12107	13103	-10494	-146	-128	-118	-65	-60	-58	-108	42	-148	21	36	-76	-23	-58	78	-30	16
0.130000	9561	-3854	-11949	-22282	-227	-19983	-11007	-24692	-836	-18220	-14145	-18594	-212	-19555	-13286	-10288	-187	-1994	993	-16274	-3408	-13787	7405	-21378	-4	-13890	10822	-14276	11598	-12072	13252	-10181	-149	-129	-121	-65	-64	-57	-107	43	-155	13	34	-73	-6	-53	82	-29	0
0.130833	11839	-3728	-11507	-22131	-492	-20461	-10316	-24533	-651	-18428	-13933	-18288	-210	-19665	-12913	-10260	-448	-1895	908	-16391	-5269	-13906	7638	-21089	81	-13783	11212	-14288	14595	-12024	13372	-9861	-145	-125	-119	-64	-62	-58	-105	43	-147	20	36	-74	-24	-55	80	-31	1
0.131667	15241	-3560	-11087	-21986	-543	-20906	-9629	-24279	-679	-18613	-13723	-17980	-161	-19780	-12578	-10259	-479	-1775	849	-16524	-6002	-14010	7865	-20804	-64	-13646	11570	-14304	17747	-11953	13462	-9541	-149	-126	-120	-65	-52	-56	-108	41	-152	18	36	-76	-24	-56	79	-31	-1
0.132500	18273	-3358	-10699	-21843	-168	-21299	-8947	-23957	-560	-18822	-13502	-17689	-117	-19899	-12276	-10289	-212	-1628	816	-16667	-6335	-14087	8100	-20521	-52	-13467	11896	-14334	20112	-11861	13520	-9219	-145	-126	-121	-66	-61	-55	-103	43	-152	20	35	-73	-19	-56	80	-31	0
0.133333	18154	-3122	-10342	-21702	-98	-21637	-8273	-23553	-260	-19031	-13264	-17410	-74	-20019	-12003	-10360	-348	-1471	801	-16814	-6510	-14144	8317	-20249	-131	-13253	12181	-14362	21137	-11740	13544	-8904	-147	-113	-112	-64	-63	-57	-105	39	-151	18	36	-73	-21	-55	82	-29	-4
0.134167	14685	-2855	-10025	-21568	233	-21922	-7623	-23086	-371	-19244	-13015	-17148	-121	-20141	-11748	-10478	-559	-1293	804	-16961	-8868	-14146	8543	-19986	-291	-13000	12418	-14398	22717	-11605	13539	-8604	-151	-126	-120	-64	-60	-56	-102	41	-152	19	37	-73	-22	-55	80	-33	-1
0.135000	12566	-2564	-9756	-21451	-251	-22160	-6997	-22566	-483	-19450	-12747	-16924	-139	-20261	-11512	-10648	-239	-1102	817	-17116	-5076	-14156	8765	-19743	423	-12715	12610	-14437	20271	-11433	13497	-8321	-148	-128	-119	-65	-61	-60	-105	38	-152	20	38	-75	-19	-57	80	-28	0
0.135833	12694	-2258	-9528	-21346	-65	-22342	-6396	-21985	-250	-19657	-12460	-16695	-243	-20386	-11288	-10876	-531	-902	839	-17272	-4253	-14119	8991	-19511	-77	-12399	12750	-14472	16683	-11237	13432	-8070	-150	-127	-121	-63	-64	-58	-105	41	-154	21	38	-74	-25	-57	80	-32	10
0.136667	12637	-1942	-9336	-21257	-127	-22479	-5818	-21367	-283	-19849	-12144	-16505	-308	-20496	-11057	-11143	-360	-696	868	-17430	-5565	-14042	9217	-19299	8	-12061	12840	-14508	12585	-11024	13346	-7838	-149	-124	-119	-72	-62	-56	-104	38	-152	22	36	-70	-23	-55	86	-27	2
0.137500	11373	-1615	-9173	-21189	-1	-22563	-5270	-20717	-213	-20028	-11814	-16339	-246	-20603	-10829	-11494	-521	-487	910	-17589	-2711	-13942	9452	-19101	144	-11707	12882	-14532	7441	-10788	13237	-7646	-148	-124	-116	-61	-61	-53	-100	43	-148	21	39	-70	-21	-51	86	-25	3
0.138333	9916	-1301	-9037	-21143	-45	-22613	-4757	-20058	116	-20199	-11462	-16224	-240	-20703	-10589	-11885	-675	-282	956	-17752	-1440	-13804	9680	-18932	145	-11343	12872	-14553	2092	-10533	13111	-7490	-145	-120	-117	-60	-63	-55	-103	41	-150	23	38	-72	-24	-50	85	-27	0
0.139167	5114	-996	-8908	-21122	239	-22623	-4289	-19380	175	-20354	-11089	-16090	-284	-20799	-10332	-12340	-619	-79	1015	-17923	-1210	-13646	9915	-18787	252	-10979	12812	-14570	-2858	-10259	12971	-7384	-150	-122	-116	-61	-61	-56	-103	43	-148	22	35	-73	-21	-55	85	-28	-1
0.140000	2528	-708	-8785	-21134	-378	-22604	-3855	-18714	-345	-20496	-10693	-16010	-258	-20891	-10058	-12840	-371	106	1084	-18103	3715	-13469	10134	-18661	673	-10622	12704	-14582	-9463	-9982	12818	-7319	-148	-125	-122	-65	-68	-59	-108	39	-153	20	34	-81	-22	-53	82	-27	0
0.140833	4427	-448	-8677	-21182	-118	-22559	-3455	-18057	-781	-20628	-10290	-15955	-291	-20966	-9769	-13380	-680	288	1171	-18284	5281	-13271	10356	-18551	189	-10275	12559	-14580	-14755	-9698	12665	-7302	-152	-124	-118	-64	-63	-58	-107	41	-149	20	33	-73	-21	-52	85	-27	-3
0.141667	4181	-213	-8504	-21237	-103	-22487	-3091	-17422	-791	-20736	-9865	-15920	-373	-21026	-9457	-13948	-822	456	1283	-18470	3749	-13066	10561	-18465	97	-9961	12372	-14570	-17702	-9409	12507	-7330	-148	-126	-122	-64	-62	-57	-107	41	-152	16	33	-75	-23	-53	82	-25	-3
0.142500	3267	-21	-8333	-21334	-190	-22402	-2767	-16825	-620	-20840	-9439	-15915	-391	-21081	-9138	-14544	-555	589	1423	-18669	6703	-12855	10755	-18400	97	-9670	12155	-14550	-19907	-9129	12349	-7405	-151	-128	-119	-63	-62	-56	-105	42	-149	16	33	-75	-7	-55	81	-27	-3
0.143333	1420	132	-8135	-21454	-158	-22307	-2473	-16272	-618	-20925	-9015	-15936	-366	-21122	-8801	-15152	-377	747	1593	-18866	7695	-12642	10929	-18351	-68	-9422	11907	-14527	-20546	-8860	12183	-7522	-152	-125	-119	-64	-60	-56	-107	40	-153	18	35	-75	-21	-55	82	-27	-4
0.144167	-653	249	-7902	-21606	-189	-22200	-2223	-15767	-583	-20990	-8601	-15979	-425	-21146	-8464	-15759	-528	874	1804	-19084	7605	-12416	11079	-18320	74	-9210	11634	-14495	-20161	-8610	12028	-7680	-147	-125	-120	-63	-60	-56	-102	43	-148	21	56	-74	-21	-56	85	-26	2
0.145000	-1221	316	-7644	-21775	-227	-22091	-2002	-15321	-534	-21045	-8172	-16045	-367	-21149	-8122	-16351	-529	980	2061	-19281	8400	-12233	11203	-18302	-291	-9049	11341	-14458	-18541	-8384	11862	-7869	-143	-122	-120	-62	-60	-53	-105	41	-149	20	35	-74	-23	-52	82	-27	-1
0.145833	-122	337	-7362	-21960	-113	-21976	-1814	-14930	-486	-21079	-7804	-16135	-344	-21136	-7791	-16915	-114	1071	2355	-19487	8437	-12039	11296	-18299	-280	-8931	11035	-14415	-16074	-8186	11703	-8089	-149	-126	-125	-63	-60	-53	-104	42	-150	12	39	-74	-18	-53	84	-26	2
0.146667	-1035	314	-7067	-22165	-240	-21860	-1651	-14603	-155	-21092	-7444	-16238	-367	-21099	-7471	-17441	-256	1147	2698	-19696	8870	-11859	11355	-18308	-150	-8870	10718	-14371	-13992	-8016	11539	-8328	-145	-128	-119	-67	-60	-57	-103	40	-151	16	33	-76	-19	-56	81	-31	0
0.147500	-4331	241	-6758	-22371	149	-21745	-1520	-14340	-64	-21082	-7118	-16367	-386	-21040	-7167	-17916	-458	1207	3093	-19900	6284	-11692	11375	-18332	-880	-8853	10403	-14329	-9998	-7898	11367	-8587	-150	-130	-125	-69	-63	-59	-108	37	-152	16	30	-77	-24	-56	78	-38	-1
0.148333	-7171	138	-6451	-22586	-223	-21633	-1410	-14141	-293	-21041	-6827	-16503	-287	-20952	-6895	-18327	-189	1248	3534	-20097	8359	-11539	11362	-18363	-251	-8883	10078	-14289	-8363	-7813	11193	-8848	-150	-132	-127	-69	-67	-65	-112	33	-154	12	26	-83	-27	-62	77	-35	-1
0.149167	-6181	0	-6158	-22794	-33	-21504	-1320	-13994	-513	-20962	-6569	-16650	-189	-20820	-6637	-18661	-568	1283	4023	-20281	9802	-11391	11325	-18396	-624	-8946	9777	-14245	-8118	-7748	11018	-9105	-152	-129	-125	-69	-64	-61	-111	36	-152	16	30	-80	-18	-60	79	-32	0
0.150000	-5228	-151	-5872	-22997	-126	-21371	-1242	-13899	-503	-20848	-6346	-16805	-253	-20673	-6409	-18911	-335	1309	4549	-20442	6243	-11253	11248	-18440	-706	-9047	9479	-14205	-7285	-7729	10834	-9351	-149	-130	-124	-68	-63	-59	-105	39	-150	13	28	-80	-23	-58	81	-31	-1
0.150833	-4732	-320	-5623	-23188	-127	-21225	-1186	-13856	-490	-20690	-6165	-16956	-299	-20483	-6215	-19074	-370	1324	5106	-20590	6538	-11121	11139	-18487	-417	-9175	9205	-14172	-7307	-7741	10650	-9584	-152	-129	-122	-69	-62	-59	-105	36	-153	19	38	-74	-21	-57	82	-32	-4
0.151667	-4525	-449	-5404	-23367	-191	-21063	-1144	-13858	-561	-20493	-6025	-17112	-272	-20258	-6051	-19149	-551	1338	5691	-20721	6144	-10997	11006	-18544	-289	-9310	8948	-14150	-7118	-7780	10462	-9795	-148	-128	-121	-65	-62	-59	-108	39	-150	15	29	-77	-19	-58	82	-30	2
0.152500	-6813	-647	-5226	-23536	269	-20886	-1106	-13901	-270	-20251	-5918	-17266	-245	-19997	-5920	-19132	-382	1349	6292	-20835	3732	-10875	10841	-18600	-43	-9474	8719	-14130	-6615	-7849	10268	-9976	-147	-129	-121	-65	-81	-62	-105	38	-148	19	33	-77	-22	-57	79	-31	0
0.153333	-9154	-783	-5090	-23687	-366	-20684	-1078	-13969	-65	-19972	-5852	-17410	-196	-19704	-5826	-19018	-282	1363	6893	-20927	5025	-10757	10662	-18665	140	-9637	8516	-14124	-8264	-7937	10079	-10133	-145	-132	-120	-66	-59	-61	-105	38	-149	16	33	-78	-24	-58	81	-29	-3
0.154167	-5773	-880	-4988	-23823	-124	-20464	-1064	-14062	-237	-19655	-5810	-17541	-215	-19373	-5752	-18822	-497	1379	7495	-20996	4994	-10642	10464	-18731	-654	-9787	8345	-14129	-10007	-8038	9893	-10258	-149	-131	-120	-67	-63	-60	-107	43	-152	12	32	-75	-19	-58	79	-31	0
0.155000	-3601	-931	-4908	-23940	-17	-20207	-1046	-14174	-339	-19288	-5799	-17662	-239	-19014	-5713	-18555	-698	1407	8080	-21046	240	-10524	10252	-18798	-619	-9926	8204	-14162	-9410	-8153	9715	-10353	-153	-128	-121	-66	-63	-60	-109	38	-155	17	28	-78	-27	-60	79	-35	-3
0.155833	-2936	-927	-4890	-24052	-263	-19916	-1043	-14299	-448	-18888	-5804	-17761	-231	-18625	-5696	-18213	-1276	1447	8637	-21079	-52	-10411	10034	-18866	-321	-10052	8100	-14180	-8803	-8274	9553	-10411	-151	-133	-126	-68	-63	-61	-109	36	-147	16	29	-93	-23	-59	80	-33	1
0.156667	-3779	-849	-4889	-24150	-83	-19592	-1025	-14427	-574	-18455	-5828	-17838	-230	-18218	-5705	-17814	-1538	1504	9167	-21097	-938	-10295	9812	-18936	-517	-10152	8035	-14223	-7704	-8402	9409	-10442	-152	-130	-121	-70	-66	-61	-110	39	-152	15	30	-79	-28	-60	77	-30	-4
0.157500	-5125	-698	-4906	-24241	-124	-19229	-1041	-14552	-463	-18014	-5854	-17888	-267	-17788	-5725	-17367	-1289	1579	9653	-21097	-3341	-10175	9605	-19000	-383	-10223	8013	-14270	-6560	-8513	9303	-10432	-149	-128	-118	-64	-66	-56	-97	44	-156	19	35	-73	-19	-53	85	-28	0
0.158333	-4675	-453	-4928	-24322	-233	-18822	-1042	-14668	-367	-17516	-5882	-17911	-324	-17349	-5762	-16874	-1358	1673	10099	-21082	-4285	-10062	9404	-19065	-527	-10267	8026	-14336	-5380	-8634	9218	-10399	-149	-125	-119	-65	-62	-56	-103	44	-149	20	33	-75	-22	-57	86	-27	2
0.159167	-1614	-121	-4967	-24404	-115	-18395	-1052	-14760	-568	-17027	-5916	-17938	-282	-16901	-5832	-16368	-1308	1783	10480	-21058	-5844	-9955	9220	-19126	-394	-10291	8080	-14413	-3885	-8749	9180	-10342	-148	-127	-117	-65	-62	-56	-102	44	-152	20	37	-74	-22	-57	86	-28	-3
0.160000	-356	293	-5003	-24550	-184	-17934	-1068	-14872	-447	-16530	-5937	-17859	-224	-16461	-5882	-15854	-856	1906	10811	-21021	-6710	-9853	9060	-19182	61	-10287	8174	-14499	-3440	-8864	9187	-10264	-143	-126	-117	-63	-59	-56	-104	41	-148	22	37	-70	-24	-57	85	-27	3
0.160833	-2099	796	-5039	-24572	148	-17444	-1097	-14953	-298	-16028	-5953	-17783	-255	-16026	-5953	-15346	-1045	2048	11084	-20983	-9795	-9764	8924	-19234	-458	-10260	8309	-14590	-1590	-8979	9244	-10164	-145	-126	-118	-65	-65	-57	-108	43	-147	21	30	-72	-17	-49	88	-24	0
0.161667	-5573	1377	-5065	-24657	-212	-16929	-1143	-15014	-249	-15531	-5955	-17670	-254	-15610	-6029	-14848	-603	2207	11296	-20934	-9878	-9686	8825	-19280	61	-10219	8485	-14690	-1382	-9103	9355	-10049	-147	-125	-117	-65	-65	-55	-104	43	-149	22	37	-75	-25	-58	87	-30	-3
0.162500	-4583	2031	-5081	-24753	-124	-16401	-1172	-15055	-255	-15041	-5977	-17529	-281	-15222	-6105	-14381	-239	2372	11458	-20886	-7333	-9617	8760	-19319	56	-10166	8701	-14789	-3438	-9222	9533	-9908	-149	-133	-119	-66	-68	-59	-104	43	-150	20	35	-70	-22	-55	87	-25	0
0.163333	-2903	2750	-5088	-24844	-51	-15858	-1221	-15081	-237	-14573	-5921	-17350	-205	-14842	-6190	-13937	-280	2544	11568	-20832	-10902	-9565	8742	-19347	-252	-10127	8962	-14888	-4256	-9357	9772	-9785	-150	-122	-118	-64	-61	-56	-101	43	-152	21	35	-72	-22	-53	86	-28	0
0.164167	-420	3508	-5075	-24932	-28	-15315	-1288	-15086	-213	-14127	-5882	-17144	-174	-14497	-6266	-13530	-289	2717	11637	-20785	-11225	-9531	8766	-19373	-31	-10050	9260	-14986	-5780	-9504	10081	-9651	-144	-124	-116	-63	-59	-57	-107	43	-135	17	36	-70	-18	-56	88	-24	0
0.165000	859	4297	-5047	-25019	-218	-14769	-1362	-15079	-43	-13689	-5842	-16917	-220	-14189	-6340	-13170	107	2880	11667	-20742	-10997	-9515	8835	-19388	-8	-10002	9601	-15085	-6937	-9677	10449	-9511	-146	-128	-118	-65	-62	-61	-105	42	-150	18	35	-74	-22	-60	82	-29	0
0.165833	-88	5088	-5010	-25098	266	-14238	-1457	-15051	168	-13288	-5796	-16669	-247	-13912	-6403	-12847	381	3033	11667	-20703	-12741	-9516	8957	-19391	-145	-9964	9988	-15173	-7243	-9861	10894	-9370	-149	-125	-118	-64	-64	-61	-105	40	-148	21	37	-73	-18	-53	85	-28	2
0.166667	-3242	5874	-4943	-25153	-197	-13703	-1551	-15006	77	-12893	-5745	-16401	-237	-13665	-6458	-12567	678	3167	11648	-20675	-11814	-9537	9130	-19392	206	-9949	10413	-15264	-8492	-10081	11394	-9237	-147	-128	-120	-66	-64	-58	-104	36	-152	19	35	-73	-19	-58	80	-31	0
0.167500	90	6636	-4886	-25193	-376	-13192	-1669	-14957	-114	-12537	-5714	-16132	-216	-13456	-6503	-12333	532	3272	11615	-20665	-10046	-9585	9345	-19386	-258	-9962	10875	-15346	-10164	-10327	11962	-9113	-148	-131	-121	-68	-64	-57	-109	36	-152	18	34	-76	-23	-59	78	-28	-3
0.168333	3393	7346	-4803	-25210	52	-12703	-1789	-14897	-64	-12209	-5671	-15869	-188	-13277	-6537	-12126	205	3349	11574	-20667	-13571	-9630	9617	-19370	-889	-9999	11371	-15420	-8842	-10599	12586	-8998	-150	-126	-122	-67	-64	-63	-109	37	-154	16	36	-75	-27	-60	80	-32	-1
0.169167	4668	7987	-4702	-25197	-144	-12237	-1923	-14825	-227	-11918	-5649	-15603	-190	-13122	-6553	-11949	452	3396	11546	-20685	-13322	-9735	9931	-19347	-352	-10064	11904	-15483	-6907	-10901	13267	-8897	-148	-129	-120	-73	-65	-61	-111	38	-165	18	34	-76	-24	-60	81	-31	-3
0.170000	4810	8545	-4586	-25160	-100	-11795	-2060	-14751	-365	-11620	-5647	-15352	-182	-12996	-6556	-11802	606	3398	11521	-20724	-12080	-9834	10286	-19321	-409	-10166	12480	-15541	-4441	-11231	13988	-8824	-146	-127	-120	-66	-61	-58	-103	41	-149	16	34	-75	-18	-56	82	-33	2
0.170833	4060	8999	-4448	-25091	-60	-11384	-2205	-14678	-195	-11362	-5662	-15119	-149	-12883	-6543	-11668	687	3362	11520	-20785	-13200	-9964	10677	-19298	-400	-10306	13050	-15587	-1429	-11585	14739	-8748	-149	-127	-118	-67	-61	-60	-114	39	-149	18	36	-76	-13	-55	84	-28	1
0.171667	3778	9350	-4281	-25000	-67	-10981	-2355	-14604	-19	-11127	-5698	-14912	-148	-12793	-6525	-11570	708	3284	11540	-20865	-12401	-10116	11108	-19271	-158	-10460	13650	-15623	1503	-11962	15516	-8708	-146	-125	-119	-64	-61	-56	-105	41	-148	20	37	-74	-21	-59	82	-42	0
0.172500	5337	9564	-4084	-24892	-90	-10641	-2501	-14527	-101	-10915	-5756	-14730	-184	-12711	-6492	-11477	585	3160	11582	-20968	-11571	-10294	11564	-19252	-198	-10686	14263	-15652	4641	-12360	16288	-8691	-148	-117	-118	-67	-64	-49	-107	41	-152	18	36	-73	-22	-55	84	-30	0
0.173333	5892	9653	-3852	-24777	-133	-10318	-2649	-14476	140	-10719	-5834	-14586	-185	-12641	-6453	-11396	685	2991	11659	-21113	-9959	-10494	12044	-19242	180	-10933	14873	-15671	6392	-12767	17098	-8705	-149	-130	-121	-72	-64	-61	-107	40	-152	17	29	-79	-25	-63	75	-35	-4
0.174167	4246	9609	-3579	-24662	172	-10022	-2792	-14425	207	-10540	-5925	-14466	-230	-12575	-6407	-11321	516	2783	11766	-21239	-9733	-10715	12538	-19234	-228	-11200	15481	-15672	8582	-13176	17888	-8739	-148	-128	-119	-67	-72	-60	-108	39	-144	17	33	-75	-23	-58	81	-33	1
0.175000	101	9434	-3262	-24550	135	-9744	-2922	-14380	21	-10372	-6029	-14378	-266	-12503	-6364	-11248	700	2541	11908	-21392	-8438	-10961	13046	-19233	139	-11496	16077	-15685	9845	-13591	18656	-8810	-151	-130	-122	-69	-65	-61	-105	37	-154	16	35	-76	-23	-59	80	-36	-5
0.175833	-26	9132	-2905	-24455	-87	-9499	-3048	-14348	-141	-10215	-6140	-14324	-202	-12430	-6321	-11166	803	2271	12076	-21563	-2091	-11234	13553	-19253	579	-11817	16649	-15649	7442	-13994	19387	-8908	-148	-130	-122	-67	-61	-64	-112	28	-153	16	38	-76	-19	-60	80	-32	0
0.176667	436	8715	-2505	-24377	34	-9267	-3160	-14320	-40	-10067	-6252	-14292	-191	-12354	-6287	-11123	661	1979	12274	-21739	-2581	-11528	14064	-19263	10	-12150	17190	-15620	6154	-14380	20073	-9034	-151	-129	-117	-66	-67	-60	-109	42	-151	22	35	-75	-23	-58	82	-30	-1
0.177500	1345	8192	-2063	-24349	99	-9054	-3253	-14301	144	-9925	-6363	-14280	-215	-12259	-6256	-11066	888	1666	12499	-21921	-733	-11838	14559	-19315	519	-12493	17683	-15576	3854	-14743	20703	-9197	-147	-127	-118	-64	-59	-57	-105	49	-149	22	37	-72	-21	-56	86	-28	1
0.178333	1188	7571	-1602	-24356	-61	-8858	-3335	-14289	223	-9785	-6468	-14289	-163	-12161	-6247	-11022	891	1349	12751	-22097	3187	-12170	15034	-19364	840	-12837	18118	-15525	1522	-15082	21254	-9377	-150	-126	-119	-63	-62	-58	-105	42	-149	20	37	-73	-19	-56	85	-28	-1
0.179167	500	6872	-1123	-24403	300	-8676	-3399	-14286	79	-9652	-6560	-14305	-133	-12049	-6250	-10985	679	1026	12995	-22269	4258	-12520	15479	-19435	488	-13173	18493	-15463	-266	-15389	21730	-9591	-147	-128	-116	-63	-60	-59	-115	39	-153	20	39	-74	-21	-53	84	-29	2
0.180000	-3797	6118	-650	-24498	166	-8496	-3467	-14280	113	-9513	-6640	-14330	-151	-11927	-6274	-10962	827	714	13253	-22430	6633	-12878	15891	-19521	629	-13498	18796	-15397	-2525	-15664	22111	-9830	-148	-125	-117	-64	-57	-56	-104	42	-150	22	34	-72	-18	-56	84	-28	1
0.180833	-2814	5330	-189	-24636	-204	-8327	-3518	-14278	-120	-9374	-6708	-14356	-135	-11775	-6314	-10951	872	409	13501	-22570	11803	-13243	16261	-19608	805	-13804	19014	-15325	-6016	-15883	22390	-10089	-147	-129	-118	-66	-60	-57	-108	40	-151	17	36	-74	-25	-57	86	-25	0
0.181667	-623	4521	233	-24814	130	-8157	-3557	-14270	-172	-9227	-6755	-14375	-129	-11644	-6376	-10956	402	142	13750	-22691	10663	-13616	16584	-19711	413	-14081	19152	-15254	-6890	-16069	22562	-10374	-152	-132	-122	-67	-63	-62	-107	38	-155	15	34	-78	-24	-58	81	-34	-7
0.182500	-489	3704	610	-25028	-133	-7987	-3586	-14258	-92	-9080	-6784	-14379	-117	-11481	-6455	-10972	191	-99	13988	-22783	10855	-13980	16861	-19820	606	-14326	19208	-15175	-6405	-16197	22631	-10672	-164	-127	-119	-66	-62	-59	-103	40	-155	17	35	-75	-23	-57	82	-28	-4
0.183333	-564	2911	922	-25265	-99	-7802	-3615	-14226	121	-8913	-6795	-14366	-116	-11303	-6549	-11004	112	-307	14202	-22851	13436	-14313	17077	-19961	323	-14536	19172	-15104	-5125	-16305	22586	-10982	-149	-130	-118	-65	-64	-58	-104	38	-148	18	35	-58	-23	-58	85	-31	-1
0.184167	-1490	2146	1154	-25519	-5	-7619	-3639	-14186	170	-8746	-6792	-14336	-148	-11111	-6652	-11048	10	-478	14386	-22884	12719	-14670	17234	-20056	174	-14708	19052	-15034	-2739	-16360	22438	-11300	-151	-129	-119	-84	-36	-56	-104	60	-153	17	33	-74	-18	-56	84	-31	-3
0.185000	-1972	1402	1290	-25780	-70	-7431	-3662	-14129	-58	-8568	-6775	-14284	-92	-10911	-6765	-11100	-74	-608	14542	-22887	12780	-14985	17329	-20172	334	-14820	18847	-14975	37	-16376	22181	-11617	-147	-128	-120	-63	-59	-60	-105	38	-149	19	35	-76	-21	-56	82	-29	-1
0.185833	-239	779	1328	-26038	-129	-7234	-3689	-14058	-30	-8377	-6750	-14209	-58	-10700	-6882	-11159	97	-688	14656	-22859	12626	-15265	17352	-20287	110	-14923	18566	-14925	3593	-16364	21839	-11932	-148	-120	-118	-64	-61	-63	-103	39	-152	17	34	-73	-24	-56	84	-29	1
0.186667	1913	190	1260	-26276	-119	-7035	-3718	-13968	23	-8194	-6717	-14119	-27	-10481	-6996	-11216	236	-731	14735	-22807	12227	-15515	17312	-20398	283	-14931	18216	-14892	6679	-16322	21411	-12243	-149	-130	-120	-65	-62	-57	-105	41	-147	20	36	-77	-22	-55	84	-32	1
0.187500	2193	-327	1085	-26499	-137	-6831	-3763	-13870	-100	-8004	-6691	-14009	64	-10254	-7104	-11276	57	-731	14768	-22722	10775	-15726	17215	-20504	-55	-14982	17804	-14876	10051	-16255	20916	-12543	-151	-128	-121	-66	-60	-60	-112	37	-150	16	29	-77	-23	-59	82	-30	0
0.188333	-214	-768	808	-26690	125	-6620	-3798	-13750	2	-7810	-6664	-13883	-91	-10024	-7196	-11327	200	-690	14764	-22615	7996	-15892	17051	-20595	-147	-14959	17350	-14872	13899	-16174	20353	-12825	-150	-135	-122	-70	-63	-61	-105	40	-153	10	32	-79	-24	-60	82	-32	-5
0.189167	355	-1128	464	-26836	-144	-6413	-3845	-13619	43	-7595	-6642	-13738	-63	-9785	-7273	-11362	422	-614	14721	-22488	11373	-16008	16836	-20677	346	-14908	16863	-14892	13680	-16080	19760	-13080	-152	-134	-121	-69	-64	-45	-107	34	-151	13	28	-77	-25	-58	78	-32	0
0.190000	1517	-1417	2	-26942	32	-6211	-3898	-13480	79	-7424	-6629	-13591	-40	-9547	-7328	-11386	138	-505	14643	-22349	8922	-16078	16567	-20744	-314	-14833	16352	-14932	13651	-15980	19142	-13329	-151	-131	-126	-70	-65	-62	-109	37	-150	15	30	-80	-22	-62	78	-33	-4
0.190833	2405	-1630	-495	-27003	-51	-6017	-3958	-13331	-161	-7241	-6626	-13438	-96	-9328	-7375	-11384	303	-363	14536	-22195	6273	-16096	16251	-20793	-245	-14740	15833	-14990	13023	-15881	18532	-13541	-147	-126	-124	-67	-64	-58	-105	40	-156	16	30	-79	-19	-58	80	-29	0
0.191667	1992	-1747	-1026	-27017	-166	-5832	-4010	-13173	-227	-7055	-6626	-13280	-83	-9073	-7353	-11356	461	-202	14405	-22040	6656	-16062	15897	-20819	-366	-14627	15323	-15071	11907	-15781	17931	-13728	-147	-127	-121	-68	-64	-57	-105	40	-150	20	35	-78	-13	-49	81	-30	-1
0.192500	1897	-1866	-1586	-26991	142	-5660	-4071	-13020	-23	-6883	-6643	-13131	18	-8841	-7329	-11308	345	-18	14248	-21886	4886	-15984	15510	-20834	-405	-14529	14827	-15180	10819	-15699	17364	-13892	-149	-118	-122	-67	-63	-58	-104	39	-154	17	33	-75	-23	-57	81	-29	-1
0.193333	-1389	-1906	-2149	-26925	246	-5506	-4125	-12871	377	-6723	-6665	-12984	33	-8617	-7277	-11231	304	172	14081	-21739	3362	-15859	15106	-20821	-50	-14424	14369	-15306	9575	-15626	16832	-14033	-150	-127	-122	-66	-63	-62	-108	40	-152	19	30	-76	-24	-58	80	-31	-3
0.194167	-765	-1900	-2683	-26822	-398	-5371	-4176	-12732	222	-6577	-6693	-12844	-56	-8402	-7198	-11127	543	382	13910	-21599	5881	-15694	14681	-20791	154	-14321	13943	-15455	6296	-15564	16366	-14147	-121	-125	-119	-63	-63	-78	-108	40	-150	21	35	-79	-22	-56	82	-29	1
0.195000	1948	-1856	-3181	-26697	32	-5258	-4217	-12598	38	-6439	-6724	-12727	-114	-8195	-7096	-11002	281	592	13732	-21477	3244	-15492	14253	-20737	-661	-14228	13567	-15625	4898	-15516	15971	-14242	-149	-127	-119	-72	-62	-60	-107	40	-150	20	36	-78	-17	-58	86	-28	-3
0.195833	1365	-1792	-3621	-26552	-13	-5167	-4251	-12480	103	-6319	-6759	-12623	-179	-8000	-6977	-10854	268	809	13568	-21374	268	-15255	13830	-20661	-754	-14154	13246	-15813	5067	-15487	15655	-14312	-147	-127	-119	-72	-65	-58	-107	40	-152	25	34	-77	-25	-59	81	-29	-3
0.196667	-539	-1706	-3994	-26394	8	-5100	-4273	-12377	27	-6209	-6782	-12526	-165	-7816	-6839	-10686	262	1019	13408	-21293	1676	-14996	13415	-20569	-894	-14087	12988	-16011	5170	-15473	15418	-14366	-148	-126	-119	-66	-62	-56	-107	42	-152	22	37	-72	-23	-53	81	-29	-3
0.197500	-3219	-1603	-4285	-26224	-30	-5055	-4281	-12289	170	-6114	-6798	-12446	-149	-7639	-6694	-10500	195	1228	13262	-21230	420	-14714	13019	-20438	-1142	-14039	12785	-16222	6050	-15466	15275	-14405	-151	-130	-114	-66	-62	-55	-102	44	-149	21	40	-72	-24	-55	87	-24	1
0.198333	-4951	-1493	-4497	-26060	-126	-5035	-4273	-12220	277	-6029	-6803	-12384	-168	-7486	-6544	-10311	191	1433	13119	-21201	-494	-14426	12649	-20303	-1035	-14011	12643	-16445	6987	-15472	15204	-14435	-150	-128	-120	-70	-66	-57	-104	40	-151	20	36	-75	-26	-55	80	-30	-1
0.199167	-4219	-1383	-4619	-25896	-77	-5062	-4255	-12173	-17	-5965	-6798	-12334	-214	-7341	-6389	-10108	130	1625	13007	-21193	-430	-14133	12309	-20149	-1107	-13995	12559	-16670	8387	-15488	15213	-14454	-145	-125	-112	-68	-61	-52	-104	45	-150	21	37	-76	-24	-55	84	-27	1
0.200000	-2643	-1270	-4658	-25741	-24	-5059	-4218	-12141	-128	-5903	-6766	-12291	-147	-7200	-6233	-9905	165	1808	12900	-21213	-649	-13847	12007	-19983	-586	-13999	12530	-16890	9378	-15505	15295	-14460	-147	-127	-117	-64	-64	-56	-103	44	-150	20	38	-72	-22	-53	86	-28	0
0.200833	-3256	-1162	-4619	-25595	-145	-5099	-4172	-12124	158	-5857	-6719	-12259	-191	-7074	-6087	-9708	248	1979	12807	-21256	-462	-13561	11745	-19801	-346	-14013	12552	-17112	9890	-15527	15437	-14465	-149	-122	-118	-64	-57	-55	-102	35	-147	22	38	-73	-24	-56	87	-29	0
0.201667	-6596	-1075	-4508	-25463	207	-5158	-4114	-12127	125	-5823	-6646	-12233	-210	-6956	-5950	-9521	147	2129	12722	-21329	-2727	-13294	11527	-19622	-770	-14038	12619	-17321	11632	-15545	15633	-14466	-144	-124	-117	-64	-64	-53	-105	43	-150	21	37	-73	-22	-56	82	-24	-1
0.202500	-8275	-964	-4336	-25340	-316	-5226	-4048	-12144	55	-5798	-6559	-12216	-120	-6842	-5820	-9346	187	2268	12643	-21420	783	-13047	11357	-19428	146	-14075	12720	-17525	9857	-15563	15856	-14458	-148	-125	-115	-63	-63	-55	-103	43	-151	21	38	-73	-25	-55	85	-27	-1
0.203333	-7282	-875	-4124	-25227	-32	-5309	-3973	-12169	195	-5776	-6449	-12198	-180	-6734	-5699	-9184	-299	2390	12561	-21536	1138	-12824	11238	-19240	-480	-14118	12856	-17696	7910	-15565	16129	-14450	-147	-125	-116	-67	-61	-55	-103	44	-152	21	46	-62	-21	-52	87	-27	2
0.204167	-5500	-789	-3871	-25124	-113	-5396	-3890	-12202	227	-5762	-6321	-12176	-126	-6629	-5590	-9037	-203	2495	12479	-21665	-1107	-12628	11167	-19056	-528	-14164	13011	-17856	6123	-15561	16408	-14439	-147	-126	-116	-64	-62	-53	-102	45	-150	20	38	-72	-24	-51	87	-24	0
0.205000	-3884	-712	-3599	-25023	-85	-5486	-3805	-12241	115	-5759	-6175	-12166	-128	-6521	-5496	-8911	-40	2584	12390	-21823	521	-12464	11138	-18882	-322	-14202	13196	-17992	3807	-15541	16685	-14429	-149	-124	-115	-62	-62	-53	-101	43	-146	24	40	-72	-29	-52	85	-26	1
0.205833	-2424	-632	-3320	-24922	-62	-5579	-3702	-12286	-12	-5751	-6021	-12151	-193	-6415	-5414	-8805	-25	2658	12291	-21977	560	-12332	11159	-18718	-572	-14244	13387	-18108	1888	-15509	16956	-14415	-151	-125	-114	-62	-59	-55	-107	42	-148	23	39	-72	-18	-53	82	-26	4
0.206667	-4792	-559	-3049	-24829	267	-5674	-3632	-12336	28	-5746	-5858	-12136	-113	-6314	-5339	-8722	-51	2711	12176	-22157	-951	-12235	11247	-18567	-443	-14273	13590	-18195	518	-15465	17204	-14402	-147	-127	-119	-68	-62	-57	-109	39	-152	19	34	-76	-11	-56	82	-28	-6
0.207500	-4758	-486	-2797	-24728	-379	-5766	-3545	-12388	-176	-5746	-5701	-12120	-34	-6205	-5274	-8654	-139	2753	12045	-22341	1490	-12169	11321	-18433	173	-14295	13796	-18260	-2657	-15395	17428	-14381	-151	-127	-120	-67	-60	-60	-108	38	-153	17	32	-76	-26	-57	84	-32	-4
0.208333	166	-403	-2557	-24616	-55	-5846	-3451	-12428	-315	-5726	-5525	-12096	-100	-6092	-5214	-8595	-655	2786	11903	-22535	733	-12131	11464	-18314	-458	-14296	14009	-18295	-4403	-15310	17617	-14358	-150	-130	-120	-69	-64	-60	-105	39	-154	17	35	-51	-18	-56	78	-31	-5
0.209167	2708	-307	-2355	-24495	2	-5913	-3353	-12509	-256	-5703	-5366	-12077	-99	-5975	-5158	-8566	-423	2810	11749	-22728	-2660	-12126	11636	-18219	-378	-14277	14221	-18308	-3960	-15204	17766	-14330	-149	-128	-116	-64	-64	-58	-109	39	-152	18	33	-76	-23	-56	78	-29	-1
0.210000	3964	-212	-2180	-24365	-98	-5972	-3254	-12492	-320	-5673	-5211	-12054	-43	-5852	-5105	-8539	-130	2819	11578	-22924	-2020	-12143	11836	-18135	10	-14238	14434	-18295	-3381	-15077	17872	-14289	-147	-127	-122	-66	-63	-57	-108	41	-151	21	36	-78	-21	-55	87	-28	0
0.210833	3850	-96	-2045	-24225	-15	-6022	-3152	-12517	-48	-5626	-5070	-12030	-68	-5726	-5055	-8526	-73	2834	11401	-23120	-3402	-12183	12058	-18076	-284	-14180	14647	-18265	-1807	-14934	17933	-14243	-147	-126	-118	-53	-52	-57	-105	41	-148	21	36	-74	-22	-53	85	-27	0
0.211667	3220	26	-1952	-24075	-76	-6052	-3046	-12535	-6	-5571	-4941	-12006	-126	-5604	-5001	-8522	47	2834	11212	-23310	-5213	-12244	12300	-18036	-273	-14100	14859	-18215	0	-14774	17953	-14191	-148	-126	-116	-65	-65	-56	-104	42	-150	22	39	-76	-38	-53	79	-27	1
0.212500	3858	166	-1899	-23915	-117	-6073	-2937	-12547	-246	-5509	-4832	-11988	-104	-5477	-4944	-8517	-61	2834	11021	-23504	-5382	-12321	12550	-18015	-138	-13995	15059	-18149	2037	-14598	17927	-14125	-147	-124	-117	-61	-59	-52	-107	41	-151	23	38	-75	-23	-50	84	-28	1
0.213333	5756	320	-1876	-23751	39	-6071	-2821	-12553	-285	-5426	-4734	-11967	-99	-5351	-4893	-8517	39	2808	10821	-23686	-5946	-12409	12804	-18014	27	-13875	15260	-18072	3884	-14408	17858	-14045	-147	-125	-119	-64	-64	-60	-105	43	-150	20	34	-55	-26	-52	86	-28	2
0.214167	5706	491	-1886	-23576	-86	-6059	-2712	-12550	-12	-5337	-4662	-11949	-23	-5233	-4831	-8512	420	2832	10631	-23864	-6205	-12509	13062	-18030	194	-13738	15450	-17985	4669	-14210	17756	-13948	-149	-102	-119	-63	-63	-49	-103	40	-150	21	36	-77	-22	-55	84	-29	0
0.215000	3222	679	-1925	-23419	261	-6032	-2587	-12546	-40	-5242	-4602	-11931	316	-5111	-4769	-8504	191	2828	10441	-24039	-9233	-12640	13309	-18065	-249	-13564	15637	-17888	6550	-14001	17618	-13838	-151	-129	-127	-68	-66	-61	-107	40	-152	17	30	-76	-26	-62	80	-32	-5
0.215833	629	878	-1989	-23252	-301	-5994	-2462	-12536	-265	-5146	-4557	-11917	540	-4998	-4706	-8487	79	2826	10266	-24196	-7059	-12705	13553	-18107	475	-13421	15813	-17781	5048	-13787	17457	-13703	-154	-125	-121	-69	-64	-59	-104	39	-154	19	33	-76	-22	-59	84	-30	-3
0.216667	1048	1092	-2062	-23094	-122	-5934	-2332	-12522	-296	-5033	-4516	-11896	395	-4889	-4638	-8462	-313	2835	10099	-24345	-4967	-12799	13782	-18164	162	-13244	15981	-17663	1900	-13570	17276	-13555	-149	-128	-121	-66	-65	-59	-109	36	-150	18	33	-75	-24	-58	85	-30	0
0.217500	1291	1326	-2150	-22948	-152	-5866	-2202	-12499	-338	-4933	-4489	-11876	303	-4788	-4568	-8423	-129	2842	9956	-24478	-7608	-12887	13994	-18233	90	-13070	16133	-17544	-537	-13353	17084	-13380	-152	-122	-117	-66	-64	-56	-101	43	-148	22	38	-74	-22	-55	87	-25	0
0.218333	1566	1560	-2246	-22802	-58	-5787	-2074	-12481	-376	-4822	-4467	-11858	198	-4712	-4494	-8380	-103	2848	9821	-24602	-6229	-12965	14185	-18313	301	-12897	16266	-17424	-3886	-13138	16873	-13187	-149	-125	-121	-65	-65	-58	-86	49	-151	22	30	-73	-21	-55	86	-26	0
0.219167	2083	1802	-2340	-22686	-162	-5702	-1945	-12454	-231	-4732	-4448	-11842	129	-4623	-4426	-8332	-360	2859	9704	-24715	-5443	-13030	14347	-18398	367	-12735	16373	-17297	-7006	-12932	16662	-12970	-148	-126	-97	-65	-63	-57	-103	41	-150	16	36	-75	-24	-57	85	-25	0
0.220000	-184	2048	-2435	-22587	252	-5623	-1825	-12440	-82	-4646	-4425	-11814	8	-4556	-4359	-8274	-436	2868	9605	-24825	-6335	-13082	14489	-18488	243	-12581	16461	-17165	-9486	-12733	16452	-12738	-148	-126	-119	-66	-60	-57	-99	42	-149	17	37	-74	-22	-56	88	-26	1
0.220833	-2907	2293	-2520	-22507	-386	-5538	-1713	-12416	-148	-4574	-4405	-11791	-76	-4507	-4292	-8215	-143	2880	9527	-24903	-3387	-13121	14599	-18581	558	-12437	16520	-17035	-13504	-12545	16246	-12486	-146	-125	-118	-65	-63	-56	-118	41	-147	20	37	-75	-23	-57	85	-25	4
0.221667	-82	2526	-2593	-22457	-187	-5458	-1599	-12390	-254	-4527	-4357	-11759	-68	-4470	-4231	-8155	-373	2888	9458	-24980	-2360	-13140	14690	-18677	-62	-12315	16546	-16902	-17181	-12364	16044	-12217	-146	-125	-121	-66	-64	-58	-103	40	-148	4	33	-75	-18	-58	84	-30	0
0.222500	1249	2753	-2657	-22431	-61	-5371	-1514	-12363	-194	-4501	-4309	-11725	-21	-4449	-4172	-8097	-432	2898	9407	-25044	-6000	-13141	14742	-18770	-478	-12216	16542	-16765	-18125	-12203	15851	-11933	-148	-125	-121	-67	-61	-57	-101	39	-149	18	35	-77	-24	-60	85	-28	0
0.223333	1653	2977	-2705	-22435	-277	-5310	-1405	-12332	-181	-4492	-4246	-11685	-119	-4438	-4124	-8051	-283	2899	9365	-25100	-4819	-13132	14767	-18866	-231	-12134	16500	-16624	-18282	-12056	15671	-11641	-152	-132	-122	-69	-65	-65	-109	38	-148	15	32	-74	-25	-62	77	-29	0
0.224167	1419	3178	-2737	-22457	-200	-5248	-1320	-12298	-93	-4510	-4172	-11639	-228	-4448	-4072	-7998	-590	2901	9338	-25136	-4440	-13098	14776	-18953	-362	-12074	16426	-16477	-17211	-11920	15499	-11334	-146	-129	-122	-67	-61	-59	-102	41	-151	16	33	-75	-23	-57	82	-28	0
0.225000	528	3363	-2753	-22503	-178	-5198	-1247	-12254	-348	-4536	-4076	-11583	-257	-4464	-4025	-7961	-690	2902	9318	-25166	-5638	-13056	14756	-19037	-298	-12034	16321	-16331	-15503	-11795	15347	-11019	-146	-126	-117	-67	-64	-60	-103	43	-148	19	35	-74	-22	-56	88	-28	1
0.225833	866	3524	-2753	-22571	-173	-5163	-1181	-12210	-932	-4588	-3973	-11529	-342	-4503	-3985	-7935	-574	2889	9303	-25178	-5491	-13003	14708	-19116	-253	-12020	16179	-16181	-13111	-11696	15187	-10704	-147	-129	-119	-63	-61	-56	-100	43	-147	20	37	-70	-22	-58	84	-28	3
0.226667	2836	3661	-2742	-22663	-90	-5144	-1128	-12159	-1028	-4662	-3859	-11463	-351	-4552	-3950	-7924	-410	2874	9290	-25184	-6311	-12946	14641	-19190	-392	-12023	16008	-16029	-9905	-11605	15065	-10389	-147	-129	-120	-67	-63	-59	-107	40	-149	19	35	-73	-24	-57	81	-29	0
0.227500	2416	3774	-2721	-22772	-241	-5137	-1081	-12104	-683	-4757	-3744	-11400	-328	-4619	-3922	-7930	-296	2843	9278	-25183	-6244	-12885	14552	-19260	-133	-12036	15807	-15884	-7433	-11502	14934	-10076	-145	-121	-122	-70	-63	-59	-103	40	-151	17	35	-77	-23	-59	79	-32	-1
0.228333	310	3854	-2701	-22900	194	-5150	-1052	-12039	-570	-4845	-3625	-11331	-375	-4698	-3894	-7946	-541	2803	9264	-25167	-8658	-12826	14444	-19319	-568	-12093	15581	-15730	-3253	-11463	14806	-9760	-147	-131	-122	-69	-64	-76	-109	37	-152	15	42	-75	-21	-57	80	-30	-3
0.229167	-2337	3895	-2664	-23031	-53	-5172	-1061	-11970	-518	-4944	-3502	-11260	-353	-4792	-3870	-7989	-273	2754	9251	-25136	-7774	-12767	14321	-19372	-53	-12146	15342	-15578	-436	-11412	14685	-9443	-152	-151	-124	-68	-62	-59	-107	38	-151	19	34	-75	-21	-58	78	-35	3
0.230000	-1028	3936	-2623	-23168	-173	-5210	-998	-11894	-653	-5051	-3386	-11183	-383	-4891	-3849	-8037	-552	2687	9238	-25094	-4193	-12700	14179	-19416	-9	-12208	15086	-15424	-132	-11367	14566	-9149	-146	-128	-121	-67	-60	-60	-108	39	-150	19	36	-75	-21	-60	81	-28	4
0.230833	-95	3931	-2587	-23303	-232	-5260	-987	-11805	-703	-5160	-3285	-11108	-456	-5007	-3828	-8102	-621	2625	9217	-25044	-7186	-12671	14030	-19454	-282	-12278	14820	-15275	1234	-11333	14446	-8858	-150	-126	-117	-68	-63	-59	-108	39	-147	20	36	-73	-23	-56	81	-31	0
0.231667	850	3894	-2556	-23439	-110	-5324	-975	-11717	-523	-5267	-3192	-11039	-438	-5129	-3810	-8160	-128	2565	9195	-24987	-6483	-12642	13868	-19489	-4	-12354	14546	-15134	1692	-11304	14322	-8577	-150	-127	-126	-64	-66	-60	-111	42	-151	15	33	-76	-21	-47	80	-32	-4
0.232500	783	3818	-2511	-23558	-152	-5400	-968	-11621	-232	-5371	-3124	-10969	-387	-5257	-3796	-8264	-205	2451	9161	-24912	-5147	-12621	13698	-19510	80	-12423	14278	-14990	2024	-11276	14200	-8305	-151	-129	-118	-65	-62	-58	-107	42	-151	20	35	-76	-22	-56	84	-32	-5
0.233333	-877	3712	-2511	-23668	331	-5485	-960	-11521	-138	-5466	-3090	-10898	-441	-5385	-3780	-8353	-386	2351	9157	-24831	-6156	-12609	13522	-19530	61	-12487	14010	-14855	2600	-11256	14069	-8040	-148	-127	-118	-64	-64	-60	-107	44	-153	21	33	-77	-21	-56	82	-29	-1
0.234167	-4339	3575	-2486	-23750	-253	-5572	-954	-11421	36	-5553	-3038	-10833	-406	-5521	-3768	-8453	-103	2246	9097	-24745	-3997	-12611	13343	-19539	441	-12545	13747	-14726	1689	-11237	13932	-7790	-151	-128	-128	-65	-64	-59	-107	41	-151	18	32	-75	-24	-56	84	-31	0
0.235000	-1788	3402	-2513	-23808	-320	-5677	-943	-11314	-84	-5639	-3035	-10774	-344	-5649	-3759	-8552	-194	2143	9058	-24649	-712	-12621	13165	-19545	103	-12595	13493	-14603	-286	-11218	13796	-7553	-148	-131	-121	-66	-61	-57	-109	40	-153	12	34	-77	-21	-57	76	-24	-1
0.235833	360	3194	-2529	-23833	98	-5780	-930	-11207	-309	-5694	-3052	-10718	-360	-5778	-3752	-8655	-424	2022	9015	-24548	-3389	-12636	12982	-19543	-245	-12629	13253	-14483	51	-11195	13652	-7330	-152	-133	-121	-66	-63	-61	-108	38	-153	18	32	-78	-21	-58	84	-33	-6
0.236667	724	2952	-2563	-23823	-148	-5889	-912	-11097	-311	-5792	-3093	-10665	-406	-5897	-3746	-8755	-177	1914	8977	-24435	-2084	-12654	12804	-19532	95	-12651	13028	-14363	623	-11177	13508	-7120	-153	-127	-119	-67	-62	-58	-107	40	-171	17	28	-76	-21	-58	84	-29	-3
0.237500	423	2687	-2608	-23774	-68	-6027	-888	-10988	-12	-5861	-3146	-10617	-422	-6008	-3739	-8851	-87	1803	8935	-24323	765	-12673	12637	-19508	-163	-12653	12822	-14243	1280	-11153	13367	-6924	-135	-126	-119	-64	-63	-52	-102	43	-149	22	35	-73	-18	-53	87	-26	1
0.238333	-1041	2385	-2661	-23685	-40	-6113	-862	-10885	-78	-5931	-3220	-10575	-372	-6112	-3741	-8943	-195	1700	8893	-24201	757	-12691	12465	-19477	-151	-12646	12624	-14136	2158	-11130	13220	-6748	-149	-122	-111	-62	-62	-52	-104	44	-145	21	37	-74	-21	-55	84	-28	0
0.239167	-1718	2051	-2729	-23560	-81	-6249	-832	-10783	-258	-5999	-3310	-10540	-333	-6211	-3743	-9029	-353	1597	8844	-24081	2183	-12707	12305	-19438	-100	-12628	12443	-14021	2951	-11111	13075	-6594	-151	-127	-120	-66	-62	-53	-103	41	-148	20	34	-76	-16	-55	88	-30	0
0.240000	-74	1711	-2798	-23396	-46	-6346	-802	-10686	-228	-6066	-3404	-10513	-350	-6301	-3745	-9116	-432	1511	8803	-23928	3456	-12718	12146	-19387	-306	-12600	12276	-13905	4186	-11085	12938	-6463	-147	-128	-118	-69	-65	-57	-105	40	-152	16	30	-77	-23	-53	84	-32	-5
0.240833	616	1346	-2878	-23196	-110	-6460	-771	-10598	-142	-6144	-3500	-10494	-324	-6383	-3744	-9181	-161	1432	8758	-23832	5241	-12719	12000	-19315	61	-12558	12129	-13778	4498	-11062	12803	-6342	-145	-125	-133	-69	-60	-52	-102	42	-150	20	34	-73	-21	-58	87	-28	1
0.241667	-426	977	-2950	-22957	122	-6572	-733	-10499	94	-6204	-3591	-10467	-321	-6457	-3745	-9236	-189	1367	8711	-23699	4964	-12708	11860	-19225	-345	-12516	11994	-13643	5479	-11037	12677	-6248	-148	-125	-120	-66	-62	-58	-101	43	-147	0	34	-79	-23	-56	86	-29	0
0.242500	-3394	596	-3025	-22690	62	-6669	-700	-10414	313	-6277	-3675	-10455	-332	-6527	-3742	-9283	114	1310	8667	-23570	5386	-12695	11725	-19119	-210	-12468	11872	-13480	5980	-11014	12559	-6177	-147	-129	-121	-69	-61	-53	-100	41	-151	17	36	-76	-21	-57	85	-29	-3
0.243333	-2747	228	-3085	-22400	-211	-6780	-665	-10330	231	-6350	-3766	-10445	-282	-6590	-3739	-9320	202	1266	8622	-23435	10807	-12670	11600	-18995	-105	-12419	11759	-13344	3193	-10990	12453	-6130	-145	-129	-119	-66	-62	-53	-100	47	-152	19	37	-72	-8	-55	87	-26	0
0.244167	-2171	-131	-3146	-22089	-15	-6880	-634	-10252	235	-6422	-3802	-10437	-231	-6655	-3728	-9342	-168	1234	8578	-23292	9202	-12634	11481	-18847	-740	-12368	11665	-13176	1754	-10971	12378	-6106	-147	-113	-121	-66	-58	-51	-100	42	-147	21	37	-72	-17	-55	87	-28	4
0.245000	-1195	-473	-3175	-21767	59	-6968	-608	-10180	242	-6495	-3841	-10433	-232	-6719	-3714	-9354	9	1215	8532	-23150	9473	-12591	11367	-18676	-410	-12324	11575	-12994	-228	-10955	12261	-6109	-145	-127	-117	-64	-57	-55	-102	43	-147	11	37	-73	-18	-53	84	-28	1
0.245833	-872	-780	-3196	-21441	-87	-7050	-585	-10114	281	-6569	-3863	-10433	-156	-6785	-3697	-9366	73	1198	8485	-22999	11578	-12542	11256	-18479	-565	-12278	11498	-12797	-2051	-10955	12183	-6136	-147	-126	-118	-64	-61	-55	-101	44	-146	20	40	-69	-22	-55	86	-25	3
0.246667	-742	-1076	-3196	-21115	357	-7122	-573	-10049	268	-6641	-3863	-10437	-87	-6854	-3684	-9361	93	1188	8438	-22847	11102	-12488	11152	-18263	-924	-12243	11427	-12590	-2926	-10943	12111	-6185	-148	-124	-118	-65	-63	-55	-104	45	-149	18	36	-77	-6	-52	84	-26	1
0.247500	-3600	-1330	-3179	-20801	11	-7192	-561	-9996	275	-6714	-3846	-10449	-129	-6928	-3657	-9359	58	1178	8382	-22686	11600	-12425	11049	-18016	-551	-12209	11361	-12375	-3990	-10942	12032	-6257	-155	-128	-124	-69	-66	-57	-105	37	-154	18	33	-77	-23	-58	81	-31	-1
0.248333	-1117	-1543	-3140	-20496	-448	-7250	-552	-9945	87	-6786	-3813	-10460	-194	-7005	-3639	-9350	-42	1166	8331	-22520	14232	-12361	10950	-17756	-553	-12176	11305	-12154	-6362	-10950	11983	-6351	-150	-129	-130	-75	-65	-61	-109	46	-152	11	30	-79	-25	-62	78	-31	-1
0.249167	1915	-1716	-3099	-20215	8	-7299	-546	-9898	185	-6851	-3765	-10476	-203	-7081	-3610	-9330	-266	1152	8283	-22343	10883	-12286	10856	-17464	-1197	-12138	11262	-11920	-6197	-10963	11932	-6473	-149	-129	-125	-69	-63	-58	-107	38	-149	18	34	-75	-24	-58	76	-29	0
0.250000	2340	-1831	-2989	-19941	-142	-7332	-539	-9851	297	-6913	-3705	-10491	-119	-7155	-3582	-9310	-129	1140	8237	-22154	9117	-12188	10767	-17148	-811	-12100	11215	-11688	-4888	-10979	11888	-6575	-147	-128	-124	-65	-64	-57	-104	39	-150	17	34	-78	-25	-56	81	-31	2
0.250833	2319	-1907	-2884	-19702	-93	-7362	-530	-9805	154	-6967	-3639	-10507	-152	-7233	-3556	-9293	38	1118	8190	-21962	9932	-12124	10679	-16813	-907	-12056	11179	-11451	-3013	-11016	11845	-6712	-148	-128	-121	-66	-65	-58	-103	40	-151	17	36	-74	-15	-56	82	-30	-3
0.251667	1744	-1939	-2763	-19489	-32	-7383	-522	-9770	-546	-7024	-3573	-10531	-229	-7313	-3537	-9281	130	1088	8147	-21759	8053	-12038	10591	-16456	-751	-12010	11144	-11221	-334	-11027	11801	-6854	-147	-128	-119	-66	-62	-58	-104	35	-151	20	37	-76	-33	-58	82	-29	0
0.252500	1865	-1947	-2631	-19298	-114	-7402	-514	-9737	-1577	-7079	-3508	-10547	-173	-7394	-3521	-9267	-27	1053	8105	-21549	7039	-11955	10500	-16087	-437	-11953	11113	-10989	2324	-11057	11759	-7006	-148	-127	-119	-66	-64	-62	-107	41	-149	18	37	-73	-22	-57	82	-26	0
0.253333	3741	-1881	-2492	-19131	-98	-7410	-505	-9708	-1837	-7134	-3451	-10555	-154	-7472	-3508	-9266	-101	1008	8072	-21330	6171	-11859	10416	-15709	-735	-11888	11080	-10766	5313	-11100	11716	-7165	-147	-126	-119	-64	-59	-59	-103	39	-152	34	36	-75	-25	-58	82	-27	0
0.254167	4637	-1806	-2350	-18995	-46	-7422	-516	-9681	-1488	-7191	-3401	-10597	-205	-7548	-3494	-9265	214	959	8041	-21110	5704	-11767	10323	-15322	-305	-11812	11046	-10549	7134	-11133	11672	-7326	-147	-125	-120	-69	-63	-62	-107	40	-147	18	35	-76	-19	-57	81	-30	1
0.255000	2901	-1697	-2212	-18875	0	-7431	-476	-9659	-1255	-7246	-3365	-10624	-170	-7624	-3490	-9274	50	906	8015	-20880	4232	-11671	10230	-14928	-434	-11728	11013	-10330	8837	-11188	11627	-7489	-148	-131	-121	-69	-63	-59	-112	39	-149	15	34	-88	-23	-59	79	-35	0
0.255833	-1026	-1567	-2084	-18775	189	-7427	-465	-9643	-1141	-7307	-3341	-10646	-204	-7697	-3487	-9281	80	848	7999	-20650	1957	-11579	10129	-14531	-429	-11637	10980	-10121	10880	-11239	11585	-7652	-151	-126	-121	-70	-63	-62	-108	33	-155	16	34	-78	-24	-57	77	-31	0
0.256667	-1170	-1423	-1967	-18691	-253	-7452	-445	-9630	-1205	-7371	-3330	-10671	-191	-7761	-3487	-9300	326	792	7992	-20418	6170	-11484	10028	-14134	343	-11529	10941	-9921	8765	-11286	11536	-7813	-150	-131	-126	-70	-64	-62	-110	35	-150	11	32	-99	-26	-62	75	-36	-1
0.257500	199	-1269	-1868	-18615	-7	-7496	-427	-9621	-937	-7435	-3329	-10690	-180	-7838	-3486	-9312	-55	743	7997	-20180	4668	-11390	9920	-13734	-321	-11415	10906	-9714	6774	-11331	11496	-7962	-145	-128	-120	-64	-63	-58	-103	38	-149	20	37	-74	-23	-56	85	-30	2
0.258333	1289	-1107	-1779	-18542	-38	-7496	-403	-9609	-735	-7502	-3335	-10703	-203	-7909	-3485	-9332	112	698	8013	-19946	3077	-11299	9810	-13344	-287	-11291	10866	-9516	4073	-11376	11446	-8110	-149	-116	-118	-66	-62	-50	-108	35	-149	20	38	-76	-24	-56	82	-32	-1
0.259167	375	-947	-1721	-18481	-91	-7526	-386	-9610	-626	-7579	-3367	-10721	-236	-7979	-3476	-9353	43	655	8034	-19719	4577	-11212	9691	-12943	-387	-11171	10819	-9322	1173	-11421	11423	-8251	-149	-129	-121	-66	-62	-60	-108	38	-153	21	34	-72	-23	-56	82	-30	1
0.260000	-811	-788	-1685	-18417	172	-7568	-366	-9610	-301	-7663	-3400	-10731	-188	-8050	-3466	-9362	-97	613	8068	-19493	3710	-11128	9570	-12594	-413	-11047	10769	-9124	-1283	-11459	11357	-8383	-150	-129	-118	-65	-61	-58	-103	42	-150	18	37	-73	-22	-56	85	-30	-8
0.260833	-5354	-647	-1675	-18357	163	-7625	-351	-9623	21	-7752	-3441	-10735	-104	-8121	-3446	-9395	46	589	8117	-19277	3139	-11052	9439	-12235	-101	-10921	10724	-8933	-3755	-11482	11320	-8503	-149	-127	-116	-64	-60	-61	-103	37	-152	19	38	-70	-21	-53	82	-29	3
0.261667	-5013	-511	-1686	-18297	-419	-7692	-334	-9636	-18	-7848	-3471	-10745	-127	-8180	-3424	-9416	194	570	8179	-19066	6177	-10981	9307	-11883	222	-10799	10670	-8743	-7905	-11503	11271	-8615	-147	-127	-117	-67	-62	-58	-104	62	-148	20	35	-74	-18	-55	84	-29	1
0.262500	-1282	-389	-1722	-18236	92	-7768	-319	-9656	226	-7947	-3504	-10746	-240	-8277	-3390	-9429	-148	551	8242	-18838	3622	-10920	9172	-11553	-362	-10691	10615	-8557	-9832	-11507	11231	-8706	-148	-127	-119	-67	-60	-56	-105	40	-153	22	35	-73	-24	-50	87	-28	0
0.263333	-338	-275	-1778	-18178	-113	-7859	-301	-9685	433	-8048	-3524	-10746	-249	-8364	-3351	-9443	-152	539	8320	-18677	963	-10862	9038	-11229	-96	-10584	10557	-8376	-10032	-11498	11189	-8786	-149	-130	-120	-65	-63	-58	-85	42	-152	21	35	-73	-23	-53	87	-32	0
0.264167	-705	-177	-1848	-18118	-150	-7963	-286	-9715	459	-8161	-3554	-10747	-212	-8453	-3300	-9450	-45	529	8412	-18503	1789	-10816	8876	-10923	228	-10491	10496	-8203	-9539	-11479	11148	-8846	-144	-127	-118	-64	-62	-59	-102	43	-150	17	33	-70	-23	-53	86	-13	-3
0.265000	-2012	-93	-1927	-18065	-23	-8076	-270	-9746	575	-8268	-3566	-10749	-202	-8550	-3247	-9454	-56	527	8503	-18343	-197	-10786	8771	-10629	59	-10411	10432	-8040	-7665	-11447	11103	-8888	-149	-131	-124	-66	-65	-58	-104	45	-150	19	34	-74	-26	-56	82	-31	-6
0.265833	-2664	-18	-2011	-18011	-187	-8200	-257	-9792	710	-8389	-3571	-10747	-151	-8655	-3183	-9451	9	522	8606	-18195	-1608	-10757	8639	-10347	91	-10346	10384	-7886	-5597	-11399	11062	-8904	-146	-127	-119	-66	-62	-56	-104	42	-148	20	32	-73	-18	-55	85	-27	2
0.266667	-1206	50	-2095	-17974	-220	-8329	-235	-9831	764	-8504	-3560	-10749	-167	-8772	-3130	-9446	-17	516	8707	-18061	-2572	-10746	8519	-10082	-120	-10298	10298	-7759	-2846	-11346	11009	-8899	-150	-129	-124	-85	-61	-33	-102	39	-126	19	34	-75	-22	-55	82	-31	-5
0.267500	1056	109	-2172	-17947	-124	-8475	-216	-9877	695	-8626	-3540	-10751	-87	-8885	-3049	-9438	64	512	8813	-17945	-3915	-10749	8397	-9831	69	-10273	10218	-7649	-116	-11290	10945	-8867	-149	-128	-124	-68	-64	-63	-107	39	-152	17	27	-82	-23	-58	81	-30	-6
0.268333	868	157	-2239	-17926	-107	-8628	-199	-9928	786	-8750	-3514	-10762	-127	-9015	-2988	-9421	75	507	8914	-17838	-5134	-10763	8289	-9594	415	-10263	10137	-7561	2365	-11237	10880	-8807	-171	-129	-128	-69	-66	-59	-105	39	-151	18	32	-77	-26	-56	80	-30	-1
0.269167	-2272	209	-2286	-17919	205	-8779	-183	-9956	865	-8877	-3478	-10775	-206	-9151	-2924	-9403	-177	505	9013	-17749	-8386	-10793	8221	-9375	67	-10273	10043	-7500	6129	-11173	10803	-8716	-147	-126	-124	-67	-63	-58	-104	40	-152	18	28	-77	-23	-57	82	-8	1
0.270000	-3278	253	-2316	-17922	-304	-8938	-163	-9995	681	-9002	-3437	-10791	-146	-9306	-2868	-9379	99	493	9103	-17669	-5470	-10833	8100	-9169	751	-10300	9945	-7462	6313	-11121	10715	-8602	-152	-127	-124	-69	-60	-57	-103	41	-152	21	40	-73	-22	-55	84	-29	0
0.270833	-1440	302	-2319	-17936	2	-9098	-144	-10023	743	-9134	-3397	-10812	-164	-9447	-2824	-9354	12	488	9186	-17601	-5887	-10886	8016	-8980	142	-10351	9834	-7446	6057	-11079	10611	-8456	-149	-124	-119	-64	-57	-58	-102	41	-147	21	34	-75	-23	-58	82	-27	2
0.271667	367	338	-2306	-17962	-180	-9261	-132	-10037	854	-9270	-3353	-10842	-154	-9604	-2799	-9324	403	478	9257	-17545	-8310	-10958	7943	-8807	79	-10411	9715	-7472	5574	-11061	10497	-8289	-148	-125	-121	-66	-60	-57	-102	42	-146	21	38	-74	-19	-56	81	-27	2
0.272500	1039	381	-2267	-17992	-73	-9426	-119	-10060	721	-9405	-3318	-10878	-86	-9774	-2781	-9295	356	466	9326	-17504	-6578	-11038	7877	-8660	192	-10487	9583	-7525	4399	-11054	10366	-8096	-146	-122	-122	-64	-63	-57	-99	43	-145	22	34	-104	-21	-56	82	-28	1
0.273333	1659	405	-2209	-18032	56	-9591	-112	-10072	575	-9547	-3283	-10914	-84	-9937	-2786	-9266	218	455	9367	-17470	-6611	-11131	7818	-8533	101	-10576	9425	-7599	3126	-11073	10220	-7880	-149	-131	-122	-68	-66	-60	-108	39	-152	17	33	-78	-24	-59	80	-31	-1
0.274167	-1167	448	-2132	-18068	251	-9755	-107	-10082	665	-9691	-3261	-10954	-134	-10107	-2799	-9233	325	445	9406	-17439	-7552	-11227	7767	-8426	230	-10673	9289	-7697	1814	-11116	10070	-7665	-150	-130	-125	-66	-62	-58	-107	38	-155	11	32	-77	-27	-60	79	-29	-5
0.275000	-1756	486	-2038	-18100	-389	-9916	-101	-10080	765	-9799	-3237	-10989	-92	-10274	-2832	-9201	435	436	9429	-17417	-4145	-11329	7720	-8345	783	-10772	9131	-7812	-1578	-11183	9912	-7438	-162	-127	-120	-70	-65	-59	-108	41	-151	17	32	-78	-24	-56	78	-32	-4
0.275833	2124	517	-1935	-18120	-45	-10067	-100	-10075	655	-9978	-3225	-11033	-105	-10443	-2878	-9167	-38	422	9437	-17396	-4115	-11434	7680	-8290	123	-10873	8960	-7944	-4009	-11273	9749	-7198	-148	-131	-125	-65	-64	-60	-111	38	-152	17	30	-83	-28	-61	77	-31	3
0.276667	3232	549	-1826	-18132	-93	-10198	-99	-10067	610	-10123	-3216	-11070	-103	-10607	-2932	-9139	-160	418	9448	-17385	-6340	-11537	7645	-8260	-150	-10973	8790	-8079	-4501	-11381	9584	-6962	-149	-127	-124	-72	-65	-62	-111	39	-151	13	30	-77	-21	-57	80	-30	0
0.277500	3188	578	-1715	-18119	-98	-10365	-96	-10053	434	-10266	-3212	-11101	-52	-10765	-3019	-9107	-172	414	9452	-17364	-3803	-11636	7615	-8255	-67	-11066	8622	-8216	-4990	-11513	9421	-6727	-147	-127	-118	-65	-59	-59	-105	42	-149	15	32	-74	-36	-57	80	-27	3
0.278333	2123	607	-1614	-18092	35	-10508	-99	-10043	306	-10410	-3218	-11128	-75	-10918	-3059	-9075	-240	412	9443	-17351	-3320	-11735	7586	-8279	-298	-11153	8447	-8353	-4732	-11656	9258	-6509	-144	-125	-116	-65	-62	-59	-107	40	-149	20	34	-74	-22	-57	82	-27	2
0.279167	768	639	-1524	-18038	-133	-10649	-109	-10038	282	-10552	-3232	-11156	-183	-11067	-3131	-9057	-215	407	9426	-17342	-3449	-11821	7560	-8332	-120	-11228	8284	-8486	-4337	-11815	9103	-6308	-146	-125	-117	-64	-59	-59	-103	40	-147	21	33	-72	-19	-57	81	-31	1
0.280000	864	670	-1451	-17965	-218	-10799	-115	-10033	150	-10693	-3247	-11173	-265	-11210	-3198	-9035	-422	405	9404	-17335	-2295	-11903	7529	-8412	-163	-11302	8115	-8611	-3461	-11974	8959	-6128	-149	-125	-138	-67	-58	-56	-105	40	-152	19	35	-75	-21	-55	82	-29	1
0.280833	2099	707	-1395	-17861	-92	-10919	-129	-10035	173	-10829	-3267	-11196	-352	-11350	-3266	-9026	-458	414	9374	-17330	-1727	-11977	7501	-8513	40	-11359	7958	-8706	-2570	-12136	8819	-5974	-148	-128	-118	-65	-61	-60	-107	39	-152	19	34	-75	-21	-59	80	-38	-3
0.281667	1027	747	-1369	-17731	-189	-11054	-148	-10039	210	-10963	-3291	-11213	-356	-11487	-3325	-9021	-296	415	9339	-17330	-647	-12049	7469	-8653	157	-11414	7806	-8790	-2479	-12272	8674	-5849	-151	-130	-120	-69	-65	-62	-110	35	-154	15	33	-79	-22	-60	78	-34	0
0.282500	-2265	796	-1369	-17593	194	-11193	-166	-10055	299	-11091	-3317	-11230	-297	-11619	-3372	-9026	-215	429	9276	-17333	-2729	-12103	7444	-8803	-662	-11455	7670	-8850	-413	-12424	8592	-5752	-151	-128	-107	-67	-62	-59	-98	37	-148	9	34	-75	-23	-55	80	-30	0
0.283333	-5124	862	-1388	-17425	-210	-11323	-189	-10074	298	-11210	-3341	-11243	-242	-11741	-3405	-9035	85	443	9252	-17339	107	-12153	7413	-8984	-57	-11493	7540	-8882	-856	-12542	8500	-5678	-149	-128	-119	-64	-61	-60	-105	37	-155	19	36	-74	-24	-55	84	-29	0
0.284167	-4035	937	-1437	-17242	7	-11449	-217	-10098	180	-11324	-3371	-11259	-267	-11868	-3426	-9059	-353	466	9198	-17335	2533	-12193	7387	-9167	-395	-11527	7423	-8895	-2357	-12635	8418	-5644	-152	-126	-117	-66	-64	-60	-104	38	-129	20	34	-73	-22	-55	79	-28	-7
0.285000	-3113	1026	-1506	-17047	-148	-11574	-253	-10129	220	-11436	-3403	-11279	-232	-11999	-3435	-9090	-317	491	9137	-17366	-183	-12235	7350	-9369	-373	-11559	7315	-8884	-3003	-12706	8353	-5626	-145	-122	-117	-64	-62	-60	-103	40	-153	21	35	-72	-21	-56	82	-27	1
0.285833	-2990	1134	-1592	-16842	1	-11706	-293	-10168	239	-11536	-3438	-11302	-243	-12127	-3429	-9128	-88	527	9066	-17392	1265	-12269	7321	-9580	-193	-11591	7222	-8855	-4124	-12742	8298	-5642	-148	-125	-117	-64	-62	-57	-102	40	-144	22	36	-75	-21	-51	82	-28	0
0.286667	-3204	1257	-1693	-16634	-154	-11831	-342	-10214	182	-11639	-3479	-11330	-254	-12253	-3415	-9171	-130	569	8984	-17422	1645	-12302	7286	-9799	-370	-11633	7136	-8817	-4499	-12741	8259	-5681	-145	-126	-131	-65	-59	-60	-103	40	-148	16	30	-74	-19	-52	82	-27	2
0.287500	-5692	1393	-1802	-16435	284	-11954	-402	-10265	258	-11726	-3525	-11364	-237	-12423	-3392	-9219	-121	609	8886	-17458	-148	-12339	7252	-10023	-497	-11678	7057	-8762	-3988	-12737	8223	-5745	-150	-131	-125	-69	-61	-61	-113	39	-152	7	33	-74	-25	-56	78	-29	0
0.288333	-8055	1550	-1911	-16237	-268	-12075	-464	-10319	245	-11815	-3576	-11399	-240	-12513	-3359	-9274	93	672	8786	-17502	2051	-12376	7217	-10244	-136	-11726	6993	-8707	-4907	-12691	8200	-5823	-149	-130	-120	-66	-68	-61	-105	39	-151	19	33	-78	-26	-55	82	-31	-3
0.289167	-4829	1717	-2012	-16046	-136	-12187	-528	-10376	179	-11894	-3632	-11441	-198	-12639	-3320	-9324	-250	731	8672	-17551	2722	-12414	7184	-10453	-589	-11780	6937	-8641	-5522	-12619	8184	-5915	-147	-129	-121	-66	-66	-38	-108	38	-152	20	37	-74	-1	-58	82	-29	-1
0.290000	-3238	1901	-2100	-15871	88	-12288	-599	-10413	226	-11971	-3695	-11478	-180	-12761	-3273	-9373	-100	810	8551	-17603	-1327	-12461	7146	-10657	-755	-11848	6885	-8587	-3521	-12528	8170	-6021	-150	-131	-121	-72	-65	-63	-108	34	-154	16	29	-83	-25	-58	81	-30	-3
0.290833	-2819	2089	-2172	-15717	-93	-12381	-665	-10496	316	-12040	-3759	-11519	-167	-12874	-3227	-9410	214	893	8424	-17627	-1060	-12506	7115	-10846	-463	-11914	6845	-8537	-1447	-12425	8166	-6129	-147	-126	-122	-65	-65	-60	-105	40	-149	21	36	-74	-24	-58	84	-51	0
0.291667	-3146	2290	-2214	-15569	27	-12456	-730	-10553	339	-12104	-3825	-11551	-137	-12980	-3182	-9440	80	988	8290	-17712	-1436	-12562	7079	-11024	-412	-11991	6807	-8506	1274	-12308	8162	-6263	-147	-127	-119	-62	-61	-57	-104	41	-153	20	37	-76	-21	-53	86	-28	0
0.292500	-3724	2487	-2233	-15455	-23	-12523	-794	-10615	10	-12163	-3899	-11582	-86	-13079	-3141	-9444	-60	1081	8143	-17767	-3057	-12625	7043	-11189	-264	-12072	6777	-8489	4222	-12188	8157	-6368	-146	-128	-121	-62	-64	-53	-103	41	-148	22	35	-76	-21	-53	85	-28	0
0.293333	-2898	2688	-2221	-15356	-101	-12580	-851	-10674	-273	-12225	-3973	-11609	-91	-13160	-3106	-9472	-280	1191	7996	-17818	-3079	-12692	7008	-11340	-560	-12160	6753	-8498	7036	-12066	8155	-6493	-148	-126	-117	-63	-62	-59	-104	39	-149	21	36	-76	-23	-56	86	-29	0
0.294167	-600	2878	-2182	-15284	99	-12618	-908	-10735	-223	-12273	-4046	-11630	-119	-13229	-3080	-9472	-102	1304	7845	-17865	-3762	-12770	6967	-11482	-675	-12247	6730	-8529	9807	-11955	8151	-6620	-150	-130	-120	-65	-65	-64	-111	41	-152	19	26	-70	-24	-58	81	-30	-1
0.295000	-321	3060	-2097	-15218	-61	-12648	-955	-10790	-1	-12324	-4116	-11649	66	-13294	-3059	-9462	-28	1423	7695	-17919	-3576	-12849	6927	-11609	-234	-12340	6713	-8586	11190	-11831	8150	-6746	-131	-127	-122	-66	-63	-58	-107	40	-150	19	34	-79	-25	-58	80	-31	1
0.295833	-2182	3234	-2023	-15212	153	-12660	-991	-10843	39	-12367	-4176	-11655	197	-13332	-3043	-9437	-591	1550	7545	-17959	-5940	-12933	6885	-11729	-633	-12428	6701	-8669	13492	-11755	8147	-6874	-150	-129	-124	-66	-65	-63	-109	40	-148	24	34	-77	-23	-58	77	-31	-3
0.296667	-5062	3394	-1912	-15204	-56	-12661	-1014	-10894	18	-12405	-4232	-11652	176	-13355	-3041	-9406	-205	1684	7390	-17988	-4998	-13021	6842	-11841	136	-12515	6698	-8757	13695	-11657	8145	-7001	-145	-98	-116	-64	-62	-61	-107	40	-152	21	36	-75	-24	-58	81	-32	-3
0.297500	-3720	3539	-1782	-15216	-16	-12650	-1031	-10941	-22	-12435	-4268	-11642	212	-13358	-3037	-9368	-149	1824	7254	-18015	-1222	-13111	6799	-11950	273	-12592	6699	-8899	10924	-11614	8146	-7130	-147	-125	-118	-42	-61	-59	-109	37	-148	22	36	-74	-19	-53	82	-29	1
0.298333	-2176	3670	-1646	-15253	-94	-12629	-1034	-10988	50	-12460	-4299	-11631	172	-13352	-3053	-9328	-365	1962	7091	-18029	-3828	-13203	6754	-12055	-263	-12668	6692	-9052	8710	-11570	8138	-7262	-146	-128	-120	-66	-66	-62	-108	40	-150	19	34	-77	-29	-58	78	-32	-4
0.299167	-556	3778	-1510	-15298	-97	-12611	-1035	-11033	-77	-12483	-4319	-11647	64	-13325	-3067	-9289	-194	2104	6941	-18037	-2666	-13291	6696	-12165	-82	-12728	6703	-9219	5372	-11529	8139	-7395	-147	-124	-117	-68	-61	-60	-108	41	-148	21	33	-78	-15	-57	82	-30	1
0.300000	139	3887	-1371	-15353	-177	-12567	-1017	-11070	-230	-12488	-4321	-11599	6	-13283	-3088	-9247	-127	2249	6794	-18033	-916	-13374	6643	-12281	-210	-12785	6709	-9409	2056	-11496	8134	-7530	-143	-129	-141	-68	-60	-59	-107	41	-148	18	37	-77	-17	-56	81	-34	2
0.300833	-762	3969	-1253	-15418	321	-12535	-1000	-11107	-42	-12492	-4311	-11579	-45	-13227	-3109	-9216	-200	2390	6646	-18026	-1481	-13450	6583	-12403	-217	-12828	6716	-9609	-849	-11492	8137	-7671	-147	-126	-119	-65	-61	-59	-107	37	-150	20	36	-84	-19	-56	68	-34	1
0.301667	-3466	4042	-1147	-15489	-249	-12497	-974	-11144	-94	-12484	-4286	-11566	-36	-13165	-3136	-9195	-14	2527	6500	-18005	647	-13529	6526	-12536	402	-12853	6720	-9818	-4708	-11483	8134	-7802	-146	-126	-120	-67	-63	-59	-107	40	-152	19	36	-78	-23	-56	78	-32	0
0.302500	-232	4111	-1068	-15562	-300	-12449	-948	-11179	-367	-12476	-4249	-11561	-43	-13085	-3136	-9186	-131	2663	6348	-17980	3340	-13591	6460	-12677	71	-12867	6721	-10033	-9150	-11471	8134	-7966	-146	-127	-124	-48	-62	-59	-110	43	-151	19	35	-77	-22	-56	80	-31	0
0.303333	2717	4175	-1017	-15630	47	-12396	-919	-11206	-352	-12445	-4207	-11554	-105	-13001	-3191	-9190	-185	2794	6192	-17946	350	-13640	6399	-12830	-584	-12861	6724	-10254	-10631	-11459	8133	-8123	-147	-128	-120	-66	-60	-58	-105	41	-147	18	35	-77	-19	-57	81	-31	-4
0.304167	3903	4237	-1003	-15690	-107	-12354	-892	-11235	-419	-12412	-4157	-11556	-147	-12910	-3213	-9206	-81	2912	6034	-17906	854	-13677	6333	-12997	-397	-12843	6721	-10481	-11187	-11435	8132	-8279	-151	-126	-118	-63	-58	-58	-104	40	-153	19	35	-74	-18	-55	82	-29	1
0.305000	3793	4302	-1016	-15741	-104	-12296	-852	-11259	-463	-12370	-4097	-11570	-198	-12813	-3237	-9251	-44	3024	5873	-17861	2345	-13701	6267	-13171	-439	-12801	6707	-10703	-10794	-11401	8129	-8455	-148	-126	-119	-63	-62	-56	-103	41	-149	22	36	-73	-21	-57	81	-32	-1
0.305833	2875	4368	-1069	-15778	-191	-12258	-844	-11288	-488	-12316	-4037	-11588	-182	-12716	-3256	-9304	17	3129	5696	-17813	1477	-13705	6198	-13362	-371	-12741	6696	-10930	-9391	-11358	8125	-8611	-146	-126	-118	-64	-59	-57	-99	41	-150	19	35	-70	-17	-53	81	-28	1
0.306667	3254	4443	-1161	-15806	-293	-12206	-830	-11306	-737	-12259	-3977	-11616	-216	-12606	-3278	-9379	-224	3214	5524	-17765	1765	-13694	6131	-13559	-488	-12667	6679	-11153	-7369	-11297	8123	-8782	-151	-132	-127	-67	-66	-60	-111	38	-153	16	30	-80	-23	-57	80	-32	-7
0.307500	5510	4521	-1290	-15818	-228	-12166	-823	-11330	-1078	-12192	-3921	-11651	-208	-12501	-3290	-9473	-286	3292	5339	-17718	1215	-13665	6063	-13769	-772	-12573	6639	-11374	-4388	-11217	8102	-8952	-149	-129	-124	-64	-63	-53	-110	37	-154	12	29	-81	-23	-58	76	-35	-5
0.308333	6518	4615	-1447	-15806	-251	-12110	-810	-11347	-1203	-12112	-3856	-11685	-200	-12389	-3298	-9581	-55	3357	5156	-17670	1372	-13608	6004	-13978	-311	-12453	6603	-11586	-1997	-11121	8082	-9123	-151	-130	-125	-68	-61	-63	-109	36	-153	17	30	-76	-19	-63	81	-33	-3
0.309167	5738	4723	-1634	-15777	-75	-12058	-806	-11358	-1196	-12023	-3800	-11719	-262	-12270	-3301	-9701	-222	3414	4970	-17625	144	-13536	5942	-14189	-483	-12321	6558	-11795	1599	-11007	8063	-9293	-149	-129	-122	-67	-63	-59	-107	29	-153	17	32	-77	-23	-59	80	-28	0
0.310000	3178	4839	-1850	-15734	-69	-12019	-803	-11363	-835	-11929	-3742	-11751	-221	-12150	-3291	-9826	50	3454	4781	-17586	-499	-13439	5888	-14402	-275	-12165	6513	-12001	4910	-10847	8033	-9464	-150	-127	-125	-65	-63	-59	-109	42	-153	18	30	-76	-24	-56	81	-28	-1
0.310833	4545	4969	-2075	-15673	-264	-11938	-798	-11363	-686	-11824	-3685	-11778	-223	-12022	-3277	-9965	13	3488	4594	-17554	3645	-13327	5838	-14617	102	-11996	6460	-12200	4907	-10727	7997	-9628	-149	-126	-120	-66	-62	-56	-105	40	-153	20	30	-74	-21	-56	85	-42	1
0.311667	5899	5103	-2329	-15605	-122	-11874	-783	-11361	-779	-11712	-3630	-11803	-240	-11893	-3256	-10114	-184	3505	4412	-17526	1332	-13185	5798	-14833	-245	-11808	6409	-12395	5881	-10571	7955	-9800	-145	-125	-119	-66	-58	-58	-104	42	-148	21	35	-74	-22	-55	81	-28	2
0.312500	7029	5251	-2577	-15532	-143	-11805	-786	-11348	-805	-11596	-3577	-11815	-206	-11759	-3230	-10260	108	3518	4236	-17507	1377	-13034	5750	-15042	94	-11610	6355	-12586	5603	-10404	7907	-9956	-146	-127	-148	-66	-59	-58	-104	41	-148	22	33	-76	-24	-55	85	-29	1
0.313333	6962	5406	-2836	-15454	-210	-11728	-773	-11329	-574	-11471	-3526	-11820	-234	-11623	-3197	-10412	73	3524	4061	-17493	3314	-12865	5721	-15239	97	-11400	6306	-12775	4860	-10225	7853	-10117	-145	-126	-121	-68	-60	-57	-104	43	-148	23	32	-76	-17	-56	84	-25	2
0.314167	6483	5567	-3095	-15387	231	-11643	-762	-11304	-343	-11346	-3483	-11820	-205	-11479	-3162	-10565	-174	3526	3895	-17482	2860	-12684	5694	-15451	136	-11186	6252	-12956	4239	-10038	7796	-10273	-148	-128	-121	-67	-64	-60	-107	43	-119	18	30	-85	-22	-56	84	-29	-1
0.315000	2754	5737	-3352	-15327	-36	-11552	-746	-11273	-435	-11211	-3426	-11804	-138	-11337	-3127	-10714	-101	3525	3739	-17477	3863	-12489	5677	-15648	401	-10963	6201	-13119	2776	-9846	7737	-10426	-153	-130	-125	-70	-67	-66	-109	39	-155	17	30	-80	-27	-62	78	-36	-5
0.315833	4359	5910	-3590	-15284	-405	-11452	-728	-11234	-667	-11073	-3375	-11779	-94	-11182	-3081	-10860	-147	3521	3593	-17466	7490	-12287	5674	-15842	523	-10731	6175	-13307	-493	-9647	7690	-10571	-150	-127	-122	-67	-68	-59	-108	37	-155	17	32	-94	-28	-58	82	-32	-4
0.316667	6851	6091	-3812	-15260	24	-11328	-695	-11177	-303	-10927	-3321	-11743	-148	-11021	-3039	-11001	-525	3529	3468	-17461	5310	-12072	5678	-16030	98	-10501	6151	-13470	-1502	-9434	7645	-10712	-151	-129	-125	-68	-67	-60	-107	40	-149	19	35	-78	-22	-59	82	-30	-1
0.317500	6690	6278	-4009	-15258	-75	-11194	-661	-11115	25	-10775	-3262	-11706	-161	-10856	-2992	-11122	-179	3539	3354	-17449	4965	-11850	5699	-16209	428	-10267	6135	-13632	-1589	-9239	7609	-10841	-149	-138	-125	-67	-61	-58	-105	11	-151	18	32	-76	-21	-55	85	-29	0
0.318333	5647	6460	-4190	-15294	79	-11049	-620	-11046	-10	-10621	-3211	-11654	-156	-10690	-2951	-11266	-148	3551	3244	-17431	7153	-11633	5726	-16386	544	-10038	6133	-13780	-1289	-9027	7581	-10968	-148	-127	-120	-65	-63	-60	-104	42	-152	20	33	-75	-24	-57	84	-30	-4
0.319167	4095	6648	-4349	-15358	131	-10893	-553	-10967	-103	-10464	-3162	-11608	-177	-10519	-2917	-11397	-223	3572	3150	-17408	6333	-11413	5766	-16557	395	-9817	6139	-13931	-142	-8815	7566	-11082	-150	-126	-119	-77	-55	-58	-104	42	-154	21	34	-76	-21	-57	85	-29	-1
0.320000	3251	6829	-4459	-15464	-39	-10730	-542	-10885	-88	-10305	-3112	-11559	-229	-10347	-2886	-11522	-56	3594	3061	-17380	6381	-11197	5821	-16718	371	-9600	6153	-14072	1259	-8598	7565	-11186	-162	-126	-121	-68	-62	-60	-108	44	-148	20	34	-78	-19	-52	84	-29	-1
0.320833	4168	7005	-4603	-15606	-49	-10552	-496	-10798	-28	-10138	-3064	-11518	-225	-10173	-2860	-11638	-137	3628	2989	-17343	6753	-10986	5885	-16875	124	-9393	6185	-14206	3317	-8384	7578	-11277	-145	-128	-121	-65	-62	-58	-103	41	-151	17	35	-76	-24	-55	84	-28	-3
0.321667	4353	7172	-4703	-15784	-212	-10370	-463	-10705	36	-9972	-3025	-11474	-168	-9999	-2846	-11774	-95	3660	2918	-17303	7004	-10775	5962	-17029	345	-9194	6227	-14335	4625	-8160	7606	-11351	-148	-128	-119	-66	-66	-60	-108	41	-151	18	35	-78	-21	-51	86	-32	-4
0.322500	2422	7331	-4788	-15993	-386	-10183	-421	-10610	91	-9800	-2991	-11449	-153	-9828	-2840	-11898	-352	3704	2860	-17254	6019	-10573	6054	-17171	244	-9006	6276	-14459	6187	-7944	7649	-11410	-142	-117	-120	-66	-64	-58	-111	41	-150	18	33	-77	-23	-55	79	-31	0
0.323333	-1785	7481	-4859	-16230	-147	-9991	-354	-10516	92	-9623	-2966	-11412	-138	-9655	-2843	-12027	-400	3747	2805	-17204	4138	-10378	6155	-17303	138	-8829	6333	-14577	8854	-7723	7703	-11446	-150	-128	-122	-68	-67	-65	-110	38	-152	16	33	-76	-26	-55	81	-33	-3
0.324167	-2838	7612	-4921	-16491	-518	-9808	-302	-10419	-27	-9432	-2950	-11395	-154	-9489	-2855	-12153	-165	3794	2761	-17147	7948	-10190	6273	-17423	488	-8660	6395	-14687	8140	-7499	7776	-11461	-148	-126	-117	-68	-64	-57	-128	42	-147	18	36	-77	-21	-56	79	-32	-1
0.325000	-2710	7725	-4973	-16768	-266	-9619	-246	-10316	141	-9264	-2940	-11384	-230	-9312	-2867	-12277	-463	3840	2722	-17095	5985	-10007	6402	-17530	-253	-8497	6466	-14791	8174	-7270	7859	-11451	-146	-125	-120	-66	-62	-56	-105	40	-149	19	35	-72	-18	-51	85	-27	2
0.325833	-2269	7817	-5023	-17047	-307	-9435	-194	-10218	253	-9081	-2949	-11381	-293	-9150	-2894	-12411	-461	3881	2686	-17038	4108	-9829	6524	-17629	-213	-8343	6536	-14889	7959	-7054	7947	-11420	-146	-126	-116	-65	-57	-53	-100	26	-149	19	40	-73	-19	-53	84	-28	0
0.326667	-2824	7882	-5077	-17327	-459	-9262	-145	-10120	233	-8898	-2967	-11391	-237	-8983	-2928	-12535	-432	3915	2657	-16993	4759	-9655	6655	-17719	-296	-8193	6615	-14988	7492	-6839	8043	-11371	-148	-126	-119	-64	-59	-56	-103	41	-152	20	38	-73	-21	-55	85	-28	3
0.327500	-3234	7923	-5131	-17599	-267	-9095	-96	-10026	208	-8716	-2998	-11412	-223	-8827	-2977	-12664	-335	3943	2633	-16957	3024	-9483	6790	-17796	-477	-8049	6687	-15082	7399	-6633	8135	-11309	-149	-124	-121	-65	-60	-59	-111	39	-148	17	36	-76	-22	-56	78	-32	-1
0.328333	-7175	7932	-5189	-17850	-156	-8936	-55	-9933	382	-8536	-3043	-11436	-183	-8674	-3023	-12784	-9	3967	2614	-16926	1204	-9312	6922	-17864	-168	-7900	6763	-15171	7217	-6429	8237	-11216	-148	-129	-121	-67	-62	-57	-109	39	-151	15	33	-77	-22	-55	80	-28	-3
0.329167	-7019	7912	-5248	-18064	-608	-8780	-14	-9830	143	-8359	-3098	-11468	-133	-8521	-3075	-12895	277	3982	2607	-16909	2958	-9137	7052	-17916	156	-7748	6838	-15259	4712	-6232	8335	-11114	-151	-127	-118	-66	-63	-55	-104	61	-149	18	36	-74	-18	-53	82	-32	-4
0.330000	-3959	7866	-5306	-18238	-154	-8635	21	-9736	64	-8182	-3169	-11510	-177	-8377	-3132	-12998	-7	3982	2606	-16903	-217	-8955	7173	-17964	-676	-7592	6914	-15348	3974	-6042	8427	-10999	-147	-125	-120	-68	-61	-55	-104	37	-151	17	39	-73	-21	-57	80	-29	0
0.330833	-3099	7790	-5367	-18367	-252	-8492	43	-9635	278	-8009	-3253	-11553	-203	-8231	-3193	-13067	236	3978	2617	-16910	-4064	-8771	7281	-18003	-564	-7428	6983	-15438	4494	-5868	8510	-10880	-149	-126	-119	-66	-61	-59	-96	41	-146	18	36	-77	-21	-56	81	-29	-4
0.331667	-2933	7678	-5430	-18436	-174	-8357	53	-9534	245	-7845	-3345	-11602	-235	-8094	-3256	-13166	373	3960	2623	-16931	-3901	-8581	7369	-18044	-431	-7255	7051	-15533	4618	-5702	8593	-10757	-145	-130	-119	-68	-62	-57	-104	39	-153	12	35	-76	-25	-58	81	-31	-4
0.332500	-4009	7539	-5491	-18454	-136	-8239	61	-9426	-32	-7690	-3449	-11654	-206	-7965	-3323	-13228	474	3931	2646	-16960	-5988	-8380	7464	-18082	-566	-7065	7120	-15623	5226	-5537	8659	-10636	-149	-127	-118	-88	-63	-58	-104	41	-151	18	37	-75	-22	-56	81	-27	-1
0.333333	-4581	7376	-5540	-18403	-208	-8083	35	-9313	-143	-7535	-3558	-11700	-173	-7833	-3388	-13266	785	3895	2672	-17021	-8160	-8170	7534	-18123	-309	-6870	7181	-15720	5737	-5380	8716	-10521	-148	-130	-121	-64	-61	-56	-105	41	-152	16	34	-75	-23	-56	67	-29	-3
0.334167	-2894	7182	-5585	-18288	-163	-7946	-1	-9197	-57	-7391	-3674	-11724	-114	-7712	-3459	-13286	695	3845	2708	-17041	-9520	-7953	7582	-18169	-337	-6657	7243	-15826	6241	-5234	8760	-10422	-151	-130	-122	-67	-62	-59	-104	41	-150	10	33	-76	-19	-56	79	-32	-3
0.335000	-782	6971	-5625	-18107	29	-7804	-57	-9084	88	-7258	-3795	-11784	-130	-7595	-3531	-13287	840	3789	2751	-17086	-10794	-7733	7621	-18235	-189	-6435	7303	-15938	6045	-5091	8787	-10339	-149	-128	-121	-69	-65	-61	-107	37	-153	12	30	-78	-24	-57	80	-30	-3
0.335833	-882	6730	-5645	-17865	-9	-7657	-135	-8965	258	-7129	-3906	-11820	-184	-7483	-3605	-13274	783	3727	2795	-17131	-12061	-7504	7646	-18297	74	-6199	7362	-16052	5205	-4947	8804	-10274	-150	-131	-130	-66	-64	-59	-92	38	-158	17	34	-77	-24	-58	79	-32	-6
0.336667	-3472	6479	-5655	-17565	325	-7504	-233	-8845	411	-7015	-4035	-11845	-189	-7378	-3679	-13233	602	3661	2842	-17166	-15278	-7273	7657	-18378	-66	-5934	7421	-16176	5375	-4802	8804	-10227	-152	-129	-121	-64	-62	-61	-104	40	-151	15	34	-75	-22	-55	80	-31	-3
0.337500	-4576	6214	-5646	-17209	-243	-7349	-354	-8703	269	-6898	-4164	-11880	-126	-7280	-3750	-13176	774	3589	2894	-17193	-12343	-7029	7666	-18472	527	-5701	7484	-16305	1609	-4650	8797	-10206	-165	-127	-134	-66	-58	-58	-101	62	-146	18	36	-72	-18	-53	85	-28	2
0.338333	-3521	5941	-5622	-16805	32	-7184	-495	-8603	138	-6797	-4265	-11864	-67	-7188	-3830	-13109	105	3514	2945	-17186	-12175	-6794	7664	-18584	-68	-5447	7542	-16440	-2591	-4497	8770	-10209	-144	-127	-117	-65	-59	-57	-101	41	-152	18	35	-74	-33	-55	82	-28	0
0.339167	-2140	5652	-5584	-16363	119	-7023	-656	-8489	282	-6706	-4374	-11860	-33	-7108	-3915	-13027	28	3434	2990	-17204	-14454	-6559	7657	-18716	111	-5186	7605	-16580	-6512	-4339	8732	-10234	-151	-126	-130	-64	-60	-57	-101	36	-150	21	37	-73	-23	-55	82	-30	0
0.340000	-1540	5369	-5530	-15897	204	-6861	-840	-8388	246	-6620	-4480	-11845	-118	-7034	-4001	-12939	-22	3358	3032	-17188	-12897	-6333	7647	-18867	306	-4932	7665	-16729	-11072	-4170	8684	-10277	-147	-128	-119	-66	-62	-63	-107	40	-151	16	32	-78	-21	-58	78	-31	1
0.340833	-1013	5079	-5464	-15413	115	-6697	-1042	-8293	214	-6542	-4581	-11821	-103	-6977	-4091	-12842	-197	3284	3074	-17137	-12451	-6111	7645	-19028	-17	-4673	7743	-16873	-15224	-3995	8639	-10335	-150	-128	-121	-66	-63	-60	-103	40	-149	21	34	-47	-24	-57	81	-30	0
0.341667	-3456	4797	-5377	-14914	380	-6537	-1252	-8204	443	-6471	-4676	-11780	-77	-6914	-4182	-12737	-117	3221	3115	-17087	-13046	-5888	7647	-19201	-173	-4419	7822	-17020	-18578	-3806	8590	-10404	-147	-122	-118	-64	-62	-61	-104	41	-153	19	32	-73	-21	-56	84	-31	0
0.342500	-3700	4523	-5275	-14411	-282	-6388	-1474	-8138	280	-6405	-4764	-11734	-81	-6868	-4281	-12633	8	3158	3146	-17008	-9744	-5680	7658	-19391	273	-4175	7907	-17151	-23281	-3608	8542	-10485	-144	-126	-122	-66	-61	-58	-104	41	-148	19	36	-72	-22	-56	79	-30	0
0.343333	198	4259	-5160	-13918	52	-6235	-1701	-8066	-82	-6351	-4849	-11683	-127	-6837	-4388	-12522	-562	3118	3179	-16908	-9705	-5481	7684	-19588	-426	-3939	7999	-17276	-26471	-3406	8500	-10553	-150	-130	-120	-63	-60	-57	-104	38	-147	19	35	-87	-21	-58	82	-30	-3
0.344167	1670	4004	-5038	-13443	114	-6102	-1930	-8015	-164	-6300	-4934	-11623	-126	-6817	-4497	-12416	-816	3070	3207	-16789	-12399	-5291	7721	-19787	-577	-3710	8102	-17388	-26888	-3197	8465	-10619	-145	-129	-142	-67	-64	-59	-102	41	-149	22	36	-74	-21	-55	82	-28	0
0.345000	2113	3767	-4903	-12990	58	-5982	-2158	-7979	-39	-6258	-5021	-11562	-117	-6804	-4610	-12309	-799	3044	3234	-16653	-10458	-5106	7776	-19991	-329	-3492	8215	-17483	-26492	-2977	8449	-10672	-144	-126	-118	-65	-61	-55	-101	42	-148	21	35	-75	-22	-55	85	-27	2
0.345833	1597	3548	-4771	-12567	116	-5874	-2381	-7953	56	-6226	-5109	-11501	-118	-6808	-4748	-12210	-1024	3024	3253	-16506	-9950	-4928	7848	-20198	-661	-3283	8345	-17554	-24440	-2752	8448	-10706	-145	-125	-144	-64	-60	-55	-99	41	-124	23	36	-69	-16	-52	85	-29	0
0.346667	1081	3343	-4635	-12172	89	-5788	-2596	-7949	0	-6199	-5200	-11444	-105	-6825	-4852	-12108	-1078	3018	3268	-16343	-10462	-4760	7930	-20397	-708	-3084	8477	-17609	-21252	-2530	8466	-10712	-147	-126	-120	-64	-60	-56	-101	41	-149	20	35	-73	-24	-56	84	-28	1
0.347500	2568	3159	-4504	-11819	-8	-5723	-2803	-7951	-60	-6180	-5298	-11394	-111	-6862	-4988	-12014	-854	3017	3276	-16180	-9898	-4590	8048	-20595	-938	-2898	8623	-17637	-16845	-2308	8486	-10692	-150	-132	-120	-86	-64	-58	-104	37	-152	17	32	-75	-22	-58	78	-30	-4
0.348333	5167	2992	-4380	-11499	64	-5668	-3000	-7972	-213	-6172	-5410	-11351	-45	-6903	-5124	-11922	-596	3021	3279	-16001	-9678	-4422	8179	-20782	-854	-2725	8780	-17643	-11608	-2089	8565	-10633	-156	-133	-126	-72	-67	-61	-105	36	-159	15	47	-81	-27	-64	79	-34	-8
0.349167	4823	2850	-4263	-11221	-33	-5633	-3176	-8002	-202	-6157	-5520	-11316	-107	-6957	-5264	-11825	-481	3037	3277	-15819	-8648	-4244	8338	-20953	-409	-2543	8956	-17611	-6854	-1861	8659	-10531	-149	-126	-122	-68	-62	-59	-105	37	-151	17	35	-75	-23	-58	78	-32	1
0.350000	1999	2729	-4154	-10975	344	-5609	-3333	-8038	-65	-6162	-5642	-11291	-223	-7023	-5405	-11730	-618	3054	3266	-15631	-10134	-4061	8524	-21112	-991	-2371	9140	-17559	-445	-1646	8774	-10389	-152	-130	-124	-65	-61	-60	-103	40	-150	17	34	-77	-23	-61	79	-30	0
0.350833	-90	2628	-4063	-10771	-68	-5602	-3484	-8081	-141	-6161	-5773	-11274	-126	-7071	-5554	-11632	-44	3067	3230	-15448	-6958	-3873	8711	-21252	-282	-2204	9335	-17476	3284	-1425	8913	-10206	-149	-129	-121	-69	-64	-60	-108	45	-151	18	34	-78	-23	-57	81	-29	-1
0.351667	1286	2548	-3994	-10597	166	-5602	-3616	-8133	-288	-6170	-5914	-11279	-139	-7191	-5707	-11528	28	3077	3203	-15268	-3862	-3666	8937	-21384	-516	-2002	9537	-17375	5021	-1213	9073	-9976	-147	-128	-119	-66	-61	-57	-107	41	-147	18	34	-76	-31	-58	82	-31	1
0.352500	2276	2489	-3944	-10464	23	-5616	-3738	-8211	-168	-6182	-6064	-11290	-174	-7287	-5860	-11427	144	3081	3159	-15086	-5051	-3448	9180	-21482	-682	-1858	9742	-17246	7012	-1005	9261	-9707	-150	-130	-118	-66	-61	-60	-107	38	-150	19	35	-74	-19	-56	82	-33	1
0.353333	2707	2450	-3911	-10358	81	-5632	-3847	-8257	-52	-6194	-6225	-11313	-139	-7393	-6024	-11343	283	3079	3093	-14910	-2359	-3211	9446	-21581	-577	-1677	9949	-17097	7758	-789	9452	-9396	-148	-126	-119	-65	-62	-57	-108	38	-149	18	55	-76	-22	-58	81	-32	2
0.354167	2372	2430	-3903	-10287	49	-5650	-3954	-8321	-258	-6205	-6392	-11344	-127	-7503	-6189	-11206	268	3068	3009	-14741	-360	-2967	9731	-21616	-493	-1479	10151	-16932	7757	-578	9665	-9046	-146	-128	-77	-66	-63	-61	-90	38	-151	17	33	-77	-23	-61	80	-30	0
0.355000	-525	2433	-3910	-10247	457	-5671	-4059	-8389	-305	-6230	-6570	-11383	-152	-7618	-6355	-11092	243	3047	2909	-14582	73	-2700	10045	-21643	-321	-1262	10353	-16750	7665	-356	9892	-8665	-150	-128	-118	-69	-66	-60	-109	39	-152	16	33	-79	-25	-62	79	-34	-1
0.355833	-3047	2456	-3936	-10238	-204	-5689	-4164	-8462	-440	-6244	-6751	-11427	-113	-7739	-6524	-10971	659	3020	2783	-14428	4159	-2418	10377	-21637	-122	-1026	10544	-16555	5354	-127	10128	-8251	-134	-130	-122	-68	-64	-62	-112	53	-156	16	34	-79	-27	-62	81	-35	-3
0.356667	265	2501	-3974	-10262	17	-5694	-4269	-8532	-496	-6268	-6939	-11467	-143	-7841	-6699	-10848	346	2988	2641	-14284	7238	-2120	10733	-21594	-384	-765	10736	-16348	2466	108	10368	-7819	-151	-131	-122	-72	-65	-61	-110	33	-156	15	32	-82	-42	-62	79	-35	-8
0.357500	1428	2565	-4027	-10314	185	-5696	-4387	-8603	-131	-6288	-7125	-11506	-116	-7945	-6868	-10715	-50	2952	2484	-14147	6091	-1804	11109	-21519	-590	-470	10896	-16118	1208	366	10608	-7368	-148	-128	-118	-84	-61	-59	-111	37	-151	18	36	-77	-21	-58	80	-27	1
0.358333	673	2660	-4087	-10396	42	-5678	-4507	-8669	25	-6302	-7309	-11531	-68	-8037	-7042	-10582	105	2921	2315	-14017	9215	-1477	11507	-21397	-325	-148	11048	-15877	-799	635	10859	-6893	-150	-127	-116	-65	-59	-57	-107	41	-153	18	36	-69	-16	-58	84	-30	1
0.359167	-673	2768	-4149	-10516	124	-5657	-4639	-8733	88	-6317	-7494	-11556	-75	-8122	-7215	-10443	62	2880	2117	-13900	11720	-1146	11911	-21234	-202	204	11181	-15627	-2515	918	11110	-6419	-148	-127	-119	-79	-62	-59	-108	39	-149	21	37	-77	-19	-57	84	-30	-1
0.360000	-1809	2895	-4221	-10666	66	-5620	-4788	-8798	88	-6328	-7680	-11569	-97	-8193	-7393	-10309	-120	2849	1911	-13787	12575	-806	12331	-21025	-257	588	11292	-15357	-4093	1233	11351	-5955	-147	-127	-116	-66	-57	-59	-108	38	-149	20	34	-75	-22	-57	81	-30	10
0.360833	-1453	3040	-4294	-10850	-77	-5570	-4950	-8865	-72	-6337	-7859	-11569	-132	-8248	-7560	-10170	-223	2825	1697	-13684	14931	-459	12757	-20763	-232	1001	11400	-15067	-5573	1566	11602	-5500	-151	-128	-119	-66	-62	-59	-109	37	-151	18	35	-74	-19	-55	81	-29	1
0.361667	407	3201	-4369	-11072	54	-5504	-5122	-8933	-22	-6338	-8025	-11564	-182	-8285	-7730	-10039	-243	2810	1474	-13579	16287	-107	13191	-20443	-213	1444	11483	-14751	-6629	1919	11842	-5063	-148	-128	-120	-67	-62	-60	-107	40	-151	18	25	-76	-23	-65	81	-31	-3
0.362500	556	3375	-4438	-11331	-30	-5430	-5309	-8995	183	-6351	-8186	-11543	-97	-8302	-7894	-9903	-329	2811	1249	-13479	17948	243	13619	-20073	-251	1910	11556	-14409	-8349	2293	12089	-4648	-145	-127	-117	-67	-59	-60	-107	40	-148	13	35	-76	-22	-57	86	-29	-1
0.363333	-1429	3560	-4512	-11621	233	-5340	-5495	-9056	172	-6313	-8332	-11534	-159	-8299	-8048	-9776	-495	2826	1029	-13375	17037	598	14046	-19644	-650	2389	11620	-14039	-8072	2691	12337	-4267	-147	-128	-118	-69	-61	-57	-105	43	-149	20	35	-75	-17	-56	85	-30	0
0.364167	-4752	3756	-4583	-11947	-94	-5243	-5693	-9119	216	-6288	-8468	-11477	-95	-8277	-8194	-9649	-73	2857	810	-13275	18630	947	14454	-19156	-263	2877	11670	-13631	-8741	3102	12586	-3925	-147	-127	-120	-67	-49	-57	-104	42	-149	12	33	-74	-21	-55	86	-28	0
0.365000	-3806	3953	-4656	-12297	-102	-5132	-5889	-9182	97	-6249	-8588	-11432	432	-8231	-8332	-9532	-217	2901	588	-13176	22341	1291	14838	-18613	-612	3380	11718	-13189	-11320	3541	12837	-3634	-148	-129	-124	-67	-63	-58	-107	36	-151	18	34	-77	-23	-58	81	-30	-1
0.365833	-2685	4153	-4723	-12677	-163	-5017	-6075	-9250	-4	-6199	-8690	-11384	643	-8166	-8458	-9418	-313	2977	406	-13062	19671	1632	15204	-18006	-1499	3876	11771	-12703	-12067	3989	13089	-3389	-119	-122	-120	-66	-61	-57	-104	40	-150	17	35	-74	-17	-57	84	-28	1
0.366667	-1217	4351	-4793	-13070	-32	-4890	-6275	-9307	22	-6129	-8780	-11331	498	-8081	-8564	-9308	-281	3060	224	-12946	19901	1965	15531	-17341	-1390	4360	11825	-12184	-13003	4445	13334	-3212	-151	-127	-121	-66	-58	-58	-105	41	-146	18	35	-74	-23	-57	85	-30	-6
0.367500	-193	4546	-4865	-13484	-104	-4764	-6440	-9376	-63	-6057	-8857	-11282	359	-7987	-8669	-9210	-322	3169	58	-12848	20037	2288	15811	-16630	-1253	4817	11878	-11631	-12867	4898	13575	-3062	-149	-126	-122	-67	-64	-60	-109	37	-155	17	33	-78	-25	-59	79	-33	-1
0.368333	-888	4728	-4944	-13900	295	-4635	-6617	-9440	-80	-5968	-8914	-11238	230	-7871	-8761	-9119	-362	3293	-86	-12741	17280	2601	16047	-15867	-1094	5256	11948	-11041	-11191	5369	13817	-3061	-149	-127	-127	-68	-62	-59	-108	32	-148	24	33	-75	-22	-58	84	-31	1
0.369167	-3759	4907	-5016	-14311	-207	-4501	-6763	-9513	-196	-5868	-8956	-11195	246	-7750	-8831	-9027	-217	3446	-203	-12635	16986	2904	16216	-15063	-375	5650	12027	-10420	-9747	5830	14044	-3094	-146	-124	-122	-65	-62	-57	-108	41	-148	20	30	-74	-21	-57	81	-28	0
0.370000	-903	5068	-5097	-14713	-248	-4368	-6891	-9577	-442	-5753	-8990	-11159	111	-7622	-8896	-8945	-345	3608	-305	-12538	17176	3186	16343	-14222	-618	6012	12117	-9772	-8205	6286	14260	-3208	-150	-127	-124	-66	-65	-59	-105	42	-147	20	35	-73	-21	-56	86	-28	2
0.370833	1690	5215	-5175	-15095	106	-4241	-6997	-9653	-212	-5637	-9016	-11134	-47	-7488	-8941	-8868	-409	3792	-380	-12449	10992	3454	16395	-13343	-882	6323	12216	-9108	-3207	6728	14455	-3405	-147	-119	-121	-64	-62	-58	-104	42	-150	19	34	-73	-24	-53	84	-29	0
0.371667	2368	5350	-5261	-15453	-101	-4118	-7076	-9725	-31	-5509	-9023	-11110	-78	-7365	-8979	-8795	-153	3957	-437	-12377	8495	3707	16377	-12439	-240	6584	12324	-8434	2865	7160	14629	-3678	-146	-126	-126	-64	-64	-56	-105	44	-150	25	32	-69	-22	-51	85	-29	0
0.372500	2171	5467	-5346	-15781	-74	-3999	-7137	-9802	-168	-5382	-9029	-11100	-88	-7223	-9013	-8727	-196	4195	-474	-12312	7266	3932	16281	-11526	-334	6788	12441	-7764	9513	7562	14768	-4034	-147	-124	-121	-62	-61	-56	-104	43	-149	22	35	-73	-8	-52	86	-15	2
0.373333	1157	5568	-5432	-16066	-87	-3891	-7171	-9879	-158	-5254	-9027	-11091	-142	-7089	-9036	-8664	270	4413	-493	-12272	3403	4133	16120	-10609	-134	6935	12555	-7111	16544	7928	14869	-4467	-151	-130	-127	-66	-64	-57	-112	40	-151	16	33	-75	-23	-53	81	-29	-5
0.374167	976	5625	-5517	-16311	-147	-3780	-7182	-9956	-46	-5132	-9025	-11087	-257	-6971	-9054	-8608	1157	4638	-493	-12241	1106	4306	15881	-9701	198	7028	12666	-6487	23237	8267	14932	-4970	-150	-127	-122	-64	-63	-59	-107	40	-150	20	34	-76	-25	-55	81	-32	-3
0.375000	2674	5735	-5593	-16500	-32	-3683	-7163	-10030	-300	-5007	-9019	-11082	-280	-6851	-9069	-8552	1276	4875	-476	-12226	-1315	4448	15573	-8801	47	7068	12772	-5884	29685	8558	14943	-5537	-149	-127	-125	-65	-56	-60	-109	42	-153	19	55	-73	-24	-52	80	-28	-1
0.375833	3205	5805	-5662	-16649	-44	-3592	-7131	-10094	-254	-4893	-8987	-11072	-320	-6734	-9083	-8495	1182	5110	-446	-12225	-2828	4552	15193	-7930	347	7054	12860	-5341	32767	8773	14909	-6159	-149	-127	-122	-63	-64	-58	-108	40	-153	18	32	-75	-29	-56	81	-28	-6
0.376667	1677	5863	-5730	-16725	55	-3509	-7075	-10159	-5	-4788	-8963	-11115	-422	-6624	-9092	-8444	817	5346	-397	-12233	-5562	4623	14752	-7095	73	6993	12933	-4854	32696	8976	14820	-6825	-149	-125	-118	-65	-62	-56	-107	29	-134	20	35	-77	-24	-53	82	-27	0
0.377500	-2076	5918	-5784	-16757	-36	-3436	-6998	-10213	-79	-4689	-8929	-11038	-435	-6516	-9101	-8394	761	5583	-349	-12247	-7372	4656	14255	-6309	209	6889	12971	-4441	32638	9095	14677	-7521	-148	-124	-118	-60	-60	-56	-104	42	-148	21	34	-73	-21	-53	90	-25	5
0.378333	-1800	5966	-5830	-16743	-189	-3371	-6903	-10259	-299	-4599	-8895	-11009	-409	-6411	-9112	-8347	699	5812	-294	-12270	-4001	4650	13709	-5581	587	6746	12987	-4103	32466	9147	14476	-8245	-131	-120	-116	-63	-64	-57	-102	43	-151	23	37	-73	-22	-49	87	-25	-1
0.379167	-1136	6014	-5868	-16674	-1	-3315	-6797	-10295	-284	-4525	-8853	-10960	-412	-6305	-9125	-8302	397	6032	-227	-12318	-6954	4608	13119	-4922	58	6570	12959	-3858	31895	9119	14221	-8979	-148	-121	-115	-61	-63	-52	-101	42	-147	21	36	-73	-23	-59	84	-25	0
0.380000	25	6058	-5899	-16568	-13	-3270	-6681	-10325	-298	-4460	-8805	-10898	-444	-6201	-9136	-8266	375	6240	-162	-12311	-7489	4505	12498	-4335	226	6369	12888	-3697	31117	9021	13915	-9706	-146	-121	-118	-62	-62	-56	-104	28	-150	24	36	-70	-19	-50	85	-25	1
0.380833	-77	6099	-5921	-16422	-180	-3235	-6560	-10379	-272	-4406	-8754	-10835	-496	-6101	-9150	-8230	182	6433	-94	-12325	-5972	4371	11851	-3824	314	6143	12753	-3636	27204	8860	13561	-10414	-145	-125	-116	-63	-60	-58	-104	43	-149	19	34	-75	-24	-53	84	-27	0
0.381667	-784	6136	-5946	-16260	219	-3211	-6428	-10342	-342	-4356	-8665	-10754	-484	-5991	-9156	-8197	114	6608	-26	-12332	-7104	4193	11191	-3399	88	5901	12602	-3674	22368	8595	13177	-11094	-147	-128	-120	-68	-65	-67	-108	37	-151	17	30	-80	-24	-57	82	-31	-3
0.382500	-4391	6172	-5970	-16068	1	-3191	-6291	-10334	-362	-4319	-8635	-10666	-437	-5883	-9159	-8170	72	6769	45	-12326	-6779	3983	10536	-3059	263	5656	12391	-3805	17309	8274	12754	-11731	-146	-124	-119	-65	-62	-57	-108	41	-150	21	30	-75	-19	-53	82	-27	3
0.383333	-2611	6205	-5995	-15854	-373	-3176	-6153	-10333	-415	-4279	-8562	-10554	-480	-5763	-9154	-8139	-141	6913	113	-12305	-3477	3731	9884	-2804	205	5403	12126	-4029	9821	7888	12339	-12319	-150	-124	-119	-62	-66	-60	-108	41	-152	20	34	-75	-25	-53	86	-30	1
0.384167	226	6233	-6032	-15636	38	-3170	-6006	-10283	-357	-4246	-8484	-10447	-484	-5644	-9140	-8117	-183	7035	181	-12301	-5881	3453	9252	-2639	-397	5146	11815	-4339	4833	7434	11844	-12844	-146	-125	-118	-63	-63	-58	-104	41	-149	18	37	-75	-24	-56	87	-28	0
0.385000	778	6248	-6079	-15420	-124	-3178	-5865	-10243	-331	-4209	-8412	-10327	-446	-5522	-9115	-8090	-1	7136	242	-12232	-6667	3148	8648	-2558	-348	4891	11461	-4731	878	6937	11378	-13306	-146	-128	-120	-66	-64	-58	-105	41	-150	21	32	-76	-21	-52	87	-27	0
0.385833	801	6278	-6142	-15208	-118	-3187	-5724	-10194	-205	-4169	-8323	-10207	-402	-5399	-9074	-8066	-172	7216	294	-12181	-4775	2817	8072	-2560	-503	4617	11061	-5192	-2453	6396	10903	-13698	-147	-127	-117	-64	-59	-59	-104	42	-152	20	37	-72	-18	-57	74	-42	0
0.386667	95	6253	-6226	-15009	-53	-3204	-5590	-10142	-292	-4130	-8238	-10084	-383	-5272	-9021	-8033	-130	7267	339	-12127	-5589	2466	7534	-2640	-603	4382	10634	-5711	-4321	5812	10442	-14015	-147	-131	-120	-55	-62	-61	-109	57	-149	20	35	-73	-21	-55	86	-26	0
0.387500	-125	6236	-6327	-14830	-101	-3235	-5458	-10089	-455	-4084	-8155	-9972	-440	-5156	-8961	-8011	18	7297	369	-12070	-5585	2103	7037	-2792	-560	4134	10170	-6284	-5251	5211	9988	-14265	-151	-129	-124	-67	-64	-59	-108	39	-153	16	30	-77	-26	-45	81	-32	-6
0.388333	1330	6201	-6452	-14668	-135	-3277	-5334	-10035	-413	-4036	-8073	-9860	-465	-5035	-8887	-7973	-166	7306	380	-12018	-5379	1727	6587	-3016	-625	3874	9690	-6889	-4627	4603	9551	-14444	-148	-128	-112	-67	-69	-60	-110	38	-153	17	32	-79	-23	-56	84	-30	-5
0.389167	2256	6158	-6588	-14531	-26	-3314	-5212	-9977	-341	-3983	-7996	-9754	-424	-4918	-8797	-7920	-187	7285	379	-11969	-4762	1354	6185	-3291	-191	3615	9193	-7521	-3848	3982	9134	-14554	-150	-131	-124	-67	-60	-58	-104	43	-155	20	32	-77	-22	-58	93	-33	-9
0.390000	1242	6097	-6745	-14420	-18	-3364	-5098	-9925	-185	-3927	-7920	-9657	-397	-4809	-8699	-7851	-484	7245	351	-11933	-5282	981	5830	-3641	-254	3346	8687	-8174	-2092	3377	8736	-14606	-152	-132	-126	-68	-77	-60	-111	37	-159	55	29	-76	-24	-58	81	-32	-3
0.390833	-1829	6029	-6915	-14326	202	-3420	-4996	-9874	-172	-3870	-7851	-9569	-387	-4702	-8594	-7768	-514	7181	301	-11913	-6691	612	5519	-4028	-258	3073	8180	-8819	977	2790	8361	-14602	-151	-129	-122	-67	-60	-63	-105	38	-152	17	32	-75	-23	-58	84	-32	5
0.391667	-1826	5947	-7089	-14278	-153	-3485	-4891	-9822	-316	-3807	-7784	-9486	-342	-4606	-8476	-7655	-292	7100	229	-11911	-1605	254	5256	-4461	406	2784	7686	-9470	540	2234	8012	-14549	-145	-127	-124	-67	-51	-58	-101	42	-151	18	32	-74	-18	-55	85	-29	1
0.392500	-1050	5858	-7267	-14251	-55	-3553	-4797	-9775	-153	-3752	-7727	-9417	-345	-4513	-8364	-7525	-465	6993	120	-11938	-1974	-93	5031	-4934	-181	2485	7194	-10101	645	1710	7680	-14465	-147	-130	-124	-66	-60	-57	-103	40	-148	20	29	-78	-19	-55	85	-30	-1
0.393333	-270	5762	-7445	-14241	-133	-3626	-4715	-9736	-275	-3702	-7681	-9348	-324	-4437	-8252	-7372	-298	6870	-10	-11995	-2315	-429	4843	-5442	-53	2162	6724	-10707	246	1219	7364	-14349	-111	-129	-120	-67	-53	-60	-104	39	-153	18	33	-73	-22	-56	82	-31	2
0.394167	-524	5657	-7619	-14260	-166	-3705	-4639	-9701	-398	-3661	-7639	-9288	-270	-4370	-8143	-7199	-16	6723	-159	-12085	129	-750	4690	-5982	177	1829	6274	-11288	-767	767	7062	-14220	-150	-127	-126	-66	-60	-59	-105	37	-150	20	33	-73	-22	-56	81	-33	-3
0.395000	-324	5558	-7772	-14301	80	-3788	-4572	-9673	-367	-3629	-7608	-9218	-198	-4317	-8043	-7000	368	6569	-335	-12209	75	-1051	4558	-6547	209	1471	5835	-11833	-1810	354	6775	-14077	-148	-126	-122	-65	-61	-61	-103	37	-151	19	33	-77	-22	-59	80	-30	-1
0.395833	-3668	5458	-7905	-14354	197	-3870	-4518	-9641	-198	-3601	-7582	-9161	-206	-4276	-7956	-6782	1813	6407	-524	-12397	185	-1340	4457	-7144	361	1094	5435	-12338	-3062	-16	6502	-13931	-152	-131	-124	-73	-63	-59	-107	39	-152	16	33	-76	-21	-58	84	-31	-5
0.396667	-3033	5361	-8015	-14425	-436	-3954	-4469	-9612	-350	-3590	-7563	-9087	-141	-4241	-7880	-6547	7443	6234	-717	-12570	4093	-1615	4378	-7760	654	705	5046	-12802	-6661	-352	6238	-13788	-153	-118	-120	-66	-63	-63	-103	40	-152	22	34	-76	-23	-55	80	-31	-1
0.397500	103	5276	-8095	-14510	60	-4034	-4430	-9593	-444	-3587	-7545	-9009	-125	-4216	-7820	-6296	12327	6058	-918	-12808	2776	-1868	4315	-8393	180	301	4690	-13218	-8802	-654	5980	-13655	-145	-126	-124	-67	-60	-58	-108	40	-151	23	38	-68	-25	-76	79	-28	3
0.398333	441	5195	-8150	-14597	-53	-4112	-4400	-9574	-388	-3603	-7540	-8925	-193	-4208	-7781	-6041	12293	5884	-1109	-13084	1164	-2117	4256	-9042	157	-116	4351	-13595	-9539	-940	5719	-13530	-151	-126	-121	-66	-62	-63	-104	40	-152	19	34	-77	-26	-59	81	-29	-1
0.399167	103	5117	-8153	-14695	-78	-4185	-4383	-9556	-220	-3627	-7540	-8824	-147	-4204	-7756	-5780	11259	5718	-1287	-13373	2998	-2351	4209	-9703	148	-544	4040	-13928	-10164	-1201	5477	-13416	-148	-127	-120	-64	-63	-60	-104	44	-149	21	38	-72	-18	-53	80	-27	0
0.400000	-1135	5056	-8126	-14787	9	-4249	-4379	-9528	-193	-3663	-7544	-8712	-135	-4202	-7749	-5520	10044	5550	-1435	-13739	2200	-2582	4160	-10373	121	-981	3741	-14222	-9740	-1458	5231	-13313	-145	-126	-119	-65	-62	-57	-97	43	-146	23	37	-74	-26	-58	82	-28	0
0.400833	-1986	4997	-8070	-14880	-186	-4312	-4381	-9504	-275	-3714	-7549	-8582	-208	-4223	-7764	-5266	8307	5397	-1556	-14120	1712	-2807	4107	-11050	361	-1426	3462	-14464	-9168	-1720	4990	-13211	-149	-125	-121	-66	-63	-63	-105	42	-150	20	35	-70	-21	-55	79	-29	0
0.401667	-634	4949	-7983	-14965	-202	-4358	-4399	-9479	-243	-3770	-7558	-8440	-233	-4233	-7798	-5023	6529	5256	-1631	-14519	1226	-3030	4048	-11724	278	-1871	3203	-14670	-7894	-1981	4756	-13114	-148	-124	-120	-68	-61	-61	-102	41	-148	19	36	-76	-26	-58	80	-28	-1
0.402500	1429	4902	-7868	-15046	-57	-4403	-4433	-9445	-247	-3832	-7569	-8284	-256	-4255	-7843	-4793	5058	5131	-1658	-14951	422	-3260	3980	-12397	363	-2317	2963	-14833	-6614	-2260	4534	-13007	-147	-122	-120	-67	-63	-60	-101	44	-147	21	37	-75	-22	-55	82	-26	0
0.403333	1212	4856	-7728	-15093	-193	-4427	-4478	-9400	-65	-3899	-7586	-8129	-162	-4275	-7906	-4578	3541	5017	-1630	-15402	-395	-3489	3900	-13043	474	-2762	2731	-14956	-5613	-2561	4313	-12877	-146	-144	-120	-65	-62	-57	-104	44	-149	19	37	-74	-21	-55	81	-26	-1
0.404167	-1678	4811	-7571	-15170	230	-4451	-4545	-9369	62	-3963	-7603	-7955	-105	-4293	-7980	-4382	2040	4921	-1542	-15863	-3953	-3728	3798	-13672	42	-3203	2523	-15042	-3080	-2895	4104	-12724	-147	-125	-119	-62	-58	-57	-103	42	-148	20	38	-72	-21	-51	86	-29	2
0.405000	-2977	4762	-7398	-15209	-264	-4458	-4627	-9325	-155	-4027	-7646	-7782	-118	-4313	-8064	-4209	1145	4846	-1390	-16336	-1057	-3971	3680	-14278	541	-3640	2326	-15087	-4059	-3261	3899	-12539	-144	-125	-116	-55	-60	-59	-102	41	-146	21	39	-69	-19	-56	84	-27	2
0.405833	-1640	4710	-7225	-15237	-39	-4461	-4724	-9273	-380	-4084	-7646	-7607	-104	-4329	-8156	-4053	-337	4782	-1177	-16813	-1347	-4230	3544	-14853	248	-4061	2144	-15099	-5305	-3660	3712	-12311	-146	-121	-118	-60	-62	-56	-103	42	-148	23	39	-70	-18	-50	86	-25	1
0.406667	130	4652	-7050	-15249	-59	-4452	-4838	-9238	-602	-4138	-7673	-7440	-142	-4345	-8237	-3921	-1358	4730	-907	-17292	-4448	-4500	3381	-15390	92	-4494	1980	-15084	-6445	-4094	3524	-12036	-149	-126	-119	-62	-62	-33	-102	42	-151	17	35	-77	-23	-56	79	-32	-4
0.407500	992	4576	-6880	-15255	-102	-4448	-4973	-9168	-649	-4181	-7710	-7280	-135	-4358	-8349	-3812	-2088	4686	-572	-17764	-3987	-4782	3198	-15885	-94	-4908	1830	-15033	-8193	-4556	3351	-11701	-150	-129	-122	-66	-64	-59	-109	38	-153	17	35	-75	-26	-55	82	-32	-1
0.408333	1646	4497	-6719	-15240	-77	-4428	-5113	-9104	-568	-4210	-7749	-7125	-134	-4368	-8446	-3719	-2681	4653	-180	-18221	-4868	-5067	2998	-16326	-7	-5304	1709	-14953	-9395	-5044	3177	-11298	-153	-127	-112	-65	-65	-56	-104	40	-154	17	35	-70	-23	-53	82	-33	0
0.409167	-1271	4410	-6564	-15209	345	-4411	-5264	-9037	-298	-4220	-7795	-6981	-280	-4372	-8533	-3643	-3215	4634	263	-18660	-6663	-5361	2763	-16720	-51	-5687	1600	-14850	-10122	-5559	3020	-10830	-147	-128	-120	-63	-58	-57	-104	41	-160	16	35	-73	-21	-56	82	-28	0
0.410000	-2073	4312	-6426	-15179	-357	-4400	-5419	-8966	-431	-4243	-7852	-6850	-196	-4384	-8611	-3586	-3669	4604	742	-19074	-4432	-5661	2543	-17061	45	-6053	1511	-14723	-12898	-6080	2864	-10301	-148	-129	-119	-61	-58	-75	-105	42	-150	19	37	-72	-18	-55	82	-26	0
0.410833	1569	4200	-6308	-15137	-41	-4392	-5594	-8899	-552	-4216	-7918	-6734	-56	-4394	-8681	-3542	-4443	4580	1252	-19460	-5323	-5966	2295	-17354	-365	-6399	1419	-14579	-14629	-6601	2705	-9712	-147	-126	-120	-63	-61	-57	-104	43	-152	18	36	-72	-21	-56	85	-28	2
0.411667	2766	4085	-6204	-15097	-80	-4392	-5752	-8778	-293	-4186	-8000	-6637	-139	-4410	-8739	-3513	-4785	4555	1786	-19816	-8499	-6265	2038	-17594	-505	-6715	1398	-14422	-14171	-7094	2551	-9070	-145	-127	-118	-66	-59	-55	-103	41	-148	25	39	-70	-19	-53	84	-27	-1
0.412500	2622	3965	-6119	-15055	-99	-4405	-5936	-8758	-417	-4149	-8090	-6555	-197	-4428	-8785	-3497	-5028	4524	2334	-20141	-7029	-6561	1775	-17790	-173	-7009	1363	-14257	-13585	-7597	2394	-8381	-147	-122	-118	-63	-60	-57	-103	42	-152	23	36	-70	-21	-55	86	-26	0
0.413333	1428	3833	-6050	-15018	34	-4427	-6102	-8687	-615	-4106	-8194	-6492	-63	-4455	-8816	-3489	-5292	4485	2888	-20420	-7241	-6844	1513	-17940	-296	-7264	1338	-14090	-12272	-8052	2231	-7653	-149	-126	-121	-63	-63	-57	-103	44	-150	23	34	-74	-22	-55	84	-28	0
0.414167	320	3711	-5994	-14991	-158	-4469	-6265	-8621	-511	-4056	-8316	-6447	-53	-4488	-8835	-3491	-5326	4441	3427	-20617	-8122	-7109	1251	-18060	-233	-7490	1327	-13923	-10874	-8453	2069	-6904	-150	-125	-120	-65	-62	-60	-102	42	-149	18	36	-74	-18	-57	74	-28	-3
0.415000	839	3583	-5957	-14971	-245	-4523	-6417	-8556	-471	-3994	-8451	-6417	-199	-4526	-8846	-3498	-5474	4384	3944	-20860	-8114	-7348	997	-18149	-449	-7664	1320	-13759	-8848	-8793	1905	-6158	-152	-130	-124	-69	-65	-62	-108	40	-153	16	30	-77	-26	-61	79	-31	-6
0.415833	2569	3464	-5925	-14966	45	-4605	-6567	-8495	-583	-3949	-8602	-6403	-236	-4571	-8841	-3504	-5133	4327	4432	-21007	-8663	-7550	760	-18213	-874	-7792	1311	-13602	-6294	-9044	1752	-5417	-149	-127	-120	-68	-65	-61	-108	38	-154	32	28	-78	-27	-58	81	-30	0
0.416667	1936	3349	-5909	-14969	58	-4689	-6693	-8430	-505	-3889	-8757	-6401	-152	-4617	-8826	-3510	-4892	4265	4877	-21109	-8619	-7723	533	-18258	-808	-7861	1297	-13455	-4304	-9213	1608	-4707	-152	-128	-118	-64	-64	-60	-104	40	-150	17	35	-76	-23	-57	82	-29	0
0.417500	-1015	3250	-5882	-14984	395	-4794	-6812	-8370	-355	-3844	-8927	-6413	-133	-4677	-8818	-3512	-5165	4205	5281	-21144	-10665	-7847	335	-18299	-697	-7873	1273	-13322	-774	-9287	1471	-4037	-149	-128	-117	-64	-62	-57	-105	41	-151	23	35	-74	-23	-53	85	-28	0
0.418333	-3725	3153	-5865	-15015	49	-4920	-6918	-8315	-379	-3804	-9103	-6435	-152	-4728	-8783	-3514	-4559	4140	5628	-21155	-6592	-7930	157	-18322	603	-7825	1232	-13206	-371	-9256	1344	-3423	-148	-126	-115	-65	-65	-56	-104	40	-147	23	37	-74	-21	-53	84	-28	0
0.419167	-2615	3070	-5850	-15055	407	-5054	-7012	-8267	-428	-3782	-9287	-6471	-161	-4786	-8728	-3509	-4749	4080	5919	-21103	-2628	-7966	0	-18378	187	-7726	1170	-13104	-1413	-9128	1236	-2883	-146	-124	-114	-62	-60	-57	-105	42	-174	20	36	-75	-21	-56	84	-29	1
0.420000	-1582	2993	-5832	-15114	306	-5209	-7103	-8217	-443	-3773	-9475	-6515	-120	-4851	-8737	-3509	-4793	4021	6145	-21011	-3736	-7957	-122	-18427	79	-7565	1087	-13017	-1623	-8904	1136	-2424	-146	-124	-115	-67	-62	-56	-102	43	-147	19	37	-74	-19	-51	84	-28	0
0.420833	-1287	2931	-5816	-15178	143	-5373	-7180	-8171	-592	-3785	-9671	-6573	-95	-4908	-8719	-3501	-4503	3976	6310	-20872	-1250	-7907	-220	-18489	964	-7360	980	-12954	-2980	-8595	1096	-2064	-146	-125	-118	-66	-59	-56	-102	40	-148	20	35	-76	-22	-56	87	-17	0
0.421667	-1419	2876	-5801	-15256	-138	-5570	-7252	-8122	-599	-3819	-9854	-6633	-137	-4967	-8705	-3490	-4388	3937	6414	-20697	175	-7806	-283	-18558	1018	-7117	847	-12899	-4662	-8207	1071	-1795	-149	-128	-121	-66	-65	-57	-104	44	-150	17	35	-75	-19	-55	81	-27	-3
0.422500	-3777	2828	-5784	-15336	275	-5731	-7318	-8073	-305	-3877	-10043	-6696	-102	-5022	-8698	-3472	-4398	3918	6469	-20476	-321	-7668	-318	-18637	854	-6841	685	-12862	-6040	-7757	1074	-1622	-148	-128	-118	-64	-81	-56	-104	39	-152	20	38	-78	-22	-58	82	-27	-1
0.423333	-5640	2781	-5758	-15427	-458	-5924	-7379	-8023	-128	-3957	-10219	-6764	-18	-5080	-8705	-3468	-4327	3912	6469	-20233	2737	-7506	-338	-18727	1190	-6551	514	-12837	-9259	-7265	1107	-1549	-153	-129	-121	-70	-65	-61	-107	37	-155	16	30	-79	-25	-58	79	-29	-4
0.424167	-1458	2737	-5746	-15520	-308	-6115	-7440	-7971	-92	-4063	-10385	-6833	-105	-5133	-8712	-3455	-4387	3927	6429	-19956	3948	-7317	-292	-18816	277	-6256	326	-12813	-12672	-6749	1180	-1556	-147	-130	-117	-64	-63	-57	-103	47	-150	17	32	-76	-55	-59	80	-27	0
0.425000	692	2696	-5720	-15609	-15	-6309	-7493	-7906	93	-4189	-10531	-6896	-154	-5181	-8732	-3455	-4259	3959	6359	-19661	449	-7121	-234	-18905	19	-5966	132	-12792	-14062	-6226	1285	-1648	-137	-126	-116	-63	-61	-53	-103	43	-149	22	37	-73	-17	-52	86	-28	3
0.425833	1003	2646	-5709	-15695	-233	-6500	-7553	-7840	43	-4340	-10656	-6957	-155	-5228	-8760	-3459	-3967	4015	6259	-19349	1498	-6915	-148	-18993	458	-5702	-65	-12778	-15396	-5730	1411	-1817	-150	-128	-117	-63	-63	-56	-105	40	-147	18	37	-75	-17	-53	82	-29	1
0.426667	919	2594	-5701	-15786	-189	-6693	-7606	-7765	10	-4510	-10764	-7016	-206	-5283	-8795	-3477	-3850	4086	6143	-19035	1217	-6722	-41	-19069	155	-5476	-257	-12761	-15655	-5270	1551	-2048	-145	-128	-115	-65	-62	-59	-103	42	-148	20	36	-74	-21	-57	84	-25	1
0.427500	1252	2532	-5700	-15874	-224	-6885	-7677	-7687	-11	-4703	-10852	-7076	-222	-5339	-8842	-3512	-3689	4170	6014	-18715	-1276	-6544	81	-19129	-130	-5306	-447	-12742	-15045	-4889	1717	-2331	-149	-126	-119	-66	-63	-61	-104	38	-152	19	40	-75	-25	-58	77	-34	-3
0.428333	3041	2461	-5708	-15958	-317	-7073	-7746	-7603	-87	-4912	-10912	-7127	-247	-5397	-8886	-3562	-3331	4269	5898	-18398	-1937	-6392	222	-19158	-661	-5196	-619	-12713	-13750	-4578	1897	-2648	-153	-127	-122	-66	-65	-57	-107	37	-149	18	37	-77	-23	-57	80	-24	-4
0.429167	5391	2379	-5719	-16041	-83	-7249	-7809	-7508	-228	-5128	-10944	-7174	-275	-5457	-8933	-3632	-2868	4377	5787	-18090	-3059	-6267	372	-19169	-1141	-5148	-764	-12674	-11252	-4363	2074	-2990	-146	-129	-118	-67	-62	-60	-105	43	-149	19	35	-61	-18	-59	79	-29	0
0.430000	4942	2318	-5739	-16120	-198	-7446	-7878	-7406	-230	-5352	-10949	-7217	-166	-5524	-8978	-3719	-2357	4493	5691	-17798	-3386	-6185	523	-19139	-746	-5181	-890	-12625	-8914	-4253	2243	-3335	-148	-127	-118	-63	-63	-61	-105	40	-149	22	38	-74	-22	-57	82	-27	-3
0.430833	2688	2194	-5770	-16201	52	-7588	-7949	-7300	55	-5584	-10928	-7258	-144	-5598	-9024	-3832	-2318	4609	5633	-17527	-5619	-6139	672	-19081	-1590	-5294	-985	-12569	-4570	-4254	2393	-3689	-146	-125	-121	-69	-64	-58	-101	42	-149	21	37	-76	-19	-53	82	-28	-11
0.431667	-265	2093	-5814	-16280	-183	-7745	-8020	-7189	217	-5819	-10879	-7302	-113	-5678	-9061	-3966	-1752	4718	5558	-17280	-4356	-6146	811	-18971	-1527	-5478	-1052	-12497	-1692	-4371	2522	-4030	-147	-125	-125	-68	-63	-60	-107	38	-149	17	33	-76	-22	-56	84	-30	0
0.432500	418	1985	-5863	-16360	-218	-7894	-8092	-7088	141	-6051	-10805	-7343	-101	-5767	-9095	-4120	-1731	4816	5529	-17051	-223	-6191	936	-18819	-1480	-5735	-1082	-12412	-1770	-4592	2622	-4353	-149	-126	-120	-66	-51	-79	-107	37	-148	19	34	-72	-18	-56	82	-31	0
0.433333	489	1877	-5914	-16440	-272	-8028	-8156	-6976	-34	-6266	-10701	-7380	-150	-5861	-9119	-4292	-1654	4913	5520	-16853	-1573	-6290	1040	-18636	-1557	-6058	-1085	-12320	-1323	-4909	2682	-4658	-147	-130	-124	-69	-62	-59	-107	38	-150	19	33	-74	-18	-57	84	-30	0
0.434167	628	1769	-5974	-16518	-299	-8153	-8220	-6872	-159	-6477	-10601	-7424	-144	-5965	-9129	-4480	-1332	4989	5533	-16686	1161	-6437	1122	-18411	-719	-6434	-1060	-12215	-2334	-5320	2706	-4939	-149	-128	-124	-66	-64	-57	-105	41	-152	17	32	-75	-24	-57	80	-31	-6
0.435000	489	1664	-6037	-16594	-455	-8271	-8272	-6775	68	-6676	-10442	-7468	-159	-6071	-9125	-4681	-1158	5045	5563	-16545	4136	-6628	1175	-18152	-423	-6854	-1003	-12091	-3523	-5788	2687	-5192	-151	-127	-125	-67	-63	-60	-108	37	-151	20	32	-76	-24	-56	80	-31	-4
0.435833	-707	1575	-6099	-16666	208	-8365	-8315	-6679	357	-6856	-10284	-7516	-211	-6185	-9107	-4888	-779	5083	5600	-16431	4658	-6866	1201	-17853	-280	-7302	-927	-11972	-4467	-6309	2621	-5427	-152	-129	-124	-66	-62	-60	-110	36	-152	15	33	-76	-23	-57	79	-33	-7
0.436667	-3966	1489	-6166	-16724	-293	-8453	-8372	-6597	681	-7020	-10110	-7561	-133	-6303	-9069	-5098	-408	5100	5647	-16344	8050	-7142	1198	-17537	227	-7760	-833	-11834	-6856	-6851	2486	-5637	-148	-128	-121	-65	-66	-60	-107	38	-150	20	33	-75	-21	-55	80	-30	0
0.437500	-1680	1421	-6213	-16789	-403	-8525	-8362	-6516	465	-7160	-9942	-7607	-97	-6423	-9012	-5301	-436	5092	5690	-16273	12345	-7451	1169	-17192	549	-8214	-697	-11692	-10253	-7389	2372	-5829	-148	-125	-117	-65	-60	-57	-104	61	-145	22	50	-76	-17	-52	82	-30	0
0.438333	47	1365	-6269	-16835	37	-8586	-8359	-6447	327	-7277	-9737	-7656	-162	-6542	-8938	-5505	-331	5060	5725	-16226	10947	-7793	1108	-16835	642	-8659	-557	-11545	-10847	-7914	2190	-6015	-146	-125	-119	-63	-60	-57	-103	39	-148	21	33	-73	-15	-52	84	-29	3
0.439167	187	1326	-6302	-16871	-217	-8634	-8338	-6389	500	-7380	-9547	-7708	-145	-6670	-8850	-5705	-130	5007	5742	-16197	12439	-8169	1024	-16465	931	-9080	-414	-11391	-10230	-8409	1980	-6199	-145	-125	-119	-65	-60	-58	-103	41	-148	22	37	-74	-22	-55	84	-29	1
0.440000	23	1298	-6336	-16893	-163	-8673	-8306	-6348	466	-7465	-9350	-7756	-207	-6794	-8734	-5885	-133	4930	5736	-16184	14355	-8562	918	-16098	1012	-9470	-273	-11237	-8187	-8829	1747	-6384	-149	-128	-120	-66	-66	-61	-109	36	-153	15	30	-76	-22	-58	81	-34	-3
0.440833	-856	1282	-6362	-16896	-125	-8700	-8239	-6309	362	-7532	-9160	-7803	-476	-6918	-8605	-6055	182	4836	5702	-16149	13849	-8969	807	-15723	1020	-9816	-104	-11082	-4414	-9219	1504	-6577	-149	-131	-122	-64	-63	-59	-108	40	-151	-9	30	-75	-19	-59	81	-27	-4
0.441667	-851	1290	-6370	-16880	-212	-8721	-8146	-6266	302	-7577	-8961	-7846	-538	-7035	-8456	-6201	316	4727	5643	-16174	14087	-9387	681	-15363	820	-10117	60	-10934	636	-9503	1269	-6781	-147	-127	-120	-63	-63	-61	-107	39	-151	17	32	-76	-23	-58	82	-30	0
0.442500	1004	1296	-6373	-16840	-264	-8726	-8027	-6257	253	-7607	-8771	-7885	-453	-7142	-8297	-6338	276	4603	5550	-16177	13160	-9806	561	-15007	718	-10372	216	-10791	7280	-9727	1021	-7010	-154	-129	-137	-65	-61	-59	-104	41	-146	13	33	-76	-22	-56	82	-31	-1
0.443333	1286	1314	-6371	-16783	-354	-8730	-7890	-6245	124	-7629	-8587	-7916	-459	-7246	-8128	-6452	521	4466	5419	-16180	12590	-10220	450	-14690	1073	-10586	369	-10660	13691	-9864	807	-7259	-147	-129	-120	-64	-62	-59	-105	41	-151	15	33	-77	-22	-58	80	-29	-4
0.444167	-634	1338	-6357	-16703	-171	-8729	-7723	-6234	-79	-7642	-8402	-7942	-427	-7341	-7944	-6560	424	4363	5258	-16177	9972	-10623	354	-14348	695	-10752	521	-10542	21104	-9924	614	-7533	-150	-126	-120	-63	-61	-56	-107	41	-148	26	36	-78	-21	-53	80	-30	-4
0.445000	-4381	1374	-6337	-16608	-138	-8728	-7533	-6230	-39	-7644	-8225	-7972	-360	-7424	-7757	-6654	589	4168	5066	-16171	8060	-11006	278	-14050	819	-10886	663	-10443	28060	-9896	456	-7830	-146	-122	-121	-62	-59	-56	-108	42	-147	17	34	-75	-19	-53	81	-29	0
0.445833	-3907	1391	-6314	-16493	-281	-8723	-7320	-6233	3	-7644	-8049	-7996	-317	-7499	-7566	-6743	667	3999	4844	-16162	10638	-11371	230	-13758	1137	-10993	808	-10359	30744	-9857	339	-8153	-148	-125	-121	-64	-58	-58	-101	39	-151	20	38	-70	-25	-53	85	-28	2
0.446667	-3043	1413	-6298	-16363	-162	-8726	-7085	-6239	123	-7646	-7878	-8015	-333	-7561	-7378	-6820	405	3846	4601	-16147	6675	-11714	216	-13493	740	-11085	939	-10298	32767	-9759	274	-8499	-149	-126	-119	-63	-63	-55	-103	42	-150	16	35	-74	-21	-51	81	-28	2
0.447500	-1596	1422	-6274	-16229	-110	-8734	-6834	-6247	315	-7648	-7708	-8037	-343	-7616	-7191	-6906	594	3676	4332	-16129	4875	-12032	232	-13245	735	-11167	1071	-10260	32767	-9636	256	-8867	-148	-134	-126	-72	-64	-58	-108	38	-144	16	34	-78	-21	-57	79	-31	-1
0.448333	-1372	1428	-6249	-16088	-208	-8746	-6568	-6259	425	-7663	-7545	-8060	-320	-7659	-7008	-6994	782	3504	4060	-16107	4082	-12323	288	-13013	432	-11249	1200	-10245	32396	-9506	291	-9255	-151	-132	-129	-70	-63	-60	-109	36	-153	12	28	-78	-23	-60	76	-34	-1
0.449167	-1797	1422	-6232	-15940	161	-8768	-6282	-6274	538	-7672	-7376	-8081	-262	-7692	-6821	-7089	678	3332	3779	-16073	1089	-12582	387	-12784	365	-11330	1344	-10245	31843	-9375	387	-9644	-150	-131	-125	-86	-64	-58	-112	36	-151	16	6	-74	-21	-58	81	-32	-1
0.450000	-5253	1402	-6210	-15787	-90	-8797	-5986	-6283	709	-7690	-7205	-8103	-249	-7712	-6642	-7190	976	3164	3514	-16036	-290	-12820	520	-12564	606	-11426	1489	-10280	28977	-9276	536	-10048	-150	-129	-121	-68	-64	-59	-105	38	-150	16	34	-78	-25	-56	81	-29	-3
0.450833	-3265	1396	-6198	-15648	-439	-8840	-5685	-6305	611	-7716	-7026	-8134	-237	-7732	-6464	-7302	1259	2980	3246	-15994	459	-13036	689	-12350	388	-11536	1652	-10317	24444	-9209	736	-10453	-148	-128	-122	-69	-62	-56	-105	25	-151	17	34	-79	-22	-52	82	-27	-3
0.451667	53	1379	-6181	-15510	-5	-8897	-5354	-6328	543	-7752	-6848	-8171	-166	-7746	-6290	-7429	862	2806	2999	-15966	-4135	-13235	887	-12139	-270	-11667	1816	-10382	21287	-9186	981	-10854	-147	-129	-124	-67	-63	-55	-108	42	-150	17	33	-76	-23	-53	84	-28	1
0.452500	1121	1343	-6170	-15389	-145	-8967	-5075	-6367	342	-7827	-6669	-8220	-132	-7762	-6118	-7566	919	2623	2766	-15927	-6419	-13415	1108	-11928	-225	-11814	2014	-10460	18542	-9216	1265	-11254	-146	-127	-122	-68	-79	-56	-107	39	-148	20	37	-75	-21	-53	84	-29	-1
0.453333	1427	1305	-6157	-15277	17	-9055	-4772	-6391	430	-7854	-6488	-8275	-168	-7778	-5951	-7720	952	2438	2559	-15861	-6369	-13588	1344	-11718	-326	-11975	2217	-10564	15784	-9308	1582	-11656	-147	-129	-121	-68	-64	-58	-105	41	-150	19	32	-75	-25	-53	85	-28	-5
0.454167	825	1270	-6146	-15184	16	-9163	-4483	-6435	661	-7918	-6295	-8348	-66	-7775	-5778	-7893	907	2245	2379	-15855	-8783	-13752	1591	-11511	-528	-12141	2444	-10680	13083	-9455	1930	-12054	-146	-130	-119	-70	-72	-60	-122	40	-146	20	34	-75	-22	-55	84	-28	-1
0.455000	540	1241	-6137	-15105	-86	-9283	-4195	-6495	628	-7998	-6122	-8438	5	-7821	-5606	-8066	869	2045	2221	-15817	-9931	-13903	1836	-11305	-889	-12314	2691	-10820	10431	-9656	2294	-12458	-151	-128	-120	-67	-61	-57	-108	40	-154	18	35	-74	-26	-57	82	-29	-3
0.455833	1981	1192	-6122	-15048	-24	-9430	-3922	-6563	621	-8084	-5938	-8548	38	-7854	-5433	-8255	706	1843	2080	-15780	-11310	-14052	2070	-11105	-1144	-12475	2952	-10982	8647	-9901	2667	-12862	-152	-132	-121	-68	-66	-77	-111	40	-155	13	41	-76	-24	-57	82	-30	-5
0.456667	2878	1157	-6109	-14999	-32	-9595	-3661	-6645	1016	-8181	-5758	-8665	10	-7900	-5258	-8448	826	1635	1957	-15736	-12110	-14198	2288	-10913	-942	-12619	3226	-11171	6640	-10198	3043	-13283	-152	-132	-121	-72	-66	-59	-108	38	-153	17	32	-77	-26	-59	80	-30	-4
0.457500	1584	1119	-6096	-14968	416	-9780	-3409	-6745	1015	-8291	-5575	-8800	-65	-7944	-5073	-8654	804	1425	1858	-15688	-13352	-14328	2483	-10735	-1381	-12732	3515	-11380	5314	-10501	3418	-13711	-148	-126	-126	-64	-62	-59	-105	40	-131	21	36	-72	-22	-53	82	-26	0
0.458333	-2126	1088	-6079	-14937	1238	-9980	-3171	-6851	890	-8407	-5403	-8954	-52	-8006	-4888	-8850	919	1211	1762	-15630	-15370	-14456	2645	-10574	-1580	-12810	3804	-11620	4901	-10829	3778	-14169	-147	-127	-117	-61	-59	-55	-104	44	-151	24	38	-74	-19	-55	85	-28	0
0.459167	-2766	1053	-6060	-14925	688	-10197	-2951	-7001	794	-8540	-5235	-9126	4	-8060	-4701	-9061	1112	995	1677	-15569	-10813	-14573	2769	-10442	-1332	-12849	4089	-11897	1558	-11167	4114	-14658	-145	-125	-119	-62	-59	-58	-108	42	-148	24	39	-73	-17	-55	84	-26	2
0.460000	-2205	1015	-6050	-14910	845	-10448	-2748	-7132	777	-8687	-5079	-9319	3	-8164	-4514	-9271	730	779	1588	-15496	-11049	-14686	2849	-10343	-2044	-12847	4367	-12211	-553	-11510	4428	-15174	-145	-124	-115	-64	-61	-56	-105	42	-150	23	37	-76	-23	-57	85	-26	1
0.460833	-1474	977	-6043	-14912	763	-10711	-2561	-7303	759	-8844	-4930	-9522	-49	-8265	-4329	-9474	885	561	1498	-15422	-10448	-14788	2888	-10276	-2134	-12796	4625	-12564	-2213	-11812	4708	-15725	-147	-125	-118	-64	-62	-59	-104	44	-169	22	40	-72	-22	-55	86	-26	0
0.461667	-1749	935	-6034	-14907	499	-10995	-2391	-7494	492	-9019	-4786	-9740	-82	-8377	-4149	-9687	734	346	1402	-15332	-6532	-14879	2886	-10252	-2182	-12707	4855	-12954	-3283	-12103	4946	-16307	-148	-126	-117	-63	-64	-56	-107	43	-152	22	35	-74	-24	-47	85	-28	0
0.462500	-1536	888	-6039	-14889	698	-11297	-2234	-7698	39	-9202	-4650	-9961	-105	-8504	-3969	-9891	744	139	1301	-15234	-3971	-14967	2846	-10282	-2184	-12579	5055	-13378	-3383	-12358	5166	-16923	-142	-152	-120	-66	-62	-58	-108	43	-149	21	37	-74	-19	-53	81	-28	-1
0.463333	-4769	839	-6042	-14868	629	-11612	-2092	-7918	-145	-9408	-4523	-10193	-66	-8631	-3801	-10093	1075	-65	1195	-15122	-597	-15046	2773	-10358	-1939	-12426	5213	-13842	-3029	-12572	5331	-17563	-146	-126	-118	-61	-60	-55	-105	43	-149	22	34	-73	-24	-57	85	-26	6
0.464167	-3821	785	-6062	-14834	-26	-11942	-1964	-8154	-316	-9625	-4402	-10370	-25	-8775	-3639	-10294	801	-260	1083	-15013	6359	-15127	2667	-10482	-1545	-12269	5326	-14331	-4063	-12744	5464	-18224	-147	-122	-118	-64	-83	-59	-105	40	-152	22	23	-70	-23	-53	86	-27	1
0.465000	-188	718	-6099	-14787	435	-12281	-1847	-8401	-359	-9858	-4288	-10656	-43	-8934	-3489	-10493	79	-447	968	-14892	8550	-15209	2540	-10663	-2005	-12116	5383	-14855	-3315	-12881	5555	-18901	-152	-125	-120	-62	-62	-57	-105	39	-149	19	33	-76	-23	-56	81	-35	-1
0.465833	732	649	-6111	-14730	192	-12635	-1749	-8663	-282	-10105	-4178	-10877	12	-9095	-3352	-10688	45	-620	862	-14771	10112	-15300	2402	-10902	-1831	-11970	5398	-15393	-1091	-12965	5619	-19570	-146	-122	-126	-62	-61	-58	-102	41	-147	24	37	-73	-19	-56	84	-25	0
0.466667	1194	576	-6146	-14655	-7	-12991	-1648	-8922	-386	-10376	-4066	-11086	-66	-9283	-3231	-10877	160	-788	738	-14649	14848	-15408	2265	-11199	-1712	-11884	5363	-15945	816	-13022	5648	-20231	-146	-124	-121	-62	-62	-56	-105	44	-151	19	35	-73	-22	-55	81	-27	5
0.467500	820	491	-6193	-14577	-79	-13364	-1569	-9197	-532	-10658	-3959	-11285	-53	-9472	-3128	-11071	296	-943	628	-14537	16764	-15549	2126	-11556	-1694	-11843	5271	-16499	2585	-13052	5655	-20861	-174	-126	-120	-63	-66	-61	-110	40	-155	18	35	-74	-24	-59	82	-30	-4
0.468333	716	401	-6242	-14485	-162	-13738	-1488	-9481	-682	-10955	-3851	-11465	76	-9680	-3040	-11260	321	-1095	535	-14426	17827	-15724	2017	-11966	-1486	-11891	5135	-17042	3483	-13053	5647	-21454	-151	-127	-121	-66	-63	-56	-108	40	-151	17	38	-75	-21	-55	80	-53	-4
0.469167	2294	301	-6291	-14393	-247	-14117	-1418	-9758	-799	-11268	-3760	-11615	26	-9884	-2967	-11437	292	-1231	463	-14339	18635	-15931	1929	-12434	-1770	-12038	4969	-17563	4097	-13044	5638	-21986	-143	-126	-133	-63	-63	-59	-116	38	-150	19	35	-74	-24	-56	84	-26	-3
0.470000	4330	194	-6356	-14305	-230	-14491	-1348	-10039	-746	-11593	-3632	-11745	61	-10125	-2914	-11612	515	-1365	413	-14263	18663	-16197	1882	-12954	-1507	-12303	4774	-18058	3942	-13030	5624	-22445	-147	-124	-118	-65	-65	-57	-107	44	-152	20	36	-70	-24	-53	82	-28	0
0.470833	4219	82	-6386	-14225	-335	-14874	-1282	-10324	-455	-11935	-3520	-11849	81	-10364	-2870	-11784	505	-1491	387	-14206	17687	-16518	1879	-13535	-1601	-12694	4562	-18509	3282	-13013	5624	-22813	-148	-124	-119	-64	-62	-57	-104	40	-151	13	36	-74	-17	-53	87	-27	0
0.471667	1177	-39	-6429	-14163	5	-15257	-1215	-10607	-291	-12286	-3407	-11920	49	-10618	-2853	-11936	501	-1614	386	-14181	13700	-16913	1930	-14166	-2661	-13219	4349	-18909	4017	-13015	5640	-23086	-146	-126	-118	-63	-59	-56	-101	44	-147	18	36	-72	-16	-51	82	-28	-3
0.472500	-440	-166	-6463	-14115	-560	-15644	-1154	-10895	-254	-12648	-3298	-11965	29	-10884	-2846	-12082	887	-1735	420	-14178	15282	-17373	2032	-14847	-2601	-13875	4137	-19257	1631	-13039	5686	-23249	-143	-126	-120	-55	-61	-56	-101	39	-150	21	36	-72	-21	-50	85	-29	2
0.473333	640	-306	-6490	-14099	-280	-16030	-1087	-11178	-100	-13026	-3191	-11991	-149	-11172	-2856	-12224	683	-1856	487	-14208	13236	-17909	2193	-15573	-2647	-14656	3943	-19546	-723	-13097	5755	-23301	-151	-128	-124	-68	-67	-58	-110	38	-155	16	35	-76	-25	-46	78	-31	-3
0.474167	1970	-453	-6505	-14110	-345	-16417	-1022	-11467	-223	-13412	-3091	-11993	-104	-11469	-2871	-12349	812	-1974	570	-14263	8636	-18505	2414	-16328	-1718	-15549	3789	-19768	-2438	-13188	5866	-23217	-149	-127	-104	-65	-62	-62	-116	29	-152	17	38	-74	-24	-55	81	-29	-5
0.475000	2216	-602	-6510	-14152	-396	-16800	-944	-11757	-371	-13803	-2989	-11977	12	-11790	-2893	-12466	816	-2092	685	-14347	7267	-19165	2698	-17108	-922	-16543	3680	-19917	-4226	-13324	6021	-23008	-151	-129	-119	-65	-60	-58	-103	38	-154	18	36	-73	-25	-58	80	-31	-6
0.475833	2314	-757	-6494	-14223	-437	-17176	-865	-12051	-490	-14211	-2897	-11952	-38	-12095	-2920	-12571	706	-2204	824	-14466	4245	-19880	3037	-17911	-592	-17618	3632	-20044	-5541	-13510	6213	-22669	-150	-131	-121	-76	-63	-70	-105	34	-155	9	30	-76	-24	-55	78	-28	0
0.476667	-1064	-916	-6467	-14328	-6	-17550	-779	-12361	-424	-14629	-2814	-11929	-73	-12477	-2954	-12670	679	-2316	974	-14614	543	-20644	3428	-18715	72	-18734	3646	-20101	-6645	-13745	6445	-22197	-149	-129	-118	-67	-66	-59	-104	40	-149	20	35	-73	-23	-56	76	-30	-4
0.477500	-2472	-1079	-6429	-14459	-646	-17918	-683	-12710	-458	-15057	-2737	-11906	-124	-12853	-2984	-12759	804	-2422	1141	-14788	316	-21443	3869	-19515	866	-19867	3744	-20110	-9777	-14027	6720	-21584	-145	-129	-116	-50	-60	-58	-101	41	-148	20	40	-72	-16	-55	84	-26	1
0.478333	575	-1246	-6376	-14614	-337	-18280	-580	-13011	-494	-15497	-2669	-11899	-172	-13249	-3012	-12845	482	-2525	1310	-14985	-3399	-22259	4345	-20289	861	-20975	3919	-20091	-12263	-14360	7025	-20879	-147	-126	-116	-63	-57	-55	-102	44	-152	22	39	-68	-13	-53	82	-28	-14
0.479167	1577	-1413	-6320	-14790	-256	-18632	-479	-13362	-441	-15950	-2617	-11920	-126	-13671	-3033	-12932	593	-2624	1475	-15205	-9532	-23069	4853	-21037	1292	-22033	4180	-20054	-12900	-14741	7364	-20052	-142	-125	-115	-66	-57	-55	-101	43	-149	20	36	-72	-16	-51	84	-26	3
0.480000	2003	-1577	-6257	-14976	-305	-18973	-359	-13729	-604	-16417	-2577	-11980	-102	-14123	-3049	-13023	1020	-2713	1632	-15467	-11509	-23861	5378	-21740	1562	-23002	4523	-20004	-13275	-15163	7726	-19138	-151	-127	-117	-64	-59	-55	-105	42	-150	23	37	-72	-18	-52	80	-11	0
0.480833	1238	-1741	-6192	-15171	-254	-19306	-242	-14128	-720	-16909	-2547	-12079	-160	-14595	-3054	-13116	1292	-2801	1772	-15697	-14818	-24607	5914	-22389	1549	-23853	4941	-19955	-12376	-15611	8113	-18145	-150	-127	-117	-65	-63	-59	-105	24	-155	19	36	-74	-18	-52	85	-27	-3
0.481667	89	-1895	-6127	-15367	-319	-19630	-117	-14546	-717	-17410	-2530	-12232	-150	-15105	-3048	-13218	1260	-2868	1889	-15956	-18602	-25297	6451	-22982	1708	-24548	5430	-19918	-10707	-16077	8508	-17108	-150	-131	-118	-72	-62	-58	-105	40	-154	17	29	-87	-23	-57	80	-31	-5
0.482500	1029	-2050	-6080	-15557	-351	-19948	10	-14994	-717	-17934	-2521	-12431	-131	-15644	-3022	-13324	1055	-2919	1990	-16211	-21300	-25899	6978	-23502	1425	-25058	5988	-19891	-8006	-16558	8914	-16032	-150	-127	-118	-66	-60	-57	-109	40	-154	19	34	-74	-19	-55	79	-28	-1
0.483333	3358	-2188	-6009	-15733	-280	-20246	153	-15460	-541	-18465	-2516	-12669	-145	-16213	-2981	-13441	951	-2973	2062	-16459	-23986	-26398	7483	-23946	1248	-25374	6592	-19892	-4485	-16998	9324	-14942	-151	-130	-119	-64	-68	-60	-87	40	-186	19	37	-74	-26	-56	82	-30	0
0.484167	3122	-2314	-5964	-15892	-437	-20548	299	-15957	-352	-19022	-2520	-13012	-41	-16821	-2919	-13562	869	-2998	2106	-16699	-25511	-26769	7957	-24318	1325	-25473	7236	-19923	-1072	-17429	9727	-13863	-148	-127	-119	-66	-59	-58	-107	39	-149	17	35	-75	-23	-56	85	-27	2
0.485000	461	-2435	-5931	-16034	-49	-20828	442	-16471	-121	-19590	-2527	-13391	170	-17461	-2842	-13701	585	-3024	2116	-16915	-28954	-27009	8383	-24612	880	-25349	7907	-19982	3973	-17818	10153	-12835	-150	-129	-120	-65	-61	-56	-105	43	-146	18	36	-73	-21	-53	90	-8	0
0.485833	-1750	-2537	-5912	-16151	-542	-21108	589	-17015	137	-20181	-2541	-13827	241	-18136	-2744	-13837	889	-3033	2104	-17109	-26952	-27098	8783	-24835	1346	-25012	8585	-20071	6018	-18151	10561	-11865	-156	-133	-119	-63	-62	-55	-104	41	-148	21	35	-76	-21	-52	84	-26	2
0.486667	-447	-2631	-5911	-16250	-379	-21382	740	-17578	-18	-20779	-2549	-14314	123	-18843	-2636	-13987	622	-3041	2060	-17276	-24533	-27029	9113	-24993	1020	-24459	9252	-20189	6072	-18417	10962	-10976	-150	-128	-121	-64	-61	-59	-105	42	-151	16	45	-73	-21	-57	86	-28	-4
0.487500	682	-2714	-5926	-16329	-509	-21660	880	-18150	-92	-21388	-2570	-14853	84	-19581	-2507	-14139	449	-3037	1996	-17416	-26158	-26809	9378	-25090	974	-23720	9884	-20342	5927	-18613	11353	-10186	-150	-128	-120	-68	-64	-58	-107	41	-150	16	33	-78	-22	-55	85	-28	1
0.488333	1541	-2779	-5964	-16388	-389	-21930	1018	-18735	-118	-21992	-2589	-15421	50	-20340	-2371	-14301	431	-3020	1907	-17522	-22614	-26429	9578	-25132	1164	-22810	10472	-20493	4041	-18720	11731	-9499	-148	-131	-122	-74	-61	-57	-108	40	-132	13	33	-75	-19	-53	82	-29	-4
0.489167	2057	-2832	-6017	-16418	-414	-22197	1149	-19315	-79	-22597	-2610	-16025	34	-21133	-2219	-14467	218	-3016	1811	-17594	-18792	-25893	9710	-25133	1190	-21763	10998	-20667	1182	-18747	12100	-8929	-150	-128	-121	-65	-64	-57	-107	39	-151	16	29	-76	-19	-52	84	-32	0
0.490000	-70	-2878	-6087	-16453	20	-22464	1266	-19884	-28	-23187	-2634	-16646	62	-21938	-2065	-14635	63	-3010	1703	-17633	-16340	-25221	9747	-25101	1166	-20600	11448	-20848	-2188	-18687	12450	-8482	-154	-130	-127	-69	-64	-59	-111	38	-154	16	30	-50	-24	-55	79	-35	-3
0.490833	-1974	-2918	-6182	-16473	-632	-22728	1365	-20447	-135	-23767	-2678	-17269	-19	-22752	-1912	-14805	579	-2973	1599	-17643	-9965	-24418	9716	-25037	1465	-19364	11813	-21024	-7728	-18554	12789	-8146	-152	-127	-121	-65	-72	-60	-107	41	-151	17	29	-75	-22	-53	81	-29	-1
0.491667	1686	-2946	-6280	-16480	-447	-22988	1448	-20976	-277	-24313	-2710	-17881	-97	-23569	-1765	-14959	216	-2950	1494	-17623	-4032	-23503	9610	-24963	1270	-18096	12086	-21192	-13466	-18343	13112	-7935	-148	-129	-119	-63	-50	-57	-104	25	-148	19	30	-72	-23	-50	86	-27	2
0.492500	3479	-2972	-6398	-16490	-210	-23246	1508	-21477	-358	-24832	-2762	-18481	-147	-24383	-1627	-15143	-112	-2920	1393	-17585	-2347	-22505	9438	-24882	897	-16829	12256	-21344	-16725	-18076	13410	-7825	-150	-127	-117	-65	-62	-57	-107	39	-148	19	34	-74	-19	-47	90	-28	0
0.493333	3589	-3000	-6527	-16496	-316	-23504	1543	-21939	-150	-25310	-2831	-19052	-199	-25186	-1506	-15318	167	-2890	1311	-17533	3181	-21444	9204	-24811	972	-15613	12333	-21468	-19293	-17765	13681	-7799	-145	-128	-124	-60	-62	-59	-108	42	-141	19	34	-75	-23	-52	82	-29	-1
0.494167	2581	-3023	-6663	-16517	-294	-23760	1545	-22354	119	-25759	-2922	-19584	-199	-25975	-1409	-15496	55	-2855	1243	-17468	8202	-20353	8930	-24753	1108	-14456	12315	-21584	-20519	-17418	13932	-7851	-148	-127	-119	-64	-61	-61	-105	41	-153	15	32	-75	-22	-53	81	-29	0
0.495000	1305	-3057	-6810	-16543	-314	-24017	1511	-22714	106	-26154	-3032	-20077	-264	-26730	-1323	-15674	-79	-2815	1170	-17402	10776	-19260	8633	-24708	859	-13431	12223	-21613	-20217	-17054	14156	-7954	-150	-127	-121	-61	-65	-60	-105	49	-153	18	42	-74	-28	-55	84	-29	-3
0.495833	1684	-3111	-6954	-16580	-284	-24266	1446	-23013	-55	-26510	-3175	-20508	-273	-27442	-1312	-15855	-217	-2770	1152	-17333	13733	-18191	8334	-24690	649	-12527	12071	-21612	-18244	-16691	14339	-8094	-150	-128	-121	-65	-64	-62	-107	40	-150	16	33	-77	-23	-56	81	-30	-3
0.496667	3773	-3132	-7098	-16631	-144	-24523	1344	-23249	-268	-26815	-3340	-20885	-236	-28107	-1320	-16038	-367	-2720	1134	-17272	15857	-17169	8058	-24695	690	-11777	11873	-21551	-14614	-16339	14494	-8249	-148	-128	-120	-65	-61	-45	-105	40	-159	18	-11	-76	-23	-55	82	-31	-4
0.497500	3637	-3180	-7235	-16695	-122	-24783	1210	-23415	71	-27082	-3539	-21197	-270	-28717	-1374	-16222	-220	-2659	1135	-17228	17759	-16224	7827	-24735	899	-11202	11654	-21430	-10795	-16010	14610	-8399	-147	-124	-119	-65	-60	-56	-103	41	-150	19	32	-73	-18	-52	86	-36	3
0.498333	1004	-3237	-7366	-16777	182	-25042	1039	-23516	344	-27306	-3771	-21452	-322	-29260	-1480	-16412	-514	-2593	1142	-17197	16283	-15390	7666	-24804	357	-10809	11437	-21240	-4975	-15722	14681	-8537	-150	-127	-120	-67	-60	-56	-105	40	-151	15	34	-75	-24	-56	82	-31	-7
0.499167	-2735	-3307	-7489	-16869	-310	-25312	829	-23539	190	-27501	-4039	-21633	-238	-29740	-1645	-16605	-182	-2515	1164	-17188	17443	-14676	7597	-24911	491	-10591	11240	-20985	-117	-15476	14720	-8647	-149	-127	-119	-62	-60	-57	-105	37	-151	18	34	-75	-21	-55	82	-32	1
0.500000	-2390	-3377	-7590	-16975	-533	-25588	588	-23498	-102	-27657	-4331	-21758	-222	-30149	-1858	-16800	-269	-2429	1203	-17202	20017	-14100	7633	-25051	527	-10558	11085	-20661	2457	-15284	14714	-8723	-151	-126	-122	-66	-65	-59	-107	40	-151	19	41	-75	-23	-58	82	-29	-4
0.500833	-2780	-3463	-7674	-17091	-908	-25880	308	-23414	-148	-27796	-4677	-21825	-282	-30488	-2130	-16992	-348	-2332	1243	-17236	16141	-13665	7790	-25228	207	-10692	10987	-20279	5916	-15138	14675	-8764	-148	-128	-121	-67	-61	-57	-107	40	-151	18	33	-76	-22	-57	84	-27	0
0.501667	-3351	-3554	-7746	-17221	-789	-26185	-5	-23223	-40	-27921	-5050	-21839	-280	-30752	-2463	-17183	-247	-2226	1280	-17300	15807	-13372	8077	-25443	104	-10976	10957	-19852	8130	-15050	14605	-8775	-149	-127	-121	-75	-57	-58	-107	41	-149	15	35	-73	-23	-55	84	-28	-4
0.502500	-3348	-3648	-7797	-17352	-875	-26510	-348	-23003	-83	-28034	-5455	-21812	-225	-30955	-2852	-17370	-419	-2109	1322	-17382	14989	-13226	8486	-25694	11	-11393	11000	-19388	9645	-15005	14511	-8760	-151	-126	-120	-66	-60	-57	-103	40	-151	16	34	-77	-24	-55	86	-27	1
0.503333	-4246	-3758	-7827	-17488	-362	-26854	-750	-22737	54	-28146	-5888	-21744	-242	-31094	-3298	-17549	-562	-1982	1363	-17492	11304	-13212	9012	-25984	-154	-11907	11121	-18904	10941	-15003	14400	-8739	-148	-128	-120	-65	-62	-53	-105	39	-147	18	35	-75	-18	-56	81	-29	1
0.504167	-7284	-3863	-7832	-17630	-734	-27223	-1121	-22441	102	-28259	-6354	-21649	-233	-31177	-3803	-17719	-320	-1841	1401	-17615	10506	-13314	9637	-26311	6	-12505	11314	-18418	10380	-15038	14278	-8714	-146	-122	-120	-68	-60	-57	-105	42	-149	18	34	-75	-19	-57	86	-28	0
0.505000	-4624	-3972	-7826	-17768	-762	-27612	-1554	-22113	-273	-28380	-6853	-21532	-235	-31199	-4348	-17875	-526	-1695	1428	-17761	10634	-13519	10344	-26672	-115	-13163	11580	-17946	8112	-15103	14160	-8713	-149	-127	-121	-67	-60	-64	-104	42	-147	17	35	-72	-19	-56	84	-28	1
0.505833	-2557	-4081	-7804	-17903	-326	-28023	-2015	-21775	-293	-28516	-7380	-21401	-270	-31200	-4953	-18013	-561	-1541	1459	-17913	5117	-13807	11109	-27076	-388	-13851	11897	-17519	7293	-15187	14055	-8742	-145	-126	-120	-64	-62	-56	-103	43	-149	18	34	-75	-23	-53	90	-28	-5
0.506667	-2077	-4191	-7761	-18033	-503	-28455	-2508	-21423	-323	-28671	-7933	-21270	-320	-31165	-5589	-18133	-283	-1386	1479	-18083	3044	-14166	11902	-27496	-290	-14547	12256	-17149	6367	-15290	13972	-8832	-149	-127	-122	-70	-69	-59	-117	60	-152	16	34	-80	-24	-59	78	-33	-5
0.507500	-1872	-4302	-7712	-18165	-230	-28909	-3027	-21084	-514	-28843	-8498	-21147	-287	-31103	-6264	-18234	-445	-1220	1492	-18260	2143	-14568	12714	-27932	-311	-15235	12634	-16865	5592	-15398	13928	-8974	-150	-128	-121	-72	-65	-60	-107	41	-153	15	33	-81	-25	-58	77	-32	-7
0.508333	-1948	-4404	-7653	-18282	-55	-29370	-3572	-20751	-411	-29023	-9077	-21025	-231	-31025	-6967	-18307	-405	-1050	1507	-18438	-834	-15005	13471	-28370	-311	-15896	13043	-16671	5021	-15514	13936	-9187	-147	-128	-120	-72	-63	-50	-105	39	-151	15	30	-76	-23	-56	81	-30	-1
0.509167	-1149	-4496	-7586	-18387	-52	-29832	-4140	-20438	-458	-29219	-9688	-20925	-283	-30936	-7692	-18354	-440	-874	1519	-18613	-2307	-15454	14188	-28795	-378	-16524	13442	-16599	4575	-15636	14002	-9474	-151	-127	-124	-68	-63	-61	-108	41	-151	15	32	-78	-25	-46	68	-29	0
0.510000	1297	-4583	-7525	-18489	-38	-30291	-4737	-20157	-606	-29429	-10314	-20843	-292	-30842	-8431	-18372	-651	-698	1527	-18785	-3726	-15916	14829	-29189	-469	-17117	13840	-16647	4956	-15764	14143	-9829	-149	-129	-121	-63	-64	-67	-105	41	-153	16	41	-75	-24	-56	81	-29	-1
0.510833	2297	-4662	-7467	-18575	-16	-30744	-5360	-19905	-279	-29647	-10950	-20789	-274	-30758	-9178	-18361	-383	-517	1537	-18954	-4243	-16381	15374	-29542	-387	-17668	14215	-16832	4891	-15898	14362	-10250	-149	-126	-119	-65	-61	-58	-104	41	-147	19	33	-77	-24	-56	78	-28	2
0.511667	1317	-4727	-7415	-18653	314	-31175	-6018	-19695	106	-29872	-11582	-20758	-273	-30677	-9928	-18325	-517	-335	1540	-19113	-6273	-16854	15812	-29835	-695	-18184	14566	-17146	6118	-16041	14665	-10723	-145	-127	-116	-63	-60	-16	-105	43	-147	19	35	-75	-18	-55	81	-27	0
0.512500	-1568	-4778	-7377	-18723	270	-31582	-6690	-19525	182	-30094	-12261	-20751	-274	-30612	-10669	-18262	-473	-155	1545	-19263	-6473	-17326	16133	-30040	-336	-18661	14890	-17590	7264	-16199	15058	-11236	-147	-125	-119	-64	-63	-58	-104	44	-149	38	37	-77	-27	-53	81	-29	2
0.513333	-750	-4816	-7358	-18785	90	-31960	-7396	-19398	-187	-30308	-12927	-20776	-284	-30550	-11402	-18171	-206	29	1549	-19410	-1695	-17797	16332	-30147	-231	-19104	15195	-18145	5428	-16363	15539	-11778	-145	-126	-122	-64	-43	-61	-105	44	-149	18	32	-78	-22	-52	81	-29	0
0.514167	-68	-4837	-7361	-18835	199	-32279	-8097	-19318	-326	-30515	-13606	-20819	-286	-30506	-12119	-18063	-181	211	1545	-19531	-3553	-18267	16420	-30146	-651	-19511	15478	-18794	4587	-16544	16112	-12326	-151	-128	-121	-66	-63	-61	-104	40	-151	18	32	-77	-25	-55	79	-29	-3
0.515000	946	-4846	-7384	-18882	262	-32526	-8820	-19278	-284	-30705	-14282	-20882	-240	-30468	-12819	-17939	-231	394	1540	-19666	-2589	-18740	16404	-30021	-390	-19884	15765	-19510	3121	-16720	16766	-12864	-151	-130	-125	-69	-67	-67	-110	38	-150	16	27	-80	-25	-58	76	-34	-6
0.515833	1109	-4832	-7436	-18919	208	-32647	-9556	-19276	-161	-30858	-14964	-20959	-262	-30437	-13478	-17800	-216	576	1533	-19776	97	-19205	16300	-29752	-472	-20212	16054	-20266	1800	-16895	17511	-13365	-150	-130	-121	-66	-64	-63	-110	38	-153	16	30	-78	-25	-58	75	-34	0
0.516667	771	-4795	-7504	-18945	566	-32680	-10280	-19305	-83	-30982	-15632	-21039	-333	-30404	-14101	-17651	13	759	1520	-19876	316	-19677	16132	-29338	-633	-20484	16371	-21020	848	-17046	18327	-13824	-150	-126	-122	-67	-72	-64	-109	41	-151	18	32	-77	-22	-56	77	-33	-1
0.517500	-2831	-4740	-7606	-18967	345	-32711	-11000	-19365	3	-31068	-16291	-21123	-243	-30370	-14695	-17497	153	945	1502	-19969	2097	-20124	15916	-28787	-245	-20689	16717	-21738	-696	-17171	19206	-14219	-151	-125	-118	-62	-60	-59	-107	42	-150	22	36	-96	-23	-53	79	-27	3
0.518333	-1483	-4658	-7731	-18983	0	-32704	-11704	-19436	-220	-31115	-16932	-21202	-160	-30328	-15242	-17348	-41	1123	1477	-20057	6069	-20565	15681	-28099	-201	-20824	17108	-22379	-3789	-17259	20131	-14548	-149	-119	-98	-62	-64	-64	-107	43	-148	21	35	-70	-23	-50	82	-27	1
0.519167	1006	-4557	-7886	-18994	433	-32718	-12384	-19554	-109	-31119	-17556	-21278	-166	-30283	-15756	-17210	-293	1301	1441	-20138	3914	-20992	15441	-27286	-704	-20874	17552	-22934	-4725	-17290	21102	-14807	-148	-126	-119	-61	-62	-62	-105	43	-150	22	34	-75	-24	-55	81	-18	2
0.520000	1380	-4435	-8066	-19005	282	-32659	-13023	-19676	16	-31076	-18160	-21333	-172	-30222	-16225	-17083	-34	1471	1398	-20223	3549	-21346	15229	-26363	-377	-20827	18062	-23362	-4811	-17259	22095	-14994	-146	-124	-111	-65	-64	-62	-121	41	-148	21	38	-73	-23	-56	82	-31	0
0.520833	949	-4293	-8268	-19010	418	-32477	-13650	-19808	-248	-30979	-18734	-21373	-242	-30145	-16655	-16972	159	1634	1350	-20301	5453	-21662	15060	-25352	-516	-20669	18648	-23630	-4881	-17161	23091	-15109	-148	-125	-120	-63	-60	-60	-111	42	-150	19	35	-74	-22	-58	78	-30	0
0.521667	-389	-4130	-8489	-19012	428	-32197	-14227	-19941	-280	-30830	-19276	-21387	-230	-30050	-17040	-16897	327	1789	1292	-20386	4059	-21917	14953	-24283	-799	-20404	19266	-23733	-4468	-16989	24072	-15162	-147	-124	-121	-87	-63	-59	-111	40	-148	20	34	-75	-21	-56	80	-30	-3
0.522500	-708	-3952	-8729	-19009	308	-31831	-14749	-20075	-185	-30636	-19771	-21384	-174	-29940	-17385	-16829	251	1929	1229	-20476	3320	-22085	14933	-23193	-782	-20027	19952	-23657	-4128	-16751	25015	-15164	-149	-129	-121	-64	-62	-60	-110	41	-151	12	33	-75	-21	-58	78	-31	-4
0.523333	1213	-3753	-8984	-19008	251	-31410	-15218	-20204	-131	-30392	-20227	-21348	-221	-29807	-17687	-16777	180	2052	1164	-20569	2588	-22165	14999	-22121	-813	-19542	20674	-23407	-3340	-16453	25911	-15130	-154	-130	-124	-72	-65	-60	-111	36	-158	15	32	-77	-24	-58	79	-33	-4
0.524167	2562	-3542	-9249	-19004	270	-30932	-15626	-20336	49	-30101	-20632	-21288	-217	-29649	-17956	-16766	160	2160	1108	-20671	2023	-22130	15172	-21095	-728	-18959	21426	-22979	-3229	-16103	26740	-15072	-148	-126	-121	-65	-60	-58	-109	41	-149	17	34	-74	-7	-57	77	-31	-3
0.525000	1602	-3317	-9515	-18990	370	-30406	-15968	-20490	26	-29764	-20982	-21182	-190	-29466	-18183	-16781	125	2244	1057	-20780	815	-21984	15442	-20144	-958	-18290	22187	-22390	-3087	-15715	27484	-15001	-146	-109	-119	-65	-58	-58	-105	44	-148	21	35	-70	-21	-57	84	-27	3
0.525833	-1793	-3090	-9784	-18978	526	-29846	-16249	-20551	112	-29389	-21279	-21089	-213	-29271	-18369	-16815	361	2303	1014	-20899	-1175	-21719	15838	-19297	-994	-17560	22934	-21668	-2364	-15313	28122	-14941	-147	-125	-117	-64	-60	-55	-104	42	-149	20	37	-74	-19	-57	82	-31	2
0.526667	-2039	-2852	-10052	-18962	21	-29258	-16465	-20646	67	-28978	-21518	-20959	-241	-29056	-18509	-16882	267	2327	983	-21032	2535	-21338	16300	-18596	-632	-16773	23648	-20841	-5158	-14913	28649	-14890	-166	-125	-120	-65	-59	-44	-107	40	-151	17	34	-75	-21	-57	81	-30	0
0.527500	-946	-2622	-10316	-18952	295	-28652	-16620	-20727	123	-28546	-21699	-20812	-139	-28834	-18651	-16970	-25	2315	969	-21175	265	-20843	16864	-18032	-961	-15978	24304	-19938	-7233	-14533	29056	-14862	-153	-126	-122	-67	-61	-58	-104	38	-152	18	34	-69	-25	-59	80	-34	-3
0.528333	559	-2378	-10573	-18936	168	-28037	-16713	-20799	253	-28072	-21815	-20654	-32	-28592	-18745	-17074	242	2271	981	-21330	-1711	-20246	17496	-17680	-922	-15174	24888	-18990	-9285	-14185	29343	-14854	-148	-125	-120	-64	-58	-58	-109	40	-150	18	35	-75	-21	-59	80	-29	3
0.529167	748	-2170	-10805	-18918	99	-27420	-16739	-20860	284	-27618	-21867	-20485	-93	-28342	-18813	-17189	60	2173	1022	-21492	-787	-19562	18189	-17477	-976	-14394	25388	-18025	-11010	-13865	29510	-14861	-150	-126	-120	-64	-61	-56	-105	39	-150	20	35	-76	-24	-59	80	-31	-11
0.530000	680	-1962	-11017	-18902	333	-26813	-16710	-20910	121	-27136	-21855	-20292	-143	-28084	-18846	-17311	-17	2067	1093	-21662	-2473	-18803	18921	-17453	-871	-13654	25786	-17080	-11773	-13589	29566	-14873	-148	-132	-118	-66	-62	-55	-108	39	-152	19	32	-76	-23	-58	81	-30	0
0.530833	-2857	-1769	-11209	-18891	412	-26216	-16619	-20944	127	-26644	-21784	-20133	-109	-27820	-18851	-17440	197	1904	1194	-21845	-4162	-17994	19681	-17588	-570	-12968	26080	-16181	-11878	-13363	29508	-14888	-148	-128	-119	-63	-62	-55	-109	40	-152	17	35	-74	-22	-60	84	-33	-4
0.531667	-2236	-1594	-11375	-18877	-232	-25636	-16478	-20979	-256	-26157	-21641	-19959	-129	-27556	-18826	-17563	236	1700	1338	-22031	-1928	-17152	20442	-17877	-375	-12356	26259	-15358	-12983	-13180	29351	-14879	-151	-127	-121	-64	-65	-57	-113	37	-152	17	33	-76	-25	-59	80	-33	-5
0.532500	1019	-1443	-11511	-18876	216	-25079	-16283	-21005	-338	-25676	-21441	-19791	-178	-27286	-18774	-17676	-173	1453	1517	-22221	-4566	-16302	21185	-18283	-652	-11816	26336	-14632	-11789	-13027	29113	-14840	-151	-126	-119	-66	-61	-58	-104	41	-149	18	34	-58	-21	-57	80	-33	0
0.533333	1472	-1310	-11615	-18877	128	-24537	-16036	-21023	-42	-25175	-21174	-19631	-142	-27016	-18690	-17775	73	1180	1735	-22415	-7393	-15474	21893	-18791	-418	-11362	26326	-14019	-8967	-12904	28801	-14742	-148	-146	-121	-64	-62	-56	-103	40	-153	13	34	-76	-21	-58	77	-32	-4
0.534167	1335	-1203	-11688	-18888	139	-24024	-15749	-21032	-107	-24742	-20852	-19475	-150	-26743	-18576	-17859	167	863	1990	-22607	-6589	-14683	22553	-19364	-624	-10992	26197	-13531	-5961	-12792	28431	-14584	-151	-130	-120	-65	-59	-56	-103	39	-151	18	33	-81	-22	-58	97	-32	-1
0.535000	734	-1121	-11731	-18906	142	-23540	-15413	-21045	-41	-24298	-20470	-19326	-125	-26477	-18429	-17920	-1	519	2282	-22795	-8213	-13958	23138	-19970	-562	-10703	26008	-13164	-2249	-12691	28026	-14345	-151	-129	-117	-69	-62	-62	-107	38	-158	17	32	-76	-21	-58	77	-30	-4
0.535833	408	-1062	-11745	-18934	57	-23076	-15038	-21050	-88	-23866	-20034	-19188	-130	-26206	-18254	-17955	-15	147	2603	-22980	-9381	-13302	23654	-20583	-174	-10488	25763	-12929	1235	-12583	27601	-14021	-153	-131	-122	-64	-65	-58	-104	36	-151	17	29	-79	-25	-57	79	-47	-5
0.536667	1636	-1023	-11735	-18973	42	-22627	-14617	-21028	-254	-23446	-19548	-19057	-119	-25938	-18042	-17955	-11	-246	2950	-23159	-9902	-12737	24087	-21172	-379	-10348	25478	-12819	4949	-12463	27173	-13601	-151	-129	-121	-65	-63	-61	-109	35	-153	16	30	-76	-19	-56	79	-30	0
0.537500	3014	-1002	-11704	-19018	132	-22203	-14153	-21045	-115	-23056	-19013	-18933	-79	-25665	-17798	-17934	271	-654	3325	-23327	-9972	-12268	24432	-21699	-190	-10269	25178	-12822	7889	-12323	26750	-13096	-148	-127	-119	-59	-59	-57	-104	41	-148	1	34	-73	-19	-57	86	-12	1
0.538333	1370	-996	-11657	-19077	95	-21800	-13655	-21061	87	-22679	-18443	-18807	-111	-25398	-17516	-17875	225	-1075	3712	-23486	-9553	-11902	24691	-22158	-32	-10241	24874	-12933	9603	-12169	26349	-12500	-145	-116	-116	-62	-58	-53	-101	42	-147	21	33	-76	-17	-53	86	-28	4
0.539167	-2764	-1004	-11601	-19144	313	-21413	-13124	-21028	-29	-22325	-17835	-18690	-179	-25125	-17210	-17797	146	-1508	4110	-23641	-11625	-11644	24857	-22522	-200	-10264	24579	-13143	11934	-11999	25981	-11838	-147	-128	-122	-63	-59	-59	-103	41	-144	20	29	-74	-19	-56	85	-61	0
0.540000	-4467	-1021	-11546	-19221	-299	-21044	-12563	-21016	-304	-21990	-17219	-18573	-130	-24861	-16869	-17685	619	-1936	4505	-23782	-7199	-11485	24941	-22790	373	-10331	24306	-13435	10508	-11813	25650	-11101	-151	-135	-125	-65	-63	-57	-107	36	-154	16	28	-77	-22	-56	82	-32	-1
0.540833	-3552	-1047	-11515	-19306	70	-20691	-11969	-20995	-480	-21668	-16531	-18453	-76	-24586	-16494	-17551	132	-2348	4896	-23908	-5209	-11414	24953	-22937	-21	-10411	24075	-13783	8292	-11612	25366	-10384	-149	-131	-124	-65	-63	-59	-107	42	-152	20	32	-74	-21	-58	82	-30	-1
0.541667	-2590	-1064	-11437	-19390	-65	-20349	-11341	-20960	-514	-21368	-15846	-18329	-126	-24319	-16088	-17395	98	-2742	5279	-24024	-5836	-11425	24896	-22997	16	-10529	23883	-14199	5868	-11403	25135	-9637	-149	-128	-121	-62	-62	-56	-103	38	-150	17	32	-76	-25	-56	85	-29	-3
0.542500	-2419	-1085	-11394	-19477	-34	-20023	-10687	-20926	-581	-21077	-15143	-18199	-117	-24040	-15655	-17230	9	-3108	5660	-24159	-2894	-11500	24787	-22950	-76	-10650	23736	-14650	2813	-11192	24948	-8928	-149	-129	-124	-66	-60	-57	-126	45	-150	20	30	-77	-24	-56	82	-30	-1
0.543333	-2101	-1098	-11363	-19563	36	-19681	-10053	-20878	-682	-20811	-14439	-18069	-145	-23763	-15195	-17038	-158	-3434	5977	-24221	-1262	-11627	24633	-22818	-424	-10781	23623	-15123	49	-10982	24811	-8272	-145	-131	-115	-62	-63	-58	-104	39	-153	16	28	-76	-21	-56	85	-30	-4
0.544167	-4751	-1104	-11345	-19644	314	-19418	-9339	-20818	-491	-20558	-13720	-17938	-165	-23483	-14702	-16848	-46	-3711	6291	-24300	-841	-11789	24447	-22622	-401	-10906	23547	-15615	-2076	-10771	24716	-7707	-149	-131	-122	-66	-61	-55	-102	41	-148	20	32	-42	-19	-55	81	-29	5
0.545000	-5315	-1097	-11335	-19713	-441	-19145	-8647	-20743	-553	-20322	-13001	-17815	-63	-23197	-14183	-16650	67	-3925	6565	-24365	3618	-11975	24241	-22376	82	-11031	23487	-16119	-5780	-10565	24661	-7253	-143	-127	-118	-65	-60	-56	-103	41	-148	18	33	-75	-21	-55	85	-28	1
0.545833	-1877	-1082	-11345	-19770	-126	-18882	-7949	-20649	-514	-20096	-12282	-17661	-125	-22912	-13646	-16459	-376	-4080	6798	-24416	4494	-12167	24021	-22098	-370	-11147	23451	-16626	-8262	-10365	24640	-6949	-146	-128	-124	-65	-58	-56	-102	41	-150	21	37	-73	-19	-55	86	-28	0
0.546667	-861	-1054	-11355	-19814	8	-18640	-7255	-20541	-370	-19889	-11578	-17521	-160	-22621	-13090	-16280	-135	-4152	6999	-24456	2641	-12359	23802	-21827	-628	-11251	23410	-17128	-8302	-10174	24644	-6798	-146	-127	-119	-62	-62	-56	-104	37	-148	19	33	-75	-22	-52	79	-29	1
0.547500	-474	-1012	-11373	-19842	-145	-18416	-6575	-20416	-351	-19692	-10883	-17388	-180	-22331	-12519	-16112	210	-4154	7172	-24488	4981	-12542	23579	-21571	-504	-11340	23358	-17621	-7769	-9997	24662	-6817	-146	-130	-121	-67	-66	-60	-107	38	-155	18	37	-78	-25	-60	82	-31	1
0.548333	-839	-958	-11385	-19851	-163	-18214	-5913	-20278	-275	-19511	-10209	-17254	-168	-22043	-11941	-15959	89	-4069	7278	-24505	4889	-12701	23364	-21360	-555	-11413	23282	-18102	-5872	-9826	24672	-7010	-151	-131	-122	-72	-68	-64	-110	38	-155	15	30	-80	-25	-61	76	-34	-4
0.549167	-1171	-893	-11388	-19852	-182	-18031	-5269	-20115	-363	-19337	-9551	-17121	-84	-21751	-11343	-15822	20	-3894	7364	-24508	4014	-12832	23165	-21198	-334	-11462	23181	-18562	-3352	-9650	24733	-7366	-151	-131	-124	-69	-63	-58	-105	35	-155	30	36	-76	-23	-56	80	-33	-5
0.550000	98	-807	-11365	-19824	-159	-17867	-4648	-19932	-343	-19169	-8911	-16984	-131	-21437	-10742	-15697	-204	-3647	7422	-24495	4082	-12940	22965	-21114	-204	-11501	23039	-19007	-238	-9494	24768	-7879	-153	-128	-120	-87	-63	-60	-104	26	-152	18	33	-78	-23	-56	82	-33	0
0.550833	2202	-716	-11327	-19784	-81	-17699	-4066	-19733	-291	-19011	-8292	-16865	-194	-21134	-10142	-15596	-75	-3318	7451	-24472	3244	-13032	22770	-21110	-18	-11517	22857	-19426	3281	-9348	24792	-8537	-148	-128	-121	-68	-61	-60	-108	37	-151	19	36	-77	-25	-58	85	-36	2
0.551667	1878	-609	-11248	-19732	-232	-17560	-3517	-19518	-95	-18885	-7705	-16747	-151	-20834	-9551	-15512	193	-2919	7458	-24433	2953	-13105	22566	-21196	47	-11522	22623	-19822	6209	-9228	24797	-9308	-147	-127	-125	-64	-61	-59	-105	39	-149	19	36	-77	-23	-59	82	-28	0
0.552500	-706	-498	-11136	-19674	213	-17438	-3013	-19293	128	-18715	-7152	-16635	-188	-20529	-8995	-15444	-131	-2455	7444	-24386	-171	-13169	22355	-21372	-260	-11519	22350	-20191	10594	-9106	24787	-10171	-147	-127	-120	-72	-61	-59	-104	39	-148	20	37	-78	-23	-57	82	-29	1
0.553333	-2978	-378	-10980	-19610	-256	-17323	-2553	-19056	63	-18572	-6636	-16535	-141	-20223	-8404	-15391	119	-1939	7424	-24315	1477	-13231	22130	-21639	319	-11513	22037	-20530	12144	-9021	24747	-11104	-146	-127	-121	-68	-61	-60	-105	39	-150	19	30	-77	-23	-57	82	-30	0
0.554167	-1829	-255	-10779	-19549	-31	-17224	-2135	-18813	44	-18433	-6158	-16441	-148	-19918	-7855	-15328	-137	-1394	7393	-24236	2670	-13304	21875	-21984	201	-11509	21687	-20834	11895	-8974	24683	-12066	-148	-129	-122	-68	-61	-59	-103	38	-152	20	20	-77	-19	-55	82	-32	1
0.555000	-702	-132	-10531	-19491	-81	-17130	-1770	-18563	118	-18297	-5717	-16357	-176	-19618	-7335	-15318	-124	-824	7364	-24150	-486	-13392	21598	-22402	325	-11507	21307	-21110	11822	-8967	24583	-13035	-149	-127	-121	-67	-73	-59	-110	39	-151	17	32	-79	-21	-58	81	-31	-1
0.555833	248	-10	-10239	-19442	-46	-17046	-1447	-18309	174	-18157	-5323	-16275	-151	-19318	-6847	-15296	-50	-256	7336	-24056	199	-13507	21275	-22877	294	-11528	20912	-21346	10532	-9018	24472	-13977	-149	-130	-120	-72	-65	-63	-104	36	-155	17	34	-79	-26	-59	89	-31	-4
0.556667	828	109	-9900	-19409	-120	-16994	-1177	-18057	52	-18020	-4975	-16206	-180	-19024	-6391	-15273	-153	295	7319	-23958	-8	-13657	20916	-23403	189	-11576	20502	-21545	8980	-9127	24311	-14872	-152	-144	-126	-72	-66	-61	-109	34	-158	15	29	-82	-28	-59	78	-33	-7
0.557500	-1490	217	-9522	-19397	362	-16892	-945	-17805	67	-17874	-4673	-16142	-230	-18728	-5971	-15244	-141	822	7314	-23860	-1718	-13837	20518	-23944	280	-11650	20097	-21699	7636	-9296	24162	-15696	-149	-126	-125	-66	-65	-57	-103	37	-153	15	34	-73	-29	-56	84	-28	1
0.558333	-3905	320	-9108	-19393	-297	-16815	-763	-17556	43	-17731	-4423	-16079	-184	-18436	-5592	-15219	224	1301	7329	-23763	505	-14064	20072	-24495	561	-11759	19701	-21822	4485	-9548	23962	-16440	-147	-124	-116	-64	-59	-57	-102	40	-147	21	37	-74	-19	-55	86	-27	2
0.559167	-763	399	-8671	-19422	-113	-16745	-616	-17316	9	-17589	-4224	-16026	-218	-18159	-5258	-15187	19	1711	7356	-23681	1265	-14341	19590	-25042	271	-11938	19314	-21903	1224	-9883	23760	-17095	-149	-128	-121	-65	-61	-58	-94	41	-145	21	36	-73	-19	-51	80	-30	0
0.560000	765	460	-8220	-19471	103	-16672	-515	-17086	224	-17444	-4044	-15982	-169	-17878	-4965	-15151	-87	2049	7396	-23610	-2113	-14663	19061	-25571	22	-12165	18939	-21958	157	-10294	23531	-17652	-145	-126	-119	-62	-59	-56	-104	40	-150	22	36	-77	-22	-57	86	-29	0
0.560833	998	500	-7760	-19552	-86	-16605	-448	-16866	212	-17299	-3986	-15944	-166	-17604	-4716	-15109	201	2298	7454	-23562	-619	-15028	18502	-26062	259	-12454	18590	-21978	-833	-10800	23286	-18112	-146	-126	-121	-68	-63	-55	-103	41	-149	20	36	-76	-19	-56	87	-33	-1
0.561667	543	511	-7310	-19647	-61	-16538	-419	-16654	-16	-17159	-3942	-15916	-221	-17347	-4513	-15054	150	2461	7535	-23534	-127	-15438	17907	-26505	301	-12806	18269	-21975	-1143	-11381	23025	-18469	-144	-124	-115	-64	-60	-57	-108	39	-146	19	34	-77	-23	-60	81	-30	2
0.562500	-144	493	-6871	-19766	-114	-16470	-417	-16459	-50	-17012	-3945	-15890	-189	-17093	-4351	-14988	-26	2530	7626	-23540	-1313	-15885	17300	-26890	454	-13219	17971	-21952	-935	-12031	22753	-18755	-149	-126	-124	-57	-63	-56	-104	37	-153	21	33	-76	-22	-55	86	-30	0
0.563333	428	445	-6456	-19901	-183	-16402	-445	-16271	3	-16874	-4000	-15873	-225	-16855	-4234	-14924	-198	2512	7738	-23552	-758	-16358	16680	-27206	913	-13689	17698	-21918	-405	-12756	22459	-18954	-148	-125	-117	-62	-63	-57	-105	41	-147	20	33	-77	-24	-58	85	-28	1
0.564167	2439	366	-6078	-20052	-94	-16338	-496	-16101	-24	-16736	-4094	-15862	-137	-16621	-4147	-14845	-284	2396	7858	-23605	-990	-16855	16067	-27449	914	-14215	17448	-21879	757	-13513	22146	-19085	-148	-124	-119	-66	-64	-58	-107	40	-149	25	33	-75	-15	-58	86	-35	3
0.565000	2395	259	-5741	-20198	-93	-16273	-573	-15947	80	-16602	-4236	-15857	-97	-16410	-4101	-14762	-200	2217	7988	-23684	-382	-17362	15461	-27621	940	-14794	17207	-21850	997	-14310	21812	-19152	-149	-128	-119	-65	-59	-58	-104	38	-154	17	33	-79	-26	-60	80	-33	-4
0.565833	369	114	-5458	-20370	227	-16214	-672	-15802	17	-16474	-4410	-15860	-214	-16209	-4083	-14680	-304	1966	8129	-23791	-2182	-17876	14881	-27717	505	-15402	16990	-21827	2668	-15144	21464	-19203	-147	-124	-118	-64	-59	-57	-108	41	-146	20	35	-74	-25	-55	91	-28	2
0.566667	-2581	-45	-5223	-20526	-64	-16149	-783	-15674	69	-16360	-4610	-15871	-204	-16029	-4094	-14575	81	1665	8274	-23913	-1014	-18389	14322	-27744	664	-16041	16781	-21829	2845	-15976	21081	-19246	-146	-126	-121	-64	-61	-60	-107	41	-148	20	33	-76	-25	-60	81	-31	1
0.567500	-1345	-237	-5053	-20678	-84	-16098	-913	-15548	-16	-16229	-4839	-15881	-144	-15867	-4126	-14478	0	1320	8433	-24059	2456	-18889	13803	-27704	492	-16694	16577	-21860	757	-16781	20679	-19197	-148	-127	-119	-67	-65	-39	-108	38	-151	19	34	-63	-23	-58	82	-34	1
0.568333	-214	-446	-4938	-20822	-113	-16048	-1049	-15447	18	-16121	-5093	-15905	-151	-15729	-4183	-14380	-164	953	8556	-24220	-549	-19365	13334	-27599	265	-17343	16378	-21918	-137	-17581	20245	-19168	-150	-129	-120	-66	-64	-59	-104	40	-152	15	33	-76	-22	-58	81	-31	-8
0.569167	915	-668	-4880	-20953	-25	-16004	-1204	-15358	38	-16016	-5352	-15919	-163	-15603	-4252	-14275	-159	574	8687	-24384	561	-19813	12918	-27441	319	-17978	16181	-22015	-1793	-18294	19794	-19127	-153	-126	-120	-66	-65	-61	-115	18	-152	16	32	-76	-24	-69	81	-33	-1
0.570000	1161	-902	-4883	-21065	-234	-15956	-1360	-15273	-28	-15919	-5623	-15938	-141	-15506	-4334	-14181	-53	209	8805	-24550	1625	-20223	12558	-27242	197	-18584	15983	-22150	-3011	-18964	19320	-19079	-148	-126	-110	-64	-59	-58	-109	40	-150	16	34	-77	-21	-57	78	-31	0
0.570833	171	-1131	-4934	-21168	197	-15916	-1530	-15223	161	-15828	-5897	-15954	-163	-15431	-4422	-14084	-32	-137	8899	-24712	5	-20579	12253	-26998	195	-19167	15779	-22325	-3403	-19554	18825	-19021	-147	-125	-118	-63	-61	-61	-109	41	-148	19	36	-74	-31	-53	84	-30	-5
0.571667	-2594	-1361	-5033	-21252	-225	-15878	-1702	-15175	87	-15742	-6168	-15965	-233	-15382	-4520	-13984	126	-455	8967	-24858	1949	-20912	12011	-26727	549	-19672	15580	-22538	-4819	-20063	18316	-18949	-146	-124	-119	-62	-60	-58	-105	42	-150	20	36	-75	-19	-55	82	-31	5
0.572500	350	-1580	-5179	-21325	-241	-15852	-1885	-15146	-310	-15669	-6429	-15970	-183	-15355	-4621	-13897	-101	-736	9007	-24994	4206	-21190	11820	-26442	325	-20128	15375	-22789	-6878	-20478	17802	-18869	-145	-127	-117	-63	-49	-59	-108	37	-148	16	35	-75	-19	-56	79	-32	1
0.573333	2490	-1788	-5369	-21381	78	-15824	-2070	-15136	-428	-15602	-6676	-15975	-160	-15357	-4725	-13818	-265	-968	9009	-25107	650	-21413	11687	-26144	-6	-20516	15172	-23067	-6505	-20804	17301	-18765	-151	-128	-122	-65	-64	-64	-111	38	-154	12	32	-77	-26	-63	76	-32	-3
0.574167	2600	-1973	-5563	-21434	-103	-15802	-2258	-15140	-659	-15549	-6905	-15966	-195	-15379	-4822	-13735	-191	-1148	8974	-25195	1332	-21588	11601	-25838	168	-20819	14971	-23364	-5939	-21034	16786	-18632	-152	-129	-124	-67	-63	-65	-110	41	-150	13	32	-75	-22	-59	77	-30	-3
0.575000	2034	-2135	-5787	-21472	16	-15774	-2439	-15158	-623	-15499	-7108	-15945	-152	-15415	-4918	-13658	-427	-1280	8895	-25254	2468	-21704	11558	-25544	-135	-21055	14766	-23677	-4984	-21168	16306	-18471	-149	-122	-121	-65	-63	-62	-110	39	-150	15	28	-77	-24	-60	75	-32	0
0.575833	1264	-2264	-6027	-21520	2	-15756	-2628	-15193	-304	-15451	-7293	-15913	-155	-15471	-4999	-13589	-428	-1314	8777	-25279	914	-21781	11550	-25257	-142	-21202	14566	-23987	-3570	-21219	15857	-18292	-150	-128	-122	-70	-65	-65	-109	37	-152	33	29	-78	-29	-60	78	-33	0
0.576667	1575	-2359	-6275	-21562	-153	-15734	-2787	-15244	-250	-15425	-7446	-15875	-151	-15534	-5085	-13529	-259	-1383	8616	-25294	1217	-21804	11573	-24987	62	-21272	14366	-24292	-2194	-21189	15441	-18078	-150	-129	-115	-67	-62	-61	-111	36	-153	16	29	-77	-21	-59	72	-32	0
0.577500	3301	-2436	-6526	-21613	-96	-15713	-2985	-15309	-325	-15398	-7561	-15820	-144	-15591	-5147	-13466	-229	-1358	8417	-25268	1243	-21791	11614	-24733	-14	-21261	14167	-24567	-540	-21086	15088	-17835	-146	-125	-119	-62	-64	-59	-108	44	-149	18	36	-75	-19	-56	79	-28	1
0.578333	3419	-2477	-6772	-21671	-74	-15696	-3152	-15387	-247	-15381	-7651	-15764	-159	-15684	-5205	-13415	-270	-1299	8181	-25236	1773	-21740	11665	-24508	21	-21182	13949	-24816	-11	-20925	14773	-17566	-144	-122	-118	-66	-59	-56	-104	41	-148	19	34	-74	-18	-57	78	-28	4
0.579167	1692	-2492	-7019	-21752	95	-15678	-3317	-15482	-170	-15377	-7710	-15699	-160	-15759	-5243	-13371	-464	-1205	7909	-25186	478	-21664	11713	-24316	-391	-21038	13750	-25020	1255	-20717	14521	-17282	-145	-127	-122	-67	-60	-58	-108	39	-149	17	35	-72	-18	-58	81	-29	1
0.580000	-1743	-2475	-7263	-21838	52	-15662	-3465	-15593	51	-15388	-7737	-15633	-121	-15834	-5270	-13336	-62	-1093	7618	-25119	363	-21562	11756	-24149	-207	-20831	13532	-25171	1901	-20473	14325	-16984	-147	-125	-116	-65	-58	-58	-105	40	-151	18	34	-75	-23	-58	78	-32	0
0.580833	-1199	-2439	-7488	-21945	-126	-15649	-3608	-15717	219	-15403	-7731	-15566	-95	-15894	-5280	-13306	-3	-952	7301	-25054	5010	-21444	11774	-24011	-230	-20574	13302	-25261	-845	-20199	14192	-16684	-148	-127	-121	-65	-63	-64	-109	37	-151	17	35	-74	-24	-63	79	-28	1
0.581667	-306	-2380	-7710	-22068	-41	-15629	-3733	-15847	314	-15430	-7695	-15501	-150	-15953	-5275	-13283	-212	-799	6970	-24980	2633	-21306	11782	-23903	-759	-20272	13063	-25289	-2447	-19907	14111	-16384	-151	-128	-124	-70	-62	-61	-111	39	-150	17	27	-80	-27	-62	74	-32	-3
0.582500	1005	-2302	-7928	-22210	-62	-15629	-3848	-15988	241	-15464	-7630	-15467	-183	-15988	-5250	-13264	-30	-636	6635	-24916	2527	-21159	11754	-23817	-377	-19936	12812	-25227	-4563	-19598	14090	-16088	-148	-130	-121	-67	-63	-65	-111	36	-138	16	30	-78	-22	-57	80	-28	-5
0.583333	1181	-2208	-8130	-22361	-250	-15617	-3933	-16132	227	-15507	-7538	-15387	-128	-16016	-5207	-13248	-219	-471	6307	-24857	3907	-20993	11700	-23753	-454	-19575	12551	-25098	-6362	-19288	14104	-15805	-152	-125	-120	-66	-63	-62	-109	36	-150	17	29	-77	-22	-60	77	-33	0
0.584167	913	-2099	-8328	-22519	58	-15614	-4005	-16285	177	-15557	-7423	-15341	-142	-16024	-5146	-13235	-258	-299	5988	-24812	2685	-20817	11607	-23707	-616	-19187	12281	-24886	-7242	-18968	14162	-15541	-151	-127	-120	-67	-61	-60	-104	41	-146	17	30	-76	-18	-59	79	-27	1
0.585000	-2516	-1985	-8518	-22680	-135	-15608	-4089	-16439	87	-15614	-7285	-15308	-169	-16025	-5073	-13220	148	-130	5680	-24780	2939	-20628	11479	-23669	-334	-18788	11992	-24600	-8210	-18650	14237	-15290	-137	-126	-121	-65	-61	-57	-108	42	-150	16	32	-73	-24	-58	78	-28	0
0.585833	-923	-1865	-8709	-22842	-432	-15612	-4088	-16585	-201	-15681	-7135	-15286	-78	-16007	-4985	-13214	38	32	5403	-24770	5704	-20427	11309	-23638	-542	-18386	11724	-24238	-10327	-18332	14326	-15063	-151	-122	-120	-65	-60	-57	-107	41	-147	17	35	-72	-8	-53	82	-29	1
0.586667	1781	-1737	-8894	-23002	-42	-15618	-4101	-16738	-208	-15748	-6966	-15278	-53	-15995	-4878	-13202	-343	196	5146	-24772	2544	-20204	11101	-23611	-977	-17981	11442	-23811	-9703	-18016	14416	-14857	-149	-126	-117	-65	-59	-58	-108	36	-151	18	32	-74	-21	-56	77	-28	2
0.587500	2617	-1620	-9080	-23157	-237	-15632	-4082	-16890	59	-15823	-6792	-15286	-135	-15970	-4767	-13197	-97	353	4918	-24793	1107	-19972	10854	-23577	-875	-17581	11167	-23326	-7775	-17700	14491	-14662	-149	-127	-114	-70	-63	-60	-104	40	-150	16	47	-76	-24	-56	80	-30	0
0.588333	2512	-1500	-9265	-23294	-217	-15652	-4048	-17030	166	-15899	-6610	-15303	-151	-15945	-4645	-13182	-16	511	4723	-24830	2083	-19707	10584	-23522	-931	-17189	10902	-22787	-5257	-17378	14551	-14476	-147	-128	-121	-67	-63	-58	-105	40	-149	17	29	-79	-23	-52	81	-29	-1
0.589167	1631	-1381	-9451	-23417	-205	-15678	-3991	-17164	357	-15977	-6424	-15324	-131	-15920	-4509	-13162	118	670	4560	-24880	246	-19423	10289	-23474	-842	-16809	10657	-22209	-1817	-17050	14580	-14296	-151	-128	-119	-66	-65	-58	-109	41	-151	16	30	-75	-22	-56	81	-31	-1
0.590000	1594	-1270	-9632	-23520	-238	-15712	-3916	-17278	404	-16054	-6236	-15370	-158	-15902	-4370	-13138	61	831	4432	-24937	-586	-19112	9971	-23396	-987	-16457	10427	-21596	1603	-16722	14567	-14116	-155	-133	-124	-68	-62	-61	-112	38	-154	16	29	-77	-26	-60	78	-31	-4
0.590833	3155	-1162	-9822	-23607	-240	-15753	-3819	-17404	176	-16131	-6051	-15413	-187	-15892	-4224	-13100	-5	995	4329	-25001	-1286	-18780	9645	-23288	-1158	-16084	10234	-20965	5423	-16385	14530	-13923	-151	-127	-119	-65	-64	-58	-107	42	-152	18	33	-94	-23	-56	81	-29	7
0.591667	4106	-1056	-10002	-23660	-72	-15800	-3674	-17505	133	-16197	-5866	-15463	-229	-15885	-4072	-13046	296	1170	4265	-25069	-1513	-18401	9317	-23153	-725	-15744	10067	-20334	8319	-16045	14445	-13719	-151	-125	-118	-63	-60	-56	-103	44	-147	20	35	-69	-22	-53	85	-26	9
0.592500	2852	-959	-10187	-23702	-45	-15857	-3566	-17593	81	-16267	-5677	-15522	-273	-15893	-3915	-12993	30	1346	4221	-25137	-2527	-18015	8985	-22995	-989	-15426	9932	-19704	10911	-15708	14321	-13493	-153	-130	-120	-58	-62	-59	-107	42	-150	17	35	-73	-21	-55	85	-27	-3
0.593333	-619	-874	-10374	-23724	138	-15924	-3418	-17670	164	-16333	-5521	-15580	-186	-15914	-3754	-12905	-19	1531	4200	-25199	-4388	-17597	8674	-22803	-1032	-15121	9834	-19082	13683	-15373	14155	-13245	-150	-127	-119	-63	-61	-58	-104	39	-150	19	35	-74	-23	-57	81	-28	1
0.594167	-888	-790	-10544	-23729	-225	-16000	-3262	-17738	222	-16390	-5362	-15636	-136	-15949	-3593	-12811	189	1727	4193	-25259	88	-17173	8375	-22596	-352	-14837	9767	-18508	12140	-15041	13957	-12973	-149	-130	-120	-63	-63	-63	-111	40	-121	19	34	-72	-29	-57	84	-28	-3
0.595000	-63	-716	-10719	-23720	78	-16082	-3094	-17793	40	-16443	-5214	-15694	-232	-15996	-3427	-12699	-122	1930	4203	-25307	-1177	-16729	8110	-22360	-720	-14566	9732	-17962	10607	-14713	13734	-12670	-148	-128	-117	-64	-66	-58	-107	42	-151	17	32	-74	-26	-56	81	-31	0
0.595833	954	-648	-10880	-23703	-24	-16168	-2923	-17836	55	-16491	-5075	-15751	-190	-16044	-3262	-12571	130	2134	4210	-25350	-2221	-16282	7872	-22102	-882	-14305	9726	-17438	8235	-14399	13497	-12349	-150	-128	-124	-63	-63	-58	-109	52	-148	12	33	-77	-22	-57	84	-29	0
0.596667	567	-583	-11036	-23680	-131	-16256	-2740	-17866	173	-16531	-4952	-15800	-183	-16109	-3099	-12425	126	2344	4233	-25378	-81	-15824	7680	-21828	-788	-14066	9757	-16965	5349	-14103	13253	-12011	-150	-130	-120	-66	-63	-58	-105	43	-153	16	32	-76	-22	-57	81	-32	-5
0.597500	95	-524	-11178	-23650	87	-16345	-2572	-17882	-44	-16562	-4843	-15841	-231	-16171	-2936	-12263	-8	2559	4250	-25399	-334	-15371	7528	-21547	-705	-13828	9787	-16534	2763	-13823	13012	-11660	-147	-127	-119	-29	-60	-57	-107	38	-147	19	35	-73	-17	-52	82	-28	1
0.598333	-3915	-462	-11315	-23622	266	-16431	-2399	-17890	6	-16587	-4732	-15880	-211	-16241	-2785	-12095	159	2766	4263	-25410	-355	-14930	7422	-21266	-614	-13608	9840	-16159	42	-13571	12772	-11307	-147	-127	-122	-65	-62	-57	-103	40	-151	17	32	-76	-22	-52	93	-31	0
0.599167	-3877	-410	-11442	-23608	-289	-16521	-2245	-17902	0	-16613	-4650	-15921	-266	-16312	-2640	-11905	150	2967	4266	-25415	3388	-14507	7358	-20984	-304	-13398	9890	-15820	-4486	-13338	12559	-10954	-148	-128	-103	-66	-63	-57	-104	41	-151	16	46	-73	-21	-55	86	-28	-1
0.600000	-908	-356	-11551	-23590	82	-16590	-2093	-17877	-14	-16627	-4573	-15949	-267	-16378	-2510	-11717	-163	3163	4258	-25412	1916	-14103	7345	-20712	-680	-13194	9944	-15542	-7130	-13135	12362	-10622	-150	-128	-120	-65	-64	-57	-103	41	-149	15	30	-78	-22	-56	84	-33	-4
0.600833	-534	-305	-11651	-23585	-39	-16653	-1965	-17853	-72	-16635	-4510	-15972	-177	-16441	-2395	-11516	-59	3342	4239	-25402	204	-13725	7392	-20455	-539	-12996	9996	-15272	-8211	-12952	12201	-10321	-146	-127	-117	-63	-63	-57	-109	38	-137	18	32	-77	-19	-59	81	-31	0
0.601667	-964	-228	-11738	-23589	-116	-16700	-1857	-17820	-50	-16637	-4469	-15987	-199	-16505	-2302	-11320	27	3501	4206	-25395	2089	-13370	7443	-20220	-371	-12807	10035	-15057	-8842	-12801	12065	-10048	-150	-128	-121	-65	-61	-56	-105	41	-152	18	30	-75	-19	-55	79	-32	0
0.602500	-2095	-193	-11816	-23606	-53	-16736	-1767	-17782	3	-16633	-4438	-15974	-225	-16560	-2237	-11123	9	3645	4166	-25386	1026	-13047	7544	-20012	-524	-12623	10060	-14868	-8141	-12669	11964	-9818	-144	-126	-114	-67	-64	-60	-119	38	-150	19	33	-77	-23	-56	79	-31	0
0.603333	-2720	-134	-11883	-23631	-177	-16745	-1703	-17730	-141	-16617	-4427	-16004	-130	-16607	-2203	-10924	-49	3764	4108	-25380	302	-12736	7680	-19832	-649	-12437	10071	-14720	-7024	-12549	11899	-9638	-148	-125	-120	-65	-63	-56	-104	40	-148	19	33	-77	-23	-55	79	-32	-3
0.604167	-1334	-78	-11942	-23662	-284	-16732	-1668	-17668	-277	-16599	-4439	-15996	-161	-16643	-2201	-10732	-224	3861	4046	-25377	121	-12481	7835	-19679	-655	-12257	10067	-14572	-4951	-12440	11861	-9509	-145	-124	-118	-65	-59	-55	-108	42	-150	19	34	-75	-19	-56	80	-28	0
0.605000	431	-16	-11991	-23701	-141	-16702	-1637	-17596	-174	-16563	-4465	-15982	-327	-16687	-2237	-10551	-147	3927	3974	-25383	-553	-12240	8007	-19558	-356	-12073	10048	-14459	-2861	-12338	11851	-9435	-148	-122	-117	-63	-60	-58	-104	43	-148	20	35	-74	-19	-55	84	-30	9
0.605833	-222	43	-12034	-23745	-215	-16648	-1681	-17522	-87	-16526	-4511	-15959	-274	-16718	-2311	-10394	30	3965	3904	-25393	-1102	-12020	8184	-19465	-460	-11895	10013	-14354	-1173	-12229	11855	-9416	-146	-120	-120	-65	-59	-58	-102	42	-154	20	32	-70	-18	-52	85	-29	2
0.606667	-3004	114	-12071	-23796	143	-16575	-1729	-17435	-96	-16474	-4590	-15927	-150	-16750	-2430	-10225	-110	3973	3827	-25413	-3853	-11824	8361	-19402	-507	-11718	9966	-14260	2001	-12120	11873	-9453	-149	-130	-120	-67	-61	-60	-107	40	-154	19	33	-78	-21	-55	80	-33	-1
0.607500	-3653	151	-12112	-23843	-345	-16487	-1812	-17344	-150	-16412	-4692	-15881	-104	-16786	-2593	-10091	99	3960	3760	-25438	-904	-11644	8536	-19370	50	-11534	9917	-14194	2017	-11993	11900	-9533	-149	-133	-124	-66	-43	-57	-108	40	-155	13	30	-78	-21	-57	80	-31	-3
0.608333	-2002	202	-12141	-23885	-75	-16375	-1915	-17238	-66	-16336	-4807	-15821	-66	-16814	-2799	-9950	-236	3919	3697	-25481	-1577	-11480	8701	-19351	-212	-11350	9865	-14134	1854	-11851	11926	-9654	-153	-128	-121	-67	-66	-58	-104	41	-152	18	32	-78	-21	-53	84	-29	-1
0.609167	-708	260	-12166	-23915	-260	-16247	-2032	-17124	36	-16245	-4952	-15748	-64	-16843	-3048	-9833	-248	3860	3645	-25504	-4185	-11317	8846	-19349	96	-11166	9820	-14086	1899	-11685	11955	-9807	-147	-126	-122	-70	-64	-60	-121	38	-150	18	29	-76	-21	-55	82	-31	0
0.610000	-469	305	-12191	-23949	-200	-16113	-2192	-17005	-86	-16143	-5125	-15655	-23	-16875	-3340	-9731	-189	3774	3602	-25540	-3162	-11164	8974	-19362	194	-10981	9781	-14032	1447	-11499	11972	-9985	-151	-131	-121	-64	-61	-58	-103	43	-152	16	35	-73	-24	-53	81	-30	-4
0.610833	72	346	-12213	-23965	-35	-15966	-2367	-16873	-197	-16033	-5318	-15552	-101	-16911	-3672	-9640	-238	3678	3573	-25556	-3978	-11011	9084	-19375	-17	-10787	9753	-14021	1238	-11292	11981	-10176	-147	-125	-119	-65	-63	-57	-102	42	-150	22	33	-74	-19	-50	82	-30	-1
0.611667	-2692	383	-12235	-23969	247	-15811	-2559	-16734	63	-15911	-5535	-15438	-122	-16955	-4042	-9571	4	3566	3554	-25617	-5291	-10860	9172	-19389	113	-10597	9743	-14009	1194	-11062	11969	-10375	-145	-128	-118	-64	-58	-52	-103	43	-146	18	37	-75	-19	-53	86	-27	3
0.612500	-3350	421	-12257	-23965	-465	-15669	-2771	-16591	51	-15788	-5779	-15311	-59	-17007	-4444	-9508	252	3445	3544	-25651	-2512	-10712	9235	-19398	321	-10408	9742	-14018	-1092	-10822	11947	-10564	-145	-126	-116	-64	-59	-58	-103	42	-149	16	35	-75	-17	-53	88	-27	1
0.613333	150	451	-12277	-23940	-24	-15509	-2995	-16437	-183	-15658	-6036	-15179	-121	-17059	-4882	-9461	-202	3312	3548	-25682	-2891	-10556	9283	-19394	-196	-10215	9765	-14043	-2540	-10566	11909	-10746	-146	-125	-120	-66	-61	-57	-102	44	-149	11	33	-73	-21	-55	79	-28	0
0.614167	1108	478	-12292	-23902	18	-15361	-3238	-16278	-41	-15531	-6320	-15040	-135	-17120	-5340	-9428	-316	3177	3559	-25705	-5579	-10397	9312	-19381	-304	-10022	9804	-14085	-2251	-10299	11856	-10895	-151	-127	-119	-88	-62	-59	-104	38	-151	15	33	-77	-24	-53	82	-29	-5
0.615000	1162	508	-12309	-23854	-121	-15219	-3496	-16115	148	-15401	-6614	-14892	-180	-17188	-5829	-9410	-637	3037	3570	-25733	-3941	-10237	9329	-19350	-69	-9830	9859	-14149	-2066	-10034	11797	-11047	-151	-130	-122	-70	-67	-61	-110	35	-154	13	32	-79	-27	-57	80	-34	11
0.615833	354	534	-12318	-23794	-21	-15088	-3764	-15942	147	-15278	-6923	-14738	-172	-17258	-6320	-9402	-813	2900	3605	-25735	-3951	-10066	9343	-19295	-15	-9638	9930	-14224	-1007	-9765	11731	-11140	-149	-132	-101	-67	-64	-62	-107	38	-154	11	29	-80	-25	-60	85	-28	-1
0.616667	-287	569	-12314	-23721	-128	-14963	-4038	-15759	51	-15156	-7241	-14582	-117	-17327	-6822	-9408	-627	2763	3634	-25736	-4491	-9890	9348	-19221	-13	-9443	10018	-14320	94	-9503	11661	-11212	-150	-130	-122	-73	-64	-61	-107	40	-152	15	32	-77	-23	-57	85	-29	-3
0.617500	655	609	-12291	-23628	-220	-14843	-4321	-15574	-40	-15048	-7561	-14417	-128	-17394	-7322	-9423	-421	2629	3675	-25718	-3709	-9710	9357	-19129	-176	-9247	10116	-14427	1417	-9251	11594	-11245	-144	-125	-118	-67	-63	-56	-105	41	-149	18	35	-76	-24	-57	86	-27	1
0.618333	2436	653	-12278	-23535	-68	-14735	-4610	-15378	-198	-14954	-7880	-14257	-166	-17459	-7815	-9457	-53	2492	3716	-25704	-3280	-9529	9367	-19021	-382	-9054	10217	-14545	2631	-9016	11527	-11240	-145	-127	-119	-64	-59	-45	-105	43	-147	11	43	-73	-19	-56	86	-28	2
0.619167	1742	699	-12243	-23433	-187	-14643	-4908	-15185	-104	-14878	-8207	-14099	-153	-17528	-8307	-9511	26	2349	3760	-25669	-2403	-9348	9379	-18906	-263	-8869	10317	-14680	2928	-8799	11465	-11205	-149	-129	-115	-63	-60	-57	-104	41	-151	17	33	-75	-23	-56	85	-30	1
0.620000	-1198	755	-12193	-23333	167	-14560	-5213	-14988	161	-14813	-8524	-13932	-107	-17588	-8778	-9578	-81	2210	3805	-25632	-4052	-9172	9391	-18783	-373	-8681	10418	-14820	4777	-8594	11414	-11134	-147	-125	-119	-66	-61	-59	-108	42	-148	18	32	-75	-7	-57	86	-48	0
0.620833	-3625	818	-12125	-23226	-316	-14483	-5510	-14786	53	-14769	-8851	-13771	-22	-17645	-9228	-9674	334	2066	3856	-25586	-630	-8992	9433	-18656	-75	-8500	10514	-14966	3915	-8415	11378	-11039	-143	-122	-117	-63	-55	-59	-104	42	-148	18	34	-74	-23	-57	84	-30	0
0.621667	-2378	886	-12044	-23123	-183	-14416	-5835	-14585	0	-14741	-9136	-13602	-78	-17688	-9625	-9787	86	1916	3911	-25537	2148	-8819	9476	-18528	-373	-8319	10597	-15114	1698	-8245	11356	-10918	-145	-126	-119	-68	-62	-60	-105	40	-148	16	32	-76	-27	-58	81	-31	0
0.622500	-1304	958	-11936	-23023	-210	-14355	-6146	-14385	141	-14732	-9421	-13438	-121	-17731	-10034	-9920	143	1758	3963	-25475	57	-8650	9517	-18413	-149	-8147	10667	-15260	233	-8100	11338	-10783	-149	-129	-119	-67	-62	-56	-105	40	-152	18	32	-75	-21	-58	81	-34	-1
0.623333	-538	1034	-11820	-22929	-153	-14302	-6458	-14185	-38	-14731	-9696	-13267	-91	-17756	-10407	-10076	136	1593	4020	-25410	2134	-8491	9586	-18312	-66	-7981	10720	-15397	-1736	-7964	11336	-10640	-150	-130	-121	-70	-64	-57	-116	36	-155	4	27	-76	-24	-60	79	-34	-5
0.624167	-83	1119	-11684	-22838	-286	-14249	-6763	-13993	-327	-14738	-9940	-13097	-186	-17781	-10709	-10256	131	1423	4085	-25338	3133	-8333	9658	-18228	-345	-7817	10754	-15525	-3033	-7851	11349	-10482	-147	-128	-120	-65	-61	-59	-104	40	-151	18	32	-74	-25	-58	81	-33	-1
0.625000	-2056	1204	-11529	-22758	263	-14199	-7057	-13794	-318	-14754	-10169	-12923	-203	-17789	-10982	-10450	350	1246	4197	-25257	2054	-8187	9734	-18144	-225	-7661	10768	-15649	-3630	-7723	11371	-10329	-147	-126	-118	-64	-60	-56	-108	41	-147	29	34	-73	-19	-53	85	-27	1
0.625833	-3980	1283	-11359	-22683	-332	-14142	-7342	-13606	-420	-14773	-10379	-12744	-117	-17792	-11224	-10669	455	1062	4222	-25171	4784	-8045	9817	-18089	79	-7518	10758	-15749	-5630	-7621	11394	-10183	-167	-128	-117	-62	-60	-56	-103	41	-148	19	36	-73	-18	-58	82	-28	3
0.626667	-543	1360	-11186	-22620	-202	-14090	-7622	-13423	-594	-14791	-10570	-12568	-174	-17804	-11431	-10900	-1	871	4289	-25082	5806	-7923	9894	-18056	-138	-7367	10724	-15845	-7257	-7522	11427	-10043	-144	-128	-115	-62	-59	-59	-116	43	-146	18	35	-74	-16	-53	80	-30	1
0.627500	991	1428	-11005	-22565	-108	-14037	-7875	-13246	-452	-14806	-10742	-12397	-142	-17784	-11596	-11153	66	672	4350	-24979	1935	-7806	9974	-18040	-242	-7239	10668	-15924	-6195	-7451	11455	-9922	-152	-127	-120	-66	-64	-60	-105	40	-150	17	33	-73	-22	-58	81	-32	-3
0.628333	1578	1487	-10818	-22517	-239	-13985	-8122	-13084	-397	-14814	-10898	-12227	-164	-17765	-11730	-11415	225	473	4414	-24873	2485	-7701	10046	-18039	-75	-7112	10591	-15983	-4611	-7342	11488	-9809	-149	-128	-134	-66	-61	-62	-103	39	-152	19	32	-77	-24	-56	82	-30	1
0.629167	1293	1536	-10632	-22476	-38	-13924	-8340	-12924	-376	-14810	-11030	-12061	-274	-17746	-11833	-11688	15	274	4467	-24758	2519	-7604	10115	-18053	-48	-6996	10491	-16013	-2167	-7253	11512	-9722	-150	-128	-118	-66	-61	-59	-103	41	-150	20	36	-74	-22	-56	84	-29	-5
0.630000	277	1571	-10448	-22440	-38	-13859	-8538	-12773	-199	-14789	-11154	-11905	-182	-17720	-11911	-11962	40	77	4513	-24623	712	-7517	10168	-18080	-111	-6891	10373	-16053	625	-7173	11529	-9651	-147	-127	-119	-63	-62	-59	-117	44	-152	18	34	-70	-24	-51	80	-28	-1
0.630833	831	1596	-10276	-22410	-131	-13787	-8710	-12626	-379	-14757	-11264	-11756	-67	-17696	-11966	-12246	-6	-117	4546	-24513	79	-7442	10206	-18117	-241	-6790	10236	-16060	3653	-7091	11526	-9601	-148	-120	-117	-64	-59	-57	-102	42	-151	22	35	-73	-21	-53	85	-30	-3
0.631667	3277	1609	-10108	-22384	-110	-13717	-8858	-12494	-699	-14710	-11369	-11620	-110	-17667	-12008	-12528	-64	-302	4565	-24385	-857	-7376	10229	-18161	-85	-6705	10093	-16051	6892	-7020	11521	-9570	-151	-127	-122	-66	-63	-58	-104	36	-155	19	34	-62	-24	-55	81	-32	-4
0.632500	3353	1617	-9959	-22361	-108	-13639	-8983	-12366	-507	-14645	-11471	-11501	-159	-17638	-12037	-12808	148	-482	4558	-24256	-835	-7315	10234	-18197	147	-6621	9938	-16021	8810	-6949	11495	-9556	-152	-128	-119	-64	-61	-60	-103	40	-151	20	37	-73	-25	-55	84	-29	-1
0.633333	1097	1605	-9816	-22330	256	-13551	-9082	-12238	-253	-14573	-11569	-11395	-151	-17609	-12055	-13078	64	-649	4540	-24130	-3521	-7268	10224	-18236	-220	-6551	9779	-15974	11496	-6887	11454	-9560	-148	-126	-119	-68	-62	-55	-104	41	-151	19	35	-76	-22	-53	84	-28	1
0.634167	-2136	1590	-9693	-22304	-133	-13464	-9155	-12118	-259	-14466	-11672	-11314	-144	-17576	-12072	-13349	108	-802	4502	-24014	-2763	-7241	10189	-18269	161	-6490	9615	-15915	12151	-6832	11389	-9581	-148	-128	-125	-67	-61	-56	-105	42	-150	20	36	-75	-24	-53	84	-28	-1
0.635000	-1201	1570	-9585	-22276	-77	-13364	-9204	-12009	-275	-14359	-11785	-11251	-116	-17550	-12117	-13572	55	-941	4442	-23899	578	-7190	10135	-18290	29	-6435	9452	-15836	10100	-6780	11307	-9612	-152	-127	-121	-68	-63	-60	-105	39	-138	20	34	-77	-22	-60	85	-30	-1
0.635833	-264	1553	-9495	-22240	-92	-13255	-9231	-11896	-257	-14240	-11900	-11209	-165	-17508	-12113	-13851	64	-1066	4365	-23800	-2647	-7157	10058	-18302	-136	-6384	9296	-15747	8756	-6740	11208	-9646	-152	-127	-124	-70	-63	-61	-109	38	-151	20	33	-76	-24	-57	79	-30	-5
0.636667	776	1520	-9418	-22201	-9	-13150	-9243	-11791	-427	-14118	-12029	-11193	-219	-17472	-12146	-14077	111	-1171	4277	-23715	-1758	-7130	9960	-18300	-238	-6342	9146	-15638	6284	-6705	11094	-9708	-147	-125	-120	-67	-63	-60	-115	39	-152	20	35	-75	-26	-53	84	-27	-3
0.637500	1029	1496	-9358	-22156	-128	-13029	-9226	-11687	-389	-13985	-12160	-11197	-188	-17430	-12182	-14288	79	-1259	4170	-23643	-396	-7102	9844	-18278	-397	-6298	9007	-15523	3691	-6673	10966	-9764	-145	-121	-119	-68	-63	-53	-102	43	-149	22	38	-74	-19	-51	86	-26	0
0.638333	-292	1476	-9300	-22108	330	-12909	-9199	-11584	-68	-13856	-12308	-11230	-154	-17389	-12235	-14479	-81	-1328	4056	-23590	-1497	-7075	9707	-18252	-201	-6267	8869	-15394	1444	-6646	10823	-9829	-126	-121	-120	-65	-55	-55	-100	42	-148	21	34	-73	-18	-51	88	-26	3
0.639167	-3694	1455	-9266	-22057	-189	-12781	-9160	-11492	-56	-13731	-12470	-11283	-144	-17345	-12304	-14657	251	-1387	3933	-23560	247	-7052	9545	-18215	-86	-6243	8742	-15264	-1824	-6626	10663	-9908	-145	-125	-119	-64	-60	-59	-102	42	-150	21	37	-73	-21	-55	85	-24	2
0.640000	-1114	1441	-9244	-22001	-274	-12649	-9111	-11401	-423	-13612	-12643	-11366	-164	-17302	-12388	-14811	-139	-1426	3813	-23555	2806	-7036	9369	-18166	-409	-6219	8619	-15134	-5839	-6609	10497	-9985	-150	-125	-124	-68	-64	-61	-105	37	-153	18	12	-79	-29	-55	81	-30	-3
0.640833	785	1425	-9231	-21948	102	-12515	-9047	-11315	-233	-13498	-12823	-11466	-213	-17256	-12487	-14944	-2253	-1440	3702	-23562	-163	-7010	9175	-18102	-718	-6194	8509	-14998	-7152	-6575	10329	-10066	-148	-129	-124	-70	-63	-60	-105	38	-150	19	33	-76	-22	-56	82	-27	0
0.641667	827	1419	-9222	-21887	-91	-12367	-8978	-11228	-121	-13390	-13009	-11581	-222	-17232	-12598	-15050	-7652	-1468	3593	-23593	316	-6986	8966	-18033	-498	-6174	8403	-14868	-7868	-6560	10161	-10149	-150	-130	-119	-66	-61	-46	-103	1	-153	16	38	-75	-23	-56	80	-28	0
0.642500	572	1390	-9222	-21827	9	-12219	-8903	-11155	-320	-13293	-13193	-11714	-218	-17151	-12723	-15139	-12680	-1422	3504	-23646	1448	-6962	8744	-17958	-494	-6146	8300	-14740	-7691	-6531	9991	-10232	-150	-126	-119	-65	-64	-63	-110	38	-151	20	33	-86	-21	-59	81	-27	0
0.643333	144	1407	-9225	-21764	-46	-12068	-8822	-11086	-282	-13210	-13378	-11863	-180	-17102	-12861	-15205	-12343	-1384	3426	-23714	78	-6934	8515	-17879	-465	-6131	8203	-14624	-6536	-6494	9821	-10322	-145	-116	-121	-65	-63	-60	-105	37	-147	18	33	-76	-22	-56	79	-30	1
0.644167	534	1397	-9233	-21705	-69	-11917	-8746	-11027	-47	-13139	-13560	-12022	-126	-17044	-13008	-15244	-10693	-1331	3361	-23801	33	-6904	8276	-17801	-437	-6113	8103	-14512	-4639	-6448	9663	-10404	-148	-127	-121	-63	-62	-58	-108	38	-149	18	36	-74	-21	-53	82	-28	3
0.645000	2371	1388	-9245	-21642	101	-11763	-8669	-10969	-67	-13072	-13734	-12190	-156	-16993	-13167	-15265	-9463	-1256	3315	-23900	-319	-6871	8037	-17720	-530	-6092	8008	-14418	-1851	-6392	9507	-10488	-146	-126	-117	-63	-60	-57	-108	37	-148	5	36	-75	-19	-53	79	-29	2
0.645833	2866	1376	-9263	-21581	34	-11612	-8601	-10928	-119	-13018	-13894	-12366	-212	-16927	-13325	-15265	-7570	-1169	3277	-24014	-150	-6844	7789	-17643	-86	-6072	7906	-14342	124	-6331	9363	-10565	-145	-126	-117	-62	-59	-59	-105	38	-148	21	35	-70	-21	-52	84	-28	0
0.646667	1252	1351	-9282	-21520	102	-11460	-8534	-10891	-18	-12976	-14042	-12546	-235	-16869	-13493	-15249	-5938	-1063	3253	-24134	-1767	-6808	7550	-17568	-263	-6052	7802	-14269	3055	-6261	9224	-10638	-146	-122	-117	-66	-60	-59	-103	37	-148	21	15	-75	-19	-55	82	-29	1
0.647500	-1987	1320	-9308	-21463	-18	-11315	-8479	-10869	-155	-12940	-14173	-12736	-166	-16805	-13658	-15214	-4157	-949	3233	-24264	-2631	-6779	7306	-17527	-137	-6039	7691	-14219	5542	-6187	9098	-10705	-148	-129	-119	-65	-63	-61	-108	38	-152	16	33	-78	-24	-56	80	-29	-4
0.648333	-955	1274	-9335	-21402	-235	-11174	-8445	-10854	-405	-12913	-14285	-12912	-158	-16738	-13826	-15170	-2626	-822	3223	-24388	1196	-6746	7074	-17453	74	-6025	7577	-14185	4725	-6107	8976	-10763	-149	-130	-121	-69	-63	-61	-109	36	-154	15	30	-79	-26	-58	75	-31	-4
0.649167	156	1225	-9366	-21342	-55	-11040	-8406	-10846	-197	-12885	-14375	-13093	-220	-16671	-13980	-15103	-1457	-681	3221	-24500	-1266	-6714	6855	-17401	-387	-6011	7458	-14159	4884	-6019	8870	-10810	-147	-129	-121	-66	-63	-61	-108	39	-153	17	30	-76	-24	-57	82	-28	1
0.650000	1535	1166	-9393	-21276	7	-10912	-8379	-10839	-185	-12859	-14441	-13263	-219	-16610	-14123	-15034	-383	-540	3232	-24595	-1482	-6679	6647	-17357	-486	-5999	7338	-14153	4257	-5930	8773	-10844	-151	-129	-120	-70	-61	-57	-103	40	-150	37	33	-80	-21	-57	81	-32	0
0.650833	1597	1102	-9420	-21212	-161	-10792	-8371	-10843	-314	-12832	-14485	-13427	-233	-16518	-14250	-14947	610	-395	3245	-24663	-316	-6649	6452	-17318	-427	-5997	7210	-14165	3771	-5843	8686	-10862	-144	-125	-117	-65	-61	-58	-104	39	-149	16	33	-76	-18	-53	81	-29	0
0.651667	1088	1027	-9452	-21146	250	-10682	-8380	-10847	-263	-12808	-14506	-13577	-297	-16437	-14326	-14856	1622	-272	3270	-24690	-1420	-6623	6277	-17287	-275	-5991	7086	-14168	3749	-5761	8605	-10870	-148	-130	-121	-64	-60	-57	-107	38	-154	19	34	-74	-23	-53	80	-29	-4
0.652500	-2522	956	-9473	-21078	7	-10582	-8403	-10859	-134	-12780	-14511	-13716	-218	-16355	-14448	-14764	2090	-131	3306	-24675	-652	-6603	6119	-17266	-23	-6000	6961	-14190	2989	-5687	8531	-10860	-146	-126	-119	-63	-63	-57	-104	43	-153	16	32	-77	-17	-53	84	-27	0
0.653333	-910	870	-9495	-21012	-400	-10502	-8437	-10880	-221	-12747	-14494	-13851	-156	-16268	-14512	-14669	2353	-27	3354	-24602	2560	-6584	5981	-17248	32	-6013	6839	-14218	605	-5624	8460	-10822	-152	-129	-121	-74	-59	-57	-112	40	-154	21	34	-75	-21	-53	84	-32	0
0.654167	1571	792	-9505	-20948	113	-10422	-8491	-10889	-81	-12715	-14467	-13948	-124	-16177	-14548	-14569	2794	63	3425	-24467	29	-6572	5862	-17239	-212	-6030	6716	-14253	371	-5570	8391	-10798	-151	-126	-119	-66	-61	-57	-103	40	-153	16	34	-75	-21	-53	81	-30	2
0.655000	1796	711	-9511	-20881	-7	-10357	-8559	-10907	111	-12670	-14422	-14041	-172	-16080	-14551	-14446	3291	129	3513	-24262	-438	-6567	5760	-17234	-76	-6055	6601	-14292	741	-5532	8327	-10749	-149	-129	-121	-65	-59	-39	-105	37	-150	19	36	-76	-25	-55	82	-33	-5
0.655833	1586	638	-9530	-20822	0	-10303	-8638	-10925	118	-12635	-14370	-14120	-259	-15987	-14524	-14362	3703	164	3624	-23991	1520	-6570	5682	-17236	-27	-6089	6493	-14331	1422	-5509	8266	-10688	-153	-129	-122	-66	-63	-59	-108	41	-153	16	33	-78	-23	-57	79	-48	-3
0.656667	494	566	-9483	-20759	-73	-10263	-8731	-10944	204	-12589	-14296	-14175	-327	-15890	-14462	-14256	4161	174	3753	-23652	750	-6581	5618	-17232	104	-6129	6392	-14364	2618	-5504	8205	-10618	-152	-130	-124	-73	-67	-61	-109	36	-151	16	33	-82	-24	-57	81	-34	-3
0.657500	-28	509	-9447	-20703	-118	-10231	-8830	-10962	372	-12543	-14239	-14222	-259	-15790	-14362	-14142	4177	154	3903	-23242	1181	-6592	5576	-17229	-29	-6170	6306	-14392	3457	-5506	8150	-10533	-148	-127	-121	-64	-59	-58	-102	43	-149	20	34	-76	-23	-52	87	-28	1
0.658333	1317	467	-9398	-20647	-34	-10200	-8932	-10977	483	-12491	-14161	-14247	-171	-15688	-14227	-14020	4290	107	4069	-22779	1737	-6615	5548	-17225	-195	-6214	6229	-14412	4745	-5518	8093	-10447	-148	-126	-120	-66	-63	-58	-102	45	-152	21	37	-72	-19	-52	87	-28	0
0.659167	2058	430	-9337	-20598	-8	-10187	-9049	-10999	616	-12445	-14089	-14263	-252	-15589	-14063	-13892	4775	27	4239	-22303	2343	-6647	5531	-17224	138	-6265	6169	-14428	5134	-5565	8038	-10361	-146	-126	-120	-65	-62	-56	-104	41	-147	21	36	-75	-24	-53	81	-29	1
0.660000	532	397	-9263	-20563	82	-10181	-9170	-11025	457	-12399	-14010	-14271	-227	-15495	-13886	-13757	4703	-72	4411	-21745	2235	-6688	5525	-17221	124	-6315	6098	-14430	5468	-5615	7979	-10267	-146	-126	-122	-66	-62	-59	-121	43	-148	15	35	-74	-19	-55	81	-30	0
0.660833	-3105	375	-9173	-20528	335	-10187	-9296	-11052	378	-12357	-13941	-14270	-196	-15401	-13633	-13604	4731	-189	4573	-21196	1132	-6731	5529	-17213	130	-6365	6048	-14425	6293	-5674	7944	-10179	-147	-127	-119	-64	-62	-58	-105	42	-149	20	35	-79	-24	-55	82	-29	-1
0.661667	-3410	368	-9074	-20507	-135	-10193	-9419	-11089	500	-12319	-13865	-14260	-212	-15308	-13379	-13440	4857	-321	4719	-20659	5773	-6782	5538	-17201	286	-6413	6002	-14404	3343	-5741	7871	-10093	-148	-126	-126	-66	-62	-69	-104	41	-150	18	32	-74	-19	-55	81	-30	0
0.662500	-2361	360	-8968	-20488	172	-10208	-9548	-11132	417	-12289	-13790	-14249	-189	-15218	-13099	-13259	4465	-464	4842	-20155	4550	-6838	5552	-17166	-166	-6455	5969	-14370	1150	-5813	7817	-10011	-149	-128	-119	-64	-62	-59	-105	41	-151	18	34	-34	-19	-56	81	-28	-1
0.663333	-860	356	-8851	-20479	68	-10230	-9669	-11168	204	-12264	-13709	-14233	-168	-15128	-12803	-13061	4395	-602	4934	-19660	3496	-6894	5566	-17168	113	-6490	5935	-14322	-1302	-5885	7759	-9935	-151	-126	-115	-51	-60	-60	-104	39	-148	18	35	-73	-21	-56	81	-32	1
0.664167	-665	356	-8729	-20476	-52	-10253	-9788	-11243	210	-12241	-13631	-14224	-129	-15038	-12488	-12848	4050	-735	5033	-19237	5001	-6953	5575	-17146	135	-6534	5905	-14266	-3552	-5960	7699	-9866	-148	-126	-117	-65	-62	-59	-109	42	-150	19	35	-74	-23	-58	76	-29	0
0.665000	-786	355	-8604	-20484	145	-10281	-9899	-11315	268	-12223	-13555	-14209	-127	-14946	-12165	-12618	3839	-856	5006	-18895	4036	-7010	5583	-17117	85	-6537	5875	-14201	-4876	-6030	7637	-9805	-151	-127	-120	-67	-60	-77	-110	40	-134	17	33	-74	-25	-61	79	-32	1
0.665833	-4607	344	-8483	-20492	127	-10314	-10003	-11395	218	-12208	-13462	-14201	-153	-14852	-11838	-12375	3814	-959	4986	-18634	3145	-7062	5585	-17081	99	-6546	5841	-14125	-5805	-6087	7572	-9749	-148	-126	-119	-62	-61	-58	-104	44	-147	20	33	-73	-19	-57	82	-33	6
0.666667	-4137	344	-8352	-20508	-507	-10347	-10092	-11485	22	-12191	-13360	-14189	-187	-14736	-11493	-12113	3637	-1040	4922	-18469	5726	-7110	5584	-17042	142	-6538	5803	-14044	-8291	-6137	7498	-9702	-145	-135	-117	-59	-59	-58	-110	40	-155	18	35	-73	-19	-56	81	-28	3
0.667500	-676	334	-8233	-20528	-46	-10382	-10174	-11587	-72	-12173	-13260	-14186	-198	-14638	-11186	-11846	3295	-1098	4825	-18399	3065	-7155	5574	-16999	-292	-6527	5758	-13963	-8594	-6177	7410	-9668	-146	-130	-120	-67	-64	-60	-108	41	-151	17	33	-73	-23	-63	76	-34	2
0.668333	413	304	-8117	-20553	-109	-10429	-10240	-11695	-27	-12146	-13150	-14182	-163	-14523	-10868	-11571	3241	-1132	4695	-18432	143	-7196	5547	-16946	-182	-6504	5699	-13882	-7152	-6204	7315	-9636	-150	-131	-116	-67	-65	-60	-110	38	-151	16	30	-75	-23	-58	80	-31	0
0.669167	876	279	-8004	-20574	-205	-10459	-10280	-11817	-133	-12122	-13023	-14179	-273	-14392	-10562	-11292	2927	-1140	4555	-18548	1009	-7221	5519	-16880	-16	-6468	5637	-13798	-5495	-6218	7214	-9612	-151	-128	-120	-65	-62	-60	-104	37	-149	18	33	-91	-10	-58	82	-34	1
0.670000	290	245	-7899	-20599	-187	-10498	-10309	-11944	-203	-12083	-12883	-14176	-161	-14249	-10271	-11009	2712	-1124	4390	-18750	-1113	-7241	5473	-16823	-131	-6424	5559	-13722	-2813	-6214	7104	-9587	-148	-129	-121	-68	-60	-60	-105	39	-150	16	34	-76	-22	-57	81	-30	-1
0.670833	38	202	-7803	-20609	-118	-10532	-10312	-12074	-241	-12039	-12726	-14166	-26	-14097	-9996	-10732	2472	-1082	4230	-19008	-2641	-7252	5423	-16748	-207	-6380	5480	-13647	46	-6207	6978	-9577	-150	-130	-119	-64	-61	-59	-104	40	-149	17	34	-74	-21	-59	81	-30	-3
0.671667	1329	160	-7707	-20631	-86	-10569	-10296	-12208	-427	-11992	-12554	-14158	-75	-13931	-9736	-10424	1964	-1029	4075	-19320	-3210	-7260	5360	-16669	-308	-6331	5390	-13582	3173	-6188	6850	-9550	-147	-125	-117	-65	-63	-44	-105	38	-152	17	34	-76	-21	-57	82	-29	0
0.672500	2903	112	-7626	-20639	7	-10608	-10250	-12348	-462	-11915	-12363	-14147	-164	-13758	-9496	-10203	1919	-968	3935	-19663	-3941	-7259	5286	-16578	-30	-6282	5289	-13529	5565	-6163	6707	-9528	-151	-130	-121	-68	-59	-57	-104	43	-150	19	30	-74	-22	-56	84	-32	-1
0.673333	2312	66	-7554	-20646	-43	-10648	-10195	-12488	-348	-11845	-12156	-14129	-198	-13574	-9278	-9950	1704	-892	3818	-20010	-4278	-7260	5199	-16480	39	-6244	5183	-13481	7173	-6140	6578	-9497	-151	-134	-121	-68	-64	-62	-110	35	-152	9	28	-77	-24	-61	80	-33	-1
0.674167	-894	22	-7489	-20627	320	-10682	-10093	-12628	-224	-11768	-11927	-14104	-243	-13384	-9073	-9715	1457	-823	3736	-20341	-6826	-7256	5107	-16369	-201	-6201	5058	-13447	9561	-6116	6414	-9468	-152	-135	-120	-70	-61	-60	-107	36	-152	16	34	-76	-19	-59	80	-36	-3
0.675000	-2203	-11	-7430	-20602	-220	-10714	-9973	-12762	-210	-11694	-11672	-14070	-189	-13189	-8876	-9497	1715	-751	3690	-20634	-3433	-7257	5004	-16254	183	-6177	4978	-13421	7735	-6097	6264	-9425	-149	-132	-118	-42	-62	-62	-107	35	-153	13	34	-74	-19	-62	80	-32	0
0.675833	-1200	-39	-7381	-20563	101	-10749	-9830	-12892	43	-11589	-11406	-14025	-122	-13001	-8702	-9295	1167	-690	3681	-20860	-3011	-7260	4899	-16126	-167	-6160	4878	-13398	5389	-6088	6124	-9371	-151	-132	-121	-68	-65	-61	-111	37	-151	17	33	-79	-25	-61	79	-34	-1
0.676667	-69	-56	-7330	-20509	-12	-10786	-9638	-13019	291	-11498	-11119	-13967	-193	-12790	-8536	-9103	880	-635	3713	-21021	-4750	-7267	4792	-15983	-63	-6158	4781	-13387	2902	-6090	5994	-9308	-150	-130	-124	-66	-65	-61	-107	36	-151	13	30	-76	-22	-56	84	-31	-1
0.677500	5	-62	-7293	-20438	-35	-10816	-9461	-13137	139	-11415	-10812	-13897	-216	-12626	-8370	-8932	761	-601	3780	-21078	-2510	-7283	4688	-15838	-43	-6171	4701	-13375	-355	-6106	5876	-9233	-149	-128	-118	-65	-61	-58	-104	40	-151	20	37	-74	-8	-55	86	-30	0
0.678333	-234	-59	-7253	-20334	37	-10848	-9240	-13255	44	-11338	-10499	-13814	-205	-12460	-8211	-8779	800	-572	3891	-21029	-1953	-7317	4586	-15690	-201	-6202	4623	-13367	-3145	-6141	5773	-9147	-147	-119	-116	-63	-60	-56	-105	42	-148	18	34	-76	-18	-55	85	-26	2
0.679167	-3622	-50	-7228	-20260	250	-10883	-8996	-13364	216	-11273	-10152	-13720	-143	-12308	-8054	-8636	753	-567	4011	-20865	-2450	-7365	4488	-15540	-58	-6258	4559	-13358	-5478	-6194	5687	-9052	-146	-122	-118	-63	-58	-56	-104	43	-149	21	37	-72	-15	-55	86	-26	1
0.680000	-4615	-28	-7203	-20152	-543	-10921	-8744	-13475	-147	-11218	-9814	-13611	-39	-12157	-7896	-8522	810	-570	4161	-20583	1437	-7425	4398	-15389	298	-6332	4510	-13345	-9657	-6266	5624	-8951	-148	-124	-116	-63	-60	-65	-103	33	-151	20	34	-75	-19	-52	87	-30	-1
0.680833	-1075	-4	-7187	-20038	-142	-10962	-8453	-13579	-466	-11184	-9457	-13485	-147	-12068	-7732	-8414	447	-583	4321	-20185	1851	-7503	4321	-15244	-292	-6424	4471	-13324	-12586	-6360	5589	-8839	-145	-130	-121	-66	-61	-60	-105	42	-151	21	35	-74	-19	-52	84	-31	1
0.681667	142	30	-7169	-19913	8	-11005	-8154	-13683	-243	-11167	-9105	-13352	-185	-11987	-7561	-8321	232	-603	4479	-19672	-434	-7603	4255	-15112	-410	-6541	4444	-13298	-13131	-6473	5569	-8734	-153	-129	-120	-67	-66	-60	-115	37	-151	16	32	-78	-26	-59	78	-31	-1
0.682500	198	64	-7160	-19787	-63	-11054	-7842	-13787	-279	-11169	-8747	-13200	-142	-11932	-7377	-8234	138	-621	4634	-19049	1467	-7717	4208	-14978	-137	-6671	4434	-13250	-13106	-6597	5583	-8612	-148	-129	-119	-66	-63	-57	-105	42	-152	18	35	-75	-22	-56	84	-27	-4
0.683333	-663	106	-7149	-19653	131	-11103	-7510	-13886	-305	-11186	-8395	-13037	-128	-11900	-7182	-8158	-65	-626	4775	-18341	1226	-7851	4178	-14858	-162	-6818	4437	-13198	-11613	-6740	5615	-8491	-150	-126	-118	-60	-64	-57	-108	41	-151	20	34	-74	-24	-55	85	-28	0
0.684167	-1157	144	-7141	-19524	23	-11154	-7174	-13985	-254	-11223	-8050	-12861	-113	-11898	-6979	-8091	-190	-602	4893	-17571	225	-8002	4163	-14755	-13	-6983	4450	-13124	-9457	-6895	5668	-8372	-149	-124	-116	-65	-63	-58	-104	42	-148	20	37	-72	-21	-53	82	-29	2
0.685000	107	179	-7136	-19398	-115	-11217	-6828	-14090	-313	-11285	-7711	-12685	-34	-11923	-6760	-8031	-297	-591	4982	-16755	154	-8165	4172	-14659	208	-7162	4474	-13042	-6697	-7061	5739	-8255	-148	-117	-116	-62	-60	-58	-94	41	-150	23	37	-73	-19	-56	85	-26	1
0.685833	2444	214	-7132	-19284	29	-11281	-6483	-14198	-333	-11366	-7390	-12492	10	-11976	-6536	-7974	-310	-534	5033	-15925	168	-8351	4190	-14582	385	-7356	4510	-12941	-3609	-7232	5827	-8129	-145	-124	-117	-64	-64	-55	-101	43	-150	22	39	-45	-18	-51	86	-26	6
0.686667	2306	242	-7131	-19177	-118	-11356	-6135	-14307	-282	-11463	-7088	-12303	-91	-12054	-6300	-7922	-323	-440	5044	-15101	438	-8544	4223	-14519	396	-7558	4545	-12832	-1200	-7412	5920	-7995	-146	-124	-116	-80	-68	-55	-102	41	-149	23	37	-72	-19	-55	85	-25	1
0.687500	-241	268	-7139	-19085	249	-11437	-5785	-14424	-190	-11581	-6810	-12112	-167	-12160	-6064	-7879	-555	-307	5016	-14313	-2712	-8761	4267	-14476	-77	-7777	4590	-12715	2698	-7596	6018	-7885	-150	-126	-116	-64	-61	-57	-104	38	-153	0	36	-73	-21	-52	85	-30	1
0.688333	-2349	295	-7143	-19011	-203	-11526	-5434	-14548	-151	-11711	-6554	-11931	-87	-12285	-5827	-7838	-396	-135	4948	-13587	-281	-8980	4321	-14445	335	-7998	4639	-12586	3812	-7783	6110	-7765	-149	-132	-116	-62	-65	-57	-103	39	-151	18	39	-74	-25	-55	82	-28	1
0.689167	-814	304	-7146	-18949	-61	-11624	-5103	-14670	-403	-11851	-6322	-11748	-67	-12430	-5584	-7799	-581	87	4841	-12948	1510	-9211	4383	-14426	149	-8224	4694	-12451	3507	-7962	6212	-7641	-148	-125	-117	-65	-62	-57	-105	39	-149	21	35	-75	-24	-49	80	-27	0
0.690000	498	318	-7151	-18904	-143	-11724	-4773	-14794	-514	-11997	-6120	-11582	-83	-12591	-5346	-7766	-494	352	4698	-12418	-1594	-9447	4444	-14415	29	-8455	4748	-12315	3841	-8146	6295	-7520	-154	-129	-119	-70	-66	-75	-105	39	-153	18	35	-78	-25	-58	81	-31	-7
0.690833	1389	331	-7158	-18877	-83	-11838	-4457	-14923	-489	-12159	-5943	-11418	-144	-12759	-5112	-7733	-562	654	4532	-12020	-436	-9684	4513	-14412	195	-8684	4798	-12177	3310	-8320	6379	-7399	-149	-125	-117	-62	-64	-58	-107	38	-150	22	37	-75	-23	-53	84	-27	1
0.691667	1765	354	-7159	-18852	-199	-11948	-4139	-15046	-499	-12321	-5784	-11269	-208	-12936	-4890	-7706	-494	995	4339	-11769	-147	-9922	4574	-14410	270	-8913	4877	-12040	2944	-8491	6434	-7279	-151	-124	-117	-61	-60	-65	-104	40	-147	19	38	-76	-22	-56	85	-29	0
0.692500	-486	366	-7163	-18852	312	-12071	-3841	-15169	-342	-12484	-5660	-11140	-193	-13116	-4675	-7680	-405	1364	4132	-11675	-1318	-10162	4641	-14413	177	-9137	4943	-11908	2911	-8651	6498	-7162	-146	-124	-117	-62	-64	-57	-103	38	-148	11	37	-73	-23	-55	85	-29	-1
0.693333	-2697	380	-7167	-18864	-328	-12200	-3554	-15286	-212	-12651	-5562	-11030	-97	-13294	-4477	-7663	-245	1755	3904	-11754	1055	-10393	4705	-14415	269	-9354	5002	-11781	901	-8809	6535	-7053	-148	-127	-118	-61	-59	-57	-103	38	-148	20	35	-75	-23	-56	80	-33	-1
0.694167	529	396	-7171	-18888	-214	-12331	-3282	-15398	-237	-12809	-5486	-10934	-130	-13470	-4290	-7648	-369	2155	3679	-12003	2117	-10620	4761	-14420	-182	-9565	5076	-11662	-1207	-8948	6560	-6947	-147	-125	-120	-62	-61	-57	-105	35	-153	21	36	-74	-24	-58	82	-38	-3
0.695000	2038	417	-7175	-18921	15	-12483	-3020	-15500	-45	-12971	-5441	-10850	-182	-13639	-4129	-7643	-646	2557	3461	-12415	-916	-10832	4814	-14413	-417	-9761	5148	-11549	-1056	-9081	6570	-6851	-150	-126	-121	-65	-62	-58	-105	37	-152	17	35	-75	-23	-61	81	-33	-4
0.695833	2175	438	-7176	-18959	-127	-12598	-2775	-15591	-105	-13119	-5401	-10787	-111	-13790	-3983	-7641	-610	2944	3256	-12984	115	-11037	4861	-14405	-215	-9945	5218	-11445	-748	-9202	6574	-6767	-147	-127	-120	-66	-62	-60	-107	29	-151	17	36	-79	-21	-57	80	-35	-1
0.696667	1427	463	-7177	-19003	12	-12723	-2537	-15660	-284	-13275	-5386	-10731	-127	-13927	-3857	-7646	-535	3312	3071	-13699	760	-11224	4914	-14387	-165	-10110	5290	-11349	327	-9306	6571	-6695	-148	-127	-120	-65	-63	-59	-105	37	-149	19	33	-76	-21	-57	79	-33	-3
0.697500	484	490	-7174	-19047	-64	-12856	-2311	-15712	-280	-13390	-5384	-10684	-213	-14044	-3746	-7654	-538	3652	2916	-14538	18	-11398	4954	-14368	10	-10257	5364	-11259	1573	-9392	6562	-6632	-147	-124	-118	-65	-62	-57	-105	66	-150	19	39	-73	-19	-49	79	-28	1
0.698333	665	519	-7182	-19095	-198	-12978	-2128	-15740	-260	-13505	-5400	-10643	-184	-14139	-3663	-7675	-630	3955	2789	-15484	620	-11549	4991	-14329	45	-10386	5431	-11177	2717	-9467	6543	-6587	-150	-129	-119	-65	-62	-58	-107	36	-151	19	34	-76	-23	-59	77	-35	-5
0.699167	2335	546	-7173	-19141	-61	-13098	-1903	-15749	-313	-13604	-5432	-10603	-122	-14216	-3598	-7697	-629	4213	2724	-16505	691	-11687	5027	-14292	30	-10494	5496	-11099	4206	-9519	6531	-6560	-148	-125	-118	-67	-62	-58	-103	41	-151	15	30	-77	-17	-53	76	-30	2
0.700000	2283	575	-7170	-19184	-122	-13200	-1712	-15718	-150	-13685	-5472	-10560	-84	-14265	-3556	-7727	-398	4421	2655	-17576	1643	-11803	5055	-14244	328	-10581	5554	-11029	4442	-9558	6518	-6550	-148	-126	-120	-66	-60	-58	-103	44	-151	17	37	-76	-21	-53	81	-31	-4
0.700833	-22	604	-7166	-19216	149	-13291	-1538	-15664	-15	-13740	-5517	-10508	-154	-14291	-3531	-7759	-688	4581	2657	-18663	-70	-11897	5080	-14194	-213	-10644	5605	-10961	5525	-9576	6503	-6553	-146	-128	-120	-66	-62	-59	-109	38	-152	15	34	-75	-22	-57	79	-31	-3
0.701667	-3639	631	-7162	-19249	-179	-13372	-1370	-15573	-33	-13772	-5573	-10449	-162	-14293	-3528	-7795	-603	4685	2693	-19739	1243	-11969	5097	-14134	-10	-10689	5643	-10890	4830	-9577	6495	-6570	-156	-132	-120	-64	-61	-61	-107	39	-150	19	34	-76	-22	-56	80	-33	-1
0.702500	-2751	659	-7159	-19273	-90	-13438	-1217	-15446	-154	-13780	-5638	-10375	-152	-14274	-3545	-7830	-671	4753	2779	-20783	4724	-12021	5108	-14072	-143	-10709	5674	-10838	1727	-9559	6491	-6596	-149	-127	-121	-68	-61	-57	-107	36	-147	16	29	-91	-18	-56	80	-30	1
0.703333	-1704	687	-7157	-19284	-35	-13482	-1078	-15284	-33	-13762	-5705	-10286	-142	-14219	-3582	-7870	-861	4749	2897	-21748	1726	-12053	5114	-14008	-500	-10710	5692	-10779	-182	-9529	6491	-6640	-143	-129	-122	-65	-60	-58	-108	40	-153	19	33	-73	-23	-55	81	-31	0
0.704167	-481	714	-7146	-19297	-99	-13511	-952	-15081	103	-13721	-5773	-10179	-150	-14145	-3636	-7906	-794	4722	3058	-22612	2463	-12061	5089	-13942	-445	-10687	5695	-10723	-2764	-9474	6495	-6694	-147	-125	-121	-65	-59	-56	-107	40	-149	18	34	-74	-24	-53	80	-28	-1
0.705000	-305	744	-7135	-19297	-276	-13526	-838	-14835	49	-13647	-5842	-10055	-143	-14048	-3711	-7934	-686	4661	3246	-23353	3161	-12051	5100	-13873	-430	-10645	5689	-10673	-4892	-9414	6506	-6757	-145	-129	-138	-65	-60	-58	-104	41	-148	21	36	-70	-17	-57	85	-28	1
0.705833	-2034	773	-7122	-19290	270	-13526	-744	-14558	183	-13552	-5914	-9914	-110	-13935	-3798	-7952	-655	4576	3460	-23953	1542	-12019	5077	-13808	-432	-10587	5668	-10632	-5975	-9342	6514	-6830	-143	-126	-118	-68	-57	-58	-104	41	-146	19	34	-69	-18	-55	85	-25	3
0.706667	-5461	799	-7103	-19277	-149	-13508	-664	-14236	93	-13429	-5978	-9758	-47	-13797	-3902	-7980	-355	4469	3682	-24390	2505	-11969	5051	-13743	-217	-10513	5630	-10594	-7697	-9265	6520	-6923	-151	-126	-125	-70	-67	-59	-105	36	-150	16	30	-75	-22	-57	79	-31	-3
0.707500	-2427	831	-7081	-19256	-288	-13481	-599	-13887	-277	-13292	-6042	-9592	-112	-13647	-4023	-7992	-375	4362	3917	-24650	3952	-11895	5013	-13685	-538	-10424	5585	-10568	-9968	-9184	6527	-7008	-149	-128	-124	-69	-63	-59	-109	38	-154	12	30	-78	-24	-53	81	-32	-4
0.708333	375	863	-7051	-19225	11	-13434	-552	-13490	-93	-13125	-6091	-9415	-184	-13482	-4152	-7985	-523	4255	4152	-24732	-53	-11805	4969	-13631	-747	-10316	5529	-10546	-9337	-9104	6531	-7104	-150	-129	-124	-70	-64	-60	-108	37	-150	17	29	-78	-24	-58	81	-29	-1
0.709167	1057	903	-7003	-19187	-264	-13381	-518	-13069	-43	-12944	-6133	-9214	-177	-13294	-4288	-7940	-393	4164	4384	-24623	-509	-11693	4926	-13577	-442	-10196	5466	-10537	-7999	-9019	6536	-7221	-147	-128	-121	-68	-62	-60	-107	39	-152	18	28	-77	-31	-59	80	-31	-1
0.710000	488	940	-6955	-19147	-283	-13320	-507	-12623	-187	-12747	-6168	-9037	-154	-13101	-4431	-7938	-611	4087	4598	-24350	-241	-11563	4876	-13528	-483	-10070	5401	-10540	-5810	-8939	6535	-7335	-149	-126	-124	-66	-45	-56	-104	39	-151	18	29	-76	-22	-55	82	-28	-1
0.710833	-478	984	-6893	-19099	-241	-13246	-512	-12151	-267	-12542	-6182	-8857	-109	-12895	-4577	-7900	-794	4036	4792	-23910	-2512	-11416	4820	-13485	-444	-9931	5337	-10557	-2954	-8865	6530	-7461	-149	-126	-119	-67	-63	-56	-104	40	-151	20	32	-77	-22	-47	81	-28	1
0.711667	-163	1028	-6818	-19052	-253	-13167	-540	-11660	-398	-12309	-6185	-8675	-121	-12688	-4725	-7853	-768	4016	4962	-23323	-2968	-11255	4766	-13448	-395	-9788	5269	-10584	-92	-8784	6517	-7588	-147	-125	-119	-67	-64	-55	-108	39	-148	20	33	-76	-19	-57	82	-26	0
0.712500	1740	1077	-6732	-19000	-219	-13081	-581	-11157	-322	-12107	-6163	-8504	-137	-12473	-4868	-7798	-701	4023	5103	-22607	-3596	-11080	4711	-13417	-355	-9640	5203	-10626	3116	-8736	6496	-7723	-148	-126	-117	-65	-60	-60	-103	41	-154	20	34	-75	-22	-58	84	-26	0
0.713333	2221	1124	-6632	-18946	-171	-12990	-645	-10649	19	-11885	-6129	-8349	-126	-12259	-4999	-7738	-506	4065	5210	-21799	-3613	-10894	4666	-13393	-119	-9485	5148	-10682	5039	-8678	6497	-7859	-146	-126	-116	-67	-63	-55	-103	41	-150	21	35	-76	-21	-55	81	-28	0
0.714167	786	1173	-6519	-18898	53	-12893	-725	-10145	-105	-11673	-6077	-8214	-232	-12027	-5125	-7674	-769	4137	5286	-20924	-4984	-10697	4617	-13374	-480	-9345	5093	-10755	7254	-8628	6435	-8001	-148	-127	-119	-68	-62	-57	-104	40	-151	20	54	-78	-24	-57	80	-12	-1
0.715000	-2626	1215	-6395	-18855	-48	-12792	-824	-9641	-45	-11460	-6009	-8094	-225	-11832	-5238	-7612	-791	4238	5324	-20008	-5524	-10498	4573	-13363	-232	-9199	5049	-10837	8566	-8576	6388	-8140	-152	-132	-121	-70	-42	-57	-109	38	-155	16	29	-78	-24	-57	78	-29	-6
0.715833	-1906	1258	-6260	-18809	-303	-12678	-948	-9149	148	-11258	-5921	-7996	-180	-11627	-5334	-7554	-698	4371	5337	-19079	-1255	-10287	4560	-13350	-208	-9052	5018	-10927	6192	-8523	6359	-8279	-149	-129	-121	-67	-65	-57	-109	37	-153	7	30	-78	-36	-59	77	-30	0
0.716667	-1081	1305	-6103	-18770	-184	-12572	-1082	-8668	184	-11050	-5819	-7911	-249	-11420	-5405	-7501	-813	4519	5318	-18170	-3018	-10072	4518	-13344	-616	-8908	4999	-11023	4690	-8467	6321	-8407	-150	-127	-124	-67	-61	-60	-108	37	-149	18	35	-77	-17	-56	81	-29	0
0.717500	-432	1346	-5940	-18731	-66	-12411	-1222	-8204	184	-10857	-5685	-7851	-270	-11208	-5460	-7456	-555	4680	5277	-17303	-2423	-9852	4510	-13343	-107	-8766	4991	-11126	2119	-8407	6286	-8529	-146	-126	-117	-66	-61	-55	-102	40	-151	23	36	-76	-21	-56	84	-29	1
0.718333	-1169	1387	-5767	-18705	-177	-12256	-1376	-7763	252	-10667	-5547	-7813	-218	-11035	-5492	-7423	-575	4863	5214	-16516	-288	-9637	4508	-13346	-229	-8629	4999	-11233	-568	-8341	6253	-8647	-147	-126	-117	-68	-62	-57	-105	41	-148	22	33	-74	-22	-55	85	-25	6
0.719167	-2226	1418	-5591	-18682	87	-12092	-1534	-7351	250	-10485	-5401	-7800	-194	-10830	-5508	-7404	-688	5037	5130	-15828	-664	-9426	4519	-13357	-400	-8500	5014	-11346	-2675	-8272	6222	-8757	-148	-125	-117	-64	-62	-55	-105	42	-133	20	36	-73	-19	-56	84	-28	0
0.720000	-5773	1444	-5415	-18668	-130	-11898	-1705	-6969	217	-10309	-5247	-7804	-135	-10689	-5500	-7402	-471	5204	5032	-15246	370	-9222	4536	-13373	-44	-8368	5042	-11453	-5232	-8185	6202	-8833	-145	-155	-119	-63	-65	-57	-105	41	-148	23	36	-75	-23	-53	85	-27	1
0.720833	-3951	1473	-5236	-18660	-481	-11713	-1869	-6619	62	-10132	-5089	-7825	-211	-10529	-5482	-7416	-539	5356	4920	-14791	4053	-9014	4569	-13393	-242	-8242	5080	-11564	-9213	-8105	6193	-8938	-145	-126	-115	-66	-58	-56	-104	40	-148	23	35	-77	-23	-55	82	-27	0
0.721667	-1330	1498	-5063	-18654	-19	-11498	-2032	-6313	95	-9954	-4930	-7865	-167	-10379	-5441	-7446	-840	5490	4806	-14468	1959	-8825	4611	-13422	-680	-8113	5135	-11668	-10410	-8008	6196	-9019	-145	-142	-115	-65	-62	-58	-108	38	-150	20	32	-78	-24	-53	82	-30	0
0.722500	-1075	1522	-4895	-18661	-94	-11257	-2188	-6004	-8	-9778	-4772	-7917	-100	-10238	-5417	-7493	-550	5623	4685	-14276	1083	-8642	4671	-13450	-176	-7988	5195	-11767	-10258	-7904	6209	-9082	-148	-127	-117	-69	-64	-49	-82	42	-150	19	34	-75	-24	-56	80	-29	0
0.723333	-1312	1565	-4730	-18667	-165	-11001	-2336	-5742	-129	-9595	-4619	-7983	-180	-10100	-5331	-7554	-676	5692	4568	-14210	2682	-8470	4736	-13493	-18	-7856	5266	-11860	-9398	-7798	6238	-9138	-149	-127	-117	-63	-66	-62	-110	38	-151	18	33	-78	-22	-59	81	-31	3
0.724167	-2016	1577	-4580	-18679	-206	-10734	-2467	-5510	-171	-9410	-4477	-8054	-141	-9965	-5257	-7626	-811	5752	4459	-14261	1418	-8298	4821	-13531	-271	-7726	5348	-11943	-7425	-7678	6286	-9178	-147	-127	-117	-64	-61	-57	-104	40	-148	20	19	-74	-18	-44	84	-31	0
0.725000	-2036	1611	-4438	-18712	-233	-10446	-2576	-5302	-267	-9219	-4347	-8129	-60	-9845	-5183	-7703	-732	5785	4361	-14417	778	-8143	4914	-13574	-339	-7597	5438	-12019	-5003	-7560	6347	-9208	-148	-124	-95	-61	-59	-57	-107	41	-154	21	35	-73	-22	-51	86	-27	0
0.725833	-285	1655	-4310	-18701	-228	-10150	-2664	-5113	-272	-9022	-4227	-8204	-88	-9723	-5105	-7795	-849	5789	4277	-14663	660	-7998	5018	-13620	-296	-7463	5533	-12087	-1634	-7445	6424	-9227	-151	-127	-118	-61	-61	-57	-105	42	-146	19	37	-70	-17	-52	78	-27	1
0.726667	905	1703	-4192	-18714	-240	-9847	-2736	-4950	-264	-8822	-4126	-8284	-159	-9607	-5038	-7892	-543	5772	4210	-14978	295	-7868	5139	-13673	-107	-7336	5636	-12146	1235	-7333	6512	-9235	-143	-125	-115	-61	-60	-53	-104	43	-150	19	37	-73	-22	-53	85	-27	0
0.727500	175	1751	-4098	-18729	-155	-9543	-2773	-4806	-162	-8625	-4045	-8357	-168	-9491	-4966	-7999	-514	5729	4161	-15345	-1093	-7750	5262	-13729	-308	-7213	5742	-12201	4225	-7224	6608	-9236	-150	-128	-119	-66	-61	-58	-107	40	-149	21	30	-72	-22	-56	84	-28	-1
0.728333	-2593	1813	-4021	-18746	153	-9239	-2789	-4681	-108	-8428	-3987	-8424	-198	-9377	-4909	-8107	-405	5675	4132	-15743	-3263	-7644	5398	-13785	-334	-7098	5852	-12246	7780	-7125	6716	-9222	-149	-130	-120	-65	-59	-58	-107	41	-154	17	33	-74	-24	-55	84	-29	0
0.729167	-2278	1884	-3955	-18755	-275	-8939	-2774	-4563	-376	-8233	-3940	-8482	-213	-9260	-4846	-8216	42	5609	4135	-16148	428	-7549	5545	-13844	211	-6988	5975	-12281	7529	-7031	6833	-9196	-148	-129	-118	-62	-63	-56	-104	38	-155	20	34	-74	-21	-55	85	-28	0
0.730000	-926	1966	-3902	-18763	-10	-8655	-2732	-4464	-243	-8045	-3917	-8532	-224	-9142	-4806	-8330	-260	5545	4163	-16545	-1318	-7471	5695	-13898	-79	-6887	6090	-12312	7731	-6933	6953	-9141	-145	-100	-117	-64	-61	-58	-107	41	-149	20	34	-74	-21	-55	85	-27	1
0.730833	480	2052	-3866	-18771	-65	-8379	-2670	-4368	-62	-7861	-3910	-8569	-198	-9025	-4767	-8446	-406	5479	4226	-16917	-2963	-7407	5852	-13955	98	-6804	6210	-12336	7305	-6880	7084	-9121	-149	-125	-119	-66	-63	-56	-102	42	-147	18	36	-75	-26	-58	85	-28	0
0.731667	626	2151	-3842	-18772	-130	-8121	-2581	-4282	-129	-7673	-3927	-8602	-218	-8905	-4736	-8566	-421	5420	4297	-17261	-1778	-7358	6011	-14011	119	-6734	6326	-12364	6334	-6841	7210	-9073	-142	-126	-120	-70	-66	-58	-108	38	-154	18	28	-76	-26	-57	81	-28	-1
0.732500	602	2257	-3832	-18785	75	-7895	-2473	-4206	-186	-7534	-3953	-8620	-267	-8763	-4714	-8691	-310	5375	4402	-17554	-2548	-7317	6171	-14055	103	-6683	6441	-12375	5314	-6772	7342	-9013	-149	-126	-121	-69	-65	-50	-102	41	-154	18	37	-72	-22	-55	84	-29	-1
0.733333	-3107	2376	-3828	-18781	132	-7685	-2343	-4128	94	-7390	-3994	-8627	-214	-8665	-4697	-8817	-190	5348	4538	-17797	-2841	-7294	6327	-14105	206	-6648	6546	-12390	3909	-6735	7469	-8954	-147	-128	-119	-65	-61	-59	-104	38	-149	19	36	-74	-27	-58	85	-30	0
0.734167	-2726	2497	-3836	-18788	-484	-7507	-2205	-4058	-91	-7263	-4027	-8633	-237	-8540	-4694	-8961	-144	5341	4692	-17993	681	-7287	6474	-14147	391	-6636	6646	-12394	273	-6708	7597	-8895	-147	-128	-118	-65	-36	-60	-101	42	-149	32	35	-76	-21	-53	81	-31	0
0.735000	520	2629	-3858	-18794	43	-7356	-2060	-3991	-325	-7152	-4114	-8633	-344	-8420	-4686	-9111	-349	5355	4865	-18133	-1083	-7292	6612	-14185	141	-6640	6736	-12395	-1447	-6687	7719	-8833	-149	-128	-119	-70	-64	-58	-108	39	-150	20	35	-79	-24	-58	81	-32	0
0.735833	1083	2763	-3882	-18804	-65	-7238	-1913	-3934	-228	-7055	-4186	-8636	-269	-8296	-4684	-9278	-202	5373	5054	-18231	-2855	-7304	6736	-14220	498	-6662	6815	-12394	-1796	-6671	7839	-8775	-150	-130	-121	-79	-63	-61	-105	37	-151	12	32	-79	-25	-57	82	-31	0
0.736667	721	2900	-3910	-18813	-56	-7145	-1762	-3883	-51	-6975	-4260	-8635	-247	-8176	-4689	-9453	-69	5446	5248	-18278	-729	-7326	6849	-14249	533	-6697	6888	-12385	-2103	-6664	7955	-8722	-148	-128	-121	-63	-63	-60	-104	38	-151	18	34	-74	-21	-58	84	-32	-1
0.737500	-549	3044	-3942	-18820	16	-7072	-1615	-3833	207	-6902	-4337	-8635	-259	-8059	-4692	-9644	7	5523	5452	-18295	-1227	-7354	6946	-14275	259	-6740	6948	-12371	-1672	-6648	8069	-8676	-144	-120	-116	-55	-60	-58	-104	71	-149	21	38	-72	-21	-52	87	-28	2
0.738333	-1665	3190	-3979	-18835	-88	-7025	-1477	-3793	261	-6841	-4419	-8647	-203	-7929	-4696	-9841	-91	5615	5649	-18281	-1093	-7390	7029	-14291	179	-6794	6989	-12353	-1457	-6638	8172	-8639	-148	-126	-117	-62	-64	-55	-104	42	-147	20	36	-74	-23	-53	85	-30	-8
0.739167	-1073	3331	-4017	-18852	-105	-7000	-1355	-3768	299	-6785	-4497	-8665	-121	-7806	-4700	-10053	-135	5716	5834	-18247	-544	-7427	7089	-14311	-135	-6852	7020	-12329	-689	-6628	8275	-8619	-145	-127	-115	-65	-62	-53	-105	40	-148	20	37	-76	-18	-53	86	-30	3
0.740000	210	3464	-4054	-18890	68	-6977	-1249	-3754	210	-6735	-4582	-8708	-148	-7676	-4707	-10283	5	5822	6001	-18201	-344	-7459	7139	-14323	77	-6911	7069	-12303	-15	-6617	8366	-8618	-149	-131	-118	-66	-61	-57	-107	39	-149	16	33	-76	-22	-56	82	-31	-7
0.740833	-584	3593	-4091	-18927	66	-6968	-1168	-3758	139	-6682	-4661	-8755	-253	-7542	-4712	-10511	-224	5925	6145	-18144	340	-7486	7172	-14329	378	-6960	7044	-12267	187	-6591	8461	-8625	-149	-129	-120	-67	-63	-68	-104	39	-156	6	33	-74	-21	-55	82	-34	-1
0.741667	-3587	3720	-4115	-18966	366	-6953	-1100	-3770	177	-6624	-4728	-8819	-95	-7408	-4712	-10747	-112	6044	6263	-18082	-1227	-7506	7197	-14334	120	-6996	7054	-12228	1722	-6566	8542	-8656	-148	-131	-121	-66	-63	-57	-108	41	-152	17	33	-94	-18	-56	81	-30	-1
0.742500	-4401	3837	-4133	-19009	-246	-6929	-1054	-3804	-61	-6554	-4796	-8896	30	-7263	-4711	-10982	191	6150	6349	-18017	2794	-7510	7206	-14329	454	-7020	7030	-12181	-15	-6527	8617	-8693	-148	-127	-119	-65	-62	-59	-107	42	-151	18	32	-76	-22	-57	84	-30	0
0.743333	-2762	3944	-4148	-19063	33	-6904	-1032	-3856	-237	-6473	-4856	-9002	-139	-7112	-4714	-11222	-256	6251	6398	-17957	3302	-7501	7212	-14323	-82	-7019	7013	-12133	-1891	-6485	8684	-8761	-152	-130	-122	-70	-63	-58	-104	40	-150	20	22	-75	-22	-56	84	-30	0
0.744167	-1049	4048	-4147	-19118	12	-6826	-1030	-3941	-79	-6380	-4915	-9107	-182	-6948	-4709	-11451	-41	6327	6415	-17899	1395	-7472	7214	-14309	-31	-7004	6992	-12073	-3198	-6431	8745	-8836	-143	-131	-120	-65	-58	-57	-104	43	-151	18	34	-75	-22	-52	84	-27	-4
0.745000	-401	4132	-4147	-19180	40	-6782	-1046	-4022	833	-6264	-4960	-9240	-102	-6774	-4703	-11677	39	6396	6394	-17840	3196	-7416	7211	-14294	224	-6958	6973	-12009	-4543	-6366	8797	-8929	-147	-128	-121	-64	-60	-57	-105	40	-150	20	37	-72	-21	-53	70	-30	1
0.745833	583	4215	-4131	-19248	124	-6687	-1078	-4145	1832	-6138	-5002	-9390	-147	-6590	-4700	-11892	-80	6450	6340	-17782	3113	-7358	7204	-14274	327	-6890	6948	-11944	-5486	-6300	8837	-9027	-147	-127	-116	-61	-59	-57	-104	43	-146	20	37	-74	-22	-52	87	-26	2
0.746667	-1257	4288	-4112	-19319	416	-6560	-1124	-4289	2156	-5985	-5029	-9553	-144	-6397	-4694	-12098	-141	6484	6251	-17723	2048	-7270	7199	-14245	141	-6798	6932	-11875	-5865	-6225	8869	-9134	-147	-127	-117	-65	-62	-61	-104	44	-147	22	36	-70	5	-53	84	-30	6
0.747500	-1143	4353	-4090	-19394	-301	-6406	-1172	-4465	1692	-5816	-5054	-9738	-57	-6194	-4693	-12297	-3	6504	6141	-17664	4776	-7169	7189	-14227	124	-6691	6914	-11810	-7752	-6148	8900	-9247	-152	-128	-121	-74	-62	-59	-111	42	-147	18	32	-75	-24	-57	79	-29	0
0.748333	3481	4412	-4066	-19477	-29	-6226	-1245	-4671	1287	-5633	-5064	-9938	-85	-5985	-4685	-12485	-277	6511	6007	-17603	3730	-7053	7176	-14200	-309	-6560	6901	-11740	-8372	-6064	8887	-9360	-155	-131	-126	-69	-66	-59	-113	36	-155	12	30	-79	-28	-58	78	-33	-7
0.749167	5902	4472	-4038	-19554	12	-6057	-1308	-4901	1253	-5426	-5064	-10152	-94	-5763	-4695	-12661	-417	6513	5874	-17525	568	-6916	7174	-14164	-196	-6412	6899	-11666	-6689	-5975	8881	-9460	-150	-127	-120	-66	-67	-58	-109	41	-152	18	33	-77	-27	-58	78	-31	0
0.750000	7322	4529	-4005	-19638	-56	-5761	-1362	-5154	1056	-5201	-5047	-10377	-51	-5525	-4690	-12830	-527	6505	5726	-17437	1651	-6766	7167	-14132	-228	-6249	6912	-11593	-4629	-5874	8864	-9550	-147	-129	-121	-67	-64	-59	-110	37	-149	17	34	-77	-22	-42	82	-32	-3
0.750833	8179	4589	-3982	-19716	8	-5486	-1411	-5448	868	-4965	-5022	-10620	-92	-5292	-4692	-12992	-535	6492	5592	-17341	500	-6614	7161	-14089	-509	-6080	6928	-11527	-1619	-5779	8840	-9644	-148	-124	-121	-68	-88	-50	-105	40	-149	20	30	-75	-23	-55	78	-31	-1
0.751667	8944	4654	-3961	-19789	-28	-5192	-1459	-5758	712	-4714	-4981	-10873	-129	-5047	-4695	-13150	-486	6481	5465	-17222	-1082	-6472	7155	-14051	-459	-5907	6958	-11461	1619	-5681	8804	-9689	-147	-126	-119	-66	-63	-63	-105	38	-151	18	55	-72	-22	-56	84	-30	0
0.752500	10700	4714	-3951	-19864	-120	-4873	-1492	-6105	451	-4462	-4931	-11140	-166	-4801	-4704	-13306	-543	6474	5350	-17085	-1404	-6302	7166	-14008	-790	-5734	6995	-11395	4982	-5586	8758	-9732	-150	-126	-119	-64	-65	-59	-105	39	-150	20	35	-73	-21	-58	80	-29	-1
0.753333	13181	4780	-3951	-19930	-17	-4547	-1519	-6477	248	-4203	-4879	-11414	-173	-4556	-4716	-13449	-425	6472	5259	-16928	-2106	-6155	7136	-13973	-1064	-5568	7045	-11339	8091	-5479	8709	-9749	-148	-127	-117	-70	-63	-63	-107	43	-150	16	34	-78	-22	-57	80	-30	0
0.754167	13359	4848	-3963	-19986	-153	-4213	-1532	-6878	161	-3946	-4809	-11703	-66	-4316	-4734	-13606	-225	6476	5193	-16755	-2057	-6013	7128	-13933	-1283	-5407	7106	-11290	10005	-5373	8653	-9744	-152	-128	-120	-69	-63	-61	-109	38	-150	18	30	-75	-21	-57	78	-32	0
0.755000	11052	4919	-3993	-20028	181	-3877	-1538	-7307	50	-3692	-4737	-11997	-149	-4074	-4754	-13752	-96	6498	5142	-16555	-4754	-5888	7117	-13895	-1918	-5263	7175	-11242	12925	-5281	8597	-9714	-147	-130	-120	-66	-61	-61	-108	39	-150	12	29	-79	-25	-62	78	-33	-3
0.755833	8689	4961	-4037	-20056	-281	-3547	-1540	-7757	-163	-3446	-4660	-12298	-208	-3841	-4785	-13900	593	6522	5145	-16337	-2410	-5779	7104	-13855	-1249	-5127	7257	-11206	12579	-5182	8543	-9664	-172	-131	-124	-69	-63	-61	-110	33	-151	15	34	-80	-24	-58	77	-34	-4
0.756667	9584	5055	-4090	-20065	36	-3221	-1531	-8236	-170	-3213	-4586	-12605	-104	-3616	-4813	-14032	478	6568	5168	-16097	-194	-5688	7091	-13820	-1322	-5016	7343	-11170	10418	-5091	8490	-9589	-150	-131	-120	-69	-67	-65	-94	35	-155	13	29	-78	-27	-60	77	-33	-5
0.757500	9885	5144	-4160	-20059	61	-2912	-1526	-8728	257	-2989	-4505	-12904	-86	-3398	-4863	-14176	460	6624	5218	-15839	-2782	-5607	7084	-13778	-1190	-4906	7444	-11158	8767	-4988	8448	-9489	-147	-127	-122	-68	-65	-60	-109	39	-150	21	32	-77	-21	-56	81	-29	2
0.758333	9114	5187	-4233	-20025	60	-2615	-1502	-9236	279	-2782	-4435	-13203	-155	-3187	-4909	-14305	284	6690	5297	-15563	-1113	-5546	7082	-13741	-1021	-4827	7543	-11120	5941	-4900	8412	-9378	-148	-126	-118	-72	-65	-57	-108	40	-150	18	30	-78	-25	-56	84	-31	-3
0.759167	7923	5242	-4325	-19970	-212	-2341	-1492	-9754	-539	-2595	-4370	-13503	-184	-2991	-4970	-14422	-13	6758	5395	-15287	-109	-5502	7078	-13694	-1007	-4760	7643	-11101	3083	-4781	8384	-9249	-149	-125	-119	-66	-62	-61	-105	39	-148	19	34	-77	-19	-52	81	-31	4
0.760000	4558	5287	-4425	-19891	377	-2096	-1491	-10280	-1471	-2429	-4322	-13805	-146	-2806	-5037	-14524	-11	6832	5513	-15008	-1095	-5470	7080	-13667	-803	-4714	7742	-11090	844	-4726	8368	-9117	-144	-127	-118	-65	-60	-58	-109	44	-148	18	35	-76	-18	-52	79	-33	2
0.760833	1134	5326	-4528	-19795	143	-1876	-1497	-10814	-1875	-2285	-4285	-14102	-166	-2636	-5121	-14626	-57	6899	5639	-14722	1872	-5453	7085	-13629	-343	-4681	7832	-11081	-2926	-4650	8363	-8973	-139	-129	-121	-65	-62	-62	-109	41	-151	16	34	-75	-22	-53	82	-31	-1
0.761667	3353	5355	-4638	-19670	898	-1684	-1516	-11349	-2036	-2167	-4267	-14389	-276	-2479	-5214	-14708	-348	6961	5780	-14449	3071	-5436	7098	-13590	-974	-4669	7925	-11076	-6287	-4569	8371	-8830	-146	-131	-121	-67	-59	-59	-105	40	-152	18	30	-76	9	-58	77	-32	0
0.762500	4051	5375	-4742	-19525	1090	-1522	-1549	-11876	-1714	-2070	-4266	-14664	-246	-2329	-5314	-14758	-160	7014	5927	-14189	-511	-5429	7116	-13547	-1166	-4666	8001	-11067	-6772	-4495	8394	-8692	-148	-127	-120	-66	-63	-60	-107	37	-153	17	33	-75	-21	-55	78	-31	1
0.763333	3455	5383	-4845	-19358	589	-1381	-1594	-12394	-1524	-2009	-4282	-14929	-168	-2198	-5430	-14791	-163	7054	6075	-13951	708	-5420	7139	-13500	-857	-4673	8068	-11062	-6654	-4432	8429	-8557	-146	-130	-117	-64	-48	-57	-105	39	-147	12	35	-75	-23	-57	80	-31	3
0.764167	2210	5379	-4933	-19176	579	-1272	-1659	-12901	-1495	-1940	-4325	-15185	-130	-2074	-5556	-14817	-400	7081	6221	-13740	914	-5413	7165	-13448	-863	-4685	8124	-11051	-5316	-4365	8474	-8432	-146	-127	-118	-65	-60	-57	-109	39	-149	20	36	-75	-21	-53	80	-30	0
0.765000	681	5381	-5007	-18979	417	-1183	-1735	-13394	-1510	-1902	-4387	-15433	-115	-1965	-5694	-14814	-300	7082	6348	-13566	-814	-5396	7202	-13407	-692	-4706	8164	-11044	-3058	-4310	8527	-8320	-151	-130	-120	-69	-62	-57	-117	39	-154	17	33	-78	-23	-56	80	-32	-4
0.765833	301	5365	-5064	-18779	170	-1117	-1837	-13880	-1654	-1883	-4476	-15671	-115	-1864	-5837	-14791	-243	7066	6487	-13425	-676	-5371	7245	-13352	-735	-4719	8215	-11022	-181	-4255	8597	-8216	-145	-127	-118	-64	-58	-56	-103	38	-149	18	38	-75	-19	-52	86	-28	0
0.766667	1618	5352	-5094	-18563	64	-1072	-1948	-14341	-1565	-1870	-4575	-15895	-155	-1773	-5991	-14753	-353	7028	6626	-13324	-1568	-5345	7294	-13295	-668	-4734	8218	-11002	3389	-4203	8670	-8133	-151	-127	-118	-62	-59	-55	-98	44	-149	21	36	-72	-18	-52	80	-31	1
0.767500	805	5337	-5096	-18350	-149	-1044	-2082	-14796	-1468	-1869	-4704	-16109	-142	-1696	-6160	-14698	-195	6970	6710	-13270	-1956	-5308	7344	-13237	-344	-4747	8225	-10976	5925	-4160	8743	-8060	-150	-130	-121	-64	-60	-58	-107	38	-151	17	33	-78	-21	-57	79	-30	2
0.768333	-1843	5317	-5071	-18147	107	-1027	-2231	-15229	-1154	-1877	-4853	-16318	-144	-1635	-6338	-14633	-243	6892	6801	-13261	-4604	-5267	7400	-13176	-889	-4747	8226	-10945	9809	-4106	8826	-8006	-152	-138	-122	-67	-64	-53	-97	39	-151	17	32	-80	-27	-57	81	-33	-3
0.769167	-5091	5305	-5004	-17947	-319	-1024	-2392	-15653	-1034	-1879	-5014	-16514	-56	-1568	-6519	-14552	-63	6804	6878	-13294	-4269	-5213	7461	-13112	-332	-4731	8226	-10906	12092	-4057	8914	-7955	-148	-128	-119	-69	-62	-58	-103	40	-151	17	28	-78	-22	-57	81	-32	0
0.770000	-4398	5292	-4900	-17758	-391	-1024	-2568	-16064	-1193	-1883	-5195	-16705	76	-1511	-6707	-14472	-281	6704	6942	-13371	-1248	-5155	7527	-13045	-268	-4704	8220	-10856	11436	-4004	9000	-7921	-146	-129	-120	-66	-59	-58	-103	32	-131	19	33	-77	-21	-53	86	-29	-3
0.770833	-3755	5286	-4754	-17584	-311	-1031	-2788	-16466	-1223	-1888	-5388	-16891	29	-1471	-6904	-14385	-243	6596	6998	-13481	-4342	-5094	7596	-12976	-582	-4664	8217	-10803	11687	-3953	9078	-7898	-142	-128	-121	-62	-62	-55	-103	40	-150	18	32	-79	-19	-56	81	-28	0
0.771667	-3221	5281	-4566	-17430	-272	-1045	-2955	-16866	-1281	-1877	-5590	-17072	-27	-1434	-7125	-14307	-120	6485	7042	-13623	-3732	-5028	7671	-12908	-247	-4606	8217	-10739	10687	-3900	9173	-7880	-145	-127	-120	-77	-62	-58	-103	42	-171	27	33	-78	-19	-55	85	-29	0
0.772500	-3702	5283	-4334	-17294	-471	-1062	-3160	-17257	-1165	-1862	-5798	-17247	-7	-1406	-7310	-14226	-303	6378	7083	-13783	-2760	-4962	7752	-12841	-224	-4544	8220	-10678	9438	-3848	9259	-7869	-147	-129	-120	-67	-60	-57	-104	42	-149	20	34	-79	-22	-56	82	-29	1
0.773333	-5213	5289	-4068	-17185	41	-1077	-3372	-17644	-973	-1841	-6015	-17416	24	-1383	-7526	-14157	-234	6275	7118	-13965	-3844	-4896	7840	-12776	-379	-4469	8232	-10606	8537	-3796	9339	-7862	-152	-132	-125	-69	-73	-61	-105	37	-154	15	30	-79	-24	-60	79	-31	-5
0.774167	-8137	5294	-3762	-17085	-474	-1099	-3588	-18033	-774	-1815	-6230	-17584	44	-1370	-7747	-14103	279	6184	7164	-14142	-1920	-4829	7939	-12709	131	-4371	8255	-10530	5994	-3748	9424	-7855	-150	-129	-122	-65	-68	-59	-105	38	-152	17	32	-78	-25	-59	77	-28	-5
0.775000	-4884	5300	-3416	-17011	-552	-1111	-3799	-18415	-679	-1772	-6441	-17740	18	-1357	-7971	-14061	293	6108	7209	-14314	750	-4760	8043	-12653	-23	-4290	8286	-10449	2413	-3694	9509	-7847	-150	-130	-125	-69	-66	-67	-110	35	-151	16	33	-79	-22	-60	79	-30	-3
0.775833	-2163	5313	-3041	-16944	-132	-1125	-4012	-18795	-649	-1721	-6650	-17909	6	-1355	-8198	-14021	72	6056	7273	-14467	-2158	-4689	8163	-12598	-369	-4196	8331	-10358	1330	-3648	9593	-7835	-148	-132	-124	-66	-65	-60	-109	39	-152	13	33	-77	-23	-59	79	-31	-8
0.776667	-1618	5315	-2646	-16895	-284	-1144	-4226	-19177	-625	-1664	-6874	-18060	-29	-1357	-8432	-13996	171	6016	7343	-14597	-1189	-4620	8293	-12540	263	-4105	8390	-10274	652	-3601	9679	-7816	-148	-131	-121	-67	-62	-61	-112	37	-152	12	33	-76	-22	-59	80	-29	0
0.777500	-1931	5324	-2223	-16853	-180	-1158	-4430	-19552	-499	-1597	-7044	-18215	-45	-1367	-8669	-13982	76	6007	7433	-14695	710	-4545	8430	-12488	350	-4005	8458	-10184	433	-3567	9764	-7791	-147	-126	-118	-61	-62	-59	-104	43	-147	20	35	-75	-17	-58	82	-29	1
0.778333	-2848	5325	-1791	-16811	-280	-1173	-4632	-19906	-343	-1525	-7227	-18346	42	-1372	-8905	-13967	-139	6011	7532	-14754	89	-4469	8595	-12440	334	-3920	8530	-10092	898	-3530	9851	-7756	-145	-126	-117	-65	-58	-58	-98	37	-149	20	38	-72	-18	-56	84	-27	1
0.779167	-2904	5316	-1351	-16768	-326	-1190	-4829	-20270	-91	-1453	-7403	-18505	55	-1401	-9147	-13959	-169	6033	7648	-14775	967	-4409	8765	-12399	160	-3845	8613	-10004	1532	-3504	9933	-7712	-151	-130	-117	-63	-61	-57	-104	42	-151	20	37	-74	-22	-55	84	-13	-5
0.780000	-1383	5311	-912	-16722	-215	-1213	-5023	-20613	-173	-1368	-7577	-18645	-84	-1424	-9380	-13966	-51	6070	7773	-14759	1511	-4318	8943	-12366	-67	-3770	8698	-9916	2540	-3480	10013	-7651	-145	-125	-117	-62	-42	-58	-105	42	-148	18	38	-74	-19	-58	82	-26	3
0.780833	-1312	5294	-493	-16663	-193	-1236	-5223	-20934	-246	-1282	-7735	-18786	-136	-1459	-9615	-13913	41	6117	7905	-14708	2667	-4238	9131	-12328	553	-3705	8787	-9832	2636	-3470	10093	-7583	-147	-141	-119	-64	-63	-60	-104	41	-148	19	36	-76	-23	-58	85	-27	2
0.781667	-3170	5285	-65	-16588	10	-1265	-5406	-21243	-115	-1193	-7894	-18924	-193	-1488	-9840	-13862	-532	6178	8042	-14618	1887	-4154	9319	-12301	178	-3651	8874	-9755	3789	-3460	10164	-7500	-151	-133	-122	-65	-63	-63	-107	37	-165	13	30	-78	-24	-59	79	-28	-4
0.782500	-6826	5269	330	-16496	-31	-1290	-5595	-21517	70	-1096	-8043	-19053	-183	-1521	-10051	-13787	-621	6231	8184	-14500	1617	-4068	9519	-12272	482	-3597	8967	-9678	4521	-3452	10234	-7398	-149	-131	-120	-65	-65	-59	-105	38	-152	19	33	-75	-27	-55	81	-28	-4
0.783333	-6478	5263	717	-16379	-304	-1315	-5779	-21754	-24	-989	-8190	-19176	-171	-1552	-10245	-13676	-665	6295	8321	-14361	6078	-3979	9716	-12248	908	-3558	9054	-9610	1690	-3444	10288	-7280	-145	-130	-119	-66	-62	-52	-108	40	-150	18	32	-77	-21	-57	82	-27	0
0.784167	-5954	5258	1069	-16237	-246	-1341	-5971	-21958	-60	-876	-8338	-19285	-237	-1580	-10430	-13525	-832	6348	8451	-14208	3884	-3889	9908	-12223	66	-3520	9145	-9545	-121	-3446	10338	-7151	-149	-128	-120	-65	-62	-58	-103	39	-148	18	36	-73	-22	-56	85	-27	2
0.785000	-5250	5271	1396	-16074	-132	-1365	-6162	-22121	-233	-735	-8492	-19394	-240	-1599	-10593	-13327	-455	6390	8575	-14049	3833	-3800	10094	-12202	156	-3487	9225	-9491	-2646	-3442	10375	-7007	-147	-129	-118	-65	-62	-58	-111	45	-148	19	32	-73	-22	-56	81	-26	2
0.785833	-5630	5280	1683	-15889	-251	-1382	-6362	-22240	-482	-614	-8651	-19485	-184	-1607	-10718	-13081	-583	6417	8673	-13896	5136	-3710	10272	-12182	129	-3454	9301	-9435	-5123	-3439	10397	-6848	-146	-126	-118	-62	-65	-57	-102	43	-149	18	36	-70	-23	-55	86	-7	1
0.786667	-6318	5321	1944	-15672	131	-1392	-6573	-22305	-395	-465	-8818	-19564	-240	-1605	-10831	-12786	-953	6424	8766	-13753	3634	-3621	10436	-12168	-88	-3427	9376	-9395	-6953	-3441	10405	-6679	-148	-124	-114	-67	-62	-56	-83	40	-151	20	36	-73	-23	-56	82	-30	1
0.787500	-10224	5370	2170	-15441	-139	-1402	-6797	-22326	-389	-301	-8998	-19623	-351	-1572	-10915	-12435	-704	6410	8836	-13635	3421	-3543	10575	-12156	183	-3400	9443	-9362	-8881	-3446	10395	-6504	-147	-126	-118	-68	-64	-59	-108	40	-151	20	34	-76	-23	-57	80	-31	-14
0.788333	-8759	5443	2361	-15200	-412	-1393	-7031	-22293	-441	-120	-9192	-19661	-309	-1524	-10978	-12023	-593	6371	8893	-13539	5774	-3463	10701	-12150	79	-3376	9501	-9341	-11938	-3454	10353	-6320	-148	-128	-100	-63	-63	-58	-111	40	-147	18	30	-75	-21	-57	79	-30	-1
0.789167	-5997	5537	2524	-14941	44	-1371	-7280	-22203	-272	79	-9396	-19667	-235	-1440	-11010	-11555	-811	6306	8939	-13476	2251	-3393	10802	-12146	-935	-3350	9555	-9323	-12305	-3462	10337	-6128	-147	-129	-126	-65	-65	-62	-107	39	-149	15	33	-73	-22	-56	79	-30	-5
0.790000	-5578	5655	2661	-14681	-256	-1332	-7536	-22052	-337	296	-9616	-19647	-265	-1326	-11019	-11039	-608	6211	8971	-13441	301	-3330	10885	-12141	-890	-3326	9609	-9311	-11498	-3472	10284	-5939	-152	-128	-141	-66	-65	-59	-137	38	-155	16	37	-74	-26	-59	79	-32	-5
0.790833	-5882	5800	2771	-14444	-176	-1284	-7813	-21846	-317	537	-9849	-19581	-327	-1182	-11007	-10472	-573	6104	8994	-13447	986	-3276	10938	-12142	-797	-3306	9653	-9302	-10067	-3491	10227	-5741	-139	-128	-121	-66	-63	-61	-107	41	-152	17	34	-73	-23	-59	82	-28	0
0.791667	-7130	5965	2857	-14168	-103	-1194	-8099	-21575	-195	793	-10123	-19470	-309	-996	-10978	-9849	-368	5965	9021	-13485	-941	-3224	10972	-12150	-718	-3284	9695	-9305	-7663	-3512	10157	-5553	-151	-128	-121	-66	-63	-57	-103	43	-147	19	33	-73	-22	-57	80	-29	-4
0.792500	-7733	6162	2922	-13924	-87	-1092	-8401	-21246	-248	1067	-10344	-19305	-292	-767	-10937	-9220	-105	5815	9049	-13558	-2177	-3184	10978	-12156	-498	-3266	9726	-9310	-5260	-3538	10084	-5358	-146	-126	-121	-65	-63	-57	-105	42	-147	17	34	-79	-21	-55	84	-27	-3
0.793333	-6211	6377	2962	-13703	40	-969	-8715	-20878	-480	1345	-10599	-19087	-372	-506	-10895	-8545	-246	5617	9082	-13660	-3160	-3152	10961	-12167	-638	-3254	9752	-9319	-2460	-3569	10002	-5177	-176	-130	-122	-66	-61	-56	-105	42	-149	17	36	-73	-22	-55	81	-29	-3
0.794167	-5243	6610	2989	-13505	-8	-826	-9048	-20408	-656	1636	-10860	-18796	-380	-197	-10854	-7846	-6	5414	9128	-13779	-3405	-3126	10920	-12187	-87	-3242	9767	-9335	-500	-3604	9919	-5005	-150	-128	-122	-68	-62	-55	-107	40	-151	16	33	-75	-19	-56	80	-30	-1
0.795000	-6322	6864	2992	-13332	-38	-664	-9390	-19897	-367	1934	-11122	-18432	-352	144	-10818	-7154	209	5190	9191	-13933	-4442	-3116	10854	-12203	-45	-3231	9769	-9356	1278	-3646	9835	-4835	-149	-129	-124	-70	-62	-59	-108	39	-96	18	33	-72	-24	-58	80	-28	-1
0.795833	-9260	7134	2985	-13192	97	-482	-9737	-19326	872	2233	-11377	-17990	-351	523	-10794	-6421	473	4956	9276	-14092	-6426	-3106	10777	-12221	121	-3228	9774	-9380	3236	-3681	9755	-4675	-149	-128	-124	-70	-62	-57	-105	38	-152	17	29	-76	-24	-57	80	-29	4
0.796667	-9073	7407	2955	-13085	-372	-280	-10093	-18693	2221	2531	-11620	-17462	-229	937	-10784	-5707	777	4709	9375	-14256	-2124	-3100	10667	-12241	1095	-3221	9740	-9397	988	-3721	9678	-4525	-150	-131	-124	-85	-62	-57	-104	39	-145	16	35	-75	-21	-56	81	-29	-4
0.797500	-7894	7693	2913	-13002	-143	-59	-10453	-17999	2582	2820	-11849	-16852	-255	1372	-10811	-5000	419	4453	9503	-14424	-3234	-3101	10552	-12262	375	-3227	9704	-9419	-894	-3759	9607	-4388	-145	-128	-119	-64	-58	-56	-104	43	-146	18	35	-75	-16	-56	79	-26	1
0.798333	-6502	7970	2853	-12959	-121	201	-10807	-17250	2097	3107	-12058	-16150	-340	1827	-10857	-4311	325	4188	9646	-14584	-3771	-3110	10416	-12284	352	-3225	9651	-9442	-3515	-3776	9536	-4259	-149	-131	-124	-67	-62	-59	-105	40	-152	17	34	-74	-24	-59	78	-31	0
0.799167	-6143	8237	2775	-12939	-156	414	-11162	-16446	1705	3370	-12252	-15361	-271	2292	-10934	-3636	418	3919	9806	-14732	-1469	-3115	10275	-12304	373	-3231	9585	-9460	-6412	-3827	9473	-4138	-147	-129	-121	-66	-63	-57	-105	40	-151	18	34	-76	-25	-59	71	-30	0
0.800000	-5466	8495	2683	-12938	110	667	-11496	-15582	1724	3628	-12413	-14455	-218	2769	-11040	-2986	439	3658	9977	-14870	-1463	-3129	10123	-12319	356	-3242	9500	-9475	-8827	-3855	9417	-4030	-147	-131	-121	-65	-62	-46	-107	39	-149	13	30	-73	-23	-57	79	-26	-1
0.800833	-8288	8721	2574	-12957	180	931	-11813	-14673	2136	3865	-12550	-13509	-178	3238	-11179	-2365	229	3397	10152	-14978	-1245	-3143	9961	-12336	604	-3254	9409	-9488	-10939	-3889	9359	-3934	-149	-130	-121	-66	-63	-59	-108	39	-151	17	35	-74	-24	-60	76	-28	0
0.801667	-7131	8925	2454	-12984	-545	1193	-12112	-13718	1944	4089	-12655	-12444	-131	3692	-11341	-1782	362	3148	10327	-15074	2653	-3161	9798	-12350	877	-3277	9290	-9498	-14656	-3907	9306	-3847	-147	-136	-119	-69	-73	-47	-109	38	-150	17	33	-77	-22	-59	78	-28	-1
0.802500	-3174	9084	2317	-13020	-133	1465	-12375	-12715	1751	4296	-12730	-11350	-158	4127	-11530	-1226	164	2904	10497	-15144	1318	-3180	9652	-12356	371	-3301	9167	-9496	-16071	-3926	9247	-3769	-149	-128	-124	-66	-62	-58	-107	41	-150	18	32	-79	-22	-59	77	-29	0
0.803333	-1619	9210	2164	-13067	-232	1732	-12600	-11677	1931	4484	-12774	-10172	-156	4539	-11733	-702	198	2672	10650	-15189	-479	-3199	9465	-12364	318	-3335	9028	-9488	-15310	-3941	9195	-3700	-148	-133	-119	-66	-59	-47	-107	40	-153	18	36	-74	-19	-57	81	-29	0
0.804167	-612	9287	2007	-13076	-361	2002	-12784	-10602	1846	4657	-12781	-8946	-180	4918	-11949	-215	406	2455	10789	-15212	1612	-3218	9301	-12368	190	-3369	8885	-9470	-13913	-3953	9134	-3642	-148	-132	-121	-66	-60	-58	-104	41	-149	17	36	-73	-21	-58	82	-33	-1
0.805000	-546	9316	1845	-13087	-293	2262	-12917	-9508	1645	4812	-12757	-7646	-236	5261	-12167	227	407	2261	10897	-15217	1009	-3244	9135	-12375	24	-3415	8732	-9439	-11133	-3962	9073	-3594	-150	-129	-120	-58	-60	-56	-105	26	-153	16	36	-74	-18	-58	81	-30	0
0.805833	-100	9294	1691	-13084	-483	2509	-12996	-8388	1264	4952	-12700	-6379	-341	5557	-12381	635	406	2073	10973	-15207	323	-3271	8966	-12371	44	-3461	8587	-9401	-8023	-3971	9006	-3555	-148	-129	-120	-63	-59	-57	-105	41	-147	20	39	-74	-18	-58	85	-28	1
0.806667	2020	9224	1523	-13073	-541	2747	-13013	-7261	1084	5063	-12614	-5083	-490	5802	-12579	990	290	1914	11019	-15184	201	-3305	8800	-12378	-122	-3522	8416	-9353	-4288	-3980	8931	-3534	-149	-129	-118	-66	-62	-61	-107	41	-149	16	30	-79	-22	-58	78	-32	-3
0.807500	4462	9101	1365	-13047	-429	2966	-12974	-6137	1156	5179	-12496	-3806	-525	5999	-12756	1294	268	1763	11027	-15157	-68	-3347	8633	-12381	21	-3577	8257	-9293	-501	-3986	8857	-3524	-150	-135	-125	-67	-61	-59	-108	37	-152	16	54	-77	-41	-59	79	-30	-4
0.808333	4847	8939	1232	-13002	-572	3164	-12862	-5020	1090	5280	-12341	-2559	-356	6144	-12894	1544	372	1635	11004	-15121	-527	-3391	8459	-12392	-29	-3650	8106	-9221	3099	-3990	8779	-3526	-151	-130	-122	-65	-64	-57	-108	35	-154	17	33	-78	-23	-58	77	-34	0
0.809167	2996	8739	1121	-12948	-267	3344	-12682	-3921	745	5335	-12161	-1354	-326	6241	-12988	1741	199	1531	10947	-15083	-3171	-3439	8283	-12406	-276	-3714	7964	-9133	7973	-3991	8699	-3539	-149	-130	-120	-68	-64	-62	-109	41	-151	19	36	-78	-23	-59	82	-27	1
0.810000	3058	8508	1035	-12890	-703	3487	-12465	-2852	182	5379	-11953	-208	-319	6278	-13034	1873	281	1437	10862	-15049	472	-3497	8107	-12419	417	-3787	7827	-9040	8991	-3992	8625	-3567	-146	-127	-120	-68	-62	-58	-107	41	-153	22	33	-78	-24	-59	81	-30	2
0.810833	5313	8255	975	-12838	-353	3593	-12125	-1813	-238	5402	-11718	859	-191	6278	-13027	1938	2	1361	10749	-15025	639	-3565	7923	-12443	-277	-3854	7698	-8933	9307	-3990	8559	-3610	-146	-127	-121	-65	-64	-60	-107	42	-153	18	37	-74	-22	-56	84	-31	-3
0.811667	7370	7983	945	-12783	-528	3664	-11747	-819	-422	5396	-11454	1831	-139	6213	-12958	1934	118	1298	10614	-15010	-1757	-3641	7737	-12473	-151	-3935	7581	-8825	9571	-3983	8489	-3670	-148	-127	-121	-63	-61	-55	-124	38	-152	21	36	-74	-22	-57	80	-31	0
0.812500	8207	7709	953	-12746	-438	3686	-11309	118	-527	5362	-11159	2698	-90	6103	-12833	1854	225	1270	10462	-15006	-5	-3727	7548	-12508	113	-4008	7473	-8713	8846	-3972	8429	-3745	-147	-126	-119	-65	-61	-58	-109	38	-148	19	37	-73	-38	-57	84	-29	0
0.813333	8775	7434	992	-12726	-297	3663	-10815	994	-719	5292	-10842	3453	-159	5938	-12650	1699	29	1219	10298	-15011	301	-3823	7354	-12550	36	-4086	7380	-8605	7798	-3966	8380	-3836	-144	-122	-118	-65	-60	-56	-104	39	-149	21	37	-76	-21	-57	82	-30	0
0.814167	6127	7161	1059	-12739	-49	3580	-10272	1799	-809	5182	-10505	4090	-193	5723	-12406	1465	-65	1199	10128	-15035	-446	-3933	7158	-12600	-40	-4163	7292	-8498	6791	-3955	8342	-3945	-148	-126	-119	-66	-63	-62	-108	38	-152	19	35	-74	-19	-55	80	-40	1
0.815000	5588	6911	1152	-12774	-701	3446	-9678	2531	-1131	5027	-10141	4575	-69	5455	-12109	1149	10	1182	9958	-15068	2956	-4055	6965	-12656	403	-4243	7215	-8394	3426	-3950	8313	-4074	-153	-129	-120	-69	-65	-64	-108	29	-152	15	30	-77	-28	-60	77	-34	-6
0.815833	9463	6675	1264	-12843	-375	3245	-9053	3190	-1401	4826	-9753	5016	-73	5138	-11762	768	-334	1181	9793	-15108	2851	-4186	6778	-12715	-187	-4320	7169	-8298	962	-3941	8303	-4209	-150	-127	-121	-67	-63	-61	-108	37	-152	16	34	-76	-24	-58	78	-32	3
0.816667	10772	6470	1399	-12943	-308	2995	-8384	3766	-1373	4585	-9345	5300	-158	4784	-11374	313	43	1192	9639	-15152	463	-4324	6598	-12768	-129	-4399	7098	-8219	508	-3928	8306	-4359	-149	-131	-122	-67	-66	-41	-107	39	-150	16	34	-75	-24	-60	81	-32	-5
0.817500	10676	6288	1537	-13083	-304	2678	-7693	4282	-1772	4295	-8917	5478	-147	4368	-10945	-207	241	1210	9494	-15200	2736	-4473	6426	-12801	163	-4479	7055	-8153	30	-3924	8318	-4522	-146	-125	-119	-67	-61	-56	-101	38	-149	19	30	-73	-23	-53	87	-27	0
0.818333	9532	6137	1683	-13258	-121	2301	-6985	4717	-2433	3956	-8478	5552	-119	3915	-10490	-799	-88	1235	9365	-15251	2964	-4632	6269	-12883	-120	-4559	7021	-8102	271	-3922	8341	-4707	-147	-95	-118	-65	-57	-58	-105	40	-148	20	35	-70	-19	-55	82	-29	0
0.819167	8424	6012	1821	-13461	-144	1871	-6266	5074	-2502	3561	-8033	5522	-160	3406	-10007	-1435	-100	1266	9250	-15298	2486	-4803	6123	-12941	-367	-4645	6986	-8073	894	-3926	8370	-4900	-148	-128	-120	-65	-63	-56	-103	40	-152	-9	32	-75	-23	-39	85	-26	8
0.820000	8698	5908	1945	-13699	-234	1385	-5543	5369	-2364	3125	-7579	5407	-171	2864	-9508	-2153	-266	1310	9146	-15343	3120	-4975	5996	-12997	-704	-4730	6964	-8059	2073	-3929	8405	-5105	-156	-128	-120	-50	-61	-57	-103	34	-148	18	36	-72	-18	-53	84	-27	-4
0.820833	9723	5826	2055	-13961	-18	855	-4821	5605	-2107	2633	-7134	5205	-130	2275	-8988	-2906	-301	1353	9054	-15377	3427	-5153	5884	-13048	-758	-4816	6939	-8071	3203	-3939	8442	-5329	-150	-128	-120	-67	-60	-58	-107	42	-150	20	34	-76	-22	-57	79	-26	-1
0.821667	8409	5754	2131	-14251	-69	274	-4098	5785	-1915	2095	-6693	4936	-35	1659	-8466	-3697	-48	1402	8974	-15402	4255	-5335	5791	-13096	-678	-4902	6928	-8093	3542	-3948	8470	-5557	-147	-126	-120	-45	-65	-62	-107	40	-152	18	35	-72	-22	-55	80	-30	0
0.822500	5167	5691	2183	-14558	351	-340	-3389	5917	-1816	1526	-6268	4602	-116	1011	-7927	-4519	-55	1453	8905	-15408	1821	-5516	5719	-13138	-1176	-4987	6916	-8140	5499	-3959	8502	-5803	-150	-129	-120	-69	-64	-59	-104	39	-151	19	35	-76	-21	-59	78	-30	-1
0.823333	2229	5631	2205	-14886	27	-981	-2684	6009	-1416	915	-5864	4210	-176	345	-7383	-5375	363	1507	8835	-15407	4371	-5695	5658	-13177	-256	-5073	6904	-8199	4636	-3971	8524	-6061	-153	-136	-127	-70	-64	-60	-110	36	-154	13	32	-76	-23	-58	78	-30	-9
0.824167	2789	5565	2189	-15217	225	-1643	-2016	6065	-1229	277	-5482	3771	-181	-344	-6830	-6250	212	1589	8776	-15385	6321	-5865	5624	-13238	-371	-5155	6900	-8268	2620	-3978	8541	-6325	-150	-129	-117	-65	-62	-58	-107	38	-155	21	36	-74	-22	-57	80	-30	8
0.825000	3117	5493	2147	-15554	103	-2312	-1356	6083	-1031	-378	-5124	3289	-174	-1033	-6267	-7136	-68	1620	8720	-15351	3358	-6030	5600	-13227	-708	-5232	6898	-8352	1563	-3983	8545	-6597	-150	-127	-119	-46	-58	-59	-108	39	-150	22	35	-70	-22	-55	80	-27	1
0.825833	2683	5404	2073	-15895	172	-2978	-716	6073	-741	-1052	-4793	2769	-169	-1726	-5701	-8016	-86	1676	8666	-15304	4649	-6180	5591	-13238	-725	-5306	6902	-8444	-158	-3990	8544	-6872	-149	-125	-116	-63	-58	-59	-102	43	-147	22	36	-72	-22	-43	86	-27	1
0.826667	1955	5291	1969	-16237	47	-3655	-97	6022	-583	-1738	-4492	2210	-115	-2416	-5136	-8892	54	1725	8603	-15251	4698	-6332	5593	-13246	-566	-5375	6908	-8544	-1610	-3995	8532	-7154	-144	-131	-115	-65	-59	-55	-102	42	-149	21	36	-75	-21	-51	86	-27	1
0.827500	-758	5152	1836	-16583	481	-4306	492	5935	-321	-2410	-4223	1613	-161	-3096	-4568	-9758	-131	1769	8535	-15188	2797	-6471	5586	-13242	-480	-5444	6912	-8652	-2296	-4006	8504	-7436	-151	-129	-120	-66	-61	-56	-104	41	-148	18	33	-76	-22	-44	84	-30	-1
0.828333	-3354	4980	1682	-16928	-256	-4945	1056	5794	-195	-3074	-3978	986	-183	-3759	-3995	-10600	-53	1808	8463	-15123	4760	-6590	5619	-13231	106	-5509	6927	-8762	-4424	-4014	8469	-7711	-151	-128	-120	-66	-62	-62	-107	41	-155	17	33	-76	-24	-56	84	-30	-3
0.829167	-447	4787	1518	-17264	-66	-5552	1596	5615	-181	-3722	-3751	332	-196	-4407	-3418	-11407	-391	1842	8403	-15052	5011	-6697	5645	-13202	-99	-5562	6947	-8870	-6346	-4028	8437	-7988	-149	-129	-121	-66	-63	-57	-102	41	-152	11	34	-74	-31	-57	82	-29	0
0.830000	639	4553	1347	-17595	182	-6126	2111	5374	110	-4345	-3546	-354	-143	-5019	-2842	-12166	-517	1879	8311	-14986	675	-6790	5674	-13168	-353	-5615	6970	-8986	-5671	-4046	8400	-8250	-146	-142	-121	-69	-62	-57	-98	42	-151	18	33	-76	-22	-56	85	-28	0
0.830833	154	4311	1169	-17925	-3	-6659	2599	5064	224	-4938	-3319	-1071	-130	-5602	-2269	-12866	-158	1900	8224	-14921	842	-6870	5707	-13107	-38	-5663	7001	-9099	-4744	-4073	8363	-8502	-149	-126	-121	-66	-64	-52	-103	44	-149	19	37	-73	-25	-45	84	-28	0
0.831667	-834	4037	991	-18244	256	-7157	3060	4670	199	-5492	-3098	-1816	-181	-6156	-1709	-13502	-184	1922	8132	-14863	556	-6938	5740	-13066	-43	-5716	7042	-9213	-3055	-4109	8325	-8742	-158	-129	-119	-66	-62	-58	-105	38	-151	19	33	-80	-25	-59	84	-33	-5
0.832500	-2043	3736	812	-18565	82	-7612	3492	4189	325	-6012	-2861	-2583	-269	-6674	-1155	-14061	-243	1935	8032	-14814	-1162	-6992	5781	-12995	-14	-5764	7091	-9325	-997	-4148	8298	-8957	-149	-129	-120	-68	-62	-57	-101	42	-150	28	33	-56	-19	-55	85	-29	-1
0.833333	-2125	3430	621	-18873	5	-8020	3902	3612	475	-6488	-2590	-3370	-357	-7154	-614	-14494	-115	1954	7934	-14774	-1543	-7038	5824	-12917	-32	-5815	7150	-9450	1252	-4203	8275	-9156	-146	-121	-121	-67	-62	-57	-104	40	-149	20	33	-77	-25	-56	84	-28	0
0.834167	-566	3110	489	-19180	274	-8383	4279	2929	504	-6923	-2277	-4187	-385	-7611	-84	-14834	-58	1967	7822	-14738	-2268	-7078	5872	-12836	-39	-5869	7214	-9546	3718	-4266	8269	-9331	-147	-129	-121	-67	-65	-59	-104	41	-150	15	34	-76	-24	-57	84	-50	-1
0.835000	-708	2786	339	-19472	121	-8705	4621	2134	575	-7326	-1913	-5024	-356	-8036	425	-15045	-40	1981	7708	-14726	-1884	-7109	5924	-12752	147	-5933	7290	-9657	4972	-4345	8272	-9481	-146	-131	-119	-66	-60	-62	-104	37	-154	17	36	-77	-23	-58	81	-31	-4
0.835833	-2938	2471	201	-19758	310	-8983	4933	1221	696	-7689	-1489	-5875	-321	-8424	917	-15124	-127	1999	7589	-14723	-4313	-7138	6003	-12664	-378	-5998	7376	-9765	7360	-4431	8290	-9606	-149	-130	-120	-70	-63	-59	-109	38	-151	17	36	-77	-27	-55	79	-34	-1
0.836667	-6137	2169	73	-20027	95	-9237	5215	191	652	-8025	-1022	-6741	-448	-8791	1383	-15065	53	2023	7466	-14720	-3653	-7162	6060	-12574	24	-6071	7473	-9871	7690	-4529	8317	-9714	-147	-125	-120	-43	-61	-61	-105	41	-151	17	35	-75	-25	-56	79	-30	1
0.837500	-5100	1882	-48	-20280	220	-9418	5463	-941	336	-8329	-442	-7608	-744	-9125	1833	-14863	-211	2053	7333	-14733	49	-7187	6148	-12486	159	-6147	7579	-9977	4948	-4627	8370	-9767	-145	-126	-121	-67	-62	-58	-105	36	-145	19	39	-75	-18	-52	84	-30	2
0.838333	-4011	1617	-161	-20510	161	-9574	5694	-2174	178	-8611	177	-8486	-645	-9434	2260	-14521	-78	2093	7193	-14749	-2608	-7214	6250	-12400	-220	-6244	7688	-10080	2859	-4737	8429	-9810	-143	-128	-117	-64	-58	-56	-103	43	-148	16	38	-74	-19	-53	84	-29	0
0.839167	-2612	1379	-277	-20713	267	-9702	5872	-3489	270	-8878	852	-9364	-403	-9720	2669	-14052	225	2131	7042	-14775	-1837	-7249	6359	-12326	-158	-6328	7808	-10180	-338	-4851	8504	-9828	-146	-129	-117	-66	-60	-59	-105	36	-150	18	37	-73	-17	-63	84	-27	2
0.840000	-2050	1173	-384	-20882	184	-9789	6037	-4873	778	-9126	1574	-10255	-275	-9983	3053	-13477	155	2180	6894	-14810	-677	-7289	6488	-12260	-132	-6428	7934	-10282	-3207	-4970	8583	-9825	-151	-129	-124	-60	-60	-60	-109	39	-153	17	35	-76	-22	-59	78	-31	-5
0.840833	-3108	1001	-508	-21015	596	-9845	6174	-6318	1187	-9370	2342	-11137	-246	-10214	3426	-12796	-49	2232	6734	-14844	-1768	-7337	6631	-12195	-262	-6518	8072	-10376	-5387	-5087	8682	-9790	-150	-130	-122	-65	-64	-59	-108	36	-154	12	36	-77	-23	-56	81	-33	3
0.841667	-6256	863	-632	-21101	92	-9860	6305	-7792	828	-9599	3127	-12014	-208	-10416	3785	-12053	-118	2290	6569	-14881	-88	-7391	6793	-12137	-36	-6631	8210	-10464	-8414	-5206	8783	-9736	-151	-131	-121	-67	-64	-61	-107	37	-151	16	35	-77	-23	-58	78	-31	-3
0.842500	-3672	761	-762	-21130	-38	-9844	6419	-9274	19	-9815	3912	-12884	-231	-10585	4138	-11275	-225	2357	6398	-14911	2021	-7454	6971	-12087	-412	-6731	8359	-10548	-11589	-5319	8892	-9660	-148	-130	-120	-64	-63	-52	-110	23	-154	16	32	-77	-19	-55	77	-28	1
0.843333	-1450	691	-907	-21104	342	-9792	6496	-10737	-292	-10019	4676	-13750	-205	-10719	4481	-10467	-323	2420	6221	-14962	-1682	-7525	7161	-12039	-951	-6826	8510	-10626	-11737	-5433	9009	-9568	-149	-130	-122	-66	-61	-62	-111	40	-151	18	34	-77	-19	-58	79	-30	-1
0.844167	-856	656	-1056	-21016	-22	-9708	6626	-12159	-313	-10211	5404	-14599	-126	-10821	4831	-9681	-500	2507	6047	-14998	-1873	-7602	7365	-11995	-601	-6914	8662	-10692	-10943	-5543	9130	-9453	-149	-127	-118	-63	-59	-59	-104	41	-151	16	30	-76	-25	-57	80	-28	2
0.845000	-555	644	-1220	-20860	22	-9591	6730	-13516	-324	-10383	6074	-15437	-75	-10870	5148	-8948	-652	2547	5866	-15043	-1055	-7685	7581	-11954	-396	-6992	8820	-10753	-9285	-5646	9257	-9329	-145	-130	-120	-64	-58	-59	-107	42	-147	18	35	-73	-18	-53	84	-26	0
0.845833	-627	663	-1385	-20638	41	-9439	6836	-14799	-405	-10532	6683	-16256	-93	-10880	5467	-8292	-491	2621	5691	-15083	-2398	-7774	7809	-11907	-275	-7059	8981	-10804	-6993	-5753	9382	-9189	-143	-124	-117	-65	-58	-55	-104	46	-148	18	35	-77	-19	-52	85	-25	-12
0.846667	411	698	-1566	-20347	-94	-9258	6946	-15994	-425	-10652	7193	-17050	-174	-10837	5775	-7747	-521	2665	5515	-15112	-2675	-7861	8043	-11873	-254	-7115	9145	-10844	-4381	-5851	9507	-9071	-146	-142	-117	-63	-60	-56	-109	41	-147	21	36	-74	-17	-53	80	-27	4
0.847500	3408	745	-1749	-19987	-53	-9056	7060	-17052	-203	-10735	7596	-17817	-210	-10765	6056	-7329	-679	2714	5338	-15143	-3463	-7955	8279	-11831	-466	-7164	9301	-10882	-1072	-5947	9631	-8889	-151	-128	-120	-68	-60	-58	-115	39	-153	19	55	-78	-25	-58	79	-30	1
0.848333	4709	798	-1940	-19563	-107	-8834	7176	-18003	372	-10777	7887	-18540	-199	-10610	6311	-7052	-470	2755	5168	-15175	-3264	-8047	8518	-11789	-30	-7200	9457	-10900	1299	-6038	9755	-8734	-151	-130	-127	-68	-64	-64	-111	38	-152	15	28	-80	-26	-60	78	-32	-3
0.849167	3282	859	-2128	-19072	167	-8591	7289	-18821	598	-10768	8076	-19216	-207	-10412	6536	-6925	-465	2796	5007	-15191	-4812	-8126	8766	-11739	-191	-7223	9624	-10916	4456	-6121	9881	-8569	-149	-131	-120	-67	-61	-58	-102	41	-147	16	35	-78	-24	-57	82	-31	-1
0.850000	-264	917	-2308	-18522	198	-8342	7409	-19504	408	-10711	8122	-19838	-207	-10159	6724	-6955	-303	2828	4861	-15202	-5426	-8206	9009	-11688	18	-7233	9785	-10917	7302	-6194	10007	-8406	-148	-127	-120	-66	-67	-60	-109	40	-151	18	33	-78	-26	-56	81	-31	-1
0.850833	451	972	-2484	-17929	-80	-8070	7513	-20064	382	-10584	8069	-20403	-271	-9863	6859	-7142	-238	2859	4724	-15202	-857	-8275	9249	-11635	471	-7218	9945	-10911	6700	-6266	10131	-8246	-145	-129	-120	-66	-59	-60	-105	39	-150	18	34	-75	-26	-57	97	-30	0
0.851667	1603	1023	-2649	-17302	-15	-7808	7602	-20496	851	-10411	7906	-20889	-286	-9529	6941	-7470	-406	2881	4601	-15200	-2715	-8335	9490	-11579	-46	-7240	10101	-10896	6898	-6329	10258	-8087	-148	-127	-135	-65	-63	-57	-108	39	-150	19	35	-77	-22	-52	85	-31	0
0.852500	2482	1061	-2805	-16641	6	-7556	7670	-20811	1386	-10184	7649	-21303	-275	-9159	6953	-7922	-241	2904	4489	-15190	-2295	-8385	9725	-11520	-119	-7236	10252	-10869	6070	-6382	10385	-7936	-145	-126	-121	-56	-61	-51	-107	40	-129	17	34	-76	-19	-52	82	-30	1
0.853333	1500	1087	-2945	-15967	-165	-7317	7707	-21010	1654	-9915	7310	-21628	-246	-8764	6900	-8490	-34	2915	4394	-15171	-156	-8426	9954	-11466	-184	-7234	10403	-10835	5137	-6431	10522	-7787	-148	-127	-119	-65	-62	-57	-104	39	-153	16	36	-74	-19	-52	84	-32	1
0.854167	249	1104	-3066	-15301	302	-7103	7709	-21111	1838	-9608	6904	-21866	-222	-8358	6773	-9147	103	2923	4316	-15144	-326	-8458	10170	-11412	-190	-7233	10542	-10795	4671	-6471	10637	-7647	-151	-128	-120	-66	-62	-58	-107	75	-150	18	37	-75	-7	-58	81	-31	-1
0.855000	-3484	1108	-3173	-14648	142	-6912	7659	-21120	1933	-9278	6441	-22009	-173	-7949	6570	-9860	108	2924	4256	-15112	699	-8487	10382	-11364	206	-7238	10672	-10752	3611	-6501	10773	-7524	-164	-129	-119	-64	-61	-59	-105	38	-154	19	35	-75	-23	-55	85	-29	-3
0.855833	-1493	1105	-3259	-14027	-277	-6755	7566	-21039	1456	-8934	5950	-22058	-203	-7555	6294	-10604	18	2919	4218	-15085	3960	-8506	10586	-11316	274	-7246	10799	-10701	824	-6525	10907	-7390	-153	-129	-120	-65	-64	-58	-107	37	-150	5	36	-70	-22	-55	79	-33	-7
0.856667	1250	1098	-3326	-13445	218	-6632	7400	-20892	1334	-8595	5447	-22016	-211	-7190	5948	-11346	-111	2910	4194	-15040	1623	-8524	10782	-11282	-527	-7266	10911	-10645	297	-6536	11039	-7273	-151	-130	-125	-67	-66	-60	-111	36	-159	12	32	-77	-24	-59	79	-32	-6
0.857500	1166	1084	-3374	-12921	90	-6553	7207	-20680	1290	-8267	4941	-21881	-464	-6862	5545	-12060	-35	2897	4197	-14995	1309	-8537	10970	-11243	-369	-7285	11015	-10582	450	-6537	11179	-7160	-150	-128	-119	-67	-61	-53	-103	40	-149	20	37	-77	-18	-52	87	-28	0
0.858333	352	1083	-3402	-12456	99	-6503	6950	-20411	972	-7968	4454	-21658	-1035	-6578	5088	-12724	12	2877	4221	-14951	3232	-8550	11143	-11211	-203	-7319	11094	-10515	697	-6527	11317	-7052	-146	-127	-118	-64	-61	-57	-105	42	-152	18	37	-74	-19	-52	82	-27	5
0.859167	-930	1067	-3419	-12070	52	-6498	6633	-20100	848	-7720	3988	-21364	-799	-6380	4589	-13325	66	2841	4262	-14912	1931	-8568	11305	-11194	-202	-7360	11176	-10446	1500	-6507	11453	-6958	-146	-129	-119	-68	-60	-56	-104	45	-148	20	47	-73	-22	-50	86	-26	-3
0.860000	-1387	1061	-3419	-11772	-53	-6534	6270	-19753	628	-7525	3547	-20999	-405	-6213	4055	-13835	137	2801	4322	-14875	1453	-8592	11451	-11185	-491	-7399	11229	-10374	2187	-6472	11586	-6868	-145	-124	-117	-65	-61	-59	-102	41	-149	19	36	-75	-21	-52	82	-27	0
0.860833	-19	1055	-3416	-11561	-97	-6605	5856	-19373	212	-7395	3145	-20582	-318	-6141	3511	-14244	139	2769	4396	-14843	1176	-8623	11582	-11183	-1141	-7447	11270	-10295	3204	-6442	11715	-6787	-147	-125	-119	-67	-62	-53	-103	43	-151	24	36	-70	-22	-47	85	-24	0
0.861667	822	1057	-3395	-11443	-72	-6708	5403	-18967	110	-7341	2774	-20123	-245	-6143	2963	-14547	168	2693	4489	-14817	750	-8664	11698	-11202	-718	-7496	11301	-10210	3457	-6376	11836	-6713	-146	-129	-116	-64	-61	-58	-104	43	-151	20	35	-76	-22	-52	84	-27	0
0.862500	-289	1060	-3377	-11411	-51	-6839	4924	-18534	-249	-7355	2478	-19617	-401	-6226	2431	-14742	-60	2626	4601	-14793	-782	-8712	11796	-11193	-667	-7538	11296	-10116	4150	-6338	11946	-6643	-147	-126	-121	-66	-53	-70	-108	44	-149	23	35	-73	-22	-52	84	-25	1
0.863333	-3713	1075	-3349	-11467	50	-6994	4428	-18084	-679	-7444	2143	-19125	-593	-6383	1916	-14828	52	2557	4724	-14776	-3239	-8775	11872	-11204	-722	-7577	11279	-10019	5553	-6274	12041	-6583	-148	-126	-120	-63	-62	-58	-102	42	-149	21	37	-76	-26	-52	85	1	0
0.864167	-3880	1090	-3322	-11610	-415	-7163	3925	-17618	-916	-7603	1872	-18614	-592	-6614	1444	-14814	263	2473	4855	-14771	265	-8846	11929	-11219	-99	-7613	11243	-9912	3332	-6202	12121	-6525	-146	-127	-127	-69	-62	-56	-102	44	-148	19	36	-74	-21	-52	85	-25	0
0.865000	-2874	1109	-3296	-11826	-158	-7347	3425	-17139	-966	-7820	1608	-18108	-1359	-6907	1011	-14710	-328	2388	4995	-14764	-2055	-8929	11959	-11231	-492	-7644	11194	-9806	1910	-6126	12185	-6475	-150	-127	-121	-66	-63	-57	-104	42	-153	21	34	-78	-23	-55	85	-28	0
0.865833	-1724	1122	-3269	-12114	-148	-7535	2936	-16651	-1110	-8096	1360	-17617	-2991	-7249	632	-14534	-464	2304	5142	-14766	-3880	-9017	11965	-11261	-171	-7657	11133	-9685	149	-6047	12227	-6430	-146	-126	-119	-66	-58	-58	-104	29	-149	22	39	-73	-16	-53	88	-26	2
0.866667	-1594	1140	-3243	-12456	-263	-7721	2476	-16152	-1252	-8398	1125	-17152	-2832	-7632	308	-14299	-335	2216	5294	-14769	-2781	-9118	11945	-11281	-60	-7666	11056	-9566	-1852	-5973	12245	-6391	-145	-124	-120	-60	-62	-56	-104	45	-147	22	38	-76	-24	-53	85	-27	1
0.867500	-1171	1146	-3226	-12848	-49	-7914	2048	-15653	-1379	-8726	881	-16721	-1883	-8040	40	-14028	-160	2131	5443	-14779	-4329	-9226	11891	-11308	-180	-7670	10966	-9449	-3294	-5898	12235	-6367	-148	-126	-115	-63	-63	-60	-112	39	-149	20	34	-78	-22	-57	84	-29	0
0.868333	-4193	1144	-3212	-13281	4	-8092	1660	-15154	-1189	-9061	620	-16327	-1539	-8465	-180	-13738	-17	2049	5592	-14793	-5592	-9339	11816	-11335	-38	-7666	10868	-9329	-4423	-5834	12198	-6344	-150	-129	-120	-65	-67	-59	-109	44	-153	18	33	-77	-23	-58	84	-31	-5
0.869167	-3557	1137	-3198	-13734	-634	-8261	1318	-14665	-1351	-9382	356	-15971	-645	-8887	-345	-13447	8	1975	5741	-14795	-2582	-9453	11711	-11360	176	-7658	10768	-9213	-7369	-5770	12140	-6325	-150	-125	-120	-47	-68	-59	-107	41	-154	19	36	-77	-23	-55	86	-29	0
0.870000	-353	1107	-3186	-14199	-151	-8421	1027	-14180	-1404	-9684	67	-15653	926	-9297	-476	-13174	-166	1909	5888	-14802	-4583	-9568	11576	-11390	-530	-7644	10662	-9105	-8031	-5725	12050	-6321	-148	-127	-122	-66	-65	-58	-107	40	-152	18	35	-75	-24	-58	82	-30	-1
0.870833	343	1080	-3171	-14669	-214	-8570	783	-13706	-1258	-9947	-229	-15374	1898	-9672	-572	-12932	3	1850	6030	-14805	-6929	-9686	11413	-11417	-289	-7640	10550	-9006	-6805	-5684	11941	-6319	-148	-125	-125	-91	-63	-59	-105	43	-149	21	34	-74	-22	-53	86	-26	-1
0.871667	442	1034	-3160	-15136	-321	-8699	584	-13242	-1318	-10163	-566	-15130	2078	-10021	-648	-12747	27	1801	6165	-14805	-4906	-9796	11231	-11451	-42	-7631	10441	-8915	-5371	-5664	11803	-6331	-150	-126	-121	-64	-62	-58	-103	44	-149	19	35	-76	-24	-57	84	-31	0
0.872500	-116	971	-3142	-15589	-251	-8822	430	-12803	-1083	-10325	-912	-14917	2418	-10325	-714	-12616	101	1756	6291	-14805	-5424	-9919	11022	-11496	-129	-7649	10332	-8846	-2787	-5656	11643	-6352	-142	-127	-120	-65	-60	-56	-105	40	-155	20	35	-75	-18	-55	87	-29	-3
0.873333	-461	895	-3119	-16021	-281	-8935	313	-12380	-941	-10430	-1280	-14730	2557	-10576	-788	-12551	26	1722	6408	-14801	-5532	-10033	10789	-11538	-108	-7671	10220	-8793	-27	-5676	11457	-6386	-151	-131	-122	-66	-64	-62	-110	40	-149	4	34	-77	-24	-59	79	-33	-3
0.874167	299	805	-3090	-16425	-337	-9039	220	-11985	-1012	-10473	-1666	-14566	2499	-10775	-871	-12554	-181	1691	6517	-14793	-4640	-10144	10543	-11591	-361	-7707	10112	-8762	3419	-5706	11259	-6435	-147	-130	-144	-67	-63	-60	-107	36	-154	12	33	-76	-22	-58	81	-31	-4
0.875000	1562	708	-3043	-16789	-260	-9123	156	-11604	-965	-10460	-2062	-14411	2528	-10918	-978	-12628	194	1660	6618	-14785	-4118	-10267	10283	-11645	7	-7763	10005	-8748	6693	-5759	11043	-6486	-153	-129	-121	-65	-64	-58	-108	36	-153	18	35	-78	-23	-57	81	-34	-5
0.875833	1152	610	-2980	-17109	-296	-9204	101	-11254	-832	-10387	-2470	-14257	2457	-11003	-1115	-12769	260	1640	6708	-14776	-3439	-10359	10012	-11723	196	-7834	9896	-8758	9429	-5829	10818	-6552	-144	-129	-94	-67	-62	-58	-111	39	-151	13	32	-77	-22	-60	80	-32	-1
0.876667	-1464	499	-2902	-17393	-17	-9274	47	-10921	-630	-10277	-2887	-14119	2264	-11042	-1299	-12977	10	1609	6787	-14768	-4820	-10467	9737	-11798	-115	-7928	9787	-8794	13148	-5920	10586	-6633	-149	-130	-119	-67	-63	-59	-108	39	-153	17	35	-82	-23	-58	82	-28	-4
0.877500	-2460	392	-2803	-17627	-428	-9342	-11	-10614	-712	-10131	-3302	-13969	2088	-11028	-1523	-13236	302	1585	6858	-14762	53	-10570	9459	-11888	609	-8041	9672	-8853	12829	-6008	10351	-6727	-146	-128	-100	-65	-62	-57	-102	41	-151	11	34	-73	-23	-53	87	-26	0
0.878333	-1279	285	-2685	-17820	12	-9406	-78	-10315	-642	-9964	-3716	-13812	1869	-10979	-1789	-13552	-77	1552	6915	-14756	1421	-10679	9189	-11985	-80	-8174	9559	-8938	11316	-6143	10110	-6832	-151	-126	-117	-64	-60	-43	-113	40	-149	21	36	-67	-22	-52	85	-26	1
0.879167	-101	180	-2541	-17970	-147	-9478	-167	-10042	-429	-9788	-4122	-13648	1611	-10901	-2122	-13912	87	1503	6968	-14752	207	-10791	8920	-12102	151	-8317	9431	-9049	9274	-6281	9864	-6955	-151	-125	-118	-63	-59	-57	-103	42	-146	17	36	-73	-17	-56	86	-27	0
0.880000	111	78	-2376	-18068	-116	-9554	-277	-9774	-224	-9618	-4516	-13463	1415	-10801	-2494	-14306	244	1442	7009	-14748	2946	-10912	8664	-12234	461	-8508	9299	-9189	6002	-6436	9627	-7094	-150	-129	-118	-65	-63	-56	-104	42	-149	18	37	-75	-22	-53	85	-30	13
0.880833	304	-10	-2189	-18129	-82	-9640	-410	-9520	32	-9460	-4899	-13260	1149	-10687	-2912	-14737	-13	1379	7040	-14742	3400	-11037	8416	-12380	445	-8709	9156	-9353	2204	-6602	9392	-7245	-148	-128	-130	-65	-60	-57	-126	41	-152	16	32	-75	-21	-55	84	-29	-1
0.881667	-2420	-93	-1989	-18148	269	-9746	-561	-9250	197	-9330	-5251	-13039	919	-10579	-3369	-15189	36	1294	7067	-14736	2606	-11180	8194	-12545	516	-8926	9013	-9543	-1596	-6783	9163	-7412	-153	-132	-125	-68	-65	-59	-105	38	-153	17	28	-81	-27	-58	79	-29	-4
0.882500	-2784	-160	-1754	-18130	-389	-9884	-729	-8983	107	-9238	-5577	-12797	828	-10471	-3859	-15654	364	1208	7095	-14716	6010	-11334	7968	-12728	616	-9153	8859	-9758	-7321	-6973	8943	-7587	-146	-127	-122	-65	-64	-57	-103	39	-150	17	32	-79	-23	-56	84	-29	-1
0.883333	1032	-219	-1507	-18075	-79	-10020	-903	-8698	9	-9185	-5866	-12528	525	-10382	-4373	-16133	148	1107	7119	-14710	5480	-11501	7776	-12919	107	-9398	8702	-9993	-11702	-7174	8736	-7773	-145	-129	-124	-67	-41	-57	-103	40	-149	16	36	-73	-21	-55	84	-27	-1
0.884167	2220	-264	-1222	-17991	15	-10203	-1083	-8414	208	-9181	-6119	-12242	90	-10316	-4901	-16612	144	1004	7151	-14641	2056	-11683	7599	-13134	222	-9654	8553	-10254	-13659	-7387	8534	-7970	-147	-127	-119	-61	-62	-53	-107	43	-150	21	34	-75	-24	-55	81	-29	-1
0.885000	2488	-296	-962	-17884	-8	-10426	-1257	-8104	295	-9238	-6333	-11941	-124	-10288	-5427	-17079	2	893	7180	-14585	2848	-11885	7442	-13357	209	-9916	8370	-10533	-14889	-7608	8353	-8170	-145	-126	-118	-64	-64	-57	-101	44	-146	22	42	-73	-23	-51	85	-27	17
0.885833	1933	-318	-673	-17751	99	-10691	-1422	-7789	126	-9358	-6506	-11635	-169	-10304	-5943	-17526	-44	775	7212	-14517	1649	-12089	7304	-13601	198	-10189	8193	-10835	-14643	-7833	8155	-8378	-143	-122	-118	-62	-47	-52	-103	45	-146	22	38	-74	-21	-50	82	-24	3
0.886667	1524	-338	-385	-17609	33	-11015	-1566	-7457	197	-9546	-6637	-11322	-299	-10372	-6435	-17921	62	653	7247	-14437	-480	-12318	7185	-13855	239	-10470	8017	-11149	-13470	-8066	8016	-8588	-145	-127	-119	-63	-61	-57	-100	45	-150	12	38	-73	-18	-50	73	-27	0
0.887500	2592	-346	-91	-17454	11	-11398	-1689	-7131	438	-9798	-6730	-11022	-516	-10504	-6885	-18284	25	528	7289	-14337	-1665	-12557	7071	-14118	2	-10752	7847	-11482	-11157	-8306	7865	-8797	-149	-128	-120	-65	-61	-57	-103	43	-154	19	34	-77	-22	-55	80	-26	-6
0.888333	4797	-359	192	-17293	122	-11859	-1774	-6808	536	-10126	-6788	-10738	-601	-10696	-7289	-18565	174	400	7335	-14231	-3233	-12805	6976	-14385	42	-11025	7646	-11820	-7955	-8539	7726	-9005	-152	-129	-124	-65	-63	-66	-105	41	-153	20	33	-81	-19	-55	79	-29	0
0.889167	4690	-365	476	-17127	86	-12377	-1822	-6495	661	-10520	-6811	-10479	-752	-10961	-7627	-18757	266	277	7388	-14119	-4413	-13052	6890	-14650	161	-11299	7458	-12166	-5115	-8776	7601	-9208	-149	-126	-121	-64	-62	-59	-107	42	-148	20	32	-77	-21	-56	79	-30	-1
0.890000	1913	-375	748	-16964	371	-12974	-1831	-6204	764	-10984	-6801	-10252	-850	-11299	-7892	-18835	131	147	7440	-14003	-8481	-13308	6798	-14914	-104	-11567	7261	-12510	-374	-9008	7488	-9396	-152	-130	-125	-68	-68	-61	-110	39	-153	10	30	-78	-24	-55	78	-31	16
0.890833	-602	-389	998	-16813	-228	-13618	-1800	-5943	846	-11538	-6775	-10083	-824	-11705	-8074	-18790	396	26	7495	-13891	-7367	-13552	6737	-15165	366	-11819	7061	-12849	1994	-9229	7389	-9571	-147	-129	-119	-65	-62	-56	-104	44	-152	17	34	-77	-24	-55	80	-29	-4
0.891667	336	-409	1234	-16665	107	-14371	-1728	-5727	1057	-12112	-6719	-9926	-925	-12174	-8165	-18608	28	-88	7555	-13786	-6472	-13796	6660	-15411	24	-12062	6864	-13178	2851	-9445	7301	-9733	-150	-129	-119	-66	-63	-59	-104	37	-150	22	35	-69	-23	-53	80	-30	0
0.892500	1037	-437	1448	-16531	49	-15167	-1618	-5569	1207	-12762	-6652	-9833	-947	-12709	-8175	-18288	-154	-224	7615	-13698	-9965	-14026	6584	-15644	44	-12291	6658	-13494	3937	-9677	7217	-9885	-150	-128	-118	-64	-60	-60	-107	40	-150	21	36	-74	-18	-56	79	-46	-3
0.893333	1518	-475	1641	-16417	109	-16014	-1489	-5481	1173	-13464	-6609	-9790	-892	-13295	-8084	-17816	-129	-357	7670	-13632	-8842	-14254	6497	-15867	37	-12509	6450	-13789	3723	-9863	7143	-10022	-146	-129	-118	-63	-62	-62	-119	37	-151	21	32	-75	-22	-52	82	-27	0
0.894167	1642	-522	1808	-16322	13	-16903	-1334	-5471	1177	-14205	-6503	-9793	-855	-13932	-7939	-17203	-231	-491	7726	-13597	-8264	-14461	6401	-16067	-33	-12712	6231	-14063	3163	-10067	7068	-10148	-179	-125	-120	-63	-63	-58	-105	40	-152	20	33	-75	-22	-56	81	-31	0
0.895000	-931	-583	1944	-16252	431	-17795	-1175	-5553	1308	-14982	-6428	-9833	-875	-14596	-7710	-16458	-137	-633	7778	-13591	-9341	-14653	6286	-16259	-154	-12901	6007	-14307	2813	-10266	7000	-10259	-146	-129	-118	-62	-60	-60	-104	39	-155	12	34	-75	-21	-66	82	-28	-3
0.895833	-3339	-652	2055	-16189	-252	-18693	-1014	-5727	1366	-15770	-6355	-9898	-817	-15274	-7414	-15600	418	-783	7831	-13625	-6497	-14830	6157	-16433	-39	-13080	5786	-14520	585	-10469	6931	-10359	-152	-130	-117	-63	-64	-58	-104	41	-151	20	36	-75	-25	-56	81	-29	-5
0.896667	-356	-720	2138	-16172	-43	-19582	-867	-6005	1232	-16564	-6287	-9984	-855	-15947	-7086	-14645	125	-937	7882	-13697	-4410	-14991	6004	-16603	-524	-13252	5554	-14705	-1680	-10687	6856	-10453	-148	-126	-119	-67	-63	-57	-104	40	-134	20	36	-68	-22	-53	81	-23	-1
0.897500	948	-798	2196	-16167	218	-20439	-732	-6376	1518	-17350	-6226	-10081	-899	-16604	-6690	-13615	-174	-1103	7933	-13809	-6466	-15140	5830	-16764	-576	-13411	5317	-14851	-1491	-10911	6775	-10542	-156	-128	-119	-64	-59	-55	-102	42	-149	17	39	-72	-16	-53	86	-25	0
0.898333	821	-876	2233	-16188	34	-21242	-630	-6845	1676	-18113	-6175	-10187	-913	-17223	-6291	-12532	132	-1273	7982	-13952	-4002	-15279	5628	-16925	-310	-13578	5087	-14969	-1082	-11155	6686	-10636	-150	-129	-103	-64	-62	-58	-104	38	-149	13	34	-76	-22	-57	81	-28	-1
0.899167	-297	-960	2240	-16231	122	-21983	-569	-7408	1515	-18830	-6133	-10264	-895	-17815	-5879	-11430	80	-1457	8026	-14128	-2162	-15411	5409	-17078	-472	-13740	4857	-15059	175	-11428	6587	-10728	-148	-128	-121	-66	-60	-57	-101	41	-149	19	38	-72	-23	-53	84	-28	-3
0.900000	-1394	-1032	2237	-16290	-21	-22640	-543	-8050	1246	-19498	-6101	-10328	-819	-18329	-5475	-10340	99	-1643	8074	-14327	-2078	-15544	5154	-17256	-291	-13914	4618	-15124	1915	-11729	6475	-10832	-151	-126	-118	-66	-61	-59	-105	78	-152	18	34	-75	-39	-57	79	-32	4
0.900833	-937	-1104	2215	-16376	141	-23213	-568	-8766	948	-20094	-6077	-10376	-748	-18773	-5088	-9290	79	-1831	8122	-14540	-137	-15670	4883	-17434	-290	-14096	4393	-15163	4009	-12066	6360	-10944	-120	-126	-121	-66	-62	-56	-103	38	-147	18	37	-74	-19	-56	77	-29	0
0.901667	1160	-1165	2180	-16471	448	-23695	-637	-9547	853	-20617	-6068	-10401	-799	-19134	-4729	-8313	-143	-2013	8169	-14754	1215	-15785	4582	-17631	-316	-14293	4167	-15190	6657	-12445	6229	-11068	-146	-127	-119	-64	-62	-59	-104	32	-149	17	35	-81	-23	-60	81	-31	-1
0.902500	1214	-1221	2134	-16585	282	-24087	-758	-10366	1177	-21042	-6070	-10405	-769	-19406	-4408	-7417	-242	-2194	8216	-14958	2970	-15949	4263	-17844	51	-14513	3957	-15200	8571	-12865	6097	-11210	-148	-130	-119	-69	-68	-61	-104	39	-152	19	37	-76	-24	-57	80	-31	0
0.903333	-847	-1257	2085	-16706	502	-24385	-921	-11208	1422	-21368	-6082	-10398	-604	-19586	-4124	-6628	-528	-2368	8267	-15146	2347	-16103	3928	-18082	-411	-14742	3755	-15214	12001	-13332	5955	-11367	-149	-127	-121	-67	-66	-59	-104	44	-150	40	33	-76	-23	-58	80	-30	3
0.904167	-3565	-1285	2031	-16838	132	-24601	-1116	-12070	1729	-21596	-6110	-10377	-488	-19675	-3888	-5954	-211	-2530	8313	-15300	4715	-16271	3580	-18336	-5	-14996	3568	-15220	13797	-13841	5819	-11549	-149	-129	-120	-66	-65	-61	-104	38	-152	17	35	-76	-19	-55	81	-33	0
0.905000	-2209	-1300	1980	-16971	76	-24741	-1349	-12923	1739	-21716	-6146	-10364	-397	-19678	-3698	-5402	-374	-2669	8366	-15418	10121	-16455	3223	-18615	-85	-15270	3396	-15239	12833	-14395	5675	-11738	-146	-129	-118	-65	-58	-60	-103	40	-147	12	37	-77	-16	-63	78	-31	1
0.905833	-1595	-1302	1929	-17104	33	-24821	-1605	-13760	1062	-21740	-6198	-10366	-274	-19605	-3554	-4981	-655	-2794	8413	-15472	8910	-16661	2862	-18918	-277	-15570	3233	-15267	12513	-14986	5546	-11941	-147	-128	-118	-65	-64	-60	-104	40	-150	19	37	-76	-18	-57	80	-29	2
0.906667	-822	-1289	1882	-17232	49	-24840	-1871	-14588	438	-21667	-6263	-10403	-283	-19457	-3452	-4684	-482	-2892	8463	-15483	10771	-16882	2502	-19245	-59	-15885	3107	-15321	11029	-15595	5416	-12172	-150	-130	-125	-68	-65	-61	-93	38	-151	13	32	-78	-7	-62	76	-35	0
0.907500	-470	-1269	1829	-17357	-131	-24819	-2145	-15381	-193	-21522	-6342	-10484	-243	-19277	-3393	-4508	-246	-2971	8513	-15434	13160	-17124	2146	-19588	-105	-16203	2995	-15389	9296	-16226	5308	-12408	-150	-131	-121	-69	-64	-63	-110	35	-152	12	34	-78	-25	-60	78	-33	-5
0.908333	-1326	-1245	1792	-17457	267	-24770	-2399	-16133	-1045	-21306	-6420	-10621	-93	-19046	-3363	-4434	-189	-3019	8569	-15328	12906	-17377	1810	-19950	-113	-16555	2903	-15484	7941	-16859	5210	-12654	-150	-132	-127	-64	-63	-61	-110	34	-142	13	33	-79	-24	-61	71	-35	-1
0.909167	-4262	-1202	1754	-17541	-343	-24692	-2635	-16838	-1534	-21032	-6506	-10824	-43	-18787	-3381	-4466	170	-3033	8635	-15168	15051	-17641	1493	-20297	176	-16897	2836	-15600	5413	-17490	5140	-12899	-147	-128	-120	-69	-61	-61	-110	36	-149	13	32	-77	-18	-60	77	-32	-9
0.910000	-1481	-1160	1720	-17598	-507	-24602	-2843	-17512	-2047	-20727	-6602	-11114	-93	-18506	-3420	-4585	-130	-3027	8703	-14961	18015	-17914	1204	-20694	-90	-17247	2794	-15743	1983	-18098	5087	-13146	-151	-130	-121	-69	-63	-60	-119	37	-153	16	32	-76	-28	-60	76	-32	-4
0.910833	510	-1115	1690	-17630	-173	-24499	-3015	-18149	-2794	-20415	-6693	-11488	-61	-18284	-3488	-4766	-287	-2993	8785	-14715	15117	-18194	945	-21075	-434	-17586	2775	-15910	1011	-18676	5067	-13390	-151	-132	-119	-52	-61	-59	-105	35	-153	18	32	-76	-23	-57	79	-32	0
0.911667	537	-1072	1658	-17634	-446	-24396	-3140	-18755	-3408	-20088	-6786	-11952	17	-18061	-3582	-5016	-25	-2934	8876	-14438	15254	-18477	718	-21452	-202	-17911	2779	-16097	405	-19197	5071	-13633	-148	-125	-118	-65	-62	-58	-107	38	-154	19	34	-76	-62	-58	80	-33	-4
0.912500	44	-1045	1626	-17603	-238	-24290	-3227	-19331	-3836	-19791	-6876	-12501	50	-17882	-3704	-5314	-48	-2855	8963	-14150	16463	-18760	532	-21821	-397	-18235	2807	-16303	281	-19673	5100	-13863	-149	-128	-119	-66	-60	-58	-107	38	-151	19	34	-76	-18	-57	81	-29	6
0.913333	-1170	-995	1596	-17542	-302	-24179	-3264	-19881	-4094	-19532	-6967	-13125	53	-17758	-3858	-5672	4	-2763	9070	-13855	15242	-19043	390	-22176	-419	-18533	2862	-16517	716	-20087	5158	-14096	-149	-129	-119	-64	-63	-56	-122	39	-153	19	35	-76	-23	-58	80	-30	-4
0.914167	-1411	-968	1562	-17448	-520	-24064	-3262	-20422	-4235	-19322	-7034	-13832	-38	-17701	-4037	-6085	-202	-2659	9185	-13572	15311	-19319	290	-22517	-385	-18821	2937	-16747	1113	-20440	5242	-14319	-150	-129	-120	-65	-61	-59	-110	40	-152	16	30	-76	-22	-58	78	-32	-1
0.915000	290	-948	1528	-17327	-490	-23943	-3225	-20943	-4384	-19167	-7101	-14593	-68	-17715	-4253	-6553	-339	-2553	9305	-13312	14660	-19597	223	-22828	19	-19094	3042	-16984	1998	-20728	5351	-14541	-152	-130	-120	-67	-64	-65	-110	46	-152	17	33	-78	-28	-61	77	-36	-7
0.915833	500	-941	1493	-17175	-579	-23810	-3158	-21460	-4261	-19083	-7158	-15397	-65	-17809	-4502	-7063	-127	-2442	9443	-13083	14317	-19865	212	-23117	587	-19351	3174	-17224	2023	-20949	5497	-14755	-149	-129	-120	-69	-64	-62	-107	38	-152	16	29	-78	-22	-56	80	-30	-1
0.916667	-1353	-936	1458	-16996	-363	-23659	-3067	-21964	-4070	-19058	-7197	-16214	-73	-17981	-4789	-7644	-215	-2336	9578	-12898	12175	-20133	242	-23374	-377	-19594	3330	-17457	2594	-21112	5656	-14983	-150	-130	-125	-66	-67	-56	-107	42	-151	16	28	-85	-25	-57	80	-30	-3
0.917500	-5223	-936	1417	-16802	-437	-23493	-2973	-22457	-3863	-19106	-7233	-17048	-91	-18232	-5114	-8285	-5	-2239	9718	-12758	10723	-20400	310	-23596	-165	-19834	3516	-17682	2416	-21222	5844	-15207	-147	-129	-119	-63	-59	-53	-104	40	-150	18	35	-75	-18	-55	84	-29	7
0.918333	-5087	-952	1405	-16584	-690	-23310	-2880	-22929	-3750	-19217	-7281	-17867	-170	-18558	-5488	-9002	78	-2152	9856	-12675	14022	-20666	417	-23785	-13	-20063	3725	-17901	-1584	-21292	6047	-15444	-147	-127	-120	-63	-41	-57	-102	55	-147	20	35	-72	-19	-55	85	-28	0
0.919167	-4330	-965	1382	-16364	-526	-23113	-2818	-23411	-3552	-19395	-7309	-18660	-159	-18956	-5906	-9787	-11	-2081	9991	-12655	10575	-20957	558	-23935	-959	-20301	3960	-18109	-4650	-21338	6277	-15691	-146	-126	-117	-62	-60	-57	-102	41	-151	21	36	-76	-18	-53	85	-26	3
0.920000	-3245	-990	1364	-16146	-499	-22904	-2787	-23860	-3125	-19635	-7362	-19422	-179	-19418	-6363	-10654	51	-2028	10116	-12697	8822	-21217	735	-24053	-934	-20545	4225	-18305	-8485	-21360	6516	-15953	-148	-127	-121	-63	-60	-56	-129	42	-158	18	34	-75	-23	-53	85	-29	3
0.920833	-3539	-1013	1353	-15931	-679	-22689	-2831	-24278	-2890	-19930	-7445	-20131	-201	-19920	-6860	-11519	-172	-1990	10226	-12795	8710	-21504	941	-24133	-1320	-20811	4515	-18488	-12204	-21402	6785	-16219	-149	-130	-69	-62	-60	-58	-103	42	-151	19	35	-76	-22	-55	88	-30	0
0.921667	-4270	-1039	1348	-15734	-317	-22472	-2893	-24662	-2759	-20272	-7570	-20783	-141	-20462	-7387	-12442	-88	-1969	10321	-12952	6259	-21802	1179	-24182	-1836	-21085	4836	-18658	-15214	-21415	7060	-16496	-148	-128	-118	-66	-64	-57	-104	40	-148	24	33	-74	-21	-57	85	-28	-1
0.922500	-7671	-1052	1348	-15550	-590	-22261	-3062	-25004	-2389	-20654	-7748	-21377	-224	-21023	-7948	-13371	158	-1962	10395	-13171	4779	-22121	1446	-24194	-1416	-21420	5177	-18822	-18224	-21473	7362	-16776	-146	-130	-121	-66	-62	-57	-102	40	-152	16	34	-75	-24	-57	87	-27	-3
0.923333	-5436	-1063	1353	-15390	-844	-22066	-3311	-25279	-2179	-21073	-7986	-21907	-255	-21594	-8530	-14294	157	-1967	10443	-13438	5739	-22456	1737	-24179	-1458	-21712	5547	-18972	-22188	-21558	7685	-17064	-155	-130	-127	-70	-63	-59	-105	36	-150	12	34	-76	-23	-57	81	-34	0
0.924167	-2240	-1061	1366	-15257	-255	-21897	-3651	-25499	-1655	-21513	-8301	-22386	-235	-22163	-9120	-15183	-23	-1979	10472	-13740	1110	-22798	2061	-24136	-1954	-22059	5943	-19113	-23394	-21666	8032	-17344	-152	-128	-119	-66	-62	-56	-104	39	-150	17	32	-76	-24	-56	80	-29	0
0.925000	-1581	-1041	1386	-15154	-414	-21757	-4082	-25642	-1430	-21969	-8690	-22802	-265	-22707	-9709	-16009	-58	-1994	10472	-14078	-1850	-23159	2407	-24067	-1390	-22438	6366	-19247	-22949	-21844	8405	-17611	-148	-128	-119	-67	-46	-58	-104	42	-197	22	36	-76	-21	-56	86	-28	2
0.925833	-1606	-990	1406	-15086	-201	-21662	-4606	-25714	-1385	-22444	-9163	-23176	-236	-23230	-10294	-16752	-135	-2010	10445	-14446	-2175	-23530	2790	-23979	-1467	-22841	6809	-19372	-21478	-22055	8803	-17859	-145	-125	-119	-65	-58	-53	-100	41	-149	22	35	-75	-19	-53	86	-30	3
0.926667	-2266	-945	1419	-15053	-121	-21619	-5224	-25709	-1002	-22921	-9707	-23510	-233	-23709	-10858	-17400	73	-2032	10391	-14841	-5013	-23917	3197	-23875	-1438	-23264	7274	-19513	-18601	-22310	9226	-18079	-149	-127	-121	-65	-62	-58	-107	78	-147	18	33	-84	-21	-56	84	-29	2
0.927500	-1927	-873	1430	-15059	-167	-21633	-5918	-25634	-578	-23395	-10342	-23809	-245	-24150	-11415	-17938	123	-2050	10309	-15249	-7316	-24314	3638	-23761	-1245	-23708	7759	-19647	-15092	-22609	9680	-18261	-150	-128	-122	-67	-63	-62	-107	37	-152	17	33	-79	-23	-62	77	-34	-1
0.928333	577	-780	1430	-15099	-136	-21714	-6677	-25478	-167	-23840	-11020	-24074	-204	-24536	-11937	-18364	-52	-2065	10204	-15674	-9427	-24710	4112	-23637	-1538	-24156	8265	-19786	-10654	-22932	10164	-18388	-150	-129	-121	-69	-63	-61	-100	36	-152	18	32	-76	-24	-59	81	-31	-3
0.929167	2592	-656	1423	-15165	-103	-21853	-7481	-25257	337	-24290	-11740	-24319	-212	-24869	-12426	-18668	197	-2072	10091	-16102	-10906	-25098	4625	-23501	-858	-24598	8788	-19928	-6691	-23285	10682	-18471	-150	-129	-121	-66	-62	-59	-105	40	-149	13	34	-76	-22	-58	81	-31	0
0.930000	2058	-518	1403	-15260	4	-22058	-8321	-24974	663	-24697	-12468	-24534	-237	-25148	-12884	-18871	18	-2074	9958	-16528	-13065	-25485	5170	-23368	-611	-25052	9343	-20080	-2537	-23655	11232	-18486	-152	-127	-122	-65	-61	-61	-108	37	-151	18	34	-77	-22	-73	82	-32	1
0.930833	-1129	-359	1376	-15376	239	-22319	-9172	-24633	888	-25062	-13229	-24729	-293	-25381	-13301	-18972	-119	-2063	9817	-16953	-16402	-25855	5759	-23231	-444	-25483	9911	-20237	2054	-24026	11807	-18439	-148	-128	-135	-67	-59	-61	-109	37	-147	17	34	-77	-21	-60	80	-30	0
0.931667	-952	-180	1319	-15517	-135	-22638	-10029	-24260	1004	-25376	-13959	-24899	-343	-25567	-13690	-18989	111	-2049	9679	-17374	-13399	-26215	6384	-23100	482	-25896	10496	-20405	2468	-24388	12412	-18312	-149	-131	-121	-68	-64	-43	-110	35	-152	-1	30	-81	-23	-59	79	-32	-3
0.932500	520	11	1250	-15675	43	-22997	-10856	-23852	1135	-25628	-14647	-25046	-351	-25711	-14060	-18967	-112	-2030	9527	-17791	-15091	-26547	7051	-22969	128	-26276	11097	-20575	2913	-24730	13039	-18114	-151	-132	-121	-68	-62	-61	-105	39	-148	12	33	-77	-21	-55	79	-28	0
0.933333	2330	224	1161	-15839	41	-23370	-11617	-23427	1145	-25813	-15285	-25156	-317	-25817	-14413	-18901	66	-2011	9391	-18195	-16814	-26852	7755	-22850	501	-26626	11713	-20753	2453	-25040	13691	-17848	-177	-129	-121	-66	-59	-61	-88	36	-154	12	30	-77	-23	-59	79	-31	-3
0.934167	2941	439	1056	-16011	95	-23779	-12364	-22997	1206	-25917	-15867	-25229	-391	-25897	-14776	-18834	1	-1987	9261	-18588	-15467	-27140	8490	-22741	474	-26931	12340	-20941	1320	-25317	14356	-17512	-151	-132	-120	-68	-62	-64	-108	38	-152	12	32	-77	-24	-57	80	-26	-12
0.935000	3403	658	931	-16189	245	-24176	-13021	-22571	1194	-25942	-16381	-25263	-363	-25958	-15149	-18781	21	-1961	9149	-18964	-16057	-27371	9257	-22647	355	-27199	12985	-21131	395	-25534	15039	-17113	-148	-128	-120	-69	-64	-55	-107	38	-134	12	32	-79	-21	-58	78	-31	-3
0.935833	161	881	791	-16349	210	-24545	-13603	-22156	1425	-25877	-16845	-25248	-234	-25995	-15549	-18777	365	-1940	9049	-19329	-16534	-27581	10056	-22570	882	-27416	13637	-21326	-618	-25696	15716	-16661	-151	-131	-124	-66	-62	-61	-109	34	-153	17	32	-77	-23	-58	77	-31	1
0.936667	1204	1084	630	-16551	-251	-24880	-14094	-21769	1212	-25725	-17248	-25171	-246	-26020	-15994	-18828	375	-1916	8967	-19667	-12935	-27756	10874	-22510	1284	-27589	14293	-21518	-3546	-25797	16395	-16165	-149	-128	-124	-67	-62	-62	-99	36	-137	15	32	-78	-22	-58	81	-32	0
0.937500	5002	1287	456	-16735	352	-25156	-14496	-21405	942	-25487	-17606	-25046	-270	-26029	-16493	-18950	47	-1895	8903	-19996	-13714	-27899	11718	-22468	521	-27694	14962	-21707	-4491	-25834	17073	-15632	-148	-128	-121	-64	-63	-58	-104	42	-149	18	36	-73	-22	-55	82	-23	-1
0.938333	5743	1481	273	-16896	277	-25363	-14809	-21076	997	-25180	-17935	-24852	-270	-26035	-17059	-19147	5	-1874	8860	-20302	-14937	-28012	12575	-22449	764	-27785	15626	-21898	-3820	-25802	17737	-15068	-139	-122	-122	-64	-60	-55	-101	43	-149	18	33	-75	-18	-52	86	-26	1
0.939167	5597	1651	70	-17072	151	-25482	-15043	-20786	1019	-24745	-18255	-24602	-259	-26030	-17706	-19424	-107	-1860	8826	-20592	-12475	-28097	13435	-22456	882	-27816	16291	-22077	-2613	-25708	18385	-14496	-144	-126	-121	-65	-61	-56	-105	44	-149	21	36	-74	-21	-55	85	-27	2
0.940000	4725	1800	-132	-17248	298	-25504	-15202	-20531	951	-24260	-18590	-24280	-182	-26002	-18426	-19764	-51	-1852	8806	-20856	-12675	-28155	14298	-22492	826	-27803	16949	-22252	-234	-25556	19014	-13920	-152	-128	-127	-66	-60	-59	-107	39	-133	21	32	-79	-21	-58	84	-32	-1
0.940833	4142	1927	-341	-17426	241	-25424	-15296	-20310	846	-23696	-18945	-23894	-206	-25951	-19216	-20147	33	-1839	8802	-21094	-12262	-28185	15161	-22552	931	-27739	17620	-22411	2537	-25346	19599	-13336	-151	-129	-124	-66	-64	-60	-104	42	-152	17	34	-73	-22	-58	84	-29	0
0.941667	4967	2036	-545	-17596	89	-25223	-15337	-20112	793	-23070	-19342	-23445	-280	-25860	-20064	-20552	-3	-1824	8808	-21301	-11080	-28191	16019	-22634	650	-27633	18267	-22552	6072	-25085	20205	-12808	-149	-126	-122	-49	-66	-47	-103	42	-137	16	35	-74	-23	-56	85	-30	-1
0.942500	6399	2114	-747	-17776	185	-24911	-15335	-19933	747	-22394	-19788	-22938	-279	-25725	-20961	-20951	-81	-1809	8816	-21488	-10255	-28173	16857	-22742	713	-27470	18908	-22673	9427	-24777	20759	-12293	-147	-125	-124	-68	-64	-56	-104	41	-151	17	36	-74	-17	-56	84	-39	0
0.943333	5744	2165	-940	-17963	182	-24489	-15310	-19772	675	-21679	-20300	-22388	-230	-25538	-21893	-21322	-177	-1792	8820	-21640	-9387	-28136	17675	-22878	676	-27293	19522	-22775	12485	-24440	21290	-11822	-150	-130	-79	-58	-62	-56	-103	42	-149	16	36	-74	-24	-55	85	-28	-1
0.944167	2257	2191	-1125	-18154	485	-23961	-15275	-19622	923	-20936	-20870	-21787	-166	-25282	-22844	-21630	-220	-1771	8810	-21764	-10849	-28078	18464	-23034	328	-27056	20127	-22849	16728	-24063	21795	-11380	-149	-127	-121	-64	-66	-56	-101	43	-151	22	37	-70	-23	-55	85	-32	0
0.945000	644	2195	-1291	-18356	24	-23335	-15242	-19472	1252	-20175	-21503	-21155	-171	-24961	-23774	-21849	-21	-1744	8829	-21853	-6043	-27997	19212	-23206	893	-26775	20704	-22895	17163	-23667	22273	-10998	-147	-124	-119	-60	-50	-52	-112	43	-149	30	40	-70	-23	-56	84	-28	1
0.945833	1794	2175	-1445	-18570	275	-22625	-15221	-19321	1448	-19397	-22181	-20502	-272	-24552	-24668	-21951	-218	-1709	8821	-21913	-4410	-27890	19912	-23392	170	-26448	21242	-22910	16725	-23250	22718	-10672	-147	-124	-118	-60	-58	-57	-101	44	-148	23	42	-67	-19	-52	86	-30	3
0.946667	2834	2131	-1582	-18790	153	-21837	-15227	-19155	1568	-18628	-22893	-19844	-305	-24066	-25492	-21914	-120	-1663	8805	-21937	-5626	-27767	20562	-23593	216	-26080	21747	-22896	15791	-22821	23130	-10401	-147	-125	-92	-58	-62	-52	-102	43	-145	23	41	-72	-22	-53	86	-28	2
0.947500	2418	2067	-1711	-19030	115	-20994	-15266	-18983	1718	-17876	-23611	-19197	-255	-23523	-26224	-21746	-254	-1616	8776	-21937	-2857	-27608	21121	-23802	294	-25666	22199	-22851	13817	-22381	23503	-10193	-148	-127	-122	-65	-64	-59	-105	41	-149	21	36	-78	-19	-55	88	-30	0
0.948333	2110	1987	-1821	-19280	113	-20106	-15345	-18803	1674	-17150	-24307	-18554	-274	-22910	-26849	-21420	-313	-1561	8742	-21903	-1954	-27420	21630	-24017	112	-25209	22588	-22773	11613	-21928	23836	-10040	-153	-128	-118	-69	-66	-61	-107	40	-155	16	30	-78	-28	-59	82	-34	-5
0.949167	-1412	1889	-1923	-19539	326	-19197	-15451	-18608	1848	-16455	-24956	-17994	-282	-22227	-27328	-20929	-246	-1493	8704	-21832	-2296	-27188	22031	-24235	13	-24698	22924	-22648	9408	-21466	24132	-9935	-152	-128	-122	-63	-62	-58	-107	39	-151	20	38	-76	-19	-53	85	-29	0
0.950000	-2774	1787	-2005	-19803	-481	-18263	-15594	-18398	2036	-15786	-25532	-17457	-161	-21487	-27655	-20295	-323	-1414	8665	-21731	1851	-26912	22332	-24432	370	-24140	23180	-22492	4984	-20994	24371	-9892	-149	-126	-121	-65	-68	-58	-104	42	-152	36	36	-75	-22	-55	82	-31	-3
0.950833	667	1674	-2088	-20076	-103	-17336	-15783	-18187	1859	-15160	-25998	-16989	-191	-20731	-27814	-19534	-805	-1332	8625	-21599	2364	-26589	22515	-24633	-284	-23537	23353	-22303	1535	-20513	24557	-9873	-150	-127	-122	-62	-63	-57	-108	39	-151	21	36	-76	-23	-55	86	-29	0
0.951667	1796	1558	-2169	-20362	99	-16418	-15994	-17975	1780	-14586	-26337	-16605	-220	-19965	-27809	-18674	-759	-1242	8589	-21447	51	-26216	22574	-24815	-334	-22896	23441	-22073	143	-20024	24674	-9937	-154	-125	-124	-62	-59	-59	-107	42	-151	19	35	-72	-19	-52	87	-28	0
0.952500	1998	1433	-2257	-20651	54	-15535	-16235	-17779	1779	-14062	-26522	-16294	-165	-19202	-27639	-17730	-500	-1148	8560	-21260	2610	-25772	22501	-24985	-109	-22224	23431	-21814	-1130	-19523	24724	-10021	-148	-125	-120	-62	-63	-59	-107	40	-149	19	35	-65	-23	-53	84	-43	1
0.953333	1183	1314	-2375	-20944	107	-14688	-16498	-17598	1704	-13591	-26553	-16084	-137	-18467	-27317	-16754	-481	-1046	8535	-21057	3426	-25311	22294	-25140	-309	-21520	23315	-21526	-1608	-19015	24704	-10145	-150	-129	-118	-62	-60	-59	-101	42	-149	21	36	-72	-22	-58	82	-29	0
0.954167	76	1194	-2468	-21239	51	-13898	-16757	-17453	1544	-13173	-26417	-15966	-170	-17770	-26848	-15749	-500	-940	8525	-20833	3748	-24782	21952	-25279	-374	-20806	23098	-21213	-2002	-18494	24587	-10295	-150	-127	-121	-64	-61	-59	-104	38	-153	18	35	-75	-22	-50	85	-31	-1
0.955000	632	1079	-2605	-21535	-48	-13165	-17021	-17342	1277	-12812	-26097	-15929	-219	-17132	-26259	-14757	-531	-836	8520	-20590	5197	-24207	21476	-25397	-481	-20075	22770	-20869	-2030	-17967	24393	-10468	-153	-126	-121	-64	-75	-59	-104	38	-153	18	36	-75	-19	-55	81	-31	-1
0.955833	2663	980	-2768	-21821	72	-12496	-17283	-17285	1073	-12503	-25654	-15995	-230	-16559	-25581	-13815	-422	-722	8533	-20321	5827	-23588	20868	-25502	-370	-19347	22337	-20509	-1907	-17437	24113	-10667	-150	-128	-121	-68	-62	-60	-109	38	-154	16	33	-76	-23	-52	78	-30	-1
0.956667	2306	871	-2959	-22109	-66	-11878	-17531	-17283	1092	-12252	-25056	-16132	-220	-16069	-24835	-12943	-468	-616	8551	-20070	7142	-22928	20134	-25586	-169	-18630	21801	-20135	-2521	-16905	23744	-10878	-155	-133	-109	-68	-65	-61	-112	38	-154	16	32	-77	-25	-58	78	-30	-6
0.957500	-429	786	-3188	-22393	239	-11366	-17759	-17344	973	-12051	-24341	-16333	-211	-15662	-24056	-12149	-412	-497	8589	-19789	5782	-22239	19304	-25649	-549	-17935	21175	-19737	-1530	-16373	23304	-11089	-148	-126	-120	-65	-65	-60	-105	43	-151	18	35	-78	-22	-59	82	-27	2
0.958333	-2811	715	-3445	-22655	-181	-10912	-17954	-17466	760	-11896	-23535	-16578	-184	-15338	-23254	-11465	-36	-380	8630	-19504	9198	-21520	18380	-25696	-17	-17270	20462	-19334	-3335	-15850	22779	-11315	-148	-125	-125	-66	-60	-59	-102	42	-148	20	39	-76	-18	-51	84	-29	2
0.959167	-1476	657	-3737	-22914	-6	-10540	-18118	-17664	790	-11802	-22671	-16883	-130	-15099	-22469	-10896	-328	-265	8683	-19229	11737	-20793	17382	-25730	-887	-16658	19671	-18929	-6373	-15340	22183	-11537	-146	-122	-124	-66	-59	-56	-101	43	-148	18	30	-77	-17	-51	80	-27	1
0.960000	-166	609	-4072	-23163	-93	-10256	-18246	-17930	706	-11754	-21778	-17202	-83	-14944	-21724	-10454	-318	-153	8717	-18955	9450	-20073	16331	-25748	-1013	-16097	18816	-18523	-8513	-14855	21530	-11758	-149	-128	-124	-45	-62	-70	-102	41	-95	16	34	-75	-21	-53	84	-28	0
0.960833	381	579	-4431	-23394	-110	-10050	-18352	-18261	504	-11751	-20882	-17534	-67	-14865	-21028	-10129	-223	-43	8763	-18683	11296	-19354	15247	-25752	-759	-15586	17914	-18118	-11259	-14394	20852	-11970	-151	-127	-124	-67	-63	-57	-104	36	-150	17	33	-76	-23	-52	79	-31	0
0.961667	366	555	-4815	-23611	-228	-9930	-18403	-18649	352	-11799	-20014	-17859	-90	-14857	-20399	-9920	64	69	8801	-18426	11857	-18652	14153	-25742	-840	-15152	16987	-17720	-13519	-13964	20103	-12168	-153	-114	-125	-67	-62	-56	-147	38	-151	18	35	-75	-21	-57	78	-31	0
0.962500	-1920	552	-5226	-23809	262	-9890	-18416	-19090	383	-11862	-19210	-18163	-121	-14904	-19846	-9816	-53	171	8830	-18183	10273	-17995	13074	-25716	-676	-14781	16052	-17334	-14548	-13580	19361	-12346	-148	-131	-120	-66	-59	-59	-104	37	-149	20	32	-93	-21	-63	78	-31	2
0.963333	-3986	547	-5653	-24013	-346	-9933	-18386	-19563	313	-11974	-18480	-18429	-80	-14999	-19360	-9800	-22	274	8845	-17961	12382	-17345	12044	-25676	88	-14477	15129	-16959	-16442	-13235	18618	-12503	-148	-129	-126	-63	-62	-60	-104	41	-150	19	34	-75	-22	-53	80	-29	0
0.964167	-534	554	-6089	-24142	-190	-10060	-18318	-20064	-31	-12118	-17842	-18659	-74	-15137	-18943	-9863	164	368	8849	-17752	12771	-16753	11064	-25620	-362	-14238	14234	-16601	-17732	-12940	17887	-12636	-149	-128	-120	-65	-60	-56	-103	40	-149	15	35	-75	-22	-52	82	-29	0
0.965000	1225	561	-6523	-24275	72	-10269	-18203	-20575	-88	-12286	-17299	-18838	-12	-15302	-18583	-9986	508	457	8835	-17576	8481	-16212	10157	-25549	-712	-14063	13374	-16259	-15616	-12693	17186	-12740	-151	-114	-115	-65	-63	-60	-112	38	-153	18	33	-77	-21	-56	79	-34	0
0.965833	1213	570	-6952	-24387	39	-10549	-18048	-21086	-172	-12475	-16858	-18960	1	-15485	-18269	-10141	639	537	8801	-17419	8778	-15711	9341	-25453	-575	-13941	12585	-15936	-12506	-12496	16534	-12810	-150	-129	-121	-66	-59	-57	-102	41	-149	19	33	-76	-23	-58	80	-30	3
0.966667	344	580	-7367	-24467	215	-10901	-17847	-21572	-264	-12678	-16518	-19024	-92	-15678	-17989	-10324	441	611	8751	-17291	7977	-15270	8623	-25340	-820	-13869	11856	-15638	-8033	-12353	15937	-12850	-147	-130	-120	-61	-53	-59	-108	40	-149	19	35	-75	-18	-58	82	-28	-1
0.967500	-353	584	-7768	-24523	140	-11313	-17597	-22023	-304	-12907	-16275	-19030	-6	-15872	-17730	-10511	291	669	8676	-17192	5154	-14875	8027	-25205	-505	-13840	11220	-15364	-2471	-12261	15409	-12860	-152	-129	-122	-66	-66	-59	-107	37	-154	17	32	-74	-13	-60	77	-32	-3
0.968333	148	579	-8134	-24548	0	-11786	-17318	-22422	-445	-13140	-16116	-18977	28	-16063	-17475	-10686	-120	712	8583	-17115	3846	-14543	7521	-25048	-627	-13838	10683	-15115	3783	-12200	14956	-12830	-148	-130	-121	-73	-64	-65	-108	38	-150	16	34	-78	-26	-59	79	-30	-4
0.969167	2002	571	-8490	-24541	82	-12293	-16964	-22752	-549	-13379	-16024	-18867	-67	-16239	-17201	-10833	11	775	8472	-17064	1901	-14253	7149	-24842	-719	-13863	10251	-14891	10416	-12208	14578	-12769	-149	-127	-120	-66	-63	-58	-105	39	-152	5	30	-81	-22	-60	69	-31	-1
0.970000	1692	557	-8801	-24504	-43	-12833	-16573	-23000	-335	-13620	-15985	-18701	-75	-16401	-16909	-10947	403	763	8338	-17038	898	-14016	6879	-24649	-212	-13901	9921	-14696	15725	-12243	14284	-12675	-147	-128	-125	-74	-61	-60	-113	39	-152	16	32	-76	-24	-59	82	-28	0
0.970833	-830	538	-9081	-24423	146	-13393	-16130	-23163	-114	-13865	-15980	-18493	-57	-16544	-16584	-11025	17	764	8187	-17028	-2543	-13820	6719	-24396	-848	-13948	9705	-14527	21975	-12313	14069	-12553	-151	-128	-118	-65	-62	-60	-104	42	-150	19	33	-77	-22	-58	81	-29	-4
0.971667	-4587	512	-9315	-24332	-87	-13966	-15633	-23228	-224	-14111	-15987	-18247	-75	-16664	-16226	-11053	219	750	8016	-17041	-3059	-13663	6654	-24135	-304	-13990	9584	-14387	26108	-12407	13934	-12403	-151	-126	-107	-65	-60	-58	-104	36	-151	17	35	-76	-18	-56	80	-28	0
0.972500	-4384	482	-9516	-24198	-66	-14535	-15085	-23193	-340	-14347	-15993	-17974	-137	-16765	-15837	-11047	110	719	7822	-17073	-645	-13542	6673	-23842	-163	-14025	9566	-14276	26793	-12523	13855	-12233	-148	-129	-119	-67	-62	-62	-105	41	-163	18	12	-79	-21	-59	82	-29	-4
0.973333	-4555	448	-9679	-24041	-163	-15097	-14491	-23062	-262	-14583	-15980	-17684	-135	-16849	-15413	-10999	160	671	7616	-17116	-4250	-13452	6761	-23525	-422	-14047	9635	-14200	27561	-12644	13843	-12038	-151	-138	-122	-69	-65	-65	-110	37	-155	13	30	-80	-25	-59	81	-31	-4
0.974167	-4787	411	-9812	-23862	-77	-15642	-13844	-22837	-351	-14821	-15936	-17388	-19	-16917	-14963	-10924	377	611	7391	-17166	-4095	-13382	6919	-23181	-280	-14046	9788	-14141	26210	-12781	13877	-11828	-153	-129	-121	-69	-64	-62	-104	40	-151	16	32	-53	-19	-57	82	-45	-1
0.975000	-5584	383	-9902	-23659	-137	-16147	-13157	-22520	-411	-15049	-15839	-17091	213	-16962	-14492	-10822	557	537	7151	-17224	-3555	-13332	7121	-22833	-447	-14027	10009	-14116	23979	-12911	13953	-11602	-152	-128	-126	-69	-65	-62	-107	37	-153	15	29	-77	-19	-59	80	-31	0
0.975833	-7396	354	-9964	-23439	244	-16627	-12425	-22123	-529	-15275	-15685	-16800	350	-16999	-14021	-10714	350	455	6892	-17280	-5102	-13297	7365	-22466	-389	-13977	10285	-14113	21642	-13023	14053	-11364	-152	-133	-124	-69	-65	-61	-107	38	-156	13	34	-77	-30	-56	80	-31	-6
0.976667	-10864	333	-10000	-23209	-242	-17078	-11653	-21658	-549	-15506	-15474	-16538	276	-17030	-13561	-10618	257	362	6622	-17338	-3426	-13280	7633	-22087	227	-13905	10608	-14139	17695	-13121	14166	-11110	-139	-127	-119	-68	-65	-64	-107	38	-154	17	30	-78	-26	-57	81	-30	-3
0.977500	-8362	319	-10008	-22969	-288	-17489	-10854	-21142	-586	-15726	-15188	-16301	229	-17063	-13114	-10537	234	239	6341	-17389	-910	-13263	7927	-21702	-17	-13802	10962	-14183	12724	-13187	14286	-10846	-149	-125	-121	-65	-63	-56	-103	40	-148	19	37	-72	-22	-55	81	-29	-3
0.978333	-6285	321	-9991	-22734	27	-17868	-10036	-20592	-396	-15952	-14845	-16102	156	-17100	-12707	-10488	34	162	6045	-17436	-4051	-13253	8228	-21327	-407	-13674	11324	-14250	10186	-13223	14396	-10576	-170	-127	-117	-64	-66	-57	-102	40	-150	19	36	-76	-23	-53	84	-28	2
0.979167	-5766	326	-9971	-22508	-228	-18214	-9209	-20028	-87	-16178	-14440	-15950	91	-17147	-12340	-10494	209	54	5739	-17480	-3512	-13246	8529	-20960	10	-13521	11698	-14334	8110	-13223	14493	-10301	-148	-127	-117	-65	-62	-59	-104	40	-149	15	39	-70	-19	-55	70	-29	0
0.980000	-5522	346	-9933	-22293	-170	-18531	-8387	-19463	161	-16409	-14007	-15847	130	-17216	-12018	-10556	276	-48	5427	-17515	-2185	-13246	8828	-20611	-112	-13355	12056	-14433	6663	-13184	14564	-10030	-144	-128	-119	-63	-61	-57	-101	41	-149	20	34	-75	-22	-55	82	-26	0
0.980833	-5363	377	-9883	-22096	-243	-18833	-7576	-18911	166	-16647	-13470	-15794	105	-17313	-11746	-10694	96	-145	5107	-17548	-3105	-13249	9123	-20276	-136	-13164	12395	-14537	5689	-13101	14614	-9749	-148	-128	-120	-72	-64	-58	-105	40	-151	18	33	-76	-19	-53	89	-28	-1
0.981667	-3939	412	-9830	-21919	-385	-19111	-6784	-18388	207	-16892	-12928	-15794	118	-17428	-11523	-10913	-103	-238	4792	-17572	-2416	-13251	9409	-19963	-114	-12962	12701	-14654	4806	-12991	14628	-9484	-149	-128	-119	-72	-64	-60	-108	35	-154	16	30	-77	-26	-60	79	-30	-3
0.982500	-621	451	-9777	-21766	-382	-19384	-6029	-17910	243	-17150	-12359	-15840	107	-17601	-11338	-11217	-378	-321	4481	-17593	-2457	-13254	9692	-19675	-243	-12746	12973	-14757	4747	-12826	14625	-9216	-149	-131	-119	-68	-65	-60	-88	38	-149	15	34	-75	-23	-56	81	-28	-3
0.983333	1258	501	-9713	-21627	-468	-19638	-5311	-17481	249	-17410	-11770	-15929	87	-17767	-11178	-11616	-240	-395	4177	-17611	-1624	-13257	9967	-19416	179	-12523	13199	-14860	3775	-12630	14587	-8961	-152	-129	-116	-66	-62	-56	-107	35	-151	18	34	-75	-24	-58	79	-30	0
0.984167	1081	556	-9656	-21525	-270	-19890	-4649	-17116	237	-17681	-11182	-16060	43	-17987	-11040	-12106	-405	-457	3885	-17628	-2691	-13261	10227	-19184	-126	-12299	13376	-14948	3558	-12390	14525	-8719	-146	-127	-116	-66	-62	-57	-108	40	-147	20	39	-76	-21	-53	85	-29	-1
0.985000	-1112	608	-9601	-21444	-357	-20137	-4028	-16816	-84	-17963	-10601	-16228	-26	-18247	-10909	-12676	-239	-506	3613	-17647	-3039	-13267	10485	-18984	173	-12069	13506	-15022	3016	-12123	14457	-8490	-146	-151	-116	-63	-64	-57	-102	41	-150	20	36	-75	-23	-56	82	-28	1
0.985833	648	656	-9550	-21390	-346	-20384	-3511	-16581	-501	-18255	-10036	-16423	-77	-18536	-10760	-13326	-235	-541	3367	-17676	2231	-13275	10732	-18801	559	-11846	13579	-15077	-783	-11828	14345	-8288	-146	-125	-115	-64	-61	-56	-104	41	-150	20	35	-62	-19	-52	87	-26	2
0.986667	2274	701	-9507	-21363	-19	-20619	-3039	-16413	-542	-18545	-9504	-16644	-117	-18856	-10597	-14034	-496	-562	3142	-17710	257	-13280	10973	-18664	3	-11631	13600	-15110	-3607	-11518	14232	-8124	-147	-128	-115	-62	-67	-52	-101	41	-148	15	37	-74	-23	-53	81	-29	0
0.987500	3873	741	-9473	-21357	-43	-20857	-2646	-16311	-799	-18859	-9014	-16875	-183	-19194	-10399	-14791	-387	-573	2953	-17764	378	-13287	11199	-18548	254	-11432	13570	-15120	-7197	-11194	14112	-7970	-149	-130	-117	-66	-62	-58	-107	37	-156	13	34	-80	-24	-62	81	-28	-4
0.988333	4347	768	-9440	-21370	-198	-21082	-2320	-16274	-937	-19163	-8565	-17116	-299	-19544	-10162	-15571	-361	-567	2800	-17829	2528	-13292	11423	-18455	236	-11234	13494	-15108	-10505	-10866	13981	-7861	-152	-131	-121	-67	-61	-57	-107	35	-152	17	33	-77	-21	-58	77	-33	-5
0.989167	4428	786	-9414	-21398	164	-21291	-2066	-16271	-821	-19463	-8168	-17352	-429	-19890	-9870	-16358	-395	-547	2692	-17908	1968	-13286	11631	-18386	136	-11058	13376	-15066	-12919	-10538	13857	-7785	-150	-130	-121	-66	-61	-59	-118	35	-154	17	32	-77	-22	-73	81	-31	-3
0.990000	1226	797	-9393	-21441	-90	-21481	-1877	-16314	-645	-19759	-7823	-17590	-511	-20233	-9536	-17115	-164	-517	2625	-18014	2905	-13276	11831	-18334	725	-10894	13221	-15003	-15294	-10222	13727	-7751	-150	-131	-125	-73	-65	-55	-107	35	-151	15	29	-79	-25	-62	77	-33	-3
0.990833	3073	797	-9373	-21492	-478	-21645	-1747	-16388	-911	-20032	-7533	-17813	-480	-20544	-9152	-17818	-145	-469	2611	-18133	6298	-13254	12020	-18299	585	-10740	13038	-14915	-18742	-9918	13606	-7751	-149	-130	-122	-67	-64	-60	-104	37	-152	12	34	-77	-24	-55	80	-30	-5
0.991667	5859	793	-9347	-21541	0	-21775	-1660	-16475	-956	-20285	-7289	-18022	-503	-20820	-8723	-18455	-815	-409	2646	-18273	3881	-13212	12195	-18275	-325	-10605	12832	-14808	-19303	-9623	13482	-7768	-152	-128	-121	-63	-64	-59	-107	40	-153	15	32	-77	-22	-59	80	-32	-5
0.992500	5549	779	-9322	-21596	-46	-21873	-1622	-16581	-868	-20519	-7096	-18209	-534	-21052	-8261	-19002	-1043	-339	2748	-18438	3512	-13158	12354	-18269	-113	-10485	12610	-14691	-18441	-9378	13358	-7865	-151	-126	-119	-65	-64	-49	-109	37	-153	19	35	-73	-21	-58	80	-32	0
0.993333	4585	758	-9289	-21654	-3	-21938	-1617	-16688	-962	-20718	-6954	-18381	-518	-21227	-7784	-19448	-1079	-258	2862	-18620	5632	-13086	12494	-18264	59	-10378	12374	-14559	-17041	-9155	13228	-7970	-150	-129	-124	-64	-61	-60	-107	38	-150	18	30	-77	-23	-59	79	-32	-4
0.994167	3496	732	-9246	-21716	-47	-21956	-1641	-16793	-916	-20881	-6845	-18533	-500	-21344	-7297	-19772	-1040	-172	3039	-18835	4850	-12997	12611	-18275	127	-10290	12129	-14424	-14612	-8965	13092	-8106	-147	-127	-122	-65	-63	-60	-108	38	-152	15	30	-76	-25	-59	80	-31	0
0.995000	2823	695	-9190	-21776	-204	-21933	-1679	-16888	-834	-21000	-6772	-18666	-414	-21387	-6827	-19980	-765	-81	3254	-19036	4932	-12885	12707	-18288	-100	-10214	11886	-14286	-12084	-8812	12951	-8267	-150	-130	-125	-68	-62	-59	-108	37	-151	16	30	-80	-22	-60	79	-31	-5
0.995833	3902	657	-9115	-21833	-107	-21866	-1729	-16972	-894	-21074	-6717	-18780	-344	-21363	-6376	-20058	-774	16	3535	-19254	4676	-12755	12780	-18285	-446	-10155	11645	-14151	-9102	-8700	12792	-8428	-150	-130	-125	-67	-65	-60	-108	38	-160	12	29	-78	-24	-70	80	-34	-4
0.996667	4239	609	-9019	-21889	13	-21757	-1780	-17044	-888	-21096	-6676	-18886	-296	-21271	-5971	-20025	-807	112	3797	-19481	4824	-12602	12824	-18338	-40	-10110	11414	-14026	-6842	-8627	12621	-8608	-151	-130	-128	-68	-61	-59	-105	37	-154	15	32	-77	-23	-58	79	-36	-3
0.997500	2687	555	-8893	-21946	-18	-21607	-1824	-17101	-667	-21065	-6638	-18961	-269	-21107	-5615	-19877	-718	219	4104	-19707	4484	-12433	12846	-18370	-43	-10081	11193	-13911	-4702	-8590	12431	-8784	-150	-129	-122	-66	-63	-59	-109	38	-151	25	32	-78	-19	-57	46	-31	0
0.998333	-1262	493	-8755	-22006	177	-21419	-1858	-17148	-577	-20973	-6596	-19029	-318	-20886	-5334	-19641	-673	309	4447	-19930	2395	-12251	12837	-18410	-74	-10066	10984	-13814	-2174	-8594	12216	-8952	-146	-129	-125	-67	-65	-64	-108	39	-153	15	33	-76	-23	-59	78	-30	6
0.999167	-2209	418	-8556	-22069	-237	-21201	-1889	-17187	-654	-20835	-6550	-19090	-326	-20610	-5122	-19326	-786	387	4797	-20137	6467	-12057	12802	-18453	247	-10069	10792	-13727	-3644	-8628	11985	-9106	-147	-127	-122	-64	-64	-60	-109	37	-153	19	35	-77	-24	-58	79	-29	0
1.000000	-1844	323	-8331	-22138	-36	-20951	-1892	-17213	-574	-20638	-6485	-19134	-375	-20294	-4988	-18958	-1044	472	5154	-20336	4978	-11853	12740	-18507	-638	-10083	10617	-13664	-4787	-8693	11735	-9259	-149	-126	-122	-69	-62	-61	-104	38	-148	17	34	-79	-19	-58	80	-31	3
1.000833	-1463	233	-8101	-22214	-65	-20678	-1887	-17240	-676	-20389	-6405	-19178	-352	-19941	-4930	-18560	-811	535	5515	-20518	3380	-11648	12653	-18589	-475	-10109	10456	-13627	-6470	-8783	11469	-9340	-149	-128	-126	-67	-65	-60	-108	38	-150	13	34	-62	-24	-50	81	-30	1
1.001667	-1979	119	-7833	-22293	-109	-20383	-1864	-17266	-688	-20096	-6307	-19204	-289	-19563	-4945	-18144	-723	586	5874	-20672	4529	-11443	12538	-18633	-352	-10140	10318	-13603	-8444	-8891	11193	-9406	-149	-131	-124	-66	-67	-60	-109	38	-152	15	34	-75	-26	-57	81	-29	0
1.002500	-1732	-15	-7543	-22386	126	-20068	-1822	-17286	-593	-19760	-6190	-19220	-293	-19175	-5023	-17736	-521	624	6234	-20803	2755	-11240	12407	-18710	-498	-10195	10200	-13604	-10006	-9013	10911	-9443	-138	-127	-126	-67	-63	-59	-105	40	-149	17	37	-76	-22	-58	79	-32	-1
1.003333	-5081	-164	-7233	-22488	132	-19741	-1769	-17309	-561	-19385	-6059	-19230	-250	-18777	-5162	-17347	-275	645	6594	-20887	1369	-11049	12248	-18794	-184	-10247	10106	-13625	-11270	-9143	10637	-9434	-149	-130	-125	-68	-59	-60	-108	36	-152	18	33	-75	-19	-52	80	-28	0
1.004167	-4520	-325	-6913	-22597	-490	-19400	-1699	-17331	-817	-18979	-5930	-19225	-151	-18378	-5336	-16987	-144	648	6949	-21001	3721	-10866	12080	-18878	-93	-10307	10033	-13664	-14249	-9275	10371	-9388	-146	-130	-117	-66	-60	-62	-98	42	-153	20	36	-73	-18	-55	81	-30	-1
1.005000	-1021	-505	-6588	-22717	-1	-19055	-1627	-17349	-689	-18551	-5784	-19203	-108	-17993	-5540	-16668	-315	642	7302	-21067	297	-10703	11893	-18987	-909	-10360	9980	-13719	-15244	-9387	10129	-9305	-149	-126	-117	-64	-63	-56	-102	42	-148	20	37	-70	-18	-53	82	-25	0
1.005833	-288	-693	-6265	-22846	-67	-18698	-1547	-17366	-479	-18102	-5643	-19158	-141	-17623	-5759	-16400	-99	619	7651	-21107	-3239	-10558	11699	-19070	-848	-10419	9956	-13792	-14506	-9524	9922	-9189	-149	-124	-116	-62	-59	-45	-101	40	-147	21	39	-69	-16	-53	82	-30	0
1.006667	-118	-888	-5950	-22981	-69	-18333	-1469	-17382	-678	-17648	-5520	-19113	-205	-17272	-5974	-16173	35	583	7999	-21130	-2654	-10434	11491	-19150	-623	-10476	9957	-13879	-13414	-9635	9751	-9042	-150	-128	-118	-67	-65	-58	-108	34	-154	17	35	-75	-21	-57	82	-31	-4
1.007500	-533	-1084	-5646	-23138	-16	-17969	-1393	-17385	-758	-17189	-5420	-19046	-234	-16949	-6181	-15991	168	540	8351	-21140	-5055	-10331	11287	-19273	-768	-10528	9983	-13973	-11341	-9735	9637	-8865	-151	-130	-107	-65	-63	-58	-107	50	-150	18	30	-78	-25	-58	80	-31	-3
1.008333	-621	-1265	-5356	-23289	-73	-17595	-1319	-17373	-592	-16732	-5338	-18954	-228	-16648	-6357	-15837	275	495	8713	-21136	-7379	-10254	11082	-19372	-702	-10575	10039	-14078	-8916	-9821	9589	-8668	-151	-129	-118	-66	-65	-60	-105	39	-155	15	34	-76	-8	-58	81	-29	-4
1.009167	895	-1430	-5088	-23449	-147	-17214	-1252	-17343	-565	-16286	-5285	-18843	-216	-16370	-6499	-15706	252	451	9084	-21122	-8755	-10194	10897	-19461	-693	-10609	10131	-14182	-5674	-9886	9618	-8452	-150	-116	-120	-65	-62	-56	-105	39	-151	23	37	-79	-22	-56	82	-29	0
1.010000	2871	-1568	-4834	-23616	-86	-16837	-1201	-17302	-575	-15859	-5275	-18722	-276	-16122	-6603	-15588	481	416	9459	-21105	-10069	-10162	10717	-19550	-494	-10649	10246	-14294	-2515	-9943	9721	-8234	-148	-128	-119	-62	-64	-57	-105	43	-153	18	33	-77	-22	-56	85	-27	-9
1.010833	2598	-1668	-4607	-23785	-167	-16454	-1166	-17234	-479	-15443	-5298	-18585	-329	-15897	-6693	-15470	392	387	9841	-21080	-11511	-10151	10562	-19617	-407	-10677	10402	-14405	188	-9993	9919	-8011	-148	-130	-120	-65	-64	-62	-102	52	-136	22	38	-75	-21	-52	86	-29	1
1.011667	-405	-1720	-4390	-23984	216	-16067	-1144	-17148	-273	-15059	-5358	-18432	-317	-15704	-6678	-15341	257	378	10241	-21059	-15213	-10161	10430	-19673	-615	-10703	10590	-14515	4072	-10033	10201	-7795	-149	-125	-115	-65	-64	-56	-100	41	-146	21	37	-78	-21	-53	95	-26	0
1.012500	-1674	-1717	-4195	-24136	-168	-15681	-1142	-17006	-67	-14697	-5451	-18275	-281	-15533	-6658	-15192	605	384	10647	-21041	-12050	-10195	10324	-19720	-10	-10727	10809	-14621	4068	-10064	10585	-7593	-149	-126	-118	-64	-62	-57	-101	44	-149	21	40	-72	-18	-53	86	-26	0
1.013333	-369	-1651	-4008	-24315	96	-15298	-1160	-16911	-40	-14365	-5581	-18115	-299	-15386	-6605	-15013	291	434	11058	-21025	-11706	-10227	10263	-19752	-497	-10755	11058	-14726	3410	-10117	11034	-7404	-147	-125	-116	-65	-64	-56	-102	43	-151	22	36	-79	-22	-38	85	-27	-1
1.014167	1153	-1522	-3840	-24498	-44	-14917	-1202	-16763	-69	-14059	-5736	-17953	-322	-15258	-6527	-14805	455	468	11467	-21020	-14068	-10313	10231	-19764	-298	-10789	11340	-14821	2622	-10164	11581	-7260	-149	-127	-120	-66	-70	-55	-104	44	-150	21	34	-74	-22	-52	86	-26	-1
1.015000	1942	-1316	-3677	-24676	-55	-14548	-1267	-16600	-26	-13785	-5918	-17783	-325	-15153	-6435	-14563	466	538	11878	-21002	-12060	-10398	10247	-19762	-112	-10835	11655	-14916	1046	-10239	12204	-7111	-150	-129	-121	-65	-62	-58	-104	40	-153	17	33	-77	-24	-61	81	-39	-4
1.015833	2462	-1052	-3524	-24856	-11	-14186	-1356	-16428	102	-13539	-6106	-17615	-366	-15062	-6334	-14291	395	635	12282	-21033	-11447	-10495	10311	-19742	-148	-10884	12007	-14991	-310	-10319	12901	-7015	-150	-127	-122	-69	-63	-60	-104	35	-152	16	34	-77	-19	-52	81	-30	-1
1.016667	-518	-716	-3367	-25021	302	-13820	-1461	-16242	168	-13306	-6296	-17445	-368	-14980	-6242	-13996	493	752	12669	-21052	-11966	-10599	10423	-19707	36	-10949	12382	-15059	-1389	-10431	13645	-6950	-150	-130	-119	-65	-64	-58	-105	40	-151	17	35	-78	1	-52	81	-29	-3
1.017500	-1202	-319	-3213	-25186	-395	-13460	-1592	-16047	147	-13094	-6482	-17270	-294	-14903	-6161	-13677	601	888	13040	-21072	-7643	-10713	10595	-19662	366	-11030	12786	-15111	-4658	-10563	14454	-6920	-148	-130	-113	-65	-64	-56	-103	43	-151	18	38	-72	-19	-50	86	-28	-3
1.018333	2506	130	-3063	-25330	84	-13111	-1739	-15853	150	-12905	-6656	-17099	-362	-14837	-6095	-13357	348	1036	13387	-21102	-6330	-10833	10816	-19609	-228	-11126	13213	-15151	-6868	-10728	15272	-6938	-145	-124	-119	-65	-60	-55	-103	44	-149	19	40	-69	-19	-49	84	-28	1
1.019167	3771	615	-2914	-25470	143	-12776	-1910	-15670	161	-12729	-6810	-16928	-275	-14769	-6074	-13045	350	1183	13701	-21144	-8053	-10963	11078	-19554	-289	-11241	13656	-15179	-6792	-10924	16128	-6998	-149	-100	-116	-64	-60	-56	-102	40	-147	21	40	-72	-16	-49	85	-29	1
1.020000	4061	1126	-2767	-25595	-46	-12445	-2100	-15489	75	-12561	-6942	-16749	-129	-14703	-6089	-12749	507	1333	13977	-21193	-4880	-11090	11393	-19492	-166	-11372	14115	-15192	-6559	-11154	16959	-7096	-147	-126	-119	-66	-63	-56	-101	43	-148	21	39	-74	-22	-52	84	-30	0
1.020833	3216	1646	-2621	-25700	17	-12120	-2312	-15332	127	-12392	-7048	-16566	-211	-14629	-6142	-12484	706	1477	14205	-21246	-3066	-11229	11750	-19441	-214	-11518	14583	-15190	-5640	-11413	17782	-7238	-147	-127	-116	-66	-60	-59	-107	41	-150	19	37	-76	-21	-53	85	-28	0
1.021667	2235	2152	-2473	-25792	-70	-11797	-2530	-15169	318	-12227	-7117	-16373	-276	-14544	-6223	-12258	863	1602	14389	-21301	-2208	-11367	12155	-19390	56	-11682	15052	-15172	-4479	-11698	18574	-7420	-149	-129	-118	-66	-62	-58	-103	42	-153	17	37	-73	-21	-53	82	-38	-5
1.022500	3061	2647	-2326	-25868	-66	-11479	-2764	-15034	414	-12055	-7158	-16171	-202	-14446	-6346	-12074	839	1713	14529	-21364	-615	-11507	12581	-19352	-111	-11846	15513	-15141	-2654	-12002	19313	-7636	-147	-128	-119	-67	-62	-59	-103	39	-153	16	35	-76	-18	-53	85	-28	0
1.023333	5432	3100	-2182	-25927	24	-11157	-3004	-14913	368	-11878	-7172	-15958	-205	-14304	-6507	-11945	826	1792	14623	-21431	503	-11653	13033	-19326	-159	-12020	15956	-15097	-658	-12332	19982	-7901	-155	-131	-120	-70	-68	-60	-109	37	-162	15	36	-77	-25	-59	80	-14	-4
1.024167	5380	3496	-2033	-25968	-100	-10837	-3211	-14810	365	-11687	-7156	-15732	-210	-14193	-6688	-11860	882	1850	14665	-21495	2212	-11792	13508	-19315	81	-12191	16383	-15038	824	-12667	20584	-8190	-147	-128	-119	-66	-34	-55	-105	38	-149	17	35	-76	-19	-55	79	-28	0
1.025000	2685	3834	-1876	-25989	361	-10505	-3491	-14716	365	-11477	-7118	-15489	-150	-14030	-6886	-11827	525	1871	14666	-21555	1049	-11935	13987	-19306	-386	-12361	16781	-14972	4047	-13007	21088	-8508	-149	-129	-118	-67	-63	-59	-105	40	-151	19	34	-78	-21	-58	82	-30	0
1.025833	227	4097	-1717	-26000	-254	-10186	-3734	-14636	356	-11252	-7066	-15233	-76	-13844	-7098	-11839	769	1864	14627	-21627	5033	-12080	14467	-19336	340	-12526	17145	-14897	4462	-13345	21501	-8852	-146	-127	-115	-63	-63	-57	-104	39	-150	22	35	-77	-22	-55	82	-27	0
1.026667	1007	4274	-1554	-26004	-134	-9831	-3968	-14570	297	-11012	-7006	-14973	-93	-13637	-7316	-11892	571	1817	14545	-21695	7915	-12227	14935	-19376	60	-12677	17457	-14818	3450	-13675	21805	-9223	-146	-128	-122	-65	-62	-57	-103	41	-148	18	34	-53	-19	-53	85	-28	0
1.027500	1197	4363	-1387	-25998	-150	-9486	-4193	-14519	304	-10760	-6948	-14702	-98	-13407	-7523	-11970	351	1738	14433	-21766	5831	-12376	15382	-19437	-38	-12820	17722	-14737	3274	-13985	21994	-9606	-154	-128	-119	-62	-63	-57	-104	39	-155	19	30	-77	-22	-56	81	-31	-5
1.028333	1180	4361	-1209	-25991	-78	-9136	-4402	-14460	359	-10493	-6891	-14427	-113	-13160	-7718	-12069	294	1618	14293	-21829	7914	-12526	15796	-19511	39	-12940	17930	-14657	2602	-14274	22082	-10004	-150	-129	-122	-68	-64	-43	-108	36	-150	20	32	-75	-19	-58	79	-33	0
1.029167	1509	4278	-1015	-25981	-82	-8779	-4590	-14406	403	-10212	-6849	-14149	-127	-12877	-7890	-12168	337	1508	14135	-21890	8761	-12673	16175	-19597	-87	-13043	18087	-14582	2359	-14540	22062	-10399	-152	-126	-120	-68	-63	-62	-108	40	-155	20	34	-77	-25	-57	80	-30	-1
1.030000	16	4109	-823	-25975	346	-8434	-4757	-14343	619	-9925	-6824	-13870	-94	-12585	-8037	-12259	321	1359	13964	-21946	7871	-12822	16507	-19694	64	-13122	18166	-14511	2710	-14765	21944	-10793	-149	-126	-118	-69	-66	-57	-105	40	-152	21	33	-72	-25	-58	81	-24	-4
1.030833	-1472	3866	-625	-25969	-400	-8068	-4897	-14275	514	-9642	-6820	-13601	-115	-12275	-8146	-12332	274	1206	13789	-21998	10601	-12969	16786	-19803	357	-13188	18185	-14454	1423	-14956	21729	-11185	-152	-122	-120	-66	-63	-57	-107	38	-152	20	32	-75	-25	-57	80	-29	-1
1.031667	1515	3563	-417	-25976	-183	-7750	-5012	-14197	159	-9344	-6839	-13341	-170	-11966	-8226	-12375	155	1044	13607	-22054	11618	-13111	17006	-19911	36	-13233	18142	-14409	365	-15111	21428	-11561	-151	-129	-122	-67	-68	-59	-108	36	-156	16	32	-78	-26	-60	84	-28	-9
1.032500	2251	3210	-202	-25988	112	-7430	-5111	-14102	201	-9058	-6884	-13096	-163	-11651	-8267	-12379	328	886	13429	-22084	8323	-13266	17164	-20031	195	-13260	18037	-14374	1734	-15222	21057	-11915	-147	-126	-120	-65	-64	-58	-109	39	-151	19	34	-76	-23	-58	81	-26	0
1.033333	1991	2811	7	-26006	-27	-7122	-5160	-13987	68	-8782	-6952	-12862	-132	-11366	-8271	-12324	158	751	13262	-22119	9212	-13410	17260	-20141	404	-13275	17875	-14366	3156	-15299	20628	-12251	-152	-128	-120	-66	-65	-63	-105	41	-153	18	33	-61	-19	-59	82	-28	1
1.034167	1260	2395	208	-26033	87	-6843	-5185	-13874	-172	-8523	-7041	-12655	-208	-11024	-8246	-12230	114	605	13108	-22144	9203	-13543	17291	-20251	121	-13276	17660	-14375	5072	-15339	20153	-12561	-149	-127	-120	-64	-63	-60	-108	40	-155	19	34	-77	-24	-56	80	-30	-4
1.035000	99	1962	404	-26073	-96	-6595	-5190	-13717	-120	-8283	-7147	-12465	-286	-10726	-8185	-12079	105	490	12960	-22163	7490	-13673	17250	-20354	351	-13272	17394	-14405	7109	-15347	19656	-12846	-150	-126	-120	-69	-63	-59	-108	37	-151	18	34	-85	-24	-53	80	-26	-3
1.035833	-18	1529	580	-26115	-199	-6369	-5168	-13560	90	-8068	-7263	-12297	-208	-10444	-8100	-11882	-263	403	12831	-22170	6944	-13791	17153	-20451	364	-13263	17097	-14450	9267	-15336	19145	-13101	-151	-124	-119	-64	-68	-60	-109	38	-153	17	35	-79	-28	-56	80	-31	-4
1.036667	1458	1121	731	-26162	-8	-6196	-5127	-13386	208	-7879	-7389	-12153	-169	-10175	-7990	-11638	-111	320	12713	-22171	5854	-13898	16991	-20557	91	-13257	16769	-14524	11714	-15298	18644	-13327	-151	-126	-120	-66	-66	-59	-110	37	-154	18	26	-76	-22	-57	79	-29	0
1.037500	785	739	848	-26209	-72	-6046	-5062	-13204	310	-7718	-7510	-12032	-176	-9929	-7864	-11356	38	308	12609	-22161	5734	-13989	16776	-20610	425	-13252	16425	-14604	12775	-15247	18165	-13524	-149	-125	-121	-61	-59	-57	-105	41	-151	16	35	-75	-17	-53	82	-29	0
1.038333	-1988	387	935	-26252	266	-5941	-4981	-13015	227	-7592	-7620	-11929	-128	-9703	-7725	-11038	-251	306	12521	-22140	3197	-14066	16506	-20674	75	-13251	16075	-14723	14761	-15191	17715	-13696	-146	-125	-118	-61	-63	-59	-105	43	-154	18	36	-73	-19	-51	85	-29	0
1.039167	-5449	76	972	-26286	-90	-5877	-4895	-12831	129	-7497	-7714	-11844	19	-9502	-7587	-10705	218	330	12443	-22112	3578	-14127	16190	-20729	383	-13261	15715	-14855	14810	-15136	17308	-13806	-148	-126	-118	-63	-62	-58	-107	40	-148	18	34	-76	-19	-55	80	-30	0
1.040000	-4547	-181	962	-26325	-136	-5850	-4804	-12650	-61	-7432	-7793	-11779	-68	-9325	-7447	-10358	-41	384	12374	-22080	6377	-14175	15819	-20770	225	-13286	15374	-15008	12229	-15089	16957	-13975	-148	-128	-119	-67	-65	-61	-111	37	-155	8	30	-77	-24	-41	81	-31	-4
1.040833	-3918	-391	900	-26345	-130	-5863	-4708	-12480	-86	-7398	-7842	-11733	-174	-9172	-7304	-10011	-221	448	12309	-22039	3127	-14196	15447	-20796	-49	-13315	15046	-15177	10511	-15050	16668	-14083	-149	-128	-125	-66	-50	-63	-109	40	-152	16	29	-75	-22	-55	82	-30	-1
1.041667	-3569	-543	788	-26348	-36	-5904	-4606	-12321	-21	-7386	-7859	-11690	-100	-9023	-7166	-9667	-91	545	12255	-21968	3415	-14200	15036	-20810	277	-13363	14747	-15359	7760	-15027	16452	-14179	-150	-128	-120	-65	-63	-60	-108	38	-153	12	34	-78	-29	-56	81	-33	-1
1.042500	-3969	-645	619	-26326	-233	-5972	-4508	-12177	-18	-7399	-7838	-11661	-56	-8903	-7036	-9343	-160	655	12203	-21931	3688	-14189	14615	-20810	202	-13418	14481	-15554	5359	-15024	16308	-14277	-146	-130	-122	-67	-58	-58	-107	37	-150	13	34	-75	-18	-55	79	-38	0
1.043333	-5544	-690	400	-26293	222	-6081	-4415	-12064	-28	-7432	-7793	-11640	-65	-8797	-6890	-9040	-325	781	12168	-21874	1824	-14164	14188	-20800	-32	-13487	14246	-15766	3894	-15040	16228	-14341	-148	-128	-120	-66	-60	-59	-111	38	-150	15	28	-79	-17	-59	80	-29	0
1.044167	-8738	-690	131	-26235	-311	-6205	-4322	-11967	4	-7474	-7712	-11627	-131	-8702	-6801	-8764	-138	915	12103	-21813	2608	-14122	13770	-20769	16	-13563	14066	-15980	1793	-15083	16215	-14412	-146	-128	-125	-66	-60	-60	-107	42	-147	16	35	-76	-16	-56	84	-30	2
1.045000	-5831	-647	-178	-26152	-338	-6353	-4237	-11901	-170	-7532	-7608	-11618	-136	-8615	-6689	-8523	-121	1056	12059	-21747	3896	-14058	13366	-20729	-791	-13653	13905	-16208	-756	-15144	16267	-14486	-151	-127	-117	-64	-60	-59	-104	39	-152	19	21	-78	-21	-62	89	-31	0
1.045833	-3365	-570	-529	-26045	181	-6512	-4159	-11864	-174	-7595	-7470	-11612	-79	-8534	-6595	-8316	-396	1201	12013	-21685	-97	-14016	12977	-20675	-1252	-13745	13800	-16437	-436	-15227	16373	-14562	-158	-128	-120	-67	-62	-57	-101	43	-149	20	36	-73	-17	-55	85	-29	1
1.046667	-3071	-460	-907	-25919	-38	-6684	-4081	-11855	-107	-7660	-7320	-11612	-87	-8460	-6504	-8144	-357	1351	11968	-21624	-391	-13953	12615	-20607	-973	-13851	13730	-16674	524	-15333	16525	-14634	-145	-128	-117	-63	-58	-56	-103	43	-148	18	43	-78	-18	-56	84	-28	4
1.047500	-3363	-325	-1325	-25774	25	-6868	-4002	-11864	-150	-7721	-7153	-11614	-94	-8389	-6417	-8005	-426	1492	11916	-21572	-208	-13903	12287	-20531	-1155	-13959	13703	-16918	2165	-15451	16711	-14714	-154	-130	-118	-66	-66	-63	-107	40	-150	18	34	-76	-18	-58	78	-33	0
1.048333	-3897	-167	-1732	-25605	11	-7052	-3934	-11918	-156	-7776	-6983	-11627	-127	-8316	-6335	-7898	-297	1655	11868	-21519	-2619	-13848	11996	-20442	-1030	-14072	13712	-17152	4641	-15585	16920	-14791	-153	-132	-122	-72	-65	-65	-109	36	-156	15	29	-81	-28	-63	75	-35	-5
1.049167	-3272	2	-2152	-25423	-136	-7235	-3862	-11983	-57	-7821	-6809	-11631	-141	-8239	-6247	-7813	-316	1772	11819	-21475	-3157	-13800	11758	-20336	-939	-14181	13755	-17382	7228	-15713	17161	-14858	-151	-131	-121	-66	-66	-61	-107	39	-149	15	28	-75	-21	-57	78	-33	-1
1.050000	-910	185	-2556	-25212	-160	-7403	-3783	-12063	-103	-7849	-6631	-11640	-121	-8162	-6160	-7754	-265	1903	11773	-21411	-3950	-13760	11564	-20220	-861	-14291	13833	-17602	10183	-15845	17395	-14923	-150	-129	-121	-65	-63	-58	-108	40	-155	15	34	-79	-24	-58	77	-34	-1
1.050833	-24	369	-2944	-24997	-239	-7567	-3704	-12160	-221	-7869	-6487	-11655	-65	-8077	-6071	-7699	-131	2037	11719	-21405	-4671	-13734	11420	-20098	-159	-14398	13937	-17814	12119	-15967	17634	-14982	-148	-131	-120	-66	-62	-58	-108	38	-151	17	34	-78	-23	-55	79	-30	-1
1.051667	-1325	560	-3302	-24765	37	-7716	-3620	-12272	-92	-7865	-6310	-11672	-60	-7995	-5980	-7666	-489	2157	11669	-21382	-6774	-13719	11325	-19969	-497	-14504	14065	-18011	14500	-16081	17849	-15026	-148	-127	-118	-65	-59	-58	-107	41	-151	15	35	-76	-26	-59	79	-33	1
1.052500	-4777	743	-3622	-24532	27	-7826	-3534	-12388	34	-7852	-6170	-11691	-80	-7907	-5884	-7639	-391	2274	11610	-21370	-7435	-13724	11280	-19832	-267	-14607	14213	-18193	16104	-16181	18051	-15054	-148	-124	-116	-64	-62	-56	-107	41	-148	20	35	-74	-23	-53	81	-29	-8
1.053333	-4005	916	-3905	-24288	-147	-7974	-3444	-12509	-266	-7841	-6047	-11718	-102	-7820	-5778	-7622	-206	2377	11547	-21367	-3504	-13738	11283	-19709	38	-14704	14369	-18354	13901	-16257	18218	-15070	-150	-124	-119	-63	-61	-57	-141	42	-148	17	35	-73	-19	-55	79	-32	2
1.054167	-2512	1076	-4134	-24050	18	-8074	-3356	-12630	-245	-7781	-5942	-11742	-168	-7734	-5692	-7597	-301	2475	11477	-21374	-5870	-13774	11328	-19584	-348	-14795	14535	-18491	12144	-16311	18354	-15060	-148	-117	-115	-65	-64	-58	-104	43	-152	17	37	-76	-21	-55	81	-30	-3
1.055000	-819	1236	-4311	-23807	-90	-8157	-3263	-12746	-75	-7731	-5853	-11768	-154	-7649	-5592	-7569	-186	2564	11404	-21385	-5699	-13824	11415	-19460	145	-14880	14706	-18609	9206	-16339	18454	-15035	-150	-128	-115	-66	-62	-57	-109	41	-153	17	19	-76	-23	-58	77	-33	-4
1.055833	-609	1383	-4430	-23568	-254	-8224	-3174	-12858	-158	-7712	-5779	-11793	-66	-7571	-5492	-7555	-167	2639	11322	-21411	-4198	-13884	11532	-19351	81	-14962	14882	-18705	6015	-16350	18507	-14983	-147	-130	-119	-67	-66	-59	-108	39	-154	15	33	-76	-24	-58	80	-33	-3
1.056667	-1013	1517	-4501	-23337	229	-8278	-3083	-12954	-10	-7602	-5715	-11819	-85	-7502	-5393	-7531	-214	2705	11230	-21448	-4940	-13958	11687	-19247	-49	-15029	15044	-18779	3031	-16320	18524	-14913	-152	-131	-124	-67	-69	-61	-109	39	-154	15	32	-76	-25	-58	79	-38	-4
1.057500	-4591	1639	-4511	-23117	-40	-8297	-2993	-13037	91	-7533	-5657	-11834	-132	-7428	-5293	-7499	-172	2764	11131	-21477	-3900	-14036	11872	-19155	389	-15084	15207	-18831	-576	-16265	18503	-14809	-147	-125	-118	-64	-60	-56	-107	43	-148	17	36	-73	-17	-52	81	-30	2
1.058333	-2838	1750	-4472	-22888	-455	-8333	-2898	-13098	-281	-7439	-5599	-11842	-70	-7364	-5176	-7463	-121	2814	11025	-21515	-451	-14121	12077	-19077	319	-15129	15356	-18843	-5667	-16188	18437	-14705	-145	-127	-122	-64	-61	-59	-108	43	-148	34	38	-73	-21	-57	85	-30	2
1.059167	236	1853	-4396	-22679	22	-8346	-2812	-13145	-280	-7393	-5543	-11843	-32	-7315	-5082	-7428	-414	2846	10909	-21561	-2909	-14213	12295	-19013	-359	-15162	15487	-18843	-8121	-16093	18333	-14575	-148	-126	-118	-64	-61	-57	-108	43	-152	20	34	-72	-23	-57	85	-29	0
1.060000	1079	1941	-4266	-22482	-126	-8358	-2731	-13174	-93	-7331	-5486	-11837	-137	-7274	-4984	-7390	-291	2865	10783	-21609	-3628	-14307	12523	-18976	70	-15185	15608	-18826	-9362	-15981	18202	-14430	-147	-126	-121	-67	-64	-55	-105	42	-152	18	35	-76	-21	-53	85	-24	0
1.060833	1172	2022	-4115	-22305	-51	-8360	-2659	-13185	-65	-7273	-5421	-11819	-156	-7242	-4884	-7358	-169	2872	10651	-21656	-1685	-14395	12754	-18949	124	-15193	15705	-18790	-10012	-15855	18041	-14296	-151	-127	-120	-85	-64	-52	-108	42	-150	15	34	-77	-24	-57	85	-30	1
1.061667	780	2092	-3943	-22128	-58	-8361	-2588	-13172	-69	-7233	-5339	-11790	-164	-7225	-4786	-7332	-379	2865	10515	-21709	-2745	-14488	12991	-18940	262	-15189	15789	-18732	-9656	-15717	17861	-14115	-147	-127	-120	-67	-65	-59	-110	42	-158	19	47	-78	-23	-58	82	-31	-1
1.062500	1303	2156	-3754	-21965	-102	-8364	-2523	-13142	-99	-7198	-5254	-11748	-216	-7218	-4690	-7315	-635	2842	10374	-21757	-2916	-14571	13222	-18949	347	-15172	15853	-18661	-8944	-15573	17661	-13942	-146	-128	-119	-65	-63	-58	-110	41	-149	20	32	-74	-22	-59	78	-30	1
1.063333	3519	2210	-3562	-21820	-90	-8364	-2459	-13096	-323	-7158	-5154	-11701	-148	-7239	-4595	-7306	-702	2800	10226	-21810	-2767	-14650	13443	-18973	-73	-15144	15897	-18571	-7098	-15424	17447	-13761	-148	-125	-118	-66	-66	-64	-111	39	-165	18	33	-75	-25	-60	84	-32	1
1.064167	5210	2262	-3376	-21688	-80	-8371	-2400	-13031	-311	-7170	-5044	-11639	-158	-7239	-4506	-7304	-443	2747	10081	-21863	-2988	-14717	13657	-19013	161	-15101	15924	-18470	-5609	-15268	17256	-13578	-150	-127	-119	-68	-63	-61	-107	40	-147	19	33	-77	-22	-59	82	-32	0
1.065000	4566	2302	-3203	-21573	-36	-8377	-2347	-12954	-88	-7173	-4925	-11574	-188	-7259	-4416	-7317	-723	2677	9940	-21909	-4193	-14785	13851	-19069	-22	-15052	15937	-18353	-3811	-15119	17019	-13387	-147	-129	-124	-67	-65	-62	-108	35	-166	16	29	-77	-22	-73	80	-32	0
1.065833	1227	2335	-3052	-21474	79	-8407	-2298	-12867	61	-7188	-4800	-11507	-125	-7294	-4331	-7344	-526	2594	9790	-21974	-6057	-14838	14033	-19133	61	-15000	15941	-18222	-1200	-14967	16804	-13194	-151	-128	-119	-66	-63	-56	-105	42	-154	20	36	-75	-22	-53	84	-31	-1
1.066667	1059	2365	-2925	-21386	-324	-8400	-2244	-12763	-113	-7210	-4659	-11431	-96	-7334	-4252	-7384	76	2499	9651	-22029	-2101	-14883	14193	-19213	549	-14931	15932	-18079	-2304	-14819	16604	-12988	-148	-127	-119	-65	-62	-57	-103	37	-155	20	37	-70	-23	-56	82	-29	1
1.067500	2414	2396	-2825	-21318	-65	-8414	-2193	-12656	-185	-7245	-4533	-11358	-120	-7383	-4181	-7442	-199	2386	9508	-22095	-4107	-14929	14323	-19299	-328	-14867	15912	-17935	-2822	-14682	16404	-12785	-151	-129	-122	-66	-64	-63	-105	38	-151	19	34	-77	-24	-61	84	-29	-8
1.068333	4064	2403	-2775	-21266	-113	-8433	-2149	-12548	-229	-7291	-4403	-11292	-109	-7442	-4120	-7499	-136	2265	9372	-22161	-5987	-14967	14433	-19394	-171	-14804	15883	-17770	-3884	-14544	16222	-12570	-151	-130	-125	-67	-70	-61	-108	35	-161	13	32	-77	-24	-57	82	-32	0
1.069167	3983	2412	-2754	-21225	-147	-8447	-2098	-12427	-180	-7344	-4277	-11224	-132	-7507	-4058	-7592	-41	2137	9244	-22231	-4598	-14999	14517	-19492	-190	-14739	15850	-17599	-5298	-14416	16046	-12345	-150	-130	-121	-66	-64	-58	-109	38	-151	16	34	-78	-19	-56	84	-35	-1
1.070000	3680	2414	-2769	-21200	42	-8464	-2044	-12305	-17	-7403	-4162	-11160	-144	-7571	-4007	-7685	20	2018	9126	-22303	-5544	-15027	14577	-19588	-507	-14678	15805	-17425	-6302	-14274	15884	-12109	-149	-128	-124	-68	-63	-60	-107	50	-149	18	33	-75	-22	-57	84	-30	0
1.070833	184	2409	-2830	-21189	64	-8475	-1995	-12182	172	-7468	-4057	-11102	78	-7646	-3968	-7787	22	1869	9012	-22379	-6581	-15052	14603	-19684	-285	-14620	15761	-17238	-7142	-14147	15731	-11865	-151	-127	-121	-69	-66	-56	-107	36	-151	20	33	-76	-22	-56	80	-28	-3
1.071667	656	2398	-2912	-21183	-493	-8486	-1944	-12062	-15	-7541	-3969	-11048	460	-7718	-3937	-7903	-39	1747	8913	-22453	-3365	-15080	14599	-19775	182	-14572	15702	-17052	-9827	-14028	15588	-11610	-149	-128	-119	-67	-64	-60	-104	36	-152	16	34	-76	-23	-57	81	-29	-3
1.072500	3514	2373	-3037	-21205	-55	-8498	-1892	-11942	-109	-7616	-3892	-11001	413	-7802	-3917	-8027	-272	1596	8821	-22539	-5043	-15110	14571	-19861	-782	-14530	15638	-16868	-10773	-13906	15445	-11346	-148	-127	-124	-67	-66	-60	-104	40	-151	17	35	-75	-19	-59	79	-29	3
1.073333	3750	2340	-3184	-21205	-172	-8509	-1841	-11821	-16	-7699	-3841	-10958	232	-7888	-3911	-8158	-153	1470	8738	-22620	-7135	-15147	14505	-19936	-814	-14502	15559	-16680	-10344	-13795	15309	-11070	-150	-131	-126	-69	-68	-62	-109	36	-147	16	32	-80	-28	-61	80	-32	-5
1.074167	3136	2296	-3377	-21228	-188	-8520	-1789	-11707	-61	-7783	-3802	-10917	184	-7971	-3914	-8294	-17	1350	8668	-22707	-5100	-15182	14418	-19988	-417	-14481	15470	-16490	-9957	-13679	15174	-10781	-153	-130	-121	-70	-65	-61	-107	35	-152	17	34	-78	-23	-56	84	-32	-1
1.075000	1282	2249	-3536	-21249	-43	-8529	-1732	-11584	-11	-7869	-3782	-10880	60	-8057	-3920	-8430	68	1236	8611	-22794	-5560	-15218	14302	-20040	-320	-14467	15365	-16310	-8606	-13571	15032	-10490	-151	-131	-122	-69	-64	-60	-107	39	-151	16	17	-68	-24	-60	78	-33	-1
1.075833	-121	2187	-3725	-21278	-56	-8534	-1676	-11467	86	-7961	-3776	-10840	13	-8140	-3933	-8569	114	1146	8564	-22879	-5992	-15265	14158	-20071	-291	-14459	15243	-16128	-7019	-13463	14885	-10192	-147	-129	-121	-67	-64	-59	-112	35	-152	17	33	-78	-24	-58	79	-32	-4
1.076667	388	2106	-3905	-21304	-103	-8554	-1618	-11351	-61	-8053	-3784	-10822	23	-8224	-3956	-8710	39	1062	8523	-22965	-5344	-15308	13993	-20088	-504	-14460	15103	-15960	-4834	-13361	14730	-9891	-152	-131	-122	-68	-64	-59	-115	36	-153	15	32	-83	-22	-61	77	-34	-1
1.077500	1110	2019	-4077	-21320	28	-8572	-1559	-11230	30	-8139	-3806	-10769	-100	-8300	-3977	-8844	138	991	8499	-23051	-4680	-15363	13807	-20085	-229	-14467	14946	-15791	-2784	-13264	14572	-9586	-148	-128	-119	-66	-61	-55	-105	37	-150	18	37	-76	-21	-56	77	-30	1
1.078333	-391	1917	-4231	-21356	-35	-8594	-1491	-11108	160	-8225	-3835	-10734	-161	-8375	-4008	-8982	60	933	8487	-23136	-4371	-15412	13612	-20068	-190	-14479	14769	-15638	-1172	-13175	14396	-9285	-136	-125	-118	-69	-61	-69	-104	40	-151	20	32	-73	-18	-55	81	-31	0
1.079167	-4125	1797	-4358	-21386	282	-8629	-1422	-10990	82	-8312	-3877	-10704	-121	-8444	-4025	-9118	1	880	8479	-23223	-5994	-15468	13395	-20041	-507	-14493	14567	-15489	1763	-13093	14209	-8988	-148	-128	-124	-64	-61	-56	-108	38	-151	16	35	-74	-16	-55	80	-29	1
1.080000	-5630	1664	-4459	-21411	-211	-8668	-1352	-10869	-78	-8395	-3920	-10674	-201	-8506	-4046	-9274	269	838	8483	-23302	-955	-15525	13171	-19995	269	-14514	14350	-15350	1187	-13016	14008	-8703	-150	-127	-121	-64	-59	-52	-107	38	-151	18	35	-76	-18	-59	80	-31	-3
1.080833	-4455	1517	-4520	-21434	37	-8716	-1274	-10746	-276	-8465	-3972	-10648	-197	-8564	-4066	-9375	-73	803	8494	-23382	368	-15583	12937	-19948	-348	-14533	14114	-15218	287	-12950	13801	-8431	-148	-129	-139	-67	-59	-58	-109	35	-148	18	33	-74	-18	-56	78	-30	2
1.081667	-3079	1359	-4546	-21459	-69	-8773	-1197	-10627	-431	-8532	-4021	-10629	-167	-8617	-4078	-9503	33	766	8514	-23454	-902	-15637	12700	-19885	-220	-14552	13860	-15095	-523	-12897	13577	-8172	-152	-133	-124	-66	-63	-60	-114	52	-152	17	29	-77	-24	-61	73	-33	0
1.082500	-2319	1184	-4589	-21487	-74	-8841	-1116	-10510	-396	-8594	-4069	-10611	-210	-8662	-4079	-9615	159	738	8541	-23514	1756	-15686	12469	-19812	-158	-14568	13596	-14971	-1760	-12849	13353	-7922	-151	-128	-122	-66	-64	-60	-110	39	-151	16	29	-77	-24	-59	75	-32	0
1.083333	-1596	1010	-4475	-21502	-83	-8906	-1025	-10386	-320	-8637	-4106	-10601	-232	-8717	-4069	-9723	-22	707	8577	-23587	2393	-15732	12241	-19734	-241	-14579	13321	-14854	-2446	-12813	13123	-7697	-147	-130	-122	-67	-66	-38	-108	53	-151	17	32	-79	-24	-56	80	-31	0
1.084167	-4158	829	-4379	-21521	220	-8972	-929	-10265	-144	-8677	-4138	-10594	-384	-8733	-4046	-9819	-178	674	8619	-23641	2005	-15765	12026	-19651	-10	-14587	13036	-14736	-2496	-12785	12893	-7491	-148	-128	-117	-65	-64	-58	-107	41	-151	18	32	-76	-21	-55	79	-30	-1
1.085000	-4562	642	-4251	-21539	-411	-9041	-837	-10155	-397	-8703	-4161	-10616	-395	-8764	-3996	-9907	164	635	8664	-23679	5823	-15793	11819	-19565	302	-14594	12751	-14618	-4245	-12766	12661	-7311	-149	-129	-120	-65	-64	-58	-108	45	-149	13	37	-75	-21	-56	81	-28	0
1.085833	-925	463	-4082	-21546	-7	-9109	-745	-10047	-495	-8729	-4180	-10608	-344	-8797	-3967	-9981	-327	589	8717	-23708	6170	-15810	11621	-19472	-383	-14593	12460	-14498	-4914	-12760	12434	-7156	-145	-126	-119	-64	-59	-58	-105	39	-149	21	35	-76	-19	-56	84	-27	10
1.086667	336	281	-3914	-21579	44	-9172	-653	-9950	-352	-8741	-4187	-10626	-346	-8828	-3909	-10043	-489	534	8772	-23728	3701	-15821	11438	-19377	-264	-14597	12173	-14373	-3491	-12767	12218	-7024	-144	-127	-119	-65	-65	-58	-104	41	-148	22	53	-73	-18	-55	84	-26	3
1.087500	1184	107	-3722	-21596	-47	-9229	-570	-9864	-631	-8751	-4183	-10657	-415	-8858	-3842	-10094	-223	472	8830	-23728	5490	-15819	11279	-19282	-94	-14595	11887	-14245	-1820	-12785	12008	-6925	-150	-129	-118	-66	-61	-58	-107	41	-154	19	34	-76	-23	-57	86	-27	-7
1.088333	1499	-60	-3515	-21619	52	-9278	-488	-9780	-815	-8759	-4174	-10700	-435	-8899	-3767	-10132	-241	397	8889	-23721	5295	-15805	11100	-19178	-214	-14590	11615	-14116	715	-12811	11809	-6850	-149	-130	-118	-68	-65	-47	-109	40	-152	20	33	-79	-22	-58	81	-33	-3
1.089167	1534	-210	-3307	-21626	-59	-9315	-418	-9721	-776	-8760	-4150	-10739	-428	-8934	-3680	-10153	-292	318	8952	-23688	4400	-15776	10948	-19066	-164	-14589	11349	-13976	3343	-12846	11624	-6800	-147	-129	-120	-68	-62	-58	-109	40	-150	19	32	-77	-24	-58	79	-27	0
1.090000	2662	-360	-3110	-21632	-216	-9341	-351	-9666	-897	-8764	-4124	-10787	-388	-8970	-3583	-10158	-248	230	9017	-23644	4588	-15735	10804	-18949	-545	-14578	11098	-13827	6361	-12892	11458	-6782	-153	-130	-121	-68	-64	-64	-113	32	-153	18	45	-113	-26	-58	82	-34	0
1.090833	4836	-507	-2924	-21626	-112	-9349	-293	-9628	-1039	-8759	-4080	-10847	-329	-9013	-3488	-10154	-97	140	9083	-23585	4173	-15673	10668	-18817	-210	-14565	10864	-13670	9502	-12932	11314	-6787	-168	-130	-117	-68	-62	-59	-110	39	-151	19	34	-76	-19	-59	76	-31	0
1.091667	4357	-609	-2756	-21605	-285	-9344	-258	-9598	-1115	-8757	-4023	-10909	-355	-9053	-3381	-10129	-79	50	9151	-23513	4635	-15601	10529	-18674	348	-14558	10652	-13505	11336	-13009	11187	-6818	-150	-131	-118	-30	-65	-63	-110	37	-163	19	36	-77	-23	-59	82	-30	-1
1.092500	1159	-720	-2609	-21571	150	-9322	-223	-9581	-979	-8757	-3963	-10976	-321	-9098	-3279	-10099	-301	-41	9219	-23424	2551	-15510	10396	-18518	-219	-14546	10458	-13330	13953	-13078	11082	-6879	-151	-126	-116	-64	-63	-58	-107	39	-152	22	36	-57	-23	-57	82	-31	2
1.093333	-1696	-818	-2493	-21518	-9	-9291	-205	-9581	-577	-8761	-3901	-11048	-336	-9138	-3179	-10056	102	-132	9286	-23332	5385	-15402	10256	-18348	305	-14540	10286	-13153	13444	-13156	10996	-6964	-141	-127	-118	-66	-77	-59	-104	37	-153	20	34	-76	-21	-55	85	-30	1
1.094167	-815	-912	-2405	-21444	28	-9249	-199	-9587	-457	-8765	-3830	-11124	-370	-9176	-3081	-10007	-19	-218	9354	-23235	8224	-15283	10115	-18162	-193	-14529	10135	-12968	11012	-13243	10930	-7072	-151	-128	-122	-64	-63	-59	-105	41	-149	18	33	-75	-25	-55	85	-29	-5
1.095000	420	-1000	-2349	-21352	-101	-9199	-205	-9611	-307	-8770	-3748	-11196	-361	-9202	-2988	-9944	23	-297	9422	-23129	6129	-15149	9964	-17962	-331	-14523	10008	-12778	8906	-13335	10881	-7198	-152	-129	-120	-66	-66	-45	-99	38	-156	17	33	-70	-24	-56	85	-31	-5
1.095833	1368	-1087	-2324	-21236	-7	-9143	-220	-9640	-156	-8781	-3667	-11269	-368	-9240	-2901	-9881	-39	-370	9490	-23020	7786	-15001	9804	-17740	-198	-14514	9907	-12585	5787	-13428	10852	-7347	-152	-129	-120	-69	-66	-60	-107	37	-152	18	34	-76	-22	-56	79	-32	-5
1.096667	1236	-1165	-2317	-21099	-105	-9081	-245	-9680	-240	-8788	-3582	-11325	-283	-9263	-2824	-9807	62	-431	9557	-22912	8823	-14838	9644	-17503	-183	-14489	9828	-12389	2628	-13522	10836	-7506	-151	-128	-120	-68	-62	-58	-104	39	-131	16	32	-75	-19	-57	81	-31	-3
1.097500	-1885	-1244	-2338	-20946	375	-9018	-274	-9726	-97	-8797	-3488	-11395	-287	-9277	-2754	-9726	124	-481	9630	-22796	8042	-14665	9476	-17246	-182	-14458	9774	-12188	71	-13614	10838	-7670	-149	-126	-120	-65	-62	-59	-103	41	-151	19	37	-73	-19	-55	80	-29	0
1.098333	-5255	-1315	-2371	-20771	-292	-8947	-305	-9775	-38	-8812	-3402	-11446	-284	-9283	-2694	-9639	349	-523	9699	-22683	11092	-14483	9300	-16963	33	-14429	9737	-11989	-4049	-13703	10856	-7849	-147	-126	-120	-68	-63	-59	-103	41	-152	11	33	-78	-23	-53	82	-31	-3
1.099167	-2947	-1389	-2428	-20581	-178	-8895	-340	-9834	-160	-8823	-3314	-11492	-216	-9287	-2645	-9550	99	-555	9771	-22590	12534	-14295	9123	-16669	-479	-14387	9727	-11786	-7967	-13785	10866	-8032	-146	-131	-119	-66	-63	-57	-103	39	-150	18	35	-74	-24	-60	82	-29	1
1.100000	-1580	-1451	-2482	-20382	61	-8834	-372	-9894	145	-8832	-3221	-11520	-197	-9278	-2605	-9453	-60	-567	9846	-22467	9260	-14104	8945	-16361	-489	-14333	9730	-11588	-9057	-13860	10891	-8211	-149	-128	-119	-59	-62	-57	-100	39	-153	17	32	-77	-26	-55	84	-31	-3
1.100833	-1271	-1510	-2555	-20178	-109	-8784	-405	-9957	171	-8843	-3134	-11531	-218	-9268	-2574	-9357	12	-576	9920	-22361	10443	-13911	8768	-16035	-279	-14262	9752	-11378	-9754	-13925	10915	-8390	-143	-126	-118	-66	-65	-57	-102	37	-153	20	37	-74	-21	-55	82	-33	0
1.101667	-1748	-1558	-2595	-19970	-84	-8742	-427	-10022	175	-8858	-3053	-11524	-259	-9251	-2553	-9251	-63	-574	9993	-22250	10811	-13717	8596	-15696	-563	-14184	9783	-11193	-9395	-13980	10944	-8560	-149	-128	-119	-65	-63	-57	-108	38	-161	20	35	-76	-24	-55	79	-32	0
1.102500	-2449	-1599	-2647	-19770	-110	-8706	-446	-10089	229	-8868	-2970	-11507	-232	-9236	-2537	-9137	86	-563	10068	-22140	8854	-13531	8435	-15343	-716	-14089	9827	-10998	-8058	-14020	10969	-8724	-150	-130	-118	-65	-64	-57	-102	41	-149	19	38	-77	-22	-51	84	-35	-1
1.103333	-2056	-1622	-2681	-19572	-159	-8671	-461	-10153	116	-8879	-2903	-11475	-223	-9221	-2525	-9020	97	-544	10138	-22026	8252	-13348	8284	-14986	-1020	-13980	9875	-10809	-6015	-14049	10988	-8878	-149	-128	-119	-64	-60	-55	-104	42	-152	20	33	-73	-21	-53	81	-29	0
1.104167	-199	-1631	-2703	-19388	-101	-8663	-470	-10222	126	-8889	-2833	-11419	-196	-9207	-2516	-8897	40	-517	10208	-21926	7017	-13181	8147	-14613	-1062	-13863	9926	-10617	-3082	-14065	11005	-9021	-149	-128	-117	-64	-63	-56	-102	42	-151	20	37	-72	-21	-51	86	-30	0
1.105000	-19	-1625	-2709	-19218	-254	-8656	-472	-10284	362	-8894	-2774	-11349	-217	-9198	-2512	-8778	212	-483	10275	-21785	6343	-13012	8027	-14235	-668	-13728	9977	-10430	-958	-14070	11016	-9156	-147	-125	-122	-60	-61	-53	-100	52	-155	19	38	-72	-17	-50	84	-31	-3
1.105833	-1399	-1599	-2687	-19069	-6	-8662	-475	-10349	441	-8915	-2721	-11269	-263	-9202	-2505	-8640	-86	-446	10333	-21658	3217	-12862	7921	-13855	-901	-13589	10023	-10253	2542	-14068	11021	-9282	-149	-127	-117	-63	-63	-56	-107	40	-150	21	38	-70	-18	-49	82	-27	0
1.106667	-3527	-1556	-2665	-18941	-173	-8676	-474	-10416	66	-8935	-2680	-11180	-234	-9219	-2493	-8512	168	-408	10382	-21521	2855	-12727	7830	-13468	-77	-13446	10059	-10071	4316	-14058	11012	-9392	-148	-121	-121	-48	-63	-58	-107	39	-145	17	35	-74	-26	-53	80	-31	-4
1.107500	-1671	-1494	-2625	-18837	-28	-8709	-478	-10477	-957	-8963	-2650	-11081	-263	-9244	-2489	-8382	45	-367	10424	-21370	4774	-12607	7758	-13081	45	-13295	10089	-9898	3386	-14038	11001	-9492	-150	-127	-122	-67	-63	-59	-107	37	-150	17	36	-75	-22	-56	84	-28	-12
1.108333	-152	-1411	-2565	-18750	-91	-8746	-474	-10534	-1462	-8998	-2627	-10980	-307	-9284	-2481	-8258	-228	-324	10456	-21216	563	-12503	7706	-12698	-291	-13153	10104	-9733	3270	-14018	10979	-9586	-149	-126	-124	-67	-64	-60	-107	36	-149	13	33	-76	-25	-58	79	-32	0
1.109167	1124	-1316	-2504	-18685	-87	-8795	-473	-10590	-1240	-9038	-2613	-10866	-262	-9337	-2464	-8135	-64	-284	10477	-21045	-98	-12418	7671	-12311	-85	-13012	10111	-9568	2108	-13990	10958	-9662	-152	-129	-121	-63	-62	-59	-108	38	-152	20	36	-74	-25	-56	82	-30	-1
1.110000	1681	-1207	-2430	-18640	-258	-8854	-486	-10640	-1202	-9089	-2611	-10755	-277	-9413	-2451	-8024	-148	-242	10489	-20867	-481	-12348	7652	-11936	-104	-12878	10103	-9411	1003	-13958	10927	-9733	-151	-127	-121	-64	-66	-58	-105	38	-152	12	34	-75	-22	-55	80	-31	-5
1.110833	1339	-1085	-2375	-18610	182	-8927	-481	-10687	-1016	-9145	-2617	-10650	-264	-9500	-2433	-7919	-180	-204	10488	-20680	-2990	-12297	7643	-11563	-260	-12776	10084	-9262	426	-13925	10895	-9789	-150	-127	-119	-64	-63	-60	-107	38	-153	20	35	-74	-22	-57	84	-26	-9
1.111667	-658	-960	-2301	-18593	-255	-9013	-486	-10719	-713	-9218	-2636	-10550	-119	-9605	-2398	-7831	222	-171	10477	-20489	-2542	-12260	7651	-11195	308	-12653	10057	-9119	-1304	-13893	10862	-9836	-150	-121	-120	-64	-51	-57	-104	41	-148	16	34	-73	-22	-53	84	-28	0
1.112500	2569	-831	-2249	-18590	-344	-9115	-492	-10753	-749	-9299	-2668	-10451	-166	-9721	-2415	-7755	-26	-150	10450	-20290	-1108	-12246	7665	-10846	53	-12566	10019	-8990	-4011	-13857	10833	-9869	-150	-126	-120	-65	-61	-58	-105	40	-154	33	34	-68	-19	-51	84	-25	0
1.113333	4596	-700	-2219	-18593	11	-9227	-498	-10772	-432	-9399	-2710	-10362	-223	-9853	-2417	-7701	-194	-133	10420	-20081	-5131	-12247	7687	-10503	-478	-12495	9974	-8865	-4110	-13824	10792	-9888	-150	-127	-122	-61	-60	-53	-102	42	-150	19	36	-73	-17	-52	84	-31	0
1.114167	4493	-581	-2192	-18602	-88	-9356	-505	-10783	-259	-9512	-2760	-10286	-150	-10001	-2429	-7669	73	-126	10360	-19879	-5406	-12264	7712	-10186	-17	-12453	9915	-8758	-4002	-13789	10755	-9892	-145	-129	-120	-67	-60	-58	-104	40	-151	12	32	-74	-19	-55	82	-28	1
1.115000	4039	-468	-2188	-18613	20	-9502	-508	-10781	-220	-9635	-2819	-10215	-162	-10162	-2466	-7657	-115	-129	10326	-19672	-4768	-12298	7736	-9880	-45	-12425	9852	-8662	-3507	-13758	10715	-9885	-152	-144	-126	-70	-66	-60	-108	28	-155	13	30	-76	-24	-58	77	-33	-6
1.115833	3134	-366	-2216	-18625	-35	-9660	-511	-10778	-102	-9779	-2890	-10154	-208	-10326	-2490	-7669	-68	-139	10272	-19469	-6690	-12346	7752	-9590	-93	-12420	9785	-8575	-2412	-13719	10677	-9849	-148	-127	-125	-68	-66	-61	-108	38	-154	13	26	-78	-24	-64	79	-31	-4
1.116667	3000	-280	-2252	-18620	-83	-9831	-503	-10755	-39	-9927	-2952	-10101	-163	-10511	-2540	-7699	49	-163	10215	-19270	-6683	-12410	7784	-9324	16	-12435	9719	-8504	-1354	-13687	10635	-9796	-151	-133	-121	-68	-66	-66	-105	32	-153	13	30	-76	-24	-57	80	-32	-4
1.117500	4370	-205	-2303	-18613	-30	-10017	-489	-10717	10	-10094	-3028	-10053	-167	-10666	-2597	-7749	-9	-171	10157	-19074	-6718	-12484	7808	-9077	17	-12468	9649	-8444	345	-13648	10592	-9714	-147	-126	-119	-67	-61	-57	-101	41	-149	15	35	-83	-21	-55	84	-29	0
1.118333	4121	-154	-2370	-18602	-43	-10219	-464	-10674	129	-10270	-3102	-10016	-122	-10839	-2673	-7827	114	-229	10093	-18893	-6153	-12568	7821	-8857	315	-12520	9574	-8403	1003	-13619	10539	-9610	-164	-127	-124	-68	-61	-57	-101	41	-148	20	33	-72	-17	-53	85	-29	0
1.119167	1996	-113	-2447	-18577	145	-10434	-437	-10623	250	-10464	-3182	-9986	-130	-11020	-2763	-7920	-172	-275	10033	-18723	-7120	-12667	7822	-8662	-337	-12592	9492	-8379	2281	-13584	10474	-9486	-146	-127	-121	-66	-62	-56	-100	42	-152	17	37	-74	-21	-56	85	-29	-12
1.120000	-1909	-100	-2531	-18543	24	-10663	-403	-10564	317	-10667	-3253	-9962	-127	-11193	-2860	-8036	35	-332	9970	-18570	-7393	-12777	7812	-8496	-178	-12672	9405	-8367	3122	-13560	10399	-9342	-148	-129	-120	-67	-62	-58	-105	36	-149	20	37	-74	-19	-55	85	-30	3
1.120833	-1998	-96	-2607	-18501	-129	-10904	-362	-10505	343	-10881	-3322	-9949	-120	-11371	-2966	-8170	130	-389	9911	-18428	-2352	-12893	7791	-8332	300	-12764	9310	-8375	349	-13548	10306	-9168	-145	-128	-117	-65	-59	-59	-104	40	-148	18	35	-75	-23	-60	84	-28	1
1.121667	-1700	-110	-2679	-18455	-30	-11158	-317	-10437	414	-11103	-3383	-9933	-121	-11547	-3075	-8309	-124	-449	9850	-18307	-3880	-13022	7761	-8244	-358	-12864	9209	-8392	-1616	-13531	10202	-8979	-147	-128	-130	-66	-65	-59	-105	37	-148	20	35	-76	-23	-56	82	-29	-1
1.122500	-863	-130	-2735	-18399	-64	-11420	-267	-10372	402	-11333	-3440	-9927	-125	-11716	-3184	-8461	60	-512	9793	-18200	-3651	-13149	7727	-8162	-346	-12965	9099	-8432	-4369	-13531	10078	-8768	-148	-127	-119	-68	-62	-58	-107	40	-151	21	33	-70	-24	-57	84	-29	1
1.123333	-1209	-158	-2774	-18347	-130	-11691	-216	-10306	515	-11566	-3485	-9920	-236	-11882	-3290	-8619	-90	-572	9732	-18115	-1685	-13280	7669	-8103	-376	-13066	8974	-8480	-6772	-13536	9940	-8553	-152	-128	-111	-65	-66	-61	-109	40	-152	15	30	-76	-24	-56	82	-30	-3
1.124167	-2081	-187	-2787	-18292	146	-11958	-161	-10240	558	-11800	-3527	-9916	-402	-12041	-3390	-8775	-126	-621	9677	-18037	-2308	-13389	7615	-8071	-487	-13162	8843	-8539	-8471	-13556	9786	-8310	-148	-126	-117	-63	-63	-58	-101	43	-151	19	36	-74	-24	-52	74	-27	-5
1.125000	-6019	-210	-2768	-18235	-110	-12198	-109	-10172	680	-12023	-3550	-9913	-328	-12200	-3474	-8930	90	-675	9624	-17980	-1663	-13532	7552	-8071	-269	-13249	8699	-8610	-10469	-13586	9620	-8072	-147	-124	-111	-62	-61	-65	-105	41	-148	20	37	-70	-22	-53	85	-26	0
1.125833	-4909	-224	-2716	-18192	-421	-12489	-56	-10107	507	-12258	-3573	-9911	-250	-12356	-3542	-9080	-8	-718	9570	-17931	1830	-13641	7496	-8089	-253	-13326	8547	-8691	-13535	-13624	9440	-7831	-143	-121	-117	-64	-59	-55	-101	45	-145	22	37	-79	-17	-52	86	-27	0
1.126667	-2821	-224	-2635	-18158	60	-12749	-12	-10048	434	-12502	-3588	-9910	-297	-12509	-3592	-9223	-176	-756	9515	-17909	-717	-13748	7431	-8139	-770	-13394	8378	-8781	-13745	-13670	9251	-7602	-146	-122	-104	-64	-62	-56	-104	42	-147	23	37	-73	-17	-52	86	-28	2
1.127500	-2633	-214	-2522	-18135	-66	-12998	28	-9993	484	-12692	-3596	-9914	-297	-12657	-3631	-9351	-167	-784	9452	-17896	-1982	-13839	7371	-8204	-454	-13447	8201	-8878	-12517	-13727	9054	-7384	-152	-126	-118	-63	-63	-59	-103	38	-152	19	29	-70	-25	-56	86	-27	-10
1.128333	-2706	-186	-2389	-18128	-31	-13237	60	-9946	316	-12898	-3605	-9918	-280	-12805	-3647	-9468	-301	-808	9389	-17890	-753	-13913	7313	-8302	-558	-13486	8018	-8973	-10398	-13795	8856	-7177	-148	-131	-121	-64	-65	-58	-107	39	-154	20	34	-73	-24	-55	84	-29	-5
1.129167	-3651	-130	-2214	-18132	-18	-13456	89	-9893	386	-13083	-3605	-9920	-260	-12948	-3642	-9568	-169	-821	9321	-17893	-2335	-13976	7267	-8407	-602	-13507	7836	-9069	-7169	-13853	8668	-6994	-149	-124	-117	-64	-65	-58	-105	40	-151	24	35	-72	-23	-53	85	-29	10
1.130000	-3950	-58	-2027	-18147	-139	-13663	110	-9847	490	-13248	-3620	-9955	-196	-13087	-3608	-9650	-195	-824	9244	-17899	-3032	-14003	7223	-8527	-422	-13513	7643	-9160	-3529	-13912	8482	-6830	-150	-127	-125	-64	-62	-56	-105	42	-152	19	33	-72	-19	-53	86	-28	-3
1.130833	-1755	32	-1827	-18174	-173	-13835	129	-9802	345	-13397	-3612	-9929	-163	-13217	-3563	-9718	-210	-821	9163	-17908	-3778	-14018	7187	-8659	-490	-13511	7454	-9246	1063	-13967	8310	-6699	-152	-126	-118	-63	-64	-58	-103	39	-150	19	34	-73	-19	-52	82	-29	-3
1.131667	-298	155	-1620	-18209	-79	-13989	141	-9756	360	-13526	-3620	-9942	-153	-13353	-3498	-9771	190	-808	9067	-17926	-4280	-14015	7154	-8818	-178	-13485	7264	-9326	4735	-14016	8152	-6600	-153	-127	-124	-70	-61	-59	-105	38	-152	16	33	-76	-24	-58	84	-29	-6
1.132500	-1435	284	-1414	-18250	-70	-14120	148	-9722	489	-13631	-3628	-9950	-117	-13462	-3421	-9809	-117	-787	8959	-17921	-5388	-13993	7131	-8972	-219	-13446	7082	-9391	7990	-14043	8016	-6523	-148	-128	-120	-65	-63	-58	-105	43	-152	18	35	-76	-21	-56	86	-27	-3
1.133333	-5137	437	-1213	-18290	111	-14221	164	-9683	584	-13709	-3636	-9966	-57	-13562	-3329	-9834	-162	-761	8841	-17959	-7828	-13948	7111	-9137	-320	-13401	6901	-9443	11403	-14053	7917	-6480	-147	-127	-121	-64	-62	-58	-104	41	-148	16	34	-75	-21	-53	86	-28	-1
1.134167	-6057	592	-1035	-18324	-177	-14299	175	-9640	498	-13768	-3652	-9980	-15	-13655	-3212	-9850	200	-733	8704	-17948	-3816	-13889	7091	-9307	170	-13347	6735	-9483	10536	-14044	7801	-6469	-150	-128	-121	-65	-63	-58	-103	40	-150	19	35	-75	-22	-70	86	-28	0
1.135000	-5674	752	-879	-18350	119	-14351	185	-9605	541	-13802	-3675	-10002	-18	-13732	-3126	-9863	-118	-698	8556	-17986	-4971	-13815	7066	-9481	-224	-13289	6569	-9506	9682	-14012	7722	-6488	-150	-118	-118	-65	-60	-60	-105	41	-151	17	32	-74	-22	-57	82	-28	0
1.135833	-4668	914	-757	-18365	-22	-14373	200	-9571	619	-13820	-3694	-10033	-62	-13797	-3006	-9868	-77	-663	8394	-18009	-6397	-13734	7038	-9655	-125	-13223	6416	-9516	7959	-13957	7667	-6532	-154	-129	-122	-67	-67	-58	-105	42	-153	18	35	-74	-25	-55	82	-30	-1
1.136667	-4851	1069	-669	-18359	-167	-14377	205	-9537	569	-13814	-3719	-10066	-92	-13840	-2921	-9875	-168	-618	8219	-18005	-4530	-13636	7005	-9833	-61	-13156	6274	-9518	5910	-13871	7637	-6601	-151	-128	-121	-67	-68	-61	-105	40	-155	17	30	-76	-23	-56	84	-28	-5
1.137500	-4976	1214	-626	-18330	99	-14352	240	-9502	527	-13786	-3738	-10109	-10	-13859	-2808	-9882	-218	-570	8029	-18006	-4280	-13531	6968	-10003	22	-13083	6145	-9499	4209	-13759	7604	-6690	-146	-130	-119	-65	-62	-57	-102	43	-149	33	34	-73	-23	-53	87	-24	-1
1.138333	-8257	1346	-624	-18268	230	-14307	263	-9472	655	-13746	-3758	-10157	137	-13856	-2731	-9894	114	-522	7838	-18007	-4036	-13428	6914	-10174	75	-13014	6023	-9478	2539	-13625	7589	-6800	-146	-125	-117	-62	-58	-60	-102	44	-148	20	33	-73	-23	-56	87	-26	1
1.139167	-7368	1454	-670	-18185	-378	-14249	291	-9451	464	-13689	-3769	-10221	51	-13834	-2649	-9914	223	-468	7630	-18008	102	-13321	6859	-10344	249	-12945	5910	-9449	-805	-13473	7577	-6928	-149	-127	-120	-57	-65	-59	-103	36	-145	19	36	-69	-22	-56	84	-28	0
1.140000	-3348	1540	-761	-18069	71	-14145	316	-9433	383	-13628	-3778	-10292	-92	-13794	-2581	-9946	-193	-409	7421	-18004	-603	-13217	6784	-10516	-280	-12877	5814	-9425	-2091	-13306	7566	-7073	-150	-153	-122	-67	-65	-61	-108	40	-151	15	32	-78	-24	-59	80	-31	-1
1.140833	-1868	1599	-896	-17929	5	-14083	340	-9422	434	-13551	-3776	-10378	-28	-13721	-2516	-9985	-84	-349	7206	-18004	-1834	-13116	6704	-10682	-114	-12808	5710	-9398	-1455	-13111	7555	-7221	-146	-129	-124	-68	-63	-60	-104	42	-141	16	32	-75	-19	-57	87	-31	0
1.141667	-1349	1637	-1065	-17748	-132	-13979	370	-9418	378	-13462	-3762	-10468	-6	-13631	-2464	-10033	-189	-279	6994	-17990	1035	-13013	6609	-10846	-60	-12737	5621	-9376	-65	-12913	7534	-7378	-147	-128	-122	-67	-64	-59	-107	41	-151	18	32	-75	-24	-59	79	-30	-3
1.142500	-1602	1655	-1266	-17543	-98	-13861	390	-9423	245	-13372	-3720	-10569	-36	-13511	-2416	-10085	-242	-202	6780	-17982	992	-12912	6509	-11006	-229	-12669	5539	-9368	2884	-12704	7513	-7537	-151	-130	-121	-67	-61	-61	-105	42	-150	12	33	-75	-18	-57	82	-31	0
1.143333	-1176	1651	-1496	-17313	-95	-13734	412	-9431	249	-13271	-3695	-10684	1	-13378	-2383	-10154	-138	-115	6573	-17974	942	-12828	6399	-11172	-80	-12598	5461	-9379	6247	-12501	7468	-7716	-150	-130	-121	-67	-63	-60	-105	41	-154	17	36	-76	-24	-56	76	-33	-1
1.144167	1194	1625	-1743	-17060	-143	-13602	425	-9491	338	-13167	-3646	-10801	-15	-13225	-2352	-10223	-363	-16	6371	-17962	1429	-12732	6278	-11334	-128	-12526	5394	-9405	10379	-12289	7423	-7890	-149	-128	-116	-94	-61	-60	-77	39	-149	18	34	-74	-21	-55	84	-31	1
1.145000	3608	1588	-1998	-16791	29	-13459	439	-9474	279	-13055	-3586	-10924	-22	-13063	-2319	-10297	-350	89	6181	-17951	1609	-12646	6167	-11503	79	-12454	5328	-9457	14369	-12087	7356	-8067	-150	-127	-120	-67	-60	-57	-104	42	-150	20	34	-74	-17	-55	80	-28	1
1.145833	3451	1543	-2255	-16511	17	-13312	447	-9513	333	-12936	-3517	-11049	-7	-12880	-2286	-10370	-365	210	5997	-17939	2037	-12567	6039	-11670	192	-12381	5266	-9537	17316	-11890	7284	-8249	-145	-128	-121	-64	-60	-57	-115	39	-150	15	36	-73	-18	-52	82	-31	2
1.146667	959	1505	-2509	-16222	313	-13151	452	-9553	431	-12813	-3436	-11175	-61	-12695	-2255	-10442	-314	340	5820	-17924	-200	-12505	5918	-11841	10	-12306	5213	-9641	20984	-11706	7200	-8433	-148	-130	-117	-63	-60	-57	-103	42	-150	19	34	-73	-19	-52	82	-53	-5
1.147500	685	1449	-2747	-15933	-287	-12983	448	-9608	318	-12683	-3354	-11302	-59	-12506	-2256	-10511	185	485	5652	-17914	3254	-12422	5797	-12027	656	-12233	5161	-9778	20577	-11534	7105	-8622	-150	-128	-111	-64	-62	-59	-108	37	-153	17	32	-75	-24	-56	78	-32	-4
1.148333	2991	1412	-2970	-15651	-34	-12810	440	-9669	192	-12545	-3272	-11421	49	-12318	-2193	-10575	-182	638	5497	-17869	3357	-12357	5674	-12216	9	-12155	5117	-9940	18968	-11380	6999	-8811	-158	-133	-125	-70	-68	-66	-113	36	-159	13	29	-63	-28	-62	76	-46	-7
1.149167	4822	1393	-3169	-15370	-18	-12624	434	-9735	13	-12364	-3186	-11527	265	-12122	-2143	-10618	-262	812	5342	-17890	807	-12288	5569	-12403	119	-12072	5084	-10125	16864	-11227	6906	-9001	-151	-126	-117	-70	-63	-62	-107	39	-150	15	32	-81	-25	-55	81	-32	-1
1.150000	5416	1404	-3337	-15108	37	-12428	425	-9797	-61	-12229	-3094	-11621	212	-11924	-2085	-10653	-231	992	5204	-17882	2348	-12220	5470	-12600	243	-11983	5045	-10336	13660	-11089	6815	-9189	-148	-128	-125	-68	-66	-63	-109	39	-149	15	30	-76	-24	-55	78	-29	-3
1.150833	6017	1436	-3476	-14863	-21	-12219	413	-9867	-65	-12056	-2994	-11701	5	-11736	-2027	-10670	-93	1181	5074	-17866	1892	-12152	5376	-12806	89	-11892	5039	-10564	10227	-10960	6729	-9378	-148	-122	-118	-66	-63	-58	-105	32	-118	19	33	-80	-19	-53	84	-30	2
1.151667	3497	1518	-3595	-14639	232	-12005	395	-9937	80	-11871	-2924	-11771	-56	-11549	-1957	-10675	-43	1374	4953	-17859	227	-12083	5294	-13021	240	-11786	5028	-10807	6855	-10840	6654	-9567	-150	-126	-119	-66	-61	-61	-109	43	-149	19	34	-75	-25	-53	85	-28	1
1.152500	3037	1599	-3684	-14439	-432	-11777	374	-10025	-186	-11675	-2848	-11826	-53	-11372	-1887	-10665	-64	1572	4836	-17851	3151	-12014	5220	-13241	657	-11685	5028	-11066	1463	-10724	6594	-9749	-147	-130	-120	-68	-62	-60	-103	42	-149	18	33	-75	-25	-53	82	-27	1
1.153333	6860	1734	-3761	-14273	-65	-11553	352	-10087	-732	-11469	-2773	-11864	-70	-11196	-1810	-10640	-436	1770	4754	-17855	2760	-11944	5158	-13465	50	-11570	5036	-11324	-2627	-10610	6547	-9928	-145	-122	-119	-66	-65	-59	-108	43	-152	20	29	-73	-21	-60	84	-26	25
1.154167	8033	1912	-3819	-14131	-79	-11324	321	-10160	-809	-11262	-2705	-11888	-167	-11033	-1734	-10607	-195	1961	4622	-17855	-73	-11868	5108	-13694	-247	-11453	5047	-11586	-4272	-10499	6486	-10105	-147	-128	-108	-64	-64	-57	-101	43	-151	19	35	-75	-22	-55	81	-27	-4
1.155000	7934	2118	-3868	-14025	-161	-11091	287	-10234	-875	-11045	-2643	-11899	-128	-10876	-1657	-10565	-81	2148	4524	-17872	1952	-11793	5067	-13929	-87	-11324	5058	-11841	-5481	-10381	6501	-10273	-150	-126	-119	-65	-63	-59	-109	41	-153	19	34	-75	-21	-53	78	-28	0
1.155833	7136	2353	-3916	-13955	-14	-10860	246	-10307	-796	-10828	-2587	-11894	-104	-10726	-1588	-10515	-80	2324	4428	-17875	1830	-11712	5039	-14170	-60	-11187	5098	-12089	-5238	-10265	6506	-10428	-151	-132	-119	-73	-64	-63	-120	41	-149	19	36	-75	-21	-59	78	-30	-1
1.156667	6372	2620	-3965	-13917	-134	-10632	199	-10377	-646	-10610	-2536	-11888	-255	-10579	-1528	-10461	170	2487	4336	-17899	1088	-11631	5019	-14411	-47	-11038	5134	-12330	-4421	-10138	6528	-10576	-151	-130	-121	-69	-69	-63	-110	37	-154	16	29	-77	-28	-58	78	-31	-6
1.157500	6734	2913	-4025	-13915	-189	-10402	162	-10441	-713	-10396	-2488	-11871	-285	-10434	-1471	-10405	149	2643	4248	-17913	2163	-11538	5017	-14647	-170	-10885	5179	-12545	-2979	-9996	6567	-10704	-149	-125	-119	-53	-65	-53	-108	41	-149	21	37	-73	-21	-53	80	-28	0
1.158333	7999	3229	-4093	-13947	27	-10180	97	-10500	-528	-10183	-2444	-11845	-227	-10290	-1422	-10345	401	2784	4160	-17953	2510	-11444	5020	-14887	25	-10725	5226	-12750	-1115	-9848	6622	-10824	-149	-126	-121	-63	-61	-56	-104	41	-144	18	37	-70	-22	-65	82	-26	0
1.159167	7186	3550	-4182	-14017	-141	-9969	41	-10556	-256	-9979	-2411	-11814	-269	-10148	-1394	-10296	438	2911	4072	-17954	3344	-11348	5033	-15122	261	-10563	5278	-12932	-223	-9689	6685	-10935	-150	-128	-115	-65	-59	-57	-105	41	-149	19	39	-74	-19	-56	85	-27	-1
1.160000	4336	3879	-4292	-14122	170	-9770	-22	-10608	-194	-9789	-2384	-11787	-331	-10013	-1382	-10252	-66	3023	3985	-17978	1567	-11243	5053	-15360	-238	-10398	5335	-13103	1782	-9523	6756	-11029	-149	-127	-120	-66	-61	-58	-108	36	-153	19	36	-73	-11	-53	80	-29	-1
1.160833	1675	4211	-4423	-14262	-300	-9583	-86	-10658	-82	-9601	-2365	-11759	-241	-9876	-1386	-10224	236	3118	3896	-17993	4742	-11150	5073	-15593	422	-10221	5393	-13254	765	-9346	6837	-11106	-153	-127	-121	-62	-61	-63	-104	38	-150	12	36	-72	-24	-57	84	-28	-3
1.161667	2299	4526	-4574	-14432	-49	-9411	-154	-10702	-156	-9446	-2352	-11736	-223	-9743	-1407	-10197	-203	3211	3805	-18010	7325	-11051	5108	-15823	43	-10058	5454	-13389	-1837	-9158	6920	-11172	-147	-126	-119	-67	-65	-60	-105	37	-149	17	34	-76	-22	-56	85	-28	-3
1.162500	2698	4839	-4745	-14636	-125	-9247	-220	-10742	-363	-9293	-2349	-11719	-235	-9614	-1445	-10190	-391	3290	3710	-18021	4720	-10946	5146	-16046	-403	-9880	5514	-13510	-3816	-8961	7006	-11222	-148	-139	-124	-66	-63	-61	-107	40	-153	16	35	-75	-23	-57	84	-29	-4
1.163333	2550	5132	-4930	-14867	-120	-9100	-279	-10779	-409	-9162	-2354	-11701	-204	-9483	-1498	-10174	-203	3363	3620	-18019	6211	-10842	5190	-16262	-294	-9719	5581	-13614	-6718	-8763	7090	-11254	-150	-125	-119	-66	-65	-59	-104	38	-152	16	33	-73	-23	-52	84	-30	1
1.164167	2223	5402	-5123	-15121	-246	-8954	-338	-10807	-268	-9040	-2342	-11693	-187	-9359	-1560	-10211	-128	3431	3530	-18015	6613	-10737	5240	-16466	-304	-9558	5644	-13714	-9408	-8555	7173	-11273	-149	-104	-95	-66	-62	-58	-108	39	-148	19	36	-75	-18	-57	82	-29	0
1.165000	-334	5645	-5318	-15405	245	-8849	-391	-10834	-149	-8940	-2384	-11695	-218	-9240	-1641	-10241	-119	3495	3439	-18007	4983	-10638	5280	-16651	-424	-9412	5706	-13808	-11493	-8350	7253	-11273	-147	-129	-121	-66	-64	-62	-105	37	-151	15	34	-78	-25	-59	81	-33	0
1.165833	-3109	5860	-5518	-15711	-365	-8744	-441	-10852	-264	-8851	-2415	-11703	-145	-9126	-1721	-10281	-29	3559	3352	-17992	7326	-10533	5357	-16848	-14	-9271	5774	-13893	-14994	-8134	7332	-11253	-148	-127	-121	-68	-64	-59	-132	37	-149	17	37	-73	-19	-53	82	-32	1
1.166667	-572	6053	-5702	-16026	-264	-8643	-470	-10862	-263	-8772	-2438	-11714	-174	-9018	-1805	-10331	-383	3629	3272	-17973	7863	-10432	5423	-17026	-636	-9155	5838	-13979	-18302	-7922	7402	-11212	-150	-125	-120	-62	-62	-57	-104	39	-153	19	35	-69	-21	-56	84	-26	-4
1.167500	457	6214	-5884	-16362	3	-8557	-495	-10869	63	-8706	-2471	-11733	-158	-8920	-1893	-10394	-495	3696	3189	-17953	3659	-10333	5495	-17185	-920	-9024	5900	-14063	-18846	-7717	7463	-11154	-149	-128	-124	-69	-62	-61	-108	37	-153	15	33	-77	-24	-59	79	-32	-3
1.168333	177	6354	-6044	-16703	-135	-8483	-515	-10874	-19	-8654	-2514	-11760	-91	-8833	-1969	-10467	-178	3759	3115	-17928	3907	-10238	5571	-17328	-493	-8921	5954	-14154	-18619	-7515	7523	-11072	-149	-127	-121	-67	-68	-60	-108	35	-154	15	40	-82	-26	-59	81	-32	-3
1.169167	-735	6464	-6176	-17048	-163	-8414	-516	-10864	-27	-8602	-2551	-11787	-200	-8755	-2064	-10542	-1	3841	3053	-17910	3639	-10141	5655	-17457	-583	-8822	6017	-14238	-17079	-7309	7585	-10966	-149	-137	-120	-68	-64	-61	-111	34	-152	17	33	-78	-22	-56	78	-32	0
1.170000	-1787	6554	-6300	-17386	-525	-8347	-512	-10851	-135	-8560	-2596	-11821	-238	-8687	-2135	-10622	40	3920	2997	-17889	1799	-10047	5750	-17573	-668	-8737	6070	-14338	-14853	-7107	7624	-10829	-148	-128	-121	-67	-62	-58	-104	37	-155	16	32	-63	-24	-58	77	-31	-4
1.170833	-1575	6621	-6395	-17716	-1067	-8289	-499	-10834	-225	-8521	-2636	-11855	-135	-8628	-2196	-10705	-41	4002	2949	-17875	962	-9956	5843	-17672	-490	-8653	6121	-14434	-12142	-6907	7664	-10667	-147	-127	-120	-76	-63	-59	-105	40	-158	16	34	-77	-24	-57	85	-30	-1
1.171667	68	6673	-6465	-18022	-1027	-8230	-478	-10808	-78	-8488	-2679	-11886	-159	-8587	-2258	-10788	97	4082	2906	-17870	-294	-9864	5941	-17754	-322	-8577	6165	-14545	-8693	-6714	7694	-10477	-152	-128	-117	-65	-62	-57	-104	38	-152	19	35	-76	-22	-57	82	-32	-4
1.172500	-314	6712	-6512	-18308	-925	-8174	-456	-10780	81	-8453	-2722	-11917	-162	-8551	-2309	-10874	312	4163	2871	-17861	-436	-9780	6037	-17833	-14	-8503	6208	-14659	-6206	-6526	7717	-10263	-149	-142	-117	-67	-61	-59	-110	33	-149	16	37	-77	-22	-56	82	-32	0
1.173333	-2766	6740	-6542	-18562	-454	-8121	-430	-10748	247	-8427	-2762	-11951	-183	-8506	-2356	-10963	-46	4242	2841	-17870	-3368	-9696	6136	-17895	-215	-8431	6225	-14781	-2640	-6344	7724	-10018	-152	-130	-119	-67	-65	-60	-110	37	-151	17	24	-79	-23	-62	79	-33	-1
1.174167	-6174	6753	-6559	-18783	-648	-8070	-389	-10709	323	-8402	-2802	-11976	-191	-8519	-2393	-11046	155	4313	2818	-17882	-3090	-9616	6229	-17950	347	-8348	6244	-14905	-1045	-6154	7736	-9744	-150	-128	-119	-60	-64	-58	-109	36	-151	19	35	-76	-24	-56	84	-29	0
1.175000	-5366	6762	-6559	-18949	-534	-8013	-377	-10668	180	-8372	-2840	-11995	-161	-8514	-2429	-11127	28	4382	2795	-17903	-315	-9529	6321	-17998	218	-8262	6251	-15041	-2521	-5975	7727	-9448	-149	-127	-119	-67	-61	-60	-104	38	-150	16	33	-80	-23	-58	84	-33	0
1.175833	-4383	6769	-6555	-19072	-356	-7965	-359	-10623	-3	-8344	-2882	-12012	-228	-8515	-2463	-11202	-239	4438	2782	-17934	-4263	-9447	6402	-18045	53	-8162	6250	-15169	-3271	-5795	7717	-9128	-136	-128	-119	-69	-64	-59	-105	38	-153	16	33	-77	-25	-56	84	-27	-3
1.176667	-3603	6765	-6549	-19133	-198	-7898	-346	-10573	37	-8316	-2921	-12013	-289	-8526	-2506	-11278	-297	4474	2763	-17969	-4236	-9360	6478	-18082	485	-8052	6243	-15305	-5111	-5616	7686	-8792	-150	-130	-119	-65	-65	-58	-105	40	-153	12	34	-78	-31	-55	84	-33	-5
1.177500	-3721	6755	-6537	-19134	-343	-7843	-342	-10487	147	-8288	-2962	-12006	-211	-8537	-2545	-11340	-280	4517	2751	-18008	-3742	-9270	6541	-18142	258	-7922	6227	-15437	-6991	-5435	7662	-8438	-147	-126	-121	-65	-62	-56	-104	41	-149	20	36	-72	-19	-50	86	-26	1
1.178333	-5120	6737	-6527	-19080	205	-7782	-343	-10454	168	-8255	-3005	-11991	-180	-8570	-2595	-11399	-136	4538	2736	-18048	-5922	-9170	6594	-18193	56	-7773	6207	-15566	-8458	-5260	7597	-8076	-148	-126	-118	-62	-59	-50	-100	43	-146	32	38	-75	-23	-52	87	-26	-3
1.179167	-7968	6715	-6523	-18962	-232	-7729	-360	-10387	365	-8224	-3058	-11962	-213	-8565	-2657	-11443	166	4542	2721	-18092	-5373	-9064	6630	-18257	587	-7613	6182	-15691	-11079	-5054	7538	-7710	-148	-128	-118	-63	-62	-55	-102	43	-149	20	34	-72	-22	-52	87	-29	0
1.180000	-4707	6677	-6525	-18780	-280	-7669	-387	-10314	17	-8189	-3112	-11919	-258	-8581	-2726	-11478	-58	4532	2707	-18131	-3908	-8950	6653	-18335	454	-7424	6157	-15807	-14692	-4903	7461	-7351	-147	-127	-122	-63	-60	-55	-107	43	-150	22	37	-72	-22	-50	82	-26	0
1.180833	-2389	6633	-6525	-18539	168	-7613	-426	-10239	-170	-8153	-3148	-11847	-213	-8595	-2811	-11505	-300	4511	2692	-18177	-8083	-8820	6655	-18424	-125	-7221	6132	-15908	-15671	-4726	7374	-6992	-147	-126	-120	-62	-61	-56	-103	42	-149	20	36	-76	-25	-57	82	-28	-3
1.181667	-2258	6572	-6534	-18243	-13	-7562	-479	-10148	-58	-8107	-3247	-11789	-180	-8615	-2907	-11514	-103	4474	2673	-18216	-8973	-8677	6643	-18523	66	-6996	6109	-16005	-15988	-4549	7280	-6655	-154	-130	-124	-72	-67	-59	-105	38	-152	18	33	-78	-24	-56	93	-31	-4
1.182500	-2131	6496	-6542	-17892	17	-7507	-542	-10055	161	-8060	-3331	-11705	-167	-8622	-3019	-11507	-210	4430	2662	-18244	-9138	-8509	6623	-18639	-219	-6751	6102	-16069	-15283	-4371	7178	-6336	-148	-128	-122	-65	-65	-57	-104	39	-154	20	35	-74	-22	-55	82	-28	-6
1.183333	-2236	6413	-6538	-17486	43	-7451	-607	-9945	442	-8008	-3409	-11598	-100	-8622	-3142	-11483	-221	4375	2648	-18266	-11524	-8326	6589	-18761	-439	-6487	6103	-16118	-13393	-4191	7072	-6037	-154	-126	-121	-64	-65	-58	-107	39	-93	21	34	-75	-23	-57	79	-29	1
1.184167	-1488	6314	-6541	-17040	47	-7393	-685	-9807	267	-7947	-3501	-11483	-122	-8625	-3268	-11438	-172	4317	2642	-18274	-12568	-8118	6547	-18889	-411	-6207	6120	-16156	-10932	-4007	6966	-5769	-149	-126	-115	-64	-61	-55	-104	40	-149	20	36	-75	-22	-58	82	-29	0
1.185000	893	6200	-6505	-16567	158	-7338	-772	-9708	78	-7882	-3604	-11345	-162	-8622	-3407	-11377	-316	4257	2635	-18273	-13801	-7890	6497	-19023	-526	-5912	6155	-16143	-7334	-3820	6863	-5538	-148	-126	-118	-65	-64	-58	-104	41	-151	22	36	-99	-25	-53	82	-27	1
1.185833	1606	6072	-6468	-16068	164	-7280	-863	-9582	130	-7813	-3698	-11205	-159	-8615	-3555	-11300	-27	4196	2629	-18257	-13918	-7632	6444	-19156	-113	-5604	6202	-16114	-3987	-3629	6772	-5336	-146	-124	-120	-61	-62	-55	-103	43	-151	22	36	-74	-23	-56	84	-28	1
1.186667	459	5938	-6414	-15554	350	-7220	-966	-9440	138	-7734	-3844	-11045	-224	-8599	-3705	-11205	-59	4140	2623	-18231	-15764	-7360	6390	-19289	-493	-5291	6277	-16057	612	-3433	6676	-5191	-147	-127	-114	-62	-60	-57	-103	43	-150	21	35	-73	-18	-53	85	-26	0
1.187500	-2299	5788	-6337	-15031	354	-7155	-1073	-9297	41	-7657	-3966	-10889	-177	-8585	-3866	-11100	-138	4083	2619	-18193	-17038	-7060	6340	-19406	-427	-4969	6364	-15971	5069	-3235	6596	-5083	-151	-124	-119	-62	-62	-57	-105	40	-150	21	36	-74	-24	-58	80	-29	0
1.188333	-1116	5633	-6242	-14517	73	-7091	-1187	-9169	-247	-7578	-4112	-10725	-97	-8566	-4026	-10978	-43	4037	2625	-18136	-13133	-6746	6292	-19512	105	-4646	6475	-15853	6265	-3029	6539	-5012	-150	-127	-117	-66	-66	-58	-105	36	-152	16	34	-79	-25	-57	79	-31	-4
1.189167	119	5471	-6121	-14016	240	-7018	-1305	-9027	-224	-7491	-4259	-10559	-185	-8544	-4183	-10844	-94	3996	2606	-18064	-15306	-6405	6267	-19600	-356	-4317	6610	-15708	8670	-2811	6503	-4975	-151	-128	-118	-66	-61	-58	-107	39	-150	20	34	-77	-22	-57	79	-30	0
1.190000	1179	5313	-5973	-13519	245	-6941	-1426	-8894	-158	-7407	-4413	-10393	-105	-8517	-4337	-10699	27	3961	2603	-17974	-15275	-6055	6252	-19667	-292	-3982	6756	-15527	10177	-2585	6494	-4971	-151	-130	-119	-67	-66	-60	-107	36	-155	13	26	-79	-23	-58	78	-43	-3
1.190833	1131	5146	-5812	-13055	105	-6860	-1555	-8780	-91	-7327	-4579	-10228	-85	-8486	-4491	-10547	151	3951	2587	-17868	-13378	-5678	6265	-19699	-257	-3642	6936	-15312	11598	-2343	6514	-4995	-135	-128	-117	-63	-49	-60	-108	39	-150	19	36	-73	-21	-53	82	-33	-1
1.191667	769	4984	-5630	-12625	622	-6774	-1688	-8644	-207	-7241	-4749	-10064	-173	-8451	-4637	-10387	124	3948	2571	-17740	-13688	-5284	6299	-19712	-361	-3297	7131	-15075	13339	-2094	6568	-5036	-150	-128	-118	-63	-64	-59	-103	35	-151	19	37	-76	-21	-55	80	-30	1
1.192500	-2786	4823	-5439	-12228	400	-6684	-1830	-8530	-215	-7161	-4930	-9912	-142	-8418	-4784	-10224	148	3951	2547	-17594	-11916	-4890	6365	-19687	128	-2942	7346	-14810	14112	-1832	6649	-5090	-151	-128	-118	-63	-64	-57	-105	39	-150	19	34	-74	-22	-52	85	-27	-1
1.193333	-873	4660	-5240	-11878	-8	-6603	-1978	-8433	-260	-7087	-5121	-9769	-200	-8382	-4925	-10058	140	3961	2538	-17426	-7189	-4479	6462	-19636	243	-2594	7570	-14519	12963	-1554	6764	-5151	-147	-127	-117	-64	-64	-59	-105	41	-125	15	61	-73	-23	-53	84	-28	0
1.194167	1992	4499	-5043	-11569	478	-6517	-2137	-8349	-181	-7016	-5315	-9632	-208	-8347	-5067	-9891	-212	3974	2475	-17240	-8101	-4063	6592	-19556	-382	-2235	7817	-14205	13849	-1262	6915	-5211	-148	-129	-118	-64	-63	-59	-104	41	-151	15	36	-75	-23	-55	84	-28	-6
1.195000	2347	4335	-4853	-11310	279	-6437	-2305	-8280	-259	-6960	-5520	-9507	-92	-8315	-5200	-9725	-99	3994	2430	-17032	-6861	-3646	6757	-19446	-15	-1870	8069	-13871	15181	-958	7103	-5261	-149	-127	-118	-67	-64	-58	-104	40	-156	-12	34	-75	-22	-52	84	-27	-4
1.195833	2347	4177	-4677	-11115	264	-6362	-2466	-8224	-170	-6902	-5732	-9396	-117	-8281	-5337	-9564	-44	4012	2370	-16806	-2717	-3226	6964	-19310	-35	-1493	8337	-13517	16441	-638	7322	-5281	-150	-128	-116	-68	-66	-58	-107	41	-152	17	35	-74	-24	-53	82	-31	0
1.196667	1739	4022	-4514	-10938	300	-6290	-2671	-8181	-119	-6855	-5951	-9293	-267	-8249	-5474	-9384	-125	4030	2307	-16562	-1385	-2801	7206	-19150	-110	-1111	8606	-13146	17940	-307	7570	-5308	-150	-127	-118	-65	-62	-59	-104	38	-152	21	36	-75	-31	-56	85	-31	-3
1.197500	1492	3866	-4376	-10827	254	-6233	-2866	-8152	-289	-6814	-6168	-9197	-270	-8221	-5609	-9241	-248	4040	2237	-16285	1095	-2378	7494	-18954	95	-715	8885	-12757	18859	35	7853	-5294	-162	-127	-119	-68	-63	-59	-102	43	-150	19	35	-72	-23	-52	86	-26	0
1.198333	2981	3719	-4258	-10759	163	-6172	-3075	-8129	-310	-6785	-6392	-9121	-245	-8193	-5750	-9086	-283	4043	2161	-15992	4084	-1967	7818	-18745	-85	-333	9150	-12359	20042	390	8163	-5263	-152	-127	-120	-66	-67	-59	-107	21	-156	17	34	-77	-27	-55	84	-29	-3
1.199167	3918	3567	-4202	-10745	74	-6126	-3298	-8118	-87	-6762	-6612	-9044	-245	-8171	-5891	-8929	-153	4040	2083	-15685	7209	-1560	8182	-18510	114	59	9415	-11937	20079	760	8499	-5209	-149	-126	-119	-64	-64	-57	-105	40	-151	20	37	-75	-22	-51	85	-28	0
1.200000	2535	3434	-4110	-10773	166	-6087	-3522	-8104	52	-6743	-6834	-8978	-196	-8159	-6034	-8777	-446	4030	2006	-15358	9380	-1167	8579	-18258	-126	452	9671	-11517	19650	1138	8857	-5132	-148	-126	-119	-64	-64	-58	-110	42	-152	17	29	-75	-25	-55	82	-28	26
1.200833	-1328	3299	-4079	-10847	402	-6053	-3761	-8095	-76	-6704	-7050	-8923	-114	-8139	-6183	-8624	-264	4005	1930	-15022	10661	-786	9010	-17980	-304	840	9913	-11081	19220	1523	9238	-5041	-161	-124	-119	-61	-64	-55	-105	43	-153	19	36	-70	-26	-52	88	-28	-1
1.201667	-1597	3179	-4077	-10962	5	-6026	-4008	-8085	-167	-6721	-7262	-8869	-98	-8131	-6338	-8475	39	3970	1863	-14672	17807	-415	9479	-17682	439	1218	10136	-10644	14483	1918	9636	-4943	-147	-126	-119	-66	-59	-57	-107	38	-151	18	35	-77	-21	-49	82	-30	1
1.202500	-489	3073	-4101	-11120	248	-6000	-4262	-8070	-7	-6715	-7464	-8829	-35	-8127	-6497	-8328	-425	3930	1790	-14316	18861	-63	9964	-17354	-212	1585	10339	-10197	9960	2313	10047	-4846	-146	-127	-125	-65	-62	-59	-107	42	-148	18	33	-74	-21	-51	87	-28	-6
1.203333	511	2975	-4149	-11314	96	-5971	-4518	-8048	-29	-6721	-7656	-8789	-51	-8129	-6659	-8176	-422	3878	1732	-13951	19640	279	10476	-17023	-389	1935	10522	-9747	4832	2719	10468	-4753	-149	-128	-119	-64	-64	-49	-104	41	-154	17	35	-73	-22	-53	84	-31	-3
1.204167	256	2899	-4215	-11543	38	-5943	-4779	-8018	25	-6700	-7835	-8754	-168	-8127	-6827	-8027	-463	3827	1687	-13585	22674	607	10996	-16664	-491	2272	10680	-9299	-541	3125	10903	-4679	-149	-125	-117	-65	-62	-58	-103	39	-152	21	39	-73	-17	-52	86	-31	2
1.205000	243	2840	-4301	-11808	296	-5909	-5036	-7983	-17	-6691	-8007	-8724	-179	-8131	-7001	-7879	-422	3770	1654	-13223	22876	938	11520	-16281	-803	2591	10816	-8853	-5457	3529	11333	-4633	-148	-126	-121	-63	-62	-55	-104	42	-134	20	36	-91	-25	-53	81	-31	0
1.205833	-3074	2798	-4401	-12102	261	-5872	-5301	-7940	-78	-6681	-8166	-8696	-84	-8130	-7179	-7728	-215	3712	1631	-12870	23024	1228	12045	-15872	-750	2891	10929	-8415	-10047	3929	11766	-4622	-145	-126	-120	-63	-63	-57	-104	41	-147	19	34	-74	-21	-52	86	-26	0
1.206667	-2546	2778	-4514	-12420	-403	-5823	-5559	-7890	-319	-6653	-8313	-8674	240	-8138	-7362	-7584	-99	3660	1612	-12531	26219	1523	12561	-15438	-449	3173	11021	-7990	-15972	4318	12197	-4657	-149	-133	-120	-65	-61	-59	-104	38	-153	21	38	-76	-21	-57	81	-42	-7
1.207500	488	2771	-4639	-12767	17	-5769	-5821	-7837	-441	-6624	-8449	-8657	705	-8128	-7551	-7439	-319	3615	1618	-12198	23741	1813	13060	-14984	-1211	3437	11096	-7577	-19380	4705	12619	-4740	-154	-131	-122	-68	-61	-58	-108	36	-160	13	34	-75	-24	-57	81	-32	-5
1.208333	1079	2789	-4765	-13137	-39	-5701	-6069	-7777	-145	-6579	-8571	-8640	710	-8120	-7743	-7296	-121	3575	1632	-11885	20399	2103	13533	-14498	-1344	3690	11159	-7181	-20316	5082	13025	-4883	-154	-131	-138	-67	-64	-39	-108	38	-156	13	32	-75	-25	-60	77	-32	-4
1.209167	1031	2831	-4897	-13515	-43	-5620	-6311	-7723	111	-6526	-8685	-8624	459	-8096	-7936	-7151	-77	3561	1657	-11590	20429	2394	13975	-13990	-1447	3932	11213	-6801	-20172	5453	13424	-5077	-150	-129	-121	-65	-63	-58	-105	38	-150	13	34	-75	-22	-57	82	-30	0
1.210000	-48	2887	-5028	-13908	20	-5527	-6542	-7662	26	-6459	-8785	-8610	438	-8066	-8130	-7014	-126	3554	1686	-11328	17500	2678	14373	-13458	-1649	4173	11262	-6453	-18155	5806	13798	-5337	-150	-130	-124	-67	-67	-60	-107	38	-141	13	33	-75	-25	-56	80	-27	0
1.210833	-595	2965	-5157	-14269	-81	-5422	-6781	-7607	-17	-6382	-8878	-8598	336	-8022	-8320	-6877	168	3577	1724	-11083	14338	2973	14730	-12898	-1443	4402	11306	-6128	-15019	6149	14145	-5655	-148	-118	-124	-66	-60	-55	-108	38	-151	15	30	-76	-19	-55	78	-29	-1
1.211667	691	3053	-5285	-14696	-141	-5304	-6972	-7563	-14	-6292	-8960	-8582	158	-7969	-8507	-6717	56	3615	1764	-10873	11868	3278	15036	-12321	-1504	4640	11362	-5838	-10627	6476	14457	-6033	-147	-127	-121	-67	-60	-56	-86	41	-148	18	34	-74	-21	-58	82	-29	1
1.212500	2218	3160	-5388	-15083	-39	-5180	-7166	-7530	-4	-6195	-9035	-8570	50	-7904	-8690	-6637	85	3675	1796	-10695	9169	3557	15276	-11723	-1112	4876	11421	-5590	-5765	6775	14732	-6460	-148	-126	-119	-65	-61	-57	-104	40	-148	17	34	-75	-22	-55	85	-30	-3
1.213333	1572	3277	-5525	-15464	-149	-5050	-7338	-7506	190	-6086	-9098	-8547	-87	-7823	-8864	-6529	199	3757	1825	-10555	6594	3853	15459	-11111	-766	5122	11495	-5382	-856	7065	14967	-6940	-145	-126	-122	-68	-62	-55	-103	42	-147	20	28	-73	-21	-55	82	-27	1
1.214167	-1586	3405	-5637	-15825	260	-4913	-7492	-7497	129	-5974	-9157	-8541	-176	-7734	-9032	-6436	64	3866	1849	-10451	2169	4139	15577	-10496	-1050	5370	11575	-5220	5466	7310	15134	-7465	-147	-128	-122	-66	-64	-57	-104	42	-149	13	32	-76	-24	-56	80	-28	0
1.215000	-3070	3535	-5741	-16165	-228	-4780	-7627	-7507	-228	-5861	-9204	-8521	-147	-7639	-9181	-6371	464	3994	1858	-10390	3895	4415	15629	-9867	-286	5630	11672	-5108	8497	7570	15280	-8024	-150	-130	-126	-70	-66	-59	-109	23	-154	15	28	-80	-59	-61	77	-33	-4
1.215833	-1973	3677	-5833	-16474	-36	-4645	-7738	-7533	-110	-5741	-9243	-8504	-141	-7534	-9318	-6297	288	4134	1862	-10361	2656	4685	15617	-9237	-544	5901	11782	-5042	11001	7789	15358	-8636	-152	-129	-124	-69	-62	-57	-109	38	-150	16	33	-77	-25	-58	76	-31	-1
1.216667	-533	3823	-5909	-16749	-207	-4508	-7818	-7560	-58	-5619	-9268	-8479	-190	-7439	-9433	-6248	187	4296	1846	-10369	-594	4932	15536	-8611	-517	6175	11902	-5037	13566	7978	15378	-9182	-149	-131	-122	-68	-66	-63	-129	38	-152	16	30	-84	-28	-61	77	-31	0
1.217500	5	3969	-5973	-16983	-193	-4369	-7870	-7602	-147	-5498	-9280	-8460	-243	-7302	-9525	-6215	40	4470	1815	-10412	18	5160	15400	-7996	-145	6457	12024	-5081	15286	8140	15340	-9767	-148	-127	-119	-65	-62	-57	-107	42	-149	22	35	-78	-24	-58	79	-27	2
1.218333	-86	4118	-6025	-17185	-99	-4253	-7897	-7648	-68	-5374	-9288	-8440	-223	-7208	-9599	-6199	20	4655	1761	-10487	-787	5358	15198	-7400	-49	6733	12149	-5185	16764	8274	15235	-10348	-148	-126	-120	-61	-62	-58	-107	43	-139	21	36	-75	-21	-55	82	-30	1
1.219167	-3448	4262	-6061	-17348	313	-4141	-7894	-7709	-53	-5258	-9284	-8432	-252	-7062	-9647	-6208	98	4840	1683	-10590	-2262	5518	14933	-6834	-127	6998	12263	-5351	17864	8359	15073	-10908	-147	-125	-118	-69	-60	-57	-105	41	-149	21	36	-75	-19	-59	80	-29	4
1.220000	-4120	4401	-6082	-17463	-476	-4040	-7864	-7768	-191	-5144	-9272	-8426	-259	-6945	-9673	-6234	161	5029	1590	-10721	143	5635	14621	-6299	222	7254	12364	-5578	16313	8425	14850	-11444	-150	-122	-117	-63	-64	-61	-124	42	-148	20	59	-73	-18	-57	81	-29	0
1.220833	-204	4535	-6087	-17540	-120	-3955	-7804	-7831	-132	-5030	-9250	-8431	-267	-6833	-9675	-6277	-68	5207	1470	-10873	-711	5708	14257	-5800	-156	7490	12442	-5865	14951	8441	14574	-11937	-148	-154	-100	-64	-59	-60	-108	41	-147	20	36	-76	-21	-55	81	-29	0
1.221667	1084	4660	-6077	-17581	-81	-3876	-7720	-7892	-40	-4920	-9220	-8449	-320	-6725	-9676	-6337	77	5382	1331	-11041	-3990	5731	13848	-5348	-165	7694	12491	-6205	14961	8427	14252	-12388	-147	-128	-120	-65	-60	-59	-93	40	-158	19	34	-80	-11	-56	80	-30	-3
1.222500	1162	4771	-6052	-17583	-301	-3812	-7608	-7942	-221	-4813	-9187	-8484	-359	-6626	-9609	-6414	98	5532	1165	-11228	-3063	5704	13396	-4948	80	7862	12497	-6600	14586	8365	13883	-12789	-151	-129	-119	-64	-60	-60	-108	41	-152	19	34	-76	-33	-56	79	-30	-5
1.223333	448	4880	-6016	-17554	-158	-3759	-7473	-7986	-332	-4700	-9145	-8531	-376	-6528	-9548	-6504	118	5667	977	-11425	-4252	5617	12912	-4604	-114	7984	12464	-7050	14360	8258	13473	-13139	-149	-124	-124	-69	-42	-63	-108	41	-156	12	30	-77	-23	-58	77	-32	-1
1.224167	154	4970	-5969	-17492	-161	-3721	-7320	-8018	-387	-4594	-9096	-8599	-424	-6443	-9466	-6606	127	5789	782	-11632	-6148	5484	12391	-4317	-34	8073	12394	-7542	13881	8114	13036	-13426	-149	-128	-122	-64	-63	-58	-108	41	-151	19	34	-77	-24	-55	80	-29	-3
1.225000	1317	5054	-5909	-17395	-260	-3691	-7145	-8037	-380	-4482	-9046	-8673	-402	-6355	-9382	-6706	79	5881	561	-11838	-6714	5295	11878	-4097	-232	8090	12266	-8079	13725	7924	12576	-13651	-148	-128	-121	-65	-61	-59	-107	35	-151	9	36	-77	-21	-53	79	-30	0
1.225833	3559	5096	-5849	-17280	-149	-3677	-6959	-8043	-304	-4371	-8992	-8771	-458	-6273	-9253	-6819	330	5949	330	-12055	-7641	5058	11336	-3939	-241	8053	12095	-8654	13350	7694	12102	-13814	-143	-131	-126	-65	-60	-55	-103	41	-148	16	34	-76	-19	-53	82	-28	0
1.226667	1948	5177	-5786	-17135	-253	-3669	-6762	-8036	-236	-4260	-8943	-8867	-511	-6191	-9132	-6927	339	5987	79	-12267	-8209	4770	10780	-3856	97	7952	11871	-9257	11798	7419	11619	-13917	-146	-128	-121	-64	-61	-50	-107	26	-152	13	33	-75	-22	-55	82	-26	0
1.227500	-1636	5220	-5734	-16978	204	-3672	-6564	-8023	-238	-4150	-8891	-8995	-484	-6112	-9008	-7036	-62	5995	-179	-12506	-11547	4434	10218	-3835	-318	7788	11607	-9883	11810	7108	11132	-13962	-151	-129	-124	-67	-63	-58	-107	38	-153	13	34	-78	-24	-58	79	-33	-1
1.228333	-2565	5240	-5689	-16805	-289	-3681	-6363	-8003	-532	-4039	-8845	-9124	-313	-6030	-8881	-7141	125	5972	-445	-12744	-10012	4061	9662	-3901	64	7564	11294	-10524	9327	6760	10655	-13952	-151	-126	-124	-68	-49	-59	-109	40	-150	12	32	-78	-22	-59	77	-31	0
1.229167	-333	5254	-5654	-16619	-137	-3695	-6167	-7972	-822	-3935	-8796	-9255	-323	-5941	-8759	-7232	-117	5924	-711	-12983	-8939	3659	9115	-4003	-55	7275	10956	-11168	5428	6380	10188	-13884	-148	-131	-124	-67	-64	-60	-107	40	-152	15	34	-77	-22	-61	78	-24	-3
1.230000	1162	5259	-5629	-16422	-187	-3715	-5977	-7931	-641	-3827	-8754	-9387	-428	-5849	-8633	-7314	-198	5846	-968	-13227	-12324	3233	8581	-4209	-259	6926	10582	-11815	2170	5977	9743	-13771	-148	-128	-121	-69	-62	-59	-104	33	-151	16	34	-78	-26	-60	80	-28	-1
1.230833	1687	5249	-5631	-16219	-118	-3734	-5801	-7893	-427	-3726	-8714	-9511	-393	-5747	-8519	-7383	-228	5741	-1213	-13480	-11499	2792	8066	-4466	-221	6521	10181	-12447	-1666	5546	9312	-13619	-148	-127	-134	-68	-64	-60	-105	38	-150	15	30	-77	-22	-59	81	-29	0
1.231667	1620	5236	-5651	-16009	-165	-3755	-5629	-7853	-413	-3629	-8679	-9629	-385	-5628	-8417	-7438	-119	5580	-1441	-13736	-11263	2331	7571	-4783	-212	6069	9759	-13056	-4926	5110	8909	-13435	-150	-132	-126	-69	-62	-60	-105	36	-153	9	28	-80	-26	-62	78	-30	-5
1.232500	-961	5210	-5701	-15802	321	-3776	-5479	-7818	-442	-3543	-8645	-9729	-427	-5529	-8326	-7475	-49	5451	-1641	-13994	-12349	1869	7109	-5158	-131	5579	9328	-13629	-7445	4663	8529	-13225	-148	-129	-122	-67	-64	-58	-104	37	-148	13	35	-78	-23	-58	82	-28	0
1.233333	-3392	5187	-5763	-15581	-356	-3789	-5343	-7781	-493	-3458	-8612	-9793	-419	-5410	-8252	-7497	416	5273	-1805	-14255	-9757	1417	6678	-5588	423	5051	8889	-14165	-11171	4215	8162	-13000	-145	-130	-122	-63	-63	-56	-104	40	-120	16	33	-75	-25	-59	80	-29	1
1.234167	-124	5160	-5855	-15370	-271	-3798	-5224	-7751	-666	-3383	-8589	-9881	-396	-5286	-8192	-7506	1213	5071	-1931	-14516	-8073	969	6280	-6071	25	4496	8442	-14650	-14583	3760	7821	-12764	-149	-131	-124	-67	-66	-60	-105	40	-154	13	32	-75	-22	-60	82	-29	0
1.235000	1546	5133	-5970	-15155	-64	-3801	-5127	-7730	-507	-3320	-8566	-9929	-320	-5177	-8153	-7504	5175	4849	-2008	-14783	-10385	536	5917	-6592	-78	3922	7991	-15086	-15330	3314	7497	-12532	-151	-129	-124	-85	-62	-60	-103	35	-152	-5	34	-76	-24	-59	79	-35	-1
1.235833	1901	5100	-6096	-14956	-186	-3800	-5047	-7717	-214	-3265	-8541	-9946	-296	-5036	-8130	-7488	9813	4618	-2032	-15028	-8573	124	5587	-7163	274	3344	7544	-15457	-15481	2874	7191	-12306	-149	-129	-124	-68	-65	-60	-109	33	-151	17	35	-76	-25	-59	81	-32	-4
1.236667	1261	5081	-6239	-14748	-97	-3783	-4986	-7709	-264	-3221	-8521	-9937	-351	-4910	-8125	-7464	10587	4375	-2005	-15270	-6994	-265	5296	-7768	-7	2758	7099	-15768	-14527	2454	6898	-12090	-151	-128	-122	-69	-65	-33	-104	37	-154	16	33	-73	-25	-58	79	-30	-5
1.237500	170	5062	-6391	-14550	-141	-3762	-4940	-7705	-385	-3179	-8498	-9901	-315	-4781	-8129	-7417	11045	4123	-1918	-15507	-6670	-621	5037	-8410	1	2185	6668	-16001	-12872	2045	6619	-11891	-147	-127	-117	-66	-64	-59	-104	38	-149	23	38	-74	-24	-80	84	-29	1
1.238333	308	5047	-6543	-14363	-111	-3730	-4909	-7731	-275	-3155	-8456	-9842	-293	-4659	-8152	-7366	11073	3867	-1773	-15730	-4893	-963	4807	-9068	109	1623	6239	-16170	-10828	1652	6340	-11721	-145	-125	-95	-63	-60	-58	-101	39	-150	21	38	-72	-25	-57	85	-29	-1
1.239167	1907	5030	-6694	-14191	-53	-3696	-4896	-7722	-457	-3139	-8456	-9755	-332	-4543	-8189	-7307	9598	3603	-1584	-15943	-3742	-1278	4611	-9757	141	1068	5819	-16271	-8317	1267	6067	-11575	-148	-126	-119	-64	-64	-58	-103	39	-151	20	37	-75	-21	-52	86	-27	-3
1.240000	1611	5016	-6834	-14037	-127	-3648	-4892	-7737	-542	-3131	-8443	-9647	-247	-4433	-8236	-7243	8278	3349	-1347	-16145	-1862	-1564	4416	-10459	577	554	5398	-16306	-6736	894	5787	-11465	-150	-130	-126	-69	-74	-57	-105	38	-152	20	29	-93	-23	-58	79	-31	-1
1.240833	-717	4999	-6963	-13876	213	-3601	-4898	-7755	-358	-3133	-8426	-9514	-269	-4323	-8281	-7169	6279	3102	-1071	-16332	-2453	-1823	4247	-11174	350	53	4997	-16271	-3818	535	5515	-11381	-152	-138	-120	-66	-64	-59	-103	36	-154	16	35	-76	-19	-56	86	-32	0
1.241667	-3845	4985	-7058	-13780	-162	-3542	-4919	-7772	-334	-3135	-8404	-9353	-257	-4219	-8330	-7093	4831	2869	-763	-16507	-349	-2061	4085	-11895	710	-409	4600	-16176	-2640	181	5236	-11314	-151	-130	-121	-64	-61	-65	-105	38	-151	36	35	-74	-19	-57	84	-30	-1
1.242500	-2733	4970	-7136	-13685	-68	-3485	-4947	-7791	-311	-3146	-8387	-9177	-216	-4123	-8380	-6997	3439	2652	-424	-16670	3730	-2282	3928	-12613	997	-848	4220	-16023	-4372	-171	4961	-11277	-148	-126	-117	-66	-61	-57	-102	40	-148	19	36	-76	-19	-52	98	-30	2
1.243333	-1847	4946	-7181	-13615	-12	-3425	-4974	-7825	-174	-3158	-8376	-8996	-281	-4027	-8423	-6898	2006	2447	-77	-16841	1419	-2494	3767	-13324	831	-1256	3849	-15822	-5005	-534	4676	-11221	-148	-130	-126	-65	-69	-49	-104	41	-150	19	37	-74	-24	-53	86	-28	-6
1.244167	-1032	4919	-7192	-13563	-47	-3363	-5010	-7817	-243	-3176	-8367	-8778	-200	-3938	-8464	-6794	953	2269	282	-16997	2187	-2695	3599	-14020	718	-1642	3522	-15573	-6409	-905	4397	-11249	-148	-128	-117	-62	-64	-56	-102	41	-150	20	35	-77	-22	-51	86	-30	1
1.245000	-840	4879	-7171	-13547	-290	-3304	-5053	-7827	-143	-3185	-8365	-8560	-126	-3854	-8495	-6681	-300	2111	632	-17160	3075	-2894	3418	-14693	467	-2003	3155	-15285	-7541	-1297	4115	-11240	-146	-128	-119	-63	-56	-60	-104	43	-147	25	37	-74	-19	-56	87	-28	0
1.245833	-1857	4838	-7111	-13550	284	-3251	-5105	-7829	30	-3198	-8367	-8333	-164	-3776	-8518	-6563	-1281	1980	977	-17322	1768	-3100	3217	-15342	225	-2344	2833	-14968	-7896	-1711	3846	-11225	-144	-126	-115	-64	-59	-59	-100	43	-148	22	37	-77	-21	-52	88	-27	-3
1.246667	-4891	4782	-7035	-13582	-161	-3200	-5158	-7829	96	-3207	-8374	-8101	-59	-3699	-8533	-6445	-1683	1868	1307	-17497	3027	-3315	2999	-15960	481	-2673	2535	-14624	-9245	-2149	3584	-11197	-146	-126	-118	-64	-60	-55	-101	43	-146	21	38	-72	-17	-52	86	-28	2
[truncated: 10,503 more rows]
[truncated: 15 more columns]
