# Supplementary material for: Novel Methods for Surface EMG Analysis and Exploration Based on Multi-Modal Gaussian Mixture Models
Source: PLoS One. 2016 Jun 30;11(6):e0157239. doi: 10.1371/journal.pone.0157239 (PMC4928879; doi:10.1371/journal.pone.0157239)
Supplement: S2 File — (ZIP) [file pone.0157239.s002.zip › Haf_horses_walk_data/Haf_h11_w2_kin.trc]

PathFileType	4	(X/Y/Z)	D:\Users\zsoldosr\Desktop\HaflingerProjektEMGBiopsy\RawData\M2\Sambellaw2r.trc
DataRate	CameraRate	NumFrames	NumMarkers	Units	OrigDataRate	OrigDataStartFrame	OrigNumFrames
120.00	120.00	1200	7	mm	120.00	1	1200
Frame#	Time	Head			Withers			Sacrum			HFL			HFR			HHL			HHR
		X1	Y1	Z1	X2	Y2	Z2	X3	Y3	Z3	X4	Y4	Z4	X5	Y5	Z5	X6	Y6	Z6	X7	Y7	Z7
1	0.000	1055.92822	-74.06276	1531.10583	-80.92534	108.02624	1339.83789	-882.63428	155.72818	1319.91089	210.83345	280.11053	111.69810	333.57101	-68.57224	-7.50668	-572.93707	304.44653	-1.67702	-1230.76868	35.12427	-3.95338
2	0.008	1056.64392	-74.58595	1529.88342	-81.45638	109.08177	1338.92175	-881.72467	155.95804	1319.43005	239.09502	271.68564	105.96127	319.97571	-67.44888	-7.84704	-586.58081	305.21088	-2.17574	-1243.46594	35.22450	-3.66317
3	0.017	1057.19409	-75.09476	1528.83765	-81.92168	110.15661	1337.98242	-880.87292	156.01424	1319.16467	267.75449	263.70395	100.34377	306.40683	-66.34324	-8.07803	-600.24548	306.09488	-2.47155	-1255.80444	35.32424	-2.75504
4	0.025	1057.44873	-75.57258	1528.10510	-82.28178	111.25529	1336.99939	-880.13220	155.72717	1319.25879	297.13528	256.41760	94.91721	292.86108	-65.24957	-8.15818	-613.91388	307.14343	-2.51327	-1267.50513	35.35233	-0.82407
5	0.033	1057.32947	-76.00426	1527.76453	-82.52282	112.35361	1335.96399	-879.52844	154.99132	1319.76611	327.45764	249.59946	89.51682	279.29697	-64.15344	-8.12137	-627.56750	308.31973	-2.42406	-1278.38159	35.24124	2.19289
6	0.042	1056.80579	-76.37653	1527.84351	-82.63895	113.39803	1334.88684	-879.04437	153.81006	1320.67920	358.71893	243.06265	83.95642	265.67133	-63.04005	-8.04534	-641.21967	309.54288	-2.38486	-1288.31531	35.03927	6.02895
7	0.050	1055.88477	-76.67886	1528.33569	-82.61781	114.32798	1333.79724	-878.63000	152.29013	1321.96460	390.69922	237.27296	78.35405	251.97740	-61.90491	-8.00391	-654.86932	310.73718	-2.46969	-1297.25134	34.82798	10.29076
8	0.058	1054.60193	-76.91069	1529.21179	-82.43819	115.10019	1332.73669	-878.23352	150.60335	1323.57483	423.17242	232.83141	72.96436	238.23869	-60.76160	-8.03026	-668.47913	311.87219	-2.59013	-1305.11572	34.54612	14.70040
9	0.067	1053.00977	-77.07748	1530.42261	-82.08154	115.69744	1331.74890	-877.83466	148.91747	1325.45239	456.02869	229.77417	67.96523	224.48590	-59.63149	-8.10601	-682.04858	312.95355	-2.61136	-1311.56604	33.98487	19.20505
10	0.075	1051.16028	-77.17552	1531.90771	-81.55064	116.13235	1330.86951	-877.44592	147.34238	1327.53369	489.30096	227.73189	63.56738	210.73782	-58.54394	-8.16321	-695.65143	313.98349	-2.49792	-1315.83228	32.93597	23.99518
11	0.083	1049.09021	-77.19382	1533.61096	-80.88241	116.44405	1330.12268	-877.08612	145.92723	1329.75317	523.02124	226.30527	60.03020	196.99129	-57.52005	-8.13963	-709.35352	314.95938	-2.34542	-1316.90295	31.29777	29.46294
12	0.092	1046.82898	-77.13103	1535.48621	-80.14451	116.67645	1329.52527	-876.77039	144.67297	1332.04956	556.80664	225.19110	57.40664	183.23776	-56.54792	-8.05701	-723.13965	315.89716	-2.27630	-1313.88306	29.10408	36.04788
13	0.100	1044.41040	-76.99658	1537.49316	-79.41623	116.85633	1329.08948	-876.51868	143.54877	1334.37537	589.70044	224.29054	55.34448	169.48291	-55.59646	-7.99570	-736.94867	316.82831	-2.30061	-1306.29736	26.50270	43.96022
14	0.108	1041.87207	-76.80127	1539.59448	-78.76621	116.99033	1328.82202	-876.35876	142.51926	1336.70166	620.54034	223.59174	53.18029	155.71956	-54.62952	-7.99764	-750.75824	317.77951	-2.32555	-1294.23889	23.65653	52.90011
15	0.117	1039.25085	-76.56055	1541.75415	-78.23865	117.07478	1328.72021	-876.32196	141.56427	1339.01257	648.41980	223.03619	50.32837	141.89867	-53.61971	-8.03266	-764.60669	318.74039	-2.29550	-1278.12891	20.69855	61.95038
16	0.125	1036.58203	-76.29564	1543.93872	-77.84851	117.10577	1328.76941	-876.43298	140.69220	1341.29346	672.84149	222.70782	46.61592	127.97128	-52.57679	-8.04208	-778.54376	319.65463	-2.23866	-1258.25513	17.79785	69.73866
17	0.133	1033.90125	-76.02199	1546.11792	-77.58315	117.08426	1328.94666	-876.69373	139.94266	1343.52136	693.51428	222.71599	42.11187	113.94704	-51.53092	-7.99437	-792.59113	320.50433	-2.18724	-1234.66882	15.18843	74.87555
18	0.142	1031.24683	-75.74295	1548.25671	-77.40828	117.01851	1329.23193	-877.08142	139.36310	1345.66663	710.23364	222.92311	36.79147	99.87976	-50.49882	-7.90321	-806.72260	321.37256	-2.13307	-1207.44666	13.12848	76.51102
19	0.150	1028.65942	-75.45665	1550.31396	-77.27627	116.93073	1329.61731	-877.56378	138.97993	1347.69641	723.08276	223.22450	30.62754	85.80211	-49.48766	-7.80625	-820.86719	322.34058	-2.05509	-1176.85449	11.83692	74.67297
20	0.158	1026.17529	-75.16705	1552.25269	-77.13524	116.86639	1330.10291	-878.11157	138.79230	1349.58008	732.43127	223.84378	23.81654	71.69754	-48.49253	-7.73092	-834.97150	323.38739	-1.94035	-1143.32983	11.40031	70.21254
21	0.167	1023.81952	-74.88017	1554.04614	-76.93532	116.89182	1330.68896	-878.69476	138.77510	1351.29675	738.58752	225.10257	16.74435	57.53949	-47.49072	-7.66931	-849.04877	324.43451	-1.79522	-1107.44043	11.72143	64.44178
22	0.175	1021.60828	-74.58975	1555.67810	-76.63118	117.08031	1331.37183	-879.27515	138.87845	1352.84119	741.60187	227.01581	9.92530	43.33401	-46.46239	-7.59424	-863.13672	325.41278	-1.65997	-1069.79700	12.57574	58.62423
23	0.183	1019.55505	-74.28196	1557.13977	-76.18871	117.50028	1332.14441	-879.80981	139.03577	1354.22681	741.39252	229.17874	4.05795	29.11420	-45.40762	-7.50269	-877.24841	326.30609	-1.58145	-1030.89575	13.67979	53.56851
24	0.192	1017.67993	-73.94969	1558.42102	-75.59624	118.20322	1332.99927	-880.25909	139.18591	1355.48523	737.92627	231.08905	-0.08316	14.90887	-44.34332	-7.41311	-891.38989	327.19052	-1.55102	-991.00568	14.77724	49.53312
25	0.200	1016.01233	-73.59699	1559.50195	-74.86613	119.20906	1333.93274	-880.58521	139.30209	1356.65796	731.19385	232.53133	-2.13883	0.72403	-43.28156	-7.33115	-905.57910	328.16452	-1.50127	-950.19647	15.72209	46.43948
26	0.208	1014.58722	-73.24265	1560.35364	-74.02241	120.50430	1334.94360	-880.74207	139.41272	1357.77942	721.27435	233.63277	-2.60341	-13.44888	-42.21556	-7.25760	-919.81165	329.21960	-1.38468	-908.50293	16.37603	44.24846
27	0.217	1013.44427	-72.91811	1560.94495	-73.09090	122.05585	1336.02478	-880.68048	139.59123	1358.86401	708.76025	234.67688	-2.47054	-27.60596	-41.14118	-7.21081	-934.02826	330.25690	-1.21944	-866.18616	16.50685	43.20588
28	0.225	1012.61975	-72.65604	1561.25049	-72.10313	123.81855	1337.15515	-880.38623	139.89749	1359.89429	694.74976	235.81848	-2.41960	-41.71289	-40.07128	-7.20540	-948.15649	331.24545	-1.03943	-823.93958	15.91854	43.64141
29	0.233	1012.13226	-72.48430	1561.25757	-71.10702	125.73048	1338.29834	-879.91638	140.31024	1360.81152	680.16675	236.93893	-2.57300	-55.70276	-39.03461	-7.18684	-962.18823	332.31674	-0.83634	-782.86389	14.59205	45.37529
30	0.242	1011.97565	-72.42156	1560.96741	-70.16750	127.71931	1339.40576	-879.38293	140.73546	1361.53284	665.51105	237.92340	-2.83151	-69.44739	-38.08963	-6.96589	-976.17371	333.60382	-0.59722	-744.15625	12.69594	47.36551
31	0.250	1012.12402	-72.46235	1560.38330	-69.35265	129.71996	1340.42334	-878.89880	141.08714	1361.98743	651.14178	238.89378	-3.10487	-82.70432	-37.30411	-6.24234	-990.14124	335.01224	-0.36626	-708.55255	10.47164	48.25041
32	0.258	1012.54565	-72.57073	1559.49988	-68.71667	131.67622	1341.30591	-878.54883	141.34254	1362.13550	637.22241	239.94662	-3.33009	-95.11179	-36.71075	-4.71729	-1004.07922	336.33371	-0.20117	-675.87067	7.99097	47.35485
33	0.267	1013.21350	-72.70035	1558.30774	-68.28943	133.52910	1342.02881	-878.39740	141.52863	1361.96729	623.51526	240.98834	-3.51540	-106.23117	-36.31673	-2.18380	-1017.98389	337.48514	-0.13745	-645.17322	5.04292	44.98345
34	0.275	1014.10016	-72.81843	1556.80115	-68.07807	135.21480	1342.58240	-878.50171	141.68037	1361.49792	609.69464	242.01010	-3.69637	-115.59827	-36.11175	1.43580	-1031.88000	338.46274	-0.23258	-615.47241	1.30909	41.83505
35	0.283	1015.17065	-72.91063	1554.97766	-68.08256	136.67479	1342.95605	-878.91003	141.82159	1360.74548	595.76636	243.15474	-3.80085	-122.86209	-36.03139	6.10883	-1045.79004	339.27603	-0.50451	-586.34479	-3.39815	38.42731
36	0.292	1016.38940	-72.97461	1552.83765	-68.31362	137.87161	1343.13611	-879.64703	141.97403	1359.70142	581.88403	244.40973	-3.76493	-127.96008	-35.98703	11.85009	-1059.69604	340.06540	-0.79917	-558.08008	-9.04388	34.96987
37	0.300	1017.73291	-73.01945	1550.39319	-68.79871	138.80287	1343.11584	-880.70276	142.16179	1358.32690	568.03754	245.58954	-3.70718	-130.96213	-35.98787	19.00296	-1073.56067	341.03177	-0.90184	-531.48120	-15.42576	31.44824
38	0.308	1019.19562	-73.07345	1547.67053	-69.57426	139.49887	1342.90247	-882.03284	142.40042	1356.56628	554.17969	246.65390	-3.78097	-131.46613	-36.24149	28.32365	-1087.36108	342.18097	-0.80550	-507.54462	-22.25828	27.71713
39	0.317	1020.78845	-73.17361	1544.70068	-70.66974	140.00400	1342.51953	-883.56763	142.69135	1354.35583	540.36188	247.76306	-4.00121	-128.20227	-37.15268	40.45858	-1101.08765	343.36771	-0.68630	-487.14819	-29.24543	23.61804
40	0.325	1022.53265	-73.33093	1541.51514	-72.09035	140.36024	1342.00635	-885.22754	143.02139	1351.63477	526.62573	249.01431	-4.29246	-119.62704	-39.16957	55.04213	-1114.75317	344.51743	-0.65715	-470.83478	-36.19519	19.14882
41	0.333	1024.45313	-73.52506	1538.14490	-73.80926	140.59732	1341.40869	-886.94598	143.33444	1348.37061	512.94250	250.31239	-4.56400	-105.15936	-42.49606	70.36891	-1128.38672	345.63718	-0.69404	-458.77649	-43.04686	14.52535
42	0.342	1026.57153	-73.73615	1534.61890	-75.77615	140.72513	1340.76831	-888.68726	143.49365	1344.59216	499.28333	251.50986	-4.74780	-85.73758	-46.87887	84.11137	-1142.00146	346.75787	-0.71349	-450.97937	-49.70498	10.01710
43	0.350	1028.89661	-73.96106	1530.96741	-77.93055	140.73611	1340.11475	-890.43219	143.32080	1340.39380	485.66364	252.54314	-4.85332	-63.13361	-51.69656	94.40910	-1155.61072	347.91278	-0.65485	-447.58417	-55.87660	5.79890
44	0.358	1031.41565	-74.21242	1527.23206	-80.20812	140.61742	1339.45886	-892.13770	142.70930	1335.90698	472.10419	253.44333	-4.95145	-38.86646	-56.26952	100.48573	-1169.25610	349.06244	-0.54780	-448.83643	-61.05387	2.03713
45	0.367	1034.09338	-74.51591	1523.46741	-82.54146	140.36679	1338.79175	-893.72375	141.68309	1331.27747	458.59198	254.30138	-5.07527	-13.66656	-60.09536	102.63115	-1182.96704	350.11627	-0.47746	-454.67181	-64.64044	-0.98980
46	0.375	1036.87439	-74.89604	1519.74438	-84.85839	140.00778	1338.09192	-895.10114	140.35101	1326.65613	445.07831	255.21361	-5.18803	12.38525	-62.89450	101.79332	-1196.70874	351.07126	-0.48029	-464.45099	-66.29585	-3.02890
47	0.383	1039.68188	-75.36314	1516.15283	-87.07924	139.58633	1337.34009	-896.20258	138.83804	1322.19226	431.52075	256.22757	-5.24826	39.42798	-64.56085	99.05952	-1210.41956	352.01343	-0.53640	-476.97986	-66.27167	-4.12405
48	0.392	1042.42700	-75.91287	1512.78906	-89.12083	139.14186	1336.52820	-896.99786	137.25591	1318.02405	417.92279	257.30280	-5.26311	67.48517	-65.12580	95.29784	-1224.08374	352.98944	-0.60680	-490.77795	-65.29092	-4.59936
49	0.400	1045.02563	-76.53596	1509.73364	-90.91619	138.68411	1335.65979	-897.49139	135.70424	1314.27332	404.30768	258.33923	-5.27586	96.40619	-64.74437	91.03977	-1237.72498	353.95792	-0.61855	-504.71161	-64.07130	-4.77465
50	0.408	1047.40540	-77.22989	1507.04163	-92.43645	138.20096	1334.74170	-897.69830	134.26901	1311.04883	390.68915	259.28378	-5.33434	125.99265	-63.64048	86.49924	-1251.35767	354.85638	-0.48582	-518.39325	-62.97755	-4.84599
51	0.417	1049.50793	-77.99382	1504.74963	-93.69370	137.68039	1333.77625	-897.63062	133.00175	1308.44104	377.06793	260.17465	-5.47165	156.10802	-62.03565	81.68317	-1264.93652	355.67923	-0.16279	-531.90472	-62.02748	-4.96663
52	0.425	1051.28857	-78.81691	1502.88574	-94.72974	137.11525	1332.76587	-897.30969	131.90762	1306.50171	363.41602	261.08606	-5.68980	186.69513	-60.12215	76.54765	-1278.31909	356.50720	0.42016	-545.38989	-61.11661	-5.25300
53	0.433	1052.71204	-79.68055	1501.47375	-95.60120	136.49062	1331.72168	-896.77936	130.96985	1305.22925	349.70596	262.06226	-5.94810	217.76447	-58.08584	71.10918	-1291.32690	357.44510	1.45538	-558.91064	-60.20958	-5.68915
54	0.442	1053.74963	-80.56445	1500.52759	-96.35551	135.78239	1330.66138	-896.10974	130.18604	1304.57446	335.97284	263.07184	-6.16544	249.40463	-56.13208	65.48813	-1303.84436	358.46133	3.17038	-572.46130	-59.36723	-6.10387
55	0.450	1054.38318	-81.44399	1500.04907	-97.00427	134.97659	1329.60498	-895.39343	129.57898	1304.45996	322.30658	264.04526	-6.26335	281.77042	-54.44264	59.87152	-1315.81128	359.37628	5.70014	-586.02460	-58.60659	-6.33599
56	0.458	1054.60950	-82.29111	1500.02808	-97.51736	134.08119	1328.57422	-894.71808	129.18089	1304.80884	308.77704	264.97818	-6.20972	315.00333	-53.13446	54.43026	-1327.15601	360.09064	9.11202	-599.59979	-57.80350	-6.42812
57	0.467	1054.44263	-83.08675	1500.44446	-97.84460	133.12006	1327.59302	-894.13055	129.00885	1305.57214	295.35211	265.91214	-6.01649	349.11929	-52.31735	49.29187	-1337.79297	360.68802	13.44557	-613.18658	-56.86669	-6.55043
58	0.475	1053.91443	-83.82205	1501.27014	-97.94564	132.11940	1326.68420	-893.62653	129.04063	1306.73621	281.89444	266.81372	-5.74722	383.95078	-52.15291	44.57198	-1347.68848	361.24536	18.69285	-626.78986	-55.89685	-6.76553
59	0.483	1053.07068	-84.48156	1502.47412	-97.80672	131.09076	1325.86877	-893.16150	129.21201	1308.30750	268.27972	267.61765	-5.50791	419.20660	-52.85962	40.41999	-1356.87280	361.62030	24.73173	-640.42389	-55.02519	-6.98957
60	0.492	1051.96301	-85.04119	1504.02173	-97.44115	130.02684	1325.16553	-892.66992	129.44275	1310.28674	254.51129	268.35947	-5.37958	454.56207	-54.68649	37.04440	-1365.25256	361.54535	31.30937	-654.07269	-54.25164	-7.11493
61	0.500	1050.63916	-85.48613	1505.87268	-96.88478	128.92035	1324.59131	-892.09821	129.66357	1312.64587	240.69304	269.09106	-5.38650	489.64624	-57.77241	34.63064	-1372.24548	360.97415	38.24629	-667.68945	-53.53156	-7.08049
62	0.508	1049.13281	-85.82150	1507.98108	-96.19221	127.78186	1324.15991	-891.43933	129.83150	1315.32092	226.92253	269.78619	-5.49457	523.95978	-61.95339	33.15008	-1376.65942	360.13147	45.61060	-681.25610	-52.85553	-6.90938
63	0.517	1047.46106	-86.06268	1510.30066	-95.42878	126.63794	1323.87854	-890.74323	129.93314	1318.22009	213.21819	270.46335	-5.61095	556.87714	-66.73685	32.24604	-1377.10645	359.17004	53.55116	-694.80804	-52.19914	-6.70751
64	0.525	1045.63135	-86.21564	1512.79517	-94.65829	125.52081	1323.74304	-890.08691	129.97517	1321.24951	199.50665	271.19604	-5.66943	587.78076	-71.49114	31.37486	-1372.67969	357.98648	61.95475	-708.40076	-51.52629	-6.54567
65	0.533	1043.64905	-86.27669	1515.44885	-93.93185	124.46069	1323.73804	-889.52368	129.97614	1324.34131	185.71513	271.99551	-5.69568	616.12292	-75.74828	30.11577	-1363.44519	356.31180	70.18570	-722.07971	-50.81907	-6.39944
66	0.542	1041.52209	-86.25696	1518.26599	-93.28008	123.47910	1323.84094	-889.06024	129.96194	1327.46130	171.88403	272.86652	-5.70972	641.30865	-79.40748	28.32850	-1350.31592	353.87155	77.19733	-735.87378	-50.04155	-6.23802
67	0.550	1039.26624	-86.18876	1521.25037	-92.71130	122.58560	1324.02747	-888.68231	129.95410	1330.58752	158.09753	273.87085	-5.64284	662.70581	-82.62014	26.00208	-1334.28979	350.55643	82.13622	-749.77167	-49.13806	-6.08191
68	0.558	1036.91541	-86.09613	1524.36536	-92.21204	121.77849	1324.28088	-888.38812	129.94891	1333.68677	144.33182	275.00925	-5.44534	679.91736	-85.49652	23.05085	-1315.78552	346.49530	84.92344	-763.71301	-48.07811	-5.97793
69	0.567	1034.52124	-85.97374	1527.52734	-91.74802	121.04295	1324.59937	-888.18890	129.90804	1336.71704	130.47549	276.13318	-5.21253	692.93439	-88.02925	19.35351	-1294.62598	342.01752	86.22722	-777.65295	-46.89900	-5.94684
70	0.575	1032.13586	-85.80659	1530.65344	-91.27453	120.34657	1324.99438	-888.08569	129.77776	1339.64514	116.46939	277.06363	-5.08885	701.95471	-90.28996	14.93541	-1270.47729	337.49677	86.78111	-791.61279	-45.67479	-5.97129
71	0.583	1029.79810	-85.59968	1533.69336	-90.75370	119.64050	1325.48120	-888.05359	129.51102	1342.45667	102.35568	277.76425	-5.10994	707.16357	-92.51686	10.02721	-1243.26184	333.09009	86.65178	-805.62036	-44.44107	-6.02288
72	0.592	1027.53381	-85.37328	1536.61401	-90.16238	118.86901	1326.07288	-888.04553	129.07320	1345.15613	88.20273	278.34955	-5.22914	708.67737	-94.90237	5.03347	-1213.21362	328.63751	85.29537	-819.64667	-43.24471	-6.04125
73	0.600	1025.36609	-85.14041	1539.38538	-89.48738	117.98241	1326.77820	-888.00629	128.44722	1347.75330	74.05492	278.97598	-5.37306	706.51447	-97.32387	0.55571	-1180.70471	323.82397	82.30855	-833.65686	-42.18374	-5.95311
74	0.608	1023.32532	-84.90395	1541.98218	-88.72289	116.94256	1327.59900	-887.88989	127.62943	1350.25232	59.97073	279.77850	-5.43782	700.58313	-99.29668	-2.73915	-1146.14661	318.42529	77.91211	-847.66113	-41.25918	-5.78696
75	0.617	1021.44916	-84.66666	1544.38708	-87.87847	115.71626	1328.53174	-887.67737	126.61177	1352.65625	46.00668	280.83044	-5.36272	690.97467	-100.28575	-4.55404	-1109.93665	312.46112	72.73521	-861.66614	-40.34011	-5.65637
76	0.625	1019.78192	-84.44269	1546.58887	-86.98579	114.26888	1329.57312	-887.38062	125.38022	1354.97424	32.12535	282.06552	-5.19983	678.46033	-100.17372	-5.19676	-1072.32861	306.15457	67.36285	-875.66101	-39.39015	-5.57372
77	0.633	1018.37347	-84.26477	1548.57605	-86.09336	112.56938	1330.72485	-887.03271	123.93378	1357.22180	18.21237	283.29401	-5.05273	664.40125	-99.33963	-5.24282	-1033.33643	299.77692	62.16322	-889.65173	-38.49235	-5.46795
78	0.642	1017.26563	-84.16714	1550.33093	-85.25534	110.60502	1331.99023	-886.66425	122.31934	1359.39819	4.21021	284.36090	-4.97069	649.97241	-98.26353	-5.11818	-992.81055	293.55121	57.41979	-903.61841	-37.60832	-5.36660
79	0.650	1016.47858	-84.15742	1551.82666	-84.52333	108.39246	1333.36133	-886.28040	120.66267	1361.44788	-9.82666	285.24341	-4.91976	635.69666	-97.20403	-5.04926	-950.65710	287.69516	53.55366	-917.49487	-36.60015	-5.31737
80	0.658	1016.00940	-84.21096	1553.03308	-83.93961	105.97630	1334.80627	-885.87726	119.12584	1363.26843	-23.79613	286.02530	-4.81210	621.63367	-96.21339	-5.15252	-907.09186	282.50201	51.20734	-931.28723	-35.50133	-5.24313
81	0.667	1015.83466	-84.28789	1553.92664	-83.52898	103.42691	1336.27295	-885.48578	117.81506	1364.77051	-37.61214	286.79156	-4.51942	607.69354	-95.26832	-5.42767	-862.87134	278.23965	50.90821	-945.16052	-34.52566	-5.05749
82	0.675	1015.91406	-84.35764	1554.49805	-83.29337	100.83890	1337.70667	-885.17944	116.75632	1365.90991	-51.18697	287.51971	-3.83250	593.79669	-94.34366	-5.75635	-819.40759	274.83728	52.32927	-959.26251	-33.77478	-4.80849
83	0.683	1016.20355	-84.41880	1554.75122	-83.21357	98.31824	1339.06433	-885.04742	115.93842	1366.67041	-64.32713	288.18707	-2.36402	579.90491	-93.42876	-5.99099	-778.48553	271.76257	53.96459	-973.48779	-33.11899	-4.62991
84	0.692	1016.67102	-84.49871	1554.69604	-83.26022	95.96484	1340.31604	-885.17010	115.34393	1367.04736	-76.66881	288.93881	0.46958	566.00018	-92.52521	-6.06429	-741.41992	268.44794	54.01700	-987.57922	-32.37629	-4.60520
85	0.700	1017.30023	-84.63309	1554.33679	-83.40818	93.85995	1341.44812	-885.60498	114.94463	1367.04517	-87.72585	289.96463	5.24696	552.08057	-91.63933	-6.03187	-708.24829	264.78174	51.69695	-1001.44794	-31.49575	-4.66938
86	0.708	1018.08472	-84.84861	1553.66833	-83.64443	92.05540	1342.46277	-886.37878	114.68200	1366.67786	-96.91606	291.19095	12.20484	538.16119	-90.76646	-6.00753	-677.82623	261.10519	47.42326	-1015.28760	-30.59648	-4.62544
87	0.717	1019.02081	-85.15692	1552.68506	-83.96793	90.56229	1343.36621	-887.48755	114.46185	1365.95959	-103.55150	292.11749	21.07446	524.24646	-89.90350	-6.05453	-648.81879	257.91760	42.03503	-1029.32336	-29.81298	-4.34967
88	0.725	1020.10669	-85.55272	1551.39392	-84.38735	89.35295	1344.15430	-888.89551	114.18213	1364.88306	-106.89153	292.13333	31.40733	510.30530	-89.07593	-6.15537	-620.70624	255.57077	36.19326	-1043.51489	-29.09394	-3.99277
89	0.733	1021.34546	-86.01871	1549.81763	-84.91972	88.38336	1344.80872	-890.53223	113.78708	1363.41650	-106.15886	291.16101	43.07896	496.31277	-88.30727	-6.26763	-593.97986	254.13339	30.25428	-1057.64294	-28.26677	-3.85759
90	0.742	1022.74518	-86.53719	1547.98901	-85.58895	87.61376	1345.30432	-892.30408	113.30914	1361.52490	-100.53084	289.85959	56.16811	482.29901	-87.57175	-6.37971	-569.60797	253.50998	24.27453	-1071.61584	-27.28661	-4.05256
91	0.750	1024.30908	-87.09555	1545.93848	-86.42097	87.01141	1345.62671	-894.11548	112.86737	1359.19141	-89.42970	289.07379	70.18402	468.31750	-86.82227	-6.51344	-548.48920	253.60204	18.18173	-1085.53162	-26.26751	-4.39386
92	0.758	1026.02905	-87.69090	1543.68628	-87.43112	86.54796	1345.78308	-895.88019	112.62779	1356.41675	-73.12636	289.10434	83.77683	454.39056	-86.04676	-6.67739	-531.29010	254.35413	12.14489	-1099.48364	-25.25301	-4.69041
93	0.767	1027.89050	-88.34002	1541.24841	-88.60992	86.20123	1345.80176	-897.52551	112.74177	1353.20776	-52.94960	289.67413	95.68354	440.51080	-85.25838	-6.83879	-518.59387	255.71051	6.78084	-1113.43579	-24.15236	-4.92104
94	0.775	1029.87341	-89.07226	1538.64880	-89.92560	85.96054	1345.71619	-899.00671	113.27652	1349.58826	-30.58351	290.53491	105.67230	426.65704	-84.45097	-6.95689	-511.07007	257.52780	2.79443	-1127.27417	-22.90380	-5.12310
95	0.783	1031.94775	-89.90085	1535.92432	-91.34094	85.83334	1345.54846	-900.32635	114.16634	1345.63525	-7.19093	291.60825	114.01128	412.79010	-83.59506	-7.02341	-509.34164	259.47342	0.32390	-1140.92603	-21.55074	-5.31902
96	0.792	1034.07263	-90.80351	1533.12158	-92.82588	85.84019	1345.30347	-901.52911	115.22911	1341.48877	16.69923	292.50592	120.44220	398.87296	-82.67063	-7.07304	-513.55823	261.07651	-1.05948	-1154.45447	-20.28239	-5.47975
97	0.800	1036.20642	-91.73186	1530.29089	-94.35987	85.99384	1344.97668	-902.66071	116.24335	1337.31885	40.84908	292.46133	124.30313	384.90686	-81.69777	-7.16706	-522.95349	262.05972	-1.76503	-1168.04724	-19.39374	-5.48563
98	0.808	1038.31506	-92.63301	1527.47986	-95.91738	86.29383	1344.56116	-903.72797	117.01748	1333.29736	65.17708	290.88428	125.37803	370.93719	-80.72762	-7.34098	-535.76593	262.57965	-2.00226	-1181.87256	-18.98581	-5.25291
99	0.817	1040.36609	-93.46001	1524.73291	-97.44556	86.74821	1344.05029	-904.69574	117.42154	1329.59033	89.82716	287.71094	124.17709	357.03183	-79.80331	-7.55104	-549.94727	263.01770	-1.95784	-1195.91479	-18.78757	-4.86166
100	0.825	1042.31665	-94.17571	1522.09705	-98.87042	87.38130	1343.44104	-905.51202	117.40598	1326.34851	115.13911	283.19955	121.49277	343.23376	-78.94083	-7.69758	-564.19281	263.61697	-1.83883	-1209.97388	-18.43129	-4.46280
101	0.833	1044.11133	-94.75307	1519.63208	-100.12843	88.20541	1342.73779	-906.11890	117.03218	1323.68420	141.40805	277.59677	117.90797	329.52692	-78.11431	-7.73705	-578.15515	264.38354	-1.83315	-1223.85132	-17.78550	-4.16864
102	0.842	1045.68945	-95.16594	1517.40833	-101.18350	89.19643	1341.95435	-906.44360	116.47942	1321.64417	168.66148	271.07098	113.68512	315.87054	-77.25032	-7.74585	-591.90717	265.24893	-2.04484	-1237.45508	-16.94012	-4.05514
103	0.850	1046.99707	-95.39859	1515.48596	-102.02452	90.30423	1341.11011	-906.42767	115.94622	1320.21179	196.70721	263.89340	108.95570	302.24194	-76.28940	-7.81866	-605.55969	266.19885	-2.42702	-1250.70251	-16.07079	-4.04549
104	0.858	1047.99133	-95.47154	1513.89966	-102.66103	91.47565	1340.22241	-906.08661	115.51143	1319.33521	225.37271	256.52084	103.87953	288.63159	-75.24487	-7.94010	-619.19629	267.23279	-2.81017	-1263.46130	-15.39171	-3.77278
105	0.867	1048.63977	-95.43218	1512.66138	-103.11578	92.66522	1339.30017	-905.52014	115.11810	1318.94788	254.63428	249.41258	98.61193	275.03580	-74.16326	-8.01786	-632.85260	268.31174	-3.03144	-1275.63440	-15.03653	-2.78284
106	0.875	1048.92212	-95.31989	1511.77014	-103.41305	93.83562	1338.34216	-904.85681	114.66474	1318.97937	284.52356	242.79620	93.20924	261.45532	-73.06314	-8.00122	-646.49792	269.38983	-3.05121	-1287.16711	-14.94519	-0.83718
107	0.883	1048.83374	-95.15861	1511.21765	-103.57101	94.95638	1337.34802	-904.19232	114.08131	1319.36780	315.00391	236.64818	87.64127	247.86775	-71.93520	-7.91996	-660.08380	270.46387	-2.95741	-1297.94861	-14.96941	2.07954
108	0.892	1048.38440	-94.96785	1510.99255	-103.59840	96.00372	1336.33289	-903.56525	113.35149	1320.06580	345.98071	231.02332	81.94835	234.22043	-70.77460	-7.84236	-673.62152	271.56006	-2.89059	-1307.84375	-15.00803	5.81960
109	0.900	1047.59436	-94.75470	1511.07922	-103.49224	96.96207	1335.32800	-902.97754	112.50096	1321.04089	377.45840	226.39058	76.37206	220.49667	-69.59843	-7.82509	-687.16821	272.67560	-2.94146	-1316.78894	-15.01279	10.06944
110	0.908	1046.49023	-94.50438	1511.45728	-103.23994	97.82536	1334.36719	-902.43219	111.57680	1322.27429	409.62738	223.32129	71.21388	206.76067	-68.43471	-7.87800	-700.74146	273.78058	-3.06719	-1324.64368	-15.04677	14.52462
111	0.917	1045.10254	-94.19865	1512.10339	-102.82854	98.59584	1333.47925	-901.95569	110.63361	1323.75342	442.63840	221.80078	66.57269	193.09198	-67.31035	-7.95651	-714.31671	274.86826	-3.14055	-1330.84094	-15.32513	19.11413
112	0.925	1043.46484	-93.83887	1512.98718	-102.25938	99.28336	1332.68921	-901.58685	109.72279	1325.45776	476.36548	221.20949	62.43769	179.50883	-66.24714	-8.00495	-727.88904	275.95752	-3.10205	-1334.30884	-16.07587	24.05011
113	0.933	1041.61133	-93.43806	1514.06750	-101.56359	99.90294	1332.01855	-901.35205	108.87950	1327.34912	510.45496	220.90669	58.91647	165.96429	-65.24331	-8.01190	-741.47162	277.04590	-3.00998	-1333.88293	-17.40903	29.79214
114	0.942	1039.57373	-93.00188	1515.30469	-100.80719	100.46619	1331.48120	-901.25262	108.11998	1329.37781	544.31476	220.60699	56.01349	152.38492	-64.26635	-8.00073	-755.07117	278.08920	-2.94658	-1328.79285	-19.27610	36.89492
115	0.950	1037.37500	-92.53161	1516.68457	-100.07584	100.97404	1331.07983	-901.26947	107.45414	1331.49744	577.01398	220.42880	53.36119	138.71638	-63.28075	-7.98439	-768.71564	279.06165	-2.92785	-1318.84314	-21.51436	45.64548
116	0.958	1035.03003	-92.03416	1518.23096	-99.44315	101.42140	1330.80688	-901.37659	106.89343	1333.67371	607.53119	220.62427	50.46352	124.94470	-62.27773	-7.96047	-782.45850	280.00314	-2.91196	-1304.28223	-23.97916	55.64712
117	0.967	1032.55591	-91.52494	1519.98450	-98.94492	101.80811	1330.64880	-901.55530	106.44876	1335.88245	635.10980	221.19421	47.07829	111.08922	-61.27406	-7.93153	-796.31702	280.95877	-2.86039	-1285.44897	-26.53201	65.66118
118	0.975	1029.98828	-91.02575	1521.95166	-98.57742	102.14045	1330.58887	-901.79645	106.12991	1338.09888	659.24744	221.89064	43.21170	97.18063	-60.28048	-7.91128	-810.25104	281.92340	-2.76455	-1262.53003	-28.90229	73.95055
119	0.983	1027.38733	-90.54623	1524.06726	-98.31268	102.42628	1330.61182	-902.09290	105.94835	1340.29370	679.58386	222.49904	38.82142	83.23557	-59.28487	-7.90816	-824.21729	282.87143	-2.64572	-1235.66040	-30.70577	78.95605
120	0.992	1024.82434	-90.06938	1526.21875	-98.11241	102.67755	1330.70911	-902.43091	105.91879	1342.43713	695.94958	222.99237	33.69283	69.25189	-58.27569	-7.90491	-838.20081	283.78802	-2.54867	-1205.09851	-31.58234	79.89497
121	1.000	1022.35394	-89.57137	1528.31213	-97.93388	102.91917	1330.88110	-902.78485	106.05275	1344.50122	708.36743	223.53299	27.66730	55.21777	-57.25492	-7.87630	-852.20923	284.67715	-2.49545	-1171.26758	-31.29079	77.07050
122	1.008	1019.99683	-89.04305	1530.30298	-97.73225	103.19675	1331.13074	-903.11707	106.33974	1346.46143	717.04175	224.51411	20.95114	41.12128	-56.22132	-7.82241	-866.26666	285.57602	-2.44129	-1134.72131	-29.82201	71.75748
123	1.017	1017.74951	-88.48875	1532.17883	-97.46400	103.57976	1331.45593	-903.38306	106.73294	1348.30420	722.32910	226.42603	14.13045	26.96835	-55.17912	-7.75457	-880.37988	286.52655	-2.32596	-1096.06384	-27.47377	65.60996
124	1.025	1015.60834	-87.92113	1533.93567	-97.09202	104.15219	1331.85181	-903.54236	107.16545	1350.03271	724.44977	229.34052	7.90902	12.78323	-54.15513	-7.66747	-894.52466	287.51312	-2.16247	-1055.86621	-24.64917	59.90501
125	1.033	1013.58710	-87.35826	1535.56860	-96.59142	104.98764	1332.31824	-903.56866	107.58408	1351.66199	723.26874	232.62448	2.93996	-1.41589	-53.16805	-7.55211	-908.68945	288.47244	-2.01363	-1014.60156	-21.59062	55.17474
126	1.042	1011.71881	-86.82021	1537.07190	-95.95037	106.12762	1332.86145	-903.44647	107.97177	1353.20508	718.53186	235.40311	-0.31745	-15.61984	-52.19447	-7.41950	-922.88025	289.36102	-1.90176	-972.54761	-18.47933	51.45560
127	1.050	1010.04462	-86.32127	1538.44067	-95.16389	107.57824	1333.49182	-903.15509	108.36081	1354.66577	710.19592	237.28973	-1.97571	-29.81281	-51.18527	-7.30780	-937.08118	290.21619	-1.79444	-929.79065	-15.65306	48.75364
128	1.058	1008.60400	-85.86676	1539.66748	-94.23228	109.31650	1334.21948	-902.66351	108.81549	1356.04102	698.67126	238.56345	-2.75340	-43.97900	-50.11649	-7.26318	-951.25500	291.16135	-1.65158	-886.48218	-13.47854	47.25025
129	1.067	1007.43024	-85.46290	1540.73743	-93.17171	111.30073	1335.04663	-901.95758	109.36752	1357.31665	685.00177	239.69896	-3.29617	-58.10831	-49.02158	-7.28967	-965.36395	292.31238	-1.44043	-843.14868	-12.12902	47.21304
130	1.075	1006.54340	-85.11698	1541.62952	-92.02435	113.48221	1335.95532	-901.06598	109.98405	1358.45642	670.50482	240.90320	-3.71611	-72.17032	-47.96004	-7.32114	-979.39966	293.66431	-1.14245	-800.78766	-11.60512	48.58586
131	1.083	1005.94958	-84.82449	1542.32214	-90.85614	115.80595	1336.90271	-900.05341	110.61111	1359.40454	656.03076	242.10486	-3.90488	-86.08640	-46.95890	-7.23239	-993.40771	295.05548	-0.81316	-760.64319	-11.80932	50.47994
132	1.092	1005.64465	-84.56651	1542.79858	-89.74296	118.20399	1337.82654	-899.00397	111.21444	1360.10046	641.74908	243.17949	-3.93227	-99.71164	-46.00895	-6.83191	-1007.43689	296.28619	-0.57131	-723.64368	-12.62124	51.46398
133	1.100	1005.61401	-84.31889	1543.04956	-88.75066	120.59419	1338.66260	-898.01154	111.77911	1360.49133	627.53003	244.06808	-3.99921	-112.81491	-45.12624	-5.85273	-1021.47137	297.29654	-0.47635	-689.82990	-14.06289	50.65905
134	1.108	1005.83490	-84.06191	1543.06738	-87.91573	122.88682	1339.36584	-897.16730	112.30534	1360.54199	613.33563	244.82686	-4.18395	-125.04410	-44.38315	-4.01631	-1035.45642	298.17206	-0.49505	-658.36780	-16.32934	48.23936
135	1.117	1006.28577	-83.78367	1542.84216	-87.23750	124.99609	1339.91931	-896.54449	112.81848	1360.23853	599.28387	245.62589	-4.37721	-135.87982	-43.84958	-1.13602	-1049.36487	299.04257	-0.57500	-628.19556	-19.62448	44.85438
136	1.125	1006.95343	-83.47676	1542.36169	-86.69795	126.85074	1340.32153	-896.18292	113.37479	1359.57495	585.45752	246.59325	-4.43415	-144.70938	-43.52673	2.83346	-1063.21375	299.98737	-0.68852	-598.72290	-24.03914	41.00276
137	1.133	1007.83099	-83.13908	1541.61255	-86.29675	128.40240	1340.57300	-896.08362	114.03810	1358.53125	571.83679	247.73982	-4.30157	-151.12064	-43.34281	7.85495	-1077.02808	300.97604	-0.82322	-570.13916	-29.50512	36.91934
138	1.142	1008.91486	-82.78086	1540.58325	-86.06606	129.63712	1340.67480	-896.22791	114.82018	1357.07495	558.35455	249.04089	-4.06403	-155.11450	-43.20298	14.05821	-1090.81714	301.97153	-0.93713	-543.26874	-35.78211	32.62912
139	1.150	1010.20392	-82.42722	1539.27002	-86.05866	130.58272	1340.62952	-896.60632	115.62378	1355.19019	544.86896	250.43782	-3.92227	-156.74164	-43.11463	22.05551	-1104.59009	303.03696	-0.95421	-519.13855	-42.56939	28.02920
140	1.158	1011.70026	-82.10793	1537.67712	-86.32767	131.29642	1340.43933	-897.21783	116.27155	1352.88647	531.22650	251.81395	-4.03720	-155.32568	-43.33578	32.76941	-1118.35645	304.20508	-0.85971	-498.58484	-49.65001	23.06420
141	1.167	1013.41107	-81.83917	1535.81079	-86.90511	131.83755	1340.10876	-898.04565	116.61613	1350.17432	517.40448	253.05800	-4.39919	-149.33002	-44.33574	46.56196	-1132.11572	305.37387	-0.75687	-482.10730	-56.87503	17.84866
142	1.175	1015.35187	-81.61981	1533.67798	-87.78355	132.25018	1339.64929	-899.04932	116.60684	1347.04712	503.52051	254.16284	-4.84471	-137.42340	-46.51294	62.44914	-1145.86694	306.48108	-0.75277	-469.94403	-64.08722	12.64970
143	1.183	1017.53998	-81.44578	1531.29272	-88.91570	132.55902	1339.08105	-900.17560	116.26759	1343.49268	489.72711	255.25333	-5.14590	-119.66058	-49.91589	78.26496	-1159.60498	307.60455	-0.83467	-462.27771	-71.08527	7.78940
144	1.192	1019.98285	-81.31418	1528.68176	-90.23670	132.77094	1338.43225	-901.36462	115.64850	1339.52234	476.09869	256.44943	-5.17971	-97.47708	-54.16335	91.62402	-1173.31763	308.77698	-0.91047	-459.37958	-77.49924	3.54438
145	1.200	1022.67255	-81.22099	1525.88062	-91.68608	132.89021	1337.73242	-902.55298	114.79480	1335.19617	462.59918	257.71420	-5.04453	-72.69559	-58.55417	100.87006	-1186.99780	309.88330	-0.91151	-461.40771	-82.66187	0.14836
146	1.208	1025.58167	-81.17287	1522.92480	-93.21059	132.93597	1337.00269	-903.67639	113.74653	1330.63147	449.11227	258.88062	-4.95376	-46.59497	-62.31020	105.51702	-1200.64624	310.81033	-0.85115	-468.04688	-85.84161	-2.18530
147	1.217	1028.65845	-81.19576	1519.85608	-94.75716	132.93262	1336.25525	-904.66315	112.55828	1325.99231	435.48590	259.79242	-5.04879	-19.63806	-64.86028	106.17392	-1214.27673	311.61084	-0.81778	-478.45227	-86.83865	-3.44214
148	1.225	1031.82324	-81.31924	1516.73865	-96.26752	132.89017	1335.49683	-905.42725	111.30907	1321.46375	421.63733	260.44458	-5.30747	8.21918	-66.00771	104.07732	-1227.93738	312.45651	-0.87404	-491.34930	-86.25870	-3.95321
149	1.233	1034.97595	-81.55376	1513.65955	-97.67998	132.79929	1334.73218	-905.87494	110.09154	1317.22229	407.66226	261.04681	-5.58921	37.07608	-65.87983	100.47516	-1241.69141	313.44095	-0.94995	-505.28241	-85.01682	-4.16680
150	1.242	1038.01978	-81.88866	1510.71387	-98.94117	132.63101	1333.96301	-905.93378	108.98962	1313.41028	393.76587	261.86981	-5.78059	66.87750	-64.73711	96.21245	-1255.54712	314.50198	-0.90621	-519.23297	-83.70380	-4.35978
151	1.250	1040.87891	-82.30540	1507.99939	-100.01740	132.34416	1333.18652	-905.59363	108.05579	1310.12354	380.04620	262.96106	-5.89660	97.47095	-62.82660	91.66130	-1269.40356	315.54385	-0.70987	-532.91797	-82.50371	-4.62773
152	1.258	1043.49561	-82.78888	1505.60803	-100.89468	131.90498	1332.39258	-904.91034	107.30813	1307.42017	366.42029	264.11932	-6.03510	128.72256	-60.36008	86.87003	-1283.06641	316.57724	-0.40760	-546.43597	-81.42287	-4.98725
153	1.267	1045.81934	-83.32827	1503.60754	-101.57484	131.30121	1331.56714	-903.96497	106.74842	1305.32776	352.79004	265.18015	-6.23651	160.54813	-57.52811	81.77478	-1296.35339	317.65964	0.09614	-559.92438	-80.42305	-5.42229
154	1.275	1047.80554	-83.90050	1502.03564	-102.07088	130.54607	1330.70605	-902.84375	106.36698	1303.84277	339.17206	266.16132	-6.41263	192.89117	-54.47527	76.35859	-1309.19629	318.74847	1.07698	-573.47485	-79.47296	-5.87258
155	1.283	1049.42358	-84.46309	1500.91101	-102.39275	129.68263	1329.82349	-901.64520	106.14663	1302.93262	325.61063	267.12109	-6.45374	225.74753	-51.29665	70.68827	-1321.61755	319.73520	2.78416	-587.11444	-78.56479	-6.23704
156	1.292	1050.65771	-84.98021	1500.24475	-102.52922	128.78223	1328.94189	-900.46558	106.09007	1302.54944	312.07886	268.08160	-6.34669	259.21463	-48.09573	64.87943	-1333.63550	320.55447	5.32325	-600.80945	-77.68839	-6.44436
157	1.300	1051.50110	-85.44801	1500.04065	-102.44612	127.92062	1328.08545	-899.37079	106.21618	1302.65149	298.54218	269.12201	-6.13068	293.45380	-45.01508	59.08084	-1345.21069	321.21387	8.73137	-614.48596	-76.84685	-6.49539
158	1.308	1051.94983	-85.87785	1500.29504	-102.10656	127.14498	1327.27832	-898.38806	106.51172	1303.21497	285.02936	270.33801	-5.83597	328.56866	-42.21219	53.46623	-1356.25488	321.76324	13.02378	-628.07483	-76.09113	-6.43297
159	1.317	1052.00745	-86.25943	1501.00061	-101.49799	126.46233	1326.54260	-897.50293	106.91644	1304.22998	271.55249	271.64661	-5.52264	364.52301	-39.86742	48.20051	-1366.69495	322.18057	18.15566	-641.57349	-75.45470	-6.32070
160	1.325	1051.69116	-86.55772	1502.14539	-100.64841	125.85164	1325.89063	-896.65790	107.36467	1305.68030	258.02798	272.79819	-5.29916	401.14728	-38.20992	43.43512	-1376.51611	322.26535	24.00321	-655.05194	-74.87047	-6.23079
161	1.333	1051.03186	-86.74603	1503.70618	-99.62467	125.28146	1325.32336	-895.77338	107.82435	1307.52271	244.35382	273.61075	-5.26396	438.18671	-37.50982	39.37008	-1385.62036	321.77655	30.40375	-668.58069	-74.23521	-6.20116
162	1.342	1050.06946	-86.82816	1505.64478	-98.51587	124.72368	1324.83484	-894.79010	108.28703	1309.69055	230.54115	274.14694	-5.41814	475.31876	-38.03716	36.28170	-1393.50000	320.72900	37.26400	-682.18109	-73.50821	-6.22867
163	1.350	1048.84509	-86.82549	1507.90967	-97.40965	124.16048	1324.42273	-893.70569	108.72972	1312.11829	216.71558	274.65698	-5.63964	512.07849	-39.90462	34.36057	-1399.05103	319.37845	44.62004	-695.84985	-72.69281	-6.30338
164	1.358	1047.39124	-86.75371	1510.44531	-96.37283	123.58726	1324.09412	-892.57916	109.10210	1314.75708	202.95389	275.29858	-5.78956	547.75513	-42.84563	33.42810	-1400.83228	317.87393	52.48989	-709.56720	-71.82458	-6.38151
165	1.367	1045.73145	-86.61544	1513.20581	-95.44167	123.01885	1323.86267	-891.50269	109.35294	1317.56909	189.20673	276.02997	-5.82637	581.41235	-46.21649	32.87364	-1397.73303	316.11118	60.59227	-723.29761	-70.98447	-6.37178
166	1.375	1043.89026	-86.40259	1516.15955	-94.62131	122.49124	1323.73938	-890.56085	109.46289	1320.51770	175.40288	276.75443	-5.81415	612.05353	-49.32765	31.97310	-1389.61694	313.88272	68.23019	-737.03796	-70.21898	-6.22232
167	1.383	1041.90076	-86.10487	1519.27515	-93.89378	122.04805	1323.72900	-889.80066	109.45926	1323.56274	161.50162	277.40018	-5.83324	638.82104	-51.86089	30.26838	-1377.30469	311.02322	74.56494	-750.84113	-69.47617	-5.97513
168	1.392	1039.80139	-85.72014	1522.49670	-93.23086	121.71873	1323.82800	-889.21820	109.40758	1326.66370	147.48303	277.99750	-5.88306	661.17297	-53.96571	27.63972	-1361.82898	307.50085	79.12518	-764.76361	-68.66461	-5.72219
169	1.400	1037.62537	-85.25346	1525.74402	-92.60460	121.49603	1324.01978	-888.77380	109.37791	1329.78406	133.37506	278.69632	-5.91766	679.00891	-55.91079	24.13000	-1343.70886	303.42679	82.09729	-778.80042	-67.73927	-5.53691
170	1.408	1035.39404	-84.71546	1528.94470	-91.99046	121.32846	1324.28052	-888.42889	109.41151	1332.89014	119.25079	279.60550	-5.91862	692.61316	-57.77084	19.82256	-1322.84717	298.97980	84.11118	-792.88885	-66.72153	-5.43611
171	1.417	1033.12244	-84.12796	1532.04944	-91.36295	121.14579	1324.59290	-888.15942	109.51543	1335.94739	105.15357	280.69821	-5.87882	702.36462	-59.55203	14.89298	-1298.91064	294.44882	85.65614	-806.98804	-65.67421	-5.38984
172	1.425	1030.83545	-83.51823	1535.02454	-90.69086	120.89278	1324.95752	-887.94012	109.66880	1338.91956	91.02826	281.83585	-5.81103	708.50043	-61.40630	9.69021	-1271.72266	290.15085	86.52413	-821.11072	-64.66444	-5.34954
173	1.433	1028.57153	-82.90417	1537.84778	-89.94032	120.53324	1325.39417	-887.73273	109.82619	1341.77771	76.80186	282.86032	-5.75473	711.15930	-63.48088	4.71498	-1241.35071	286.08990	85.88139	-835.25757	-63.70747	-5.27937
174	1.442	1026.37476	-82.29320	1540.50720	-89.08597	120.03035	1325.93188	-887.48938	109.92792	1344.51147	62.52455	283.73898	-5.71243	710.43323	-65.62318	0.51454	-1208.00464	282.01715	83.12603	-849.40393	-62.73390	-5.19004
175	1.450	1024.28796	-81.69449	1542.99451	-88.12177	119.33521	1326.59644	-887.16064	109.91940	1347.12634	48.31898	284.55975	-5.64893	706.22430	-67.37769	-2.50081	-1172.01331	277.80493	78.54745	-863.57758	-61.65823	-5.12861
176	1.458	1022.35767	-81.12976	1545.30273	-87.06365	118.40135	1327.40283	-886.70282	109.77538	1349.62415	34.23402	285.40863	-5.54078	698.34192	-68.27738	-4.26068	-1133.81531	273.46988	73.04633	-877.83887	-60.47546	-5.13207
177	1.467	1020.64215	-80.63705	1547.42102	-85.94427	117.20697	1328.35461	-886.08820	109.50758	1351.98792	20.21327	286.32822	-5.38975	687.09790	-68.18694	-5.04898	-1093.85596	269.04724	67.48734	-892.15338	-59.26629	-5.19325
178	1.475	1019.20306	-80.25699	1549.32837	-84.80289	115.75957	1329.44751	-885.31702	109.13727	1354.19116	6.13281	287.29370	-5.25242	673.59833	-67.40436	-5.27842	-1052.46643	264.60437	62.37770	-906.39966	-58.17277	-5.23781
179	1.483	1018.09357	-80.00781	1550.99255	-83.67570	114.08876	1330.66956	-884.42346	108.66784	1356.20850	-8.07307	288.25665	-5.20816	659.16589	-66.37617	-5.26702	-1009.76746	260.30005	57.94741	-920.51892	-57.32024	-5.17048
180	1.492	1017.35236	-79.87876	1552.37817	-82.59456	112.23918	1331.99622	-883.47205	108.09311	1358.01318	-22.27638	289.26862	-5.22425	644.65649	-65.35983	-5.20589	-965.69824	256.39301	54.40699	-934.54565	-56.64616	-4.98574
181	1.500	1016.99512	-79.84344	1553.45837	-81.59222	110.26534	1333.39050	-882.54950	107.41516	1359.57703	-36.27913	290.38397	-5.11507	630.36664	-64.39021	-5.21697	-920.26715	253.13959	52.14632	-948.51385	-55.93031	-4.75854
182	1.508	1017.00488	-79.87473	1554.21960	-80.70100	108.22888	1334.80957	-881.75116	106.64519	1360.87500	-49.99348	291.47253	-4.59975	616.28931	-63.43482	-5.36126	-873.89154	250.68652	51.65371	-962.45813	-55.06970	-4.52425
183	1.517	1017.33453	-79.95320	1554.65454	-79.94366	106.19396	1336.21301	-881.17078	105.78862	1361.89209	-63.32408	292.34442	-3.30549	602.33813	-62.49191	-5.62062	-827.62445	248.98643	52.94664	-976.44641	-54.13813	-4.27934
184	1.525	1017.92346	-80.06954	1554.75354	-79.33133	104.21856	1337.56445	-880.89630	104.82752	1362.63123	-75.94298	293.04916	-0.75086	588.44141	-61.58300	-5.90835	-783.11627	247.70998	54.95590	-990.50116	-53.19011	-4.08700
185	1.533	1018.72040	-80.22472	1554.50171	-78.87098	102.34865	1338.83264	-880.98804	103.75375	1363.09631	-87.28563	293.85803	3.57418	574.55811	-60.71705	-6.12300	-742.09088	246.37845	55.88316	-1004.54205	-52.21663	-4.05594
186	1.542	1019.70001	-80.42818	1553.88123	-78.57092	100.62215	1339.98987	-881.43970	102.64883	1363.25366	-96.69630	294.89731	10.01827	560.68286	-59.88078	-6.21974	-705.43500	244.72443	54.45131	-1018.45905	-51.20127	-4.21928
187	1.550	1020.85950	-80.69283	1552.87622	-78.44055	99.07725	1341.01172	-882.18573	101.67180	1363.03796	-103.49406	295.88358	18.58551	546.83057	-59.05166	-6.23629	-672.66650	242.87544	50.60319	-1032.25610	-50.11623	-4.49335
188	1.558	1022.19946	-81.02843	1551.48120	-78.48769	97.75255	1341.87622	-883.16211	100.93237	1362.39893	-107.00255	296.26938	28.99032	532.99713	-58.23024	-6.24867	-642.39972	241.20010	45.04611	-1046.10706	-49.01072	-4.70922
189	1.567	1023.71289	-81.43488	1549.70654	-78.71697	96.68211	1342.56506	-884.34418	100.41634	1361.31641	-106.55370	295.83551	41.02508	519.15527	-57.45113	-6.30898	-613.43048	240.04942	38.57298	-1060.16638	-48.02787	-4.71934
190	1.575	1025.39429	-81.90063	1547.57275	-79.13166	95.88531	1343.06543	-885.72949	100.02365	1359.78064	-101.35194	295.14392	54.68335	505.29535	-56.73385	-6.42678	-585.55511	239.59396	31.79933	-1074.33582	-47.21438	-4.56470
191	1.583	1027.24854	-82.41179	1545.10107	-79.73687	95.34515	1343.37927	-887.31055	99.64162	1357.78601	-90.60756	295.06418	69.52538	491.43839	-56.04432	-6.58657	-559.62354	239.81805	25.09623	-1088.35400	-46.47199	-4.45268
192	1.592	1029.28516	-82.96860	1542.30811	-80.54041	95.00228	1343.52673	-889.06238	99.20937	1355.33984	-74.29982	295.88525	84.15505	477.61273	-55.32080	-6.76289	-536.95166	240.63937	18.60892	-1102.09314	-45.72017	-4.49851
193	1.600	1031.50464	-83.59002	1539.21057	-81.54672	94.78804	1343.53809	-890.93604	98.74595	1352.45996	-53.70482	297.30380	97.03607	463.83124	-54.51866	-6.93040	-518.64026	242.00255	12.48565	-1115.63892	-44.94575	-4.61051
194	1.608	1033.88928	-84.29548	1535.83472	-82.74719	94.66426	1343.44177	-892.85742	98.32690	1349.15869	-30.71565	299.13828	107.75404	450.09494	-53.62794	-7.07386	-505.34082	243.82343	7.16367	-1129.12024	-44.10583	-4.65975
195	1.617	1036.40833	-85.09055	1532.21936	-84.12067	94.62907	1343.25854	-894.73810	98.05025	1345.44348	-6.69176	301.42868	116.77167	436.40649	-52.65951	-7.18731	-497.48114	245.87381	3.19114	-1142.61743	-43.15448	-4.62574
196	1.625	1039.02820	-85.97225	1528.41663	-85.64218	94.69547	1342.99854	-896.48663	98.01675	1341.35120	17.82787	303.82513	124.12447	422.74503	-51.63434	-7.27270	-495.46140	247.79645	0.64807	-1156.22131	-42.18234	-4.55501
197	1.633	1041.70959	-86.92805	1524.49475	-87.28183	94.87782	1342.65747	-898.01923	98.29530	1336.98291	42.66933	305.42056	129.10493	409.05475	-50.58547	-7.35268	-499.41803	249.25903	-0.88009	-1170.00061	-41.30021	-4.50266
198	1.642	1044.39929	-87.92477	1520.54370	-88.99467	95.19656	1342.22180	-899.27142	98.87856	1332.51160	67.71272	305.41528	131.16515	395.29599	-49.54497	-7.46222	-508.65094	250.13589	-1.76318	-1183.89722	-40.42163	-4.53268
199	1.650	1047.02759	-88.91544	1516.67920	-90.71427	95.68117	1341.67834	-900.20239	99.67769	1328.15308	92.92397	303.67236	130.59473	381.48792	-48.54370	-7.60556	-521.37170	250.61566	-2.16557	-1197.77271	-39.44526	-4.63763
200	1.658	1049.51990	-89.86044	1513.02307	-92.35671	96.36040	1341.02405	-900.78925	100.56915	1324.12097	118.44055	300.47046	128.24977	367.69385	-47.61613	-7.74874	-535.45233	251.07144	-2.23709	-1211.53052	-38.46568	-4.69578
201	1.667	1051.81335	-90.73576	1509.67114	-93.83836	97.24495	1340.27075	-901.02759	101.45497	1320.59558	144.49518	296.09424	124.91724	353.97357	-46.76328	-7.86191	-549.57129	251.73877	-2.18408	-1225.12500	-37.57811	-4.62115
202	1.675	1053.86230	-91.52400	1506.67822	-95.09766	98.31458	1339.43945	-900.94501	102.28345	1317.70898	171.22659	290.83286	121.04065	340.33755	-45.93939	-7.93846	-563.42944	252.58185	-2.22738	-1238.49731	-36.72004	-4.44746
203	1.683	1055.63379	-92.20416	1504.06934	-96.10598	99.52199	1338.54883	-900.60425	103.02030	1315.53931	198.58641	285.02487	116.81292	326.73691	-45.09584	-7.98758	-577.14435	253.48444	-2.48983	-1251.56201	-35.85960	-4.17957
204	1.692	1057.10437	-92.75311	1501.85364	-96.86662	100.80621	1337.60730	-900.07019	103.62513	1314.11023	226.41797	278.92139	112.28983	313.11444	-44.20322	-8.02718	-590.82031	254.43365	-2.89822	-1264.23511	-35.19378	-3.62637
205	1.700	1058.25513	-93.15620	1500.03589	-97.40435	102.10339	1336.61560	-899.37781	104.06181	1313.39014	254.62340	272.62320	107.46653	299.47314	-43.24055	-8.06196	-604.47589	255.47076	-3.26394	-1276.41260	-34.93800	-2.46425
206	1.708	1059.06519	-93.41381	1498.62402	-97.75031	103.35885	1335.57141	-898.55261	104.30355	1313.29053	283.27142	266.16891	102.34932	285.86615	-42.18874	-8.07390	-618.08698	256.58722	-3.46952	-1287.92883	-34.99119	-0.46825
207	1.717	1059.51233	-93.53853	1497.63208	-97.93148	104.54161	1334.47607	-897.64575	104.32613	1313.68652	312.52115	259.65067	96.95907	272.31738	-41.02464	-8.05619	-631.65179	257.74969	-3.52487	-1298.62256	-35.06979	2.37058
208	1.725	1059.58142	-93.54916	1497.07202	-97.96500	105.65018	1333.34155	-896.71606	104.11699	1314.45715	342.41086	253.37883	91.36853	258.77545	-39.74283	-8.03697	-645.20819	258.94318	-3.49544	-1308.44385	-35.05132	5.90491
209	1.733	1059.27380	-93.46828	1496.94055	-97.85529	106.70171	1332.19446	-895.79407	103.68221	1315.52698	372.82916	247.95349	85.75646	245.15417	-38.39900	-8.05180	-658.79211	260.14676	-3.46327	-1317.37061	-35.01908	9.93273
210	1.742	1058.61108	-93.32178	1497.21875	-97.59404	107.71307	1331.07300	-894.87970	103.04095	1316.88538	403.76215	243.93729	80.27271	231.42642	-37.08573	-8.11048	-672.40668	261.34421	-3.49025	-1325.16785	-35.11563	14.26598
211	1.750	1057.63293	-93.13562	1497.87683	-97.16006	108.69315	1330.02527	-893.96252	102.22925	1318.56030	435.38934	241.39276	74.88675	217.66422	-35.86702	-8.19280	-686.03430	262.54181	-3.55076	-1331.24854	-35.47075	18.79646
212	1.758	1056.38513	-92.92804	1498.87610	-96.52512	109.64804	1329.10229	-893.04883	101.30499	1320.56372	467.90656	240.03490	69.57411	203.95447	-34.76143	-8.25403	-699.65839	263.72583	-3.55226	-1334.72559	-36.22059	23.60164
213	1.767	1054.90686	-92.70538	1500.17188	-95.67805	110.58137	1328.34399	-892.17932	100.34190	1322.85596	501.32056	239.75284	64.61283	190.30435	-33.75169	-8.25029	-713.27429	264.85358	-3.44057	-1334.58630	-37.47894	29.04650
214	1.775	1053.23193	-92.47226	1501.71899	-94.65632	111.48893	1327.76770	-891.41669	99.41702	1325.35254	535.20856	240.50624	60.45464	176.66422	-32.79655	-8.18259	-726.89038	265.89188	-3.25741	-1329.93433	-39.22496	35.73410
215	1.783	1051.39575	-92.23738	1503.47485	-93.55257	112.36198	1327.36951	-890.81586	98.59348	1327.96094	568.57037	241.92630	57.23734	162.99776	-31.84458	-8.10123	-740.53442	266.82864	-3.10778	-1320.26868	-41.27642	44.10026
216	1.792	1049.43103	-91.99921	1505.39856	-92.48338	113.19671	1327.13367	-890.40479	97.90791	1330.60986	600.08734	243.42105	54.49017	149.29062	-30.85574	-8.06157	-754.25385	267.67438	-3.06847	-1305.69202	-43.42865	53.81173
217	1.800	1047.36536	-91.74208	1507.44653	-91.54456	113.99319	1327.04297	-890.18280	97.37192	1333.25354	628.67633	244.55235	51.37978	135.52466	-29.83783	-8.08128	-768.07440	268.47299	-3.10848	-1286.71570	-45.49894	63.54869
218	1.808	1045.22510	-91.44968	1509.56653	-90.78397	114.73858	1327.08521	-890.12604	96.98100	1335.86426	653.85944	245.34200	47.33157	121.68695	-28.83847	-8.12798	-781.97113	269.28839	-3.12521	-1263.76074	-47.17978	71.42123
219	1.817	1043.03552	-91.10539	1511.70056	-90.19835	115.40156	1327.25293	-890.19299	96.72101	1338.42432	675.66913	246.36252	42.42003	107.78433	-27.88991	-8.13727	-795.90601	270.15720	-3.06398	-1237.02466	-48.03563	75.77473
220	1.825	1040.81873	-90.69167	1513.80103	-89.74412	115.96026	1327.53784	-890.32996	96.57785	1340.92383	694.24518	248.25099	37.06807	93.81749	-26.97671	-8.05956	-809.87897	271.06290	-2.95223	-1206.76550	-47.70208	75.95953
221	1.833	1038.59583	-90.20421	1515.84839	-89.35298	116.43431	1327.92920	-890.48059	96.54564	1343.35730	709.52466	250.91664	31.42496	79.77112	-26.04847	-7.90843	-823.91943	271.99118	-2.82170	-1173.43909	-46.01878	72.58669
222	1.842	1036.38745	-89.66028	1517.85974	-88.94824	116.88541	1328.41809	-890.59760	96.61848	1345.71960	721.28662	253.65964	25.28517	65.64713	-25.07027	-7.75719	-838.02960	272.96463	-2.66815	-1137.59436	-43.06202	67.12311
223	1.850	1034.21338	-89.09256	1519.87622	-88.45997	117.39519	1328.99695	-890.65009	96.77985	1348.00244	729.35199	256.08551	18.59477	51.47089	-24.05079	-7.68092	-852.17462	273.96143	-2.49717	-1099.78149	-39.12716	61.16475
224	1.858	1032.10095	-88.53598	1521.91992	-87.83526	118.04543	1329.65808	-890.61969	97.00789	1350.19421	733.65472	258.28580	11.77277	37.26309	-23.01601	-7.68254	-866.32434	274.88092	-2.35156	-1060.52478	-34.57788	55.82269
225	1.867	1030.09839	-88.01389	1523.94702	-87.04085	118.90746	1330.39673	-890.48499	97.28868	1352.28064	734.20636	260.33112	5.61284	23.03323	-21.99480	-7.67368	-880.46857	275.66171	-2.26779	-1020.24933	-29.67057	51.50453
226	1.875	1028.26599	-87.53548	1525.86157	-86.06171	120.03304	1331.21204	-890.20923	97.62557	1354.25037	730.95978	262.09161	0.99879	8.79883	-21.00237	-7.57589	-894.61658	276.39041	-2.22161	-979.14117	-24.61677	48.16095
227	1.883	1026.65430	-87.10712	1527.57837	-84.90105	121.44240	1332.10364	-889.74658	98.03706	1356.10583	723.80359	263.45740	-1.58389	-5.41611	-20.00860	-7.42740	-908.79590	277.22974	-2.14497	-937.15802	-19.74189	45.73886
228	1.892	1025.30188	-86.73913	1529.05554	-83.58112	123.11944	1333.06604	-889.06458	98.53931	1357.86060	713.03143	264.54556	-2.45002	-19.60797	-18.97590	-7.32779	-923.02203	278.24094	-2.00676	-894.38434	-15.41274	44.46787
229	1.900	1024.24036	-86.43769	1530.28357	-82.13922	125.02515	1334.08533	-888.16193	99.13316	1359.51782	699.73236	265.55490	-2.44335	-33.79739	-17.91700	-7.31260	-937.26978	279.34006	-1.84137	-851.45465	-11.89858	44.74794
230	1.908	1023.49066	-86.19619	1531.26709	-80.62072	127.11302	1335.13745	-887.07056	99.81322	1361.05518	685.35608	266.51669	-2.24200	-47.98825	-16.88049	-7.33745	-951.50159	280.40234	-1.69290	-809.58868	-9.34487	46.55069
231	1.917	1023.06000	-85.99714	1532.01233	-79.07761	129.32889	1336.18970	-885.85022	100.57692	1362.42224	670.89661	267.37451	-2.09584	-62.11276	-15.92462	-7.32354	-965.71118	281.36401	-1.56782	-770.15259	-7.70519	48.88058
232	1.925	1022.94409	-85.81966	1532.51965	-77.56835	131.60616	1337.20496	-884.58441	101.41017	1363.54688	656.64032	268.17902	-2.09652	-76.01797	-15.10859	-7.14020	-979.90283	282.27069	-1.44239	-733.94446	-6.77694	50.23538
233	1.933	1023.13214	-85.64709	1532.78345	-76.15005	133.86812	1338.14832	-883.37054	102.27202	1364.35547	642.52167	269.08099	-2.34361	-89.48401	-14.45501	-6.57836	-994.05615	283.20157	-1.31280	-700.67773	-6.46419	49.74598
234	1.942	1023.60962	-85.47361	1532.79504	-74.86711	136.03470	1338.99658	-882.30872	103.10771	1364.79907	628.43182	270.19943	-2.82835	-102.21191	-13.92269	-5.40608	-1008.15381	284.12595	-1.23485	-669.23859	-6.89470	47.56908
235	1.950	1024.35938	-85.30418	1532.54578	-73.74648	138.03181	1339.74133	-881.49249	103.87825	1364.86353	614.28137	271.53070	-3.41908	-113.79205	-13.46381	-3.43094	-1022.18616	284.99670	-1.25821	-638.54572	-8.26316	44.27085
236	1.958	1025.35913	-85.14767	1532.02551	-72.80261	139.80437	1340.37817	-880.99445	104.57559	1364.55212	600.05780	272.92139	-3.96343	-123.73334	-13.10141	-0.51103	-1036.11011	285.96494	-1.32277	-608.19733	-10.71010	40.30292
237	1.967	1026.57764	-85.01160	1531.22302	-72.04982	141.32452	1340.89429	-880.84827	105.21290	1363.86169	585.87085	274.16031	-4.30425	-131.62137	-12.90668	3.41817	-1049.91333	287.21643	-1.32281	-578.51520	-14.29943	35.97917
238	1.975	1027.97852	-84.89915	1530.13123	-71.51273	142.58769	1341.27026	-881.04352	105.80061	1362.77661	571.85168	275.19507	-4.35413	-137.35965	-12.92009	8.40103	-1063.69568	288.67944	-1.24549	-550.22540	-18.97226	31.46600
239	1.983	1029.53638	-84.80917	1528.75244	-71.22527	143.60455	1341.49158	-881.53900	106.32665	1361.28015	558.02094	276.18954	-4.19722	-141.14670	-13.13396	14.77937	-1077.57935	290.17242	-1.14261	-524.14319	-24.57052	26.74854
240	1.992	1031.24927	-84.73959	1527.08960	-71.22219	144.39807	1341.55530	-882.28204	106.75421	1359.36206	544.29120	277.31207	-4.01762	-142.82825	-13.59241	23.42696	-1091.58423	291.66202	-1.04265	-501.02728	-30.92948	21.79827
241	2.000	1033.13184	-84.68712	1525.14355	-71.53116	145.00212	1341.47144	-883.21954	107.03654	1357.01196	530.55902	278.56680	-3.97594	-141.17599	-14.56748	35.25032	-1105.62109	293.12726	-0.97679	-481.51123	-37.91969	16.78359
242	2.008	1035.20093	-84.65239	1522.92139	-72.16352	145.45052	1341.26221	-884.29987	107.14070	1354.21350	516.77887	279.84628	-4.12456	-134.30283	-16.52331	50.13536	-1119.54663	294.36227	-1.00976	-466.01563	-45.46036	12.07351
243	2.017	1037.46619	-84.65526	1520.44666	-73.10141	145.76486	1340.95544	-885.47290	107.06737	1350.94470	502.96313	281.05496	-4.37527	-121.13748	-19.72756	66.42694	-1133.27881	295.25742	-1.14604	-454.78302	-53.41293	7.99264
244	2.025	1039.92456	-84.73486	1517.76013	-74.29301	145.96223	1340.57117	-886.69324	106.84773	1347.18616	489.14478	282.17773	-4.59711	-102.32358	-23.93311	81.55268	-1146.87976	296.06775	-1.27449	-448.08258	-61.35965	4.55985
245	2.033	1042.55469	-84.92767	1514.90991	-75.66924	146.06400	1340.11548	-887.92249	106.52375	1342.94202	475.35498	283.25717	-4.73898	-79.65326	-28.48611	93.24175	-1160.46973	297.02994	-1.29854	-446.27734	-68.52161	1.56788
246	2.042	1045.31921	-85.24893	1511.93445	-77.16820	146.08435	1339.59070	-889.12378	106.13525	1338.27051	461.59589	284.31812	-4.83408	-54.87973	-32.68188	100.40395	-1174.12549	298.04520	-1.23517	-449.55579	-73.91335	-1.02733
247	2.050	1048.17297	-85.68513	1508.87012	-78.74181	146.02303	1339.00500	-890.25226	105.70769	1333.31104	447.83197	285.35791	-4.93971	-28.99823	-36.03628	103.24887	-1187.87842	298.97693	-1.15118	-457.55304	-76.82590	-2.96393
248	2.058	1051.06580	-86.19878	1505.77283	-80.34509	145.87650	1338.36853	-891.24872	105.23570	1328.29297	434.02948	286.38742	-5.09507	-2.24286	-38.33123	102.81898	-1201.71924	299.88953	-1.10311	-469.14545	-77.40889	-4.04578
249	2.067	1053.93762	-86.75555	1502.72314	-81.92556	145.64584	1337.68787	-892.02655	104.69947	1323.49500	420.20563	287.41223	-5.28664	25.51315	-39.52374	100.33217	-1215.58130	300.88412	-1.11228	-482.67932	-76.58017	-4.46977
250	2.075	1056.71521	-87.34634	1499.81287	-83.42453	145.32700	1336.96680	-892.47339	104.11443	1319.16675	406.42142	288.39758	-5.45000	54.35980	-39.67936	96.71018	-1229.38843	301.95062	-1.11726	-496.69751	-75.28818	-4.61941
251	2.083	1059.31726	-87.97208	1497.13135	-84.78892	144.90189	1336.20667	-892.50128	103.54365	1315.47363	392.70276	289.30759	-5.54268	84.21614	-38.95536	92.45374	-1243.12598	303.00665	-1.00396	-510.51563	-74.03143	-4.72231
252	2.092	1061.67053	-88.62177	1494.75488	-85.98169	144.35400	1335.40356	-892.10919	103.05128	1312.48755	379.00842	290.17010	-5.58927	114.91479	-37.56710	87.74496	-1256.78735	303.96652	-0.70017	-524.11053	-72.93336	-4.85045
253	2.100	1063.72266	-89.27858	1492.74268	-86.98506	143.69261	1334.55298	-891.38281	102.66177	1310.21106	365.29333	291.07077	-5.63908	146.29993	-35.73569	82.60118	-1270.27136	304.80792	-0.16230	-537.67120	-71.96317	-5.06406
254	2.108	1065.44128	-89.93491	1491.14111	-87.79871	142.95241	1333.65698	-890.43988	102.36804	1308.61096	351.55261	292.05649	-5.72109	178.28383	-33.66229	77.01236	-1283.43787	305.60519	0.72412	-551.29456	-71.04466	-5.40960
255	2.117	1066.80164	-90.58786	1489.98999	-88.42995	142.16983	1332.72693	-889.38446	102.16937	1307.63708	337.81293	293.07230	-5.83858	210.88071	-31.52530	71.03942	-1296.21277	306.48578	2.16982	-564.95105	-70.12921	-5.83240
256	2.125	1067.77795	-91.22311	1489.32568	-88.87988	141.36644	1331.78027	-888.29089	102.09966	1307.22632	324.11502	294.04221	-5.96965	244.18924	-29.46409	64.83241	-1308.54248	307.53552	4.39600	-578.59918	-69.23717	-6.18575
257	2.133	1068.34595	-91.81448	1489.17090	-89.13583	140.55663	1330.83801	-887.20825	102.21228	1307.31653	310.47549	294.94702	-6.08208	278.33453	-27.57558	58.58626	-1320.33765	308.70837	7.52000	-592.24725	-68.38184	-6.37924
258	2.142	1068.49463	-92.34194	1489.52539	-89.17239	139.76204	1329.91882	-886.17120	102.53180	1307.86316	296.86255	295.78732	-6.15516	313.39722	-25.96388	52.50639	-1331.54785	309.81293	11.52844	-605.91492	-67.51312	-6.46974
259	2.150	1068.23474	-92.80724	1490.36792	-88.96452	139.00766	1329.03589	-885.19611	103.03416	1308.84070	283.24115	296.59058	-6.15889	349.34555	-24.78373	46.78482	-1342.19897	310.52524	16.34063	-619.59564	-66.61621	-6.56183
260	2.158	1067.59668	-93.22736	1491.67139	-88.51122	138.30600	1328.19788	-884.27179	103.67160	1310.22913	269.61197	297.49680	-6.04343	386.01364	-24.21133	41.57698	-1352.27197	310.53839	21.83710	-633.26984	-65.76942	-6.67955
261	2.167	1066.61597	-93.60831	1493.40942	-87.84895	137.65123	1327.41138	-883.37555	104.38692	1312.00293	255.98392	298.68939	-5.79816	423.13681	-24.40990	37.03416	-1361.54810	309.90640	27.87234	-646.92603	-65.03403	-6.75605
262	2.175	1065.32483	-93.92603	1495.55200	-87.04024	137.02739	1326.68396	-882.50244	105.10642	1314.13074	242.32890	300.09027	-5.51431	460.39011	-25.55333	33.37271	-1369.53223	309.06854	34.38672	-660.56744	-64.37964	-6.70363
263	2.183	1063.75952	-94.14241	1498.05701	-86.15096	136.42094	1326.02771	-881.67078	105.75370	1316.57776	228.58739	301.26202	-5.36311	497.38489	-27.79818	30.83554	-1375.39380	308.42010	41.48866	-674.20996	-63.71427	-6.52729
264	2.192	1061.96411	-94.23648	1500.86707	-85.23795	135.82755	1325.46228	-880.90686	106.28197	1319.30261	214.73451	301.89255	-5.43741	533.62146	-31.12025	29.47490	-1377.96924	308.00339	49.29916	-687.86688	-62.94375	-6.36346
265	2.200	1059.97986	-94.20781	1503.91626	-84.35130	135.24849	1325.01575	-880.22784	106.69704	1322.24866	200.80930	302.18710	-5.63464	568.45135	-35.16734	28.96070	-1376.09497	307.58197	57.65788	-701.54462	-62.07575	-6.31298
266	2.208	1057.83350	-94.06336	1507.14075	-83.53613	134.68715	1324.71899	-879.63208	107.06004	1325.34570	186.88434	302.55734	-5.79221	601.13208	-39.36722	28.69810	-1369.28625	306.86664	65.93959	-715.25378	-61.21943	-6.30990
267	2.217	1055.54199	-93.81721	1510.48694	-82.82064	134.15262	1324.59229	-879.10785	107.45881	1328.52527	173.03149	303.23196	-5.84405	630.90137	-43.27720	28.15646	-1358.09473	305.62308	73.16595	-729.00671	-60.41013	-6.24190
268	2.225	1053.12292	-93.48872	1513.91309	-82.20467	133.66058	1324.63293	-878.65118	107.96112	1331.73328	159.25040	304.20969	-5.80205	656.96637	-46.81962	27.03137	-1343.57251	303.69571	78.48872	-742.80579	-59.55413	-6.08508
269	2.233	1050.60303	-93.09399	1517.38403	-81.66557	133.22952	1324.81812	-878.26892	108.58755	1334.92896	145.44347	305.30707	-5.71735	678.60400	-50.14968	25.14130	-1326.40894	301.13986	81.75874	-756.65210	-58.57078	-5.90107
270	2.242	1048.02100	-92.64569	1520.85876	-81.17136	132.87279	1325.11731	-877.96875	109.31223	1338.08032	131.53021	306.29294	-5.66711	695.47162	-53.37436	22.33273	-1306.64429	298.30472	83.61456	-770.56946	-57.45887	-5.78179
271	2.250	1045.42297	-92.15753	1524.28552	-80.68741	132.58061	1325.50842	-877.75360	110.07562	1341.16345	117.52531	307.07639	-5.69548	707.75458	-56.49720	18.58653	-1283.99841	295.57986	84.82648	-784.58667	-56.25516	-5.76311
272	2.258	1042.85107	-91.64534	1527.61377	-80.17879	132.31206	1325.98596	-877.61481	110.80219	1344.16138	103.48083	307.75613	-5.75076	715.93494	-59.57565	14.13014	-1258.29614	293.06750	85.47537	-798.70111	-55.03398	-5.78559
273	2.267	1040.33765	-91.12482	1530.79993	-79.61320	132.00624	1326.56213	-877.52759	111.42235	1347.05713	89.41713	308.51865	-5.72452	720.47852	-62.76714	9.35151	-1229.60791	290.62241	84.92592	-812.89618	-53.89765	-5.77025
274	2.275	1037.91296	-90.60916	1533.80615	-78.96644	131.58961	1327.25879	-877.45245	111.88699	1349.83264	75.31505	309.47009	-5.58105	721.67261	-66.14602	4.68948	-1198.15479	288.08899	82.59695	-827.14240	-52.88398	-5.69949
275	2.283	1035.61169	-90.10616	1536.60059	-78.22983	130.98248	1328.08936	-877.34387	112.16338	1352.48059	61.13387	310.52957	-5.40152	719.54846	-69.47961	0.63200	-1164.25830	285.40088	78.57021	-841.36804	-51.92068	-5.61255
276	2.292	1033.47009	-89.62254	1539.16052	-77.41364	130.11858	1329.04626	-877.15930	112.23371	1355.00269	46.85048	311.53708	-5.26785	713.90576	-72.20129	-2.37828	-1128.35327	282.57330	73.47191	-855.50507	-50.95695	-5.53049
277	2.300	1031.52625	-89.17703	1541.47485	-76.54368	128.96243	1330.10461	-876.86670	112.10941	1357.38477	32.52336	312.44727	-5.17162	704.66638	-73.70816	-4.18092	-1090.89673	279.66138	67.96889	-869.57727	-50.06149	-5.41533
278	2.308	1029.82007	-88.79895	1543.54102	-75.65266	127.51135	1331.23718	-876.45404	111.82936	1359.58948	18.26451	313.32797	-5.08006	692.43005	-73.83290	-5.00102	-1052.17993	276.72147	62.46907	-883.68604	-49.26400	-5.24873
279	2.317	1028.38953	-88.51758	1545.35559	-74.77350	125.78667	1332.42432	-875.94043	111.43039	1361.58069	4.11317	314.22693	-5.02304	678.45679	-73.00211	-5.25660	-1012.23944	273.84424	57.19691	-897.89099	-48.45009	-5.08412
280	2.325	1027.26868	-88.36144	1546.90344	-73.94102	123.82130	1333.65210	-875.37836	110.92188	1363.34424	-9.99117	315.12317	-5.05347	663.93835	-71.85294	-5.28130	-970.95618	271.22852	52.42332	-912.17822	-47.52015	-4.97593
281	2.333	1026.48804	-88.34848	1548.15588	-73.19375	121.65396	1334.90454	-874.83972	110.28651	1364.88647	-24.09129	315.97562	-5.11024	649.49512	-70.77690	-5.25611	-928.24896	269.17514	48.62485	-926.52429	-46.49508	-4.93127
282	2.342	1026.06665	-88.46970	1549.08105	-72.56535	119.33342	1336.15808	-874.38678	109.52026	1366.21179	-38.08452	316.79309	-4.91026	635.27319	-69.83922	-5.29162	-884.31543	267.94684	46.43028	-940.87677	-45.47036	-4.91236
283	2.350	1025.99939	-88.69825	1549.65234	-72.07468	116.92287	1337.38184	-874.05005	108.69189	1367.29138	-51.69102	317.66934	-3.98649	621.20337	-68.95457	-5.44283	-839.91107	267.56415	46.16931	-955.12793	-44.57945	-4.82990
284	2.358	1026.25439	-89.01361	1549.85229	-71.72471	114.49841	1338.54468	-873.84332	107.93491	1368.06116	-64.54140	318.70386	-1.84875	607.18298	-68.04667	-5.67967	-796.44409	267.68201	47.22875	-969.20386	-43.89598	-4.62275
285	2.367	1026.78479	-89.41324	1549.67334	-71.50959	112.14414	1339.62061	-873.80396	107.35851	1368.45813	-76.26689	319.87390	1.90399	593.16895	-67.10400	-5.91733	-755.60040	267.74213	48.06771	-983.12805	-43.29696	-4.39310
286	2.375	1027.54602	-89.90598	1549.11377	-71.42252	109.94164	1340.58398	-874.00012	106.99166	1368.43909	-86.46043	321.07507	7.58427	579.17157	-66.16376	-6.08171	-718.52997	267.34875	47.20594	-996.93860	-42.53849	-4.35203
287	2.383	1028.50659	-90.49188	1548.17383	-71.45891	107.95457	1341.41040	-874.50116	106.80076	1367.96655	-94.55470	322.18460	15.34974	565.20569	-65.26998	-6.15230	-685.18994	266.48975	44.18466	-1010.61377	-41.46199	-4.59352
288	2.392	1029.64905	-91.15071	1546.85510	-71.61819	106.22324	1342.08215	-875.35089	106.72185	1367.01343	-99.78490	322.89069	25.05046	551.27112	-64.44369	-6.16941	-654.53253	265.44849	39.52135	-1024.18970	-40.09423	-4.96852
289	2.400	1030.96436	-91.85537	1545.16431	-71.90604	104.77216	1342.59302	-876.55621	106.68391	1365.59180	-101.31383	322.76358	36.34548	537.35840	-63.67960	-6.20278	-625.39520	264.57605	33.99897	-1037.88953	-38.67091	-5.19325
290	2.408	1032.44287	-92.59187	1543.11487	-72.33469	103.61087	1342.94739	-878.08551	106.63639	1363.75073	-98.35191	321.82883	49.05900	523.45496	-62.94730	-6.29901	-597.32739	264.08499	28.18796	-1051.93286	-37.54136	-5.10148
291	2.417	1034.07202	-93.36368	1540.72314	-72.92123	102.72592	1343.15344	-879.87640	106.57147	1361.53857	-90.18663	320.68518	63.02078	509.56018	-62.20123	-6.45826	-570.83105	263.99152	22.40993	-1066.24683	-36.90483	-4.78972
292	2.425	1035.84497	-94.17749	1538.00244	-73.68423	102.08111	1343.22009	-881.85034	106.51763	1358.97510	-76.48607	319.82132	77.36073	495.69147	-61.41619	-6.65334	-546.96899	264.23108	16.83427	-1080.54492	-36.61554	-4.51797
293	2.433	1037.76819	-95.03343	1534.96350	-74.63698	101.63570	1343.15881	-883.92523	106.52139	1356.05347	-57.89931	319.28610	90.60944	481.86774	-60.60086	-6.85035	-526.77435	264.79526	11.61654	-1094.62891	-36.29473	-4.46696
294	2.442	1039.86230	-95.93642	1531.62219	-75.78104	101.36715	1342.98364	-886.01941	106.64622	1352.76294	-36.02922	319.09650	101.90974	468.08664	-59.77042	-7.01213	-511.01703	265.72940	7.09617	-1108.50305	-35.67848	-4.55397
295	2.450	1042.14856	-96.89877	1528.00134	-77.10730	101.26735	1342.71118	-888.05383	106.97019	1349.10718	-12.46635	319.41623	111.50262	454.32748	-58.93209	-7.11543	-500.34396	267.00983	3.70573	-1122.23901	-34.78553	-4.56978
296	2.458	1044.62268	-97.92247	1524.13428	-78.60247	101.31892	1342.35474	-889.95660	107.56322	1345.11670	11.90833	320.13562	119.65421	440.58496	-58.08626	-7.17745	-495.40829	268.47754	1.52180	-1135.85925	-33.70533	-4.50963
297	2.467	1047.23962	-98.99519	1520.07874	-80.24880	101.49982	1341.92041	-891.66266	108.46725	1340.85693	36.69099	320.58221	125.78292	426.86099	-57.22381	-7.23697	-496.70651	269.87509	0.18515	-1149.41382	-32.47138	-4.55281
298	2.475	1049.91541	-100.10131	1515.92651	-82.01435	101.81139	1341.40955	-893.10645	109.69217	1336.44263	61.60678	319.87164	129.06122	413.12354	-56.32877	-7.32136	-504.00037	270.95007	-0.67774	-1163.01855	-31.22356	-4.74439
299	2.483	1052.55017	-101.22374	1511.78857	-83.84412	102.27961	1340.82751	-894.22137	111.21095	1332.04590	86.57393	317.45297	129.38602	399.34137	-55.39356	-7.44578	-515.77185	271.64203	-1.23978	-1176.73315	-30.16978	-4.92650
300	2.492	1055.05627	-102.33961	1507.77136	-85.66007	102.93435	1340.18384	-894.95587	112.95634	1327.87183	111.78659	313.31909	127.46062	385.54071	-54.43987	-7.59352	-529.70587	272.16019	-1.56005	-1190.49939	-29.32483	-4.94153
301	2.500	1057.37292	-103.42133	1503.96558	-87.36980	103.79681	1339.48584	-895.29492	114.82512	1324.11035	137.52058	307.86401	124.22599	371.77408	-53.50098	-7.70304	-544.00995	272.75604	-1.70027	-1204.21057	-28.50772	-4.80101
302	2.508	1059.45996	-104.44139	1500.44360	-88.88052	104.87059	1338.73523	-895.26886	116.67744	1320.91284	163.90465	301.52878	120.35267	358.07196	-52.58287	-7.73902	-558.03473	273.47726	-1.80514	-1217.77441	-27.59272	-4.65704
303	2.517	1061.28479	-105.37424	1497.26343	-90.11737	106.12784	1337.92957	-894.93176	118.36074	1318.39343	190.90683	294.55130	116.09742	344.43872	-51.67417	-7.75150	-571.80170	274.25565	-2.03712	-1231.13208	-26.67321	-4.57061
304	2.525	1062.81628	-106.19763	1494.47461	-91.04301	107.50465	1337.06616	-894.32306	119.77861	1316.61731	218.42282	287.09125	111.51089	330.86288	-50.77634	-7.80954	-585.43994	275.10587	-2.42489	-1244.22131	-25.94754	-4.35147
305	2.533	1064.02319	-106.89981	1492.12183	-91.66714	108.92196	1336.14355	-893.47449	120.90066	1315.58691	246.35770	279.47488	106.70557	317.32996	-49.87616	-7.91747	-599.02588	276.09601	-2.83909	-1256.90759	-25.49772	-3.66068
306	2.542	1064.88110	-107.48019	1490.24023	-92.03495	110.31661	1335.16113	-892.45685	121.68505	1315.25183	274.77744	272.06076	101.80209	303.83020	-48.90542	-8.03335	-612.59741	277.23318	-3.11652	-1268.97998	-25.27208	-2.19380
307	2.550	1065.37793	-107.93977	1488.85144	-92.19936	111.65446	1334.11877	-891.38055	122.06197	1315.52710	303.99200	264.87277	96.70676	290.34949	-47.80069	-8.11759	-626.16333	278.46265	-3.18914	-1280.23254	-25.19017	0.20603
308	2.558	1065.51172	-108.28349	1487.96167	-92.19630	112.92589	1333.02087	-890.34277	121.99058	1316.31384	334.29797	257.79565	91.25327	276.85876	-46.59144	-8.14564	-639.71039	279.71536	-3.11775	-1290.56702	-25.15590	3.50228
309	2.567	1065.28687	-108.53150	1487.56323	-92.03548	114.13710	1331.88306	-889.38727	121.49687	1317.51733	365.60925	251.15790	85.52421	263.32190	-45.37733	-8.11811	-653.22528	280.94867	-3.03019	-1300.00330	-25.05655	7.48672
310	2.575	1064.71484	-108.71036	1487.63611	-91.70156	115.29559	1330.73914	-888.49396	120.68912	1319.04919	397.52271	245.56216	79.71382	249.71390	-44.23558	-8.07432	-666.71735	282.15656	-3.01640	-1308.52734	-24.87521	11.88859
311	2.583	1063.81885	-108.83037	1488.14404	-91.15913	116.39198	1329.64026	-887.60498	119.73099	1320.82788	429.75922	241.19061	73.82863	236.03976	-43.16739	-8.06868	-680.22168	283.33414	-3.06123	-1315.84302	-24.77501	16.52620
312	2.592	1062.63660	-108.88270	1489.03662	-90.36554	117.40207	1328.64856	-886.68439	118.77228	1322.79346	462.42572	237.80609	67.89090	222.35092	-42.12766	-8.11389	-693.76825	284.46362	-3.07122	-1321.17334	-24.98016	21.37294
313	2.600	1061.21497	-108.86191	1490.25989	-89.29652	118.30580	1327.82227	-885.75726	117.90923	1324.91528	495.86670	235.27588	62.29013	208.71637	-41.08326	-8.16642	-707.35229	285.53778	-2.97562	-1323.36328	-25.59495	26.54719
314	2.608	1059.59595	-108.78504	1491.76465	-87.97623	119.09337	1327.19800	-884.88214	117.18518	1327.18054	530.16986	233.70602	57.64585	195.14366	-40.02528	-8.18477	-720.95898	286.56335	-2.80488	-1321.36865	-26.57702	32.36896
315	2.617	1057.80664	-108.68321	1493.50623	-86.49065	119.76636	1326.78308	-884.10242	116.60069	1329.58142	564.68384	233.15685	54.30164	181.55887	-38.95834	-8.18066	-734.59198	287.54001	-2.65428	-1314.72717	-27.83667	39.34372
316	2.625	1055.86499	-108.57850	1495.44153	-84.96779	120.34748	1326.56006	-883.44006	116.13157	1332.10632	598.13721	233.40926	51.95430	167.88957	-37.89973	-8.19593	-748.25232	288.45602	-2.58413	-1303.57947	-29.28312	47.75706
317	2.633	1053.79590	-108.47554	1497.53088	-83.53338	120.87186	1326.49963	-882.90820	115.75114	1334.72864	629.23810	234.01440	49.78976	154.12511	-36.86722	-8.24435	-761.94934	289.33121	-2.57471	-1288.30029	-30.73896	57.11446
318	2.642	1051.63770	-108.36690	1499.73743	-82.27438	121.35495	1326.57385	-882.50824	115.45015	1337.40283	657.11072	234.57016	47.04877	140.29091	-35.85910	-8.29589	-775.73212	290.22955	-2.56333	-1269.11011	-31.90368	66.07581
319	2.650	1049.43628	-108.23837	1502.02136	-81.22816	121.78017	1326.76245	-882.23016	115.24143	1340.07544	681.34076	234.98671	43.45589	126.41064	-34.86245	-8.31521	-789.64001	291.16223	-2.51511	-1246.03613	-32.48884	72.98612
320	2.658	1047.23291	-108.07782	1504.33447	-80.38783	122.12212	1327.05347	-882.06030	115.14465	1342.70007	701.69794	235.46571	39.12196	112.49562	-33.87454	-8.29261	-803.64423	292.06912	-2.43714	-1219.17871	-32.26680	76.53451
321	2.667	1045.05981	-107.88000	1506.62292	-79.71301	122.37382	1327.44067	-881.98206	115.17617	1345.24390	717.88629	236.23558	34.14654	98.54187	-32.90314	-8.22632	-817.67670	292.94629	-2.33423	-1188.86963	-31.00943	76.25131
322	2.675	1042.94397	-107.64830	1508.83691	-79.14319	122.55845	1327.91882	-881.97241	115.35514	1347.68958	729.71307	237.37346	28.43597	84.53229	-31.95024	-8.10895	-831.70374	293.84705	-2.20736	-1155.57666	-28.59254	72.71605
323	2.683	1040.91199	-107.39841	1510.93506	-78.60941	122.73071	1328.48096	-882.00415	115.70380	1350.03076	737.31592	238.84210	21.96947	70.45502	-30.98871	-7.96394	-845.74023	294.76932	-2.07745	-1119.76343	-25.11517	67.28871
324	2.692	1038.98706	-107.14583	1512.88306	-78.04332	122.97100	1329.12134	-882.04962	116.23265	1352.25806	740.96594	240.57784	15.11340	56.32248	-29.97772	-7.84971	-859.79138	295.65338	-1.97247	-1081.88757	-20.86187	61.46627
325	2.700	1037.19104	-106.89262	1514.65527	-77.38924	123.37239	1329.84180	-882.07629	116.92903	1354.35571	740.77924	242.50958	8.56524	42.17081	-28.92330	-7.78388	-873.84460	296.47040	-1.90056	-1042.46777	-16.22229	56.28834
326	2.708	1035.54785	-106.63746	1516.24512	-76.61568	124.01884	1330.64832	-882.03668	117.76434	1356.31201	736.71967	244.51175	3.11499	28.03131	-27.87614	-7.71277	-887.91455	297.28848	-1.83730	-1001.99939	-11.54314	52.11748
327	2.717	1034.07507	-106.38421	1517.67261	-75.71497	124.96639	1331.54688	-881.86603	118.71132	1358.12915	728.82135	246.37585	-0.61671	13.89978	-26.85660	-7.59208	-902.02808	298.21384	-1.75538	-960.74219	-7.01952	48.85349
328	2.725	1032.78198	-106.14268	1518.97034	-74.69697	126.23997	1332.54321	-881.50201	119.74792	1359.81445	717.52667	247.91765	-2.55760	-0.24774	-25.83558	-7.45439	-916.16675	299.26886	-1.65432	-918.70374	-2.82668	46.41067
329	2.733	1031.68811	-105.93921	1520.14783	-73.58852	127.83363	1333.64087	-880.91724	120.84536	1361.36401	703.88245	249.11279	-3.30299	-14.41943	-24.79493	-7.36961	-930.26697	300.40649	-1.53336	-875.92163	0.74978	45.04422
330	2.742	1030.84167	-105.81847	1521.15723	-72.43208	129.71254	1334.83191	-880.14050	121.95847	1362.75525	689.22314	250.06183	-3.57127	-28.59802	-23.76767	-7.36123	-944.28546	301.60675	-1.36904	-832.83234	3.42581	45.15596
331	2.750	1030.30920	-105.82249	1521.90833	-71.27889	131.82491	1336.09436	-879.25061	123.02852	1363.94666	674.54810	250.86850	-3.64586	-42.73126	-22.80690	-7.37474	-958.27649	302.83752	-1.15377	-790.44226	5.11396	46.67216
332	2.758	1030.13403	-105.96902	1522.32410	-70.18438	134.10910	1337.39490	-878.34430	124.00802	1364.88757	660.23175	251.63809	-3.54203	-56.70358	-21.94495	-7.28410	-972.37555	303.95840	-0.93603	-750.08099	5.99162	48.62000
333	2.767	1030.31226	-106.24471	1522.36829	-69.20375	136.48842	1338.69080	-877.50610	124.88939	1365.53186	646.22980	252.51614	-3.37014	-70.32037	-21.20176	-6.86961	-986.62897	304.88757	-0.76123	-712.77344	6.32565	49.57603
334	2.775	1030.80286	-106.60696	1522.03467	-68.38123	138.86871	1339.93286	-876.80530	125.69515	1365.84363	632.39386	253.61766	-3.28379	-83.30292	-20.59364	-5.83642	-1000.90503	305.77722	-0.61897	-678.66571	6.19353	48.67128
335	2.783	1031.54797	-106.99335	1521.33411	-67.74026	141.14571	1341.07471	-876.30615	126.44960	1365.79297	618.59760	254.93295	-3.33134	-95.24957	-20.12613	-3.93662	-1015.04956	306.75867	-0.53508	-647.02441	5.40308	46.01326
336	2.792	1032.49268	-107.34760	1520.28711	-67.28351	143.21973	1342.08276	-876.06512	127.17382	1365.35034	604.72266	256.31070	-3.48146	-105.63425	-19.81628	-1.05192	-1029.02295	307.75449	-0.59237	-616.81366	3.65100	42.21878
337	2.800	1033.59705	-107.65527	1518.92065	-67.00117	145.01785	1342.93506	-876.11786	127.88748	1364.48743	590.69366	257.55545	-3.67766	-113.98514	-19.69499	2.83642	-1042.88110	308.70172	-0.78273	-587.34869	0.76267	37.82898
338	2.808	1034.83606	-107.94949	1517.27026	-66.88290	146.51575	1343.61902	-876.47430	128.59698	1363.18872	576.54675	258.57239	-3.87218	-120.17447	-19.75827	7.74042	-1056.72339	309.66220	-0.97117	-558.61060	-3.18212	33.13960
339	2.817	1036.19421	-108.27003	1515.37109	-66.92839	147.73653	1344.12720	-877.12640	129.28624	1361.47083	562.39508	259.41580	-4.04742	-124.42874	-19.98346	13.89788	-1070.62244	310.70660	-1.03701	-531.16486	-7.95075	28.30065
340	2.825	1037.66455	-108.62904	1513.23975	-67.15272	148.72290	1344.45313	-878.05188	129.92914	1359.36853	548.34686	260.23575	-4.20152	-126.73087	-20.46721	22.02609	-1084.56360	311.86166	-0.97900	-505.87823	-13.35180	23.42025
341	2.833	1039.24988	-109.02390	1510.87646	-67.58146	149.51523	1344.59485	-879.21014	130.51044	1356.88989	534.44879	261.17017	-4.35403	-126.08160	-21.52458	33.05223	-1098.48218	313.08023	-0.89059	-483.63409	-19.32385	18.63519
342	2.842	1040.96204	-109.45416	1508.28052	-68.23798	150.15079	1344.56531	-880.53815	131.02872	1354.00305	520.67816	262.26364	-4.52839	-120.69962	-23.57230	47.18277	-1112.34253	314.26251	-0.86001	-465.13416	-25.86052	14.15036
343	2.850	1042.81775	-109.91616	1505.45923	-69.13165	150.66132	1344.39429	-881.95801	131.48892	1350.66125	506.98962	263.46402	-4.69664	-109.31451	-26.85533	63.18193	-1126.14502	315.37848	-0.89559	-450.87994	-32.86166	10.16477
344	2.858	1044.83179	-110.40208	1502.43091	-70.25267	151.06387	1344.11426	-883.39343	131.89664	1346.82935	493.35028	264.68552	-4.81326	-92.22205	-31.22626	78.70499	-1139.89624	316.47879	-0.93966	-441.31122	-40.07329	6.73680
345	2.867	1047.01147	-110.90315	1499.22705	-71.57356	151.36064	1343.74731	-884.78937	132.23586	1342.51697	479.74268	265.92133	-4.88333	-71.00598	-36.13122	91.38674	-1153.62817	317.58673	-0.93987	-436.86340	-47.04879	3.72583
346	2.875	1049.34973	-111.41497	1495.88904	-73.05528	151.54971	1343.30115	-886.12091	132.44159	1337.81641	466.14111	267.22049	-4.94498	-47.43158	-40.83167	99.79497	-1167.38477	318.66879	-0.90186	-437.71765	-53.02805	0.94867
347	2.883	1051.82178	-111.95802	1492.46448	-74.65273	151.63405	1342.77563	-887.37030	132.42308	1332.89795	452.51239	268.54889	-5.01741	-22.61957	-44.71902	103.76602	-1181.15112	319.70377	-0.86539	-443.49475	-57.09117	-1.51205
348	2.892	1054.38257	-112.58229	1489.00684	-76.31621	151.62054	1342.17041	-888.48975	132.13391	1327.96240	438.84006	269.78894	-5.11438	3.08032	-47.47985	104.12669	-1194.88452	320.69995	-0.86078	-453.31268	-58.74470	-3.36327
349	2.900	1056.96399	-113.33276	1485.58057	-77.99049	151.51378	1341.48279	-889.39624	131.60918	1323.20093	425.10251	270.83511	-5.29292	29.73993	-49.04577	102.07819	-1208.59229	321.66531	-0.90055	-465.90698	-58.35815	-4.50049
350	2.908	1059.48413	-114.21648	1482.26672	-79.61428	151.31104	1340.70288	-889.99957	130.93889	1318.78345	411.28473	271.70038	-5.57925	57.44263	-49.49213	98.65500	-1222.32825	322.64096	-0.94216	-479.76935	-56.92958	-5.07718
351	2.917	1061.86621	-115.20361	1479.16187	-81.12590	151.00116	1339.81555	-890.23114	130.22993	1314.85315	397.45013	272.54401	-5.85674	86.11189	-48.98439	94.50716	-1236.13513	323.67584	-0.88561	-493.74786	-55.39744	-5.29639
352	2.925	1064.04614	-116.24565	1476.36182	-82.47656	150.57538	1338.81226	-890.06317	129.59444	1311.51465	383.69598	273.48892	-5.98337	115.57889	-47.73035	89.93726	-1249.96265	324.73746	-0.67312	-507.47858	-54.17039	-5.34322
353	2.933	1065.96924	-117.29541	1473.94397	-83.63723	150.05141	1337.70178	-889.52106	129.13049	1308.82410	370.01508	274.48309	-5.98568	145.70918	-45.92511	85.02668	-1263.65381	325.76569	-0.31621	-521.06232	-53.20597	-5.39461
354	2.942	1067.58960	-118.32186	1471.96216	-84.59485	149.47794	1336.51355	-888.68719	128.88077	1306.79382	356.32178	275.41507	-6.00681	176.45592	-43.71144	79.76450	-1277.04651	326.76682	0.22453	-534.62134	-52.33966	-5.57613
355	2.950	1068.86926	-119.30370	1470.45203	-85.34922	148.90279	1335.28955	-887.67999	128.82445	1305.40076	342.61615	276.26587	-6.12287	207.83786	-41.20561	74.16030	-1290.03687	327.78906	1.12704	-548.19769	-51.48410	-5.90500
356	2.958	1069.77466	-120.21956	1469.43481	-85.90861	148.34819	1334.07312	-886.62128	128.92194	1304.59094	328.99564	277.14590	-6.28032	239.89961	-38.57159	68.33212	-1302.55078	328.89001	2.63777	-561.80762	-50.63485	-6.27905
357	2.967	1070.28296	-121.05541	1468.92297	-86.27880	147.81845	1332.90088	-885.61743	129.16008	1304.29663	315.51453	278.19073	-6.35247	272.69278	-36.01628	62.50739	-1314.52246	330.08856	4.95352	-575.45117	-49.80023	-6.54776
358	2.975	1070.39075	-121.80833	1468.92139	-86.45660	147.31244	1331.79785	-884.74182	129.56018	1304.46387	302.12769	279.42279	-6.22431	306.25861	-33.72444	56.93439	-1325.88867	331.27890	8.22646	-589.09369	-48.98156	-6.62966
359	2.983	1070.11438	-122.48098	1469.42468	-86.43378	146.82550	1330.77759	-884.01477	130.15103	1305.06836	288.73373	280.75821	-5.90618	340.56473	-31.84540	51.80370	-1336.57178	332.30240	12.59554	-602.70190	-48.22337	-6.55705
360	2.992	1069.47974	-123.08226	1470.41370	-86.20695	146.34819	1329.84497	-883.40509	130.93004	1306.11011	275.20612	282.01770	-5.60935	375.43686	-30.51593	47.21421	-1346.47693	333.10519	18.06096	-616.27875	-47.58485	-6.42424
361	3.000	1068.51636	-123.62594	1471.85962	-85.78883	145.86678	1328.99744	-882.85406	131.84709	1307.58960	261.43268	282.95148	-5.57571	410.57379	-29.89213	43.19069	-1355.46411	333.73053	24.38164	-629.84552	-47.02605	-6.32607
362	3.008	1067.25793	-124.11766	1473.72302	-85.21432	145.36746	1328.22925	-882.30334	132.82251	1309.48633	247.40158	283.46649	-5.79553	445.63354	-30.16117	39.76158	-1363.32727	334.13385	31.17874	-643.42377	-46.43341	-6.29527
363	3.017	1065.73914	-124.54559	1475.95154	-84.53502	144.84419	1327.53760	-881.72339	133.77896	1311.75647	233.26505	283.74399	-6.05894	480.30475	-31.49398	36.99950	-1369.72852	334.11282	38.17787	-657.02808	-45.75850	-6.28021
364	3.025	1063.99072	-124.89247	1478.48792	-83.80535	144.30652	1326.92517	-881.12213	134.67126	1314.33838	219.25940	284.07031	-6.23494	514.33051	-33.98549	34.94997	-1373.79797	333.63669	45.48273	-670.66870	-45.01968	-6.24003
365	3.033	1062.04712	-125.15829	1481.28186	-83.07220	143.77960	1326.40442	-880.52808	135.49866	1317.15588	205.49693	284.67740	-6.30951	547.50342	-37.56048	33.51557	-1373.98853	332.98669	53.43674	-684.35278	-44.20175	-6.22132
366	3.042	1059.95264	-125.35933	1484.29138	-82.37234	143.29137	1325.99561	-879.97632	136.27533	1320.12744	191.86050	285.63135	-6.28502	579.62732	-41.86172	32.43156	-1369.00464	332.31805	61.98233	-698.07269	-43.24995	-6.29443
367	3.050	1057.75696	-125.50410	1487.47681	-81.73283	142.85832	1325.71741	-879.50610	136.98589	1323.18823	178.14633	286.75302	-6.22137	610.39221	-46.36476	31.40069	-1358.81274	331.47174	70.34344	-711.82043	-42.15216	-6.45209
368	3.058	1055.50317	-125.59388	1490.79504	-81.17238	142.48495	1325.57898	-879.14624	137.58859	1326.30151	164.28104	287.77603	-6.21573	639.16498	-50.70005	30.23215	-1344.44751	330.23660	77.41484	-725.61469	-40.99002	-6.59396
369	3.067	1053.22058	-125.64227	1494.20142	-80.70052	142.17426	1325.57861	-878.89374	138.05968	1329.44617	150.34048	288.62079	-6.23746	664.92560	-54.78424	28.78300	-1327.00647	328.53394	82.44171	-739.49506	-39.88125	-6.62108
370	3.075	1050.91992	-125.66791	1497.65320	-80.31229	141.93326	1325.70483	-878.71558	138.41280	1332.59961	136.38818	289.42319	-6.15344	686.60352	-58.66159	26.81191	-1306.92957	326.48276	85.47198	-753.47754	-38.86218	-6.52331
371	3.083	1048.60059	-125.68034	1501.11023	-79.98522	141.76323	1325.94067	-878.57257	138.67758	1335.72998	122.41035	290.32550	-5.93428	703.59229	-62.32895	24.02864	-1284.03345	324.28839	87.10609	-767.52106	-37.86612	-6.36175
372	3.092	1046.26453	-125.69186	1504.52905	-79.68095	141.64246	1326.27502	-878.43469	138.87790	1338.79724	108.41367	291.35074	-5.67583	715.92981	-65.72755	20.32229	-1258.01917	322.02856	87.70019	-781.58191	-36.82714	-6.21161
373	3.100	1043.92236	-125.72873	1507.85986	-79.34926	141.52115	1326.71057	-878.27905	139.02773	1341.76160	94.44634	292.43588	-5.46898	724.02917	-68.86457	15.85695	-1228.89063	319.70959	86.97267	-795.67755	-35.76649	-6.11334
374	3.108	1041.59119	-125.81622	1511.05615	-78.93634	141.33253	1327.26001	-878.08807	139.12784	1344.58582	80.49063	293.46942	-5.35641	728.31067	-71.88055	10.93616	-1196.97107	317.38785	84.46314	-809.83191	-34.77071	-6.03972
375	3.117	1039.29688	-125.95537	1514.09204	-78.39460	141.01045	1327.93506	-877.84955	139.16632	1347.23682	66.44713	294.36880	-5.34205	729.00500	-74.91243	5.89992	-1162.69214	315.06635	80.17581	-824.01599	-33.91369	-5.92415
376	3.125	1037.07422	-126.12969	1516.96741	-77.69118	140.50296	1328.73755	-877.55249	139.13283	1349.69385	52.23503	295.15485	-5.39289	726.12708	-77.83938	1.25477	-1126.47107	312.65634	74.67943	-838.18127	-33.18017	-5.74478
377	3.133	1034.96887	-126.33282	1519.68921	-76.81500	139.77264	1329.65894	-877.18182	139.03188	1351.95325	37.86864	295.87552	-5.46049	719.60547	-80.19321	-2.29339	-1088.67480	310.07474	68.71126	-852.29956	-32.44886	-5.55993
378	3.142	1033.04102	-126.56829	1522.23547	-75.77778	138.78632	1330.68542	-876.71729	138.87973	1354.02344	23.47681	296.56818	-5.50428	709.64001	-81.44486	-4.31673	-1049.53699	307.29761	62.81900	-866.38782	-31.61271	-5.42288
379	3.150	1031.35388	-126.83759	1524.54700	-74.60741	137.51465	1331.80090	-876.13733	138.69214	1355.91602	9.21996	297.32745	-5.51192	697.04211	-81.46694	-5.09243	-1009.07336	304.43768	57.36729	-880.52148	-30.69280	-5.31913
380	3.158	1029.95471	-127.15191	1526.56067	-73.33886	135.94878	1332.98413	-875.42358	138.48145	1357.63477	-4.85164	298.22964	-5.49585	683.02051	-80.64343	-5.26002	-967.16443	301.80316	52.72896	-894.75977	-29.73713	-5.25085
381	3.167	1028.86865	-127.54385	1528.23547	-72.01041	134.11165	1334.20679	-874.56873	138.26480	1359.16895	-18.80824	299.23541	-5.43076	668.57141	-79.51115	-5.25677	-923.83478	299.74191	49.36425	-909.06543	-28.70867	-5.27280
382	3.175	1028.10718	-128.05232	1529.55115	-70.66482	132.05014	1335.43298	-873.58923	138.06889	1360.49414	-32.69698	300.30392	-5.18762	654.19348	-78.40249	-5.24744	-879.53198	298.40665	47.75444	-923.35382	-27.60437	-5.35811
383	3.183	1027.66821	-128.69218	1530.49988	-69.34630	129.82727	1336.62183	-872.53461	137.92194	1361.58044	-46.42342	301.45984	-4.52326	640.00830	-77.38879	-5.31189	-835.21393	297.70859	48.09752	-937.56299	-26.54865	-5.34657
384	3.192	1027.52954	-129.44450	1531.08313	-68.09267	127.52602	1337.73328	-871.48273	137.83119	1362.40100	-59.78212	302.63898	-3.15675	625.95618	-76.41384	-5.50176	-792.19714	297.35510	49.73552	-951.65283	-25.65741	-5.12305
385	3.200	1027.65137	-130.27734	1531.30884	-66.93290	125.25015	1338.73779	-870.53162	137.76717	1362.93616	-72.50063	303.66437	-0.85453	611.95300	-75.44312	-5.79159	-751.75085	296.92508	51.11088	-965.63110	-24.91772	-4.76251
386	3.208	1027.99255	-131.16637	1531.18457	-65.89112	123.11121	1339.62109	-869.79065	137.68408	1363.17285	-84.18001	304.55057	2.65120	597.96228	-74.51059	-6.07926	-714.52405	296.13828	50.81560	-979.59717	-24.24350	-4.40996
387	3.217	1028.53088	-132.10245	1530.71057	-64.98913	121.20840	1340.38025	-869.36572	137.55243	1363.10547	-94.29762	305.63669	7.74525	583.98682	-73.65928	-6.26381	-680.19159	295.07211	48.58257	-993.65161	-23.56887	-4.10634
388	3.225	1029.26282	-133.08438	1529.87964	-64.24656	119.60999	1341.01746	-869.33850	137.36267	1362.73389	-102.28313	307.07791	14.68570	570.04175	-72.88604	-6.32256	-647.68713	294.05313	45.02888	-1007.77478	-22.85358	-3.84808
389	3.233	1030.18848	-134.10083	1528.68237	-63.68228	118.34217	1341.53699	-869.73828	137.13150	1362.04541	-107.55025	308.31284	23.29475	556.12952	-72.14606	-6.32350	-615.87408	293.43094	40.79972	-1021.86450	-22.05010	-3.69780
390	3.242	1031.30994	-135.13644	1527.11230	-63.31560	117.39211	1341.94531	-870.52167	136.92998	1360.99377	-109.52345	308.54291	33.17471	542.22888	-71.39713	-6.36267	-584.19159	293.43921	36.23227	-1035.84937	-21.14495	-3.69255
391	3.250	1032.64136	-136.19809	1525.17017	-63.16597	116.72630	1342.24414	-871.59906	136.85884	1359.51196	-107.56300	307.76227	44.25132	528.32056	-70.63715	-6.48706	-552.94159	294.14169	31.50587	-1049.70496	-20.18223	-3.79113
392	3.258	1034.20557	-137.31183	1522.86963	-63.25077	116.30989	1342.42542	-872.88849	136.96733	1357.54907	-100.86528	306.89023	56.70921	514.41943	-69.89009	-6.67857	-523.09967	295.49622	26.71786	-1063.39868	-19.15729	-4.01143
393	3.267	1036.01404	-138.49838	1520.24011	-63.58029	116.11086	1342.48022	-874.32983	137.24336	1355.08301	-88.80696	306.89038	70.18526	500.56046	-69.17078	-6.88155	-495.82602	297.51303	21.86172	-1076.96936	-18.02615	-4.42031
394	3.275	1038.05273	-139.76312	1517.32422	-64.15401	116.09666	1342.41138	-875.85785	137.70036	1352.09705	-71.63887	308.00327	83.40805	486.75427	-68.46703	-7.03767	-472.05334	300.30505	16.99326	-1090.63696	-16.87956	-4.93194
395	3.283	1040.29126	-141.09961	1514.16370	-64.96132	116.24029	1342.23645	-877.39288	138.42754	1348.56311	-50.68123	309.85623	95.06867	472.97858	-67.74065	-7.12866	-452.32431	303.92963	12.47266	-1104.59216	-15.88671	-5.30993
396	3.292	1042.70227	-142.49698	1510.78809	-65.98337	116.52558	1341.97815	-878.86743	139.52493	1344.47620	-27.63919	312.06842	104.76828	459.20862	-66.95560	-7.18774	-436.84680	308.25409	8.88947	-1118.73511	-15.06848	-5.39452
397	3.300	1045.26111	-143.94237	1507.22144	-67.19539	116.93984	1341.65320	-880.24969	141.00447	1339.92041	-3.73805	314.40582	112.65732	445.43317	-66.10551	-7.25518	-425.72888	313.06808	6.59038	-1132.82141	-14.32409	-5.22201
398	3.308	1047.93372	-145.41562	1503.49719	-68.57234	117.46559	1341.27429	-881.53412	142.77394	1335.06641	20.50948	316.40167	118.53696	431.64032	-65.20695	-7.34117	-419.23721	318.17798	5.24094	-1146.73401	-13.62965	-4.94344
399	3.317	1050.67883	-146.88980	1499.66296	-70.09068	118.08362	1340.85278	-882.70801	144.69821	1330.08997	44.99367	317.28958	121.89349	417.81509	-64.27963	-7.43714	-417.76559	323.16177	3.99474	-1160.49658	-13.05437	-4.67960
400	3.325	1053.45508	-148.33414	1495.78271	-71.71680	118.78382	1340.39587	-883.73273	146.65324	1325.12952	69.70195	316.52551	122.63574	403.95993	-63.32866	-7.54065	-421.39203	327.26569	2.29303	-1174.17261	-12.57208	-4.46202
401	3.333	1056.22302	-149.71582	1491.93628	-73.39068	119.57584	1339.90637	-884.55682	148.53351	1320.31018	94.63181	314.14874	121.36993	390.09882	-62.34628	-7.65857	-429.49927	329.92130	0.43005	-1187.83496	-12.00424	-4.28682
402	3.342	1058.93909	-151.00858	1488.20581	-75.02388	120.49181	1339.38538	-885.15021	150.23260	1315.76794	119.83543	310.56042	118.95896	376.25803	-61.34267	-7.78463	-440.90698	331.25043	-0.89465	-1201.54773	-11.20303	-4.18634
403	3.350	1061.55261	-152.19711	1484.66064	-76.51690	121.56982	1338.83105	-885.52209	151.64641	1311.64868	145.43018	306.14581	116.01771	362.44644	-60.35257	-7.89245	-454.23990	331.88229	-1.41685	-1215.31653	-10.13004	-4.24184
404	3.358	1064.01196	-153.26837	1481.35693	-77.78675	122.82051	1338.23486	-885.69843	152.71698	1308.09253	171.50821	301.12912	112.79424	348.65207	-59.39775	-7.96797	-468.28418	332.42154	-1.43267	-1229.07861	-8.81908	-4.47468
405	3.367	1066.27136	-154.19885	1478.34473	-78.79009	124.20596	1337.58105	-885.68091	153.48369	1305.20203	198.08603	295.58759	109.29173	334.86725	-58.45425	-8.02045	-482.29956	333.17569	-1.34549	-1242.73584	-7.45853	-4.69898
406	3.375	1068.28857	-154.95602	1475.67163	-79.52650	125.65179	1336.85083	-885.42834	154.09013	1303.01147	225.18063	289.49588	105.38535	321.10822	-57.47048	-8.05442	-496.06866	334.18378	-1.38189	-1256.15283	-6.36727	-4.58273
407	3.383	1070.02478	-155.51472	1473.38062	-80.01894	127.07950	1336.03088	-884.88721	154.69231	1301.50012	252.87267	282.91238	100.98438	307.39087	-56.43142	-8.06622	-509.68967	335.33719	-1.58455	-1269.16357	-5.71968	-3.90066
408	3.392	1071.44495	-155.87384	1471.51196	-80.28703	128.43265	1335.11853	-884.04913	155.33015	1300.63904	281.26215	276.15915	96.20562	293.71381	-55.36356	-8.06836	-523.32141	336.52475	-1.87536	-1281.65222	-5.38202	-2.64751
409	3.400	1072.51978	-156.06393	1470.10205	-80.33304	129.68675	1334.11975	-882.97101	155.91449	1300.40930	310.37943	269.65442	91.29364	280.07803	-54.25230	-8.09476	-537.01971	337.70071	-2.14003	-1293.59595	-5.08706	-0.88483
410	3.408	1073.23303	-156.13632	1469.17444	-80.14597	130.84305	1333.05054	-881.74493	156.32236	1300.78503	340.13049	263.64255	86.37060	266.48352	-53.03754	-8.17072	-550.74078	338.85431	-2.31397	-1304.97083	-4.68470	1.43475
411	3.417	1073.58142	-156.13223	1468.73315	-79.71599	131.90662	1331.93750	-880.46545	156.47592	1301.72339	370.38092	258.27747	81.40900	252.88918	-51.72004	-8.27290	-564.43445	339.98511	-2.40923	-1315.68555	-4.19616	4.45414
412	3.425	1073.56433	-156.06253	1468.76697	-79.04710	132.86403	1330.81458	-879.21521	156.36398	1303.16882	401.15430	253.82497	76.40740	239.21982	-50.39537	-8.33556	-578.08472	341.11597	-2.46440	-1325.64709	-3.69530	8.24659
413	3.433	1073.18152	-155.91803	1469.25635	-78.16138	133.68428	1329.71643	-878.05188	156.03520	1305.06238	432.66772	250.44620	71.41556	225.44901	-49.15821	-8.31703	-591.69391	342.29736	-2.49547	-1334.78381	-3.19904	12.69467
414	3.442	1072.43921	-155.68881	1470.17163	-77.09821	134.34062	1328.67603	-876.99280	155.58022	1307.34851	465.10095	247.94315	66.51372	211.64854	-48.02556	-8.24682	-605.28522	343.54568	-2.50388	-1342.91919	-2.71521	17.55686
415	3.450	1071.35767	-155.37476	1471.47241	-75.91383	134.82915	1327.72388	-876.01678	155.09505	1309.97522	498.44000	246.10605	61.98345	197.91873	-46.96237	-8.18896	-618.89191	344.79114	-2.48508	-1349.58923	-2.31546	22.60693
416	3.458	1069.97168	-154.98608	1473.11121	-74.67853	135.17378	1326.88281	-875.08698	154.63898	1312.88794	532.55298	245.03189	58.31788	184.28015	-45.92693	-8.17544	-632.51941	345.95160	-2.41927	-1353.93127	-2.06622	27.71862
417	3.467	1068.32056	-154.53326	1475.03577	-73.46770	135.41945	1326.16321	-874.17279	154.22444	1316.02527	567.04364	244.86658	55.83458	170.66963	-44.89010	-8.18988	-646.15393	347.02090	-2.30166	-1354.82532	-1.93354	32.97131
418	3.475	1066.44409	-154.02206	1477.19116	-72.35062	135.61121	1325.56116	-873.26465	153.84294	1319.31946	600.85645	245.52303	54.29343	157.02274	-43.84286	-8.20298	-659.79498	348.03351	-2.18452	-1351.34534	-1.78964	38.71388
419	3.483	1064.38391	-153.46002	1479.52600	-71.38105	135.77493	1325.06494	-872.39063	153.49390	1322.70227	632.46887	246.62074	52.92358	143.31830	-42.78655	-8.20713	-673.46277	349.00720	-2.12594	-1343.19568	-1.48568	45.30053
420	3.492	1062.18506	-152.85687	1481.99182	-70.58747	135.92487	1324.66467	-871.61877	153.19395	1326.11597	660.75677	247.60570	50.88509	129.55827	-41.72713	-8.20800	-687.19141	349.95047	-2.10336	-1330.71155	-0.91914	52.59827
421	3.500	1059.89368	-152.21439	1484.54077	-69.96584	136.08093	1324.35779	-871.01495	152.97250	1329.52136	685.39337	248.19028	47.77848	115.74927	-40.68224	-8.19869	-701.01031	350.86072	-2.05527	-1314.37866	-0.05136	59.82949
422	3.508	1057.55103	-151.52109	1487.12976	-69.48294	136.26497	1324.14832	-870.59259	152.86250	1332.89319	706.37836	248.69696	43.70567	101.90164	-39.67865	-8.16162	-714.91962	351.72961	-1.96154	-1294.40454	1.11669	65.90573
423	3.517	1055.18884	-150.76025	1489.72595	-69.08604	136.49098	1324.04419	-870.31659	152.89224	1336.20825	723.64673	249.68175	38.92113	88.01427	-38.72322	-8.09302	-728.88867	352.58984	-1.82366	-1270.81812	2.58791	69.83582
424	3.525	1052.83252	-149.92081	1492.29822	-68.70894	136.77525	1324.05713	-870.13544	153.08493	1339.43994	737.19257	251.27652	33.54359	74.06812	-37.77966	-8.01747	-742.87811	353.48398	-1.65873	-1243.76306	4.43937	70.98220
425	3.533	1050.50159	-149.00487	1494.80933	-68.27956	137.15468	1324.20325	-869.99646	153.45868	1342.55945	747.17853	253.22156	27.59106	60.04959	-36.80825	-7.96506	-756.86487	354.38855	-1.53069	-1213.51831	6.84342	69.26783
426	3.542	1048.21021	-148.03352	1497.21692	-67.73531	137.68753	1324.50378	-869.84955	154.01314	1345.54150	753.81561	255.35977	21.19763	45.96222	-35.80617	-7.93450	-770.85730	355.25330	-1.49570	-1180.40967	9.94327	65.29359
427	3.550	1045.98193	-147.04019	1499.48120	-67.03545	138.43738	1324.98047	-869.64838	154.71846	1348.37341	757.25323	257.69421	14.71825	31.81653	-34.78840	-7.89340	-784.88879	356.07364	-1.52543	-1144.83276	13.67268	60.17279
428	3.558	1043.85779	-146.05080	1501.56848	-66.15970	139.46263	1325.64954	-869.35272	155.52582	1351.06055	757.53644	260.14914	8.66213	17.62540	-33.77755	-7.80850	-798.99622	356.88239	-1.53225	-1107.29602	17.74514	55.07063
429	3.567	1041.88440	-145.07721	1503.45068	-65.10194	140.81371	1326.51709	-868.93115	156.38742	1353.62000	754.44781	262.55310	3.61915	3.40091	-32.79995	-7.67167	-813.19519	357.71869	-1.45483	-1068.35046	21.88734	50.70665
430	3.575	1040.10107	-144.13486	1505.10522	-63.87117	142.51871	1327.57922	-868.36029	157.27568	1356.06531	747.49933	264.67554	0.10736	-10.85184	-31.85040	-7.51603	-827.46228	358.62326	-1.29712	-1028.41980	25.99734	47.22498
431	3.583	1038.54053	-143.25656	1506.51758	-62.49360	144.56628	1328.82007	-867.62225	158.19493	1358.39612	736.60742	266.29514	-1.80420	-25.12790	-30.89276	-7.40852	-841.75415	359.62338	-1.10708	-987.70697	29.96464	44.53772
432	3.592	1037.23645	-142.49014	1507.68164	-61.00882	146.90884	1330.20935	-866.71350	159.16692	1360.60376	722.81409	267.43997	-2.62426	-39.40808	-29.90338	-7.39412	-856.04199	360.67786	-0.94927	-946.28894	33.51317	42.70039
433	3.600	1036.22485	-141.88010	1508.59375	-59.46609	149.47632	1331.70313	-865.65607	160.20547	1362.67444	707.87170	268.39081	-2.92995	-53.64407	-28.89825	-7.41783	-870.31653	361.69672	-0.86059	-904.32397	36.35992	41.98384
434	3.608	1035.53394	-141.43130	1509.23999	-57.92368	152.18526	1333.24512	-864.49945	161.31027	1364.58630	693.10400	269.33783	-2.93313	-67.73367	-27.93503	-7.29193	-884.56860	362.64954	-0.81008	-862.25964	38.41391	42.62356
435	3.617	1035.17078	-141.09052	1509.59338	-56.44326	154.95050	1334.77197	-863.31616	162.46812	1366.30652	678.84882	270.25708	-2.71524	-81.49991	-27.07553	-6.74250	-898.77875	363.56305	-0.74430	-820.94214	39.79060	44.32510
436	3.625	1035.12158	-140.77759	1509.62561	-55.07966	157.68733	1336.22180	-862.19135	163.65146	1367.78870	664.79736	271.13705	-2.52808	-94.68140	-26.34500	-5.50586	-912.94611	364.43509	-0.65437	-781.46997	40.69941	46.07249
437	3.633	1035.36072	-140.43262	1509.32434	-53.87297	160.29962	1337.54565	-861.20331	164.82654	1368.97168	650.59351	272.07007	-2.66431	-106.91232	-25.75394	-3.39451	-927.12085	365.25500	-0.55797	-744.67627	41.29898	46.71621
438	3.642	1035.86084	-140.03493	1508.69434	-52.84560	162.68954	1338.71118	-860.41559	165.96765	1369.79126	636.15320	273.13934	-3.21014	-117.73138	-25.32361	-0.29842	-941.34863	366.10602	-0.44307	-710.56897	41.56833	45.75422
439	3.650	1036.59888	-139.59485	1507.74622	-52.00769	164.79182	1339.70166	-859.88397	167.06047	1370.20056	621.64722	274.38757	-3.96671	-126.68744	-25.05717	3.82202	-955.58203	367.17239	-0.26723	-678.37720	41.27685	43.42206
440	3.658	1037.55200	-139.14212	1506.48926	-51.36905	166.59233	1340.50867	-859.65930	168.09885	1370.19067	607.29138	275.80896	-4.58851	-133.52347	-24.89877	8.96284	-969.71698	368.53442	-0.03528	-647.20819	40.09800	40.20105
441	3.667	1038.69202	-138.71341	1504.93042	-50.94956	168.11443	1341.12915	-859.77863	169.08679	1369.78784	593.19720	277.28165	-4.84393	-138.23508	-24.73373	15.21822	-983.71063	369.98257	0.15364	-616.66461	37.79391	36.44309
442	3.675	1039.98938	-138.33240	1503.07544	-50.78206	169.39197	1341.56824	-860.25024	170.03476	1369.02039	579.37708	278.60562	-4.75808	-140.69995	-24.50764	23.00530	-997.61023	371.23145	0.21277	-587.03210	34.36103	32.31525
443	3.683	1041.42432	-138.00441	1500.93457	-50.90344	170.45248	1341.83899	-861.04639	170.94359	1367.89087	565.73956	279.67380	-4.55467	-140.08163	-24.41438	33.01615	-1011.47559	372.25992	0.16211	-559.07654	30.00360	27.84877
444	3.692	1042.99512	-137.73276	1498.52710	-51.33946	171.31425	1341.95776	-862.11621	171.79152	1366.37903	552.09406	280.55228	-4.48430	-134.86722	-24.88935	45.55266	-1025.30066	373.27902	0.05420	-533.65417	24.93837	23.04873
445	3.700	1044.71960	-137.52533	1495.88220	-52.09336	171.98566	1341.94214	-863.40747	172.52972	1364.45508	538.30554	281.39325	-4.62275	-123.86774	-26.35389	59.75303	-1039.03931	374.45847	-0.08815	-511.42773	19.27530	18.06146
446	3.708	1046.62451	-137.38696	1493.03687	-53.14304	172.46658	1341.81360	-864.87299	173.08659	1362.08838	524.44946	282.33917	-4.81185	-107.19797	-28.94705	73.68289	-1052.70667	375.77252	-0.23006	-492.84564	13.10356	13.20348
447	3.717	1048.72656	-137.31299	1490.03101	-54.44359	172.75974	1341.59924	-866.45605	173.38023	1359.25806	510.71484	283.46786	-4.87547	-86.19531	-32.40588	85.27623	-1066.39014	377.09875	-0.29961	-478.27942	6.59480	8.81098
448	3.725	1051.01855	-137.28473	1486.90466	-55.93467	172.87665	1341.33179	-868.07861	173.33904	1355.97205	497.17114	284.75391	-4.83264	-62.53674	-36.14429	93.21633	-1080.13599	378.37204	-0.24643	-468.16479	0.04831	5.06700
449	3.733	1053.46912	-137.27481	1483.70203	-57.55711	172.82564	1341.04370	-869.65045	172.93359	1352.27991	483.72577	286.08896	-4.81873	-37.44055	-39.46923	97.21478	-1093.89600	379.57449	-0.11653	-463.03705	-6.03683	1.92401
450	3.742	1056.03186	-137.26340	1480.47546	-59.26516	172.60686	1340.75928	-871.09552	172.19635	1348.27148	470.25903	287.36520	-4.90533	-11.39590	-41.78918	97.81296	-1107.61304	380.67651	-0.02991	-463.29944	-10.95492	-0.73178
451	3.750	1058.65527	-137.25449	1477.28540	-61.01796	172.22766	1340.48914	-872.36694	171.20642	1344.07263	456.70544	288.53986	-5.05116	15.61407	-42.76149	95.97776	-1121.27710	381.64624	-0.08597	-468.80988	-14.01836	-2.80530
452	3.758	1061.28235	-137.27809	1474.20068	-62.76147	171.71275	1340.22986	-873.43274	170.07170	1339.84155	443.03809	289.60364	-5.19021	43.71072	-42.35043	92.66571	-1134.89417	382.50400	-0.29662	-478.65839	-15.00046	-4.08646
453	3.767	1063.84937	-137.37001	1471.29504	-64.42477	171.09775	1339.96484	-874.25458	168.91924	1335.75366	429.24185	290.52789	-5.31825	72.88333	-40.76377	88.53526	-1148.48193	383.37781	-0.55506	-491.29492	-14.37748	-4.61389
454	3.775	1066.29065	-137.54875	1468.63989	-65.93752	170.41763	1339.67078	-874.79315	167.86357	1331.97803	415.37048	291.34784	-5.44430	102.98732	-38.31499	83.91927	-1162.08862	384.42661	-0.67740	-505.06244	-12.99139	-4.70709
455	3.783	1068.54175	-137.81293	1466.30176	-67.25222	169.70078	1339.32507	-875.02802	166.97266	1328.65613	401.59860	292.24393	-5.53820	133.84238	-35.29307	78.95049	-1175.74829	385.63589	-0.56543	-518.90814	-11.50620	-4.68801
456	3.792	1070.53882	-138.14841	1464.34351	-68.35578	168.96582	1338.91309	-874.97009	166.26178	1325.88745	388.04779	293.35550	-5.58831	165.32657	-31.91399	73.68017	-1189.43848	386.81152	-0.31077	-532.54602	-10.20697	-4.72954
457	3.800	1072.21985	-138.52815	1462.82104	-69.26624	168.21539	1338.43201	-874.65808	165.71190	1323.72327	374.62079	294.59030	-5.64407	197.41673	-28.35631	68.15981	-1203.09790	387.82019	-0.06806	-546.05670	-9.11598	-4.90256
458	3.808	1073.53137	-138.91463	1461.77563	-70.01089	167.43909	1337.88806	-874.14581	165.30745	1322.17041	361.15295	295.76721	-5.76987	230.15640	-24.79703	62.49016	-1216.61597	388.68854	0.15692	-559.57379	-8.16816	-5.20070
459	3.817	1074.43677	-139.27097	1461.22766	-70.60059	166.62737	1337.28796	-873.49622	165.06725	1321.19482	347.60022	296.83710	-5.96137	263.61682	-21.41023	56.81923	-1229.80591	389.49902	0.60054	-573.17383	-7.31046	-5.51889
460	3.825	1074.92383	-139.57115	1461.18066	-71.02509	165.77550	1336.63733	-872.78131	165.03650	1320.73547	334.01895	297.87613	-6.12344	297.87054	-18.36596	51.31462	-1242.47119	390.33582	1.67378	-586.84888	-6.49809	-5.73957
461	3.833	1075.00500	-139.80869	1461.62500	-71.26456	164.87791	1335.94702	-872.07544	165.24956	1320.72681	320.45984	298.95065	-6.15363	332.91403	-15.82405	46.12370	-1254.50537	391.29926	3.77507	-600.55560	-5.68653	-5.82996
462	3.842	1074.70947	-139.99944	1462.53674	-71.29993	163.93588	1335.23792	-871.44244	165.70230	1321.11975	306.89722	300.05670	-6.04439	368.60309	-13.90765	41.32900	-1265.89929	392.48212	7.10430	-614.26093	-4.87570	-5.81182
463	3.850	1074.07434	-140.16211	1463.87512	-71.12239	162.97577	1334.53406	-870.91937	166.34952	1321.88489	293.27045	301.12216	-5.89828	404.72110	-12.71643	36.97952	-1276.69043	393.86133	11.62233	-627.93488	-4.09720	-5.72748
464	3.858	1073.13953	-140.28940	1465.58850	-70.74812	162.04709	1333.85474	-870.50763	167.11075	1323.00232	279.57138	302.05746	-5.80291	441.11288	-12.38322	33.19439	-1286.93079	395.16479	17.12770	-641.56580	-3.34247	-5.65494
465	3.867	1071.94287	-140.34749	1467.62744	-70.22701	161.19696	1333.21106	-870.17853	167.89413	1324.44800	265.83167	302.85657	-5.73966	477.69748	-13.05103	30.19009	-1296.57312	395.95392	23.32613	-655.19440	-2.57516	-5.64451
466	3.875	1070.51526	-140.30881	1469.94971	-69.63275	160.44852	1332.61304	-869.88983	168.64198	1326.18677	252.05147	303.55859	-5.70011	514.29474	-14.72593	28.15697	-1305.19873	396.03436	29.94945	-668.86005	-1.78819	-5.64452
467	3.883	1068.88232	-140.17648	1472.51086	-69.04165	159.79807	1332.07263	-869.60455	169.34969	1328.16919	238.21632	304.19333	-5.72778	550.42133	-17.13004	27.07132	-1311.81641	395.73703	36.95606	-682.54059	-1.00036	-5.58476
468	3.892	1067.06799	-139.97389	1475.26025	-68.51437	159.23267	1331.60254	-869.29633	170.04184	1330.33362	224.36031	304.84424	-5.79272	585.23267	-19.71842	26.61876	-1314.96814	395.61945	44.54870	-696.21051	-0.22343	-5.49699
469	3.900	1065.09265	-139.72200	1478.15173	-68.08556	158.75233	1331.21387	-868.95367	170.73946	1332.61707	210.51642	305.59515	-5.83447	617.61853	-21.93600	26.32298	-1313.19897	395.93146	52.87461	-709.90417	0.57162	-5.48085
470	3.908	1062.97729	-139.42880	1481.15234	-67.76259	158.36731	1330.91479	-868.59772	171.43903	1334.97034	196.64990	306.45471	-5.86473	646.41174	-23.56252	25.73591	-1305.82153	396.44894	61.69209	-723.67767	1.43726	-5.57103
471	3.917	1060.74841	-139.09161	1484.23706	-67.53241	158.07895	1330.70898	-868.28094	172.11183	1337.36072	182.72270	307.39938	-5.88644	670.69916	-24.82051	24.53648	-1293.37964	396.73007	70.31442	-737.54120	2.37593	-5.68089
472	3.925	1058.43640	-138.70805	1487.38000	-67.37064	157.87637	1330.59497	-868.05835	172.71947	1339.75940	168.74060	308.37714	-5.85188	690.10632	-26.11517	22.55742	-1277.17407	396.43317	77.90856	-751.45306	3.34251	-5.70464
473	3.933	1056.06812	-138.28183	1490.55310	-67.24868	157.74385	1330.56836	-867.96460	173.22670	1342.12732	154.71201	309.30630	-5.75737	704.80194	-27.68724	19.77177	-1258.25000	395.46115	83.96825	-765.38403	4.33582	-5.66368
474	3.942	1053.66309	-137.81963	1493.72620	-67.13768	157.65894	1330.62756	-868.00421	173.60724	1344.42346	140.63336	310.15506	-5.65919	715.18042	-29.58642	16.25487	-1236.82446	393.90012	88.49977	-779.36072	5.39554	-5.66776
475	3.950	1051.24036	-137.33470	1496.86414	-67.01039	157.58653	1330.77332	-868.14496	173.85222	1346.61011	126.50527	310.97736	-5.60752	721.56055	-31.89264	12.14924	-1212.54321	391.81610	91.63037	-793.42163	6.49966	-5.73095
476	3.958	1048.82690	-136.84940	1499.92700	-66.84332	157.47467	1331.00623	-868.31958	173.97978	1348.64954	112.34564	311.81161	-5.62656	724.16370	-34.72305	7.66948	-1185.10010	389.15839	93.09202	-807.55664	7.56553	-5.74135
477	3.967	1046.45703	-136.38821	1502.87366	-66.62089	157.25494	1331.32886	-868.44659	174.01942	1350.51172	98.19112	312.59811	-5.69227	723.21741	-37.96873	3.19503	-1154.56616	385.84134	92.27696	-821.70691	8.53268	-5.60619
478	3.975	1044.16968	-135.97641	1505.66638	-66.33763	156.85518	1331.74414	-868.46783	173.96021	1352.19946	84.06992	313.28894	-5.72395	718.94580	-41.13020	-0.70189	-1121.29980	381.82117	88.86078	-835.82843	9.37249	-5.33590
479	3.983	1042.00488	-135.64262	1508.27332	-65.99676	156.21588	1332.25024	-868.37878	173.70941	1353.76147	69.98587	313.99130	-5.66268	711.50110	-43.47482	-3.50649	-1085.76807	377.15085	83.29485	-849.92554	10.07870	-5.00539
480	3.992	1040.00061	-135.40952	1510.66895	-65.60910	155.29681	1332.84155	-868.21838	173.12993	1355.27124	55.93423	314.85321	-5.53436	701.10315	-44.47359	-5.07379	-1048.47192	371.98019	76.61739	-863.98706	10.75258	-4.74195
481	4.000	1038.19287	-135.27863	1512.83643	-65.19187	154.07719	1333.51343	-868.02771	172.14760	1356.77795	41.90109	315.83954	-5.40835	688.38428	-44.18906	-5.66318	-1009.86255	366.47665	69.85835	-877.94666	11.60833	-4.71749
482	4.008	1036.61694	-135.23978	1514.77258	-64.76411	152.55594	1334.25989	-867.81921	170.83698	1358.26807	27.86491	316.81403	-5.31319	674.37872	-43.17211	-5.72428	-970.19867	360.78949	63.67378	-891.82825	12.72628	-4.96858
483	4.017	1035.30298	-135.30038	1516.48633	-64.34487	150.75471	1335.06970	-867.57239	169.41023	1359.65649	13.83571	317.78107	-5.21696	659.99976	-41.97336	-5.63365	-929.48865	355.05923	58.39224	-905.85681	13.92720	-5.26881
484	4.025	1034.27258	-135.48442	1517.98059	-63.95844	148.71765	1335.92322	-867.26379	168.09470	1360.82275	-0.13406	318.84872	-5.06795	645.68970	-40.84667	-5.57061	-887.61591	349.48471	54.29293	-920.17493	15.03360	-5.35681
485	4.033	1033.54102	-135.80045	1519.22852	-63.63869	146.50079	1336.78809	-866.91553	166.99936	1361.67627	-13.96573	320.02924	-4.73554	631.53662	-39.82017	-5.57989	-844.59790	344.40930	51.82870	-934.59351	16.02758	-5.18393
486	4.042	1033.11047	-136.22522	1520.17236	-63.42236	144.16635	1337.62219	-866.59918	166.11687	1362.18872	-27.54024	321.16986	-3.88124	617.48303	-38.85173	-5.67283	-800.87622	340.18091	51.41719	-948.86810	16.91530	-4.85239
487	4.050	1032.95984	-136.72218	1520.75586	-63.33422	141.79054	1338.38538	-866.39539	165.41638	1362.38074	-40.62300	322.03162	-1.99207	603.45605	-37.89630	-5.85755	-757.51538	336.82813	52.73993	-962.97253	17.71225	-4.50013
488	4.058	1033.05212	-137.26500	1520.94910	-63.37599	139.47031	1339.04626	-866.37054	164.88666	1362.29321	-52.70512	322.47064	1.47051	589.44373	-36.92015	-6.10849	-716.15527	333.94879	54.30450	-976.98682	18.47973	-4.25888
489	4.067	1033.35144	-137.83376	1520.74304	-63.52698	137.31445	1339.58264	-866.57532	164.52142	1361.95959	-62.98759	322.55719	6.95160	575.47650	-35.92274	-6.34262	-678.49237	330.99576	54.14544	-990.92981	19.24276	-4.17752
490	4.075	1033.82837	-138.40402	1520.13696	-63.75656	135.41658	1339.98071	-867.02942	164.30853	1361.38525	-70.65617	322.51654	14.68990	561.55920	-34.95764	-6.46609	-645.30615	327.73544	51.17496	-1004.77332	19.99547	-4.20096
491	4.083	1034.45313	-138.96103	1519.14624	-64.04414	133.82401	1340.23438	-867.71063	164.23685	1360.54944	-75.06755	322.54114	24.65724	547.65698	-34.09090	-6.46057	-615.84570	324.43594	45.72420	-1018.56311	20.75728	-4.23460
492	4.092	1035.19385	-139.51950	1517.81470	-64.39163	132.53551	1340.34473	-868.59192	164.27682	1359.42395	-75.56010	322.57324	36.64294	533.73413	-33.32777	-6.40739	-588.40308	321.59790	38.90356	-1032.42188	21.56622	-4.20518
493	4.100	1036.03198	-140.11597	1516.19739	-64.81889	131.53201	1340.31580	-869.68640	164.33858	1357.98132	-71.20616	322.48325	50.38332	519.78027	-32.61956	-6.42441	-561.62488	319.55664	31.79245	-1046.40881	22.44774	-4.12284
494	4.108	1036.97241	-140.78322	1514.32764	-65.35239	130.79904	1340.15125	-871.01978	164.30673	1356.19910	-61.06230	322.50809	65.32406	505.80804	-31.92413	-6.57999	-535.42725	318.32739	25.13988	-1060.46899	23.36925	-4.09323
495	4.117	1038.03247	-141.53516	1512.21167	-66.01913	130.32382	1339.85889	-872.56531	164.14421	1354.07434	-44.99718	323.07181	80.17138	491.85211	-31.21886	-6.84259	-510.92664	317.69800	19.31614	-1074.52576	24.28999	-4.22695
496	4.125	1039.23120	-142.37390	1509.84363	-66.84380	130.08769	1339.45532	-874.23419	163.92543	1351.62476	-24.25435	324.28354	93.33616	477.96497	-30.48717	-7.10943	-489.63165	317.39841	14.35914	-1088.52832	25.25521	-4.52309
497	4.133	1040.58728	-143.30727	1507.22131	-67.84522	130.06107	1338.96558	-875.92096	163.77417	1348.86157	-0.83159	326.00427	104.11063	464.17676	-29.72196	-7.29771	-472.62747	317.18970	10.23946	-1102.42871	26.29379	-4.81517
498	4.142	1042.10840	-144.34680	1504.35901	-69.03128	130.20190	1338.41699	-877.53845	163.81049	1345.77075	23.74883	328.13541	112.82600	450.45273	-28.92036	-7.40095	-460.34369	316.82721	7.01065	-1116.21216	27.32746	-4.90972
499	4.150	1043.78235	-145.48611	1501.28870	-70.39197	130.46707	1337.83350	-879.02264	164.13535	1342.32837	48.81519	330.49014	119.77628	436.71902	-28.06716	-7.46652	-452.87360	316.12201	4.60169	-1129.93774	28.30307	-4.80522
500	4.158	1045.57837	-146.69505	1498.05725	-71.89624	130.82863	1337.23206	-880.32526	164.80887	1338.53650	74.07253	332.43906	124.55617	422.93280	-27.14437	-7.54405	-450.38660	315.14288	2.74106	-1143.68591	29.23597	-4.65269
501	4.167	1047.45154	-147.93848	1494.72876	-73.49644	131.27933	1336.62598	-881.40875	165.81818	1334.46106	99.36328	332.97717	126.55904	409.10675	-26.16244	-7.65828	-453.19495	314.20935	1.22260	-1157.46875	30.09521	-4.55312
502	4.175	1049.35059	-149.19701	1491.38452	-75.13126	131.82941	1336.02478	-882.25897	167.04590	1330.24976	124.72276	331.41397	125.79391	395.27408	-25.16934	-7.80847	-461.21548	313.64825	0.04473	-1171.23352	30.80481	-4.49044
503	4.183	1051.22876	-150.46576	1488.11230	-76.72146	132.50185	1335.43152	-882.90021	168.27689	1326.11963	150.29221	327.87830	123.04570	381.45596	-24.21645	-7.97023	-473.24628	313.62222	-0.72326	-1184.93384	31.36371	-4.39953
504	4.192	1053.04492	-151.73123	1484.99451	-78.16965	133.32733	1334.84375	-883.36072	169.32004	1322.29517	176.19733	322.99615	119.32951	367.67596	-23.31927	-8.09754	-487.22433	314.10406	-1.09595	-1198.55713	31.90438	-4.25761
505	4.200	1054.75696	-152.96147	1482.09692	-79.37818	134.32845	1334.25708	-883.60791	170.16353	1318.93237	202.50568	317.28894	115.31956	353.97354	-22.45982	-8.14697	-501.47470	314.91754	-1.22576	-1212.10974	32.59264	-4.10239
506	4.208	1056.32227	-154.12195	1479.46667	-80.28223	135.49252	1333.66223	-883.55865	170.93735	1316.11365	229.23779	310.93509	111.20720	340.36279	-21.60288	-8.12781	-515.38599	315.85822	-1.32765	-1225.56628	33.43849	-3.96132
507	4.217	1057.69922	-155.18750	1477.14160	-80.87239	136.76648	1333.04370	-883.16760	171.71063	1313.90442	256.41888	303.95239	106.92576	326.79993	-20.70811	-8.11251	-529.00720	316.82391	-1.55593	-1238.82886	34.24951	-3.76961
508	4.225	1058.85034	-156.13705	1475.16553	-81.18679	138.08629	1332.38660	-882.48035	172.38361	1312.37854	284.03015	296.52438	102.47513	313.22702	-19.75998	-8.16070	-542.52063	317.80869	-1.94850	-1251.74878	34.83075	-3.34346
509	4.233	1059.74243	-156.94670	1473.59119	-81.28602	139.40536	1331.68481	-881.61237	172.75502	1311.58472	311.94919	289.00790	97.99234	299.63287	-18.76122	-8.25239	-556.05133	318.83124	-2.41630	-1264.13660	35.19434	-2.44811
510	4.242	1060.33765	-157.59546	1472.46716	-81.22762	140.69955	1330.94385	-880.69641	172.64757	1311.50708	340.10303	281.62329	93.52510	286.05707	-17.67922	-8.32706	-569.62848	319.91516	-2.79150	-1275.78918	35.46638	-0.85233
511	4.250	1060.59058	-158.07932	1471.82556	-81.04356	141.95502	1330.17847	-879.83325	171.99927	1312.05493	368.61346	274.37918	88.93511	272.53281	-16.46139	-8.35338	-583.21295	321.07489	-2.95388	-1286.60059	35.67900	1.64733
512	4.258	1060.46631	-158.41370	1471.67725	-80.72997	143.15508	1329.41028	-879.06171	170.89429	1313.08557	397.67099	267.45752	84.15251	259.02423	-15.13533	-8.32655	-596.76355	322.29977	-2.91424	-1296.59521	35.83123	5.07459
513	4.267	1059.96216	-158.62186	1472.01074	-80.25572	144.27771	1328.66370	-878.37378	169.50385	1314.45886	427.34894	261.39880	79.32498	245.44763	-13.83064	-8.24418	-610.27722	323.55896	-2.78545	-1305.81799	35.96423	9.18887
514	4.275	1059.10559	-158.72954	1472.79663	-79.58111	145.29550	1327.96606	-877.75342	167.98399	1316.09106	457.65759	256.52890	74.54331	231.77209	-12.65528	-8.13989	-623.78729	324.79309	-2.69726	-1314.17871	36.02065	13.68020
515	4.283	1057.93567	-158.76508	1473.99414	-78.68037	146.17749	1327.34656	-877.18500	166.44551	1317.95740	488.72528	252.60330	69.77224	218.06503	-11.60175	-8.09407	-637.32965	325.92807	-2.71058	-1321.27563	35.84224	18.36964
516	4.292	1056.49158	-158.75574	1475.55383	-77.56360	146.90401	1326.83301	-876.64111	164.97885	1320.04993	520.78821	249.34192	65.24974	204.41359	-10.60248	-8.14023	-650.90662	326.94153	-2.77278	-1326.22986	35.33054	23.21406
517	4.300	1054.81018	-158.72961	1477.41943	-76.28906	147.48282	1326.44324	-876.09088	163.65594	1322.35339	553.86591	246.87833	61.58575	190.83104	-9.62416	-8.21046	-664.49432	327.89163	-2.76939	-1327.80273	34.48380	28.27208
518	4.308	1052.92358	-158.71552	1479.53003	-74.95972	147.94601	1326.18164	-875.52576	162.51660	1324.84680	587.30243	245.64630	59.27296	177.26181	-8.67773	-8.22743	-678.09039	328.85229	-2.65319	-1324.93652	33.35349	33.78199
519	4.317	1050.85913	-158.73232	1481.82654	-73.69823	148.32661	1326.04248	-874.97223	161.56067	1327.50586	619.67578	245.89258	58.12647	163.63757	-7.76171	-8.18985	-691.73792	329.84296	-2.49336	-1317.25232	31.97915	40.18032
520	4.325	1048.64209	-158.77959	1484.26257	-72.60570	148.63924	1326.01648	-874.47351	160.75468	1330.29614	649.33923	247.14444	57.18501	149.91910	-6.83068	-8.14922	-705.48767	330.83542	-2.38502	-1305.01477	30.33226	47.73790
521	4.333	1046.29651	-158.84109	1486.80542	-71.73096	148.88226	1326.09521	-874.06195	160.06305	1333.17236	675.16113	248.46756	55.28084	136.11444	-5.83853	-8.15001	-719.34802	331.80518	-2.35036	-1288.68213	28.42523	56.02192
522	4.342	1043.84033	-158.89125	1489.42627	-71.07012	149.04819	1326.27393	-873.74957	159.47446	1336.08447	696.81244	249.36600	51.84852	122.25299	-4.79382	-8.18915	-733.28241	332.75021	-2.32985	-1268.50146	26.46259	63.79647
523	4.350	1041.28992	-158.89801	1492.09070	-70.58588	149.13257	1326.55078	-873.53943	158.99530	1338.97888	714.46826	250.05710	47.14095	108.35201	-3.73450	-8.21650	-747.24329	333.66800	-2.25246	-1244.48755	24.82528	69.48177
524	4.358	1038.66956	-158.83740	1494.75928	-70.22446	149.14290	1326.92114	-873.43488	158.63025	1341.80090	728.42273	250.89510	41.70750	94.42535	-2.67040	-8.18120	-761.20782	334.55676	-2.09821	-1216.68335	23.92657	71.83572
525	4.367	1036.01636	-158.70963	1497.39661	-69.92097	149.10667	1327.37659	-873.43463	158.37665	1344.50403	738.94379	251.93463	35.88121	80.47980	-1.59856	-8.08052	-775.18945	335.43042	-1.90712	-1185.34473	24.00722	70.54799
526	4.375	1033.37512	-158.54311	1499.97632	-69.60359	149.07887	1327.90991	-873.52246	158.22774	1347.06396	746.23322	253.11331	29.74230	66.49026	-0.54754	-7.95785	-789.20801	336.30853	-1.74968	-1150.91187	25.04539	66.40175
527	4.383	1030.79077	-158.39072	1502.47864	-69.20528	149.14117	1328.52075	-873.65973	158.17337	1349.47839	750.40247	254.58308	23.31463	52.42291	0.44257	-7.85837	-803.26111	337.20609	-1.65752	-1113.92883	26.88065	60.83244
528	4.392	1028.30420	-158.30946	1504.87866	-68.67523	149.38800	1329.21375	-873.78632	158.20003	1351.75696	751.47266	256.61459	16.71406	38.28336	1.37682	-7.79894	-817.33496	338.12302	-1.59708	-1075.01599	29.31116	55.23151
529	4.400	1025.94897	-158.33359	1507.13538	-67.98315	149.90669	1329.99341	-873.83594	158.29501	1353.91248	749.40204	259.13794	10.26251	24.11557	2.30871	-7.76557	-831.42065	339.04559	-1.53062	-1034.77454	32.08766	50.45890
530	4.408	1023.75439	-158.46301	1509.19067	-67.12267	150.75604	1330.86255	-873.75562	158.45695	1355.95532	744.17468	261.66803	4.56557	9.95145	3.28918	-7.72340	-845.51898	339.97473	-1.45231	-993.61377	34.91850	46.79174
531	4.417	1021.75153	-158.67767	1510.98462	-66.11395	151.95230	1331.82397	-873.51239	158.70355	1357.88940	735.88409	263.76416	0.34048	-4.22412	4.33820	-7.64955	-859.64551	340.92755	-1.36676	-951.68964	37.46505	44.24664
532	4.425	1019.97229	-158.96313	1512.48352	-64.99566	153.47176	1332.87915	-873.09271	159.05911	1359.71106	724.81940	265.32758	-2.07752	-18.44043	5.44785	-7.56360	-873.82361	341.90634	-1.28115	-909.04401	39.41521	42.89789
533	4.433	1018.44653	-159.31595	1513.68689	-63.81067	155.26300	1334.02197	-872.50592	159.52794	1361.40710	711.64087	266.53552	-3.06937	-32.68304	6.57474	-7.50523	-888.04932	342.89502	-1.20250	-865.90717	40.60783	42.94457
534	4.442	1017.20142	-159.73154	1514.60120	-62.59977	157.26151	1335.23462	-871.78467	160.08261	1362.95276	697.36377	267.62335	-3.33705	-46.89166	7.64069	-7.48489	-902.26746	343.88321	-1.11427	-822.98248	41.03001	44.46187
535	4.450	1016.25952	-160.19904	1515.21472	-61.40391	159.40332	1336.48718	-870.97888	160.67761	1364.31299	682.87396	268.68552	-3.29611	-60.99475	8.57948	-7.45683	-916.42236	344.88000	-0.97779	-781.42041	40.81040	46.89685
536	4.458	1015.62976	-160.70688	1515.50952	-60.26750	161.62137	1337.73694	-870.15155	161.26929	1365.44751	668.51813	269.69424	-3.11068	-74.89499	9.38354	-7.29940	-930.51935	345.93246	-0.76753	-742.39740	40.19162	48.99546
537	4.467	1015.30084	-161.24773	1515.48340	-59.23649	163.83621	1338.93225	-869.37897	161.82384	1366.31824	654.30786	270.65405	-2.96648	-88.40707	10.07986	-6.79528	-944.58948	347.10870	-0.50545	-706.49921	39.31017	49.60951
538	4.475	1015.24243	-161.81116	1515.14612	-58.35168	165.96863	1340.02161	-868.74054	162.32042	1366.88403	640.25494	271.66440	-3.00903	-101.23483	10.66892	-5.66007	-958.63330	348.40369	-0.26561	-673.34778	38.00989	48.46439
539	4.483	1015.41370	-162.38031	1514.50354	-57.64844	167.95325	1340.96704	-868.30170	162.75772	1367.09509	626.36530	272.84021	-3.23335	-112.98508	11.10384	-3.63226	-972.63403	349.69846	-0.12705	-641.93213	35.92975	45.98209
540	4.492	1015.77551	-162.95526	1513.55664	-57.15972	169.73946	1341.75378	-868.10498	163.15923	1366.90491	612.52106	274.16870	-3.57335	-123.17453	11.30728	-0.57104	-986.60010	350.85254	-0.12573	-611.41962	32.75562	42.67294
541	4.500	1016.30054	-163.57303	1512.30652	-56.91036	171.29846	1342.38733	-868.17487	163.56499	1366.28772	598.53357	275.46182	-3.97439	-131.31885	11.21704	3.49834	-1000.56787	351.82059	-0.24954	-581.67078	28.40578	38.86270
542	4.508	1016.97430	-164.27924	1510.75732	-56.91246	172.62909	1342.87854	-868.53357	163.99356	1365.23962	584.36572	276.53424	-4.30614	-137.15042	10.85597	8.48066	-1014.56030	352.69940	-0.42887	-553.18713	23.00335	34.70417
543	4.517	1017.78809	-165.07837	1508.91980	-57.17361	173.75204	1343.22827	-869.20337	164.41397	1363.76758	570.22137	277.42966	-4.40125	-140.67575	10.30400	14.51854	-1028.55737	353.66022	-0.54724	-526.81909	16.70500	30.23001
544	4.525	1018.73334	-165.92902	1506.81189	-57.70591	174.70441	1343.42688	-870.18207	164.77667	1361.87549	556.31439	278.36041	-4.27029	-141.70697	9.49081	22.28991	-1042.51758	354.76917	-0.53943	-503.45453	9.63594	25.42022
545	4.533	1019.80573	-166.79396	1504.45776	-58.51915	175.53226	1343.46399	-871.42786	165.05544	1359.55591	542.63232	279.43103	-4.12225	-139.22543	8.02621	32.73317	-1056.40295	355.91855	-0.47484	-483.76367	1.95009	20.33940
546	4.542	1021.01044	-167.67819	1501.88525	-59.60362	176.27690	1343.34131	-872.86749	165.24693	1356.78687	529.00177	280.57840	-4.14084	-131.59647	5.35450	46.08480	-1070.19629	357.01321	-0.48680	-468.11292	-6.20237	15.28826
547	4.550	1022.36115	-168.61034	1499.12354	-60.92202	176.96010	1343.08008	-874.41272	165.34534	1353.54004	515.31360	281.76437	-4.30753	-117.78082	1.17393	61.12092	-1083.92200	358.10220	-0.62096	-456.67877	-14.68689	10.68373
548	4.558	1023.87274	-169.61069	1496.20471	-62.41998	177.57594	1342.71631	-875.98724	165.31212	1349.81323	501.57397	283.00388	-4.49335	-98.27496	-4.24416	75.45168	-1097.62976	359.24557	-0.78920	-449.64905	-23.19568	6.70724
549	4.567	1025.55371	-170.68762	1493.16492	-64.04259	178.09985	1342.28357	-877.54510	165.06314	1345.67456	487.81824	284.23975	-4.65568	-74.76364	-10.11284	86.62074	-1111.34644	360.40167	-0.86491	-447.30817	-31.06892	3.22490
550	4.575	1027.39709	-171.83871	1490.04297	-65.74166	178.51453	1341.79651	-879.05237	164.51096	1341.27063	474.10089	285.37802	-4.82996	-48.99759	-15.49864	93.17863	-1125.06812	361.49655	-0.79956	-449.79218	-37.33023	0.12384
551	4.583	1029.37561	-173.04965	1486.88501	-67.47759	178.82159	1341.25134	-880.45349	163.64082	1336.78516	460.47241	286.39227	-5.02505	-22.00104	-19.71871	95.13658	-1138.79224	362.50180	-0.66138	-456.72418	-41.09077	-2.39408
552	4.592	1031.44019	-174.30484	1483.74890	-69.21856	179.02866	1340.63708	-881.66577	162.53380	1332.39551	446.90656	287.33075	-5.23946	5.97403	-22.52375	93.64653	-1152.53223	363.45215	-0.57690	-467.20337	-42.23759	-4.01517
553	4.600	1033.52246	-175.59656	1480.70178	-70.93063	179.13947	1339.94226	-882.60681	161.31509	1328.25769	433.32214	288.27112	-5.48436	35.02780	-24.01099	90.19912	-1166.28516	364.40613	-0.62328	-479.98718	-41.62840	-4.73496
554	4.608	1035.54163	-176.92068	1477.81311	-72.57100	179.15488	1339.15674	-883.22186	160.10002	1324.50073	419.67926	289.28036	-5.71459	65.21088	-24.42166	85.91289	-1180.00415	365.37015	-0.75371	-493.74927	-40.41009	-4.86613
555	4.617	1037.41479	-178.26482	1475.15002	-74.09911	179.07053	1338.27441	-883.49011	158.97835	1321.21960	406.01221	290.37930	-5.84147	96.41159	-24.00842	81.29901	-1193.64697	366.30896	-0.83703	-507.59045	-39.26328	-4.75242
556	4.625	1039.06860	-179.60384	1472.77271	-75.49126	178.87764	1337.30249	-883.42145	158.00757	1318.47083	392.37982	291.52670	-5.85250	128.44260	-22.98995	76.43107	-1207.23828	367.21387	-0.78659	-521.24774	-38.30663	-4.63667
557	4.633	1040.45068	-180.90891	1470.72852	-76.74089	178.56937	1336.26575	-883.05371	157.20943	1316.27502	378.80347	292.65393	-5.83098	161.14946	-21.52534	71.23473	-1220.81104	368.10394	-0.61383	-534.77167	-37.44438	-4.66621
558	4.642	1041.52856	-182.16183	1469.05029	-77.84888	178.14832	1335.20190	-882.44781	156.58609	1314.62244	365.25183	293.69409	-5.86430	194.46579	-19.71741	65.69557	-1234.28955	368.98978	-0.31348	-548.26404	-36.59661	-4.89663
559	4.650	1042.28064	-183.36072	1467.75964	-78.81648	177.63464	1334.15332	-881.68732	156.13327	1313.47473	351.69470	294.59991	-5.97717	228.41016	-17.67656	59.92573	-1247.52881	369.87729	0.27871	-561.81152	-35.70504	-5.27663
560	4.658	1042.69226	-184.50247	1466.87256	-79.64322	177.06287	1333.15820	-880.87927	155.83636	1312.76685	338.14050	295.40912	-6.13169	263.04877	-15.56841	54.12858	-1260.46826	370.78210	1.43224	-575.45099	-34.74582	-5.65978
561	4.667	1042.75916	-185.56540	1466.39941	-80.32495	176.46397	1332.24097	-880.13873	155.67506	1312.42493	324.60645	296.26328	-6.26468	298.43295	-13.57545	48.55004	-1273.11426	371.70984	3.35608	-589.16205	-33.76492	-5.89577
562	4.675	1042.49316	-186.51782	1466.34204	-80.85007	175.85745	1331.40991	-879.55774	155.63954	1312.39453	311.08698	297.29849	-6.30387	334.51331	-11.84655	43.43565	-1285.37036	372.63077	6.15289	-602.87689	-32.84773	-5.93244
563	4.683	1041.92273	-187.33243	1466.69177	-81.20007	175.25330	1330.66101	-879.17969	155.73489	1312.65784	297.53922	298.50653	-6.18761	371.09039	-10.51230	38.96061	-1297.03931	373.47095	9.85800	-616.53961	-32.04474	-5.83847
564	4.692	1041.08337	-187.99225	1467.43188	-81.35857	174.64792	1329.98535	-878.99170	155.96361	1313.23035	283.90265	299.73022	-5.95100	407.87793	-9.75015	35.21443	-1308.05908	374.12274	14.45212	-630.17456	-31.30706	-5.74344
565	4.700	1040.00879	-188.49362	1468.53931	-81.32285	174.02310	1329.37842	-878.94196	156.29884	1314.14063	270.14349	300.79715	-5.75909	444.63776	-9.81545	32.29081	-1318.60913	374.40070	19.83770	-643.84790	-30.52422	-5.73388
566	4.708	1038.72791	-188.84659	1469.98975	-81.11294	173.35449	1328.84290	-878.97028	156.67751	1315.40588	256.25598	301.63275	-5.76214	481.24301	-10.95220	30.35511	-1328.79028	374.01727	25.83813	-657.58112	-29.62721	-5.81127
567	4.717	1037.26355	-189.07684	1471.75806	-80.77717	172.62146	1328.38477	-879.03003	157.02655	1317.01709	242.27443	302.30719	-5.92258	517.56384	-13.20425	29.55035	-1338.14380	372.85443	32.31513	-671.34802	-28.62226	-5.94795
568	4.725	1035.63367	-189.21748	1473.81824	-80.38538	171.81308	1328.00427	-879.09027	157.29657	1318.93689	228.27953	302.96048	-6.05953	553.21265	-16.26875	29.76575	-1345.46826	371.26743	39.34552	-685.10333	-27.58712	-6.11262
569	4.733	1033.85754	-189.28468	1476.14465	-80.00597	170.93478	1327.69470	-879.12122	157.48228	1321.10034	214.32016	303.64456	-6.05727	587.31348	-19.57683	30.51375	-1349.03711	369.82806	47.14423	-698.81683	-26.64005	-6.24548
570	4.742	1031.96057	-189.26950	1478.71106	-79.68402	170.01369	1327.44897	-879.09045	157.61942	1323.42029	200.38008	304.34396	-5.95007	618.47656	-22.62900	31.10163	-1347.20117	368.75586	55.63704	-712.53778	-25.85336	-6.27716
571	4.750	1029.97498	-189.16154	1481.48218	-79.43816	169.09006	1327.26392	-878.99872	157.73907	1325.81104	186.44522	305.08099	-5.83784	645.15460	-25.31705	30.93380	-1339.27710	367.78476	64.18394	-726.36383	-25.19549	-6.17878
572	4.758	1027.93347	-188.97099	1484.41003	-79.27124	168.19623	1327.14307	-878.89752	157.83197	1328.21533	172.51801	305.88010	-5.79121	666.37048	-27.89877	29.68523	-1326.01709	366.50400	71.84286	-740.31360	-24.55244	-5.99290
573	4.767	1025.85999	-188.71799	1487.44714	-79.17866	167.34315	1327.09741	-878.84180	157.87112	1330.60339	158.57062	306.72256	-5.80773	682.24182	-30.65558	27.30464	-1308.96509	364.68579	77.91523	-754.30957	-23.83913	-5.79744
574	4.775	1023.76947	-188.41055	1490.56006	-79.14584	166.52727	1327.13965	-878.85394	157.82889	1332.95313	144.56223	307.58716	-5.82437	693.65656	-33.67348	23.94186	-1289.25476	362.38379	82.30930	-768.28979	-23.06624	-5.62849
575	4.783	1021.67627	-188.04883	1493.72522	-79.14186	165.74399	1327.27917	-878.93561	157.66467	1335.24121	130.48265	308.46561	-5.78490	701.43127	-36.97193	19.84355	-1267.07080	359.84152	85.43096	-782.27240	-22.23723	-5.48244
576	4.792	1019.59998	-187.64577	1496.91028	-79.12299	164.98178	1327.52710	-879.07971	157.33197	1337.44690	116.35445	309.32150	-5.70696	705.88953	-40.65796	15.24681	-1242.05786	357.30008	87.58360	-796.29797	-21.30456	-5.36165
577	4.800	1017.56311	-187.22791	1500.06860	-79.04593	164.20142	1327.89978	-879.26782	156.79962	1339.54980	102.23172	310.12494	-5.64877	707.10547	-44.80489	10.36403	-1213.97791	354.80334	88.35445	-810.36536	-20.27638	-5.26964
578	4.808	1015.59314	-186.81485	1503.14368	-78.87778	163.33487	1328.41272	-879.46484	156.06326	1341.52930	88.17603	310.95724	-5.60155	705.25183	-49.19657	5.50038	-1182.96924	352.14084	86.81588	-824.45575	-19.19857	-5.21260
579	4.817	1013.73077	-186.41046	1506.07507	-78.59987	162.31100	1329.07092	-879.61774	155.14690	1343.37036	74.19669	311.96350	-5.48943	700.59741	-53.26050	1.13500	-1149.39087	349.04837	82.52208	-838.57385	-18.03518	-5.22570
580	4.825	1012.02716	-186.01826	1508.80603	-78.20703	161.07823	1329.86841	-879.66479	154.10040	1345.06750	60.21956	313.13730	-5.28951	693.28308	-56.29757	-2.22830	-1113.62708	345.46921	76.11311	-852.74744	-16.73779	-5.35663
581	4.833	1010.53259	-185.65141	1511.29358	-77.70176	159.61407	1330.79285	-879.55115	152.99377	1346.62207	46.12881	314.26230	-5.07972	683.34119	-57.84975	-4.32548	-1076.04382	341.57883	68.88552	-866.99329	-15.38792	-5.59855
582	4.842	1009.29480	-185.32645	1513.51770	-77.09110	157.92636	1331.82861	-879.24359	151.89514	1348.03638	31.87674	315.16751	-4.95861	671.08984	-57.97251	-5.27969	-1036.98193	337.58401	61.97595	-881.27576	-14.15512	-5.84609
583	4.850	1008.35791	-185.06299	1515.48315	-76.39036	156.03799	1332.95557	-878.74005	150.84061	1349.31165	17.56612	315.95770	-4.95058	657.32959	-57.18116	-5.52055	-996.68164	333.53970	55.95258	-895.54407	-13.19228	-5.94193
584	4.858	1007.74829	-184.88898	1517.20862	-75.62512	153.96550	1334.14624	-878.07336	149.83629	1350.44373	3.36531	316.86743	-5.00548	642.96045	-56.06773	-5.49538	-955.20166	329.42221	50.98364	-909.82489	-12.58249	-5.77605
585	4.867	1007.46326	-184.83589	1518.69824	-74.82949	151.72211	1335.36511	-877.30182	148.89514	1351.41992	-10.65315	317.96909	-5.06734	628.54108	-54.96501	-5.44986	-912.50372	325.35202	47.22887	-924.19507	-12.25725	-5.35763
586	4.875	1007.47931	-184.92331	1519.91235	-74.04186	149.34587	1336.56946	-876.49261	148.06088	1352.22095	-24.52724	319.11597	-5.05305	614.25671	-53.93769	-5.46498	-868.75073	321.63425	45.03552	-938.58484	-11.92043	-4.84918
587	4.883	1007.76782	-185.14215	1520.77869	-73.29749	146.91405	1337.71399	-875.70850	147.38599	1352.82886	-38.29108	320.08160	-4.74759	600.10559	-52.95290	-5.56297	-824.59369	318.53802	44.73534	-952.73114	-11.18206	-4.50424
588	4.892	1008.29877	-185.45251	1521.23926	-72.62132	144.52621	1338.75793	-875.00574	146.89023	1353.23071	-51.84782	320.77991	-3.79671	586.03979	-51.98658	-5.73836	-781.20813	316.03406	46.05570	-966.47906	-9.90941	-4.47237
589	4.900	1009.03870	-185.80402	1521.27478	-72.02631	142.27600	1339.67493	-874.43787	146.54723	1353.42065	-64.90852	321.40018	-1.80462	572.01300	-51.02681	-5.96036	-740.03955	313.74612	47.71957	-979.99255	-8.37305	-4.68497
590	4.908	1009.95673	-186.16536	1520.88940	-71.51768	140.23280	1340.45850	-874.05524	146.30013	1353.39868	-77.03581	322.22903	1.60110	557.98779	-50.07593	-6.17117	-702.25928	311.18442	48.06355	-993.60840	-7.00291	-4.94282
591	4.917	1011.03876	-186.53735	1520.09399	-71.10026	138.43715	1341.11572	-873.90198	146.07712	1353.16638	-87.67900	323.36322	6.75220	543.94238	-49.17240	-6.30310	-668.10730	308.16025	46.26920	-1007.59131	-6.06372	-5.05943
592	4.925	1012.28705	-186.93622	1518.89905	-70.78348	136.90271	1341.65784	-874.01697	145.79590	1352.72388	-96.17216	324.57889	13.83524	529.88324	-48.35047	-6.33803	-636.74878	304.99091	42.72016	-1021.96179	-5.51207	-4.96017
593	4.933	1013.70404	-187.36545	1517.31836	-70.58195	135.62367	1342.09143	-874.43176	145.37277	1352.06567	-101.79747	325.34772	22.73036	515.84497	-47.58439	-6.32858	-606.94427	302.19751	38.22865	-1036.51465	-5.12663	-4.67818
594	4.942	1015.28223	-187.80962	1515.37793	-70.51330	134.58791	1342.41125	-875.15363	144.76215	1351.16724	-103.81602	325.17859	33.15484	501.85065	-46.83200	-6.34605	-577.94794	300.12167	33.37884	-1051.01099	-4.70231	-4.29640
595	4.950	1017.00964	-188.25349	1513.10986	-70.59536	133.78447	1342.59888	-876.13635	144.02037	1349.95923	-101.37752	324.18616	45.05416	487.87735	-46.09968	-6.43293	-549.96869	298.85309	28.49181	-1065.30566	-4.05676	-3.98115
596	4.958	1018.88177	-188.69125	1510.53552	-70.84211	133.19907	1342.63367	-877.26996	143.32216	1348.32275	-93.59923	323.15701	58.45213	473.88898	-45.39703	-6.58692	-524.02008	298.32303	23.65817	-1079.35083	-3.05364	-3.96204
597	4.967	1020.90228	-189.11656	1507.66956	-71.25788	132.81128	1342.50769	-878.43524	142.85358	1346.15723	-80.10136	322.85007	72.69151	459.88327	-44.67295	-6.77327	-501.36853	298.41931	18.76072	-1093.15796	-1.74576	-4.30227
598	4.975	1023.07220	-189.52391	1504.53394	-71.83414	132.59851	1342.23511	-879.57745	142.67863	1343.46362	-61.60783	323.32721	86.30682	445.88312	-43.87225	-6.95375	-483.00912	299.04749	13.76784	-1106.80579	-0.37548	-4.78106
599	4.983	1025.38428	-189.91928	1501.16089	-72.55414	132.53366	1341.84900	-880.69885	142.75690	1340.33191	-39.75371	324.16846	98.07326	431.91071	-43.00656	-7.10419	-469.50729	300.09698	9.04501	-1120.46802	0.82425	-5.10418
600	4.992	1027.82446	-190.31303	1497.58862	-73.39962	132.58249	1341.38843	-881.79498	143.04855	1336.86169	-16.09570	325.12930	107.82596	417.97363	-42.11702	-7.22630	-461.20041	301.40735	5.17896	-1134.30701	1.80035	-5.14887
601	5.000	1030.37061	-190.70296	1493.85938	-74.34901	132.71931	1340.88391	-882.82837	143.53818	1333.12964	8.51317	326.16211	115.88795	404.05637	-41.21912	-7.33780	-458.42188	302.76779	2.42563	-1148.32312	2.63323	-5.00859
602	5.008	1032.98975	-191.07281	1490.02563	-75.37076	132.94519	1340.34973	-883.74567	144.19121	1329.21667	33.68690	326.93677	122.14212	390.14151	-40.30421	-7.44900	-461.41992	303.94135	0.59941	-1162.37891	3.40825	-4.86493
603	5.017	1035.63599	-191.40456	1486.15771	-76.42351	133.28026	1339.78784	-884.50110	144.92377	1325.23425	59.18170	326.79401	126.10645	376.22565	-39.36545	-7.56981	-469.84808	304.78036	-0.53725	-1176.34399	4.20034	-4.81114
604	5.025	1038.25781	-191.68930	1482.33838	-77.46217	133.74268	1339.19446	-885.06799	145.61099	1321.32654	84.88402	325.24448	127.63300	362.31204	-38.42215	-7.71068	-482.22922	305.34402	-1.14398	-1190.18188	5.07196	-4.80581
605	5.033	1040.81030	-191.92194	1478.64709	-78.43667	134.34151	1338.56348	-885.43683	146.12839	1317.65552	110.84114	322.30579	127.15549	348.42307	-37.51093	-7.85020	-496.38333	305.84186	-1.38897	-1203.91077	6.01266	-4.76245
606	5.042	1043.25696	-192.07709	1475.15173	-79.28734	135.07698	1337.89136	-885.60980	146.39790	1314.37622	137.20647	318.31396	125.33347	334.59106	-36.64600	-7.93818	-510.68512	306.45908	-1.43641	-1217.53638	6.88652	-4.58866
607	5.050	1045.56274	-192.10526	1471.91016	-79.95243	135.93286	1337.18237	-885.58734	146.42429	1311.60608	164.14490	313.55432	122.64816	320.82013	-35.80672	-7.95381	-524.61920	307.24545	-1.46101	-1231.04138	7.51103	-4.21335
608	5.058	1047.69507	-191.96504	1468.97375	-80.38587	136.87306	1336.44653	-885.34546	146.30624	1309.39978	191.78127	308.11215	119.27587	307.09702	-34.94952	-7.94420	-538.29449	308.16315	-1.62694	-1244.35498	7.89616	-3.68922
609	5.067	1049.62769	-191.64532	1466.38928	-80.57089	137.85071	1335.69397	-884.84735	146.15564	1307.75989	220.18381	301.98663	115.20600	293.42584	-34.01367	-7.98512	-551.90503	309.19440	-1.97523	-1257.31128	8.29466	-3.12615
610	5.075	1051.33679	-191.15930	1464.19580	-80.51682	138.81747	1334.93323	-884.09253	145.97447	1306.66809	249.34392	295.28937	110.46761	279.81323	-32.95054	-8.09240	-565.53943	310.33267	-2.39386	-1269.74194	8.92198	-2.45176
611	5.083	1052.79602	-190.53348	1462.42261	-80.24145	139.73097	1334.16895	-883.13403	145.66212	1306.08667	279.19788	288.38358	105.29036	266.23575	-31.75513	-8.20097	-579.18231	311.51715	-2.72379	-1281.58154	9.71626	-1.35156
612	5.092	1053.97620	-189.79498	1461.08618	-79.75648	140.56088	1333.39856	-882.05273	145.12152	1305.95776	309.65918	281.83282	100.03988	252.64545	-30.45504	-8.24551	-592.79706	312.67554	-2.87004	-1292.83594	10.39142	0.55231
613	5.100	1054.85278	-188.96356	1460.18762	-79.06522	141.28790	1332.61719	-880.93365	144.30739	1306.23706	340.64618	276.06702	94.94522	238.99579	-29.10689	-8.22207	-606.38037	313.80762	-2.83608	-1303.50989	10.73518	3.46136
614	5.108	1055.41272	-188.05627	1459.71509	-78.16849	141.89632	1331.82239	-879.84650	143.22737	1306.91479	372.11664	271.07031	89.90741	225.26913	-27.80141	-8.17024	-619.95679	314.95767	-2.72303	-1313.56445	10.82632	7.27387
615	5.117	1055.65747	-187.08807	1459.65344	-77.07671	142.36520	1331.01379	-878.82544	141.93921	1307.99329	404.06573	266.62799	84.69859	211.50229	-26.60706	-8.13151	-633.55206	316.12991	-2.67115	-1322.88306	10.87460	11.69243
616	5.125	1055.60571	-186.05956	1459.98779	-75.82086	142.67236	1330.19592	-877.87207	140.52747	1309.45190	436.53854	262.86734	79.36014	197.76721	-25.50651	-8.13232	-647.15894	317.28287	-2.73235	-1331.16724	10.93277	16.44160
617	5.133	1055.28772	-184.95218	1460.69446	-74.45270	142.81000	1329.38513	-876.96954	139.08136	1311.23877	469.67798	260.13174	74.20541	184.11038	-24.43721	-8.17918	-660.74426	318.39612	-2.82791	-1337.77026	10.86326	21.37100
618	5.142	1054.73755	-183.74750	1461.73486	-73.03686	142.78691	1328.60999	-876.08997	137.69321	1313.28784	503.64618	258.48773	69.52395	170.51511	-23.38477	-8.24192	-674.31372	319.50076	-2.86013	-1341.65015	10.54649	26.45138
619	5.150	1053.98999	-182.45097	1463.05847	-71.63992	142.62036	1327.90222	-875.20551	136.45259	1315.54382	538.36353	257.86069	65.56548	156.92062	-22.38082	-8.27462	-687.93121	320.62384	-2.81252	-1341.62280	10.01070	31.82262
620	5.158	1053.08081	-181.08505	1464.61414	-70.31763	142.33777	1327.28931	-874.30920	135.41667	1317.97583	573.31335	258.27460	62.56346	143.27647	-21.42653	-8.27224	-701.64832	321.72565	-2.73278	-1336.84143	9.29192	37.83088
621	5.167	1052.04700	-179.66141	1466.35901	-69.10596	141.97742	1326.79907	-873.41931	134.58261	1320.56982	607.62195	259.58939	60.42796	129.56677	-20.48113	-8.26242	-715.44873	322.72742	-2.67180	-1327.08447	8.31953	44.78677
622	5.175	1050.92480	-178.17886	1468.25647	-68.02031	141.57768	1326.45764	-872.56470	133.90375	1323.30847	640.27740	261.34344	58.55202	115.78232	-19.50905	-8.25201	-729.28516	323.59656	-2.63673	-1312.57288	7.04687	52.56132
623	5.183	1049.74341	-176.64453	1470.27197	-67.05870	141.16785	1326.27771	-871.77216	133.33696	1326.15796	670.24799	262.98267	56.11655	101.90150	-18.49997	-8.22194	-743.14844	324.37671	-2.58725	-1293.59497	5.56959	60.44688
624	5.192	1048.52063	-175.08115	1472.37073	-66.20593	140.76785	1326.24902	-871.06561	132.86874	1329.06543	696.53961	264.18420	52.57342	87.91187	-17.45877	-8.16048	-757.07092	325.15359	-2.49025	-1270.34546	4.07196	67.29308
625	5.200	1047.27368	-173.51663	1474.51428	-65.43565	140.39693	1326.34497	-870.46606	132.50134	1331.96582	718.38818	265.06717	47.82623	73.82782	-16.40059	-8.08216	-771.09021	326.00629	-2.36144	-1243.01172	2.80670	71.74997
626	5.208	1046.02734	-171.97058	1476.65833	-64.70923	140.08372	1326.54199	-869.98230	132.23050	1334.79712	735.52771	266.02475	42.05142	59.68149	-15.35255	-8.00807	-785.22339	326.95920	-2.23565	-1211.85474	2.17002	72.75415
627	5.217	1044.80945	-170.44539	1478.75818	-63.97692	139.87250	1326.83447	-869.60156	132.03889	1337.51428	748.21832	267.33414	35.46814	45.50955	-14.32951	-7.94064	-799.44434	327.98312	-2.11409	-1177.21838	2.54615	70.18697
628	5.225	1043.65002	-168.93156	1480.77234	-63.18495	139.82278	1327.23181	-869.28961	131.89856	1340.09644	756.90887	269.11896	28.27846	31.33243	-13.30664	-7.87707	-813.69666	329.03409	-1.97396	-1139.55737	3.96056	65.09062
629	5.233	1042.58691	-167.42117	1482.66321	-62.28558	139.99829	1327.74536	-868.99274	131.77922	1342.54297	761.88861	271.53323	20.72578	17.13608	-12.25856	-7.81650	-827.93781	330.05777	-1.82740	-1099.44458	6.04378	59.09000
630	5.242	1041.66003	-165.91667	1484.39966	-61.24539	140.45331	1328.37781	-868.64209	131.66336	1344.86438	763.26343	274.66556	13.20484	2.88986	-11.21175	-7.73467	-842.15503	331.00589	-1.71557	-1057.52393	8.37244	53.53226
631	5.250	1040.89783	-164.43100	1485.95447	-60.04943	141.22754	1329.12012	-868.16644	131.55807	1347.07568	761.05573	278.23370	6.38760	-11.41684	-10.20129	-7.60447	-856.36548	331.90073	-1.64246	-1014.41125	10.76093	49.05331
632	5.258	1040.30945	-162.97580	1487.30200	-58.70182	142.34074	1329.95422	-867.51221	131.49522	1349.19641	755.21313	281.51288	1.15017	-25.75974	-9.19643	-7.46099	-870.59485	332.82501	-1.57110	-970.51727	13.18611	45.73159
633	5.267	1039.89063	-161.55692	1488.42151	-57.22171	143.78320	1330.86072	-866.65680	131.51840	1351.24658	745.79553	283.81625	-1.91496	-40.09067	-8.13168	-7.39617	-884.84131	333.80804	-1.47581	-925.99469	15.54416	43.49282
634	5.275	1039.64355	-160.18999	1489.29614	-55.63612	145.51585	1331.82275	-865.60504	131.66145	1353.23389	733.42096	285.11581	-3.02400	-54.34665	-7.01061	-7.44853	-899.08069	334.79254	-1.35770	-881.00659	17.58618	42.41976
635	5.283	1039.59155	-158.91026	1489.90381	-53.97582	147.48050	1332.82190	-864.37775	131.93570	1355.14233	719.30542	285.97363	-3.05955	-68.44644	-5.93772	-7.49099	-913.29761	335.75153	-1.22047	-836.06927	19.00811	42.75864
636	5.292	1039.77222	-157.76465	1490.21692	-52.27579	149.60770	1333.82922	-863.00775	132.32762	1356.92761	704.60516	286.88007	-2.85675	-82.25934	-5.03168	-7.23916	-927.49463	336.76080	-1.04179	-792.13281	19.62769	44.42750
637	5.300	1040.21350	-156.79562	1490.21069	-50.57874	151.81958	1334.80042	-861.54486	132.80063	1358.52417	689.91205	287.88730	-2.74136	-95.54190	-4.33508	-6.36130	-941.68481	337.90891	-0.77979	-750.36035	19.54155	46.48034
638	5.308	1040.92358	-156.02155	1489.86987	-48.93718	154.03233	1335.68054	-860.05969	133.30917	1359.86719	675.39050	288.87894	-2.71397	-107.90695	-3.83530	-4.57073	-955.87549	339.19009	-0.44884	-711.63641	18.95788	47.48687
639	5.317	1041.89417	-155.42540	1489.18811	-47.40845	156.15686	1336.41650	-858.64264	133.81166	1360.90967	661.10419	289.91641	-2.81127	-118.85175	-3.53503	-1.68605	-970.04700	340.50699	-0.15343	-676.03564	17.83123	46.58097
640	5.325	1043.10449	-154.96419	1488.16492	-46.04722	158.10269	1336.97241	-857.39575	134.27060	1361.61035	647.10248	291.13583	-3.12856	-127.82272	-3.46004	2.30196	-984.15369	341.73178	0.00703	-642.79553	15.80492	43.86214
641	5.333	1044.52551	-154.59074	1486.80188	-44.90114	159.78976	1337.33508	-856.41400	134.65393	1361.91931	633.32520	292.48117	-3.61556	-134.38889	-3.60088	7.24947	-998.15826	342.73181	-0.00968	-610.92487	12.47732	39.88664
642	5.342	1046.13025	-154.27011	1485.10059	-44.01175	161.16452	1337.50635	-855.76599	134.93954	1361.78918	619.63330	293.76776	-4.02000	-138.44824	-3.87241	13.11078	-1012.06598	343.42987	-0.20850	-579.89941	7.60682	35.16510
643	5.350	1047.90125	-153.98183	1483.06909	-43.42065	162.21054	1337.49524	-855.47620	135.12318	1361.19189	605.92804	294.94510	-4.13325	-140.03165	-4.22105	20.33675	-1025.92273	343.98560	-0.49173	-549.96729	1.12239	30.08330
644	5.358	1049.82813	-153.71555	1480.72888	-43.16842	162.94699	1337.31897	-855.51385	135.22064	1360.10339	592.19623	296.11786	-4.02755	-138.61777	-4.82171	29.88993	-1039.76416	344.78149	-0.66269	-522.01099	-6.91373	24.90817
645	5.367	1051.90088	-153.47118	1478.11353	-43.27760	163.41788	1337.01038	-855.81256	135.24075	1358.48389	578.46075	297.33142	-3.97489	-132.83380	-6.08290	42.43906	-1053.57849	346.02164	-0.62325	-497.15613	-16.27470	19.74740
646	5.375	1054.11389	-153.26169	1475.25928	-43.73560	163.67847	1336.61548	-856.31085	135.15324	1356.29492	564.70868	298.50183	-4.16633	-121.28702	-8.37547	57.34349	-1067.33887	347.50638	-0.48604	-476.40594	-26.53282	14.64593
647	5.383	1056.47278	-153.11517	1472.19812	-44.49504	163.77716	1336.18042	-856.96814	134.89499	1353.52356	550.95105	299.56586	-4.49593	-103.78214	-11.72534	72.56721	-1081.04297	348.94067	-0.42651	-460.45978	-37.10412	9.76073
648	5.392	1058.98938	-153.07114	1468.95776	-45.48908	163.74020	1335.73706	-857.74786	134.40508	1350.18079	537.24896	300.56735	-4.70485	-81.56915	-15.73875	85.63965	-1094.70593	350.23044	-0.48683	-449.74243	-47.28495	5.35512
649	5.400	1061.67310	-153.16531	1465.56311	-46.64997	163.57422	1335.29346	-858.60034	133.64961	1346.29993	523.62042	301.57056	-4.71539	-56.48630	-19.77987	94.75522	-1108.32788	351.38376	-0.58374	-444.56427	-56.17798	1.66716
650	5.408	1064.52063	-153.41849	1462.04333	-47.91940	163.28421	1334.83557	-859.46259	132.62253	1341.94727	510.00439	302.55011	-4.66509	-29.95230	-23.21100	99.32191	-1121.91284	352.37460	-0.64667	-445.16968	-62.72502	-1.11293
651	5.417	1067.50684	-153.83960	1458.44495	-49.24583	162.89047	1334.34216	-860.26587	131.34813	1337.23669	496.27319	303.40619	-4.72128	-2.55618	-25.56350	99.88902	-1135.52466	353.23468	-0.67083	-451.42017	-66.20691	-2.88414
652	5.425	1070.57886	-154.42699	1454.84082	-50.57550	162.42587	1333.80212	-860.93591	129.89034	1332.33777	482.38940	304.14691	-4.93351	25.70895	-26.61853	97.65110	-1149.24902	354.13745	-0.68774	-462.23450	-66.88922	-3.79080
653	5.433	1073.65979	-155.17151	1451.32751	-51.84421	161.91620	1333.22046	-861.39008	128.33643	1327.47461	468.56152	304.97910	-5.18065	54.97855	-26.38918	93.83493	-1163.10559	355.27737	-0.71445	-475.63470	-65.93596	-4.18523
654	5.442	1076.66333	-156.06476	1448.01233	-52.97572	161.36652	1332.60974	-861.54791	126.76384	1322.91382	454.98459	306.06839	-5.29438	85.24774	-25.04517	89.29497	-1177.01208	356.60904	-0.71502	-489.77722	-64.57803	-4.37314
655	5.450	1079.50867	-157.09355	1444.99548	-53.89638	160.76360	1331.97852	-861.35406	125.23120	1318.91052	441.54654	307.32922	-5.24435	116.39273	-22.85090	84.44144	-1190.79456	357.76700	-0.63475	-503.77631	-63.45686	-4.50524
656	5.458	1082.12268	-158.22656	1442.35693	-54.55962	160.08774	1331.33105	-860.79816	123.78351	1315.62561	428.02679	308.57050	-5.14912	148.27249	-20.11631	79.36703	-1204.32910	358.47571	-0.43357	-517.49548	-62.60569	-4.66799
657	5.467	1084.44092	-159.42148	1440.15527	-54.95929	159.32355	1330.67029	-859.91650	122.44153	1313.09680	414.37079	309.68494	-5.14140	180.79218	-17.10981	74.00369	-1217.66333	358.87299	-0.04631	-531.02441	-61.80322	-4.92579
658	5.475	1086.41553	-160.64742	1438.43640	-55.12316	158.46202	1329.99915	-858.77649	121.19955	1311.28333	400.63824	310.64407	-5.26716	213.95923	-13.98943	68.27520	-1230.85437	359.20050	0.66771	-544.47150	-60.91143	-5.26966
659	5.483	1088.01917	-161.88815	1437.23840	-55.09313	157.50354	1329.32056	-857.46490	120.05254	1310.11523	386.87439	311.45532	-5.47620	247.91191	-10.87418	62.23450	-1243.81116	359.52286	1.93641	-557.94312	-59.96389	-5.61156
660	5.492	1089.24036	-163.12274	1436.59216	-54.90440	156.46523	1328.64307	-856.09204	119.00157	1309.51965	373.09772	312.17584	-5.67541	282.89642	-7.95704	56.09130	-1256.38965	359.86511	4.04620	-571.50232	-59.03924	-5.87128
661	5.500	1090.07666	-164.32587	1436.51831	-54.57224	155.37692	1327.98572	-854.78955	118.02407	1309.44324	359.34235	312.92343	-5.79850	319.18286	-5.48747	50.10612	-1268.50537	360.32617	7.30575	-585.15143	-58.14222	-6.06173
662	5.508	1090.53406	-165.48380	1437.01721	-54.08747	154.27005	1327.37476	-853.66302	117.07919	1309.86340	345.66949	313.83212	-5.82237	356.89883	-3.70406	44.49058	-1280.11548	360.90994	11.89544	-598.86902	-57.22102	-6.26481
663	5.517	1090.62732	-166.58786	1438.06519	-53.42552	153.17447	1326.83337	-852.72186	116.16298	1310.76111	332.09863	314.93567	-5.74973	395.87701	-2.85512	39.42090	-1291.15552	361.30798	17.59867	-612.60962	-56.26411	-6.52707
664	5.525	1090.37769	-167.62280	1439.62415	-52.56888	152.11786	1326.37256	-851.86298	115.34763	1312.07825	318.54663	316.08322	-5.63602	435.65070	-3.27022	35.11687	-1301.49146	361.13675	23.92831	-626.31140	-55.33136	-6.79618
665	5.533	1089.81104	-168.56934	1441.65112	-51.52560	151.12039	1325.99170	-850.94257	114.74739	1313.73279	304.89502	317.06961	-5.57938	475.55902	-5.37627	31.87717	-1310.88330	360.33246	30.63543	-639.97009	-54.46206	-6.98234
666	5.542	1088.95837	-169.40800	1444.10059	-50.33357	150.19165	1325.68542	-849.87982	114.42615	1315.66870	291.11017	317.86002	-5.60682	514.83936	-9.57935	29.98744	-1318.85620	359.02625	37.84205	-653.64886	-53.60692	-7.06555
667	5.550	1087.85815	-170.12909	1446.92383	-49.05768	149.33479	1325.45020	-848.69202	114.34843	1317.86768	277.25885	318.57416	-5.64005	552.72180	-15.96659	29.48768	-1324.43835	357.30273	45.75626	-667.39709	-52.71051	-7.08718
668	5.558	1086.54895	-170.75229	1450.06616	-47.77740	148.55228	1325.28784	-847.44843	114.41850	1320.31921	263.40546	319.29810	-5.61424	588.58887	-23.98250	29.95174	-1326.17236	355.23828	54.36745	-681.20135	-51.82222	-7.05665
669	5.567	1085.06006	-171.33095	1453.46313	-46.56298	147.85120	1325.20215	-846.22229	114.53861	1323.00159	249.54745	320.04575	-5.53834	622.04712	-32.48989	30.57108	-1322.83838	352.88928	63.18599	-695.00934	-51.05764	-6.91938
670	5.575	1083.40698	-171.92921	1457.04736	-45.46049	147.24628	1325.19226	-845.07172	114.63591	1325.88049	235.66664	320.83450	-5.44287	652.70435	-40.37871	30.58792	-1314.32764	350.21332	71.28775	-708.78583	-50.43769	-6.63309
671	5.583	1081.59570	-172.58817	1460.76172	-44.49657	146.75529	1325.25195	-844.03345	114.66440	1328.91174	221.77428	321.68381	-5.34658	679.80603	-47.22773	29.63295	-1301.60596	347.09497	77.83150	-722.55627	-49.82845	-6.26338
672	5.592	1079.62878	-173.30136	1464.56689	-43.68335	146.39169	1325.37756	-843.12634	114.59853	1332.04602	207.87697	322.57599	-5.26083	702.25232	-53.34946	27.58440	-1285.81421	343.38568	82.55688	-736.40009	-49.10180	-5.94743
673	5.600	1077.50928	-174.02309	1468.43420	-43.01125	146.15506	1325.57349	-842.35657	114.43225	1335.23486	193.92529	323.49112	-5.19324	719.22656	-59.25533	24.28346	-1267.51331	339.02042	85.86887	-750.38477	-48.26068	-5.75873
674	5.608	1075.24609	-174.71220	1472.32935	-42.44091	146.02121	1325.84790	-841.71307	114.18227	1338.43091	179.84708	324.45462	-5.14172	730.77179	-65.23927	19.64588	-1246.59424	334.21777	88.49699	-764.50085	-47.33364	-5.66695
675	5.617	1072.85852	-175.36920	1476.20532	-41.90667	145.94612	1326.20496	-841.16449	113.87332	1341.58899	165.64844	325.48398	-5.09020	737.57782	-71.38007	13.98090	-1222.66357	329.38034	90.75457	-778.67456	-46.30419	-5.61458
676	5.625	1070.38098	-176.02545	1480.01038	-41.33290	145.87836	1326.64819	-840.66626	113.51143	1344.67200	151.40462	326.52234	-5.02016	740.28955	-77.55031	8.01114	-1195.47803	324.72083	92.01862	-792.84949	-45.18139	-5.58406
677	5.633	1067.86438	-176.70016	1483.69788	-40.65645	145.76347	1327.19177	-840.16937	113.08148	1347.65503	137.16112	327.49237	-4.92350	739.08655	-83.21175	2.61798	-1165.09351	320.13776	91.23317	-807.04303	-44.00711	-5.58869
678	5.642	1065.36853	-177.37857	1487.23132	-39.84430	145.54138	1327.86523	-839.62775	112.56740	1350.52124	122.93230	328.36667	-4.80339	733.76727	-87.44955	-1.45051	-1131.77954	315.44434	87.95892	-821.28735	-42.83125	-5.63289
679	5.650	1062.95166	-178.03529	1490.58447	-38.89930	145.14546	1328.70154	-839.00476	111.96341	1353.25354	108.73079	329.11288	-4.69282	724.33423	-89.58022	-3.88013	-1095.93835	310.60306	82.76733	-835.54236	-41.74378	-5.69376
680	5.658	1060.66663	-178.67706	1493.73157	-37.85522	144.51041	1329.72156	-838.28021	111.27548	1355.83325	94.53371	329.68384	-4.66879	711.68787	-89.76111	-4.93943	-1058.04456	305.70309	76.70923	-849.73352	-40.86325	-5.69344
681	5.667	1058.56128	-179.36270	1496.63977	-36.76553	143.59039	1330.92456	-837.45581	110.52393	1358.24023	80.31499	330.19174	-4.77120	697.42914	-88.84349	-5.21692	-1018.53558	300.80771	70.60127	-863.84509	-40.21347	-5.54567
682	5.675	1056.67908	-180.18015	1499.27466	-35.69051	142.37436	1332.28821	-836.55585	109.74092	1360.45178	66.11266	330.88928	-4.92268	682.84918	-87.67297	-5.18310	-977.69568	296.00491	64.83382	-877.91089	-39.61386	-5.30757
683	5.683	1055.05737	-181.20123	1501.60632	-34.68561	140.88353	1333.77576	-835.62347	108.95852	1362.44373	51.99524	331.83636	-4.99414	668.43628	-86.62989	-5.06923	-935.63013	291.52460	59.62832	-891.95203	-38.80514	-5.15514
684	5.692	1053.71838	-182.45209	1503.60669	-33.79120	139.15704	1335.34375	-834.71570	108.20222	1364.18799	38.03580	332.86368	-4.83492	654.19250	-85.70539	-5.01066	-892.35999	287.61771	55.27891	-905.96216	-37.72256	-5.15470
685	5.700	1052.65991	-183.90855	1505.24829	-33.02432	137.24683	1336.94629	-833.89575	107.49518	1365.65088	24.34993	333.85590	-4.13189	640.02637	-84.79167	-5.10394	-847.97900	284.46338	52.25267	-919.92303	-36.57437	-5.18617
686	5.708	1051.85522	-185.50243	1506.51184	-32.37425	135.23047	1338.53625	-833.22607	106.85825	1366.79529	11.10570	334.75153	-2.32713	625.90625	-83.84277	-5.34918	-802.85785	282.20340	51.03831	-933.83081	-35.63734	-5.10411
687	5.717	1051.26086	-187.13747	1507.39160	-31.80878	133.21365	1340.06604	-832.76520	106.30334	1367.58655	-1.40344	335.44186	1.28481	611.85120	-82.87405	-5.63824	-757.92712	280.76913	51.51094	-947.70007	-34.97915	-4.90310
688	5.725	1050.82715	-188.72946	1507.89600	-31.29508	131.30212	1341.48950	-832.56427	105.82643	1367.98804	-12.59004	335.86575	7.36500	597.87915	-81.92525	-5.83294	-714.79211	279.70557	52.37722	-961.56079	-34.41599	-4.70438
689	5.733	1050.51147	-190.25359	1508.04614	-30.82059	129.57758	1342.76733	-832.66284	105.40035	1367.95483	-21.54301	335.89584	16.18290	583.97760	-81.03566	-5.86597	-675.23987	278.41629	51.72300	-975.48853	-33.74045	-4.61083
690	5.742	1050.28772	-191.75008	1507.86462	-30.39627	128.09822	1343.86963	-833.08362	104.97569	1367.44678	-27.19247	335.12842	27.33395	570.11023	-80.21552	-5.79000	-640.24744	276.59857	48.37125	-989.55273	-32.85607	-4.64053
691	5.750	1050.15088	-193.28137	1507.36267	-30.04691	126.89885	1344.77820	-833.82629	104.50023	1366.44946	-28.46028	333.22949	40.06801	556.24231	-79.43937	-5.73636	-609.34576	274.42920	42.55989	-1003.69482	-31.74720	-4.74903
692	5.758	1050.11182	-194.88890	1506.54578	-29.80511	125.97767	1345.48987	-834.86304	103.95080	1364.97717	-24.33800	330.54355	53.87823	542.36340	-78.67537	-5.81269	-581.04761	272.44772	35.43187	-1017.76410	-30.55462	-4.80023
693	5.767	1050.18579	-196.58432	1505.42664	-29.71008	125.29332	1346.01599	-836.14081	103.35011	1363.05591	-14.18082	328.06787	68.37585	528.48962	-77.90217	-6.02818	-554.01349	271.27115	28.20462	-1031.68066	-29.57889	-4.64422
694	5.775	1050.38013	-198.36607	1504.02893	-29.79898	124.78842	1346.37061	-837.59363	102.75037	1360.70911	1.67867	326.69382	82.73172	514.63806	-77.10884	-6.29965	-527.99243	271.25406	21.65406	-1045.48462	-28.96323	-4.34182
695	5.783	1050.68896	-200.23218	1502.38989	-30.09245	124.41719	1346.56030	-839.15594	102.21045	1357.95142	21.82173	326.46130	95.86828	500.80838	-76.29826	-6.52572	-503.97116	272.32788	15.96617	-1059.23291	-28.48171	-4.13545
696	5.792	1051.09717	-202.17984	1500.56152	-30.59059	124.15729	1346.58459	-840.76740	101.80001	1354.78979	44.63820	326.70886	107.31487	487.00073	-75.46992	-6.66726	-483.61823	274.22250	11.00922	-1072.94043	-27.81069	-4.15131
697	5.800	1051.58093	-204.21129	1498.60583	-31.28164	124.00986	1346.44495	-842.36444	101.61765	1351.23096	69.07692	326.92471	117.29891	473.23453	-74.60825	-6.75497	-468.53149	276.75592	6.79008	-1086.64050	-26.91835	-4.27734
698	5.808	1052.10266	-206.33510	1496.58972	-32.15023	123.99388	1346.15295	-843.87378	101.78122	1347.29456	94.43631	326.90417	125.70327	459.53336	-73.70702	-6.83243	-459.81717	279.75812	3.50951	-1100.38550	-26.02563	-4.34690
699	5.817	1052.61121	-208.54514	1494.58301	-33.17852	124.13991	1345.72583	-845.22064	102.38191	1343.03711	120.03381	326.16144	131.56339	445.88855	-72.77322	-6.91847	-457.98016	282.82529	1.21863	-1114.16418	-25.19360	-4.38233
700	5.825	1053.05676	-210.80844	1492.65808	-34.33969	124.48704	1345.17590	-846.34430	103.43553	1338.57434	145.39886	323.93723	134.02362	432.25613	-71.80068	-7.01813	-462.73203	285.35852	-0.27249	-1127.89246	-24.21146	-4.55577
701	5.833	1053.40308	-213.07329	1490.88623	-35.58751	125.07735	1344.51050	-847.21063	104.86251	1334.08093	170.55899	319.72937	133.26300	418.59790	-70.77843	-7.13801	-472.72943	286.96356	-1.16128	-1141.48547	-22.99446	-4.88474
702	5.842	1053.62781	-215.28552	1489.33313	-36.85724	125.94054	1343.73816	-847.81470	106.50990	1329.75525	195.93207	313.53555	130.28067	404.91138	-69.72787	-7.27139	-485.81854	287.78598	-1.57097	-1154.91235	-21.76950	-5.15831
703	5.850	1053.71533	-217.40659	1488.05347	-38.08323	127.07460	1342.86682	-848.17578	108.20030	1325.77649	221.90594	305.78516	126.19519	391.21820	-68.69832	-7.38757	-499.97720	288.33197	-1.63932	-1168.17041	-20.77258	-5.15798
704	5.858	1053.65344	-219.40665	1487.08350	-39.21580	128.44008	1341.89600	-848.32703	109.78157	1322.28455	248.56642	297.03903	121.73369	377.54099	-67.72559	-7.46426	-514.10138	288.99509	-1.56600	-1181.19531	-20.06150	-4.75412
705	5.867	1053.43420	-221.25111	1486.43958	-40.22552	129.97345	1340.81519	-848.29779	111.16512	1319.38318	275.81503	287.64819	117.07717	363.89435	-66.81499	-7.51808	-527.93774	289.84784	-1.57655	-1193.84302	-19.64686	-3.85767
706	5.875	1053.04919	-222.91747	1486.12646	-41.09896	131.60762	1339.60925	-848.09985	112.32991	1317.14087	303.60468	277.71893	112.09171	350.28876	-65.93945	-7.59411	-541.59460	290.79193	-1.79845	-1205.97876	-19.57979	-2.41407
707	5.883	1052.48645	-224.41022	1486.14771	-41.82933	133.28641	1338.26904	-847.73108	113.28566	1315.58057	331.99481	267.33307	106.66026	336.74292	-65.04399	-7.73899	-555.21002	291.75146	-2.17100	-1217.50378	-19.86320	-0.42576
708	5.892	1051.73254	-225.75351	1486.50696	-42.40625	134.96555	1336.79773	-847.19141	114.03848	1314.66956	361.04370	256.76337	100.81964	323.28229	-64.07973	-7.96808	-568.83069	292.71130	-2.51562	-1228.32739	-20.35447	2.04707
709	5.900	1050.77856	-226.98053	1487.20056	-42.81300	136.60117	1335.21741	-846.49493	114.58730	1314.33020	390.66058	246.57271	94.76166	309.90271	-63.02657	-8.23075	-582.41364	293.66721	-2.68284	-1238.41797	-20.81144	4.91596
710	5.908	1049.62402	-228.11958	1488.21362	-43.02682	138.14282	1333.57678	-845.66815	114.93141	1314.47058	420.64697	237.39301	88.67862	296.53647	-61.89354	-8.41932	-595.90900	294.61374	-2.65303	-1247.78967	-21.06366	8.07238
711	5.917	1048.27893	-229.18321	1489.53284	-43.01685	139.54044	1331.95056	-844.73962	115.07229	1315.01160	450.97470	229.46429	82.50719	283.09595	-60.73341	-8.45254	-609.33826	295.57968	-2.53911	-1256.34326	-21.18496	11.40553
712	5.925	1046.75830	-230.17828	1491.15308	-42.75503	140.75240	1330.42212	-843.73035	115.01612	1315.89307	481.90588	222.61157	76.01345	269.55499	-59.62813	-8.35385	-622.78473	296.61450	-2.47574	-1263.71094	-21.47734	14.88754
713	5.933	1045.07410	-231.11934	1493.05591	-42.24541	141.75040	1329.05945	-842.65021	114.77745	1317.07397	513.82208	216.69666	69.22589	255.94893	-58.61589	-8.22726	-636.30524	297.71225	-2.49852	-1269.20752	-22.23534	18.61276
714	5.942	1043.23120	-232.01727	1495.19067	-41.54569	142.52744	1327.89758	-841.50732	114.37899	1318.53040	546.95294	211.81512	62.68040	242.32388	-57.65376	-8.16842	-649.86908	298.78955	-2.54063	-1271.96655	-23.63845	22.83650
715	5.950	1041.23083	-232.86038	1497.48865	-40.76226	143.10628	1326.93567	-840.33032	113.84753	1320.25317	581.08801	208.15422	57.19785	228.71352	-56.67603	-8.19077	-663.40839	299.76419	-2.53284	-1271.15051	-25.85657	28.12014
716	5.958	1039.07874	-233.62241	1499.88940	-40.01880	143.53647	1326.15430	-839.18439	113.20966	1322.23450	615.46313	205.90802	53.32660	215.12712	-55.66974	-8.21620	-676.90283	300.64325	-2.48582	-1266.03076	-29.00415	35.21351
717	5.967	1036.79028	-234.28889	1502.34985	-39.40896	143.87503	1325.53882	-838.16150	112.48975	1324.44507	648.83667	205.08981	50.80413	201.54263	-54.67424	-8.15827	-690.38385	301.51303	-2.45979	-1256.11194	-32.95435	44.35382
718	5.975	1034.39099	-234.86078	1504.84119	-38.96294	144.15860	1325.08838	-837.35120	111.70735	1326.82861	679.69550	205.19809	48.51319	187.92834	-53.72169	-8.02801	-703.89661	302.44046	-2.47912	-1241.45752	-37.29062	54.55673
719	5.983	1031.91687	-235.33348	1507.34985	-38.65131	144.38733	1324.81372	-836.81049	110.88142	1329.32410	706.82172	205.37639	45.21587	174.28412	-52.79614	-7.93003	-717.49048	303.41522	-2.49849	-1222.68848	-41.40353	63.79860
720	5.992	1029.41760	-235.68602	1509.87354	-38.41490	144.54050	1324.72363	-836.54712	110.04823	1331.88501	729.82635	205.19101	40.54783	160.63956	-51.84744	-7.93994	-731.19592	304.38043	-2.44348	-1200.41858	-44.72396	70.06770
721	6.000	1026.95056	-235.89423	1512.41113	-38.19305	144.60939	1324.81287	-836.52081	109.27274	1334.48645	748.93048	205.10728	35.14004	147.00180	-50.84898	-8.01383	-744.99896	305.29810	-2.28321	-1174.92419	-47.00398	72.36549
722	6.008	1024.55798	-235.95636	1514.95691	-37.93419	144.61832	1325.06238	-836.65759	108.63494	1337.12622	764.36005	205.88107	29.63195	133.32703	-49.83012	-8.04514	-758.86084	306.18790	-2.05729	-1146.40991	-48.29570	70.92094
723	6.017	1022.25269	-235.90765	1517.49365	-37.59228	144.62862	1325.44678	-836.86792	108.20190	1339.81421	776.09125	207.74530	23.91111	119.55070	-48.83720	-7.98317	-772.74341	307.08044	-1.83899	-1115.23071	-48.65979	66.72686
724	6.025	1020.02765	-235.80655	1519.97742	-37.12275	144.72670	1325.94409	-837.05957	108.00746	1342.55896	784.05707	210.62494	17.56886	105.64322	-47.89059	-7.85845	-786.62927	307.94916	-1.68308	-1081.80103	-48.08677	61.01072
725	6.033	1017.87622	-235.70786	1522.34363	-36.48589	144.99728	1326.54382	-837.14758	108.05006	1345.35742	788.39233	214.50725	10.75723	91.63715	-46.97109	-7.72948	-800.54083	308.75339	-1.59379	-1046.54089	-46.62960	54.92190
726	6.042	1015.80774	-235.64598	1524.54065	-35.65441	145.49866	1327.25049	-837.06354	108.30365	1348.19177	789.25995	219.03819	4.37825	77.59901	-46.03099	-7.64261	-814.51807	309.53101	-1.53243	-1009.92657	-44.40521	49.31511
727	6.050	1013.85223	-235.63126	1526.54321	-34.61480	146.25493	1328.07617	-836.76318	108.73119	1351.03223	786.62537	223.32553	-0.43456	63.56931	-45.04411	-7.60394	-828.55701	310.36887	-1.45503	-972.36365	-41.55032	44.60788
728	6.058	1012.05157	-235.65665	1528.33362	-33.36245	147.26208	1329.03064	-836.22986	109.29553	1353.84729	780.39728	226.53015	-3.10311	49.53369	-44.02041	-7.57395	-842.60223	311.30426	-1.33912	-933.92139	-38.22699	40.81883
729	6.067	1010.44763	-235.71303	1529.89185	-31.90229	148.49921	1330.11719	-835.47241	109.96649	1356.60815	770.71692	228.46129	-4.00271	35.45779	-42.97184	-7.51045	-856.62292	312.31439	-1.18717	-894.35150	-34.60389	37.84964
730	6.075	1009.08014	-235.80571	1531.20325	-30.25550	149.94193	1331.33228	-834.51807	110.72172	1359.28027	758.27350	229.55487	-4.01398	21.33392	-41.91546	-7.40949	-870.64917	313.36072	-1.02590	-853.53790	-30.89873	35.83998
731	6.083	1007.99011	-235.96622	1532.26025	-28.46548	151.56754	1332.66394	-833.40234	111.54009	1361.81152	744.24426	230.38646	-3.82560	7.18628	-40.87392	-7.30049	-884.71326	314.42258	-0.88860	-812.00439	-27.42370	35.23325
732	6.092	1007.21686	-236.24532	1533.05115	-26.60194	153.34425	1334.08618	-832.16675	112.39185	1364.13391	729.65070	231.25827	-3.76495	-6.93625	-39.84818	-7.20149	-898.79718	315.51859	-0.76778	-771.00647	-24.47585	36.35079
733	6.100	1006.78638	-236.67772	1533.55371	-24.76024	155.21957	1335.55212	-830.87268	113.23799	1366.17615	714.99109	232.19206	-3.91042	-20.94638	-38.84953	-7.04871	-912.85797	316.69400	-0.59350	-732.07788	-22.14540	38.71294
734	6.108	1006.69855	-237.24722	1533.73926	-23.04890	157.12151	1337.00110	-829.61249	114.04137	1367.87683	700.48865	233.13972	-4.15094	-34.69281	-37.94157	-6.65619	-926.91797	317.96060	-0.29253	-696.28259	-20.29618	40.95145
735	6.117	1006.92395	-237.89314	1533.58521	-21.56583	158.96782	1338.37500	-828.49384	114.78162	1369.19470	686.29614	234.11084	-4.31431	-47.95096	-37.18944	-5.76919	-941.07629	319.21179	0.09857	-663.63013	-18.81206	41.75808
736	6.125	1007.41595	-238.55690	1533.07861	-20.37578	160.67908	1339.62805	-827.60968	115.46510	1370.11243	672.42767	235.13933	-4.32467	-60.42886	-36.60389	-4.15945	-955.33929	320.24017	0.38280	-633.14447	-17.83442	40.83840
737	6.133	1008.13239	-239.21799	1532.20850	-19.50307	162.19449	1340.72949	-827.02527	116.11877	1370.62573	658.73431	236.22424	-4.26076	-71.74167	-36.16099	-1.67059	-969.54138	320.94498	0.35705	-603.60620	-17.72216	38.76093
738	6.142	1009.05096	-239.88573	1530.96277	-18.94404	163.47748	1341.66699	-826.78558	116.76514	1370.72656	645.08435	237.36887	-4.25018	-81.42581	-35.82742	1.76738	-983.54980	321.49323	0.04444	-574.32703	-18.81152	36.14795
739	6.150	1010.16321	-240.56882	1529.33777	-18.68933	164.50963	1342.44141	-826.92358	117.40018	1370.39172	631.39203	238.55826	-4.33859	-89.14578	-35.56072	6.14099	-997.41028	322.17923	-0.32209	-545.40887	-21.23822	33.24747
740	6.158	1011.46283	-241.25398	1527.34363	-18.73885	165.28680	1343.05640	-827.46191	117.99685	1369.57910	617.49866	239.67871	-4.49947	-94.95026	-35.31094	11.47185	-1011.23535	323.19470	-0.50489	-517.53503	-24.94602	30.04538
741	6.167	1012.94421	-241.91116	1524.99341	-19.10250	165.81940	1343.51233	-828.40399	118.52884	1368.23169	603.40253	240.65649	-4.64635	-99.09772	-35.06264	18.09337	-1025.07922	324.56744	-0.40259	-491.61560	-29.80027	26.50544
742	6.175	1014.60242	-242.52463	1522.29260	-19.79285	166.13312	1343.81152	-829.71399	118.99902	1366.29163	589.39050	241.61478	-4.68777	-101.31894	-34.96066	26.79311	-1038.92700	326.14401	-0.13204	-468.49945	-35.65557	22.69619
743	6.183	1016.43298	-243.11319	1519.24854	-20.81496	166.26907	1343.96448	-831.30499	119.44987	1363.72815	575.59888	242.68983	-4.67022	-100.30801	-35.36935	38.34388	-1052.74768	327.66476	0.04297	-448.80811	-42.31284	18.77574
744	6.192	1018.43518	-243.71335	1515.88843	-22.15585	166.27623	1343.99207	-833.06860	119.91753	1360.55530	561.82648	243.82585	-4.71876	-94.33923	-36.67175	52.57994	-1066.55078	329.02917	0.00486	-432.88745	-49.50544	14.93455
745	6.200	1020.61078	-244.35454	1512.25537	-23.77940	166.19412	1343.92407	-834.92682	120.35182	1356.82483	547.96313	244.93417	-4.83211	-82.57889	-38.98892	67.97722	-1080.36694	330.33636	-0.09615	-420.87537	-56.96192	11.32653
746	6.208	1022.95740	-245.04680	1508.39075	-25.63350	166.03162	1343.79492	-836.84814	120.59517	1352.61377	534.13428	246.04480	-4.91547	-65.71841	-42.09675	82.27903	-1094.18457	331.59500	-0.10012	-412.89343	-64.37869	7.95016
747	6.217	1025.45935	-245.77487	1504.33020	-27.66307	165.76654	1343.63452	-838.81860	120.46268	1348.01624	520.36218	247.16093	-4.97093	-45.39893	-45.52152	93.56528	-1107.96533	332.68390	-0.03404	-409.26477	-71.30685	4.65506
748	6.225	1028.08350	-246.51080	1500.11023	-29.81361	165.37657	1343.45728	-840.80530	119.85560	1343.13586	506.57751	248.23125	-5.07499	-23.17929	-48.72429	100.92365	-1121.70984	333.60699	0.00453	-410.38623	-77.07376	1.43071
749	6.233	1030.78564	-247.24065	1495.77930	-32.02730	164.86180	1343.25720	-842.74432	118.80844	1338.09180	492.84802	249.25461	-5.23353	0.08151	-51.29708	104.49793	-1135.44946	334.51065	-0.02382	-416.23932	-80.89900	-1.36585
750	6.242	1033.51758	-247.97092	1491.41260	-34.24494	164.23618	1343.01440	-844.55164	117.45364	1333.03076	479.22174	250.22063	-5.39268	24.22137	-53.02948	105.11137	-1149.20068	335.51505	-0.09936	-426.14331	-82.39001	-3.30990
751	6.250	1036.22876	-248.71030	1487.11194	-36.41174	163.51700	1342.70837	-846.13843	115.95869	1328.12549	465.60242	251.12381	-5.52380	49.39825	-53.84752	103.75542	-1162.95532	336.65213	-0.15978	-438.83295	-82.01096	-4.35341
752	6.258	1038.86633	-249.45706	1482.97693	-38.47922	162.72238	1342.32556	-847.42517	114.47743	1323.55383	451.91754	252.03418	-5.62758	75.71872	-53.78372	101.21847	-1176.68945	337.84253	-0.13705	-452.76917	-80.79095	-4.77478
753	6.267	1041.37634	-250.19957	1479.08228	-40.40609	161.86493	1341.85791	-848.35846	113.12273	1319.47363	438.18555	253.00203	-5.68768	103.12616	-52.99636	97.97285	-1190.37085	338.92798	-0.02350	-466.81439	-79.53079	-4.89635
754	6.275	1043.70471	-250.91312	1475.48206	-42.16397	160.94675	1341.29871	-848.92480	111.95056	1316.00342	424.41418	254.02731	-5.68844	131.48389	-51.70208	94.22888	-1203.96069	339.80124	0.13538	-480.60980	-78.46423	-4.96130
755	6.283	1045.79541	-251.55763	1472.22937	-43.74396	159.96599	1340.64160	-849.15424	110.96437	1313.21411	410.58020	255.11528	-5.68756	160.66173	-50.05424	90.02789	-1217.41089	340.49704	0.37938	-494.26166	-77.52904	-5.09386
756	6.292	1047.59326	-252.08780	1469.38403	-45.15518	158.92809	1339.88452	-849.10730	110.15809	1311.12378	396.70984	256.23618	-5.78687	190.55910	-48.13239	85.34782	-1230.63525	341.16632	0.92957	-507.92993	-76.64497	-5.30598
757	6.300	1049.05701	-252.47350	1467.00537	-46.41793	157.84344	1339.03320	-848.85883	109.55447	1309.69910	382.88446	257.31686	-6.01954	221.11319	-46.02763	80.20806	-1243.47339	341.96100	2.07678	-521.66437	-75.74677	-5.55712
758	6.308	1050.16626	-252.71352	1465.13806	-47.55205	156.71440	1338.10425	-848.49469	109.17873	1308.88306	369.16623	258.31305	-6.32154	252.32465	-43.89345	74.71497	-1255.77563	342.96460	4.02531	-535.41339	-74.79341	-5.79630
759	6.317	1050.91785	-252.82552	1463.80115	-48.56152	155.53635	1337.12268	-848.11420	109.01392	1308.63391	355.56531	259.23080	-6.60014	284.26749	-41.90948	69.02829	-1267.54346	344.23325	6.85290	-549.10901	-73.81152	-5.97869
760	6.325	1051.32056	-252.82738	1462.98718	-49.42897	154.31113	1336.11572	-847.81909	109.00733	1308.93091	342.07401	260.10519	-6.80340	317.04904	-40.22300	63.30941	-1278.87195	345.74747	10.52755	-562.73590	-72.86993	-6.08923
761	6.333	1051.39490	-252.73047	1462.66785	-50.12229	153.05875	1335.11621	-847.68878	109.10202	1309.76514	328.65872	261.01526	-6.89919	350.72781	-38.94579	57.70389	-1289.77954	347.24588	14.96984	-576.34247	-72.04167	-6.14119
762	6.342	1051.16833	-252.53938	1462.80933	-50.60658	151.81631	1334.16443	-847.74756	109.25877	1311.13647	315.20865	262.02881	-6.84933	385.23248	-38.17966	52.33463	-1300.19739	348.26532	20.13573	-589.97998	-71.35924	-6.15121
763	6.350	1050.66931	-252.24904	1463.38196	-50.86272	150.61795	1333.29700	-847.94684	109.46449	1313.04553	301.61246	263.01678	-6.73122	420.36224	-38.03348	47.30093	-1310.04443	348.45258	25.95076	-603.64801	-70.75749	-6.14315
764	6.358	1049.92273	-251.83842	1464.35828	-50.90497	149.47610	1332.53723	-848.18097	109.73050	1315.46204	287.87018	263.74051	-6.73363	455.87711	-38.65224	42.73389	-1319.12891	347.82275	32.19389	-617.32568	-70.12770	-6.13749
765	6.367	1048.94775	-251.27519	1465.70410	-50.78304	148.38327	1331.89807	-848.32831	110.09621	1318.29272	274.04028	264.24176	-6.86954	491.54932	-40.21826	38.87101	-1326.91699	346.78412	38.71459	-631.00867	-69.42233	-6.11300
766	6.375	1047.76208	-250.53838	1467.37805	-50.56678	147.32578	1331.38684	-848.30676	110.60992	1321.39746	260.16989	264.80731	-6.92806	527.08594	-42.82265	35.98040	-1332.38696	345.89200	45.70894	-644.69513	-68.66599	-6.03300
767	6.383	1046.38916	-249.63324	1469.33716	-50.32674	146.30037	1331.00464	-848.11438	111.27634	1324.64514	246.29497	265.54694	-6.79337	561.99982	-46.25821	34.09152	-1334.16528	345.42105	53.42677	-658.38507	-67.90118	-5.91072
768	6.392	1044.86035	-248.58685	1471.53772	-50.12287	145.32367	1330.74646	-847.81256	112.04974	1327.94580	232.43550	266.36874	-6.56359	595.55414	-49.96493	32.81608	-1331.12085	345.18900	61.66271	-672.09601	-67.12616	-5.80821
769	6.400	1043.20947	-247.44275	1473.93811	-50.00107	144.42477	1330.60413	-847.47174	112.89354	1331.24402	218.59236	267.25259	-6.36823	626.79749	-53.28413	31.53357	-1323.08716	344.76440	69.67657	-685.85120	-66.29774	-5.77162
770	6.408	1041.46851	-246.24995	1476.50427	-49.99229	143.62286	1330.56958	-847.14484	113.80951	1334.50293	204.72806	268.21939	-6.26175	654.63672	-55.90004	29.75433	-1310.90833	343.70074	76.49623	-699.67108	-65.41245	-5.76780
771	6.417	1039.66309	-245.04054	1479.20886	-50.10947	142.90778	1330.63342	-846.87915	114.78757	1337.69910	190.79129	269.17825	-6.23490	678.02417	-58.05689	27.23969	-1295.68286	341.70975	81.42131	-713.56567	-64.52097	-5.70430
772	6.425	1037.81445	-243.82050	1482.02258	-50.34097	142.24567	1330.78552	-846.73224	115.75034	1340.82617	176.79109	270.04181	-6.21426	696.34814	-60.27460	23.87532	-1278.01953	338.83661	84.50542	-727.52380	-63.64831	-5.53329
773	6.433	1035.94275	-242.57925	1484.91052	-50.64877	141.60352	1331.01965	-846.75580	116.58160	1343.88757	162.77615	270.85559	-6.12938	709.69666	-62.89632	19.64672	-1257.90369	335.44989	86.49838	-741.52960	-62.73970	-5.30952
774	6.442	1034.06934	-241.30608	1487.83154	-50.97665	140.96136	1331.34021	-846.96033	117.20740	1346.87427	148.75369	271.72708	-6.00539	718.61188	-65.96414	14.75017	-1235.02612	331.95282	88.09999	-755.56970	-61.71582	-5.13477
775	6.450	1032.21619	-240.00793	1490.74048	-51.26246	140.30374	1331.76111	-847.30939	117.62099	1349.75488	134.70026	272.72644	-5.91173	723.56763	-69.35989	9.58707	-1209.18530	328.44290	89.23084	-769.63232	-60.59936	-5.04590
776	6.458	1030.40198	-238.71245	1493.59509	-51.44793	139.60780	1332.30054	-847.74542	117.84030	1352.48669	120.62397	273.82321	-5.86317	724.70050	-72.84875	4.65971	-1180.45972	324.70105	89.13372	-783.72211	-59.50956	-4.98560
777	6.467	1028.64294	-237.44980	1496.36255	-51.49004	138.83516	1332.97388	-848.21112	117.87424	1355.03333	106.55159	274.90613	-5.81863	721.92212	-75.99382	0.49864	-1149.11340	320.53250	87.18926	-797.86334	-58.47879	-4.92680
778	6.475	1026.96228	-236.23952	1499.02014	-51.37396	137.93054	1333.78674	-848.65234	117.72247	1357.37793	92.46691	275.88324	-5.74648	715.19482	-78.21503	-2.48794	-1115.48218	315.96246	83.51015	-812.07910	-57.40064	-4.94326
779	6.483	1025.39697	-235.09972	1501.54736	-51.11492	136.83705	1334.73108	-849.02179	117.38139	1359.52246	78.31572	276.73096	-5.67226	704.87695	-79.12389	-4.22488	-1079.96228	311.12906	78.78397	-826.39294	-56.24714	-5.06973
780	6.492	1023.99414	-234.06590	1503.92224	-50.74673	135.51340	1335.78906	-849.29260	116.84357	1361.47705	64.09193	277.50867	-5.62737	691.96375	-78.84189	-4.99107	-1042.94702	306.17969	73.73702	-840.84216	-55.19204	-5.19880
781	6.500	1022.80164	-233.19141	1506.11926	-50.31120	133.93260	1336.94055	-849.46558	116.09729	1363.25464	49.85893	278.32385	-5.59360	677.77679	-77.89310	-5.20686	-1004.67163	301.24191	68.79794	-855.34485	-54.35322	-5.21937
782	6.508	1021.85529	-232.51785	1508.10400	-49.85199	132.08705	1338.16418	-849.56403	115.13492	1364.87109	35.67216	279.23849	-5.55360	663.29883	-76.77689	-5.19868	-965.13062	296.43222	64.16503	-869.61182	-53.57479	-5.14962
783	6.517	1021.16913	-232.04881	1509.83923	-49.40720	130.01013	1339.43164	-849.61853	113.98747	1366.33105	21.56140	280.24860	-5.50407	648.93018	-75.71037	-5.13522	-924.19067	291.91959	60.07763	-883.47327	-52.68101	-5.04141
784	6.525	1020.73126	-231.75502	1511.29651	-49.00555	127.77289	1340.70422	-849.64856	112.77652	1367.59302	7.54655	281.28992	-5.36260	634.71118	-74.69361	-5.11059	-881.84265	287.95102	57.01452	-897.15234	-51.72458	-4.88952
785	6.533	1020.50739	-231.59114	1512.46191	-48.66834	125.45834	1341.93762	-849.67316	111.68623	1368.56763	-6.34131	282.24374	-4.89449	620.56445	-73.67846	-5.20560	-838.47217	284.75937	55.59784	-911.01392	-50.84366	-4.69023
786	6.542	1020.44958	-231.51025	1513.33313	-48.41134	123.15067	1343.08960	-849.74200	110.84373	1369.16687	-19.91788	283.06403	-3.72066	606.42993	-72.65726	-5.45459	-795.06775	282.37866	56.02604	-925.25317	-50.12124	-4.46282
787	6.550	1020.50861	-231.47758	1513.91650	-48.24588	120.92934	1344.12598	-849.93463	110.26364	1369.33911	-32.74141	283.88986	-1.35760	592.30865	-71.65848	-5.78989	-753.17993	280.51764	57.43538	-939.79041	-49.54532	-4.24299
788	6.558	1020.64832	-231.47101	1514.22461	-48.18113	118.85828	1345.02332	-850.32324	109.90617	1369.06128	-44.21790	284.92020	2.73067	578.22498	-70.72287	-6.06653	-714.42505	278.70859	58.12774	-954.25842	-48.91005	-4.11623
789	6.567	1020.85437	-231.47447	1514.26794	-48.22405	116.98476	1345.76929	-850.94397	109.73520	1368.33301	-53.72508	286.17499	8.97875	564.17786	-69.87702	-6.17274	-679.68201	276.67648	56.72097	-968.27325	-47.95150	-4.14785
790	6.575	1021.13123	-231.48550	1514.04980	-48.37580	115.34556	1346.35950	-851.80652	109.71006	1367.18823	-60.63554	287.38528	17.47341	550.15222	-69.09792	-6.11969	-648.60388	274.55597	52.96231	-981.86444	-46.70233	-4.26767
791	6.583	1021.48920	-231.52493	1513.56421	-48.63249	113.96743	1346.79297	-852.91675	109.76646	1365.69531	-64.31404	288.11160	27.94267	536.15448	-68.32449	-6.02507	-619.99231	272.76459	47.46541	-995.42670	-45.43702	-4.37367
792	6.592	1021.93658	-231.62679	1512.80090	-48.99380	112.86324	1347.06702	-854.26984	109.84625	1363.93433	-64.04765	288.17889	40.14394	522.19244	-67.52055	-6.01957	-592.77448	271.73276	41.05611	-1009.23444	-44.26774	-4.52005
793	6.600	1022.48120	-231.81587	1511.75488	-49.47158	112.03003	1347.17395	-855.83630	109.92302	1361.96387	-58.93608	288.06903	54.02060	508.24249	-66.71247	-6.15639	-566.77673	271.69275	34.38630	-1023.25781	-43.10056	-4.80281
794	6.608	1023.13202	-232.09828	1510.43433	-50.09018	111.45041	1347.10657	-857.57013	109.98761	1359.79224	-48.16402	288.58304	69.08046	494.27753	-65.94873	-6.39152	-542.76276	272.56079	27.77036	-1037.39563	-41.93643	-5.10789
795	6.617	1023.89209	-232.47333	1508.86133	-50.87627	111.09343	1346.86731	-859.41595	110.04901	1357.38159	-31.82578	290.07132	83.88275	480.30762	-65.22268	-6.64283	-521.81812	273.96936	21.22682	-1051.61475	-40.96898	-5.20820
796	6.625	1024.75073	-232.94792	1507.06555	-51.84304	110.91748	1346.47180	-861.30725	110.15768	1354.67627	-11.35857	292.28931	96.82223	466.36218	-64.46904	-6.84535	-504.71863	275.48294	14.81038	-1065.83154	-40.33964	-5.06033
797	6.633	1025.68079	-233.53543	1505.07947	-52.98157	110.88019	1345.94531	-863.17340	110.41161	1351.63403	11.29362	294.91650	107.36693	452.44833	-63.64373	-6.96451	-491.90143	276.82242	8.96504	-1079.89441	-39.92834	-4.79449
798	6.642	1026.64514	-234.23979	1502.94202	-54.26798	110.94901	1345.31445	-864.94971	110.92979	1348.25146	34.86148	297.75851	115.91922	438.56235	-62.76485	-7.01078	-483.86786	277.92075	4.35836	-1093.74036	-39.45541	-4.55130
799	6.650	1027.60474	-235.04355	1500.70044	-55.67406	111.10773	1344.59912	-866.58313	111.79080	1344.57288	58.90190	300.43893	122.64683	424.71399	-61.86425	-7.04310	-481.35376	278.85730	1.28422	-1107.42126	-38.73684	-4.45789
800	6.658	1028.52332	-235.91548	1498.40796	-57.17009	111.36179	1343.80737	-868.03442	112.98415	1340.68652	83.22403	302.30771	127.11159	410.89825	-60.94042	-7.12500	-484.89685	279.71674	-0.49370	-1121.03052	-37.83160	-4.55016
801	6.667	1029.36755	-236.82379	1496.12280	-58.72508	111.73207	1342.93762	-869.27026	114.42590	1336.72107	107.61926	302.76620	128.95020	397.09265	-59.98045	-7.27857	-493.99704	280.47098	-1.35309	-1134.66064	-36.88204	-4.72916
802	6.675	1030.11157	-237.73962	1493.90173	-60.30417	112.23715	1341.98755	-870.25409	116.00491	1332.83313	132.02411	301.55963	128.41417	383.30359	-58.99539	-7.48192	-506.79202	281.08005	-1.59838	-1148.35706	-35.90922	-4.88016
803	6.683	1030.74023	-238.63875	1491.79431	-61.86001	112.89134	1340.96167	-870.95209	117.61415	1329.18420	156.63766	298.77383	126.20941	369.55591	-58.01494	-7.68011	-520.99304	281.63391	-1.50171	-1162.10571	-34.90384	-4.92355
804	6.692	1031.24146	-239.50145	1489.84448	-63.32843	113.72356	1339.87231	-871.35376	119.16129	1325.92566	181.73463	294.67502	123.05423	355.85229	-57.06274	-7.80977	-535.17554	282.25436	-1.34310	-1175.84973	-33.87635	-4.85278
805	6.700	1031.59839	-240.30273	1488.09778	-64.64201	114.77750	1338.73633	-871.49176	120.54881	1323.19922	207.43010	289.53931	119.37334	342.19229	-56.14014	-7.86415	-549.01532	282.97571	-1.37501	-1189.48413	-32.82565	-4.75448
806	6.708	1031.79163	-241.00519	1486.59705	-65.75741	116.07251	1337.57153	-871.43280	121.65980	1321.12659	233.69778	283.53830	115.24838	328.58081	-55.22709	-7.91262	-562.66589	283.81967	-1.68307	-1202.86658	-31.85035	-4.64906
807	6.717	1031.80115	-241.56969	1485.37415	-66.66765	117.56862	1336.39453	-871.23383	122.41437	1319.76270	260.41193	276.92157	110.69203	314.99561	-54.29182	-8.01365	-576.26697	284.83707	-2.14077	-1215.86230	-31.10212	-4.36019
808	6.725	1031.60535	-241.97017	1484.44641	-67.38657	119.17981	1335.21838	-870.91614	122.82550	1319.06396	287.33957	270.23190	105.94065	301.41052	-53.29399	-8.14600	-589.85083	286.01273	-2.54687	-1228.34204	-30.62457	-3.56159
809	6.733	1031.18298	-242.19563	1483.81946	-67.92753	120.81276	1334.05310	-870.49530	122.95065	1318.91956	314.39343	263.87723	101.25189	287.84497	-52.19680	-8.24883	-603.40356	287.25162	-2.75600	-1240.15503	-30.36444	-1.95099
810	6.742	1030.52087	-242.24898	1483.48999	-68.29592	122.39304	1332.91309	-870.00806	122.82066	1319.20764	341.80444	257.72992	96.57320	274.33362	-51.00553	-8.28549	-616.91187	288.47525	-2.74070	-1251.17407	-30.22596	0.57180
811	6.750	1029.61853	-242.14609	1483.45203	-68.49077	123.87386	1331.82373	-869.49988	122.43779	1319.82910	369.83972	251.58128	91.67212	260.85770	-49.78154	-8.25758	-630.38129	289.64777	-2.61840	-1261.36938	-30.12575	3.91817
812	6.758	1028.48413	-241.90645	1483.70142	-68.50674	125.22816	1330.81873	-869.00867	121.80604	1320.72449	398.52753	245.61909	86.41441	247.34225	-48.58954	-8.19289	-643.84344	290.74969	-2.56862	-1270.79407	-30.05414	7.90027
813	6.767	1027.12976	-241.54604	1484.23511	-68.34013	126.43217	1329.93066	-868.56519	120.95459	1321.87439	427.74438	240.33846	80.86835	233.73050	-47.45154	-8.13200	-657.33801	291.79242	-2.66430	-1279.41907	-30.02133	12.25045
814	6.775	1025.57007	-241.08574	1485.04846	-68.00281	127.45961	1329.18274	-868.20337	119.94435	1323.28247	457.48285	236.20932	75.23155	220.04297	-46.36385	-8.10884	-670.88696	292.81546	-2.81628	-1286.87451	-30.04263	16.75838
815	6.783	1023.82623	-240.55774	1486.13245	-67.53838	128.28975	1328.58313	-867.96576	118.85181	1324.94580	487.95166	233.32872	69.63287	206.34404	-45.31529	-8.12799	-684.48889	293.86362	-2.89003	-1292.34290	-30.24878	21.48554
816	6.792	1021.92615	-239.99428	1487.46826	-67.02683	128.91797	1328.12866	-867.89069	117.74899	1326.83630	519.33838	231.37372	64.16187	192.67191	-44.27901	-8.15781	-698.12073	294.96268	-2.83859	-1294.76880	-30.81233	26.72945
817	6.800	1019.90106	-239.41733	1489.02612	-66.56443	129.36009	1327.81445	-867.99255	116.69568	1328.90918	551.58112	229.95436	59.11997	179.02219	-43.22869	-8.15853	-711.75195	296.07263	-2.72371	-1293.24231	-31.72745	32.83428
818	6.808	1017.78369	-238.84181	1490.77490	-66.22875	129.64764	1327.64014	-868.25403	115.73470	1331.12415	584.37329	228.94954	54.98342	165.37131	-42.16698	-8.12424	-725.38342	297.11890	-2.63196	-1287.30725	-32.82267	40.13173
819	6.817	1015.60645	-238.27850	1492.69299	-66.05379	129.81526	1327.60889	-868.63342	114.89172	1333.45325	617.00464	228.43365	51.99181	151.69193	-41.10978	-8.08719	-739.05530	298.09286	-2.58558	-1277.01526	-33.94664	48.77927
820	6.825	1013.39587	-237.72920	1494.76721	-66.02837	129.89081	1327.72546	-869.08087	114.18490	1335.87085	648.15991	228.31842	49.78520	137.96295	-40.06741	-8.07493	-752.80774	299.05273	-2.54373	-1262.69165	-35.02869	58.34061
821	6.833	1011.17139	-237.18321	1496.98291	-66.11514	129.89554	1327.98767	-869.55402	113.62995	1338.34631	676.36029	228.24289	47.50608	124.18610	-39.06083	-8.06881	-766.64819	300.02545	-2.46883	-1244.61743	-35.94608	67.58156
822	6.842	1008.94897	-236.62413	1499.31213	-66.27388	129.84995	1328.37769	-870.02679	113.23610	1340.84717	700.71301	227.91663	44.36427	110.37991	-38.09902	-8.02370	-780.55176	300.96631	-2.35751	-1222.90723	-36.44167	74.84795
823	6.850	1006.74335	-236.04196	1501.70898	-66.47244	129.77928	1328.86536	-870.48755	113.00170	1343.34863	721.02686	227.47946	40.12914	96.54088	-37.13853	-7.92777	-794.48187	301.83319	-2.22408	-1197.63794	-36.26151	78.78065
824	6.858	1004.57178	-235.43802	1504.11707	-66.68414	129.71719	1329.42334	-870.93018	112.91137	1345.83411	737.30377	227.37794	35.05199	82.63376	-36.12810	-7.81521	-808.41406	302.65204	-2.08924	-1169.01404	-35.23858	78.88255
825	6.867	1002.45538	-234.82065	1506.48389	-66.87857	129.70790	1330.03833	-871.34418	112.93787	1348.28296	749.39343	227.89600	29.37768	68.63394	-35.06908	-7.72969	-822.35291	303.47867	-1.97584	-1137.40552	-33.25580	75.67114
826	6.875	1000.41815	-234.18864	1508.77100	-67.01396	129.80870	1330.70801	-871.71002	113.05497	1350.66040	757.13019	228.96751	23.09972	54.55392	-33.99596	-7.69214	-836.32739	304.34335	-1.89655	-1103.28613	-30.32991	70.39011
827	6.883	998.48639	-233.51949	1510.95349	-67.03976	130.08389	1331.43066	-872.00159	113.24939	1352.92664	760.57538	230.45651	16.27291	40.42676	-32.93840	-7.68092	-850.35382	305.25790	-1.83505	-1067.14783	-26.69755	64.44170
828	6.892	996.68323	-232.79272	1513.01978	-66.90923	130.58720	1332.20569	-872.19147	113.51751	1355.05298	760.00446	232.36086	9.41465	26.28458	-31.90985	-7.63950	-864.42468	306.22934	-1.74757	-1029.46118	-22.72345	58.88775
829	6.900	995.02441	-232.02008	1514.97070	-66.58973	131.35136	1333.03784	-872.25531	113.85803	1357.03101	755.70105	234.57416	3.47246	12.14578	-30.91548	-7.52295	-878.53369	307.23749	-1.61190	-990.62915	-18.71314	54.21970
830	6.908	993.52356	-231.24126	1516.81384	-66.06509	132.39044	1333.93213	-872.17200	114.27398	1358.87000	747.95569	236.68866	-0.61185	-1.99081	-29.96516	-7.34317	-892.67114	308.22784	-1.46065	-950.88342	-14.80270	50.43070
831	6.917	992.19922	-230.50093	1518.54346	-65.33774	133.69952	1334.88586	-871.92334	114.77982	1360.58862	737.27411	238.31265	-2.54061	-16.14078	-29.04562	-7.17304	-906.80933	309.15234	-1.33739	-910.29279	-11.08335	47.41298
832	6.925	991.07867	-229.83224	1520.11548	-64.42857	135.25433	1335.88733	-871.49951	115.39905	1362.19727	724.42194	239.42915	-2.98257	-30.31241	-28.10787	-7.09600	-920.93018	310.00934	-1.24903	-868.97180	-7.78592	45.35957
833	6.933	990.19366	-229.25246	1521.45349	-63.37264	137.01747	1336.91699	-870.90399	116.15088	1363.68372	710.27271	240.25412	-2.96088	-44.47638	-27.14141	-7.12267	-935.04871	310.84290	-1.17469	-827.31848	-5.21479	44.71277
834	6.942	989.57141	-228.76680	1522.48877	-62.22110	138.94336	1337.94458	-870.15344	117.03805	1365.01855	695.56696	240.94511	-2.98435	-58.54684	-26.21476	-7.14258	-949.18701	311.71469	-1.07853	-786.13000	-3.53431	45.63363
835	6.950	989.22827	-228.37161	1523.18604	-61.04464	140.97739	1338.92749	-869.28412	118.03590	1366.16394	680.78564	241.61444	-3.02919	-72.37070	-25.40171	-6.94847	-963.34265	312.67184	-0.91871	-746.50391	-2.70019	47.45640
836	6.958	989.16711	-228.05696	1523.53796	-59.92367	143.05269	1339.81970	-868.37134	119.07435	1367.07129	666.26733	242.43741	-3.03060	-85.72168	-24.72129	-6.28724	-977.49481	313.72995	-0.69534	-709.43848	-2.58844	48.85606
837	6.967	989.37677	-227.81476	1523.55139	-58.92804	145.09215	1340.58313	-867.53748	120.02801	1367.67505	652.17456	243.55789	-3.08865	-98.31107	-24.17903	-4.90876	-991.62360	314.86914	-0.46997	-675.29779	-3.15012	48.77387
838	6.975	989.83380	-227.65123	1523.23828	-58.10239	147.02039	1341.19165	-866.91437	120.76530	1367.90088	638.33075	244.91846	-3.35926	-109.76950	-23.81366	-2.63179	-1005.71307	316.06366	-0.28795	-643.61902	-4.48112	47.05996
839	6.983	990.50653	-227.58144	1522.60522	-57.47018	148.77046	1341.63159	-866.58521	121.24489	1367.68115	624.45068	246.25226	-3.82986	-119.61993	-23.65896	0.60526	-1019.74487	317.27689	-0.17546	-613.51398	-6.80385	44.18304
840	6.992	991.36230	-227.60165	1521.65161	-57.05059	150.28072	1341.90088	-866.56274	121.55922	1366.96924	610.51080	247.31134	-4.22617	-127.40530	-23.68982	4.76819	-1033.69092	318.40527	-0.21727	-584.30847	-10.32937	40.62269
841	7.000	992.37091	-227.68126	1520.37524	-56.86977	151.50287	1342.00586	-866.80994	121.88486	1365.75220	596.63934	248.11456	-4.31662	-132.97018	-23.83402	9.85256	-1047.53577	319.41971	-0.40508	-555.94299	-15.11056	36.65102
842	7.008	993.50330	-227.78743	1518.78284	-56.95987	152.42123	1341.95959	-867.28241	122.37358	1364.04297	582.81110	248.90665	-4.22149	-136.48285	-24.04548	16.12931	-1061.30908	320.45126	-0.53957	-529.00116	-21.04670	32.39500
843	7.017	994.73553	-227.90390	1516.89783	-57.35283	153.05598	1341.78076	-867.96906	123.04556	1361.86023	568.95203	249.91106	-4.21334	-137.85159	-24.41773	24.31868	-1075.05908	321.53671	-0.52294	-504.42249	-27.95028	27.86435
844	7.025	996.06512	-228.02568	1514.75635	-58.07037	153.44928	1341.48999	-868.89331	123.77058	1359.22144	555.14569	251.16270	-4.38129	-136.07230	-25.23441	35.23560	-1088.80420	322.59583	-0.48036	-483.09387	-35.56927	23.01135
845	7.033	997.52094	-228.14929	1512.39307	-59.11073	153.65387	1341.10571	-870.07269	124.35675	1356.14258	541.45898	252.51367	-4.63371	-129.52734	-26.85255	48.92190	-1102.53735	323.65643	-0.52040	-465.64355	-43.62534	17.88187
846	7.042	999.14569	-228.27553	1509.83643	-60.44258	153.72083	1340.64111	-871.48431	124.65754	1352.62683	527.74963	253.78033	-4.85843	-117.19949	-29.48207	64.10863	-1116.25537	324.78552	-0.62409	-452.50922	-51.85907	12.69469
847	7.050	1000.96960	-228.41884	1507.11414	-62.01230	153.68008	1340.10791	-873.06702	124.60719	1348.67151	513.88977	254.91063	-4.99554	-99.52890	-33.00535	78.64332	-1129.96399	325.96185	-0.73258	-444.07465	-59.96521	7.79965
848	7.058	1003.00165	-228.60695	1504.24927	-63.75638	153.53624	1339.52161	-874.74371	124.19370	1344.30078	500.00415	255.97079	-5.05262	-78.07520	-36.97779	90.48544	-1143.66455	327.14484	-0.81609	-440.69421	-67.40771	3.56275
849	7.067	1005.22943	-228.86569	1501.25757	-65.61231	153.28714	1338.90137	-876.43427	123.43678	1339.59265	486.29901	256.99020	-5.08759	-54.50375	-40.81997	98.46535	-1157.34937	328.29974	-0.85905	-442.50348	-73.35599	0.25799
850	7.075	1007.61664	-229.21034	1498.16675	-67.52499	152.94635	1338.26648	-878.05664	122.38916	1334.68164	472.80176	257.92123	-5.15715	-29.84647	-44.01807	102.45915	-1171.01294	329.39700	-0.82883	-449.15851	-77.02254	-1.97723
851	7.083	1010.10577	-229.64636	1495.02710	-69.44574	152.54776	1337.62769	-879.52264	121.13585	1329.74170	459.36371	258.76871	-5.29284	-4.39728	-46.22445	103.12722	-1184.67517	330.46490	-0.72878	-459.72021	-78.23544	-3.22666
852	7.092	1012.62939	-230.15622	1491.89685	-71.32992	152.12485	1336.98181	-880.74133	119.77663	1324.96265	445.82877	259.66373	-5.49937	21.95364	-47.30908	101.48220	-1198.35461	331.52292	-0.63899	-472.72205	-77.63875	-3.82923
853	7.100	1015.11554	-230.69318	1488.83606	-73.13603	151.68576	1336.31396	-881.64020	118.40211	1320.52625	432.16409	260.72412	-5.71560	49.32422	-47.35520	98.47437	-1212.03833	332.52045	-0.60109	-486.61646	-76.24147	-4.15828
854	7.108	1017.48297	-231.21063	1485.91943	-74.82576	151.20975	1335.60742	-882.18866	117.08711	1316.58533	418.44818	261.91611	-5.83222	77.67197	-46.55572	94.73237	-1225.71240	333.43439	-0.54076	-500.44373	-74.80356	-4.37998
855	7.117	1019.64398	-231.68803	1483.23352	-76.37004	150.66396	1334.85205	-882.39972	115.89091	1313.24609	404.76175	263.11810	-5.83912	106.86049	-45.09268	90.54334	-1239.37720	334.30615	-0.37869	-514.00476	-73.60893	-4.52386
856	7.125	1021.51874	-232.11961	1480.86011	-77.75867	150.02296	1334.04834	-882.31580	114.84008	1310.55994	391.11499	264.23819	-5.86844	136.77090	-43.10925	85.99213	-1252.98413	335.19281	-0.09689	-527.46814	-72.60970	-4.68647
857	7.133	1023.04553	-232.49460	1478.86499	-78.99736	149.27704	1333.20581	-881.99799	113.92301	1308.52869	377.46152	265.25592	-6.02586	167.33020	-40.76620	81.09140	-1266.38745	336.15424	0.37623	-540.99866	-71.68472	-4.98649
858	7.142	1024.18787	-232.80026	1477.29480	-80.09094	148.42851	1332.34326	-881.52600	113.11606	1307.12073	363.75787	266.19171	-6.28508	198.48947	-38.27926	75.85412	-1279.41479	337.23398	1.26800	-554.62939	-70.78537	-5.38782
859	7.150	1024.94080	-233.02921	1476.17444	-81.03463	147.48569	1331.48853	-881.00146	112.40946	1306.28931	350.02026	267.06268	-6.54808	230.24191	-35.85460	70.33440	-1291.98120	338.40402	2.86394	-568.29102	-69.87950	-5.75235
860	7.158	1025.32361	-233.16740	1475.51453	-81.81744	146.46597	1330.67493	-880.54053	111.80988	1305.99072	336.33948	267.90643	-6.71622	262.68295	-33.61182	64.63713	-1304.08472	339.53253	5.31265	-581.92358	-68.91304	-6.00616
861	7.167	1025.36316	-233.18951	1475.31909	-82.42286	145.40129	1329.92944	-880.25409	111.31807	1306.19775	322.81763	268.80722	-6.73872	295.99332	-31.61930	58.90593	-1315.74658	340.47961	8.60238	-595.52698	-67.89340	-6.15323
862	7.175	1025.08179	-233.08098	1475.58887	-82.83132	144.33109	1329.26526	-880.21234	110.91196	1306.90125	309.45117	269.87274	-6.63063	330.29785	-29.97364	53.29788	-1327.00781	341.24478	12.71615	-609.10559	-66.89761	-6.21763
863	7.183	1024.49255	-232.84599	1476.32263	-83.03345	143.28935	1328.68591	-880.39020	110.58574	1308.08765	296.10638	271.17584	-6.44901	365.53375	-28.82992	47.95171	-1337.82507	341.90131	17.68126	-622.64252	-66.01552	-6.21638
864	7.192	1023.60657	-232.48393	1477.51270	-83.04433	142.29199	1328.19348	-880.65027	110.40060	1309.71387	282.65070	272.59109	-6.30100	401.45087	-28.41386	42.99982	-1347.93567	342.40833	23.45318	-636.14752	-65.30693	-6.15035
865	7.200	1022.44275	-231.97655	1479.13464	-82.90702	141.33044	1327.79150	-880.82843	110.44147	1311.71606	269.05304	273.77026	-6.27357	437.71066	-29.03622	38.66011	-1357.01050	342.59567	29.86554	-649.66650	-64.71620	-6.03273
866	7.208	1021.03113	-231.29854	1481.14575	-82.68333	140.38420	1327.48560	-880.85486	110.71741	1314.05103	255.33591	274.49069	-6.28837	473.94577	-31.06969	35.30584	-1364.86584	342.21268	36.68576	-663.23676	-64.10489	-5.90450
867	7.217	1019.40735	-230.42865	1483.49487	-82.43794	139.44095	1327.28137	-880.76196	111.14387	1316.69702	241.51308	274.90839	-6.21469	509.70273	-34.76448	33.29811	-1371.13818	341.02628	43.73095	-676.87213	-63.41988	-5.79710
868	7.225	1017.61133	-229.35828	1486.13171	-82.22600	138.50772	1327.18018	-880.59399	111.61928	1319.61060	227.59187	275.34369	-6.09342	544.35010	-39.88268	32.59141	-1374.73010	339.12946	51.04290	-690.57379	-62.68943	-5.72633
869	7.233	1015.69037	-228.09300	1489.01086	-82.08878	137.61452	1327.17786	-880.36908	112.08476	1322.71338	213.60857	275.97577	-6.04643	577.06396	-45.55882	32.54465	-1374.08960	336.99573	58.74784	-704.31921	-61.89560	-5.71276
870	7.242	1013.70166	-226.64174	1492.08960	-82.05303	136.79869	1327.26672	-880.11871	112.51665	1325.92773	199.63943	276.80679	-6.06968	606.90253	-50.76424	32.26638	-1368.30640	335.01392	66.52995	-718.07947	-60.97359	-5.76524
871	7.250	1011.70251	-225.00833	1495.32617	-82.12744	136.07442	1327.43579	-879.89929	112.90610	1329.20398	185.73634	277.73389	-6.07206	632.90247	-55.03555	31.15602	-1357.74890	333.10495	73.48526	-731.87518	-59.90432	-5.86048
872	7.258	1009.73114	-223.19408	1498.68030	-82.29778	135.42484	1327.67078	-879.75549	113.25745	1332.51221	171.87032	278.62189	-6.02697	654.21899	-58.72029	29.04507	-1343.56543	330.82172	78.69933	-745.76233	-58.76915	-5.94345
873	7.267	1007.80042	-221.20520	1502.11414	-82.52735	134.82019	1327.95837	-879.69977	113.58032	1335.82117	157.98753	279.46063	-5.97123	670.40234	-62.47098	25.93072	-1326.71082	327.78943	81.94176	-759.74945	-57.69488	-5.95152
874	7.275	1005.91144	-219.05710	1505.59155	-82.76750	134.22530	1328.29688	-879.72430	113.87254	1339.09082	144.08366	280.36435	-5.91196	681.61060	-66.59635	21.80581	-1307.43018	324.09506	83.80898	-773.77625	-56.75684	-5.84968
875	7.283	1004.06842	-216.77515	1509.07764	-82.97266	133.59042	1328.70471	-879.81799	114.11349	1342.27783	130.16725	281.35098	-5.82324	688.41345	-71.01511	16.78616	-1285.45630	320.20456	85.12881	-787.77411	-55.95819	-5.64042
876	7.292	1002.28253	-214.39177	1512.53979	-83.10576	132.86057	1329.21082	-879.97516	114.26855	1345.33765	116.21455	282.32358	-5.69444	691.35126	-75.59727	11.24697	-1260.50793	316.48221	86.08225	-801.73657	-55.24500	-5.37515
877	7.300	1000.57117	-211.93657	1515.94495	-83.13346	132.00162	1329.83789	-880.19055	114.30085	1348.21985	102.21495	283.25140	-5.53622	690.71667	-80.18945	5.77789	-1232.57275	312.89328	85.98441	-815.72821	-54.51368	-5.15139
878	7.308	998.95715	-209.42577	1519.24841	-83.02859	131.00148	1330.59729	-880.44733	114.19127	1350.87451	88.18143	284.18176	-5.37572	686.61951	-84.36397	1.04122	-1201.85522	309.19485	84.05108	-829.80591	-53.67586	-5.02413
879	7.317	997.46790	-206.86792	1522.39050	-82.78264	129.85100	1331.49146	-880.70996	113.96039	1353.26453	74.12415	285.12521	-5.22272	679.13721	-87.43508	-2.43993	-1168.66699	305.24847	80.21880	-843.95679	-52.74217	-4.95194
880	7.325	996.13531	-204.28603	1525.31616	-82.41366	128.53621	1332.51807	-880.92627	113.67437	1355.37756	60.05371	286.02045	-5.05264	668.57300	-88.88754	-4.50387	-1133.40283	301.08377	75.13941	-858.13007	-51.76381	-4.89874
881	7.333	994.99335	-201.73068	1527.99817	-81.96193	127.03651	1333.67371	-881.04523	113.41235	1357.22632	45.94170	286.76190	-4.91011	655.72131	-88.81795	-5.40688	-1096.47168	296.79932	69.61297	-872.28601	-50.70446	-4.91744
882	7.342	994.07269	-199.26678	1530.43616	-81.47679	125.32506	1334.95154	-881.04724	113.20876	1358.83887	31.75444	287.32874	-4.90990	641.69733	-87.86895	-5.64157	-1058.16589	292.49396	64.16605	-886.39539	-49.51722	-5.05644
883	7.350	993.39862	-196.93896	1532.62366	-81.00414	123.38284	1336.33142	-880.96405	113.01831	1360.25488	17.58365	287.91898	-5.04513	627.38428	-86.69579	-5.63512	-1018.56805	288.27997	59.05359	-900.43103	-48.32869	-5.21494
884	7.358	992.99445	-194.75467	1534.52710	-80.58103	121.21557	1337.77234	-880.86743	112.73786	1361.52319	3.57870	288.76257	-5.14526	613.15833	-85.59441	-5.59367	-977.58130	284.31589	54.48661	-914.40540	-47.35674	-5.18884
885	7.367	992.87708	-192.70129	1536.10095	-80.23184	118.86172	1339.21814	-880.83539	112.27315	1362.68201	-10.24591	289.82489	-4.99886	599.04858	-84.58417	-5.58376	-935.11292	280.82108	50.82894	-928.39111	-46.63219	-4.91135
886	7.375	993.04358	-190.75110	1537.29236	-79.96301	116.39557	1340.61243	-880.91724	111.60954	1363.73352	-23.96425	290.86118	-4.37554	584.97180	-83.61987	-5.64211	-891.31555	278.04462	48.63220	-942.44031	-45.93380	-4.56711
887	7.383	993.46790	-188.85753	1538.04993	-79.76367	113.91682	1341.91199	-881.11328	110.84885	1364.62231	-37.45435	291.70734	-2.95396	570.88086	-82.66538	-5.78209	-846.81628	276.09525	48.30931	-956.52258	-45.03646	-4.39221
888	7.392	994.11414	-186.98737	1538.36670	-79.61521	111.52496	1343.08789	-881.39240	110.16532	1365.25146	-50.22966	292.45779	-0.27567	556.80786	-81.69740	-5.96944	-802.86499	274.73563	49.47024	-970.58099	-43.96274	-4.42101
889	7.400	994.95123	-185.14398	1538.28394	-79.50404	109.30081	1344.11682	-881.74200	109.69215	1365.54089	-61.59569	293.32617	4.20383	542.79919	-80.72371	-6.14229	-761.13031	273.46414	50.67154	-984.59564	-42.92363	-4.51229
890	7.408	995.95886	-183.34418	1537.83862	-79.43058	107.30473	1344.97534	-882.19263	109.45146	1365.45825	-70.85835	294.29388	10.91880	528.84729	-79.77695	-6.25185	-722.99426	271.89429	50.22877	-998.58337	-42.02040	-4.55206
891	7.417	997.12805	-181.59775	1537.04321	-79.40955	105.57477	1345.64355	-882.80627	109.37644	1365.00146	-77.33138	294.95892	19.91190	514.90753	-78.88712	-6.28731	-688.80029	270.07407	47.36371	-1012.58179	-41.13641	-4.50220
892	7.425	998.46002	-179.91222	1535.90198	-79.46205	104.12001	1346.10999	-883.65747	109.36653	1364.17468	-80.28487	294.84094	30.81377	500.95807	-78.07090	-6.29201	-657.79041	268.47299	42.43529	-1026.62415	-40.15219	-4.35552
893	7.433	999.96521	-178.29814	1534.42053	-79.60578	102.92474	1346.37549	-884.79651	109.34148	1362.97998	-78.92607	293.91306	43.27105	487.00867	-77.31546	-6.34787	-628.87012	267.64526	36.28476	-1040.68335	-39.11296	-4.18803
894	7.442	1001.66003	-176.76453	1532.59937	-79.85397	101.96404	1346.45117	-886.19965	109.29660	1361.41663	-72.43214	292.76865	57.11448	473.07074	-76.56995	-6.51058	-601.57660	267.89621	29.62834	-1054.67017	-38.14296	-4.13969
895	7.450	1003.56128	-175.30775	1530.43567	-80.22222	101.21142	1346.35486	-887.76727	109.32529	1359.47705	-60.28862	292.16431	71.77474	459.14792	-75.78664	-6.76377	-576.47052	269.24298	22.88652	-1068.55396	-37.27709	-4.28437
896	7.458	1005.67786	-173.90886	1527.93640	-80.72788	100.63403	1346.10938	-889.38098	109.57798	1357.13281	-42.91570	292.42996	85.94579	445.23102	-74.96773	-7.03971	-554.71399	271.52380	16.28861	-1082.40808	-36.45937	-4.56427
897	7.467	1008.00366	-172.55241	1525.12158	-81.38178	100.19142	1345.73865	-890.95081	110.19980	1354.33398	-21.80467	293.39795	98.38242	431.31192	-74.14819	-7.26637	-537.43066	274.46408	10.15213	-1096.28162	-35.65196	-4.81115
898	7.475	1010.52136	-171.24805	1522.01831	-82.18909	99.85020	1345.26416	-892.41614	111.29960	1351.04321	1.31709	294.76266	108.79255	417.42014	-73.34066	-7.40653	-525.51538	277.71112	5.06080	-1110.14465	-34.85492	-4.86895
899	7.483	1013.20245	-170.02313	1518.66907	-83.15475	99.60219	1344.69897	-893.74054	112.92332	1347.29883	25.38203	296.21988	117.44525	403.60440	-72.52389	-7.48285	-519.74768	280.82718	1.53898	-1123.98193	-34.10468	-4.73135
900	7.492	1015.99536	-168.89551	1515.14600	-84.28223	99.46058	1344.04919	-894.92065	115.00114	1343.25427	49.96767	297.29065	124.17348	389.87726	-71.66853	-7.56429	-520.65631	283.33420	-0.40077	-1137.79163	-33.41041	-4.53056
901	7.500	1018.82849	-167.85739	1511.54175	-85.57027	99.44084	1343.31421	-895.97278	117.34232	1339.14270	74.83397	297.29907	128.31436	376.20029	-70.76417	-7.70558	-527.90009	284.94928	-1.20332	-1151.52246	-32.66229	-4.40546
902	7.508	1021.63068	-166.87601	1507.94873	-87.00372	99.55827	1342.48779	-896.89642	119.71749	1335.20630	99.78879	295.69482	129.51863	362.53281	-69.84246	-7.90201	-539.73700	285.79501	-1.41748	-1165.13220	-31.76748	-4.37722
903	7.517	1024.33923	-165.90060	1504.45447	-88.53688	99.83976	1341.56616	-897.66302	121.92861	1331.65015	124.78914	292.37128	128.21591	348.89532	-68.94748	-8.10549	-553.66144	286.27908	-1.45146	-1178.65625	-30.76255	-4.36882
904	7.525	1026.89270	-164.88040	1501.14685	-90.09039	100.31926	1340.56030	-898.24481	123.82276	1328.63110	149.96631	287.59930	125.30034	335.34656	-68.07853	-8.26246	-567.84137	286.76660	-1.49997	-1192.16687	-29.68516	-4.32912
905	7.533	1029.23022	-163.78345	1498.10889	-91.56850	101.01498	1339.49939	-898.64392	125.30764	1326.25134	175.54015	281.75571	121.61067	321.89053	-67.20850	-8.34423	-581.68030	287.41556	-1.62032	-1205.66895	-28.57615	-4.23377
906	7.542	1031.29932	-162.59158	1495.40942	-92.88583	101.90699	1338.41772	-898.87909	126.38245	1324.54395	201.66301	275.16397	117.64786	308.45825	-66.32972	-8.36762	-595.26074	288.24731	-1.84166	-1219.00317	-27.56996	-3.99430
907	7.550	1033.05872	-161.28905	1493.10022	-93.99154	102.93086	1337.33899	-898.94135	127.14975	1323.46301	228.34743	268.03702	113.51268	294.98932	-65.42961	-8.38321	-608.74976	289.22931	-2.16690	-1231.91516	-26.76612	-3.44390
908	7.558	1034.47998	-159.86938	1491.21777	-94.87428	103.99570	1336.27222	-898.80176	127.75714	1322.90747	255.57860	260.49170	109.03312	281.48663	-64.46558	-8.42971	-622.21655	290.30585	-2.51142	-1244.25830	-26.12799	-2.37693
909	7.567	1035.54565	-158.34308	1489.78516	-95.54545	105.01282	1335.21838	-898.47723	128.28888	1322.76868	283.41644	252.64554	104.04875	267.99121	-63.40309	-8.49934	-635.67072	291.43689	-2.73345	-1256.01233	-25.57196	-0.61529
910	7.575	1036.24500	-156.73286	1488.81238	-96.01983	105.91562	1334.18311	-898.04999	128.72240	1322.96326	311.96387	244.72429	98.64256	254.53055	-62.24496	-8.55724	-649.12341	292.60364	-2.76147	-1267.13940	-25.06543	1.94545
911	7.583	1036.57422	-155.06166	1488.29700	-96.30518	106.66602	1333.18213	-897.61505	128.97113	1323.44189	341.29126	237.09583	93.08656	241.08365	-61.02645	-8.58145	-662.59076	293.76978	-2.66786	-1277.55859	-24.62816	5.32076
912	7.592	1036.54004	-153.33917	1488.22803	-96.40019	107.24620	1332.24084	-897.23230	128.94344	1324.18921	371.34818	230.19110	87.56747	227.59349	-59.80642	-8.56999	-676.06726	294.87152	-2.59931	-1287.14746	-24.27853	9.38960
913	7.600	1036.15869	-151.56459	1488.59216	-96.30033	107.64294	1331.39001	-896.92072	128.59514	1325.21069	401.98077	224.37830	82.02377	214.02286	-58.64140	-8.54002	-689.53638	295.88928	-2.64231	-1295.59985	-24.05161	13.92547
914	7.608	1035.45142	-149.74879	1489.37073	-96.01147	107.84232	1330.66138	-896.67560	127.96956	1326.50562	433.14755	219.86630	76.28682	200.39169	-57.54922	-8.52426	-703.01105	296.91519	-2.76099	-1302.27869	-24.05957	18.77802
915	7.617	1034.44202	-147.92451	1490.53662	-95.56469	107.83469	1330.08435	-896.48914	127.19082	1328.04553	465.04742	216.64706	70.39899	186.75404	-56.50272	-8.54127	-716.53052	298.05417	-2.84354	-1306.22314	-24.45134	24.03707
916	7.625	1033.16260	-146.12555	1492.05151	-95.01992	107.62067	1329.67981	-896.36560	126.40102	1329.78088	497.90466	214.52374	64.77583	173.13901	-55.46407	-8.57424	-730.11292	299.25128	-2.80916	-1306.37329	-25.29824	30.01392
917	7.633	1031.65771	-144.36964	1493.86658	-94.45508	107.21860	1329.45313	-896.32263	125.69301	1331.66504	531.58875	213.31799	60.01953	159.51782	-54.43069	-8.58237	-743.74493	300.33875	-2.68483	-1301.99390	-26.53400	37.08727
918	7.642	1029.97827	-142.66530	1495.93066	-93.95084	106.66855	1329.39722	-896.37921	125.09129	1333.66968	565.43030	213.04655	56.54257	145.83934	-53.42682	-8.54258	-757.42480	301.26694	-2.57015	-1293.01221	-27.98359	45.49121
919	7.650	1028.17151	-141.01530	1498.20300	-93.57610	106.01862	1329.50085	-896.54651	124.57729	1335.77991	598.33270	213.70013	54.21495	132.08075	-52.44140	-8.48135	-771.18274	302.16495	-2.52416	-1279.90967	-29.41969	55.01131
920	7.658	1026.27246	-139.41460	1500.65320	-93.37254	105.30185	1329.75110	-896.82642	124.12352	1337.98120	629.01709	214.94540	52.27639	118.25589	-51.42918	-8.44051	-785.03436	303.15460	-2.50883	-1263.22925	-30.63147	64.78024
921	7.667	1024.30298	-137.85501	1503.25171	-93.34480	104.53252	1330.13098	-897.21155	123.71487	1340.24890	656.38428	216.22824	49.77900	104.39322	-50.38042	-8.42433	-798.94696	304.22314	-2.45591	-1243.19177	-31.48182	73.42680
922	7.675	1022.27374	-136.32558	1505.96521	-93.46581	103.72248	1330.62158	-897.68268	123.36047	1342.54663	679.80835	217.11078	46.22813	90.50018	-49.33830	-8.39708	-812.88007	305.29712	-2.34428	-1219.75903	-31.84745	79.49924
923	7.683	1020.19202	-134.80804	1508.76270	-93.69170	102.89119	1331.20398	-898.20953	123.09052	1344.83386	698.97778	217.57317	41.69685	76.55225	-48.33595	-8.32824	-826.82764	306.33759	-2.19077	-1192.92761	-31.51708	81.99873
924	7.692	1018.06860	-133.28278	1511.62170	-93.97118	102.06686	1331.86108	-898.76294	122.92969	1347.07654	713.61945	217.98053	36.36827	62.52454	-47.33539	-8.23701	-840.80511	307.33502	-2.02353	-1162.88098	-30.25735	80.81702
925	7.700	1015.92395	-131.74635	1514.52600	-94.24709	101.29564	1332.58228	-899.32733	122.87073	1349.25623	723.62128	218.68100	30.20296	48.41501	-46.26949	-8.16142	-854.82690	308.27924	-1.88287	-1129.95520	-27.99276	76.78616
926	7.708	1013.79541	-130.21805	1517.45349	-94.46156	100.64938	1333.36365	-899.89539	122.87286	1351.36426	729.22852	219.80742	23.19255	34.24301	-45.13725	-8.09831	-868.90460	309.18088	-1.79371	-1094.57349	-24.89870	71.27977
927	7.717	1011.73505	-128.72173	1520.35645	-94.56348	100.20998	1334.20435	-900.44769	122.88798	1353.39124	730.88263	221.41110	15.77425	20.03610	-44.00285	-8.02371	-883.03870	310.06122	-1.73303	-1057.23071	-21.34417	65.60811
928	7.725	1009.79388	-127.26835	1523.16211	-94.51203	100.04478	1335.10559	-900.93921	122.89678	1355.32129	728.94769	223.52725	8.78739	5.81030	-42.92184	-7.93875	-897.21289	310.90091	-1.66617	-1018.45496	-17.70146	60.56949
929	7.733	1008.00604	-125.86325	1525.80066	-94.27872	100.19759	1336.06885	-901.30493	122.92137	1357.13843	723.63873	226.01598	3.11667	-8.42911	-41.89659	-7.85870	-911.41547	311.69849	-1.59733	-978.66028	-14.18227	56.39158
930	7.742	1006.38983	-124.52079	1528.22791	-93.85114	100.68721	1337.09302	-901.48102	123.00100	1358.83508	715.13055	228.44617	-0.63889	-22.66141	-40.89124	-7.78015	-925.63892	312.54608	-1.54592	-938.02747	-10.90908	53.01880
931	7.750	1004.96375	-123.26830	1530.42188	-93.23482	101.50560	1338.17725	-901.43134	123.15509	1360.41577	703.79535	230.38449	-2.49111	-36.84497	-39.88531	-7.68511	-939.83746	313.54321	-1.49097	-896.59888	-8.10383	50.52611
932	7.758	1003.75940	-122.13860	1532.36902	-92.45295	102.62294	1339.32019	-901.16290	123.36919	1361.88757	690.44312	231.74451	-3.08007	-50.95370	-38.88127	-7.59134	-953.92816	314.70184	-1.37395	-854.50610	-6.10343	49.30124
933	7.767	1002.81940	-121.15085	1534.05579	-91.54774	103.99500	1340.51099	-900.71796	123.61058	1363.23926	676.16803	232.69666	-3.12611	-64.99478	-37.87449	-7.56291	-967.88184	316.02176	-1.13262	-812.20032	-5.15825	49.70145
934	7.775	1002.18109	-120.29733	1535.46643	-90.57873	105.57010	1341.72070	-900.15680	123.84450	1364.43640	661.77441	233.43973	-3.00309	-78.95477	-36.88042	-7.59994	-981.81873	317.47925	-0.74318	-770.62659	-5.22179	51.40185
935	7.783	1001.85864	-119.55592	1536.58105	-89.61362	107.29988	1342.90466	-899.54871	124.03684	1365.43298	647.49457	234.15533	-2.88272	-92.73001	-35.96877	-7.50077	-995.93219	318.80206	-0.32843	-731.12915	-5.98136	53.16207
936	7.792	1001.83801	-118.91035	1537.37781	-88.71966	109.13379	1344.01208	-898.96643	124.16075	1366.17737	633.31451	235.00169	-2.87955	-106.09146	-35.22210	-6.87994	-1010.24023	319.61981	-0.14043	-694.90381	-7.16753	53.50003
937	7.800	1002.08606	-118.35397	1537.84021	-87.95703	110.99638	1344.99768	-898.47974	124.21960	1366.61401	619.28656	236.06908	-2.98385	-118.65399	-34.68176	-5.36615	-1024.53540	320.00568	-0.26465	-662.30005	-8.84013	51.69252
938	7.808	1002.56158	-117.88012	1537.96875	-87.36952	112.78563	1345.82971	-898.14899	124.26646	1366.68811	605.42279	237.32770	-3.12816	-129.88205	-34.35435	-2.76985	-1038.65186	320.44803	-0.49426	-632.64679	-11.33114	48.02444
939	7.817	1003.22479	-117.47215	1537.78088	-86.98277	114.40026	1346.48608	-898.02057	124.39058	1366.34814	591.55383	238.61768	-3.29955	-139.22116	-34.24506	0.94026	-1052.61316	321.27637	-0.61678	-604.83105	-14.95911	43.24717
940	7.825	1004.04901	-117.10474	1537.29675	-86.81521	115.77045	1346.94556	-898.12335	124.67598	1365.54468	577.51648	239.80258	-3.49234	-146.35352	-34.34145	5.77861	-1066.50464	322.44556	-0.61170	-578.05859	-19.84300	38.06894
941	7.833	1005.03021	-116.76061	1536.52515	-86.88841	116.87650	1347.18616	-898.47412	125.14484	1364.23914	563.38184	240.91516	-3.67153	-151.31744	-34.58680	11.95213	-1080.36230	323.75769	-0.53335	-552.22583	-25.89334	32.98978
942	7.842	1006.17993	-116.44199	1535.46594	-87.22631	117.74811	1347.19373	-899.09204	125.71088	1362.42346	549.34320	242.05055	-3.82212	-154.09756	-34.99608	20.09660	-1094.20239	325.08691	-0.39898	-527.89850	-32.89181	28.28311
943	7.850	1007.51019	-116.15997	1534.12634	-87.84413	118.44302	1346.97339	-899.99060	126.21013	1360.12000	535.45081	243.22734	-3.96780	-153.87769	-35.84848	31.14273	-1108.05957	326.41019	-0.23403	-506.05957	-40.57446	24.02118
944	7.858	1009.02826	-115.91861	1532.52905	-88.73943	119.01382	1346.55237	-901.14771	126.49995	1357.35132	521.58899	244.41562	-4.15068	-148.95673	-37.65736	45.49456	-1121.95044	327.71100	-0.12701	-487.73596	-48.67861	20.13512
945	7.867	1010.74194	-115.71254	1530.70471	-89.89237	119.48157	1345.97058	-902.49756	126.51173	1354.12256	507.68451	245.60774	-4.38325	-137.85971	-40.85883	62.14857	-1135.84204	328.94543	-0.17776	-473.69482	-56.99582	16.49190
946	7.875	1012.66406	-115.53656	1528.67944	-91.26884	119.83345	1345.26599	-903.95117	126.22507	1350.43555	493.78381	246.81232	-4.60988	-120.60233	-45.48042	78.77697	-1149.70435	330.09610	-0.38546	-464.37170	-65.37746	12.93598
947	7.883	1014.80627	-115.39482	1526.47192	-92.82336	120.04269	1344.46497	-905.42389	125.63329	1346.30701	479.91534	247.99721	-4.74781	-98.71637	-51.04611	92.78753	-1163.55750	331.22305	-0.59083	-460.03656	-73.55893	9.29283
948	7.892	1017.16876	-115.29715	1524.09827	-94.50549	120.08823	1343.58411	-906.85522	124.74017	1341.77942	466.03741	249.09694	-4.78408	-74.15811	-56.78461	102.44176	-1177.42004	332.39398	-0.61160	-460.87561	-80.93166	5.45895
949	7.900	1019.73352	-115.24953	1521.58350	-96.26637	119.96131	1342.63440	-908.21161	123.58195	1336.93311	452.13419	250.09888	-4.80137	-48.28433	-61.96647	107.34718	-1191.26904	333.55109	-0.45135	-466.58820	-86.59952	1.65001
950	7.908	1022.46082	-115.25540	1518.97778	-98.05939	119.66486	1341.62598	-909.46802	122.24150	1331.89758	438.24896	251.07570	-4.88253	-21.57922	-66.11588	108.25075	-1205.07959	334.58118	-0.27283	-476.05933	-89.84554	-1.54032
951	7.917	1025.28772	-115.32469	1516.36377	-99.83923	119.21103	1340.57019	-910.58295	120.82840	1326.84778	424.40268	252.08238	-5.04404	6.00748	-69.04832	106.42843	-1218.86121	335.48370	-0.21738	-487.89526	-90.67188	-3.63891
952	7.925	1028.13733	-115.47532	1513.83411	-101.56084	118.61588	1339.47803	-911.49048	119.44107	1321.98035	410.57709	253.08311	-5.25884	34.58591	-70.82368	103.08418	-1232.64587	336.34894	-0.30327	-501.02533	-89.86536	-4.73293
953	7.933	1030.93201	-115.72440	1511.46082	-103.17590	117.88937	1338.35840	-912.12903	118.12579	1317.47693	396.79114	254.04869	-5.46548	64.10019	-71.64152	99.00919	-1246.43408	337.23254	-0.43480	-514.66199	-88.46503	-5.20489
954	7.942	1033.60339	-116.07971	1509.29272	-104.63590	117.02798	1337.21899	-912.48096	116.85194	1313.47656	383.08881	255.01817	-5.58538	94.39969	-71.72544	94.53207	-1260.18213	338.12036	-0.49300	-528.30652	-87.13847	-5.35622
955	7.950	1036.09607	-116.53793	1507.36914	-105.90689	116.01750	1336.06384	-912.56720	115.55061	1310.07300	369.45660	256.01746	-5.60143	125.37404	-71.27259	89.68606	-1273.86084	338.99762	-0.39662	-541.85913	-86.04103	-5.39985
956	7.958	1038.36060	-117.08349	1505.72974	-106.98009	114.84251	1334.89380	-912.39185	114.21632	1307.31628	355.84656	257.02252	-5.58985	156.96964	-70.46758	84.44130	-1287.40967	339.89645	-0.06238	-555.41528	-85.12949	-5.49103
957	7.967	1040.34082	-117.68609	1504.42053	-107.86215	113.50634	1333.71191	-911.90253	112.97560	1305.20789	342.26038	258.01959	-5.64145	189.15262	-69.50102	78.84172	-1300.64111	340.85733	0.65743	-569.02661	-84.39935	-5.67785
958	7.975	1041.97791	-118.30757	1503.48950	-108.55339	112.05130	1332.52795	-911.04858	112.00964	1303.70996	328.74509	259.02252	-5.77840	221.93047	-68.54651	73.01208	-1313.32886	341.89343	1.96728	-582.65875	-83.82095	-5.91352
959	7.983	1043.22876	-118.91263	1502.97241	-109.03813	110.54759	1331.35706	-909.89465	111.39258	1302.77747	315.31543	260.00238	-5.94028	255.38107	-67.75177	67.12843	-1325.38037	343.00089	4.03925	-596.24561	-83.26691	-6.11763
960	7.992	1044.07813	-119.47413	1502.88892	-109.29331	109.05719	1330.21741	-908.62762	111.05462	1302.38318	301.91852	260.88223	-6.03414	289.58411	-67.26778	61.40345	-1336.87402	344.14270	6.92247	-609.75684	-82.61359	-6.23839
961	8.000	1044.53210	-119.98079	1503.24536	-109.29884	107.60959	1329.12793	-907.43024	110.89202	1302.51733	288.48468	261.62784	-6.01777	324.49365	-67.24391	56.04024	-1347.93750	345.19513	10.56263	-623.20776	-81.82709	-6.30417
962	8.008	1044.60974	-120.44083	1504.03394	-109.04383	106.20009	1328.10376	-906.38074	110.84658	1303.17273	274.98593	262.30841	-5.91615	359.89273	-67.84224	51.17196	-1358.60059	345.96832	14.92946	-636.61749	-80.93547	-6.40231
963	8.017	1044.33765	-120.86981	1505.22705	-108.53616	104.80704	1327.15344	-905.46326	110.88509	1304.33057	261.41742	263.03976	-5.78092	395.47601	-69.30341	46.88863	-1368.76953	346.33051	20.04157	-650.02307	-80.02480	-6.57130
964	8.025	1043.74060	-121.27199	1506.78247	-107.80878	103.42051	1326.28149	-904.63336	110.94849	1305.94812	247.75896	263.79309	-5.70928	430.96524	-71.92162	43.31447	-1378.27576	346.30194	25.82220	-663.48608	-79.21941	-6.73294
965	8.033	1042.83484	-121.63551	1508.65930	-106.91336	102.05571	1325.49158	-903.86420	110.94781	1307.96021	234.01892	264.46011	-5.76736	466.13794	-75.87987	40.59093	-1386.84790	346.01877	32.07800	-677.01733	-78.54620	-6.77411
966	8.042	1041.63318	-121.94762	1510.83057	-105.91014	100.74213	1324.78748	-903.13184	110.84077	1310.29016	220.27281	265.16519	-5.84528	500.74155	-81.06474	38.75183	-1394.01746	345.58441	38.70922	-690.58582	-77.88246	-6.68263
967	8.050	1040.15430	-122.21202	1513.28162	-104.86366	99.50934	1324.17773	-902.37109	110.70862	1312.86328	206.55975	266.07230	-5.81792	534.39343	-86.99614	37.58535	-1398.97388	344.95041	45.81276	-704.20471	-77.11198	-6.55310
968	8.058	1038.42871	-122.45200	1516.00049	-103.83812	98.37829	1323.67737	-901.49457	110.70781	1315.61011	192.81810	267.05841	-5.74157	566.56445	-92.96436	36.64077	-1400.54688	343.95593	53.45995	-717.89923	-76.23419	-6.47782
969	8.067	1036.49744	-122.69588	1518.96631	-102.88617	97.35165	1323.30591	-900.47931	110.93335	1318.46838	179.00908	267.96384	-5.71665	596.58081	-98.36702	35.47026	-1397.68750	342.43509	61.37839	-731.62842	-75.30086	-6.45755
970	8.075	1034.40881	-122.95313	1522.12720	-102.03705	96.41771	1323.07983	-899.41193	111.34311	1321.39319	165.17892	268.78134	-5.76820	623.59888	-103.02638	33.84608	-1390.19312	340.25067	68.86732	-745.34161	-74.35854	-6.41876
971	8.083	1032.21436	-123.20967	1525.39563	-101.29269	95.57082	1323.00330	-898.43970	111.80072	1324.36548	151.36005	269.55264	-5.86404	646.74402	-107.18895	31.68507	-1378.80029	337.28033	75.07291	-759.06982	-73.41444	-6.33117
972	8.092	1029.95972	-123.45291	1528.68127	-100.63420	94.81950	1323.06384	-897.67505	112.17885	1327.37891	137.54697	270.40662	-5.90806	665.47437	-111.21013	28.87770	-1364.46643	333.44086	79.47594	-772.88733	-72.40585	-6.25430
973	8.100	1027.67749	-123.68538	1531.92224	-100.03233	94.17229	1323.23633	-897.14215	112.42210	1330.42090	123.73473	271.47208	-5.82035	679.80920	-115.27086	25.31891	-1347.63696	328.82336	82.23512	-786.83014	-71.29343	-6.24177
974	8.108	1025.38770	-123.91092	1535.08130	-99.45277	93.62120	1323.49207	-896.79938	112.52723	1333.46875	109.88312	272.65952	-5.63163	690.13330	-119.39984	21.05670	-1328.12915	323.83829	84.06942	-800.88855	-70.15387	-6.26693
975	8.117	1023.10297	-124.12501	1538.13660	-98.85971	93.13451	1323.81238	-896.58270	112.49684	1336.49622	95.95420	273.79855	-5.41312	696.81995	-123.66599	16.28165	-1305.51392	319.00604	85.59854	-815.00983	-69.07498	-6.26047
976	8.125	1020.83472	-124.31411	1541.07813	-98.22202	92.65424	1324.19873	-896.42535	112.31897	1339.47510	81.98586	274.88193	-5.20612	700.05414	-128.21603	11.17920	-1279.55005	314.47723	86.63126	-829.07764	-68.00491	-6.19760
977	8.133	1018.60602	-124.46352	1543.89307	-97.51582	92.09911	1324.67102	-896.26501	111.96965	1342.37000	67.99072	275.97751	-5.05712	699.87677	-133.07755	5.96665	-1250.32324	309.97888	86.28707	-842.98352	-66.81541	-6.11749
978	8.142	1016.46143	-124.57465	1546.55273	-96.72250	91.37981	1325.25513	-896.04828	111.43095	1345.13940	53.86975	277.03491	-5.01626	696.27100	-137.89731	1.14020	-1218.09741	305.24033	83.92358	-856.82343	-65.54327	-6.03022
979	8.150	1014.45386	-124.66617	1549.01880	-95.83173	90.42149	1325.97314	-895.73059	110.72106	1347.74817	39.55168	277.92957	-5.07864	689.25098	-141.87677	-2.55828	-1183.19971	300.22275	79.74790	-870.90381	-64.44131	-5.87234
980	8.158	1012.62598	-124.76585	1551.25537	-94.84959	89.17879	1326.83838	-895.27814	109.90233	1350.18286	25.13226	278.66879	-5.16153	679.05969	-144.18594	-4.68041	-1146.06470	294.98328	74.54366	-885.36664	-63.65484	-5.61753
981	8.167	1011.01221	-124.91055	1553.23291	-93.80234	87.63144	1327.85962	-894.67487	109.04794	1352.45996	10.76292	279.36957	-5.18296	666.42664	-144.64557	-5.46788	-1107.19641	289.56305	69.09727	-899.98639	-63.00973	-5.35043
982	8.175	1009.65070	-125.13764	1554.92590	-92.73105	85.76892	1329.04175	-893.92743	108.21003	1354.60913	-3.51759	280.05997	-5.16241	652.44592	-143.85672	-5.56195	-1066.99219	284.03934	63.91901	-914.45978	-62.23873	-5.17829
983	8.183	1008.58716	-125.46664	1556.31409	-91.68313	83.58968	1330.37720	-893.06787	107.42052	1356.63879	-17.75470	280.71332	-5.16956	638.03357	-142.61018	-5.48026	-1025.62549	278.56735	59.26556	-928.68890	-61.21815	-5.13539
984	8.192	1007.86688	-125.89322	1557.37952	-90.70711	81.11506	1331.83704	-892.15424	106.70108	1358.51343	-31.96608	281.39230	-5.18010	623.63184	-141.37955	-5.43569	-983.08228	273.35110	55.32632	-942.79602	-60.01957	-5.16481
985	8.200	1007.51758	-126.40691	1558.10315	-89.84766	78.39558	1333.37354	-891.26447	106.06626	1360.16602	-46.07881	282.22394	-5.02285	609.36499	-140.29654	-5.46463	-939.32104	268.61707	52.45346	-956.96973	-58.90313	-5.12696
986	8.208	1007.54095	-127.01059	1558.46326	-89.13642	75.51128	1334.93213	-890.48212	105.52640	1361.53735	-59.94453	283.25723	-4.44969	595.23230	-139.32513	-5.58065	-894.54962	264.60120	51.17976	-971.27026	-58.11956	-4.87027
987	8.217	1007.91736	-127.71121	1558.43530	-88.58440	72.57150	1336.46191	-889.88580	105.08375	1362.60132	-73.41298	284.35385	-3.23208	581.18359	-138.40228	-5.78312	-849.52686	261.44620	51.77185	-985.58691	-57.62665	-4.39148
988	8.225	1008.61517	-128.49600	1557.99854	-88.18459	69.69913	1337.91797	-889.54614	104.72150	1363.34851	-86.33092	285.29327	-1.17583	567.15588	-137.50339	-6.00352	-805.63452	258.97324	53.55286	-999.75037	-57.11454	-3.90226
989	8.233	1009.60010	-129.33232	1557.14819	-87.92280	67.00090	1339.26392	-889.52161	104.40685	1363.75647	-98.45518	286.03577	1.96507	553.10339	-136.64233	-6.15110	-764.48871	256.64874	54.92720	-1013.71106	-56.31750	-3.64237
990	8.242	1010.84277	-130.19131	1555.89734	-87.78714	64.55304	1340.47668	-889.85559	104.09673	1363.80054	-109.38609	286.76727	6.55572	539.01947	-135.83582	-6.21074	-727.09619	253.99698	54.48307	-1027.62024	-55.22364	-3.67168
991	8.250	1012.31989	-131.06250	1554.26453	-87.77426	62.40497	1341.54871	-890.57806	103.73264	1363.49585	-118.55943	287.60797	12.94852	524.93616	-135.07507	-6.24077	-693.18213	250.99062	51.93914	-1041.65002	-54.00583	-3.89855
992	8.258	1014.00977	-131.94746	1552.26379	-87.89376	60.57614	1342.48059	-891.69720	103.25423	1362.89233	-125.31096	288.27527	21.17944	510.89972	-134.33984	-6.28957	-661.49139	247.94667	47.88168	-1055.77185	-52.82373	-4.19332
993	8.267	1015.89716	-132.85065	1549.90332	-88.16831	59.04375	1343.27515	-893.17603	102.64940	1362.00598	-128.94914	288.10880	30.86703	496.93939	-133.61555	-6.36579	-630.81561	245.23459	42.99504	-1069.79431	-51.75475	-4.41670
994	8.275	1017.97949	-133.77243	1547.18799	-88.62875	57.74948	1343.93445	-894.91467	102.00005	1360.76282	-128.75801	286.65842	41.58268	483.04993	-132.87801	-6.46386	-600.75677	243.12717	37.71171	-1083.61890	-50.90009	-4.45005
995	8.283	1020.26318	-134.70459	1544.12964	-89.30524	56.63214	1344.45703	-896.77478	101.45244	1359.03577	-124.01643	284.22925	53.21646	469.18927	-132.10513	-6.57493	-571.80743	241.72159	32.20961	-1097.36230	-50.35103	-4.29922
996	8.292	1022.75354	-135.64014	1540.74927	-90.21859	55.65385	1344.83813	-898.63733	101.13176	1356.73352	-114.21275	281.64807	65.67371	455.30072	-131.30438	-6.69721	-544.95935	240.95175	26.49612	-1111.18005	-49.96656	-4.11994
997	8.300	1025.45007	-136.58983	1537.06958	-91.37688	54.80211	1345.07703	-900.44415	101.08048	1353.85535	-99.47630	279.56039	78.29739	441.35785	-130.48550	-6.84336	-521.17938	240.72238	20.59719	-1125.09216	-49.41546	-4.04344
998	8.308	1028.34473	-137.58635	1533.11084	-92.77208	54.08691	1345.18433	-902.19971	101.23727	1350.47998	-80.79280	278.03024	90.04187	427.37689	-129.63947	-7.01018	-501.08203	241.00465	14.79986	-1139.02087	-48.51252	-4.05944
999	8.317	1031.41614	-138.66780	1528.89819	-94.37547	53.53526	1345.18188	-903.93323	101.49269	1346.70923	-59.55757	276.79819	100.31865	413.39020	-128.76828	-7.16064	-484.96069	241.81213	9.71811	-1152.91321	-47.38841	-4.09928
1000	8.325	1034.62219	-139.84766	1524.47375	-96.14047	53.16780	1345.09619	-905.64154	101.80527	1342.61694	-36.85303	275.65811	109.17844	399.43277	-127.89438	-7.25613	-473.06506	243.15855	5.96352	-1166.79126	-46.30715	-4.10944
1001	8.333	1037.89563	-141.10440	1519.90845	-98.01116	52.97820	1344.94824	-907.26569	102.23898	1338.25171	-13.23671	274.26910	116.48797	385.52603	-127.02832	-7.29746	-465.86008	245.00682	3.58343	-1180.70764	-45.34766	-4.11213
1002	8.342	1041.15527	-142.40410	1515.30127	-99.92590	52.94720	1344.74658	-908.71649	102.88931	1333.67688	10.94234	272.00720	121.56989	371.65512	-126.15021	-7.33432	-463.97382	247.12317	1.98366	-1194.68164	-44.39073	-4.20101
1003	8.350	1044.32715	-143.71844	1510.75940	-101.81592	53.06820	1344.48730	-909.91711	103.78674	1328.99939	35.38402	268.38632	123.90669	357.79187	-125.24003	-7.41850	-467.74188	249.03821	0.58259	-1208.67334	-43.38549	-4.36668
1004	8.358	1047.35828	-145.02115	1506.37585	-103.60571	53.34653	1344.16284	-910.83551	104.84364	1324.37256	60.02179	263.33881	123.70322	343.93655	-124.30885	-7.55379	-476.65698	250.35916	-0.69009	-1222.61011	-42.38762	-4.48656
1005	8.367	1050.21387	-146.28291	1502.22583	-105.21824	53.78199	1343.77368	-911.49091	105.88094	1319.97424	85.08528	257.02582	121.64569	330.11383	-123.38937	-7.70592	-489.18030	251.12686	-1.60835	-1236.44263	-41.42996	-4.52175
1006	8.375	1052.86658	-147.47400	1498.37244	-106.58492	54.35796	1343.32507	-911.92993	106.71946	1315.97327	110.89017	249.62903	118.42680	316.33789	-122.51105	-7.82772	-503.29901	251.72044	-2.06812	-1250.18665	-40.55360	-4.49616
1007	8.383	1055.28784	-148.56134	1494.86499	-107.65968	55.04232	1342.81433	-912.17786	107.27767	1312.49536	137.62262	241.32767	114.51039	302.59906	-121.66324	-7.87974	-517.56262	252.42175	-2.22824	-1263.88953	-39.83838	-4.34311
1008	8.392	1057.44470	-149.50105	1491.74207	-108.43367	55.79378	1342.22180	-912.19989	107.61331	1309.60449	165.26340	232.34872	110.12865	288.87091	-120.79213	-7.86347	-531.52222	253.21950	-2.36613	-1277.48230	-39.27745	-3.98741
1009	8.400	1059.30029	-150.23584	1489.04370	-108.93895	56.56459	1341.51855	-911.92249	107.85461	1307.32751	193.66425	222.99725	105.39882	275.11810	-119.85837	-7.82483	-545.28674	254.02243	-2.64468	-1290.72485	-38.75055	-3.45396
1010	8.408	1060.81580	-150.71036	1486.81580	-109.23235	57.30503	1340.68237	-911.30060	108.07263	1305.70105	222.75423	213.56033	100.38414	261.32642	-118.85350	-7.81400	-559.00885	254.86411	-3.03157	-1303.37817	-38.20208	-2.69807
1011	8.417	1061.95630	-150.92072	1485.09692	-109.36755	57.97421	1339.70654	-910.35754	108.24147	1304.77344	252.64632	204.23947	95.11323	247.54126	-117.76636	-7.84989	-572.72711	255.84860	-3.39736	-1315.36023	-37.72314	-1.46422
1012	8.425	1062.70142	-150.93871	1483.90283	-109.37196	58.54763	1338.59863	-909.17725	108.29987	1304.56592	283.46710	195.34969	89.72933	233.83620	-116.59294	-7.91967	-586.40979	257.01147	-3.63221	-1326.70215	-37.43447	0.55840
1013	8.433	1063.04651	-150.85349	1483.22681	-109.23916	59.02126	1337.37378	-907.87512	108.19676	1305.04639	315.17566	187.27222	84.45280	220.22293	-115.36298	-7.99719	-600.02826	258.27258	-3.70953	-1337.39844	-37.34237	3.51973
1014	8.442	1062.99207	-150.71521	1483.04871	-108.93673	59.41536	1336.05237	-906.56348	107.89772	1306.13452	347.60083	180.00638	79.25053	206.62885	-114.12501	-8.05761	-613.59161	259.51526	-3.68718	-1347.34595	-37.33081	7.36506
1015	8.450	1062.53955	-150.54207	1483.34216	-108.42093	59.76447	1334.66357	-905.32141	107.39929	1307.72607	380.55774	173.31828	73.90533	192.97603	-112.92667	-8.08617	-627.14063	260.69852	-3.63991	-1356.42029	-37.32483	11.92183
1016	8.458	1061.69897	-150.33633	1484.07727	-107.64838	60.09637	1333.24817	-904.17786	106.73512	1309.72266	413.95654	167.42157	68.50455	179.25507	-111.80161	-8.08738	-640.70886	261.85519	-3.60968	-1364.44421	-37.36843	16.94350
1017	8.467	1060.50049	-150.08986	1485.22034	-106.58578	60.42294	1331.85437	-903.11121	105.95811	1312.05017	447.86331	162.92342	63.52879	165.51733	-110.74695	-8.08846	-654.29431	263.00485	-3.61432	-1370.94849	-37.53786	22.14251
1018	8.475	1058.99268	-149.80066	1486.72937	-105.22688	60.74257	1330.53137	-902.07043	105.12405	1314.65564	482.32098	160.10454	59.46877	151.81526	-109.72709	-8.11596	-667.87787	264.12637	-3.63909	-1375.00049	-37.88946	27.37931
1019	8.483	1057.23206	-149.47896	1488.55115	-103.61457	61.04126	1329.32092	-901.00989	104.28542	1317.49146	517.02545	158.65701	56.51245	138.15741	-108.70929	-8.16445	-681.46124	265.20459	-3.63732	-1375.41736	-38.44832	32.83780
1020	8.492	1055.27222	-149.13380	1490.62561	-101.84880	61.29960	1328.24768	-899.91730	103.48551	1320.50867	551.29626	158.01672	54.40707	124.51073	-107.69226	-8.20314	-695.08435	266.24817	-3.59567	-1371.30432	-39.19854	38.95335
1021	8.500	1053.16223	-148.76741	1492.89136	-100.06729	61.50763	1327.31812	-898.82074	102.75134	1323.66431	584.32819	157.69504	52.47842	110.83052	-106.69449	-8.20734	-708.79590	267.26309	-3.55898	-1362.47559	-40.08682	46.10833
1022	8.508	1050.94556	-148.37488	1495.28857	-98.40669	61.67108	1326.52832	-897.76984	102.09290	1326.92029	615.35553	157.46826	49.98750	97.08008	-105.70918	-8.18450	-722.59515	268.25259	-3.55108	-1349.33716	-41.00634	54.18029
1023	8.517	1048.66040	-147.93854	1497.76221	-96.96195	61.80231	1325.87476	-896.80634	101.51452	1330.23401	643.69061	157.42058	46.59835	83.24184	-104.70483	-8.17395	-736.43262	269.22495	-3.52326	-1332.31274	-41.82893	62.29563
1024	8.525	1046.34106	-147.43256	1500.26563	-95.76275	61.90693	1325.35791	-895.95105	101.03017	1333.55884	668.70148	157.73865	42.41759	69.32657	-103.67532	-8.19415	-750.28943	270.17139	-3.41736	-1311.51465	-42.50027	69.13480
1025	8.533	1044.01807	-146.83699	1502.76074	-94.77487	61.98178	1324.97900	-895.21191	100.66780	1336.85205	689.83478	158.53809	37.62243	55.35214	-102.64894	-8.20449	-764.21582	271.07248	-3.23923	-1286.96655	-42.98095	73.46780
1026	8.542	1041.72168	-146.14644	1505.21460	-93.91955	62.02807	1324.73755	-894.58868	100.45751	1340.07593	706.82050	159.86652	32.22160	41.31302	-101.65562	-8.16258	-778.27209	271.93903	-3.05193	-1258.85901	-43.07055	74.50884
1027	8.550	1039.48706	-145.37390	1507.59326	-93.09950	62.06782	1324.63184	-894.06708	100.41696	1343.19458	719.77319	161.66415	26.15427	27.19357	-100.69511	-8.08793	-792.46039	272.80817	-2.91745	-1227.53223	-42.47449	72.18964
1028	8.558	1037.35583	-144.54938	1509.85693	-92.22333	62.14903	1324.66052	-893.61151	100.54767	1346.17407	728.99786	163.82855	19.49100	12.99887	-99.73234	-8.02999	-806.72754	273.70123	-2.83786	-1193.37292	-41.08247	67.30412
1029	8.567	1035.36951	-143.70825	1511.96057	-91.22084	62.33999	1324.82996	-893.16663	100.83927	1348.99060	734.77716	166.35620	12.59529	-1.24979	-98.74185	-7.99910	-821.00952	274.60239	-2.75942	-1156.79541	-39.08484	61.21333
1030	8.575	1033.56250	-142.87967	1513.86157	-90.04556	62.72443	1325.15417	-892.66815	101.26838	1351.64124	737.18848	169.18274	6.15583	-15.54099	-97.73375	-7.95875	-835.27490	275.46893	-2.64833	-1118.29614	-36.81018	55.24282
1031	8.583	1031.95996	-142.09033	1515.53650	-88.67144	63.39115	1325.64709	-892.05542	101.78963	1354.14404	735.95068	172.01889	0.97258	-29.85983	-96.71297	-7.88144	-849.53375	276.28671	-2.52530	-1078.40881	-34.51463	50.21951
1032	8.592	1030.57739	-141.36571	1516.99500	-87.09187	64.40625	1326.31641	-891.28290	102.33901	1356.52234	730.61450	174.51556	-2.42309	-44.15445	-95.65193	-7.78886	-863.79639	277.12262	-2.41210	-1037.51331	-32.34027	46.37880
1033	8.600	1029.42371	-140.71344	1518.27576	-85.31854	65.78566	1327.16382	-890.32782	102.85925	1358.78748	721.18262	176.48865	-4.08808	-58.36829	-94.52341	-7.73489	-878.03784	278.06537	-2.29474	-995.74854	-30.39087	43.62559
1034	8.608	1028.50830	-140.12650	1519.42041	-83.37982	67.49336	1328.18140	-889.19165	103.32642	1360.92651	708.61816	177.96951	-4.58874	-72.49564	-93.35214	-7.75159	-892.22424	279.11087	-2.15875	-953.19861	-28.82351	41.95088
1035	8.617	1027.85547	-139.60678	1520.43469	-81.32226	69.46315	1329.34546	-887.89465	103.75802	1362.90076	694.48065	179.08687	-4.53457	-86.55984	-92.22683	-7.78691	-906.35303	280.16510	-2.02308	-910.20135	-27.85947	41.62600
1036	8.625	1027.51062	-139.16318	1521.26086	-79.21257	71.62473	1330.61096	-886.46600	104.20537	1364.65637	679.96497	179.98256	-4.29276	-100.53143	-91.23056	-7.68982	-920.45020	281.16638	-1.90682	-867.50732	-27.61453	42.86846
1037	8.633	1027.52283	-138.79166	1521.80066	-77.13229	73.91545	1331.91309	-884.94354	104.72755	1366.14478	665.55450	180.80739	-4.02644	-114.27139	-90.36797	-7.25892	-934.54089	282.18066	-1.77619	-826.20300	-27.93149	45.22883
1038	8.642	1027.91187	-138.47122	1521.97473	-75.16351	76.26879	1333.18250	-883.39807	105.34283	1367.34607	651.36969	181.66251	-3.81865	-127.54770	-89.60678	-6.29779	-948.62445	283.33533	-1.57297	-787.39795	-28.48453	47.49561
1039	8.650	1028.65466	-138.17702	1521.74609	-73.37112	78.60104	1334.36621	-881.94598	106.00966	1368.26233	637.39325	182.59355	-3.77004	-140.06287	-88.96312	-4.65216	-962.66736	284.62323	-1.31658	-751.66486	-29.09179	48.46144
1040	8.658	1029.70190	-137.89587	1521.10315	-71.79176	80.81729	1335.43872	-880.71515	106.67296	1368.88599	623.53815	183.66653	-3.93208	-151.44101	-88.50166	-2.21962	-976.62921	285.86380	-1.12533	-718.63281	-29.90947	47.73421
1041	8.667	1031.00061	-137.63251	1520.04626	-70.44205	82.82593	1336.39136	-879.79779	107.31113	1369.18848	609.73322	184.90164	-4.21526	-161.26895	-88.27518	1.07647	-990.50269	286.94342	-1.07977	-687.27014	-31.32614	45.69939
1042	8.675	1032.50464	-137.40295	1518.59180	-69.33991	84.55342	1337.21313	-879.23846	107.93141	1369.13391	595.93927	186.16635	-4.46416	-169.25928	-88.27446	5.31384	-1004.31763	287.97656	-1.11295	-656.60870	-33.75415	42.92854
1043	8.683	1034.17151	-137.20377	1516.78284	-68.51833	85.96204	1337.88611	-879.05115	108.54147	1368.68982	582.15894	187.32712	-4.59090	-175.39078	-88.41287	10.63973	-1018.10059	289.11441	-1.10498	-626.22906	-37.46431	39.79288
1044	8.692	1035.95776	-136.97955	1514.68420	-68.02132	87.06362	1338.39612	-879.23438	109.14066	1367.82861	568.42896	188.43318	-4.63657	-179.72562	-88.59961	17.45816	-1031.85083	290.31158	-1.03553	-596.30420	-42.42617	36.41864
1045	8.700	1037.82935	-136.66316	1512.34839	-67.89047	87.91314	1338.73914	-879.77112	109.73109	1366.52673	554.73822	189.60574	-4.73351	-181.82425	-88.92927	26.51996	-1045.56921	291.41071	-0.98451	-567.42969	-48.34413	32.79581
1046	8.708	1039.77710	-136.26556	1509.78845	-68.15142	88.57603	1338.92334	-880.62219	110.32603	1364.76160	541.01447	190.82849	-4.99785	-180.36594	-89.79085	38.49877	-1059.27905	292.38928	-1.01758	-540.42078	-54.91164	28.91326
1047	8.717	1041.81934	-135.87459	1506.99121	-68.80426	89.09122	1338.96948	-881.72913	110.94407	1362.51172	527.22253	191.97525	-5.38427	-173.69681	-91.67982	53.17508	-1072.99463	293.37576	-1.13395	-516.11060	-61.92710	24.81531
1048	8.725	1043.99084	-135.54941	1503.95825	-69.82384	89.45676	1338.90601	-883.03802	111.57158	1359.77002	513.43115	193.00766	-5.68173	-160.99762	-94.87196	69.07164	-1086.69360	294.42972	-1.31100	-495.15405	-69.22231	20.61067
1049	8.733	1046.32532	-135.26900	1500.72693	-71.16927	89.64764	1338.76221	-884.52533	112.10835	1356.56226	499.73199	194.00578	-5.75759	-142.92587	-99.23303	84.02648	-1100.35132	295.48291	-1.49965	-477.87494	-76.63963	16.51535
1050	8.742	1048.84277	-135.00099	1497.34631	-72.79111	89.65194	1338.56470	-886.18365	112.38535	1352.94165	486.11438	195.04437	-5.70986	-121.13577	-104.23360	96.15738	-1113.99390	296.48877	-1.60056	-464.28125	-84.08708	12.84929
1051	8.750	1051.53979	-134.76497	1493.84888	-74.63277	89.49287	1338.33923	-887.97693	112.26645	1348.96362	472.49103	196.12590	-5.69991	-97.25897	-109.15378	104.47054	-1127.67102	297.47665	-1.55814	-454.33032	-91.50699	9.85023
1052	8.758	1054.38184	-134.60146	1490.26038	-76.63354	89.21716	1338.11304	-889.82166	111.72047	1344.67480	458.80557	197.19878	-5.77836	-72.24966	-113.35556	108.93471	-1141.39722	298.50800	-1.44003	-448.25116	-98.70029	7.39144
1053	8.767	1057.30823	-134.51938	1486.62903	-78.73397	88.86208	1337.91187	-891.60120	110.81679	1340.12793	445.07477	198.24454	-5.90820	-46.36880	-116.44380	110.21163	-1155.16260	299.65842	-1.35609	-446.56726	-105.19086	4.96994
1054	8.775	1060.24463	-134.49431	1483.03528	-80.87526	88.43237	1337.75513	-893.19031	109.68752	1335.40210	431.37112	199.30746	-6.02914	-19.54773	-118.28161	109.25646	-1168.95984	300.95395	-1.34031	-449.59424	-110.30743	2.20820
1055	8.783	1063.11011	-134.50476	1479.57837	-82.99254	87.90547	1337.64807	-894.48242	108.47852	1330.60657	417.74829	200.40793	-6.10591	8.24808	-118.92764	106.94878	-1182.79041	302.32370	-1.34078	-456.88000	-113.47992	-0.61351
1056	8.792	1065.82178	-134.55609	1476.35461	-85.01160	87.25777	1337.57800	-895.41144	107.31003	1325.87158	404.15085	201.50775	-6.17353	36.91116	-118.56283	103.87058	-1196.63184	303.61694	-1.31451	-467.39740	-114.60915	-2.80097
1057	8.800	1068.30713	-134.67252	1473.44080	-86.85834	86.48932	1337.51941	-895.95892	106.26500	1321.34192	390.47339	202.56723	-6.29975	66.28894	-117.41196	100.26957	-1210.39063	304.60913	-1.29426	-480.05078	-114.20332	-4.00608
1058	8.808	1070.51697	-134.88329	1470.88892	-88.47423	85.62984	1337.43921	-896.14844	105.39040	1317.17017	376.71509	203.58379	-6.48522	96.27434	-115.64876	96.16373	-1224.00439	305.22430	-1.30412	-493.77411	-113.06473	-4.46340
1059	8.817	1072.41931	-135.20695	1468.73474	-89.82335	84.72829	1337.30042	-896.02875	104.69438	1313.50525	362.94971	204.55264	-6.65231	126.82285	-113.37456	91.50617	-1237.56689	305.74481	-1.26969	-507.71588	-111.82253	-4.58641
1060	8.825	1073.98376	-135.63828	1467.01624	-90.89201	83.83159	1337.07153	-895.65436	104.15116	1310.47644	349.19348	205.42966	-6.74996	157.93073	-110.70155	86.30542	-1251.18494	306.47836	-1.09019	-521.51697	-110.74826	-4.63138
1061	8.833	1075.17273	-136.14249	1465.78784	-91.68624	82.96247	1336.73584	-895.07800	103.71973	1308.18250	335.44104	206.20604	-6.81048	189.61565	-107.80155	80.64574	-1264.76563	307.42365	-0.69757	-535.16333	-109.85254	-4.71492
1062	8.842	1075.94458	-136.64465	1465.11890	-92.22276	82.10973	1336.28992	-894.35931	103.36058	1306.68140	321.75018	206.96182	-6.89010	221.93842	-104.85931	74.65453	-1278.03455	308.44925	0.03187	-548.71875	-109.04434	-4.90400
1063	8.850	1076.26648	-137.05429	1465.06531	-92.51456	81.23992	1335.73926	-893.57611	103.04881	1305.97498	308.18311	207.76503	-7.00890	255.01799	-102.02589	68.47351	-1290.72559	309.51947	1.33178	-562.24060	-108.24303	-5.19283
1064	8.858	1076.13000	-137.32040	1465.64063	-92.56228	80.33028	1335.09875	-892.82684	102.78031	1306.00476	294.71820	208.59021	-7.14308	288.97009	-99.42941	62.23991	-1302.74365	310.67227	3.44851	-575.75311	-107.40256	-5.50882
1065	8.867	1075.55237	-137.42809	1466.82458	-92.35578	79.39279	1334.39148	-892.20081	102.57570	1306.66760	281.29474	209.44351	-7.20788	323.82233	-97.20752	56.06541	-1314.11621	311.91272	6.52871	-589.24835	-106.49185	-5.80587
1066	8.875	1074.56531	-137.36032	1468.59436	-91.88181	78.46295	1333.64563	-891.71088	102.50383	1307.84668	267.89023	210.45328	-7.10131	359.49500	-95.51756	50.04153	-1324.80249	313.15872	10.61141	-602.73517	-105.53122	-6.08166
1067	8.883	1073.20349	-137.11121	1470.91992	-91.13675	77.57638	1332.89526	-891.26453	102.67563	1309.43958	254.45724	211.63036	-6.85854	395.86435	-94.55112	44.31076	-1334.64941	314.31042	15.66653	-616.25684	-104.61821	-6.30250
1068	8.892	1071.49976	-136.72403	1473.74170	-90.14579	76.75664	1332.17175	-890.72150	103.17719	1311.37268	240.88330	212.71230	-6.65182	432.82446	-94.57165	39.15706	-1343.52344	315.33945	21.59486	-629.84021	-103.85291	-6.38648
1069	8.900	1069.48779	-136.28137	1476.97620	-88.97704	76.00993	1331.49231	-889.97369	104.01387	1313.60437	227.13873	213.44450	-6.59026	470.22366	-95.84909	34.98310	-1351.31934	316.19193	28.21373	-643.45386	-103.27228	-6.26904
1070	8.908	1067.20166	-135.84421	1480.54565	-87.73214	75.32719	1330.86072	-888.99683	105.08864	1316.12280	213.35698	213.87408	-6.62824	507.67792	-98.43050	32.09267	-1357.67261	316.61798	35.30774	-657.02368	-102.80771	-6.00375
1071	8.917	1064.67151	-135.41782	1484.39197	-86.51641	74.69728	1330.27771	-887.86035	106.22209	1318.92419	199.68159	214.30977	-6.65285	544.43011	-101.93748	30.40212	-1361.60376	316.28442	42.78620	-670.49707	-102.27461	-5.78861
1072	8.925	1061.92542	-134.97829	1488.46741	-85.41162	74.11478	1329.74866	-886.67096	107.25389	1321.97937	186.11101	215.02325	-6.61710	579.40308	-105.61264	29.35659	-1361.54907	315.14005	50.78128	-683.91833	-101.52457	-5.78198
1073	8.933	1058.99268	-134.49869	1492.72693	-84.46532	73.57449	1329.28235	-885.50897	108.12189	1325.22534	172.52290	215.98845	-6.58067	611.42676	-108.68275	28.20531	-1356.12939	313.47003	59.35959	-697.40912	-100.59682	-5.91743
1074	8.942	1055.90344	-133.95721	1497.12976	-83.69455	73.07087	1328.88599	-884.43024	108.82391	1328.58386	158.79959	216.95267	-6.61680	639.48120	-110.84700	26.41824	-1345.16211	311.49136	68.02797	-711.05084	-99.63855	-6.00564
1075	8.950	1052.68445	-133.35023	1501.64404	-83.09445	72.60611	1328.56287	-883.48273	109.36246	1331.97998	144.92162	217.73987	-6.72041	662.87817	-112.44523	23.85111	-1329.70239	309.10385	75.73927	-724.81421	-98.74814	-5.94226
1076	8.958	1049.35950	-132.69600	1506.24438	-82.64356	72.18998	1328.31042	-882.70062	109.73634	1335.34607	130.97229	218.43227	-6.81075	681.43030	-114.07334	20.58217	-1310.97314	306.08795	81.55503	-738.61780	-97.93044	-5.74768
1077	8.967	1045.95142	-132.02293	1510.89880	-82.30685	71.83182	1328.12561	-882.09741	109.94220	1338.62659	117.05714	219.24124	-6.80824	695.44788	-116.07856	16.69390	-1289.44580	302.42853	85.30911	-752.43323	-97.12216	-5.50442
1078	8.975	1042.49048	-131.35616	1515.56177	-82.03933	71.53278	1328.01294	-881.66241	109.97270	1341.78235	103.21745	220.24921	-6.70876	705.38458	-118.52397	12.25232	-1264.91162	298.38718	87.49857	-766.30493	-96.26166	-5.29822
1079	8.983	1039.02258	-130.71318	1520.17566	-81.78845	71.27618	1327.98926	-881.36084	109.81107	1344.79504	89.41765	221.36395	-6.57616	711.45520	-121.44188	7.45441	-1237.14941	294.17752	88.40297	-780.26929	-95.34937	-5.16205
1080	8.992	1035.60461	-130.10440	1524.67688	-81.49805	71.01566	1328.07996	-881.13446	109.43327	1347.66370	75.57520	222.45915	-6.47872	713.59216	-124.78044	2.74488	-1206.34155	289.66391	87.60101	-794.29852	-94.38680	-5.08428
1081	9.000	1032.28760	-129.53079	1529.00854	-81.11882	70.67139	1328.31482	-880.90295	108.82198	1350.39294	61.62138	223.43605	-6.44227	711.62744	-128.11615	-1.24085	-1172.94580	284.55496	84.59785	-808.34290	-93.31293	-5.07266
1082	9.008	1029.11121	-128.99039	1533.13013	-80.62117	70.14171	1328.72180	-880.57520	107.97187	1352.98511	47.57005	224.23325	-6.43772	705.52100	-130.67917	-3.98214	-1137.44751	278.76691	79.58916	-822.37543	-92.08498	-5.15968
1083	9.017	1026.11719	-128.48846	1537.01941	-80.00185	69.32599	1329.32153	-880.07214	106.89085	1355.43152	33.48459	224.88217	-6.40469	695.67322	-131.83554	-5.42273	-1100.28027	272.44574	73.40867	-836.39655	-90.76149	-5.33384
1084	9.025	1023.35895	-128.04044	1540.66467	-79.28152	68.14835	1330.12695	-879.34955	105.60701	1357.70862	19.40825	225.52518	-6.31525	683.11169	-131.59163	-5.94901	-1061.77539	265.76709	66.97221	-850.44971	-89.48044	-5.48767
1085	9.033	1020.89325	-127.67343	1544.05334	-78.49674	66.57122	1331.14246	-878.40784	104.17065	1359.79309	5.36615	226.32077	-6.21516	669.16473	-130.54607	-6.02791	-1022.06543	258.90137	60.91655	-864.58356	-88.37210	-5.49552
1086	9.042	1018.76801	-127.41918	1547.16431	-77.68990	64.60016	1332.35559	-877.28937	102.65558	1361.66980	-8.63727	227.31436	-6.16753	654.84082	-129.33276	-5.94672	-981.06683	252.12177	55.67915	-878.76221	-87.45847	-5.34553
1087	9.050	1017.01593	-127.29843	1549.97058	-76.90173	62.28892	1333.72742	-876.07068	101.15553	1363.32495	-22.59422	228.45850	-6.13496	640.56860	-128.22913	-5.83707	-938.65125	245.75572	51.71899	-892.88898	-86.67123	-5.11236
1088	9.058	1015.64551	-127.31055	1552.45056	-76.16748	59.73726	1335.19580	-874.85364	99.75282	1364.74475	-36.41513	229.70331	-5.90856	626.40009	-127.22447	-5.78343	-894.97205	240.04849	49.54370	-906.92926	-85.96249	-4.84225
1089	9.067	1014.63715	-127.43222	1554.59192	-75.51196	57.07271	1336.69055	-873.75354	98.48164	1365.91748	-49.91454	230.97916	-5.13142	612.28943	-126.23034	-5.84212	-850.73376	235.14975	49.45508	-920.93585	-85.30534	-4.54348
1090	9.075	1013.94879	-127.62415	1556.38904	-74.94668	54.42283	1338.14600	-872.88605	97.32967	1366.82458	-62.81877	232.21083	-3.38372	598.22180	-125.19610	-6.00605	-807.24359	231.04434	51.00095	-934.96149	-84.62704	-4.24977
1091	9.083	1013.52692	-127.84058	1557.84180	-74.47657	51.89054	1339.50818	-872.36035	96.26048	1367.44202	-74.72624	233.39081	-0.25915	584.19867	-124.15105	-6.20009	-766.13464	227.39905	52.68308	-949.01245	-83.84189	-4.04912
1092	9.092	1013.32806	-128.04515	1558.94653	-74.10802	49.54972	1340.73962	-872.27411	95.22032	1367.76514	-85.07597	234.57970	4.62757	570.20203	-123.17532	-6.33964	-728.67090	223.75247	52.75053	-963.08179	-82.93942	-4.02473
1093	9.100	1013.33478	-128.22910	1559.68433	-73.84633	47.46058	1341.81543	-872.69513	94.15326	1367.81506	-93.19380	235.78757	11.56844	556.21509	-122.30915	-6.39875	-695.00403	219.96155	50.45661	-977.16797	-81.97890	-4.14172
1094	9.108	1013.54718	-128.41193	1560.03333	-73.68744	45.67345	1342.72192	-873.62170	93.06321	1367.60059	-98.43993	236.75148	20.55638	542.24243	-121.51837	-6.41094	-664.13666	216.27673	46.24123	-991.22241	-80.98842	-4.25882
1095	9.117	1013.96948	-128.62628	1559.98169	-73.61956	44.21396	1343.45569	-874.95569	92.07039	1367.06714	-100.26964	237.02975	31.34653	528.29181	-120.74916	-6.43148	-634.73126	213.06670	40.91629	-1005.14478	-79.92319	-4.32576
1096	9.125	1014.60925	-128.89975	1559.52808	-73.63761	43.07916	1344.01953	-876.53320	91.36008	1366.11255	-98.04906	236.60526	43.85529	514.35388	-119.97604	-6.51085	-606.02679	210.63257	35.10636	-1018.94897	-78.76251	-4.44211
1097	9.133	1015.48083	-129.24326	1558.67896	-73.75483	42.25147	1344.41907	-878.19470	91.05723	1364.66199	-90.93648	236.17630	58.07529	500.40564	-119.20647	-6.66813	-578.19928	209.16234	29.20999	-1032.80359	-77.60295	-4.65478
1098	9.142	1016.60333	-129.65849	1557.44666	-74.00240	41.71018	1344.66394	-879.83911	91.16206	1362.70581	-78.32179	236.54965	73.29170	486.44220	-118.45768	-6.87577	-552.13843	208.70934	23.41077	-1046.78577	-76.60857	-4.86760
1099	9.150	1017.99219	-130.15828	1555.84338	-74.42071	41.42966	1344.76965	-881.44092	91.56483	1360.28357	-60.59389	237.88818	87.89562	472.49088	-117.72354	-7.07852	-528.94586	209.16273	17.71052	-1060.79749	-75.89955	-4.93710
1100	9.158	1019.65387	-130.77283	1553.87903	-75.04247	41.37228	1344.75623	-883.02893	92.09277	1357.46777	-39.25244	239.79001	100.48573	458.57794	-116.97180	-7.23165	-509.49991	210.30592	12.21257	-1074.76550	-75.43750	-4.78046
1101	9.167	1021.58350	-131.52908	1551.56409	-75.87560	41.49627	1344.64429	-884.63281	92.59798	1354.34070	-16.04070	241.91338	110.79337	444.70123	-116.17289	-7.33100	-494.31775	211.96826	7.40956	-1088.69434	-74.96962	-4.49591
1102	9.175	1023.75464	-132.41751	1548.92517	-76.90314	41.77921	1344.45117	-886.23334	93.04635	1350.95789	7.91188	244.14410	119.15900	430.83719	-115.32277	-7.40210	-483.69040	214.04984	3.89348	-1102.56201	-74.24226	-4.31737
1103	9.183	1026.11230	-133.38361	1546.01904	-78.09869	42.22752	1344.18787	-887.75934	93.51897	1347.34631	32.11729	246.20976	125.55775	416.96622	-114.44256	-7.46684	-477.93051	216.38684	1.66085	-1116.35132	-73.27975	-4.36294
1104	9.192	1028.58875	-134.37198	1542.92090	-79.43708	42.85700	1343.85754	-889.12695	94.12656	1343.53955	56.39252	247.44759	129.53079	403.09833	-113.54805	-7.54226	-477.47983	218.63605	0.11079	-1130.11401	-72.27254	-4.55474
1105	9.200	1031.12024	-135.36227	1539.70667	-80.89137	43.67124	1343.46252	-890.27454	94.91326	1339.60925	80.74461	247.08199	130.81410	389.26001	-112.63118	-7.64821	-482.55206	220.36203	-1.16341	-1143.89001	-71.28166	-4.77928
1106	9.208	1033.63672	-136.33038	1536.46667	-82.42031	44.66641	1343.00940	-891.17261	95.81598	1335.67676	105.30544	244.79150	129.77623	375.45148	-111.69170	-7.79098	-492.47156	221.37283	-2.08252	-1157.65369	-70.24184	-4.96409
1107	9.217	1036.05432	-137.21323	1533.31726	-83.95498	45.84669	1342.50781	-891.81830	96.69489	1331.90295	130.21469	240.90991	127.24142	361.65222	-110.75320	-7.95058	-505.51416	221.91345	-2.53666	-1171.36877	-69.14055	-5.04995
1108	9.225	1038.30298	-137.95996	1530.36877	-85.39716	47.22217	1341.96448	-892.22729	97.39495	1328.46094	155.58003	235.95943	123.93938	347.86487	-109.83641	-8.08846	-519.70557	222.39796	-2.65373	-1185.02417	-68.02893	-5.01678
1109	9.233	1040.34558	-138.58417	1527.69055	-86.64135	48.79361	1341.37927	-892.42395	97.80176	1325.51001	181.43144	230.26144	120.20193	334.11398	-108.95327	-8.16810	-533.84174	223.03841	-2.66875	-1198.63232	-66.98123	-4.88279
1110	9.242	1042.16052	-139.13037	1525.31970	-87.61166	50.53948	1340.74451	-892.43286	97.87486	1323.17151	207.69597	224.05292	116.09906	320.40912	-108.10830	-8.18613	-547.67224	223.80630	-2.77188	-1212.18555	-66.12660	-4.64644
1111	9.250	1043.72034	-139.61966	1523.29004	-88.28423	52.41263	1340.05115	-892.26440	97.65357	1321.50403	234.32272	217.57761	111.63090	306.73517	-107.27249	-8.18295	-561.35522	224.64790	-3.03442	-1225.54529	-65.55394	-4.25497
1112	9.258	1044.98840	-140.03864	1521.63794	-88.68040	54.34618	1339.29529	-891.89825	97.24529	1320.48608	261.38617	211.00482	106.79082	293.07904	-106.39224	-8.19560	-575.01025	225.59329	-3.38376	-1238.45972	-65.21483	-3.56574
1113	9.267	1045.92102	-140.35098	1520.39355	-88.84327	56.26211	1338.47961	-891.30273	96.77690	1320.03455	289.02216	204.45787	101.61706	279.45013	-105.42731	-8.21899	-588.64368	226.65652	-3.68206	-1250.74890	-65.03233	-2.32952
1114	9.275	1046.47339	-140.51939	1519.57483	-88.81240	58.08585	1337.61328	-890.47992	96.31753	1320.05103	317.35364	198.10263	96.22775	265.85934	-104.34189	-8.23386	-602.23712	227.78214	-3.84581	-1262.34424	-64.94901	-0.31992
1115	9.283	1046.61230	-140.53412	1519.18567	-88.60748	59.76558	1336.71191	-889.47656	95.84589	1320.45422	346.45377	192.19363	90.76813	252.28078	-103.11419	-8.23244	-615.80585	228.92188	-3.87970	-1273.18066	-64.89981	2.54189
1116	9.292	1046.32642	-140.42644	1519.21985	-88.22839	61.27708	1335.79773	-888.36310	95.28088	1321.19434	376.31744	187.05899	85.30684	238.65591	-101.80069	-8.20868	-629.37634	230.07593	-3.85051	-1283.20532	-64.88919	6.20520
1117	9.300	1045.63098	-140.25676	1519.66357	-87.66618	62.61426	1334.89709	-887.21863	94.53963	1322.26135	406.92517	182.97310	79.78085	224.94905	-100.51645	-8.15964	-642.96167	231.26848	-3.84026	-1292.38306	-64.96895	10.48641
1118	9.308	1044.56372	-140.08679	1520.49658	-86.91639	63.77914	1334.03564	-886.11713	93.59382	1323.66418	438.31366	179.97046	74.10072	211.18575	-99.32288	-8.10520	-656.56873	232.49609	-3.88559	-1300.54688	-65.15468	15.11824
1119	9.317	1043.17175	-139.95522	1521.69080	-85.99340	64.76966	1333.23401	-885.10895	92.49085	1325.38867	470.54565	177.87204	68.40466	197.42175	-98.19295	-8.08612	-670.19836	233.69250	-3.96154	-1307.21997	-65.51015	19.96042
1120	9.325	1041.50024	-139.86852	1523.20679	-84.93934	65.57872	1332.50586	-884.21912	91.32144	1327.38257	503.63824	176.66101	63.21002	183.68781	-97.09471	-8.12370	-683.84106	234.78659	-4.01239	-1311.55078	-66.18724	25.08535
1121	9.333	1039.58813	-139.81126	1524.99707	-83.82185	66.21209	1331.85510	-883.46387	90.16246	1329.57861	537.40326	176.63110	59.17552	169.98085	-96.05090	-8.18627	-697.49872	235.78191	-3.99770	-1312.50439	-67.24170	30.65340
1122	9.342	1037.47009	-139.76315	1527.00964	-82.72443	66.69527	1331.28040	-882.85999	89.05254	1331.91504	571.15491	177.92798	56.54509	156.28693	-95.08727	-8.20878	-711.20398	236.74591	-3.93328	-1309.31592	-68.53859	36.88343
1123	9.350	1035.18005	-139.70311	1529.18652	-81.73149	67.06134	1330.78198	-882.42004	88.01360	1334.34204	603.65521	180.20753	54.81659	142.58260	-94.16948	-8.15767	-724.98529	237.73409	-3.86468	-1301.85571	-69.94971	44.09781
1124	9.358	1032.75293	-139.60646	1531.46423	-80.91089	67.34148	1330.36255	-882.14447	87.07067	1336.82178	633.64874	182.96609	53.06927	128.82610	-93.22786	-8.08123	-738.81812	238.72925	-3.80635	-1290.53638	-71.48849	52.45709
1125	9.367	1030.22473	-139.44490	1533.78271	-80.29864	67.56186	1330.02234	-882.01733	86.24335	1339.32288	660.46539	185.90967	50.58042	114.98578	-92.22550	-8.06174	-752.65381	239.67365	-3.74492	-1275.78052	-73.12032	61.46642
1126	9.375	1027.63403	-139.18695	1536.09399	-79.89178	67.74311	1329.75989	-882.00897	85.53329	1341.81433	683.92102	188.82625	47.06158	101.07433	-91.17226	-8.11202	-766.49792	240.55626	-3.67025	-1257.61816	-74.61514	69.85105
1127	9.383	1025.02478	-138.81200	1538.36182	-79.65313	67.90187	1329.57288	-882.08148	84.93266	1344.26672	703.83826	191.53253	42.54128	87.11308	-90.09509	-8.16671	-780.41931	241.42677	-3.58391	-1235.88184	-75.68541	76.03015
1128	9.392	1022.44379	-138.33185	1540.55249	-79.52083	68.05424	1329.45813	-882.19623	84.44087	1346.65833	719.98431	194.12372	37.22359	73.08887	-89.03548	-8.16278	-794.46515	242.32455	-3.50247	-1210.54980	-76.06157	78.81666
1129	9.400	1019.93195	-137.78061	1542.62915	-79.41566	68.22031	1329.41406	-882.32074	84.06310	1348.97571	732.35791	196.92365	31.32966	58.98807	-88.02023	-8.09889	-808.60156	243.23288	-3.44090	-1181.76270	-75.48242	77.94449
1130	9.408	1017.52124	-137.18225	1544.55701	-79.24978	68.43186	1329.44653	-882.42889	83.79843	1351.20728	741.24359	200.14203	25.00291	44.82669	-87.01388	-8.02870	-822.75696	244.13007	-3.38242	-1149.80005	-73.87270	74.18201
1131	9.417	1015.24261	-136.54507	1546.30933	-78.94099	68.74554	1329.57129	-882.49542	83.64084	1353.33862	746.97034	203.77426	18.40501	30.61884	-85.96902	-7.99363	-836.89526	245.04433	-3.28716	-1115.16797	-71.44778	68.90990
1132	9.425	1013.12848	-135.87695	1547.86450	-78.42924	69.24586	1329.80786	-882.49353	83.58642	1355.35059	749.73773	207.74847	11.87502	16.35873	-84.90466	-7.97030	-851.03754	246.01927	-3.13867	-1078.54407	-68.54875	63.44488
1133	9.433	1011.20972	-135.19099	1549.19775	-77.68606	70.02216	1330.16858	-882.39557	83.63401	1357.22327	749.54132	211.88998	5.99546	2.05066	-83.87400	-7.90226	-865.23340	247.04967	-2.97016	-1040.54773	-65.46599	58.59205
1134	9.442	1009.52069	-134.50290	1550.28186	-76.71380	71.13815	1330.65686	-882.17352	83.78562	1358.94873	746.08344	215.73528	1.46548	-12.26859	-82.86848	-7.77279	-879.48950	248.06073	-2.83823	-1001.57672	-62.34954	54.55332
1135	9.450	1008.09851	-133.82707	1551.09253	-75.53932	72.61779	1331.27356	-881.80206	84.04265	1360.53796	738.95532	218.69904	-1.26905	-26.55936	-81.82260	-7.63039	-893.73889	248.98773	-2.76306	-961.80115	-59.24376	51.13664
1136	9.458	1006.97626	-133.17575	1551.60889	-74.20458	74.44441	1332.01929	-881.26819	84.39774	1362.01184	728.26031	220.57388	-2.38282	-40.81277	-80.72664	-7.53899	-907.93854	249.88574	-2.70702	-921.23102	-56.31631	48.21829
1137	9.467	1006.18463	-132.55708	1551.81152	-72.75713	76.57053	1332.89075	-880.57678	84.83882	1363.38269	715.01306	221.71669	-2.57658	-55.03339	-79.64698	-7.52081	-922.13513	250.88251	-2.61670	-879.86725	-53.95024	46.09607
1138	9.475	1005.75525	-131.97357	1551.68433	-71.24702	78.93441	1333.86951	-879.75256	85.35312	1364.63904	700.63257	222.65453	-2.52840	-69.20450	-78.61902	-7.54063	-936.37903	252.04042	-2.45761	-837.98944	-52.46311	45.30901
1139	9.483	1005.71680	-131.43155	1551.21704	-69.72964	81.46548	1334.91541	-878.84686	85.91595	1365.74316	686.10565	223.64197	-2.51145	-83.25723	-77.61784	-7.49177	-950.64209	253.33340	-2.22204	-796.41064	-51.84357	45.98895
1140	9.492	1006.08490	-130.94434	1550.40051	-68.26790	84.08539	1335.96851	-877.93463	86.49349	1366.64319	671.77460	224.67474	-2.55182	-97.03656	-76.64369	-7.18107	-964.84650	254.69386	-1.93656	-756.40125	-51.84028	47.36184
1141	9.500	1006.85217	-130.51732	1549.22925	-66.92873	86.72101	1336.96216	-877.09357	87.06748	1367.28333	657.62421	225.73787	-2.72457	-110.30527	-75.75085	-6.36143	-978.94434	256.00461	-1.66998	-719.15637	-52.25665	48.09412
1142	9.508	1007.99017	-130.14394	1547.70374	-65.77455	89.31313	1337.84009	-876.39301	87.63946	1367.60327	643.51880	226.85844	-3.11782	-122.75687	-75.00142	-4.79964	-992.95581	257.13446	-1.50875	-685.08826	-53.13280	47.26234
1143	9.517	1009.46167	-129.81720	1545.82751	-64.85429	91.80413	1338.56787	-875.90186	88.21027	1367.54138	629.33624	228.02370	-3.64141	-133.98703	-74.45558	-2.31304	-1006.94080	258.07361	-1.49089	-653.58936	-54.66079	44.87878
1144	9.525	1011.22998	-129.53183	1543.60449	-64.19868	94.12182	1339.13098	-875.68744	88.77501	1367.05139	615.12482	229.20390	-4.05369	-143.51053	-74.16376	1.22699	-1020.93701	258.95004	-1.59597	-623.55414	-57.01754	41.54776
1145	9.533	1013.25958	-129.27798	1541.04443	-63.82142	96.19095	1339.52417	-875.80029	89.33557	1366.12207	601.08862	230.39729	-4.18495	-150.94070	-74.09711	5.88849	-1034.91467	259.89023	-1.77409	-594.16107	-60.30372	37.87368
1146	9.542	1015.51697	-129.03809	1538.16675	-63.72799	97.96880	1339.74438	-876.26208	89.90538	1364.77234	587.32629	231.59981	-4.06924	-156.17441	-74.12309	11.76696	-1048.79968	260.95145	-1.91721	-565.30475	-64.52031	34.20004
1147	9.550	1017.97467	-128.79134	1534.99719	-63.92920	99.46374	1339.78882	-877.06158	90.50224	1363.01697	573.72607	232.77893	-3.87378	-159.18027	-74.13409	19.24681	-1062.56274	262.10034	-1.91270	-537.54681	-69.55074	30.64015
1148	9.558	1020.61414	-128.52200	1531.56421	-64.44426	100.71596	1339.66187	-878.15338	91.13361	1360.84448	560.12939	233.90675	-3.78484	-159.36795	-74.25485	29.10987	-1076.26099	263.21667	-1.79183	-511.77686	-75.20660	27.17689
1149	9.567	1023.42749	-128.21902	1527.89478	-65.28602	101.76488	1339.38489	-879.46533	91.77949	1358.22607	546.45313	235.01587	-3.92503	-155.28836	-74.91393	41.98888	-1089.95801	264.23300	-1.70769	-488.85669	-81.29457	23.77011
1150	9.575	1026.41956	-127.87262	1524.00916	-66.44376	102.63580	1338.99548	-880.91840	92.39502	1355.13489	532.66046	236.13359	-4.28414	-145.37863	-76.61615	57.42106	-1103.65381	265.21213	-1.75751	-469.41779	-87.63686	20.43920
1151	9.583	1029.60376	-127.48062	1519.92468	-67.88100	103.34341	1338.53662	-882.44867	92.92409	1351.56860	518.74329	237.19444	-4.72424	-129.19699	-79.55910	73.55336	-1117.32837	266.25571	-1.89092	-453.78015	-94.03174	17.23772
1152	9.592	1032.98901	-127.05656	1515.67297	-69.54625	103.89273	1338.04504	-884.02179	93.28518	1347.56982	504.81805	238.19601	-5.05787	-107.83713	-83.44826	87.92492	-1130.98438	267.39966	-1.98045	-441.98004	-100.20557	14.13661
1153	9.600	1036.56567	-126.62778	1511.31396	-71.38411	104.28052	1337.54443	-885.62061	93.37070	1343.21753	491.12158	239.30882	-5.16475	-83.18518	-87.62180	98.58022	-1144.63513	268.57693	-1.96684	-433.99353	-105.88040	10.98132
1154	9.608	1040.30261	-126.22267	1506.91943	-73.34257	104.50636	1337.04480	-887.21124	93.10834	1338.59900	477.73285	240.62216	-5.10346	-56.86008	-91.32632	104.71169	-1158.29175	269.70929	-1.90983	-430.03845	-110.86787	7.61141
1155	9.617	1044.15186	-125.86130	1502.55188	-75.37585	104.58443	1336.54578	-888.72858	92.50930	1333.80139	464.43683	241.96281	-5.05772	-29.66971	-93.98206	106.66215	-1171.95850	270.79153	-1.89325	-430.54181	-114.95016	4.05036
1156	9.625	1048.05139	-125.56091	1498.26746	-77.43682	104.54453	1336.04150	-890.08954	91.64883	1328.92358	451.01233	243.12062	-5.13723	-1.73041	-95.29928	105.47733	-1185.62671	271.83685	-1.93076	-435.63818	-117.75385	0.62821
1157	9.633	1051.92590	-125.34027	1494.12720	-79.46571	104.41826	1335.52747	-891.21100	90.63109	1324.08191	437.44244	244.13321	-5.30169	27.10043	-95.24282	102.33222	-1199.30090	272.85760	-1.96641	-444.77881	-118.98181	-2.13267
1158	9.642	1055.69409	-125.20983	1490.19983	-81.39081	104.22116	1335.00427	-892.02643	89.57239	1319.40527	423.79517	245.23230	-5.46059	56.88535	-93.98117	98.14168	-1213.00183	273.87631	-1.93665	-456.82861	-118.75655	-3.88327
1159	9.650	1059.28113	-125.16634	1486.56030	-83.14177	103.95758	1334.47473	-892.49988	88.58227	1315.02515	410.10199	246.49921	-5.57677	87.53006	-91.80913	93.43521	-1226.73462	274.86868	-1.83033	-470.40356	-117.62814	-4.68852
1160	9.658	1062.62439	-125.19984	1483.28186	-84.66453	103.64139	1333.93787	-892.62622	87.73967	1311.06531	396.36340	247.74017	-5.66811	118.87732	-89.00839	88.41336	-1240.49341	275.79025	-1.68502	-484.35541	-116.24435	-4.89267
1161	9.667	1065.66992	-125.29423	1480.42334	-85.92952	103.29292	1333.38623	-892.42175	87.08233	1307.63330	382.59625	248.80746	-5.73901	150.80220	-85.77084	83.09709	-1254.26453	276.68024	-1.52855	-498.16315	-115.01082	-4.86895
1162	9.675	1068.37256	-125.42122	1478.02893	-86.93392	102.91749	1332.80835	-891.92334	86.60737	1304.80933	368.85284	249.80496	-5.76997	183.24719	-82.22113	77.46951	-1267.98828	277.64172	-1.33548	-511.81171	-114.04431	-4.87624
1163	9.683	1070.69812	-125.54375	1476.13916	-87.69423	102.50133	1332.20105	-891.19812	86.27464	1302.63110	355.15503	250.83231	-5.79176	216.23520	-78.47783	71.56846	-1281.53809	278.71368	-1.00982	-525.41858	-113.32785	-4.99847
1164	9.692	1072.62085	-125.62402	1474.79114	-88.22379	102.02627	1331.57959	-890.34332	86.02631	1301.09180	341.46851	251.78188	-5.87486	249.86159	-74.71587	65.53254	-1294.74438	279.82239	-0.35143	-539.04431	-112.78233	-5.17520
1165	9.700	1074.12329	-125.63465	1474.00769	-88.51245	101.48175	1330.97461	-889.46832	85.82184	1300.15100	327.79968	252.56242	-5.99642	284.22662	-71.15624	59.57250	-1307.45288	280.85910	0.95179	-552.67676	-112.27319	-5.30684
1166	9.708	1075.20496	-125.57085	1473.79260	-88.52911	100.86945	1330.41821	-888.66669	85.66222	1299.75183	314.21967	253.29095	-6.01643	319.33289	-68.00076	53.88999	-1319.55908	281.78680	3.20426	-566.27832	-111.67418	-5.34286
1167	9.717	1075.88306	-125.45055	1474.13513	-88.24312	100.20389	1329.93237	-887.98389	85.58780	1299.84473	300.74200	254.10948	-5.85871	355.05615	-65.42765	48.61633	-1331.00244	282.66324	6.53357	-579.83575	-110.92885	-5.31966
1168	9.725	1076.18274	-125.30412	1475.01367	-87.64939	99.50610	1329.52368	-887.40607	85.64583	1300.41052	287.27618	255.01358	-5.62988	391.23489	-63.62003	43.81963	-1341.77832	283.49960	10.85902	-593.38293	-110.05144	-5.33932
1169	9.733	1076.12671	-125.15733	1476.39917	-86.78448	98.79359	1329.18616	-886.88898	85.83361	1301.46252	273.73468	255.93015	-5.48553	427.76117	-62.76900	39.58238	-1351.94116	284.11206	16.00288	-606.97290	-109.08673	-5.48100
1170	9.742	1075.73438	-125.01007	1478.25610	-85.72252	98.07672	1328.90808	-886.39410	86.07298	1303.02100	260.09802	256.79568	-5.48706	464.55103	-63.08514	36.08410	-1361.49609	284.25366	21.80942	-620.60706	-108.08965	-5.71489
1171	9.750	1075.02417	-124.82998	1480.54272	-84.55466	97.35759	1328.67871	-885.87164	86.28420	1305.07849	246.38182	257.57733	-5.60581	501.39514	-64.72063	33.56300	-1370.17358	283.92694	28.19597	-634.23505	-107.15097	-5.90465
1172	9.758	1074.01355	-124.57226	1483.21191	-83.36928	96.62672	1328.49182	-885.22925	86.48834	1307.57446	232.63408	258.30280	-5.74258	537.77313	-67.52820	32.07759	-1377.24170	283.43408	35.17859	-647.82800	-106.36670	-5.92154
1173	9.767	1072.72327	-124.20280	1486.20996	-82.23916	95.87081	1328.34436	-884.39874	86.76741	1310.39478	218.91945	259.01389	-5.79359	572.76117	-70.93385	31.28395	-1381.45581	283.05524	42.87761	-661.39343	-105.74033	-5.77392
1174	9.775	1071.18518	-123.70917	1489.47583	-81.20894	95.09451	1328.23425	-883.44391	87.12723	1313.40393	205.24828	259.71857	-5.74142	605.14301	-74.21429	30.56136	-1381.24377	282.76642	51.36465	-674.93634	-105.17230	-5.58656
1175	9.783	1069.44067	-123.10568	1492.94434	-80.28864	94.32981	1328.16089	-882.51984	87.49749	1316.48950	191.56667	260.41336	-5.64811	633.74048	-76.97838	29.35997	-1375.33728	282.26767	60.36475	-688.46570	-104.53317	-5.46688
1176	9.792	1067.52551	-122.42619	1496.55249	-79.46461	93.61792	1328.12573	-881.71881	87.85879	1319.57983	177.80209	261.07233	-5.60528	657.80591	-79.34881	27.38923	-1363.55994	281.21640	69.10461	-702.03058	-103.72623	-5.43409
1177	9.800	1065.46436	-121.70365	1500.24500	-78.71733	92.98342	1328.13159	-881.03448	88.25565	1322.64063	163.91074	261.64508	-5.66936	677.21570	-81.68150	24.58920	-1346.88721	279.45764	76.53567	-715.69800	-102.74188	-5.44437
1178	9.808	1063.28101	-120.95294	1503.97937	-78.02757	92.42306	1328.18420	-880.46106	88.68276	1325.66479	149.92825	262.16898	-5.79783	692.32678	-84.22530	21.03877	-1326.54907	277.07458	81.87505	-729.47913	-101.64346	-5.46174
1179	9.817	1061.00134	-120.15726	1507.72778	-77.37302	91.90565	1328.29480	-880.03619	89.05176	1328.65869	135.96040	262.83997	-5.87637	703.59082	-87.11186	16.89501	-1303.13696	274.29395	85.08624	-743.32672	-100.48752	-5.49242
1180	9.825	1058.64771	-119.28030	1511.47070	-76.72845	91.37567	1328.47937	-879.78339	89.26813	1331.62793	122.09750	263.84149	-5.81892	711.24719	-90.49644	12.35220	-1276.58691	271.36472	86.74647	-757.21356	-99.32468	-5.53482
1181	9.833	1056.24475	-118.32132	1515.18005	-76.07103	90.76328	1328.75439	-879.66559	89.28070	1334.56824	108.33157	265.11053	-5.64430	715.34326	-94.49480	7.61789	-1246.76794	268.45102	87.25563	-771.15723	-98.23882	-5.54890
1182	9.842	1053.83105	-117.33681	1518.80591	-75.38487	89.99918	1329.13562	-879.59406	89.07275	1337.45850	94.56090	266.37488	-5.46816	715.90918	-98.94923	3.00778	-1213.90015	265.57294	86.29294	-785.18042	-97.28665	-5.50767
1183	9.850	1051.46069	-116.39342	1522.27759	-74.66036	89.02394	1329.63843	-879.45776	88.65038	1340.26038	80.68991	267.42096	-5.38728	712.96716	-103.26720	-0.94369	-1178.49756	262.59015	83.27551	-799.28290	-96.41969	-5.43122
1184	9.858	1049.19702	-115.53058	1525.52014	-73.89185	87.79139	1330.27441	-879.15466	88.03805	1342.92944	66.70409	268.25671	-5.36776	706.46265	-106.55594	-3.69692	-1141.09766	259.30347	78.20359	-813.41949	-95.55713	-5.33338
1185	9.867	1047.10339	-114.75615	1528.48511	-73.07854	86.27439	1331.04504	-878.61896	87.27137	1345.42969	52.64503	269.01987	-5.30951	696.52734	-108.14232	-5.13674	-1102.08203	255.67189	71.83479	-827.51630	-94.70488	-5.19355
1186	9.875	1045.23376	-114.05478	1531.16162	-72.22802	84.47073	1331.94360	-877.83234	86.39656	1347.73828	38.56230	269.81558	-5.19758	683.93146	-108.09299	-5.64103	-1061.64270	251.84859	65.16013	-841.55798	-93.91496	-5.02593
1187	9.883	1043.63525	-113.42239	1533.55127	-71.35797	82.39864	1332.96106	-876.82043	85.46246	1349.85181	24.48967	270.67316	-5.09549	669.93066	-107.11304	-5.69647	-1019.82324	247.99771	58.92509	-855.60565	-93.15874	-4.90754
1188	9.892	1042.35181	-112.88548	1535.63696	-70.49522	80.09077	1334.08472	-875.65228	84.49062	1351.78662	10.44263	271.57654	-5.01540	655.54559	-105.91445	-5.59820	-976.58752	244.23727	53.62099	-869.70166	-92.28047	-4.91700
1189	9.900	1041.41125	-112.46905	1537.38843	-69.67316	77.59856	1335.29333	-874.43506	83.45969	1353.56824	-3.57454	272.48285	-4.89874	641.22424	-104.80864	-5.50197	-931.96094	240.73703	49.69804	-883.84277	-91.14272	-5.06121
1190	9.908	1040.81226	-112.16893	1538.78357	-68.92612	74.99573	1336.55261	-873.29572	82.32553	1355.21631	-17.54817	273.38269	-4.65876	627.04761	-103.79675	-5.54001	-886.31293	237.69916	47.60754	-898.00806	-89.83739	-5.23408
1191	9.917	1040.52893	-111.95895	1539.81519	-68.28481	72.36465	1337.81799	-872.35797	81.05875	1356.73291	-31.34454	274.35745	-4.05695	612.96887	-102.80827	-5.77339	-840.60272	235.20322	47.51478	-912.14648	-88.61934	-5.28073
1192	9.925	1040.51880	-111.80371	1540.48047	-67.77630	69.77671	1339.04297	-871.71625	79.69445	1358.08240	-44.62166	275.46701	-2.59290	598.93286	-101.82194	-6.12195	-796.29254	233.10223	48.77762	-926.21643	-87.66992	-5.13313
1193	9.933	1040.73547	-111.67118	1540.77319	-67.42243	67.28986	1340.18530	-871.41168	78.36617	1359.17725	-56.90736	276.64859	0.35482	584.92236	-100.85391	-6.42174	-754.86121	231.07684	49.88996	-940.24622	-87.01938	-4.84631
1194	9.942	1041.14673	-111.55238	1540.68103	-67.23381	64.95787	1341.20984	-871.44202	77.25153	1359.90649	-67.64043	277.85822	5.33721	570.94189	-99.92596	-6.55467	-717.12463	228.81131	49.43354	-954.30054	-86.55629	-4.52460
1195	9.950	1041.74622	-111.47537	1540.18774	-67.20419	62.83142	1342.09229	-871.79999	76.45384	1360.19287	-76.13148	279.05774	12.64129	556.98730	-99.07204	-6.53116	-682.82623	226.23093	47.05713	-968.40930	-86.08705	-4.25141
1196	9.958	1042.54712	-111.49871	1539.27905	-67.31297	60.94846	1342.82544	-872.48413	75.94987	1360.01465	-81.58705	279.91647	22.05389	543.04858	-98.30888	-6.46329	-650.94348	223.64919	43.30083	-982.55286	-85.50783	-4.04658
1197	9.967	1043.56592	-111.68615	1537.95007	-67.53959	59.32115	1343.42175	-873.47833	75.63470	1359.39258	-83.17091	279.91592	32.97555	529.11902	-97.59760	-6.46332	-620.51825	221.55449	38.77395	-996.66364	-84.82268	-3.89087
1198	9.975	1044.80676	-112.08405	1536.21301	-67.87425	57.92600	1343.90796	-874.73993	75.38802	1358.38220	-80.24855	278.88629	44.94304	515.18195	-96.89006	-6.57341	-591.22260	220.22693	33.81349	-1010.62927	-83.97195	-3.80905
1199	9.983	1046.24438	-112.69862	1534.12512	-68.30508	56.70483	1344.31848	-876.20233	75.12321	1357.08130	-72.97295	277.13629	57.82225	501.21063	-96.18029	-6.77752	-563.12091	219.62457	28.64960	-1024.39893	-82.87183	-3.85347
1200	9.992	1047.80310	-113.45951	1531.82520	-68.79621	55.57590	1344.69031	-877.77527	74.81951	1355.62561	-62.89754	275.08408	71.36127	487.20206	-95.47747	-7.03508	-535.93054	219.46191	23.45210	-1038.05066	-81.58615	-4.00299
