# Supplementary material for: Novel Methods for Surface EMG Analysis and Exploration Based on Multi-Modal Gaussian Mixture Models
Source: PLoS One. 2016 Jun 30;11(6):e0157239. doi: 10.1371/journal.pone.0157239 (PMC4928879; doi:10.1371/journal.pone.0157239)
Supplement: S2 File — (ZIP) [file pone.0157239.s002.zip › Haf_horses_walk_data/Haf_h11_w3_emg.anc]

File_Type:	Analog R/C ASCII	Generation#:	2
Board_Type:	NI USB-6225	Polarity:	Bipolar
Trial_Name:	Sambellaw	Trial#:	3	Duration(Sec.):	9.999166	#Channels:	64
BitDepth:	16	PreciseRate:	1200.000000
Name	LDL	acc1x	acc1y	acc1z	GM1L	acc2x	acc2y	acc2z	GM2L	acc3x	acc3y	acc3z	GM3L	acc4x	acc4y	acc4z	LDR	acc5x	acc5y	acc5z	GM1R	acc6x	acc6y	acc6z	GM2R	acc7x	acc7y	acc7z	GM3R	acc8x	acc8y	acc8z	BLDL	acc9x	acc9y	acc9z	BGM1L	acc10x	acc10y	acc10z	BGM2L	acc11x	acc11y	acc11z	BGM3L	acc12x	acc12y	acc12z	BLDR
Rate	1200	1200	1200	1200	1200	1200	1200	1200	1200	1200	1200	1200	1200	1200	1200	1200	1200	1200	1200	1200	1200	1200	1200	1200	1200	1200	1200	1200	1200	1200	1200	1200	1200	1200	1200	1200	1200	1200	1200	1200	1200	1200	1200	1200	1200	1200	1200	1200	1200
Range	5000	5000	5000	5000	5000	5000	5000	5000	5000	5000	5000	5000	5000	5000	5000	5000	5000	5000	5000	5000	5000	5000	5000	5000	5000	5000	5000	5000	5000	5000	5000	5000	5000	5000	5000	5000	5000	5000	5000	5000	5000	5000	5000	5000	5000	5000	5000	5000	5000
0.000000	434	2117	-10946	-21022	-459	-21482	-4096	-15392	-232	-20014	-8727	-16274	-28	-21094	-8518	-13909	-778	-1212	2845	-18088	-4003	-11125	7026	-20216	151	-10468	8680	-16896	7101	-9900	9956	-10069	-148	-127	-120	-83	-65	-60	-105	40	-153	19	34	-75	-27	-57	80	-31	0
0.000833	1867	2008	-10828	-21312	-236	-21195	-3647	-15489	-484	-20126	-8187	-16125	-137	-21213	-7944	-14173	-1623	-1163	2758	-18226	-1326	-11151	7347	-20137	80	-10392	9052	-16924	3389	-9883	10294	-10136	-150	-126	-119	-68	-63	-61	-105	41	-151	21	32	-76	-25	-56	81	-31	7
0.001667	2543	1882	-10711	-21610	-304	-20883	-3235	-15565	-249	-20234	-7699	-15989	-216	-21291	-7367	-14414	-1646	-1104	2698	-18358	-4631	-11168	7686	-20063	-271	-10316	9432	-16943	785	-9885	10655	-10208	-152	-128	-120	-65	-65	-59	-103	43	-156	20	33	-76	-28	-57	81	-31	-5
0.002500	2803	1740	-10568	-21908	-127	-20560	-2857	-15611	-255	-20330	-7240	-15869	-215	-21319	-6778	-14632	-1490	-1034	2677	-18499	-3233	-11171	8034	-20001	-188	-10242	9829	-16953	-2561	-9904	11046	-10322	-150	-124	-119	-66	-66	-59	-105	39	-151	20	36	-75	-24	-52	79	-31	-4
0.003333	2457	1589	-10418	-22207	-268	-20232	-2511	-15633	-389	-20399	-6809	-15757	-251	-21305	-6198	-14835	-1645	-972	2667	-18643	-2631	-11155	8392	-19954	-270	-10174	10234	-16962	-5248	-9942	11447	-10435	-148	-121	-117	-66	-63	-57	-104	44	-150	20	37	-73	-21	-56	81	-30	-1
0.004167	827	1434	-10240	-22500	53	-19906	-2202	-15632	-463	-20438	-6401	-15679	-329	-21229	-5624	-15020	-1486	-900	2692	-18791	-4344	-11128	8755	-19916	-282	-10112	10650	-16968	-6886	-10002	11877	-10556	-146	-125	-117	-64	-62	-58	-101	42	-148	3	38	-73	-18	-52	84	-28	4
0.005000	-823	1270	-10045	-22808	-400	-19586	-1917	-15609	-706	-20445	-6021	-15637	-296	-21106	-5077	-15201	-1203	-824	2758	-18942	-2163	-11079	9122	-19893	114	-10060	11063	-16977	-9740	-10073	12306	-10687	-148	-118	-116	-82	-58	-57	-98	43	-146	21	37	-74	-19	-52	80	-32	0
0.005833	1795	1106	-9818	-23076	-377	-19278	-1663	-15575	-745	-20415	-5663	-15629	-263	-20925	-4554	-15375	-1327	-745	2849	-19100	-513	-11024	9483	-19891	-438	-10022	11473	-16986	-12716	-10162	12738	-10822	-146	-122	-121	-65	-60	-58	-104	41	-152	21	39	-67	-22	-52	82	-29	-7
0.006667	2248	939	-9589	-23358	-184	-18980	-1439	-15524	-388	-20337	-5335	-15652	-272	-20699	-4076	-15552	-1200	-660	2968	-19266	-4310	-10954	9836	-19906	-805	-9995	11871	-16999	-12482	-10269	13166	-10959	-151	-121	-122	-72	-67	-63	-107	38	-154	17	33	-75	-29	-62	77	-32	-7
0.007500	1567	762	-9281	-23630	-379	-18701	-1248	-15464	-432	-20210	-5037	-15702	-365	-20423	-3633	-15729	-910	-573	3124	-19429	-3958	-10885	10179	-19940	-420	-9989	12259	-17012	-11573	-10384	13601	-11091	-151	-130	-121	-66	-69	-64	-108	38	-153	16	28	-78	-27	-58	81	-30	-7
0.008333	1221	595	-8958	-23884	-233	-18424	-1072	-15391	-350	-20027	-4760	-15775	-440	-20092	-3246	-15906	-851	-481	3319	-19593	-3761	-10803	10509	-19986	-624	-9996	12631	-17027	-9659	-10502	14015	-11228	-151	-127	-122	-68	-63	-60	-105	37	-153	19	34	-75	-25	-59	79	-35	0
0.009167	812	424	-8604	-24127	-211	-18170	-925	-15310	-439	-19795	-4511	-15864	-376	-19719	-2914	-16074	-686	-387	3541	-19761	-5236	-10727	10816	-20044	-598	-10021	12984	-17041	-7267	-10609	14422	-11350	-150	-129	-122	-68	-63	-61	-105	39	-151	15	34	-53	-21	-36	82	-29	-3
0.010000	1173	258	-8228	-24358	-262	-17906	-799	-15219	-606	-19500	-4298	-15959	-360	-19315	-2654	-16239	-716	-287	3797	-19922	-5410	-10652	11104	-20123	-539	-10066	13312	-17054	-4846	-10720	14802	-11480	-149	-98	-120	-67	-79	-58	-104	36	-149	20	37	-74	-22	-56	81	-31	-1
0.010833	2480	94	-7826	-24574	-165	-17672	-694	-15128	-602	-19164	-4117	-16054	-475	-18886	-2464	-16395	-627	-190	4086	-20091	-6249	-10597	11366	-20211	-508	-10131	13608	-17067	-1969	-10813	15162	-11596	-149	-127	-119	-64	-66	-59	-105	39	-149	16	34	-74	-24	-51	84	-29	0
0.011667	1931	-75	-7408	-24752	-249	-17435	-601	-15024	-564	-18779	-3976	-16139	-506	-18443	-2347	-16536	-284	-95	4399	-20255	-5578	-10551	11600	-20314	220	-10214	13873	-17076	-644	-10889	15485	-11714	-151	-125	-124	-67	-62	-58	-103	40	-152	17	32	-73	-22	-57	82	-33	-4
0.012500	251	-236	-6987	-24968	-3	-17198	-524	-14917	-492	-18356	-3869	-16209	-383	-17956	-2301	-16648	-495	0	4743	-20419	-7227	-10531	11804	-20425	-124	-10323	14104	-17078	1626	-10949	15786	-11828	-149	-127	-121	-66	-87	-59	-104	37	-153	16	37	-75	-18	-58	84	-32	-1
0.013333	-1927	-403	-6568	-25142	-48	-16961	-437	-14799	-412	-17903	-3813	-16258	-372	-17523	-2329	-16732	-182	88	5109	-20576	-6956	-10535	11985	-20546	158	-10443	14282	-17073	2722	-10984	16058	-11946	-149	-127	-120	-65	-61	-57	-104	35	-148	16	35	-73	-21	-57	79	-32	-3
0.014167	-870	-558	-6148	-25303	-153	-16722	-404	-14673	-421	-17421	-3799	-16284	-405	-17066	-2423	-16777	84	170	5490	-20736	-2307	-10570	12130	-20671	262	-10585	14472	-17060	208	-10997	16291	-12052	-151	-127	-124	-66	-60	-61	-108	36	-154	12	16	-76	-25	-60	79	-16	-3
0.015000	-537	-706	-5750	-25448	-124	-16484	-354	-14537	-284	-16921	-3822	-16282	-375	-16631	-2576	-16776	-68	243	5890	-20883	-4611	-10629	12252	-20796	-185	-10743	14605	-17043	-1227	-10985	16489	-12168	-156	-109	-126	-73	-65	-61	-110	33	-156	15	29	-81	-28	-62	79	-36	-6
0.015833	-285	-841	-5385	-25583	1	-16240	-310	-14390	-231	-16418	-3887	-16253	-428	-16213	-2782	-16714	108	318	6305	-21028	-3555	-10724	12353	-20921	-111	-10912	14706	-17011	-3564	-10952	16663	-12276	-152	-132	-127	-69	-64	-64	-110	34	-156	47	30	-77	-26	-59	70	-31	-6
0.016667	-292	-952	-5050	-25669	-169	-15984	-264	-14230	-115	-15913	-3980	-16195	-346	-15821	-3031	-16617	160	373	6733	-21163	-1507	-10831	12433	-21039	-287	-11092	14785	-16970	-5576	-10897	16805	-12394	-155	-130	-125	-66	-65	-58	-107	37	-154	18	30	-78	-24	-55	82	-33	-3
0.017500	-822	-1038	-4742	-25796	195	-15728	-223	-14068	5	-15422	-4107	-16115	-270	-15464	-3313	-16454	181	433	7167	-21293	-2204	-10973	12492	-21156	-161	-11259	14835	-16919	-6793	-10834	16917	-12491	-148	-126	-120	-65	-81	-58	-114	41	-143	16	33	-77	-18	-57	82	-30	1
0.018333	-3266	-1100	-4483	-25885	-55	-15472	-193	-13909	-36	-14957	-4263	-16034	-324	-15151	-3621	-16242	535	478	7598	-21420	-560	-11139	12532	-21265	312	-11437	14855	-16863	-8491	-10765	16994	-12598	-149	-131	-124	-67	-63	-58	-105	40	-149	16	34	-75	-19	-56	84	-31	-1
0.019167	-1342	-1114	-4270	-25962	-262	-15217	-165	-13752	-309	-14517	-4444	-15938	-305	-14876	-3941	-15980	428	521	8027	-21530	2491	-11327	12557	-21368	-162	-11617	14858	-16800	-11245	-10700	17051	-12692	-151	-125	-121	-66	-62	-58	-103	40	-150	29	35	-74	-21	-57	84	-30	-1
0.020000	-439	-1082	-4110	-26031	154	-14959	-149	-13601	-318	-14116	-4643	-15851	-286	-14648	-4262	-15680	173	557	8447	-21649	-305	-11532	12566	-21461	-692	-11789	14838	-16739	-11180	-10650	17076	-12796	-151	-129	-124	-64	-61	-59	-103	38	-150	20	36	-75	-23	-55	85	-33	-1
0.020833	-432	-1005	-3996	-26085	-38	-14712	-148	-13472	-366	-13761	-4851	-15772	-290	-14467	-4576	-15357	339	593	8849	-21769	9	-11753	12568	-21553	-191	-11952	14802	-16673	-10183	-10622	17075	-12878	-148	-128	-122	-65	-62	-59	-105	38	-152	17	32	-77	-22	-59	69	-32	-1
0.021667	77	-872	-3926	-26134	19	-14465	-160	-13358	-319	-13457	-5068	-15714	-243	-14335	-4875	-14986	362	622	9237	-21861	1293	-11983	12561	-21628	19	-12102	14755	-16609	-8483	-10625	17054	-12954	-149	-128	-125	-63	-59	-56	-105	40	-149	18	35	-77	-18	-58	84	-30	0
0.022500	-108	-673	-3900	-26184	25	-14227	-197	-13277	-179	-13199	-5289	-15677	-267	-14241	-5154	-14604	428	649	9603	-21959	-87	-12218	12547	-21697	196	-12242	14689	-16551	-5912	-10652	17009	-13025	-146	-127	-121	-67	-61	-58	-116	40	-150	17	30	-79	-24	-58	84	-28	0
0.023333	91	-419	-3915	-26222	-34	-13997	-263	-13225	-114	-12994	-5505	-15666	-229	-14189	-5409	-14215	331	683	9931	-22056	-258	-12451	12525	-21760	97	-12379	14613	-16499	-3024	-10728	16947	-13086	-155	-131	-127	-70	-63	-59	-108	34	-153	15	32	-78	-23	-59	79	-33	-3
0.024167	1328	-107	-3959	-26262	-66	-13780	-359	-13220	28	-12842	-5723	-15689	-190	-14170	-5633	-13827	268	717	10231	-22148	-1069	-12685	12503	-21812	-211	-12488	14530	-16453	605	-10852	16871	-13126	-148	-128	-122	-66	-63	-57	-104	37	-147	17	36	-72	-24	-56	84	-18	-3
0.025000	1459	262	-4029	-26301	1	-13570	-483	-13252	258	-12729	-5927	-15739	-223	-14186	-5829	-13441	135	739	10480	-22239	-1018	-12916	12479	-21863	179	-12596	14444	-16420	3152	-11025	16781	-13158	-151	-135	-124	-68	-62	-56	-107	42	-149	18	35	-77	-21	-57	82	-28	-1
0.025833	300	685	-4118	-26344	128	-13367	-651	-13328	484	-12665	-6131	-15818	-249	-14218	-5993	-13070	-411	769	10692	-22327	-2523	-13136	12458	-21900	-14	-12693	14350	-16394	6222	-11246	16681	-13177	-147	-127	-121	-65	-59	-55	-104	39	-151	16	34	-76	-15	-56	84	-27	0
0.026667	-1801	1152	-4234	-26392	120	-13185	-860	-13450	437	-12632	-6330	-15913	-255	-14269	-6139	-12711	-374	788	10850	-22416	-4389	-13352	12429	-21942	138	-12791	14261	-16390	9297	-11522	16571	-13182	-150	-128	-122	-68	-62	-56	-109	39	-154	16	36	-78	-23	-59	80	-32	-3
0.027500	-663	1656	-4348	-26445	-112	-12991	-1111	-13627	-101	-12636	-6522	-16033	-221	-14324	-6242	-12375	-259	807	10958	-22506	-496	-13555	12404	-21980	397	-12882	14163	-16398	8361	-11841	16454	-13189	-151	-129	-120	-67	-91	-63	-113	36	-152	9	34	-81	-24	-61	75	-29	0
0.028333	-103	2181	-4472	-26504	37	-12806	-1401	-13843	-56	-12651	-6704	-16153	-156	-14392	-6372	-12060	-315	819	11012	-22593	-3114	-13750	12384	-22007	-29	-12970	14059	-16417	8331	-12198	16339	-13177	-149	-130	-122	-68	-64	-58	-110	36	-151	15	35	-75	-22	-62	80	-28	-1
0.029167	204	2724	-4588	-26570	37	-12626	-1732	-14089	-97	-12682	-6885	-16272	-133	-14447	-6472	-11764	-173	832	11011	-22676	-4014	-13927	12371	-22029	347	-13065	13985	-16454	7527	-12599	16230	-13163	-149	-128	-118	-67	-64	-58	-104	29	-150	16	36	-81	-22	-56	82	-27	2
0.030000	-30	3263	-4701	-26638	-18	-12444	-2099	-14374	-158	-12704	-7077	-16373	-103	-14489	-6571	-11493	-38	834	10959	-22765	-2947	-14092	12359	-22050	53	-13163	13905	-16503	6753	-13021	16129	-13140	-147	-103	-119	-67	-60	-56	-103	41	-151	19	35	-75	-23	-57	84	-25	1
0.030833	-96	3792	-4805	-26712	208	-12257	-2503	-14685	28	-12726	-7240	-16455	-190	-14516	-6679	-11246	171	829	10854	-22849	-4250	-14250	12353	-22064	-240	-13277	13822	-16564	6646	-13463	16030	-13123	-150	-128	-120	-65	-62	-55	-103	44	-152	18	35	-97	-24	-55	84	-26	-5
0.031667	-2522	4288	-4905	-26785	92	-12064	-2938	-15007	40	-12730	-7411	-16496	-264	-14515	-6799	-11005	271	813	10698	-22941	-4019	-14392	12348	-22074	-8	-13395	13747	-16638	5955	-13916	15947	-13107	-150	-129	-124	-68	-65	-61	-108	37	-152	15	35	-77	-24	-59	82	-28	-3
0.032500	-1325	4749	-4985	-26861	-410	-11864	-3390	-15327	-326	-12703	-7582	-16498	-252	-14484	-6954	-10786	318	798	10505	-23024	-698	-14525	12353	-22085	219	-13530	13682	-16725	3199	-14361	15881	-13098	-150	-129	-120	-81	-62	-58	-108	38	-162	18	35	-78	-24	-58	82	-25	-1
0.033333	313	5159	-5074	-26929	59	-11642	-3854	-15643	-372	-12637	-7748	-16439	-204	-14418	-7096	-10575	174	773	10280	-23109	-2983	-14643	12356	-22083	-311	-13672	13623	-16819	2904	-14803	15835	-13095	-151	-130	-122	-68	-65	-60	-107	38	-152	19	33	-77	-22	-57	82	-29	0
0.034167	-198	5513	-5103	-26994	-86	-11409	-4331	-15939	-91	-12535	-7918	-16326	-142	-14290	-7283	-10378	118	745	10022	-23192	-3587	-14747	12368	-22073	-184	-13831	13568	-16917	3843	-15229	15810	-13101	-151	-130	-122	-66	-65	-60	-109	39	-153	16	33	-73	-25	-59	80	-34	-4
0.035000	-451	5782	-5141	-27044	-139	-11157	-4809	-16211	-120	-12384	-8085	-16147	-142	-14172	-7502	-10185	137	713	9764	-23274	-1451	-14839	12381	-22058	-154	-13997	13525	-17021	4817	-15629	15796	-13123	-150	-128	-122	-67	-65	-61	-108	37	-154	16	32	-78	-24	-58	79	-32	-4
0.035833	-705	6006	-5153	-27084	-58	-10887	-5278	-16447	-306	-12190	-8243	-15911	-135	-13995	-7743	-9996	354	681	9498	-23346	-2108	-14920	12395	-22034	-34	-14170	13487	-17127	6420	-15996	15830	-13159	-150	-130	-124	-67	-64	-59	-112	35	-154	13	35	-77	-25	-59	79	-28	0
0.036667	-526	6141	-5158	-27109	-88	-10600	-5730	-16638	-105	-11947	-8397	-15614	-94	-13778	-8007	-9817	618	654	9235	-23416	-1545	-14990	12417	-22002	-46	-14345	13466	-17232	7930	-16316	15896	-13211	-148	-129	-122	-65	-63	-59	-105	39	-151	18	34	-75	-21	-56	82	-28	-3
0.037500	351	6199	-5139	-27111	0	-10286	-6156	-16774	82	-11660	-8542	-15264	-115	-13527	-8289	-9636	521	633	8999	-23471	-858	-15047	12436	-21956	-367	-14519	13440	-17336	9818	-16600	15951	-13279	-149	-126	-120	-64	-57	-53	-87	44	-148	20	37	-74	-18	-58	80	-27	2
0.038333	763	6181	-5127	-27101	73	-9963	-6551	-16862	52	-11334	-8681	-14865	-114	-13239	-8595	-9468	698	616	8792	-23527	113	-15098	12450	-21889	-259	-14690	13425	-17442	10805	-16845	16043	-13372	-148	-125	-120	-65	-61	-62	-103	43	-148	20	35	-73	-22	-53	80	-31	0
0.039167	183	6083	-5059	-27070	-27	-9628	-6916	-16890	58	-10977	-8817	-14434	-63	-12929	-8899	-9306	676	612	8630	-23573	835	-15135	12462	-21846	-331	-14852	13416	-17544	11152	-17037	16160	-13484	-147	-125	-121	-66	-61	-56	-103	41	-142	9	33	-75	-22	-58	78	-28	0
0.040000	-1730	5920	-4998	-27035	271	-9285	-7240	-16883	248	-10589	-8940	-13978	-84	-12598	-9212	-9158	450	619	8512	-23609	-297	-15171	12470	-21783	-263	-15005	13412	-17636	12308	-17185	16313	-13617	-148	-138	-127	-66	-65	-58	-108	40	-152	12	32	-78	-24	-58	79	-34	-3
0.040833	-1595	5696	-4922	-26968	-194	-8936	-7520	-16780	170	-10189	-9055	-13514	-75	-12247	-9511	-9015	715	639	8462	-23633	4846	-15195	12474	-21710	212	-15133	13419	-17726	9165	-17287	16438	-13766	-151	-125	-122	-62	-64	-58	-101	38	-151	19	32	-75	-23	-59	80	-34	0
0.041667	-687	5420	-4828	-26898	60	-8579	-7750	-16637	209	-9771	-9159	-13042	-108	-11883	-9790	-8889	500	678	8476	-23644	4864	-15209	12466	-21637	-551	-15243	13435	-17808	6235	-17345	16593	-13934	-147	-125	-122	-65	-59	-62	-109	39	-148	18	33	-74	-16	-59	82	-31	2
0.042500	-206	5104	-4727	-26803	29	-8228	-7936	-16454	142	-9357	-9255	-12591	-94	-11520	-10050	-8778	422	741	8565	-23641	3933	-15220	12464	-21551	-273	-15328	13446	-17887	3514	-17371	16762	-14120	-148	-125	-120	-72	-64	-77	-105	40	-144	19	33	-76	-24	-59	79	-31	2
0.043333	-635	4755	-4610	-26706	18	-7888	-8073	-16217	-1	-8954	-9339	-12163	-93	-11151	-10265	-8686	428	818	8721	-23626	6464	-15218	12454	-21452	-310	-15385	13454	-17953	589	-17353	16932	-14317	-146	-121	-122	-66	-64	-59	-105	44	-147	21	32	-74	-18	-56	82	-29	1
0.044167	-415	4385	-4484	-26603	80	-7553	-8166	-15947	-35	-8568	-9418	-11775	-183	-10793	-10448	-8611	290	921	8949	-23593	6320	-15208	12439	-21375	-532	-15420	13494	-18017	-1435	-17308	17101	-14529	-148	-127	-119	-63	-62	-35	-105	42	-151	19	35	-75	-22	-59	80	-30	-3
0.045000	-2432	4000	-4359	-26498	270	-7249	-8220	-15646	161	-8206	-9489	-11427	-201	-10446	-10575	-8560	411	1038	9249	-23554	5804	-15196	12423	-21285	-300	-15424	13528	-18074	-2514	-17235	17263	-14748	-148	-125	-119	-64	-62	-58	-104	44	-150	21	35	-70	-19	-57	82	-28	0
0.045833	-1807	3619	-4224	-26389	-413	-6948	-8231	-15315	-22	-7872	-9558	-11134	-88	-10117	-10658	-8532	621	1183	9620	-23495	9314	-15168	12410	-21193	67	-15409	13563	-18128	-5332	-17147	17412	-14975	-147	-122	-118	-61	-62	-55	-103	44	-147	22	34	-85	-23	-57	82	-29	3
0.046667	671	3239	-4091	-26260	-64	-6677	-8207	-14972	-27	-7579	-9619	-10897	-49	-9808	-10688	-8524	285	1343	10034	-23429	7909	-15139	12394	-21107	-663	-15373	13595	-18175	-6206	-17047	17548	-15205	-149	-127	-119	-65	-64	-59	-109	40	-148	20	36	-76	-23	-57	79	-27	3
0.047500	489	2869	-3959	-26190	-56	-6433	-8153	-14623	50	-7328	-9677	-10730	-57	-9528	-10666	-8541	302	1523	10497	-23350	5366	-15095	12388	-21020	-546	-15322	13630	-18222	-4729	-16935	17654	-15438	-151	-139	-124	-66	-64	-59	-107	51	-153	15	29	-77	-22	-60	78	-34	-4
0.048333	-109	2524	-3832	-26098	-96	-6218	-8074	-14265	-317	-7118	-9731	-10613	-110	-9265	-10591	-8570	89	1718	10999	-23257	6811	-15045	12388	-20933	-328	-15255	13669	-18262	-2858	-16815	17747	-15663	-152	-129	-124	-72	-65	-63	-112	35	-155	17	28	-78	-27	-62	78	-35	-6
0.049167	-802	2206	-3712	-26010	-28	-6028	-7969	-13910	-146	-6938	-9775	-10548	-149	-9030	-10472	-8615	-85	1932	11530	-23148	5753	-14974	12405	-20840	-441	-15173	13717	-18296	79	-16696	17813	-15878	-152	-127	-121	-66	-64	-62	-103	38	-152	19	34	-69	-25	-60	77	-36	-4
0.050000	-857	1922	-3610	-25923	-202	-5862	-7843	-13552	-29	-6795	-9809	-10550	-131	-8811	-10303	-8672	276	2155	12069	-23034	4687	-14897	12431	-20750	-505	-15087	13755	-18330	3111	-16577	17859	-16078	-156	-127	-118	-66	-64	-59	-107	38	-154	17	33	-75	-25	-57	81	-32	-5
0.050833	437	1664	-3490	-25847	-199	-5719	-7703	-13208	-331	-6683	-9832	-10592	-91	-8619	-10104	-8748	626	2387	12605	-22909	4204	-14809	12477	-20657	-705	-14999	13811	-18360	6424	-16469	17864	-16263	-153	-125	-118	-64	-65	-59	-108	43	-153	19	36	-74	-25	-58	80	-35	-5
0.051667	1586	1438	-3397	-25774	7	-5606	-7551	-12885	-245	-6600	-9845	-10673	-121	-8439	-9877	-8803	547	2624	13132	-22775	3824	-14710	12534	-20569	-549	-14911	13860	-18386	9186	-16368	17845	-16429	-149	-125	-115	-64	-61	-57	-109	40	-152	18	36	-72	-23	-56	80	-29	-4
0.052500	589	1242	-3321	-25704	-189	-5510	-7388	-12578	41	-6531	-9841	-10787	-132	-8266	-9633	-8877	414	2860	13635	-22640	4231	-14604	12612	-20468	-338	-14829	13915	-18428	10728	-16280	17791	-16572	-144	-125	-114	-59	-62	-58	-104	39	-151	20	37	-72	-24	-55	84	-30	1
0.053333	-1319	1073	-3257	-25634	164	-5446	-7221	-12292	94	-6489	-9821	-10927	-78	-8127	-9376	-8947	445	3091	14098	-22501	1600	-14492	12698	-20372	-593	-14756	13972	-18465	13366	-16202	17707	-16686	-149	-121	-116	-66	-64	-58	-107	42	-152	19	35	-76	-19	-55	84	-29	0
0.054167	-1495	929	-3204	-25568	-230	-5390	-7045	-12032	-62	-6449	-9780	-11083	-46	-7986	-9119	-9007	786	3305	14509	-22361	5057	-14374	12799	-20267	218	-14692	14025	-18506	11784	-16143	17596	-16776	-149	-128	-108	-65	-60	-56	-104	39	-152	16	36	-73	-25	-57	84	-31	-3
0.055000	-185	812	-3169	-25498	-22	-5354	-6868	-11796	-91	-6422	-9716	-11246	-94	-7840	-8865	-9063	646	3527	14875	-22218	5992	-14252	12912	-20163	-275	-14638	14090	-18554	8691	-16087	17459	-16829	-148	-126	-119	-66	-63	-56	-105	40	-152	19	36	-74	-24	-56	84	-33	-1
0.055833	280	707	-3139	-25425	-103	-5333	-6681	-11586	-32	-6382	-9640	-11410	-139	-7703	-8628	-9113	642	3725	15184	-22081	3306	-14131	13034	-20055	-215	-14595	14156	-18595	5761	-16044	17293	-16856	-151	-125	-118	-68	-62	-55	-108	51	-153	64	36	-75	-23	-59	80	-31	-4
0.056667	183	633	-3114	-25344	7	-5326	-6495	-11407	-85	-6344	-9512	-11562	-162	-7560	-8404	-9141	246	3907	15418	-21939	5324	-14009	13152	-19943	-27	-14560	14226	-18625	1882	-16009	17113	-16844	-151	-126	-122	-68	-64	-60	-109	36	-156	17	36	-74	-26	-59	82	-31	-3
0.057500	384	556	-3095	-25260	-124	-5323	-6305	-11241	-277	-6291	-9370	-11700	-96	-7413	-8202	-9156	308	4072	15595	-21804	5541	-13888	13282	-19816	-22	-14530	14304	-18687	-1706	-15974	16922	-16780	-148	-122	-115	-56	-62	-59	-102	40	-152	21	39	-73	-22	-56	87	-29	0
0.058333	-1525	497	-3070	-25174	273	-5334	-6111	-11109	-275	-6230	-9199	-11820	-48	-7260	-8008	-9160	383	4210	15707	-21676	4109	-13775	13403	-19695	-136	-14516	14381	-18742	-4628	-15938	16716	-16720	-148	-125	-116	-66	-63	-58	-105	40	-153	23	37	-72	-22	-57	85	-29	1
0.059167	-2067	442	-3040	-25085	-273	-5351	-5917	-11003	-311	-6160	-9010	-11925	-22	-7108	-7846	-9158	232	4322	15750	-21555	6924	-13666	13512	-19569	143	-14500	14460	-18792	-9110	-15901	16503	-16611	-147	-121	-117	-63	-64	-69	-109	40	-152	23	37	-73	-14	-53	82	-29	-1
0.060000	546	397	-3003	-24994	-103	-5386	-5724	-10918	-419	-6081	-8792	-11998	-109	-6953	-7700	-9142	139	4412	15734	-21443	6867	-13570	13599	-19439	-147	-14492	14544	-18845	-12760	-15858	16291	-16469	-146	-124	-118	-64	-59	-56	-104	37	-151	23	39	-72	-23	-53	87	-26	-1
0.060833	661	357	-2951	-24902	0	-5424	-5527	-10857	-220	-5998	-8558	-12053	-177	-6798	-7575	-9122	105	4474	15661	-21337	3102	-13485	13677	-19305	43	-14488	14629	-18899	-13505	-15807	16085	-16298	-144	-121	-115	-64	-57	-58	-102	40	-160	22	38	-72	-21	-56	86	-29	0
0.061667	257	312	-2889	-24810	-91	-5481	-5338	-10815	-259	-5907	-8308	-12086	-105	-6648	-7458	-9094	-97	4507	15538	-21246	3899	-13415	13727	-19174	302	-14482	14704	-18954	-13526	-15733	15886	-16099	-147	-122	-117	-66	-63	-58	-104	41	-151	22	36	-62	-19	-56	87	-27	3
0.062500	-191	274	-2803	-24719	-69	-5543	-5147	-10789	-334	-5821	-8073	-12097	-83	-6506	-7353	-9067	-65	4520	15372	-21160	2979	-13349	13756	-19038	-86	-14472	14783	-19002	-12235	-15648	15691	-15877	-150	-121	-115	-62	-61	-57	-105	44	-150	21	36	-72	-22	-52	84	-30	-1
0.063333	-356	240	-2702	-24636	-117	-5616	-4958	-10784	-293	-5736	-7779	-12085	-66	-6365	-7245	-9033	-114	4506	15171	-21080	951	-13298	13759	-18929	-500	-14459	14854	-19045	-10154	-15542	15523	-15629	-150	-124	-117	-61	-61	-56	-104	43	-151	19	38	-73	-19	-53	86	-27	-1
0.064167	396	210	-2585	-24554	-171	-5702	-4777	-10792	-83	-5661	-7499	-12055	-48	-6244	-7145	-9007	-436	4464	14940	-21018	-251	-13262	13735	-18775	-893	-14441	14916	-19085	-7386	-15422	15365	-15368	-147	-121	-116	-63	-60	-57	-101	55	-150	20	35	-72	-21	-51	86	-30	-1
0.065000	1522	180	-2460	-24483	-36	-5806	-4605	-10813	-137	-5604	-7242	-12020	-75	-6132	-7032	-8980	-369	4401	14689	-20967	-2050	-13241	13684	-18649	-769	-14422	14969	-19125	-4209	-15279	15228	-15088	-149	-124	-122	-65	-64	-60	-108	38	-153	18	32	-73	-22	-56	84	-28	-3
0.065833	883	157	-2325	-24425	-153	-5924	-4437	-10847	-94	-5564	-6980	-11970	-34	-6054	-6921	-8955	-309	4315	14423	-20922	-2890	-13226	13615	-18524	-465	-14385	15009	-19144	-1973	-15117	15109	-14796	-149	-124	-118	-63	-67	-58	-111	43	-152	20	35	-73	-19	-52	85	-31	0
0.066667	-757	141	-2172	-24364	213	-6050	-4276	-10883	171	-5546	-6723	-11914	-60	-5971	-6791	-8930	-620	4211	14149	-20891	-6993	-13226	13521	-18411	-1110	-14344	15035	-19176	1911	-14946	15008	-14502	-149	-128	-120	-65	-61	-59	-105	35	-151	16	32	-77	-8	-55	80	-51	-1
0.067500	-1737	133	-2037	-24318	-122	-6189	-4129	-10935	192	-5554	-6485	-11859	-90	-5923	-6657	-8915	-355	4085	13871	-20877	-6889	-13236	13412	-18303	-320	-14300	15043	-19171	3336	-14761	14923	-14197	-149	-121	-108	-64	-63	-61	-103	40	-153	15	30	-77	-23	-56	80	-34	-1
0.068333	-9	136	-1901	-24277	51	-6338	-3992	-10988	74	-5588	-6261	-11807	-115	-5897	-6503	-8895	-544	3945	13600	-20870	-5726	-13257	13291	-18204	-273	-14252	15036	-19167	2245	-14561	14853	-13884	-148	-129	-122	-65	-65	-59	-105	38	-153	18	33	-77	-22	-55	78	-31	0
0.069167	188	145	-1777	-24241	-42	-6492	-3863	-11045	-29	-5647	-6039	-11755	-118	-5888	-6340	-8880	-464	3792	13334	-20871	-10173	-13276	13166	-18111	-338	-14188	15010	-19145	1996	-14354	14799	-13576	-150	-128	-121	-64	-63	-64	-104	17	-154	16	35	-76	-22	-56	80	-31	-5
0.070000	-122	159	-1674	-24204	-64	-6653	-3751	-11110	18	-5732	-5865	-11710	-96	-5901	-6168	-8863	-385	3630	13081	-20888	-10207	-13308	13031	-18034	-223	-14125	14968	-19112	931	-14148	14761	-13257	-152	-129	-119	-63	-59	-56	-102	37	-152	17	36	-75	-22	-56	80	-31	-1
0.070833	-479	185	-1597	-24172	-165	-6815	-3642	-11180	108	-5843	-5679	-11673	-87	-5935	-5978	-8850	-259	3455	12838	-20913	-10634	-13344	12900	-17965	-285	-14059	14913	-19060	35	-13947	14713	-12971	-149	-128	-114	-62	-61	-60	-104	39	-149	18	35	-74	-19	-59	81	-29	0
0.071667	-2050	216	-1548	-24136	273	-6979	-3549	-11249	285	-5976	-5548	-11643	-82	-5989	-5806	-8841	107	3275	12609	-20959	-12622	-13383	12768	-17916	58	-13993	14834	-18988	-671	-13752	14676	-12676	-148	-127	-119	-63	-61	-56	-103	39	-151	21	37	-74	-17	-55	91	-25	0
0.072500	-3590	245	-1540	-24092	-380	-7138	-3467	-11326	160	-6126	-5422	-11651	-23	-6057	-5622	-8830	322	3089	12391	-20999	-11153	-13424	12643	-17874	760	-13925	14741	-18897	-2967	-13568	14636	-12389	-148	-127	-119	-66	-62	-53	-103	37	-148	18	34	-75	-19	-56	78	-30	0
0.073333	-796	277	-1565	-24041	-276	-7287	-3398	-11406	-90	-6283	-5315	-11607	219	-6138	-5440	-8823	-68	2903	12186	-21059	-9928	-13474	12523	-17853	256	-13861	14636	-18784	-5697	-13399	14595	-12114	-150	-132	-122	-68	-64	-61	-110	36	-152	15	30	-79	-21	-59	79	-36	-6
0.074167	-44	302	-1629	-23981	-13	-7432	-3339	-11485	145	-6453	-5226	-11605	429	-6236	-5252	-8816	-170	2716	11999	-21124	-13268	-13513	12416	-17845	-208	-13797	14522	-18646	-5855	-13245	14549	-11845	-152	-131	-108	-46	-60	-61	-108	40	-150	18	30	-78	-24	-60	78	-32	-4
0.075000	-535	327	-1728	-23905	-253	-7561	-3287	-11563	38	-6620	-5150	-11599	306	-6337	-5093	-8807	-41	2539	11823	-21201	-12479	-13556	12313	-17852	73	-13743	14400	-18486	-5712	-13112	14498	-11585	-151	-131	-124	-67	-68	-62	-110	35	-155	16	33	-80	-26	-63	80	-38	-5
0.075833	-1007	349	-1856	-23814	-82	-7677	-3237	-11641	-214	-6791	-5088	-11598	198	-6438	-4940	-8802	-275	2363	11662	-21282	-11631	-13600	12232	-17874	-221	-13692	14274	-18304	-4853	-12997	14442	-11340	-155	-134	-121	-68	-65	-61	-107	39	-155	11	29	-78	-23	-61	78	-33	-6
0.076667	-1177	360	-2016	-23708	-55	-7778	-3198	-11722	-50	-6947	-5037	-11603	226	-6555	-4798	-8797	-283	2198	11512	-21374	-12588	-13640	12156	-17909	-305	-13646	14144	-18097	-3645	-12904	14379	-11098	-148	-130	-120	-72	-61	-59	-108	36	-154	17	33	-80	-25	-56	82	-30	-1
0.077500	-570	369	-2188	-23586	-126	-7847	-3153	-11794	-75	-7097	-4992	-11606	226	-6672	-4667	-8797	-323	2041	11373	-21473	-11475	-13682	12094	-17958	-154	-13610	14013	-17871	-2526	-12828	14306	-10867	-148	-128	-118	-104	-61	-56	-105	40	-151	19	36	-75	-22	-57	81	-29	-1
0.078333	800	363	-2374	-23455	-60	-7947	-3122	-11868	-252	-7239	-4955	-11610	96	-6791	-4551	-8805	-338	1894	11248	-21579	-10541	-13727	12040	-18039	-39	-13586	13883	-17623	-990	-12777	14220	-10642	-149	-129	-120	-68	-60	-58	-107	39	-151	17	33	-80	-29	-57	82	-42	-1
0.079167	815	346	-2563	-23316	-70	-8009	-3080	-11935	-96	-7351	-4922	-11616	23	-6911	-4452	-8816	-69	1754	11125	-21691	-8885	-13771	11994	-18100	343	-13570	13750	-17361	-518	-12744	14131	-10425	-146	-131	-124	-66	-60	-34	-104	40	-145	13	36	-78	-22	-56	84	-30	-1
0.080000	-110	322	-2744	-23169	148	-8071	-3043	-12000	-72	-7499	-4887	-11621	-27	-7031	-4367	-8839	-284	1625	11016	-21812	-9241	-13821	11953	-18191	-302	-13564	13626	-17086	1170	-12724	14040	-10212	-147	-128	-120	-65	-61	-59	-103	36	-152	17	34	-78	-18	-56	81	-31	-1
0.080833	-1622	284	-2905	-23020	-47	-8122	-3001	-12054	-380	-7609	-4852	-11615	-127	-7159	-4278	-8871	-272	1508	10914	-21940	-7362	-13873	11920	-18294	99	-13574	13501	-16804	1778	-12732	13939	-10007	-151	-130	-120	-63	-67	-61	-105	41	-152	18	33	-77	-24	-60	81	-30	-5
0.081667	56	241	-3044	-22876	-247	-8175	-2955	-12101	-616	-7716	-4813	-11633	-227	-7289	-4243	-8906	-506	1395	10819	-22068	-1910	-13934	11889	-18396	387	-13596	13378	-16517	-734	-12750	13840	-9802	-153	-130	-122	-70	-66	-59	-110	51	-160	15	21	-83	-25	-60	78	-29	-4
0.082500	946	190	-3153	-22737	-105	-8229	-2897	-12135	-498	-7813	-4763	-11639	-233	-7418	-4196	-8952	-507	1298	10737	-22211	-3440	-13989	11867	-18527	-18	-13621	13267	-16229	-1582	-12775	13744	-9608	-148	-127	-122	-68	-62	-62	-107	35	-148	18	34	-77	-19	-61	80	-30	-3
0.083333	1533	142	-3216	-22606	-129	-8282	-2831	-12156	-534	-7910	-4717	-11639	-204	-7546	-4155	-8998	-292	1209	10669	-22352	-1622	-14051	11850	-18651	146	-13664	13157	-15936	-3089	-12811	13654	-9400	-149	-127	-122	-65	-62	-59	-107	35	-153	19	35	-75	-21	-56	81	-33	0
0.084167	1601	84	-3240	-22489	-323	-8343	-2753	-12174	-394	-8004	-4657	-11647	-280	-7689	-4126	-9061	-394	1126	10609	-22490	694	-14117	11833	-18781	112	-13706	13050	-15647	-4054	-12853	13570	-9201	-147	-125	-119	-66	-63	-58	-110	37	-155	20	35	-74	-22	-60	82	-28	0
0.085000	1328	25	-3227	-22388	350	-8413	-2669	-12165	-236	-8105	-4592	-11654	-262	-7833	-4099	-9123	-355	1054	10556	-22634	335	-14189	11816	-18898	-76	-13763	12950	-15359	-3986	-12904	13492	-9005	-147	-125	-117	-66	-64	-59	-105	37	-151	19	36	-77	-24	-57	82	-21	2
0.085833	-724	-39	-3173	-22312	-108	-8497	-2571	-12137	-138	-8206	-4520	-11641	-222	-7980	-4078	-9192	-217	985	10512	-22777	2298	-14257	11803	-19049	47	-13828	12853	-15091	-4390	-12952	13426	-8811	-141	-143	-119	-63	-59	-53	-104	40	-148	22	37	-74	-19	-56	86	-30	-1
0.086667	1566	-100	-3083	-22252	-387	-8592	-2462	-12131	-303	-8323	-4451	-11677	-350	-8138	-4065	-9271	-430	923	10471	-22914	5623	-14334	11784	-19194	-352	-13899	12755	-14829	-5658	-13012	13364	-8624	-145	-126	-119	-66	-63	-58	-108	40	-149	16	30	-76	-22	-51	81	-31	0
0.087500	3129	-173	-2969	-22223	18	-8704	-2348	-12099	-249	-8448	-4380	-11701	-398	-8307	-4056	-9353	-509	860	10438	-23069	3031	-14410	11767	-19330	-889	-13974	12652	-14576	-3918	-13070	13311	-8445	-151	-131	-128	-66	-63	-60	-108	37	-149	18	33	-74	-24	-58	82	-31	0
0.088333	2773	-239	-2825	-22199	-197	-8822	-2219	-12058	-173	-8583	-4305	-11724	-341	-8476	-4045	-9429	-413	808	10414	-23211	3503	-14483	11751	-19459	-555	-14046	12571	-14324	-1406	-13125	13277	-8267	-149	-129	-122	-66	-62	-62	-107	36	-151	15	33	-78	-19	-59	82	-29	-14
0.089167	2598	-309	-2666	-22197	-159	-8948	-2083	-12026	-282	-8722	-4234	-11720	-346	-8653	-4036	-9511	-447	756	10392	-23337	5081	-14549	11735	-19588	-603	-14117	12487	-14084	1543	-13178	13253	-8103	-150	-131	-113	-62	-63	-59	-107	38	-154	17	34	-75	-21	-56	82	-27	-5
0.090000	2192	-382	-2503	-22211	-122	-9086	-1940	-11957	-196	-8874	-4169	-11784	-351	-8834	-4032	-9593	-319	705	10371	-23463	3878	-14614	11711	-19701	-480	-14190	12401	-13849	5103	-13229	13234	-7945	-148	-132	-124	-66	-63	-59	-105	36	-156	12	30	-79	-24	-57	80	-33	-4
0.090833	1898	-458	-2346	-22227	-180	-9235	-1792	-11900	-204	-9021	-4112	-11817	-322	-9014	-4025	-9673	-255	661	10355	-23581	4202	-14672	11687	-19812	-309	-14250	12325	-13616	8564	-13275	13229	-7803	-148	-127	-121	-66	-62	-60	-108	39	-151	17	34	-75	-23	-58	81	-31	-1
0.091667	2613	-532	-2188	-22242	-111	-9382	-1635	-11837	-352	-9188	-4055	-11856	-340	-9197	-4013	-9748	-265	619	10340	-23686	4334	-14720	11664	-19900	-271	-14304	12249	-13386	12124	-13314	13233	-7676	-147	-128	-121	-64	-66	-55	-102	40	-145	17	33	-77	-25	-52	86	-30	-4
0.092500	2419	-617	-2054	-22261	-92	-9513	-1462	-11771	-120	-9340	-4013	-11896	-290	-9381	-4014	-9822	-217	575	10316	-23785	4946	-14757	11632	-19973	309	-14345	12173	-13156	14016	-13346	13238	-7570	-146	-128	-119	-63	-65	-56	-100	41	-149	17	37	-73	-19	-51	85	-29	0
0.093333	1214	-692	-1945	-22267	44	-9680	-1323	-11708	213	-9494	-3991	-11938	-249	-9561	-4006	-9893	-404	532	10298	-23871	4211	-14785	11597	-20041	50	-14379	12106	-12928	15546	-13372	13252	-7472	-148	-128	-119	-66	-61	-57	-102	40	-151	21	36	-76	-22	-52	81	-31	0
0.094167	-1021	-774	-1861	-22259	138	-9829	-1169	-11644	457	-9639	-3976	-11982	-287	-9694	-4000	-9961	-367	485	10265	-23952	3709	-14806	11555	-20048	202	-14393	12034	-12695	16615	-13388	13274	-7401	-149	-129	-122	-39	-61	-58	-98	41	-150	18	36	-73	-18	-53	79	-32	0
0.095000	-491	-854	-1813	-22228	-164	-9969	-1023	-11588	412	-9783	-3977	-12024	-257	-9901	-3987	-10025	-238	439	10231	-24018	8588	-14813	11505	-20057	756	-14395	11963	-12461	13385	-13400	13282	-7341	-150	-129	-124	-65	-62	-60	-103	40	-152	20	36	-73	-27	-57	81	-32	-4
0.095833	-275	-934	-1796	-22179	-4	-10105	-885	-11528	396	-9902	-3991	-12061	-326	-10065	-3973	-10082	-293	394	10189	-24075	6765	-14810	11449	-20013	181	-14376	11901	-12219	10621	-13396	13297	-7309	-150	-129	-120	-68	-65	-60	-104	42	-153	20	36	-74	-23	-56	81	-30	-3
0.096667	-28	-1009	-1805	-22094	-18	-10225	-750	-11467	229	-10019	-4018	-12095	-408	-10206	-3951	-10135	-219	342	10139	-24117	6913	-14790	11392	-19948	512	-14340	11839	-11974	6823	-13382	13306	-7282	-149	-126	-119	-66	-61	-56	-103	42	-150	24	33	-73	-23	-53	81	-28	-4
0.097500	-523	-1091	-1842	-21988	-105	-10332	-624	-11413	141	-10110	-4053	-12122	-355	-10329	-3925	-10183	-280	288	10086	-24146	8913	-14759	11318	-19838	417	-14287	11779	-11726	2800	-13370	13311	-7277	-143	-124	-120	-64	-62	-53	-102	43	-149	20	37	-69	-21	-53	85	-29	-3
0.098333	-885	-1155	-1904	-21847	155	-10421	-512	-11361	73	-10192	-4105	-12144	-349	-10446	-3904	-10223	-300	229	10022	-24169	8194	-14719	11235	-19700	392	-14223	11707	-11482	-643	-13337	13304	-7290	-149	-127	-119	-65	-63	-56	-103	38	-151	18	51	-74	-23	-57	74	-35	-3
0.099167	-3683	-1228	-1986	-21687	108	-10500	-421	-11332	51	-10253	-4160	-12149	-359	-10548	-3863	-10257	-107	165	9957	-24176	8902	-14668	11137	-19522	797	-14135	11644	-11230	-3818	-13298	13290	-7306	-148	-127	-119	-66	-59	-56	-104	42	-148	24	36	-70	-22	-52	82	-27	2
0.100000	-2491	-1288	-2088	-21500	-328	-10552	-335	-11263	-215	-10297	-4219	-12158	-389	-10627	-3824	-10282	102	102	9880	-24173	12159	-14612	11032	-19302	627	-14039	11574	-10983	-8672	-13273	13263	-7333	-147	-128	-120	-64	-62	-55	-103	42	-152	17	34	-74	-21	-55	81	-23	-5
0.100833	-570	-1345	-2174	-21287	76	-10594	-269	-11219	-228	-10327	-4279	-12116	-386	-10693	-3781	-10298	82	32	9799	-24160	9202	-14538	10910	-19046	-238	-13937	11510	-10737	-10990	-13217	13219	-7361	-150	-120	-117	-66	-66	-55	-104	42	-153	18	35	-73	-24	-55	84	-29	-5
0.101667	-919	-1404	-2267	-21063	-100	-10617	-212	-11175	-40	-10346	-4337	-12131	-281	-10744	-3760	-10307	222	-40	9713	-24108	7742	-14462	10774	-18749	-159	-13821	11436	-10497	-11429	-13174	13163	-7400	-151	-125	-119	-64	-61	-55	-110	42	-150	21	35	-72	-22	-57	84	-28	-4
0.102500	-1328	-1457	-2366	-20826	-84	-10624	-176	-11137	-88	-10352	-4391	-12096	-255	-10778	-3687	-10297	-3	-115	9621	-24095	9053	-14380	10626	-18422	-387	-13703	11352	-10262	-11311	-13133	13092	-7423	-147	-120	-118	-63	-60	-55	-103	43	-149	18	38	-73	-21	-53	86	-26	0
0.103333	-2325	-1493	-2442	-20582	-36	-10610	-154	-11093	-332	-10353	-4441	-12052	-338	-10805	-3639	-10283	-162	-191	9528	-24049	7056	-14277	10465	-18062	-356	-13579	11285	-10037	-10042	-13096	13005	-7453	-149	-127	-118	-62	-61	-56	-103	46	-150	20	38	-74	-22	-56	84	-26	0
0.104167	-2567	-1530	-2509	-20351	-95	-10585	-145	-11057	-367	-10351	-4480	-12003	-338	-10816	-3586	-10260	4	-266	9433	-23988	6131	-14200	10287	-17676	-403	-13463	11201	-9821	-8250	-13066	12899	-7474	-141	-128	-119	-66	-79	-55	-104	41	-150	19	35	-75	-22	-55	86	-27	0
0.105000	-1138	-1558	-2562	-20112	-150	-10552	-151	-11018	-321	-10348	-4509	-11934	-316	-10823	-3538	-10224	-67	-341	9335	-23913	5136	-14110	10099	-17258	-944	-13343	11116	-9620	-5843	-13042	12775	-7489	-149	-127	-121	-65	-60	-52	-102	45	-149	19	36	-66	-21	-55	86	-27	4
0.105833	-102	-1577	-2600	-19888	-161	-10512	-174	-10984	-203	-10349	-4526	-11850	-268	-10821	-3492	-10175	60	-409	9240	-23831	4019	-14016	9901	-16828	-540	-13240	11024	-9433	-3705	-13034	12642	-7496	-149	-126	-126	-64	-58	-57	-103	43	-151	18	35	-73	-18	-56	86	-26	1
0.106667	-895	-1591	-2622	-19681	-147	-10463	-208	-10951	4	-10353	-4529	-11786	-283	-10826	-3455	-10104	-16	-475	9140	-23745	2837	-13926	9695	-16387	-517	-13146	10928	-9259	-1377	-13038	12477	-7501	-150	-135	-125	-66	-64	-60	-112	37	-153	18	28	-73	-26	-61	77	-4	-5
0.107500	-3114	-1595	-2631	-19495	154	-10415	-260	-10921	-56	-10374	-4525	-11709	-326	-10829	-3422	-10062	-241	-526	9047	-23624	-437	-13839	9480	-15928	-580	-13063	10828	-9098	2331	-13060	12309	-7490	-149	-132	-121	-68	-66	-60	-108	38	-158	16	29	-78	-27	-61	81	-32	-1
0.108333	-2789	-1585	-2625	-19324	-245	-10375	-310	-10886	-447	-10392	-4496	-11622	-237	-10832	-3383	-9996	22	-568	8956	-23502	2780	-13748	9272	-15468	361	-12991	10732	-8957	2096	-13085	12129	-7476	-149	-133	-124	-68	-63	-61	-105	38	-151	15	30	-74	-23	-60	82	-30	-1
0.109167	-1408	-1562	-2612	-19174	38	-10333	-374	-10854	-745	-10421	-4465	-11540	-150	-10839	-3364	-9919	-201	-593	8875	-23361	1264	-13664	9062	-15007	-287	-12938	10625	-8826	1879	-13128	11937	-7457	-151	-131	-103	-64	-63	-57	-105	40	-155	17	32	-75	-23	-58	85	-33	-1
0.110000	-481	-1534	-2592	-19042	-107	-10298	-446	-10822	-677	-10463	-4414	-11459	-199	-10860	-3345	-9840	-93	-609	8796	-23208	-1324	-13586	8857	-14548	-222	-12894	10527	-8709	1589	-13177	11742	-7429	-150	-130	-121	-66	-63	-57	-105	41	-148	17	32	-76	-21	-53	84	-29	-3
0.110833	-518	-1490	-2570	-18928	-88	-10278	-525	-10794	-452	-10515	-4357	-11384	-228	-10891	-3332	-9762	21	-606	8721	-23040	-290	-13512	8655	-14097	-298	-12871	10425	-8607	964	-13240	11542	-7398	-129	-129	-117	-66	-63	-61	-104	41	-151	16	32	-76	-25	-58	85	-29	-3
0.111667	-351	-1443	-2548	-18829	2	-10273	-606	-10768	-418	-10574	-4292	-11317	-239	-10939	-3325	-9685	-201	-591	8647	-22858	-1221	-13446	8469	-13656	-388	-12859	10321	-8517	429	-13305	11341	-7366	-147	-130	-124	-66	-60	-57	-104	42	-153	18	34	-78	-23	-56	84	-29	-3
0.112500	-2627	-1375	-2531	-18743	120	-10281	-690	-10743	-196	-10650	-4231	-11261	-229	-11000	-3324	-9610	-200	-568	8579	-22661	-2262	-13386	8296	-13235	-292	-12862	10220	-8445	-67	-13376	11144	-7337	-148	-128	-119	-63	-62	-60	-105	41	-151	18	32	-73	-22	-56	85	-29	2
0.113333	-1979	-1313	-2527	-18660	-413	-10308	-776	-10718	-199	-10740	-4161	-11218	-122	-11081	-3331	-9524	93	-535	8513	-22454	888	-13332	8130	-12828	-118	-12877	10116	-8376	-2928	-13447	10954	-7311	-146	-128	-121	-65	-66	-61	-105	40	-149	22	35	-74	-22	-59	85	-30	-1
0.114167	620	-1244	-2524	-18589	1	-10360	-858	-10701	-190	-10824	-4099	-11179	-52	-11183	-3340	-9482	-197	-491	8453	-22238	-616	-13292	7982	-12446	-914	-12906	10012	-8323	-4311	-13512	10768	-7287	-147	-129	-121	-64	-63	-62	-105	38	-153	18	33	-76	-25	-59	81	-32	0
0.115000	635	-1166	-2533	-18514	-45	-10427	-942	-10684	-56	-10920	-4040	-11149	-112	-11297	-3354	-9432	-235	-439	8393	-22012	-3080	-13257	7852	-12082	-650	-12942	9908	-8280	-3788	-13569	10603	-7269	-153	-132	-125	-72	-66	-68	-111	36	-155	15	20	-80	-26	-62	79	-36	-8
0.115833	557	-1083	-2555	-18436	0	-10516	-1022	-10673	-147	-11025	-3989	-11142	-181	-11429	-3371	-9392	-100	-389	8337	-21775	-1049	-13234	7737	-11742	-103	-12987	9808	-8239	-3355	-13613	10453	-7247	-150	-131	-122	-69	-66	-62	-109	35	-154	18	30	-77	-25	-59	79	-34	-1
0.116667	145	-996	-2572	-18341	89	-10613	-1084	-10657	-258	-11128	-3951	-11132	-108	-11572	-3382	-9353	-205	-327	8282	-21527	-1847	-13217	7648	-11424	-14	-13026	9710	-8206	-2156	-13641	10318	-7224	-149	-131	-126	-66	-67	-60	-107	41	-154	17	27	-75	-23	-55	84	-31	0
0.117500	-24	-899	-2594	-18238	-1	-10730	-1141	-10649	-323	-11231	-3900	-11138	-62	-11722	-3400	-9326	-180	-267	8233	-21275	-2386	-13210	7578	-11130	24	-13068	9613	-8179	-1144	-13650	10198	-7198	-150	-126	-119	-64	-61	-57	-107	39	-153	21	35	-75	-21	-60	86	-29	-3
0.118333	679	-803	-2623	-18119	-17	-10864	-1181	-10643	-338	-11335	-3874	-11135	-45	-11885	-3421	-9316	-67	-211	8181	-21026	-1902	-13215	7518	-10869	-119	-13117	9514	-8162	232	-13647	10092	-7175	-150	-128	-119	-66	-61	-55	-109	40	-150	19	33	-74	-19	-52	85	-31	1
0.119167	1243	-699	-2642	-17990	1	-11012	-1234	-10648	-288	-11442	-3858	-11177	-259	-12050	-3440	-9317	51	-155	8134	-20771	-2007	-13228	7476	-10627	4	-13152	9414	-8151	1578	-13622	9990	-7138	-147	-126	-120	-63	-60	-57	-109	39	-150	20	33	-75	-24	-57	86	-29	1
0.120000	343	-587	-2661	-17842	-144	-11174	-1264	-10652	-334	-11547	-3855	-11207	-599	-12221	-3466	-9319	50	-108	8081	-20529	-1652	-13256	7445	-10424	157	-13199	9312	-8148	1886	-13585	9904	-7090	-149	-126	-122	-65	-67	-57	-107	39	-155	21	38	-77	-23	-56	84	-29	-1
0.120833	-1487	-470	-2670	-17679	265	-11346	-1283	-10662	-214	-11653	-3865	-11247	-557	-12382	-3490	-9339	-63	-61	8031	-20286	-3746	-13287	7432	-10244	-300	-13222	9205	-8157	3608	-13528	9821	-7032	-149	-125	-121	-65	-62	-58	-108	38	-150	19	32	-77	-21	-56	80	-32	0
0.121667	-2122	-341	-2674	-17504	-182	-11521	-1292	-10675	4	-11754	-3884	-11286	-360	-12536	-3519	-9359	177	-19	7984	-20052	-293	-13338	7431	-10094	300	-13266	9102	-8166	1827	-13461	9742	-6949	-152	-127	-120	-68	-66	-58	-105	39	-151	19	34	-78	-19	-53	80	-31	-5
0.122500	-1305	-205	-2661	-17311	9	-11707	-1290	-10693	54	-11853	-3910	-11333	-360	-12682	-3547	-9388	-117	11	7935	-19821	392	-13389	7438	-9977	-385	-13289	8993	-8188	-639	-13380	9653	-6864	-146	-126	-120	-63	-61	-55	-111	41	-149	3	32	-77	-24	-59	79	-30	-1
0.123333	-1389	-60	-2637	-17112	-133	-11892	-1281	-10710	23	-11948	-3948	-11375	-363	-12810	-3576	-9413	-117	60	7890	-19608	-2116	-13452	7446	-9883	-446	-13304	8879	-8216	-2269	-13295	9563	-6753	-151	-133	-121	-66	-65	-62	-110	38	-151	17	33	-77	-24	-58	78	-33	0
0.124167	-1806	95	-2601	-16903	-36	-12075	-1263	-10738	7	-12044	-3994	-11419	-290	-12924	-3605	-9436	-30	104	7850	-19403	-514	-13514	7468	-9822	-204	-13311	8769	-8258	-4270	-13208	9469	-6623	-146	-126	-118	-66	-61	-58	-107	38	-148	20	32	-79	-24	-51	78	-30	1
0.125000	-1574	261	-2553	-16687	-87	-12248	-1229	-10759	194	-12131	-4038	-11454	-200	-13000	-3630	-9449	-60	144	7813	-19213	-906	-13582	7490	-9784	-407	-13311	8647	-8307	-5756	-13120	9367	-6473	-147	-124	-121	-64	-59	-55	-107	13	-151	20	33	-74	-21	-53	80	-28	0
0.125833	-3459	434	-2497	-16467	243	-12411	-1202	-10783	407	-12217	-4094	-11482	-151	-13078	-3657	-9459	-21	193	7778	-19031	-2442	-13655	7498	-9775	-594	-13306	8518	-8359	-6546	-13043	9248	-6310	-149	-126	-117	-64	-61	-52	-104	42	-149	21	34	-74	-21	-53	84	-35	1
0.126667	-4191	605	-2437	-16252	-397	-12572	-1163	-10810	42	-12301	-4145	-11505	-115	-13128	-3682	-9452	319	247	7748	-18867	142	-13721	7526	-9793	-108	-13291	8397	-8423	-8972	-12977	9121	-6130	-148	-124	-117	-66	-45	-56	-108	38	-150	21	36	-79	-22	-55	82	-29	0
0.127500	-1602	778	-2381	-16043	-130	-12717	-1133	-10840	-824	-12384	-4206	-11514	-151	-13154	-3707	-9434	70	302	7718	-18716	-395	-13779	7537	-9831	-713	-13276	8269	-8503	-10412	-12930	8979	-5955	-149	-126	-118	-68	-63	-57	-105	39	-151	18	55	-76	-27	-57	79	-33	0
0.128333	-1383	948	-2321	-15843	-12	-12846	-1107	-10866	-1443	-12461	-4264	-11511	-159	-13156	-3721	-9395	-28	372	7694	-18574	-4229	-13842	7543	-9892	-1038	-13253	8134	-8583	-8990	-12893	8831	-5766	-150	-128	-115	-67	-61	-57	-109	38	-151	16	34	-76	-23	-55	84	-28	-1
0.129167	-1674	1111	-2268	-15644	-199	-12952	-1065	-10886	-1408	-12532	-4319	-11487	-197	-13148	-3731	-9333	96	452	7701	-18439	-2969	-13889	7544	-9967	-779	-13221	8005	-8663	-7427	-12876	8672	-5578	-151	-125	-119	-65	-61	-56	-105	39	-149	19	37	-73	-19	-52	81	-31	-1
0.130000	-1867	1261	-2226	-15460	-53	-13040	-1033	-10907	-1177	-12601	-4369	-11450	-146	-13108	-3730	-9251	-78	536	7655	-18317	-3670	-13928	7530	-10060	-1056	-13192	7872	-8749	-4947	-12876	8514	-5397	-146	-125	-116	-64	-64	-50	-105	40	-147	18	37	-73	-21	-55	86	-28	1
0.130833	-1905	1367	-2196	-15294	-14	-13112	-1007	-10923	-1103	-12656	-4425	-11400	-170	-13064	-3732	-9153	-88	628	7638	-18205	-5280	-13957	7511	-10164	-1057	-13159	7741	-8837	-1921	-12897	8351	-5228	-149	-124	-117	-66	-65	-55	-103	42	-151	19	35	-73	-25	-53	82	-28	-3
0.131667	-1201	1521	-2188	-15150	-116	-13164	-988	-10933	-923	-12708	-4448	-11330	-146	-13005	-3725	-9031	41	725	7618	-18094	-5007	-13972	7474	-10281	-964	-13129	7609	-8918	1413	-12932	8191	-5076	-150	-126	-117	-67	-64	-56	-107	38	-154	21	33	-78	-24	-57	81	-32	-4
0.132500	87	1618	-2201	-15014	-87	-13190	-973	-10939	-875	-12751	-4511	-11251	-59	-12934	-3724	-8893	41	826	7598	-17999	-5478	-13969	7432	-10402	-791	-13088	7482	-8992	4641	-12976	8037	-4940	-149	-124	-121	-63	-60	-55	-104	41	-149	26	36	-77	-21	-55	85	-30	-1
0.133333	-291	1697	-2230	-14903	-105	-13198	-959	-10939	-507	-12775	-4544	-11154	-90	-12854	-3698	-8737	76	932	7572	-17890	-5053	-13958	7379	-10528	-392	-13056	7353	-9055	6341	-13031	7896	-4830	-149	-128	-118	-66	-68	-56	-105	40	-156	15	35	-76	-23	-59	82	-30	-5
0.134167	-1799	1750	-2281	-14814	190	-13193	-957	-10937	158	-12787	-4569	-11048	-102	-12771	-3683	-8575	-53	1035	7538	-17790	-7027	-13943	7315	-10655	-839	-13018	7229	-9109	9478	-13085	7767	-4752	-150	-128	-120	-66	-62	-56	-110	40	-151	21	36	-72	-22	-57	79	-30	0
0.135000	-2797	1785	-2354	-14750	-195	-13168	-957	-10929	128	-12784	-4585	-10934	-36	-12683	-3667	-8402	92	1135	7499	-17697	-4937	-13906	7244	-10781	-100	-12987	7112	-9147	9792	-13142	7657	-4692	-151	-129	-121	-72	-66	-58	-107	37	-154	20	33	-76	-23	-58	82	-29	0
0.135833	-1273	1798	-2446	-14709	12	-13132	-960	-10909	-118	-12769	-4588	-10817	-117	-12590	-3651	-8229	-90	1228	7454	-17606	-1780	-13860	7163	-10900	-112	-12948	6998	-9167	7431	-13184	7569	-4674	-149	-131	-125	-64	-61	-57	-105	41	-151	19	35	-75	-22	-48	85	-35	0
0.136667	-806	1796	-2554	-14697	-29	-13082	-966	-10887	-29	-12705	-4582	-10702	-96	-12503	-3640	-8056	28	1318	7393	-17508	-3938	-13810	7088	-11018	-270	-12921	6891	-9170	5786	-13226	7503	-4677	-150	-125	-119	-63	-62	-56	-104	42	-154	21	35	-75	-22	-53	88	-29	-1
0.137500	-481	1776	-2671	-14706	-5	-13023	-974	-10862	141	-12684	-4563	-10581	-14	-12412	-3630	-7942	45	1399	7322	-17411	-2063	-13746	7010	-11128	81	-12885	6794	-9154	2828	-13232	7461	-4713	-150	-127	-119	-64	-59	-55	-102	52	-148	24	22	-69	-21	-52	84	-25	-1
0.138333	-307	1759	-2797	-14742	-168	-12961	-986	-10835	262	-12620	-4544	-10466	-52	-12326	-3630	-7741	-142	1468	7241	-17321	-854	-13689	6923	-11235	59	-12861	6695	-9122	41	-13236	7433	-4776	-146	-129	-119	-63	-61	-56	-104	45	-150	22	35	-73	-21	-56	87	-27	-1
0.139167	-1130	1732	-2921	-14814	321	-12895	-1002	-10805	443	-12543	-4512	-10361	-61	-12246	-3632	-7607	33	1513	7146	-17233	-1571	-13627	6818	-11333	7	-12840	6609	-9075	-1951	-13210	7440	-4866	-145	-126	-119	-64	-65	-56	-103	42	-148	21	36	-76	-23	-56	85	-29	0
0.140000	-2247	1710	-3042	-14912	-144	-12826	-1013	-10804	588	-12463	-4476	-10272	5	-12166	-3641	-7493	330	1582	7040	-17148	1313	-13562	6751	-11428	512	-12824	6524	-9020	-5406	-13166	7462	-4982	-148	-129	-122	-66	-62	-57	-108	43	-150	24	32	-78	-24	-56	80	-32	-1
0.140833	373	1696	-3156	-15040	-213	-12762	-1030	-10751	390	-12371	-4437	-10186	-63	-12098	-3659	-7410	-75	1629	6926	-17066	3663	-13495	6669	-11511	210	-12796	6453	-8950	-9346	-13099	7504	-5110	-147	-128	-120	-68	-60	-58	-109	39	-149	19	33	-77	-28	-56	81	-31	-3
0.141667	1189	1713	-3249	-15190	-43	-12691	-1039	-10720	357	-12274	-4391	-10112	-76	-12029	-3673	-7345	-252	1679	6803	-16991	449	-13430	6590	-11592	-67	-12801	6386	-8886	-10170	-13014	7576	-5258	-148	-129	-121	-69	-65	-63	-108	39	-151	19	33	-78	-27	-59	82	-29	-3
0.142500	1189	1743	-3323	-15369	-182	-12625	-1045	-10691	474	-12172	-4342	-10050	-40	-11974	-3693	-7308	-117	1726	6674	-16920	1686	-13366	6518	-11661	415	-12793	6327	-8805	-10249	-12907	7645	-5420	-149	-127	-121	-68	-68	-61	-105	36	-151	17	33	-76	-39	-57	81	-31	-1
0.143333	1225	1807	-3371	-15563	-63	-12560	-1050	-10669	541	-12080	-4300	-10005	-6	-11909	-3716	-7304	-104	1779	6537	-16856	2620	-13305	6448	-11734	433	-12787	6277	-8733	-9054	-12786	7732	-5594	-148	-129	-113	-70	-61	-59	-108	38	-149	19	34	-78	-24	-56	80	-31	-1
0.144167	1214	1899	-3397	-15788	-115	-12498	-1054	-10644	580	-11991	-4258	-9970	-22	-11857	-3739	-7326	-88	1833	6398	-16801	1101	-13246	6384	-11800	433	-12784	6230	-8670	-6730	-12643	7820	-5776	-148	-127	-121	-68	-63	-58	-107	42	-151	16	32	-76	-33	-58	80	-30	-3
0.145000	2074	2030	-3397	-16019	-194	-12428	-1056	-10626	564	-11906	-4229	-9952	-57	-11806	-3760	-7379	-248	1901	6251	-16754	1475	-13187	6319	-11862	170	-12777	6192	-8621	-3722	-12498	7909	-5969	-147	-127	-120	-67	-64	-59	-105	40	-151	17	35	-77	-23	-60	80	-30	-1
0.145833	3910	2196	-3369	-16269	-101	-12375	-1052	-10615	492	-11829	-4191	-9943	-35	-11759	-3779	-7457	-283	1978	6135	-16712	977	-13133	6259	-11929	-120	-12769	6166	-8589	280	-12342	7995	-6160	-147	-124	-119	-67	-60	-60	-108	40	-151	18	33	-65	-17	-57	79	-31	6
0.146667	4078	2397	-3320	-16522	-86	-12315	-1049	-10609	563	-11761	-4170	-9951	-18	-11714	-3800	-7561	-80	2065	5949	-16693	1240	-13077	6201	-11988	218	-12754	6139	-8578	3300	-12190	8069	-6362	-146	-124	-122	-66	-63	-61	-104	40	-149	16	32	-77	-26	-60	77	-32	-3
0.147500	3041	2634	-3254	-16783	108	-12257	-1050	-10608	783	-11704	-4162	-9966	-36	-11676	-3817	-7692	-332	2172	5789	-16681	-616	-13030	6139	-12060	-359	-12734	6117	-8594	7573	-12035	8132	-6572	-149	-129	-126	-72	-68	-63	-111	36	-179	12	30	-82	-25	-73	76	-36	-4
0.148333	1687	2904	-3158	-17034	-96	-12191	-1045	-10610	855	-11652	-4162	-9998	-75	-11636	-3831	-7844	-173	2281	5628	-16678	-758	-12973	6088	-12130	-3	-12701	6100	-8639	10944	-11882	8177	-6783	-148	-124	-126	-72	-65	-63	-110	37	-155	11	27	-82	-27	-64	73	-39	-8
0.149167	3461	3204	-3069	-17278	-91	-12124	-1041	-10615	658	-11602	-4167	-10033	-65	-11590	-3835	-8010	-78	2413	5466	-16680	2754	-12913	6033	-12207	165	-12652	6095	-8698	10632	-11730	8210	-6992	-152	-129	-125	-68	-64	-61	-109	36	-156	15	43	-76	-27	-59	66	-36	-4
0.150000	3865	3531	-2959	-17503	-5	-12049	-1028	-10615	451	-11575	-4177	-10071	-29	-11544	-3866	-8191	-337	2560	5301	-16693	-578	-12855	5981	-12277	-494	-12587	6091	-8793	11234	-11589	8221	-7209	-147	-127	-103	-68	-62	-53	-93	38	-150	16	34	-78	-26	-59	77	-32	-1
0.150833	4087	3878	-2854	-17713	-76	-11968	-1028	-10622	252	-11503	-4198	-10120	-31	-11497	-3837	-8381	-616	2710	5134	-16719	-352	-12797	5923	-12364	-487	-12510	6093	-8912	10561	-11458	8210	-7422	-147	-128	-121	-66	-62	-63	-108	39	-152	17	24	-77	-24	-56	79	-29	0
0.151667	3996	4242	-2756	-17903	-182	-11883	-1026	-10627	280	-11448	-4216	-10177	-83	-11453	-3832	-8585	-673	2870	4964	-16753	685	-12730	5873	-12450	-522	-12415	6098	-9055	9316	-11329	8176	-7642	-154	-127	-121	-65	-63	-59	-104	42	-150	18	36	-78	-21	-58	79	-32	0
0.152500	3156	4615	-2668	-18071	266	-11785	-1023	-10635	425	-11386	-4243	-10239	-148	-11394	-3823	-8802	-444	3037	4790	-16818	-896	-12663	5817	-12544	-504	-12305	6104	-9225	8175	-11207	8123	-7861	-145	-127	-121	-64	-61	-58	-103	40	-145	15	35	-76	-19	-57	84	-28	0
0.153333	777	4989	-2600	-18211	-169	-11681	-1038	-10636	514	-11315	-4271	-10309	-163	-11343	-3815	-9012	-248	3193	4617	-16849	403	-12591	5763	-12648	-138	-12182	6117	-9419	5554	-11101	8045	-8089	-152	-129	-122	-66	-61	-61	-108	40	-152	15	35	-75	-24	-61	79	-32	-6
0.154167	2835	5369	-2555	-18324	-363	-11570	-1033	-10639	222	-11236	-4295	-10382	-125	-11287	-3800	-9228	-294	3350	4445	-16912	3239	-12521	5706	-12755	-176	-12043	6130	-9624	1111	-10995	7962	-8307	-150	-128	-121	-65	-66	-60	-107	38	-153	12	33	-75	-25	-59	77	-30	-5
0.155000	3858	5744	-2533	-18408	89	-11447	-1042	-10634	269	-11137	-4314	-10461	-144	-11226	-3783	-9449	-431	3499	4275	-16977	-75	-12442	5653	-12866	-552	-11894	6142	-9846	-690	-10898	7857	-8527	-152	-131	-159	-66	-65	-58	-105	36	-152	15	34	-79	-22	-59	78	-32	-5
0.155833	3061	6104	-2538	-18485	-173	-11322	-1056	-10628	288	-11027	-4327	-10547	-176	-11159	-3764	-9667	-190	3638	4105	-17060	328	-12360	5600	-12985	-216	-11737	6157	-10077	-1980	-10800	7750	-8743	-151	-134	-124	-65	-63	-60	-108	38	-153	11	27	-78	-24	-57	78	-32	1
0.156667	2543	6451	-2573	-18531	-9	-11180	-1072	-10614	194	-10893	-4333	-10628	-199	-11092	-3741	-9881	-12	3763	3949	-17129	1826	-12273	5551	-13109	-76	-11569	6179	-10339	-2876	-10709	7634	-8958	-151	-122	-120	-67	-63	-64	-110	35	-153	15	32	-75	-24	-62	76	-31	-3
0.157500	1831	6795	-2631	-18559	-42	-11035	-1086	-10598	185	-10752	-4330	-10717	-246	-11017	-3716	-10092	-168	3890	3806	-17213	430	-12177	5509	-13233	113	-11400	6200	-10559	-2929	-10610	7525	-9162	-151	-129	-121	-64	-61	-57	-107	36	-153	18	33	-77	-22	-56	81	-29	-4
0.158333	1540	7119	-2711	-18573	-210	-10877	-1100	-10569	15	-10587	-4315	-10807	-255	-10930	-3689	-10296	-250	3976	3662	-17301	882	-12082	5468	-13361	69	-11223	6217	-10803	-2680	-10506	7429	-9368	-151	-130	-120	-64	-64	-55	-104	38	-152	18	35	-74	-22	-58	79	-31	-1
0.159167	2295	7424	-2809	-18578	-113	-10715	-1116	-10539	45	-10414	-4296	-10900	-232	-10842	-3665	-10498	-401	4066	3537	-17392	758	-11982	5429	-13495	-210	-11054	6230	-11046	-1500	-10402	7310	-9567	-145	-128	-117	-62	-62	-57	-102	41	-147	17	33	-77	-22	-57	82	-27	-27
0.160000	2030	7701	-2932	-18582	-104	-10550	-1132	-10503	223	-10227	-4268	-10996	-199	-10752	-3640	-10686	-87	4137	3421	-17487	1105	-11883	5395	-13635	124	-10886	6242	-11286	-1146	-10290	7219	-9762	-148	-135	-112	-66	-63	-56	-104	38	-150	17	34	-79	-22	-57	81	-28	0
0.160833	535	7961	-3061	-18582	-66	-10376	-1140	-10461	144	-10037	-4235	-11096	-184	-10650	-3622	-10863	-64	4198	3315	-17588	56	-11773	5365	-13778	-208	-10727	6248	-11520	-208	-10164	7136	-9953	-149	-129	-120	-66	-63	-57	-104	40	-150	13	32	-76	25	-56	80	-29	2
0.161667	-1728	8200	-3210	-18590	-12	-10198	-1146	-10389	222	-9844	-4200	-11197	-119	-10538	-3607	-11029	0	4252	3231	-17686	-1192	-11662	5344	-13921	-137	-10571	6247	-11743	1297	-10032	7073	-10140	-147	-132	-120	-66	-60	-58	-104	36	-149	15	35	-76	-22	-56	80	-29	3
0.162500	-833	8415	-3337	-18597	-263	-10015	-1144	-10361	201	-9654	-4163	-11294	-50	-10416	-3598	-11209	207	4301	3165	-17785	3439	-11546	5330	-14070	317	-10424	6245	-11962	-797	-9884	7021	-10328	-146	-130	-119	-63	-62	-56	-105	35	-155	17	35	-76	-25	-56	81	-30	0
0.163333	-337	8607	-3504	-18615	-21	-9831	-1137	-10306	316	-9455	-4126	-11388	-135	-10286	-3593	-11323	190	4350	3110	-17884	1468	-11426	5320	-14218	-239	-10281	6234	-12169	-1367	-9723	6984	-10508	-151	-129	-119	-65	-62	-57	-110	41	-151	20	36	-76	-23	-58	82	-28	1
0.164167	-99	8779	-3603	-18641	-84	-9644	-1125	-10245	266	-9270	-4091	-11483	-184	-10151	-3596	-11450	383	4376	3076	-17982	956	-11299	5318	-14368	-47	-10146	6216	-12370	-2218	-9549	6974	-10688	-146	-129	-118	-65	-64	-58	-107	59	-147	19	36	-77	-29	-57	81	-30	0
0.165000	-310	8923	-3722	-18678	-310	-9492	-1103	-10184	131	-9086	-4057	-11569	-145	-10005	-3609	-11558	240	4445	3054	-18083	2658	-11164	5322	-14525	-17	-10021	6187	-12564	-2806	-9364	6988	-10865	-147	-135	-122	-72	-62	-62	-107	38	-146	19	32	-81	-23	-59	80	-32	0
0.165833	-407	9037	-3833	-18714	-40	-9271	-1077	-10119	42	-8925	-4030	-11653	-156	-9856	-3628	-11649	-74	4503	3049	-18172	1912	-11015	5339	-14679	151	-9897	6155	-12747	-2351	-9165	6992	-11038	-146	-128	-120	-66	-62	-58	-104	41	-151	16	35	-76	-13	-58	82	-29	2
0.166667	-2935	9123	-3926	-18728	-67	-9080	-1043	-10051	-90	-8766	-4005	-11722	-205	-9698	-3652	-11730	-184	4560	3059	-18265	2108	-10864	5356	-14838	384	-9780	6121	-12934	-1697	-8957	7020	-11213	-145	-129	-124	-69	-62	-60	-112	40	-150	16	34	-76	-24	-62	77	-32	-5
0.167500	-1396	9197	-4006	-18795	-610	-8896	-1006	-9983	-565	-8627	-3990	-11787	-177	-9545	-3685	-11800	-197	4624	3082	-18350	5137	-10699	5386	-14995	416	-9661	6078	-13097	-2617	-8748	7065	-11381	-150	-130	-126	-68	-86	-60	-113	37	-155	13	30	-78	-29	-62	76	-36	-4
0.168333	836	9235	-4075	-18830	-193	-8713	-963	-9913	-584	-8497	-3972	-11831	-154	-9379	-3719	-11849	-223	4695	3127	-18427	2406	-10517	5421	-15154	-296	-9541	6037	-13264	-977	-8522	7137	-11544	-149	-130	-122	-70	-64	-63	-109	38	-150	17	34	-80	-18	-58	79	-33	2
0.169167	533	9248	-4130	-18851	-152	-8530	-919	-9845	-460	-8381	-3961	-11868	-159	-9220	-3737	-11910	8	4770	3188	-18504	1196	-10318	5478	-15312	-212	-9415	5995	-13431	1997	-8296	7192	-11696	-148	-127	-122	-66	-61	-59	-107	40	-151	16	30	-72	-10	-58	79	-31	-3
0.170000	232	9233	-4180	-18859	-79	-8353	-877	-9777	-529	-8276	-3952	-11893	-127	-9065	-3791	-11909	-50	4845	3254	-18560	2711	-10112	5533	-15475	-127	-9283	5955	-13594	5166	-8067	7268	-11845	-147	-129	-124	-67	-51	-62	-111	37	-151	15	34	-75	-19	-60	79	-33	0
0.170833	-172	9190	-4225	-18846	-28	-8170	-838	-9708	-401	-8186	-3943	-11892	-92	-8915	-3829	-11918	-77	4924	3334	-18612	922	-9882	5598	-15640	-62	-9141	5921	-13758	8947	-7836	7343	-11984	-147	-128	-120	-66	-60	-59	-109	33	-153	19	35	-75	-23	-70	78	-33	-1
0.171667	-469	9126	-4268	-18805	-15	-8019	-807	-9641	-334	-8099	-3938	-11881	-42	-8771	-3859	-11918	-23	5000	3421	-18660	587	-9638	5672	-15795	271	-8989	5895	-13926	12213	-7605	7427	-12107	-148	-127	-122	-67	-60	-60	-111	39	-147	17	33	-74	-21	-60	80	-19	0
0.172500	442	9032	-4312	-18733	-78	-7827	-782	-9582	-236	-8008	-3942	-11858	-7	-8642	-3889	-11914	13	5070	3523	-18694	528	-9382	5755	-15968	80	-8816	5877	-14096	15406	-7387	7500	-12223	-146	-126	-121	-66	-61	-61	-109	39	-149	16	37	-77	-26	-59	78	-32	0
0.173333	911	8915	-4366	-18626	-42	-7662	-771	-9520	-64	-7957	-3933	-11823	-11	-8520	-3910	-11884	60	5127	3621	-18731	111	-9113	5840	-16136	86	-8631	5863	-14272	17502	-7179	7578	-12322	-147	-130	-128	-69	-65	-67	-114	34	-153	11	27	-80	-25	-63	77	-34	-3
0.174167	-95	8776	-4424	-18486	-19	-7501	-773	-9466	-154	-7898	-3936	-11779	-69	-8410	-3922	-11849	8	5180	3723	-18736	-361	-8826	5936	-16298	210	-8426	5868	-14460	18646	-6954	7645	-12403	-151	-132	-124	-70	-62	-63	-111	37	-152	12	32	-77	-23	-61	78	-30	-6
0.175000	-2254	8620	-4487	-18297	236	-7336	-788	-9412	-60	-7833	-3934	-11717	-125	-8320	-3920	-11799	93	5223	3831	-18749	-2706	-8532	6034	-16464	-134	-8196	5890	-14654	20177	-6741	7711	-12468	-152	-130	-124	-70	-63	-64	-114	33	-154	11	28	-80	-23	-63	74	-34	-1
0.175833	-2134	8453	-4562	-18071	-234	-7176	-813	-9359	36	-7769	-3938	-11648	-128	-8238	-3913	-11738	409	5252	3932	-18749	1223	-8224	6139	-16625	374	-7946	5925	-14856	17148	-6541	7758	-12514	-151	-130	-125	-69	-64	-67	-103	37	-153	13	29	-85	-11	-61	77	-34	-4
0.176667	-1534	8268	-4648	-17803	61	-7023	-854	-9314	-61	-7706	-3941	-11575	-104	-8168	-3891	-11667	119	5264	4037	-18742	285	-7906	6252	-16787	-165	-7671	5972	-15064	13824	-6336	7796	-12537	-150	-125	-125	-69	-62	-62	-111	39	-151	15	32	-77	-24	-56	80	-32	-1
0.177500	-1335	8077	-4737	-17495	-29	-6864	-904	-9261	-45	-7635	-3932	-11500	-136	-8100	-3857	-11581	234	5262	4128	-18721	-1474	-7585	6372	-16942	64	-7372	6036	-15281	9811	-6137	7829	-12549	-149	-129	-120	-46	-60	-59	-100	43	-150	19	36	-73	-17	-57	81	-32	-5
0.178333	-1800	7847	-4834	-17154	-115	-6717	-971	-9221	94	-7566	-3969	-11426	-174	-8047	-3828	-11485	305	5244	4219	-18698	68	-7264	6483	-17102	356	-7055	6109	-15512	5234	-5941	7848	-12548	-144	-124	-119	-65	-58	-59	-107	38	-152	16	34	-72	-16	-56	81	-32	3
0.179167	-1853	7658	-4930	-16790	-30	-6572	-1048	-9180	-29	-7486	-3996	-11355	-148	-7997	-3799	-11388	257	5202	4311	-18670	-790	-6941	6598	-17253	263	-6711	6204	-15758	1142	-5743	7848	-12527	-149	-129	-121	-65	-55	-60	-105	40	-150	9	38	-66	-19	-58	81	-32	-1
0.180000	-4271	7444	-5020	-16407	157	-6432	-1138	-9141	0	-7404	-4031	-11286	-176	-7948	-3759	-11282	187	5152	4365	-18643	-1454	-6626	6713	-17406	115	-6347	6302	-16012	-2759	-5545	7845	-12500	-148	-128	-134	-64	-60	-58	-105	41	-151	18	34	-76	-17	-56	82	-30	0
0.180833	-3908	7216	-5108	-15985	-463	-6296	-1230	-9111	229	-7315	-4074	-11224	-197	-7896	-3730	-11175	72	5074	4426	-18613	1637	-6304	6831	-17550	213	-5961	6412	-16275	-8688	-5344	7830	-12462	-146	-131	-122	-64	-63	-58	-107	38	-149	19	37	-73	-21	-59	82	-33	0
0.181667	-1511	6987	-5175	-15540	-319	-6167	-1324	-9087	375	-7222	-4130	-11172	-276	-7840	-3711	-11070	-130	4997	4477	-18580	-455	-5999	6946	-17693	-653	-5551	6521	-16544	-12628	-5139	7803	-12418	-152	-129	-121	-67	-64	-60	-110	37	-154	12	32	-78	-22	-60	85	-34	-3
0.182500	-1519	6754	-5229	-15135	-796	-6050	-1423	-9056	245	-7109	-4192	-11122	-271	-7767	-3699	-10966	17	4902	4525	-18542	-3373	-5693	7060	-17823	-535	-5148	6643	-16815	-14027	-4921	7777	-12365	-148	-128	-118	-65	-60	-62	-110	38	-152	16	37	-75	-24	-56	82	-31	-3
0.183333	-1625	6526	-5255	-14703	-964	-5929	-1511	-9029	157	-6993	-4263	-11081	-160	-7688	-3699	-10868	-38	4797	4570	-18507	-2258	-5399	7175	-17948	-560	-4728	6764	-17093	-14857	-4694	7724	-12312	-147	-126	-119	-68	-61	-57	-104	40	-150	20	35	-78	-23	-56	85	-30	0
0.184167	-1965	6288	-5258	-14285	-720	-5820	-1602	-9005	116	-6868	-4339	-11046	-159	-7589	-3713	-10779	-147	4684	4607	-18468	-3846	-5109	7287	-18062	-941	-4290	6887	-17364	-14343	-4460	7714	-12259	-150	-129	-122	-67	-61	-58	-118	39	-151	19	36	-76	-19	-52	85	-29	0
0.185000	-2146	6050	-5230	-13881	-608	-5715	-1684	-8987	239	-6740	-4425	-11018	-155	-7475	-3746	-10701	-119	4564	4646	-18425	-5200	-4835	7398	-18168	-687	-3863	7006	-17628	-13276	-4216	7683	-12205	-147	-126	-119	-66	-62	-55	-104	43	-152	20	37	-77	-23	-52	86	-28	-5
0.185833	-1245	5813	-5181	-13497	-603	-5622	-1757	-8969	398	-6597	-4512	-10995	-212	-7355	-3796	-10635	-346	4464	4658	-18375	-5750	-4564	7509	-18266	-876	-3424	7126	-17883	-11501	-3962	7658	-12147	-149	-127	-117	-65	-62	-52	-103	41	-155	23	40	-73	-21	-51	88	-28	0
0.186667	-121	5574	-5100	-13130	-525	-5532	-1827	-8955	413	-6454	-4604	-10979	-155	-7205	-3864	-10586	-273	4319	4719	-18321	-6905	-4309	7607	-18355	-857	-3006	7239	-18126	-9732	-3707	7594	-12095	-147	-128	-118	-65	-61	-57	-107	40	-151	20	36	-76	-23	-56	86	-31	5
0.187500	-426	5338	-5002	-12799	-549	-5449	-1889	-8956	388	-6308	-4695	-10961	-105	-7051	-3946	-10552	-249	4192	4754	-18258	-7605	-4068	7701	-18430	-692	-2598	7347	-18346	-8673	-3442	7614	-12036	-152	-126	-122	-68	-67	-60	-108	38	-151	19	36	-77	-26	-56	84	-31	0
0.188333	-1899	5073	-4879	-12493	-48	-5366	-1938	-8953	296	-6157	-4779	-10952	-147	-6884	-4040	-10529	-434	4076	4795	-18158	-10431	-3833	7796	-18488	-969	-2202	7451	-18546	-5942	-3170	7607	-11971	-150	-128	-119	-68	-62	-58	-105	40	-151	18	36	-79	-25	-57	84	-29	-9
0.189167	-2188	4872	-4738	-12221	-499	-5283	-1986	-8957	205	-6003	-4862	-10936	-133	-6701	-4140	-10528	68	3962	4835	-18078	-7703	-3611	7884	-18544	-156	-1825	7549	-18702	-6631	-2893	7608	-11897	-149	-128	-121	-65	-65	-59	-105	43	-151	18	33	-77	-25	-55	86	-30	-1
0.190000	-1016	4651	-4594	-11978	-182	-5202	-2027	-8970	118	-5851	-4937	-10920	-138	-6524	-4250	-10522	-187	3854	4879	-17960	-7584	-3397	7963	-18585	-804	-1480	7645	-18832	-8243	-2622	7616	-11819	-154	-128	-122	-68	-91	-61	-105	38	-153	19	34	-77	-25	-58	80	-34	-3
0.190833	-355	4437	-4444	-11774	-94	-5121	-2066	-8988	47	-5699	-5003	-10902	-84	-6338	-4362	-10541	-266	3759	4924	-17824	-10195	-3191	8038	-18614	-800	-1152	7737	-18917	-9203	-2343	7638	-11724	-149	-126	-117	-66	-77	-60	-107	42	-160	19	40	-74	-23	-58	81	-29	-1
0.191667	-105	4237	-4293	-11589	88	-5037	-2099	-9004	-42	-5546	-5054	-10878	-155	-6156	-4474	-10557	-225	3672	4968	-17661	-8211	-2995	8113	-18632	-498	-860	7827	-18960	-10830	-2074	7672	-11614	-147	-125	-119	-65	-64	-57	-101	42	-152	21	36	-77	-24	-57	84	-28	-16
0.192500	129	4052	-4156	-11440	85	-4949	-2134	-9027	-77	-5400	-5080	-10852	-241	-5975	-4585	-10586	-243	3599	5005	-17475	-7995	-2804	8181	-18637	-345	-595	7911	-18949	-12070	-1798	7720	-11483	-147	-125	-122	-63	-48	-55	-105	44	-147	-27	37	-74	-22	-56	86	-25	2
0.193333	-1674	3883	-4037	-11316	508	-4856	-2175	-9053	-11	-5262	-5131	-10821	-188	-5811	-4694	-10620	-102	3534	5031	-17266	-8839	-2617	8245	-18636	-65	-368	7994	-18886	-12715	-1526	7771	-11334	-151	-127	-120	-64	-59	-57	-104	44	-152	21	35	-76	-21	-58	84	-30	-1
0.194167	-1785	3732	-3936	-11219	-174	-4770	-2221	-9084	12	-5128	-5149	-10783	-141	-5655	-4799	-10654	245	3468	5047	-17033	-5380	-2434	8308	-18628	558	-174	8076	-18774	-15143	-1256	7840	-11158	-149	-127	-122	-66	-61	-56	-105	41	-131	19	30	-80	-23	-59	84	-28	0
0.195000	1181	3608	-3851	-11141	160	-4675	-2270	-9111	-187	-4999	-5167	-10746	-168	-5511	-4897	-10687	125	3450	5041	-16782	-4708	-2251	8374	-18606	174	-11	8156	-18606	-16853	-988	7933	-10953	-152	-127	-121	-66	-63	-58	-102	42	-154	17	33	-78	-26	-60	78	-31	-5
0.195833	1329	3507	-3831	-11076	306	-4579	-2331	-9132	-252	-4880	-5175	-10700	-174	-5384	-4991	-10715	247	3430	5020	-16512	-6917	-2067	8440	-18585	62	116	8239	-18372	-15802	-721	8001	-10723	-152	-131	-124	-66	-63	-61	-105	40	-156	19	28	-77	-25	-59	80	-30	-6
0.196667	817	3433	-3821	-11023	124	-4488	-2392	-9146	-299	-4767	-5173	-10648	-163	-5277	-5076	-10742	440	3415	4978	-16221	-4164	-1875	8517	-18559	250	228	8320	-18088	-14154	-429	8099	-10462	-151	-127	-119	-62	-63	-58	-102	42	-152	19	36	-75	-22	-59	84	-26	-4
0.197500	508	3385	-3851	-10981	342	-4387	-2463	-9158	-311	-4660	-5161	-10565	-135	-5182	-5159	-10757	312	3416	4902	-15920	-3141	-1681	8600	-18518	16	310	8410	-17751	-11375	-171	8207	-10162	-151	-122	-117	-61	-58	-59	-104	36	-150	21	35	-73	-21	-57	81	-30	0
0.198333	426	3366	-3914	-10948	401	-4293	-2539	-9159	-384	-4564	-5173	-10531	-220	-5108	-5240	-10765	284	3420	4798	-15616	-2815	-1483	8696	-18478	38	373	8489	-17369	-8181	107	8322	-9840	-153	-130	-124	-66	-63	-60	-104	44	-152	16	30	-76	-23	-59	80	-31	-6
0.199167	1048	3372	-4011	-10920	292	-4206	-2627	-9156	-321	-4478	-5158	-10458	-219	-5052	-5317	-10768	293	3431	4658	-15308	-1138	-1276	8803	-18441	-125	424	8570	-16942	-4452	400	8451	-9480	-147	-129	-118	-63	-60	-60	-103	41	-151	16	34	-82	-22	-57	82	-30	0
0.200000	2264	3402	-4126	-10889	396	-4116	-2712	-9140	-118	-4398	-5183	-10412	-88	-5009	-5391	-10761	507	3456	4488	-15001	-365	-1069	8927	-18399	-13	468	8650	-16478	-302	700	8586	-9096	-149	-118	-143	-64	-62	-60	-107	41	-151	17	34	-77	-23	-60	78	-34	-5
0.200833	1561	3462	-4286	-10865	330	-4038	-2804	-9121	-82	-4330	-5203	-10348	-174	-4983	-5470	-10744	768	3479	4276	-14704	1218	-855	9068	-18356	215	507	8726	-15985	2570	1009	8726	-8677	-147	-129	-119	-64	-60	-50	-110	41	-152	23	30	-76	-22	-59	79	-30	-1
0.201667	-254	3544	-4460	-10841	614	-3962	-2898	-9090	39	-4266	-5230	-10284	-275	-4973	-5545	-10714	424	3505	4031	-14418	16	-639	9233	-18312	-361	556	8802	-15475	6855	1330	8880	-8238	-150	-130	-121	-65	-64	-62	-105	43	-149	18	33	-77	-25	-59	82	-33	5
0.202500	-1586	3653	-4649	-10814	183	-3893	-2987	-9057	292	-4215	-5266	-10226	-212	-4972	-5620	-10673	448	3532	3757	-14151	2565	-417	9417	-18265	27	612	8869	-14950	8670	1668	9045	-7767	-136	-126	-120	-66	-58	-53	-105	41	-149	17	32	-76	-19	-57	85	-31	2
0.203333	5	3774	-4848	-10795	270	-3834	-3075	-9012	-1	-4168	-5314	-10174	-172	-4985	-5701	-10625	146	3552	3445	-13904	5846	-197	9621	-18215	-176	684	8929	-14404	8064	2018	9216	-7284	-145	-131	-124	-66	-61	-59	-105	41	-150	12	35	-76	-23	-56	84	-32	-1
0.204167	708	3916	-5048	-10776	257	-3781	-3161	-8964	-183	-4131	-5377	-10119	-170	-5006	-5804	-10559	-110	3577	3118	-13683	3609	23	9851	-18159	-363	774	8986	-13884	8292	2384	9397	-6785	-147	-128	-120	-65	-59	-72	-129	39	-151	16	34	-77	-22	-55	86	-32	0
0.205000	477	4060	-5242	-10770	287	-3732	-3245	-8914	-109	-4097	-5447	-10072	-202	-5038	-5856	-10488	-166	3597	2767	-13490	5574	243	10099	-18094	-81	893	9043	-13361	7332	2761	9585	-6280	-147	-127	-121	-65	-60	-56	-107	44	-148	21	36	-69	-19	-56	84	-31	1
0.205833	200	4231	-5427	-10773	59	-3690	-3325	-8866	-193	-4075	-5534	-10053	-146	-5079	-5939	-10400	-110	3612	2403	-13324	6819	457	10360	-18012	-168	1036	9090	-12854	6597	3147	9779	-5777	-147	-126	-104	-63	-60	-56	-104	67	-148	18	37	-76	-21	-55	85	-29	3
0.206667	-787	4392	-5602	-10797	494	-3650	-3403	-8812	-126	-4053	-5629	-10002	-144	-5130	-6011	-10294	-165	3622	2026	-13194	5910	666	10644	-17921	-342	1208	9135	-12370	6407	3542	9978	-5284	-150	-129	-127	-72	-62	-60	-108	36	-151	12	33	-79	-19	-59	81	-32	-12
0.207500	-2093	4557	-5756	-10829	11	-3615	-3486	-8765	-42	-4040	-5740	-9986	-167	-5191	-6088	-10175	-4	3633	1652	-13087	8205	873	10935	-17809	-180	1412	9185	-11905	4567	3945	10185	-4796	-143	-132	-120	-65	-63	-48	-110	36	-153	13	33	-80	-27	-61	78	-32	-4
0.208333	507	4728	-5877	-10882	43	-3573	-3560	-8708	-326	-4020	-5844	-9963	-180	-5255	-6149	-10033	-301	3649	1291	-13004	9720	1073	11246	-17666	-820	1652	9239	-11458	2025	4363	10405	-4325	-149	-130	-121	-69	-67	-60	-108	38	-154	16	33	-77	-26	-49	80	-31	16
0.209167	1091	4890	-5966	-10960	241	-3531	-3634	-8651	-283	-4003	-5956	-9957	-223	-5323	-6209	-9868	-179	3663	943	-12959	6280	1279	11555	-17490	-1280	1927	9299	-11038	2202	4782	10631	-3887	-147	-126	-120	-68	-63	-58	-105	37	-158	23	35	-79	-23	-60	81	-31	0
0.210000	868	5031	-6028	-11065	29	-3487	-3712	-8595	-258	-3983	-6081	-9959	-155	-5400	-6260	-9686	638	3687	615	-12940	6971	1477	11870	-17284	-879	2228	9363	-10643	2589	5203	10866	-3486	-146	-171	-126	-66	-61	-59	-104	39	-148	16	33	-75	-22	-56	81	-30	2
0.210833	778	5193	-6060	-11200	75	-3436	-3805	-8541	-340	-3965	-6200	-9965	-99	-5494	-6303	-9486	497	3714	323	-12938	7122	1674	12180	-17037	-780	2564	9448	-10269	3613	5617	11097	-3127	-144	-128	-120	-67	-68	-55	-108	45	-151	6	36	-77	-22	-57	79	-29	0
0.211667	567	5328	-6057	-11367	104	-3379	-3901	-8482	-354	-3945	-6321	-9984	-114	-5576	-6336	-9262	303	3753	57	-12960	5589	1876	12480	-16755	-504	2911	9545	-9914	4967	6035	11338	-2822	-150	-128	-119	-65	-61	-57	-105	38	-152	15	37	-76	-18	-56	82	-29	-1
0.212500	977	5447	-6023	-11571	75	-3313	-4001	-8427	-307	-3918	-6438	-10012	-174	-5674	-6365	-9024	329	3800	-160	-12996	5845	2083	12765	-16420	-703	3310	9661	-9574	6051	6443	11576	-2574	-147	-125	-119	-66	-61	-56	-108	38	-149	22	34	-74	-23	-56	82	-29	0
0.213333	2143	5551	-5963	-11807	129	-3238	-4126	-8368	-376	-3892	-6560	-10042	-252	-5769	-6389	-8764	208	3861	-339	-13047	5131	2283	13022	-16048	-922	3704	9792	-9240	7341	6842	11821	-2395	-149	-128	-119	-65	-62	-59	-108	38	-149	15	36	-75	-19	-55	81	-51	-4
0.214167	1770	5640	-5880	-12078	96	-3153	-4256	-8313	-440	-3872	-6661	-10085	-263	-5871	-6408	-8497	99	3927	-470	-13104	5324	2503	13263	-15634	-287	4132	9951	-8914	7098	7228	12061	-2288	-150	-128	-118	-62	-62	-58	-105	36	-151	7	34	-76	-23	-57	79	-34	-4
0.215000	466	5712	-5780	-12383	246	-3062	-4404	-8257	-366	-3846	-6791	-10133	-239	-5974	-6421	-8223	-414	4013	-555	-13167	3475	2726	13467	-15178	-597	4566	10132	-8571	7738	7600	12298	-2260	-151	-131	-124	-68	-64	-59	-113	32	-153	13	30	-79	-25	-59	75	-35	-5
0.215833	-1581	5769	-5666	-12720	17	-2960	-4563	-8202	-251	-3823	-6903	-10183	-219	-6092	-6437	-7937	-152	4112	-590	-13232	3586	2961	13637	-14676	-311	5013	10340	-8256	7139	7952	12530	-2304	-152	-129	-121	-66	-104	-100	-109	36	-153	34	32	-78	-25	-59	79	-32	-6
0.216667	-639	5814	-5538	-13080	12	-2847	-4726	-8138	-298	-3796	-7008	-10231	-249	-6161	-6445	-7656	-42	4224	-575	-13287	7367	3211	13768	-14147	113	5460	10571	-7922	3027	8289	12757	-2425	-147	-126	-124	-67	-62	-59	-107	37	-152	18	33	-75	-25	-57	81	-30	0
0.217500	-256	5851	-5405	-13464	108	-2726	-4902	-8077	-215	-3772	-7110	-10300	-210	-6244	-6458	-7375	-265	4349	-510	-13335	4662	3470	13864	-13578	-144	5906	10818	-7580	269	8602	12975	-2629	-150	-129	-126	-65	-62	-58	-104	40	-151	15	34	-75	-21	-55	82	-30	-6
0.218333	-30	5875	-5281	-13862	107	-2604	-5082	-8024	-274	-3764	-7207	-10333	-141	-6318	-6477	-7108	-135	4485	-403	-13379	5165	3733	13940	-12991	80	6341	11077	-7234	-3196	8898	13181	-2912	-148	-127	-124	-64	-60	-55	-104	38	-154	15	37	-76	-18	-55	82	-32	-3
0.219167	-327	5880	-5160	-14275	-104	-2484	-5270	-7973	-219	-3758	-7300	-10382	-102	-6382	-6506	-6850	-264	4631	-254	-13401	6164	4009	13915	-12393	104	6768	11354	-6884	-6163	9166	13368	-3270	-145	-128	-119	-65	-58	-56	-116	40	-146	18	37	-53	-14	-55	82	-30	4
0.220000	-952	5884	-5038	-14693	302	-2367	-5459	-7932	99	-3756	-7391	-10425	-109	-6432	-6538	-6617	-317	4787	-73	-13412	5003	4286	13867	-11781	-152	7169	11630	-6540	-8083	9402	13528	-3697	-129	-128	-122	-63	-60	-60	-102	40	-152	18	35	-75	-22	-57	82	-30	1
0.220833	-3067	5881	-4978	-15108	-40	-2252	-5643	-7892	219	-3771	-7472	-10460	-91	-6470	-6584	-6407	-15	4954	142	-13398	6156	4563	13781	-11171	-13	7549	11908	-6198	-10179	9609	13671	-4184	-150	-119	-126	-63	-62	-57	-102	41	-145	20	35	-76	-23	-55	82	-32	-3
0.221667	-608	5874	-4915	-15515	-429	-2148	-5820	-7859	-181	-3795	-7546	-10478	-118	-6484	-6635	-6221	-251	5114	387	-13358	8412	4827	13649	-10571	-243	7900	12171	-5872	-12914	9787	13789	-4729	-146	-128	-124	-64	-62	-56	-103	37	-150	17	34	-81	-22	-52	79	-42	0
0.222500	869	5864	-4883	-15911	37	-2057	-5985	-7838	-220	-3822	-7611	-10484	-207	-6481	-6700	-6070	-376	5287	653	-13291	4845	5103	13478	-9987	-821	8216	12421	-5565	-12185	9932	13876	-5324	-149	-128	-126	-67	-64	-59	-110	41	-149	16	35	-77	-22	-56	79	-31	-5
0.223333	314	5856	-4872	-16270	-113	-1982	-6139	-7827	-225	-3862	-7673	-10478	-173	-6463	-6779	-5948	-328	5461	938	-13192	4655	5348	13272	-9443	-541	8485	12642	-5289	-9802	10040	13928	-5955	-148	-130	-122	-67	-66	-60	-107	37	-154	16	34	-80	-27	-59	80	-31	-11
0.224167	119	5848	-4896	-16604	-127	-1925	-6267	-7823	-354	-3907	-7718	-10452	-105	-6450	-6860	-5863	-586	5638	1231	-13063	5558	5585	13038	-8895	-596	8717	12843	-5047	-6320	10115	13952	-6605	-151	-126	-121	-65	-64	-60	-104	67	-155	18	34	-76	-25	-55	85	-31	0
0.225000	30	5852	-4945	-16897	-103	-1885	-6374	-7834	-224	-3957	-7756	-10412	-128	-6366	-6950	-5802	-356	5817	1527	-12900	3728	5792	12774	-8394	-529	8894	12995	-4852	-1668	10153	13941	-7268	-149	-126	-124	-66	-60	-56	-103	41	-148	19	36	-78	-25	-56	86	-31	0
0.225833	412	5837	-5029	-17151	-139	-1870	-6462	-7856	-143	-4011	-7782	-10347	-174	-6296	-7056	-5780	-354	5989	1818	-12707	3314	5971	12491	-7933	-447	9019	13109	-4706	3392	10146	13888	-7932	-145	-160	-119	-64	-63	-57	-101	47	-149	18	38	-74	-19	-55	87	-28	1
0.226667	1577	5830	-5146	-17360	-167	-1876	-6522	-7892	-275	-4068	-7804	-10274	-130	-6213	-7158	-5792	-602	6158	2102	-12479	2275	6114	12192	-7525	-514	9086	13164	-4628	9181	10089	13797	-8593	-147	-124	-119	-65	-62	-57	-107	40	-151	20	34	-78	-26	-62	81	-29	-4
0.227500	1791	5825	-5297	-17524	-265	-1909	-6561	-7945	-284	-4126	-7818	-10183	-142	-6124	-7274	-5836	-408	6321	2361	-12229	1770	6212	11882	-7156	87	9088	13164	-4613	14045	9979	13661	-9233	-149	-128	-124	-68	-64	-62	-107	38	-154	17	35	-77	-27	-59	81	-31	1
0.228333	763	5820	-5477	-17628	-120	-1967	-6570	-8005	71	-4173	-7829	-10077	-194	-6018	-7389	-5903	-486	6469	2602	-11944	-283	6272	11573	-6837	-218	9038	13110	-4674	19257	9842	13503	-9838	-149	-125	-119	-66	-61	-58	-103	40	-151	17	38	-80	-25	-59	81	-30	3
0.229167	-1350	5807	-5683	-17687	62	-2045	-6553	-8081	246	-4215	-7832	-9963	-110	-5905	-7511	-5995	-429	6625	2807	-11642	-2266	6287	11268	-6560	-370	8925	12994	-4797	24378	9647	13307	-10405	-146	-127	-149	-68	-64	-59	-105	42	-144	15	38	-77	-23	-56	84	-27	0
0.230000	-457	5795	-5917	-17696	-338	-2146	-6516	-8159	-219	-4246	-7838	-9843	-70	-5796	-7623	-6108	-323	6759	2971	-11321	1427	6253	10966	-6330	279	8751	12821	-5000	25116	9398	13078	-10923	-148	-127	-118	-64	-62	-56	-105	40	-149	18	34	-77	-22	-57	81	-31	-3
0.230833	20	5772	-6172	-17657	-167	-2266	-6456	-8224	-287	-4263	-7838	-9714	-143	-5688	-7734	-6240	-460	6883	3089	-10992	-1754	6168	10671	-6153	-268	8526	12594	-5271	26211	9109	12819	-11386	-146	-126	-119	-69	-64	-60	-108	42	-149	19	36	-76	-19	-56	84	-29	-3
0.231667	412	5748	-6448	-17575	-173	-2404	-6377	-8354	-306	-4272	-7850	-9592	-149	-5580	-7854	-6387	-177	6988	3147	-10638	-2889	6034	10385	-6020	-77	8244	12311	-5614	26115	8762	12532	-11793	-146	-127	-121	-64	-63	-61	-104	40	-152	17	34	-77	-28	-46	79	-31	-5
0.232500	304	5708	-6733	-17457	-331	-2568	-6288	-8461	-486	-4267	-7865	-9468	-124	-5477	-7966	-6537	-137	7079	3152	-10339	-1795	5849	10117	-5923	164	7922	11985	-6016	25218	8382	12231	-12136	-148	-127	-124	-65	-64	-59	-105	40	-150	18	37	-77	-19	-55	82	-30	0
0.233333	177	5669	-7023	-17301	78	-2716	-6179	-8562	-578	-4245	-7885	-9346	-110	-5381	-8078	-6695	-270	7175	3089	-10037	-3209	5605	9861	-5878	79	7556	11617	-6486	23961	7950	11907	-12418	-148	-128	-124	-68	-62	-58	-108	38	-149	15	33	-76	-19	-60	77	-32	15
0.234167	-2413	5622	-7314	-17123	58	-2885	-6073	-8663	-377	-4214	-7917	-9233	-121	-5294	-8185	-6855	-76	7203	2954	-9762	-3255	5342	9611	-5869	189	7152	11213	-7001	21842	7484	11573	-12634	-148	-130	-119	-74	-62	-61	-112	32	-152	18	33	-78	-22	-60	81	-31	-3
0.235000	-1041	5570	-7600	-16918	-483	-3054	-5949	-8762	-537	-4166	-7956	-9120	-153	-5223	-8294	-7014	-126	7235	2745	-9526	-415	5024	9372	-5908	323	6722	10784	-7561	17302	6987	11231	-12790	-149	-131	-121	-67	-66	-61	-108	37	-153	17	36	-76	-26	-57	79	-35	0
0.235833	778	5514	-7867	-16705	108	-3227	-5834	-8853	-634	-4112	-8008	-9014	-171	-5155	-8395	-7163	-397	7250	2466	-9341	-3146	4669	9135	-5965	-133	6273	10341	-8155	14611	6476	10893	-12884	-135	-127	-119	-67	-66	-60	-109	37	-153	15	34	-76	-24	-58	79	-32	0
0.236667	350	5459	-8116	-16478	38	-3386	-5715	-8930	-456	-4049	-8071	-8923	-190	-5100	-8501	-7301	-317	7236	2111	-9211	-4311	4283	8907	-6062	177	5814	9889	-8772	12619	5941	10553	-12925	-147	-129	-122	-66	-64	-59	-108	40	-149	16	35	-75	-25	-61	81	-33	-1
0.237500	9	5402	-8336	-16236	-9	-3511	-5606	-8991	-327	-3977	-8140	-8833	-174	-5053	-8600	-7427	-276	7207	1697	-9143	-2557	3867	8679	-6195	225	5351	9441	-9400	10276	5401	10217	-12916	-113	-126	-118	-63	-59	-58	-109	39	-147	18	36	-72	-17	-52	82	-30	3
0.238333	-544	5350	-8529	-16031	-81	-3682	-5504	-9039	-297	-3905	-8223	-8753	-156	-5022	-8698	-7534	-349	7157	1223	-9146	-3586	3434	8445	-6352	180	4889	8989	-10040	8579	4853	9880	-12865	-146	-127	-120	-64	-59	-56	-105	40	-148	18	37	-70	-17	-56	81	-30	0
0.239167	-600	5301	-8680	-15823	-285	-3815	-5418	-9068	-341	-3837	-8310	-8685	-119	-4995	-8795	-7632	-380	7077	707	-9227	-3724	2980	8205	-6547	140	4424	8552	-10677	6616	4306	9550	-12784	-136	-130	-117	-65	-64	-63	-109	38	-150	18	34	-70	-21	-58	80	-30	0
0.240000	575	5261	-8793	-15632	-231	-3929	-5346	-9093	-432	-3769	-8402	-8613	-82	-4982	-8892	-7707	-233	6981	154	-9386	-3606	2520	7944	-6769	-323	3967	8123	-11308	5081	3776	9221	-12682	-148	-131	-121	-70	-64	-60	-110	37	-154	12	29	-76	-26	-61	79	-33	-5
0.240833	897	5229	-8864	-15461	-124	-4025	-5294	-9098	-301	-3709	-8496	-8556	-30	-4969	-8981	-7761	-79	6870	-413	-9626	-3507	2059	7695	-7018	73	3529	7721	-11911	2961	3262	8899	-12555	-138	-131	-139	-65	-61	-60	-112	38	-152	11	34	-74	-21	-58	79	-31	-4
0.241667	-317	5211	-8888	-15306	-205	-4105	-5249	-9078	-109	-3651	-8590	-8487	-82	-4965	-9068	-7793	-334	6738	-1003	-9930	-4132	1605	7421	-7291	95	3102	7339	-12493	672	2769	8571	-12424	-151	-131	-119	-67	-61	-43	-108	39	-153	16	11	-74	-19	-59	80	-32	-4
0.242500	-2559	5207	-8888	-15178	132	-4162	-5223	-9047	-105	-3603	-8679	-8423	-199	-4956	-9147	-7803	-461	6595	-1537	-10310	-6364	1163	7139	-7591	-357	2692	6978	-13042	-234	2299	8243	-12291	-148	-128	-118	-68	-61	-58	-109	37	-153	16	32	-74	-22	-59	78	-31	0
0.243333	-2370	5215	-8805	-15070	-342	-4197	-5215	-9004	-303	-3565	-8761	-8355	-42	-4954	-9224	-7795	-219	6435	-2054	-10756	-1963	735	6847	-7902	266	2302	6638	-13559	-4824	1858	7908	-12163	-147	-130	-119	-65	-65	-59	-109	40	-150	18	34	-78	-25	-56	81	-31	-3
0.244167	-1504	5240	-8673	-14988	-138	-4218	-5220	-8952	-271	-3538	-8833	-8295	588	-4949	-9289	-7762	-410	6273	-2519	-11252	-2850	333	6548	-8238	-300	1924	6319	-14030	-8859	1447	7568	-12047	-145	-127	-121	-66	-60	-59	-107	43	-149	16	30	-74	-22	-55	82	-28	0
0.245000	-997	5273	-8565	-14927	-197	-4220	-5243	-8888	-83	-3514	-8901	-8226	939	-4944	-9360	-7713	-200	6100	-2922	-11788	-4401	-48	6237	-8593	-269	1558	6014	-14459	-12373	1060	7217	-11947	-144	-132	-117	-66	-59	-57	-102	44	-148	11	34	-74	-16	-51	86	-24	-3
0.245833	-1175	5312	-8398	-14883	-302	-4208	-5278	-8826	23	-3504	-8954	-8150	709	-4932	-9391	-7646	-309	5929	-3243	-12368	-2610	-404	5918	-8967	-204	1209	5736	-14845	-15666	701	6858	-11868	-144	-127	-116	-66	-58	-55	-103	42	-150	18	34	-72	-16	-51	85	-33	3
0.246667	-874	5360	-8209	-14857	-114	-4184	-5322	-8757	-51	-3496	-9000	-8069	508	-4917	-9431	-7567	-343	5757	-3476	-12970	-3259	-737	5596	-9358	-342	870	5468	-15178	-17644	356	6482	-11819	-147	-129	-119	-67	-59	-58	-104	41	-152	32	32	-74	-22	-55	81	-33	-3
0.247500	-2903	5410	-8001	-14842	162	-4151	-5381	-8696	-94	-3500	-9037	-7983	304	-4892	-9463	-7479	-365	5590	-3614	-13590	-4200	-1035	5272	-9760	-82	536	5205	-15459	-18473	34	6098	-11790	-151	-130	-121	-67	-65	-58	-109	38	-158	12	33	-76	-27	-55	80	-31	-3
0.248333	-2134	5461	-7786	-14836	-508	-4105	-5438	-8633	-91	-3501	-9066	-7893	242	-4855	-9483	-7381	-484	5434	-3646	-14197	-1412	-1330	4950	-10168	214	214	4966	-15698	-20395	-276	5711	-11785	-151	-134	-124	-69	-65	-59	-101	39	-155	17	30	-80	-23	-58	78	-40	-4
0.249167	315	5505	-7565	-14829	-41	-4062	-5500	-8572	-247	-3500	-9087	-7779	160	-4809	-9486	-7273	-471	5299	-3570	-14792	-2898	-1593	4635	-10581	-491	-105	4728	-15877	-20128	-574	5320	-11798	-178	-132	-118	-68	-64	-57	-104	39	-153	18	30	-75	-19	-53	80	-33	0
0.250000	133	5552	-7345	-14814	-50	-3996	-5557	-8512	-152	-3492	-9098	-7660	44	-4744	-9486	-7164	-142	5176	-3392	-15365	-5463	-1837	4316	-11004	-390	-418	4500	-16010	-17411	-871	4925	-11831	-150	-130	-119	-66	-61	-59	-104	40	-129	20	20	-76	-25	-57	80	-33	-3
0.250833	164	5568	-7135	-14798	-86	-3938	-5607	-8461	70	-3484	-9107	-7532	-72	-4667	-9475	-7051	-10	5077	-3119	-15912	-3974	-2077	4007	-11429	-50	-739	4274	-16090	-14207	-1165	4540	-11873	-149	-128	-119	-66	-61	-58	-105	40	-153	16	33	-75	-19	-55	82	-31	-5
0.251667	41	5609	-6937	-14775	73	-3883	-5673	-8415	84	-3491	-9117	-7404	-132	-4576	-9460	-6937	76	4999	-2762	-16422	-4662	-2303	3708	-11848	22	-1046	4049	-16120	-10194	-1476	4166	-11923	-147	-125	-114	-65	-66	-55	-109	42	-150	21	34	-76	-23	-51	85	-30	-1
0.252500	-17	5618	-6753	-14738	-61	-3829	-5724	-8366	90	-3437	-9130	-7262	-189	-4474	-9439	-6822	204	4941	-2325	-16885	-4934	-2528	3408	-12264	-65	-1366	3816	-16100	-6495	-1789	3804	-11969	-145	-127	-117	-64	-60	-56	-107	42	-150	18	35	-67	20	-53	82	-28	0
0.253333	744	5605	-6595	-14689	-117	-3777	-5768	-8318	-131	-3399	-9143	-7118	-348	-4367	-9412	-6716	460	4904	-1833	-17299	-4561	-2761	3133	-12686	-268	-1691	3589	-16038	-2757	-2128	3463	-12009	-149	-131	-122	-39	-61	-73	-110	41	-148	21	33	-74	-23	-56	82	-32	0
0.254167	1665	5586	-6454	-14634	151	-3735	-5810	-8282	-217	-3349	-9164	-6975	-378	-4234	-9386	-6608	755	4891	-1287	-17662	-4346	-3000	2841	-13094	56	-2027	3345	-15923	185	-2479	3153	-12024	-151	-127	-119	-66	-64	-58	-108	38	-151	17	32	-78	-28	-55	84	-30	-13
0.255000	1069	5540	-6340	-14566	43	-3697	-5842	-8240	-27	-3295	-9193	-6833	-400	-4097	-9356	-6469	953	4898	-722	-17973	-3524	-3243	2586	-13482	285	-2366	3102	-15765	1582	-2852	2874	-12016	-151	-129	-121	-69	-63	-57	-108	38	-152	18	32	-78	-23	-57	82	-31	-3
0.255833	-660	5488	-6247	-14495	502	-3664	-5874	-8196	-49	-3204	-9222	-6699	-522	-3955	-9325	-6396	1411	4918	-139	-18232	-5474	-3503	2328	-13854	-133	-2723	2843	-15566	4006	-3243	2634	-11972	-148	-132	-124	-68	-64	-55	-110	41	-153	15	30	-77	-23	-57	82	-32	-1
0.256667	-949	5416	-6170	-14409	66	-3644	-5900	-8140	-73	-3112	-9260	-6566	-576	-3815	-9291	-6291	3475	4951	442	-18444	-1493	-3779	2079	-14228	507	-3087	2587	-15325	2481	-3648	2433	-11890	-154	-131	-122	-70	-65	-58	-110	37	-144	17	35	-77	-26	-57	82	-34	-5
0.257500	366	5335	-6105	-14325	136	-3626	-5923	-8079	-161	-3014	-9301	-6447	-600	-3659	-9261	-6183	8201	5001	1017	-18607	301	-4063	1846	-14566	297	-3459	2321	-15054	-615	-4069	2272	-11753	-148	-126	-119	-63	-59	-53	-108	41	-149	20	36	-75	-24	-55	87	-29	-7
0.258333	575	5253	-6058	-14240	7	-3611	-5944	-8003	-360	-2898	-9344	-6336	-559	-3507	-9235	-6071	12943	5050	1550	-18732	-1376	-4367	1612	-14896	0	-3847	2049	-14754	-3565	-4508	2149	-11576	-150	-127	-124	-64	-67	-57	-107	41	-153	19	37	-75	-25	-52	87	-28	-1
0.259167	119	5157	-6022	-14158	44	-3609	-5969	-7916	-385	-2781	-9399	-6246	-555	-3360	-9204	-5958	12534	5101	2054	-18824	1182	-4682	1394	-15205	18	-4239	1769	-14435	-6987	-4955	2066	-11347	-147	-126	-118	-63	-61	-56	-107	42	-149	20	35	-74	-24	-55	85	-28	-1
0.260000	68	5059	-5995	-14095	-101	-3613	-5998	-7818	-428	-2662	-9453	-6166	-531	-3224	-9177	-5845	10940	5146	2499	-18897	2000	-5019	1182	-15499	-61	-4663	1485	-14094	-9879	-5403	2016	-11065	-147	-126	-119	-64	-62	-55	-105	40	-148	19	37	-72	-21	-53	84	-28	0
0.260833	-1795	4964	-5984	-14028	328	-3625	-6030	-7708	-370	-2544	-9511	-6104	-510	-3094	-9151	-5727	9606	5178	2901	-18944	1346	-5366	979	-15773	-138	-5092	1207	-13758	-12253	-5858	1998	-10737	-147	-128	-118	-65	-60	-55	-105	41	-147	19	36	-76	-22	-55	84	-30	2
0.261667	-2364	4872	-5959	-13987	-427	-3644	-6033	-7576	-415	-2449	-9566	-6053	-494	-2975	-9127	-5607	7749	5207	3251	-18983	4650	-5730	784	-16034	236	-5532	932	-13415	-15890	-6303	2001	-10363	-146	-126	-121	-69	-63	-57	-105	41	-150	21	34	-76	-21	-55	84	-28	1
0.262500	-41	4783	-5941	-13958	-129	-3660	-6113	-7434	-731	-2315	-9620	-6020	-501	-2861	-9100	-5476	5610	5218	3547	-19019	4850	-6099	604	-16274	-431	-5974	663	-13086	-18095	-6738	2022	-9950	-148	-125	-120	-65	-63	-55	-107	40	-149	21	37	-76	-24	-57	82	-26	0
0.263333	-199	4701	-5920	-13942	-13	-3681	-6164	-7279	-703	-2212	-9671	-5990	-443	-2764	-9075	-5356	4063	5214	3784	-19054	1693	-6471	439	-16501	-873	-6426	408	-12770	-17086	-7155	2058	-9505	-169	-128	-119	-45	-62	-57	-105	47	-150	17	34	-75	-19	-55	85	-30	-6
0.264167	-375	4623	-5897	-13943	-151	-3711	-6222	-7113	-819	-2127	-9720	-5977	-483	-2678	-9049	-5232	2918	5191	3979	-19094	2957	-6843	282	-16715	-488	-6880	174	-12480	-15253	-7553	2099	-9039	-148	-129	-118	-66	-60	-55	-105	39	-151	18	35	-75	-23	-55	89	-28	1
0.265000	-371	4560	-5874	-13965	39	-3743	-6287	-6935	-958	-2055	-9764	-5969	-576	-2602	-9033	-5111	1313	5154	4123	-19145	2524	-7215	144	-16923	-473	-7327	-38	-12219	-12265	-7922	2134	-8562	-151	-127	-122	-67	-59	-60	-107	37	-148	17	33	-75	-22	-57	80	-32	-7
0.265833	-687	4502	-5846	-13995	-133	-3778	-6360	-6752	-917	-1997	-9805	-5965	-449	-2546	-8997	-4996	63	5106	4236	-19200	1472	-7579	26	-17112	-483	-7758	-219	-11997	-8818	-8262	2169	-8076	-144	-128	-121	-63	-63	-57	-104	41	-147	20	32	-76	-22	-55	82	-28	0
0.266667	-219	4452	-5812	-14045	-221	-3816	-6434	-6561	-1045	-1945	-9832	-5964	-488	-2477	-8960	-4886	-708	5044	4311	-19273	1394	-7933	-83	-17298	-391	-8189	-377	-11814	-4844	-8564	2190	-7599	-146	-126	-125	-67	-47	-32	-107	36	-153	18	33	-75	-21	-56	79	-31	-1
0.267500	1217	4400	-5777	-14105	35	-3858	-6517	-6372	-970	-1939	-9863	-5968	-577	-2461	-8932	-4788	-1206	4976	4361	-19353	533	-8288	-168	-17479	-318	-8598	-503	-11674	-700	-8837	2195	-7131	-151	-133	-122	-67	-64	-59	-105	38	-155	16	32	-80	-17	-57	79	-35	-3
0.268333	1181	4355	-5742	-14171	-70	-3905	-6605	-6181	-1075	-1937	-9879	-5969	-489	-2437	-8891	-4703	-1701	4907	4396	-19439	757	-8586	-237	-17644	-131	-8975	-582	-11573	2171	-9067	2192	-6682	-147	-130	-121	-68	-63	-59	-105	37	-154	19	33	-75	-22	-56	81	-32	-1
0.269167	-34	4316	-5701	-14243	280	-3953	-6688	-5999	-1179	-1950	-9895	-5969	-462	-2421	-8849	-4632	-2756	4847	4414	-19525	-1901	-8872	-282	-17800	-789	-9320	-624	-11517	6161	-9256	2163	-6259	-146	-126	-121	-64	-60	-58	-103	40	-151	20	34	-75	-22	-59	80	-29	-3
0.270000	-1145	4269	-5665	-14321	-79	-4012	-6780	-5818	-1057	-1982	-9902	-5964	-458	-2415	-8802	-4576	-3350	4788	4420	-19610	-310	-9137	-311	-17953	-528	-9632	-642	-11501	7137	-9405	2129	-5873	-149	-126	-121	-66	-62	-58	-105	44	-149	21	36	-46	-19	-57	84	-30	1
0.270833	242	4219	-5630	-14402	-83	-4060	-6865	-5648	-1094	-2031	-9902	-5970	-443	-2417	-8757	-4542	-4207	4746	4418	-19689	1873	-9359	-314	-18091	-376	-9900	-618	-11524	5340	-9511	2075	-5525	-147	-127	-117	-63	-62	-58	-103	43	-150	21	35	-74	-22	-53	82	-29	-4
0.271667	619	4160	-5598	-14483	-255	-4137	-6955	-5490	-799	-2086	-9900	-5967	-420	-2427	-8702	-4521	-4771	4719	4420	-19756	-965	-9550	-299	-18218	-524	-10109	-557	-11572	3878	-9571	2026	-5215	-149	-126	-119	-62	-60	-58	-104	38	-150	23	37	-75	-18	-53	84	-32	-3
0.272500	671	4098	-5576	-14563	-166	-4210	-7035	-5353	-593	-2164	-9888	-5970	-379	-2451	-8652	-4526	-4896	4712	4415	-19814	640	-9694	-262	-18332	-286	-10270	-468	-11650	1178	-9592	1952	-4960	-147	-125	-117	-65	-60	-58	-105	42	-161	22	35	-75	-17	-58	82	-29	0
0.273333	768	4022	-5556	-14644	-170	-4296	-7111	-5228	-642	-2247	-9873	-5977	-315	-2484	-8598	-4545	-5174	4723	4407	-19849	1162	-9800	-220	-18428	-114	-10369	-355	-11743	-1371	-9569	1900	-4750	-149	-128	-91	-67	-60	-65	-107	37	-151	18	34	-79	-26	-57	80	-34	0
0.274167	-311	3935	-5544	-14725	342	-4381	-7182	-5120	-488	-2338	-9850	-5989	-383	-2525	-8542	-4581	-5448	4761	4403	-19871	-97	-9854	-151	-18506	-28	-10403	-212	-11846	-3601	-9498	1855	-4592	-150	-128	-121	-69	-64	-60	-102	39	-150	19	30	-79	-22	-56	80	-35	0
0.275000	-1678	3848	-5533	-14796	-308	-4478	-7238	-5021	-148	-2434	-9817	-6004	-350	-2574	-8481	-4625	-5259	4824	4400	-19853	2330	-9861	-68	-18557	506	-10370	-56	-11947	-7113	-9382	1832	-4480	-152	-129	-124	-67	-61	-61	-109	23	-154	19	33	-76	-24	-59	80	-35	-5
0.275833	733	3749	-5533	-14871	-250	-4580	-7279	-4941	-53	-2527	-9764	-6032	-348	-2631	-8427	-4684	-5453	4906	4398	-19818	3822	-9818	41	-18572	27	-10267	115	-12027	-10875	-9223	1831	-4415	-155	-126	-121	-66	-63	-63	-105	41	-154	18	36	-76	-24	-59	79	-35	-6
0.276667	1244	3651	-5535	-14941	8	-4690	-7309	-4873	77	-2617	-9704	-6060	-355	-2694	-8367	-4744	-5556	5016	4396	-19756	382	-9727	137	-18567	-646	-10103	296	-12117	-11785	-9024	1861	-4400	-149	-132	-119	-92	-63	-59	-105	38	-152	18	37	-75	-26	-55	84	-31	0
0.277500	670	3543	-5538	-15009	-198	-4804	-7315	-4820	327	-2726	-9628	-6101	-232	-2771	-8313	-4811	-5315	5140	4378	-19673	1427	-9590	257	-18522	-783	-9869	480	-12171	-12167	-8780	1938	-4430	-148	-126	-117	-63	-59	-58	-101	45	-148	27	41	-67	-18	-56	85	-28	1
0.278333	129	3436	-5548	-15079	-44	-4914	-7309	-4783	463	-2828	-9547	-6155	-204	-2852	-8250	-4883	-5326	5285	4396	-19563	1430	-9415	382	-18447	-1177	-9590	659	-12203	-11234	-8510	2040	-4518	-151	-122	-115	-60	-58	-55	-103	45	-151	20	37	-73	-17	-55	86	-30	-1
0.279167	-311	3327	-5563	-15151	-99	-5050	-7283	-4758	576	-2932	-9449	-6219	-184	-2949	-8191	-4956	-5112	5428	4387	-19436	-1027	-9210	509	-18335	-1083	-9264	831	-12204	-9102	-8212	2189	-4611	-147	-126	-121	-64	-58	-56	-101	44	-148	21	37	-72	-21	-53	85	-28	-3
0.280000	160	3224	-5576	-15229	-266	-5178	-7240	-4744	570	-3041	-9335	-6291	-135	-3044	-8137	-5027	-4841	5580	4384	-19286	-727	-8973	637	-18181	-572	-8905	999	-12171	-7043	-7900	2370	-4759	-148	-125	-117	-63	-64	-56	-88	41	-150	19	37	-69	-19	-55	81	-28	0
0.280833	1475	3126	-5594	-15309	-154	-5315	-7178	-4738	322	-3149	-9218	-6374	-165	-3158	-8081	-5094	-4399	5725	4375	-19123	-311	-8724	763	-17989	-184	-8548	1149	-12109	-4500	-7579	2582	-4931	-147	-129	-118	-65	-63	-57	-102	41	-150	18	38	-75	-21	-56	81	-29	1
0.281667	1191	3041	-5608	-15389	-147	-5467	-7096	-4747	356	-3266	-9087	-6464	-168	-3271	-8023	-5162	-4046	5868	4366	-18945	182	-8463	886	-17761	53	-8158	1279	-12018	-2819	-7262	2819	-5127	-150	-129	-121	-69	-64	-58	-105	43	-152	13	32	-77	-23	-58	81	-30	-1
0.282500	-79	2956	-5625	-15476	74	-5594	-6999	-4761	424	-3385	-8937	-6554	-145	-3385	-7959	-5211	-4095	5999	4361	-18749	-1878	-8203	1004	-17493	-650	-7791	1401	-11893	84	-6955	3082	-5338	-151	-128	-120	-64	-62	-58	-103	41	-151	5	37	-75	-23	-57	84	-32	-4
0.283333	-2025	2896	-5630	-15563	-160	-5726	-6881	-4780	555	-3505	-8781	-6645	-122	-3498	-7890	-5284	-3730	6113	4347	-18543	-1896	-7956	1110	-17194	-57	-7457	1505	-11746	1989	-6671	3353	-5563	-148	-126	-117	-63	-61	-59	-103	41	-149	19	36	-76	-25	-60	84	-27	1
0.284167	-1021	2842	-5638	-15654	-275	-5865	-6755	-4806	591	-3635	-8618	-6736	-126	-3613	-7815	-5344	-3495	6206	4331	-18332	1328	-7733	1207	-16865	352	-7163	1594	-11579	408	-6420	3626	-5793	-147	-125	-117	-62	-64	-57	-103	43	-149	23	38	-76	-23	-55	84	-26	1
0.285000	-616	2805	-5637	-15743	-148	-5998	-6621	-4843	640	-3779	-8447	-6833	-113	-3724	-7730	-5404	-3371	6276	4315	-18116	-1620	-7540	1295	-16508	-9	-6929	1663	-11403	-132	-6215	3892	-6027	-149	-122	-117	-62	-62	-59	-103	43	-147	19	37	-75	-22	-55	86	-26	2
0.285833	-152	2777	-5634	-15842	-155	-6125	-6466	-4888	660	-3922	-8266	-6925	-128	-3837	-7635	-5463	-2961	6319	4295	-17893	-817	-7390	1369	-16133	357	-6763	1725	-11216	-1990	-6062	4134	-6257	-144	-124	-113	-61	-62	-53	-101	46	-147	20	42	-73	-19	-52	91	-23	0
0.286667	-48	2755	-5623	-15927	-326	-6252	-6313	-4943	530	-4070	-8086	-7017	-99	-3944	-7530	-5528	-2504	6329	4263	-17669	-387	-7291	1428	-15748	508	-6677	1769	-11037	-3873	-5975	4341	-6474	-150	-125	-115	-63	-94	-58	-105	39	-152	18	32	-76	-24	-56	82	-28	-4
0.287500	-389	2745	-5611	-16015	107	-6368	-6159	-5010	443	-4236	-7902	-7105	-53	-4046	-7414	-5595	-2277	6320	4227	-17448	-2757	-7248	1473	-15360	613	-6673	1811	-10863	-5001	-5951	4507	-6710	-151	-126	-120	-64	-65	-59	-108	46	-152	17	35	-77	-24	-59	82	-28	-3
0.288333	-2487	2736	-5591	-16092	-223	-6476	-6001	-5081	558	-4404	-7713	-7197	-31	-4141	-7276	-5663	-2094	6265	4187	-17225	-2280	-7261	1508	-14976	800	-6744	1845	-10702	-6458	-5999	4652	-6920	-147	-129	-120	-63	-62	-58	-104	40	-148	17	36	-75	-19	-57	80	-28	-1
0.289167	-332	2736	-5561	-16160	-464	-6575	-5843	-5166	375	-4575	-7515	-7290	-13	-4230	-7126	-5732	-1908	6191	4128	-17005	-570	-7341	1532	-14602	425	-6911	1882	-10559	-8568	-6112	4695	-7123	-148	-128	-119	-63	-63	-60	-105	42	-152	18	34	-76	-21	-56	88	-26	-1
0.290000	1201	2741	-5519	-16216	-119	-6662	-5689	-5261	337	-4751	-7314	-7387	50	-4319	-6968	-5810	-1907	6089	4061	-16791	-5109	-7485	1548	-14244	464	-7151	1920	-10444	-7161	-6299	4703	-7315	-151	-133	-120	-66	-45	-59	-113	37	-158	17	32	-78	-24	-60	80	-35	-4
0.290833	1222	2736	-5477	-16263	-262	-6736	-5536	-5370	298	-4924	-7107	-7482	35	-4397	-6776	-5889	-1662	5971	3987	-16582	-5825	-7690	1559	-13914	1150	-7454	1970	-10351	-4421	-6540	4653	-7489	-150	-125	-119	-65	-63	-59	-107	38	-153	19	34	-73	-23	-59	85	-30	0
0.291667	960	2740	-5422	-16285	-55	-6793	-5368	-5489	323	-5092	-6889	-7579	-8	-4470	-6577	-5966	-1498	5830	3895	-16378	-4732	-7950	1567	-13617	657	-7816	2021	-10293	-1075	-6838	4547	-7658	-147	-127	-118	-62	-64	-57	-103	37	-148	17	34	-76	-22	-56	81	-33	1
0.292500	223	2733	-5364	-16292	-129	-6838	-5230	-5622	365	-5258	-6673	-7690	-45	-4543	-6365	-6039	-1355	5670	3787	-16185	-6285	-8273	1576	-13356	219	-8225	2079	-10262	2406	-7180	4390	-7813	-148	-127	-122	-64	-63	-57	-104	36	-152	20	34	-77	-24	-55	81	-30	0
0.293333	164	2722	-5293	-16289	-271	-6870	-5083	-5740	316	-5415	-6452	-7806	-121	-4617	-6143	-6128	-1321	5500	3671	-16009	-5618	-8641	1593	-13139	91	-8663	2155	-10262	4868	-7562	4161	-7958	-150	-127	-118	-48	-62	-60	-108	38	-150	18	34	-76	-22	-60	81	-30	-3
0.294167	1240	2706	-5227	-16266	-229	-6885	-4935	-5931	219	-5559	-6227	-7932	-98	-4693	-5908	-6211	-939	5316	3538	-15843	-4984	-9033	1614	-12969	-452	-9121	2237	-10297	7372	-7958	3940	-8091	-147	-129	-124	-66	-61	-58	-105	37	-151	18	33	-85	-21	-59	84	-29	3
0.295000	1329	2683	-5156	-16231	-112	-6882	-4778	-6104	556	-5694	-5998	-8052	-68	-4766	-5671	-6299	-429	5126	3398	-15692	-3877	-9485	1655	-12844	-191	-9587	2329	-10357	8306	-8367	3671	-8211	-150	-131	-125	-66	-59	-64	-107	37	-150	15	33	-79	-25	-59	80	-32	-6
0.295833	187	2656	-5081	-16180	125	-6873	-4622	-6295	926	-5816	-5764	-8204	-110	-4843	-5427	-6380	-420	4904	3249	-15553	-3287	-9953	1712	-12767	-391	-10039	2432	-10444	8762	-8768	3393	-8323	-155	-128	-122	-66	-64	-60	-109	37	-154	17	35	-77	-17	-59	72	-31	-3
0.296667	-2126	2626	-5001	-16120	201	-6846	-4467	-6494	964	-5915	-5530	-8347	-126	-4920	-5186	-6463	-255	4745	3103	-15431	-2491	-10431	1795	-12737	-315	-10467	2541	-10549	9035	-9147	3110	-8424	-150	-129	-122	-64	-62	-56	-109	38	-150	18	33	-76	-18	-55	80	-28	0
0.297500	-1447	2596	-4923	-16048	-105	-6807	-4276	-6702	785	-5995	-5299	-8493	-110	-5000	-4945	-6549	-284	4560	2950	-15300	3501	-10916	1904	-12750	252	-10862	2658	-10675	4834	-9505	2840	-8509	-143	-125	-119	-64	-58	-58	-103	46	-148	19	33	-63	-21	-52	84	-28	0
0.298333	-1119	2564	-4851	-15978	-11	-6764	-4075	-6923	590	-6066	-5070	-8645	-115	-5092	-4710	-6638	-407	4373	2797	-15243	3068	-11403	2042	-12810	-166	-11195	2777	-10822	1260	-9828	2590	-8592	-149	-127	-126	-68	-63	-56	-105	41	-151	19	33	-77	-24	-57	78	-31	-4
0.299167	-1111	2531	-4783	-15908	-52	-6717	-3884	-7158	490	-6121	-4848	-8799	-111	-5181	-4483	-6728	-173	4193	2650	-15177	4395	-11874	2208	-12905	354	-11532	2899	-10986	-2979	-10106	2379	-8662	-145	-122	-122	-67	-62	-57	-103	38	-150	19	32	-77	-19	-55	82	-29	1
0.300000	-1699	2499	-4719	-15833	-158	-6669	-3662	-7388	226	-6153	-4623	-8945	-77	-5274	-4301	-6824	-126	4019	2508	-15129	7252	-12331	2411	-13037	484	-11800	3026	-11160	-7278	-10341	2215	-8730	-146	-130	-125	-65	-62	-55	-102	23	-151	16	36	-73	-21	-56	80	-29	-4
0.300833	-1893	2469	-4662	-15764	58	-6617	-3428	-7628	-62	-6181	-4409	-9089	-143	-5375	-4048	-6918	-55	3861	2371	-15100	7435	-12770	2665	-13199	529	-12023	3155	-11350	-10903	-10524	2106	-8796	-146	-127	-121	-65	-60	-56	-107	36	-152	18	36	-69	-15	-56	80	-34	2
0.301667	-4241	2444	-4617	-15706	111	-6573	-3176	-7870	127	-6196	-4198	-9228	-217	-5475	-3846	-7021	228	3698	2246	-15091	8483	-13176	2913	-13386	913	-12204	3285	-11548	-14340	-10665	2054	-8857	-148	-128	-124	-70	-64	-57	-107	40	-148	21	34	-75	-19	-55	81	-32	11
0.302500	-2574	2420	-4571	-15657	-393	-6540	-2916	-8112	-59	-6209	-3997	-9365	-161	-5578	-3653	-7130	348	3551	2127	-15097	11868	-13555	3208	-13588	1023	-12350	3418	-11758	-18949	-10766	2075	-8922	-145	-125	-124	-65	-58	-57	-103	40	-148	17	33	-76	-23	-56	84	-30	2
0.303333	-370	2393	-4540	-15619	20	-6521	-2627	-8350	-335	-6218	-3796	-9482	-64	-5684	-3465	-7242	153	3410	2021	-15123	9209	-13894	3527	-13808	578	-12464	3557	-11980	-20361	-10837	2164	-8992	-163	-124	-127	-66	-62	-57	-105	41	-150	19	37	-73	-21	-53	84	-28	0
0.304167	-580	2367	-4517	-15586	-57	-6517	-2358	-8579	-544	-6233	-3606	-9597	-73	-5791	-3284	-7360	314	3273	1922	-15158	7496	-14199	3865	-14032	757	-12555	3703	-12216	-19291	-10868	2323	-9072	-147	-125	-120	-65	-62	-58	-104	38	-147	21	37	-83	-22	-55	78	-30	-1
0.305000	-911	2336	-4503	-15574	-102	-6543	-2070	-8802	-552	-6253	-3415	-9700	-103	-5901	-3110	-7486	313	3141	1829	-15214	8400	-14468	4222	-14262	1108	-12629	3854	-12460	-16611	-10881	2545	-9161	-144	-116	-120	-65	-61	-51	-108	41	-147	20	35	-74	-18	-53	85	-30	5
0.305833	-1199	2309	-4495	-15569	-55	-6595	-1778	-9020	-396	-6286	-3238	-9797	-121	-6011	-2944	-7614	271	3021	1732	-15275	5839	-14704	4588	-14490	1201	-12691	4020	-12715	-11457	-10890	2833	-9270	-146	-126	-118	-67	-58	-60	-104	40	-149	20	38	-75	-22	-60	84	-27	3
0.306667	-819	2273	-4504	-15579	-9	-6677	-1479	-9233	-565	-6338	-3064	-9887	-100	-6123	-2781	-7754	282	2892	1661	-15352	3695	-14907	4951	-14717	785	-12752	4194	-12980	-4678	-10892	3177	-9400	-113	-131	-125	-72	-67	-65	-111	35	-155	16	28	-78	-26	-59	77	-34	-5
0.307500	518	2229	-4516	-15594	-79	-6799	-1207	-9432	-724	-6409	-2902	-9971	-88	-6239	-2624	-7893	246	2772	1583	-15428	1421	-15075	5320	-14926	645	-12810	4384	-13250	4326	-10896	3567	-9548	-150	-131	-126	-72	-67	-51	-107	38	-152	24	32	-69	-21	-59	78	-33	-4
0.308333	1211	2187	-4529	-15609	-116	-6955	-930	-9614	-585	-6503	-2734	-10041	-42	-6349	-2463	-8042	392	2656	1515	-15505	-1103	-15216	5671	-15120	869	-12865	4593	-13520	14177	-10908	4005	-9720	-153	-128	-122	-69	-66	-60	-109	37	-152	16	34	-78	-21	-57	80	-34	0
0.309167	543	2133	-4546	-15625	-166	-7152	-667	-9788	-518	-6620	-2575	-10111	-110	-6467	-2307	-8192	456	2542	1448	-15579	-3982	-15308	6007	-15298	291	-12928	4824	-13797	24109	-10942	4472	-9914	-149	-128	-125	-70	-61	-59	-108	35	-152	18	33	-76	-32	-58	77	-34	-4
0.310000	-1213	2083	-4572	-15638	172	-7391	-419	-9953	-280	-6764	-2427	-10174	-202	-6583	-2156	-8342	454	2431	1382	-15653	-8375	-15418	6321	-15456	-61	-12996	5071	-14068	32745	-10989	4960	-10135	-146	-128	-122	-69	-67	-63	-110	54	-152	18	34	-77	-21	-58	79	-31	-1
0.310833	-867	2024	-4600	-15647	-64	-7673	-187	-10110	-190	-6938	-2272	-10237	-168	-6709	-2014	-8497	616	2324	1319	-15717	-6438	-15485	6606	-15589	313	-13061	5341	-14330	32767	-11064	5459	-10377	-146	-125	-120	-66	-63	-59	-105	41	-149	21	36	-75	-25	-56	82	-31	0
0.311667	-195	1959	-4632	-15658	335	-7998	20	-10260	-154	-7143	-2135	-10294	-187	-6838	-1879	-8652	455	2211	1256	-15768	-9014	-15539	6858	-15701	-465	-13126	5625	-14580	32358	-11150	5957	-10640	-146	-125	-117	-66	-61	-58	-107	40	-151	20	37	-78	-18	-56	82	-30	7
0.312500	132	1890	-4661	-15647	201	-8362	211	-10403	96	-7368	-2005	-10352	-145	-6977	-1753	-8812	544	2104	1197	-15807	-11731	-15571	7072	-15788	-164	-13189	5910	-14819	32767	-11255	6444	-10925	-146	-127	-120	-68	-60	-57	-103	36	-150	22	33	-67	-22	-58	80	-31	3
0.313333	-56	1817	-4697	-15635	185	-8764	372	-10541	448	-7632	-1887	-10409	-108	-7125	-1640	-8974	434	1983	1142	-15833	-10653	-15594	7247	-15856	-72	-13243	6206	-15034	32603	-11375	6913	-11224	-147	-124	-120	-67	-63	-57	-107	39	-149	21	33	-75	-22	-58	82	-30	2
0.314167	399	1740	-4735	-15619	245	-9198	514	-10679	518	-7924	-1775	-10471	-98	-7284	-1542	-9141	527	1864	1090	-15843	-11078	-15599	7381	-15898	-222	-13283	6501	-15230	32488	-11497	7348	-11533	-150	-129	-121	-66	-63	-59	-107	56	-155	18	34	-76	-17	-58	82	-33	-5
0.315000	-1374	1660	-4777	-15592	472	-9663	627	-10814	608	-8241	-1674	-10533	-178	-7455	-1460	-9302	559	1738	1046	-15840	-11294	-15591	7470	-15924	8	-13307	6792	-15396	32026	-11622	7752	-11849	-153	-133	-122	-70	-68	-61	-110	35	-158	12	28	-80	-28	-63	78	-35	-7
0.315833	-549	1572	-4818	-15563	-99	-10154	717	-10949	600	-8578	-1582	-10584	-216	-7642	-1397	-9470	589	1617	1011	-15813	-7453	-15564	7526	-15926	305	-13301	7068	-15532	31583	-11733	8108	-12159	-154	-130	-120	-69	-67	-58	-108	40	-153	17	34	-79	-25	-59	81	-33	-7
0.316667	2041	1492	-4861	-15530	197	-10696	794	-11079	540	-8929	-1490	-10637	-174	-7836	-1350	-9621	429	1490	984	-15781	-7539	-15517	7540	-15918	-530	-13272	7329	-15640	31110	-11829	8422	-12461	-149	-132	-122	-66	-65	-56	-109	40	-155	17	34	-78	-27	-58	82	-30	1
0.317500	1721	1411	-4902	-15498	105	-11164	850	-11210	532	-9301	-1411	-10691	-217	-8042	-1325	-9783	600	1356	986	-15728	-8437	-15450	7522	-15885	-927	-13209	7561	-15715	28110	-11901	8685	-12758	-147	-125	-121	-67	-60	-53	-103	46	-149	21	33	-74	-19	-53	85	-29	1
0.318333	1138	1322	-4948	-15468	2	-11683	884	-11344	168	-9689	-1342	-10744	-258	-8273	-1314	-9942	773	1217	967	-15663	-4941	-15368	7469	-15855	-1245	-13124	7754	-15761	20566	-11962	8893	-13046	-148	-129	-119	-63	-60	-57	-104	42	-150	17	33	-75	-17	-58	86	-29	0
0.319167	592	1233	-5000	-15448	136	-12200	900	-11481	139	-10091	-1282	-10800	-232	-8518	-1327	-10104	645	1091	974	-15593	-3502	-15266	7384	-15807	-1989	-13009	7910	-15784	12351	-11984	9046	-13320	-149	-128	-117	-63	-63	-53	-103	45	-149	21	35	-75	-40	-55	84	-28	-3
0.320000	423	1146	-5058	-15437	61	-12709	896	-11623	313	-10502	-1233	-10852	-249	-8785	-1356	-10265	755	919	995	-15513	-1661	-15148	7272	-15757	-2464	-12871	8016	-15787	2980	-11988	9145	-13576	-151	-129	-121	-65	-58	-55	-85	43	-149	18	29	-76	-19	-55	86	-29	-1
0.320833	1324	1058	-5117	-15434	284	-13207	882	-11762	-23	-10919	-1195	-10916	-246	-9070	-1400	-10428	742	760	1029	-15428	1090	-15011	7135	-15706	-2960	-12702	8079	-15774	-7313	-11967	9190	-13820	-150	-131	-122	-64	-62	-55	-107	50	-149	17	54	-75	-30	-55	85	-30	-5
0.321667	2166	971	-5185	-15443	991	-13687	856	-11910	-346	-11344	-1170	-10970	-227	-9369	-1457	-10591	679	598	1081	-15346	3588	-14862	6977	-15647	-2789	-12530	8089	-15747	-16904	-11942	9186	-14048	-150	-129	-120	-64	-62	-55	-107	39	-150	16	32	-77	-22	-53	81	-31	0
0.322500	1263	889	-5260	-15463	779	-14144	816	-12058	-394	-11765	-1158	-11031	-144	-9688	-1527	-10745	508	429	1145	-15264	6958	-14708	6804	-15580	-2325	-12337	8053	-15716	-26048	-11878	9132	-14268	-148	-131	-124	-65	-64	-53	-109	40	-153	18	35	-75	-26	-56	82	-29	-1
0.323333	-667	812	-5336	-15489	926	-14581	771	-12213	-277	-12185	-1158	-11096	-97	-10026	-1597	-10923	437	262	1227	-15186	7406	-14546	6613	-15520	-2508	-12149	7951	-15688	-31129	-11819	9032	-14475	-151	-129	-122	-67	-64	-59	-111	38	-152	18	27	-81	-25	-60	81	-31	0
0.324167	-1197	733	-5426	-15529	515	-14983	710	-12372	-376	-12600	-1176	-11165	-144	-10380	-1668	-11074	973	94	1298	-15109	13335	-14371	6418	-15456	-1767	-11965	7842	-15656	-32709	-11763	8911	-14683	-149	-132	-122	-65	-63	-58	-108	42	-152	16	34	-75	-23	-58	85	-30	-3
0.325000	22	667	-5513	-15567	500	-15357	653	-12536	-529	-13015	-1205	-11233	-188	-10748	-1739	-11256	859	-68	1444	-15042	17309	-14228	6212	-15397	-1999	-11802	7674	-15635	-32691	-11724	8757	-14882	-148	-129	-121	-63	-62	-55	-109	41	-153	17	32	-75	-23	-57	84	-29	-3
0.325833	236	607	-5611	-15610	236	-15706	581	-12686	-366	-13415	-1255	-11311	-120	-11133	-1801	-11431	695	-229	1570	-14985	17554	-14099	6002	-15340	-1628	-11669	7482	-15633	-32703	-11706	8586	-15084	-145	-126	-120	-64	-60	-56	-105	42	-165	18	36	-73	17	-44	87	-28	-1
0.326667	-151	549	-5711	-15657	199	-16032	511	-12854	-283	-13819	-1327	-11400	-110	-11534	-1875	-11584	525	-387	1714	-14940	21236	-13999	5792	-15299	-1067	-11587	7261	-15647	-32691	-11719	8398	-15284	-145	-127	-121	-67	-61	-55	-107	41	-149	18	29	-78	-19	-56	84	-31	-1
0.327500	154	494	-5814	-15711	-80	-16336	434	-13014	-366	-14206	-1419	-11497	-155	-11951	-1939	-11750	577	-540	1866	-14907	22423	-13943	5586	-15271	-805	-11566	7028	-15666	-31173	-11774	8210	-15502	-147	-132	-124	-70	-65	-56	-107	49	-150	13	34	-77	-17	-57	84	-31	0
0.328333	-1361	450	-5918	-15753	298	-16615	363	-13173	-427	-14588	-1527	-11599	-143	-12382	-1991	-11901	695	-678	2042	-14885	21763	-13935	5385	-15259	-559	-11613	6796	-15703	-24774	-11876	8041	-15723	-148	-129	-120	-66	-63	-56	-107	37	-152	18	34	-76	-24	-58	82	-29	3
0.329167	-1726	408	-6018	-15795	-411	-16877	292	-13331	-434	-14960	-1650	-11709	-40	-12829	-2039	-12048	905	-806	2229	-14877	24274	-13993	5204	-15271	-275	-11747	6571	-15748	-16948	-12032	7879	-15950	-148	-128	-124	-66	-64	-58	-105	40	-148	16	33	-77	-29	-58	82	-30	0
0.330000	924	370	-6113	-15837	-232	-17176	219	-13486	-386	-15326	-1791	-11832	-69	-13284	-2081	-12184	509	-922	2426	-14879	22648	-14121	5038	-15310	-1454	-11980	6361	-15803	-8670	-12248	7753	-16184	-147	-127	-144	-66	-60	-58	-107	42	-147	17	32	-80	-21	-58	82	-32	0
0.330833	1111	328	-6201	-15877	-177	-17364	151	-13634	-159	-15685	-1942	-11958	-174	-13749	-2123	-12310	542	-1021	2633	-14899	17055	-14338	4891	-15390	-1471	-12319	6179	-15862	2798	-12508	7663	-16427	-148	-129	-119	-66	-62	-58	-104	41	-137	19	35	-77	-18	-55	84	-30	-1
0.331667	788	300	-6281	-15908	-341	-17591	91	-13773	-70	-16033	-2106	-12096	-198	-14222	-2163	-12423	767	-1111	2847	-14929	15242	-14638	4767	-15509	-885	-12759	6023	-15932	13391	-12833	7609	-16677	-146	-130	-121	-69	-62	-59	-105	38	-150	17	30	-79	-26	-61	74	-33	-1
0.332500	309	239	-6348	-15947	-228	-17820	29	-13912	-137	-16373	-2279	-12235	-215	-14704	-2204	-12519	745	-1196	3072	-14977	10750	-15033	4672	-15672	-1360	-13313	5914	-15999	22542	-13203	7607	-16938	-149	-128	-119	-66	-60	-60	-90	38	-148	16	34	-79	-22	-56	80	-32	2
0.333333	-19	185	-6396	-15976	-301	-18013	-16	-14033	-162	-16705	-2458	-12385	-229	-15192	-2250	-12596	1007	-1251	3293	-15038	4780	-15512	4611	-15879	-1231	-13976	5841	-16071	29067	-13621	7655	-17201	-149	-130	-122	-68	-61	-59	-108	37	-149	16	30	-79	-22	-60	77	-33	-3
0.334167	380	124	-6422	-16019	-410	-18263	-64	-14152	-16	-17032	-2642	-12542	-188	-15685	-2303	-12659	1176	-1308	3518	-15116	-346	-16087	4580	-16140	-894	-14745	5819	-16152	32293	-14097	7754	-17475	-147	-129	-119	-70	-63	-62	-108	38	-150	15	29	-82	-23	-58	79	-32	-5
0.335000	1316	53	-6431	-16062	-382	-18477	-108	-14261	163	-17355	-2834	-12705	-119	-16176	-2366	-12705	1148	-1353	3733	-15203	-6727	-16742	4587	-16453	-949	-15611	5841	-16242	32675	-14614	7901	-17753	-149	-133	-122	-68	-66	-60	-107	36	-153	12	30	-81	-22	-60	76	-34	-4
0.335833	884	-34	-6416	-16120	-586	-18717	-147	-14371	147	-17680	-3025	-12872	-91	-16666	-2441	-12741	1086	-1399	3948	-15311	-11506	-17486	4626	-16820	-970	-16561	5910	-16342	31638	-15127	8101	-18042	-153	-130	-121	-67	-64	-62	-107	66	-158	13	33	-61	-22	-56	80	-36	0
0.336667	-766	-137	-6376	-16187	-228	-18949	-180	-14476	189	-17997	-3212	-13047	-163	-17153	-2526	-12757	859	-1435	4152	-15432	-17694	-18289	4707	-17231	-1578	-17571	6019	-16460	29056	-15632	8343	-18334	-148	-130	-122	-69	-62	-60	-105	39	-150	16	34	-78	-19	-57	77	-31	1
0.337500	-2197	-251	-6302	-16266	-539	-19185	-215	-14579	387	-18312	-3399	-13220	-147	-17636	-2626	-12763	1156	-1464	4340	-15566	-19216	-19150	4823	-17680	-706	-18626	6178	-16598	21093	-16232	8621	-18624	-146	-126	-138	-65	-60	-69	-102	42	-145	20	37	-76	-21	-52	82	-29	2
0.338333	-891	-377	-6209	-16358	-475	-19428	-251	-14685	302	-18629	-3589	-13411	-103	-18111	-2737	-12767	1051	-1500	4513	-15720	-18463	-20052	4973	-18167	-343	-19704	6368	-16776	10810	-16800	8923	-18915	-145	-126	-119	-66	-59	-53	-103	42	-149	18	35	-77	-18	-55	80	-31	0
0.339167	-479	-527	-6096	-16472	-584	-19678	-291	-14800	344	-18955	-3780	-13614	-130	-18587	-2864	-12771	910	-1543	4660	-15893	-21766	-20967	5150	-18679	-287	-20789	6592	-16990	736	-17355	9239	-19190	-149	-131	-120	-65	-60	-56	-104	36	-152	16	35	-75	-18	-56	84	-32	-3
0.340000	-183	-686	-5963	-16598	-474	-19933	-333	-14928	337	-19294	-3970	-13826	-104	-19043	-3005	-12775	752	-1590	4793	-16080	-19879	-21888	5357	-19208	288	-21843	6842	-17254	-9679	-17905	9554	-19445	-151	-131	-131	-67	-63	-58	-107	36	-152	17	32	-78	-22	-59	78	-39	-4
0.340833	-107	-859	-5806	-16738	-636	-20193	-383	-15071	259	-19627	-4155	-14045	-87	-19501	-3158	-12786	587	-1638	4899	-16282	-17264	-22791	5590	-19736	642	-22827	7123	-17565	-18566	-18429	9862	-19650	-148	-132	-124	-65	-61	-58	-115	36	-152	17	37	-77	-18	-60	79	-31	-5
0.341667	-1408	-993	-5629	-16883	-190	-20451	-434	-15229	280	-19977	-4335	-14274	-81	-19939	-3305	-12809	680	-1692	4991	-16501	-16075	-23653	5850	-20250	896	-23724	7415	-17938	-24703	-18933	10144	-19808	-151	-129	-121	-66	-62	-57	-109	40	-151	17	30	-79	-29	-57	74	-32	-3
0.342500	-2582	-1216	-5446	-17042	-770	-20714	-482	-15423	108	-20338	-4497	-14519	-16	-20374	-3461	-12849	815	-1751	5058	-16735	-11235	-24445	6120	-20742	1665	-24500	7748	-18366	-29245	-19403	10390	-19891	-147	-129	-125	-77	-60	-58	-109	38	-152	13	33	-76	-21	-57	81	-30	2
0.343333	267	-1370	-5250	-17197	-770	-20977	-539	-15630	-35	-20713	-4677	-14775	-30	-20805	-3616	-12912	300	-1816	5113	-16978	-6527	-25155	6403	-21189	1309	-25137	8079	-18859	-31885	-19849	10599	-19893	-149	-128	-120	-64	-60	-59	-104	41	-148	19	35	-75	-19	-57	84	-29	0
0.344167	1134	-1584	-5052	-17353	-387	-21250	-602	-15871	179	-21105	-4844	-15054	-40	-21235	-3774	-12996	-5	-1879	5126	-17234	-6981	-25774	6696	-21594	992	-25621	8431	-19415	-29487	-20260	10753	-19795	-148	-128	-119	-63	-64	-51	-107	41	-151	16	26	-75	-22	-53	85	-28	-4
0.345000	967	-1765	-4857	-17503	-625	-21524	-669	-16134	241	-21520	-5000	-15350	-61	-21670	-3918	-13108	16	-1950	5168	-17498	-3683	-26279	6997	-21949	1658	-25929	8791	-20021	-24326	-20638	10857	-19583	-147	-127	-121	-62	-62	-56	-102	42	-148	21	35	-70	-23	-53	88	-27	0
0.345833	1101	-1938	-4665	-17648	-623	-21807	-741	-16459	216	-21952	-5153	-15661	-108	-22105	-4056	-13249	-158	-2012	5174	-17770	-1014	-26658	7291	-22250	1674	-26052	9153	-20671	-16882	-20949	10912	-19250	-148	-125	-117	-60	-62	-57	-104	45	-153	19	36	-49	-19	-51	89	-25	0
0.346667	1152	-2081	-4489	-17779	-577	-22093	-816	-16802	113	-22395	-5300	-15988	-72	-22546	-4189	-13422	-111	-2082	5162	-18048	-944	-26907	7581	-22493	1575	-25994	9510	-21352	-7637	-21229	10924	-18787	-148	-130	-125	-67	-61	-57	-102	41	-150	19	32	-75	-23	-52	87	-30	-1
0.347500	1701	-2268	-4325	-17898	-452	-22391	-896	-17180	-107	-22849	-5426	-16331	-35	-22996	-4324	-13624	6	-2143	5144	-18326	-67	-27014	7855	-22684	1259	-25750	9868	-22045	2154	-21454	10901	-18203	-150	-125	-119	-64	-63	-59	-109	38	-152	16	27	-75	-24	-56	82	-28	0
0.348333	3038	-2423	-4185	-17994	-562	-22694	-982	-17586	-254	-23323	-5576	-16689	-98	-23460	-4423	-13856	-113	-2194	5110	-18613	-559	-26978	8115	-22825	1038	-25324	10203	-22732	12326	-21619	10861	-17477	-154	-132	-128	-67	-65	-60	-110	38	-153	15	35	-75	-26	-58	82	-32	-5
0.349167	2944	-2567	-4069	-18071	-1142	-23006	-1074	-18020	-359	-23801	-5709	-17058	-131	-23936	-4508	-14114	-227	-2234	5071	-18860	-567	-26801	8358	-22930	1419	-24743	10535	-23395	20646	-21717	10823	-16635	-153	-130	-119	-64	-64	-58	-110	38	-154	17	29	-75	-23	-55	86	-31	-3
0.350000	1666	-2705	-3971	-18127	-1027	-23321	-1164	-18471	-448	-24276	-5830	-17437	-95	-24418	-4612	-14392	-535	-2262	5013	-19112	-3315	-26486	8578	-23007	998	-24012	10843	-24008	28597	-21749	10799	-15698	-154	-127	-128	-65	-63	-57	-105	40	-153	20	36	-74	-21	-53	87	-31	0
0.350833	-269	-2834	-3905	-18161	-1058	-23651	-1268	-18949	-270	-24749	-5959	-17817	-102	-24911	-4695	-14695	-434	-2272	4949	-19352	-4373	-26046	8771	-23077	1381	-23168	11114	-24553	32767	-21712	10807	-14683	-148	-126	-119	-64	-62	-51	-103	39	-151	17	34	-75	-23	-53	85	-28	1
0.351667	937	-2963	-3877	-18178	-953	-23985	-1379	-19428	-105	-25209	-6079	-18201	-158	-25412	-4778	-15009	-526	-2274	4870	-19567	-1641	-25498	8937	-23151	1648	-22245	11357	-25004	31864	-21610	10871	-13616	-146	-126	-117	-64	-65	-58	-104	41	-149	20	38	-72	-25	-52	88	-29	0
0.352500	1184	-3091	-3874	-18179	-693	-24336	-1494	-19919	-5	-25659	-6208	-18585	-142	-25925	-4856	-15336	-725	-2260	4779	-19767	-5224	-24862	9082	-23247	1165	-21279	11546	-25351	30479	-21441	10995	-12520	-146	-122	-121	-65	-61	-57	-103	46	-148	20	36	-78	-23	-55	87	-27	0
0.353333	1290	-3225	-3910	-18167	-551	-24685	-1633	-20401	-90	-26082	-6342	-18959	-143	-26434	-4940	-15667	-727	-2231	4674	-19950	-5185	-24164	9193	-23377	945	-20302	11693	-25575	25754	-21213	11201	-11446	-147	-128	-121	-66	-65	-58	-104	42	-150	20	32	-75	-21	-56	85	-29	0
0.354167	1007	-3366	-3978	-18142	-648	-25039	-1782	-20872	-137	-26476	-6507	-19326	-158	-26944	-5030	-15994	-892	-2192	4562	-20106	-4467	-23427	9293	-23557	495	-19355	11794	-25659	17311	-20944	11493	-10430	-148	-129	-118	-68	-64	-49	-105	41	-154	15	33	-73	-23	-57	82	-31	-4
0.355000	417	-3515	-4084	-18109	-156	-25395	-1945	-21327	-93	-26845	-6647	-19670	-183	-27438	-5131	-16310	-727	-2143	4444	-20248	-5438	-22678	9373	-23800	406	-18472	11849	-25597	8918	-20628	11876	-9514	-150	-127	-121	-69	-66	-58	-105	39	-151	18	33	-75	-21	-56	81	-34	-3
0.355833	-2039	-3677	-4219	-18078	-336	-25752	-2126	-21756	90	-27169	-6825	-20003	-145	-27916	-5249	-16613	-426	-2079	4319	-20366	-3808	-21938	9442	-24115	771	-17692	11851	-25389	-1211	-20296	12350	-8734	-149	-128	-122	-68	-61	-59	-107	38	-151	-7	34	-79	-26	-59	79	-33	-4
0.356667	-393	-3850	-4385	-18049	-432	-26108	-2323	-22149	-245	-27452	-7021	-20302	-147	-28367	-5375	-16894	-533	-2010	4190	-20471	-689	-21254	9506	-24505	646	-17047	11806	-25031	-12605	-19953	12904	-8123	-149	-129	-126	-70	-66	-61	-107	40	-155	15	32	-77	-24	-57	81	-32	6
0.357500	477	-4037	-4581	-18014	4	-26436	-2538	-22503	-624	-27686	-7238	-20577	-250	-28783	-5525	-17141	-534	-1927	4069	-20548	-2747	-20611	9578	-24966	346	-16549	11742	-24532	-20533	-19614	13536	-7701	-145	-129	-115	-65	-60	-57	-107	43	-149	17	35	-73	-25	-58	85	-28	0
0.358333	-225	-4231	-4809	-17990	-128	-26789	-2768	-22804	-666	-27883	-7482	-20809	-219	-29160	-5693	-17359	-354	-1847	3959	-20625	-1477	-20083	9656	-25503	441	-16234	11658	-23912	-26364	-19294	14225	-7503	-153	-125	-118	-66	-61	-59	-105	41	-151	19	35	-74	-22	-51	84	-30	0
0.359167	-597	-4443	-5054	-17976	43	-27115	-3019	-23064	-564	-28033	-7759	-21020	-164	-29500	-5892	-17547	-404	-1763	3861	-20689	1057	-19646	9746	-26105	154	-16093	11529	-23192	-29822	-19004	14948	-7534	-149	-125	-119	-65	-76	-53	-102	41	-152	20	39	-73	-25	-57	81	-29	0
0.360000	-1220	-4668	-5320	-17981	45	-27431	-3290	-23275	-366	-28150	-8068	-21192	-131	-29787	-6114	-17692	-343	-1672	3779	-20749	1002	-19332	9863	-26773	-99	-16129	11428	-22395	-30624	-18746	15692	-7786	-149	-125	-119	-67	-61	-57	-107	41	-147	18	34	-75	-21	-50	80	-28	1
0.360833	-1185	-4902	-5611	-17982	8	-27733	-3586	-23419	-350	-28233	-8409	-21331	-115	-30030	-6380	-17798	-408	-1586	3721	-20801	2286	-19138	10011	-27477	-153	-16324	11351	-21558	-29539	-18531	16424	-8258	-147	-126	-118	-65	-58	-58	-107	42	-149	19	43	-75	-23	-57	81	-30	1
0.361667	-15	-5136	-5916	-18007	33	-28032	-3899	-23514	-584	-28288	-8784	-21441	-207	-30220	-6645	-17862	-517	-1490	3692	-20862	2902	-19069	10190	-28223	-333	-16688	11319	-20714	-25856	-18348	17131	-8919	-149	-125	-119	-65	-60	-57	-104	41	-149	20	37	-75	-21	-53	81	-27	0
0.362500	-39	-5372	-6233	-18048	40	-28312	-4231	-23556	-711	-28317	-9195	-21522	-237	-30362	-6958	-17884	-235	-1386	3695	-20927	3744	-19111	10409	-28946	-377	-17099	11356	-19896	-21425	-18209	17787	-9754	-149	-125	-118	-66	-61	-56	-102	39	-148	17	35	-74	-21	-53	81	-29	0
0.363333	-1207	-5603	-6554	-18094	233	-28585	-4579	-23542	-568	-28344	-9636	-21572	-165	-30455	-7300	-17866	-155	-1282	3737	-20992	3146	-19253	10666	-29661	-838	-17615	11478	-19129	-15718	-18081	18385	-10708	-147	-126	-118	-64	-59	-55	-103	38	-152	19	40	-73	-19	-51	85	-31	0
0.364167	-3208	-5829	-6877	-18157	327	-28851	-4948	-23478	-305	-28361	-10117	-21601	-190	-30513	-7675	-17814	27	-1162	3811	-21072	2073	-19486	10961	-30375	-672	-18170	11703	-18457	-9173	-17980	18886	-11745	-147	-129	-119	-64	-61	-73	-103	43	-138	23	38	-73	-22	-51	81	-26	0
0.365000	-2191	-6038	-7199	-18234	55	-29116	-5335	-23374	-555	-28388	-10626	-21613	-194	-30534	-8072	-17726	59	-1037	3920	-21159	6517	-19788	11284	-31030	-444	-18727	12035	-17907	-6398	-17891	19292	-12808	-151	-125	-119	-64	-63	-56	-104	38	-152	23	36	-74	-23	-48	85	-19	1
0.365833	-1566	-6229	-7518	-18319	278	-29383	-5743	-23225	-643	-28428	-11159	-21611	-200	-30517	-8503	-17610	-219	-893	4065	-21253	4401	-20126	11644	-31626	-867	-19249	12482	-17503	-3066	-17801	19595	-13856	-135	-124	-117	-64	-59	-55	-101	40	-147	21	37	-75	-19	-49	86	-27	1
0.366667	-996	-6388	-7821	-18411	270	-29642	-6164	-23045	-522	-28478	-11712	-21597	-176	-30485	-8957	-17463	-114	-741	4231	-21363	3662	-20491	12014	-32132	-560	-19707	13034	-17263	-463	-17713	19794	-14838	-148	-129	-119	-65	-61	-57	-102	41	-152	18	40	-75	-21	-51	85	-26	-1
0.367500	-1060	-6527	-8127	-18507	151	-29907	-6607	-22839	-355	-28560	-12281	-21580	-103	-30436	-9443	-17299	-19	-577	4429	-21480	4887	-20853	12397	-32497	-701	-20076	13685	-17197	1686	-17619	19888	-15717	-154	-130	-121	-67	-64	-56	-102	38	-154	19	36	-75	-21	-51	82	-31	-5
0.368333	-985	-6632	-8397	-18608	524	-30176	-7063	-22618	-255	-28664	-12861	-21562	-139	-30373	-9951	-17119	1	-412	4648	-21599	3775	-21187	12775	-32647	-570	-20330	14425	-17307	4227	-17514	19886	-16440	-153	-127	-121	-65	-62	-58	-107	53	-152	13	37	-72	-17	-53	82	-43	-4
0.369167	-3011	-6695	-8652	-18694	519	-30442	-7538	-22382	-114	-28792	-13451	-21544	-190	-30308	-10487	-16922	29	-204	4850	-21725	3887	-21476	13141	-32701	-183	-20466	15234	-17602	6485	-17407	19810	-16978	-147	-128	-118	-66	-60	-58	-101	41	-153	20	38	-73	-21	-51	85	-28	-1
0.370000	-996	-6724	-8885	-18799	-81	-30716	-8030	-22138	-263	-28954	-14034	-21529	-191	-30245	-11039	-16718	99	0	5066	-21852	6973	-21708	13477	-32735	-231	-20488	16081	-18056	6826	-17297	19670	-17314	-151	-129	-117	-63	-62	-57	-103	41	-158	20	36	-73	-22	-55	84	-25	-1
0.370833	846	-6718	-9095	-18887	379	-30988	-8541	-21930	-324	-29139	-14605	-21517	-172	-30190	-11609	-16513	-169	211	5264	-21977	4301	-21872	13788	-32732	-494	-20386	16940	-18653	9243	-17195	19487	-17427	-151	-128	-121	-61	-60	-55	-102	42	-152	22	40	-69	-21	-49	86	-27	0
0.371667	-70	-6669	-9276	-18970	253	-31258	-9061	-21667	-276	-29342	-15163	-21523	-159	-30148	-12192	-16310	-104	422	5449	-22100	3673	-21962	14054	-32751	-238	-20190	17773	-19374	12396	-17107	19290	-17327	-147	-127	-118	-63	-60	-56	-110	38	-148	19	36	-66	-18	-51	82	-28	1
0.372500	-529	-6591	-9438	-19047	234	-31526	-9598	-21453	-268	-29563	-15701	-21530	-166	-30121	-12788	-16114	-94	642	5593	-22218	6103	-21981	14277	-32757	-359	-19911	18562	-20187	15217	-17041	19090	-17021	-148	-129	-121	-66	-63	-58	-102	40	-149	21	36	-72	-21	-53	82	-29	0
0.373333	-869	-6471	-9568	-19110	310	-31786	-10143	-21262	-243	-29793	-16215	-21542	-201	-30109	-13378	-15927	-117	851	5680	-22330	5425	-21933	14462	-32758	-448	-19591	19278	-21068	18124	-17007	18949	-16532	-150	-130	-120	-66	-64	-60	-109	35	-152	15	29	-78	-23	-58	78	-30	0
0.374167	-763	-6328	-9673	-19171	271	-32028	-10694	-21094	-225	-30024	-16702	-21555	-190	-30108	-13987	-15750	-217	1044	5762	-22427	5933	-21821	14623	-32720	-506	-19236	19914	-21958	20309	-16997	18880	-15902	-173	-129	-121	-67	-62	-58	-107	37	-155	19	36	-77	-22	-55	79	-30	-5
0.375000	241	-6156	-9760	-19203	219	-32246	-11246	-20942	-138	-30244	-17156	-21564	-195	-30118	-14576	-15579	-232	1211	5772	-22521	6523	-21667	14768	-32526	-737	-18886	20442	-22860	21946	-17026	18889	-15165	-153	-129	-120	-67	-62	-58	-110	39	-156	16	32	-75	-24	-59	79	-31	-10
0.375833	608	-5968	-9825	-19232	254	-32436	-11804	-20826	26	-30442	-17579	-21563	-194	-30133	-15146	-15426	-46	1379	5721	-22577	6970	-21486	14914	-32193	-586	-18567	20860	-23704	22071	-17090	19026	-14372	-151	-134	-122	-69	-63	-62	-108	37	-154	17	34	-78	-26	-58	78	-31	-3
0.376667	-480	-5757	-9869	-19243	334	-32604	-12347	-20728	67	-30620	-17974	-21555	-114	-30151	-15692	-15311	-84	1506	5611	-22628	7092	-21294	15087	-31795	-748	-18304	21169	-24472	21187	-17186	19305	-13567	-148	-127	-117	-65	-50	-58	-104	41	-156	20	33	-78	0	-57	82	-29	-1
0.377500	-2865	-5537	-9883	-19240	677	-32658	-12879	-20657	18	-30761	-18329	-21530	-171	-30156	-16215	-15158	37	1599	5440	-22665	5288	-21101	15300	-31344	-718	-18113	21373	-25138	20307	-17306	19739	-12794	-147	-124	-120	-61	-62	-56	-99	42	-147	20	37	-72	-17	-52	82	-26	2
0.378333	-2817	-5316	-9914	-19222	30	-32704	-13395	-20612	-5	-30911	-18664	-21482	-194	-30159	-16702	-15047	481	1653	5208	-22682	9109	-20931	15569	-30857	-205	-18007	21481	-25680	14899	-17447	20328	-12104	-149	-126	-118	-61	-62	-55	-128	43	-153	20	39	-73	-21	-56	81	-32	0
0.379167	-1977	-5108	-9921	-19198	250	-32699	-13888	-20588	88	-30926	-18971	-21414	-155	-30147	-17151	-14960	365	1665	4918	-22689	7512	-20794	15915	-30348	-849	-18006	21521	-26082	9377	-17589	21069	-11535	-145	-126	-115	-63	-61	-58	-105	43	-150	20	39	-74	-18	-56	81	-29	2
0.380000	-1681	-4893	-9927	-19158	256	-32719	-14355	-20577	181	-30941	-19252	-21320	-105	-30115	-17552	-14887	355	1635	4583	-22679	5465	-20691	16360	-29790	-749	-18049	21518	-26331	3623	-17726	21952	-11096	-144	-126	-116	-60	-60	-55	-104	42	-147	22	36	-92	-19	-58	80	-26	3
0.380833	-2029	-4698	-9933	-19111	148	-32700	-14792	-20581	111	-30899	-19508	-21198	-116	-30058	-17901	-14834	40	1561	4203	-22661	6270	-20623	16906	-29233	-957	-18179	21492	-26420	-2437	-17836	22963	-10815	-147	-126	-120	-66	-62	-58	-104	40	-146	21	35	-76	-19	-57	82	-29	4
0.381667	-1585	-4519	-9936	-19054	188	-32599	-15186	-20592	187	-30818	-19742	-21048	-275	-29984	-18200	-14803	89	1439	3791	-22636	3978	-20586	17567	-28643	-997	-18354	21498	-26350	-7550	-17912	24072	-10695	-150	-130	-125	-64	-66	-59	-109	37	-153	13	34	-79	-24	-61	78	-33	-4
0.382500	-3486	-4361	-9949	-18994	367	-32428	-15540	-20604	388	-30680	-19952	-20870	-275	-29874	-18441	-14792	433	1283	3360	-22596	1677	-20575	18338	-28021	-528	-18550	21555	-26124	-11324	-17926	25263	-10723	-149	-127	-118	-64	-65	-59	-109	41	-150	20	35	-75	-24	-58	82	-23	-1
0.383333	-2888	-4217	-9959	-18919	-283	-32184	-15839	-20609	185	-30476	-20129	-20663	-134	-29742	-18624	-14807	440	1089	2926	-22555	3196	-20566	19209	-27381	-369	-18730	21685	-25757	-16445	-17887	26482	-10883	-150	-127	-113	-65	-64	-57	-105	39	-154	21	15	-77	-24	-58	80	-30	-5
0.384167	-328	-4093	-9977	-18845	115	-31889	-16086	-20610	51	-30261	-20292	-20428	-159	-29582	-18748	-14837	-60	863	2495	-22513	-120	-20548	20171	-26705	-979	-18870	21919	-25248	-19773	-17772	27700	-11141	-148	-126	-121	-64	-66	-59	-110	37	-153	21	35	-76	-24	-56	84	-30	1
0.385000	-144	-3999	-10004	-18769	125	-31533	-16285	-20600	142	-29988	-20430	-20179	-115	-29405	-18813	-14902	47	605	2077	-22472	-3823	-20509	21217	-25995	-667	-18938	22271	-24651	-20417	-17589	28873	-11511	-147	-127	-120	-66	-59	-56	-104	42	-146	17	82	-70	-19	-55	81	-28	0
0.385833	-86	-3922	-10046	-18692	-1	-31124	-16432	-20580	191	-29678	-20536	-19905	-66	-29202	-18835	-14988	58	328	1691	-22432	-3432	-20424	22316	-25252	-548	-18904	22755	-23950	-20440	-17332	29969	-11910	-146	-124	-120	-61	-59	-56	-108	41	-149	21	38	-70	-17	-55	84	-28	0
0.386667	16	-3856	-10085	-18617	10	-30666	-16515	-20540	22	-29341	-20612	-19624	-134	-28995	-18832	-15085	24	28	1339	-22397	-5926	-20281	23438	-24480	-824	-18761	23365	-23183	-19074	-17015	30948	-12329	-148	-126	-118	-62	-60	-59	-121	43	-148	21	36	-75	-24	-59	81	-31	0
0.387500	575	-3811	-10137	-18554	-133	-30170	-16547	-20492	-32	-28977	-20658	-19339	-193	-28777	-18739	-15251	211	-274	1029	-22377	-8053	-20061	24550	-23681	-687	-18486	24088	-22373	-16973	-16651	31800	-12733	-148	-128	-122	-66	-63	-60	-110	38	-152	18	34	-75	-22	-59	81	-32	-1
0.388333	1879	-3771	-10195	-18495	-156	-29632	-16513	-20427	-217	-28595	-20660	-19050	-164	-28548	-18619	-15425	183	-581	784	-22359	-8973	-19762	25628	-22859	-713	-18069	24922	-21528	-14065	-16248	32504	-13095	-148	-127	-119	-63	-63	-52	-111	41	-150	19	34	-75	-22	-60	80	-32	-5
0.389167	2832	-3732	-10262	-18455	-22	-29063	-16427	-20344	-240	-28197	-20622	-18765	-211	-28328	-18471	-15622	357	-878	598	-22350	-10217	-19376	26634	-22017	-466	-17519	25836	-20672	-10865	-15833	32767	-13392	-147	-126	-121	-65	-65	-60	-109	37	-153	17	36	-77	-23	-59	82	-29	0
0.390000	2023	-3702	-10329	-18407	-141	-28466	-16281	-20254	47	-27793	-20541	-18497	-189	-28112	-18299	-15850	208	-1166	481	-22361	-10732	-18897	27540	-21162	-202	-16842	26792	-19834	-8129	-15426	32767	-13611	-152	-128	-124	-65	-64	-61	-111	37	-153	16	29	-76	-24	-57	80	-13	-5
0.390833	400	-3667	-10397	-18387	277	-27849	-16085	-20164	112	-27381	-20414	-18239	-146	-27907	-18089	-16092	-57	-1434	425	-22372	-13604	-18329	28322	-20306	-609	-16061	27760	-19011	-3617	-15043	32767	-13737	-148	-128	-121	-67	-62	-60	-108	39	-153	15	33	-76	-21	-58	87	-30	17
0.391667	297	-3620	-10462	-18374	-172	-27219	-15829	-20058	-22	-26970	-20231	-18000	-177	-27720	-17862	-16329	331	-1683	445	-22397	-10507	-17689	28957	-19468	4	-15209	28691	-18234	-2278	-14712	32767	-13785	-149	-126	-121	-65	-62	-61	-109	34	-150	16	32	-75	-21	-58	81	-30	-5
0.392500	1689	-3561	-10521	-18381	39	-26586	-15524	-19960	-111	-26560	-20001	-17788	-189	-27541	-17623	-16635	29	-1908	539	-22432	-9238	-16993	29424	-18660	-76	-14313	29544	-17503	-2048	-14437	32767	-13738	-149	-125	-121	-65	-61	-62	-107	39	-151	15	33	-77	-19	-58	85	-31	0
0.393333	1917	-3491	-10576	-18404	-52	-25959	-15174	-19863	-155	-26156	-19732	-17603	-119	-27390	-17369	-16925	143	-2110	667	-22479	-11197	-16264	29716	-17899	33	-13407	30290	-16821	-1362	-14237	32767	-13623	-146	-127	-168	-66	-63	-58	-105	38	-148	16	35	-77	-21	-57	85	-32	0
0.394167	1590	-3403	-10615	-18446	61	-25346	-14777	-19779	-145	-25762	-19385	-17447	-93	-27245	-17097	-17213	105	-2289	869	-22531	-8619	-15517	29828	-17198	-28	-12526	30888	-16201	-1546	-14113	32767	-13449	-149	-126	-124	-68	-61	-60	-107	38	-152	16	33	-77	-19	-59	80	-31	-3
0.395000	1792	-3305	-10644	-18508	38	-24746	-14339	-19701	-40	-25373	-19000	-17317	-126	-27121	-16819	-17498	-93	-2470	1109	-22588	-7538	-14782	29760	-16569	20	-11700	31313	-15631	-1494	-14066	32482	-13235	-149	-132	-126	-69	-62	-61	-103	38	-152	13	36	-77	-22	-60	81	-33	-5
0.395833	-81	-3185	-10634	-18589	422	-24168	-13853	-19642	-4	-25007	-18568	-17222	-161	-27010	-16525	-17772	-41	-2593	1401	-22648	-7750	-14078	29516	-16030	-28	-10987	31541	-15127	-1116	-14092	31902	-12996	-150	-128	-124	-64	-65	-61	-109	36	-155	13	33	-80	-24	-57	80	-32	-1
0.396667	-821	-3052	-10643	-18668	-262	-23611	-13329	-19593	-129	-24643	-18090	-17149	-126	-26907	-16218	-18028	205	-2722	1727	-22712	-3716	-13429	29106	-15587	278	-10359	31556	-14670	-2932	-14165	31237	-12742	-150	-127	-120	-67	-64	-58	-104	62	-147	20	33	-77	-19	-56	85	-31	-1
0.397500	1531	-2900	-10608	-18768	21	-23085	-12771	-19559	-223	-24299	-17566	-17109	-185	-26806	-15889	-18260	-105	-2847	2076	-22752	-2404	-12861	28548	-15257	59	-9895	31350	-14269	-4336	-14282	30498	-12497	-147	-125	-119	-67	-61	-58	-103	39	-146	18	37	-80	-19	-52	86	-28	0
0.398333	1798	-2744	-10550	-18877	47	-22592	-12184	-19543	-109	-23961	-17010	-17087	-172	-26708	-15548	-18463	-99	-2979	2435	-22827	-4190	-12395	27860	-15048	-130	-9593	30926	-13920	-3590	-14429	29696	-12273	-148	-118	-127	-68	-63	-62	-108	38	-151	15	33	-78	-19	-58	81	-34	-5
0.399167	1472	-2576	-10472	-18996	-159	-22153	-11575	-19543	-229	-23667	-16425	-17096	-130	-26612	-15190	-18632	139	-3119	2809	-22877	-1599	-12040	27070	-14959	-81	-9455	30286	-13623	-2954	-14586	28856	-12070	-149	-126	-120	-66	-59	-58	-102	41	-148	18	36	-76	-25	-56	84	-30	20
0.400000	631	-2407	-10364	-19117	-16	-21739	-10936	-19550	-340	-23374	-15803	-17115	-176	-26500	-14808	-18761	115	-3272	3187	-22923	-707	-11812	26187	-14994	-208	-9483	29453	-13366	-1714	-14712	27979	-11899	-149	-127	-124	-67	-65	-58	-108	41	-150	18	37	-75	-24	-56	81	-29	-1
0.400833	3	-2239	-10231	-19240	-49	-21363	-10280	-19565	-309	-23103	-15165	-17154	-164	-26375	-14406	-18842	268	-3446	3561	-22957	-541	-11698	25252	-15137	-222	-9674	28453	-13166	-396	-14817	27088	-11751	-149	-129	-121	-65	-61	-59	-107	41	-150	13	35	-77	-19	-59	81	-30	-1
0.401667	413	-2071	-10080	-19370	-215	-21030	-9601	-19590	-474	-22851	-14485	-17203	-162	-26217	-13978	-18886	194	-3646	3936	-22992	438	-11720	24288	-15410	-470	-10004	27317	-13014	1112	-14875	26183	-11622	-145	-127	-126	-67	-62	-59	-108	42	-151	17	32	-75	-21	-57	85	-31	-3
0.402500	1483	-1913	-9908	-19492	-114	-20738	-8933	-19613	-675	-22623	-13849	-17263	-154	-26079	-13530	-18884	148	-3881	4304	-23014	585	-11848	23325	-15783	-483	-10467	26087	-12916	2915	-14883	25274	-11496	-148	-127	-121	-64	-63	-56	-101	42	-149	19	33	-76	-23	-57	84	-29	-6
0.403333	940	-1765	-9725	-19614	-80	-20487	-8251	-19640	-542	-22417	-13172	-17325	-155	-25903	-13053	-18833	202	-4139	4668	-23032	1606	-12095	22379	-16251	-259	-11020	24799	-12873	3583	-14828	24380	-11376	-147	-141	-121	-64	-64	-58	-102	39	-148	17	36	-74	-17	-53	82	-30	2
0.404167	-611	-1631	-9528	-19728	181	-20272	-7575	-19659	-333	-22227	-12496	-17397	-212	-25682	-12558	-18742	-103	-4426	5024	-23042	-515	-12429	21472	-16804	-548	-11656	23485	-12898	5890	-14720	23512	-11231	-144	-127	-121	-63	-59	-56	-101	40	-149	19	36	-73	-21	-58	82	-27	1
0.405000	-1967	-1511	-9326	-19841	-167	-20100	-6906	-19670	-353	-22062	-11819	-17470	-185	-25448	-12046	-18610	133	-4742	5375	-23053	1811	-12855	20620	-17431	139	-12350	22198	-12986	6139	-14552	22680	-11066	-144	-127	-119	-64	-61	-55	-97	40	-149	22	33	-75	-18	-53	84	-27	1
0.405833	-996	-1409	-9130	-19946	13	-19958	-6241	-19673	-594	-21913	-11152	-17542	-174	-25188	-11520	-18444	-58	-5075	5720	-23061	4582	-13332	19838	-18115	-153	-13056	20972	-13150	4080	-14344	21881	-10865	-146	-126	-122	-63	-60	-56	-101	42	-149	22	35	-74	-19	-56	82	-28	0
0.406667	-773	-1327	-8932	-20047	-167	-19852	-5603	-19665	-599	-21775	-10500	-17608	-136	-24898	-11004	-18254	-164	-5429	6064	-23073	1570	-13865	19128	-18845	-369	-13766	19831	-13386	3197	-14103	21135	-10627	-159	-129	-120	-67	-64	-60	-105	43	-150	19	32	-76	-22	-58	80	-33	0
0.407500	-462	-1270	-8747	-20143	-135	-19770	-4985	-19649	-570	-21672	-9859	-17678	-152	-24591	-10445	-18036	-112	-5773	6406	-23089	3033	-14416	18507	-19604	-199	-14439	18809	-13694	1786	-13840	20443	-10347	-149	-130	-120	-68	-62	-60	-108	35	-151	17	34	-76	-19	-49	80	-29	0
0.408333	-409	-1228	-8571	-20226	-268	-19701	-4390	-19610	-548	-21572	-9229	-17732	-103	-24246	-9897	-17792	32	-6115	6749	-23111	3657	-14979	17967	-20374	-401	-15061	17913	-14076	846	-13569	19834	-10023	-149	-129	-119	-63	-66	-59	-107	38	-150	20	34	-74	-21	-59	82	-27	-3
0.409167	-1952	-1205	-8413	-20303	236	-19658	-3830	-19555	-405	-21456	-8618	-17781	-104	-23885	-9352	-17542	166	-6430	7090	-23140	2182	-15537	17514	-21150	-489	-15608	17153	-14525	625	-13303	19276	-9668	-152	-125	-118	-63	-67	-59	-104	39	-149	21	35	-76	-26	-57	82	-29	1
0.410000	-3553	-1202	-8275	-20375	-338	-19620	-3301	-19489	-407	-21347	-8031	-17822	-114	-23496	-8820	-17281	173	-6717	7429	-23182	4196	-16071	17136	-21921	138	-16101	16534	-15037	-872	-13057	18814	-9299	-152	-126	-118	-65	-61	-58	-103	38	-152	19	34	-75	-19	-52	84	-29	0
0.410833	-756	-1216	-8165	-20440	-333	-19576	-2804	-19409	-492	-21235	-7467	-17853	-68	-23085	-8302	-17026	-3	-6928	7764	-23240	5322	-16584	16828	-22675	68	-16492	16053	-15602	-2646	-12843	18430	-8932	-149	-127	-116	-65	-61	-58	-104	39	-151	19	35	-73	-22	-55	81	-30	0
0.411667	84	-1231	-8057	-20499	11	-19537	-2347	-19317	-484	-21109	-6931	-17877	-137	-22658	-7803	-16771	-52	-7087	8094	-23314	1899	-17063	16576	-23415	-172	-16796	15693	-16212	-1724	-12670	18136	-8574	-137	-121	-120	-82	-61	-59	-105	40	-151	21	36	-73	-22	-58	82	-27	2
0.412500	-592	-1268	-7979	-20553	-204	-19487	-1930	-19217	-443	-20966	-6426	-17893	-165	-22211	-7327	-16525	-117	-7169	8412	-23403	3020	-17499	16372	-24116	161	-17008	15442	-16852	-688	-12539	17924	-8260	-149	-124	-116	-63	-61	-58	-105	41	-150	21	36	-70	-19	-55	80	-29	0
0.413333	-899	-1313	-7917	-20603	-14	-19421	-1551	-19110	-105	-20803	-5952	-17900	-146	-21741	-6870	-16293	-124	-7166	8716	-23509	3576	-17891	16209	-24778	146	-17142	15278	-17508	834	-12458	17804	-8011	-148	-153	-120	-64	-62	-57	-104	41	-153	19	38	-73	-19	-56	84	-31	-3
0.414167	-747	-1358	-7871	-20652	1	-19334	-1212	-18995	136	-20615	-5515	-17887	-143	-21265	-6450	-16082	-111	-7066	9000	-23630	2380	-18232	16067	-25411	162	-17189	15187	-18168	2482	-12430	17768	-7837	-150	-125	-117	-67	-65	-62	-103	40	-150	19	36	-76	-24	-57	92	-30	-5
0.415000	-68	-1412	-7840	-20694	-143	-19226	-914	-18877	43	-20400	-5105	-17874	-147	-20776	-6057	-15886	-218	-6867	9259	-23762	2732	-18523	15936	-25970	77	-17171	15148	-18805	3954	-12432	17804	-7772	-153	-111	-124	-68	-65	-61	-111	35	-155	15	33	-78	-27	-59	77	-31	-8
0.415833	1283	-1464	-7834	-20738	-108	-19093	-652	-18756	73	-20159	-4750	-17840	-84	-20285	-5703	-15713	-161	-6562	9494	-23899	2273	-18767	15816	-26483	85	-17099	15144	-19406	5778	-12473	17922	-7820	-152	-128	-120	-66	-66	-62	-107	41	-153	17	34	-77	-21	-57	78	-33	-5
0.416667	1171	-1508	-7785	-20768	-108	-18929	-435	-18630	260	-19876	-4448	-17790	-122	-19783	-5378	-15553	-50	-6156	9695	-24038	2758	-18953	15683	-26935	490	-16952	15160	-19956	6324	-12536	18101	-7995	-151	-127	-121	-42	-63	-58	-107	40	-151	16	33	-76	-22	-53	82	-31	0
0.417500	-382	-1538	-7756	-20799	227	-18736	-222	-18501	264	-19571	-4143	-17729	-158	-19287	-5092	-15414	-250	-5651	9861	-24170	1174	-19090	15546	-27348	240	-16783	15184	-20436	7850	-12625	18338	-8311	-149	-126	-118	-63	-59	-56	-101	44	-152	22	22	-73	-23	-50	85	-31	-4
0.418333	-2665	-1561	-7717	-20828	75	-18523	-63	-18376	319	-19244	-3902	-17660	-172	-18792	-4843	-15301	64	-5062	9985	-24311	1654	-19181	15385	-27650	549	-16588	15199	-20845	7939	-12722	18613	-8764	-147	-122	-121	-62	-58	-57	-104	42	-152	16	37	-72	-16	-56	84	-30	0
0.419167	-1373	-1572	-7678	-20855	-87	-18292	67	-18253	309	-18892	-3714	-17582	-191	-18318	-4634	-15202	68	-4402	10068	-24438	5228	-19235	15208	-27907	422	-16376	15209	-21172	4583	-12825	18923	-9350	-147	-126	-116	-63	-62	-55	-101	43	-148	21	40	-75	-17	-51	84	-47	0
0.420000	-957	-1566	-7624	-20880	-39	-18045	163	-18131	365	-18526	-3577	-17486	-147	-17855	-4462	-15115	-40	-3681	10105	-24551	2269	-19232	15003	-28097	-46	-16164	15193	-21412	2473	-12922	19249	-10049	-148	-126	-119	-65	-62	-57	-105	41	-138	28	36	-75	-5	-52	84	-27	1
0.420833	-476	-1546	-7559	-20898	40	-17779	232	-18010	150	-18146	-3472	-17387	-138	-17421	-4330	-15052	27	-2924	10095	-24645	2996	-19198	14780	-28215	87	-15952	15166	-21558	-413	-13011	19580	-10850	-150	-131	-119	-64	-60	-57	-105	41	-148	18	39	-73	-22	-44	82	-28	-1
0.421667	-281	-1508	-7484	-20913	-176	-17512	275	-17895	-30	-17767	-3423	-17273	-156	-17017	-4234	-14997	63	-2147	10036	-24727	3551	-19123	14542	-28265	-82	-15756	15143	-21624	-2797	-13083	19897	-11731	-150	-128	-118	-63	-63	-57	-105	40	-154	19	35	-75	-24	-51	82	-31	-1
0.422500	-920	-1461	-7397	-20921	276	-17242	287	-17783	-67	-17387	-3416	-17155	-185	-16645	-4177	-14951	-10	-1366	9928	-24789	1767	-19016	14295	-28250	-203	-15568	15112	-21609	-4198	-13141	20207	-12680	-152	-130	-121	-65	-63	-56	-108	38	-151	18	34	-76	-25	-51	81	-30	-6
0.423333	-2836	-1391	-7300	-20918	-49	-16979	274	-17670	1	-17020	-3457	-17032	-184	-16309	-4154	-14910	-80	-604	9770	-24838	2533	-18881	14038	-28158	193	-15408	15082	-21525	-5896	-13192	20484	-13655	-139	-133	-118	-93	-64	-80	-107	40	-151	11	32	-78	-21	-53	80	-31	-3
0.424167	-333	-1315	-7200	-20908	-316	-16720	230	-17561	17	-16662	-3539	-16907	-248	-16016	-4160	-14875	-119	106	9567	-24859	4243	-18723	13790	-28007	174	-15269	15065	-21382	-8491	-13226	20721	-14629	-152	-133	-121	-65	-62	-58	-108	40	-156	18	36	-75	-22	-51	88	-29	-6
0.425000	1043	-1220	-7090	-20886	96	-16472	166	-17452	209	-16327	-3661	-16771	-273	-15770	-4195	-14842	-272	762	9324	-24873	443	-18539	13547	-27795	-49	-15160	15070	-21199	-8226	-13259	20909	-15579	-149	-139	-117	-62	-59	-56	-103	39	-154	19	35	-74	-18	-49	86	-30	0
0.425833	733	-1125	-6991	-20845	-78	-16240	74	-17342	168	-16026	-3814	-16641	-274	-15559	-4262	-14812	-242	1336	9034	-24873	-56	-18347	13319	-27533	173	-15053	15097	-20993	-6897	-13294	21042	-16482	-148	-127	-120	-66	-59	-57	-101	42	-151	19	37	-72	-22	-48	87	-29	1
0.426667	573	-1023	-6901	-20799	-72	-16031	-41	-17229	76	-15755	-4005	-16512	-297	-15409	-4352	-14776	-183	1828	8707	-24866	202	-18150	13109	-27229	146	-15029	15145	-20776	-4884	-13341	21110	-17316	-148	-130	-119	-64	-60	-57	-104	40	-155	17	34	-75	-22	-50	84	-27	-4
0.427500	520	-924	-6822	-20746	-133	-15852	-181	-17136	51	-15519	-4228	-16391	-233	-15304	-4467	-14745	-70	2218	8342	-24859	-2169	-17964	12918	-26887	213	-15013	15219	-20572	-2103	-13407	21111	-18060	-149	-129	-124	-69	-67	-60	-110	40	-152	18	34	-79	-26	-55	85	6	-1
0.428333	976	-826	-6761	-20676	-93	-15690	-353	-17033	-63	-15322	-4479	-16273	-194	-15240	-4596	-14702	-138	2506	7955	-24851	-2501	-17785	12754	-26516	286	-15034	15313	-20382	846	-13498	21044	-18696	-150	-129	-124	-66	-66	-59	-105	39	-153	17	33	-76	-19	-51	79	-30	-3
0.429167	2385	-732	-6721	-20596	-93	-15553	-531	-16940	-120	-15156	-4749	-16157	-213	-15223	-4735	-14655	-150	2694	7543	-24844	-3230	-17632	12625	-26127	278	-15088	15422	-20229	4186	-13621	20910	-19216	-148	-128	-121	-66	-61	-63	-101	40	-151	17	35	-73	-26	-53	84	-29	-1
0.430000	2484	-650	-6702	-20505	-104	-15439	-741	-16843	-135	-15032	-5039	-16053	-159	-15247	-4882	-14598	-23	2784	7118	-24853	-3504	-17513	12505	-25729	360	-15183	15557	-20125	6410	-13786	20703	-19613	-149	-130	-121	-63	-60	-61	-103	39	-149	21	45	-75	-22	-53	82	-28	0
0.430833	1363	-578	-6712	-20414	27	-15347	-971	-16751	-160	-14941	-5344	-15954	-109	-15303	-5028	-14532	-241	2784	6684	-24872	-5061	-17429	12413	-25331	145	-15309	15691	-20072	8926	-13986	20429	-19886	-148	-128	-119	-67	-61	-56	-103	41	-151	20	34	-73	-21	-62	84	-27	1
0.431667	-530	-521	-6747	-20316	125	-15275	-1220	-16646	-283	-14875	-5661	-15868	-126	-15393	-5177	-14459	-162	2702	6242	-24901	-6174	-17394	12338	-24950	222	-15488	15804	-20080	11150	-14241	20082	-20042	-150	-130	-137	-67	-63	-61	-107	39	-153	18	34	-79	-25	-58	81	-30	-6
0.432500	281	-488	-6814	-20223	-236	-15227	-1487	-16583	-573	-14858	-5983	-15782	-176	-15508	-5324	-14375	-39	2549	5807	-24944	-1739	-17404	12281	-24584	421	-15692	15915	-20143	8886	-14530	19678	-20089	-147	-127	-119	-66	-63	-60	-103	38	-149	20	36	-75	-22	-52	81	-29	0
0.433333	460	-460	-6902	-20123	-68	-15185	-1763	-16500	-383	-14852	-6299	-15705	-217	-15638	-5451	-14276	-319	2348	5384	-24998	-3939	-17468	12223	-24247	115	-15932	15990	-20272	7130	-14867	19215	-20030	-150	-124	-121	-64	-64	-60	-109	39	-149	17	33	-75	-24	-57	82	-27	0
0.434167	828	-458	-7018	-20038	-43	-15165	-2055	-16430	-255	-14871	-6623	-15637	-181	-15789	-5574	-14168	-172	2107	4975	-25065	-3855	-17588	12173	-23941	271	-16203	16025	-20458	4497	-15236	18709	-19883	-151	-126	-122	-66	-70	-61	-108	40	-150	17	34	-85	-23	-57	81	-29	-3
0.435000	636	-472	-7156	-19958	-141	-15154	-2354	-16364	-288	-14909	-6938	-15575	0	-15940	-5677	-14053	-102	1847	4590	-25135	-2093	-17751	12111	-23676	94	-16497	16013	-20698	1602	-15628	18166	-19670	-150	-127	-120	-70	-64	-66	-107	40	-150	16	32	-79	-27	-59	82	-30	-4
0.435833	505	-511	-7315	-19898	92	-15152	-2658	-16303	-195	-14956	-7239	-15516	153	-16094	-5765	-13928	-159	1582	4228	-25218	-2660	-17964	12040	-23427	-74	-16808	15946	-20976	-849	-16038	17597	-19401	-151	-131	-122	-70	-64	-63	-105	40	-151	13	33	-75	-17	-56	90	-28	-3
0.436667	-1906	-561	-7493	-19849	54	-15158	-2958	-16247	-35	-14998	-7521	-15458	142	-16239	-5835	-13793	50	1328	3899	-25284	-1675	-18209	11957	-23264	281	-17126	15820	-21288	-3357	-16448	17020	-19090	-148	-125	-121	-64	-59	-57	-108	40	-149	18	34	-74	-22	-59	82	-28	0
0.437500	-651	-633	-7681	-19820	-410	-15169	-3252	-16196	-168	-15074	-7783	-15405	75	-16375	-5889	-13653	103	1103	3603	-25352	2133	-18486	11854	-23121	287	-17437	15636	-21619	-7553	-16853	16431	-18757	-148	-122	-120	-64	-60	-56	-104	43	-143	19	40	-57	-19	-51	87	-25	2
0.438333	880	-722	-7890	-19813	-11	-15190	-3541	-16156	-228	-15147	-8028	-15356	-31	-16501	-5929	-13511	-92	902	3343	-25410	422	-18774	11731	-23022	-524	-17744	15385	-21968	-9430	-17238	15844	-18425	-147	-121	-121	-66	-63	-57	-104	44	-147	20	37	-76	-17	-55	82	-29	0
0.439167	544	-830	-8094	-19836	-119	-15217	-3820	-16125	-68	-15219	-8249	-15308	-14	-16612	-5956	-13370	224	748	3111	-25456	5	-19073	11581	-22954	-334	-18029	15077	-22318	-9853	-17590	15283	-18098	-147	-126	-120	-68	-61	-58	-105	42	-149	19	36	-77	-19	-55	85	-33	3
0.440000	435	-945	-8315	-19877	-112	-15247	-4080	-16100	407	-15298	-8445	-15263	-17	-16708	-5972	-13231	334	638	2912	-25483	2280	-19364	11409	-22937	-382	-18285	14717	-22659	-9916	-17906	14746	-17795	-149	-127	-121	-67	-41	-60	-107	39	-153	16	45	-76	-23	-57	78	-34	-3
0.440833	-130	-1084	-8543	-19946	-73	-15287	-4327	-16091	549	-15376	-8610	-15215	-91	-16779	-5978	-13097	175	577	2744	-25485	1611	-19636	11221	-22942	-800	-18491	14319	-22972	-9076	-18161	14264	-17513	-147	-127	-124	-66	-63	-60	-107	38	-150	17	36	-79	-21	-57	80	-31	4
0.441667	-214	-1214	-8766	-20024	-113	-15330	-4545	-16079	276	-15449	-8741	-15172	-70	-16832	-5976	-12967	-52	578	2606	-25463	1737	-19882	11015	-22973	-658	-18657	13881	-23257	-7937	-18357	13825	-17261	-149	-127	-125	-66	-65	-58	-105	42	-152	17	34	-78	-23	-59	80	-34	-3
0.442500	852	-1358	-8992	-20144	-294	-15373	-4737	-16077	132	-15523	-8840	-15122	-53	-16861	-5972	-12845	4	626	2489	-25416	1661	-20082	10800	-23026	-713	-18760	13446	-23502	-5868	-18475	13453	-17049	-148	-127	-120	-69	-61	-59	-109	37	-152	23	58	-77	-22	-57	81	-32	12
0.443333	1470	-1506	-9219	-20269	-181	-15424	-4910	-16065	187	-15598	-8913	-15084	-107	-16878	-5968	-12739	283	723	2392	-25349	1428	-20234	10583	-23096	-610	-18805	12993	-23703	-4114	-18528	13148	-16866	-155	-130	-120	-65	-63	-58	-104	41	-149	18	36	-76	-21	-57	82	-34	-3
0.444167	641	-1651	-9446	-20411	-120	-15483	-5046	-16103	204	-15672	-8955	-15042	-115	-16880	-5960	-12640	163	854	2314	-25260	997	-20333	10349	-23178	-631	-18781	12548	-23849	-2232	-18503	12921	-16725	-148	-121	-118	-63	-63	-56	-104	40	-149	20	39	-72	-18	-53	82	-33	1
0.445000	-1470	-1796	-9667	-20564	78	-15547	-5150	-16128	243	-15744	-8967	-15007	-194	-16874	-5958	-12563	136	1026	2238	-25150	-1113	-20366	10149	-23268	-755	-18690	12121	-23944	923	-18404	12779	-16617	-147	-125	-117	-60	-59	-57	-104	43	-145	19	39	-73	-18	-57	82	-31	0
0.445833	-1246	-1933	-9884	-20724	-256	-15619	-5247	-16162	120	-15821	-8953	-14978	-233	-16855	-5960	-12491	208	1226	2166	-25025	2734	-20342	9949	-23362	-375	-18536	11727	-23982	116	-18237	12694	-16529	-146	-125	-117	-63	-61	-55	-103	43	-151	20	38	-70	-19	-55	85	-33	0
0.446667	-353	-2062	-10101	-20879	4	-15697	-5309	-16199	-50	-15889	-8916	-14957	-215	-16836	-5968	-12441	-366	1436	2094	-24893	1385	-20253	9771	-23451	-862	-18321	11372	-23967	-309	-17996	12693	-16465	-151	-127	-120	-64	-63	-57	-104	43	-150	20	37	-75	-21	-55	82	-31	-3
0.447500	215	-2185	-10317	-21065	-161	-15780	-5344	-16251	-26	-15968	-8860	-14944	-254	-16818	-5981	-12407	-212	1656	2018	-24756	-558	-20104	9610	-23543	-745	-18056	11063	-23904	-628	-17720	12758	-16419	-150	-127	-122	-69	-62	-56	-105	30	-155	16	35	-76	-18	-59	82	-31	0
0.448333	94	-2294	-10522	-21234	-120	-15860	-5354	-16302	5	-16048	-8785	-14940	-243	-16793	-5993	-12387	-41	1893	1937	-24624	803	-19891	9481	-23624	-727	-17739	10810	-23805	-1041	-17387	12887	-16379	-154	-90	-124	-70	-63	-62	-108	36	-152	17	30	-79	-22	-60	77	-32	-4
0.449167	512	-2385	-10718	-21402	-67	-15943	-5345	-16362	93	-16123	-8690	-14946	-251	-16774	-6005	-12372	0	2130	1852	-24491	-262	-19624	9386	-23692	-623	-17377	10616	-23636	-949	-17016	13067	-16338	-151	-128	-125	-66	-61	-58	-105	40	-151	16	34	-75	-22	-56	79	-30	-4
0.450000	-1462	-2461	-10903	-21555	196	-16017	-5310	-16402	259	-16196	-8577	-14955	-324	-16764	-6010	-12375	-73	2361	1759	-24365	-1476	-19304	9318	-23749	-413	-16978	10480	-23441	-497	-16627	13284	-16294	-152	-129	-120	-63	-40	-60	-105	55	-154	20	36	-75	-21	-58	79	-30	-3
0.450833	-956	-2519	-11070	-21699	-372	-16086	-5260	-16487	81	-16267	-8451	-14969	-298	-16741	-6018	-12381	-26	2589	1660	-24256	1228	-18942	9285	-23795	-215	-16559	10404	-23223	-1944	-16223	13527	-16241	-149	-126	-119	-63	-65	-59	-104	40	-152	28	32	-77	-24	-56	82	-30	1
0.451667	1282	-2563	-11228	-21839	-29	-16147	-5188	-16586	69	-16336	-8314	-14995	-268	-16732	-6012	-12396	-324	2806	1556	-24166	-471	-18541	9278	-23814	-692	-16125	10380	-22981	-1903	-15821	13781	-16180	-149	-127	-120	-66	-62	-58	-105	41	-148	18	36	-77	-21	-55	82	-29	-1
0.452500	1003	-2587	-11367	-21964	-117	-16197	-5105	-16625	140	-16409	-8168	-15032	-205	-16727	-5999	-12415	-340	3013	1449	-24091	-2708	-18109	9303	-23823	-649	-15682	10399	-22732	-112	-15426	14039	-16100	-147	-126	-121	-64	-61	-55	-107	39	-149	16	34	-76	-18	-55	81	-27	1
0.453333	620	-2595	-11466	-22079	-162	-16238	-5014	-16691	56	-16473	-8015	-15074	-282	-16729	-5969	-12436	-136	3205	1344	-24037	-1043	-17660	9348	-23807	-511	-15244	10457	-22465	1519	-15046	14282	-15999	-152	-148	-124	-67	-63	-59	-109	41	-152	17	36	-75	-23	-58	82	-30	-1
0.454167	67	-2590	-11588	-22183	-105	-16266	-4909	-16758	154	-16535	-7860	-15120	-379	-16731	-5924	-12456	-97	3387	1241	-23998	-1835	-17164	9412	-23770	-774	-14811	10544	-22200	3688	-14689	14497	-15878	-153	-129	-120	-65	-64	-58	-107	40	-153	13	36	-74	-31	-57	84	-31	-11
0.455000	-130	-2563	-11670	-22279	-167	-16280	-4802	-16818	290	-16583	-7698	-15168	-342	-16733	-5858	-12466	-139	3566	1144	-23981	-2131	-16706	9484	-23712	-654	-14388	10654	-21936	5589	-14353	14698	-15738	-149	-125	-121	-73	-47	-60	-109	38	-152	18	34	-79	-25	-58	80	-32	-1
0.455833	765	-2524	-11726	-22358	-105	-16285	-4692	-16872	46	-16641	-7539	-15220	-377	-16740	-5775	-12467	-27	3729	1042	-23974	-1765	-16222	9564	-23631	-524	-13980	10770	-21676	7736	-14053	14811	-15570	-153	-130	-121	-69	-64	-59	-109	37	-152	15	29	-80	-27	-60	84	-31	0
0.456667	1571	-2471	-11764	-22444	29	-16277	-4578	-16914	-147	-16678	-7378	-15272	-414	-16743	-5667	-12457	80	3884	982	-23980	-1565	-15736	9641	-23520	-297	-13590	10886	-21418	9477	-13775	14892	-15375	-151	-147	-126	-69	-65	-61	-108	39	-154	12	33	-78	-22	-57	80	-31	-3
0.457500	439	-2403	-11779	-22485	-65	-16253	-4465	-16940	-84	-16706	-7221	-15321	-329	-16747	-5537	-12439	42	4032	928	-23986	-867	-15248	9714	-23386	-143	-13212	10994	-21163	9930	-13516	14923	-15156	-149	-126	-120	-65	-59	-55	-104	47	-145	19	37	-87	-22	-56	81	-32	0
0.458333	-1799	-2322	-11769	-22529	298	-16225	-4354	-16949	-189	-16715	-7066	-15363	-273	-16739	-5385	-12378	-94	4174	885	-24004	-2747	-14770	9770	-23229	-495	-12866	11078	-20913	11539	-13275	14893	-14923	-149	-124	-119	-66	-61	-58	-107	37	-151	19	36	-75	-19	-56	80	-29	1
0.459167	-2492	-2227	-11745	-22575	-118	-16196	-4252	-16949	-39	-16720	-6924	-15411	-241	-16738	-5219	-12313	220	4305	863	-24018	1334	-14301	9807	-23026	1	-12525	11139	-20666	9591	-13055	14813	-14658	-147	-126	-117	-63	-62	-55	-104	41	-149	21	36	-75	-24	-55	81	-30	9
0.460000	-1698	-2125	-11709	-22606	107	-16167	-4162	-16943	162	-16712	-6786	-15450	-248	-16710	-5034	-12227	-78	4428	852	-24032	2680	-13849	9821	-22838	-231	-12199	11171	-20416	6386	-12839	14676	-14377	-146	-128	-120	-85	-60	-56	-103	40	-146	19	37	-76	-19	-55	84	-29	2
0.460833	-1638	-2012	-11657	-22636	-83	-16132	-4076	-16888	141	-16680	-6665	-15493	-240	-16730	-4840	-12118	-61	4540	862	-24032	882	-13399	9813	-22609	-122	-11891	11167	-20162	3439	-12636	14489	-14083	-147	-128	-120	-64	-63	-57	-105	40	-149	39	39	-76	-28	-56	82	-31	-3
0.461667	-1905	-1891	-11601	-22628	-25	-16099	-4004	-16832	53	-16641	-6557	-15522	-180	-16720	-4640	-11991	-51	4637	887	-24033	2953	-12967	9775	-22364	-116	-11593	11133	-19906	-124	-12432	14267	-13772	-151	-126	-120	-65	-62	-59	-107	38	-151	19	36	-75	-19	-55	84	-31	-13
0.462500	-1941	-1752	-11532	-22672	-67	-16077	-3942	-16754	-12	-16583	-6464	-15549	-171	-16711	-4441	-11845	-72	4730	931	-24018	3102	-12547	9712	-22100	-73	-11302	11063	-19628	-2745	-12224	14003	-13455	-151	-126	-120	-63	-63	-56	-110	43	-149	18	34	-70	-23	-57	82	-30	-1
0.463333	-3783	-1611	-11460	-22682	325	-16053	-3898	-16662	219	-16516	-6382	-15564	-238	-16699	-4243	-11670	-160	4807	984	-23986	2300	-12139	9621	-21818	165	-11015	10955	-19343	-4173	-12008	13719	-13122	-148	-125	-120	-63	-62	-56	-107	42	-150	18	37	-75	-23	-56	82	-28	1
0.464167	-4093	-1454	-11384	-22694	-283	-16028	-3862	-16553	182	-16438	-6319	-15578	-167	-16690	-4063	-11484	-103	4869	1037	-23944	5028	-11741	9513	-21527	346	-10735	10821	-19033	-6876	-11790	13411	-12796	-150	-125	-120	-64	-59	-53	-107	42	-151	17	36	-72	-18	-58	80	-29	-1
0.465000	-1250	-1288	-11310	-22710	-14	-16011	-3847	-16437	-255	-16351	-6276	-15585	-122	-16684	-3903	-11286	-215	4911	1119	-23893	4723	-11360	9374	-21230	-40	-10463	10661	-18716	-8573	-11566	13099	-12466	-162	-128	-122	-68	-62	-59	-107	36	-153	16	34	-76	-22	-58	81	-30	0
0.465833	-790	-1115	-11237	-22713	59	-15989	-3842	-16306	-184	-16255	-6250	-15585	-145	-16684	-3771	-11075	-183	4935	1198	-23825	1470	-10998	9232	-20921	-70	-10188	10487	-18376	-7482	-11337	12784	-12148	-150	-128	-118	-63	-58	-62	-103	43	-147	18	36	-73	-21	-55	84	-23	-3
0.466667	-708	-920	-11167	-22717	-161	-15960	-3850	-16168	-269	-16150	-6239	-15576	-167	-16687	-3666	-10855	-153	4942	1282	-23753	2445	-10618	9073	-20621	3	-9925	10298	-18021	-5875	-11103	12476	-11839	-159	-126	-121	-65	-63	-59	-107	39	-156	13	33	-76	-19	-56	84	-29	-4
0.467500	-512	-725	-11106	-22727	-121	-15929	-3867	-16019	-635	-16049	-6250	-15567	-202	-16695	-3607	-10634	-214	4898	1361	-23674	1418	-10265	8912	-20317	-207	-9666	10099	-17657	-3234	-10875	12169	-11551	-150	-129	-125	-69	-66	-62	-105	38	-153	24	39	-79	-26	-57	82	-32	-4
0.468333	-454	-516	-11041	-22734	-218	-15893	-3902	-15872	-592	-15946	-6282	-15544	-205	-16714	-3589	-10404	-205	4891	1449	-23588	-253	-9925	8750	-20022	-134	-9414	9902	-17271	-372	-10646	11882	-11274	-147	-127	-120	-65	-65	-61	-109	43	-150	16	32	-76	-22	-58	84	-28	0
0.469167	453	-300	-10990	-22743	-328	-15841	-3945	-15723	-432	-15837	-6330	-15514	-199	-16735	-3617	-10185	-339	4825	1531	-23504	-529	-9591	8593	-19734	-357	-9168	9707	-16879	2707	-10424	11611	-11025	-151	-130	-125	-68	-60	-58	-107	42	-151	21	37	-96	-22	-57	82	-28	-1
0.470000	2187	-75	-10939	-22749	-235	-15782	-4003	-15570	-365	-15750	-6399	-15474	-184	-16766	-3700	-9960	-279	4754	1617	-23423	-1929	-9273	8440	-19455	-569	-8938	9518	-16483	6072	-10218	11361	-10799	-150	-129	-119	-66	-67	-60	-101	41	-150	18	35	-78	-24	-56	85	-30	0
0.470833	1953	144	-10899	-22759	-287	-15703	-4066	-15423	-376	-15633	-6485	-15429	-218	-16802	-3828	-9748	-101	4653	1693	-23349	-2264	-8963	8301	-19192	-149	-8719	9350	-16091	8235	-10022	11134	-10606	-148	-127	-119	-69	-63	-55	-101	42	-158	20	38	-81	-21	-56	85	-27	2
0.471667	182	373	-10862	-22765	97	-15611	-4143	-15281	-222	-15536	-6592	-15378	-166	-16845	-4012	-9548	-190	4535	1778	-23281	-4776	-8670	8174	-18941	-527	-8519	9184	-15702	11463	-9839	10919	-10438	-149	-127	-118	-63	-58	-55	-102	45	-152	17	37	-72	-23	-55	85	-27	0
0.472500	-1304	591	-10834	-22772	-279	-15508	-4229	-15135	-59	-15446	-6711	-15315	-103	-16894	-4265	-9361	-73	4392	1855	-23230	-3100	-8395	8061	-18713	97	-8340	9045	-15325	11959	-9680	10721	-10305	-148	-127	-120	-66	-61	-59	-103	41	-153	21	37	-73	-47	-56	86	-30	-1
0.473333	-139	811	-10797	-22770	-10	-15401	-4322	-15000	-101	-15360	-6857	-15246	-208	-16952	-4533	-9191	-392	4237	1934	-23192	-739	-8139	7962	-18503	72	-8215	8913	-14966	9863	-9537	10533	-10206	-151	-121	-120	-69	-64	-61	-104	37	-151	15	34	-79	-28	-61	81	-32	-4
0.474167	266	1017	-10794	-22776	38	-15265	-4427	-14867	-284	-15279	-7014	-15164	-193	-17014	-4864	-9026	-361	4063	2017	-23172	-3458	-7901	7881	-18306	-70	-8034	8808	-14621	8251	-9414	10370	-10124	-151	-129	-120	-70	-68	-62	-103	40	-149	18	36	-75	-25	-59	85	-28	-3
0.475000	517	1215	-10775	-22768	237	-15119	-4538	-14728	-446	-15200	-7180	-15071	-115	-17076	-5228	-8892	-190	3878	2105	-23165	-2009	-7677	7817	-18127	224	-7910	8711	-14307	5406	-9305	10213	-10081	-151	-128	-124	-70	-64	-60	-104	40	-149	16	34	-77	-28	-60	79	-30	-5
0.475833	433	1396	-10764	-22766	185	-14973	-4657	-14596	-389	-15129	-7364	-14963	-110	-17142	-5623	-8772	-182	3682	2193	-23174	-1114	-7482	7767	-17964	367	-7806	8635	-14018	2694	-9204	10060	-10043	-148	-129	-122	-70	-69	-63	-104	40	-153	16	34	-76	-24	-66	58	-32	-3
0.476667	-974	1571	-10753	-22750	569	-14816	-4779	-14457	-127	-15058	-7545	-14842	-160	-17203	-6045	-8670	4	3468	2298	-23196	-1924	-7292	7731	-17818	485	-7709	8573	-13761	688	-9104	9921	-10039	-147	-128	-119	-67	-60	-59	-104	43	-149	19	36	-74	-19	-60	82	-31	0
0.477500	-2127	1724	-10739	-22730	160	-14659	-4907	-14318	-34	-14986	-7731	-14702	-135	-17259	-6482	-8586	379	3260	2413	-23234	588	-7127	7707	-17683	834	-7625	8523	-13531	-2837	-9012	9788	-10041	-145	-124	-117	-56	-63	-58	-98	43	-147	17	39	-70	-23	-52	87	-26	0
0.478333	820	1833	-10732	-22703	383	-14500	-5043	-14176	-233	-14927	-7926	-14549	-147	-17316	-6939	-8524	130	3021	2536	-23285	2336	-6981	7691	-17572	280	-7557	8476	-13340	-6749	-8921	9655	-10070	-147	-125	-119	-65	-61	-57	-101	41	-147	18	39	-72	-24	-53	85	-31	-1
0.479167	1479	1975	-10723	-22680	475	-14346	-5188	-14036	-161	-14867	-8114	-14378	-161	-17377	-7391	-8467	155	2788	2671	-23366	-736	-6855	7683	-17471	-87	-7494	8437	-13183	-7638	-8820	9522	-10103	-146	-125	-117	-64	-60	-58	-104	42	-150	18	54	-72	-28	-57	84	-29	2
0.480000	912	2073	-10709	-22647	84	-14201	-5340	-13890	-151	-14810	-8301	-14191	-120	-17411	-7844	-8468	328	2552	2817	-23422	807	-6743	7676	-17379	32	-7433	8400	-13062	-8175	-8712	9394	-10140	-144	-125	-116	-63	-56	-48	-104	42	-147	20	37	-74	-17	-56	81	-31	2
0.480833	504	2155	-10702	-22613	163	-14064	-5491	-13740	-33	-14757	-8484	-13985	-127	-17444	-8281	-8480	215	2308	2973	-23504	1829	-6652	7672	-17302	-86	-7372	8363	-12973	-7785	-8590	9269	-10188	-145	-126	-122	-66	-60	-59	-104	43	-149	17	33	-75	-22	-57	85	-32	-1
0.481667	287	2217	-10689	-22575	98	-13934	-5648	-13593	4	-14707	-8653	-13770	-108	-17472	-8706	-8509	206	2063	3147	-23595	448	-6570	7666	-17242	95	-7306	8325	-12921	-6524	-8457	9141	-10234	-151	-131	-120	-67	-62	-61	-108	37	-152	16	32	-76	-23	-59	68	-36	-4
0.482500	728	2265	-10676	-22540	-91	-13819	-5811	-13442	-116	-14659	-8832	-13533	-150	-17489	-9109	-8559	-46	1819	3327	-23688	502	-6502	7662	-17175	-48	-7229	8284	-12895	-4994	-8280	9027	-10267	-153	-128	-119	-65	-65	-58	-105	37	-151	0	37	-75	-18	-56	84	-34	-1
0.483333	2072	2300	-10655	-22493	-66	-13706	-5969	-13284	-135	-14607	-8950	-13281	-117	-17491	-9478	-8639	-322	1584	3516	-23780	-167	-6442	7652	-17127	-224	-7138	8237	-12899	-2420	-8089	8910	-10299	-148	-129	-119	-67	-61	-57	-108	41	-151	18	35	-77	-23	-58	84	-32	-1
0.484167	1896	2326	-10639	-22451	-280	-13610	-6135	-13131	42	-14559	-9084	-13014	-72	-17482	-9819	-8742	-302	1342	3709	-23877	-56	-6392	7632	-17082	-1	-7034	8181	-12931	-800	-7885	8807	-10318	-148	-128	-119	-67	-62	-58	-105	40	-150	43	38	-74	-21	-56	88	-29	1
0.485000	539	2342	-10618	-22407	-99	-13522	-6299	-12978	158	-14511	-9198	-12745	-64	-17464	-10126	-8872	-408	1117	3907	-23977	-2290	-6350	7611	-17043	-574	-6916	8113	-12988	1778	-7652	8702	-10326	-147	-125	-122	-66	-61	-56	-105	43	-150	18	33	-75	-19	-55	84	-30	0
0.485833	-1212	2343	-10599	-22367	-198	-13447	-6463	-12830	82	-14462	-9304	-12467	-125	-17437	-10391	-9025	-317	895	4092	-24075	-2302	-6314	7577	-17013	-302	-6782	8034	-13064	3512	-7398	8612	-10318	-150	-125	-118	-64	-60	-56	-104	43	-152	19	44	-73	-17	-53	89	-29	0
0.486667	-16	2334	-10574	-22320	-318	-13379	-6622	-12684	-151	-14417	-9395	-12189	-161	-17400	-10642	-9205	-441	680	4278	-24174	999	-6283	7537	-16991	-246	-6632	7943	-13163	2134	-7144	8520	-10299	-148	-127	-118	-65	-60	-58	-107	43	-151	16	35	-74	-19	-59	85	-32	-4
0.487500	301	2318	-10553	-22291	-320	-13326	-6791	-12551	-142	-14366	-9480	-11915	-139	-17335	-10851	-9413	-604	472	4450	-24276	-2702	-6259	7480	-16975	-790	-6472	7842	-13275	2239	-6848	8439	-10262	-149	-129	-122	-63	-62	-58	-107	41	-154	17	35	-75	-24	-58	81	-31	-1
0.488333	638	2293	-10530	-22257	-243	-13276	-6947	-12420	-93	-14317	-9557	-11644	-133	-17300	-11023	-9643	-441	276	4606	-24374	-2273	-6229	7419	-16960	-614	-6296	7724	-13403	1621	-6540	8364	-10210	-152	-127	-122	-67	-62	-58	-108	40	-151	19	33	-75	-22	-58	81	-33	6
0.489167	801	2268	-10506	-22225	-411	-13228	-7097	-12301	-57	-14267	-9629	-11383	-152	-17237	-11164	-9897	-448	94	4744	-24469	-1254	-6202	7352	-16952	-637	-6109	7603	-13533	1221	-6248	8298	-10138	-148	-132	-121	-67	-62	-59	-105	36	-153	13	34	-74	-22	-58	81	-31	-3
0.490000	640	2229	-10474	-22195	-47	-13186	-7239	-12190	-104	-14211	-9704	-11135	-252	-17172	-11278	-10166	-444	-75	4855	-24560	-3040	-6173	7275	-16948	-907	-5913	7473	-13671	1660	-5949	8229	-10059	-168	-134	-145	-67	-64	-58	-107	36	-155	15	35	-78	-22	-61	79	-34	-4
0.490833	-1342	2190	-10444	-22182	-410	-13148	-7376	-12088	-101	-14151	-9772	-10901	-193	-17100	-11365	-10434	-17	-222	4947	-24645	-2014	-6139	7191	-16948	-548	-5713	7337	-13810	1379	-5648	8185	-9965	-147	-130	-121	-66	-63	-57	-105	42	-154	15	33	-77	-22	-57	82	-31	-4
0.491667	777	2144	-10404	-22166	-606	-13105	-7491	-11991	-21	-14085	-9841	-10684	-119	-17026	-11426	-10757	0	-365	5003	-24725	844	-6102	7101	-16947	-385	-5508	7197	-13946	-459	-5361	8131	-9861	-150	-131	-122	-68	-64	-57	-103	40	-152	18	34	-75	-22	-56	87	-29	-4
0.492500	1824	2094	-10358	-22160	-110	-13066	-7591	-11907	111	-14021	-9918	-10482	-144	-16951	-11470	-11069	-163	-488	5037	-24796	-2133	-6056	7014	-16951	-769	-5314	7050	-14069	177	-5083	8082	-9764	-151	-127	-120	-64	-62	-55	-103	38	-148	17	34	-76	-21	-56	82	-30	-3
0.493333	1307	2035	-10310	-22153	-320	-13026	-7689	-11831	-67	-13945	-10004	-10311	-168	-16874	-11501	-11394	26	-603	5032	-24858	-1860	-6004	6933	-16957	-694	-5117	6923	-14190	1081	-4824	8034	-9635	-146	-130	-121	-67	-62	-55	-105	39	-148	18	37	-76	-21	-56	80	-27	0
0.494167	900	1971	-10248	-22157	-311	-12982	-7764	-11763	-282	-13865	-10098	-10162	-228	-16801	-11518	-11720	176	-703	5003	-24905	-83	-5947	6829	-16965	-773	-4937	6762	-14295	2110	-4587	7990	-9515	-148	-129	-125	-66	-66	-55	-104	40	-161	15	30	-78	-22	-57	82	-30	-3
0.495000	334	1902	-10186	-22163	-233	-12938	-7825	-11704	-172	-13791	-10208	-10033	-178	-16730	-11527	-12044	240	-791	4944	-24931	-1086	-5879	6736	-16975	-560	-4759	6631	-14386	3669	-4369	7942	-9399	-151	-130	-124	-72	-63	-58	-108	38	-153	16	32	-76	-18	-59	80	-32	0
0.495833	373	1833	-10112	-22175	-336	-12887	-7864	-11650	-68	-13711	-10327	-9930	-114	-16662	-11532	-12360	40	-871	4862	-24936	-496	-5803	6644	-16982	-339	-4600	6501	-14457	4911	-4179	7894	-9284	-148	-128	-119	-69	-64	-58	-105	38	-152	18	34	-78	-25	-59	82	-32	-3
0.496667	1094	1755	-10032	-22189	-431	-12828	-7883	-11599	-194	-13627	-10462	-9849	-139	-16595	-11534	-12661	77	-941	4757	-24915	8	-5731	6561	-16990	-637	-4442	6385	-14501	6275	-4010	7852	-9171	-149	-125	-117	-66	-62	-59	-103	41	-145	20	36	-72	-18	-55	82	-29	1
0.497500	839	1688	-9942	-22201	-328	-12759	-7881	-11558	-248	-13538	-10605	-9776	-171	-16534	-11539	-12948	510	-1000	4638	-24858	870	-5631	6478	-16995	-344	-4310	6277	-14529	6265	-3872	7795	-9063	-145	-122	-116	-80	-56	-55	-103	44	-148	20	37	-70	-21	-58	85	-26	2
0.498333	-445	1613	-9851	-22217	-38	-12691	-7867	-11511	-132	-13457	-10762	-9764	-202	-16487	-11549	-13214	459	-1066	4500	-24775	356	-5544	6398	-17003	-257	-4194	6178	-14531	6401	-3762	7751	-8970	-147	-129	-121	-67	-69	-59	-104	42	-151	20	32	-76	-28	-58	85	-31	-3
0.499167	-2625	1542	-9757	-22234	91	-12615	-7830	-11475	38	-13388	-10942	-9763	-229	-16442	-11568	-13449	-507	-1126	4357	-24649	-249	-5448	6326	-17004	-299	-4086	6091	-14510	6518	-3672	7702	-8880	-145	-114	-122	-73	-59	-56	-100	42	-150	18	35	-73	-21	-57	81	-29	0
0.500000	-1659	1475	-9663	-22245	-294	-12521	-7780	-11429	-61	-13295	-11122	-9770	-146	-16398	-11592	-13650	-4830	-1183	4214	-24487	4735	-5356	6258	-17005	-147	-3995	6019	-14465	2492	-3605	7653	-8809	-150	-128	-117	-67	-61	-58	-102	39	-152	18	34	-72	-19	-53	84	-32	0
0.500833	-1066	1414	-9570	-22251	-107	-12422	-7718	-11393	-57	-13224	-11314	-9811	-88	-16373	-11631	-13826	-9429	-1241	4071	-24287	2937	-5265	6193	-17007	-356	-3922	5961	-14397	-647	-3561	7603	-8745	-148	-127	-115	-66	-55	-58	-105	41	-148	20	35	-72	-19	-58	80	-29	1
0.501667	-573	1356	-9484	-22256	-103	-12314	-7648	-11356	-129	-13155	-11524	-9868	-132	-16350	-11686	-13956	-9392	-1322	3936	-24044	2468	-5183	6129	-17003	-121	-3864	5910	-14307	-4215	-3531	7548	-8691	-150	-125	-117	-63	-65	-60	-107	28	-150	19	36	-74	-23	-52	88	-30	0
0.502500	-602	1305	-9399	-22252	-231	-12196	-7566	-11314	-211	-13093	-11741	-9944	-126	-16335	-11751	-14053	-9108	-1369	3809	-23764	3870	-5105	6074	-16996	-319	-3812	5873	-14204	-7295	-3514	7499	-8654	-148	-129	-117	-67	-61	-58	-103	40	-147	22	35	-75	-17	-52	84	-30	2
0.503333	-688	1264	-9326	-22241	-1	-12068	-7487	-11273	-324	-13039	-11961	-10039	-144	-16312	-11829	-14113	-9021	-1441	3706	-23456	2599	-5038	6020	-16983	-397	-3774	5842	-14081	-9212	-3506	7452	-8617	-148	-126	-118	-64	-64	-57	-103	35	-149	18	60	-73	-24	-52	82	-28	3
0.504167	-3127	1226	-9264	-22217	-29	-11930	-7416	-11231	-163	-12996	-12199	-10150	-172	-16319	-11925	-14139	-7885	-1513	3610	-23116	2296	-4982	5969	-16969	-79	-3743	5823	-13946	-10527	-3506	7408	-8593	-152	-125	-120	-63	-61	-59	-102	40	-152	21	34	-73	-23	-50	82	-28	1
0.505000	-1562	1193	-9207	-22191	-575	-11792	-7343	-11190	-293	-12962	-12422	-10278	-116	-16320	-12029	-14132	-6743	-1590	3516	-22750	4958	-4942	5913	-16948	-42	-3721	5806	-13804	-13039	-3501	7365	-8577	-145	-122	-118	-65	-61	-55	-102	39	-149	21	37	-77	-21	-53	82	-23	-1
0.505833	460	1164	-9164	-22154	-96	-11644	-7284	-11142	-291	-12953	-12659	-10422	-112	-16326	-12150	-14096	-5493	-1672	3486	-22369	1701	-4915	5860	-16922	-491	-3710	5793	-13657	-12826	-3495	7320	-8573	-145	-126	-116	-64	-56	-57	-101	42	-147	21	36	-78	-19	-52	85	-29	1
0.506667	195	1138	-9133	-22111	-201	-11493	-7244	-11099	-225	-12914	-12892	-10581	-112	-16334	-12279	-14037	-4004	-1761	3449	-21986	-256	-4900	5803	-16900	-424	-3707	5779	-13515	-10839	-3491	7290	-8573	-151	-129	-125	-67	-63	-58	-104	38	-155	13	29	-76	-23	-58	79	-33	-3
0.507500	56	1115	-9120	-22067	-227	-11346	-7225	-11041	-385	-12907	-13129	-10751	-139	-16345	-12424	-13957	-2952	-1846	3428	-21596	612	-4901	5747	-16860	-355	-3710	5771	-13366	-8311	-3476	7254	-8578	-161	-128	-122	-67	-65	-61	-109	37	-155	17	30	-78	-25	-57	78	-36	-7
0.508333	-70	1095	-9105	-22002	-138	-11189	-7226	-11004	-269	-12896	-13348	-10926	-191	-16356	-12569	-13854	-1583	-1934	3421	-21219	-1750	-4909	5688	-16822	-171	-3714	5758	-13224	-4760	-3452	7223	-8587	-151	-129	-127	-67	-63	-61	-109	37	-153	17	28	-79	-29	-57	80	-35	-4
0.509167	126	1079	-9099	-21934	-206	-11036	-7248	-10949	-243	-12889	-13569	-11110	-170	-16364	-12719	-13737	-304	-2016	3422	-20857	-2809	-4927	5632	-16773	-256	-3719	5747	-13091	-1147	-3417	7195	-8594	-150	-133	-124	-63	-64	-58	-107	39	-151	13	29	-79	-23	-57	80	-34	-4
0.510000	1224	1062	-9093	-21864	-240	-10890	-7301	-10896	-458	-12876	-13775	-11300	-88	-16372	-12867	-13615	538	-2100	3426	-20523	-3824	-4956	5570	-16723	-465	-3730	5737	-12964	2883	-3376	7174	-8601	-149	-129	-124	-66	-63	-59	-108	40	-154	18	33	-78	-44	-55	81	-33	0
0.510833	1913	1044	-9092	-21781	-118	-10766	-7379	-10841	-503	-12882	-13980	-11498	-121	-16376	-13013	-13485	1444	-2181	3429	-20221	-4989	-4988	5511	-16664	-35	-3732	5721	-12846	6186	-3317	7147	-8615	-151	-136	-121	-66	-60	-57	-108	38	-150	20	33	-77	-23	-53	80	-33	-4
0.511667	1157	1031	-9091	-21695	-51	-10614	-7488	-10792	-220	-12848	-14139	-11698	-174	-16379	-13155	-13353	1879	-2256	3426	-19961	-5655	-5022	5443	-16603	-34	-3735	5706	-12743	8828	-3276	7122	-8617	-145	-127	-120	-63	-59	-57	-107	39	-150	17	36	-74	-21	-57	82	-31	0
0.512500	-1006	1015	-9085	-21609	218	-10491	-7624	-10736	45	-12825	-14295	-11899	-145	-16375	-13292	-13224	2274	-2325	3388	-19750	-7910	-5058	5380	-16536	-335	-3737	5687	-12650	11865	-3226	7096	-8626	-149	-128	-121	-64	-62	-57	-108	43	-151	19	35	-74	-22	-56	82	-32	-3
0.513333	-818	993	-9072	-21521	-317	-10377	-7784	-10686	-41	-12792	-14427	-12101	-163	-16361	-13413	-13091	2717	-2386	3336	-19600	-3848	-5090	5312	-16470	381	-3735	5665	-12570	10440	-3170	7070	-8628	-146	-129	-122	-67	-61	-55	-109	40	-150	20	32	-76	-34	-57	80	-31	-1
0.514167	74	986	-9054	-21433	-10	-10275	-7969	-10635	-286	-12747	-14550	-12304	-162	-16348	-13521	-12969	2506	-2445	3253	-19508	-4265	-5114	5245	-16400	182	-3734	5639	-12498	8685	-3118	7046	-8627	-150	-133	-127	-68	-62	-56	-107	38	-153	16	32	-76	-22	-59	80	-33	-6
0.515000	459	967	-9026	-21344	85	-10188	-8178	-10589	-345	-12692	-14640	-12500	-96	-16323	-13612	-12854	2833	-2501	3138	-19491	-5619	-5137	5173	-16328	176	-3724	5607	-12437	6544	-3076	7008	-8622	-152	-133	-128	-69	-64	-60	-115	38	-155	12	28	-81	-16	-62	73	-36	-5
0.515833	108	936	-8994	-21258	114	-10107	-8406	-10547	-202	-12618	-14707	-12687	-134	-16289	-13687	-12729	3112	-2493	2982	-19544	-3307	-5145	5109	-16252	405	-3701	5588	-12379	3870	-3041	6981	-8607	-151	-131	-121	-67	-66	-61	-112	35	-153	17	34	-76	-26	-60	78	-33	-5
0.516667	213	948	-8941	-21168	89	-10035	-8644	-10499	-68	-12543	-14748	-12859	-195	-16241	-13734	-12612	3299	-2461	2788	-19683	-3029	-5140	5045	-16179	357	-3682	5550	-12328	1380	-3006	6933	-8582	-150	-128	-121	-66	-62	-57	-111	33	-153	-6	30	-77	-17	-57	81	-30	-3
0.517500	-2467	934	-8887	-21079	285	-9969	-8893	-10456	287	-12445	-14761	-13018	-119	-16181	-13750	-12496	3503	-2435	2544	-19906	-2850	-5125	4986	-16101	354	-3652	5517	-12281	-737	-2959	6891	-8545	-148	-127	-120	-65	-60	-57	-105	40	-150	19	36	-73	-17	-56	81	-32	-1
0.518333	-2164	940	-8823	-20996	-320	-9921	-9153	-10420	72	-12351	-14757	-13169	-77	-16109	-13745	-12376	3871	-2355	2265	-20220	1374	-5098	4926	-16030	653	-3629	5473	-12233	-4803	-2981	6834	-8504	-148	-128	-119	-66	-62	-59	-107	40	-149	17	30	-75	-22	-56	84	-30	1
0.519167	280	935	-8759	-20885	108	-9880	-9421	-10384	-124	-12236	-14730	-13291	-174	-16026	-13721	-12258	3899	-2237	1941	-20620	924	-5063	4872	-15958	16	-3611	5426	-12192	-7143	-2978	6773	-8448	-149	-130	-122	-62	-66	-56	-104	39	-147	21	37	-76	-19	-55	87	-28	1
0.520000	-43	935	-8689	-20843	99	-9846	-9687	-10352	156	-12121	-14684	-13400	-214	-15925	-13668	-12136	4057	-2075	1590	-21094	-322	-5016	4810	-15888	-96	-3575	5369	-12150	-7432	-2998	6702	-8379	-147	-128	-125	-63	-62	-56	-105	42	-148	16	35	-76	-21	-56	86	-29	-3
0.520833	-717	928	-8628	-20779	-31	-9818	-9954	-10327	163	-12012	-14623	-13488	-204	-15810	-13586	-12011	4228	-1885	1215	-21631	2436	-4962	4771	-15824	-23	-3557	5311	-12092	-7470	-3025	6624	-8297	-151	-129	-122	-67	-63	-56	-104	40	-151	19	35	-77	-22	-57	85	-30	0
0.521667	-1366	924	-8562	-20715	138	-9800	-10219	-10303	99	-11894	-14549	-13549	-237	-15685	-13483	-11880	4248	-1646	835	-22210	2288	-4907	4725	-15763	-219	-3546	5240	-12062	-6304	-3063	6539	-8205	-150	-126	-119	-66	-58	-58	-107	39	-148	18	35	-74	-23	-56	82	-33	-1
0.522500	-1200	917	-8509	-20660	102	-9788	-10471	-10283	123	-11788	-14462	-13595	-198	-15544	-13358	-11740	4136	-1375	468	-22812	2188	-4852	4689	-15703	-36	-3549	5166	-12012	-4751	-3112	6450	-8091	-149	-128	-121	-64	-64	-59	-103	41	-151	20	36	-73	-22	-56	88	-29	-3
0.523333	-86	904	-8468	-20608	-46	-9779	-10712	-10269	234	-11688	-14366	-13620	-186	-15390	-13205	-11589	3765	-1076	131	-23396	2726	-4811	4652	-15649	-105	-3563	5076	-11967	-2579	-3176	6354	-7972	-150	-131	-124	-66	-64	-60	-104	39	-154	16	37	-75	-26	-59	81	-33	-5
0.524167	983	893	-8436	-20560	54	-9785	-10942	-10258	292	-11602	-14258	-13625	-224	-15229	-13032	-11432	3709	-757	-152	-23935	2413	-4769	4626	-15598	-201	-3589	4989	-11914	-404	-3240	6261	-7853	-148	-128	-121	-64	-63	-58	-104	40	-153	18	36	-72	-18	-55	81	-31	0
0.525000	260	862	-8417	-20512	-113	-9782	-11149	-10253	257	-11521	-14146	-13612	-185	-15054	-12844	-11262	3696	-431	-360	-24383	2586	-4745	4601	-15547	-74	-3636	4891	-11865	1053	-3323	6170	-7689	-149	-127	-118	-62	-63	-58	-102	44	-148	21	40	-72	-23	-59	88	-30	1
0.525833	-1585	829	-8420	-20472	345	-9797	-11340	-10248	367	-11460	-14030	-13581	-147	-14875	-12637	-11088	3369	-105	-490	-24735	329	-4738	4583	-15507	-221	-3703	4792	-11836	4056	-3408	6079	-7536	-144	-121	-116	-63	-63	-57	-101	42	-146	23	40	-70	-18	-52	87	-27	2
0.526667	-1919	785	-8440	-20428	-57	-9817	-11506	-10262	313	-11415	-13912	-13545	-143	-14696	-12428	-10904	3362	205	-520	-24942	3590	-4753	4565	-15472	354	-3789	4687	-11769	3721	-3511	5985	-7380	-147	-126	-119	-17	-61	-55	-101	42	-148	21	38	-73	-23	-55	86	-29	-3
0.527500	-725	727	-8481	-20392	84	-9850	-11654	-10279	323	-11392	-13794	-13495	-195	-14517	-12199	-10714	2985	491	-448	-24981	4031	-4792	4549	-15443	-199	-3915	4583	-11726	2452	-3618	5901	-7226	-148	-125	-117	-65	-65	-60	-107	40	-151	17	37	-77	-19	-57	82	-29	-1
0.528333	-144	669	-8534	-20354	-36	-9890	-11767	-10309	586	-11382	-13679	-13444	-151	-14341	-11965	-10518	2771	745	-268	-24834	1132	-4858	4539	-15420	-470	-4021	4479	-11683	1798	-3737	5824	-7065	-146	-124	-120	-65	-61	-59	-104	39	-150	20	34	-72	-23	-55	82	-31	0
0.529167	-162	607	-8612	-20315	66	-9942	-11862	-10344	579	-11385	-13552	-13388	-152	-14168	-11723	-10315	2583	960	10	-24500	2431	-4943	4525	-15401	-247	-4160	4379	-11641	537	-3855	5759	-6908	-145	-125	-117	-68	-61	-57	-104	40	-149	20	36	-76	-18	-56	86	-29	0
0.530000	-188	528	-8679	-20278	15	-10001	-11917	-10390	386	-11407	-13428	-13338	-180	-14007	-11481	-10108	2531	1131	369	-23970	1953	-5050	4485	-15381	112	-4311	4279	-11599	-195	-3978	5699	-6774	-147	-126	-124	-64	-62	-56	-103	40	-147	18	34	-66	-18	-56	84	-42	3
0.530833	-2304	453	-8768	-20240	379	-10097	-11951	-10446	468	-11432	-13302	-13280	-159	-13853	-11237	-9898	2457	1257	787	-23276	261	-5181	4497	-15365	120	-4474	4189	-11559	-136	-4104	5650	-6654	-150	-127	-119	-67	-63	-60	-104	39	-148	16	37	-75	-22	-55	85	-29	-1
0.531667	-2723	369	-8860	-20203	-243	-10157	-11948	-10516	420	-11486	-13176	-13237	-136	-13722	-11001	-9647	2518	1339	1246	-22424	2831	-5330	4476	-15357	126	-4640	4103	-11520	-1854	-4230	5596	-6543	-151	-127	-119	-68	-68	-61	-109	39	-156	17	33	-82	-26	-59	79	-36	-1
0.532500	277	287	-8958	-20171	-16	-10248	-11918	-10598	87	-11540	-13050	-13198	-179	-13599	-10760	-9479	2716	1380	1713	-21447	2709	-5488	4451	-15348	-245	-4805	4033	-11471	-3098	-4352	5557	-6450	-148	-125	-118	-65	-64	-58	-108	40	-150	19	36	-75	-24	-55	85	-31	0
0.533333	597	215	-9049	-20133	82	-10344	-11850	-10688	-59	-11596	-12902	-13158	-121	-13472	-10520	-9259	2740	1383	2164	-20378	-774	-5654	4417	-15333	-204	-4964	3961	-11428	-2252	-4469	5516	-6383	-151	-125	-121	-76	-65	-58	-111	41	-153	20	36	-78	-25	-57	81	-32	0
0.534167	319	141	-9132	-20101	-66	-10452	-11759	-10787	-38	-11655	-12773	-13123	-133	-13401	-10288	-9043	2319	1360	2570	-19257	793	-5828	4371	-15322	-149	-5120	3901	-11369	-1807	-4577	5484	-6336	-149	-128	-120	-67	-65	-63	-109	36	-151	16	34	-77	-22	-60	80	-33	0
0.535000	165	76	-9215	-20068	113	-10554	-11638	-10896	-22	-11717	-12625	-13094	-170	-13329	-10062	-8830	2156	1313	2912	-18134	510	-6002	4317	-15306	-223	-5262	3852	-11310	-789	-4675	5437	-6317	-150	-127	-120	-69	-65	-64	-107	41	-153	19	34	-81	-26	-58	77	-34	-6
0.535833	25	16	-9285	-20043	41	-10667	-11490	-11014	-215	-11777	-12475	-13066	-158	-13270	-9838	-8616	2010	1245	3167	-17048	-720	-6171	4248	-15284	-129	-5391	3807	-11240	386	-4757	5384	-6313	-151	-128	-120	-70	-61	-60	-109	37	-152	20	34	-79	-22	-55	82	-33	-3
0.536667	669	-16	-9343	-20010	-116	-10778	-11315	-11137	-390	-11831	-12308	-13002	-162	-13223	-9621	-8403	1804	1171	3330	-16028	-474	-6332	4168	-15249	-190	-5504	3767	-11160	1708	-4827	5337	-6334	-150	-125	-117	-67	-60	-62	-105	40	-149	26	36	-78	-21	-55	81	-32	-3
0.537500	1681	-41	-9382	-19986	49	-10891	-11122	-11268	-268	-11879	-12132	-12985	-264	-13184	-9410	-8187	1573	1093	3399	-15123	-706	-6485	4073	-15205	-248	-5596	3732	-11079	3033	-4882	5276	-6368	-145	-126	-117	-65	-59	-58	-105	41	-148	19	35	-74	-19	-52	84	-28	1
0.538333	696	-62	-9418	-19961	-27	-10995	-10916	-11404	-87	-11925	-11949	-12936	-327	-13158	-9206	-7975	1319	1009	3369	-14362	486	-6625	3961	-15148	-161	-5682	3691	-10972	2864	-4926	5201	-6422	-149	-126	-120	-62	-59	-53	-100	42	-150	22	36	-73	-18	-52	82	-31	0
0.539167	-1212	-66	-9438	-19945	248	-11105	-10690	-11545	-180	-11960	-11756	-12874	-248	-13137	-9007	-7768	955	935	3258	-13768	-1784	-6759	3827	-15082	-586	-5751	3646	-10872	4036	-4957	5108	-6486	-147	-127	-116	-65	-58	-57	-109	41	-150	18	34	-74	-19	-56	82	-30	1
0.540000	-2447	-59	-9450	-19930	-22	-11205	-10453	-11685	-189	-11986	-11545	-12795	-187	-13124	-8817	-7569	1021	862	3081	-13371	295	-6884	3680	-14996	-38	-5812	3597	-10762	2772	-4981	5007	-6562	-151	-131	-120	-68	-65	-59	-109	41	-153	13	30	-87	-27	-56	79	-32	-3
0.540833	-973	-31	-9455	-19916	77	-11273	-10206	-11833	-114	-12012	-11329	-12701	-206	-13103	-8636	-7366	749	801	2859	-13116	3750	-7000	3517	-14891	102	-5860	3536	-10623	-863	-4992	4896	-6636	-148	-126	-120	-66	-62	-59	-107	39	-151	16	27	-76	-22	-52	80	-29	-6
0.541667	-676	-7	-9453	-19899	-94	-11391	-9950	-11974	-90	-12018	-11092	-12577	-172	-13086	-8457	-7169	334	747	2613	-13064	721	-7107	3344	-14770	-9	-5904	3479	-10531	-3194	-5000	4771	-6715	-153	-130	-122	-79	-60	-57	-107	38	-150	19	30	-76	-22	-53	79	-33	-1
0.542500	-784	35	-9447	-19882	-56	-11470	-9691	-12114	-239	-12029	-10850	-12444	-156	-13064	-8284	-6980	223	706	2377	-13186	1933	-7212	3160	-14652	-9	-5944	3405	-10412	-5987	-5002	4638	-6795	-146	-126	-117	-67	-63	-57	-107	41	-151	15	30	-77	-18	-53	80	-29	1
0.543333	-815	90	-9438	-19866	-108	-11546	-9425	-12257	-353	-12024	-10594	-12285	-203	-13035	-8119	-6802	340	671	2163	-13464	2622	-7314	2964	-14481	-99	-5986	3327	-10295	-7998	-5009	4493	-6867	-147	-128	-120	-64	-61	-58	-105	43	-150	18	35	-75	-21	-53	84	-29	-4
0.544167	-1755	153	-9433	-19867	398	-11614	-9156	-12390	-183	-12021	-10335	-12100	-186	-12999	-7955	-6626	168	650	2007	-13881	1143	-7418	2767	-14316	10	-6040	3238	-10186	-8783	-5022	4350	-6939	-150	-127	-119	-68	-60	-56	-104	41	-152	19	29	-77	-21	-53	82	-27	1
0.545000	-3031	219	-9436	-19820	-282	-11676	-8885	-12526	-69	-12018	-10066	-11914	-136	-12952	-7801	-6472	0	637	1888	-14421	3192	-7527	2562	-14136	395	-6095	3140	-10085	-10485	-5043	4200	-7007	-147	-127	-118	-66	-64	-56	-104	42	-151	22	30	-75	-21	-53	81	-27	1
0.545833	-217	311	-9440	-19794	-252	-11733	-8608	-12657	-265	-12014	-9791	-11685	-148	-12902	-7648	-6329	-183	640	1903	-15048	4318	-7643	2362	-13946	-139	-6179	3035	-9989	-12159	-5086	4056	-7070	-144	-127	-118	-63	-59	-58	-102	41	-147	20	35	-75	-17	-53	85	-26	2
0.546667	732	366	-9459	-19761	33	-11788	-8330	-12787	-251	-12010	-9514	-11458	-83	-12844	-7528	-6206	-535	654	1972	-15744	495	-7768	2164	-13751	-661	-6259	2927	-9911	-10828	-5130	3917	-7134	-150	-129	-119	-79	-64	-59	-102	40	-151	33	34	-77	-21	-55	84	-27	-3
0.547500	604	445	-9485	-19726	-151	-11842	-8049	-12915	-237	-12012	-9247	-11226	-39	-12783	-7363	-6099	-501	681	2128	-16480	1067	-7902	1976	-13553	-353	-6367	2815	-9852	-8951	-5202	3785	-7193	-149	-130	-122	-70	-63	-60	-104	40	-155	18	29	-78	-24	-60	81	-31	-5
0.548333	469	518	-9522	-19690	-63	-11909	-7763	-13039	-252	-12016	-8982	-10987	-110	-12715	-7224	-6018	-385	728	2366	-17236	919	-8053	1795	-13358	-290	-6492	2703	-9804	-6137	-5296	3666	-7249	-156	-129	-122	-72	-65	-53	-112	38	-151	16	28	-78	-25	-59	75	-32	-3
0.549167	188	593	-9577	-19643	-117	-11948	-7472	-13162	-424	-12032	-8719	-10747	-176	-12641	-7086	-5954	-355	793	2667	-17978	-1028	-8207	1649	-13163	-370	-6635	2592	-9770	-2860	-5406	3568	-7308	-154	-130	-122	-69	-63	-58	-107	35	-155	17	33	-76	-24	-58	84	-32	-5
0.550000	705	670	-9606	-19594	-143	-11995	-7170	-13273	-411	-12045	-8462	-10504	-165	-12564	-6939	-5916	-398	883	3015	-18697	-1201	-8375	1492	-12973	-389	-6797	2492	-9748	404	-5542	3483	-7362	-148	-131	-121	-69	-65	-62	-107	39	-151	9	30	-76	-24	-55	82	-38	-5
0.550833	2191	747	-9653	-19540	-90	-12052	-6863	-13383	-351	-12070	-8220	-10277	-113	-12493	-6800	-5897	-442	990	3387	-19383	-2260	-8556	1367	-12794	-438	-6985	2402	-9748	4193	-5699	3402	-7417	-150	-130	-119	-68	-62	-62	-108	40	-152	20	33	-75	-23	-58	81	-31	0
0.551667	1992	805	-9702	-19486	-176	-12112	-6553	-13496	-315	-12096	-7987	-10052	-111	-12417	-6653	-5907	-256	1125	3765	-20026	-2241	-8747	1264	-12632	58	-7176	2324	-9762	6556	-5880	3365	-7477	-145	-131	-121	-68	-64	-60	-110	39	-151	17	34	-74	-21	-58	79	-31	-1
0.552500	497	867	-9745	-19432	127	-12175	-6241	-13600	-378	-12136	-7768	-9848	-177	-12359	-6508	-5937	-359	1280	4123	-20612	-4131	-8950	1180	-12466	-83	-7384	2252	-9790	9571	-6082	3334	-7536	-148	-127	-119	-66	-62	-60	-105	38	-149	19	35	-76	-24	-57	82	-29	0
0.553333	-1321	916	-9785	-19379	-36	-12243	-5927	-13697	-400	-12179	-7567	-9658	-161	-12295	-6343	-5993	-333	1464	4436	-21142	-3908	-9158	1115	-12351	153	-7609	2194	-9832	11133	-6303	3319	-7597	-145	-131	-121	-68	-57	-60	-109	30	-150	15	33	-77	-23	-58	81	-30	-1
0.554167	119	956	-9789	-19334	-189	-12318	-5610	-13787	-556	-12233	-7384	-9486	-170	-12246	-6194	-6067	-548	1662	4689	-21603	44	-9370	1074	-12237	120	-7851	2148	-9887	8825	-6541	3315	-7661	-149	-132	-121	-69	-61	-60	-107	35	-153	19	32	-79	-23	-58	79	-34	3
0.555000	572	988	-9835	-19291	-159	-12400	-5298	-13868	-503	-12295	-7210	-9326	-169	-12203	-6026	-6155	-679	1883	4868	-22005	-2477	-9587	1049	-12148	-311	-8093	2122	-9949	7438	-6786	3327	-7721	-152	-130	-125	-68	-62	-65	-115	35	-152	17	26	-80	-22	-62	79	-35	-1
0.555833	776	1017	-9831	-19255	-80	-12484	-4983	-13937	-324	-12351	-7058	-9184	-202	-12174	-5861	-6259	-500	2114	4967	-22345	-1350	-9801	1044	-12080	175	-8344	2101	-10023	4859	-7049	3351	-7780	-152	-131	-124	-69	-63	-63	-110	35	-154	15	32	-79	-26	-62	79	-30	-6
0.556667	618	1032	-9822	-19227	-256	-12575	-4671	-13987	-369	-12415	-6918	-9055	-164	-12151	-5683	-6374	-512	2357	4980	-22619	71	-10012	1058	-12017	319	-8592	2102	-10098	2269	-7307	3379	-7835	-149	-132	-124	-72	-66	-22	-110	35	-156	13	33	-82	-24	-59	77	-34	-3
0.557500	-75	1043	-9783	-19210	190	-12665	-4367	-14015	-447	-12473	-6794	-8936	-137	-12134	-5511	-6485	-778	2607	4948	-22823	-851	-10212	1091	-11974	-18	-8834	2111	-10173	343	-7565	3416	-7886	-149	-130	-120	-65	-60	-58	-107	40	-150	13	35	-76	-16	-58	69	-32	-5
0.558333	-2430	1051	-9724	-19195	-129	-12756	-4030	-14020	-217	-12530	-6679	-8819	-78	-12131	-5335	-6600	-796	2850	4774	-22962	907	-10404	1132	-11953	164	-9078	2133	-10254	-2200	-7827	3462	-7934	-147	-128	-116	-68	-64	-60	-104	40	-153	17	34	-76	-24	-58	80	-31	1
0.559167	-129	1053	-9643	-19192	-446	-12848	-3770	-13999	-288	-12587	-6585	-8710	-46	-12133	-5166	-6710	-977	3084	4575	-23034	3790	-10581	1191	-11942	8	-9312	2159	-10338	-5817	-8077	3492	-7982	-148	-128	-120	-67	-59	-59	-105	40	-149	19	33	-76	-17	-57	82	-32	-10
0.560000	1221	1052	-9541	-19195	-34	-12942	-3486	-13946	-484	-12639	-6498	-8600	-101	-12140	-5004	-6813	-1131	3299	4333	-23042	1087	-10743	1247	-11946	-320	-9532	2192	-10418	-6390	-8324	3534	-8026	-147	-127	-122	-67	-59	-58	-107	53	-151	-10	33	-76	-18	-58	84	-28	1
0.560833	390	1051	-9419	-19213	-172	-13032	-3209	-13862	-516	-12686	-6425	-8486	-108	-12155	-4857	-6904	-1114	3494	4064	-22969	1571	-10891	1316	-11958	21	-9740	2235	-10495	-6066	-8554	3567	-8069	-150	-129	-121	-65	-62	-56	-105	39	-153	17	36	-75	-21	-58	81	-27	-3
0.561667	-18	1052	-9274	-19237	-53	-13119	-2940	-13739	-333	-12738	-6359	-8365	-79	-12172	-4723	-6980	-1159	3666	3788	-22833	2782	-11019	1390	-11980	-265	-9932	2266	-10575	-5081	-8774	3597	-8108	-158	-127	-124	-77	-61	-60	-109	39	-153	18	36	-79	-22	-60	81	-31	1
0.562500	-77	1051	-9110	-19265	29	-13203	-2680	-13578	-159	-12755	-6296	-8232	-84	-12192	-4605	-7023	-1141	3805	3524	-22615	1243	-11123	1467	-12003	-211	-10102	2306	-10649	-2997	-8973	3621	-8150	-150	-127	-122	-68	-62	-59	-104	39	-149	19	34	-74	-19	-58	79	-30	1
0.563333	233	1053	-8933	-19299	-121	-13278	-2432	-13375	-24	-12779	-6233	-8088	-147	-12208	-4505	-7075	-1263	3911	3293	-22327	1395	-11207	1540	-12030	-232	-10258	2337	-10722	-695	-9154	3640	-8185	-145	-147	-122	-63	-58	-52	-104	40	-150	17	33	-77	-21	-58	82	-30	-1
0.564167	1436	1059	-8747	-19334	-182	-13347	-2196	-13132	19	-12790	-6205	-7931	-198	-12229	-4433	-7093	-1272	3978	3100	-21967	848	-11275	1603	-12061	-566	-10392	2370	-10796	2256	-9319	3651	-8229	-148	-127	-121	-65	-61	-56	-104	39	-151	19	38	-73	-22	-57	84	-24	-3
0.565000	1450	1069	-8550	-19373	-83	-13410	-1974	-12855	135	-12801	-6168	-7767	-220	-12250	-4402	-7098	-1348	4017	2961	-21536	747	-11327	1672	-12100	-337	-10507	2390	-10876	4321	-9461	3643	-8277	-148	-129	-118	-66	-62	-58	-109	45	-151	18	34	-76	-23	-59	79	-32	-1
0.565833	334	1074	-8351	-19419	96	-13465	-1766	-12534	318	-12787	-6138	-7590	-153	-12260	-4359	-7076	-1496	4018	2878	-21029	-606	-11348	1728	-12130	-669	-10596	2410	-10950	6673	-9581	3636	-8324	-146	-126	-118	-63	-61	-60	-104	42	-149	20	38	-72	-19	-60	82	-28	1
0.566667	-1748	1090	-8145	-19446	119	-13505	-1573	-12175	387	-12771	-6113	-7407	-194	-12273	-4356	-7040	-1284	3992	2854	-20461	-2148	-11376	1775	-12167	-531	-10672	2411	-11031	9154	-9686	3611	-8383	-149	-126	-118	-67	-61	-61	-102	43	-147	20	35	-76	-23	-60	81	-30	0
0.567500	-822	1092	-7950	-19485	-335	-13537	-1397	-11792	216	-12746	-6096	-7225	-171	-12278	-4383	-6994	-1199	3935	2879	-19844	1786	-11381	1803	-12213	-112	-10721	2404	-11114	7554	-9774	3576	-8451	-149	-130	-122	-66	-67	-61	-107	39	-150	16	45	-74	-21	-60	97	-29	-3
0.568333	63	1102	-7755	-19510	-252	-13559	-1239	-11380	-55	-12721	-6087	-7040	-149	-12281	-4430	-6937	-1714	3859	2966	-19171	-833	-11372	1826	-12246	-493	-10754	2387	-11192	6693	-9838	3534	-8522	-150	-125	-120	-60	-63	-59	-104	39	-152	18	35	-76	-23	-60	81	-32	-1
0.569167	481	1108	-7565	-19535	-446	-13564	-1103	-10944	30	-12669	-6077	-6854	-149	-12279	-4495	-6870	-1695	3777	3086	-18471	-1596	-11352	1829	-12287	-222	-10759	2364	-11296	5000	-9888	3479	-8601	-147	-126	-119	-65	-63	-61	-101	40	-151	19	39	-72	-19	-60	85	-28	0
0.570000	231	1115	-7381	-19544	-516	-13558	-992	-10484	285	-12613	-6078	-6683	-160	-12274	-4575	-6802	-1350	3688	3238	-17745	-437	-11325	1820	-12326	-372	-10752	2329	-11400	3253	-9931	3418	-8689	-146	-124	-118	-64	-64	-59	-102	40	-150	16	37	-74	-45	-59	82	-29	1
0.570833	381	1121	-7192	-19550	-134	-13537	-901	-10016	199	-12548	-6075	-6529	-194	-12260	-4669	-6736	-1255	3599	3399	-17018	-1905	-11285	1794	-12372	-389	-10724	2283	-11509	2232	-9956	3345	-8784	-144	-125	-120	-65	-61	-58	-104	38	-149	23	35	-72	-24	-55	85	-28	3
0.571667	-1996	1124	-7039	-19550	-133	-13494	-837	-9541	73	-12470	-6078	-6400	-238	-12248	-4771	-6674	-1061	3521	3563	-16290	-1681	-11230	1761	-12416	32	-10675	2232	-11619	1061	-9977	3265	-8889	-148	-122	-119	-64	-61	-56	-104	41	-149	19	38	-69	-19	-60	84	-30	2
0.572500	-731	1125	-6876	-19536	-549	-13435	-805	-9063	-199	-12382	-6079	-6286	-255	-12230	-4876	-6618	-871	3460	3721	-15589	1625	-11168	1713	-12470	93	-10609	2172	-11741	-2045	-9988	3184	-9000	-147	-124	-116	-63	-63	-59	-103	40	-149	19	38	-73	-21	-57	86	-29	1
0.573333	985	1126	-6716	-19512	-11	-13359	-797	-8593	-174	-12274	-6086	-6211	-177	-12210	-4984	-6574	-905	3416	3833	-14931	-1117	-11091	1659	-12530	-441	-10524	2110	-11871	-2895	-10000	3092	-9122	-151	-130	-119	-67	-65	-60	-128	38	-154	19	37	-75	-26	-59	81	-33	-3
0.574167	554	1132	-6562	-19490	-267	-13266	-819	-8135	-223	-12163	-6086	-6164	-176	-12185	-5079	-6542	-865	3405	3927	-14329	-2060	-11002	1596	-12587	-217	-10420	2045	-12006	-2490	-10001	3001	-9245	-149	-128	-122	-64	-64	-60	-107	38	-151	16	36	-72	-23	-50	81	-32	-4
0.575000	277	1144	-6406	-19449	-250	-13145	-862	-7678	-107	-12024	-6082	-6148	-191	-12155	-5168	-6524	-837	3428	3980	-13788	-264	-10894	1531	-12653	-79	-10299	1979	-12142	-1867	-10001	2906	-9374	-147	-126	-120	-65	-63	-57	-107	56	-151	18	36	-75	-24	-57	79	-33	-3
0.575833	-151	1136	-6248	-19401	-111	-13005	-938	-7239	-97	-11868	-6071	-6163	-166	-12119	-5249	-6508	-615	3484	3991	-13322	-1616	-10768	1460	-12719	-109	-10155	1915	-12278	-520	-9993	2817	-9503	-151	-128	-118	-65	-64	-59	-107	37	-152	19	36	-75	-21	-55	79	-30	0
0.576667	-241	1186	-6085	-19349	-137	-12842	-1034	-6831	-137	-11694	-6054	-6211	-132	-12079	-5312	-6507	-692	3565	3961	-12942	-1355	-10619	1397	-12792	-380	-10002	1861	-12418	759	-9977	2732	-9645	-148	-131	-117	-66	-60	-56	-101	41	-150	19	38	-70	-19	-56	84	-34	0
0.577500	729	1218	-5917	-19289	-132	-12658	-1153	-6413	-83	-11497	-6027	-6284	-95	-12027	-5361	-6516	-706	3684	3896	-12655	-978	-10452	1335	-12867	-650	-9826	1811	-12555	2521	-9956	2652	-9770	-150	-125	-118	-61	-61	-56	-101	41	-148	6	36	-70	-18	-51	86	-34	3
0.578333	1198	1256	-5742	-19228	44	-12456	-1292	-6035	-241	-11285	-5998	-6387	-143	-11965	-5400	-6534	-453	3826	3795	-12473	-722	-10265	1277	-12946	-241	-9634	1763	-12694	3484	-9926	2573	-9909	-146	-122	-116	-64	-61	-56	-105	42	-149	21	39	-70	-18	-55	85	-29	-4
0.579167	28	1303	-5562	-19163	-1	-12239	-1457	-5683	-194	-11045	-5963	-6510	-241	-11894	-5424	-6553	-407	3990	3671	-12402	-480	-10058	1224	-13029	-543	-9435	1724	-12829	3998	-9884	2502	-10043	-146	-126	-118	-62	-60	-58	-102	42	-150	22	39	-70	-21	-52	87	-45	-1
0.580000	-2536	1356	-5378	-19097	144	-12010	-1633	-5350	59	-10792	-5920	-6655	-254	-11814	-5436	-6575	-375	4170	3535	-12397	-1995	-9839	1184	-13114	-913	-9222	1693	-12959	5444	-9828	2436	-10184	-147	-125	-116	-63	-61	-56	-108	43	-149	20	24	-75	-19	-53	84	-30	-1
0.580833	-2725	1417	-5192	-19036	-249	-11765	-1823	-5045	-93	-10522	-5870	-6803	-223	-11720	-5436	-6595	-3	4351	3391	-12503	2636	-9594	1148	-13206	-338	-9000	1662	-13085	2594	-9755	2379	-10314	-146	-129	-121	-64	-61	-57	-105	40	-153	15	36	-70	-19	-47	85	-29	-3
0.581667	-1992	1483	-5000	-18975	43	-11511	-2016	-4761	-141	-10237	-5814	-6956	-251	-11608	-5431	-6618	-256	4536	3258	-12695	1917	-9343	1126	-13294	-1178	-8772	1652	-13206	-141	-9671	2330	-10448	-152	-132	-127	-68	-63	-59	-108	34	-151	13	32	-77	-22	-58	77	-36	-5
0.582500	-1355	1554	-4810	-18916	-22	-11248	-2217	-4507	-48	-9936	-5758	-7109	-204	-11484	-5417	-6630	-384	4722	3143	-12962	494	-9076	1111	-13386	-1003	-8537	1651	-13315	-2594	-9551	2296	-10569	-147	-130	-124	-66	-59	-60	-107	36	-150	25	36	-74	-19	-61	80	-30	3
0.583333	-1637	1631	-4611	-18854	-77	-10997	-2409	-4265	-215	-9627	-5689	-7220	-246	-11326	-5391	-6639	-230	4892	3061	-13291	2203	-8802	1120	-13476	-985	-8296	1654	-13417	-4991	-9414	2258	-10692	-152	-129	-128	-64	-65	-58	-107	39	-149	19	35	-75	-24	-58	78	-30	-4
0.584167	-1816	1711	-4422	-18794	-42	-10697	-2596	-4055	-373	-9314	-5619	-7380	-283	-11159	-5361	-6641	-44	5042	3008	-13673	1387	-8524	1131	-13566	-1005	-8058	1665	-13514	-6574	-9256	2256	-10799	-149	-127	-121	-67	-60	-58	-110	38	-152	18	33	-76	-26	-57	81	-30	-4
0.585000	-4382	1790	-4234	-18739	206	-10417	-2773	-3863	-270	-9027	-5546	-7492	-227	-10970	-5332	-6643	6	5168	2998	-14098	639	-8247	1158	-13654	-672	-7821	1687	-13601	-7591	-9081	2255	-10902	-148	-120	-109	-66	-60	-56	-107	41	-148	19	35	-77	-19	-56	84	-31	0
0.585833	-3984	1872	-4056	-18683	-406	-10120	-2935	-3694	-384	-8679	-5468	-7580	-196	-10765	-5297	-6641	15	5270	3038	-14545	3582	-7984	1194	-13742	-426	-7590	1695	-13675	-10330	-8883	2265	-10994	-147	-127	-121	-66	-59	-53	-105	40	-150	17	34	-76	-18	-52	84	-28	3
0.586667	-1567	1953	-3889	-18626	-49	-9812	-3079	-3543	-448	-8365	-5386	-7651	-238	-10540	-5265	-6637	-283	5338	3119	-15006	1630	-7710	1244	-13828	-926	-7368	1751	-13745	-10962	-8682	2286	-11076	-150	-130	-127	-66	-60	-57	-110	38	-151	18	37	-78	-22	-59	85	-30	-3
0.587500	-1697	2032	-3733	-18575	-132	-9538	-3203	-3421	-325	-8075	-5308	-7703	-118	-10309	-5232	-6639	-420	5375	3247	-15466	-1325	-7467	1299	-13913	-695	-7161	1786	-13807	-9248	-8457	2315	-11148	-152	-130	-125	-69	-66	-61	-109	36	-152	15	30	-79	-29	-59	84	-31	-4
0.588333	-1838	2111	-3594	-18516	-109	-9244	-3299	-3311	-456	-7790	-5225	-7729	-102	-10048	-5191	-6644	-415	5384	3417	-15907	-131	-7227	1367	-13991	-466	-6955	1842	-13859	-7206	-8223	2365	-11211	-152	-131	-125	-72	-61	-58	-107	37	-154	17	32	-79	-21	-58	84	-33	-4
0.589167	-1999	2192	-3458	-18459	55	-8955	-3366	-3222	-512	-7522	-5142	-7731	-162	-9784	-5148	-6660	-230	5369	3615	-16329	-1718	-7022	1448	-14066	-484	-6762	1897	-13905	-3971	-7986	2430	-11245	-148	-128	-125	-68	-61	-59	-105	38	-154	16	29	-79	-24	-58	76	-29	-3
0.590000	-1841	2266	-3339	-18395	-63	-8667	-3407	-3148	-346	-7273	-5057	-7716	-88	-9514	-5108	-6679	-68	5329	3873	-16715	-3177	-6819	1534	-14140	-316	-6591	1965	-13944	-400	-7756	2502	-11271	-153	-130	-126	-69	-66	-57	-109	37	-150	16	32	-78	-24	-62	78	-33	-6
0.590833	-943	2327	-3250	-18336	-128	-8374	-3423	-3088	-300	-7050	-4975	-7686	-22	-9235	-5063	-6734	-41	5276	4149	-17059	-3695	-6643	1637	-14207	-354	-6430	2038	-13972	3598	-7526	2593	-11278	-149	-129	-121	-67	-64	-61	-107	38	-152	17	32	-80	-27	-49	95	-30	0
0.591667	-213	2430	-3142	-18263	12	-8067	-3402	-3038	-252	-6842	-4889	-7641	-145	-8953	-5013	-6800	36	5209	4446	-17356	-4478	-6497	1749	-14269	-24	-6286	2124	-13994	6992	-7303	2698	-11268	-146	-128	-121	-73	-64	-57	-107	39	-153	20	30	-78	-23	-58	81	-31	0
0.592500	-822	2520	-3060	-18188	-104	-7807	-3357	-2996	-26	-6662	-4814	-7593	-100	-8673	-4969	-6889	-22	5139	4759	-17610	-4440	-6370	1869	-14326	259	-6159	2217	-14017	9025	-7096	2818	-11239	-150	-126	-121	-66	-60	-57	-103	41	-133	13	33	-77	-25	-57	86	-27	0
0.593333	-2297	2610	-2992	-18116	366	-7537	-3289	-2968	706	-6510	-4744	-7539	-44	-8399	-4918	-7007	-271	5067	5080	-17810	-6941	-6273	2000	-14381	28	-6051	2325	-14027	12218	-6920	2949	-11194	-154	-127	-120	-66	-65	-59	-104	39	-153	22	34	-77	-25	-57	82	-30	-3
0.594167	-2464	2704	-2927	-18037	-40	-7281	-3201	-2946	1507	-6377	-4682	-7491	-168	-8136	-4872	-7149	-62	5007	5391	-17963	-3687	-6194	2139	-14416	867	-5955	2440	-14037	11417	-6740	3093	-11135	-148	-127	-119	-67	-65	-57	-109	38	-152	19	34	-79	-18	-59	79	-27	0
0.595000	-1091	2797	-2872	-17959	111	-7036	-3105	-2926	1699	-6264	-4629	-7446	-210	-7887	-4829	-7317	-197	4954	5710	-18069	-2573	-6144	2289	-14475	73	-5878	2571	-14043	9149	-6595	3254	-11057	-149	-127	-120	-77	-68	-62	-105	41	-147	20	35	-79	-23	-57	84	-27	-1
0.595833	-472	2898	-2823	-17879	-14	-6808	-2971	-2909	1599	-6170	-4589	-7416	-182	-7651	-4790	-7513	-130	4920	6024	-18130	-4871	-6102	2449	-14525	58	-5813	2713	-14045	7012	-6470	3425	-10963	-147	-128	-119	-67	-61	-57	-104	42	-150	19	33	-75	-22	-58	79	-27	-8
0.596667	-539	3001	-2779	-17801	106	-6598	-2834	-2895	1532	-6110	-4558	-7391	-177	-7425	-4753	-7729	-1	4906	6291	-18150	-2629	-6080	2619	-14547	492	-5766	2872	-14036	3836	-6367	3611	-10859	-149	-124	-118	-67	-58	-56	-103	39	-148	18	35	-75	-19	-52	84	-28	1
0.597500	-441	3106	-2732	-17724	52	-6407	-2692	-2882	1343	-6021	-4541	-7387	-152	-7224	-4728	-7968	105	4916	6541	-18133	-1861	-6066	2803	-14576	280	-5729	3043	-14037	675	-6291	3810	-10747	-145	-126	-118	-65	-59	-53	-91	43	-148	22	45	-70	-21	-57	85	-25	1
0.598333	-2019	3210	-2687	-17663	350	-6243	-2554	-2875	1224	-5964	-4540	-7403	-172	-7036	-4716	-8230	-155	4941	6757	-18088	-2542	-6069	2988	-14601	78	-5700	3221	-14029	-1801	-6226	4019	-10628	-148	-127	-119	-66	-67	-59	-105	40	-153	20	34	-76	-23	-57	80	-30	-3
0.599167	-2316	3310	-2650	-17600	-251	-6098	-2416	-2873	872	-5912	-4558	-7440	-171	-6869	-4711	-8507	-398	4982	6933	-18012	1056	-6071	3194	-14621	593	-5700	3416	-14017	-5844	-6198	4241	-10502	-147	-125	-116	-64	-60	-57	-102	41	-150	22	39	-74	-22	-56	75	-30	0
0.600000	478	3411	-2604	-17547	121	-5975	-2312	-2872	101	-5854	-4573	-7491	-127	-6709	-4697	-8798	-644	5046	7065	-17913	1959	-6078	3393	-14641	109	-5699	3618	-14006	-9332	-6177	4473	-10380	-150	-126	-122	-64	-63	-59	-104	34	-153	19	35	-75	-21	-57	84	-31	-5
0.600833	867	3503	-2560	-17505	114	-5871	-2151	-2881	-340	-5796	-4622	-7567	-142	-6569	-4737	-9092	-697	5121	7150	-17797	-745	-6086	3605	-14651	185	-5714	3829	-13990	-9974	-6173	4714	-10257	-148	-125	-118	-63	-60	-59	-105	42	-149	19	42	-73	-23	-57	89	-30	0
0.601667	666	3589	-2519	-17475	-118	-5774	-2040	-2898	-687	-5732	-4671	-7659	-146	-6437	-4773	-9390	-621	5202	7185	-17670	1160	-6082	3823	-14663	495	-5728	4050	-13969	-9934	-6147	4976	-10136	-148	-128	-120	-65	-62	-58	-110	39	-149	18	36	-76	-22	-55	80	-27	0
0.602500	482	3666	-2474	-17458	45	-5713	-1934	-2928	-786	-5656	-4729	-7774	-150	-6315	-4819	-9692	-751	5292	7174	-17529	1472	-6077	4049	-14667	225	-5750	4270	-13946	-8478	-6184	5220	-10022	-146	-128	-120	-66	-63	-57	-104	43	-150	18	36	-77	-21	-56	92	-27	-1
0.603333	622	3730	-2432	-17452	18	-5653	-1842	-2940	-796	-5564	-4795	-7902	-90	-6188	-4880	-9989	-528	5380	7112	-17385	671	-6062	4277	-14666	263	-5769	4493	-13916	-6280	-6194	5482	-9915	-149	-128	-115	-62	-62	-59	-105	37	-149	20	38	-73	-21	-53	82	-30	1
0.604167	1590	3787	-2388	-17457	19	-5593	-1767	-3039	-941	-5457	-4866	-8051	-74	-6063	-4952	-10284	-102	5467	7012	-17240	638	-6038	4514	-14662	319	-5797	4714	-13886	-3573	-6209	5748	-9828	-146	-125	-117	-63	-60	-53	-105	40	-149	21	37	-78	-19	-55	82	-29	1
0.605000	2898	3836	-2350	-17474	81	-5535	-1702	-3129	-941	-5328	-4932	-8215	-137	-5930	-5033	-10569	-75	5546	6868	-17102	132	-6009	4743	-14652	264	-5821	4932	-13851	-276	-6216	6010	-9744	-146	-127	-116	-61	-59	-57	-104	44	-147	24	39	-70	-21	-55	85	-27	2
0.605833	2451	3876	-2314	-17500	-177	-5469	-1648	-3240	-582	-5180	-5002	-8393	-162	-5787	-5121	-10847	-182	5616	6691	-16971	643	-5966	4985	-14636	355	-5845	5139	-13810	2052	-6215	6274	-9677	-145	-125	-116	-61	-61	-55	-103	45	-147	21	28	-73	-19	-52	86	-30	0
0.606667	1103	3907	-2281	-17542	201	-5363	-1602	-3384	-434	-5011	-5062	-8590	-185	-5632	-5213	-11117	-237	5671	6485	-16856	-2023	-5922	5219	-14618	-206	-5870	5328	-13770	5937	-6208	6531	-9625	-149	-129	-125	-66	-63	-60	-107	37	-154	16	33	-76	-23	-57	84	-30	-4
0.607500	367	3927	-2261	-17590	-168	-5296	-1563	-3559	-472	-4827	-5122	-8797	-117	-5461	-5306	-11377	280	5717	6263	-16750	-405	-5868	5453	-14588	298	-5891	5509	-13722	7482	-6191	6776	-9590	-153	-130	-121	-66	-63	-59	-98	38	-153	17	32	-74	-24	-56	81	-35	-4
0.608333	2411	3944	-2236	-17637	-122	-5172	-1530	-3759	-477	-4612	-5160	-9013	-135	-5263	-5400	-11621	304	5744	6036	-16658	1989	-5809	5682	-14559	-179	-5897	5687	-13669	6600	-6156	7014	-9610	-151	-129	-121	-66	-61	-59	-109	37	-155	15	34	-74	-22	-57	85	-30	-1
0.609167	3383	3965	-2221	-17686	-166	-5020	-1493	-3989	-431	-4382	-5188	-9244	-152	-5047	-5486	-11859	233	5747	5810	-16579	-1417	-5744	5931	-14516	-413	-5898	5826	-13604	6469	-6111	7241	-9549	-149	-130	-121	-64	-65	-57	-103	42	-151	17	36	-73	-22	-55	81	-31	-7
0.610000	3954	3981	-2210	-17738	-41	-4841	-1459	-4278	-294	-4133	-5199	-9485	-83	-4815	-5559	-12084	161	5764	5588	-16511	-550	-5679	6132	-14471	-1	-5889	5960	-13534	5278	-6049	7449	-9543	-150	-128	-117	-66	-64	-57	-108	41	-154	19	34	-76	-22	-56	82	-30	-1
0.610833	4380	4001	-2212	-17796	-73	-4624	-1425	-4545	-298	-3870	-5197	-9739	-107	-4547	-5626	-12307	82	5753	5382	-16457	-183	-5598	6345	-14417	36	-5871	6079	-13460	4214	-5977	7638	-9554	-151	-130	-121	-64	-63	-56	-102	42	-150	21	34	-68	-22	-55	84	-29	12
0.611667	3467	4026	-2226	-17843	371	-4383	-1388	-4871	-119	-3600	-5179	-10003	-164	-4268	-5680	-12525	-208	5730	5195	-16406	-1537	-5553	6550	-14363	-108	-5847	6183	-13371	3569	-5897	7808	-9568	-146	-129	-118	-62	-59	-58	-102	41	-150	19	35	-73	-19	-53	85	-25	-1
0.612500	2421	4052	-2245	-17893	-307	-4097	-1351	-5225	62	-3322	-5133	-10280	-155	-3975	-5722	-12738	-428	5696	5035	-16359	581	-5494	6741	-14299	316	-5803	6273	-13278	1291	-5808	7951	-9592	-148	-129	-119	-64	-63	-60	-102	43	-149	23	37	-73	-21	-52	84	-28	2
0.613333	5595	4091	-2273	-17921	-253	-3793	-1313	-5602	-5	-3043	-5078	-10573	-208	-3668	-5741	-12951	-732	5656	4903	-16306	2194	-5441	6919	-14234	-45	-5759	6349	-13171	-1599	-5709	8072	-9624	-147	-128	-116	-64	-66	-58	-102	42	-151	19	35	-76	-22	-55	84	-28	0
0.614167	6755	4129	-2315	-17968	170	-3463	-1278	-6000	175	-2764	-5006	-10881	-174	-3349	-5750	-13166	-994	5604	4796	-16246	-911	-5393	7083	-14164	-272	-5700	6424	-13060	-1829	-5610	8173	-9657	-148	-130	-119	-70	-64	-59	-103	41	-149	20	5	-78	-23	-52	85	-28	-5
0.615000	6497	4181	-2347	-17996	35	-3138	-1246	-6425	138	-2489	-4923	-11202	-113	-3030	-5744	-13380	-759	5548	4724	-16164	-91	-5352	7224	-14098	111	-5638	6486	-12935	-1724	-5509	8251	-9694	-160	-131	-122	-68	-58	-60	-104	37	-152	17	32	-77	-28	-59	79	-32	-5
0.615833	5780	4231	-2430	-18020	145	-2751	-1223	-6871	175	-2226	-4827	-11531	-152	-2710	-5720	-13591	-596	5487	4670	-16053	471	-5316	7356	-14024	-103	-5559	6550	-12799	-979	-5403	8308	-9728	-153	-131	-124	-68	-64	-59	-103	40	-152	32	36	-81	-22	-57	80	-28	-4
0.616667	5206	4304	-2497	-18030	1	-2374	-1199	-7329	380	-1967	-4720	-11874	-139	-2392	-5687	-13798	-527	5428	4660	-15922	-310	-5284	7467	-13947	-268	-5479	6613	-12655	161	-5302	8346	-9765	-127	-127	-120	-67	-62	-59	-104	38	-149	19	36	-77	-21	-55	84	-29	-4
0.617500	5367	4374	-2571	-18034	-170	-1999	-1186	-7790	158	-1724	-4610	-12223	-129	-2089	-5649	-13994	-271	5370	4662	-15754	422	-5258	7561	-13869	-362	-5396	6681	-12499	1132	-5202	8371	-9794	-146	-129	-118	-67	-56	-55	-100	42	-151	21	37	-124	-22	-53	85	-24	-3
0.618333	6299	4453	-2656	-18029	-105	-1629	-1190	-8271	-299	-1498	-4506	-12586	-203	-1798	-5603	-14192	15	5310	4684	-15545	269	-5233	7632	-13795	-415	-5309	6746	-12343	2424	-5108	8377	-9827	-146	-129	-119	-65	-59	-56	-102	41	-148	20	36	-75	-22	-58	84	-27	0
0.619167	5643	4535	-2751	-18026	315	-1269	-1211	-8765	-619	-1291	-4405	-12957	-204	-1525	-5558	-14375	17	5251	4721	-15299	1265	-5218	7680	-13721	-45	-5227	6815	-12176	2373	-5030	8378	-9853	-146	-127	-120	-65	-66	-56	-103	42	-147	17	38	-94	-23	-56	84	-26	1
0.620000	3705	4617	-2845	-18012	1098	-924	-1238	-9268	-530	-1100	-4318	-13339	-134	-1280	-5516	-14543	-303	5202	4760	-15011	-3	-5198	7723	-13648	-527	-5143	6888	-12014	3279	-4951	8372	-9879	-167	-144	-119	-67	-62	-58	-86	39	-150	18	35	-76	-25	-58	85	-27	-1
0.620833	1322	4698	-2947	-18007	743	-601	-1307	-9785	-150	-927	-4247	-13720	-126	-1059	-5485	-14690	-129	5157	4801	-14684	512	-5186	7741	-13579	-69	-5070	6963	-11848	3006	-4880	8365	-9899	-146	-132	-119	-66	-61	-58	-108	42	-148	13	56	-76	-9	-47	82	-27	-1
0.621667	2082	4779	-3056	-17982	469	-301	-1386	-10308	-79	-774	-4197	-14107	-171	-868	-5468	-14814	-90	5119	4852	-14322	4725	-5167	7744	-13510	113	-5003	7042	-11689	-764	-4813	8358	-9918	-151	-128	-120	-67	-62	-56	-107	39	-151	17	34	-76	-19	-57	79	-23	0
0.622500	1945	4859	-3164	-17963	541	-23	-1487	-10843	-58	-634	-4168	-14489	-116	-701	-5467	-14917	-39	5094	4901	-13932	1883	-5154	7732	-13448	-207	-4942	7124	-11534	-3090	-4754	8354	-9928	-150	-128	-121	-56	-63	-62	-109	43	-150	16	36	-76	-22	-59	82	-31	1
0.623333	1555	4911	-3271	-17935	437	225	-1608	-11384	-194	-511	-4172	-14870	-65	-562	-5492	-14984	-83	5076	4944	-13524	2136	-5140	7714	-13403	97	-4889	7207	-11390	-5784	-4706	8364	-9939	-149	-131	-121	-69	-66	-59	-109	37	-153	15	37	-80	-27	-62	78	-33	-4
0.624167	639	4997	-3381	-17907	130	441	-1750	-11935	-435	-403	-4204	-15241	-74	-457	-5536	-15019	-135	5075	4988	-13112	3209	-5120	7688	-13328	-24	-4844	7299	-11251	-7796	-4654	8388	-9945	-150	-128	-120	-69	-66	-58	-109	40	-152	18	39	-77	-25	-59	81	-29	-4
0.625000	-544	5045	-3481	-17866	396	639	-1909	-12510	-386	-301	-4267	-15618	-53	-360	-5608	-15019	39	5086	5029	-12694	1861	-5102	7654	-13271	-228	-4806	7390	-11124	-8879	-4605	8427	-9942	-145	-128	-119	-65	-63	-56	-105	43	-151	17	39	-76	-19	-58	85	-29	-4
0.625833	-3174	5111	-3584	-17815	38	810	-2085	-13077	-258	-214	-4363	-15991	3	-301	-5713	-14990	173	5111	5070	-12298	2448	-5087	7617	-13217	44	-4778	7490	-11014	-10370	-4557	8475	-9942	-145	-126	-116	-66	-66	-56	-111	41	-151	21	40	-77	-18	-63	86	-29	4
0.626667	-1300	5165	-3678	-17757	-191	956	-2279	-13664	-551	-138	-4494	-16323	-66	-263	-5850	-14926	25	5148	5109	-11937	4648	-5071	7583	-13166	-72	-4753	7589	-10921	-12925	-4506	8537	-9937	-144	-126	-119	-65	-62	-55	-105	41	-147	18	36	-77	-19	-57	82	-29	1
0.627500	-380	5180	-3771	-17682	38	1078	-2491	-14268	-690	-73	-4652	-16665	-63	-245	-6023	-14831	-43	5197	5148	-11620	930	-5062	7548	-13121	-496	-4738	7690	-10841	-12299	-4468	8614	-9938	-146	-130	-122	-59	-62	-58	-110	37	-150	15	37	-78	-23	-57	84	-29	-3
0.628333	-1410	5197	-3859	-17590	-179	1186	-2711	-14885	-690	-13	-4856	-16991	-61	-247	-6228	-14707	206	5257	5194	-11355	34	-5048	7528	-13077	-273	-4727	7803	-10775	-10249	-4418	8708	-9928	-152	-130	-120	-67	-66	-59	-109	42	-153	15	35	-76	-25	-58	82	-32	0
0.629167	-1921	5205	-3926	-17481	-191	1278	-2940	-15511	-912	45	-5080	-17307	-101	-262	-6460	-14555	130	5333	5254	-11152	712	-5042	7510	-13032	-385	-4711	7921	-10718	-7183	-4368	8822	-9914	-149	-127	-121	-65	-63	-58	-108	38	-151	20	39	-75	-24	-59	84	-30	-1
0.630000	-2335	5199	-3990	-17353	-266	1358	-3180	-16163	-1554	93	-5331	-17606	-87	-287	-6733	-14383	-162	5421	5318	-11020	-1145	-5035	7509	-12993	-497	-4699	8043	-10676	-3037	-4336	8945	-9900	-155	-126	-144	-65	-64	-57	-104	42	-153	19	36	-76	-23	-57	80	-30	-5
0.630833	-2218	5180	-4041	-17204	-353	1429	-3431	-16827	-2145	137	-5606	-17898	-73	-324	-7025	-14199	-93	5514	5395	-10969	-1724	-5036	7517	-12956	-602	-4692	8174	-10644	1162	-4264	9081	-9880	-148	-128	-121	-62	-63	-60	-107	41	-149	19	37	-77	-21	-56	84	-29	0
0.631667	-1293	5149	-4076	-17032	-365	1491	-3685	-17509	-2323	174	-5892	-18175	-63	-376	-7354	-13993	55	5613	5483	-10998	-2301	-5038	7544	-12919	-666	-4686	8307	-10624	5852	-4211	9216	-9859	-151	-127	-121	-65	-63	-59	-108	40	-154	23	34	-77	-25	-60	78	-36	0
0.632500	-1345	5075	-4093	-16841	-338	1543	-3945	-18209	-2193	207	-6195	-18442	-101	-426	-7697	-13783	210	5723	5582	-11099	-1993	-5042	7588	-12885	-141	-4674	8450	-10606	9232	-4162	9370	-9826	-148	-101	-119	-65	-61	-59	-110	39	-152	20	37	-75	-21	-57	80	-29	0
0.633333	-2711	5045	-4084	-16625	-306	1595	-4213	-18915	-2021	239	-6500	-18688	-130	-478	-8067	-13564	60	5840	5693	-11274	-2970	-5047	7648	-12844	-449	-4669	8594	-10598	12392	-4110	9522	-9788	-149	-128	-119	-65	-61	-61	-108	41	-152	18	36	-82	-21	-59	81	-32	-6
0.634167	-5236	4971	-4061	-16394	-284	1638	-4482	-19635	-1844	264	-6813	-18929	-149	-538	-8444	-13346	20	5953	5810	-11518	-4253	-5057	7729	-12821	-345	-4663	8742	-10591	15167	-4061	9679	-9741	-152	-133	-122	-65	-63	-60	-110	38	-149	17	30	-76	-25	-56	81	-29	-1
0.635000	-4789	4892	-4007	-16146	-585	1683	-4764	-20366	-1712	286	-7126	-19161	-98	-592	-8833	-13130	264	6072	5930	-11813	392	-5061	7829	-12771	257	-4660	8892	-10582	13061	-4019	9834	-9686	-148	-128	-120	-64	-64	-57	-107	41	-151	13	34	-76	-24	-57	80	-32	-8
0.635833	-4250	4801	-3931	-15886	-407	1716	-5050	-21101	-1241	310	-7433	-19371	-105	-642	-9225	-12911	198	6193	6055	-12152	-849	-5068	7945	-12763	-361	-4660	9046	-10573	10993	-3984	9988	-9622	-150	-129	-121	-66	-68	-58	-113	39	-155	15	33	-76	-19	-57	78	-32	0
0.636667	-3541	4705	-3822	-15610	-418	1750	-5340	-21835	-985	338	-7728	-19565	-155	-682	-9609	-12697	115	6313	6178	-12520	-592	-5063	8082	-12728	-41	-4661	9199	-10564	7829	-3959	10137	-9551	-149	-127	-118	-65	-60	-59	-101	43	-148	19	36	-72	0	-55	81	-30	-1
0.637500	-3626	4604	-3676	-15327	-468	1769	-5656	-22562	-782	369	-8018	-19745	-130	-714	-9985	-12470	111	6433	6296	-12901	1523	-5056	8240	-12703	45	-4666	9351	-10551	4321	-3951	10286	-9470	-146	-124	-117	-63	-60	-55	-101	42	-151	19	36	-72	-17	-52	85	-28	2
0.638333	-3399	4499	-3506	-15047	-240	1790	-5942	-23272	-413	399	-8298	-19904	-135	-727	-10348	-12246	58	6551	6397	-13284	1343	-5041	8411	-12675	-142	-4674	9496	-10538	1135	-3938	10427	-9388	-146	-128	-122	-59	-60	-53	-102	43	-147	20	39	-70	3	-56	81	-28	0
0.639167	-5230	4393	-3301	-14768	-198	1797	-6271	-23966	-133	435	-8568	-20041	-238	-725	-10699	-12014	89	6672	6486	-13648	2303	-5021	8596	-12653	34	-4688	9640	-10520	-2272	-3953	10566	-9305	-145	-124	-117	-87	-61	-58	-102	44	-149	19	37	-73	-22	-51	84	-28	0
0.640000	-3428	4287	-3060	-14498	-609	1793	-6588	-24628	-245	489	-8846	-20154	-223	-703	-11018	-11773	146	6784	6550	-13983	6164	-4992	8791	-12636	215	-4719	9781	-10525	-7348	-3980	10695	-9219	-150	-130	-122	-65	-63	-59	-105	40	-152	18	35	-77	-24	-57	81	-32	-3
0.640833	-1198	4187	-2786	-14242	-211	1779	-6925	-25259	-28	550	-9107	-20237	-220	-653	-11308	-11513	17	6904	6600	-14283	4200	-4951	9006	-12616	-503	-4719	9920	-10482	-9691	-4020	10820	-9126	-147	-122	-118	-65	-64	-62	-102	39	-153	17	32	-74	-19	-55	84	-29	0
0.641667	-1042	4101	-2474	-13992	-301	1761	-7268	-25830	204	641	-9359	-20285	-257	-565	-11558	-11222	37	7023	6621	-14530	3137	-4897	9228	-12598	-182	-4734	10052	-10461	-10190	-4077	10945	-9044	-148	-130	-124	-64	-64	-57	-102	53	-151	19	37	-76	-22	-53	85	-29	-5
0.642500	-711	4020	-2128	-13761	-329	1728	-7617	-26341	114	746	-9607	-20293	-325	-449	-11774	-10915	23	7146	6626	-14722	4897	-4834	9461	-12586	22	-4748	10189	-10454	-9541	-4146	11065	-8972	-148	-125	-118	-65	-60	-57	-102	40	-151	19	35	-77	-19	-53	84	-26	-1
0.643333	-872	3966	-1752	-13551	-283	1683	-7974	-26778	342	878	-9849	-20264	-358	-293	-11950	-10572	229	7244	6664	-14857	3597	-4761	9702	-12574	-36	-4759	10319	-10415	-7176	-4229	11184	-8886	-146	-126	-121	-63	-62	-55	-107	42	-150	21	42	-75	-18	-53	84	-27	0
0.644167	-821	3930	-1344	-13366	-283	1625	-8329	-27128	363	1035	-10098	-20186	-303	-99	-12080	-10196	163	7388	6575	-14938	2971	-4677	9950	-12566	-91	-4764	10449	-10394	-4140	-4318	11303	-8814	-148	-102	-117	-61	-59	-57	-103	44	-148	17	38	-74	-21	-52	86	-26	2
0.645000	80	3912	-917	-13210	-343	1556	-8691	-27378	537	1222	-10343	-20054	-313	137	-12175	-9791	53	7509	6524	-14965	2350	-4578	10197	-12561	-280	-4759	10582	-10376	-253	-4417	11424	-8755	-147	-124	-119	-63	-57	-52	-98	40	-146	22	42	-70	-18	-49	89	-27	2
0.645833	118	3917	-463	-13081	-296	1472	-9050	-27512	1310	1440	-10609	-19871	-354	415	-12234	-9353	332	7630	6464	-14945	1879	-4493	10453	-12566	79	-4746	10712	-10362	3216	-4507	11546	-8698	-144	-117	-126	-61	-58	-52	-101	45	-146	22	38	-70	-18	-51	87	-25	1
0.646667	-1364	3952	7	-12980	-202	1379	-9405	-27525	1751	1691	-10827	-19631	-365	729	-12258	-8882	355	7740	6394	-14887	1061	-4397	10705	-12565	-55	-4724	10842	-10347	6367	-4627	11668	-8650	-147	-125	-119	-63	-65	-51	-100	49	-151	21	39	-75	-19	-42	86	-28	-1
0.647500	-3734	4007	494	-12912	98	1270	-9736	-27407	1677	1966	-11073	-19337	-342	1083	-12253	-8384	476	7855	6327	-14802	-1989	-4299	10958	-12584	-257	-4693	10971	-10347	10499	-4728	11790	-8611	-150	-128	-122	-67	-63	-59	-105	41	-151	18	34	-78	-22	-55	85	-29	-1
0.648333	-3838	4102	987	-12879	-307	1155	-10085	-27143	1553	2269	-11311	-18976	-346	1473	-12224	-7852	807	7956	6264	-14696	1362	-4202	11203	-12601	416	-4651	11098	-10347	10405	-4828	11923	-8571	-149	-133	-122	-68	-64	-60	-108	38	-154	15	35	-93	-25	-55	81	-31	-9
0.649167	-3436	4222	1484	-12867	-63	1034	-10401	-26734	1249	2602	-11539	-18547	-337	1897	-12168	-7314	506	8053	6226	-14575	-55	-4101	11447	-12624	-254	-4592	11234	-10346	10057	-4898	12063	-8530	-150	-127	-119	-75	-65	-56	-105	39	-151	19	36	-76	-22	-51	82	-30	-1
0.650000	-3196	4371	1979	-12882	-129	915	-10694	-26151	1145	2961	-11753	-18050	-233	2344	-12101	-6753	484	8137	6200	-14462	-2401	-4008	11680	-12649	2	-4531	11368	-10351	9092	-4986	12200	-8489	-152	-128	-121	-66	-66	-61	-107	40	-150	18	36	-77	-25	-57	84	-38	-3
0.650833	-3589	4554	2469	-12924	-92	785	-10969	-25407	1295	3335	-11957	-17490	-204	2801	-12023	-6187	20	8211	6207	-14341	-1289	-3922	11910	-12681	67	-4448	11507	-10364	7471	-5040	12342	-8446	-149	-128	-119	-60	-65	-61	-105	41	-151	18	37	-81	-25	-57	85	-29	-3
0.651667	-3699	4759	2945	-12991	12	663	-11212	-24502	1146	3718	-12135	-16858	-293	3257	-11943	-5616	-307	8269	6222	-14249	-2220	-3839	12124	-12720	-159	-4359	11644	-10380	6091	-5077	12490	-8395	-145	-129	-121	-66	-61	-60	-103	38	-147	16	37	-74	-3	-56	82	-30	0
0.652500	-6328	4996	3398	-13077	189	546	-11431	-23436	1439	4107	-12297	-16161	-283	3730	-11866	-5051	-134	8310	6307	-14164	-3323	-3771	12323	-12762	-228	-4268	11777	-10401	4861	-5097	12637	-8348	-147	-127	-119	-64	-63	-60	-107	41	-148	20	36	-75	-19	-57	85	-29	-3
0.653333	-6060	5259	3830	-13175	-495	445	-11616	-22211	1358	4497	-12422	-15393	-228	4180	-11793	-4497	44	8334	6414	-14108	-291	-3713	12505	-12813	103	-4175	11918	-10425	1471	-5095	12786	-8277	-148	-128	-121	-65	-68	-60	-101	38	-150	19	37	-92	-21	-58	85	-30	0
0.654167	-3905	5538	4232	-13290	-138	354	-11764	-20839	1000	4875	-12528	-14567	-222	4604	-11734	-3955	-380	8335	6560	-14071	-1588	-3661	12666	-12872	-454	-4081	12049	-10456	-291	-5073	12929	-8209	-150	-131	-118	-66	-67	-59	-108	39	-150	18	33	-77	-25	-61	81	-32	-3
0.655000	-4258	5835	4597	-13416	-85	286	-11881	-19320	1258	5243	-12591	-13669	-176	4999	-11694	-3436	-410	8315	6739	-14060	-4214	-3640	12809	-12935	-266	-3991	12182	-10488	-15	-5035	13071	-8126	-149	-132	-120	-67	-65	-63	-105	40	-154	23	35	-78	-23	-58	81	-32	-6
0.655833	-4524	6150	4918	-13535	-41	241	-11963	-17672	1364	5579	-12623	-12721	-196	5349	-11650	-2943	-291	8274	6964	-14066	-2470	-3596	12928	-13009	-92	-3904	12311	-10528	397	-4982	13205	-8039	-150	-130	-122	-62	-64	-61	-107	37	-151	17	32	-79	-24	-62	81	-32	-5
0.656667	-5011	6467	5202	-13653	8	225	-12002	-15923	1225	5883	-12612	-11721	-176	5650	-11637	-2484	-283	8207	7209	-14095	-3099	-3586	13024	-13087	-198	-3824	12436	-10560	1792	-4907	13332	-7950	-152	-130	-125	-69	-68	-66	-109	39	-152	17	25	-77	-26	-61	80	-32	-4
0.657500	-5427	6779	5434	-13746	-174	248	-12002	-14089	1231	6155	-12568	-10687	-147	5897	-11632	-2047	-177	8125	7516	-14128	-3608	-3572	13100	-13166	-109	-3752	12549	-10597	3319	-4822	13462	-7847	-148	-128	-120	-65	-63	-57	-101	41	-147	20	37	-76	-22	-59	85	-29	2
0.658333	-4666	7117	5621	-13846	-317	311	-11962	-12193	1146	6379	-12481	-9608	-75	6090	-11635	-1650	-279	8016	7838	-14178	-2934	-3577	13144	-13260	-350	-3692	12659	-10632	5225	-4730	13573	-7746	-148	-125	-118	-66	-61	-61	-109	41	-149	20	35	-76	-22	-56	84	-29	2
0.659167	-3570	7430	5751	-13916	-166	412	-11883	-10277	954	6544	-12370	-8512	-118	6217	-11668	-1296	-207	7882	8180	-14237	-2842	-3584	13161	-13355	-309	-3645	12745	-10659	6755	-4637	13670	-7644	-147	-129	-117	-61	-62	-57	-103	42	-149	20	36	-74	-23	-60	82	-29	-3
0.660000	-4264	7727	5816	-13953	-238	553	-11769	-8343	796	6651	-12222	-7396	-227	6286	-11702	-980	-273	7724	8541	-14297	-2580	-3612	13147	-13462	-48	-3616	12832	-10691	7008	-4544	13764	-7540	-146	-126	-119	-64	-61	-60	-105	39	-149	19	35	-74	-21	-57	84	-33	2
0.660833	-5911	7997	5831	-13964	78	740	-11612	-6439	924	6722	-12043	-6282	-342	6292	-11746	-708	-439	7547	8913	-14357	-4573	-3630	13112	-13573	-348	-3593	12901	-10714	8463	-4461	13840	-7442	-145	-128	-125	-65	-62	-57	-108	38	-148	20	36	-73	-23	-59	81	-30	0
0.661667	-5709	8248	5787	-13935	-432	967	-11423	-4589	920	6675	-11843	-5186	-474	6243	-11784	-486	-222	7350	9300	-14417	-1044	-3660	13047	-13690	226	-3592	12948	-10728	6472	-4380	13910	-7347	-149	-125	-117	-65	-66	-59	-109	40	-151	19	35	-78	-21	-57	84	-30	-3
0.662500	-3583	8465	5687	-13869	-120	1234	-11191	-2823	415	6590	-11620	-4109	-596	6147	-11837	-309	-511	7133	9682	-14479	-132	-3693	12961	-13808	-336	-3603	12977	-10736	3419	-4312	13960	-7257	-147	-124	-121	-65	-62	-58	-105	42	-149	20	34	-73	-21	-57	85	-31	2
0.663333	-2458	8651	5539	-13771	-208	1521	-10929	-1163	253	6436	-11379	-3062	-473	6004	-11875	-188	-305	6895	10061	-14532	-2365	-3732	12850	-13935	-580	-3627	12990	-10729	809	-4254	14000	-7173	-148	-127	-118	-63	-61	-59	-104	50	-147	18	36	-75	-22	-56	87	-30	-3
0.664167	-1951	8794	5339	-13633	-231	1828	-10640	365	300	6218	-11119	-2056	-350	5826	-11902	-126	-112	6644	10438	-14587	-449	-3771	12717	-14067	-565	-3663	12981	-10717	-2221	-4210	14024	-7094	-149	-125	-121	-64	-63	-57	-105	39	-151	20	35	-74	-22	-53	81	-34	-5
0.665000	-707	8904	5108	-13462	-323	2144	-10313	1754	82	5940	-10845	-1106	-249	5622	-11916	-110	-268	6385	10795	-14640	-408	-3803	12562	-14208	-345	-3717	12955	-10695	-4511	-4184	14028	-7021	-150	-126	-121	-65	-65	-59	-109	39	-152	19	34	-75	-21	-61	81	-33	0
0.665833	-1305	8974	4835	-13259	62	2453	-9960	2979	-117	5603	-10557	-221	-165	5396	-11914	-196	-405	6113	11145	-14690	-1550	-3866	12394	-14344	-327	-3778	12913	-10660	-5953	-4165	14024	-6947	-147	-124	-116	-62	-63	-57	-104	43	-149	21	39	-73	-21	-52	85	-34	0
0.666667	-538	9009	4541	-13046	-652	2740	-9574	4029	-441	5223	-10254	597	-40	5163	-11889	-336	-245	5852	11480	-14743	1365	-3916	12209	-14490	22	-3851	12853	-10623	-8789	-4161	14000	-6880	-150	-122	-120	-65	-60	-58	-105	41	-150	18	36	-74	-21	-56	82	-35	-1
0.667500	3445	9006	4249	-12821	-429	2988	-9173	4896	-658	4797	-9944	1331	-10	4922	-11838	-559	-251	5546	11792	-14800	1190	-3972	12013	-14636	-439	-3928	12771	-10575	-10549	-4164	13955	-6822	-154	-126	-120	-65	-63	-60	-108	39	-152	18	35	-79	-23	-55	84	-36	-6
0.668333	4877	8979	3913	-12572	-160	3188	-8755	5582	-580	4341	-9618	1999	-39	4685	-11743	-859	-184	5263	12086	-14859	-2209	-4032	11811	-14786	-453	-4024	12683	-10520	-9155	-4172	13899	-6741	-148	-128	-121	-65	-62	-56	-111	41	-151	17	37	-74	-23	-56	84	-30	0
0.669167	5559	8958	3598	-12334	-357	3323	-8312	6103	-828	3858	-9279	2559	-43	4451	-11645	-1245	-119	4982	12360	-14922	-704	-4099	11610	-14932	-112	-4125	12579	-10460	-7250	-4155	13824	-6661	-148	-126	-121	-64	-64	-56	-108	39	-150	18	35	-76	-23	-52	82	-32	-5
0.670000	5975	8858	3292	-12110	-293	3377	-7854	6457	-962	3356	-8927	3042	-5	4226	-11501	-1709	-73	4708	12608	-14991	-1223	-4166	11415	-15083	-344	-4223	12470	-10399	-4277	-4190	13734	-6586	-149	-127	-125	-66	-61	-57	-105	38	-152	16	37	-76	-18	-50	84	-32	0
0.670833	6624	8773	3007	-11905	-205	3344	-7378	6661	-1033	2845	-8562	3426	16	4007	-11324	-2264	-119	4441	12837	-15054	-2626	-4243	11195	-15236	-404	-4330	12354	-10332	-782	-4196	13631	-6499	-149	-127	-91	-63	-61	-55	-104	39	-147	18	39	-72	-23	-52	84	-30	-3
0.671667	7874	8683	2744	-11726	-239	3213	-6884	6724	-1164	2330	-8195	3710	-31	3799	-11114	-2902	-44	4181	13036	-15122	-2237	-4322	10992	-15394	-365	-4439	12232	-10271	2691	-4196	13515	-6400	-148	-124	-119	-59	-59	-70	-104	40	-152	17	36	-73	-23	-50	86	-27	0
0.672500	9410	8585	2509	-11585	-122	2977	-6378	6679	-1273	1821	-7818	3891	-36	3591	-10869	-3630	236	3929	13208	-15197	-2721	-4414	10799	-15547	-197	-4546	12108	-10211	5999	-4192	13382	-6302	-150	-127	-119	-66	-62	-55	-104	40	-151	18	38	-77	-19	-52	81	-27	-1
0.673333	9274	8497	2316	-11485	-133	2636	-5857	6535	-1240	1316	-7442	3967	-9	3378	-10588	-4435	356	3688	13347	-15268	-2014	-4510	10611	-15709	57	-4662	11980	-10156	7566	-4177	13243	-6198	-151	-127	-124	-67	-63	-60	-107	38	-153	20	29	-80	-14	-55	80	-31	-5
0.674167	7846	8410	2156	-11436	233	2191	-5322	6319	-1016	830	-7065	3940	22	3159	-10276	-5315	265	3458	13452	-15329	-3798	-4612	10436	-15863	-457	-4772	11863	-10090	9991	-4152	13105	-6082	-151	-129	-126	-68	-64	-57	-103	40	-153	17	34	-76	-25	-53	84	-29	-6
0.675000	6588	8331	2038	-11425	-129	1654	-4763	6050	-1222	363	-6689	3809	17	2927	-9926	-6250	505	3245	13529	-15387	-1876	-4720	10272	-16022	179	-4878	11742	-10059	9603	-4118	12954	-5967	-148	-128	-122	-66	-65	-57	-110	36	-165	15	29	-79	-24	-55	80	-30	-3
0.675833	7648	8269	1965	-11467	25	1027	-4192	5744	-1540	-82	-6321	3568	7	2675	-9551	-7242	188	3043	13567	-15432	1347	-4837	10120	-16176	37	-4976	11631	-10014	6361	-4077	12805	-5847	-154	-130	-124	-67	-64	-57	-107	41	-152	18	33	-76	-27	-53	81	-29	-3
0.676667	7677	8217	1931	-11559	-32	318	-3599	5429	-1527	-505	-5973	3220	-15	2389	-9140	-8271	302	2844	13573	-15465	-766	-4956	9989	-16326	-184	-5068	11528	-9985	3721	-4022	12661	-5728	-147	-126	-119	-67	-62	-57	-105	40	-151	18	36	-77	-23	-51	84	-26	2
0.677500	7385	8176	1932	-11705	64	-447	-3000	5108	-1509	-897	-5645	2768	-55	2084	-8699	-9334	485	2672	13539	-15484	1304	-5078	9879	-16469	-3	-5151	11436	-9950	-201	-3962	12524	-5609	-145	-126	-117	-65	-57	-51	-100	45	-149	22	37	-72	-17	-50	86	-27	5
0.678333	6993	8147	1970	-11900	11	-1262	-2384	4795	-1451	-1273	-5344	2204	-93	1718	-8231	-10413	413	2501	13473	-15491	2747	-5207	9761	-16610	-76	-5226	11341	-9928	-4010	-3902	12389	-5506	-145	-131	-117	-62	-60	-52	-102	40	-147	19	37	-72	-18	-48	84	-25	2
0.679167	5316	8118	2038	-12142	567	-2098	-1767	4497	-1327	-1618	-5074	1551	-160	1336	-7741	-11488	227	2338	13366	-15485	2178	-5338	9667	-16741	-12	-5283	11253	-9907	-6804	-3840	12265	-5413	-149	-122	-117	-62	-64	-51	-103	44	-150	23	40	-70	-24	-49	86	-23	1
0.680000	3188	8093	2131	-12426	-15	-2945	-1140	4219	-1211	-1948	-4839	793	-151	896	-7232	-12542	322	2179	13225	-15463	5006	-5472	9587	-16861	561	-5336	11181	-9896	-10665	-3777	12152	-5320	-151	-125	-117	-62	-62	-51	-100	44	-152	21	38	-74	-22	-52	90	-28	1
0.680833	4960	8060	2246	-12754	-26	-3791	-511	3962	-1075	-2256	-4641	-49	-250	411	-6697	-13562	187	2042	13055	-15433	7092	-5612	9517	-16974	-28	-5370	11116	-9885	-14727	-3716	12054	-5255	-150	-126	-118	-66	-65	-56	-103	39	-152	22	35	-72	-19	-51	85	-28	-1
0.681667	4801	8024	2378	-13117	295	-4614	111	3714	-623	-2558	-4485	-971	-343	-119	-6156	-14532	-23	1903	12853	-15392	3973	-5747	9458	-17065	-357	-5395	11050	-9884	-15357	-3662	11963	-5190	-151	-124	-120	-65	-77	-55	-107	41	-151	19	32	-74	-26	-61	80	-28	-1
0.682500	3735	7972	2517	-13519	236	-5397	719	3479	-561	-2811	-4356	-1948	-296	-690	-5595	-15428	53	1776	12626	-15342	4786	-5885	9410	-17135	-23	-5397	10999	-9878	-14749	-3606	11891	-5141	-151	-126	-119	-61	-67	-60	-107	42	-150	21	35	-73	-21	-56	81	-29	0
0.683333	2879	7904	2667	-13940	316	-6121	1316	3244	-612	-3065	-4265	-2986	-321	-1301	-5027	-16239	-181	1653	12383	-15286	5279	-6010	9372	-17184	-335	-5386	10950	-9879	-12890	-3557	11830	-5103	-146	-127	-121	-64	-68	-53	-102	41	-204	20	35	-73	-22	-57	82	-27	0
0.684167	1903	7815	2811	-14396	191	-6792	1902	2995	-422	-3308	-4176	-4061	-419	-1948	-4451	-16951	-370	1544	12123	-15234	3534	-6135	9340	-17212	-418	-5360	10915	-9880	-10190	-3514	11777	-5077	-152	-124	-115	-65	-67	-59	-105	42	-151	23	36	-73	-24	-57	86	-22	0
0.685000	1519	7699	2947	-14875	37	-7385	2416	2707	-405	-3548	-4107	-5157	-541	-2628	-3880	-17537	-189	1439	11850	-15179	3395	-6250	9317	-17214	-443	-5319	10884	-9883	-6984	-3480	11732	-5058	-147	-122	-117	-63	-62	-51	-94	44	-150	16	37	-72	-19	-55	82	-26	0
0.685833	1970	7555	3070	-15384	90	-7918	2909	2375	-498	-3791	-4032	-6248	-1203	-3326	-3316	-17989	-78	1351	11568	-15133	2730	-6360	9293	-17189	-563	-5270	10861	-9888	-3170	-3452	11694	-5041	-144	-122	-115	-63	-60	-57	-103	45	-147	22	38	-72	-19	-52	88	-25	0
0.686667	1043	7375	3164	-15907	135	-8375	3360	1980	-385	-4040	-3942	-7322	-1612	-4049	-2769	-18297	-70	1243	11283	-15094	2434	-6455	9282	-17142	-328	-5214	10842	-9898	-735	-3434	11652	-5029	-148	-126	-114	-66	-62	-55	-105	44	-148	21	36	-78	-23	-56	86	-27	-1
0.687500	-651	7156	3231	-16460	262	-8770	3748	1502	-105	-4303	-3828	-8375	-1145	-4783	-2238	-18456	-307	1191	10989	-15067	-73	-6543	9265	-17069	-653	-5128	10825	-9907	2658	-3424	11611	-5017	-149	-127	-119	-66	-64	-58	-108	41	-152	16	33	-75	-24	-56	84	-33	-1
0.688333	-2909	6911	3267	-17029	133	-9091	4074	943	74	-4580	-3667	-9368	-849	-5527	-1727	-18452	-228	1127	10704	-15050	-313	-6618	9260	-16971	-28	-5085	10820	-9917	4818	-3415	11566	-4998	-150	-126	-119	-64	-63	-57	-87	33	-152	20	33	-75	-23	-56	81	-32	-4
0.689167	-2321	6636	3290	-17615	89	-9354	4359	281	-186	-4870	-3448	-10298	-688	-6271	-1238	-18284	-163	1081	10422	-15043	2853	-6673	9250	-16852	47	-5014	10819	-9927	3171	-3412	11525	-4966	-151	-127	-118	-66	-64	-60	-103	41	-152	19	35	-75	-22	-56	85	-29	-3
0.690000	-2382	6334	3230	-18205	18	-9566	4571	-487	-237	-5191	-3168	-11156	-518	-7009	-783	-17960	-189	1043	10143	-15057	-1090	-6719	9247	-16703	-475	-4949	10821	-9942	2361	-3421	11460	-4933	-152	-129	-120	-68	-68	-61	-104	39	-155	15	33	-61	-14	-59	79	-36	-6
0.690833	-2406	6002	3145	-18809	84	-9738	4711	-1365	-18	-5540	-2814	-11932	-346	-7733	-345	-17487	-245	1020	9875	-15069	-1228	-6750	9245	-16539	-247	-4884	10826	-9947	446	-3425	11397	-4882	-149	-129	-118	-68	-64	-58	-105	41	-152	18	34	-76	-21	-57	81	-29	1
0.691667	-2705	5657	3022	-19416	-51	-9860	4830	-2341	156	-5916	-2385	-12624	-118	-8433	63	-16882	-258	1017	9614	-15095	-243	-6762	9248	-16355	-298	-4830	10835	-9957	-1544	-3429	11324	-4817	-150	-126	-119	-65	-62	-60	-101	43	-150	16	35	-74	-19	-57	84	-30	-3
0.692500	-3304	5291	2841	-20019	294	-9963	4876	-3425	274	-6328	-1884	-13216	-24	-9118	448	-16151	-311	1022	9363	-15129	-1879	-6767	9249	-16161	-255	-4789	10843	-9962	-3038	-3442	11245	-4740	-148	-129	-117	-65	-59	-59	-103	40	-154	19	37	-75	-19	-58	85	-9	0
0.693333	-5406	4913	2619	-20615	-51	-10043	4879	-4602	414	-6778	-1315	-13736	66	-9752	813	-15332	-247	1045	9107	-15174	-1080	-6764	9253	-15957	160	-4760	10846	-9963	-5189	-3456	11154	-4652	-149	-126	-118	-66	-62	-57	-100	43	-149	20	27	-76	-19	-55	82	-29	-1
0.694167	-3317	4536	2348	-21189	-300	-10108	4839	-5853	314	-7256	-686	-14181	164	-10399	1166	-14438	-367	1084	8864	-15222	1686	-6751	9261	-15749	-62	-4747	10843	-9960	-8756	-3458	11060	-4555	-150	-125	-124	-67	-66	-58	-103	39	-153	17	33	-75	-22	-58	82	-29	0
0.695000	-2034	4158	2047	-21742	126	-10162	4775	-7180	217	-7776	-5	-14565	192	-10990	1513	-13503	-319	1137	8629	-15254	-1635	-6733	9275	-15533	-673	-4749	10838	-9948	-9437	-3492	10967	-4450	-150	-129	-122	-65	-63	-58	-105	41	-151	3	32	-76	-23	-58	82	-30	-3
0.695833	-2247	3779	1700	-22259	-5	-10197	4691	-8562	317	-8324	711	-14898	312	-11541	1853	-12543	-107	1205	8390	-15312	-1821	-6716	9288	-15320	-368	-4776	10823	-9927	-9088	-3511	10875	-4339	-148	-128	-121	-68	-62	-60	-104	42	-150	17	33	-78	-22	-56	82	-32	-1
0.696667	-2262	3421	1320	-22734	88	-10250	4594	-9974	319	-8893	1444	-15191	340	-12051	2192	-11572	-365	1286	8153	-15356	-334	-6700	9306	-15106	-427	-4814	10803	-9894	-8307	-3535	10787	-4226	-152	-124	-121	-68	-56	-56	-96	40	-151	33	36	-74	-22	-56	82	-28	-1
0.697500	-2597	3078	916	-23154	101	-10290	4501	-11394	487	-9486	2174	-15464	389	-12514	2536	-10678	-710	1378	7929	-15395	-1600	-6690	9322	-14897	-468	-4878	10772	-9852	-6856	-3563	10707	-4114	-146	-126	-117	-63	-61	-56	-100	43	-151	17	37	-91	-21	-50	87	-43	0
0.698333	-2368	2750	487	-23510	23	-10326	4411	-12805	1265	-10080	2899	-15724	407	-12938	2887	-9823	-928	1477	7695	-15432	-1498	-6692	9356	-14701	-448	-4960	10732	-9797	-5407	-3600	10635	-4014	-148	-126	-134	-74	-63	-60	-94	38	-153	20	36	-79	-23	-57	85	-28	-3
0.699167	-951	2441	51	-23793	-10	-10363	4336	-14178	1743	-10686	3539	-15998	353	-13314	3244	-9051	-811	1588	7473	-15456	-1934	-6702	9390	-14507	-590	-5076	10684	-9730	-3171	-3642	10583	-3919	-147	-127	-117	-64	-61	-57	-102	45	-153	21	38	-76	-21	-52	88	-26	-1
0.700000	-728	2161	-392	-23982	-59	-10385	4283	-15495	1463	-11272	4139	-16271	347	-13667	3608	-8379	-491	1694	7236	-15480	-1448	-6731	9425	-14322	-233	-5191	10633	-9656	-1736	-3697	10544	-3840	-153	-125	-121	-69	-64	-58	-102	39	-152	21	37	-73	-14	-55	85	-31	1
0.700833	-2049	1912	-824	-24076	36	-10404	4255	-16748	1061	-11839	4656	-16569	282	-13916	3970	-7823	-483	1809	7029	-15495	-2148	-6780	9468	-14142	-514	-5333	10573	-9569	-27	-3758	10527	-3782	-149	-125	-120	-67	-63	-57	-105	38	-150	19	35	-76	-19	-52	81	-28	1
0.701667	-4375	1687	-1251	-24071	147	-10411	4265	-17910	983	-12372	5079	-16890	263	-14142	4271	-7390	-410	1917	6809	-15506	-3632	-6850	9510	-13968	-533	-5489	10514	-9473	1749	-3834	10532	-3733	-147	-124	-119	-67	-62	-58	-103	42	-149	21	41	-73	-25	-56	85	-27	0
0.702500	-3466	1493	-1657	-23956	-154	-10408	4295	-18962	482	-12857	5397	-17236	239	-14311	4676	-7074	-252	2025	6599	-15510	742	-6941	9565	-13800	11	-5664	10450	-9368	-750	-3920	10561	-3707	-148	-124	-116	-66	-66	-56	-104	42	-150	23	38	-79	-24	-55	85	-28	0
0.703333	-2748	1328	-2034	-23734	-51	-10382	4357	-19897	123	-13273	5607	-17604	174	-14429	5002	-6887	-550	2122	6390	-15512	-1223	-7055	9620	-13637	-384	-5849	10394	-9256	-2255	-4018	10612	-3698	-147	-127	-119	-52	-64	-53	-108	43	-148	22	40	-73	-21	-52	87	-27	2
0.704167	-1930	1186	-2357	-23400	-76	-10341	4442	-20716	-252	-13633	5697	-17993	187	-14490	5301	-6825	-493	2204	6195	-15506	-1902	-7191	9681	-13476	-292	-6046	10337	-9153	-4461	-4135	10680	-3712	-150	-122	-118	-63	-60	-55	-101	41	-149	23	38	-75	-22	-51	87	-29	12
0.705000	-1685	1068	-2688	-22961	-161	-10273	4540	-21408	-694	-13898	5680	-18390	135	-14484	5551	-6854	-307	2280	6007	-15499	-212	-7350	9744	-13319	-346	-6250	10292	-9020	-6792	-4261	10765	-3741	-146	-124	-119	-63	-61	-55	-101	41	-146	25	40	-72	-17	-52	85	-27	1
0.705833	-1203	975	-2949	-22405	123	-10175	4651	-21972	-573	-14072	5563	-18791	43	-14418	5742	-7021	-356	2338	5834	-15488	-1063	-7535	9815	-13154	-321	-6457	10255	-8901	-8332	-4403	10866	-3784	-145	-125	-115	-61	-62	-53	-101	42	-147	23	39	-72	-24	-50	87	-26	2
0.706667	-3167	912	-3165	-21776	62	-10056	4766	-22405	61	-14145	5352	-19181	36	-14288	5884	-7263	-334	2375	5666	-15476	-1007	-7742	9882	-13002	-44	-6669	10229	-8784	-9569	-4562	10969	-3837	-151	-130	-122	-66	-64	-59	-126	37	-158	21	34	-76	-25	-55	82	-33	-1
0.707500	-1687	861	-3339	-21051	-472	-9903	4872	-22712	1085	-14107	5051	-19553	66	-14083	5899	-7583	-240	2399	5515	-15463	2552	-7964	9956	-12839	271	-6874	10213	-8670	-12326	-4731	11081	-3899	-151	-131	-124	-66	-65	-60	-107	35	-154	17	34	-80	-25	-53	81	-32	-5
0.708333	144	832	-3454	-20240	-29	-9713	4972	-22892	1836	-13957	4697	-19881	19	-13798	5850	-7955	-241	2406	5382	-15436	414	-8204	10035	-12677	-282	-7073	10214	-8553	-12130	-4908	11197	-3952	-147	-124	-120	-66	-67	-60	-107	37	-151	16	34	-75	-23	-55	81	-33	-4
0.709167	7	821	-3517	-19385	-114	-9495	5047	-22957	1492	-13690	4295	-20167	23	-13448	5702	-8369	-201	2399	5265	-15407	-424	-8451	10112	-12510	-35	-7261	10229	-8444	-9969	-5106	11305	-4020	-148	-127	-119	-63	-64	-58	-104	39	-148	19	35	-75	-24	-58	81	-28	-1
0.710000	132	822	-3532	-18494	-41	-9248	5094	-22915	1276	-13321	3867	-20396	-68	-13023	5458	-8809	-204	2375	5161	-15375	1696	-8713	10191	-12346	-22	-7440	10254	-8336	-7105	-5287	11403	-4079	-149	-126	-121	-65	-66	-60	-105	35	-150	17	34	-76	-25	-55	86	-28	0
0.710833	-405	840	-3472	-17576	24	-8944	5111	-22772	1459	-12848	3426	-20556	-253	-12528	5110	-9257	-82	2334	5071	-15335	877	-8978	10273	-12183	-287	-7606	10292	-8239	-3005	-5481	11487	-4129	-148	-128	-118	-64	-62	-56	-102	39	-151	18	37	-74	-21	-55	82	-32	0
0.711667	-1026	866	-3421	-16656	-168	-8674	5071	-22542	1470	-12293	2984	-20647	-248	-11968	4669	-9700	-228	2283	4995	-15292	1360	-9251	10347	-12016	-126	-7762	10334	-8145	1287	-5675	11551	-4173	-148	-127	-116	-65	-61	-79	-104	40	-149	19	36	-72	-22	-51	84	-28	1
0.712500	-325	901	-3302	-15752	-203	-8365	5014	-22229	1391	-11669	2562	-20666	-156	-11355	4134	-10125	-126	2220	4932	-15246	1825	-9524	10421	-11859	-356	-7900	10380	-8060	6092	-5867	11590	-4209	-149	-126	-120	-64	-63	-59	-105	41	-148	12	36	-73	-19	-64	81	-29	-1
0.713333	418	943	-3152	-14887	-13	-8047	4898	-21846	1176	-10990	2164	-20609	-163	-10688	3518	-10528	27	2145	4891	-15198	2211	-9798	10487	-11709	-239	-8033	10429	-7982	9999	-6053	11607	-4236	-149	-134	-118	-67	-58	-58	-107	39	-153	18	37	-73	-22	-56	81	-31	0
0.714167	-188	990	-2969	-14078	5	-7732	4741	-21417	952	-10289	1794	-20479	-218	-9988	2840	-10898	-133	2070	4853	-15143	2574	-10069	10540	-11569	-188	-8154	10468	-7910	13135	-6236	11584	-4256	-149	-128	-118	-66	-61	-57	-110	40	-149	16	33	-74	-23	-57	77	-28	-4
0.715000	-2212	1042	-2765	-13340	206	-7429	4539	-20926	1056	-9558	1459	-20275	-229	-9267	2113	-11222	-61	1992	4827	-15092	715	-10336	10579	-11436	-322	-8265	10501	-7847	16932	-6406	11542	-4268	-154	-131	-122	-68	-66	-66	-111	34	-154	29	32	-77	-27	-60	78	-34	-5
0.715833	-2050	1068	-2547	-12686	-321	-7143	4299	-20396	807	-8870	1156	-20012	-268	-8539	1359	-11505	258	1915	4814	-15037	5016	-10592	10614	-11314	355	-8363	10528	-7793	15907	-6557	11474	-4277	-150	-127	-121	-69	-65	-59	-109	40	-151	15	30	-76	-26	-56	78	-32	5
0.716667	-1039	1154	-2307	-12120	-67	-6878	4031	-19830	372	-8200	898	-19690	-318	-7824	589	-11740	67	1842	4808	-14988	4344	-10841	10629	-11211	-367	-8461	10534	-7742	14070	-6699	11375	-4281	-147	-128	-120	-67	-65	-58	-108	45	-151	12	34	-75	-24	-56	81	-31	-5
0.717500	-523	1211	-2070	-11656	-166	-6652	3735	-19239	76	-7589	660	-19324	-251	-7137	-143	-11928	359	1775	4808	-14946	2780	-11072	10626	-11118	-202	-8556	10524	-7701	11501	-6824	11253	-4288	-151	-126	-115	-66	-64	-56	-102	41	-151	16	36	-73	-27	-55	81	-33	-5
0.718333	-979	1261	-1833	-11295	-162	-6473	3417	-18640	-66	-7056	448	-18928	-194	-6505	-853	-12078	276	1716	4818	-14900	4170	-11293	10600	-11050	-159	-8646	10491	-7673	8097	-6936	11108	-4302	-146	-125	-118	-68	-60	-56	-105	39	-152	16	36	-70	-18	-51	84	-30	1
0.719167	-817	1308	-1606	-11075	-63	-6346	3086	-18037	-122	-6614	243	-18509	-409	-5950	-1515	-12190	85	1663	4830	-14872	2769	-11497	10551	-10990	-255	-8743	10431	-7658	4730	-7036	10940	-4324	-146	-126	-119	-65	-62	-60	-105	41	-149	18	36	-73	-24	-55	84	-30	3
0.720000	-2832	1345	-1401	-10952	125	-6275	2747	-17424	-471	-6278	44	-18074	-913	-5489	-2093	-12271	345	1638	4850	-14856	1437	-11687	10478	-10953	89	-8846	10346	-7651	1723	-7122	10759	-4359	-147	-125	-121	-65	-61	-58	-101	41	-155	15	38	-74	-34	-51	84	-29	0
0.720833	-2150	1364	-1218	-10954	-421	-6260	2414	-16823	-1069	-6059	-159	-17655	-1064	-5140	-2587	-12327	337	1593	4873	-14853	3832	-11853	10381	-10934	370	-8952	10235	-7660	-3370	-7196	10569	-4415	-149	-127	-120	-64	-60	-57	-108	40	-148	16	37	-76	-19	-55	81	-31	-3
0.721667	365	1381	-1062	-11040	-48	-6303	2085	-16239	-1316	-5955	-376	-17238	-836	-4923	-2983	-12367	-74	1579	4900	-14862	956	-11997	10255	-10928	-509	-9070	10096	-7679	-6680	-7263	10368	-4477	-156	-124	-142	-67	-63	-59	-108	40	-151	13	35	-77	-22	-57	79	-32	-1
0.722500	209	1373	-940	-11233	-114	-6402	1767	-15666	-1395	-5965	-608	-16842	-762	-4821	-3272	-12389	-62	1572	4932	-14887	-2839	-12110	10102	-10936	-431	-9191	9940	-7716	-7351	-7329	10165	-4564	-149	-128	-119	-68	-63	-61	-104	40	-154	15	36	-73	-28	-51	78	-31	-1
0.723333	-45	1353	-849	-11510	-198	-6564	1470	-15123	-1611	-6084	-868	-16471	-665	-4868	-3455	-12409	33	1576	4969	-14925	-2251	-12226	9928	-10959	-332	-9324	9755	-7767	-7316	-7386	9958	-4671	-149	-109	-121	-66	-66	-61	-111	37	-156	13	29	-80	-22	-58	77	-31	-4
0.724167	-335	1308	-798	-11860	-49	-6759	1190	-14610	-1836	-6309	-1144	-16127	-574	-5047	-3531	-12428	177	1588	5011	-14972	-4568	-12302	9736	-10989	-518	-9455	9557	-7819	-5886	-7436	9765	-4793	-150	-128	-124	-66	-62	-57	-103	42	-153	16	37	-73	-21	-52	97	-29	-4
0.725000	-100	1252	-771	-12265	-17	-6992	933	-14120	-1896	-6614	-1445	-15811	-643	-5352	-3506	-12445	198	1613	5063	-15026	-6447	-12359	9522	-11030	-284	-9595	9336	-7910	-4161	-7494	9571	-4940	-145	-124	-119	-65	-59	-72	-104	40	-150	17	36	-75	-21	-52	85	-27	1
0.725833	1113	1167	-801	-12718	-130	-7261	692	-13671	-1991	-6974	-1767	-15523	-1115	-5771	-3399	-12463	228	1640	5111	-15088	-7200	-12391	9287	-11074	-357	-9720	9110	-7996	-1908	-7556	9389	-5096	-147	-121	-120	-63	-61	-56	-103	42	-148	19	38	-69	-18	-51	87	-27	2
0.726667	2275	1064	-833	-13203	-43	-7548	470	-13256	-1832	-7387	-2113	-15270	-2949	-6291	-3217	-12488	432	1672	5169	-15152	-8368	-12408	9038	-11128	43	-9882	8864	-8101	321	-7624	9210	-5265	-149	-122	-121	-63	-63	-58	-103	38	-153	17	32	-77	-22	-53	86	-28	0
0.727500	1830	940	-909	-13710	-128	-7844	266	-12882	-1444	-7824	-2466	-15046	-4039	-6879	-2987	-12520	226	1696	5226	-15220	-8636	-12408	8782	-11174	249	-10024	8617	-8208	1871	-7705	9045	-5476	-147	-129	-125	-69	-63	-59	-102	37	-150	18	35	-75	-25	-56	85	-29	-5
0.728333	241	773	-1010	-14217	230	-8137	78	-12544	-1149	-8263	-2819	-14845	-3032	-7521	-2716	-12553	106	1727	5291	-15281	-11463	-12389	8523	-11239	-78	-10162	8371	-8327	5214	-7790	8889	-5693	-150	-127	-122	-70	-61	-58	-103	37	-152	16	36	-75	-23	-55	81	-28	0
0.729167	-183	635	-1124	-14719	-264	-8411	-104	-12240	-1092	-8674	-3165	-14652	-2351	-8186	-2430	-12589	499	1749	5356	-15337	-8262	-12357	8284	-11289	953	-10299	8127	-8446	5134	-7887	8745	-5904	-148	-127	-121	-67	-64	-58	-104	40	-150	18	36	-74	-22	-57	82	-40	0
0.730000	1025	463	-1247	-15198	-47	-8669	-281	-11967	-1328	-9032	-3504	-14469	-1238	-8842	-2152	-12623	145	1766	5426	-15364	-6750	-12313	8002	-11345	350	-10407	7884	-8570	4150	-7990	8610	-6129	-150	-124	-119	-67	-62	-58	-110	38	-152	24	59	-72	-27	-60	84	-28	0
0.730833	1490	279	-1378	-15658	-120	-8898	-457	-11725	-1565	-9382	-3823	-14293	770	-9460	-1903	-12652	56	1776	5495	-15390	-8833	-12268	7749	-11395	250	-10517	7653	-8676	3900	-8104	8484	-6364	-149	-127	-122	-65	-65	-62	-104	38	-153	15	38	-73	-23	-59	85	-18	-3
0.731667	1472	89	-1508	-16080	-138	-9092	-624	-11509	-1512	-9649	-4116	-14107	1803	-10028	-1700	-12678	132	1772	5567	-15398	-6068	-12216	7509	-11445	378	-10614	7436	-8824	3071	-8231	8395	-6603	-150	-128	-126	-67	-64	-61	-105	38	-152	16	35	-77	-26	-60	82	-32	-3
0.732500	1660	-104	-1629	-16473	-228	-9258	-818	-11310	-1356	-9842	-4378	-13918	2338	-10511	-1551	-12705	64	1760	5645	-15392	-4645	-12166	7284	-11492	174	-10692	7236	-8948	2749	-8358	8245	-6845	-147	-126	-120	-66	-62	-63	-109	41	-149	18	36	-75	-21	-59	88	-40	-1
0.733333	-256	-291	-1728	-16818	190	-9384	-1005	-11121	-1207	-9957	-4602	-13709	2899	-10903	-1470	-12712	-21	1729	5723	-15368	-4577	-12120	7074	-11538	26	-10760	7046	-9077	3005	-8499	8120	-7089	-151	-127	-121	-66	-63	-38	-105	39	-152	17	34	-75	-23	-61	79	-32	-1
0.734167	-978	-470	-1806	-17123	-469	-9487	-1201	-10939	-1035	-10005	-4793	-13477	2937	-11183	-1472	-12720	206	1687	5802	-15332	-489	-12082	6883	-11583	27	-10814	6877	-9206	1101	-8640	8025	-7334	-150	-128	-121	-67	-64	-61	-107	36	-149	18	32	-75	-19	-57	81	-35	-1
0.735000	1825	-643	-1857	-17385	-313	-9558	-1412	-10758	-959	-9984	-4953	-13201	2727	-11346	-1558	-12726	-13	1628	5881	-15283	863	-12052	6717	-11633	-543	-10859	6722	-9343	-339	-8790	7912	-7578	-149	-128	-122	-66	-61	-60	-104	67	-150	18	34	-78	-24	-58	78	-31	-3
0.735833	2096	-794	-1881	-17611	-152	-9615	-1618	-10572	-1011	-9912	-5081	-12929	2502	-11393	-1726	-12732	-152	1558	5964	-15226	-1257	-12036	6569	-11690	-655	-10899	6590	-9484	435	-8939	7806	-7821	-148	-127	-121	-66	-63	-63	-108	39	-152	19	35	-68	-27	-58	82	-29	-1
0.736667	1638	-928	-1867	-17799	-233	-9663	-1830	-10369	-1007	-9788	-5180	-12611	2362	-11329	-1974	-12742	-70	1476	6052	-15158	1182	-12034	6446	-11746	-581	-10932	6475	-9630	745	-9082	7694	-8064	-147	-126	-121	-64	-61	-61	-105	41	-151	21	34	-77	-19	-57	79	-30	0
0.737500	1161	-1042	-1823	-17951	-113	-9707	-2034	-10153	-684	-9641	-5259	-12258	2182	-11154	-2294	-12763	39	1379	6139	-15083	2031	-12048	6347	-11819	-705	-10964	6381	-9793	1521	-9233	7587	-8308	-145	-125	-117	-62	-60	-59	-103	43	-149	19	52	-73	-17	-56	87	-26	3
0.738333	916	-1132	-1746	-18074	-138	-9765	-2234	-9913	-434	-9475	-5324	-11879	1810	-10894	-2690	-12808	16	1270	6230	-15018	1844	-12080	6275	-11900	-757	-11000	6299	-9970	2020	-9375	7473	-8560	-149	-126	-120	-61	-58	-59	-103	41	-149	20	36	-75	-19	-56	81	-31	-3
0.739167	1694	-1201	-1642	-18169	-187	-9850	-2424	-9654	-315	-9315	-5379	-11467	1536	-10566	-3146	-12879	-101	1155	6322	-14946	2566	-12148	6213	-12005	-986	-11041	6227	-10174	2404	-9535	7355	-8808	-149	-127	-120	-63	-65	-60	-105	41	-155	18	34	-77	-14	-56	84	-30	0
0.740000	2812	-1250	-1510	-18246	-114	-9965	-2593	-9367	-456	-9173	-5435	-11033	1305	-10191	-3647	-12992	-8	1032	6414	-14874	2069	-12212	6173	-12130	-872	-11100	6175	-10402	2863	-9684	7235	-9066	-150	-128	-122	-67	-67	-64	-83	37	-152	13	29	-81	-24	-62	78	-32	-6
0.740833	2083	-1280	-1359	-18315	-198	-10128	-2735	-9052	-152	-9056	-5493	-10572	1061	-9783	-4185	-13136	22	905	6526	-14798	2651	-12305	6148	-12272	-498	-11170	6137	-10653	2084	-9833	7123	-9317	-151	-129	-119	-65	-62	-63	-107	39	-155	17	33	-78	-21	-60	85	-17	-1
0.741667	380	-1290	-1190	-18342	196	-10335	-2838	-8704	174	-8979	-5553	-10092	836	-9374	-4742	-13329	-188	778	6615	-14723	-5	-12418	6151	-12440	-988	-11254	6106	-10935	3008	-9982	7001	-9578	-151	-129	-121	-66	-62	-61	-109	36	-152	17	29	-79	-22	-59	78	-32	-5
0.742500	-1003	-1285	-1007	-18368	-124	-10600	-2903	-8345	269	-8953	-5626	-9607	567	-8981	-5318	-13565	107	653	6723	-14649	1060	-12547	6165	-12633	-445	-11357	6085	-11245	1723	-10134	6897	-9840	-148	-129	-120	-65	-63	-62	-107	38	-151	11	30	-80	-24	-62	80	-30	0
0.743333	232	-1271	-821	-18386	-8	-10907	-2926	-7961	555	-8966	-5715	-9121	315	-8633	-5875	-13841	-108	533	6826	-14570	3091	-12692	6190	-12847	-595	-11477	6068	-11585	-1434	-10286	6795	-10091	-148	-130	-119	-63	-67	-61	-107	40	-152	17	34	-80	-23	-58	80	-32	-3
0.744167	572	-1245	-635	-18398	-86	-11319	-2904	-7572	842	-9092	-5823	-8641	153	-8342	-6421	-14148	-148	429	6934	-14494	-1017	-12848	6226	-13090	-609	-11619	6055	-11955	-3010	-10442	6698	-10368	-147	-127	-118	-63	-61	-59	-104	39	-149	16	32	-77	-18	-57	82	-29	-1
0.745000	655	-1221	-460	-18405	-113	-11780	-2831	-7194	807	-9271	-5946	-8185	21	-8143	-6938	-14472	-194	298	7039	-14413	-620	-13016	6268	-13357	-219	-11777	6041	-12351	-4796	-10597	6606	-10632	-147	-139	-120	-57	-59	-49	-100	41	-149	18	35	-74	-19	-57	84	-28	-1
0.745833	532	-1197	-296	-18411	-245	-12314	-2727	-6809	614	-9534	-6080	-7769	15	-8041	-7410	-14794	-80	194	7146	-14337	-972	-13191	6310	-13640	-217	-11949	6024	-12763	-5618	-10752	6527	-10886	-148	-122	-117	-62	-60	-56	-101	39	-149	19	35	-75	-13	-56	84	-29	3
0.746667	-861	-1175	-150	-18419	232	-12918	-2579	-6463	833	-9871	-6229	-7401	33	-8060	-7829	-15097	-36	91	7240	-14254	-3511	-13374	6350	-13945	-227	-12135	5997	-13194	-5241	-10926	6450	-11138	-144	-128	-111	-62	-59	-61	-102	37	-146	19	37	-74	-19	-61	79	-30	0
0.747500	-2174	-1160	-28	-18436	-289	-13596	-2402	-6155	898	-10294	-6395	-7113	-61	-8210	-8188	-15368	-112	-5	7329	-14181	-2316	-13564	6390	-14261	101	-12334	5957	-13639	-5640	-11072	6389	-11385	-149	-132	-121	-67	-63	-61	-107	38	-151	13	29	-79	-8	-59	80	-31	-4
0.748333	734	-1157	71	-18454	-217	-14329	-2189	-5903	914	-10796	-6562	-6894	-325	-8496	-8474	-15542	-208	-103	7407	-14117	-1826	-13748	6423	-14583	-327	-12532	5910	-14081	-5898	-11230	6334	-11617	-143	-129	-124	-69	-66	-60	-109	35	-155	15	32	-77	-24	-61	78	-35	-1
0.749167	1508	-1158	143	-18478	85	-15120	-1974	-5713	1100	-11377	-6735	-6756	-649	-8908	-8679	-15630	-146	-185	7484	-14053	-6288	-13923	6442	-14900	-474	-12726	5850	-14519	-3202	-11390	6298	-11828	-152	-129	-120	-65	-64	-57	-103	37	-156	16	33	-76	-27	-56	90	-30	-1
0.750000	967	-1173	195	-18510	-153	-15949	-1744	-5590	930	-12027	-6904	-6708	-780	-9449	-8802	-15605	20	-274	7531	-14010	-6073	-14099	6457	-15221	-49	-12919	5773	-14941	-119	-11546	6270	-12027	-151	-132	-119	-65	-42	-57	-103	36	-154	15	34	-75	-23	-58	82	-30	-4
0.750833	506	-1195	224	-18547	-52	-16826	-1519	-5555	957	-12735	-7068	-6753	-772	-10107	-8846	-15453	-198	-358	7573	-13978	-6241	-14266	6451	-15530	-23	-13108	5677	-15341	3531	-11707	6253	-12205	-148	-127	-117	-61	-60	-60	-105	39	-151	20	34	-65	-27	-61	85	-15	1
0.751667	-18	-1231	225	-18629	35	-17721	-1307	-5608	974	-13493	-7220	-6879	-740	-10865	-8811	-15161	-115	-451	7599	-13974	-7666	-14432	6422	-15835	204	-13288	5569	-15708	7182	-11859	6244	-12358	-151	-128	-119	-63	-65	-58	-104	38	-152	18	36	-74	-22	-57	82	-30	0
0.752500	194	-1278	210	-18651	-62	-18624	-1121	-5747	911	-14288	-7360	-7088	-694	-11729	-8712	-14722	19	-543	7615	-13993	-6775	-14595	6367	-16117	250	-13461	5442	-16047	10587	-12026	6246	-12509	-147	-126	-121	-64	-63	-57	-110	24	-149	16	34	-75	-23	-58	84	-28	-4
0.753333	1187	-1334	148	-18716	32	-19515	-971	-5974	809	-15100	-7482	-7353	-858	-12612	-8539	-14135	-87	-646	7622	-14045	-6733	-14754	6280	-16386	163	-13628	5303	-16340	13723	-12196	6260	-12636	-153	-126	-119	-64	-66	-61	-105	38	-151	19	33	-74	-24	-58	82	-31	0
0.754167	680	-1401	132	-18783	13	-20376	-869	-6287	807	-15923	-7585	-7672	-1134	-13554	-8317	-13428	76	-755	7620	-14129	-5345	-14914	6164	-16639	753	-13792	5148	-16595	14857	-12376	6273	-12754	-147	-126	-121	-63	-63	-58	-109	42	-149	20	40	-77	-23	-60	78	-35	-1
0.755000	-621	-1474	71	-18852	216	-21213	-816	-6675	1182	-16737	-7661	-8005	-1084	-14498	-8052	-12598	-126	-866	7616	-14251	-5883	-15081	6009	-16875	353	-13955	4986	-16802	16552	-12572	6298	-12874	-148	-129	-120	-67	-64	-62	-111	37	-153	19	33	-75	-23	-60	80	-32	-3
0.755833	-2642	-1552	30	-18921	53	-21963	-816	-7131	1379	-17521	-7715	-8351	-928	-15425	-7761	-11682	13	-986	7608	-14405	-4194	-15259	5820	-17092	786	-14117	4818	-16963	16621	-12780	6326	-12956	-150	-129	-122	-68	-67	-60	-105	38	-154	18	32	-76	-23	-60	77	-36	-1
0.756667	-1917	-1630	-12	-18983	-52	-22684	-873	-7643	1431	-18260	-7744	-8677	-931	-16294	-7446	-10703	182	-1121	7606	-14599	1431	-15442	5591	-17298	1053	-14292	4653	-17083	12999	-13011	6361	-13054	-126	-129	-122	-72	-65	-61	-110	37	-152	16	28	-78	-25	-59	77	-33	-3
0.757500	-2059	-1719	-68	-19040	10	-23263	-981	-8198	1778	-18940	-7746	-9019	-968	-17099	-7125	-9681	95	-1259	7609	-14813	159	-15637	5337	-17485	277	-14472	4490	-17149	10177	-13261	6405	-13149	-149	-129	-121	-72	-61	-72	-103	39	-159	18	35	-74	-24	-56	80	-31	-4
0.758333	-2029	-1795	-104	-19069	42	-23774	-1143	-8773	1863	-19547	-7723	-9231	-922	-17814	-6802	-8664	137	-1399	7625	-15053	2949	-15860	5044	-17669	421	-14672	4331	-17182	6460	-13546	6452	-13257	-150	-127	-121	-67	-63	-55	-103	36	-152	18	35	-76	-21	-56	80	-33	0
0.759167	-2116	-1878	-133	-19101	-76	-24197	-1353	-9375	1920	-20079	-7686	-9447	-845	-18426	-6517	-7687	-63	-1543	7647	-15310	6325	-16100	4725	-17845	784	-14898	4185	-17187	3106	-13868	6506	-13373	-148	-129	-120	-66	-60	-55	-122	40	-151	19	42	-74	-21	-55	78	-32	0
0.760000	-2621	-1925	-149	-19111	381	-24531	-1608	-9990	2014	-20529	-7630	-9615	-808	-18927	-6211	-6781	-90	-1687	7678	-15570	7035	-16369	4375	-18024	719	-15151	4053	-17165	520	-14228	6569	-13503	-163	-126	-120	-65	-62	-57	-105	37	-154	20	36	-75	-27	-57	80	-30	0
0.760833	-4953	-2022	-164	-19097	19	-24773	-1895	-10599	1776	-20899	-7571	-9744	-664	-19299	-5946	-5977	47	-1833	7722	-15830	10376	-16670	4013	-18201	933	-15441	3939	-17132	-2344	-14629	6635	-13654	-154	-128	-118	-66	-74	-55	-101	39	-153	19	35	-77	-19	-55	81	-32	0
0.761667	-2647	-2089	-163	-19057	-232	-24939	-2203	-11205	1416	-21175	-7497	-9849	-631	-19547	-5702	-5289	-48	-1963	7779	-16069	14918	-16999	3632	-18390	701	-15758	3846	-17085	-5942	-15067	6711	-13820	-146	-127	-122	-65	-61	-52	-107	36	-150	19	35	-77	-21	-56	78	-31	0
0.762500	-1114	-2143	-156	-18997	390	-25033	-2525	-11789	1319	-21344	-7428	-9944	-631	-19678	-5484	-4747	-138	-2083	7844	-16281	13177	-17357	3254	-18583	93	-16107	3775	-17044	-6312	-15547	6814	-14008	-149	-128	-114	-67	-56	-57	-109	39	-152	19	35	-76	-21	-58	78	-31	-5
0.763333	-1476	-2186	-139	-18909	369	-25071	-2847	-12365	1142	-21489	-7360	-10046	-556	-19698	-5289	-4359	-39	-2194	7921	-16448	14390	-17743	2877	-18785	371	-16490	3727	-17008	-5264	-16073	6895	-14210	-150	-126	-119	-63	-61	-55	-107	37	-152	19	35	-73	-24	-55	78	-29	1
0.764167	-1680	-2217	-127	-18794	377	-25063	-3145	-12918	1316	-21534	-7300	-10183	-461	-19625	-5117	-4143	84	-2284	8004	-16584	16674	-18147	2513	-18994	278	-16903	3706	-16988	-3415	-16621	7002	-14433	-151	-127	-118	-63	-62	-18	-105	40	-148	33	37	-75	-21	-53	80	-31	-1
0.765000	-2010	-2244	-109	-18656	431	-25020	-3439	-13466	1331	-21528	-7249	-10385	-409	-19477	-4960	-4096	-32	-2361	8089	-16666	15884	-18571	2170	-19222	-18	-17347	3707	-16989	-737	-17190	7115	-14670	-149	-129	-119	-66	-63	-53	-104	40	-151	13	33	-76	-22	-56	78	-31	1
0.765833	-1601	-2258	-98	-18498	242	-24959	-3693	-14013	491	-21468	-7214	-10667	-451	-19274	-4827	-4218	-434	-2411	8182	-16688	16437	-19008	1854	-19458	-113	-17799	3733	-17014	1976	-17790	7237	-14917	-148	-126	-119	-63	-61	-52	-107	41	-147	23	38	-75	-22	-53	82	-29	-1
0.766667	99	-2260	-88	-18313	208	-24882	-3901	-14558	-366	-21362	-7190	-11048	-392	-19043	-4708	-4495	-668	-2443	8275	-16661	16288	-19453	1566	-19712	-272	-18266	3779	-17074	5137	-18386	7357	-15173	-148	-125	-119	-64	-61	-53	-103	41	-151	18	32	-75	-21	-56	84	-30	-1
0.767500	612	-2257	-97	-18123	282	-24803	-4062	-15117	-985	-21214	-7170	-11554	-190	-18804	-4607	-4926	-574	-2456	8369	-16576	16090	-19893	1321	-19970	30	-18737	3841	-17161	7152	-18979	7475	-15437	-148	-139	-122	-67	-63	-55	-103	38	-158	18	34	-76	-25	-57	81	-34	-1
0.768333	-454	-2251	-108	-17912	302	-24722	-4156	-15697	-1527	-21079	-7189	-12188	-111	-18578	-4518	-5484	-551	-2439	8476	-16441	14429	-20320	1121	-20243	-248	-19193	3926	-17275	9185	-19554	7593	-15695	-150	-125	-118	-64	-62	-55	-108	37	-153	18	37	-77	-22	-55	80	-24	0
0.769167	-2702	-2236	-134	-17694	196	-24640	-4193	-16292	-2085	-20906	-7222	-12962	-178	-18386	-4452	-6145	-240	-2402	8575	-16262	12678	-20731	968	-20500	-159	-19635	4032	-17420	10871	-20095	7701	-15948	-152	-127	-117	-67	-60	-57	-102	40	-141	21	36	-74	-26	-56	85	-28	0
0.770000	-1773	-2218	-169	-17471	-183	-24567	-4168	-16929	-2726	-20734	-7228	-13861	-180	-18256	-4398	-6900	-99	-2343	8684	-16049	16185	-21117	862	-20768	304	-20058	4149	-17593	8246	-20594	7803	-16193	-146	-125	-117	-67	-58	-55	-105	43	-148	22	33	-76	-22	-52	86	-27	2
0.770833	-1132	-2205	-219	-17254	29	-24490	-4081	-17596	-3057	-20554	-7256	-14872	-149	-18193	-4375	-7721	-213	-2277	8788	-15813	12772	-21475	801	-21029	157	-20450	4279	-17782	6307	-21041	7891	-16424	-148	-124	-118	-65	-61	-55	-110	36	-148	22	36	-73	-18	-53	87	-27	-3
0.771667	-977	-2189	-280	-17032	-12	-24412	-3938	-18297	-3254	-20403	-7285	-15973	-153	-18208	-4380	-8586	-114	-2194	8907	-15563	11240	-21793	790	-21279	424	-20803	4419	-17987	3570	-21426	7963	-16642	-150	-121	-117	-63	-62	-57	-102	40	-149	33	36	-108	-22	-51	86	-28	1
0.772500	-1640	-2177	-349	-16821	-181	-24328	-3748	-19028	-3226	-20259	-7306	-17134	-168	-18316	-4422	-9494	-254	-2099	9014	-15318	11548	-22083	822	-21521	-130	-21121	4572	-18213	534	-21756	8026	-16845	-149	-125	-119	-66	-64	-56	-105	41	-149	22	37	-72	-22	-53	86	-28	-1
0.773333	-1854	-2176	-420	-16617	-21	-24233	-3520	-19766	-3139	-20143	-7320	-18329	-238	-18519	-4505	-10413	-128	-2003	9131	-15083	9092	-22335	893	-21741	-4	-21405	4728	-18420	-1959	-22023	8054	-17045	-151	-129	-119	-68	-65	-61	-109	38	-154	-4	30	-75	-28	-56	80	-31	-7
0.774167	-4471	-2180	-496	-16430	-277	-24122	-3267	-20518	-3019	-20053	-7324	-19515	-270	-18813	-4632	-11334	71	-1906	9251	-14864	7777	-22546	1006	-21934	234	-21648	4908	-18628	-4503	-22216	8081	-17220	-148	-128	-122	-67	-62	-60	-108	41	-154	19	35	-74	-22	-55	85	-31	-3
0.775000	-3276	-2188	-564	-16251	-870	-23995	-2996	-21264	-3216	-19996	-7308	-20641	-298	-19187	-4803	-12235	52	-1813	9371	-14684	9216	-22724	1145	-22100	-48	-21862	5089	-18828	-8747	-22355	8098	-17385	-152	-127	-122	-67	-64	-58	-108	36	-151	17	36	-75	-25	-61	81	-33	-3
0.775833	-1337	-2202	-627	-16090	-515	-23845	-2722	-21995	-3388	-19986	-7274	-21678	-319	-19644	-5030	-13119	88	-1728	9491	-14536	4906	-22876	1314	-22239	-546	-22048	5281	-19007	-10420	-22437	8110	-17537	-148	-137	-121	-69	-67	-60	-111	36	-152	17	33	-76	-22	-57	80	-30	-3
0.776667	-1509	-2220	-677	-15940	-670	-23675	-2470	-22699	-3261	-20017	-7226	-22603	-272	-20165	-5310	-13970	39	-1652	9609	-14431	1790	-23004	1509	-22349	-309	-22214	5492	-19169	-10596	-22477	8112	-17675	-149	-124	-119	-65	-61	-58	-105	42	-151	20	35	-73	-26	-56	84	-48	1
0.777500	-1683	-2238	-707	-15806	-654	-23490	-2248	-23345	-2701	-20088	-7172	-23369	-188	-20730	-5633	-14774	-273	-1585	9732	-14368	1608	-23118	1725	-22421	-527	-22368	5714	-19305	-10512	-22482	8128	-17805	-154	-122	-119	-66	-61	-58	-107	41	-150	22	37	-74	-18	-51	88	-27	-1
0.778333	-2317	-2261	-727	-15689	-616	-23288	-2075	-23930	-2203	-20236	-7119	-23980	-126	-21343	-6009	-15524	-235	-1540	9841	-14361	-1574	-23224	1956	-22465	-730	-22526	5948	-19409	-9672	-22472	8145	-17933	-149	-125	-118	-65	-58	-56	-102	39	-151	25	37	-68	-18	-53	84	-44	2
0.779167	-2282	-2288	-729	-15594	-879	-23090	-1956	-24445	-1887	-20443	-7081	-24408	-153	-21974	-6423	-16201	-207	-1513	9941	-14410	-3774	-23341	2191	-22479	-647	-22692	6199	-19493	-8995	-22456	8182	-18049	-148	-113	-119	-65	-62	-59	-108	35	-149	18	37	-75	-21	-53	86	-28	-1
0.780000	-825	-2299	-707	-15515	-884	-22897	-1950	-24869	-1520	-20707	-7071	-24661	-125	-22608	-6867	-16792	-387	-1497	10024	-14504	-5389	-23461	2440	-22465	-936	-22873	6465	-19554	-7889	-22451	8241	-18157	-147	-128	-119	-67	-62	-57	-104	40	-153	20	36	-75	-22	-56	81	-32	27
0.780833	114	-2306	-672	-15460	-623	-22725	-2028	-25208	-1249	-21041	-7118	-24783	-78	-23232	-7328	-17292	-302	-1503	10089	-14656	-6778	-23609	2700	-22436	-462	-23084	6749	-19592	-7419	-22462	8335	-18256	-148	-128	-121	-75	-85	-61	-111	34	-148	18	34	-77	-22	-57	81	-29	1
0.781667	-366	-2300	-617	-15424	-689	-22579	-2212	-25452	-1029	-21444	-7190	-24684	-108	-23827	-7800	-17664	-402	-1523	10115	-14846	-8521	-23779	2966	-22380	-650	-23328	7044	-19613	-7217	-22518	8457	-18334	-150	-128	-125	-68	-63	-65	-109	36	-153	18	32	-75	-26	-61	85	-35	-1
0.782500	-2060	-2277	-549	-15406	-388	-22484	-2509	-25598	-860	-21908	-7350	-24489	-103	-24376	-8260	-17917	-558	-1549	10168	-15081	-11928	-23981	3246	-22308	-1157	-23606	7365	-19617	-5608	-22601	8631	-18396	-151	-126	-122	-70	-63	-64	-109	36	-149	17	34	-78	-22	-57	81	-32	-3
0.783333	-1528	-2228	-465	-15418	-826	-22424	-2916	-25650	-758	-22428	-7591	-24201	-80	-24881	-8712	-18032	-305	-1590	10171	-15345	-8699	-24223	3546	-22232	-449	-23928	7700	-19621	-7858	-22747	8849	-18439	-149	-129	-125	-69	-62	-61	-108	38	-152	0	35	-77	-25	-59	92	-32	-5
0.784167	-341	-2156	-373	-15450	-607	-22434	-3440	-25618	-660	-23001	-7917	-23846	-132	-25324	-9130	-18023	-525	-1641	10157	-15648	-10336	-24504	3846	-22152	-1242	-24288	8051	-19621	-9719	-22945	9128	-18453	-148	-101	-121	-67	-36	-59	-109	36	-152	18	35	-75	-19	-58	78	-30	2
0.785000	445	-2057	-281	-15509	-549	-22508	-4070	-25511	-800	-23616	-8337	-23460	-151	-25712	-9521	-17890	-593	-1704	10120	-15967	-12809	-24824	4168	-22073	-1244	-24691	8421	-19625	-11282	-23196	9441	-18432	-148	-126	-124	-64	-58	-57	-107	39	-152	17	35	-74	-18	-59	81	-32	2
0.785833	659	-1931	-190	-15598	-458	-22655	-4775	-25340	-909	-24257	-8844	-23050	-127	-26039	-9869	-17640	-713	-1760	10059	-16314	-11189	-25191	4517	-22008	-1148	-25134	8805	-19643	-12778	-23505	9820	-18376	-146	-127	-121	-64	-61	-58	-101	37	-152	18	36	-75	-22	-57	82	-30	-3
0.786667	1629	-1778	-107	-15716	-331	-22871	-5604	-25117	-883	-24909	-9423	-22722	-143	-26317	-10177	-17302	-827	-1827	9979	-16684	-12086	-25596	4903	-21958	-1250	-25606	9203	-19682	-13309	-23863	10244	-18283	-149	-126	-122	-64	-61	-57	-107	38	-150	16	26	-70	-24	-58	80	-32	-1
0.787500	37	-1601	-26	-15868	-33	-23157	-6472	-24858	-650	-25557	-10068	-22427	-173	-26549	-10452	-16895	-733	-1905	9881	-17057	-13530	-26036	5287	-21932	-986	-26110	9607	-19738	-13012	-24267	10718	-18142	-149	-131	-122	-64	-67	-58	-109	36	-155	13	33	-76	-22	-61	78	-33	0
0.788333	1095	-1399	16	-16047	-575	-23506	-7372	-24591	-499	-26176	-10754	-22194	-116	-26745	-10692	-16456	-532	-2006	9776	-17441	-10246	-26503	5723	-21921	-659	-26620	10033	-19822	-14279	-24708	11250	-17953	-150	-128	-120	-65	-63	-60	-100	39	-150	17	35	-78	-21	-58	81	-32	0
0.789167	3868	-1172	61	-16259	-111	-23902	-8280	-24312	-606	-26742	-11470	-22044	-156	-26916	-10899	-16013	-700	-2068	9664	-17830	-11272	-26991	6190	-21942	-1237	-27146	10473	-19934	-13956	-25172	11830	-17711	-149	-127	-96	-70	-61	-59	-109	38	-152	16	29	-76	-23	-57	81	-29	1
0.790000	3577	-928	64	-16496	-44	-24335	-9181	-24032	-534	-27254	-12186	-21969	-298	-27073	-11094	-15616	-552	-2159	9551	-18219	-13934	-27494	6698	-21990	-1161	-27665	10918	-20077	-11498	-25641	12431	-17428	-154	-134	-122	-68	-63	-60	-110	36	-155	12	29	-78	-24	-58	80	-35	-12
0.790833	3548	-671	52	-16763	-62	-24803	-10042	-23770	-287	-27684	-12884	-21978	-282	-27225	-11287	-15289	-411	-2254	9448	-18608	-12032	-27999	7249	-22068	-991	-28159	11380	-20238	-8586	-26103	13077	-17096	-154	-128	-119	-66	-66	-56	-104	39	-153	15	34	-76	-24	-58	81	-30	-1
0.791667	3584	-404	17	-17048	11	-25271	-10841	-23518	-227	-28016	-13543	-22044	-178	-27387	-11496	-15075	-210	-2356	9346	-18994	-12158	-28496	7869	-22176	-884	-28630	11846	-20425	-5007	-26544	13740	-16717	-152	-128	-118	-64	-61	-55	-103	39	-151	16	35	-75	-22	-56	80	-33	-5
0.792500	3934	-130	-44	-17359	-44	-25733	-11558	-23293	-296	-28243	-14155	-22160	-202	-27566	-11739	-14995	47	-2464	9266	-19371	-12364	-28980	8469	-22317	-835	-29066	12322	-20633	-1723	-26953	14423	-16298	-147	-130	-117	-64	-60	-58	-105	40	-151	16	35	-73	-21	-55	82	-28	0
0.793333	5373	148	-135	-17686	-62	-26171	-12176	-23086	-176	-28362	-14715	-22313	-216	-27768	-12037	-15087	91	-2584	9199	-19748	-11549	-29436	9136	-22486	-952	-29448	12807	-20860	1610	-27317	15122	-15856	-148	-130	-121	-66	-60	-56	-104	39	-153	16	35	-70	-21	-53	81	-32	-4
0.794167	6479	419	-249	-18004	178	-26571	-12684	-22901	72	-28377	-15218	-22471	-184	-27998	-12411	-15357	124	-2706	9157	-20113	-11226	-29858	9838	-22684	-539	-29782	13308	-21093	4306	-27622	15817	-15391	-154	-129	-120	-64	-61	-59	-105	37	-151	16	33	-74	-23	-55	80	-32	2
0.795000	5521	681	-391	-18373	136	-26914	-13077	-22726	236	-28277	-15663	-22617	-229	-28252	-12872	-15817	150	-2835	9133	-20478	-10592	-30237	10569	-22909	-27	-30051	13821	-21329	5736	-27859	16503	-14908	-150	-130	-119	-67	-60	-58	-107	38	-150	25	35	-75	-21	-53	80	-29	-12
0.795833	3570	933	-550	-18725	514	-27198	-13348	-22553	610	-28079	-16062	-22730	-271	-28529	-13428	-16452	164	-2968	9136	-20813	-12463	-30572	11334	-23159	-126	-30253	14338	-21559	8347	-28024	17176	-14424	-150	-130	-117	-65	-65	-59	-107	39	-153	16	35	-77	-24	-55	82	-27	-1
0.796667	3226	1169	-733	-19073	99	-27398	-13505	-22371	805	-27779	-16418	-22792	-125	-28811	-14083	-17253	418	-3100	9164	-21150	-8294	-30841	12115	-23423	682	-30380	14869	-21773	7166	-28096	17829	-13941	-148	-128	-120	-66	-59	-56	-103	40	-149	17	35	-74	-15	-55	86	-26	4
0.797500	4232	1393	-927	-19414	400	-27514	-13546	-22176	760	-27404	-16755	-22783	-100	-29093	-14845	-18195	57	-3230	9214	-21469	-6162	-31055	12911	-23701	318	-30431	15405	-21969	4634	-28083	18454	-13468	-147	-124	-117	-62	-61	-52	-100	45	-151	21	36	-73	-22	-51	88	-24	0
0.798333	4308	1588	-1136	-19748	342	-27537	-13494	-21952	821	-26957	-17084	-22712	-188	-29363	-15714	-19242	183	-3360	9279	-21774	-7571	-31201	13713	-23996	268	-30405	15948	-22143	2600	-27989	19044	-13030	-148	-126	-120	-67	-66	-56	-105	39	-154	17	35	-76	-23	-52	81	-26	-3
0.799167	3851	1765	-1355	-20068	357	-27470	-13362	-21702	873	-26449	-17430	-22529	-255	-29595	-16665	-20345	318	-3477	9368	-22069	-4844	-31282	14512	-24290	371	-30298	16499	-22285	88	-27818	19595	-12609	-147	-126	-118	-64	-62	-56	-103	43	-149	19	35	-75	-22	-56	87	-25	2
0.800000	3444	1923	-1581	-20368	190	-27294	-13159	-21390	933	-25889	-17798	-22264	-237	-29772	-17674	-21447	322	-3587	9465	-22343	-3769	-31289	15307	-24589	403	-30107	17054	-22388	-1756	-27527	20116	-12228	-148	-127	-120	-67	-63	-57	-105	42	-150	21	36	-78	-21	-52	88	-26	-3
0.800833	1203	2057	-1806	-20656	469	-27022	-12910	-21029	1142	-25297	-18211	-21921	-162	-29869	-18725	-22508	403	-3680	9571	-22602	-3815	-31222	16090	-24882	516	-29835	17609	-22462	-2608	-27173	20591	-11889	-150	-122	-108	-64	-83	-58	-104	42	-151	19	34	-77	-25	-55	86	-28	0
0.801667	757	2166	-2038	-20927	-207	-26651	-12638	-20631	1109	-24679	-18676	-21493	-92	-29867	-19789	-23472	589	-3759	9682	-22843	-122	-31081	16847	-25172	912	-29478	18166	-22484	-4826	-26742	21013	-11593	-150	-127	-119	-66	-64	-60	-95	41	-150	20	29	-76	-24	-52	85	-26	0
0.802500	3237	2254	-2263	-21180	17	-26187	-12361	-20167	1180	-24047	-19193	-21002	-160	-29756	-20838	-24288	530	-3812	9790	-23060	556	-30867	17574	-25442	550	-29046	18712	-22467	-5907	-26244	21395	-11343	-151	-127	-119	-63	-62	-52	-104	40	-151	20	36	-75	-22	-55	84	-26	0
0.803333	2744	2316	-2484	-21420	204	-25636	-12106	-19652	1302	-23402	-19762	-20457	-165	-29496	-21831	-24910	465	-3847	9870	-23258	-2238	-30586	18261	-25691	508	-28536	19249	-22408	-3804	-25676	21739	-11131	-145	-122	-117	-62	-65	-57	-105	43	-152	21	36	-75	-23	-55	82	-26	1
0.804167	2210	2360	-2697	-21644	88	-25007	-11881	-19099	1260	-22758	-20389	-19877	-184	-29132	-22750	-25298	326	-3859	9990	-23433	-386	-30228	18893	-25921	416	-27954	19765	-22319	-1177	-25057	22031	-10967	-146	-125	-129	-61	-57	-53	-102	46	-148	22	37	-74	-21	-53	84	-27	0
0.805000	1683	2377	-2902	-21861	136	-24309	-11710	-18512	1483	-22100	-21045	-19285	-223	-28609	-23551	-25430	310	-3845	10078	-23583	-167	-29807	19468	-26132	225	-27306	20257	-22198	2525	-24395	22287	-10849	-147	-124	-115	-62	-60	-53	-102	43	-147	21	39	-99	-22	-50	86	-28	2
0.805833	946	2376	-3096	-22068	133	-23539	-11600	-17911	1639	-21451	-21721	-18706	-191	-27957	-24225	-25290	357	-3803	10147	-23709	-1114	-29316	19973	-26316	197	-26597	20710	-22046	6718	-23703	22502	-10783	-147	-122	-115	-61	-60	-51	-103	44	-149	23	36	-72	-19	-52	86	-31	2
0.806667	1078	2348	-3298	-22280	8	-22725	-11587	-17313	1562	-20809	-22390	-18167	-183	-27182	-24749	-24858	451	-3738	10202	-23808	-630	-28767	20384	-26480	-76	-25840	21110	-21874	10998	-22978	22640	-10744	-150	-128	-120	-63	-63	-57	-118	37	-155	18	33	-68	-18	-58	81	-35	-4
0.807500	2168	2297	-3493	-22491	74	-21868	-11659	-16740	1514	-20171	-23031	-17685	-228	-26297	-25116	-24187	522	-3650	10244	-23872	-865	-28159	20712	-26613	56	-25035	21457	-21688	15187	-22238	22741	-10746	-152	-128	-118	-68	-65	-58	-111	40	-154	20	33	-77	-23	-61	80	-32	-6
0.808333	1699	2231	-3677	-22698	90	-20973	-11817	-16201	1542	-19531	-23604	-17270	-220	-25314	-25315	-23242	483	-3530	10274	-23905	-404	-27495	20928	-26722	300	-24199	21735	-21486	17778	-21472	22797	-10775	-150	-127	-119	-66	-62	-63	-108	39	-150	18	22	-75	-24	-57	82	-32	0
0.809167	-283	2147	-3859	-22909	422	-20061	-12074	-15730	1419	-18901	-24100	-16953	-237	-24277	-25346	-22087	413	-3387	10295	-23906	-2744	-26783	21035	-26805	-180	-23323	21935	-21268	21130	-20700	22778	-10838	-151	-127	-121	-68	-63	-59	-107	40	-154	18	30	-76	-23	-59	80	-32	-6
0.810000	-1878	2043	-4045	-23127	81	-19132	-12428	-15337	1293	-18277	-24494	-16747	-172	-23211	-25223	-20754	689	-3221	10302	-23870	-969	-26029	21017	-26871	598	-22438	22045	-21069	21507	-19935	22740	-10920	-149	-130	-120	-67	-62	-57	-104	41	-153	13	32	-77	-19	-58	78	-30	-5
0.810833	-516	1923	-4234	-23348	279	-18205	-12875	-15047	1129	-17662	-24753	-16653	-122	-22141	-24968	-19297	163	-3033	10301	-23793	1638	-25230	20877	-26917	265	-21536	22065	-20860	18871	-19176	22624	-11049	-150	-129	-122	-68	-63	-55	-107	37	-152	17	35	-76	-19	-58	80	-32	0
0.811667	-325	1790	-4432	-23576	194	-17285	-13409	-14880	1009	-17057	-24878	-16673	-152	-21109	-24600	-17766	46	-2828	10295	-23681	-1218	-24405	20602	-26944	-167	-20647	21976	-20669	16328	-18427	22449	-11162	-146	-128	-121	-64	-63	-57	-102	69	-150	17	33	-75	-25	-58	81	-31	0
0.812500	-633	1638	-4647	-23809	223	-16390	-14014	-14834	1175	-16471	-24856	-16807	-193	-20122	-24139	-16190	280	-2607	10281	-23533	896	-23565	20202	-26959	-25	-19767	21785	-20485	12240	-17714	22210	-11315	-149	-127	-122	-67	-59	-55	-105	39	-149	19	34	-74	-21	-59	82	-30	3
0.813333	-1519	1480	-4869	-24037	46	-15530	-14680	-14931	1294	-15912	-24692	-17063	-187	-19211	-23616	-14643	333	-2368	10259	-23352	2456	-22706	19674	-26957	-159	-18912	21476	-20311	8112	-16981	21903	-11486	-147	-127	-122	-64	-61	-57	-113	38	-149	17	35	-77	-21	-62	82	-31	3
0.814167	-4558	1317	-5113	-24264	537	-14712	-15394	-15214	1224	-15371	-24385	-17366	-200	-18399	-23059	-13167	373	-2128	10225	-23131	1661	-21847	19034	-26945	-198	-18089	21058	-20148	4483	-16301	21539	-11678	-150	-132	-120	-68	-60	-58	-108	40	-152	18	36	-77	-21	-58	81	-32	0
0.815000	-8236	1139	-5372	-24482	0	-13956	-16147	-15540	1124	-14861	-23958	-17751	-171	-17706	-22506	-11811	517	-1882	10189	-22884	4419	-21007	18284	-26924	120	-17308	20536	-20003	-439	-15652	21115	-11868	-152	-132	-124	-69	-66	-60	-110	40	-153	16	32	-84	-25	-61	74	-35	-3
0.815833	-7668	962	-5661	-24692	-94	-13264	-16917	-16062	919	-14390	-23430	-18177	-131	-17128	-21963	-10605	74	-1631	10138	-22611	6891	-20146	17439	-26885	-658	-16577	19916	-19864	-5585	-15036	20635	-12091	-153	-130	-128	-72	-67	-60	-109	36	-152	16	32	-80	-24	-59	77	-35	-1
0.816667	-8505	788	-5963	-24878	235	-12636	-17685	-16673	1040	-13951	-22819	-18615	-141	-16661	-21458	-9558	18	-1375	10078	-22298	4213	-19317	16520	-26833	-1124	-15898	19198	-19733	-7604	-14454	20105	-12295	-147	-131	-121	-65	-62	-60	-107	32	-150	16	35	-78	-23	-56	81	-29	-4
0.817500	-9694	615	-6292	-25054	90	-12089	-18435	-17395	736	-13560	-22159	-19033	-112	-16317	-21010	-8699	423	-1124	10000	-21981	6092	-18512	15542	-26772	-919	-15286	18409	-19605	-9003	-13917	19529	-12522	-149	-129	-120	-64	-60	-58	-105	39	-152	19	40	-74	-18	-55	84	-29	-13
0.818333	-10152	456	-6639	-25183	39	-11639	-19150	-18197	414	-13223	-21487	-19419	-107	-16086	-20622	-8035	541	-884	9903	-21644	7891	-17745	14521	-26699	-835	-14739	17543	-19491	-9385	-13415	18911	-12755	-149	-127	-119	-67	-66	-57	-105	40	-150	21	36	-78	-26	-57	85	-29	0
0.819167	-9829	299	-7011	-25291	29	-11289	-19818	-19055	670	-12934	-20813	-19731	-77	-15959	-20312	-7566	572	-651	9776	-21300	7286	-17023	13485	-26616	-685	-14261	16622	-19369	-8827	-12965	18266	-12980	-145	-129	-122	-65	-61	-60	-105	39	-152	17	37	-75	-19	-57	81	-31	-4
0.820000	-8006	159	-7393	-25365	62	-11031	-20408	-19936	738	-12715	-20182	-19949	-40	-15919	-20063	-7273	542	-432	9626	-20948	8411	-16359	12442	-26516	-825	-13851	15666	-19251	-7772	-12562	17608	-13217	-147	-128	-119	-65	-61	-58	-104	40	-154	20	37	-75	-22	-58	79	-29	1
0.820833	-4853	28	-7790	-25404	145	-10883	-20916	-20816	536	-12562	-19616	-20054	-96	-15955	-19880	-7145	515	-230	9442	-20608	8761	-15717	11422	-26407	-728	-13511	14700	-19128	-5797	-12208	16941	-13444	-150	-127	-114	-66	-63	-60	-107	39	-149	19	36	-76	-25	-56	79	-28	0
0.821667	-3170	-77	-8186	-25400	97	-10840	-21323	-21650	319	-12465	-19138	-20028	-86	-16063	-19744	-7154	594	-41	9222	-20268	9408	-15146	10444	-26284	-190	-13238	13732	-19000	-4586	-11905	16279	-13658	-148	-128	-116	-65	-64	-60	-109	34	-154	20	35	-77	-26	-60	81	-30	0
0.822500	-2600	-182	-8588	-25361	286	-10910	-21613	-22422	7	-12442	-18750	-19861	-104	-16200	-19640	-7274	371	128	8965	-19946	7870	-14635	9526	-26151	-748	-13028	12802	-18864	-2081	-11644	15637	-13856	-150	-127	-121	-68	-63	-60	-111	40	-150	21	33	-77	-18	-56	84	-30	0
0.823333	-2426	-242	-8980	-25279	131	-11076	-21781	-23100	-210	-12487	-18479	-19561	-145	-16385	-19559	-7474	516	278	8673	-19638	8033	-14172	8679	-26005	-258	-12873	11879	-18723	-376	-11437	15019	-14037	-151	-131	-120	-67	-65	-58	-108	39	-147	13	32	-76	-10	-56	80	-32	-7
0.824167	710	-299	-9360	-25189	43	-11346	-21823	-23656	-407	-12598	-18307	-19112	-76	-16585	-19469	-7717	329	409	8353	-19355	11576	-13773	7919	-25845	-133	-12759	11026	-18568	-1902	-11280	14446	-14192	-148	-100	-117	-67	-65	-57	-110	37	-151	19	36	-72	-22	-52	81	-27	0
0.825000	2579	-331	-9712	-24997	127	-11695	-21725	-24074	-186	-12770	-18235	-18542	15	-16796	-19364	-7987	59	524	7998	-19092	8204	-13428	7253	-25680	-742	-12688	10242	-18406	-2093	-11158	13919	-14319	-146	-126	-119	-63	-58	-55	-103	38	-150	19	37	-72	-7	-52	84	-29	2
0.825833	4219	-346	-10040	-24804	25	-12138	-21495	-24361	-263	-13002	-18251	-17872	15	-17009	-19222	-8243	98	611	7618	-18859	8124	-13135	6681	-25505	-380	-12654	9546	-18236	-3005	-11083	13452	-14415	-134	-124	-117	-64	-59	-52	-104	41	-147	21	37	-74	-14	-51	87	-28	2
0.826667	4921	-342	-10346	-24582	-143	-12652	-21128	-24444	-309	-13286	-18334	-17125	-26	-17217	-19041	-8476	81	662	7210	-18658	8405	-12888	6210	-25320	-319	-12647	8935	-18064	-3544	-11049	13043	-14483	-150	-126	-120	-66	-58	-53	-102	40	-149	15	27	-72	-23	-55	80	-31	0
0.827500	4892	-326	-10621	-24356	251	-13231	-20640	-24391	-52	-13618	-18471	-16335	-32	-17411	-18807	-8657	-13	715	6786	-18484	5869	-12687	5833	-25134	-400	-12659	8430	-17885	-3246	-11056	12700	-14517	-153	-129	-119	-67	-62	-57	-105	37	-155	16	34	-74	-24	-56	78	-33	-4
0.828333	3123	-290	-10849	-24049	-155	-13845	-20026	-24170	54	-13985	-18620	-15527	-31	-17619	-18510	-8780	63	738	6357	-18336	5726	-12525	5559	-24927	-149	-12675	8028	-17697	-3380	-11094	12423	-14515	-150	-125	-118	-66	-60	-57	-105	39	-152	20	37	-77	-26	-56	79	-31	-4
0.829167	5285	-233	-11045	-23746	-387	-14496	-19308	-23803	13	-14379	-18764	-14724	-45	-17754	-18150	-8834	-85	740	5924	-18219	7204	-12391	5374	-24714	-230	-12698	7732	-17509	-4381	-11165	12218	-14476	-149	-127	-121	-66	-67	-56	-105	37	-154	15	33	-74	-22	-57	84	-30	0
0.830000	6187	-171	-11196	-23437	-32	-15164	-18489	-23296	-78	-14792	-18873	-13980	-68	-17895	-17738	-8819	-251	730	5497	-18120	2588	-12292	5270	-24488	-575	-12720	7544	-17311	-2338	-11264	12078	-14406	-151	-127	-120	-66	-63	-58	-101	41	-154	18	35	-73	-24	-56	82	-11	-5
0.830833	5375	-91	-11313	-23112	-252	-15837	-17592	-22675	-327	-15214	-18925	-13311	-124	-18012	-17274	-8740	-10	676	5086	-18054	876	-12198	5239	-24256	-627	-12732	7463	-17123	762	-11384	12003	-14300	-166	-125	-118	-66	-62	-58	-104	39	-153	17	35	-75	-23	-55	84	-29	-3
0.831667	4706	-3	-11389	-22780	-134	-16498	-16630	-21960	-524	-15627	-18895	-12754	-126	-18117	-16776	-8612	-116	613	4692	-18008	888	-12131	5271	-24014	-749	-12733	7467	-16937	4394	-11523	11977	-14173	-152	-129	-120	-69	-64	-58	-101	38	-153	16	33	-75	-24	-60	79	-32	-4
0.832500	3670	88	-11436	-22450	-183	-17136	-15630	-21191	-766	-16035	-18772	-12322	-81	-18197	-16245	-8445	-214	537	4322	-17985	-1404	-12071	5355	-23766	-683	-12722	7564	-16753	8431	-11668	12006	-14011	-148	-127	-119	-66	-59	-56	-104	36	-154	17	35	-75	-17	-56	84	-32	0
0.833333	3135	187	-11438	-22120	-366	-17729	-14596	-20368	-1128	-16418	-18529	-12020	-105	-18267	-15700	-8276	-268	442	3981	-17971	-2117	-12027	5476	-23502	-852	-12689	7733	-16575	11823	-11821	12068	-13828	-153	-133	-120	-66	-64	-58	-93	39	-176	18	35	-75	-24	-56	84	-30	-3
0.834167	3624	286	-11413	-21803	-286	-18281	-13559	-19546	-1454	-16775	-18188	-11866	-166	-18321	-15151	-8075	-411	338	3673	-17981	-2996	-11984	5633	-23237	-1154	-12637	7969	-16408	15250	-11977	12163	-13621	-150	-128	-119	-67	-64	-58	-105	36	-155	16	32	-75	-23	-57	82	-33	-1
0.835000	3033	383	-11358	-21503	-118	-18762	-12523	-18730	-1326	-17098	-17722	-11857	-221	-18368	-14616	-7922	-218	227	3397	-18000	-3444	-11948	5810	-22954	-656	-12564	8257	-16250	17320	-12121	12282	-13401	-150	-130	-121	-64	-64	-57	-109	37	-145	16	34	-76	-23	-59	84	-31	-4
0.835833	1329	473	-11278	-21216	-67	-19196	-11513	-17961	-1025	-17387	-17152	-11986	-194	-18411	-14107	-7809	-482	105	3154	-18036	-4846	-11917	5999	-22671	-673	-12469	8586	-16101	19164	-12255	12409	-13162	-150	-128	-120	-68	-63	-60	-110	37	-154	13	33	-76	-24	-57	80	-32	0
0.836667	-1247	558	-11172	-20962	-35	-19544	-10533	-17240	-792	-17629	-16482	-12230	-179	-18451	-13611	-7765	-472	-14	2938	-18075	-5805	-11886	6208	-22377	-507	-12350	8940	-15973	20536	-12365	12543	-12912	-148	-130	-122	-73	-62	-56	-107	38	-151	23	36	-77	-18	-56	82	-31	0
0.837500	-894	632	-11044	-20733	-304	-19823	-9609	-16605	-979	-17830	-15743	-12575	-200	-18486	-13185	-7802	-397	-139	2756	-18124	-1281	-11861	6414	-22081	167	-12218	9307	-15855	17326	-12450	12674	-12647	-145	-129	-119	-64	-59	-53	-103	41	-150	16	35	-75	-19	-55	86	-25	-3
0.838333	-1238	694	-10910	-20533	-165	-20034	-8749	-16058	-1093	-17991	-14938	-12988	-180	-18530	-12785	-7944	-701	-268	2602	-18185	-3308	-11832	6621	-21786	-153	-12064	9681	-15754	14435	-12506	12792	-12384	-148	-128	-121	-66	-56	-57	-103	40	-149	20	39	-70	-19	-56	82	-31	3
0.839167	-1367	732	-10769	-20370	-155	-20178	-7959	-15613	-1039	-18125	-14100	-13490	-187	-18587	-12434	-8192	-573	-387	2470	-18253	-3400	-11815	6822	-21499	37	-11903	10044	-15667	10581	-12529	12888	-12115	-147	-128	-120	-64	-58	-56	-109	38	-149	19	35	-75	-17	-59	81	-30	2
0.840000	-1791	749	-10609	-20241	-217	-20255	-7248	-15263	-809	-18224	-13249	-14006	-166	-18654	-12125	-8551	-470	-497	2359	-18329	-1383	-11804	7012	-21211	170	-11725	10399	-15601	6640	-12514	12974	-11849	-152	-131	-125	-68	-63	-62	-109	36	-152	30	34	-79	-30	-63	77	-36	-5
0.840833	-2189	747	-10447	-20151	-52	-20280	-6615	-15011	-656	-18301	-12420	-14523	-87	-18744	-11847	-9018	-546	-619	2276	-18407	-1779	-11797	7226	-20927	210	-11545	10732	-15550	3214	-12452	13039	-11584	-150	-129	-119	-66	-65	-58	-108	37	-152	19	34	-81	-25	-59	79	-33	-3
0.841667	-4978	719	-10310	-20089	-120	-20253	-6054	-14847	-630	-18371	-11624	-15011	-57	-18843	-11600	-9589	-446	-727	2205	-18493	-1307	-11792	7428	-20656	518	-11360	11036	-15508	74	-12348	13081	-11312	-154	-130	-124	-66	-66	-58	-108	36	-161	16	33	-80	-25	-58	78	-35	-1
0.842500	-3784	672	-10173	-20061	-534	-20187	-5580	-14771	-765	-18408	-10902	-15474	-59	-18966	-11376	-10258	-363	-822	2160	-18592	1938	-11796	7636	-20388	649	-11177	11311	-15485	-4361	-12199	13106	-11053	-149	-129	-121	-67	-62	-58	-109	36	-152	17	33	-80	-22	-59	86	-39	1
0.843333	-2111	601	-10054	-20066	-110	-20099	-5186	-14760	-759	-18456	-10253	-15879	-110	-19109	-11159	-11004	-463	-919	2131	-18676	-287	-11805	7847	-20137	-59	-11002	11548	-15470	-6017	-12000	13111	-10799	-147	-128	-118	-66	-67	-56	-109	40	-148	37	35	-77	-19	-58	78	-30	0
0.844167	-2545	510	-9952	-20096	-203	-19989	-4866	-14802	-579	-18514	-9708	-16218	-108	-19278	-10950	-11822	-292	-996	2123	-18770	-1555	-11820	8068	-19894	347	-10834	11767	-15467	-5927	-11758	13107	-10555	-145	-126	-118	-65	-63	-55	-105	43	-148	18	36	-79	-23	-56	84	-28	2
0.845000	-2698	394	-9878	-20154	-135	-19882	-4610	-14889	-323	-18581	-9261	-16486	-78	-19460	-10735	-12677	-389	-1072	2137	-18873	314	-11836	8298	-19670	445	-10678	11930	-15472	-5567	-11479	13088	-10326	-146	-125	-119	-65	-51	-59	-103	43	-147	2	38	-75	-17	-52	86	-28	2
0.845833	-2973	263	-9830	-20243	-237	-19778	-4414	-15007	-310	-18669	-8928	-16687	-112	-19658	-10511	-13556	-131	-1134	2169	-18972	-681	-11854	8542	-19465	360	-10540	12080	-15487	-4193	-11161	13066	-10108	-148	-126	-116	-63	-62	-55	-102	40	-149	19	39	-75	-22	-53	81	-27	4
0.846667	-2775	118	-9811	-20333	-392	-19687	-4277	-15138	-394	-18770	-8702	-16817	-189	-19861	-10288	-14433	-182	-1180	2225	-19077	-1005	-11880	8793	-19280	589	-10413	12172	-15508	-2853	-10817	13034	-9918	-146	-126	-126	-66	-60	-59	-105	37	-148	17	37	-76	-24	-55	80	-33	0
0.847500	-1575	-79	-9822	-20454	-373	-19623	-4185	-15275	-564	-18904	-8586	-16890	-187	-20068	-10048	-15288	-565	-1215	2307	-19181	-978	-11901	9055	-19114	375	-10314	12242	-15535	-1150	-10451	13005	-9740	-150	-130	-119	-68	-63	-61	-110	39	-151	15	34	-76	-23	-58	78	-32	0
0.848333	-750	-185	-9859	-20588	-345	-19591	-4132	-15406	-539	-19048	-8564	-16909	-74	-20266	-9799	-16098	-355	-1229	2418	-19287	-1055	-11924	9326	-18969	588	-10215	12288	-15563	-179	-10057	12980	-9585	-150	-132	-117	-72	-65	-62	-85	36	-153	15	32	-81	-24	-60	77	-33	-3
0.849167	-1419	-329	-9925	-20728	-417	-19589	-4122	-15523	-304	-19202	-8618	-16899	6	-20447	-9553	-16841	-306	-1210	2558	-19387	-1338	-11932	9618	-18842	536	-10132	12313	-15591	316	-9655	12965	-9454	-149	-128	-121	-69	-61	-60	-109	37	-149	17	29	-77	-22	-59	76	-34	-3
0.850000	-3236	-458	-10001	-20875	-75	-19617	-4129	-15622	-131	-19362	-8733	-16860	-82	-20589	-9307	-17497	-284	-1163	2729	-19481	-3245	-11943	9890	-18743	213	-10060	12311	-15619	1924	-9249	12961	-9347	-147	-130	-124	-66	-61	-62	-111	36	-153	8	33	-75	-21	-57	80	-31	-3
0.850833	-2751	-565	-10103	-21025	-303	-19680	-4160	-15704	-160	-19524	-8897	-16818	-200	-20709	-9069	-18058	108	-1089	2929	-19573	1142	-11941	10177	-18662	596	-10000	12295	-15645	-661	-8848	12962	-9270	-146	-126	-120	-65	-62	-59	-109	37	-152	13	34	-77	-21	-58	76	-34	0
0.851667	-1788	-641	-10217	-21181	66	-19782	-4203	-15774	-124	-19680	-9093	-16784	-186	-20783	-8851	-18520	27	-972	3153	-19661	752	-11933	10454	-18607	-59	-9940	12258	-15668	-3147	-8458	12972	-9216	-159	-127	-122	-70	-59	-61	-108	37	-152	18	33	-75	-23	-59	81	-30	0
0.852500	-1146	-679	-10341	-21342	-45	-19905	-4256	-15828	-5	-19820	-9282	-16768	-156	-20814	-8663	-18874	17	-816	3398	-19743	-268	-11909	10723	-18572	94	-9886	12212	-15689	-5861	-8092	12986	-9193	-149	-128	-119	-66	-64	-59	-104	38	-152	18	33	-77	-24	-58	79	-31	-3
0.853333	-1233	-667	-10466	-21498	-53	-20051	-4318	-15880	82	-19940	-9468	-16789	-279	-20788	-8503	-19118	-159	-627	3660	-19819	2015	-11878	10978	-18560	34	-9836	12144	-15705	-8823	-7747	13003	-9193	-145	-126	-122	-63	-64	-53	-105	40	-155	45	28	-75	-22	-56	82	-31	0
0.854167	-695	-603	-10594	-21652	10	-20204	-4384	-15922	-34	-20035	-9635	-16844	-274	-20720	-8388	-19264	93	-400	3931	-19890	2007	-11833	11211	-18578	-211	-9784	12050	-15717	-11078	-7440	13014	-9227	-151	-131	-122	-65	-64	-57	-105	38	-152	16	33	-76	-19	-56	80	-32	-5
0.855000	-2495	-476	-10713	-21804	189	-20362	-4451	-15976	126	-20098	-9757	-16948	-269	-20598	-8314	-19312	391	-128	4210	-19956	1787	-11774	11419	-18612	-57	-9727	11979	-15715	-12831	-7181	13020	-9280	-146	-128	-122	-56	-63	-59	-104	39	-153	26	30	-79	-23	-58	80	-31	-4
0.855833	-1705	-286	-10823	-21948	-378	-20511	-4516	-16039	-62	-20121	-9843	-17100	-306	-20436	-8277	-19279	443	164	4476	-20017	5411	-11696	11600	-18667	270	-9668	11880	-15714	-16435	-6963	13011	-9354	-152	-132	-126	-68	-64	-61	-107	39	-151	17	28	-79	-25	-58	80	-33	-4
0.856667	850	-18	-10924	-22084	104	-20639	-4579	-16119	-280	-20099	-9876	-17290	-333	-20213	-8282	-19175	147	497	4736	-20072	4305	-11605	11751	-18742	-411	-9610	11777	-15701	-18053	-6798	12990	-9446	-152	-129	-114	-69	-66	-59	-114	56	-154	11	25	-78	-26	-59	79	-34	-6
0.857500	537	322	-11009	-22209	72	-20734	-4634	-16214	-236	-20049	-9854	-17519	-315	-19996	-8321	-19009	37	852	4983	-20113	1935	-11493	11874	-18822	-260	-9525	11672	-15669	-17199	-6681	12955	-9542	-149	-129	-122	-65	-61	-55	-104	43	-153	18	35	-79	-19	-55	84	-30	-1
0.858333	270	731	-11065	-22318	-57	-20792	-4685	-16336	-213	-19952	-9778	-17783	-342	-19737	-8396	-18802	15	1227	5202	-20160	4075	-11371	11956	-18928	-97	-9472	11550	-15638	-16258	-6621	12889	-9653	-148	-128	-115	-65	-65	-56	-105	40	-150	18	36	-77	-23	-56	86	-28	1
0.859167	195	1194	-11108	-22416	6	-20803	-4735	-16480	30	-19815	-9667	-18076	-336	-19470	-8496	-18573	27	1600	5385	-20203	3334	-11235	12001	-19043	-215	-9402	11429	-15588	-14165	-6613	12805	-9771	-150	-128	-120	-66	-60	-52	-105	41	-150	18	34	-74	-19	-55	85	-29	-4
0.860000	353	1713	-11124	-22497	38	-20762	-4776	-16645	84	-19642	-9518	-18376	-357	-19195	-8610	-18322	39	1975	5533	-20247	2352	-11087	12030	-19168	-109	-9340	11304	-15550	-11964	-6660	12693	-9881	-148	-128	-124	-64	-61	-56	-99	43	-149	19	33	-75	-21	-63	84	-28	2
0.860833	1360	2275	-11115	-22567	61	-20664	-4814	-16833	-77	-19433	-9336	-18679	-327	-18928	-8729	-18067	-180	2338	5647	-20298	2352	-10929	12024	-19308	-585	-9279	11182	-15499	-9582	-6756	12557	-9980	-150	-126	-122	-68	-62	-56	-105	43	-149	19	30	-75	-19	-57	84	-28	8
0.861667	2419	2861	-11072	-22614	40	-20507	-4835	-17030	-109	-19196	-9125	-18968	-299	-18674	-8846	-17814	-247	2682	5708	-20349	1586	-10765	11993	-19428	-563	-9231	11062	-15444	-7325	-6897	12401	-10074	-149	-126	-120	-65	-62	-51	-104	40	-152	18	35	-78	-22	-55	84	-30	-5
0.862500	1597	3460	-10996	-22651	-161	-20285	-4857	-17233	-119	-18927	-8946	-19242	-298	-18436	-8950	-17569	-228	3002	5733	-20413	1150	-10597	11948	-19565	-342	-9186	10953	-15386	-6132	-7076	12228	-10136	-147	-128	-118	-69	-62	-55	-108	40	-150	19	36	-78	-18	-58	80	-30	1
0.863333	-66	4057	-10882	-22665	316	-20008	-4871	-17435	-152	-18636	-8755	-19481	-311	-18222	-9036	-17332	-377	3283	5727	-20481	-2159	-10427	11885	-19691	-891	-9157	10850	-15328	-3324	-7295	12043	-10178	-146	-125	-115	-65	-81	-55	-104	41	-149	21	36	-77	-24	-58	84	-30	1
0.864167	64	4628	-10731	-22672	-93	-19679	-4873	-17624	-336	-18326	-8576	-19680	-339	-18034	-9089	-17108	-183	3523	5685	-20568	240	-10255	11817	-19815	-90	-9134	10766	-15276	-3808	-7537	11852	-10195	-148	-125	-120	-67	-60	-58	-102	41	-147	18	36	-73	-18	-55	85	-29	17
0.865000	1451	5156	-10541	-22663	97	-19302	-4874	-17801	-454	-18002	-8427	-19837	-334	-17884	-9110	-16890	-446	3712	5613	-20663	416	-10100	11741	-19934	-292	-9153	10688	-15230	-5295	-7809	11664	-10186	-149	-128	-118	-66	-59	-53	-103	39	-149	20	35	-78	-23	-60	80	-33	1
0.865833	1781	5627	-10307	-22654	-82	-18884	-4863	-17952	-534	-17665	-8305	-19943	-360	-17746	-9103	-16683	-344	3858	5525	-20777	-3048	-9951	11675	-20041	-456	-9169	10642	-15187	-6090	-8094	11495	-10142	-149	-125	-116	-65	-63	-58	-105	41	-148	21	36	-73	-18	-51	80	-28	2
0.866667	1580	6020	-10013	-22637	-90	-18430	-4843	-18063	-417	-17309	-8213	-19993	-383	-17640	-9055	-16471	-245	3950	5430	-20899	-2264	-9817	11613	-20138	-272	-9212	10616	-15160	-7361	-8394	11340	-10071	-158	-128	-118	-67	-66	-59	-104	40	-152	18	35	-75	-25	-61	79	-29	-1
0.867500	2032	6327	-9673	-22635	-198	-17970	-4812	-18148	-483	-16978	-8158	-19995	-308	-17560	-8973	-16256	-309	3995	5338	-21042	-3255	-9703	11559	-20225	-105	-9271	10620	-15144	-8074	-8697	11218	-9971	-152	-127	-119	-72	-66	-63	-105	37	-151	18	34	-78	-28	-61	79	-31	0
0.868333	805	6536	-9283	-22643	190	-17478	-4771	-18191	-530	-16643	-8134	-19943	-279	-17494	-8859	-16032	-477	3990	5263	-21196	-5341	-9606	11526	-20296	-111	-9352	10654	-15137	-7965	-9005	11145	-9843	-151	-126	-121	-67	-62	-60	-110	38	-152	18	36	-76	-24	-60	77	-29	-1
0.869167	658	6643	-8835	-22672	-379	-17010	-4724	-18187	-589	-16311	-8139	-19847	-253	-17440	-8715	-15793	-277	3943	5215	-21355	-3198	-9536	11511	-20353	447	-9454	10742	-15144	-9595	-9307	11118	-9692	-145	-126	-121	-66	-60	-60	-109	39	-149	17	36	-75	-23	-60	79	-30	-5
0.870000	3279	6636	-8334	-22732	-65	-16539	-4662	-18142	-596	-15994	-8162	-19709	-225	-17399	-8548	-15539	-509	3861	5209	-21526	-4040	-9494	11517	-20396	-66	-9570	10840	-15158	-10315	-9605	11154	-9523	-149	-125	-117	-65	-62	-65	-110	41	-156	20	36	-73	-39	-57	81	-30	-3
0.870833	3349	6520	-7778	-22828	40	-16091	-4592	-18061	-513	-15696	-8200	-19534	-224	-17357	-8365	-15258	-611	3745	5247	-21701	-8159	-9478	11532	-20430	-94	-9709	10994	-15204	-8159	-9892	11259	-9340	-149	-128	-118	-64	-62	-56	-105	42	-150	23	38	-75	-22	-55	82	-45	0
0.871667	3092	6297	-7196	-22965	-69	-15662	-4512	-17942	-594	-15420	-8249	-19333	-235	-17317	-8180	-14966	-489	3604	5335	-21883	-6937	-9491	11593	-20450	170	-9865	11182	-15221	-5942	-10173	11432	-9154	-146	-125	-116	-64	-53	-56	-102	43	-151	20	37	-72	-23	-55	81	-29	0
0.872500	2868	5972	-6573	-23144	34	-15270	-4428	-17803	-592	-15169	-8297	-19113	-308	-17271	-7991	-14656	-457	3444	5487	-22062	-7424	-9539	11661	-20465	-95	-10034	11410	-15267	-3116	-10445	11685	-8964	-149	-126	-119	-65	-63	-57	-104	40	-151	20	54	-73	-22	-53	82	-30	-1
0.873333	2814	5555	-5932	-23371	-70	-14911	-4340	-17635	-537	-14951	-8305	-18878	-322	-17221	-7812	-14333	-184	3272	5695	-22241	-8853	-9629	11754	-20471	44	-10219	11679	-15318	-246	-10711	12008	-8779	-156	-129	-116	-64	-91	-59	-111	41	-152	20	35	-75	-23	-57	75	-34	-7
0.874167	3445	5054	-5278	-23642	-98	-14595	-4251	-17457	-392	-14758	-8363	-18634	-302	-17164	-7646	-14000	-231	3100	5966	-22407	-8353	-9742	11861	-20465	-133	-10413	11989	-15369	2528	-10964	12416	-8596	-148	-128	-119	-66	-62	-59	-108	40	-153	18	36	-76	-21	-57	81	-30	-4
0.875000	4343	4495	-4637	-23945	-18	-14308	-4158	-17270	-70	-14587	-8364	-18385	-324	-17086	-7503	-13672	-306	2928	6291	-22563	-8753	-9891	11988	-20452	-44	-10620	12337	-15425	5224	-11214	12895	-8431	-153	-130	-124	-66	-65	-59	-77	42	-149	20	35	-77	-28	-56	80	-31	-5
0.875833	3635	3897	-4021	-24283	-75	-14063	-4070	-17082	216	-14447	-8345	-18135	-318	-17018	-7380	-13350	-136	2761	6665	-22708	-8312	-10072	12131	-20440	175	-10877	12715	-15479	6437	-11455	13443	-8284	-150	-127	-122	-66	-66	-60	-107	40	-151	18	34	-80	-23	-56	80	-35	0
0.876667	1812	3249	-3446	-24650	243	-13843	-3986	-16910	219	-14335	-8291	-17961	-306	-16935	-7286	-13045	-300	2606	7080	-22838	-9903	-10277	12290	-20421	-572	-11050	13129	-15524	8920	-11689	14058	-8159	-142	-127	-127	-66	-61	-55	-116	41	-151	21	39	-74	-21	-53	81	-29	-3
0.877500	96	2595	-2929	-25021	-137	-13652	-3910	-16740	263	-14243	-8217	-17649	-233	-16839	-7221	-12757	-116	2466	7534	-22941	-7182	-10511	12460	-20404	414	-11273	13567	-15564	8531	-11916	14721	-8055	-145	-126	-118	-63	-61	-53	-102	41	-148	25	40	-74	-25	-47	86	-28	1
0.878333	1048	1935	-2484	-25408	41	-13485	-3849	-16594	243	-14169	-8113	-17414	-285	-16741	-7189	-12509	-394	2334	7993	-23041	-3520	-10766	12636	-20385	325	-11497	14022	-15600	5408	-12148	15423	-7982	-141	-127	-120	-76	-60	-55	-104	43	-149	25	38	-74	-22	-56	85	-27	2
0.879167	1127	1296	-2130	-25779	-21	-13338	-3805	-16475	266	-14113	-7999	-17181	-269	-16642	-7187	-12292	-355	2217	8472	-23118	-5672	-11048	12822	-20370	-207	-11723	14491	-15627	3270	-12376	16160	-7937	-149	-126	-118	-62	-62	-56	-105	44	-151	25	38	-75	-24	-52	82	-26	11
0.880000	762	681	-1871	-26138	11	-13199	-3774	-16374	303	-14060	-7859	-16944	-177	-16536	-7210	-12120	-239	2112	8938	-23181	-3110	-11342	13010	-20356	-22	-11942	14962	-15643	202	-12591	16904	-7923	-146	-125	-120	-65	-59	-57	-107	43	-158	25	38	-52	-18	-52	86	-25	1
0.880833	328	110	-1714	-26468	-218	-13061	-3762	-16301	386	-14020	-7710	-16713	-150	-16424	-7260	-11993	-471	2019	9390	-23227	-1196	-11654	13203	-20348	-67	-12166	15426	-15652	-2481	-12804	17640	-7941	-146	-125	-122	-65	-60	-59	-103	43	-148	21	37	-77	-24	-58	85	-18	1
0.881667	-1039	-412	-1653	-26767	237	-12918	-3765	-16240	418	-13969	-7558	-16470	-193	-16310	-7331	-11911	-509	1929	9816	-23260	-1839	-11968	13395	-20345	-156	-12380	15880	-15647	-4178	-13007	18354	-7989	-150	-130	-121	-68	-65	-64	-107	40	-154	19	34	-80	-21	-55	81	-31	-7
0.882500	-2539	-878	-1694	-27013	-262	-12767	-3784	-16208	412	-13913	-7404	-16235	-166	-16193	-7415	-11867	-208	1849	10217	-23280	1244	-12285	13593	-20338	318	-12578	16315	-15632	-6966	-13192	19038	-8069	-149	-125	-120	-64	-63	-57	-104	21	-154	21	34	-78	-25	-62	81	-29	0
0.883333	3	-1281	-1829	-27210	-262	-12591	-3807	-16176	388	-13834	-7256	-15955	-107	-16058	-7498	-11861	-449	1767	10575	-23292	3744	-12604	13789	-20336	-247	-12769	16713	-15603	-9863	-13359	19672	-8181	-148	-124	-121	-68	-64	-60	-104	44	-150	18	36	-77	-22	-53	82	-29	0
0.884167	555	-1619	-2025	-27357	35	-12409	-3848	-16151	469	-13737	-7122	-15678	-98	-15921	-7589	-11884	-583	1689	10890	-23294	863	-12913	13983	-20338	-708	-12945	17073	-15567	-9489	-13516	20234	-8314	-145	-126	-121	-63	-62	-57	-102	42	-147	19	34	-76	-14	-55	82	-27	1
0.885000	-328	-1894	-2301	-27447	-163	-12205	-3896	-16126	342	-13615	-7007	-15377	-127	-15770	-7676	-11934	-424	1600	11155	-23290	2544	-13216	14171	-20342	-418	-13113	17388	-15518	-8376	-13643	20732	-8479	-147	-129	-119	-63	-84	-57	-103	40	-150	17	36	-75	-17	-50	87	-28	0
0.885833	-1030	-2106	-2623	-27487	-100	-11971	-3943	-16091	310	-13467	-6914	-15066	-102	-15611	-7756	-12000	-426	1518	11374	-23283	3897	-13501	14355	-20351	-549	-13256	17648	-15466	-6331	-13754	21109	-8667	-148	-125	-118	-61	-58	-59	-99	45	-147	20	38	-85	-22	-56	84	-28	2
0.886667	-1568	-2260	-2980	-27483	-110	-11723	-3994	-16043	382	-13307	-6843	-14737	-103	-15428	-7820	-12069	-318	1411	11548	-23267	2964	-13778	14526	-20362	-400	-13383	17841	-15382	-3454	-13830	21398	-8882	-149	-139	-118	-63	-61	-57	-107	38	-148	20	35	-75	-18	-52	80	-32	1
0.887500	-1368	-2363	-3354	-27427	-126	-11460	-4039	-15974	271	-13091	-6807	-14396	-18	-15239	-7875	-12140	-350	1300	11675	-23250	3498	-14036	14686	-20382	-456	-13493	17963	-15346	-110	-13895	21585	-9127	-149	-129	-124	-68	-66	-59	-97	39	-151	18	34	-66	-26	-57	79	-30	-4
0.888333	-258	-2412	-3726	-27339	15	-11178	-4076	-15872	5	-12864	-6790	-14044	26	-15022	-7903	-12192	-323	1188	11767	-23234	3240	-14270	14829	-20405	-468	-13580	18020	-15275	3943	-13917	21668	-9386	-148	-130	-124	-65	-64	-60	-107	38	-152	17	29	-76	-22	-56	80	-29	0
0.889167	-790	-2417	-4079	-27217	-94	-10894	-4098	-15738	40	-12611	-6800	-13684	-48	-14789	-7879	-12224	-85	1068	11821	-23207	4008	-14480	14967	-20419	106	-13643	18002	-15204	6711	-13934	21640	-9667	-149	-130	-122	-65	-64	-62	-105	38	-138	15	35	-78	-24	-58	78	-30	-4
0.890000	-2153	-2388	-4399	-27080	125	-10605	-4107	-15571	190	-12340	-6832	-13315	-34	-14540	-7888	-12227	-286	945	11850	-23173	2454	-14667	15073	-20445	-544	-13690	17917	-15135	10344	-13925	21509	-9956	-154	-130	-125	-64	-61	-64	-105	34	-158	12	30	-77	-25	-59	81	-32	-3
0.890833	-3886	-2327	-4677	-26906	-56	-10316	-4096	-15360	192	-12052	-6885	-12958	44	-14266	-7847	-12192	-4	824	11852	-23142	2852	-14827	15162	-20468	-134	-13705	17763	-15059	12636	-13894	21282	-10272	-151	-131	-121	-64	-62	-61	-103	36	-147	17	35	-75	-19	-57	79	-28	-3
0.891667	-2927	-2235	-4888	-26719	-98	-10031	-4063	-15115	-78	-11751	-6948	-12602	-27	-13982	-7779	-12119	-66	706	11837	-23079	7249	-14962	15221	-20502	171	-13708	17542	-14989	11107	-13858	20971	-10588	-146	-129	-119	-65	-64	-62	-104	38	-152	17	33	-75	-24	-58	84	-27	2
0.892500	-2843	-2126	-5074	-26533	-18	-9769	-3991	-14830	-186	-11451	-7022	-12270	-144	-13680	-7694	-12001	-218	592	11805	-23016	4633	-15074	15255	-20533	-321	-13687	17263	-14917	10543	-13805	20577	-10915	-151	-130	-122	-60	-65	-62	-104	40	-151	17	35	-76	-21	-56	81	-29	-3
0.893333	-2613	-2007	-5191	-26342	-23	-9521	-3941	-14524	-51	-11156	-7104	-11959	-155	-13373	-7580	-11840	93	489	11766	-22942	5605	-15154	15253	-20568	-143	-13656	16930	-14856	8560	-13758	20122	-11246	-148	-129	-122	-66	-63	-57	-104	38	-151	15	30	-75	-23	-57	82	-32	-8
0.894167	-2680	-1870	-5261	-26152	-112	-9299	-3855	-14186	-56	-10870	-7181	-11671	-70	-13055	-7463	-11644	50	394	11716	-22854	7174	-15216	15215	-20605	-113	-13614	16555	-14799	6472	-13719	19621	-11576	-151	-131	-120	-67	-62	-59	-103	38	-154	19	35	-75	-29	-57	82	-31	-6
0.895000	-2994	-1734	-5270	-25964	299	-9107	-3753	-13830	-3	-10600	-7259	-11417	-73	-12737	-7316	-11416	44	318	11668	-22757	5967	-15253	15142	-20649	-104	-13566	16146	-14751	5066	-13691	19087	-11900	-149	-130	-120	-66	-63	-57	-108	37	-154	18	35	-76	-26	-56	77	-30	0
0.895833	-4900	-1592	-5254	-25778	-53	-8946	-3642	-13462	177	-10351	-7317	-11200	-42	-12417	-7169	-11158	259	258	11615	-22647	7396	-15266	15030	-20689	316	-13515	15716	-14714	2803	-13679	18537	-12219	-148	-128	-122	-65	-74	-62	-105	39	-160	19	55	-75	-21	-57	82	-30	-1
0.896667	-2676	-1448	-5201	-25592	-231	-8816	-3520	-13089	-215	-10124	-7359	-11017	-19	-12104	-7011	-10866	156	212	11564	-22521	10179	-15256	14883	-20729	411	-13475	15279	-14683	-889	-13687	17990	-12523	-146	-131	-117	-67	-61	-61	-103	40	-150	20	35	-77	-21	-58	84	-28	0
0.897500	-1307	-1306	-5123	-25401	182	-8715	-3391	-12722	-167	-9924	-7362	-10870	-94	-11797	-6833	-10558	113	188	11518	-22389	6664	-15223	14706	-20765	-129	-13440	14835	-14663	-1662	-13721	17459	-12808	-151	-126	-117	-64	-62	-90	-102	42	-155	23	38	-73	-19	-53	86	-28	2
0.898333	-1592	-1166	-5037	-25206	-98	-8650	-3268	-12368	11	-9758	-7368	-10765	-86	-11498	-6688	-10242	292	181	11471	-22252	6342	-15175	14487	-20805	-69	-13421	14401	-14667	-1326	-13791	16950	-13081	-148	-127	-118	-65	-64	-63	-108	37	-149	19	33	-76	-24	-60	79	-31	-5
0.899167	-1681	-1033	-4954	-25013	-61	-8617	-3153	-12034	-76	-9625	-7337	-10703	-107	-11218	-6532	-9925	163	189	11422	-22112	7556	-15109	14243	-20836	77	-13419	13991	-14682	-318	-13880	16489	-13324	-148	-128	-119	-66	-63	-33	-102	40	-147	19	37	-74	-22	-57	85	-27	0
0.900000	-1990	-904	-4867	-24800	-32	-8618	-3040	-11737	51	-9513	-7274	-10672	-125	-10949	-6369	-9608	274	219	11373	-21967	5892	-15024	13970	-20864	41	-13441	13609	-14718	1472	-14000	16079	-13546	-149	-128	-117	-65	-66	-58	-105	39	-152	20	34	-77	-23	-58	80	-29	-1
0.900833	-1677	-778	-4800	-24587	-145	-8613	-2941	-11467	64	-9428	-7182	-10671	-116	-10697	-6207	-9306	191	261	11341	-21830	5412	-14928	13673	-20882	-118	-13482	13266	-14774	3323	-14151	15726	-13740	-146	-125	-118	-66	-63	-60	-105	40	-145	20	28	-79	-24	-57	85	-29	1
0.901667	-105	-680	-4751	-24357	-201	-8645	-2856	-11241	63	-9369	-7068	-10706	-117	-10467	-6070	-9017	-33	315	11270	-21696	4517	-14817	13366	-20891	-259	-13567	12980	-14853	5811	-14322	15440	-13909	-148	-126	-119	-65	-65	-60	-104	40	-150	16	34	-76	-27	-56	81	-30	0
0.902500	460	-547	-4719	-24119	-131	-8690	-2785	-11056	250	-9308	-6931	-10762	-90	-10252	-5926	-8745	319	378	11213	-21569	3928	-14699	13044	-20888	-26	-13637	12718	-14950	7348	-14508	15219	-14052	-148	-126	-121	-16	-64	-60	-105	37	-152	18	35	-77	-18	-57	85	-30	-3
0.903333	-298	-442	-4704	-23864	88	-8742	-2731	-10912	292	-9294	-6768	-10842	-111	-10052	-5793	-8493	256	454	11153	-21435	1555	-14569	12726	-20874	-224	-13740	12523	-15077	9325	-14708	15072	-14170	-144	-122	-116	-61	-63	-57	-105	40	-148	20	37	-74	-19	-63	80	-28	2
0.904167	-2045	-344	-4706	-23606	141	-8806	-2696	-10816	363	-9270	-6593	-10941	-109	-9870	-5659	-8275	194	532	11086	-21344	-793	-14439	12402	-20849	103	-13864	12381	-15224	11503	-14913	14987	-14263	-148	-125	-118	-62	-56	-58	-108	38	-154	22	36	-73	-17	-56	86	-27	1
0.905000	-798	-254	-4726	-23344	-198	-8866	-2674	-10763	217	-9249	-6411	-11052	-61	-9710	-5540	-8081	360	613	11016	-21256	2885	-14306	12096	-20805	304	-13998	12292	-15407	9586	-15117	14968	-14340	-148	-125	-118	-63	-61	-57	-102	41	-151	20	34	-73	-18	-53	84	-30	1
0.905833	-73	-172	-4750	-23075	123	-8933	-2668	-10757	302	-9228	-6223	-11173	-31	-9556	-5429	-7907	183	695	10938	-21183	-530	-14173	11793	-20751	-410	-14137	12256	-15598	8414	-15312	15008	-14395	-147	-115	-120	-62	-59	-67	-105	40	-149	20	34	-72	-18	-51	85	-27	3
0.906667	530	-98	-4784	-22806	80	-8989	-2676	-10787	348	-9202	-6038	-11302	-43	-9422	-5314	-7771	40	776	10856	-21127	-2116	-14046	11514	-20702	-39	-14286	12268	-15815	6749	-15498	15090	-14439	-154	-127	-120	-66	-63	-59	-109	36	-154	16	32	-77	0	-57	79	-35	-8
0.907500	460	-34	-4811	-22550	-167	-9047	-2698	-10851	246	-9165	-5872	-11430	-55	-9283	-5207	-7653	131	861	10774	-21085	-1680	-13929	11265	-20620	-13	-14421	12330	-16045	5180	-15657	15233	-14469	-150	-109	-124	-66	-65	-60	-110	33	-158	16	28	-75	-21	-55	77	-33	-4
0.908333	655	29	-4822	-22296	119	-9089	-2722	-10945	145	-9115	-5687	-11551	-22	-9182	-5100	-7552	252	941	10692	-21062	-4004	-13811	11048	-20528	-96	-14547	12426	-16289	4523	-15793	15382	-14482	-154	-127	-125	-64	-64	-60	-108	39	-152	19	30	-77	-16	-58	76	-33	-4
0.909167	-1545	88	-4817	-22058	51	-9126	-2752	-11064	119	-9047	-5527	-11666	17	-9072	-4994	-7468	364	1029	10617	-21043	-4656	-13710	10867	-20433	103	-14657	12561	-16542	4005	-15893	15573	-14486	-153	-128	-133	-64	-61	-58	-108	35	-173	16	33	-77	-19	-55	78	-32	0
0.910000	-143	145	-4789	-21836	-387	-9151	-2785	-11204	-219	-8971	-5388	-11770	161	-8967	-4897	-7406	476	1109	10545	-21044	-2111	-13620	10728	-20324	51	-14747	12724	-16800	1674	-15964	15778	-14488	-174	-129	-122	-66	-63	-57	-111	38	-151	15	32	-77	-19	-56	78	-31	-4
0.910833	1906	200	-4734	-21641	0	-9169	-2818	-11360	-213	-8879	-5270	-11864	431	-8866	-4798	-7348	107	1196	10480	-21053	-5281	-13543	10625	-20213	-677	-14817	12909	-17051	2024	-15997	15991	-14479	-150	-124	-119	-63	-61	-46	-111	40	-148	17	32	-76	-18	-56	80	-28	0
0.911667	1502	266	-4654	-21466	-152	-9180	-2848	-11520	-143	-8777	-5172	-11943	425	-8773	-4703	-7304	133	1283	10416	-21076	-6993	-13480	10565	-20093	-752	-14858	13109	-17299	3797	-15997	16205	-14468	-150	-126	-120	-65	-57	-53	-107	42	-151	20	30	-75	-24	-51	79	-28	0
0.912500	958	308	-4541	-21320	-111	-9182	-2876	-11690	-220	-8670	-5096	-12004	321	-8678	-4614	-7265	137	1376	10368	-21107	-5255	-13435	10544	-19975	-982	-14877	13313	-17537	5686	-15971	16412	-14457	-145	-125	-121	-65	-56	-57	-108	40	-150	18	30	-75	-17	-52	79	-30	1
0.913333	300	366	-4404	-21200	-63	-9176	-2897	-11858	-198	-8557	-5039	-12051	299	-8584	-4528	-7234	121	1466	10328	-21148	-6347	-13401	10567	-19838	-847	-14869	13524	-17752	8278	-15910	16607	-14445	-149	-131	-120	-65	-61	-53	-105	41	-149	18	33	-73	-22	-53	80	-9	0
0.914167	260	436	-4234	-21113	-170	-9168	-2919	-12028	-197	-8441	-5007	-12074	243	-8496	-4432	-7208	-60	1571	10300	-21195	-6475	-13389	10626	-19744	-853	-14835	13728	-17952	10286	-15826	16782	-14428	-151	-126	-118	-65	-66	-57	-109	38	-148	16	33	-78	-21	-56	77	-29	-1
0.915000	1287	493	-4051	-21057	-152	-9156	-2934	-12187	-268	-8327	-4984	-12093	187	-8412	-4373	-7186	-113	1674	10277	-21244	-6373	-13388	10718	-19633	-1125	-14781	13931	-18137	12412	-15724	16941	-14414	-154	-134	-125	-70	-68	-61	-111	34	-155	12	32	-80	-27	-60	72	-33	-3
0.915833	1596	591	-3849	-21028	-86	-9143	-2944	-12341	-197	-8223	-4982	-12086	44	-8332	-4302	-7171	387	1787	10270	-21302	-6061	-13401	10846	-19525	-636	-14702	14125	-18269	13514	-15601	17079	-14392	-154	-131	-124	-66	-62	-58	-111	36	-151	16	29	-79	-24	-57	79	-31	-4
0.916667	85	690	-3633	-21020	-177	-9118	-2945	-12475	-124	-8116	-4977	-12054	-109	-8246	-4234	-7139	317	1913	10267	-21358	-5540	-13425	11004	-19425	-614	-14631	14306	-18375	13732	-15474	17196	-14369	-151	-132	-121	-69	-65	-57	-108	40	-152	18	35	-75	-5	-62	82	-30	-1
0.917500	-2593	803	-3409	-21036	118	-9075	-2940	-12598	-165	-8027	-4990	-12008	-193	-8169	-4174	-7117	87	2047	10276	-21419	-6856	-13463	11190	-19330	-837	-14500	14478	-18452	14578	-15337	17292	-14345	-148	-126	-119	-55	-62	-51	-103	40	-148	19	37	-76	-22	-53	82	-27	0
0.918333	-2484	930	-3190	-21079	-270	-9071	-2939	-12704	-129	-7941	-4976	-11941	-252	-8094	-4123	-7088	190	2185	10281	-21489	-1652	-13512	11390	-19244	5	-14388	14634	-18494	10735	-15208	17361	-14311	-146	-127	-116	-66	-67	-58	-105	41	-149	18	36	-67	-23	-53	85	-43	2
0.919167	-1355	1064	-2980	-21142	-22	-9050	-2928	-12794	113	-7875	-4974	-11862	-243	-8033	-4074	-7086	-83	2329	10288	-21559	-1248	-13565	11608	-19170	-591	-14274	14776	-18511	6659	-15079	17414	-14279	-143	-130	-118	-69	-62	-57	-110	43	-150	21	33	-76	-25	-56	84	-26	1
0.920000	-863	1213	-2788	-21227	-159	-9021	-2929	-12865	201	-7819	-4965	-11765	-241	-7966	-4035	-7070	81	2479	10291	-21636	-1883	-13625	11839	-19105	-378	-14161	14909	-18489	2487	-14961	17450	-14241	-148	-129	-119	-65	-61	-55	-104	43	-152	18	35	-74	-22	-53	86	-29	0
0.920833	-1821	1372	-2617	-21320	-163	-8996	-2924	-12919	-78	-7780	-4942	-11670	-320	-7916	-3997	-7069	28	2625	10292	-21722	1140	-13690	12079	-19047	-243	-14053	15024	-18444	-2005	-14852	17471	-14199	-146	-124	-120	-63	-60	-57	-107	40	-149	24	34	-74	-19	-57	82	-28	0
0.921667	-2298	1540	-2468	-21437	-129	-8966	-2916	-12957	-245	-7747	-4909	-11550	-358	-7866	-3976	-7068	75	2776	10285	-21805	1285	-13761	12318	-19004	-211	-13953	15135	-18370	-5752	-14755	17474	-14148	-146	-128	-119	-65	-61	-60	-107	41	-150	17	47	-74	-23	-53	84	-27	0
0.922500	-4295	1713	-2349	-21568	111	-8936	-2904	-12971	37	-7728	-4881	-11433	-358	-7826	-3953	-7075	396	2922	10270	-21915	788	-13830	12561	-18976	-65	-13871	15238	-18274	-8685	-14666	17466	-14086	-149	-127	-115	-66	-65	-57	-105	41	-155	17	35	-74	-21	-59	84	-27	-1
0.923333	-3063	1895	-2265	-21707	-449	-8901	-2886	-12965	-166	-7715	-4806	-11308	-377	-7789	-3936	-7093	552	3056	10250	-22056	4346	-13897	12800	-18958	181	-13796	15334	-18162	-13095	-14586	17456	-14018	-152	-128	-120	-67	-65	-59	-109	41	-156	17	30	-76	-11	-56	84	-35	-3
0.924167	-29	2069	-2212	-21859	-149	-8866	-2861	-12944	-298	-7698	-4731	-11186	-350	-7757	-3922	-7120	235	3196	10218	-22146	2700	-13960	13040	-18951	-431	-13738	15427	-18031	-15317	-14511	17437	-13934	-150	-122	-119	-49	-60	-52	-105	5	-153	19	36	-74	-19	-52	82	-31	-1
0.925000	251	2251	-2193	-22012	-99	-8822	-2833	-12897	-179	-7698	-4644	-11056	-353	-7724	-3913	-7158	139	3324	10182	-22276	-112	-14021	13262	-18996	-32	-13689	15516	-17893	-14854	-14440	17410	-13841	-148	-124	-118	-64	-62	-59	-105	40	-148	19	37	-74	-21	-55	86	-19	0
0.925833	571	2416	-2208	-22176	-113	-8777	-2792	-12833	-208	-7696	-4554	-10936	-402	-7703	-3907	-7207	76	3433	10136	-22417	1422	-14078	13486	-18981	157	-13657	15603	-17746	-13768	-14371	17379	-13736	-145	-121	-113	-64	-61	-56	-101	46	-151	20	38	-70	-21	-51	85	-29	1
0.926667	868	2531	-2258	-22347	-138	-8729	-2746	-12753	-193	-7691	-4457	-10828	-332	-7687	-3903	-7269	-79	3523	10072	-22574	-15	-14136	13687	-19011	-96	-13646	15679	-17596	-11383	-14301	17338	-13611	-148	-122	-119	-62	-61	-53	-105	42	-149	22	37	-96	-19	-53	88	-27	2
0.927500	1222	2721	-2338	-22522	-211	-8704	-2688	-12659	-415	-7682	-4364	-10727	-304	-7676	-3909	-7353	-60	3593	10020	-22740	-1494	-14184	13877	-19053	86	-13649	15751	-17451	-8717	-14249	17287	-13477	-154	-125	-119	-82	-63	-57	-104	41	-153	18	35	-74	-19	-55	81	-31	-5
0.928333	2590	2850	-2447	-22694	-156	-8616	-2626	-12548	-720	-7680	-4268	-10637	-374	-7662	-3914	-7444	-112	3644	9961	-22913	-2090	-14223	14048	-19102	-108	-13658	15817	-17303	-5470	-14151	17232	-13323	-145	-126	-120	-64	-62	-56	-104	37	-151	18	36	-101	-23	-53	81	-28	-1
0.929167	4304	2964	-2575	-22859	22	-8549	-2547	-12419	-1029	-7664	-4180	-10554	-445	-7655	-3923	-7552	-203	3676	9901	-23095	-3050	-14277	14204	-19150	-36	-13679	15878	-17156	-2305	-14067	17163	-13149	-150	-127	-119	-63	-66	-57	-87	41	-152	19	37	-75	-23	-52	81	-30	0
0.930000	4363	3071	-2723	-23019	-168	-8476	-2460	-12281	-1273	-7644	-4095	-10488	-379	-7649	-3928	-7668	-310	3681	9839	-23282	-3638	-14318	14340	-19205	29	-13709	15927	-17021	-130	-13969	17079	-12959	-148	-125	-120	-67	-62	-56	-103	41	-154	17	34	-75	-21	-53	85	-30	0
0.930833	2984	3129	-2886	-23172	188	-8399	-2363	-12130	-1321	-7618	-4009	-10436	-306	-7647	-3941	-7829	-390	3662	9775	-23473	-7031	-14355	14455	-19251	-608	-13743	15966	-16888	3383	-13869	16983	-12753	-146	-129	-125	-64	-58	-59	-103	28	-148	16	35	-74	-18	-55	85	-31	-3
0.931667	2526	3181	-3063	-23309	-241	-8320	-2260	-11972	-1370	-7591	-3975	-10398	-288	-7647	-3957	-7945	52	3618	9722	-23672	-4364	-14394	14527	-19299	253	-13786	15983	-16765	2969	-13760	16862	-12531	-151	-127	-122	-66	-62	-57	-105	34	-152	19	29	-76	-19	-57	80	-39	-1
0.932500	3742	3211	-3249	-23428	-48	-8233	-2153	-11807	-1182	-7553	-3935	-10376	-337	-7649	-3976	-8101	-215	3559	9669	-23864	-3659	-14429	14609	-19332	-311	-13825	15988	-16649	1114	-13653	16721	-12292	-150	-127	-119	-64	-60	-59	-104	38	-152	19	38	-74	-18	-57	81	-31	0
0.933333	4363	3227	-3429	-23524	-76	-8139	-2039	-11637	-905	-7510	-3903	-10360	-263	-7649	-3975	-8261	-422	3479	9630	-24055	-6333	-14464	14652	-19363	-633	-13868	15967	-16538	-445	-13534	16561	-12037	-149	-127	-116	-66	-63	-58	-107	38	-151	20	22	-77	-21	-57	82	-30	-12
0.934167	4257	3220	-3612	-23604	-33	-8041	-1922	-11467	-894	-7466	-3892	-10365	-281	-7654	-4007	-8432	-408	3381	9584	-24240	-4719	-14492	14667	-19370	-378	-13906	15921	-16433	-3012	-13423	16378	-11773	-149	-130	-124	-69	-64	-61	-105	38	-148	16	36	-75	-22	-58	82	-29	-3
0.935000	4211	3192	-3782	-23657	-58	-7949	-1805	-11294	-654	-7420	-3897	-10374	-337	-7657	-4024	-8601	-243	3270	9550	-24415	-4906	-14523	14655	-19357	-292	-13952	15849	-16337	-5337	-13314	16175	-11502	-152	-129	-119	-67	-66	-62	-105	35	-155	18	32	-76	-26	-59	79	-33	-1
0.935833	2354	3161	-3941	-23685	314	-7847	-1691	-11127	-252	-7373	-3902	-10396	-216	-7659	-4044	-8772	-178	3147	9517	-24582	-5982	-14545	14613	-19345	-219	-13985	15749	-16239	-6836	-13214	15950	-11223	-152	-130	-125	-73	-67	-61	-108	30	-153	16	34	-75	-22	-59	81	-31	-5
0.936667	1912	3118	-4081	-23688	-417	-7745	-1576	-10962	-348	-7326	-3920	-10436	-229	-7661	-4055	-8933	-116	3021	9495	-24710	-2498	-14563	14549	-19303	298	-14019	15620	-16142	-10110	-13121	15711	-10936	-143	-128	-120	-66	-62	-58	-105	41	-147	17	37	-72	-21	-58	89	-33	2
0.937500	4280	3064	-4195	-23669	-129	-7644	-1460	-10799	-395	-7279	-3973	-10477	-227	-7657	-4072	-9087	-319	2887	9471	-24864	-1855	-14569	14454	-19248	-212	-14053	15459	-16046	-12830	-13037	15450	-10651	-147	-130	-113	-64	-61	-58	-103	43	-148	21	36	-73	-17	-53	82	-28	3
0.938333	4058	3004	-4292	-23626	-48	-7541	-1351	-10654	-67	-7235	-3963	-10529	-156	-7655	-4079	-9236	-158	2751	9456	-24981	-4589	-14568	14332	-19177	-324	-14081	15269	-15953	-12804	-12973	15175	-10366	-149	-128	-117	-64	-61	-57	-100	41	-151	22	37	-72	-22	-56	86	-32	1
0.939167	3284	2938	-4353	-23567	-160	-7440	-1246	-10513	177	-7195	-3987	-10588	-151	-7642	-4084	-9369	-16	2620	9437	-25083	-2330	-14562	14183	-19090	-198	-14106	15043	-15857	-12476	-12918	14887	-10086	-148	-128	-121	-63	-64	-66	-104	41	-149	19	34	-74	-23	-57	82	-29	0
0.940000	2254	2876	-4390	-23490	22	-7341	-1149	-10387	441	-7155	-4002	-10656	-224	-7630	-4086	-9495	-31	2490	9423	-25163	-1668	-14544	14008	-18995	-139	-14119	14788	-15766	-11206	-12883	14591	-9818	-151	-130	-122	-66	-67	-59	-109	39	-153	17	32	-79	-27	-58	77	-32	13
0.940833	949	2808	-4397	-23409	-122	-7246	-1056	-10263	522	-7125	-4017	-10726	-273	-7610	-4074	-9594	-100	2365	9407	-25226	-2010	-14501	13816	-18881	82	-14142	14511	-15657	-9490	-12854	14296	-9553	-151	-133	-120	-59	-45	-60	-108	39	-150	15	35	-74	-19	-56	81	-30	-3
0.941667	394	2750	-4362	-23311	-198	-7147	-961	-10155	373	-7086	-4019	-10797	-247	-7587	-4061	-9685	-160	2238	9394	-25262	-1270	-14450	13599	-18762	-81	-14148	14210	-15553	-7301	-12845	13990	-9299	-148	-130	-121	-68	-62	-59	-104	40	-153	16	37	-77	-21	-59	82	-30	-4
0.942500	968	2699	-4307	-23208	-23	-7051	-876	-10053	300	-7057	-4017	-10863	-286	-7555	-4032	-9753	-6	2139	9387	-25279	-1267	-14386	13367	-18639	-4	-14149	13893	-15448	-4725	-12844	13699	-9056	-167	-130	-121	-67	-64	-61	-107	37	-151	19	35	-75	-22	-56	82	-30	1
0.943333	360	2648	-4198	-23101	-126	-6959	-797	-9963	505	-7029	-4003	-10930	-288	-7522	-3995	-9805	114	2032	9378	-25278	-345	-14302	13124	-18509	441	-14134	13556	-15338	-2976	-12846	13386	-8824	-150	-127	-119	-63	-60	-57	-105	39	-150	20	37	-75	-23	-56	80	-26	1
0.944167	-1258	2608	-4070	-23000	196	-6872	-724	-9882	714	-6976	-3977	-10989	-269	-7483	-3953	-9841	-162	1934	9372	-25258	-2610	-14208	12866	-18379	-27	-14116	13205	-15230	812	-12863	13095	-8613	-134	-128	-117	-64	-61	-70	-102	40	-149	18	37	-73	-21	-56	87	-27	0
0.945000	-2692	2568	-3913	-22906	-90	-6790	-656	-9808	719	-6977	-3957	-11048	-220	-7447	-3898	-9867	122	1836	9369	-25221	-796	-14098	12600	-18227	492	-14082	12850	-15122	2389	-12876	12802	-8397	-148	-126	-118	-67	-60	-56	-103	43	-150	20	34	-74	-21	-53	87	-29	27
0.945833	-1713	2535	-3732	-22820	-27	-6709	-610	-9744	485	-6952	-3932	-11086	-263	-7405	-3832	-9876	27	1738	9364	-25165	2232	-13979	12328	-18127	29	-14046	12490	-15013	1568	-12891	12523	-8202	-147	-125	-116	-63	-52	-56	-101	43	-154	20	38	-70	-19	-52	88	-27	0
0.946667	-1528	2503	-3532	-22744	-76	-6635	-552	-9685	298	-6932	-3898	-11128	-286	-7367	-3763	-9879	-80	1647	9363	-25093	-662	-13860	12050	-18008	-265	-13990	12129	-14906	1798	-12906	12245	-8027	-150	-126	-118	-62	-59	-56	-105	42	-147	17	47	-73	-17	-55	86	-28	-3
0.947500	-1358	2473	-3317	-22679	32	-6567	-472	-9639	178	-6914	-3871	-11161	-282	-7335	-3690	-9870	-59	1540	9364	-25011	637	-13719	11776	-17899	-50	-13932	11776	-14801	1284	-12923	11977	-7863	-149	-130	-120	-67	-66	-59	-105	38	-155	13	34	-78	-26	-56	81	-30	-4
0.948333	-1153	2440	-3092	-22627	-92	-6508	-495	-9593	54	-6893	-3842	-11170	-250	-7303	-3609	-9858	-319	1436	9375	-24911	1213	-13580	11504	-17791	-253	-13857	11430	-14697	1343	-12922	11712	-7716	-152	-131	-124	-70	-67	-60	-107	36	-153	13	28	-69	-26	-58	79	-32	-6
0.949167	-2223	2407	-2863	-22587	369	-6446	-484	-9557	41	-6874	-3821	-11186	-194	-7275	-3519	-9835	-454	1337	9385	-24797	-3	-13438	11240	-17692	-230	-13775	11097	-14580	2168	-12911	11466	-7573	-151	-129	-116	-65	-64	-59	-105	39	-158	16	32	-74	-25	-55	82	-29	-6
0.950000	-3608	2376	-2629	-22551	-306	-6394	-482	-9521	210	-6848	-3795	-11176	-213	-7250	-3431	-9808	-80	1230	9405	-24670	2086	-13300	10981	-17592	414	-13682	10782	-14465	1506	-12897	11228	-7455	-149	-128	-120	-67	-65	-59	-102	38	-148	16	35	-77	-26	-55	82	-30	-4
0.950833	-826	2332	-2398	-22523	-335	-6351	-493	-9491	92	-6828	-3755	-11161	-221	-7231	-3339	-9772	-331	1125	9433	-24534	3165	-13159	10729	-17503	24	-13584	10483	-14347	595	-12867	11004	-7348	-143	-126	-118	-66	-62	-58	-103	39	-149	18	36	-80	-22	-52	82	-27	0
0.951667	-212	2279	-2183	-22505	121	-6309	-521	-9471	-148	-6807	-3760	-11140	-161	-7222	-3255	-9729	-500	1015	9457	-24386	-368	-13030	10488	-17414	-210	-13485	10205	-14221	2420	-12830	10785	-7264	-150	-129	-122	-65	-61	-60	-102	42	-151	15	24	-75	-22	-55	82	-28	-3
0.952500	-1047	2243	-1980	-22486	-73	-6277	-560	-9456	-193	-6791	-3750	-11116	-148	-7215	-3170	-9692	-256	904	9491	-24224	769	-12911	10259	-17334	209	-13389	9946	-14101	4245	-12784	10580	-7215	-146	-125	-122	-64	-63	-57	-101	40	-153	19	33	-76	-24	-53	86	-26	0
0.953333	-1637	2140	-1795	-22467	-75	-6252	-611	-9448	-135	-6774	-3739	-11082	-129	-7217	-3096	-9647	-362	798	9525	-24059	1259	-12796	10036	-17244	-79	-13292	9717	-13942	6613	-12727	10388	-7149	-148	-125	-117	-65	-63	-59	-101	37	-150	18	37	-79	-21	-53	82	-30	2
0.954167	-1990	2050	-1636	-22418	-26	-6235	-672	-9448	-134	-6766	-3732	-11050	-202	-7225	-3024	-9608	-378	691	9565	-23881	-77	-12698	9832	-17160	-95	-13207	9502	-13787	9007	-12669	10225	-7127	-153	-134	-119	-66	-66	-62	-101	37	-155	16	35	-77	-26	-55	86	-27	-7
0.955000	-1920	1944	-1504	-22413	-59	-6230	-745	-9453	-8	-6759	-3727	-11019	-245	-7242	-2966	-9561	-339	583	9599	-23701	597	-12605	9633	-17050	-40	-13129	9317	-13617	10935	-12606	10056	-7127	-150	-128	-122	-66	-68	-61	-107	38	-152	16	35	-82	-24	-56	80	-31	-5
0.955833	-1206	1823	-1400	-22363	0	-6230	-824	-9465	-349	-6780	-3719	-10990	-185	-7262	-2914	-9514	-545	491	9636	-23505	409	-12529	9446	-16977	-158	-13065	9151	-13436	12944	-12542	9916	-7139	-152	-131	-122	-74	-65	-62	-105	36	-154	12	35	-79	-23	-59	84	-32	-4
0.956667	-1892	1679	-1324	-22296	-48	-6243	-908	-9486	-436	-6764	-3702	-10961	-200	-7292	-2874	-9470	-315	416	9672	-23308	1619	-12462	9271	-16882	168	-13009	9017	-13239	13192	-12479	9802	-7204	-150	-129	-122	-68	-67	-63	-109	39	-152	15	34	-75	-25	-57	89	-33	-3
0.957500	-3816	1533	-1278	-22203	195	-6263	-990	-9512	-170	-6775	-3678	-10937	-171	-7322	-2845	-9420	-88	339	9713	-23096	1069	-12394	9106	-16768	-328	-12962	8911	-13022	13719	-12422	9708	-7269	-149	-126	-119	-64	-62	-60	-101	40	-151	20	38	-73	-23	-56	85	-29	1
0.958333	-6171	1363	-1261	-22074	91	-6285	-1068	-9538	-339	-6790	-3646	-10906	-160	-7359	-2817	-9392	66	278	9748	-22882	2176	-12340	8950	-16651	241	-12935	8825	-12807	12440	-12373	9646	-7370	-148	-124	-118	-66	-63	-58	-104	43	-149	20	37	-76	-28	-53	84	-28	1
0.959167	-5116	1179	-1275	-21924	-33	-6320	-1103	-9574	-1293	-6819	-3609	-10899	-263	-7401	-2807	-9339	-17	228	9777	-22663	7159	-12292	8804	-16526	406	-12924	8760	-12571	7488	-12332	9605	-7486	-147	-126	-118	-64	-61	-57	-104	41	-152	17	38	-75	-24	-55	84	-30	-3
0.960000	-5124	989	-1316	-21741	-39	-6367	-1214	-9616	-1544	-6859	-3562	-10889	-248	-7447	-2798	-9302	-96	185	9801	-22438	5348	-12252	8664	-16388	-234	-12927	8723	-12329	3706	-12303	9598	-7623	-150	-126	-119	-66	-62	-57	-105	40	-154	20	38	-75	-23	-52	87	-31	-4
0.960833	-5213	791	-1381	-21519	-86	-6416	-1252	-9642	-1276	-6903	-3510	-10863	-154	-7500	-2804	-9271	-90	160	9824	-22210	6882	-12212	8538	-16237	-84	-12931	8707	-12078	-963	-12261	9609	-7778	-149	-122	-117	-74	-61	-59	-102	42	-150	20	38	-75	-22	-53	84	-29	0
0.961667	-5449	590	-1464	-21258	-313	-6477	-1322	-9706	-1220	-6955	-3448	-10884	-110	-7553	-2807	-9242	-159	150	9844	-21976	8871	-12178	8416	-16071	-285	-12951	8716	-11820	-5196	-12290	9651	-7942	-148	-124	-118	-62	-65	-58	-104	43	-151	18	38	-75	-21	-53	87	-27	0
0.962500	-5887	396	-1560	-20959	196	-6547	-1350	-9752	-820	-7019	-3383	-10887	-167	-7618	-2830	-9214	-180	132	9861	-21740	8059	-12148	8308	-15890	-618	-12971	8744	-11558	-8148	-12302	9720	-8117	-124	-121	-118	-63	-61	-57	-101	44	-147	19	39	-77	-17	-51	85	-28	-1
0.963333	-7845	187	-1668	-20616	-91	-6627	-1370	-9798	-521	-7086	-3318	-10891	-193	-7679	-2848	-9219	6	129	9876	-21503	9635	-12116	8210	-15695	-166	-12997	8792	-11294	-10775	-12329	9813	-8293	-146	-122	-116	-62	-58	-57	-100	42	-152	17	37	-72	-19	-51	85	-26	2
0.964167	-5519	-7	-1777	-20235	-298	-6710	-1367	-9844	-593	-7191	-3256	-10898	-92	-7750	-2871	-9168	-84	124	9891	-21261	12307	-12085	8120	-15483	-159	-13016	8859	-11032	-13835	-12371	9923	-8465	-144	-126	-117	-61	-59	-56	-101	46	-147	21	38	-72	-19	-52	86	-26	-1
0.965000	-3991	-185	-1883	-19833	98	-6805	-1357	-9890	-265	-7247	-3198	-10903	-172	-7828	-2892	-9141	-267	124	9910	-21017	8912	-12060	8043	-15260	-700	-13032	8937	-10771	-13640	-12427	10048	-8631	-148	-125	-119	-63	-64	-61	-104	42	-163	16	34	-77	-35	-57	81	-30	0
0.965833	-4252	-351	-1985	-19394	-114	-6929	-1331	-9930	-49	-7339	-3150	-10903	-197	-7910	-2930	-9119	-82	120	9922	-20776	8740	-12033	7973	-15013	-394	-13034	9036	-10513	-12138	-12486	10192	-8790	-148	-126	-114	-61	-59	-53	-100	45	-149	20	38	-72	-17	-51	85	-25	2
0.966667	-3770	-493	-2066	-18922	-51	-7017	-1283	-9968	183	-7437	-3107	-10900	-113	-7996	-2959	-9093	-64	121	9940	-20531	9392	-12016	7913	-14757	-561	-13034	9137	-10256	-9564	-12564	10335	-8929	-145	-124	-117	-62	-60	-58	-111	43	-151	15	36	-77	-21	-55	79	-29	1
0.967500	-3139	-615	-2141	-18439	-66	-7132	-1218	-10004	314	-7538	-3079	-10897	-233	-8088	-2993	-9064	-128	107	9958	-20293	6943	-12001	7862	-14485	-486	-13017	9264	-10009	-5923	-12646	10484	-9055	-151	-129	-124	-67	-62	-59	-105	39	-149	17	35	-76	-23	-55	82	-32	-1
0.968333	-2287	-704	-2193	-17927	-113	-7257	-1172	-10039	224	-7654	-3075	-10890	-460	-8188	-3028	-9031	-104	89	9981	-20055	6239	-11996	7820	-14205	-375	-12986	9362	-9763	-2123	-12728	10633	-9163	-149	-125	-119	-62	-60	-58	-105	40	-152	18	36	-76	-25	-56	80	-31	2
0.969167	-470	-767	-2215	-17413	-214	-7384	-1103	-10065	212	-7768	-3065	-10877	-609	-8296	-3062	-8994	-87	68	10000	-19821	5118	-12001	7781	-13906	-678	-12940	9483	-9522	2301	-12819	10776	-9247	-130	-126	-120	-65	-67	-58	-103	41	-153	19	37	-77	-22	-56	82	-29	1
0.970000	508	-799	-2214	-16894	-139	-7519	-1035	-10089	443	-7895	-3078	-10862	-523	-8412	-3095	-8948	34	44	10026	-19594	4241	-12015	7749	-13600	-411	-12881	9593	-9290	5673	-12912	10903	-9312	-146	-125	-117	-64	-59	-55	-104	41	-151	21	34	-76	-24	-58	79	-29	0
0.970833	235	-801	-2188	-16388	95	-7672	-960	-10107	713	-8030	-3104	-10848	-448	-8534	-3131	-8905	-114	9	10045	-19373	2285	-12045	7715	-13287	-546	-12813	9697	-9063	9189	-12997	11015	-9358	-145	-128	-120	-65	-66	-58	-104	42	-150	20	37	-70	-22	-55	82	-28	-5
0.971667	-1229	-773	-2136	-15887	42	-7798	-892	-10123	771	-8173	-3140	-10816	-387	-8640	-3170	-8860	-96	-29	10059	-19160	275	-12085	7681	-12967	-202	-12737	9791	-8844	12264	-13091	11101	-9383	-148	-125	-118	-64	-60	-46	-103	41	-151	21	47	-73	-24	-58	81	-33	0
0.972500	254	-716	-2091	-15412	-303	-7948	-826	-10140	646	-8323	-3187	-10789	-262	-8802	-3214	-8815	87	-67	10075	-18960	4055	-12150	7639	-12649	452	-12654	9868	-8635	10608	-13181	11163	-9395	-148	-125	-118	-64	-62	-61	-108	41	-148	20	36	-74	-19	-57	84	-29	-1
0.973333	1434	-631	-1969	-14956	-22	-8099	-768	-10150	819	-8484	-3240	-10765	-203	-8954	-3261	-8766	-1	-120	10079	-18770	1391	-12227	7595	-12332	-251	-12573	9925	-8443	9345	-13271	11199	-9395	-148	-128	-120	-69	-64	-59	-114	40	-154	17	32	-79	-21	-59	77	-33	-3
0.974167	2472	-531	-1873	-14544	-59	-8259	-720	-10157	881	-8657	-3302	-10742	-162	-9105	-3302	-8725	22	-145	10076	-18594	534	-12320	7544	-12017	-142	-12493	9965	-8252	6820	-13347	11206	-9377	-148	-129	-121	-65	-63	-59	-107	39	-149	15	32	-76	-21	-56	82	-32	2
0.975000	2966	-412	-1729	-14158	-64	-8411	-672	-10159	886	-8829	-3359	-10711	-55	-9263	-3347	-8684	-17	-180	10064	-18430	1560	-12424	7484	-11707	-25	-12424	9984	-8085	4037	-13421	11180	-9351	-152	-131	-121	-68	-65	-59	-107	50	-155	15	33	-55	-23	-61	80	-38	-3
0.975833	3584	-280	-1591	-13824	177	-8574	-635	-10184	1075	-9017	-3420	-10689	-32	-9422	-3390	-8654	-40	-207	10043	-18279	126	-12538	7417	-11409	-95	-12355	9983	-7940	1868	-13481	11128	-9315	-153	-128	-120	-69	-64	-59	-110	35	-153	16	33	-75	-23	-57	77	-35	-5
0.976667	1492	-139	-1447	-13522	82	-8732	-599	-10163	1266	-9202	-3480	-10666	-55	-9581	-3432	-8630	-174	-228	10018	-18136	-11	-12659	7347	-11119	54	-12303	9958	-7800	-589	-13531	11046	-9271	-146	-127	-120	-66	-62	-57	-105	38	-151	17	33	-74	-23	-56	82	-31	0
0.977500	3243	0	-1296	-13275	-373	-8894	-566	-10158	866	-9390	-3534	-10640	-104	-9737	-3467	-8613	-273	-235	9971	-18007	2813	-12789	7271	-10843	145	-12268	9905	-7689	-5199	-13565	10908	-9215	-146	-128	-117	-64	-58	-53	-104	40	-151	19	40	-73	-18	-53	86	-31	1
0.978333	5401	126	-1164	-13071	-17	-9057	-539	-10155	748	-9600	-3582	-10619	-51	-9894	-3525	-8615	-274	-232	9916	-17889	-129	-12919	7186	-10584	-582	-12253	9842	-7605	-7387	-13591	10790	-9158	-150	-125	-116	-64	-59	-55	-103	40	-146	19	40	-74	-18	-55	85	-32	0
0.979167	5114	242	-1025	-12917	-144	-9225	-499	-10156	722	-9775	-3630	-10606	1	-10046	-3528	-8624	-63	-221	9850	-17785	-1681	-13050	7091	-10349	-215	-12253	9750	-7553	-7973	-13601	10622	-9090	-144	-124	-116	-63	-59	-58	-103	40	-150	18	38	-72	-21	-57	84	-27	2
0.980000	4781	343	-919	-12814	-40	-9382	-486	-10149	445	-9963	-3670	-10587	-103	-10188	-3549	-8645	-41	-179	9774	-17688	-311	-13172	6998	-10125	-243	-12276	9638	-7528	-8173	-13602	10437	-9015	-151	-128	-117	-65	-63	-56	-103	41	-149	18	38	-73	-21	-56	85	-45	-3
0.980833	4277	419	-823	-12758	0	-9549	-457	-10145	396	-10144	-3705	-10572	-66	-10323	-3558	-8675	-44	-163	9687	-17603	-1937	-13290	6915	-9929	-411	-12316	9510	-7542	-7247	-13588	10234	-8930	-148	-127	-121	-65	-65	-57	-105	40	-152	13	37	-74	-21	-56	84	-29	-1
0.981667	4333	469	-742	-12737	-137	-9711	-423	-10143	514	-10319	-3734	-10582	12	-10445	-3563	-8721	63	-121	9583	-17524	-2662	-13396	6826	-9753	-145	-12373	9360	-7587	-6000	-13559	10003	-8841	-153	-129	-121	-67	-65	-41	-110	36	-152	7	36	-77	-25	-60	80	-34	-4
0.982500	5431	485	-686	-12769	-208	-9876	-384	-10145	281	-10482	-3761	-10542	-6	-10556	-3555	-8765	-28	-65	9476	-17443	-3359	-13485	6746	-9592	-414	-12436	9200	-7661	-4108	-13519	9775	-8724	-148	-128	-119	-65	-64	-59	-107	39	-153	15	34	-76	-24	-55	85	-28	0
0.983333	5740	500	-650	-12827	-51	-10029	-333	-10136	122	-10623	-3769	-10516	10	-10651	-3527	-8816	-45	-8	9356	-17374	-4046	-13559	6673	-9456	-206	-12515	9033	-7767	-2611	-13472	9533	-8601	-148	-126	-118	-68	-61	-56	-117	39	-149	19	40	-76	-22	-58	85	-29	-1
0.984167	4471	481	-638	-12925	37	-10183	-264	-10133	59	-10757	-3780	-10501	9	-10736	-3492	-8870	-130	56	9230	-17304	-5112	-13615	6612	-9344	-378	-12600	8851	-7902	-1049	-13416	9288	-8464	-139	-130	-117	-62	-60	-57	-105	40	-149	17	37	-76	-19	-56	86	-26	2
0.985000	2136	431	-644	-13061	214	-10334	-218	-10133	10	-10877	-3778	-10480	10	-10809	-3444	-8923	-15	118	9087	-17239	-7773	-13654	6553	-9251	-822	-12678	8661	-8062	1895	-13360	9045	-8305	-149	-128	-118	-64	-60	-55	-104	39	-146	16	40	-76	-12	-55	86	-27	0
0.985833	2017	378	-673	-13224	-237	-10483	-156	-10133	-57	-10975	-3772	-10455	1	-10873	-3387	-8974	235	180	8942	-17167	-4130	-13679	6503	-9178	-193	-12759	8463	-8244	707	-13304	8804	-8129	-166	-124	-115	-63	-61	-58	-105	42	-149	20	37	-78	-22	-55	87	-25	1
0.986667	2509	297	-722	-13423	70	-10629	-87	-10128	-185	-11054	-3759	-10426	-84	-10926	-3315	-9018	16	237	8761	-17102	-5556	-13682	6467	-9123	-993	-12830	8268	-8445	-376	-13249	8571	-7940	-148	-124	-117	-66	-59	-56	-104	42	-147	20	37	-80	-21	-55	85	-27	1
0.987500	2702	213	-787	-13658	-179	-10774	-21	-10135	-230	-11127	-3742	-10405	0	-10975	-3246	-9061	92	284	8612	-17043	-7579	-13679	6435	-9091	-938	-12896	8058	-8665	-1658	-13208	8343	-7738	-151	-128	-122	-67	-65	-60	-107	39	-153	16	34	-81	-25	-58	81	-30	-3
0.988333	2094	128	-863	-13922	-167	-10913	43	-10134	-11	-11184	-3718	-10376	50	-11016	-3165	-9091	-3	320	8431	-16980	-6101	-13657	6417	-9069	-716	-12945	7856	-8877	-3254	-13168	8134	-7525	-149	-127	-126	-70	-66	-57	-104	40	-153	17	29	-81	-23	-57	80	-32	-4
0.989167	1575	50	-943	-14205	-23	-11044	104	-10134	-30	-11225	-3689	-10345	-88	-11051	-3081	-9109	39	357	8250	-16920	-6908	-13624	6408	-9068	-913	-12981	7655	-9098	-4185	-13139	7936	-7311	-147	-130	-121	-66	-62	-61	-110	38	-151	15	34	-79	-23	-61	79	-30	-3
0.990000	-1354	-14	-1027	-14540	87	-11171	159	-10139	-60	-11259	-3652	-10314	-60	-11085	-2998	-9124	4	375	8062	-16863	-7940	-13587	6402	-9075	-697	-13000	7459	-9312	-4529	-13125	7758	-7089	-153	-133	-125	-69	-65	-63	-112	37	-146	13	30	-81	-25	-58	80	-33	-1
0.990833	-1264	-62	-1111	-14906	-452	-11300	209	-10141	-134	-11286	-3614	-10286	6	-11116	-2915	-9125	-85	383	7861	-16808	-4854	-13533	6413	-9090	-65	-13005	7258	-9511	-6936	-13147	7597	-6864	-150	-129	-121	-66	-63	-59	-107	39	-152	16	34	-78	-26	-56	80	-31	-3
0.991667	530	-90	-1186	-15303	63	-11414	249	-10139	-100	-11322	-3564	-10249	-79	-11165	-2837	-9112	-33	381	7660	-16758	-6024	-13479	6423	-9119	-792	-12994	7084	-9694	-7744	-13128	7461	-6649	-150	-129	-122	-68	-64	-62	-107	38	-149	17	35	-78	-22	-56	79	-33	-4
0.992500	-440	-92	-1252	-15741	21	-11527	279	-10141	-8	-11323	-3517	-10227	-88	-11172	-2771	-9105	62	372	7460	-16714	-8058	-13419	6445	-9159	-666	-12970	6916	-9856	-6712	-13146	7342	-6447	-147	-129	-120	-66	-63	-59	-108	37	-151	16	35	-78	-19	-47	76	-34	0
0.993333	-1519	-67	-1309	-16215	-97	-11637	293	-10140	-121	-11346	-3465	-10177	-117	-11231	-2710	-9091	-58	350	7257	-16679	-5666	-13361	6465	-9197	-162	-12936	6753	-9994	-5853	-13172	7246	-6259	-147	-128	-121	-69	-57	-59	-98	37	-151	20	36	-79	-22	-55	79	-30	0
0.994167	-2405	6	-1357	-16719	-112	-11741	326	-10140	-38	-11367	-3416	-10180	-119	-11244	-2666	-9075	11	323	7052	-16652	-5741	-13296	6491	-9244	-400	-12894	6608	-10104	-4352	-13204	7169	-6090	-149	-128	-125	-67	-62	-59	-105	37	-151	17	32	-77	-18	-58	78	-34	-5
0.995000	-2939	61	-1393	-17252	-162	-11841	288	-10142	69	-11403	-3365	-10144	-100	-11279	-2627	-9051	67	288	6848	-16632	-5734	-13240	6521	-9298	-315	-12844	6477	-10186	-2960	-13238	7122	-5951	-150	-132	-120	-67	-64	-62	-108	32	-154	12	26	-77	-14	-58	78	-31	-4
0.995833	-2589	143	-1421	-17806	-144	-11940	271	-10137	-84	-11440	-3314	-10153	-119	-11321	-2604	-9029	60	259	6649	-16625	-4656	-13182	6558	-9353	-156	-12792	6359	-10232	-1099	-13270	7094	-5843	-149	-134	-124	-68	-65	-61	-107	35	-152	13	33	-77	-23	-59	78	-32	-7
0.996667	-1997	288	-1442	-18374	-65	-12033	244	-10133	-128	-11492	-3262	-10142	-100	-11364	-2582	-9003	82	214	6452	-16624	-3905	-13118	6600	-9417	18	-12733	6260	-10258	792	-13286	7090	-5753	-150	-129	-121	-66	-64	-64	-104	36	-152	16	38	-76	-23	-55	82	-32	0
0.997500	-3025	432	-1460	-18947	-90	-12123	213	-10123	-163	-11545	-3213	-10138	-133	-11410	-2570	-8983	-67	213	6255	-16633	-2754	-13042	6647	-9473	82	-12668	6182	-10246	1971	-13294	7101	-5699	-150	-128	-119	-63	-59	-60	-102	38	-151	19	36	-72	-19	-59	82	-16	0
0.998333	-5289	580	-1481	-19513	285	-12212	171	-10115	-174	-11621	-3171	-10138	-150	-11461	-2564	-8962	-103	197	6063	-16654	-4270	-13000	6694	-9553	-198	-12623	6112	-10210	4754	-13289	7140	-5679	-148	-129	-119	-68	-63	-61	-104	30	-153	13	33	-79	-24	-58	78	-32	-3
0.999167	-5998	731	-1517	-20070	-208	-12305	132	-10105	21	-11704	-3131	-10143	-95	-11512	-2562	-8943	354	194	5872	-16685	90	-12944	6749	-9628	736	-12565	6063	-10149	3819	-13257	7197	-5690	-152	-130	-125	-66	-62	-58	-103	38	-150	17	36	-75	-23	-56	82	-27	-1
1.000000	-4682	885	-1561	-20582	54	-12388	92	-10089	137	-11799	-3095	-10148	-80	-11566	-2551	-8920	44	209	5683	-16710	2191	-12887	6807	-9713	232	-12514	6029	-10065	1806	-13208	7266	-5728	-148	-127	-119	-66	-62	-59	-103	41	-155	15	36	-77	-39	-56	80	-29	1
1.000833	-4054	1024	-1628	-21056	-91	-12475	61	-10064	69	-11900	-3057	-10156	-73	-11624	-2544	-8904	-92	234	5500	-16762	633	-12832	6868	-9806	216	-12460	6015	-9968	243	-13131	7350	-5798	-148	-132	-120	-69	-61	-59	-104	36	-150	17	37	-76	-24	-57	81	-28	0
1.001667	-4060	1155	-1721	-21472	-59	-12563	17	-10049	24	-12010	-3022	-10170	-81	-11685	-2526	-8885	-240	280	5323	-16808	2929	-12779	6934	-9905	163	-12411	6014	-9860	-1805	-13027	7445	-5887	-149	-129	-121	-68	-62	-62	-99	38	-152	16	34	-76	-26	-55	81	-29	0
1.002500	-3645	1260	-1848	-21819	-86	-12651	-7	-10025	-21	-12120	-2996	-10179	-158	-11740	-2512	-8867	-252	340	5145	-16859	3282	-12724	7005	-10009	-41	-12357	6032	-9742	-3282	-12894	7555	-5999	-148	-126	-121	-70	-62	-58	-103	39	-152	19	36	-75	-24	-53	71	-26	-3
1.003333	-5149	1347	-2009	-22081	296	-12732	-28	-9996	85	-12256	-2976	-10196	-154	-11806	-2485	-8848	-58	421	4982	-16905	2385	-12674	7079	-10122	308	-12303	6061	-9626	-4090	-12735	7669	-6126	-148	-126	-120	-61	-88	-57	-103	41	-150	34	37	-73	-23	-52	87	-26	-1
1.004167	-5358	1373	-2206	-22251	-352	-12813	-40	-9966	-8	-12345	-2954	-10210	-55	-11863	-2452	-8829	36	514	4821	-16951	5297	-12630	7154	-10245	896	-12243	6112	-9514	-6500	-12553	7783	-6271	-146	-124	-120	-65	-64	-56	-102	42	-152	20	40	-75	-22	-51	85	-25	1
1.005000	-2205	1429	-2443	-22322	-96	-12895	-43	-9935	-367	-12451	-2935	-10228	-101	-11940	-2406	-8814	-267	625	4673	-16986	5339	-12580	7216	-10379	317	-12178	6161	-9417	-8078	-12356	7894	-6419	-146	-125	-117	-65	-67	-56	-103	44	-150	7	40	-70	-26	-52	85	-24	0
1.005833	-1400	1421	-2722	-22292	-10	-12982	-38	-9901	-577	-12550	-2924	-10244	-131	-11986	-2358	-8799	-142	747	4531	-17021	1845	-12538	7279	-10519	197	-12108	6234	-9325	-6666	-12137	8005	-6575	-145	-120	-119	-64	-62	-56	-103	44	-149	22	36	-72	-19	-51	87	-25	1
1.006667	-1079	1395	-3039	-22147	-196	-13052	-24	-9866	-736	-12639	-2912	-10266	-186	-12048	-2313	-8790	-133	878	4395	-17042	2930	-12498	7333	-10672	219	-12030	6308	-9270	-4908	-11914	8103	-6736	-150	-128	-122	-59	-64	-45	-105	39	-150	-17	36	-79	-26	-56	79	-29	-3
1.007500	-867	1336	-3387	-21900	-119	-13129	-10	-9839	-565	-12713	-2905	-10292	-221	-12110	-2260	-8785	-82	1020	4271	-17056	2179	-12465	7387	-10832	76	-11941	6394	-9227	-2090	-11676	8194	-6903	-151	-128	-122	-70	-66	-63	-112	37	-153	16	34	-80	-24	-57	90	-28	-6
1.008333	-534	1258	-3750	-21542	-87	-13185	21	-9799	-661	-12766	-2895	-10310	-207	-12166	-2198	-8785	55	1173	4162	-17055	326	-12425	7414	-10994	155	-11841	6489	-9209	1245	-11437	8275	-7067	-150	-127	-120	-74	-63	-61	-107	38	-150	20	36	-77	-25	-59	79	-30	-4
1.009167	827	1178	-4125	-21077	-67	-13238	51	-9765	-931	-12794	-2882	-10330	-245	-12215	-2140	-8784	-141	1330	4064	-17044	133	-12391	7429	-11158	-136	-11728	6588	-9222	4691	-11191	8343	-7218	-147	-125	-120	-68	-64	-59	-108	38	-151	21	38	-77	-24	-56	82	-28	-1
1.010000	2755	1087	-4499	-20525	-94	-13277	86	-9732	-879	-12806	-2871	-10357	-260	-12260	-2089	-8799	-156	1490	3977	-17028	-759	-12353	7447	-11330	21	-11602	6687	-9262	8345	-10961	8392	-7378	-148	-128	-120	-69	-61	-57	-105	38	-149	24	33	-102	-23	-56	82	-28	-5
1.010833	3038	1015	-4858	-19896	-254	-13301	118	-9703	-758	-12790	-2856	-10381	-249	-12296	-2025	-8810	10	1654	3895	-16997	-882	-12312	7438	-11506	355	-11467	6782	-9328	10608	-10734	8403	-7530	-147	-129	-122	-67	-61	-57	-105	38	-151	18	34	-77	-18	-53	84	-29	0
1.011667	2192	926	-5201	-19187	116	-13302	149	-9671	-700	-12752	-2824	-10410	-178	-12324	-1991	-8835	-246	1816	3823	-16966	-3348	-12271	7413	-11683	-189	-11322	6880	-9420	14056	-10520	8439	-7683	-154	-126	-119	-67	-60	-56	-108	38	-151	20	35	-74	-17	-55	81	-31	-3
1.012500	1534	871	-5505	-18426	-154	-13290	179	-9650	-678	-12687	-2815	-10439	-160	-12340	-1920	-8868	-83	1978	3755	-16931	-1467	-12222	7369	-11862	449	-11169	6968	-9537	14473	-10318	8430	-7832	-150	-125	-121	-65	-61	-58	-105	39	-153	19	37	-72	-16	-57	85	-29	0
1.013333	3513	845	-5764	-17634	61	-13254	199	-9626	-570	-12599	-2790	-10471	-208	-12348	-1873	-8910	-30	2136	3691	-16896	1417	-12167	7307	-12034	161	-11010	7047	-9678	11547	-10132	8412	-7988	-149	-127	-122	-69	-64	-78	-105	37	-168	19	36	-77	-19	-57	81	-32	-3
1.014167	4245	848	-5969	-16821	-15	-13195	215	-9612	-326	-12495	-2757	-10508	-217	-12341	-1830	-8960	2041	2291	3629	-16863	-1172	-12105	7225	-12209	-174	-10845	7108	-9836	9097	-9961	8379	-8141	-148	-129	-125	-69	-62	-58	-109	37	-151	13	33	-75	-23	-58	81	-30	-7
1.015000	4550	896	-6115	-16008	-23	-13108	220	-9599	-147	-12368	-2718	-10551	-242	-12318	-1786	-9024	8560	2435	3563	-16837	784	-12037	7129	-12390	-83	-10683	7155	-10019	5299	-9804	8323	-8302	-153	-136	-128	-69	-61	-61	-112	35	-156	9	30	-81	-26	-62	78	-36	-7
1.015833	4612	975	-6197	-15221	-239	-13000	219	-9594	-83	-12224	-2668	-10592	-163	-12278	-1740	-9092	12716	2579	3502	-16811	2144	-11954	7022	-12562	-99	-10513	7191	-10217	1517	-9650	8263	-8458	-151	-130	-125	-68	-62	-61	-110	36	-156	15	28	-78	-24	-60	80	-35	-1
1.016667	3430	1118	-6209	-14451	250	-12855	222	-9587	116	-12056	-2602	-10634	-145	-12217	-1691	-9163	11460	2720	3440	-16796	1521	-11859	6908	-12728	-158	-10343	7208	-10395	-1455	-9509	8193	-8619	-149	-130	-124	-69	-61	-62	-110	58	-151	17	32	-76	-22	-61	81	-31	0
1.017500	1976	1301	-6157	-13735	-247	-12687	212	-9583	141	-11879	-2535	-10683	-200	-12139	-1636	-9242	10404	2855	3380	-16788	4617	-11755	6782	-12889	94	-10176	7204	-10592	-5747	-9375	8125	-8784	-147	-128	-122	-66	-60	-59	-108	37	-147	12	33	-76	-21	-56	82	-27	0
1.018333	4071	1531	-6047	-13068	-236	-12493	205	-9581	-223	-11694	-2455	-10732	-203	-12040	-1576	-9327	8851	2979	3315	-16793	7322	-11639	6656	-13050	-243	-10021	7184	-10786	-10402	-9238	8048	-8955	-150	-130	-122	-67	-63	-57	-108	40	-148	15	32	-75	-19	-57	82	-28	-1
1.019167	4208	1794	-5886	-12515	9	-12278	189	-9584	-109	-11507	-2373	-10793	-79	-11925	-1510	-9418	7064	3095	3256	-16808	4624	-11514	6526	-13210	-539	-9869	7136	-10987	-11585	-9103	7973	-9126	-147	-127	-119	-64	-59	-59	-107	39	-150	16	32	-76	-22	-57	85	-29	-3
1.020000	3184	2090	-5684	-12036	-81	-12044	175	-9591	119	-11310	-2272	-10852	-87	-11792	-1435	-9520	5641	3202	3193	-16835	6294	-11382	6401	-13369	-103	-9723	7075	-11176	-11804	-8964	7896	-9305	-146	-128	-119	-67	-58	-57	-107	35	-148	19	36	-61	-24	-57	84	-31	0
1.020833	2462	2420	-5453	-11651	21	-11776	164	-9599	-36	-11115	-2174	-10916	-152	-11645	-1356	-9608	4011	3299	3132	-16869	7705	-11241	6281	-13528	-35	-9587	7003	-11365	-10858	-8819	7830	-9481	-145	-128	-124	-66	-60	-60	-108	38	-150	13	30	-75	-22	-58	82	-32	-1
1.021667	1940	2773	-5202	-11363	-48	-11519	161	-9607	-14	-10921	-2075	-10981	-183	-11483	-1268	-9706	2692	3383	3074	-16913	6899	-11096	6172	-13677	-38	-9456	6901	-11543	-8776	-8668	7774	-9658	-146	-127	-121	-70	-64	-78	-108	36	-150	17	35	-78	-24	-59	82	-33	0
1.022500	1875	3137	-4941	-11176	-133	-11241	166	-9611	74	-10736	-1947	-11046	-185	-11310	-1148	-9801	1557	3461	3024	-16958	7438	-10930	6072	-13830	-186	-9332	6796	-11711	-5809	-8504	7725	-9833	-146	-129	-121	-64	-64	-61	-107	39	-150	20	35	-76	-30	-59	76	-30	0
1.023333	2633	3508	-4688	-11092	-113	-10958	185	-9645	-66	-10550	-1830	-11105	-170	-11123	-1068	-9900	484	3523	2969	-17009	7138	-10789	5988	-13982	-350	-9214	6685	-11872	-1839	-8330	7698	-10008	-146	-125	-120	-73	-65	-65	-108	38	-150	16	34	-79	-24	-60	80	-32	-3
1.024167	2084	3877	-4447	-11106	-218	-10673	216	-9627	93	-10375	-1714	-11166	-181	-10930	-963	-9996	-353	3578	2928	-17060	7567	-10624	5924	-14133	57	-9093	6567	-12024	1149	-8148	7675	-10178	-146	-125	-122	-68	-62	-58	-105	39	-150	18	29	-74	-23	-58	78	-31	0
1.025000	649	4237	-4232	-11210	-28	-10389	267	-9630	173	-10202	-1595	-11218	-165	-10725	-855	-10084	-1539	3619	2883	-17108	5569	-10471	5869	-14287	-325	-8977	6454	-12166	5161	-7952	7676	-10340	-146	-126	-122	-83	-63	-57	-105	40	-151	16	35	-75	-21	-56	82	-28	-1
1.025833	-1345	4582	-4055	-11394	-150	-10110	327	-9632	153	-10036	-1475	-11260	-146	-10525	-749	-10171	-2152	3644	2845	-17153	5447	-10309	5841	-14439	164	-8853	6346	-12302	8087	-7754	7692	-10499	-147	-127	-119	-65	-60	-57	-102	38	-147	20	36	-75	-3	-57	80	-18	2
1.026667	-225	4903	-3910	-11658	-238	-9848	402	-9635	56	-9868	-1364	-11292	-136	-10325	-647	-10254	-2866	3666	2812	-17198	8681	-10151	5823	-14598	547	-8738	6245	-12432	7291	-7548	7731	-10640	-147	-128	-119	-67	-62	-60	-108	37	-148	16	36	-76	-21	-58	81	-29	1
1.027500	416	5201	-3816	-11986	-160	-9597	497	-9633	-23	-9725	-1262	-11315	-116	-10134	-559	-10336	-3708	3666	2776	-17238	4724	-9999	5826	-14755	11	-8613	6158	-12560	7466	-7350	7768	-10786	-152	-130	-121	-67	-63	-61	-107	36	-151	16	33	-77	-24	-60	77	-35	-6
1.028333	776	5482	-3771	-12365	-79	-9366	605	-9629	-171	-9581	-1166	-11324	-149	-9940	-470	-10412	-5297	3660	2756	-17273	3998	-9845	5845	-14912	-23	-8481	6090	-12680	6804	-7140	7840	-10912	-150	-128	-120	-67	-64	-59	-107	37	-154	17	32	-77	-24	-57	79	-31	-4
1.029167	456	5697	-3770	-12787	-240	-9149	730	-9614	-133	-9439	-1079	-11322	-149	-9759	-402	-10484	-11386	3647	2736	-17308	3738	-9691	5883	-15064	-217	-8333	6040	-12799	6406	-6939	7909	-11027	-151	-127	-121	-66	-64	-59	-108	38	-150	17	33	-77	-24	-58	78	-31	-5
1.030000	-186	5896	-3816	-13234	125	-8950	859	-9594	6	-9304	-1008	-11317	-147	-9589	-345	-10550	-17413	3627	2714	-17326	970	-9543	5932	-15229	-368	-8185	6009	-12912	6648	-6746	8002	-11124	-148	-126	-117	-64	-60	-58	-104	36	-152	18	35	-76	-22	-57	80	-29	-4
1.030833	-2206	6055	-3910	-13701	-122	-8770	997	-9566	-40	-9171	-946	-11272	-169	-9435	-306	-10617	-17360	3601	2709	-17347	490	-9398	6001	-15390	137	-8022	6012	-13031	6208	-6562	8102	-11206	-151	-129	-119	-64	-63	-58	-105	39	-149	20	34	-79	-22	-60	79	-28	1
1.031667	59	6184	-4034	-14183	-274	-8609	1137	-9526	-374	-9046	-900	-11233	-108	-9299	-289	-10679	-15946	3566	2696	-17372	1260	-9254	6076	-15556	239	-7856	6030	-13153	4452	-6390	8208	-11273	-149	-128	-124	-68	-64	-60	-109	37	-154	16	27	-80	-23	-58	77	-32	-1
1.032500	964	6272	-4215	-14658	123	-8469	1273	-9477	-194	-8921	-870	-11190	54	-9168	-292	-10739	-14634	3532	2696	-17393	-3674	-9110	6166	-15712	-329	-7678	6075	-13268	5349	-6226	8322	-11320	-151	-127	-124	-64	-62	-57	-104	40	-147	19	43	-74	-22	-55	82	-30	0
1.033333	-138	6339	-4410	-15121	-64	-8334	1406	-9434	-74	-8795	-851	-11120	196	-9063	-313	-10788	-12702	3499	2699	-17413	-5215	-8972	6262	-15875	-16	-7479	6139	-13386	6821	-6123	8437	-11344	-148	-126	-124	-67	-64	-57	-103	38	-154	19	30	-78	-22	-56	81	-29	-1
1.034167	-721	6364	-4635	-15567	-118	-8219	1527	-9369	-148	-8678	-845	-11056	180	-8966	-355	-10842	-11042	3460	2712	-17437	-5521	-8839	6364	-16035	153	-7315	6235	-13512	8507	-5941	8547	-11350	-148	-129	-126	-67	-63	-60	-105	39	-152	19	32	-79	-22	-56	80	-31	-1
1.035000	-1121	6366	-4873	-16010	-154	-8111	1636	-9295	-26	-8566	-861	-10987	133	-8893	-413	-10891	-9157	3427	2734	-17464	-8529	-8699	6470	-16195	549	-7126	6342	-13636	10569	-5817	8662	-11332	-149	-128	-122	-65	-62	-59	-107	38	-154	16	30	-79	-24	-58	82	-31	0
1.035833	-1087	6346	-5117	-16380	-79	-8013	1724	-9213	-44	-8450	-887	-10918	63	-8825	-491	-10933	-7665	3400	2768	-17487	-9627	-8565	6578	-16351	800	-6938	6474	-13769	12400	-5693	8756	-11297	-151	-128	-125	-69	-68	-60	-107	36	-148	18	30	-78	-25	-57	81	-32	-4
1.036667	-289	6311	-5361	-16739	7	-7917	1800	-9118	-27	-8338	-927	-10848	62	-8770	-579	-10966	-6342	3379	2814	-17514	-10898	-8426	6687	-16503	453	-6747	6622	-13901	14391	-5571	8846	-11236	-148	-126	-120	-67	-62	-57	-103	40	-149	20	33	-78	-23	-56	86	-28	-8
1.037500	-737	6256	-5597	-17043	-233	-7820	1850	-9013	79	-8230	-980	-10772	24	-8714	-677	-11013	-4833	3361	2866	-17540	-11372	-8286	6793	-16652	552	-6562	6779	-14026	14840	-5450	8921	-11151	-147	-128	-119	-65	-63	-52	-102	43	-149	18	34	-74	-19	-53	87	-25	0
1.038333	-2432	6193	-5835	-17300	-767	-7729	1875	-8906	-58	-8126	-1048	-10713	-97	-8670	-787	-11011	-3839	3348	2936	-17561	-12475	-8146	6891	-16796	242	-6386	6949	-14162	14983	-5331	8978	-11048	-148	-125	-119	-65	-62	-56	-103	42	-151	21	35	-75	-22	-59	84	-30	2
1.039167	-4794	6116	-6025	-17515	-794	-7641	1876	-8799	-246	-8033	-1127	-10656	-99	-8625	-903	-11020	-2515	3341	3010	-17568	-14036	-8010	6982	-16939	4	-6214	7116	-14292	14870	-5199	9016	-10929	-145	-127	-121	-66	-61	-39	-103	39	-149	18	34	-72	-17	-57	86	-31	1
1.040000	-4011	6046	-6224	-17672	-839	-7551	1861	-8692	-203	-7927	-1221	-10608	-77	-8581	-1021	-11018	-1241	3337	3096	-17572	-9616	-7868	7064	-17074	159	-6047	7289	-14427	10326	-5054	9033	-10793	-145	-130	-122	-96	-68	-61	-104	39	-152	19	32	-79	-24	-58	79	-32	-1
1.040833	-3566	5940	-6354	-17783	-578	-7459	1793	-8584	92	-7832	-1327	-10567	-167	-8527	-1138	-11003	-742	3343	3196	-17558	-10994	-7722	7137	-17202	-385	-5886	7463	-14552	6291	-4902	9036	-10638	-148	-128	-124	-66	-66	-61	-107	35	-159	17	27	-76	-22	-58	84	-31	0
1.041667	-3089	5845	-6469	-17849	-539	-7356	1725	-8471	-178	-7740	-1439	-10523	-201	-8470	-1254	-10977	-286	3347	3303	-17520	-11125	-7572	7198	-17324	-382	-5730	7631	-14672	1430	-4731	9017	-10471	-150	-131	-120	-68	-63	-59	-104	39	-155	18	34	-76	-23	-57	84	-34	4
1.042500	-3164	5743	-6545	-17812	-495	-7259	1628	-8368	-453	-7651	-1557	-10485	-193	-8402	-1364	-10937	-29	3362	3419	-17461	-9130	-7418	7250	-17442	-402	-5573	7785	-14786	-3167	-4536	8985	-10292	-153	-127	-124	-66	-61	-80	-103	35	-155	18	34	-74	-23	-56	85	-32	-3
1.043333	-2966	5637	-6591	-17735	-213	-7158	1514	-8285	-297	-7567	-1691	-10455	-269	-8321	-1478	-10887	524	3374	3537	-17378	-9383	-7264	7291	-17549	-363	-5419	7930	-14887	-6671	-4323	8937	-10107	-151	-126	-117	-66	-62	-60	-103	41	-148	18	34	-74	-23	-59	84	-36	0
1.044167	-4966	5523	-6590	-17594	-193	-7055	1377	-8203	-97	-7485	-1830	-10424	-230	-8238	-1584	-10825	1388	3388	3659	-17264	-8476	-7107	7318	-17653	-383	-5263	8060	-14980	-9745	-4084	8881	-9916	-144	-127	-120	-63	-61	-53	-98	40	-151	18	38	-72	-16	-52	86	-27	0
1.045000	-3151	5395	-6558	-17399	-587	-6950	1223	-8135	-178	-7414	-1978	-10399	-240	-8145	-1687	-10758	1964	3401	3779	-17118	-4419	-6946	7339	-17749	-424	-5098	8188	-15054	-14043	-3823	8814	-9729	-146	-121	-117	-64	-58	-55	-100	41	-149	21	37	-72	-17	-53	86	-28	2
1.045833	-871	5256	-6490	-17144	-78	-6852	1052	-8084	-201	-7343	-2134	-10374	-255	-8055	-1775	-10684	2154	3410	3893	-16941	-6079	-6783	7348	-17845	-1060	-4932	8258	-15117	-15636	-3541	8749	-9545	-144	-122	-114	-62	-56	-55	-98	42	-148	20	38	-75	-15	-51	87	-27	3
1.046667	-786	5108	-6384	-16829	-62	-6756	871	-8041	-96	-7275	-2295	-10345	-207	-7941	-1892	-10606	2507	3418	4007	-16718	-6729	-6618	7356	-17929	-991	-4754	8325	-15169	-15276	-3239	8682	-9366	-148	-126	-117	-64	-59	-59	-101	43	-150	19	35	-73	-17	-56	84	-30	0
1.047500	-561	4938	-6260	-16466	-16	-6664	676	-8024	-118	-7207	-2466	-10323	-273	-7818	-2002	-10523	2813	3413	4105	-16469	-4563	-6454	7359	-18029	-1064	-4571	8359	-15180	-14189	-2933	8620	-9195	-148	-127	-101	-66	-83	-59	-105	38	-151	11	28	-77	-22	-56	84	-30	0
1.048333	-392	4755	-6107	-16057	112	-6580	471	-8016	-182	-7170	-2639	-10291	-218	-7739	-2114	-10446	3054	3403	4195	-16173	-5266	-6275	7361	-18122	-1397	-4374	8382	-15172	-11709	-2606	8570	-9033	-151	-131	-121	-69	-64	-62	-109	36	-153	13	33	-77	-24	-63	76	-35	-4
1.049167	114	4557	-5927	-15609	162	-6500	264	-8018	-61	-7128	-2814	-10259	-195	-7636	-2229	-10372	3333	3400	4286	-15830	-4994	-6105	7367	-18210	-1790	-4163	8376	-15136	-8810	-2253	8541	-8874	-150	-127	-118	-66	-62	-58	-107	35	-153	19	34	-77	-24	-57	84	-31	-6
1.050000	1574	4346	-5731	-15128	201	-6420	56	-8026	-11	-7075	-2985	-10217	-246	-7536	-2350	-10297	3571	3360	4362	-15443	-4691	-5918	7379	-18300	-2583	-3939	8358	-15066	-5174	-1898	8527	-8721	-150	-128	-119	-70	-61	-58	-104	38	-150	18	35	-77	-22	-57	79	-30	0
1.050833	2381	4127	-5528	-14612	338	-6348	-154	-8036	-30	-7034	-3158	-10176	-268	-7442	-2453	-10236	3753	3314	4430	-15010	-4557	-5725	7400	-18394	-2446	-3707	8315	-14969	-1970	-1536	8532	-8579	-144	-126	-118	-65	-63	-59	-107	55	-150	19	32	-77	-26	-59	86	-29	-3
1.051667	1618	3890	-5318	-14078	244	-6280	-366	-8047	27	-6999	-3323	-10131	-246	-7368	-2623	-10179	3657	3249	4487	-14530	-4485	-5522	7430	-18494	-2196	-3462	8257	-14833	539	-1168	8566	-8438	-145	-125	-119	-65	-69	-53	-103	40	-148	20	38	-77	-21	-56	84	-46	0
1.052500	-98	3647	-5103	-13549	447	-6221	-574	-8059	205	-6967	-3491	-10089	-252	-7301	-2772	-10134	3714	3170	4537	-14000	-5648	-5309	7480	-18597	-2199	-3217	8192	-14671	3712	-791	8619	-8298	-151	-125	-115	-69	-62	-53	-103	41	-147	20	34	-77	-19	-56	84	-30	1
1.053333	481	3397	-4891	-13025	15	-6162	-781	-8068	-150	-6938	-3655	-10042	-284	-7246	-2935	-10097	3907	3068	4576	-13428	-789	-5088	7539	-18706	-1219	-2969	8117	-14468	2375	-419	8698	-8155	-145	-127	-118	-66	-61	-56	-104	42	-150	19	36	-75	-18	-56	85	-29	-3
1.054167	1382	3146	-4692	-12510	371	-6112	-985	-8067	-171	-6914	-3810	-9996	-215	-7209	-3102	-10070	3481	2944	4602	-12822	-1217	-4843	7615	-18822	-1337	-2720	8034	-14239	525	-47	8794	-8009	-148	-126	-119	-68	-63	-58	-127	36	-153	18	34	-76	-17	-58	80	-34	-3
1.055000	1757	2898	-4501	-12027	284	-6070	-1184	-8060	45	-6890	-3958	-9953	-254	-7183	-3285	-10057	3481	2806	4617	-12184	-2288	-4588	7706	-18939	-1090	-2466	7955	-13965	-1917	327	8923	-7849	-148	-127	-121	-66	-62	-60	-111	37	-151	19	37	-76	-21	-60	80	-34	-3
1.055833	1292	2652	-4324	-11579	220	-6024	-1382	-8040	-12	-6872	-4101	-9911	-308	-7178	-3476	-10041	3440	2638	4608	-11526	29	-4319	7820	-19061	-750	-2216	7878	-13690	-5115	689	9040	-7680	-148	-129	-121	-68	-64	-77	-109	37	-152	17	34	-78	-26	-61	78	-33	0
1.056667	1172	2414	-4154	-11172	320	-5987	-1574	-8004	-34	-6852	-4235	-9865	-217	-7186	-3664	-10035	3426	2484	4584	-10850	10	-4031	7951	-19169	-445	-1970	7810	-13380	-7748	1054	9176	-7489	-150	-130	-121	-70	-65	-61	-112	35	-153	19	29	-77	-25	-60	79	-32	0
1.057500	-1247	2186	-4007	-10824	447	-5951	-1756	-7954	112	-6820	-4365	-9823	-197	-7204	-3859	-10021	3405	2312	4534	-10177	7	-3720	8108	-19278	-183	-1718	7754	-13052	-9702	1411	9322	-7273	-133	-125	-119	-65	-61	-58	-109	41	-149	22	37	-74	-19	-57	81	-32	0
1.058333	-939	1974	-3868	-10534	-248	-5915	-1938	-7889	-30	-6816	-4480	-9772	-195	-7236	-4051	-10013	3439	2139	4456	-9528	4067	-3401	8277	-19373	-112	-1474	7714	-12710	-13710	1759	9464	-7035	-149	-127	-118	-65	-60	-59	-110	34	-147	20	34	-76	-19	-58	85	-28	0
1.059167	1184	1767	-3748	-10315	173	-5887	-2118	-7813	-137	-6802	-4600	-9721	-215	-7275	-4249	-9996	3136	1970	4333	-8909	3539	-3069	8470	-19455	-814	-1228	7686	-12361	-15970	2102	9600	-6779	-146	-127	-121	-65	-61	-56	-109	38	-152	42	35	-74	-23	-59	82	-30	-1
1.060000	691	1577	-3644	-10164	250	-5866	-2300	-7725	4	-6787	-4718	-9671	-275	-7345	-4432	-9970	3065	1811	4171	-8340	1972	-2722	8681	-19519	-500	-978	7681	-12011	-15751	2435	9724	-6488	-146	-127	-110	-66	-63	-59	-108	37	-152	18	34	-75	-21	-56	85	-28	-3
1.060833	224	1397	-3549	-10090	194	-5847	-2478	-7630	19	-6770	-4835	-9614	-282	-7413	-4613	-9922	2758	1665	3961	-7833	4950	-2357	8911	-19554	-52	-721	7684	-11661	-15116	2759	9827	-6174	-150	-128	-121	-66	-86	-57	-108	41	-151	16	33	-73	-22	-56	79	-30	-4
1.061667	-129	1232	-3469	-10090	147	-5834	-2663	-7532	211	-6756	-4953	-9551	-270	-7486	-4784	-9884	2420	1551	3697	-7407	5046	-1987	9156	-19562	101	-458	7706	-11327	-13124	3072	9917	-5835	-148	-127	-126	-65	-62	-59	-108	38	-154	13	32	-74	-21	-56	84	-28	-7
1.062500	-255	1084	-3401	-10158	104	-5820	-2863	-7424	156	-6733	-5073	-9479	-266	-7565	-4945	-9823	2406	1467	3389	-7079	5139	-1609	9420	-19521	179	-178	7752	-11005	-10517	3374	9982	-5478	-143	-129	-120	-68	-63	-57	-122	40	-151	19	35	-73	-21	-56	84	-28	-3
1.063333	523	942	-3342	-10294	69	-5809	-3026	-7317	-76	-6708	-5198	-9399	-132	-7646	-5093	-9744	2243	1421	3030	-6857	6384	-1230	9691	-19460	-19	108	7807	-10701	-7066	3667	10023	-5100	-149	-126	-120	-62	-62	-57	-108	43	-150	16	32	-72	-21	-57	72	-28	0
1.064167	1602	814	-3297	-10493	161	-5798	-3211	-7212	-36	-6679	-5333	-9314	-177	-7728	-5231	-9653	2285	1411	2620	-6755	6750	-855	9971	-19317	151	419	7875	-10426	-3525	3945	10040	-4716	-149	-126	-122	-65	-63	-58	-105	40	-152	16	36	-75	-22	-56	84	-28	-3
1.065000	910	704	-3256	-10734	92	-5791	-3397	-7110	-21	-6646	-5478	-9218	-274	-7811	-5356	-9548	2271	1453	2169	-6777	7361	-484	10257	-19144	244	742	7950	-10161	-888	4205	10033	-4329	-149	-126	-121	-67	-64	-60	-105	38	-155	15	32	-77	-21	-57	79	-30	0
1.065833	-930	598	-3235	-11044	435	-5779	-3582	-7016	-126	-6604	-5629	-9118	-234	-7887	-5466	-9432	1787	1534	1680	-6930	5404	-119	10556	-18909	-435	1091	8045	-9955	3082	4461	10011	-3940	-147	-126	-125	-107	-62	-56	-105	42	-142	28	33	-70	-21	-52	84	-28	2
1.066667	-1273	510	-3215	-11378	-53	-5758	-3765	-6921	-62	-6555	-5788	-9006	-227	-7954	-5565	-9304	1683	1670	1166	-7206	8931	231	10847	-18616	90	1451	8137	-9763	3332	4695	9963	-3569	-148	-127	-119	-64	-61	-56	-104	39	-151	17	35	-75	-23	-55	85	-31	0
1.067500	147	437	-3209	-11746	185	-5741	-3946	-6842	16	-6498	-5957	-8916	-247	-8016	-5656	-9178	1332	1847	626	-7613	9910	566	11136	-18275	71	1828	8232	-9602	2247	4915	9899	-3214	-151	-136	-122	-68	-64	-45	-110	38	-151	15	33	-77	-22	-59	78	-29	-1
1.068333	625	384	-3210	-12127	29	-5712	-4124	-6767	-126	-6430	-6132	-8784	-297	-8061	-5740	-9040	1143	2069	84	-8130	7598	887	11422	-17867	123	2217	8327	-9468	1697	5121	9833	-2883	-151	-130	-120	-67	-64	-60	-107	39	-153	16	5	-76	-28	-59	82	-30	-1
1.069167	556	353	-3221	-12520	96	-5677	-4290	-6701	-208	-6353	-6312	-8667	-359	-8096	-5811	-8906	726	2320	-448	-8765	9555	1191	11697	-17403	166	2621	8426	-9359	537	5317	9761	-2584	-151	-125	-122	-60	-66	-62	-107	29	-152	18	28	-76	-27	-55	80	-28	-4
1.070000	661	343	-3240	-12910	-67	-5629	-4451	-6643	-286	-6268	-6487	-8555	-326	-8111	-5882	-8778	516	2603	-965	-9489	9375	1480	11954	-16879	-46	3033	8517	-9270	37	5499	9696	-2323	-148	-125	-124	-64	-63	-58	-104	43	-146	17	35	-75	-24	-56	81	-27	-1
1.070833	-1300	355	-3270	-13298	373	-5576	-4602	-6594	-31	-6175	-6665	-8448	-270	-8117	-5952	-8656	425	2897	-1460	-10293	8007	1750	12195	-16302	-90	3438	8605	-9196	784	5668	9631	-2125	-148	-124	-118	-65	-64	-62	-103	43	-148	16	34	-74	-18	-55	82	-26	-5
1.071667	-2317	422	-3304	-13677	-212	-5512	-4745	-6547	90	-6073	-6835	-8352	-204	-8100	-6023	-8544	499	3217	-1910	-11177	10931	2007	12411	-15670	502	3849	8687	-9141	194	5827	9579	-1971	-147	-125	-119	-64	-63	-56	-104	43	-149	23	36	-73	-19	-58	85	-27	0
1.072500	18	476	-3350	-14038	-27	-5438	-4871	-6512	-308	-5967	-7000	-8262	-165	-8066	-6098	-8445	271	3533	-2312	-12108	11157	2254	12602	-15001	180	4246	8766	-9091	413	5979	9537	-1885	-147	-121	-119	-59	-60	-61	-104	42	-151	20	34	-70	-21	-55	84	-28	0
1.073333	336	584	-3400	-14391	98	-5363	-4984	-6480	-358	-5860	-7154	-8200	-161	-8016	-6178	-8361	130	3834	-2653	-13067	8157	2489	12763	-14301	-34	4624	8829	-9050	3283	6115	9514	-1862	-151	-126	-122	-68	-66	-62	-108	38	-154	17	28	-78	-25	-57	77	-30	-8
1.074167	1	725	-3465	-14723	-117	-5279	-5089	-6454	-292	-5751	-7297	-8145	-52	-7950	-6262	-8292	204	4119	-2939	-14033	9876	2711	12886	-13569	205	4983	8894	-9002	6205	6248	9516	-1904	-150	-128	-124	-66	-67	-59	-105	40	-151	15	16	-76	-21	-56	82	-28	-3
1.075000	-477	906	-3526	-15023	-59	-5182	-5171	-6422	-213	-5636	-7420	-8108	-113	-7861	-6363	-8239	63	4381	-3150	-14991	9506	2932	12978	-12808	42	5322	8950	-8944	9880	6372	9534	-2015	-149	-129	-122	-66	-65	-59	-105	40	-153	19	34	-75	-25	-57	85	-30	-4
1.075833	-687	1115	-3603	-15300	-30	-5081	-5245	-6402	-104	-5522	-7531	-8088	-252	-7759	-6464	-8168	-33	4600	-3296	-15927	7986	3148	13027	-12041	41	5632	9008	-8879	13673	6481	9575	-2192	-150	-127	-116	-66	-64	-60	-102	34	-154	18	33	-74	-21	-57	80	-31	-3
1.076667	-105	1359	-3687	-15549	-79	-4976	-5301	-6377	43	-5410	-7619	-8083	-168	-7646	-6574	-8168	-78	4780	-3367	-16818	7863	3360	13043	-11252	-86	5900	9059	-8796	17154	6585	9631	-2433	-152	-127	-120	-65	-60	-57	-100	38	-150	19	35	-74	-22	-53	85	-29	2
1.077500	850	1638	-3776	-15773	22	-4864	-5343	-6353	260	-5296	-7688	-8077	-174	-7516	-6688	-8148	-240	4918	-3370	-17650	6953	3574	13013	-10496	252	6164	9111	-8698	20135	6675	9706	-2751	-145	-125	-120	-63	-61	-53	-104	43	-149	20	35	-72	-18	-51	81	-26	2
1.078333	158	1941	-3875	-15970	-83	-4745	-5374	-6332	274	-5184	-7745	-8121	-185	-7379	-6808	-8138	-188	4997	-3310	-18411	6948	3783	12958	-9741	827	6380	9156	-8579	21253	6749	9787	-3123	-146	-126	-118	-64	-58	-57	-102	43	-148	21	38	-75	-19	-55	86	-28	-1
1.079167	-1464	2265	-3987	-16138	107	-4626	-5395	-6325	260	-5051	-7794	-8165	-132	-7216	-6928	-8127	-248	5030	-3191	-19081	3785	3984	12822	-9020	141	6565	9202	-8441	23045	6807	9877	-3556	-148	-126	-117	-56	-60	-53	-102	41	-144	19	37	-73	-21	-53	85	-26	2
1.080000	-2818	2605	-4111	-16275	-174	-4497	-5404	-6292	350	-4964	-7823	-8220	-159	-7088	-7049	-8120	69	5007	-3020	-19656	4649	4188	12655	-8320	524	6721	9260	-8291	21648	6857	9968	-4047	-149	-127	-124	-65	-59	-53	-102	40	-151	19	37	-73	-19	-55	86	-27	0
1.080833	-1597	2957	-4249	-16386	16	-4368	-5406	-6274	51	-4857	-7849	-8276	-109	-6911	-7164	-8109	-196	4939	-2798	-20133	6253	4376	12448	-7668	494	6844	9303	-8119	17008	6864	10057	-4586	-151	-127	-120	-63	-61	-57	-103	25	-155	18	28	-77	-23	-56	84	-28	-1
1.081667	-1274	3308	-4400	-16464	-91	-4231	-5398	-6260	16	-4745	-7861	-8345	-114	-6783	-7278	-8096	-393	4808	-2537	-20503	1810	4557	12198	-7063	96	6944	9353	-7934	12878	6859	10133	-5168	-150	-130	-124	-68	-63	-56	-109	37	-153	18	34	-77	-28	-60	77	-29	-4
1.082500	-1140	3664	-4559	-16514	160	-4096	-5399	-6252	125	-4669	-7869	-8415	-130	-6631	-7381	-8071	-351	4651	-2235	-20758	1415	4719	11911	-6508	320	7019	9406	-7737	7874	6836	10183	-5779	-149	-125	-113	-63	-62	-58	-105	40	-151	20	35	-77	-25	-60	85	-27	0
1.083333	-902	4014	-4728	-16515	24	-3952	-5362	-6241	114	-4521	-7869	-8482	-82	-6477	-7469	-8034	-268	4480	-1913	-20900	286	4864	11585	-6011	441	7075	9462	-7539	3400	6785	10256	-6421	-149	-127	-117	-68	-64	-58	-103	40	-149	21	37	-77	-22	-58	82	-28	-1
1.084167	-1999	4348	-4903	-16490	405	-3808	-5335	-6247	179	-4408	-7868	-8553	-9	-6325	-7551	-7984	-121	4243	-1569	-20942	-2812	4980	11224	-5577	91	7116	9512	-7339	-4	6712	10291	-7077	-144	-122	-118	-64	-61	-53	-96	39	-146	19	35	-74	-24	-57	84	-26	2
1.085000	-3355	4662	-5086	-16429	-95	-3660	-5309	-6245	-36	-4290	-7864	-8617	194	-6183	-7617	-7926	-5	4008	-1218	-20883	-2387	5064	10831	-5206	491	7137	9568	-7143	-4105	6615	10299	-7740	-146	-126	-117	-64	-59	-55	-102	42	-145	23	38	-73	-18	-57	90	-34	3
1.085833	-394	4953	-5270	-16335	-203	-3519	-5281	-6257	-86	-4179	-7861	-8681	596	-6049	-7666	-7856	-371	3770	-857	-20721	-2478	5113	10407	-4896	365	7142	9617	-6971	-8016	6500	10288	-8404	-144	-120	-109	-61	-62	-52	-102	43	-146	23	37	-73	-22	-56	86	-26	3
1.086667	867	5220	-5457	-16211	68	-3377	-5253	-6277	323	-4063	-7855	-8739	891	-5914	-7712	-7780	-340	3530	-498	-20472	-7229	5122	9961	-4648	-126	7137	9660	-6817	-8420	6364	10249	-9059	-144	-122	-115	-66	-61	-56	-101	42	-147	23	37	-74	-21	-55	86	-28	0
1.087500	861	5456	-5641	-16058	-33	-3242	-5241	-6310	126	-3952	-7852	-8817	689	-5785	-7744	-7693	-158	3297	-143	-20150	-7325	5086	9483	-4466	-28	7106	9685	-6697	-7866	6207	10177	-9710	-111	-128	-124	-66	-63	-58	-105	37	-152	17	35	-76	-25	-59	80	-28	-1
1.088333	775	5662	-5823	-15876	-56	-3109	-5206	-6343	-152	-3840	-7843	-8842	528	-5659	-7757	-7601	-333	3084	210	-19762	-7506	5006	8998	-4341	-354	7073	9708	-6610	-6140	6033	10085	-10330	-148	-127	-119	-67	-65	-61	-104	41	-151	20	18	-72	-22	-60	81	-27	0
1.089167	697	5838	-5986	-15682	-252	-2980	-5185	-6389	-141	-3732	-7849	-8891	533	-5540	-7782	-7506	-449	2897	541	-19320	-9553	4886	8502	-4276	-528	7022	9712	-6568	-3633	5848	9963	-10919	-149	-161	-124	-63	-61	-55	-105	42	-154	20	35	-77	-21	-59	80	-31	-4
1.090000	1369	5982	-6135	-15459	-370	-2861	-5173	-6438	-323	-3623	-7824	-8922	402	-5423	-7789	-7406	-293	2737	853	-18839	-9595	4719	7993	-4260	-274	6943	9693	-6580	-910	5650	9819	-11471	-150	-131	-122	-69	-65	-60	-108	38	-150	16	33	-80	-23	-59	79	-30	-5
1.090833	2869	6091	-6271	-15238	-290	-2747	-5165	-6500	-345	-3517	-7833	-8952	185	-5309	-7794	-7312	-56	2610	1147	-18329	-9937	4514	7493	-4293	-263	6872	9658	-6648	2304	5443	9651	-11970	-151	-86	-118	-69	-62	-77	-104	40	-153	22	34	-76	-26	-58	82	-33	-3
1.091667	2657	6177	-6386	-15011	-338	-2632	-5160	-6559	-316	-3409	-7785	-8969	72	-5194	-7793	-7220	51	2508	1421	-17805	-8822	4271	6988	-4369	-100	6773	9592	-6780	4068	5224	9464	-12427	-149	-127	-119	-66	-62	-56	-109	39	-150	22	47	-75	-48	-57	82	-29	0
1.092500	1010	6231	-6476	-14790	-24	-2533	-5159	-6629	-383	-3308	-7760	-8984	38	-5085	-7796	-7128	-325	2465	1661	-17280	-9360	3995	6499	-4495	-397	6648	9494	-6980	6414	4996	9268	-12826	-147	-122	-120	-64	-61	-58	-107	41	-153	23	36	-75	-24	-59	84	-31	-1
1.093333	-1103	6262	-6563	-14581	-155	-2434	-5167	-6701	-331	-3209	-7737	-8984	-52	-4977	-7798	-7045	-223	2447	1867	-16764	-8036	3690	6022	-4657	32	6497	9361	-7249	7400	4754	9024	-13171	-147	-124	-119	-66	-63	-58	-107	36	-150	20	36	-74	-21	-57	87	-28	-16
1.094167	-208	6267	-6623	-14392	-316	-2340	-5183	-6779	-377	-3109	-7714	-8983	-134	-4871	-7809	-6976	-167	2458	2039	-16275	-2618	3368	5568	-4853	471	6324	9188	-7590	4280	4497	8774	-13461	-150	-143	-120	-68	-60	-57	-109	38	-150	20	30	-76	-21	-55	82	-32	-1
1.095000	26	6286	-6670	-14226	-230	-2249	-5206	-6859	-276	-3016	-7689	-8966	-196	-4760	-7819	-6908	-360	2497	2174	-15822	-3814	3050	5134	-5083	62	6106	8969	-7993	1890	4228	8514	-13687	-149	-130	-122	-66	-61	-58	-109	37	-154	17	33	-76	-21	-58	81	-30	-5
1.095833	343	6228	-6702	-14086	-66	-2166	-5230	-6941	-303	-2925	-7662	-8939	-258	-4651	-7841	-6854	-413	2559	2272	-15403	-1727	2686	4722	-5343	156	5873	8713	-8457	-1633	3942	8235	-13856	-156	-126	-124	-66	-58	-57	-109	35	-152	18	34	-77	-24	-53	81	-31	-6
1.096667	242	6192	-6716	-13978	-212	-2083	-5261	-7018	-269	-2832	-7639	-8898	-246	-4541	-7862	-6798	-560	2648	2329	-15030	1161	2335	4342	-5634	67	5590	8412	-8975	-5057	3635	7948	-13964	-147	-128	-121	-66	-63	-57	-110	36	-154	17	32	-80	-30	-56	80	-31	-5
1.097500	-451	6151	-6724	-13895	216	-2005	-5294	-7093	-142	-2737	-7622	-8847	-349	-4430	-7893	-6752	-576	2743	2354	-14713	1482	1989	3989	-5948	-141	5277	8067	-9535	-7745	3310	7643	-14018	-149	-127	-121	-62	-59	-59	-105	41	-148	22	36	-73	-22	-53	85	-27	-1
1.098333	-2665	6107	-6728	-13842	-1	-1928	-5330	-7172	-202	-2653	-7610	-8782	-344	-4316	-7911	-6706	-223	2851	2318	-14460	3765	1642	3663	-6293	300	4913	7673	-10142	-10973	2938	7321	-14021	-151	-128	-122	-66	-62	-60	-103	47	-156	15	30	-78	-23	-57	79	-23	-3
1.099167	-524	6062	-6730	-13821	-375	-1862	-5372	-7246	-391	-2568	-7605	-8704	-353	-4199	-7969	-6664	-127	2954	2295	-14263	7275	1311	3368	-6657	240	4513	7235	-10771	-15143	2544	6988	-13979	-151	-128	-124	-66	-64	-58	-109	36	-149	19	33	-76	-19	-53	82	-32	1
1.100000	647	6036	-6729	-13817	-50	-1792	-5410	-7314	-294	-2487	-7608	-8613	-426	-4077	-8010	-6612	-148	3064	2225	-14133	5124	983	3099	-7050	-493	4061	6754	-11409	-16125	2116	6646	-13890	-149	-129	-121	-65	-59	-60	-107	34	-150	17	29	-79	-22	-57	81	-31	-1
1.100833	26	6011	-6731	-13834	-188	-1731	-5452	-7383	-410	-2406	-7621	-8509	-444	-3956	-8055	-6564	-308	3164	2128	-14064	5763	665	2860	-7470	-531	3573	6240	-12051	-15704	1656	6285	-13769	-146	-130	-121	-66	-61	-58	-112	38	-153	18	34	-76	-21	-57	79	-31	-5
1.101667	-159	6007	-6735	-13864	-161	-1676	-5495	-7447	-616	-2327	-7647	-8394	-473	-3833	-8107	-6506	-150	3254	2020	-14056	7037	355	2645	-7914	-682	3035	5693	-12678	-14319	1156	5919	-13602	-147	-131	-121	-66	-64	-61	-105	39	-151	18	28	-79	-29	-57	82	-29	-4
1.102500	-239	6017	-6738	-13905	-208	-1629	-5563	-7506	-527	-2253	-7681	-8263	-546	-3710	-8157	-6441	3525	3329	1904	-14112	5396	56	2455	-8368	-637	2463	5119	-13274	-11837	621	5535	-13416	-136	-127	-122	-65	-65	-60	-107	39	-151	19	35	-74	-22	-58	80	-29	1
1.103333	4	6045	-6741	-13950	-186	-1589	-5575	-7568	-412	-2185	-7726	-8129	-535	-3580	-8209	-6364	10177	3388	1794	-14218	4881	-235	2286	-8849	-609	1849	4528	-13838	-8989	41	5139	-13214	-149	-125	-118	-64	-61	-57	-103	38	-152	20	36	-75	-25	-57	84	-6	0
1.104167	1201	6086	-6740	-14000	-203	-1558	-5616	-7621	-515	-2131	-7783	-7983	-500	-3457	-8262	-6278	11974	3435	1693	-14383	3220	-527	2137	-9354	-655	1194	3921	-14353	-5247	-578	4726	-12999	-147	-127	-119	-66	-64	-59	-110	40	-149	20	36	-74	-19	-55	78	-27	-1
1.105000	1250	6150	-6735	-14043	-183	-1533	-5663	-7670	-530	-2051	-7854	-7835	-535	-3339	-8316	-6180	10619	3456	1617	-14596	2251	-796	2003	-9875	-73	498	3309	-14813	-2195	-1228	4307	-12771	-146	-127	-116	-64	-62	-58	-105	39	-148	21	38	-70	-25	-57	81	-27	2
1.105833	64	6228	-6719	-14086	-47	-1527	-5703	-7720	-457	-1991	-7930	-7686	-492	-3226	-8370	-6075	9423	3464	1573	-14855	-379	-1114	1880	-10413	-424	-210	2705	-15210	1402	-1905	3877	-12543	-145	-125	-124	-66	-35	-58	-104	40	-150	22	36	-75	-21	-56	81	-26	3
1.106667	-1989	6321	-6692	-14123	-61	-1526	-5746	-7768	-427	-1933	-8018	-7545	-490	-3117	-8432	-5965	7807	3452	1561	-15158	-3854	-1407	1767	-10966	-608	-946	2105	-15542	5094	-2613	3432	-12314	-148	-130	-122	-69	-66	-61	-108	36	-152	12	30	-78	-24	-61	77	-31	-6
1.107500	-1112	6419	-6655	-14158	-265	-1538	-5799	-7817	-523	-1879	-8117	-7406	-517	-3025	-8493	-5845	6407	3426	1594	-15497	-1548	-1727	1666	-11528	-120	-1697	1533	-15804	4729	-3332	2985	-12084	-151	-144	-120	-68	-66	-61	-110	34	-154	17	32	-77	-28	-59	79	-31	-5
1.108333	-292	6534	-6581	-14184	-19	-1555	-5844	-7854	-614	-1820	-8213	-7273	-461	-2938	-8558	-5719	4864	3393	1677	-15857	-5981	-2036	1577	-12095	-1181	-2444	987	-15994	5696	-4061	2527	-11865	-149	-128	-120	-66	-63	-60	-114	37	-151	18	36	-77	-22	-60	76	-35	-1
1.109167	159	6652	-6493	-14208	-127	-1582	-5870	-7893	-831	-1779	-8318	-7146	-463	-2859	-8624	-5593	3554	3351	1817	-16237	-9128	-2353	1488	-12664	-924	-3188	474	-16122	6198	-4787	2073	-11645	-149	-119	-125	-68	-61	-62	-108	34	-151	18	33	-74	-23	-58	82	-29	-3
1.110000	-248	6772	-6373	-14234	-158	-1619	-5941	-7928	-999	-1702	-8428	-7031	-454	-2795	-8695	-5463	2165	3310	2001	-16631	-9058	-2675	1404	-13228	557	-3916	3	-16185	6066	-5492	1629	-11437	-149	-126	-119	-67	-64	-59	-105	38	-150	18	33	-77	-19	-55	84	-29	-3
1.110833	-217	6887	-6234	-14265	148	-1661	-5999	-7961	-739	-1645	-8535	-6934	-372	-2800	-8774	-5334	902	3264	2229	-17033	-9647	-2998	1328	-13788	1004	-4614	-423	-16198	6246	-6168	1182	-11227	-149	-128	-120	-66	-66	-58	-94	37	-154	18	34	-74	-23	-53	80	-27	0
1.111667	-2374	6993	-6072	-14302	43	-1710	-6056	-7988	-541	-1586	-8654	-6846	-343	-2697	-8857	-5216	120	3227	2500	-17433	-9128	-3316	1252	-14334	604	-5269	-799	-16160	6167	-6795	768	-11025	-148	-126	-118	-63	-60	-58	-104	42	-150	19	36	-72	-21	-55	84	-28	-1
1.112500	-1050	7086	-5886	-14354	-598	-1763	-6121	-8014	-895	-1532	-8764	-6773	-333	-2664	-8947	-5096	-747	3201	2803	-17821	-6459	-3635	1169	-14867	310	-5877	-1126	-16090	3261	-7369	365	-10821	-148	-124	-116	-64	-61	-57	-103	41	-152	19	37	-70	-22	-52	85	-25	0
1.113333	542	7160	-5681	-14421	-146	-1824	-6194	-8038	-710	-1478	-8878	-6710	-361	-2637	-9048	-4987	-2004	3189	3127	-18191	-9071	-3938	1083	-15374	-354	-6414	-1399	-15989	1588	-7875	-18	-10617	-148	-126	-117	-64	-60	-56	-103	41	-150	4	37	-74	-19	-53	85	-26	0
1.114167	1	7218	-5472	-14508	-237	-1894	-6268	-8059	-431	-1429	-8998	-6666	-333	-2621	-9154	-4890	-2512	3190	3463	-18539	-10209	-4226	993	-15856	-182	-6885	-1627	-15875	74	-8295	-386	-10411	-149	-128	-121	-92	-62	-58	-103	39	-152	17	30	-73	-24	-55	81	-27	0
1.115000	62	7249	-5257	-14613	-172	-1958	-6353	-8079	-427	-1390	-9116	-6637	-366	-2611	-9268	-4802	-2990	3212	3790	-18845	-8489	-4500	917	-16307	-384	-7270	-1801	-15750	-2437	-8628	-694	-10203	-153	-130	-124	-67	-67	-62	-109	36	-155	12	29	-76	-31	-61	79	-31	-7
1.115833	123	7255	-5040	-14737	-133	-2034	-6445	-8097	-268	-1357	-9232	-6618	-452	-2600	-9386	-4726	-3613	3257	4111	-19110	-9779	-4747	787	-16728	-479	-7566	-1925	-15625	-5300	-8854	-972	-9982	-153	-127	-121	-67	-68	-59	-107	42	-156	18	33	-77	-25	-55	82	-32	-6
1.116667	166	7240	-4829	-14879	-176	-2103	-6535	-8106	-310	-1320	-9348	-6604	-397	-2591	-9508	-4654	-3929	3328	4409	-19333	-10334	-4967	672	-17103	-79	-7767	-2001	-15509	-9184	-8980	-1210	-9758	-153	-130	-124	-69	-63	-58	-105	37	-152	17	34	-75	-23	-61	81	-31	-4
1.117500	905	7204	-4626	-15049	-122	-2174	-6632	-8120	-422	-1301	-9459	-6601	-333	-2581	-9633	-4588	-4256	3420	4680	-19481	-10409	-5159	544	-17436	-40	-7865	-2047	-15408	-12546	-9002	-1404	-9523	-146	-121	-115	-61	-60	-58	-102	44	-148	20	37	-72	-22	-50	87	-25	0
1.118333	1690	7134	-4448	-15199	-122	-2255	-6732	-8133	-427	-1303	-9572	-6606	-320	-2574	-9770	-4535	-4345	3529	4898	-19581	-10271	-5329	403	-17730	-35	-7870	-2036	-15329	-15761	-8915	-1552	-9285	-147	-124	-120	-67	-63	-56	-103	44	-150	32	40	-73	-19	-42	85	-28	1
1.119167	1661	7039	-4297	-15375	-176	-2334	-6842	-8148	-413	-1297	-9687	-6625	-276	-2565	-9895	-4490	-4512	3654	5069	-19616	-10659	-5470	246	-17980	-271	-7784	-2007	-15275	-18272	-8739	-1661	-9049	-147	-128	-117	-65	-79	-55	-101	44	-150	16	36	-73	-22	-55	86	-25	0
1.120000	-1	6922	-4180	-15550	176	-2422	-6958	-8162	-103	-1315	-9800	-6644	-290	-2557	-10023	-4452	-4733	3787	5180	-19587	-12390	-5602	70	-18188	-253	-7616	-1942	-15249	-18010	-8470	-1707	-8811	-146	-122	-119	-63	-61	-53	-101	44	-151	21	40	-67	-18	-52	86	-27	1
1.120833	-127	6780	-4096	-15720	-304	-2510	-7075	-8181	-160	-1345	-9901	-6674	-245	-2549	-10154	-4422	-4895	3934	5240	-19486	-7200	-5699	-126	-18351	441	-7371	-1865	-15251	-20253	-8136	-1727	-8585	-150	-124	-118	-64	-60	-57	-102	42	-150	19	38	-70	-22	-59	85	-29	0
1.121667	2	6623	-4055	-15881	-33	-2609	-7197	-8205	-421	-1396	-10026	-6708	-260	-2540	-10287	-4390	-5501	4085	5242	-19323	-6551	-5794	-333	-18474	-68	-7070	-1770	-15274	-21342	-7743	-1696	-8368	-147	-126	-118	-66	-62	-59	-103	40	-147	39	37	-72	-18	-53	86	-28	1
1.122500	-163	6446	-4047	-16018	-159	-2710	-7317	-8230	-384	-1461	-10137	-6752	-318	-2537	-10403	-4365	-5286	4239	5189	-19098	-6308	-5880	-550	-18561	202	-6736	-1668	-15323	-21819	-7313	-1636	-8159	-147	-127	-121	-63	-60	-57	-103	42	-147	18	38	-72	-23	-55	81	-28	-1
1.123333	-666	6257	-4084	-16149	-194	-2818	-7447	-8259	-434	-1542	-10249	-6795	-317	-2531	-10529	-4342	-4881	4388	5093	-18816	-2349	-5976	-782	-18616	90	-6385	-1560	-15387	-22795	-6879	-1538	-7981	-149	-129	-118	-64	-64	-60	-105	58	-155	-1	35	-75	-23	-56	109	-33	0
1.124167	-253	6055	-4160	-16246	-27	-2933	-7568	-8317	-563	-1636	-10363	-6849	-318	-2535	-10632	-4327	-4583	4534	4959	-18482	-758	-6070	-1015	-18641	29	-6037	-1453	-15459	-23653	-6454	-1422	-7809	-150	-127	-118	-62	-60	-56	-104	41	-149	22	38	-69	-22	-56	85	-28	0
1.125000	-2230	5850	-4270	-16309	201	-3053	-7693	-8320	-298	-1743	-10470	-6903	-225	-2540	-10729	-4306	-4349	4667	4796	-18103	912	-6189	-1256	-18637	46	-5722	-1356	-15531	-24687	-6062	-1274	-7674	-150	-127	-115	-64	-62	-59	-102	36	-150	19	43	-72	-17	-53	86	-29	6
1.125833	-1636	5641	-4410	-16324	-447	-3173	-7811	-8351	-520	-1857	-10579	-6967	-135	-2553	-10824	-4283	-4215	4806	4616	-17695	6736	-6326	-1490	-18620	81	-5463	-1272	-15603	-28016	-5728	-1124	-7559	-147	-126	-113	-60	-62	-55	-103	41	-149	21	38	-74	-19	-52	81	-29	-1
1.126667	1019	5436	-4588	-16337	-9	-3315	-7939	-8383	-769	-1991	-10689	-7036	-164	-2574	-10911	-4266	-4544	4924	4422	-17258	7502	-6500	-1726	-18593	-127	-5282	-1210	-15662	-29996	-5473	-964	-7483	-147	-129	-117	-66	-60	-58	-105	38	-151	20	38	-75	-22	-56	86	-28	0
1.127500	1226	5224	-4793	-16307	43	-3456	-8069	-8413	-780	-2135	-10798	-7113	-179	-2610	-10995	-4255	-4621	5031	4236	-16806	6974	-6707	-1946	-18554	248	-5202	-1173	-15700	-29622	-5316	-814	-7431	-149	-131	-121	-67	-66	-60	-107	40	-149	18	35	-76	-25	-56	80	-32	-4
1.128333	1092	5019	-5011	-16245	-44	-3612	-8180	-8441	-781	-2285	-10906	-7194	-222	-2649	-11067	-4256	-4487	5132	4060	-16344	10274	-6942	-2156	-18513	74	-5212	-1160	-15707	-29166	-5247	-658	-7401	-149	-130	-120	-67	-62	-49	-107	36	-152	19	34	-77	-24	-56	79	-33	0
1.129167	743	4825	-5245	-16155	49	-3766	-8289	-8461	-747	-2440	-11011	-7280	-200	-2697	-11127	-4224	-4093	5221	3910	-15890	10309	-7215	-2343	-18475	-44	-5336	-1177	-15682	-27054	-5296	-513	-7400	-155	-131	-121	-68	-63	-61	-104	38	-150	18	33	-75	-19	-53	80	-29	-1
1.130000	714	4634	-5484	-16044	84	-3921	-8402	-8479	-863	-2608	-11110	-7371	-114	-2754	-11182	-4215	-3543	5304	3791	-15437	10022	-7518	-2518	-18435	145	-5580	-1226	-15604	-22130	-5456	-390	-7418	-149	-126	-121	-66	-64	-61	-104	37	-151	17	35	-77	-23	-58	75	-32	-1
1.130833	1574	4453	-5729	-15923	-4	-4088	-8508	-8485	-1009	-2779	-11205	-7473	-143	-2823	-11225	-4208	-3441	5376	3702	-15016	10246	-7853	-2671	-18426	-253	-5931	-1309	-15485	-14786	-5715	-287	-7464	-151	-131	-122	-68	-69	-60	-107	40	-153	18	35	-76	-23	-56	82	-30	-4
1.131667	2321	4277	-5970	-15791	136	-4255	-8611	-8490	-928	-2952	-11295	-7575	-230	-2901	-11262	-4208	-3186	5445	3653	-14612	9817	-8207	-2807	-18424	-183	-6381	-1429	-15318	-5488	-6071	-208	-7515	-150	-129	-122	-70	-62	-61	-105	36	-159	24	30	-77	-23	-58	80	-35	-1
1.132500	1326	4110	-6212	-15640	59	-4425	-8710	-8489	-701	-3127	-11372	-7686	-184	-2980	-11288	-4204	-2527	5501	3640	-14243	9632	-8572	-2908	-18430	-25	-6905	-1605	-15096	4605	-6501	-153	-7575	-149	-129	-125	-70	-61	-58	-107	38	-149	20	34	-73	-18	-56	80	-31	0
1.133333	-779	3954	-6436	-15539	429	-4590	-8805	-8474	-716	-3303	-11441	-7778	-135	-3067	-11300	-4211	-2238	5557	3668	-13903	6470	-8940	-3014	-18459	-271	-7497	-1757	-14816	17733	-6998	-128	-7647	-149	-131	-121	-67	-64	-58	-108	21	-152	16	33	-78	-24	-56	79	-31	-5
1.134167	-1779	3797	-6627	-15432	13	-4763	-8898	-8460	-746	-3487	-11492	-7915	-131	-3163	-11306	-4219	-1967	5603	3730	-13610	9014	-9305	-3095	-18499	464	-8119	-1964	-14483	28507	-7527	-132	-7724	-153	-130	-99	-68	-63	-59	-107	35	-153	19	35	-77	-23	-57	81	-33	-3
1.135000	-960	3652	-6846	-15343	210	-4931	-8984	-8441	-684	-3665	-11534	-8033	-200	-3264	-11296	-4244	-2113	5650	3804	-13350	9071	-9652	-3142	-18553	304	-8758	-2196	-14107	32767	-8073	-155	-7795	-151	-129	-121	-69	-61	-61	-109	35	-144	18	34	-81	-26	-57	76	-31	-1
1.135833	-452	3507	-7027	-15278	74	-5098	-9064	-8419	-379	-3850	-11557	-8152	-229	-3367	-11275	-4260	-1757	5686	3939	-13132	5739	-9974	-3214	-18610	259	-9377	-2439	-13686	32765	-8601	-193	-7855	-150	-112	-124	-69	-63	-61	-109	37	-151	19	33	-77	-22	-58	79	-31	-1
1.136667	-539	3370	-7187	-15236	34	-5266	-9146	-8393	131	-4025	-11562	-8269	-198	-3476	-11240	-4292	-1523	5722	4077	-12946	6513	-10265	-3251	-18667	259	-9955	-2695	-13235	32606	-9087	-271	-7911	-145	-126	-121	-65	-63	-60	-105	36	-149	1	35	-76	-26	-58	86	-28	1
1.137500	-539	3232	-7322	-15224	-68	-5435	-9209	-8364	392	-4196	-11548	-8382	-177	-3587	-11185	-4322	-1278	5755	4226	-12806	5477	-10506	-3276	-18719	466	-10465	-2951	-12752	32767	-9509	-348	-7954	-146	-124	-120	-67	-67	-57	-103	42	-148	22	38	-75	-21	-53	85	-26	0
1.138333	-2408	3096	-7440	-15232	374	-5591	-9274	-8338	775	-4358	-11519	-8499	-205	-3698	-11117	-4381	-803	5781	4369	-12695	3440	-10706	-3291	-18759	505	-10895	-3201	-12262	32672	-9850	-447	-7992	-148	-125	-120	-67	-63	-55	-102	42	-149	22	38	-86	-22	-58	80	-29	-3
1.139167	-2831	2954	-7538	-15273	-249	-5753	-9351	-8318	863	-4535	-11480	-8609	-88	-3827	-11037	-4416	-562	5797	4505	-12622	5230	-10860	-3300	-18782	871	-11229	-3442	-11769	32747	-10089	-549	-8022	-142	-126	-122	-65	-64	-58	-104	39	-149	20	36	-72	-23	-56	80	-30	1
1.140000	-220	2819	-7622	-15323	71	-5913	-9377	-8301	970	-4701	-11419	-8717	-88	-3957	-10938	-4476	-798	5815	4621	-12583	4127	-10962	-3297	-18778	567	-11453	-3661	-11275	32726	-10225	-652	-8047	-149	-127	-124	-66	-63	-59	-105	38	-156	17	33	-76	-9	-58	78	-35	6
1.140833	-197	2679	-7682	-15398	159	-6084	-9418	-8288	1473	-4856	-11351	-8815	-178	-4091	-10824	-4539	-671	5814	4723	-12569	97	-11011	-3280	-18735	342	-11562	-3845	-10808	32726	-10237	-746	-8061	-148	-126	-131	-66	-61	-60	-105	38	-148	18	36	-74	-22	-60	82	-30	0
1.141667	-415	2544	-7724	-15477	-75	-6226	-9433	-8272	1529	-5005	-11261	-8903	-148	-4231	-10692	-4609	-456	5811	4796	-12577	943	-11012	-3236	-18656	285	-11557	-3988	-10381	32690	-10133	-834	-8085	-148	-127	-124	-66	-63	-59	-102	40	-151	12	33	-75	-25	-59	80	-30	-5
1.142500	-494	2411	-7749	-15562	49	-6373	-9443	-8265	1669	-5147	-11166	-8984	-82	-4371	-10541	-4688	-321	5811	4833	-12607	200	-10967	-3177	-18532	-315	-11449	-4075	-10003	32389	-9919	-904	-8116	-148	-127	-120	-64	-63	-58	-104	40	-154	20	36	-74	-21	-53	82	-27	0
1.143333	-476	2277	-7760	-15651	3	-6520	-9435	-8266	2468	-5281	-11059	-9059	-118	-4530	-10376	-4778	-201	5796	4851	-12666	-1420	-10880	-3093	-18367	-833	-11244	-4110	-9687	31929	-9609	-964	-8170	-148	-126	-120	-64	-62	-55	-102	45	-150	22	34	-75	-19	-55	82	-30	-1
1.144167	382	2145	-7759	-15728	-170	-6667	-9417	-8272	2824	-5410	-10946	-9125	-321	-4680	-10202	-4874	-320	5770	4799	-12739	-1773	-10768	-2983	-18161	-882	-10946	-4077	-9443	31499	-9219	-1000	-8248	-128	-126	-118	-61	-64	-58	-101	42	-153	20	37	-73	-19	-53	85	-28	-1
1.145000	1656	2020	-7740	-15807	47	-6805	-9383	-8280	2390	-5536	-10822	-9188	-501	-4854	-10009	-4981	-257	5735	4715	-12835	-2920	-10623	-2838	-17905	-581	-10619	-3970	-9283	29532	-8771	-1016	-8366	-147	-126	-119	-60	-61	-56	-101	44	-149	18	37	-73	-18	-52	86	-24	0
1.145833	1245	1907	-7712	-15872	98	-6942	-9339	-8284	2086	-5649	-10690	-9243	-375	-5008	-9810	-5095	124	5689	4597	-12950	-3106	-10464	-2658	-17613	-322	-10239	-3784	-9221	22150	-8267	-1005	-8526	-146	-127	-151	-62	-62	-55	-102	45	-151	21	36	-70	-18	-50	89	-25	0
1.146667	-319	1787	-7675	-15927	416	-7076	-9281	-8313	1942	-5762	-10552	-9295	-318	-5179	-9609	-5226	11	5627	4433	-13088	-6201	-10294	-2439	-17286	-935	-9834	-3521	-9258	14324	-7800	-976	-8744	-151	-128	-120	-63	-63	-72	-99	42	-151	25	40	-73	-18	-51	85	-32	-3
1.147500	-1626	1690	-7626	-15968	19	-7205	-9210	-8346	1776	-5872	-10407	-9350	-579	-5351	-9395	-5368	250	5556	4232	-13241	-5464	-10123	-2187	-16937	-761	-9436	-3181	-9379	5004	-7332	-921	-9035	-150	-127	-122	-66	-64	-61	-109	40	-150	13	30	-76	-24	-57	82	-31	0
1.148333	-380	1587	-7573	-15992	-11	-7331	-9135	-8375	1542	-5980	-10255	-9413	-1250	-5508	-9181	-5519	177	5472	3997	-13410	-3862	-9956	-1898	-16560	-1224	-9050	-2753	-9644	-6790	-6905	-834	-9393	-151	-132	-131	-69	-68	-62	-107	43	-152	15	32	-73	-27	-56	80	-32	-6
1.149167	-253	1504	-7509	-16004	-91	-7444	-9049	-8413	1376	-6088	-10098	-9466	-1394	-5694	-8958	-5683	74	5379	3737	-13593	-7097	-9797	-1561	-16169	-1584	-8694	-2246	-9991	-15808	-6541	-719	-9809	-151	-129	-122	-65	-65	-59	-104	42	-152	15	30	-75	-23	-52	81	-30	0
1.150000	-513	1436	-7445	-15995	132	-7548	-8949	-8452	1097	-6189	-9928	-9530	-994	-5853	-8736	-5857	195	5277	3456	-13784	-5621	-9659	-1195	-15759	-1683	-8380	-1661	-10442	-23654	-6259	-583	-10339	-151	-129	-124	-68	-65	-58	-104	38	-153	17	33	-60	-19	-53	81	-13	-1
1.150833	-692	1382	-7368	-15977	33	-7649	-8842	-8507	746	-6297	-9755	-9602	-835	-6006	-8516	-6049	338	5168	3160	-13982	-4846	-9547	-794	-15354	-1592	-8114	-1024	-10982	-28687	-6075	-420	-10936	-149	-126	-117	-63	-60	-57	-107	39	-152	20	35	-75	-22	-56	82	-29	1
1.151667	-1992	1337	-7299	-15930	492	-7743	-8729	-8561	621	-6406	-9578	-9685	-632	-6149	-8305	-6252	447	5049	2847	-14190	-5208	-9468	-368	-14945	-1178	-7901	-307	-11606	-30081	-6011	-223	-11622	-148	-126	-119	-65	-64	-57	-97	40	-165	20	39	-76	-19	-51	84	-28	0
1.152500	-3491	1305	-7229	-15876	16	-7835	-8611	-8634	279	-6525	-9399	-9782	-395	-6283	-8092	-6465	763	4930	2536	-14392	-1446	-9422	78	-14543	-824	-7744	418	-12302	-30013	-6055	-10	-12391	-145	-125	-119	-63	-62	-55	-104	42	-151	20	36	-73	-19	-52	80	-30	0
1.153333	-1061	1281	-7164	-15805	319	-7924	-8486	-8720	-170	-6643	-9216	-9894	-280	-6405	-7867	-6699	793	4805	2225	-14609	2248	-9426	533	-14148	-922	-7641	1219	-13056	-27754	-6217	236	-13235	-147	-127	-118	-63	-62	-59	-103	42	-150	23	57	-73	-22	-53	80	-27	-3
1.154167	-448	1264	-7105	-15719	1073	-8010	-8357	-8817	-9	-6772	-9033	-10020	-99	-6516	-7689	-6942	799	4680	1923	-14809	1656	-9471	1001	-13765	-758	-7590	2040	-13861	-20830	-6499	506	-14152	-149	-128	-118	-63	-64	-58	-103	38	-150	20	36	-78	-24	-55	81	-28	-3
1.155000	-855	1259	-7050	-15616	787	-8109	-8221	-8930	-168	-6906	-8848	-10159	61	-6602	-7491	-7196	712	4563	1636	-15007	5382	-9576	1468	-13396	-419	-7589	2843	-14690	-12291	-6872	816	-15122	-148	-127	-120	-65	-62	-62	-110	38	-152	23	34	-75	-33	-55	77	-27	0
1.155833	-1099	1258	-7005	-15498	637	-8199	-8099	-9059	-721	-7048	-8662	-10310	59	-6690	-7306	-7457	538	4446	1371	-15192	8622	-9732	1941	-13054	-563	-7644	3652	-15526	-2878	-7317	1154	-16130	-149	-130	-122	-65	-64	-58	-109	39	-151	16	33	-77	-26	-56	77	-28	-4
1.156667	-1138	1255	-6970	-15373	485	-8301	-7919	-9198	-980	-7187	-8474	-10467	130	-6759	-7126	-7731	677	4336	1127	-15367	10129	-9963	2398	-12741	-447	-7747	4438	-16339	6035	-7876	1525	-17156	-151	-130	-125	-70	-67	-62	-114	36	-152	16	32	-82	-25	-58	79	-29	-5
1.157500	-685	1273	-6938	-15230	206	-8409	-7749	-9348	-805	-7333	-8285	-10620	218	-6812	-6951	-7998	885	4236	915	-15517	13262	-10254	2855	-12464	-389	-7913	5199	-17106	12724	-8464	1941	-18183	-147	-127	-119	-64	-60	-60	-104	39	-149	21	36	-74	-21	-53	80	-29	-1
1.158333	529	1256	-6913	-15080	104	-8526	-7566	-9503	-156	-7476	-8099	-10762	242	-6857	-6761	-8263	702	4138	733	-15662	14973	-10626	3293	-12236	-615	-8147	5908	-17818	16914	-9086	2403	-19188	-144	-127	-117	-65	-65	-57	-108	36	-150	20	35	-77	-19	-52	81	-29	0
1.159167	471	1246	-6896	-14931	-62	-8660	-7371	-9669	89	-7622	-7900	-10907	292	-6898	-6619	-8530	716	4045	581	-15793	16740	-11080	3719	-12065	-182	-8463	6558	-18452	16899	-9712	2903	-20146	-151	-128	-124	-63	-62	-57	-103	40	-152	17	33	-76	-21	-55	80	-31	-3
1.160000	-866	1231	-6884	-14779	172	-8811	-7163	-9838	-114	-7769	-7698	-11023	294	-6933	-6466	-8779	559	3956	476	-15910	16070	-11615	4127	-11964	-565	-8870	7149	-18984	14977	-10363	3452	-21028	-148	-127	-120	-64	-63	-58	-104	35	-152	16	33	-76	-21	-47	80	-33	0
1.160833	-2830	1196	-6868	-14636	49	-8949	-6934	-10012	135	-7909	-7492	-11120	343	-6969	-6319	-9016	657	3869	378	-16016	16625	-12238	4524	-11933	-814	-9375	7648	-19402	10394	-10978	4040	-21816	-152	-130	-117	-64	-62	-59	-109	40	-153	18	33	-77	-21	-58	78	-31	-5
1.161667	-1614	1158	-6854	-14501	-193	-9176	-6691	-10168	-25	-8049	-7282	-11182	370	-7004	-6181	-9229	696	3784	320	-16121	19672	-12957	4911	-11985	-1066	-9991	8098	-19699	1724	-11555	4678	-22479	-149	-128	-120	-68	-65	-58	-98	36	-153	16	29	-75	-22	-55	79	-30	-1
1.162500	-1275	1102	-6837	-14377	-291	-9394	-6424	-10324	-142	-8181	-7067	-11216	313	-7046	-6047	-9431	475	3696	291	-16224	15717	-13755	5290	-12119	-1605	-10719	8458	-19868	-5624	-12092	5356	-23004	-148	-129	-126	-64	-62	-59	-104	41	-150	16	33	-75	-23	-57	81	-27	-1
1.163333	-975	1028	-6813	-14277	-320	-9640	-6145	-10476	2	-8320	-6841	-11211	263	-7097	-5917	-9595	528	3606	287	-16328	14509	-14647	5654	-12339	-1433	-11573	8736	-19906	-12698	-12594	6071	-23366	-148	-126	-125	-63	-35	-58	-105	40	-152	18	32	-76	-22	-58	80	-31	0
1.164167	-917	933	-6781	-14202	-333	-9912	-5844	-10616	76	-8449	-6605	-11173	312	-7160	-5796	-9747	412	3512	302	-16441	12903	-15617	6012	-12642	-1451	-12547	8942	-19823	-18076	-13051	6815	-23554	-145	-127	-121	-67	-60	-60	-105	42	-147	18	34	-74	-15	-59	80	-26	1
1.165000	-1182	824	-6732	-14156	87	-10219	-5529	-10751	90	-8590	-6366	-11101	230	-7226	-5677	-9875	98	3409	330	-16569	8714	-16668	6362	-13027	-1624	-13647	9090	-19629	-20974	-13472	7572	-23548	-149	-128	-110	-66	-61	-55	-103	40	-139	17	29	-78	-23	-60	79	-31	0
1.165833	-2909	692	-6679	-14140	-379	-10560	-5193	-10879	247	-8732	-6118	-10994	187	-7334	-5559	-9980	174	3298	368	-16720	6468	-17797	6716	-13482	-944	-14855	9181	-19331	-22630	-13853	8343	-23344	-148	-125	-119	-66	-62	-59	-104	41	-149	20	33	-73	-16	-56	81	-34	1
1.166667	-320	547	-6607	-14155	-672	-10934	-4834	-10978	41	-8927	-5867	-10864	248	-7447	-5446	-10069	142	3181	411	-16891	5228	-18983	7056	-13997	-595	-16157	9222	-18961	-24000	-14216	9100	-22940	-148	-126	-129	-68	-55	-60	-130	41	-148	13	32	-76	-23	-63	81	-31	0
1.167500	1371	377	-6525	-14208	-256	-11346	-4467	-11115	-32	-9066	-5612	-10718	215	-7588	-5332	-10142	-40	3051	449	-17092	-1772	-20217	7395	-14540	-807	-17531	9233	-18530	-21550	-14571	9842	-22333	-149	-128	-124	-70	-65	-65	-109	38	-154	13	33	-76	-25	-64	78	-33	-3
1.168333	1233	196	-6431	-14291	-329	-11790	-4090	-11247	-177	-9264	-5364	-10564	195	-7752	-5218	-10205	-86	2913	486	-17309	-6244	-21471	7724	-15156	-270	-18943	9222	-18062	-17698	-14923	10554	-21530	-139	-131	-122	-67	-64	-62	-109	38	-149	16	28	-76	-29	-60	79	-33	-3
1.169167	1260	5	-6329	-14399	-307	-12269	-3700	-11359	-410	-9497	-5111	-10405	229	-7938	-5103	-10261	-38	2766	516	-17559	-9567	-22730	8043	-15767	44	-20378	9213	-17580	-13583	-15285	11224	-20554	-152	-128	-125	-68	-63	-63	-108	38	-154	15	30	-75	-23	-60	80	-31	-1
1.170000	1184	-196	-6219	-14531	-490	-12785	-3304	-11494	-449	-9777	-4865	-10263	187	-8160	-5027	-10317	-16	2614	529	-17831	-15564	-23975	8347	-16378	356	-21776	9204	-17110	-9246	-15664	11834	-19414	-148	-126	-122	-68	-60	-61	-107	40	-148	17	30	-77	-22	-59	79	-30	1
1.170833	1757	-404	-6107	-14684	-470	-13341	-2902	-11647	-500	-10091	-4625	-10140	182	-8413	-4869	-10368	-45	2450	535	-18120	-20013	-25193	8634	-16983	854	-23118	9216	-16672	-5463	-16063	12373	-18137	-148	-128	-122	-67	-62	-63	-105	40	-148	16	35	-73	-25	-59	78	-30	0
1.171667	3093	-616	-5999	-14846	-327	-13931	-2498	-11831	-613	-10467	-4394	-10056	110	-8707	-4754	-10429	138	2283	522	-18425	-23796	-26342	8903	-17558	957	-24347	9254	-16284	-1592	-16474	12835	-16739	-147	-126	-104	-67	-60	-57	-107	42	-150	19	32	-77	-22	-57	77	-31	0
1.172500	3106	-824	-5900	-15017	-397	-14549	-2100	-12028	-665	-10910	-4177	-10014	47	-9038	-4637	-10497	219	2103	495	-18737	-26557	-27400	9139	-18097	1360	-25435	9321	-15960	990	-16934	13214	-15242	-145	-127	-120	-67	-64	-43	-108	38	-149	16	36	-75	-21	-56	80	-31	0
1.173333	1881	-1031	-5817	-15184	-304	-15201	-1706	-12267	-618	-11423	-3970	-10028	55	-9418	-4523	-10575	-32	1918	454	-19054	-29701	-28344	9343	-18590	1416	-26348	9429	-15716	3859	-17406	13501	-13689	-149	-130	-122	-69	-66	-60	-108	37	-158	12	29	-76	-25	-59	76	-36	-7
1.174167	-411	-1234	-5754	-15343	-115	-15876	-1331	-12544	-582	-12008	-3777	-10098	19	-9844	-4415	-10683	286	1730	400	-19388	-31767	-29149	9514	-19033	1586	-27045	9578	-15546	7401	-17886	13709	-12108	-148	-131	-120	-68	-62	-60	-109	35	-153	13	33	-81	-22	-61	77	-33	0
1.175000	219	-1412	-5712	-15480	-521	-16564	-980	-12853	-618	-12661	-3589	-10229	68	-10323	-4306	-10759	392	1540	342	-19638	-27658	-29798	9648	-19420	1924	-27510	9767	-15462	7589	-18363	13833	-10539	-150	-131	-120	-68	-91	-58	-108	39	-151	18	34	-78	-23	-58	76	-33	-5
1.175833	553	-1580	-5700	-15593	-386	-17279	-616	-13205	-396	-13389	-3419	-10431	98	-10850	-4203	-10868	-41	1348	271	-19896	-28403	-30273	9736	-19754	1218	-27725	9978	-15463	8780	-18826	13876	-9012	-151	-130	-124	-68	-65	-59	-108	36	-156	24	34	-78	-24	-59	79	-39	-4
1.176667	805	-1729	-5722	-15680	-411	-17991	-298	-13597	-238	-14186	-3266	-10691	30	-11438	-4110	-10989	146	1152	198	-20114	-26724	-30564	9781	-20032	1156	-27682	10220	-15543	9386	-19263	13855	-7575	-152	-130	-119	-66	-64	-58	-105	39	-155	19	34	-76	-25	-56	81	-31	-5
1.177500	426	-1854	-5773	-15735	-506	-18708	6	-14026	-167	-15034	-3122	-11018	-24	-12079	-4008	-11119	218	960	129	-20305	-22054	-30661	9782	-20268	1091	-27374	10470	-15690	9158	-19655	13780	-6258	-145	-125	-117	-64	-60	-53	-108	42	-148	20	36	-73	-26	-52	80	-24	0
1.178333	120	-1956	-5863	-15765	-240	-19410	268	-14492	-145	-15937	-2997	-11407	-36	-12789	-3944	-11264	71	760	58	-20423	-19227	-30559	9733	-20464	860	-26829	10708	-15904	8440	-19991	13666	-5098	-146	-126	-119	-64	-59	-55	-108	43	-151	20	38	-75	-18	-56	84	-27	-1
1.179167	-2187	-2038	-5986	-15755	-344	-20106	494	-14993	-15	-16885	-2888	-11855	-60	-13565	-3877	-11418	109	570	-7	-20507	-14989	-30257	9640	-20630	1069	-26047	10941	-16165	6354	-20255	13515	-4134	-147	-127	-118	-65	-59	-55	-104	43	-152	17	37	-74	-18	-53	108	-28	0
1.180000	-636	-2099	-6148	-15722	-699	-20768	682	-15519	-45	-17862	-2800	-12321	-66	-14394	-3810	-11584	119	378	-68	-20531	-7040	-29758	9503	-20775	865	-25059	11138	-16470	1054	-20440	13361	-3390	-173	-127	-118	-66	-60	-52	-102	39	-148	20	37	-73	-18	-55	82	-29	0
1.180833	1217	-2133	-6343	-15668	-255	-21405	829	-16080	-184	-18857	-2736	-12882	-72	-15285	-3755	-11762	-62	187	-117	-20510	-4352	-29070	9325	-20908	-13	-23913	11288	-16800	-3100	-20535	13215	-2877	-148	-128	-120	-64	-63	-56	-107	39	-149	22	34	-75	-22	-45	81	-28	0
1.181667	854	-2149	-6567	-15591	-449	-22001	935	-16651	-299	-19840	-2685	-13445	-32	-16226	-3713	-11954	191	6	-163	-20422	-1304	-28216	9116	-21047	38	-22642	11386	-17137	-6562	-20538	13082	-2608	-149	-130	-126	-67	-68	-59	-108	38	-152	17	33	-77	-29	-58	81	-31	-1
1.182500	621	-2144	-6813	-15510	-358	-22555	1001	-17237	-218	-20816	-2665	-14021	-12	-17221	-3669	-12158	200	-160	-190	-20289	4425	-27210	8893	-21193	3	-21293	11426	-17472	-9760	-20437	12987	-2591	-148	-126	-119	-66	-63	-62	-103	40	-153	19	35	-77	-23	-55	85	-28	-1
1.183333	205	-2116	-7076	-15423	-321	-23053	1035	-17814	-222	-21747	-2661	-14602	49	-18260	-3629	-12375	97	-322	-216	-20117	7203	-26087	8655	-21348	34	-19907	11408	-17799	-11373	-20246	12896	-2813	-149	-126	-120	-69	-62	-58	-105	39	-149	22	34	-77	-23	-55	82	-31	-3
1.184167	218	-2073	-7352	-15339	-426	-23507	1029	-18387	-337	-22644	-2685	-15178	20	-19337	-3591	-12604	70	-471	-227	-19899	9895	-24878	8421	-21526	99	-18536	11333	-18099	-11711	-19970	12909	-3250	-145	-121	-120	-64	-62	-58	-107	41	-150	23	35	-77	-23	-53	86	-26	-1
1.185000	1088	-2016	-7639	-15271	-466	-23909	992	-18950	-456	-23489	-2734	-15739	-120	-20440	-3558	-12853	106	-601	-240	-19657	12216	-23611	8202	-21735	-230	-17219	11206	-18366	-10051	-19612	12940	-3887	-146	-129	-117	-64	-64	-60	-103	43	-149	21	35	-74	-22	-52	85	-29	3
1.185833	1414	-1950	-7924	-15223	-386	-24266	928	-19491	-511	-24262	-2812	-16272	-132	-21561	-3518	-13113	431	-717	-245	-19387	14036	-22322	8017	-21978	-202	-16013	11040	-18594	-7119	-19195	13016	-4681	-145	-121	-116	-62	-60	-55	-102	40	-149	17	37	-68	-23	-53	86	-18	0
1.186667	616	-1876	-8211	-15212	-350	-24584	842	-20004	-474	-24966	-2914	-16765	-85	-22697	-3483	-13396	374	-820	-255	-19111	14672	-21048	7877	-22256	-291	-14953	10849	-18782	-2790	-18721	13128	-5598	-146	-124	-126	-65	-63	-59	-105	42	-147	22	33	-74	-18	-52	86	-29	1
1.187500	-1168	-1796	-8487	-15232	-133	-24864	739	-20478	-263	-25596	-3048	-17220	196	-23828	-3449	-13698	244	-905	-241	-18822	13235	-19825	7800	-22569	-288	-14064	10649	-18922	3887	-18227	13267	-6602	-149	-128	-122	-68	-69	-60	-104	39	-145	12	30	-77	-23	-58	79	-35	-4
1.188333	-870	-1710	-8754	-15290	-620	-25117	625	-20906	-274	-26149	-3202	-17620	767	-24947	-3406	-14016	379	-969	-277	-18543	17036	-18678	7794	-22915	319	-13373	10470	-19019	7532	-17697	13442	-7642	-151	-126	-122	-67	-61	-61	-108	35	-153	17	32	-76	-19	-55	82	-38	0
1.189167	-193	-1626	-8999	-15387	-296	-25344	512	-21284	-457	-26625	-3381	-17971	807	-26043	-3368	-14347	171	-1010	-293	-18269	15219	-17650	7877	-23296	-196	-12873	10317	-19066	11302	-17169	13631	-8673	-149	-127	-124	-68	-62	-60	-68	38	-152	15	33	-79	-23	-59	78	-27	-1
1.190000	204	-1540	-9226	-15527	-466	-25565	394	-21606	-408	-27035	-3588	-18264	631	-27093	-3333	-14696	277	-1041	-319	-18013	12565	-16747	8050	-23715	-108	-12587	10220	-19076	14733	-16660	13835	-9659	-152	-130	-121	-70	-67	-58	-110	34	-156	13	32	-79	-28	-58	78	-35	-6
1.190833	42	-1453	-9431	-15703	-440	-25788	278	-21866	-283	-27389	-3812	-18506	597	-28089	-3304	-15058	252	-1051	-375	-17776	12534	-15971	8335	-24159	36	-12499	10201	-19055	16984	-16171	14049	-10560	-149	-129	-121	-69	-65	-57	-105	38	-151	15	32	-78	-24	-58	72	-31	0
1.191667	377	-1369	-9614	-15913	-207	-26018	166	-22061	-454	-27692	-4047	-18688	423	-29011	-3280	-15427	432	-1045	-382	-17565	10126	-15346	8716	-24640	113	-12595	10264	-19010	18498	-15722	14281	-11355	-148	-125	-125	-66	-63	-58	-108	36	-151	16	30	-74	-21	-57	82	-30	2
1.192500	-1730	-1295	-9773	-16147	-56	-26271	77	-22188	-436	-27961	-4309	-18831	287	-29859	-3277	-15802	454	-1025	-427	-17382	7365	-14878	9204	-25143	201	-12850	10422	-18966	19059	-15324	14472	-12036	-147	-128	-134	-66	-59	-63	-105	38	-147	17	33	-76	-17	-53	79	-30	0
1.193333	-1309	-1217	-9913	-16402	-684	-26555	-14	-22252	-461	-28208	-4579	-18929	236	-30626	-3294	-16187	514	-993	-471	-17230	8375	-14561	9782	-25673	246	-13236	10687	-18921	16279	-14981	14684	-12575	-148	-129	-121	-68	-61	-61	-109	36	-152	13	32	-76	-21	-56	80	-29	0
1.194167	782	-1170	-10028	-16666	-243	-26880	-102	-22240	-437	-28444	-4868	-18997	57	-31309	-3336	-16574	109	-955	-516	-17082	5115	-14379	10452	-26225	-320	-13725	11062	-18894	13405	-14692	14890	-12981	-152	-132	-122	-69	-65	-59	-107	38	-145	18	34	-78	-25	-58	79	-31	-5
1.195000	533	-1127	-10125	-16931	-251	-27250	-190	-22171	-217	-28690	-5171	-19045	-107	-31892	-3409	-16954	103	-910	-560	-17015	852	-14318	11198	-26796	-185	-14278	11535	-18895	11314	-14462	15105	-13257	-149	-126	-118	-70	-64	-58	-105	39	-153	15	27	-76	-26	-57	79	-30	0
1.195833	208	-1094	-10206	-17198	-307	-27662	-282	-22028	-218	-28943	-5484	-19073	-136	-32349	-3520	-17321	170	-860	-601	-16952	910	-14371	12010	-27374	-195	-14863	12096	-18934	8383	-14291	15322	-13425	-152	-131	-126	-70	-63	-60	-107	36	-149	16	30	-80	-24	-55	79	-32	-3
1.196667	-352	-1073	-10264	-17456	-332	-28122	-389	-21826	-165	-29223	-5808	-19096	-103	-32551	-3674	-17684	-26	-808	-633	-16901	-942	-14517	12855	-27956	-279	-15444	12732	-19023	5524	-14172	15545	-13500	-153	-127	-119	-67	-61	-57	-107	39	-153	16	32	-77	-21	-55	75	-30	0
1.197500	-632	-1065	-10312	-17672	-755	-28615	-511	-21576	-313	-29522	-6141	-19121	-225	-32649	-3865	-18029	-4	-755	-659	-16874	-2380	-14732	13723	-28523	-166	-15996	13418	-19168	2376	-14104	15788	-13510	-149	-126	-120	-67	-61	-58	-104	41	-150	20	25	-76	-19	-53	84	-28	-1
1.198333	19	-1068	-10339	-17874	-1083	-29142	-664	-21280	-759	-29851	-6493	-19164	-350	-32675	-4110	-18350	-64	-704	-679	-16867	-2649	-15001	14574	-29075	-558	-16506	14129	-19381	-283	-14079	16039	-13492	-152	-129	-121	-67	-65	-59	-107	37	-154	17	32	-79	-26	-59	77	-32	-5
1.199167	903	-1097	-10365	-18046	-867	-29690	-857	-20943	-831	-30203	-6862	-19222	-390	-32707	-4410	-18644	-65	-648	-690	-16872	-2874	-15310	15390	-29590	-326	-16943	14847	-19656	-2531	-14085	16311	-13468	-150	-127	-121	-68	-62	-55	-107	37	-152	18	43	-72	-22	-56	77	-27	0
1.200000	226	-1128	-10368	-18180	-870	-30242	-1097	-20575	-597	-30574	-7247	-19311	-403	-32695	-4757	-18904	-26	-603	-695	-16884	-2093	-15642	16144	-30061	-126	-17309	15540	-20003	-4970	-14121	16604	-13475	-148	-126	-119	-65	-65	-58	-108	40	-149	19	33	-77	-30	-58	80	-25	0
1.200833	-1782	-1177	-10366	-18283	-318	-30792	-1392	-20184	-447	-30959	-7649	-19424	-440	-32716	-5153	-19141	-285	-558	-692	-16909	-3914	-15980	16819	-30477	-696	-17594	16184	-20405	-5068	-14170	16917	-13535	-149	-127	-121	-69	-65	-58	-107	40	-149	19	19	-72	-22	-58	79	-27	0
1.201667	-2325	-1239	-10348	-18381	-614	-31325	-1747	-19785	-524	-31346	-8073	-19573	-443	-32702	-5593	-19322	-100	-509	-686	-16927	-219	-16318	17390	-30824	-231	-17801	16756	-20862	-7098	-14233	17253	-13680	-148	-128	-121	-65	-64	-58	-107	43	-153	20	34	-75	-26	-57	80	-33	-5
1.202500	-1040	-1314	-10327	-18392	-303	-31828	-2163	-19387	-644	-31725	-8524	-19748	-492	-32715	-6078	-19476	-274	-466	-673	-16953	1382	-16645	17842	-31087	-641	-17935	17252	-21360	-8864	-14297	17617	-13905	-150	-124	-118	-68	-64	-67	-103	38	-152	19	33	-74	-23	-56	80	-29	-3
1.203333	-583	-1402	-10295	-18402	-390	-32285	-2646	-19000	-647	-32081	-8998	-19955	-546	-32703	-6606	-19580	-207	-418	-659	-16979	-589	-16962	18164	-31260	-633	-18020	17657	-21891	-8847	-14366	18008	-14236	-147	-124	-118	-63	-59	-56	-107	43	-147	21	34	-73	-19	-58	79	-27	0
1.204167	-560	-1498	-10253	-18395	-254	-32533	-3194	-18635	-653	-32400	-9515	-20184	-498	-32713	-7163	-19642	4	-348	-644	-17005	1246	-17271	18349	-31331	-529	-18021	17979	-22444	-8753	-14433	18435	-14669	-147	-125	-119	-63	-60	-59	-102	41	-142	20	47	-70	-19	-51	84	-28	3
1.205000	-274	-1607	-10193	-18371	-211	-32641	-3794	-18304	-510	-32576	-10033	-20443	-506	-32709	-7740	-19673	-40	-323	-629	-17032	1516	-17560	18407	-31291	-547	-18003	18220	-22991	-8136	-14490	18889	-15190	-147	-124	-116	-65	-60	-53	-101	43	-147	21	36	-74	-18	-52	81	-28	2
1.205833	-1717	-1719	-10155	-18342	121	-32685	-4461	-18015	-418	-32631	-10597	-20717	-572	-32709	-8340	-19662	-144	-275	-604	-17065	323	-17849	18334	-31140	-464	-17962	18402	-23525	-6665	-14540	19385	-15793	-146	-126	-119	-61	-61	-56	-114	42	-145	21	36	-74	-3	-50	84	-27	1
1.206667	-1981	-1847	-10104	-18308	-441	-32703	-5186	-17781	-569	-32677	-11191	-20998	-556	-32718	-8953	-19623	155	-228	-608	-17103	2829	-18134	18142	-30871	-60	-17911	18541	-24015	-7041	-14592	19914	-16458	-151	-127	-121	-66	-64	-60	-104	39	-154	18	33	-76	-26	-59	78	-34	-4
1.207500	784	-1980	-10058	-18281	-11	-32724	-5918	-17607	-692	-32678	-11810	-21302	-549	-32711	-9565	-19547	12	-183	-597	-17150	2552	-18420	17862	-30491	-393	-17855	18661	-24479	-7069	-14633	20497	-17156	-153	-128	-122	-65	-66	-61	-109	30	-142	18	32	-76	-25	-58	80	-31	-4
1.208333	958	-2116	-10005	-18255	229	-32714	-6674	-17493	-507	-32693	-12444	-21554	-603	-32700	-10171	-19442	-25	-131	-584	-17203	-775	-18700	17509	-29991	-31	-17803	18791	-24860	-4998	-14663	21123	-17858	-153	-127	-121	-68	-64	-58	-107	40	-153	18	30	-79	-25	-56	80	-33	-4
1.209167	691	-2254	-9953	-18241	225	-32728	-7439	-17449	-199	-32659	-13105	-21816	-631	-32622	-10762	-19355	-16	-78	-565	-17270	492	-18989	17128	-29402	197	-17761	18965	-25159	-3220	-14691	21798	-18527	-151	-127	-119	-66	-62	-61	-110	38	-154	19	34	-83	-25	-53	84	-32	-6
1.210000	839	-2386	-9909	-18243	368	-32714	-8200	-17477	-69	-32693	-13779	-22050	-626	-32556	-11333	-19176	138	-29	-547	-17353	0	-19274	16727	-28718	6	-17718	19195	-25369	-1015	-14719	22519	-19142	-154	-127	-127	-64	-62	-58	-102	40	-153	18	35	-74	-18	-55	82	-30	-5
1.210833	836	-2537	-9869	-18262	298	-32727	-8947	-17579	-87	-32680	-14452	-22261	-530	-32458	-11880	-19021	138	22	-511	-17455	-1375	-19566	16348	-27961	167	-17677	19506	-25470	1208	-14739	23277	-19665	-147	-122	-120	-61	-59	-56	-101	39	-148	20	34	-72	-22	-52	87	-28	-1
1.211667	1586	-2683	-9836	-18300	292	-32706	-9655	-17751	-35	-32691	-15117	-22437	-495	-32374	-12395	-18861	22	69	-473	-17580	-1204	-19845	16025	-27152	67	-17625	19910	-25465	3511	-14752	24076	-20074	-148	-126	-120	-61	-58	-56	-100	41	-149	20	37	-72	-16	-50	86	-30	-1
1.212500	2808	-2824	-9806	-18356	501	-32726	-10317	-17999	-39	-32686	-15772	-22572	-466	-32270	-12878	-18704	256	126	-413	-17728	-1441	-20115	15785	-26325	242	-17555	20408	-25351	5607	-14761	24899	-20351	-139	-124	-117	-61	-58	-56	-103	39	-153	19	35	-74	-18	-55	86	-26	-1
1.213333	2001	-2961	-9787	-18432	413	-32694	-10927	-18308	-49	-32570	-16401	-22676	-456	-32158	-13328	-18547	422	177	-339	-17901	-868	-20366	15657	-25507	426	-17452	21006	-25124	6213	-14760	25747	-20472	-146	-126	-120	-64	-61	-56	-98	41	-152	21	34	-72	-22	-51	87	-29	1
1.214167	192	-3096	-9770	-18520	659	-32536	-11467	-18682	128	-32352	-16997	-22742	-513	-32053	-13739	-18406	88	229	-241	-18099	-2837	-20581	15660	-24686	-146	-17307	21695	-24790	7947	-14751	26593	-20433	-150	-124	-121	-65	-63	-57	-101	42	-150	20	29	-74	-21	-52	84	-30	2
1.215000	-1087	-3232	-9761	-18623	257	-32238	-11942	-19101	477	-32046	-17551	-22767	-443	-31869	-14112	-18273	404	283	-126	-18325	-494	-20761	15806	-23922	144	-17108	22456	-24349	7259	-14725	27427	-20226	-152	-131	-124	-67	-66	-58	-102	37	-154	15	33	-77	-21	-58	80	-32	-7
1.215833	229	-3348	-9756	-18737	434	-31883	-12344	-19587	364	-31710	-18045	-22758	-481	-31683	-14412	-18158	270	340	23	-18572	2321	-20888	16116	-23224	-253	-16846	23275	-23816	4001	-14683	28234	-19852	-149	-127	-120	-67	-67	-59	-93	36	-161	17	32	-76	-30	-55	79	-30	-3
1.216667	530	-3451	-9742	-18859	395	-31473	-12660	-20096	168	-31331	-18468	-22709	-507	-31463	-14738	-18056	119	409	193	-18843	-57	-20955	16575	-22607	-642	-16514	24114	-23198	1361	-14613	28985	-19324	-152	-127	-122	-66	-68	-62	-102	40	-152	19	35	-74	-24	-56	82	-28	0
1.217500	622	-3545	-9740	-18974	474	-31032	-12890	-20631	268	-30933	-18816	-22638	-460	-31215	-14992	-17969	197	482	389	-19135	2269	-20950	17188	-22089	-462	-16132	24944	-22511	-2285	-14518	29670	-18634	-146	-121	-119	-66	-62	-55	-113	41	-150	21	36	-73	-24	-53	85	-27	2
1.218333	624	-3623	-9736	-19099	282	-30563	-13051	-21189	320	-30514	-19091	-22540	-448	-30926	-15214	-17900	162	556	598	-19443	3414	-20878	17921	-21685	-534	-15692	25733	-21763	-5607	-14400	30267	-17829	-147	-125	-119	-64	-64	-58	-101	43	-150	20	38	-72	-23	-51	85	-28	-1
1.219167	-737	-3692	-9732	-19216	715	-30072	-13141	-21757	366	-30085	-19280	-22430	-429	-30618	-15404	-17849	190	632	827	-19768	2602	-20731	18764	-21384	-692	-15201	26455	-20973	-8044	-14260	30755	-16922	-144	-125	-120	-65	-65	-57	-103	40	-150	20	36	-72	-23	-53	79	-28	-1
1.220000	-2313	-3735	-9730	-19334	244	-29563	-13176	-22322	382	-29641	-19381	-22310	-352	-30276	-15556	-17809	258	714	1057	-20108	5265	-20512	19679	-21201	-379	-14683	27064	-20159	-11428	-14093	31140	-15938	-143	-124	-149	-66	-61	-58	-105	40	-148	20	35	-70	-17	-52	85	-28	0
1.220833	23	-3766	-9727	-19442	267	-29034	-13111	-22886	210	-29191	-19394	-22188	-384	-29918	-15682	-17782	99	797	1299	-20448	7025	-20216	20650	-21128	-714	-14147	27555	-19326	-15165	-13907	31355	-14904	-147	-127	-120	-64	-59	-57	-83	43	-163	19	39	-73	-17	-53	84	-31	3
1.221667	625	-3777	-9728	-19543	447	-28491	-13003	-23434	182	-28737	-19323	-22068	-376	-29535	-15778	-17758	200	876	1540	-20800	3608	-19862	21637	-21154	-1091	-13612	27893	-18498	-15757	-13701	31452	-13837	-152	-127	-118	-65	-59	-59	-105	37	-148	19	35	-75	-21	-52	81	-30	1
1.222500	86	-3764	-9733	-19633	279	-27934	-12842	-23956	91	-28272	-19164	-21955	-299	-29144	-15852	-17746	364	958	1776	-21149	4194	-19428	22602	-21264	-1035	-13105	28080	-17685	-15224	-13484	31409	-12746	-152	-128	-122	-65	-59	-58	-103	41	-152	18	36	-76	-23	-55	82	-30	-4
1.223333	-327	-3730	-9740	-19719	326	-27378	-12640	-24461	194	-27828	-18928	-21857	-287	-28744	-15898	-17728	391	1033	1997	-21494	4039	-18957	23511	-21443	-901	-12637	28105	-16901	-13291	-13253	31220	-11689	-150	-130	-124	-68	-64	-63	-108	37	-152	13	34	-79	-23	-59	80	-31	26
1.224167	-256	-3675	-9752	-19793	185	-26815	-12395	-24925	180	-27378	-18623	-21771	-297	-28343	-15912	-17714	512	1101	2208	-21826	1692	-18433	24345	-21665	-810	-12224	27977	-16153	-10262	-13021	30900	-10660	-150	-130	-120	-66	-61	-58	-104	38	-152	19	18	-77	-19	-55	82	-33	-5
1.225000	229	-3595	-9767	-19855	119	-26256	-12104	-25349	-113	-26929	-18244	-21697	-265	-27945	-15912	-17687	345	1160	2400	-22140	1112	-17881	25069	-21917	-1125	-11885	27707	-15462	-6813	-12797	30471	-9673	-147	-125	-121	-66	-61	-60	-104	40	-152	16	33	-76	-22	-52	82	-29	0
1.225833	1069	-3489	-9789	-19908	115	-25703	-11785	-25730	-223	-26489	-17813	-21652	-196	-27560	-15877	-17660	259	1203	2575	-22439	-551	-17294	25670	-22169	-1110	-11620	27319	-14836	-2658	-12583	29924	-8754	-146	-128	-126	-65	-61	-40	-103	41	-147	17	34	-75	-24	-53	82	-28	0
1.226667	842	-3363	-9818	-19961	42	-25157	-11436	-26075	-159	-26067	-17328	-21620	-198	-27190	-15823	-17617	378	1230	2726	-22712	-1822	-16696	26123	-22403	-618	-11451	26835	-14287	590	-12384	29301	-7898	-148	-130	-122	-67	-62	-59	-110	37	-153	15	34	-79	-23	-57	80	-30	0
1.227500	-397	-3219	-9862	-20003	296	-24627	-11055	-26368	-116	-25656	-16808	-21601	-239	-26839	-15744	-17572	153	1238	2860	-22959	-5062	-16096	26437	-22602	-934	-11362	26292	-13815	4806	-12209	28617	-7126	-152	-136	-126	-70	-65	-63	-110	35	-153	18	33	-79	-24	-58	80	-32	-5
1.228333	-2221	-3050	-9902	-20043	172	-24111	-10658	-26617	-88	-25253	-16264	-21599	-130	-26506	-15636	-17511	408	1233	2991	-23174	-6313	-15495	26594	-22741	-455	-11346	25719	-13428	7865	-12055	27901	-6424	-149	-130	-120	-69	-63	-63	-111	39	-153	17	33	-80	-22	-59	82	-31	-6
1.229167	-981	-2859	-9955	-20073	99	-23611	-10234	-26813	-80	-24860	-15664	-21601	-109	-26194	-15496	-17438	335	1203	3102	-23358	-3790	-14909	26613	-22810	-170	-11417	25148	-13124	7254	-11929	27188	-5806	-149	-113	-121	-73	-66	-60	-109	28	-139	18	32	-80	-22	-56	81	-29	-1
1.230000	-666	-2651	-10005	-20104	258	-23126	-9788	-26961	71	-24486	-15098	-21621	-60	-25897	-15329	-17352	273	1156	3214	-23502	-7817	-14339	26499	-22796	-422	-11540	24602	-12907	7326	-11826	26496	-5271	-148	-130	-126	-66	-62	-59	-107	39	-150	15	30	-79	-22	-58	80	-32	-3
1.230833	-538	-2433	-10057	-20133	196	-22660	-9320	-27064	111	-24123	-14501	-21631	-16	-25620	-15132	-17258	415	1055	3331	-23618	-8402	-13793	26276	-22696	-236	-11712	24118	-12764	6257	-11743	25871	-4823	-149	-129	-120	-68	-64	-60	-105	41	-154	18	36	-76	0	-56	82	-32	-1
1.231667	-707	-2197	-10099	-20159	-25	-22211	-8832	-27114	74	-23776	-13908	-21648	-56	-25354	-14909	-17164	334	994	3467	-23693	-7876	-13269	25959	-22531	-260	-11911	23705	-12703	4908	-11683	25312	-4461	-148	-131	-122	-68	-59	-62	-111	39	-152	18	33	-77	-17	-62	78	-28	-4
1.232500	-1098	-1957	-10139	-20193	435	-21782	-8332	-27120	60	-23444	-13318	-21668	-74	-25099	-14654	-17059	192	887	3627	-23740	-9467	-12811	25577	-22233	-259	-12110	23385	-12703	3747	-11614	24853	-4184	-149	-130	-121	-66	-66	-61	-107	42	-150	18	34	-74	-23	-56	81	-32	0
1.233333	-3295	-1699	-10158	-20216	69	-21366	-7808	-27077	92	-23123	-12730	-21656	-33	-24847	-14358	-16949	282	764	3824	-23753	-8543	-12377	25153	-21876	-108	-12302	23150	-12767	1677	-11582	24497	-4002	-150	-131	-121	-67	-63	-60	-104	40	-154	19	32	-78	-23	-58	81	-31	0
1.234167	-1620	-1445	-10162	-20247	-279	-20972	-7277	-26985	-131	-22814	-12150	-21647	-12	-24597	-14037	-16834	175	631	4060	-23744	-5831	-11997	24713	-21453	-302	-12466	23010	-12874	-1930	-11528	24258	-3914	-150	-130	-121	-66	-42	-61	-107	36	-151	15	33	-75	-22	-57	79	-33	0
1.235000	-573	-1192	-10142	-20278	92	-20590	-6736	-26844	-3	-22513	-11583	-21614	-69	-24345	-13686	-16735	-97	490	4342	-23708	-8560	-11659	24278	-20969	-541	-12591	22955	-13017	-3073	-11464	24133	-3921	-148	-128	-119	-68	-64	-59	-108	40	-149	18	35	-75	-18	-58	77	-31	0
1.235833	-1057	-937	-10092	-20310	34	-20228	-6193	-26670	-33	-22199	-11028	-21574	-73	-24088	-13305	-16632	184	345	4673	-23655	-7787	-11388	23864	-20451	-302	-12664	22977	-13188	-3401	-11385	24119	-4017	-149	-130	-122	-67	-68	-60	-109	10	-152	19	29	-75	-26	-60	81	-30	-4
1.236667	-1586	-694	-10004	-20344	166	-19881	-5637	-26448	-272	-21938	-10487	-21512	-27	-23826	-12895	-16533	315	200	5066	-23588	-5590	-11168	23501	-19904	-382	-12674	23054	-13369	-3147	-11281	24204	-4211	-151	-129	-120	-65	-60	-57	-102	41	-153	18	34	-72	-18	-61	84	-31	0
1.237500	-2081	-452	-9885	-20374	94	-19546	-5097	-26184	-136	-21663	-9956	-21430	-36	-23546	-12457	-16442	249	61	5516	-23514	-5719	-10993	23187	-19368	-359	-12626	23173	-13553	-2029	-11157	24370	-4513	-145	-125	-117	-62	-60	-62	-101	39	-150	21	36	-73	-18	-53	86	-25	0
1.238333	-2025	-225	-9723	-20405	-63	-19228	-4548	-25880	12	-21392	-9439	-21326	-86	-23254	-11997	-16362	36	-76	6009	-23434	-3965	-10878	22931	-18841	-227	-12526	23309	-13736	-782	-11015	24587	-4888	-145	-126	-118	-63	-60	-56	-105	42	-150	21	34	-72	-18	-57	82	-28	0
1.239167	-1016	-16	-9520	-20439	-22	-18907	-4020	-25549	-218	-21130	-8932	-21203	-104	-22948	-11509	-16297	-52	-190	6548	-23360	-2968	-10823	22735	-18360	-206	-12377	23446	-13916	1187	-10857	24844	-5358	-145	-128	-105	-65	-64	-58	-103	39	-152	18	34	-75	-19	-55	85	-28	0
1.240000	-1034	175	-9274	-20485	-82	-18643	-3506	-25180	-247	-20875	-8432	-21062	-72	-22624	-11004	-16247	172	-299	7120	-23294	-1224	-10817	22590	-17925	162	-12188	23565	-14086	2349	-10683	25107	-5909	-152	-129	-120	-72	-63	-60	-109	39	-152	18	30	-80	-24	-58	79	-31	-4
1.240833	-2424	348	-8987	-20512	1	-18372	-3012	-24784	45	-20621	-7944	-20902	-129	-22275	-10484	-16201	67	-387	7731	-23232	-578	-10859	22500	-17552	45	-11970	23651	-14237	3990	-10505	25359	-6523	-146	-129	-124	-51	-58	-60	-103	39	-135	17	32	-75	-22	-57	84	-27	-1
1.241667	-4655	508	-8659	-20545	258	-18111	-2531	-24357	213	-20367	-7459	-20714	-101	-21937	-9945	-16173	15	-455	8340	-23182	-508	-10951	22448	-17259	-26	-11742	23695	-14380	5816	-10332	25569	-7196	-151	-129	-120	-67	-63	-59	-107	40	-154	19	34	-74	-19	-55	81	-30	-8
1.242500	-3608	639	-8283	-20576	-40	-17870	-2084	-23909	-42	-20118	-6985	-20513	-112	-21577	-9398	-16157	37	-501	8969	-23147	4793	-11083	22418	-17060	374	-11519	23683	-14513	3915	-10172	25722	-7920	-147	-126	-117	-65	-69	-57	-108	41	-153	17	30	-75	-18	-56	79	-28	-4
1.243333	-2868	764	-7879	-20610	78	-17647	-1666	-23444	-29	-19875	-6522	-20295	-185	-21206	-8839	-16157	-136	-531	9581	-23127	3418	-11255	22397	-16941	211	-11314	23633	-14644	3145	-10037	25802	-8670	-149	-127	-120	-64	-60	-58	-104	42	-148	20	35	-72	-22	-56	81	-30	0
1.244167	-2360	864	-7449	-20640	16	-17439	-1280	-22957	-133	-19638	-6052	-20062	-199	-20826	-8277	-16165	-165	-538	10171	-23124	3550	-11462	22371	-16920	322	-11144	23474	-14776	2027	-9940	25798	-9435	-145	-124	-118	-64	-59	-51	-103	23	-145	19	32	-75	-17	-56	82	-29	1
1.245000	-2229	943	-6997	-20668	-16	-17246	-926	-22458	46	-19404	-5629	-19812	-183	-20440	-7716	-16187	-166	-525	10720	-23137	5374	-11707	22320	-16990	207	-11016	23276	-14924	1033	-9886	25703	-10197	-147	-127	-122	-66	-59	-56	-103	43	-151	15	35	-74	-19	-56	82	-25	-5
1.245833	-1566	1005	-6534	-20693	264	-17063	-609	-21930	325	-19176	-5210	-19552	-206	-20089	-7165	-16224	-23	-492	11223	-23160	4513	-11981	22234	-17148	194	-10956	23019	-15072	597	-9888	25517	-10941	-147	-126	-119	-72	-62	-67	-103	44	-150	24	35	-75	-22	-55	86	-25	0
1.246667	-3298	1041	-6061	-20721	143	-16905	-326	-21427	159	-18954	-4809	-19287	-236	-19686	-6619	-16271	-28	-441	11669	-23199	4572	-12286	22094	-17392	446	-10953	22706	-15251	191	-9951	25242	-11655	-149	-126	-120	-64	-61	-59	-104	43	-147	20	35	-76	-22	-58	81	-27	-3
1.247500	-1588	1074	-5594	-20747	-487	-16762	-92	-20912	-197	-18742	-4439	-19019	-233	-19317	-6101	-16331	-304	-379	12049	-23250	7255	-12616	21894	-17692	430	-11025	22339	-15464	-1912	-10081	24885	-12333	-156	-128	-124	-70	-61	-61	-104	37	-150	16	33	-80	-22	-58	80	-32	0
[truncated: 10,502 more rows]
[truncated: 15 more columns]
