# Supplementary material for: Novel Methods for Surface EMG Analysis and Exploration Based on Multi-Modal Gaussian Mixture Models
Source: PLoS One. 2016 Jun 30;11(6):e0157239. doi: 10.1371/journal.pone.0157239 (PMC4928879; doi:10.1371/journal.pone.0157239)
Supplement: S2 File — (ZIP) [file pone.0157239.s002.zip › Haf_horses_walk_data/Haf_h11_w3_kin.trc]

PathFileType	4	(X/Y/Z)	D:\Users\zsoldosr\Desktop\HaflingerProjektEMGBiopsy\RawData\M2\Sambellaw3r.trc
DataRate	CameraRate	NumFrames	NumMarkers	Units	OrigDataRate	OrigDataStartFrame	OrigNumFrames
120.00	120.00	1200	7	mm	120.00	1	1200
Frame#	Time	Head			Withers			Sacrum			HFL			HFR			HHL			HHR
		X1	Y1	Z1	X2	Y2	Z2	X3	Y3	Z3	X4	Y4	Z4	X5	Y5	Z5	X6	Y6	Z6	X7	Y7	Z7
1	0.000	1045.98279	-131.02173	1542.40564	-59.47797	47.02348	1331.27014	-862.91742	68.52655	1345.92261	751.38702	159.33099	22.72325	86.68802	-127.75735	-8.05092	-782.71869	234.06966	-3.12219	-1140.22729	-91.96040	78.64994
2	0.008	1043.61841	-131.11714	1544.08118	-59.14748	47.03304	1331.41187	-863.13019	68.84380	1348.15149	758.96912	161.48112	16.31853	72.69924	-126.71449	-7.90155	-796.90527	235.02554	-3.03226	-1106.31946	-90.48758	72.33186
3	0.017	1041.30212	-131.16310	1545.65637	-58.74566	47.15480	1331.59631	-863.29767	69.16142	1350.33008	764.66309	163.94498	10.33995	58.67025	-125.68320	-7.82521	-811.06750	235.94803	-2.92879	-1071.44202	-88.70872	66.20663
4	0.025	1039.08887	-131.15472	1547.04907	-58.20923	47.48911	1331.86365	-863.38409	69.48199	1352.42847	767.18512	166.71861	5.18471	44.59634	-124.67233	-7.80947	-825.16833	236.83130	-2.81349	-1035.15491	-86.51450	60.60905
5	0.033	1037.03723	-131.13637	1548.20593	-57.49399	48.10823	1332.24768	-863.36078	69.81140	1354.44580	765.86884	169.55086	1.25350	30.50071	-123.66694	-7.78488	-839.20410	237.73599	-2.70047	-997.53772	-83.95339	55.82448
6	0.042	1035.20105	-131.17313	1549.10046	-56.58284	49.04861	1332.77234	-863.19727	70.15755	1356.39575	760.39801	172.15787	-1.17135	16.39243	-122.63948	-7.70441	-853.22083	238.73409	-2.59672	-958.83978	-81.11957	51.87614
7	0.050	1033.62708	-131.31488	1549.72498	-55.48603	50.31441	1333.44885	-862.85461	70.53480	1358.27551	750.92218	174.31758	-2.26772	2.24936	-121.56759	-7.59028	-867.26825	239.80527	-2.50358	-919.19592	-78.19601	48.67254
8	0.058	1032.36060	-131.57748	1550.07666	-54.23769	51.88705	1334.27258	-862.29395	70.96603	1360.04895	738.39325	175.94156	-2.65028	-11.93224	-120.43967	-7.51569	-881.36194	240.86809	-2.42488	-878.64697	-75.48315	46.31516
9	0.067	1031.44580	-131.95247	1550.14746	-52.88931	53.73756	1335.22192	-861.50702	71.46160	1361.67188	724.31897	177.16583	-2.80947	-26.09958	-119.29427	-7.51121	-895.48492	241.89050	-2.34554	-837.46161	-73.25804	45.17365
10	0.075	1030.91980	-132.43015	1549.92175	-51.50043	55.83072	1336.26050	-860.54089	72.00180	1363.12463	709.89410	178.25317	-2.86628	-40.18569	-118.21367	-7.50208	-909.62329	242.92221	-2.21531	-796.42249	-71.66134	45.58068
11	0.083	1030.80261	-133.01283	1549.38086	-50.13409	58.11766	1337.34192	-859.48572	72.55164	1364.40540	695.51086	179.32561	-2.88021	-54.12309	-117.23046	-7.34691	-923.77777	244.05682	-1.98453	-756.77808	-70.66702	47.22573
12	0.092	1031.08630	-133.70953	1548.50623	-48.85565	60.52842	1338.41602	-858.44586	73.07976	1365.49670	681.10742	180.33080	-2.99903	-67.76553	-116.31216	-6.86298	-937.91675	245.33611	-1.66458	-719.79504	-70.09579	48.89594
13	0.100	1031.73474	-134.51695	1547.28308	-47.72444	62.97608	1339.43298	-857.52448	73.56144	1366.35742	666.65680	181.27611	-3.31298	-80.84393	-115.45582	-5.82208	-951.96918	246.65848	-1.34104	-686.07922	-69.80016	49.21670
14	0.108	1032.69373	-135.40265	1545.70459	-46.78078	65.37623	1340.34680	-856.81671	73.98109	1366.93835	652.30878	182.32217	-3.76679	-93.00719	-114.72689	-3.99457	-965.90564	247.87514	-1.11863	-655.21411	-69.88459	47.66580
15	0.117	1033.90503	-136.31668	1543.77563	-46.04277	67.66020	1341.12268	-856.40063	74.33884	1367.19153	638.24463	183.56601	-4.19528	-103.85236	-114.20055	-1.19256	-979.78455	248.97504	-1.05041	-626.12280	-70.66132	44.65727
16	0.125	1035.31958	-137.22481	1541.51282	-45.51710	69.76408	1341.74084	-856.32977	74.65205	1367.08154	624.40973	184.86017	-4.45077	-112.95564	-113.88633	2.70201	-993.68030	250.03522	-1.12121	-597.79700	-72.42590	40.87828
17	0.133	1036.90540	-138.11922	1538.94006	-45.21441	71.62007	1342.18958	-856.62933	74.94891	1366.59216	610.57788	186.05069	-4.51570	-120.02261	-113.69533	7.72407	-1007.59473	251.04671	-1.27400	-569.77380	-75.33560	36.83247
18	0.142	1038.64246	-139.00058	1536.08276	-45.15830	73.17903	1342.46155	-857.29120	75.26478	1365.71594	596.67480	187.21190	-4.48785	-125.02702	-113.50501	13.96210	-1021.48242	251.95741	-1.41933	-542.20844	-79.43436	32.82115
19	0.150	1040.51526	-139.86349	1532.96594	-45.38472	74.43972	1342.55847	-858.27502	75.63927	1364.43665	582.77911	188.44815	-4.50549	-127.94319	-113.31429	21.82825	-1035.32886	252.82874	-1.46622	-515.70862	-84.68240	29.01245
20	0.158	1042.50903	-140.69469	1529.61340	-45.93280	75.44825	1342.49561	-859.51654	76.09286	1362.72302	568.95471	189.71725	-4.64349	-128.12057	-113.35162	32.05902	-1049.14685	253.80176	-1.41804	-491.11438	-90.92736	25.44257
21	0.167	1044.61694	-141.48250	1526.04443	-46.82848	76.27002	1342.29907	-860.94379	76.59903	1360.53320	555.21649	190.92296	-4.85141	-124.12248	-114.03203	45.09790	-1062.93652	254.92648	-1.39549	-469.31622	-97.91724	22.06794
22	0.175	1046.84656	-142.23393	1522.27234	-48.06925	76.95531	1342.00183	-862.49286	77.09093	1357.82788	541.53448	192.02008	-5.02875	-114.58577	-115.77115	60.28870	-1076.69006	256.12939	-1.48374	-451.06445	-105.40520	18.88697
23	0.183	1049.20959	-142.97893	1518.31543	-49.62495	77.52147	1341.64160	-864.11737	77.48055	1354.59766	527.85651	193.03278	-5.11947	-99.33618	-118.73404	75.80853	-1090.40210	257.33026	-1.60880	-436.78027	-113.19936	15.97402
24	0.192	1051.70691	-143.75513	1514.21094	-51.45088	77.96568	1341.25305	-865.79462	77.65421	1350.88562	514.14142	194.02931	-5.13873	-79.54866	-122.67567	89.49689	-1104.08569	258.51135	-1.62842	-426.53119	-121.09128	13.37225
25	0.200	1054.32715	-144.59195	1510.01892	-53.49647	78.28784	1340.85547	-867.51697	77.49946	1346.77527	500.39447	195.09824	-5.17392	-56.92532	-126.99742	99.77507	-1117.78467	259.68726	-1.50314	-420.24487	-128.76952	10.92951
26	0.208	1057.04944	-145.50400	1505.81360	-55.70783	78.49755	1340.44702	-869.25769	76.98737	1342.35547	486.67273	196.27368	-5.31635	-32.82231	-130.98497	106.03714	-1131.54761	260.87170	-1.33941	-417.99286	-135.79462	8.26482
27	0.217	1059.83887	-146.48903	1501.67200	-58.02686	78.60707	1340.01563	-870.94818	76.19960	1337.71252	473.01724	197.45287	-5.54901	-7.89564	-134.04849	108.56168	-1145.41553	262.09583	-1.27422	-419.97211	-141.61148	5.05688
28	0.225	1062.64185	-147.53444	1497.66602	-60.38676	78.62405	1339.55017	-872.48926	75.26277	1332.95020	459.41602	198.48845	-5.76148	17.76980	-135.82877	108.18700	-1159.35547	263.32715	-1.34501	-426.05127	-145.63673	1.50533
29	0.233	1065.39099	-148.63696	1493.85632	-62.70899	78.55449	1339.04858	-873.78082	74.28356	1328.19873	445.82925	199.38164	-5.87901	44.29160	-136.20627	105.90787	-1173.18005	264.35815	-1.47193	-435.48285	-147.56219	-1.60651
30	0.242	1068.01953	-149.80629	1490.29126	-64.90636	78.41035	1338.52087	-874.75439	73.33177	1323.60156	432.21158	200.29724	-5.92743	71.69646	-135.27744	102.53770	-1186.75305	265.05875	-1.53681	-447.22113	-147.66255	-3.58160
31	0.250	1070.46875	-151.04277	1487.01904	-66.89842	78.20648	1337.98376	-875.39630	72.44855	1319.29248	418.53955	201.34525	-5.98522	99.87978	-133.28638	98.56156	-1200.20874	265.62875	-1.48487	-460.28180	-146.68417	-4.43780
32	0.258	1072.68359	-152.33002	1484.09619	-68.63406	77.95673	1337.44775	-875.74475	71.64877	1315.38452	404.80679	202.44540	-6.09101	128.70566	-130.51979	94.18888	-1213.74683	266.30087	-1.37311	-473.86517	-145.38174	-4.67387
33	0.267	1074.60828	-153.64886	1481.58301	-70.09969	77.67989	1336.90771	-875.86090	70.92252	1311.97778	391.00125	203.46819	-6.21416	158.06635	-127.22982	89.47816	-1227.38818	267.07263	-1.28406	-487.53333	-144.15891	-4.74031
34	0.275	1076.19031	-154.98813	1479.53601	-71.31059	77.39761	1336.34924	-875.79535	70.25951	1309.16406	377.14642	204.37717	-6.33924	187.88948	-123.59949	84.41883	-1241.03284	267.89288	-1.16282	-501.19904	-143.07332	-4.89677
35	0.283	1077.38892	-156.34543	1478.00122	-72.29925	77.12228	1335.76074	-875.57184	69.67818	1307.02197	363.32166	205.20642	-6.50311	218.15979	-119.74646	79.00109	-1254.53967	268.82587	-0.79262	-514.86597	-142.05910	-5.22979
36	0.292	1078.17664	-157.71503	1477.00964	-73.09825	76.85606	1335.13965	-875.19086	69.23447	1305.60779	349.59299	206.00752	-6.70049	248.93616	-115.78771	73.28944	-1267.72302	269.94797	0.06642	-528.51447	-141.08368	-5.64792
37	0.300	1078.54028	-159.07007	1476.57629	-73.71755	76.59819	1334.49182	-874.65436	69.00735	1304.93958	335.95239	206.79300	-6.86738	280.34015	-111.90014	67.43581	-1280.43030	271.22781	1.58316	-542.12805	-140.16805	-5.97945
38	0.308	1078.48181	-160.35947	1476.70251	-74.13741	76.34406	1333.83130	-874.00604	69.05328	1304.98206	322.36713	207.53177	-6.97462	312.51862	-108.29727	61.63176	-1292.60071	272.53482	3.86822	-555.70367	-139.36356	-6.11246
39	0.317	1078.01489	-161.52945	1477.38062	-74.32506	76.07935	1333.17908	-873.35278	69.35430	1305.65576	308.85724	208.20676	-7.06443	345.55798	-105.15414	56.03416	-1304.18188	273.70605	6.99950	-569.25299	-138.71066	-6.04783
40	0.325	1077.16321	-162.55135	1478.59338	-74.25612	75.78573	1332.55811	-872.82513	69.81818	1306.87134	295.43152	208.83441	-7.17526	379.41000	-102.56732	50.71808	-1315.04858	274.66476	11.04955	-582.79962	-138.17972	-5.88465
41	0.333	1075.96057	-163.42809	1480.31335	-73.92731	75.45677	1331.98633	-872.49359	70.34516	1308.55945	282.03336	209.59555	-7.19603	413.91428	-100.62325	45.73534	-1325.04858	275.47601	16.08710	-596.36877	-137.66324	-5.76237
42	0.342	1074.44226	-164.17749	1482.50378	-73.36406	75.10141	1331.47058	-872.30121	70.91514	1310.66577	268.60803	210.78516	-6.95862	448.87851	-99.50664	41.23732	-1334.10205	276.19327	22.07302	-609.97107	-137.06085	-5.75338
43	0.350	1072.63318	-164.81195	1485.12256	-72.62324	74.73178	1331.01013	-872.06866	71.61963	1313.12842	255.08362	212.24387	-6.57061	484.09949	-99.47476	37.50674	-1342.14734	276.70844	28.79149	-623.59723	-136.37038	-5.81149
44	0.358	1070.54956	-165.33157	1488.12415	-71.78318	74.35265	1330.60693	-871.59576	72.57942	1315.87402	241.36862	213.32843	-6.34571	519.26489	-100.66698	34.81470	-1348.88782	276.77032	35.95536	-637.23187	-135.62794	-5.87514
45	0.367	1068.20740	-165.73586	1491.45752	-70.92265	73.96242	1330.26978	-870.80695	73.81567	1318.83423	227.50629	213.81310	-6.37731	553.84131	-102.87157	33.17038	-1353.54077	276.12427	43.37712	-650.85193	-134.80090	-5.95796
46	0.375	1065.62866	-166.03690	1495.06482	-70.10261	73.56558	1330.01013	-869.80511	75.22088	1321.95496	213.68140	214.19540	-6.46571	587.06421	-105.44836	32.17066	-1354.72961	274.79593	51.08593	-664.42505	-133.86528	-6.07694
47	0.383	1062.84204	-166.25125	1498.88306	-69.35976	73.18221	1329.83423	-868.77777	76.64812	1325.18933	200.00629	214.94507	-6.41889	618.03223	-107.60064	31.17351	-1350.97754	273.12952	59.12536	-677.95349	-132.90050	-6.18451
48	0.392	1059.88184	-166.38194	1502.84900	-68.70796	72.84098	1329.74170	-867.86914	77.99260	1328.49304	186.38586	215.92455	-6.26690	645.85547	-108.86784	29.67609	-1341.83911	271.30820	67.05439	-691.50940	-131.99805	-6.20961
49	0.400	1056.77966	-166.42218	1506.90601	-68.14352	72.56344	1329.72644	-867.14410	79.18519	1331.82544	172.62360	216.73022	-6.18268	669.79895	-109.39568	27.48806	-1328.24854	269.12521	73.90910	-705.18396	-131.17787	-6.10090
50	0.408	1053.55823	-166.37482	1511.01318	-67.65207	72.35414	1329.78052	-866.61877	80.16840	1335.14954	158.65167	217.32454	-6.25965	689.44080	-109.72336	24.60504	-1311.49329	266.35172	78.87629	-719.00934	-130.41138	-5.85545
51	0.417	1050.23230	-166.26151	1515.15027	-67.21101	72.20174	1329.89893	-866.28113	80.91753	1338.42468	144.59277	217.96146	-6.41485	704.82654	-110.30844	21.05984	-1292.17651	263.02390	81.91236	-732.94788	-129.63184	-5.55928
52	0.425	1046.82263	-166.11229	1519.30457	-66.78736	72.08212	1330.08740	-866.10004	81.45241	1341.60535	130.60254	218.76483	-6.48775	716.38672	-111.27192	16.92186	-1270.14624	259.38678	83.63464	-746.92584	-128.76929	-5.33607
53	0.433	1043.36914	-165.94540	1523.43726	-66.34088	71.95293	1330.36230	-866.03613	81.80251	1344.65247	116.73962	219.75093	-6.40901	724.56873	-112.56455	12.36991	-1245.06360	255.68880	84.55781	-760.88672	-127.82401	-5.21487
54	0.442	1039.93005	-165.75854	1527.46985	-65.83513	71.75148	1330.74634	-866.04492	81.97181	1347.54346	102.96320	220.92850	-6.24698	729.56042	-114.19162	7.70896	-1216.89600	251.93323	84.45662	-774.84119	-126.84904	-5.12830
55	0.450	1036.56519	-165.53860	1531.31824	-65.24792	71.41119	1331.25989	-866.07062	81.94265	1350.26550	89.17267	222.19275	-6.09906	731.30920	-116.12045	3.32353	-1185.92285	247.87575	82.65698	-788.83740	-125.86601	-5.03535
56	0.458	1033.32092	-165.27728	1534.92590	-64.57592	70.87573	1331.91296	-866.04578	81.69821	1352.80713	75.25311	223.35516	-6.00631	729.61377	-118.07196	-0.37867	-1152.50244	243.36682	78.91629	-802.89050	-124.84143	-4.95990
57	0.467	1030.23120	-164.98920	1538.26282	-63.83140	70.09496	1332.70398	-865.90735	81.23341	1355.16455	61.17303	224.32816	-5.95749	724.21802	-119.54639	-3.06904	-1116.99951	238.56607	73.77325	-816.99182	-123.72659	-4.95147
58	0.475	1027.32959	-164.72005	1541.31580	-63.03370	69.02390	1333.62744	-865.61328	80.55687	1357.34155	47.04742	225.19667	-5.90622	715.12512	-120.10081	-4.64822	-1079.79224	233.75101	68.09501	-831.14136	-122.50842	-5.04539
59	0.483	1024.66138	-164.52286	1544.08289	-62.20276	67.63874	1334.67761	-865.14600	79.69911	1359.33765	33.00812	226.05817	-5.81031	703.01282	-119.67657	-5.31811	-1041.18433	229.01660	62.53005	-845.30347	-121.24263	-5.20001
60	0.492	1022.28101	-164.42392	1546.56653	-61.35712	65.95436	1335.84570	-864.51160	78.71465	1361.14185	19.02771	226.86140	-5.70093	689.13135	-118.64824	-5.46018	-1001.29150	224.29442	57.41911	-859.40747	-120.04238	-5.28881
61	0.500	1020.23767	-164.42113	1548.75964	-60.51327	64.01950	1337.11450	-863.74249	77.65862	1362.74011	4.98309	227.55963	-5.64094	674.63232	-117.48935	-5.40341	-960.02881	219.65857	53.04137	-873.46289	-119.02292	-5.22076
62	0.508	1018.56293	-164.51233	1550.64246	-59.68964	61.89588	1338.45178	-862.89825	76.56572	1364.11633	-9.12726	228.30972	-5.58895	660.13123	-116.43303	-5.32465	-917.33575	215.41438	49.80535	-887.54626	-118.21592	-5.03532
63	0.517	1017.26459	-164.70428	1552.18799	-58.91665	59.65271	1339.80884	-862.06061	75.46059	1365.25085	-23.15955	229.22932	-5.41578	645.80774	-115.46395	-5.30957	-873.53101	211.85526	48.22427	-901.64575	-117.52725	-4.82628
64	0.525	1016.32397	-164.98900	1553.36963	-58.24134	57.36845	1341.12830	-861.32733	74.36926	1366.13000	-36.96442	230.14580	-4.98208	631.65039	-114.50114	-5.39641	-829.48053	209.04077	48.57660	-915.68457	-116.79509	-4.65406
65	0.533	1015.70166	-165.34251	1554.16333	-57.71786	55.11765	1342.35425	-860.80829	73.30034	1366.74951	-50.35138	230.94902	-4.01881	617.60852	-113.49807	-5.57772	-786.52350	206.76869	50.31513	-929.67035	-115.90474	-4.55796
66	0.542	1015.35272	-165.75212	1554.55054	-57.39066	52.96036	1343.44556	-860.61957	72.22980	1367.10913	-62.98608	231.90485	-2.03194	603.64941	-112.46076	-5.81495	-746.16907	204.71671	51.94944	-943.68579	-114.90208	-4.53643
67	0.550	1015.24298	-166.22159	1554.52637	-57.28148	50.94537	1344.38733	-860.86108	71.12485	1367.20532	-74.47272	233.28900	1.51014	589.74707	-111.45896	-6.04717	-709.44800	202.68611	51.93236	-957.77948	-113.95507	-4.53774
68	0.558	1015.35645	-166.75540	1554.10315	-57.38632	49.11628	1345.18640	-861.57886	69.99809	1367.01489	-84.37262	234.99466	6.92313	575.86414	-110.57013	-6.20867	-676.29681	200.76993	49.67439	-971.95044	-113.17691	-4.50662
69	0.567	1015.68829	-167.34834	1553.30566	-57.68382	47.51562	1345.85901	-862.73785	68.95374	1366.48291	-92.06604	236.64145	14.18158	561.96265	-109.79317	-6.27197	-645.67560	199.29636	45.55443	-986.15631	-112.55130	-4.40111
70	0.575	1016.23004	-167.98428	1552.15576	-58.15339	46.18192	1346.41553	-864.23773	68.15038	1365.54980	-96.80255	237.82382	22.93905	548.02161	-109.06257	-6.26618	-616.39563	198.61795	40.24773	-1000.27594	-111.94924	-4.24671
71	0.583	1016.96716	-168.64447	1550.65930	-58.79336	45.14223	1346.84741	-865.95898	67.69590	1364.18213	-97.96051	238.33389	32.86135	534.03333	-108.32164	-6.26028	-587.95435	198.92638	34.30768	-1014.19336	-111.18846	-4.17469
72	0.592	1017.89526	-169.32230	1548.80786	-59.62000	44.41348	1347.12622	-867.79102	67.60223	1362.34827	-95.08508	238.43054	44.03733	520.00555	-107.55173	-6.33029	-560.83643	200.24553	28.12577	-1027.93762	-110.16924	-4.31084
73	0.600	1019.02936	-170.02834	1546.59534	-60.64439	44.00661	1347.22217	-869.64832	67.81982	1360.01221	-87.64899	238.82779	56.72637	505.97049	-106.76974	-6.50285	-536.17432	202.54721	21.93486	-1041.63245	-108.93343	-4.65623
74	0.608	1020.38782	-170.77893	1544.03271	-61.85435	43.91363	1347.12610	-871.49524	68.26785	1357.18628	-75.17194	240.18793	70.53606	491.97739	-105.99818	-6.72434	-515.09094	205.75421	15.86209	-1055.35400	-107.61678	-5.09717
75	0.617	1021.97394	-171.58643	1541.15100	-63.22068	44.08852	1346.85632	-873.34399	68.83634	1353.95081	-57.89636	242.60086	84.19103	478.06952	-105.21581	-6.90727	-498.26547	209.64108	10.17365	-1069.12573	-106.41333	-5.45399
76	0.625	1023.77893	-172.46332	1537.99255	-64.71264	44.45800	1346.45020	-875.20984	69.42188	1350.40308	-37.12885	245.70709	96.40601	464.25278	-104.37603	-7.00535	-485.99786	213.81467	5.42033	-1082.95422	-105.43094	-5.58769
77	0.633	1025.78894	-173.42294	1534.59875	-66.30526	44.96151	1345.94727	-877.06537	70.00446	1346.61499	-14.57758	249.18549	106.67693	450.48724	-103.47173	-7.04549	-478.60269	217.78979	2.08050	-1096.79004	-104.55091	-5.54462
78	0.642	1027.97559	-174.46478	1531.00781	-67.98047	45.57515	1345.37549	-878.83972	70.64825	1342.64563	8.63538	252.69821	114.89777	436.72559	-102.53131	-7.09240	-476.64508	221.06636	0.07801	-1110.56641	-103.65067	-5.45731
79	0.650	1030.28650	-175.56406	1527.26465	-69.72552	46.29698	1344.74646	-880.45874	71.40246	1338.57764	32.19000	255.51581	120.71455	422.94937	-101.56793	-7.19537	-480.56793	223.23849	-1.05943	-1124.26831	-102.77581	-5.37392
80	0.658	1032.65186	-176.68112	1523.43042	-71.52783	47.12256	1344.05786	-881.87830	72.22642	1334.53345	56.07159	256.83020	123.78577	409.16507	-100.57738	-7.36767	-489.85291	224.25342	-1.68473	-1137.90222	-101.96782	-5.29916
81	0.667	1034.99451	-177.77756	1519.58704	-73.36450	48.03881	1343.30164	-883.08325	72.99763	1330.66479	80.23993	256.39249	124.35246	395.38800	-99.58104	-7.57351	-502.67252	224.57309	-1.94459	-1151.51868	-101.24551	-5.19255
82	0.675	1037.24255	-178.81688	1515.83179	-75.19061	49.03465	1342.47412	-884.06812	73.56886	1327.13647	104.69830	254.47537	123.16786	381.64145	-98.63009	-7.73760	-516.79315	224.85933	-1.97441	-1165.20654	-100.63684	-4.97026
83	0.683	1039.34290	-179.75906	1512.25720	-76.93810	50.11705	1341.58203	-884.82355	73.83547	1324.10254	129.55078	251.45625	121.01560	367.95139	-97.74913	-7.80741	-530.84808	225.46503	-1.95023	-1178.96155	-100.00549	-4.69228
84	0.692	1041.25769	-180.57114	1508.93103	-78.52766	51.31474	1340.64417	-885.32117	73.79573	1321.66614	154.92798	247.55818	118.36574	354.31509	-96.90545	-7.80594	-544.55548	226.32826	-2.02992	-1192.68909	-99.12885	-4.56405
85	0.700	1042.95447	-181.24365	1505.89636	-79.88603	52.65527	1339.68665	-885.50085	73.57357	1319.84631	180.92548	242.76038	115.29395	340.70020	-96.04337	-7.80944	-558.07898	227.27612	-2.28621	-1206.31274	-98.06236	-4.61276
86	0.708	1044.40344	-181.78433	1503.18213	-80.96533	54.13815	1338.73560	-885.30676	73.34222	1318.59485	207.51385	237.10413	111.72218	327.10468	-95.11476	-7.87270	-571.56714	228.26222	-2.66787	-1219.71802	-97.14874	-4.53078
87	0.717	1045.57507	-182.19023	1500.81189	-81.75789	55.73086	1337.80945	-884.75647	73.19829	1317.85291	234.48206	231.08618	107.75189	313.57462	-94.08612	-7.98102	-585.07648	229.31326	-3.03387	-1232.67493	-96.59315	-3.92285
88	0.725	1046.44080	-182.43759	1498.80688	-82.29452	57.38200	1336.91394	-883.96014	73.12030	1317.58557	261.69775	225.32544	103.58303	300.13184	-92.96057	-8.07250	-598.59851	230.42020	-3.25604	-1244.95605	-96.23549	-2.59647
89	0.733	1046.98145	-182.50684	1497.18726	-82.62473	59.03894	1336.04614	-883.07434	73.01820	1317.77295	289.37888	220.00359	99.25652	286.73163	-91.78864	-8.09832	-612.10089	231.56854	-3.30230	-1256.44153	-95.79565	-0.55336
90	0.742	1047.19531	-182.40103	1495.96863	-82.79253	60.66235	1335.20215	-882.23969	72.79510	1318.38965	317.84106	215.01543	94.72702	273.30804	-90.62320	-8.06471	-625.57410	232.76810	-3.23937	-1267.09106	-95.20879	2.21280
91	0.750	1047.09558	-182.14108	1495.15295	-82.82066	62.22586	1334.38232	-881.54156	72.38546	1319.39258	347.11044	210.35457	89.97763	259.82294	-89.45917	-8.03109	-639.04285	233.99272	-3.17945	-1276.92725	-94.63959	5.75980
92	0.758	1046.70166	-181.76453	1494.72412	-82.70634	63.70103	1333.59802	-881.00409	71.77310	1320.72852	377.01904	206.20518	84.97944	246.26572	-88.26089	-8.06378	-652.54089	235.17542	-3.19482	-1286.00159	-94.26987	10.04639
93	0.767	1046.03821	-181.32361	1494.65332	-82.42717	65.04926	1332.87256	-880.60602	70.99129	1322.34998	407.54614	202.89618	79.71842	232.64165	-87.05212	-8.17175	-666.07935	236.28757	-3.25570	-1294.20020	-94.18005	14.88673
94	0.775	1045.13416	-180.86374	1494.90686	-81.95523	66.23143	1332.23718	-880.30548	70.10072	1324.21851	438.86209	200.66852	74.27468	218.97627	-85.90424	-8.28675	-679.63049	237.35782	-3.28277	-1300.98950	-94.37550	20.09381
95	0.783	1044.01660	-180.40181	1495.44885	-81.27715	67.22108	1331.72314	-880.06165	69.16052	1326.29980	471.08414	199.42163	68.86930	205.30170	-84.83302	-8.31672	-693.15979	238.40819	-3.25202	-1305.38477	-94.83297	25.62452
96	0.792	1042.71045	-179.93045	1496.24011	-80.41448	68.01225	1331.35339	-879.84802	68.21552	1328.55933	504.10327	198.91731	63.86102	191.62189	-83.79008	-8.22772	-706.67773	239.42751	-3.20483	-1306.25195	-95.47916	31.62553
97	0.800	1041.24475	-179.43608	1497.24023	-79.43169	68.62354	1331.13879	-879.65961	67.30479	1330.96228	537.59412	199.15024	59.63959	177.90967	-82.74663	-8.08007	-720.23761	240.41280	-3.18289	-1302.76135	-96.12751	38.34965
98	0.808	1039.65430	-178.91003	1498.41345	-78.42365	69.09602	1331.07593	-879.51538	66.47032	1333.47546	570.99268	200.15726	56.38257	164.14719	-81.71803	-7.97741	-733.88806	241.38173	-3.18499	-1294.70264	-96.54064	45.93247
99	0.817	1037.97144	-178.35294	1499.72729	-77.48951	69.47959	1331.14771	-879.44635	65.74973	1336.06592	603.40503	201.65190	53.81156	150.35107	-80.71854	-7.97206	-747.63837	242.34770	-3.17353	-1282.42834	-96.62159	54.22343
100	0.825	1036.21704	-177.77028	1501.15308	-76.70882	69.81290	1331.32751	-879.47382	65.17034	1338.70251	633.80316	203.14958	51.27810	136.53444	-79.72917	-8.02688	-761.47046	243.32945	-3.12044	-1266.42065	-96.45609	62.76790
101	0.833	1034.40515	-177.16321	1502.66675	-76.12953	70.11169	1331.58740	-879.59796	64.75299	1341.35864	661.39764	204.25056	48.20443	122.66567	-78.71806	-8.06352	-775.37787	244.35265	-3.02798	-1246.92175	-96.14606	70.77293
102	0.842	1032.55725	-176.53314	1504.24316	-75.76433	70.37429	1331.90442	-879.80646	64.50925	1344.00574	685.61975	204.83319	44.37740	108.70506	-77.68336	-8.02663	-789.36615	245.40251	-2.89770	-1223.97864	-95.62778	77.09706
103	0.850	1030.70776	-175.88525	1505.84900	-75.59209	70.59772	1332.26465	-880.08496	64.43565	1346.60315	705.88275	205.16960	39.80988	94.66841	-76.64809	-7.91693	-803.41449	246.40918	-2.73297	-1197.65540	-94.61014	80.54573
104	0.858	1028.89563	-175.21219	1507.44568	-75.56586	70.79112	1332.66296	-880.41797	64.51658	1349.09973	721.71179	205.76294	34.48618	80.61919	-75.61854	-7.79138	-817.46948	247.29482	-2.57522	-1168.09851	-92.70413	80.46724
105	0.867	1027.15247	-174.49422	1508.99585	-75.62392	70.98274	1333.10107	-880.78613	64.72471	1351.45093	733.04297	206.98346	28.33144	66.59302	-74.57388	-7.71499	-831.49896	248.04903	-2.47198	-1135.52295	-89.66673	77.18793
106	0.875	1025.49768	-173.72386	1510.46155	-75.69930	71.22431	1333.58362	-881.17035	65.02080	1353.63330	740.15662	208.82510	21.42422	52.55756	-73.50105	-7.68893	-845.53235	248.78899	-2.41142	-1100.26746	-85.57456	71.87300
107	0.883	1023.94470	-172.91409	1511.80090	-75.72780	71.58727	1334.11340	-881.55365	65.36941	1355.64856	743.36700	210.97659	14.24640	38.46290	-72.42831	-7.64656	-859.61823	249.67015	-2.34396	-1062.85645	-80.79407	65.90235
108	0.892	1022.51056	-172.08665	1512.97742	-75.65571	72.14624	1334.69421	-881.91284	65.75528	1357.51648	742.83191	213.07768	7.67848	24.30415	-71.38988	-7.54434	-873.76239	250.69740	-2.25305	-1023.91425	-75.79183	60.24056
109	0.900	1021.21429	-171.26387	1513.97266	-75.44539	72.96352	1335.33142	-882.20752	66.18304	1359.26135	738.49481	214.87686	2.60826	10.11687	-70.37384	-7.41944	-887.92981	251.73732	-2.15699	-983.95435	-70.98460	55.25199
110	0.908	1020.07367	-170.47504	1514.78589	-75.07607	74.08044	1336.03101	-882.37921	66.67133	1360.90027	730.29517	216.28876	-0.57464	-4.07097	-69.36247	-7.32570	-902.08734	252.70973	-2.06169	-943.23267	-66.69902	50.98793
111	0.917	1019.11127	-169.75975	1515.41992	-74.54152	75.50934	1336.79797	-882.36200	67.24104	1362.43994	718.73151	217.41624	-2.12464	-18.25676	-68.38097	-7.26608	-916.24109	253.65546	-1.94656	-901.76031	-63.18014	47.58034
112	0.925	1018.35663	-169.14047	1515.87146	-73.85050	77.23156	1337.63281	-882.10413	67.89616	1363.87585	705.01099	218.39307	-2.66210	-32.42696	-67.45081	-7.22536	-930.42004	254.63905	-1.79271	-859.49146	-60.61923	45.37842
113	0.933	1017.84094	-168.59717	1516.13074	-73.03202	79.20502	1338.52197	-881.58990	68.62108	1365.18835	690.35669	219.21530	-2.78472	-46.53273	-66.55249	-7.20520	-944.60907	255.64832	-1.61368	-816.66980	-59.12671	44.68404
114	0.942	1017.59167	-168.09103	1516.18445	-72.13541	81.37576	1339.43140	-880.84967	69.39439	1366.33984	675.49359	219.91048	-2.82491	-60.50603	-65.66476	-7.15432	-958.74982	256.62003	-1.44017	-774.09814	-58.62136	45.24679
115	0.950	1017.62280	-167.60266	1516.01355	-71.21711	83.68787	1340.31201	-879.95892	70.19224	1367.27869	660.83325	220.70546	-2.89208	-74.22704	-64.80582	-6.86495	-972.81897	257.58746	-1.26693	-733.05518	-58.83019	46.05327
116	0.958	1017.92682	-167.13286	1515.58960	-70.32626	86.07402	1341.11121	-879.03076	70.97631	1367.94165	646.58447	221.78529	-3.06584	-87.42950	-64.03217	-5.99334	-986.84076	258.69269	-1.06267	-694.82776	-59.50414	45.84052
117	0.967	1018.48309	-166.67923	1514.87878	-69.49855	88.43663	1341.78223	-878.19312	71.69318	1368.26038	632.65942	223.04762	-3.39612	-99.65501	-63.39941	-4.21841	-1000.83594	259.94623	-0.86793	-660.06702	-60.60297	43.91265
118	0.975	1019.27338	-166.22626	1513.85376	-68.75534	90.65762	1342.29077	-877.55096	72.30219	1368.17529	618.88690	224.29086	-3.76143	-110.31178	-62.93927	-1.36802	-1014.80597	261.14767	-0.80546	-628.46527	-62.24973	40.39537
119	0.983	1020.28351	-165.75865	1512.50476	-68.10966	92.63242	1342.61902	-877.16443	72.80340	1367.64673	605.21002	225.49146	-3.97093	-118.84250	-62.68127	2.58332	-1028.74500	262.15674	-0.93657	-599.12970	-64.57940	35.85276
120	0.992	1021.49359	-165.27820	1510.83936	-67.57829	94.30191	1342.76697	-877.05908	73.23106	1366.65833	591.52655	226.69595	-3.99780	-124.98181	-62.63267	7.60730	-1042.64453	263.06879	-1.15532	-571.31421	-67.63470	30.89137
121	1.000	1022.87396	-164.80093	1508.87878	-67.19104	95.66719	1342.74475	-877.24475	73.62375	1365.21741	577.68915	227.85504	-3.94826	-128.84531	-62.74409	13.85004	-1056.50403	264.05637	-1.27318	-544.89832	-71.32321	25.97601
122	1.008	1024.39148	-164.33717	1506.65283	-66.99113	96.77621	1342.56494	-877.71399	74.00592	1363.33887	563.73792	228.94637	-3.92008	-130.46275	-63.02219	21.90654	-1070.33472	265.14426	-1.22312	-520.42480	-75.46176	21.29757
123	1.017	1026.02332	-163.88565	1504.19153	-67.02541	97.69003	1342.23950	-878.42572	74.39370	1361.01733	549.84741	230.04019	-3.99475	-129.02979	-63.70876	32.63886	-1084.14514	266.24649	-1.10570	-498.83325	-79.91812	16.77509
124	1.025	1027.76819	-163.45221	1501.52002	-67.32944	98.45442	1341.78210	-879.30646	74.79958	1358.21472	536.08325	231.18253	-4.22211	-122.92099	-65.24747	46.31364	-1097.93372	267.35266	-1.02889	-481.10468	-84.73098	12.30417
125	1.033	1029.64453	-163.05579	1498.66272	-67.91576	99.08940	1341.21143	-880.28204	75.20483	1354.87903	522.35992	232.36870	-4.55238	-110.83850	-67.99573	61.82388	-1111.68286	268.49966	-1.03334	-468.05652	-90.02536	7.98716
126	1.042	1031.67664	-162.70415	1495.64868	-68.77018	99.59253	1340.55115	-881.31445	75.51585	1350.99072	508.60361	233.60506	-4.84545	-92.96068	-71.93967	76.91022	-1125.37695	269.65378	-1.11146	-460.35657	-95.68607	4.05885
127	1.050	1033.87952	-162.38756	1492.50891	-69.85645	99.95274	1339.82275	-882.40948	75.56531	1346.61255	494.86017	234.88185	-4.98407	-70.84927	-76.64646	89.21073	-1139.03906	270.75415	-1.20355	-458.45612	-101.06244	0.71656
128	1.058	1036.25208	-162.10379	1489.27686	-71.12552	100.16701	1339.04163	-883.58264	75.19199	1341.89844	481.21024	236.13251	-4.98302	-46.35289	-81.44196	97.22897	-1152.70337	271.77661	-1.25158	-462.27692	-105.10711	-1.85378
129	1.067	1038.77649	-161.86263	1485.99548	-72.52477	100.24350	1338.21655	-884.80768	74.34030	1337.05127	467.64612	237.26646	-4.97860	-20.66236	-85.65362	100.67933	-1166.36877	272.73721	-1.25325	-471.00531	-107.02684	-3.51463
130	1.075	1041.41431	-161.67226	1482.72510	-74.00224	100.19089	1337.35571	-885.99384	73.08927	1332.28271	454.05716	238.21867	-5.10520	5.86996	-88.79852	100.27812	-1180.03394	273.67960	-1.25276	-483.15552	-106.90942	-4.40784
131	1.083	1044.10229	-161.54486	1479.54333	-75.50449	100.00792	1336.46753	-887.00201	71.61273	1327.79639	440.34531	239.05707	-5.35744	33.35789	-90.65874	97.25557	-1193.71570	274.64188	-1.29322	-496.94348	-105.64071	-4.91097
132	1.092	1046.76050	-161.49808	1476.53711	-76.97672	99.67429	1335.55371	-887.68182	70.11208	1323.77795	426.54492	239.97658	-5.58781	61.94127	-91.24720	92.81902	-1207.40735	275.62436	-1.33547	-511.00458	-104.18492	-5.28996
133	1.100	1049.30933	-161.53619	1473.78955	-78.37023	99.15060	1334.60742	-887.92365	68.74100	1320.37354	412.78226	241.05109	-5.67750	91.58879	-90.74194	87.78333	-1221.07385	276.56876	-1.27440	-524.79108	-103.01672	-5.57439
134	1.108	1051.68030	-161.64749	1471.37598	-79.64845	98.40137	1333.62219	-887.70746	67.55883	1317.66431	399.14508	242.14056	-5.67684	122.14704	-89.42635	82.51464	-1234.64880	277.43253	-1.03299	-538.29791	-102.14893	-5.72989
135	1.117	1053.81555	-161.81995	1469.36255	-80.78793	97.42200	1332.60229	-887.11060	66.54801	1315.65662	385.60172	243.09497	-5.74275	153.46178	-87.58647	77.09015	-1248.01221	278.28845	-0.54248	-551.69128	-101.43450	-5.79557
136	1.125	1055.66345	-162.04433	1467.80151	-81.77727	96.24738	1331.56592	-886.26410	65.68401	1314.30151	372.04828	243.91742	-5.94615	185.43393	-85.40757	71.48051	-1261.04260	279.22739	0.34042	-565.11823	-100.73933	-5.86399
137	1.133	1057.17749	-162.30402	1466.72791	-82.61188	94.94579	1330.53748	-885.29309	64.99522	1313.52539	358.45398	244.74356	-6.18759	218.01060	-83.00338	65.68066	-1273.70203	280.24271	1.82105	-578.60437	-99.97794	-6.00289
138	1.142	1058.32263	-162.56770	1466.15930	-83.28770	93.60158	1329.53760	-884.28394	64.55849	1313.24951	344.88705	245.68773	-6.33725	251.18518	-80.53493	59.77815	-1285.97314	281.29630	4.08341	-592.10150	-99.13178	-6.21370
139	1.150	1059.08606	-162.79790	1466.09387	-83.79672	92.29094	1328.58362	-883.29187	64.43840	1313.40991	331.38483	246.72638	-6.36465	285.02533	-78.22035	53.95010	-1297.74438	282.35785	7.25213	-605.61652	-98.23122	-6.45252
140	1.158	1059.47937	-162.97517	1466.51440	-84.12216	91.06343	1327.69202	-882.36505	64.62895	1313.97253	317.90955	247.78766	-6.27771	319.65262	-76.22951	48.40200	-1308.85596	283.31918	11.40449	-619.20764	-97.30142	-6.66983
141	1.167	1059.52441	-163.10919	1467.39795	-84.23806	89.93672	1326.87976	-881.54297	65.04934	1314.92737	304.42197	248.85321	-6.07369	355.12076	-74.64851	43.29661	-1319.20703	284.01645	16.54793	-632.88440	-96.37373	-6.82907
142	1.175	1059.24158	-163.21550	1468.72009	-84.12146	88.90172	1326.16260	-880.83826	65.58576	1316.26807	290.90845	249.90021	-5.81203	391.28714	-73.56910	38.73861	-1328.74329	284.46085	22.56493	-646.58759	-95.52065	-6.90665
143	1.183	1058.64905	-163.28606	1470.45203	-83.77570	87.93356	1325.55188	-880.23798	66.12769	1317.97607	277.36084	250.86130	-5.62785	427.82721	-73.17629	34.82278	-1337.34753	284.83749	29.21329	-660.24927	-94.78441	-6.89982
144	1.192	1057.76782	-163.29086	1472.55261	-83.24673	87.00713	1325.05005	-879.72235	66.58052	1320.02258	263.74783	251.68817	-5.61217	464.36932	-73.74088	31.69295	-1344.74365	285.03687	36.21898	-673.84229	-94.10223	-6.83077
145	1.200	1056.62854	-163.20055	1474.96802	-82.61467	86.10934	1324.65125	-879.28058	66.88030	1322.37634	250.01172	252.39349	-5.71333	500.57178	-75.51189	29.52794	-1350.31812	284.59073	43.46262	-687.39856	-93.38755	-6.70186
146	1.208	1055.27417	-163.00168	1477.63855	-81.96667	85.23825	1324.35083	-878.91406	67.02661	1324.99243	236.13782	253.03740	-5.81229	536.06592	-78.51006	28.36721	-1352.88464	283.37039	51.07921	-701.00073	-92.61466	-6.50880
147	1.217	1053.75037	-162.70067	1480.50928	-81.37215	84.39780	1324.15601	-878.62415	67.10428	1327.79272	222.16730	253.68143	-5.87415	570.36292	-82.35751	27.91906	-1351.06519	281.79675	59.14033	-714.71521	-91.77322	-6.32697
148	1.225	1052.09583	-162.31796	1483.53406	-80.87008	83.59964	1324.08691	-878.40356	67.23692	1330.68262	208.13861	254.31598	-5.94447	602.82544	-86.41074	27.65631	-1344.31055	280.23178	67.18558	-728.51801	-90.86661	-6.24073
149	1.233	1050.34448	-161.87819	1486.67004	-80.47018	82.86721	1324.16370	-878.24652	67.49753	1333.59216	194.10193	254.90317	-6.03330	632.66809	-90.16937	27.11725	-1333.30347	278.65298	74.29050	-742.33417	-89.94534	-6.20427
150	1.242	1048.52441	-161.40378	1489.87549	-80.16400	82.23260	1324.39368	-878.15265	67.87888	1336.48889	180.13196	255.53435	-6.08650	658.96460	-93.55273	26.02809	-1319.20703	276.81720	79.65581	-756.15015	-89.03452	-6.11767
151	1.250	1046.65100	-160.91019	1493.11279	-79.93364	81.72685	1324.76697	-878.11761	68.33097	1339.36438	166.27325	256.40347	-6.04257	680.85657	-96.76044	24.18933	-1302.71680	274.50085	83.13156	-770.03198	-88.08725	-5.99089
152	1.258	1044.72693	-160.40561	1496.34570	-79.75090	81.36732	1325.26160	-878.12994	68.79654	1342.22021	152.48950	257.56885	-5.89470	697.95679	-99.93578	21.41251	-1283.80054	271.73749	85.25006	-784.04211	-87.04028	-5.93524
153	1.267	1042.74902	-159.89523	1499.53613	-79.57738	81.14655	1325.85498	-878.17651	69.23080	1345.05762	138.65503	258.84647	-5.71649	710.48352	-103.06321	17.63855	-1262.07324	268.83789	86.65145	-798.17096	-85.88204	-6.00796
154	1.275	1040.71619	-159.37616	1502.64636	-79.37138	81.02880	1326.53235	-878.24323	69.61111	1347.86792	124.64697	259.98325	-5.59930	718.92334	-106.13640	13.04663	-1237.27930	266.07135	87.35661	-812.34033	-84.67992	-6.12849
155	1.283	1038.63647	-158.83176	1505.63684	-79.09317	80.95528	1327.28699	-878.31366	69.92522	1350.63123	110.48260	260.88409	-5.55192	723.62061	-109.23734	8.01550	-1209.46948	263.40808	86.74397	-826.47083	-83.52964	-6.17269
156	1.292	1036.53442	-158.24730	1508.45972	-78.70601	80.85258	1328.12036	-878.36829	70.15058	1353.32166	96.32135	261.66263	-5.49712	724.61462	-112.34303	3.07822	-1178.88062	260.66580	84.29257	-840.53943	-82.49896	-6.08287
157	1.300	1034.45520	-157.63153	1511.06360	-78.18212	80.63890	1329.04126	-878.38513	70.25005	1355.91150	82.29205	262.49493	-5.38227	721.69775	-115.09615	-1.09262	-1145.83691	257.76221	80.13932	-854.56226	-81.62250	-5.86739
158	1.308	1032.46057	-157.01866	1513.40930	-77.51419	80.22853	1330.06067	-878.33887	70.19148	1358.36987	68.33252	263.39188	-5.26615	714.68237	-116.91800	-3.91165	-1110.76001	254.70694	74.92598	-868.56042	-80.86533	-5.57836
159	1.317	1030.61389	-156.45168	1515.48938	-76.72135	79.54565	1331.18689	-878.20538	69.97385	1360.66577	54.27911	264.18002	-5.24942	703.89978	-117.48199	-5.27056	-1074.10999	251.50856	69.34486	-882.54706	-80.10425	-5.31438
160	1.325	1028.96729	-155.97147	1517.33362	-75.84605	78.54582	1332.42419	-877.97504	69.62469	1362.77209	40.10413	264.78961	-5.32449	690.50537	-117.01681	-5.60500	-1036.21692	248.21953	63.86849	-896.54028	-79.20711	-5.18053
161	1.333	1027.56128	-155.62125	1518.98926	-74.94564	77.22450	1333.76892	-877.65515	69.17587	1364.66406	25.95215	265.43219	-5.34660	676.01392	-116.06049	-5.50654	-997.16199	244.99144	58.77848	-910.59161	-78.13847	-5.21378
162	1.342	1026.43091	-155.43143	1520.47559	-74.08231	75.60420	1335.20264	-877.26050	68.66218	1366.31604	11.96790	266.39304	-5.17512	661.47485	-115.02245	-5.35315	-956.83374	242.04076	54.35110	-924.74194	-76.99943	-5.35322
163	1.350	1025.60620	-155.38519	1521.74609	-73.31299	73.71892	1336.69226	-876.81104	68.13564	1367.71106	-1.83801	267.69193	-4.82648	647.22119	-114.05203	-5.28659	-915.14526	239.61267	51.01329	-938.95093	-75.93114	-5.47265
164	1.358	1025.10059	-155.42529	1522.70093	-72.67746	71.61372	1338.19690	-876.34113	67.66102	1368.84668	-15.55536	269.00476	-4.41093	633.19055	-113.16068	-5.35355	-872.30914	237.90578	49.30401	-953.13367	-74.98965	-5.44913
165	1.367	1024.90186	-155.49701	1523.24609	-72.19250	69.35359	1339.67419	-875.90442	67.29711	1369.72620	-29.18640	269.96866	-3.84643	619.24695	-112.30445	-5.56248	-829.05310	236.91147	49.48003	-967.22742	-74.19092	-5.22456
166	1.375	1024.98059	-155.56976	1523.33569	-71.85994	67.02170	1341.08740	-875.57068	67.08060	1370.33484	-42.51288	270.52350	-2.70532	605.31812	-111.41701	-5.86130	-786.66840	236.33440	50.94652	-981.18884	-73.56223	-4.86356
167	1.383	1025.30664	-155.64014	1522.97705	-71.67580	64.70520	1342.40552	-875.42175	67.01501	1370.61633	-55.15948	270.93814	-0.40714	591.40247	-110.48280	-6.14492	-746.73779	235.72711	52.21457	-994.97418	-73.00787	-4.57491
168	1.392	1025.85437	-155.73698	1522.22778	-71.63030	62.48704	1343.60095	-875.54315	67.06358	1370.47046	-66.66687	271.63110	3.54563	577.50391	-109.56562	-6.32183	-710.46057	234.77444	51.78773	-1008.59497	-72.29672	-4.54080
169	1.400	1026.60254	-155.90382	1521.17554	-71.70860	60.44511	1344.65149	-876.00214	67.16142	1369.80493	-76.47021	272.87720	9.48953	563.60889	-108.72955	-6.37967	-677.97247	233.47943	49.16271	-1022.22083	-71.33455	-4.68511
170	1.408	1027.53601	-156.15417	1519.87183	-71.89882	58.64029	1345.54590	-876.82391	67.24879	1368.60864	-83.96039	274.38831	17.44972	549.72064	-107.96300	-6.37909	-648.33276	232.07016	44.84028	-1036.09631	-70.28532	-4.76366
171	1.417	1028.64417	-156.46260	1518.29700	-72.20155	57.09668	1346.27979	-877.99030	67.28845	1366.95007	-88.61414	275.28369	27.04346	535.84705	-107.20829	-6.38759	-620.25183	230.79379	39.60389	-1050.22461	-69.33237	-4.67416
172	1.425	1029.91809	-156.80780	1516.41663	-72.63164	55.79913	1346.85083	-879.45490	67.25842	1364.90747	-89.93097	274.86664	37.86295	521.96216	-106.43483	-6.44120	-592.94751	229.80473	34.05820	-1064.32825	-68.48904	-4.49895
173	1.433	1031.35425	-157.19447	1514.23010	-73.21140	54.71025	1347.25610	-881.16107	67.14796	1362.52002	-87.23798	273.38486	49.89663	508.02625	-105.65311	-6.55432	-566.56921	229.14667	28.59546	-1078.23608	-67.65702	-4.33756
174	1.442	1032.95801	-157.62852	1511.75452	-73.96290	53.78631	1347.49231	-883.05432	66.96477	1359.79285	-79.77209	271.81213	63.18308	494.03748	-104.86775	-6.72080	-542.02136	228.79092	23.40993	-1092.05310	-66.74881	-4.29394
175	1.450	1034.73743	-158.09831	1509.00623	-74.90454	52.98617	1347.55969	-885.08325	66.74446	1356.71631	-67.21509	271.01846	77.06355	480.04489	-104.05223	-6.91062	-520.41003	228.68750	18.51372	-1105.93811	-65.76904	-4.47184
176	1.458	1036.69604	-158.59216	1506.00635	-76.05116	52.28025	1347.46960	-887.19385	66.54425	1353.28760	-50.23126	271.23572	90.21884	466.10013	-103.19119	-7.09277	-502.57294	228.78401	13.90514	-1119.92334	-64.75233	-4.83864
177	1.467	1038.82458	-159.12233	1502.78381	-77.41183	51.65915	1347.24451	-889.32642	66.42838	1349.52734	-30.29144	272.22015	101.69552	452.19943	-102.30918	-7.25156	-488.98233	229.02586	9.76477	-1133.92969	-63.69005	-5.19308
178	1.475	1041.09583	-159.71570	1499.37561	-78.98293	51.13758	1346.90881	-891.41003	66.47997	1345.47839	-8.80750	273.63861	111.49692	438.29904	-101.42697	-7.37786	-479.97983	229.35822	6.35053	-1147.87952	-62.62630	-5.33858
179	1.483	1043.46765	-160.39006	1495.82715	-80.74319	50.74804	1346.48340	-893.36469	66.79556	1341.19177	13.48346	275.05548	119.83218	424.37341	-100.53493	-7.47147	-476.01788	229.73428	3.64937	-1161.78064	-61.69907	-5.25093
180	1.492	1045.89233	-161.14584	1492.19714	-82.65590	50.52636	1345.98547	-895.13220	67.40015	1336.73181	36.32635	275.85443	126.30186	410.43558	-99.62791	-7.55220	-477.50543	230.12682	1.39476	-1175.69714	-61.00398	-5.03082
181	1.500	1048.31995	-161.96185	1488.56189	-84.67110	50.50068	1345.43018	-896.70496	68.16801	1332.19470	59.52197	275.46881	130.23489	396.51135	-98.71843	-7.64302	-484.30618	230.52986	-0.46887	-1189.62939	-60.44517	-4.78600
182	1.508	1050.69592	-162.79770	1485.00928	-86.72289	50.68414	1344.83289	-898.10406	68.87809	1327.71704	82.88922	273.65002	131.47705	382.60693	-97.81680	-7.75203	-495.36981	230.95984	-1.70533	-1203.48096	-59.82312	-4.59898
183	1.517	1052.96545	-163.61392	1481.62207	-88.72956	51.07297	1344.20935	-899.31494	69.38585	1323.45691	106.43427	270.52142	130.56929	368.72153	-96.93004	-7.87215	-508.91525	231.46989	-2.22736	-1217.21094	-59.11778	-4.46696
184	1.525	1055.08386	-164.38490	1478.46545	-90.60236	51.64994	1343.56799	-900.24988	69.75174	1319.56189	130.35175	266.32776	128.30859	354.87167	-96.06111	-7.97507	-523.21710	232.11945	-2.27653	-1230.90015	-58.46343	-4.30738
185	1.533	1057.01233	-165.09189	1475.58618	-92.25998	52.38253	1342.90576	-900.79419	70.16888	1316.15283	154.84351	261.21127	125.29904	341.07285	-95.20355	-8.02434	-537.35852	232.90385	-2.20228	-1244.58057	-57.87725	-4.09436
186	1.542	1058.70532	-165.71417	1473.02295	-93.64643	53.22484	1342.21240	-900.89301	70.76245	1313.32581	179.96863	255.35173	121.82788	327.32660	-94.33874	-8.01921	-551.20782	233.77332	-2.26287	-1258.11548	-57.29836	-3.85044
187	1.550	1060.11475	-166.22083	1470.81836	-94.74506	54.12860	1341.47864	-900.58246	71.49603	1311.16077	205.64063	249.10307	117.97482	313.63605	-93.42458	-8.01136	-564.89941	234.71106	-2.55631	-1271.27759	-56.75037	-3.52086
188	1.558	1061.20667	-166.57422	1469.01929	-95.57622	55.04688	1340.69971	-899.96069	72.22266	1309.71777	231.73206	242.84233	113.78217	299.99890	-92.42046	-8.05131	-578.52106	235.73550	-3.00697	-1283.88062	-56.27082	-2.96465
189	1.567	1061.96899	-166.75522	1467.66931	-96.17783	55.93654	1339.87463	-899.15009	72.76015	1309.01270	258.26465	236.71033	109.29542	286.39716	-91.32850	-8.12644	-592.09839	236.85292	-3.41615	-1295.84680	-55.85821	-1.99561
190	1.575	1062.40247	-166.77396	1466.80139	-96.58470	56.77731	1339.00195	-898.26813	72.95690	1309.00195	285.48297	230.52313	104.47194	272.81958	-90.16908	-8.18490	-605.64642	238.04489	-3.60135	-1307.18591	-55.57587	-0.40096
191	1.583	1062.50952	-166.64714	1466.43091	-96.81935	57.58671	1338.08105	-897.40668	72.74693	1309.60376	313.60031	224.12070	99.23227	259.26907	-88.93402	-8.20863	-619.18427	239.28337	-3.53845	-1317.90918	-55.50648	1.98037
192	1.592	1062.29260	-166.37885	1466.54944	-96.89055	58.40096	1337.11865	-896.62158	72.16367	1310.73218	342.56995	217.94009	93.70660	245.72629	-87.61081	-8.22702	-632.72668	240.54053	-3.37417	-1327.93933	-55.54649	5.15633
193	1.600	1061.75684	-165.96683	1467.12830	-96.79269	59.24503	1336.13416	-895.92737	71.31280	1312.31067	372.23520	212.92902	88.24028	232.14015	-86.24853	-8.27359	-646.28149	241.78210	-3.29598	-1337.09143	-55.49878	8.99413
194	1.608	1060.91052	-165.41895	1468.12659	-96.50801	60.12367	1335.15735	-895.29956	70.32706	1314.26782	402.52240	209.57172	82.96267	218.47861	-84.94950	-8.35637	-659.85529	242.95636	-3.37475	-1345.08301	-55.37643	13.32754
195	1.617	1059.76990	-164.76379	1469.49951	-96.01836	61.02256	1334.22095	-894.69318	69.32192	1316.53589	433.38281	207.40321	77.65530	204.76584	-83.78207	-8.45092	-673.45624	244.02281	-3.52110	-1351.42554	-55.39238	18.04085
196	1.625	1058.36511	-164.04376	1471.20251	-95.32326	61.91035	1333.35620	-894.07672	68.37221	1319.05359	464.75363	205.80429	72.30741	191.05035	-82.73732	-8.51019	-687.07971	245.00116	-3.58795	-1355.23767	-55.69705	23.09789
197	1.633	1056.73645	-163.29170	1473.18970	-94.45404	62.75182	1332.59229	-893.45636	67.51202	1321.77295	496.59741	204.75273	67.40433	177.35580	-81.76581	-8.49760	-700.70972	245.96494	-3.50559	-1355.31128	-56.23021	28.57687
198	1.642	1054.92627	-162.51625	1475.41260	-93.48015	63.52724	1331.95178	-892.87079	66.74289	1324.65430	528.74615	204.51601	63.42419	163.67746	-80.82642	-8.41302	-714.35364	246.97609	-3.33217	-1350.60034	-56.83918	34.73569
199	1.650	1052.97217	-161.70544	1477.81921	-92.50191	64.23949	1331.44507	-892.36450	66.05085	1327.65564	560.68854	205.04369	60.36662	150.00156	-79.89198	-8.30279	-728.03979	248.02766	-3.18553	-1340.72754	-57.50056	41.91427
200	1.658	1050.90149	-160.83594	1480.35718	-91.62299	64.90439	1331.07422	-891.96814	65.42964	1330.72778	591.59082	205.94911	57.82723	136.30368	-78.93134	-8.23997	-741.78003	249.04982	-3.12059	-1325.97290	-58.27648	50.11306
201	1.667	1048.73267	-159.89125	1482.97644	-90.91299	65.53471	1330.84070	-891.69507	64.89357	1333.81519	620.53308	206.94077	55.25455	122.54189	-77.93323	-8.25305	-755.57257	249.97752	-3.09641	-1306.80603	-59.08350	58.60287
202	1.675	1046.48315	-158.88214	1485.63232	-90.38691	66.13165	1330.74744	-891.54523	64.47314	1336.86108	646.78973	207.96341	52.14508	108.67613	-76.92867	-8.28844	-769.42358	250.81815	-3.05335	-1283.52893	-59.63802	66.01865
203	1.683	1044.17139	-157.83792	1488.28882	-90.01265	66.69015	1330.79834	-891.50989	64.19952	1339.81409	669.87354	208.92772	48.17865	94.70058	-75.95139	-8.27255	-783.34265	251.64510	-2.97050	-1256.33643	-59.57149	70.85893
204	1.692	1041.82178	-156.77484	1490.91553	-89.73180	67.21010	1330.99207	-891.57617	64.09355	1342.63037	689.34344	209.69630	43.26566	80.65492	-74.98919	-8.19031	-797.33105	252.53156	-2.85560	-1225.53125	-58.59027	72.11938
205	1.700	1039.47253	-155.68321	1493.48340	-89.47688	67.70384	1331.31641	-891.73077	64.16495	1345.27710	704.80518	210.31396	37.50401	66.58620	-73.98502	-8.08501	-811.38611	253.51303	-2.71928	-1191.57166	-56.61689	69.80848
206	1.708	1037.17078	-154.54608	1495.96228	-89.18138	68.20226	1331.75354	-891.95593	64.41058	1347.73816	716.14056	210.94934	31.08290	52.49702	-72.90598	-7.99385	-825.50598	254.57794	-2.57485	-1154.96863	-53.79692	64.96362
207	1.717	1034.96350	-153.36168	1498.32104	-88.78802	68.76060	1332.29309	-892.21844	64.81373	1350.01709	723.55768	211.71756	24.23404	38.35641	-71.79887	-7.91115	-839.67981	255.65643	-2.44604	-1116.21655	-50.41311	59.09391
208	1.725	1032.89233	-152.14499	1500.53064	-88.25661	69.45514	1332.93787	-892.46545	65.34859	1352.13074	727.35864	212.66385	17.25822	24.15589	-70.73688	-7.81758	-853.88647	256.67310	-2.34372	-1075.82410	-46.78557	53.46731
209	1.733	1030.98938	-150.91885	1502.56787	-87.56775	70.36588	1333.69312	-892.63062	65.98620	1354.10083	727.68573	213.75500	10.57027	9.92390	-69.73913	-7.71738	-868.10181	257.61023	-2.25849	-1034.30908	-43.15504	48.71485
210	1.742	1029.27380	-149.71202	1504.40942	-86.72131	71.55203	1334.55151	-892.64667	66.70078	1355.94934	724.45428	214.86942	4.76896	-4.31792	-68.77312	-7.63370	-882.30444	258.47272	-2.19441	-992.03107	-39.73314	45.00304
211	1.750	1027.75598	-148.55396	1506.02722	-85.73227	73.03700	1335.49097	-892.46130	67.47404	1357.69373	717.49921	215.89296	0.55354	-18.57797	-67.81454	-7.57439	-896.49298	259.27966	-2.15912	-949.11182	-36.85859	42.49411
212	1.758	1026.44446	-147.46512	1507.39404	-84.62331	74.81378	1336.48120	-892.05029	68.29543	1359.33667	706.96021	216.79510	-1.75611	-32.85792	-66.87367	-7.52969	-910.68774	260.12231	-2.12240	-905.65869	-34.86647	41.50054
213	1.767	1025.35010	-146.45964	1508.49158	-83.41549	76.85539	1337.49231	-891.42401	69.16283	1360.85535	693.64667	217.60056	-2.64720	-47.12199	-65.95370	-7.51420	-924.90259	261.09381	-2.03907	-862.03162	-33.84533	42.20592
214	1.775	1024.48767	-145.55292	1509.31042	-82.12678	79.11205	1338.49805	-890.62238	70.08636	1362.20300	678.87408	218.34705	-2.99844	-61.30737	-65.02971	-7.54421	-939.13647	262.16699	-1.89628	-818.93970	-33.64029	44.23744
215	1.783	1023.87305	-144.75423	1509.84412	-80.78329	81.51037	1339.47253	-889.70221	71.07763	1363.32446	663.88788	219.11230	-3.25353	-75.32216	-64.10357	-7.51354	-953.38220	263.25974	-1.70793	-777.40381	-34.00130	46.51956
216	1.792	1023.51709	-144.05243	1510.08093	-79.42881	83.97052	1340.38293	-888.73621	72.11733	1364.17761	649.37512	220.02388	-3.38390	-88.98373	-63.23833	-7.11771	-967.60742	264.35358	-1.49628	-738.46301	-34.79449	47.78234
217	1.800	1023.41638	-143.41577	1510.00488	-78.11818	86.41877	1341.18921	-887.81665	73.15177	1364.74744	635.36615	221.15007	-3.38755	-101.93323	-62.51585	-5.95078	-981.75977	265.44403	-1.30382	-702.60791	-36.13815	47.31860
218	1.808	1023.55267	-142.80280	1509.60217	-76.90627	88.78159	1341.85742	-887.04211	74.13367	1365.03687	621.57257	222.44270	-3.37983	-113.62643	-61.99648	-3.69401	-995.81946	266.49496	-1.17861	-669.44751	-38.28721	45.15047
219	1.817	1023.90216	-142.17632	1508.86816	-75.84340	90.98255	1342.37048	-886.49768	75.04115	1365.03564	607.73682	223.78891	-3.46375	-123.46277	-61.71749	-0.21890	-1009.81458	267.52905	-1.12654	-638.06207	-41.46499	41.64074
220	1.825	1024.44592	-141.51936	1507.80432	-74.97264	92.95576	1342.72644	-886.24377	75.86186	1364.70300	593.74542	225.08002	-3.66885	-131.03629	-61.66869	4.44530	-1023.78192	268.59946	-1.13592	-607.72955	-45.79761	37.20025
221	1.833	1025.16931	-140.84178	1506.41418	-74.33070	94.66061	1342.92688	-886.30988	76.59361	1363.98401	579.65930	226.30251	-3.87283	-136.34369	-61.77671	10.28214	-1037.73755	269.66858	-1.21825	-578.37189	-51.28764	32.21204
222	1.842	1026.05688	-140.16791	1504.70398	-73.95602	96.08467	1342.96777	-886.69678	77.24595	1362.82800	565.61401	227.50568	-3.92382	-139.55888	-62.01562	17.62132	-1051.67029	270.69003	-1.34774	-550.53345	-57.84073	26.96428
223	1.850	1027.08887	-139.52057	1502.69092	-73.88953	97.23777	1342.84558	-887.39294	77.80509	1361.20178	551.66290	228.67455	-3.87984	-140.26447	-62.58094	27.28737	-1065.56152	271.70779	-1.43824	-525.10345	-65.31683	21.63314
224	1.858	1028.24707	-138.91476	1500.40613	-74.15939	98.14670	1342.56812	-888.37634	78.22424	1359.10864	537.78210	229.74811	-3.95492	-136.98419	-63.90611	39.99456	-1079.40967	272.78067	-1.44092	-502.98822	-73.53529	16.38731
225	1.867	1029.52942	-138.35413	1497.88501	-74.76431	98.85068	1342.15808	-889.59723	78.46767	1356.58276	523.94672	230.75677	-4.25461	-127.97061	-66.44422	55.29097	-1093.21631	273.91217	-1.40390	-484.92249	-82.25864	11.49573
226	1.875	1030.95691	-137.83466	1495.15686	-75.67603	99.38477	1341.64819	-890.98242	78.52390	1353.64893	510.16174	231.85245	-4.66881	-112.65758	-70.37915	71.24557	-1106.98145	275.08008	-1.39497	-471.47614	-91.18644	7.27602
227	1.883	1032.55811	-137.35513	1492.24878	-76.85828	99.75856	1341.07019	-892.45959	78.38420	1350.30188	496.45419	233.11066	-4.99954	-92.16696	-75.48335	85.32215	-1120.73022	276.32660	-1.39963	-463.08136	-99.91238	3.86464
228	1.892	1034.35022	-136.92046	1489.19519	-78.27969	99.96179	1340.44141	-893.96960	78.04884	1346.53430	482.84558	234.39548	-5.13746	-68.44484	-81.17875	95.55615	-1134.49634	277.74127	-1.35806	-459.95361	-107.78422	1.09401
229	1.900	1036.33191	-136.54596	1486.04053	-79.90927	99.99364	1339.75964	-895.46899	77.54341	1342.37500	469.33176	235.52924	-5.13330	-43.09967	-86.72035	101.15995	-1148.26831	279.22070	-1.28125	-462.00354	-113.87020	-1.21365
230	1.908	1038.48010	-136.25427	1482.83887	-81.70816	99.87537	1339.01172	-896.92194	76.91195	1337.91528	455.84348	236.46635	-5.14689	-16.88113	-91.40125	102.47456	-1161.96948	280.39774	-1.25260	-468.79633	-117.36304	-2.96555
231	1.917	1040.74573	-136.05927	1479.65576	-83.62872	99.63620	1338.18665	-898.27722	76.19667	1333.32056	442.27509	237.29266	-5.30283	10.14860	-94.71535	100.53633	-1175.56128	281.08026	-1.31080	-479.40973	-118.21945	-4.05273
232	1.925	1043.05688	-135.96587	1476.56824	-85.61331	99.30031	1337.28015	-899.44525	75.42561	1328.83008	428.61774	238.14380	-5.56198	38.15369	-96.45760	96.55505	-1189.13098	281.55551	-1.40052	-492.37677	-117.32333	-4.62417
233	1.933	1045.33179	-135.97604	1473.66052	-87.58922	98.88573	1336.29272	-900.29755	74.62391	1324.71765	414.95447	239.09380	-5.76546	67.18826	-96.71999	91.53924	-1202.76123	282.19604	-1.44230	-506.18951	-115.86665	-4.92138
234	1.942	1047.48914	-136.08221	1471.01526	-89.47483	98.40083	1335.22925	-900.70612	73.82899	1321.21094	401.31970	240.13965	-5.81378	97.13681	-95.78168	86.12738	-1216.41382	283.04196	-1.38600	-519.97748	-114.60231	-5.07687
235	1.950	1049.45264	-136.26617	1468.70459	-91.20017	97.84557	1334.10632	-900.61139	73.08647	1318.42664	387.68854	241.26617	-5.76232	127.81406	-93.96841	80.59525	-1230.03162	283.94562	-1.21668	-533.55127	-113.69373	-5.15417
236	1.958	1051.15198	-136.50221	1466.78589	-92.72229	97.22270	1332.95581	-900.07037	72.43804	1316.36304	374.04474	242.44019	-5.74289	159.06671	-91.54726	74.99259	-1243.60718	284.87936	-0.93477	-547.00537	-112.97874	-5.25182
237	1.967	1052.52356	-136.76299	1465.30359	-94.02595	96.54144	1331.81970	-899.24371	71.90623	1314.94067	360.37976	243.56186	-5.83826	190.79855	-88.70084	69.29079	-1257.08276	285.92575	-0.47730	-560.44653	-112.20828	-5.49460
238	1.975	1053.51965	-137.03029	1464.29443	-95.11402	95.81387	1330.73718	-898.32770	71.49060	1314.05933	346.70135	244.52228	-6.03110	222.95833	-85.57288	63.48277	-1270.31250	287.06693	0.32825	-573.91400	-111.22878	-5.91758
239	1.983	1054.11633	-137.29286	1463.78467	-95.99517	95.05459	1329.73401	-897.47491	71.19869	1313.63440	333.05569	245.34381	-6.22570	255.55975	-82.32801	57.67267	-1283.15771	288.15497	1.69563	-587.40668	-110.10024	-6.39509
240	1.992	1054.31262	-137.53696	1463.78430	-96.67754	94.27943	1328.82092	-896.75916	71.07598	1313.61011	319.49054	246.14667	-6.32439	288.69308	-79.17709	52.08844	-1295.51074	289.07928	3.81213	-600.93463	-109.01044	-6.74535
241	2.000	1054.12231	-137.74995	1464.28613	-97.16675	93.50391	1328.00061	-896.19354	71.18035	1313.96594	306.00662	246.95047	-6.32314	322.44882	-76.33988	46.95327	-1307.26831	289.86288	6.81516	-614.51611	-108.06617	-6.90178
242	2.008	1053.56824	-137.92668	1465.26709	-97.46326	92.74617	1327.27661	-895.76654	71.52225	1314.71277	292.54465	247.67535	-6.30519	356.79050	-73.99438	42.36555	-1318.37512	290.58710	10.76769	-628.15900	-107.25184	-6.92091
243	2.017	1052.67944	-138.06128	1466.69470	-97.56345	92.02936	1326.65430	-895.46173	72.03992	1315.87500	279.03180	248.37814	-6.30896	391.52386	-72.29352	38.33058	-1328.83081	291.26978	15.67267	-641.85034	-106.54932	-6.85472
244	2.025	1051.49072	-138.13876	1468.53113	-97.47079	91.37314	1326.13904	-895.25946	72.62430	1317.47083	265.44507	249.28482	-6.26661	426.42337	-71.41200	34.87688	-1338.58887	291.85675	21.45688	-655.54059	-105.95717	-6.70612
245	2.033	1050.04004	-138.14124	1470.73682	-97.21062	90.77845	1325.73499	-895.13892	73.15711	1319.49426	251.78534	250.45895	-6.12433	461.35275	-71.53726	32.13451	-1347.44568	292.21878	27.90235	-669.17877	-105.39375	-6.50689
246	2.042	1048.36353	-138.05759	1473.27417	-96.83449	90.22585	1325.44458	-895.07544	73.56379	1321.89856	238.02759	251.62933	-5.94328	496.19061	-72.76333	30.28611	-1354.97058	292.11374	34.75408	-682.77417	-104.70285	-6.35641
247	2.050	1046.49060	-137.88478	1476.10559	-96.40916	89.69592	1325.26514	-895.02441	73.87495	1324.58765	224.15497	252.47748	-5.81876	530.61804	-74.92720	29.36480	-1360.35718	291.47324	41.99311	-696.37048	-103.79962	-6.33984
248	2.058	1044.44568	-137.62737	1479.18738	-95.99834	89.18855	1325.18701	-894.93024	74.20661	1327.44519	210.20056	252.95131	-5.78115	563.98657	-77.56747	29.07431	-1362.34570	290.64798	49.85215	-709.99487	-102.74101	-6.44266
249	2.067	1042.25281	-137.29709	1482.46936	-95.64781	88.72141	1325.19983	-894.77191	74.64581	1330.38403	196.21802	253.27707	-5.81745	595.35925	-80.14268	28.87994	-1359.69263	289.97012	58.38503	-723.66943	-101.64994	-6.56739
250	2.075	1039.93896	-136.90851	1485.90271	-95.37851	88.31615	1325.29919	-894.58087	75.18545	1333.36072	182.25665	253.77397	-5.90166	623.69666	-82.36581	28.31401	-1351.99048	289.31543	67.01156	-737.41803	-100.63043	-6.62268
251	2.083	1037.53406	-136.47624	1489.44604	-95.18884	87.98650	1325.48901	-894.40564	75.76576	1336.35498	168.37567	254.63751	-5.96916	648.16284	-84.33798	27.15685	-1339.91846	288.30157	74.59855	-751.24829	-99.74079	-6.58963
252	2.092	1035.06921	-136.01520	1493.06445	-95.06387	87.73282	1325.77283	-894.27661	76.32899	1339.34888	154.59222	255.80237	-5.93811	668.42493	-86.32168	25.35324	-1324.57471	286.66107	80.12737	-765.14478	-99.00008	-6.48610
253	2.100	1032.57117	-135.53465	1496.72363	-94.98332	87.54270	1326.14612	-894.19867	76.83487	1342.32153	140.81042	256.98901	-5.80108	684.66455	-88.43381	22.89003	-1306.63281	284.38885	83.37981	-779.07837	-98.37901	-6.30999
254	2.108	1030.05713	-135.03494	1500.38647	-94.92308	87.39352	1326.59912	-894.16278	77.25703	1345.24597	126.92163	257.98257	-5.63550	697.23486	-90.65154	19.80667	-1286.10828	281.72229	85.00849	-793.04407	-97.76411	-6.09246
255	2.117	1027.53772	-134.51797	1504.01062	-94.85382	87.25299	1327.12573	-894.15747	77.57344	1348.08777	112.93750	258.85190	-5.50081	706.31494	-93.00093	16.20663	-1262.70459	278.99725	85.83585	-807.06653	-96.99842	-5.92380
256	2.125	1025.02173	-133.99408	1507.54993	-94.74283	87.07555	1327.72705	-894.16998	77.75576	1350.81409	98.91357	259.77539	-5.39908	711.91309	-95.58070	12.18286	-1236.25989	276.36279	85.99075	-821.12830	-96.01311	-5.83977
257	2.133	1022.51825	-133.47443	1510.96350	-94.55948	86.79856	1328.40662	-894.17712	77.76866	1353.40576	84.82263	260.75592	-5.32763	714.08069	-98.45049	7.83261	-1206.90186	273.66885	84.89318	-835.16943	-94.86699	-5.77933
258	2.142	1020.03851	-132.96890	1514.23315	-94.27950	86.35039	1329.16504	-894.14221	77.58030	1355.85327	70.61499	261.65482	-5.30218	712.94885	-101.51781	3.44332	-1174.92590	270.70590	82.07279	-849.20343	-93.65622	-5.69753
259	2.150	1017.59875	-132.49741	1517.36658	-93.88674	85.66840	1330.00122	-894.02441	77.18126	1358.14148	56.34698	262.40262	-5.33375	708.56494	-104.41380	-0.41563	-1140.70508	267.37509	77.71609	-863.32794	-92.43779	-5.64208
260	2.158	1015.22949	-132.09090	1520.37402	-93.37675	84.71486	1330.91748	-893.79340	76.59874	1360.24817	42.15833	263.09564	-5.38202	700.87659	-106.51761	-3.16603	-1104.70435	263.62735	72.45755	-877.57037	-91.25082	-5.66518
261	2.167	1012.98645	-131.77307	1523.22656	-92.76028	83.48537	1331.91968	-893.44043	75.88489	1362.15063	28.15790	263.93744	-5.34346	690.08447	-107.34404	-4.64997	-1067.40100	259.46393	66.92434	-891.82153	-90.18710	-5.69012
262	2.175	1010.94818	-131.54982	1525.84753	-92.06119	82.00391	1333.01306	-892.97760	75.09468	1363.82886	14.34308	265.01141	-5.15859	677.00745	-106.97890	-5.20349	-1029.07434	255.03850	61.53759	-905.96680	-89.34168	-5.58580
263	2.183	1009.19623	-131.42065	1528.15295	-91.31148	80.30354	1334.19543	-892.42633	74.28211	1365.26599	0.55298	266.08887	-4.93547	662.83130	-105.97827	-5.30279	-989.67285	250.61037	56.58556	-920.01477	-88.66136	-5.37351
264	2.192	1007.79254	-131.38930	1530.09363	-90.55008	78.41364	1335.45081	-891.81384	73.49664	1366.45361	-13.41669	266.90167	-4.85637	648.44690	-104.85276	-5.25779	-948.97559	246.41954	52.40487	-934.05640	-87.93940	-5.21105
265	2.200	1006.76105	-131.45563	1531.66138	-89.81934	76.36823	1336.74866	-891.18018	72.76485	1367.39746	-27.54755	267.61194	-4.90584	634.19739	-103.79381	-5.22392	-906.98297	242.73364	49.53765	-948.14630	-86.98733	-5.17519
266	2.208	1006.08405	-131.60315	1532.86902	-89.15648	74.21680	1338.04517	-890.57843	72.08968	1368.11218	-41.58423	268.63779	-4.78555	620.10339	-102.79022	-5.30482	-864.24329	239.83562	48.56581	-962.26868	-85.79699	-5.18391
267	2.217	1005.71820	-131.80243	1533.72998	-88.58871	72.02391	1339.29065	-890.06763	71.47492	1368.60559	-55.29144	270.00339	-4.11876	606.10461	-101.80177	-5.53859	-821.92554	237.78850	49.44199	-976.38965	-84.57407	-5.10819
268	2.225	1005.61987	-132.02827	1534.25134	-88.13306	69.86410	1340.44153	-889.71259	70.93963	1368.86340	-68.49268	271.30658	-2.59936	592.15790	-100.81968	-5.85490	-781.58917	236.30901	50.94364	-990.50580	-83.58146	-4.88343
269	2.233	1005.76324	-132.27296	1534.42981	-87.79576	67.81053	1341.47021	-889.58191	70.51418	1368.85266	-80.84100	272.33325	0.08612	578.23669	-99.86431	-6.11944	-744.58728	234.94722	51.25031	-1004.60925	-82.88039	-4.57558
270	2.242	1006.14240	-132.54878	1534.24756	-87.57244	65.92479	1342.36353	-889.73572	70.23231	1368.53906	-91.74603	273.20001	4.29573	564.32117	-98.97280	-6.23905	-711.30969	233.42451	49.31008	-1018.66473	-82.29378	-4.34557
271	2.250	1006.75964	-132.88040	1533.67920	-87.45247	64.26041	1343.11462	-890.21429	70.11703	1367.89807	-100.56488	273.94943	10.26458	550.41400	-98.16826	-6.22851	-680.96735	231.81889	45.37345	-1032.65625	-81.59499	-4.30861
272	2.258	1007.61481	-133.28729	1532.71057	-87.42863	62.86407	1343.71680	-891.03613	70.15758	1366.91016	-106.83081	274.51538	17.99127	536.53430	-97.43109	-6.17779	-652.27087	230.45287	40.29832	-1046.53687	-80.60461	-4.48495
273	2.267	1008.70001	-133.76584	1531.35168	-87.50731	61.76162	1344.16516	-892.20166	70.28993	1365.55444	-110.28204	274.91675	27.34209	522.68054	-96.71381	-6.16914	-624.38342	229.67839	34.79477	-1060.25244	-79.30822	-4.79159
274	2.275	1010.00586	-134.29700	1529.62769	-87.71265	60.94879	1344.45837	-893.69263	70.40902	1363.80347	-110.55359	275.11456	38.20002	508.81140	-95.97937	-6.23962	-597.40009	229.73190	29.21782	-1073.92542	-78.00179	-5.02572
275	2.283	1011.53296	-134.87440	1527.55737	-88.08183	60.39915	1344.59875	-895.46179	70.42433	1361.62109	-106.86249	275.04068	50.49987	494.88806	-95.21512	-6.39406	-572.22961	230.66180	23.65306	-1087.76697	-77.06840	-5.04256
276	2.292	1013.29291	-135.51128	1525.14648	-88.65112	60.07972	1344.59241	-897.41901	70.32716	1358.97815	-98.24139	274.96173	63.97408	480.93106	-94.42146	-6.60950	-550.09186	232.33920	18.10529	-1101.78381	-76.57806	-4.92793
277	2.300	1015.29364	-136.22385	1522.40149	-89.43957	59.96297	1344.45044	-899.43616	70.20394	1355.86865	-84.30719	275.35941	77.73788	467.00418	-93.61079	-6.83456	-531.97900	234.57018	12.73682	-1115.77490	-76.26000	-4.83120
278	2.308	1017.52185	-137.02130	1519.34460	-90.44318	60.02885	1344.18872	-901.39532	70.16454	1352.31299	-65.86688	276.41550	90.48370	453.14084	-92.81114	-7.01465	-518.46271	237.18431	7.99886	-1129.57715	-75.82335	-4.73648
279	2.317	1019.93732	-137.90536	1516.01978	-91.64238	60.25909	1343.82532	-903.22742	70.30398	1348.35974	-44.58929	277.95935	101.35579	439.32074	-92.03689	-7.12361	-509.90332	239.98190	4.39025	-1143.21008	-75.14861	-4.58759
280	2.325	1022.48364	-138.86630	1512.48315	-93.00993	60.63486	1343.37805	-904.87738	70.76694	1344.08655	-21.94257	279.75269	110.26621	425.52029	-91.25702	-7.17653	-506.71469	242.65347	1.98915	-1156.80359	-74.19698	-4.51037
281	2.333	1025.10254	-139.87860	1508.79553	-94.51218	61.14422	1342.85974	-906.28851	71.69379	1339.60681	1.41205	281.45697	117.19909	411.74069	-90.42476	-7.21696	-509.28900	244.81638	0.43406	-1170.46045	-72.98251	-4.67043
282	2.342	1027.73755	-140.91214	1505.02710	-96.11082	61.79058	1342.27222	-907.46252	73.00597	1335.08752	25.27167	282.51025	121.75426	397.97299	-89.52638	-7.28870	-517.41150	246.21884	-0.62839	-1184.24707	-71.69884	-5.00002
283	2.350	1030.33435	-141.94713	1501.25830	-97.76573	62.59312	1341.60779	-908.46936	74.37627	1330.74170	49.43829	282.38953	123.61776	384.18674	-88.58546	-7.41848	-529.64502	246.97884	-1.32890	-1198.19373	-70.64160	-5.26733
284	2.358	1032.84351	-142.97015	1497.56836	-99.43146	63.58150	1340.85889	-909.36340	75.45598	1326.77893	73.77301	280.90948	123.05165	370.37827	-87.65575	-7.59992	-543.75238	247.49870	-1.70727	-1212.21277	-69.90840	-5.32992
285	2.367	1035.22021	-143.95950	1494.02893	-101.05009	64.78481	1340.02747	-910.12268	76.08787	1323.34668	98.39020	278.16086	120.73405	356.58771	-86.79743	-7.77546	-558.03101	248.08107	-1.85699	-1226.13574	-69.32703	-5.18387
286	2.375	1037.42505	-144.88046	1490.70728	-102.55386	66.21668	1339.12683	-910.65375	76.37099	1320.50208	123.58997	274.30881	117.34435	342.85577	-86.00546	-7.88131	-571.94403	248.77849	-1.94905	-1239.83521	-68.72182	-4.87774
287	2.383	1039.42639	-145.69775	1487.66321	-103.88042	67.86416	1338.17505	-910.83453	76.56361	1318.23596	149.61969	269.51666	113.32099	329.19284	-85.18817	-7.92348	-585.59741	249.58859	-2.14046	-1253.22888	-68.12611	-4.46010
288	2.392	1041.19983	-146.38741	1484.94409	-104.98759	69.68001	1337.18665	-910.59369	76.86375	1316.53088	176.52289	263.96249	108.82423	315.58459	-84.26300	-7.95589	-599.14734	250.55925	-2.46846	-1266.22290	-67.67127	-3.92971
289	2.400	1042.72632	-146.93169	1482.58350	-105.85648	71.58255	1336.17078	-909.97821	77.25098	1315.37817	204.17706	257.88406	103.87214	302.01782	-83.23323	-7.99973	-612.66132	251.68091	-2.83928	-1278.71777	-67.36189	-3.18165
290	2.408	1043.99048	-147.31351	1480.60510	-106.48533	73.47015	1335.13611	-909.11401	77.54756	1314.75085	232.45197	251.61731	98.52545	288.49777	-82.13866	-8.03124	-626.16949	252.85344	-3.11836	-1290.64856	-67.08781	-1.98856
291	2.417	1044.97400	-147.52173	1479.02380	-106.87782	75.24776	1334.09326	-908.10132	77.59882	1314.59753	261.33475	245.55344	92.93877	275.02869	-80.99540	-8.02462	-639.68677	254.00244	-3.23794	-1301.98621	-66.76703	-0.11381
292	2.425	1045.65234	-147.55412	1477.85107	-107.03258	76.85362	1333.05396	-906.98932	77.34936	1314.87207	290.93695	240.08453	87.31824	261.58618	-79.80673	-7.98485	-653.20813	255.14673	-3.23440	-1312.70642	-66.37673	2.52061
293	2.433	1046.00232	-147.41245	1477.09705	-106.94356	78.26473	1332.03076	-905.82672	76.80444	1315.55811	321.39154	235.56192	81.86118	248.10419	-78.57216	-7.95148	-666.73065	256.33768	-3.19923	-1322.74280	-65.98863	5.85763
294	2.442	1046.01257	-147.09763	1476.76062	-106.60619	79.48091	1331.03613	-904.67389	76.01352	1316.66052	352.69547	232.17593	76.65952	234.50455	-77.29584	-7.97182	-680.25836	257.57721	-3.20344	-1331.95837	-65.74409	9.78778
295	2.450	1045.68665	-146.61836	1476.82043	-106.02550	80.51078	1330.08484	-903.57446	75.07477	1318.17493	384.70401	229.85147	71.65393	220.78735	-76.01985	-8.05487	-693.78137	258.80722	-3.25570	-1340.12463	-65.70663	14.14840
296	2.458	1045.04248	-146.00786	1477.24231	-105.22827	81.36645	1329.19629	-902.54999	74.09684	1320.06592	417.28802	228.31018	66.74480	207.04823	-74.80782	-8.15012	-707.29370	259.96832	-3.30289	-1346.83008	-65.88454	18.82513
297	2.467	1044.11060	-145.32234	1477.99109	-104.27040	82.05724	1328.39368	-901.61493	73.15202	1322.26221	450.34375	227.33566	62.01904	193.37411	-73.68974	-8.18746	-720.81842	261.05164	-3.27764	-1351.34131	-66.30040	23.85340
298	2.475	1042.92456	-144.60922	1479.03577	-103.22794	82.58774	1327.70508	-900.78583	72.27213	1324.67175	483.66776	226.99336	57.84674	179.77695	-72.64974	-8.13930	-734.37732	262.07434	-3.17199	-1352.64001	-66.89717	29.38403
299	2.483	1041.51453	-143.87685	1480.34631	-102.17702	82.97214	1327.15820	-900.08179	71.47659	1327.21143	516.92310	227.48701	54.61634	166.20325	-71.65017	-8.04545	-747.96625	263.04871	-3.05170	-1349.78589	-67.53358	35.68061
300	2.492	1039.91089	-143.10863	1481.88232	-101.18207	83.24448	1326.77295	-899.51849	70.78962	1329.82593	549.65204	228.86028	52.30917	152.56990	-70.66273	-7.97821	-761.60272	264.00131	-2.97986	-1342.34644	-68.11157	43.02850
301	2.500	1038.14795	-142.30272	1483.59058	-100.29538	83.44016	1326.55554	-899.10516	70.22968	1332.48132	581.24396	230.80746	50.38223	138.83699	-69.67326	-7.98128	-775.34363	264.96451	-2.95092	-1330.44775	-68.60651	51.38656
302	2.508	1036.26587	-141.47939	1485.41492	-99.55338	83.57591	1326.49829	-898.84686	69.79818	1335.15137	610.95532	232.68591	48.12508	125.03515	-68.66553	-8.04251	-789.20032	265.93268	-2.91343	-1314.40393	-68.96193	60.12220
303	2.517	1034.31140	-140.65962	1487.30798	-98.96871	83.65578	1326.58386	-898.74683	69.48835	1337.80762	638.08551	234.03979	45.15128	111.18738	-67.63905	-8.10709	-803.10980	266.86276	-2.83578	-1294.37244	-69.02280	68.09827
304	2.525	1032.33118	-139.85204	1489.23560	-98.52776	83.68405	1326.79395	-898.80212	69.30128	1340.42065	662.13245	235.18944	41.52713	97.26437	-66.61711	-8.11919	-817.03558	267.73566	-2.73225	-1270.37781	-68.57364	73.97710
305	2.533	1030.36023	-139.04822	1491.17017	-98.19379	83.66984	1327.11633	-898.99811	69.25047	1342.96777	682.73438	236.84575	37.45036	83.25220	-65.60814	-8.06421	-831.01337	268.59689	-2.63015	-1242.52441	-67.37196	76.67064
306	2.542	1028.42432	-138.22301	1493.08154	-97.91312	83.63214	1327.54309	-899.30450	69.35236	1345.43701	699.59882	239.20045	32.92405	69.19161	-64.59386	-7.96633	-845.07727	269.50189	-2.53761	-1211.07568	-65.22424	75.86591
307	2.550	1026.54932	-137.34796	1494.93591	-97.62294	83.60826	1328.06970	-899.67499	69.61246	1347.81970	712.60931	241.77362	27.79703	55.11388	-63.56018	-7.86454	-859.20691	270.45016	-2.44575	-1176.41626	-62.11942	72.24866
308	2.558	1024.76733	-136.40915	1496.70288	-97.25925	83.65790	1328.69568	-900.05444	70.01690	1350.10132	721.93372	244.03354	22.04423	40.99340	-62.51979	-7.78629	-873.34918	271.41928	-2.34300	-1139.06128	-58.21802	67.13445
309	2.567	1023.11005	-135.41095	1498.35706	-96.76732	83.85725	1329.42212	-900.38904	70.53107	1352.26318	727.88019	245.87289	15.94290	26.79480	-61.49480	-7.72379	-887.47180	272.41574	-2.22804	-1099.62646	-53.73272	61.78479
310	2.575	1021.60205	-134.36630	1499.87158	-96.11571	84.28122	1330.24744	-900.63263	71.10900	1354.29517	730.50525	247.38419	9.99197	12.53194	-60.48191	-7.65883	-901.59552	273.45068	-2.10279	-1058.68982	-48.92471	56.96151
311	2.583	1020.26019	-133.28732	1501.21497	-95.30431	84.97942	1331.16626	-900.74506	71.71632	1356.20227	729.39734	248.47668	4.76240	-1.74681	-59.46630	-7.59308	-915.76257	274.49506	-1.96521	-1016.66064	-44.17436	52.94465
312	2.592	1019.09888	-132.18578	1502.35852	-94.35329	85.97114	1332.17285	-900.68817	72.34905	1358.00073	724.03326	249.06589	0.81927	-16.00994	-58.45364	-7.52901	-929.97217	275.48639	-1.82504	-973.72430	-39.93361	49.82207
313	2.600	1018.13983	-131.08647	1503.28467	-93.28105	87.26361	1333.26416	-900.42999	73.02547	1359.70044	714.48676	249.42055	-1.51680	-30.25848	-57.45609	-7.45875	-944.18188	276.40857	-1.68705	-929.92517	-36.54181	47.74632
314	2.608	1017.41956	-130.03474	1503.98425	-92.09929	88.85855	1334.43909	-899.95905	73.76275	1361.29102	701.82538	250.03477	-2.49413	-44.50311	-56.47243	-7.38375	-958.37183	277.36420	-1.51621	-885.40778	-34.12146	46.99135
315	2.617	1016.97937	-129.07750	1504.44324	-90.82860	90.73762	1335.69446	-899.29858	74.56125	1362.73730	687.64661	251.17715	-2.76325	-58.73299	-55.48240	-7.32725	-972.55090	278.50922	-1.26788	-840.69678	-32.67103	47.71372
316	2.625	1016.84772	-128.23639	1504.63708	-89.51317	92.85368	1337.01538	-898.50616	75.40334	1363.98706	673.12170	252.63434	-2.81421	-72.89877	-54.45720	-7.30386	-986.72650	279.85391	-0.96351	-796.84009	-32.11457	49.47445
317	2.633	1017.03412	-127.49989	1504.53699	-88.22371	95.13625	1338.36462	-897.66022	76.26578	1364.98401	658.65540	253.95760	-2.78077	-86.90906	-53.41054	-7.22688	-1000.91510	281.15042	-0.71784	-755.22028	-32.27494	51.10793
318	2.642	1017.53296	-126.83250	1504.11877	-87.04578	97.49998	1339.68225	-896.84967	77.12684	1365.67725	644.29260	254.91223	-2.71140	-100.60043	-52.42387	-6.84352	-1015.12805	282.10568	-0.65243	-716.94373	-33.02535	51.38029
319	2.650	1018.32458	-126.19490	1503.36731	-86.05711	99.85373	1340.89832	-896.17285	77.96023	1366.02161	630.05786	255.61963	-2.73247	-113.68163	-51.58677	-5.81348	-1029.33276	282.72125	-0.77517	-682.15881	-34.44922	49.76777
320	2.658	1019.37500	-125.56918	1502.27710	-85.30504	102.11211	1341.94775	-895.72791	78.74055	1365.97754	615.96826	256.34290	-2.91673	-125.70871	-50.94461	-3.84952	-1043.47534	283.27344	-0.99949	-650.00452	-36.73673	46.51211
321	2.667	1020.64203	-124.96500	1500.85303	-84.79865	104.20336	1342.78503	-895.58539	79.45830	1365.51147	601.99890	257.25937	-3.18742	-136.12286	-50.53035	-0.77623	-1057.51904	284.02155	-1.23485	-619.35693	-40.00917	42.15230
322	2.675	1022.08264	-124.39563	1499.10925	-84.52452	106.06659	1343.39343	-895.76526	80.11798	1364.59631	588.13196	258.43301	-3.38570	-144.38280	-50.36820	3.46644	-1071.45361	285.06058	-1.38478	-589.65948	-44.30796	37.18145
323	2.683	1023.65558	-123.85283	1497.06482	-84.46870	107.65594	1343.77966	-896.24384	80.72336	1363.20947	574.34320	259.80029	-3.41199	-150.20520	-50.38035	8.87768	-1085.31128	286.30054	-1.37447	-561.16919	-49.68000	31.98473
324	2.692	1025.32507	-123.30921	1494.74084	-84.62357	108.95772	1343.95898	-896.97974	81.26852	1361.33313	560.53625	261.15024	-3.34870	-153.63644	-50.40002	15.64880	-1099.16309	287.56287	-1.21542	-534.70990	-56.14888	26.81020
325	2.700	1027.07068	-122.74245	1492.16028	-84.98456	109.99774	1343.94714	-897.92590	81.74189	1358.96692	546.63025	262.32156	-3.38965	-154.56052	-50.40572	24.46437	-1113.05615	288.76462	-0.96869	-511.33203	-63.59472	21.71277
326	2.708	1028.89148	-122.15147	1489.34668	-85.54854	110.82893	1343.76367	-899.02045	82.12892	1356.13037	532.65936	263.37372	-3.63484	-152.03548	-50.69645	36.25710	-1126.96118	289.92175	-0.72205	-492.04962	-71.76736	16.64860
327	2.717	1030.80054	-121.54491	1486.32056	-86.31268	111.50537	1343.43640	-900.18390	82.40445	1352.84412	518.69495	264.44235	-4.00205	-144.48401	-51.75820	51.25863	-1140.81262	291.07672	-0.59898	-477.66443	-80.39064	11.66700
328	2.725	1032.81750	-120.92746	1483.10022	-87.27048	112.05627	1342.99280	-901.33832	82.52930	1349.11755	504.77209	265.55453	-4.30940	-130.83218	-53.95003	68.24139	-1154.58264	292.26984	-0.68296	-468.69434	-89.11583	6.96439
329	2.733	1034.96838	-120.31074	1479.70996	-88.40598	112.47591	1342.44519	-902.43347	82.45232	1344.96521	490.92667	266.67880	-4.44191	-111.43689	-57.23884	84.79195	-1168.27234	293.47675	-0.91720	-465.35822	-97.26907	2.78879
330	2.742	1037.27759	-119.71806	1476.18591	-89.69119	112.73692	1341.78516	-903.45752	82.11942	1340.43274	477.20410	267.83929	-4.44517	-87.89934	-61.11932	98.34712	-1181.89636	294.63696	-1.10236	-467.50397	-103.75764	-0.58944
331	2.750	1039.75037	-119.16515	1472.57593	-91.09093	112.81763	1340.99194	-904.42584	81.49729	1335.61792	463.59869	269.04102	-4.44644	-62.07553	-64.79353	107.21572	-1195.52124	295.72546	-1.07344	-474.53137	-107.60271	-2.88589
332	2.758	1042.36145	-118.65257	1468.93677	-92.57066	112.71867	1340.04541	-905.35919	80.57565	1330.69104	450.03516	270.17291	-4.54154	-35.18394	-67.53247	111.08540	-1209.20435	296.74634	-0.90313	-485.35480	-108.73170	-4.05578
333	2.767	1045.05994	-118.17923	1465.33240	-94.09590	112.45811	1338.93481	-906.25732	79.33976	1325.90027	436.43515	271.15009	-4.75373	-7.55985	-68.95491	110.85632	-1222.91406	297.73239	-0.80047	-498.47278	-108.06213	-4.47601
334	2.775	1047.77771	-117.75154	1461.83521	-95.62146	112.06107	1337.66028	-907.06287	77.78687	1321.52002	422.77136	272.05170	-5.02393	20.98647	-69.03477	107.97482	-1236.61926	298.70337	-0.81097	-512.41199	-106.72663	-4.65866
335	2.783	1050.43481	-117.38597	1458.52893	-97.08733	111.55077	1336.23230	-907.63812	75.99107	1317.75513	409.06464	273.01611	-5.24844	50.65067	-67.95287	103.72784	-1250.32129	299.61108	-0.78071	-526.28094	-105.35661	-4.90408
336	2.792	1052.95337	-117.10713	1455.50562	-98.42841	110.93753	1334.67334	-907.79840	74.12252	1314.67883	395.37949	274.09863	-5.36721	81.40426	-65.97644	98.88696	-1263.93518	300.42090	-0.55195	-539.84125	-104.09507	-5.25983
337	2.800	1055.26563	-116.93851	1452.85010	-99.59105	110.21660	1333.01672	-907.41553	72.39430	1312.25903	381.78830	275.24136	-5.42035	113.08225	-63.37174	93.72668	-1277.30688	301.19336	-0.00593	-553.20819	-102.98896	-5.61865
338	2.808	1057.31262	-116.89314	1450.62439	-100.54901	109.38272	1331.30151	-906.51282	70.99509	1310.43726	368.29147	276.32770	-5.50196	145.51930	-60.34646	88.23365	-1290.32227	302.02368	1.00895	-566.56097	-102.13153	-5.86263
339	2.817	1059.04565	-116.96051	1448.86743	-101.30835	108.44541	1329.56775	-905.22980	70.05530	1309.16956	354.80969	277.28348	-5.66082	178.61389	-57.06143	82.32945	-1302.90552	302.94876	2.65399	-579.97961	-101.50077	-6.00481
340	2.825	1060.43457	-117.09546	1447.60498	-101.89346	107.43358	1327.85266	-903.71112	69.63663	1308.42029	341.29279	278.13867	-5.86043	212.35541	-53.66095	75.98792	-1314.98633	303.92343	5.06331	-593.44354	-100.90599	-6.14617
341	2.833	1061.46484	-117.23925	1446.85242	-102.32238	106.39213	1326.18811	-902.09314	69.70123	1308.17017	327.80139	278.97815	-6.02691	246.82111	-50.28184	69.26011	-1326.50110	304.87299	8.35507	-606.91553	-100.16965	-6.32901
342	2.842	1062.13586	-117.35858	1446.61487	-102.58951	105.37045	1324.60474	-900.53882	70.10400	1308.42603	314.41931	279.81482	-6.13685	282.15796	-47.05386	62.27486	-1337.41150	305.70197	12.59627	-620.39484	-99.24932	-6.52902
343	2.850	1062.46484	-117.45700	1446.88721	-102.66728	104.40757	1323.13550	-899.17786	70.67497	1309.19666	301.10263	280.58356	-6.20132	318.53824	-44.10632	55.22243	-1347.71997	306.21143	17.73391	-633.90881	-98.23247	-6.70510
344	2.858	1062.48352	-117.55370	1447.65051	-102.52060	103.52542	1321.81274	-898.03326	71.29716	1310.46875	287.68823	281.29047	-6.16567	356.03885	-41.60668	48.33612	-1357.42700	306.18906	23.59032	-647.47040	-97.30302	-6.78673
345	2.867	1062.22375	-117.65443	1448.87109	-102.12462	102.72993	1320.66125	-897.04645	71.88993	1312.21033	274.08984	282.08200	-5.96706	394.53445	-39.78671	41.89279	-1366.38269	305.66156	29.95973	-661.05090	-96.58936	-6.72118
346	2.875	1061.71045	-117.73875	1450.50122	-101.48103	102.01422	1319.69800	-896.14648	72.37822	1314.37598	260.39111	283.13489	-5.65942	433.72226	-38.93034	36.22312	-1374.10425	304.85120	36.75449	-674.60156	-96.01249	-6.56478
347	2.883	1060.96362	-117.77145	1452.48645	-100.62641	101.36189	1318.93127	-895.27722	72.73032	1316.90002	246.67426	284.37430	-5.39878	473.17029	-39.37292	31.70353	-1379.70227	303.89111	44.08357	-688.10431	-95.38203	-6.44883
348	2.892	1060.00598	-117.72494	1454.77283	-99.62714	100.74846	1318.35974	-894.38342	73.01212	1319.69067	232.91968	285.41373	-5.32771	512.29559	-41.42558	28.65394	-1382.02478	302.77686	52.14165	-701.60712	-94.58033	-6.45968
349	2.900	1058.87122	-117.59482	1457.30713	-98.56302	100.14610	1317.97351	-893.43372	73.34433	1322.65161	219.12238	286.07718	-5.42771	550.37756	-45.12302	27.11092	-1380.10718	301.45483	60.85448	-715.19409	-93.61636	-6.57113
350	2.908	1057.60144	-117.39401	1460.03394	-97.50449	99.53926	1317.76123	-892.45471	73.79698	1325.71545	205.34064	286.66986	-5.54462	586.66028	-49.97611	26.65207	-1373.74792	299.77875	69.51525	-728.89343	-92.60179	-6.65855
351	2.917	1056.24023	-117.13293	1462.89856	-96.49536	98.93970	1317.71899	-891.50031	74.36249	1328.85071	191.59961	287.47656	-5.59798	620.44336	-55.07709	26.54142	-1363.59119	297.50952	76.89892	-742.63928	-91.66888	-6.59606
352	2.925	1054.82751	-116.81491	1465.84863	-95.55194	98.38564	1317.85205	-890.61255	74.99654	1332.04382	177.82916	288.40948	-5.63144	651.03796	-59.61686	26.12821	-1350.50842	294.47568	81.97329	-756.37000	-90.86131	-6.37218
353	2.933	1053.39478	-116.44913	1468.83325	-94.67188	97.92467	1318.16614	-889.82379	75.64059	1335.28345	163.95404	289.25797	-5.68302	677.63586	-63.33673	25.04357	-1334.97278	290.73010	84.63627	-770.11169	-90.11359	-6.09839
354	2.942	1051.96484	-116.05090	1471.80591	-93.84076	97.58917	1318.65906	-889.15698	76.22777	1338.55029	150.01257	290.00589	-5.69983	699.37280	-66.45744	23.04416	-1316.95703	286.55582	85.78062	-783.92102	-89.31896	-5.89503
355	2.950	1050.55176	-115.62644	1474.72656	-93.03426	97.38184	1319.31677	-888.61560	76.69750	1341.81409	136.10199	290.81595	-5.60310	715.73071	-69.29781	19.90457	-1296.15991	282.31918	86.55029	-797.81543	-88.41431	-5.78629
356	2.958	1049.16248	-115.16919	1477.56189	-92.21970	97.27983	1320.11572	-888.17847	77.01857	1345.03601	122.24872	291.80057	-5.41268	726.87805	-72.07547	15.60376	-1272.30664	278.28085	87.37517	-811.78186	-87.42761	-5.71524
357	2.967	1047.79993	-114.67359	1480.28113	-91.36333	97.24261	1321.03113	-887.80261	77.19979	1348.17578	108.41095	292.92953	-5.20785	733.47107	-74.93731	10.51888	-1245.34717	274.49161	87.71594	-825.80237	-86.42992	-5.62287
358	2.975	1046.47144	-114.15454	1482.85498	-90.43887	97.21669	1322.04688	-887.43005	77.27323	1351.19946	94.54028	294.08633	-5.02632	736.09705	-77.93963	5.33760	-1215.41833	270.84598	86.76694	-839.87109	-85.41320	-5.50912
359	2.983	1045.19202	-113.65041	1485.26221	-89.42574	97.14143	1323.15979	-886.99902	77.26599	1354.08289	80.60345	295.12189	-4.88433	734.91138	-80.87916	0.82114	-1182.77283	267.18225	84.22044	-853.99902	-84.27687	-5.43394
360	2.992	1043.98511	-113.19488	1487.49084	-88.30165	96.95644	1324.37573	-886.46063	77.18731	1356.80920	66.59143	295.96027	-4.79855	729.72705	-83.20749	-2.42100	-1147.83154	263.31818	80.35170	-868.19226	-82.99134	-5.42952
361	3.000	1042.88147	-112.79311	1489.53015	-87.04652	96.60316	1325.70349	-885.79321	77.03391	1359.36694	52.47882	296.65714	-4.78509	720.55896	-84.34937	-4.20563	-1111.12476	259.17694	75.70375	-882.41870	-81.70205	-5.43757
362	3.008	1041.92810	-112.43788	1491.36511	-85.65580	96.02267	1327.15015	-885.00354	76.80299	1361.74890	38.21344	297.29498	-4.85594	708.23218	-84.22507	-4.88740	-1073.03516	254.94859	70.80811	-896.61548	-80.61220	-5.37964
363	3.017	1041.19324	-112.13335	1492.97668	-84.14885	95.16779	1328.71594	-884.11609	76.50542	1363.94678	23.85107	297.95047	-4.95143	694.20667	-83.31039	-5.02632	-1033.64990	250.96323	66.01909	-910.74548	-79.80251	-5.25359
364	3.025	1040.74817	-111.88972	1494.34351	-82.57337	94.02263	1330.38953	-883.16650	76.16381	1365.94080	9.59058	298.76465	-4.94822	679.70581	-82.16693	-4.98764	-992.88904	247.43367	61.54579	-924.83319	-79.16196	-5.12029
365	3.033	1040.63794	-111.70859	1495.44360	-81.00453	92.59949	1332.14563	-882.20093	75.79894	1367.69714	-4.43243	299.83813	-4.78951	665.28442	-81.07124	-4.92911	-950.71729	244.49409	57.70900	-938.93726	-78.46107	-4.99658
366	3.042	1040.86426	-111.58795	1496.26001	-79.52802	90.92255	1333.95007	-881.27264	75.43058	1369.17444	-18.26208	301.05981	-4.50430	651.05383	-80.05141	-4.96113	-907.30554	242.37106	55.09607	-953.08289	-77.53290	-4.83668
367	3.050	1041.38733	-111.53745	1496.78101	-78.21064	89.03346	1335.76550	-880.43262	75.08588	1370.33423	-31.99750	302.17545	-4.06311	636.95544	-79.07853	-5.14956	-863.23846	241.24269	54.24929	-967.24451	-76.42513	-4.64282
368	3.058	1042.14709	-111.56844	1496.99756	-77.07951	87.01381	1337.55225	-879.72552	74.79622	1371.15222	-45.60712	303.03281	-3.26159	622.90857	-78.14500	-5.44790	-819.67877	240.93130	55.01166	-981.39105	-75.38395	-4.45403
369	3.067	1043.08704	-111.66597	1496.90076	-76.12621	84.98454	1339.26892	-879.19531	74.59365	1371.61841	-58.84222	303.72171	-1.76232	608.88147	-77.23888	-5.73358	-778.16071	240.92461	56.17712	-995.49731	-74.61951	-4.24924
370	3.075	1044.16760	-111.79205	1496.48694	-75.33089	83.07040	1340.87524	-878.88544	74.50993	1371.72058	-71.32721	304.46655	0.79068	594.88751	-76.33440	-5.90970	-739.95154	240.76559	56.07112	-1009.54102	-74.06046	-3.99224
371	3.083	1045.37048	-111.91899	1495.75793	-74.67863	81.36502	1342.33765	-878.83240	74.56413	1371.43054	-82.67560	305.45346	4.74609	580.94312	-75.43137	-5.96620	-705.39191	240.36406	53.71356	-1023.56372	-73.45906	-3.71458
372	3.092	1046.69617	-112.04251	1494.71667	-74.15648	79.92416	1343.63574	-879.06531	74.74142	1370.71509	-92.46790	306.71426	10.40786	567.03113	-74.57312	-5.96655	-673.77637	239.93887	49.31295	-1037.65247	-72.65255	-3.51278
373	3.100	1048.15796	-112.17148	1493.36340	-73.75271	78.76907	1344.76465	-879.61066	74.98590	1369.55994	-100.19354	307.97281	17.83085	553.11475	-73.78777	-5.98885	-643.93274	239.78091	43.67606	-1051.75171	-71.60815	-3.47556
374	3.108	1049.76978	-112.32922	1491.69531	-73.46898	77.87877	1345.72534	-880.48322	75.22269	1367.97229	-105.24274	308.66776	26.70882	539.18298	-73.04252	-6.07028	-615.02020	240.08388	37.47463	-1065.68079	-70.45705	-3.56586
375	3.117	1051.54028	-112.55174	1489.71021	-73.32701	77.19368	1346.51013	-881.66370	75.39095	1365.96436	-106.94507	308.37991	36.67632	525.25732	-72.29002	-6.19252	-587.00421	240.88867	31.07484	-1079.43835	-69.45192	-3.63314
376	3.125	1053.47668	-112.86629	1487.40833	-73.35834	76.64464	1347.10437	-883.09186	75.46289	1363.54395	-104.63104	307.29840	47.70517	511.35526	-71.51802	-6.32052	-560.62061	242.12711	24.70444	-1093.18127	-68.61912	-3.65488
377	3.133	1055.58704	-113.28035	1484.79163	-73.58922	76.17742	1347.50110	-884.68848	75.45083	1360.71289	-97.70111	306.17859	59.91008	497.46884	-70.73587	-6.44638	-536.93439	243.68124	18.58757	-1106.94287	-67.71970	-3.80645
378	3.142	1057.87341	-113.78830	1481.86597	-74.03259	75.75696	1347.71191	-886.37830	75.40529	1357.46936	-85.84106	305.65466	72.81421	483.59872	-69.94072	-6.58983	-516.86401	245.42508	13.01642	-1120.68359	-66.70059	-4.13413
379	3.150	1060.32190	-114.38286	1478.64966	-74.68816	75.36654	1347.76367	-888.09277	75.40482	1353.81824	-69.42426	305.60989	85.16179	469.77060	-69.10970	-6.76381	-501.04343	247.31567	8.39284	-1134.43713	-65.76300	-4.42252
380	3.158	1062.90076	-115.06327	1475.17908	-75.54765	75.00883	1347.68738	-889.76874	75.54699	1349.78455	-49.65228	305.55682	95.87700	455.98807	-68.22275	-6.93980	-490.01410	249.42886	5.03615	-1148.23706	-64.93202	-4.53760
381	3.167	1065.56677	-115.82983	1471.50720	-76.60028	74.70470	1347.50940	-891.35638	75.93548	1345.41882	-27.98334	305.38715	104.88382	442.21625	-67.29178	-7.06272	-484.40430	251.75513	2.78892	-1162.06470	-63.99281	-4.59399
382	3.175	1068.26685	-116.67444	1467.69922	-77.83441	74.48561	1347.24377	-892.82263	76.64663	1340.79175	-5.37164	305.20599	112.52477	428.42014	-66.35978	-7.11125	-484.73889	253.97412	1.10454	-1175.88416	-62.88555	-4.67904
383	3.183	1070.93774	-117.57735	1463.83081	-79.23346	74.38225	1346.88806	-894.14032	77.68404	1335.99963	17.82782	304.75183	118.60688	414.59195	-65.44783	-7.12588	-490.88574	255.63544	-0.30411	-1189.65198	-61.77475	-4.72624
384	3.192	1073.51233	-118.51294	1459.98328	-80.76697	74.42194	1346.42822	-895.27472	78.95901	1331.17847	41.49615	303.43924	122.50585	400.74786	-64.52402	-7.17713	-501.64566	256.60138	-1.30200	-1203.33813	-60.77900	-4.70372
385	3.200	1075.92944	-119.46544	1456.23694	-82.38462	74.63877	1345.84937	-896.17535	80.32455	1326.50500	65.56573	300.83139	123.93200	386.91010	-63.56153	-7.31223	-515.04895	257.17374	-1.80358	-1216.96558	-59.93798	-4.64277
386	3.208	1078.13782	-120.43311	1452.66907	-84.01883	75.07339	1345.14343	-896.78027	81.64282	1322.17358	90.08240	296.87518	123.23562	373.09201	-62.57682	-7.50887	-529.28137	257.75864	-1.97067	-1230.57703	-59.27172	-4.51040
387	3.217	1080.09595	-121.40947	1449.35669	-85.59386	75.75060	1344.30579	-897.03918	82.83256	1318.36841	115.22919	291.75229	121.04895	359.29431	-61.58704	-7.68051	-543.40491	258.51291	-2.04474	-1244.13562	-58.73067	-4.22886
388	3.225	1081.77185	-122.36719	1446.37561	-87.04080	76.65846	1343.33105	-896.94159	83.86942	1315.23682	141.19830	285.66843	117.83009	345.51309	-60.59494	-7.76187	-557.26587	259.37509	-2.21357	-1257.49780	-58.23706	-3.75950
389	3.233	1083.14075	-123.26157	1443.79028	-88.31419	77.74963	1342.21863	-896.52063	84.76165	1312.86450	168.07709	278.78421	113.72544	331.75562	-59.61227	-7.78028	-570.99097	260.32370	-2.52054	-1270.47412	-57.75603	-3.08215
390	3.242	1084.18335	-124.04372	1441.64307	-89.39819	78.95650	1340.98071	-895.83527	85.51813	1311.26489	195.84326	271.31879	108.78343	318.05002	-58.63721	-7.81588	-584.67804	261.43103	-2.85211	-1282.88672	-57.28665	-2.09592
391	3.250	1084.88574	-124.67723	1439.95679	-90.30040	80.21281	1339.63916	-894.96130	86.11381	1310.39636	224.42865	263.73718	103.24551	304.42865	-57.62434	-7.91283	-598.34033	262.68774	-3.07890	-1294.61194	-56.83488	-0.57890
392	3.258	1085.24402	-125.15308	1438.74231	-91.03944	81.47699	1338.21729	-893.99109	86.48653	1310.19336	253.86057	256.56989	97.45982	290.88593	-56.52433	-8.04674	-611.95441	263.95383	-3.17269	-1305.61414	-56.42606	1.71645
393	3.267	1085.26282	-125.48434	1437.99536	-91.62934	82.73480	1336.73730	-893.01160	86.58289	1310.58704	284.32251	249.97415	91.55089	277.36078	-55.33918	-8.15035	-625.52167	265.13467	-3.17324	-1315.90430	-56.12209	4.89129
394	3.275	1084.94861	-125.68599	1437.69238	-92.06828	83.97675	1335.22583	-892.07080	86.40575	1311.51758	315.93036	243.88480	85.49853	263.79041	-54.10627	-8.16785	-639.07874	266.28427	-3.13137	-1325.44116	-55.98600	8.81569
395	3.283	1084.30835	-125.76691	1437.80066	-92.33618	85.18285	1333.71936	-891.17480	86.01468	1312.93848	348.54099	238.45201	79.42513	250.17322	-52.85911	-8.11158	-652.65039	267.47583	-3.10584	-1334.04382	-56.02410	13.22086
396	3.292	1083.35938	-125.73972	1438.28662	-92.39800	86.32977	1332.26294	-890.31616	85.48898	1314.80481	381.91953	233.87540	73.49667	236.55025	-51.63131	-8.05747	-666.22180	268.67349	-3.13409	-1341.29810	-56.16566	17.86570
397	3.300	1082.13525	-125.63319	1439.11401	-92.21638	87.39948	1330.90686	-889.49438	84.88991	1317.06006	415.91266	230.11215	67.77176	222.94595	-50.45398	-8.07355	-679.77216	269.79486	-3.18243	-1346.48535	-56.34998	22.67484
398	3.308	1080.67493	-125.49014	1440.24463	-91.77692	88.37735	1329.69885	-888.71783	84.24661	1319.63135	450.36078	227.03876	62.35195	209.34647	-49.34342	-8.15269	-693.29773	270.81686	-3.17686	-1348.65881	-56.60162	27.77895
399	3.317	1079.01331	-125.34616	1441.64209	-91.11172	89.25175	1328.67590	-888.00177	83.56684	1322.43311	485.01788	224.66228	57.50011	195.72234	-48.32111	-8.21124	-706.80579	271.77710	-3.08276	-1346.92065	-56.96796	33.48641
400	3.325	1077.17944	-125.21252	1443.26807	-90.30222	90.02457	1327.85986	-887.36536	82.85181	1325.37878	519.59528	223.02686	53.52381	182.06738	-47.39208	-8.17735	-720.32379	272.73499	-2.92150	-1340.74023	-57.46537	40.20833
401	3.333	1075.19958	-125.07896	1445.08069	-89.45378	90.71516	1327.25903	-886.82666	82.10587	1328.39917	553.72980	221.94135	50.51843	168.40694	-46.48815	-8.07981	-733.89587	273.73093	-2.73657	-1330.08984	-58.06371	48.14941
402	3.342	1073.10034	-124.92689	1447.03491	-88.65521	91.34454	1326.87305	-886.40283	81.34319	1331.45142	586.91467	220.95761	48.13142	154.76501	-45.51533	-8.01547	-747.54956	274.73401	-2.57480	-1315.31274	-58.64326	56.88641
403	3.350	1070.91199	-124.74289	1449.08362	-87.94897	91.91705	1326.69885	-886.11359	80.58678	1334.51062	618.58569	219.79636	45.69213	141.12796	-44.46385	-8.03361	-761.27429	275.66281	-2.46958	-1296.77026	-59.00153	65.28236
404	3.358	1068.66443	-124.52225	1451.17957	-87.33092	92.42001	1326.73242	-885.97369	79.86603	1337.55664	648.19202	218.64703	42.70798	127.44592	-43.41565	-8.07857	-775.03345	276.49219	-2.41765	-1274.60803	-58.88618	71.83724
405	3.367	1066.38599	-124.26463	1453.28174	-86.77060	92.84343	1326.96509	-885.97632	79.21832	1340.56775	675.06531	217.84926	39.08859	113.67506	-42.43415	-8.06273	-788.81079	277.29184	-2.39140	-1248.92004	-58.00330	75.25975
406	3.375	1064.10645	-123.97540	1455.36157	-86.22984	93.20445	1327.37866	-886.08740	78.68415	1343.51746	698.36615	217.45857	34.88178	99.81445	-41.49297	-7.97495	-802.63855	278.14407	-2.36402	-1219.95557	-56.09705	75.02579
407	3.383	1061.85742	-123.67287	1457.40186	-85.67078	93.55009	1327.95020	-886.25464	78.29642	1346.37769	717.44592	217.33549	30.04142	85.89917	-40.53219	-7.87676	-816.55481	279.07349	-2.30532	-1188.07019	-53.08169	71.63708
408	3.392	1059.66956	-123.39025	1459.38977	-85.05801	93.93472	1328.66077	-886.42328	78.07623	1349.12695	732.26221	217.39572	24.51809	71.95772	-39.52319	-7.81907	-830.54285	280.05814	-2.18648	-1153.65125	-49.08835	66.34962
409	3.400	1057.57068	-123.15633	1461.31018	-84.35697	94.40599	1329.49915	-886.54871	78.03249	1351.75171	743.17346	217.50580	18.47071	57.97745	-38.46847	-7.79751	-844.54474	281.05505	-2.01081	-1117.14771	-44.41154	60.54930
410	3.408	1055.58679	-122.97423	1463.14429	-83.53354	95.01274	1330.45386	-886.59973	78.15908	1354.24121	750.48364	217.52972	12.31610	43.92580	-37.39562	-7.76719	-858.54205	282.02554	-1.82361	-1079.06177	-39.39441	55.22949
411	3.417	1053.74792	-122.83240	1464.87183	-82.56128	95.80611	1331.50732	-886.55096	78.43493	1356.58655	754.31580	217.66925	6.58694	29.80385	-36.34335	-7.68932	-872.57495	282.95557	-1.67792	-1039.82471	-34.32048	50.79670
412	3.425	1052.08899	-122.71798	1466.46790	-81.42959	96.82617	1332.63477	-886.37079	78.82970	1358.78308	754.45093	218.23517	1.88062	15.65720	-35.33384	-7.56413	-886.65979	283.82184	-1.59892	-999.64197	-29.39478	47.20004
413	3.433	1050.63892	-122.60918	1467.90161	-80.14441	98.08832	1333.80823	-886.01782	79.31532	1360.83362	750.32983	219.14348	-1.22251	1.52844	-34.36607	-7.41957	-900.74860	284.60431	-1.57723	-958.50818	-24.80993	44.31808
414	3.442	1049.41138	-122.48660	1469.13892	-78.72301	99.57962	1335.00452	-885.45483	79.87867	1362.74451	741.76581	220.11057	-2.65759	-12.58412	-33.42529	-7.29312	-914.80072	285.37073	-1.57532	-916.45398	-20.82760	42.34977
415	3.450	1048.41382	-122.36230	1470.15222	-77.18777	101.27145	1336.20972	-884.66980	80.52456	1364.51538	729.60950	221.03751	-3.09167	-26.71013	-32.50025	-7.22008	-928.84973	286.24457	-1.54180	-873.81116	-17.73420	41.77461
416	3.458	1047.66675	-122.28047	1470.92505	-75.56575	103.13107	1337.41675	-883.69049	81.26485	1366.13220	715.47766	221.94173	-3.23646	-40.85599	-31.60210	-7.20290	-942.96228	287.25415	-1.43826	-831.34393	-15.63181	42.75123
417	3.467	1047.20789	-122.28754	1471.44495	-73.89747	105.11597	1338.62061	-882.58508	82.10293	1367.56348	700.86389	222.86293	-3.29116	-54.96628	-30.74967	-7.19393	-957.14990	288.26797	-1.27762	-790.22314	-14.32187	44.56399
418	3.475	1047.07300	-122.40164	1471.69629	-72.24309	107.17080	1339.80823	-881.45117	83.02583	1368.76196	686.52380	223.89583	-3.18375	-68.90761	-29.93848	-7.10379	-971.35950	289.15088	-1.11775	-751.66541	-13.49509	45.88098
419	3.483	1047.26941	-122.60181	1471.66296	-70.67465	109.23633	1340.95215	-880.39917	84.00810	1369.66736	672.53345	225.08401	-2.95749	-82.47459	-29.16270	-6.77909	-985.53516	289.98322	-0.98309	-716.26361	-13.03827	45.66127
420	3.492	1047.76660	-122.83956	1471.33545	-69.26009	111.25375	1342.01758	-879.53601	85.01913	1370.21777	658.64734	226.32254	-2.84890	-95.41284	-28.47528	-5.98177	-999.64453	290.97223	-0.83816	-683.61597	-13.13548	43.74129
421	3.500	1048.50647	-123.05991	1470.71655	-68.04781	113.16501	1342.97900	-878.95062	86.02859	1370.36084	644.59784	227.46735	-3.08661	-107.40497	-27.98425	-4.45087	-1013.66266	292.15646	-0.66961	-652.70905	-14.09286	40.58437
422	3.508	1049.42419	-123.22102	1469.82007	-67.05917	114.92039	1343.82556	-878.70001	87.01323	1370.05994	630.28491	228.47403	-3.64291	-118.02946	-27.77445	-2.00219	-1027.57410	293.38776	-0.54635	-622.66693	-16.11382	36.72479
423	3.517	1050.46899	-123.31197	1468.66162	-66.29669	116.48158	1344.55164	-878.80090	87.96367	1369.29517	615.85986	229.40817	-4.21753	-126.84999	-27.86016	1.42487	-1041.41455	294.55975	-0.54828	-593.22510	-19.25151	32.54036
424	3.525	1051.61072	-123.35802	1467.25073	-65.76674	117.81506	1345.14453	-879.22784	88.88433	1368.06702	601.62189	230.38443	-4.50508	-133.68732	-28.20939	5.82080	-1055.27686	295.71008	-0.63934	-564.74963	-23.43761	28.25459
425	3.533	1052.83533	-123.39840	1465.58984	-65.49681	118.89632	1345.58325	-879.91718	89.78542	1366.38989	587.72845	231.47345	-4.47245	-138.75235	-28.80927	11.32778	-1069.22290	296.94836	-0.68437	-537.98669	-28.49139	23.93446
426	3.542	1054.13623	-123.45332	1463.68433	-65.52959	119.72424	1345.84851	-880.78558	90.67839	1364.27539	574.07422	232.63977	-4.32482	-142.21886	-29.75417	18.53993	-1083.21912	298.34631	-0.60892	-513.78137	-34.21249	19.56791
427	3.550	1055.50916	-123.51678	1461.55286	-65.90359	120.32269	1345.93237	-881.75671	91.57526	1361.72021	560.46118	233.80447	-4.28665	-143.42979	-31.31247	28.42920	-1097.18652	299.80902	-0.48071	-492.88757	-40.46236	15.20472
428	3.558	1056.96057	-123.58377	1459.22510	-66.63731	120.72673	1345.84155	-882.78210	92.46695	1358.71045	546.75287	234.94165	-4.46211	-140.72205	-33.90676	41.58111	-1111.05359	301.08142	-0.43055	-475.85840	-47.13062	11.01882
429	3.567	1058.51343	-123.67579	1456.72864	-67.72095	120.96597	1345.59448	-883.85480	93.27887	1355.24304	532.88708	236.04190	-4.80158	-132.46667	-37.91238	57.27982	-1124.79980	302.07147	-0.50830	-463.04376	-54.12053	7.25152
430	3.575	1060.19153	-123.82687	1454.08350	-69.11755	121.05901	1345.21326	-885.01245	93.86374	1351.34766	518.86975	237.06937	-5.15939	-118.39607	-43.30819	73.43044	-1138.49438	302.99368	-0.64386	-454.71289	-61.29118	4.03181
431	3.583	1061.99805	-124.04910	1451.31396	-70.77423	121.01828	1344.71545	-886.31384	94.08075	1347.08850	504.83813	238.08609	-5.39082	-99.79231	-49.53168	87.49952	-1152.20398	304.02063	-0.75846	-451.14398	-68.19676	1.24512
432	3.592	1063.91650	-124.32750	1448.46118	-72.63385	120.85155	1344.11475	-887.79156	93.89517	1342.54919	491.04681	239.25546	-5.42566	-78.49081	-55.76896	97.65929	-1165.89856	305.07654	-0.83875	-452.48047	-73.93785	-1.22684
433	3.600	1065.91663	-124.64391	1445.58264	-74.63755	120.56200	1343.42480	-889.41870	93.39178	1337.83105	477.61426	240.57343	-5.30789	-55.83572	-61.36996	103.36230	-1179.52710	306.01505	-0.90832	-458.48425	-77.56291	-3.18350
434	3.608	1067.95447	-124.99091	1442.74512	-76.72123	120.15587	1342.65723	-891.10394	92.70787	1333.06726	464.33310	241.79716	-5.17263	-32.34245	-66.01279	105.18906	-1193.12048	306.83157	-0.98302	-468.42255	-78.80161	-4.34406
435	3.617	1069.97498	-125.37260	1440.02295	-78.81805	119.64606	1341.81580	-892.70325	91.96365	1328.42603	450.89459	242.75604	-5.15297	-7.96988	-69.63955	104.27016	-1206.75537	307.68478	-1.03793	-481.02362	-78.34127	-4.78051
436	3.625	1071.91858	-125.80197	1437.49500	-80.86682	119.04701	1340.89636	-894.04858	91.22511	1324.09546	437.21317	243.57220	-5.27229	17.42383	-72.32877	101.72257	-1220.45923	308.66321	-1.02887	-494.75269	-77.25756	-4.83244
437	3.633	1073.72705	-126.28426	1435.23572	-82.81983	118.36769	1339.89294	-895.00153	90.49604	1320.25403	423.40717	244.48120	-5.43918	43.81548	-74.18338	98.33165	-1234.19336	309.65341	-0.94959	-508.54712	-76.22189	-4.79136
438	3.642	1075.34839	-126.80282	1433.30762	-84.64694	117.60876	1338.80615	-895.50653	89.73723	1317.03394	409.60248	245.54063	-5.57434	71.04279	-75.29785	94.49078	-1247.89282	310.55084	-0.81086	-522.13489	-75.32219	-4.80547
439	3.650	1076.74060	-127.32951	1431.76343	-86.33060	116.76793	1337.65137	-895.60187	88.90488	1314.49695	395.87216	246.63014	-5.68864	98.93271	-75.78668	90.32109	-1261.47961	311.41925	-0.56058	-535.62061	-74.43390	-4.92738
440	3.658	1077.86475	-127.84054	1430.65210	-87.85751	115.84332	1336.46094	-895.36908	87.99960	1312.62573	382.24377	247.66937	-5.82000	127.35933	-75.78967	85.82632	-1274.83179	312.38693	-0.04394	-549.10516	-73.50873	-5.16984
441	3.667	1078.67944	-128.32227	1430.02087	-89.21785	114.83287	1335.27795	-894.87433	87.10217	1311.33105	368.67429	248.69324	-5.97261	156.25327	-75.46541	80.99840	-1287.79968	313.50812	0.96802	-562.63965	-72.57944	-5.50709
442	3.675	1079.14612	-128.77664	1429.90527	-90.40408	113.74388	1334.14209	-894.18890	86.33344	1310.49719	355.08365	249.72241	-6.12973	185.61134	-74.98855	75.86920	-1300.30029	314.71747	2.66785	-576.25049	-71.68443	-5.84647
443	3.683	1079.23792	-129.22227	1430.31775	-91.40340	112.60353	1333.07654	-893.45428	85.76315	1310.05029	341.44556	250.70137	-6.25733	215.50403	-74.53180	70.51148	-1312.32361	315.91959	5.12519	-589.91925	-70.83495	-6.07794
444	3.692	1078.95007	-129.68155	1431.24744	-92.19501	111.45065	1332.08911	-892.84094	85.39869	1309.97998	327.80203	251.60016	-6.30537	246.07552	-74.25488	65.02634	-1323.83496	317.11398	8.34259	-603.59082	-69.99594	-6.18684
445	3.700	1078.29968	-130.16504	1432.66882	-92.75859	110.31779	1331.18176	-892.42126	85.24118	1310.30322	314.19211	252.46402	-6.26176	277.49448	-74.29430	59.54661	-1334.77026	318.33145	12.31714	-617.22772	-69.08461	-6.28265
446	3.708	1077.31519	-130.66583	1434.55078	-93.08441	109.22677	1330.35608	-892.14990	85.28600	1311.03430	300.61209	253.35132	-6.16896	309.84885	-74.75771	54.23269	-1345.09253	319.44879	17.01658	-630.82922	-68.05678	-6.46801
447	3.717	1076.02588	-131.16501	1436.85889	-93.18156	108.18988	1329.61755	-891.96033	85.48889	1312.18237	287.03360	254.31195	-6.05986	343.07162	-75.74922	49.22368	-1354.78467	320.15952	22.36509	-644.40295	-66.99445	-6.69651
448	3.725	1074.45764	-131.64345	1439.54993	-93.08322	107.20058	1328.97656	-891.79572	85.79208	1313.74524	273.42969	255.34943	-5.94559	376.95422	-77.38329	44.59203	-1363.77539	320.24734	28.25723	-657.95471	-66.03970	-6.82285
449	3.733	1072.62939	-132.08472	1442.57312	-92.84212	106.22986	1328.44348	-891.56641	86.18352	1315.69031	259.78824	256.35120	-5.86528	411.21170	-79.78547	40.40094	-1371.75000	319.85754	34.60180	-671.49866	-65.26409	-6.77339
450	3.742	1070.55908	-132.46930	1445.88086	-92.51558	105.24166	1328.02222	-891.18799	86.68983	1317.96082	246.11603	257.23004	-5.83636	445.54343	-83.10991	36.80310	-1377.91455	319.31363	41.39896	-685.07007	-64.63115	-6.60398
451	3.750	1068.27344	-132.77960	1449.43042	-92.15216	104.21272	1327.71204	-890.68433	87.30984	1320.50610	232.42584	258.04675	-5.79306	479.62665	-87.50318	34.00650	-1380.99670	318.76328	48.73573	-698.71582	-64.01677	-6.43392
452	3.758	1065.80981	-133.01093	1453.17615	-91.78836	103.14547	1327.51575	-890.18176	87.99418	1323.29395	218.69391	258.82330	-5.70022	513.05542	-92.97896	32.09459	-1379.68652	318.13641	56.59616	-712.43506	-63.26458	-6.37573
453	3.767	1063.21057	-133.16188	1457.06848	-91.45061	102.06932	1327.44141	-889.79395	88.68685	1326.28650	204.85602	259.49884	-5.62434	545.34778	-99.28609	30.88721	-1373.38013	317.25464	64.58255	-726.16718	-62.27280	-6.47071
454	3.775	1060.51697	-133.21655	1461.06067	-91.15708	101.02595	1327.49377	-889.55542	89.35202	1329.42163	190.88013	260.11475	-5.62038	576.05811	-105.88435	29.99661	-1362.56738	315.89993	71.87919	-739.89233	-61.07151	-6.63760
455	3.783	1057.76257	-133.15784	1465.11230	-90.92067	100.04543	1327.66626	-889.44666	89.97142	1332.62744	176.82977	260.81186	-5.65215	604.80334	-112.15302	29.02591	-1348.29968	313.88739	77.64221	-753.68298	-59.85631	-6.70832
456	3.792	1054.96790	-132.99071	1469.18420	-90.75082	99.12881	1327.94299	-889.43097	90.53461	1335.84790	162.82294	261.68329	-5.64068	631.05786	-117.73830	27.71909	-1331.28784	311.14368	81.52045	-767.60699	-58.81911	-6.58410
457	3.800	1052.14600	-132.73315	1473.23779	-90.65218	98.24883	1328.30444	-889.47400	91.02567	1339.04382	148.86823	262.64386	-5.58643	653.97131	-122.67895	25.91741	-1311.60205	307.77585	83.86151	-781.63318	-57.94571	-6.34484
458	3.808	1049.31067	-132.40154	1477.23926	-90.62142	97.36662	1328.73572	-889.55457	91.42480	1342.18005	134.85675	263.51852	-5.56898	672.63623	-127.20081	23.43449	-1289.01208	304.05139	85.34533	-795.68909	-57.12342	-6.14099
459	3.817	1046.47607	-132.01653	1481.16223	-90.64334	96.44868	1329.22986	-889.66797	91.72112	1345.21533	120.80023	264.36145	-5.57578	686.64490	-131.45320	20.11899	-1263.39063	300.22635	86.26295	-809.75867	-56.30366	-6.03643
460	3.825	1043.65698	-131.61172	1484.98621	-90.68901	95.47188	1329.78271	-889.82294	91.90603	1348.10303	106.82135	265.40717	-5.51306	696.26453	-135.42993	16.05276	-1234.82324	296.35254	86.23267	-823.86133	-55.46483	-5.99281
461	3.833	1040.87341	-131.22954	1488.69202	-90.71947	94.41895	1330.38855	-890.03070	91.95988	1350.80078	92.88617	266.64258	-5.38993	702.02722	-139.09190	11.56282	-1203.52002	292.28143	84.72882	-837.98492	-54.56322	-5.93969
462	3.842	1038.15576	-130.90086	1492.25586	-90.69214	93.27100	1331.04846	-890.29022	91.86667	1353.28162	78.82880	267.78400	-5.30861	704.23499	-142.47668	7.03024	-1169.79248	287.85464	81.70680	-852.11066	-53.55870	-5.84759
463	3.850	1035.54028	-130.62570	1495.64807	-90.56738	92.00156	1331.77783	-890.57776	91.63924	1355.53589	64.58490	268.66602	-5.30907	702.84680	-145.57037	2.79396	-1134.07324	283.07660	77.61725	-866.27765	-52.44177	-5.74554
464	3.858	1033.06055	-130.38525	1498.83643	-90.31908	90.57059	1332.59656	-890.84772	91.31441	1357.56506	50.22504	269.37494	-5.32806	697.70898	-148.10840	-0.77636	-1096.79858	278.13239	73.02101	-880.53827	-51.23604	-5.68350
465	3.867	1030.74756	-130.17377	1501.78979	-89.94545	88.92604	1333.51648	-891.04388	90.92879	1359.37842	35.84943	270.05820	-5.29171	688.88330	-149.67125	-3.32609	-1058.23022	273.22617	68.31620	-894.85693	-50.01614	-5.68516
466	3.875	1028.63831	-130.01221	1504.48047	-89.46741	87.02513	1334.53699	-891.11346	90.50574	1360.99097	21.54431	270.80145	-5.19951	676.95068	-150.05617	-4.75570	-1018.39124	268.45267	63.74615	-909.15979	-48.90987	-5.70948
467	3.883	1026.77905	-129.93416	1506.88611	-88.91517	84.85870	1335.64587	-891.02014	90.05053	1362.41711	7.35101	271.63406	-5.11505	663.05664	-149.49976	-5.31454	-977.17584	263.90527	59.58146	-923.43140	-47.98574	-5.68770
468	3.892	1025.21521	-129.96349	1508.99158	-88.31988	82.45226	1336.82129	-890.75385	89.55096	1363.66138	-6.79047	272.49460	-5.11341	648.45764	-148.48639	-5.40817	-934.57312	259.81372	56.29732	-937.66125	-47.17006	-5.60504
469	3.900	1023.97852	-130.10880	1510.78735	-87.71754	79.84888	1338.03442	-890.33734	88.99542	1364.71265	-20.97363	273.24933	-5.21942	633.93896	-147.40964	-5.36147	-890.91541	256.47379	54.54908	-951.81610	-46.36232	-5.47965
470	3.908	1023.07806	-130.37640	1512.26135	-87.15155	77.09852	1339.25281	-889.82861	88.39549	1365.54688	-35.15564	273.85797	-5.31638	619.69421	-146.43613	-5.33868	-847.07629	254.03659	54.69720	-965.89777	-45.57827	-5.28143
471	3.917	1022.49988	-130.77478	1513.39722	-86.66365	74.26504	1340.44336	-889.30963	87.78954	1366.13074	-49.14758	274.44717	-5.10741	605.61255	-145.55617	-5.40429	-804.44482	252.31882	56.09779	-979.94153	-44.89522	-4.97098
472	3.925	1022.21533	-131.30167	1514.17883	-86.28296	71.43314	1341.57056	-888.86597	87.23740	1366.42505	-62.76501	275.17902	-4.22022	591.55957	-144.68927	-5.59063	-764.50897	250.80498	57.12695	-993.99030	-44.25816	-4.62081
473	3.933	1022.19397	-131.93407	1514.59729	-86.02271	68.69136	1342.60107	-888.57281	86.80840	1366.39331	-75.85651	276.11749	-2.34464	577.49475	-143.78006	-5.87943	-728.15613	248.92976	56.29418	-1008.05695	-43.47593	-4.38586
474	3.942	1022.41083	-132.63554	1514.65393	-85.88129	66.10780	1343.51221	-888.49133	86.54514	1366.00537	-88.17865	277.23804	0.76551	563.43518	-142.83980	-6.16350	-695.17383	246.48120	53.27510	-1022.09430	-42.47993	-4.32940
475	3.950	1022.85162	-133.37607	1514.35559	-85.84177	63.72722	1344.29932	-888.67188	86.43240	1365.23682	-99.33838	278.49026	5.37644	549.36450	-141.92511	-6.31213	-664.44720	243.76357	48.73914	-1036.09314	-41.45445	-4.37603
476	3.958	1023.51630	-134.14780	1513.70532	-85.87401	61.58028	1344.97131	-889.16357	86.40873	1364.07825	-108.82172	279.73776	11.74604	535.24426	-141.09122	-6.29610	-634.73535	241.31075	43.43785	-1050.16992	-40.63589	-4.42681
477	3.967	1024.41418	-134.95961	1512.69666	-85.94841	59.68122	1345.53833	-890.01239	86.38014	1362.54956	-115.95380	280.64136	19.92253	521.10071	-140.35805	-6.20951	-605.46881	239.45633	37.72622	-1064.42346	-40.03956	-4.43685
478	3.975	1025.55493	-135.81519	1511.31628	-86.05646	58.01805	1345.99817	-891.23450	86.22842	1360.68872	-119.89368	280.75604	29.61229	507.01352	-139.69366	-6.17228	-577.07806	238.22842	31.73160	-1078.74927	-39.46950	-4.40473
479	3.983	1026.94519	-136.70230	1509.55310	-86.22113	56.55665	1346.33301	-892.77771	85.88679	1358.50793	-119.81488	279.85217	40.41233	493.02728	-139.03233	-6.24660	-550.63696	237.55875	25.55305	-1092.91577	-38.77998	-4.35254
480	3.992	1028.58948	-137.60796	1507.40247	-86.49028	55.26069	1346.51758	-894.52277	85.41704	1355.97656	-115.05780	278.15500	52.15032	479.12726	-138.33426	-6.41798	-527.19629	237.45976	19.31528	-1106.81409	-37.97661	-4.33651
481	4.000	1030.48999	-138.53947	1504.86462	-86.91576	54.11089	1346.53589	-896.33997	84.96165	1353.06213	-105.21130	276.28745	64.72531	465.27029	-137.60986	-6.61503	-507.42694	238.01663	13.32957	-1120.54016	-37.07146	-4.42237
482	4.008	1032.64355	-139.52286	1501.94739	-87.52940	53.10879	1346.39160	-898.13605	84.64594	1349.76758	-90.39325	274.86523	77.58143	451.41245	-136.86736	-6.77594	-491.71075	239.28474	8.20181	-1134.23633	-35.99924	-4.61144
483	4.017	1035.03357	-140.58249	1498.67236	-88.33473	52.26091	1346.10657	-899.85236	84.54876	1346.12244	-71.46088	274.02615	89.72922	437.52493	-136.08128	-6.90182	-480.41376	241.21732	4.49221	-1147.99658	-34.76952	-4.81210
484	4.025	1037.62720	-141.73457	1495.07446	-89.31540	51.55964	1345.71069	-901.44904	84.72193	1342.17041	-49.70728	273.51288	100.51295	423.60022	-135.23718	-7.02939	-474.04797	243.61771	2.14107	-1161.90564	-33.58900	-4.90253
485	4.033	1040.37744	-142.99231	1491.20093	-90.44406	50.98713	1345.22998	-902.90247	85.18698	1337.97253	-26.29205	273.09137	109.90864	409.65524	-134.35010	-7.17815	-473.16321	246.07146	0.55118	-1175.96692	-32.60325	-4.86692
486	4.042	1043.22437	-144.35849	1487.11096	-91.68616	50.53973	1344.67676	-904.20154	85.90610	1333.61462	-1.97009	272.49185	117.76932	395.71942	-133.42609	-7.33425	-477.95435	248.06004	-0.66174	-1190.04578	-31.73188	-4.79722
487	4.050	1046.09460	-145.81485	1482.87671	-93.00787	50.23762	1344.04749	-905.33179	86.78569	1329.21423	22.76746	271.19351	123.36990	381.80502	-132.46692	-7.48140	-487.72150	249.31889	-1.45935	-1204.02112	-30.93198	-4.72376
488	4.058	1048.91040	-147.32253	1478.58167	-94.38292	50.10995	1343.33154	-906.25647	87.71805	1324.92371	47.57648	268.60291	126.04858	367.90292	-131.50417	-7.63114	-500.71069	250.01833	-1.83196	-1217.88208	-30.21545	-4.62453
489	4.067	1051.60352	-148.83475	1474.32263	-95.78638	50.18743	1342.52075	-906.91278	88.61375	1320.91858	72.37299	264.30115	125.88497	354.01297	-130.57677	-7.78638	-514.88074	250.53929	-1.94394	-1231.65698	-29.44202	-4.54046
490	4.075	1054.11658	-150.31104	1470.21106	-97.18457	50.50526	1341.61206	-907.23517	89.41563	1317.37231	97.34521	258.22144	123.61454	340.16632	-129.68806	-7.90503	-529.00427	251.14946	-1.96360	-1245.36877	-28.52300	-4.47851
491	4.083	1056.39294	-151.71396	1466.36523	-98.53453	51.08807	1340.60510	-907.19403	90.10348	1314.43042	122.76276	250.75327	120.14119	326.40179	-128.81183	-7.95009	-542.86060	251.91580	-2.02343	-1259.01416	-27.67031	-4.33033
492	4.092	1058.38184	-153.00017	1462.88721	-99.78912	51.92620	1339.50269	-906.81616	90.67165	1312.18823	148.81384	242.50513	116.12672	312.71686	-127.91774	-7.94841	-556.59790	252.82283	-2.22061	-1272.49646	-27.12720	-4.00845
493	4.100	1060.05029	-154.12616	1459.84607	-100.90417	52.97138	1338.31873	-906.17932	91.08615	1310.67322	175.58771	233.85007	111.79860	299.07010	-126.97183	-7.96884	-570.29590	253.84753	-2.55762	-1285.61914	-26.80302	-3.50478
494	4.108	1061.38159	-155.05635	1457.27881	-101.84831	54.14866	1337.07751	-905.39117	91.27871	1309.84375	203.15955	224.73291	107.01512	285.43195	-125.94875	-8.04857	-583.96674	254.94719	-2.93540	-1298.22314	-26.40574	-2.74847
495	4.117	1062.36829	-155.76797	1455.20068	-102.60327	55.37259	1335.80518	-904.56641	91.18999	1309.61841	231.60468	215.00517	101.59421	271.79031	-124.86288	-8.15298	-597.62592	256.07306	-3.22286	-1310.27905	-25.85669	-1.50708
496	4.125	1063.01013	-156.26276	1453.61401	-103.15215	56.56625	1334.52051	-903.80383	90.80430	1309.91418	260.90399	204.93410	95.64658	258.12384	-123.74152	-8.22293	-611.28735	257.20517	-3.33961	-1321.77795	-25.35159	0.50350
497	4.133	1063.31421	-156.56935	1452.51404	-103.47258	57.67717	1333.23853	-903.16101	90.14868	1310.65833	290.95715	195.20126	89.52213	244.42216	-122.57517	-8.24812	-624.95007	258.34525	-3.31695	-1332.59692	-25.00522	3.40434
498	4.142	1063.28748	-156.72601	1451.88818	-103.54016	58.68033	1331.97827	-902.63855	89.28397	1311.79041	321.72302	186.52124	83.52878	230.71681	-121.35390	-8.26720	-638.61450	259.48117	-3.27506	-1342.53467	-24.71600	7.10267
499	4.150	1062.93347	-156.76570	1451.71313	-103.33167	59.56758	1330.76465	-902.18311	88.29837	1313.27112	353.26120	179.41913	77.83752	217.04665	-120.12705	-8.31441	-652.27747	260.58871	-3.30415	-1351.42212	-24.42075	11.38786
500	4.158	1062.26062	-156.71321	1451.95374	-102.83347	60.33743	1329.62292	-901.71466	87.28294	1315.07458	385.62723	173.95602	72.44963	203.41254	-118.97598	-8.38405	-665.90332	261.65927	-3.38374	-1359.07373	-24.22598	15.99471
501	4.167	1061.29431	-156.58679	1452.56738	-102.06169	60.99557	1328.57727	-901.16791	86.29396	1317.16809	418.81699	169.57938	67.17134	189.79594	-117.94588	-8.43471	-679.44739	262.69949	-3.42317	-1365.05054	-24.32513	20.75919
502	4.175	1060.07397	-156.39929	1453.51123	-101.07686	61.55279	1327.65112	-900.52411	85.34073	1319.50781	452.80853	165.71407	61.90912	176.18613	-117.02666	-8.42916	-692.92090	263.72156	-3.36119	-1368.49353	-24.91501	25.82381
503	4.183	1058.64160	-156.15594	1454.74695	-99.97202	62.01432	1326.86487	-899.81628	84.41237	1322.05188	487.46295	162.35696	56.97247	162.56519	-116.16330	-8.37724	-706.39825	264.74014	-3.23031	-1368.31018	-26.08441	31.60479
504	4.192	1057.03601	-155.85516	1456.23718	-98.84113	62.37774	1326.23462	-899.10242	83.51104	1324.76636	522.33282	159.91283	52.84872	148.90764	-115.26620	-8.33278	-719.95679	265.76144	-3.11560	-1363.63562	-27.75380	38.56584
505	4.200	1055.29163	-155.49834	1457.94141	-97.75601	62.64109	1325.77710	-898.43011	82.65707	1327.61670	556.76270	158.77711	49.75127	135.20436	-114.27083	-8.34221	-733.62897	266.76907	-3.06237	-1354.19971	-29.76660	46.86970
506	4.208	1053.43420	-155.09883	1459.81726	-96.76208	62.80752	1325.51074	-897.82776	81.87799	1330.56250	590.10706	158.97598	47.39912	121.45613	-113.19919	-8.40134	-747.40405	267.72488	-3.05647	-1340.28394	-31.98566	55.96414
507	4.217	1051.48059	-154.67380	1461.82227	-95.87833	62.88784	1325.44812	-897.31384	81.20198	1333.56250	621.72467	160.08928	45.16766	107.65862	-112.12529	-8.46108	-761.25134	268.60645	-3.05812	-1322.30371	-34.27432	64.57387
508	4.225	1049.44922	-154.22104	1463.91443	-95.10004	62.90545	1325.58386	-896.90295	80.64771	1336.57996	650.97046	161.63762	42.54144	93.81293	-111.09740	-8.46983	-775.15356	269.44833	-3.02407	-1300.48560	-36.45342	71.23177
509	4.233	1047.36914	-153.71458	1466.05212	-94.40871	62.89448	1325.89392	-896.60358	80.21346	1339.58276	677.16345	163.31352	39.35485	79.92531	-110.10544	-8.42226	-789.11682	270.32422	-2.93061	-1274.92407	-38.32040	74.80646
510	4.242	1045.27747	-153.13272	1468.19543	-93.78035	62.89103	1326.34790	-896.41107	79.88287	1342.54065	699.45703	164.98039	35.58072	65.99612	-109.11727	-8.35478	-803.12891	271.27734	-2.78911	-1245.76855	-39.66182	74.79822
511	4.250	1043.20825	-152.47578	1470.30762	-93.18625	62.92456	1326.92126	-896.30469	79.64388	1345.42249	717.08569	166.77081	31.11913	52.01790	-108.13179	-8.29137	-817.14301	272.27289	-2.63237	-1213.33154	-40.28371	71.51314
512	4.258	1041.18726	-151.75681	1472.35876	-92.59279	63.01800	1327.59985	-896.24866	79.50102	1348.19214	729.85876	168.96861	25.86982	37.97443	-107.17326	-8.22126	-831.13861	273.23981	-2.48913	-1178.10010	-40.13018	65.98543
513	4.267	1039.23877	-150.99487	1474.32739	-91.96162	63.20198	1328.37585	-896.19519	79.46932	1350.81360	738.14764	171.78304	19.89717	23.86215	-106.24635	-8.12194	-845.15698	274.15384	-2.37114	-1140.65369	-39.36654	59.58630
514	4.275	1037.39038	-150.21521	1476.19739	-91.24906	63.52546	1329.24243	-896.09241	79.55532	1353.26404	742.39447	175.29428	13.50140	9.71227	-105.30096	-8.00134	-859.24731	275.04782	-2.27935	-1101.55713	-38.31153	53.55339
515	4.283	1035.66724	-149.44568	1477.95032	-90.41351	64.04262	1330.19299	-895.89563	79.74657	1355.54041	742.75305	179.31924	7.25633	-4.45094	-104.26829	-7.90224	-873.41162	275.96307	-2.20226	-1061.25793	-37.22611	48.64095
516	4.292	1034.08801	-148.71254	1479.56152	-89.42946	64.79370	1331.22131	-895.57324	80.02264	1357.65356	739.10095	183.26237	2.03335	-18.64706	-103.15334	-7.83870	-887.62061	276.92410	-2.10435	-1019.99512	-36.17393	45.02380
517	4.300	1032.67114	-148.03969	1481.00244	-88.29350	65.80026	1332.32166	-895.10297	80.37137	1359.62219	731.36395	186.37434	-1.35690	-32.89798	-102.02166	-7.77683	-901.84674	277.93750	-1.96117	-977.84351	-35.21738	42.59362
518	4.308	1031.44299	-147.45309	1482.24426	-87.02106	67.06617	1333.48657	-894.47095	80.78664	1361.46216	719.98047	188.36679	-2.90930	-47.18214	-100.90526	-7.69687	-916.06274	278.98642	-1.80558	-934.96844	-34.60045	41.38636
519	4.317	1030.43970	-146.97672	1483.26294	-85.64108	68.57567	1334.70508	-893.67877	81.25083	1363.17175	706.13989	189.61598	-3.45309	-61.43272	-99.80101	-7.62001	-930.24817	280.04037	-1.68549	-891.92200	-34.55793	41.64489
520	4.325	1029.69385	-146.61473	1484.04468	-84.19217	70.28949	1335.96021	-892.75177	81.72542	1364.72327	691.38306	190.64819	-3.70661	-75.56268	-98.71393	-7.56331	-944.39679	281.07190	-1.59974	-849.70813	-35.14261	43.41133
521	4.333	1029.21912	-146.34265	1484.58240	-82.72267	72.14894	1337.22656	-891.73798	82.16419	1366.06909	676.81671	191.70151	-3.80812	-89.49298	-97.65782	-7.47655	-958.49475	282.06464	-1.51795	-809.50818	-36.27698	46.01044
522	4.342	1029.00964	-146.11952	1484.86804	-81.29138	74.09010	1338.46777	-890.69830	82.53022	1367.15796	662.75476	192.77591	-3.73235	-103.14500	-96.66440	-7.19958	-972.53430	283.05536	-1.41342	-772.18188	-37.82627	48.13988
523	4.350	1029.05261	-145.90100	1484.89075	-79.95821	76.05098	1339.63892	-889.70074	82.79986	1367.95593	648.97919	193.80745	-3.59509	-116.41206	-95.79049	-6.49736	-986.55054	284.14539	-1.25707	-737.80261	-39.72525	48.74622
524	4.358	1029.33655	-145.64116	1484.64148	-78.76733	77.96947	1340.69873	-888.81909	82.96832	1368.44775	635.18811	194.79573	-3.55813	-129.12158	-95.08440	-5.16525	-1000.58411	285.38300	-1.04525	-705.60712	-42.13843	47.68613
525	4.367	1029.85327	-145.30701	1484.11450	-77.74078	79.78061	1341.62415	-888.12549	83.05204	1368.61890	621.22845	195.79999	-3.70268	-140.97223	-94.56046	-3.06558	-1014.61951	286.65121	-0.84529	-674.52014	-45.39622	45.43142
526	4.375	1030.59265	-144.90764	1483.31018	-76.88585	81.42110	1342.40784	-887.67737	83.07343	1368.44604	607.08392	196.80847	-3.97607	-151.52052	-94.20193	-0.08639	-1028.59436	287.77719	-0.75134	-643.85327	-49.73709	42.42242
527	4.383	1031.53711	-144.49744	1482.23547	-76.20566	82.84368	1343.04163	-887.50635	83.05215	1367.90759	592.86639	197.77592	-4.23490	-160.29112	-93.96709	3.83757	-1042.46875	288.76968	-0.77677	-613.63965	-55.19266	38.84725
528	4.392	1032.66504	-144.14162	1480.89966	-75.71246	84.02311	1343.51025	-887.61353	83.01172	1366.99487	578.77502	198.77487	-4.39247	-166.96722	-93.78487	8.69971	-1056.27417	289.76669	-0.85005	-584.50555	-61.65151	34.75281
529	4.400	1033.95691	-143.87642	1479.30933	-75.43736	84.95287	1343.80237	-887.97369	82.97164	1365.71057	564.94751	199.93352	-4.47505	-171.46039	-93.56731	14.60454	-1070.07336	290.72556	-0.93359	-557.32788	-68.94438	30.16970
530	4.408	1035.39514	-143.69716	1477.47131	-75.42090	85.64925	1343.91980	-888.54688	82.92421	1364.06042	551.35760	201.25848	-4.56431	-173.61331	-93.32378	22.07284	-1083.88281	291.50833	-1.03169	-532.91742	-76.88963	25.20488
531	4.417	1036.96741	-143.58167	1475.39551	-75.68985	86.15016	1343.88049	-889.29321	82.82390	1362.04468	537.84875	202.61909	-4.73482	-172.69034	-93.29526	31.94710	-1097.66431	292.28040	-1.08716	-511.84961	-85.22742	20.05667
532	4.425	1038.67798	-143.52423	1473.09277	-76.24097	86.49706	1343.71655	-890.18286	82.59882	1359.65076	524.28418	203.90097	-4.96898	-167.34540	-93.89455	44.63858	-1111.37817	293.37280	-1.05422	-494.46362	-93.57679	14.99324
533	4.433	1040.54810	-143.53880	1470.57959	-77.04156	86.72115	1343.46460	-891.19470	82.18305	1356.85278	510.65912	205.11406	-5.15038	-156.42911	-95.47740	59.37887	-1125.02002	294.79538	-1.00887	-480.95483	-101.57149	10.34524
534	4.442	1042.60095	-143.62811	1467.88403	-78.04373	86.84322	1343.15161	-892.30652	81.55440	1353.62012	497.04300	206.30559	-5.20634	-139.92592	-98.12071	74.30909	-1138.62109	296.26605	-1.01913	-471.50269	-108.96858	6.37424
535	4.450	1044.84241	-143.77130	1465.04504	-79.20438	86.87376	1342.78906	-893.48810	80.74451	1349.93286	483.46136	207.43225	-5.20537	-119.03093	-101.54010	87.31178	-1152.23376	297.58911	-1.02917	-466.41290	-115.52000	3.07873
536	4.458	1047.25134	-143.94658	1462.10583	-80.49664	86.81017	1342.37781	-894.69861	79.82539	1345.80542	469.88452	208.43434	-5.26529	-95.37143	-105.19041	96.85412	-1165.89014	298.74799	-0.97439	-466.09308	-120.76015	0.29843
537	4.467	1049.78455	-144.14500	1459.11755	-81.90471	86.63551	1341.91663	-895.88007	78.88896	1341.30835	456.28714	209.39413	-5.41326	-70.18622	-108.46040	102.39415	-1179.57275	299.75757	-0.89453	-470.73859	-124.08734	-1.94769
538	4.475	1052.39001	-144.36710	1456.14868	-83.41180	86.32687	1341.40942	-896.95441	78.00807	1336.57715	442.63202	210.43350	-5.59581	-44.02785	-110.87422	104.32388	-1193.24585	300.62585	-0.86684	-479.91266	-125.23861	-3.50413
539	4.483	1055.01245	-144.62112	1453.28491	-84.99100	85.87212	1340.86426	-897.83887	77.19671	1331.81030	428.89575	211.52078	-5.78248	-16.95441	-112.21086	103.57381	-1206.90601	301.42819	-0.89798	-492.30792	-124.66668	-4.42425
540	4.492	1057.59033	-144.92244	1450.61768	-86.60422	85.27186	1340.28503	-898.46802	76.40817	1327.25891	415.17780	212.57550	-5.97285	11.10760	-112.48758	101.12670	-1220.58032	302.28305	-0.92933	-506.14545	-123.29971	-4.93501
541	4.500	1060.05664	-145.28766	1448.22925	-88.20824	84.52734	1339.66968	-898.80194	75.57442	1323.18311	401.61194	213.61880	-6.13188	40.13419	-111.88105	97.69659	-1234.26257	303.22336	-0.90216	-520.11786	-121.91943	-5.18288
542	4.508	1062.34412	-145.72021	1446.18591	-89.75832	83.63966	1339.01282	-898.82629	74.64793	1319.78711	388.17880	214.66440	-6.21712	70.00168	-110.62729	93.64175	-1247.87695	304.17130	-0.76424	-533.80255	-120.84705	-5.24121
543	4.517	1064.38867	-146.20802	1444.54419	-91.20966	82.61551	1338.30688	-898.56653	73.59842	1317.18665	374.71768	215.61212	-6.25999	100.56511	-108.94354	89.06588	-1261.30786	305.05280	-0.42865	-547.26630	-120.07373	-5.23668
544	4.525	1066.13037	-146.74182	1443.35608	-92.52092	81.46870	1337.54456	-898.09979	72.39107	1315.42041	361.07791	216.37018	-6.34410	131.70683	-107.02664	83.99448	-1274.45190	305.86038	0.25147	-560.66064	-119.44366	-5.34348
545	4.533	1067.51794	-147.31589	1442.66370	-93.65941	80.22198	1336.72803	-897.53094	71.01657	1314.46643	347.25726	217.00645	-6.50938	163.38510	-105.05556	78.47382	-1287.24500	306.61115	1.46125	-574.08820	-118.76285	-5.64576
546	4.542	1068.51611	-147.91107	1442.49036	-94.60251	78.90728	1335.87292	-896.94440	69.56293	1314.23706	333.40753	217.69170	-6.71698	195.66264	-103.17764	72.58339	-1299.63232	307.25830	3.33264	-587.56915	-117.93475	-6.05325
547	4.550	1069.11572	-148.49591	1442.83984	-95.32893	77.56499	1335.00330	-896.37280	68.23807	1314.57629	319.69409	218.53253	-6.88044	228.67883	-101.52380	66.43872	-1311.54150	307.68979	5.90544	-601.07666	-117.03027	-6.39849
548	4.558	1069.33069	-149.03862	1443.69922	-95.81078	76.24409	1334.14526	-895.82007	67.27019	1315.30652	306.18927	219.53015	-6.90374	262.59436	-100.21382	60.18607	-1322.91431	307.90253	9.26991	-614.58002	-116.19179	-6.57456
549	4.567	1069.18005	-149.51567	1445.04163	-96.01994	74.99373	1333.32361	-895.30298	66.76459	1316.30444	292.85876	220.64545	-6.74198	297.51453	-99.34859	53.98138	-1333.71301	308.06894	13.66639	-628.05939	-115.49055	-6.57503
550	4.575	1068.67554	-149.91969	1446.83044	-95.94424	73.84001	1332.55994	-894.83777	66.67661	1317.53076	279.58798	221.82465	-6.45880	333.41064	-99.03038	47.97996	-1343.88330	308.30890	19.24902	-641.53076	-114.89326	-6.47160
551	4.583	1067.82568	-150.25883	1449.01904	-95.60283	72.76662	1331.86902	-894.39685	66.89324	1319.00208	266.26071	222.98766	-6.18171	370.11725	-99.40416	42.36542	-1353.29944	308.47101	25.76945	-655.02612	-114.31833	-6.37144
552	4.592	1066.64746	-150.54330	1451.55652	-95.05097	71.72508	1331.25952	-893.90906	67.30901	1320.75305	252.81244	224.03320	-5.99874	407.40045	-100.68018	37.39683	-1361.63013	308.24927	32.76151	-668.53857	-113.67349	-6.34894
553	4.600	1065.17285	-150.77368	1454.39514	-94.36977	70.66733	1330.73816	-893.30884	67.85147	1322.80701	239.20782	224.85422	-5.94083	444.97006	-103.08323	33.38913	-1368.14746	307.49741	40.06133	-682.03625	-112.87397	-6.39131
554	4.608	1063.44641	-150.94269	1457.48816	-93.64616	69.56857	1330.31458	-892.59637	68.46146	1325.15796	225.46259	225.38980	-6.00868	482.39920	-106.70623	30.58076	-1371.65356	306.29639	47.85094	-695.51965	-111.89690	-6.43430
555	4.617	1061.51831	-151.04051	1460.78564	-92.95282	68.43042	1329.99988	-891.84888	69.07109	1327.76575	211.67157	225.74860	-6.13778	519.06592	-111.33643	28.93781	-1370.81567	304.72232	56.16920	-709.03027	-110.82716	-6.43789
556	4.625	1059.43457	-151.05244	1464.23828	-92.33479	67.27435	1329.80359	-891.17059	69.62125	1330.56409	197.90106	226.17804	-6.23291	554.21320	-116.41415	28.05156	-1364.94287	302.70551	64.55383	-722.62158	-109.79572	-6.40069
557	4.633	1057.23035	-150.96240	1467.80042	-91.80779	66.13475	1329.73376	-890.63275	70.09415	1333.48169	184.12628	226.82083	-6.27794	587.08167	-121.23499	27.30791	-1354.49170	300.11044	72.15309	-736.33917	-108.85559	-6.35021
558	4.642	1054.93298	-150.77177	1471.42407	-91.36496	65.05054	1329.79492	-890.25220	70.51677	1336.46216	170.35510	227.68669	-6.27800	616.96729	-125.30608	26.22543	-1340.60742	296.83475	78.20033	-750.17981	-107.95567	-6.32516
559	4.650	1052.56348	-150.51137	1475.05640	-90.98517	64.05089	1329.98694	-890.00665	70.92796	1339.47180	156.65894	228.79228	-6.17628	643.19604	-128.61884	24.61518	-1324.17139	292.86963	82.50533	-764.07135	-107.02169	-6.32011
560	4.658	1050.13342	-150.22466	1478.64758	-90.64101	63.14553	1330.30603	-889.86432	71.34516	1342.49316	143.02814	230.07079	-5.98059	665.19104	-131.57803	22.44419	-1305.33105	288.36972	85.53918	-777.94843	-106.03717	-6.28031
561	4.667	1047.64868	-149.93697	1482.15942	-90.30568	62.32982	1330.74512	-889.80188	71.76534	1345.50647	129.33673	231.29857	-5.82828	682.67944	-134.57953	19.63199	-1283.74438	283.63553	87.92093	-791.80676	-105.05888	-6.17670
562	4.675	1045.12073	-149.64709	1485.56030	-89.95529	61.59002	1331.29260	-889.80005	72.18900	1348.47021	115.47260	232.27962	-5.81894	695.79138	-137.70547	16.05624	-1259.09961	278.94012	89.65542	-805.66748	-104.13002	-6.05856
563	4.683	1042.57471	-149.34761	1488.81982	-89.56758	60.89817	1331.93567	-889.82928	72.63502	1351.31519	101.42743	232.98625	-5.90890	704.84473	-140.89012	11.77205	-1231.38330	274.32932	89.96314	-819.54700	-103.23803	-5.97777
564	4.692	1040.04785	-149.04399	1491.91223	-89.12256	60.20529	1332.66602	-889.84546	73.12672	1353.96301	87.27063	233.54219	-6.00617	710.02563	-144.15598	7.15199	-1200.78601	269.61990	88.03157	-833.45801	-102.40257	-5.87267
565	4.700	1037.58057	-148.75371	1494.81494	-88.60568	59.44217	1333.48083	-889.80499	73.64543	1356.36194	73.10260	234.16714	-6.05594	711.29248	-147.46935	2.76351	-1167.59912	264.63397	83.84501	-847.40845	-101.61234	-5.68711
566	4.708	1035.21265	-148.49803	1497.50269	-88.01210	58.52967	1334.37878	-889.68817	74.08950	1358.51318	58.99738	235.02539	-6.03230	708.47107	-150.48792	-0.85619	-1132.22229	259.39954	78.21581	-861.39111	-100.69106	-5.55453
567	4.717	1032.98926	-148.29634	1499.94812	-87.34949	57.39758	1335.35596	-889.49963	74.31032	1360.46008	44.92999	236.04202	-5.94114	701.47546	-152.63893	-3.36289	-1095.09521	254.08081	72.19334	-875.40662	-99.50760	-5.62632
568	4.725	1030.96533	-148.15912	1502.12927	-86.63710	56.00272	1336.40759	-889.24615	74.20689	1362.24866	30.81555	236.99947	-5.82434	690.74646	-153.51839	-4.72737	-1056.54102	248.79674	66.53955	-889.51758	-98.28203	-5.78318
569	4.733	1029.20166	-148.09187	1504.03259	-85.90116	54.33377	1337.53040	-888.92761	73.77345	1363.90076	16.64349	237.83739	-5.72112	677.50647	-153.22911	-5.25450	-1016.68121	243.62038	61.62587	-903.80658	-97.41286	-5.74479
570	4.742	1027.75342	-148.10867	1505.64673	-85.17258	52.40205	1338.72156	-888.54730	73.07764	1365.41064	2.49738	238.65916	-5.64668	663.24036	-152.27736	-5.37969	-975.51208	238.65533	57.62284	-918.21375	-96.92099	-5.46926
571	4.750	1026.65857	-148.22749	1506.95496	-84.48833	50.22840	1339.97437	-888.12219	72.21265	1366.75183	-11.54315	239.51614	-5.60177	648.89343	-151.16116	-5.40780	-933.08228	234.01013	54.73550	-932.48401	-96.32037	-5.24003
572	4.758	1025.93726	-148.45341	1507.93567	-83.88969	47.83529	1341.27222	-887.68616	71.25341	1367.88745	-25.43945	240.41873	-5.54709	634.74182	-150.11641	-5.45367	-889.66949	229.80246	53.31837	-946.41040	-95.23078	-5.28585
573	4.767	1025.59058	-148.77580	1508.57056	-83.41536	45.25327	1342.58435	-887.28906	70.25014	1368.78137	-39.19537	241.34750	-5.36220	620.74939	-149.16542	-5.53712	-845.94354	226.15977	53.62025	-960.06000	-93.83470	-5.48803
574	4.775	1025.59558	-149.18112	1508.84937	-83.09254	42.53805	1343.86743	-886.99469	69.24548	1369.40381	-52.83771	242.13800	-4.83132	606.80530	-148.26381	-5.65623	-803.03491	223.07335	55.18313	-973.68170	-92.59474	-5.53528
575	4.783	1025.90588	-149.66319	1508.76819	-82.92972	39.77080	1345.07690	-886.87347	68.27601	1369.73315	-66.25482	242.68513	-3.59513	592.84259	-147.36786	-5.80972	-762.35974	220.26740	56.61756	-987.52393	-91.78918	-5.25761
576	4.792	1026.45972	-150.21901	1508.32385	-82.91809	37.03814	1346.18018	-886.98846	67.36942	1369.75476	-79.08783	243.19357	-1.16414	578.88672	-146.45183	-5.98954	-725.11627	217.29340	56.34189	-1001.66730	-91.34170	-4.76597
577	4.800	1027.20020	-150.83884	1507.51575	-83.03745	34.41763	1347.16064	-887.38068	66.54712	1369.45972	-90.83142	243.98262	2.90553	564.96973	-145.52699	-6.15888	-691.61218	213.87999	53.64381	-1015.95972	-90.96448	-4.31030
578	4.808	1028.09473	-151.50284	1506.34863	-83.25899	31.97537	1348.01331	-888.06116	65.82045	1368.84790	-100.90417	245.14952	8.89260	551.05420	-144.62590	-6.26400	-661.03442	210.22432	48.91130	-1030.21301	-90.43649	-4.05956
579	4.817	1029.13965	-152.18460	1504.83191	-83.55315	29.76887	1348.73682	-889.01331	65.18737	1367.91992	-108.67181	246.35733	16.84478	537.08887	-143.77286	-6.28206	-632.07825	206.84169	43.01335	-1044.34619	-89.68092	-4.05879
580	4.825	1030.34583	-152.86124	1502.97424	-83.90768	27.84601	1349.32776	-890.20557	64.62936	1366.66321	-113.53149	246.90437	26.48441	523.08594	-142.97984	-6.24818	-603.88928	204.20235	36.71201	-1058.30261	-88.67087	-4.28593
581	4.833	1031.72546	-153.52524	1500.78076	-84.34282	26.23281	1349.77930	-891.60358	64.10971	1365.05164	-114.89001	246.31378	37.44657	509.10443	-142.24301	-6.23334	-576.53278	202.57387	30.45712	-1072.04993	-87.44974	-4.64018
582	4.842	1033.28809	-154.18828	1498.25391	-84.90714	24.92413	1350.08301	-893.17358	63.59873	1363.05835	-112.04828	244.88846	49.66097	495.17825	-141.53317	-6.29697	-550.86603	202.05991	24.38088	-1085.69495	-86.16026	-4.98293
583	4.850	1035.03821	-154.87807	1495.39697	-85.65379	23.88750	1350.23242	-894.88281	63.11128	1360.67371	-104.27930	243.43320	63.04332	481.29718	-140.80136	-6.45665	-528.08856	202.69444	18.46698	-1099.42603	-84.96786	-5.21006
584	4.858	1036.97070	-155.62451	1492.22168	-86.61348	23.07179	1350.23022	-896.70081	62.71317	1357.90698	-91.26801	242.49634	76.76617	467.44070	-140.00694	-6.68031	-509.25549	204.50067	12.86907	-1113.31018	-83.99736	-5.24554
585	4.867	1039.07080	-156.44186	1488.75220	-87.78423	22.42004	1350.09521	-898.59552	62.49097	1354.77222	-73.66168	242.07950	89.42304	453.60138	-139.15073	-6.90095	-495.02716	207.43054	8.07279	-1127.25537	-83.24741	-5.09057
586	4.875	1041.31750	-157.33571	1485.02295	-89.14267	21.89029	1349.85559	-900.52380	62.51144	1351.28003	-52.97723	242.01730	100.18825	439.77246	-138.25975	-7.06568	-485.75201	211.22829	4.57220	-1141.16064	-82.54948	-4.88265
587	4.883	1043.68420	-158.32056	1481.07617	-90.66086	21.47118	1349.53369	-902.42139	62.80219	1347.44995	-30.71173	242.36546	109.35168	425.92804	-137.34561	-7.17229	-481.67511	215.37410	2.30472	-1154.99451	-81.72989	-4.78426
588	4.892	1046.13525	-159.41058	1476.96765	-92.31289	21.18020	1349.13940	-904.20660	63.35483	1343.33313	-7.71161	243.20554	117.39426	412.04395	-136.41774	-7.24909	-482.95163	219.17108	0.70272	-1168.75354	-80.76312	-4.84026
589	4.900	1048.62268	-160.60521	1472.77124	-94.07606	21.04947	1348.66919	-905.80530	64.12634	1339.02979	15.65283	244.13245	123.97365	398.13791	-135.50046	-7.31630	-489.34918	221.98019	-0.60785	-1182.44543	-79.69621	-5.00745
590	4.908	1051.08911	-161.89464	1468.57373	-95.92769	21.11269	1348.10840	-907.16760	65.03688	1334.69141	39.20966	244.14136	128.17409	384.25906	-134.58813	-7.38544	-499.90588	223.57263	-1.57410	-1196.11853	-78.55927	-5.22038
591	4.917	1053.47546	-163.25662	1464.46313	-97.83221	21.40063	1347.43970	-908.25861	65.97013	1330.50171	63.00024	242.16905	129.47585	370.44644	-133.64177	-7.47397	-512.99451	224.28984	-2.11208	-1209.82727	-77.39854	-5.39605
592	4.925	1055.72656	-164.64182	1460.52271	-99.73306	21.93681	1346.65308	-909.05316	66.78459	1326.64929	87.22455	237.83923	128.23378	356.71637	-132.65582	-7.58326	-526.96582	224.73389	-2.31195	-1223.56714	-76.29330	-5.45173
593	4.933	1057.79272	-165.98917	1456.82739	-101.56165	22.72176	1345.75293	-909.54572	67.34757	1323.30737	112.02240	231.68198	125.35723	343.06140	-131.66998	-7.68275	-540.87238	225.30081	-2.36346	-1237.30591	-75.35129	-5.30973
594	4.942	1059.62927	-167.25696	1453.44446	-103.25266	23.72028	1344.75659	-909.75952	67.56872	1320.61316	137.41199	224.56712	121.67480	329.44220	-130.72029	-7.74541	-554.53638	226.05708	-2.46765	-1250.98779	-74.63609	-4.96067
595	4.950	1061.19604	-168.42198	1450.43298	-104.75282	24.87084	1343.68872	-909.74500	67.40680	1318.64465	163.39722	216.99475	117.54280	315.82169	-129.78824	-7.78988	-568.08795	226.93765	-2.72893	-1264.45764	-74.07969	-4.48503
596	4.958	1062.46301	-169.45895	1447.83740	-106.02618	26.10419	1342.57751	-909.55579	66.88244	1317.40027	189.97498	209.06013	112.95600	302.21106	-128.79239	-7.86309	-581.64343	227.90601	-3.09620	-1277.50330	-73.60191	-3.85648
597	4.967	1063.41907	-170.33549	1445.68469	-107.06091	27.35939	1341.44934	-909.21490	66.10817	1316.79236	217.06860	200.90900	107.93726	288.64514	-127.67921	-7.97103	-595.23914	228.96002	-3.42358	-1289.96167	-73.24441	-2.83877
598	4.975	1064.07166	-171.03177	1443.99023	-107.86744	28.59660	1340.31982	-908.72589	65.24864	1316.68359	244.58173	192.81192	102.65611	275.13235	-126.50362	-8.05445	-608.84094	230.08789	-3.58166	-1301.75513	-73.08003	-1.18064
599	4.983	1064.43591	-171.56021	1442.76099	-108.45969	29.79510	1339.19214	-908.12439	64.40169	1316.96130	272.52219	184.83374	97.21385	261.64166	-125.36079	-8.06127	-622.40796	231.24127	-3.54458	-1312.88184	-73.07421	1.18237
600	4.992	1064.52380	-171.95378	1441.99097	-108.83539	30.93775	1338.06567	-907.48987	63.55199	1317.58264	301.00980	176.86182	91.59199	248.12018	-124.27454	-8.02200	-635.95135	232.36377	-3.41359	-1323.33008	-73.09140	4.15125
601	5.000	1064.34253	-172.24345	1441.66064	-108.97362	32.00515	1336.94531	-906.88989	62.64232	1318.55945	330.18756	169.04366	85.81876	234.53769	-123.20386	-8.00867	-649.50635	233.44981	-3.33397	-1333.00378	-73.03641	7.60435
602	5.008	1063.89661	-172.45853	1441.73987	-108.84520	32.98720	1335.84668	-906.33368	61.63805	1319.92004	360.12775	161.94736	79.99660	220.91617	-122.11748	-8.04195	-663.07086	234.53436	-3.36231	-1341.73706	-72.98601	11.47825
603	5.017	1063.19238	-172.63116	1442.19299	-108.42361	33.89385	1334.79846	-905.78772	60.53199	1321.68127	390.73340	156.05249	74.13305	207.28894	-121.02007	-8.08666	-676.61194	235.61914	-3.44022	-1349.24792	-73.15749	15.77312
604	5.025	1062.24341	-172.78572	1442.98169	-107.69785	34.74783	1333.84192	-905.21814	59.33759	1323.83459	421.83261	151.24991	68.10412	193.65552	-119.94447	-8.10330	-690.11597	236.66394	-3.48617	-1354.97705	-73.73142	20.49230
605	5.033	1061.07349	-172.92340	1444.06458	-106.68918	35.56258	1333.02417	-904.61163	58.08440	1326.34192	453.48676	147.17703	61.97281	180.00302	-118.92107	-8.07766	-703.60010	237.65790	-3.46909	-1358.02563	-74.74187	25.61755
606	5.042	1059.71399	-173.02126	1445.39734	-105.45848	36.32619	1332.38574	-903.97797	56.80178	1329.13904	485.97675	143.79147	56.20747	166.33159	-117.92975	-8.02991	-717.10736	238.65083	-3.40580	-1357.38904	-76.15423	31.29938
607	5.050	1058.19934	-173.05673	1446.93286	-104.09596	37.01111	1331.95056	-903.35138	55.50561	1332.13782	519.27026	141.34967	51.39165	152.63814	-116.91121	-8.00229	-730.70197	239.69514	-3.33545	-1352.34583	-78.00797	38.01106
608	5.058	1056.56030	-173.03641	1448.62256	-102.70197	37.59703	1331.72339	-902.78137	54.20137	1335.23364	552.66412	139.93967	47.77924	138.91518	-115.83041	-8.02397	-744.42261	240.78120	-3.28935	-1342.66772	-80.40463	46.15537
609	5.067	1054.82007	-172.99554	1450.42114	-101.36919	38.07806	1331.69714	-902.31458	52.89509	1338.32825	585.08728	139.22421	45.08386	125.16656	-114.70729	-8.08615	-758.24396	241.85153	-3.25120	-1328.52661	-83.28889	55.33772
610	5.075	1052.99524	-172.97220	1452.28845	-100.16782	38.45810	1331.85596	-901.97992	51.60758	1341.35754	615.55347	138.69843	42.58436	111.39291	-113.60236	-8.14778	-772.11066	242.86618	-3.17088	-1310.21448	-86.35656	64.19199
611	5.083	1051.10205	-172.98630	1454.18457	-99.13361	38.75079	1332.17432	-901.78442	50.38567	1344.29626	643.25879	137.95006	39.52977	97.57860	-112.57965	-8.15386	-785.99493	243.83324	-3.02609	-1287.92786	-89.24677	71.02821
612	5.092	1049.16235	-173.03130	1456.06628	-98.26448	38.97835	1332.61987	-901.71851	49.29458	1347.14160	667.53564	136.72966	35.57462	83.71024	-111.64667	-8.07955	-799.90894	244.77086	-2.85304	-1261.78918	-91.66799	74.62856
613	5.100	1047.20618	-173.07504	1457.89490	-97.52714	39.16383	1333.15906	-901.76361	48.39438	1349.89868	687.91254	135.13087	30.83908	69.78677	-110.73711	-7.97276	-813.86456	245.66202	-2.72348	-1232.01685	-93.34007	74.62106
614	5.108	1045.27173	-173.08022	1459.64099	-96.87018	39.32364	1333.76196	-901.89246	47.71927	1352.57214	704.20349	133.62337	25.57920	55.81604	-109.78497	-7.90436	-827.83893	246.49329	-2.67011	-1199.02783	-94.04821	71.48071
615	5.117	1043.39905	-173.03307	1461.28284	-96.24077	39.46698	1334.40698	-902.06470	47.27130	1355.15979	716.49048	132.72655	19.90974	41.81081	-108.78073	-7.88778	-841.80652	247.31717	-2.63626	-1163.37524	-93.84131	66.33972
616	5.125	1041.61987	-172.95004	1462.80188	-95.59694	39.60829	1335.08447	-902.22760	47.03432	1357.64807	724.97827	132.72163	13.89137	27.77286	-107.75142	-7.88103	-855.78925	248.21167	-2.54841	-1125.63269	-93.03797	60.58767
617	5.133	1039.95667	-172.86501	1464.18115	-94.90816	39.79357	1335.79346	-902.32690	46.99416	1360.01697	729.80408	133.56187	7.82561	13.68375	-106.72865	-7.83929	-869.83826	249.19250	-2.41380	-1086.33667	-92.00040	55.36135
618	5.142	1038.42883	-172.80972	1465.40942	-94.14987	40.11185	1336.53418	-902.32202	47.13776	1362.24597	730.86475	134.84715	2.41061	-0.47475	-105.71764	-7.75487	-883.96796	250.20030	-2.28901	-1045.91052	-90.97964	51.24780
619	5.150	1037.05273	-172.78961	1466.48450	-93.30280	40.66643	1337.30408	-902.18896	47.43990	1364.31836	727.79773	136.01382	-1.49116	-14.68407	-104.69128	-7.65432	-898.12909	251.16486	-2.18788	-1004.56879	-90.09870	48.33183
620	5.158	1035.84412	-172.78372	1467.40649	-92.35417	41.52927	1338.10339	-901.90918	47.86681	1366.22388	720.35815	136.74426	-3.46401	-28.88663	-103.63264	-7.56309	-912.26898	252.07503	-2.07969	-962.36456	-89.37054	46.45730
621	5.167	1034.82751	-172.77817	1468.16260	-91.29515	42.71889	1338.94214	-901.46381	48.38603	1367.95374	709.08289	137.20604	-3.97415	-43.04297	-102.56184	-7.48848	-926.39807	252.98204	-1.95398	-919.44855	-88.79382	45.57621
622	5.175	1034.04175	-172.78705	1468.72461	-90.12379	44.20995	1339.83618	-900.84656	48.95792	1369.48853	695.45166	137.81384	-3.94459	-57.16261	-101.52595	-7.43318	-940.55194	253.92807	-1.83318	-876.39972	-88.50772	45.93729
623	5.183	1033.53125	-172.84201	1469.05920	-88.85794	45.95211	1340.79236	-900.08325	49.52634	1370.78931	681.02893	138.71219	-3.91650	-71.25038	-100.57254	-7.40147	-954.71747	254.88901	-1.72774	-834.34680	-88.75244	47.66714
624	5.192	1033.32849	-172.97171	1469.13623	-87.54428	47.87932	1341.79541	-899.23279	50.04436	1371.80872	666.57300	139.67607	-3.90239	-85.25409	-99.70567	-7.36462	-968.85376	255.81299	-1.61520	-794.65424	-89.61980	50.04831
625	5.200	1033.43909	-173.18097	1468.93188	-86.25067	49.91476	1342.80688	-898.36560	50.50993	1372.52124	652.19165	140.57791	-3.87184	-99.06992	-98.88338	-7.21378	-982.95575	256.70142	-1.47441	-758.26575	-90.98212	51.66100
626	5.208	1033.83765	-173.44077	1468.43469	-85.04644	51.98073	1343.77917	-897.55133	50.95334	1372.92822	637.89758	141.61311	-3.99821	-112.55592	-98.10123	-6.76522	-997.05273	257.63181	-1.31453	-725.15637	-92.72411	51.44547
627	5.217	1034.47314	-173.70276	1467.64929	-83.98372	54.00814	1344.67529	-896.86096	51.39650	1373.02930	623.73724	142.94595	-4.42234	-125.51060	-97.44642	-5.81698	-1011.14844	258.69189	-1.15467	-694.41040	-94.94105	49.32977
628	5.225	1035.28723	-173.92407	1466.59058	-83.09210	55.93362	1345.47729	-896.36169	51.83536	1372.80786	609.69836	144.40369	-5.01851	-137.62259	-97.02844	-4.19415	-1025.19275	259.89056	-1.01172	-664.90375	-97.86909	45.85096
629	5.233	1036.23828	-174.08711	1465.27075	-82.38905	57.68835	1346.17957	-896.09991	52.24879	1372.24390	595.69226	145.65332	-5.52234	-148.45114	-96.89651	-1.75912	-1039.14917	261.14450	-0.91842	-635.96936	-101.69041	41.53725
630	5.242	1037.31226	-174.20761	1463.69312	-81.89081	59.20795	1346.77783	-896.08600	52.62251	1371.32349	581.69440	146.57785	-5.74753	-157.54103	-97.03162	1.56641	-1053.05200	262.34985	-0.90579	-607.57825	-106.43790	36.71201
631	5.250	1038.51208	-174.32140	1461.85742	-81.61368	60.46129	1347.26294	-896.29706	52.97029	1370.03796	567.80566	147.36377	-5.68331	-164.67351	-97.36337	5.78776	-1066.95337	263.49167	-0.93739	-580.17242	-112.03776	31.60684
632	5.258	1039.83997	-174.45749	1459.76489	-81.57538	61.45985	1347.62122	-896.69476	53.32996	1368.37939	554.06598	148.25253	-5.50345	-170.00412	-97.83112	11.00803	-1080.85779	264.64136	-0.91230	-554.44025	-118.34467	26.41973
633	5.267	1041.29456	-174.62109	1457.41821	-81.79512	62.24393	1347.83801	-897.24213	53.73087	1366.33667	540.39532	149.33362	-5.40451	-173.72153	-98.52856	17.78954	-1094.74072	265.77615	-0.80104	-531.10388	-125.10914	21.29026
634	5.275	1042.87585	-174.79704	1454.81982	-82.28436	62.86528	1347.90613	-897.91974	54.14316	1363.90027	526.71368	150.53381	-5.45476	-175.28940	-99.80783	27.19324	-1108.58276	266.73615	-0.73362	-510.75006	-132.04269	16.39816
635	5.283	1044.58435	-174.96234	1451.97815	-83.03881	63.36581	1347.83533	-898.74255	54.44809	1361.07190	512.97357	151.70712	-5.61374	-173.12961	-102.18658	40.02789	-1122.37451	267.49167	-0.85639	-493.74774	-138.93420	12.07610
636	5.292	1046.41748	-175.10477	1448.91516	-84.04208	63.75761	1347.65088	-899.75079	54.49141	1357.86047	499.17957	152.80408	-5.78698	-165.49469	-106.06631	55.83138	-1136.11194	268.29669	-1.12993	-480.27197	-145.60876	8.66918
637	5.300	1048.37476	-175.24803	1445.66614	-85.27376	64.02522	1347.38245	-900.97357	54.18729	1354.26917	485.41348	153.94696	-5.89857	-151.84195	-111.42029	72.64600	-1149.81445	269.38614	-1.37704	-470.44836	-151.84116	6.22776
638	5.308	1050.45874	-175.44354	1442.26880	-86.71249	64.15070	1347.05396	-902.40674	53.55670	1350.30029	471.72974	155.23618	-5.96755	-133.24901	-117.66746	87.81918	-1163.52795	270.68561	-1.47274	-464.55737	-157.32990	4.33927
639	5.317	1052.67200	-175.72232	1438.75952	-88.33556	64.13378	1346.68140	-904.01111	52.68771	1345.97278	458.05762	156.55891	-6.07512	-111.55711	-123.92056	99.17033	-1177.27441	271.97961	-1.40330	-463.09808	-161.68921	2.37759
640	5.325	1055.00391	-176.07349	1435.17676	-90.11819	63.98849	1346.27197	-905.71594	51.68999	1341.34265	444.29852	157.70599	-6.25591	-88.25647	-129.46268	105.83259	-1191.00391	273.14709	-1.25650	-466.46460	-164.55508	0.09772
641	5.333	1057.41919	-176.46652	1431.56702	-92.02988	63.72598	1345.82263	-907.43347	50.66618	1336.51660	430.45148	158.62303	-6.44655	-64.01810	-134.00356	108.34284	-1204.66553	274.16571	-1.17836	-474.39886	-165.81363	-2.08223
642	5.342	1059.85754	-176.87547	1427.99194	-94.02943	63.33954	1345.32202	-909.06818	49.69696	1331.64563	416.59033	159.44989	-6.56704	-38.89198	-137.57892	108.00939	-1218.31628	275.06622	-1.24468	-485.81036	-165.72244	-3.58190
643	5.350	1062.24402	-177.28969	1424.52783	-96.06898	62.80441	1344.76318	-910.51196	48.83870	1326.90271	402.80176	160.32686	-6.63022	-12.73004	-140.33630	106.11046	-1232.04211	275.91730	-1.38500	-499.16522	-164.79868	-4.30078
644	5.358	1064.50439	-177.71292	1421.25977	-98.10477	62.09985	1344.15137	-911.65558	48.11912	1322.45801	389.15167	161.25786	-6.70118	14.51114	-142.40221	103.44970	-1245.82813	276.81461	-1.43877	-513.12689	-163.59134	-4.53806
645	5.367	1066.57629	-178.15628	1418.27905	-100.10007	61.23556	1343.49927	-912.42133	47.52952	1318.45972	375.63599	162.20360	-6.79090	42.69466	-143.86563	100.34770	-1259.59937	277.81665	-1.30594	-527.00525	-162.46152	-4.57103
646	5.375	1068.41187	-178.63245	1415.67517	-102.02011	60.24757	1342.81873	-912.78857	47.03381	1315.01965	362.17438	163.19623	-6.86057	71.59241	-144.82245	96.84235	-1273.29785	278.85492	-1.05604	-540.68579	-161.48624	-4.58149
647	5.383	1069.97192	-179.15021	1413.51831	-103.82994	59.16624	1342.11755	-912.79797	46.60052	1312.20789	348.67712	164.26329	-6.90157	101.01123	-145.40439	92.88123	-1286.86243	279.80618	-0.80625	-554.25061	-160.57520	-4.72501
648	5.392	1071.22095	-179.70697	1411.85046	-105.49142	58.00070	1341.40430	-912.53870	46.22980	1310.05444	335.09290	165.33623	-6.95858	130.85864	-145.74249	88.43153	-1300.19788	280.64203	-0.48658	-567.75220	-159.64403	-5.06475
649	5.400	1072.12659	-180.28693	1410.69189	-106.95996	56.75121	1340.69495	-912.12830	45.94884	1308.55591	321.42572	166.33334	-7.05228	161.12651	-145.91260	83.50344	-1313.18713	281.40750	0.20217	-581.21735	-158.67639	-5.51446
650	5.408	1072.66846	-180.86877	1410.04736	-108.18938	55.42048	1340.01379	-911.68921	45.78765	1307.68115	307.74359	167.24823	-7.12935	191.85211	-145.97086	78.13842	-1325.72583	282.16202	1.61484	-594.69897	-157.72142	-5.90601
651	5.417	1072.84619	-181.43208	1409.91211	-109.13942	54.02020	1339.38293	-911.32373	45.76916	1307.38452	294.11917	168.10570	-7.13059	223.12743	-146.03677	72.43130	-1337.72705	283.01492	3.97729	-608.26068	-156.88712	-6.10139
652	5.425	1072.67310	-181.95786	1410.27917	-109.78038	52.58258	1338.81592	-911.09680	45.91415	1307.61902	280.55716	168.92276	-7.05869	255.10396	-146.28519	66.54427	-1349.10510	284.07602	7.35986	-621.91608	-156.27316	-6.05738
653	5.433	1072.16626	-182.43365	1411.14587	-110.10071	51.16015	1338.31970	-911.02704	46.23986	1308.34082	267.00729	169.70753	-6.96912	287.90021	-146.85796	60.64851	-1359.81116	285.28644	11.74922	-635.60907	-155.85236	-5.85323
654	5.442	1071.34326	-182.86235	1412.50574	-110.11284	49.80597	1337.89856	-911.06958	46.75423	1309.51355	253.39841	170.40352	-6.94272	321.49603	-147.82040	54.85983	-1369.87256	286.33905	17.01221	-649.26208	-155.45148	-5.66460
655	5.450	1070.22424	-183.25305	1414.33606	-109.85278	48.54906	1337.55493	-911.12451	47.43868	1311.11511	239.67294	170.91135	-7.04062	355.74680	-149.22205	49.25587	-1379.28088	286.90860	22.92183	-662.84070	-154.88216	-5.63073
656	5.458	1068.83093	-183.59753	1416.59607	-109.37700	47.37676	1337.29211	-911.09473	48.22806	1313.12646	225.85370	171.30081	-7.22360	390.47812	-151.19102	43.96281	-1387.79468	286.93530	29.36015	-676.35840	-154.09167	-5.74578
657	5.467	1067.18274	-183.86508	1419.23633	-108.75381	46.24360	1337.11536	-910.93335	49.03225	1315.51416	212.04175	171.86420	-7.32869	425.53146	-153.93152	39.23252	-1394.84155	286.50128	36.34948	-689.83752	-153.17601	-5.91498
658	5.475	1065.29883	-184.02290	1422.20972	-108.05027	45.10717	1337.03162	-910.64746	49.78550	1318.22388	198.29163	172.74097	-7.22671	460.72345	-157.60017	35.40617	-1399.42261	285.58734	43.94504	-703.30298	-152.27536	-6.03410
659	5.483	1063.20459	-184.05812	1425.47253	-107.32275	43.95210	1337.04871	-910.28412	50.46765	1321.18188	184.53986	173.70482	-7.00309	495.75467	-162.14522	32.71803	-1400.14746	284.11038	52.15060	-716.80615	-151.49109	-6.01852
660	5.492	1060.93176	-183.98244	1428.97961	-106.61393	42.78566	1337.17310	-909.90894	51.09282	1324.30115	170.73041	174.52649	-6.85632	530.10168	-167.19508	31.06324	-1395.82104	282.01584	60.69931	-730.41882	-150.83554	-5.86368
661	5.500	1058.51282	-183.82018	1432.68677	-105.95319	41.62820	1337.40588	-909.58142	51.69370	1327.49231	156.92206	175.21800	-6.87060	562.99182	-172.12106	29.97597	-1386.25745	279.24640	68.91548	-744.17902	-150.21039	-5.65127
662	5.508	1055.97571	-183.59425	1436.55359	-105.35854	40.50937	1337.74316	-909.34082	52.30710	1330.67822	143.19006	175.89186	-6.96953	593.51990	-176.31789	28.88017	-1372.33020	275.73053	75.98019	-758.04425	-149.44977	-5.48554
663	5.517	1053.34119	-183.31822	1440.53943	-104.83559	39.46029	1338.17468	-909.20557	52.94681	1333.80286	129.51691	176.69147	-7.01459	620.75537	-179.52994	27.35750	-1355.10388	271.46854	81.39085	-771.90442	-148.42152	-5.47343
664	5.525	1050.62878	-182.99535	1444.59937	-104.37535	38.49787	1338.68115	-909.18024	53.57174	1336.82837	115.81219	177.70998	-6.93965	643.83228	-181.95383	25.21548	-1335.02258	266.67413	85.25685	-785.66638	-147.17094	-5.65472
665	5.533	1047.86072	-182.62634	1448.69092	-103.96114	37.61237	1339.23755	-909.26331	54.09170	1339.72888	102.00250	178.86017	-6.79875	662.22449	-183.98523	22.40400	-1311.88855	261.72778	88.09674	-799.35486	-145.94467	-5.90047
666	5.542	1045.05676	-182.21870	1452.77710	-103.58189	36.77170	1339.82300	-909.45007	54.42885	1342.49170	88.08246	179.96979	-6.68274	675.99561	-185.87000	18.94169	-1285.39014	256.83548	90.09698	-813.09454	-144.96625	-6.01211
667	5.550	1042.23132	-181.78316	1456.82202	-103.23396	35.93570	1340.42822	-909.72852	54.57349	1345.11792	74.08197	180.95105	-6.63632	685.63647	-187.66342	14.93920	-1255.51294	251.94563	90.70464	-826.98273	-144.23494	-5.90107
668	5.558	1039.40161	-181.32228	1460.79053	-102.91109	35.06469	1341.05371	-910.07288	54.56033	1347.60999	60.03839	181.81697	-6.62311	691.65674	-189.41867	10.62998	-1222.52466	247.01842	89.16980	-841.01575	-143.59666	-5.61083
669	5.567	1036.59521	-180.83342	1464.65503	-102.59972	34.11987	1341.70520	-910.44122	54.39803	1349.95239	45.97314	182.62122	-6.56514	694.33655	-191.23613	6.30911	-1186.79028	242.07852	85.32744	-855.12085	-142.89752	-5.27511
670	5.575	1033.85095	-180.32335	1468.39783	-102.28088	33.05529	1342.39197	-910.78070	54.04873	1352.12036	31.88690	183.44904	-6.43938	693.71204	-193.12784	2.29812	-1148.71118	237.13771	79.80837	-869.23273	-142.01550	-5.07789
671	5.583	1031.20935	-179.81348	1472.00220	-101.93300	31.81012	1343.12219	-911.03516	53.48566	1354.10242	17.84381	184.43408	-6.27098	689.65442	-194.88069	-1.00841	-1108.70801	232.21312	73.63608	-883.33929	-140.88651	-5.12576
672	5.592	1028.70923	-179.33179	1475.44214	-101.53967	30.32221	1343.90076	-911.15039	52.75414	1355.89685	3.93225	185.63882	-6.08601	682.07495	-196.08081	-3.26940	-1067.11023	227.30959	67.67979	-897.45361	-139.59424	-5.32247
673	5.600	1026.39258	-178.90785	1478.68518	-101.09601	28.55451	1344.73315	-911.08746	51.94085	1357.49353	-9.91522	186.89957	-5.94153	671.29358	-196.39877	-4.48861	-1024.08313	222.43816	62.46315	-911.55713	-138.32965	-5.44723
674	5.608	1024.30566	-178.57858	1481.69775	-100.60188	26.50355	1345.62610	-910.84186	51.08754	1358.87427	-23.85162	187.98825	-5.89744	658.24792	-195.89560	-5.02018	-979.73224	217.72502	58.32675	-925.60974	-137.19724	-5.38131
675	5.617	1022.49255	-178.38396	1484.44409	-100.05861	24.18630	1346.58313	-910.43945	50.17211	1360.03235	-37.88922	188.90543	-5.94799	644.14539	-194.94640	-5.23782	-934.26978	213.42543	55.61206	-939.61432	-136.14825	-5.20582
676	5.625	1020.98914	-178.34332	1486.88550	-99.48299	21.63007	1347.59497	-909.91656	49.15861	1360.98132	-51.92511	189.78448	-6.03550	629.84497	-193.89783	-5.32397	-888.14435	209.75629	54.63433	-953.60779	-135.13895	-5.05965
677	5.633	1019.81366	-178.44487	1488.98816	-98.91406	18.88093	1348.63098	-909.31744	48.03857	1361.74048	-65.88428	190.63013	-6.05925	615.66260	-192.89453	-5.34228	-842.17529	206.71970	55.34303	-967.60413	-134.23619	-4.97676
678	5.642	1018.95569	-178.66344	1490.73328	-98.39722	16.01511	1349.63989	-908.70007	46.83852	1362.31384	-79.68292	191.41922	-5.82395	601.62915	-191.94113	-5.35862	-797.60803	204.07933	56.89376	-981.61316	-133.52081	-4.90455
679	5.650	1018.37775	-178.97339	1492.11938	-97.96477	13.12906	1350.56653	-908.12982	45.60284	1362.68506	-93.14996	192.23244	-5.04086	587.72620	-191.00757	-5.45804	-755.83942	201.48820	57.77265	-995.65509	-132.96854	-4.80108
680	5.658	1018.03131	-179.34833	1493.15552	-97.62959	10.31380	1351.37219	-907.66803	44.37782	1362.81714	-106.11584	193.04001	-3.42426	573.93384	-190.08264	-5.68436	-717.72992	198.76999	56.69266	-1009.68060	-132.40350	-4.66993
681	5.667	1017.87939	-179.76901	1493.84790	-97.38860	7.63799	1352.03833	-907.36420	43.20807	1362.66162	-118.42352	193.74750	-0.69825	560.20129	-189.18376	-5.97852	-683.05334	196.11055	53.35503	-1023.57465	-131.62564	-4.52468
682	5.675	1017.90887	-180.23154	1494.19287	-97.22745	5.15216	1352.55969	-907.25366	42.12728	1362.17517	-129.69000	194.59442	3.52685	546.45178	-188.33411	-6.21301	-650.74884	193.86853	48.23668	-1037.33997	-130.68733	-4.35708
683	5.683	1018.12537	-180.74573	1494.18347	-97.12840	2.90597	1352.93481	-907.36029	41.15198	1361.32678	-139.20178	195.92677	9.66850	532.64307	-187.52263	-6.30941	-619.73560	192.32956	41.94991	-1051.12622	-129.81674	-4.18306
684	5.692	1018.54108	-181.32866	1493.81738	-97.08435	0.94538	1353.16528	-907.69513	40.29203	1360.10156	-146.13629	197.45638	17.80356	518.79065	-186.71654	-6.29688	-589.57300	191.68381	34.98144	-1064.99194	-129.03969	-4.06629
685	5.700	1019.16864	-181.99120	1493.09570	-97.10909	-0.71972	1353.25525	-908.25281	39.55946	1358.51343	-149.78320	198.28517	27.53599	504.93228	-185.90787	-6.27601	-560.64771	192.03136	27.71117	-1078.84973	-128.21552	-4.03610
686	5.708	1020.01801	-182.72928	1492.02051	-97.23430	-2.12748	1353.21118	-909.00824	38.97271	1356.59924	-149.51837	197.82927	38.41997	491.08780	-185.10661	-6.34700	-533.91650	193.35559	20.47729	-1092.65320	-127.29700	-4.07629
687	5.717	1021.09131	-183.53693	1490.59534	-97.49426	-3.33339	1353.04150	-909.91748	38.56702	1354.38159	-144.66107	196.48215	50.39412	477.24142	-184.31644	-6.53536	-510.44168	195.54179	13.76941	-1106.45422	-126.27885	-4.21337
688	5.725	1022.38153	-184.42136	1488.82983	-97.91034	-4.37518	1352.75684	-910.92670	38.39651	1351.84790	-134.58514	195.30411	63.47809	463.37341	-183.53175	-6.78011	-491.03497	198.41565	8.36153	-1120.30566	-125.12875	-4.47708
689	5.733	1023.87488	-185.39558	1486.74158	-98.48677	-5.26402	1352.37305	-911.98712	38.51821	1348.96802	-119.23224	195.13889	77.05891	449.48965	-182.73915	-6.99450	-476.07349	201.75314	4.90672	-1134.19373	-123.92857	-4.77937
690	5.742	1025.55652	-186.46700	1484.35620	-99.21692	-6.00080	1351.91272	-913.06531	38.96686	1345.72607	-99.52289	196.08752	89.95547	435.60129	-181.93007	-7.12562	-465.50201	205.26489	3.24802	-1148.08167	-122.91006	-4.93266
691	5.750	1027.41650	-187.64404	1481.70886	-100.09062	-6.59248	1351.39880	-914.13983	39.73625	1342.14197	-77.00739	197.73315	101.30810	421.71912	-181.09923	-7.18879	-459.22015	208.59009	2.48738	-1161.95789	-122.21149	-4.79885
692	5.758	1029.44214	-188.93854	1478.84082	-101.09899	-7.04879	1350.84021	-915.19275	40.77973	1338.27576	-53.01611	199.53365	110.89181	407.85748	-180.22734	-7.25340	-457.53284	211.36418	1.77830	-1175.79248	-121.69707	-4.42377
693	5.767	1031.60217	-190.35240	1475.79163	-102.23573	-7.36568	1350.22888	-916.20020	42.01510	1334.22046	-28.25775	200.90662	118.51035	394.02646	-179.29913	-7.36943	-460.92181	213.36858	0.77296	-1189.52563	-121.10260	-4.03179
694	5.775	1033.84302	-191.87593	1472.60181	-103.49304	-7.50874	1349.54907	-917.12604	43.32448	1330.09741	-3.06219	201.20837	123.67220	380.22394	-178.34369	-7.52298	-469.25247	214.62589	-0.44418	-1203.14734	-120.22034	-3.88293
695	5.783	1036.09680	-193.49777	1469.32690	-104.84967	-7.41482	1348.79016	-917.92114	44.57114	1326.05334	22.33484	199.91098	126.04370	366.42130	-177.42288	-7.66998	-481.29822	215.38075	-1.56018	-1216.73352	-118.98004	-4.09652
696	5.792	1038.29053	-195.20120	1466.04736	-106.26331	-7.01930	1347.95093	-918.53235	45.63896	1322.24792	47.77301	196.86824	125.90891	352.59961	-176.55962	-7.77958	-495.18164	215.99411	-2.29315	-1230.39746	-117.56731	-4.50961
697	5.800	1040.34912	-196.95084	1462.86011	-107.67963	-6.28362	1347.03821	-918.91345	46.46978	1318.82922	73.27960	192.31239	124.03394	338.79639	-175.70752	-7.84342	-509.39349	216.74942	-2.57247	-1244.18335	-116.33722	-4.76090
698	5.808	1042.20447	-198.69315	1459.86145	-109.04564	-5.21159	1346.06738	-919.03546	47.06968	1315.91150	99.05536	186.67303	121.21422	325.06009	-174.80902	-7.87754	-523.32349	217.71593	-2.54998	-1257.94702	-115.42213	-4.65542
699	5.817	1043.80493	-200.37448	1457.13477	-110.31715	-3.85596	1345.06091	-918.90265	47.47679	1313.57031	125.31635	180.37436	117.93953	311.40610	-173.85196	-7.91403	-536.96698	218.79651	-2.49233	-1271.43750	-114.67735	-4.30129
700	5.825	1045.12024	-201.95746	1454.74304	-111.46602	-2.29926	1344.03784	-918.56097	47.72008	1311.84607	152.22021	173.58217	114.30286	297.83502	-172.85689	-7.96625	-550.47308	219.86537	-2.60619	-1284.52173	-114.06773	-3.80488
701	5.833	1046.13818	-203.41884	1452.72205	-112.47871	-0.62411	1343.00732	-918.08624	47.79490	1310.74622	179.85858	166.23413	110.18671	284.34125	-171.83899	-8.01294	-563.94543	220.87207	-2.91140	-1297.16162	-113.70536	-3.05264
702	5.842	1046.85620	-204.74364	1451.08191	-113.34299	1.09399	1341.97656	-917.56866	47.65002	1310.24854	208.20673	158.44577	105.57378	270.90662	-170.79829	-8.02883	-577.42017	221.84407	-3.26300	-1309.27417	-113.57049	-1.81026
703	5.850	1047.27966	-205.92493	1449.81653	-114.03591	2.78458	1340.95642	-917.09705	47.19434	1310.31213	237.19019	150.65338	100.63165	257.51266	-169.72241	-8.01873	-590.88684	222.82275	-3.48070	-1320.76660	-113.53159	0.11255
704	5.858	1047.42102	-206.96196	1448.91309	-114.51846	4.38667	1339.95801	-916.73230	46.34315	1310.89539	266.86026	143.22365	95.51411	244.15485	-168.58823	-8.01772	-604.31177	223.82867	-3.49669	-1331.59009	-113.49164	2.76263
705	5.867	1047.29419	-207.86104	1448.35583	-114.73706	5.85028	1338.99561	-916.48566	45.07084	1311.97363	297.35205	136.20822	90.21687	230.81339	-167.38718	-8.05001	-617.68262	224.87276	-3.41457	-1341.71155	-113.37456	6.04710
706	5.875	1046.90381	-208.64436	1448.12744	-114.63789	7.13446	1338.09351	-916.32312	43.42790	1313.54004	328.67218	129.65443	84.66799	217.41933	-166.15152	-8.09274	-631.02344	225.97849	-3.39158	-1351.08777	-113.12634	9.82471
707	5.883	1046.24329	-209.35666	1448.20996	-114.19142	8.21014	1337.28528	-916.17969	41.54176	1315.57813	360.72662	123.89619	78.89288	203.91821	-164.94302	-8.10763	-644.36700	227.15306	-3.46799	-1359.64539	-112.78409	13.96451
708	5.892	1045.30750	-210.04959	1448.58508	-113.41470	9.07082	1336.60522	-915.97363	39.60167	1318.03699	393.51187	119.24225	73.03513	190.34669	-163.81323	-8.08955	-657.74811	228.34570	-3.54200	-1367.18872	-112.48409	18.34890
709	5.900	1044.10693	-210.75488	1449.23035	-112.37724	9.74274	1336.08228	-915.64410	37.77832	1320.83496	427.09720	115.56690	67.27424	176.77570	-162.75531	-8.06447	-671.19604	229.50150	-3.49333	-1373.20557	-112.43501	22.93369
710	5.908	1042.66614	-211.48010	1450.11597	-111.18671	10.27591	1335.73657	-915.19543	36.13163	1323.87732	461.50739	112.61946	61.90709	163.22742	-161.70282	-8.06148	-684.70880	230.61652	-3.31804	-1376.78955	-112.87376	27.85957
711	5.917	1041.01123	-212.22241	1451.20923	-109.96423	10.71501	1335.57605	-914.69385	34.62020	1327.06396	496.69888	110.59398	57.47950	149.68236	-160.60730	-8.08900	-698.27179	231.70323	-3.13840	-1376.86719	-113.85979	33.42810
712	5.925	1039.16626	-212.97250	1452.47717	-108.81892	11.07945	1335.59668	-914.22253	33.18048	1330.31030	532.37701	109.89603	54.50391	136.11089	-159.49481	-8.13417	-711.89069	232.77087	-3.06988	-1372.57874	-115.17812	39.92117
713	5.933	1037.16162	-213.71779	1453.88220	-107.82555	11.37040	1335.78711	-913.84253	31.77440	1333.56921	567.62439	110.31110	52.87266	122.48572	-158.41818	-8.18275	-725.56213	233.82225	-3.10716	-1363.62671	-116.66102	47.36176
714	5.942	1035.03418	-214.45044	1455.38367	-107.01361	11.58489	1336.13257	-913.58539	30.38657	1336.82422	600.95160	110.90329	51.71666	108.78963	-157.39232	-8.21747	-739.25580	234.83076	-3.16333	-1350.29272	-118.36568	55.23507
715	5.950	1032.81824	-215.15880	1456.94202	-106.37492	11.72210	1336.61707	-913.46106	29.01322	1340.06592	630.99365	110.87247	49.96926	95.01341	-156.40096	-8.21151	-752.96930	235.78339	-3.15938	-1332.98438	-120.31549	62.48050
716	5.958	1030.54199	-215.82132	1458.52332	-105.88060	11.79044	1337.22217	-913.45740	27.67368	1343.27795	657.08582	110.13747	47.04079	81.15886	-155.42142	-8.16101	-766.75311	236.73114	-3.05286	-1311.89551	-122.38573	67.93938
717	5.967	1028.22803	-216.42775	1460.10034	-105.49329	11.81352	1337.92432	-913.53772	26.42301	1346.43958	679.08521	109.16136	43.00844	67.25153	-154.42447	-8.10045	-780.64368	237.72006	-2.86370	-1287.14368	-124.42315	70.79718
718	5.975	1025.89514	-216.98598	1461.65063	-105.17369	11.82531	1338.69543	-913.65515	25.32853	1349.53210	696.90326	108.47940	38.24286	53.31810	-153.38881	-8.06384	-794.61053	238.71492	-2.67929	-1258.95349	-126.24728	70.73933
719	5.983	1023.55933	-217.50447	1463.15308	-104.88512	11.86036	1339.50977	-913.77637	24.42667	1352.53711	710.46375	108.34886	32.92955	39.34654	-152.33224	-8.05202	-808.60376	239.66034	-2.56456	-1227.63135	-127.62697	67.99474
720	5.992	1021.23578	-217.99203	1464.58740	-104.59569	11.95083	1340.35315	-913.89374	23.71251	1355.43079	719.92169	108.82639	27.05209	25.30350	-151.30655	-8.03176	-822.62408	240.58139	-2.48999	-1193.54395	-128.41394	63.31808
721	6.000	1018.94177	-218.46614	1465.93225	-104.27828	12.13620	1341.22070	-914.01392	23.15984	1358.18176	725.59290	109.96852	20.70175	11.18024	-150.33727	-7.96500	-836.70569	241.55478	-2.39114	-1157.16138	-128.67781	57.80399
722	6.008	1016.69623	-218.94618	1467.16455	-103.91046	12.47299	1342.11047	-914.13812	22.73519	1360.75977	727.69464	111.76597	14.18098	-2.99950	-149.38995	-7.85116	-850.85522	242.58641	-2.25249	-1119.02246	-128.65649	52.53237
723	6.017	1014.51904	-219.43965	1468.26123	-103.47495	13.02544	1343.02014	-914.24579	22.41720	1363.14563	726.30786	114.07256	7.90476	-17.20210	-148.42244	-7.72421	-865.03564	243.58023	-2.10164	-1079.60547	-128.59871	48.24572
724	6.025	1012.43060	-219.93712	1469.20276	-102.95761	13.84519	1343.94788	-914.28717	22.22366	1365.33618	721.48364	116.60587	2.41304	-31.40677	-147.42845	-7.61422	-879.19482	244.45122	-1.96573	-1039.20850	-128.63458	45.23061
725	6.033	1010.45673	-220.42880	1469.97144	-102.34268	14.96151	1344.89294	-914.20221	22.19250	1367.33862	713.35242	118.90330	-1.60403	-45.60800	-146.41135	-7.52788	-893.31488	245.24362	-1.85085	-997.96844	-128.75084	43.42870
726	6.042	1008.63361	-220.92683	1470.54980	-101.61253	16.37822	1345.85547	-913.95593	22.32402	1369.16675	702.35767	120.51662	-3.68804	-59.79829	-145.36905	-7.45253	-907.43738	246.10156	-1.74143	-956.07153	-128.92372	42.74158
727	6.050	1007.00568	-221.46051	1470.92480	-100.75450	18.06974	1346.83386	-913.54810	22.57135	1370.84180	689.37262	121.43929	-4.17112	-73.95628	-144.31401	-7.39140	-921.61292	247.11606	-1.61401	-914.01917	-129.24590	43.24178
728	6.058	1005.61499	-222.05087	1471.09045	-99.76985	19.99150	1347.82092	-912.99536	22.88468	1372.37549	675.38940	122.14623	-3.99156	-88.05130	-143.27348	-7.38097	-935.83667	248.23131	-1.45517	-872.75092	-129.86154	44.91605
729	6.067	1004.49152	-222.69598	1471.04126	-98.68275	22.09586	1348.79834	-912.32263	23.23576	1373.75098	661.07861	123.05775	-3.86404	-102.04330	-142.28369	-7.40903	-950.05688	249.30678	-1.28729	-833.46790	-130.82623	47.14863
730	6.075	1003.65381	-223.37413	1470.76611	-97.54369	24.32328	1349.73389	-911.57068	23.61522	1374.92798	646.67004	124.15154	-3.94120	-115.85970	-141.38766	-7.33041	-964.22406	250.24379	-1.17573	-797.10620	-132.08856	48.75802
731	6.083	1003.11041	-224.05795	1470.24792	-96.42174	26.58715	1350.58398	-910.80023	24.02502	1375.86047	632.19684	125.21444	-4.14508	-129.36726	-140.61615	-6.91048	-978.31805	251.04698	-1.16059	-763.76868	-133.62956	48.82930
732	6.092	1002.85388	-224.73189	1469.46948	-95.38785	28.78887	1351.30579	-910.08881	24.45889	1376.50659	617.75024	126.19913	-4.42560	-142.37433	-139.98109	-5.93348	-992.34583	251.82492	-1.17823	-732.66724	-135.60602	47.32993
733	6.100	1002.85876	-225.39575	1468.42334	-94.49924	30.84776	1351.87268	-909.52344	24.88922	1376.83179	603.47241	127.19551	-4.73306	-154.62561	-139.49390	-4.25244	-1006.33411	252.75366	-1.10988	-702.70294	-138.30704	44.77827
734	6.108	1003.09314	-226.05298	1467.11438	-93.79544	32.71126	1352.27930	-909.18622	25.28233	1376.80908	589.43494	128.26889	-4.99245	-165.75685	-139.18300	-1.76428	-1020.30396	253.93005	-0.93091	-673.17725	-141.96437	41.64326
735	6.117	1003.53436	-226.70964	1465.55225	-93.30800	34.34558	1352.53381	-909.13434	25.61839	1376.42004	575.60156	129.40865	-5.15612	-175.31699	-139.08336	1.59906	-1034.23926	255.24438	-0.74578	-644.10529	-146.60751	38.17460
736	6.125	1004.17419	-227.38132	1463.74377	-93.07164	35.73446	1352.64685	-909.38586	25.89099	1375.65454	561.86279	130.54935	-5.22501	-182.95340	-139.17709	5.83512	-1048.11572	256.49194	-0.65235	-616.07318	-152.06667	34.47274
737	6.133	1005.00977	-228.07800	1461.69666	-93.12451	36.88703	1352.62415	-909.91724	26.10432	1374.50732	548.11108	131.62019	-5.24482	-188.62897	-139.35670	10.93800	-1061.95386	257.57797	-0.64260	-589.89728	-158.08707	30.54506
738	6.142	1006.03149	-228.77966	1459.42200	-93.50055	37.83029	1352.46655	-910.67419	26.28015	1372.97351	534.31433	132.59456	-5.30501	-192.52328	-139.52977	17.17320	-1075.78906	258.55063	-0.64327	-566.30896	-164.41699	26.38628
739	6.150	1007.22125	-229.44522	1456.93091	-94.22104	38.59217	1352.17639	-911.59924	26.44769	1371.04492	520.51733	133.52692	-5.46508	-194.42538	-139.82332	25.28656	-1089.60950	259.50500	-0.60310	-545.76984	-170.79794	22.07597
740	6.158	1008.56183	-230.05499	1454.23669	-95.28412	39.19349	1351.76294	-912.66193	26.60835	1368.70862	506.77271	134.53932	-5.67791	-193.18365	-140.66266	36.13103	-1103.38538	260.54013	-0.52640	-528.45483	-176.95113	17.81159
741	6.167	1010.04626	-230.63205	1451.35791	-96.65573	39.64590	1351.24561	-913.86725	26.69432	1365.94507	493.06476	135.70197	-5.87314	-187.11972	-142.58151	49.77307	-1117.13733	261.71033	-0.45756	-514.36786	-182.64687	13.84227
742	6.175	1011.68042	-231.21857	1448.31531	-98.27580	39.94907	1350.65149	-915.23474	26.55296	1362.73254	479.33554	136.92538	-6.04714	-175.26697	-145.87904	64.95456	-1130.90381	262.94528	-0.44681	-503.53961	-187.76985	10.31553
743	6.183	1013.47552	-231.84624	1445.12939	-100.07936	40.09124	1350.00854	-916.75665	26.01355	1359.05554	465.59247	138.07748	-6.19058	-158.17288	-150.35344	79.48588	-1144.69714	264.16800	-0.47017	-496.29468	-192.25476	7.13194
744	6.192	1015.43933	-232.52243	1441.82593	-102.01549	40.06485	1349.33850	-918.37512	24.99269	1354.91797	451.90375	139.17464	-6.26287	-137.47739	-155.31870	91.19292	-1158.50684	265.36771	-0.46522	-493.35052	-195.95920	4.02137
745	6.200	1017.57001	-233.22984	1438.44360	-104.05036	39.88236	1348.65295	-920.01141	23.51495	1350.36914	438.28973	140.30939	-6.28623	-114.84396	-159.94888	98.76915	-1172.29053	266.44376	-0.47187	-495.36816	-198.62669	0.92113
746	6.208	1019.84552	-233.94571	1435.03650	-106.15781	39.56156	1347.95667	-921.60577	21.66986	1345.52771	424.70819	141.48343	-6.33834	-91.23224	-163.67393	102.14063	-1186.00732	267.36566	-0.51954	-502.26794	-200.03142	-1.74291
747	6.217	1022.21613	-234.65741	1431.66931	-108.30828	39.10009	1347.25220	-923.11493	19.58847	1340.57922	411.09894	142.61658	-6.46888	-66.85168	-166.30157	102.21567	-1199.67249	268.34467	-0.52073	-513.07281	-200.24374	-3.42262
748	6.225	1024.61401	-235.36023	1428.40991	-110.46432	38.47933	1346.54236	-924.48584	17.41980	1335.74536	397.38837	143.61139	-6.68371	-41.53885	-167.88332	100.24292	-1213.32642	269.47644	-0.45405	-526.26074	-199.67297	-4.08718
749	6.233	1026.96863	-236.05670	1425.32947	-112.58488	37.68615	1345.82947	-925.64886	15.29811	1331.24390	383.55377	144.44107	-6.92838	-15.15640	-168.57010	97.24242	-1226.98267	270.62427	-0.36538	-540.31287	-198.76437	-4.20464
750	6.242	1029.21313	-236.76019	1422.50171	-114.63078	36.72324	1345.11389	-926.53290	13.32820	1327.26331	369.69766	145.24231	-7.08261	12.24005	-168.54817	93.78473	-1240.64014	271.68045	-0.23640	-554.30304	-197.74583	-4.24654
751	6.250	1031.28552	-237.49194	1419.99280	-116.56703	35.60347	1344.39612	-927.09137	11.57121	1323.94250	355.95074	146.20779	-7.07151	40.45941	-167.99341	90.05651	-1254.29883	272.57846	-0.06384	-568.01874	-196.65962	-4.45570
752	6.258	1033.12817	-238.26134	1417.85303	-118.36479	34.34222	1343.67981	-927.32458	10.02954	1321.35071	342.33047	147.35808	-6.96295	69.30313	-167.06802	86.04541	-1267.91235	273.29007	0.13705	-581.55933	-195.51711	-4.86665
753	6.267	1034.68921	-239.04330	1416.11536	-119.99973	32.95858	1342.97412	-927.28259	8.66594	1319.47900	328.78351	148.51781	-6.89403	98.63503	-165.94170	81.69955	-1281.35938	274.03168	0.55649	-595.02179	-194.40189	-5.34854
754	6.275	1035.92712	-239.78465	1414.80347	-121.44804	31.47322	1342.29456	-927.04865	7.45254	1318.25854	315.29956	149.53818	-6.92376	128.38550	-164.74352	76.97932	-1294.47583	275.18109	1.61624	-608.46423	-193.45309	-5.70577
755	6.283	1036.81909	-240.43933	1413.94080	-122.68370	29.90168	1341.66113	-926.72089	6.40193	1317.59436	301.88489	150.44650	-6.98891	158.57231	-163.53528	71.86708	-1307.11023	276.72110	3.55914	-621.91467	-192.74036	-5.82905
756	6.292	1037.36658	-241.00146	1413.54602	-123.67502	28.26293	1341.09290	-926.40051	5.55677	1317.40112	288.48187	151.32106	-7.01567	189.32446	-162.39444	66.40824	-1319.19263	278.07947	6.20990	-635.36316	-192.15862	-5.77479
757	6.300	1037.59290	-241.50404	1413.61926	-124.38887	26.59049	1340.60388	-926.17560	4.96816	1317.62573	274.99130	152.12436	-7.01927	220.82387	-161.47458	60.72236	-1330.74219	278.77911	9.30608	-648.80298	-191.49866	-5.70991
758	6.308	1037.52661	-241.98277	1414.13818	-124.80428	24.92862	1340.20142	-926.09381	4.68131	1318.25500	261.36807	152.79829	-7.03185	253.18925	-160.94009	54.94159	-1341.79932	278.92419	12.85144	-662.24841	-190.63577	-5.77665
759	6.317	1037.19055	-242.44370	1415.06860	-124.91870	23.32577	1339.88953	-926.14600	4.71480	1319.30151	247.69189	153.51424	-6.99821	286.41528	-160.89249	49.15563	-1352.35889	278.88599	17.07336	-675.70123	-189.62518	-5.98373
760	6.325	1036.60022	-242.86102	1416.37317	-124.74754	21.82044	1339.67383	-926.27911	5.04390	1320.77954	234.09235	154.60510	-6.81856	320.40790	-161.43639	43.45475	-1362.31335	278.78729	22.14639	-689.16052	-188.63965	-6.20292
761	6.333	1035.76770	-243.19519	1418.01514	-124.32893	20.41566	1339.56287	-926.42548	5.61121	1322.68689	220.56018	156.07246	-6.52686	355.03885	-162.78374	38.04395	-1371.45117	278.49506	28.03690	-702.64685	-187.80701	-6.29772
762	6.342	1034.70605	-243.41086	1419.95886	-123.72995	19.07813	1339.56470	-926.52704	6.35205	1324.99707	206.94293	157.40930	-6.35086	390.14130	-165.20163	33.29301	-1379.43213	277.92566	34.63847	-716.16565	-187.10176	-6.25312
763	6.350	1033.43286	-243.48941	1422.16650	-123.04002	17.77576	1339.68750	-926.54858	7.20775	1327.65869	193.17242	158.18430	-6.43234	425.45187	-168.84131	29.62150	-1385.55981	277.13031	41.94448	-729.68640	-186.43222	-6.13986
764	6.358	1031.97095	-243.43648	1424.59851	-122.34753	16.50684	1339.94043	-926.48450	8.12973	1330.59619	179.36273	158.55896	-6.61857	460.51804	-173.58612	27.24676	-1388.61108	276.13531	49.94878	-743.19659	-185.74013	-6.04360
765	6.367	1030.34827	-243.27562	1427.21643	-121.71721	15.29123	1340.32617	-926.35834	9.08608	1333.71899	165.64734	158.97917	-6.70839	494.62808	-178.99309	25.96444	-1387.23804	274.81226	58.36297	-756.73425	-184.96179	-6.06091
766	6.375	1028.59631	-243.03055	1429.98706	-121.18448	14.15227	1340.83435	-926.21155	10.06193	1336.93652	152.01465	159.60008	-6.71192	526.89050	-184.43250	25.20831	-1380.80444	272.96262	66.50194	-770.35657	-184.03697	-6.22165
767	6.383	1026.74329	-242.72311	1432.87915	-120.75905	13.10876	1341.44946	-926.08459	11.05383	1340.17188	138.33942	160.27840	-6.73705	556.43506	-189.42642	24.43102	-1369.80017	270.47516	73.52319	-784.09631	-183.02243	-6.40874
768	6.392	1024.80676	-242.38309	1435.85657	-120.42989	12.16597	1342.15991	-926.00452	12.06368	1343.37268	124.53491	160.94916	-6.79007	582.51575	-193.91443	23.39823	-1355.33936	267.32510	78.86194	-797.94617	-182.09793	-6.44204
769	6.400	1022.79407	-242.03867	1438.87585	-120.17464	11.31243	1342.95496	-925.98657	13.07335	1346.51819	110.61841	161.71550	-6.80760	604.47974	-198.15048	22.03128	-1338.30444	263.57440	82.55995	-811.88013	-181.36491	-6.25578
770	6.408	1020.71472	-241.70146	1441.89099	-119.96980	10.52853	1343.81750	-926.04755	14.00411	1349.60376	96.64130	162.63635	-6.78249	621.79736	-202.35239	20.10941	-1318.92700	259.49451	85.23345	-825.86646	-180.69579	-5.97477
771	6.417	1018.59320	-241.36807	1444.85889	-119.79504	9.78839	1344.72559	-926.21472	14.72418	1352.60608	82.65051	163.68509	-6.73514	634.19202	-206.55908	17.31854	-1296.97778	255.51178	87.50654	-839.86420	-179.87723	-5.79562
772	6.425	1016.46387	-241.02867	1447.73975	-119.63397	9.05424	1345.66101	-926.50415	15.12893	1355.45593	68.71973	164.87317	-6.62780	641.74658	-210.78622	13.54115	-1272.18481	251.88234	89.24179	-853.82849	-178.82510	-5.81346
773	6.433	1014.35730	-240.67920	1450.50110	-119.47459	8.27926	1346.61230	-926.88647	15.19579	1358.04993	54.88489	166.14297	-6.43779	644.88269	-215.09106	9.00856	-1244.44995	248.50676	89.49331	-867.73157	-177.63434	-5.94228
774	6.442	1012.29565	-240.32671	1453.12000	-119.31035	7.41706	1347.57263	-927.30261	14.94901	1360.30103	41.04211	167.25296	-6.24992	644.15393	-219.38150	4.26254	-1213.84424	245.12074	87.39970	-881.59521	-176.51505	-5.98460
775	6.450	1010.29950	-239.98361	1455.57764	-119.13922	6.42903	1348.53748	-927.70850	14.42831	1362.19177	27.04358	168.03964	-6.16181	639.94983	-223.24136	0.02653	-1180.60413	241.56316	82.99613	-895.47070	-175.63602	-5.84113
776	6.458	1008.39545	-239.66678	1457.85303	-118.95913	5.28447	1349.50842	-928.08203	13.70172	1363.78125	12.90143	168.64983	-6.16433	632.39661	-226.03601	-3.06704	-1145.11377	237.83333	77.15140	-909.39209	-174.95639	-5.61049
777	6.467	1006.61633	-239.39276	1459.92200	-118.76489	3.95369	1350.49756	-928.41461	12.85223	1365.15015	-1.20746	169.40883	-6.15158	621.70605	-227.30804	-4.81555	-1107.79980	234.02213	70.93368	-923.38538	-174.26076	-5.43065
778	6.475	1004.99988	-239.16724	1461.76062	-118.55215	2.40269	1351.52649	-928.71344	11.95119	1366.34692	-15.16943	170.50427	-6.02350	608.66565	-227.16928	-5.51405	-1069.00903	230.25816	65.11611	-937.46063	-173.37090	-5.32731
779	6.483	1003.59375	-238.99275	1463.34595	-118.32584	0.59625	1352.61255	-928.99585	11.05685	1367.38635	-29.07367	171.75734	-5.81957	594.47375	-226.24466	-5.65267	-1028.94165	226.68942	60.12111	-951.56451	-172.27095	-5.26729
780	6.492	1002.44952	-238.88477	1464.65613	-118.10733	-1.48951	1353.75403	-929.27643	10.21663	1368.26990	-43.04773	172.82454	-5.69038	580.03308	-225.17993	-5.59367	-987.66638	223.46303	56.17530	-965.59534	-171.03157	-5.27702
781	6.500	1001.60175	-238.86221	1465.67188	-117.93195	-3.84687	1354.92749	-929.56799	9.45636	1368.99158	-57.05713	173.64040	-5.68543	565.69958	-224.25183	-5.51708	-945.24963	220.61423	53.41193	-979.45691	-169.67950	-5.43752
782	6.508	1001.05359	-238.92633	1466.37769	-117.83551	-6.43079	1356.09290	-929.89966	8.76313	1369.52881	-70.96234	174.42059	-5.67990	551.56372	-223.38959	-5.50795	-901.91571	217.99286	51.92361	-993.13818	-168.29082	-5.70716
783	6.517	1000.78217	-239.06451	1466.76013	-117.84462	-9.18024	1357.20471	-930.32025	8.09068	1369.84583	-84.70471	175.24277	-5.50061	537.63892	-222.43394	-5.60419	-858.15088	215.48239	51.71446	-1006.83746	-167.15994	-5.82562
784	6.525	1000.74780	-239.27151	1466.81091	-117.97455	-12.03456	1358.22278	-930.87854	7.39361	1369.91321	-98.31464	175.93958	-4.93357	523.85699	-221.35150	-5.80440	-814.87256	213.16133	52.36230	-1020.84589	-166.54878	-5.56872
785	6.533	1000.90247	-239.55759	1466.53516	-118.22708	-14.92832	1359.11584	-931.60480	6.65319	1369.71863	-111.68683	176.43947	-3.58742	510.09067	-220.25275	-6.04874	-773.54156	211.05432	52.72632	-1035.14832	-166.27884	-5.04816
786	6.542	1001.20386	-239.93510	1465.94824	-118.59483	-17.78795	1359.86011	-932.50214	5.88578	1369.26050	-124.42664	176.91769	-0.90366	496.25888	-219.25894	-6.23574	-735.67755	209.03267	51.38633	-1049.38123	-165.85121	-4.62372
787	6.550	1001.62598	-240.40219	1465.06775	-119.07306	-20.54006	1360.43738	-933.54791	5.14168	1368.53552	-135.91925	177.59042	3.66229	482.37411	-218.39284	-6.31882	-701.90778	207.07324	47.54628	-1063.28760	-164.98047	-4.54635
788	6.558	1002.15405	-240.93761	1463.91431	-119.66243	-23.12320	1360.83618	-934.70990	4.48512	1367.53149	-145.43823	178.46628	10.43212	468.47617	-217.59540	-6.35215	-671.56573	205.33794	41.41500	-1076.97119	-163.84663	-4.73303
789	6.567	1002.77576	-241.50746	1462.51221	-120.36253	-25.49659	1361.05396	-935.96063	3.97398	1366.22913	-152.21820	179.17242	19.29860	454.58456	-216.80585	-6.41998	-643.29614	204.06384	33.88517	-1090.68457	-162.81062	-4.89800
790	6.575	1003.48029	-242.08359	1460.88037	-121.17249	-27.64277	1361.09399	-937.27490	3.65902	1364.60046	-155.50513	179.07724	29.75295	440.70987	-216.00201	-6.55526	-616.05725	203.49908	26.04395	-1104.54163	-161.96713	-4.91346
791	6.583	1004.26105	-242.66093	1459.02271	-122.09872	-29.56092	1360.96155	-938.62476	3.58556	1362.60840	-154.52057	177.86603	41.34287	426.85126	-215.18881	-6.72689	-589.75629	203.80168	18.80706	-1118.47559	-161.09064	-4.91538
792	6.592	1005.12292	-243.26019	1456.93701	-123.15457	-31.25772	1360.66736	-939.98157	3.79159	1360.23328	-148.44855	175.99777	53.95933	412.99631	-214.37601	-6.89295	-565.21582	204.95543	12.78496	-1132.39099	-160.06799	-4.99181
793	6.600	1006.08081	-243.91324	1454.62964	-124.35106	-32.74321	1360.23462	-941.32477	4.29754	1357.50757	-136.76050	174.39706	67.34669	399.14725	-213.56572	-7.04698	-543.63336	206.77432	8.37613	-1146.25671	-159.07501	-5.02425
794	6.608	1007.14355	-244.64255	1452.12207	-125.68839	-34.02525	1359.69617	-942.65155	5.09476	1354.50183	-119.82513	173.70248	80.61030	385.32385	-212.74673	-7.20058	-525.95691	208.91309	5.75874	-1160.06982	-158.25131	-4.89162
795	6.617	1008.30212	-245.45844	1449.44788	-127.15736	-35.10323	1359.08704	-943.97522	6.16350	1351.27246	-99.01892	173.89342	92.71170	371.53717	-211.90060	-7.35734	-512.59564	210.94948	4.66351	-1173.82471	-157.57195	-4.59916
796	6.625	1009.53363	-246.36874	1446.64795	-128.74973	-35.96735	1358.44019	-945.30902	7.49839	1347.84375	-75.93451	174.56267	103.26939	357.78290	-211.02090	-7.51276	-503.63879	212.55136	4.36449	-1187.52466	-156.95961	-4.25910
797	6.633	1010.80676	-247.37906	1443.76843	-130.46068	-36.59953	1357.78088	-946.65430	9.09640	1344.23865	-51.61359	175.29414	112.34909	344.05447	-210.11792	-7.65242	-499.25842	213.59305	4.02040	-1201.19934	-156.26482	-4.05448
798	6.642	1012.07721	-248.48434	1440.86389	-132.28137	-36.97983	1357.11768	-948.00256	10.92215	1340.50354	-26.61926	175.60608	119.59636	330.34628	-209.21365	-7.75894	-499.71497	214.19662	3.04574	-1214.89136	-155.30164	-4.11222
799	6.650	1013.29370	-249.66949	1437.99927	-134.19493	-37.09518	1356.43799	-949.33533	12.89322	1336.70728	-1.42218	174.81686	124.19728	316.65079	-208.33188	-7.83706	-504.99243	214.65012	1.43851	-1228.64514	-154.06941	-4.36930
800	6.658	1014.41736	-250.91925	1435.24243	-136.17555	-36.93563	1355.71753	-950.61816	14.89360	1332.93274	23.61261	172.33737	125.75230	302.97241	-207.47093	-7.91862	-514.51550	215.20348	-0.23401	-1242.49963	-152.84903	-4.61416
801	6.667	1015.42883	-252.21204	1432.65259	-138.18465	-36.48775	1354.93542	-951.80530	16.79709	1329.27673	48.47034	168.02959	124.75143	289.33960	-206.61366	-8.01848	-527.04346	215.94106	-1.41098	-1256.39233	-151.90082	-4.69737
802	6.675	1016.31506	-253.50026	1430.27710	-140.17064	-35.74391	1354.08521	-952.85107	18.48785	1325.85254	73.47687	162.15369	122.14290	275.77490	-205.75902	-8.08926	-540.96960	216.80847	-1.98458	-1270.12402	-151.13092	-4.65633
803	6.683	1017.06128	-254.71953	1428.15234	-142.08080	-34.71622	1353.17432	-953.71674	19.87181	1322.78784	98.99530	155.10799	118.71741	262.24945	-204.89627	-8.06275	-555.07880	217.73434	-2.18943	-1283.53394	-150.30688	-4.55748
804	6.692	1017.65607	-255.82294	1426.30298	-143.87679	-33.43498	1352.21069	-954.38007	20.88755	1320.21411	125.19629	147.27457	114.88168	248.70158	-203.97794	-7.94626	-568.92834	218.73187	-2.31408	-1296.62573	-149.48425	-4.30061
805	6.700	1018.09174	-256.79327	1424.74011	-145.53925	-31.94030	1351.19250	-954.84692	21.52461	1318.24438	152.10754	138.93182	110.72762	235.10495	-202.95717	-7.83277	-582.53809	219.83321	-2.52860	-1309.44153	-148.90085	-3.67265
806	6.708	1018.35724	-257.62805	1423.46448	-147.06033	-30.28069	1350.11438	-955.15204	21.82198	1316.94080	179.71075	130.25034	106.22289	221.47777	-201.84174	-7.80579	-596.02405	220.99963	-2.83450	-1321.89905	-148.57178	-2.53068
807	6.717	1018.43689	-258.32849	1422.47278	-148.43056	-28.51239	1348.98047	-955.34735	21.82277	1316.30115	207.92468	121.39373	101.40535	207.85272	-200.68498	-7.87673	-609.46906	222.18140	-3.10967	-1333.84058	-148.32468	-0.83598
808	6.725	1018.31573	-258.89832	1421.75684	-149.62665	-26.69950	1347.81348	-955.48682	21.52658	1316.27771	236.67133	112.53410	96.39723	194.28014	-199.51488	-8.01498	-622.91241	223.36310	-3.24012	-1345.18579	-148.07141	1.43406
809	6.733	1017.98590	-259.34399	1421.29932	-150.60533	-24.91143	1346.65601	-955.61377	20.89959	1316.79834	266.00879	103.84258	91.28465	180.78430	-198.30667	-8.17739	-636.36853	224.53712	-3.23243	-1355.93909	-147.77249	4.26414
810	6.742	1017.44885	-259.67654	1421.07434	-151.30612	-23.21574	1345.56201	-955.75153	19.92585	1317.77478	296.01578	95.58321	86.07845	167.29236	-197.05153	-8.29898	-649.83813	225.70987	-3.18826	-1366.07727	-147.38063	7.54673
811	6.750	1016.71332	-259.91736	1421.05322	-151.66629	-21.67766	1344.58447	-955.90228	18.64115	1319.11560	326.58545	88.04082	80.74862	153.71268	-195.81570	-8.33039	-663.32062	226.89867	-3.20111	-1375.49792	-146.95676	11.14421
812	6.758	1015.78894	-260.09680	1421.21033	-151.64563	-20.35459	1343.76758	-956.05750	17.12791	1320.74683	357.56534	81.35149	75.28648	140.06207	-194.68198	-8.29472	-676.81543	228.10664	-3.28901	-1384.04028	-146.66791	14.96252
813	6.767	1014.68048	-260.24115	1421.52710	-151.25099	-19.27416	1343.14209	-956.21057	15.48275	1322.62329	389.03738	75.62585	69.84219	126.42627	-193.65622	-8.25752	-690.30713	229.31828	-3.39081	-1391.42957	-146.70338	18.99571
814	6.775	1013.38818	-260.35742	1421.99121	-150.55179	-18.42128	1342.72327	-956.36450	13.77808	1324.72156	421.26947	70.99698	64.76953	112.85107	-192.67522	-8.26441	-703.77441	230.49591	-3.42089	-1397.12915	-147.19751	23.33479
815	6.783	1011.91431	-260.43973	1422.59290	-149.67712	-17.74877	1342.51184	-956.53217	12.04708	1327.02271	454.36484	67.32729	60.45675	99.31357	-191.68430	-8.31453	-717.22491	231.58748	-3.34488	-1400.32031	-148.13138	28.08154
816	6.792	1010.27051	-260.49469	1423.31799	-148.78712	-17.20208	1342.49976	-956.73468	10.30308	1329.50317	487.87238	64.14561	57.06708	85.75418	-190.67032	-8.36920	-730.70599	232.56926	-3.20989	-1400.12561	-149.37674	33.29721
817	6.800	1008.47815	-260.53818	1424.14661	-148.02275	-16.74204	1342.67859	-957.00275	8.55260	1332.13757	520.63550	60.94046	54.32081	72.12427	-189.63660	-8.39317	-744.27606	233.48154	-3.09765	-1395.91321	-150.86032	39.09174
818	6.808	1006.56494	-260.57236	1425.05640	-147.46248	-16.35196	1343.04211	-957.37610	6.78081	1334.89661	551.06885	57.37571	51.54805	58.41156	-188.59659	-8.38169	-757.96759	234.39891	-3.04502	-1387.47705	-152.60446	45.60159
819	6.817	1004.56506	-260.59106	1426.02502	-147.11499	-16.03256	1343.57642	-957.89105	4.95030	1337.74573	577.78052	53.38258	48.09991	44.62814	-187.57295	-8.35626	-771.78015	235.37599	-3.01888	-1375.02979	-154.60205	52.68165
820	6.825	1002.51483	-260.59164	1427.03064	-146.94418	-15.79143	1344.25525	-958.56226	3.03794	1340.65173	600.11023	49.30914	43.74105	30.78290	-186.57085	-8.33863	-785.68964	236.43150	-2.95911	-1359.02625	-156.70755	59.66181
821	6.833	1000.43823	-260.57498	1428.04968	-146.89915	-15.63242	1345.04529	-959.37000	1.08923	1343.59058	618.10437	45.84618	38.64304	16.87189	-185.58255	-8.32792	-799.65204	237.53789	-2.83510	-1339.86145	-158.71614	65.49683
822	6.842	998.34521	-260.54694	1429.05530	-146.93314	-15.55338	1345.91211	-960.26050	-0.76150	1346.54016	632.09607	43.48942	33.05989	2.89874	-184.60339	-8.31845	-813.62146	238.62631	-2.67594	-1317.65833	-160.49200	69.17858
823	6.850	996.24664	-260.50821	1430.01807	-147.00984	-15.54724	1346.82495	-961.16888	-2.34958	1349.47375	642.36493	42.21514	27.06760	-11.11505	-183.62619	-8.30715	-827.57935	239.64572	-2.54549	-1292.37720	-161.93571	70.15573
824	6.858	994.16089	-260.44440	1430.90918	-147.10236	-15.59504	1347.76587	-962.04877	-3.57352	1352.36365	649.05084	41.84171	20.63954	-25.15128	-182.64304	-8.27470	-841.53162	240.60674	-2.47875	-1264.07434	-162.93913	68.57105
825	6.867	992.10663	-260.33362	1431.70349	-147.19104	-15.65472	1348.73132	-962.88019	-4.43111	1355.18494	652.24872	42.35204	13.90703	-39.19595	-181.64795	-8.20586	-855.48352	241.54094	-2.45276	-1233.00598	-163.45723	65.19037
826	6.875	990.09991	-260.16446	1432.37988	-147.26259	-15.66014	1349.72449	-963.65759	-4.97996	1357.90808	651.98181	43.68105	7.27213	-53.22806	-180.64612	-8.12097	-869.45013	242.44052	-2.41482	-1199.59827	-163.55759	61.07368
827	6.883	988.16132	-259.94525	1432.91931	-147.30710	-15.53279	1350.74719	-964.37555	-5.28050	1360.49951	648.08057	45.43201	1.43156	-67.24304	-179.65218	-8.05429	-883.47156	243.29967	-2.32392	-1164.37903	-163.40492	57.18560
828	6.892	986.31976	-259.69543	1433.30249	-147.31250	-15.19678	1351.79846	-965.01630	-5.36993	1362.94067	640.41852	47.00813	-2.73952	-81.26563	-178.64713	-8.01502	-897.56274	244.17795	-2.17947	-1127.86401	-163.20564	54.12031
829	6.900	984.60870	-259.43753	1433.50928	-147.25725	-14.59575	1352.87964	-965.53992	-5.26853	1365.24353	629.37164	48.08982	-4.81145	-95.31891	-177.57973	-7.99267	-911.67444	245.12482	-2.02397	-1090.39624	-163.08687	52.03531
830	6.908	983.06244	-259.20319	1433.51904	-147.10863	-13.71021	1353.99939	-965.89276	-4.98885	1367.43030	615.94849	48.83401	-5.29304	-109.39645	-176.44778	-7.97639	-925.75092	246.09586	-1.90170	-1052.04004	-163.03268	50.82397
831	6.917	981.71490	-259.02505	1433.31116	-146.83574	-12.56210	1355.16931	-966.03827	-4.54014	1369.49646	601.42694	49.53207	-5.12240	-123.46182	-175.32645	-7.94543	-939.78979	247.01933	-1.81866	-1012.76593	-162.99106	50.41462
832	6.925	980.59320	-258.91101	1432.86243	-146.43158	-11.19880	1356.39087	-965.99219	-3.95427	1371.39795	586.77069	50.29830	-4.88436	-137.46545	-174.28520	-7.87763	-953.82214	247.89769	-1.75386	-972.86389	-162.99893	50.90772
833	6.933	979.71008	-258.83997	1432.14966	-145.92760	-9.66947	1357.64233	-965.84106	-3.31761	1373.08301	572.37506	51.11324	-4.71950	-151.35855	-173.32603	-7.77006	-967.85980	248.81097	-1.68115	-933.14679	-163.18285	52.38576
834	6.942	979.06372	-258.79172	1431.15625	-145.39220	-8.01393	1358.87793	-965.71643	-2.73862	1374.52356	558.28864	51.95445	-4.64233	-165.07214	-172.43002	-7.59495	-981.87128	249.81447	-1.58021	-894.78259	-163.68039	54.52866
835	6.950	978.63867	-258.76749	1429.87146	-144.91476	-6.27176	1360.04309	-965.73828	-2.26444	1375.70630	544.47107	52.84577	-4.68820	-178.49506	-171.60931	-7.23673	-995.81970	250.85562	-1.45228	-858.90991	-164.53627	56.41162
836	6.958	978.40448	-258.77594	1428.28650	-144.57907	-4.49972	1361.09656	-965.98145	-1.85706	1376.60681	530.83142	53.82390	-4.87345	-191.48337	-170.89716	-6.50382	-1009.70483	251.84949	-1.32345	-826.16809	-165.70631	56.93153
837	6.967	978.31927	-258.81232	1426.39624	-144.44072	-2.77377	1362.02454	-966.48273	-1.45196	1377.18445	517.20898	54.86092	-5.17061	-203.85205	-170.34357	-5.19295	-1023.53906	252.79552	-1.23766	-796.38312	-167.26088	55.55000
838	6.975	978.34143	-258.86304	1424.20251	-144.52795	-1.16808	1362.83386	-967.25610	-1.02811	1377.40674	503.47638	55.89323	-5.50564	-215.32748	-170.01437	-3.14088	-1037.31885	253.76091	-1.22763	-768.75122	-169.49097	52.44156
839	6.983	978.43787	-258.92358	1421.71033	-144.86047	0.26817	1363.53259	-968.30145	-0.63843	1377.27466	489.64508	56.91168	-5.78482	-225.54312	-169.94484	-0.25649	-1051.04529	254.79187	-1.26554	-742.41687	-172.71634	48.04919
840	6.992	978.58679	-259.00006	1418.92419	-145.46576	1.51145	1364.11707	-969.60339	-0.37883	1376.80872	475.82562	57.98028	-5.95726	-234.17358	-170.10648	3.44413	-1064.74438	255.88632	-1.26710	-716.90625	-177.08842	42.77428
841	7.000	978.77960	-259.09726	1415.85010	-146.38535	2.54828	1364.57556	-971.12329	-0.32986	1376.00720	462.09430	59.20427	-6.02588	-241.16360	-170.44107	7.87524	-1078.45007	257.03238	-1.16783	-692.17664	-182.57556	36.95616
842	7.008	979.01855	-259.20691	1412.50171	-147.66920	3.36692	1364.90198	-972.80750	-0.53406	1374.83484	448.38202	60.58650	-6.04764	-246.75769	-170.94334	13.11294	-1092.16821	258.21146	-1.00242	-668.50232	-189.00670	30.89834
843	7.017	979.31171	-259.30640	1408.90540	-149.35931	3.96122	1365.10095	-974.62317	-1.01008	1373.25195	434.55652	61.94086	-6.11838	-251.04736	-171.77092	19.67380	-1105.86768	259.38358	-0.88138	-646.39636	-196.09183	24.87680
844	7.025	979.67236	-259.37061	1405.10010	-151.47043	4.33658	1365.18884	-976.57935	-1.76871	1371.25281	420.63794	63.11875	-6.27561	-253.32742	-173.30441	28.40673	-1119.52014	260.57819	-0.85397	-626.54736	-203.44308	19.15523
845	7.033	980.11975	-259.38165	1401.13220	-153.97618	4.51095	1365.19177	-978.69879	-2.81415	1368.86841	406.80518	64.21168	-6.46389	-252.08228	-176.04628	39.82882	-1133.13269	261.92865	-0.84587	-609.66626	-210.63477	14.01881
846	7.042	980.67334	-259.33102	1397.04785	-156.80823	4.50525	1365.14648	-980.98083	-4.13184	1366.13220	393.16437	65.35534	-6.62794	-245.94470	-180.36911	53.42146	-1146.75439	263.43835	-0.77831	-596.19507	-217.27487	9.74901
847	7.050	981.34216	-259.22644	1392.88965	-159.87454	4.32683	1365.09534	-983.40515	-5.68120	1363.06433	379.62189	66.49284	-6.75918	-234.75870	-186.23752	67.59261	-1160.47314	264.83829	-0.67349	-586.08893	-223.02501	6.45691
848	7.058	982.12128	-259.09161	1388.69861	-163.08530	3.96778	1365.07483	-985.94855	-7.39648	1359.69690	366.01672	67.51238	-6.85013	-219.61810	-193.11516	80.37304	-1174.33997	265.90387	-0.57716	-579.03333	-227.61847	3.95084
849	7.067	982.99231	-258.94769	1384.52075	-166.36870	3.42234	1365.10730	-988.58459	-9.17227	1356.09973	352.28040	68.43048	-6.90069	-201.99490	-200.22226	90.28473	-1188.28418	266.72293	-0.48820	-575.03198	-230.93349	1.86437
850	7.075	983.92737	-258.79514	1380.41003	-169.67361	2.69827	1365.19739	-991.27740	-10.85740	1352.38696	338.43973	69.30360	-6.95685	-182.97000	-206.93207	96.82599	-1202.18762	267.50159	-0.41800	-574.72479	-232.99605	-0.04673
851	7.083	984.89740	-258.61795	1376.42175	-172.96510	1.80920	1365.33386	-993.98328	-12.30444	1348.69568	324.57544	70.17442	-7.04211	-163.04736	-212.93961	100.41046	-1215.99951	268.36945	-0.37166	-578.97137	-233.88374	-1.72598
852	7.092	985.87579	-258.40265	1372.60205	-176.22049	0.76358	1365.49756	-996.65601	-13.44687	1345.13965	310.79837	71.12802	-7.10561	-142.32547	-218.18129	101.93254	-1229.74207	269.40704	-0.28009	-587.93243	-233.73277	-2.94779
853	7.100	986.83228	-258.14557	1368.98669	-179.42668	-0.43513	1365.67090	-999.24323	-14.33439	1341.77161	297.17566	72.16908	-7.11509	-120.76117	-222.67410	102.25911	-1243.46387	270.61649	-0.10427	-600.45404	-232.81815	-3.64352
854	7.108	987.73065	-257.84280	1365.60913	-182.57271	-1.77671	1365.84167	-1001.68750	-15.08533	1338.60168	283.69043	73.18745	-7.09663	-98.38696	-226.40659	101.92532	-1257.19604	271.86188	0.06110	-614.58588	-231.50862	-4.01948
855	7.117	988.53137	-257.48428	1362.50781	-185.64386	-3.23342	1365.99854	-1003.94806	-15.79911	1335.65332	270.26559	74.22656	-7.04768	-75.36084	-229.37930	101.13192	-1270.93335	272.99643	0.12372	-628.82092	-230.14565	-4.33440
856	7.125	989.19299	-257.06479	1359.72595	-188.62694	-4.76811	1366.12561	-1006.01843	-16.53366	1332.98499	256.77301	75.42987	-6.93418	-51.84821	-231.69498	99.88675	-1284.66821	273.99438	0.11857	-642.65283	-228.94063	-4.68964
857	7.133	989.67322	-256.59641	1357.30432	-191.51454	-6.36145	1366.20264	-1007.92114	-17.34087	1330.66174	243.11139	76.71347	-6.77108	-27.90472	-233.51408	98.11630	-1298.40991	274.87708	0.11604	-656.17505	-227.93703	-5.03790
858	7.142	989.93286	-256.10474	1355.27441	-194.29875	-8.03193	1366.21326	-1009.69275	-18.26204	1328.72546	229.30859	77.88670	-6.62465	-3.47989	-234.96478	95.75137	-1312.10669	275.68359	0.18340	-669.57819	-227.10834	-5.26826
859	7.150	989.94049	-255.61279	1353.65613	-196.96315	-9.82428	1366.15247	-1011.37463	-19.29279	1327.19470	215.46893	78.90306	-6.55025	21.52313	-236.16571	92.80017	-1325.56006	276.62723	0.53916	-682.97681	-226.45320	-5.30309
860	7.158	989.67383	-255.13004	1352.45654	-199.47968	-11.77431	1366.02515	-1013.00854	-20.38126	1326.07849	201.67310	79.80992	-6.53910	47.22418	-237.27036	89.35126	-1338.49438	277.98923	1.51992	-696.42279	-225.92506	-5.19931
861	7.167	989.12280	-254.65634	1351.67310	-201.81146	-13.87780	1365.83691	-1014.63293	-21.43830	1325.38196	187.93896	80.64183	-6.54899	73.74942	-238.44885	85.52814	-1350.79590	279.60541	3.21821	-709.93451	-225.36243	-5.13052
862	7.175	988.29413	-254.18919	1351.30078	-203.92308	-16.08648	1365.59021	-1016.27698	-22.33164	1325.09790	174.21240	81.35423	-6.58235	101.17477	-239.85876	81.46255	-1362.68176	280.87149	5.42041	-723.51349	-224.60847	-5.24404
863	7.183	987.21289	-253.72040	1351.33154	-205.79285	-18.32866	1365.28918	-1017.95636	-22.92060	1325.20020	160.43085	81.88379	-6.66189	129.47853	-241.61438	77.28049	-1374.50732	281.46573	7.96066	-737.14246	-223.67787	-5.53833
864	7.192	985.91541	-253.23410	1351.74780	-207.41806	-20.52913	1364.94556	-1019.67383	-23.14873	1325.65125	146.62048	82.34915	-6.75138	158.54419	-243.78183	73.09089	-1386.39966	281.59341	10.85210	-750.77722	-222.74179	-5.86633
865	7.200	984.43640	-252.71817	1352.52466	-208.81598	-22.62195	1364.57654	-1021.41858	-23.09332	1326.40710	132.90356	83.07849	-6.74976	188.21461	-246.42746	69.00121	-1398.16895	281.50290	14.20169	-764.36981	-221.93803	-6.08670
866	7.208	982.79858	-252.17023	1353.63696	-210.02661	-24.56238	1364.19849	-1023.16431	-22.91084	1327.41821	119.37195	84.28348	-6.59116	218.35400	-249.64340	65.15201	-1409.50537	281.17484	18.19135	-777.91315	-221.25073	-6.18488
867	7.217	981.01013	-251.58803	1355.06299	-211.11183	-26.33595	1363.82520	-1024.87134	-22.72672	1328.64563	105.96136	85.71692	-6.36449	248.83514	-253.50162	61.71591	-1420.24487	280.51559	22.96657	-791.44885	-220.61496	-6.21381
868	7.225	979.06927	-250.96454	1356.77881	-212.14464	-27.96326	1363.46826	-1026.50037	-22.55043	1330.08630	92.52863	86.92775	-6.22229	279.45850	-257.97394	58.80125	-1430.47095	279.52130	28.47259	-805.01874	-220.02473	-6.21214
869	7.233	976.97290	-250.29135	1358.75696	-213.19553	-29.49127	1363.13550	-1028.03320	-22.29166	1331.76001	78.98962	87.81555	-6.18301	309.88782	-262.86768	56.31402	-1440.17920	278.15811	34.53927	-818.64392	-219.49402	-6.18943
870	7.242	974.72382	-249.56128	1360.96924	-214.32513	-30.96843	1362.83044	-1029.48877	-21.86447	1333.67041	65.28174	88.53067	-6.19200	339.68103	-267.82001	53.95878	-1448.73877	276.38004	41.12384	-832.33350	-218.97379	-6.14222
871	7.250	972.33160	-248.77292	1363.38855	-215.57733	-32.42321	1362.55493	-1030.91284	-21.26692	1335.78516	51.33142	89.03893	-6.27986	368.46347	-272.39896	51.42835	-1454.72266	274.25937	48.30703	-846.05469	-218.32980	-6.09467
872	7.258	969.81360	-247.93484	1365.98291	-216.96866	-33.86118	1362.31580	-1032.35352	-20.57562	1338.03931	37.17865	89.27957	-6.48864	396.07587	-276.33124	48.60107	-1456.35522	271.91666	55.94484	-859.75269	-217.49312	-6.06846
873	7.267	967.19592	-247.05956	1368.71033	-218.48714	-35.27958	1362.12524	-1033.84973	-19.89703	1340.34253	23.00372	89.51273	-6.73791	422.41125	-279.67999	45.57684	-1452.41821	269.39633	63.37779	-873.43164	-216.56174	-6.03338
874	7.275	964.50568	-246.15497	1371.52441	-220.10645	-36.68291	1361.99365	-1035.43542	-19.32320	1342.60242	8.94281	90.07608	-6.89856	447.04172	-282.76068	42.55868	-1443.04883	266.57785	69.62706	-887.15613	-215.61241	-5.99044
875	7.283	961.76361	-245.22714	1374.38647	-221.79913	-38.08371	1361.92151	-1037.13440	-18.91278	1344.74768	-5.00037	91.00773	-6.95206	469.10709	-285.91132	39.64633	-1429.62524	263.18420	74.00738	-900.97565	-214.59268	-6.03030
876	7.292	958.98547	-244.28920	1377.26978	-223.53989	-39.49720	1361.89941	-1038.95508	-18.70956	1346.72278	-18.86407	92.12247	-6.97211	487.63574	-289.30502	36.65137	-1413.69873	259.05103	76.66692	-914.88245	-213.50365	-6.19826
877	7.300	956.18750	-243.36273	1380.15295	-225.30875	-40.94155	1361.91382	-1040.88696	-18.77354	1348.46277	-32.72211	93.20910	-6.99628	501.94632	-292.89053	33.17739	-1396.03394	254.41925	78.57123	-928.83093	-212.48486	-6.38294
878	7.308	953.38989	-242.46687	1383.01367	-227.09222	-42.43464	1361.95593	-1042.90808	-19.17468	1349.88574	-46.66949	94.14023	-7.01234	511.80838	-296.53311	28.96743	-1376.57300	249.85387	80.78327	-942.79419	-211.65549	-6.41422
879	7.317	950.61414	-241.60791	1385.82788	-228.87697	-43.99166	1362.02612	-1044.99915	-19.94514	1350.91919	-60.70154	94.99419	-7.01720	517.37744	-300.20673	24.08063	-1354.99048	245.80339	83.49867	-956.78882	-210.98804	-6.22430
880	7.325	947.87628	-240.78590	1388.57104	-230.65088	-45.64025	1362.12903	-1047.14038	-21.02672	1351.55981	-74.74860	95.98109	-7.00681	519.04016	-304.01846	18.70192	-1331.05762	242.20221	85.78170	-970.82898	-210.32378	-5.91736
881	7.333	945.18359	-240.00813	1391.21960	-232.41370	-47.44211	1362.26770	-1049.28857	-22.26000	1351.93469	-88.82190	97.15336	-6.96504	517.24451	-308.05179	12.96094	-1304.65674	238.55296	86.41597	-984.89240	-209.47040	-5.69326
882	7.342	942.54126	-239.29118	1393.75464	-234.17770	-49.49050	1362.44153	-1051.37939	-23.46304	1352.25574	-102.97589	98.32984	-6.90630	512.38220	-312.13062	7.06812	-1275.80627	234.49712	85.02191	-998.94702	-208.35876	-5.66268
883	7.350	939.96198	-238.65654	1396.16528	-235.94994	-51.87301	1362.65027	-1053.36218	-24.54853	1352.64526	-117.17816	99.33301	-6.85260	504.75662	-315.69522	1.57608	-1244.73364	230.12688	82.24840	-1012.99982	-207.13562	-5.74239
884	7.358	937.46497	-238.12537	1398.44641	-237.70490	-54.60440	1362.89551	-1055.22400	-25.55344	1353.05017	-131.31537	100.15306	-6.78288	494.59097	-318.04398	-2.68900	-1211.78955	225.61584	79.03709	-1027.09705	-206.01813	-5.77544
885	7.367	935.06628	-237.70863	1400.59229	-239.37184	-57.57711	1363.18347	-1056.97571	-26.56310	1353.35449	-145.31421	100.89081	-6.68777	482.21408	-318.86673	-5.18936	-1177.28613	220.95720	76.03989	-1041.20911	-204.95892	-5.78638
886	7.375	932.78101	-237.40492	1402.59888	-240.86932	-60.62507	1363.52832	-1058.62439	-27.62252	1353.50232	-159.22504	101.64204	-6.61781	468.34232	-318.50153	-6.12541	-1141.42249	216.19551	73.64207	-1055.17664	-203.64755	-5.97909
887	7.383	930.63110	-237.21820	1404.46729	-242.16574	-63.65783	1363.95020	-1060.16943	-28.71709	1353.50732	-173.14923	102.45809	-6.60874	453.91290	-317.59561	-6.17642	-1104.30933	211.46228	72.06434	-1068.95154	-202.04984	-6.36510
888	7.392	928.64044	-237.16476	1406.19824	-243.30069	-66.69153	1364.46265	-1061.62109	-29.81062	1353.40796	-187.11749	103.38324	-6.60253	439.58389	-316.59222	-5.96391	-1066.07813	206.70688	71.33496	-1082.76685	-200.59937	-6.64252
889	7.400	926.82568	-237.25226	1407.78455	-244.35873	-69.77089	1365.06287	-1063.00903	-30.87302	1353.23206	-201.08942	104.43948	-6.49846	425.55801	-315.60110	-5.84060	-1027.01294	201.76132	71.42863	-1096.84790	-199.66551	-6.57341
890	7.408	925.19244	-237.46248	1409.21362	-245.43610	-72.90717	1365.73181	-1064.37915	-31.89021	1352.98499	-215.03564	105.53517	-6.29396	411.73776	-314.61682	-5.92758	-987.64661	196.67477	72.40488	-1111.10449	-199.16255	-6.24148
891	7.417	923.73108	-237.75909	1410.47815	-246.61548	-76.06552	1366.44238	-1065.78931	-32.87035	1352.65466	-228.98578	106.46030	-6.09986	397.94611	-313.66333	-6.18057	-948.82385	191.70105	74.09206	-1125.27258	-198.77666	-5.84904
892	7.425	922.41711	-238.10844	1411.57959	-247.94971	-79.17400	1367.16626	-1067.29651	-33.83377	1352.22498	-242.96246	107.04739	-5.90045	384.10001	-312.75842	-6.46433	-911.61530	187.05164	75.69930	-1139.23975	-198.35736	-5.47004
893	7.433	921.22095	-238.49243	1412.52441	-249.45755	-82.14302	1367.87549	-1068.94556	-34.80100	1351.68750	-256.86914	107.32018	-5.34936	370.21759	-311.88687	-6.66020	-876.94995	182.88412	76.12399	-1153.08691	-197.90985	-5.13178
894	7.442	920.11884	-238.90631	1413.32019	-251.13177	-84.88966	1368.54626	-1070.77100	-35.78418	1351.03870	-270.48639	107.45536	-3.90968	356.33310	-311.02383	-6.74650	-845.17230	179.40706	74.65266	-1166.89124	-197.37331	-4.92258
895	7.450	919.09552	-239.34792	1413.97339	-252.95255	-87.35242	1369.16919	-1072.78662	-36.76480	1350.26758	-283.49310	107.64933	-1.08866	342.47607	-310.14905	-6.77661	-815.94135	176.85162	71.17845	-1180.66199	-196.67935	-4.84977
896	7.458	918.14111	-239.80344	1414.48938	-254.89819	-89.48914	1369.74402	-1074.96570	-37.68726	1349.35193	-295.38177	108.03102	3.53090	328.68018	-309.26987	-6.81479	-788.60364	175.41412	65.93378	-1194.40942	-195.85397	-4.79732
897	7.467	917.24982	-240.24023	1414.87134	-256.95407	-91.27484	1370.26111	-1077.24231	-38.48727	1348.26807	-305.40717	108.57390	10.27487	314.95273	-308.43710	-6.89820	-762.74255	175.29753	59.27258	-1208.14221	-194.91876	-4.72429
898	7.475	916.42279	-240.62204	1415.12024	-259.11313	-92.71281	1370.68909	-1079.53198	-39.11633	1347.00439	-312.67914	108.94894	19.16615	301.24710	-307.69238	-7.00718	-738.50165	176.74744	51.57501	-1221.88916	-193.88945	-4.69978
899	7.483	915.66913	-240.94185	1415.23193	-261.36462	-93.84315	1370.98438	-1081.75195	-39.54090	1345.56506	-316.27167	108.59074	29.81558	287.48853	-307.01218	-7.07673	-716.48956	179.89847	43.13432	-1235.75317	-192.83084	-4.74699
900	7.492	914.99902	-241.23764	1415.19824	-263.68488	-94.73305	1371.11438	-1083.83838	-39.73370	1343.95496	-315.24603	107.21271	41.77518	273.64453	-306.32507	-7.07748	-697.41968	184.53017	34.15583	-1249.78101	-191.74927	-4.84225
901	7.500	914.41565	-241.56900	1415.01416	-266.03784	-95.45348	1371.07104	-1085.76160	-39.67223	1342.16553	-308.71906	105.26153	54.83489	259.75192	-305.56079	-7.06584	-681.81799	190.01645	24.94551	-1263.82727	-190.61313	-4.95318
902	7.508	913.91455	-241.97891	1414.68945	-268.37976	-96.05611	1370.87012	-1087.52698	-39.34469	1340.17493	-296.24677	103.60172	68.58228	245.86430	-304.69098	-7.12328	-670.02649	195.48517	16.10010	-1277.74011	-189.52223	-4.99803
903	7.517	913.49066	-242.47342	1414.24951	-270.66998	-96.56322	1370.54297	-1089.16003	-38.75468	1337.96753	-278.40155	102.73013	81.96593	231.99878	-303.74768	-7.25890	-662.54968	200.07272	8.53988	-1291.58716	-188.63840	-4.92702
904	7.525	913.14319	-243.02763	1413.72607	-272.88239	-96.97235	1370.12305	-1090.68945	-37.92503	1335.55969	-256.72797	102.51469	93.91545	218.13258	-302.80344	-7.40615	-660.40479	203.25259	3.19206	-1305.51965	-187.97490	-4.81341
905	7.533	912.87396	-243.60802	1413.14648	-275.00381	-97.26566	1369.63049	-1092.13940	-36.90215	1333.00952	-232.85101	102.60650	104.17930	204.24261	-301.92532	-7.51070	-664.68713	205.09863	0.32567	-1319.52722	-187.35004	-4.77102
906	7.542	912.68115	-244.19261	1412.53638	-277.02457	-97.41594	1369.06396	-1093.52002	-35.75061	1330.40515	-207.80945	102.77062	112.96281	190.34467	-301.13000	-7.57463	-675.24457	206.18202	-0.69868	-1333.48499	-186.60344	-4.79038
907	7.550	912.55725	-244.78024	1411.92444	-278.93323	-97.38670	1368.40747	-1094.81519	-34.54131	1327.84692	-182.20782	102.72159	119.96543	176.48857	-300.37634	-7.61931	-689.91772	207.09222	-0.83820	-1347.33911	-185.80992	-4.72446
908	7.558	912.49268	-245.38129	1411.34131	-280.71896	-97.13777	1367.64172	-1095.98804	-33.34859	1325.43884	-156.50470	101.82399	124.35558	162.70789	-299.61002	-7.65814	-705.67700	208.08734	-0.74996	-1361.13464	-185.11156	-4.49799
909	7.567	912.47595	-245.99091	1410.81335	-282.37631	-96.64690	1366.75366	-1097.01758	-32.25391	1323.27954	-130.97504	99.29099	125.66701	148.97052	-298.80215	-7.70849	-720.60223	209.15572	-0.73962	-1374.90662	-184.46899	-4.23220
910	7.575	912.49042	-246.57451	1410.36023	-283.90564	-95.92323	1365.74268	-1097.92188	-31.34216	1321.44739	-105.59216	94.81557	124.36729	135.21222	-297.93729	-7.79410	-734.49573	210.21001	-0.92666	-1388.60596	-183.74020	-4.11465
911	7.583	912.51343	-247.08228	1409.99719	-285.30756	-94.98798	1364.62439	-1098.75073	-30.68265	1319.99341	-80.08807	88.77962	121.52085	121.42117	-296.99548	-7.92526	-747.94080	211.22328	-1.28855	-1402.12793	-182.85854	-4.20726
912	7.592	912.51617	-247.46664	1409.73804	-286.58057	-93.85478	1363.42529	-1099.55737	-30.31066	1318.94043	-54.17511	81.74318	118.07202	107.64194	-295.96906	-8.08189	-761.37476	212.27316	-1.68383	-1415.37061	-181.87910	-4.35755
913	7.600	912.46143	-247.69028	1409.59570	-287.72614	-92.54042	1362.17554	-1100.37170	-30.23087	1318.27051	-27.69257	73.95147	114.42139	93.91382	-294.88013	-8.21537	-774.91663	213.43207	-1.97392	-1428.27759	-180.95096	-4.26701
914	7.608	912.30835	-247.73637	1409.58423	-288.75067	-91.07855	1360.90369	-1101.18518	-30.43031	1317.90637	-0.56879	65.39673	110.49118	80.23978	-293.76178	-8.27164	-788.55908	214.66533	-2.11951	-1440.83618	-180.23695	-3.68775
915	7.617	912.02509	-247.62260	1409.72119	-289.65790	-89.51408	1359.63452	-1101.96082	-30.88087	1317.74500	27.18207	56.24770	106.13490	66.59763	-292.62558	-8.23805	-802.29089	215.89824	-2.16748	-1453.03162	-179.80692	-2.57676
916	7.625	911.60132	-247.40297	1410.02393	-290.44028	-87.89294	1358.38696	-1102.66394	-31.54122	1317.73206	55.43372	47.12778	101.50549	52.96796	-291.45859	-8.18448	-816.07104	217.10149	-2.18813	-1464.87231	-179.59711	-1.03893
917	7.633	911.04633	-247.14442	1410.50134	-291.07724	-86.25937	1357.17480	-1103.28015	-32.36601	1317.88293	84.17816	38.75113	96.92013	39.34512	-290.25308	-8.22043	-829.81763	218.27130	-2.21694	-1476.42664	-179.46690	0.85688
918	7.642	910.37274	-246.89597	1411.14856	-291.54053	-84.65601	1356.00916	-1103.81067	-33.30366	1318.24036	113.65399	31.41634	92.48254	25.70901	-289.02603	-8.38232	-843.48083	219.38321	-2.25591	-1487.72656	-179.32274	3.19060
919	7.650	909.58069	-246.68262	1411.95239	-291.80371	-83.12250	1354.90344	-1104.25793	-34.28579	1318.83972	144.02594	25.12245	88.07571	12.00632	-287.81873	-8.58467	-857.07941	220.40485	-2.30591	-1498.69421	-179.15990	6.11178
920	7.658	908.65533	-246.51474	1412.89954	-291.85254	-81.69348	1353.87463	-1104.61768	-35.23042	1319.69788	175.24573	19.88223	83.57779	-1.78720	-286.69296	-8.70453	-870.66199	221.36218	-2.35506	-1509.21533	-178.92647	9.60036
921	7.667	907.57550	-246.38687	1413.98035	-291.69238	-80.39700	1352.94019	-1104.88025	-36.05163	1320.81104	207.30658	15.71906	78.99107	-15.61316	-285.68777	-8.70148	-884.28265	222.35062	-2.37544	-1519.18005	-178.51929	13.41885
922	7.675	906.32251	-246.27977	1415.18787	-291.35217	-79.25449	1352.11560	-1105.03845	-36.67496	1322.15479	240.27319	12.57910	74.53873	-29.41199	-284.75662	-8.63282	-897.98206	223.43085	-2.36182	-1528.35730	-177.95970	17.37648
923	7.683	904.88995	-246.17499	1416.51355	-290.88275	-78.28111	1351.40967	-1105.09851	-37.06441	1323.69641	274.03061	10.39265	70.65427	-43.20340	-283.79678	-8.58070	-911.75378	224.54776	-2.34501	-1536.25891	-177.38446	21.48153
924	7.692	903.29004	-246.06317	1417.94556	-290.34863	-77.48436	1350.81689	-1105.08813	-37.23153	1325.40063	308.14899	9.11122	67.68212	-57.02924	-282.74915	-8.59660	-925.56458	225.60155	-2.35409	-1542.11292	-176.95264	25.84944
925	7.700	901.54932	-245.94795	1419.46875	-289.81659	-76.85733	1350.31445	-1105.05432	-37.21423	1327.21790	341.88153	8.57657	65.46871	-70.87955	-281.63193	-8.68191	-939.39374	226.58037	-2.36173	-1544.96838	-176.84436	30.66039
926	7.708	899.69885	-245.84540	1421.06372	-289.34824	-76.37669	1349.87134	-1105.05334	-37.05095	1329.07751	374.20596	8.43181	63.34798	-84.71722	-280.50226	-8.78763	-953.23151	227.58057	-2.29748	-1543.95605	-177.21393	36.19432
927	7.717	897.76447	-245.76593	1422.71057	-288.99478	-76.01443	1349.46082	-1105.14075	-36.77398	1330.90613	404.04126	8.21263	60.63065	-98.54599	-279.41312	-8.85212	-967.07910	228.66959	-2.14771	-1538.58093	-178.14108	42.66278
928	7.725	895.76331	-245.70041	1424.39001	-288.79044	-75.74788	1349.06531	-1105.36523	-36.43393	1332.66272	430.62595	7.57555	57.07725	-112.41348	-278.38284	-8.85611	-980.96436	229.76888	-1.99381	-1528.86377	-179.63547	49.82869
929	7.733	893.70673	-245.62692	1426.08289	-288.74951	-75.55647	1348.67383	-1105.76074	-36.12918	1334.36194	453.69220	6.59482	52.88269	-126.35144	-277.39224	-8.82988	-994.92407	230.75189	-1.91100	-1515.20178	-181.60162	56.85711
930	7.742	891.60425	-245.51614	1427.77161	-288.87048	-75.41260	1348.27771	-1106.32666	-35.97271	1336.05237	473.23257	5.84575	48.28008	-140.35367	-276.40491	-8.81468	-1008.95996	231.62923	-1.87247	-1497.98315	-183.85812	62.67281
931	7.750	889.46808	-245.33630	1429.43970	-289.13870	-75.27634	1347.86853	-1107.01721	-36.01178	1337.76306	489.15833	5.88554	43.21844	-154.41031	-275.39813	-8.81753	-1023.04523	232.52737	-1.79619	-1477.32507	-186.27905	66.49420
932	7.758	887.31604	-245.07191	1431.06824	-289.52594	-75.10326	1347.43994	-1107.75903	-36.20747	1339.47986	501.18506	6.60300	37.41408	-168.52338	-274.38690	-8.80142	-1037.15955	233.49443	-1.65097	-1453.17615	-188.82407	68.04278
933	7.767	885.17065	-244.73785	1432.63843	-289.99158	-74.85768	1346.99500	-1108.48401	-36.48356	1341.16211	509.04514	7.53952	30.71350	-182.68185	-273.39075	-8.74334	-1051.29541	234.44662	-1.47842	-1425.53076	-191.41078	67.41952
934	7.775	883.05518	-244.37167	1434.13721	-290.48773	-74.51425	1346.54980	-1109.14697	-36.76288	1342.76648	512.88721	8.73529	23.36833	-196.84589	-272.39603	-8.67625	-1065.45361	235.33136	-1.33601	-1394.51587	-193.88567	65.01776
935	7.783	880.99219	-244.01147	1435.55566	-290.96646	-74.05327	1346.12573	-1109.72058	-36.97677	1344.25952	513.30505	10.61287	15.89650	-210.98346	-271.38556	-8.64583	-1079.63977	236.22443	-1.23586	-1360.40161	-196.11357	61.51661
936	7.792	879.00604	-243.67525	1436.87976	-291.38385	-73.45822	1345.74292	-1110.18250	-37.07959	1345.62451	510.79810	13.17828	8.82835	-225.10446	-270.36386	-8.65791	-1093.84058	237.20309	-1.14694	-1323.60156	-198.03992	57.72063
937	7.800	877.12891	-243.36125	1438.08447	-291.69904	-72.70876	1345.42163	-1110.51074	-37.06502	1346.86316	505.43964	15.91112	2.76203	-239.22778	-269.33984	-8.67338	-1108.00842	238.22598	-1.04823	-1284.64697	-199.74947	54.31970
938	7.808	875.40363	-243.06534	1439.13818	-291.87314	-71.77568	1345.18665	-1110.68811	-36.96612	1347.98975	497.16840	18.32564	-1.62618	-253.34750	-268.31735	-8.64557	-1122.11890	239.20767	-0.93961	-1244.06519	-201.44827	51.74660
939	7.817	873.87646	-242.79086	1440.01184	-291.87125	-70.63358	1345.06909	-1110.70813	-36.84486	1349.03052	486.18414	20.27614	-4.04847	-267.45792	-267.28909	-8.57694	-1136.22290	240.15434	-0.82163	-1202.23071	-203.22137	50.07966
940	7.825	872.58728	-242.55264	1440.68396	-291.66537	-69.28484	1345.10303	-1110.57886	-36.78461	1350.02368	473.12952	21.84126	-4.94987	-281.57758	-266.23932	-8.51958	-1150.38391	241.14308	-0.70959	-1159.33044	-204.88022	49.10307
941	7.833	871.56927	-242.37662	1441.13928	-291.24347	-67.77106	1345.31665	-1110.32349	-36.87593	1351.00854	458.98587	23.17174	-5.10753	-295.71567	-265.17722	-8.50807	-1164.58789	242.16629	-0.63790	-1115.47729	-206.25142	48.68942
942	7.842	870.84851	-242.28146	1441.36218	-290.62347	-66.15514	1345.71191	-1109.97351	-37.17401	1352.00598	444.60052	24.39171	-5.04309	-309.83563	-264.14087	-8.52495	-1178.76978	243.13049	-0.61018	-1070.98267	-207.46062	49.06181
943	7.850	870.43738	-242.26311	1441.33374	-289.86017	-64.48726	1346.25464	-1109.56384	-37.63012	1352.98755	430.31119	25.52008	-4.94442	-323.86511	-263.15524	-8.51009	-1192.90845	244.03607	-0.55971	-1026.63940	-208.72302	50.45666
944	7.858	870.32922	-242.30063	1441.03589	-289.03409	-62.79056	1346.88379	-1109.12415	-38.05483	1353.84167	416.09607	26.50496	-4.91257	-337.69559	-262.22391	-8.33822	-1207.02637	245.00467	-0.38799	-983.68781	-210.07187	52.54293
945	7.867	870.50122	-242.36720	1440.45728	-288.22980	-61.07968	1347.53284	-1108.67749	-38.20158	1354.40613	401.91461	27.37386	-5.04770	-351.15979	-261.35843	-7.79907	-1221.10767	246.09616	-0.08393	-943.30701	-211.47250	54.35549
946	7.875	870.92078	-242.44247	1439.59216	-287.51825	-59.38491	1348.14868	-1108.25647	-37.93124	1354.56494	387.82562	28.31044	-5.33122	-364.03714	-260.58789	-6.64627	-1235.12256	247.22459	0.20602	-905.93530	-212.98573	54.93341
947	7.883	871.55115	-242.52322	1438.43835	-286.95218	-57.76423	1348.70032	-1107.92358	-37.27934	1354.29736	373.87808	29.44832	-5.64398	-376.02756	-259.95313	-4.65310	-1249.09924	248.29025	0.30239	-871.06610	-214.74686	53.95641
948	7.892	872.35596	-242.61052	1437.00146	-286.57382	-56.29881	1349.17249	-1107.76282	-36.37436	1353.64063	359.99866	30.64767	-5.93099	-386.66180	-259.50781	-1.63290	-1263.07971	249.29449	0.16907	-837.84271	-216.96585	51.70005
949	7.900	873.30609	-242.69061	1435.29517	-286.42065	-55.06483	1349.55322	-1107.84143	-35.33790	1352.63208	346.07007	31.72430	-6.19125	-395.33316	-259.28577	2.51152	-1277.04553	250.33829	-0.05696	-805.90271	-219.90393	48.53345
950	7.908	874.38477	-242.74451	1433.33545	-286.52231	-54.09967	1349.82996	-1108.17627	-34.26007	1351.28772	332.10022	32.80910	-6.36981	-401.54385	-259.22647	7.77399	-1290.95740	251.62689	-0.13474	-775.67017	-223.71095	44.59133
951	7.917	875.58307	-242.77097	1431.14233	-286.89584	-53.39404	1349.99146	-1108.73511	-33.22858	1349.62256	318.20135	34.16497	-6.42336	-405.07867	-259.20175	14.29207	-1304.83057	253.36942	0.15130	-748.01440	-228.29941	39.85675
952	7.925	876.89258	-242.78670	1428.73962	-287.54123	-52.90956	1350.03223	-1109.46436	-32.34917	1347.65198	304.40259	35.68420	-6.43173	-405.69669	-259.21014	22.73220	-1318.72461	255.47427	0.78213	-723.80615	-233.36475	34.38921
953	7.933	878.30316	-242.80553	1426.15198	-288.43832	-52.60313	1349.95984	-1110.31836	-31.72838	1345.35669	290.61859	36.94660	-6.51117	-402.53314	-259.51721	34.13319	-1332.65991	257.49634	1.44602	-703.74170	-238.44818	28.36614
954	7.942	879.80737	-242.83006	1423.40173	-289.54877	-52.44688	1349.79846	-1111.26990	-31.44828	1342.66956	276.78210	37.84133	-6.66227	-394.11981	-260.54562	48.93652	-1346.61401	259.06287	1.82374	-688.36279	-242.98309	21.94899
955	7.950	881.40753	-242.86760	1420.51306	-290.81995	-52.43428	1349.58252	-1112.30188	-31.56082	1339.51221	262.87778	38.71442	-6.81183	-379.38193	-262.60883	66.09195	-1360.58545	260.17142	1.86605	-678.08301	-246.41959	15.26077
956	7.958	883.11652	-242.94127	1417.51233	-292.19220	-52.56833	1349.34106	-1113.38928	-32.08742	1335.84143	248.91754	39.82459	-6.92607	-358.63495	-265.66284	83.21484	-1374.55981	261.05658	1.73704	-673.20544	-248.46333	8.62826
957	7.967	884.95081	-243.07631	1414.42847	-293.61682	-52.85221	1349.08289	-1114.48413	-33.01103	1331.68188	234.96393	41.08121	-6.98615	-333.51395	-269.20517	97.62570	-1388.46338	261.96021	1.61652	-673.92828	-249.20796	2.81210
958	7.975	886.92114	-243.28287	1411.29431	-295.06522	-53.28833	1348.79504	-1115.51245	-34.27493	1327.13782	221.08112	42.33245	-6.97031	-305.96750	-272.42441	107.45718	-1402.23914	262.99518	1.58091	-680.15503	-248.98793	-1.30424
959	7.983	889.02441	-243.55365	1408.14929	-296.51443	-53.86978	1348.44971	-1116.38916	-35.79361	1322.38464	207.26178	43.51868	-6.92658	-277.28131	-274.55331	112.27324	-1415.93213	264.15698	1.61017	-691.04468	-248.18224	-3.47337
960	7.992	891.23438	-243.86734	1405.03723	-297.93497	-54.57511	1348.01526	-1117.04004	-37.46016	1317.63733	193.46234	44.56174	-6.94627	-247.84842	-275.18604	112.97052	-1429.64526	265.39072	1.69005	-704.82971	-247.13553	-4.30454
961	8.000	893.49731	-244.19943	1402.00684	-299.29431	-55.37998	1347.46655	-1117.41943	-39.15353	1313.10999	179.65326	45.37319	-7.03980	-217.58813	-274.34131	111.08130	-1443.42065	266.55411	1.87166	-719.52039	-246.06390	-4.61800
962	8.008	895.73767	-244.54022	1399.11963	-300.56229	-56.27030	1346.79004	-1117.52209	-40.75964	1308.98193	165.83234	46.04444	-7.11598	-186.41339	-272.28726	107.99056	-1457.16138	267.45026	2.23426	-733.91266	-245.03043	-4.84350
963	8.017	897.86926	-244.89072	1396.45422	-301.71310	-57.24620	1345.98865	-1117.38391	-42.19492	1305.37854	152.05219	46.90255	-7.08556	-154.37833	-269.32068	104.51500	-1470.68018	267.93854	2.83920	-747.77368	-244.05334	-5.05042
964	8.025	899.80798	-245.24265	1394.09277	-302.72839	-58.31736	1345.08228	-1117.07178	-43.41415	1302.37280	138.37360	48.14524	-6.97328	-121.61292	-265.66211	100.90650	-1483.84473	267.97760	3.76709	-761.33636	-243.13219	-5.26096
965	8.033	901.48499	-245.58342	1392.10522	-303.59912	-59.49358	1344.10278	-1116.66846	-44.39700	1300.00317	124.74048	49.47045	-6.91911	-88.25400	-261.46426	97.09140	-1496.63135	267.76266	5.22271	-774.88074	-242.23022	-5.53829
966	8.042	902.85291	-245.91483	1390.54187	-304.32391	-60.78016	1343.08484	-1116.24622	-45.12501	1298.28674	111.03284	50.42142	-7.00655	-54.40329	-256.84250	92.90666	-1509.05396	267.70587	7.50557	-788.55121	-241.35968	-5.84452
967	8.050	903.88049	-246.24722	1389.43921	-304.89978	-62.17735	1342.06055	-1115.84790	-45.56654	1297.21533	97.24243	51.00048	-7.15411	-20.07773	-251.91034	88.24232	-1521.10254	267.96976	10.76730	-802.30493	-240.60411	-6.04696
968	8.058	904.54773	-246.58224	1388.82471	-305.30902	-63.67128	1341.05627	-1115.48438	-45.67763	1296.74744	83.44165	51.53497	-7.26288	14.82358	-246.80850	83.11619	-1532.72168	268.23831	14.90240	-816.01526	-240.00049	-6.10038
969	8.067	904.84747	-246.91196	1388.71631	-305.51651	-65.22350	1340.08875	-1115.13770	-45.42343	1296.81677	69.69867	52.23051	-7.30981	50.48779	-241.67294	77.66481	-1543.83374	268.12860	19.76161	-829.63574	-239.49988	-6.07552
970	8.075	904.78577	-247.22491	1389.11902	-305.48010	-66.78033	1339.16724	-1114.75928	-44.80270	1297.35510	56.08356	53.19634	-7.25081	87.06696	-236.60187	72.07932	-1554.38306	267.50366	25.29437	-843.22321	-239.01366	-6.05685
971	8.083	904.37811	-247.50504	1390.02393	-305.15970	-68.29185	1338.30029	-1114.28259	-43.85295	1298.30347	42.56055	54.40273	-7.07323	124.53067	-231.70865	66.56062	-1564.25928	266.31229	31.42902	-856.81403	-238.42882	-6.10548
972	8.092	903.64899	-247.73251	1391.40869	-304.52090	-69.71541	1337.50024	-1113.65369	-42.64921	1299.60718	28.94897	55.46394	-6.95777	162.64023	-227.17767	61.29472	-1573.06189	264.52786	38.09155	-870.37500	-237.69704	-6.21314
973	8.100	902.63312	-247.89514	1393.24097	-303.54764	-71.00998	1336.78271	-1112.85547	-41.30122	1301.21118	15.14081	56.07165	-7.10346	201.09985	-223.22296	56.43718	-1579.84717	262.27924	45.39459	-883.90582	-236.88240	-6.30720
974	8.108	901.37384	-247.99890	1395.48206	-302.26224	-72.14360	1336.16162	-1111.90649	-39.92968	1303.06226	1.21558	56.51517	-7.41560	239.73672	-220.02560	52.13848	-1583.10693	259.68173	53.44854	-897.48303	-236.05255	-6.35883
975	8.117	899.91516	-248.06009	1398.09131	-300.72879	-73.10818	1335.64526	-1110.84351	-38.63453	1305.11401	-12.71039	57.22434	-7.63645	278.51489	-217.70114	48.57347	-1581.30786	256.56342	61.86065	-911.17450	-235.22810	-6.39170
976	8.125	898.29059	-248.08887	1401.02991	-299.03436	-73.91171	1335.23584	-1109.71338	-37.48177	1307.32751	-26.59552	58.19563	-7.66836	317.34711	-216.18146	45.86010	-1573.83887	252.54984	69.67685	-924.98816	-234.40720	-6.41227
977	8.133	896.52075	-248.08279	1404.25854	-297.27042	-74.55600	1334.93225	-1108.57727	-36.50185	1309.66699	-40.46100	59.17706	-7.60102	355.82465	-215.08838	43.91468	-1561.44897	247.34865	75.94791	-938.88342	-233.60312	-6.38970
978	8.142	894.62103	-248.03040	1407.73132	-295.52213	-75.03235	1334.73401	-1107.50793	-35.68982	1312.09021	-54.36499	60.01344	-7.55326	393.02347	-213.91310	42.43962	-1545.56934	240.93335	80.33615	-952.79004	-232.85025	-6.30037
979	8.150	892.61145	-247.92133	1411.39697	-293.85895	-75.33147	1334.64502	-1106.57178	-35.01298	1314.54395	-68.33893	60.75775	-7.55637	427.50824	-212.42673	41.02354	-1527.17847	233.61868	83.29453	-966.65710	-232.11035	-6.17966
980	8.158	890.51978	-247.75775	1415.20569	-292.33145	-75.44763	1334.67029	-1105.80554	-34.42760	1316.96899	-82.33789	61.59304	-7.57797	457.65250	-210.83594	39.18476	-1506.30164	226.00706	85.74332	-980.49207	-231.29790	-6.05703
981	8.167	888.37836	-247.55688	1419.10815	-290.97281	-75.37317	1334.80786	-1105.20386	-33.90602	1319.31555	-96.30872	62.60778	-7.61122	482.27243	-209.50690	36.42020	-1482.40308	218.72060	88.34748	-994.34705	-230.42012	-5.91802
982	8.175	886.21802	-247.33693	1423.05359	-289.79517	-75.09789	1335.04382	-1104.72229	-33.46107	1321.55603	-110.29242	63.68206	-7.66434	501.13751	-208.62921	32.40671	-1455.09717	212.06422	90.83914	-1008.25598	-229.52136	-5.80230
983	8.183	884.06732	-247.10382	1426.99353	-288.78415	-74.63107	1335.35535	-1104.28992	-33.14316	1323.68616	-124.37799	64.63503	-7.71028	514.79236	-208.24693	27.19655	-1424.49915	205.91748	92.12061	-1022.19128	-228.56874	-5.77529
984	8.192	881.95435	-246.86334	1430.88562	-287.89658	-74.02261	1335.71936	-1103.82935	-33.01048	1325.71875	-138.56061	65.42316	-7.71092	523.86725	-208.54263	21.12826	-1391.02246	199.98364	91.21687	-1036.17004	-227.58765	-5.75756
985	8.200	879.90991	-246.63528	1434.69092	-287.06213	-73.35008	1336.11755	-1103.27869	-33.09581	1327.67554	-152.75024	66.14991	-7.67054	528.66431	-209.85822	14.56831	-1355.04932	194.13756	88.09418	-1050.33655	-226.73938	-5.58961
986	8.208	877.97217	-246.43927	1438.37036	-286.19925	-72.69460	1336.53931	-1102.60107	-33.39043	1329.58325	-166.90100	66.92883	-7.62187	529.31396	-212.31488	7.89334	-1316.84802	188.44382	83.55367	-1064.72363	-225.98077	-5.34667
987	8.217	876.18579	-246.27596	1441.88403	-285.24316	-72.14189	1336.98413	-1101.77832	-33.85690	1331.46631	-181.03510	67.77480	-7.56919	526.05078	-215.44406	1.74458	-1276.61414	182.91791	78.55282	-1079.08411	-224.94174	-5.31279
988	8.225	874.59460	-246.13161	1445.19177	-284.16434	-71.79407	1337.46387	-1100.79871	-34.45863	1333.33948	-195.16205	68.66092	-7.49292	519.21997	-218.24823	-2.99131	-1234.49524	177.49493	73.75595	-1093.18958	-223.45506	-5.55276
989	8.233	873.23541	-245.99869	1448.25623	-282.96399	-71.75810	1338.00281	-1099.65283	-35.17312	1335.20398	-209.25677	69.60851	-7.39130	509.22421	-219.78064	-5.75898	-1190.64417	172.19272	69.53731	-1107.09729	-221.82564	-5.82125
990	8.242	872.14502	-245.89383	1451.04590	-281.65784	-72.11119	1338.62939	-1098.33997	-35.98331	1337.04895	-223.31860	70.60251	-7.29317	496.73303	-219.82191	-6.81305	-1145.28003	167.11557	66.14930	-1121.00696	-220.42049	-5.89408
991	8.250	871.36505	-245.86263	1453.53540	-280.26807	-72.87471	1339.36353	-1096.87244	-36.86791	1338.85291	-237.36786	71.59010	-7.22937	482.79443	-218.91263	-6.94444	-1098.72412	162.35854	63.87794	-1135.02063	-219.35524	-5.75359
992	8.258	870.93262	-245.95718	1455.70422	-278.82169	-74.01526	1340.20789	-1095.27429	-37.79819	1340.58228	-251.36139	72.64886	-7.18009	468.42239	-217.73006	-6.83296	-1051.46472	157.99692	63.04786	-1149.09155	-218.56534	-5.49876
993	8.267	870.86688	-246.19901	1457.53174	-277.34708	-75.45990	1341.14709	-1093.58655	-38.73380	1342.19250	-265.20740	73.89516	-7.08381	454.15469	-216.62323	-6.75692	-1004.30475	154.02734	63.65921	-1163.14148	-217.91222	-5.20812
994	8.275	871.16278	-246.57341	1458.99390	-275.87250	-77.10901	1342.15491	-1091.87024	-39.62580	1343.63782	-278.85724	75.23386	-6.85907	440.10120	-215.63805	-6.75040	-958.49060	150.23782	64.93642	-1177.18213	-217.26526	-4.88686
995	8.283	871.79065	-247.05687	1460.06592	-274.42676	-78.84766	1343.20593	-1090.20630	-40.43828	1344.87939	-292.24896	76.44480	-6.31242	426.19971	-214.70438	-6.81269	-915.48889	146.23865	65.50674	-1191.27075	-216.60524	-4.49619
996	8.292	872.70239	-247.62976	1460.73010	-273.03638	-80.56136	1344.28357	-1088.69458	-41.16077	1345.88293	-305.14069	77.44292	-5.08674	412.36526	-213.76297	-6.95267	-876.25989	141.72922	64.22425	-1205.35986	-215.93707	-4.06948
997	8.300	873.84668	-248.26773	1460.97632	-271.72141	-82.15071	1345.37610	-1087.43823	-41.78838	1346.61182	-317.06561	78.36055	-2.78263	398.55014	-212.80357	-7.15056	-840.64441	136.74780	60.76108	-1219.31799	-215.10764	-3.78738
998	8.308	875.18250	-248.94247	1460.80273	-270.49539	-83.53857	1346.46863	-1086.51331	-42.29921	1347.01782	-327.44244	79.53552	0.92628	384.74631	-211.84778	-7.34568	-807.60150	131.64316	55.48032	-1233.09375	-213.92235	-3.81544
999	8.317	876.68475	-249.63300	1460.21533	-269.37320	-84.67285	1347.53931	-1085.94971	-42.66322	1347.03772	-335.70135	81.32951	6.25495	370.95187	-210.92706	-7.48121	-776.04633	126.88447	49.02327	-1246.76721	-212.46893	-4.06343
1000	8.325	878.34338	-250.33160	1459.21973	-268.38043	-85.52937	1348.56091	-1085.73096	-42.86658	1346.60522	-341.34967	83.72595	13.25883	357.15909	-210.05429	-7.54666	-745.47729	122.91698	42.03380	-1260.49573	-211.17676	-4.20553
1001	8.333	880.15991	-251.04184	1457.82007	-267.55322	-86.11740	1349.50195	-1085.80103	-42.92570	1345.68311	-344.06403	86.23686	21.89638	343.36942	-209.21049	-7.57439	-716.04492	120.07784	35.01412	-1274.37817	-210.38803	-4.00903
1002	8.342	882.14282	-251.76602	1456.02783	-266.92715	-86.47923	1350.33215	-1086.08228	-42.89635	1344.29333	-343.63336	88.41089	32.30019	329.60110	-208.37314	-7.62583	-688.29749	118.57501	28.30608	-1288.33374	-209.95103	-3.59629
1003	8.350	884.30261	-252.49899	1453.86243	-266.52344	-86.67348	1351.02942	-1086.49622	-42.84814	1342.50598	-339.50055	90.45198	44.86034	315.87961	-207.53375	-7.75764	-662.94946	118.51080	22.20375	-1302.20154	-209.40091	-3.32038
1004	8.358	886.65320	-253.23981	1451.34192	-266.33975	-86.74976	1351.58911	-1086.97644	-42.79352	1340.38831	-330.57623	93.03656	59.60382	302.22125	-206.67416	-7.96488	-640.74011	119.89236	17.04194	-1315.90552	-208.39792	-3.43369
1005	8.367	889.21002	-253.99500	1448.47681	-266.35489	-86.73233	1352.02588	-1087.47144	-42.66006	1337.97119	-316.07074	96.36168	75.42290	288.61600	-205.77127	-8.16955	-622.29980	122.61556	13.11202	-1329.49634	-207.02863	-3.83526
1006	8.375	891.98181	-254.76805	1445.27600	-266.54211	-86.62068	1352.36499	-1087.93982	-42.34740	1335.25916	-296.58099	100.01955	90.47890	275.02612	-204.84454	-8.27461	-608.08923	126.45575	10.46296	-1343.12048	-205.77417	-4.14874
1007	8.383	894.96222	-255.55412	1441.75891	-266.87650	-86.39833	1352.63147	-1088.35229	-41.79964	1332.25330	-273.98895	103.78516	103.46340	261.41370	-203.94434	-8.23795	-598.51990	131.07315	8.76848	-1356.86353	-204.96855	-4.14861
1008	8.392	898.12817	-256.33826	1437.96362	-267.33273	-86.03690	1352.84583	-1088.69629	-41.03124	1328.96606	-250.13593	107.66606	114.02071	247.75653	-203.07861	-8.10379	-594.06897	135.99174	7.39416	-1370.62646	-204.40501	-3.97413
1009	8.400	901.43884	-257.10199	1433.94580	-267.88242	-85.50052	1353.02124	-1088.96729	-40.10826	1325.42456	-225.82935	111.42012	122.22879	234.03336	-202.19748	-7.95770	-594.96777	140.58542	5.69680	-1384.32422	-203.69221	-3.87221
1010	8.408	904.83655	-257.83948	1429.77881	-268.49634	-84.75992	1353.16235	-1089.15112	-39.11591	1321.67029	-201.08923	114.55374	128.23373	220.22147	-201.26889	-7.85966	-600.54150	144.21785	3.42969	-1398.05603	-202.75307	-3.91467
1011	8.417	908.25378	-258.55530	1425.55225	-269.14801	-83.80067	1353.26355	-1089.21814	-38.12440	1317.76135	-175.84906	116.61470	132.26671	206.33078	-200.33591	-7.81622	-609.28180	146.56801	0.95802	-1411.88171	-201.80219	-3.99120
1012	8.425	911.61969	-259.24438	1421.36462	-269.81699	-82.61784	1353.31140	-1089.13611	-37.17042	1313.77759	-150.20276	117.43053	134.69061	192.42360	-199.45340	-7.79766	-619.97443	147.84171	-1.03777	-1425.66028	-201.01335	-3.98388
1013	8.433	914.86365	-259.88815	1417.31726	-270.48886	-81.21532	1353.29163	-1088.88843	-36.27502	1309.83142	-124.22882	117.11783	135.89230	178.56726	-198.59344	-7.78367	-632.18329	148.57550	-2.17235	-1439.23706	-200.35828	-3.89619
1014	8.442	917.92059	-260.46317	1413.51050	-271.14746	-79.61310	1353.19482	-1088.48206	-35.47756	1306.06641	-97.85822	115.87915	136.10478	164.78375	-197.66846	-7.78046	-645.50818	149.22729	-2.58905	-1452.57617	-199.70813	-3.79124
1015	8.450	920.73633	-260.94122	1410.03430	-271.76651	-77.84235	1353.01233	-1087.94604	-34.85622	1302.64087	-70.96625	113.90129	135.38126	151.06598	-196.62415	-7.79978	-659.27692	149.97374	-2.67907	-1465.66870	-198.99683	-3.64086
1016	8.458	923.26648	-261.29489	1406.95947	-272.31165	-75.93390	1352.73157	-1087.32947	-34.52447	1299.70923	-43.50824	111.39692	133.72885	137.39990	-195.48541	-7.85265	-673.02014	150.81363	-2.75409	-1478.45654	-198.29892	-3.27039
1017	8.467	925.47363	-261.51694	1404.33569	-272.74667	-73.92465	1352.33813	-1086.69409	-34.59652	1297.40283	-15.52972	108.57668	131.21280	123.75482	-194.32382	-7.94500	-686.65356	151.73056	-2.93326	-1490.88794	-197.76715	-2.46346
1018	8.475	927.33282	-261.62561	1402.19263	-273.03531	-71.86925	1351.82043	-1086.09583	-35.13524	1295.80103	12.92987	105.55067	127.93449	110.09586	-193.18314	-8.06202	-700.24341	152.71927	-3.18426	-1502.96851	-197.46413	-1.13210
1019	8.483	928.83661	-261.64667	1400.54688	-273.14273	-69.83372	1351.17065	-1085.55261	-36.10043	1294.90161	41.92511	102.32858	123.96507	96.43167	-192.05797	-8.17767	-713.82007	153.76434	-3.39686	-1514.69104	-197.26779	0.64819
1020	8.492	929.98932	-261.59464	1399.41516	-273.03799	-67.88239	1350.38562	-1085.02393	-37.32303	1294.61646	71.58612	98.93683	119.35133	82.81461	-190.93344	-8.27455	-727.37091	154.86580	-3.46802	-1525.98010	-196.99075	2.80361
1021	8.500	930.79675	-261.47293	1398.81433	-272.69171	-66.06520	1349.46899	-1084.43628	-38.58070	1294.84082	102.00775	95.49150	114.17220	69.27734	-189.79559	-8.35363	-740.89063	156.03459	-3.39638	-1536.73108	-196.55484	5.40264
1022	8.508	931.26526	-261.28030	1398.74658	-272.07419	-64.40163	1348.43372	-1083.73840	-39.73640	1295.53882	133.16852	92.15846	108.55953	55.79733	-188.61655	-8.44016	-754.39331	157.26108	-3.28629	-1546.84485	-195.99472	8.57578
1023	8.517	931.40527	-261.00946	1399.18896	-271.16577	-62.88138	1347.30212	-1082.92285	-40.77504	1296.74023	164.94220	89.03733	102.62173	42.32672	-187.37929	-8.55488	-767.89532	158.52107	-3.24940	-1556.23901	-195.35495	12.36108
1024	8.525	931.23499	-260.65244	1400.09705	-269.97440	-61.48558	1346.10327	-1082.00134	-41.73390	1298.47827	197.14764	86.13950	96.37976	28.83685	-186.12047	-8.67552	-781.39789	159.77879	-3.31880	-1564.77844	-194.65367	16.68053
1025	8.533	930.78040	-260.21454	1401.42090	-268.54510	-60.19289	1344.87170	-1080.98425	-42.64271	1300.75244	229.66302	83.57186	89.89017	15.32501	-184.91530	-8.75949	-794.89789	160.98502	-3.43572	-1572.07629	-193.91861	21.41331
1026	8.542	930.07013	-259.71494	1403.11414	-266.95844	-58.97014	1343.64355	-1079.87878	-43.50695	1303.52271	262.61407	81.64848	83.39174	1.80032	-183.80286	-8.79199	-808.40210	162.10478	-3.50223	-1577.30762	-193.20503	26.47500
1027	8.550	929.13208	-259.17133	1405.13269	-265.32126	-57.77924	1342.44812	-1078.69653	-44.32376	1306.71948	296.35394	80.73686	77.26782	-11.72510	-182.74814	-8.79739	-821.91028	163.13876	-3.46513	-1579.22119	-192.56256	31.87453
1028	8.558	927.99194	-258.58527	1407.43469	-263.74683	-56.59281	1341.30054	-1077.45947	-45.10508	1310.25903	331.05661	80.90479	71.87538	-25.25479	-181.70068	-8.81671	-835.41302	164.11420	-3.36295	-1576.50635	-191.94284	37.71243
1029	8.567	926.67151	-257.94162	1409.97998	-262.32455	-55.40076	1340.20251	-1076.20300	-45.87124	1314.04822	366.33862	81.72348	67.37337	-38.81064	-180.65350	-8.87294	-848.91821	165.05356	-3.27764	-1568.39026	-191.17551	44.04877
1030	8.575	925.18958	-257.22650	1412.72424	-261.09766	-54.21553	1339.15393	-1074.97681	-46.62594	1317.97119	401.36212	82.64526	63.68882	-52.40839	-179.60973	-8.96042	-862.45953	165.96384	-3.24483	-1554.94336	-190.15729	50.65043
1031	8.583	923.56415	-256.44312	1415.61633	-260.06088	-53.07052	1338.16406	-1073.83667	-47.34905	1321.88184	435.15790	83.38869	60.54127	-66.05655	-178.55362	-9.06386	-876.07971	166.88031	-3.22546	-1536.77087	-189.01288	56.92646
1032	8.592	921.81378	-255.60251	1418.60767	-259.17673	-52.00280	1337.25452	-1072.81982	-48.01035	1325.63428	466.74902	83.77034	57.44843	-79.77118	-177.49773	-9.16122	-889.79590	167.83710	-3.14910	-1514.49207	-187.96567	62.20164
1033	8.600	919.95795	-254.70840	1421.65735	-258.40057	-51.03522	1336.45190	-1071.93420	-48.57911	1329.13953	495.22260	83.61575	53.92115	-93.56967	-176.49409	-9.21511	-903.57788	168.77457	-2.99708	-1488.55176	-187.09674	65.91485
1034	8.608	918.01910	-253.75885	1424.72754	-257.70035	-50.16675	1335.77771	-1071.17590	-49.01871	1332.38782	519.88025	83.05075	49.76516	-107.44531	-175.55695	-9.20028	-917.38580	169.62427	-2.82651	-1459.28223	-186.27621	67.59816
1035	8.617	916.02625	-252.75252	1427.78040	-257.05795	-49.37116	1335.24829	-1070.53699	-49.29073	1335.41821	540.23846	82.51772	45.06762	-121.35724	-174.62784	-9.13727	-931.22302	170.44843	-2.68193	-1426.95776	-185.28067	67.01205
1036	8.625	914.01843	-251.69394	1430.77686	-256.46106	-48.60669	1334.87964	-1069.99011	-49.37460	1338.27185	555.95587	82.31306	39.89823	-135.26376	-173.65126	-9.07218	-945.12091	171.34583	-2.54370	-1391.86719	-183.94594	64.43111
1037	8.633	912.04407	-250.59921	1433.67786	-255.89465	-47.81575	1334.68286	-1069.48181	-49.27546	1340.96753	566.97485	82.39890	34.19698	-149.16681	-172.63371	-9.03567	-959.08685	172.30511	-2.37718	-1354.38892	-182.26544	60.68465
1038	8.642	910.15277	-249.48654	1436.44934	-255.33069	-46.90450	1334.65967	-1068.94861	-49.02125	1343.50916	573.62701	82.77176	27.93197	-163.10007	-171.61136	-9.02930	-973.11090	173.23923	-2.17616	-1314.96338	-180.37030	56.85431
1039	8.650	908.38739	-248.35931	1439.06165	-254.71843	-45.74129	1334.80298	-1068.32959	-48.65917	1345.90051	576.35486	83.59352	21.20512	-177.07870	-170.61382	-9.02232	-987.19592	174.07840	-1.96790	-1273.98999	-178.39948	53.84951
1040	8.658	906.78162	-247.21356	1441.48669	-253.98499	-44.18962	1335.10413	-1067.57312	-48.23148	1348.14465	575.34381	84.89890	14.25822	-191.09668	-169.66281	-8.96696	-1001.33203	174.80852	-1.80410	-1231.75183	-176.41101	52.11562
1041	8.667	905.35950	-246.05847	1443.70105	-253.04959	-42.15171	1335.55579	-1066.65161	-47.74269	1350.24207	570.57019	86.54443	7.58530	-205.14871	-168.76010	-8.84549	-1015.48517	175.48663	-1.72536	-1188.47424	-174.41223	51.65820
1042	8.675	904.14075	-244.90956	1445.68665	-251.85754	-39.63306	1336.15271	-1065.56885	-47.16453	1352.19312	562.19324	88.30495	2.00747	-219.22260	-167.87566	-8.68901	-1029.63660	176.21332	-1.70985	-1144.50244	-172.45953	52.35552
1043	8.683	903.14520	-243.77112	1447.42322	-250.41428	-36.79866	1336.89014	-1064.34619	-46.47195	1353.99854	550.81580	89.81633	-1.73393	-233.30615	-166.96849	-8.54513	-1043.78613	177.03865	-1.68116	-1100.44995	-170.67038	54.17097
1044	8.692	902.39246	-242.64279	1448.88416	-248.77014	-33.89940	1337.76074	-1063.00842	-45.66587	1355.65234	537.43726	90.80689	-3.60765	-247.40726	-166.03378	-8.45340	-1057.92725	177.91978	-1.58812	-1057.21924	-169.02737	56.86049
1045	8.700	901.90625	-241.53630	1450.04468	-246.96667	-31.10013	1338.74670	-1061.57971	-44.77084	1357.14075	523.16083	91.46269	-4.25398	-261.51434	-165.11826	-8.43593	-1072.04883	178.80017	-1.44821	-1015.84460	-167.26289	59.60167
1046	8.708	901.71472	-240.47632	1450.89111	-245.02132	-28.41417	1339.81189	-1060.07849	-43.81860	1358.44592	508.76520	92.21696	-4.34030	-275.54745	-164.26251	-8.45016	-1086.13196	179.67319	-1.30566	-977.02997	-165.12640	61.38768
1047	8.717	901.84027	-239.48615	1451.41907	-242.95941	-25.78478	1340.90283	-1058.52002	-42.83237	1359.55029	494.47791	93.22999	-4.24385	-289.35727	-163.46574	-8.31700	-1100.13989	180.58420	-1.17648	-940.62146	-162.69928	61.78960
1048	8.725	902.28735	-238.57668	1451.62292	-240.84149	-23.18355	1341.95764	-1056.93909	-41.82741	1360.43982	480.20303	94.29305	-4.19226	-302.72162	-162.72705	-7.72797	-1114.05310	181.63765	-1.03489	-905.68182	-160.32602	61.00792
1049	8.733	903.03925	-237.74837	1451.49170	-238.76053	-20.64629	1342.92041	-1055.40588	-40.81763	1361.10168	465.90723	95.19552	-4.33067	-315.33328	-162.07541	-6.37576	-1127.91846	182.92487	-0.82650	-871.17169	-158.37517	59.39677
1050	8.742	904.06329	-236.99356	1451.01233	-236.81691	-18.24950	1343.75391	-1054.01172	-39.80656	1361.52319	451.72290	96.01692	-4.66172	-326.79193	-161.55804	-4.08320	-1141.84119	184.38712	-0.52072	-836.50360	-157.21237	57.26234
1051	8.750	905.32080	-236.29672	1450.17163	-235.09711	-16.07477	1344.44324	-1052.84497	-38.77763	1361.69287	437.78284	97.00897	-5.05933	-336.63123	-161.21765	-0.81059	-1155.87549	185.82732	-0.19834	-801.65405	-157.21669	54.84216
1052	8.758	906.77563	-235.64651	1448.95605	-233.67033	-14.18859	1344.99036	-1051.98206	-37.70590	1361.59863	424.06702	98.28239	-5.35511	-344.47855	-161.07199	3.43561	-1169.93079	187.09685	0.00321	-767.06201	-158.59894	52.11791
1053	8.767	908.39813	-235.04343	1447.35535	-232.58867	-12.62294	1345.40186	-1051.48010	-36.58074	1361.22510	410.41513	99.69279	-5.45371	-350.23120	-161.12526	8.80262	-1183.87378	188.25874	0.10170	-733.51367	-161.31055	48.72932
1054	8.775	910.16443	-234.48355	1445.36987	-231.88095	-11.36129	1345.67773	-1051.35828	-35.41692	1360.54785	396.68054	101.01199	-5.41091	-353.81647	-161.44841	15.89918	-1197.68921	189.44385	0.23377	-702.01910	-165.26416	44.25990
1055	8.783	912.05713	-233.94786	1443.01672	-231.54906	-10.35517	1345.81470	-1051.58984	-34.25498	1359.53088	382.85025	102.12386	-5.40053	-354.49362	-162.27962	25.80816	-1211.46497	190.54666	0.36149	-673.59955	-170.52264	38.61478
1056	8.792	914.06787	-233.41629	1440.32544	-231.56950	-9.56418	1345.81982	-1052.11584	-33.16395	1358.12756	369.03046	103.11243	-5.57428	-350.59601	-163.98978	39.29313	-1225.27039	191.29349	0.25421	-649.03699	-177.11171	32.11221
1057	8.800	916.19958	-232.88112	1437.32690	-231.89809	-8.97994	1345.71411	-1052.85815	-32.23225	1356.28491	355.35202	104.20126	-5.92560	-340.46609	-166.85773	55.68568	-1239.09338	191.62932	-0.20692	-628.74548	-184.74240	25.35020
1058	8.808	918.46442	-232.34818	1434.04773	-232.48085	-8.61510	1345.52747	-1053.72449	-31.53231	1353.95764	341.82935	105.48579	-6.31825	-323.78403	-170.82034	72.73392	-1252.87109	191.98254	-0.78441	-612.82709	-192.90338	19.07083
1059	8.817	920.87720	-231.83354	1430.51453	-233.26776	-8.48408	1345.28882	-1054.61438	-31.08630	1351.12256	328.29703	106.79820	-6.61800	-301.86884	-175.42693	87.70666	-1266.57813	192.92168	-1.06582	-601.25201	-201.12338	13.89188
1060	8.825	923.44708	-231.35565	1426.76294	-234.21877	-8.59361	1345.01672	-1055.43982	-30.86314	1347.78333	314.58441	107.95305	-6.75592	-276.75931	-180.06403	98.70014	-1280.26318	194.42920	-0.95400	-594.08899	-208.97400	9.87447
1061	8.833	926.16748	-230.93073	1422.84326	-235.30051	-8.93133	1344.71875	-1056.14746	-30.80309	1343.97217	300.72141	108.95856	-6.74582	-250.06915	-184.22186	105.19249	-1293.96924	195.98328	-0.71069	-591.65326	-215.90137	6.44625
1062	8.842	929.00708	-230.57527	1418.82227	-236.48338	-9.45736	1344.39563	-1056.72144	-30.85114	1339.76587	286.87103	109.88745	-6.68111	-222.49573	-187.56905	107.77820	-1307.67847	197.26363	-0.55517	-594.22070	-221.22221	3.01466
1063	8.850	931.91254	-230.30261	1414.78101	-237.74182	-10.11645	1344.04407	-1057.16394	-30.97908	1335.30627	273.13040	110.72083	-6.66694	-194.05325	-189.92026	107.54428	-1321.36914	198.27257	-0.53232	-601.42395	-224.41554	-0.32364
1064	8.858	934.82214	-230.11629	1410.80896	-239.04610	-10.85698	1343.65918	-1057.47009	-31.17043	1330.79309	259.49252	111.46143	-6.73789	-164.58136	-191.23203	105.54324	-1335.06177	199.03091	-0.66224	-612.14722	-225.50075	-2.92178
1065	8.867	937.68085	-230.00928	1406.99561	-240.35059	-11.64088	1343.23633	-1057.60974	-31.38790	1326.44055	245.92810	112.29761	-6.83251	-134.06363	-191.58287	102.52628	-1348.78955	199.52586	-0.98712	-624.99469	-225.08237	-4.38614
1066	8.875	940.44318	-229.96619	1403.42188	-241.59976	-12.45160	1342.76941	-1057.54175	-31.57530	1322.42920	232.40411	113.43216	-6.85090	-102.63358	-191.11420	98.89553	-1362.53809	199.86765	-1.46013	-638.72083	-223.95119	-4.93636
1067	8.883	943.06128	-229.97420	1400.15564	-242.74501	-13.29326	1342.25342	-1057.24268	-31.68584	1318.88391	218.87268	114.77825	-6.74841	-70.46832	-189.98349	94.79999	-1376.24268	200.31482	-1.86925	-652.52600	-222.65416	-5.08078
1068	8.892	945.47565	-230.03036	1397.25488	-243.74945	-14.17494	1341.69312	-1056.72095	-31.69135	1315.87585	205.31580	116.03539	-6.55917	-37.72821	-188.34305	90.26989	-1389.83899	201.08682	-1.93164	-666.14386	-221.41469	-5.20654
1069	8.900	947.62323	-230.13158	1394.77649	-244.58302	-15.10159	1341.10791	-1056.01477	-31.56914	1313.43445	191.73407	116.99316	-6.36977	-4.52094	-186.33093	85.30028	-1403.28784	202.21536	-1.45471	-679.61206	-220.29257	-5.44095
1070	8.908	949.45129	-230.26117	1392.77820	-245.22192	-16.08094	1340.52466	-1055.18188	-31.29379	1311.56055	178.09015	117.68797	-6.30112	29.10931	-184.07906	79.90195	-1416.59131	203.45813	-0.45933	-693.02509	-219.28893	-5.75047
1071	8.917	950.92334	-230.38843	1391.30823	-245.64743	-17.12447	1339.96362	-1054.28625	-30.83859	1310.23840	164.38873	118.38567	-6.42905	63.17209	-181.73325	74.15544	-1429.72375	204.34442	0.88654	-706.43011	-218.39418	-6.03455
1072	8.925	952.02094	-230.49136	1390.39368	-245.83659	-18.23037	1339.43042	-1053.39209	-30.17217	1309.44177	150.74097	119.35479	-6.67897	97.72839	-179.45004	68.22813	-1442.42041	204.78592	2.71000	-719.81580	-217.62746	-6.17113
1073	8.933	952.74359	-230.57834	1390.03833	-245.75778	-19.37195	1338.91748	-1052.56079	-29.25188	1309.13879	137.25055	120.61897	-6.85971	132.85614	-177.37000	62.32278	-1454.25195	205.42563	5.57757	-733.17456	-216.95840	-6.14307
1074	8.942	953.10669	-230.67630	1390.22803	-245.38089	-20.50841	1338.41101	-1051.83704	-28.03509	1309.30103	123.89685	121.99416	-6.82891	168.57123	-175.60663	56.59648	-1465.10205	206.72853	9.79895	-746.55219	-216.25037	-6.08026
1075	8.950	953.13831	-230.80316	1390.93506	-244.69176	-21.60160	1337.90002	-1051.23462	-26.50999	1309.90967	110.54120	123.22388	-6.63514	204.80270	-174.27628	51.11989	-1475.27490	208.23099	14.99042	-760.00134	-215.40457	-6.11687
1076	8.958	952.87396	-230.95532	1392.12012	-243.70419	-22.62395	1337.38098	-1050.72998	-24.71213	1310.95215	97.05835	124.05096	-6.49218	241.48062	-173.54764	45.92548	-1485.02686	209.12917	20.57605	-773.51343	-214.48953	-6.26781
1077	8.967	952.34888	-231.11252	1393.73608	-242.46854	-23.55118	1336.85400	-1050.26160	-22.70559	1312.41113	83.48041	124.44492	-6.54506	278.65558	-173.62408	41.11922	-1494.24268	209.16534	26.33955	-787.03339	-213.65131	-6.42639
1078	8.975	951.59332	-231.24727	1395.73596	-241.07095	-24.35402	1336.31909	-1049.74561	-20.55264	1314.25732	69.94879	124.78761	-6.69067	316.49417	-174.64380	36.96414	-1502.42383	208.76256	32.46203	-800.51825	-212.95113	-6.46660
1079	8.983	950.63287	-231.32587	1398.07751	-239.61911	-25.01222	1335.77942	-1049.11292	-18.30437	1316.44568	56.50140	125.46887	-6.76013	355.05365	-176.59473	33.82354	-1508.66516	208.44124	39.25473	-813.97534	-212.32085	-6.38252
1080	8.992	949.48901	-231.31512	1400.71716	-238.22154	-25.52259	1335.24365	-1048.33813	-16.01181	1318.91809	42.98749	126.35213	-6.77804	393.90048	-179.25790	31.91984	-1511.67822	208.26784	46.85130	-827.45300	-211.64163	-6.28870
1081	9.000	948.18097	-231.20937	1403.60547	-236.96700	-25.88062	1334.72522	-1047.43970	-13.73602	1321.60999	29.27338	127.08069	-6.85995	431.83939	-182.19740	31.08244	-1510.11182	207.91699	55.03445	-840.97229	-210.86108	-6.26359
1082	9.008	946.72949	-231.03961	1406.69006	-235.90665	-26.07286	1334.24011	-1046.46167	-11.54913	1324.45374	15.42639	127.67844	-7.00205	467.10294	-184.92636	30.74204	-1503.24219	207.07184	63.23284	-854.52234	-210.01051	-6.28793
1083	9.017	945.15698	-230.83954	1409.92175	-235.04825	-26.08275	1333.80798	-1045.45825	-9.52129	1327.38354	1.58356	128.37466	-7.11814	498.00363	-187.20396	30.17902	-1491.52271	205.61989	70.64742	-868.12280	-209.09555	-6.34948
1084	9.025	943.48230	-230.61530	1413.25403	-234.36736	-25.88427	1333.45349	-1044.47620	-7.69588	1330.34204	-12.22009	129.17662	-7.16020	523.59631	-189.15245	28.82660	-1476.21338	203.58099	76.54089	-881.79712	-208.09921	-6.44753
1085	9.033	941.71936	-230.35623	1416.64099	-233.82310	-25.44628	1333.20044	-1043.54614	-6.08231	1333.28503	-26.02338	129.98790	-7.14105	543.89087	-191.01955	26.45300	-1458.34106	201.07848	80.68320	-895.53033	-207.13719	-6.47485
1086	9.042	939.88275	-230.05667	1420.03711	-233.36549	-24.76056	1333.06091	-1042.68555	-4.67511	1336.18018	-39.87024	130.81282	-7.11190	559.47504	-192.89853	23.14328	-1438.12354	198.39209	83.55855	-909.31921	-206.36934	-6.29888
1087	9.050	937.98926	-229.72293	1423.39917	-232.93750	-23.86171	1333.03247	-1041.90002	-3.46512	1338.99976	-53.78693	131.67897	-7.12284	570.87000	-194.79536	19.11679	-1415.23706	195.81134	85.82391	-923.18561	-205.69521	-5.98717
1088	9.058	936.05896	-229.37735	1426.68591	-232.48228	-22.82337	1333.10583	-1041.17908	-2.43599	1341.70996	-67.76874	132.57420	-7.17047	578.22626	-196.85025	14.53366	-1389.36792	193.39044	87.43532	-937.11353	-204.82471	-5.76580
1089	9.067	934.12103	-229.05344	1429.85767	-231.95467	-21.74727	1333.27417	-1040.50085	-1.56713	1344.27393	-81.79504	133.45654	-7.22182	581.54480	-199.28046	9.49886	-1360.51099	190.99219	87.56705	-951.03601	-203.64265	-5.74894
1090	9.075	932.21655	-228.77174	1432.87305	-231.32896	-20.75261	1333.53223	-1039.84167	-0.83937	1346.66992	-95.84052	134.32368	-7.26196	580.98425	-202.09897	4.30475	-1328.91113	188.48541	85.47138	-964.89111	-202.23938	-5.87376
1091	9.083	930.39606	-228.53104	1435.68628	-230.59781	-19.95747	1333.87207	-1039.18250	-0.23611	1348.90002	-109.86066	135.28387	-7.25024	576.83582	-204.93660	-0.39131	-1294.88892	185.80655	81.23192	-978.71637	-200.73923	-6.05878
1092	9.092	928.71625	-228.33295	1438.25452	-229.76357	-19.45731	1334.28638	-1038.50598	0.26515	1350.97571	-123.81030	136.42882	-7.12120	569.32947	-207.12820	-3.82400	-1258.77686	182.99309	75.68523	-992.67316	-199.33017	-6.23142
1093	9.100	927.23535	-228.19519	1440.54626	-228.83238	-19.31238	1334.77856	-1037.78979	0.70373	1352.89819	-137.68774	137.65926	-6.89990	558.76746	-208.10982	-5.68028	-1220.88135	180.18474	69.83002	-1006.84680	-198.24158	-6.26733
1094	9.108	926.00635	-228.13560	1442.54370	-227.81873	-19.54586	1335.36987	-1037.01379	1.12022	1354.65613	-151.56329	138.71349	-6.73318	545.91150	-207.87405	-6.31314	-1181.38904	177.49380	64.37520	-1021.11273	-197.52321	-6.09345
1095	9.117	925.07428	-228.16071	1444.23682	-226.75345	-20.15210	1336.08936	-1036.17676	1.53091	1356.23694	-165.55078	139.38847	-6.72784	531.89801	-206.94214	-6.34261	-1140.37805	174.93022	59.65694	-1035.31152	-196.96954	-5.78651
1096	9.125	924.47388	-228.27039	1445.61389	-225.68222	-21.11128	1336.95325	-1035.30103	1.92301	1357.63635	-179.68958	139.76952	-6.80204	517.63953	-205.86078	-6.19235	-1097.93982	172.47888	55.80291	-1049.39160	-196.34019	-5.46752
1097	9.133	924.22345	-228.46472	1446.65857	-224.65565	-22.39396	1337.94824	-1034.42114	2.26968	1358.86353	-193.85535	140.19609	-6.78165	503.51385	-204.86014	-6.03728	-1054.24268	170.18401	52.97630	-1063.39551	-195.55705	-5.20350
1098	9.142	924.31799	-228.74576	1447.35437	-223.72047	-23.94542	1339.03491	-1033.57410	2.56130	1359.92859	-207.81665	140.95534	-6.56503	489.54675	-203.92351	-5.98024	-1009.60022	168.20032	51.50809	-1077.40967	-194.64986	-5.02663
1099	9.150	924.72693	-229.11469	1447.68848	-222.91145	-25.67376	1340.16504	-1032.80151	2.82364	1360.81860	-221.37762	142.05214	-6.06318	475.66162	-202.98067	-6.09665	-964.67828	166.75902	51.64903	-1091.47095	-193.70480	-4.89975
1100	9.158	925.40131	-229.57268	1447.65649	-222.24255	-27.45940	1341.29443	-1032.16150	3.09628	1361.49719	-234.42255	143.29192	-5.01213	461.81079	-202.01237	-6.34452	-920.70892	165.91174	52.94039	-1105.53845	-192.84546	-4.74262
1101	9.167	926.28595	-230.12051	1447.26379	-221.70758	-29.17069	1342.38721	-1031.72729	3.40601	1361.92419	-246.74799	144.53558	-2.92923	447.99500	-201.04648	-6.59024	-879.33118	165.33556	53.92685	-1119.56079	-192.09715	-4.56056
1102	9.175	927.32819	-230.75117	1446.52112	-221.29457	-30.68677	1343.41187	-1031.57007	3.76724	1362.06812	-257.86798	145.83592	0.74194	434.21210	-200.11227	-6.74232	-841.83105	164.65572	52.95249	-1133.51685	-191.38406	-4.39959
1103	9.183	928.48145	-231.44501	1445.44092	-220.99969	-31.92540	1344.33838	-1031.73633	4.19205	1361.90686	-267.02606	147.31799	6.42599	420.43411	-199.22690	-6.79193	-808.31836	163.93747	49.36094	-1147.40735	-190.65414	-4.25135
1104	9.192	929.70868	-232.17770	1444.03650	-220.83150	-32.84931	1345.13831	-1032.23438	4.69291	1361.42505	-273.39044	148.90230	14.21521	406.64438	-198.39023	-6.78638	-777.73969	163.64749	43.69632	-1161.22742	-189.87149	-4.09918
1105	9.200	930.98901	-232.93153	1442.32104	-220.80963	-33.45221	1345.78564	-1033.03381	5.28036	1360.61230	-276.31354	150.19328	23.83248	392.86444	-197.57622	-6.81069	-748.77917	164.28674	36.97139	-1174.94421	-188.96243	-3.96929
1106	9.208	932.31519	-233.69711	1440.31006	-220.96228	-33.74971	1346.25867	-1034.07800	5.96544	1359.46411	-275.42755	150.82928	34.98633	379.11868	-196.75807	-6.92271	-720.83160	166.23766	30.06861	-1188.54321	-187.87543	-3.92970
1107	9.217	933.68591	-234.47246	1438.02197	-221.32028	-33.78116	1346.54517	-1035.29761	6.76801	1357.97864	-270.34637	150.99345	47.74858	365.39871	-195.93155	-7.09786	-694.35437	169.73296	23.52394	-1202.11584	-186.68671	-4.03143
1108	9.225	935.10828	-235.26477	1435.47742	-221.90547	-33.60422	1346.64783	-1036.62378	7.72229	1356.15051	-260.37158	151.32167	62.18043	351.68863	-195.10495	-7.28266	-670.52106	174.77036	17.51742	-1215.81079	-185.55910	-4.22984
1109	9.233	936.60101	-236.08136	1432.69580	-222.72003	-33.26767	1346.58240	-1037.99524	8.88810	1353.97107	-244.96783	152.20212	77.51524	337.99664	-194.28299	-7.46069	-650.58087	181.09769	12.14478	-1229.65295	-184.58759	-4.39882
1110	9.242	938.18518	-236.91904	1429.69751	-223.74408	-32.78601	1346.37622	-1039.35938	10.35945	1351.43433	-224.69373	153.53618	92.27826	324.34851	-193.44632	-7.63304	-635.42505	188.25725	7.70328	-1243.52454	-183.74431	-4.43004
1111	9.250	939.87030	-237.77756	1426.51428	-224.94009	-32.14714	1346.06665	-1040.67456	12.23205	1348.54565	-201.23212	155.22450	105.38158	310.76270	-192.56802	-7.77976	-625.60968	195.58597	4.47804	-1257.30579	-182.91701	-4.32066
1112	9.258	941.64740	-238.67563	1423.19507	-226.26057	-31.33640	1345.69116	-1041.91455	14.54493	1345.33398	-176.33679	157.34726	116.57095	297.22241	-191.66008	-7.85790	-621.57751	202.26729	2.28536	-1270.93762	-181.98393	-4.15388
1113	9.267	943.49323	-239.63907	1419.79773	-227.65721	-30.34098	1345.26831	-1043.06189	17.25346	1341.86584	-151.00299	159.69095	125.74083	283.67508	-190.74960	-7.83215	-623.56958	207.52869	0.61589	-1284.44409	-180.91461	-4.00327
1114	9.275	945.38080	-240.67987	1416.38135	-229.08717	-29.13826	1344.78931	-1044.08948	20.24411	1338.25159	-125.49915	161.38837	132.41716	270.06750	-189.82266	-7.72587	-631.13837	210.94513	-0.76949	-1297.94263	-179.79060	-3.91479
1115	9.283	947.28119	-241.78549	1413.00757	-230.51335	-27.69744	1344.22864	-1044.94775	23.36223	1334.63928	-99.81671	161.43556	136.22780	256.38809	-188.84244	-7.62777	-642.79102	212.70918	-1.75595	-1311.51733	-178.69046	-3.95039
1116	9.292	949.15814	-242.91858	1409.74072	-231.89903	-25.99836	1343.56445	-1045.56421	26.44465	1331.18945	-74.00580	159.59132	137.52477	242.68443	-187.81711	-7.60701	-656.44214	213.53601	-2.26544	-1325.09912	-177.58733	-4.12105
1117	9.300	950.96619	-244.02556	1406.64600	-233.20305	-24.04586	1342.78918	-1045.85999	29.35903	1328.04382	-48.08264	156.28540	137.15210	229.01624	-186.80948	-7.63144	-670.46240	214.12805	-2.41997	-1338.57104	-176.45744	-4.23915
1118	9.308	952.65106	-245.04770	1403.78589	-234.38182	-21.86826	1341.90784	-1045.78699	32.02559	1325.30371	-21.82269	151.85284	135.81737	215.39508	-185.86356	-7.60750	-684.20020	214.78632	-2.43660	-1351.87512	-175.40872	-3.97766
1119	9.317	954.15363	-245.93013	1401.21777	-235.39581	-19.50632	1340.93054	-1045.36279	34.40739	1323.02344	5.03741	146.49518	133.93446	201.79889	-184.94862	-7.49727	-697.65021	215.55528	-2.51497	-1364.91907	-174.57013	-3.12895
1120	9.325	955.42010	-246.63135	1398.98706	-236.21846	-17.00640	1339.86475	-1044.66785	36.48161	1321.21497	32.49756	140.59727	131.74831	188.21140	-183.97772	-7.37628	-710.98907	216.47153	-2.74739	-1377.52307	-173.96567	-1.66055
1121	9.333	956.41638	-247.13618	1397.12329	-236.84677	-14.41761	1338.71289	-1043.81030	38.21023	1319.86621	60.37982	134.53513	129.33226	174.63351	-182.88028	-7.36078	-724.36157	217.54724	-3.07416	-1389.52856	-173.52074	0.41983
1122	9.342	957.13403	-247.45729	1395.64111	-237.30174	-11.78273	1337.47388	-1042.88574	39.54335	1318.95789	88.57654	128.48169	126.61700	161.08261	-181.66908	-7.47617	-737.82300	218.70853	-3.34282	-1400.89502	-173.06882	3.05566
1123	9.350	957.58661	-247.61700	1394.54114	-237.61020	-9.13317	1336.14648	-1041.95569	40.45626	1318.47107	117.12506	122.54053	123.53320	147.57990	-180.42708	-7.62985	-751.35852	219.87694	-3.42693	-1411.68311	-172.43251	6.11092
1124	9.358	957.80316	-247.63593	1393.81128	-237.78438	-6.49983	1334.73499	-1041.05090	40.96774	1318.38843	146.13757	116.77550	120.05281	134.12891	-179.22900	-7.72567	-764.92444	221.03841	-3.33742	-1421.95093	-171.61118	9.50568
1125	9.367	957.81720	-247.53717	1393.43555	-237.81613	-3.92139	1333.25574	-1040.18445	41.12978	1318.68665	175.74884	111.05144	116.07170	120.70020	-178.08382	-7.76655	-778.46625	222.19183	-3.23688	-1431.63208	-170.81261	13.28606
1126	9.375	957.65680	-247.34048	1393.39575	-237.67645	-1.43424	1331.73999	-1039.35181	41.01782	1319.33215	206.07709	105.14047	111.40515	107.24640	-176.96437	-7.82524	-791.95105	223.30504	-3.28023	-1440.42664	-170.26463	17.52358
1127	9.383	957.34039	-247.04396	1393.66345	-237.31027	0.93827	1330.23486	-1038.53455	40.71500	1320.28833	237.10626	99.28402	106.03276	93.74622	-175.87877	-7.94505	-805.39709	224.34750	-3.44726	-1447.73608	-170.07710	22.26015
1128	9.392	956.87903	-246.62865	1394.19666	-236.64417	3.18119	1328.80249	-1037.71497	40.28587	1321.52576	268.77374	94.41705	100.25142	80.21625	-174.87473	-8.09339	-818.84473	225.33536	-3.57799	-1452.69116	-170.29675	27.55624
1129	9.400	956.28149	-246.09192	1394.95178	-235.62157	5.28160	1327.51270	-1036.87976	39.76851	1323.01880	301.25769	91.53921	94.55084	66.68414	-173.97028	-8.20179	-832.31409	226.32521	-3.54673	-1454.33447	-170.95842	33.53169
1130	9.408	955.55640	-245.46336	1395.89441	-234.24246	7.22943	1326.42566	-1036.01440	39.19466	1324.73633	334.81262	90.95501	89.36674	53.16226	-173.10175	-8.23490	-845.80200	227.33197	-3.38244	-1451.98132	-171.98750	40.37829
1131	9.417	954.71033	-244.78360	1396.99792	-232.57582	9.01260	1325.57776	-1035.11194	38.60258	1326.63855	369.25467	92.01694	84.80177	39.62839	-172.17291	-8.21201	-859.30310	228.30122	-3.22590	-1445.55554	-173.17563	48.28267
1132	9.425	953.74768	-244.08119	1398.23694	-230.74019	10.60927	1324.97839	-1034.18762	38.02548	1328.68604	403.93298	93.60270	80.64034	26.03278	-171.15756	-8.17697	-872.84198	229.21860	-3.17544	-1435.59033	-174.27728	57.13895
1133	9.433	952.67413	-243.36795	1399.57886	-228.87071	11.99965	1324.61951	-1033.28076	37.48280	1330.85181	438.15344	95.17820	76.76028	12.33948	-170.11002	-8.17286	-886.48297	230.13855	-3.20310	-1422.80225	-175.02457	66.26670
1134	9.442	951.50244	-242.64694	1400.97998	-227.08588	13.18550	1324.48376	-1032.44031	36.98393	1333.12195	471.27740	97.12153	73.18743	-1.44928	-169.08452	-8.22688	-900.26660	231.07970	-3.21634	-1407.55371	-175.20789	74.57831
1135	9.450	950.25720	-241.92215	1402.39331	-225.46121	14.18295	1324.54883	-1031.70923	36.52511	1335.48303	502.54120	99.64911	69.65453	-15.31415	-168.08852	-8.32426	-914.15344	232.02206	-3.14539	-1389.73828	-174.84799	81.07803
1136	9.458	948.97260	-241.19467	1403.78394	-224.02031	14.99862	1324.78479	-1031.11938	36.08512	1337.90979	531.22125	102.10001	65.59350	-29.24112	-167.10164	-8.40807	-928.07678	232.97873	-2.97060	-1369.11279	-174.09601	85.10555
1137	9.467	947.68640	-240.45470	1405.13025	-222.74550	15.62890	1325.15271	-1030.68420	35.65599	1340.35254	556.89343	103.78325	60.64895	-43.21246	-166.10858	-8.43696	-942.01691	233.97427	-2.72319	-1345.58118	-172.95050	86.30415
1138	9.475	946.43658	-239.69048	1406.41333	-221.59816	16.07989	1325.60938	-1030.37903	35.29738	1342.73865	579.20111	104.84671	54.89223	-57.20920	-165.11612	-8.43428	-955.97852	234.98318	-2.47700	-1319.19824	-171.24565	84.73902
1139	9.483	945.26068	-238.89963	1407.60999	-220.53989	16.37709	1326.11914	-1030.13452	35.13247	1345.01062	597.52856	105.91856	48.52633	-71.23776	-164.14136	-8.44951	-969.95288	235.94197	-2.30491	-1290.12317	-168.89078	81.06313
1140	9.492	944.19421	-238.09126	1408.69385	-219.54724	16.56299	1326.66125	-1029.86804	35.27253	1347.15979	611.20367	107.49378	41.56821	-85.31952	-163.18613	-8.48310	-983.95557	236.83208	-2.21201	-1258.68042	-166.00566	76.34024
1141	9.500	943.27362	-237.29135	1409.64063	-218.61305	16.69508	1327.22656	-1029.51843	35.76438	1349.20691	619.89258	109.87015	33.87494	-99.45615	-162.24106	-8.48308	-998.04504	237.70239	-2.13682	-1225.35974	-162.83969	71.56734
1142	9.508	942.53534	-236.53662	1410.42798	-217.73241	16.84686	1327.80981	-1029.05334	36.60081	1351.16724	623.67639	113.22198	25.41490	-113.63470	-161.30539	-8.41706	-1012.25085	238.59041	-2.03192	-1190.62061	-159.59428	67.27480
1143	9.517	942.00458	-235.84979	1411.03552	-216.88286	17.10628	1328.40930	-1028.46155	37.74570	1353.04028	622.90192	117.48455	16.53461	-127.84296	-160.37637	-8.31520	-1026.51733	239.49098	-1.90169	-1154.71338	-156.33165	63.51918
1144	9.525	941.68719	-235.22836	1411.44519	-216.01790	17.56000	1329.03015	-1027.75098	39.13102	1354.81689	618.02008	122.22853	8.13048	-142.05020	-159.42914	-8.22175	-1040.76221	240.38980	-1.78005	-1117.68896	-153.07275	60.20295
1145	9.533	941.57611	-234.65265	1411.64453	-215.08197	18.26776	1329.68738	-1026.94482	40.63869	1356.49084	609.53461	126.72759	1.49098	-156.21527	-158.41963	-8.14442	-1054.95935	241.27544	-1.69536	-1079.50854	-149.91702	57.33839
1146	9.542	941.66687	-234.09549	1411.62378	-214.02872	19.25036	1330.40247	-1026.06201	42.13427	1358.05969	598.09894	130.23267	-2.51351	-170.33481	-157.30995	-8.07603	-1069.12939	242.15863	-1.62952	-1040.20886	-147.01553	55.09017
1147	9.550	941.97028	-233.53813	1411.37195	-212.82799	20.49735	1331.19861	-1025.09558	43.54249	1359.51111	584.65302	132.43832	-4.17610	-184.44125	-156.11346	-8.02555	-1083.27563	243.06468	-1.54931	-1000.08203	-144.51250	53.77662
1148	9.558	942.51349	-232.98724	1410.87427	-211.47116	21.97410	1332.09290	-1024.02539	44.85524	1360.81909	570.31122	133.74225	-4.53225	-198.54980	-154.90771	-8.00229	-1097.36902	244.00150	-1.46815	-959.76056	-142.53784	53.74849
1149	9.567	943.32806	-232.47156	1410.11084	-209.98059	23.62627	1333.08789	-1022.85095	46.07576	1361.95068	555.89532	134.81091	-4.41527	-212.62753	-153.77383	-7.97355	-1111.39038	245.01192	-1.39413	-920.22034	-141.12863	54.90161
1150	9.575	944.43347	-232.02307	1409.05920	-208.41322	25.39820	1334.16516	-1021.60449	47.19572	1362.87012	541.66626	135.96808	-4.22200	-226.58514	-152.74126	-7.85039	-1125.37732	246.20413	-1.25547	-882.58850	-140.10681	56.33422
1151	9.583	945.82312	-231.66037	1407.70166	-206.85249	27.25055	1335.28931	-1020.35059	48.21030	1363.54517	527.56958	137.14857	-4.15332	-240.29303	-151.80339	-7.51950	-1139.39551	247.63948	-0.95065	-847.60986	-139.15024	56.85766
1152	9.592	947.46375	-231.37924	1406.03027	-205.39053	29.15344	1336.41724	-1019.18408	49.13142	1363.95459	513.53235	138.21567	-4.30030	-253.59439	-150.96219	-6.85925	-1153.45508	249.22365	-0.47023	-815.17346	-138.06554	55.89680
1153	9.600	949.30493	-231.15369	1404.04370	-204.10919	31.06770	1337.50696	-1018.21588	49.99186	1364.08691	499.53851	139.18832	-4.62023	-266.28394	-150.23901	-5.71437	-1167.48792	250.75983	0.05078	-784.46582	-136.95985	53.72698
1154	9.608	951.29034	-230.94905	1401.74329	-203.07118	32.93557	1338.52344	-1017.54840	50.83349	1363.92896	485.60767	140.23048	-4.97559	-278.08960	-149.65717	-3.89645	-1181.41309	252.13615	0.44142	-754.63428	-136.13565	50.94876
1155	9.617	953.36975	-230.73701	1399.13452	-202.31914	34.69170	1339.44238	-1017.25806	51.68555	1363.45837	471.75531	141.43661	-5.23482	-288.67746	-149.24576	-1.24322	-1195.20996	253.40947	0.65631	-725.32916	-135.88223	47.96796
1156	9.625	955.50714	-230.50629	1396.22974	-201.87825	36.29081	1340.24939	-1017.38269	52.55967	1362.64441	457.98041	142.73032	-5.35283	-297.69952	-149.04558	2.31426	-1208.91931	254.65189	0.76705	-696.77405	-136.36789	44.91068
1157	9.633	957.68268	-230.27066	1393.04248	-201.76550	37.72659	1340.93384	-1017.91602	53.46278	1361.45227	444.28381	144.01505	-5.36731	-304.93082	-149.06805	6.76486	-1222.58972	255.79724	0.80152	-669.52710	-137.57576	41.72655
1158	9.642	959.89258	-230.06207	1389.58154	-202.00035	39.02390	1341.48376	-1018.81354	54.40050	1359.85168	430.64911	145.26462	-5.36313	-310.37619	-149.26433	12.20874	-1236.24341	256.68878	0.68300	-644.24951	-139.29233	38.26134
1159	9.650	962.14600	-229.90913	1385.85498	-202.60408	40.21833	1341.89233	-1020.00897	55.36353	1357.82556	417.02045	146.47267	-5.43096	-314.02307	-149.61256	19.15860	-1249.88342	257.29349	0.37760	-621.56921	-141.30261	34.39655
1160	9.658	964.45581	-229.82773	1381.87683	-203.58296	41.33874	1342.16724	-1021.43298	56.31470	1355.37183	403.34875	147.64778	-5.59188	-315.25870	-150.26837	28.54037	-1263.53113	257.87469	0.02451	-601.99860	-143.53250	30.17758
1161	9.667	966.82990	-229.82185	1377.66602	-204.90843	42.39809	1342.33142	-1023.02527	57.18515	1352.49890	389.63852	148.79956	-5.78807	-312.67719	-151.57521	41.06404	-1277.23438	258.75534	-0.21234	-585.89026	-145.93091	25.79295
1162	9.675	969.27057	-229.88092	1373.24585	-206.51639	43.39315	1342.41931	-1024.73071	57.88452	1349.22217	375.93054	149.89728	-5.96042	-304.80914	-153.87810	56.37643	-1291.00476	259.90567	-0.34137	-573.37976	-148.40027	21.52416
1163	9.683	971.77954	-229.98193	1368.64917	-208.32730	44.30513	1342.47498	-1026.48560	58.32929	1345.56641	362.24484	150.92038	-6.09270	-291.18082	-157.28230	72.84003	-1304.78857	261.05554	-0.44230	-564.38196	-150.82158	17.63768
1164	9.692	974.35132	-230.09967	1363.92358	-210.26413	45.09900	1342.54333	-1028.21155	58.47083	1341.57117	348.55734	151.89900	-6.21496	-272.65784	-161.50201	88.17655	-1318.54590	262.10522	-0.50686	-558.79883	-153.02826	14.15909
1165	9.700	976.96851	-230.22000	1359.13184	-212.25491	45.73296	1342.65173	-1029.82202	58.30789	1337.29114	334.83786	152.88283	-6.36119	-250.81546	-165.91364	100.42755	-1332.31030	263.15414	-0.49484	-556.77454	-154.82034	10.78973
1166	9.708	979.60785	-230.34717	1354.34680	-214.23410	46.17166	1342.80444	-1031.23401	57.89007	1332.78748	321.06577	153.90384	-6.50200	-227.04245	-169.83052	108.63378	-1346.13550	264.24905	-0.44890	-558.61938	-156.01500	7.17048
1167	9.717	982.24457	-230.49228	1349.64795	-216.15300	46.39087	1342.99084	-1032.38086	57.31022	1328.12500	307.20837	154.92194	-6.58192	-202.10150	-172.79749	112.96433	-1360.02783	265.32867	-0.47146	-564.32410	-156.49817	3.32329
1168	9.725	984.84729	-230.65875	1345.11597	-217.98422	46.37781	1343.19556	-1033.22925	56.68419	1323.37805	293.27020	155.89153	-6.59708	-176.20535	-174.68068	114.32604	-1373.95508	266.37830	-0.58307	-573.24377	-156.30225	-0.19147
1169	9.733	987.37750	-230.84181	1340.82593	-219.71161	46.13481	1343.40369	-1033.79114	56.12407	1318.63208	279.35056	156.90921	-6.57343	-149.31006	-175.55798	113.76929	-1387.87012	267.44415	-0.70361	-584.48462	-155.60150	-2.69543
1170	9.742	989.79401	-231.03436	1336.84277	-221.31934	45.68705	1343.59973	-1034.11523	55.70778	1313.98389	265.56329	158.11926	-6.51751	-121.40723	-175.57220	112.06610	-1401.70947	268.52606	-0.77580	-597.32727	-154.60420	-3.97237
1171	9.750	992.05237	-231.22687	1333.22620	-222.78979	45.08433	1343.76270	-1034.25977	55.46514	1309.54492	251.91663	159.50287	-6.42628	-92.66129	-174.84840	109.60210	-1415.39771	269.61111	-0.76030	-611.09131	-153.48166	-4.36854
1172	9.758	994.10577	-231.40526	1330.03247	-224.10527	44.38900	1343.86292	-1034.26099	55.39701	1305.43945	238.29480	160.87096	-6.33235	-63.33978	-173.48914	106.48975	-1428.86377	270.77863	-0.54906	-625.11084	-152.35075	-4.43710
1173	9.767	995.91266	-231.55856	1327.31201	-225.24928	43.65936	1343.86401	-1034.12781	55.50459	1301.78638	224.53748	162.00005	-6.31062	-33.65683	-171.60995	102.73764	-1442.01733	272.15842	0.00027	-639.01355	-151.25516	-4.56770
1174	9.775	997.44348	-231.68442	1325.10742	-226.20604	42.93586	1343.72888	-1033.86609	55.79941	1298.67639	210.59552	162.81421	-6.40653	-3.68582	-169.34854	98.37313	-1454.70898	273.75745	0.98142	-652.74109	-150.19591	-4.84400
1175	9.783	998.67975	-231.78381	1323.45325	-226.95697	42.22966	1343.43042	-1033.51062	56.29509	1296.16284	196.61981	163.49173	-6.56176	26.61581	-166.85844	93.49780	-1466.79956	275.44312	2.42993	-666.35486	-149.19684	-5.14207
1176	9.792	999.61230	-231.86356	1322.37476	-227.47760	41.52206	1342.96265	-1033.13330	57.00250	1294.26855	182.79376	164.24707	-6.67027	57.33447	-164.32693	88.27307	-1478.31372	277.15787	4.36849	-679.91461	-148.27484	-5.34751
1177	9.800	1000.24359	-231.94104	1321.88257	-227.74289	40.78009	1342.34326	-1032.82166	57.92995	1292.99536	169.14642	165.07077	-6.71154	88.55164	-161.98627	82.87424	-1489.40112	278.98810	6.83491	-693.44562	-147.38945	-5.46210
1178	9.808	1000.59039	-232.03711	1321.96838	-227.74214	39.97226	1341.60364	-1032.64465	59.07198	1292.33325	155.65479	165.88428	-6.72790	120.30609	-160.07765	77.45374	-1500.10962	280.96918	9.85840	-706.94141	-146.53319	-5.52058
1179	9.817	1000.67633	-232.16223	1322.60413	-227.49222	39.07655	1340.77246	-1032.61914	60.39875	1292.26794	142.32184	166.70042	-6.73473	152.55606	-158.78613	72.08673	-1510.33325	282.96985	13.44071	-720.37195	-145.77515	-5.53030
1180	9.825	1000.51904	-232.30298	1323.74487	-227.04013	38.08822	1339.87170	-1032.69287	61.85997	1292.77808	129.04358	167.48485	-6.75725	185.20203	-158.22522	66.74653	-1519.95752	284.78769	17.61695	-733.72247	-145.12463	-5.51929
1181	9.833	1000.12610	-232.41820	1325.33496	-226.45547	37.01809	1338.92444	-1032.76379	63.39019	1293.81885	115.65302	168.17451	-6.82668	218.18982	-158.50668	61.39563	-1528.92847	286.24985	22.50606	-747.02637	-144.49780	-5.51712
1182	9.842	999.50116	-232.45827	1327.31616	-225.81610	35.87604	1337.96069	-1032.73340	64.90833	1295.31506	102.14496	168.85133	-6.91765	251.55592	-159.80042	56.10994	-1537.20337	287.23151	28.20598	-760.32538	-143.85098	-5.49908
1183	9.850	998.65228	-232.39879	1329.63318	-225.19412	34.65927	1337.01343	-1032.55640	66.31618	1297.17615	88.65649	169.64160	-7.00077	285.30145	-162.31448	51.10854	-1544.56519	287.65411	34.66459	-773.64349	-143.17996	-5.45924
1184	9.858	997.59723	-232.25276	1332.23157	-224.64754	33.36020	1336.10901	-1032.24707	67.51730	1299.30798	75.21942	170.48741	-7.09068	319.22427	-166.23126	46.66812	-1550.27490	287.39844	41.69358	-787.02209	-142.42166	-5.47569
1185	9.867	996.36072	-232.05084	1335.05652	-224.21292	31.98801	1335.26367	-1031.85327	68.46351	1301.61755	61.74042	171.27423	-7.16178	352.88339	-171.59589	42.96160	-1552.81616	286.25818	49.05919	-800.51129	-141.51076	-5.61179
1186	9.875	994.96484	-231.82751	1338.05786	-223.89781	30.57873	1334.48828	-1031.42493	69.18660	1304.02332	48.19818	172.07722	-7.14190	385.69702	-178.15846	39.91720	-1550.19629	284.16086	56.53021	-814.09460	-140.48822	-5.81332
1187	9.883	993.42242	-231.61618	1341.19788	-223.68277	29.17737	1333.79395	-1031.00159	69.78204	1306.46716	34.64008	173.01399	-7.04343	417.08325	-185.33333	37.22734	-1541.04834	281.25995	63.73599	-827.67523	-139.45818	-5.96548
1188	9.892	991.73792	-231.42744	1344.45166	-223.53445	27.81703	1333.19629	-1030.61841	70.36063	1308.91223	21.10321	174.09109	-6.94515	446.52618	-192.41891	34.53438	-1525.66479	277.63910	69.98023	-841.17645	-138.48807	-6.01168
1189	9.900	989.91455	-231.24133	1347.79773	-223.42137	26.52120	1332.71497	-1030.30835	70.99221	1311.33142	7.64331	175.29617	-6.86413	473.48453	-198.93030	31.61323	-1505.64136	273.18237	74.50304	-854.61993	-137.60860	-5.96575
1190	9.908	987.96466	-231.03928	1351.20691	-223.32513	25.30477	1332.36768	-1030.09546	71.66976	1313.69043	-5.76428	176.52925	-6.79337	497.26285	-204.75739	28.34460	-1482.45581	267.88849	77.12941	-868.09277	-136.80533	-5.87289
1191	9.917	985.91669	-230.83214	1354.64014	-223.24269	24.15319	1332.16455	-1029.99463	72.33324	1315.94421	-19.30273	177.53317	-6.79802	517.06750	-210.04309	24.55729	-1456.62183	262.14349	78.53708	-881.67065	-135.98575	-5.80409
1192	9.925	983.81287	-230.65654	1358.05701	-223.17830	23.01046	1332.10693	-1030.00916	72.92605	1318.05908	-33.10547	178.19754	-6.92875	532.27979	-214.93805	20.01326	-1428.05908	256.49933	79.64956	-895.38147	-135.11768	-5.77879
1193	9.933	981.70129	-230.55351	1361.42334	-223.13252	21.79837	1332.19214	-1030.12634	73.41322	1320.02612	-47.06995	178.79257	-7.08723	542.71912	-219.48099	14.64507	-1396.79736	251.24295	80.71729	-909.21265	-134.30508	-5.71373
1194	9.942	979.62732	-230.54016	1364.70947	-223.09888	20.44656	1332.41577	-1030.31970	73.76707	1321.85193	-60.98755	179.64758	-7.11952	548.59814	-223.63350	8.81630	-1363.15283	246.29443	81.17358	-923.12921	-133.55766	-5.56533
1195	9.950	977.63104	-230.60016	1367.88770	-223.06526	18.90804	1332.77539	-1030.55798	73.95641	1323.54968	-74.76135	180.76802	-7.01080	550.18274	-227.26035	3.27879	-1327.47949	241.39722	80.35777	-937.08344	-132.73170	-5.39628
1196	9.958	975.75110	-230.70412	1370.93506	-223.01097	17.15447	1333.27136	-1030.80579	73.94940	1325.14258	-88.46564	181.93095	-6.88902	547.53406	-230.04977	-1.17368	-1289.97327	236.32155	78.16233	-951.03162	-131.78917	-5.25413
1197	9.967	974.02148	-230.82286	1373.83679	-222.90608	15.16631	1333.90332	-1031.02087	73.72910	1326.66870	-102.27826	182.93425	-6.86693	540.65021	-231.63612	-4.07172	-1250.68945	230.99350	75.06532	-964.97681	-130.82347	-5.15549
1198	9.975	972.45880	-230.92654	1376.58838	-222.72508	12.94410	1334.66125	-1031.16284	73.30534	1328.16760	-116.36664	183.66805	-6.94311	529.95581	-231.92264	-5.44778	-1209.66541	225.53648	71.78120	-978.94678	-129.88341	-5.12232
1199	9.983	971.04620	-230.99741	1379.20630	-222.46558	10.53371	1335.51880	-1031.21057	72.72011	1329.66333	-130.79651	184.12628	-7.05947	516.59692	-231.22528	-5.75353	-1167.09351	220.16284	68.84558	-992.90796	-128.95427	-5.12941
1200	9.992	969.72467	-231.04349	1381.74255	-222.15599	8.02248	1336.43262	-1031.18787	72.04578	1331.16284	-145.47284	184.41396	-7.18461	502.01816	-230.05667	-5.56645	-1123.54993	214.94092	66.30803	-1006.81714	-128.01813	-5.13201
